# Supplementary material for: An antigen microarray protocol for COVID-19 serological analysis
Source: STAR Protoc. 2021 Aug 26;2(3):100815. doi: 10.1016/j.xpro.2021.100815 (PMC8387221; doi:10.1016/j.xpro.2021.100815)
Supplement: Data S8. Slide_quantifications, related to step quantification and statistical analysis 2.e [file mmc8.zip › RPPA0135_12860-V2 A01-D12_IgA_785/Joseph_2021-05-03_11h59m31_785nmGain050.txt]

ATF	1.0
30	28
"Checksum_ImageFile=0054869750ca320489ac87e77d456def"
"Checksum_ResultFile=55e7b54b38749b4af7ce6ecec7dbdd93"
"Type=Mapix Results 2"
"DateTime=2021/05/03 11:59:46"
"ConfigFile="
"GalFile=L:\RPPA Service\Platform_Projects\2021-02-09_JPL_CoV-Array-7\64 pad grid.gal"
"PixelSize=5"
"Wavelengths=785"
"ImageFiles=L:\RPPA Service\Platform_Projects\2021-03-24_JPL_CoV-Array-9\RPPA0135_12860-V2 A01-D12_IgA_785\Joseph_2021-05-03_11h59m31_785nmGain050.tif"
"GrinddingParameters=Find mode = Grid + Blocks + Spots | Max. diameter (% Dth) = 200.0 | Min. diameter (% Dth) = 50.0 | Max position offset (% pitch) = 30"
"QuantificationParameter=S/B border width (pixels) = 2.0 | Background diameter (pitch) = 2.0"
"JpegImage=L:\RPPA Service\Platform_Projects\2021-03-24_JPL_CoV-Array-9\RPPA0135_12860-V2 A01-D12_IgA_785\Joseph_2021-05-03_11h59m31_785nmGain050.jpg"
"FeatureType=Circular"
"Barcode="
"BackgroundSubtraction=LocalFeature"
"Normalization=None"
"ImageOrigin=3680, 2560"
"ImageSize=17760.0, 71040.0"
"JpegOrigin=4775, 2675"
"JpegBrightness=39"
"JpegContrast=13"
"JpegBalance=0"
"Creator=Mapix 9.0.0"
"Scanner=ir710IVD IR0H8_IVD 717045"
"Temperature=30.6"
"Comment="
"Velocity=35 l/s"
"LaserPower=20.0"
"PMTGain=50"
"BatchFilename=L:\RPPA Service\InnooScan\Batch methods\CoV_Array image_processing.mbt"
"Block"	"Column"	"Row"	"X"	"Y"	"Dia."	"Flags"	"ID"	"F785 Mean"	"F785 Median"	"F785 SD"	"F785 |log Mean/Median|"	"F785 CV"	"B785"	"B785 Mean"	"B785 Median"	"B785 SD"	"B785 |log Mean/Median|"	"B785 CV"	"% > B785+1SD"	"% > B785+2SD"	"F785 % Sat."	"F785 Median - B785"	"F785 Mean - B785"	"F785 Total Intensity"	"SNR 785"	"ExcludedMean 785"	"ExcludedMedian 785"
1	1	1	4991.00	2874.00	153.35	0	Spot (Block1, Row1, Column1)	50032.02	56068.00	16612.97	0.05	0.33	976.00	1007.82	976.00	239.47	0.01	0.24	100.00	100.00	42.81	55092.00	49056.02	32370952.00	204.72	10583.98	8353.50
1	2	1	5288.00	2878.00	147.75	0	Spot (Block1, Row1, Column2)	3187.79	3087.00	1102.55	0.01	0.35	1004.00	1032.16	1004.00	164.80	0.01	0.16	100.00	99.00	0.00	2083.00	2183.79	1899925.00	13.08	1561.09	1501.00
1	3	1	5594.00	2881.00	145.10	0	Spot (Block1, Row1, Column3)	2179.77	2133.00	596.50	0.01	0.27	1013.00	1045.99	1013.00	133.98	0.01	0.13	100.00	99.00	0.00	1120.00	1166.77	1249009.00	8.46	1339.03	1316.50
1	4	1	5887.00	2881.00	141.90	0	Spot (Block1, Row1, Column4)	3338.28	3313.00	914.02	0.00	0.27	1093.00	1115.91	1093.00	148.76	0.01	0.13	100.00	100.00	0.00	2220.00	2245.28	1816024.00	14.94	1760.19	1676.00
1	5	1	6192.00	2890.00	147.95	0	Spot (Block1, Row1, Column5)	2879.36	2622.00	1023.77	0.04	0.36	1180.00	1182.01	1180.00	154.86	0.00	0.13	100.00	97.00	0.00	1442.00	1699.36	1718976.00	10.96	1635.06	1565.00
1	6	1	6490.00	2886.00	148.65	0	Spot (Block1, Row1, Column6)	3841.58	3501.00	1432.04	0.04	0.37	1178.00	1186.05	1178.00	155.28	0.00	0.13	100.00	100.00	0.00	2323.00	2663.58	2320317.00	17.10	1895.69	1731.50
1	7	1	6793.00	2894.00	146.25	0	Spot (Block1, Row1, Column7)	13961.35	12580.00	6971.99	0.05	0.50	1202.00	1278.69	1202.00	340.48	0.03	0.27	100.00	100.00	0.00	11378.00	12759.35	8097583.00	37.25	3930.86	3193.00
1	8	1	7079.00	2894.00	155.70	0	Spot (Block1, Row1, Column8)	64165.39	65535.00	5700.03	0.01	0.09	1307.00	1397.27	1307.00	403.06	0.03	0.29	100.00	100.00	91.90	64228.00	62858.39	42798716.00	155.73	16783.99	14149.00
1	1	2	4972.00	3171.00	226.40	0	Spot (Block1, Row2, Column1)	1032.77	1003.00	106.54	0.01	0.10	913.00	951.61	913.00	177.63	0.02	0.19	24.00	4.00	0.00	90.00	119.77	1518168.00	0.46	976.55	982.50
1	2	2	5285.00	3177.00	129.20	0	Spot (Block1, Row2, Column2)	2546.26	2557.50	547.25	0.00	0.21	945.00	959.37	945.00	100.34	0.01	0.10	100.00	100.00	0.00	1612.50	1601.26	1145815.00	15.82	1437.32	1405.00
1	3	2	5592.00	3187.00	195.95	0	Spot (Block1, Row2, Column3)	1164.90	1129.00	140.91	0.01	0.12	987.00	1031.98	987.00	446.48	0.02	0.43	2.00	0.00	0.00	142.00	177.90	1266243.00	0.30	1068.83	1069.00
1	4	2	5896.00	3179.00	161.65	0	Spot (Block1, Row2, Column4)	2371.60	2344.00	489.29	0.01	0.21	1068.00	1078.17	1068.00	158.14	0.00	0.15	99.00	99.00	0.00	1276.00	1303.60	1717035.00	8.18	1424.98	1415.00
1	5	2	6192.00	3180.00	185.35	0	Spot (Block1, Row2, Column5)	8390.15	8004.00	2470.87	0.02	0.29	1113.00	1155.02	1113.00	207.47	0.02	0.18	100.00	100.00	0.00	6891.00	7277.15	8113273.00	34.87	3024.20	2735.00
1	6	2	6487.00	3187.00	155.35	0	Spot (Block1, Row2, Column6)	2244.49	2144.00	559.56	0.02	0.25	1192.00	1249.58	1192.00	304.87	0.02	0.24	93.00	74.00	0.00	952.00	1052.49	1481364.00	3.26	1423.95	1373.50
1	7	2	6783.00	3185.00	154.35	0	Spot (Block1, Row2, Column7)	1637.01	1590.00	283.71	0.01	0.17	1190.00	1234.79	1190.00	200.66	0.02	0.16	77.00	49.00	0.00	400.00	447.01	1068966.00	2.00	1361.15	1327.00
1	8	2	7090.00	3190.00	147.00	-50	Spot (Block1, Row2, Column8)	1420.65	1390.00	295.15	0.01	0.21	1273.00	1323.12	1273.00	321.74	0.02	0.24	17.00	2.00	0.00	117.00	147.65	836761.00	0.30	1359.95	1407.50
1	1	3	4991.00	3473.00	144.15	0	Spot (Block1, Row3, Column1)	4924.93	4503.00	2887.85	0.04	0.59	908.00	932.74	908.00	97.53	0.01	0.10	100.00	100.00	0.00	3595.00	4016.93	2772738.00	40.93	2017.45	1853.00
1	2	3	5289.00	3481.00	154.90	0	Spot (Block1, Row3, Column2)	1181.03	1182.00	149.01	0.00	0.13	925.00	1013.52	925.00	816.36	0.04	0.81	0.00	0.00	0.00	257.00	256.03	778296.00	0.21	1064.31	1027.00
1	3	3	5582.00	3484.00	77.75	0	Spot (Block1, Row3, Column3)	17375.03	5656.50	22004.68	0.49	1.27	977.00	1067.59	977.00	835.65	0.04	0.78	86.00	67.00	9.03	4679.50	16398.03	2502004.00	19.51	5103.42	2417.00
1	4	3	5881.00	3484.00	148.45	0	Spot (Block1, Row3, Column4)	5997.75	5753.00	3089.09	0.02	0.52	987.00	1020.87	987.00	209.02	0.01	0.20	100.00	100.00	0.00	4766.00	5010.75	3616645.00	23.81	2144.99	1828.00
1	5	3	6166.00	3495.00	116.00	0	Spot (Block1, Row3, Column5)	6866.52	1778.00	13464.26	0.59	1.96	1010.00	1093.62	1010.00	293.73	0.03	0.27	93.00	58.00	2.25	768.00	5856.52	2437613.00	19.65	1772.67	1589.00
1	6	3	6489.00	3483.00	201.75	0	Spot (Block1, Row3, Column6)	17638.74	14186.00	10304.99	0.09	0.58	1190.00	1285.33	1190.00	402.09	0.03	0.31	100.00	100.00	0.00	12996.00	16448.74	20372752.00	40.67	4983.52	4890.50
1	7	3	6800.00	3491.00	147.30	0	Spot (Block1, Row3, Column7)	2818.70	2682.00	1033.44	0.02	0.37	1149.00	1200.32	1149.00	288.83	0.02	0.24	96.00	82.00	0.00	1533.00	1669.70	1665853.00	5.60	1605.46	1465.00
1	8	3	7093.00	3497.00	152.70	0	Spot (Block1, Row3, Column8)	5035.30	4905.00	1614.96	0.01	0.32	1180.00	1188.29	1180.00	179.07	0.00	0.15	100.00	100.00	0.00	3725.00	3855.30	3212523.00	21.48	2325.44	2142.50
1	1	4	4989.00	3775.00	147.05	0	Spot (Block1, Row4, Column1)	5583.15	5175.00	2842.92	0.03	0.51	901.00	924.91	901.00	100.94	0.01	0.11	100.00	100.00	0.00	4274.00	4682.15	3288476.00	46.15	1984.17	1856.50
1	2	4	5286.00	3783.00	175.80	0	Spot (Block1, Row4, Column2)	1335.51	1316.00	183.87	0.01	0.14	916.00	953.40	916.00	145.86	0.02	0.15	93.00	72.00	0.00	400.00	419.51	1152546.00	2.62	1067.52	1059.00
1	3	4	5589.00	3783.00	148.50	0	Spot (Block1, Row4, Column3)	30596.84	28086.00	18114.89	0.04	0.59	976.00	1030.34	976.00	739.84	0.02	0.72	100.00	100.00	3.81	27110.00	29620.84	18449916.00	39.96	6730.17	5216.00
1	4	4	5871.00	3779.00	194.10	0	Spot (Block1, Row4, Column4)	1194.82	1177.00	151.40	0.01	0.13	981.00	990.96	981.00	137.77	0.00	0.14	61.00	31.00	0.00	196.00	213.82	1273682.00	1.48	1025.88	1012.50
1	5	4	6164.00	3775.00	159.45	0	Spot (Block1, Row4, Column5)	1796.99	1478.50	1419.91	0.08	0.79	995.00	1020.75	995.00	158.15	0.01	0.15	86.00	64.00	0.00	483.50	801.99	1254302.00	4.91	1207.96	1118.00
1	6	4	6494.00	3781.00	192.05	0	Spot (Block1, Row4, Column6)	8822.71	8856.00	2242.18	0.00	0.25	1086.00	1141.11	1086.00	302.96	0.02	0.27	100.00	100.00	0.00	7770.00	7736.71	9184446.00	25.36	2998.18	2768.50
1	7	4	6785.00	3785.00	151.00	0	Spot (Block1, Row4, Column7)	2329.36	2133.50	770.47	0.04	0.33	1094.00	1108.99	1094.00	167.70	0.01	0.15	99.00	91.00	0.00	1039.50	1235.36	1453521.00	7.28	1370.19	1325.00
1	8	4	7085.00	3791.00	166.90	0	Spot (Block1, Row4, Column8)	1499.16	1439.00	258.79	0.02	0.17	1098.00	1126.51	1098.00	162.08	0.01	0.14	80.00	53.00	0.00	341.00	401.16	1155855.00	2.30	1213.78	1200.00
1	1	5	4991.00	4075.00	142.90	0	Spot (Block1, Row5, Column1)	6649.05	6236.00	2883.30	0.03	0.43	904.00	968.08	904.00	229.86	0.03	0.24	100.00	100.00	0.00	5332.00	5745.05	3696871.00	24.71	2145.51	1904.50
1	2	5	5285.00	4076.00	154.50	0	Spot (Block1, Row5, Column2)	4536.94	4490.50	1453.84	0.00	0.32	921.00	953.61	921.00	117.89	0.02	0.12	100.00	100.00	0.00	3569.50	3615.94	2985306.00	30.40	1743.14	1539.00
1	3	5	5588.00	4083.00	153.65	0	Spot (Block1, Row5, Column3)	2434.77	2334.00	629.93	0.02	0.26	971.00	976.17	971.00	131.16	0.00	0.13	100.00	99.00	0.00	1363.00	1463.77	1570426.00	11.12	1395.84	1354.50
1	4	5	5887.00	4079.00	150.10	0	Spot (Block1, Row5, Column4)	2855.81	2564.00	1223.12	0.05	0.43	984.00	998.20	984.00	175.31	0.01	0.18	100.00	98.00	0.00	1580.00	1871.81	1767747.00	10.60	1410.90	1355.00
1	5	5	6190.00	4083.00	146.05	0	Spot (Block1, Row5, Column5)	23556.67	21848.50	12960.21	0.03	0.55	1003.00	1044.48	1003.00	198.54	0.02	0.19	100.00	100.00	0.17	20845.50	22553.67	13662870.00	113.39	5083.98	3827.00
1	6	5	6488.00	4083.00	152.65	0	Spot (Block1, Row5, Column6)	2117.27	1980.00	583.80	0.03	0.28	1011.00	1058.78	1011.00	205.05	0.02	0.19	99.00	96.00	0.00	969.00	1106.27	1344466.00	5.16	1355.63	1289.00
1	7	5	6787.00	4088.00	179.65	0	Spot (Block1, Row5, Column7)	3631.32	3605.00	1163.01	0.00	0.32	1078.00	1088.03	1078.00	162.48	0.00	0.15	100.00	100.00	0.00	2527.00	2553.32	3293604.00	15.65	1784.61	1766.00
1	8	5	7093.00	4090.00	145.50	0	Spot (Block1, Row5, Column8)	4049.93	3596.50	1807.25	0.05	0.45	1096.00	1128.48	1096.00	160.84	0.01	0.14	100.00	100.00	0.00	2500.50	2953.93	2332759.00	18.16	1824.32	1718.00
1	1	6	4986.00	4381.00	200.95	0	Spot (Block1, Row6, Column1)	14225.35	11714.00	8546.34	0.08	0.60	926.00	1039.12	926.00	347.46	0.05	0.33	100.00	100.00	0.00	10788.00	13299.35	16245349.00	37.95	4299.65	4285.00
1	2	6	5279.00	4375.00	198.15	0	Spot (Block1, Row6, Column2)	2278.00	2208.00	628.90	0.01	0.28	916.00	991.37	916.00	247.25	0.03	0.25	100.00	95.00	0.00	1292.00	1362.00	2526306.00	5.20	1342.00	1300.50
1	3	6	5578.00	4378.00	146.55	0	Spot (Block1, Row6, Column3)	7309.67	6994.50	3746.61	0.02	0.51	914.00	957.12	914.00	121.85	0.02	0.13	100.00	100.00	0.00	6080.50	6395.67	4268845.00	52.13	2221.00	1936.00
1	4	6	5881.00	4388.00	193.30	0	Spot (Block1, Row6, Column4)	1367.79	1326.00	257.36	0.01	0.19	979.00	997.58	979.00	178.92	0.01	0.18	75.00	49.00	0.00	347.00	388.79	1443018.00	2.07	1075.06	1074.00
1	5	6	6185.00	4385.00	141.20	0	Spot (Block1, Row6, Column5)	21802.66	21123.00	10656.44	0.01	0.49	1012.00	1082.27	1012.00	520.02	0.03	0.48	100.00	100.00	0.00	20111.00	20790.66	11795240.00	39.85	5154.28	4069.00
1	6	6	6524.00	4387.00	159.30	0	Spot (Block1, Row6, Column6)	1231.31	1182.00	190.01	0.02	0.15	1012.00	1077.37	1012.00	508.28	0.03	0.47	11.00	0.00	0.00	170.00	219.31	864380.00	0.30	1146.52	1086.00
1	7	6	6786.00	4388.00	153.35	0	Spot (Block1, Row6, Column7)	2992.90	2830.50	1071.53	0.02	0.36	1052.00	1070.58	1052.00	160.62	0.01	0.15	100.00	99.00	0.00	1778.50	1940.90	1927429.00	11.97	1536.05	1485.00
1	8	6	7092.00	4388.00	147.60	0	Spot (Block1, Row6, Column8)	5010.24	4687.00	2240.20	0.03	0.45	1096.00	1130.82	1096.00	186.03	0.01	0.16	100.00	100.00	0.00	3591.00	3914.24	3001131.00	20.85	1908.24	1777.00
1	1	7	4992.00	4675.00	187.35	0	Spot (Block1, Row7, Column1)	1338.41	1292.00	260.27	0.02	0.19	906.00	963.26	906.00	243.44	0.03	0.25	72.00	32.00	0.00	386.00	432.41	1323688.00	1.54	1047.25	1022.00
1	2	7	5286.00	4683.00	173.40	0	Spot (Block1, Row7, Column2)	1091.98	1067.00	143.07	0.01	0.13	899.00	921.21	899.00	98.02	0.01	0.11	64.00	39.00	0.00	168.00	192.98	919449.00	1.74	987.62	980.00
1	3	7	5576.00	4675.00	202.65	0	Spot (Block1, Row7, Column3)	1070.89	1079.00	117.71	0.00	0.11	901.00	933.22	901.00	103.05	0.02	0.11	64.00	32.00	0.00	178.00	169.89	1246512.00	1.34	988.22	986.00
1	4	7	5886.00	4698.00	192.65	0	Spot (Block1, Row7, Column4)	1150.56	1113.50	155.35	0.01	0.14	952.00	970.63	952.00	130.67	0.01	0.13	61.00	31.00	0.00	161.50	198.56	1203490.00	1.38	1017.14	986.00
1	5	7	6187.00	4682.00	174.50	0	Spot (Block1, Row7, Column5)	1908.58	1843.00	398.03	0.02	0.21	993.00	1023.75	993.00	159.10	0.01	0.16	99.00	97.00	0.00	850.00	915.58	1622291.00	5.56	1288.30	1297.50
1	6	7	6481.00	4684.00	179.90	0	Spot (Block1, Row7, Column6)	2930.96	2889.00	866.01	0.01	0.30	1065.00	1132.23	1065.00	367.32	0.03	0.32	99.00	90.00	0.00	1824.00	1865.96	2664244.00	4.90	1548.68	1575.00
1	7	7	6769.00	4692.00	138.40	0	Spot (Block1, Row7, Column7)	5232.27	4909.50	2094.25	0.03	0.40	1070.00	1099.81	1070.00	230.16	0.01	0.21	100.00	100.00	0.00	3839.50	4162.27	2710318.00	17.95	2500.10	2241.00
1	8	7	7079.00	4690.00	190.35	0	Spot (Block1, Row7, Column8)	12880.74	12930.50	3250.87	0.00	0.25	1091.00	1128.14	1091.00	253.16	0.01	0.22	100.00	100.00	0.00	11839.50	11789.74	13164118.00	46.42	4106.62	3747.00
1	1	8	4975.00	4986.00	142.70	0	Spot (Block1, Row8, Column1)	2837.36	2627.00	1164.18	0.03	0.41	903.00	922.85	903.00	93.39	0.01	0.10	100.00	100.00	0.00	1724.00	1934.36	1563383.00	20.50	1434.39	1391.00
1	2	8	5280.00	4975.00	201.10	0	Spot (Block1, Row8, Column2)	1163.46	1123.00	177.62	0.02	0.15	901.00	919.24	901.00	89.66	0.01	0.10	87.00	62.00	0.00	222.00	262.46	1333320.00	2.72	1005.64	1004.00
1	3	8	5579.00	4984.00	156.15	0	Spot (Block1, Row8, Column3)	1965.18	1937.00	607.60	0.01	0.31	916.00	953.53	916.00	118.21	0.02	0.12	99.00	96.00	0.00	1021.00	1049.18	1318634.00	8.56	1181.06	1124.50
1	4	8	5881.00	4985.00	149.30	0	Spot (Block1, Row8, Column4)	7941.30	7576.50	3171.33	0.02	0.40	981.00	981.99	981.00	131.17	0.00	0.13	100.00	100.00	0.00	6595.50	6960.30	4796546.00	53.06	2685.29	2326.00
1	5	8	6176.00	4994.00	200.15	0	Spot (Block1, Row8, Column5)	1145.65	1101.00	160.03	0.02	0.14	1000.00	1078.54	1000.00	347.10	0.03	0.32	14.00	0.00	0.00	101.00	145.65	1296879.00	0.19	1058.09	1024.00
1	6	8	6483.00	4982.00	195.60	0	Spot (Block1, Row8, Column6)	23255.65	17040.00	16831.83	0.14	0.72	1091.00	1212.31	1091.00	488.95	0.05	0.40	100.00	100.00	1.57	15949.00	22164.65	25139384.00	45.08	5580.83	5716.00
1	7	8	6779.00	4981.00	152.75	0	Spot (Block1, Row8, Column7)	2389.90	2268.00	669.81	0.02	0.28	1083.00	1132.97	1083.00	333.54	0.02	0.29	99.00	80.00	0.00	1185.00	1306.90	1536708.00	3.77	1376.60	1342.00
1	8	8	7067.00	4995.00	145.55	0	Spot (Block1, Row8, Column8)	2963.88	2102.50	3241.44	0.15	1.09	1097.00	1131.43	1097.00	181.98	0.01	0.16	98.00	95.00	0.00	1005.50	1866.88	1707195.00	10.07	1562.44	1502.00
2	1	1	9495.00	2900.00	156.70	0	Spot (Block2, Row1, Column1)	53142.47	65535.00	15030.58	0.09	0.28	1264.00	1317.67	1264.00	320.68	0.02	0.24	100.00	100.00	51.04	64271.00	51878.47	35818312.00	161.61	12495.37	10808.00
2	2	1	9792.00	2909.00	155.25	0	Spot (Block2, Row1, Column2)	1596.25	1582.50	271.94	0.00	0.17	1183.00	1259.61	1183.00	546.75	0.03	0.43	32.00	1.00	0.00	399.50	413.25	1053523.00	0.62	1367.66	1308.00
2	3	1	10091.00	2903.00	208.55	0	Spot (Block2, Row1, Column3)	1345.97	1307.00	206.25	0.01	0.15	1179.00	1216.87	1179.00	251.77	0.01	0.21	29.00	5.00	0.00	128.00	166.97	1673040.00	0.51	1265.32	1218.00
2	4	1	10381.00	2914.00	145.45	0	Spot (Block2, Row1, Column4)	1593.21	1572.00	251.75	0.01	0.16	1222.00	1293.64	1222.00	318.03	0.02	0.25	53.00	17.00	0.00	350.00	371.21	916093.00	0.94	1388.78	1376.00
2	5	1	10706.00	2915.00	151.65	0	Spot (Block2, Row1, Column5)	1614.66	1606.50	269.52	0.00	0.17	1272.00	1293.50	1272.00	216.18	0.01	0.17	62.00	40.00	0.00	334.50	342.66	1020464.00	1.49	1450.21	1393.00
2	6	1	10987.00	2918.00	180.65	0	Spot (Block2, Row1, Column6)	1638.54	1621.00	257.87	0.00	0.16	1297.00	1361.63	1297.00	305.28	0.02	0.22	54.00	14.00	0.00	324.00	341.54	1502543.00	0.91	1464.09	1444.00
2	7	1	11292.00	2926.00	170.75	0	Spot (Block2, Row1, Column7)	1800.41	1787.00	349.81	0.00	0.19	1300.00	1371.47	1300.00	401.96	0.02	0.29	58.00	22.00	0.00	487.00	500.41	1461935.00	1.07	1450.55	1387.00
2	8	1	11581.00	2917.00	155.35	0	Spot (Block2, Row1, Column8)	63787.28	65535.00	6946.40	0.01	0.11	1410.00	1593.98	1410.00	1743.97	0.05	1.09	100.00	100.00	91.74	64125.00	62377.28	42482720.00	35.66	16476.83	13148.50
2	1	2	9522.00	3204.00	206.85	0	Spot (Block2, Row2, Column1)	1362.62	1345.50	184.96	0.01	0.14	1199.00	1267.28	1199.00	236.15	0.02	0.19	33.00	3.00	0.00	146.50	163.62	1665124.00	0.40	1272.88	1205.00
2	2	2	9797.00	3204.00	137.25	0	Spot (Block2, Row2, Column2)	1479.67	1465.50	221.45	0.00	0.15	1174.00	1208.47	1174.00	177.66	0.01	0.15	68.00	33.00	0.00	291.50	305.67	757589.00	1.53	1328.70	1304.50
2	3	2	10092.00	3216.00	207.00	0	Spot (Block2, Row2, Column3)	1417.50	1387.00	224.72	0.01	0.16	1178.00	1213.89	1178.00	178.15	0.01	0.15	58.00	26.00	0.00	209.00	239.50	1732184.00	1.14	1315.36	1288.50
2	4	2	10388.00	3220.00	234.25	0	Spot (Block2, Row2, Column4)	1384.20	1371.00	224.73	0.00	0.16	1192.00	1229.99	1192.00	182.67	0.01	0.15	49.00	20.00	0.00	179.00	192.20	2185644.00	0.84	1261.66	1204.00
2	5	2	10691.00	3210.00	177.60	0	Spot (Block2, Row2, Column5)	4670.79	4554.50	1164.68	0.01	0.25	1265.00	1274.95	1265.00	194.34	0.00	0.15	100.00	100.00	0.00	3289.50	3405.79	4119637.00	17.47	2253.51	2092.50
2	6	2	10976.00	3211.00	151.05	0	Spot (Block2, Row2, Column6)	1551.28	1515.00	228.89	0.01	0.15	1294.00	1332.75	1294.00	217.94	0.01	0.16	51.00	22.00	0.00	221.00	257.28	964896.00	1.00	1451.72	1393.00
2	7	2	11289.00	3225.00	191.00	0	Spot (Block2, Row2, Column7)	1498.58	1492.00	247.53	0.00	0.17	1296.00	1337.49	1296.00	212.06	0.01	0.16	45.00	23.00	0.00	196.00	202.58	1539045.00	0.76	1437.69	1402.50
2	8	2	11592.00	3216.00	147.00	-50	Spot (Block2, Row2, Column8)	1526.73	1483.00	227.28	0.01	0.15	1372.00	1478.89	1372.00	1653.32	0.03	1.12	0.00	0.00	0.00	111.00	154.73	900768.00	0.03	1536.26	1480.00
2	1	3	9490.00	3507.00	164.10	0	Spot (Block2, Row3, Column1)	1848.35	1798.50	350.28	0.01	0.19	1186.00	1226.05	1186.00	182.57	0.01	0.15	94.00	78.00	0.00	612.50	662.35	1382566.00	3.41	1387.29	1405.50
2	2	3	9791.00	3518.00	213.70	0	Spot (Block2, Row3, Column2)	1355.94	1309.00	201.58	0.02	0.15	1180.00	1201.11	1180.00	168.44	0.01	0.14	48.00	26.00	0.00	129.00	175.94	1766787.00	0.92	1288.95	1285.00
2	3	3	10080.00	3506.00	157.60	0	Spot (Block2, Row3, Column3)	2364.44	2174.50	780.15	0.04	0.33	1186.00	1205.74	1186.00	174.44	0.01	0.14	98.00	95.00	0.00	988.50	1178.44	1626732.00	6.64	1482.71	1490.00
2	4	3	10397.00	3503.00	194.30	0	Spot (Block2, Row3, Column4)	1532.26	1497.00	294.43	0.01	0.19	1179.00	1196.43	1179.00	166.85	0.01	0.14	71.00	47.00	0.00	318.00	353.26	1633392.00	2.01	1261.16	1281.00
2	5	3	10690.00	3504.00	160.00	0	Spot (Block2, Row3, Column5)	1778.47	1747.00	349.83	0.01	0.20	1203.00	1249.15	1203.00	209.15	0.02	0.17	87.00	63.00	0.00	544.00	575.47	1257376.00	2.53	1420.98	1432.00
2	6	3	10990.00	3507.00	194.60	0	Spot (Block2, Row3, Column6)	6039.05	5459.50	2341.09	0.04	0.39	1306.00	1343.28	1306.00	237.37	0.01	0.18	100.00	100.00	0.00	4153.50	4733.05	6461780.00	19.78	2742.17	2705.50
2	7	3	11292.00	3512.00	154.70	0	Spot (Block2, Row3, Column7)	1537.24	1490.50	250.71	0.01	0.16	1296.00	1341.53	1296.00	227.36	0.01	0.17	43.00	24.00	0.00	194.50	241.24	996132.00	0.86	1412.93	1380.00
2	8	3	11591.00	3520.00	157.55	0	Spot (Block2, Row3, Column8)	7727.77	7425.00	2809.55	0.02	0.36	1301.50	1352.49	1301.50	228.41	0.02	0.17	100.00	100.00	0.00	6123.50	6426.27	5301247.00	27.91	3107.58	2633.00
2	1	4	9491.00	3800.00	181.05	0	Spot (Block2, Row4, Column1)	1555.40	1521.00	249.82	0.01	0.16	1178.50	1192.10	1178.50	178.27	0.00	0.15	72.00	47.00	0.00	342.50	376.90	1426304.00	2.04	1332.84	1313.00
2	2	4	9791.00	3805.00	183.75	0	Spot (Block2, Row4, Column2)	1866.92	1825.00	380.05	0.01	0.20	1187.00	1197.02	1187.00	184.52	0.00	0.15	93.00	76.00	0.00	638.00	679.92	1769836.00	3.63	1421.05	1383.00
2	3	4	10088.00	3802.00	151.25	0	Spot (Block2, Row4, Column3)	3433.32	3362.00	947.20	0.01	0.28	1183.00	1185.89	1183.00	188.04	0.00	0.16	100.00	100.00	0.00	2179.00	2250.32	2149257.00	11.95	1732.15	1695.50
2	4	4	10371.00	3826.00	190.65	0	Spot (Block2, Row4, Column4)	1318.60	1302.50	205.44	0.01	0.16	1115.00	1161.30	1115.00	171.79	0.02	0.15	55.00	24.00	0.00	187.50	203.60	1350249.00	0.92	1247.32	1179.50
2	5	4	10681.00	3801.00	169.35	0	Spot (Block2, Row4, Column5)	1577.95	1521.50	343.68	0.02	0.22	1177.00	1198.11	1177.00	199.72	0.01	0.17	65.00	47.00	0.00	344.50	400.95	1262360.00	1.90	1288.14	1237.50
2	6	4	10989.00	3804.00	188.00	0	Spot (Block2, Row4, Column6)	4720.77	4637.50	1139.38	0.01	0.24	1229.00	1271.93	1229.00	239.02	0.01	0.19	100.00	100.00	0.00	3408.50	3491.77	4673567.00	14.43	2315.50	2152.00
2	7	4	11285.00	3816.00	219.05	0	Spot (Block2, Row4, Column7)	1475.78	1437.00	257.68	0.01	0.17	1278.00	1312.16	1278.00	252.63	0.01	0.19	39.00	13.00	0.00	159.00	197.78	2029201.00	0.65	1318.12	1281.00
2	8	4	11595.00	3813.00	193.60	0	Spot (Block2, Row4, Column8)	1539.31	1494.00	266.61	0.01	0.17	1276.00	1301.38	1276.00	210.25	0.01	0.16	51.00	28.00	0.00	218.00	263.31	1636282.00	1.13	1363.84	1344.00
2	1	5	9494.00	4105.00	153.55	0	Spot (Block2, Row5, Column1)	1847.31	1814.50	325.16	0.01	0.18	1106.00	1154.66	1106.00	186.78	0.02	0.16	97.00	87.00	0.00	708.50	741.31	1204446.00	3.71	1352.47	1299.00
2	2	5	9788.00	4101.00	154.65	0	Spot (Block2, Row5, Column2)	7699.37	7308.00	2524.59	0.02	0.33	1168.00	1189.22	1168.00	217.14	0.01	0.18	100.00	100.00	0.00	6140.00	6531.37	5081581.00	29.98	2756.25	2565.00
2	3	5	10087.00	4102.00	161.15	0	Spot (Block2, Row5, Column3)	3452.96	3258.50	1145.72	0.03	0.33	1103.00	1154.20	1103.00	195.35	0.02	0.17	100.00	100.00	0.00	2155.50	2349.96	2493040.00	11.77	1732.09	1738.50
2	4	5	10389.00	4106.00	160.80	0	Spot (Block2, Row5, Column4)	1568.14	1555.50	250.88	0.00	0.16	1095.00	1136.21	1095.00	175.60	0.02	0.15	90.00	65.00	0.00	460.50	473.14	1119654.00	2.46	1298.86	1279.50
2	5	5	10686.00	4107.00	145.25	0	Spot (Block2, Row5, Column5)	4294.74	4174.00	1360.91	0.01	0.32	1115.00	1161.84	1115.00	195.71	0.02	0.17	100.00	100.00	0.00	3059.00	3179.74	2456591.00	16.01	1963.88	1816.50
2	6	5	10989.00	4118.00	160.95	0	Spot (Block2, Row5, Column6)	1507.73	1488.00	250.06	0.01	0.17	1180.00	1219.46	1180.00	255.64	0.01	0.21	54.00	21.00	0.00	308.00	327.73	1075011.00	1.13	1368.86	1379.00
2	7	5	11288.00	4111.00	178.05	0	Spot (Block2, Row5, Column7)	10817.88	10300.00	4916.06	0.02	0.45	1189.00	1262.67	1189.00	293.88	0.03	0.23	100.00	100.00	0.00	9111.00	9628.88	9638728.00	32.51	3444.43	3332.00
2	8	5	11586.00	4115.00	159.05	0	Spot (Block2, Row5, Column8)	1621.42	1570.50	259.36	0.01	0.16	1185.00	1243.39	1185.00	243.57	0.02	0.20	77.00	38.00	0.00	385.50	436.42	1125262.00	1.55	1330.05	1322.50
2	1	6	9484.00	4401.00	197.50	0	Spot (Block2, Row6, Column1)	4553.43	4058.00	1881.43	0.05	0.41	1079.00	1102.05	1079.00	202.96	0.01	0.18	100.00	100.00	0.00	2979.00	3474.43	5022437.00	17.01	2026.79	1981.50
2	2	6	9790.00	4399.00	186.25	0	Spot (Block2, Row6, Column2)	5551.12	5555.00	1862.53	0.00	0.34	1092.00	1140.24	1092.00	232.87	0.02	0.20	100.00	100.00	0.00	4463.00	4459.12	5412340.00	18.94	2323.52	2288.00
2	3	6	10077.00	4409.00	154.80	0	Spot (Block2, Row6, Column3)	1565.79	1510.00	328.58	0.02	0.21	1084.00	1120.56	1084.00	209.26	0.01	0.19	75.00	50.00	0.00	426.00	481.79	1027156.00	2.13	1226.38	1204.50
2	4	6	10404.00	4399.00	165.10	0	Spot (Block2, Row6, Column4)	1407.86	1398.50	254.90	0.00	0.18	1078.00	1093.73	1078.00	166.57	0.01	0.15	69.00	48.00	0.00	320.50	329.86	1067158.00	1.89	1258.13	1259.00
2	5	6	10689.00	4410.00	145.30	0	Spot (Block2, Row6, Column5)	3394.33	3236.00	1164.21	0.02	0.34	1074.00	1094.56	1074.00	174.85	0.01	0.16	100.00	100.00	0.00	2162.00	2320.33	1958527.00	13.15	1609.46	1531.00
2	6	6	10985.00	4398.00	209.85	0	Spot (Block2, Row6, Column6)	1341.21	1280.00	228.84	0.02	0.17	1092.00	1140.61	1092.00	204.81	0.02	0.18	45.00	28.00	0.00	188.00	249.21	1685905.00	0.98	1218.72	1178.00
2	7	6	11289.00	4400.00	170.90	0	Spot (Block2, Row6, Column7)	1527.20	1504.00	266.49	0.01	0.17	1096.00	1157.38	1096.00	231.06	0.02	0.20	73.00	42.00	0.00	408.00	431.20	1238561.00	1.60	1299.80	1292.00
2	8	6	11589.00	4424.00	143.05	0	Spot (Block2, Row6, Column8)	1381.91	1371.00	252.67	0.00	0.18	1097.00	1146.19	1097.00	185.58	0.02	0.16	55.00	40.00	0.00	274.00	284.91	775254.00	1.27	1263.58	1208.00
2	1	7	9485.00	4708.00	184.05	0	Spot (Block2, Row7, Column1)	1806.62	1727.00	429.50	0.02	0.24	981.00	1001.64	981.00	162.90	0.01	0.16	98.00	91.00	0.00	746.00	825.62	1723516.00	4.94	1247.27	1225.00
2	2	7	9786.00	4704.00	194.70	0	Spot (Block2, Row7, Column2)	1189.52	1164.00	189.68	0.01	0.16	983.00	1012.23	983.00	184.91	0.01	0.18	48.00	19.00	0.00	181.00	206.52	1277549.00	0.96	1059.69	1002.00
2	3	7	10066.00	4708.00	214.20	0	Spot (Block2, Row7, Column3)	1170.65	1182.00	186.97	0.00	0.16	987.00	1015.31	987.00	165.50	0.01	0.16	52.00	23.00	0.00	195.00	183.65	1534722.00	0.94	1055.95	1062.50
2	4	7	10381.00	4705.00	203.20	0	Spot (Block2, Row7, Column4)	1186.10	1168.00	184.24	0.01	0.16	997.00	1041.21	997.00	173.64	0.02	0.17	49.00	18.00	0.00	171.00	189.10	1393666.00	0.83	1122.28	1096.00
2	5	7	10684.00	4692.00	217.80	0	Spot (Block2, Row7, Column5)	1218.48	1202.00	178.19	0.01	0.15	993.00	1050.01	993.00	192.39	0.02	0.18	57.00	20.00	0.00	209.00	225.48	1653472.00	0.88	1077.79	1054.00
2	6	7	10983.00	4710.00	171.60	0	Spot (Block2, Row7, Column6)	6953.57	6865.00	2415.83	0.01	0.35	1068.00	1114.79	1068.00	247.00	0.02	0.22	100.00	100.00	0.00	5797.00	5885.57	5708882.00	23.64	2392.61	2379.50
2	7	7	11268.00	4719.00	193.70	0	Spot (Block2, Row7, Column7)	1282.54	1268.00	220.28	0.00	0.17	1073.00	1099.65	1073.00	212.04	0.01	0.19	46.00	20.00	0.00	195.00	209.54	1364624.00	0.86	1151.73	1092.50
2	8	7	11585.00	4716.00	188.45	0	Spot (Block2, Row7, Column8)	5932.27	5714.50	1660.17	0.02	0.28	1085.00	1109.15	1085.00	188.57	0.01	0.17	100.00	100.00	0.00	4629.50	4847.27	5932270.00	25.58	2504.55	2322.00
2	1	8	9472.00	5006.00	150.80	0	Spot (Block2, Row8, Column1)	2638.64	2430.00	1041.27	0.04	0.39	984.00	998.71	984.00	159.50	0.01	0.16	100.00	100.00	0.00	1446.00	1654.64	1649149.00	10.28	1420.42	1402.00
2	2	8	9779.00	5009.00	205.50	0	Spot (Block2, Row8, Column2)	1146.87	1099.00	186.51	0.02	0.16	975.00	984.31	975.00	155.00	0.00	0.16	45.00	24.00	0.00	124.00	171.87	1378537.00	1.05	1040.43	994.00
2	3	8	10062.00	4995.00	179.30	0	Spot (Block2, Row8, Column3)	1170.41	1118.00	213.91	0.02	0.18	979.00	991.32	979.00	162.77	0.01	0.16	49.00	28.00	0.00	139.00	191.41	1053370.00	1.10	1041.18	991.50
2	4	8	10383.00	5003.00	152.15	0	Spot (Block2, Row8, Column4)	11112.21	10292.00	4499.89	0.03	0.40	986.00	1015.88	986.00	181.64	0.01	0.18	100.00	100.00	0.00	9306.00	10126.21	7022916.00	55.58	3274.19	2973.00
2	5	8	10685.00	5038.00	196.35	0	Spot (Block2, Row8, Column5)	1150.27	1110.00	213.86	0.02	0.19	987.00	1034.43	987.00	193.62	0.02	0.19	40.00	13.00	0.00	123.00	163.27	1251496.00	0.60	1052.69	999.00
2	6	8	10984.00	5010.00	194.35	0	Spot (Block2, Row8, Column6)	6649.64	5432.50	3586.84	0.09	0.54	1054.00	1099.52	1054.00	242.55	0.02	0.22	100.00	100.00	0.00	4378.50	5595.64	7128409.00	22.88	2499.58	2523.00
2	7	8	11297.00	5007.00	184.55	0	Spot (Block2, Row8, Column7)	1237.63	1186.00	229.63	0.02	0.19	1001.00	1063.65	1001.00	202.40	0.03	0.19	45.00	24.00	0.00	185.00	236.63	1178220.00	0.86	1092.01	1049.00
2	8	8	11570.00	5017.00	153.25	0	Spot (Block2, Row8, Column8)	2018.07	1892.50	637.03	0.03	0.32	1080.00	1090.26	1080.00	187.02	0.00	0.17	99.00	86.00	0.00	812.50	938.07	1295598.00	4.96	1312.84	1324.50
3	1	1	13998.00	2924.00	157.20	0	Spot (Block3, Row1, Column1)	53961.09	65535.00	14423.85	0.08	0.27	1196.00	1272.96	1196.00	324.11	0.03	0.25	100.00	100.00	50.66	64339.00	52765.09	36963652.00	162.56	12700.16	10348.00
3	2	1	14293.00	2931.00	150.05	0	Spot (Block3, Row1, Column2)	12038.64	10942.00	6836.18	0.04	0.57	1188.00	1219.14	1188.00	253.75	0.01	0.21	100.00	100.00	0.00	9754.00	10850.64	7451921.00	42.64	3394.95	3044.00
3	3	1	14596.00	2932.00	165.95	0	Spot (Block3, Row1, Column3)	1754.88	1699.00	388.28	0.01	0.22	1178.00	1180.76	1178.00	179.12	0.00	0.15	84.00	68.00	0.00	521.00	576.88	1338974.00	3.21	1328.08	1309.00
3	4	1	14889.00	2932.00	148.15	0	Spot (Block3, Row1, Column4)	8840.02	8216.50	4693.54	0.03	0.53	1186.00	1194.87	1186.00	177.15	0.00	0.15	100.00	100.00	0.00	7030.50	7654.02	5286331.00	43.16	2919.25	2498.00
3	5	1	15195.00	2938.00	151.75	0	Spot (Block3, Row1, Column5)	4664.28	4075.00	2568.53	0.06	0.55	1193.00	1217.33	1193.00	192.42	0.01	0.16	100.00	94.00	0.00	2882.00	3471.28	2933835.00	17.91	1921.65	1916.00
3	6	1	15488.00	2935.00	146.85	0	Spot (Block3, Row1, Column6)	16769.66	15938.00	8381.00	0.02	0.50	1187.00	1209.96	1187.00	193.98	0.01	0.16	100.00	100.00	0.00	14751.00	15582.66	9843793.00	80.21	4467.46	3557.00
3	7	1	15790.00	2943.00	151.25	0	Spot (Block3, Row1, Column7)	15259.27	14141.00	9230.05	0.03	0.60	1202.00	1269.59	1202.00	327.65	0.02	0.26	100.00	100.00	0.00	12939.00	14057.27	9582824.00	42.70	3728.59	3182.00
3	8	1	16082.00	2944.00	156.85	0	Spot (Block3, Row1, Column8)	64260.48	65535.00	5566.94	0.01	0.09	1212.00	1311.30	1212.00	430.65	0.03	0.33	100.00	100.00	92.77	64323.00	63048.48	43569016.00	146.17	16605.94	13920.50
3	1	2	14009.00	3231.00	277.60	0	Spot (Block3, Row2, Column1)	1305.16	1288.00	187.48	0.01	0.14	1176.00	1203.78	1176.00	242.68	0.01	0.20	27.00	4.00	0.00	112.00	129.16	2930074.00	0.42	1184.40	1165.00
3	2	2	14291.00	3234.00	129.20	0	Spot (Block3, Row2, Column2)	1893.67	1867.00	274.94	0.01	0.15	1164.00	1172.69	1164.00	174.71	0.00	0.15	98.00	93.00	0.00	703.00	729.67	842681.00	4.13	1401.38	1405.00
3	3	2	14592.00	3229.00	181.55	0	Spot (Block3, Row2, Column3)	1442.89	1375.50	240.49	0.02	0.17	1165.00	1176.10	1165.00	176.12	0.00	0.15	58.00	30.00	0.00	210.50	277.89	1330342.00	1.51	1305.08	1298.50
3	4	2	14899.00	3234.00	180.15	0	Spot (Block3, Row2, Column4)	1645.92	1601.00	288.05	0.01	0.18	1180.00	1208.22	1180.00	219.66	0.01	0.18	83.00	46.00	0.00	421.00	465.92	1496141.00	1.99	1331.33	1318.00
3	5	2	15191.00	3230.00	183.20	0	Spot (Block3, Row2, Column5)	7041.78	6920.00	1869.74	0.01	0.27	1192.00	1215.79	1192.00	198.17	0.01	0.16	100.00	100.00	0.00	5728.00	5849.78	6668568.00	29.40	2727.05	2508.00
3	6	2	15481.00	3230.00	205.85	0	Spot (Block3, Row2, Column6)	1499.20	1477.00	259.38	0.01	0.17	1192.00	1247.63	1192.00	266.04	0.02	0.21	52.00	19.00	0.00	285.00	307.20	1808030.00	0.95	1262.53	1190.50
3	7	2	15786.00	3244.00	162.10	0	Spot (Block3, Row2, Column7)	1511.85	1499.00	239.31	0.00	0.16	1172.00	1186.59	1172.00	178.46	0.01	0.15	71.00	44.00	0.00	327.00	339.85	1097600.00	1.82	1323.04	1295.00
3	8	2	16092.00	3239.00	147.00	-50	Spot (Block3, Row2, Column8)	1299.44	1300.00	178.99	0.00	0.14	1201.00	1264.87	1201.00	305.52	0.02	0.24	8.00	1.00	0.00	99.00	98.44	764073.00	0.11	1288.66	1272.00
3	1	3	13993.00	3531.00	156.50	0	Spot (Block3, Row3, Column1)	3470.59	3185.50	1207.81	0.04	0.35	1170.00	1183.61	1170.00	202.13	0.01	0.17	100.00	100.00	0.00	2015.50	2300.59	2339177.00	11.31	1747.88	1770.00
3	2	3	14290.00	3515.00	166.25	0	Spot (Block3, Row3, Column2)	1482.70	1466.00	219.84	0.00	0.15	1168.00	1174.34	1168.00	184.66	0.00	0.16	66.00	38.00	0.00	298.00	314.70	1134265.00	1.67	1308.01	1281.50
3	3	3	14584.00	3525.00	154.45	0	Spot (Block3, Row3, Column3)	4122.03	3732.00	2037.03	0.04	0.49	1184.00	1218.63	1184.00	270.51	0.01	0.22	100.00	99.00	0.00	2548.00	2938.03	2724661.00	10.73	1780.45	1782.00
3	4	3	14891.00	3532.00	150.65	0	Spot (Block3, Row3, Column4)	30166.88	27597.50	16194.28	0.04	0.54	1186.00	1224.35	1186.00	235.81	0.01	0.19	100.00	100.00	1.76	26411.50	28980.88	18824140.00	122.74	7071.97	5893.00
3	5	3	15206.00	3540.00	155.60	0	Spot (Block3, Row3, Column5)	3784.27	2961.00	4150.53	0.11	1.10	1204.00	1270.73	1204.00	274.18	0.02	0.22	96.00	91.00	0.00	1757.00	2580.27	2520324.00	9.17	1951.64	1661.50
3	6	3	15487.00	3528.00	200.90	0	Spot (Block3, Row3, Column6)	12453.45	10601.50	6811.78	0.07	0.55	1207.00	1301.81	1207.00	325.31	0.03	0.25	100.00	100.00	0.00	9394.50	11246.45	14246749.00	34.28	4052.76	3933.00
3	7	3	15794.00	3538.00	148.40	0	Spot (Block3, Row3, Column7)	2629.85	2441.00	896.61	0.03	0.34	1184.00	1217.35	1184.00	254.09	0.01	0.21	98.00	85.00	0.00	1257.00	1445.85	1580542.00	5.56	1603.79	1565.00
3	8	3	16090.00	3547.00	156.00	0	Spot (Block3, Row3, Column8)	4832.21	4545.00	1727.23	0.03	0.36	1194.00	1236.63	1194.00	386.81	0.02	0.31	99.00	97.00	0.00	3351.00	3638.21	3237579.00	9.30	2195.72	2065.50
3	1	4	13989.00	3820.00	149.90	0	Spot (Block3, Row4, Column1)	28350.33	25503.50	16205.22	0.05	0.57	1161.00	1183.59	1161.00	226.59	0.01	0.19	100.00	100.00	1.48	24342.50	27189.33	17293708.00	119.89	6893.00	4898.00
3	2	4	14286.00	3827.00	169.40	0	Spot (Block3, Row4, Column2)	1903.28	1874.00	341.35	0.01	0.18	1167.50	1195.63	1167.50	266.69	0.01	0.22	93.00	70.00	0.00	706.50	735.78	1526428.00	2.65	1429.71	1415.00
3	3	4	14589.00	3825.00	153.35	0	Spot (Block3, Row4, Column3)	56851.39	65535.00	13303.60	0.06	0.23	1177.00	1208.55	1177.00	287.40	0.01	0.24	100.00	100.00	62.06	64358.00	55674.39	37010568.00	193.61	12542.71	9838.00
3	4	4	14872.00	3831.00	198.75	0	Spot (Block3, Row4, Column4)	1381.43	1360.50	207.69	0.01	0.15	1170.00	1199.75	1170.00	250.62	0.01	0.21	37.00	10.00	0.00	190.50	211.43	1544437.00	0.72	1231.40	1196.00
3	5	4	15173.00	3823.00	183.65	0	Spot (Block3, Row4, Column5)	2399.70	2111.00	1426.29	0.06	0.59	1184.00	1224.25	1184.00	261.15	0.01	0.21	94.00	81.00	0.00	927.00	1215.70	2272514.00	4.50	1519.48	1510.50
3	6	4	15486.00	3828.00	190.95	0	Spot (Block3, Row4, Column6)	7214.41	7120.00	1864.51	0.01	0.26	1169.00	1205.50	1169.00	265.02	0.01	0.22	100.00	100.00	0.00	5951.00	6045.41	7438059.00	22.67	2781.24	2462.00
3	7	4	15781.00	3836.00	152.55	0	Spot (Block3, Row4, Column7)	3134.81	2671.00	1401.49	0.07	0.45	1127.00	1163.46	1127.00	179.94	0.01	0.15	100.00	97.00	0.00	1544.00	2007.81	1990606.00	10.96	1544.42	1517.00
3	8	4	16091.00	3842.00	160.25	0	Spot (Block3, Row4, Column8)	1814.87	1737.00	336.73	0.02	0.19	1173.00	1183.70	1173.00	203.27	0.00	0.17	93.00	70.00	0.00	564.00	641.87	1290373.00	3.11	1381.22	1381.00
3	1	5	13991.00	4129.00	149.40	0	Spot (Block3, Row5, Column1)	22280.44	18524.00	15288.12	0.08	0.69	1109.00	1177.89	1109.00	255.48	0.03	0.22	100.00	100.00	0.33	17415.00	21171.44	13657912.00	82.60	4844.55	4049.50
3	2	5	14287.00	4127.00	153.75	0	Spot (Block3, Row5, Column2)	5525.82	5387.00	1792.38	0.01	0.32	1100.00	1154.33	1100.00	198.39	0.02	0.17	100.00	100.00	0.00	4287.00	4425.82	3569681.00	22.03	2280.15	2149.50
3	3	5	14588.00	4130.00	158.30	0	Spot (Block3, Row5, Column3)	3380.33	3241.00	1148.24	0.02	0.34	1114.00	1167.88	1114.00	240.75	0.02	0.21	100.00	100.00	0.00	2127.00	2266.33	2332429.00	9.19	1651.31	1642.00
3	4	5	14888.00	4134.00	147.85	0	Spot (Block3, Row5, Column4)	8479.96	7722.00	4339.82	0.04	0.51	1107.00	1163.25	1107.00	250.68	0.02	0.22	100.00	100.00	0.00	6615.00	7372.96	5071016.00	29.19	2811.41	2500.00
3	5	5	15189.00	4133.00	152.80	0	Spot (Block3, Row5, Column5)	55930.75	65535.00	14656.69	0.07	0.26	1166.00	1213.59	1166.00	302.04	0.02	0.25	100.00	100.00	62.15	64369.00	54764.75	35907832.00	181.16	12121.72	10320.50
3	6	5	15482.00	4139.00	183.10	0	Spot (Block3, Row5, Column6)	1400.64	1384.00	226.76	0.01	0.16	1090.00	1140.40	1090.00	221.10	0.02	0.19	57.00	26.00	0.00	294.00	310.64	1316599.00	1.18	1183.41	1161.00
3	7	5	15789.00	4136.00	175.70	0	Spot (Block3, Row5, Column7)	3634.54	3450.00	1181.41	0.02	0.33	1103.00	1139.55	1103.00	177.25	0.01	0.16	100.00	100.00	0.00	2347.00	2531.54	3129343.00	14.08	1808.31	1808.00
3	8	5	16088.00	4138.00	148.40	0	Spot (Block3, Row5, Column8)	9191.95	8000.00	5735.14	0.06	0.62	1168.00	1173.65	1168.00	210.63	0.00	0.18	100.00	100.00	0.00	6832.00	8023.95	5533552.00	38.07	2749.50	2383.50
3	1	6	13987.00	4429.00	203.00	0	Spot (Block3, Row6, Column1)	9872.95	7896.50	5611.18	0.10	0.57	1098.00	1168.15	1098.00	288.59	0.03	0.25	100.00	100.00	0.00	6798.50	8774.95	11531600.00	30.16	3304.31	3255.00
3	2	6	14288.00	4420.00	197.20	0	Spot (Block3, Row6, Column2)	2369.82	2279.00	635.97	0.02	0.27	1090.00	1130.63	1090.00	265.40	0.02	0.23	99.00	88.00	0.00	1189.00	1279.82	2613915.00	4.67	1480.22	1446.00
3	3	6	14579.00	4428.00	147.95	0	Spot (Block3, Row6, Column3)	31596.24	27729.00	18814.02	0.06	0.60	1085.00	1102.17	1085.00	209.99	0.01	0.19	100.00	100.00	5.20	26644.00	30511.24	18831392.00	145.21	6820.82	5765.00
3	4	6	14888.00	4428.00	159.45	0	Spot (Block3, Row6, Column4)	1662.13	1630.00	363.62	0.01	0.22	1080.00	1100.65	1080.00	229.35	0.01	0.21	82.00	62.00	0.00	550.00	582.13	1170141.00	2.45	1274.67	1270.00
3	5	6	15188.00	4431.00	147.35	0	Spot (Block3, Row6, Column5)	41505.17	43230.00	21457.18	0.02	0.52	1090.00	1125.88	1090.00	272.15	0.01	0.24	100.00	100.00	30.69	42140.00	40415.17	24612684.00	148.37	8346.83	6538.00
3	6	6	15489.00	4432.00	191.30	0	Spot (Block3, Row6, Column6)	1279.56	1219.50	219.77	0.02	0.17	1076.00	1089.30	1076.00	175.86	0.01	0.16	48.00	22.00	0.00	143.50	203.56	1317951.00	1.08	1158.40	1112.50
3	7	6	15788.00	4437.00	154.30	0	Spot (Block3, Row6, Column7)	3131.93	2794.50	1340.09	0.05	0.43	1092.00	1124.36	1092.00	182.86	0.01	0.16	100.00	95.00	0.00	1702.50	2039.93	2035757.00	10.98	1628.44	1543.00
3	8	6	16098.00	4444.00	155.20	0	Spot (Block3, Row6, Column8)	5688.02	4893.00	3361.66	0.07	0.59	1180.00	1289.15	1180.00	1754.40	0.04	1.36	72.00	52.00	0.00	3713.00	4508.02	3759782.00	2.51	2102.30	1823.00
3	1	7	13991.00	4727.00	173.90	0	Spot (Block3, Row7, Column1)	1914.29	1820.00	433.18	0.02	0.23	1009.00	1077.24	1009.00	226.60	0.03	0.21	98.00	86.00	0.00	811.00	905.29	1604179.00	3.69	1311.60	1298.00
3	2	7	14279.00	4729.00	209.40	0	Spot (Block3, Row7, Column2)	1200.99	1186.00	184.92	0.01	0.15	989.00	1035.45	989.00	173.64	0.02	0.17	56.00	22.00	0.00	197.00	211.99	1497634.00	0.95	1106.37	1111.00
3	3	7	14591.00	4742.00	192.80	0	Spot (Block3, Row7, Column3)	1191.47	1160.00	217.36	0.01	0.18	994.00	1029.84	994.00	170.17	0.02	0.17	49.00	24.00	0.00	166.00	197.47	1243894.00	0.95	1105.17	1082.00
3	4	7	14893.00	4726.00	204.55	0	Spot (Block3, Row7, Column4)	1224.03	1194.00	208.51	0.01	0.17	989.00	1024.38	989.00	168.54	0.02	0.16	58.00	30.00	0.00	205.00	235.03	1456601.00	1.18	1096.08	1079.00
3	5	7	15189.00	4739.00	192.55	0	Spot (Block3, Row7, Column5)	1362.91	1318.00	235.75	0.01	0.17	996.00	1046.53	996.00	206.82	0.02	0.20	69.00	36.00	0.00	322.00	366.91	1431055.00	1.53	1140.88	1161.00
3	6	7	15484.00	4740.00	188.15	0	Spot (Block3, Row7, Column6)	2736.24	2755.00	738.76	0.00	0.27	1090.00	1142.51	1090.00	286.88	0.02	0.25	99.00	92.00	0.00	1665.00	1646.24	2717082.00	5.56	1554.24	1515.50
3	7	7	15780.00	4750.00	158.80	0	Spot (Block3, Row7, Column7)	5080.35	4328.50	2686.63	0.07	0.53	1105.00	1153.30	1105.00	196.18	0.02	0.17	100.00	99.00	0.00	3223.50	3975.35	3505443.00	20.02	2223.68	1833.50
3	8	7	16086.00	4738.00	192.35	0	Spot (Block3, Row7, Column8)	8055.84	8118.00	1873.84	0.00	0.23	1196.00	1267.86	1196.00	455.29	0.03	0.36	100.00	100.00	0.00	6922.00	6859.84	8402243.00	14.91	3116.95	2862.00
3	1	8	13978.00	5036.00	156.30	0	Spot (Block3, Row8, Column1)	2699.34	2519.00	855.03	0.03	0.32	997.00	1054.32	997.00	185.74	0.02	0.18	100.00	99.00	0.00	1522.00	1702.34	1816653.00	8.86	1454.55	1431.00
3	2	8	14281.00	5030.00	212.35	0	Spot (Block3, Row8, Column2)	1260.74	1258.00	210.87	0.00	0.17	997.00	1056.17	997.00	182.67	0.03	0.17	63.00	30.00	0.00	261.00	263.74	1621311.00	1.12	1083.79	1079.50
3	3	8	14575.00	5029.00	157.40	0	Spot (Block3, Row8, Column3)	2617.93	2294.50	1236.01	0.06	0.47	1005.00	1057.55	1005.00	185.70	0.02	0.18	93.00	88.00	0.00	1289.50	1612.93	1769720.00	8.40	1422.75	1433.00
3	4	8	14885.00	5033.00	152.30	0	Spot (Block3, Row8, Column4)	10362.92	10244.00	4289.69	0.01	0.41	1003.00	1055.56	1003.00	188.62	0.02	0.18	100.00	100.00	0.00	9241.00	9359.92	6570090.00	49.34	3187.53	2923.00
3	5	8	15179.00	5046.00	183.45	0	Spot (Block3, Row8, Column5)	1271.07	1235.00	192.65	0.01	0.15	1025.00	1097.17	1025.00	285.91	0.03	0.26	38.00	5.00	0.00	210.00	246.07	1201157.00	0.61	1168.99	1184.00
3	6	8	15485.00	5032.00	190.75	0	Spot (Block3, Row8, Column6)	14731.68	11817.00	9053.64	0.10	0.61	1113.00	1204.03	1113.00	353.69	0.03	0.29	100.00	100.00	0.00	10704.00	13618.68	15099977.00	38.25	4200.83	4176.50
3	7	8	15781.00	5032.00	151.55	0	Spot (Block3, Row8, Column7)	5142.48	4679.00	2943.21	0.04	0.57	1165.00	1188.58	1165.00	257.99	0.01	0.22	93.00	90.00	0.00	3514.00	3977.48	3234617.00	15.33	1967.63	1942.00
3	8	8	16064.00	5034.00	154.90	0	Spot (Block3, Row8, Column8)	2536.66	2231.50	1294.32	0.06	0.51	1223.00	1275.70	1223.00	380.13	0.02	0.30	85.00	65.00	0.00	1008.50	1313.66	1689418.00	3.32	1607.75	1566.00
4	1	1	18497.00	2947.00	156.65	0	Spot (Block4, Row1, Column1)	51113.99	59117.50	16161.70	0.06	0.32	821.50	880.70	821.50	244.53	0.03	0.28	100.00	100.00	45.16	58296.00	50292.49	34860016.00	205.43	11149.87	8375.00
4	2	1	18787.00	2953.00	155.85	0	Spot (Block4, Row1, Column2)	1317.43	1284.50	252.10	0.01	0.19	799.00	827.61	799.00	179.77	0.02	0.22	93.00	70.00	0.00	485.50	518.43	880043.00	2.72	944.20	922.00
4	3	1	19095.00	2945.00	183.45	0	Spot (Block4, Row1, Column3)	1039.19	1021.00	143.33	0.01	0.14	791.00	790.08	791.00	79.20	0.00	0.10	91.00	69.00	0.00	230.00	248.19	984116.00	3.15	874.65	874.00
4	4	1	19387.00	2965.00	155.05	0	Spot (Block4, Row1, Column4)	1214.40	1227.00	210.82	0.00	0.17	777.00	772.06	777.00	77.19	0.00	0.10	98.00	91.00	0.00	450.00	437.40	800290.00	5.73	911.61	881.00
4	5	1	19693.00	2956.00	153.95	0	Spot (Block4, Row1, Column5)	1278.07	1292.00	214.33	0.00	0.17	754.00	756.46	754.00	69.35	0.00	0.09	99.00	98.00	0.00	538.00	524.07	833303.00	7.52	923.83	909.00
4	6	1	19988.00	2962.00	153.80	0	Spot (Block4, Row1, Column6)	1270.51	1242.00	244.91	0.01	0.19	715.00	728.74	715.00	59.52	0.01	0.08	99.00	98.00	0.00	527.00	555.51	820747.00	9.10	859.01	839.00
4	7	1	20290.00	2967.00	147.70	0	Spot (Block4, Row1, Column7)	1858.45	1788.50	502.29	0.02	0.27	714.00	767.48	714.00	338.46	0.03	0.44	99.00	82.00	0.00	1074.50	1144.45	1103921.00	3.22	1035.98	992.00
4	8	1	20582.00	2965.00	155.10	0	Spot (Block4, Row1, Column8)	63295.15	65535.00	8389.25	0.02	0.13	757.00	835.72	757.00	416.07	0.04	0.50	100.00	100.00	90.30	64778.00	62538.15	41775180.00	150.12	17182.44	13220.50
4	1	2	18491.00	3262.00	208.45	0	Spot (Block4, Row2, Column1)	938.34	913.00	89.63	0.01	0.10	838.00	868.14	838.00	170.85	0.02	0.20	22.00	0.00	0.00	75.00	100.34	1165423.00	0.41	883.39	887.00
4	2	2	18788.00	3251.00	147.75	0	Spot (Block4, Row2, Column2)	1070.75	1081.00	112.00	0.00	0.10	812.00	833.98	812.00	85.65	0.01	0.10	96.00	75.00	0.00	269.00	258.75	639238.00	2.76	947.81	917.00
4	3	2	19092.00	3264.00	160.35	0	Spot (Block4, Row2, Column3)	1017.29	993.00	137.27	0.01	0.13	809.00	824.78	809.00	79.32	0.01	0.10	88.00	60.00	0.00	184.00	208.29	720238.00	2.43	898.13	897.50
4	4	2	19399.00	3261.00	185.00	0	Spot (Block4, Row2, Column4)	1015.60	997.00	104.02	0.01	0.10	804.00	817.17	804.00	73.84	0.01	0.09	95.00	68.00	0.00	193.00	211.60	979042.00	2.69	883.83	882.50
4	5	2	19692.00	3258.00	192.90	0	Spot (Block4, Row2, Column5)	1706.10	1679.50	310.53	0.01	0.18	787.00	787.51	787.00	71.10	0.00	0.09	100.00	99.00	0.00	892.50	919.10	1784578.00	12.92	1097.31	1090.00
4	6	2	19971.00	3260.00	194.10	0	Spot (Block4, Row2, Column6)	942.58	910.00	127.30	0.02	0.14	744.00	767.66	744.00	107.31	0.01	0.14	75.00	41.00	0.00	166.00	198.58	1007614.00	1.63	820.50	805.50
4	7	2	20289.00	3261.00	181.75	0	Spot (Block4, Row2, Column7)	873.26	879.50	80.96	0.00	0.09	717.00	730.43	717.00	55.77	0.01	0.08	92.00	66.00	0.00	162.50	156.26	806888.00	2.56	779.84	781.50
4	8	2	20591.00	3263.00	147.00	-50	Spot (Block4, Row2, Column8)	809.93	790.00	91.48	0.01	0.11	732.00	771.90	732.00	243.15	0.02	0.32	3.00	0.00	0.00	58.00	77.93	475431.00	0.16	763.01	767.00
4	1	3	18486.00	3547.00	167.65	0	Spot (Block4, Row3, Column1)	1418.94	1409.00	273.28	0.00	0.19	822.00	843.35	822.00	83.22	0.01	0.10	99.00	98.00	0.00	587.00	596.94	1115285.00	6.92	991.51	997.00
4	2	3	18788.00	3536.00	196.40	0	Spot (Block4, Row3, Column2)	977.52	952.00	123.80	0.01	0.13	815.00	834.78	815.00	85.62	0.01	0.10	67.00	39.00	0.00	137.00	162.52	1068429.00	1.67	876.84	885.00
4	3	3	19075.00	3552.00	170.60	0	Spot (Block4, Row3, Column3)	1211.58	1202.00	208.05	0.00	0.17	814.00	836.03	814.00	88.61	0.01	0.11	94.00	87.00	0.00	388.00	397.58	987440.00	4.24	947.70	942.00
4	4	3	19396.00	3553.00	157.95	0	Spot (Block4, Row3, Column4)	1713.41	1734.00	435.28	0.01	0.25	805.00	819.09	805.00	76.94	0.01	0.09	100.00	99.00	0.00	929.00	908.41	1182250.00	11.62	1051.35	1034.00
4	5	3	19684.00	3562.00	137.05	0	Spot (Block4, Row3, Column5)	1210.97	1145.00	380.67	0.02	0.31	796.00	811.95	796.00	103.81	0.01	0.13	99.00	83.00	0.00	349.00	414.97	618807.00	3.84	975.38	955.00
4	6	3	19996.00	3556.00	186.10	0	Spot (Block4, Row3, Column6)	4826.36	4477.50	2375.54	0.03	0.49	782.00	805.79	782.00	134.38	0.01	0.17	100.00	100.00	0.00	3695.50	4044.36	4691222.00	29.92	1775.70	1783.00
4	7	3	20295.00	3564.00	130.25	0	Spot (Block4, Row3, Column7)	1235.78	1113.50	616.82	0.05	0.50	725.00	752.58	725.00	109.44	0.02	0.15	100.00	98.00	0.00	388.50	510.78	553630.00	4.42	1010.26	992.00
4	8	3	20592.00	3571.00	153.55	0	Spot (Block4, Row3, Column8)	2971.47	2876.00	908.71	0.01	0.31	707.00	720.39	707.00	64.73	0.01	0.09	100.00	100.00	0.00	2169.00	2264.47	1916597.00	34.78	1390.05	1274.00
4	1	4	18492.00	3845.00	156.10	0	Spot (Block4, Row4, Column1)	1696.79	1648.00	423.82	0.01	0.25	817.00	838.16	817.00	85.21	0.01	0.10	100.00	99.00	0.00	831.00	879.79	1140240.00	10.08	1078.25	1078.00
4	2	4	18801.00	3849.00	187.60	0	Spot (Block4, Row4, Column2)	1350.15	1316.00	235.47	0.01	0.17	812.00	835.93	812.00	97.60	0.01	0.12	98.00	94.00	0.00	504.00	538.15	1339345.00	5.27	978.28	975.00
4	3	4	19092.00	3853.00	146.50	0	Spot (Block4, Row4, Column3)	5428.42	5314.50	1754.33	0.01	0.32	805.00	828.45	805.00	100.43	0.01	0.12	100.00	100.00	0.00	4509.50	4623.42	3181057.00	45.80	1944.64	1792.00
4	4	4	19374.00	3867.00	164.50	0	Spot (Block4, Row4, Column4)	920.19	898.00	89.80	0.01	0.10	797.00	809.64	797.00	88.54	0.01	0.11	63.00	24.00	0.00	101.00	123.19	689221.00	1.25	849.16	821.00
4	5	4	19668.00	3858.00	176.05	0	Spot (Block4, Row4, Column5)	1008.61	982.00	122.88	0.01	0.12	787.00	793.29	787.00	82.87	0.00	0.10	93.00	59.00	0.00	195.00	221.61	872448.00	2.60	893.16	889.00
4	6	4	19986.00	3855.00	199.15	0	Spot (Block4, Row4, Column6)	1643.55	1610.00	295.17	0.01	0.18	764.00	777.16	764.00	106.08	0.01	0.14	100.00	99.00	0.00	846.00	879.55	1847353.00	8.17	1041.57	1028.00
4	7	4	20282.00	3860.00	147.30	0	Spot (Block4, Row4, Column7)	1300.05	1284.00	238.99	0.01	0.18	728.00	761.82	728.00	147.75	0.02	0.19	98.00	88.00	0.00	556.00	572.05	767028.00	3.64	923.89	888.50
4	8	4	20587.00	3867.00	180.00	0	Spot (Block4, Row4, Column8)	886.51	862.00	117.04	0.01	0.13	711.00	721.63	711.00	63.55	0.01	0.09	86.00	57.00	0.00	151.00	175.51	808501.00	2.59	762.53	764.00
4	1	5	18490.00	4148.00	146.45	0	Spot (Block4, Row5, Column1)	1910.67	1841.00	470.72	0.02	0.25	815.00	845.83	815.00	110.32	0.02	0.13	99.00	99.00	0.00	1026.00	1095.67	1110102.00	9.65	1167.92	1152.00
4	2	5	18788.00	4151.00	152.50	0	Spot (Block4, Row5, Column2)	3730.81	3577.50	970.64	0.02	0.26	811.00	845.71	811.00	132.85	0.02	0.16	100.00	100.00	0.00	2766.50	2919.81	2365331.00	21.72	1574.12	1512.50
4	3	5	19093.00	4153.00	155.10	0	Spot (Block4, Row5, Column3)	2525.99	2399.50	751.47	0.02	0.30	799.00	817.02	799.00	100.99	0.01	0.12	100.00	100.00	0.00	1600.50	1726.99	1672205.00	16.92	1252.15	1228.00
4	4	5	19388.00	4157.00	154.10	0	Spot (Block4, Row5, Column4)	1543.71	1478.50	377.66	0.02	0.24	790.00	794.53	790.00	90.34	0.00	0.11	99.00	98.00	0.00	688.50	753.71	1003414.00	8.29	1004.44	985.00
4	5	5	19691.00	4153.00	145.70	0	Spot (Block4, Row5, Column5)	4744.41	4497.00	1704.63	0.02	0.36	768.00	769.97	768.00	81.34	0.00	0.11	100.00	100.00	0.00	3729.00	3976.41	2742268.00	48.86	1765.83	1638.00
4	6	5	19982.00	4164.00	192.15	0	Spot (Block4, Row5, Column6)	906.52	894.00	98.36	0.01	0.11	728.00	761.58	728.00	143.59	0.02	0.19	63.00	11.00	0.00	166.00	178.52	947315.00	1.01	795.43	796.00
4	7	5	20292.00	4160.00	176.55	0	Spot (Block4, Row5, Column7)	9816.65	9193.50	4700.89	0.03	0.48	730.00	778.47	730.00	196.69	0.03	0.25	100.00	100.00	0.00	8463.50	9086.65	8560122.00	45.95	2648.04	2588.00
4	8	5	20592.00	4156.00	149.05	0	Spot (Block4, Row5, Column8)	1569.45	1522.00	346.85	0.01	0.22	719.00	746.42	719.00	139.58	0.02	0.19	99.00	98.00	0.00	803.00	850.45	958935.00	5.90	971.29	962.00
4	1	6	18488.00	4450.00	189.50	0	Spot (Block4, Row6, Column1)	4463.44	4005.00	2210.61	0.05	0.50	812.00	864.67	812.00	161.06	0.03	0.19	100.00	100.00	0.00	3193.00	3651.44	4512534.00	22.34	1761.88	1746.00
4	2	6	18790.00	4449.00	188.60	0	Spot (Block4, Row6, Column2)	5473.79	5643.00	2092.07	0.01	0.38	806.00	861.24	806.00	178.99	0.03	0.21	100.00	100.00	0.00	4837.00	4667.79	5462843.00	25.77	2079.50	2098.50
4	3	6	19082.00	4456.00	157.45	0	Spot (Block4, Row6, Column3)	2000.24	1915.00	601.06	0.02	0.30	795.00	817.80	795.00	131.15	0.01	0.16	100.00	100.00	0.00	1120.00	1205.24	1366163.00	9.02	1076.44	1101.00
4	4	6	19377.00	4451.00	188.55	0	Spot (Block4, Row6, Column4)	998.13	979.50	146.72	0.01	0.15	778.00	776.14	778.00	78.34	0.00	0.10	84.00	58.00	0.00	201.50	220.13	1010111.00	2.83	865.36	862.50
4	5	6	19692.00	4452.00	142.55	0	Spot (Block4, Row6, Column5)	3291.43	3314.00	982.75	0.00	0.30	729.00	748.49	729.00	73.88	0.01	0.10	100.00	100.00	0.00	2585.00	2562.43	1806994.00	34.42	1471.69	1328.00
4	6	6	19977.00	4443.00	185.85	0	Spot (Block4, Row6, Column6)	922.15	901.50	89.08	0.01	0.10	714.00	741.92	714.00	115.15	0.02	0.16	84.00	36.00	0.00	187.50	208.15	896331.00	1.57	811.60	800.00
4	7	6	20286.00	4466.00	157.30	0	Spot (Block4, Row6, Column7)	1166.95	1114.00	261.74	0.02	0.22	710.00	735.21	710.00	128.52	0.02	0.17	95.00	82.00	0.00	404.00	456.95	793526.00	3.36	823.11	811.00
4	8	6	20591.00	4465.00	157.00	0	Spot (Block4, Row6, Column8)	1279.37	1266.00	209.06	0.00	0.16	713.00	731.34	713.00	92.13	0.01	0.13	100.00	98.00	0.00	553.00	566.37	869973.00	5.95	892.63	883.00
4	1	7	18492.00	4758.00	166.25	0	Spot (Block4, Row7, Column1)	1480.23	1441.50	330.10	0.01	0.22	801.00	827.26	801.00	119.82	0.01	0.14	99.00	93.00	0.00	640.50	679.23	1133857.00	5.45	995.17	966.00
4	2	7	18784.00	4748.00	165.05	0	Spot (Block4, Row7, Column2)	984.62	978.00	115.28	0.00	0.12	792.00	810.57	792.00	129.11	0.01	0.16	63.00	24.00	0.00	186.00	192.62	745360.00	1.35	864.97	872.00
4	3	7	19087.00	4742.00	204.20	0	Spot (Block4, Row7, Column3)	864.18	852.00	86.45	0.01	0.10	780.00	780.16	780.00	127.64	0.00	0.16	28.00	5.00	0.00	72.00	84.18	1018009.00	0.66	814.18	798.50
4	4	7	19386.00	4755.00	215.25	0	Spot (Block4, Row7, Column4)	884.27	868.00	114.36	0.01	0.13	748.00	760.91	748.00	81.57	0.01	0.11	58.00	30.00	0.00	120.00	136.27	1172547.00	1.51	782.97	789.00
4	5	7	19685.00	4752.00	194.30	0	Spot (Block4, Row7, Column5)	887.84	878.50	124.61	0.00	0.14	719.00	749.27	719.00	119.17	0.02	0.16	55.00	26.00	0.00	159.50	168.84	948209.00	1.16	782.78	782.00
4	6	7	19982.00	4758.00	173.00	0	Spot (Block4, Row7, Column6)	6474.66	6447.00	2184.23	0.00	0.34	723.00	785.42	723.00	200.25	0.04	0.25	100.00	100.00	0.00	5724.00	5751.66	5419288.00	28.41	2039.20	1987.50
4	7	7	20274.00	4760.00	164.95	0	Spot (Block4, Row7, Column7)	1132.26	1095.00	201.45	0.01	0.18	713.00	743.63	713.00	128.26	0.02	0.17	95.00	76.00	0.00	382.00	419.26	848062.00	3.03	824.08	812.50
4	8	7	20588.00	4781.00	198.95	0	Spot (Block4, Row7, Column8)	3467.24	2806.50	2067.73	0.09	0.60	724.00	746.42	724.00	99.25	0.01	0.13	100.00	99.00	0.00	2082.50	2743.24	3897173.00	27.41	1460.88	1195.50
4	1	8	18473.00	5056.00	147.90	0	Spot (Block4, Row8, Column1)	2487.79	2335.50	895.17	0.03	0.36	808.00	834.49	808.00	102.05	0.01	0.12	100.00	100.00	0.00	1527.50	1679.79	1482722.00	16.20	1251.94	1214.00
4	2	8	18787.00	5053.00	184.35	0	Spot (Block4, Row8, Column2)	979.55	980.00	132.15	0.00	0.13	791.00	799.31	791.00	95.13	0.00	0.12	74.00	49.00	0.00	189.00	188.55	933511.00	1.89	882.10	889.00
4	3	8	19089.00	5051.00	186.75	0	Spot (Block4, Row8, Column3)	1197.63	1160.50	279.52	0.01	0.23	778.00	782.03	778.00	129.68	0.00	0.17	84.00	65.00	0.00	382.50	419.63	1178471.00	3.20	903.13	886.00
4	4	8	19386.00	5056.00	151.40	0	Spot (Block4, Row8, Column4)	6328.55	6350.00	2314.55	0.00	0.37	775.00	780.38	775.00	133.95	0.00	0.17	100.00	100.00	0.00	5575.00	5553.55	3961670.00	41.42	2189.34	1976.00
4	5	8	19665.00	5063.00	253.05	0	Spot (Block4, Row8, Column5)	839.05	806.00	103.77	0.02	0.12	753.00	775.50	753.00	133.82	0.01	0.17	29.00	5.00	0.00	53.00	86.05	1554753.00	0.47	777.42	787.00
4	6	8	19989.00	5058.00	172.30	0	Spot (Block4, Row8, Column6)	8125.71	6880.50	4574.93	0.07	0.56	757.00	809.45	757.00	210.41	0.03	0.26	100.00	100.00	0.00	6123.50	7368.71	6744337.00	34.77	2063.15	2049.00
4	7	8	20286.00	5059.00	182.80	0	Spot (Block4, Row8, Column7)	1020.11	991.00	189.35	0.01	0.19	734.00	770.64	734.00	148.44	0.02	0.19	79.00	39.00	0.00	257.00	286.11	958902.00	1.68	819.60	809.00
4	8	8	20575.00	5063.00	146.65	0	Spot (Block4, Row8, Column8)	2218.59	2204.00	504.12	0.00	0.23	723.00	743.41	723.00	69.34	0.01	0.09	100.00	100.00	0.00	1481.00	1495.59	1297874.00	21.28	1159.44	1090.00
5	1	1	4971.00	7376.00	154.40	0	Spot (Block5, Row1, Column1)	50726.09	59739.00	16640.02	0.07	0.33	1415.00	1479.11	1415.00	270.10	0.02	0.18	100.00	100.00	45.87	58324.00	49311.09	33175108.00	182.33	12624.62	9849.50
5	2	1	5266.00	7381.00	146.25	0	Spot (Block5, Row1, Column2)	6431.75	6266.00	2413.51	0.01	0.38	1409.00	1454.91	1409.00	223.81	0.01	0.15	100.00	100.00	0.00	4857.00	5022.75	3736844.00	22.24	2597.90	2495.50
5	3	1	5572.00	7381.00	155.20	0	Spot (Block5, Row1, Column3)	3045.12	2791.00	934.89	0.04	0.31	1426.00	1459.14	1426.00	163.94	0.01	0.11	100.00	99.00	0.00	1365.00	1619.12	2012826.00	9.67	1845.07	1835.00
5	4	1	5863.00	7385.00	146.00	0	Spot (Block5, Row1, Column4)	5573.76	5365.00	1891.18	0.02	0.34	1485.00	1505.96	1485.00	178.87	0.01	0.12	100.00	100.00	0.00	3880.00	4088.76	3216061.00	22.74	2368.05	2252.00
5	5	1	6164.00	7385.00	148.15	0	Spot (Block5, Row1, Column5)	5515.65	4842.00	2648.57	0.06	0.48	1493.00	1522.65	1493.00	192.53	0.01	0.13	100.00	100.00	0.00	3349.00	4022.65	3281809.00	20.74	2392.58	2211.50
5	6	1	6459.00	7388.00	147.40	0	Spot (Block5, Row1, Column6)	5546.12	5317.00	2039.46	0.02	0.37	1507.00	1548.26	1507.00	197.09	0.01	0.13	100.00	99.00	0.00	3810.00	4039.12	3288848.00	20.28	2473.76	2374.00
5	7	1	6763.00	7390.00	147.75	0	Spot (Block5, Row1, Column7)	15106.31	14154.00	7594.75	0.03	0.50	1597.00	1663.76	1597.00	364.65	0.02	0.22	100.00	100.00	0.00	12557.00	13509.31	8988252.00	36.86	4688.45	3945.00
5	8	1	7054.00	7398.00	155.55	0	Spot (Block5, Row1, Column8)	63766.22	65535.00	6573.21	0.01	0.10	1680.00	1750.47	1680.00	432.46	0.02	0.25	100.00	100.00	89.51	63855.00	62086.22	42532460.00	143.40	18304.99	15933.50
5	1	2	4955.00	7688.00	217.80	0	Spot (Block5, Row2, Column1)	1600.47	1585.00	149.14	0.00	0.09	1403.00	1445.91	1403.00	206.53	0.01	0.14	37.00	9.00	0.00	182.00	197.47	2162240.00	0.75	1487.04	1496.00
5	2	2	5256.00	7679.00	135.85	0	Spot (Block5, Row2, Column2)	3562.69	3508.00	889.12	0.01	0.25	1404.00	1431.45	1404.00	154.33	0.01	0.11	100.00	100.00	0.00	2104.00	2158.69	1770656.00	13.81	1950.22	1974.00
5	3	2	5572.00	7688.00	203.25	0	Spot (Block5, Row2, Column3)	1748.62	1707.00	199.97	0.01	0.11	1430.00	1458.84	1430.00	159.67	0.01	0.11	75.00	45.00	0.00	277.00	318.62	2047631.00	1.81	1534.39	1498.00
5	4	2	5865.00	7685.00	170.65	0	Spot (Block5, Row2, Column4)	3191.89	3098.50	778.91	0.01	0.24	1486.00	1495.85	1486.00	173.95	0.00	0.12	100.00	99.00	0.00	1612.50	1705.89	2579047.00	9.75	1953.60	1922.50
5	5	2	6166.00	7683.00	169.85	0	Spot (Block5, Row2, Column5)	4069.70	3978.00	967.88	0.01	0.24	1497.00	1533.94	1497.00	227.31	0.01	0.15	100.00	100.00	0.00	2481.00	2572.70	3280182.00	11.16	2135.88	2058.50
5	6	2	6454.00	7683.00	208.20	0	Spot (Block5, Row2, Column6)	1993.28	1903.50	327.37	0.02	0.16	1529.00	1624.82	1529.00	431.03	0.03	0.27	44.00	15.00	0.00	374.50	464.28	2451730.00	0.85	1662.53	1664.00
5	7	2	6768.00	7688.00	158.70	0	Spot (Block5, Row2, Column7)	2599.45	2543.00	558.24	0.01	0.21	1559.00	1586.18	1559.00	203.29	0.01	0.13	97.00	87.00	0.00	984.00	1040.45	1817018.00	4.98	1825.40	1803.00
5	8	2	7080.00	7700.00	211.75	0	Spot (Block5, Row2, Column8)	1811.56	1783.00	214.42	0.01	0.12	1599.00	1667.41	1599.00	325.32	0.02	0.20	29.00	1.00	0.00	184.00	212.56	2326046.00	0.44	1761.92	1748.00
5	1	3	4961.00	7980.00	147.75	0	Spot (Block5, Row3, Column1)	4958.27	4639.50	1949.88	0.03	0.39	1404.00	1443.22	1404.00	157.52	0.01	0.11	100.00	100.00	0.00	3235.50	3554.27	2955130.00	22.32	2250.86	2136.00
5	2	3	5256.00	7972.00	206.75	0	Spot (Block5, Row3, Column2)	1726.31	1704.00	190.55	0.01	0.11	1414.50	1451.03	1414.50	146.33	0.01	0.10	82.00	49.00	0.00	289.50	311.81	2100924.00	1.88	1557.98	1542.00
5	3	3	5537.00	7966.00	163.80	0	Spot (Block5, Row3, Column3)	3713.68	2549.00	4986.60	0.16	1.34	1481.00	1494.85	1481.00	186.34	0.00	0.12	95.00	88.00	0.00	1068.00	2232.68	2748121.00	11.91	2174.78	1812.00
5	4	3	5861.00	7985.00	147.90	0	Spot (Block5, Row3, Column4)	5257.07	5009.00	1965.68	0.02	0.37	1490.00	1521.06	1490.00	238.45	0.01	0.16	100.00	100.00	0.00	3519.00	3767.07	3133214.00	15.67	2392.48	2330.00
5	5	3	6163.00	7979.00	81.55	0	Spot (Block5, Row3, Column5)	8891.86	2545.00	15994.80	0.54	1.80	1520.00	1635.55	1520.00	447.51	0.03	0.27	89.00	55.00	5.59	1025.00	7371.86	1431589.00	16.22	2557.07	2391.00
5	6	3	6466.00	7987.00	199.90	0	Spot (Block5, Row3, Column6)	22420.67	19339.50	13296.08	0.06	0.59	1619.00	1783.94	1619.00	636.86	0.04	0.36	100.00	100.00	0.00	17720.50	20801.67	25425052.00	32.40	6725.27	6836.00
5	7	3	6767.00	7994.00	150.85	0	Spot (Block5, Row3, Column7)	4273.17	3960.00	1550.15	0.03	0.36	1587.00	1669.13	1587.00	492.36	0.02	0.29	97.00	88.00	0.00	2373.00	2686.17	2670729.00	5.29	2178.72	2150.00
5	8	3	7065.00	7999.00	157.10	0	Spot (Block5, Row3, Column8)	4104.86	3986.50	961.89	0.01	0.23	1596.00	1629.47	1596.00	201.35	0.01	0.12	100.00	100.00	0.00	2390.50	2508.86	2783092.00	12.29	2408.13	2339.00
5	1	4	4964.00	8270.00	148.55	0	Spot (Block5, Row4, Column1)	4857.41	4641.00	1817.46	0.02	0.37	1411.00	1452.03	1411.00	163.96	0.01	0.11	100.00	100.00	0.00	3230.00	3446.41	2909587.00	20.77	2326.13	2112.00
5	2	4	5265.00	8283.00	204.50	0	Spot (Block5, Row4, Column2)	2431.13	2356.00	488.00	0.01	0.20	1475.00	1490.05	1475.00	183.45	0.00	0.12	99.00	89.00	0.00	881.00	956.13	2890616.00	5.13	1808.21	1792.00
5	3	4	5565.00	8282.00	145.65	0	Spot (Block5, Row4, Column3)	25632.51	23598.00	13237.48	0.04	0.52	1492.00	1524.17	1492.00	219.26	0.01	0.14	100.00	100.00	0.00	22106.00	24140.51	14789960.00	109.96	6597.01	5242.00
5	4	4	5850.00	8285.00	213.80	0	Spot (Block5, Row4, Column4)	1715.53	1704.00	198.91	0.00	0.12	1471.00	1489.31	1471.00	204.16	0.01	0.14	57.00	20.00	0.00	233.00	244.53	2242194.00	1.11	1546.61	1521.00
5	5	4	6185.00	8290.00	157.30	0	Spot (Block5, Row4, Column5)	2643.51	2047.50	3109.86	0.11	1.18	1512.00	1575.70	1512.00	287.23	0.02	0.18	70.00	46.00	0.00	535.50	1131.51	1787012.00	3.72	1881.03	1857.00
5	6	4	6462.00	8282.00	168.30	0	Spot (Block5, Row4, Column6)	4791.59	4716.00	1259.90	0.01	0.26	1573.50	1628.50	1573.50	402.20	0.01	0.25	100.00	99.00	0.00	3142.50	3218.09	3775772.00	7.86	2470.71	2352.50
5	7	4	6755.00	8292.00	157.30	0	Spot (Block5, Row4, Column7)	3568.99	3236.00	1330.96	0.04	0.37	1574.00	1587.10	1574.00	214.71	0.00	0.14	96.00	93.00	0.00	1662.00	1994.99	2437620.00	9.23	1977.62	1999.50
5	8	4	7065.00	8296.00	162.85	0	Spot (Block5, Row4, Column8)	2549.55	2432.50	509.38	0.02	0.20	1587.00	1615.24	1587.00	208.45	0.01	0.13	98.00	87.00	0.00	845.50	962.55	1871372.00	4.48	1891.33	1890.00
5	1	5	4964.00	8578.00	142.25	0	Spot (Block5, Row5, Column1)	14512.56	13673.00	6482.27	0.03	0.45	1404.00	1472.24	1404.00	319.96	0.02	0.22	100.00	100.00	0.00	12269.00	13108.56	7981908.00	40.76	4213.44	3523.50
5	2	5	5261.00	8578.00	157.40	0	Spot (Block5, Row5, Column2)	3827.53	3706.00	885.52	0.01	0.23	1438.00	1476.28	1438.00	200.83	0.01	0.14	100.00	100.00	0.00	2268.00	2389.53	2606550.00	11.71	2054.96	2014.00
5	3	5	5558.00	8579.00	163.00	0	Spot (Block5, Row5, Column3)	5404.32	5100.00	1997.56	0.03	0.37	1474.00	1504.45	1474.00	216.73	0.01	0.14	100.00	100.00	0.00	3626.00	3930.32	3966773.00	17.99	2326.98	2288.00
5	4	5	5861.00	8586.00	161.75	0	Spot (Block5, Row5, Column4)	2669.91	2453.00	697.21	0.04	0.26	1459.00	1485.65	1459.00	216.24	0.01	0.15	99.00	93.00	0.00	994.00	1210.91	1922334.00	5.48	1756.15	1746.00
5	5	5	6161.00	8585.00	143.00	0	Spot (Block5, Row5, Column5)	37406.39	36297.00	19206.35	0.01	0.51	1499.00	1540.77	1499.00	264.27	0.01	0.17	100.00	100.00	12.77	34798.00	35907.39	20798012.00	135.72	8577.60	7149.00
5	6	5	6463.00	8585.00	198.40	0	Spot (Block5, Row5, Column6)	2061.42	2009.50	374.56	0.01	0.18	1497.00	1542.48	1497.00	224.24	0.01	0.15	83.00	59.00	0.00	512.50	564.42	2296417.00	2.31	1678.38	1681.00
5	7	5	6762.00	8589.00	189.40	0	Spot (Block5, Row5, Column7)	6190.37	5971.50	2455.98	0.02	0.40	1519.00	1572.73	1519.00	234.91	0.02	0.15	100.00	100.00	0.00	4452.50	4671.37	6239888.00	19.66	2854.42	2811.00
5	8	5	7067.00	8590.00	146.35	0	Spot (Block5, Row5, Column8)	7102.94	6739.50	3451.99	0.02	0.49	1593.00	1616.04	1593.00	223.46	0.01	0.14	100.00	100.00	0.00	5146.50	5509.94	4133913.00	24.55	2636.29	2380.00
5	1	6	4961.00	8881.00	201.40	0	Spot (Block5, Row6, Column1)	17573.21	14564.00	11219.87	0.08	0.64	1403.00	1526.90	1403.00	465.05	0.04	0.30	100.00	100.00	0.00	13161.00	16170.21	20226762.00	34.50	5435.44	5394.50
5	2	6	5261.00	8879.00	194.45	0	Spot (Block5, Row6, Column2)	3951.43	3871.00	994.30	0.01	0.25	1406.00	1500.06	1406.00	382.99	0.03	0.26	100.00	99.00	0.00	2465.00	2545.43	4224079.00	6.40	2330.50	2273.00
5	3	6	5552.00	8884.00	142.75	0	Spot (Block5, Row6, Column3)	10247.09	9925.00	4662.51	0.01	0.46	1412.50	1472.82	1412.50	231.26	0.02	0.16	100.00	100.00	0.00	8512.50	8834.59	5697384.00	37.94	3468.37	3151.00
5	4	6	5855.00	8878.00	206.10	0	Spot (Block5, Row6, Column4)	1987.08	1937.50	363.81	0.01	0.18	1411.00	1453.84	1411.00	200.02	0.01	0.14	86.00	62.00	0.00	526.50	576.08	2400395.00	2.67	1602.65	1602.00
5	5	6	6157.00	8885.00	143.20	0	Spot (Block5, Row6, Column5)	35283.44	35214.00	18167.87	0.00	0.51	1480.00	1505.29	1480.00	257.29	0.01	0.17	100.00	100.00	6.61	33734.00	33803.44	19758760.00	131.28	7907.47	6660.00
5	6	6	6463.00	8884.00	159.70	0	Spot (Block5, Row6, Column6)	2181.79	2098.00	413.24	0.02	0.19	1490.00	1527.23	1490.00	226.14	0.01	0.15	88.00	69.00	0.00	608.00	691.79	1522886.00	2.89	1756.29	1714.50
5	7	6	6754.00	8887.00	147.60	0	Spot (Block5, Row6, Column7)	6468.94	6200.00	2606.63	0.02	0.40	1501.00	1554.84	1501.00	222.88	0.02	0.14	100.00	100.00	0.00	4699.00	4967.94	3823143.00	22.05	2688.61	2396.00
5	8	6	7065.00	8890.00	148.65	0	Spot (Block5, Row6, Column8)	7448.64	6795.50	3472.74	0.04	0.47	1585.00	1603.53	1585.00	222.90	0.01	0.14	100.00	100.00	0.00	5210.50	5863.64	4484080.00	26.22	2927.68	2789.50
5	1	7	4966.00	9178.00	198.50	0	Spot (Block5, Row7, Column1)	2578.57	2410.00	658.86	0.03	0.26	1399.50	1455.74	1399.50	336.41	0.02	0.23	96.00	71.00	0.00	1010.50	1179.07	2890577.00	3.34	1772.34	1755.00
5	2	7	5266.00	9187.00	209.30	0	Spot (Block5, Row7, Column2)	1626.43	1607.00	184.53	0.01	0.11	1382.00	1407.21	1382.00	219.64	0.01	0.16	51.00	15.00	0.00	225.00	244.43	2033033.00	1.00	1494.02	1484.00
5	3	7	5569.00	9188.00	199.00	0	Spot (Block5, Row7, Column3)	1630.22	1604.00	190.87	0.01	0.12	1388.00	1418.96	1388.00	215.56	0.01	0.15	50.00	19.00	0.00	216.00	242.22	1824219.00	0.98	1503.30	1477.00
5	4	7	5850.00	9181.00	209.35	0	Spot (Block5, Row7, Column4)	1742.99	1604.50	988.20	0.04	0.57	1390.00	1414.55	1390.00	171.76	0.01	0.12	62.00	31.00	0.00	214.50	352.99	2175255.00	1.91	1546.52	1528.00
5	5	7	6154.00	9186.00	186.55	0	Spot (Block5, Row7, Column5)	2691.76	2562.00	570.87	0.02	0.21	1426.00	1477.19	1426.00	225.58	0.02	0.15	99.00	97.00	0.00	1136.00	1265.76	2635233.00	5.38	1849.42	1830.50
5	6	7	6457.00	9187.00	180.05	0	Spot (Block5, Row7, Column6)	4975.95	4907.50	1545.75	0.01	0.31	1514.00	1660.78	1514.00	624.38	0.04	0.38	100.00	94.00	0.00	3393.50	3461.95	4518165.00	5.31	2471.75	2474.00
5	7	7	6749.00	9192.00	147.90	0	Spot (Block5, Row7, Column7)	6895.48	6513.00	2827.28	0.02	0.41	1514.00	1569.28	1514.00	246.83	0.02	0.16	100.00	100.00	0.00	4999.00	5381.48	4095914.00	21.58	2939.56	2497.00
5	8	7	7062.00	9193.00	175.70	0	Spot (Block5, Row7, Column8)	6574.48	6512.00	1475.86	0.00	0.22	1574.00	1602.49	1574.00	236.16	0.01	0.15	100.00	100.00	0.00	4938.00	5000.48	5673774.00	21.05	3013.91	2724.00
5	1	8	4953.00	9484.00	147.80	0	Spot (Block5, Row8, Column1)	3849.34	3579.00	1592.72	0.03	0.41	1397.00	1430.16	1397.00	176.42	0.01	0.12	100.00	100.00	0.00	2182.00	2452.34	2290357.00	13.71	2021.67	1996.50
5	2	8	5252.00	9481.00	167.45	0	Spot (Block5, Row8, Column2)	2138.03	2044.00	378.55	0.02	0.18	1387.00	1421.47	1387.00	182.41	0.01	0.13	97.00	84.00	0.00	657.00	751.03	1669802.00	3.93	1638.52	1601.00
5	3	8	5553.00	9478.00	153.60	0	Spot (Block5, Row8, Column3)	3451.34	3279.00	1250.92	0.02	0.36	1392.00	1434.73	1392.00	191.68	0.01	0.13	99.00	96.00	0.00	1887.00	2059.34	2226114.00	10.52	1967.98	1925.50
5	4	8	5856.00	9483.00	149.05	0	Spot (Block5, Row8, Column4)	5588.52	5416.00	1660.69	0.01	0.30	1398.00	1440.99	1398.00	192.48	0.01	0.13	100.00	100.00	0.00	4018.00	4190.52	3397819.00	21.55	2563.48	2404.00
5	5	8	6146.00	9483.00	205.25	0	Spot (Block5, Row8, Column5)	1652.54	1612.00	209.66	0.01	0.13	1477.00	1570.01	1477.00	588.70	0.03	0.37	3.00	0.00	0.00	135.00	175.54	1981394.00	0.14	1533.06	1494.00
5	6	8	6459.00	9487.00	184.05	0	Spot (Block5, Row8, Column6)	34920.83	30889.50	20519.19	0.05	0.59	1556.00	1774.44	1556.00	848.07	0.06	0.48	100.00	100.00	15.37	29333.50	33364.83	33174940.00	39.08	7954.54	7854.50
5	7	8	6756.00	9488.00	153.95	0	Spot (Block5, Row8, Column7)	3115.07	3073.00	739.81	0.01	0.24	1572.00	1658.83	1572.00	566.21	0.02	0.34	90.00	66.00	0.00	1501.00	1543.07	2027911.00	2.57	1932.41	1938.00
5	8	8	7047.00	9493.00	162.95	0	Spot (Block5, Row8, Column8)	2504.21	2464.00	469.43	0.01	0.19	1599.00	1646.01	1599.00	255.25	0.01	0.16	92.00	79.00	0.00	865.00	905.21	1833081.00	3.36	1823.34	1767.00
6	1	1	9471.00	7401.00	154.85	0	Spot (Block6, Row1, Column1)	52396.48	62211.00	15482.66	0.07	0.30	1620.00	1676.44	1620.00	326.76	0.01	0.19	100.00	100.00	46.90	60591.00	50776.48	34634344.00	155.22	12454.81	10297.00
6	2	1	9766.00	7406.00	153.95	0	Spot (Block6, Row1, Column2)	3661.62	3532.00	1034.75	0.02	0.28	1584.00	1625.62	1584.00	263.12	0.01	0.16	100.00	95.00	0.00	1948.00	2077.62	2387379.00	7.74	2171.47	2131.00
6	3	1	10071.00	7405.00	155.25	0	Spot (Block6, Row1, Column3)	3795.60	3390.50	1396.44	0.05	0.37	1589.00	1644.02	1589.00	232.43	0.01	0.14	100.00	95.00	0.00	1801.50	2206.60	2520276.00	9.26	2152.14	2158.00
6	4	1	10362.00	7410.00	155.90	0	Spot (Block6, Row1, Column4)	3486.42	3371.00	922.41	0.01	0.26	1685.00	1711.89	1685.00	246.19	0.01	0.14	99.00	98.00	0.00	1686.00	1801.42	2332417.00	7.21	2166.37	2144.00
6	5	1	10667.00	7410.00	148.50	0	Spot (Block6, Row1, Column5)	6688.18	5755.50	3321.88	0.07	0.50	1713.00	1746.64	1713.00	252.95	0.01	0.14	100.00	100.00	0.00	4042.50	4975.18	4026285.00	19.54	2776.23	2645.00
6	6	1	10962.00	7414.00	148.55	0	Spot (Block6, Row1, Column6)	7421.20	7137.00	3115.28	0.02	0.42	1740.00	1776.42	1740.00	288.74	0.01	0.16	100.00	100.00	0.00	5397.00	5681.20	4474982.00	19.55	3207.21	2777.00
6	7	1	11265.00	7414.00	148.30	0	Spot (Block6, Row1, Column7)	19797.77	18367.00	10479.10	0.03	0.53	1783.00	1846.62	1783.00	449.12	0.02	0.24	100.00	100.00	0.00	16584.00	18014.77	11819267.00	39.97	6281.43	5253.00
6	8	1	11553.00	7418.00	154.75	0	Spot (Block6, Row1, Column8)	64281.12	65535.00	4687.86	0.01	0.07	1881.00	1975.13	1881.00	534.95	0.02	0.27	100.00	100.00	89.82	63654.00	62400.12	42297364.00	116.47	18626.02	16032.00
6	1	2	9473.00	7714.00	201.70	0	Spot (Block6, Row2, Column1)	1822.43	1814.00	243.71	0.00	0.13	1576.00	1608.43	1576.00	272.94	0.01	0.17	45.00	11.00	0.00	238.00	246.43	2110374.00	0.78	1698.46	1682.00
6	2	2	9763.00	7711.00	135.30	0	Spot (Block6, Row2, Column2)	4638.86	4578.00	1222.94	0.01	0.26	1570.00	1593.63	1570.00	216.82	0.01	0.14	100.00	100.00	0.00	3008.00	3068.86	2277680.00	14.04	2431.26	2452.00
6	3	2	10062.00	7707.00	206.25	0	Spot (Block6, Row2, Column3)	2055.41	1999.50	340.21	0.01	0.17	1575.00	1617.97	1575.00	225.26	0.01	0.14	76.00	46.00	0.00	424.50	480.41	2499383.00	1.94	1741.02	1724.00
6	4	2	10369.00	7713.00	175.10	0	Spot (Block6, Row2, Column4)	3738.19	3728.00	874.52	0.00	0.23	1637.00	1678.36	1637.00	241.79	0.01	0.14	99.00	98.00	0.00	2091.00	2101.19	3211105.00	8.52	2253.27	2271.00
6	5	2	10672.00	7709.00	199.05	0	Spot (Block6, Row2, Column5)	2971.18	2866.00	535.33	0.02	0.18	1714.00	1754.47	1714.00	259.31	0.01	0.15	99.00	96.00	0.00	1152.00	1257.18	3342577.00	4.69	2183.99	2183.50
6	6	2	10945.00	7698.00	169.05	0	Spot (Block6, Row2, Column6)	3161.33	2701.00	2823.24	0.07	0.89	1790.00	1864.81	1790.00	592.87	0.02	0.32	76.00	32.00	0.00	911.00	1371.33	2506937.00	2.19	2241.90	2199.00
6	7	2	11265.00	7717.00	169.40	0	Spot (Block6, Row2, Column7)	2984.90	2828.50	699.85	0.02	0.23	1737.00	1811.83	1737.00	570.51	0.02	0.31	84.00	45.00	0.00	1091.50	1247.90	2375978.00	2.06	2100.46	2072.00
6	8	2	11572.00	7725.00	230.45	0	Spot (Block6, Row2, Column8)	2077.70	2058.00	300.68	0.00	0.14	1837.00	1924.65	1837.00	440.35	0.02	0.23	30.00	1.00	0.00	221.00	240.70	3170570.00	0.35	1934.95	1914.50
6	1	3	9464.00	8003.00	153.90	0	Spot (Block6, Row3, Column1)	6098.06	5377.00	2900.06	0.05	0.48	1565.00	1583.64	1565.00	230.38	0.01	0.15	100.00	100.00	0.00	3812.00	4533.06	3969834.00	19.60	2471.17	2387.50
6	2	3	9773.00	8008.00	197.35	0	Spot (Block6, Row3, Column2)	1991.23	1942.50	283.86	0.01	0.14	1574.00	1598.37	1574.00	222.69	0.01	0.14	71.00	41.00	0.00	368.50	417.23	2186375.00	1.76	1729.27	1716.00
6	3	3	10059.00	8003.00	157.50	0	Spot (Block6, Row3, Column3)	2563.89	2423.00	617.27	0.02	0.24	1579.00	1604.41	1579.00	226.27	0.01	0.14	98.00	82.00	0.00	844.00	984.89	1748573.00	4.24	1947.10	1921.50
6	4	3	10362.00	8005.00	150.25	0	Spot (Block6, Row3, Column4)	6201.19	5618.00	2637.41	0.04	0.43	1588.00	1631.31	1588.00	247.62	0.01	0.15	100.00	100.00	0.00	4030.00	4613.19	3857139.00	18.46	2683.27	2541.00
6	5	3	10663.00	8016.00	160.90	0	Spot (Block6, Row3, Column5)	2295.66	2265.00	398.70	0.01	0.17	1719.00	1768.42	1719.00	314.91	0.01	0.18	71.00	41.00	0.00	546.00	576.66	1639100.00	1.67	1925.74	1909.00
6	6	3	10963.00	8009.00	173.00	0	Spot (Block6, Row3, Column6)	8493.56	7901.00	3506.08	0.03	0.41	1805.00	1907.20	1805.00	607.19	0.02	0.32	100.00	99.00	0.00	6096.00	6688.56	7075134.00	10.85	3534.96	3477.00
6	7	3	11279.00	8019.00	152.55	0	Spot (Block6, Row3, Column7)	5097.80	4425.00	2308.16	0.06	0.45	1764.00	1852.28	1764.00	607.04	0.02	0.33	94.00	76.00	0.00	2661.00	3333.80	3267688.00	5.35	3033.29	2415.00
6	8	3	11564.00	8024.00	159.25	0	Spot (Block6, Row3, Column8)	20271.87	19034.00	8901.11	0.03	0.44	1814.50	1885.36	1814.50	353.64	0.02	0.19	100.00	100.00	0.00	17219.50	18457.37	14129493.00	51.99	6199.32	5694.50
6	1	4	9463.00	8301.00	149.65	0	Spot (Block6, Row4, Column1)	5870.03	5287.50	2584.09	0.05	0.44	1580.00	1586.89	1580.00	227.20	0.00	0.14	100.00	100.00	0.00	3707.50	4290.03	3604200.00	18.85	2526.52	2370.00
6	2	4	9758.00	8301.00	182.50	0	Spot (Block6, Row4, Column2)	3625.36	3439.50	1018.26	0.02	0.28	1589.00	1621.04	1589.00	265.11	0.01	0.16	100.00	98.00	0.00	1850.50	2036.36	3378832.00	7.56	2181.78	2159.00
6	3	4	10063.00	8307.00	147.95	0	Spot (Block6, Row4, Column3)	23260.31	20887.00	12722.09	0.05	0.55	1583.00	1609.92	1583.00	260.11	0.01	0.16	100.00	100.00	0.00	19304.00	21677.31	13909663.00	83.24	6293.12	5201.50
6	4	4	10357.00	8315.00	224.70	0	Spot (Block6, Row4, Column4)	1874.72	1854.50	272.24	0.00	0.15	1572.00	1589.37	1572.00	240.95	0.00	0.15	52.00	26.00	0.00	282.50	302.72	2703340.00	1.18	1627.53	1581.00
6	5	4	10664.00	8324.00	192.50	0	Spot (Block6, Row4, Column5)	2188.84	2066.50	762.56	0.02	0.35	1662.00	1688.19	1662.00	282.73	0.01	0.17	59.00	38.00	0.00	404.50	526.84	2298286.00	1.77	1853.59	1781.00
6	6	4	10965.00	8310.00	197.65	0	Spot (Block6, Row4, Column6)	2999.31	2956.00	584.14	0.01	0.19	1704.00	1767.74	1704.00	299.88	0.02	0.17	98.00	89.00	0.00	1252.00	1295.31	3314239.00	4.11	2115.70	2129.50
6	7	4	11249.00	8323.00	176.10	0	Spot (Block6, Row4, Column7)	4377.04	3317.00	3560.60	0.12	0.81	1722.00	1810.23	1722.00	433.21	0.02	0.24	91.00	73.00	0.00	1595.00	2655.04	3794898.00	5.93	2536.08	2226.00
6	8	4	11566.00	8321.00	162.85	0	Spot (Block6, Row4, Column8)	2958.55	2870.00	686.05	0.01	0.23	1791.00	1822.59	1791.00	282.09	0.01	0.15	91.00	82.00	0.00	1079.00	1167.55	2156781.00	4.03	2119.25	2136.00
6	1	5	9466.00	8607.00	146.80	0	Spot (Block6, Row5, Column1)	6153.41	5612.00	2508.01	0.04	0.41	1507.00	1564.44	1507.00	272.73	0.02	0.17	100.00	100.00	0.00	4105.00	4646.41	3624361.00	16.83	2515.25	2380.00
6	2	5	9761.00	8602.00	154.75	0	Spot (Block6, Row5, Column2)	20896.25	20084.00	8354.30	0.02	0.40	1573.00	1629.59	1573.00	364.35	0.02	0.22	100.00	100.00	0.00	18511.00	19323.25	13749730.00	52.88	5515.77	5121.50
6	3	5	10064.00	8605.00	156.65	0	Spot (Block6, Row5, Column3)	10252.53	9491.00	4646.88	0.03	0.45	1589.00	1618.06	1589.00	299.81	0.01	0.19	100.00	100.00	0.00	7902.00	8663.53	6899954.00	28.80	3311.86	3131.00
6	4	5	10359.00	8609.00	153.00	0	Spot (Block6, Row5, Column4)	3752.31	3614.00	1195.37	0.02	0.32	1570.00	1608.85	1570.00	283.32	0.01	0.18	99.00	95.00	0.00	2044.00	2182.31	2416485.00	7.57	2120.92	2136.00
6	5	5	10662.00	8610.00	145.35	0	Spot (Block6, Row5, Column5)	32950.65	31435.50	17815.29	0.02	0.54	1600.00	1672.96	1600.00	304.91	0.02	0.18	100.00	100.00	6.25	29835.50	31350.65	18979604.00	102.58	7887.60	6265.50
6	6	5	10964.00	8610.00	173.70	0	Spot (Block6, Row5, Column6)	2597.32	2474.50	588.68	0.02	0.23	1665.00	1742.58	1665.00	443.65	0.02	0.25	77.00	46.00	0.00	809.50	932.32	2192134.00	1.93	1867.30	1835.50
6	7	5	11262.00	8613.00	179.50	0	Spot (Block6, Row5, Column7)	25342.83	22468.00	13525.35	0.05	0.53	1700.00	1832.13	1700.00	574.93	0.03	0.31	100.00	100.00	0.00	20768.00	23642.83	22909912.00	40.89	6576.78	6423.50
6	8	5	11560.00	8611.00	149.10	0	Spot (Block6, Row5, Column8)	7847.27	7072.00	4072.49	0.05	0.52	1712.00	1785.64	1712.00	431.69	0.02	0.24	100.00	99.00	0.00	5360.00	6135.27	4755443.00	14.04	3050.06	2830.50
6	1	6	9459.00	8905.00	170.45	0	Spot (Block6, Row6, Column1)	7121.56	6601.00	3074.83	0.03	0.43	1500.00	1575.65	1500.00	354.13	0.02	0.22	100.00	100.00	0.00	5101.00	5621.56	5747101.00	15.66	2856.83	2817.00
6	2	6	9763.00	8903.00	190.65	0	Spot (Block6, Row6, Column2)	12689.96	12013.00	5577.76	0.02	0.44	1529.00	1637.03	1529.00	410.36	0.03	0.25	100.00	100.00	0.00	10484.00	11160.96	13032590.00	26.93	4427.56	4405.00
6	3	6	10054.00	8906.00	148.25	0	Spot (Block6, Row6, Column3)	11179.96	10048.00	5577.18	0.05	0.50	1551.00	1599.56	1551.00	323.59	0.01	0.20	100.00	100.00	0.00	8497.00	9628.96	6696798.00	29.61	3619.64	3252.00
6	4	6	10360.00	8907.00	153.15	0	Spot (Block6, Row6, Column4)	3007.61	2926.00	682.02	0.01	0.23	1526.00	1581.88	1526.00	269.23	0.02	0.17	100.00	95.00	0.00	1400.00	1481.61	1930888.00	5.30	1980.37	1958.50
6	5	6	10659.00	8908.00	145.45	0	Spot (Block6, Row6, Column5)	36121.76	35017.00	18582.27	0.01	0.51	1581.00	1633.71	1581.00	305.84	0.01	0.19	100.00	100.00	9.88	33436.00	34540.76	20842312.00	112.77	8455.39	6577.50
6	6	6	10958.00	8905.00	197.75	0	Spot (Block6, Row6, Column6)	2144.06	2080.50	385.90	0.01	0.18	1597.50	1667.83	1597.50	340.20	0.02	0.20	65.00	33.00	0.00	483.00	546.56	2371332.00	1.40	1750.20	1705.00
6	7	6	11262.00	8912.00	148.15	0	Spot (Block6, Row6, Column7)	7563.45	6866.00	3436.99	0.04	0.45	1616.00	1713.16	1616.00	436.86	0.03	0.26	100.00	99.00	0.00	5250.00	5947.45	4598579.00	13.39	2934.94	2653.50
6	8	6	11567.00	8920.00	148.30	0	Spot (Block6, Row6, Column8)	8550.37	7631.00	4066.92	0.05	0.48	1680.00	1707.64	1680.00	265.05	0.01	0.16	100.00	100.00	0.00	5951.00	6870.37	5121671.00	25.82	3285.90	2922.00
6	1	7	9459.00	9202.00	174.45	0	Spot (Block6, Row7, Column1)	4361.51	4067.00	1579.27	0.03	0.36	1470.00	1502.07	1470.00	269.66	0.01	0.18	100.00	99.00	0.00	2597.00	2891.51	3685475.00	10.60	2240.41	2257.00
6	2	7	9762.00	9208.00	190.65	0	Spot (Block6, Row7, Column2)	1861.71	1857.00	286.20	0.00	0.15	1469.00	1518.93	1469.00	300.92	0.01	0.20	60.00	23.00	0.00	388.00	392.71	1911980.00	1.14	1678.61	1660.00
6	3	7	10055.00	9209.00	216.25	0	Spot (Block6, Row7, Column3)	1801.81	1786.50	274.79	0.00	0.15	1480.00	1512.57	1480.00	233.04	0.01	0.15	55.00	30.00	0.00	306.50	321.81	2410822.00	1.24	1642.65	1584.00
6	4	7	10364.00	9212.00	206.95	0	Spot (Block6, Row7, Column4)	1849.49	1823.00	272.88	0.01	0.15	1491.00	1526.59	1491.00	251.21	0.01	0.16	62.00	32.00	0.00	332.00	358.49	2261922.00	1.29	1602.87	1567.00
6	5	7	10660.00	9206.00	197.10	0	Spot (Block6, Row7, Column5)	2917.53	2731.00	758.29	0.03	0.26	1506.00	1592.74	1506.00	364.34	0.02	0.23	95.00	82.00	0.00	1225.00	1411.53	3212196.00	3.64	1930.01	1928.00
6	6	7	10956.00	9209.00	173.90	0	Spot (Block6, Row7, Column6)	17260.72	17332.00	6766.55	0.00	0.39	1625.50	1726.93	1625.50	465.78	0.03	0.27	100.00	100.00	0.00	15706.50	15635.22	14550785.00	33.35	4811.62	4695.50
6	7	7	11251.00	9215.00	149.90	0	Spot (Block6, Row7, Column7)	8742.53	8124.00	3813.45	0.03	0.44	1625.00	1695.64	1625.00	364.51	0.02	0.21	100.00	100.00	0.00	6499.00	7117.53	5376654.00	19.33	3298.23	2687.00
6	8	7	11560.00	9221.00	196.15	0	Spot (Block6, Row7, Column8)	3746.38	3701.50	671.76	0.01	0.18	1689.00	1720.33	1689.00	275.39	0.01	0.16	100.00	99.00	0.00	2012.50	2057.38	4068566.00	7.36	2356.57	2333.00
6	1	8	9448.00	9514.00	149.00	0	Spot (Block6, Row8, Column1)	3805.63	3480.00	1606.67	0.04	0.42	1461.00	1479.45	1461.00	233.05	0.01	0.16	99.00	98.00	0.00	2019.00	2344.63	2317629.00	9.98	2075.20	2051.00
6	2	8	9761.00	9504.00	179.60	0	Spot (Block6, Row8, Column2)	2297.13	2195.00	546.24	0.02	0.24	1400.00	1459.83	1400.00	228.95	0.02	0.16	93.00	79.00	0.00	795.00	897.13	2074312.00	3.66	1696.41	1698.00
6	3	8	10051.00	9507.00	154.55	0	Spot (Block6, Row8, Column3)	4224.21	3908.00	1774.44	0.03	0.42	1469.00	1503.45	1469.00	263.89	0.01	0.18	100.00	99.00	0.00	2439.00	2755.21	2775309.00	10.31	2026.36	2005.00
6	4	8	10358.00	9505.00	152.55	0	Spot (Block6, Row8, Column4)	38250.54	37224.00	17574.67	0.01	0.46	1484.00	1523.50	1484.00	291.48	0.01	0.19	100.00	100.00	8.48	35740.00	36766.54	24365644.00	126.00	9429.93	7401.00
6	5	8	10646.00	9514.00	203.85	0	Spot (Block6, Row8, Column5)	1751.91	1714.00	275.14	0.01	0.16	1501.00	1564.65	1501.00	317.67	0.02	0.20	39.00	9.00	0.00	213.00	250.91	2065496.00	0.59	1610.92	1579.50
6	6	8	10956.00	9511.00	158.30	0	Spot (Block6, Row8, Column6)	14843.93	13364.00	7136.36	0.05	0.48	1610.00	1696.00	1610.00	426.84	0.02	0.25	100.00	100.00	0.00	11754.00	13233.93	10227467.00	30.80	4110.60	3933.50
6	7	8	11255.00	9508.00	153.15	0	Spot (Block6, Row8, Column7)	3990.74	3849.50	1292.13	0.02	0.32	1615.00	1677.89	1615.00	334.70	0.02	0.20	99.00	95.00	0.00	2234.50	2375.74	2570034.00	6.91	2222.91	2201.00
6	8	8	11544.00	9512.00	138.30	0	Spot (Block6, Row8, Column8)	3098.35	2928.00	1035.63	0.02	0.33	1710.00	1755.60	1710.00	300.05	0.01	0.17	99.00	93.00	0.00	1218.00	1388.35	1595652.00	4.48	2504.10	2440.00
7	1	1	13973.00	7424.00	157.25	0	Spot (Block7, Row1, Column1)	49519.09	56484.50	17176.69	0.06	0.35	813.00	863.61	813.00	239.27	0.03	0.28	100.00	100.00	42.84	55671.50	48706.09	33871320.00	203.35	10408.02	8493.50
7	2	1	14260.00	7430.00	149.70	0	Spot (Block7, Row1, Column2)	2700.72	2588.00	1065.10	0.02	0.39	807.00	840.19	807.00	162.78	0.02	0.19	100.00	100.00	0.00	1781.00	1893.72	1644741.00	11.43	1310.27	1253.50
7	3	1	14573.00	7435.00	198.80	0	Spot (Block7, Row1, Column3)	965.53	965.00	116.66	0.00	0.12	799.00	809.64	799.00	81.07	0.01	0.10	77.00	50.00	0.00	166.00	166.53	1075597.00	1.92	876.04	880.00
7	4	1	14859.00	7436.00	156.15	0	Spot (Block7, Row1, Column4)	2146.40	1932.00	816.30	0.05	0.38	800.00	811.56	800.00	78.03	0.01	0.10	100.00	100.00	0.00	1132.00	1346.40	1440235.00	17.11	1133.99	1104.00
7	5	1	15167.00	7444.00	162.60	0	Spot (Block7, Row1, Column5)	1085.95	1053.00	152.51	0.01	0.14	797.00	803.66	797.00	77.06	0.00	0.10	98.00	83.00	0.00	256.00	288.95	793829.00	3.66	893.57	895.00
7	6	1	15461.00	7439.00	150.00	0	Spot (Block7, Row1, Column6)	3209.84	2933.00	1317.53	0.04	0.41	802.00	812.82	802.00	75.50	0.01	0.09	100.00	100.00	0.00	2131.00	2407.84	1964421.00	31.75	1404.43	1288.00
7	7	1	15766.00	7443.00	156.95	0	Spot (Block7, Row1, Column7)	1706.25	1528.00	560.11	0.05	0.33	813.00	859.67	813.00	280.21	0.02	0.33	97.00	63.00	0.00	715.00	893.25	1155129.00	3.02	1056.81	1016.00
7	8	1	16054.00	7443.00	157.05	0	Spot (Block7, Row1, Column8)	63688.62	65535.00	6947.07	0.01	0.11	896.00	977.83	896.00	384.05	0.04	0.39	100.00	100.00	89.30	64639.00	62792.62	43436044.00	163.29	15906.48	12414.00
7	1	2	13970.00	7718.00	235.00	0	Spot (Block7, Row2, Column1)	930.14	913.00	84.18	0.01	0.09	800.00	829.59	800.00	180.60	0.02	0.22	26.00	0.00	0.00	113.00	130.14	1481714.00	0.56	845.10	828.00
7	2	2	14256.00	7734.00	133.75	0	Spot (Block7, Row2, Column2)	993.49	991.00	116.38	0.00	0.12	798.00	808.97	798.00	74.93	0.01	0.09	86.00	61.00	0.00	193.00	195.49	480851.00	2.46	900.61	888.50
7	3	2	14566.00	7716.00	203.15	0	Spot (Block7, Row2, Column3)	914.60	902.00	100.67	0.01	0.11	795.00	799.30	795.00	67.94	0.00	0.08	71.00	34.00	0.00	107.00	119.60	1069168.00	1.70	856.30	848.50
7	4	2	14858.00	7741.00	188.25	0	Spot (Block7, Row2, Column4)	975.42	981.00	89.18	0.00	0.09	803.00	812.00	803.00	79.99	0.00	0.10	87.00	57.00	0.00	178.00	172.42	975422.00	2.04	893.38	890.00
7	5	2	15170.00	7732.00	193.65	0	Spot (Block7, Row2, Column5)	1386.78	1346.00	250.14	0.01	0.18	799.00	809.17	799.00	86.40	0.01	0.11	99.00	97.00	0.00	547.00	587.78	1467209.00	6.69	980.19	983.50
7	6	2	15485.00	7692.00	202.45	0	Spot (Block7, Row2, Column6)	940.95	917.00	123.77	0.01	0.13	809.00	907.37	809.00	358.39	0.05	0.39	5.00	0.00	0.00	108.00	131.95	1097149.00	0.09	862.81	838.00
7	7	2	15774.00	7726.00	221.95	0	Spot (Block7, Row2, Column7)	925.70	912.00	96.66	0.01	0.10	804.00	820.93	804.00	84.55	0.01	0.10	67.00	35.00	0.00	108.00	121.70	1306158.00	1.24	847.37	822.50
7	8	2	16106.00	7719.00	236.35	0	Spot (Block7, Row2, Column8)	1007.94	993.00	104.29	0.01	0.10	892.00	951.17	892.00	457.59	0.03	0.48	0.00	0.00	0.00	101.00	115.94	1621777.00	0.12	945.50	937.00
7	1	3	13965.00	8026.00	162.65	0	Spot (Block7, Row3, Column1)	1138.09	1101.50	170.75	0.01	0.15	796.00	804.94	796.00	77.67	0.00	0.10	98.00	87.00	0.00	305.50	342.09	833079.00	4.29	917.78	903.00
7	2	3	14268.00	8028.00	144.40	0	Spot (Block7, Row3, Column2)	1018.20	1008.00	100.30	0.00	0.10	806.00	826.99	806.00	108.79	0.01	0.13	79.00	43.00	0.00	202.00	212.20	579355.00	1.76	929.76	902.00
7	3	3	14536.00	8024.00	144.80	0	Spot (Block7, Row3, Column3)	1573.47	1186.00	1652.17	0.12	1.05	792.00	802.93	792.00	86.67	0.01	0.11	99.00	95.00	0.00	394.00	781.47	900022.00	8.89	1090.17	969.00
7	4	3	14863.00	8033.00	151.15	0	Spot (Block7, Row3, Column4)	4079.87	3666.00	1627.32	0.05	0.40	796.00	807.59	796.00	87.02	0.01	0.11	100.00	100.00	0.00	2870.00	3283.87	2558079.00	37.60	1602.58	1471.50
7	5	3	15149.00	8035.00	161.15	0	Spot (Block7, Row3, Column5)	1041.21	1000.00	162.66	0.02	0.16	801.00	860.60	801.00	307.05	0.03	0.36	32.00	0.00	0.00	199.00	240.21	750713.00	0.59	901.09	861.50
7	6	3	15469.00	8036.00	207.70	0	Spot (Block7, Row3, Column6)	30562.25	24935.00	17438.62	0.09	0.57	823.00	1028.99	823.00	537.54	0.10	0.52	100.00	100.00	5.96	24112.00	29739.25	37408268.00	54.94	7669.36	7732.00
7	7	3	15765.00	8037.00	147.00	-50	Spot (Block7, Row3, Column7)	993.38	978.00	128.07	0.01	0.13	800.50	912.70	800.50	407.88	0.06	0.45	3.00	0.00	0.00	177.50	192.88	582122.00	0.20	923.34	908.50
7	8	3	16066.00	8050.00	157.05	0	Spot (Block7, Row3, Column8)	6488.47	5987.00	2666.82	0.03	0.41	837.00	856.10	837.00	113.79	0.01	0.13	100.00	100.00	0.00	5150.00	5651.47	4418645.00	49.50	2321.69	1971.50
7	1	4	13961.00	8327.00	147.80	0	Spot (Block7, Row4, Column1)	3895.20	3729.00	1690.72	0.02	0.43	792.00	816.50	792.00	130.33	0.01	0.16	100.00	100.00	0.00	2937.00	3103.20	2329331.00	23.62	1599.22	1466.00
7	2	4	14265.00	8331.00	170.05	0	Spot (Block7, Row4, Column2)	5419.97	5165.00	2282.79	0.02	0.42	813.00	862.14	813.00	159.75	0.03	0.19	100.00	100.00	0.00	4352.00	4606.97	4352239.00	28.53	1869.89	1837.50
7	3	4	14569.00	8326.00	149.95	0	Spot (Block7, Row4, Column3)	7513.47	7302.00	3150.46	0.01	0.42	799.00	844.48	799.00	175.98	0.02	0.21	100.00	100.00	0.00	6503.00	6714.47	4620782.00	37.90	2426.66	2062.50
7	4	4	14861.00	8339.00	190.70	0	Spot (Block7, Row4, Column4)	939.35	926.00	78.13	0.01	0.08	792.00	803.20	792.00	90.37	0.01	0.11	79.00	38.00	0.00	134.00	147.35	964711.00	1.51	851.18	837.00
7	5	4	15172.00	8325.00	76.40	0	Spot (Block7, Row4, Column5)	2185.73	1294.00	2478.58	0.23	1.13	783.00	798.58	783.00	124.63	0.01	0.16	95.00	82.00	0.00	511.00	1402.73	301631.00	11.13	1440.19	1085.50
7	6	4	15464.00	8338.00	192.50	0	Spot (Block7, Row4, Column6)	1819.98	1788.00	389.80	0.01	0.21	785.00	865.36	785.00	360.16	0.04	0.42	99.00	76.00	0.00	1003.00	1034.98	1905522.00	2.65	1098.97	1110.50
7	7	4	15755.00	8327.00	180.90	0	Spot (Block7, Row4, Column7)	986.47	972.00	133.47	0.01	0.14	797.00	843.98	797.00	249.71	0.02	0.30	30.00	1.00	0.00	175.00	189.47	906565.00	0.57	871.48	858.50
7	8	4	16063.00	8339.00	201.00	0	Spot (Block7, Row4, Column8)	986.85	960.50	134.71	0.01	0.14	806.00	818.62	806.00	78.66	0.01	0.10	76.00	49.00	0.00	154.50	180.85	1132901.00	2.14	865.79	868.00
7	1	5	13968.00	8636.00	155.10	0	Spot (Block7, Row5, Column1)	3365.99	2837.50	1903.67	0.07	0.57	777.00	867.74	777.00	364.86	0.05	0.42	98.00	83.00	0.00	2060.50	2588.99	2228285.00	6.85	1321.71	1198.00
7	2	5	14260.00	8629.00	155.70	0	Spot (Block7, Row5, Column2)	6955.06	6572.00	2558.75	0.02	0.37	802.00	863.58	802.00	207.25	0.03	0.24	100.00	100.00	0.00	5770.00	6153.06	4639025.00	29.39	2221.78	2002.00
7	3	5	14563.00	8630.00	157.20	0	Spot (Block7, Row5, Column3)	17015.38	14617.00	9031.34	0.07	0.53	789.00	840.00	789.00	205.00	0.03	0.24	100.00	100.00	0.00	13828.00	16226.38	11638518.00	78.90	3584.76	3379.00
7	4	5	14861.00	8634.00	147.15	0	Spot (Block7, Row5, Column4)	2291.91	2130.00	715.73	0.03	0.31	758.00	784.40	758.00	151.54	0.01	0.19	100.00	100.00	0.00	1372.00	1533.91	1349934.00	9.95	1231.09	1170.00
7	5	5	15163.00	8633.00	146.25	0	Spot (Block7, Row5, Column5)	8470.11	7961.00	4029.17	0.03	0.48	745.00	760.28	745.00	87.68	0.01	0.12	100.00	100.00	0.00	7216.00	7725.11	4938073.00	87.93	2683.87	2200.00
7	6	5	15468.00	8636.00	179.15	0	Spot (Block7, Row5, Column6)	880.70	878.00	84.72	0.00	0.10	767.00	777.87	767.00	109.23	0.01	0.14	51.00	10.00	0.00	111.00	113.70	793512.00	0.94	794.83	795.00
7	7	5	15764.00	8639.00	181.35	0	Spot (Block7, Row5, Column7)	3668.06	3483.00	1416.65	0.02	0.39	786.00	799.15	786.00	113.16	0.01	0.14	100.00	100.00	0.00	2697.00	2882.06	3385622.00	25.35	1556.82	1567.00
7	8	5	16064.00	8634.00	166.05	0	Spot (Block7, Row5, Column8)	1283.78	1219.00	303.29	0.02	0.24	788.00	794.45	788.00	83.47	0.00	0.11	97.00	87.00	0.00	431.00	495.78	978239.00	5.86	912.77	894.00
7	1	6	13960.00	8929.00	206.35	0	Spot (Block7, Row6, Column1)	25944.51	21294.00	15735.92	0.09	0.61	768.00	940.27	768.00	496.37	0.09	0.53	100.00	100.00	0.91	20526.00	25176.51	31444764.00	50.37	6505.83	6377.50
7	2	6	14257.00	8927.00	206.55	0	Spot (Block7, Row6, Column2)	2205.06	2127.00	740.51	0.02	0.34	768.00	855.73	768.00	358.51	0.05	0.42	96.00	80.00	0.00	1359.00	1437.06	2685764.00	3.76	1222.76	1118.50
7	3	6	14555.00	8928.00	148.85	0	Spot (Block7, Row6, Column3)	4051.13	3675.00	1813.33	0.04	0.45	740.00	777.72	740.00	153.61	0.02	0.20	100.00	100.00	0.00	2935.00	3311.13	2454984.00	21.31	1599.50	1368.00
7	4	6	14862.00	8932.00	170.05	0	Spot (Block7, Row6, Column4)	917.53	900.00	92.64	0.01	0.10	716.00	741.39	716.00	80.08	0.02	0.11	94.00	66.00	0.00	184.00	201.53	742280.00	2.20	811.67	804.50
7	5	6	15164.00	8934.00	147.95	0	Spot (Block7, Row6, Column5)	4140.13	3921.00	2100.25	0.02	0.51	720.00	741.91	720.00	80.84	0.01	0.11	100.00	100.00	0.00	3201.00	3420.13	2463375.00	42.04	1499.48	1250.00
7	6	6	15483.00	8951.00	188.65	0	Spot (Block7, Row6, Column6)	827.61	805.00	82.46	0.01	0.10	743.00	755.17	743.00	83.21	0.01	0.11	36.00	14.00	0.00	62.00	84.61	830092.00	0.87	776.57	781.50
7	7	6	15753.00	8937.00	166.45	0	Spot (Block7, Row6, Column7)	1077.14	1084.00	143.15	0.00	0.13	748.00	764.07	748.00	90.40	0.01	0.12	95.00	82.00	0.00	336.00	329.14	829401.00	3.46	865.96	834.50
7	8	6	16067.00	8941.00	166.45	0	Spot (Block7, Row6, Column8)	1059.72	1010.00	165.40	0.02	0.16	767.00	768.15	767.00	71.29	0.00	0.09	96.00	87.00	0.00	243.00	292.72	818105.00	4.09	868.58	864.50
7	1	7	13962.00	9229.00	167.15	0	Spot (Block7, Row7, Column1)	6605.32	6114.00	2981.75	0.03	0.45	717.00	801.63	717.00	300.77	0.05	0.38	100.00	100.00	0.00	5397.00	5888.32	5112521.00	19.30	1879.42	1831.00
7	2	7	14270.00	9212.00	189.90	0	Spot (Block7, Row7, Column2)	820.60	809.00	80.17	0.01	0.10	709.00	743.71	709.00	139.33	0.02	0.19	35.00	3.00	0.00	100.00	111.60	831266.00	0.55	770.09	780.00
7	3	7	14555.00	9233.00	223.40	0	Spot (Block7, Row7, Column3)	797.68	795.00	80.33	0.00	0.10	703.00	712.55	703.00	70.01	0.01	0.10	66.00	24.00	0.00	92.00	94.68	1144678.00	1.22	713.44	700.00
7	4	7	14857.00	9235.00	195.15	0	Spot (Block7, Row7, Column4)	863.27	884.50	98.25	0.01	0.11	706.00	721.10	706.00	75.65	0.01	0.10	79.00	55.00	0.00	178.50	157.27	928883.00	1.88	777.46	760.00
7	5	7	15142.00	9237.00	202.90	0	Spot (Block7, Row7, Column5)	827.42	806.00	82.99	0.01	0.10	719.00	743.97	719.00	91.02	0.01	0.12	46.00	14.00	0.00	87.00	108.42	966430.00	0.92	768.94	773.00
7	6	7	15461.00	9243.00	196.45	0	Spot (Block7, Row7, Column6)	2674.53	2736.00	958.60	0.01	0.36	771.00	886.53	771.00	456.94	0.06	0.52	96.00	77.00	0.00	1965.00	1903.53	2909886.00	3.91	1383.75	1215.00
7	7	7	15748.00	9234.00	169.55	0	Spot (Block7, Row7, Column7)	1152.05	1094.00	218.94	0.02	0.19	771.00	793.54	771.00	149.29	0.01	0.19	90.00	55.00	0.00	323.00	381.05	918187.00	2.40	875.26	875.50
7	8	7	16066.00	9233.00	191.60	0	Spot (Block7, Row7, Column8)	2370.79	2321.50	435.16	0.01	0.18	783.00	784.64	783.00	86.18	0.00	0.11	100.00	100.00	0.00	1538.50	1587.79	2451392.00	18.41	1234.84	1195.00
7	1	8	13951.00	9527.00	148.40	0	Spot (Block7, Row8, Column1)	2266.90	2180.00	919.30	0.02	0.41	705.00	732.08	705.00	114.31	0.02	0.16	100.00	99.00	0.00	1475.00	1561.90	1369207.00	13.43	1103.07	1009.50
7	2	8	14244.00	9523.00	196.65	0	Spot (Block7, Row8, Column2)	823.45	811.00	94.52	0.01	0.11	696.00	704.00	696.00	71.18	0.00	0.10	74.00	41.00	0.00	115.00	127.45	901679.00	1.68	753.37	743.00
7	3	8	14550.00	9525.00	171.55	0	Spot (Block7, Row8, Column3)	911.95	898.00	122.07	0.01	0.13	695.00	703.12	695.00	82.00	0.01	0.12	88.00	65.00	0.00	203.00	216.95	747796.00	2.55	754.62	738.00
7	4	8	14860.00	9533.00	154.85	0	Spot (Block7, Row8, Column4)	11839.60	11444.50	5522.74	0.01	0.47	702.00	721.33	702.00	94.56	0.01	0.13	100.00	100.00	0.00	10742.50	11137.60	7790456.00	117.58	3035.55	2673.00
7	5	8	15150.00	9530.00	164.30	0	Spot (Block7, Row8, Column5)	876.10	883.00	97.81	0.00	0.11	721.00	809.03	721.00	395.17	0.05	0.49	0.00	0.00	0.00	162.00	155.10	657077.00	0.17	801.90	801.00
7	6	8	15459.00	9536.00	203.95	0	Spot (Block7, Row8, Column6)	34649.16	29541.00	20280.99	0.07	0.59	800.00	993.51	800.00	611.36	0.09	0.62	100.00	100.00	18.20	28741.00	33849.16	40920884.00	55.05	7837.27	7675.00
7	7	8	15758.00	9535.00	151.20	0	Spot (Block7, Row8, Column7)	1955.07	1885.00	542.29	0.02	0.28	796.00	884.85	796.00	413.27	0.05	0.47	92.00	70.00	0.00	1089.00	1159.07	1231691.00	2.59	1089.19	1075.00
7	8	8	16046.00	9542.00	147.45	0	Spot (Block7, Row8, Column8)	2097.18	1993.00	720.99	0.02	0.34	794.00	803.68	794.00	96.67	0.01	0.12	100.00	100.00	0.00	1199.00	1303.18	1247823.00	13.38	1244.67	1166.00
8	1	1	18473.00	7448.00	156.60	0	Spot (Block8, Row1, Column1)	49349.22	54610.00	16865.38	0.04	0.34	1591.00	1629.88	1591.00	298.01	0.01	0.18	100.00	100.00	40.30	53019.00	47758.22	33310976.00	160.13	12612.84	9890.00
8	2	1	18768.00	7460.00	172.25	0	Spot (Block8, Row1, Column2)	2161.99	2128.00	341.30	0.01	0.16	1556.00	1580.95	1556.00	231.52	0.01	0.15	87.00	63.00	0.00	572.00	605.99	1787969.00	2.51	1766.15	1735.00
8	3	1	19080.00	7458.00	178.25	0	Spot (Block8, Row1, Column3)	1821.10	1802.00	216.59	0.00	0.12	1500.00	1530.84	1500.00	168.42	0.01	0.11	68.00	45.00	0.00	302.00	321.10	1622599.00	1.72	1647.68	1612.00
8	4	1	19365.00	7452.00	166.15	0	Spot (Block8, Row1, Column4)	2101.15	2107.00	238.79	0.00	0.11	1501.00	1531.36	1501.00	163.32	0.01	0.11	98.00	84.00	0.00	606.00	600.15	1609482.00	3.49	1797.04	1788.00
8	5	1	19668.00	7458.00	230.80	0	Spot (Block8, Row1, Column5)	1774.68	1732.00	239.87	0.01	0.14	1491.00	1520.42	1491.00	153.88	0.01	0.10	65.00	41.00	0.00	241.00	283.68	2724136.00	1.65	1584.99	1572.50
8	6	1	19955.00	7463.00	203.25	0	Spot (Block8, Row1, Column6)	1944.71	1877.50	298.48	0.02	0.15	1499.00	1529.15	1499.00	148.94	0.01	0.10	86.00	62.00	0.00	378.50	445.71	2279200.00	2.79	1664.71	1675.50
8	7	1	20264.00	7467.00	168.15	0	Spot (Block8, Row1, Column7)	2032.99	1971.00	358.83	0.01	0.18	1498.00	1551.76	1498.00	349.22	0.02	0.23	68.00	28.00	0.00	473.00	534.99	1589800.00	1.38	1750.32	1767.00
8	8	1	20558.00	7467.00	156.45	0	Spot (Block8, Row1, Column8)	64194.57	65535.00	5503.98	0.01	0.09	1534.00	1623.60	1534.00	451.06	0.02	0.28	100.00	100.00	91.10	64001.00	62660.57	43267540.00	138.72	18372.25	14898.50
8	1	2	18467.00	7750.00	240.20	0	Spot (Block8, Row2, Column1)	1728.41	1688.50	206.10	0.01	0.12	1546.50	1577.16	1546.50	228.93	0.01	0.15	39.00	11.00	0.00	142.00	181.91	2872624.00	0.66	1600.13	1580.00
8	2	2	18763.00	7757.00	141.25	0	Spot (Block8, Row2, Column2)	1866.69	1899.50	200.73	0.01	0.11	1507.00	1546.73	1507.00	174.93	0.01	0.11	79.00	53.00	0.00	392.50	359.69	1015478.00	1.83	1723.13	1707.50
8	3	2	19069.00	7767.00	218.90	0	Spot (Block8, Row2, Column3)	1783.65	1762.00	223.21	0.01	0.13	1494.00	1525.63	1494.00	168.48	0.01	0.11	65.00	36.00	0.00	268.00	289.65	2447173.00	1.53	1593.95	1586.00
8	4	2	19369.00	7766.00	200.70	0	Spot (Block8, Row2, Column4)	1817.50	1792.00	208.33	0.01	0.11	1499.00	1529.67	1499.00	156.69	0.01	0.10	77.00	44.00	0.00	293.00	318.50	2081036.00	1.84	1669.37	1684.50
8	5	2	19672.00	7757.00	201.90	0	Spot (Block8, Row2, Column5)	2367.08	2335.00	376.33	0.01	0.16	1491.00	1514.75	1491.00	143.32	0.01	0.09	99.00	96.00	0.00	844.00	876.08	2745814.00	5.95	1777.09	1753.00
8	6	2	19956.00	7758.00	203.55	0	Spot (Block8, Row2, Column6)	1759.36	1718.00	185.53	0.01	0.11	1490.00	1511.05	1490.00	163.13	0.01	0.11	70.00	32.00	0.00	228.00	269.36	2063724.00	1.52	1581.69	1567.00
8	7	2	20277.00	7769.00	203.20	0	Spot (Block8, Row2, Column7)	1708.83	1681.00	177.37	0.01	0.10	1481.00	1489.80	1481.00	136.74	0.00	0.09	59.00	37.00	0.00	200.00	227.83	1999335.00	1.60	1589.24	1598.00
8	8	2	20568.00	7770.00	219.60	0	Spot (Block8, Row2, Column8)	1722.98	1699.00	168.17	0.01	0.10	1501.00	1568.24	1501.00	320.61	0.02	0.20	27.00	1.00	0.00	198.00	221.98	2384606.00	0.48	1598.69	1594.00
8	1	3	18462.00	8051.00	165.25	0	Spot (Block8, Row3, Column1)	2029.30	2000.50	231.69	0.01	0.11	1505.00	1540.24	1505.00	173.53	0.01	0.11	96.00	77.00	0.00	495.50	524.30	1534148.00	2.82	1785.35	1726.00
8	2	3	18760.00	8053.00	224.25	0	Spot (Block8, Row3, Column2)	1736.20	1705.00	190.20	0.01	0.11	1499.00	1534.24	1499.00	170.29	0.01	0.11	59.00	26.00	0.00	206.00	237.20	2508802.00	1.19	1566.97	1553.50
8	3	3	19050.00	8055.00	193.35	0	Spot (Block8, Row3, Column3)	1980.28	1949.00	317.17	0.01	0.16	1494.00	1527.96	1494.00	167.62	0.01	0.11	85.00	65.00	0.00	455.00	486.28	2093159.00	2.70	1663.99	1622.00
8	4	3	19364.00	8053.00	180.35	0	Spot (Block8, Row3, Column4)	2204.66	2101.00	414.83	0.02	0.19	1497.00	1532.16	1497.00	161.83	0.01	0.11	95.00	83.00	0.00	604.00	707.66	2004040.00	4.16	1731.08	1716.00
8	5	3	19672.00	8051.00	180.55	0	Spot (Block8, Row3, Column5)	1880.81	1829.00	253.32	0.01	0.13	1499.00	1528.69	1499.00	160.80	0.01	0.11	79.00	51.00	0.00	330.00	381.81	1722822.00	2.19	1665.32	1663.00
8	6	3	19968.00	8058.00	189.35	0	Spot (Block8, Row3, Column6)	5390.89	5258.00	1969.12	0.01	0.37	1491.00	1522.10	1491.00	179.41	0.01	0.12	100.00	100.00	0.00	3767.00	3899.89	5471757.00	21.56	2620.85	2611.00
8	7	3	20269.00	8065.00	203.50	0	Spot (Block8, Row3, Column7)	1745.64	1703.00	165.67	0.01	0.09	1490.00	1516.11	1490.00	174.50	0.01	0.12	65.00	26.00	0.00	213.00	255.64	2068580.00	1.32	1590.27	1581.00
8	8	3	20566.00	8067.00	158.45	0	Spot (Block8, Row3, Column8)	6849.70	6432.00	2472.71	0.03	0.36	1502.00	1545.58	1502.00	208.70	0.01	0.14	100.00	100.00	0.00	4930.00	5347.70	4774240.00	25.41	2944.98	2787.00
8	1	4	18464.00	8352.00	167.20	0	Spot (Block8, Row4, Column1)	2253.64	2204.00	440.72	0.01	0.20	1509.00	1545.95	1509.00	176.58	0.01	0.11	91.00	79.00	0.00	695.00	744.64	1746573.00	4.01	1762.24	1779.00
8	2	4	18765.00	8354.00	197.35	0	Spot (Block8, Row4, Column2)	2172.56	2099.00	316.68	0.01	0.15	1505.00	1543.88	1505.00	178.64	0.01	0.12	97.00	86.00	0.00	594.00	667.56	2389819.00	3.52	1794.82	1810.00
8	3	4	19064.00	8355.00	157.75	0	Spot (Block8, Row4, Column3)	3902.96	3849.50	1085.60	0.01	0.28	1494.00	1527.92	1494.00	172.37	0.01	0.11	100.00	100.00	0.00	2355.50	2408.96	2669623.00	13.78	2140.36	2117.00
8	4	4	19349.00	8359.00	171.50	0	Spot (Block8, Row4, Column4)	1781.69	1782.00	204.55	0.00	0.11	1488.00	1517.51	1488.00	170.55	0.01	0.11	68.00	38.00	0.00	294.00	293.69	1457423.00	1.55	1656.58	1669.00
8	5	4	19649.00	8373.00	198.30	0	Spot (Block8, Row4, Column5)	1817.35	1793.00	292.22	0.01	0.16	1486.00	1499.29	1486.00	155.25	0.00	0.10	79.00	49.00	0.00	307.00	331.35	2024530.00	2.05	1592.91	1591.00
8	6	4	19962.00	8354.00	198.00	0	Spot (Block8, Row4, Column6)	2540.97	2490.50	419.54	0.01	0.17	1468.00	1488.91	1468.00	219.50	0.01	0.15	99.00	96.00	0.00	1022.50	1072.97	2820475.00	4.79	1804.09	1817.00
8	7	4	20268.00	8370.00	197.40	0	Spot (Block8, Row4, Column7)	1824.60	1799.50	209.25	0.01	0.11	1497.00	1555.44	1497.00	325.34	0.02	0.21	44.00	8.00	0.00	302.50	327.60	2014357.00	0.83	1624.38	1598.00
8	8	4	20565.00	8354.00	188.65	0	Spot (Block8, Row4, Column8)	1772.50	1728.00	203.81	0.01	0.11	1525.00	1553.82	1525.00	141.75	0.01	0.09	67.00	33.00	0.00	203.00	247.50	1774269.00	1.54	1622.67	1582.00
8	1	5	18467.00	8655.00	152.10	0	Spot (Block8, Row5, Column1)	2739.25	2695.50	533.96	0.01	0.19	1504.00	1538.76	1504.00	198.28	0.01	0.13	100.00	99.00	0.00	1191.50	1235.25	1731204.00	6.05	1879.98	1856.00
8	2	5	18762.00	8651.00	154.95	0	Spot (Block8, Row5, Column2)	8681.14	8348.00	2991.38	0.02	0.34	1510.00	1573.63	1510.00	261.74	0.02	0.17	100.00	100.00	0.00	6838.00	7171.14	5738234.00	27.15	3331.69	2944.50
8	3	5	19060.00	8655.00	173.00	0	Spot (Block8, Row5, Column3)	3292.63	3062.00	997.18	0.03	0.30	1491.00	1520.32	1491.00	188.22	0.01	0.12	100.00	99.00	0.00	1571.00	1801.63	2752641.00	9.42	1932.84	1927.00
8	4	5	19373.00	8654.00	188.35	0	Spot (Block8, Row5, Column4)	1923.03	1871.00	273.65	0.01	0.14	1478.00	1492.04	1478.00	165.84	0.00	0.11	85.00	58.00	0.00	393.00	445.03	1924956.00	2.60	1643.47	1679.00
8	5	5	19671.00	8659.00	149.65	0	Spot (Block8, Row5, Column5)	4324.07	4339.00	1331.36	0.00	0.31	1476.00	1484.73	1476.00	163.78	0.00	0.11	100.00	100.00	0.00	2863.00	2848.07	2654981.00	17.34	2180.47	2070.00
8	6	5	19974.00	8650.00	208.00	0	Spot (Block8, Row5, Column6)	1721.85	1686.00	212.63	0.01	0.12	1477.00	1523.04	1477.00	337.58	0.01	0.22	34.00	2.00	0.00	209.00	244.85	2112708.00	0.59	1560.85	1525.00
8	7	5	20268.00	8663.00	183.90	0	Spot (Block8, Row5, Column7)	19141.34	17549.00	9564.01	0.04	0.50	1515.00	1618.66	1515.00	426.20	0.03	0.26	100.00	100.00	0.00	16034.00	17626.34	18279982.00	41.11	5397.54	5393.00
8	8	5	20567.00	8666.00	180.35	0	Spot (Block8, Row5, Column8)	1901.23	1909.00	221.21	0.00	0.12	1532.00	1588.24	1532.00	291.93	0.02	0.18	58.00	15.00	0.00	377.00	369.23	1737722.00	1.07	1673.14	1671.00
8	1	6	18461.00	8950.00	189.35	0	Spot (Block8, Row6, Column1)	4779.81	4518.00	1747.14	0.02	0.37	1501.00	1551.35	1501.00	267.35	0.01	0.17	100.00	100.00	0.00	3017.00	3278.81	4813269.00	12.08	2459.05	2435.00
8	2	6	18764.00	8952.00	195.00	0	Spot (Block8, Row6, Column2)	11492.61	10988.00	4543.51	0.02	0.40	1513.00	1598.20	1513.00	331.89	0.02	0.21	100.00	100.00	0.00	9475.00	9979.61	12354554.00	29.81	4138.29	4001.50
8	3	6	19053.00	8953.00	192.30	0	Spot (Block8, Row6, Column3)	2183.46	2074.00	459.09	0.02	0.21	1491.00	1528.11	1491.00	252.87	0.01	0.17	85.00	57.00	0.00	583.00	692.46	2277352.00	2.59	1705.47	1728.50
8	4	6	19363.00	8956.00	194.00	0	Spot (Block8, Row6, Column4)	1812.74	1789.00	232.58	0.01	0.13	1470.00	1479.74	1470.00	158.99	0.00	0.11	75.00	50.00	0.00	319.00	342.74	1928755.00	2.09	1615.95	1590.00
8	5	6	19661.00	8951.00	150.70	0	Spot (Block8, Row6, Column5)	2931.28	2849.00	635.50	0.01	0.22	1482.00	1488.30	1482.00	164.74	0.00	0.11	100.00	99.00	0.00	1367.00	1449.28	1820327.00	8.76	1937.25	1912.00
8	6	6	19969.00	8962.00	208.00	0	Spot (Block8, Row6, Column6)	1637.13	1598.00	164.81	0.01	0.10	1489.00	1529.50	1489.00	272.24	0.01	0.18	21.00	1.00	0.00	109.00	148.13	2016944.00	0.40	1559.87	1578.00
8	7	6	20266.00	8974.00	173.00	0	Spot (Block8, Row6, Column7)	1781.21	1784.50	200.93	0.00	0.11	1490.00	1528.04	1490.00	288.74	0.01	0.19	52.00	10.00	0.00	294.50	291.21	1489088.00	0.88	1614.81	1612.00
8	8	6	20570.00	8961.00	202.10	0	Spot (Block8, Row6, Column8)	1747.39	1713.00	225.47	0.01	0.13	1483.00	1491.64	1483.00	142.91	0.00	0.10	63.00	44.00	0.00	230.00	264.39	2026967.00	1.79	1561.39	1498.00
8	1	7	18459.00	9250.00	185.10	0	Spot (Block8, Row7, Column1)	2312.30	2225.00	442.99	0.02	0.19	1486.00	1496.64	1486.00	201.60	0.00	0.13	96.00	83.00	0.00	739.00	826.30	2222119.00	4.05	1749.96	1719.50
8	2	7	18762.00	9244.00	189.90	0	Spot (Block8, Row7, Column2)	1702.59	1697.50	229.07	0.00	0.13	1477.00	1497.27	1477.00	260.15	0.01	0.17	41.00	10.00	0.00	220.50	225.59	1726424.00	0.79	1635.06	1596.50
8	3	7	19058.00	9251.00	202.10	0	Spot (Block8, Row7, Column3)	1655.22	1612.00	199.66	0.01	0.12	1422.00	1461.16	1422.00	172.11	0.01	0.12	52.00	30.00	0.00	190.00	233.22	1915095.00	1.13	1584.54	1571.00
8	4	7	19362.00	9257.00	208.45	0	Spot (Block8, Row7, Column4)	1694.58	1699.50	184.84	0.00	0.11	1466.00	1482.48	1466.00	185.55	0.00	0.13	58.00	22.00	0.00	233.50	228.58	2094502.00	1.14	1591.68	1587.50
8	5	7	19668.00	9251.00	188.85	0	Spot (Block8, Row7, Column5)	1717.06	1705.00	196.04	0.00	0.11	1470.00	1505.54	1470.00	263.64	0.01	0.18	43.00	8.00	0.00	235.00	247.06	1725644.00	0.80	1601.75	1609.00
8	6	7	19960.00	9258.00	178.75	0	Spot (Block8, Row7, Column6)	13752.90	13484.00	5348.33	0.01	0.39	1496.00	1603.38	1496.00	396.37	0.03	0.25	100.00	100.00	0.00	11988.00	12256.90	12267587.00	30.65	4155.43	3980.00
8	7	7	20240.00	9267.00	238.05	0	Spot (Block8, Row7, Column7)	1690.45	1677.00	212.30	0.00	0.13	1457.00	1505.46	1457.00	302.47	0.01	0.20	34.00	5.00	0.00	220.00	233.45	2758819.00	0.61	1533.57	1510.00
8	8	7	20559.00	9259.00	196.95	0	Spot (Block8, Row7, Column8)	2871.59	2811.00	447.14	0.01	0.16	1406.00	1423.40	1406.00	144.17	0.01	0.10	100.00	100.00	0.00	1405.00	1465.59	3155878.00	10.05	1932.95	1905.00
8	1	8	18452.00	9561.00	150.05	0	Spot (Block8, Row8, Column1)	3327.35	3073.00	1126.34	0.03	0.34	1492.00	1514.14	1492.00	210.18	0.01	0.14	99.00	99.00	0.00	1581.00	1835.35	2046320.00	8.63	2040.78	2010.00
8	2	8	18747.00	9553.00	225.00	0	Spot (Block8, Row8, Column2)	1655.27	1600.00	252.22	0.01	0.15	1471.00	1481.46	1471.00	206.28	0.00	0.14	44.00	19.00	0.00	129.00	184.27	2401798.00	0.84	1511.75	1485.00
8	3	8	19044.00	9562.00	196.15	0	Spot (Block8, Row8, Column3)	1759.71	1736.00	247.40	0.01	0.14	1474.00	1492.19	1474.00	211.54	0.01	0.14	59.00	28.00	0.00	262.00	285.71	1912809.00	1.26	1565.03	1556.00
8	4	8	19356.00	9552.00	151.25	0	Spot (Block8, Row8, Column4)	16421.70	15811.00	6725.31	0.02	0.41	1480.00	1503.51	1480.00	213.43	0.01	0.14	100.00	100.00	0.00	14331.00	14941.70	10296403.00	69.90	5103.49	4505.00
8	5	8	19649.00	9567.00	191.85	0	Spot (Block8, Row8, Column5)	1715.18	1697.00	209.59	0.00	0.12	1470.00	1499.77	1470.00	243.27	0.01	0.16	44.00	17.00	0.00	227.00	245.18	1785503.00	0.89	1608.68	1610.00
8	6	8	19961.00	9559.00	164.75	0	Spot (Block8, Row8, Column6)	11268.53	10579.00	4893.84	0.03	0.43	1483.00	1551.76	1483.00	348.55	0.02	0.22	100.00	100.00	0.00	9096.00	9785.53	8496468.00	27.88	3440.22	3408.00
8	7	8	20255.00	9560.00	194.70	0	Spot (Block8, Row8, Column7)	1716.24	1695.00	241.97	0.01	0.14	1386.00	1432.00	1386.00	244.84	0.01	0.17	58.00	28.00	0.00	309.00	330.24	1839806.00	1.16	1537.67	1515.00
8	8	8	20552.00	9563.00	155.80	0	Spot (Block8, Row8, Column8)	2385.19	2306.00	531.60	0.01	0.22	1314.00	1350.96	1314.00	141.36	0.01	0.10	100.00	99.00	0.00	992.00	1071.19	1588537.00	7.32	1640.52	1625.00
9	1	1	4944.00	11876.00	152.95	0	Spot (Block9, Row1, Column1)	54754.41	65535.00	13933.05	0.08	0.25	2213.00	2261.02	2213.00	390.09	0.01	0.17	100.00	100.00	52.26	63322.00	52541.41	35207368.00	134.57	14186.22	12915.00
9	2	1	5242.00	11880.00	144.80	0	Spot (Block9, Row1, Column2)	10134.25	9828.00	4032.30	0.01	0.40	2160.00	2190.48	2160.00	346.62	0.01	0.16	100.00	100.00	0.00	7668.00	7974.25	5766387.00	22.92	3998.79	3672.00
9	3	1	5545.00	11885.00	161.00	0	Spot (Block9, Row1, Column3)	3964.35	3606.50	1238.89	0.04	0.31	2105.00	2157.14	2105.00	299.61	0.01	0.14	95.00	88.00	0.00	1501.50	1859.35	2838474.00	6.03	2580.07	2551.00
9	4	1	5833.00	11887.00	143.90	0	Spot (Block9, Row1, Column4)	8790.38	8499.50	3196.23	0.01	0.36	2182.00	2203.15	2182.00	313.49	0.00	0.14	100.00	100.00	0.00	6317.50	6608.38	4922610.00	21.01	3748.77	3636.00
9	5	1	6144.00	11890.00	150.45	0	Spot (Block9, Row1, Column5)	9325.37	8119.00	4801.41	0.06	0.51	2268.00	2304.10	2268.00	361.51	0.01	0.16	100.00	99.00	0.00	5851.00	7057.37	5763081.00	19.42	3535.20	3446.00
9	6	1	6439.00	11888.00	147.95	0	Spot (Block9, Row1, Column6)	11842.43	10850.00	5787.87	0.04	0.49	2399.00	2440.17	2399.00	404.38	0.01	0.17	100.00	100.00	0.00	8451.00	9443.43	7093613.00	23.25	4353.34	3908.00
9	7	1	6738.00	11893.00	145.50	0	Spot (Block9, Row1, Column7)	28936.16	28969.50	13286.43	0.00	0.46	2527.00	2608.55	2527.00	554.79	0.01	0.21	100.00	100.00	0.69	26442.50	26409.16	16725098.00	47.46	8622.47	7432.50
9	8	1	7031.00	11896.00	155.30	0	Spot (Block9, Row1, Column8)	64114.83	65535.00	5714.74	0.01	0.09	2664.50	2757.52	2664.50	649.92	0.01	0.24	100.00	100.00	91.84	62870.50	61450.33	42444404.00	94.41	19480.69	16158.50
9	1	2	4940.00	12193.00	203.95	0	Spot (Block9, Row2, Column1)	2522.10	2488.00	331.70	0.01	0.13	2185.00	2226.23	2185.00	323.53	0.01	0.15	47.00	23.00	0.00	303.00	337.10	2978605.00	0.91	2451.39	2475.50
9	2	2	5236.00	12186.00	133.80	0	Spot (Block9, Row2, Column2)	5705.27	5473.00	1510.42	0.02	0.26	2123.00	2171.16	2123.00	290.74	0.01	0.13	100.00	100.00	0.00	3350.00	3582.27	2767057.00	12.16	3124.70	3163.00
9	3	2	5545.00	12184.00	206.60	0	Spot (Block9, Row2, Column3)	2736.98	2690.00	367.67	0.01	0.13	2125.00	2182.59	2125.00	330.14	0.01	0.15	76.00	42.00	0.00	565.00	611.98	3325429.00	1.68	2393.53	2392.00
9	4	2	5843.00	12193.00	193.15	0	Spot (Block9, Row2, Column4)	4101.08	4036.50	993.34	0.01	0.24	2146.00	2191.05	2146.00	319.88	0.01	0.15	99.00	91.00	0.00	1890.50	1955.08	4322540.00	5.97	2713.25	2699.00
9	5	2	6143.00	12187.00	163.45	0	Spot (Block9, Row2, Column5)	11347.28	10924.50	4183.88	0.02	0.37	2199.00	2245.17	2199.00	333.19	0.01	0.15	100.00	100.00	0.00	8725.50	9148.28	8396989.00	27.32	4240.11	4027.00
9	6	2	6436.00	12192.00	169.20	0	Spot (Block9, Row2, Column6)	4174.62	4019.00	1061.44	0.02	0.25	2359.00	2416.43	2359.00	447.06	0.01	0.19	94.00	77.00	0.00	1660.00	1815.62	3339697.00	3.93	2750.81	2760.00
9	7	2	6735.00	12187.00	210.90	0	Spot (Block9, Row2, Column7)	3544.08	3371.00	776.68	0.02	0.22	2478.00	2537.20	2478.00	415.93	0.01	0.16	78.00	53.00	0.00	893.00	1066.08	4483266.00	2.42	2815.93	2781.00
9	8	2	7046.00	12188.00	239.60	0	Spot (Block9, Row2, Column8)	3042.25	2997.00	417.91	0.01	0.14	2594.00	2692.28	2594.00	568.76	0.02	0.21	37.00	4.00	0.00	403.00	448.25	5037964.00	0.62	2693.51	2643.50
9	1	3	4940.00	12481.00	144.65	0	Spot (Block9, Row3, Column1)	11456.66	10911.50	4937.83	0.02	0.43	2188.00	2218.77	2188.00	290.23	0.01	0.13	100.00	100.00	0.00	8723.50	9268.66	6553208.00	31.83	4370.15	3813.00
9	2	3	5243.00	12484.00	196.25	0	Spot (Block9, Row3, Column2)	2991.14	2918.50	545.10	0.01	0.18	2202.00	2257.48	2202.00	357.06	0.01	0.16	75.00	50.00	0.00	716.50	789.14	3248376.00	2.05	2503.69	2510.00
9	3	3	5528.00	12485.00	145.80	0	Spot (Block9, Row3, Column3)	23496.79	20844.50	13788.46	0.05	0.59	2218.00	2301.50	2218.00	396.24	0.02	0.17	100.00	100.00	3.28	18626.50	21278.79	13628141.00	53.49	6948.05	5157.00
9	4	3	5839.00	12486.00	146.35	0	Spot (Block9, Row3, Column4)	14749.43	13387.50	7343.55	0.04	0.50	2215.00	2292.12	2215.00	373.93	0.01	0.16	100.00	100.00	0.00	11172.50	12534.43	8613666.00	33.31	5000.49	4519.50
9	5	3	6142.00	12484.00	143.65	0	Spot (Block9, Row3, Column5)	15760.97	12580.00	12288.00	0.10	0.78	2276.50	2345.31	2276.50	447.10	0.01	0.19	100.00	100.00	2.66	10303.50	13484.47	8889189.00	30.01	5104.46	4139.00
9	6	3	6443.00	12488.00	215.30	0	Spot (Block9, Row3, Column6)	18299.37	14498.00	10000.73	0.10	0.55	2402.00	2503.74	2402.00	538.05	0.02	0.21	100.00	100.00	0.00	12096.00	15897.37	24191788.00	29.36	7091.82	7079.50
9	7	3	6741.00	12493.00	147.75	0	Spot (Block9, Row3, Column7)	6393.83	5903.50	2429.68	0.03	0.38	2501.00	2561.30	2501.00	439.42	0.01	0.17	99.00	93.00	0.00	3402.50	3892.83	3836301.00	8.72	3503.72	3465.50
9	8	3	7042.00	12493.00	167.20	0	Spot (Block9, Row3, Column8)	4407.91	4411.50	841.00	0.00	0.19	2587.00	2647.31	2587.00	379.21	0.01	0.14	98.00	93.00	0.00	1824.50	1820.91	3438173.00	4.64	3196.64	3249.50
9	1	4	4937.00	12774.00	145.30	0	Spot (Block9, Row4, Column1)	13311.40	11979.00	6937.50	0.05	0.52	2245.00	2291.71	2245.00	355.55	0.01	0.16	100.00	100.00	0.00	9734.00	11066.40	7640745.00	30.99	4559.19	4039.50
9	2	4	5238.00	12779.00	188.55	0	Spot (Block9, Row4, Column2)	9396.73	8733.00	4148.52	0.03	0.44	2275.00	2331.94	2275.00	444.01	0.01	0.19	100.00	100.00	0.00	6458.00	7121.73	9396729.00	15.91	4164.02	4089.00
9	3	4	5539.00	12783.00	147.65	0	Spot (Block9, Row4, Column3)	54803.20	65535.00	15489.05	0.08	0.28	2312.00	2423.56	2312.00	583.35	0.02	0.24	100.00	100.00	58.89	63223.00	52491.20	32662948.00	89.79	14602.06	11203.00
9	4	4	5816.00	12785.00	209.35	0	Spot (Block9, Row4, Column4)	2673.98	2635.00	328.19	0.01	0.12	2284.00	2323.48	2284.00	377.64	0.01	0.16	48.00	15.00	0.00	351.00	389.98	3337130.00	0.93	2486.06	2431.00
9	5	4	6126.00	12786.00	138.35	0	Spot (Block9, Row4, Column5)	8468.53	6929.00	6662.73	0.09	0.79	2311.00	2360.07	2311.00	392.48	0.01	0.17	100.00	100.00	0.19	4618.00	6157.53	4395169.00	15.56	4177.30	3760.00
9	6	4	6440.00	12788.00	171.15	0	Spot (Block9, Row4, Column6)	14926.61	14768.00	5694.53	0.00	0.38	2390.00	2443.50	2390.00	439.07	0.01	0.18	100.00	100.00	0.00	12378.00	12536.61	12165186.00	28.43	5380.10	4725.50
9	7	4	6730.00	12790.00	153.95	0	Spot (Block9, Row4, Column7)	6021.12	5216.50	2509.14	0.06	0.42	2472.00	2504.87	2472.00	369.09	0.01	0.15	99.00	91.00	0.00	2744.50	3549.12	3973938.00	9.53	3221.25	3234.00
9	8	4	7041.00	12804.00	161.60	0	Spot (Block9, Row4, Column8)	4184.06	4085.50	788.98	0.01	0.19	2592.00	2644.67	2592.00	387.13	0.01	0.15	97.00	85.00	0.00	1493.50	1592.06	3029263.00	3.98	3060.75	3030.00
9	1	5	4940.00	13082.00	142.25	0	Spot (Block9, Row5, Column1)	24524.45	22481.00	12913.22	0.04	0.53	2281.00	2328.84	2281.00	407.56	0.01	0.18	100.00	100.00	0.00	20200.00	22243.45	13562020.00	54.46	6783.86	5872.00
9	2	5	5232.00	13077.00	167.25	0	Spot (Block9, Row5, Column2)	3812.22	3668.00	798.89	0.02	0.21	2301.00	2379.12	2301.00	524.63	0.01	0.22	94.00	69.00	0.00	1367.00	1511.22	2988780.00	2.73	2680.70	2695.50
9	3	5	5536.00	13084.00	155.85	0	Spot (Block9, Row5, Column3)	31965.67	28294.00	15900.91	0.05	0.50	2338.00	2489.25	2338.00	646.77	0.03	0.26	100.00	100.00	2.24	25956.00	29627.67	21385044.00	45.58	7496.04	7222.00
9	4	5	5833.00	13081.00	152.35	0	Spot (Block9, Row5, Column4)	6014.73	5459.00	2294.78	0.04	0.38	2333.00	2433.06	2333.00	533.84	0.02	0.22	99.00	90.00	0.00	3126.00	3681.73	3813342.00	6.71	3100.00	3161.00
9	5	5	6134.00	13089.00	147.35	0	Spot (Block9, Row5, Column5)	57376.01	65535.00	13573.85	0.06	0.24	2393.00	2437.32	2393.00	445.37	0.01	0.18	100.00	100.00	65.93	63142.00	54983.01	33852108.00	123.36	15601.91	13794.00
9	6	5	6436.00	13087.00	152.75	0	Spot (Block9, Row5, Column6)	4819.54	4638.50	1234.47	0.02	0.26	2399.00	2438.90	2399.00	379.50	0.01	0.16	99.00	95.00	0.00	2239.50	2420.54	3074864.00	6.27	3063.89	3074.00
9	7	5	6738.00	13096.00	184.95	0	Spot (Block9, Row5, Column7)	6315.75	6103.00	2060.96	0.01	0.33	2486.00	2507.78	2486.00	376.61	0.00	0.15	100.00	99.00	0.00	3617.00	3829.75	6088381.00	10.11	3714.05	3524.50
9	8	5	7035.00	13088.00	147.15	0	Spot (Block9, Row5, Column8)	10305.98	8900.00	5239.69	0.06	0.51	2580.00	2614.26	2580.00	387.12	0.01	0.15	99.00	99.00	0.00	6320.00	7725.98	6049610.00	19.87	4098.68	3848.00
9	1	6	4935.00	13381.00	214.70	0	Spot (Block9, Row6, Column1)	14962.58	10897.00	8565.98	0.14	0.57	2248.00	2379.73	2248.00	543.76	0.02	0.23	100.00	100.00	0.00	8649.00	12714.58	19795496.00	23.14	6000.72	6141.50
9	2	6	5238.00	13382.00	205.10	0	Spot (Block9, Row6, Column2)	3886.83	3756.00	774.09	0.01	0.20	2247.00	2309.02	2247.00	397.84	0.01	0.17	98.00	86.00	0.00	1509.00	1639.83	4633102.00	3.97	2868.09	2868.00
9	3	6	5524.00	13383.00	146.45	0	Spot (Block9, Row6, Column3)	21845.64	19781.00	12149.15	0.04	0.56	2333.00	2419.86	2333.00	508.51	0.02	0.21	100.00	100.00	0.00	17448.00	19512.64	12714161.00	38.20	6686.09	5254.00
9	4	6	5831.00	13383.00	147.35	0	Spot (Block9, Row6, Column4)	4274.12	4082.00	964.56	0.02	0.23	2365.00	2396.72	2365.00	388.58	0.01	0.16	99.00	88.00	0.00	1717.00	1909.12	2534551.00	4.83	2918.30	2872.00
9	5	6	6133.00	13386.00	144.60	0	Spot (Block9, Row6, Column5)	53035.28	65535.00	16223.38	0.09	0.31	2390.00	2438.16	2390.00	444.81	0.01	0.18	100.00	100.00	53.35	63145.00	50645.28	30124240.00	113.75	13836.54	11624.50
9	6	6	6442.00	13386.00	166.20	0	Spot (Block9, Row6, Column6)	3314.70	3258.50	558.73	0.01	0.17	2395.00	2436.05	2395.00	373.84	0.01	0.15	82.00	58.00	0.00	863.50	919.70	2545692.00	2.35	2689.21	2669.00
9	7	6	6738.00	13391.00	146.55	0	Spot (Block9, Row6, Column7)	11498.57	11104.00	5312.52	0.02	0.46	2507.00	2527.43	2507.00	386.51	0.00	0.15	100.00	100.00	0.00	8597.00	8991.57	6726666.00	23.21	4436.53	3981.00
9	8	6	7044.00	13394.00	147.45	0	Spot (Block9, Row6, Column8)	11671.11	10816.00	5706.66	0.03	0.49	2604.00	2645.01	2604.00	407.04	0.01	0.15	100.00	100.00	0.00	8212.00	9067.11	6897627.00	22.18	4516.01	4143.50
9	1	7	4933.00	13677.00	165.80	0	Spot (Block9, Row7, Column1)	14091.72	13150.50	6357.73	0.03	0.45	2240.00	2370.11	2240.00	553.68	0.02	0.23	100.00	100.00	0.00	10910.50	11851.72	10766072.00	21.17	4884.36	4971.50
9	2	7	5229.00	13676.00	219.90	0	Spot (Block9, Row7, Column2)	2610.99	2596.00	334.28	0.00	0.13	2220.00	2301.79	2220.00	425.94	0.02	0.19	44.00	9.00	0.00	376.00	390.99	3616227.00	0.73	2357.75	2376.00
9	3	7	5524.00	13672.00	214.00	0	Spot (Block9, Row7, Column3)	2646.68	2677.50	329.81	0.01	0.12	2271.00	2298.53	2271.00	324.71	0.01	0.14	55.00	24.00	0.00	406.50	375.68	3461861.00	1.07	2470.70	2402.00
9	4	7	5840.00	13683.00	209.00	0	Spot (Block9, Row7, Column4)	2762.12	2726.00	388.83	0.01	0.14	2307.00	2344.40	2307.00	323.88	0.01	0.14	59.00	33.00	0.00	419.00	455.12	3433318.00	1.29	2569.60	2595.00
9	5	7	6130.00	13685.00	207.55	0	Spot (Block9, Row7, Column5)	3967.43	3858.50	853.19	0.01	0.22	2355.00	2400.20	2355.00	386.85	0.01	0.16	97.00	83.00	0.00	1503.50	1612.43	4856130.00	4.05	2924.12	2893.00
9	6	7	6431.00	13690.00	184.05	0	Spot (Block9, Row7, Column6)	4872.70	4811.50	1051.57	0.01	0.22	2415.50	2489.76	2415.50	544.96	0.01	0.22	98.00	91.00	0.00	2396.00	2457.20	4638809.00	4.37	3166.31	3175.50
9	7	7	6727.00	13692.00	148.00	0	Spot (Block9, Row7, Column7)	12262.75	11226.00	5212.44	0.04	0.43	2503.00	2533.67	2503.00	404.45	0.01	0.16	100.00	100.00	0.00	8723.00	9759.75	7431225.00	24.06	4727.28	4001.00
9	8	7	7032.00	13693.00	174.40	0	Spot (Block9, Row7, Column8)	24127.61	24631.00	8046.09	0.01	0.33	2695.00	2723.49	2695.00	454.06	0.00	0.17	100.00	100.00	0.00	21936.00	21432.61	20387828.00	47.14	8243.77	7514.00
9	1	8	4920.00	13983.00	154.80	0	Spot (Block9, Row8, Column1)	4434.66	4201.50	1154.85	0.02	0.26	2337.00	2384.26	2337.00	402.09	0.01	0.17	99.00	91.00	0.00	1864.50	2097.66	2918009.00	5.10	2879.27	2874.00
9	2	8	5232.00	13986.00	195.65	0	Spot (Block9, Row8, Column2)	2975.07	2959.00	480.99	0.00	0.16	2324.00	2347.48	2324.00	325.07	0.00	0.14	70.00	48.00	0.00	635.00	651.07	3219025.00	1.93	2593.43	2604.00
9	3	8	5523.00	13983.00	152.75	0	Spot (Block9, Row8, Column3)	5284.85	4779.00	2041.24	0.04	0.39	2329.00	2353.80	2329.00	334.55	0.00	0.14	95.00	90.00	0.00	2450.00	2955.85	3371734.00	8.76	3024.81	3022.00
9	4	8	5833.00	13984.00	148.80	0	Spot (Block9, Row8, Column4)	7053.06	6713.50	2284.54	0.02	0.32	2384.00	2414.73	2384.00	380.05	0.01	0.16	100.00	99.00	0.00	4329.50	4669.06	4260051.00	12.20	3642.30	3558.00
9	5	8	6125.00	13989.00	207.50	0	Spot (Block9, Row8, Column5)	2798.44	2826.50	359.68	0.00	0.13	2452.00	2516.31	2452.00	531.49	0.01	0.21	33.00	1.00	0.00	374.50	346.44	3408500.00	0.53	2611.32	2601.00
9	6	8	6433.00	13986.00	203.65	0	Spot (Block9, Row8, Column6)	24828.73	18610.00	16124.44	0.13	0.65	2539.00	2658.19	2539.00	663.29	0.02	0.25	100.00	100.00	1.70	16071.00	22289.73	29248276.00	33.42	8123.57	8110.00
9	7	8	6732.00	13986.00	148.60	0	Spot (Block9, Row8, Column7)	6771.51	6325.50	2547.54	0.03	0.38	2606.00	2668.31	2606.00	526.83	0.01	0.20	99.00	96.00	0.00	3719.50	4165.51	4089993.00	7.79	3550.19	3520.00
9	8	8	7012.00	14000.00	197.85	0	Spot (Block9, Row8, Column8)	3645.31	3493.00	893.24	0.02	0.25	2847.00	2889.42	2847.00	506.59	0.01	0.18	57.00	32.00	0.00	646.00	798.31	4035354.00	1.49	3244.67	3053.00
10	1	1	9444.00	11902.00	155.30	0	Spot (Block10, Row1, Column1)	56751.73	65535.00	12643.12	0.06	0.22	1475.00	1534.87	1475.00	351.21	0.02	0.23	100.00	100.00	59.37	64060.00	55276.73	37569960.00	157.22	14301.79	12154.00
10	2	1	9740.00	11911.00	181.75	0	Spot (Block10, Row1, Column2)	2304.70	2159.00	535.04	0.03	0.23	1473.00	1503.31	1473.00	281.92	0.01	0.19	87.00	63.00	0.00	686.00	831.70	2129540.00	2.84	1695.52	1697.00
10	3	1	10048.00	11899.00	218.60	0	Spot (Block10, Row1, Column3)	1825.41	1796.00	338.92	0.01	0.19	1481.00	1509.67	1481.00	236.35	0.01	0.16	57.00	30.00	0.00	315.00	344.41	2488034.00	1.34	1586.39	1575.00
10	4	1	10340.00	11907.00	163.20	0	Spot (Block10, Row1, Column4)	2514.98	2408.50	481.84	0.02	0.19	1542.00	1574.88	1542.00	259.69	0.01	0.16	96.00	86.00	0.00	866.50	972.98	1861082.00	3.62	1918.85	1918.00
10	5	1	10645.00	11908.00	174.20	0	Spot (Block10, Row1, Column5)	2261.79	2173.00	546.85	0.02	0.24	1587.00	1639.97	1587.00	267.30	0.01	0.16	82.00	54.00	0.00	586.00	674.79	1913476.00	2.33	1868.76	1838.00
10	6	1	10936.00	11909.00	190.70	0	Spot (Block10, Row1, Column6)	2205.72	2155.00	385.48	0.01	0.17	1613.00	1666.00	1613.00	259.91	0.01	0.16	80.00	51.00	0.00	542.00	592.72	2265271.00	2.08	1843.67	1875.00
10	7	1	11233.00	11910.00	155.75	0	Spot (Block10, Row1, Column7)	3200.82	3102.00	807.30	0.01	0.25	1693.00	1754.52	1693.00	420.91	0.02	0.24	98.00	77.00	0.00	1409.00	1507.82	2134946.00	3.44	2140.44	2154.00
10	8	1	11529.00	11919.00	157.95	0	Spot (Block10, Row1, Column8)	63844.79	65535.00	6754.28	0.01	0.11	1822.00	1909.09	1822.00	532.79	0.02	0.28	100.00	100.00	92.36	63713.00	62022.79	43478708.00	116.25	19942.36	15440.50
10	1	2	9443.00	12196.00	215.40	0	Spot (Block10, Row2, Column1)	1677.66	1655.00	268.26	0.01	0.16	1464.00	1496.93	1464.00	304.06	0.01	0.20	35.00	5.00	0.00	191.00	213.66	2217868.00	0.59	1552.36	1569.00
10	2	2	9737.00	12213.00	148.50	0	Spot (Block10, Row2, Column2)	1860.35	1800.50	299.92	0.01	0.16	1472.00	1493.08	1472.00	228.40	0.01	0.15	64.00	37.00	0.00	328.50	388.35	1134814.00	1.61	1616.91	1582.00
10	3	2	10047.00	12203.00	220.80	0	Spot (Block10, Row2, Column3)	1794.65	1756.50	267.94	0.01	0.15	1474.00	1510.36	1474.00	246.27	0.01	0.16	54.00	26.00	0.00	282.50	320.65	2508918.00	1.15	1575.10	1563.00
10	4	2	10339.00	12212.00	205.50	0	Spot (Block10, Row2, Column4)	1872.16	1838.00	293.44	0.01	0.16	1487.00	1544.59	1487.00	297.88	0.02	0.19	58.00	25.00	0.00	351.00	385.16	2240980.00	1.10	1693.51	1711.00
10	5	2	10648.00	12206.00	181.65	0	Spot (Block10, Row2, Column5)	3110.32	3026.00	625.73	0.01	0.20	1563.00	1595.62	1563.00	267.19	0.01	0.17	99.00	99.00	0.00	1463.00	1547.32	2873936.00	5.67	2093.33	2111.00
10	6	2	10934.00	12219.00	203.70	0	Spot (Block10, Row2, Column6)	1945.58	1917.00	305.67	0.01	0.16	1628.00	1684.77	1628.00	317.10	0.01	0.19	48.00	16.00	0.00	289.00	317.58	2305511.00	0.82	1788.42	1747.00
10	7	2	11242.00	12216.00	225.20	0	Spot (Block10, Row2, Column7)	1963.79	1914.00	348.32	0.01	0.18	1654.00	1676.72	1654.00	267.92	0.01	0.16	49.00	30.00	0.00	260.00	309.79	2855354.00	1.07	1758.77	1762.50
10	8	2	11566.00	12194.00	239.15	0	Spot (Block10, Row2, Column8)	1989.43	1961.00	331.26	0.01	0.17	1753.00	1825.53	1753.00	478.79	0.02	0.26	26.00	1.00	0.00	208.00	236.43	3272610.00	0.34	1832.41	1714.00
10	1	3	9444.00	12506.00	168.00	0	Spot (Block10, Row3, Column1)	2183.13	2155.00	384.08	0.01	0.18	1405.00	1449.91	1405.00	208.04	0.01	0.14	95.00	78.00	0.00	750.00	778.13	1707206.00	3.52	1654.17	1627.00
10	2	3	9741.00	12505.00	208.95	0	Spot (Block10, Row3, Column2)	1817.22	1809.50	280.00	0.00	0.15	1481.00	1512.55	1481.00	237.72	0.01	0.16	60.00	30.00	0.00	328.50	336.22	2264255.00	1.28	1689.61	1698.50
10	3	3	10038.00	12492.00	148.05	0	Spot (Block10, Row3, Column3)	2828.87	2303.00	2728.81	0.09	0.96	1495.50	1547.16	1495.50	250.17	0.01	0.16	95.00	79.00	0.00	807.50	1333.37	1700148.00	5.12	1966.61	1927.00
10	4	3	10342.00	12509.00	171.80	0	Spot (Block10, Row3, Column4)	2202.23	2172.50	390.66	0.01	0.18	1490.00	1553.00	1490.00	288.27	0.02	0.19	85.00	58.00	0.00	682.50	712.23	1814638.00	2.25	1826.33	1809.00
10	5	3	10648.00	12521.00	192.20	0	Spot (Block10, Row3, Column5)	2086.06	2031.50	419.56	0.01	0.20	1582.00	1629.55	1582.00	298.70	0.01	0.18	64.00	37.00	0.00	449.50	504.06	2173679.00	1.53	1781.72	1711.00
10	6	3	10940.00	12512.00	212.95	0	Spot (Block10, Row3, Column6)	10053.91	8146.50	4850.81	0.09	0.48	1698.50	1749.46	1698.50	347.92	0.01	0.20	100.00	100.00	0.00	6448.00	8355.41	13009755.00	23.87	4185.41	4222.00
10	7	3	11234.00	12512.00	201.60	0	Spot (Block10, Row3, Column7)	2076.42	2056.50	299.68	0.00	0.14	1673.00	1701.73	1673.00	315.99	0.01	0.19	56.00	26.00	0.00	383.50	403.42	2396189.00	1.19	1825.05	1805.00
10	8	3	11541.00	12515.00	160.70	0	Spot (Block10, Row3, Column8)	4724.06	4561.00	1421.91	0.02	0.30	1684.00	1729.40	1684.00	284.11	0.01	0.16	100.00	100.00	0.00	2877.00	3040.06	3368257.00	10.54	2529.50	2517.50
10	1	4	9436.00	12802.00	190.40	0	Spot (Block10, Row4, Column1)	1946.40	1864.00	339.74	0.02	0.17	1388.00	1429.53	1388.00	210.38	0.01	0.15	88.00	58.00	0.00	476.00	558.40	1997005.00	2.46	1611.00	1605.00
10	2	4	9736.00	12804.00	198.20	0	Spot (Block10, Row4, Column2)	2274.59	2221.00	424.84	0.01	0.19	1477.00	1504.54	1477.00	241.14	0.01	0.16	92.00	76.00	0.00	744.00	797.59	2524796.00	3.19	1794.41	1797.00
10	3	4	10041.00	12810.00	150.30	0	Spot (Block10, Row4, Column3)	4305.09	4104.00	1159.24	0.02	0.27	1497.00	1548.52	1497.00	250.89	0.01	0.16	100.00	99.00	0.00	2607.00	2808.09	2660544.00	10.99	2230.70	2165.00
10	4	4	10326.00	12805.00	203.80	0	Spot (Block10, Row4, Column4)	1834.46	1824.50	273.09	0.00	0.15	1491.00	1538.46	1491.00	234.24	0.01	0.15	60.00	32.00	0.00	333.50	343.46	2160999.00	1.26	1666.70	1603.00
10	5	4	10630.00	12809.00	195.35	0	Spot (Block10, Row4, Column5)	1941.80	1883.00	359.38	0.01	0.19	1564.00	1593.67	1564.00	242.55	0.01	0.15	58.00	35.00	0.00	319.00	377.80	2106850.00	1.44	1792.29	1754.00
10	6	4	10938.00	12808.00	186.75	0	Spot (Block10, Row4, Column6)	3810.40	3713.00	804.36	0.01	0.21	1609.00	1666.38	1609.00	291.20	0.02	0.17	100.00	99.00	0.00	2104.00	2201.40	3741816.00	7.36	2286.60	2254.00
10	7	4	11226.00	12816.00	190.20	0	Spot (Block10, Row4, Column7)	2125.35	2096.00	384.20	0.01	0.18	1628.00	1672.71	1628.00	270.99	0.01	0.16	69.00	44.00	0.00	468.00	497.35	2169984.00	1.67	1889.73	1925.50
10	8	4	11543.00	12812.00	189.60	0	Spot (Block10, Row4, Column8)	1994.37	1983.50	318.85	0.00	0.16	1630.00	1677.44	1630.00	268.22	0.01	0.16	58.00	28.00	0.00	353.50	364.37	2030268.00	1.18	1822.75	1835.00
10	1	5	9440.00	13108.00	151.50	0	Spot (Block10, Row5, Column1)	3102.35	3047.50	765.68	0.01	0.25	1423.00	1480.49	1423.00	257.17	0.02	0.17	99.00	98.00	0.00	1624.50	1679.35	1954480.00	6.31	1909.40	1910.00
10	2	5	9735.00	13105.00	154.65	0	Spot (Block10, Row5, Column2)	4774.09	4566.00	1335.70	0.02	0.28	1496.00	1536.48	1496.00	250.25	0.01	0.16	100.00	99.00	0.00	3070.00	3278.09	3174770.00	12.94	2313.79	2262.50
10	3	5	10035.00	13109.00	164.10	0	Spot (Block10, Row5, Column3)	4144.16	3955.00	1381.62	0.02	0.33	1510.00	1564.26	1510.00	255.56	0.02	0.16	100.00	100.00	0.00	2445.00	2634.16	3095686.00	10.09	2207.73	2199.00
10	4	5	10339.00	13104.00	186.20	0	Spot (Block10, Row5, Column4)	1941.54	1876.00	333.25	0.01	0.17	1566.00	1579.42	1566.00	247.41	0.00	0.16	57.00	31.00	0.00	310.00	375.54	1896888.00	1.46	1697.07	1678.50
10	5	5	10639.00	13109.00	144.80	0	Spot (Block10, Row5, Column5)	4705.91	4673.50	1425.14	0.00	0.30	1575.00	1603.53	1575.00	256.20	0.01	0.16	100.00	100.00	0.00	3098.50	3130.91	2691780.00	12.11	2348.63	2263.00
10	6	5	10949.00	13113.00	198.90	0	Spot (Block10, Row5, Column6)	1977.71	1917.00	312.27	0.01	0.16	1579.00	1623.07	1579.00	269.98	0.01	0.17	58.00	35.00	0.00	338.00	398.71	2211078.00	1.31	1781.92	1768.00
10	7	5	11240.00	13114.00	178.00	0	Spot (Block10, Row5, Column7)	5774.53	5620.00	2146.92	0.01	0.37	1593.00	1648.39	1593.00	285.17	0.01	0.17	100.00	100.00	0.00	4027.00	4181.53	5093136.00	14.47	2747.25	2720.50
10	8	5	11540.00	13115.00	147.85	0	Spot (Block10, Row5, Column8)	2637.72	2642.00	478.76	0.00	0.18	1623.00	1672.73	1623.00	274.87	0.01	0.16	96.00	82.00	0.00	1019.00	1014.72	1572081.00	3.51	1961.66	1931.50
10	1	6	9434.00	13406.00	212.10	0	Spot (Block10, Row6, Column1)	8286.41	6937.00	3863.93	0.08	0.47	1493.00	1535.84	1493.00	308.54	0.01	0.20	100.00	100.00	0.00	5444.00	6793.41	10606605.00	21.88	3672.82	3798.00
10	2	6	9737.00	13403.00	193.30	0	Spot (Block10, Row6, Column2)	3673.97	3586.00	951.47	0.01	0.26	1496.00	1547.21	1496.00	285.62	0.01	0.18	100.00	99.00	0.00	2090.00	2177.97	3865013.00	7.45	2223.02	2229.50
10	3	6	10029.00	13408.00	176.40	0	Spot (Block10, Row6, Column3)	2427.56	2305.00	564.21	0.02	0.23	1501.00	1547.38	1501.00	251.02	0.01	0.16	92.00	76.00	0.00	804.00	926.56	2104693.00	3.51	1777.00	1755.00
10	4	6	10336.00	13404.00	163.50	0	Spot (Block10, Row6, Column4)	2083.96	2091.50	298.55	0.00	0.14	1580.00	1605.48	1580.00	417.78	0.01	0.26	59.00	14.00	0.00	511.50	503.96	1546301.00	1.15	1833.05	1784.00
10	5	6	10635.00	13415.00	144.85	0	Spot (Block10, Row6, Column5)	4945.86	4707.00	1531.04	0.02	0.31	1577.00	1611.45	1577.00	421.90	0.01	0.26	100.00	99.00	0.00	3130.00	3368.86	2838923.00	7.90	2493.91	2439.50
10	6	6	10939.00	13404.00	230.65	0	Spot (Block10, Row6, Column6)	1829.44	1776.00	287.26	0.01	0.16	1548.00	1582.71	1548.00	264.97	0.01	0.17	44.00	19.00	0.00	228.00	281.44	2802702.00	0.93	1649.27	1615.50
10	7	6	11235.00	13408.00	184.70	0	Spot (Block10, Row6, Column7)	2059.05	1999.00	339.72	0.01	0.16	1571.00	1593.88	1571.00	260.29	0.01	0.16	69.00	41.00	0.00	428.00	488.05	1976686.00	1.79	1729.92	1676.50
10	8	6	11543.00	13420.00	175.80	0	Spot (Block10, Row6, Column8)	2128.46	2065.00	371.63	0.01	0.17	1615.00	1664.74	1615.00	268.21	0.01	0.16	72.00	41.00	0.00	450.00	513.46	1841121.00	1.73	1746.87	1717.00
10	1	7	9433.00	13704.00	182.10	0	Spot (Block10, Row7, Column1)	2395.53	2329.00	482.22	0.01	0.20	1432.50	1477.52	1432.50	266.11	0.01	0.18	94.00	81.00	0.00	896.50	963.03	2230242.00	3.45	1752.62	1732.00
10	2	7	9743.00	13706.00	199.55	0	Spot (Block10, Row7, Column2)	1702.77	1665.50	260.71	0.01	0.15	1398.00	1453.45	1398.00	242.57	0.02	0.17	53.00	24.00	0.00	267.50	304.77	1920723.00	1.03	1554.73	1493.00
10	3	7	10037.00	13702.00	207.25	0	Spot (Block10, Row7, Column3)	1728.48	1685.00	264.91	0.01	0.15	1455.00	1476.62	1455.00	235.64	0.01	0.16	48.00	27.00	0.00	230.00	273.48	2112199.00	1.07	1619.23	1590.00
10	4	7	10288.00	13708.00	174.80	0	Spot (Block10, Row7, Column4)	1730.18	1671.00	276.43	0.02	0.16	1503.00	1552.88	1503.00	428.22	0.01	0.28	25.00	2.00	0.00	168.00	227.18	1472380.00	0.41	1627.46	1573.50
10	5	7	10640.00	13715.00	191.10	0	Spot (Block10, Row7, Column5)	1865.06	1882.00	268.94	0.00	0.14	1513.00	1576.84	1513.00	433.31	0.02	0.27	36.00	1.00	0.00	369.00	352.06	1921015.00	0.67	1653.51	1634.50
10	6	7	10934.00	13717.00	183.75	0	Spot (Block10, Row7, Column6)	4175.13	4122.00	1146.26	0.01	0.27	1549.50	1605.98	1549.50	334.93	0.02	0.21	100.00	99.00	0.00	2572.50	2625.63	3949671.00	7.67	2314.07	2278.00
10	7	7	11223.00	13719.00	195.25	0	Spot (Block10, Row7, Column7)	2122.17	2039.50	513.90	0.02	0.24	1569.00	1594.78	1569.00	271.71	0.01	0.17	68.00	41.00	0.00	470.50	553.17	2287697.00	1.94	1732.00	1685.00
10	8	7	11538.00	13718.00	185.10	0	Spot (Block10, Row7, Column8)	4876.51	4820.00	970.92	0.01	0.20	1695.00	1731.01	1695.00	312.35	0.01	0.18	100.00	100.00	0.00	3125.00	3181.51	4686323.00	10.07	2678.27	2588.50
10	1	8	9421.00	14004.00	150.85	0	Spot (Block10, Row8, Column1)	3902.09	3569.00	1483.50	0.04	0.38	1459.00	1487.86	1459.00	247.53	0.01	0.17	100.00	99.00	0.00	2110.00	2443.09	2438804.00	9.75	2092.10	2054.00
10	2	8	9735.00	14006.00	228.15	0	Spot (Block10, Row8, Column2)	1680.35	1657.00	256.69	0.01	0.15	1447.00	1479.97	1447.00	249.29	0.01	0.17	43.00	17.00	0.00	210.00	233.35	2512129.00	0.80	1471.14	1430.00
10	3	8	10024.00	14010.00	177.15	0	Spot (Block10, Row8, Column3)	1934.05	1891.00	371.23	0.01	0.19	1474.00	1503.77	1474.00	265.34	0.01	0.18	65.00	40.00	0.00	417.00	460.05	1700026.00	1.62	1664.68	1674.00
10	4	8	10334.00	14008.00	149.95	0	Spot (Block10, Row8, Column4)	7711.72	7399.00	2986.83	0.02	0.39	1483.00	1518.06	1483.00	277.12	0.01	0.18	100.00	100.00	0.00	5916.00	6228.72	4734999.00	22.35	3070.56	2852.00
10	5	8	10622.00	14018.00	206.30	0	Spot (Block10, Row8, Column5)	1781.25	1772.00	303.12	0.00	0.17	1506.00	1570.13	1506.00	326.79	0.02	0.21	41.00	13.00	0.00	266.00	275.25	2149965.00	0.65	1620.63	1565.00
10	6	8	10934.00	14012.00	202.70	0	Spot (Block10, Row8, Column6)	11964.63	9229.50	6993.25	0.11	0.58	1607.00	1684.90	1607.00	388.06	0.02	0.23	100.00	100.00	0.00	7622.50	10357.63	13950763.00	26.49	4354.05	4332.00
10	7	8	11243.00	14011.00	186.35	0	Spot (Block10, Row8, Column7)	2002.45	2002.50	308.79	0.00	0.15	1630.00	1683.24	1630.00	339.28	0.01	0.20	53.00	15.00	0.00	372.50	372.45	1954387.00	0.94	1786.86	1771.50
10	8	8	11521.00	14021.00	168.30	0	Spot (Block10, Row8, Column8)	2541.59	2467.50	516.13	0.01	0.20	1774.00	1822.31	1774.00	345.17	0.01	0.19	76.00	50.00	0.00	693.50	767.59	2007859.00	2.08	1959.26	1904.00
11	1	1	13948.00	11926.00	157.05	0	Spot (Block11, Row1, Column1)	51114.95	58922.00	16177.39	0.06	0.32	475.00	504.92	475.00	193.43	0.03	0.38	100.00	100.00	43.15	58447.00	50639.95	34707324.00	261.65	11171.28	9297.00
11	2	1	14237.00	11933.00	176.35	0	Spot (Block11, Row1, Column2)	672.38	636.00	148.31	0.02	0.22	466.00	480.28	466.00	123.74	0.01	0.26	65.00	31.00	0.00	170.00	206.38	584969.00	1.55	511.56	510.00
11	3	1	14542.00	11931.00	147.00	-50	Spot (Block11, Row1, Column3)	512.55	500.00	46.99	0.01	0.09	452.00	457.11	452.00	61.31	0.00	0.13	32.00	10.00	0.00	48.00	60.55	303428.00	0.90	501.58	499.50
11	4	1	14813.00	11943.00	163.10	0	Spot (Block11, Row1, Column4)	673.26	675.00	131.22	0.00	0.19	475.00	480.47	475.00	106.16	0.00	0.22	72.00	44.00	0.00	200.00	198.26	495518.00	1.82	577.82	525.50
11	5	1	15151.00	11932.00	165.60	0	Spot (Block11, Row1, Column5)	590.01	597.00	54.36	0.01	0.09	473.00	476.44	473.00	96.70	0.00	0.20	76.00	5.00	0.00	124.00	117.01	448411.00	1.17	525.32	521.50
11	6	1	15438.00	11943.00	158.00	0	Spot (Block11, Row1, Column6)	749.70	749.00	112.52	0.00	0.15	476.00	475.06	476.00	56.99	0.00	0.12	99.00	94.00	0.00	273.00	273.70	516543.00	4.82	559.67	558.00
11	7	1	15734.00	11944.00	140.75	0	Spot (Block11, Row1, Column7)	845.78	762.00	385.72	0.05	0.46	480.00	513.88	480.00	297.46	0.03	0.58	44.00	9.00	0.00	282.00	365.78	455031.00	1.12	629.63	606.00
11	8	1	16029.00	11943.00	157.80	0	Spot (Block11, Row1, Column8)	63701.63	65535.00	7014.71	0.01	0.11	520.00	598.51	520.00	371.18	0.06	0.62	100.00	100.00	90.25	65015.00	63181.63	43763432.00	170.01	14446.27	11889.00
11	1	2	13940.00	12227.00	147.00	-50	Spot (Block11, Row2, Column1)	511.57	508.00	36.25	0.00	0.07	461.00	475.69	461.00	130.82	0.01	0.28	1.00	0.00	0.00	47.00	50.57	299781.00	0.27	514.46	509.00
11	2	2	14225.00	12249.00	153.80	0	Spot (Block11, Row2, Column2)	507.89	504.00	35.31	0.00	0.07	456.00	458.54	456.00	40.53	0.00	0.09	65.00	11.00	0.00	48.00	51.89	330638.00	1.22	490.90	487.50
11	3	2	14547.00	12234.00	208.80	0	Spot (Block11, Row2, Column3)	536.33	526.00	56.84	0.01	0.11	446.00	450.10	446.00	37.96	0.00	0.08	87.00	54.00	0.00	80.00	90.33	667194.00	2.27	477.59	484.00
11	4	2	14844.00	12235.00	206.85	0	Spot (Block11, Row2, Column4)	532.03	523.00	50.14	0.01	0.09	462.00	461.90	462.00	40.46	0.00	0.09	76.00	35.00	0.00	61.00	70.03	646417.00	1.73	488.90	488.00
11	5	2	15139.00	12229.00	196.95	0	Spot (Block11, Row2, Column5)	779.73	764.00	161.68	0.01	0.21	466.00	468.61	466.00	53.23	0.00	0.11	99.00	96.00	0.00	298.00	313.73	855362.00	5.84	551.47	545.50
11	6	2	15457.00	12181.00	86.60	0	Spot (Block11, Row2, Column6)	699.29	605.00	382.69	0.06	0.55	478.00	513.74	478.00	182.34	0.03	0.35	28.00	7.00	0.00	127.00	221.29	128669.00	1.02	554.91	547.50
11	7	2	15746.00	12229.00	186.75	0	Spot (Block11, Row2, Column7)	531.81	528.00	44.62	0.00	0.08	471.00	473.60	471.00	56.39	0.00	0.12	50.00	10.00	0.00	57.00	60.81	521169.00	1.03	504.01	501.00
11	8	2	16041.00	12240.00	147.00	-50	Spot (Block11, Row2, Column8)	541.33	529.00	39.33	0.01	0.07	501.00	534.29	501.00	215.83	0.03	0.40	0.00	0.00	0.00	28.00	40.33	317763.00	0.03	551.18	547.00
11	1	3	13949.00	12529.00	177.40	0	Spot (Block11, Row3, Column1)	616.97	610.00	72.06	0.00	0.12	464.00	461.43	464.00	37.35	0.00	0.08	95.00	83.00	0.00	146.00	152.97	541700.00	4.16	506.60	501.00
11	2	3	14236.00	12533.00	204.05	0	Spot (Block11, Row3, Column2)	562.32	565.00	43.12	0.00	0.08	464.00	463.94	464.00	43.27	0.00	0.09	87.00	60.00	0.00	101.00	98.32	665789.00	2.27	493.06	495.00
11	3	3	14537.00	12527.00	160.05	0	Spot (Block11, Row3, Column3)	867.00	796.00	377.71	0.04	0.44	460.00	459.78	460.00	42.06	0.00	0.09	99.00	98.00	0.00	336.00	407.00	620774.00	9.68	574.20	558.00
11	4	3	14837.00	12536.00	163.45	0	Spot (Block11, Row3, Column4)	799.44	769.00	158.15	0.02	0.20	460.00	459.24	460.00	37.49	0.00	0.08	100.00	99.00	0.00	309.00	339.44	589986.00	9.07	557.76	539.00
11	5	3	15122.00	12534.00	143.75	0	Spot (Block11, Row3, Column5)	908.22	674.00	949.72	0.13	1.05	475.00	509.03	475.00	172.95	0.03	0.34	57.00	24.00	0.00	199.00	433.22	511329.00	2.31	632.99	569.00
11	6	3	15444.00	12537.00	218.65	0	Spot (Block11, Row3, Column6)	15385.93	12894.50	7870.12	0.08	0.51	496.00	631.22	496.00	348.90	0.10	0.55	100.00	100.00	0.00	12398.50	14889.93	21017188.00	42.29	3748.61	3435.50
11	7	3	15739.00	12539.00	147.00	-50	Spot (Block11, Row3, Column7)	524.46	509.00	47.17	0.01	0.09	476.00	543.10	476.00	297.91	0.06	0.55	0.00	0.00	0.00	33.00	48.46	308383.00	-0.06	513.03	502.00
11	8	3	16044.00	12550.00	157.40	0	Spot (Block11, Row3, Column8)	3170.98	2891.00	1380.51	0.04	0.44	490.00	494.80	490.00	64.38	0.00	0.13	100.00	100.00	0.00	2401.00	2680.98	2153098.00	41.57	1242.36	1006.00
11	1	4	13945.00	12825.00	156.95	0	Spot (Block11, Row4, Column1)	845.99	805.00	168.05	0.02	0.20	464.00	464.95	464.00	42.38	0.00	0.09	100.00	99.00	0.00	341.00	381.99	571044.00	8.99	584.73	581.00
11	2	4	14238.00	12832.00	183.60	0	Spot (Block11, Row4, Column2)	1300.87	1255.00	423.53	0.02	0.33	469.00	471.97	469.00	52.97	0.00	0.11	100.00	100.00	0.00	786.00	831.87	1228021.00	15.65	700.31	693.50
11	3	4	14540.00	12828.00	150.20	0	Spot (Block11, Row4, Column3)	1658.30	1552.00	485.87	0.03	0.29	463.00	468.06	463.00	54.71	0.00	0.12	100.00	100.00	0.00	1089.00	1195.30	1028145.00	21.75	777.04	753.50
11	4	4	14840.00	12830.00	179.70	0	Spot (Block11, Row4, Column4)	531.98	514.00	169.47	0.01	0.32	462.00	465.24	462.00	65.51	0.00	0.14	32.00	4.00	0.00	52.00	69.98	479845.00	1.02	488.22	494.00
11	5	4	15137.00	12819.00	117.55	0	Spot (Block11, Row4, Column5)	1665.14	939.50	2506.28	0.25	1.51	476.00	484.87	476.00	105.44	0.01	0.22	96.00	80.00	0.00	463.50	1189.14	606112.00	11.19	827.85	579.50
11	6	4	15442.00	12839.00	195.05	0	Spot (Block11, Row4, Column6)	853.40	857.00	154.62	0.00	0.18	479.00	528.89	479.00	225.98	0.04	0.43	86.00	29.00	0.00	378.00	374.40	919110.00	1.44	589.22	563.00
11	7	4	15727.00	12835.00	192.55	0	Spot (Block11, Row4, Column7)	550.11	550.00	68.03	0.00	0.12	475.00	492.87	475.00	132.17	0.02	0.27	16.00	0.00	0.00	75.00	75.11	577062.00	0.43	493.55	495.00
11	8	4	16043.00	12847.00	166.60	0	Spot (Block11, Row4, Column8)	587.58	575.00	84.02	0.01	0.14	476.00	473.19	476.00	41.37	0.00	0.09	82.00	58.00	0.00	99.00	111.58	451850.00	2.76	510.21	513.00
11	1	5	13939.00	13128.00	158.30	0	Spot (Block11, Row5, Column1)	926.63	907.50	207.03	0.01	0.22	475.00	512.95	475.00	183.78	0.03	0.36	92.00	62.00	0.00	432.50	451.63	639374.00	2.25	578.09	577.50
11	2	5	14236.00	13131.00	152.70	0	Spot (Block11, Row5, Column2)	3785.64	3508.00	1475.87	0.03	0.39	477.00	490.51	477.00	81.16	0.01	0.17	100.00	100.00	0.00	3031.00	3308.64	2419024.00	40.60	1224.72	1105.00
11	3	5	14539.00	13132.00	156.65	0	Spot (Block11, Row5, Column3)	3466.87	3247.50	1557.38	0.03	0.45	471.00	480.40	471.00	76.25	0.01	0.16	100.00	100.00	0.00	2776.50	2995.87	2343603.00	39.17	1082.56	1023.00
11	4	5	14841.00	13136.00	156.60	0	Spot (Block11, Row5, Column4)	715.71	694.00	115.53	0.01	0.16	470.00	473.23	470.00	68.70	0.00	0.15	97.00	76.00	0.00	224.00	245.71	483106.00	3.53	553.84	553.00
11	5	5	15143.00	13131.00	146.05	0	Spot (Block11, Row5, Column5)	2386.35	2369.00	1022.12	0.00	0.43	465.00	467.14	465.00	72.65	0.00	0.16	100.00	100.00	0.00	1904.00	1921.35	1386469.00	26.42	1007.28	834.00
11	6	5	15432.00	13136.00	167.95	0	Spot (Block11, Row5, Column6)	566.30	562.00	53.02	0.00	0.09	468.00	467.73	468.00	43.28	0.00	0.09	88.00	55.00	0.00	94.00	98.30	446813.00	2.28	510.58	502.00
11	7	5	15740.00	13142.00	181.85	0	Spot (Block11, Row5, Column7)	1131.26	1107.00	294.54	0.01	0.26	472.00	471.99	472.00	46.10	0.00	0.10	100.00	100.00	0.00	635.00	659.26	1047547.00	14.30	683.16	662.00
11	8	5	16045.00	13143.00	151.35	0	Spot (Block11, Row5, Column8)	675.90	679.50	87.55	0.00	0.13	480.00	476.34	480.00	40.53	0.00	0.09	97.00	89.00	0.00	199.50	195.90	424466.00	4.92	543.65	531.00
11	1	6	13938.00	13431.00	215.15	0	Spot (Block11, Row6, Column1)	14677.00	11938.00	8099.44	0.09	0.55	486.00	577.45	486.00	289.58	0.07	0.50	100.00	100.00	0.00	11452.00	14191.00	19388312.00	48.69	3802.52	3677.00
11	2	6	14229.00	13430.00	223.45	0	Spot (Block11, Row6, Column2)	912.60	879.00	316.33	0.02	0.35	480.00	523.40	480.00	199.51	0.04	0.38	81.00	49.00	0.00	399.00	432.60	1309582.00	1.95	620.76	545.00
11	3	6	14528.00	13439.00	157.75	0	Spot (Block11, Row6, Column3)	953.65	927.50	225.13	0.01	0.24	464.00	468.08	464.00	66.64	0.00	0.14	100.00	97.00	0.00	463.50	489.65	654201.00	7.29	599.05	584.00
11	4	6	14830.00	13427.00	186.95	0	Spot (Block11, Row6, Column4)	584.42	585.00	68.65	0.00	0.12	461.00	463.24	461.00	59.58	0.00	0.13	79.00	52.00	0.00	124.00	123.42	576240.00	2.03	508.32	500.00
11	5	6	15134.00	13432.00	143.25	0	Spot (Block11, Row6, Column5)	1825.35	1766.50	679.19	0.01	0.37	458.00	460.73	458.00	46.84	0.00	0.10	100.00	100.00	0.00	1308.50	1367.35	1022198.00	29.13	797.69	763.00
11	6	6	15456.00	13459.00	182.60	0	Spot (Block11, Row6, Column6)	527.23	519.00	40.15	0.01	0.08	463.00	462.47	463.00	40.85	0.00	0.09	71.00	29.00	0.00	56.00	64.23	492960.00	1.59	481.99	490.00
11	7	6	15728.00	13430.00	155.45	0	Spot (Block11, Row6, Column7)	639.31	609.00	160.61	0.02	0.25	472.00	470.90	472.00	40.99	0.00	0.09	98.00	84.00	0.00	137.00	167.31	424501.00	4.11	536.43	524.00
11	8	6	16038.00	13445.00	175.25	0	Spot (Block11, Row6, Column8)	574.91	576.00	68.16	0.00	0.12	485.00	480.08	485.00	37.65	0.00	0.08	70.00	56.00	0.00	91.00	89.91	493273.00	2.52	506.11	503.00
11	1	7	13936.00	13727.00	173.10	0	Spot (Block11, Row7, Column1)	1541.77	1483.00	524.80	0.02	0.34	474.00	503.79	474.00	176.82	0.03	0.35	99.00	95.00	0.00	1009.00	1067.77	1279673.00	5.87	751.17	761.00
11	2	7	14249.00	13749.00	166.90	0	Spot (Block11, Row7, Column2)	521.07	511.00	51.68	0.01	0.10	461.00	462.69	461.00	49.93	0.00	0.11	50.00	22.00	0.00	50.00	60.07	402266.00	1.17	503.40	498.00
11	3	7	14558.00	13688.00	139.25	0	Spot (Block11, Row7, Column3)	516.73	506.00	59.01	0.01	0.11	453.00	454.70	453.00	39.15	0.00	0.09	70.00	27.00	0.00	53.00	63.73	272315.00	1.58	474.87	472.00
11	4	7	14836.00	13739.00	187.35	0	Spot (Block11, Row7, Column4)	530.85	525.00	44.50	0.00	0.08	449.00	457.09	449.00	51.00	0.01	0.11	78.00	28.00	0.00	76.00	81.85	522891.00	1.45	489.97	493.00
11	5	7	15103.00	13724.00	85.25	0	Spot (Block11, Row7, Column5)	1009.02	659.00	1230.88	0.19	1.22	456.00	460.01	456.00	44.11	0.00	0.10	100.00	98.00	0.00	203.00	553.02	182632.00	12.45	583.50	584.50
11	6	7	15435.00	13737.00	194.10	0	Spot (Block11, Row7, Column6)	1017.31	995.50	239.57	0.01	0.24	480.00	543.92	480.00	270.58	0.05	0.50	86.00	45.00	0.00	515.50	537.31	1082416.00	1.75	635.94	621.50
11	7	7	15721.00	13741.00	164.15	0	Spot (Block11, Row7, Column7)	605.07	585.00	74.27	0.01	0.12	486.00	503.10	486.00	126.59	0.02	0.25	30.00	7.00	0.00	99.00	119.07	451984.00	0.81	528.32	517.00
11	8	7	16035.00	13743.00	191.85	0	Spot (Block11, Row7, Column8)	1248.46	1207.00	271.84	0.01	0.22	489.00	488.29	489.00	48.20	0.00	0.10	100.00	100.00	0.00	718.00	759.46	1298400.00	15.77	729.67	682.50
11	1	8	13921.00	14035.00	147.65	0	Spot (Block11, Row8, Column1)	2114.46	1850.00	925.47	0.06	0.44	480.00	480.23	480.00	50.68	0.00	0.11	100.00	100.00	0.00	1370.00	1634.46	1253874.00	32.25	906.85	854.00
11	2	8	14201.00	14020.00	168.15	0	Spot (Block11, Row8, Column2)	526.01	516.00	40.94	0.01	0.08	474.00	471.11	474.00	48.99	0.00	0.10	40.00	17.00	0.00	42.00	52.01	411337.00	1.12	506.73	497.50
11	3	8	14519.00	14034.00	203.20	0	Spot (Block11, Row8, Column3)	538.29	507.00	84.24	0.03	0.16	455.00	458.18	455.00	52.28	0.00	0.11	49.00	32.00	0.00	52.00	83.29	632487.00	1.53	467.63	474.00
11	4	8	14836.00	14035.00	151.70	0	Spot (Block11, Row8, Column4)	9491.79	9176.00	4543.76	0.01	0.48	459.00	463.82	459.00	60.62	0.00	0.13	100.00	100.00	0.00	8717.00	9032.79	5960845.00	148.94	2413.81	2008.50
11	5	8	15118.00	14048.00	165.25	0	Spot (Block11, Row8, Column5)	543.34	531.00	54.74	0.01	0.10	470.00	515.54	470.00	239.46	0.04	0.46	0.00	0.00	0.00	61.00	73.34	411306.00	0.12	499.38	500.00
11	6	8	15434.00	14036.00	212.10	0	Spot (Block11, Row8, Column6)	19333.62	14456.00	12320.00	0.13	0.64	506.00	637.65	506.00	363.43	0.10	0.57	100.00	100.00	0.00	13950.00	18827.62	24766378.00	51.44	4621.21	4499.50
11	7	8	15740.00	14042.00	157.30	0	Spot (Block11, Row8, Column7)	704.12	685.00	104.83	0.01	0.15	504.00	565.99	504.00	248.55	0.05	0.44	31.00	0.00	0.00	181.00	200.12	480916.00	0.56	598.00	596.00
11	8	8	16025.00	14053.00	146.55	0	Spot (Block11, Row8, Column8)	1450.91	1084.00	1749.56	0.13	1.21	505.00	514.60	505.00	55.08	0.01	0.11	98.00	95.00	0.00	579.00	945.91	848785.00	17.00	816.50	697.00
12	1	1	18447.00	11949.00	157.50	0	Spot (Block12, Row1, Column1)	51041.00	59113.00	16323.82	0.06	0.32	799.00	837.48	799.00	215.31	0.02	0.26	100.00	100.00	45.32	58314.00	50242.00	34912320.00	233.17	11839.01	9674.50
12	2	1	18736.00	11956.00	158.50	0	Spot (Block12, Row1, Column2)	1868.82	1805.00	612.30	0.02	0.33	789.00	806.00	789.00	164.43	0.01	0.20	100.00	92.00	0.00	1016.00	1079.82	1298831.00	6.46	1051.70	1026.00
12	3	1	19054.00	11959.00	193.70	0	Spot (Block12, Row1, Column3)	1102.73	1010.00	361.71	0.04	0.33	762.00	763.36	762.00	62.03	0.00	0.08	96.00	85.00	0.00	248.00	340.73	1171099.00	5.47	841.30	828.00
12	4	1	19338.00	11961.00	159.55	0	Spot (Block12, Row1, Column4)	1605.76	1577.00	419.03	0.01	0.26	782.00	785.40	782.00	71.63	0.00	0.09	100.00	100.00	0.00	795.00	823.76	1135269.00	11.45	982.34	971.00
12	5	1	19645.00	11960.00	154.95	0	Spot (Block12, Row1, Column5)	5068.35	4104.00	3406.97	0.09	0.67	778.00	783.39	778.00	81.38	0.00	0.10	100.00	100.00	0.00	3326.00	4290.35	3370454.00	52.66	1439.13	1378.50
12	6	1	19942.00	11963.00	151.50	0	Spot (Block12, Row1, Column6)	3506.12	3106.00	2131.79	0.05	0.61	755.00	768.81	755.00	85.63	0.01	0.11	100.00	100.00	0.00	2351.00	2751.12	2198340.00	31.97	1301.93	1270.00
12	7	1	20239.00	11960.00	151.35	0	Spot (Block12, Row1, Column7)	8703.09	7606.00	5305.29	0.06	0.61	787.00	835.98	787.00	284.58	0.03	0.34	100.00	100.00	0.00	6819.00	7916.09	5439434.00	27.64	2351.51	2036.00
12	8	1	20529.00	11965.00	158.10	0	Spot (Block12, Row1, Column8)	64460.99	65535.00	4747.98	0.01	0.07	839.00	919.32	839.00	382.07	0.04	0.42	100.00	100.00	92.39	64696.00	63621.99	44027272.00	166.31	17748.96	14384.00
12	1	2	18450.00	12266.00	180.55	0	Spot (Block12, Row2, Column1)	856.81	854.00	84.44	0.00	0.10	789.00	798.96	789.00	132.15	0.01	0.17	16.00	0.00	0.00	65.00	67.81	781412.00	0.44	807.03	810.00
12	2	2	18735.00	12261.00	139.10	0	Spot (Block12, Row2, Column2)	1296.48	1290.00	193.06	0.00	0.15	776.00	772.76	776.00	70.35	0.00	0.09	99.00	99.00	0.00	514.00	520.48	680650.00	7.44	942.65	935.50
12	3	2	19054.00	12261.00	201.65	0	Spot (Block12, Row2, Column3)	895.45	890.00	91.61	0.00	0.10	775.00	773.07	775.00	67.94	0.00	0.09	67.00	34.00	0.00	115.00	120.45	1033355.00	1.80	800.16	802.50
12	4	2	19350.00	12259.00	192.10	0	Spot (Block12, Row2, Column4)	1112.68	1091.00	157.91	0.01	0.14	783.00	788.37	783.00	79.17	0.00	0.10	97.00	86.00	0.00	308.00	329.68	1160528.00	4.10	892.94	889.00
12	5	2	19646.00	12252.00	201.35	0	Spot (Block12, Row2, Column5)	1242.84	1200.00	202.07	0.02	0.16	761.00	768.62	761.00	76.10	0.00	0.10	100.00	99.00	0.00	439.00	481.84	1426778.00	6.23	921.34	912.00
12	6	2	19930.00	12264.00	170.25	0	Spot (Block12, Row2, Column6)	1074.98	1041.00	156.05	0.01	0.15	746.00	763.82	746.00	91.17	0.01	0.12	96.00	81.00	0.00	295.00	328.98	862132.00	3.41	854.90	840.00
12	7	2	20246.00	12262.00	212.95	0	Spot (Block12, Row2, Column7)	942.62	921.00	106.61	0.01	0.11	767.00	772.24	767.00	74.83	0.00	0.10	80.00	51.00	0.00	154.00	175.62	1220691.00	2.28	809.53	798.00
12	8	2	20563.00	12273.00	203.45	0	Spot (Block12, Row2, Column8)	915.30	900.00	78.21	0.01	0.09	799.00	836.41	799.00	254.48	0.02	0.30	7.00	0.00	0.00	101.00	116.30	1073645.00	0.31	859.36	849.00
12	1	3	18445.00	12551.00	155.60	0	Spot (Block12, Row3, Column1)	2138.20	2040.00	761.46	0.02	0.36	764.00	764.40	764.00	72.42	0.00	0.09	100.00	100.00	0.00	1276.00	1374.20	1421903.00	18.97	1120.21	1073.00
12	2	3	18739.00	12549.00	188.80	0	Spot (Block12, Row3, Column2)	968.18	938.00	123.91	0.01	0.13	774.00	771.72	774.00	68.32	0.00	0.09	87.00	59.00	0.00	164.00	194.18	973025.00	2.88	837.34	825.00
12	3	3	19043.00	12552.00	162.45	0	Spot (Block12, Row3, Column3)	1315.28	1279.50	289.03	0.01	0.22	790.00	799.16	790.00	89.46	0.01	0.11	97.00	90.00	0.00	489.50	525.28	960158.00	5.77	947.62	920.00
12	4	3	19342.00	12557.00	150.15	0	Spot (Block12, Row3, Column4)	4453.21	4201.00	1978.19	0.03	0.44	788.00	796.81	788.00	82.03	0.00	0.10	100.00	100.00	0.00	3413.00	3665.21	2734273.00	44.57	1650.84	1440.50
12	5	3	19638.00	12567.00	118.35	0	Spot (Block12, Row3, Column5)	1965.04	1247.00	3328.46	0.20	1.69	780.00	796.09	780.00	103.98	0.01	0.13	100.00	99.00	0.00	467.00	1185.04	732960.00	11.24	1169.95	1181.50
12	6	3	19949.00	12565.00	192.95	0	Spot (Block12, Row3, Column6)	3650.17	3187.50	1755.84	0.06	0.48	792.00	822.79	792.00	129.97	0.02	0.16	100.00	100.00	0.00	2395.50	2858.17	3854579.00	21.75	1534.49	1518.00
12	7	3	20250.00	12569.00	156.30	0	Spot (Block12, Row3, Column7)	1495.61	1445.50	422.87	0.01	0.28	787.00	802.64	787.00	90.59	0.01	0.11	99.00	95.00	0.00	658.50	708.61	1002061.00	7.65	963.05	942.00
12	8	3	20541.00	12572.00	154.10	0	Spot (Block12, Row3, Column8)	1698.69	1657.50	347.37	0.01	0.20	802.00	812.37	802.00	66.22	0.01	0.08	100.00	99.00	0.00	855.50	896.69	1100748.00	13.38	1127.94	1085.00
12	1	4	18436.00	12852.00	148.90	0	Spot (Block12, Row4, Column1)	3921.64	3638.00	1752.74	0.03	0.45	752.00	761.62	752.00	75.73	0.01	0.10	100.00	100.00	0.00	2886.00	3169.64	2396124.00	41.73	1528.30	1344.50
12	2	4	18736.00	12851.00	194.15	0	Spot (Block12, Row4, Column2)	1069.28	1023.00	168.74	0.02	0.16	755.00	765.88	755.00	85.52	0.01	0.11	94.00	82.00	0.00	268.00	314.28	1134507.00	3.55	862.60	852.50
12	3	4	19042.00	12852.00	149.85	0	Spot (Block12, Row4, Column3)	16497.94	15708.00	9126.85	0.02	0.55	790.00	792.99	790.00	95.99	0.00	0.12	100.00	100.00	0.00	14918.00	15707.94	10113238.00	163.62	4043.39	3368.50
12	4	4	19341.00	12870.00	206.20	0	Spot (Block12, Row4, Column4)	964.55	961.00	89.25	0.00	0.09	790.00	795.58	790.00	85.98	0.00	0.11	87.00	49.00	0.00	171.00	174.55	1169030.00	1.97	874.64	881.00
12	5	4	19614.00	12853.00	182.30	0	Spot (Block12, Row4, Column5)	1018.38	978.00	204.90	0.02	0.20	799.00	824.96	799.00	129.51	0.01	0.16	59.00	33.00	0.00	179.00	219.38	949134.00	1.49	864.13	870.00
12	6	4	19951.00	12870.00	236.40	0	Spot (Block12, Row4, Column6)	1571.80	1515.00	420.20	0.02	0.27	825.00	874.60	825.00	160.91	0.03	0.18	93.00	84.00	0.00	690.00	746.80	2530597.00	4.33	1060.78	1006.50
12	7	4	20234.00	12863.00	152.40	0	Spot (Block12, Row4, Column7)	2747.99	2402.00	1490.87	0.06	0.54	799.00	826.20	799.00	121.48	0.01	0.15	100.00	93.00	0.00	1603.00	1948.99	1750468.00	15.82	1179.69	1169.00
12	8	4	20551.00	12877.00	184.60	0	Spot (Block12, Row4, Column8)	1271.43	1224.00	273.44	0.02	0.22	839.00	847.88	839.00	79.82	0.00	0.09	95.00	85.00	0.00	385.00	432.43	1207857.00	5.31	944.17	921.50
12	1	5	18440.00	13151.00	149.05	0	Spot (Block12, Row5, Column1)	3283.37	2928.00	1522.70	0.05	0.46	750.00	767.06	750.00	91.13	0.01	0.12	100.00	100.00	0.00	2178.00	2533.37	1999573.00	27.61	1317.21	1153.00
12	2	5	18734.00	13154.00	159.25	0	Spot (Block12, Row5, Column2)	1818.54	1797.00	421.19	0.01	0.23	751.00	767.56	751.00	87.97	0.01	0.11	100.00	100.00	0.00	1046.00	1067.54	1267524.00	11.95	1025.54	1001.00
12	3	5	19041.00	13156.00	160.90	0	Spot (Block12, Row5, Column3)	1747.78	1645.00	436.74	0.03	0.25	788.00	790.84	788.00	92.44	0.00	0.12	100.00	99.00	0.00	857.00	959.78	1249661.00	10.35	1039.26	1004.50
12	4	5	19335.00	13157.00	156.50	0	Spot (Block12, Row5, Column4)	1841.26	1732.50	597.27	0.03	0.32	789.00	810.00	789.00	146.02	0.01	0.18	100.00	97.00	0.00	943.50	1052.26	1255741.00	7.06	1052.02	1022.50
12	5	5	19639.00	13156.00	148.45	0	Spot (Block12, Row5, Column5)	27087.94	24672.00	16285.94	0.04	0.60	818.00	895.27	818.00	228.86	0.04	0.26	100.00	100.00	0.66	23854.00	26269.94	16334030.00	114.45	6209.01	4735.50
12	6	5	19914.00	13133.00	189.95	0	Spot (Block12, Row5, Column6)	1412.28	1394.00	254.35	0.01	0.18	857.00	910.88	857.00	192.33	0.03	0.21	94.00	72.00	0.00	537.00	555.28	1436287.00	2.61	1178.15	1125.50
12	7	5	20240.00	13165.00	189.30	0	Spot (Block12, Row5, Column7)	5418.84	5123.00	2292.21	0.02	0.42	806.00	846.88	806.00	144.97	0.02	0.17	100.00	100.00	0.00	4317.00	4612.84	5478445.00	31.54	2018.22	1994.00
12	8	5	20540.00	13164.00	149.15	0	Spot (Block12, Row5, Column8)	8642.33	7354.50	5826.91	0.07	0.67	857.00	870.66	857.00	109.83	0.01	0.13	100.00	100.00	0.00	6497.50	7785.33	5237253.00	70.76	2162.73	1800.00
12	1	6	18439.00	13457.00	181.15	0	Spot (Block12, Row6, Column1)	3337.35	2912.00	1496.91	0.06	0.45	779.00	793.26	779.00	118.72	0.01	0.15	100.00	100.00	0.00	2133.00	2558.35	3077041.00	21.43	1400.16	1391.50
12	2	6	18736.00	13451.00	202.55	0	Spot (Block12, Row6, Column2)	3690.50	3587.00	1308.92	0.01	0.35	779.00	796.81	779.00	124.29	0.01	0.16	100.00	100.00	0.00	2808.00	2911.50	4292049.00	23.28	1688.18	1653.00
12	3	6	19029.00	13453.00	148.55	0	Spot (Block12, Row6, Column3)	7376.04	7094.00	4084.13	0.02	0.55	791.00	818.23	791.00	218.43	0.01	0.27	100.00	100.00	0.00	6303.00	6585.04	4440378.00	30.02	2223.34	1866.00
12	4	6	19299.00	13496.00	89.65	0	Spot (Block12, Row6, Column4)	3629.60	1502.50	7552.53	0.38	2.08	795.00	834.92	795.00	228.36	0.02	0.27	92.00	71.00	0.00	707.50	2834.60	718660.00	12.24	1257.31	1075.00
12	5	6	19641.00	13455.00	149.50	0	Spot (Block12, Row6, Column5)	22478.60	20210.00	13278.59	0.05	0.59	794.00	865.66	794.00	222.74	0.04	0.26	100.00	100.00	0.00	19416.00	21684.60	13666990.00	97.03	4926.58	3243.00
12	6	6	19947.00	13463.00	153.90	0	Spot (Block12, Row6, Column6)	1026.28	997.00	121.80	0.01	0.12	787.00	845.15	787.00	195.73	0.03	0.23	56.00	10.00	0.00	210.00	239.28	665032.00	0.93	924.56	909.50
12	7	6	20234.00	13461.00	153.45	0	Spot (Block12, Row6, Column7)	2775.77	2424.00	1276.81	0.06	0.46	798.00	818.68	798.00	108.29	0.01	0.13	100.00	100.00	0.00	1626.00	1977.77	1790369.00	18.07	1222.58	1202.00
12	8	6	20549.00	13462.00	155.20	0	Spot (Block12, Row6, Column8)	3526.16	3004.00	2005.12	0.07	0.57	810.00	831.98	810.00	84.85	0.01	0.10	100.00	100.00	0.00	2194.00	2716.16	2327265.00	31.75	1336.69	1317.00
12	1	7	18442.00	13752.00	193.50	0	Spot (Block12, Row7, Column1)	1137.64	1086.00	214.41	0.02	0.19	776.00	777.16	776.00	93.40	0.00	0.12	96.00	79.00	0.00	310.00	361.64	1196792.00	3.86	872.42	881.00
12	2	7	18711.00	13748.00	201.15	0	Spot (Block12, Row7, Column2)	859.55	863.00	91.37	0.00	0.11	776.00	774.31	776.00	98.97	0.00	0.13	46.00	14.00	0.00	87.00	83.55	985902.00	0.86	796.27	793.00
12	3	7	19001.00	13757.00	189.40	0	Spot (Block12, Row7, Column3)	862.11	826.00	99.03	0.02	0.11	786.00	796.58	786.00	207.88	0.01	0.26	9.00	0.00	0.00	40.00	76.11	877628.00	0.32	802.97	785.50
12	4	7	19350.00	13751.00	198.45	0	Spot (Block12, Row7, Column4)	920.05	905.00	91.28	0.01	0.10	795.00	816.47	795.00	211.40	0.01	0.26	14.00	0.00	0.00	110.00	125.05	1024018.00	0.49	849.68	865.50
12	5	7	19627.00	13755.00	195.80	0	Spot (Block12, Row7, Column5)	1058.53	1035.00	147.64	0.01	0.14	775.00	783.95	775.00	123.24	0.00	0.16	89.00	52.00	0.00	260.00	283.53	1144268.00	2.23	873.56	891.50
12	6	7	19938.00	13758.00	185.65	0	Spot (Block12, Row7, Column6)	4538.36	4663.00	1590.39	0.01	0.35	786.00	819.76	786.00	156.69	0.02	0.19	100.00	100.00	0.00	3877.00	3752.36	4393128.00	23.73	1760.32	1737.00
12	7	7	20231.00	13767.00	155.35	0	Spot (Block12, Row7, Column7)	3047.04	2642.50	1517.33	0.06	0.50	788.00	803.39	788.00	105.06	0.01	0.13	100.00	99.00	0.00	1854.50	2259.04	2023237.00	21.36	1375.75	1177.00
12	8	7	20532.00	13768.00	193.80	0	Spot (Block12, Row7, Column8)	1781.73	1769.50	296.06	0.00	0.17	794.00	799.58	794.00	74.44	0.00	0.09	100.00	99.00	0.00	975.50	987.73	1885068.00	13.19	1119.64	1117.00
12	1	8	18420.00	14053.00	147.15	0	Spot (Block12, Row8, Column1)	4342.23	3192.50	4777.26	0.13	1.10	769.00	769.23	769.00	92.79	0.00	0.12	100.00	99.00	0.00	2423.50	3573.23	2561913.00	38.51	1725.39	1085.50
12	2	8	18723.00	14058.00	174.40	0	Spot (Block12, Row8, Column2)	1026.19	957.00	374.89	0.03	0.37	770.00	769.46	770.00	99.08	0.00	0.13	82.00	47.00	0.00	187.00	256.19	872264.00	2.59	840.38	827.00
12	3	8	19024.00	14053.00	155.20	0	Spot (Block12, Row8, Column3)	2423.92	1986.00	1302.52	0.09	0.54	773.00	767.96	773.00	85.44	0.00	0.11	100.00	100.00	0.00	1213.00	1650.92	1607058.00	19.38	1061.99	1050.00
12	4	8	19336.00	14053.00	152.75	0	Spot (Block12, Row8, Column4)	3008.87	2874.00	1052.80	0.02	0.35	783.00	774.72	783.00	76.82	0.00	0.10	100.00	100.00	0.00	2091.00	2225.87	1937712.00	29.08	1293.44	1267.00
12	5	8	19623.00	14063.00	222.25	0	Spot (Block12, Row8, Column5)	842.52	823.50	63.60	0.01	0.08	766.00	773.81	766.00	116.50	0.00	0.15	28.00	1.00	0.00	57.50	76.52	1191317.00	0.59	789.25	785.50
12	6	8	19943.00	14063.00	165.80	0	Spot (Block12, Row8, Column6)	6856.06	5773.00	3703.67	0.07	0.54	783.00	811.93	783.00	161.45	0.02	0.20	100.00	100.00	0.00	4990.00	6073.06	5210603.00	37.44	1922.49	1871.00
12	7	8	20232.00	14066.00	163.60	0	Spot (Block12, Row8, Column7)	1266.02	1250.50	221.81	0.01	0.18	778.00	784.75	778.00	114.35	0.00	0.15	98.00	89.00	0.00	472.50	488.02	936852.00	4.21	904.88	896.00
12	8	8	20523.00	14063.00	147.95	0	Spot (Block12, Row8, Column8)	2344.02	2303.00	751.18	0.01	0.32	776.00	773.12	776.00	68.47	0.00	0.09	100.00	100.00	0.00	1527.00	1568.02	1408757.00	22.94	1197.36	1084.50
13	1	1	4922.00	16375.00	153.70	0	Spot (Block13, Row1, Column1)	48280.80	53434.00	17938.39	0.04	0.37	732.00	781.30	732.00	213.97	0.03	0.27	100.00	100.00	41.09	52702.00	47548.80	31141336.00	222.00	10249.02	8105.00
13	2	1	5213.00	16380.00	147.90	0	Spot (Block13, Row1, Column2)	6207.61	5817.50	3054.41	0.03	0.49	723.00	754.59	723.00	132.15	0.02	0.18	100.00	100.00	0.00	5094.50	5484.61	3724567.00	41.26	1921.89	1838.00
13	3	1	5522.00	16374.00	180.00	0	Spot (Block13, Row1, Column3)	893.44	879.00	98.20	0.01	0.11	724.00	738.43	724.00	72.87	0.01	0.10	87.00	54.00	0.00	155.00	169.44	811241.00	2.13	805.44	802.50
13	4	1	5813.00	16385.00	145.80	0	Spot (Block13, Row1, Column4)	5039.64	4728.00	2368.35	0.03	0.47	722.00	739.29	722.00	76.00	0.01	0.10	100.00	100.00	0.00	4006.00	4317.64	2917954.00	56.58	1631.09	1542.00
13	5	1	6119.00	16385.00	153.40	0	Spot (Block13, Row1, Column5)	1752.83	1507.00	686.06	0.07	0.39	719.00	735.75	719.00	71.00	0.01	0.10	100.00	99.00	0.00	788.00	1033.83	1137588.00	14.33	964.90	939.00
13	6	1	6413.00	16387.00	142.65	0	Spot (Block13, Row1, Column6)	3212.35	3091.50	1347.65	0.02	0.42	715.00	729.76	715.00	87.70	0.01	0.12	100.00	100.00	0.00	2376.50	2497.35	1760368.00	28.31	1353.76	1172.50
13	7	1	6713.00	16388.00	143.55	0	Spot (Block13, Row1, Column7)	10836.77	9748.50	7077.54	0.05	0.65	716.00	771.55	716.00	304.62	0.03	0.39	100.00	100.00	0.18	9032.50	10120.77	6068589.00	33.04	2752.82	2231.50
13	8	1	7003.00	16395.00	155.55	0	Spot (Block13, Row1, Column8)	63083.12	65535.00	8360.40	0.02	0.13	776.00	848.64	776.00	380.14	0.04	0.45	100.00	100.00	87.54	64759.00	62307.12	42013740.00	163.72	15008.35	11784.00
13	1	2	4910.00	16676.00	231.80	0	Spot (Block13, Row2, Column1)	829.76	818.00	68.39	0.01	0.08	735.00	765.89	735.00	160.66	0.02	0.21	10.00	0.00	0.00	83.00	94.76	1282813.00	0.40	759.92	763.00
13	2	2	5205.00	16684.00	132.90	0	Spot (Block13, Row2, Column2)	989.48	988.00	84.29	0.00	0.09	725.00	736.38	725.00	62.09	0.01	0.08	100.00	96.00	0.00	263.00	264.48	473960.00	4.08	832.83	822.00
13	3	2	5516.00	16681.00	167.40	0	Spot (Block13, Row2, Column3)	949.27	933.00	102.51	0.01	0.11	727.00	736.06	727.00	61.45	0.01	0.08	97.00	79.00	0.00	206.00	222.27	742330.00	3.47	823.33	808.00
13	4	2	5819.00	16689.00	206.45	0	Spot (Block13, Row2, Column4)	899.28	890.00	89.05	0.00	0.10	731.00	746.64	731.00	78.12	0.01	0.10	85.00	52.00	0.00	159.00	168.28	1088129.00	1.95	808.38	805.00
13	5	2	6114.00	16683.00	176.60	0	Spot (Block13, Row2, Column5)	1532.63	1421.00	398.16	0.03	0.26	711.00	726.91	711.00	68.72	0.01	0.09	100.00	99.00	0.00	710.00	821.63	1334922.00	11.72	952.13	920.00
13	6	2	6427.00	16688.00	185.40	0	Spot (Block13, Row2, Column6)	893.78	893.00	95.49	0.00	0.11	720.00	747.49	720.00	124.10	0.02	0.17	66.00	27.00	0.00	173.00	173.78	863395.00	1.18	777.94	781.50
13	7	2	6723.00	16703.00	167.25	0	Spot (Block13, Row2, Column7)	865.85	876.50	90.63	0.01	0.10	723.00	744.69	723.00	101.07	0.01	0.14	59.00	19.00	0.00	153.50	142.85	671901.00	1.20	790.46	788.00
13	8	2	7016.00	16693.00	147.00	-50	Spot (Block13, Row2, Column8)	850.82	836.00	85.35	0.01	0.10	778.00	815.15	778.00	276.98	0.02	0.34	0.00	0.00	0.00	58.00	72.82	501134.00	0.13	867.78	877.00
13	1	3	4922.00	16979.00	148.10	0	Spot (Block13, Row3, Column1)	1757.58	1714.00	565.63	0.01	0.32	760.00	765.46	760.00	64.23	0.00	0.08	100.00	99.00	0.00	954.00	997.58	1047517.00	15.45	1007.70	984.00
13	2	3	5218.00	16982.00	178.80	0	Spot (Block13, Row3, Column2)	935.57	918.00	95.24	0.01	0.10	756.00	757.53	756.00	57.30	0.00	0.08	92.00	70.00	0.00	162.00	179.57	841073.00	3.11	806.40	805.00
13	3	3	5500.00	16977.00	152.85	0	Spot (Block13, Row3, Column3)	1658.58	1431.50	966.16	0.06	0.58	773.00	778.17	773.00	81.69	0.00	0.10	100.00	98.00	0.00	658.50	885.58	1061491.00	10.78	972.80	929.50
13	4	3	5813.00	16986.00	145.30	0	Spot (Block13, Row3, Column4)	3943.74	3624.50	1868.68	0.04	0.47	780.00	781.64	780.00	71.69	0.00	0.09	100.00	100.00	0.00	2844.50	3163.74	2279482.00	44.11	1449.38	1354.50
13	5	3	6106.00	16990.00	158.10	0	Spot (Block13, Row3, Column5)	1381.01	1276.00	589.12	0.03	0.43	779.00	789.90	779.00	120.70	0.01	0.15	96.00	84.00	0.00	497.00	602.01	948751.00	4.90	931.44	911.00
13	6	3	6416.00	16990.00	216.60	0	Spot (Block13, Row3, Column6)	5384.37	3938.00	3245.70	0.14	0.60	786.00	810.77	786.00	161.99	0.01	0.20	100.00	100.00	0.00	3152.00	4598.37	7220437.00	28.23	2179.09	2197.00
13	7	3	6710.00	16991.00	181.80	0	Spot (Block13, Row3, Column7)	957.28	906.00	152.63	0.02	0.16	767.00	779.60	767.00	135.60	0.01	0.17	51.00	22.00	0.00	139.00	190.28	886438.00	1.31	798.19	801.00
13	8	3	7015.00	17000.00	156.25	0	Spot (Block13, Row3, Column8)	4767.49	4516.00	1790.17	0.02	0.38	791.00	794.73	791.00	108.81	0.00	0.14	100.00	100.00	0.00	3725.00	3976.49	3203751.00	36.51	1742.99	1547.00
13	1	4	4916.00	17276.00	143.35	0	Spot (Block13, Row4, Column1)	3942.52	3735.00	1719.62	0.02	0.44	788.00	792.32	788.00	72.42	0.00	0.09	100.00	100.00	0.00	2947.00	3154.52	2199925.00	43.50	1515.85	1349.00
13	2	4	5211.00	17282.00	189.95	0	Spot (Block13, Row4, Column2)	1197.35	1170.50	210.24	0.01	0.18	780.00	790.53	780.00	99.40	0.01	0.13	97.00	88.00	0.00	390.50	417.35	1223687.00	4.09	911.55	903.00
13	3	4	5514.00	17282.00	143.65	0	Spot (Block13, Row4, Column3)	19826.64	18232.00	11634.19	0.04	0.59	787.00	802.01	787.00	109.29	0.01	0.14	100.00	100.00	0.00	17445.00	19039.64	11102921.00	174.07	4563.55	3675.00
13	4	4	5807.00	17279.00	183.20	0	Spot (Block13, Row4, Column4)	940.32	915.00	85.29	0.01	0.09	791.00	802.12	791.00	85.53	0.01	0.11	80.00	41.00	0.00	124.00	149.32	883897.00	1.62	856.91	834.00
13	5	4	6115.00	17283.00	174.30	0	Spot (Block13, Row4, Column5)	1154.82	1027.00	808.21	0.05	0.70	805.00	823.08	805.00	98.88	0.01	0.12	89.00	54.00	0.00	222.00	349.82	976980.00	3.35	926.71	902.00
13	6	4	6416.00	17289.00	169.35	0	Spot (Block13, Row4, Column6)	1843.24	1811.50	363.25	0.01	0.20	800.00	819.12	800.00	120.94	0.01	0.15	100.00	99.00	0.00	1011.50	1043.24	1474591.00	8.47	1136.77	1114.50
13	7	4	6704.00	17287.00	160.75	0	Spot (Block13, Row4, Column7)	1317.11	1238.00	330.67	0.03	0.25	779.00	781.94	779.00	86.88	0.00	0.11	97.00	86.00	0.00	459.00	538.11	939098.00	6.16	915.15	897.50
13	8	4	7037.00	17275.00	212.85	0	Spot (Block13, Row4, Column8)	952.53	945.50	107.31	0.00	0.11	800.00	808.69	800.00	92.91	0.00	0.11	66.00	41.00	0.00	145.50	152.53	1236386.00	1.55	852.96	837.50
13	1	5	4919.00	17582.00	140.15	0	Spot (Block13, Row5, Column1)	10625.20	9814.50	5556.77	0.03	0.52	797.00	817.43	797.00	99.88	0.01	0.12	100.00	100.00	0.00	9017.50	9828.20	5631358.00	98.19	3144.12	2556.00
13	2	5	5211.00	17581.00	150.55	0	Spot (Block13, Row5, Column2)	5291.51	5126.50	1726.44	0.01	0.33	794.00	811.94	794.00	88.03	0.01	0.11	100.00	100.00	0.00	4332.50	4497.51	3280736.00	50.89	1892.69	1707.00
13	3	5	5512.00	17585.00	156.25	0	Spot (Block13, Row5, Column3)	2252.79	2050.50	811.42	0.04	0.36	805.00	828.37	805.00	105.24	0.01	0.13	100.00	100.00	0.00	1245.50	1447.79	1518381.00	13.53	1129.27	1122.00
13	4	5	5812.00	17585.00	146.40	0	Spot (Block13, Row5, Column4)	1739.26	1643.00	457.89	0.02	0.26	821.00	843.74	821.00	102.67	0.01	0.12	100.00	99.00	0.00	822.00	918.26	1020946.00	8.72	1090.38	1096.00
13	5	5	6110.00	17584.00	142.20	0	Spot (Block13, Row5, Column5)	20996.86	18823.00	12707.49	0.05	0.61	835.00	865.60	835.00	132.96	0.02	0.15	100.00	100.00	0.00	17988.00	20161.86	11569268.00	151.41	4037.46	3487.00
13	6	5	6422.00	17594.00	162.60	0	Spot (Block13, Row5, Column6)	1045.31	1007.00	144.22	0.02	0.14	795.00	806.60	795.00	98.22	0.01	0.12	86.00	56.00	0.00	212.00	250.31	762033.00	2.43	878.17	880.00
13	7	5	6715.00	17595.00	162.40	0	Spot (Block13, Row5, Column7)	2164.79	2093.00	603.93	0.01	0.28	781.00	791.75	781.00	88.93	0.01	0.11	100.00	100.00	0.00	1312.00	1383.79	1582463.00	15.44	1150.09	1132.00
13	8	5	7015.00	17588.00	148.15	0	Spot (Block13, Row5, Column8)	2232.56	1969.00	977.60	0.05	0.44	823.00	841.52	823.00	104.45	0.01	0.12	100.00	100.00	0.00	1146.00	1409.56	1335071.00	13.32	1106.41	1063.00
13	1	6	4909.00	17881.00	225.75	0	Spot (Block13, Row6, Column1)	4188.07	3017.00	2439.36	0.14	0.58	808.00	838.39	808.00	117.53	0.02	0.14	100.00	100.00	0.00	2209.00	3380.07	6127144.00	28.50	1835.80	1871.00
13	2	6	5216.00	17882.00	197.00	0	Spot (Block13, Row6, Column2)	1445.32	1396.00	340.71	0.02	0.24	811.00	840.94	811.00	102.45	0.02	0.12	99.00	93.00	0.00	585.00	634.32	1585515.00	5.90	1008.89	999.50
13	3	6	5505.00	17883.00	142.10	0	Spot (Block13, Row6, Column3)	6204.34	5737.00	3343.88	0.03	0.54	822.00	844.90	822.00	87.69	0.01	0.10	100.00	100.00	0.00	4915.00	5382.34	3399980.00	61.12	2031.70	1598.50
13	4	6	5819.00	17888.00	167.00	0	Spot (Block13, Row6, Column4)	1301.06	1230.00	251.36	0.02	0.19	878.00	909.33	878.00	181.44	0.02	0.20	84.00	48.00	0.00	352.00	423.06	1004418.00	2.16	976.96	933.00
13	5	6	6110.00	17887.00	142.75	0	Spot (Block13, Row6, Column5)	29241.40	26680.00	18368.72	0.04	0.63	885.00	924.49	885.00	200.26	0.02	0.22	100.00	100.00	2.17	25795.00	28356.40	16199735.00	141.40	5590.22	4931.00
13	6	6	6410.00	17885.00	220.55	0	Spot (Block13, Row6, Column6)	919.26	906.00	86.05	0.01	0.09	803.00	824.11	803.00	113.08	0.01	0.14	42.00	12.00	0.00	103.00	116.26	1277774.00	0.84	852.98	834.00
13	7	6	6710.00	17892.00	151.10	0	Spot (Block13, Row6, Column7)	1681.09	1526.00	572.05	0.04	0.34	803.00	819.63	803.00	93.47	0.01	0.11	98.00	93.00	0.00	723.00	878.09	1059085.00	9.22	997.30	986.50
13	8	6	7021.00	17893.00	148.70	0	Spot (Block13, Row6, Column8)	1928.14	1744.00	800.75	0.04	0.42	879.00	885.07	879.00	113.11	0.00	0.13	99.00	91.00	0.00	865.00	1049.14	1170381.00	9.22	1115.29	1106.00
13	1	7	4909.00	18180.00	162.00	0	Spot (Block13, Row7, Column1)	1406.49	1366.50	252.19	0.01	0.18	818.00	838.26	818.00	92.95	0.01	0.11	99.00	98.00	0.00	548.50	588.49	1021109.00	6.11	1007.21	1003.00
13	2	7	5204.00	18173.00	218.80	0	Spot (Block13, Row7, Column2)	946.33	928.00	79.27	0.01	0.08	811.00	830.32	811.00	80.24	0.01	0.10	72.00	39.00	0.00	117.00	135.33	1296469.00	1.45	886.01	879.50
13	3	7	5481.00	18203.00	147.60	0	Spot (Block13, Row7, Column3)	910.28	902.00	66.13	0.00	0.07	817.00	839.30	817.00	84.25	0.01	0.10	50.00	17.00	0.00	85.00	93.28	538887.00	0.84	877.56	877.00
13	4	7	5829.00	18211.00	280.95	0	Spot (Block13, Row7, Column4)	1083.93	1074.00	133.71	0.00	0.12	869.00	911.22	869.00	170.84	0.02	0.19	55.00	16.00	0.00	205.00	214.93	2498460.00	1.01	978.61	963.50
13	5	7	6108.00	18188.00	147.00	-50	Spot (Block13, Row7, Column5)	963.19	941.00	90.20	0.01	0.09	869.00	912.87	869.00	207.19	0.02	0.23	10.00	0.00	0.00	72.00	94.19	569247.00	0.24	932.45	921.00
13	6	7	6404.00	18187.00	183.20	0	Spot (Block13, Row7, Column6)	1631.43	1613.00	340.25	0.00	0.21	818.00	865.30	818.00	173.86	0.02	0.20	100.00	92.00	0.00	795.00	813.43	1535180.00	4.41	1076.55	1084.50
13	7	7	6698.00	18194.00	144.20	0	Spot (Block13, Row7, Column7)	3464.31	3374.00	1412.26	0.01	0.41	807.00	827.78	807.00	104.95	0.01	0.13	100.00	100.00	0.00	2567.00	2657.31	1974657.00	25.12	1519.93	1250.00
13	8	7	7011.00	18190.00	173.90	0	Spot (Block13, Row7, Column8)	2481.60	2385.00	498.23	0.02	0.20	884.00	894.84	884.00	120.80	0.01	0.13	100.00	100.00	0.00	1501.00	1597.60	2089507.00	13.14	1353.99	1280.50
13	1	8	4895.00	18476.00	142.50	0	Spot (Block13, Row8, Column1)	3026.80	2140.50	5108.70	0.15	1.69	814.00	835.90	814.00	81.68	0.01	0.10	100.00	99.00	0.00	1326.50	2212.80	1676846.00	26.82	1335.76	1149.50
13	2	8	5185.00	18489.00	241.35	0	Spot (Block13, Row8, Column2)	962.84	965.00	115.40	0.00	0.12	814.00	835.75	814.00	83.21	0.01	0.10	65.00	44.00	0.00	151.00	148.84	1620458.00	1.53	879.85	869.00
13	3	8	5502.00	18485.00	153.60	0	Spot (Block13, Row8, Column3)	1321.07	1288.00	254.61	0.01	0.19	880.00	913.70	880.00	166.94	0.02	0.18	85.00	57.00	0.00	408.00	441.07	852092.00	2.44	970.50	955.50
13	4	8	5807.00	18483.00	146.75	0	Spot (Block13, Row8, Column4)	10874.47	10375.00	4551.83	0.02	0.42	882.00	913.38	882.00	181.98	0.02	0.20	100.00	100.00	0.00	9493.00	9992.47	6372437.00	54.74	3201.00	2750.50
13	5	8	6109.00	18469.00	256.60	0	Spot (Block13, Row8, Column5)	912.94	891.00	110.17	0.01	0.12	835.00	886.67	835.00	205.88	0.03	0.23	13.00	0.00	0.00	56.00	77.94	1744624.00	0.13	859.23	842.00
13	6	8	6409.00	18486.00	200.65	0	Spot (Block13, Row8, Column6)	7741.33	5067.00	5811.14	0.18	0.75	830.00	902.50	830.00	241.06	0.04	0.27	100.00	100.00	0.00	4237.00	6911.33	8832855.00	28.37	2444.15	2420.50
13	7	8	6710.00	18492.00	160.30	0	Spot (Block13, Row8, Column7)	1583.03	1489.00	446.59	0.03	0.28	804.00	850.59	804.00	164.96	0.02	0.19	94.00	85.00	0.00	685.00	779.03	1119205.00	4.44	1005.10	995.00
13	8	8	7004.00	18501.00	173.95	0	Spot (Block13, Row8, Column8)	1420.18	1326.50	313.26	0.03	0.22	900.00	930.42	900.00	139.20	0.01	0.15	91.00	75.00	0.00	426.50	520.18	1198631.00	3.52	1032.14	1018.50
14	1	1	9420.00	16401.00	154.90	0	Spot (Block14, Row1, Column1)	54317.25	65535.00	14255.27	0.08	0.26	3822.00	3892.32	3822.00	659.76	0.01	0.17	100.00	100.00	53.03	61713.00	50495.25	35849672.00	76.43	15124.08	13496.00
14	2	1	9716.00	16408.00	147.15	0	Spot (Block14, Row1, Column2)	26725.75	25596.50	11889.23	0.02	0.44	3832.50	3889.21	3832.50	644.81	0.01	0.17	100.00	100.00	0.17	21764.00	22893.25	15714739.00	35.42	8331.94	7785.00
14	3	1	10019.00	16406.00	148.40	0	Spot (Block14, Row1, Column3)	10780.85	9908.00	4199.90	0.04	0.39	3934.00	3981.25	3934.00	627.64	0.01	0.16	99.00	96.00	0.00	5974.00	6846.85	6479291.00	10.83	5484.57	5415.00
14	4	1	10312.00	16409.00	144.65	0	Spot (Block14, Row1, Column4)	24328.11	22895.00	10427.61	0.03	0.43	4091.00	4137.64	4091.00	654.85	0.00	0.16	100.00	100.00	0.00	18804.00	20237.11	13842696.00	30.83	8365.03	8015.50
14	5	1	10615.00	16410.00	148.40	0	Spot (Block14, Row1, Column5)	20370.06	17560.50	11697.22	0.06	0.57	4196.00	4242.97	4196.00	668.67	0.00	0.16	99.00	99.00	0.00	13364.50	16174.06	12222035.00	24.12	7268.84	6579.00
14	6	1	10910.00	16411.00	146.35	0	Spot (Block14, Row1, Column6)	23447.81	21500.00	11171.00	0.04	0.48	4350.00	4399.66	4350.00	697.58	0.00	0.16	100.00	100.00	0.00	17150.00	19097.81	13670073.00	27.31	8787.45	7536.00
14	7	1	11211.00	16414.00	146.75	0	Spot (Block14, Row1, Column7)	49520.28	58888.50	17961.54	0.08	0.36	4431.00	4504.24	4431.00	790.36	0.01	0.18	100.00	100.00	42.83	54457.50	45089.28	29019068.00	56.96	15201.32	13007.00
14	8	1	11504.00	16419.00	157.40	0	Spot (Block14, Row1, Column8)	64189.30	65535.00	5772.51	0.01	0.09	4510.00	4580.19	4510.00	860.88	0.01	0.19	100.00	100.00	92.93	61025.00	59679.30	43584940.00	69.24	22673.80	18223.00
14	1	2	9412.00	16705.00	223.75	0	Spot (Block14, Row2, Column1)	4417.69	4409.50	659.10	0.00	0.15	3818.00	3873.56	3818.00	627.24	0.01	0.16	47.00	18.00	0.00	591.50	599.69	6326128.00	0.87	4025.71	4037.00
14	2	2	9716.00	16708.00	138.00	0	Spot (Block14, Row2, Column2)	12067.38	12162.50	3325.21	0.00	0.28	3894.00	3946.00	3894.00	617.49	0.01	0.16	100.00	100.00	0.00	8268.50	8173.38	6202635.00	13.15	5999.05	5868.00
14	3	2	10020.00	16705.00	206.00	0	Spot (Block14, Row2, Column3)	5194.23	5132.00	882.86	0.01	0.17	4008.50	4067.50	4008.50	655.18	0.01	0.16	67.00	41.00	0.00	1123.50	1185.73	6238274.00	1.72	4341.58	4266.50
14	4	2	10320.00	16713.00	172.40	0	Spot (Block14, Row2, Column4)	10217.84	10034.50	2585.18	0.01	0.25	4139.50	4194.12	4139.50	669.05	0.01	0.16	99.00	99.00	0.00	5895.00	6078.34	8480811.00	9.00	5940.84	5946.00
14	5	2	10617.00	16711.00	204.90	0	Spot (Block14, Row2, Column5)	7609.51	7362.00	1364.70	0.01	0.18	4220.00	4260.81	4220.00	654.50	0.00	0.15	99.00	97.00	0.00	3142.00	3389.51	9055315.00	5.12	5309.73	5378.00
14	6	2	10912.00	16712.00	165.85	0	Spot (Block14, Row2, Column6)	8170.25	7639.00	2306.68	0.03	0.28	4345.00	4405.38	4345.00	760.97	0.01	0.17	96.00	85.00	0.00	3294.00	3825.25	6233901.00	4.95	5195.99	5167.00
14	7	2	11215.00	16719.00	157.60	0	Spot (Block14, Row2, Column7)	8575.88	8117.00	2275.17	0.02	0.27	4403.00	4410.32	4403.00	666.35	0.00	0.15	99.00	92.00	0.00	3714.00	4172.88	5805874.00	6.25	5563.73	5641.00
14	8	2	11529.00	16713.00	210.00	0	Spot (Block14, Row2, Column8)	5110.43	5042.50	690.94	0.01	0.14	4428.00	4500.85	4428.00	780.40	0.01	0.17	42.00	11.00	0.00	614.50	682.43	6428915.00	0.78	4758.04	4739.00
14	1	3	9415.00	17005.00	149.95	0	Spot (Block14, Row3, Column1)	21249.22	19492.50	11060.75	0.04	0.52	3925.00	3958.96	3925.00	593.67	0.00	0.15	100.00	100.00	0.00	15567.50	17324.22	13004523.00	29.12	7401.75	6963.50
14	2	3	9718.00	17007.00	172.55	0	Spot (Block14, Row3, Column2)	6892.91	6475.00	1737.08	0.03	0.25	4081.00	4148.58	4081.00	678.29	0.01	0.16	92.00	79.00	0.00	2394.00	2811.91	5707332.00	4.05	4744.15	4678.50
14	3	3	10005.00	17006.00	148.25	0	Spot (Block14, Row3, Column3)	49790.28	57606.00	17047.89	0.06	0.34	4227.00	4312.54	4227.00	761.41	0.01	0.18	100.00	100.00	41.76	53379.00	45563.28	29924160.00	59.73	14706.58	12972.00
14	4	3	10315.00	17009.00	146.50	0	Spot (Block14, Row3, Column4)	30209.71	27690.00	14658.14	0.04	0.49	4265.00	4335.23	4265.00	717.36	0.01	0.17	100.00	100.00	0.85	23425.00	25944.71	17733104.00	36.07	9575.01	8489.00
14	5	3	10613.00	17010.00	144.40	0	Spot (Block14, Row3, Column5)	38252.30	36667.00	18149.56	0.02	0.47	4387.00	4473.53	4387.00	810.97	0.01	0.18	100.00	100.00	11.75	32280.00	33865.30	21803876.00	41.65	11256.34	9870.00
14	6	3	10916.00	17011.00	179.95	0	Spot (Block14, Row3, Column6)	24781.79	20168.00	13729.60	0.09	0.55	4439.00	4558.67	4439.00	890.55	0.01	0.20	100.00	100.00	0.00	15729.00	20342.79	22526648.00	22.71	8927.71	8932.50
14	7	3	11220.00	17017.00	146.85	0	Spot (Block14, Row3, Column7)	17693.37	16425.50	8568.36	0.03	0.48	4428.00	4491.06	4428.00	784.27	0.01	0.17	99.00	98.00	0.00	11997.50	13265.37	10439090.00	16.83	7271.99	6794.50
14	8	3	11516.00	17026.00	154.30	0	Spot (Block14, Row3, Column8)	20780.20	19805.00	8292.00	0.02	0.40	4407.00	4445.18	4407.00	684.98	0.00	0.15	100.00	100.00	0.00	15398.00	16373.20	13611032.00	23.85	8866.73	8187.00
14	1	4	9415.00	17303.00	146.75	0	Spot (Block14, Row4, Column1)	25378.95	23486.00	12538.25	0.03	0.49	3943.00	3984.11	3943.00	611.98	0.00	0.15	100.00	100.00	0.00	19543.00	21435.95	14897445.00	34.96	8551.96	7253.00
14	2	4	9721.00	17308.00	209.75	0	Spot (Block14, Row4, Column2)	5543.88	5380.00	882.67	0.01	0.16	4109.00	4176.52	4109.00	684.22	0.01	0.16	79.00	45.00	0.00	1271.00	1434.88	6957563.00	2.00	4656.43	4620.00
14	3	4	10014.00	17308.00	152.40	0	Spot (Block14, Row4, Column3)	61877.50	65535.00	8030.25	0.02	0.13	4243.50	4326.46	4243.50	752.75	0.01	0.17	100.00	100.00	76.38	61291.50	57634.00	39292560.00	76.45	20490.12	17100.00
14	4	4	10300.00	17314.00	204.30	0	Spot (Block14, Row4, Column4)	5176.10	5137.00	759.26	0.00	0.15	4234.50	4290.98	4234.50	680.95	0.01	0.16	59.00	29.00	0.00	902.50	941.60	6164736.00	1.30	4584.78	4489.00
14	5	4	10598.00	17312.00	147.45	0	Spot (Block14, Row4, Column5)	13763.40	12534.00	5399.98	0.04	0.39	4323.00	4381.81	4323.00	717.40	0.01	0.16	100.00	99.00	0.00	8211.00	9440.40	8202985.00	13.08	6627.72	6363.00
14	6	4	10912.00	17309.00	205.55	0	Spot (Block14, Row4, Column6)	7716.37	7594.00	1420.15	0.01	0.18	4349.50	4436.63	4349.50	780.92	0.01	0.18	99.00	92.00	0.00	3244.50	3366.87	9251933.00	4.20	5437.98	5436.00
14	7	4	11205.00	17318.00	150.95	0	Spot (Block14, Row4, Column7)	13221.12	11571.00	6520.33	0.06	0.49	4364.50	4467.56	4364.50	837.12	0.01	0.19	99.00	93.00	0.00	7206.50	8856.62	8210317.00	10.46	6018.79	5973.00
14	8	4	11515.00	17321.00	162.75	0	Spot (Block14, Row4, Column8)	6869.36	6484.50	1548.57	0.03	0.23	4340.00	4390.91	4340.00	628.56	0.01	0.14	93.00	78.00	0.00	2144.50	2529.36	5028371.00	3.94	5003.71	5067.50
14	1	5	9416.00	17607.00	142.60	0	Spot (Block14, Row5, Column1)	41783.96	40786.00	19353.07	0.01	0.46	3951.00	4041.77	3951.00	731.51	0.01	0.18	100.00	100.00	24.77	36835.00	37832.96	22939488.00	51.59	12590.04	11202.00
14	2	5	9713.00	17604.00	150.20	0	Spot (Block14, Row5, Column2)	22528.90	21599.00	8852.61	0.02	0.39	4122.00	4171.67	4122.00	743.32	0.01	0.18	100.00	100.00	0.00	17477.00	18406.90	13810218.00	24.70	8469.91	7898.00
14	3	5	10012.00	17610.00	149.40	0	Spot (Block14, Row5, Column3)	10497.43	9780.00	3042.07	0.03	0.29	4298.00	4356.15	4298.00	824.94	0.01	0.19	100.00	99.00	0.00	5482.00	6199.43	6413932.00	7.44	6237.76	6211.00
14	4	5	10311.00	17609.00	145.00	0	Spot (Block14, Row5, Column4)	15998.50	14731.00	7439.55	0.04	0.47	4310.00	4388.36	4310.00	840.43	0.01	0.19	100.00	99.00	0.00	10421.00	11688.50	9183140.00	13.81	7233.44	6686.00
14	5	5	10613.00	17609.00	150.00	0	Spot (Block14, Row5, Column5)	64643.52	65535.00	4066.47	0.01	0.06	4334.50	4411.79	4334.50	801.74	0.01	0.18	100.00	100.00	91.40	61200.50	60309.02	39820756.00	75.13	23341.15	20575.00
14	6	5	10915.00	17614.00	156.75	0	Spot (Block14, Row5, Column6)	8598.66	8321.00	2319.35	0.01	0.27	4335.00	4432.96	4335.00	883.80	0.01	0.20	98.00	85.00	0.00	3986.00	4263.66	5804094.00	4.71	5504.56	5670.00
14	7	5	11215.00	17617.00	186.70	0	Spot (Block14, Row5, Column7)	41531.82	40599.50	19481.74	0.01	0.47	4428.50	4574.66	4428.50	1057.18	0.01	0.23	100.00	100.00	25.76	36171.00	37103.32	40950628.00	34.96	13109.81	12745.50
14	8	5	11512.00	17617.00	145.55	0	Spot (Block14, Row5, Column8)	29773.13	26009.50	18532.95	0.06	0.62	4328.00	4431.27	4328.00	855.66	0.01	0.19	100.00	100.00	4.37	21681.50	25445.13	17030232.00	29.62	8918.71	7621.50
14	1	6	9409.00	17908.00	178.00	0	Spot (Block14, Row6, Column1)	19028.09	14941.00	10720.62	0.11	0.56	3969.00	4112.78	3969.00	881.52	0.02	0.21	100.00	100.00	0.00	10972.00	15059.09	16915972.00	16.92	7338.83	7277.50
14	2	6	9712.00	17905.00	201.95	0	Spot (Block14, Row6, Column2)	24001.93	21748.00	10714.83	0.04	0.45	4158.00	4259.16	4158.00	909.35	0.01	0.21	100.00	100.00	0.00	17590.00	19843.93	27794234.00	21.71	9488.84	9408.00
14	3	6	10000.00	17904.00	144.15	0	Spot (Block14, Row6, Column3)	42328.15	42658.00	19197.97	0.00	0.45	4285.00	4354.99	4285.00	856.62	0.01	0.20	100.00	100.00	24.96	38373.00	38043.15	23915512.00	44.33	11780.43	10342.00
14	4	6	10315.00	17908.00	148.95	0	Spot (Block14, Row6, Column4)	10754.17	9938.00	4040.22	0.03	0.38	4347.00	4421.94	4347.00	862.26	0.01	0.19	99.00	94.00	0.00	5591.00	6407.17	6506270.00	7.34	5984.86	5944.00
14	5	6	10606.00	17911.00	147.50	0	Spot (Block14, Row6, Column5)	64516.28	65535.00	3955.73	0.01	0.06	4342.50	4425.55	4342.50	838.25	0.01	0.19	100.00	100.00	90.10	61192.50	60173.78	38452032.00	71.69	23056.32	19002.00
14	6	6	10910.00	17909.00	172.90	0	Spot (Block14, Row6, Column6)	5906.69	5684.00	1140.64	0.02	0.19	4311.00	4407.74	4311.00	842.99	0.01	0.19	73.00	39.00	0.00	1373.00	1595.69	4949802.00	1.78	4743.37	4621.00
14	7	6	11207.00	17913.00	147.55	0	Spot (Block14, Row6, Column7)	33583.43	29198.50	18506.55	0.06	0.55	4301.00	4395.50	4301.00	884.42	0.01	0.20	100.00	100.00	7.02	24897.50	29282.43	20082932.00	33.00	9941.96	8807.50
14	8	6	11515.00	17917.00	145.40	0	Spot (Block14, Row6, Column8)	37436.00	35584.00	20760.20	0.02	0.55	4288.00	4322.37	4288.00	649.12	0.00	0.15	100.00	100.00	17.99	31296.00	33148.00	21638080.00	51.01	10673.11	9604.50
14	1	7	9411.00	18203.00	177.35	0	Spot (Block14, Row7, Column1)	5874.36	5776.00	1084.36	0.01	0.18	3837.00	3909.37	3837.00	681.89	0.01	0.17	91.00	69.00	0.00	1939.00	2037.36	5169435.00	2.88	4444.54	4421.00
14	2	7	9713.00	18205.00	198.75	0	Spot (Block14, Row7, Column2)	4823.79	4733.00	712.37	0.01	0.15	3861.50	3929.58	3861.50	709.26	0.01	0.18	59.00	24.00	0.00	871.50	962.29	5392999.00	1.26	4144.44	4056.00
14	3	7	10004.00	18205.00	209.25	0	Spot (Block14, Row7, Column3)	4767.58	4745.00	660.41	0.00	0.14	3980.00	4027.30	3980.00	638.11	0.01	0.16	57.00	25.00	0.00	765.00	787.58	5916567.00	1.16	4481.42	4513.00
14	4	7	10313.00	18207.00	205.85	0	Spot (Block14, Row7, Column4)	4932.84	4929.50	679.99	0.00	0.14	4074.00	4133.82	4074.00	678.57	0.01	0.16	56.00	27.00	0.00	855.50	858.84	5939138.00	1.18	4467.26	4468.00
14	5	7	10611.00	18210.00	174.15	0	Spot (Block14, Row7, Column5)	9698.33	9473.50	2691.47	0.01	0.28	4187.00	4313.48	4187.00	961.57	0.01	0.22	99.00	93.00	0.00	5286.50	5511.33	8243579.00	5.60	5716.70	5658.00
14	6	7	10908.00	18213.00	183.75	0	Spot (Block14, Row7, Column6)	31725.27	31185.50	12721.10	0.01	0.40	4337.00	4550.92	4337.00	1143.89	0.02	0.25	100.00	100.00	0.32	26848.50	27388.27	29948664.00	23.76	10594.40	10488.00
14	7	7	11200.00	18218.00	148.50	0	Spot (Block14, Row7, Column7)	25349.70	24243.00	11810.55	0.02	0.47	4248.00	4344.05	4248.00	836.34	0.01	0.19	100.00	100.00	0.00	19995.00	21101.70	15260516.00	25.12	9607.74	8012.50
14	8	7	11511.00	18221.00	195.70	0	Spot (Block14, Row7, Column8)	10008.52	10011.00	1714.17	0.00	0.17	4255.00	4280.00	4255.00	640.54	0.00	0.15	100.00	99.00	0.00	5756.00	5753.52	10849234.00	8.94	6072.10	6016.00
14	1	8	9397.00	18516.00	187.85	0	Spot (Block14, Row8, Column1)	5817.15	5427.50	1755.48	0.03	0.30	3910.50	3956.93	3910.50	593.44	0.01	0.15	83.00	61.00	0.00	1517.00	1906.65	5782252.00	3.13	4563.29	4461.00
14	2	8	9707.00	18506.00	194.65	0	Spot (Block14, Row8, Column2)	5719.01	5422.50	1375.02	0.02	0.24	3872.50	3921.04	3872.50	601.28	0.01	0.15	82.00	63.00	0.00	1550.00	1846.51	6119344.00	2.99	4416.64	4395.50
14	3	8	9996.00	18507.00	149.05	0	Spot (Block14, Row8, Column3)	10680.41	9081.00	5152.38	0.07	0.48	3961.00	3999.74	3961.00	635.39	0.00	0.16	96.00	90.00	0.00	5120.00	6719.41	6525733.00	10.51	5477.43	5354.00
14	4	8	10306.00	18506.00	145.80	0	Spot (Block14, Row8, Column4)	44095.31	46160.00	18247.95	0.02	0.41	3991.00	4038.10	3991.00	656.90	0.01	0.16	100.00	100.00	24.53	42169.00	40104.31	25531320.00	60.98	13327.95	11790.00
14	5	8	10603.00	18513.00	202.55	0	Spot (Block14, Row8, Column5)	4908.81	4863.00	746.46	0.00	0.15	4080.00	4170.14	4080.00	863.51	0.01	0.21	44.00	13.00	0.00	783.00	828.81	5713855.00	0.86	4389.09	4328.00
14	6	8	10908.00	18513.00	157.85	0	Spot (Block14, Row8, Column6)	39027.30	34018.00	19552.15	0.06	0.50	4241.00	4440.39	4241.00	1127.34	0.02	0.25	100.00	100.00	21.40	29777.00	34786.30	26811900.00	30.68	10494.96	10216.00
14	7	8	11208.00	18515.00	147.40	0	Spot (Block14, Row8, Column7)	13254.18	12617.50	5189.80	0.02	0.39	4210.00	4317.91	4210.00	834.56	0.01	0.19	99.00	98.00	0.00	8407.50	9044.18	7846475.00	10.71	6162.51	6001.50
14	8	8	11489.00	18525.00	162.00	0	Spot (Block14, Row8, Column8)	6575.09	6326.00	1535.90	0.02	0.23	4264.00	4307.18	4264.00	658.54	0.00	0.15	90.00	68.00	0.00	2062.00	2311.09	4819538.00	3.44	4814.45	4823.50
15	1	1	13921.00	16424.00	156.35	0	Spot (Block15, Row1, Column1)	53070.38	65151.00	15176.62	0.09	0.29	881.00	921.32	881.00	244.18	0.02	0.27	100.00	100.00	49.33	64270.00	52189.38	35610508.00	213.57	12181.23	10114.00
15	2	1	14214.00	16431.00	150.75	0	Spot (Block15, Row1, Column2)	9641.26	9427.50	4043.05	0.01	0.42	826.50	882.89	826.50	201.59	0.03	0.23	100.00	100.00	0.00	8601.00	8814.76	6016148.00	43.45	2661.30	2337.00
15	3	1	14529.00	16448.00	176.75	0	Spot (Block15, Row1, Column3)	1084.37	1075.00	182.89	0.00	0.17	809.00	851.64	809.00	163.35	0.02	0.19	69.00	34.00	0.00	266.00	275.37	944489.00	1.42	920.20	904.00
15	4	1	14814.00	16438.00	146.80	0	Spot (Block15, Row1, Column4)	8721.17	8255.00	3605.76	0.02	0.41	813.00	850.88	813.00	159.40	0.02	0.19	100.00	100.00	0.00	7442.00	7908.17	5119329.00	49.37	2597.73	2347.00
15	5	1	15118.00	16437.00	157.15	0	Spot (Block15, Row1, Column5)	1565.29	1487.00	438.53	0.02	0.28	812.00	841.76	812.00	112.82	0.02	0.13	100.00	95.00	0.00	675.00	753.29	1067529.00	6.41	1047.30	1036.50
15	6	1	15410.00	16438.00	144.55	0	Spot (Block15, Row1, Column6)	5288.41	5130.00	2169.70	0.01	0.41	807.00	840.79	807.00	125.00	0.02	0.15	100.00	100.00	0.00	4323.00	4481.41	3030261.00	35.58	1766.92	1558.50
15	7	1	15709.00	16439.00	146.95	0	Spot (Block15, Row1, Column7)	10752.59	10395.00	4702.09	0.01	0.44	812.00	875.85	812.00	333.38	0.03	0.38	100.00	100.00	0.00	9583.00	9940.59	6376284.00	29.63	2900.86	2439.00
15	8	1	16007.00	16442.00	157.70	0	Spot (Block15, Row1, Column8)	64012.43	65535.00	6013.18	0.01	0.09	881.00	958.37	881.00	420.03	0.04	0.44	100.00	100.00	90.67	64654.00	63131.43	43912940.00	150.12	16297.16	13798.00
15	1	2	13918.00	16712.00	176.10	0	Spot (Block15, Row2, Column1)	1021.83	988.00	142.10	0.01	0.14	875.00	889.99	875.00	183.07	0.01	0.21	36.00	10.00	0.00	113.00	146.83	884903.00	0.72	937.82	918.50
15	2	2	14211.00	16735.00	142.60	0	Spot (Block15, Row2, Column2)	1175.98	1189.00	168.22	0.00	0.14	816.50	850.64	816.50	116.31	0.02	0.14	92.00	75.00	0.00	372.50	359.48	649140.00	2.80	972.14	930.50
15	3	2	14531.00	16737.00	222.95	0	Spot (Block15, Row2, Column3)	1000.40	977.00	145.94	0.01	0.15	810.00	837.10	810.00	98.92	0.01	0.12	68.00	35.00	0.00	167.00	190.40	1418571.00	1.65	883.28	877.50
15	4	2	14831.00	16736.00	181.80	0	Spot (Block15, Row2, Column4)	1105.66	1083.00	151.45	0.01	0.14	814.00	845.53	814.00	112.64	0.02	0.13	90.00	63.00	0.00	269.00	291.66	1020527.00	2.31	943.54	926.00
15	5	2	15122.00	16734.00	185.60	0	Spot (Block15, Row2, Column5)	2186.37	2053.00	633.48	0.03	0.29	816.00	841.43	816.00	101.28	0.01	0.12	100.00	100.00	0.00	1237.00	1370.37	2122966.00	13.28	1267.44	1245.00
15	6	2	15403.00	16733.00	136.80	0	Spot (Block15, Row2, Column6)	1166.52	1162.50	265.86	0.00	0.23	832.00	871.25	832.00	156.30	0.02	0.18	82.00	50.00	0.00	330.50	334.52	585591.00	1.89	1010.18	975.00
15	7	2	15705.00	16731.00	181.50	0	Spot (Block15, Row2, Column7)	981.73	977.00	125.89	0.00	0.13	801.00	827.54	801.00	123.33	0.01	0.15	56.00	27.00	0.00	176.00	180.73	905155.00	1.25	900.16	901.00
15	8	2	16042.00	16748.00	156.00	0	Spot (Block15, Row2, Column8)	989.21	986.00	107.88	0.00	0.11	819.00	884.80	819.00	262.28	0.03	0.30	23.00	0.00	0.00	167.00	170.21	660793.00	0.40	913.00	899.00
15	1	3	13914.00	17034.00	157.95	0	Spot (Block15, Row3, Column1)	1645.15	1564.00	425.49	0.02	0.26	844.00	864.17	844.00	126.58	0.01	0.15	99.00	95.00	0.00	720.00	801.15	1121990.00	6.17	1052.46	1035.00
15	2	3	14210.00	17033.00	185.30	0	Spot (Block15, Row3, Column2)	1157.83	1106.50	185.14	0.02	0.16	876.00	882.96	876.00	137.02	0.00	0.16	73.00	43.00	0.00	230.50	281.83	1120775.00	2.01	980.67	974.00
15	3	3	14513.00	17027.00	149.00	0	Spot (Block15, Row3, Column3)	2664.82	2307.00	2218.99	0.06	0.83	877.00	888.82	877.00	140.60	0.01	0.16	100.00	98.00	0.00	1430.00	1787.82	1617543.00	12.63	1417.94	1168.50
15	4	3	14816.00	17036.00	147.70	0	Spot (Block15, Row3, Column4)	8705.33	8449.00	4042.01	0.01	0.46	841.00	860.19	841.00	106.00	0.01	0.12	100.00	100.00	0.00	7608.00	7864.33	5223199.00	74.01	2526.98	2264.50
15	5	3	15106.00	17040.00	162.00	0	Spot (Block15, Row3, Column5)	1749.92	1575.00	938.60	0.05	0.54	822.00	868.28	822.00	140.73	0.02	0.16	96.00	91.00	0.00	753.00	927.92	1268694.00	6.26	1045.52	1020.00
15	6	3	15414.00	17034.00	203.65	0	Spot (Block15, Row3, Column6)	8139.27	6552.00	4390.58	0.09	0.54	872.00	906.98	872.00	187.91	0.02	0.21	100.00	100.00	0.00	5680.00	7267.27	9612476.00	38.49	2857.83	2931.00
15	7	3	15714.00	17040.00	175.05	0	Spot (Block15, Row3, Column7)	1218.13	1199.00	249.93	0.01	0.21	807.00	844.35	807.00	153.33	0.02	0.18	81.00	61.00	0.00	392.00	411.13	1047595.00	2.44	922.41	901.00
15	8	3	16016.00	17050.00	161.65	0	Spot (Block15, Row3, Column8)	4183.97	3982.00	1638.43	0.02	0.39	818.00	850.17	818.00	120.57	0.02	0.14	100.00	100.00	0.00	3164.00	3365.97	3033379.00	27.65	1700.02	1597.00
15	1	4	13913.00	17326.00	146.95	0	Spot (Block15, Row4, Column1)	8575.67	8274.50	3963.21	0.02	0.46	846.00	869.96	846.00	139.45	0.01	0.16	100.00	100.00	0.00	7428.50	7729.67	5025340.00	55.26	2572.67	2198.00
15	2	4	14214.00	17330.00	185.90	0	Spot (Block15, Row4, Column2)	2176.42	2044.50	696.75	0.03	0.32	882.00	902.45	882.00	171.82	0.01	0.19	100.00	97.00	0.00	1162.50	1294.42	2115477.00	7.41	1270.59	1287.00
15	3	4	14513.00	17333.00	147.10	0	Spot (Block15, Row4, Column3)	29604.12	27877.00	14248.45	0.03	0.48	883.00	906.16	883.00	173.06	0.01	0.19	100.00	100.00	0.17	26994.00	28721.12	17377620.00	165.82	7369.46	6066.00
15	4	4	14799.00	17333.00	208.15	0	Spot (Block15, Row4, Column4)	994.90	986.00	119.49	0.00	0.12	860.00	871.34	860.00	124.19	0.01	0.14	50.00	11.00	0.00	126.00	134.90	1226709.00	0.99	901.55	884.50
15	5	4	15092.00	17344.00	196.15	0	Spot (Block15, Row4, Column5)	1217.47	1074.50	500.39	0.05	0.41	817.00	853.12	817.00	123.56	0.02	0.14	90.00	53.00	0.00	257.50	400.47	1322170.00	2.95	960.68	935.50
15	6	4	15418.00	17333.00	189.95	0	Spot (Block15, Row4, Column6)	2299.80	2221.00	507.87	0.02	0.22	805.00	845.66	805.00	150.99	0.02	0.18	100.00	100.00	0.00	1416.00	1494.80	2352697.00	9.63	1218.00	1200.00
15	7	4	15713.00	17342.00	157.50	0	Spot (Block15, Row4, Column7)	1422.99	1362.50	331.52	0.02	0.23	799.00	817.27	799.00	96.85	0.01	0.12	98.00	95.00	0.00	563.50	623.99	973323.00	6.25	993.48	974.00
15	8	4	16021.00	17349.00	210.00	0	Spot (Block15, Row4, Column8)	1058.83	1030.00	180.99	0.01	0.17	820.00	846.46	820.00	100.41	0.01	0.12	79.00	53.00	0.00	210.00	238.83	1332011.00	2.12	904.92	903.50
15	1	5	13917.00	17631.00	141.95	0	Spot (Block15, Row5, Column1)	14325.58	13136.50	6318.69	0.04	0.44	861.00	889.36	861.00	160.98	0.01	0.18	100.00	100.00	0.00	12275.50	13464.58	7821767.00	83.47	4224.46	3799.50
15	2	5	14215.00	17630.00	155.20	0	Spot (Block15, Row5, Column2)	5297.71	5261.00	1785.30	0.00	0.34	837.00	875.77	837.00	140.11	0.02	0.16	100.00	100.00	0.00	4424.00	4460.71	3522980.00	31.56	1834.74	1692.50
15	3	5	14516.00	17633.00	157.75	0	Spot (Block15, Row5, Column3)	5546.33	5213.50	2394.25	0.03	0.43	840.00	881.27	840.00	156.07	0.02	0.18	100.00	100.00	0.00	4373.50	4706.33	3793693.00	29.89	1931.30	1849.50
15	4	5	14812.00	17636.00	148.10	0	Spot (Block15, Row5, Column4)	3228.36	3071.00	1223.65	0.02	0.38	882.00	896.66	882.00	149.71	0.01	0.17	100.00	99.00	0.00	2189.00	2346.36	1940244.00	15.57	1407.23	1360.50
15	5	5	15115.00	17632.00	144.10	0	Spot (Block15, Row5, Column5)	28252.60	26098.00	14701.25	0.03	0.52	882.00	900.32	882.00	157.44	0.01	0.17	100.00	100.00	0.35	25216.00	27370.60	15990970.00	173.73	6076.72	5118.00
15	6	5	15418.00	17630.00	211.65	0	Spot (Block15, Row5, Column6)	957.33	921.50	128.63	0.02	0.13	802.00	826.03	802.00	114.53	0.01	0.14	52.00	22.00	0.00	119.50	155.33	1219642.00	1.15	865.64	877.00
15	7	5	15720.00	17644.00	182.55	0	Spot (Block15, Row5, Column7)	1452.40	1426.00	302.56	0.01	0.21	798.00	819.73	798.00	104.16	0.01	0.13	99.00	95.00	0.00	628.00	654.40	1365260.00	6.07	1027.50	1007.50
15	8	5	16013.00	17642.00	151.25	0	Spot (Block15, Row5, Column8)	2154.15	2084.00	742.65	0.01	0.34	816.00	837.49	816.00	93.25	0.01	0.11	100.00	100.00	0.00	1268.00	1338.15	1350650.00	14.12	1153.46	1133.00
15	1	6	13910.00	17930.00	203.25	0	Spot (Block15, Row6, Column1)	7370.40	5988.50	4085.32	0.09	0.55	880.00	912.53	880.00	199.55	0.02	0.22	100.00	100.00	0.00	5108.50	6490.40	8697076.00	32.36	2655.64	2605.00
15	2	6	14205.00	17929.00	209.05	0	Spot (Block15, Row6, Column2)	1217.84	1175.00	222.35	0.02	0.18	819.00	865.30	819.00	161.99	0.02	0.19	85.00	58.00	0.00	356.00	398.84	1511344.00	2.18	977.78	932.00
15	3	6	14505.00	17930.00	145.50	0	Spot (Block15, Row6, Column3)	9626.58	9127.50	4685.60	0.02	0.49	809.00	842.17	809.00	127.39	0.02	0.15	100.00	100.00	0.00	8318.50	8817.58	5564163.00	68.95	2709.25	2112.00
15	4	6	14815.00	17936.00	161.20	0	Spot (Block15, Row6, Column4)	1363.48	1319.00	273.85	0.01	0.20	817.00	855.37	817.00	145.36	0.02	0.17	97.00	79.00	0.00	502.00	546.48	977616.00	3.50	1013.44	998.00
15	5	6	15110.00	17934.00	142.65	0	Spot (Block15, Row6, Column5)	26676.44	26042.00	12905.64	0.01	0.48	840.00	872.00	840.00	157.77	0.02	0.18	100.00	100.00	0.18	25202.00	25836.44	14752073.00	163.55	5788.48	4512.00
15	6	6	15406.00	17935.00	189.60	0	Spot (Block15, Row6, Column6)	1029.31	1002.00	155.11	0.01	0.15	806.00	830.83	806.00	103.70	0.01	0.12	70.00	46.00	0.00	196.00	223.31	1041663.00	1.91	879.59	873.00
15	7	6	15708.00	17944.00	156.90	0	Spot (Block15, Row6, Column7)	1676.51	1578.00	457.26	0.03	0.27	801.00	827.61	801.00	106.45	0.01	0.13	100.00	100.00	0.00	777.00	875.51	1136673.00	7.97	1084.46	1059.50
15	8	6	16020.00	17948.00	152.35	0	Spot (Block15, Row6, Column8)	1792.86	1690.00	516.49	0.03	0.29	831.00	855.89	831.00	116.30	0.01	0.14	100.00	98.00	0.00	859.00	961.86	1142051.00	8.06	1114.48	1056.00
15	1	7	13913.00	18231.00	181.35	0	Spot (Block15, Row7, Column1)	2614.50	2480.00	1003.24	0.02	0.38	836.00	875.94	836.00	167.61	0.02	0.19	100.00	99.00	0.00	1644.00	1778.50	2405343.00	10.37	1311.42	1293.00
15	2	7	14217.00	18229.00	198.65	0	Spot (Block15, Row7, Column2)	1014.73	991.00	159.53	0.01	0.16	795.00	813.10	795.00	110.72	0.01	0.14	68.00	43.00	0.00	196.00	219.73	1134470.00	1.82	873.22	860.00
15	3	7	14507.00	18236.00	225.65	0	Spot (Block15, Row7, Column3)	910.13	896.00	105.11	0.01	0.12	786.00	794.58	786.00	100.82	0.00	0.13	57.00	26.00	0.00	110.00	124.13	1330611.00	1.15	835.45	811.00
15	4	7	14812.00	18220.00	189.25	0	Spot (Block15, Row7, Column4)	984.10	977.00	146.43	0.00	0.15	787.00	797.12	787.00	100.65	0.01	0.13	72.00	44.00	0.00	190.00	197.10	992961.00	1.86	866.54	868.00
15	5	7	15107.00	18231.00	189.40	0	Spot (Block15, Row7, Column5)	1060.32	1024.50	156.48	0.01	0.15	794.00	813.84	794.00	131.45	0.01	0.16	77.00	48.00	0.00	230.50	266.32	1075165.00	1.88	895.82	876.00
15	6	7	15405.00	18245.00	204.60	0	Spot (Block15, Row7, Column6)	1203.13	1162.00	250.11	0.02	0.21	806.00	866.82	806.00	217.64	0.03	0.25	68.00	40.00	0.00	356.00	397.13	1437745.00	1.55	941.93	900.00
15	7	7	15704.00	18242.00	150.95	0	Spot (Block15, Row7, Column7)	5454.51	5186.00	2517.77	0.02	0.46	810.00	845.53	810.00	121.11	0.02	0.14	100.00	100.00	0.00	4376.00	4644.51	3414522.00	38.06	2019.48	1481.00
15	8	7	16012.00	18251.00	195.00	0	Spot (Block15, Row7, Column8)	5885.89	4727.00	3526.77	0.10	0.60	868.00	876.30	868.00	128.79	0.00	0.15	100.00	100.00	0.00	3859.00	5017.89	6303787.00	38.90	2179.41	1821.50
15	1	8	13901.00	18531.00	146.60	0	Spot (Block15, Row8, Column1)	2840.05	2691.00	1299.63	0.02	0.46	868.00	875.24	868.00	132.41	0.00	0.15	100.00	99.00	0.00	1823.00	1972.05	1661428.00	14.84	1298.59	1252.00
15	2	8	14195.00	18528.00	227.15	0	Spot (Block15, Row8, Column2)	970.95	966.00	147.88	0.00	0.15	803.00	837.59	803.00	118.81	0.02	0.14	55.00	27.00	0.00	163.00	167.95	1436035.00	1.12	862.94	832.00
15	3	8	14497.00	18533.00	162.00	0	Spot (Block15, Row8, Column3)	1552.72	1421.00	760.68	0.04	0.49	794.00	824.96	794.00	124.65	0.02	0.15	93.00	84.00	0.00	627.00	758.72	1127275.00	5.84	961.46	931.00
15	4	8	14809.00	18535.00	152.30	0	Spot (Block15, Row8, Column4)	7980.55	7665.00	3269.88	0.02	0.41	792.00	817.18	792.00	122.05	0.01	0.15	100.00	100.00	0.00	6873.00	7188.55	5083609.00	58.69	2347.34	2001.00
15	5	8	15104.00	18539.00	205.20	0	Spot (Block15, Row8, Column5)	972.12	971.50	144.34	0.00	0.15	799.00	855.02	799.00	203.94	0.03	0.24	35.00	4.00	0.00	172.50	173.12	1164601.00	0.57	869.12	874.00
15	6	8	15412.00	18533.00	195.65	0	Spot (Block15, Row8, Column6)	11573.28	8902.50	7854.71	0.11	0.68	846.00	914.98	846.00	272.66	0.03	0.30	100.00	100.00	0.00	8056.50	10727.28	12522289.00	39.09	3178.43	3125.00
15	7	8	15704.00	18537.00	152.45	0	Spot (Block15, Row8, Column7)	1979.43	1957.50	549.50	0.00	0.28	869.00	894.82	869.00	195.90	0.01	0.22	99.00	91.00	0.00	1088.50	1110.43	1266837.00	5.54	1149.99	1142.00
15	8	8	15993.00	18537.00	149.45	0	Spot (Block15, Row8, Column8)	2113.83	2015.50	518.75	0.02	0.25	888.00	910.24	888.00	134.31	0.01	0.15	100.00	99.00	0.00	1127.50	1225.83	1293663.00	8.96	1245.62	1210.50
16	1	1	18422.00	16447.00	158.00	0	Spot (Block16, Row1, Column1)	50901.34	59247.00	16379.07	0.07	0.32	602.00	642.96	602.00	221.07	0.03	0.34	100.00	100.00	44.85	58645.00	50299.34	35071300.00	227.34	11000.72	8744.00
16	2	1	18716.00	16455.00	150.00	0	Spot (Block16, Row1, Column2)	2504.30	2572.00	880.94	0.01	0.35	608.00	635.00	608.00	154.85	0.02	0.24	100.00	100.00	0.00	1964.00	1896.30	1530127.00	12.07	1059.53	995.00
16	3	1	19020.00	16455.00	153.20	0	Spot (Block16, Row1, Column3)	1655.04	1488.00	680.26	0.05	0.41	603.00	608.43	603.00	54.71	0.00	0.09	100.00	100.00	0.00	885.00	1052.04	1070814.00	19.13	831.83	801.00
16	4	1	19312.00	16459.00	149.60	0	Spot (Block16, Row1, Column4)	2139.43	2086.00	719.90	0.01	0.34	601.00	609.85	601.00	60.86	0.01	0.10	100.00	100.00	0.00	1485.00	1538.43	1311468.00	25.13	1004.55	933.00
16	5	1	19619.00	16461.00	152.35	0	Spot (Block16, Row1, Column5)	5605.47	4837.00	3734.63	0.06	0.67	601.00	612.13	601.00	61.84	0.01	0.10	100.00	100.00	0.00	4236.00	5004.47	3570684.00	80.74	1488.93	1294.00
16	6	1	19912.00	16463.00	149.65	0	Spot (Block16, Row1, Column6)	5475.20	5278.50	2723.92	0.02	0.50	610.00	625.76	610.00	70.39	0.01	0.11	100.00	100.00	0.00	4668.50	4865.20	3361772.00	68.89	1681.60	1602.00
16	7	1	20210.00	16462.00	151.70	0	Spot (Block16, Row1, Column7)	11532.51	10185.00	6815.28	0.05	0.59	615.00	666.05	615.00	285.45	0.03	0.43	100.00	100.00	0.00	9570.00	10917.51	7253947.00	38.07	2697.60	2370.00
16	8	1	20504.00	16466.00	159.75	0	Spot (Block16, Row1, Column8)	63661.21	65535.00	7021.37	0.01	0.11	708.00	787.45	708.00	419.49	0.05	0.53	100.00	100.00	89.26	64827.00	62953.21	44435948.00	149.88	15477.85	11534.00
16	1	2	18414.00	16781.00	244.55	0	Spot (Block16, Row2, Column1)	651.90	638.00	108.54	0.01	0.17	592.00	603.71	592.00	129.64	0.01	0.21	4.00	0.00	0.00	46.00	59.90	1126483.00	0.37	607.26	599.00
16	2	2	18721.00	16757.00	139.85	0	Spot (Block16, Row2, Column2)	1773.84	1747.50	405.39	0.01	0.23	598.00	601.65	598.00	51.62	0.00	0.09	100.00	100.00	0.00	1149.50	1175.84	940137.00	22.71	920.80	886.00
16	3	2	19019.00	16752.00	200.50	0	Spot (Block16, Row2, Column3)	727.92	704.00	79.06	0.01	0.11	598.00	604.01	598.00	57.58	0.00	0.10	84.00	44.00	0.00	106.00	129.92	832737.00	2.15	638.85	630.00
16	4	2	19324.00	16759.00	169.95	0	Spot (Block16, Row2, Column4)	1608.90	1571.50	364.49	0.01	0.23	598.00	609.50	598.00	67.39	0.01	0.11	100.00	100.00	0.00	973.50	1010.90	1283903.00	14.83	892.08	877.00
16	5	2	19622.00	16756.00	193.40	0	Spot (Block16, Row2, Column5)	1521.46	1490.00	277.98	0.01	0.18	603.00	615.37	603.00	60.03	0.01	0.10	100.00	100.00	0.00	887.00	918.46	1600580.00	15.09	905.47	879.00
16	6	2	19909.00	16761.00	162.35	0	Spot (Block16, Row2, Column6)	1190.11	1163.00	285.94	0.01	0.24	617.00	652.92	617.00	134.31	0.02	0.21	97.00	87.00	0.00	546.00	573.11	869967.00	4.00	751.16	743.00
16	7	2	20217.00	16765.00	158.10	0	Spot (Block16, Row2, Column7)	1252.31	1196.50	348.96	0.02	0.28	619.00	637.24	619.00	75.56	0.01	0.12	100.00	98.00	0.00	577.50	633.31	869102.00	8.14	782.81	769.00
16	8	2	20540.00	16784.00	261.00	0	Spot (Block16, Row2, Column8)	691.90	692.00	44.59	0.00	0.06	654.00	686.71	654.00	218.53	0.02	0.32	0.00	0.00	0.00	38.00	37.90	1367888.00	0.02	644.44	648.00
16	1	3	18420.00	17053.00	152.75	0	Spot (Block16, Row3, Column1)	3886.29	3574.50	2055.46	0.04	0.53	598.00	604.47	598.00	56.59	0.00	0.09	100.00	100.00	0.00	2976.50	3288.29	2494999.00	57.99	1227.42	1140.50
16	2	3	18714.00	17066.00	217.55	0	Spot (Block16, Row3, Column2)	794.84	759.00	231.54	0.02	0.29	604.00	629.77	604.00	119.03	0.02	0.19	58.00	27.00	0.00	155.00	190.84	1074627.00	1.39	654.27	648.00
16	3	3	19007.00	17049.00	154.50	0	Spot (Block16, Row3, Column3)	2398.99	2174.00	1072.80	0.04	0.45	603.00	617.28	603.00	86.92	0.01	0.14	100.00	100.00	0.00	1571.00	1795.99	1576134.00	20.50	977.28	961.00
16	4	3	19320.00	17058.00	148.75	0	Spot (Block16, Row3, Column4)	4840.15	4615.00	2398.90	0.02	0.50	613.00	628.89	613.00	67.15	0.01	0.11	100.00	100.00	0.00	4002.00	4227.15	2918611.00	62.71	1525.36	1259.00
16	5	3	19619.00	17052.00	155.15	0	Spot (Block16, Row3, Column5)	1502.81	1361.00	655.29	0.04	0.44	624.00	655.37	624.00	109.94	0.02	0.17	100.00	97.00	0.00	737.00	878.81	991853.00	7.71	834.73	791.00
16	6	3	19921.00	17062.00	211.85	0	Spot (Block16, Row3, Column6)	8755.34	7125.50	4448.49	0.09	0.51	648.00	708.01	648.00	174.72	0.04	0.25	100.00	100.00	0.00	6477.50	8107.34	11189321.00	46.06	2815.54	2874.50
16	7	3	20223.00	17067.00	148.95	0	Spot (Block16, Row3, Column7)	2596.41	2401.00	1188.18	0.03	0.46	634.00	673.72	634.00	141.24	0.03	0.21	100.00	100.00	0.00	1767.00	1962.41	1583810.00	13.61	1087.06	998.50
16	8	3	20520.00	17073.00	153.95	0	Spot (Block16, Row3, Column8)	2950.01	2878.50	1159.84	0.01	0.39	649.00	656.15	649.00	61.17	0.00	0.09	100.00	100.00	0.00	2229.50	2301.01	1929308.00	37.50	1204.20	1091.00
16	1	4	18418.00	17351.00	148.65	0	Spot (Block16, Row4, Column1)	4422.83	3961.50	2114.17	0.05	0.48	606.00	628.13	606.00	103.86	0.02	0.17	100.00	100.00	0.00	3355.50	3816.83	2671390.00	36.54	1532.72	1346.50
16	2	4	18717.00	17352.00	171.65	0	Spot (Block16, Row4, Column2)	6179.92	5882.50	2841.55	0.02	0.46	617.00	662.11	617.00	157.79	0.03	0.24	100.00	100.00	0.00	5265.50	5562.92	5067536.00	34.97	1781.94	1770.50
16	3	4	19018.00	17358.00	147.95	0	Spot (Block16, Row4, Column3)	20089.63	18418.00	10001.91	0.04	0.50	619.00	671.45	619.00	177.40	0.04	0.26	100.00	100.00	0.00	17799.00	19470.63	12073866.00	109.46	4588.81	4148.00
16	4	4	19300.00	17356.00	185.05	0	Spot (Block16, Row4, Column4)	749.92	735.00	63.48	0.01	0.08	618.00	640.99	618.00	95.44	0.02	0.15	63.00	16.00	0.00	117.00	131.92	724425.00	1.14	661.22	661.00
16	5	4	19606.00	17343.00	101.80	0	Spot (Block16, Row4, Column5)	2059.21	1312.00	2584.06	0.20	1.25	625.00	653.90	625.00	116.22	0.02	0.18	100.00	84.00	0.00	687.00	1434.21	541571.00	12.09	1081.59	1008.00
16	6	4	19918.00	17360.00	193.05	0	Spot (Block16, Row4, Column6)	2464.28	2407.00	537.33	0.01	0.22	656.00	692.54	656.00	154.28	0.02	0.22	100.00	100.00	0.00	1751.00	1808.28	2599816.00	11.48	1124.52	1063.50
16	7	4	20206.00	17364.00	149.75	0	Spot (Block16, Row4, Column7)	3108.40	2500.00	1773.81	0.09	0.57	640.00	670.46	640.00	130.61	0.02	0.19	100.00	100.00	0.00	1860.00	2468.40	1908556.00	18.67	1156.47	1039.00
16	8	4	20523.00	17370.00	154.80	0	Spot (Block16, Row4, Column8)	1524.94	1519.00	457.55	0.00	0.30	649.00	657.24	649.00	63.85	0.01	0.10	100.00	99.00	0.00	870.00	875.94	1007987.00	13.59	860.53	794.50
16	1	5	18420.00	17653.00	146.40	0	Spot (Block16, Row5, Column1)	4796.89	4432.00	2145.05	0.03	0.45	604.00	635.69	604.00	132.19	0.02	0.21	100.00	100.00	0.00	3828.00	4192.89	2796588.00	31.48	1615.35	1358.50
16	2	5	18716.00	17653.00	150.15	0	Spot (Block16, Row5, Column2)	3064.27	3006.00	982.72	0.01	0.32	623.00	669.17	623.00	163.19	0.03	0.24	100.00	100.00	0.00	2383.00	2441.27	1887588.00	14.68	1282.36	1202.50
16	3	5	19016.00	17658.00	156.20	0	Spot (Block16, Row5, Column3)	18478.68	16251.50	9983.99	0.06	0.54	642.00	694.24	642.00	198.28	0.03	0.29	100.00	100.00	0.00	15609.50	17836.68	12343758.00	89.69	3570.77	3054.50
16	4	5	19315.00	17659.00	148.90	0	Spot (Block16, Row5, Column4)	2275.68	2100.00	924.46	0.03	0.41	632.00	669.07	632.00	169.15	0.02	0.25	100.00	100.00	0.00	1468.00	1643.68	1381335.00	9.50	1035.25	987.50
16	5	5	19615.00	17655.00	147.20	0	Spot (Block16, Row5, Column5)	33580.95	31783.00	17473.26	0.02	0.52	640.00	674.92	640.00	143.47	0.02	0.21	100.00	100.00	3.21	31143.00	32940.95	19846360.00	229.35	6862.55	5963.00
16	6	5	19914.00	17659.00	148.85	0	Spot (Block16, Row5, Column6)	1360.77	1341.00	302.18	0.01	0.22	688.00	720.59	688.00	158.40	0.02	0.22	99.00	88.00	0.00	653.00	672.77	824624.00	4.04	881.44	828.00
16	7	5	20218.00	17666.00	190.40	0	Spot (Block16, Row5, Column7)	3129.72	3006.00	1162.45	0.02	0.37	671.00	707.43	671.00	156.18	0.02	0.22	100.00	100.00	0.00	2335.00	2458.72	3211091.00	15.51	1400.97	1391.00
16	8	5	20519.00	17664.00	148.55	0	Spot (Block16, Row5, Column8)	7754.02	6759.00	5070.47	0.06	0.65	670.00	674.77	670.00	81.10	0.00	0.12	100.00	100.00	0.00	6089.00	7084.02	4675674.00	87.29	2012.54	1757.00
16	1	6	18410.00	17956.00	210.95	0	Spot (Block16, Row6, Column1)	7921.81	6470.00	4352.15	0.09	0.55	617.00	694.87	617.00	213.48	0.05	0.31	100.00	100.00	0.00	5853.00	7304.81	10068620.00	33.85	2561.62	2560.50
16	2	6	18709.00	17950.00	208.70	0	Spot (Block16, Row6, Column2)	2130.30	2032.00	698.86	0.02	0.33	619.00	665.72	619.00	146.38	0.03	0.22	100.00	99.00	0.00	1413.00	1511.30	2635184.00	10.01	1035.52	1005.00
16	3	6	19002.00	17951.00	146.85	0	Spot (Block16, Row6, Column3)	11369.63	10561.00	6244.01	0.03	0.55	618.00	654.07	618.00	156.36	0.02	0.24	100.00	100.00	0.00	9943.00	10751.63	6719453.00	68.53	2825.98	2235.00
16	4	6	19315.00	17952.00	160.35	0	Spot (Block16, Row6, Column4)	1136.99	1097.00	257.85	0.02	0.23	617.00	636.22	617.00	100.29	0.01	0.16	98.00	89.00	0.00	480.00	519.99	804992.00	4.99	758.90	743.00
16	5	6	19615.00	17959.00	148.20	0	Spot (Block16, Row6, Column5)	30257.43	27782.50	17934.72	0.04	0.59	625.00	658.85	625.00	129.70	0.02	0.20	100.00	100.00	3.51	27157.50	29632.43	18093960.00	228.20	6084.12	4936.00
16	6	6	19916.00	17939.00	180.80	0	Spot (Block16, Row6, Column6)	1067.21	997.50	297.03	0.03	0.28	660.00	692.45	660.00	127.74	0.02	0.18	83.00	60.00	0.00	337.50	407.21	975431.00	2.93	798.10	807.00
16	7	6	20212.00	17961.00	150.30	0	Spot (Block16, Row6, Column7)	5283.74	4983.50	2903.13	0.03	0.55	645.00	685.05	645.00	123.23	0.03	0.18	100.00	100.00	0.00	4338.50	4638.74	3254782.00	37.32	1751.60	1536.50
16	8	6	20521.00	17967.00	149.40	0	Spot (Block16, Row6, Column8)	6131.12	5535.00	3668.22	0.04	0.60	675.00	677.74	675.00	68.29	0.00	0.10	100.00	100.00	0.00	4860.00	5456.12	3752245.00	79.85	1868.34	1717.00
16	1	7	18411.00	18251.00	163.20	0	Spot (Block16, Row7, Column1)	8998.82	8319.00	4301.81	0.03	0.48	610.00	669.86	610.00	192.55	0.04	0.29	100.00	100.00	0.00	7709.00	8388.82	6596133.00	43.26	2151.70	2142.00
16	2	7	18713.00	18257.00	157.00	0	Spot (Block16, Row7, Column2)	757.31	763.00	60.98	0.00	0.08	604.00	629.77	604.00	124.50	0.02	0.20	70.00	1.00	0.00	159.00	153.31	518001.00	1.02	658.97	660.00
16	3	7	19004.00	18239.00	195.45	0	Spot (Block16, Row7, Column3)	655.11	657.00	43.12	0.00	0.07	597.00	602.81	597.00	62.75	0.00	0.10	48.00	3.00	0.00	60.00	58.11	708173.00	0.83	623.37	621.00
16	4	7	19314.00	18251.00	182.95	0	Spot (Block16, Row7, Column4)	701.59	689.00	72.05	0.01	0.10	601.00	611.03	601.00	67.44	0.01	0.11	64.00	24.00	0.00	88.00	100.59	659492.00	1.34	646.06	635.00
16	5	7	19611.00	18259.00	170.70	0	Spot (Block16, Row7, Column5)	1410.05	1446.00	322.00	0.01	0.23	617.00	638.85	617.00	92.54	0.02	0.14	100.00	99.00	0.00	829.00	793.05	1144958.00	8.33	850.02	837.00
16	6	7	19910.00	18260.00	188.95	0	Spot (Block16, Row7, Column6)	2479.53	2544.00	791.02	0.01	0.32	633.00	681.43	633.00	176.55	0.03	0.26	100.00	100.00	0.00	1911.00	1846.53	2482013.00	10.18	1167.62	1148.00
16	7	7	20205.00	18265.00	154.55	0	Spot (Block16, Row7, Column7)	5398.93	4906.00	2766.64	0.04	0.51	632.00	656.18	632.00	98.25	0.02	0.15	100.00	100.00	0.00	4274.00	4766.93	3574091.00	48.27	1802.95	1075.00
16	8	7	20518.00	18263.00	190.50	0	Spot (Block16, Row7, Column8)	4262.67	4303.00	906.36	0.00	0.21	644.00	653.87	644.00	70.14	0.01	0.11	100.00	100.00	0.00	3659.00	3618.67	4377766.00	51.45	1670.88	1645.00
16	1	8	18401.00	18556.00	146.75	0	Spot (Block16, Row8, Column1)	2341.88	2155.50	919.05	0.04	0.39	604.00	629.16	604.00	115.99	0.02	0.18	100.00	100.00	0.00	1551.50	1737.88	1381707.00	14.77	1076.12	965.00
16	2	8	18713.00	18554.00	165.00	0	Spot (Block16, Row8, Column2)	1091.37	1032.00	258.41	0.02	0.24	603.00	612.57	603.00	62.08	0.01	0.10	100.00	96.00	0.00	429.00	488.37	825075.00	7.71	722.14	718.00
16	3	8	18997.00	18553.00	152.85	0	Spot (Block16, Row8, Column3)	2534.94	2209.00	1487.07	0.06	0.59	605.00	616.70	605.00	62.76	0.01	0.10	100.00	100.00	0.00	1604.00	1929.94	1627433.00	30.56	1021.00	949.00
16	4	8	19308.00	18556.00	150.20	0	Spot (Block16, Row8, Column4)	6780.66	6607.00	2562.66	0.01	0.38	613.00	629.84	613.00	70.45	0.01	0.11	100.00	100.00	0.00	5994.00	6167.66	4197230.00	87.31	2029.73	1877.50
16	5	8	19613.00	18576.00	183.95	0	Spot (Block16, Row8, Column5)	811.84	728.00	548.02	0.05	0.68	629.00	668.41	629.00	161.55	0.03	0.24	25.00	3.00	0.00	99.00	182.84	771245.00	0.89	682.01	679.00
16	6	8	19912.00	18560.00	204.70	0	Spot (Block16, Row8, Column6)	11009.35	8382.00	6552.68	0.12	0.60	649.00	722.78	649.00	239.19	0.05	0.33	100.00	100.00	0.00	7733.00	10360.35	13035068.00	43.01	3109.23	3057.00
16	7	8	20209.00	18558.00	148.35	0	Spot (Block16, Row8, Column7)	2326.56	2160.00	877.58	0.03	0.38	623.00	666.23	623.00	174.49	0.03	0.26	100.00	100.00	0.00	1537.00	1703.56	1398260.00	9.52	1071.00	977.50
16	8	8	20501.00	18564.00	147.25	0	Spot (Block16, Row8, Column8)	1740.34	1672.50	564.67	0.02	0.32	611.00	622.47	611.00	56.65	0.01	0.09	100.00	100.00	0.00	1061.50	1129.34	1026801.00	19.73	943.85	870.00
17	1	1	4896.00	20875.00	152.80	0	Spot (Block17, Row1, Column1)	52462.07	64260.50	15563.14	0.09	0.30	2165.00	2214.09	2165.00	393.52	0.01	0.18	100.00	100.00	48.60	62095.50	50297.07	33680908.00	127.69	12814.60	11044.00
17	2	1	5191.00	20881.00	147.15	0	Spot (Block17, Row1, Column2)	14577.02	13797.00	6943.53	0.02	0.48	2121.00	2171.85	2121.00	325.60	0.01	0.15	100.00	100.00	0.00	11676.00	12456.02	8600440.00	38.10	4608.87	4081.00
17	3	1	5493.00	20883.00	193.50	0	Spot (Block17, Row1, Column3)	2881.19	2776.00	611.30	0.02	0.21	2130.00	2174.37	2130.00	286.70	0.01	0.13	76.00	55.00	0.00	646.00	751.19	3056944.00	2.47	2415.26	2403.00
17	4	1	5784.00	20885.00	144.25	0	Spot (Block17, Row1, Column4)	11127.85	10281.00	5111.51	0.03	0.46	2195.00	2236.51	2195.00	301.51	0.01	0.13	100.00	100.00	0.00	8086.00	8932.85	6309490.00	29.49	4055.88	3871.00
17	5	1	6094.00	20885.00	150.55	0	Spot (Block17, Row1, Column5)	5866.67	5470.00	2305.95	0.03	0.39	2239.00	2288.03	2239.00	336.04	0.01	0.15	99.00	96.00	0.00	3231.00	3627.67	3637337.00	10.65	3050.92	3038.50
17	6	1	6385.00	20887.00	145.40	0	Spot (Block17, Row1, Column6)	12200.51	11300.00	5483.91	0.03	0.45	2334.00	2390.69	2334.00	374.03	0.01	0.16	100.00	100.00	0.00	8966.00	9866.51	7039696.00	26.23	4366.06	4110.50
17	7	1	6683.00	20888.00	144.85	0	Spot (Block17, Row1, Column7)	12554.96	11883.00	5605.05	0.02	0.45	2420.00	2508.92	2420.00	543.29	0.02	0.22	100.00	100.00	0.00	9463.00	10134.96	7156327.00	18.49	4690.18	4308.00
17	8	1	6979.00	20894.00	155.70	0	Spot (Block17, Row1, Column8)	63576.69	65535.00	6380.49	0.01	0.10	2523.00	2638.18	2523.00	628.17	0.02	0.24	100.00	100.00	87.74	63012.00	61053.69	42533196.00	97.01	16994.78	16288.50
17	1	2	4876.00	21180.00	183.40	0	Spot (Block17, Row2, Column1)	2378.58	2329.50	264.03	0.01	0.11	2087.00	2118.94	2087.00	321.40	0.01	0.15	44.00	11.00	0.00	242.50	291.58	2240620.00	0.81	2239.46	2158.00
17	2	2	5184.00	21186.00	139.10	0	Spot (Block17, Row2, Column2)	3553.43	3409.00	656.65	0.02	0.18	2096.00	2103.91	2096.00	265.25	0.00	0.13	100.00	96.00	0.00	1313.00	1457.43	1858442.00	5.46	2588.15	2543.00
17	3	2	5486.00	21186.00	215.70	0	Spot (Block17, Row2, Column3)	2670.93	2614.00	334.48	0.01	0.13	2088.00	2109.04	2088.00	256.09	0.00	0.12	84.00	51.00	0.00	526.00	582.93	3544328.00	2.19	2337.20	2319.00
17	4	2	5789.00	21197.00	206.10	0	Spot (Block17, Row2, Column4)	3020.40	3011.00	416.53	0.00	0.14	2174.00	2202.60	2174.00	318.83	0.01	0.14	91.00	66.00	0.00	837.00	846.40	3654683.00	2.57	2464.79	2461.50
17	5	2	6092.00	21183.00	167.25	0	Spot (Block17, Row2, Column5)	19771.15	19186.00	7931.77	0.01	0.40	2263.00	2313.06	2263.00	364.90	0.01	0.16	100.00	100.00	0.00	16923.00	17508.15	15421500.00	47.84	6346.19	5494.00
17	6	2	6370.00	21197.00	204.25	0	Spot (Block17, Row2, Column6)	3046.75	2959.00	433.54	0.01	0.14	2316.00	2446.24	2316.00	638.06	0.02	0.26	50.00	11.00	0.00	643.00	730.75	3607357.00	0.94	2690.42	2663.00
17	7	2	6684.00	21185.00	199.20	0	Spot (Block17, Row2, Column7)	2945.19	2830.00	411.45	0.02	0.14	2296.00	2363.04	2296.00	345.56	0.01	0.15	77.00	41.00	0.00	534.00	649.19	3307449.00	1.68	2590.51	2575.00
17	8	2	6996.00	21187.00	227.20	0	Spot (Block17, Row2, Column8)	2748.57	2722.50	369.86	0.00	0.13	2454.00	2552.48	2454.00	611.78	0.02	0.24	21.00	0.00	0.00	268.50	294.57	4084373.00	0.32	2489.53	2486.50
17	1	3	4889.00	21478.00	147.90	0	Spot (Block17, Row3, Column1)	6266.12	5775.50	2268.15	0.04	0.36	2091.00	2109.94	2091.00	267.62	0.00	0.13	100.00	100.00	0.00	3684.50	4175.12	3734605.00	15.53	3134.02	3062.00
17	2	3	5188.00	21484.00	204.80	0	Spot (Block17, Row3, Column2)	2826.49	2790.50	435.88	0.01	0.15	2107.00	2138.51	2107.00	279.10	0.01	0.13	82.00	59.00	0.00	683.50	719.49	3374833.00	2.47	2470.84	2474.00
17	3	3	5477.00	21479.00	146.30	0	Spot (Block17, Row3, Column3)	5778.24	4697.00	3956.78	0.09	0.68	2161.00	2202.98	2161.00	350.09	0.01	0.16	100.00	99.00	0.00	2536.00	3617.24	3351381.00	10.21	3051.92	2941.50
17	4	3	5790.00	21486.00	145.90	0	Spot (Block17, Row3, Column4)	23050.75	21546.00	12032.53	0.03	0.52	2197.00	2217.91	2197.00	324.77	0.00	0.15	100.00	100.00	0.00	19349.00	20853.75	13300284.00	64.15	6355.62	5471.50
17	5	3	6102.00	21490.00	145.25	0	Spot (Block17, Row3, Column5)	9223.15	4371.50	14040.78	0.32	1.52	2356.00	2467.04	2356.00	626.84	0.02	0.25	95.00	75.00	4.18	2015.50	6867.15	5294089.00	10.78	3961.81	3144.00
17	6	3	6390.00	21488.00	222.75	0	Spot (Block17, Row3, Column6)	33703.67	23915.00	18556.72	0.15	0.55	2450.00	2634.45	2450.00	843.18	0.03	0.32	100.00	100.00	16.95	21465.00	31253.67	47926840.00	36.85	11596.90	11601.00
17	7	3	6694.00	21491.00	180.40	0	Spot (Block17, Row3, Column7)	3745.19	3368.00	1082.64	0.05	0.29	2355.00	2466.29	2355.00	654.37	0.02	0.27	69.00	40.00	0.00	1013.00	1390.19	3419359.00	1.95	2685.59	2679.00
17	8	3	6992.00	21499.00	156.45	0	Spot (Block17, Row3, Column8)	26985.66	25383.00	12438.19	0.03	0.46	2402.00	2487.45	2402.00	491.54	0.02	0.20	100.00	100.00	0.00	22981.00	24583.66	18242304.00	49.84	7704.23	6207.00
17	1	4	4888.00	21778.00	143.30	0	Spot (Block17, Row4, Column1)	21329.91	19824.50	10669.16	0.03	0.50	2114.00	2162.45	2114.00	313.54	0.01	0.14	100.00	100.00	0.00	17710.50	19215.91	11902092.00	61.13	6361.38	5737.00
17	2	4	5192.00	21781.00	175.35	0	Spot (Block17, Row4, Column2)	4554.97	4473.00	1133.78	0.01	0.25	2148.00	2237.44	2148.00	418.60	0.02	0.19	100.00	96.00	0.00	2325.00	2406.97	3903609.00	5.54	2845.86	2860.50
17	3	4	5491.00	21783.00	147.20	0	Spot (Block17, Row4, Column3)	57681.28	65535.00	12839.53	0.06	0.22	2197.00	2264.14	2197.00	425.40	0.01	0.19	100.00	100.00	64.86	63338.00	55484.28	33974536.00	130.27	16781.18	13515.50
17	4	4	5770.00	21789.00	218.65	0	Spot (Block17, Row4, Column4)	2635.50	2622.00	335.93	0.00	0.13	2129.00	2188.55	2129.00	355.79	0.01	0.16	62.00	27.00	0.00	493.00	506.50	3592189.00	1.26	2364.65	2352.00
17	5	4	6061.00	21782.00	165.60	0	Spot (Block17, Row4, Column5)	4149.32	3166.00	4237.42	0.12	1.02	2278.00	2339.64	2278.00	400.13	0.01	0.17	83.00	55.00	0.00	888.00	1871.32	3153486.00	4.52	2669.96	2606.50
17	6	4	6391.00	21785.00	174.60	0	Spot (Block17, Row4, Column6)	23872.38	22853.00	9288.39	0.02	0.39	2406.50	2511.98	2406.50	618.17	0.02	0.25	100.00	100.00	0.00	20446.50	21465.88	20387008.00	34.55	7440.27	6704.50
17	7	4	6682.00	21795.00	160.95	0	Spot (Block17, Row4, Column7)	4646.00	4065.50	1532.29	0.06	0.33	2365.00	2513.84	2365.00	805.98	0.03	0.32	86.00	54.00	0.00	1700.50	2281.00	3317246.00	2.65	2933.41	2941.00
17	8	4	6989.00	21807.00	200.60	0	Spot (Block17, Row4, Column8)	2915.01	2896.00	436.05	0.00	0.15	2419.00	2494.93	2419.00	440.18	0.01	0.18	52.00	20.00	0.00	477.00	496.01	3337692.00	0.95	2557.79	2527.50
17	1	5	4892.00	22080.00	141.65	0	Spot (Block17, Row5, Column1)	33765.08	30894.00	19382.50	0.04	0.57	2206.00	2341.68	2206.00	676.26	0.03	0.29	100.00	100.00	7.88	28688.00	31559.08	18435760.00	46.47	8285.88	6708.50
17	2	5	5187.00	22080.00	149.60	0	Spot (Block17, Row5, Column2)	30144.13	29494.00	12247.28	0.01	0.41	2235.00	2375.46	2235.00	596.24	0.03	0.25	100.00	100.00	0.00	27259.00	27909.13	18508498.00	46.57	7877.39	7696.00
17	3	5	5492.00	22083.00	147.50	0	Spot (Block17, Row5, Column3)	15468.85	13611.50	7600.49	0.06	0.49	2233.00	2306.04	2233.00	437.15	0.01	0.19	100.00	100.00	0.00	11378.50	13235.85	9250370.00	30.11	4770.82	4514.00
17	4	5	5786.00	22087.00	146.55	0	Spot (Block17, Row5, Column4)	8102.51	7127.00	3696.88	0.06	0.46	2185.00	2220.64	2185.00	379.96	0.01	0.17	100.00	100.00	0.00	4942.00	5917.51	4756171.00	15.48	3296.97	3236.00
17	5	5	6087.00	22084.00	146.90	0	Spot (Block17, Row5, Column5)	53189.47	65535.00	17071.48	0.09	0.32	2228.00	2299.12	2228.00	417.92	0.01	0.18	100.00	100.00	56.29	63307.00	50961.47	31275628.00	121.77	14133.42	12101.50
17	6	5	6392.00	22099.00	253.95	0	Spot (Block17, Row5, Column6)	2983.15	2913.00	544.49	0.01	0.18	2371.00	2587.78	2371.00	949.56	0.04	0.37	22.00	1.00	0.00	542.00	612.15	5566560.00	0.42	2598.57	2495.00
17	7	5	6689.00	22094.00	209.60	0	Spot (Block17, Row5, Column7)	39001.58	35825.00	20278.01	0.04	0.52	2516.00	2799.03	2516.00	1148.78	0.05	0.41	100.00	100.00	25.82	33309.00	36485.58	48791292.00	31.51	12393.02	12816.50
17	8	5	6988.00	22093.00	147.05	0	Spot (Block17, Row5, Column8)	7014.43	6035.50	3109.45	0.07	0.44	2492.00	2617.78	2492.00	798.56	0.02	0.31	96.00	78.00	0.00	3543.50	4522.43	4138515.00	5.51	3338.96	3352.00
17	1	6	4885.00	22382.00	222.25	0	Spot (Block17, Row6, Column1)	29012.04	17937.00	19070.89	0.21	0.66	2242.00	2469.81	2242.00	864.13	0.04	0.35	100.00	100.00	11.57	15695.00	26770.04	41110224.00	30.72	9855.51	9920.00
17	2	6	5189.00	22382.00	225.05	0	Spot (Block17, Row6, Column2)	28090.94	21827.00	14418.83	0.11	0.51	2253.00	2510.89	2253.00	906.05	0.05	0.36	100.00	100.00	0.55	19574.00	25837.94	40619484.00	28.23	9707.47	9725.00
17	3	6	5480.00	22383.00	143.35	0	Spot (Block17, Row6, Column3)	24806.22	22261.00	13197.80	0.05	0.53	2191.00	2293.96	2191.00	562.20	0.02	0.25	100.00	100.00	0.00	20070.00	22615.22	13916290.00	40.04	6278.53	5374.50
17	4	6	5786.00	22389.00	196.80	0	Spot (Block17, Row6, Column4)	3387.33	3195.50	897.29	0.03	0.26	2209.00	2255.98	2209.00	388.97	0.01	0.17	81.00	57.00	0.00	986.50	1178.33	3705742.00	2.91	2572.86	2561.00
17	5	6	6086.00	22385.00	141.50	0	Spot (Block17, Row6, Column5)	39105.20	38862.00	20589.74	0.00	0.53	2234.00	2309.44	2234.00	426.51	0.01	0.18	100.00	100.00	22.28	36628.00	36871.20	21234192.00	86.27	9376.49	7395.50
17	6	6	6376.00	22387.00	220.65	0	Spot (Block17, Row6, Column6)	2910.13	2858.50	411.08	0.01	0.14	2358.00	2490.61	2358.00	695.68	0.02	0.28	35.00	1.00	0.00	500.50	552.13	4056723.00	0.60	2543.47	2527.00
17	7	6	6685.00	22392.00	145.80	0	Spot (Block17, Row6, Column7)	6867.48	6222.00	2589.75	0.04	0.38	2503.00	2636.92	2503.00	787.53	0.02	0.30	99.00	87.00	0.00	3719.00	4364.48	3962534.00	5.37	3537.66	3454.00
17	8	6	6994.00	22393.00	153.10	0	Spot (Block17, Row6, Column8)	6365.77	5761.00	2489.28	0.04	0.39	2508.00	2545.61	2508.00	390.25	0.01	0.15	99.00	95.00	0.00	3253.00	3857.77	4093191.00	9.79	3314.20	3359.00
17	1	7	4889.00	22677.00	162.80	0	Spot (Block17, Row7, Column1)	5999.47	5575.00	1988.22	0.03	0.33	2212.00	2305.45	2212.00	515.96	0.02	0.22	99.00	98.00	0.00	3363.00	3787.47	4391615.00	7.16	3167.56	3204.00
17	2	7	5192.00	22683.00	222.75	0	Spot (Block17, Row7, Column2)	2613.91	2564.00	320.03	0.01	0.12	2130.00	2249.90	2130.00	586.05	0.02	0.26	34.00	0.00	0.00	434.00	483.91	3703913.00	0.62	2314.96	2264.50
17	3	7	5488.00	22692.00	238.35	0	Spot (Block17, Row7, Column3)	2483.65	2453.00	314.88	0.01	0.13	2105.00	2142.95	2105.00	287.17	0.01	0.13	54.00	29.00	0.00	348.00	378.65	4088089.00	1.19	2231.15	2205.00
17	4	7	5779.00	22687.00	220.00	0	Spot (Block17, Row7, Column4)	2615.41	2553.50	342.93	0.01	0.13	2159.00	2196.87	2159.00	366.90	0.01	0.17	52.00	23.00	0.00	394.50	456.41	3624958.00	1.14	2295.41	2257.50
17	5	7	6082.00	22700.00	212.15	0	Spot (Block17, Row7, Column5)	3171.64	3142.50	450.86	0.00	0.14	2318.00	2455.15	2318.00	704.40	0.02	0.29	60.00	12.00	0.00	824.50	853.64	4066038.00	1.02	2634.16	2594.00
17	6	7	6386.00	22691.00	220.20	0	Spot (Block17, Row7, Column6)	30754.40	25829.00	16127.85	0.08	0.52	2550.00	2908.92	2550.00	1289.53	0.06	0.44	100.00	100.00	3.25	23279.00	28204.40	42625608.00	21.59	10459.73	10523.00
17	7	7	6661.00	22693.00	163.75	0	Spot (Block17, Row7, Column7)	6652.33	5945.50	2858.79	0.05	0.43	2596.00	2745.98	2596.00	900.94	0.02	0.33	91.00	72.00	0.00	3349.50	4056.33	4922724.00	4.34	3388.95	3310.00
17	8	7	6989.00	22695.00	176.00	0	Spot (Block17, Row7, Column8)	40216.58	40427.50	13685.15	0.00	0.34	2595.00	2635.16	2595.00	451.16	0.01	0.17	100.00	100.00	3.93	37832.50	37621.58	34827600.00	83.30	11583.95	9531.00
17	1	8	4873.00	22987.00	149.60	0	Spot (Block17, Row8, Column1)	4665.50	4398.00	1381.86	0.03	0.30	2200.00	2244.74	2200.00	289.83	0.01	0.13	99.00	99.00	0.00	2198.00	2465.50	2869285.00	8.35	2811.75	2861.00
17	2	8	5176.00	22973.00	226.15	0	Spot (Block17, Row8, Column2)	2650.03	2626.00	337.68	0.00	0.13	2180.00	2215.31	2180.00	289.04	0.01	0.13	67.00	36.00	0.00	446.00	470.03	3882301.00	1.50	2380.57	2382.50
17	3	8	5470.00	22984.00	155.65	0	Spot (Block17, Row8, Column3)	4295.35	3732.00	1346.49	0.06	0.31	2189.00	2249.88	2189.00	389.37	0.01	0.17	99.00	87.00	0.00	1543.00	2106.35	2873591.00	5.25	2712.93	2724.00
17	4	8	5786.00	22986.00	147.30	0	Spot (Block17, Row8, Column4)	50453.31	57693.50	16576.02	0.06	0.33	2225.00	2303.31	2225.00	444.77	0.02	0.19	100.00	100.00	41.72	55468.50	48228.31	29868556.00	108.26	13340.59	11199.00
17	5	8	6082.00	23002.00	191.30	0	Spot (Block17, Row8, Column5)	3029.11	3000.50	469.52	0.00	0.16	2440.00	2589.70	2440.00	887.50	0.03	0.34	30.00	0.00	0.00	560.50	589.11	3126040.00	0.50	2715.24	2638.50
17	6	8	6384.00	22987.00	212.40	0	Spot (Block17, Row8, Column6)	37974.25	29467.00	21273.25	0.11	0.56	2719.00	2981.97	2719.00	1146.85	0.04	0.38	100.00	100.00	29.46	26748.00	35255.25	48987156.00	30.51	12252.79	12148.00
17	7	8	6684.00	22992.00	149.95	0	Spot (Block17, Row8, Column7)	6617.02	6300.50	2180.10	0.02	0.33	2639.00	2752.15	2639.00	745.79	0.02	0.27	100.00	88.00	0.00	3661.50	3978.02	4062853.00	5.18	3535.25	3581.00
17	8	8	6966.00	22997.00	147.20	0	Spot (Block17, Row8, Column8)	5983.21	5546.50	2019.07	0.03	0.34	2664.00	2718.49	2664.00	434.89	0.01	0.16	99.00	99.00	0.00	2882.50	3319.21	3577957.00	7.51	3548.08	3510.00
18	1	1	9396.00	20900.00	154.90	0	Spot (Block18, Row1, Column1)	49676.16	56589.00	17320.48	0.06	0.35	1488.00	1524.93	1488.00	294.42	0.01	0.19	100.00	100.00	45.02	55101.00	48188.16	32885864.00	163.55	10406.18	8834.00
18	2	1	9698.00	20910.00	157.40	0	Spot (Block18, Row1, Column2)	2089.18	2051.00	343.91	0.01	0.16	1484.00	1515.73	1484.00	254.80	0.01	0.17	84.00	57.00	0.00	567.00	605.18	1433175.00	2.25	1695.60	1717.50
18	3	1	9993.00	20911.00	149.25	0	Spot (Block18, Row1, Column3)	5737.50	4847.00	3303.78	0.07	0.58	1487.00	1519.56	1487.00	213.13	0.01	0.14	100.00	95.00	0.00	3360.00	4250.50	3505613.00	19.79	2321.34	2223.00
18	4	1	10293.00	20914.00	151.50	0	Spot (Block18, Row1, Column4)	2106.80	2079.00	329.46	0.01	0.16	1548.00	1578.76	1548.00	234.70	0.01	0.15	81.00	54.00	0.00	531.00	558.80	1325180.00	2.25	1750.62	1728.00
18	5	1	10593.00	20911.00	146.30	0	Spot (Block18, Row1, Column5)	14421.62	12948.00	9562.98	0.05	0.66	1588.00	1622.38	1588.00	254.44	0.01	0.16	100.00	99.00	0.00	11360.00	12833.62	8393384.00	50.30	3884.38	3493.00
18	6	1	10885.00	20913.00	146.70	0	Spot (Block18, Row1, Column6)	9894.54	9202.00	4977.64	0.03	0.50	1602.00	1642.41	1602.00	283.13	0.01	0.17	100.00	100.00	0.00	7600.00	8292.54	5808092.00	29.15	3207.24	2981.50
18	7	1	11184.00	20916.00	147.45	0	Spot (Block18, Row1, Column7)	21105.30	18925.50	11043.49	0.05	0.52	1613.00	1688.64	1613.00	419.56	0.02	0.25	100.00	100.00	0.00	17312.50	19492.30	12536551.00	46.28	5687.07	4739.00
18	8	1	11480.00	20919.00	157.60	0	Spot (Block18, Row1, Column8)	63905.20	65535.00	6140.46	0.01	0.10	1698.00	1807.14	1698.00	526.15	0.03	0.29	100.00	100.00	90.32	63837.00	62207.20	43583756.00	118.02	18109.63	15158.00
18	1	2	9390.00	21201.00	207.65	0	Spot (Block18, Row2, Column1)	1767.24	1718.50	234.92	0.01	0.13	1498.00	1545.72	1498.00	263.04	0.01	0.17	45.00	15.00	0.00	220.50	269.24	2159569.00	0.84	1613.68	1570.00
18	2	2	9695.00	21210.00	139.55	0	Spot (Block18, Row2, Column2)	4630.94	4559.00	1337.53	0.01	0.29	1529.00	1555.40	1529.00	229.76	0.01	0.15	100.00	100.00	0.00	3030.00	3101.94	2445134.00	13.39	2384.29	2296.50
18	3	2	9973.00	21209.00	230.65	0	Spot (Block18, Row2, Column3)	1864.06	1762.00	594.56	0.02	0.32	1563.00	1575.60	1563.00	235.62	0.00	0.15	45.00	26.00	0.00	199.00	301.06	2848285.00	1.22	1699.23	1617.50
18	4	2	10297.00	21215.00	175.85	0	Spot (Block18, Row2, Column4)	3654.81	3503.50	963.92	0.02	0.26	1581.00	1605.67	1581.00	241.93	0.01	0.15	99.00	98.00	0.00	1922.50	2073.81	3157754.00	8.47	2214.52	2234.50
18	5	2	10596.00	21209.00	188.95	0	Spot (Block18, Row2, Column5)	2250.58	2234.00	355.08	0.00	0.16	1571.00	1604.27	1571.00	236.35	0.01	0.15	90.00	71.00	0.00	663.00	679.58	2266333.00	2.73	1807.09	1794.50
18	6	2	10891.00	21220.00	182.80	0	Spot (Block18, Row2, Column6)	1906.62	1862.00	286.79	0.01	0.15	1589.00	1652.60	1589.00	308.40	0.02	0.19	44.00	18.00	0.00	273.00	317.62	1784599.00	0.82	1737.08	1706.00
18	7	2	11192.00	21213.00	158.80	0	Spot (Block18, Row2, Column7)	3097.22	2879.00	904.48	0.03	0.29	1596.00	1637.65	1596.00	256.88	0.01	0.16	96.00	91.00	0.00	1283.00	1501.22	2164957.00	5.68	1943.15	1967.50
18	8	2	11510.00	21213.00	223.00	0	Spot (Block18, Row2, Column8)	1962.54	1915.00	287.08	0.01	0.15	1683.00	1747.00	1683.00	425.95	0.02	0.24	33.00	1.00	0.00	232.00	279.54	2804466.00	0.51	1760.74	1728.00
18	1	3	9393.00	21508.00	150.25	0	Spot (Block18, Row3, Column1)	7625.25	6145.00	4856.09	0.09	0.64	1555.00	1574.83	1555.00	230.79	0.01	0.15	100.00	100.00	0.00	4590.00	6070.25	4720032.00	26.22	2773.87	2603.00
18	2	3	9696.00	21499.00	194.75	0	Spot (Block18, Row3, Column2)	1973.08	1927.00	314.36	0.01	0.16	1585.00	1595.52	1585.00	222.96	0.00	0.14	63.00	39.00	0.00	342.00	388.08	2117111.00	1.69	1817.71	1832.00
18	3	3	9979.00	21490.00	150.35	0	Spot (Block18, Row3, Column3)	2262.78	2146.50	716.74	0.02	0.32	1595.00	1620.30	1595.00	242.75	0.01	0.15	80.00	57.00	0.00	551.50	667.78	1393872.00	2.65	1877.40	1827.00
18	4	3	10292.00	21510.00	146.80	0	Spot (Block18, Row3, Column4)	11591.91	10357.50	6277.50	0.05	0.54	1600.00	1636.72	1600.00	252.14	0.01	0.15	100.00	100.00	0.00	8757.50	9991.91	6816044.00	39.48	3759.51	3191.50
18	5	3	10601.00	21512.00	192.10	0	Spot (Block18, Row3, Column5)	1980.83	1966.00	295.72	0.00	0.15	1591.00	1644.20	1591.00	310.86	0.01	0.19	55.00	26.00	0.00	375.00	389.83	2056101.00	1.08	1798.18	1760.50
18	6	3	10891.00	21511.00	190.75	0	Spot (Block18, Row3, Column6)	11338.34	9603.00	6264.37	0.07	0.55	1631.00	1716.09	1631.00	368.01	0.02	0.21	100.00	100.00	0.00	7972.00	9707.34	11644477.00	26.15	4164.21	4151.00
18	7	3	11196.00	21519.00	147.40	0	Spot (Block18, Row3, Column7)	9762.27	8490.00	6049.07	0.06	0.62	1663.00	1707.40	1663.00	420.59	0.01	0.25	100.00	93.00	0.00	6827.00	8099.27	5769500.00	19.15	3322.87	3029.50
18	8	3	11491.00	21526.00	154.35	0	Spot (Block18, Row3, Column8)	9001.40	8491.00	3445.79	0.03	0.38	1681.00	1694.43	1681.00	268.14	0.00	0.16	100.00	100.00	0.00	6810.00	7320.40	5904920.00	27.25	3664.63	3083.00
18	1	4	9389.00	21802.00	145.45	0	Spot (Block18, Row4, Column1)	11070.99	10314.00	5885.13	0.03	0.53	1553.00	1572.74	1553.00	231.70	0.01	0.15	100.00	100.00	0.00	8761.00	9517.99	6399030.00	40.99	3478.69	3018.00
18	2	4	9691.00	21810.00	207.80	0	Spot (Block18, Row4, Column2)	2200.51	2168.00	351.36	0.01	0.16	1582.00	1605.12	1582.00	249.09	0.01	0.16	83.00	60.00	0.00	586.00	618.51	2708823.00	2.39	1786.55	1761.50
18	3	4	9990.00	21806.00	145.80	0	Spot (Block18, Row4, Column3)	26942.15	26172.00	14234.97	0.01	0.53	1588.00	1617.64	1588.00	251.89	0.01	0.16	100.00	100.00	0.00	24584.00	25354.15	15572564.00	100.54	6640.19	5800.50
18	4	4	10283.00	21812.00	190.05	0	Spot (Block18, Row4, Column4)	1995.60	1992.00	293.05	0.00	0.15	1598.00	1642.12	1598.00	259.21	0.01	0.16	61.00	38.00	0.00	394.00	397.60	2037506.00	1.36	1810.68	1778.00
18	5	4	10577.00	21808.00	196.25	0	Spot (Block18, Row4, Column5)	1990.72	1894.00	482.36	0.02	0.24	1585.00	1620.63	1585.00	246.66	0.01	0.15	55.00	31.00	0.00	309.00	405.72	2177845.00	1.50	1790.39	1803.50
18	6	4	10891.00	21804.00	191.75	0	Spot (Block18, Row4, Column6)	2528.19	2447.50	415.63	0.01	0.16	1605.00	1676.28	1605.00	424.97	0.02	0.25	91.00	49.00	0.00	842.50	923.19	2629322.00	2.00	1957.67	1978.00
18	7	4	11182.00	21815.00	151.55	0	Spot (Block18, Row4, Column7)	9251.52	7253.00	6237.60	0.11	0.67	1650.00	1711.16	1650.00	423.47	0.02	0.25	100.00	95.00	0.00	5603.00	7601.52	5856212.00	17.81	2864.30	2584.50
18	8	4	11487.00	21825.00	155.10	0	Spot (Block18, Row4, Column8)	3599.64	3501.00	1124.00	0.01	0.31	1669.00	1684.26	1669.00	256.78	0.00	0.15	98.00	94.00	0.00	1832.00	1930.64	2361362.00	7.46	2174.32	2143.50
18	1	5	9393.00	22104.00	157.60	0	Spot (Block18, Row5, Column1)	2884.99	2779.00	752.81	0.02	0.26	1569.00	1595.40	1569.00	281.52	0.01	0.18	97.00	84.00	0.00	1210.00	1315.99	1976221.00	4.58	1892.16	1861.00
18	2	5	9687.00	22104.00	148.65	0	Spot (Block18, Row5, Column2)	10015.51	9472.00	3415.67	0.02	0.34	1595.00	1645.52	1595.00	287.32	0.01	0.17	100.00	100.00	0.00	7877.00	8420.51	6039351.00	29.13	3647.13	3380.50
18	3	5	9990.00	22113.00	164.45	0	Spot (Block18, Row5, Column3)	3640.63	3343.00	1180.65	0.04	0.32	1600.00	1646.55	1600.00	277.36	0.01	0.17	99.00	96.00	0.00	1743.00	2040.63	2734115.00	7.19	2145.59	2130.00
18	4	5	10291.00	22111.00	147.55	0	Spot (Block18, Row5, Column4)	13634.95	11740.50	9090.27	0.06	0.67	1595.00	1639.86	1595.00	286.56	0.01	0.17	100.00	100.00	0.00	10145.50	12039.95	8099163.00	41.86	3704.75	3461.50
18	5	5	10592.00	22112.00	143.40	0	Spot (Block18, Row5, Column5)	26881.29	25226.00	13941.97	0.03	0.52	1588.00	1634.06	1588.00	295.69	0.01	0.18	100.00	100.00	0.00	23638.00	25293.29	14892237.00	85.38	7370.38	6385.00
18	6	5	10885.00	22108.00	195.95	0	Spot (Block18, Row5, Column6)	1915.11	1864.00	314.12	0.01	0.16	1589.00	1654.37	1589.00	331.64	0.02	0.20	44.00	17.00	0.00	275.00	326.11	2081721.00	0.79	1763.65	1760.00
18	7	5	11191.00	22119.00	182.70	0	Spot (Block18, Row5, Column7)	12324.22	11105.50	6183.80	0.05	0.50	1681.00	1742.89	1681.00	391.79	0.02	0.22	100.00	100.00	0.00	9424.50	10643.22	11535473.00	27.01	4194.63	4178.00
18	8	5	11489.00	22115.00	146.90	0	Spot (Block18, Row5, Column8)	18012.86	15555.00	11952.32	0.06	0.66	1630.00	1692.76	1630.00	323.44	0.02	0.19	100.00	100.00	0.00	13925.00	16382.86	10573547.00	50.46	4453.80	3877.50
18	1	6	9384.00	22406.00	189.70	0	Spot (Block18, Row6, Column1)	9580.09	7984.00	5520.01	0.08	0.58	1587.00	1650.47	1587.00	352.96	0.02	0.21	100.00	100.00	0.00	6397.00	7993.09	9704635.00	22.47	3597.05	3601.00
18	2	6	9688.00	22404.00	206.60	0	Spot (Block18, Row6, Column2)	7205.65	6496.00	2931.60	0.05	0.41	1615.00	1689.50	1615.00	345.60	0.02	0.20	100.00	100.00	0.00	4881.00	5590.65	8747663.00	15.96	3303.38	3327.00
18	3	6	9981.00	22410.00	146.30	0	Spot (Block18, Row6, Column3)	13000.78	11650.00	7328.45	0.05	0.56	1594.00	1639.90	1594.00	272.55	0.01	0.17	100.00	100.00	0.00	10056.00	11406.78	7566452.00	41.68	4142.01	3496.00
18	4	6	10290.00	22410.00	174.40	0	Spot (Block18, Row6, Column4)	2533.22	2455.00	574.61	0.01	0.23	1590.00	1629.57	1590.00	278.20	0.01	0.17	90.00	73.00	0.00	865.00	943.22	2160839.00	3.25	1900.68	1906.50
18	5	6	10588.00	22409.00	143.15	0	Spot (Block18, Row6, Column5)	28195.87	27591.00	13800.18	0.01	0.49	1588.00	1626.20	1588.00	292.42	0.01	0.18	100.00	100.00	0.36	26003.00	26607.87	15761491.00	90.86	7059.49	5850.00
18	6	6	10890.00	22412.00	170.15	0	Spot (Block18, Row6, Column6)	2562.92	2332.50	762.17	0.04	0.30	1588.00	1630.18	1588.00	301.99	0.01	0.19	83.00	64.00	0.00	744.50	974.92	2065710.00	3.09	1903.28	1917.50
18	7	6	11188.00	22415.00	147.60	0	Spot (Block18, Row6, Column7)	12001.86	10853.50	6966.59	0.04	0.58	1602.00	1654.65	1602.00	341.93	0.01	0.21	100.00	100.00	0.00	9251.50	10399.86	7153106.00	30.26	3766.07	3330.00
18	8	6	11495.00	22420.00	146.90	0	Spot (Block18, Row6, Column8)	17233.96	15299.50	10874.69	0.05	0.63	1593.00	1633.26	1593.00	263.91	0.01	0.16	100.00	100.00	0.00	13706.50	15640.96	10133570.00	59.11	4681.69	3907.00
18	1	7	9384.00	22711.00	198.35	0	Spot (Block18, Row7, Column1)	2441.37	2353.00	525.51	0.02	0.22	1595.00	1634.74	1595.00	302.34	0.01	0.18	85.00	62.00	0.00	758.00	846.37	2717246.00	2.67	1869.23	1857.00
18	2	7	9686.00	22702.00	171.95	0	Spot (Block18, Row7, Column2)	2371.38	2251.00	567.95	0.02	0.24	1581.00	1616.17	1581.00	266.72	0.01	0.17	84.00	66.00	0.00	670.00	790.38	1954017.00	2.83	1856.70	1827.00
18	3	7	9997.00	22722.00	207.15	0	Spot (Block18, Row7, Column3)	1823.15	1788.00	288.81	0.01	0.16	1574.00	1600.33	1574.00	240.04	0.01	0.15	47.00	25.00	0.00	214.00	249.15	2227890.00	0.93	1715.95	1685.50
18	4	7	10288.00	22710.00	183.05	0	Spot (Block18, Row7, Column4)	2100.03	2064.00	371.68	0.01	0.18	1575.00	1612.27	1575.00	267.44	0.01	0.17	73.00	44.00	0.00	489.00	525.03	1969828.00	1.82	1741.34	1687.00
18	5	7	10586.00	22711.00	183.45	0	Spot (Block18, Row7, Column5)	3409.78	3212.00	993.90	0.03	0.29	1588.50	1636.95	1588.50	322.77	0.01	0.20	98.00	93.00	0.00	1623.50	1821.28	3212012.00	5.49	2144.96	2139.00
18	6	7	10882.00	22712.00	190.00	0	Spot (Block18, Row7, Column6)	8818.80	8564.00	3466.62	0.01	0.39	1599.00	1684.10	1599.00	409.55	0.02	0.24	100.00	100.00	0.00	6965.00	7219.80	9003996.00	17.42	3462.01	3441.00
18	7	7	11173.00	22715.00	148.45	0	Spot (Block18, Row7, Column7)	12303.92	11358.50	5673.87	0.03	0.46	1572.00	1603.87	1572.00	283.58	0.01	0.18	100.00	100.00	0.00	9786.50	10731.92	7406957.00	37.73	4271.79	3688.00
18	8	7	11489.00	22721.00	193.55	0	Spot (Block18, Row7, Column8)	3226.21	3172.50	603.25	0.01	0.19	1611.00	1653.72	1611.00	278.13	0.01	0.17	100.00	98.00	0.00	1561.50	1615.21	3419778.00	5.65	2085.53	2083.00
18	1	8	9375.00	23007.00	154.75	0	Spot (Block18, Row8, Column1)	3283.98	3084.50	1063.03	0.03	0.32	1646.00	1671.05	1646.00	271.08	0.01	0.16	97.00	92.00	0.00	1438.50	1637.98	2160859.00	5.95	2076.22	2097.00
18	2	8	9685.00	23010.00	195.35	0	Spot (Block18, Row8, Column2)	2318.71	2217.00	545.29	0.02	0.24	1569.00	1598.15	1569.00	249.43	0.01	0.16	81.00	65.00	0.00	648.00	749.71	2508846.00	2.89	1836.29	1806.50
18	3	8	9976.00	23010.00	149.05	0	Spot (Block18, Row8, Column3)	8425.79	6728.00	5691.25	0.10	0.68	1570.00	1592.11	1570.00	266.85	0.01	0.17	100.00	95.00	0.00	5158.00	6855.79	5131305.00	25.61	2771.23	2560.00
18	4	8	10285.00	23006.00	147.15	0	Spot (Block18, Row8, Column4)	17496.40	17010.50	6753.17	0.01	0.39	1573.50	1596.50	1573.50	285.52	0.01	0.18	100.00	100.00	0.00	15437.00	15922.90	10322878.00	55.69	5192.94	4812.50
18	5	8	10580.00	23014.00	200.85	0	Spot (Block18, Row8, Column5)	1854.16	1801.00	312.31	0.01	0.17	1583.00	1626.41	1583.00	360.07	0.01	0.22	36.00	9.00	0.00	218.00	271.16	2115601.00	0.63	1685.88	1701.50
18	6	8	10887.00	23013.00	178.80	0	Spot (Block18, Row8, Column6)	15539.59	12452.50	9497.36	0.10	0.61	1604.00	1705.16	1604.00	450.66	0.03	0.26	100.00	100.00	0.00	10848.50	13935.59	13985635.00	30.70	4476.02	4420.00
18	7	8	11184.00	23013.00	151.85	0	Spot (Block18, Row8, Column7)	4757.96	4351.50	1833.63	0.04	0.39	1593.00	1653.15	1593.00	347.34	0.02	0.21	99.00	95.00	0.00	2758.50	3164.96	3016547.00	8.94	2278.93	2159.00
18	8	8	11468.00	23014.00	164.45	0	Spot (Block18, Row8, Column8)	2615.22	2464.00	809.83	0.03	0.31	1674.00	1707.83	1674.00	282.02	0.01	0.17	88.00	68.00	0.00	790.00	941.22	1964030.00	3.22	1919.05	1869.50
19	1	1	13897.00	20925.00	156.30	0	Spot (Block19, Row1, Column1)	52394.76	65322.50	15509.38	0.10	0.30	957.00	995.13	957.00	257.02	0.02	0.26	100.00	100.00	49.11	64365.50	51437.76	35314348.00	199.99	11907.36	10347.50
19	2	1	14190.00	20932.00	165.15	0	Spot (Block19, Row1, Column2)	1477.65	1378.50	286.62	0.03	0.19	898.00	935.30	898.00	201.75	0.02	0.22	95.00	64.00	0.00	480.50	579.65	1117102.00	2.69	1086.26	1070.50
19	3	1	14490.00	20937.00	201.75	0	Spot (Block19, Row1, Column3)	1033.49	1004.50	126.16	0.01	0.12	892.00	908.09	892.00	146.53	0.01	0.16	42.00	15.00	0.00	112.50	141.49	1192646.00	0.86	940.87	917.00
19	4	1	14794.00	20940.00	160.20	0	Spot (Block19, Row1, Column4)	1410.97	1408.00	259.14	0.00	0.18	897.00	911.26	897.00	142.79	0.01	0.16	93.00	74.00	0.00	511.00	513.97	998964.00	3.50	1051.81	1032.50
19	5	1	15102.00	20934.00	186.85	0	Spot (Block19, Row1, Column5)	1219.33	1185.00	181.01	0.01	0.15	914.00	937.93	914.00	97.38	0.01	0.10	92.00	69.00	0.00	271.00	305.33	1202262.00	2.89	1026.57	1011.00
19	6	1	15384.00	20939.00	165.50	0	Spot (Block19, Row1, Column6)	1395.14	1381.00	218.43	0.00	0.16	934.00	956.44	934.00	101.47	0.01	0.11	97.00	88.00	0.00	447.00	461.14	1064488.00	4.32	1089.64	1093.00
19	7	1	15693.00	20936.00	155.55	0	Spot (Block19, Row1, Column7)	1792.56	1718.00	426.52	0.02	0.24	964.00	1006.47	964.00	325.67	0.02	0.32	90.00	58.00	0.00	754.00	828.56	1192055.00	2.41	1192.02	1164.00
19	8	1	15981.00	20944.00	159.25	0	Spot (Block19, Row1, Column8)	63988.61	65535.00	5995.25	0.01	0.09	1003.00	1094.72	1003.00	419.91	0.04	0.38	100.00	100.00	91.26	64532.00	62985.61	44664472.00	149.78	15729.61	13824.00
19	1	2	13881.00	21225.00	176.85	0	Spot (Block19, Row2, Column1)	1120.34	1103.00	125.67	0.01	0.11	925.00	965.79	925.00	188.02	0.02	0.19	46.00	8.00	0.00	178.00	195.34	974697.00	0.82	1067.03	997.50
19	2	2	14185.00	21238.00	154.00	0	Spot (Block19, Row2, Column2)	1110.20	1091.00	149.72	0.01	0.13	898.00	912.90	898.00	94.38	0.01	0.10	79.00	53.00	0.00	193.00	212.20	727179.00	2.09	1021.19	1009.50
19	3	2	14498.00	21229.00	176.60	0	Spot (Block19, Row2, Column3)	1069.64	1081.00	119.12	0.00	0.11	887.00	896.41	887.00	139.43	0.00	0.16	56.00	26.00	0.00	194.00	182.64	931654.00	1.24	986.72	967.50
19	4	2	14796.00	21242.00	211.80	0	Spot (Block19, Row2, Column4)	1038.96	1005.00	125.96	0.01	0.12	892.00	908.07	892.00	147.44	0.01	0.16	41.00	15.00	0.00	113.00	146.96	1329868.00	0.89	958.35	960.00
19	5	2	15097.00	21230.00	201.05	0	Spot (Block19, Row2, Column5)	1943.89	1829.50	451.75	0.03	0.23	907.00	925.67	907.00	98.16	0.01	0.11	100.00	99.00	0.00	922.50	1036.89	2227702.00	10.37	1268.24	1240.50
19	6	2	15374.00	21235.00	229.85	0	Spot (Block19, Row2, Column6)	1077.85	1065.00	145.98	0.01	0.14	914.00	955.72	914.00	177.10	0.02	0.19	38.00	11.00	0.00	151.00	163.85	1632945.00	0.69	973.97	981.00
19	7	2	15706.00	21227.00	207.80	0	Spot (Block19, Row2, Column7)	1107.17	1097.00	125.69	0.00	0.11	907.00	934.33	907.00	109.92	0.01	0.12	74.00	39.00	0.00	190.00	200.17	1364029.00	1.57	961.48	938.00
19	8	2	16007.00	21229.00	222.95	0	Spot (Block19, Row2, Column8)	1109.66	1098.00	134.26	0.00	0.12	992.00	1049.32	992.00	330.36	0.02	0.31	8.00	0.00	0.00	106.00	117.66	1582374.00	0.18	1023.98	1003.00
19	1	3	13889.00	21523.00	167.50	0	Spot (Block19, Row3, Column1)	1342.28	1300.00	199.04	0.01	0.15	903.00	928.07	903.00	100.43	0.01	0.11	98.00	91.00	0.00	397.00	439.28	1040267.00	4.12	1067.69	1072.00
19	2	3	14194.00	21536.00	206.35	0	Spot (Block19, Row3, Column2)	1126.55	1113.00	113.42	0.01	0.10	897.00	914.44	897.00	94.40	0.01	0.10	91.00	64.00	0.00	216.00	229.55	1363126.00	2.25	1011.68	1024.00
19	3	3	14482.00	21532.00	168.40	0	Spot (Block19, Row3, Column3)	1431.42	1378.00	287.78	0.02	0.20	898.00	915.12	898.00	95.46	0.01	0.10	99.00	93.00	0.00	480.00	533.42	1127960.00	5.41	1059.09	1026.00
19	4	3	14790.00	21532.00	151.35	0	Spot (Block19, Row3, Column4)	1509.14	1420.00	324.26	0.03	0.21	898.00	909.98	898.00	87.79	0.01	0.10	100.00	98.00	0.00	522.00	611.14	950761.00	6.82	1096.85	1094.50
19	5	3	15087.00	21541.00	160.70	0	Spot (Block19, Row3, Column5)	1410.50	1380.50	320.32	0.01	0.23	909.00	948.41	909.00	168.18	0.02	0.18	94.00	65.00	0.00	471.50	501.50	1007094.00	2.75	1094.00	1076.00
19	6	3	15392.00	21538.00	172.40	0	Spot (Block19, Row3, Column6)	9771.09	8726.00	5143.47	0.05	0.53	934.00	995.22	934.00	232.21	0.03	0.23	100.00	100.00	0.00	7792.00	8837.09	8070923.00	37.79	2628.94	2628.00
19	7	3	15696.00	21552.00	173.30	0	Spot (Block19, Row3, Column7)	1143.48	1102.00	146.67	0.02	0.13	916.00	963.64	916.00	173.94	0.02	0.18	55.00	23.00	0.00	186.00	227.48	955951.00	1.03	1025.71	1006.50
19	8	3	15990.00	21553.00	154.70	0	Spot (Block19, Row3, Column8)	2348.22	2245.00	674.03	0.02	0.29	974.00	979.75	974.00	124.21	0.00	0.13	100.00	98.00	0.00	1271.00	1374.22	1542781.00	11.02	1405.94	1379.00
19	1	4	13896.00	21828.00	157.25	0	Spot (Block19, Row4, Column1)	1614.64	1533.00	426.32	0.02	0.26	908.00	937.76	908.00	109.37	0.01	0.12	100.00	99.00	0.00	625.00	706.64	1099568.00	6.19	1172.72	1154.00
19	2	4	14187.00	21833.00	189.70	0	Spot (Block19, Row4, Column2)	1532.36	1513.00	318.44	0.01	0.21	906.00	935.91	906.00	112.58	0.01	0.12	99.00	91.00	0.00	607.00	626.36	1563003.00	5.30	1114.27	1097.00
19	3	4	14487.00	21832.00	154.30	0	Spot (Block19, Row4, Column3)	3059.32	2898.00	1045.42	0.02	0.34	906.00	933.55	906.00	105.75	0.01	0.11	100.00	100.00	0.00	1992.00	2153.32	1982438.00	20.10	1485.47	1407.00
19	4	4	14794.00	21825.00	198.75	0	Spot (Block19, Row4, Column4)	1079.04	1065.00	150.67	0.01	0.14	899.00	915.91	899.00	94.13	0.01	0.10	65.00	39.00	0.00	166.00	180.04	1202048.00	1.73	997.29	980.00
19	5	4	15074.00	21831.00	200.20	0	Spot (Block19, Row4, Column5)	1149.68	1098.00	167.08	0.02	0.15	901.00	922.18	901.00	99.99	0.01	0.11	82.00	49.00	0.00	197.00	248.68	1308337.00	2.28	990.40	980.00
19	6	4	15392.00	21833.00	199.45	0	Spot (Block19, Row4, Column6)	2011.94	1990.00	386.30	0.00	0.19	942.00	976.42	942.00	179.96	0.02	0.18	99.00	97.00	0.00	1048.00	1069.94	2279529.00	5.75	1296.86	1263.00
19	7	4	15684.00	21837.00	179.60	0	Spot (Block19, Row4, Column7)	1327.86	1280.00	365.13	0.02	0.27	946.00	972.55	946.00	156.15	0.01	0.16	81.00	53.00	0.00	334.00	381.86	1203037.00	2.28	1076.60	1090.50
19	8	4	15991.00	21837.00	166.20	0	Spot (Block19, Row4, Column8)	1232.86	1206.50	162.26	0.01	0.13	952.00	964.14	952.00	130.31	0.01	0.14	79.00	48.00	0.00	254.50	280.86	946836.00	2.06	1051.38	1024.50
19	1	5	13894.00	22131.00	160.25	0	Spot (Block19, Row5, Column1)	1785.24	1779.50	421.47	0.00	0.24	935.00	975.21	935.00	163.44	0.02	0.17	98.00	87.00	0.00	844.50	850.24	1267520.00	4.96	1166.46	1156.00
19	2	5	14185.00	22131.00	159.35	0	Spot (Block19, Row5, Column2)	2532.86	2524.00	712.36	0.00	0.28	916.00	953.36	916.00	132.04	0.02	0.14	100.00	100.00	0.00	1608.00	1616.86	1765406.00	11.96	1343.99	1320.00
19	3	5	14490.00	22134.00	161.30	0	Spot (Block19, Row5, Column3)	2673.63	2577.50	892.43	0.02	0.33	919.00	948.76	919.00	114.04	0.01	0.12	100.00	100.00	0.00	1658.50	1754.63	1925013.00	15.13	1331.30	1322.00
19	4	5	14781.00	22132.00	172.85	0	Spot (Block19, Row5, Column4)	1327.62	1279.00	234.40	0.02	0.18	906.00	927.40	906.00	103.83	0.01	0.11	95.00	83.00	0.00	373.00	421.62	1097939.00	3.85	1056.98	1047.00
19	5	5	15094.00	22134.00	144.85	0	Spot (Block19, Row5, Column5)	4169.93	3995.00	1447.71	0.02	0.35	902.00	923.00	902.00	108.46	0.01	0.12	100.00	100.00	0.00	3093.00	3267.93	2389370.00	29.94	1712.92	1512.00
19	6	5	15390.00	22137.00	205.90	0	Spot (Block19, Row5, Column6)	1181.95	1155.00	176.53	0.01	0.15	925.00	961.84	925.00	152.64	0.02	0.16	68.00	32.00	0.00	230.00	256.95	1430160.00	1.44	1034.63	1015.50
19	7	5	15690.00	22139.00	174.55	0	Spot (Block19, Row5, Column7)	6950.63	6394.50	3140.95	0.04	0.45	960.00	995.96	960.00	194.30	0.02	0.20	100.00	100.00	0.00	5434.50	5990.63	5935841.00	30.65	2265.26	2254.00
19	8	5	15996.00	22145.00	167.65	0	Spot (Block19, Row5, Column8)	1424.98	1409.00	266.96	0.00	0.19	961.00	981.60	961.00	173.21	0.01	0.18	86.00	58.00	0.00	448.00	463.98	1107207.00	2.56	1097.40	1089.00
19	1	6	13888.00	22432.00	168.00	0	Spot (Block19, Row6, Column1)	8219.78	7065.50	4346.02	0.07	0.53	986.00	1034.83	986.00	230.06	0.02	0.22	100.00	100.00	0.00	6079.50	7233.78	6493625.00	31.23	2435.02	2341.00
19	2	6	14188.00	22433.00	189.50	0	Spot (Block19, Row6, Column2)	3723.95	3631.00	1294.23	0.01	0.35	961.00	998.08	961.00	202.12	0.02	0.20	100.00	100.00	0.00	2670.00	2762.95	3783533.00	13.49	1736.83	1741.00
19	3	6	14479.00	22434.00	175.55	0	Spot (Block19, Row6, Column3)	1580.17	1542.50	395.37	0.01	0.25	924.50	955.25	924.50	124.99	0.01	0.13	96.00	83.00	0.00	618.00	655.67	1368427.00	5.00	1136.92	1115.00
19	4	6	14795.00	22437.00	175.45	0	Spot (Block19, Row6, Column4)	1252.30	1206.00	181.35	0.02	0.14	908.00	937.20	908.00	109.17	0.01	0.12	94.00	69.00	0.00	298.00	344.30	1069465.00	2.89	1065.27	1019.50
19	5	6	15089.00	22436.00	146.15	0	Spot (Block19, Row6, Column5)	3665.75	3536.50	1269.91	0.02	0.35	905.00	930.46	905.00	106.85	0.01	0.11	100.00	100.00	0.00	2631.50	2760.75	2118803.00	25.60	1591.05	1515.00
19	6	6	15391.00	22432.00	175.95	0	Spot (Block19, Row6, Column6)	1169.40	1176.00	152.66	0.00	0.13	927.00	953.83	927.00	121.92	0.01	0.13	73.00	50.00	0.00	249.00	242.40	1010358.00	1.77	1035.24	1010.00
19	7	6	15681.00	22441.00	168.70	0	Spot (Block19, Row6, Column7)	1335.09	1299.50	205.98	0.01	0.15	945.00	968.94	945.00	143.09	0.01	0.15	89.00	67.00	0.00	354.50	390.09	1060064.00	2.56	1077.60	1077.00
19	8	6	15997.00	22447.00	182.95	0	Spot (Block19, Row6, Column8)	1231.19	1176.00	211.54	0.02	0.17	949.00	964.40	949.00	106.78	0.01	0.11	82.00	53.00	0.00	227.00	282.19	1154856.00	2.50	1054.99	1076.50
19	1	7	13892.00	22729.00	182.20	0	Spot (Block19, Row7, Column1)	1791.26	1720.00	421.02	0.02	0.24	991.00	1030.14	991.00	192.34	0.02	0.19	96.00	84.00	0.00	729.00	800.26	1664084.00	3.96	1235.49	1233.00
19	2	7	14192.00	22739.00	193.10	0	Spot (Block19, Row7, Column2)	1158.18	1120.00	161.76	0.01	0.14	957.00	969.87	957.00	135.45	0.01	0.14	56.00	31.00	0.00	163.00	201.18	1221878.00	1.39	1057.68	1071.00
19	3	7	14476.00	22729.00	206.35	0	Spot (Block19, Row7, Column3)	1151.77	1108.00	159.42	0.02	0.14	912.00	944.81	912.00	110.46	0.02	0.12	75.00	46.00	0.00	196.00	239.77	1394797.00	1.87	1048.88	1081.00
19	4	7	14790.00	22736.00	205.20	0	Spot (Block19, Row7, Column4)	1109.55	1096.00	177.16	0.01	0.16	909.00	939.87	909.00	116.97	0.01	0.12	63.00	37.00	0.00	187.00	200.55	1328137.00	1.45	999.61	985.00
19	5	7	15076.00	22736.00	219.65	0	Spot (Block19, Row7, Column5)	1161.04	1130.00	146.66	0.01	0.13	911.00	943.73	911.00	126.55	0.02	0.13	78.00	44.00	0.00	219.00	250.04	1604564.00	1.72	1009.99	998.00
19	6	7	15384.00	22737.00	185.10	0	Spot (Block19, Row7, Column6)	4310.08	4322.50	1550.47	0.00	0.36	972.00	1012.76	972.00	248.18	0.02	0.25	100.00	100.00	0.00	3350.50	3338.08	4154920.00	13.29	1824.71	1806.00
19	7	7	15674.00	22745.00	178.85	0	Spot (Block19, Row7, Column7)	1383.69	1324.00	221.23	0.02	0.16	971.00	977.40	971.00	128.81	0.00	0.13	95.00	74.00	0.00	353.00	412.69	1232866.00	3.15	1118.63	1106.00
19	8	7	15990.00	22739.00	201.55	0	Spot (Block19, Row7, Column8)	2691.27	2587.00	573.88	0.02	0.21	977.00	985.94	977.00	118.14	0.00	0.12	100.00	100.00	0.00	1610.00	1714.27	3100345.00	14.44	1508.03	1461.00
19	1	8	13873.00	23035.00	147.50	0	Spot (Block19, Row8, Column1)	3027.06	2918.00	963.42	0.02	0.32	1008.00	1048.94	1008.00	156.38	0.02	0.15	99.00	99.00	0.00	1910.00	2019.06	1792017.00	12.65	1577.48	1510.50
19	2	8	14184.00	23037.00	192.35	0	Spot (Block19, Row8, Column2)	1205.47	1180.00	160.77	0.01	0.13	980.00	998.63	980.00	139.81	0.01	0.14	60.00	36.00	0.00	200.00	225.47	1258515.00	1.48	1102.54	1079.50
19	3	8	14477.00	23030.00	196.25	0	Spot (Block19, Row8, Column3)	1282.54	1264.00	203.96	0.01	0.16	966.00	975.50	966.00	131.76	0.00	0.14	81.00	54.00	0.00	298.00	316.54	1395404.00	2.33	1078.72	1066.00
19	4	8	14787.00	23034.00	154.25	0	Spot (Block19, Row8, Column4)	4498.30	4270.00	1760.42	0.02	0.39	972.00	977.16	972.00	139.21	0.00	0.14	100.00	100.00	0.00	3298.00	3526.30	2923895.00	25.29	1732.56	1619.00
19	5	8	15076.00	23036.00	215.60	0	Spot (Block19, Row8, Column5)	1099.53	1088.00	131.58	0.00	0.12	971.00	1000.40	971.00	238.25	0.01	0.24	17.00	0.00	0.00	117.00	128.53	1456873.00	0.42	980.86	981.50
19	6	8	15386.00	23036.00	158.40	0	Spot (Block19, Row8, Column6)	16794.88	14081.00	9257.95	0.08	0.55	984.00	1056.94	984.00	313.78	0.03	0.30	100.00	100.00	0.00	13097.00	15810.88	11672443.00	50.16	3557.71	3436.00
19	7	8	15687.00	23042.00	179.60	0	Spot (Block19, Row8, Column7)	1274.05	1220.00	218.15	0.02	0.17	984.00	1019.00	984.00	225.26	0.02	0.22	52.00	20.00	0.00	236.00	290.05	1156837.00	1.13	1085.87	1084.50
19	8	8	15971.00	23050.00	153.35	0	Spot (Block19, Row8, Column8)	1890.32	1769.00	791.09	0.03	0.42	990.00	1010.58	990.00	130.78	0.01	0.13	99.00	92.00	0.00	779.00	900.32	1226820.00	6.73	1241.52	1203.00
20	1	1	18400.00	20949.00	157.55	0	Spot (Block20, Row1, Column1)	53276.02	65535.00	14843.94	0.09	0.28	658.00	692.68	658.00	212.96	0.02	0.31	100.00	100.00	50.66	64877.00	52618.02	36281264.00	246.92	12419.45	10447.50
20	2	1	18690.00	20956.00	149.55	0	Spot (Block20, Row1, Column2)	2445.30	2437.00	771.78	0.00	0.32	655.00	680.31	655.00	159.26	0.02	0.23	100.00	100.00	0.00	1782.00	1790.30	1498971.00	11.08	1101.89	1057.00
20	3	1	18997.00	20954.00	150.05	0	Spot (Block20, Row1, Column3)	2943.29	2712.50	1367.63	0.04	0.46	640.00	649.81	640.00	51.12	0.01	0.08	100.00	100.00	0.00	2072.50	2303.29	1818951.00	44.86	1229.39	1092.50
20	4	1	19287.00	20960.00	154.05	0	Spot (Block20, Row1, Column4)	1906.67	1833.00	600.00	0.02	0.31	650.00	659.16	650.00	63.49	0.01	0.10	100.00	100.00	0.00	1183.00	1256.67	1239336.00	19.65	956.54	889.00
20	5	1	19597.00	20962.00	149.65	0	Spot (Block20, Row1, Column5)	6033.45	5556.00	3500.22	0.04	0.58	668.00	672.32	668.00	65.78	0.00	0.10	100.00	100.00	0.00	4888.00	5365.45	3692471.00	81.50	1771.45	1553.00
20	6	1	19892.00	20962.00	147.55	0	Spot (Block20, Row1, Column6)	5029.14	4823.00	2294.40	0.02	0.46	671.00	681.37	671.00	102.12	0.01	0.15	100.00	100.00	0.00	4152.00	4358.14	3022512.00	42.57	1699.75	1512.00
20	7	1	20189.00	20962.00	148.95	0	Spot (Block20, Row1, Column7)	13623.64	13060.00	6985.84	0.02	0.51	672.00	707.80	672.00	272.48	0.02	0.38	100.00	100.00	0.00	12388.00	12951.64	8283175.00	47.40	3723.56	2803.00
20	8	1	20481.00	20967.00	160.40	0	Spot (Block20, Row1, Column8)	63836.90	65535.00	6252.22	0.01	0.10	739.00	811.54	739.00	370.52	0.04	0.46	100.00	100.00	90.30	64796.00	63097.90	45388472.00	170.10	15477.51	12686.50
20	1	2	18369.00	21287.00	162.35	0	Spot (Block20, Row2, Column1)	704.67	697.00	49.05	0.00	0.07	635.00	657.33	635.00	112.63	0.02	0.17	19.00	0.00	0.00	62.00	69.67	513704.00	0.42	662.80	663.00
20	2	2	18697.00	21254.00	139.50	0	Spot (Block20, Row2, Column2)	3097.85	3029.50	759.13	0.01	0.25	648.00	654.59	648.00	54.55	0.00	0.08	100.00	100.00	0.00	2381.50	2449.85	1617079.00	44.79	1353.80	1341.00
20	3	2	18997.00	21256.00	197.55	0	Spot (Block20, Row2, Column3)	869.01	812.00	157.93	0.03	0.18	636.00	647.76	636.00	63.91	0.01	0.10	94.00	66.00	0.00	176.00	233.01	957647.00	3.46	697.33	698.00
20	4	2	19301.00	21260.00	175.05	0	Spot (Block20, Row2, Column4)	2423.42	2390.00	797.25	0.01	0.33	644.00	658.38	644.00	74.73	0.01	0.11	100.00	100.00	0.00	1746.00	1779.42	2086561.00	23.62	1094.73	1104.50
20	5	2	19596.00	21256.00	194.40	0	Spot (Block20, Row2, Column5)	1134.75	1091.00	179.55	0.02	0.16	654.00	661.68	654.00	62.02	0.01	0.09	100.00	99.00	0.00	437.00	480.75	1210776.00	7.63	800.53	784.00
20	6	2	19893.00	21259.00	155.25	0	Spot (Block20, Row2, Column6)	1471.97	1415.00	396.45	0.02	0.27	654.00	663.13	654.00	64.75	0.01	0.10	99.00	99.00	0.00	761.00	817.97	975919.00	12.49	853.32	836.00
20	7	2	20197.00	21261.00	154.15	0	Spot (Block20, Row2, Column7)	1958.41	1819.50	655.41	0.03	0.33	673.00	677.83	673.00	76.63	0.00	0.11	100.00	100.00	0.00	1146.50	1285.41	1272967.00	16.71	1004.01	965.50
20	8	2	20533.00	21247.00	152.35	0	Spot (Block20, Row2, Column8)	812.35	816.00	46.20	0.00	0.06	715.00	760.49	715.00	273.37	0.03	0.36	0.00	0.00	0.00	101.00	97.35	515033.00	0.19	762.08	757.50
20	1	3	18396.00	21553.00	152.25	0	Spot (Block20, Row3, Column1)	5399.91	4887.00	2980.46	0.04	0.55	633.00	643.38	633.00	55.49	0.01	0.09	100.00	100.00	0.00	4254.00	4766.91	3418143.00	85.72	1585.41	1359.00
20	2	3	18690.00	21558.00	176.20	0	Spot (Block20, Row3, Column2)	934.12	865.00	197.46	0.03	0.21	644.00	655.15	644.00	56.13	0.01	0.09	97.00	79.00	0.00	221.00	290.12	812682.00	4.97	722.99	717.50
20	3	3	18991.00	21553.00	158.05	0	Spot (Block20, Row3, Column3)	1928.50	1616.00	1800.76	0.08	0.93	634.00	651.81	634.00	82.08	0.01	0.13	99.00	98.00	0.00	982.00	1294.50	1324880.00	15.55	956.27	850.00
20	4	3	19292.00	21559.00	150.25	0	Spot (Block20, Row3, Column4)	5095.02	4806.00	2364.97	0.03	0.46	645.00	660.08	645.00	69.89	0.01	0.11	100.00	100.00	0.00	4161.00	4450.02	3164010.00	63.46	1613.70	1422.00
20	5	3	19602.00	21559.00	153.85	0	Spot (Block20, Row3, Column5)	1352.48	1313.00	385.85	0.01	0.29	653.00	661.34	653.00	63.45	0.01	0.10	100.00	100.00	0.00	660.00	699.48	876404.00	10.89	842.20	824.50
20	6	3	19901.00	21560.00	184.00	0	Spot (Block20, Row3, Column6)	2393.82	2249.00	974.41	0.03	0.41	657.00	670.41	657.00	75.30	0.01	0.11	100.00	100.00	0.00	1592.00	1736.82	2283701.00	22.89	1127.65	1110.00
20	7	3	20201.00	21565.00	149.45	0	Spot (Block20, Row3, Column7)	4825.16	4396.00	2557.57	0.04	0.53	668.00	677.44	668.00	67.79	0.01	0.10	100.00	100.00	0.00	3728.00	4157.16	2962649.00	61.18	1549.49	1352.00
20	8	3	20496.00	21565.00	160.95	0	Spot (Block20, Row3, Column8)	1304.07	1272.00	250.14	0.01	0.19	690.00	692.64	690.00	51.20	0.00	0.07	100.00	100.00	0.00	582.00	614.07	933711.00	11.94	876.88	866.50
20	1	4	18395.00	21851.00	147.50	0	Spot (Block20, Row4, Column1)	4968.32	4806.00	2275.42	0.01	0.46	652.00	659.10	652.00	59.84	0.00	0.09	100.00	100.00	0.00	4154.00	4316.32	2946212.00	72.01	1659.18	1433.50
20	2	4	18693.00	21852.00	178.25	0	Spot (Block20, Row4, Column2)	998.61	986.00	150.66	0.01	0.15	655.00	663.61	655.00	86.53	0.01	0.13	97.00	85.00	0.00	331.00	343.61	888760.00	3.87	765.75	764.00
20	3	4	18993.00	21856.00	148.00	0	Spot (Block20, Row4, Column3)	21359.55	20337.00	10561.04	0.02	0.49	650.00	666.62	650.00	102.86	0.01	0.15	100.00	100.00	0.00	19687.00	20709.55	12815730.00	201.18	5042.09	4061.50
20	4	4	19273.00	21856.00	192.90	0	Spot (Block20, Row4, Column4)	868.09	866.00	97.96	0.00	0.11	657.00	669.42	657.00	86.23	0.01	0.13	90.00	59.00	0.00	209.00	211.09	909760.00	2.30	732.90	715.00
20	5	4	19571.00	21853.00	177.20	0	Spot (Block20, Row4, Column5)	966.07	885.00	374.84	0.04	0.39	662.00	672.38	662.00	94.24	0.01	0.14	94.00	63.00	0.00	223.00	304.07	849179.00	3.12	758.06	772.00
20	6	4	19899.00	21856.00	186.35	0	Spot (Block20, Row4, Column6)	1937.71	1887.00	473.51	0.01	0.24	666.00	676.43	666.00	67.92	0.01	0.10	100.00	100.00	0.00	1221.00	1271.71	1893142.00	18.57	1037.59	1008.00
20	7	4	20188.00	21863.00	147.30	0	Spot (Block20, Row4, Column7)	3763.78	3306.00	2158.55	0.06	0.57	684.00	695.01	684.00	67.44	0.01	0.10	100.00	100.00	0.00	2622.00	3079.78	2224392.00	45.50	1299.05	1131.00
20	8	4	20495.00	21874.00	156.00	0	Spot (Block20, Row4, Column8)	1789.80	1763.00	487.36	0.01	0.27	699.00	706.53	699.00	62.47	0.00	0.09	100.00	100.00	0.00	1064.00	1090.80	1200953.00	17.34	970.75	921.00
20	1	5	18393.00	22155.00	146.25	0	Spot (Block20, Row5, Column1)	4547.78	4242.50	2037.64	0.03	0.45	644.00	660.62	644.00	72.53	0.01	0.11	100.00	100.00	0.00	3598.50	3903.78	2646809.00	53.60	1576.25	1415.50
20	2	5	18692.00	22154.00	157.95	0	Spot (Block20, Row5, Column2)	1421.12	1387.00	297.02	0.01	0.21	667.00	672.13	667.00	66.63	0.00	0.10	100.00	100.00	0.00	720.00	754.12	979151.00	11.24	880.45	867.00
20	3	5	18988.00	22157.00	157.50	0	Spot (Block20, Row5, Column3)	1655.30	1543.00	494.90	0.03	0.30	668.00	678.25	668.00	90.51	0.01	0.13	100.00	100.00	0.00	875.00	987.30	1135539.00	10.80	932.70	917.00
20	4	5	19290.00	22158.00	149.35	0	Spot (Block20, Row5, Column4)	3769.38	3286.00	1877.07	0.06	0.50	677.00	687.37	677.00	118.05	0.01	0.17	100.00	100.00	0.00	2609.00	3092.38	2303091.00	26.11	1360.02	1143.00
20	5	5	19592.00	22158.00	147.45	0	Spot (Block20, Row5, Column5)	26899.67	25366.00	14540.47	0.03	0.54	685.00	707.37	685.00	155.89	0.01	0.22	100.00	100.00	0.17	24681.00	26214.67	16112905.00	168.02	5325.49	4236.50
20	6	5	19895.00	22159.00	156.05	0	Spot (Block20, Row5, Column6)	1609.10	1503.00	484.37	0.03	0.30	692.00	708.50	692.00	92.87	0.01	0.13	100.00	99.00	0.00	811.00	917.10	1079706.00	9.70	918.82	911.50
20	7	5	20193.00	22164.00	193.35	0	Spot (Block20, Row5, Column7)	2839.73	2728.50	1003.28	0.02	0.35	708.00	732.26	708.00	95.75	0.01	0.13	100.00	100.00	0.00	2020.50	2131.73	3010110.00	22.01	1327.34	1312.50
20	8	5	20491.00	22165.00	147.15	0	Spot (Block20, Row5, Column8)	8443.82	7142.00	5135.80	0.07	0.61	704.00	720.95	704.00	79.97	0.01	0.11	100.00	100.00	0.00	6438.00	7739.82	5015631.00	96.58	2078.16	1832.00
20	1	6	18389.00	22453.00	178.15	0	Spot (Block20, Row6, Column1)	2265.07	2142.00	856.64	0.02	0.38	636.00	659.10	636.00	87.00	0.02	0.13	100.00	100.00	0.00	1506.00	1629.07	2002321.00	18.46	1107.43	1098.50
20	2	6	18689.00	22454.00	199.00	0	Spot (Block20, Row6, Column2)	2144.22	2083.00	633.23	0.01	0.30	660.00	675.40	660.00	92.99	0.01	0.14	100.00	100.00	0.00	1423.00	1484.22	2410102.00	15.80	1134.08	1121.00
20	3	6	18976.00	22455.00	148.85	0	Spot (Block20, Row6, Column3)	8990.25	8426.00	4501.27	0.03	0.50	664.00	674.32	664.00	79.42	0.01	0.12	100.00	100.00	0.00	7762.00	8326.25	5430112.00	104.71	2595.62	2303.50
20	4	6	19301.00	22456.00	162.75	0	Spot (Block20, Row6, Column4)	1613.55	1525.50	534.23	0.02	0.33	675.00	687.59	675.00	124.13	0.01	0.18	99.00	97.00	0.00	850.50	938.55	1187573.00	7.46	906.27	865.50
20	5	6	19587.00	22458.00	147.20	0	Spot (Block20, Row6, Column5)	28255.62	26662.50	14711.45	0.03	0.52	685.00	709.63	685.00	154.00	0.02	0.22	100.00	100.00	0.17	25977.50	27570.62	16783836.00	178.87	6252.53	4430.00
20	6	6	19890.00	22460.00	169.15	0	Spot (Block20, Row6, Column6)	1387.15	1258.00	470.28	0.04	0.34	696.00	715.03	696.00	91.07	0.01	0.13	99.00	91.00	0.00	562.00	691.15	1097233.00	7.38	848.72	848.50
20	7	6	20190.00	22463.00	150.50	0	Spot (Block20, Row6, Column7)	7372.02	6725.00	4120.04	0.04	0.56	701.00	725.81	701.00	100.48	0.02	0.14	100.00	100.00	0.00	6024.00	6671.02	4548537.00	66.14	2206.56	1947.50
20	8	6	20499.00	22467.00	148.55	0	Spot (Block20, Row6, Column8)	9382.04	8641.50	5292.31	0.04	0.56	699.00	712.70	699.00	76.26	0.01	0.11	100.00	100.00	0.00	7942.50	8683.04	5647985.00	113.68	2744.31	2390.50
20	1	7	18384.00	22753.00	176.25	0	Spot (Block20, Row7, Column1)	1108.20	1116.00	198.69	0.00	0.18	645.00	652.58	645.00	65.79	0.01	0.10	99.00	96.00	0.00	471.00	463.20	960807.00	6.93	770.11	769.00
20	2	7	18687.00	22749.00	170.00	0	Spot (Block20, Row7, Column2)	942.84	917.50	148.99	0.01	0.16	655.00	658.80	655.00	61.40	0.00	0.09	96.00	87.00	0.00	262.50	287.84	758046.00	4.63	742.94	722.00
20	3	7	18976.00	22748.00	192.55	0	Spot (Block20, Row7, Column3)	743.88	731.00	53.84	0.01	0.07	669.00	671.34	669.00	64.84	0.00	0.10	48.00	14.00	0.00	62.00	74.88	777357.00	1.12	709.98	705.00
20	4	7	19288.00	22761.00	181.05	0	Spot (Block20, Row7, Column4)	858.42	827.00	94.07	0.02	0.11	677.00	680.30	677.00	65.13	0.00	0.10	93.00	62.00	0.00	150.00	181.42	791464.00	2.73	729.79	720.00
20	5	7	19587.00	22758.00	177.80	0	Spot (Block20, Row7, Column5)	2211.39	2189.50	701.77	0.00	0.32	682.00	699.55	682.00	102.71	0.01	0.15	100.00	100.00	0.00	1507.50	1529.39	1963711.00	14.72	1083.49	1076.50
20	6	7	19886.00	22760.00	193.20	0	Spot (Block20, Row7, Column6)	2435.69	2379.50	726.51	0.01	0.30	696.00	724.75	696.00	116.54	0.02	0.16	100.00	100.00	0.00	1683.50	1739.69	2562342.00	14.68	1206.31	1191.50
20	7	7	20181.00	22763.00	153.85	0	Spot (Block20, Row7, Column7)	7051.77	6541.00	3976.53	0.03	0.56	694.00	711.47	694.00	96.97	0.01	0.14	100.00	100.00	0.00	5847.00	6357.77	4590704.00	65.38	2224.01	1541.00
20	8	7	20495.00	22765.00	189.55	0	Spot (Block20, Row7, Column8)	3814.39	3597.00	1287.86	0.03	0.34	688.00	695.00	688.00	67.24	0.00	0.10	100.00	100.00	0.00	2909.00	3126.39	3860160.00	46.39	1592.31	1479.50
20	1	8	18375.00	23058.00	145.35	0	Spot (Block20, Row8, Column1)	2673.20	2537.00	1097.48	0.02	0.41	664.00	665.78	664.00	64.29	0.00	0.10	100.00	100.00	0.00	1873.00	2009.20	1537092.00	31.22	1141.11	1079.00
20	2	8	18681.00	23059.00	161.80	0	Spot (Block20, Row8, Column2)	1545.00	1457.00	532.16	0.03	0.34	673.00	671.47	673.00	65.00	0.00	0.10	100.00	98.00	0.00	784.00	872.00	1120124.00	13.44	847.28	838.00
20	3	8	18977.00	23054.00	149.65	0	Spot (Block20, Row8, Column3)	4003.62	3442.00	2239.07	0.07	0.56	685.00	684.54	685.00	66.49	0.00	0.10	100.00	100.00	0.00	2757.00	3318.62	2458223.00	49.92	1377.55	1289.50
20	4	8	19285.00	23056.00	150.35	0	Spot (Block20, Row8, Column4)	2326.79	2239.00	690.68	0.02	0.30	686.00	685.63	686.00	65.13	0.00	0.09	100.00	100.00	0.00	1553.00	1640.79	1440284.00	25.20	1141.61	1051.00
20	5	8	19577.00	23062.00	180.65	0	Spot (Block20, Row8, Column5)	861.14	849.50	97.43	0.01	0.11	684.00	691.14	684.00	82.87	0.00	0.12	87.00	50.00	0.00	165.50	177.14	790523.00	2.05	738.66	727.00
20	6	8	19890.00	23062.00	166.70	0	Spot (Block20, Row8, Column6)	3476.81	3365.50	1349.93	0.01	0.39	692.00	711.72	692.00	107.55	0.01	0.15	100.00	100.00	0.00	2673.50	2784.81	2691050.00	25.71	1322.59	1303.00
20	7	8	20188.00	23059.00	147.55	0	Spot (Block20, Row8, Column7)	3025.36	2893.50	1142.18	0.02	0.38	689.00	699.79	689.00	89.32	0.01	0.13	100.00	100.00	0.00	2204.50	2336.36	1797063.00	26.04	1346.40	1320.50
20	8	8	20471.00	23063.00	150.65	0	Spot (Block20, Row8, Column8)	1522.25	1290.00	883.31	0.07	0.58	676.00	674.74	676.00	51.92	0.00	0.08	100.00	100.00	0.00	614.00	846.25	945320.00	16.32	926.83	892.00
21	1	1	4872.00	25375.00	152.20	0	Spot (Block21, Row1, Column1)	53415.07	65535.00	15243.67	0.09	0.29	795.00	833.82	795.00	234.48	0.02	0.28	100.00	100.00	51.25	64740.00	52620.07	34079080.00	224.25	10799.51	8568.50
21	2	1	5163.00	25375.00	179.30	0	Spot (Block21, Row1, Column2)	1090.36	1098.00	110.86	0.00	0.10	793.00	812.64	793.00	165.36	0.01	0.20	87.00	37.00	0.00	305.00	297.36	981326.00	1.68	908.98	903.00
21	3	1	5472.00	25382.00	192.30	0	Spot (Block21, Row1, Column3)	912.09	904.00	67.24	0.00	0.07	789.00	789.16	789.00	47.64	0.00	0.06	91.00	65.00	0.00	115.00	123.09	952227.00	2.58	846.55	841.00
21	4	1	5774.00	25383.00	179.30	0	Spot (Block21, Row1, Column4)	1002.78	992.00	98.54	0.00	0.10	792.00	792.71	792.00	46.61	0.00	0.06	98.00	90.00	0.00	200.00	210.78	905507.00	4.51	871.82	872.00
21	5	1	6075.00	25382.00	188.95	0	Spot (Block21, Row1, Column5)	977.91	985.00	68.03	0.00	0.07	801.00	804.68	801.00	49.92	0.00	0.06	97.00	84.00	0.00	184.00	176.91	982803.00	3.47	889.14	889.00
21	6	1	6365.00	25385.00	181.45	0	Spot (Block21, Row1, Column6)	1017.20	996.00	114.57	0.01	0.11	804.00	807.88	804.00	53.89	0.00	0.07	98.00	80.00	0.00	192.00	213.20	935828.00	3.88	890.65	881.00
21	7	1	6672.00	25414.00	193.95	0	Spot (Block21, Row1, Column7)	1313.57	1258.00	269.20	0.02	0.20	830.00	938.04	830.00	448.27	0.05	0.48	46.00	9.00	0.00	428.00	483.57	1393693.00	0.84	996.08	965.50
21	8	1	6958.00	25393.00	154.35	0	Spot (Block21, Row1, Column8)	63024.95	65535.00	8161.42	0.02	0.13	913.00	1047.73	913.00	504.17	0.06	0.48	100.00	100.00	88.26	64622.00	62111.95	41344736.00	122.93	14637.04	12220.00
21	1	2	4862.00	25663.00	210.35	0	Spot (Block21, Row2, Column1)	889.76	880.00	62.55	0.00	0.07	781.00	800.50	781.00	171.06	0.01	0.21	18.00	0.00	0.00	99.00	108.76	1121983.00	0.52	831.52	828.00
21	2	2	5155.00	25678.00	136.00	0	Spot (Block21, Row2, Column2)	952.86	958.00	68.72	0.00	0.07	774.00	774.16	774.00	42.88	0.00	0.06	96.00	92.00	0.00	184.00	178.86	474522.00	4.17	844.96	847.00
21	3	2	5456.00	25678.00	226.60	0	Spot (Block21, Row2, Column3)	929.47	927.00	80.30	0.00	0.09	779.00	779.79	779.00	46.91	0.00	0.06	90.00	76.00	0.00	148.00	150.47	1369114.00	3.19	827.27	827.00
21	4	2	5773.00	25681.00	203.85	0	Spot (Block21, Row2, Column4)	927.37	918.00	63.84	0.00	0.07	783.00	784.23	783.00	49.67	0.00	0.06	95.00	79.00	0.00	135.00	144.37	1092447.00	2.88	846.74	850.00
21	5	2	6068.00	25684.00	175.90	0	Spot (Block21, Row2, Column5)	1769.00	1703.00	452.68	0.02	0.26	790.00	791.41	790.00	53.23	0.00	0.07	100.00	100.00	0.00	913.00	979.00	1528415.00	18.37	1058.86	1003.00
21	6	2	6376.00	25690.00	200.60	0	Spot (Block21, Row2, Column6)	988.28	993.00	81.17	0.00	0.08	806.00	815.68	806.00	87.78	0.01	0.11	87.00	56.00	0.00	187.00	182.28	1127629.00	1.97	887.28	893.00
21	7	2	6667.00	25691.00	201.60	0	Spot (Block21, Row2, Column7)	952.21	945.00	74.42	0.00	0.08	815.00	838.14	815.00	106.83	0.01	0.13	59.00	16.00	0.00	130.00	137.21	1096943.00	1.07	880.14	878.00
21	8	2	6977.00	25690.00	232.20	0	Spot (Block21, Row2, Column8)	1061.06	1066.00	113.19	0.00	0.11	882.00	953.33	882.00	375.01	0.03	0.39	5.00	0.00	0.00	184.00	179.06	1646771.00	0.29	924.49	896.50
21	1	3	4872.00	25972.00	161.40	0	Spot (Block21, Row3, Column1)	1103.85	1101.50	115.43	0.00	0.10	768.00	769.81	768.00	44.26	0.00	0.06	100.00	99.00	0.00	333.50	335.85	796983.00	7.55	889.79	887.00
21	2	3	5175.00	25967.00	187.35	0	Spot (Block21, Row3, Column2)	909.90	905.00	65.47	0.00	0.07	770.00	776.76	770.00	55.48	0.00	0.07	92.00	66.00	0.00	135.00	139.90	898978.00	2.40	845.09	833.50
21	3	3	5455.00	25974.00	186.05	0	Spot (Block21, Row3, Column3)	1127.22	1122.00	180.70	0.00	0.16	786.00	792.11	786.00	58.70	0.00	0.07	99.00	91.00	0.00	336.00	341.22	1096783.00	5.71	896.86	892.00
21	4	3	5768.00	25990.00	163.95	0	Spot (Block21, Row3, Column4)	1186.68	1189.00	162.03	0.00	0.14	783.00	783.26	783.00	49.51	0.00	0.06	100.00	99.00	0.00	406.00	403.68	884075.00	8.15	909.52	907.00
21	5	3	6079.00	25985.00	188.85	0	Spot (Block21, Row3, Column5)	1001.61	997.00	119.14	0.00	0.12	788.00	794.08	788.00	79.63	0.00	0.10	88.00	61.00	0.00	209.00	213.61	1004616.00	2.61	848.47	863.00
21	6	3	6368.00	25986.00	220.15	0	Spot (Block21, Row3, Column6)	3898.35	3207.00	1768.44	0.08	0.45	815.00	842.23	815.00	125.76	0.01	0.15	100.00	100.00	0.00	2392.00	3083.35	5418701.00	24.30	1868.43	1883.00
21	7	3	6675.00	25991.00	200.20	0	Spot (Block21, Row3, Column7)	949.90	941.00	85.33	0.00	0.09	808.00	831.92	808.00	134.67	0.01	0.16	49.00	10.00	0.00	133.00	141.90	1078139.00	0.88	869.72	868.50
21	8	3	6969.00	25997.00	154.75	0	Spot (Block21, Row3, Column8)	3590.08	3392.00	1291.65	0.02	0.36	855.00	863.55	855.00	112.39	0.00	0.13	100.00	100.00	0.00	2537.00	2735.08	2355090.00	24.26	1595.60	1505.00
21	1	4	4868.00	26278.00	146.15	0	Spot (Block21, Row4, Column1)	1199.02	1202.00	156.30	0.00	0.13	772.00	776.73	772.00	55.47	0.00	0.07	100.00	99.00	0.00	430.00	427.02	696633.00	7.61	906.78	895.00
21	2	4	5168.00	26282.00	165.75	0	Spot (Block21, Row4, Column2)	1594.20	1591.00	294.27	0.00	0.18	781.00	794.79	781.00	77.08	0.01	0.10	100.00	100.00	0.00	810.00	813.20	1209996.00	10.37	1057.77	1057.00
21	3	4	5468.00	26282.00	140.05	0	Spot (Block21, Row4, Column3)	2963.22	3060.00	899.70	0.01	0.30	792.00	809.67	792.00	85.99	0.01	0.11	100.00	100.00	0.00	2268.00	2171.22	1573469.00	25.04	1401.22	1311.00
21	4	4	5755.00	26294.00	208.50	0	Spot (Block21, Row4, Column4)	926.86	930.00	48.54	0.00	0.05	789.00	790.56	789.00	59.12	0.00	0.07	93.00	66.00	0.00	141.00	137.86	1143742.00	2.31	866.09	875.00
21	5	4	6064.00	26292.00	203.50	0	Spot (Block21, Row4, Column5)	961.73	956.00	89.38	0.00	0.09	792.00	795.25	792.00	61.04	0.00	0.08	92.00	70.00	0.00	164.00	169.73	1126186.00	2.73	863.15	874.50
21	6	4	6371.00	26285.00	173.35	0	Spot (Block21, Row4, Column6)	2708.15	2666.00	775.05	0.01	0.29	811.00	832.43	811.00	105.13	0.01	0.13	100.00	100.00	0.00	1855.00	1897.15	2272137.00	17.84	1348.25	1281.00
21	7	4	6649.00	26278.00	191.35	0	Spot (Block21, Row4, Column7)	1000.86	1001.00	78.59	0.00	0.08	814.00	834.38	814.00	120.30	0.01	0.14	75.00	24.00	0.00	187.00	186.86	1032889.00	1.38	894.29	899.00
21	8	4	6976.00	26293.00	202.15	0	Spot (Block21, Row4, Column8)	1016.36	1006.00	86.23	0.00	0.08	845.00	852.61	845.00	98.13	0.00	0.12	76.00	34.00	0.00	161.00	171.36	1171859.00	1.67	914.45	908.00
21	1	5	4872.00	26583.00	152.05	0	Spot (Block21, Row5, Column1)	1226.15	1201.00	199.83	0.01	0.16	791.00	800.27	791.00	73.87	0.01	0.09	99.00	93.00	0.00	410.00	435.15	774925.00	5.77	913.11	902.50
21	2	5	5167.00	26581.00	146.05	0	Spot (Block21, Row5, Column2)	4143.92	4274.50	1359.71	0.01	0.33	793.50	813.80	793.50	87.70	0.01	0.11	100.00	100.00	0.00	3481.00	3350.42	2420049.00	37.97	1609.45	1502.00
21	3	5	5467.00	26583.00	146.85	0	Spot (Block21, Row5, Column3)	3936.61	3623.00	1534.46	0.04	0.39	792.00	815.06	792.00	97.80	0.01	0.12	100.00	100.00	0.00	2831.00	3144.61	2334410.00	31.92	1496.33	1407.00
21	4	5	5764.00	26578.00	180.25	0	Spot (Block21, Row5, Column4)	1027.88	1020.00	94.25	0.00	0.09	793.00	805.36	793.00	79.57	0.01	0.10	96.00	77.00	0.00	227.00	234.88	935373.00	2.80	900.04	898.50
21	5	5	6068.00	26589.00	140.50	0	Spot (Block21, Row5, Column5)	2712.87	2584.50	863.08	0.02	0.32	795.50	803.80	795.50	63.72	0.00	0.08	100.00	100.00	0.00	1789.00	1917.37	1448672.00	29.96	1276.92	1198.50
21	6	5	6370.00	26604.00	190.85	0	Spot (Block21, Row5, Column6)	992.56	993.00	81.97	0.00	0.08	801.00	816.10	801.00	78.25	0.01	0.10	92.00	67.00	0.00	192.00	191.56	1019362.00	2.26	899.17	892.00
21	7	5	6667.00	26593.00	191.60	0	Spot (Block21, Row5, Column7)	2239.52	2070.00	783.19	0.03	0.35	811.00	825.14	811.00	82.76	0.01	0.10	100.00	100.00	0.00	1259.00	1428.52	2313426.00	17.09	1265.65	1277.00
21	8	5	6965.00	26595.00	205.65	0	Spot (Block21, Row5, Column8)	1055.71	1034.00	120.55	0.01	0.11	841.00	848.39	841.00	81.33	0.00	0.10	88.00	60.00	0.00	193.00	214.71	1270022.00	2.55	919.12	913.00
21	1	6	4862.00	26882.00	218.90	0	Spot (Block21, Row6, Column1)	3485.48	2717.50	1686.73	0.11	0.48	787.00	807.06	787.00	98.00	0.01	0.12	100.00	100.00	0.00	1930.50	2698.48	4802985.00	27.33	1709.24	1739.50
21	2	6	5168.00	26877.00	217.20	0	Spot (Block21, Row6, Column2)	1593.69	1480.50	375.87	0.03	0.24	787.00	804.54	787.00	85.93	0.01	0.11	100.00	99.00	0.00	693.50	806.69	2157861.00	9.18	1108.38	1106.00
21	3	6	5462.00	26882.00	170.70	0	Spot (Block21, Row6, Column3)	1173.76	1133.00	206.80	0.02	0.18	793.00	804.74	793.00	69.50	0.01	0.09	99.00	91.00	0.00	340.00	380.76	954269.00	5.31	907.93	905.50
21	4	6	5759.00	26890.00	192.40	0	Spot (Block21, Row6, Column4)	1002.89	983.00	111.06	0.01	0.11	798.00	801.37	798.00	56.41	0.00	0.07	92.00	83.00	0.00	185.00	204.89	1050026.00	3.57	870.23	858.00
21	5	6	6064.00	26885.00	139.05	0	Spot (Block21, Row6, Column5)	2154.83	2092.00	496.21	0.01	0.23	801.00	808.30	801.00	63.74	0.00	0.08	100.00	100.00	0.00	1291.00	1353.83	1118357.00	21.13	1163.65	1127.00
21	6	6	6370.00	26897.00	206.00	0	Spot (Block21, Row6, Column6)	936.72	924.00	72.34	0.01	0.08	796.00	802.99	796.00	63.42	0.00	0.08	87.00	51.00	0.00	128.00	140.72	1133433.00	2.11	859.79	868.50
21	7	6	6662.00	26891.00	164.55	0	Spot (Block21, Row6, Column7)	1081.16	1063.50	131.10	0.01	0.12	802.00	809.83	802.00	68.03	0.00	0.08	97.00	86.00	0.00	261.50	279.16	810868.00	3.99	898.97	893.00
21	8	6	6983.00	26897.00	183.90	0	Spot (Block21, Row6, Column8)	1020.66	1011.50	111.63	0.00	0.11	855.00	859.80	855.00	84.78	0.00	0.10	74.00	44.00	0.00	156.50	165.66	965549.00	1.90	908.25	912.50
21	1	7	4865.00	27180.00	165.20	0	Spot (Block21, Row7, Column1)	1917.15	1786.00	578.16	0.03	0.30	799.00	817.25	799.00	89.50	0.01	0.11	100.00	100.00	0.00	987.00	1118.15	1443612.00	12.29	1079.27	1082.50
21	2	7	5158.00	27185.00	233.35	0	Spot (Block21, Row7, Column2)	905.70	905.00	57.87	0.00	0.06	778.00	784.95	778.00	63.65	0.00	0.08	84.00	48.00	0.00	127.00	127.70	1420136.00	1.90	813.55	808.00
21	3	7	5472.00	27189.00	213.30	0	Spot (Block21, Row7, Column3)	933.37	932.00	56.69	0.00	0.06	786.00	785.27	786.00	47.55	0.00	0.06	95.00	80.00	0.00	146.00	147.37	1213384.00	3.11	848.43	855.50
21	4	7	5764.00	27192.00	201.00	0	Spot (Block21, Row7, Column4)	918.82	914.00	35.07	0.00	0.04	801.00	808.28	801.00	79.20	0.00	0.10	92.00	13.00	0.00	113.00	117.82	1053886.00	1.40	868.50	879.00
21	5	7	6055.00	27178.00	238.70	0	Spot (Block21, Row7, Column5)	932.23	935.00	70.48	0.00	0.08	800.00	803.44	800.00	63.12	0.00	0.08	84.00	54.00	0.00	135.00	132.23	1528859.00	2.04	853.52	830.00
21	6	7	6364.00	27187.00	208.15	0	Spot (Block21, Row7, Column6)	1732.12	1615.00	437.90	0.03	0.25	806.00	839.81	806.00	150.74	0.02	0.18	100.00	99.00	0.00	809.00	926.12	2139168.00	5.92	1134.48	1142.50
21	7	7	6647.00	27203.00	194.20	0	Spot (Block21, Row7, Column7)	1027.00	1001.00	136.50	0.01	0.13	824.00	845.25	824.00	108.15	0.01	0.13	74.00	35.00	0.00	177.00	203.00	1084516.00	1.68	916.79	907.50
21	8	7	6963.00	27195.00	178.75	0	Spot (Block21, Row7, Column8)	4739.01	4507.50	1677.85	0.02	0.35	883.00	890.18	883.00	92.32	0.00	0.10	100.00	100.00	0.00	3624.50	3856.01	4246156.00	41.69	1934.01	1782.00
21	1	8	4854.00	27487.00	138.00	0	Spot (Block21, Row8, Column1)	3500.47	3292.00	1305.70	0.03	0.37	831.00	844.59	831.00	72.52	0.01	0.09	100.00	100.00	0.00	2461.00	2669.47	1802744.00	36.63	1563.38	1423.00
21	2	8	5159.00	27482.00	208.80	0	Spot (Block21, Row8, Column2)	942.63	939.00	62.94	0.00	0.07	806.00	816.25	806.00	74.24	0.01	0.09	84.00	42.00	0.00	133.00	136.63	1171685.00	1.70	883.58	880.00
21	3	8	5447.00	27493.00	192.55	0	Spot (Block21, Row8, Column3)	952.12	938.00	76.78	0.01	0.08	799.00	808.49	799.00	83.05	0.01	0.10	83.00	41.00	0.00	139.00	153.12	991157.00	1.73	858.32	851.50
21	4	8	5764.00	27485.00	143.40	0	Spot (Block21, Row8, Column4)	8532.68	8390.00	3617.22	0.01	0.42	810.00	827.72	810.00	95.56	0.01	0.12	100.00	100.00	0.00	7580.00	7722.68	4769768.00	80.63	2484.31	2221.50
21	5	8	6059.00	27503.00	209.55	0	Spot (Block21, Row8, Column5)	897.48	896.00	60.88	0.00	0.07	815.00	848.58	815.00	139.73	0.02	0.16	19.00	0.00	0.00	81.00	82.48	1119163.00	0.35	849.71	856.00
21	6	8	6370.00	27486.00	198.35	0	Spot (Block21, Row8, Column6)	5729.41	4595.00	3525.38	0.10	0.62	832.00	887.90	832.00	190.97	0.03	0.22	100.00	100.00	0.00	3763.00	4897.41	6371100.00	25.35	2184.40	2181.00
21	7	8	6672.00	27492.00	180.30	0	Spot (Block21, Row8, Column7)	1145.22	1133.50	105.29	0.00	0.09	884.00	905.86	884.00	139.35	0.01	0.15	88.00	43.00	0.00	249.50	261.22	1046733.00	1.72	976.48	989.50
21	8	8	6954.00	27488.00	149.30	0	Spot (Block21, Row8, Column8)	2356.77	2012.00	2100.34	0.07	0.89	908.00	930.40	908.00	92.20	0.01	0.10	100.00	99.00	0.00	1104.00	1448.77	1430561.00	15.47	1275.69	1190.00
22	1	1	9372.00	25400.00	153.85	0	Spot (Block22, Row1, Column1)	49225.32	55460.00	17456.55	0.05	0.35	1504.00	1569.87	1504.00	285.18	0.02	0.18	100.00	100.00	43.52	53956.00	47721.32	31898240.00	167.11	11624.06	10556.50
22	2	1	9665.00	25410.00	145.30	0	Spot (Block22, Row1, Column2)	7831.65	7482.00	3105.27	0.02	0.40	1503.50	1560.93	1503.50	256.79	0.02	0.16	100.00	100.00	0.00	5978.50	6328.15	4518861.00	24.42	2819.62	2709.50
22	3	1	9968.00	25409.00	147.50	0	Spot (Block22, Row1, Column3)	7237.20	5985.00	4156.19	0.08	0.57	1498.00	1531.51	1498.00	202.14	0.01	0.13	100.00	100.00	0.00	4487.00	5739.20	4284424.00	28.23	2691.73	2555.00
22	4	1	10263.00	25410.00	145.75	0	Spot (Block22, Row1, Column4)	6730.08	6325.50	2895.46	0.03	0.43	1515.00	1555.82	1515.00	223.54	0.01	0.14	100.00	100.00	0.00	4810.50	5215.08	3903445.00	23.15	2700.34	2532.00
22	5	1	10571.00	25414.00	146.05	0	Spot (Block22, Row1, Column5)	17467.12	14350.00	12355.23	0.09	0.71	1507.00	1550.87	1507.00	218.45	0.01	0.14	100.00	100.00	0.00	12843.00	15960.12	10165861.00	72.86	4284.13	3412.00
22	6	1	10862.00	25411.00	145.60	0	Spot (Block22, Row1, Column6)	13991.11	12514.00	7386.76	0.05	0.53	1496.00	1548.68	1496.00	258.93	0.02	0.17	100.00	100.00	0.00	11018.00	12495.11	8058877.00	48.05	4391.48	3480.50
22	7	1	11161.00	25414.00	146.55	0	Spot (Block22, Row1, Column7)	42413.15	43698.00	20508.69	0.01	0.48	1519.00	1617.07	1519.00	449.43	0.03	0.28	100.00	100.00	29.45	42179.00	40894.15	24769400.00	90.77	9764.96	8423.00
22	8	1	11457.00	25421.00	154.90	0	Spot (Block22, Row1, Column8)	63478.89	65535.00	7380.46	0.01	0.12	1615.00	1727.36	1615.00	546.09	0.03	0.32	100.00	100.00	88.45	63920.00	61863.89	41769488.00	113.08	18705.82	14137.00
22	1	2	9368.00	25726.00	215.45	0	Spot (Block22, Row2, Column1)	1800.67	1799.00	216.62	0.00	0.12	1555.00	1592.62	1555.00	247.92	0.01	0.16	49.00	15.00	0.00	244.00	245.67	2389484.00	0.84	1675.64	1663.00
22	2	2	9666.00	25709.00	138.95	0	Spot (Block22, Row2, Column2)	7244.27	6878.00	2338.17	0.02	0.32	1522.00	1573.24	1522.00	224.68	0.01	0.14	100.00	100.00	0.00	5356.00	5722.27	3781511.00	25.24	2969.06	2874.00
22	3	2	9966.00	25702.00	192.00	0	Spot (Block22, Row2, Column3)	2013.74	1945.00	306.43	0.02	0.15	1531.00	1572.71	1531.00	218.67	0.01	0.14	80.00	48.00	0.00	414.00	482.74	2088252.00	2.02	1700.54	1687.50
22	4	2	10270.00	25712.00	167.05	0	Spot (Block22, Row2, Column4)	5872.76	5557.50	1931.06	0.02	0.33	1578.00	1594.52	1578.00	231.84	0.00	0.15	100.00	100.00	0.00	3979.50	4294.76	4557265.00	18.45	2737.42	2708.50
22	5	2	10571.00	25704.00	185.65	0	Spot (Block22, Row2, Column5)	3775.63	3656.00	860.40	0.01	0.23	1528.00	1567.56	1528.00	215.27	0.01	0.14	100.00	100.00	0.00	2128.00	2247.63	3666137.00	10.26	2182.66	2174.00
22	6	2	10863.00	25711.00	156.90	0	Spot (Block22, Row2, Column6)	3176.08	2927.00	1018.05	0.04	0.32	1505.00	1550.90	1505.00	223.78	0.01	0.14	100.00	92.00	0.00	1422.00	1671.08	2150204.00	7.26	1961.60	1970.00
22	7	2	11171.00	25713.00	153.45	0	Spot (Block22, Row2, Column7)	4382.25	4233.00	1661.55	0.02	0.38	1503.00	1545.46	1503.00	232.29	0.01	0.15	100.00	100.00	0.00	2730.00	2879.25	2839698.00	12.21	2198.62	2217.00
22	8	2	11477.00	25698.00	198.65	0	Spot (Block22, Row2, Column8)	1876.08	1855.50	293.93	0.00	0.16	1578.00	1657.93	1578.00	465.90	0.02	0.28	29.00	0.00	0.00	277.50	298.08	2097462.00	0.47	1700.93	1696.00
22	1	3	9367.00	26002.00	146.30	0	Spot (Block22, Row3, Column1)	15315.54	13753.50	9743.71	0.05	0.64	1510.00	1558.67	1510.00	220.97	0.01	0.14	100.00	100.00	0.00	12243.50	13805.54	8944276.00	62.26	4093.51	3487.50
22	2	3	9676.00	26009.00	166.75	0	Spot (Block22, Row3, Column2)	1975.69	1975.00	260.63	0.00	0.13	1489.00	1530.16	1489.00	220.52	0.01	0.14	83.00	53.00	0.00	486.00	486.69	1527210.00	2.02	1705.76	1698.00
22	3	3	9959.00	26001.00	148.60	0	Spot (Block22, Row3, Column3)	2775.98	2601.00	827.49	0.03	0.30	1495.00	1537.06	1495.00	240.08	0.01	0.16	100.00	90.00	0.00	1106.00	1280.98	1676694.00	5.16	1904.15	1889.50
22	4	3	10271.00	26011.00	145.05	0	Spot (Block22, Row3, Column4)	14818.38	13277.00	7989.40	0.05	0.54	1527.00	1565.41	1527.00	228.18	0.01	0.15	100.00	100.00	0.00	11750.00	13291.38	8505753.00	58.08	4414.25	3591.00
22	5	3	10572.00	26008.00	175.05	0	Spot (Block22, Row3, Column5)	2308.97	2124.50	931.91	0.04	0.40	1522.00	1558.59	1522.00	218.56	0.01	0.14	87.00	67.00	0.00	602.50	786.97	1971857.00	3.43	1739.71	1731.50
22	6	3	10870.00	26015.00	203.80	0	Spot (Block22, Row3, Column6)	8162.72	6818.00	4095.78	0.08	0.50	1538.00	1586.62	1538.00	257.74	0.01	0.16	100.00	100.00	0.00	5280.00	6624.72	9705471.00	25.51	3449.35	3387.00
22	7	3	11173.00	26013.00	146.75	0	Spot (Block22, Row3, Column7)	13525.29	11407.00	8279.11	0.07	0.61	1516.00	1571.51	1516.00	269.69	0.02	0.17	100.00	100.00	0.00	9891.00	12009.29	7939348.00	44.32	3913.03	3409.00
22	8	3	11468.00	26022.00	154.20	0	Spot (Block22, Row3, Column8)	16034.54	14960.00	7040.74	0.03	0.44	1575.00	1605.39	1575.00	263.22	0.01	0.16	100.00	100.00	0.00	13385.00	14459.54	10406415.00	54.82	5140.72	4442.00
22	1	4	9368.00	26303.00	144.30	0	Spot (Block22, Row4, Column1)	14123.17	12957.00	7634.96	0.04	0.54	1492.00	1534.12	1492.00	217.59	0.01	0.14	100.00	100.00	0.00	11465.00	12631.17	7937219.00	57.86	4109.57	3333.00
22	2	4	9666.00	26317.00	224.10	0	Spot (Block22, Row4, Column2)	2025.55	1965.00	324.74	0.01	0.16	1476.00	1523.06	1476.00	258.94	0.01	0.17	80.00	46.00	0.00	489.00	549.55	2912745.00	1.94	1707.07	1709.00
22	3	4	9966.00	26309.00	146.85	0	Spot (Block22, Row4, Column3)	47959.25	54760.00	18950.24	0.06	0.40	1494.00	1542.31	1494.00	261.18	0.01	0.17	100.00	100.00	42.59	53266.00	46465.25	28152252.00	177.72	11327.24	9620.00
22	4	4	10250.00	26303.00	194.10	0	Spot (Block22, Row4, Column4)	1991.67	1949.00	279.75	0.01	0.14	1535.00	1577.49	1535.00	246.28	0.01	0.16	72.00	37.00	0.00	414.00	456.67	2125114.00	1.68	1750.01	1716.00
22	5	4	10550.00	26303.00	170.25	0	Spot (Block22, Row4, Column5)	2031.96	1897.00	991.85	0.03	0.49	1517.00	1557.06	1517.00	224.57	0.01	0.14	69.00	41.00	0.00	380.00	514.96	1639790.00	2.11	1745.80	1687.00
22	6	4	10869.00	26311.00	188.50	0	Spot (Block22, Row4, Column6)	4257.32	4261.00	1078.97	0.00	0.25	1526.00	1573.53	1526.00	231.75	0.01	0.15	100.00	100.00	0.00	2735.00	2731.32	4253067.00	11.58	2342.00	2261.00
22	7	4	11160.00	26315.00	146.95	0	Spot (Block22, Row4, Column7)	9249.94	7630.00	6146.75	0.08	0.66	1508.00	1557.51	1508.00	216.82	0.01	0.14	99.00	99.00	0.00	6122.00	7741.94	5457467.00	35.48	2911.65	2668.00
22	8	4	11464.00	26322.00	156.75	0	Spot (Block22, Row4, Column8)	3444.43	3133.50	1064.56	0.04	0.31	1579.00	1598.59	1579.00	228.74	0.01	0.14	99.00	96.00	0.00	1554.50	1865.43	2342213.00	8.07	2038.93	2068.50
22	1	5	9369.00	26606.00	141.60	0	Spot (Block22, Row5, Column1)	13591.67	11557.50	7553.54	0.07	0.56	1507.00	1570.55	1507.00	338.01	0.02	0.22	100.00	100.00	0.00	10050.50	12084.67	7366687.00	35.56	4158.27	3648.50
22	2	5	9664.00	26604.00	149.15	0	Spot (Block22, Row5, Column2)	17332.70	16393.00	7168.42	0.02	0.41	1519.00	1566.73	1519.00	243.32	0.01	0.16	100.00	100.00	0.00	14874.00	15813.70	10468951.00	64.79	5238.10	4545.00
22	3	5	9972.00	26609.00	180.30	0	Spot (Block22, Row5, Column3)	2986.32	2860.00	884.99	0.02	0.30	1526.00	1579.70	1526.00	256.09	0.02	0.16	98.00	88.00	0.00	1334.00	1460.32	2720538.00	5.49	1907.34	1912.50
22	4	5	10265.00	26611.00	145.90	0	Spot (Block22, Row5, Column4)	9882.61	8467.00	5895.07	0.07	0.60	1524.00	1574.92	1524.00	243.72	0.01	0.15	100.00	100.00	0.00	6943.00	8358.61	5702265.00	34.09	3091.95	2839.00
22	5	5	10568.00	26609.00	145.75	0	Spot (Block22, Row5, Column5)	52170.31	65535.00	17379.87	0.10	0.33	1561.50	1593.07	1561.50	280.69	0.01	0.18	100.00	100.00	54.15	63973.50	50608.81	30154644.00	180.19	12468.12	10380.00
22	6	5	10866.00	26613.00	149.00	0	Spot (Block22, Row5, Column6)	3685.55	3349.50	1169.62	0.04	0.32	1541.00	1573.73	1541.00	225.92	0.01	0.14	100.00	99.00	0.00	1808.50	2144.55	2240815.00	9.35	2147.06	2180.00
22	7	5	11173.00	26618.00	189.95	0	Spot (Block22, Row5, Column7)	2868.19	2816.00	647.75	0.01	0.23	1531.00	1579.65	1531.00	234.11	0.01	0.15	100.00	93.00	0.00	1285.00	1337.19	2916951.00	5.50	1991.79	1944.00
22	8	5	11467.00	26616.00	145.60	0	Spot (Block22, Row5, Column8)	24729.14	20319.00	18234.90	0.09	0.74	1582.00	1614.98	1582.00	242.38	0.01	0.15	100.00	100.00	1.56	18737.00	23147.14	14268713.00	95.36	5334.77	4121.00
22	1	6	9361.00	26906.00	198.75	0	Spot (Block22, Row6, Column1)	7384.33	6075.50	3858.98	0.08	0.52	1574.50	1630.23	1574.50	374.93	0.02	0.23	100.00	100.00	0.00	4501.00	5809.83	8285224.00	15.35	3273.68	3245.00
22	2	6	9664.00	26905.00	215.55	0	Spot (Block22, Row6, Column2)	2440.47	2365.50	465.96	0.01	0.19	1606.00	1664.23	1606.00	287.40	0.02	0.17	88.00	67.00	0.00	759.50	834.47	3240944.00	2.70	1912.55	1887.50
22	3	6	9955.00	26906.00	141.20	0	Spot (Block22, Row6, Column3)	28561.80	26820.00	15927.67	0.03	0.56	1589.00	1635.28	1589.00	257.83	0.01	0.16	100.00	100.00	0.74	25231.00	26972.80	15480494.00	104.44	7317.09	5720.00
22	4	6	10261.00	26911.00	178.40	0	Spot (Block22, Row6, Column4)	2771.27	2511.00	855.09	0.04	0.31	1567.00	1606.59	1567.00	277.05	0.01	0.17	93.00	71.00	0.00	944.00	1204.27	2474744.00	4.20	1881.12	1892.00
22	5	6	10564.00	26909.00	145.25	0	Spot (Block22, Row6, Column5)	54731.53	65535.00	16077.79	0.08	0.29	1573.00	1612.69	1573.00	305.12	0.01	0.19	100.00	100.00	59.69	63962.00	53158.53	31635048.00	174.09	12945.14	9719.00
22	6	6	10868.00	26911.00	180.00	0	Spot (Block22, Row6, Column6)	2561.68	2218.00	858.32	0.06	0.34	1573.00	1588.23	1573.00	253.73	0.00	0.16	84.00	57.00	0.00	645.00	988.68	2328564.00	3.84	1829.98	1831.00
22	7	6	11165.00	26914.00	146.10	0	Spot (Block22, Row6, Column7)	22511.48	20152.00	14248.74	0.05	0.63	1578.00	1606.91	1578.00	259.19	0.01	0.16	100.00	100.00	0.17	18574.00	20933.48	13169214.00	80.65	5168.47	4357.50
22	8	6	11471.00	26922.00	145.10	0	Spot (Block22, Row6, Column8)	30942.20	27261.00	20350.33	0.06	0.66	1592.00	1632.04	1592.00	250.78	0.01	0.15	100.00	100.00	7.87	25669.00	29350.20	17698952.00	116.87	6914.75	5436.50
22	1	7	9358.00	27193.00	213.55	0	Spot (Block22, Row7, Column1)	2215.11	2159.00	405.58	0.01	0.18	1518.00	1570.65	1518.00	264.73	0.01	0.17	86.00	63.00	0.00	641.00	697.11	2888509.00	2.43	1789.98	1745.00
22	2	7	9658.00	27190.00	213.15	0	Spot (Block22, Row7, Column2)	2026.91	1988.00	336.32	0.01	0.17	1571.00	1599.98	1571.00	225.37	0.01	0.14	72.00	46.00	0.00	417.00	455.91	2628897.00	1.89	1710.24	1673.50
22	3	7	9955.00	27204.00	203.60	0	Spot (Block22, Row7, Column3)	1960.15	1922.00	245.62	0.01	0.13	1570.00	1612.67	1570.00	244.18	0.01	0.15	67.00	32.00	0.00	352.00	390.15	2318853.00	1.42	1773.73	1712.00
22	4	7	10263.00	27195.00	221.00	0	Spot (Block22, Row7, Column4)	1906.38	1875.00	303.80	0.01	0.16	1554.00	1588.71	1554.00	246.40	0.01	0.16	55.00	31.00	0.00	321.00	352.38	2665122.00	1.29	1671.40	1634.50
22	5	7	10563.00	27209.00	166.60	0	Spot (Block22, Row7, Column5)	5578.95	5333.00	2019.64	0.02	0.36	1565.00	1603.78	1565.00	291.14	0.01	0.18	99.00	99.00	0.00	3768.00	4013.95	4306949.00	13.65	2579.23	2592.00
22	6	7	10863.00	27212.00	197.95	0	Spot (Block22, Row7, Column6)	2619.53	2541.00	522.93	0.01	0.20	1589.00	1641.82	1589.00	330.53	0.01	0.20	93.00	74.00	0.00	952.00	1030.53	2928640.00	2.96	1911.25	1907.50
22	7	7	11153.00	27218.00	147.75	0	Spot (Block22, Row7, Column7)	20484.79	18744.00	10854.69	0.04	0.53	1582.00	1607.37	1582.00	270.54	0.01	0.17	100.00	100.00	0.00	17162.00	18902.79	12167963.00	69.78	5977.95	4560.50
22	8	7	11467.00	27218.00	187.50	0	Spot (Block22, Row7, Column8)	6330.66	6374.50	1392.94	0.00	0.22	1596.50	1628.33	1596.50	249.42	0.01	0.15	100.00	100.00	0.00	4778.00	4734.16	6280012.00	18.85	2959.42	2903.00
22	1	8	9354.00	27513.00	150.40	0	Spot (Block22, Row8, Column1)	3176.36	3048.00	848.96	0.02	0.27	1508.00	1550.63	1508.00	220.71	0.01	0.14	99.00	96.00	0.00	1540.00	1668.36	1962992.00	7.37	1932.55	1965.00
22	2	8	9664.00	27504.00	158.35	0	Spot (Block22, Row8, Column2)	3423.84	3124.00	1077.66	0.04	0.31	1552.00	1573.22	1552.00	219.57	0.01	0.14	100.00	97.00	0.00	1572.00	1871.84	2352177.00	8.43	1986.95	1972.00
22	3	8	9950.00	27510.00	147.60	0	Spot (Block22, Row8, Column3)	8711.19	6716.00	5822.59	0.11	0.67	1525.00	1565.68	1525.00	243.55	0.01	0.16	100.00	100.00	0.00	5191.00	7186.19	5165733.00	29.34	2717.96	2646.00
22	4	8	10262.00	27507.00	147.25	0	Spot (Block22, Row8, Column4)	27653.95	26706.50	12799.98	0.02	0.46	1519.00	1562.66	1519.00	251.55	0.01	0.16	100.00	100.00	0.00	25187.50	26134.95	16592370.00	103.72	6707.16	5503.50
22	5	8	10555.00	27515.00	216.35	0	Spot (Block22, Row8, Column5)	1877.03	1828.00	273.28	0.01	0.15	1570.00	1622.86	1570.00	322.29	0.01	0.20	43.00	13.00	0.00	258.00	307.03	2513340.00	0.79	1681.58	1677.00
22	6	8	10866.00	27514.00	186.15	0	Spot (Block22, Row8, Column6)	11829.73	9165.00	7098.96	0.11	0.60	1607.00	1698.67	1607.00	384.59	0.02	0.23	100.00	100.00	0.00	7558.00	10222.73	11522161.00	26.34	3968.94	3956.50
22	7	8	11162.00	27512.00	142.05	0	Spot (Block22, Row8, Column7)	7883.58	7325.00	3528.06	0.03	0.45	1604.00	1662.03	1604.00	313.22	0.02	0.19	100.00	100.00	0.00	5721.00	6279.58	4288667.00	19.86	3178.41	3001.00
22	8	8	11446.00	27509.00	147.30	0	Spot (Block22, Row8, Column8)	4880.24	4005.50	4877.73	0.09	1.00	1599.00	1646.43	1599.00	252.32	0.01	0.15	99.00	98.00	0.17	2406.50	3281.24	2898860.00	12.82	2533.69	2312.00
23	1	1	13874.00	25424.00	156.20	0	Spot (Block23, Row1, Column1)	53783.45	65535.00	14948.35	0.09	0.28	2067.00	2123.63	2067.00	380.18	0.01	0.18	100.00	100.00	51.42	63468.00	51716.45	36088988.00	135.88	13354.15	11527.00
23	2	1	14166.00	25431.00	149.40	0	Spot (Block23, Row1, Column2)	5690.61	5603.00	1703.87	0.01	0.30	2018.00	2085.94	2018.00	343.81	0.01	0.16	100.00	100.00	0.00	3585.00	3672.61	3488344.00	10.48	3039.72	3020.00
23	3	1	14475.00	25433.00	154.15	0	Spot (Block23, Row1, Column3)	5317.09	4627.00	2319.09	0.06	0.44	1993.00	2047.26	1993.00	282.29	0.01	0.14	100.00	95.00	0.00	2634.00	3324.09	3472057.00	11.58	2732.37	2729.00
23	4	1	14762.00	25438.00	152.00	0	Spot (Block23, Row1, Column4)	4765.94	4535.00	1389.95	0.02	0.29	2003.00	2056.22	2003.00	279.72	0.01	0.14	100.00	99.00	0.00	2532.00	2762.94	3007309.00	9.69	2800.32	2815.00
23	5	1	15072.00	25437.00	151.55	0	Spot (Block23, Row1, Column5)	10417.49	8841.50	6019.38	0.07	0.58	2069.00	2095.53	2069.00	313.49	0.01	0.15	100.00	99.00	0.00	6772.50	8348.49	6542184.00	26.55	3675.42	3457.00
23	6	1	15361.00	25442.00	150.40	0	Spot (Block23, Row1, Column6)	9560.96	8881.00	4498.22	0.03	0.47	2079.00	2113.16	2079.00	338.71	0.01	0.16	100.00	100.00	0.00	6802.00	7481.96	5927798.00	21.99	3769.57	3379.50
23	7	1	15663.00	25438.00	148.05	0	Spot (Block23, Row1, Column7)	25630.41	23731.00	13743.61	0.03	0.54	2082.00	2132.50	2082.00	466.46	0.01	0.22	100.00	100.00	1.00	21649.00	23548.41	15352615.00	50.37	7401.48	6150.00
23	8	1	15958.00	25445.00	158.25	0	Spot (Block23, Row1, Column8)	64451.42	65535.00	4939.22	0.01	0.08	2109.50	2202.76	2109.50	556.66	0.02	0.25	100.00	100.00	93.33	63425.50	62341.92	44471900.00	111.82	19401.02	17494.00
23	1	2	13854.00	25725.00	219.00	0	Spot (Block23, Row2, Column1)	2315.29	2277.00	323.50	0.01	0.14	2011.50	2072.11	2011.50	329.63	0.01	0.16	43.00	15.00	0.00	265.50	303.79	3178899.00	0.74	2100.88	2096.00
23	2	2	14174.00	25730.00	145.05	0	Spot (Block23, Row2, Column2)	4950.31	4781.00	1101.68	0.02	0.22	1992.00	2034.87	1992.00	281.99	0.01	0.14	100.00	100.00	0.00	2789.00	2958.31	2836525.00	10.34	2853.65	2833.00
23	3	2	14470.00	25722.00	201.60	0	Spot (Block23, Row2, Column3)	2434.58	2372.00	361.60	0.01	0.15	1987.00	2028.46	1987.00	273.87	0.01	0.14	62.00	37.00	0.00	385.00	447.58	2802204.00	1.48	2225.62	2206.00
23	4	2	14773.00	25736.00	179.45	0	Spot (Block23, Row2, Column4)	4002.72	3931.50	820.08	0.01	0.20	1994.00	2032.21	1994.00	276.82	0.01	0.14	100.00	99.00	0.00	1937.50	2008.72	3610457.00	7.12	2623.78	2622.00
23	5	2	15074.00	25730.00	191.60	0	Spot (Block23, Row2, Column5)	3380.95	3335.00	529.30	0.01	0.16	2002.00	2047.20	2002.00	294.26	0.01	0.14	99.00	96.00	0.00	1333.00	1378.95	3492524.00	4.53	2549.77	2515.50
23	6	2	15365.00	25732.00	172.25	0	Spot (Block23, Row2, Column6)	3080.54	2988.00	628.73	0.01	0.20	2040.00	2082.61	2040.00	324.99	0.01	0.16	86.00	67.00	0.00	948.00	1040.54	2553770.00	3.07	2319.12	2272.00
23	7	2	15671.00	25738.00	176.05	0	Spot (Block23, Row2, Column7)	3138.76	2958.00	757.31	0.03	0.24	1983.00	2011.64	1983.00	281.13	0.01	0.14	94.00	73.00	0.00	975.00	1155.76	2715025.00	4.01	2311.83	2323.00
23	8	2	15969.00	25741.00	147.00	-50	Spot (Block23, Row2, Column8)	2328.28	2283.00	284.91	0.01	0.12	2041.00	2113.64	2041.00	447.87	0.02	0.21	30.00	0.00	0.00	242.00	287.28	1371359.00	0.48	2339.92	2317.00
23	1	3	13868.00	26025.00	152.15	0	Spot (Block23, Row3, Column1)	9092.19	8131.00	4756.06	0.05	0.52	1996.00	2033.49	1996.00	283.85	0.01	0.14	100.00	100.00	0.00	6135.00	7096.19	5773539.00	24.87	3362.80	3161.00
23	2	3	14167.00	26031.00	195.40	0	Spot (Block23, Row3, Column2)	2531.67	2522.50	402.44	0.00	0.16	1980.00	2003.44	1980.00	285.56	0.01	0.14	69.00	47.00	0.00	542.50	551.67	2734208.00	1.85	2236.79	2267.00
23	3	3	14455.00	26029.00	146.10	0	Spot (Block23, Row3, Column3)	5145.91	4748.00	2237.15	0.03	0.43	1988.00	2020.62	1988.00	313.79	0.01	0.16	99.00	99.00	0.00	2760.00	3157.91	3015505.00	9.96	2988.74	2938.00
23	4	3	14766.00	26033.00	148.85	0	Spot (Block23, Row3, Column4)	12086.09	11089.00	6034.88	0.04	0.50	1985.00	2010.50	1985.00	288.96	0.01	0.14	100.00	100.00	0.00	9104.00	10101.09	7348342.00	34.87	4129.99	3604.00
23	5	3	15068.00	26035.00	157.35	0	Spot (Block23, Row3, Column5)	3686.04	3288.00	1574.07	0.05	0.43	1988.00	2022.09	1988.00	310.46	0.01	0.15	98.00	94.00	0.00	1300.00	1698.04	2502824.00	5.36	2474.24	2480.50
23	6	3	15368.00	26036.00	198.60	0	Spot (Block23, Row3, Column6)	10691.15	8793.50	5476.74	0.08	0.51	2019.00	2078.34	2019.00	350.12	0.01	0.17	100.00	100.00	0.00	6774.50	8672.15	11974086.00	24.60	4382.54	4321.00
23	7	3	15669.00	26045.00	152.05	0	Spot (Block23, Row3, Column7)	7631.42	6445.50	4032.45	0.07	0.53	1992.00	2043.30	1992.00	317.68	0.01	0.16	99.00	95.00	0.00	4453.50	5639.42	4853583.00	17.59	3059.65	2969.50
23	8	3	15970.00	26042.00	161.80	0	Spot (Block23, Row3, Column8)	8032.53	7547.00	2559.47	0.03	0.32	2000.00	2055.41	2000.00	289.71	0.01	0.14	100.00	100.00	0.00	5547.00	6032.53	5791452.00	20.63	3669.19	3609.00
23	1	4	13866.00	26331.00	147.45	0	Spot (Block23, Row4, Column1)	11614.02	10655.00	5954.66	0.04	0.51	2002.00	2046.81	2002.00	296.01	0.01	0.14	100.00	100.00	0.00	8653.00	9612.02	6852269.00	32.32	4145.90	3794.00
23	2	4	14168.00	26333.00	201.10	0	Spot (Block23, Row4, Column2)	2709.34	2639.50	401.28	0.01	0.15	1993.00	2033.51	1993.00	325.29	0.01	0.16	85.00	49.00	0.00	646.50	716.34	3110327.00	2.08	2313.69	2335.00
23	3	4	14467.00	26331.00	149.60	0	Spot (Block23, Row4, Column3)	41930.11	42471.50	20337.56	0.01	0.49	1983.00	2014.05	1983.00	334.28	0.01	0.17	100.00	100.00	28.50	40488.50	39947.11	25745224.00	119.41	10548.10	9025.00
23	4	4	14748.00	26342.00	210.20	0	Spot (Block23, Row4, Column4)	2377.19	2368.50	335.58	0.00	0.14	1961.00	2000.56	1961.00	306.09	0.01	0.15	58.00	29.00	0.00	407.50	416.19	2995260.00	1.23	2085.56	2088.00
23	5	4	15048.00	26328.00	184.90	0	Spot (Block23, Row4, Column5)	2832.65	2555.50	1527.09	0.04	0.54	1937.00	1987.71	1937.00	309.79	0.01	0.16	78.00	49.00	0.00	618.50	895.65	2713680.00	2.73	2248.47	2202.00
23	6	4	15371.00	26333.00	201.25	0	Spot (Block23, Row4, Column6)	3350.63	3288.00	549.09	0.01	0.16	1978.00	2015.14	1978.00	312.02	0.01	0.15	98.00	90.00	0.00	1310.00	1372.63	3843170.00	4.28	2371.48	2377.00
23	7	4	15662.00	26339.00	150.05	0	Spot (Block23, Row4, Column7)	7320.87	6134.00	3897.29	0.08	0.53	1987.00	2018.18	1987.00	269.50	0.01	0.13	100.00	100.00	0.00	4147.00	5333.87	4538938.00	19.68	3187.31	3162.50
23	8	4	15964.00	26353.00	157.95	0	Spot (Block23, Row4, Column8)	3659.98	3635.50	865.77	0.00	0.24	1994.00	2046.85	1994.00	282.49	0.01	0.14	99.00	89.00	0.00	1641.50	1665.98	2518063.00	5.71	2397.45	2361.00
23	1	5	13870.00	26631.00	146.50	0	Spot (Block23, Row5, Column1)	9034.20	7862.00	4179.03	0.06	0.46	2039.00	2094.89	2039.00	339.73	0.01	0.16	100.00	100.00	0.00	5823.00	6995.20	5266937.00	20.43	3548.42	3269.00
23	2	5	14171.00	26628.00	156.70	0	Spot (Block23, Row5, Column2)	8949.25	8588.00	2804.50	0.02	0.31	2036.00	2087.53	2036.00	330.07	0.01	0.16	100.00	100.00	0.00	6552.00	6913.25	6022848.00	20.79	3851.25	3708.00
23	3	5	14472.00	26632.00	175.85	0	Spot (Block23, Row5, Column3)	3688.36	3465.50	971.76	0.03	0.26	2022.00	2066.23	2022.00	335.80	0.01	0.16	96.00	83.00	0.00	1443.50	1666.36	3194120.00	4.83	2462.57	2414.00
23	4	5	14765.00	26635.00	148.75	0	Spot (Block23, Row5, Column4)	9472.60	8248.00	5367.91	0.06	0.57	1984.00	2032.75	1984.00	327.37	0.01	0.16	99.00	99.00	0.00	6264.00	7488.60	5711980.00	22.73	3515.58	3272.00
23	5	5	15070.00	26634.00	146.45	0	Spot (Block23, Row5, Column5)	43764.68	45471.00	20227.73	0.02	0.46	1981.00	2040.23	1981.00	374.84	0.01	0.18	100.00	100.00	32.08	43490.00	41783.68	25646236.00	111.31	10086.59	8568.00
23	6	5	15370.00	26638.00	183.80	0	Spot (Block23, Row5, Column6)	2964.44	2856.00	633.72	0.02	0.21	1963.00	1994.12	1963.00	294.87	0.01	0.15	88.00	70.00	0.00	893.00	1001.44	2813252.00	3.29	2229.94	2237.50
23	7	5	15673.00	26644.00	183.10	0	Spot (Block23, Row5, Column7)	5673.84	5311.00	1795.90	0.03	0.32	1996.00	2031.23	1996.00	295.13	0.01	0.15	100.00	100.00	0.00	3315.00	3677.84	5367454.00	12.34	3057.97	3036.50
23	8	5	15963.00	26640.00	146.75	0	Spot (Block23, Row5, Column8)	15146.82	13142.00	9136.52	0.06	0.60	2006.00	2050.31	2006.00	296.48	0.01	0.14	100.00	100.00	0.00	11136.00	13140.82	8891182.00	44.17	4528.09	4070.50
23	1	6	13866.00	26933.00	200.25	0	Spot (Block23, Row6, Column1)	9600.09	7991.00	4945.34	0.08	0.52	2161.00	2202.62	2161.00	378.04	0.01	0.17	100.00	100.00	0.00	5830.00	7439.09	10934501.00	19.57	4302.23	4228.00
23	2	6	14167.00	26930.00	197.25	0	Spot (Block23, Row6, Column2)	4467.19	4349.00	1049.16	0.01	0.23	2198.00	2244.59	2198.00	373.52	0.01	0.17	99.00	96.00	0.00	2151.00	2269.19	4927309.00	5.95	3028.94	3021.00
23	3	6	14457.00	26928.00	145.80	0	Spot (Block23, Row6, Column3)	17599.66	16459.50	9425.47	0.03	0.54	2097.00	2142.72	2097.00	335.65	0.01	0.16	100.00	100.00	0.00	14362.50	15502.66	10243000.00	46.05	5491.83	4843.50
23	4	6	14767.00	26946.00	195.15	0	Spot (Block23, Row6, Column4)	2974.09	2878.00	556.45	0.01	0.19	2021.00	2081.02	2021.00	355.44	0.01	0.17	88.00	63.00	0.00	857.00	953.09	3203098.00	2.51	2376.16	2355.00
23	5	6	15063.00	26933.00	145.30	0	Spot (Block23, Row6, Column5)	44510.45	47703.00	19788.09	0.03	0.44	1993.00	2068.75	1993.00	387.80	0.02	0.19	100.00	100.00	32.41	45710.00	42517.45	25682660.00	109.44	10520.87	8479.00
23	6	6	15369.00	26939.00	197.45	0	Spot (Block23, Row6, Column6)	2795.69	2694.00	598.40	0.02	0.21	1997.00	2045.37	1997.00	316.78	0.01	0.15	77.00	54.00	0.00	697.00	798.69	3083644.00	2.37	2189.99	2177.00
23	7	6	15665.00	26939.00	150.25	0	Spot (Block23, Row6, Column7)	10681.79	9832.00	5408.55	0.04	0.51	2013.00	2052.69	2013.00	311.89	0.01	0.15	100.00	100.00	0.00	7819.00	8668.79	6558621.00	27.67	3863.86	3565.00
23	8	6	15972.00	26941.00	148.45	0	Spot (Block23, Row6, Column8)	15336.17	14116.50	8509.21	0.04	0.55	2002.00	2049.50	2002.00	301.30	0.01	0.15	100.00	100.00	0.00	12114.50	13334.17	9263047.00	44.10	4725.73	3989.50
23	1	7	13866.00	27224.00	202.05	0	Spot (Block23, Row7, Column1)	2844.68	2822.00	490.55	0.00	0.17	2092.00	2150.14	2092.00	354.97	0.01	0.17	77.00	52.00	0.00	730.00	752.68	3296987.00	1.96	2385.95	2324.00
23	2	7	14158.00	27229.00	166.15	0	Spot (Block23, Row7, Column2)	2633.20	2642.50	415.36	0.00	0.16	2105.00	2145.32	2105.00	341.67	0.01	0.16	60.00	38.00	0.00	537.50	528.20	2017032.00	1.43	2331.55	2258.50
23	3	7	14458.00	27245.00	198.25	0	Spot (Block23, Row7, Column3)	2347.05	2316.00	318.86	0.01	0.14	2045.00	2089.30	2045.00	325.13	0.01	0.16	45.00	12.00	0.00	271.00	302.05	2609922.00	0.79	2213.26	2158.00
23	4	7	14765.00	27231.00	195.85	0	Spot (Block23, Row7, Column4)	2439.24	2377.00	371.08	0.01	0.15	2010.00	2051.51	2010.00	314.93	0.01	0.15	54.00	30.00	0.00	367.00	429.24	2646570.00	1.23	2132.40	2094.00
23	5	7	15061.00	27236.00	191.70	0	Spot (Block23, Row7, Column5)	3600.57	3383.00	835.83	0.03	0.23	2009.00	2052.42	2009.00	335.28	0.01	0.16	98.00	90.00	0.00	1374.00	1591.57	3730194.00	4.62	2557.89	2562.00
23	6	7	15365.00	27242.00	190.55	0	Spot (Block23, Row7, Column6)	4824.67	4796.00	1257.87	0.00	0.26	2056.00	2107.68	2056.00	377.65	0.01	0.18	100.00	98.00	0.00	2740.00	2768.67	4925987.00	7.19	2879.82	2831.00
23	7	7	15652.00	27239.00	152.35	0	Spot (Block23, Row7, Column7)	11786.17	11086.00	5395.19	0.03	0.46	2027.00	2074.60	2027.00	313.41	0.01	0.15	100.00	100.00	0.00	9059.00	9759.17	7519576.00	30.99	4150.89	3740.00
23	8	7	15966.00	27240.00	194.75	0	Spot (Block23, Row7, Column8)	4355.81	4271.00	734.86	0.01	0.17	2002.00	2060.11	2002.00	305.74	0.01	0.15	100.00	99.00	0.00	2269.00	2353.81	4682492.00	7.51	2804.69	2745.00
23	1	8	13851.00	27531.00	148.65	0	Spot (Block23, Row8, Column1)	4611.08	4346.00	1406.61	0.03	0.31	2067.00	2105.37	2067.00	319.82	0.01	0.15	100.00	99.00	0.00	2279.00	2544.08	2794312.00	7.83	2766.61	2816.50
23	2	8	14164.00	27525.00	164.80	0	Spot (Block23, Row8, Column2)	3074.27	3012.00	543.30	0.01	0.18	2024.00	2073.45	2024.00	317.29	0.01	0.15	92.00	76.00	0.00	988.00	1050.27	2314925.00	3.15	2448.87	2451.00
23	3	8	14453.00	27531.00	149.55	0	Spot (Block23, Row8, Column3)	7547.72	6195.50	4236.33	0.09	0.56	2024.50	2062.85	2024.50	329.06	0.01	0.16	100.00	95.00	0.00	4171.00	5523.22	4634298.00	16.67	3203.44	3073.00
23	4	8	14762.00	27533.00	156.00	0	Spot (Block23, Row8, Column4)	14257.67	13972.00	5605.15	0.01	0.39	2028.00	2071.82	2028.00	350.10	0.01	0.17	100.00	100.00	0.00	11944.00	12229.67	9538381.00	34.81	4749.67	4461.00
23	5	8	15053.00	27541.00	205.55	0	Spot (Block23, Row8, Column5)	2328.10	2276.00	352.17	0.01	0.15	2027.50	2092.14	2027.50	392.02	0.01	0.19	38.00	10.00	0.00	248.50	300.60	2793726.00	0.60	2154.08	2086.00
23	6	8	15368.00	27535.00	186.60	0	Spot (Block23, Row8, Column6)	14423.91	11294.50	8883.09	0.11	0.62	2085.50	2145.17	2085.50	439.13	0.01	0.20	100.00	100.00	0.00	9209.00	12338.41	14106583.00	27.96	4842.02	4868.00
23	7	8	15663.00	27539.00	152.15	0	Spot (Block23, Row8, Column7)	5128.71	4835.50	1664.99	0.03	0.32	2064.00	2104.42	2064.00	370.10	0.01	0.18	100.00	99.00	0.00	2771.50	3064.71	3272114.00	8.17	2788.96	2772.00
23	8	8	15945.00	27541.00	156.80	0	Spot (Block23, Row8, Column8)	3679.52	3514.00	984.21	0.02	0.27	2063.00	2101.63	2063.00	316.40	0.01	0.15	99.00	93.00	0.00	1451.00	1616.52	2491032.00	4.99	2543.74	2538.50
24	1	1	18376.00	25448.00	156.70	0	Spot (Block24, Row1, Column1)	57138.66	65535.00	12098.53	0.06	0.21	1974.00	2031.76	1974.00	378.72	0.01	0.19	100.00	100.00	58.73	63561.00	55164.66	38626068.00	145.51	16638.61	13047.50
24	2	1	18670.00	25455.00	149.40	0	Spot (Block24, Row1, Column2)	8091.01	7755.50	2897.81	0.02	0.36	1911.00	1980.21	1911.00	331.56	0.02	0.17	100.00	100.00	0.00	5844.50	6180.01	4903152.00	18.43	3388.58	3108.00
24	3	1	18977.00	25455.00	151.65	0	Spot (Block24, Row1, Column3)	7948.58	7191.50	3962.54	0.04	0.50	1904.00	1940.02	1904.00	228.37	0.01	0.12	100.00	100.00	0.00	5287.50	6044.58	5039398.00	26.31	3197.06	2990.00
24	4	1	19265.00	25454.00	151.70	0	Spot (Block24, Row1, Column4)	6738.50	6553.00	2489.62	0.01	0.37	1917.00	1966.65	1917.00	241.09	0.01	0.12	100.00	100.00	0.00	4636.00	4821.50	4245256.00	19.79	3077.48	2915.00
24	5	1	19575.00	25459.00	153.05	0	Spot (Block24, Row1, Column5)	15764.20	13904.00	9679.84	0.05	0.61	1964.00	1990.49	1964.00	246.64	0.01	0.12	100.00	100.00	0.00	11940.00	13800.20	10215204.00	55.85	4244.74	3895.00
24	6	1	19869.00	25459.00	148.60	0	Spot (Block24, Row1, Column6)	14129.17	13331.00	6689.56	0.03	0.47	1993.00	2033.25	1993.00	279.92	0.01	0.14	100.00	100.00	0.00	11338.00	12136.17	8435114.00	43.21	4944.25	4044.00
24	7	1	20164.00	25464.00	150.15	0	Spot (Block24, Row1, Column7)	35332.15	33688.00	17819.50	0.02	0.50	2002.00	2087.69	2002.00	451.18	0.02	0.22	100.00	100.00	6.20	31686.00	33330.15	21658652.00	73.68	9547.89	8220.00
24	8	1	20458.00	25468.00	160.40	0	Spot (Block24, Row1, Column8)	64055.95	65535.00	5892.47	0.01	0.09	2145.00	2272.83	2145.00	573.46	0.03	0.25	100.00	100.00	92.28	63390.00	61910.95	45608276.00	107.74	18371.48	14687.00
24	1	2	18362.00	25754.00	218.05	0	Spot (Block24, Row2, Column1)	2217.27	2188.00	259.23	0.01	0.12	1892.00	1937.81	1892.00	301.06	0.01	0.16	49.00	18.00	0.00	296.00	325.27	3011059.00	0.93	2022.79	1990.00
24	2	2	18673.00	25754.00	135.65	0	Spot (Block24, Row2, Column2)	8001.55	7987.00	2371.83	0.00	0.30	1860.00	1879.37	1860.00	227.85	0.00	0.12	100.00	100.00	0.00	6127.00	6141.55	3968771.00	26.87	3506.15	3374.00
24	3	2	18974.00	25746.00	193.30	0	Spot (Block24, Row2, Column3)	2333.20	2279.00	288.95	0.01	0.12	1899.00	1914.19	1899.00	232.10	0.00	0.12	69.00	42.00	0.00	380.00	434.20	2466191.00	1.81	2061.75	2035.50
24	4	2	19276.00	25759.00	175.60	0	Spot (Block24, Row2, Column4)	6019.19	5873.00	1768.48	0.01	0.29	1902.00	1952.84	1902.00	247.59	0.01	0.13	100.00	100.00	0.00	3971.00	4117.19	5182520.00	16.42	2985.40	2993.00
24	5	2	19579.00	25753.00	185.15	0	Spot (Block24, Row2, Column5)	3637.12	3584.00	637.70	0.01	0.18	1911.00	1950.18	1911.00	226.04	0.01	0.12	100.00	99.00	0.00	1673.00	1726.12	3509824.00	7.46	2475.82	2455.00
24	6	2	19865.00	25756.00	163.05	0	Spot (Block24, Row2, Column6)	3657.89	3468.00	918.45	0.02	0.25	1935.00	1968.61	1935.00	241.07	0.01	0.12	99.00	96.00	0.00	1533.00	1722.89	2695866.00	7.01	2393.30	2426.50
24	7	2	20172.00	25760.00	158.00	0	Spot (Block24, Row2, Column7)	4735.75	4357.00	1607.56	0.04	0.34	1946.00	1976.17	1946.00	230.12	0.01	0.12	100.00	100.00	0.00	2411.00	2789.75	3262932.00	11.99	2606.92	2617.00
24	8	2	20474.00	25744.00	232.85	0	Spot (Block24, Row2, Column8)	2291.42	2248.00	446.85	0.01	0.20	2042.00	2126.83	2042.00	481.88	0.02	0.23	14.00	0.00	0.00	206.00	249.42	3592950.00	0.34	2115.20	2089.00
24	1	3	18373.00	26051.00	151.75	0	Spot (Block24, Row3, Column1)	14345.77	12877.00	8179.25	0.05	0.57	1869.00	1887.51	1869.00	236.04	0.00	0.13	100.00	100.00	0.00	11008.00	12476.77	9066524.00	52.78	4435.86	4028.00
24	2	3	18670.00	26054.00	188.35	0	Spot (Block24, Row3, Column2)	2390.85	2323.00	371.39	0.01	0.16	1813.00	1861.12	1813.00	232.26	0.01	0.12	81.00	54.00	0.00	510.00	577.85	2376507.00	2.28	2071.00	2054.00
24	3	3	18960.00	26050.00	152.10	0	Spot (Block24, Row3, Column3)	5316.94	4981.00	2258.40	0.03	0.42	1890.00	1900.14	1890.00	250.08	0.00	0.13	100.00	100.00	0.00	3091.00	3426.94	3397527.00	13.66	2686.31	2619.50
24	4	3	19269.00	26057.00	148.75	0	Spot (Block24, Row3, Column4)	11305.83	11106.00	5292.21	0.01	0.47	1907.00	1944.25	1907.00	246.23	0.01	0.13	100.00	100.00	0.00	9199.00	9398.83	6806112.00	38.02	4217.37	3959.50
24	5	3	19574.00	26047.00	148.40	0	Spot (Block24, Row3, Column5)	4501.82	3494.00	5221.72	0.11	1.16	1912.00	1959.13	1912.00	386.32	0.01	0.20	91.00	77.00	0.17	1582.00	2589.82	2710098.00	6.58	2745.86	2574.50
24	6	3	19873.00	26060.00	198.30	0	Spot (Block24, Row3, Column6)	8418.95	7369.50	3688.69	0.06	0.44	1929.00	1986.65	1929.00	401.09	0.01	0.20	100.00	100.00	0.00	5440.50	6489.95	9378708.00	16.04	3856.88	3778.00
24	7	3	20177.00	26066.00	148.35	0	Spot (Block24, Row3, Column7)	12258.18	11432.50	6692.93	0.03	0.55	1971.00	1997.91	1971.00	242.34	0.01	0.12	100.00	100.00	0.00	9461.50	10287.18	7428455.00	42.34	4012.73	3665.50
24	8	3	20473.00	26065.00	172.25	0	Spot (Block24, Row3, Column8)	3170.26	3020.00	600.69	0.02	0.19	2006.00	2046.42	2006.00	212.71	0.01	0.10	97.00	94.00	0.00	1014.00	1164.26	2624972.00	5.28	2377.81	2418.00
24	1	4	18370.00	26351.00	148.30	0	Spot (Block24, Row4, Column1)	11316.54	10594.00	5260.13	0.03	0.46	1889.00	1919.67	1889.00	243.44	0.01	0.13	100.00	100.00	0.00	8705.00	9427.54	6778606.00	38.60	4070.88	3686.00
24	2	4	18669.00	26354.00	186.80	0	Spot (Block24, Row4, Column2)	3290.37	3139.00	718.00	0.02	0.22	1851.00	1886.54	1851.00	267.66	0.01	0.14	99.00	91.00	0.00	1288.00	1439.37	3221271.00	5.24	2369.00	2358.00
24	3	4	18969.00	26354.00	149.35	0	Spot (Block24, Row4, Column3)	37890.21	36294.50	18607.88	0.02	0.49	1886.00	1917.62	1886.00	282.97	0.01	0.15	100.00	100.00	10.89	34408.50	36004.21	22961540.00	127.13	9772.74	8286.00
24	4	4	19257.00	26349.00	199.45	0	Spot (Block24, Row4, Column4)	2377.02	2360.00	272.61	0.00	0.11	1896.00	1916.38	1896.00	233.95	0.00	0.12	80.00	48.00	0.00	464.00	481.02	2686029.00	1.97	2071.65	2076.00
24	5	4	19549.00	26359.00	179.75	0	Spot (Block24, Row4, Column5)	2574.54	2475.00	517.26	0.02	0.20	1890.00	1931.79	1890.00	386.35	0.01	0.20	68.00	34.00	0.00	585.00	684.54	2324814.00	1.66	2128.38	2113.00
24	6	4	19872.00	26356.00	193.15	0	Spot (Block24, Row4, Column6)	3691.55	3615.00	641.20	0.01	0.17	1905.00	1967.27	1905.00	385.42	0.01	0.20	100.00	96.00	0.00	1710.00	1786.55	3872439.00	4.47	2453.81	2473.00
24	7	4	20162.00	26362.00	148.75	0	Spot (Block24, Row4, Column7)	10415.64	8844.50	6310.56	0.07	0.61	1979.00	2012.08	1979.00	241.48	0.01	0.12	100.00	99.00	0.00	6865.50	8436.64	6353538.00	34.80	3539.19	3164.50
24	8	4	20475.00	26369.00	156.30	0	Spot (Block24, Row4, Column8)	4902.48	4656.00	1541.06	0.02	0.31	2052.00	2072.89	2052.00	231.95	0.00	0.11	100.00	100.00	0.00	2604.00	2850.48	3289562.00	12.20	2704.66	2652.00
24	1	5	18373.00	26653.00	145.10	0	Spot (Block24, Row5, Column1)	15735.11	14349.00	7011.89	0.04	0.45	1894.00	1930.26	1894.00	266.81	0.01	0.14	100.00	100.00	0.00	12455.00	13841.11	9047686.00	51.74	5088.55	4292.00
24	2	5	18662.00	26651.00	162.60	0	Spot (Block24, Row5, Column2)	3232.12	3175.00	561.08	0.01	0.17	1872.00	1898.78	1872.00	246.15	0.01	0.13	99.00	97.00	0.00	1303.00	1360.12	2349749.00	5.42	2311.90	2271.00
24	3	5	18969.00	26653.00	156.65	0	Spot (Block24, Row5, Column3)	7030.76	6608.50	2615.77	0.03	0.37	1883.00	1925.57	1883.00	272.27	0.01	0.14	100.00	100.00	0.00	4725.50	5147.76	4752797.00	18.75	3029.22	2937.50
24	4	5	19268.00	26656.00	149.15	0	Spot (Block24, Row5, Column4)	7943.31	7333.50	3689.69	0.03	0.46	1892.00	1929.07	1892.00	284.78	0.01	0.15	100.00	100.00	0.00	5441.50	6051.31	4845418.00	21.12	3188.30	2999.00
24	5	5	19569.00	26659.00	148.35	0	Spot (Block24, Row5, Column5)	48795.34	57845.00	18485.53	0.07	0.38	1902.00	1973.48	1902.00	358.76	0.02	0.18	100.00	100.00	42.71	55943.00	46893.34	29131004.00	130.51	12656.38	10408.50
24	6	5	19869.00	26658.00	161.25	0	Spot (Block24, Row5, Column6)	4032.81	3753.00	1051.09	0.03	0.26	1951.00	2013.13	1951.00	323.07	0.01	0.16	99.00	95.00	0.00	1802.00	2081.81	2891522.00	6.25	2508.87	2431.00
24	7	5	20169.00	26664.00	192.15	0	Spot (Block24, Row5, Column7)	7399.03	6978.50	2817.26	0.03	0.38	2005.00	2074.90	2005.00	342.15	0.01	0.16	100.00	100.00	0.00	4973.50	5394.03	7709785.00	15.56	3573.57	3394.50
24	8	5	20470.00	26663.00	148.00	0	Spot (Block24, Row5, Column8)	20661.57	18995.00	12886.33	0.04	0.62	2036.00	2081.81	2036.00	268.88	0.01	0.13	100.00	100.00	0.00	16959.00	18625.57	12334957.00	69.10	5739.73	4738.00
24	1	6	18365.00	26956.00	193.35	0	Spot (Block24, Row6, Column1)	7952.33	6852.00	3521.58	0.06	0.44	1911.00	1965.43	1911.00	305.26	0.01	0.16	100.00	100.00	0.00	4941.00	6041.33	8437427.00	19.61	3632.87	3574.00
24	2	6	18667.00	26953.00	205.00	0	Spot (Block24, Row6, Column2)	5126.82	4829.50	1416.29	0.03	0.28	1890.00	1924.32	1890.00	279.97	0.01	0.15	100.00	100.00	0.00	2939.50	3236.82	6111174.00	11.44	2970.32	2898.50
24	3	6	18954.00	26952.00	147.25	0	Spot (Block24, Row6, Column3)	24552.52	22961.00	12972.64	0.03	0.53	1885.00	1925.69	1885.00	269.56	0.01	0.14	100.00	100.00	0.00	21076.00	22667.52	14436884.00	83.94	6679.42	5734.00
24	4	6	19269.00	26956.00	175.15	0	Spot (Block24, Row6, Column4)	3267.71	3139.00	743.15	0.02	0.23	1886.00	1926.51	1886.00	293.07	0.01	0.15	98.00	88.00	0.00	1253.00	1381.71	2803691.00	4.58	2264.16	2267.00
24	5	6	19568.00	26957.00	148.20	0	Spot (Block24, Row6, Column5)	51295.83	64585.00	17454.86	0.10	0.34	1905.00	1978.40	1905.00	370.73	0.02	0.19	100.00	100.00	49.17	62680.00	49390.83	30777712.00	133.03	13298.48	10850.00
24	6	6	19874.00	26952.00	184.80	0	Spot (Block24, Row6, Column6)	3789.62	3402.00	1214.98	0.05	0.32	1984.00	2051.94	1984.00	345.29	0.01	0.17	98.00	83.00	0.00	1418.00	1805.62	3641824.00	5.03	2454.15	2483.00
24	7	6	20162.00	26959.00	153.00	0	Spot (Block24, Row6, Column7)	17195.96	16083.00	9229.48	0.03	0.54	2012.00	2096.88	2012.00	363.11	0.02	0.17	100.00	100.00	0.00	14071.00	15183.96	11022607.00	41.58	5059.27	4471.00
24	8	6	20476.00	26964.00	151.15	0	Spot (Block24, Row6, Column8)	21417.48	18982.00	12481.44	0.05	0.58	2069.00	2106.78	2069.00	268.39	0.01	0.13	100.00	100.00	0.00	16913.00	19348.48	13450177.00	71.95	5582.79	4780.00
24	1	7	18364.00	27252.00	177.15	0	Spot (Block24, Row7, Column1)	3976.30	3790.50	997.28	0.02	0.25	1958.00	1988.11	1958.00	276.18	0.01	0.14	100.00	97.00	0.00	1832.50	2018.30	3499144.00	7.20	2558.40	2549.00
24	2	7	18664.00	27253.00	189.30	0	Spot (Block24, Row7, Column2)	2402.02	2343.00	381.12	0.01	0.16	1886.00	1916.00	1886.00	237.75	0.01	0.12	74.00	47.00	0.00	457.00	516.02	2423635.00	2.04	2063.88	2056.00
24	3	7	18958.00	27263.00	207.85	0	Spot (Block24, Row7, Column3)	2200.71	2168.00	298.54	0.01	0.14	1883.00	1918.59	1883.00	239.90	0.01	0.13	52.00	31.00	0.00	285.00	317.71	2704675.00	1.18	2077.80	2096.00
24	4	7	19258.00	27264.00	194.50	0	Spot (Block24, Row7, Column4)	2328.45	2317.00	291.47	0.00	0.13	1900.00	1934.95	1900.00	236.64	0.01	0.12	69.00	42.00	0.00	417.00	428.45	2493775.00	1.66	2053.37	1992.00
24	5	7	19565.00	27257.00	179.50	0	Spot (Block24, Row7, Column5)	5411.68	5071.00	1755.98	0.03	0.32	1938.00	1994.80	1938.00	313.12	0.01	0.16	100.00	100.00	0.00	3133.00	3473.68	4881336.00	10.91	2848.41	2887.50
24	6	7	19865.00	27260.00	190.60	0	Spot (Block24, Row7, Column6)	6182.51	6195.00	1855.84	0.00	0.30	2007.00	2082.98	2007.00	380.54	0.02	0.18	100.00	100.00	0.00	4188.00	4175.51	6337072.00	10.77	3221.97	3259.00
24	7	7	20162.00	27266.00	152.80	0	Spot (Block24, Row7, Column7)	17973.99	15732.50	9343.65	0.06	0.52	2024.00	2081.48	2024.00	302.20	0.01	0.15	100.00	100.00	0.00	13708.50	15949.99	11467404.00	52.59	6237.71	4186.00
24	8	7	20472.00	27263.00	189.95	0	Spot (Block24, Row7, Column8)	5369.41	5361.00	851.66	0.00	0.16	2110.00	2145.65	2110.00	240.09	0.01	0.11	100.00	100.00	0.00	3251.00	3259.41	5466062.00	13.43	3162.14	3061.00
24	1	8	18353.00	27563.00	146.50	0	Spot (Block24, Row8, Column1)	5346.20	4701.00	3165.29	0.06	0.59	2009.00	2050.82	2009.00	276.57	0.01	0.13	99.00	99.00	0.00	2692.00	3337.20	3127528.00	11.92	2932.80	2771.50
24	2	8	18668.00	27555.00	171.30	0	Spot (Block24, Row8, Column2)	3815.87	3428.00	1166.65	0.05	0.31	1977.00	2004.32	1977.00	268.40	0.01	0.13	98.00	90.00	0.00	1451.00	1838.87	3125198.00	6.75	2382.82	2403.50
24	3	8	18951.00	27556.00	152.45	0	Spot (Block24, Row8, Column3)	9368.30	8379.00	5052.60	0.05	0.54	1980.00	2012.09	1980.00	274.66	0.01	0.14	100.00	100.00	0.00	6399.00	7388.30	5948872.00	26.78	3469.39	3281.00
24	4	8	19263.00	27555.00	155.95	0	Spot (Block24, Row8, Column4)	4885.34	4821.00	1303.79	0.01	0.27	1992.00	2024.56	1992.00	267.55	0.01	0.13	100.00	99.00	0.00	2829.00	2893.34	3278065.00	10.69	2677.48	2659.00
24	5	8	19547.00	27562.00	180.75	0	Spot (Block24, Row8, Column5)	2412.45	2357.00	316.11	0.01	0.13	2011.00	2064.28	2011.00	311.23	0.01	0.15	52.00	26.00	0.00	346.00	401.45	2204980.00	1.12	2171.15	2153.00
24	6	8	19867.00	27558.00	179.85	0	Spot (Block24, Row8, Column6)	13699.32	11782.00	7229.75	0.07	0.53	2078.50	2145.26	2078.50	387.72	0.01	0.18	100.00	100.00	0.00	9703.50	11620.82	12466384.00	29.80	4677.33	4597.00
24	7	8	20162.00	27561.00	148.85	0	Spot (Block24, Row8, Column7)	7119.91	6775.00	2647.69	0.02	0.37	2098.00	2151.80	2098.00	329.23	0.01	0.15	100.00	100.00	0.00	4677.00	5021.91	4314663.00	15.09	3330.23	3120.50
24	8	8	20453.00	27567.00	152.25	0	Spot (Block24, Row8, Column8)	3882.20	3609.50	1255.89	0.03	0.32	2174.00	2193.01	2174.00	259.88	0.00	0.12	100.00	97.00	0.00	1435.50	1708.20	2461315.00	6.50	2631.83	2636.50
25	1	1	4850.00	29872.00	152.15	0	Spot (Block25, Row1, Column1)	55831.70	65535.00	13462.02	0.07	0.24	2116.00	2219.88	2116.00	455.83	0.02	0.21	100.00	100.00	57.30	63419.00	53715.70	35565080.00	117.61	13646.25	11014.00
25	2	1	5148.00	29881.00	152.35	0	Spot (Block25, Row1, Column2)	63555.09	65535.00	5941.95	0.01	0.09	2114.00	2256.84	2114.00	615.37	0.03	0.27	100.00	100.00	84.38	63421.00	61441.09	40294288.00	99.61	17976.60	16423.00
25	3	1	5451.00	29881.00	146.95	0	Spot (Block25, Row1, Column3)	6689.24	6325.50	2394.46	0.02	0.36	2116.00	2220.94	2116.00	565.82	0.02	0.25	99.00	98.00	0.00	4209.50	4573.24	3919895.00	7.90	3067.20	3018.00
25	4	1	5743.00	29884.00	146.30	0	Spot (Block25, Row1, Column4)	61781.63	65535.00	8504.73	0.03	0.14	2116.00	2187.56	2116.00	422.46	0.01	0.19	100.00	100.00	79.00	63419.00	59665.63	35895420.00	141.06	17958.23	14735.00
25	5	1	6045.00	29885.00	138.00	0	Spot (Block25, Row1, Column5)	15731.69	14956.00	6386.03	0.02	0.41	2128.00	2193.68	2128.00	397.78	0.01	0.18	100.00	100.00	0.00	12828.00	13603.69	8007430.00	34.03	5455.23	5204.50
25	6	1	6337.00	29886.00	141.10	0	Spot (Block25, Row1, Column6)	55371.51	65535.00	14393.10	0.07	0.26	2155.00	2217.90	2155.00	434.86	0.01	0.20	100.00	100.00	57.93	63380.00	53216.51	30011560.00	122.23	15166.58	13152.00
25	7	1	6638.00	29889.00	144.40	0	Spot (Block25, Row1, Column7)	58830.71	65535.00	11733.33	0.05	0.20	2174.00	2311.11	2174.00	626.56	0.03	0.27	100.00	100.00	69.72	63361.00	56656.71	33416100.00	90.21	15942.32	12600.00
25	8	1	6933.00	29895.00	155.05	0	Spot (Block25, Row1, Column8)	63529.95	65535.00	7101.46	0.01	0.11	2232.00	2387.53	2232.00	643.71	0.03	0.27	100.00	100.00	90.17	63303.00	61297.95	41993676.00	94.98	17341.86	14422.00
25	1	2	4828.00	30168.00	199.10	0	Spot (Block25, Row2, Column1)	2426.70	2417.00	247.58	0.00	0.10	2079.00	2114.37	2079.00	286.56	0.01	0.14	59.00	21.00	0.00	338.00	347.70	2732461.00	1.09	2261.81	2212.50
25	2	2	5141.00	30183.00	129.00	0	Spot (Block25, Row2, Column2)	7906.45	7677.00	1998.65	0.01	0.25	2001.00	2099.63	2001.00	473.32	0.02	0.23	100.00	100.00	0.00	5676.00	5905.45	3542090.00	12.27	3538.69	3517.00
25	3	2	5432.00	30175.00	194.35	0	Spot (Block25, Row2, Column3)	2381.82	2390.00	242.41	0.00	0.10	1998.00	2043.07	1998.00	248.05	0.01	0.12	65.00	36.00	0.00	392.00	383.82	2543779.00	1.37	2153.34	2135.00
25	4	2	5748.00	30186.00	187.30	0	Spot (Block25, Row2, Column4)	4652.49	4353.00	1392.48	0.03	0.30	2006.00	2092.61	2006.00	388.21	0.02	0.19	99.00	98.00	0.00	2347.00	2646.49	4601311.00	6.59	2854.13	2823.00
25	5	2	6046.00	30181.00	166.95	0	Spot (Block25, Row2, Column5)	6913.34	6712.50	2048.44	0.01	0.30	2020.00	2076.39	2020.00	272.72	0.01	0.13	100.00	100.00	0.00	4692.50	4893.34	5364750.00	17.74	3396.61	2995.00
25	6	2	6340.00	30184.00	144.60	0	Spot (Block25, Row2, Column6)	5377.37	5225.00	1685.48	0.01	0.31	2101.00	2206.97	2101.00	605.09	0.02	0.27	99.00	91.00	0.00	3124.00	3276.37	3054344.00	5.24	2910.27	2927.50
25	7	2	6648.00	30190.00	147.10	0	Spot (Block25, Row2, Column7)	5168.38	4978.50	1605.55	0.02	0.31	2133.00	2195.77	2133.00	369.21	0.01	0.17	99.00	98.00	0.00	2845.50	3035.38	3039007.00	8.05	2885.54	2869.00
25	8	2	6953.00	30189.00	215.40	0	Spot (Block25, Row2, Column8)	2578.68	2511.00	320.02	0.01	0.12	2198.00	2297.54	2198.00	517.20	0.02	0.23	35.00	2.00	0.00	313.00	380.68	3416753.00	0.54	2373.02	2371.00
25	1	3	4848.00	30476.00	141.10	0	Spot (Block25, Row3, Column1)	18199.04	17436.50	7739.45	0.02	0.43	2083.00	2129.96	2083.00	297.01	0.01	0.14	100.00	100.00	0.00	15353.50	16116.04	9827481.00	54.10	5734.34	5057.00
25	2	3	5135.00	30478.00	206.00	0	Spot (Block25, Row3, Column2)	2448.54	2419.00	256.18	0.01	0.10	2032.00	2120.42	2032.00	391.48	0.02	0.18	49.00	10.00	0.00	387.00	416.54	2957837.00	0.84	2181.40	2161.00
25	3	3	5437.00	30467.00	150.65	0	Spot (Block25, Row3, Column3)	4200.04	3723.00	2655.67	0.05	0.63	2003.00	2069.81	2003.00	380.89	0.01	0.18	98.00	89.00	0.00	1720.00	2197.04	2604025.00	5.59	2658.44	2596.50
25	4	3	5745.00	30484.00	147.20	0	Spot (Block25, Row3, Column4)	64254.13	65535.00	4124.77	0.01	0.06	2019.00	2096.34	2019.00	371.52	0.02	0.18	100.00	100.00	85.50	63516.00	62235.13	38103024.00	167.30	18659.34	16064.00
25	5	3	6038.00	30485.00	172.75	0	Spot (Block25, Row3, Column5)	2850.58	2726.00	463.60	0.02	0.16	2052.00	2153.82	2052.00	552.22	0.02	0.26	65.00	25.00	0.00	674.00	798.58	2380234.00	1.26	2294.18	2289.00
25	6	3	6347.00	30485.00	226.60	0	Spot (Block25, Row3, Column6)	32901.41	22868.00	18075.31	0.16	0.55	2191.00	2368.14	2191.00	780.87	0.03	0.33	100.00	100.00	15.24	20677.00	30710.41	48562676.00	39.10	11437.63	11259.00
25	7	3	6648.00	30490.00	143.10	0	Spot (Block25, Row3, Column7)	9876.37	9581.00	3698.16	0.01	0.37	2227.00	2340.05	2227.00	606.36	0.02	0.26	100.00	100.00	0.00	7354.00	7649.37	5520892.00	12.43	3875.82	3554.00
25	8	3	6947.00	30495.00	153.10	0	Spot (Block25, Row3, Column8)	5635.71	5509.00	1407.52	0.01	0.25	2217.00	2262.67	2217.00	270.95	0.01	0.12	100.00	100.00	0.00	3292.00	3418.71	3618125.00	12.45	3188.52	3174.50
25	1	4	4844.00	30774.00	147.15	0	Spot (Block25, Row4, Column1)	63439.25	65535.00	5376.03	0.01	0.08	2097.00	2219.03	2097.00	474.27	0.02	0.21	100.00	100.00	80.61	63438.00	61342.25	37619796.00	129.08	18689.23	16215.00
25	2	4	5145.00	30780.00	178.55	0	Spot (Block25, Row4, Column2)	14282.05	12960.00	7328.63	0.04	0.51	2091.00	2259.21	2091.00	586.30	0.03	0.26	100.00	100.00	0.00	10869.00	12191.05	12611054.00	20.51	4978.90	4982.00
25	3	4	5446.00	30778.00	156.40	0	Spot (Block25, Row4, Column3)	65145.66	65535.00	2562.36	0.00	0.04	2102.00	2293.90	2102.00	702.44	0.04	0.31	100.00	100.00	96.43	63433.00	63043.66	43778292.00	89.48	22227.18	18048.50
25	4	4	5719.00	30781.00	191.00	0	Spot (Block25, Row4, Column4)	2889.19	2865.00	428.09	0.00	0.15	2073.00	2143.84	2073.00	416.15	0.01	0.19	80.00	44.00	0.00	792.00	816.19	2967199.00	1.79	2380.86	2364.00
25	5	4	6046.00	30786.00	167.95	0	Spot (Block25, Row4, Column5)	2882.19	2668.50	902.83	0.03	0.31	2062.00	2100.34	2062.00	305.99	0.01	0.15	82.00	49.00	0.00	606.50	820.19	2259634.00	2.56	2391.66	2394.00
25	6	4	6344.00	30783.00	171.90	0	Spot (Block25, Row4, Column6)	12261.91	12508.00	4206.66	0.01	0.34	2135.00	2230.93	2135.00	507.32	0.02	0.23	100.00	100.00	0.00	10373.00	10126.91	10128335.00	19.77	4629.60	4133.50
25	7	4	6633.00	30788.00	140.80	0	Spot (Block25, Row4, Column7)	12775.17	12134.50	5017.60	0.02	0.39	2208.00	2307.98	2208.00	578.32	0.02	0.25	100.00	100.00	0.00	9926.50	10567.17	6898591.00	18.10	4642.65	4346.00
25	8	4	6945.00	30801.00	161.20	0	Spot (Block25, Row4, Column8)	4087.76	3957.50	867.25	0.01	0.21	2231.00	2307.13	2231.00	467.69	0.01	0.20	98.00	87.00	0.00	1726.50	1856.76	2943185.00	3.81	2723.54	2642.50
25	1	5	4844.00	31080.00	148.30	0	Spot (Block25, Row5, Column1)	65118.25	65535.00	2423.83	0.00	0.04	2131.00	2279.35	2131.00	631.66	0.03	0.28	100.00	100.00	94.46	63404.00	62987.25	38810816.00	99.48	20986.91	17508.50
25	2	5	5141.00	31078.00	155.85	0	Spot (Block25, Row5, Column2)	5639.32	5579.00	1488.21	0.00	0.26	2121.00	2318.07	2121.00	669.33	0.04	0.29	99.00	95.00	0.00	3458.00	3518.32	3761426.00	4.96	2982.87	2947.00
25	3	5	5445.00	31084.00	152.65	0	Spot (Block25, Row5, Column3)	47701.95	52532.00	18415.01	0.04	0.39	2117.00	2365.27	2117.00	802.25	0.05	0.34	100.00	100.00	41.09	50415.00	45584.95	30767972.00	56.51	9715.41	8889.00
25	4	5	5741.00	31083.00	139.30	0	Spot (Block25, Row5, Column4)	47852.20	51911.50	17806.59	0.04	0.37	2103.00	2253.43	2103.00	603.93	0.03	0.27	100.00	100.00	37.26	49808.50	45749.20	25170388.00	75.50	12671.02	10461.50
25	5	5	6043.00	31084.00	153.40	0	Spot (Block25, Row5, Column5)	65115.32	65535.00	2542.49	0.00	0.04	2097.00	2207.66	2097.00	480.31	0.02	0.22	100.00	100.00	95.97	63438.00	63018.32	41999764.00	130.97	19164.56	15970.00
25	6	5	6344.00	31086.00	148.35	0	Spot (Block25, Row5, Column6)	5530.07	5152.00	1840.70	0.03	0.33	2169.00	2248.20	2169.00	420.87	0.02	0.19	100.00	96.00	0.00	2983.00	3361.07	3329103.00	7.80	2893.29	2894.50
25	7	5	6643.00	31093.00	169.60	0	Spot (Block25, Row5, Column7)	11475.84	10566.00	5107.53	0.04	0.45	2244.00	2349.80	2244.00	460.14	0.02	0.20	100.00	100.00	0.00	8322.00	9231.84	9203627.00	19.83	4327.81	4311.00
25	8	5	6944.00	31091.00	139.00	0	Spot (Block25, Row5, Column8)	22638.22	20892.00	10198.57	0.03	0.45	2285.00	2379.47	2285.00	393.85	0.02	0.17	100.00	100.00	0.00	18607.00	20353.22	11817153.00	51.44	6856.15	6136.00
25	1	6	4841.00	31380.00	227.45	0	Spot (Block25, Row6, Column1)	28150.61	18223.00	18299.70	0.19	0.65	2196.00	2447.04	2196.00	847.93	0.05	0.35	100.00	100.00	9.85	16027.00	25954.61	41719352.00	30.31	9922.38	10027.00
25	2	6	5142.00	31377.00	216.30	0	Spot (Block25, Row6, Column2)	5532.18	4862.00	1929.26	0.06	0.35	2132.00	2260.91	2132.00	598.46	0.03	0.26	100.00	98.00	0.00	2730.00	3400.18	7413117.00	5.47	3336.36	3304.00
25	3	6	5433.00	31379.00	146.45	0	Spot (Block25, Row6, Column3)	62549.87	65535.00	6940.31	0.02	0.11	2123.00	2271.16	2123.00	632.78	0.03	0.28	100.00	100.00	79.11	63412.00	60426.87	36529424.00	95.26	18657.80	14975.00
25	4	6	5741.00	31381.00	147.85	0	Spot (Block25, Row6, Column4)	3964.05	3927.00	864.15	0.00	0.22	2119.00	2198.40	2119.00	415.09	0.02	0.19	100.00	85.00	0.00	1808.00	1845.05	2378433.00	4.25	2594.85	2583.00
25	5	6	6038.00	31384.00	147.50	0	Spot (Block25, Row6, Column5)	64758.92	65535.00	3966.51	0.01	0.06	2177.00	2259.22	2177.00	482.10	0.02	0.21	100.00	100.00	94.61	63358.00	62581.92	38467128.00	129.64	20583.82	17080.00
25	6	6	6344.00	31384.00	144.60	0	Spot (Block25, Row6, Column6)	5538.80	5421.50	1408.46	0.01	0.25	2213.00	2280.00	2213.00	387.89	0.01	0.17	100.00	100.00	0.00	3208.50	3325.80	3168193.00	8.40	3073.13	3069.00
25	7	6	6640.00	31389.00	140.90	0	Spot (Block25, Row6, Column7)	12669.88	12078.00	4740.49	0.02	0.37	2259.00	2328.22	2259.00	404.35	0.01	0.17	100.00	100.00	0.00	9819.00	10410.88	6867077.00	25.58	4501.37	4026.00
25	8	6	6949.00	31393.00	139.10	0	Spot (Block25, Row6, Column8)	17915.45	17129.00	7838.40	0.02	0.44	2308.00	2358.00	2308.00	325.70	0.01	0.14	100.00	100.00	0.00	14821.00	15607.45	9405609.00	47.77	6138.51	5700.00
25	1	7	4842.00	31677.00	159.05	0	Spot (Block25, Row7, Column1)	23753.51	21226.50	12014.61	0.05	0.51	2209.00	2444.00	2209.00	748.12	0.04	0.31	100.00	100.00	0.00	19017.50	21544.51	16437428.00	28.48	6184.16	6024.00
25	2	7	5144.00	31675.00	145.25	0	Spot (Block25, Row7, Column2)	5440.06	5338.00	1469.80	0.01	0.27	2184.00	2279.51	2184.00	531.51	0.02	0.23	100.00	97.00	0.00	3154.00	3256.06	3138912.00	5.95	2984.14	2932.50
25	3	7	5433.00	31684.00	203.90	0	Spot (Block25, Row7, Column3)	2697.31	2653.50	352.15	0.01	0.13	2142.00	2185.37	2142.00	313.73	0.01	0.14	74.00	38.00	0.00	511.50	555.31	3188217.00	1.63	2437.54	2412.00
25	4	7	5746.00	31685.00	148.15	0	Spot (Block25, Row7, Column4)	4807.02	4696.50	1261.90	0.01	0.26	2139.00	2185.92	2139.00	284.26	0.01	0.13	99.00	99.00	0.00	2557.50	2668.02	2874599.00	9.22	2868.06	2896.00
25	5	7	6038.00	31686.00	180.05	0	Spot (Block25, Row7, Column5)	5095.82	4824.50	1601.75	0.02	0.31	2201.00	2253.00	2201.00	374.24	0.01	0.17	100.00	97.00	0.00	2623.50	2894.82	4627002.00	7.60	3002.02	2978.00
25	6	7	6336.00	31684.00	209.05	0	Spot (Block25, Row7, Column6)	6264.62	5584.00	2221.25	0.05	0.35	2311.00	2452.45	2311.00	734.74	0.03	0.30	100.00	92.00	0.00	3273.00	3953.62	7793187.00	5.19	3584.26	3541.00
25	7	7	6624.00	31691.00	143.40	0	Spot (Block25, Row7, Column7)	47236.12	52294.00	17869.17	0.04	0.38	2312.00	2415.51	2312.00	538.50	0.02	0.22	100.00	100.00	32.33	49982.00	44924.12	26594084.00	83.23	11293.30	9746.00
25	8	7	6943.00	31693.00	174.40	0	Spot (Block25, Row7, Column8)	20328.23	20918.50	6129.06	0.01	0.30	2313.00	2382.61	2313.00	357.71	0.01	0.15	100.00	100.00	0.00	18605.50	18015.23	17278992.00	50.17	6939.78	6302.00
25	1	8	4826.00	31985.00	146.15	0	Spot (Block25, Row8, Column1)	4929.21	4672.00	1373.99	0.02	0.28	2231.00	2322.38	2231.00	461.13	0.02	0.20	100.00	96.00	0.00	2441.00	2698.21	2873730.00	5.65	2893.94	2932.00
25	2	8	5139.00	31980.00	151.90	0	Spot (Block25, Row8, Column2)	4138.50	3918.00	1004.66	0.02	0.24	2194.00	2224.31	2194.00	270.64	0.01	0.12	99.00	96.00	0.00	1724.00	1944.50	2627949.00	7.07	2685.01	2671.00
25	3	8	5429.00	31983.00	139.05	0	Spot (Block25, Row8, Column3)	12178.71	11192.00	4898.40	0.04	0.40	2212.00	2261.81	2212.00	311.86	0.01	0.14	100.00	100.00	0.00	8980.00	9966.71	6369464.00	31.80	4565.46	4360.50
25	4	8	5739.00	31983.00	144.40	0	Spot (Block25, Row8, Column4)	9473.13	9066.00	2863.18	0.02	0.30	2221.00	2267.90	2221.00	324.68	0.01	0.14	100.00	100.00	0.00	6845.00	7252.13	5409157.00	22.19	4020.89	3901.50
25	5	8	6025.00	31994.00	211.40	0	Spot (Block25, Row8, Column5)	2748.00	2714.00	356.19	0.01	0.13	2266.00	2364.23	2266.00	676.02	0.02	0.29	28.00	0.00	0.00	448.00	482.00	3498210.00	0.57	2434.81	2438.50
25	6	8	6344.00	31985.00	217.95	0	Spot (Block25, Row8, Column6)	36882.61	27167.00	20311.71	0.13	0.55	2392.00	2607.33	2392.00	958.32	0.04	0.37	100.00	100.00	24.72	24775.00	34490.61	50123792.00	35.77	11992.03	11869.00
25	7	8	6637.00	31988.00	138.95	0	Spot (Block25, Row8, Column7)	31887.83	30319.00	15779.71	0.02	0.49	2413.00	2536.96	2413.00	685.04	0.02	0.27	100.00	100.00	1.15	27906.00	29474.83	16709221.00	42.85	9246.38	7903.50
25	8	8	6923.00	31988.00	141.05	0	Spot (Block25, Row8, Column8)	16814.34	14920.00	9064.19	0.05	0.54	2416.00	2481.03	2416.00	388.52	0.01	0.16	100.00	100.00	0.37	12504.00	14398.34	9046113.00	36.89	6164.53	5094.00
26	1	1	9351.00	29899.00	152.10	0	Spot (Block26, Row1, Column1)	52169.43	62654.50	15701.44	0.08	0.30	3762.00	3830.82	3762.00	608.72	0.01	0.16	100.00	100.00	47.49	58892.50	48407.43	33284348.00	79.41	14539.21	12410.50
26	2	1	9643.00	29903.00	149.85	0	Spot (Block26, Row1, Column2)	10614.49	9993.00	3894.31	0.03	0.37	3821.00	3878.75	3821.00	588.00	0.01	0.15	99.00	99.00	0.00	6172.00	6793.49	6538526.00	11.46	5353.21	5299.00
26	3	1	9951.00	29907.00	143.65	0	Spot (Block26, Row1, Column3)	18234.17	15680.00	10378.87	0.07	0.57	3850.00	3885.38	3850.00	560.30	0.00	0.14	99.00	98.00	0.00	11830.00	14384.17	10192902.00	25.61	6584.95	6076.00
26	4	1	10240.00	29913.00	148.85	0	Spot (Block26, Row1, Column4)	9294.45	8679.00	3175.82	0.03	0.34	3884.00	3933.24	3884.00	609.20	0.01	0.15	100.00	97.00	0.00	4795.00	5410.45	5613850.00	8.80	5308.61	5223.00
26	5	1	10547.00	29911.00	144.30	0	Spot (Block26, Row1, Column5)	40416.23	43040.50	22986.66	0.03	0.57	3809.00	3863.46	3809.00	597.89	0.01	0.15	100.00	100.00	34.22	39231.50	36607.23	22794844.00	61.14	10945.86	9385.00
26	6	1	10839.00	29910.00	144.25	0	Spot (Block26, Row1, Column6)	31011.42	28934.50	16149.04	0.03	0.52	3886.00	3936.26	3886.00	628.67	0.01	0.16	100.00	100.00	1.94	25048.50	27125.42	17552472.00	43.07	9518.88	8068.00
26	7	1	11136.00	29912.00	147.15	0	Spot (Block26, Row1, Column7)	55676.41	65535.00	14828.97	0.07	0.27	3961.00	4050.49	3961.00	747.43	0.01	0.18	100.00	100.00	62.08	61574.00	51715.41	33183392.00	69.07	16988.48	12471.00
26	8	1	11433.00	29920.00	155.50	0	Spot (Block26, Row1, Column8)	64232.14	65535.00	5277.29	0.01	0.08	4174.00	4286.45	4174.00	830.55	0.01	0.19	100.00	100.00	91.73	61361.00	60058.14	42714764.00	72.18	21518.76	18275.00
26	1	2	9329.00	30194.00	192.90	0	Spot (Block26, Row2, Column1)	4664.70	4625.00	638.73	0.00	0.14	3767.00	3828.66	3767.00	588.44	0.01	0.15	60.00	36.00	0.00	858.00	897.70	4921254.00	1.42	4412.52	4415.00
26	2	2	9647.00	30206.00	139.20	0	Spot (Block26, Row2, Column2)	17819.67	17165.00	5916.99	0.02	0.33	3761.00	3819.20	3761.00	597.38	0.01	0.16	100.00	100.00	0.00	13404.00	14058.67	9480062.00	23.44	7280.26	7170.00
26	3	2	9948.00	30184.00	184.50	0	Spot (Block26, Row2, Column3)	4907.57	4831.50	611.14	0.01	0.12	3800.00	3858.73	3800.00	628.04	0.01	0.16	75.00	38.00	0.00	1031.50	1107.57	4701454.00	1.67	4189.10	4171.00
26	4	2	10250.00	30211.00	173.25	0	Spot (Block26, Row2, Column4)	13586.77	12744.00	4910.07	0.03	0.36	3700.00	3797.32	3700.00	667.51	0.01	0.18	100.00	100.00	0.00	9044.00	9886.77	11372130.00	14.67	6242.13	6302.00
26	5	2	10554.00	30206.00	186.20	0	Spot (Block26, Row2, Column5)	4808.89	4732.00	629.39	0.01	0.13	3601.00	3664.28	3601.00	604.15	0.01	0.16	83.00	45.00	0.00	1131.00	1207.89	4674241.00	1.89	4034.03	3969.00
26	6	2	10839.00	30208.00	148.40	0	Spot (Block26, Row2, Column6)	11137.09	10390.00	4465.01	0.03	0.40	3735.00	3795.98	3735.00	662.02	0.01	0.17	100.00	97.00	0.00	6655.00	7402.09	6704529.00	11.09	5361.31	5288.50
26	7	2	11147.00	30210.00	151.90	0	Spot (Block26, Row2, Column7)	10547.73	9408.50	4531.16	0.05	0.43	3749.50	3808.15	3749.50	589.29	0.01	0.15	99.00	95.00	0.00	5659.00	6798.23	6708355.00	11.44	5260.16	5178.00
26	8	2	11467.00	30204.00	213.90	0	Spot (Block26, Row2, Column8)	4627.85	4617.50	564.11	0.00	0.12	4094.00	4159.72	4094.00	723.68	0.01	0.17	39.00	4.00	0.00	523.50	533.85	6053223.00	0.65	4261.78	4291.00
26	1	3	9348.00	30503.00	146.50	0	Spot (Block26, Row3, Column1)	41696.36	44772.00	21321.33	0.03	0.51	3659.00	3709.36	3659.00	568.86	0.01	0.15	100.00	100.00	31.35	41113.00	38037.36	24475880.00	66.78	10977.46	8997.00
26	2	3	9641.00	30512.00	195.85	0	Spot (Block26, Row3, Column2)	4537.59	4450.00	674.36	0.01	0.15	3588.00	3630.65	3588.00	563.89	0.01	0.16	64.00	36.00	0.00	862.00	949.59	4918752.00	1.61	4062.11	4026.00
26	3	3	9932.00	30499.00	150.10	0	Spot (Block26, Row3, Column3)	8530.59	7665.00	2879.54	0.05	0.34	3614.00	3687.28	3614.00	572.02	0.01	0.16	100.00	99.00	0.00	4051.00	4916.59	5288967.00	8.47	4872.41	4873.00
26	4	3	10247.00	30508.00	146.30	0	Spot (Block26, Row3, Column4)	26543.97	23988.00	14176.42	0.04	0.53	3580.00	3671.72	3580.00	602.27	0.01	0.16	100.00	100.00	0.00	20408.00	22963.97	15501678.00	37.98	8303.98	7447.00
26	5	3	10550.00	30513.00	162.20	0	Spot (Block26, Row3, Column5)	5997.88	5616.50	1468.06	0.03	0.24	3532.00	3625.94	3532.00	637.91	0.01	0.18	95.00	79.00	0.00	2084.50	2465.88	4366460.00	3.72	4251.46	4305.00
26	6	3	10844.00	30510.00	206.20	0	Spot (Block26, Row3, Column6)	25246.22	20189.50	12940.02	0.10	0.51	3721.00	3818.76	3721.00	751.64	0.01	0.20	100.00	100.00	0.33	16468.50	21525.22	30497416.00	28.51	9887.03	9876.00
26	7	3	11147.00	30516.00	144.60	0	Spot (Block26, Row3, Column7)	31651.71	28318.00	19508.10	0.05	0.62	3741.00	3827.18	3741.00	640.31	0.01	0.17	100.00	100.00	6.36	24577.00	27910.71	17914884.00	43.45	9155.41	8383.00
26	8	3	11455.00	30511.00	166.05	0	Spot (Block26, Row3, Column8)	6547.54	6301.00	1236.50	0.02	0.19	3988.00	4038.73	3988.00	612.56	0.01	0.15	96.00	86.00	0.00	2313.00	2559.54	5021962.00	4.10	4743.98	4806.00
26	1	4	9344.00	30800.00	143.00	0	Spot (Block26, Row4, Column1)	25937.23	23347.50	14110.38	0.05	0.54	3510.00	3564.14	3510.00	557.29	0.01	0.16	100.00	100.00	0.18	19837.50	22427.23	14421098.00	40.15	8232.63	6956.00
26	2	4	9638.00	30805.00	213.65	0	Spot (Block26, Row4, Column2)	4677.41	4628.00	619.08	0.00	0.13	3475.00	3527.75	3475.00	547.08	0.01	0.16	84.00	52.00	0.00	1153.00	1202.41	6104014.00	2.10	4076.21	4072.00
26	3	4	9943.00	30805.00	146.60	0	Spot (Block26, Row4, Column3)	54248.76	65535.00	15476.25	0.08	0.29	3571.00	3629.71	3571.00	578.09	0.01	0.16	100.00	100.00	55.31	61964.00	50677.76	31681504.00	87.56	15646.21	13719.00
26	4	4	10226.00	30820.00	202.80	0	Spot (Block26, Row4, Column4)	4605.94	4547.00	601.50	0.01	0.13	3569.00	3639.74	3569.00	579.88	0.01	0.16	77.00	40.00	0.00	978.00	1036.94	5370531.00	1.67	3997.37	3937.00
26	5	4	10528.00	30815.00	188.55	0	Spot (Block26, Row4, Column5)	4910.03	4666.00	1769.56	0.02	0.36	3511.00	3567.76	3511.00	542.37	0.01	0.15	77.00	54.00	0.00	1155.00	1399.03	4905116.00	2.47	4141.54	4018.00
26	6	4	10850.00	30806.00	188.60	0	Spot (Block26, Row4, Column6)	6225.10	6057.50	1080.39	0.01	0.17	3615.00	3704.52	3615.00	635.95	0.01	0.17	98.00	89.00	0.00	2442.50	2610.10	6225095.00	3.96	4475.27	4467.50
26	7	4	11135.00	30816.00	146.15	0	Spot (Block26, Row4, Column7)	25133.63	20871.50	17733.13	0.08	0.71	3774.00	3846.48	3774.00	567.64	0.01	0.15	99.00	98.00	1.56	17097.50	21359.63	14527241.00	37.50	7291.22	6416.00
26	8	4	11443.00	30824.00	151.95	0	Spot (Block26, Row4, Column8)	9169.55	8421.00	3035.06	0.04	0.33	4028.00	4079.90	4028.00	599.99	0.01	0.15	100.00	94.00	0.00	4393.00	5141.55	5813492.00	8.48	5336.71	5300.50
26	1	5	9345.00	31104.00	140.45	0	Spot (Block26, Row5, Column1)	19602.16	17525.50	10165.21	0.05	0.52	3578.00	3653.06	3578.00	637.98	0.01	0.17	100.00	100.00	0.00	13947.50	16024.16	10467554.00	25.00	7390.10	6738.50
26	2	5	9637.00	31108.00	175.55	0	Spot (Block26, Row5, Column2)	6304.33	6225.00	1360.64	0.01	0.22	3557.00	3612.85	3557.00	526.30	0.01	0.15	98.00	92.00	0.00	2668.00	2747.33	5434331.00	5.11	4392.07	4344.00
26	3	5	9938.00	31111.00	200.15	0	Spot (Block26, Row5, Column3)	5505.68	5335.00	1021.33	0.01	0.19	3624.50	3688.31	3624.50	577.08	0.01	0.16	92.00	74.00	0.00	1710.50	1881.18	6259960.00	3.15	4387.70	4441.50
26	4	5	10243.00	31108.00	143.30	0	Spot (Block26, Row5, Column4)	22288.49	19590.00	12821.41	0.06	0.58	3676.00	3733.55	3676.00	607.79	0.01	0.16	100.00	100.00	0.00	15914.00	18612.49	12303244.00	30.53	7750.67	6710.00
26	5	5	10544.00	31110.00	145.95	0	Spot (Block26, Row5, Column5)	59651.81	65535.00	11009.78	0.04	0.18	3675.00	3737.06	3675.00	655.21	0.01	0.18	100.00	100.00	71.11	61860.00	55976.81	34896584.00	85.34	17334.32	15295.50
26	6	5	10845.00	31113.00	148.50	0	Spot (Block26, Row5, Column6)	11945.41	10989.00	4940.73	0.04	0.41	3662.00	3725.43	3662.00	579.67	0.01	0.16	100.00	99.00	0.00	7327.00	8283.41	7191139.00	14.18	5599.23	5434.00
26	7	5	11149.00	31122.00	182.40	0	Spot (Block26, Row5, Column7)	8660.73	8286.50	2585.23	0.02	0.30	3789.50	3878.16	3789.50	615.87	0.01	0.16	99.00	97.00	0.00	4497.00	4871.23	8089120.00	7.77	5255.20	5102.00
26	8	5	11444.00	31114.00	147.70	0	Spot (Block26, Row5, Column8)	43906.89	52446.00	22663.40	0.08	0.52	4020.00	4071.26	4020.00	622.57	0.01	0.15	100.00	100.00	43.00	48426.00	39886.89	26036928.00	63.99	11964.98	9678.50
26	1	6	9336.00	31408.00	206.15	0	Spot (Block26, Row6, Column1)	21131.02	16227.00	11591.49	0.11	0.55	3801.00	3915.56	3801.00	789.61	0.01	0.20	100.00	100.00	0.08	12426.00	17330.02	25484020.00	21.80	8902.86	8997.00
26	2	6	9636.00	31419.00	214.80	0	Spot (Block26, Row6, Column2)	6589.78	6407.00	1254.20	0.01	0.19	3918.00	3982.59	3918.00	710.66	0.01	0.18	96.00	83.00	0.00	2489.00	2671.78	8705099.00	3.67	4939.25	4980.00
26	3	6	9932.00	31406.00	143.55	0	Spot (Block26, Row6, Column3)	45929.94	49055.00	19113.89	0.03	0.42	3888.00	3955.80	3888.00	669.32	0.01	0.17	100.00	100.00	36.04	45167.00	42041.94	25491248.00	62.71	13739.35	11600.00
26	4	6	10240.00	31425.00	165.25	0	Spot (Block26, Row6, Column4)	7272.16	6767.50	1891.88	0.03	0.26	3894.00	3964.72	3894.00	682.02	0.01	0.17	98.00	88.00	0.00	2873.50	3378.16	5512296.00	4.85	4906.08	4919.00
26	5	6	10538.00	31411.00	147.05	0	Spot (Block26, Row6, Column5)	63292.12	65535.00	5784.52	0.02	0.09	3868.50	3951.93	3868.50	726.21	0.01	0.18	100.00	100.00	83.11	61666.50	59423.62	37089488.00	81.71	23349.52	19220.00
26	6	6	10841.00	31417.00	165.60	0	Spot (Block26, Row6, Column6)	7301.48	6397.00	2622.10	0.06	0.36	3740.00	3817.54	3740.00	649.08	0.01	0.17	95.00	83.00	0.00	2657.00	3561.48	5549122.00	5.37	4648.29	4679.50
26	7	6	11142.00	31413.00	145.50	0	Spot (Block26, Row6, Column7)	42630.14	47271.00	21544.64	0.04	0.51	3849.00	3906.87	3849.00	663.28	0.01	0.17	100.00	100.00	33.68	43422.00	38781.14	24555076.00	58.38	12062.54	10004.50
26	8	6	11447.00	31420.00	146.80	0	Spot (Block26, Row6, Column8)	46543.79	59425.00	21178.98	0.11	0.46	3964.00	4002.97	3964.00	611.92	0.00	0.15	100.00	100.00	46.00	55461.00	42579.79	27321360.00	69.52	12969.43	10931.50
26	1	7	9329.00	31713.00	188.05	0	Spot (Block26, Row7, Column1)	4724.69	4681.00	644.05	0.00	0.14	3634.00	3713.32	3634.00	706.11	0.01	0.19	68.00	29.00	0.00	1047.00	1090.69	4710519.00	1.43	4314.39	4266.00
26	2	7	9636.00	31711.00	164.00	0	Spot (Block26, Row7, Column2)	5159.77	4987.00	924.85	0.01	0.18	3744.00	3771.86	3744.00	611.83	0.00	0.16	83.00	51.00	0.00	1243.00	1415.77	3844032.00	2.27	4333.65	4383.50
26	3	7	9935.00	31720.00	211.25	0	Spot (Block26, Row7, Column3)	4417.44	4351.00	587.59	0.01	0.13	3788.00	3848.62	3788.00	654.38	0.01	0.17	45.00	13.00	0.00	563.00	629.44	5658746.00	0.87	4091.35	4012.50
26	4	7	10237.00	31723.00	196.10	0	Spot (Block26, Row7, Column4)	4693.61	4678.50	708.74	0.00	0.15	3733.00	3816.79	3733.00	635.95	0.01	0.17	65.00	31.00	0.00	945.50	960.61	5125420.00	1.38	4122.10	4112.50
26	5	7	10536.00	31714.00	167.80	0	Spot (Block26, Row7, Column5)	13690.40	12741.50	5004.92	0.03	0.37	3801.00	3900.71	3801.00	721.49	0.01	0.18	100.00	100.00	0.00	8940.50	9889.40	10651128.00	13.57	6553.16	6524.50
26	6	7	10839.00	31716.00	202.30	0	Spot (Block26, Row7, Column6)	7008.60	6754.00	1521.72	0.02	0.22	3843.50	3952.30	3843.50	793.23	0.01	0.20	97.00	85.00	0.00	2910.50	3165.10	8136988.00	3.85	4909.43	4955.00
26	7	7	11127.00	31715.00	146.80	0	Spot (Block26, Row7, Column7)	44512.34	46588.50	19125.98	0.02	0.43	3845.00	3890.87	3845.00	653.45	0.01	0.17	100.00	100.00	29.25	42743.50	40667.34	26173396.00	62.16	13187.98	10849.50
26	8	7	11446.00	31719.00	186.40	0	Spot (Block26, Row7, Column8)	9467.59	9348.00	1771.03	0.01	0.19	3928.00	3964.39	3928.00	606.00	0.00	0.15	100.00	100.00	0.00	5420.00	5539.59	9249839.00	9.08	5893.54	5816.50
26	1	8	9321.00	32017.00	181.80	0	Spot (Block26, Row8, Column1)	5635.90	5343.00	1395.46	0.02	0.25	3590.00	3639.39	3590.00	540.45	0.01	0.15	89.00	71.00	0.00	1753.00	2045.90	5241391.00	3.69	4278.67	4211.50
26	2	8	9635.00	32005.00	156.80	0	Spot (Block26, Row8, Column2)	8128.02	7251.00	2696.93	0.05	0.33	3662.00	3723.54	3662.00	572.44	0.01	0.15	98.00	96.00	0.00	3589.00	4466.02	5486414.00	7.69	4749.32	4616.00
26	3	8	9926.00	32007.00	146.50	0	Spot (Block26, Row8, Column3)	22790.45	19051.00	15567.40	0.08	0.68	3772.00	3814.69	3772.00	585.84	0.00	0.15	99.00	95.00	1.02	15279.00	19018.45	13377996.00	32.39	7094.40	6241.00
26	4	8	10239.00	32009.00	146.60	0	Spot (Block26, Row8, Column4)	8660.35	8391.00	2022.73	0.01	0.23	3775.00	3819.36	3775.00	592.02	0.01	0.16	100.00	99.00	0.00	4616.00	4885.35	5074966.00	8.18	5351.28	5224.00
26	5	8	10531.00	32012.00	185.65	0	Spot (Block26, Row8, Column5)	4746.75	4699.00	680.66	0.00	0.14	3831.00	3929.60	3831.00	774.86	0.01	0.20	56.00	19.00	0.00	868.00	915.75	4609091.00	1.05	4162.55	4159.00
26	6	8	10837.00	32012.00	195.75	0	Spot (Block26, Row8, Column6)	31329.69	24007.00	18290.53	0.12	0.58	3940.00	4081.14	3940.00	930.00	0.02	0.23	100.00	100.00	9.94	20067.00	27389.69	34024136.00	29.30	10788.50	10809.50
26	7	8	11137.00	32010.00	144.30	0	Spot (Block26, Row8, Column7)	18626.96	17096.00	9377.93	0.04	0.50	3897.00	4006.40	3897.00	784.23	0.01	0.20	100.00	99.00	0.00	13199.00	14729.96	10542857.00	18.64	7109.11	6490.50
26	8	8	11424.00	32015.00	143.55	0	Spot (Block26, Row8, Column8)	7484.58	7396.00	1861.39	0.01	0.25	4007.00	4053.13	4007.00	638.47	0.00	0.16	94.00	88.00	0.00	3389.00	3477.58	4206336.00	5.37	4939.63	4936.50
27	1	1	13854.00	29923.00	157.40	0	Spot (Block27, Row1, Column1)	48501.81	54702.50	18202.99	0.05	0.38	156.00	186.79	156.00	147.98	0.08	0.79	100.00	100.00	42.52	54546.50	48345.81	33078484.00	326.50	8462.61	6494.00
27	2	1	14166.00	29928.00	138.40	0	Spot (Block27, Row1, Column2)	189.04	186.00	33.72	0.01	0.18	142.00	158.01	142.00	106.08	0.05	0.67	6.00	0.00	0.00	44.00	47.04	98492.00	0.29	159.48	161.00
27	3	1	14450.00	29932.00	199.20	0	Spot (Block27, Row1, Column3)	144.31	145.00	13.38	0.00	0.09	129.00	129.72	129.00	14.69	0.00	0.11	51.00	16.00	0.00	16.00	15.31	162497.00	0.99	136.09	135.00
27	4	1	14772.00	29923.00	134.00	0	Spot (Block27, Row1, Column4)	160.83	163.00	16.10	0.01	0.10	128.00	128.29	128.00	13.88	0.00	0.11	85.00	70.00	0.00	35.00	32.83	77197.00	2.35	140.92	140.50
27	5	1	15061.00	29923.00	150.85	0	Spot (Block27, Row1, Column5)	161.26	161.00	19.30	0.00	0.12	131.00	132.02	131.00	15.88	0.00	0.12	75.00	46.00	0.00	30.00	30.26	100306.00	1.84	140.97	138.00
27	6	1	15347.00	29938.00	147.00	-50	Spot (Block27, Row1, Column6)	154.40	156.00	16.76	0.00	0.11	135.00	137.56	135.00	21.78	0.01	0.16	48.00	7.00	0.00	21.00	19.40	91561.00	0.77	152.21	152.50
27	7	1	15650.00	29940.00	159.70	0	Spot (Block27, Row1, Column7)	243.58	241.00	34.98	0.00	0.14	138.00	184.63	138.00	282.04	0.13	1.53	0.00	0.00	0.00	103.00	105.58	170748.00	0.21	182.13	184.00
27	8	1	15935.00	29944.00	161.15	0	Spot (Block27, Row1, Column8)	62594.22	65535.00	9287.22	0.02	0.15	169.00	251.43	169.00	345.47	0.17	1.37	100.00	100.00	88.58	65366.00	62425.22	44943076.00	180.46	12146.50	10059.00
27	1	2	13845.00	30229.00	147.00	-50	Spot (Block27, Row2, Column1)	155.54	156.00	16.50	0.00	0.11	147.00	165.48	147.00	102.43	0.05	0.62	0.00	0.00	0.00	9.00	8.54	91304.00	-0.10	158.82	154.00
27	2	2	14167.00	30207.00	136.25	0	Spot (Block27, Row2, Column2)	184.85	183.00	21.81	0.00	0.12	140.00	142.83	140.00	23.79	0.01	0.17	82.00	41.00	0.00	43.00	44.85	92055.00	1.77	156.42	157.50
27	3	2	14435.00	30236.00	187.50	0	Spot (Block27, Row2, Column3)	135.29	136.00	11.91	0.00	0.09	126.00	127.55	126.00	15.77	0.01	0.12	31.00	2.00	0.00	10.00	9.29	133941.00	0.49	128.01	128.00
27	4	2	14758.00	30235.00	187.30	0	Spot (Block27, Row2, Column4)	145.07	146.00	12.68	0.00	0.09	126.00	126.35	126.00	13.62	0.00	0.11	67.00	27.00	0.00	20.00	19.07	143043.00	1.37	134.27	133.00
27	5	2	15043.00	30221.00	181.50	0	Spot (Block27, Row2, Column5)	159.16	158.00	16.97	0.00	0.11	131.00	132.58	131.00	15.72	0.01	0.12	76.00	43.00	0.00	27.00	28.16	146590.00	1.69	144.61	144.00
27	6	2	15346.00	30238.00	147.00	-50	Spot (Block27, Row2, Column6)	130.86	129.00	10.29	0.01	0.08	137.00	139.90	137.00	22.40	0.01	0.16	0.00	0.00	0.00	-8.00	-6.14	76812.00	-0.40	135.58	136.00
27	7	2	15646.00	30240.00	147.00	-50	Spot (Block27, Row2, Column7)	145.04	148.00	17.28	0.01	0.12	134.00	141.91	134.00	36.80	0.02	0.26	4.00	0.00	0.00	14.00	11.04	85430.00	0.09	136.82	138.50
27	8	2	15946.00	30242.00	147.00	-50	Spot (Block27, Row2, Column8)	184.55	182.00	41.64	0.01	0.23	152.00	203.23	152.00	254.22	0.13	1.25	0.00	0.00	0.00	30.00	32.55	108885.00	-0.07	188.79	186.00
27	1	3	13865.00	30544.00	176.75	0	Spot (Block27, Row3, Column1)	174.16	174.00	16.80	0.00	0.10	140.00	140.91	140.00	16.07	0.00	0.11	86.00	54.00	0.00	34.00	34.16	152042.00	2.07	152.71	154.00
27	2	3	14162.00	30516.00	162.05	0	Spot (Block27, Row3, Column2)	159.73	160.00	15.79	0.00	0.10	138.00	139.03	138.00	17.18	0.00	0.12	62.00	19.00	0.00	22.00	21.73	115966.00	1.20	141.79	141.50
27	3	3	14435.00	30523.00	167.20	0	Spot (Block27, Row3, Column3)	314.72	326.00	58.56	0.02	0.19	128.00	129.24	128.00	17.22	0.00	0.13	99.00	99.00	0.00	198.00	186.72	244221.00	10.77	182.27	186.00
27	4	3	14745.00	30515.00	159.75	0	Spot (Block27, Row3, Column4)	177.32	177.00	21.05	0.00	0.12	125.00	125.40	125.00	15.01	0.00	0.12	96.00	83.00	0.00	52.00	52.32	124476.00	3.46	146.91	145.50
27	5	3	15055.00	30543.00	180.80	0	Spot (Block27, Row3, Column5)	195.80	196.00	25.35	0.00	0.13	128.00	128.86	128.00	15.98	0.00	0.12	98.00	90.00	0.00	68.00	67.80	179154.00	4.19	147.77	141.00
27	6	3	15344.00	30555.00	209.20	0	Spot (Block27, Row3, Column6)	159.82	159.00	17.31	0.00	0.11	128.00	128.70	128.00	12.83	0.00	0.10	86.00	61.00	0.00	31.00	31.82	198498.00	2.43	140.82	139.50
27	7	3	15657.00	30551.00	172.35	0	Spot (Block27, Row3, Column7)	139.22	139.00	12.79	0.00	0.09	126.00	125.78	126.00	15.14	0.00	0.12	42.00	9.00	0.00	13.00	13.22	115828.00	0.89	129.66	131.00
27	8	3	15944.00	30542.00	147.00	-50	Spot (Block27, Row3, Column8)	160.16	160.50	11.51	0.00	0.07	139.00	142.99	139.00	26.90	0.01	0.19	29.00	0.00	0.00	21.50	21.16	93854.00	0.64	157.96	160.00
27	1	4	13837.00	30824.00	253.85	0	Spot (Block27, Row4, Column1)	165.82	165.00	24.78	0.00	0.15	132.00	133.09	132.00	14.46	0.00	0.11	75.00	57.00	0.00	33.00	33.82	309428.00	2.26	142.82	142.00
27	2	4	14142.00	30831.00	147.00	-50	Spot (Block27, Row4, Column2)	133.34	133.00	9.88	0.00	0.07	135.00	137.38	135.00	43.98	0.01	0.32	0.00	0.00	0.00	-2.00	-1.66	78936.00	-0.09	135.21	135.00
27	3	4	14444.00	30830.00	155.95	0	Spot (Block27, Row4, Column3)	465.51	469.00	128.40	0.00	0.28	128.00	130.90	128.00	42.09	0.01	0.32	100.00	99.00	0.00	341.00	337.51	312357.00	7.95	212.64	206.00
27	4	4	14742.00	30834.00	147.00	-50	Spot (Block27, Row4, Column4)	127.63	128.00	10.76	0.00	0.08	127.00	128.55	127.00	16.88	0.01	0.13	6.00	0.00	0.00	1.00	0.63	74792.00	-0.05	129.46	129.00
27	5	4	15003.00	30854.00	93.80	0	Spot (Block27, Row4, Column5)	360.97	185.50	770.12	0.29	2.13	127.00	129.11	127.00	18.86	0.01	0.15	97.00	84.00	0.00	58.50	233.97	80135.00	12.29	165.67	170.00
27	6	4	15346.00	30830.00	219.35	0	Spot (Block27, Row4, Column6)	163.99	164.00	19.72	0.00	0.12	126.00	127.37	126.00	16.24	0.00	0.13	83.00	59.00	0.00	38.00	37.99	226300.00	2.25	134.90	134.00
27	7	4	15626.00	30854.00	196.80	0	Spot (Block27, Row4, Column7)	144.60	143.00	18.33	0.00	0.13	126.00	125.70	126.00	15.50	0.00	0.12	52.00	31.00	0.00	17.00	18.60	158631.00	1.22	125.29	123.00
27	8	4	15957.00	30835.00	158.00	0	Spot (Block27, Row4, Column8)	203.28	197.00	37.16	0.01	0.18	136.00	138.16	136.00	22.21	0.01	0.16	93.00	71.00	0.00	61.00	67.28	140672.00	2.93	154.72	153.50
27	1	5	13843.00	31116.00	171.90	0	Spot (Block27, Row5, Column1)	177.65	181.00	21.47	0.01	0.12	134.00	135.03	134.00	15.10	0.00	0.11	86.00	73.00	0.00	47.00	43.65	145854.00	2.82	147.32	146.00
27	2	5	14126.00	31122.00	266.40	0	Spot (Block27, Row5, Column2)	159.64	160.00	19.62	0.00	0.12	133.00	136.38	133.00	45.19	0.01	0.33	20.00	0.00	0.00	27.00	26.64	330463.00	0.51	138.75	138.00
27	3	5	14441.00	31133.00	147.00	-50	Spot (Block27, Row5, Column3)	147.54	151.00	16.58	0.01	0.11	128.00	130.01	128.00	43.03	0.01	0.33	3.00	0.00	0.00	23.00	19.54	87194.00	0.41	132.09	138.00
27	4	5	14734.00	31135.00	180.05	0	Spot (Block27, Row5, Column4)	203.52	184.00	178.25	0.04	0.88	124.00	125.76	124.00	16.27	0.01	0.13	96.00	85.00	0.00	60.00	79.52	183982.00	4.78	142.80	140.00
27	5	5	15045.00	31133.00	143.00	0	Spot (Block27, Row5, Column5)	763.73	771.00	219.63	0.00	0.29	123.00	125.14	123.00	18.81	0.01	0.15	100.00	100.00	0.00	648.00	640.73	423868.00	33.94	274.53	247.00
27	6	5	15338.00	31186.00	174.55	0	Spot (Block27, Row5, Column6)	150.82	150.00	24.31	0.00	0.16	124.00	125.66	124.00	16.34	0.01	0.13	67.00	39.00	0.00	26.00	26.82	128200.00	1.54	131.08	129.00
27	7	5	15647.00	31123.00	229.05	0	Spot (Block27, Row5, Column7)	174.10	172.00	27.44	0.01	0.16	125.00	125.53	125.00	14.65	0.00	0.12	89.00	70.00	0.00	47.00	49.10	262718.00	3.31	138.33	136.00
27	8	5	15920.00	31141.00	182.35	0	Spot (Block27, Row5, Column8)	184.24	187.00	23.72	0.01	0.13	131.00	132.23	131.00	14.85	0.00	0.11	93.00	81.00	0.00	56.00	53.24	171893.00	3.50	148.01	148.00
27	1	6	13850.00	31427.00	185.85	0	Spot (Block27, Row6, Column1)	188.09	187.00	19.77	0.00	0.11	137.00	137.95	137.00	14.74	0.00	0.11	97.00	86.00	0.00	50.00	51.09	183197.00	3.40	157.34	156.00
27	2	6	14141.00	31440.00	156.95	0	Spot (Block27, Row6, Column2)	183.33	184.00	19.19	0.00	0.10	135.00	137.42	135.00	17.38	0.01	0.13	94.00	74.00	0.00	49.00	48.33	124483.00	2.64	160.12	161.00
27	3	6	14438.00	31423.00	154.40	0	Spot (Block27, Row6, Column3)	210.06	209.00	18.96	0.00	0.09	129.00	131.36	129.00	16.46	0.01	0.13	100.00	98.00	0.00	80.00	81.06	138008.00	4.78	169.29	170.50
27	4	6	14764.00	31436.00	129.00	0	Spot (Block27, Row6, Column4)	159.18	160.00	12.12	0.00	0.08	125.00	127.09	125.00	16.00	0.01	0.13	91.00	58.00	0.00	35.00	34.18	70996.00	2.01	141.34	141.00
27	5	6	15044.00	31435.00	143.90	0	Spot (Block27, Row6, Column5)	689.85	691.50	220.26	0.00	0.32	125.00	126.85	125.00	16.09	0.01	0.13	100.00	100.00	0.00	566.50	564.85	390455.00	35.00	252.19	234.00
27	6	6	15340.00	31438.00	147.00	-50	Spot (Block27, Row6, Column6)	137.32	138.00	13.60	0.00	0.10	126.00	127.24	126.00	15.51	0.00	0.12	41.00	4.00	0.00	12.00	11.32	81156.00	0.65	139.12	143.00
27	7	6	15637.00	31431.00	171.85	0	Spot (Block27, Row6, Column7)	190.27	192.00	22.10	0.00	0.12	126.00	127.42	126.00	15.99	0.00	0.13	97.00	91.00	0.00	66.00	64.27	156783.00	3.93	149.83	151.00
27	8	6	15939.00	31428.00	159.80	0	Spot (Block27, Row6, Column8)	161.91	162.00	15.23	0.00	0.09	127.00	128.21	127.00	15.41	0.00	0.12	89.00	59.00	0.00	35.00	34.91	113821.00	2.19	137.79	136.00
27	1	7	13827.00	31715.00	176.45	0	Spot (Block27, Row7, Column1)	157.97	158.00	11.18	0.00	0.07	134.00	135.17	134.00	15.01	0.00	0.11	75.00	28.00	0.00	24.00	23.97	137746.00	1.52	148.31	147.00
27	2	7	14125.00	31744.00	197.50	0	Spot (Block27, Row7, Column2)	153.37	155.00	15.50	0.00	0.10	136.00	137.10	136.00	15.18	0.00	0.11	57.00	20.00	0.00	19.00	17.37	169170.00	1.07	144.68	144.50
27	3	7	14438.00	31733.00	147.00	-50	Spot (Block27, Row7, Column3)	137.75	137.00	10.41	0.00	0.08	132.00	133.93	132.00	15.64	0.01	0.12	16.00	1.00	0.00	5.00	5.75	81826.00	0.24	141.51	142.50
27	4	7	14738.00	31734.00	147.00	-50	Spot (Block27, Row7, Column4)	134.29	134.00	13.41	0.00	0.10	127.00	128.11	127.00	15.84	0.00	0.12	25.00	4.00	0.00	7.00	7.29	78961.00	0.39	138.67	138.00
27	5	7	14997.00	31808.00	209.15	0	Spot (Block27, Row7, Column5)	136.61	136.00	13.79	0.00	0.10	126.00	126.34	126.00	14.61	0.00	0.12	38.00	8.00	0.00	10.00	10.61	170487.00	0.70	128.22	128.50
27	6	7	15344.00	31730.00	244.35	0	Spot (Block27, Row7, Column6)	149.80	150.00	20.22	0.00	0.13	126.00	127.28	126.00	13.50	0.00	0.11	66.00	45.00	0.00	24.00	23.80	259158.00	1.67	131.18	130.50
27	7	7	15629.00	31722.00	166.55	0	Spot (Block27, Row7, Column7)	174.11	177.00	16.80	0.01	0.10	122.00	123.58	122.00	13.99	0.01	0.11	97.00	90.00	0.00	55.00	52.11	133890.00	3.61	141.69	139.00
27	8	7	15948.00	31733.00	198.95	0	Spot (Block27, Row7, Column8)	203.56	206.00	21.57	0.01	0.11	125.00	125.97	125.00	16.75	0.00	0.13	99.00	96.00	0.00	81.00	78.56	229009.00	4.63	159.16	160.00
27	1	8	13828.00	32032.00	144.65	0	Spot (Block27, Row8, Column1)	1256.03	1242.00	586.58	0.00	0.47	139.00	140.69	139.00	17.69	0.01	0.13	100.00	100.00	0.00	1103.00	1117.03	713427.00	63.06	404.84	277.00
27	2	8	14147.00	31987.00	146.70	0	Spot (Block27, Row8, Column2)	167.09	166.00	16.02	0.00	0.10	136.00	137.71	136.00	16.60	0.01	0.12	83.00	41.00	0.00	30.00	31.09	98919.00	1.77	151.96	152.00
27	3	8	14396.00	32048.00	224.35	0	Spot (Block27, Row8, Column3)	160.93	161.00	20.95	0.00	0.13	134.00	135.05	134.00	16.11	0.00	0.12	74.00	36.00	0.00	27.00	26.93	232380.00	1.61	145.02	142.00
27	4	8	14742.00	32027.00	176.05	0	Spot (Block27, Row8, Column4)	187.75	190.00	19.44	0.01	0.10	128.00	129.03	128.00	15.71	0.00	0.12	97.00	90.00	0.00	62.00	59.75	163715.00	3.74	146.16	145.00
27	5	8	15022.00	32043.00	211.05	0	Spot (Block27, Row8, Column5)	142.54	142.00	13.59	0.00	0.10	126.00	127.31	126.00	16.30	0.00	0.13	48.00	12.00	0.00	16.00	16.54	181308.00	0.93	133.16	133.00
27	6	8	15350.00	32045.00	174.25	0	Spot (Block27, Row8, Column6)	189.28	188.00	18.11	0.00	0.10	129.00	130.99	129.00	16.30	0.01	0.12	99.00	94.00	0.00	59.00	60.28	160889.00	3.58	153.54	151.00
27	7	8	15582.00	32065.00	125.95	0	Spot (Block27, Row8, Column7)	165.27	167.00	20.27	0.00	0.12	126.00	127.51	126.00	15.14	0.01	0.12	87.00	72.00	0.00	41.00	39.27	69414.00	2.49	141.59	146.00
27	8	8	15925.00	32045.00	146.55	0	Spot (Block27, Row8, Column8)	607.55	478.00	784.27	0.10	1.29	127.00	128.48	127.00	16.27	0.01	0.13	100.00	100.00	0.00	351.00	480.55	356630.00	29.45	246.16	207.00
28	1	1	18353.00	29947.00	156.10	0	Spot (Block28, Row1, Column1)	57876.39	65535.00	11728.17	0.05	0.20	2278.00	2337.25	2278.00	435.76	0.01	0.19	100.00	100.00	61.04	63257.00	55598.39	38777520.00	127.45	16087.35	12638.00
28	2	1	18642.00	29953.00	148.75	0	Spot (Block28, Row1, Column2)	13708.58	13374.00	5651.42	0.01	0.41	2282.00	2329.14	2282.00	347.50	0.01	0.15	100.00	100.00	0.00	11092.00	11426.58	8362235.00	32.75	4678.12	4410.00
28	3	1	18950.00	29951.00	152.15	0	Spot (Block28, Row1, Column3)	6715.51	6096.50	2687.83	0.04	0.40	2280.00	2320.32	2280.00	276.03	0.01	0.12	100.00	100.00	0.00	3816.50	4435.51	4284498.00	15.92	3218.73	3140.00
28	4	1	19241.00	29958.00	147.85	0	Spot (Block28, Row1, Column4)	11763.90	11593.50	4781.83	0.01	0.41	2297.00	2348.84	2297.00	282.32	0.01	0.12	100.00	100.00	0.00	9296.50	9466.90	7058342.00	33.35	4437.78	3969.00
28	5	1	19549.00	29959.00	153.65	0	Spot (Block28, Row1, Column5)	14269.58	12127.00	8722.87	0.07	0.61	2309.00	2362.84	2309.00	300.44	0.01	0.13	100.00	100.00	0.00	9818.00	11960.58	9332304.00	39.63	4367.28	4050.00
28	6	1	19841.00	29960.00	149.95	0	Spot (Block28, Row1, Column6)	14101.49	13022.50	6466.94	0.03	0.46	2417.00	2475.36	2417.00	370.70	0.01	0.15	100.00	100.00	0.00	10605.50	11684.49	8714722.00	31.36	4911.21	4610.00
28	7	1	20140.00	29959.00	148.80	0	Spot (Block28, Row1, Column7)	42327.57	44627.00	19570.69	0.02	0.46	2556.00	2639.01	2556.00	503.18	0.01	0.19	100.00	100.00	22.80	42071.00	39771.57	25439004.00	78.88	11428.13	8489.00
28	8	1	20435.00	29966.00	161.55	0	Spot (Block28, Row1, Column8)	63836.88	65535.00	6795.36	0.01	0.11	2786.00	2890.57	2786.00	619.79	0.02	0.21	100.00	100.00	92.80	62749.00	61050.88	46090676.00	98.33	18700.02	15193.00
28	1	2	18332.00	30245.00	207.15	0	Spot (Block28, Row2, Column1)	2631.67	2601.00	266.94	0.01	0.10	2270.00	2305.34	2270.00	355.92	0.01	0.15	46.00	12.00	0.00	331.00	361.67	3221164.00	0.92	2438.87	2450.00
28	2	2	18652.00	30253.00	136.30	0	Spot (Block28, Row2, Column2)	7895.71	7760.00	2142.49	0.01	0.27	2252.00	2290.05	2252.00	289.93	0.01	0.13	100.00	100.00	0.00	5508.00	5643.71	3979437.00	19.33	3695.60	3571.50
28	3	2	18950.00	30253.00	192.00	0	Spot (Block28, Row2, Column3)	2917.42	2906.00	365.05	0.00	0.13	2264.00	2292.75	2264.00	268.01	0.01	0.12	82.00	60.00	0.00	642.00	653.42	3045790.00	2.33	2542.77	2500.00
28	4	2	19250.00	30257.00	176.05	0	Spot (Block28, Row2, Column4)	5593.18	5539.00	1395.28	0.00	0.25	2275.00	2294.18	2275.00	258.80	0.00	0.11	99.00	99.00	0.00	3264.00	3318.18	4821323.00	12.75	3226.34	3224.00
28	5	2	19552.00	30263.00	184.55	0	Spot (Block28, Row2, Column5)	4045.02	3924.00	631.35	0.01	0.16	2282.00	2306.28	2282.00	260.81	0.00	0.11	100.00	99.00	0.00	1642.00	1763.02	3875133.00	6.67	2876.04	2836.00
28	6	2	19841.00	30255.00	159.85	0	Spot (Block28, Row2, Column6)	4424.73	4176.00	1097.58	0.03	0.25	2392.00	2426.70	2392.00	315.30	0.01	0.13	99.00	94.00	0.00	1784.00	2032.73	3110588.00	6.34	2919.51	2919.00
28	7	2	20150.00	30261.00	162.15	0	Spot (Block28, Row2, Column7)	5089.60	4712.00	1497.86	0.03	0.29	2477.00	2508.90	2477.00	307.59	0.01	0.12	99.00	99.00	0.00	2235.00	2612.60	3700140.00	8.39	3153.41	3128.00
28	8	2	20462.00	30263.00	239.60	0	Spot (Block28, Row2, Column8)	2945.92	2893.00	293.81	0.01	0.10	2643.00	2723.93	2643.00	490.98	0.01	0.18	26.00	0.00	0.00	250.00	302.92	4893170.00	0.45	2716.08	2667.50
28	1	3	18350.00	30550.00	152.10	0	Spot (Block28, Row3, Column1)	14223.30	12821.00	7489.97	0.05	0.53	2215.00	2271.47	2215.00	274.19	0.01	0.12	100.00	100.00	0.00	10606.00	12008.30	9060243.00	43.59	4507.21	4112.00
28	2	3	18647.00	30561.00	178.05	0	Spot (Block28, Row3, Column2)	3298.22	3213.00	525.29	0.01	0.16	2292.00	2310.07	2292.00	290.64	0.00	0.13	95.00	80.00	0.00	921.00	1006.22	2932120.00	3.40	2640.85	2623.50
28	3	3	18935.00	30541.00	147.35	0	Spot (Block28, Row3, Column3)	15311.82	12784.50	10985.42	0.08	0.72	2297.00	2320.64	2297.00	321.97	0.00	0.14	100.00	100.00	2.20	10487.50	13014.82	9064600.00	40.35	5684.16	4314.00
28	4	3	19249.00	30556.00	147.60	0	Spot (Block28, Row3, Column4)	15544.57	14942.00	7318.11	0.02	0.47	2291.00	2307.00	2291.00	286.58	0.00	0.12	100.00	100.00	0.00	12651.00	13253.57	9217928.00	46.19	5634.44	4686.00
28	5	3	19553.00	30552.00	148.50	0	Spot (Block28, Row3, Column5)	7296.52	6945.50	3043.16	0.02	0.42	2316.00	2363.65	2316.00	303.42	0.01	0.13	100.00	99.00	0.00	4629.50	4980.52	4392506.00	16.26	3709.69	3314.00
28	6	3	19849.00	30559.00	210.15	0	Spot (Block28, Row3, Column6)	11372.71	9502.50	5085.47	0.08	0.45	2434.00	2489.05	2434.00	361.49	0.01	0.15	100.00	100.00	0.00	7068.50	8938.71	14329616.00	24.57	5126.53	5134.00
28	7	3	20150.00	30563.00	148.60	0	Spot (Block28, Row3, Column7)	10636.75	9630.50	5161.65	0.04	0.49	2508.00	2542.33	2508.00	338.62	0.01	0.13	100.00	99.00	0.00	7122.50	8128.75	6382050.00	23.90	4361.71	4109.00
28	8	3	20446.00	30570.00	156.60	0	Spot (Block28, Row3, Column8)	12485.41	11520.00	5139.22	0.03	0.41	2583.00	2610.37	2583.00	309.79	0.00	0.12	100.00	100.00	0.00	8937.00	9902.41	8427654.00	31.88	5345.36	4911.00
28	1	4	18346.00	30848.00	146.25	0	Spot (Block28, Row4, Column1)	14903.03	14055.00	7175.11	0.03	0.48	2282.00	2303.95	2282.00	293.39	0.00	0.13	100.00	100.00	0.00	11773.00	12621.03	8703367.00	42.94	5227.58	4570.50
28	2	4	18645.00	30853.00	190.50	0	Spot (Block28, Row4, Column2)	3450.09	3386.00	491.79	0.01	0.14	2317.00	2364.58	2317.00	332.67	0.01	0.14	98.00	80.00	0.00	1069.00	1133.09	3519090.00	3.26	2733.45	2701.00
28	3	4	18945.00	30853.00	148.80	0	Spot (Block28, Row4, Column3)	54268.44	65535.00	14983.76	0.08	0.28	2316.00	2373.29	2316.00	374.78	0.01	0.16	100.00	100.00	53.48	63219.00	51952.44	32778384.00	138.47	15105.43	11356.00
28	4	4	19228.00	30862.00	203.65	0	Spot (Block28, Row4, Column4)	2917.15	2898.00	371.67	0.00	0.13	2305.00	2346.58	2305.00	313.68	0.01	0.13	75.00	46.00	0.00	593.00	612.15	3433489.00	1.82	2520.91	2510.00
28	5	4	19524.00	30848.00	148.75	0	Spot (Block28, Row4, Column5)	5353.21	4161.50	5831.64	0.11	1.09	2324.00	2369.24	2324.00	327.46	0.01	0.14	99.00	93.00	0.33	1837.50	3029.21	3233337.00	9.11	3154.88	3082.00
28	6	4	19847.00	30855.00	192.10	0	Spot (Block28, Row4, Column6)	4615.06	4656.00	707.58	0.00	0.15	2407.00	2444.96	2407.00	311.25	0.01	0.13	100.00	100.00	0.00	2249.00	2208.06	4808896.00	6.97	3039.88	3074.50
28	7	4	20140.00	30861.00	149.00	0	Spot (Block28, Row4, Column7)	8926.58	7371.00	4495.68	0.08	0.50	2507.00	2541.26	2507.00	306.50	0.01	0.12	100.00	100.00	0.00	4864.00	6419.58	5400583.00	20.83	3915.60	3582.00
28	8	4	20449.00	30868.00	157.60	0	Spot (Block28, Row4, Column8)	4631.65	4397.00	1038.32	0.02	0.22	2587.00	2604.46	2587.00	280.10	0.00	0.11	99.00	98.00	0.00	1810.00	2044.65	3186573.00	7.24	3139.79	3102.50
28	1	5	18346.00	31153.00	145.05	0	Spot (Block28, Row5, Column1)	23558.36	21843.00	10292.26	0.03	0.44	2307.00	2370.07	2307.00	358.07	0.01	0.15	100.00	100.00	0.00	19536.00	21251.36	13498938.00	59.17	7298.27	6550.50
28	2	5	18643.00	31152.00	153.50	0	Spot (Block28, Row5, Column2)	14726.88	14094.50	5310.83	0.02	0.36	2366.00	2394.01	2366.00	322.85	0.01	0.13	100.00	100.00	0.00	11728.50	12360.88	9454655.00	38.20	5442.65	4809.00
28	3	5	18943.00	31155.00	162.75	0	Spot (Block28, Row5, Column3)	5917.32	5553.00	1769.87	0.03	0.30	2374.00	2410.91	2374.00	348.26	0.01	0.14	100.00	99.00	0.00	3179.00	3543.32	4337398.00	10.07	3297.36	3291.00
28	4	5	19243.00	31158.00	147.80	0	Spot (Block28, Row5, Column4)	8585.55	7883.50	3650.46	0.04	0.43	2313.00	2368.87	2313.00	341.73	0.01	0.14	100.00	100.00	0.00	5570.50	6272.55	5134159.00	18.19	3699.51	3451.00
28	5	5	19542.00	31155.00	148.05	0	Spot (Block28, Row5, Column5)	57860.35	65535.00	12926.88	0.05	0.22	2356.00	2427.11	2356.00	431.91	0.01	0.18	100.00	100.00	66.33	63179.00	55504.35	34542900.00	128.34	17471.74	15495.50
28	6	5	19847.00	31162.00	160.65	0	Spot (Block28, Row5, Column6)	4912.35	4670.00	1224.75	0.02	0.25	2431.00	2490.97	2431.00	365.41	0.01	0.15	100.00	97.00	0.00	2239.00	2481.35	3517245.00	6.63	3104.68	3072.50
28	7	5	20147.00	31161.00	179.30	0	Spot (Block28, Row5, Column7)	7219.55	6826.00	2343.27	0.02	0.32	2535.00	2588.74	2535.00	344.90	0.01	0.13	100.00	100.00	0.00	4291.00	4684.55	6512031.00	13.43	3844.84	3788.00
28	8	5	20445.00	31162.00	146.90	0	Spot (Block28, Row5, Column8)	22080.01	19303.00	13979.75	0.06	0.63	2531.00	2583.32	2531.00	317.37	0.01	0.12	100.00	100.00	0.00	16772.00	19549.01	13027206.00	61.43	6131.99	5207.00
28	1	6	18341.00	31456.00	211.10	0	Spot (Block28, Row6, Column1)	10064.51	8335.00	4454.00	0.08	0.44	2318.00	2376.30	2318.00	367.91	0.01	0.15	100.00	100.00	0.00	6017.00	7746.51	12771864.00	20.90	4650.45	4709.50
28	2	6	18641.00	31450.00	201.45	0	Spot (Block28, Row6, Column2)	4775.04	4691.00	1071.86	0.01	0.22	2326.00	2381.67	2326.00	349.90	0.01	0.15	100.00	99.00	0.00	2365.00	2449.04	5500842.00	6.84	3118.35	3094.50
28	3	6	18936.00	31451.00	146.50	0	Spot (Block28, Row6, Column3)	28987.62	27881.00	15068.23	0.02	0.52	2382.00	2410.78	2382.00	342.85	0.01	0.14	100.00	100.00	0.34	25499.00	26605.62	16957760.00	77.52	8360.96	7012.00
28	4	6	19249.00	31460.00	168.20	0	Spot (Block28, Row6, Column4)	4171.06	4073.00	944.81	0.01	0.23	2379.00	2423.26	2379.00	365.22	0.01	0.15	98.00	90.00	0.00	1694.00	1792.06	3278452.00	4.79	2917.77	2941.00
28	5	6	19539.00	31456.00	149.95	0	Spot (Block28, Row6, Column5)	57727.59	65535.00	13224.54	0.06	0.23	2404.00	2476.87	2404.00	439.80	0.01	0.18	100.00	100.00	66.29	63131.00	55323.59	35618212.00	125.63	16194.33	13047.00
28	6	6	19849.00	31468.00	194.95	0	Spot (Block28, Row6, Column6)	3909.06	3699.00	846.37	0.02	0.22	2525.00	2573.05	2525.00	389.18	0.01	0.15	94.00	72.00	0.00	1174.00	1384.06	4210063.00	3.43	2919.24	2899.00
28	7	6	20144.00	31463.00	152.40	0	Spot (Block28, Row6, Column7)	19216.35	18181.50	9752.10	0.02	0.51	2539.00	2602.34	2539.00	375.27	0.01	0.14	100.00	100.00	0.00	15642.50	16677.35	12298465.00	44.27	5715.97	5246.00
28	8	6	20453.00	31467.00	149.45	0	Spot (Block28, Row6, Column8)	24712.86	22078.50	15097.43	0.05	0.61	2504.00	2557.56	2504.00	305.44	0.01	0.12	100.00	100.00	0.00	19574.50	22208.86	15124271.00	72.54	7152.44	5979.50
28	1	7	18343.00	31756.00	178.70	0	Spot (Block28, Row7, Column1)	3587.77	3488.00	616.07	0.01	0.17	2286.50	2313.78	2286.50	321.12	0.01	0.14	99.00	86.00	0.00	1201.50	1301.27	3214642.00	3.97	2772.57	2737.00
28	2	7	18646.00	31759.00	182.15	0	Spot (Block28, Row7, Column2)	2833.35	2791.00	354.29	0.01	0.13	2250.00	2270.85	2250.00	279.36	0.00	0.12	78.00	47.00	0.00	541.00	583.35	2637850.00	2.01	2455.70	2452.00
28	3	7	18933.00	31741.00	212.80	0	Spot (Block28, Row7, Column3)	2649.24	2610.00	325.22	0.01	0.12	2304.00	2343.14	2304.00	329.37	0.01	0.14	47.00	20.00	0.00	306.00	345.24	3425461.00	0.93	2461.17	2426.00
28	4	7	19240.00	31769.00	123.30	0	Spot (Block28, Row7, Column4)	3520.20	3225.50	1272.24	0.04	0.36	2373.00	2405.26	2373.00	322.95	0.01	0.13	83.00	60.00	0.00	852.50	1147.20	1429203.00	3.45	2954.82	2868.00
28	5	7	19544.00	31758.00	182.20	0	Spot (Block28, Row7, Column5)	5215.86	5063.00	1354.35	0.01	0.26	2420.00	2466.91	2420.00	363.51	0.01	0.15	100.00	98.00	0.00	2643.00	2795.86	4855965.00	7.56	3217.10	3186.00
28	6	7	19840.00	31761.00	197.35	0	Spot (Block28, Row7, Column6)	5170.38	5004.50	1254.39	0.01	0.24	2520.00	2577.35	2520.00	417.33	0.01	0.16	100.00	95.00	0.00	2484.50	2650.38	5697755.00	6.21	3291.54	3210.00
28	7	7	20133.00	31764.00	155.10	0	Spot (Block28, Row7, Column7)	15528.49	13859.00	8463.24	0.05	0.55	2504.00	2538.28	2504.00	360.02	0.01	0.14	100.00	100.00	0.00	11355.00	13024.49	10264333.00	36.08	6011.09	3825.00
28	8	7	20451.00	31769.00	190.20	0	Spot (Block28, Row7, Column8)	6498.39	6506.00	1085.94	0.00	0.17	2486.00	2506.52	2486.00	286.95	0.00	0.11	100.00	100.00	0.00	4020.00	4012.39	6621855.00	13.91	3831.25	3637.00
28	1	8	18325.00	32060.00	151.70	0	Spot (Block28, Row8, Column1)	5379.45	4989.00	1868.66	0.03	0.35	2319.00	2362.10	2319.00	355.55	0.01	0.15	100.00	100.00	0.00	2670.00	3060.45	3389052.00	8.49	3106.32	3134.00
28	2	8	18643.00	32058.00	163.10	0	Spot (Block28, Row8, Column2)	4057.95	3816.00	1033.53	0.03	0.25	2290.00	2310.37	2290.00	297.16	0.00	0.13	97.00	94.00	0.00	1526.00	1767.95	2994764.00	5.88	2726.25	2747.00
28	3	8	18927.00	32055.00	150.85	0	Spot (Block28, Row8, Column3)	8158.22	6747.50	4054.81	0.08	0.50	2305.00	2331.35	2305.00	315.37	0.00	0.14	100.00	100.00	0.00	4442.50	5853.22	5107045.00	18.48	3687.98	3630.50
28	4	8	19241.00	32054.00	151.55	0	Spot (Block28, Row8, Column4)	24264.66	23971.50	10189.38	0.01	0.42	2330.00	2371.63	2330.00	338.80	0.01	0.14	100.00	100.00	0.00	21641.50	21934.66	15335266.00	64.62	7213.81	6308.00
28	5	8	19527.00	32059.00	185.20	0	Spot (Block28, Row8, Column5)	2851.96	2751.00	385.65	0.02	0.14	2380.00	2421.34	2380.00	378.58	0.01	0.16	49.00	25.00	0.00	371.00	471.96	2752139.00	1.14	2527.07	2506.00
28	6	8	19846.00	32058.00	201.65	0	Spot (Block28, Row8, Column6)	14133.48	10881.00	7828.88	0.11	0.55	2410.00	2487.46	2410.00	441.78	0.01	0.18	100.00	100.00	0.00	8471.00	11723.48	16267633.00	26.36	5614.77	5543.00
28	7	8	20140.00	32061.00	149.20	0	Spot (Block28, Row8, Column7)	7912.43	7316.00	2966.46	0.03	0.37	2395.00	2448.81	2395.00	364.41	0.01	0.15	100.00	99.00	0.00	4921.00	5517.43	4802846.00	14.99	3706.23	3578.00
28	8	8	20419.00	32061.00	163.75	0	Spot (Block28, Row8, Column8)	3458.97	3432.00	519.53	0.00	0.15	2368.00	2394.71	2368.00	284.09	0.00	0.12	98.00	85.00	0.00	1064.00	1090.97	2573477.00	3.75	2739.93	2728.50
29	1	1	4826.00	34371.00	151.05	0	Spot (Block29, Row1, Column1)	56062.39	65535.00	13166.30	0.07	0.23	1105.00	1172.23	1105.00	295.03	0.03	0.25	100.00	100.00	56.30	64430.00	54957.39	35151400.00	186.05	13215.45	11669.50
29	2	1	5118.00	34380.00	141.55	0	Spot (Block29, Row1, Column2)	11466.90	11007.00	5178.05	0.02	0.45	1099.00	1151.30	1099.00	215.74	0.02	0.19	100.00	100.00	0.00	9908.00	10367.90	6226527.00	47.81	3212.30	2997.00
29	3	1	5423.00	34379.00	145.95	0	Spot (Block29, Row1, Column3)	3017.14	2755.50	1132.67	0.04	0.38	1091.00	1111.00	1091.00	133.92	0.01	0.12	100.00	99.00	0.00	1664.50	1926.14	1755977.00	14.23	1542.50	1500.50
29	4	1	5713.00	34386.00	139.20	0	Spot (Block29, Row1, Column4)	8639.82	8120.00	3814.73	0.03	0.44	1092.00	1118.29	1092.00	134.80	0.01	0.12	100.00	100.00	0.00	7028.00	7547.82	4553183.00	55.80	2780.80	2447.00
29	5	1	6024.00	34385.00	141.75	0	Spot (Block29, Row1, Column5)	8169.10	7366.50	4753.11	0.04	0.58	1107.00	1143.31	1107.00	155.49	0.01	0.14	100.00	100.00	0.00	6259.50	7062.10	4443989.00	45.18	2415.74	2131.00
29	6	1	6319.00	34385.00	139.00	0	Spot (Block29, Row1, Column6)	14755.69	14149.00	6768.17	0.02	0.46	1104.00	1154.40	1104.00	214.64	0.02	0.19	100.00	100.00	0.00	13045.00	13651.69	7731981.00	63.37	4203.25	3435.50
29	7	1	6615.00	34387.00	140.80	0	Spot (Block29, Row1, Column7)	38565.48	38376.00	18234.36	0.00	0.47	1110.00	1227.92	1110.00	473.22	0.04	0.39	100.00	100.00	10.93	37266.00	37455.48	20825424.00	78.90	8503.29	7111.50
29	8	1	6909.00	34395.00	157.20	0	Spot (Block29, Row1, Column8)	63231.20	65535.00	8014.04	0.02	0.13	1173.00	1310.15	1173.00	571.85	0.05	0.44	100.00	100.00	89.66	64362.00	62058.20	42807920.00	108.28	15620.71	12969.00
29	1	2	4815.00	34672.00	235.80	0	Spot (Block29, Row2, Column1)	1219.06	1208.00	103.93	0.00	0.09	1085.00	1121.38	1085.00	220.42	0.01	0.20	18.00	0.00	0.00	123.00	134.06	1956584.00	0.44	1114.87	1109.50
29	2	2	5112.00	34681.00	130.95	0	Spot (Block29, Row2, Column2)	4913.00	4741.00	1426.15	0.02	0.29	1087.00	1109.85	1087.00	129.11	0.01	0.12	100.00	100.00	0.00	3654.00	3826.00	2259982.00	29.46	2014.98	1967.00
29	3	2	5416.00	34680.00	175.20	0	Spot (Block29, Row2, Column3)	1600.37	1564.00	285.49	0.01	0.18	1087.00	1123.23	1087.00	196.32	0.01	0.17	88.00	59.00	0.00	477.00	513.37	1374716.00	2.43	1256.52	1243.00
29	4	2	5726.00	34683.00	186.80	0	Spot (Block29, Row2, Column4)	2679.41	2520.50	830.74	0.03	0.31	1097.00	1133.23	1097.00	152.90	0.01	0.13	100.00	100.00	0.00	1423.50	1582.41	2625820.00	10.11	1595.17	1583.00
29	5	2	6023.00	34686.00	174.65	0	Spot (Block29, Row2, Column5)	3009.81	2985.00	796.55	0.00	0.26	1103.00	1140.56	1103.00	163.70	0.01	0.14	100.00	100.00	0.00	1882.00	1906.81	2558342.00	11.42	1613.18	1592.50
29	6	2	6313.00	34682.00	139.50	0	Spot (Block29, Row2, Column6)	5352.86	5070.00	1953.10	0.02	0.36	1090.00	1128.57	1090.00	162.33	0.02	0.14	100.00	100.00	0.00	3980.00	4262.86	2847723.00	26.02	2134.64	1933.00
29	7	2	6622.00	34686.00	157.50	0	Spot (Block29, Row2, Column7)	2222.83	2054.00	622.67	0.03	0.28	1099.00	1147.77	1099.00	202.23	0.02	0.18	99.00	91.00	0.00	955.00	1123.83	1524860.00	5.32	1375.48	1350.00
29	8	2	6920.00	34685.00	219.25	0	Spot (Block29, Row2, Column8)	1357.44	1380.00	158.66	0.01	0.12	1111.00	1222.06	1111.00	447.43	0.04	0.37	10.00	0.00	0.00	269.00	246.44	1865117.00	0.30	1196.27	1186.50
29	1	3	4825.00	34974.00	143.50	0	Spot (Block29, Row3, Column1)	13562.27	13172.00	6360.24	0.01	0.47	1088.00	1111.02	1088.00	139.58	0.01	0.13	100.00	100.00	0.00	12084.00	12474.27	7662681.00	89.21	3303.08	3133.00
29	2	3	5118.00	34975.00	178.50	0	Spot (Block29, Row3, Column2)	1951.36	1783.00	568.77	0.04	0.29	1087.00	1110.69	1087.00	149.65	0.01	0.13	97.00	86.00	0.00	696.00	864.36	1746465.00	5.62	1311.09	1311.00
29	3	3	5411.00	34972.00	145.30	0	Spot (Block29, Row3, Column3)	21888.09	19376.00	12473.10	0.05	0.57	1097.00	1173.66	1097.00	301.66	0.03	0.26	100.00	100.00	0.88	18279.00	20791.09	12498102.00	68.67	4938.32	4281.00
29	4	3	5721.00	34983.00	139.35	0	Spot (Block29, Row3, Column4)	21737.54	21139.50	10408.51	0.01	0.48	1094.00	1172.01	1094.00	283.06	0.03	0.24	100.00	100.00	0.00	20045.50	20643.54	11433944.00	72.65	5486.70	4747.00
29	5	3	6021.00	34982.00	136.50	0	Spot (Block29, Row3, Column5)	19271.99	18392.00	11424.81	0.02	0.59	1089.00	1131.86	1089.00	199.79	0.02	0.18	100.00	100.00	1.79	17303.00	18182.99	9693813.00	90.80	4669.10	3911.00
29	6	3	6322.00	34981.00	216.55	0	Spot (Block29, Row3, Column6)	2823.17	2363.50	1124.10	0.08	0.40	1077.00	1112.50	1077.00	192.77	0.01	0.17	100.00	99.00	0.00	1286.50	1746.17	3783049.00	8.87	1681.93	1694.00
29	7	3	6626.00	34990.00	144.55	0	Spot (Block29, Row3, Column7)	4986.48	4373.00	2423.46	0.06	0.49	1088.00	1117.85	1088.00	165.18	0.01	0.15	100.00	100.00	0.00	3285.00	3898.48	2857253.00	23.42	1841.51	1738.00
29	8	3	6921.00	34992.00	149.50	0	Spot (Block29, Row3, Column8)	12630.09	12372.50	4891.24	0.01	0.39	1108.00	1149.79	1108.00	180.54	0.02	0.16	100.00	100.00	0.00	11264.50	11522.09	7729616.00	63.59	3718.91	3375.00
29	1	4	4822.00	35273.00	139.95	0	Spot (Block29, Row4, Column1)	20650.13	19912.00	10295.84	0.02	0.50	1083.00	1108.93	1083.00	150.19	0.01	0.14	100.00	100.00	0.00	18829.00	19567.13	10985868.00	130.11	5355.37	4152.00
29	2	4	5116.00	35274.00	206.20	0	Spot (Block29, Row4, Column2)	1455.02	1392.00	231.97	0.02	0.16	1068.00	1101.19	1068.00	192.68	0.01	0.17	79.00	43.00	0.00	324.00	387.02	1757662.00	1.84	1209.45	1205.00
29	3	4	5420.00	35278.00	144.90	0	Spot (Block29, Row4, Column3)	57794.90	65535.00	12217.44	0.05	0.21	1079.00	1148.77	1079.00	290.77	0.03	0.25	100.00	100.00	63.64	64456.00	56715.90	33058932.00	194.81	12846.54	10236.50
29	4	4	5690.00	35282.00	208.35	0	Spot (Block29, Row4, Column4)	1397.41	1394.00	158.80	0.00	0.11	1077.00	1124.39	1077.00	226.52	0.02	0.20	72.00	18.00	0.00	317.00	320.41	1728594.00	1.21	1186.47	1178.00
29	5	4	6003.00	35285.00	144.85	0	Spot (Block29, Row4, Column5)	3536.10	3122.00	1723.13	0.05	0.49	1075.00	1119.53	1075.00	262.55	0.02	0.23	100.00	100.00	0.00	2047.00	2461.10	2026187.00	9.20	1651.38	1598.00
29	6	4	6324.00	35283.00	182.60	0	Spot (Block29, Row4, Column6)	3195.56	3109.00	819.69	0.01	0.26	1078.00	1096.50	1078.00	136.83	0.01	0.12	100.00	100.00	0.00	2031.00	2117.56	3000629.00	15.34	1610.39	1562.50
29	7	4	6613.00	35287.00	145.15	0	Spot (Block29, Row4, Column7)	4593.45	3955.50	2462.59	0.06	0.54	1087.00	1103.23	1087.00	131.75	0.01	0.12	100.00	100.00	0.00	2868.50	3506.45	2627454.00	26.49	1767.36	1691.00
29	8	4	6923.00	35298.00	152.40	0	Spot (Block29, Row4, Column8)	2317.17	2158.00	577.04	0.03	0.25	1115.00	1149.81	1115.00	162.83	0.01	0.14	100.00	98.00	0.00	1043.00	1202.17	1469084.00	7.17	1441.86	1429.00
29	1	5	4822.00	35578.00	138.50	0	Spot (Block29, Row5, Column1)	23206.96	21895.00	12071.04	0.03	0.52	1092.00	1133.17	1092.00	182.87	0.02	0.16	100.00	100.00	0.00	20803.00	22114.96	12183655.00	120.71	5517.48	4969.00
29	2	5	5120.00	35579.00	147.70	0	Spot (Block29, Row5, Column2)	13595.87	13367.00	5031.27	0.01	0.37	1084.00	1122.49	1084.00	176.54	0.02	0.16	100.00	100.00	0.00	12283.00	12511.87	8062353.00	70.65	3864.60	3440.00
29	3	5	5418.00	35579.00	158.55	0	Spot (Block29, Row5, Column3)	2614.33	2450.00	828.71	0.03	0.32	1083.00	1131.63	1083.00	210.87	0.02	0.19	100.00	97.00	0.00	1367.00	1531.33	1809118.00	7.03	1462.51	1444.50
29	4	5	5720.00	35581.00	141.50	0	Spot (Block29, Row5, Column4)	8403.58	7717.00	4299.52	0.04	0.51	1085.00	1123.10	1085.00	207.01	0.01	0.18	100.00	100.00	0.00	6632.00	7318.58	4563143.00	35.17	2622.76	2253.00
29	5	5	6020.00	35584.00	145.00	0	Spot (Block29, Row5, Column5)	61809.27	65535.00	8286.85	0.03	0.13	1119.00	1276.04	1119.00	485.84	0.06	0.38	100.00	100.00	76.43	64416.00	60690.27	35664236.00	124.60	14514.49	13053.00
29	6	5	6322.00	35587.00	145.30	0	Spot (Block29, Row5, Column6)	5655.10	5422.00	2239.08	0.02	0.40	1107.00	1220.29	1107.00	367.60	0.04	0.30	100.00	100.00	0.00	4315.00	4548.10	3223408.00	12.06	2140.35	1994.00
29	7	5	6621.00	35592.00	186.50	0	Spot (Block29, Row5, Column7)	3252.09	3038.50	1243.30	0.03	0.38	1105.00	1154.53	1105.00	172.56	0.02	0.15	100.00	99.00	0.00	1933.50	2147.09	3193551.00	12.16	1744.99	1751.00
29	8	5	6919.00	35588.00	139.15	0	Spot (Block29, Row5, Column8)	9171.49	7785.00	5429.55	0.07	0.59	1145.50	1172.93	1145.50	158.75	0.01	0.14	100.00	100.00	0.00	6639.50	8025.99	4824204.00	50.38	2785.22	2306.00
29	1	6	4816.00	35875.00	206.00	0	Spot (Block29, Row6, Column1)	2703.14	2278.00	1073.34	0.07	0.40	1085.00	1105.15	1085.00	141.54	0.01	0.13	100.00	100.00	0.00	1193.00	1618.14	3268093.00	11.29	1653.96	1633.50
29	2	6	5118.00	35876.00	222.00	0	Spot (Block29, Row6, Column2)	2122.38	1968.00	529.06	0.03	0.25	1077.00	1103.75	1077.00	171.58	0.01	0.16	100.00	98.00	0.00	891.00	1045.38	2992554.00	5.94	1448.65	1434.00
29	3	6	5406.00	35878.00	137.25	0	Spot (Block29, Row6, Column3)	31642.07	31567.00	15275.99	0.00	0.48	1086.00	1117.15	1086.00	177.82	0.01	0.16	100.00	100.00	0.59	30481.00	30556.07	16169097.00	171.67	6959.89	5704.00
29	4	6	5715.00	35881.00	145.70	0	Spot (Block29, Row6, Column4)	3254.08	2868.00	1231.81	0.05	0.38	1098.00	1146.42	1098.00	257.67	0.02	0.22	100.00	99.00	0.00	1770.00	2156.08	1871097.00	8.18	1598.59	1575.00
29	5	6	6017.00	35881.00	142.80	0	Spot (Block29, Row6, Column5)	59902.19	65535.00	10830.06	0.04	0.18	1121.00	1274.61	1121.00	498.07	0.06	0.39	100.00	100.00	72.38	64414.00	58781.19	33186064.00	117.71	15032.54	11584.50
29	6	6	6331.00	35886.00	194.85	0	Spot (Block29, Row6, Column6)	1603.40	1468.00	391.80	0.04	0.24	1106.00	1225.45	1106.00	408.81	0.04	0.33	37.00	21.00	0.00	362.00	497.40	1723656.00	0.92	1263.42	1272.00
29	7	6	6620.00	35885.00	142.35	0	Spot (Block29, Row6, Column7)	12749.73	11845.50	6687.24	0.03	0.52	1109.00	1164.06	1109.00	182.49	0.02	0.16	100.00	100.00	0.00	10736.50	11640.73	7037852.00	63.49	3212.47	2955.00
29	8	6	6925.00	35891.00	141.35	0	Spot (Block29, Row6, Column8)	12081.20	11011.50	6451.85	0.04	0.53	1170.00	1188.71	1170.00	162.77	0.01	0.14	100.00	100.00	0.00	9841.50	10911.20	6548011.00	66.92	3341.71	3025.00
29	1	7	4816.00	36182.00	189.35	0	Spot (Block29, Row7, Column1)	1506.11	1441.00	238.37	0.02	0.16	1052.00	1064.84	1052.00	106.21	0.01	0.10	97.00	87.00	0.00	389.00	454.11	1524179.00	4.15	1224.42	1218.00
29	2	7	5114.00	36170.00	194.85	0	Spot (Block29, Row7, Column2)	1383.99	1309.00	210.14	0.02	0.15	1030.00	1050.59	1030.00	100.67	0.01	0.10	96.00	73.00	0.00	279.00	353.99	1486405.00	3.31	1166.82	1168.00
29	3	7	5410.00	36180.00	217.85	0	Spot (Block29, Row7, Column3)	1252.50	1214.00	139.20	0.01	0.11	1057.00	1068.81	1057.00	132.21	0.00	0.12	58.00	30.00	0.00	157.00	195.50	1699638.00	1.39	1150.26	1122.00
29	4	7	5720.00	36181.00	216.50	0	Spot (Block29, Row7, Column4)	1344.72	1299.00	177.37	0.02	0.13	1076.00	1095.66	1076.00	153.27	0.01	0.14	70.00	31.00	0.00	223.00	268.72	1801924.00	1.62	1176.27	1176.50
29	5	7	6014.00	36187.00	189.45	0	Spot (Block29, Row7, Column5)	2587.68	2426.50	836.31	0.03	0.32	1087.00	1133.55	1087.00	242.47	0.02	0.21	100.00	93.00	0.00	1339.50	1500.68	2603210.00	6.00	1580.63	1565.50
29	6	7	6311.00	36183.00	213.40	0	Spot (Block29, Row7, Column6)	2277.46	2155.00	569.87	0.02	0.25	1097.00	1146.94	1097.00	186.84	0.02	0.16	99.00	99.00	0.00	1058.00	1180.46	2956148.00	6.05	1532.34	1514.50
29	7	7	6606.00	36189.00	144.90	0	Spot (Block29, Row7, Column7)	12224.71	11220.50	6070.85	0.04	0.50	1114.00	1165.19	1114.00	179.72	0.02	0.15	100.00	100.00	0.00	10106.50	11110.71	6992533.00	61.54	3745.01	2596.00
29	8	7	6916.00	36189.00	180.90	0	Spot (Block29, Row7, Column8)	4684.60	4649.50	1100.83	0.00	0.23	1179.00	1199.10	1179.00	167.27	0.01	0.14	100.00	100.00	0.00	3470.50	3505.60	4291094.00	20.84	2142.21	2033.00
29	1	8	4802.00	36486.00	141.65	0	Spot (Block29, Row8, Column1)	3997.55	3540.00	2061.42	0.05	0.52	1102.00	1119.77	1102.00	119.50	0.01	0.11	100.00	100.00	0.00	2438.00	2895.55	2178666.00	24.08	1751.25	1635.00
29	2	8	5111.00	36483.00	167.00	0	Spot (Block29, Row8, Column2)	1799.03	1697.00	396.47	0.03	0.22	1091.00	1104.57	1091.00	123.57	0.01	0.11	98.00	94.00	0.00	606.00	708.03	1394245.00	5.62	1307.05	1328.50
29	3	8	5400.00	36480.00	144.60	0	Spot (Block29, Row8, Column3)	3518.96	3227.00	1634.86	0.04	0.46	1093.00	1108.19	1093.00	143.46	0.01	0.13	100.00	100.00	0.00	2134.00	2425.96	2002288.00	16.80	1644.01	1611.00
29	4	8	5715.00	36483.00	143.70	0	Spot (Block29, Row8, Column4)	22586.09	22153.00	9501.93	0.01	0.42	1091.00	1121.87	1091.00	165.75	0.01	0.15	100.00	100.00	0.00	21062.00	21495.09	12738556.00	129.50	5528.63	5103.00
29	5	8	6004.00	36487.00	212.85	0	Spot (Block29, Row8, Column5)	1311.79	1291.00	152.99	0.01	0.12	1100.00	1148.64	1100.00	175.96	0.02	0.15	56.00	18.00	0.00	191.00	211.79	1698765.00	0.93	1158.47	1143.50
29	6	8	6319.00	36485.00	182.15	0	Spot (Block29, Row8, Column6)	4721.52	3882.00	2479.95	0.09	0.53	1129.50	1178.50	1129.50	188.94	0.02	0.16	100.00	100.00	0.00	2752.50	3592.02	4409898.00	18.75	2019.06	2020.00
29	7	8	6610.00	36485.00	140.40	0	Spot (Block29, Row8, Column7)	6016.02	5949.50	2374.03	0.00	0.39	1169.00	1190.14	1169.00	204.58	0.01	0.17	100.00	100.00	0.00	4780.50	4847.02	3212554.00	23.59	2325.29	2009.00
29	8	8	6906.00	36493.00	147.25	0	Spot (Block29, Row8, Column8)	2119.83	2029.00	535.27	0.02	0.25	1183.00	1206.70	1183.00	188.37	0.01	0.16	99.00	93.00	0.00	846.00	936.83	1244338.00	4.85	1487.35	1509.00
30	1	1	9326.00	34397.00	151.65	0	Spot (Block30, Row1, Column1)	50688.20	58853.50	16710.42	0.06	0.33	949.00	989.90	949.00	240.32	0.02	0.24	100.00	100.00	46.18	57904.50	49739.20	31832420.00	206.80	11861.32	10188.50
30	2	1	9612.00	34407.00	163.05	0	Spot (Block30, Row1, Column2)	1414.88	1375.50	239.03	0.01	0.17	932.00	962.77	932.00	151.54	0.01	0.16	94.00	73.00	0.00	443.50	482.88	1035693.00	2.98	1099.44	1081.50
30	3	1	9917.00	34414.00	206.55	0	Spot (Block30, Row1, Column3)	1295.98	1235.00	246.91	0.02	0.19	971.00	971.45	971.00	114.85	0.00	0.12	83.00	57.00	0.00	264.00	324.98	1575913.00	2.83	1076.52	1068.00
30	4	1	10205.00	34425.00	175.00	0	Spot (Block30, Row1, Column4)	1409.88	1353.00	222.74	0.02	0.16	989.00	991.16	989.00	111.03	0.00	0.11	96.00	83.00	0.00	364.00	420.88	1211085.00	3.77	1183.87	1173.50
30	5	1	10520.00	34411.00	148.20	0	Spot (Block30, Row1, Column5)	2026.38	1873.00	593.89	0.03	0.29	989.00	996.52	989.00	107.85	0.00	0.11	100.00	95.00	0.00	884.00	1037.38	1215829.00	9.55	1277.90	1264.00
30	6	1	10815.00	34413.00	143.35	0	Spot (Block30, Row1, Column6)	2075.47	2119.00	496.33	0.01	0.24	988.00	1002.75	988.00	116.44	0.01	0.12	100.00	99.00	0.00	1131.00	1087.47	1160187.00	9.21	1275.69	1217.00
30	7	1	11112.00	34413.00	148.75	0	Spot (Block30, Row1, Column7)	2819.71	2740.50	818.09	0.01	0.29	1007.00	1082.35	1007.00	372.47	0.03	0.34	99.00	90.00	0.00	1733.50	1812.71	1714383.00	4.66	1525.99	1520.00
30	8	1	11405.00	34416.00	157.05	0	Spot (Block30, Row1, Column8)	63032.34	65535.00	8379.48	0.02	0.13	1084.00	1174.04	1084.00	453.79	0.03	0.39	100.00	100.00	86.60	64451.00	61948.34	42799356.00	136.31	15813.82	11672.00
30	1	2	9309.00	34711.00	213.15	0	Spot (Block30, Row2, Column1)	1069.54	1072.00	121.85	0.00	0.11	902.00	932.72	902.00	168.80	0.01	0.18	50.00	6.00	0.00	170.00	167.54	1391473.00	0.81	975.81	976.00
30	2	2	9612.00	34708.00	152.00	0	Spot (Block30, Row2, Column2)	1289.46	1283.00	190.45	0.00	0.15	904.00	923.00	904.00	95.24	0.01	0.10	96.00	86.00	0.00	379.00	385.46	812360.00	3.85	1033.73	1025.00
30	3	2	9909.00	34700.00	185.80	0	Spot (Block30, Row2, Column3)	1178.50	1157.50	144.79	0.01	0.12	946.00	957.66	946.00	121.22	0.01	0.13	79.00	41.00	0.00	211.50	232.50	1143149.00	1.82	1046.85	1011.50
30	4	2	10216.00	34717.00	195.30	0	Spot (Block30, Row2, Column4)	1317.47	1284.00	188.33	0.01	0.14	977.00	982.86	977.00	123.75	0.00	0.13	90.00	63.00	0.00	307.00	340.47	1417599.00	2.70	1142.92	1166.50
30	5	2	10519.00	34704.00	195.30	0	Spot (Block30, Row2, Column5)	1868.97	1829.00	342.77	0.01	0.18	979.00	986.25	979.00	119.15	0.00	0.12	99.00	99.00	0.00	850.00	889.97	2031570.00	7.41	1289.74	1296.00
30	6	2	10820.00	34719.00	223.55	0	Spot (Block30, Row2, Column6)	1191.54	1129.00	219.80	0.02	0.18	982.00	1026.69	982.00	217.55	0.02	0.21	33.00	14.00	0.00	147.00	209.54	1712250.00	0.76	1075.81	997.00
30	7	2	11124.00	34708.00	224.95	0	Spot (Block30, Row2, Column7)	1198.12	1170.00	199.07	0.01	0.17	980.00	998.13	980.00	129.31	0.01	0.13	61.00	33.00	0.00	190.00	218.12	1736070.00	1.55	1037.79	1007.00
30	8	2	11421.00	34704.00	221.50	0	Spot (Block30, Row2, Column8)	1202.44	1193.00	136.29	0.00	0.11	1008.00	1087.86	1008.00	372.97	0.03	0.34	12.00	0.00	0.00	185.00	194.44	1691832.00	0.31	1097.69	1088.00
30	1	3	9320.00	34996.00	171.70	0	Spot (Block30, Row3, Column1)	1579.68	1467.00	444.42	0.03	0.28	892.00	904.86	892.00	91.57	0.01	0.10	99.00	93.00	0.00	575.00	687.68	1296920.00	7.37	1068.36	1086.00
30	2	3	9603.00	35008.00	192.30	0	Spot (Block30, Row3, Column2)	1267.60	1223.00	187.90	0.02	0.15	912.50	947.34	912.50	148.95	0.02	0.16	92.00	52.00	0.00	310.50	355.10	1320836.00	2.15	1055.80	1015.00
30	3	3	9905.00	34998.00	157.40	0	Spot (Block30, Row3, Column3)	2439.48	2153.50	967.62	0.05	0.40	925.00	953.74	925.00	122.41	0.01	0.13	100.00	99.00	0.00	1228.50	1514.48	1673486.00	12.14	1263.02	1224.50
30	4	3	10216.00	35006.00	163.20	0	Spot (Block30, Row3, Column4)	2087.91	1930.00	639.26	0.03	0.31	960.00	969.96	960.00	118.59	0.00	0.12	99.00	99.00	0.00	970.00	1127.91	1542966.00	9.43	1258.05	1237.00
30	5	3	10522.00	35019.00	153.90	0	Spot (Block30, Row3, Column5)	2084.58	1771.50	1188.52	0.07	0.57	982.00	1027.13	982.00	215.04	0.02	0.21	96.00	80.00	0.00	789.50	1102.58	1346636.00	4.92	1224.75	1223.00
30	6	3	10820.00	35007.00	215.95	0	Spot (Block30, Row3, Column6)	10471.50	7790.00	6140.40	0.13	0.59	1004.00	1104.14	1004.00	289.30	0.04	0.26	100.00	100.00	0.00	6786.00	9467.50	13958512.00	32.38	3480.35	3494.50
30	7	3	11128.00	35014.00	156.60	0	Spot (Block30, Row3, Column7)	1712.26	1590.00	458.26	0.03	0.27	981.00	1014.88	981.00	190.11	0.01	0.19	95.00	73.00	0.00	609.00	731.26	1159202.00	3.67	1157.93	1122.00
30	8	3	11423.00	35018.00	159.90	0	Spot (Block30, Row3, Column8)	3144.30	2969.00	982.59	0.02	0.31	986.00	1005.76	986.00	132.48	0.01	0.13	100.00	100.00	0.00	1983.00	2158.30	2229309.00	16.14	1589.99	1542.50
30	1	4	9319.00	35299.00	147.95	0	Spot (Block30, Row4, Column1)	2087.25	2031.00	533.92	0.01	0.26	892.00	924.76	892.00	158.38	0.02	0.17	100.00	100.00	0.00	1139.00	1195.25	1237740.00	7.34	1247.23	1237.00
30	2	4	9616.00	35304.00	169.55	0	Spot (Block30, Row4, Column2)	5846.68	5546.00	2507.10	0.02	0.43	921.00	977.99	921.00	196.10	0.03	0.20	100.00	100.00	0.00	4625.00	4925.68	4648109.00	24.83	2090.32	2037.00
30	3	4	9922.00	35305.00	144.90	0	Spot (Block30, Row4, Column3)	5684.23	5008.00	2475.15	0.06	0.44	948.00	996.22	948.00	202.23	0.02	0.20	100.00	100.00	0.00	4060.00	4736.23	3245695.00	23.18	1978.46	1807.00
30	4	4	10186.00	35322.00	199.45	0	Spot (Block30, Row4, Column4)	1137.14	1108.00	137.13	0.01	0.12	937.00	962.98	937.00	120.46	0.01	0.13	69.00	40.00	0.00	171.00	200.14	1288382.00	1.45	1001.88	977.50
30	5	4	10503.00	35311.00	190.65	0	Spot (Block30, Row4, Column5)	1263.79	1200.00	225.63	0.02	0.18	946.50	967.16	946.50	109.61	0.01	0.11	84.00	59.00	0.00	253.50	317.29	1295384.00	2.71	1075.33	1075.00
30	6	4	10820.00	35303.00	204.80	0	Spot (Block30, Row4, Column6)	2038.36	1990.50	424.98	0.01	0.21	984.00	1027.94	984.00	213.34	0.02	0.21	98.00	93.00	0.00	1006.50	1054.36	2433805.00	4.74	1253.58	1222.00
30	7	4	11109.00	35316.00	155.05	0	Spot (Block30, Row4, Column7)	1746.86	1663.50	432.54	0.02	0.25	986.00	1007.47	986.00	144.46	0.01	0.14	98.00	87.00	0.00	677.50	760.86	1156424.00	5.12	1153.10	1117.00
30	8	4	11432.00	35313.00	172.45	0	Spot (Block30, Row4, Column8)	1255.99	1229.00	175.41	0.01	0.14	983.00	990.38	983.00	119.06	0.00	0.12	81.00	50.00	0.00	246.00	272.99	1034935.00	2.23	1094.53	1094.50
30	1	5	9325.00	35607.00	157.00	0	Spot (Block30, Row5, Column1)	1612.91	1571.50	334.32	0.01	0.21	903.00	957.52	903.00	204.37	0.03	0.21	95.00	80.00	0.00	668.50	709.91	1100008.00	3.21	1084.34	1039.50
30	2	5	9616.00	35604.00	152.90	0	Spot (Block30, Row5, Column2)	3255.15	3060.50	989.90	0.03	0.30	953.00	1012.59	953.00	237.51	0.03	0.23	100.00	100.00	0.00	2107.50	2302.15	2096316.00	9.44	1501.20	1487.50
30	3	5	9919.00	35606.00	152.40	0	Spot (Block30, Row5, Column3)	16321.63	13828.00	9359.54	0.07	0.57	970.00	1018.12	970.00	232.64	0.02	0.23	100.00	100.00	0.00	12858.00	15351.63	10380554.00	65.78	3495.09	3256.50
30	4	5	10215.00	35604.00	162.05	0	Spot (Block30, Row5, Column4)	2139.79	1911.50	744.81	0.05	0.35	965.00	987.15	965.00	163.67	0.01	0.17	99.00	93.00	0.00	946.50	1174.79	1553484.00	7.04	1229.65	1212.00
30	5	5	10519.00	35606.00	139.50	0	Spot (Block30, Row5, Column5)	8782.70	8148.00	4316.04	0.03	0.49	932.00	964.42	932.00	118.30	0.01	0.12	100.00	100.00	0.00	7216.00	7850.70	4628483.00	66.09	2780.02	2448.00
30	6	5	10829.00	35611.00	203.80	0	Spot (Block30, Row5, Column6)	1214.80	1196.00	176.01	0.01	0.14	973.00	990.87	973.00	147.58	0.01	0.15	64.00	35.00	0.00	223.00	241.80	1434678.00	1.52	1062.26	1047.00
30	7	5	11120.00	35612.00	202.45	0	Spot (Block30, Row5, Column7)	5234.99	4478.00	2358.75	0.07	0.45	991.00	1023.30	991.00	168.43	0.01	0.16	100.00	100.00	0.00	3487.00	4243.99	6072589.00	25.01	2165.98	2141.00
30	8	5	11419.00	35612.00	152.65	0	Spot (Block30, Row5, Column8)	2332.97	2042.50	829.53	0.06	0.36	987.00	1001.37	987.00	134.67	0.01	0.13	100.00	99.00	0.00	1055.50	1345.97	1493103.00	9.89	1277.78	1261.50
30	1	6	9313.00	35904.00	213.75	0	Spot (Block30, Row6, Column1)	8610.41	6398.00	5193.71	0.13	0.60	974.00	1061.73	974.00	284.98	0.04	0.27	100.00	100.00	0.00	5424.00	7636.41	11227973.00	26.49	3130.44	3087.00
30	2	6	9613.00	35903.00	210.30	0	Spot (Block30, Row6, Column2)	3932.22	3607.00	1352.25	0.04	0.34	978.00	1017.71	978.00	216.35	0.02	0.21	100.00	99.00	0.00	2629.00	2954.22	4958527.00	13.47	1928.97	1917.00
30	3	6	9906.00	35903.00	148.15	0	Spot (Block30, Row6, Column3)	2495.01	2324.00	798.88	0.03	0.32	966.00	999.26	966.00	199.46	0.01	0.20	100.00	98.00	0.00	1358.00	1529.01	1504490.00	7.50	1277.22	1268.00
30	4	6	10208.00	35907.00	161.00	0	Spot (Block30, Row6, Column4)	1543.32	1519.00	283.33	0.01	0.18	968.00	970.64	968.00	119.29	0.00	0.12	95.00	89.00	0.00	551.00	575.32	1103477.00	4.80	1142.19	1108.50
30	5	6	10514.00	35907.00	139.25	0	Spot (Block30, Row6, Column5)	7221.98	6716.50	3381.25	0.03	0.47	963.00	969.59	963.00	121.01	0.00	0.12	100.00	100.00	0.00	5753.50	6258.98	3769876.00	51.67	2481.78	2163.00
30	6	6	10810.00	35914.00	193.05	0	Spot (Block30, Row6, Column6)	1218.76	1172.00	195.70	0.02	0.16	926.00	964.79	926.00	134.46	0.02	0.14	78.00	40.00	0.00	246.00	292.76	1287012.00	1.89	1031.89	1004.50
30	7	6	11116.00	35911.00	151.40	0	Spot (Block30, Row6, Column7)	2236.18	2163.00	658.92	0.01	0.29	964.00	976.81	964.00	137.54	0.01	0.14	100.00	99.00	0.00	1199.00	1272.18	1397610.00	9.16	1303.84	1287.00
30	8	6	11418.00	35918.00	150.80	0	Spot (Block30, Row6, Column8)	2158.31	2023.50	651.84	0.03	0.30	986.00	993.77	986.00	122.12	0.00	0.12	100.00	99.00	0.00	1037.50	1172.31	1346786.00	9.54	1270.49	1221.00
30	1	7	9311.00	36201.00	157.60	0	Spot (Block30, Row7, Column1)	7559.16	6847.00	3516.65	0.04	0.47	938.00	1014.67	938.00	250.58	0.03	0.25	100.00	100.00	0.00	5909.00	6621.16	5178027.00	26.12	2289.09	2284.50
30	2	7	9605.00	36194.00	196.75	0	Spot (Block30, Row7, Column2)	1128.73	1095.00	147.60	0.01	0.13	926.00	982.82	926.00	197.76	0.03	0.20	43.00	12.00	0.00	169.00	202.73	1240469.00	0.74	1038.55	1011.50
30	3	7	9892.00	36175.00	183.90	0	Spot (Block30, Row7, Column3)	1153.33	1118.00	158.91	0.01	0.14	912.00	946.47	912.00	126.25	0.02	0.13	76.00	42.00	0.00	206.00	241.33	1092201.00	1.64	1025.77	992.00
30	4	7	10217.00	36206.00	206.60	0	Spot (Block30, Row7, Column4)	1131.40	1100.00	164.44	0.01	0.15	915.00	943.57	915.00	113.55	0.01	0.12	68.00	41.00	0.00	185.00	216.40	1373515.00	1.65	991.74	977.00
30	5	7	10511.00	36208.00	194.55	0	Spot (Block30, Row7, Column5)	1320.80	1291.00	215.78	0.01	0.16	963.00	976.70	963.00	152.37	0.01	0.16	81.00	55.00	0.00	328.00	357.80	1413254.00	2.26	1091.43	1090.00
30	6	7	10808.00	36216.00	217.40	0	Spot (Block30, Row7, Column6)	4193.54	3967.00	1583.48	0.02	0.38	982.00	1050.65	982.00	272.32	0.03	0.26	100.00	100.00	0.00	2985.00	3211.54	5665473.00	11.54	1979.47	1810.50
30	7	7	11101.00	36213.00	156.40	0	Spot (Block30, Row7, Column7)	2031.62	1963.00	487.77	0.01	0.24	966.00	983.79	966.00	150.29	0.01	0.15	100.00	98.00	0.00	997.00	1065.62	1367280.00	6.97	1234.79	1217.00
30	8	7	11419.00	36219.00	196.45	0	Spot (Block30, Row7, Column8)	2990.14	2940.00	724.59	0.01	0.24	991.00	1009.05	991.00	126.81	0.01	0.13	100.00	100.00	0.00	1949.00	1999.14	3268220.00	15.62	1567.36	1504.50
30	1	8	9304.00	36510.00	145.95	0	Spot (Block30, Row8, Column1)	2533.83	2514.00	938.37	0.00	0.37	923.00	967.67	923.00	168.82	0.02	0.17	100.00	99.00	0.00	1591.00	1610.83	1472154.00	9.28	1290.15	1261.00
30	2	8	9607.00	36495.00	193.65	0	Spot (Block30, Row8, Column2)	1251.84	1209.00	200.63	0.02	0.16	945.00	974.80	945.00	290.21	0.01	0.30	46.00	12.00	0.00	264.00	306.84	1329457.00	0.95	1082.32	1088.50
30	3	8	9894.00	36502.00	175.25	0	Spot (Block30, Row8, Column3)	1618.35	1513.00	432.33	0.03	0.27	958.00	967.34	958.00	127.87	0.00	0.13	96.00	83.00	0.00	555.00	660.35	1383688.00	5.09	1117.83	1097.00
30	4	8	10212.00	36505.00	145.60	0	Spot (Block30, Row8, Column4)	6010.20	5701.50	2359.80	0.02	0.39	924.00	959.21	924.00	129.39	0.02	0.13	100.00	100.00	0.00	4777.50	5086.20	3461876.00	39.04	2109.49	1900.00
30	5	8	10499.00	36508.00	223.75	0	Spot (Block30, Row8, Column5)	1138.55	1100.00	151.04	0.01	0.13	959.00	1003.38	959.00	248.57	0.02	0.25	27.00	2.00	0.00	141.00	179.55	1640657.00	0.54	1015.74	1001.00
30	6	8	10814.00	36510.00	207.15	0	Spot (Block30, Row8, Column6)	13239.52	8718.00	9632.27	0.18	0.73	1003.00	1115.74	1003.00	355.63	0.05	0.32	100.00	100.00	0.00	7715.00	12236.52	16112491.00	34.09	3920.98	3984.00
30	7	8	11116.00	36511.00	164.05	0	Spot (Block30, Row8, Column7)	1620.58	1554.00	366.22	0.02	0.23	995.00	1050.85	995.00	246.23	0.02	0.23	83.00	56.00	0.00	559.00	625.58	1204088.00	2.31	1144.87	1129.00
30	8	8	11396.00	36518.00	149.45	0	Spot (Block30, Row8, Column8)	1740.88	1704.50	344.17	0.01	0.20	1003.00	1043.71	1003.00	142.34	0.02	0.14	99.00	93.00	0.00	701.50	737.88	1068903.00	4.90	1237.30	1218.00
31	1	1	13827.00	34421.00	155.25	0	Spot (Block31, Row1, Column1)	50767.70	60993.00	16988.46	0.08	0.33	1463.00	1505.02	1463.00	307.17	0.01	0.20	100.00	100.00	47.66	59530.00	49304.70	33557704.00	160.38	12369.55	10437.00
31	2	1	14117.00	34432.00	150.85	0	Spot (Block31, Row1, Column2)	3870.61	3674.00	1262.70	0.02	0.33	1415.00	1471.08	1415.00	257.13	0.02	0.17	100.00	99.00	0.00	2259.00	2455.61	2399779.00	9.33	2063.93	2013.00
31	3	1	14424.00	34427.00	167.35	0	Spot (Block31, Row1, Column3)	2052.60	2006.50	356.31	0.01	0.17	1390.00	1430.89	1390.00	198.92	0.01	0.14	95.00	77.00	0.00	616.50	662.60	1592814.00	3.13	1634.19	1615.00
31	4	1	14718.00	34436.00	150.15	0	Spot (Block31, Row1, Column4)	3331.21	3186.00	919.36	0.02	0.28	1390.00	1425.02	1390.00	194.15	0.01	0.14	99.00	99.00	0.00	1796.00	1941.21	2062018.00	9.82	1911.89	1865.50
31	5	1	15033.00	34435.00	169.85	0	Spot (Block31, Row1, Column5)	2248.55	2122.00	523.43	0.03	0.23	1393.00	1437.66	1393.00	197.91	0.01	0.14	93.00	83.00	0.00	729.00	855.55	1805585.00	4.10	1705.00	1701.00
31	6	1	15316.00	34431.00	156.65	0	Spot (Block31, Row1, Column6)	3369.95	3190.00	1077.09	0.02	0.32	1397.00	1446.88	1397.00	202.67	0.02	0.14	99.00	99.00	0.00	1793.00	1972.95	2281453.00	9.49	2011.59	1879.00
31	7	1	15615.00	34435.00	151.55	0	Spot (Block31, Row1, Column7)	4226.96	3953.00	1414.40	0.03	0.33	1401.00	1484.49	1401.00	427.83	0.03	0.29	100.00	95.00	0.00	2552.00	2825.96	2667211.00	6.41	2131.43	2101.00
31	8	1	15909.00	34443.00	158.35	0	Spot (Block31, Row1, Column8)	63699.82	65535.00	7364.37	0.01	0.12	1450.00	1547.61	1450.00	541.58	0.03	0.35	100.00	100.00	92.20	64085.00	62249.82	44080688.00	114.76	17472.41	13274.00
31	1	2	13818.00	34729.00	224.40	0	Spot (Block31, Row2, Column1)	1650.98	1652.00	247.57	0.00	0.15	1395.00	1466.13	1395.00	251.68	0.02	0.17	50.00	15.00	0.00	257.00	255.98	2392270.00	0.73	1568.63	1573.00
31	2	2	14123.00	34731.00	146.55	0	Spot (Block31, Row2, Column2)	2284.91	2229.50	390.97	0.01	0.17	1392.00	1434.21	1392.00	206.77	0.01	0.14	98.00	91.00	0.00	837.50	892.91	1338958.00	4.11	1716.09	1721.00
31	3	2	14415.00	34727.00	207.75	0	Spot (Block31, Row2, Column3)	1762.80	1758.50	283.19	0.00	0.16	1385.00	1410.36	1385.00	205.70	0.01	0.15	69.00	43.00	0.00	373.50	377.80	2168244.00	1.71	1517.99	1509.00
31	4	2	14731.00	34721.00	195.55	0	Spot (Block31, Row2, Column4)	2405.41	2031.00	2210.43	0.07	0.92	1381.00	1402.59	1381.00	199.39	0.01	0.14	94.00	81.00	0.00	650.00	1024.41	2609868.00	5.03	1673.77	1682.50
31	5	2	15026.00	34729.00	190.80	0	Spot (Block31, Row2, Column5)	5040.67	4994.00	1352.83	0.00	0.27	1394.00	1434.38	1394.00	205.90	0.01	0.14	100.00	100.00	0.00	3600.00	3646.67	5171730.00	17.51	2282.55	2238.50
31	6	2	15311.00	34728.00	196.85	0	Spot (Block31, Row2, Column6)	1938.15	1848.00	376.00	0.02	0.19	1396.00	1454.39	1396.00	217.99	0.02	0.15	81.00	52.00	0.00	452.00	542.15	2124217.00	2.22	1601.85	1595.00
31	7	2	15621.00	34731.00	193.90	0	Spot (Block31, Row2, Column7)	1951.28	1890.50	329.43	0.01	0.17	1390.00	1426.89	1390.00	194.56	0.01	0.14	90.00	62.00	0.00	500.50	561.28	2072262.00	2.70	1581.58	1597.00
31	8	2	15932.00	34742.00	236.00	0	Spot (Block31, Row2, Column8)	1629.91	1602.00	202.69	0.01	0.12	1401.50	1476.58	1401.50	377.87	0.02	0.26	27.00	0.00	0.00	200.50	228.41	2612749.00	0.41	1471.69	1471.50
31	1	3	13826.00	35027.00	165.65	0	Spot (Block31, Row3, Column1)	2888.71	2813.00	810.35	0.01	0.28	1395.00	1446.17	1395.00	204.53	0.02	0.14	98.00	96.00	0.00	1418.00	1493.71	2192531.00	7.05	1788.02	1762.50
31	2	3	14127.00	35028.00	176.70	0	Spot (Block31, Row3, Column2)	2050.24	1990.00	380.60	0.01	0.19	1395.00	1440.36	1395.00	211.80	0.01	0.15	88.00	65.00	0.00	595.00	655.24	1798059.00	2.88	1641.03	1600.00
31	3	3	14411.00	35024.00	146.40	0	Spot (Block31, Row3, Column3)	7460.75	6953.00	2627.03	0.03	0.35	1391.00	1425.92	1391.00	223.44	0.01	0.16	100.00	100.00	0.00	5562.00	6069.75	4342155.00	27.01	2970.03	2654.00
31	4	3	14724.00	35030.00	151.45	0	Spot (Block31, Row3, Column4)	4510.36	4211.00	1686.74	0.03	0.37	1392.00	1421.63	1392.00	216.41	0.01	0.15	100.00	100.00	0.00	2819.00	3118.36	2827997.00	14.27	2064.20	1985.00
31	5	3	15025.00	35031.00	146.10	0	Spot (Block31, Row3, Column5)	5306.14	5117.00	1992.09	0.02	0.38	1420.00	1467.74	1420.00	231.17	0.01	0.16	100.00	100.00	0.00	3697.00	3886.14	3088175.00	16.60	2410.57	2246.00
31	6	3	15321.00	35032.00	200.15	0	Spot (Block31, Row3, Column6)	6132.62	5052.00	2893.84	0.08	0.47	1413.00	1462.72	1413.00	234.83	0.02	0.16	100.00	100.00	0.00	3639.00	4719.62	6972784.00	19.89	2793.03	2750.00
31	7	3	15628.00	35035.00	159.55	0	Spot (Block31, Row3, Column7)	2256.86	2178.00	421.87	0.02	0.19	1386.00	1417.68	1386.00	222.19	0.01	0.16	99.00	84.00	0.00	792.00	870.86	1582060.00	3.78	1644.62	1660.00
31	8	3	15921.00	35046.00	157.30	0	Spot (Block31, Row3, Column8)	5792.50	5518.00	2552.36	0.02	0.44	1392.00	1426.92	1392.00	206.58	0.01	0.14	100.00	99.00	0.00	4126.00	4400.50	3956279.00	21.13	2585.22	2288.00
31	1	4	13821.00	35325.00	154.10	0	Spot (Block31, Row4, Column1)	3812.87	3662.00	1341.33	0.02	0.35	1396.00	1436.34	1396.00	204.60	0.01	0.14	100.00	100.00	0.00	2266.00	2416.87	2489804.00	11.62	1966.48	1944.50
31	2	4	14124.00	35329.00	167.10	0	Spot (Block31, Row4, Column2)	2429.73	2325.50	429.71	0.02	0.18	1393.00	1431.97	1393.00	209.02	0.01	0.15	99.00	96.00	0.00	932.50	1036.73	1885469.00	4.77	1819.22	1797.00
31	3	4	14425.00	35327.00	147.25	0	Spot (Block31, Row4, Column3)	14743.70	13705.00	7098.51	0.03	0.48	1384.00	1426.75	1384.00	223.59	0.01	0.16	100.00	100.00	0.00	12321.00	13359.70	8713525.00	59.56	4350.95	3773.00
31	4	4	14700.00	35334.00	215.75	0	Spot (Block31, Row4, Column4)	1681.22	1626.00	252.49	0.01	0.15	1388.00	1416.33	1388.00	207.06	0.01	0.15	55.00	27.00	0.00	238.00	293.22	2241063.00	1.28	1502.58	1479.50
31	5	4	15007.00	35333.00	146.35	0	Spot (Block31, Row4, Column5)	3418.72	3160.00	1198.56	0.03	0.35	1399.00	1434.49	1399.00	229.30	0.01	0.16	100.00	99.00	0.00	1761.00	2019.72	1999953.00	8.65	2075.51	1968.50
31	6	4	15325.00	35331.00	188.85	0	Spot (Block31, Row4, Column6)	6795.92	6734.50	1722.60	0.00	0.25	1394.00	1417.04	1394.00	214.27	0.01	0.15	100.00	100.00	0.00	5340.50	5401.92	6823107.00	25.10	2854.72	2716.50
31	7	4	15613.00	35336.00	148.35	0	Spot (Block31, Row4, Column7)	2239.72	2215.00	380.27	0.00	0.17	1395.00	1451.15	1395.00	357.36	0.02	0.25	89.00	64.00	0.00	820.00	844.72	1348312.00	2.21	1669.98	1622.00
31	8	4	15929.00	35358.00	177.95	0	Spot (Block31, Row4, Column8)	1829.51	1811.00	276.40	0.00	0.15	1417.00	1459.28	1417.00	203.70	0.01	0.14	71.00	47.00	0.00	394.00	412.51	1622771.00	1.82	1597.57	1576.00
31	1	5	13825.00	35628.00	147.05	0	Spot (Block31, Row5, Column1)	5157.39	4833.00	2136.47	0.03	0.41	1406.00	1456.85	1406.00	232.25	0.02	0.16	99.00	99.00	0.00	3427.00	3751.39	3017075.00	15.93	2283.59	2280.00
31	2	5	14116.00	35625.00	151.60	0	Spot (Block31, Row5, Column2)	6483.22	6123.00	2389.30	0.02	0.37	1395.00	1461.24	1395.00	286.69	0.02	0.20	100.00	100.00	0.00	4728.00	5088.22	4097395.00	17.52	2635.46	2396.50
31	3	5	14421.00	35631.00	156.40	0	Spot (Block31, Row5, Column3)	4721.97	4448.00	1722.74	0.03	0.36	1381.00	1422.46	1381.00	218.56	0.01	0.15	100.00	100.00	0.00	3067.00	3340.97	3182609.00	15.10	2183.29	2100.00
31	4	5	14722.00	35631.00	162.30	0	Spot (Block31, Row5, Column4)	2572.19	2483.00	609.34	0.02	0.24	1376.50	1397.32	1376.50	215.69	0.01	0.15	99.00	94.00	0.00	1106.50	1195.69	1875125.00	5.45	1744.40	1738.00
31	5	5	15025.00	35630.00	143.75	0	Spot (Block31, Row5, Column5)	21840.29	20913.00	10401.15	0.02	0.48	1382.00	1407.65	1382.00	230.74	0.01	0.16	100.00	100.00	0.00	19531.00	20458.29	12339762.00	88.55	5388.43	4441.00
31	6	5	15317.00	35639.00	171.60	0	Spot (Block31, Row5, Column6)	2031.61	1913.00	355.15	0.03	0.17	1384.00	1448.40	1384.00	385.36	0.02	0.27	73.00	34.00	0.00	529.00	647.61	1678111.00	1.51	1577.16	1566.50
31	7	5	15623.00	35638.00	190.20	0	Spot (Block31, Row5, Column7)	25865.64	22101.00	15050.43	0.07	0.58	1474.00	1558.15	1474.00	496.29	0.02	0.32	100.00	100.00	0.59	20627.00	24391.64	26408812.00	48.98	6656.05	6726.00
31	8	5	15916.00	35636.00	151.00	0	Spot (Block31, Row5, Column8)	2773.09	2757.00	576.01	0.00	0.21	1496.00	1563.78	1496.00	363.70	0.02	0.23	98.00	80.00	0.00	1261.00	1277.09	1738729.00	3.33	1836.58	1832.50
31	1	6	13814.00	35929.00	199.05	0	Spot (Block31, Row6, Column1)	5178.19	4399.00	2259.20	0.07	0.44	1437.50	1503.03	1437.50	314.29	0.02	0.21	100.00	100.00	0.00	2961.50	3740.69	5784042.00	11.69	2542.03	2489.00
31	2	6	14119.00	35927.00	208.40	0	Spot (Block31, Row6, Column2)	12605.10	11019.00	5936.03	0.06	0.47	1406.00	1493.94	1406.00	372.69	0.03	0.25	100.00	100.00	0.00	9613.00	11199.10	15605108.00	29.81	4444.45	4537.50
31	3	6	14407.00	35926.00	151.00	0	Spot (Block31, Row6, Column3)	4796.06	4583.00	1872.80	0.02	0.39	1366.00	1411.64	1366.00	279.02	0.01	0.20	100.00	100.00	0.00	3217.00	3430.06	3002334.00	12.13	2217.64	2134.00
31	4	6	14714.00	35930.00	154.70	0	Spot (Block31, Row6, Column4)	2432.86	2428.00	469.51	0.00	0.19	1321.00	1361.16	1321.00	202.97	0.01	0.15	99.00	96.00	0.00	1107.00	1111.86	1615417.00	5.28	1663.07	1605.00
31	5	6	15017.00	35933.00	140.80	0	Spot (Block31, Row6, Column5)	15265.41	14952.00	6756.84	0.01	0.44	1376.00	1389.82	1376.00	224.81	0.00	0.16	100.00	100.00	0.00	13576.00	13889.41	8243322.00	61.72	4572.44	3996.50
31	6	6	15326.00	35933.00	210.70	0	Spot (Block31, Row6, Column6)	1643.66	1598.00	226.12	0.01	0.14	1385.00	1430.94	1385.00	324.18	0.01	0.23	32.00	7.00	0.00	213.00	258.66	2075943.00	0.66	1428.88	1405.00
31	7	6	15622.00	35933.00	157.40	0	Spot (Block31, Row6, Column7)	3165.75	3097.50	875.35	0.01	0.28	1422.00	1491.25	1422.00	372.21	0.02	0.25	100.00	85.00	0.00	1675.50	1743.75	2159044.00	4.50	1850.26	1868.00
31	8	6	15925.00	35940.00	148.45	0	Spot (Block31, Row6, Column8)	2911.01	2822.00	642.34	0.01	0.22	1506.00	1543.25	1506.00	219.34	0.01	0.14	100.00	99.00	0.00	1316.00	1405.01	1746609.00	6.24	1965.42	1953.50
31	1	7	13818.00	36224.00	179.00	0	Spot (Block31, Row7, Column1)	2537.58	2388.00	616.28	0.03	0.24	1383.00	1419.71	1383.00	225.01	0.01	0.16	97.00	90.00	0.00	1005.00	1154.58	2276207.00	4.97	1751.87	1710.00
31	2	7	14121.00	36231.00	206.10	0	Spot (Block31, Row7, Column2)	1649.93	1623.00	307.89	0.01	0.19	1316.00	1382.23	1316.00	274.02	0.02	0.20	53.00	17.00	0.00	307.00	333.93	1993115.00	0.98	1479.82	1493.00
31	3	7	14411.00	36242.00	224.05	0	Spot (Block31, Row7, Column3)	1574.61	1581.50	222.13	0.00	0.14	1287.00	1327.07	1287.00	184.64	0.01	0.14	61.00	35.00	0.00	294.50	287.61	2254835.00	1.34	1397.52	1381.00
31	4	7	14722.00	36231.00	202.50	0	Spot (Block31, Row7, Column4)	1534.45	1476.00	230.87	0.02	0.15	1293.00	1329.69	1293.00	198.60	0.01	0.15	46.00	24.00	0.00	183.00	241.45	1784565.00	1.03	1423.29	1406.50
31	5	7	15022.00	36236.00	209.85	0	Spot (Block31, Row7, Column5)	1942.69	1879.00	371.13	0.01	0.19	1342.00	1403.02	1342.00	324.26	0.02	0.23	74.00	40.00	0.00	537.00	600.69	2445850.00	1.66	1566.61	1512.50
31	6	7	15313.00	36234.00	195.90	0	Spot (Block31, Row7, Column6)	16446.08	15851.00	7486.76	0.02	0.46	1414.00	1538.33	1414.00	441.71	0.04	0.29	100.00	100.00	0.00	14437.00	15032.08	17860440.00	33.75	5156.27	5054.00
[truncated: 421,990 more chars]
