# Supplementary material for: An antigen microarray protocol for COVID-19 serological analysis
Source: STAR Protoc. 2021 Aug 26;2(3):100815. doi: 10.1016/j.xpro.2021.100815 (PMC8387221; doi:10.1016/j.xpro.2021.100815)
Supplement: Data S8. Slide_quantifications, related to step quantification and statistical analysis 2.e [file mmc8.zip › RPPA0135_12860-V2 A01-D12_IgA_785/Joseph_2021-05-03_12h07m31_785nmGain075.txt]

ATF	1.0
30	28
"Checksum_ImageFile=ddbddc73698f444c52f9ba81b5e50ff3"
"Checksum_ResultFile=5c6e43e8f4fadd7cb9338eb489d642c8"
"Type=Mapix Results 2"
"DateTime=2021/05/03 12:07:43"
"ConfigFile="
"GalFile=L:\RPPA Service\Platform_Projects\2021-02-09_JPL_CoV-Array-7\64 pad grid.gal"
"PixelSize=5"
"Wavelengths=785"
"ImageFiles=L:\RPPA Service\Platform_Projects\2021-03-24_JPL_CoV-Array-9\RPPA0135_12860-V2 A01-D12_IgA_785\Joseph_2021-05-03_12h07m31_785nmGain075.tif"
"GrinddingParameters=Find mode = Grid + Blocks + Spots | Max. diameter (% Dth) = 200.0 | Min. diameter (% Dth) = 50.0 | Max position offset (% pitch) = 30"
"QuantificationParameter=S/B border width (pixels) = 2.0 | Background diameter (pitch) = 2.0"
"JpegImage=L:\RPPA Service\Platform_Projects\2021-03-24_JPL_CoV-Array-9\RPPA0135_12860-V2 A01-D12_IgA_785\Joseph_2021-05-03_12h07m31_785nmGain075.jpg"
"FeatureType=Circular"
"Barcode="
"BackgroundSubtraction=LocalFeature"
"Normalization=None"
"ImageOrigin=3680, 2560"
"ImageSize=17760.0, 71040.0"
"JpegOrigin=4775, 2675"
"JpegBrightness=39"
"JpegContrast=13"
"JpegBalance=0"
"Creator=Mapix 9.0.0"
"Scanner=ir710IVD IR0H8_IVD 717045"
"Temperature=31.0"
"Comment="
"Velocity=35 l/s"
"LaserPower=20.0"
"PMTGain=75"
"BatchFilename=L:\RPPA Service\InnooScan\Batch methods\CoV_Array image_processing.mbt"
"Block"	"Column"	"Row"	"X"	"Y"	"Dia."	"Flags"	"ID"	"F785 Mean"	"F785 Median"	"F785 SD"	"F785 |log Mean/Median|"	"F785 CV"	"B785"	"B785 Mean"	"B785 Median"	"B785 SD"	"B785 |log Mean/Median|"	"B785 CV"	"% > B785+1SD"	"% > B785+2SD"	"F785 % Sat."	"F785 Median - B785"	"F785 Mean - B785"	"F785 Total Intensity"	"SNR 785"	"ExcludedMean 785"	"ExcludedMedian 785"
1	1	1	4992.00	2874.00	155.20	0	Spot (Block1, Row1, Column1)	55832.60	65535.00	13215.04	0.07	0.24	1317.00	1380.83	1317.00	320.86	0.02	0.23	100.00	100.00	55.30	64218.00	54515.60	36849820.00	169.70	13923.56	11290.50
1	2	1	5288.00	2878.00	144.75	0	Spot (Block1, Row1, Column2)	4475.95	4507.00	1423.25	0.00	0.32	1383.00	1420.54	1383.00	238.88	0.01	0.17	100.00	100.00	0.00	3124.00	3092.95	2555769.00	12.79	2188.18	2073.00
1	3	1	5596.00	2881.00	148.55	0	Spot (Block1, Row1, Column3)	2954.35	2818.50	764.04	0.02	0.26	1412.00	1445.71	1412.00	181.07	0.01	0.13	100.00	97.00	0.00	1406.50	1542.35	1784430.00	8.33	1822.88	1788.00
1	4	1	5887.00	2881.00	140.80	0	Spot (Block1, Row1, Column4)	4559.68	4480.00	1277.10	0.01	0.28	1502.00	1529.64	1502.00	199.08	0.01	0.13	100.00	100.00	0.00	2978.00	3057.68	2457667.00	15.22	2406.34	2255.50
1	5	1	6195.00	2888.00	149.40	0	Spot (Block1, Row1, Column5)	3785.04	3561.00	1242.55	0.03	0.33	1586.00	1609.55	1586.00	192.33	0.01	0.12	100.00	100.00	0.00	1975.00	2199.04	2297518.00	11.31	2155.76	2104.00
1	6	1	6491.00	2886.00	146.60	0	Spot (Block1, Row1, Column6)	5281.62	4667.00	1916.64	0.05	0.36	1592.00	1618.49	1592.00	193.95	0.01	0.12	100.00	100.00	0.00	3075.00	3689.62	3089750.00	18.89	2685.36	2431.00
1	7	1	6794.00	2894.00	146.80	0	Spot (Block1, Row1, Column7)	18566.88	17772.00	8899.24	0.02	0.48	1679.00	1747.53	1679.00	391.26	0.02	0.22	100.00	100.00	0.00	16093.00	16887.88	10935894.00	42.99	5254.58	4763.00
1	8	1	7080.00	2893.00	159.75	0	Spot (Block1, Row1, Column8)	64262.43	65535.00	5593.34	0.01	0.09	1806.00	1898.48	1806.00	479.38	0.02	0.25	100.00	100.00	92.55	63729.00	62456.43	44855608.00	130.09	18774.74	16190.50
1	1	2	4985.00	3178.00	186.80	0	Spot (Block1, Row2, Column1)	1499.90	1487.00	144.70	0.00	0.10	1284.00	1308.34	1284.00	197.94	0.01	0.15	51.00	10.00	0.00	203.00	215.90	1468403.00	0.97	1400.58	1365.00
1	2	2	5285.00	3177.00	125.75	0	Spot (Block1, Row2, Column2)	3647.94	3687.50	734.48	0.00	0.20	1298.00	1317.64	1298.00	126.49	0.01	0.10	100.00	100.00	0.00	2389.50	2349.94	1524840.00	18.42	2026.35	1905.50
1	3	2	5592.00	3171.00	169.60	0	Spot (Block1, Row2, Column3)	1642.97	1601.00	184.38	0.01	0.11	1368.00	1416.81	1368.00	550.87	0.02	0.39	5.00	0.00	0.00	233.00	274.97	1319306.00	0.41	1514.86	1488.00
1	4	2	5899.00	3179.00	165.25	0	Spot (Block1, Row2, Column4)	3181.12	3146.00	661.82	0.00	0.21	1438.00	1473.58	1438.00	206.61	0.01	0.14	100.00	99.00	0.00	1708.00	1743.12	2404928.00	8.26	1941.52	1963.00
1	5	2	6193.00	3179.00	187.05	0	Spot (Block1, Row2, Column5)	11335.39	11001.00	3326.97	0.01	0.29	1518.00	1586.76	1518.00	279.52	0.02	0.18	100.00	100.00	0.00	9483.00	9817.39	11131350.00	34.88	4123.42	3689.00
1	6	2	6490.00	3184.00	148.80	0	Spot (Block1, Row2, Column6)	3193.67	3118.00	705.93	0.01	0.22	1606.00	1710.79	1606.00	418.82	0.03	0.24	98.00	84.00	0.00	1512.00	1587.67	1919398.00	3.54	2067.43	2007.00
1	7	2	6795.00	3178.00	167.60	0	Spot (Block1, Row2, Column7)	2195.01	2133.00	345.27	0.01	0.16	1653.00	1686.11	1653.00	254.46	0.01	0.15	76.00	48.00	0.00	480.00	542.01	1703327.00	2.00	1836.08	1800.00
1	8	2	7091.00	3189.00	147.00	-50	Spot (Block1, Row2, Column8)	1911.39	1856.00	394.78	0.01	0.21	1723.00	1792.34	1723.00	371.58	0.02	0.21	15.00	2.00	0.00	133.00	188.39	1125810.00	0.32	1900.55	1908.50
1	1	3	4992.00	3472.00	143.95	0	Spot (Block1, Row3, Column1)	6731.81	6665.00	3443.46	0.00	0.51	1248.50	1268.37	1248.50	117.19	0.01	0.09	100.00	100.00	0.00	5416.50	5483.31	3749620.00	46.62	2913.26	2530.50
1	2	3	5279.00	3483.00	164.05	0	Spot (Block1, Row3, Column2)	1586.32	1579.00	169.52	0.00	0.11	1285.00	1375.55	1285.00	1028.10	0.03	0.75	0.00	0.00	0.00	294.00	301.32	1183392.00	0.21	1399.42	1394.00
1	3	3	5584.00	3483.00	77.25	0	Spot (Block1, Row3, Column3)	21150.94	7901.50	23445.90	0.43	1.11	1337.00	1465.76	1337.00	1033.88	0.04	0.71	97.00	73.00	12.68	6564.50	19813.94	3003434.00	19.04	6268.71	3090.00
1	4	3	5881.00	3483.00	148.40	0	Spot (Block1, Row3, Column4)	8183.16	7631.00	4068.11	0.03	0.50	1382.00	1421.64	1382.00	294.79	0.01	0.21	100.00	100.00	0.00	6249.00	6801.16	4926265.00	22.94	3081.98	2467.00
1	5	3	6167.00	3495.00	116.50	0	Spot (Block1, Row3, Column5)	8700.61	2424.00	15478.42	0.56	1.78	1407.00	1508.34	1407.00	373.84	0.03	0.25	82.00	61.00	4.19	1017.00	7293.61	3114819.00	19.24	2355.06	2198.00
1	6	3	6490.00	3483.00	203.35	0	Spot (Block1, Row3, Column6)	23665.08	19009.00	13699.39	0.10	0.58	1613.00	1759.69	1613.00	532.67	0.04	0.30	100.00	100.00	0.09	17396.00	22052.08	27806468.00	41.12	6928.81	6936.00
1	7	3	6800.00	3492.00	151.45	0	Spot (Block1, Row3, Column7)	3766.34	3607.00	1310.65	0.02	0.35	1581.00	1646.89	1581.00	385.58	0.02	0.23	97.00	86.00	0.00	2026.00	2185.34	2387861.00	5.50	2043.71	1994.50
1	8	3	7093.00	3496.00	153.25	0	Spot (Block1, Row3, Column8)	6895.36	6561.50	2127.95	0.02	0.31	1597.00	1626.96	1597.00	218.96	0.01	0.13	100.00	100.00	0.00	4964.50	5298.36	4426822.00	24.06	3183.01	2959.00
1	1	4	4989.00	3775.00	147.95	0	Spot (Block1, Row4, Column1)	7689.02	7382.00	3770.12	0.02	0.49	1259.00	1277.31	1259.00	129.20	0.01	0.10	100.00	100.00	0.00	6123.00	6430.02	4559586.00	49.63	2706.63	2408.50
1	2	4	5286.00	3780.00	185.95	0	Spot (Block1, Row4, Column2)	1779.73	1752.00	235.36	0.01	0.13	1285.00	1305.13	1285.00	171.01	0.01	0.13	93.00	69.00	0.00	467.00	494.73	1729900.00	2.78	1447.85	1443.00
1	3	4	5589.00	3782.00	149.90	0	Spot (Block1, Row4, Column3)	38825.01	38252.00	20225.08	0.01	0.52	1311.00	1409.76	1311.00	936.78	0.03	0.66	100.00	100.00	20.00	36941.00	37514.01	23877488.00	39.94	8430.91	6718.00
1	4	4	5871.00	3774.00	197.35	0	Spot (Block1, Row4, Column4)	1615.79	1577.00	202.52	0.01	0.13	1364.00	1380.37	1364.00	179.78	0.01	0.13	54.00	29.00	0.00	213.00	251.79	1778984.00	1.31	1439.66	1419.00
1	5	4	6164.00	3773.00	152.90	0	Spot (Block1, Row4, Column5)	2533.21	2078.00	1925.62	0.09	0.76	1387.00	1423.08	1387.00	199.81	0.01	0.14	94.00	77.00	0.00	691.00	1146.21	1623787.00	5.56	1753.20	1661.00
1	6	4	6494.00	3781.00	192.45	0	Spot (Block1, Row4, Column6)	11972.95	11998.00	3064.35	0.00	0.26	1498.00	1568.88	1498.00	378.82	0.02	0.24	100.00	100.00	0.00	10500.00	10474.95	12583566.00	27.46	4046.15	3614.00
1	7	4	6786.00	3783.00	156.25	0	Spot (Block1, Row4, Column7)	3058.45	2817.00	902.69	0.04	0.30	1497.00	1524.50	1497.00	216.01	0.01	0.14	99.00	94.00	0.00	1320.00	1561.45	2058335.00	7.10	1842.41	1821.50
1	8	4	7088.00	3791.00	149.05	0	Spot (Block1, Row4, Column8)	2212.85	2157.00	317.07	0.01	0.14	1521.00	1554.13	1521.00	201.08	0.01	0.13	96.00	80.00	0.00	636.00	691.85	1352050.00	3.28	1817.38	1836.00
1	1	5	4992.00	4075.00	142.95	0	Spot (Block1, Row5, Column1)	8938.43	8148.00	3738.70	0.04	0.42	1271.00	1346.17	1271.00	322.12	0.02	0.24	100.00	100.00	0.00	6877.00	7667.43	4969769.00	23.57	3123.06	2832.50
1	2	5	5285.00	4075.00	156.25	0	Spot (Block1, Row5, Column2)	5998.22	5979.50	1920.70	0.00	0.32	1289.00	1309.08	1289.00	151.07	0.01	0.12	100.00	100.00	0.00	4690.50	4709.22	4018808.00	31.04	2344.72	2257.00
1	3	5	5588.00	4080.00	164.95	0	Spot (Block1, Row5, Column3)	3101.26	2907.00	911.48	0.03	0.29	1301.00	1333.53	1301.00	175.98	0.01	0.13	100.00	99.00	0.00	1606.00	1800.26	2347655.00	10.05	1757.11	1732.00
1	4	5	5888.00	4081.00	150.55	0	Spot (Block1, Row5, Column4)	3821.89	3507.00	1497.20	0.04	0.39	1363.00	1382.07	1363.00	219.77	0.01	0.16	100.00	96.00	0.00	2144.00	2458.89	2381036.00	11.10	1907.12	1836.50
1	5	5	6190.00	4082.00	146.50	0	Spot (Block1, Row5, Column5)	31643.77	30343.50	16681.31	0.02	0.53	1396.00	1446.66	1396.00	255.57	0.02	0.18	100.00	100.00	2.39	28947.50	30247.77	18543268.00	118.15	6971.53	5784.00
1	6	5	6487.00	4083.00	153.10	0	Spot (Block1, Row5, Column6)	2831.24	2697.00	718.83	0.02	0.25	1414.00	1472.79	1414.00	365.04	0.02	0.25	99.00	91.00	0.00	1283.00	1417.24	1806330.00	3.72	1900.45	1824.00
1	7	5	6788.00	4087.00	178.75	0	Spot (Block1, Row5, Column7)	5010.77	4706.00	1559.91	0.03	0.31	1470.00	1489.00	1470.00	207.37	0.01	0.14	100.00	100.00	0.00	3236.00	3540.77	4479625.00	16.98	2465.87	2463.00
1	8	5	7094.00	4090.00	147.80	0	Spot (Block1, Row5, Column8)	5402.17	4883.00	2351.44	0.04	0.44	1512.00	1555.34	1512.00	213.33	0.01	0.14	100.00	100.00	0.00	3371.00	3890.17	3203488.00	18.03	2491.88	2380.00
1	1	6	4988.00	4381.00	201.55	0	Spot (Block1, Row6, Column1)	19236.54	15791.00	11415.56	0.09	0.59	1284.00	1423.20	1284.00	467.69	0.04	0.33	100.00	100.00	0.00	14507.00	17952.54	22141248.00	38.09	5765.20	5822.00
1	2	6	5279.00	4374.00	195.90	0	Spot (Block1, Row6, Column2)	3129.48	3200.00	786.10	0.01	0.25	1292.00	1365.90	1292.00	334.57	0.02	0.24	99.00	92.00	0.00	1908.00	1837.48	3414262.00	5.27	1834.10	1778.00
1	3	6	5580.00	4377.00	146.45	0	Spot (Block1, Row6, Column3)	10044.14	9513.50	4844.73	0.02	0.48	1293.00	1317.70	1293.00	156.12	0.01	0.12	100.00	100.00	0.00	8220.50	8751.14	5825604.00	55.90	3254.93	2897.00
1	4	6	5877.00	4386.00	159.25	0	Spot (Block1, Row6, Column4)	2032.79	2010.00	299.72	0.00	0.15	1321.00	1365.92	1321.00	224.74	0.01	0.16	96.00	76.00	0.00	689.00	711.79	1427022.00	2.97	1551.19	1537.50
1	5	6	6186.00	4385.00	142.70	0	Spot (Block1, Row6, Column5)	28579.81	28415.00	13637.03	0.00	0.48	1397.00	1470.14	1397.00	655.64	0.02	0.45	100.00	100.00	0.00	27018.00	27182.81	15804633.00	41.35	6959.32	5948.00
1	6	6	6524.00	4390.00	185.90	0	Spot (Block1, Row6, Column6)	1711.26	1667.00	263.80	0.01	0.15	1411.00	1479.23	1411.00	652.11	0.02	0.44	13.00	0.00	0.00	256.00	300.26	1666763.00	0.36	1562.90	1499.00
1	7	6	6788.00	4390.00	156.10	0	Spot (Block1, Row6, Column7)	3981.81	3743.00	1400.34	0.03	0.35	1466.00	1490.50	1466.00	204.29	0.01	0.14	100.00	99.00	0.00	2277.00	2515.81	2671796.00	12.20	2029.63	2032.00
1	8	6	7093.00	4387.00	150.40	0	Spot (Block1, Row6, Column8)	6606.92	6072.00	2812.06	0.04	0.43	1516.00	1567.67	1516.00	245.89	0.01	0.16	100.00	100.00	0.00	4556.00	5090.92	4096292.00	20.49	2697.95	2486.00
1	1	7	4991.00	4672.00	176.65	0	Spot (Block1, Row7, Column1)	1894.55	1822.50	340.11	0.02	0.18	1263.00	1315.02	1263.00	325.97	0.02	0.25	78.00	40.00	0.00	559.50	631.55	1659624.00	1.78	1424.01	1409.50
1	2	7	5284.00	4681.00	165.35	0	Spot (Block1, Row7, Column2)	1510.92	1495.00	169.34	0.00	0.11	1227.00	1258.59	1227.00	125.31	0.01	0.10	80.00	52.00	0.00	268.00	283.92	1149810.00	2.01	1358.61	1325.00
1	3	7	5588.00	4687.00	217.75	0	Spot (Block1, Row7, Column3)	1456.23	1417.00	157.05	0.01	0.11	1280.00	1291.02	1280.00	137.19	0.00	0.11	49.00	26.00	0.00	137.00	176.23	1983382.00	1.20	1349.74	1321.50
1	4	7	5880.00	4686.00	188.80	0	Spot (Block1, Row7, Column4)	1575.06	1540.00	186.83	0.01	0.12	1298.00	1333.89	1298.00	163.40	0.01	0.12	70.00	33.00	0.00	242.00	277.06	1581365.00	1.48	1404.97	1387.50
1	5	7	6187.00	4679.00	178.40	0	Spot (Block1, Row7, Column5)	2561.30	2523.50	505.77	0.01	0.20	1370.00	1391.91	1370.00	192.05	0.01	0.14	99.00	97.00	0.00	1153.50	1191.30	2284677.00	6.09	1732.50	1714.00
1	6	7	6482.00	4683.00	180.90	0	Spot (Block1, Row7, Column6)	4051.45	4042.00	1215.77	0.00	0.30	1418.00	1552.68	1418.00	496.98	0.04	0.32	99.00	90.00	0.00	2624.00	2633.45	3723285.00	5.03	2104.26	2094.50
1	7	7	6769.00	4690.00	140.90	0	Spot (Block1, Row7, Column7)	7016.98	6495.00	2419.07	0.03	0.34	1469.00	1524.78	1469.00	331.27	0.02	0.22	100.00	100.00	0.00	5026.00	5547.98	3768121.00	16.58	3244.84	2920.00
1	8	7	7080.00	4690.00	190.25	0	Spot (Block1, Row7, Column8)	17355.87	17485.00	4194.78	0.00	0.24	1507.00	1561.36	1507.00	336.20	0.02	0.22	100.00	100.00	0.00	15978.00	15848.87	17685640.00	46.98	5653.17	5444.50
1	1	8	4977.00	4985.00	141.85	0	Spot (Block1, Row8, Column1)	3824.75	3610.50	1506.64	0.03	0.39	1225.00	1253.91	1225.00	118.02	0.01	0.09	100.00	100.00	0.00	2385.50	2599.75	2095962.00	21.78	2019.93	1865.00
1	2	8	5282.00	4978.00	180.45	0	Spot (Block1, Row8, Column2)	1619.52	1580.50	217.76	0.01	0.13	1238.00	1262.73	1238.00	130.15	0.01	0.10	92.00	64.00	0.00	342.50	381.52	1480242.00	2.74	1383.77	1384.00
1	3	8	5579.00	4983.00	157.15	0	Spot (Block1, Row8, Column3)	2661.47	2486.00	802.03	0.03	0.30	1290.00	1311.89	1290.00	159.08	0.01	0.12	99.00	98.00	0.00	1196.00	1371.47	1815124.00	8.48	1618.14	1609.00
1	4	8	5882.00	4984.00	149.35	0	Spot (Block1, Row8, Column4)	10417.76	10229.50	4039.68	0.01	0.39	1304.00	1346.98	1304.00	175.75	0.01	0.13	100.00	100.00	0.00	8925.50	9113.76	6375670.00	51.61	3554.39	3148.50
1	5	8	6171.00	4995.00	197.20	0	Spot (Block1, Row8, Column5)	1553.79	1509.50	181.87	0.01	0.12	1376.00	1463.15	1376.00	442.11	0.03	0.30	9.00	0.00	0.00	133.50	177.79	1709165.00	0.21	1405.68	1388.00
1	6	8	6484.00	4980.00	196.05	0	Spot (Block1, Row8, Column6)	30136.82	23180.00	19926.65	0.11	0.66	1492.00	1672.26	1492.00	660.21	0.05	0.39	100.00	100.00	10.48	21688.00	28644.82	32788992.00	43.11	7433.56	7560.50
1	7	8	6780.00	4982.00	152.45	0	Spot (Block1, Row8, Column7)	3220.39	3160.00	902.02	0.01	0.28	1455.00	1548.02	1455.00	458.38	0.03	0.30	98.00	78.00	0.00	1705.00	1765.39	2054607.00	3.65	1897.30	1866.00
1	8	8	7069.00	4996.00	144.70	0	Spot (Block1, Row8, Column8)	4008.02	3086.00	3989.78	0.11	1.00	1486.00	1519.91	1486.00	240.67	0.01	0.16	99.00	97.00	0.00	1600.00	2522.02	2292589.00	10.34	2125.49	2020.00
2	1	1	9496.00	2899.00	158.50	0	Spot (Block2, Row1, Column1)	58226.05	65535.00	11384.43	0.05	0.20	1718.00	1809.91	1718.00	405.56	0.02	0.22	100.00	100.00	61.65	63817.00	56508.05	40234560.00	139.11	15789.87	14232.00
2	2	1	9798.00	2907.00	156.65	0	Spot (Block2, Row1, Column2)	2210.41	2183.50	324.33	0.01	0.15	1683.00	1747.59	1683.00	690.60	0.02	0.40	32.00	0.00	0.00	500.50	527.41	1494238.00	0.67	1879.15	1808.50
2	3	1	10112.00	2899.00	189.80	0	Spot (Block2, Row1, Column3)	1875.45	1874.50	254.84	0.00	0.14	1666.50	1713.49	1666.50	448.89	0.01	0.26	21.00	0.00	0.00	208.00	208.95	1901704.00	0.36	1788.49	1772.50
2	4	1	10393.00	2915.00	151.95	0	Spot (Block2, Row1, Column4)	2240.38	2205.00	305.92	0.01	0.14	1702.00	1772.84	1702.00	384.00	0.02	0.22	65.00	20.00	0.00	503.00	538.38	1422643.00	1.22	1898.56	1873.50
2	5	1	10703.00	2914.00	166.90	0	Spot (Block2, Row1, Column5)	2191.99	2207.00	313.03	0.00	0.14	1725.00	1772.06	1725.00	255.11	0.01	0.14	68.00	46.00	0.00	482.00	466.99	1698792.00	1.65	1934.81	1877.50
2	6	1	10992.00	2921.00	174.15	0	Spot (Block2, Row1, Column6)	2207.96	2188.00	390.23	0.00	0.18	1787.00	1849.28	1787.00	363.24	0.01	0.20	53.00	14.00	0.00	401.00	420.96	1859102.00	0.99	1928.50	1920.00
2	7	1	11285.00	2920.00	155.15	0	Spot (Block2, Row1, Column7)	2506.08	2465.00	445.64	0.01	0.18	1792.00	1871.66	1792.00	449.54	0.02	0.24	71.00	30.00	0.00	673.00	714.08	1666541.00	1.41	2043.71	2029.00
2	8	1	11582.00	2916.00	159.40	0	Spot (Block2, Row1, Column8)	63717.85	65535.00	6771.16	0.01	0.11	1925.00	2166.70	1925.00	1978.06	0.05	0.91	100.00	100.00	91.32	63610.00	61792.85	44794072.00	31.12	18075.77	13990.00
2	1	2	9498.00	3176.00	135.75	0	Spot (Block2, Row2, Column1)	1978.07	1994.00	216.84	0.00	0.11	1690.00	1761.53	1690.00	303.60	0.02	0.17	50.00	6.00	0.00	304.00	288.07	981121.00	0.71	1835.47	1802.00
2	2	2	9790.00	3208.00	136.20	0	Spot (Block2, Row2, Column2)	2030.82	1970.00	282.73	0.01	0.14	1666.00	1691.66	1666.00	226.48	0.01	0.13	64.00	31.00	0.00	304.00	364.82	1017442.00	1.50	1797.86	1818.00
2	3	2	10101.00	3202.00	163.10	0	Spot (Block2, Row2, Column3)	1988.43	1909.00	280.05	0.02	0.14	1666.00	1678.95	1666.00	224.80	0.00	0.13	51.00	28.00	0.00	243.00	322.43	1457521.00	1.38	1858.37	1788.00
2	4	2	10395.00	3217.00	204.45	0	Spot (Block2, Row2, Column4)	1998.55	1956.00	296.16	0.01	0.15	1677.00	1701.62	1677.00	227.13	0.01	0.13	53.00	36.00	0.00	279.00	321.55	2370278.00	1.31	1774.89	1714.00
2	5	2	10691.00	3209.00	179.10	0	Spot (Block2, Row2, Column5)	6292.88	6126.00	1630.29	0.01	0.26	1713.00	1753.92	1713.00	242.40	0.01	0.14	100.00	100.00	0.00	4413.00	4579.88	5657296.00	18.73	2992.95	2799.00
2	6	2	10988.00	3202.00	201.70	0	Spot (Block2, Row2, Column6)	2055.61	2011.00	266.74	0.01	0.13	1796.00	1839.70	1796.00	279.60	0.01	0.15	43.00	12.00	0.00	215.00	259.61	2368059.00	0.77	1901.85	1903.00
2	7	2	11301.00	3207.00	212.30	0	Spot (Block2, Row2, Column7)	2012.45	1998.00	299.05	0.00	0.15	1785.00	1826.56	1785.00	256.15	0.01	0.14	44.00	20.00	0.00	213.00	227.45	2581974.00	0.73	1821.54	1759.00
2	8	2	11627.00	3212.00	196.20	0	Spot (Block2, Row2, Column8)	2106.12	2077.50	311.78	0.01	0.15	1863.00	2004.50	1863.00	1865.20	0.03	0.93	0.00	0.00	0.00	214.50	243.12	2304099.00	0.05	1926.92	1853.00
2	1	3	9494.00	3502.00	161.20	0	Spot (Block2, Row3, Column1)	2600.06	2593.00	390.60	0.00	0.15	1676.00	1710.99	1676.00	239.34	0.01	0.14	97.00	83.00	0.00	917.00	924.06	1861640.00	3.71	1943.00	1901.50
2	2	3	9790.00	3507.00	198.80	0	Spot (Block2, Row3, Column2)	1889.09	1859.00	257.81	0.01	0.14	1655.00	1669.64	1655.00	216.23	0.00	0.13	48.00	24.00	0.00	204.00	234.09	2115781.00	1.01	1736.00	1706.00
2	3	3	10078.00	3506.00	156.25	0	Spot (Block2, Row3, Column3)	3262.24	3082.50	1168.25	0.02	0.36	1612.00	1660.12	1612.00	226.98	0.01	0.14	98.00	97.00	0.00	1470.50	1650.24	2185700.00	7.06	2084.28	2052.50
2	4	3	10386.00	3503.00	171.30	0	Spot (Block2, Row3, Column4)	2243.51	2229.00	350.50	0.00	0.16	1604.00	1652.32	1604.00	221.52	0.01	0.13	91.00	67.00	0.00	625.00	639.51	1832949.00	2.67	1812.34	1785.00
2	5	3	10692.00	3502.00	164.60	0	Spot (Block2, Row3, Column5)	2344.92	2249.50	411.98	0.02	0.18	1672.00	1718.70	1672.00	282.77	0.01	0.16	81.00	51.00	0.00	577.50	672.92	1730554.00	2.21	1866.13	1840.50
2	6	3	10991.00	3505.00	195.20	0	Spot (Block2, Row3, Column6)	8137.13	7499.00	3126.67	0.04	0.38	1801.00	1852.55	1801.00	319.38	0.01	0.17	100.00	100.00	0.00	5698.00	6336.13	8763693.00	19.68	3670.90	3685.00
2	7	3	11301.00	3512.00	147.90	0	Spot (Block2, Row3, Column7)	2061.65	1986.50	326.81	0.02	0.16	1782.00	1837.41	1782.00	300.25	0.01	0.16	42.00	20.00	0.00	204.50	279.65	1232864.00	0.75	1942.42	1868.50
2	8	3	11592.00	3513.00	157.80	0	Spot (Block2, Row3, Column8)	10638.75	10125.50	3470.78	0.02	0.33	1795.00	1850.51	1795.00	289.43	0.01	0.16	100.00	100.00	0.00	8330.50	8843.75	7340741.00	30.36	4068.10	3920.50
2	1	4	9493.00	3795.00	181.85	0	Spot (Block2, Row4, Column1)	2075.09	2009.00	340.56	0.01	0.16	1604.00	1648.91	1604.00	231.59	0.01	0.14	71.00	43.00	0.00	405.00	471.09	1921531.00	1.84	1775.82	1717.00
2	2	4	9793.00	3804.00	180.90	0	Spot (Block2, Row4, Column2)	2613.29	2546.00	467.39	0.01	0.18	1612.00	1653.12	1612.00	243.91	0.01	0.15	95.00	88.00	0.00	934.00	1001.29	2396385.00	3.94	1954.26	1925.00
2	3	4	10089.00	3801.00	148.55	0	Spot (Block2, Row4, Column3)	4761.48	4759.00	1158.84	0.00	0.24	1596.00	1628.89	1596.00	227.61	0.01	0.14	100.00	100.00	0.00	3163.00	3165.48	2856887.00	13.76	2559.02	2469.00
2	4	4	10387.00	3823.00	192.20	0	Spot (Block2, Row4, Column4)	1863.19	1850.50	239.00	0.00	0.13	1578.00	1592.54	1578.00	210.03	0.00	0.13	57.00	30.00	0.00	272.50	285.19	1937716.00	1.29	1710.91	1681.50
2	5	4	10679.00	3800.00	207.00	0	Spot (Block2, Row4, Column5)	1988.36	1931.00	432.53	0.01	0.22	1595.00	1645.85	1595.00	275.36	0.01	0.17	56.00	30.00	0.00	336.00	393.36	2415858.00	1.24	1758.16	1725.50
2	6	4	10990.00	3804.00	190.05	0	Spot (Block2, Row4, Column6)	6342.79	6332.00	1492.03	0.00	0.24	1690.00	1761.87	1690.00	326.45	0.02	0.19	100.00	100.00	0.00	4642.00	4652.79	6450620.00	14.03	3036.10	2951.00
2	7	4	11281.00	3820.00	183.70	0	Spot (Block2, Row4, Column7)	2185.90	2108.00	334.00	0.02	0.15	1733.00	1798.81	1733.00	331.55	0.02	0.18	54.00	28.00	0.00	375.00	452.90	2076605.00	1.17	1891.55	1846.50
2	8	4	11602.00	3816.00	163.90	0	Spot (Block2, Row4, Column8)	2170.43	2179.00	329.06	0.00	0.15	1753.00	1783.36	1753.00	265.34	0.01	0.15	65.00	32.00	0.00	426.00	417.43	1610459.00	1.46	1944.15	1911.00
2	1	5	9492.00	4099.00	165.40	0	Spot (Block2, Row5, Column1)	2430.98	2351.00	442.25	0.01	0.18	1568.00	1598.52	1568.00	246.47	0.01	0.15	93.00	79.00	0.00	783.00	862.98	1845115.00	3.38	1783.63	1740.00
2	2	5	9788.00	4101.00	155.85	0	Spot (Block2, Row5, Column2)	10348.76	9891.00	3350.62	0.02	0.32	1594.00	1645.93	1594.00	287.26	0.01	0.17	100.00	100.00	0.00	8297.00	8754.76	6902626.00	30.30	3857.50	3592.50
2	3	5	10087.00	4103.00	163.60	0	Spot (Block2, Row5, Column3)	4711.88	4408.00	1628.12	0.03	0.35	1577.00	1598.45	1577.00	242.28	0.01	0.15	100.00	100.00	0.00	2831.00	3134.88	3458517.00	12.85	2364.25	2383.00
2	4	5	10397.00	4101.00	148.15	0	Spot (Block2, Row5, Column4)	2210.00	2217.00	293.38	0.00	0.13	1559.00	1578.31	1559.00	228.07	0.01	0.14	94.00	69.00	0.00	658.00	651.00	1334837.00	2.77	1832.51	1839.50
2	5	5	10689.00	4107.00	145.60	0	Spot (Block2, Row5, Column5)	5871.94	5777.00	1819.01	0.01	0.31	1581.00	1605.17	1581.00	259.51	0.01	0.16	100.00	100.00	0.00	4196.00	4290.94	3393979.00	16.44	2684.74	2458.00
2	6	5	11005.00	4111.00	168.45	0	Spot (Block2, Row5, Column6)	2120.11	2073.00	360.28	0.01	0.17	1610.00	1688.08	1610.00	342.38	0.02	0.20	61.00	26.00	0.00	463.00	510.11	1664290.00	1.26	1892.78	1837.50
2	7	5	11289.00	4112.00	179.00	0	Spot (Block2, Row5, Column7)	14617.43	13740.00	6609.75	0.03	0.45	1671.00	1752.35	1671.00	379.41	0.02	0.22	100.00	100.00	0.00	12069.00	12946.43	13126453.00	33.91	4704.39	4667.50
2	8	5	11589.00	4112.00	138.05	0	Spot (Block2, Row5, Column8)	2387.26	2397.00	313.09	0.00	0.13	1673.00	1709.88	1673.00	306.65	0.01	0.18	91.00	58.00	0.00	724.00	714.26	1229438.00	2.21	1961.47	1913.00
2	1	6	9484.00	4400.00	198.40	0	Spot (Block2, Row6, Column1)	6138.55	5572.50	2409.65	0.04	0.39	1471.00	1503.92	1471.00	256.34	0.01	0.17	100.00	100.00	0.00	4101.50	4667.55	6826067.00	18.08	2869.77	2864.00
2	2	6	9792.00	4398.00	187.10	0	Spot (Block2, Row6, Column2)	7661.36	7646.00	2568.04	0.00	0.34	1492.00	1556.33	1492.00	296.38	0.02	0.19	100.00	100.00	0.00	6154.00	6169.36	7561764.00	20.60	3229.07	3218.00
2	3	6	10076.00	4404.00	161.90	0	Spot (Block2, Row6, Column3)	2135.29	2032.00	405.68	0.02	0.19	1484.00	1539.16	1484.00	264.52	0.02	0.17	83.00	51.00	0.00	548.00	651.29	1548084.00	2.25	1678.38	1660.00
2	4	6	10386.00	4400.00	190.85	0	Spot (Block2, Row6, Column4)	1836.57	1812.00	256.67	0.01	0.14	1480.00	1515.48	1480.00	213.67	0.01	0.14	63.00	40.00	0.00	332.00	356.57	1884317.00	1.50	1647.55	1585.50
2	5	6	10691.00	4411.00	145.90	0	Spot (Block2, Row6, Column5)	4504.00	4303.50	1482.68	0.02	0.33	1488.00	1532.70	1488.00	219.24	0.01	0.14	100.00	100.00	0.00	2815.50	3016.00	2612320.00	13.55	2355.79	2234.00
2	6	6	11004.00	4400.00	192.95	0	Spot (Block2, Row6, Column6)	1844.24	1809.00	261.96	0.01	0.14	1508.00	1575.48	1508.00	267.72	0.02	0.17	55.00	24.00	0.00	301.00	336.24	1932759.00	1.00	1676.94	1657.50
2	7	6	11285.00	4406.00	179.10	0	Spot (Block2, Row6, Column7)	2074.19	1980.50	362.05	0.02	0.17	1523.00	1585.28	1523.00	299.62	0.02	0.19	70.00	37.00	0.00	457.50	551.19	1866775.00	1.63	1742.82	1745.50
2	8	6	11598.00	4422.00	133.60	0	Spot (Block2, Row6, Column8)	1950.79	1903.50	305.42	0.01	0.16	1562.00	1583.01	1562.00	235.51	0.01	0.15	60.00	39.00	0.00	341.50	388.79	928575.00	1.56	1746.48	1669.00
2	1	7	9487.00	4705.00	180.70	0	Spot (Block2, Row7, Column1)	2508.09	2486.00	533.15	0.00	0.21	1368.00	1382.05	1368.00	207.55	0.00	0.15	98.00	94.00	0.00	1118.00	1140.09	2297413.00	5.43	1747.24	1744.00
2	2	7	9781.00	4708.00	182.00	0	Spot (Block2, Row7, Column2)	1651.85	1689.50	227.03	0.01	0.14	1370.00	1398.17	1370.00	227.05	0.01	0.16	58.00	24.00	0.00	319.50	281.85	1532917.00	1.12	1495.55	1469.00
2	3	7	10075.00	4697.00	224.85	0	Spot (Block2, Row7, Column3)	1574.75	1555.50	203.06	0.01	0.13	1375.50	1399.76	1375.50	202.07	0.01	0.14	47.00	16.00	0.00	180.00	199.25	2273938.00	0.87	1427.34	1388.00
2	4	7	10393.00	4697.00	171.05	0	Spot (Block2, Row7, Column4)	1662.01	1632.50	239.19	0.01	0.14	1394.00	1446.28	1394.00	218.71	0.02	0.15	53.00	27.00	0.00	238.50	268.01	1352880.00	0.99	1532.41	1490.50
2	5	7	10677.00	4710.00	199.45	0	Spot (Block2, Row7, Column5)	1698.04	1673.00	246.18	0.01	0.14	1400.00	1464.27	1400.00	252.20	0.02	0.17	52.00	23.00	0.00	273.00	298.04	1922179.00	0.93	1552.06	1493.00
2	6	7	10984.00	4709.00	171.85	0	Spot (Block2, Row7, Column6)	9372.89	9441.00	3168.44	0.00	0.34	1478.00	1547.86	1478.00	330.81	0.02	0.21	100.00	100.00	0.00	7963.00	7894.89	7732634.00	23.65	3308.13	3338.00
2	7	7	11271.00	4719.00	174.95	0	Spot (Block2, Row7, Column7)	1776.38	1746.00	262.59	0.01	0.15	1459.00	1497.72	1459.00	266.99	0.01	0.18	52.00	21.00	0.00	287.00	317.38	1518803.00	1.04	1583.52	1569.00
2	8	7	11586.00	4716.00	190.40	0	Spot (Block2, Row7, Column8)	7689.87	7449.00	2056.04	0.01	0.27	1486.00	1516.57	1486.00	239.15	0.01	0.16	100.00	100.00	0.00	5963.00	6203.87	7889808.00	25.81	3252.51	3112.00
2	1	8	9475.00	5004.00	150.85	0	Spot (Block2, Row8, Column1)	3519.29	3307.50	1239.46	0.03	0.35	1365.00	1379.38	1365.00	202.21	0.00	0.15	100.00	99.00	0.00	1942.50	2154.29	2188997.00	10.58	1876.84	1845.00
2	2	8	9789.00	4991.00	182.25	0	Spot (Block2, Row8, Column2)	1617.99	1608.00	227.06	0.00	0.14	1296.00	1347.32	1296.00	197.03	0.02	0.15	64.00	38.00	0.00	312.00	321.99	1509589.00	1.37	1473.21	1395.00
2	3	8	10084.00	5007.00	150.05	0	Spot (Block2, Row8, Column3)	1694.61	1711.00	275.52	0.00	0.16	1304.00	1364.51	1304.00	213.95	0.02	0.16	63.00	46.00	0.00	407.00	390.61	1048963.00	1.54	1448.87	1378.00
2	4	8	10384.00	5002.00	152.35	0	Spot (Block2, Row8, Column4)	14668.79	14737.50	5702.70	0.00	0.39	1368.00	1395.14	1368.00	237.84	0.01	0.17	100.00	100.00	0.00	13369.50	13300.79	9358690.00	55.81	4281.91	3520.50
2	5	8	10678.00	5025.00	204.25	0	Spot (Block2, Row8, Column5)	1586.23	1581.00	245.77	0.00	0.15	1374.00	1411.31	1374.00	261.98	0.01	0.19	40.00	7.00	0.00	207.00	212.23	1876513.00	0.67	1431.98	1383.00
2	6	8	10985.00	5009.00	191.75	0	Spot (Block2, Row8, Column6)	9037.00	7576.00	4547.99	0.08	0.50	1432.00	1509.01	1432.00	332.01	0.02	0.22	100.00	100.00	0.00	6144.00	7605.00	9362331.00	22.67	3444.21	3441.00
2	7	8	11290.00	5013.00	155.25	0	Spot (Block2, Row8, Column7)	1733.81	1685.00	238.47	0.01	0.14	1404.00	1466.98	1404.00	259.44	0.02	0.18	55.00	26.00	0.00	281.00	329.81	1146048.00	1.03	1521.62	1473.50
2	8	8	11572.00	5019.00	144.85	0	Spot (Block2, Row8, Column8)	2757.97	2562.00	904.04	0.03	0.33	1478.00	1499.44	1478.00	230.74	0.01	0.15	99.00	93.00	0.00	1084.00	1279.97	1577561.00	5.45	1866.59	1841.00
3	1	1	13999.00	2923.00	159.90	0	Spot (Block3, Row1, Column1)	58498.07	65535.00	11202.62	0.05	0.19	1692.00	1747.80	1692.00	395.45	0.01	0.23	100.00	100.00	62.38	63843.00	56806.07	41358508.00	143.51	14699.27	12812.50
3	2	1	14293.00	2930.00	151.30	0	Spot (Block3, Row1, Column2)	16365.89	15220.00	8888.57	0.03	0.54	1602.00	1668.48	1602.00	327.95	0.02	0.20	100.00	100.00	0.00	13618.00	14763.89	10261413.00	44.82	4489.60	4368.00
3	3	1	14598.00	2933.00	159.15	0	Spot (Block3, Row1, Column3)	2468.74	2362.00	524.52	0.02	0.21	1591.00	1624.57	1591.00	218.93	0.01	0.13	95.00	75.00	0.00	771.00	877.74	1733053.00	3.86	1838.89	1847.00
3	4	1	14889.00	2933.00	148.70	0	Spot (Block3, Row1, Column4)	12112.36	10991.00	6351.94	0.04	0.52	1595.00	1638.97	1595.00	217.25	0.01	0.13	100.00	100.00	0.00	9396.00	10517.36	7303752.00	48.21	3864.67	3557.00
3	5	1	15195.00	2938.00	150.70	0	Spot (Block3, Row1, Column5)	6216.42	5507.00	3277.01	0.05	0.53	1604.00	1665.56	1604.00	242.89	0.02	0.15	100.00	94.00	0.00	3903.00	4612.42	3872829.00	18.74	2612.99	2490.00
3	6	1	15489.00	2934.00	148.05	0	Spot (Block3, Row1, Column6)	22425.71	21032.00	10979.56	0.03	0.49	1596.00	1659.30	1596.00	253.02	0.02	0.15	100.00	100.00	0.00	19436.00	20829.71	13343298.00	82.08	6470.32	4864.00
3	7	1	15790.00	2943.00	152.00	0	Spot (Block3, Row1, Column7)	20688.04	19266.00	12114.77	0.03	0.59	1625.00	1721.10	1625.00	426.61	0.02	0.25	100.00	100.00	0.00	17641.00	19063.04	13074839.00	44.46	5031.41	4340.00
3	8	1	16083.00	2943.00	161.50	0	Spot (Block3, Row1, Column8)	64081.50	65535.00	5849.57	0.01	0.09	1669.00	1777.66	1669.00	523.34	0.03	0.29	100.00	100.00	91.92	63866.00	62412.50	46010960.00	119.05	17761.46	15384.00
3	1	2	14018.00	3218.00	219.00	0	Spot (Block3, Row2, Column1)	1794.85	1752.00	260.54	0.01	0.15	1596.50	1654.08	1596.50	318.66	0.02	0.19	31.00	6.00	0.00	155.50	198.35	2466128.00	0.44	1697.29	1682.00
3	2	2	14291.00	3232.00	133.25	0	Spot (Block3, Row2, Column2)	2478.10	2391.00	350.84	0.02	0.14	1583.00	1607.22	1583.00	228.17	0.01	0.14	99.00	96.00	0.00	808.00	895.10	1187008.00	3.82	1931.15	1961.50
3	3	2	14602.00	3236.00	185.75	0	Spot (Block3, Row2, Column3)	1971.22	1904.00	295.27	0.02	0.15	1587.00	1613.83	1587.00	214.44	0.01	0.13	70.00	38.00	0.00	317.00	384.22	1910114.00	1.67	1740.39	1670.00
3	4	2	14900.00	3235.00	170.30	0	Spot (Block3, Row2, Column4)	2348.18	2271.00	357.14	0.01	0.15	1605.00	1672.56	1605.00	284.97	0.02	0.17	95.00	61.00	0.00	666.00	743.18	1880890.00	2.37	1843.82	1810.00
3	5	2	15191.00	3229.00	182.90	0	Spot (Block3, Row2, Column5)	9565.09	9383.50	2576.67	0.01	0.27	1635.00	1681.05	1635.00	237.99	0.01	0.14	100.00	100.00	0.00	7748.50	7930.09	8972052.00	33.13	3891.36	3374.50
3	6	2	15484.00	3230.00	179.60	0	Spot (Block3, Row2, Column6)	2128.21	2079.00	312.48	0.01	0.15	1662.50	1725.55	1662.50	345.51	0.02	0.20	59.00	22.00	0.00	416.50	465.71	1919641.00	1.17	1795.80	1808.00
3	7	2	15784.00	3239.00	185.95	0	Spot (Block3, Row2, Column7)	1947.76	1881.50	294.24	0.02	0.15	1577.00	1618.87	1577.00	224.50	0.01	0.14	57.00	37.00	0.00	304.50	370.76	1889331.00	1.46	1694.97	1682.00
3	8	2	16094.00	3239.00	147.00	-50	Spot (Block3, Row2, Column8)	1778.24	1776.00	234.31	0.00	0.13	1643.50	1703.79	1643.50	365.10	0.02	0.21	25.00	0.00	0.00	132.50	134.74	1050939.00	0.20	1803.80	1815.00
3	1	3	13994.00	3531.00	156.05	0	Spot (Block3, Row3, Column1)	4814.50	4548.00	1636.83	0.02	0.34	1593.00	1635.65	1593.00	267.66	0.01	0.16	100.00	99.00	0.00	2955.00	3221.50	3230527.00	11.88	2369.87	2349.00
3	2	3	14295.00	3528.00	171.40	0	Spot (Block3, Row3, Column2)	2012.54	1978.00	306.43	0.01	0.15	1599.00	1626.86	1599.00	229.14	0.01	0.14	65.00	42.00	0.00	379.00	413.54	1644244.00	1.68	1754.62	1698.50
3	3	3	14584.00	3523.00	154.15	0	Spot (Block3, Row3, Column3)	5520.78	5013.50	2684.53	0.04	0.49	1599.00	1663.25	1599.00	346.28	0.02	0.21	100.00	99.00	0.00	3414.50	3921.78	3621634.00	11.14	2455.32	2326.50
3	4	3	14892.00	3531.00	151.75	0	Spot (Block3, Row3, Column4)	38750.95	36856.00	18810.69	0.02	0.49	1608.00	1681.09	1608.00	311.64	0.02	0.19	100.00	100.00	15.53	35248.00	37142.95	24451948.00	118.95	9853.07	8734.50
3	5	3	15206.00	3541.00	156.60	0	Spot (Block3, Row3, Column5)	5155.55	4060.50	5122.74	0.10	0.99	1693.00	1755.27	1693.00	353.99	0.02	0.20	96.00	90.00	0.00	2367.50	3462.55	3485151.00	9.61	2555.60	2263.00
3	6	3	15488.00	3528.00	201.10	0	Spot (Block3, Row3, Column6)	16952.33	14299.00	8998.70	0.07	0.53	1706.00	1789.34	1706.00	414.55	0.02	0.23	100.00	100.00	0.00	12593.00	15246.33	19478216.00	36.58	5599.42	5590.00
3	7	3	15792.00	3536.00	153.15	0	Spot (Block3, Row3, Column7)	3442.05	3164.00	1189.84	0.04	0.35	1594.00	1653.45	1594.00	326.22	0.02	0.20	95.00	83.00	0.00	1570.00	1848.05	2209794.00	5.48	2105.03	2039.00
3	8	3	16091.00	3548.00	156.75	0	Spot (Block3, Row3, Column8)	6488.90	6195.00	2245.49	0.02	0.35	1627.00	1677.82	1627.00	494.69	0.01	0.29	99.00	97.00	0.00	4568.00	4861.90	4392988.00	9.73	3008.43	2803.00
3	1	4	13990.00	3820.00	150.95	0	Spot (Block3, Row4, Column1)	37036.50	33984.00	19104.70	0.04	0.52	1577.00	1616.26	1577.00	296.72	0.01	0.18	100.00	100.00	12.92	32407.00	35459.50	22925676.00	119.37	8716.16	7243.00
3	2	4	14294.00	3824.00	170.55	0	Spot (Block3, Row4, Column2)	2600.01	2485.00	456.58	0.02	0.18	1592.00	1645.02	1592.00	332.63	0.01	0.20	97.00	73.00	0.00	893.00	1008.01	2103409.00	2.87	1938.72	1933.00
3	3	4	14590.00	3824.00	155.90	0	Spot (Block3, Row4, Column3)	60970.48	65535.00	9100.35	0.03	0.15	1587.00	1640.51	1587.00	380.37	0.01	0.23	100.00	100.00	72.05	63948.00	59383.48	40789616.00	155.98	15612.60	13266.00
3	4	4	14888.00	3834.00	193.95	0	Spot (Block3, Row4, Column4)	1950.54	1916.00	272.75	0.01	0.14	1579.00	1633.04	1579.00	341.42	0.01	0.21	49.00	15.00	0.00	337.00	371.54	2079271.00	0.93	1697.26	1667.50
3	5	4	15176.00	3821.00	186.45	0	Spot (Block3, Row4, Column5)	3146.07	2796.50	1795.66	0.05	0.57	1618.00	1684.30	1618.00	339.45	0.02	0.20	95.00	81.00	0.00	1178.50	1528.07	3076855.00	4.31	2082.58	1981.00
3	6	4	15487.00	3828.00	191.45	0	Spot (Block3, Row4, Column6)	9550.72	9719.00	2486.92	0.01	0.26	1601.00	1662.47	1601.00	326.41	0.02	0.20	100.00	100.00	0.00	8118.00	7949.72	9865898.00	24.17	3713.99	3585.00
3	7	4	15783.00	3834.00	156.95	0	Spot (Block3, Row4, Column7)	4012.75	3494.00	1764.24	0.06	0.44	1589.00	1609.29	1589.00	225.87	0.01	0.14	97.00	93.00	0.00	1905.00	2423.75	2716629.00	10.64	2119.60	2120.00
3	8	4	16093.00	3840.00	173.70	0	Spot (Block3, Row4, Column8)	2404.85	2351.00	432.88	0.01	0.18	1597.00	1632.02	1597.00	245.04	0.01	0.15	93.00	72.00	0.00	754.00	807.85	2027288.00	3.15	1826.59	1830.00
3	1	5	13992.00	4127.00	151.60	0	Spot (Block3, Row5, Column1)	28939.62	24137.00	18959.28	0.08	0.66	1525.00	1601.11	1525.00	339.54	0.02	0.21	100.00	100.00	4.60	22612.00	27414.62	18231984.00	80.52	6327.77	5860.00
3	2	5	14288.00	4125.00	154.65	0	Spot (Block3, Row5, Column2)	7323.53	7211.00	2333.79	0.01	0.32	1532.00	1579.62	1532.00	247.55	0.01	0.16	100.00	100.00	0.00	5679.00	5791.53	4818882.00	23.20	2851.15	2731.50
3	3	5	14590.00	4128.00	157.90	0	Spot (Block3, Row5, Column3)	4669.06	4415.50	1489.75	0.02	0.32	1525.00	1588.88	1525.00	312.88	0.02	0.20	100.00	100.00	0.00	2890.50	3144.06	3202975.00	9.84	2325.72	2276.00
3	4	5	14890.00	4131.00	150.40	0	Spot (Block3, Row5, Column4)	11125.27	10229.50	5474.92	0.04	0.49	1506.00	1569.92	1506.00	323.63	0.02	0.21	100.00	100.00	0.00	8723.50	9619.27	6853166.00	29.53	3523.47	3102.00
3	5	5	15191.00	4132.00	155.25	0	Spot (Block3, Row5, Column5)	59409.18	65535.00	11198.00	0.04	0.19	1571.00	1643.48	1571.00	405.83	0.02	0.25	100.00	100.00	70.29	63964.00	57838.18	39388628.00	142.34	14869.57	12732.00
3	6	5	15492.00	4128.00	157.75	0	Spot (Block3, Row5, Column6)	1982.75	1971.00	252.60	0.00	0.13	1509.00	1566.66	1509.00	290.87	0.02	0.19	74.00	33.00	0.00	462.00	473.75	1362149.00	1.43	1670.55	1635.00
3	7	5	15791.00	4134.00	173.85	0	Spot (Block3, Row5, Column7)	4975.60	4928.00	1446.82	0.00	0.29	1519.00	1563.54	1519.00	234.15	0.01	0.15	100.00	100.00	0.00	3409.00	3456.60	4199410.00	14.57	2491.19	2459.00
3	8	5	16089.00	4135.00	151.25	0	Spot (Block3, Row5, Column8)	11910.73	10204.00	7264.61	0.07	0.61	1569.00	1583.49	1569.00	249.72	0.00	0.16	100.00	100.00	0.00	8635.00	10341.73	7420387.00	41.35	3545.73	3071.00
3	1	6	13989.00	4429.00	201.80	0	Spot (Block3, Row6, Column1)	13596.33	11324.50	7419.64	0.08	0.55	1512.00	1608.00	1512.00	383.55	0.03	0.24	100.00	100.00	0.00	9812.50	12084.33	15744546.00	31.26	4663.81	4617.00
3	2	6	14286.00	4422.00	196.40	0	Spot (Block3, Row6, Column2)	3251.78	3121.00	837.57	0.02	0.26	1501.00	1558.23	1501.00	331.02	0.02	0.21	98.00	91.00	0.00	1620.00	1750.78	3550949.00	5.12	1997.64	1957.00
3	3	6	14580.00	4426.00	150.30	0	Spot (Block3, Row6, Column3)	38764.25	36454.50	20693.86	0.03	0.53	1471.00	1498.55	1471.00	267.62	0.01	0.18	100.00	100.00	21.20	34983.50	37293.25	23956420.00	139.25	8431.18	7614.00
3	4	6	14893.00	4427.00	160.30	0	Spot (Block3, Row6, Column4)	2254.96	2156.00	424.55	0.02	0.19	1418.00	1483.89	1418.00	286.64	0.02	0.19	94.00	70.00	0.00	738.00	836.96	1607790.00	2.69	1740.16	1738.50
3	5	6	15189.00	4431.00	149.90	0	Spot (Block3, Row6, Column5)	46847.94	54621.00	20319.27	0.07	0.43	1454.50	1516.56	1454.50	353.24	0.02	0.23	100.00	100.00	43.41	53166.50	45393.44	28811664.00	128.33	10262.47	8708.00
3	6	6	15489.00	4433.00	189.15	0	Spot (Block3, Row6, Column6)	1785.55	1752.50	242.49	0.01	0.14	1466.00	1481.75	1466.00	238.10	0.00	0.16	56.00	25.00	0.00	286.50	319.55	1803408.00	1.28	1580.89	1580.00
3	7	6	15785.00	4434.00	158.55	0	Spot (Block3, Row6, Column7)	3981.70	3601.00	1670.24	0.04	0.42	1497.00	1531.90	1497.00	223.58	0.01	0.15	100.00	97.00	0.00	2104.00	2484.70	2735431.00	10.96	2089.05	2081.00
3	8	6	16099.00	4443.00	155.95	0	Spot (Block3, Row6, Column8)	7651.16	6565.00	4393.20	0.07	0.57	1584.00	1743.37	1584.00	1918.10	0.04	1.10	77.00	57.00	0.00	4981.00	6067.16	5110973.00	3.08	2669.19	2414.50
3	1	7	13992.00	4727.00	179.90	0	Spot (Block3, Row7, Column1)	2550.64	2521.50	538.62	0.00	0.21	1438.00	1489.79	1438.00	297.77	0.02	0.20	96.00	80.00	0.00	1083.50	1112.64	2315981.00	3.56	1788.81	1778.00
3	2	7	14289.00	4727.00	193.15	0	Spot (Block3, Row7, Column2)	1634.50	1582.00	221.29	0.01	0.14	1397.00	1423.39	1397.00	195.14	0.01	0.14	48.00	28.00	0.00	185.00	237.50	1722762.00	1.08	1472.41	1454.00
3	3	7	14595.00	4738.00	244.65	0	Spot (Block3, Row7, Column3)	1547.16	1496.00	258.89	0.01	0.17	1377.00	1396.56	1377.00	213.89	0.01	0.15	33.00	18.00	0.00	119.00	170.16	2675031.00	0.70	1393.65	1378.00
3	4	7	14894.00	4738.00	212.00	0	Spot (Block3, Row7, Column4)	1653.33	1614.00	254.37	0.01	0.15	1375.00	1395.88	1375.00	204.85	0.01	0.15	56.00	29.00	0.00	239.00	278.33	2117913.00	1.26	1495.16	1501.50
3	5	7	15190.00	4733.00	201.10	0	Spot (Block3, Row7, Column5)	1840.83	1766.00	307.28	0.02	0.17	1382.00	1426.27	1382.00	260.91	0.01	0.18	71.00	35.00	0.00	384.00	458.83	2115115.00	1.59	1511.98	1497.00
3	6	7	15486.00	4739.00	191.05	0	Spot (Block3, Row7, Column6)	3664.08	3694.00	1033.20	0.00	0.28	1483.00	1552.95	1483.00	373.31	0.02	0.24	99.00	95.00	0.00	2211.00	2181.08	3766674.00	5.66	2132.63	2129.00
3	7	7	15776.00	4741.00	153.80	0	Spot (Block3, Row7, Column7)	7187.84	6379.00	3274.32	0.05	0.46	1519.00	1567.19	1519.00	246.69	0.01	0.16	100.00	100.00	0.00	4860.00	5668.84	4679283.00	22.78	2814.08	2641.50
3	8	7	16087.00	4736.00	193.30	0	Spot (Block3, Row7, Column8)	10840.41	10867.00	2521.22	0.00	0.23	1633.00	1726.09	1633.00	584.63	0.02	0.34	100.00	100.00	0.00	9234.00	9207.41	11382430.00	15.59	4199.46	3935.00
3	1	8	13981.00	5035.00	152.90	0	Spot (Block3, Row8, Column1)	3582.41	3439.00	1062.74	0.02	0.30	1394.00	1445.93	1394.00	222.19	0.02	0.15	99.00	99.00	0.00	2045.00	2188.41	2310657.00	9.62	1984.73	1937.00
3	2	8	14283.00	5031.00	166.60	0	Spot (Block3, Row8, Column2)	1745.10	1723.00	275.96	0.01	0.16	1390.00	1426.20	1390.00	213.90	0.01	0.15	64.00	37.00	0.00	333.00	355.10	1341983.00	1.49	1562.40	1523.00
3	3	8	14578.00	5027.00	165.05	0	Spot (Block3, Row8, Column3)	3317.51	2881.00	1579.19	0.06	0.48	1389.00	1423.02	1389.00	220.47	0.01	0.15	94.00	87.00	0.00	1492.00	1928.51	2488134.00	8.59	1810.68	1820.00
3	4	8	14885.00	5032.00	154.30	0	Spot (Block3, Row8, Column4)	13565.44	13127.00	5535.01	0.01	0.41	1384.00	1416.08	1384.00	224.71	0.01	0.16	100.00	100.00	0.00	11743.00	12181.44	8844664.00	54.07	4094.58	3703.50
3	5	8	15167.00	5055.00	238.75	0	Spot (Block3, Row8, Column5)	1652.36	1627.50	247.05	0.01	0.15	1399.00	1480.98	1399.00	361.96	0.02	0.24	33.00	4.00	0.00	228.50	253.36	2706558.00	0.47	1470.97	1471.50
3	6	8	15486.00	5032.00	192.70	0	Spot (Block3, Row8, Column6)	19549.55	15394.00	11897.65	0.10	0.61	1528.00	1636.26	1528.00	452.66	0.03	0.28	100.00	100.00	0.00	13866.00	18021.55	20390198.00	39.57	5388.02	5438.50
3	7	8	15782.00	5031.00	152.55	0	Spot (Block3, Row8, Column7)	6812.54	6212.00	3621.79	0.04	0.53	1564.00	1607.32	1564.00	331.07	0.01	0.21	97.00	93.00	0.00	4648.00	5248.54	4325960.00	15.72	2644.93	2564.00
3	8	8	16066.00	5032.00	154.75	0	Spot (Block3, Row8, Column8)	3421.60	3115.00	1685.61	0.04	0.49	1685.00	1728.94	1685.00	486.62	0.01	0.28	86.00	66.00	0.00	1430.00	1736.60	2251416.00	3.48	2211.65	2049.00
4	1	1	18498.00	2947.00	158.50	0	Spot (Block4, Row1, Column1)	56482.15	65535.00	12833.44	0.06	0.23	1133.00	1198.43	1133.00	304.27	0.02	0.25	100.00	100.00	56.40	64402.00	55349.15	39255440.00	181.69	14112.03	10442.50
4	2	1	18786.00	2956.00	146.00	0	Spot (Block4, Row1, Column2)	1780.41	1779.00	268.59	0.00	0.15	1094.00	1127.61	1094.00	225.49	0.01	0.20	98.00	75.00	0.00	685.00	686.41	1036197.00	2.90	1309.96	1292.00
4	3	1	19097.00	2954.00	151.05	0	Spot (Block4, Row1, Column3)	1435.38	1437.00	155.16	0.00	0.11	1064.00	1064.26	1064.00	90.29	0.00	0.08	98.00	87.00	0.00	373.00	371.38	898547.00	4.11	1215.56	1193.50
4	4	1	19390.00	2963.00	155.90	0	Spot (Block4, Row1, Column4)	1636.73	1634.50	236.31	0.00	0.14	1039.00	1047.93	1039.00	84.07	0.00	0.08	100.00	98.00	0.00	595.50	597.73	1093335.00	7.00	1225.29	1215.00
4	5	1	19694.00	2956.00	157.00	0	Spot (Block4, Row1, Column5)	1723.63	1701.00	269.47	0.01	0.16	1015.00	1023.49	1015.00	88.08	0.00	0.09	100.00	99.00	0.00	686.00	708.63	1177241.00	7.95	1245.47	1218.00
4	6	1	19989.00	2966.00	160.85	0	Spot (Block4, Row1, Column6)	1654.25	1589.50	331.82	0.02	0.20	982.00	988.59	982.00	77.89	0.00	0.08	100.00	99.00	0.00	607.50	672.25	1181132.00	8.55	1169.65	1161.50
4	7	1	20292.00	2967.00	144.70	0	Spot (Block4, Row1, Column7)	2577.41	2547.00	608.41	0.01	0.24	976.00	1018.94	976.00	316.38	0.02	0.31	100.00	99.00	0.00	1571.00	1601.41	1456239.00	4.93	1486.12	1414.00
4	8	1	20583.00	2965.00	158.85	0	Spot (Block4, Row1, Column8)	63412.98	65535.00	7694.25	0.01	0.12	1015.00	1104.31	1015.00	406.27	0.04	0.37	100.00	100.00	90.65	64520.00	62397.98	44072436.00	153.37	17075.19	13185.00
4	1	2	18484.00	3270.00	213.85	0	Spot (Block4, Row2, Column1)	1269.06	1279.00	112.35	0.00	0.09	1173.00	1188.16	1173.00	196.54	0.01	0.17	20.00	1.00	0.00	106.00	96.06	1658656.00	0.41	1193.08	1195.50
4	2	2	18786.00	3253.00	146.70	0	Spot (Block4, Row2, Column2)	1473.77	1447.00	177.36	0.01	0.12	1118.00	1141.68	1118.00	100.84	0.01	0.09	97.00	77.00	0.00	329.00	355.77	859206.00	3.29	1268.75	1265.00
4	3	2	19089.00	3257.00	187.05	0	Spot (Block4, Row2, Column3)	1326.57	1286.50	184.26	0.01	0.14	1097.00	1108.76	1097.00	92.40	0.00	0.08	74.00	51.00	0.00	189.50	229.57	1310652.00	2.36	1173.07	1170.00
4	4	2	19395.00	3264.00	189.25	0	Spot (Block4, Row2, Column4)	1359.54	1364.00	136.68	0.00	0.10	1088.00	1094.69	1088.00	90.69	0.00	0.08	90.00	74.00	0.00	276.00	271.54	1371772.00	2.92	1190.19	1184.00
4	5	2	19692.00	3258.00	195.25	0	Spot (Block4, Row2, Column5)	2319.67	2235.00	439.65	0.02	0.19	1065.00	1070.66	1065.00	90.08	0.00	0.08	100.00	100.00	0.00	1170.00	1254.67	2495966.00	13.87	1466.02	1440.00
4	6	2	19984.00	3262.00	156.50	0	Spot (Block4, Row2, Column6)	1301.68	1300.00	119.55	0.00	0.09	1019.00	1046.26	1019.00	134.75	0.01	0.13	88.00	58.00	0.00	281.00	282.68	878632.00	1.90	1132.26	1115.00
4	7	2	20290.00	3264.00	182.60	0	Spot (Block4, Row2, Column7)	1157.96	1137.00	98.56	0.01	0.09	985.00	992.94	985.00	78.03	0.00	0.08	87.00	48.00	0.00	152.00	172.96	1091952.00	2.11	1057.08	1070.00
4	8	2	20593.00	3262.00	149.45	0	Spot (Block4, Row2, Column8)	1106.48	1090.00	91.01	0.01	0.08	995.00	1033.35	995.00	262.26	0.02	0.25	3.00	0.00	0.00	95.00	111.48	677164.00	0.28	1049.71	1050.00
4	1	3	18488.00	3548.00	174.70	0	Spot (Block4, Row3, Column1)	1913.69	1854.00	384.72	0.01	0.20	1142.00	1156.83	1142.00	107.71	0.01	0.09	97.00	94.00	0.00	712.00	771.69	1628549.00	7.03	1354.88	1337.00
4	2	3	18777.00	3546.00	192.35	0	Spot (Block4, Row3, Column2)	1360.65	1348.50	147.06	0.00	0.11	1124.00	1148.73	1124.00	102.08	0.01	0.09	81.00	54.00	0.00	224.50	236.65	1412350.00	2.08	1206.34	1193.00
4	3	3	19079.00	3548.00	165.80	0	Spot (Block4, Row3, Column3)	1670.07	1660.00	237.07	0.00	0.14	1107.00	1129.83	1107.00	98.54	0.01	0.09	99.00	95.00	0.00	553.00	563.07	1277605.00	5.48	1289.05	1302.50
4	4	3	19394.00	3555.00	158.50	0	Spot (Block4, Row3, Column4)	2344.89	2330.00	550.48	0.00	0.23	1093.00	1101.90	1093.00	102.97	0.00	0.09	100.00	100.00	0.00	1237.00	1251.89	1610940.00	12.07	1395.68	1370.00
4	5	3	19681.00	3565.00	131.80	0	Spot (Block4, Row3, Column5)	1585.99	1474.00	500.70	0.03	0.32	1075.00	1088.34	1075.00	130.73	0.01	0.12	94.00	72.00	0.00	399.00	510.99	737485.00	3.81	1333.49	1275.00
4	6	3	19997.00	3555.00	189.70	0	Spot (Block4, Row3, Column6)	6266.73	5448.50	3113.00	0.06	0.50	1036.00	1077.59	1036.00	164.92	0.02	0.15	100.00	100.00	0.00	4412.50	5230.73	6354463.00	31.46	2368.64	2370.50
4	7	3	20296.00	3567.00	120.30	0	Spot (Block4, Row3, Column7)	1700.20	1566.50	902.24	0.04	0.53	992.00	1019.63	992.00	136.48	0.01	0.13	100.00	98.00	0.00	574.50	708.20	649477.00	4.99	1436.52	1414.00
4	8	3	20593.00	3571.00	152.00	0	Spot (Block4, Row3, Column8)	4105.00	3977.00	1220.05	0.01	0.30	962.00	975.40	962.00	86.17	0.01	0.09	100.00	100.00	0.00	3015.00	3143.00	2598465.00	36.32	1887.39	1728.00
4	1	4	18494.00	3844.00	153.20	0	Spot (Block4, Row4, Column1)	2335.97	2286.00	534.00	0.01	0.23	1110.00	1136.68	1110.00	107.92	0.01	0.09	100.00	100.00	0.00	1176.00	1225.97	1511370.00	11.11	1460.84	1452.00
4	2	4	18797.00	3853.00	189.25	0	Spot (Block4, Row4, Column2)	1871.39	1805.00	394.88	0.02	0.21	1108.00	1133.93	1108.00	118.67	0.01	0.10	98.00	93.00	0.00	697.00	763.39	1893850.00	6.21	1400.45	1329.50
4	3	4	19093.00	3853.00	146.90	0	Spot (Block4, Row4, Column3)	7103.10	7179.00	2293.50	0.00	0.32	1098.00	1120.73	1098.00	118.47	0.01	0.11	100.00	100.00	0.00	6081.00	6005.10	4183724.00	50.50	2709.27	2451.50
4	4	4	19366.00	3857.00	185.40	0	Spot (Block4, Row4, Column4)	1252.67	1217.00	129.34	0.01	0.10	1080.00	1090.66	1080.00	108.06	0.00	0.10	61.00	37.00	0.00	137.00	172.67	1205071.00	1.50	1136.02	1119.50
4	5	4	19670.00	3857.00	189.30	0	Spot (Block4, Row4, Column5)	1318.47	1292.00	143.87	0.01	0.11	1039.00	1057.21	1039.00	107.36	0.01	0.10	90.00	64.00	0.00	253.00	279.47	1323741.00	2.43	1145.31	1122.00
4	6	4	19988.00	3856.00	195.60	0	Spot (Block4, Row4, Column6)	2192.92	2140.00	343.79	0.01	0.16	1005.00	1028.98	1005.00	130.45	0.01	0.13	100.00	100.00	0.00	1135.00	1187.92	2370549.00	8.92	1408.93	1427.00
4	7	4	20283.00	3860.00	154.25	0	Spot (Block4, Row4, Column7)	1726.16	1714.00	322.37	0.00	0.19	992.00	1026.14	992.00	201.66	0.01	0.20	97.00	83.00	0.00	722.00	734.16	1128908.00	3.47	1202.99	1193.00
4	8	4	20594.00	3873.00	187.35	0	Spot (Block4, Row4, Column8)	1195.69	1174.00	131.98	0.01	0.11	966.00	970.88	966.00	72.55	0.00	0.07	91.00	68.00	0.00	208.00	229.69	1176558.00	3.10	1024.57	1021.50
4	1	5	18492.00	4148.00	151.20	0	Spot (Block4, Row5, Column1)	2554.70	2490.00	570.60	0.01	0.22	1106.00	1137.21	1106.00	142.94	0.01	0.13	100.00	99.00	0.00	1384.00	1448.70	1601795.00	9.92	1512.66	1482.00
4	2	5	18790.00	4150.00	154.55	0	Spot (Block4, Row5, Column2)	4737.88	4730.00	1353.97	0.00	0.29	1103.00	1139.99	1103.00	164.80	0.01	0.14	100.00	100.00	0.00	3627.00	3634.88	3150690.00	21.83	1971.76	1938.00
4	3	5	19095.00	4152.00	156.90	0	Spot (Block4, Row5, Column3)	3333.25	3258.50	990.06	0.01	0.30	1090.00	1108.28	1090.00	123.16	0.01	0.11	100.00	100.00	0.00	2168.50	2243.25	2266612.00	18.07	1627.68	1564.00
4	4	5	19387.00	4155.00	148.15	0	Spot (Block4, Row5, Column4)	2067.83	2017.50	400.40	0.01	0.19	1057.00	1073.47	1057.00	111.21	0.01	0.10	100.00	99.00	0.00	960.50	1010.83	1236565.00	8.94	1403.21	1383.50
4	5	5	19692.00	4154.00	145.75	0	Spot (Block4, Row5, Column5)	6233.65	6334.50	2151.33	0.01	0.35	1015.00	1036.11	1015.00	102.55	0.01	0.10	100.00	100.00	0.00	5319.50	5218.65	3615516.00	50.68	2356.18	2145.00
4	6	5	19973.00	4151.00	157.15	0	Spot (Block4, Row5, Column6)	1291.65	1279.50	127.67	0.00	0.10	996.00	1030.35	996.00	188.70	0.01	0.18	77.00	28.00	0.00	283.50	295.65	875738.00	1.38	1120.26	1115.00
4	7	5	20293.00	4160.00	174.90	0	Spot (Block4, Row5, Column7)	13179.56	12708.00	5917.21	0.02	0.45	988.00	1046.63	988.00	264.93	0.03	0.25	100.00	100.00	0.00	11720.00	12191.56	11268526.00	45.80	3574.02	3493.00
4	8	5	20593.00	4157.00	150.50	0	Spot (Block4, Row5, Column8)	2063.66	1969.00	450.09	0.02	0.22	976.00	1001.31	976.00	190.10	0.01	0.19	100.00	99.00	0.00	993.00	1087.66	1275344.00	5.59	1272.64	1247.00
4	1	6	18489.00	4449.00	190.85	0	Spot (Block4, Row6, Column1)	5840.32	5307.00	2724.53	0.04	0.47	1104.00	1154.56	1104.00	202.44	0.02	0.18	100.00	100.00	0.00	4203.00	4736.32	5992165.00	23.15	2359.52	2335.00
4	2	6	18792.00	4449.00	188.05	0	Spot (Block4, Row6, Column2)	7402.69	7526.00	2667.59	0.01	0.36	1099.00	1166.66	1099.00	229.04	0.03	0.20	100.00	100.00	0.00	6427.00	6303.69	7365679.00	27.23	2813.60	2785.50
4	3	6	19084.00	4455.00	151.65	0	Spot (Block4, Row6, Column3)	2806.28	2708.00	754.42	0.02	0.27	1085.00	1104.69	1085.00	170.80	0.01	0.15	100.00	100.00	0.00	1623.00	1721.28	1767959.00	9.96	1545.86	1489.00
4	4	6	19394.00	4446.00	166.15	0	Spot (Block4, Row6, Column4)	1384.93	1391.00	137.04	0.00	0.10	1026.00	1050.59	1026.00	97.87	0.01	0.09	99.00	86.00	0.00	365.00	358.93	1063623.00	3.42	1191.76	1186.00
4	5	6	19691.00	4452.00	143.20	0	Spot (Block4, Row6, Column5)	4387.82	4321.00	1327.06	0.01	0.30	999.00	1011.07	999.00	88.18	0.01	0.09	100.00	100.00	0.00	3322.00	3388.82	2413302.00	38.29	2003.56	1902.50
4	6	6	19988.00	4445.00	202.75	0	Spot (Block4, Row6, Column6)	1173.68	1162.00	129.55	0.00	0.11	979.00	996.91	979.00	142.24	0.01	0.14	57.00	23.00	0.00	183.00	194.68	1373206.00	1.24	1037.84	1025.00
4	7	6	20286.00	4460.00	154.60	0	Spot (Block4, Row6, Column7)	1581.76	1576.00	310.11	0.00	0.20	957.00	986.61	957.00	180.30	0.01	0.18	98.00	81.00	0.00	619.00	624.76	1037633.00	3.30	1166.61	1178.00
4	8	6	20591.00	4468.00	151.80	0	Spot (Block4, Row6, Column8)	1782.29	1775.00	301.66	0.00	0.17	980.00	989.27	980.00	118.51	0.00	0.12	100.00	99.00	0.00	795.00	802.29	1121061.00	6.69	1200.90	1204.00
4	1	7	18492.00	4755.00	175.10	0	Spot (Block4, Row7, Column1)	1959.60	1921.50	435.46	0.01	0.22	1092.00	1110.97	1092.00	151.24	0.01	0.14	99.00	92.00	0.00	829.50	867.60	1665664.00	5.61	1344.39	1329.00
4	2	7	18794.00	4748.00	214.25	0	Spot (Block4, Row7, Column2)	1261.21	1215.00	165.34	0.02	0.13	1060.00	1083.67	1060.00	165.73	0.01	0.15	48.00	20.00	0.00	155.00	201.21	1655970.00	1.07	1096.08	1088.00
4	3	7	19096.00	4753.00	172.60	0	Spot (Block4, Row7, Column3)	1200.04	1183.00	136.28	0.01	0.11	1008.00	1035.51	1008.00	163.19	0.01	0.16	54.00	17.00	0.00	175.00	192.04	994831.00	1.01	1116.19	1097.00
4	4	7	19380.00	4758.00	191.65	0	Spot (Block4, Row7, Column4)	1207.36	1182.00	148.64	0.01	0.12	1004.00	1022.30	1004.00	104.23	0.01	0.10	71.00	37.00	0.00	178.00	203.36	1252037.00	1.78	1080.11	1071.00
4	5	7	19682.00	4759.00	171.25	0	Spot (Block4, Row7, Column5)	1224.36	1209.00	130.37	0.01	0.11	995.00	1015.28	995.00	147.49	0.01	0.15	70.00	25.00	0.00	214.00	229.36	1005201.00	1.42	1065.57	1051.00
4	6	7	19983.00	4758.00	174.20	0	Spot (Block4, Row7, Column6)	8360.63	8357.00	2848.83	0.00	0.34	987.00	1055.12	987.00	256.24	0.03	0.24	100.00	100.00	0.00	7370.00	7373.63	7081457.00	28.51	2655.43	2594.50
4	7	7	20278.00	4769.00	165.25	0	Spot (Block4, Row7, Column7)	1531.70	1497.00	291.72	0.01	0.19	959.00	988.42	959.00	160.99	0.01	0.16	95.00	73.00	0.00	538.00	572.70	1164089.00	3.37	1136.43	1112.00
4	8	7	20589.00	4780.00	199.75	0	Spot (Block4, Row7, Column8)	4522.83	3546.00	2706.39	0.11	0.60	982.00	996.47	982.00	127.41	0.01	0.13	100.00	99.00	0.00	2564.00	3540.83	5097231.00	27.68	1900.30	1651.00
4	1	8	18476.00	5056.00	148.25	0	Spot (Block4, Row8, Column1)	3311.97	3244.50	1188.35	0.01	0.36	1098.00	1120.63	1098.00	132.68	0.01	0.12	100.00	100.00	0.00	2146.50	2213.97	1993808.00	16.52	1694.55	1613.00
4	2	8	18782.00	5050.00	201.20	0	Spot (Block4, Row8, Column2)	1267.62	1252.00	138.86	0.01	0.11	1056.00	1068.39	1056.00	118.46	0.01	0.11	75.00	38.00	0.00	196.00	211.62	1456499.00	1.68	1146.56	1112.00
4	3	8	19086.00	5056.00	173.00	0	Spot (Block4, Row8, Column3)	1617.11	1546.00	339.94	0.02	0.21	1010.00	1043.74	1010.00	167.36	0.01	0.16	93.00	78.00	0.00	536.00	607.11	1350289.00	3.43	1190.81	1182.00
4	4	8	19386.00	5054.00	153.20	0	Spot (Block4, Row8, Column4)	8279.03	8330.00	2953.40	0.00	0.36	1011.00	1043.46	1011.00	167.32	0.01	0.16	100.00	100.00	0.00	7319.00	7268.03	5323415.00	43.24	2725.38	2525.00
4	5	8	19668.00	5074.00	204.00	0	Spot (Block4, Row8, Column5)	1169.92	1155.50	125.54	0.01	0.11	1007.00	1042.62	1007.00	166.71	0.02	0.16	47.00	9.00	0.00	148.50	162.92	1382845.00	0.76	1061.05	1061.00
4	6	8	19990.00	5057.00	172.85	0	Spot (Block4, Row8, Column6)	10639.22	9221.00	5777.93	0.06	0.54	1004.00	1082.68	1004.00	259.38	0.03	0.24	100.00	100.00	0.00	8217.00	9635.22	8873107.00	36.84	2799.18	2832.00
4	7	8	20289.00	5051.00	168.45	0	Spot (Block4, Row8, Column7)	1346.71	1311.00	213.29	0.01	0.16	994.00	1026.56	994.00	180.49	0.01	0.18	84.00	42.00	0.00	317.00	352.71	1058515.00	1.77	1066.64	1031.00
4	8	8	20577.00	5061.00	146.60	0	Spot (Block4, Row8, Column8)	2928.73	2880.00	672.33	0.01	0.23	988.00	992.47	988.00	83.64	0.00	0.08	100.00	100.00	0.00	1892.00	1940.73	1716238.00	23.15	1563.39	1498.50
5	1	1	4972.00	7375.00	156.40	0	Spot (Block5, Row1, Column1)	55634.93	65535.00	13357.82	0.07	0.24	1930.00	2000.40	1930.00	331.61	0.02	0.17	100.00	100.00	55.41	63605.00	53704.93	37553892.00	161.74	14735.62	11955.00
5	2	1	5266.00	7382.00	147.60	0	Spot (Block5, Row1, Column2)	8267.86	7942.50	3125.34	0.02	0.38	1924.00	1980.86	1924.00	279.09	0.01	0.14	100.00	100.00	0.00	6018.50	6343.86	4960716.00	22.53	3308.95	3041.00
5	3	1	5571.00	7380.00	152.40	0	Spot (Block5, Row1, Column3)	4074.86	3797.00	1195.13	0.03	0.29	1985.00	2001.47	1985.00	205.72	0.00	0.10	100.00	100.00	0.00	1812.00	2089.86	2611986.00	10.08	2450.79	2433.00
5	4	1	5864.00	7384.00	146.35	0	Spot (Block5, Row1, Column4)	7265.69	7324.00	2267.59	0.00	0.31	2039.00	2068.17	2039.00	214.23	0.01	0.10	100.00	100.00	0.00	5285.00	5226.69	4235898.00	24.26	3369.95	3230.00
5	5	1	6167.00	7385.00	148.80	0	Spot (Block5, Row1, Column5)	7332.23	6894.50	3335.14	0.03	0.45	2038.00	2077.58	2038.00	251.97	0.01	0.12	100.00	100.00	0.00	4856.50	5294.23	4457996.00	20.85	3255.69	3073.00
5	6	1	6461.00	7388.00	146.35	0	Spot (Block5, Row1, Column6)	7214.60	6805.00	2534.71	0.03	0.35	2072.00	2105.48	2072.00	272.65	0.01	0.13	100.00	100.00	0.00	4733.00	5142.60	4227757.00	18.74	3331.95	3186.00
5	7	1	6764.00	7390.00	149.40	0	Spot (Block5, Row1, Column7)	19919.53	19210.00	9545.93	0.02	0.48	2170.00	2242.26	2170.00	450.71	0.01	0.20	100.00	100.00	0.00	17040.00	17749.53	12011479.00	39.22	6218.34	5368.00
5	8	1	7055.00	7397.00	159.45	0	Spot (Block5, Row1, Column8)	64047.45	65535.00	5577.86	0.01	0.09	2281.00	2366.66	2281.00	533.14	0.02	0.23	100.00	100.00	91.31	63254.00	61766.45	44961736.00	115.69	18992.32	14910.50
5	1	2	4951.00	7670.00	198.70	0	Spot (Block5, Row2, Column1)	2183.00	2171.00	182.86	0.00	0.08	1910.00	1969.22	1910.00	266.69	0.01	0.14	48.00	8.00	0.00	261.00	273.00	2442773.00	0.80	2050.57	2013.00
5	2	2	5257.00	7680.00	129.45	0	Spot (Block5, Row2, Column2)	4859.96	4853.00	1012.57	0.00	0.21	1914.00	1956.38	1914.00	188.61	0.01	0.10	100.00	100.00	0.00	2939.00	2945.96	2186982.00	15.39	2756.96	2681.50
5	3	2	5570.00	7680.00	175.50	0	Spot (Block5, Row2, Column3)	2381.90	2379.00	259.62	0.00	0.11	1989.00	2003.98	1989.00	199.07	0.00	0.10	75.00	47.00	0.00	390.00	392.90	2060343.00	1.90	2155.98	2142.00
5	4	2	5867.00	7687.00	170.00	0	Spot (Block5, Row2, Column4)	4312.85	4232.00	979.21	0.01	0.23	2011.00	2051.08	2011.00	212.49	0.01	0.10	100.00	99.00	0.00	2221.00	2301.85	3493409.00	10.64	2670.68	2687.00
5	5	2	6166.00	7684.00	174.15	0	Spot (Block5, Row2, Column5)	5342.23	5237.50	1348.26	0.01	0.25	2034.00	2079.14	2034.00	247.08	0.01	0.12	100.00	100.00	0.00	3203.50	3308.23	4530214.00	13.21	2885.05	2849.50
5	6	2	6457.00	7684.00	197.05	0	Spot (Block5, Row2, Column6)	2729.77	2687.00	417.53	0.01	0.15	2096.00	2199.38	2096.00	549.59	0.02	0.25	54.00	15.00	0.00	591.00	633.77	2997285.00	0.97	2302.18	2291.00
5	7	2	6769.00	7691.00	171.05	0	Spot (Block5, Row2, Column7)	3324.11	3192.00	686.74	0.02	0.21	2111.00	2152.54	2111.00	272.35	0.01	0.13	97.00	84.00	0.00	1081.00	1213.11	2715796.00	4.30	2460.67	2456.00
5	8	2	7076.00	7712.00	202.00	0	Spot (Block5, Row2, Column8)	2479.84	2444.00	286.21	0.01	0.12	2202.00	2273.56	2202.00	400.23	0.01	0.18	35.00	3.00	0.00	242.00	277.84	2866695.00	0.52	2342.85	2303.00
5	1	3	4961.00	7979.00	148.45	0	Spot (Block5, Row3, Column1)	6606.33	6037.50	2458.17	0.04	0.37	1913.00	1953.57	1913.00	178.15	0.01	0.09	100.00	100.00	0.00	4124.50	4693.33	3977009.00	26.12	3100.28	2884.00
5	2	3	5262.00	7977.00	205.95	0	Spot (Block5, Row3, Column2)	2369.60	2347.50	259.40	0.00	0.11	1933.00	1971.49	1933.00	188.38	0.01	0.10	82.00	54.00	0.00	414.50	436.60	2867217.00	2.11	2096.07	2088.50
5	3	3	5538.00	7966.00	163.05	0	Spot (Block5, Row3, Column3)	5076.43	3782.00	5974.82	0.13	1.18	1989.00	2033.43	1989.00	248.42	0.01	0.12	97.00	88.00	0.00	1793.00	3087.43	3731177.00	12.25	3056.85	2533.00
5	4	3	5862.00	7985.00	148.85	0	Spot (Block5, Row3, Column4)	7048.67	6674.00	2556.64	0.02	0.36	1998.00	2034.94	1998.00	221.46	0.01	0.11	100.00	100.00	0.00	4676.00	5050.67	4264444.00	22.64	3296.09	3128.00
5	5	3	6164.00	7985.00	147.00	-50	Spot (Block5, Row3, Column5)	5662.27	3526.00	9588.18	0.21	1.69	2087.00	2175.88	2087.00	501.82	0.02	0.23	98.00	71.00	1.53	1439.00	3575.27	3335078.00	6.95	2664.80	2601.00
5	6	3	6467.00	7986.00	203.00	0	Spot (Block5, Row3, Column6)	29523.81	25144.50	17020.14	0.07	0.58	2197.00	2385.19	2197.00	848.86	0.04	0.36	100.00	100.00	3.42	22947.50	27326.81	34483844.00	31.97	9007.69	8930.00
5	7	3	6770.00	7993.00	150.65	0	Spot (Block5, Row3, Column7)	5680.62	5335.50	1980.37	0.03	0.35	2171.00	2269.39	2171.00	679.56	0.02	0.30	98.00	85.00	0.00	3164.50	3509.62	3521983.00	5.02	2913.04	2852.00
5	8	3	7064.00	8001.00	156.90	0	Spot (Block5, Row3, Column8)	5560.93	5416.00	1365.27	0.01	0.25	2189.00	2224.70	2189.00	264.22	0.01	0.12	100.00	100.00	0.00	3227.00	3371.93	3770311.00	12.63	3341.96	3279.00
5	1	4	4966.00	8271.00	149.35	0	Spot (Block5, Row4, Column1)	6399.10	6026.50	2351.43	0.03	0.37	1942.00	1980.55	1942.00	206.67	0.01	0.10	100.00	100.00	0.00	4084.50	4457.10	3916252.00	21.38	3129.96	2910.00
5	2	4	5267.00	8279.00	202.95	0	Spot (Block5, Row4, Column2)	3325.41	3206.00	635.73	0.02	0.19	1987.00	2041.54	1987.00	242.08	0.01	0.12	99.00	95.00	0.00	1219.00	1338.41	3884073.00	5.30	2496.26	2499.50
5	3	4	5565.00	8282.00	146.80	0	Spot (Block5, Row4, Column3)	33794.07	32378.00	16418.43	0.02	0.49	2006.00	2084.95	2006.00	288.92	0.02	0.14	100.00	100.00	2.38	30372.00	31788.07	19870928.00	109.75	8374.61	7170.00
5	4	4	5859.00	8284.00	208.15	0	Spot (Block5, Row4, Column4)	2320.03	2290.00	238.83	0.01	0.10	1997.00	2063.92	1997.00	283.40	0.01	0.14	52.00	17.00	0.00	293.00	323.03	2853637.00	0.90	2154.62	2139.00
5	5	4	6184.00	8288.00	114.05	0	Spot (Block5, Row4, Column5)	4572.49	3005.50	5688.09	0.18	1.24	2093.00	2145.47	2093.00	320.14	0.01	0.15	91.00	65.00	0.00	912.50	2479.49	1554647.00	7.58	2787.36	2564.00
5	6	4	6464.00	8283.00	167.75	0	Spot (Block5, Row4, Column6)	6549.28	6472.00	1608.68	0.01	0.25	2132.00	2241.82	2132.00	511.66	0.02	0.23	100.00	100.00	0.00	4340.00	4417.28	5121537.00	8.42	3420.78	3193.00
5	7	4	6758.00	8293.00	153.90	0	Spot (Block5, Row4, Column7)	4906.62	4538.50	1712.01	0.03	0.35	2160.00	2194.26	2160.00	281.18	0.01	0.13	99.00	96.00	0.00	2378.50	2746.62	3179488.00	9.65	2838.93	2799.00
5	8	4	7068.00	8294.00	155.70	0	Spot (Block5, Row4, Column8)	3612.33	3500.00	674.08	0.01	0.19	2182.00	2225.08	2182.00	265.48	0.01	0.12	98.00	91.00	0.00	1318.00	1430.33	2409426.00	5.23	2634.92	2544.50
5	1	5	4966.00	8577.00	142.60	0	Spot (Block5, Row5, Column1)	19858.13	19058.00	8599.00	0.02	0.43	1974.00	2057.91	1974.00	462.42	0.02	0.22	100.00	100.00	0.00	17084.00	17884.13	10882257.00	38.49	6205.10	5457.50
5	2	5	5261.00	8576.00	160.10	0	Spot (Block5, Row5, Column2)	5149.88	4994.00	1227.78	0.01	0.24	2003.00	2055.19	2003.00	260.38	0.01	0.13	100.00	100.00	0.00	2991.00	3146.88	3651266.00	11.89	2826.76	2803.00
5	3	5	5559.00	8580.00	159.85	0	Spot (Block5, Row5, Column3)	7513.71	7014.00	2631.14	0.03	0.35	2028.00	2086.49	2028.00	281.25	0.01	0.13	100.00	100.00	0.00	4986.00	5485.71	5297162.00	19.30	3250.90	3196.00
5	4	5	5862.00	8583.00	158.40	0	Spot (Block5, Row5, Column4)	3780.54	3659.50	873.88	0.01	0.23	1998.00	2059.25	1998.00	279.48	0.01	0.14	99.00	97.00	0.00	1661.50	1782.54	2638815.00	6.16	2472.46	2460.00
5	5	5	6162.00	8585.00	144.70	0	Spot (Block5, Row5, Column5)	44777.19	47207.50	19406.73	0.02	0.43	2085.00	2137.31	2085.00	352.43	0.01	0.16	100.00	100.00	32.28	45122.50	42692.19	25523132.00	120.99	10611.28	8243.00
5	6	5	6460.00	8585.00	178.35	0	Spot (Block5, Row5, Column6)	2951.85	2896.00	483.73	0.01	0.16	2110.00	2164.21	2110.00	298.24	0.01	0.14	90.00	67.00	0.00	786.00	841.85	2603529.00	2.64	2368.45	2362.00
5	7	5	6762.00	8589.00	187.75	0	Spot (Block5, Row5, Column7)	8694.76	8192.00	3402.14	0.03	0.39	2180.00	2222.20	2180.00	312.71	0.01	0.14	100.00	100.00	0.00	6012.00	6514.76	8659985.00	20.70	4003.27	3992.00
5	8	5	7068.00	8590.00	147.35	0	Spot (Block5, Row5, Column8)	9433.31	8731.00	4507.99	0.03	0.48	2201.00	2253.84	2201.00	305.02	0.01	0.14	100.00	100.00	0.00	6530.00	7232.31	5593952.00	23.54	3693.54	3519.00
5	1	6	4962.00	8881.00	202.15	0	Spot (Block5, Row6, Column1)	24480.96	20515.00	15058.71	0.08	0.62	1988.00	2144.39	1988.00	647.89	0.03	0.30	100.00	100.00	0.35	18527.00	22492.96	28275520.00	34.48	7531.19	7553.00
5	2	6	5260.00	8878.00	195.95	0	Spot (Block5, Row6, Column2)	5461.61	5244.00	1397.89	0.02	0.26	1989.00	2086.58	1989.00	515.46	0.02	0.25	100.00	99.00	0.00	3255.00	3472.61	5942228.00	6.55	3251.46	3252.00
5	3	6	5553.00	8884.00	143.80	0	Spot (Block5, Row6, Column3)	14062.56	13449.00	6323.22	0.02	0.45	2002.00	2050.50	2002.00	319.86	0.01	0.16	100.00	100.00	0.00	11447.00	12060.56	7959407.00	37.55	4751.21	4240.00
5	4	6	5860.00	8879.00	186.10	0	Spot (Block5, Row6, Column4)	2876.56	2773.00	529.80	0.02	0.18	1981.00	2021.60	1981.00	276.47	0.01	0.14	88.00	69.00	0.00	792.00	895.56	2798897.00	3.09	2260.87	2203.50
5	5	6	6157.00	8884.00	144.10	0	Spot (Block5, Row6, Column5)	44702.27	48020.50	19681.43	0.03	0.44	2012.00	2085.38	2012.00	336.04	0.02	0.16	100.00	100.00	31.03	46008.50	42690.27	25212204.00	126.82	11155.41	8584.50
5	6	6	6467.00	8887.00	174.30	0	Spot (Block5, Row6, Column6)	2920.95	2878.00	479.35	0.01	0.16	2108.00	2148.63	2108.00	294.24	0.01	0.14	87.00	61.00	0.00	770.00	812.95	2471120.00	2.62	2362.07	2335.50
5	7	6	6755.00	8887.00	146.90	0	Spot (Block5, Row6, Column7)	8913.83	8339.00	3544.39	0.03	0.40	2153.00	2190.51	2153.00	294.21	0.01	0.13	100.00	100.00	0.00	6186.00	6760.83	5241334.00	22.85	3862.84	3391.50
5	8	6	7066.00	8890.00	148.80	0	Spot (Block5, Row6, Column8)	10313.32	9613.00	4725.25	0.03	0.46	2200.00	2242.44	2200.00	296.73	0.01	0.13	100.00	100.00	0.00	7413.00	8113.32	6208621.00	27.20	4048.61	3822.50
5	1	7	4965.00	9178.00	188.95	0	Spot (Block5, Row7, Column1)	3628.04	3485.00	845.92	0.02	0.23	1962.00	2025.58	1962.00	446.52	0.01	0.22	98.00	77.00	0.00	1523.00	1666.04	3649812.00	3.59	2513.97	2526.00
5	2	7	5260.00	9186.00	212.05	0	Spot (Block5, Row7, Column2)	2250.26	2208.50	261.21	0.01	0.12	1934.00	1971.24	1934.00	288.61	0.01	0.15	48.00	21.00	0.00	274.50	316.26	2884830.00	0.97	2089.49	2105.00
5	3	7	5561.00	9183.00	222.95	0	Spot (Block5, Row7, Column3)	2230.23	2216.00	237.79	0.00	0.11	1953.00	1979.15	1953.00	281.92	0.01	0.14	47.00	11.00	0.00	263.00	277.23	3182536.00	0.89	2015.03	1976.00
5	4	7	5845.00	9178.00	195.55	0	Spot (Block5, Row7, Column4)	2483.59	2313.00	1443.76	0.03	0.58	1922.00	1964.38	1922.00	214.87	0.01	0.11	69.00	45.00	0.00	391.00	561.59	2679795.00	2.42	2108.94	2090.00
5	5	7	6157.00	9185.00	195.65	0	Spot (Block5, Row7, Column5)	3586.60	3494.50	811.90	0.01	0.23	1997.00	2050.80	1997.00	284.47	0.01	0.14	99.00	89.00	0.00	1497.50	1589.60	3887877.00	5.40	2496.96	2480.50
5	6	7	6458.00	9187.00	178.50	0	Spot (Block5, Row7, Column6)	6947.42	7007.00	1975.16	0.00	0.28	2118.00	2277.56	2118.00	738.64	0.03	0.32	100.00	98.00	0.00	4889.00	4829.42	6224885.00	6.32	3429.05	3413.50
5	7	7	6749.00	9191.00	147.85	0	Spot (Block5, Row7, Column7)	9645.23	9089.50	3797.27	0.03	0.39	2106.00	2161.98	2106.00	298.48	0.01	0.14	100.00	100.00	0.00	6983.50	7539.23	5748557.00	25.07	3948.81	3462.00
5	8	7	7062.00	9193.00	175.40	0	Spot (Block5, Row7, Column8)	9107.27	9147.00	1994.43	0.00	0.22	2211.00	2248.80	2211.00	307.35	0.01	0.14	100.00	100.00	0.00	6936.00	6896.27	7795825.00	22.31	4314.34	4085.50
5	1	8	4954.00	9484.00	146.95	0	Spot (Block5, Row8, Column1)	5261.01	4938.00	2025.61	0.03	0.39	1977.50	1981.11	1977.50	216.64	0.00	0.11	100.00	100.00	0.00	2960.50	3283.51	3119781.00	15.14	2860.51	2866.00
5	2	8	5256.00	9479.00	160.25	0	Spot (Block5, Row8, Column2)	2934.57	2884.00	459.99	0.01	0.16	1989.00	1992.18	1989.00	219.34	0.00	0.11	97.00	84.00	0.00	895.00	945.57	2083546.00	4.30	2251.47	2208.00
5	3	8	5551.00	9478.00	152.50	0	Spot (Block5, Row8, Column3)	4797.81	4357.00	1671.35	0.04	0.35	1992.00	2005.72	1992.00	230.65	0.00	0.11	100.00	100.00	0.00	2365.00	2805.81	3046609.00	12.11	2695.61	2609.00
5	4	8	5858.00	9483.00	149.45	0	Spot (Block5, Row8, Column4)	7551.04	7278.00	2162.32	0.02	0.29	1978.00	2007.49	1978.00	250.13	0.01	0.12	100.00	100.00	0.00	5300.00	5573.04	4628786.00	22.16	3474.69	3456.00
5	5	8	6152.00	9484.00	196.60	0	Spot (Block5, Row8, Column5)	2302.65	2254.00	260.01	0.01	0.11	2013.00	2164.07	2013.00	706.74	0.03	0.33	6.00	0.00	0.00	241.00	289.65	2512195.00	0.20	2156.27	2112.00
5	6	8	6461.00	9487.00	188.90	0	Spot (Block5, Row8, Column6)	40778.34	41100.00	21054.08	0.00	0.52	2163.00	2402.76	2163.00	993.88	0.05	0.41	100.00	100.00	29.13	38937.00	38615.34	41023308.00	38.61	10378.86	10398.00
5	7	8	6758.00	9486.00	156.35	0	Spot (Block5, Row8, Column7)	4276.15	4178.50	1071.23	0.01	0.25	2149.00	2262.74	2149.00	677.93	0.02	0.30	93.00	72.00	0.00	2029.50	2127.15	2873576.00	2.97	2673.91	2708.00
5	8	8	7050.00	9495.00	180.30	0	Spot (Block5, Row8, Column8)	3316.72	3247.00	583.18	0.01	0.18	2263.00	2284.06	2263.00	310.46	0.00	0.14	91.00	75.00	0.00	984.00	1053.72	3008262.00	3.33	2600.02	2601.50
6	1	1	9471.00	7401.00	156.90	0	Spot (Block6, Row1, Column1)	57269.97	65535.00	12268.83	0.06	0.21	2199.00	2276.88	2199.00	433.57	0.02	0.19	100.00	100.00	60.18	63336.00	55070.97	38829376.00	126.84	15647.47	13902.50
6	2	1	9768.00	7406.00	154.55	0	Spot (Block6, Row1, Column2)	4845.57	4700.50	1251.55	0.01	0.26	2191.00	2249.11	2191.00	365.44	0.01	0.16	100.00	98.00	0.00	2509.50	2654.57	3188387.00	7.11	2872.26	2828.00
6	3	1	10070.00	7406.00	157.00	0	Spot (Block6, Row1, Column3)	5042.94	4637.00	1742.43	0.04	0.35	2249.00	2275.54	2249.00	291.89	0.01	0.13	100.00	97.00	0.00	2388.00	2793.94	3414070.00	9.48	2923.31	2959.50
6	4	1	10363.00	7411.00	154.30	0	Spot (Block6, Row1, Column4)	4702.81	4558.00	1091.90	0.01	0.23	2294.00	2339.74	2294.00	291.21	0.01	0.12	100.00	100.00	0.00	2264.00	2408.81	3075636.00	8.11	2983.47	2995.00
6	5	1	10668.00	7409.00	151.35	0	Spot (Block6, Row1, Column5)	8805.21	7952.50	4269.65	0.04	0.48	2341.00	2390.27	2341.00	314.36	0.01	0.13	100.00	100.00	0.00	5611.50	6464.21	5529669.00	20.41	3618.38	3531.00
6	6	1	10963.00	7414.00	150.05	0	Spot (Block6, Row1, Column6)	9796.88	9009.00	4177.91	0.04	0.43	2375.00	2427.52	2375.00	375.59	0.01	0.15	100.00	100.00	0.00	6634.00	7421.88	6064269.00	19.62	4349.44	3635.00
6	7	1	11265.00	7413.00	148.85	0	Spot (Block6, Row1, Column7)	25867.71	23718.50	13151.80	0.04	0.51	2429.00	2532.42	2429.00	555.26	0.02	0.22	100.00	100.00	0.16	21289.50	23438.71	15727567.00	42.03	7979.26	6370.00
6	8	1	11553.00	7417.00	158.85	0	Spot (Block6, Row1, Column8)	64409.48	65535.00	4703.51	0.01	0.07	2598.00	2706.09	2598.00	643.05	0.02	0.24	100.00	100.00	91.83	62937.00	61811.48	44958248.00	95.95	19924.09	17508.50
6	1	2	9469.00	7710.00	223.05	0	Spot (Block6, Row2, Column1)	2441.18	2408.00	274.60	0.01	0.11	2170.00	2212.22	2170.00	361.44	0.01	0.16	36.00	4.00	0.00	238.00	271.18	3485999.00	0.63	2205.58	2149.50
6	2	2	9764.00	7711.00	131.45	0	Spot (Block6, Row2, Column2)	6393.30	6061.50	1497.56	0.02	0.23	2171.00	2201.90	2171.00	292.52	0.01	0.13	100.00	100.00	0.00	3890.50	4222.30	2966492.00	14.33	3480.65	3404.00
6	3	2	10072.00	7705.00	188.15	0	Spot (Block6, Row2, Column3)	2884.62	2830.00	426.25	0.01	0.15	2193.00	2229.66	2193.00	287.13	0.01	0.13	80.00	55.00	0.00	637.00	691.62	2873080.00	2.28	2437.55	2409.50
6	4	2	10371.00	7713.00	173.05	0	Spot (Block6, Row2, Column4)	5101.68	5109.00	1128.84	0.00	0.22	2278.00	2298.91	2278.00	288.17	0.00	0.13	100.00	99.00	0.00	2831.00	2823.68	4229294.00	9.73	3149.79	3166.00
6	5	2	10671.00	7710.00	204.85	0	Spot (Block6, Row2, Column5)	3979.77	3859.00	670.57	0.01	0.17	2369.00	2406.60	2369.00	331.39	0.01	0.14	99.00	96.00	0.00	1490.00	1610.77	4763788.00	4.75	2913.65	2915.00
6	6	2	10947.00	7699.00	163.95	0	Spot (Block6, Row2, Column6)	4305.05	3748.00	3380.18	0.06	0.79	2445.00	2559.10	2445.00	853.62	0.02	0.33	77.00	35.00	0.00	1303.00	1860.05	3215871.00	2.05	3128.88	3036.00
6	7	2	11266.00	7713.00	181.15	0	Spot (Block6, Row2, Column7)	3882.93	3651.00	963.39	0.03	0.25	2395.00	2493.20	2395.00	827.60	0.02	0.33	70.00	38.00	0.00	1256.00	1487.93	3583946.00	1.68	2673.89	2697.00
6	8	2	11597.00	7722.00	250.00	0	Spot (Block6, Row2, Column8)	2807.48	2734.00	405.08	0.01	0.14	2542.00	2630.22	2542.00	572.69	0.01	0.22	25.00	1.00	0.00	192.00	265.48	5075922.00	0.31	2621.85	2608.50
6	1	3	9466.00	8002.00	155.05	0	Spot (Block6, Row3, Column1)	8146.34	7394.50	3732.17	0.04	0.46	2115.00	2164.98	2115.00	274.03	0.01	0.13	100.00	100.00	0.00	5279.50	6031.34	5392875.00	21.83	3370.80	3240.00
6	2	3	9772.00	8008.00	185.75	0	Spot (Block6, Row3, Column2)	2780.58	2758.00	381.73	0.00	0.14	2150.00	2180.61	2150.00	281.56	0.01	0.13	82.00	54.00	0.00	608.00	630.58	2699942.00	2.13	2415.18	2443.00
6	3	3	10054.00	8005.00	167.65	0	Spot (Block6, Row3, Column3)	3368.15	3245.50	783.62	0.02	0.23	2147.00	2180.82	2147.00	288.31	0.01	0.13	96.00	81.00	0.00	1098.50	1221.15	2627154.00	4.12	2547.43	2554.50
6	4	3	10363.00	8005.00	149.70	0	Spot (Block6, Row3, Column4)	8346.15	7860.00	3386.96	0.03	0.41	2192.00	2224.61	2192.00	286.08	0.01	0.13	100.00	100.00	0.00	5668.00	6154.15	5116189.00	21.40	3656.47	3363.00
6	5	3	10661.00	8014.00	170.15	0	Spot (Block6, Row3, Column5)	3067.36	3003.50	428.66	0.01	0.14	2348.00	2409.54	2348.00	399.18	0.01	0.17	76.00	40.00	0.00	655.50	719.36	2460022.00	1.65	2610.61	2624.50
6	6	3	10963.00	8009.00	175.95	0	Spot (Block6, Row3, Column6)	11300.00	10423.00	4620.14	0.04	0.41	2488.00	2618.49	2488.00	869.03	0.02	0.33	100.00	99.00	0.00	7935.00	8812.00	9740601.00	9.99	4834.48	4837.50
6	7	3	11279.00	8018.00	151.20	0	Spot (Block6, Row3, Column7)	6991.14	6450.00	3068.60	0.03	0.44	2408.00	2540.89	2408.00	878.90	0.02	0.35	91.00	78.00	0.00	4042.00	4583.14	4390434.00	5.06	4403.01	3477.00
6	8	3	11565.00	8024.00	160.20	0	Spot (Block6, Row3, Column8)	27119.09	25328.00	11730.85	0.03	0.43	2498.00	2570.32	2498.00	471.83	0.01	0.18	100.00	100.00	0.14	22830.00	24621.09	19200324.00	52.03	8582.24	8309.00
6	1	4	9462.00	8300.00	148.60	0	Spot (Block6, Row4, Column1)	8187.87	7743.00	3214.56	0.02	0.39	2111.00	2156.27	2111.00	279.52	0.01	0.13	100.00	100.00	0.00	5632.00	6076.87	4920907.00	21.58	3711.78	3424.50
6	2	4	9760.00	8302.00	191.30	0	Spot (Block6, Row4, Column2)	4704.49	4512.50	1305.86	0.02	0.28	2149.50	2198.97	2149.50	344.14	0.01	0.16	100.00	96.00	0.00	2363.00	2554.99	4864440.00	7.28	2910.49	2897.00
6	3	4	10064.00	8307.00	148.85	0	Spot (Block6, Row4, Column3)	31108.52	29918.50	15809.41	0.02	0.51	2154.00	2205.25	2154.00	352.84	0.01	0.16	100.00	100.00	1.65	27764.50	28954.52	18851776.00	81.92	8601.39	7084.00
6	4	4	10352.00	8314.00	198.50	0	Spot (Block6, Row4, Column4)	2579.28	2570.00	298.12	0.00	0.12	2141.00	2194.83	2141.00	308.39	0.01	0.14	65.00	25.00	0.00	429.00	438.28	2878473.00	1.25	2357.12	2298.50
6	5	4	10654.00	8320.00	184.25	0	Spot (Block6, Row4, Column5)	3054.80	2841.50	1006.34	0.03	0.33	2277.00	2324.29	2277.00	355.11	0.01	0.15	75.00	35.00	0.00	564.50	777.80	2920387.00	2.06	2562.56	2562.00
6	6	4	10966.00	8311.00	199.25	0	Spot (Block6, Row4, Column6)	4142.24	4158.50	682.80	0.00	0.16	2386.00	2432.86	2386.00	385.51	0.01	0.16	98.00	92.00	0.00	1772.50	1756.24	4680734.00	4.43	2913.38	2927.00
6	7	4	11249.00	8322.00	174.20	0	Spot (Block6, Row4, Column7)	5931.74	4706.50	4365.64	0.10	0.74	2387.00	2492.95	2387.00	578.32	0.02	0.23	92.00	75.00	0.00	2319.50	3544.74	4994526.00	5.95	3535.01	3020.00
6	8	4	11566.00	8322.00	165.15	0	Spot (Block6, Row4, Column8)	4059.88	3852.50	917.28	0.02	0.23	2462.00	2508.78	2462.00	353.04	0.01	0.14	96.00	87.00	0.00	1390.50	1597.88	3061149.00	4.39	2871.07	2951.00
6	1	5	9467.00	8607.00	146.45	0	Spot (Block6, Row5, Column1)	8483.53	7705.00	3420.63	0.04	0.40	2100.00	2157.74	2100.00	354.74	0.01	0.16	100.00	100.00	0.00	5605.00	6383.53	4988315.00	17.83	3525.66	3263.00
6	2	5	9763.00	8602.00	155.30	0	Spot (Block6, Row5, Column2)	28648.96	27751.00	11306.00	0.01	0.39	2191.00	2264.22	2191.00	490.27	0.01	0.22	100.00	100.00	0.15	25560.00	26457.96	18936956.00	53.82	7789.12	7177.00
6	3	5	10067.00	8606.00	157.65	0	Spot (Block6, Row5, Column3)	14038.74	13301.00	6221.02	0.02	0.44	2178.00	2242.43	2178.00	406.22	0.01	0.18	100.00	100.00	0.00	11123.00	11860.74	9616535.00	29.04	4498.40	4200.00
6	4	5	10359.00	8609.00	156.45	0	Spot (Block6, Row5, Column4)	5073.42	4814.00	1728.30	0.02	0.34	2180.00	2237.91	2180.00	369.95	0.01	0.17	100.00	98.00	0.00	2634.00	2893.42	3404262.00	7.66	2851.58	2843.00
6	5	5	10663.00	8610.00	147.00	0	Spot (Block6, Row5, Column5)	41546.49	42387.00	19757.96	0.01	0.48	2278.00	2331.47	2278.00	396.78	0.01	0.17	100.00	100.00	23.22	40109.00	39268.49	24512544.00	98.83	10310.65	8466.50
6	6	5	10966.00	8609.00	178.50	0	Spot (Block6, Row5, Column6)	3565.73	3418.00	806.13	0.02	0.23	2327.00	2442.41	2327.00	608.20	0.02	0.25	73.00	45.00	0.00	1091.00	1238.73	3177065.00	1.85	2563.83	2615.00
6	7	5	11263.00	8613.00	180.15	0	Spot (Block6, Row5, Column7)	34790.41	32066.00	17504.20	0.04	0.50	2397.00	2569.01	2397.00	793.03	0.03	0.31	100.00	100.00	6.60	29669.00	32393.41	31624548.00	40.63	8994.97	8805.00
6	8	5	11560.00	8611.00	149.15	0	Spot (Block6, Row5, Column8)	10854.47	9746.50	5293.64	0.05	0.49	2417.00	2504.25	2417.00	584.40	0.02	0.23	100.00	98.00	0.00	7329.50	8437.47	6599520.00	14.29	4230.39	3953.50
6	1	6	9461.00	8904.00	176.85	0	Spot (Block6, Row6, Column1)	9320.14	8263.00	4137.02	0.05	0.44	2106.00	2199.78	2106.00	459.42	0.02	0.21	100.00	100.00	0.00	6157.00	7214.14	8136486.00	15.50	3861.39	3828.00
6	2	6	9764.00	8903.00	187.00	0	Spot (Block6, Row6, Column2)	18062.64	17427.50	7263.60	0.02	0.40	2138.50	2287.34	2138.50	582.21	0.03	0.25	100.00	100.00	0.00	15289.00	15924.14	17809764.00	27.10	6379.80	6318.00
6	3	6	10056.00	8905.00	148.75	0	Spot (Block6, Row6, Column3)	15530.79	14132.00	7830.29	0.04	0.50	2120.00	2224.66	2120.00	463.86	0.02	0.21	100.00	100.00	0.00	12012.00	13410.79	9411659.00	28.69	4837.67	4354.00
6	4	6	10359.00	8907.00	182.05	0	Spot (Block6, Row6, Column4)	3581.71	3370.00	897.73	0.03	0.25	2125.00	2182.28	2125.00	347.71	0.01	0.16	95.00	77.00	0.00	1245.00	1456.71	3323826.00	4.02	2536.65	2526.00
6	5	6	10659.00	8908.00	146.95	0	Spot (Block6, Row6, Column5)	44920.60	47170.50	19064.56	0.02	0.42	2214.00	2270.38	2214.00	400.86	0.01	0.18	100.00	100.00	30.61	44956.50	42706.60	26413460.00	106.40	11073.34	9716.00
6	6	6	10959.00	8909.00	187.00	0	Spot (Block6, Row6, Column6)	3068.56	3016.50	569.14	0.01	0.19	2249.00	2329.37	2249.00	469.81	0.02	0.20	67.00	37.00	0.00	767.50	819.56	3013325.00	1.57	2507.61	2502.50
6	7	6	11262.00	8913.00	148.85	0	Spot (Block6, Row6, Column7)	10522.06	9728.50	4607.11	0.03	0.44	2307.00	2403.38	2307.00	598.81	0.02	0.25	100.00	100.00	0.00	7421.50	8215.06	6376371.00	13.56	4048.52	3686.00
6	8	6	11568.00	8918.00	149.95	0	Spot (Block6, Row6, Column8)	11629.17	10913.00	5565.81	0.03	0.48	2373.00	2391.32	2373.00	326.65	0.00	0.14	100.00	100.00	0.00	8540.00	9256.17	7175197.00	28.28	4269.23	4043.00
6	1	7	9461.00	9200.00	173.70	0	Spot (Block6, Row7, Column1)	6026.75	5578.50	2028.21	0.03	0.34	2060.50	2100.58	2060.50	330.27	0.01	0.16	99.00	99.00	0.00	3518.00	3966.25	5098632.00	11.89	3025.61	3001.00
6	2	7	9761.00	9202.00	206.90	0	Spot (Block6, Row7, Column2)	2493.11	2411.00	373.60	0.01	0.15	2074.00	2130.78	2074.00	438.30	0.01	0.21	42.00	14.00	0.00	337.00	419.11	3041589.00	0.83	2224.12	2202.00
6	3	7	10062.00	9210.00	206.35	0	Spot (Block6, Row7, Column3)	2474.97	2434.00	335.75	0.01	0.14	2062.00	2087.07	2062.00	297.35	0.01	0.14	57.00	31.00	0.00	372.00	412.97	2997188.00	1.30	2302.89	2283.00
6	4	7	10349.00	9209.00	197.50	0	Spot (Block6, Row7, Column4)	2557.56	2520.00	357.15	0.01	0.14	2069.00	2105.90	2069.00	342.86	0.01	0.16	60.00	28.00	0.00	451.00	488.56	2815874.00	1.32	2339.49	2299.00
6	5	7	10660.00	9208.00	188.50	0	Spot (Block6, Row7, Column5)	4162.06	4015.50	1021.81	0.02	0.25	2139.00	2219.78	2139.00	484.80	0.02	0.22	96.00	85.00	0.00	1876.50	2023.06	4162060.00	4.01	2742.75	2785.00
6	6	7	10957.00	9209.00	174.55	0	Spot (Block6, Row7, Column6)	23873.28	23532.50	9022.17	0.01	0.38	2285.00	2426.06	2285.00	648.31	0.03	0.27	100.00	100.00	0.00	21247.50	21588.28	20101298.00	33.08	7026.43	6709.00
6	7	7	11251.00	9215.00	150.40	0	Spot (Block6, Row7, Column7)	12040.30	11472.00	4983.59	0.02	0.41	2282.00	2356.69	2282.00	477.29	0.01	0.20	100.00	100.00	0.00	9190.00	9758.30	7440907.00	20.29	4769.84	4088.00
6	8	7	11561.00	9222.00	196.00	0	Spot (Block6, Row7, Column8)	5143.53	5108.00	934.18	0.00	0.18	2349.00	2386.97	2349.00	341.40	0.01	0.14	100.00	99.00	0.00	2759.00	2794.53	5601309.00	8.07	3200.84	3121.00
6	1	8	9449.00	9514.00	151.70	0	Spot (Block6, Row8, Column1)	5128.56	4690.00	2393.60	0.04	0.47	2050.00	2077.23	2050.00	303.14	0.01	0.15	99.00	98.00	0.00	2640.00	3078.56	3230993.00	10.07	2841.22	2787.50
6	2	8	9760.00	9505.00	168.85	0	Spot (Block6, Row8, Column2)	3220.74	3069.50	833.74	0.02	0.26	2011.00	2055.09	2011.00	313.28	0.01	0.15	92.00	78.00	0.00	1058.50	1209.74	2544386.00	3.72	2364.23	2375.00
6	3	8	10051.00	9507.00	154.15	0	Spot (Block6, Row8, Column3)	5687.68	5094.00	2352.61	0.05	0.41	2026.00	2086.05	2026.00	359.08	0.01	0.17	99.00	96.00	0.00	3068.00	3661.68	3685619.00	10.03	2829.40	2885.00
6	4	8	10359.00	9504.00	154.80	0	Spot (Block6, Row8, Column4)	46582.08	50710.00	18152.26	0.04	0.39	2063.00	2106.75	2063.00	391.10	0.01	0.19	100.00	100.00	33.23	48647.00	44519.08	30697804.00	113.72	10905.61	9614.00
6	5	8	10657.00	9509.00	204.05	0	Spot (Block6, Row8, Column5)	2384.02	2336.00	356.76	0.01	0.15	2107.00	2185.52	2107.00	440.22	0.02	0.20	33.00	5.00	0.00	229.00	277.02	2827453.00	0.45	2203.34	2083.00
6	6	8	10957.00	9510.00	157.85	0	Spot (Block6, Row8, Column6)	20194.82	18366.00	9150.04	0.04	0.45	2226.00	2369.92	2226.00	588.96	0.03	0.25	100.00	100.00	0.00	16140.00	17968.82	13853644.00	30.26	5870.35	5671.50
6	7	8	11256.00	9511.00	153.40	0	Spot (Block6, Row8, Column7)	5565.98	5315.00	1778.11	0.02	0.32	2273.00	2328.16	2273.00	436.29	0.01	0.19	100.00	98.00	0.00	3042.00	3292.98	3606758.00	7.42	3107.84	3058.00
6	8	8	11541.00	9509.00	140.60	0	Spot (Block6, Row8, Column8)	4125.67	3958.00	1373.54	0.02	0.33	2397.00	2437.35	2397.00	367.59	0.01	0.15	99.00	91.00	0.00	1561.00	1728.67	2211360.00	4.59	3278.69	3256.00
7	1	1	13973.00	7424.00	159.65	0	Spot (Block7, Row1, Column1)	54892.12	65535.00	13896.84	0.08	0.25	1126.00	1192.84	1126.00	291.26	0.03	0.24	100.00	100.00	52.64	64409.00	53766.12	38479708.00	184.37	12644.82	10860.50
7	2	1	14261.00	7430.00	153.80	0	Spot (Block7, Row1, Column2)	3470.04	3114.00	1399.09	0.05	0.40	1105.00	1149.96	1105.00	231.47	0.02	0.20	100.00	100.00	0.00	2009.00	2365.04	2262467.00	10.02	1650.74	1625.00
7	3	1	14565.00	7432.00	176.80	0	Spot (Block7, Row1, Column3)	1290.50	1286.00	125.90	0.00	0.10	1084.00	1097.95	1084.00	105.57	0.01	0.10	81.00	44.00	0.00	202.00	206.50	1127898.00	1.82	1174.67	1174.50
7	4	1	14860.00	7437.00	154.65	0	Spot (Block7, Row1, Column4)	2893.19	2715.50	1001.41	0.03	0.35	1086.00	1099.11	1086.00	102.38	0.01	0.09	100.00	100.00	0.00	1629.50	1807.19	1897935.00	17.52	1518.55	1470.00
7	5	1	15172.00	7441.00	183.35	0	Spot (Block7, Row1, Column5)	1399.95	1375.00	187.48	0.01	0.13	1090.00	1102.56	1090.00	91.43	0.00	0.08	89.00	71.00	0.00	285.00	309.95	1318750.00	3.25	1173.58	1160.00
7	6	1	15462.00	7440.00	153.10	0	Spot (Block7, Row1, Column6)	4138.17	3789.00	1571.37	0.04	0.38	1110.00	1126.25	1110.00	99.89	0.01	0.09	100.00	100.00	0.00	2679.00	3028.17	2648429.00	30.15	1798.85	1685.00
7	7	1	15761.00	7444.00	160.65	0	Spot (Block7, Row1, Column7)	2217.74	2094.00	724.86	0.02	0.33	1110.00	1155.29	1110.00	296.19	0.02	0.26	96.00	71.00	0.00	984.00	1107.74	1581251.00	3.59	1381.96	1339.00
7	8	1	16055.00	7442.00	161.30	0	Spot (Block7, Row1, Column8)	63774.08	65535.00	6502.27	0.01	0.10	1217.00	1309.32	1217.00	444.59	0.03	0.34	100.00	100.00	90.67	64318.00	62557.08	45790228.00	140.50	16793.30	14568.00
7	1	2	13968.00	7713.00	219.80	0	Spot (Block7, Row2, Column1)	1258.18	1216.00	139.64	0.01	0.11	1105.00	1139.88	1105.00	216.83	0.01	0.19	26.00	5.00	0.00	111.00	153.18	1740062.00	0.55	1201.78	1186.00
7	2	2	14260.00	7730.00	152.85	0	Spot (Block7, Row2, Column2)	1344.73	1320.00	144.43	0.01	0.11	1095.00	1105.28	1095.00	92.71	0.00	0.08	86.00	66.00	0.00	225.00	249.73	868697.00	2.58	1194.32	1186.00
7	3	2	14574.00	7727.00	192.70	0	Spot (Block7, Row2, Column3)	1255.94	1241.00	125.70	0.01	0.10	1074.00	1078.84	1074.00	88.13	0.00	0.08	79.00	47.00	0.00	167.00	181.94	1323762.00	2.01	1175.15	1178.00
7	4	2	14875.00	7738.00	218.25	0	Spot (Block7, Row2, Column4)	1276.79	1260.00	107.86	0.01	0.08	1085.00	1094.04	1085.00	103.87	0.00	0.09	79.00	36.00	0.00	175.00	191.79	1735153.00	1.76	1170.97	1172.00
7	5	2	15172.00	7731.00	191.95	0	Spot (Block7, Row2, Column5)	1857.04	1784.00	331.18	0.02	0.18	1093.00	1113.53	1093.00	134.52	0.01	0.12	99.00	98.00	0.00	691.00	764.04	1923892.00	5.53	1322.51	1317.50
7	6	2	15467.00	7735.00	147.00	-50	Spot (Block7, Row2, Column6)	1363.01	1340.50	135.50	0.01	0.10	1115.00	1255.38	1115.00	501.25	0.05	0.40	6.00	0.00	0.00	225.50	248.01	801451.00	0.21	1333.94	1312.00
7	7	2	15764.00	7735.00	216.05	0	Spot (Block7, Row2, Column7)	1243.99	1217.00	117.08	0.01	0.09	1097.00	1125.42	1097.00	178.46	0.01	0.16	37.00	5.00	0.00	120.00	146.99	1660721.00	0.66	1147.15	1120.00
7	8	2	16099.00	7725.00	215.50	0	Spot (Block7, Row2, Column8)	1346.91	1321.00	146.68	0.01	0.11	1205.00	1278.32	1205.00	568.71	0.03	0.44	0.00	0.00	0.00	116.00	141.91	1786001.00	0.12	1268.30	1262.00
7	1	3	13975.00	8022.00	166.75	0	Spot (Block7, Row3, Column1)	1514.02	1510.00	181.03	0.00	0.12	1093.00	1098.47	1093.00	97.22	0.00	0.09	98.00	91.00	0.00	417.00	421.02	1164280.00	4.27	1236.46	1232.50
7	2	3	14247.00	8032.00	197.90	0	Spot (Block7, Row3, Column2)	1300.83	1302.00	81.61	0.00	0.06	1098.00	1121.34	1098.00	144.75	0.01	0.13	76.00	12.00	0.00	204.00	202.83	1451729.00	1.24	1190.24	1187.00
7	3	3	14537.00	8023.00	138.50	0	Spot (Block7, Row3, Column3)	2193.21	1606.50	2239.01	0.14	1.02	1082.00	1091.94	1082.00	110.41	0.00	0.10	98.00	95.00	0.00	524.50	1111.21	1144855.00	9.97	1476.21	1350.00
7	4	3	14864.00	8032.00	150.35	0	Spot (Block7, Row3, Column4)	5520.60	5088.50	2111.44	0.04	0.38	1082.00	1091.61	1082.00	116.70	0.00	0.11	100.00	100.00	0.00	4006.50	4438.60	3422774.00	37.95	2252.87	2066.00
7	5	3	15163.00	8040.00	185.40	0	Spot (Block7, Row3, Column5)	1385.36	1363.00	201.03	0.01	0.15	1085.00	1168.16	1085.00	429.19	0.03	0.37	28.00	0.00	0.00	278.00	300.36	1339639.00	0.51	1161.49	1152.00
7	6	3	15470.00	8035.00	210.00	0	Spot (Block7, Row3, Column6)	38035.26	34054.00	18417.75	0.05	0.48	1132.00	1410.17	1132.00	709.80	0.10	0.50	100.00	100.00	18.75	32922.00	36903.26	47658412.00	51.60	9679.41	9577.00
7	7	3	15766.00	8037.00	147.00	-50	Spot (Block7, Row3, Column7)	1354.83	1341.00	189.07	0.00	0.14	1098.00	1236.70	1098.00	529.00	0.05	0.43	3.00	0.00	0.00	243.00	256.83	799348.00	0.22	1207.85	1192.00
7	8	3	16066.00	8049.00	157.70	0	Spot (Block7, Row3, Column8)	8631.05	7914.00	3490.76	0.04	0.40	1136.00	1163.15	1136.00	156.71	0.01	0.13	100.00	100.00	0.00	6778.00	7495.05	5955428.00	47.66	3088.02	2525.00
7	1	4	13964.00	8326.00	151.10	0	Spot (Block7, Row4, Column1)	5271.62	4949.00	2142.36	0.03	0.41	1086.00	1112.29	1086.00	166.72	0.01	0.15	100.00	100.00	0.00	3863.00	4185.62	3294761.00	24.95	2104.69	1928.00
7	2	4	14266.00	8331.00	172.45	0	Spot (Block7, Row4, Column2)	7315.09	7182.00	2858.33	0.01	0.39	1123.00	1176.01	1123.00	211.43	0.02	0.18	100.00	100.00	0.00	6059.00	6192.09	6034953.00	29.04	2517.49	2499.00
7	3	4	14570.00	8326.00	151.30	0	Spot (Block7, Row4, Column3)	10009.11	9714.00	4110.96	0.01	0.41	1104.00	1157.52	1104.00	235.89	0.02	0.20	100.00	100.00	0.00	8610.00	8905.11	6275712.00	37.52	3238.46	2852.50
7	4	4	14851.00	8327.00	199.55	0	Spot (Block7, Row4, Column4)	1287.29	1284.00	98.96	0.00	0.08	1080.00	1092.69	1080.00	102.80	0.01	0.09	86.00	48.00	0.00	204.00	207.29	1452063.00	1.89	1182.92	1176.00
7	5	4	15164.00	8334.00	147.00	-50	Spot (Block7, Row4, Column5)	1804.94	1322.50	1837.72	0.14	1.02	1046.00	1063.36	1046.00	112.29	0.01	0.11	90.00	64.00	0.00	276.50	758.94	1064913.00	6.60	1240.18	1239.00
7	6	4	15467.00	8337.00	193.50	0	Spot (Block7, Row4, Column6)	2415.93	2378.50	476.67	0.01	0.20	1077.00	1182.26	1077.00	474.29	0.04	0.40	98.00	76.00	0.00	1301.50	1338.93	2541556.00	2.60	1411.68	1406.00
7	7	4	15762.00	8335.00	191.00	0	Spot (Block7, Row4, Column7)	1312.27	1275.00	183.56	0.01	0.14	1088.00	1124.20	1088.00	214.68	0.01	0.19	37.00	13.00	0.00	187.00	224.27	1351638.00	0.88	1167.76	1180.00
7	8	4	16059.00	8340.00	199.35	0	Spot (Block7, Row4, Column8)	1315.76	1296.00	150.13	0.01	0.11	1112.00	1125.97	1112.00	111.15	0.01	0.10	71.00	39.00	0.00	184.00	203.76	1480230.00	1.71	1173.39	1175.00
7	1	5	13969.00	8637.00	165.30	0	Spot (Block7, Row5, Column1)	4286.02	3388.50	2436.53	0.10	0.57	1067.00	1192.53	1067.00	470.82	0.05	0.39	98.00	84.00	0.00	2321.50	3219.02	3248802.00	6.57	1690.02	1638.50
7	2	5	14261.00	8629.00	156.05	0	Spot (Block7, Row5, Column2)	9709.28	9503.00	3589.51	0.01	0.37	1104.00	1187.48	1104.00	276.54	0.03	0.23	100.00	100.00	0.00	8399.00	8605.28	6514928.00	30.82	3100.24	2930.50
7	3	5	14563.00	8630.00	158.35	0	Spot (Block7, Row5, Column3)	23293.56	20402.50	12186.70	0.06	0.52	1086.00	1157.22	1086.00	278.69	0.03	0.24	100.00	100.00	0.00	19316.50	22207.56	16072559.00	79.43	4920.41	4630.00
7	4	5	14863.00	8632.00	149.70	0	Spot (Block7, Row5, Column4)	3068.38	2799.00	978.99	0.04	0.32	1034.00	1081.44	1034.00	208.30	0.02	0.19	100.00	100.00	0.00	1765.00	2034.38	1893189.00	9.54	1587.53	1544.50
7	5	5	15163.00	8633.00	147.50	0	Spot (Block7, Row5, Column5)	11535.79	11366.00	5173.93	0.01	0.45	1015.00	1035.65	1015.00	118.21	0.01	0.11	100.00	100.00	0.00	10351.00	10520.79	6852259.00	88.83	3484.89	3094.00
7	6	5	15471.00	8626.00	192.05	0	Spot (Block7, Row5, Column6)	1211.45	1195.00	109.44	0.01	0.09	1036.00	1061.71	1036.00	137.79	0.01	0.13	59.00	20.00	0.00	159.00	175.45	1257480.00	1.09	1120.62	1092.50
7	7	5	15765.00	8638.00	180.65	0	Spot (Block7, Row5, Column7)	5006.54	4716.50	1787.13	0.03	0.36	1079.00	1097.90	1079.00	141.36	0.01	0.13	100.00	100.00	0.00	3637.50	3927.54	4575977.00	27.65	2189.46	2181.00
7	8	5	16063.00	8636.00	157.70	0	Spot (Block7, Row5, Column8)	1811.40	1750.00	378.38	0.01	0.21	1079.00	1088.41	1079.00	110.81	0.00	0.10	99.00	98.00	0.00	671.00	732.40	1238996.00	6.52	1276.77	1266.00
7	1	6	13961.00	8928.00	208.10	0	Spot (Block7, Row6, Column1)	33969.26	28537.00	18828.46	0.08	0.55	1065.00	1300.90	1065.00	674.37	0.09	0.52	100.00	100.00	13.15	27472.00	32904.26	41850304.00	48.44	8334.43	8015.00
7	2	6	14257.00	8926.00	204.60	0	Spot (Block7, Row6, Column2)	3120.85	3068.50	994.99	0.01	0.32	1066.00	1183.20	1066.00	461.50	0.05	0.39	99.00	83.00	0.00	2002.50	2054.85	3701326.00	4.20	1676.51	1580.50
7	3	6	14556.00	8928.00	149.65	0	Spot (Block7, Row6, Column3)	5447.92	5101.00	2384.16	0.03	0.44	1020.50	1083.05	1020.50	215.70	0.03	0.20	100.00	100.00	0.00	4080.50	4427.42	3355918.00	20.24	2068.96	1788.50
7	4	6	14860.00	8932.00	164.70	0	Spot (Block7, Row6, Column4)	1265.41	1267.00	160.49	0.00	0.13	995.00	1014.82	995.00	105.20	0.01	0.10	83.00	56.00	0.00	272.00	270.41	954116.00	2.38	1115.10	1101.00
7	5	6	15164.00	8934.00	148.55	0	Spot (Block7, Row6, Column5)	5692.57	5325.50	2751.57	0.03	0.48	993.00	1009.15	993.00	105.17	0.01	0.10	100.00	100.00	0.00	4332.50	4699.57	3404156.00	44.53	2151.12	1922.50
7	6	6	15480.00	8942.00	185.95	0	Spot (Block7, Row6, Column6)	1171.22	1165.50	89.31	0.00	0.08	1022.00	1040.24	1022.00	101.43	0.01	0.10	62.00	22.00	0.00	143.50	149.22	1140764.00	1.29	1100.74	1104.00
7	7	6	15766.00	8941.00	158.90	0	Spot (Block7, Row6, Column7)	1391.21	1401.00	189.61	0.00	0.14	1037.00	1055.63	1037.00	110.02	0.01	0.10	87.00	74.00	0.00	364.00	354.21	972459.00	3.05	1164.45	1138.00
7	8	6	16070.00	8943.00	167.00	0	Spot (Block7, Row6, Column8)	1517.15	1499.00	205.51	0.01	0.14	1052.00	1058.57	1052.00	88.22	0.00	0.08	98.00	91.00	0.00	447.00	465.15	1169721.00	5.20	1196.54	1189.00
7	1	7	13963.00	9228.00	168.00	0	Spot (Block7, Row7, Column1)	8928.07	8298.00	3960.03	0.03	0.44	1003.00	1115.62	1003.00	427.99	0.05	0.38	100.00	100.00	0.00	7295.00	7925.07	7044245.00	18.25	2606.52	2593.00
7	2	7	14266.00	9226.00	165.75	0	Spot (Block7, Row7, Column2)	1154.36	1150.00	111.81	0.00	0.10	991.00	1032.67	991.00	181.63	0.02	0.18	45.00	4.00	0.00	159.00	163.36	879622.00	0.67	1070.32	1064.00
7	3	7	14566.00	9217.00	221.85	0	Spot (Block7, Row7, Column3)	1117.71	1105.50	104.62	0.00	0.09	979.00	986.73	979.00	102.79	0.00	0.10	64.00	23.00	0.00	126.50	138.71	1573734.00	1.27	1025.91	1013.00
7	4	7	14849.00	9235.00	188.40	0	Spot (Block7, Row7, Column4)	1173.02	1173.00	129.58	0.00	0.11	980.00	993.10	980.00	109.11	0.01	0.11	73.00	38.00	0.00	193.00	193.02	1164809.00	1.65	1035.69	1021.00
7	5	7	15149.00	9238.00	195.45	0	Spot (Block7, Row7, Column5)	1205.54	1198.00	108.19	0.00	0.09	991.00	1020.10	991.00	136.91	0.01	0.13	74.00	30.00	0.00	207.00	214.54	1300776.00	1.35	1103.76	1095.50
7	6	7	15460.00	9242.00	191.15	0	Spot (Block7, Row7, Column6)	3784.97	3894.00	1258.39	0.01	0.33	1054.00	1210.59	1054.00	567.28	0.06	0.47	96.00	85.00	0.00	2840.00	2730.97	3894736.00	4.54	1886.59	1667.00
7	7	7	15752.00	9239.00	169.85	0	Spot (Block7, Row7, Column7)	1587.22	1506.00	320.50	0.02	0.20	1053.00	1099.57	1053.00	239.99	0.02	0.22	82.00	46.00	0.00	453.00	534.22	1271362.00	2.03	1201.21	1203.00
7	8	7	16066.00	9232.00	190.80	0	Spot (Block7, Row7, Column8)	3195.51	3230.00	561.40	0.00	0.18	1079.00	1083.56	1079.00	104.25	0.00	0.10	100.00	100.00	0.00	2151.00	2116.51	3278593.00	20.26	1720.21	1669.50
7	1	8	13951.00	9527.00	149.50	0	Spot (Block7, Row8, Column1)	2957.82	2844.00	1166.26	0.02	0.39	989.00	1015.49	989.00	153.66	0.01	0.15	100.00	99.00	0.00	1855.00	1968.82	1810184.00	12.64	1483.07	1386.00
7	2	8	14261.00	9529.00	202.95	0	Spot (Block7, Row8, Column2)	1133.86	1114.50	120.25	0.01	0.11	977.00	980.55	977.00	98.03	0.00	0.10	71.00	40.00	0.00	137.50	156.86	1328883.00	1.56	1041.01	1036.00
7	3	8	14553.00	9526.00	164.35	0	Spot (Block7, Row8, Column3)	1215.54	1196.00	137.27	0.01	0.11	949.00	962.65	949.00	109.94	0.01	0.11	90.00	64.00	0.00	247.00	266.54	911657.00	2.30	1053.56	1040.00
7	4	8	14861.00	9533.00	155.10	0	Spot (Block7, Row8, Column4)	16077.35	15264.00	7324.26	0.02	0.46	984.00	1000.75	984.00	129.84	0.01	0.13	100.00	100.00	0.00	14280.00	15093.35	10659284.00	116.11	4109.91	3627.50
7	5	8	15146.00	9533.00	177.90	0	Spot (Block7, Row8, Column5)	1168.15	1135.00	135.97	0.01	0.12	1003.00	1114.63	1003.00	498.40	0.05	0.45	0.00	0.00	0.00	132.00	165.15	1036148.00	0.11	1092.31	1087.00
7	6	8	15460.00	9536.00	206.90	0	Spot (Block7, Row8, Column6)	41324.17	40054.00	20022.83	0.01	0.48	1102.00	1365.83	1102.00	787.14	0.09	0.58	100.00	100.00	29.22	38952.00	40222.17	50209244.00	50.76	10133.21	10371.00
7	7	8	15761.00	9535.00	155.00	0	Spot (Block7, Row8, Column7)	2574.52	2463.00	775.08	0.02	0.30	1096.00	1214.08	1096.00	537.83	0.04	0.44	95.00	63.00	0.00	1367.00	1478.52	1699183.00	2.53	1477.28	1453.00
7	8	8	16048.00	9539.00	150.30	0	Spot (Block7, Row8, Column8)	2865.06	2689.00	885.33	0.03	0.31	1091.00	1105.58	1091.00	126.78	0.01	0.11	100.00	100.00	0.00	1598.00	1774.06	1762013.00	13.88	1622.48	1551.00
8	1	1	18474.00	7448.00	158.70	0	Spot (Block8, Row1, Column1)	54977.41	65535.00	13565.24	0.08	0.25	2156.00	2203.86	2156.00	377.66	0.01	0.17	100.00	100.00	53.38	63379.00	52821.41	38209628.00	139.74	14488.05	12145.50
8	2	1	18773.00	7458.00	169.90	0	Spot (Block8, Row1, Column2)	2900.19	2856.50	388.91	0.01	0.13	2106.50	2156.92	2106.50	309.82	0.01	0.14	92.00	64.00	0.00	750.00	793.69	2337551.00	2.40	2403.11	2407.50
8	3	1	19072.00	7461.00	196.40	0	Spot (Block8, Row1, Column3)	2405.28	2385.00	247.71	0.00	0.10	2076.00	2086.09	2076.00	194.95	0.00	0.09	66.00	38.00	0.00	309.00	329.28	2628976.00	1.64	2267.69	2272.50
8	4	1	19359.00	7455.00	176.80	0	Spot (Block8, Row1, Column4)	2762.77	2720.00	358.64	0.01	0.13	2064.00	2079.87	2064.00	193.18	0.00	0.09	93.00	79.00	0.00	656.00	698.77	2411902.00	3.54	2290.50	2219.00
8	5	1	19665.00	7462.00	207.50	0	Spot (Block8, Row1, Column5)	2429.36	2394.00	260.74	0.01	0.11	2056.00	2067.98	2056.00	190.60	0.00	0.09	75.00	45.00	0.00	338.00	373.36	2980824.00	1.90	2147.97	2138.00
8	6	1	19958.00	7462.00	192.30	0	Spot (Block8, Row1, Column6)	2651.08	2589.50	345.98	0.01	0.13	2030.00	2061.11	2030.00	193.60	0.01	0.09	94.00	69.00	0.00	559.50	621.08	2757128.00	3.05	2275.04	2246.00
8	7	1	20260.00	7461.00	178.95	0	Spot (Block8, Row1, Column7)	2679.57	2594.00	453.90	0.01	0.17	2015.00	2074.59	2015.00	348.99	0.01	0.17	79.00	36.00	0.00	579.00	664.57	2392852.00	1.73	2292.64	2272.00
8	8	1	20558.00	7466.00	160.75	0	Spot (Block8, Row1, Column8)	64196.85	65535.00	5379.06	0.01	0.08	2082.50	2170.56	2082.50	492.61	0.02	0.23	100.00	100.00	91.88	63452.50	62114.35	45836992.00	125.91	19091.81	16411.00
8	1	2	18464.00	7763.00	217.80	0	Spot (Block8, Row2, Column1)	2341.92	2303.00	246.85	0.01	0.11	2067.00	2116.23	2067.00	273.77	0.01	0.13	46.00	16.00	0.00	236.00	274.92	3168616.00	0.82	2216.65	2198.50
8	2	2	18768.00	7760.00	158.35	0	Spot (Block8, Row2, Column2)	2547.92	2503.50	223.55	0.01	0.09	2058.50	2087.12	2058.50	210.65	0.01	0.10	90.00	55.00	0.00	445.00	489.42	1758068.00	2.19	2289.91	2298.00
8	3	2	19064.00	7762.00	210.10	0	Spot (Block8, Row2, Column3)	2394.43	2367.00	243.85	0.01	0.10	2026.00	2062.67	2026.00	195.14	0.01	0.09	71.00	39.00	0.00	341.00	368.43	3002616.00	1.70	2191.68	2183.50
8	4	2	19369.00	7768.00	209.15	0	Spot (Block8, Row2, Column4)	2384.94	2355.50	219.22	0.01	0.09	2022.00	2057.20	2022.00	191.06	0.01	0.09	77.00	42.00	0.00	333.50	362.94	2957321.00	1.72	2206.61	2193.50
8	5	2	19674.00	7761.00	197.85	0	Spot (Block8, Row2, Column5)	3269.52	3253.00	503.83	0.00	0.15	2000.00	2040.11	2000.00	186.85	0.01	0.09	100.00	99.00	0.00	1253.00	1269.52	3609550.00	6.58	2486.15	2476.00
8	6	2	19959.00	7753.00	194.90	0	Spot (Block8, Row2, Column6)	2411.47	2393.00	215.59	0.00	0.09	2004.00	2043.68	2004.00	216.80	0.01	0.11	81.00	40.00	0.00	389.00	407.47	2599562.00	1.70	2203.21	2196.00
8	7	2	20271.00	7768.00	179.85	0	Spot (Block8, Row2, Column7)	2306.43	2290.00	208.36	0.00	0.09	1989.00	2009.01	1989.00	171.95	0.00	0.09	71.00	38.00	0.00	301.00	317.43	2089627.00	1.73	2201.45	2175.00
8	8	2	20562.00	7770.00	213.50	0	Spot (Block8, Row2, Column8)	2264.86	2224.00	183.81	0.01	0.08	2030.00	2094.49	2030.00	361.80	0.01	0.17	30.00	0.00	0.00	194.00	234.86	2946583.00	0.47	2161.79	2131.00
8	1	3	18470.00	8048.00	186.35	0	Spot (Block8, Row3, Column1)	2669.45	2632.50	350.09	0.01	0.13	2041.00	2075.22	2041.00	220.49	0.01	0.11	87.00	67.00	0.00	591.50	628.45	2610719.00	2.69	2233.93	2245.00
8	2	3	18759.00	8052.00	202.90	0	Spot (Block8, Row3, Column2)	2466.12	2438.00	277.14	0.00	0.11	2057.00	2079.21	2057.00	213.72	0.00	0.10	71.00	45.00	0.00	381.00	409.12	2885363.00	1.81	2205.93	2196.50
8	3	3	19047.00	8048.00	168.50	0	Spot (Block8, Row3, Column3)	2736.72	2667.50	368.45	0.01	0.13	2063.00	2071.26	2063.00	198.81	0.00	0.10	94.00	80.00	0.00	604.50	673.72	2172955.00	3.35	2281.39	2209.00
8	4	3	19365.00	8054.00	188.25	0	Spot (Block8, Row3, Column4)	2913.35	2795.00	528.44	0.02	0.18	2019.00	2056.58	2019.00	189.74	0.01	0.09	95.00	83.00	0.00	776.00	894.35	2892952.00	4.52	2316.00	2290.00
8	5	3	19667.00	8062.00	177.30	0	Spot (Block8, Row3, Column5)	2523.40	2516.50	267.89	0.00	0.11	1999.00	2058.01	1999.00	220.05	0.01	0.11	85.00	60.00	0.00	517.50	524.40	2215542.00	2.11	2214.66	2186.50
8	6	3	19968.00	8058.00	185.85	0	Spot (Block8, Row3, Column6)	7335.20	7071.00	2568.13	0.02	0.35	2000.00	2065.32	2000.00	255.53	0.01	0.12	100.00	100.00	0.00	5071.00	5335.20	7122478.00	20.62	3491.89	3414.00
8	7	3	20277.00	8065.00	212.40	0	Spot (Block8, Row3, Column7)	2332.16	2299.00	209.18	0.01	0.09	1990.00	2039.58	1990.00	228.38	0.01	0.11	64.00	28.00	0.00	309.00	342.16	3008491.00	1.28	2152.94	2139.50
8	8	3	20566.00	8062.00	158.90	0	Spot (Block8, Row3, Column8)	9134.14	8525.50	3086.55	0.03	0.34	2058.00	2084.35	2058.00	262.59	0.01	0.13	100.00	100.00	0.00	6467.50	7076.14	6375632.00	26.85	3869.12	3690.00
8	1	4	18469.00	8356.00	178.70	0	Spot (Block8, Row4, Column1)	2919.83	2839.00	476.38	0.01	0.16	2079.00	2102.93	2079.00	230.56	0.00	0.11	93.00	76.00	0.00	760.00	840.83	2601571.00	3.54	2402.12	2394.50
8	2	4	18762.00	8356.00	189.80	0	Spot (Block8, Row4, Column2)	2977.78	2916.00	430.67	0.01	0.14	2092.00	2114.33	2092.00	239.12	0.00	0.11	96.00	82.00	0.00	824.00	885.78	3031377.00	3.61	2393.21	2378.00
8	3	4	19066.00	8355.00	153.90	0	Spot (Block8, Row4, Column3)	5376.09	5291.00	1288.25	0.01	0.24	2076.50	2087.40	2076.50	214.39	0.00	0.10	100.00	100.00	0.00	3214.50	3299.59	3478329.00	15.34	2996.41	2903.00
8	4	4	19350.00	8364.00	200.40	0	Spot (Block8, Row4, Column4)	2387.73	2365.00	225.73	0.00	0.09	2007.00	2053.20	2007.00	205.33	0.01	0.10	78.00	37.00	0.00	358.00	380.73	2707691.00	1.63	2236.86	2206.00
8	5	4	19657.00	8372.00	196.10	0	Spot (Block8, Row4, Column5)	2468.44	2410.00	396.53	0.01	0.16	1989.00	2033.33	1989.00	198.65	0.01	0.10	83.00	54.00	0.00	421.00	479.44	2695532.00	2.19	2236.54	2220.50
8	6	4	19964.00	8355.00	196.35	0	Spot (Block8, Row4, Column6)	3408.81	3350.00	531.36	0.01	0.16	1998.00	2046.11	1998.00	329.70	0.01	0.16	100.00	92.00	0.00	1352.00	1410.81	3725830.00	4.13	2393.18	2395.50
8	7	4	20257.00	8370.00	196.60	0	Spot (Block8, Row4, Column7)	2431.85	2405.00	280.48	0.00	0.12	2002.00	2100.12	2002.00	480.97	0.02	0.23	41.00	4.00	0.00	403.00	429.85	2655578.00	0.69	2188.70	2175.00
8	8	4	20567.00	8378.00	213.25	0	Spot (Block8, Row4, Column8)	2367.93	2361.50	226.53	0.00	0.10	2082.00	2099.86	2082.00	191.28	0.00	0.09	62.00	33.00	0.00	279.50	285.93	3059367.00	1.40	2198.92	2174.00
8	1	5	18468.00	8654.00	154.70	0	Spot (Block8, Row5, Column1)	3627.42	3533.00	727.52	0.01	0.20	2083.00	2109.68	2083.00	262.97	0.01	0.12	99.00	94.00	0.00	1450.00	1544.42	2383214.00	5.77	2533.46	2520.50
8	2	5	18763.00	8651.00	154.15	0	Spot (Block8, Row5, Column2)	11768.12	11818.00	3668.01	0.00	0.31	2096.00	2160.33	2096.00	356.86	0.01	0.17	100.00	100.00	0.00	9722.00	9672.12	7684579.00	26.92	4438.85	4146.50
8	3	5	19063.00	8656.00	168.25	0	Spot (Block8, Row5, Column3)	4585.34	4474.00	1240.72	0.01	0.27	2079.00	2098.45	2079.00	238.98	0.00	0.11	100.00	99.00	0.00	2395.00	2506.34	3608659.00	10.41	2652.55	2701.00
8	4	5	19361.00	8651.00	191.70	0	Spot (Block8, Row5, Column4)	2553.97	2502.00	284.18	0.01	0.11	2033.00	2064.87	2033.00	210.26	0.01	0.10	90.00	55.00	0.00	469.00	520.97	2648471.00	2.33	2230.85	2235.00
8	5	5	19672.00	8656.00	153.25	0	Spot (Block8, Row5, Column5)	5642.75	5491.00	1768.92	0.01	0.31	1993.00	2031.36	1993.00	216.96	0.01	0.11	100.00	100.00	0.00	3498.00	3649.75	3617005.00	16.65	2915.10	2829.50
8	6	5	19971.00	8659.00	206.20	0	Spot (Block8, Row5, Column6)	2332.21	2318.00	249.82	0.00	0.11	1997.00	2077.46	1997.00	466.67	0.02	0.22	28.00	0.00	0.00	321.00	335.21	2819638.00	0.55	2162.49	2141.00
8	7	5	20269.00	8663.00	184.50	0	Spot (Block8, Row5, Column7)	26088.61	23960.00	12836.39	0.04	0.49	2059.00	2187.95	2059.00	603.36	0.03	0.28	100.00	100.00	0.10	21901.00	24029.61	25045068.00	39.61	7333.86	7421.00
8	8	5	20567.00	8656.00	189.55	0	Spot (Block8, Row5, Column8)	2538.08	2499.50	305.34	0.01	0.12	2081.00	2137.11	2081.00	402.01	0.01	0.19	53.00	14.00	0.00	418.50	457.08	2578691.00	1.00	2216.02	2164.00
8	1	6	18463.00	8950.00	184.65	0	Spot (Block8, Row6, Column1)	6680.82	6331.00	2321.02	0.02	0.35	2080.00	2138.53	2080.00	379.80	0.01	0.18	100.00	100.00	0.00	4251.00	4600.82	6406904.00	11.96	3372.25	3324.00
8	2	6	18764.00	8951.00	196.10	0	Spot (Block8, Row6, Column2)	15558.05	15176.00	6056.85	0.01	0.39	2089.00	2184.65	2089.00	460.90	0.02	0.21	100.00	100.00	0.00	13087.00	13469.05	16911596.00	29.02	5630.61	5600.50
8	3	6	19054.00	8951.00	177.50	0	Spot (Block8, Row6, Column3)	3040.59	2823.00	588.61	0.03	0.19	2006.00	2080.77	2006.00	329.93	0.02	0.16	94.00	66.00	0.00	817.00	1034.59	2669641.00	2.91	2326.99	2320.00
8	4	6	19357.00	8966.00	196.25	0	Spot (Block8, Row6, Column4)	2436.54	2384.00	292.85	0.01	0.12	1986.00	2027.81	1986.00	210.58	0.01	0.10	74.00	47.00	0.00	398.00	450.54	2660707.00	1.94	2207.10	2165.50
8	5	6	19661.00	8951.00	150.55	0	Spot (Block8, Row6, Column5)	3914.23	3838.00	888.16	0.01	0.23	1988.00	2019.51	1988.00	215.42	0.01	0.11	100.00	99.00	0.00	1850.00	1926.23	2430734.00	8.80	2584.15	2553.50
8	6	6	19971.00	8966.00	205.45	0	Spot (Block8, Row6, Column6)	2214.44	2194.00	220.03	0.00	0.10	1990.00	2070.19	1990.00	379.34	0.02	0.18	26.00	1.00	0.00	204.00	224.44	2655113.00	0.38	2084.30	2079.00
8	7	6	20269.00	8965.00	184.55	0	Spot (Block8, Row6, Column7)	2426.80	2381.00	261.10	0.01	0.11	1993.00	2067.05	1993.00	397.09	0.02	0.19	48.00	10.00	0.00	388.00	433.80	2332156.00	0.91	2138.08	2134.50
8	8	6	20571.00	8948.00	212.70	0	Spot (Block8, Row6, Column8)	2316.46	2297.50	218.66	0.00	0.09	1988.00	2014.52	1988.00	180.24	0.01	0.09	73.00	40.00	0.00	309.50	328.46	2988230.00	1.68	2116.63	2095.50
8	1	7	18459.00	9250.00	196.20	0	Spot (Block8, Row7, Column1)	3016.81	2889.00	552.11	0.02	0.18	2011.00	2055.03	2011.00	252.10	0.01	0.12	96.00	82.00	0.00	878.00	1005.81	3294356.00	3.82	2368.94	2348.00
8	2	7	18756.00	9250.00	231.55	0	Spot (Block8, Row7, Column2)	2229.70	2180.00	259.00	0.01	0.12	1971.00	2033.34	1971.00	355.52	0.01	0.17	31.00	3.00	0.00	209.00	258.70	3435974.00	0.55	2026.90	2040.00
8	3	7	19060.00	9250.00	209.55	0	Spot (Block8, Row7, Column3)	2226.54	2194.00	240.43	0.01	0.11	1929.50	1965.25	1929.50	219.33	0.01	0.11	59.00	28.00	0.00	264.50	297.04	2774265.00	1.19	2102.75	2080.00
8	4	7	19361.00	9248.00	208.95	0	Spot (Block8, Row7, Column4)	2271.94	2274.50	240.21	0.00	0.11	1974.00	1996.91	1974.00	239.85	0.01	0.12	56.00	23.00	0.00	300.50	297.94	2839921.00	1.15	2105.68	2087.00
8	5	7	19658.00	9257.00	209.85	0	Spot (Block8, Row7, Column5)	2284.11	2276.00	236.53	0.00	0.10	2002.00	2072.17	2002.00	349.39	0.01	0.17	36.00	4.00	0.00	274.00	282.11	2868845.00	0.61	2090.41	2088.00
8	6	7	19961.00	9258.00	179.25	0	Spot (Block8, Row7, Column6)	18403.43	18308.50	7007.38	0.00	0.38	2092.00	2214.14	2092.00	516.94	0.02	0.23	100.00	100.00	0.00	16216.50	16311.43	16599892.00	31.32	5743.44	5608.00
8	7	7	20252.00	9270.00	210.10	0	Spot (Block8, Row7, Column7)	2348.87	2316.50	236.24	0.01	0.10	1992.00	2058.24	1992.00	396.22	0.01	0.19	42.00	4.00	0.00	324.50	356.87	2945488.00	0.73	2124.90	2101.00
8	8	7	20558.00	9257.00	196.65	0	Spot (Block8, Row7, Column8)	3914.07	3897.50	554.47	0.00	0.14	1929.00	1950.69	1929.00	193.33	0.00	0.10	100.00	100.00	0.00	1968.50	1985.07	4281992.00	10.16	2617.95	2570.00
8	1	8	18452.00	9558.00	154.00	0	Spot (Block8, Row8, Column1)	4413.93	4276.00	1269.61	0.01	0.29	2012.50	2059.24	2012.50	267.46	0.01	0.13	100.00	99.00	0.00	2263.50	2401.43	2855812.00	8.80	2708.52	2723.50
8	2	8	18749.00	9549.00	215.35	0	Spot (Block8, Row8, Column2)	2323.31	2282.00	289.36	0.01	0.12	1971.00	2006.55	1971.00	251.70	0.01	0.13	56.00	30.00	0.00	311.00	352.31	3083028.00	1.26	2104.61	2094.50
8	3	8	19039.00	9561.00	184.80	0	Spot (Block8, Row8, Column3)	2456.04	2430.00	276.39	0.00	0.11	1982.00	2016.42	1982.00	270.01	0.01	0.13	75.00	35.00	0.00	448.00	474.04	2360254.00	1.63	2176.03	2173.50
8	4	8	19356.00	9552.00	151.65	0	Spot (Block8, Row8, Column4)	21906.96	21188.50	8580.20	0.01	0.39	2007.00	2052.82	2007.00	279.68	0.01	0.14	100.00	100.00	0.00	19181.50	19899.96	13757570.00	70.99	6899.75	6176.00
8	5	8	19639.00	9556.00	153.55	0	Spot (Block8, Row8, Column5)	2326.23	2303.00	269.74	0.00	0.12	2001.00	2058.78	2001.00	307.88	0.01	0.15	49.00	16.00	0.00	302.00	325.23	1507394.00	0.87	2233.96	2195.00
8	6	8	19962.00	9558.00	168.60	0	Spot (Block8, Row8, Column6)	14412.49	13499.50	6499.45	0.03	0.45	2017.00	2112.83	2017.00	434.41	0.02	0.21	100.00	100.00	0.00	11482.50	12395.49	11472341.00	28.31	4589.15	4539.00
8	7	8	20260.00	9561.00	173.40	0	Spot (Block8, Row8, Column7)	2360.73	2308.00	255.68	0.01	0.11	1897.00	1947.46	1897.00	300.65	0.01	0.15	69.00	28.00	0.00	411.00	463.73	1980654.00	1.37	2126.98	2124.00
8	8	8	20550.00	9562.00	152.40	0	Spot (Block8, Row8, Column8)	3317.24	3239.50	679.04	0.01	0.20	1809.00	1845.62	1809.00	199.80	0.01	0.11	100.00	99.00	0.00	1430.50	1508.24	2116400.00	7.37	2299.80	2292.00
9	1	1	4945.00	11876.00	155.50	0	Spot (Block9, Row1, Column1)	59314.91	65535.00	10159.88	0.04	0.17	3010.00	3104.94	3010.00	496.24	0.01	0.16	100.00	100.00	65.77	62525.00	56304.91	39504080.00	113.27	16993.23	14859.00
9	2	1	5243.00	11881.00	144.35	0	Spot (Block9, Row1, Column2)	13972.68	13445.50	5356.24	0.02	0.38	2988.00	3034.23	2988.00	448.45	0.01	0.15	100.00	100.00	0.00	10457.50	10984.68	7936484.00	24.39	5570.27	5145.00
9	3	1	5544.00	11884.00	160.20	0	Spot (Block9, Row1, Column3)	5496.37	4994.00	1554.39	0.04	0.28	2971.00	2984.83	2971.00	376.04	0.00	0.13	99.00	90.00	0.00	2023.00	2525.37	3896927.00	6.68	3574.20	3560.00
9	4	1	5833.00	11886.00	143.75	0	Spot (Block9, Row1, Column4)	11961.18	11956.00	4248.73	0.00	0.36	3022.00	3052.50	3022.00	404.68	0.00	0.13	100.00	100.00	0.00	8934.00	8939.18	6686299.00	22.01	5305.87	4996.00
9	5	1	6144.00	11889.00	149.80	0	Spot (Block9, Row1, Column5)	12661.22	11425.00	6101.76	0.04	0.48	3132.00	3189.28	3132.00	453.64	0.01	0.14	100.00	100.00	0.00	8293.00	9529.22	7710682.00	20.88	5073.06	5088.00
9	6	1	6439.00	11887.00	147.85	0	Spot (Block9, Row1, Column6)	16145.14	14966.50	7364.50	0.03	0.46	3304.00	3364.38	3304.00	501.41	0.01	0.15	100.00	100.00	0.00	11662.50	12841.14	9622501.00	25.49	6059.60	5401.50
9	7	1	6739.00	11893.00	146.40	0	Spot (Block9, Row1, Column7)	38996.05	38052.00	16427.97	0.01	0.42	3497.00	3591.02	3497.00	649.51	0.01	0.18	100.00	100.00	8.40	34555.00	35499.05	22734748.00	54.51	11652.70	10362.00
9	8	1	7033.00	11895.00	160.20	0	Spot (Block9, Row1, Column8)	63976.17	65535.00	5953.16	0.01	0.09	3709.00	3805.34	3709.00	751.67	0.01	0.20	100.00	100.00	90.97	61826.00	60267.17	45359540.00	80.05	19827.11	17997.50
9	1	2	4941.00	12183.00	219.25	0	Spot (Block9, Row2, Column1)	3478.50	3468.00	393.04	0.00	0.11	2992.00	3058.35	2992.00	434.59	0.01	0.14	53.00	19.00	0.00	476.00	486.50	4782942.00	0.97	3189.94	3229.00
9	2	2	5237.00	12185.00	135.15	0	Spot (Block9, Row2, Column2)	7774.34	7755.50	1824.01	0.00	0.23	2993.00	3012.04	2993.00	370.49	0.00	0.12	100.00	100.00	0.00	4762.50	4781.34	3809427.00	12.85	4311.21	4303.50
9	3	2	5543.00	12186.00	188.50	0	Spot (Block9, Row2, Column3)	3799.43	3757.50	483.61	0.00	0.13	3003.00	3022.83	3003.00	416.49	0.00	0.14	79.00	40.00	0.00	754.50	796.43	3807033.00	1.86	3370.90	3418.00
9	4	2	5844.00	12191.00	185.60	0	Spot (Block9, Row2, Column4)	5825.46	5809.00	1222.67	0.00	0.21	3009.00	3033.76	3009.00	406.45	0.00	0.13	99.00	96.00	0.00	2800.00	2816.46	5656524.00	6.87	3843.59	3835.50
9	5	2	6144.00	12186.00	165.40	0	Spot (Block9, Row2, Column5)	14973.44	14497.50	5568.67	0.01	0.37	3082.00	3118.68	3082.00	422.64	0.01	0.14	100.00	100.00	0.00	11415.50	11891.44	11379815.00	28.05	5828.97	5557.00
9	6	2	6437.00	12190.00	161.50	0	Spot (Block9, Row2, Column6)	5963.82	5776.50	1315.19	0.01	0.22	3278.00	3346.57	3278.00	573.29	0.01	0.17	99.00	89.00	0.00	2498.50	2685.82	4282023.00	4.57	3935.31	3949.50
9	7	2	6735.00	12187.00	198.30	0	Spot (Block9, Row2, Column7)	5023.35	4772.00	957.98	0.02	0.19	3455.00	3504.80	3455.00	523.70	0.01	0.15	89.00	64.00	0.00	1317.00	1568.35	5585968.00	2.90	3995.35	3952.50
9	8	2	7046.00	12181.00	230.80	0	Spot (Block9, Row2, Column8)	4208.40	4181.00	522.90	0.00	0.12	3605.00	3693.77	3605.00	696.04	0.01	0.19	42.00	8.00	0.00	576.00	603.40	6451472.00	0.74	3708.76	3642.00
9	1	3	4941.00	12481.00	146.45	0	Spot (Block9, Row3, Column1)	15440.11	14747.00	6633.40	0.02	0.43	3010.00	3032.50	3010.00	366.23	0.00	0.12	100.00	100.00	0.00	11737.00	12430.11	9001585.00	33.88	5895.13	5619.00
9	2	3	5243.00	12482.00	192.00	0	Spot (Block9, Row3, Column2)	4168.77	4103.00	700.15	0.01	0.17	3041.00	3097.05	3041.00	470.67	0.01	0.15	80.00	55.00	0.00	1062.00	1127.77	4327180.00	2.28	3394.84	3395.50
9	3	3	5529.00	12484.00	146.25	0	Spot (Block9, Row3, Column3)	31199.88	29064.00	16198.88	0.03	0.52	3104.00	3148.12	3104.00	490.72	0.01	0.16	100.00	100.00	5.29	25960.00	28095.88	18283152.00	57.17	9286.14	7876.00
9	4	3	5839.00	12485.00	148.00	0	Spot (Block9, Row3, Column4)	19858.40	18598.50	9712.55	0.03	0.49	3102.00	3145.49	3102.00	473.98	0.01	0.15	100.00	100.00	0.00	15496.50	16756.40	11795890.00	35.26	6601.15	6144.00
9	5	3	6142.00	12484.00	144.90	0	Spot (Block9, Row3, Column5)	20541.92	17054.00	13677.01	0.08	0.67	3171.00	3240.16	3171.00	593.34	0.01	0.18	100.00	100.00	4.21	13883.00	17370.92	11708892.00	29.16	6547.62	5838.00
9	6	3	6444.00	12487.00	216.25	0	Spot (Block9, Row3, Column6)	25045.94	20008.50	13234.72	0.10	0.53	3337.00	3449.74	3337.00	716.26	0.01	0.21	100.00	100.00	0.52	16671.50	21708.94	33511500.00	30.15	9581.04	9537.00
9	7	3	6743.00	12493.00	153.20	0	Spot (Block9, Row3, Column7)	8441.40	7643.00	3059.18	0.04	0.36	3477.00	3525.92	3477.00	583.63	0.01	0.17	99.00	97.00	0.00	4166.00	4964.40	5444700.00	8.42	4631.69	4600.50
9	8	3	7043.00	12491.00	163.15	0	Spot (Block9, Row3, Column8)	6144.83	6070.00	1150.11	0.01	0.19	3598.00	3630.84	3598.00	498.94	0.00	0.14	99.00	95.00	0.00	2472.00	2546.83	4528740.00	5.04	4426.02	4421.00
9	1	4	4939.00	12773.00	147.10	0	Spot (Block9, Row4, Column1)	17614.01	15680.00	8912.53	0.05	0.51	3045.50	3108.80	3045.50	460.48	0.01	0.15	100.00	100.00	0.00	12634.50	14568.51	10392264.00	31.50	6088.25	5479.50
9	2	4	5239.00	12779.00	188.20	0	Spot (Block9, Row4, Column2)	12802.91	11615.00	5567.24	0.04	0.43	3103.00	3188.48	3103.00	568.76	0.01	0.18	100.00	100.00	0.00	8512.00	9699.91	12764498.00	16.90	5674.90	5676.00
9	3	4	5539.00	12782.00	150.30	0	Spot (Block9, Row4, Column3)	58723.60	65535.00	11880.70	0.05	0.20	3147.00	3312.81	3147.00	767.22	0.02	0.23	100.00	100.00	68.66	62388.00	55576.60	36350204.00	72.22	17327.96	14280.00
9	4	4	5822.00	12780.00	205.10	0	Spot (Block9, Row4, Column4)	3706.22	3683.00	437.21	0.00	0.12	3118.00	3172.74	3118.00	490.61	0.01	0.15	54.00	23.00	0.00	565.00	588.22	4421525.00	1.09	3378.01	3331.00
9	5	4	6126.00	12783.00	140.45	0	Spot (Block9, Row4, Column5)	11222.29	8999.50	8237.75	0.10	0.73	3182.00	3234.85	3182.00	538.28	0.01	0.17	100.00	99.00	0.75	5817.50	8040.29	5992702.00	14.84	5671.39	5131.50
9	6	4	6441.00	12787.00	171.55	0	Spot (Block9, Row4, Column6)	20518.67	19994.00	7521.14	0.01	0.37	3270.00	3349.71	3270.00	590.14	0.01	0.18	100.00	100.00	0.00	16724.00	17248.67	16784272.00	29.09	7591.33	7073.00
9	7	4	6731.00	12790.00	156.10	0	Spot (Block9, Row4, Column7)	7966.02	7069.50	3117.21	0.05	0.39	3390.00	3437.03	3390.00	484.60	0.01	0.14	99.00	91.00	0.00	3679.50	4576.02	5337230.00	9.35	4409.58	4439.50
9	8	4	7043.00	12803.00	164.30	0	Spot (Block9, Row4, Column8)	5567.49	5483.00	1013.21	0.01	0.18	3566.00	3619.05	3566.00	502.74	0.01	0.14	95.00	83.00	0.00	1917.00	2001.49	4175614.00	3.88	4140.30	4229.00
9	1	5	4940.00	13081.00	143.90	0	Spot (Block9, Row5, Column1)	32653.66	30974.50	16683.06	0.02	0.51	3097.00	3163.92	3097.00	538.46	0.01	0.17	100.00	100.00	2.47	27877.50	29556.66	18481988.00	54.77	8786.09	8159.00
9	2	5	5238.00	13079.00	169.80	0	Spot (Block9, Row5, Column2)	5271.72	5231.50	1009.52	0.00	0.19	3113.00	3256.71	3113.00	710.90	0.02	0.22	93.00	70.00	0.00	2118.50	2158.72	4227923.00	2.83	3723.71	3676.00
9	3	5	5537.00	13083.00	157.15	0	Spot (Block9, Row5, Column3)	41113.55	39414.50	17908.90	0.02	0.44	3218.00	3418.36	3218.00	878.39	0.03	0.26	100.00	100.00	19.17	36196.50	37895.55	27875116.00	42.91	10233.81	9742.00
9	4	5	5831.00	13084.00	150.45	0	Spot (Block9, Row5, Column4)	8256.90	7531.00	3001.85	0.04	0.36	3210.00	3320.89	3210.00	713.84	0.01	0.21	99.00	93.00	0.00	4321.00	5046.90	5127537.00	6.91	4374.21	4344.00
9	5	5	6135.00	13088.00	150.25	0	Spot (Block9, Row5, Column5)	60585.27	65535.00	9899.92	0.03	0.16	3291.00	3347.39	3291.00	591.93	0.01	0.18	100.00	100.00	73.86	62244.00	57294.27	37320836.00	96.70	17834.85	15586.00
9	6	5	6439.00	13086.00	154.65	0	Spot (Block9, Row5, Column6)	6591.87	6375.00	1606.16	0.01	0.24	3287.00	3336.61	3287.00	504.19	0.01	0.15	99.00	97.00	0.00	3088.00	3304.87	4344043.00	6.46	4146.16	4171.00
9	7	5	6738.00	13095.00	184.30	0	Spot (Block9, Row5, Column7)	8521.31	8194.50	2738.08	0.02	0.32	3382.00	3427.20	3382.00	490.64	0.01	0.14	99.00	99.00	0.00	4812.50	5139.31	8146377.00	10.38	4998.79	4757.00
9	8	5	7036.00	13089.00	147.55	0	Spot (Block9, Row5, Column8)	13754.87	12282.00	6703.96	0.05	0.49	3553.00	3587.33	3553.00	496.57	0.00	0.14	100.00	99.00	0.00	8729.00	10201.87	8156638.00	20.48	5493.38	5246.00
9	1	6	4936.00	13381.00	214.50	0	Spot (Block9, Row6, Column1)	20423.74	15744.00	11229.25	0.11	0.55	3115.00	3256.94	3115.00	718.38	0.02	0.22	100.00	100.00	0.00	12629.00	17308.74	26816372.00	23.90	8166.93	8178.50
9	2	6	5239.00	13380.00	206.95	0	Spot (Block9, Row6, Column2)	5272.31	5072.00	1140.48	0.02	0.22	3091.00	3167.19	3091.00	528.17	0.01	0.17	99.00	81.00	0.00	1981.00	2181.31	6395307.00	3.99	3868.62	3764.50
9	3	6	5524.00	13382.00	147.40	0	Spot (Block9, Row6, Column3)	29656.10	26765.50	15913.56	0.04	0.54	3199.00	3303.37	3199.00	681.04	0.01	0.21	100.00	100.00	1.19	23566.50	26457.10	17437796.00	38.69	8687.69	7487.50
9	4	6	5834.00	13384.00	158.45	0	Spot (Block9, Row6, Column4)	5604.61	5309.00	1240.33	0.02	0.22	3233.00	3273.54	3233.00	498.81	0.01	0.15	98.00	88.00	0.00	2076.00	2371.61	3855969.00	4.67	3825.81	3817.00
9	5	6	6134.00	13386.00	147.50	0	Spot (Block9, Row6, Column5)	57295.83	65535.00	12820.39	0.06	0.22	3290.00	3351.89	3290.00	591.68	0.01	0.18	100.00	100.00	62.56	62245.00	54005.83	33976688.00	91.17	16742.77	15128.00
9	6	6	6436.00	13388.00	196.50	0	Spot (Block9, Row6, Column6)	4408.69	4313.00	745.27	0.01	0.17	3271.00	3318.53	3271.00	489.51	0.01	0.15	82.00	52.00	0.00	1042.00	1137.69	4809882.00	2.23	3635.30	3638.50
9	7	6	6738.00	13391.00	147.20	0	Spot (Block9, Row6, Column7)	15481.31	14787.00	7152.61	0.02	0.46	3376.00	3424.93	3376.00	484.15	0.01	0.14	100.00	100.00	0.00	11411.00	12105.31	9149454.00	24.90	5913.92	5452.00
9	8	6	7045.00	13393.00	147.95	0	Spot (Block9, Row6, Column8)	15893.14	14975.00	7737.66	0.03	0.49	3570.00	3618.83	3570.00	520.33	0.01	0.14	100.00	99.00	0.00	11405.00	12323.14	9472312.00	23.59	6168.68	5800.00
9	1	7	4933.00	13678.00	170.40	0	Spot (Block9, Row7, Column1)	18543.99	17064.50	8444.40	0.04	0.46	3116.00	3260.93	3116.00	698.45	0.02	0.21	100.00	100.00	0.00	13948.50	15427.99	14983541.00	21.88	6551.35	6549.00
9	2	7	5235.00	13674.00	207.10	0	Spot (Block9, Row7, Column2)	3635.29	3601.50	437.37	0.00	0.12	3051.00	3144.05	3051.00	529.14	0.01	0.17	52.00	14.00	0.00	550.50	584.29	4420510.00	0.93	3286.94	3203.50
9	3	7	5525.00	13679.00	219.85	0	Spot (Block9, Row7, Column3)	3632.56	3608.00	442.57	0.00	0.12	3087.00	3140.69	3087.00	405.70	0.01	0.13	56.00	32.00	0.00	521.00	545.56	4991136.00	1.21	3342.59	3276.00
9	4	7	5835.00	13685.00	220.40	0	Spot (Block9, Row7, Column4)	3756.91	3716.00	465.65	0.00	0.12	3174.00	3217.17	3174.00	420.08	0.01	0.13	58.00	35.00	0.00	542.00	582.91	5218349.00	1.28	3424.60	3336.50
9	5	7	6127.00	13685.00	206.15	0	Spot (Block9, Row7, Column5)	5539.83	5363.00	1118.37	0.01	0.20	3240.00	3301.93	3240.00	506.75	0.01	0.15	99.00	87.00	0.00	2123.00	2299.83	6686569.00	4.42	4094.40	4044.00
9	6	7	6432.00	13691.00	191.95	0	Spot (Block9, Row7, Column6)	6591.63	6490.50	1560.02	0.01	0.24	3313.00	3414.72	3313.00	701.98	0.01	0.21	99.00	88.00	0.00	3177.50	3278.63	6842109.00	4.53	4339.48	4310.00
9	7	7	6727.00	13692.00	147.95	0	Spot (Block9, Row7, Column7)	16614.76	15189.00	6670.84	0.04	0.40	3399.00	3469.34	3399.00	526.86	0.01	0.15	100.00	100.00	0.00	11790.00	13215.76	10018699.00	24.95	6662.71	5801.00
9	8	7	7033.00	13693.00	174.60	0	Spot (Block9, Row7, Column8)	32741.84	33287.00	10710.82	0.01	0.33	3712.50	3749.64	3712.50	592.95	0.00	0.16	100.00	100.00	0.00	29574.50	29029.34	27830576.00	48.89	11017.14	10493.00
9	1	8	4925.00	13983.00	157.35	0	Spot (Block9, Row8, Column1)	5870.61	5606.00	1357.32	0.02	0.23	3208.00	3271.10	3208.00	513.17	0.01	0.16	99.00	93.00	0.00	2398.00	2662.61	3992015.00	5.07	3881.72	3868.50
9	2	8	5237.00	13984.00	180.30	0	Spot (Block9, Row8, Column2)	4288.52	4136.00	698.23	0.02	0.16	3157.00	3211.28	3157.00	417.28	0.01	0.13	88.00	58.00	0.00	979.00	1131.52	3911133.00	2.58	3610.30	3679.50
9	3	8	5524.00	13982.00	153.95	0	Spot (Block9, Row8, Column3)	7063.37	6334.00	2642.24	0.05	0.37	3186.00	3231.07	3186.00	426.36	0.01	0.13	97.00	90.00	0.00	3148.00	3877.37	4562936.00	8.99	4042.73	4099.00
9	4	8	5833.00	13984.00	148.60	0	Spot (Block9, Row8, Column4)	9592.27	9248.00	2997.35	0.02	0.31	3259.00	3309.10	3259.00	497.88	0.01	0.15	100.00	100.00	0.00	5989.00	6333.27	5784139.00	12.62	4943.09	4810.00
9	5	8	6129.00	13985.00	209.30	0	Spot (Block9, Row8, Column5)	3839.72	3814.00	488.56	0.00	0.13	3343.00	3447.44	3343.00	696.51	0.01	0.20	34.00	3.00	0.00	471.00	496.72	4784291.00	0.56	3635.63	3660.50
9	6	8	6434.00	13986.00	205.25	0	Spot (Block9, Row8, Column6)	32541.94	25424.00	18869.21	0.11	0.58	3523.00	3676.12	3523.00	880.02	0.02	0.24	100.00	100.00	11.53	21901.00	29018.94	38952832.00	32.80	11047.13	10966.00
9	7	8	6734.00	13987.00	151.00	0	Spot (Block9, Row8, Column7)	9063.58	8303.00	3228.99	0.04	0.36	3618.00	3676.29	3618.00	691.28	0.01	0.19	98.00	92.00	0.00	4685.00	5445.58	5673803.00	7.79	4741.86	4663.00
9	8	8	7016.00	14001.00	198.25	0	Spot (Block9, Row8, Column8)	5041.24	4856.50	1055.57	0.02	0.21	3952.00	3992.51	3952.00	647.63	0.00	0.16	63.00	35.00	0.00	904.50	1089.24	5626029.00	1.62	4463.22	4140.00
10	1	1	9445.00	11901.00	157.75	0	Spot (Block10, Row1, Column1)	60779.29	65535.00	8759.48	0.03	0.14	2026.00	2105.82	2026.00	435.43	0.02	0.21	100.00	100.00	69.39	63509.00	58753.29	41694968.00	134.75	16520.55	14737.00
10	2	1	9744.00	11909.00	175.95	0	Spot (Block10, Row1, Column2)	3230.05	3146.00	642.01	0.01	0.20	2005.00	2077.44	2005.00	371.43	0.02	0.18	92.00	73.00	0.00	1141.00	1225.05	2800454.00	3.10	2356.98	2382.50
10	3	1	10044.00	11908.00	206.20	0	Spot (Block10, Row1, Column3)	2502.00	2496.00	391.52	0.00	0.16	2045.00	2083.08	2045.00	295.59	0.01	0.14	62.00	35.00	0.00	451.00	457.00	3022416.00	1.42	2241.06	2193.50
10	4	1	10339.00	11909.00	167.15	0	Spot (Block10, Row1, Column4)	3397.88	3263.00	625.00	0.02	0.18	2142.00	2181.27	2142.00	310.85	0.01	0.14	96.00	85.00	0.00	1121.00	1255.88	2636754.00	3.91	2547.81	2489.00
10	5	1	10643.00	11903.00	180.60	0	Spot (Block10, Row1, Column5)	3072.27	2987.00	659.80	0.01	0.21	2244.00	2275.54	2244.00	315.11	0.01	0.14	83.00	58.00	0.00	743.00	828.27	2814200.00	2.53	2618.97	2656.00
10	6	1	10935.00	11917.00	189.95	0	Spot (Block10, Row1, Column6)	2975.92	2887.00	502.59	0.01	0.17	2263.00	2293.28	2263.00	317.82	0.01	0.14	76.00	49.00	0.00	624.00	712.92	3029490.00	2.15	2508.89	2495.50
10	7	1	11237.00	11914.00	159.75	0	Spot (Block10, Row1, Column7)	4340.58	4112.50	1161.72	0.02	0.27	2325.00	2409.29	2325.00	511.92	0.02	0.21	97.00	77.00	0.00	1787.50	2015.58	3055770.00	3.77	2880.21	2926.50
10	8	1	11531.00	11919.00	162.55	0	Spot (Block10, Row1, Column8)	63762.14	65535.00	6968.92	0.01	0.11	2512.00	2612.73	2512.00	615.75	0.02	0.24	100.00	100.00	91.23	63023.00	61250.14	46546816.00	99.31	18089.15	14985.00
10	1	2	9445.00	12200.00	197.10	0	Spot (Block10, Row2, Column1)	2347.83	2299.00	333.07	0.01	0.14	1991.00	2058.79	1991.00	382.78	0.01	0.19	43.00	9.00	0.00	308.00	356.83	2582611.00	0.76	2251.46	2195.00
10	2	2	9739.00	12207.00	144.05	0	Spot (Block10, Row2, Column2)	2581.04	2479.50	332.64	0.02	0.13	2010.00	2066.23	2010.00	299.58	0.01	0.14	79.00	39.00	0.00	469.50	571.04	1450544.00	1.72	2313.95	2315.00
10	3	2	10046.00	12206.00	197.65	0	Spot (Block10, Row2, Column3)	2506.05	2491.00	339.04	0.00	0.14	2053.00	2085.39	2053.00	297.61	0.01	0.14	59.00	37.00	0.00	438.00	453.05	2774200.00	1.41	2359.16	2390.00
10	4	2	10343.00	12218.00	207.35	0	Spot (Block10, Row2, Column4)	2599.27	2572.50	344.89	0.00	0.13	2091.00	2133.15	2091.00	296.55	0.01	0.14	66.00	40.00	0.00	481.50	508.27	3181503.00	1.57	2319.40	2299.00
10	5	2	10652.00	12205.00	186.60	0	Spot (Block10, Row2, Column5)	4183.28	4082.00	863.15	0.01	0.21	2201.00	2227.08	2201.00	319.40	0.01	0.14	99.00	97.00	0.00	1881.00	1982.28	4124718.00	6.12	2726.36	2773.00
10	6	2	10936.00	12208.00	206.70	0	Spot (Block10, Row2, Column6)	2706.87	2626.00	419.98	0.01	0.16	2283.00	2326.27	2283.00	369.04	0.01	0.16	48.00	22.00	0.00	343.00	423.87	3291549.00	1.03	2446.16	2417.00
10	7	2	11245.00	12216.00	184.55	0	Spot (Block10, Row2, Column7)	2783.88	2797.00	418.97	0.00	0.15	2282.00	2324.19	2282.00	317.34	0.01	0.14	60.00	41.00	0.00	515.00	501.88	2669745.00	1.45	2524.92	2466.00
10	8	2	11560.00	12206.00	216.05	0	Spot (Block10, Row2, Column8)	2800.14	2754.00	418.97	0.01	0.15	2438.00	2513.67	2438.00	527.24	0.01	0.21	35.00	6.00	0.00	316.00	362.14	3738192.00	0.54	2561.89	2556.00
10	1	3	9442.00	12503.00	170.15	0	Spot (Block10, Row3, Column1)	2932.47	2882.50	491.58	0.01	0.17	1984.00	2029.00	1984.00	291.90	0.01	0.14	92.00	76.00	0.00	898.50	948.47	2363569.00	3.10	2356.47	2380.50
10	2	3	9747.00	12500.00	187.10	0	Spot (Block10, Row3, Column2)	2533.40	2459.00	356.86	0.01	0.14	2066.00	2101.14	2066.00	310.69	0.01	0.15	60.00	35.00	0.00	393.00	467.40	2505533.00	1.39	2322.51	2298.00
10	3	3	10039.00	12492.00	148.75	0	Spot (Block10, Row3, Column3)	3875.68	3174.00	3833.01	0.09	0.99	2085.00	2127.67	2085.00	306.62	0.01	0.14	96.00	83.00	0.00	1089.00	1790.68	2340911.00	5.70	2755.99	2653.00
10	4	3	10340.00	12500.00	211.70	0	Spot (Block10, Row3, Column4)	2803.35	2765.00	586.88	0.01	0.21	2087.00	2121.50	2087.00	288.09	0.01	0.14	77.00	60.00	0.00	678.00	716.35	3591094.00	2.37	2429.81	2301.00
10	5	3	10645.00	12523.00	191.75	0	Spot (Block10, Row3, Column5)	2855.88	2799.00	525.54	0.01	0.18	2193.00	2240.74	2193.00	396.58	0.01	0.18	65.00	38.00	0.00	606.00	662.88	2964408.00	1.55	2388.12	2301.00
10	6	3	10941.00	12512.00	211.55	0	Spot (Block10, Row3, Column6)	13817.39	11267.00	6373.60	0.09	0.46	2324.00	2403.27	2324.00	453.75	0.01	0.19	100.00	100.00	0.00	8943.00	11493.39	17644802.00	25.16	5816.66	5840.50
10	7	3	11248.00	12516.00	205.60	0	Spot (Block10, Row3, Column7)	2759.11	2762.00	393.17	0.00	0.14	2305.00	2363.80	2305.00	400.87	0.01	0.17	53.00	18.00	0.00	457.00	454.11	3313688.00	0.99	2487.02	2413.00
10	8	3	11542.00	12514.00	158.85	0	Spot (Block10, Row3, Column8)	6424.05	6125.00	1773.59	0.02	0.28	2355.00	2396.43	2355.00	368.14	0.01	0.15	100.00	100.00	0.00	3770.00	4069.05	4471140.00	10.94	3546.64	3463.00
10	1	4	9437.00	12803.00	178.15	0	Spot (Block10, Row4, Column1)	2787.70	2694.00	478.81	0.01	0.17	1970.00	1995.37	1970.00	276.60	0.01	0.14	88.00	68.00	0.00	724.00	817.70	2475481.00	2.86	2297.65	2301.00
10	2	4	9735.00	12803.00	200.10	0	Spot (Block10, Row4, Column2)	3093.01	3029.00	585.41	0.01	0.19	2049.00	2073.04	2049.00	302.47	0.01	0.15	90.00	75.00	0.00	980.00	1044.01	3510570.00	3.37	2408.18	2412.00
10	3	4	10042.00	12810.00	147.80	0	Spot (Block10, Row4, Column3)	5909.33	5822.00	1473.62	0.01	0.25	2097.00	2130.15	2097.00	313.71	0.01	0.15	100.00	100.00	0.00	3725.00	3812.33	3527871.00	12.05	3174.67	3087.00
10	4	4	10328.00	12816.00	194.90	0	Spot (Block10, Row4, Column4)	2536.54	2499.50	340.40	0.01	0.13	2083.00	2112.81	2083.00	292.77	0.01	0.14	61.00	33.00	0.00	416.50	453.54	2729320.00	1.45	2338.86	2304.50
10	5	4	10631.00	12812.00	191.15	0	Spot (Block10, Row4, Column5)	2684.19	2657.50	419.36	0.00	0.16	2152.50	2176.50	2152.50	301.54	0.00	0.14	67.00	41.00	0.00	505.00	531.69	2770082.00	1.68	2372.70	2333.00
10	6	4	10939.00	12808.00	186.75	0	Spot (Block10, Row4, Column6)	5163.15	5072.00	968.09	0.01	0.19	2231.50	2299.11	2231.50	383.51	0.01	0.17	100.00	99.00	0.00	2840.50	2931.65	5059883.00	7.47	3175.20	3125.00
10	7	4	11227.00	12817.00	177.90	0	Spot (Block10, Row4, Column7)	3040.94	2948.00	494.21	0.01	0.16	2266.00	2309.76	2266.00	361.60	0.01	0.16	79.00	46.00	0.00	682.00	774.94	2676028.00	2.02	2520.57	2511.00
10	8	4	11541.00	12824.00	212.80	0	Spot (Block10, Row4, Column8)	2649.06	2618.00	383.10	0.01	0.14	2272.00	2322.64	2272.00	335.93	0.01	0.14	51.00	25.00	0.00	346.00	377.06	3422583.00	0.97	2422.52	2406.00
10	1	5	9440.00	13108.00	151.35	0	Spot (Block10, Row5, Column1)	4158.49	3984.00	999.30	0.02	0.24	1990.00	2036.20	1990.00	343.66	0.01	0.17	99.00	97.00	0.00	1994.00	2168.49	2607372.00	6.18	2598.32	2587.00
10	2	5	9735.00	13104.00	155.80	0	Spot (Block10, Row5, Column2)	6710.94	6525.00	1971.18	0.01	0.29	2081.00	2107.81	2081.00	323.95	0.01	0.15	100.00	100.00	0.00	4444.00	4629.94	4489618.00	14.21	3221.93	3118.00
10	3	5	10036.00	13108.00	161.25	0	Spot (Block10, Row5, Column3)	5649.37	5305.50	1753.95	0.03	0.31	2129.00	2159.36	2129.00	332.61	0.01	0.15	100.00	99.00	0.00	3176.50	3520.37	4067544.00	10.49	3011.94	3035.00
10	4	5	10340.00	13109.00	169.95	0	Spot (Block10, Row5, Column4)	2786.06	2775.50	382.35	0.00	0.14	2144.00	2174.24	2144.00	316.84	0.01	0.15	75.00	49.00	0.00	631.50	642.06	2234421.00	1.93	2411.93	2386.00
10	5	5	10640.00	13109.00	147.15	0	Spot (Block10, Row5, Column5)	6347.92	6310.00	1884.86	0.00	0.30	2169.00	2194.69	2169.00	315.09	0.01	0.14	100.00	100.00	0.00	4141.00	4178.92	3764317.00	13.18	3253.09	3198.50
10	6	5	10941.00	13113.00	212.70	0	Spot (Block10, Row5, Column6)	2645.14	2574.50	371.55	0.01	0.14	2176.00	2229.75	2176.00	354.18	0.01	0.16	53.00	25.00	0.00	398.50	469.14	3406938.00	1.17	2387.47	2340.00
10	7	5	11240.00	13114.00	175.40	0	Spot (Block10, Row5, Column7)	8061.97	7604.00	2821.83	0.03	0.35	2197.00	2277.13	2197.00	371.69	0.02	0.16	100.00	100.00	0.00	5407.00	5864.97	6957477.00	15.56	3834.61	3808.50
10	8	5	11544.00	13115.00	164.20	0	Spot (Block10, Row5, Column8)	3390.29	3283.00	665.63	0.01	0.20	2245.00	2297.72	2245.00	343.05	0.01	0.15	89.00	70.00	0.00	1038.00	1145.29	2539325.00	3.18	2546.32	2559.50
10	1	6	9436.00	13407.00	212.75	0	Spot (Block10, Row6, Column1)	11202.64	9093.50	5246.56	0.09	0.47	2013.50	2091.27	2013.50	407.98	0.02	0.20	100.00	100.00	0.00	7080.00	9189.14	14473814.00	22.33	4813.10	4798.00
10	2	6	9736.00	13401.00	200.05	0	Spot (Block10, Row6, Column2)	4836.12	4800.00	1237.71	0.00	0.26	2091.00	2118.91	2091.00	348.41	0.01	0.16	100.00	99.00	0.00	2709.00	2745.12	5498667.00	7.80	2931.08	2889.50
10	3	6	10025.00	13408.00	174.85	0	Spot (Block10, Row6, Column3)	3321.10	3097.00	706.22	0.03	0.21	2098.00	2125.34	2098.00	304.25	0.01	0.14	94.00	81.00	0.00	999.00	1223.10	2832895.00	3.93	2452.58	2425.00
10	4	6	10339.00	13407.00	191.10	0	Spot (Block10, Row6, Column4)	2715.54	2702.00	411.57	0.00	0.15	2145.50	2204.06	2145.50	515.07	0.01	0.23	53.00	13.00	0.00	556.50	570.04	2802441.00	0.99	2493.97	2495.50
10	5	6	10636.00	13415.00	147.15	0	Spot (Block10, Row6, Column5)	6787.03	6612.00	2109.37	0.01	0.31	2151.00	2204.50	2151.00	514.10	0.01	0.23	99.00	99.00	0.00	4461.00	4636.03	3997561.00	8.91	3267.76	3219.00
10	6	6	10934.00	13402.00	220.10	0	Spot (Block10, Row6, Column6)	2543.59	2521.50	327.42	0.00	0.13	2139.00	2180.00	2139.00	322.07	0.01	0.15	56.00	22.00	0.00	382.50	404.59	3530503.00	1.13	2287.25	2282.00
10	7	6	11236.00	13409.00	178.05	0	Spot (Block10, Row6, Column7)	2849.03	2808.00	442.67	0.01	0.16	2149.00	2198.90	2149.00	346.82	0.01	0.16	75.00	47.00	0.00	659.00	700.03	2529936.00	1.87	2475.71	2461.50
10	8	6	11544.00	13423.00	175.05	0	Spot (Block10, Row6, Column8)	2981.84	2955.00	492.03	0.00	0.17	2256.00	2288.90	2256.00	353.11	0.01	0.15	73.00	49.00	0.00	699.00	725.84	2549477.00	1.96	2432.67	2354.00
10	1	7	9435.00	13704.00	196.05	0	Spot (Block10, Row7, Column1)	3140.95	3092.50	698.04	0.01	0.22	1985.00	2023.63	1985.00	337.34	0.01	0.17	86.00	70.00	0.00	1107.50	1155.95	3429912.00	3.31	2365.15	2353.00
10	2	7	9742.00	13698.00	208.05	0	Spot (Block10, Row7, Column2)	2337.54	2308.00	314.55	0.01	0.13	1984.00	2001.53	1984.00	287.07	0.00	0.14	54.00	25.00	0.00	324.00	353.54	2891531.00	1.17	2098.24	2056.50
10	3	7	10033.00	13710.00	222.55	0	Spot (Block10, Row7, Column3)	2362.79	2365.00	333.29	0.00	0.14	1999.00	2033.07	1999.00	284.74	0.01	0.14	56.00	29.00	0.00	366.00	363.79	3352798.00	1.16	2200.84	2190.50
10	4	7	10295.00	13712.00	218.00	0	Spot (Block10, Row7, Column4)	2410.09	2383.00	373.27	0.00	0.15	2056.00	2109.05	2056.00	537.25	0.01	0.25	32.00	2.00	0.00	327.00	354.09	3268085.00	0.56	2263.90	2235.50
10	5	7	10644.00	13708.00	218.25	0	Spot (Block10, Row7, Column5)	2540.10	2498.00	401.87	0.01	0.16	2097.00	2164.04	2097.00	539.12	0.01	0.25	40.00	6.00	0.00	401.00	443.10	3457073.00	0.70	2238.69	2278.00
10	6	7	10934.00	13716.00	188.20	0	Spot (Block10, Row7, Column6)	5566.81	5665.50	1499.20	0.01	0.27	2177.00	2233.06	2177.00	421.62	0.01	0.19	99.00	98.00	0.00	3488.50	3389.81	5555672.00	7.91	3179.83	3187.00
10	7	7	11222.00	13714.00	183.55	0	Spot (Block10, Row7, Column7)	2969.28	2863.00	641.02	0.02	0.22	2182.00	2206.75	2182.00	353.55	0.00	0.16	72.00	48.00	0.00	681.00	787.28	2808943.00	2.16	2381.06	2319.00
10	8	7	11539.00	13718.00	184.65	0	Spot (Block10, Row7, Column8)	6620.97	6595.00	1266.17	0.00	0.19	2349.00	2382.01	2349.00	398.64	0.01	0.17	100.00	100.00	0.00	4246.00	4271.97	6362753.00	10.63	3748.91	3716.00
10	1	8	9421.00	14006.00	149.75	0	Spot (Block10, Row8, Column1)	5328.73	4944.50	1825.67	0.03	0.34	2031.00	2071.82	2031.00	316.33	0.01	0.15	100.00	100.00	0.00	2913.50	3297.73	3271841.00	10.30	2920.83	2910.00
10	2	8	9730.00	14004.00	218.70	0	Spot (Block10, Row8, Column2)	2403.21	2386.00	355.64	0.00	0.15	2000.00	2036.59	2000.00	311.04	0.01	0.15	54.00	28.00	0.00	386.00	403.21	3275573.00	1.18	2141.48	2094.00
10	3	8	10023.00	14009.00	187.05	0	Spot (Block10, Row8, Column3)	2579.84	2479.00	438.89	0.02	0.17	2001.00	2052.64	2001.00	322.72	0.01	0.16	67.00	36.00	0.00	478.00	578.84	2533407.00	1.63	2268.70	2269.50
10	4	8	10335.00	14007.00	150.05	0	Spot (Block10, Row8, Column4)	10494.35	10196.50	3761.72	0.01	0.36	2034.00	2072.69	2034.00	323.58	0.01	0.16	100.00	100.00	0.00	8162.50	8460.35	6485507.00	26.03	4289.99	3806.00
10	5	8	10626.00	14018.00	209.25	0	Spot (Block10, Row8, Column5)	2430.44	2405.00	343.77	0.00	0.14	2116.00	2177.12	2116.00	412.17	0.01	0.19	42.00	4.00	0.00	289.00	314.44	3042916.00	0.61	2195.73	2181.00
10	6	8	10935.00	14012.00	205.35	0	Spot (Block10, Row8, Column6)	16162.69	12348.00	9307.64	0.12	0.58	2241.00	2335.97	2241.00	505.30	0.02	0.22	100.00	100.00	0.00	10107.00	13921.69	19346736.00	27.36	5875.21	5844.00
10	7	8	11243.00	14009.00	191.90	0	Spot (Block10, Row8, Column7)	2722.58	2680.00	405.38	0.01	0.15	2251.00	2316.51	2251.00	435.12	0.01	0.19	49.00	19.00	0.00	429.00	471.58	2836928.00	0.93	2425.64	2393.50
10	8	8	11523.00	14016.00	149.90	0	Spot (Block10, Row8, Column8)	3679.49	3654.00	518.01	0.00	0.14	2468.00	2512.41	2468.00	436.03	0.01	0.17	98.00	67.00	0.00	1186.00	1211.49	2262889.00	2.68	2900.16	2852.50
11	1	1	13949.00	11925.00	160.20	0	Spot (Block11, Row1, Column1)	56088.63	65535.00	13112.87	0.07	0.23	652.00	698.57	652.00	258.21	0.03	0.37	100.00	100.00	57.51	64883.00	55436.63	39598920.00	214.52	11868.75	9947.00
11	2	1	14235.00	11930.00	157.95	0	Spot (Block11, Row1, Column2)	1049.28	1052.50	171.18	0.00	0.16	637.00	672.00	637.00	185.46	0.02	0.28	92.00	57.00	0.00	415.50	412.28	715608.00	2.03	769.72	742.00
11	3	1	14525.00	11927.00	177.20	0	Spot (Block11, Row1, Column3)	721.47	715.00	46.51	0.00	0.06	628.00	637.42	628.00	75.44	0.01	0.12	61.00	14.00	0.00	87.00	93.47	636338.00	1.11	674.69	665.00
11	4	1	14826.00	11939.00	161.60	0	Spot (Block11, Row1, Column4)	913.28	902.00	139.27	0.01	0.15	633.00	649.96	633.00	124.06	0.01	0.19	88.00	58.00	0.00	269.00	280.28	655737.00	2.12	752.72	736.00
11	5	1	15154.00	11941.00	170.45	0	Spot (Block11, Row1, Column5)	778.90	782.00	73.45	0.00	0.09	631.00	645.03	631.00	112.28	0.01	0.17	64.00	17.00	0.00	151.00	147.90	630132.00	1.19	683.33	678.00
11	6	1	15436.00	11942.00	172.95	0	Spot (Block11, Row1, Column6)	987.94	969.50	164.99	0.01	0.17	629.00	636.39	629.00	65.07	0.01	0.10	99.00	95.00	0.00	340.50	358.94	825915.00	5.40	742.29	727.00
11	7	1	15736.00	11940.00	149.00	0	Spot (Block11, Row1, Column7)	1127.83	1040.00	444.85	0.04	0.39	645.00	683.21	645.00	288.37	0.02	0.42	72.00	20.00	0.00	395.00	482.83	681207.00	1.54	784.69	749.00
11	8	1	16030.00	11943.00	162.90	0	Spot (Block11, Row1, Column8)	63244.89	65535.00	7952.33	0.02	0.13	706.00	788.74	706.00	381.64	0.05	0.48	100.00	100.00	89.63	64829.00	62538.89	46358960.00	163.65	14377.44	13696.00
11	1	2	13941.00	12228.00	147.00	-50	Spot (Block11, Row2, Column1)	703.59	696.00	44.43	0.00	0.06	630.00	655.31	630.00	151.35	0.02	0.23	6.00	0.00	0.00	66.00	73.59	413005.00	0.32	704.39	707.00
11	2	2	14229.00	12234.00	149.70	0	Spot (Block11, Row2, Column2)	749.94	750.00	51.95	0.00	0.07	634.00	641.71	634.00	44.77	0.01	0.07	92.00	65.00	0.00	116.00	115.94	456714.00	2.42	674.44	684.00
11	3	2	14531.00	12243.00	188.05	0	Spot (Block11, Row2, Column3)	758.59	744.00	84.22	0.01	0.11	616.00	622.99	616.00	43.98	0.00	0.07	94.00	76.00	0.00	128.00	142.59	755552.00	3.08	671.92	673.00
11	4	2	14860.00	12249.00	181.05	0	Spot (Block11, Row2, Column4)	714.28	709.00	40.10	0.00	0.06	616.00	622.08	616.00	45.45	0.00	0.07	93.00	54.00	0.00	93.00	98.28	658562.00	2.03	680.31	673.00
11	5	2	15148.00	12230.00	188.70	0	Spot (Block11, Row2, Column5)	1090.23	1083.00	230.90	0.00	0.21	629.00	639.95	629.00	84.50	0.01	0.13	99.00	91.00	0.00	454.00	461.23	1093497.00	5.33	769.20	749.00
11	6	2	15441.00	12237.00	147.00	-50	Spot (Block11, Row2, Column6)	823.81	779.00	297.89	0.02	0.36	655.00	726.64	655.00	293.37	0.05	0.40	4.00	2.00	0.00	124.00	168.81	490169.00	0.33	732.49	727.00
11	7	2	15748.00	12249.00	225.80	0	Spot (Block11, Row2, Column7)	699.13	694.00	44.26	0.00	0.06	638.00	663.70	638.00	144.14	0.02	0.22	4.00	0.00	0.00	56.00	61.13	1020027.00	0.25	659.50	661.00
11	8	2	16042.00	12241.00	147.00	-50	Spot (Block11, Row2, Column8)	730.40	725.00	67.02	0.00	0.09	692.00	731.49	692.00	265.22	0.02	0.36	0.00	0.00	0.00	33.00	38.40	433859.00	-0.00	742.26	755.50
11	1	3	13954.00	12530.00	155.25	0	Spot (Block11, Row3, Column1)	853.23	837.00	97.46	0.01	0.11	628.00	634.79	628.00	45.12	0.00	0.07	99.00	92.00	0.00	209.00	225.23	567398.00	4.84	721.03	705.00
11	2	3	14233.00	12539.00	187.40	0	Spot (Block11, Row3, Column2)	740.93	737.00	45.92	0.00	0.06	639.00	647.70	639.00	52.88	0.01	0.08	86.00	46.00	0.00	98.00	101.93	731301.00	1.76	688.89	687.00
11	3	3	14536.00	12526.00	152.40	0	Spot (Block11, Row3, Column3)	1220.10	1148.00	496.77	0.03	0.41	628.00	634.70	628.00	47.03	0.00	0.07	99.00	99.00	0.00	520.00	592.10	777203.00	12.45	811.30	749.00
11	4	3	14838.00	12531.00	165.65	0	Spot (Block11, Row3, Column4)	1096.95	1057.00	224.08	0.02	0.20	612.00	617.46	612.00	44.79	0.00	0.07	100.00	99.00	0.00	445.00	484.95	832587.00	10.70	754.17	758.00
11	5	3	15120.00	12533.00	136.30	0	Spot (Block11, Row3, Column5)	1246.17	908.50	1122.47	0.14	0.90	630.00	688.63	630.00	248.37	0.04	0.36	60.00	27.00	0.00	278.50	616.17	625578.00	2.24	973.27	766.00
11	6	3	15444.00	12536.00	219.70	0	Spot (Block11, Row3, Column6)	20657.64	17237.00	10404.96	0.08	0.50	682.00	873.33	682.00	504.12	0.11	0.58	100.00	100.00	0.00	16555.00	19975.64	28445588.00	39.25	5154.67	4989.00
11	7	3	15740.00	12539.00	147.00	-50	Spot (Block11, Row3, Column7)	735.18	742.00	58.59	0.00	0.08	641.00	749.83	641.00	424.00	0.07	0.57	0.00	0.00	0.00	101.00	94.18	433759.00	-0.03	702.92	700.00
11	8	3	16044.00	12551.00	156.60	0	Spot (Block11, Row3, Column8)	4238.18	3966.00	1878.90	0.03	0.44	658.00	667.82	658.00	86.43	0.01	0.13	100.00	100.00	0.00	3308.00	3580.18	2860771.00	41.31	1629.40	1380.00
11	1	4	13943.00	12828.00	178.45	0	Spot (Block11, Row4, Column1)	1074.45	1005.00	236.10	0.03	0.22	626.00	633.39	626.00	53.27	0.01	0.08	100.00	99.00	0.00	379.00	448.45	961635.00	8.28	765.16	762.00
11	2	4	14239.00	12831.00	172.40	0	Spot (Block11, Row4, Column2)	1867.70	1787.50	511.75	0.02	0.27	636.00	653.72	636.00	71.16	0.01	0.11	100.00	100.00	0.00	1151.50	1231.70	1550190.00	17.06	1004.68	997.00
11	3	4	14538.00	12829.00	151.35	0	Spot (Block11, Row4, Column3)	2258.93	2141.50	774.91	0.02	0.34	633.00	648.61	633.00	73.58	0.01	0.11	100.00	100.00	0.00	1508.50	1625.93	1414089.00	21.89	1027.97	981.00
11	4	4	14840.00	12832.00	236.10	0	Spot (Block11, Row4, Column4)	694.21	684.00	136.17	0.01	0.20	617.00	631.01	617.00	85.23	0.01	0.14	34.00	6.00	0.00	67.00	77.21	1115600.00	0.74	643.89	629.00
11	5	4	15139.00	12820.00	127.15	0	Spot (Block11, Row4, Column5)	2023.05	1206.00	2767.85	0.22	1.37	626.00	655.42	626.00	121.59	0.02	0.19	94.00	78.00	0.00	580.00	1397.05	869910.00	11.25	1017.97	846.00
11	6	4	15446.00	12836.00	191.25	0	Spot (Block11, Row4, Column6)	1182.82	1177.00	217.63	0.00	0.18	641.00	722.75	641.00	309.78	0.05	0.43	88.00	35.00	0.00	536.00	541.82	1223036.00	1.49	809.95	752.50
11	7	4	15726.00	12835.00	179.75	0	Spot (Block11, Row4, Column7)	779.55	773.00	70.32	0.00	0.09	630.00	670.05	630.00	183.18	0.03	0.27	24.00	0.00	0.00	143.00	149.55	704709.00	0.60	696.83	689.50
11	8	4	16050.00	12831.00	145.10	0	Spot (Block11, Row4, Column8)	853.58	786.00	167.15	0.04	0.20	641.00	648.30	641.00	51.27	0.00	0.08	87.00	65.00	0.00	145.00	212.58	489953.00	4.00	709.53	700.00
11	1	5	13942.00	13130.00	156.20	0	Spot (Block11, Row5, Column1)	1257.49	1185.00	288.14	0.03	0.23	640.00	707.21	640.00	270.22	0.04	0.38	93.00	51.00	0.00	545.00	617.49	847545.00	2.04	806.63	801.00
11	2	5	14237.00	13129.00	154.15	0	Spot (Block11, Row5, Column2)	4990.93	4698.00	1851.19	0.03	0.37	640.00	669.04	640.00	115.93	0.02	0.17	100.00	100.00	0.00	4058.00	4350.93	3244104.00	37.28	1716.95	1592.00
11	3	5	14539.00	13131.00	157.60	0	Spot (Block11, Row5, Column3)	4600.61	4194.00	1999.74	0.04	0.43	630.00	652.59	630.00	96.08	0.02	0.15	100.00	100.00	0.00	3564.00	3970.61	3156017.00	41.09	1435.22	1371.50
11	4	5	14832.00	13138.00	164.20	0	Spot (Block11, Row5, Column4)	941.42	922.00	143.21	0.01	0.15	623.00	641.43	623.00	82.95	0.01	0.13	97.00	82.00	0.00	299.00	318.42	700414.00	3.62	720.94	709.00
11	5	5	15144.00	13130.00	149.90	0	Spot (Block11, Row5, Column5)	3025.76	2885.00	1265.57	0.02	0.42	620.00	634.61	620.00	64.34	0.01	0.10	100.00	100.00	0.00	2265.00	2405.76	1848741.00	37.16	1211.53	1127.00
11	6	5	15435.00	13139.00	173.25	0	Spot (Block11, Row5, Column6)	747.17	732.00	58.97	0.01	0.08	630.00	637.97	630.00	48.40	0.01	0.08	94.00	53.00	0.00	102.00	117.17	628373.00	2.26	690.29	691.50
11	7	5	15740.00	13141.00	185.15	0	Spot (Block11, Row5, Column7)	1466.89	1377.00	358.26	0.03	0.24	635.00	643.76	635.00	51.31	0.01	0.08	100.00	100.00	0.00	742.00	831.89	1418480.00	16.04	927.50	910.00
11	8	5	16039.00	13140.00	159.35	0	Spot (Block11, Row5, Column8)	874.38	867.00	116.45	0.00	0.13	648.00	650.28	648.00	46.83	0.00	0.07	99.00	86.00	0.00	219.00	226.38	609440.00	4.79	711.58	702.00
11	1	6	13938.00	13431.00	215.50	0	Spot (Block11, Row6, Column1)	20036.80	16465.50	10842.02	0.09	0.54	667.00	803.20	667.00	416.21	0.08	0.52	100.00	100.00	0.00	15798.50	19369.80	26648956.00	46.21	5161.04	5038.00
11	2	6	14231.00	13431.00	221.30	0	Spot (Block11, Row6, Column2)	1280.60	1241.00	389.90	0.01	0.30	642.00	713.92	642.00	271.61	0.05	0.38	88.00	58.00	0.00	599.00	638.60	1792839.00	2.09	883.65	766.00
11	3	6	14526.00	13438.00	157.05	0	Spot (Block11, Row6, Column3)	1290.99	1261.00	316.00	0.01	0.24	619.00	634.66	619.00	81.00	0.01	0.13	100.00	99.00	0.00	642.00	671.99	875291.00	8.10	834.58	811.00
11	4	6	14839.00	13430.00	164.55	0	Spot (Block11, Row6, Column4)	796.97	788.00	92.70	0.00	0.12	615.00	625.43	615.00	62.90	0.01	0.10	96.00	69.00	0.00	173.00	181.97	598528.00	2.73	695.56	686.00
11	5	6	15134.00	13433.00	143.85	0	Spot (Block11, Row6, Column5)	2413.16	2306.00	846.25	0.02	0.35	618.00	629.93	618.00	54.47	0.01	0.09	100.00	100.00	0.00	1688.00	1795.16	1365849.00	32.74	1045.42	968.50
11	6	6	15480.00	13454.00	178.50	0	Spot (Block11, Row6, Column6)	736.42	718.00	70.60	0.01	0.10	635.00	642.82	635.00	53.40	0.01	0.08	76.00	37.00	0.00	83.00	101.42	654678.00	1.75	670.56	667.00
11	7	6	15742.00	13432.00	144.90	0	Spot (Block11, Row6, Column7)	878.65	877.00	118.88	0.00	0.14	639.00	643.70	639.00	50.52	0.00	0.08	97.00	93.00	0.00	238.00	239.65	492044.00	4.65	740.51	763.00
11	8	6	16043.00	13445.00	185.05	0	Spot (Block11, Row6, Column8)	786.06	791.00	68.91	0.00	0.09	645.00	647.72	645.00	49.63	0.00	0.08	88.00	74.00	0.00	146.00	141.06	758544.00	2.79	695.40	693.00
11	1	7	13938.00	13727.00	165.90	0	Spot (Block11, Row7, Column1)	2210.11	2103.50	712.97	0.02	0.32	656.00	706.25	656.00	251.35	0.03	0.36	99.00	95.00	0.00	1447.50	1554.11	1684105.00	5.98	1051.50	1013.00
11	2	7	14231.00	13728.00	198.95	0	Spot (Block11, Row7, Column2)	712.63	707.00	56.57	0.00	0.08	629.00	654.14	629.00	94.56	0.02	0.14	37.00	3.00	0.00	78.00	83.63	798862.00	0.62	668.86	654.00
11	3	7	14530.00	13742.00	236.25	0	Spot (Block11, Row7, Column3)	664.84	672.00	51.11	0.00	0.08	610.00	617.02	610.00	39.93	0.00	0.06	61.00	35.00	0.00	62.00	54.84	1071726.00	1.20	630.04	626.50
11	4	7	14824.00	13744.00	152.65	0	Spot (Block11, Row7, Column4)	722.58	717.00	55.97	0.00	0.08	618.00	632.04	618.00	60.60	0.01	0.10	83.00	32.00	0.00	99.00	104.58	463172.00	1.49	662.04	668.00
11	5	7	15107.00	13726.00	100.70	0	Spot (Block11, Row7, Column5)	1178.27	824.50	1133.94	0.16	0.96	626.00	639.65	626.00	55.58	0.01	0.09	100.00	94.00	0.00	198.50	552.27	303993.00	9.69	788.71	785.50
11	6	7	15436.00	13732.00	190.25	0	Spot (Block11, Row7, Column6)	1390.23	1377.00	317.71	0.00	0.23	667.00	754.17	667.00	372.42	0.05	0.49	82.00	45.00	0.00	710.00	723.23	1423595.00	1.71	875.49	857.50
11	7	7	15721.00	13742.00	157.95	0	Spot (Block11, Row7, Column7)	849.07	855.00	102.43	0.00	0.12	670.00	695.23	670.00	179.84	0.02	0.26	51.00	2.00	0.00	185.00	179.07	585008.00	0.86	718.93	712.00
11	8	7	16036.00	13744.00	191.40	0	Spot (Block11, Row7, Column8)	1695.71	1629.00	371.59	0.02	0.22	662.00	666.48	662.00	63.23	0.00	0.09	100.00	100.00	0.00	967.00	1033.71	1751673.00	16.28	997.42	938.00
11	1	8	13923.00	14036.00	148.00	0	Spot (Block11, Row8, Column1)	2831.15	2621.00	1157.60	0.03	0.41	667.00	669.48	667.00	67.94	0.00	0.10	100.00	100.00	0.00	1954.00	2164.15	1695859.00	31.82	1205.96	1058.00
11	2	8	14227.00	14040.00	214.80	0	Spot (Block11, Row8, Column2)	696.70	694.00	56.54	0.00	0.08	625.00	643.53	625.00	62.82	0.01	0.10	58.00	16.00	0.00	69.00	71.70	918248.00	0.85	676.82	672.50
11	3	8	14528.00	14028.00	159.40	0	Spot (Block11, Row8, Column3)	837.63	819.50	125.28	0.01	0.15	611.00	622.52	611.00	60.07	0.01	0.10	96.00	75.00	0.00	208.50	226.63	588018.00	3.58	687.44	684.00
11	4	8	14837.00	14034.00	152.70	0	Spot (Block11, Row8, Column4)	12727.24	12230.00	6068.17	0.02	0.48	621.00	638.50	621.00	75.74	0.01	0.12	100.00	100.00	0.00	11609.00	12106.24	8119981.00	159.62	3249.33	2864.00
11	5	8	15112.00	14034.00	168.75	0	Spot (Block11, Row8, Column5)	711.29	711.00	77.39	0.00	0.11	632.00	715.36	632.00	352.76	0.05	0.49	0.00	0.00	0.00	79.00	79.29	559785.00	-0.01	669.05	674.00
11	6	8	15435.00	14036.00	212.25	0	Spot (Block11, Row8, Column6)	25810.30	19680.00	15664.07	0.12	0.61	702.00	883.26	702.00	530.71	0.10	0.60	100.00	100.00	1.48	18978.00	25108.30	33217888.00	46.97	5999.65	5815.00
11	7	8	15746.00	14039.00	161.70	0	Spot (Block11, Row8, Column7)	912.29	908.00	114.78	0.00	0.13	695.00	776.48	695.00	353.01	0.05	0.45	9.00	0.00	0.00	213.00	217.29	657764.00	0.38	766.39	730.00
11	8	8	16028.00	14052.00	147.85	0	Spot (Block11, Row8, Column8)	1902.83	1430.00	2123.96	0.12	1.12	698.00	710.39	698.00	72.98	0.01	0.10	100.00	99.00	0.00	732.00	1204.83	1139795.00	16.34	1096.28	892.50
12	1	1	18448.00	11949.00	160.80	0	Spot (Block12, Row1, Column1)	55527.21	65535.00	13593.96	0.07	0.24	1082.00	1130.03	1082.00	288.49	0.02	0.26	100.00	100.00	55.96	64453.00	54445.21	39591248.00	188.56	12396.86	10822.00
12	2	1	18738.00	11955.00	162.85	0	Spot (Block12, Row1, Column2)	2457.72	2434.00	702.01	0.00	0.29	1057.00	1092.48	1057.00	218.51	0.01	0.20	100.00	96.00	0.00	1377.00	1400.72	1803963.00	6.25	1359.14	1343.00
12	3	1	19048.00	11955.00	179.85	0	Spot (Block12, Row1, Column3)	1545.92	1429.00	468.77	0.03	0.30	1024.00	1037.08	1024.00	82.18	0.01	0.08	99.00	87.00	0.00	405.00	521.92	1394417.00	6.19	1166.69	1163.00
12	4	1	19339.00	11960.00	155.85	0	Spot (Block12, Row1, Column4)	2152.47	2097.50	525.49	0.01	0.24	1056.00	1064.66	1056.00	85.02	0.00	0.08	100.00	100.00	0.00	1041.50	1096.47	1442153.00	12.80	1326.48	1314.00
12	5	1	19645.00	11961.00	153.65	0	Spot (Block12, Row1, Column5)	6828.85	5848.00	4460.22	0.07	0.65	1050.00	1063.82	1050.00	99.93	0.01	0.09	100.00	100.00	0.00	4798.00	5778.85	4452407.00	57.69	2041.37	1943.00
12	6	1	19943.00	11962.00	152.50	0	Spot (Block12, Row1, Column6)	4659.65	4025.00	2727.79	0.06	0.59	1016.00	1037.92	1016.00	109.72	0.01	0.11	100.00	100.00	0.00	3009.00	3643.65	2968199.00	33.01	1826.28	1754.00
12	7	1	20239.00	11960.00	153.95	0	Spot (Block12, Row1, Column7)	11198.52	10052.00	6702.83	0.05	0.60	1052.00	1107.62	1052.00	332.24	0.02	0.30	100.00	100.00	0.00	9000.00	10146.52	7346226.00	30.37	2909.71	2529.00
12	8	1	20531.00	11965.00	163.00	0	Spot (Block12, Row1, Column8)	63498.83	65535.00	7175.29	0.01	0.11	1121.00	1208.20	1121.00	416.61	0.03	0.34	100.00	100.00	90.35	64414.00	62377.83	46735596.00	149.52	15359.22	12323.00
12	1	2	18448.00	12254.00	234.10	0	Spot (Block12, Row2, Column1)	1149.57	1139.00	104.01	0.00	0.09	1045.00	1075.52	1045.00	208.01	0.01	0.19	13.00	0.00	0.00	94.00	104.57	1817471.00	0.36	1078.37	1087.50
12	2	2	18739.00	12264.00	140.15	0	Spot (Block12, Row2, Column2)	1676.63	1643.00	255.24	0.01	0.15	1030.00	1048.52	1030.00	93.84	0.01	0.09	99.00	99.00	0.00	613.00	646.63	890291.00	6.69	1249.06	1246.00
12	3	2	19049.00	12251.00	174.30	0	Spot (Block12, Row2, Column3)	1261.65	1255.50	123.51	0.00	0.10	1027.00	1043.61	1027.00	85.33	0.01	0.08	91.00	61.00	0.00	228.50	234.65	1072403.00	2.56	1135.55	1127.00
12	4	2	19348.00	12263.00	194.35	0	Spot (Block12, Row2, Column4)	1550.88	1549.00	205.14	0.00	0.13	1066.00	1073.89	1066.00	97.27	0.00	0.09	98.00	90.00	0.00	483.00	484.88	1657887.00	4.90	1249.62	1224.00
12	5	2	19649.00	12249.00	189.20	0	Spot (Block12, Row2, Column5)	1763.49	1719.00	276.85	0.01	0.16	1029.00	1050.22	1029.00	109.03	0.01	0.10	99.00	98.00	0.00	690.00	734.49	1768780.00	6.54	1338.31	1311.00
12	6	2	19935.00	12263.00	158.95	0	Spot (Block12, Row2, Column6)	1516.30	1497.00	194.92	0.01	0.13	1013.00	1038.93	1013.00	126.25	0.01	0.12	99.00	87.00	0.00	484.00	503.30	1050793.00	3.78	1178.69	1179.50
12	7	2	20241.00	12263.00	193.10	0	Spot (Block12, Row2, Column7)	1304.76	1293.00	131.56	0.00	0.10	1040.00	1054.53	1040.00	98.87	0.01	0.09	89.00	66.00	0.00	253.00	264.76	1367388.00	2.53	1128.67	1121.00
12	8	2	20568.00	12272.00	234.15	0	Spot (Block12, Row2, Column8)	1198.14	1197.00	78.98	0.00	0.07	1079.00	1115.85	1079.00	245.29	0.01	0.22	4.00	0.00	0.00	118.00	119.14	1884674.00	0.34	1131.74	1136.00
12	1	3	18442.00	12551.00	155.35	0	Spot (Block12, Row3, Column1)	2866.11	2695.00	1031.43	0.03	0.36	1022.00	1041.12	1022.00	88.86	0.01	0.09	100.00	100.00	0.00	1673.00	1844.11	1908827.00	20.54	1493.69	1442.50
12	2	3	18737.00	12544.00	189.20	0	Spot (Block12, Row3, Column2)	1297.39	1285.00	138.28	0.00	0.11	1023.00	1036.36	1023.00	89.07	0.01	0.09	92.00	72.00	0.00	262.00	274.39	1302575.00	2.93	1151.97	1132.00
12	3	3	19038.00	12554.00	156.45	0	Spot (Block12, Row3, Column3)	1810.45	1774.00	333.44	0.01	0.18	1056.00	1071.23	1056.00	121.72	0.01	0.11	99.00	96.00	0.00	718.00	754.45	1222051.00	6.07	1305.36	1293.00
12	4	3	19342.00	12557.00	152.05	0	Spot (Block12, Row3, Column4)	5809.92	5338.00	2687.32	0.04	0.46	1080.00	1089.00	1080.00	103.64	0.00	0.10	100.00	100.00	0.00	4258.00	4729.92	3660251.00	45.55	2144.26	2040.50
12	5	3	19636.00	12568.00	114.15	0	Spot (Block12, Row3, Column5)	2706.80	1658.00	4301.44	0.21	1.59	1065.00	1087.99	1065.00	139.29	0.01	0.13	100.00	98.00	0.00	593.00	1641.80	925727.00	11.62	1623.89	1617.00
12	6	3	19950.00	12564.00	191.50	0	Spot (Block12, Row3, Column6)	4904.88	4421.00	2138.92	0.05	0.44	1073.00	1109.93	1073.00	174.79	0.01	0.16	100.00	100.00	0.00	3348.00	3831.88	5061835.00	21.71	2106.87	2111.00
12	7	3	20255.00	12567.00	153.85	0	Spot (Block12, Row3, Column7)	2004.46	1937.50	524.10	0.01	0.26	1068.00	1082.22	1068.00	113.82	0.01	0.11	100.00	96.00	0.00	869.50	936.46	1294883.00	8.10	1324.06	1288.50
12	8	3	20539.00	12566.00	160.10	0	Spot (Block12, Row3, Column8)	2262.43	2165.50	482.48	0.02	0.21	1080.00	1084.40	1080.00	80.05	0.00	0.07	100.00	100.00	0.00	1085.50	1182.43	1597275.00	14.72	1429.75	1402.00
12	1	4	18437.00	12851.00	153.20	0	Spot (Block12, Row4, Column1)	5031.44	4656.00	2321.72	0.03	0.46	1002.00	1021.59	1002.00	99.25	0.01	0.10	100.00	100.00	0.00	3654.00	4029.44	3230185.00	40.40	1892.29	1777.00
12	2	4	18742.00	12853.00	196.75	0	Spot (Block12, Row4, Column2)	1382.86	1334.00	204.53	0.02	0.15	1003.00	1017.10	1003.00	110.60	0.01	0.11	98.00	72.00	0.00	331.00	379.86	1514235.00	3.31	1150.81	1146.00
12	3	4	19044.00	12852.00	152.20	0	Spot (Block12, Row4, Column3)	21710.94	19476.00	11895.06	0.05	0.55	1036.00	1060.57	1036.00	134.64	0.01	0.13	100.00	100.00	0.00	18440.00	20674.94	13721311.00	153.38	4965.39	4057.00
12	4	4	19341.00	12865.00	200.65	0	Spot (Block12, Row4, Column4)	1278.36	1271.50	118.00	0.00	0.09	1062.00	1072.18	1062.00	111.82	0.00	0.10	82.00	44.00	0.00	209.50	216.36	1462447.00	1.84	1168.16	1162.00
12	5	4	19626.00	12849.00	186.25	0	Spot (Block12, Row4, Column5)	1352.90	1308.00	232.07	0.01	0.17	1101.00	1126.67	1101.00	165.54	0.01	0.15	67.00	21.00	0.00	207.00	251.90	1319077.00	1.37	1177.30	1174.00
12	6	4	19951.00	12873.00	233.10	0	Spot (Block12, Row4, Column6)	2059.11	2034.00	486.53	0.01	0.24	1140.00	1184.57	1140.00	211.87	0.02	0.18	93.00	82.00	0.00	894.00	919.11	3212215.00	4.13	1442.92	1372.00
12	7	4	20233.00	12863.00	151.45	0	Spot (Block12, Row4, Column7)	3653.09	3282.00	1842.09	0.05	0.50	1081.00	1110.15	1081.00	157.76	0.01	0.14	100.00	91.00	0.00	2201.00	2572.09	2290485.00	16.12	1610.34	1555.50
12	8	4	20547.00	12874.00	184.45	0	Spot (Block12, Row4, Column8)	1703.58	1625.50	377.96	0.02	0.22	1105.00	1121.46	1105.00	105.80	0.01	0.09	96.00	82.00	0.00	520.50	598.58	1628626.00	5.50	1254.60	1243.00
12	1	5	18442.00	13152.00	149.95	0	Spot (Block12, Row5, Column1)	4384.98	3959.00	1948.26	0.04	0.44	1006.00	1033.54	1006.00	119.07	0.01	0.12	100.00	100.00	0.00	2953.00	3378.98	2687991.00	28.15	1786.32	1685.50
12	2	5	18737.00	13150.00	161.25	0	Spot (Block12, Row5, Column2)	2384.49	2310.50	567.34	0.01	0.24	1006.00	1035.38	1006.00	124.66	0.01	0.12	100.00	99.00	0.00	1304.50	1378.49	1702526.00	10.82	1376.07	1348.00
12	3	5	19041.00	13155.00	158.75	0	Spot (Block12, Row5, Column3)	2296.94	2220.00	493.94	0.01	0.22	1046.00	1067.34	1046.00	122.77	0.01	0.12	100.00	100.00	0.00	1174.00	1250.94	1596371.00	10.02	1413.17	1402.00
12	4	5	19339.00	13157.00	153.50	0	Spot (Block12, Row5, Column4)	2467.95	2382.00	744.30	0.02	0.30	1054.00	1084.93	1054.00	159.43	0.01	0.15	100.00	100.00	0.00	1328.00	1413.95	1589358.00	8.67	1434.98	1405.50
12	5	5	19638.00	13155.00	149.85	0	Spot (Block12, Row5, Column5)	34612.19	32459.00	19434.22	0.03	0.56	1113.00	1214.40	1113.00	298.73	0.04	0.25	100.00	100.00	8.27	31346.00	33499.19	21355772.00	111.80	7372.82	6503.00
12	6	5	19910.00	13134.00	179.10	0	Spot (Block12, Row5, Column6)	1925.12	1826.50	370.96	0.02	0.19	1170.00	1233.34	1170.00	260.42	0.02	0.21	98.00	66.00	0.00	656.50	755.12	1717208.00	2.66	1606.91	1589.50
12	7	5	20241.00	13165.00	188.65	0	Spot (Block12, Row5, Column7)	7204.48	6725.00	3022.82	0.03	0.42	1101.00	1146.81	1101.00	196.42	0.02	0.17	100.00	100.00	0.00	5624.00	6103.48	7218891.00	30.84	2611.29	2642.00
12	8	5	20541.00	13163.00	150.10	0	Spot (Block12, Row5, Column8)	11200.12	9541.00	7325.53	0.07	0.65	1144.00	1170.78	1144.00	138.06	0.01	0.12	100.00	100.00	0.00	8397.00	10056.12	6932877.00	72.64	2999.28	2752.00
12	1	6	18439.00	13458.00	183.50	0	Spot (Block12, Row6, Column1)	4449.72	4042.00	1921.91	0.04	0.43	1028.00	1072.13	1028.00	156.23	0.02	0.15	100.00	100.00	0.00	3014.00	3421.72	4196084.00	21.62	1912.07	1895.00
12	2	6	18738.00	13452.00	199.25	0	Spot (Block12, Row6, Column2)	5071.87	4886.00	1779.82	0.02	0.35	1036.00	1087.28	1036.00	180.09	0.02	0.17	100.00	100.00	0.00	3850.00	4035.87	5721067.00	22.12	2205.48	2194.50
12	3	6	19030.00	13452.00	149.90	0	Spot (Block12, Row6, Column3)	9751.18	9232.00	5364.34	0.02	0.55	1072.50	1117.22	1072.50	293.35	0.02	0.26	100.00	99.00	0.00	8159.50	8678.68	5996978.00	29.43	2817.34	2486.00
12	4	6	19300.00	13498.00	90.20	0	Spot (Block12, Row6, Column4)	4533.85	1620.50	9518.09	0.45	2.10	1082.00	1132.78	1082.00	305.62	0.02	0.27	95.00	45.00	0.99	538.50	3451.85	915837.00	11.13	1714.47	1462.00
12	5	6	19643.00	13456.00	150.25	0	Spot (Block12, Row6, Column5)	29799.84	28280.00	16995.16	0.02	0.57	1078.00	1174.64	1078.00	300.87	0.04	0.26	100.00	100.00	1.62	27202.00	28721.84	18356704.00	95.14	6936.69	5277.00
12	6	6	19950.00	13460.00	157.20	0	Spot (Block12, Row6, Column6)	1347.59	1338.00	120.55	0.00	0.09	1057.00	1138.48	1057.00	256.49	0.03	0.23	55.00	2.00	0.00	281.00	290.59	913663.00	0.82	1218.66	1198.00
12	7	6	20239.00	13461.00	155.45	0	Spot (Block12, Row6, Column7)	3573.12	3230.00	1564.68	0.04	0.44	1086.00	1107.39	1086.00	147.67	0.01	0.13	100.00	100.00	0.00	2144.00	2487.12	2383274.00	16.70	1607.25	1506.00
12	8	6	20548.00	13462.00	154.35	0	Spot (Block12, Row6, Column8)	4751.33	4228.00	2457.72	0.05	0.52	1102.00	1124.18	1102.00	112.69	0.01	0.10	100.00	100.00	0.00	3126.00	3649.33	3088365.00	32.19	1957.94	1798.00
12	1	7	18446.00	13748.00	188.95	0	Spot (Block12, Row7, Column1)	1555.63	1501.50	245.98	0.02	0.16	1020.00	1050.57	1020.00	121.80	0.01	0.12	99.00	90.00	0.00	481.50	535.63	1564960.00	4.15	1194.53	1197.00
12	2	7	18744.00	13744.00	205.60	0	Spot (Block12, Row7, Column2)	1180.16	1180.00	113.71	0.00	0.10	1017.00	1052.26	1017.00	132.47	0.01	0.13	57.00	20.00	0.00	163.00	163.16	1419737.00	0.97	1080.14	1082.00
12	3	7	19000.00	13751.00	203.65	0	Spot (Block12, Row7, Column3)	1186.83	1186.00	118.31	0.00	0.10	1043.00	1081.18	1043.00	284.56	0.02	0.26	10.00	0.00	0.00	143.00	143.83	1399271.00	0.37	1108.13	1083.00
12	4	7	19354.00	13752.00	217.25	0	Spot (Block12, Row7, Column4)	1214.31	1188.00	128.85	0.01	0.11	1080.00	1107.55	1080.00	278.92	0.01	0.25	13.00	0.00	0.00	108.00	134.31	1635679.00	0.38	1107.92	1089.50
12	5	7	19632.00	13759.00	189.85	0	Spot (Block12, Row7, Column5)	1440.13	1409.00	183.84	0.01	0.13	1041.00	1066.82	1041.00	161.87	0.01	0.15	92.00	62.00	0.00	368.00	399.13	1460291.00	2.31	1174.93	1165.00
12	6	7	19938.00	13759.00	185.30	0	Spot (Block12, Row7, Column6)	6166.09	6276.00	2120.94	0.01	0.34	1056.00	1101.98	1056.00	204.24	0.02	0.19	100.00	100.00	0.00	5220.00	5110.09	5962607.00	24.79	2347.11	2326.00
12	7	7	20232.00	13767.00	155.40	0	Spot (Block12, Row7, Column7)	4041.61	3580.00	2004.68	0.05	0.50	1069.00	1085.31	1069.00	136.17	0.01	0.13	100.00	98.00	0.00	2511.00	2972.61	2675548.00	21.71	1901.02	1525.00
12	8	7	20532.00	13768.00	193.25	0	Spot (Block12, Row7, Column8)	2359.55	2297.50	373.16	0.01	0.16	1061.00	1072.96	1061.00	101.71	0.00	0.09	100.00	99.00	0.00	1236.50	1298.55	2477530.00	12.65	1541.74	1527.00
12	1	8	18419.00	14052.00	147.25	0	Spot (Block12, Row8, Column1)	5876.77	4435.00	6394.71	0.12	1.09	1015.00	1048.76	1015.00	126.63	0.01	0.12	100.00	100.00	0.00	3420.00	4861.77	3467292.00	38.13	2420.71	1700.50
12	2	8	18725.00	14051.00	181.30	0	Spot (Block12, Row8, Column2)	1378.93	1315.00	516.45	0.02	0.37	1008.00	1040.42	1008.00	135.61	0.01	0.13	87.00	61.00	0.00	307.00	370.93	1269994.00	2.50	1153.29	1143.00
12	3	8	19024.00	14054.00	154.45	0	Spot (Block12, Row8, Column3)	3148.76	2728.50	1516.56	0.06	0.48	1014.00	1038.53	1014.00	115.79	0.01	0.11	100.00	95.00	0.00	1714.50	2134.76	2084477.00	18.22	1417.34	1387.00
12	4	8	19336.00	14053.00	152.75	0	Spot (Block12, Row8, Column4)	3963.94	3838.50	1280.20	0.01	0.32	1027.00	1048.63	1027.00	98.03	0.01	0.09	100.00	100.00	0.00	2811.50	2936.94	2552780.00	29.74	1785.42	1691.50
12	5	8	19622.00	14054.00	191.30	0	Spot (Block12, Row8, Column5)	1152.12	1169.50	82.94	0.01	0.07	1008.00	1037.16	1008.00	141.89	0.01	0.14	54.00	3.00	0.00	161.50	144.12	1191293.00	0.81	1067.48	1083.00
12	6	8	19944.00	14063.00	166.15	0	Spot (Block12, Row8, Column6)	9106.62	8003.00	4676.80	0.06	0.51	1040.50	1089.97	1040.50	214.44	0.02	0.20	100.00	100.00	0.00	6962.50	8066.12	7002992.00	37.38	2513.15	2437.00
12	7	8	20234.00	14066.00	163.30	0	Spot (Block12, Row8, Column7)	1655.13	1596.50	304.79	0.02	0.18	1037.00	1066.50	1037.00	152.59	0.01	0.14	96.00	88.00	0.00	559.50	618.13	1221487.00	3.86	1183.59	1170.50
12	8	8	20524.00	14062.00	150.55	0	Spot (Block12, Row8, Column8)	3039.17	2989.00	922.20	0.01	0.30	1020.00	1041.56	1020.00	90.94	0.01	0.09	100.00	100.00	0.00	1969.00	2019.17	1899481.00	21.97	1580.58	1467.00
13	1	1	4922.00	16375.00	156.05	0	Spot (Block13, Row1, Column1)	53331.45	65535.00	15028.32	0.09	0.28	1007.00	1064.92	1007.00	280.70	0.02	0.26	100.00	100.00	51.64	64528.00	52324.45	35839028.00	186.20	11764.17	10796.50
13	2	1	5213.00	16380.00	149.90	0	Spot (Block13, Row1, Column2)	8104.88	7704.50	3704.19	0.02	0.46	994.00	1021.90	994.00	174.90	0.01	0.17	100.00	100.00	0.00	6710.50	7110.88	4976398.00	40.50	2543.52	2426.00
13	3	1	5540.00	16374.00	182.15	0	Spot (Block13, Row1, Column3)	1194.71	1192.00	112.86	0.00	0.09	1001.00	1011.65	1001.00	87.21	0.00	0.09	81.00	55.00	0.00	191.00	193.71	1118251.00	2.10	1097.46	1076.00
13	4	1	5814.00	16385.00	145.75	0	Spot (Block13, Row1, Column4)	6770.06	6443.50	3041.99	0.02	0.45	1007.00	1018.75	1007.00	91.99	0.01	0.09	100.00	100.00	0.00	5436.50	5763.06	3940172.00	62.52	2188.41	2016.00
13	5	1	6119.00	16382.00	151.20	0	Spot (Block13, Row1, Column5)	2421.82	2134.00	916.82	0.05	0.38	983.00	992.91	983.00	94.82	0.00	0.10	100.00	100.00	0.00	1151.00	1438.82	1523323.00	15.07	1324.55	1294.00
13	6	1	6414.00	16386.00	144.20	0	Spot (Block13, Row1, Column6)	4276.84	4040.50	1748.31	0.02	0.41	977.00	989.88	977.00	115.17	0.01	0.12	100.00	100.00	0.00	3063.50	3299.84	2429243.00	28.54	1706.74	1521.00
13	7	1	6715.00	16388.00	145.50	0	Spot (Block13, Row1, Column7)	14007.26	12931.00	8788.70	0.03	0.63	986.00	1046.31	986.00	364.04	0.03	0.35	100.00	100.00	0.17	11945.00	13021.26	8054177.00	35.60	3565.96	2851.50
13	8	1	7004.00	16395.00	159.80	0	Spot (Block13, Row1, Column8)	63116.52	65535.00	8138.96	0.02	0.13	1066.00	1150.95	1066.00	467.09	0.03	0.41	100.00	100.00	89.20	64469.00	62050.52	44434452.00	132.66	15776.57	13362.00
13	1	2	4910.00	16663.00	236.50	0	Spot (Block13, Row2, Column1)	1109.39	1102.00	88.53	0.00	0.08	999.00	1031.73	999.00	220.02	0.01	0.21	6.00	0.00	0.00	103.00	110.39	1789442.00	0.35	1026.13	1006.00
13	2	2	5217.00	16685.00	140.60	0	Spot (Block13, Row2, Column2)	1284.03	1295.00	93.18	0.00	0.07	989.00	995.40	989.00	73.18	0.00	0.07	98.00	92.00	0.00	306.00	295.03	690807.00	3.94	1109.51	1103.00
13	3	2	5515.00	16685.00	167.35	0	Spot (Block13, Row2, Column3)	1245.96	1221.00	111.75	0.01	0.09	993.00	997.47	993.00	72.27	0.00	0.07	98.00	80.00	0.00	228.00	252.96	968110.00	3.44	1094.59	1097.00
13	4	2	5820.00	16686.00	186.75	0	Spot (Block13, Row2, Column4)	1263.40	1247.50	126.54	0.01	0.10	1003.00	1015.59	1003.00	91.59	0.01	0.09	95.00	70.00	0.00	244.50	260.40	1235601.00	2.71	1123.29	1110.50
13	5	2	6116.00	16683.00	175.90	0	Spot (Block13, Row2, Column5)	2019.98	1944.00	489.77	0.02	0.24	988.00	990.75	988.00	86.43	0.00	0.09	100.00	100.00	0.00	956.00	1031.98	1741223.00	11.91	1290.06	1279.00
13	6	2	6422.00	16686.00	228.40	0	Spot (Block13, Row2, Column6)	1147.27	1109.00	133.88	0.01	0.12	991.00	1021.56	991.00	168.83	0.01	0.17	38.00	12.00	0.00	118.00	156.27	1719760.00	0.74	1044.51	1021.00
13	7	2	6724.00	16700.00	183.15	0	Spot (Block13, Row2, Column7)	1148.65	1131.00	90.88	0.01	0.08	988.00	1009.39	988.00	140.66	0.01	0.14	50.00	10.00	0.00	143.00	160.65	1090068.00	0.99	1068.41	1069.00
13	8	2	7041.00	16701.00	214.60	0	Spot (Block13, Row2, Column8)	1188.66	1178.00	109.74	0.00	0.09	1035.00	1100.95	1035.00	332.42	0.03	0.30	6.00	0.00	0.00	143.00	153.66	1560705.00	0.26	1082.79	1092.00
13	1	3	4922.00	16979.00	147.60	0	Spot (Block13, Row3, Column1)	2391.30	2352.00	709.73	0.01	0.30	1032.00	1040.74	1032.00	72.65	0.00	0.07	100.00	100.00	0.00	1320.00	1359.30	1420432.00	18.59	1341.91	1294.50
13	2	3	5215.00	16980.00	198.95	0	Spot (Block13, Row3, Column2)	1248.27	1235.00	137.36	0.00	0.11	1016.00	1028.49	1016.00	71.88	0.01	0.07	87.00	71.00	0.00	219.00	232.27	1393072.00	3.06	1085.22	1086.50
13	3	3	5502.00	16974.00	155.50	0	Spot (Block13, Row3, Column3)	2245.54	1973.50	1200.04	0.06	0.53	1024.00	1052.08	1024.00	116.73	0.01	0.11	100.00	99.00	0.00	949.50	1221.54	1486549.00	10.22	1354.39	1302.00
13	4	3	5814.00	16986.00	145.10	0	Spot (Block13, Row3, Column4)	5354.33	5110.00	2258.52	0.02	0.42	1056.00	1063.69	1056.00	94.56	0.00	0.09	100.00	100.00	0.00	4054.00	4298.33	3073387.00	45.38	2017.05	1835.00
13	5	3	6104.00	16989.00	152.90	0	Spot (Block13, Row3, Column5)	1903.01	1789.00	717.18	0.03	0.38	1069.00	1088.04	1069.00	151.47	0.01	0.14	98.00	91.00	0.00	720.00	834.01	1219831.00	5.38	1340.10	1309.00
13	6	3	6416.00	16989.00	218.55	0	Spot (Block13, Row3, Column6)	7289.59	5429.50	4275.68	0.13	0.59	1077.00	1115.86	1077.00	209.60	0.02	0.19	100.00	100.00	0.00	4352.50	6212.59	9957579.00	29.45	2914.69	2897.00
13	7	3	6715.00	16990.00	194.55	0	Spot (Block13, Row3, Column7)	1262.54	1210.00	184.41	0.02	0.15	1010.00	1052.45	1010.00	192.64	0.02	0.18	52.00	21.00	0.00	200.00	252.54	1352184.00	1.09	1093.85	1090.00
13	8	3	7017.00	17000.00	155.95	0	Spot (Block13, Row3, Column8)	6485.97	6230.00	2409.68	0.02	0.37	1031.00	1060.39	1031.00	158.41	0.01	0.15	100.00	100.00	0.00	5199.00	5454.97	4345603.00	34.25	2457.84	2281.00
13	1	4	4916.00	17276.00	145.05	0	Spot (Block13, Row4, Column1)	5177.03	4960.00	2191.20	0.02	0.42	1055.00	1069.84	1055.00	97.09	0.01	0.09	100.00	100.00	0.00	3905.00	4122.03	2966436.00	42.30	2065.52	1793.00
13	2	4	5212.00	17278.00	182.20	0	Spot (Block13, Row4, Column2)	1676.41	1664.50	295.53	0.00	0.18	1048.00	1071.82	1048.00	124.77	0.01	0.12	98.00	91.00	0.00	616.50	628.41	1562415.00	4.85	1220.63	1203.00
13	3	4	5514.00	17283.00	145.25	0	Spot (Block13, Row4, Column3)	26459.74	24256.00	15343.76	0.04	0.58	1064.00	1086.41	1064.00	138.79	0.01	0.13	100.00	100.00	0.35	23192.00	25395.74	15214353.00	182.82	5662.36	4765.00
13	4	4	5810.00	17267.00	195.50	0	Spot (Block13, Row4, Column4)	1278.19	1274.00	99.47	0.00	0.08	1083.00	1094.80	1083.00	110.64	0.00	0.10	82.00	31.00	0.00	191.00	195.19	1380440.00	1.66	1183.36	1188.00
13	5	4	6114.00	17282.00	161.70	0	Spot (Block13, Row4, Column5)	1647.47	1497.00	1059.73	0.04	0.64	1108.00	1129.76	1108.00	131.56	0.01	0.12	96.00	75.00	0.00	389.00	539.47	1187825.00	3.94	1344.96	1362.00
13	6	4	6418.00	17288.00	170.05	0	Spot (Block13, Row4, Column6)	2459.75	2437.00	424.51	0.00	0.17	1109.00	1132.53	1109.00	150.77	0.01	0.13	100.00	100.00	0.00	1328.00	1350.75	1985018.00	8.80	1556.35	1525.00
13	7	4	6710.00	17288.00	163.60	0	Spot (Block13, Row4, Column7)	1757.73	1651.00	460.63	0.03	0.26	1062.00	1071.13	1062.00	111.83	0.00	0.10	97.00	85.00	0.00	589.00	695.73	1302478.00	6.14	1234.13	1219.00
13	8	4	7037.00	17268.00	284.95	0	Spot (Block13, Row4, Column8)	1219.01	1196.00	141.37	0.01	0.12	1089.50	1098.79	1089.50	122.58	0.00	0.11	43.00	16.00	0.00	106.50	129.51	2891489.00	0.98	1113.83	1097.00
13	1	5	4919.00	17581.00	141.50	0	Spot (Block13, Row5, Column1)	13895.30	13284.00	6934.61	0.02	0.50	1079.00	1103.55	1079.00	147.65	0.01	0.13	100.00	100.00	0.00	12205.00	12816.30	7559046.00	86.63	3788.26	3224.00
13	2	5	5212.00	17581.00	150.40	0	Spot (Block13, Row5, Column2)	6969.25	7018.50	2367.12	0.00	0.34	1073.50	1095.45	1073.50	124.68	0.01	0.11	100.00	100.00	0.00	5945.00	5895.75	4334874.00	47.11	2550.96	2421.50
13	3	5	5513.00	17586.00	159.50	0	Spot (Block13, Row5, Column3)	2963.52	2778.50	1050.82	0.03	0.35	1094.00	1115.13	1094.00	138.18	0.01	0.12	100.00	99.00	0.00	1684.50	1869.52	2092246.00	13.38	1471.85	1474.50
13	4	5	5812.00	17585.00	144.80	0	Spot (Block13, Row5, Column4)	2413.98	2346.00	587.40	0.01	0.24	1115.00	1142.35	1115.00	148.39	0.01	0.13	100.00	100.00	0.00	1231.00	1298.98	1378380.00	8.57	1450.71	1427.00
13	5	5	6110.00	17584.00	143.70	0	Spot (Block13, Row5, Column5)	27391.08	24649.50	15912.15	0.05	0.58	1141.00	1182.37	1141.00	181.26	0.02	0.15	100.00	100.00	0.53	23508.50	26250.08	15393785.00	144.59	5529.94	4597.00
13	6	5	6421.00	17589.00	139.30	0	Spot (Block13, Row5, Column6)	1464.49	1471.50	207.34	0.00	0.14	1093.00	1111.23	1093.00	125.22	0.01	0.11	85.00	66.00	0.00	378.50	371.49	767393.00	2.82	1249.38	1216.00
13	7	5	6716.00	17593.00	163.25	0	Spot (Block13, Row5, Column7)	2926.93	2845.50	771.60	0.01	0.26	1070.00	1081.67	1070.00	117.31	0.00	0.11	100.00	100.00	0.00	1775.50	1856.93	2171782.00	15.73	1587.43	1541.00
13	8	5	7015.00	17591.00	149.50	0	Spot (Block13, Row5, Column8)	3104.39	2719.00	1421.81	0.06	0.46	1134.00	1150.59	1134.00	142.71	0.01	0.12	100.00	100.00	0.00	1585.00	1970.39	1887469.00	13.69	1559.01	1505.50
13	1	6	4908.00	17882.00	223.10	0	Spot (Block13, Row6, Column1)	5777.25	4322.50	3279.18	0.13	0.57	1112.00	1147.70	1112.00	170.82	0.01	0.15	100.00	100.00	0.00	3210.50	4665.25	8215249.00	27.10	2589.15	2593.00
13	2	6	5215.00	17882.00	194.00	0	Spot (Block13, Row6, Column2)	1982.19	1970.50	384.49	0.00	0.19	1103.50	1141.75	1103.50	151.33	0.01	0.13	100.00	95.00	0.00	867.00	878.69	2105086.00	5.55	1402.68	1380.50
13	3	6	5506.00	17881.00	143.30	0	Spot (Block13, Row6, Column3)	8058.89	7470.00	4089.79	0.03	0.51	1113.00	1140.11	1113.00	122.43	0.01	0.11	100.00	100.00	0.00	6357.00	6945.89	4488804.00	56.51	2581.19	2279.00
13	4	6	5822.00	17891.00	166.80	0	Spot (Block13, Row6, Column4)	1728.03	1675.00	334.02	0.01	0.19	1190.00	1239.09	1190.00	234.17	0.02	0.19	83.00	51.00	0.00	485.00	538.03	1334040.00	2.09	1347.54	1307.50
13	5	6	6111.00	17886.00	144.30	0	Spot (Block13, Row6, Column5)	36594.09	34343.00	21039.70	0.03	0.57	1200.00	1262.27	1200.00	263.21	0.02	0.21	100.00	100.00	16.13	33143.00	35394.09	20639128.00	134.23	7338.42	6509.50
13	6	6	6416.00	17888.00	202.95	0	Spot (Block13, Row6, Column6)	1272.23	1266.00	112.99	0.00	0.09	1093.00	1118.17	1093.00	148.13	0.01	0.13	54.00	15.00	0.00	173.00	179.23	1484689.00	1.04	1183.66	1179.00
13	7	6	6710.00	17893.00	165.35	0	Spot (Block13, Row6, Column7)	2221.71	2035.00	684.41	0.04	0.31	1094.00	1115.09	1094.00	126.70	0.01	0.11	99.00	96.00	0.00	941.00	1127.71	1690724.00	8.73	1369.98	1362.00
13	8	6	7020.00	17892.00	149.10	0	Spot (Block13, Row6, Column8)	2495.99	2258.00	999.25	0.04	0.40	1186.00	1203.88	1186.00	150.96	0.01	0.13	96.00	87.00	0.00	1072.00	1309.99	1517560.00	8.56	1527.49	1511.00
13	1	7	4907.00	18180.00	156.70	0	Spot (Block13, Row7, Column1)	1926.71	1878.50	337.13	0.01	0.17	1114.00	1137.33	1114.00	125.92	0.01	0.11	100.00	99.00	0.00	764.50	812.71	1314013.00	6.27	1350.84	1349.50
13	2	7	5215.00	18181.00	213.00	0	Spot (Block13, Row7, Column2)	1274.85	1274.00	101.71	0.00	0.08	1099.00	1116.85	1099.00	98.09	0.01	0.09	75.00	42.00	0.00	175.00	175.85	1648379.00	1.61	1192.04	1177.50
13	3	7	5496.00	18167.00	216.40	0	Spot (Block13, Row7, Column3)	1247.15	1242.50	81.89	0.00	0.07	1099.00	1125.13	1099.00	115.47	0.01	0.10	60.00	13.00	0.00	143.50	148.15	1671179.00	1.06	1176.80	1148.00
13	4	7	5830.00	18203.00	255.35	0	Spot (Block13, Row7, Column4)	1476.57	1478.00	171.97	0.00	0.12	1192.00	1236.91	1192.00	219.18	0.02	0.18	59.00	15.00	0.00	286.00	284.57	2796623.00	1.09	1341.44	1316.00
13	5	7	6110.00	18187.00	147.00	-50	Spot (Block13, Row7, Column5)	1369.05	1371.00	108.38	0.00	0.08	1181.00	1237.28	1181.00	251.60	0.02	0.20	18.00	0.00	0.00	190.00	188.05	803632.00	0.52	1291.58	1285.00
13	6	7	6405.00	18188.00	185.60	0	Spot (Block13, Row7, Column6)	2209.21	2107.00	488.74	0.02	0.22	1116.00	1173.87	1116.00	226.27	0.02	0.19	99.00	94.00	0.00	991.00	1093.21	2145141.00	4.58	1508.36	1520.00
13	7	7	6700.00	18194.00	147.45	0	Spot (Block13, Row7, Column7)	4584.97	4254.50	1835.92	0.03	0.40	1099.00	1130.22	1099.00	142.55	0.01	0.13	100.00	100.00	0.00	3155.50	3485.97	2714303.00	24.24	2109.97	1779.50
13	8	7	7012.00	18192.00	176.45	0	Spot (Block13, Row7, Column8)	3374.90	3265.00	750.73	0.01	0.22	1183.00	1207.38	1183.00	162.04	0.01	0.13	100.00	100.00	0.00	2082.00	2191.90	2942916.00	13.38	1829.01	1731.50
13	1	8	4895.00	18476.00	140.60	0	Spot (Block13, Row8, Column1)	4082.21	2776.00	6385.64	0.17	1.56	1113.00	1132.39	1113.00	103.10	0.01	0.09	100.00	100.00	0.37	1663.00	2969.21	2183982.00	28.61	1910.03	1549.00
13	2	8	5198.00	18483.00	220.05	0	Spot (Block13, Row8, Column2)	1311.70	1298.00	131.34	0.00	0.10	1107.00	1129.70	1107.00	113.47	0.01	0.10	71.00	38.00	0.00	191.00	204.70	1820646.00	1.60	1210.86	1194.00
13	3	8	5500.00	18489.00	174.30	0	Spot (Block13, Row8, Column3)	1692.20	1626.00	368.51	0.02	0.22	1189.00	1233.58	1189.00	223.34	0.02	0.18	73.00	49.00	0.00	437.00	503.20	1443445.00	2.05	1313.42	1297.00
13	4	8	5808.00	18484.00	147.00	0	Spot (Block13, Row8, Column4)	14461.15	14415.00	5601.70	0.00	0.39	1170.00	1223.86	1170.00	234.79	0.02	0.19	100.00	100.00	0.00	13245.00	13291.15	8474236.00	56.38	4443.93	4129.50
13	5	8	6102.00	18510.00	244.45	0	Spot (Block13, Row8, Column5)	1267.36	1272.00	124.59	0.00	0.10	1160.00	1206.12	1160.00	248.86	0.02	0.21	13.00	0.00	0.00	112.00	107.36	2187469.00	0.25	1174.56	1174.00
13	6	8	6409.00	18486.00	200.60	0	Spot (Block13, Row8, Column6)	10356.22	7017.50	7523.51	0.17	0.73	1170.00	1233.61	1170.00	309.89	0.02	0.25	100.00	100.00	0.00	5847.50	9186.22	11806088.00	29.44	3355.71	3364.00
13	7	8	6709.00	18488.00	153.30	0	Spot (Block13, Row8, Column7)	2215.63	2074.50	618.12	0.03	0.28	1108.00	1161.93	1108.00	219.93	0.02	0.19	99.00	87.00	0.00	966.50	1107.63	1431294.00	4.79	1380.20	1379.00
13	8	8	7006.00	18498.00	180.80	0	Spot (Block13, Row8, Column8)	1897.76	1821.00	414.04	0.02	0.22	1252.00	1262.82	1252.00	177.98	0.00	0.14	88.00	68.00	0.00	569.00	645.76	1740244.00	3.57	1407.23	1398.00
14	1	1	9421.00	16401.00	156.95	0	Spot (Block14, Row1, Column1)	59297.69	65535.00	10339.47	0.04	0.17	5243.00	5300.84	5243.00	818.11	0.00	0.15	100.00	100.00	65.58	60292.00	54054.69	40144892.00	66.00	19745.37	17030.00
14	2	1	9718.00	16408.00	147.55	0	Spot (Block14, Row1, Column2)	35152.45	33878.00	14988.43	0.02	0.43	5265.00	5322.64	5265.00	782.70	0.00	0.15	100.00	100.00	2.00	28613.00	29887.45	21056340.00	38.11	11472.12	10692.00
14	3	1	10021.00	16403.00	150.80	0	Spot (Block14, Row1, Column3)	14586.01	13414.50	5678.29	0.04	0.39	5415.00	5476.03	5415.00	766.92	0.00	0.14	99.00	98.00	0.00	7999.50	9171.01	9101669.00	11.88	7413.67	7246.00
14	4	1	10313.00	16409.00	145.00	0	Spot (Block14, Row1, Column4)	32718.19	32193.00	13541.79	0.01	0.41	5608.00	5685.42	5608.00	810.84	0.01	0.14	100.00	100.00	0.35	26585.00	27110.19	18747528.00	33.34	11879.75	10970.50
14	5	1	10616.00	16410.00	148.80	0	Spot (Block14, Row1, Column5)	27331.77	24123.50	15087.75	0.05	0.55	5717.00	5785.92	5717.00	828.52	0.01	0.14	100.00	99.00	0.50	18406.50	21614.77	16508389.00	26.01	10478.62	9537.00
14	6	1	10911.00	16411.00	147.35	0	Spot (Block14, Row1, Column6)	31141.17	28754.00	14567.48	0.03	0.47	5869.00	5942.37	5869.00	864.68	0.01	0.15	100.00	100.00	1.52	22885.00	25272.17	18404440.00	29.14	11634.08	10398.00
14	7	1	11211.00	16414.00	148.75	0	Spot (Block14, Row1, Column7)	55044.04	65535.00	14759.08	0.08	0.27	6030.00	6111.87	6030.00	952.28	0.01	0.16	100.00	100.00	56.22	59505.00	49014.04	33191804.00	51.38	18990.95	17072.50
14	8	1	11505.00	16418.00	162.65	0	Spot (Block14, Row1, Column8)	63981.97	65535.00	5858.78	0.01	0.09	6188.00	6276.63	6188.00	997.94	0.01	0.16	100.00	100.00	91.54	59347.00	57793.97	46899244.00	57.82	23128.13	20885.00
14	1	2	9413.00	16714.00	219.95	0	Spot (Block14, Row2, Column1)	5999.00	5925.00	725.40	0.01	0.12	5252.50	5312.79	5252.50	756.98	0.00	0.14	47.00	17.00	0.00	672.50	746.50	8320619.00	0.91	5625.81	5579.00
14	2	2	9717.00	16706.00	136.85	0	Spot (Block14, Row2, Column2)	16653.43	16456.50	4067.48	0.01	0.24	5347.50	5403.24	5347.50	753.47	0.00	0.14	100.00	100.00	0.00	11109.00	11305.93	8426637.00	14.93	8585.69	8524.50
14	3	2	10020.00	16710.00	199.75	0	Spot (Block14, Row2, Column3)	7330.68	7190.00	1197.66	0.01	0.16	5485.00	5595.08	5485.00	824.16	0.01	0.15	81.00	52.00	0.00	1705.00	1845.68	8291001.00	2.11	6163.98	6211.00
14	4	2	10323.00	16713.00	173.90	0	Spot (Block14, Row2, Column4)	13857.14	13613.00	3542.70	0.01	0.26	5689.00	5779.25	5689.00	837.25	0.01	0.14	100.00	99.00	0.00	7924.00	8168.14	11653856.00	9.65	8164.64	8282.00
14	5	2	10616.00	16711.00	203.75	0	Spot (Block14, Row2, Column5)	10544.03	10349.00	1805.74	0.01	0.17	5786.00	5839.14	5786.00	835.53	0.00	0.14	100.00	98.00	0.00	4563.00	4758.03	12410326.00	5.63	7434.99	7252.00
14	6	2	10913.00	16712.00	159.55	0	Spot (Block14, Row2, Column6)	11331.01	10765.00	2905.68	0.02	0.26	5942.00	6025.21	5942.00	978.13	0.01	0.16	98.00	90.00	0.00	4823.00	5389.01	7965699.00	5.42	7247.81	7231.00
14	7	2	11216.00	16719.00	160.90	0	Spot (Block14, Row2, Column7)	11447.89	10783.00	2873.61	0.03	0.25	5978.00	6022.10	5978.00	824.18	0.00	0.14	99.00	96.00	0.00	4805.00	5469.89	8173797.00	6.58	7484.47	7500.00
14	8	2	11529.00	16705.00	213.50	0	Spot (Block14, Row2, Column8)	7025.02	6966.50	841.37	0.00	0.12	6027.00	6130.73	6027.00	935.10	0.01	0.15	50.00	15.00	0.00	939.50	998.02	9146571.00	0.96	6518.00	6477.00
14	1	3	9417.00	17004.00	151.00	0	Spot (Block14, Row3, Column1)	28175.99	25991.50	14163.86	0.04	0.50	5391.00	5426.30	5391.00	742.10	0.00	0.14	100.00	100.00	0.32	20600.50	22784.99	17750872.00	30.66	9626.63	8914.50
14	2	3	9719.00	17005.00	178.45	0	Spot (Block14, Row3, Column2)	9269.94	8665.00	2256.46	0.03	0.24	5609.00	5676.72	5609.00	831.62	0.01	0.15	94.00	81.00	0.00	3056.00	3660.94	8203895.00	4.32	6537.17	6486.00
14	3	3	10005.00	17006.00	150.75	0	Spot (Block14, Row3, Column3)	55596.20	65535.00	13496.88	0.07	0.24	5806.00	5921.13	5806.00	961.23	0.01	0.16	100.00	100.00	54.43	59729.00	49790.20	34525512.00	51.68	18158.63	17012.00
14	4	3	10316.00	17009.00	147.40	0	Spot (Block14, Row3, Column4)	39807.20	38213.50	17790.70	0.02	0.45	5921.00	5988.00	5921.00	917.27	0.00	0.15	100.00	100.00	13.85	32292.50	33886.20	23565944.00	36.87	13403.66	13132.00
14	5	3	10614.00	17011.00	145.55	0	Spot (Block14, Row3, Column5)	46650.55	49576.00	17804.97	0.03	0.38	6029.00	6129.54	6029.00	1041.02	0.01	0.17	100.00	100.00	31.95	43547.00	40621.55	27010828.00	38.92	15390.08	13365.00
14	6	3	10916.00	17011.00	179.20	0	Spot (Block14, Row3, Column6)	33348.39	27999.00	16979.32	0.08	0.51	6129.00	6248.48	6129.00	1145.78	0.01	0.18	100.00	100.00	6.66	21870.00	27219.39	30046964.00	23.65	12082.57	11999.00
14	7	3	11221.00	17018.00	147.70	0	Spot (Block14, Row3, Column7)	23774.25	22311.00	10994.46	0.03	0.46	6088.00	6178.30	6088.00	1000.94	0.01	0.16	100.00	99.00	0.00	16223.00	17686.25	14264548.00	17.58	9622.44	9106.50
14	8	3	11517.00	17026.00	154.75	0	Spot (Block14, Row3, Column8)	28386.86	26969.50	10868.35	0.02	0.38	6050.00	6113.62	6050.00	846.68	0.00	0.14	100.00	100.00	0.00	20919.50	22336.86	18508236.00	26.31	12252.71	11193.00
14	1	4	9416.00	17302.00	147.75	0	Spot (Block14, Row4, Column1)	33402.13	31513.00	15673.26	0.03	0.47	5367.00	5425.21	5367.00	754.36	0.00	0.14	100.00	100.00	2.51	26146.00	28035.13	19974492.00	37.09	11673.41	9915.00
14	2	4	9720.00	17307.00	200.40	0	Spot (Block14, Row4, Column2)	7754.98	7750.00	1097.73	0.00	0.14	5628.00	5673.28	5628.00	853.97	0.00	0.15	88.00	63.00	0.00	2122.00	2126.98	8832927.00	2.44	6390.25	6321.00
14	3	4	10015.00	17307.00	155.70	0	Spot (Block14, Row4, Column3)	63794.48	65535.00	5447.66	0.01	0.09	5850.00	5918.78	5850.00	916.06	0.01	0.15	100.00	100.00	85.33	59685.00	57944.48	42615108.00	63.18	23765.04	20257.50
14	4	4	10303.00	17309.00	199.35	0	Spot (Block14, Row4, Column4)	7044.33	6972.00	896.64	0.00	0.13	5882.00	5918.31	5882.00	852.99	0.00	0.14	59.00	27.00	0.00	1090.00	1162.33	7938957.00	1.32	6373.75	6265.50
14	5	4	10597.00	17312.00	149.25	0	Spot (Block14, Row4, Column5)	18626.83	17452.00	7031.95	0.03	0.38	5926.00	5970.94	5926.00	882.05	0.00	0.15	100.00	100.00	0.00	11526.00	12700.83	11362364.00	14.35	8972.93	8742.00
14	6	4	10913.00	17307.00	204.80	0	Spot (Block14, Row4, Column6)	10632.37	10442.00	1835.81	0.01	0.17	5982.00	6066.34	5982.00	973.85	0.01	0.16	99.00	95.00	0.00	4460.00	4650.37	12663153.00	4.69	7453.00	7482.50
14	7	4	11206.00	17318.00	149.95	0	Spot (Block14, Row4, Column7)	17875.80	15578.00	8640.62	0.06	0.48	6053.00	6151.17	6053.00	1059.99	0.01	0.17	97.00	89.00	0.00	9525.00	11822.80	11011495.00	11.06	8473.14	8292.00
14	8	4	11515.00	17323.00	154.95	0	Spot (Block14, Row4, Column8)	9484.43	9211.00	1826.83	0.01	0.19	6005.00	6038.11	6005.00	787.91	0.00	0.13	96.00	87.00	0.00	3206.00	3479.43	6250241.00	4.37	6977.52	7024.50
14	1	5	9416.00	17606.00	144.55	0	Spot (Block14, Row5, Column1)	48352.98	54414.00	17624.34	0.05	0.36	5382.00	5485.48	5382.00	894.72	0.01	0.16	100.00	100.00	38.52	49032.00	42970.98	27367948.00	47.91	15407.94	14167.00
14	2	5	9714.00	17605.00	152.15	0	Spot (Block14, Row5, Column2)	29602.23	28913.00	10929.01	0.01	0.37	5564.00	5641.69	5564.00	922.80	0.01	0.16	100.00	100.00	0.00	23349.00	24038.23	18797420.00	25.96	10921.20	10182.50
14	3	5	10012.00	17609.00	154.20	0	Spot (Block14, Row5, Column3)	13855.52	13328.00	3860.30	0.02	0.28	5858.00	5944.77	5858.00	1044.14	0.01	0.18	100.00	98.00	0.00	7470.00	7997.52	9006090.00	7.58	8260.50	8068.00
14	4	5	10313.00	17608.00	145.15	0	Spot (Block14, Row5, Column4)	21221.31	20039.00	9326.80	0.02	0.44	5912.00	6002.90	5912.00	1048.84	0.01	0.17	100.00	99.00	0.00	14127.00	15309.31	12223475.00	14.51	10004.62	9429.00
14	5	5	10614.00	17609.00	155.05	0	Spot (Block14, Row5, Column5)	64567.78	65535.00	4336.47	0.01	0.07	5876.00	5982.60	5876.00	969.26	0.01	0.16	100.00	100.00	92.80	59659.00	58691.78	43067112.00	60.44	23148.57	20631.00
14	6	5	10916.00	17615.00	157.85	0	Spot (Block14, Row5, Column6)	11455.28	10756.00	3101.55	0.03	0.27	5900.00	6038.80	5900.00	1117.54	0.01	0.19	99.00	86.00	0.00	4856.00	5555.28	7881233.00	4.85	7267.58	7158.50
14	7	5	11216.00	17617.00	188.35	0	Spot (Block14, Row5, Column7)	48418.37	52876.00	17945.97	0.04	0.37	6051.00	6255.32	6051.00	1336.68	0.01	0.21	100.00	100.00	41.17	46825.00	42367.37	48806136.00	31.54	17356.21	17205.00
14	8	5	11513.00	17617.00	146.85	0	Spot (Block14, Row5, Column8)	37116.84	33768.00	20604.08	0.04	0.56	5935.00	6051.54	5935.00	1083.05	0.01	0.18	100.00	99.00	18.71	27833.00	31181.84	21824776.00	28.68	11946.83	11147.00
14	1	6	9410.00	17907.00	178.20	0	Spot (Block14, Row6, Column1)	25315.01	21387.50	13455.19	0.07	0.53	5408.00	5599.45	5408.00	1138.89	0.02	0.20	100.00	100.00	0.45	15979.50	19907.01	22580996.00	17.31	9884.04	9805.00
14	2	6	9712.00	17905.00	201.85	0	Spot (Block14, Row6, Column2)	32644.33	30141.00	14139.65	0.03	0.43	5596.00	5775.69	5596.00	1172.01	0.01	0.20	100.00	100.00	0.95	24545.00	27048.33	37834788.00	22.93	13148.06	12775.00
14	3	6	10001.00	17904.00	145.70	0	Spot (Block14, Row6, Column3)	48904.75	55588.50	17583.00	0.06	0.36	5803.00	5929.71	5803.00	1100.86	0.01	0.19	100.00	100.00	40.31	49785.50	43101.75	28267120.00	39.04	15629.19	13940.00
14	4	6	10313.00	17907.00	153.95	0	Spot (Block14, Row6, Column4)	14293.76	12953.00	5259.79	0.04	0.37	5902.00	6015.76	5902.00	1082.51	0.01	0.18	99.00	93.00	0.00	7051.00	8391.76	9276652.00	7.65	7854.62	7835.00
14	5	6	10607.00	17911.00	152.20	0	Spot (Block14, Row6, Column5)	64935.59	65535.00	3493.12	0.00	0.05	5909.50	6017.92	5909.50	991.71	0.01	0.16	100.00	100.00	95.11	59625.50	59026.09	41169536.00	59.41	25536.14	22726.50
14	6	6	10913.00	17906.00	195.00	0	Spot (Block14, Row6, Column6)	7609.05	7321.00	1385.53	0.02	0.18	5890.00	6016.33	5890.00	1057.09	0.01	0.18	65.00	30.00	0.00	1431.00	1719.05	8202558.00	1.51	6444.14	6425.00
14	7	6	11208.00	17913.00	148.80	0	Spot (Block14, Row6, Column7)	41496.20	40782.00	19451.67	0.01	0.47	5851.00	5993.54	5851.00	1104.13	0.01	0.18	100.00	100.00	23.15	34931.00	35645.20	25271312.00	32.15	13620.04	12052.00
14	8	6	11516.00	17918.00	147.20	0	Spot (Block14, Row6, Column8)	43971.70	47144.00	20307.90	0.03	0.46	5861.00	5895.10	5861.00	818.71	0.00	0.14	100.00	100.00	33.45	41283.00	38110.70	26031388.00	46.51	14223.89	13148.50
14	1	7	9411.00	18203.00	191.45	0	Spot (Block14, Row7, Column1)	7699.90	7469.50	1459.55	0.01	0.19	5199.00	5314.42	5199.00	860.58	0.01	0.16	88.00	66.00	0.00	2270.50	2500.90	7977091.00	2.77	6123.75	6127.00
14	2	7	9713.00	18203.00	199.75	0	Spot (Block14, Row7, Column2)	6536.95	6443.00	848.61	0.01	0.13	5272.00	5382.80	5272.00	919.12	0.01	0.17	62.00	23.00	0.00	1171.00	1264.95	7399832.00	1.26	5788.37	5766.00
14	3	7	10010.00	18209.00	211.55	0	Spot (Block14, Row7, Column3)	6548.23	6459.00	783.43	0.01	0.12	5463.00	5484.26	5463.00	758.31	0.00	0.14	61.00	30.00	0.00	996.00	1085.23	8355536.00	1.40	5978.98	5952.00
14	4	7	10312.00	18208.00	205.00	0	Spot (Block14, Row7, Column4)	6726.46	6713.00	873.72	0.00	0.13	5592.00	5659.86	5592.00	825.51	0.01	0.15	60.00	28.00	0.00	1121.00	1134.46	8024662.00	1.29	6113.94	6136.50
14	5	7	10611.00	18211.00	173.60	0	Spot (Block14, Row7, Column5)	13170.42	12818.00	3698.00	0.01	0.28	5785.00	5934.13	5785.00	1171.29	0.01	0.20	99.00	94.00	0.00	7033.00	7385.42	11063155.00	6.18	7923.71	7824.00
14	6	7	10908.00	18213.00	184.15	0	Spot (Block14, Row7, Column6)	41951.69	41449.00	15862.96	0.01	0.38	5939.00	6224.40	5939.00	1431.29	0.02	0.23	100.00	100.00	9.74	35510.00	36012.69	40063968.00	24.96	14712.30	14204.50
14	7	7	11201.00	18219.00	151.35	0	Spot (Block14, Row7, Column7)	33460.77	32309.00	15532.05	0.02	0.46	5771.00	5925.30	5771.00	1039.91	0.01	0.18	100.00	100.00	2.40	26538.00	27689.77	20912996.00	26.48	12193.75	10153.00
14	8	7	11513.00	18222.00	199.25	0	Spot (Block14, Row7, Column8)	13640.31	13654.50	2449.36	0.00	0.18	5756.00	5818.01	5756.00	772.92	0.00	0.13	100.00	99.00	0.00	7898.50	7884.31	15386266.00	10.12	8096.23	7963.50
14	1	8	9399.00	18513.00	181.75	0	Spot (Block14, Row8, Column1)	8073.10	7534.00	2310.12	0.03	0.29	5385.00	5442.31	5385.00	762.72	0.00	0.14	82.00	68.00	0.00	2149.00	2688.10	7475691.00	3.45	6233.96	6123.00
14	2	8	9706.00	18503.00	185.90	0	Spot (Block14, Row8, Column2)	7933.22	7567.00	1751.20	0.02	0.22	5341.00	5369.33	5341.00	729.98	0.00	0.14	88.00	69.00	0.00	2226.00	2592.22	7703152.00	3.51	6075.87	6155.00
14	3	8	9998.00	18506.00	152.70	0	Spot (Block14, Row8, Column3)	14369.28	12155.00	6551.27	0.07	0.46	5369.00	5410.13	5369.00	774.52	0.00	0.14	98.00	92.00	0.00	6786.00	9000.28	9124495.00	11.57	7267.63	7353.00
14	4	8	10306.00	18506.00	148.05	0	Spot (Block14, Row8, Column4)	50742.39	57760.00	16471.11	0.06	0.32	5468.00	5520.60	5468.00	814.39	0.00	0.15	100.00	100.00	43.19	52292.00	45274.39	30547132.00	55.53	16255.85	14276.50
14	5	8	10605.00	18512.00	202.15	0	Spot (Block14, Row8, Column5)	6694.07	6616.50	903.70	0.01	0.14	5610.00	5738.62	5610.00	1053.66	0.01	0.18	48.00	15.00	0.00	1006.50	1084.07	7778510.00	0.91	5995.83	5964.00
14	6	8	10909.00	18512.00	163.15	0	Spot (Block14, Row8, Column6)	44444.33	44452.00	18711.58	0.00	0.42	5758.00	6034.59	5758.00	1395.23	0.02	0.23	100.00	100.00	33.24	38694.00	38686.33	32755712.00	27.53	13166.30	13087.50
14	7	8	11208.00	18513.00	148.00	0	Spot (Block14, Row8, Column7)	17910.00	17116.00	6745.21	0.02	0.38	5774.00	5910.31	5774.00	1015.31	0.01	0.17	100.00	99.00	0.00	11342.00	12136.00	10763910.00	11.82	8653.68	8268.50
14	8	8	11488.00	18522.00	157.30	0	Spot (Block14, Row8, Column8)	8862.85	8534.00	1885.82	0.02	0.21	5843.00	5903.91	5843.00	812.88	0.00	0.14	91.00	79.00	0.00	2691.00	3019.85	6044467.00	3.64	6760.04	6746.50
15	1	1	13922.00	16424.00	158.60	0	Spot (Block15, Row1, Column1)	57466.87	65535.00	11835.58	0.06	0.21	1195.00	1269.73	1195.00	329.31	0.03	0.26	100.00	100.00	60.43	64340.00	56271.87	39939828.00	170.65	13725.63	10613.00
15	2	1	14215.00	16431.00	152.35	0	Spot (Block15, Row1, Column2)	12656.37	12018.00	5359.91	0.02	0.42	1170.00	1208.84	1170.00	255.10	0.01	0.21	100.00	100.00	0.00	10848.00	11486.37	8074766.00	44.87	3490.71	3116.50
15	3	1	14527.00	16441.00	150.95	0	Spot (Block15, Row1, Column3)	1597.70	1577.00	241.71	0.01	0.15	1110.00	1158.37	1110.00	213.26	0.02	0.18	87.00	56.00	0.00	467.00	487.70	996962.00	2.06	1278.04	1233.00
15	4	1	14814.00	16438.00	147.30	0	Spot (Block15, Row1, Column4)	11586.14	11335.00	4741.40	0.01	0.41	1119.00	1161.97	1119.00	209.92	0.02	0.18	100.00	100.00	0.00	10216.00	10467.14	6847410.00	49.66	3475.89	3164.50
15	5	1	15120.00	16435.00	154.20	0	Spot (Block15, Row1, Column5)	2107.76	1978.00	523.09	0.03	0.25	1106.00	1139.20	1106.00	147.58	0.01	0.13	99.00	96.00	0.00	872.00	1001.76	1389014.00	6.56	1379.13	1336.50
15	6	1	15410.00	16439.00	146.80	0	Spot (Block15, Row1, Column6)	6866.81	6474.00	2940.27	0.03	0.43	1093.00	1127.82	1093.00	168.33	0.01	0.15	100.00	100.00	0.00	5381.00	5773.81	4044551.00	34.09	2359.02	2035.00
15	7	1	15711.00	16438.00	148.10	0	Spot (Block15, Row1, Column7)	14057.14	13971.00	6157.20	0.00	0.44	1103.00	1168.51	1103.00	353.85	0.03	0.30	100.00	100.00	0.00	12868.00	12954.14	8420226.00	36.42	3923.28	3124.50
15	8	1	16008.00	16442.00	162.35	0	Spot (Block15, Row1, Column8)	63699.21	65535.00	6737.39	0.01	0.11	1185.00	1271.00	1185.00	463.24	0.03	0.36	100.00	100.00	90.80	64350.00	62514.21	46373476.00	134.76	16673.90	14229.00
15	1	2	13912.00	16721.00	243.85	0	Spot (Block15, Row2, Column1)	1329.32	1288.00	163.17	0.01	0.12	1164.00	1199.85	1164.00	248.06	0.01	0.21	26.00	3.00	0.00	124.00	165.32	2279788.00	0.52	1224.92	1201.50
15	2	2	14214.00	16733.00	138.95	0	Spot (Block15, Row2, Column2)	1586.31	1583.50	198.92	0.00	0.13	1125.00	1162.50	1125.00	152.40	0.01	0.13	96.00	77.00	0.00	458.50	461.31	828052.00	2.78	1313.03	1291.00
15	3	2	14530.00	16738.00	210.25	0	Spot (Block15, Row2, Column3)	1384.81	1362.00	165.24	0.01	0.12	1112.00	1143.31	1112.00	128.42	0.01	0.11	80.00	48.00	0.00	250.00	272.81	1744856.00	1.88	1206.13	1200.00
15	4	2	14826.00	16738.00	199.55	0	Spot (Block15, Row2, Column4)	1435.58	1391.00	193.59	0.01	0.13	1120.00	1157.86	1120.00	146.44	0.01	0.13	81.00	44.00	0.00	271.00	315.58	1620772.00	1.90	1266.65	1262.00
15	5	2	15123.00	16734.00	187.90	0	Spot (Block15, Row2, Column5)	2832.81	2753.50	800.83	0.01	0.28	1115.00	1140.11	1115.00	122.40	0.01	0.11	100.00	100.00	0.00	1638.50	1717.81	2815811.00	13.83	1640.76	1603.00
15	6	2	15409.00	16724.00	151.60	0	Spot (Block15, Row2, Column6)	1527.87	1500.00	335.43	0.01	0.22	1107.00	1164.56	1107.00	222.13	0.02	0.19	74.00	42.00	0.00	393.00	420.87	957973.00	1.64	1304.85	1309.50
15	7	2	15698.00	16727.00	227.75	0	Spot (Block15, Row2, Column7)	1304.20	1289.00	158.21	0.01	0.12	1087.00	1111.19	1087.00	165.70	0.01	0.15	58.00	20.00	0.00	202.00	217.20	1948468.00	1.16	1169.70	1174.00
15	8	2	16042.00	16754.00	227.55	0	Spot (Block15, Row2, Column8)	1288.46	1280.00	157.60	0.00	0.12	1121.00	1186.03	1121.00	302.90	0.02	0.26	20.00	0.00	0.00	159.00	167.46	1915947.00	0.34	1197.32	1181.00
15	1	3	13921.00	17029.00	163.95	0	Spot (Block15, Row3, Column1)	2166.33	2019.00	506.76	0.03	0.23	1166.00	1177.52	1166.00	160.31	0.00	0.14	99.00	98.00	0.00	853.00	1000.33	1616080.00	6.17	1421.39	1427.50
15	2	3	14216.00	17040.00	200.05	0	Spot (Block15, Row3, Column2)	1503.28	1484.00	213.87	0.01	0.14	1182.00	1203.02	1182.00	178.08	0.01	0.15	73.00	40.00	0.00	302.00	321.28	1703218.00	1.69	1314.65	1296.00
15	3	3	14514.00	17026.00	151.90	0	Spot (Block15, Row3, Column3)	3523.93	3013.50	2514.41	0.07	0.71	1182.00	1205.87	1182.00	189.96	0.01	0.16	99.00	98.00	0.00	1831.50	2341.93	2234174.00	12.20	1843.11	1598.00
15	4	3	14817.00	17035.00	149.55	0	Spot (Block15, Row3, Column4)	11524.42	11003.50	5352.55	0.02	0.46	1138.00	1170.14	1138.00	146.94	0.01	0.13	100.00	100.00	0.00	9865.50	10386.42	7122091.00	70.46	3340.99	3155.00
15	5	3	15106.00	17042.00	162.50	0	Spot (Block15, Row3, Column5)	2277.86	1950.00	1170.55	0.07	0.51	1155.00	1189.67	1155.00	197.42	0.01	0.17	95.00	82.00	0.00	795.00	1122.86	1660563.00	5.51	1395.17	1346.00
15	6	3	15415.00	17034.00	205.50	0	Spot (Block15, Row3, Column6)	10969.39	8846.50	5732.40	0.09	0.52	1182.00	1241.13	1182.00	270.69	0.02	0.22	100.00	100.00	0.00	7664.50	9787.39	13185203.00	35.94	3789.19	3766.50
15	7	3	15716.00	17043.00	156.15	0	Spot (Block15, Row3, Column7)	1701.70	1692.50	283.96	0.00	0.17	1108.00	1165.09	1108.00	218.43	0.02	0.19	88.00	70.00	0.00	584.50	593.70	1140142.00	2.46	1271.72	1232.00
15	8	3	16018.00	17045.00	159.05	0	Spot (Block15, Row3, Column8)	5621.84	5342.00	1887.73	0.02	0.34	1129.00	1158.17	1129.00	143.61	0.01	0.12	100.00	100.00	0.00	4213.00	4492.84	3907177.00	31.08	2299.76	2280.00
15	1	4	13914.00	17325.00	147.85	0	Spot (Block15, Row4, Column1)	11291.42	11028.00	5147.08	0.01	0.46	1178.00	1195.95	1178.00	185.33	0.01	0.15	100.00	100.00	0.00	9850.00	10113.42	6695811.00	54.47	3513.40	3027.00
15	2	4	14217.00	17330.00	180.85	0	Spot (Block15, Row4, Column2)	3013.97	2908.00	916.29	0.02	0.30	1189.00	1228.09	1189.00	227.76	0.01	0.19	100.00	97.00	0.00	1719.00	1824.97	2766828.00	7.84	1740.36	1730.50
15	3	4	14515.00	17332.00	148.45	0	Spot (Block15, Row4, Column3)	37968.24	37072.50	17438.43	0.01	0.46	1183.00	1225.91	1183.00	246.70	0.02	0.20	100.00	100.00	9.47	35889.50	36785.24	22856932.00	148.93	9238.05	7813.50
15	4	4	14803.00	17337.00	210.65	0	Spot (Block15, Row4, Column4)	1358.72	1328.00	170.81	0.01	0.13	1138.00	1177.32	1138.00	192.39	0.01	0.16	49.00	15.00	0.00	190.00	220.72	1728294.00	0.94	1204.62	1198.00
15	5	4	15089.00	17342.00	180.25	0	Spot (Block15, Row4, Column5)	1740.53	1595.00	692.16	0.04	0.40	1114.00	1153.83	1114.00	166.25	0.02	0.14	94.00	71.00	0.00	481.00	626.53	1587359.00	3.53	1308.95	1284.00
15	6	4	15419.00	17333.00	193.00	0	Spot (Block15, Row4, Column6)	3003.14	2964.00	716.25	0.01	0.24	1103.00	1160.64	1103.00	203.20	0.02	0.18	100.00	99.00	0.00	1861.00	1900.14	3153302.00	9.07	1632.60	1649.00
15	7	4	15713.00	17336.00	178.55	0	Spot (Block15, Row4, Column7)	1785.15	1640.00	440.07	0.04	0.25	1097.00	1120.74	1097.00	119.44	0.01	0.11	99.00	88.00	0.00	543.00	688.15	1599491.00	5.56	1286.93	1299.50
15	8	4	16020.00	17342.00	197.75	0	Spot (Block15, Row4, Column8)	1403.05	1344.00	246.02	0.02	0.18	1120.00	1145.68	1120.00	124.98	0.01	0.11	71.00	47.00	0.00	224.00	283.05	1553174.00	2.06	1223.82	1202.00
15	1	5	13918.00	17631.00	144.05	0	Spot (Block15, Row5, Column1)	18706.71	17667.00	7996.06	0.02	0.43	1175.00	1210.15	1175.00	220.14	0.01	0.18	100.00	100.00	0.00	16492.00	17531.71	10513172.00	79.48	5331.42	4491.50
15	2	5	14215.00	17630.00	156.50	0	Spot (Block15, Row5, Column2)	7118.96	7051.50	2290.39	0.00	0.32	1157.00	1193.46	1157.00	189.93	0.01	0.16	100.00	100.00	0.00	5894.50	5961.96	4783942.00	31.20	2556.74	2426.00
15	3	5	14516.00	17633.00	163.15	0	Spot (Block15, Row5, Column3)	7100.78	6205.50	3177.57	0.06	0.45	1147.00	1200.34	1147.00	226.46	0.02	0.19	100.00	100.00	0.00	5058.50	5953.78	5240378.00	26.05	2345.60	2277.00
15	4	5	14812.00	17636.00	149.15	0	Spot (Block15, Row5, Column4)	4174.32	3994.00	1413.83	0.02	0.34	1175.00	1208.31	1175.00	204.25	0.01	0.17	100.00	100.00	0.00	2819.00	2999.32	2550507.00	14.52	1882.61	1783.00
15	5	5	15116.00	17632.00	145.75	0	Spot (Block15, Row5, Column5)	36144.35	33750.00	17863.99	0.03	0.49	1176.00	1215.73	1176.00	234.36	0.01	0.19	100.00	100.00	7.23	32574.00	34968.35	20999904.00	149.04	7887.75	6248.50
15	6	5	15419.00	17635.00	212.80	0	Spot (Block15, Row5, Column6)	1304.25	1280.00	171.60	0.01	0.13	1099.00	1129.25	1099.00	156.67	0.01	0.14	56.00	23.00	0.00	181.00	205.25	1691610.00	1.12	1204.90	1201.00
15	7	5	15716.00	17642.00	176.45	0	Spot (Block15, Row5, Column7)	1980.67	1986.50	413.04	0.00	0.21	1091.00	1108.03	1091.00	118.89	0.01	0.11	99.00	96.00	0.00	895.50	889.67	1723182.00	7.34	1334.92	1334.00
15	8	5	16016.00	17642.00	152.20	0	Spot (Block15, Row5, Column8)	2881.79	2659.00	945.44	0.03	0.33	1109.00	1135.44	1109.00	122.56	0.01	0.11	100.00	100.00	0.00	1550.00	1772.79	1827057.00	14.25	1557.21	1516.00
15	1	6	13912.00	17931.00	204.30	0	Spot (Block15, Row6, Column1)	9866.07	8014.00	5300.53	0.09	0.54	1192.00	1255.06	1192.00	282.38	0.02	0.22	100.00	100.00	0.00	6822.00	8674.07	11711021.00	30.49	3591.54	3547.50
15	2	6	14203.00	17925.00	214.20	0	Spot (Block15, Row6, Column2)	1623.19	1591.00	292.32	0.01	0.18	1125.00	1185.13	1125.00	217.33	0.02	0.18	81.00	58.00	0.00	466.00	498.19	2132867.00	2.02	1308.98	1276.00
15	3	6	14506.00	17929.00	146.65	0	Spot (Block15, Row6, Column3)	12864.90	12548.00	6041.33	0.01	0.47	1109.00	1153.44	1109.00	166.12	0.02	0.14	100.00	100.00	0.00	11439.00	11755.90	7538831.00	70.50	3554.76	3295.00
15	4	6	14816.00	17936.00	173.05	0	Spot (Block15, Row6, Column4)	1771.07	1718.00	325.51	0.01	0.18	1116.00	1163.91	1116.00	190.03	0.02	0.16	95.00	78.00	0.00	602.00	655.07	1478842.00	3.20	1302.99	1299.00
15	5	6	15111.00	17934.00	144.50	0	Spot (Block15, Row6, Column5)	34472.23	34122.00	16424.48	0.00	0.48	1137.00	1185.43	1137.00	234.86	0.02	0.20	100.00	100.00	2.27	32985.00	33335.23	19718128.00	141.73	7454.30	6785.00
15	6	6	15412.00	17935.00	217.60	0	Spot (Block15, Row6, Column6)	1327.77	1288.50	187.19	0.01	0.14	1100.00	1126.94	1100.00	150.15	0.01	0.13	59.00	34.00	0.00	188.50	227.77	1797797.00	1.34	1172.47	1167.00
15	7	6	15707.00	17941.00	162.95	0	Spot (Block15, Row6, Column7)	2302.79	2237.50	625.70	0.01	0.27	1104.00	1128.51	1104.00	135.08	0.01	0.12	100.00	99.00	0.00	1133.50	1198.79	1690251.00	8.69	1406.27	1400.00
15	8	6	16019.00	17943.00	152.95	0	Spot (Block15, Row6, Column8)	2382.35	2257.50	686.92	0.02	0.29	1123.00	1156.13	1123.00	158.92	0.01	0.14	100.00	97.00	0.00	1134.50	1259.35	1529468.00	7.72	1439.65	1414.00
15	1	7	13915.00	18230.00	182.45	0	Spot (Block15, Row7, Column1)	3518.79	3295.00	1298.85	0.03	0.37	1164.00	1194.31	1164.00	237.23	0.01	0.20	100.00	99.00	0.00	2131.00	2354.79	3311183.00	9.80	1765.90	1756.50
15	2	7	14215.00	18224.00	187.95	0	Spot (Block15, Row7, Column2)	1362.12	1316.50	182.08	0.01	0.13	1100.00	1127.04	1100.00	152.67	0.01	0.14	67.00	35.00	0.00	216.50	262.12	1348503.00	1.54	1174.29	1154.50
15	3	7	14513.00	18232.00	226.95	0	Spot (Block15, Row7, Column3)	1243.71	1210.00	145.14	0.01	0.12	1085.00	1099.62	1085.00	125.10	0.01	0.11	49.00	23.00	0.00	125.00	158.71	1843178.00	1.15	1155.22	1109.00
15	4	7	14815.00	18232.00	188.60	0	Spot (Block15, Row7, Column4)	1337.09	1305.00	160.92	0.01	0.12	1082.00	1091.81	1082.00	132.82	0.00	0.12	71.00	45.00	0.00	223.00	255.09	1337094.00	1.85	1184.82	1185.00
15	5	7	15108.00	18235.00	199.55	0	Spot (Block15, Row7, Column5)	1410.82	1386.50	194.55	0.01	0.14	1088.00	1115.14	1088.00	170.23	0.01	0.15	75.00	40.00	0.00	298.50	322.82	1588581.00	1.74	1232.88	1214.00
15	6	7	15406.00	18245.00	206.55	0	Spot (Block15, Row7, Column6)	1621.45	1553.00	287.61	0.02	0.18	1104.00	1183.67	1104.00	302.72	0.03	0.26	79.00	28.00	0.00	449.00	517.45	1963577.00	1.45	1308.18	1262.00
15	7	7	15705.00	18242.00	153.75	0	Spot (Block15, Row7, Column7)	6988.91	6663.50	3295.62	0.02	0.47	1107.00	1144.86	1107.00	167.65	0.01	0.15	100.00	100.00	0.00	5556.50	5881.91	4514835.00	34.86	2468.40	1966.00
15	8	7	16013.00	18252.00	197.95	0	Spot (Block15, Row7, Column8)	7619.00	6210.50	4539.72	0.09	0.60	1174.00	1189.34	1174.00	174.14	0.01	0.15	100.00	100.00	0.00	5036.50	6445.00	8472325.00	36.92	2756.77	2156.00
15	1	8	13902.00	18531.00	147.75	0	Spot (Block15, Row8, Column1)	3727.44	3565.00	1619.80	0.02	0.43	1182.00	1193.42	1182.00	175.15	0.00	0.15	100.00	100.00	0.00	2383.00	2545.44	2229011.00	14.47	1730.10	1695.50
15	2	8	14199.00	18521.00	180.50	0	Spot (Block15, Row8, Column2)	1338.53	1316.00	161.99	0.01	0.12	1097.00	1133.69	1097.00	160.04	0.01	0.14	65.00	33.00	0.00	219.00	241.53	1223415.00	1.28	1204.01	1189.50
15	3	8	14500.00	18533.00	156.25	0	Spot (Block15, Row8, Column3)	2134.26	1951.00	872.27	0.04	0.41	1090.00	1127.13	1090.00	166.57	0.01	0.15	97.00	88.00	0.00	861.00	1044.26	1436355.00	6.05	1400.62	1389.00
15	4	8	14810.00	18535.00	152.30	0	Spot (Block15, Row8, Column4)	10659.12	10317.00	4172.60	0.01	0.39	1095.00	1127.79	1095.00	165.48	0.01	0.15	100.00	100.00	0.00	9222.00	9564.12	6832496.00	57.60	3223.31	2832.00
15	5	8	15096.00	18543.00	195.75	0	Spot (Block15, Row8, Column5)	1309.48	1295.00	143.82	0.00	0.11	1100.00	1168.95	1100.00	268.35	0.03	0.23	35.00	1.00	0.00	195.00	209.48	1420781.00	0.52	1185.03	1193.00
15	6	8	15412.00	18534.00	195.75	0	Spot (Block15, Row8, Column6)	15592.78	11907.00	10334.69	0.12	0.66	1183.00	1257.78	1183.00	375.51	0.03	0.30	100.00	100.00	0.00	10724.00	14409.78	16886986.00	38.17	4231.83	4114.50
15	7	8	15705.00	18535.00	152.60	0	Spot (Block15, Row8, Column7)	2655.18	2653.00	738.38	0.00	0.28	1170.00	1213.18	1170.00	276.60	0.02	0.23	99.00	91.00	0.00	1483.00	1485.18	1707278.00	5.21	1562.63	1495.00
15	8	8	15993.00	18540.00	146.75	0	Spot (Block15, Row8, Column8)	2861.49	2787.00	715.11	0.01	0.25	1205.00	1245.55	1205.00	183.01	0.01	0.15	100.00	100.00	0.00	1582.00	1656.49	1679694.00	8.83	1660.74	1635.00
16	1	1	18423.00	16447.00	160.95	0	Spot (Block16, Row1, Column1)	55363.34	65535.00	13468.44	0.07	0.24	812.00	861.76	812.00	263.15	0.03	0.31	100.00	100.00	54.61	64723.00	54551.34	39640500.00	207.11	12023.41	10841.00
16	2	1	18715.00	16455.00	149.05	0	Spot (Block16, Row1, Column2)	3215.51	3280.00	1085.85	0.01	0.34	815.00	850.33	815.00	195.88	0.02	0.23	100.00	100.00	0.00	2465.00	2400.51	1938950.00	12.07	1472.23	1417.50
16	3	1	19021.00	16454.00	152.75	0	Spot (Block16, Row1, Column3)	2191.37	1956.00	848.93	0.05	0.39	791.00	801.53	791.00	74.79	0.01	0.09	100.00	100.00	0.00	1165.00	1400.37	1404670.00	18.58	1125.33	1087.00
16	4	1	19312.00	16459.00	152.95	0	Spot (Block16, Row1, Column4)	2698.90	2567.00	839.51	0.02	0.31	798.00	813.15	798.00	80.46	0.01	0.10	100.00	100.00	0.00	1769.00	1900.90	1729997.00	23.44	1254.28	1223.00
16	5	1	19621.00	16459.00	153.25	0	Spot (Block16, Row1, Column5)	7292.25	6137.00	4758.69	0.07	0.65	811.00	830.11	811.00	85.28	0.01	0.10	100.00	100.00	0.00	5326.00	6481.25	4732668.00	75.77	1925.74	1745.00
16	6	1	19912.00	16462.00	150.25	0	Spot (Block16, Row1, Column6)	7193.40	6813.00	3355.38	0.02	0.47	827.00	844.65	827.00	96.56	0.01	0.11	100.00	100.00	0.00	5986.00	6366.40	4438329.00	65.75	2268.73	1967.00
16	7	1	20212.00	16462.00	151.75	0	Spot (Block16, Row1, Column7)	14998.71	14119.00	8460.07	0.03	0.56	845.50	889.55	845.50	324.60	0.02	0.36	100.00	100.00	0.00	13273.50	14153.21	9449187.00	43.47	3802.74	3549.00
16	8	1	20506.00	16466.00	163.80	0	Spot (Block16, Row1, Column8)	63381.85	65535.00	7731.03	0.01	0.12	918.00	1028.93	918.00	466.43	0.05	0.45	100.00	100.00	89.74	64617.00	62463.85	46966412.00	133.68	15609.49	12866.00
16	1	2	18404.00	16802.00	124.60	0	Spot (Block16, Row2, Column1)	945.40	887.00	379.89	0.03	0.40	801.00	818.25	801.00	128.71	0.01	0.16	25.00	6.00	0.00	86.00	144.40	387615.00	0.99	848.27	836.00
16	2	2	18721.00	16755.00	141.50	0	Spot (Block16, Row2, Column2)	2357.23	2220.00	568.47	0.03	0.24	810.00	821.92	810.00	62.47	0.01	0.08	100.00	100.00	0.00	1410.00	1547.23	1275261.00	24.58	1261.53	1237.00
16	3	2	19023.00	16754.00	180.65	0	Spot (Block16, Row2, Column3)	1036.78	1003.00	113.70	0.01	0.11	793.00	801.71	793.00	61.03	0.00	0.08	98.00	89.00	0.00	210.00	243.78	949690.00	3.85	886.16	893.50
16	4	2	19323.00	16757.00	177.10	0	Spot (Block16, Row2, Column4)	2012.73	2022.50	522.62	0.00	0.26	794.00	812.27	794.00	85.56	0.01	0.11	100.00	100.00	0.00	1228.50	1218.73	1767175.00	14.03	1133.65	1127.00
16	5	2	19623.00	16756.00	194.30	0	Spot (Block16, Row2, Column5)	2026.69	2009.00	337.20	0.00	0.17	806.00	821.16	806.00	74.23	0.01	0.09	100.00	99.00	0.00	1203.00	1220.69	2164510.00	16.24	1194.41	1169.00
16	6	2	19911.00	16758.00	161.10	0	Spot (Block16, Row2, Column6)	1562.61	1470.50	349.40	0.03	0.22	829.00	869.96	829.00	175.85	0.02	0.20	99.00	90.00	0.00	641.50	733.61	1121954.00	3.94	1012.40	999.00
16	7	2	20218.00	16765.00	155.10	0	Spot (Block16, Row2, Column7)	1684.35	1648.00	409.16	0.01	0.24	833.00	849.99	833.00	97.51	0.01	0.11	100.00	100.00	0.00	815.00	851.35	1113356.00	8.56	1087.14	1061.00
16	8	2	20550.00	16770.00	246.65	0	Spot (Block16, Row2, Column8)	930.39	922.00	58.52	0.00	0.06	875.00	919.73	875.00	284.32	0.02	0.31	0.00	0.00	0.00	47.00	55.39	1636552.00	0.04	881.52	885.00
16	1	3	18420.00	17053.00	154.10	0	Spot (Block16, Row3, Column1)	5117.81	4871.00	2687.61	0.02	0.53	798.00	810.37	798.00	71.23	0.01	0.09	100.00	100.00	0.00	4073.00	4319.81	3341927.00	60.47	1666.56	1544.50
16	2	3	18724.00	17059.00	176.50	0	Spot (Block16, Row3, Column2)	1139.10	1089.50	363.88	0.02	0.32	824.00	856.24	824.00	146.75	0.02	0.17	84.00	41.00	0.00	265.50	315.10	993297.00	1.93	927.39	919.00
16	3	3	19009.00	17053.00	148.85	0	Spot (Block16, Row3, Column3)	3289.70	3207.00	1282.93	0.01	0.39	813.00	833.16	813.00	113.52	0.01	0.14	100.00	100.00	0.00	2394.00	2476.70	1983692.00	21.64	1530.96	1367.00
16	4	3	19320.00	17058.00	149.70	0	Spot (Block16, Row3, Column4)	6087.15	5575.00	2898.54	0.04	0.48	821.00	839.13	821.00	87.14	0.01	0.10	100.00	100.00	0.00	4754.00	5266.15	3743599.00	60.23	2006.18	1789.50
16	5	3	19622.00	17052.00	155.10	0	Spot (Block16, Row3, Column5)	2057.87	1993.00	726.39	0.01	0.35	838.00	876.15	838.00	146.87	0.02	0.17	99.00	98.00	0.00	1155.00	1219.87	1341730.00	8.05	1138.59	1077.00
16	6	3	19923.00	17062.00	212.90	0	Spot (Block16, Row3, Column6)	11507.36	9704.50	5677.61	0.07	0.49	881.00	949.99	881.00	230.81	0.03	0.24	100.00	100.00	0.00	8823.50	10626.36	14821476.00	45.74	3749.21	3764.00
16	7	3	20223.00	17067.00	151.80	0	Spot (Block16, Row3, Column7)	3311.19	3050.00	1477.08	0.04	0.45	856.00	902.04	856.00	183.02	0.02	0.20	100.00	99.00	0.00	2194.00	2455.19	2086050.00	13.16	1437.17	1356.00
16	8	3	20522.00	17073.00	151.95	0	Spot (Block16, Row3, Column8)	3932.72	3799.00	1444.04	0.02	0.37	859.00	870.01	859.00	81.67	0.01	0.09	100.00	100.00	0.00	2940.00	3073.72	2489414.00	37.50	1726.03	1658.50
16	1	4	18419.00	17350.00	150.35	0	Spot (Block16, Row4, Column1)	5693.67	5237.00	2742.12	0.04	0.48	802.00	836.00	802.00	153.37	0.02	0.18	100.00	100.00	0.00	4435.00	4891.67	3507302.00	31.67	1939.13	1538.50
16	2	4	18718.00	17352.00	168.35	0	Spot (Block16, Row4, Column2)	8344.42	8066.50	3594.55	0.01	0.43	821.00	886.83	821.00	226.27	0.03	0.26	100.00	100.00	0.00	7245.50	7523.42	6608778.00	32.96	2427.96	2373.00
16	3	4	19019.00	17357.00	149.75	0	Spot (Block16, Row4, Column3)	26311.98	24674.00	12558.15	0.03	0.48	838.00	904.85	838.00	245.40	0.03	0.27	100.00	100.00	0.00	23836.00	25473.98	16102933.00	103.53	6097.87	5167.00
16	4	4	19300.00	17351.00	186.95	0	Spot (Block16, Row4, Column4)	1001.87	1001.00	83.09	0.00	0.08	838.50	863.97	838.50	116.95	0.01	0.14	75.00	13.00	0.00	162.50	163.37	987845.00	1.18	886.10	890.00
16	5	4	19605.00	17345.00	114.45	0	Spot (Block16, Row4, Column5)	2404.22	1563.00	2888.47	0.19	1.20	837.00	870.63	837.00	153.39	0.02	0.18	100.00	86.00	0.00	726.00	1567.22	829457.00	10.00	1356.16	1338.00
16	6	4	19917.00	17360.00	194.75	0	Spot (Block16, Row4, Column6)	3286.18	3311.00	705.39	0.00	0.21	866.00	916.92	866.00	213.03	0.02	0.23	100.00	100.00	0.00	2445.00	2420.18	3516208.00	11.12	1517.68	1507.50
16	7	4	20207.00	17363.00	152.00	0	Spot (Block16, Row4, Column7)	3849.62	3233.00	2104.88	0.08	0.55	863.00	894.53	863.00	177.04	0.02	0.20	100.00	100.00	0.00	2370.00	2986.62	2425258.00	16.69	1498.53	1377.00
16	8	4	20521.00	17367.00	156.85	0	Spot (Block16, Row4, Column8)	1918.33	1970.00	521.30	0.01	0.27	866.00	872.11	866.00	75.47	0.00	0.09	99.00	98.00	0.00	1104.00	1052.33	1300630.00	13.86	1122.24	1069.50
16	1	5	18420.00	17653.00	147.60	0	Spot (Block16, Row5, Column1)	6309.44	5987.50	2693.95	0.02	0.43	809.00	852.30	809.00	172.19	0.02	0.20	100.00	100.00	0.00	5178.50	5500.44	3747805.00	31.69	2084.99	1690.00
16	2	5	18719.00	17653.00	154.40	0	Spot (Block16, Row5, Column2)	3962.30	4033.50	1340.26	0.01	0.34	825.00	889.24	825.00	223.21	0.03	0.25	100.00	100.00	0.00	3208.50	3137.30	2599267.00	13.77	1523.94	1411.00
16	3	5	19017.00	17658.00	157.60	0	Spot (Block16, Row5, Column3)	23293.46	20890.00	12113.24	0.05	0.52	854.00	924.00	854.00	258.91	0.03	0.28	100.00	100.00	0.00	20036.00	22439.46	15979311.00	86.40	4682.37	4282.00
16	4	5	19314.00	17658.00	150.05	0	Spot (Block16, Row5, Column4)	3057.40	2878.00	1053.67	0.03	0.34	852.00	891.99	852.00	215.56	0.02	0.24	100.00	100.00	0.00	2026.00	2205.40	1892529.00	10.05	1422.52	1370.50
16	5	5	19616.00	17655.00	148.40	0	Spot (Block16, Row5, Column5)	41634.23	42141.00	19114.18	0.01	0.46	856.00	898.65	856.00	210.95	0.02	0.23	100.00	100.00	18.70	41285.00	40778.23	24939012.00	193.11	9211.69	7916.00
16	6	5	19914.00	17652.00	157.30	0	Spot (Block16, Row5, Column6)	1761.27	1764.50	431.69	0.00	0.25	900.00	956.84	900.00	235.39	0.03	0.25	93.00	76.00	0.00	864.50	861.27	1204712.00	3.42	1167.81	1091.00
16	7	5	20218.00	17666.00	186.75	0	Spot (Block16, Row5, Column7)	4255.59	4089.00	1480.71	0.02	0.35	885.00	944.69	885.00	215.01	0.03	0.23	100.00	100.00	0.00	3204.00	3370.59	4170483.00	15.40	1913.25	1950.00
16	8	5	20519.00	17665.00	151.35	0	Spot (Block16, Row5, Column8)	9792.17	8522.00	6230.33	0.06	0.64	879.00	890.45	879.00	95.23	0.01	0.11	100.00	100.00	0.00	7643.00	8913.17	6139689.00	93.47	2433.63	2231.00
16	1	6	18411.00	17956.00	212.05	0	Spot (Block16, Row6, Column1)	10435.44	8519.50	5518.45	0.09	0.53	844.00	935.30	844.00	281.43	0.04	0.30	100.00	100.00	0.00	7675.50	9591.44	13357362.00	33.76	3432.67	3358.00
16	2	6	18709.00	17950.00	207.50	0	Spot (Block16, Row6, Column2)	2816.46	2706.00	879.37	0.02	0.31	841.00	897.73	841.00	191.97	0.03	0.21	100.00	99.00	0.00	1865.00	1975.46	3436084.00	9.99	1444.85	1410.00
16	3	6	19003.00	17951.00	148.45	0	Spot (Block16, Row6, Column3)	14839.13	14431.50	7887.49	0.01	0.53	822.00	879.34	822.00	198.86	0.03	0.23	100.00	100.00	0.00	13609.50	14017.13	8933158.00	70.20	3698.28	2898.00
16	4	6	19318.00	17955.00	156.70	0	Spot (Block16, Row6, Column4)	1473.57	1448.50	285.86	0.01	0.19	825.00	851.50	825.00	140.09	0.01	0.16	100.00	94.00	0.00	623.50	648.57	996131.00	4.44	1012.62	998.50
16	5	6	19615.00	17958.00	150.45	0	Spot (Block16, Row6, Column5)	36758.64	34671.00	20195.06	0.03	0.55	845.00	882.91	845.00	194.37	0.02	0.22	100.00	100.00	14.05	33826.00	35913.64	22753688.00	184.58	7180.40	5340.00
16	6	6	19915.00	17947.00	165.15	0	Spot (Block16, Row6, Column6)	1415.81	1332.50	363.29	0.03	0.26	874.00	923.74	874.00	171.42	0.02	0.19	84.00	61.00	0.00	458.50	541.81	1073183.00	2.87	1095.83	1106.50
16	7	6	20214.00	17961.00	151.60	0	Spot (Block16, Row6, Column7)	6750.21	6363.50	3592.96	0.03	0.53	863.00	916.44	863.00	168.23	0.03	0.18	100.00	100.00	0.00	5500.50	5887.21	4252634.00	34.68	2199.47	2004.00
16	8	6	20522.00	17966.00	151.95	0	Spot (Block16, Row6, Column8)	7815.12	6951.00	4421.33	0.05	0.57	889.00	899.41	889.00	87.86	0.01	0.10	100.00	100.00	0.00	6062.00	6926.12	4931343.00	78.71	2410.43	2145.00
16	1	7	18412.00	18251.00	165.05	0	Spot (Block16, Row7, Column1)	11892.22	11024.00	5558.65	0.03	0.47	826.00	905.33	826.00	260.29	0.04	0.29	100.00	100.00	0.00	10198.00	11066.22	8931060.00	42.21	2925.42	2873.00
16	2	7	18720.00	18251.00	188.70	0	Spot (Block16, Row7, Column2)	961.59	945.00	87.10	0.01	0.09	815.00	855.03	815.00	170.86	0.02	0.20	35.00	3.00	0.00	130.00	146.59	962553.00	0.62	865.78	854.00
16	3	7	18988.00	18259.00	218.40	0	Spot (Block16, Row7, Column3)	883.86	881.00	63.35	0.00	0.07	802.00	815.28	802.00	76.04	0.01	0.09	51.00	15.00	0.00	79.00	81.86	1205591.00	0.90	833.05	829.00
16	4	7	19312.00	18258.00	190.90	0	Spot (Block16, Row7, Column4)	956.05	934.50	89.18	0.01	0.09	811.00	825.18	811.00	77.80	0.01	0.09	77.00	42.00	0.00	123.50	145.05	984730.00	1.68	860.32	864.00
16	5	7	19609.00	18260.00	183.75	0	Spot (Block16, Row7, Column5)	1828.42	1779.50	465.18	0.01	0.25	830.00	859.74	830.00	125.77	0.02	0.15	100.00	99.00	0.00	949.50	998.42	1744315.00	7.70	1112.72	1103.00
16	6	7	19910.00	18259.00	187.90	0	Spot (Block16, Row7, Column6)	3289.72	3343.00	992.58	0.01	0.30	854.00	917.61	854.00	230.57	0.03	0.25	100.00	100.00	0.00	2489.00	2435.72	3260117.00	10.29	1561.17	1548.00
16	7	7	20205.00	18265.00	155.45	0	Spot (Block16, Row7, Column7)	7024.24	6377.00	3429.13	0.04	0.49	848.00	884.50	848.00	136.17	0.02	0.15	100.00	100.00	0.00	5529.00	6176.24	4685166.00	45.09	2319.00	1629.00
16	8	7	20518.00	18263.00	190.65	0	Spot (Block16, Row7, Column8)	5622.15	5744.50	1215.72	0.01	0.22	858.00	876.03	858.00	101.68	0.01	0.12	100.00	100.00	0.00	4886.50	4764.15	5768326.00	46.68	2178.86	2103.00
16	1	8	18401.00	18555.00	149.15	0	Spot (Block16, Row8, Column1)	3054.00	3003.00	1124.06	0.01	0.37	818.00	850.88	818.00	154.18	0.02	0.18	100.00	100.00	0.00	2185.00	2236.00	1856831.00	14.29	1410.84	1269.50
16	2	8	18711.00	18552.00	169.90	0	Spot (Block16, Row8, Column2)	1411.02	1312.00	350.78	0.03	0.25	809.00	824.09	809.00	73.87	0.01	0.09	100.00	98.00	0.00	503.00	602.02	1134460.00	7.94	968.98	980.00
16	3	8	18998.00	18554.00	154.05	0	Spot (Block16, Row8, Column3)	3297.59	2952.50	1740.35	0.05	0.53	809.00	825.05	809.00	78.20	0.01	0.09	100.00	100.00	0.00	2143.50	2488.59	2150026.00	31.62	1304.31	1253.00
16	4	8	19310.00	18556.00	152.10	0	Spot (Block16, Row8, Column4)	9012.13	8748.00	3376.26	0.01	0.37	818.00	839.02	818.00	89.07	0.01	0.11	100.00	100.00	0.00	7930.00	8194.13	5740725.00	91.77	2598.66	2509.00
16	5	8	19611.00	18581.00	183.65	0	Spot (Block16, Row8, Column5)	1059.42	967.00	720.14	0.04	0.68	841.00	886.31	841.00	205.34	0.02	0.23	17.00	3.00	0.00	126.00	218.42	1003267.00	0.84	913.67	913.50
16	6	8	19913.00	18560.00	205.75	0	Spot (Block16, Row8, Column6)	14605.91	11543.00	8661.69	0.10	0.59	879.00	969.37	879.00	309.92	0.04	0.32	100.00	100.00	0.00	10664.00	13726.91	17570912.00	44.00	4094.51	4020.00
16	7	8	20210.00	18560.00	154.00	0	Spot (Block16, Row8, Column7)	2902.93	2876.00	1033.25	0.00	0.36	837.00	896.07	837.00	228.54	0.03	0.26	100.00	99.00	0.00	2039.00	2065.93	1901416.00	8.78	1299.39	1261.00
16	8	8	20502.00	18564.00	147.50	0	Spot (Block16, Row8, Column8)	2280.93	2162.00	663.91	0.02	0.29	818.00	837.20	818.00	84.93	0.01	0.10	100.00	100.00	0.00	1344.00	1462.93	1348029.00	17.00	1286.50	1216.00
17	1	1	4897.00	20876.00	154.60	0	Spot (Block17, Row1, Column1)	58282.79	65535.00	11204.80	0.05	0.19	3012.00	3100.22	3012.00	521.84	0.01	0.17	100.00	100.00	62.54	62523.00	55270.79	38117268.00	105.75	17030.13	14946.00
17	2	1	5191.00	20881.00	147.40	0	Spot (Block17, Row1, Column2)	20223.39	18828.00	9374.85	0.03	0.46	2964.00	3039.16	2964.00	444.54	0.01	0.15	100.00	100.00	0.00	15864.00	17259.39	11972250.00	38.66	6642.06	6169.00
17	3	1	5492.00	20884.00	204.35	0	Spot (Block17, Row1, Column3)	4026.67	3860.00	812.56	0.02	0.20	2991.00	3055.72	2991.00	387.02	0.01	0.13	78.00	55.00	0.00	869.00	1035.67	4771604.00	2.51	3364.99	3352.00
17	4	1	5784.00	20886.00	145.50	0	Spot (Block17, Row1, Column4)	15099.63	14347.00	6677.51	0.02	0.44	3059.00	3101.76	3059.00	396.50	0.01	0.13	100.00	100.00	0.00	11288.00	12040.63	8682285.00	30.26	5505.43	5055.00
17	5	1	6092.00	20884.00	154.20	0	Spot (Block17, Row1, Column5)	8172.19	7622.00	3247.31	0.03	0.40	3139.00	3181.77	3139.00	439.49	0.01	0.14	100.00	98.00	0.00	4483.00	5033.19	5303748.00	11.36	4263.84	4187.00
17	6	1	6384.00	20886.00	144.40	0	Spot (Block17, Row1, Column6)	17074.16	15638.50	7523.64	0.04	0.44	3275.50	3314.61	3275.50	478.70	0.01	0.14	100.00	100.00	0.00	12363.00	13798.66	9732272.00	28.74	6247.43	5795.00
17	7	1	6684.00	20888.00	146.00	0	Spot (Block17, Row1, Column7)	17311.16	16883.00	7444.69	0.01	0.43	3367.00	3455.84	3367.00	651.06	0.01	0.19	100.00	100.00	0.00	13516.00	13944.16	10005853.00	21.28	6393.60	6095.50
17	8	1	6980.00	20894.00	160.00	0	Spot (Block17, Row1, Column8)	63743.22	65535.00	6469.98	0.01	0.10	3506.00	3638.28	3506.00	754.46	0.02	0.21	100.00	100.00	90.50	62029.00	60237.22	44939396.00	79.67	19536.90	16885.00
17	1	2	4881.00	21183.00	176.70	0	Spot (Block17, Row2, Column1)	3296.01	3296.50	332.02	0.00	0.10	2887.00	2937.55	2887.00	408.51	0.01	0.14	50.00	10.00	0.00	409.50	409.01	2874122.00	0.88	3074.76	3079.00
17	2	2	5185.00	21185.00	140.70	0	Spot (Block17, Row2, Column2)	4819.07	4699.00	869.21	0.01	0.18	2867.00	2899.19	2867.00	339.21	0.00	0.12	99.00	96.00	0.00	1832.00	1952.07	2587843.00	5.66	3514.10	3506.00
17	3	2	5486.00	21192.00	220.65	0	Spot (Block17, Row2, Column3)	3707.94	3611.00	478.72	0.01	0.13	2893.00	2917.95	2893.00	321.83	0.00	0.11	86.00	53.00	0.00	718.00	814.94	5165163.00	2.45	3187.38	3211.00
17	4	2	5790.00	21192.00	209.30	0	Spot (Block17, Row2, Column4)	4147.75	4093.00	546.24	0.01	0.13	2992.00	3041.86	2992.00	443.01	0.01	0.15	91.00	67.00	0.00	1101.00	1155.75	5163945.00	2.50	3383.36	3335.00
17	5	2	6093.00	21183.00	168.30	0	Spot (Block17, Row2, Column5)	26673.44	26165.00	10097.23	0.01	0.38	3091.00	3159.45	3091.00	482.31	0.01	0.15	100.00	100.00	0.00	23074.00	23582.44	21152038.00	48.75	8524.10	7262.50
17	6	2	6376.00	21192.00	222.95	0	Spot (Block17, Row2, Column6)	4153.98	4152.00	561.30	0.00	0.14	3203.00	3328.25	3203.00	768.45	0.02	0.23	62.00	14.00	0.00	949.00	950.98	5894504.00	1.07	3539.62	3457.00
17	7	2	6679.00	21189.00	221.70	0	Spot (Block17, Row2, Column7)	4016.86	3971.00	530.86	0.00	0.13	3213.50	3259.82	3213.50	476.32	0.01	0.15	69.00	37.00	0.00	757.50	803.36	5667786.00	1.59	3564.57	3540.50
17	8	2	6994.00	21187.00	221.30	0	Spot (Block17, Row2, Column8)	3900.36	3852.00	475.92	0.01	0.12	3383.00	3523.63	3383.00	756.04	0.02	0.21	35.00	0.00	0.00	469.00	517.36	5491703.00	0.50	3581.19	3504.00
17	1	3	4890.00	21480.00	149.80	0	Spot (Block17, Row3, Column1)	8364.97	7834.00	2930.57	0.03	0.35	2849.00	2886.78	2849.00	338.48	0.01	0.12	100.00	100.00	0.00	4985.00	5515.97	5110994.00	16.18	4222.21	4097.00
17	2	3	5188.00	21485.00	204.70	0	Spot (Block17, Row3, Column2)	3857.59	3776.50	570.22	0.01	0.15	2887.00	2932.46	2887.00	351.02	0.01	0.12	85.00	63.00	0.00	889.50	970.59	4598245.00	2.64	3262.61	3222.50
17	3	3	5477.00	21480.00	147.85	0	Spot (Block17, Row3, Column3)	7753.68	6316.50	5203.69	0.09	0.67	2979.00	3035.97	2979.00	478.79	0.01	0.16	100.00	97.00	0.00	3337.50	4774.68	4590178.00	9.85	4186.61	4188.50
17	4	3	5790.00	21486.00	146.55	0	Spot (Block17, Row3, Column4)	30568.05	28726.00	15308.76	0.03	0.50	3004.00	3043.33	3004.00	438.95	0.01	0.14	100.00	100.00	1.71	25722.00	27564.05	17851752.00	62.71	8870.54	7808.50
17	5	3	6102.00	21491.00	147.15	0	Spot (Block17, Row3, Column5)	11401.29	6024.50	14596.85	0.28	1.28	3233.00	3371.91	3233.00	798.67	0.02	0.24	96.00	78.00	4.55	2791.50	8168.29	6772364.00	10.05	5372.31	4406.00
17	6	3	6390.00	21487.00	226.75	0	Spot (Block17, Row3, Column6)	40471.82	32114.00	17665.72	0.10	0.44	3342.00	3584.08	3342.00	1047.27	0.03	0.29	100.00	100.00	24.86	28772.00	37129.82	59898648.00	35.22	14419.19	14311.00
17	7	3	6692.00	21493.00	188.60	0	Spot (Block17, Row3, Column7)	4993.85	4500.00	1429.58	0.05	0.29	3208.00	3358.51	3208.00	831.57	0.02	0.25	70.00	37.00	0.00	1292.00	1785.85	5028811.00	1.97	3681.47	3657.50
17	8	3	6993.00	21499.00	157.30	0	Spot (Block17, Row3, Column8)	36560.13	34195.00	15903.40	0.03	0.43	3329.50	3412.68	3329.50	627.03	0.01	0.18	100.00	100.00	6.44	30865.50	33230.63	24970612.00	52.86	10649.71	9134.50
17	1	4	4889.00	21777.00	143.90	0	Spot (Block17, Row4, Column1)	28295.84	27069.50	13768.27	0.02	0.49	2905.00	2961.97	2905.00	403.73	0.01	0.14	100.00	100.00	0.00	24164.50	25390.84	15902264.00	62.75	8650.58	8085.00
17	2	4	5191.00	21782.00	183.15	0	Spot (Block17, Row4, Column2)	6028.13	5976.50	1608.72	0.00	0.27	2970.00	3063.58	2970.00	528.38	0.01	0.17	99.00	91.00	0.00	3006.50	3058.13	5666442.00	5.61	3893.86	3826.00
17	3	4	5491.00	21782.00	149.70	0	Spot (Block17, Row4, Column3)	61227.89	65535.00	8647.28	0.03	0.14	3006.00	3097.93	3006.00	565.04	0.01	0.18	100.00	100.00	74.43	62529.00	58221.89	37594240.00	102.88	18804.65	16348.00
17	4	4	5777.00	21789.00	227.60	0	Spot (Block17, Row4, Column4)	3534.79	3494.50	413.12	0.00	0.12	2947.00	3012.34	2947.00	480.54	0.01	0.16	55.00	21.00	0.00	547.50	587.79	5288039.00	1.09	3117.30	3070.00
17	5	4	6063.00	21782.00	163.60	0	Spot (Block17, Row4, Column5)	5596.94	4358.50	5282.64	0.11	0.94	3152.00	3219.55	3152.00	518.75	0.01	0.16	81.00	60.00	0.00	1206.50	2444.94	4130541.00	4.58	3675.19	3587.00
17	6	4	6391.00	21785.00	175.70	0	Spot (Block17, Row4, Column6)	31793.37	30879.00	12277.74	0.01	0.39	3283.00	3428.97	3283.00	771.48	0.02	0.22	100.00	100.00	0.46	27596.00	28510.37	27405896.00	36.77	10061.59	9207.00
17	7	4	6681.00	21794.00	174.60	0	Spot (Block17, Row4, Column7)	5888.12	5329.00	1969.48	0.04	0.33	3241.00	3410.20	3241.00	959.16	0.02	0.28	82.00	52.00	0.00	2088.00	2647.12	5010793.00	2.58	3892.17	3942.00
17	8	4	6991.00	21805.00	183.25	0	Spot (Block17, Row4, Column8)	4059.75	4042.00	517.37	0.00	0.13	3357.00	3411.88	3357.00	540.68	0.01	0.16	62.00	23.00	0.00	685.00	702.75	3844587.00	1.20	3589.46	3557.00
17	1	5	4894.00	22080.00	143.85	0	Spot (Block17, Row5, Column1)	41076.80	40550.00	20117.59	0.01	0.49	3019.50	3186.78	3019.50	831.82	0.02	0.26	100.00	100.00	25.35	37530.50	38057.30	23167412.00	45.55	10087.73	8723.00
17	2	5	5188.00	22080.00	151.65	0	Spot (Block17, Row5, Column2)	39492.16	38674.00	15622.38	0.01	0.40	3090.00	3235.57	3090.00	736.55	0.02	0.23	100.00	100.00	7.11	35584.00	36402.16	24998592.00	49.22	10413.20	9814.00
17	3	5	5492.00	22084.00	148.70	0	Spot (Block17, Row5, Column3)	20590.71	18730.50	9697.12	0.04	0.47	3027.00	3132.25	3027.00	574.09	0.01	0.18	100.00	100.00	0.00	15703.50	17563.71	12436790.00	30.41	6468.07	6299.00
17	4	5	5786.00	22087.00	147.65	0	Spot (Block17, Row5, Column4)	10565.83	9556.00	4616.16	0.04	0.44	2983.00	3043.65	2983.00	481.00	0.01	0.16	100.00	100.00	0.00	6573.00	7582.83	6350065.00	15.64	4479.50	4402.00
17	5	5	6088.00	22084.00	149.20	0	Spot (Block17, Row5, Column5)	56946.08	65535.00	13997.57	0.06	0.25	3093.00	3158.30	3093.00	516.17	0.01	0.16	100.00	100.00	65.79	62442.00	53853.08	34794328.00	104.20	16604.48	14260.00
17	6	5	6382.00	22100.00	253.40	0	Spot (Block17, Row5, Column6)	3968.85	3912.00	635.30	0.01	0.16	3249.00	3511.01	3249.00	1145.01	0.03	0.33	20.00	1.00	0.00	663.00	719.85	7374119.00	0.40	3501.18	3357.00
17	7	5	6689.00	22094.00	215.20	0	Spot (Block17, Row5, Column7)	44645.76	43629.00	19021.31	0.01	0.43	3471.00	3787.44	3471.00	1371.33	0.04	0.36	100.00	100.00	35.52	40158.00	41174.76	59200744.00	29.79	15499.07	15636.50
17	8	5	6988.00	22091.00	146.60	0	Spot (Block17, Row5, Column8)	9677.30	8822.50	3798.18	0.04	0.39	3444.00	3582.78	3444.00	935.12	0.02	0.26	99.00	90.00	0.00	5378.50	6233.30	5651546.00	6.52	4776.77	4732.00
17	1	6	4886.00	22382.00	225.05	0	Spot (Block17, Row6, Column1)	35328.23	24373.00	19186.04	0.16	0.54	3083.00	3355.54	3083.00	1118.89	0.04	0.33	100.00	100.00	20.01	21290.00	32245.23	51367520.00	28.58	12696.65	12851.50
17	2	6	5190.00	22381.00	225.75	0	Spot (Block17, Row6, Column2)	36917.69	29822.00	17014.42	0.09	0.46	3110.50	3420.09	3110.50	1190.19	0.04	0.35	100.00	100.00	12.99	26711.50	33807.19	54010736.00	28.14	12905.11	12973.00
17	3	6	5481.00	22383.00	144.30	0	Spot (Block17, Row6, Column3)	32895.99	30679.00	17008.68	0.03	0.52	3008.00	3134.39	3008.00	711.04	0.02	0.23	100.00	100.00	3.00	27671.00	29887.99	18619148.00	41.86	8959.41	7763.00
17	4	6	5786.00	22388.00	165.05	0	Spot (Block17, Row6, Column4)	5055.88	4694.00	1190.94	0.03	0.24	3030.00	3097.65	3030.00	482.96	0.01	0.16	94.00	83.00	0.00	1664.00	2025.88	3822247.00	4.05	3641.55	3565.50
17	5	6	6086.00	22385.00	144.35	0	Spot (Block17, Row6, Column5)	45107.51	50174.00	19787.98	0.05	0.44	3107.00	3177.11	3107.00	539.20	0.01	0.17	100.00	100.00	36.56	47067.00	42000.51	25666308.00	77.76	11224.03	9761.50
17	6	6	6380.00	22389.00	214.75	0	Spot (Block17, Row6, Column6)	3957.88	3914.00	459.86	0.00	0.12	3260.00	3413.03	3260.00	859.13	0.02	0.25	38.00	0.00	0.00	654.00	697.88	5212534.00	0.63	3595.66	3554.50
17	7	6	6685.00	22390.00	147.65	0	Spot (Block17, Row6, Column7)	9097.20	8299.00	3171.02	0.04	0.35	3468.00	3602.78	3468.00	959.28	0.02	0.27	99.00	91.00	0.00	4831.00	5629.20	5394637.00	5.73	4802.11	4741.00
17	8	6	6995.00	22393.00	147.05	0	Spot (Block17, Row6, Column8)	8872.22	8300.00	3108.18	0.03	0.35	3496.00	3524.44	3496.00	489.30	0.00	0.14	100.00	97.00	0.00	4804.00	5376.22	5243484.00	10.93	4791.69	4723.00
17	1	7	4888.00	22679.00	163.20	0	Spot (Block17, Row7, Column1)	8109.19	7713.50	2608.48	0.02	0.32	3046.00	3150.51	3046.00	674.73	0.01	0.21	100.00	97.00	0.00	4667.50	5063.19	5984580.00	7.35	4285.29	4327.00
17	2	7	5188.00	22686.00	217.25	0	Spot (Block17, Row7, Column2)	3543.33	3513.00	382.67	0.00	0.11	2930.00	3074.23	2930.00	794.03	0.02	0.26	31.00	0.00	0.00	583.00	613.33	4794128.00	0.59	3154.31	3160.00
17	3	7	5482.00	22684.00	220.20	0	Spot (Block17, Row7, Column3)	3509.31	3474.50	405.52	0.00	0.12	2907.00	2956.28	2907.00	393.04	0.01	0.13	61.00	35.00	0.00	567.50	602.31	4870923.00	1.41	3188.53	3141.00
17	4	7	5787.00	22692.00	210.60	0	Spot (Block17, Row7, Column4)	3583.54	3556.00	455.00	0.00	0.13	2971.00	3047.78	2971.00	506.81	0.01	0.17	55.00	21.00	0.00	585.00	612.54	4558259.00	1.06	3244.96	3233.00
17	5	7	6082.00	22699.00	225.75	0	Spot (Block17, Row7, Column5)	4195.34	4118.50	634.39	0.01	0.15	3139.50	3345.08	3139.50	909.66	0.03	0.27	55.00	14.00	0.00	979.00	1055.84	6150371.00	0.93	3509.54	3476.50
17	6	7	6386.00	22690.00	223.00	0	Spot (Block17, Row7, Column6)	39157.36	34738.50	17898.25	0.05	0.46	3518.00	3944.20	3518.00	1556.54	0.05	0.39	100.00	100.00	18.28	31220.50	35639.36	55916956.00	22.62	13917.02	13815.00
17	7	7	6663.00	22693.00	159.20	0	Spot (Block17, Row7, Column7)	9246.18	8658.00	3613.84	0.03	0.39	3553.00	3765.03	3553.00	1145.93	0.03	0.30	95.00	78.00	0.00	5105.00	5693.18	6500065.00	4.78	4703.87	4584.50
17	8	7	6989.00	22695.00	176.95	0	Spot (Block17, Row7, Column8)	50521.47	53707.00	14357.03	0.03	0.28	3601.00	3656.86	3601.00	595.65	0.01	0.16	100.00	100.00	28.80	50106.00	46920.47	44206544.00	78.68	15610.47	14353.00
17	1	8	4874.00	22986.00	146.25	0	Spot (Block17, Row8, Column1)	6448.54	6162.00	1748.72	0.02	0.27	3039.00	3067.74	3039.00	374.82	0.00	0.12	100.00	99.00	0.00	3123.00	3409.54	3753052.00	9.02	3899.06	3913.00
17	2	8	5185.00	22977.00	233.30	0	Spot (Block17, Row8, Column2)	3567.85	3529.50	431.44	0.00	0.12	2994.00	3038.88	2994.00	366.22	0.01	0.12	63.00	34.00	0.00	535.50	573.85	5587254.00	1.44	3234.62	3300.00
17	3	8	5469.00	22983.00	161.75	0	Spot (Block17, Row8, Column3)	5739.46	5027.00	1831.99	0.06	0.32	3041.00	3116.19	3041.00	514.29	0.01	0.17	97.00	86.00	0.00	1986.00	2698.46	4166851.00	5.10	3555.81	3529.00
17	4	8	5786.00	22986.00	149.25	0	Spot (Block17, Row8, Column4)	56301.18	65535.00	13154.02	0.07	0.23	3082.00	3177.03	3082.00	582.49	0.01	0.18	100.00	100.00	57.28	62453.00	53219.18	34400284.00	91.20	16338.51	15007.00
17	5	8	6083.00	22996.00	218.65	0	Spot (Block17, Row8, Column5)	4092.26	4063.00	548.13	0.00	0.13	3312.00	3523.58	3312.00	1096.89	0.03	0.31	28.00	0.00	0.00	751.00	780.26	5610489.00	0.52	3564.02	3497.00
17	6	8	6385.00	22986.00	218.05	0	Spot (Block17, Row8, Column6)	43270.26	38347.00	19628.70	0.05	0.45	3709.00	4027.10	3709.00	1334.61	0.04	0.33	100.00	100.00	36.31	34638.00	39561.26	58631688.00	29.40	15334.08	15392.50
17	7	8	6685.00	22992.00	150.15	0	Spot (Block17, Row8, Column7)	9139.64	8789.00	2990.45	0.02	0.33	3646.00	3771.06	3646.00	846.13	0.01	0.22	99.00	92.00	0.00	5143.00	5493.64	5630017.00	6.34	4885.77	4940.50
17	8	8	6967.00	22996.00	148.40	0	Spot (Block17, Row8, Column8)	8143.03	7727.50	2653.25	0.02	0.33	3731.00	3766.41	3731.00	547.91	0.00	0.15	99.00	99.00	0.00	3996.50	4412.03	4902103.00	7.99	4788.22	4805.00
18	1	1	9396.00	20900.00	156.70	0	Spot (Block18, Row1, Column1)	55267.61	65535.00	14069.28	0.07	0.25	2071.00	2134.78	2071.00	399.71	0.01	0.19	100.00	100.00	57.16	63464.00	53196.61	37416480.00	132.93	14236.06	12334.00
18	2	1	9692.00	20905.00	188.60	0	Spot (Block18, Row1, Column2)	2703.00	2663.50	381.01	0.01	0.14	2076.00	2110.25	2076.00	341.68	0.01	0.16	76.00	40.00	0.00	587.50	627.00	2703005.00	1.73	2267.69	2286.00
18	3	1	9994.00	20911.00	150.15	0	Spot (Block18, Row1, Column3)	7895.91	7054.00	4392.96	0.05	0.56	2061.00	2083.26	2061.00	260.65	0.00	0.13	99.00	93.00	0.00	4993.00	5834.91	4855985.00	22.30	3153.11	3014.00
18	4	1	10287.00	20920.00	171.60	0	Spot (Block18, Row1, Column4)	2772.33	2776.00	412.16	0.00	0.15	2116.00	2165.75	2116.00	295.20	0.01	0.14	76.00	54.00	0.00	660.00	656.33	2284396.00	2.05	2326.92	2276.00
18	5	1	10594.00	20911.00	147.55	0	Spot (Block18, Row1, Column5)	19468.59	16810.00	12646.76	0.06	0.65	2197.00	2253.30	2197.00	328.51	0.01	0.15	100.00	100.00	0.00	14613.00	17271.59	11544872.00	52.40	5323.81	4701.00
18	6	1	10885.00	20912.00	146.90	0	Spot (Block18, Row1, Column6)	13714.33	12895.50	6679.28	0.03	0.49	2213.00	2285.70	2213.00	367.78	0.01	0.16	100.00	100.00	0.00	10682.50	11501.33	8064025.00	31.07	4761.68	4226.50
18	7	1	11185.00	20916.00	147.95	0	Spot (Block18, Row1, Column7)	28959.48	26963.00	14546.31	0.03	0.50	2222.00	2325.89	2222.00	519.66	0.02	0.22	100.00	100.00	0.67	24741.00	26737.48	17317772.00	51.25	7945.40	7080.50
18	8	1	11481.00	20919.00	162.00	0	Spot (Block18, Row1, Column8)	63643.09	65535.00	6820.48	0.01	0.11	2377.00	2482.24	2377.00	601.90	0.02	0.24	100.00	100.00	90.63	63158.00	61266.09	46205332.00	101.61	17927.49	14134.50
18	1	2	9393.00	21207.00	215.30	0	Spot (Block18, Row2, Column1)	2359.38	2281.50	307.77	0.01	0.13	2072.00	2121.51	2072.00	335.07	0.01	0.16	39.00	13.00	0.00	209.50	287.38	3119105.00	0.71	2204.16	2187.00
18	2	2	9695.00	21212.00	140.60	0	Spot (Block18, Row2, Column2)	6300.56	5922.00	1706.35	0.03	0.27	2091.00	2136.88	2091.00	285.98	0.01	0.13	100.00	100.00	0.00	3831.00	4209.56	3351900.00	14.56	3341.18	3246.00
18	3	2	9977.00	21214.00	232.65	0	Spot (Block18, Row2, Column3)	2525.57	2456.00	670.26	0.01	0.27	2115.00	2156.43	2115.00	289.79	0.01	0.13	56.00	25.00	0.00	341.00	410.57	3929792.00	1.27	2320.40	2232.00
18	4	2	10298.00	21214.00	180.50	0	Spot (Block18, Row2, Column4)	4856.75	4754.50	1202.54	0.01	0.25	2166.00	2202.94	2166.00	298.03	0.01	0.14	100.00	99.00	0.00	2588.50	2690.75	4419639.00	8.90	3011.87	2967.00
18	5	2	10600.00	21205.00	189.85	0	Spot (Block18, Row2, Column5)	3139.98	3095.50	445.36	0.01	0.14	2186.00	2223.99	2186.00	312.26	0.01	0.14	96.00	69.00	0.00	909.50	953.98	3177658.00	2.93	2585.29	2574.00
18	6	2	10895.00	21219.00	149.40	0	Spot (Block18, Row2, Column6)	2631.57	2559.00	356.90	0.01	0.14	2206.00	2289.25	2206.00	408.15	0.02	0.18	45.00	19.00	0.00	353.00	425.57	1589470.00	0.84	2429.86	2383.00
18	7	2	11194.00	21214.00	177.15	0	Spot (Block18, Row2, Column7)	3922.65	3515.50	1177.90	0.05	0.30	2201.00	2251.57	2201.00	343.91	0.01	0.15	94.00	82.00	0.00	1314.50	1721.65	3444084.00	4.86	2597.41	2568.00
18	8	2	11503.00	21214.00	221.20	0	Spot (Block18, Row2, Column8)	2613.51	2595.00	337.88	0.00	0.13	2294.00	2378.47	2294.00	501.24	0.02	0.21	33.00	1.00	0.00	301.00	319.51	3661530.00	0.47	2387.13	2330.00
18	1	3	9395.00	21507.00	151.50	0	Spot (Block18, Row3, Column1)	10195.74	8812.50	6048.76	0.06	0.59	2096.00	2140.16	2096.00	287.58	0.01	0.13	100.00	99.00	0.00	6716.50	8099.74	6443709.00	28.01	3475.16	3360.00
18	2	3	9694.00	21493.00	197.10	0	Spot (Block18, Row3, Column2)	2721.40	2665.00	358.04	0.01	0.13	2113.00	2162.52	2113.00	282.14	0.01	0.13	78.00	49.00	0.00	552.00	608.40	2993535.00	1.98	2516.94	2516.00
18	3	3	9982.00	21493.00	164.50	0	Spot (Block18, Row3, Column3)	3068.72	2882.00	893.85	0.03	0.29	2183.00	2211.36	2183.00	305.68	0.01	0.14	86.00	55.00	0.00	699.00	885.72	2286197.00	2.80	2508.02	2491.00
18	4	3	10290.00	21509.00	147.80	0	Spot (Block18, Row3, Column4)	15554.07	14591.00	8135.95	0.03	0.52	2187.00	2225.27	2187.00	308.93	0.01	0.14	100.00	100.00	0.00	12404.00	13367.07	9239115.00	43.15	5078.14	4611.00
18	5	3	10604.00	21513.00	174.95	0	Spot (Block18, Row3, Column5)	2731.41	2707.00	374.21	0.00	0.14	2180.00	2254.33	2180.00	404.93	0.01	0.18	61.00	25.00	0.00	527.00	551.41	2338089.00	1.18	2446.26	2400.00
18	6	3	10892.00	21511.00	192.20	0	Spot (Block18, Row3, Column6)	15334.01	13065.00	8305.55	0.07	0.54	2271.50	2364.91	2271.50	489.49	0.02	0.21	100.00	100.00	0.00	10793.50	13062.51	15901368.00	26.50	5722.01	5739.50
18	7	3	11197.00	21519.00	148.85	0	Spot (Block18, Row3, Column7)	12920.80	11827.50	7537.77	0.04	0.58	2243.00	2331.44	2243.00	539.12	0.02	0.23	99.00	97.00	0.00	9584.50	10677.80	7804163.00	19.64	4402.05	4038.50
18	8	3	11492.00	21527.00	157.15	0	Spot (Block18, Row3, Column8)	12044.62	11199.00	4707.35	0.03	0.39	2265.00	2310.80	2265.00	358.00	0.01	0.15	100.00	100.00	0.00	8934.00	9779.62	8238523.00	27.19	4775.24	4318.00
18	1	4	9389.00	21802.00	147.10	0	Spot (Block18, Row4, Column1)	14536.43	13219.50	7556.68	0.04	0.52	2134.00	2159.81	2134.00	279.58	0.01	0.13	100.00	100.00	0.00	11085.50	12402.43	8547420.00	44.27	4668.27	4339.50
18	2	4	9692.00	21810.00	195.70	0	Spot (Block18, Row4, Column2)	3095.31	3029.00	481.20	0.01	0.16	2169.00	2195.87	2169.00	312.07	0.01	0.14	91.00	73.00	0.00	860.00	926.31	3346032.00	2.88	2572.40	2587.00
18	3	4	9991.00	21807.00	146.20	0	Spot (Block18, Row4, Column3)	35809.81	34076.00	17763.13	0.02	0.50	2189.00	2228.60	2189.00	329.44	0.01	0.15	100.00	100.00	6.68	31887.00	33620.81	20912972.00	101.94	8877.22	7965.00
18	4	4	10286.00	21814.00	185.75	0	Spot (Block18, Row4, Column4)	2723.79	2680.00	391.65	0.01	0.14	2199.00	2249.37	2199.00	335.61	0.01	0.15	59.00	34.00	0.00	481.00	524.79	2642076.00	1.41	2456.14	2415.00
18	5	4	10580.00	21814.00	197.65	0	Spot (Block18, Row4, Column5)	2711.13	2608.00	597.26	0.02	0.22	2181.50	2232.64	2181.50	309.88	0.01	0.14	60.00	35.00	0.00	426.50	529.63	2995803.00	1.54	2382.58	2375.00
18	6	4	10892.00	21807.00	194.55	0	Spot (Block18, Row4, Column6)	3388.78	3394.50	521.05	0.00	0.15	2212.00	2312.92	2212.00	533.84	0.02	0.23	88.00	57.00	0.00	1182.50	1176.78	3592102.00	2.02	2610.57	2578.00
18	7	4	11183.00	21815.00	151.45	0	Spot (Block18, Row4, Column7)	12619.38	10453.00	8038.39	0.08	0.64	2256.00	2339.06	2256.00	535.74	0.02	0.23	100.00	94.00	0.00	8197.00	10363.38	7975451.00	19.19	3971.24	3771.50
18	8	4	11489.00	21825.00	163.70	0	Spot (Block18, Row4, Column8)	4648.40	4395.00	1507.29	0.02	0.32	2276.00	2312.78	2276.00	332.41	0.01	0.14	98.00	91.00	0.00	2119.00	2372.40	3481654.00	7.03	2764.30	2811.50
18	1	5	9394.00	22104.00	150.15	0	Spot (Block18, Row5, Column1)	3998.48	3879.00	925.51	0.01	0.23	2135.00	2189.24	2135.00	367.84	0.01	0.17	98.00	91.00	0.00	1744.00	1863.48	2459064.00	4.92	2619.74	2598.50
18	2	5	9688.00	22104.00	150.35	0	Spot (Block18, Row5, Column2)	13443.23	12974.50	4481.17	0.02	0.33	2195.00	2240.63	2195.00	361.44	0.01	0.16	100.00	100.00	0.00	10779.50	11248.23	8307919.00	30.99	4815.49	4383.00
18	3	5	9992.00	22112.00	161.35	0	Spot (Block18, Row5, Column3)	5159.19	4963.00	1499.42	0.02	0.29	2217.00	2260.73	2217.00	352.58	0.01	0.16	99.00	99.00	0.00	2746.00	2942.19	3724935.00	8.22	2948.90	2946.00
18	4	5	10291.00	22110.00	148.65	0	Spot (Block18, Row5, Column4)	18100.77	15532.50	11673.89	0.07	0.64	2187.00	2243.41	2187.00	347.48	0.01	0.15	100.00	99.00	0.00	13345.50	15913.77	10896661.00	45.64	5280.93	4821.00
18	5	5	10592.00	22111.00	144.75	0	Spot (Block18, Row5, Column5)	35137.95	33375.50	17380.28	0.02	0.49	2189.00	2261.31	2189.00	371.57	0.01	0.16	100.00	100.00	6.34	31186.50	32948.95	19958388.00	88.48	9291.05	7910.00
18	6	5	10897.00	22108.00	190.15	0	Spot (Block18, Row5, Column6)	2598.53	2540.00	350.15	0.01	0.13	2199.00	2288.62	2199.00	418.91	0.02	0.18	39.00	14.00	0.00	341.00	399.53	2655700.00	0.74	2359.22	2295.50
18	7	5	11191.00	22118.00	183.25	0	Spot (Block18, Row5, Column7)	17017.38	15298.00	8518.10	0.05	0.50	2293.00	2382.15	2293.00	517.76	0.02	0.22	100.00	100.00	0.00	13005.00	14724.38	15996337.00	28.27	5788.76	5717.00
18	8	5	11490.00	22115.00	147.90	0	Spot (Block18, Row5, Column8)	23890.46	20253.00	15424.86	0.07	0.65	2277.00	2332.29	2277.00	430.50	0.01	0.18	100.00	100.00	0.34	17976.00	21613.46	14190930.00	50.08	6239.44	5611.00
18	1	6	9385.00	22406.00	188.10	0	Spot (Block18, Row6, Column1)	13128.35	11061.00	7213.16	0.07	0.55	2176.00	2263.03	2176.00	486.53	0.02	0.21	100.00	100.00	0.00	8885.00	10952.35	13062708.00	22.33	4901.54	4881.00
18	2	6	9689.00	22404.00	207.30	0	Spot (Block18, Row6, Column2)	9870.02	9013.00	3930.18	0.04	0.40	2196.00	2294.24	2196.00	470.92	0.02	0.21	100.00	100.00	0.00	6817.00	7674.02	12011810.00	16.09	4543.82	4491.00
18	3	6	9983.00	22410.00	147.50	0	Spot (Block18, Row6, Column3)	17251.88	15934.00	9247.30	0.03	0.54	2194.00	2245.83	2194.00	363.90	0.01	0.16	100.00	100.00	0.00	13740.00	15057.88	10282117.00	41.24	5555.43	4483.50
18	4	6	10288.00	22411.00	172.15	0	Spot (Block18, Row6, Column4)	3476.55	3332.50	769.39	0.02	0.22	2177.00	2219.58	2177.00	348.62	0.01	0.16	96.00	74.00	0.00	1155.50	1299.55	2857722.00	3.61	2610.34	2623.00
18	5	6	10588.00	22409.00	144.10	0	Spot (Block18, Row6, Column5)	37227.33	37025.50	17381.04	0.00	0.47	2190.50	2239.36	2190.50	360.40	0.01	0.16	100.00	100.00	7.57	34835.00	35036.83	21145172.00	97.08	9486.36	8195.00
18	6	6	10891.00	22413.00	160.00	0	Spot (Block18, Row6, Column6)	3646.01	3352.00	1000.98	0.04	0.27	2192.00	2259.50	2192.00	377.73	0.01	0.17	90.00	74.00	0.00	1160.00	1454.01	2585022.00	3.67	2606.53	2616.50
18	7	6	11188.00	22415.00	147.95	0	Spot (Block18, Row6, Column7)	16111.04	14787.00	8910.83	0.04	0.55	2194.00	2259.11	2194.00	447.30	0.01	0.20	100.00	99.00	0.00	12593.00	13917.04	9618288.00	30.97	5213.70	4744.00
18	8	6	11496.00	22420.00	147.80	0	Spot (Block18, Row6, Column8)	22800.27	21300.00	13967.92	0.03	0.61	2182.00	2227.13	2182.00	347.24	0.01	0.16	100.00	100.00	0.00	19118.00	20618.27	13520559.00	59.25	6312.47	5324.00
18	1	7	9387.00	22710.00	195.20	0	Spot (Block18, Row7, Column1)	3372.20	3275.50	635.72	0.01	0.19	2172.00	2232.35	2172.00	394.54	0.01	0.18	92.00	69.00	0.00	1103.50	1200.20	3621747.00	2.89	2580.72	2570.00
18	2	7	9690.00	22701.00	191.60	0	Spot (Block18, Row7, Column2)	3057.72	2903.00	764.10	0.02	0.25	2121.00	2189.98	2121.00	348.49	0.01	0.16	79.00	56.00	0.00	782.00	936.72	3176973.00	2.49	2433.89	2407.00
18	3	7	9996.00	22731.00	263.30	0	Spot (Block18, Row7, Column3)	2419.83	2401.00	328.91	0.00	0.14	2114.50	2182.02	2114.50	317.97	0.01	0.15	46.00	16.00	0.00	286.50	305.33	4868697.00	0.75	2277.88	2289.00
18	4	7	10284.00	22713.00	187.45	0	Spot (Block18, Row7, Column4)	2885.53	2810.50	479.95	0.01	0.17	2137.00	2189.31	2137.00	341.40	0.01	0.16	80.00	49.00	0.00	673.50	748.53	2850902.00	2.04	2419.31	2383.00
18	5	7	10586.00	22709.00	184.30	0	Spot (Block18, Row7, Column5)	4680.46	4438.50	1337.20	0.02	0.29	2176.00	2234.79	2176.00	416.56	0.01	0.19	99.00	92.00	0.00	2262.50	2504.46	4474521.00	5.87	2903.88	2881.00
18	6	7	10882.00	22713.00	191.45	0	Spot (Block18, Row7, Column6)	11978.76	11598.00	4800.74	0.01	0.40	2212.00	2324.72	2212.00	538.21	0.02	0.23	100.00	100.00	0.00	9386.00	9766.76	12374057.00	17.94	4743.22	4655.00
18	7	7	11173.00	22715.00	149.45	0	Spot (Block18, Row7, Column7)	16756.14	16093.00	7316.31	0.02	0.44	2146.00	2197.49	2146.00	384.59	0.01	0.18	100.00	100.00	0.00	13947.00	14610.14	10221245.00	37.85	5863.16	5096.00
18	8	7	11489.00	22721.00	190.25	0	Spot (Block18, Row7, Column8)	4412.69	4400.00	778.45	0.00	0.18	2208.50	2245.42	2208.50	346.03	0.01	0.15	100.00	99.00	0.00	2191.50	2204.19	4496536.00	6.26	2857.65	2846.00
18	1	8	9375.00	23005.00	148.80	0	Spot (Block18, Row8, Column1)	4581.12	4309.00	1420.15	0.03	0.31	2267.00	2305.92	2267.00	338.91	0.01	0.15	99.00	96.00	0.00	2042.00	2314.12	2753252.00	6.71	2938.17	2918.00
18	2	8	9685.00	23009.00	189.40	0	Spot (Block18, Row8, Column2)	3198.13	3040.00	728.00	0.02	0.23	2173.00	2210.20	2173.00	316.51	0.01	0.14	86.00	66.00	0.00	867.00	1025.13	3230108.00	3.12	2557.37	2527.00
18	3	8	9977.00	23010.00	151.10	0	Spot (Block18, Row8, Column3)	11156.38	8901.00	7018.19	0.10	0.63	2127.00	2190.09	2127.00	344.55	0.01	0.16	100.00	97.00	0.00	6774.00	9029.38	7006205.00	26.02	3714.16	3538.00
18	4	8	10285.00	23006.00	147.80	0	Spot (Block18, Row8, Column4)	23362.04	22319.50	8977.79	0.02	0.38	2108.00	2174.96	2108.00	374.50	0.01	0.17	100.00	100.00	0.00	20211.50	21254.04	13877049.00	56.57	7118.69	6383.50
18	5	8	10583.00	23012.00	211.65	0	Spot (Block18, Row8, Column5)	2458.07	2451.50	338.16	0.00	0.14	2130.00	2213.29	2130.00	474.82	0.02	0.21	34.00	1.00	0.00	321.50	328.07	3136499.00	0.52	2211.12	2192.00
18	6	8	10888.00	23014.00	179.35	0	Spot (Block18, Row8, Column6)	21041.72	17283.00	12176.35	0.09	0.58	2207.00	2334.18	2207.00	604.70	0.02	0.26	100.00	100.00	0.00	15076.00	18834.72	18979636.00	30.94	6144.06	6094.50
18	7	8	11183.00	23015.00	154.35	0	Spot (Block18, Row8, Column7)	6342.93	5944.50	2419.43	0.03	0.38	2184.00	2253.06	2184.00	450.19	0.01	0.20	100.00	99.00	0.00	3760.50	4158.93	4135589.00	9.08	3083.85	3051.00
18	8	8	11469.00	23015.00	157.15	0	Spot (Block18, Row8, Column8)	3699.87	3608.00	1163.58	0.01	0.31	2273.00	2313.68	2273.00	362.35	0.01	0.16	94.00	75.00	0.00	1335.00	1426.87	2508510.00	3.83	2673.33	2661.00
19	1	1	13898.00	20925.00	158.40	0	Spot (Block19, Row1, Column1)	57714.34	65535.00	11540.58	0.06	0.20	1294.00	1356.22	1294.00	320.13	0.02	0.24	100.00	100.00	59.33	64241.00	56420.34	39880956.00	176.05	14500.17	12444.00
19	2	1	14189.00	20928.00	163.75	0	Spot (Block19, Row1, Column2)	2058.24	2002.00	359.88	0.01	0.17	1271.00	1300.82	1271.00	254.66	0.01	0.20	97.00	76.00	0.00	731.00	787.24	1533388.00	2.97	1485.50	1458.00
19	3	1	14491.00	20927.00	201.50	0	Spot (Block19, Row1, Column3)	1398.10	1378.50	175.75	0.01	0.13	1215.00	1258.50	1215.00	213.34	0.02	0.17	33.00	11.00	0.00	163.50	183.10	1605014.00	0.65	1264.20	1270.50
19	4	1	14791.00	20940.00	167.35	0	Spot (Block19, Row1, Column4)	1906.32	1864.50	305.96	0.01	0.16	1217.50	1255.98	1217.50	206.15	0.01	0.16	98.00	78.00	0.00	647.00	688.82	1479301.00	3.15	1477.07	1464.50
19	5	1	15102.00	20937.00	170.30	0	Spot (Block19, Row1, Column5)	1775.32	1774.50	249.57	0.00	0.14	1271.00	1274.83	1271.00	124.78	0.00	0.10	94.00	85.00	0.00	503.50	504.32	1441563.00	4.01	1445.32	1439.00
19	6	1	15388.00	20938.00	177.45	0	Spot (Block19, Row1, Column6)	1874.42	1855.00	287.15	0.00	0.15	1282.00	1293.55	1282.00	127.91	0.00	0.10	95.00	89.00	0.00	573.00	592.42	1656988.00	4.54	1464.24	1437.00
19	7	1	15689.00	20939.00	160.45	0	Spot (Block19, Row1, Column7)	2424.87	2303.50	590.87	0.02	0.24	1292.00	1356.26	1292.00	378.25	0.02	0.28	97.00	67.00	0.00	1011.50	1132.87	1721656.00	2.83	1609.56	1605.00
19	8	1	15982.00	20944.00	163.50	0	Spot (Block19, Row1, Column8)	63537.71	65535.00	6929.58	0.01	0.11	1379.00	1471.22	1379.00	484.75	0.03	0.33	100.00	100.00	89.73	64156.00	62158.71	47018364.00	128.04	16570.18	13522.00
19	1	2	13880.00	21221.00	209.10	0	Spot (Block19, Row2, Column1)	1498.06	1481.00	170.18	0.00	0.11	1270.00	1302.24	1270.00	240.48	0.01	0.18	36.00	8.00	0.00	211.00	228.06	1866577.00	0.81	1361.04	1350.00
19	2	2	14198.00	21232.00	131.45	0	Spot (Block19, Row2, Column2)	1551.89	1502.00	208.26	0.01	0.13	1234.00	1256.71	1234.00	126.41	0.01	0.10	78.00	52.00	0.00	268.00	317.89	718526.00	2.34	1401.43	1367.50
19	3	2	14508.00	21221.00	185.75	0	Spot (Block19, Row2, Column3)	1452.65	1413.00	179.32	0.01	0.12	1196.00	1234.18	1196.00	211.89	0.01	0.17	52.00	21.00	0.00	217.00	256.65	1406166.00	1.03	1359.09	1329.00
19	4	2	14802.00	21239.00	188.35	0	Spot (Block19, Row2, Column4)	1444.19	1409.00	159.61	0.01	0.11	1198.00	1237.41	1198.00	214.92	0.01	0.17	48.00	15.00	0.00	211.00	246.19	1438417.00	0.96	1326.16	1293.50
19	5	2	15098.00	21230.00	199.50	0	Spot (Block19, Row2, Column5)	2664.32	2579.00	650.10	0.01	0.24	1217.00	1247.74	1217.00	127.72	0.01	0.10	100.00	99.00	0.00	1362.00	1447.32	3008018.00	11.09	1688.04	1685.00
19	6	2	15376.00	21229.00	201.30	0	Spot (Block19, Row2, Column6)	1535.02	1503.00	193.43	0.01	0.13	1247.00	1296.70	1247.00	250.31	0.02	0.19	50.00	14.00	0.00	256.00	288.02	1766813.00	0.95	1329.72	1295.00
19	7	2	15701.00	21234.00	203.60	0	Spot (Block19, Row2, Column7)	1527.90	1502.50	164.40	0.01	0.11	1268.00	1276.21	1268.00	129.57	0.00	0.10	77.00	41.00	0.00	234.50	259.90	1793750.00	1.94	1367.18	1367.00
19	8	2	16023.00	21227.00	183.15	0	Spot (Block19, Row2, Column8)	1548.10	1516.00	169.36	0.01	0.11	1338.50	1409.42	1338.50	385.71	0.02	0.27	13.00	0.00	0.00	177.50	209.60	1455213.00	0.36	1437.70	1377.00
19	1	3	13893.00	21532.00	166.00	0	Spot (Block19, Row3, Column1)	1833.45	1774.50	292.52	0.01	0.16	1264.00	1270.82	1264.00	127.47	0.00	0.10	94.00	88.00	0.00	510.50	569.45	1404426.00	4.41	1480.79	1468.00
19	2	3	14196.00	21536.00	203.35	0	Spot (Block19, Row3, Column2)	1492.21	1502.00	156.89	0.00	0.11	1244.00	1261.04	1244.00	122.06	0.01	0.10	75.00	53.00	0.00	258.00	248.21	1750365.00	1.89	1374.90	1338.50
19	3	3	14480.00	21531.00	150.05	0	Spot (Block19, Row3, Column3)	2106.47	2070.00	385.29	0.01	0.18	1212.00	1242.50	1212.00	123.29	0.01	0.10	99.00	97.00	0.00	858.00	894.47	1295476.00	7.01	1527.76	1485.50
19	4	3	14791.00	21538.00	171.35	0	Spot (Block19, Row3, Column4)	1914.81	1870.50	372.79	0.01	0.19	1207.00	1234.54	1207.00	119.99	0.01	0.10	99.00	92.00	0.00	663.50	707.81	1562483.00	5.67	1388.04	1390.00
19	5	3	15090.00	21538.00	175.90	0	Spot (Block19, Row3, Column5)	1837.71	1760.50	450.24	0.02	0.25	1246.00	1293.80	1246.00	241.68	0.02	0.19	89.00	54.00	0.00	514.50	591.71	1591453.00	2.25	1410.71	1399.50
19	6	3	15394.00	21538.00	175.05	0	Spot (Block19, Row3, Column6)	12893.32	10969.00	6809.19	0.07	0.53	1284.00	1359.47	1284.00	324.72	0.02	0.24	100.00	100.00	0.00	9685.00	11609.32	11062469.00	35.52	3553.96	3519.00
19	7	3	15695.00	21545.00	207.45	0	Spot (Block19, Row3, Column7)	1510.65	1478.00	198.77	0.01	0.13	1285.00	1318.44	1285.00	233.07	0.01	0.18	39.00	11.00	0.00	193.00	225.65	1842997.00	0.82	1359.05	1367.00
19	8	3	15996.00	21545.00	158.00	0	Spot (Block19, Row3, Column8)	3186.37	3157.00	804.43	0.00	0.25	1316.00	1343.77	1316.00	137.72	0.01	0.10	100.00	100.00	0.00	1841.00	1870.37	2179478.00	13.38	1885.63	1882.00
19	1	4	13892.00	21827.00	160.20	0	Spot (Block19, Row4, Column1)	2140.90	2088.00	525.72	0.01	0.25	1288.00	1293.69	1288.00	134.06	0.00	0.10	99.00	96.00	0.00	800.00	852.90	1528603.00	6.32	1534.79	1522.00
19	2	4	14189.00	21836.00	188.25	0	Spot (Block19, Row4, Column2)	2089.74	2034.00	351.52	0.01	0.17	1275.00	1284.22	1275.00	138.71	0.00	0.11	99.00	96.00	0.00	759.00	814.74	2087650.00	5.81	1583.78	1598.00
19	3	4	14490.00	21833.00	152.90	0	Spot (Block19, Row4, Column3)	4112.91	3816.00	1311.13	0.03	0.32	1251.00	1270.56	1251.00	132.65	0.01	0.10	100.00	100.00	0.00	2565.00	2861.91	2644602.00	21.43	1914.34	1898.50
19	4	4	14780.00	21827.00	193.80	0	Spot (Block19, Row4, Column4)	1473.68	1460.00	177.11	0.00	0.12	1221.00	1252.09	1221.00	129.23	0.01	0.10	77.00	43.00	0.00	239.00	252.68	1565052.00	1.71	1335.36	1314.00
19	5	4	15074.00	21836.00	163.00	0	Spot (Block19, Row4, Column5)	1685.23	1678.00	213.67	0.00	0.13	1268.00	1272.79	1268.00	134.32	0.00	0.11	95.00	70.00	0.00	410.00	417.23	1242015.00	3.07	1446.28	1436.50
19	6	4	15391.00	21831.00	196.30	0	Spot (Block19, Row4, Column6)	2805.82	2808.50	470.92	0.00	0.17	1292.00	1334.22	1292.00	223.79	0.01	0.17	100.00	99.00	0.00	1516.50	1513.82	3052730.00	6.58	1761.28	1685.00
19	7	4	15692.00	21848.00	156.20	0	Spot (Block19, Row4, Column7)	1880.57	1831.00	415.72	0.01	0.22	1296.00	1325.94	1296.00	205.99	0.01	0.16	92.00	64.00	0.00	535.00	584.57	1259985.00	2.69	1497.21	1490.00
19	8	4	15986.00	21853.00	161.50	0	Spot (Block19, Row4, Column8)	1721.05	1724.00	171.51	0.00	0.10	1306.00	1323.38	1306.00	143.79	0.01	0.11	92.00	77.00	0.00	418.00	415.05	1239156.00	2.77	1480.83	1485.00
19	1	5	13894.00	22130.00	153.65	0	Spot (Block19, Row5, Column1)	2510.85	2481.00	507.92	0.01	0.20	1296.00	1340.20	1296.00	217.25	0.01	0.16	99.00	96.00	0.00	1185.00	1214.85	1639583.00	5.39	1616.12	1593.00
19	2	5	14187.00	22131.00	157.50	0	Spot (Block19, Row5, Column2)	3433.76	3353.00	910.97	0.01	0.27	1289.00	1317.75	1289.00	163.57	0.01	0.12	100.00	99.00	0.00	2064.00	2144.76	2352127.00	12.94	1881.42	1842.00
19	3	5	14492.00	22132.00	157.50	0	Spot (Block19, Row5, Column3)	3734.01	3528.00	1139.41	0.02	0.31	1283.00	1303.29	1283.00	147.18	0.01	0.11	100.00	100.00	0.00	2245.00	2451.01	2561530.00	16.52	1936.84	1880.00
19	4	5	14790.00	22139.00	156.80	0	Spot (Block19, Row5, Column4)	1946.43	1899.00	311.55	0.01	0.16	1265.00	1281.14	1265.00	148.86	0.01	0.12	99.00	91.00	0.00	634.00	681.43	1309945.00	4.47	1486.78	1481.00
19	5	5	15096.00	22134.00	145.90	0	Spot (Block19, Row5, Column5)	5454.23	5262.00	1904.14	0.02	0.35	1272.00	1283.85	1272.00	143.34	0.00	0.11	100.00	100.00	0.00	3990.00	4182.23	3147093.00	29.09	2463.69	2200.50
19	6	5	15394.00	22148.00	193.00	0	Spot (Block19, Row5, Column6)	1599.44	1582.00	202.70	0.00	0.13	1284.00	1317.90	1284.00	203.56	0.01	0.15	72.00	26.00	0.00	298.00	315.44	1684209.00	1.38	1406.52	1397.50
19	7	5	15691.00	22138.00	175.35	0	Spot (Block19, Row5, Column7)	9393.32	8898.00	4128.18	0.02	0.44	1296.00	1351.87	1296.00	259.42	0.02	0.19	100.00	100.00	0.00	7602.00	8097.32	8068860.00	31.00	3103.86	3067.00
19	8	5	15990.00	22142.00	161.95	0	Spot (Block19, Row5, Column8)	1984.58	1939.50	327.64	0.01	0.17	1299.00	1329.58	1299.00	206.50	0.01	0.16	95.00	77.00	0.00	640.50	685.58	1436839.00	3.17	1498.42	1466.00
19	1	6	13888.00	22431.00	167.20	0	Spot (Block19, Row6, Column1)	11157.46	9937.00	5687.79	0.05	0.51	1323.00	1413.54	1323.00	306.90	0.03	0.22	100.00	100.00	0.00	8614.00	9834.46	8680508.00	31.75	3325.23	3252.00
19	2	6	14188.00	22433.00	192.70	0	Spot (Block19, Row6, Column2)	4964.88	4880.50	1630.42	0.01	0.33	1300.00	1362.61	1300.00	267.53	0.02	0.20	100.00	100.00	0.00	3580.50	3664.88	5193265.00	13.46	2394.96	2360.00
19	3	6	14482.00	22433.00	162.55	0	Spot (Block19, Row6, Column3)	2260.65	2214.00	465.19	0.01	0.21	1285.00	1302.08	1285.00	164.23	0.01	0.13	99.00	96.00	0.00	929.00	975.65	1643494.00	5.84	1587.44	1559.00
19	4	6	14790.00	22439.00	192.80	0	Spot (Block19, Row6, Column4)	1649.11	1603.00	232.67	0.01	0.14	1270.00	1281.72	1270.00	139.79	0.00	0.11	87.00	63.00	0.00	333.00	379.11	1733217.00	2.63	1429.72	1436.50
19	5	6	15092.00	22435.00	146.60	0	Spot (Block19, Row6, Column5)	4956.53	4908.50	1705.84	0.00	0.34	1246.00	1271.94	1246.00	137.81	0.01	0.11	100.00	100.00	0.00	3662.50	3710.53	2914437.00	26.74	2236.24	2068.50
19	6	6	15388.00	22434.00	216.65	0	Spot (Block19, Row6, Column6)	1513.66	1483.00	174.91	0.01	0.12	1270.00	1288.35	1270.00	160.97	0.01	0.12	64.00	28.00	0.00	213.00	243.66	2026796.00	1.40	1357.35	1340.50
19	7	6	15688.00	22434.00	181.55	0	Spot (Block19, Row6, Column7)	1759.30	1729.00	235.88	0.01	0.13	1281.50	1314.13	1281.50	201.06	0.01	0.15	90.00	56.00	0.00	447.50	477.80	1629110.00	2.21	1462.13	1466.00
19	8	6	15994.00	22447.00	148.75	0	Spot (Block19, Row6, Column8)	1755.63	1720.00	215.39	0.01	0.12	1290.00	1311.56	1290.00	141.90	0.01	0.11	95.00	77.00	0.00	430.00	465.63	1065665.00	3.13	1501.80	1484.50
19	1	7	13894.00	22730.00	175.25	0	Spot (Block19, Row7, Column1)	2471.80	2405.00	524.47	0.01	0.21	1377.00	1419.24	1377.00	249.89	0.01	0.18	97.00	89.00	0.00	1028.00	1094.80	2128221.00	4.21	1703.60	1717.50
19	2	7	14190.00	22731.00	206.95	0	Spot (Block19, Row7, Column2)	1527.20	1504.00	201.64	0.01	0.13	1287.00	1320.84	1287.00	179.02	0.01	0.14	57.00	28.00	0.00	217.00	240.20	1858601.00	1.15	1448.50	1425.00
19	3	7	14475.00	22733.00	207.85	0	Spot (Block19, Row7, Column3)	1562.79	1509.00	198.94	0.02	0.13	1273.00	1281.05	1273.00	148.90	0.00	0.12	73.00	43.00	0.00	236.00	289.79	1919106.00	1.89	1388.84	1342.00
19	4	7	14789.00	22736.00	219.15	0	Spot (Block19, Row7, Column4)	1538.59	1507.00	203.93	0.01	0.13	1269.00	1284.14	1269.00	142.96	0.01	0.11	72.00	42.00	0.00	238.00	269.59	2114021.00	1.78	1371.63	1382.00
19	5	7	15090.00	22736.00	209.70	0	Spot (Block19, Row7, Column5)	1557.45	1571.00	167.49	0.00	0.11	1280.00	1308.76	1280.00	174.45	0.01	0.13	69.00	30.00	0.00	291.00	277.45	1951489.00	1.43	1425.28	1407.00
19	6	7	15386.00	22738.00	181.80	0	Spot (Block19, Row7, Column6)	5990.64	6160.00	2007.64	0.01	0.34	1297.00	1382.83	1297.00	345.42	0.03	0.25	100.00	100.00	0.00	4863.00	4693.64	5559317.00	13.34	2533.74	2490.00
19	7	7	15674.00	22744.00	195.00	0	Spot (Block19, Row7, Column7)	1747.79	1668.00	303.15	0.02	0.17	1290.00	1323.30	1290.00	178.39	0.01	0.13	85.00	52.00	0.00	378.00	457.79	1889366.00	2.38	1451.94	1474.00
19	8	7	15991.00	22739.00	199.30	0	Spot (Block19, Row7, Column8)	3725.43	3678.50	731.42	0.01	0.20	1309.00	1349.75	1309.00	157.38	0.01	0.12	100.00	100.00	0.00	2369.50	2416.43	4194838.00	15.09	2124.65	2074.00
19	1	8	13876.00	23035.00	150.55	0	Spot (Block19, Row8, Column1)	3980.78	3860.00	1286.95	0.01	0.32	1392.00	1428.69	1392.00	195.82	0.01	0.14	100.00	100.00	0.00	2468.00	2588.78	2476045.00	13.03	1999.43	2012.00
19	2	8	14181.00	23027.00	206.65	0	Spot (Block19, Row8, Column2)	1613.02	1591.00	199.21	0.01	0.12	1296.00	1354.46	1296.00	180.07	0.02	0.13	69.00	41.00	0.00	295.00	317.02	1954976.00	1.44	1444.34	1408.00
19	3	8	14482.00	23035.00	183.20	0	Spot (Block19, Row8, Column3)	1720.90	1685.00	275.00	0.01	0.16	1290.00	1317.56	1290.00	165.57	0.01	0.13	84.00	59.00	0.00	395.00	430.90	1619371.00	2.44	1465.03	1485.50
19	4	8	14788.00	23033.00	152.80	0	Spot (Block19, Row8, Column4)	6135.97	6003.00	2216.31	0.01	0.36	1290.00	1320.66	1290.00	168.69	0.01	0.13	100.00	100.00	0.00	4713.00	4845.97	3908613.00	28.54	2476.01	2316.00
19	5	8	15068.00	23042.00	188.25	0	Spot (Block19, Row8, Column5)	1530.06	1500.00	176.56	0.01	0.12	1300.00	1366.06	1300.00	290.72	0.02	0.21	36.00	4.00	0.00	200.00	230.06	1533120.00	0.56	1407.87	1387.00
19	6	8	15387.00	23036.00	161.10	0	Spot (Block19, Row8, Column6)	21902.27	18226.00	12083.58	0.08	0.55	1319.00	1434.96	1319.00	412.49	0.04	0.29	100.00	100.00	0.00	16907.00	20583.27	15769634.00	49.62	4666.33	4585.00
19	7	8	15686.00	23045.00	171.20	0	Spot (Block19, Row8, Column7)	1784.90	1769.00	267.42	0.00	0.15	1297.00	1374.35	1297.00	310.96	0.03	0.23	70.00	28.00	0.00	472.00	487.90	1458267.00	1.32	1457.55	1401.00
19	8	8	15970.00	23050.00	155.55	0	Spot (Block19, Row8, Column8)	2568.27	2413.00	918.03	0.03	0.36	1344.00	1364.79	1344.00	163.54	0.01	0.12	100.00	96.00	0.00	1069.00	1224.27	1715602.00	7.36	1689.90	1631.00
20	1	1	18401.00	20948.00	160.20	0	Spot (Block20, Row1, Column1)	57722.34	65535.00	11726.17	0.06	0.20	898.00	948.00	898.00	260.87	0.02	0.28	100.00	100.00	59.55	64637.00	56824.34	41098680.00	217.63	13056.43	11467.00
20	2	1	18690.00	20956.00	150.80	0	Spot (Block20, Row1, Column2)	3254.44	3269.00	1011.84	0.00	0.31	903.00	935.13	903.00	187.70	0.02	0.20	100.00	100.00	0.00	2366.00	2351.44	2014497.00	12.36	1535.12	1488.00
20	3	1	18998.00	20956.00	152.20	0	Spot (Block20, Row1, Column3)	3867.21	3464.00	1764.54	0.05	0.46	873.00	881.39	873.00	72.54	0.00	0.08	100.00	100.00	0.00	2591.00	2994.21	2451813.00	41.16	1596.72	1478.00
20	4	1	19291.00	20956.00	157.10	0	Spot (Block20, Row1, Column4)	2525.27	2423.50	794.17	0.02	0.31	880.00	891.41	880.00	80.60	0.01	0.09	100.00	100.00	0.00	1543.50	1645.27	1712133.00	20.27	1260.63	1212.00
20	5	1	19598.00	20962.00	152.05	0	Spot (Block20, Row1, Column5)	7741.99	7235.00	4320.49	0.03	0.56	902.00	916.07	902.00	90.07	0.01	0.10	100.00	100.00	0.00	6333.00	6839.99	4892936.00	75.79	2245.60	1934.00
20	6	1	19894.00	20963.00	148.80	0	Spot (Block20, Row1, Column6)	6621.45	6297.50	3023.34	0.02	0.46	901.00	917.94	901.00	124.91	0.01	0.14	100.00	100.00	0.00	5396.50	5720.45	3999353.00	45.66	2403.49	2133.00
20	7	1	20190.00	20962.00	150.55	0	Spot (Block20, Row1, Column7)	17790.98	16835.00	9008.56	0.02	0.51	900.00	949.44	900.00	330.14	0.02	0.35	100.00	100.00	0.00	15935.00	16890.98	11065987.00	51.01	4714.62	3754.50
20	8	1	20483.00	20967.00	164.60	0	Spot (Block20, Row1, Column8)	64133.36	65535.00	5923.23	0.01	0.09	1005.00	1088.36	1005.00	442.44	0.03	0.41	100.00	100.00	92.30	64530.00	63128.36	47459156.00	142.49	17373.77	14520.50
20	1	2	18408.00	21233.00	179.70	0	Spot (Block20, Row2, Column1)	981.63	987.00	60.21	0.00	0.06	882.00	909.13	882.00	183.64	0.01	0.20	7.00	0.00	0.00	105.00	99.63	887395.00	0.39	923.32	926.00
20	2	2	18698.00	21255.00	140.90	0	Spot (Block20, Row2, Column2)	4041.67	3966.50	1002.62	0.01	0.25	884.00	891.39	884.00	77.91	0.00	0.09	100.00	100.00	0.00	3082.50	3157.67	2166333.00	40.44	1779.69	1681.00
20	3	2	19001.00	21250.00	183.60	0	Spot (Block20, Row2, Column3)	1192.59	1146.00	182.32	0.02	0.15	868.00	878.57	868.00	88.78	0.01	0.10	96.00	82.00	0.00	278.00	324.59	1131765.00	3.54	970.89	970.00
20	4	2	19301.00	21258.00	172.75	0	Spot (Block20, Row2, Column4)	3325.53	3212.00	989.00	0.02	0.30	878.00	894.27	878.00	98.33	0.01	0.11	100.00	100.00	0.00	2334.00	2447.53	2770168.00	24.73	1503.36	1507.00
20	5	2	19596.00	21258.00	189.55	0	Spot (Block20, Row2, Column5)	1534.87	1505.00	213.75	0.01	0.14	884.00	893.07	884.00	79.30	0.00	0.09	99.00	98.00	0.00	621.00	650.87	1564031.00	8.09	1061.51	1061.50
20	6	2	19891.00	21260.00	156.55	0	Spot (Block20, Row2, Column6)	2019.70	1898.00	561.10	0.03	0.28	887.00	895.44	887.00	81.53	0.00	0.09	100.00	100.00	0.00	1011.00	1132.70	1363296.00	13.79	1151.56	1115.50
20	7	2	20196.00	21260.00	156.30	0	Spot (Block20, Row2, Column7)	2545.63	2352.00	840.89	0.03	0.33	891.00	901.19	891.00	92.07	0.00	0.10	100.00	100.00	0.00	1461.00	1654.63	1708119.00	17.86	1283.31	1274.00
20	8	2	20525.00	21265.00	216.25	0	Spot (Block20, Row2, Column8)	1024.17	1023.00	49.57	0.00	0.05	953.00	1005.83	953.00	311.98	0.02	0.31	0.00	0.00	0.00	70.00	71.17	1373417.00	0.06	982.16	977.00
20	1	3	18396.00	21553.00	152.60	0	Spot (Block20, Row3, Column1)	7113.24	6385.00	3766.07	0.05	0.53	872.00	878.36	872.00	82.08	0.00	0.09	100.00	100.00	0.00	5513.00	6241.24	4531134.00	75.96	2198.47	2053.00
20	2	3	18698.00	21556.00	174.20	0	Spot (Block20, Row3, Column2)	1244.75	1184.50	219.34	0.02	0.18	878.00	886.56	878.00	80.93	0.00	0.09	98.00	82.00	0.00	306.50	366.75	1055545.00	4.43	998.24	983.00
20	3	3	18993.00	21551.00	156.90	0	Spot (Block20, Row3, Column3)	2606.78	2075.00	2346.38	0.10	0.90	866.00	880.51	866.00	111.69	0.01	0.13	99.00	98.00	0.00	1209.00	1740.78	1770001.00	15.46	1356.48	1141.00
20	4	3	19293.00	21559.00	149.80	0	Spot (Block20, Row3, Column4)	6887.83	6740.50	3066.78	0.01	0.45	881.00	892.51	881.00	89.77	0.01	0.10	100.00	100.00	0.00	5859.50	6006.83	4229129.00	66.79	2294.82	2051.50
20	5	3	19602.00	21559.00	151.35	0	Spot (Block20, Row3, Column5)	1803.09	1733.00	529.49	0.02	0.29	884.00	895.26	884.00	83.40	0.01	0.09	100.00	100.00	0.00	849.00	919.09	1135949.00	10.89	1126.59	1066.50
20	6	3	19902.00	21560.00	182.00	0	Spot (Block20, Row3, Column6)	3202.92	2983.00	1165.52	0.03	0.36	886.00	905.03	886.00	98.37	0.01	0.11	100.00	100.00	0.00	2097.00	2316.92	2981916.00	23.36	1483.47	1465.00
20	7	3	20200.00	21565.00	150.55	0	Spot (Block20, Row3, Column7)	6419.35	5762.50	3286.40	0.05	0.51	902.00	920.63	902.00	86.47	0.01	0.09	100.00	100.00	0.00	4860.50	5517.35	3967156.00	63.59	2128.45	1956.00
20	8	3	20491.00	21573.00	157.05	0	Spot (Block20, Row3, Column8)	1714.77	1624.00	362.93	0.02	0.21	931.00	941.55	931.00	66.48	0.00	0.07	99.00	98.00	0.00	693.00	783.77	1164331.00	11.63	1200.33	1167.00
20	1	4	18395.00	21851.00	148.70	0	Spot (Block20, Row4, Column1)	6359.74	5811.50	2880.81	0.04	0.45	871.00	881.80	871.00	85.06	0.01	0.10	100.00	100.00	0.00	4940.50	5488.74	3841285.00	64.40	2165.69	1901.50
20	2	4	18694.00	21853.00	180.60	0	Spot (Block20, Row4, Column2)	1360.09	1319.00	222.53	0.01	0.16	871.00	885.57	871.00	100.73	0.01	0.11	99.00	94.00	0.00	448.00	489.09	1241760.00	4.71	1043.05	1036.00
20	3	4	18993.00	21856.00	149.45	0	Spot (Block20, Row4, Column3)	27555.96	25931.00	13201.70	0.03	0.48	875.00	897.80	875.00	132.52	0.01	0.15	100.00	100.00	0.00	25056.00	26680.96	16891804.00	201.16	6398.02	5299.00
20	4	4	19278.00	21858.00	189.30	0	Spot (Block20, Row4, Column4)	1148.75	1123.00	135.28	0.01	0.12	883.00	898.97	883.00	128.75	0.01	0.14	84.00	44.00	0.00	240.00	265.75	1163686.00	1.94	971.40	973.50
20	5	4	19573.00	21849.00	178.20	0	Spot (Block20, Row4, Column5)	1276.78	1182.00	437.52	0.03	0.34	888.00	904.09	888.00	122.85	0.01	0.14	89.00	63.00	0.00	294.00	388.78	1136333.00	3.03	1004.71	994.00
20	6	4	19899.00	21856.00	184.85	0	Spot (Block20, Row4, Column6)	2597.74	2564.00	524.63	0.01	0.20	896.00	912.19	896.00	86.52	0.01	0.09	100.00	100.00	0.00	1668.00	1701.74	2496430.00	19.48	1421.50	1376.00
20	7	4	20186.00	21863.00	148.80	0	Spot (Block20, Row4, Column7)	4880.02	4277.00	2615.68	0.06	0.54	921.00	937.55	921.00	90.23	0.01	0.10	100.00	100.00	0.00	3356.00	3959.02	2976814.00	43.69	1757.72	1699.50
20	8	4	20493.00	21872.00	155.80	0	Spot (Block20, Row4, Column8)	2408.55	2378.50	652.37	0.01	0.27	942.00	955.01	942.00	75.19	0.01	0.08	100.00	100.00	0.00	1436.50	1466.55	1604097.00	19.33	1327.51	1277.50
20	1	5	18393.00	22155.00	148.60	0	Spot (Block20, Row5, Column1)	5983.06	5463.00	2567.54	0.04	0.43	879.00	894.29	879.00	92.26	0.01	0.10	100.00	100.00	0.00	4584.00	5104.06	3607788.00	55.15	2051.39	1926.50
20	2	5	18690.00	22153.00	164.60	0	Spot (Block20, Row5, Column2)	1849.28	1863.00	386.48	0.00	0.21	882.00	897.15	882.00	84.71	0.01	0.09	100.00	99.00	0.00	981.00	967.28	1392505.00	11.24	1132.99	1138.00
20	3	5	18990.00	22156.00	163.00	0	Spot (Block20, Row5, Column3)	2175.82	2145.00	608.87	0.01	0.28	889.00	905.99	889.00	109.06	0.01	0.12	100.00	100.00	0.00	1256.00	1286.82	1601404.00	11.64	1191.98	1162.00
20	4	5	19291.00	22158.00	150.50	0	Spot (Block20, Row5, Column4)	4916.85	4462.00	2445.93	0.04	0.50	898.00	916.25	898.00	135.36	0.01	0.15	100.00	100.00	0.00	3564.00	4018.85	3058280.00	29.55	1733.24	1540.50
20	5	5	19592.00	22158.00	148.55	0	Spot (Block20, Row5, Column5)	34796.60	34574.00	17918.54	0.00	0.51	908.00	948.47	908.00	198.05	0.02	0.21	100.00	100.00	5.91	33666.00	33888.60	21191168.00	170.90	7357.77	6719.50
20	6	5	19897.00	22163.00	152.95	0	Spot (Block20, Row5, Column6)	2199.58	2171.50	563.44	0.01	0.26	928.00	962.16	928.00	137.74	0.02	0.14	100.00	100.00	0.00	1243.50	1271.58	1398936.00	8.98	1255.56	1239.50
20	7	5	20194.00	22164.00	192.80	0	Spot (Block20, Row5, Column7)	3784.35	3699.00	1281.64	0.01	0.34	953.00	981.48	953.00	121.06	0.01	0.12	100.00	100.00	0.00	2746.00	2831.35	3962217.00	23.15	1787.31	1782.00
20	8	5	20492.00	22165.00	147.75	0	Spot (Block20, Row5, Column8)	10944.71	10056.50	6304.08	0.04	0.58	950.00	969.94	950.00	99.87	0.01	0.10	100.00	100.00	0.00	9106.50	9994.71	6479269.00	99.88	3215.56	2595.50
20	1	6	18390.00	22454.00	178.90	0	Spot (Block20, Row6, Column1)	3079.81	2891.00	1092.26	0.03	0.35	881.00	901.06	881.00	105.23	0.01	0.12	100.00	100.00	0.00	2010.00	2198.81	2747192.00	20.70	1469.45	1455.00
20	2	6	18690.00	22453.00	200.20	0	Spot (Block20, Row6, Column2)	2878.78	2788.50	779.89	0.01	0.27	890.00	914.58	890.00	117.83	0.01	0.13	100.00	100.00	0.00	1898.50	1988.78	3270296.00	16.67	1472.44	1446.50
20	3	6	18978.00	22454.00	150.40	0	Spot (Block20, Row6, Column3)	11502.12	10999.50	5409.69	0.02	0.47	888.00	907.96	888.00	111.37	0.01	0.12	100.00	100.00	0.00	10111.50	10614.12	7154318.00	95.12	3124.95	2752.00
20	4	6	19303.00	22457.00	167.50	0	Spot (Block20, Row6, Column4)	2077.91	1850.50	698.51	0.05	0.34	899.00	922.71	899.00	159.13	0.01	0.17	99.00	94.00	0.00	951.50	1178.91	1629083.00	7.26	1165.10	1077.50
20	5	6	19587.00	22458.00	148.70	0	Spot (Block20, Row6, Column5)	36270.56	35121.00	18100.78	0.01	0.50	915.00	958.34	915.00	196.49	0.02	0.21	100.00	100.00	5.94	34206.00	35355.56	21980000.00	179.72	7865.67	6590.00
20	6	6	19891.00	22458.00	162.55	0	Spot (Block20, Row6, Column6)	1929.57	1841.00	610.91	0.02	0.32	923.50	959.01	923.50	120.72	0.02	0.13	100.00	98.00	0.00	917.50	1006.07	1408583.00	8.04	1188.41	1156.00
20	7	6	20192.00	22463.00	150.85	0	Spot (Block20, Row6, Column7)	9538.74	8751.00	5009.09	0.04	0.53	930.00	972.72	930.00	134.34	0.02	0.14	100.00	100.00	0.00	7821.00	8608.74	5961713.00	63.76	2936.38	2596.50
20	8	6	20499.00	22466.00	152.00	0	Spot (Block20, Row6, Column8)	11786.46	10899.00	6418.38	0.03	0.54	926.00	949.48	926.00	104.75	0.01	0.11	100.00	100.00	0.00	9973.00	10860.46	7472614.00	103.45	3067.07	2698.00
20	1	7	18386.00	22751.00	165.90	0	Spot (Block20, Row7, Column1)	1464.92	1429.00	231.02	0.01	0.16	876.00	881.73	876.00	84.04	0.00	0.10	100.00	99.00	0.00	553.00	588.92	1114805.00	6.94	1061.90	1057.50
20	2	7	18691.00	22751.00	179.70	0	Spot (Block20, Row7, Column2)	1219.45	1175.00	183.25	0.02	0.15	893.00	897.77	893.00	73.31	0.00	0.08	96.00	83.00	0.00	282.00	326.45	1106041.00	4.39	987.90	987.00
20	3	7	18990.00	22754.00	235.85	0	Spot (Block20, Row7, Column3)	985.99	989.00	55.84	0.00	0.06	893.00	902.66	893.00	81.17	0.00	0.09	62.00	11.00	0.00	96.00	92.99	1582507.00	1.03	933.78	934.00
20	4	7	19283.00	22764.00	199.05	0	Spot (Block20, Row7, Column4)	1116.52	1100.00	108.36	0.01	0.10	895.00	909.23	895.00	82.19	0.01	0.09	91.00	69.00	0.00	205.00	221.52	1252736.00	2.52	959.13	963.00
20	5	7	19588.00	22760.00	177.15	0	Spot (Block20, Row7, Column5)	2970.83	2834.00	917.93	0.02	0.31	908.00	944.05	908.00	130.84	0.02	0.14	100.00	100.00	0.00	1926.00	2062.83	2596508.00	15.49	1485.79	1463.00
20	6	7	19888.00	22760.00	193.10	0	Spot (Block20, Row7, Column6)	3172.85	3141.00	940.71	0.00	0.30	913.00	957.86	913.00	143.72	0.02	0.15	100.00	100.00	0.00	2228.00	2259.85	3344183.00	15.41	1567.22	1573.00
20	7	7	20181.00	22764.00	154.90	0	Spot (Block20, Row7, Column7)	9336.20	8405.00	5048.83	0.05	0.54	911.00	939.24	911.00	122.08	0.01	0.13	100.00	100.00	0.00	7494.00	8425.20	6161890.00	68.78	2943.93	2214.00
20	8	7	20495.00	22766.00	191.20	0	Spot (Block20, Row7, Column8)	4939.56	4597.00	1720.49	0.03	0.35	910.00	922.39	910.00	92.13	0.01	0.10	100.00	100.00	0.00	3687.00	4029.56	5087742.00	43.61	2075.45	1923.00
20	1	8	18376.00	23058.00	142.70	0	Spot (Block20, Row8, Column1)	3572.99	3448.00	1417.30	0.02	0.40	887.00	891.17	887.00	82.38	0.00	0.09	100.00	100.00	0.00	2561.00	2685.99	1968715.00	32.55	1626.12	1507.00
20	2	8	18686.00	23059.00	154.80	0	Spot (Block20, Row8, Column2)	2142.06	2029.50	584.05	0.02	0.27	902.00	911.83	902.00	75.03	0.00	0.08	100.00	100.00	0.00	1127.50	1240.06	1413762.00	16.40	1215.38	1186.00
20	3	8	18977.00	23054.00	150.80	0	Spot (Block20, Row8, Column3)	5055.52	4397.50	2666.51	0.06	0.53	907.00	922.44	907.00	75.69	0.01	0.08	100.00	100.00	0.00	3490.50	4148.52	3164753.00	54.61	1818.78	1695.00
20	4	8	19286.00	23056.00	153.60	0	Spot (Block20, Row8, Column4)	2968.66	2857.00	886.58	0.02	0.30	901.00	913.36	901.00	74.78	0.01	0.08	100.00	100.00	0.00	1956.00	2067.66	1926662.00	27.48	1423.95	1365.00
20	5	8	19574.00	23058.00	176.00	0	Spot (Block20, Row8, Column5)	1129.52	1118.50	99.27	0.00	0.09	899.00	919.29	899.00	102.48	0.01	0.11	92.00	56.00	0.00	219.50	230.52	980419.00	2.05	980.86	992.00
20	6	8	19890.00	23061.00	169.70	0	Spot (Block20, Row8, Column6)	4507.64	4284.00	1762.57	0.02	0.39	901.00	936.33	901.00	142.80	0.02	0.15	100.00	100.00	0.00	3383.00	3606.64	3610621.00	25.01	1728.52	1718.50
20	7	8	20188.00	23059.00	149.65	0	Spot (Block20, Row8, Column7)	3880.15	3686.50	1413.75	0.02	0.36	902.00	925.16	902.00	113.92	0.01	0.12	100.00	100.00	0.00	2784.50	2978.15	2351373.00	25.94	1702.85	1586.00
20	8	8	20472.00	23066.00	151.50	0	Spot (Block20, Row8, Column8)	1992.00	1713.00	1131.33	0.07	0.57	892.00	896.96	892.00	62.96	0.00	0.07	100.00	100.00	0.00	821.00	1100.00	1254959.00	17.39	1197.94	1171.00
21	1	1	4873.00	25375.00	155.15	0	Spot (Block21, Row1, Column1)	57877.95	65535.00	11766.04	0.05	0.20	1097.00	1151.09	1097.00	291.49	0.02	0.25	100.00	100.00	61.78	64438.00	56780.95	38315532.00	194.61	13148.24	11365.00
21	2	1	5170.00	25387.00	163.20	0	Spot (Block21, Row1, Column2)	1531.91	1515.00	164.52	0.00	0.11	1087.00	1117.53	1087.00	211.46	0.01	0.19	94.00	52.00	0.00	428.00	444.91	1132078.00	1.96	1261.13	1270.00
21	3	1	5480.00	25387.00	199.80	0	Spot (Block21, Row1, Column3)	1224.52	1223.00	62.69	0.00	0.05	1091.00	1091.31	1091.00	60.76	0.00	0.06	86.00	55.00	0.00	132.00	133.52	1391057.00	2.19	1163.94	1167.00
21	4	1	5765.00	25386.00	180.15	0	Spot (Block21, Row1, Column4)	1373.12	1393.00	124.40	0.01	0.09	1092.00	1094.62	1092.00	59.58	0.00	0.05	97.00	89.00	0.00	301.00	281.12	1250908.00	4.67	1190.87	1191.50
21	5	1	6069.00	25381.00	187.65	0	Spot (Block21, Row1, Column5)	1342.71	1337.00	120.00	0.00	0.09	1092.00	1097.55	1092.00	66.55	0.00	0.06	97.00	82.00	0.00	245.00	250.71	1329279.00	3.68	1204.84	1184.00
21	6	1	6363.00	25388.00	190.60	0	Spot (Block21, Row1, Column6)	1416.41	1388.00	145.83	0.01	0.10	1088.00	1091.62	1088.00	67.33	0.00	0.06	100.00	94.00	0.00	300.00	328.41	1451823.00	4.82	1208.29	1202.00
21	7	1	6678.00	25415.00	195.75	0	Spot (Block21, Row1, Column7)	1800.65	1736.50	329.30	0.02	0.18	1134.00	1274.38	1134.00	528.39	0.05	0.41	58.00	12.00	0.00	602.50	666.65	1951908.00	1.00	1428.04	1395.00
21	8	1	6958.00	25393.00	158.95	0	Spot (Block21, Row1, Column8)	62914.44	65535.00	8329.08	0.02	0.13	1242.00	1410.62	1242.00	587.81	0.06	0.42	100.00	100.00	88.25	64293.00	61672.44	43914692.00	104.63	15467.02	13920.00
21	1	2	4854.00	25673.00	211.05	0	Spot (Block21, Row2, Column1)	1185.74	1180.00	69.49	0.00	0.06	1060.00	1088.55	1060.00	211.53	0.01	0.19	13.00	0.00	0.00	120.00	125.74	1503518.00	0.46	1109.90	1107.00
21	2	2	5164.00	25675.00	145.85	0	Spot (Block21, Row2, Column2)	1281.21	1284.00	67.98	0.00	0.05	1051.00	1055.81	1051.00	51.25	0.00	0.05	100.00	97.00	0.00	233.00	230.21	746947.00	4.40	1172.99	1177.00
21	3	2	5466.00	25676.00	197.35	0	Spot (Block21, Row2, Column3)	1240.00	1233.50	82.91	0.00	0.07	1058.00	1061.89	1058.00	53.91	0.00	0.05	98.00	78.00	0.00	175.50	182.00	1363999.00	3.30	1140.85	1132.50
21	4	2	5771.00	25690.00	217.65	0	Spot (Block21, Row2, Column4)	1217.20	1210.00	67.32	0.00	0.06	1068.00	1069.39	1068.00	61.35	0.00	0.06	92.00	64.00	0.00	142.00	149.20	1643224.00	2.41	1133.40	1140.00
21	5	2	6070.00	25685.00	178.35	0	Spot (Block21, Row2, Column5)	2364.72	2254.00	594.34	0.02	0.25	1078.00	1078.91	1078.00	70.86	0.00	0.07	100.00	100.00	0.00	1176.00	1286.72	2088047.00	18.15	1435.48	1398.00
21	6	2	6365.00	25686.00	226.95	0	Spot (Block21, Row2, Column6)	1293.21	1289.00	102.70	0.00	0.08	1083.00	1103.66	1083.00	114.89	0.01	0.10	82.00	38.00	0.00	206.00	210.21	1911366.00	1.65	1137.07	1130.00
21	7	2	6661.00	25686.00	210.10	0	Spot (Block21, Row2, Column7)	1322.76	1312.00	97.03	0.00	0.07	1102.00	1139.20	1102.00	146.61	0.01	0.13	80.00	19.00	0.00	210.00	220.76	1666675.00	1.25	1178.25	1181.00
21	8	2	6981.00	25693.00	244.20	0	Spot (Block21, Row2, Column8)	1407.48	1402.00	140.68	0.00	0.10	1192.00	1287.51	1192.00	441.78	0.03	0.34	6.00	0.00	0.00	210.00	215.48	2433531.00	0.27	1248.94	1215.00
21	1	3	4873.00	25979.00	154.50	0	Spot (Block21, Row3, Column1)	1488.83	1501.00	128.81	0.00	0.09	1023.00	1031.53	1023.00	54.37	0.00	0.05	100.00	99.00	0.00	478.00	465.83	973696.00	8.41	1184.86	1184.00
21	2	3	5178.00	25975.00	181.80	0	Spot (Block21, Row3, Column2)	1240.38	1234.50	86.81	0.00	0.07	1049.00	1056.25	1049.00	69.49	0.00	0.07	94.00	67.00	0.00	185.50	191.38	1148596.00	2.65	1144.61	1143.00
21	3	3	5461.00	25976.00	164.95	0	Spot (Block21, Row3, Column3)	1599.12	1592.50	214.85	0.00	0.13	1066.00	1074.76	1066.00	71.00	0.00	0.07	100.00	98.00	0.00	526.50	533.12	1205736.00	7.39	1240.90	1232.50
21	4	3	5770.00	25987.00	172.35	0	Spot (Block21, Row3, Column4)	1534.98	1500.00	228.31	0.01	0.15	1053.00	1060.79	1053.00	61.31	0.00	0.06	100.00	98.00	0.00	447.00	481.98	1277107.00	7.73	1220.54	1215.00
21	5	3	6071.00	25989.00	177.65	0	Spot (Block21, Row3, Column5)	1375.08	1348.00	163.67	0.01	0.12	1077.00	1092.78	1077.00	115.60	0.01	0.11	87.00	61.00	0.00	271.00	298.08	1215567.00	2.44	1157.29	1166.00
21	6	3	6369.00	25985.00	221.00	0	Spot (Block21, Row3, Column6)	5200.53	4218.00	2329.92	0.09	0.45	1104.00	1149.95	1104.00	185.78	0.02	0.16	100.00	100.00	0.00	3114.00	4096.53	7265136.00	21.80	2506.71	2510.00
21	7	3	6671.00	25991.00	194.90	0	Spot (Block21, Row3, Column7)	1326.98	1325.00	99.15	0.00	0.07	1105.00	1140.70	1105.00	201.14	0.01	0.18	56.00	3.00	0.00	220.00	221.98	1426502.00	0.93	1209.57	1193.00
21	8	3	6970.00	25998.00	153.40	0	Spot (Block21, Row3, Column8)	4894.20	4472.00	1701.96	0.04	0.35	1162.00	1181.42	1162.00	164.30	0.01	0.14	100.00	100.00	0.00	3310.00	3732.20	3156760.00	22.60	2186.19	2009.50
21	1	4	4869.00	26285.00	169.30	0	Spot (Block21, Row4, Column1)	1490.85	1445.00	231.62	0.01	0.16	1040.00	1053.07	1040.00	76.72	0.01	0.07	99.00	94.00	0.00	405.00	450.85	1182244.00	5.71	1181.47	1183.50
21	2	4	5166.00	26281.00	175.10	0	Spot (Block21, Row4, Column2)	2089.13	2071.00	453.24	0.00	0.22	1059.00	1080.04	1059.00	109.52	0.01	0.10	100.00	100.00	0.00	1012.00	1030.13	1782029.00	9.21	1394.78	1385.00
21	3	4	5469.00	26280.00	143.05	0	Spot (Block21, Row4, Column3)	3880.12	3863.50	1181.60	0.00	0.30	1088.00	1107.42	1088.00	106.33	0.01	0.10	100.00	100.00	0.00	2775.50	2792.12	2172866.00	26.08	1756.87	1657.00
21	4	4	5762.00	26289.00	210.35	0	Spot (Block21, Row4, Column4)	1273.08	1277.00	71.56	0.00	0.06	1088.00	1091.10	1088.00	69.32	0.00	0.06	93.00	76.00	0.00	189.00	185.08	1598994.00	2.63	1170.70	1177.00
21	5	4	6057.00	26292.00	199.30	0	Spot (Block21, Row4, Column5)	1331.96	1310.00	148.20	0.01	0.11	1087.00	1095.82	1087.00	82.78	0.00	0.08	93.00	70.00	0.00	223.00	244.96	1497120.00	2.85	1185.79	1191.00
21	6	4	6372.00	26286.00	174.30	0	Spot (Block21, Row4, Column6)	3591.19	3629.50	977.74	0.00	0.27	1106.00	1132.72	1106.00	154.44	0.01	0.14	100.00	100.00	0.00	2523.50	2485.19	3023781.00	15.92	1853.92	1778.50
21	7	4	6650.00	26297.00	196.05	0	Spot (Block21, Row4, Column7)	1361.91	1372.00	125.22	0.00	0.09	1108.00	1132.18	1108.00	177.72	0.01	0.16	72.00	18.00	0.00	264.00	253.91	1479032.00	1.29	1231.23	1237.50
21	8	4	6983.00	26286.00	212.20	0	Spot (Block21, Row4, Column8)	1398.62	1389.00	113.57	0.00	0.08	1164.00	1174.58	1164.00	148.47	0.00	0.13	75.00	25.00	0.00	225.00	234.62	1791631.00	1.51	1246.64	1249.50
21	1	5	4873.00	26577.00	148.25	0	Spot (Block21, Row5, Column1)	1721.91	1726.50	238.12	0.00	0.14	1077.00	1095.32	1077.00	107.77	0.01	0.10	100.00	97.00	0.00	649.50	644.91	1036590.00	5.81	1264.65	1257.00
21	2	5	5168.00	26581.00	147.00	0	Spot (Block21, Row5, Column2)	5658.72	5608.00	1784.02	0.00	0.32	1086.00	1111.86	1086.00	117.04	0.01	0.11	100.00	100.00	0.00	4522.00	4572.72	3344304.00	38.85	2212.25	2143.00
21	3	5	5467.00	26582.00	147.55	0	Spot (Block21, Row5, Column3)	5368.12	5123.00	2039.79	0.02	0.38	1097.00	1124.15	1097.00	121.78	0.01	0.11	100.00	100.00	0.00	4026.00	4271.12	3253083.00	34.85	2045.99	1940.00
21	4	5	5767.00	26587.00	189.90	0	Spot (Block21, Row5, Column4)	1391.13	1361.00	153.50	0.01	0.11	1096.00	1113.33	1096.00	97.46	0.01	0.09	95.00	67.00	0.00	265.00	295.13	1418956.00	2.85	1210.81	1205.00
21	5	5	6067.00	26590.00	145.20	0	Spot (Block21, Row5, Column5)	3734.17	3633.00	1136.55	0.01	0.30	1095.00	1109.57	1095.00	90.33	0.01	0.08	100.00	100.00	0.00	2538.00	2639.17	2150883.00	29.06	1699.67	1657.00
21	6	5	6367.00	26593.00	177.40	0	Spot (Block21, Row5, Column6)	1377.26	1388.00	98.30	0.00	0.07	1108.00	1128.43	1108.00	114.58	0.01	0.10	93.00	62.00	0.00	280.00	269.26	1213367.00	2.17	1232.34	1225.00
21	7	5	6668.00	26592.00	188.05	0	Spot (Block21, Row5, Column7)	3142.54	2928.00	1088.87	0.03	0.35	1121.00	1144.14	1121.00	117.98	0.01	0.10	100.00	100.00	0.00	1807.00	2021.54	3133114.00	16.94	1731.29	1724.50
21	8	5	6975.00	26591.00	169.25	0	Spot (Block21, Row5, Column8)	1508.03	1483.50	152.81	0.01	0.10	1162.00	1171.86	1162.00	92.03	0.00	0.08	97.00	85.00	0.00	321.50	346.03	1197376.00	3.65	1277.95	1283.00
21	1	6	4864.00	26881.00	220.05	0	Spot (Block21, Row6, Column1)	4799.09	3528.00	2379.07	0.13	0.50	1083.00	1117.01	1083.00	143.95	0.01	0.13	100.00	100.00	0.00	2445.00	3716.09	6656333.00	25.58	2401.10	2420.00
21	2	6	5170.00	26874.00	220.30	0	Spot (Block21, Row6, Column2)	2156.36	2045.00	493.35	0.02	0.23	1083.00	1110.91	1083.00	124.60	0.01	0.11	100.00	99.00	0.00	962.00	1073.36	2990867.00	8.39	1503.35	1511.50
21	3	6	5462.00	26881.00	164.10	0	Spot (Block21, Row6, Column3)	1685.59	1694.50	292.74	0.00	0.17	1085.00	1099.86	1085.00	92.26	0.01	0.08	100.00	96.00	0.00	609.50	600.59	1247338.00	6.35	1264.54	1261.00
21	4	6	5765.00	26884.00	171.05	0	Spot (Block21, Row6, Column4)	1427.52	1440.00	152.17	0.00	0.11	1091.00	1098.88	1091.00	71.26	0.00	0.06	97.00	87.00	0.00	349.00	336.52	1160577.00	4.61	1195.17	1195.50
21	5	6	6066.00	26885.00	138.55	0	Spot (Block21, Row6, Column5)	2948.14	2948.50	660.19	0.00	0.22	1090.00	1104.79	1090.00	84.85	0.01	0.08	100.00	100.00	0.00	1858.50	1858.14	1521238.00	21.72	1599.53	1535.00
21	6	6	6369.00	26888.00	215.05	0	Spot (Block21, Row6, Column6)	1282.04	1288.00	84.25	0.00	0.07	1093.00	1107.57	1093.00	96.08	0.01	0.09	87.00	51.00	0.00	195.00	189.04	1694860.00	1.82	1165.17	1173.00
21	7	6	6666.00	26887.00	170.70	0	Spot (Block21, Row6, Column7)	1511.91	1488.00	155.70	0.01	0.10	1109.00	1122.74	1109.00	88.58	0.01	0.08	99.00	92.00	0.00	379.00	402.91	1224649.00	4.39	1274.82	1273.00
21	8	6	6973.00	26897.00	187.65	0	Spot (Block21, Row6, Column8)	1385.58	1374.50	123.22	0.00	0.09	1159.00	1171.17	1159.00	93.78	0.00	0.08	86.00	60.00	0.00	215.50	226.58	1374492.00	2.29	1220.38	1228.50
21	1	7	4865.00	27178.00	162.05	0	Spot (Block21, Row7, Column1)	2603.99	2516.50	711.64	0.01	0.27	1071.00	1100.01	1071.00	118.24	0.01	0.11	100.00	100.00	0.00	1445.50	1532.99	1885286.00	12.72	1475.03	1445.00
21	2	7	5160.00	27178.00	214.55	0	Spot (Block21, Row7, Column2)	1225.59	1223.00	56.11	0.00	0.05	1052.00	1066.72	1052.00	85.22	0.01	0.08	92.00	50.00	0.00	171.00	173.59	1612873.00	1.86	1134.02	1122.00
21	3	7	5474.00	27192.00	208.55	0	Spot (Block21, Row7, Column3)	1239.22	1234.00	69.77	0.00	0.06	1068.00	1067.60	1068.00	58.23	0.00	0.05	94.00	78.00	0.00	166.00	171.22	1536628.00	2.95	1159.90	1138.50
21	4	7	5763.00	27184.00	212.20	0	Spot (Block21, Row7, Column4)	1284.71	1290.00	83.02	0.00	0.06	1081.00	1088.06	1081.00	89.62	0.00	0.08	92.00	62.00	0.00	209.00	203.71	1652135.00	2.19	1178.03	1172.00
21	5	7	6059.00	27194.00	219.55	0	Spot (Block21, Row7, Column5)	1261.38	1252.00	152.69	0.00	0.12	1075.00	1085.54	1075.00	78.38	0.00	0.07	90.00	63.00	0.00	177.00	186.38	1729352.00	2.24	1148.15	1133.00
21	6	7	6366.00	27187.00	208.30	0	Spot (Block21, Row7, Column6)	2346.88	2202.00	576.09	0.03	0.25	1088.00	1130.33	1088.00	175.09	0.02	0.15	100.00	99.00	0.00	1114.00	1258.88	2903088.00	6.95	1526.75	1500.50
21	7	7	6653.00	27192.00	217.10	0	Spot (Block21, Row7, Column7)	1350.62	1314.00	147.81	0.01	0.11	1116.00	1141.07	1116.00	118.56	0.01	0.10	82.00	37.00	0.00	198.00	234.62	1819288.00	1.77	1186.34	1190.50
21	8	7	6963.00	27193.00	178.90	0	Spot (Block21, Row7, Column8)	6418.39	6038.00	2235.51	0.03	0.35	1190.00	1202.63	1190.00	117.13	0.00	0.10	100.00	100.00	0.00	4848.00	5228.39	5750875.00	44.53	2538.42	2258.00
21	1	8	4854.00	27486.00	138.80	0	Spot (Block21, Row8, Column1)	4609.04	4392.00	1582.43	0.02	0.34	1115.00	1132.56	1115.00	94.21	0.01	0.08	100.00	100.00	0.00	3277.00	3494.04	2392090.00	36.90	2096.40	1930.00
21	2	8	5167.00	27486.00	211.85	0	Spot (Block21, Row8, Column2)	1234.86	1219.00	75.32	0.01	0.06	1089.00	1099.95	1089.00	87.48	0.00	0.08	78.00	38.00	0.00	130.00	145.86	1576921.00	1.54	1135.58	1122.00
21	3	8	5456.00	27498.00	230.50	0	Spot (Block21, Row8, Column3)	1260.49	1246.00	100.52	0.01	0.08	1094.00	1106.68	1094.00	99.17	0.01	0.09	77.00	30.00	0.00	152.00	166.49	1926025.00	1.55	1137.90	1125.00
21	4	8	5765.00	27484.00	144.95	0	Spot (Block21, Row8, Column4)	11348.30	11196.00	4589.06	0.01	0.40	1103.00	1124.17	1103.00	114.23	0.01	0.10	100.00	100.00	0.00	10093.00	10245.30	6536623.00	89.50	3354.70	3067.00
21	5	8	6064.00	27487.00	210.10	0	Spot (Block21, Row8, Column5)	1291.06	1291.00	116.13	0.00	0.09	1109.00	1144.09	1109.00	168.29	0.01	0.15	55.00	9.00	0.00	182.00	182.06	1620282.00	0.87	1172.45	1164.00
21	6	8	6370.00	27486.00	205.40	0	Spot (Block21, Row8, Column6)	7374.38	5457.00	4558.76	0.13	0.62	1147.00	1200.68	1147.00	230.42	0.02	0.19	100.00	100.00	0.00	4310.00	6227.38	8841887.00	26.79	2834.70	2812.00
21	7	8	6665.00	27498.00	178.95	0	Spot (Block21, Row8, Column7)	1508.74	1488.00	160.46	0.01	0.11	1195.00	1220.93	1195.00	174.86	0.01	0.14	82.00	38.00	0.00	293.00	313.74	1357864.00	1.65	1300.92	1293.00
21	8	8	6956.00	27488.00	147.35	0	Spot (Block21, Row8, Column8)	3231.19	2845.00	2493.59	0.06	0.77	1260.00	1263.66	1260.00	125.29	0.00	0.10	100.00	99.00	0.00	1585.00	1971.19	1919328.00	15.70	1784.98	1689.50
22	1	1	9373.00	25400.00	155.70	0	Spot (Block22, Row1, Column1)	55042.12	65535.00	13989.08	0.08	0.25	2117.00	2176.35	2117.00	373.03	0.01	0.17	100.00	100.00	54.86	63418.00	52925.12	36823484.00	141.72	13619.48	12086.00
22	2	1	9666.00	25409.00	146.85	0	Spot (Block22, Row1, Column2)	10478.64	9788.50	4035.19	0.03	0.39	2102.00	2145.43	2102.00	321.57	0.01	0.15	100.00	100.00	0.00	7686.50	8376.64	6161439.00	25.91	3975.89	3833.50
22	3	1	9970.00	25408.00	146.95	0	Spot (Block22, Row1, Column3)	9938.58	8695.50	5261.20	0.06	0.53	2090.00	2118.33	2090.00	260.60	0.01	0.12	100.00	100.00	0.00	6605.50	7848.58	5843888.00	30.01	3682.14	3413.50
22	4	1	10265.00	25410.00	146.80	0	Spot (Block22, Row1, Column4)	8962.85	8695.00	3639.64	0.01	0.41	2090.00	2137.39	2090.00	288.06	0.01	0.13	100.00	100.00	0.00	6605.00	6872.85	5270154.00	23.69	3610.15	3414.50
22	5	1	10573.00	25412.00	146.40	0	Spot (Block22, Row1, Column5)	23264.16	19718.00	15574.84	0.07	0.67	2091.00	2122.04	2091.00	279.97	0.01	0.13	100.00	100.00	0.34	17627.00	21173.16	13609531.00	75.51	5670.24	4982.50
22	6	1	10863.00	25411.00	146.80	0	Spot (Block22, Row1, Column6)	18841.42	17095.50	9946.13	0.04	0.53	2079.00	2122.13	2079.00	344.40	0.01	0.16	100.00	100.00	0.00	15016.50	16762.42	11041074.00	48.55	5952.56	4780.50
22	7	1	11162.00	25414.00	148.60	0	Spot (Block22, Row1, Column7)	48369.66	56113.00	18990.71	0.06	0.39	2114.00	2212.79	2114.00	513.33	0.02	0.23	100.00	100.00	44.28	53999.00	46255.66	29167092.00	89.92	12393.96	10994.00
22	8	1	11458.00	25419.00	159.25	0	Spot (Block22, Row1, Column8)	63778.74	65535.00	6592.92	0.01	0.10	2246.00	2369.67	2246.00	584.56	0.02	0.25	100.00	100.00	89.57	63289.00	61532.74	44645540.00	105.05	18352.36	15145.00
22	1	2	9366.00	25723.00	211.85	0	Spot (Block22, Row2, Column1)	2510.58	2495.00	268.48	0.00	0.11	2115.00	2179.59	2115.00	303.58	0.01	0.14	60.00	21.00	0.00	380.00	395.58	3218568.00	1.09	2272.42	2226.50
22	2	2	9666.00	25709.00	141.15	0	Spot (Block22, Row2, Column2)	9483.48	9240.00	2922.43	0.01	0.31	2081.00	2132.10	2081.00	285.14	0.01	0.13	100.00	100.00	0.00	7159.00	7402.48	5111594.00	25.78	3931.03	3793.00
22	3	2	9964.00	25708.00	200.10	0	Spot (Block22, Row2, Column3)	2682.51	2648.00	326.89	0.01	0.12	2074.50	2116.63	2074.50	292.36	0.01	0.14	81.00	48.00	0.00	573.50	608.01	3050017.00	1.94	2299.48	2280.00
22	4	2	10270.00	25710.00	172.10	0	Spot (Block22, Row2, Column4)	7699.68	7555.00	2501.51	0.01	0.32	2069.00	2137.42	2069.00	330.45	0.01	0.15	100.00	100.00	0.00	5486.00	5630.68	6367632.00	16.83	3557.63	3546.00
22	5	2	10573.00	25704.00	185.40	0	Spot (Block22, Row2, Column5)	5047.38	4922.00	1047.80	0.01	0.21	2067.00	2103.56	2067.00	273.24	0.01	0.13	100.00	100.00	0.00	2855.00	2980.38	4880812.00	10.77	2998.18	2925.00
22	6	2	10864.00	25711.00	158.35	0	Spot (Block22, Row2, Column6)	4203.76	3902.00	1269.89	0.03	0.30	2070.00	2109.68	2070.00	305.61	0.01	0.14	99.00	92.00	0.00	1832.00	2133.76	2904800.00	6.85	2565.52	2546.00
22	7	2	11170.00	25713.00	156.25	0	Spot (Block22, Row2, Column7)	5826.62	5295.50	2156.66	0.04	0.37	2081.00	2105.08	2081.00	303.54	0.00	0.14	100.00	99.00	0.00	3214.50	3745.62	3927142.00	12.26	2878.05	2852.50
22	8	2	11488.00	25707.00	209.60	0	Spot (Block22, Row2, Column8)	2542.08	2512.00	300.49	0.01	0.12	2164.00	2250.57	2164.00	508.87	0.02	0.23	31.00	2.00	0.00	348.00	378.08	3185231.00	0.57	2307.20	2255.00
22	1	3	9368.00	26002.00	147.25	0	Spot (Block22, Row3, Column1)	19923.30	17178.00	11996.77	0.06	0.60	2093.00	2127.40	2093.00	274.53	0.01	0.13	100.00	100.00	0.00	15085.00	17830.30	11854366.00	64.82	5356.33	4630.00
22	2	3	9673.00	26002.00	190.10	0	Spot (Block22, Row3, Column2)	2560.64	2525.00	328.36	0.01	0.13	2057.00	2093.01	2057.00	271.08	0.01	0.13	72.00	43.00	0.00	468.00	503.64	2616972.00	1.73	2233.07	2204.00
22	3	3	9958.00	26001.00	156.05	0	Spot (Block22, Row3, Column3)	3617.81	3316.00	1181.18	0.04	0.33	1996.00	2060.08	1996.00	301.06	0.01	0.15	99.00	90.00	0.00	1320.00	1621.81	2420314.00	5.17	2399.19	2370.50
22	4	3	10271.00	26011.00	146.40	0	Spot (Block22, Row3, Column4)	19808.78	17864.00	10502.63	0.04	0.53	2006.00	2078.95	2006.00	297.27	0.02	0.14	100.00	100.00	0.00	15858.00	17802.78	11588134.00	59.64	5570.28	4772.00
22	5	3	10566.00	26007.00	157.70	0	Spot (Block22, Row3, Column5)	3186.89	2865.00	1268.16	0.05	0.40	2062.00	2107.02	2062.00	305.18	0.01	0.14	91.00	66.00	0.00	803.00	1124.89	2192579.00	3.54	2433.56	2367.00
22	6	3	10872.00	26015.00	203.85	0	Spot (Block22, Row3, Column6)	10910.46	9201.50	5055.63	0.07	0.46	2098.00	2164.22	2098.00	364.53	0.01	0.17	100.00	100.00	0.00	7103.50	8812.46	12787061.00	23.99	4797.03	4604.50
22	7	3	11172.00	26016.00	147.00	0	Spot (Block22, Row3, Column7)	18012.05	16126.00	10737.50	0.05	0.60	2092.00	2143.12	2092.00	360.92	0.01	0.17	100.00	100.00	0.00	14034.00	15920.05	10699156.00	43.97	5090.35	4451.50
22	8	3	11468.00	26022.00	154.90	0	Spot (Block22, Row3, Column8)	21451.01	20423.50	8901.15	0.02	0.41	2109.00	2170.92	2109.00	338.41	0.01	0.16	100.00	100.00	0.00	18314.50	19342.01	14157669.00	56.97	6966.49	6307.00
22	1	4	9369.00	26303.00	145.50	0	Spot (Block22, Row4, Column1)	18736.57	17520.00	9736.41	0.03	0.52	2070.00	2103.82	2070.00	282.24	0.01	0.13	100.00	100.00	0.00	15450.00	16666.57	10792267.00	58.93	5547.56	4852.50
22	2	4	9666.00	26316.00	202.50	0	Spot (Block22, Row4, Column2)	2829.85	2807.00	390.20	0.00	0.14	2060.00	2111.73	2060.00	336.26	0.01	0.16	85.00	57.00	0.00	747.00	769.85	3285458.00	2.14	2416.04	2371.00
22	3	4	9967.00	26308.00	148.85	0	Spot (Block22, Row4, Column3)	53066.00	65535.00	16349.66	0.09	0.31	2068.00	2114.17	2068.00	337.86	0.01	0.16	100.00	100.00	52.72	63467.00	50998.00	32211292.00	150.81	13894.56	12338.00
22	4	4	10254.00	26315.00	189.80	0	Spot (Block22, Row4, Column4)	2714.13	2695.00	335.60	0.00	0.12	2095.00	2138.44	2095.00	312.16	0.01	0.15	79.00	45.00	0.00	600.00	619.13	2757552.00	1.84	2376.97	2341.00
22	5	4	10549.00	26316.00	184.30	0	Spot (Block22, Row4, Column5)	2763.41	2609.00	981.93	0.02	0.36	2083.00	2117.94	2083.00	287.87	0.01	0.14	75.00	43.00	0.00	526.00	680.41	2644588.00	2.24	2359.22	2306.00
22	6	4	10870.00	26312.00	190.05	0	Spot (Block22, Row4, Column6)	5644.50	5714.50	1396.97	0.01	0.25	2101.00	2149.63	2101.00	292.50	0.01	0.14	100.00	100.00	0.00	3613.50	3543.50	5734812.00	11.95	3053.00	3019.50
22	7	4	11160.00	26317.00	147.20	0	Spot (Block22, Row4, Column7)	12396.29	10689.50	7840.89	0.06	0.63	2096.00	2124.49	2096.00	263.94	0.01	0.12	100.00	100.00	0.00	8593.50	10300.29	7313811.00	38.92	4039.68	3754.00
22	8	4	11464.00	26322.00	159.50	0	Spot (Block22, Row4, Column8)	4505.46	4354.50	1356.54	0.01	0.30	2152.00	2176.79	2152.00	277.50	0.00	0.13	100.00	98.00	0.00	2202.50	2353.46	3144809.00	8.39	2671.37	2648.50
22	1	5	9369.00	26605.00	143.55	0	Spot (Block22, Row5, Column1)	18200.19	15585.00	10009.45	0.07	0.55	2103.00	2172.87	2103.00	451.78	0.01	0.21	100.00	100.00	0.00	13482.00	16097.19	10228508.00	35.48	5313.98	4706.00
22	2	5	9665.00	26604.00	148.70	0	Spot (Block22, Row5, Column2)	23828.43	23487.00	9630.73	0.01	0.40	2094.00	2158.87	2094.00	330.00	0.01	0.15	100.00	100.00	0.00	21393.00	21734.43	14440030.00	65.67	7157.37	6468.00
22	3	5	9972.00	26610.00	173.45	0	Spot (Block22, Row5, Column3)	4318.45	4207.00	1093.32	0.01	0.25	2132.00	2202.43	2132.00	355.96	0.01	0.16	99.00	96.00	0.00	2075.00	2186.45	3627501.00	5.94	2712.20	2774.00
22	4	5	10266.00	26611.00	146.20	0	Spot (Block22, Row5, Column4)	13348.41	12014.50	7737.24	0.05	0.58	2156.00	2187.50	2156.00	312.90	0.01	0.14	100.00	100.00	0.00	9858.50	11192.41	7768772.00	35.67	4196.91	3901.00
22	5	5	10569.00	26609.00	148.55	0	Spot (Block22, Row5, Column5)	56496.88	65535.00	14177.98	0.06	0.25	2125.00	2192.40	2125.00	383.75	0.01	0.18	100.00	100.00	62.27	63410.00	54371.88	33841892.00	141.51	15036.03	13839.00
22	6	5	10865.00	26612.00	150.55	0	Spot (Block22, Row5, Column6)	4863.65	4628.00	1404.79	0.02	0.29	2136.00	2175.59	2136.00	294.02	0.01	0.14	100.00	99.00	0.00	2492.00	2727.65	3030055.00	9.14	2849.91	2824.00
22	7	5	11171.00	26619.00	198.10	0	Spot (Block22, Row5, Column7)	3873.13	3811.00	832.02	0.01	0.21	2146.00	2179.56	2146.00	296.47	0.01	0.14	99.00	92.00	0.00	1665.00	1727.13	4295297.00	5.71	2683.80	2643.00
22	8	5	11468.00	26615.00	147.30	0	Spot (Block22, Row5, Column8)	31895.48	26855.00	21801.66	0.07	0.68	2171.00	2210.09	2171.00	309.12	0.01	0.14	100.00	100.00	12.14	24684.00	29724.48	18914048.00	96.03	6973.87	5953.00
22	1	6	9362.00	26905.00	203.00	0	Spot (Block22, Row6, Column1)	9769.14	8058.00	4999.95	0.08	0.51	2169.00	2236.18	2169.00	479.37	0.01	0.21	100.00	100.00	0.00	5889.00	7600.14	11420127.00	15.71	4394.96	4361.00
22	2	6	9662.00	26903.00	218.80	0	Spot (Block22, Row6, Column2)	3360.37	3291.50	611.53	0.01	0.18	2190.50	2265.98	2190.50	371.12	0.01	0.16	94.00	75.00	0.00	1101.00	1169.87	4617153.00	2.95	2629.77	2606.50
22	3	6	9956.00	26906.00	143.50	0	Spot (Block22, Row6, Column3)	36821.97	35059.00	19258.20	0.02	0.52	2182.00	2246.68	2182.00	330.25	0.01	0.15	100.00	100.00	11.87	32877.00	34639.97	20473072.00	104.70	9131.55	7968.00
22	4	6	10264.00	26912.00	170.40	0	Spot (Block22, Row6, Column4)	3949.39	3703.00	1096.07	0.03	0.28	2175.00	2222.17	2175.00	360.89	0.01	0.16	96.00	82.00	0.00	1528.00	1774.39	3202958.00	4.79	2639.02	2648.50
22	5	6	10565.00	26909.00	147.75	0	Spot (Block22, Row6, Column5)	58915.76	65535.00	12133.81	0.05	0.21	2183.00	2231.70	2183.00	413.42	0.01	0.19	100.00	100.00	69.92	63352.00	56732.76	35055156.00	137.11	16194.85	14040.00
22	6	6	10869.00	26912.00	170.65	0	Spot (Block22, Row6, Column6)	3692.36	3282.00	1169.55	0.05	0.32	2158.00	2196.63	2158.00	336.61	0.01	0.15	88.00	75.00	0.00	1124.00	1534.36	2998200.00	4.44	2501.07	2499.00
22	7	6	11166.00	26914.00	147.10	0	Spot (Block22, Row6, Column7)	29646.31	26216.00	17749.63	0.05	0.60	2158.00	2200.40	2158.00	347.58	0.01	0.16	100.00	100.00	2.21	24058.00	27488.31	17461684.00	78.96	7462.34	6639.00
22	8	6	11471.00	26921.00	146.90	0	Spot (Block22, Row6, Column8)	38183.15	36010.00	21970.04	0.03	0.58	2185.00	2227.93	2185.00	329.40	0.01	0.15	100.00	100.00	24.79	33825.00	35998.15	22337224.00	109.15	9087.13	7791.00
22	1	7	9359.00	27194.00	211.20	0	Spot (Block22, Row7, Column1)	3049.62	2944.00	462.68	0.02	0.15	2119.00	2149.37	2119.00	331.76	0.01	0.15	92.00	68.00	0.00	825.00	930.62	3888269.00	2.71	2461.67	2436.00
22	2	7	9666.00	27193.00	207.65	0	Spot (Block22, Row7, Column2)	2859.54	2804.00	417.50	0.01	0.15	2143.00	2170.91	2143.00	288.30	0.01	0.13	86.00	59.00	0.00	661.00	716.54	3508656.00	2.39	2450.27	2431.00
22	3	7	9959.00	27204.00	205.90	0	Spot (Block22, Row7, Column3)	2589.63	2537.50	326.91	0.01	0.13	2149.00	2196.51	2149.00	300.66	0.01	0.14	57.00	29.00	0.00	388.50	440.63	3117919.00	1.31	2349.10	2297.00
22	4	7	10264.00	27199.00	207.90	0	Spot (Block22, Row7, Column4)	2572.46	2544.00	374.18	0.00	0.15	2110.50	2156.97	2110.50	304.92	0.01	0.14	62.00	29.00	0.00	433.50	461.96	3148693.00	1.36	2293.22	2300.00
22	5	7	10564.00	27206.00	170.65	0	Spot (Block22, Row7, Column5)	7420.01	6913.50	2653.51	0.03	0.36	2114.50	2184.63	2114.50	370.36	0.01	0.17	100.00	100.00	0.00	4799.00	5305.51	6010212.00	14.14	3408.26	3360.00
22	6	7	10860.00	27213.00	204.65	0	Spot (Block22, Row7, Column6)	3481.03	3413.50	656.81	0.01	0.19	2149.00	2225.90	2149.00	419.34	0.02	0.19	94.00	72.00	0.00	1264.50	1332.03	4149390.00	2.99	2607.16	2592.50
22	7	7	11155.00	27217.00	147.95	0	Spot (Block22, Row7, Column7)	27253.94	25812.50	13373.61	0.02	0.49	2134.00	2187.26	2134.00	352.24	0.01	0.16	100.00	100.00	0.00	23678.50	25119.94	16188838.00	71.16	7918.64	6242.50
22	8	7	11467.00	27217.00	187.25	0	Spot (Block22, Row7, Column8)	8426.98	8581.00	1832.21	0.01	0.22	2159.00	2192.80	2159.00	299.99	0.01	0.14	100.00	100.00	0.00	6422.00	6267.98	8359562.00	20.78	3882.98	3687.00
22	1	8	9354.00	27513.00	153.90	0	Spot (Block22, Row8, Column1)	4151.16	3939.50	1050.90	0.02	0.25	2075.00	2101.20	2075.00	286.02	0.01	0.14	100.00	99.00	0.00	1864.50	2076.16	2706558.00	7.17	2648.58	2689.00
22	2	8	9662.00	27503.00	158.35	0	Spot (Block22, Row8, Column2)	4585.42	4338.00	1400.29	0.02	0.31	2087.00	2122.52	2087.00	293.29	0.01	0.14	100.00	98.00	0.00	2251.00	2498.42	3196038.00	8.40	2655.02	2656.00
22	3	8	9949.00	27508.00	149.40	0	Spot (Block22, Row8, Column3)	11552.72	9282.00	7210.84	0.10	0.62	2082.00	2129.68	2082.00	314.26	0.01	0.15	100.00	99.00	0.00	7200.00	9470.72	7000951.00	29.99	3824.03	3676.00
22	4	8	10263.00	27507.00	148.55	0	Spot (Block22, Row8, Column4)	36131.68	35450.50	16250.69	0.01	0.45	2081.00	2126.33	2081.00	325.96	0.01	0.15	100.00	100.00	4.10	33369.50	34050.68	22040352.00	104.32	8970.57	8117.50
22	5	8	10557.00	27520.00	206.00	0	Spot (Block22, Row8, Column5)	2576.62	2516.50	347.22	0.01	0.13	2104.00	2195.10	2104.00	405.32	0.02	0.18	51.00	18.00	0.00	412.50	472.62	3122863.00	0.94	2235.07	2161.50
22	6	8	10867.00	27513.00	188.10	0	Spot (Block22, Row8, Column6)	15818.71	12643.00	9426.81	0.10	0.60	2188.00	2286.37	2188.00	468.40	0.02	0.20	100.00	100.00	0.00	10455.00	13630.71	15755430.00	28.89	5297.25	5272.00
22	7	8	11162.00	27512.00	144.80	0	Spot (Block22, Row8, Column7)	10436.85	9457.50	4680.74	0.04	0.45	2209.00	2259.74	2209.00	380.15	0.01	0.17	100.00	100.00	0.00	7248.50	8227.85	5886385.00	21.51	4067.93	3723.50
22	8	8	11448.00	27508.00	148.40	0	Spot (Block22, Row8, Column8)	6462.85	5500.00	6070.97	0.07	0.94	2210.00	2249.17	2210.00	306.60	0.01	0.14	99.00	98.00	0.17	3290.00	4252.85	3897101.00	13.74	3351.63	2930.00
23	1	1	13874.00	25424.00	158.10	0	Spot (Block23, Row1, Column1)	58325.43	65535.00	11075.18	0.05	0.19	2844.00	2924.46	2844.00	502.24	0.01	0.17	100.00	100.00	62.23	62691.00	55481.43	39836620.00	110.31	18055.35	15815.50
23	2	1	14168.00	25430.00	153.50	0	Spot (Block23, Row1, Column2)	7506.94	7394.00	2188.79	0.01	0.29	2804.00	2845.67	2804.00	430.86	0.01	0.15	100.00	99.00	0.00	4590.00	4702.94	4879512.00	10.82	3966.85	3907.50
23	3	1	14476.00	25430.00	153.95	0	Spot (Block23, Row1, Column3)	7222.49	6147.50	3077.38	0.07	0.43	2784.00	2793.81	2784.00	356.47	0.00	0.13	100.00	96.00	0.00	3363.50	4438.49	4752396.00	12.42	3702.07	3724.00
23	4	1	14764.00	25435.00	152.25	0	Spot (Block23, Row1, Column4)	6514.02	6093.00	1904.39	0.03	0.29	2797.00	2807.04	2797.00	356.93	0.00	0.13	100.00	100.00	0.00	3296.00	3717.02	4149431.00	10.39	3661.90	3688.50
23	5	1	15073.00	25436.00	151.45	0	Spot (Block23, Row1, Column5)	13920.80	12032.00	7816.06	0.06	0.56	2813.00	2854.89	2813.00	398.16	0.01	0.14	100.00	99.00	0.00	9219.00	11107.80	8742261.00	27.79	5102.51	4633.00
23	6	1	15362.00	25442.00	150.35	0	Spot (Block23, Row1, Column6)	12872.93	11949.50	5847.09	0.03	0.45	2816.00	2868.51	2816.00	422.12	0.01	0.15	100.00	100.00	0.00	9133.50	10056.93	7929725.00	23.70	5193.64	4706.50
23	7	1	15663.00	25439.00	149.10	0	Spot (Block23, Row1, Column7)	33253.61	32232.00	16705.60	0.01	0.50	2768.00	2854.41	2768.00	532.72	0.01	0.19	100.00	100.00	5.25	29464.00	30485.61	20284740.00	57.06	9609.94	8411.00
23	8	1	15960.00	25445.00	163.55	0	Spot (Block23, Row1, Column8)	63751.59	65535.00	6699.14	0.01	0.11	2834.00	2938.85	2834.00	612.21	0.02	0.21	100.00	100.00	90.48	62701.00	60917.59	47559152.00	99.33	17925.29	15944.00
23	1	2	13867.00	25724.00	208.95	0	Spot (Block23, Row2, Column1)	3147.29	3144.00	364.64	0.00	0.12	2753.00	2825.28	2753.00	433.45	0.01	0.15	46.00	8.00	0.00	391.00	394.29	3918375.00	0.74	2944.18	2913.00
23	2	2	14174.00	25731.00	147.65	0	Spot (Block23, Row2, Column2)	6528.18	6483.00	1499.51	0.00	0.23	2708.50	2755.26	2708.50	339.37	0.01	0.12	100.00	100.00	0.00	3774.50	3819.68	3871213.00	11.12	3778.78	3784.50
23	3	2	14468.00	25731.00	184.40	0	Spot (Block23, Row2, Column3)	3376.14	3347.00	389.98	0.00	0.12	2749.00	2762.30	2749.00	335.56	0.00	0.12	74.00	42.00	0.00	598.00	627.14	3237716.00	1.83	3007.88	2968.50
23	4	2	14774.00	25734.00	177.75	0	Spot (Block23, Row2, Column4)	5393.50	5247.00	1146.25	0.01	0.21	2742.00	2760.96	2742.00	342.67	0.00	0.12	99.00	97.00	0.00	2505.00	2651.50	4740891.00	7.68	3468.78	3402.00
23	5	2	15072.00	25728.00	194.60	0	Spot (Block23, Row2, Column5)	4562.34	4543.00	705.06	0.00	0.15	2741.00	2774.80	2741.00	358.41	0.01	0.13	99.00	96.00	0.00	1802.00	1821.34	4886262.00	4.99	3386.50	3353.00
23	6	2	15365.00	25733.00	172.35	0	Spot (Block23, Row2, Column6)	4181.57	4073.00	754.55	0.01	0.18	2746.00	2819.68	2746.00	431.86	0.01	0.15	95.00	76.00	0.00	1327.00	1435.57	3458156.00	3.15	3215.89	3236.00
23	7	2	15670.00	25739.00	166.85	0	Spot (Block23, Row2, Column7)	4388.51	4094.50	954.16	0.03	0.22	2679.50	2714.59	2679.50	367.57	0.01	0.14	98.00	84.00	0.00	1415.00	1709.01	3387932.00	4.55	3187.06	3165.00
23	8	2	15981.00	25738.00	256.45	0	Spot (Block23, Row2, Column8)	2993.56	2928.00	396.34	0.01	0.13	2753.00	2821.65	2753.00	515.29	0.01	0.18	27.00	2.00	0.00	175.00	240.56	5708722.00	0.33	2769.81	2686.00
23	1	3	13870.00	26026.00	153.10	0	Spot (Block23, Row3, Column1)	12106.55	11019.00	6139.34	0.04	0.51	2702.00	2746.47	2702.00	356.15	0.01	0.13	100.00	100.00	0.00	8317.00	9404.55	7808722.00	26.28	4556.99	4213.00
23	2	3	14168.00	26029.00	196.60	0	Spot (Block23, Row3, Column2)	3345.11	3292.50	395.55	0.01	0.12	2678.00	2709.22	2678.00	344.24	0.01	0.13	76.00	44.00	0.00	614.50	667.11	3659554.00	1.85	2986.08	2914.00
23	3	3	14456.00	26029.00	149.60	0	Spot (Block23, Row3, Column3)	6686.52	6292.00	2540.44	0.03	0.38	2690.00	2731.39	2690.00	386.04	0.01	0.14	100.00	99.00	0.00	3602.00	3996.52	4092153.00	10.25	3786.16	3644.00
23	4	3	14767.00	26033.00	151.30	0	Spot (Block23, Row3, Column4)	15861.73	14419.00	7893.58	0.04	0.50	2689.00	2719.44	2689.00	351.76	0.00	0.13	100.00	100.00	0.00	11730.00	13172.73	9929442.00	37.36	5450.44	4918.00
23	5	3	15068.00	26034.00	155.75	0	Spot (Block23, Row3, Column5)	5001.74	4570.00	2139.69	0.04	0.43	2683.00	2732.65	2683.00	395.39	0.01	0.14	99.00	95.00	0.00	1887.00	2318.74	3336158.00	5.74	3228.60	3196.50
23	6	3	15369.00	26036.00	198.45	0	Spot (Block23, Row3, Column6)	14301.39	11819.50	7128.44	0.08	0.50	2730.00	2803.48	2730.00	455.66	0.01	0.16	100.00	100.00	0.00	9089.50	11571.39	15931752.00	25.23	6110.76	6059.00
23	7	3	15670.00	26044.00	153.75	0	Spot (Block23, Row3, Column7)	10108.52	9107.50	5073.21	0.05	0.50	2700.00	2748.38	2700.00	399.50	0.01	0.15	100.00	100.00	0.00	6407.50	7408.52	6631186.00	18.42	4025.31	4033.00
23	8	3	15971.00	26041.00	163.00	0	Spot (Block23, Row3, Column8)	10773.17	10165.00	3409.90	0.03	0.32	2695.00	2737.91	2695.00	352.60	0.01	0.13	100.00	100.00	0.00	7470.00	8078.17	7918277.00	22.79	4779.88	4590.00
23	1	4	13867.00	26331.00	147.80	0	Spot (Block23, Row4, Column1)	15123.58	13618.00	7709.06	0.05	0.51	2736.00	2777.65	2736.00	362.59	0.01	0.13	100.00	100.00	0.00	10882.00	12387.58	9104398.00	34.05	5356.08	5012.00
23	2	4	14168.00	26334.00	206.90	0	Spot (Block23, Row4, Column2)	3656.70	3566.00	501.84	0.01	0.14	2706.00	2766.87	2706.00	423.55	0.01	0.15	85.00	50.00	0.00	860.00	950.70	4453860.00	2.10	3107.29	3111.00
23	3	4	14467.00	26332.00	152.25	0	Spot (Block23, Row4, Column3)	47729.42	53447.00	18675.69	0.05	0.39	2678.00	2732.90	2678.00	424.69	0.01	0.16	100.00	100.00	40.88	50769.00	45051.42	30356116.00	105.95	12909.93	11126.50
23	4	4	14755.00	26339.00	202.20	0	Spot (Block23, Row4, Column4)	3237.87	3186.00	414.93	0.01	0.13	2636.50	2709.09	2636.50	389.85	0.01	0.14	61.00	34.00	0.00	549.50	601.37	3768879.00	1.36	2936.34	2900.00
23	5	4	15048.00	26329.00	182.45	0	Spot (Block23, Row4, Column5)	3871.03	3510.00	1893.08	0.04	0.49	2666.00	2711.14	2666.00	370.79	0.01	0.14	81.00	57.00	0.00	844.00	1205.03	3619413.00	3.13	3101.83	3072.00
23	6	4	15372.00	26333.00	197.50	0	Spot (Block23, Row4, Column6)	4579.92	4570.50	680.21	0.00	0.15	2699.00	2737.86	2699.00	388.00	0.01	0.14	99.00	95.00	0.00	1871.50	1880.92	5065397.00	4.75	3279.40	3305.00
23	7	4	15662.00	26339.00	153.30	0	Spot (Block23, Row4, Column7)	9470.54	8076.00	4765.61	0.07	0.50	2698.00	2722.61	2698.00	334.86	0.00	0.12	100.00	99.00	0.00	5378.00	6772.54	6080088.00	20.15	4067.21	3918.00
23	8	4	15967.00	26352.00	154.45	0	Spot (Block23, Row4, Column8)	4898.34	4813.00	1043.02	0.01	0.21	2704.00	2748.97	2704.00	339.67	0.01	0.12	100.00	94.00	0.00	2109.00	2194.34	3183923.00	6.33	3287.70	3241.00
23	1	5	13870.00	26630.00	147.60	0	Spot (Block23, Row5, Column1)	12084.01	10890.00	5330.45	0.05	0.44	2839.00	2893.58	2839.00	443.23	0.01	0.15	100.00	100.00	0.00	8051.00	9245.01	7165818.00	20.74	4919.30	4475.50
23	2	5	14172.00	26629.00	160.20	0	Spot (Block23, Row5, Column2)	11862.91	11488.00	3797.71	0.01	0.32	2812.00	2863.62	2812.00	425.91	0.01	0.15	100.00	100.00	0.00	8676.00	9050.91	8375212.00	21.13	4940.68	4829.50
23	3	5	14474.00	26632.00	169.85	0	Spot (Block23, Row5, Column3)	5166.55	4965.50	1153.35	0.02	0.22	2793.00	2830.76	2793.00	428.44	0.01	0.15	99.00	96.00	0.00	2172.50	2373.55	4143576.00	5.45	3471.61	3519.50
23	4	5	14765.00	26635.00	149.70	0	Spot (Block23, Row5, Column4)	12449.16	10776.00	6860.25	0.06	0.55	2724.00	2777.53	2724.00	410.77	0.01	0.15	100.00	99.00	0.00	8052.00	9725.16	7643787.00	23.55	4590.23	4508.00
23	5	5	15071.00	26634.00	147.95	0	Spot (Block23, Row5, Column5)	49933.86	60822.00	18342.12	0.09	0.37	2727.00	2805.18	2727.00	476.39	0.01	0.17	100.00	100.00	46.06	58095.00	47206.86	29810712.00	98.93	13437.57	11635.00
23	6	5	15369.00	26634.00	163.30	0	Spot (Block23, Row5, Column6)	4190.64	3986.00	744.75	0.02	0.18	2715.00	2755.59	2715.00	380.73	0.01	0.14	96.00	84.00	0.00	1271.00	1475.64	3105262.00	3.77	3128.20	3077.00
23	7	5	15673.00	26643.00	189.55	0	Spot (Block23, Row5, Column7)	7490.23	6963.00	2428.43	0.03	0.32	2725.00	2766.48	2725.00	376.83	0.01	0.14	100.00	100.00	0.00	4238.00	4765.23	7640032.00	12.54	4152.78	4110.00
23	8	5	15963.00	26640.00	148.10	0	Spot (Block23, Row5, Column8)	20132.42	17787.00	11849.38	0.05	0.59	2748.50	2786.43	2748.50	357.29	0.01	0.13	100.00	100.00	0.00	15038.50	17383.92	12039185.00	48.55	6015.33	5435.50
23	1	6	13867.00	26933.00	198.55	0	Spot (Block23, Row6, Column1)	13064.49	10857.00	6290.48	0.08	0.48	2913.00	2999.73	2913.00	496.98	0.01	0.17	100.00	100.00	0.00	7944.00	10151.49	14606100.00	20.25	5882.41	5805.50
23	2	6	14168.00	26930.00	195.85	0	Spot (Block23, Row6, Column2)	6111.14	5972.00	1306.31	0.01	0.21	3001.00	3053.24	3001.00	465.33	0.01	0.15	99.00	99.00	0.00	2971.00	3110.14	6630585.00	6.57	4139.03	4139.00
23	3	6	14458.00	26928.00	147.45	0	Spot (Block23, Row6, Column3)	23856.32	22660.00	12281.66	0.02	0.51	2893.50	2928.57	2893.50	426.16	0.01	0.15	100.00	100.00	0.00	19766.50	20962.82	14075228.00	49.11	7713.48	6709.50
23	4	6	14764.00	26943.00	188.75	0	Spot (Block23, Row6, Column4)	4033.12	3919.00	676.58	0.01	0.17	2790.00	2846.16	2790.00	457.65	0.01	0.16	90.00	64.00	0.00	1129.00	1243.12	4037156.00	2.59	3207.34	3215.00
23	5	6	15064.00	26933.00	147.30	0	Spot (Block23, Row6, Column5)	50353.11	60855.00	17758.13	0.08	0.35	2767.00	2837.39	2767.00	494.30	0.01	0.17	100.00	100.00	46.19	58088.00	47586.11	29758884.00	96.13	13258.90	10907.00
23	6	6	15370.00	26935.00	168.35	0	Spot (Block23, Row6, Column6)	4023.32	3897.00	783.77	0.01	0.19	2735.50	2789.35	2735.50	388.49	0.01	0.14	90.00	73.00	0.00	1161.50	1287.82	3162329.00	3.18	3163.03	3230.50
23	7	6	15666.00	26939.00	150.90	0	Spot (Block23, Row6, Column7)	14260.80	13050.00	6861.89	0.04	0.48	2749.00	2793.15	2749.00	387.68	0.01	0.14	100.00	100.00	0.00	10301.00	11511.80	8927260.00	29.58	5185.62	4874.00
23	8	6	15972.00	26941.00	149.40	0	Spot (Block23, Row6, Column8)	20005.40	18392.00	10918.18	0.04	0.55	2741.50	2782.06	2741.50	363.95	0.01	0.13	100.00	100.00	0.00	15650.50	17263.90	12263309.00	47.32	6438.75	5844.00
23	1	7	13864.00	27221.00	191.75	0	Spot (Block23, Row7, Column1)	3920.31	3844.50	590.78	0.01	0.15	2826.00	2902.72	2826.00	444.21	0.01	0.15	86.00	59.00	0.00	1018.50	1094.31	4077124.00	2.29	3258.08	3171.00
23	2	7	14169.00	27227.00	156.80	0	Spot (Block23, Row7, Column2)	3658.50	3556.00	531.16	0.01	0.15	2852.00	2902.99	2852.00	415.41	0.01	0.14	76.00	41.00	0.00	704.00	806.50	2487782.00	1.82	3259.98	3240.00
23	3	7	14466.00	27236.00	205.30	0	Spot (Block23, Row7, Column3)	3160.11	3141.00	370.15	0.00	0.12	2767.00	2817.18	2767.00	416.74	0.01	0.15	45.00	14.00	0.00	374.00	393.11	3776335.00	0.82	2942.81	2884.50
23	4	7	14763.00	27230.00	196.90	0	Spot (Block23, Row7, Column4)	3276.79	3180.50	420.93	0.01	0.13	2715.00	2770.65	2715.00	405.48	0.01	0.15	55.00	28.00	0.00	465.50	561.79	3604469.00	1.25	2922.73	2921.50
23	5	7	15065.00	27234.00	194.00	0	Spot (Block23, Row7, Column5)	4787.16	4640.00	1096.58	0.01	0.23	2717.00	2774.99	2717.00	402.67	0.01	0.15	99.00	88.00	0.00	1923.00	2070.16	5093537.00	5.00	3368.59	3317.00
23	6	7	15365.00	27243.00	193.75	0	Spot (Block23, Row7, Column6)	6394.41	6255.50	1675.51	0.01	0.26	2752.00	2833.83	2752.00	478.08	0.01	0.17	99.00	99.00	0.00	3503.50	3642.41	6778075.00	7.45	3826.72	3811.00
23	7	7	15652.00	27239.00	153.40	0	Spot (Block23, Row7, Column7)	15572.67	14867.00	6843.58	0.02	0.44	2730.00	2777.67	2730.00	393.06	0.01	0.14	100.00	100.00	0.00	12137.00	12842.67	9997654.00	32.55	5682.70	5215.00
23	8	7	15966.00	27238.00	198.05	0	Spot (Block23, Row7, Column8)	5701.91	5616.50	955.78	0.01	0.17	2729.00	2767.32	2729.00	347.04	0.01	0.13	100.00	99.00	0.00	2887.50	2972.91	6340519.00	8.46	3570.20	3550.00
23	1	8	13851.00	27531.00	148.25	0	Spot (Block23, Row8, Column1)	6140.26	5756.50	1834.60	0.03	0.30	2805.00	2850.92	2805.00	396.16	0.01	0.14	99.00	99.00	0.00	2951.50	3335.26	3684154.00	8.30	3785.37	3778.00
23	2	8	14162.00	27528.00	191.30	0	Spot (Block23, Row8, Column2)	3930.21	3790.00	763.29	0.02	0.19	2781.00	2806.81	2781.00	396.88	0.00	0.14	82.00	66.00	0.00	1009.00	1149.21	4052043.00	2.83	3130.04	3101.00
23	3	8	14453.00	27532.00	152.15	0	Spot (Block23, Row8, Column3)	9916.48	8664.00	5104.53	0.06	0.51	2735.00	2777.87	2735.00	413.79	0.01	0.15	100.00	97.00	0.00	5929.00	7181.48	6257296.00	17.25	4291.14	4019.00
23	4	8	14764.00	27533.00	157.10	0	Spot (Block23, Row8, Column4)	18894.90	17863.50	7168.10	0.02	0.38	2736.00	2796.78	2736.00	449.27	0.01	0.16	100.00	100.00	0.00	15127.50	16158.90	12848534.00	35.83	6187.73	5933.00
23	5	8	15061.00	27535.00	205.15	0	Spot (Block23, Row8, Column5)	3225.33	3200.00	430.31	0.00	0.13	2778.00	2838.07	2778.00	499.31	0.01	0.18	43.00	11.00	0.00	422.00	447.33	3867171.00	0.78	2939.22	2988.00
23	6	8	15369.00	27536.00	187.50	0	Spot (Block23, Row8, Column6)	19187.21	15481.00	11358.53	0.09	0.59	2786.00	2893.95	2786.00	576.88	0.02	0.20	100.00	100.00	0.00	12695.00	16401.21	18976148.00	28.24	6395.97	6425.50
23	7	8	15667.00	27541.00	153.85	0	Spot (Block23, Row8, Column7)	6777.96	6408.50	2047.67	0.02	0.30	2769.00	2832.81	2769.00	468.56	0.01	0.17	100.00	99.00	0.00	3639.50	4008.96	4378563.00	8.42	3743.04	3629.50
23	8	8	15947.00	27544.00	156.55	0	Spot (Block23, Row8, Column8)	4884.31	4696.00	1354.99	0.02	0.28	2797.00	2837.63	2797.00	362.76	0.01	0.13	99.00	94.00	0.00	1899.00	2087.31	3311564.00	5.64	3343.05	3303.00
24	1	1	18376.00	25448.00	159.30	0	Spot (Block24, Row1, Column1)	60946.61	65535.00	8464.68	0.03	0.14	2687.00	2758.73	2687.00	491.59	0.01	0.18	100.00	100.00	69.94	62848.00	58259.61	42784912.00	118.37	17696.73	15501.00
24	2	1	18671.00	25455.00	149.05	0	Spot (Block24, Row1, Column2)	10842.76	10844.50	3773.76	0.00	0.35	2580.50	2651.90	2580.50	419.41	0.01	0.16	100.00	100.00	0.00	8264.00	8262.26	6549025.00	19.53	4541.57	4351.00
24	3	1	18977.00	25453.00	153.35	0	Spot (Block24, Row1, Column3)	10584.44	9622.50	5258.80	0.04	0.50	2576.00	2607.46	2576.00	287.26	0.01	0.11	100.00	100.00	0.00	7046.50	8008.44	6816378.00	27.77	4248.94	4024.50
24	4	1	19265.00	25455.00	151.20	0	Spot (Block24, Row1, Column4)	9013.15	8950.00	3177.21	0.00	0.35	2596.00	2640.41	2596.00	308.85	0.01	0.12	100.00	100.00	0.00	6354.00	6417.15	5642233.00	20.63	4111.08	3981.00
24	5	1	19575.00	25459.00	154.80	0	Spot (Block24, Row1, Column5)	20168.55	17664.00	11963.79	0.06	0.59	2627.00	2671.42	2627.00	308.53	0.01	0.12	100.00	100.00	0.00	15037.00	17541.55	13351582.00	56.71	5592.49	5411.00
24	6	1	19868.00	25461.00	148.55	0	Spot (Block24, Row1, Column6)	18598.64	17679.50	8246.22	0.02	0.44	2679.00	2731.33	2679.00	339.82	0.01	0.12	100.00	100.00	0.00	15000.50	15919.64	11270776.00	46.69	6219.18	5814.00
24	7	1	20165.00	25464.00	152.30	0	Spot (Block24, Row1, Column7)	43010.70	43319.00	18636.78	0.00	0.43	2697.50	2788.78	2697.50	518.54	0.01	0.19	100.00	100.00	24.80	40621.50	40313.20	27397972.00	77.57	10920.34	8819.00
24	8	1	20460.00	25467.00	165.10	0	Spot (Block24, Row1, Column8)	63774.94	65535.00	6305.53	0.01	0.10	2874.00	3012.57	2874.00	662.95	0.02	0.22	100.00	100.00	90.50	62661.00	60900.94	48341888.00	91.65	17853.16	15088.50
24	1	2	18370.00	25739.00	222.65	0	Spot (Block24, Row2, Column1)	2888.32	2830.50	323.81	0.01	0.11	2557.00	2613.38	2557.00	402.43	0.01	0.15	37.00	8.00	0.00	273.50	331.32	4107188.00	0.68	2687.96	2616.00
24	2	2	18674.00	25754.00	137.30	0	Spot (Block24, Row2, Column2)	10305.52	10276.00	2762.04	0.00	0.27	2488.00	2533.30	2488.00	286.70	0.01	0.11	100.00	100.00	0.00	7788.00	7817.52	5224900.00	27.11	4576.81	4461.00
24	3	2	18980.00	25751.00	190.80	0	Spot (Block24, Row2, Column3)	3140.33	3102.00	293.96	0.01	0.09	2501.00	2556.04	2501.00	284.08	0.01	0.11	88.00	55.00	0.00	601.00	639.33	3218835.00	2.06	2719.57	2695.00
24	4	2	19279.00	25759.00	173.35	0	Spot (Block24, Row2, Column4)	8096.13	8101.50	2297.04	0.00	0.28	2538.00	2597.84	2538.00	320.82	0.01	0.12	100.00	100.00	0.00	5563.50	5558.13	6816944.00	17.14	4018.16	4030.00
24	5	2	19578.00	25752.00	193.50	0	Spot (Block24, Row2, Column5)	4623.20	4526.50	793.78	0.01	0.17	2547.00	2588.22	2547.00	292.49	0.01	0.11	100.00	99.00	0.00	1979.50	2076.20	4882103.00	6.96	3114.56	3097.00
24	6	2	19865.00	25758.00	175.60	0	Spot (Block24, Row2, Column6)	4573.71	4243.00	1229.37	0.03	0.27	2559.00	2602.08	2559.00	299.40	0.01	0.12	99.00	95.00	0.00	1684.00	2014.71	3937968.00	6.59	3032.30	3069.00
24	7	2	20172.00	25758.00	159.50	0	Spot (Block24, Row2, Column7)	6126.58	5916.00	2002.63	0.02	0.33	2583.00	2621.13	2583.00	301.94	0.01	0.12	100.00	100.00	0.00	3333.00	3543.58	4313114.00	11.61	3469.48	3430.00
24	8	2	20467.00	25749.00	238.60	0	Spot (Block24, Row2, Column8)	3017.56	2950.50	600.14	0.01	0.20	2697.00	2787.19	2697.00	532.73	0.01	0.19	24.00	1.00	0.00	253.50	320.56	4936725.00	0.43	2833.97	2785.50
24	1	3	18373.00	26051.00	153.95	0	Spot (Block24, Row3, Column1)	18435.87	16687.50	10166.93	0.04	0.55	2483.00	2523.41	2483.00	289.69	0.01	0.11	100.00	100.00	0.00	14204.50	15952.87	11983315.00	54.93	5610.57	5187.50
24	2	3	18669.00	26048.00	179.25	0	Spot (Block24, Row3, Column2)	3203.37	3174.00	388.97	0.00	0.12	2468.00	2496.17	2468.00	277.90	0.00	0.11	90.00	62.00	0.00	706.00	735.37	2886236.00	2.54	2747.75	2757.00
24	3	3	18960.00	26048.00	151.05	0	Spot (Block24, Row3, Column3)	6948.63	6766.50	2670.37	0.01	0.38	2488.00	2518.50	2488.00	299.81	0.01	0.12	100.00	100.00	0.00	4278.50	4460.63	4349840.00	14.78	3617.24	3497.50
24	4	3	19270.00	26057.00	151.50	0	Spot (Block24, Row3, Column4)	14380.04	13598.50	6642.20	0.02	0.46	2507.00	2557.83	2507.00	295.17	0.01	0.12	100.00	100.00	0.00	11091.50	11873.04	9088185.00	40.05	5042.07	4875.50
24	5	3	19575.00	26043.00	149.95	0	Spot (Block24, Row3, Column5)	5767.83	4367.50	6110.80	0.12	1.06	2504.00	2578.52	2504.00	437.29	0.01	0.17	97.00	81.00	0.33	1863.50	3263.83	3541445.00	7.29	3641.64	3327.00
24	6	3	19873.00	26060.00	198.25	0	Spot (Block24, Row3, Column6)	11097.48	9982.50	4506.21	0.05	0.41	2544.00	2627.14	2544.00	462.60	0.01	0.18	100.00	100.00	0.00	7438.50	8553.48	12340396.00	18.31	5062.88	5048.00
24	7	3	20177.00	26065.00	148.75	0	Spot (Block24, Row3, Column7)	15950.52	15280.00	8229.12	0.02	0.52	2578.00	2631.39	2578.00	294.90	0.01	0.11	100.00	100.00	0.00	12702.00	13372.52	9602211.00	45.17	5719.49	5344.00
24	8	3	20472.00	26063.00	166.40	0	Spot (Block24, Row3, Column8)	4201.17	4172.50	643.95	0.00	0.15	2685.00	2709.31	2685.00	260.89	0.00	0.10	99.00	96.00	0.00	1487.50	1516.17	3226495.00	5.72	3168.29	3156.00
24	1	4	18371.00	26351.00	148.00	0	Spot (Block24, Row4, Column1)	14715.61	13855.00	6536.70	0.03	0.44	2513.00	2572.29	2513.00	306.67	0.01	0.12	100.00	100.00	0.00	11342.00	12202.61	8814650.00	39.60	5373.79	5015.00
24	2	4	18668.00	26356.00	188.40	0	Spot (Block24, Row4, Column2)	4365.73	4244.00	894.10	0.01	0.20	2497.00	2538.54	2497.00	319.22	0.01	0.13	99.00	94.00	0.00	1747.00	1868.73	4378825.00	5.72	3146.69	3133.00
24	3	4	18970.00	26354.00	152.05	0	Spot (Block24, Row4, Column3)	44766.33	46134.00	18658.27	0.01	0.42	2496.00	2544.88	2496.00	354.49	0.01	0.14	100.00	100.00	29.97	43638.00	42270.33	28382028.00	119.11	10953.56	8946.00
24	4	4	19255.00	26351.00	207.35	0	Spot (Block24, Row4, Column4)	3123.17	3072.50	362.07	0.01	0.12	2484.00	2523.58	2484.00	310.15	0.01	0.12	82.00	45.00	0.00	588.50	639.17	3829004.00	1.93	2671.81	2620.00
24	5	4	19543.00	26356.00	184.15	0	Spot (Block24, Row4, Column5)	3336.30	3215.00	663.52	0.02	0.20	2488.00	2539.62	2488.00	428.46	0.01	0.17	71.00	39.00	0.00	727.00	848.30	3182834.00	1.86	2754.74	2722.50
24	6	4	19874.00	26356.00	190.05	0	Spot (Block24, Row4, Column6)	4936.68	4874.00	717.51	0.01	0.15	2541.00	2602.04	2541.00	434.45	0.01	0.17	100.00	99.00	0.00	2333.00	2395.68	5010729.00	5.37	3327.95	3321.00
24	7	4	20162.00	26363.00	149.85	0	Spot (Block24, Row4, Column7)	13450.75	11766.50	7674.62	0.06	0.57	2609.00	2666.42	2609.00	304.95	0.01	0.11	100.00	100.00	0.00	9157.50	10841.75	8312564.00	35.36	4733.08	4273.00
24	8	4	20476.00	26370.00	155.00	0	Spot (Block24, Row4, Column8)	6479.92	6319.00	1918.63	0.01	0.30	2706.00	2746.53	2706.00	297.04	0.01	0.11	100.00	100.00	0.00	3613.00	3773.92	4270268.00	12.57	3644.17	3511.00
24	1	5	18374.00	26653.00	145.55	0	Spot (Block24, Row5, Column1)	20631.51	19455.00	8650.00	0.03	0.42	2559.00	2605.56	2559.00	338.87	0.01	0.13	100.00	100.00	0.00	16896.00	18072.51	11925010.00	53.19	6891.21	6240.00
24	2	5	18662.00	26650.00	162.40	0	Spot (Block24, Row5, Column2)	4432.09	4421.00	771.03	0.00	0.17	2530.50	2573.36	2530.50	320.24	0.01	0.12	100.00	97.00	0.00	1890.50	1901.59	3226563.00	5.80	3110.30	3081.50
24	3	5	18968.00	26653.00	161.80	0	Spot (Block24, Row5, Column3)	9002.36	8321.00	3361.56	0.03	0.37	2522.00	2585.26	2522.00	355.71	0.01	0.14	100.00	100.00	0.00	5799.00	6480.36	6490699.00	18.04	3995.52	3979.50
24	4	5	19269.00	26655.00	152.15	0	Spot (Block24, Row5, Column4)	10276.92	9271.00	4714.22	0.04	0.46	2501.00	2567.11	2501.00	336.13	0.01	0.13	100.00	100.00	0.00	6770.00	7775.92	6556673.00	22.94	4133.92	3940.50
24	5	5	19570.00	26659.00	150.80	0	Spot (Block24, Row5, Column5)	53518.36	65535.00	16004.07	0.09	0.30	2529.00	2617.00	2529.00	440.78	0.01	0.17	100.00	100.00	54.27	63006.00	50989.36	33235152.00	115.48	13905.67	11596.00
24	6	5	19870.00	26658.00	164.90	0	Spot (Block24, Row5, Column6)	5250.99	5033.00	1358.01	0.02	0.26	2603.00	2670.59	2603.00	405.99	0.01	0.15	99.00	96.00	0.00	2430.00	2647.99	3980248.00	6.36	3204.54	3229.00
24	7	5	20170.00	26663.00	192.65	0	Spot (Block24, Row5, Column7)	9831.51	9135.50	3766.69	0.03	0.38	2678.00	2758.03	2678.00	426.94	0.01	0.15	100.00	100.00	0.00	6457.50	7153.51	10303424.00	16.57	4678.85	4563.50
24	8	5	20471.00	26663.00	148.65	0	Spot (Block24, Row5, Column8)	26572.37	24581.00	15871.58	0.03	0.60	2718.00	2772.37	2718.00	339.34	0.01	0.12	100.00	100.00	0.33	21863.00	23854.37	16155998.00	70.14	7510.60	6672.00
24	1	6	18365.00	26956.00	193.70	0	Spot (Block24, Row6, Column1)	10545.56	9470.00	4594.68	0.05	0.44	2586.00	2649.50	2586.00	379.20	0.01	0.14	100.00	100.00	0.00	6884.00	7959.56	11231026.00	20.82	4809.61	4820.00
24	2	6	18666.00	26954.00	208.50	0	Spot (Block24, Row6, Column2)	6765.53	6534.00	1877.53	0.02	0.28	2502.00	2567.78	2502.00	343.60	0.01	0.13	100.00	100.00	0.00	4032.00	4263.53	8355429.00	12.22	3904.92	3860.50
24	3	6	18955.00	26953.00	148.20	0	Spot (Block24, Row6, Column3)	31640.38	31019.00	16319.41	0.01	0.52	2506.00	2564.62	2506.00	337.55	0.01	0.13	100.00	100.00	2.34	28513.00	29134.38	18952608.00	86.14	9172.18	7462.00
24	4	6	19271.00	26953.00	175.45	0	Spot (Block24, Row6, Column4)	4271.17	4031.00	997.05	0.03	0.23	2501.00	2567.30	2501.00	353.96	0.01	0.14	98.00	86.00	0.00	1530.00	1770.17	3668935.00	4.81	2977.59	2954.00
24	5	6	19569.00	26956.00	151.90	0	Spot (Block24, Row6, Column5)	55249.40	65535.00	14787.02	0.07	0.27	2547.00	2628.82	2547.00	441.35	0.01	0.17	100.00	100.00	59.53	62988.00	52702.40	35083648.00	119.23	14084.87	12414.00
24	6	6	19873.00	26953.00	186.95	0	Spot (Block24, Row6, Column6)	4939.33	4455.50	1492.48	0.04	0.30	2627.00	2717.69	2627.00	432.92	0.01	0.16	99.00	86.00	0.00	1828.50	2312.33	4860296.00	5.13	3236.31	3201.00
24	7	6	20163.00	26960.00	154.45	0	Spot (Block24, Row6, Column7)	21957.09	20083.00	11421.66	0.04	0.52	2683.00	2773.36	2683.00	453.55	0.01	0.16	100.00	100.00	0.00	17400.00	19274.09	14447768.00	42.30	6286.31	5717.00
24	8	6	20477.00	26965.00	152.40	0	Spot (Block24, Row6, Column8)	27867.73	25501.50	15602.06	0.04	0.56	2737.00	2789.72	2737.00	343.57	0.01	0.12	100.00	100.00	0.47	22764.50	25130.73	17779608.00	72.99	7659.93	7096.00
24	1	7	18366.00	27253.00	173.35	0	Spot (Block24, Row7, Column1)	5296.97	5064.00	1209.24	0.02	0.23	2611.00	2659.96	2611.00	342.39	0.01	0.13	100.00	99.00	0.00	2453.00	2685.97	4444160.00	7.70	3442.30	3469.00
24	2	7	18667.00	27251.00	205.70	0	Spot (Block24, Row7, Column2)	3154.88	3071.50	453.00	0.01	0.14	2494.00	2557.09	2494.00	296.92	0.01	0.12	76.00	48.00	0.00	577.50	660.88	3804789.00	2.01	2703.65	2717.50
24	3	7	18955.00	27258.00	216.95	0	Spot (Block24, Row7, Column3)	2893.50	2857.00	328.03	0.01	0.11	2490.00	2545.87	2490.00	308.31	0.01	0.12	53.00	28.00	0.00	367.00	403.50	3894656.00	1.13	2694.60	2691.50
24	4	7	19270.00	27265.00	208.80	0	Spot (Block24, Row7, Column4)	3072.56	2989.00	367.95	0.01	0.12	2526.00	2566.71	2526.00	288.37	0.01	0.11	73.00	41.00	0.00	463.00	546.56	3806907.00	1.75	2690.76	2690.00
24	5	7	19566.00	27257.00	179.80	0	Spot (Block24, Row7, Column5)	7188.59	6730.50	2262.53	0.03	0.31	2575.00	2632.14	2575.00	380.81	0.01	0.14	100.00	99.00	0.00	4155.50	4613.59	6541621.00	11.97	3835.93	3862.00
24	6	7	19866.00	27259.00	197.90	0	Spot (Block24, Row7, Column6)	7809.36	7864.00	2305.34	0.00	0.30	2645.00	2743.78	2645.00	480.43	0.02	0.18	100.00	100.00	0.00	5219.00	5164.36	8644963.00	10.54	4139.35	4142.00
24	7	7	20162.00	27266.00	154.85	0	Spot (Block24, Row7, Column7)	23040.44	20373.00	11618.97	0.05	0.50	2696.00	2747.05	2696.00	357.90	0.01	0.13	100.00	100.00	0.00	17677.00	20344.44	15206691.00	56.70	7782.74	6171.00
24	8	7	20472.00	27263.00	192.40	0	Spot (Block24, Row7, Column8)	6973.09	6953.00	1127.02	0.00	0.16	2801.00	2839.42	2801.00	319.09	0.01	0.11	100.00	100.00	0.00	4152.00	4172.09	7245038.00	12.95	4111.68	3994.00
24	1	8	18356.00	27562.00	146.75	0	Spot (Block24, Row8, Column1)	6906.18	6415.00	3895.09	0.03	0.56	2706.00	2738.99	2706.00	345.07	0.01	0.13	100.00	99.00	0.00	3709.00	4200.18	4060836.00	12.08	3825.84	3667.00
24	2	8	18668.00	27553.00	167.45	0	Spot (Block24, Row8, Column2)	5031.94	4728.00	1380.84	0.03	0.27	2636.00	2675.61	2636.00	332.49	0.01	0.12	99.00	97.00	0.00	2092.00	2395.94	3899756.00	7.09	3291.74	3285.50
24	3	8	18952.00	27557.00	153.60	0	Spot (Block24, Row8, Column3)	12143.17	10716.50	6299.79	0.05	0.52	2665.00	2705.56	2665.00	333.59	0.01	0.12	100.00	100.00	0.00	8051.50	9478.17	7844490.00	28.29	4611.03	4286.00
24	4	8	19265.00	27557.00	155.10	0	Spot (Block24, Row8, Column4)	6491.12	6223.00	1542.28	0.02	0.24	2682.00	2714.73	2682.00	330.72	0.01	0.12	100.00	99.00	0.00	3541.00	3809.12	4284140.00	11.42	3770.64	3716.00
24	5	8	19552.00	27560.00	196.00	0	Spot (Block24, Row8, Column5)	3134.97	3099.50	363.39	0.00	0.12	2701.50	2758.19	2701.50	412.12	0.01	0.15	48.00	18.00	0.00	398.00	433.47	3404580.00	0.91	2836.94	2810.00
24	6	8	19868.00	27559.00	180.60	0	Spot (Block24, Row8, Column6)	17879.00	15738.00	9115.30	0.06	0.51	2751.00	2855.39	2751.00	513.66	0.02	0.18	100.00	100.00	0.00	12987.00	15128.00	16359287.00	29.25	6023.77	5973.00
24	7	8	20162.00	27561.00	149.85	0	Spot (Block24, Row8, Column7)	9153.24	8987.00	3224.78	0.01	0.35	2787.50	2859.45	2787.50	431.68	0.01	0.15	100.00	100.00	0.00	6199.50	6365.74	5656704.00	14.58	4347.43	4146.00
24	8	8	20455.00	27569.00	154.70	0	Spot (Block24, Row8, Column8)	5039.78	4743.50	1562.20	0.03	0.31	2877.00	2904.40	2877.00	331.70	0.00	0.11	99.00	96.00	0.00	1866.50	2162.78	3346414.00	6.44	3584.11	3556.00
25	1	1	4850.00	29872.00	154.65	0	Spot (Block25, Row1, Column1)	60057.80	65535.00	9567.73	0.04	0.16	2915.00	3024.92	2915.00	583.05	0.02	0.19	100.00	100.00	68.09	62620.00	57142.80	39518380.00	97.82	17053.68	14797.00
25	2	1	5149.00	29881.00	156.90	0	Spot (Block25, Row1, Column2)	63869.04	65535.00	6404.66	0.01	0.10	2911.00	3061.75	2911.00	710.17	0.02	0.23	100.00	100.00	90.81	62624.00	60958.04	43112004.00	85.62	19514.21	18148.00
25	3	1	5451.00	29882.00	145.55	0	Spot (Block25, Row1, Column3)	8940.52	8405.50	3097.25	0.03	0.35	2879.00	2987.95	2879.00	619.47	0.02	0.21	100.00	100.00	0.00	5526.50	6061.52	5149742.00	9.61	4326.17	4334.00
25	4	1	5743.00	29884.00	149.75	0	Spot (Block25, Row1, Column4)	63606.25	65535.00	5667.65	0.01	0.09	2870.00	2960.25	2870.00	529.14	0.01	0.18	100.00	100.00	84.20	62665.00	60736.25	39054580.00	114.61	19581.82	17129.00
25	5	1	6045.00	29885.00	138.90	0	Spot (Block25, Row1, Column5)	20513.17	19208.00	8235.86	0.03	0.40	2882.50	2977.99	2882.50	522.71	0.01	0.18	100.00	100.00	0.00	16325.50	17630.67	10646333.00	33.55	6873.18	6377.00
25	6	1	6338.00	29885.00	144.40	0	Spot (Block25, Row1, Column6)	59485.61	65535.00	10833.42	0.04	0.18	2924.00	3024.65	2924.00	564.09	0.01	0.19	100.00	100.00	69.00	62611.00	56561.61	33966544.00	100.09	16714.85	13566.00
25	7	1	6638.00	29888.00	147.25	0	Spot (Block25, Row1, Column7)	62157.00	65535.00	7305.33	0.02	0.12	2978.00	3131.54	2978.00	747.58	0.02	0.24	100.00	100.00	76.53	62557.00	59179.00	36548616.00	78.96	19587.95	16829.00
25	8	1	6934.00	29894.00	160.30	0	Spot (Block25, Row1, Column8)	63440.31	65535.00	7181.06	0.01	0.11	3061.00	3227.58	3061.00	769.65	0.02	0.24	100.00	100.00	89.55	62474.00	60379.31	44916168.00	78.23	18126.42	15793.00
25	1	2	4835.00	30177.00	211.70	0	Spot (Block25, Row2, Column1)	3187.15	3146.00	281.69	0.01	0.09	2801.00	2854.34	2801.00	386.94	0.01	0.14	45.00	10.00	0.00	345.00	386.15	4073178.00	0.86	2982.04	3001.00
25	2	2	5141.00	30182.00	129.75	0	Spot (Block25, Row2, Column2)	10363.44	10137.50	2583.91	0.01	0.25	2716.50	2832.44	2716.50	550.05	0.02	0.19	100.00	100.00	0.00	7421.00	7646.94	4684273.00	13.69	4789.46	4655.00
25	3	2	5437.00	30173.00	183.65	0	Spot (Block25, Row2, Column3)	3274.19	3262.00	344.78	0.00	0.11	2705.00	2763.58	2705.00	345.27	0.01	0.12	71.00	36.00	0.00	557.00	569.19	3090833.00	1.48	2954.06	2863.00
25	4	2	5749.00	30186.00	186.45	0	Spot (Block25, Row2, Column4)	6287.43	5926.00	1913.95	0.03	0.30	2736.00	2833.20	2736.00	490.20	0.02	0.17	100.00	99.00	0.00	3190.00	3551.43	6155392.00	7.05	3865.17	3896.00
25	5	2	6048.00	30181.00	168.10	0	Spot (Block25, Row2, Column5)	9301.84	9108.00	2710.92	0.01	0.29	2792.00	2839.17	2792.00	368.17	0.01	0.13	100.00	100.00	0.00	6316.00	6509.84	7357755.00	17.55	4558.01	4217.00
25	6	2	6340.00	30184.00	145.65	0	Spot (Block25, Row2, Column6)	7258.91	7132.00	2134.63	0.01	0.29	2855.00	2982.18	2855.00	739.47	0.02	0.25	100.00	94.00	0.00	4277.00	4403.91	4210169.00	5.78	3975.95	3842.00
25	7	2	6649.00	30190.00	147.20	0	Spot (Block25, Row2, Column7)	6917.36	6631.50	2023.96	0.02	0.29	2915.00	2977.27	2915.00	495.48	0.01	0.17	99.00	98.00	0.00	3716.50	4002.36	4067409.00	7.95	3972.63	3934.50
25	8	2	6953.00	30182.00	219.80	0	Spot (Block25, Row2, Column8)	3509.18	3504.50	399.79	0.00	0.11	2994.00	3099.13	2994.00	655.23	0.01	0.21	38.00	0.00	0.00	510.50	515.18	4849686.00	0.63	3112.12	3079.50
25	1	3	4848.00	30475.00	142.70	0	Spot (Block25, Row3, Column1)	24083.19	23929.00	9895.51	0.00	0.41	2819.00	2887.56	2819.00	425.39	0.01	0.15	100.00	100.00	0.00	21110.00	21264.19	13366169.00	49.83	7290.03	6503.00
25	2	3	5144.00	30485.00	182.95	0	Spot (Block25, Row3, Column2)	3460.86	3454.00	350.31	0.00	0.10	2780.00	2885.68	2780.00	532.17	0.02	0.18	63.00	15.00	0.00	674.00	680.86	3270517.00	1.08	3105.47	3089.00
25	3	3	5440.00	30469.00	147.55	0	Spot (Block25, Row3, Column3)	5693.91	4895.00	3548.69	0.07	0.62	2732.00	2800.02	2732.00	459.16	0.01	0.16	97.00	90.00	0.00	2163.00	2961.91	3376490.00	6.30	3601.14	3551.50
25	4	3	5745.00	30484.00	151.40	0	Spot (Block25, Row3, Column4)	64618.21	65535.00	4336.48	0.01	0.07	2782.00	2842.02	2782.00	473.77	0.01	0.17	100.00	100.00	94.26	62753.00	61836.21	40515980.00	130.39	20245.27	16591.50
25	5	3	6039.00	30488.00	188.70	0	Spot (Block25, Row3, Column5)	3758.04	3677.50	640.16	0.01	0.17	2804.00	2941.39	2804.00	743.20	0.02	0.25	56.00	18.00	0.00	873.50	954.04	3758041.00	1.10	3130.78	3112.00
25	6	3	6348.00	30484.00	230.15	0	Spot (Block25, Row3, Column6)	39939.26	31302.00	17184.32	0.11	0.43	2953.00	3173.90	2953.00	971.62	0.03	0.31	100.00	100.00	23.49	28349.00	36986.26	60708024.00	37.84	14273.95	13652.50
25	7	3	6649.00	30490.00	144.25	0	Spot (Block25, Row3, Column7)	13049.25	12543.00	4854.14	0.02	0.37	3020.00	3135.75	3020.00	719.01	0.02	0.23	100.00	100.00	0.00	9523.00	10029.25	7411971.00	13.79	5251.66	4981.50
25	8	3	6946.00	30495.00	156.05	0	Spot (Block25, Row3, Column8)	7438.34	7211.00	1774.63	0.01	0.24	3025.00	3058.11	3025.00	365.97	0.00	0.12	100.00	100.00	0.00	4186.00	4413.34	4976247.00	11.97	4337.36	4208.00
25	1	4	4845.00	30774.00	151.15	0	Spot (Block25, Row4, Column1)	64533.38	65535.00	4218.60	0.01	0.07	2903.00	3039.96	2903.00	641.72	0.02	0.21	100.00	100.00	91.53	62632.00	61630.38	40398252.00	95.83	19413.80	16158.00
25	2	4	5145.00	30780.00	178.55	0	Spot (Block25, Row4, Column2)	19472.86	17949.00	9780.99	0.04	0.50	2899.00	3091.17	2899.00	766.14	0.03	0.25	100.00	100.00	0.00	15050.00	16573.86	17233482.00	21.38	6734.52	6784.50
25	3	4	5447.00	30778.00	161.60	0	Spot (Block25, Row4, Column3)	65049.91	65535.00	2893.61	0.00	0.04	2902.00	3132.37	2902.00	909.60	0.03	0.29	100.00	100.00	96.27	62633.00	62147.91	47096600.00	68.07	21675.77	19436.50
25	4	4	5726.00	30782.00	190.00	0	Spot (Block25, Row4, Column4)	3925.63	3881.00	593.94	0.00	0.15	2859.00	2937.57	2859.00	514.08	0.01	0.18	81.00	49.00	0.00	1022.00	1066.63	3996287.00	1.92	3274.70	3246.50
25	5	4	6052.00	30791.00	161.35	0	Spot (Block25, Row4, Column5)	3972.67	3678.50	1300.33	0.03	0.33	2833.00	2900.89	2833.00	413.69	0.01	0.14	83.00	51.00	0.00	845.50	1139.67	2852379.00	2.59	3328.62	3301.00
25	6	4	6344.00	30782.00	173.15	0	Spot (Block25, Row4, Column6)	16372.97	16590.50	5619.85	0.01	0.34	2918.00	3035.45	2918.00	619.98	0.02	0.20	100.00	100.00	0.00	13672.50	13454.97	13720551.00	21.51	6260.63	5798.00
25	7	4	6633.00	30788.00	141.70	0	Spot (Block25, Row4, Column7)	17048.54	16344.50	6522.12	0.02	0.38	3039.00	3161.09	3039.00	721.01	0.02	0.23	100.00	100.00	0.00	13305.50	14009.54	9274403.00	19.26	6329.19	5978.00
25	8	4	6948.00	30796.00	161.15	0	Spot (Block25, Row4, Column8)	5580.29	5429.00	1098.24	0.01	0.20	3113.00	3192.74	3113.00	607.25	0.01	0.19	98.00	86.00	0.00	2316.00	2467.29	4017812.00	3.93	3835.24	3796.00
25	1	5	4845.00	31079.00	153.40	0	Spot (Block25, Row5, Column1)	64398.57	65535.00	4892.27	0.01	0.08	2963.00	3112.27	2963.00	745.10	0.02	0.24	100.00	100.00	93.39	62572.00	61435.57	41923852.00	82.25	18648.57	15679.00
25	2	5	5143.00	31078.00	154.95	0	Spot (Block25, Row5, Column2)	7786.54	7747.00	2032.14	0.00	0.26	2957.00	3193.22	2957.00	880.43	0.03	0.28	100.00	95.00	0.00	4790.00	4829.54	5146903.00	5.22	4119.36	4005.00
25	3	5	5445.00	31083.00	155.80	0	Spot (Block25, Row5, Column3)	53266.85	65535.00	15578.57	0.09	0.29	2942.50	3262.48	2942.50	1057.07	0.04	0.32	100.00	100.00	52.17	62592.50	50324.35	35529272.00	47.30	12513.42	11785.00
25	4	5	5741.00	31083.00	141.55	0	Spot (Block25, Row5, Column4)	54111.48	65535.00	14882.93	0.08	0.28	2908.00	3094.12	2908.00	819.48	0.03	0.26	100.00	100.00	51.47	62627.00	51203.48	29436840.00	62.26	15293.23	13909.00
25	5	5	6044.00	31084.00	157.60	0	Spot (Block25, Row5, Column5)	65142.91	65535.00	2529.45	0.00	0.04	2942.00	3047.57	2942.00	584.95	0.02	0.19	100.00	100.00	96.04	62593.00	62200.91	44362744.00	106.15	22639.55	20675.50
25	6	5	6346.00	31087.00	145.60	0	Spot (Block25, Row5, Column6)	7950.65	7731.00	2340.83	0.01	0.29	3035.50	3121.30	3035.50	543.92	0.01	0.17	99.00	99.00	0.00	4695.50	4915.15	4587527.00	8.88	4069.71	3975.00
25	7	5	6644.00	31093.00	172.65	0	Spot (Block25, Row5, Column7)	15723.50	14503.00	7028.84	0.04	0.45	3144.00	3264.44	3144.00	622.87	0.02	0.19	100.00	100.00	0.00	11359.00	12579.50	13066225.00	20.00	5957.56	5895.00
25	8	5	6945.00	31090.00	139.10	0	Spot (Block25, Row5, Column8)	31271.21	29662.00	13462.26	0.02	0.43	3257.00	3338.54	3257.00	536.00	0.01	0.16	100.00	100.00	0.19	26405.00	28014.21	16198485.00	52.11	9515.34	8546.00
25	1	6	4841.00	31379.00	230.40	0	Spot (Block25, Row6, Column1)	34649.04	25133.50	18153.03	0.14	0.52	3015.00	3323.11	3015.00	1049.69	0.04	0.32	100.00	100.00	17.69	22118.50	31634.04	52874700.00	29.84	12528.76	12796.00
25	2	6	5141.00	31375.00	216.95	0	Spot (Block25, Row6, Column2)	7606.00	6577.50	2612.67	0.06	0.34	2963.00	3112.15	2963.00	752.37	0.02	0.24	100.00	98.00	0.00	3614.50	4643.00	10252884.00	5.97	4554.22	4457.00
25	3	6	5433.00	31378.00	148.80	0	Spot (Block25, Row6, Column3)	64556.10	65535.00	4110.97	0.01	0.06	2890.00	3101.61	2890.00	848.09	0.03	0.27	100.00	100.00	89.27	62645.00	61666.10	39121336.00	72.46	22571.10	17478.00
25	4	6	5742.00	31381.00	153.60	0	Spot (Block25, Row6, Column4)	5302.75	5167.00	1189.22	0.01	0.22	2896.00	2998.26	2896.00	542.14	0.02	0.18	99.00	87.00	0.00	2271.00	2406.75	3414973.00	4.25	3537.67	3548.50
25	5	6	6039.00	31383.00	152.65	0	Spot (Block25, Row6, Column5)	64576.65	65535.00	4377.37	0.01	0.07	2997.00	3093.43	2997.00	582.52	0.01	0.19	100.00	100.00	93.59	62538.00	61579.65	41329432.00	105.55	19199.29	15747.00
25	6	6	6344.00	31383.00	143.95	0	Spot (Block25, Row6, Column6)	7506.70	7350.00	1827.61	0.01	0.24	3105.00	3161.20	3105.00	508.32	0.01	0.16	100.00	100.00	0.00	4245.00	4401.70	4271310.00	8.55	4217.54	4194.50
25	7	6	6640.00	31389.00	141.00	0	Spot (Block25, Row6, Column7)	17290.53	17010.00	6525.59	0.01	0.38	3137.00	3213.62	3137.00	550.72	0.01	0.17	100.00	100.00	0.00	13873.00	14153.53	9285015.00	25.56	6600.98	5838.00
25	8	6	6950.00	31392.00	140.95	0	Spot (Block25, Row6, Column8)	23738.35	22805.00	10248.61	0.02	0.43	3197.00	3261.75	3197.00	460.82	0.01	0.14	100.00	100.00	0.00	19608.00	20541.35	12771231.00	44.44	8050.94	7162.50
25	1	7	4843.00	31676.00	162.80	0	Spot (Block25, Row7, Column1)	30670.55	27258.00	15778.65	0.05	0.51	3044.00	3327.18	3044.00	984.95	0.04	0.30	100.00	100.00	1.78	24214.00	27626.55	22358848.00	27.76	8296.74	8135.00
25	2	7	5143.00	31675.00	147.80	0	Spot (Block25, Row7, Column2)	7204.47	6937.00	2011.18	0.02	0.28	2979.00	3115.56	2979.00	711.14	0.02	0.23	99.00	96.00	0.00	3958.00	4225.47	4301069.00	5.75	4073.42	4123.50
25	3	7	5438.00	31681.00	209.25	0	Spot (Block25, Row7, Column3)	3611.95	3600.00	411.61	0.00	0.11	2901.00	2960.91	2901.00	456.44	0.01	0.15	68.00	29.00	0.00	699.00	710.95	4525779.00	1.43	3187.11	3215.00
25	4	7	5744.00	31685.00	148.55	0	Spot (Block25, Row7, Column4)	6469.91	6432.00	1560.80	0.00	0.24	2913.00	2965.26	2913.00	380.63	0.01	0.13	100.00	100.00	0.00	3519.00	3556.91	3849598.00	9.21	3894.47	3935.00
25	5	7	6039.00	31685.00	185.35	0	Spot (Block25, Row7, Column5)	6786.98	6378.50	2133.06	0.03	0.31	3018.00	3085.34	3018.00	504.54	0.01	0.16	99.00	96.00	0.00	3360.50	3768.98	6569792.00	7.34	4049.39	4035.00
25	6	7	6338.00	31684.00	206.20	0	Spot (Block25, Row7, Column6)	8792.19	7968.00	3184.21	0.04	0.36	3170.00	3323.43	3170.00	875.48	0.02	0.26	100.00	98.00	0.00	4798.00	5622.19	10664930.00	6.25	5026.79	5048.00
25	7	7	6624.00	31690.00	145.60	0	Spot (Block25, Row7, Column7)	53163.19	65535.00	15475.02	0.09	0.29	3170.00	3285.08	3170.00	697.15	0.02	0.21	100.00	100.00	50.94	62365.00	49993.19	30994356.00	71.55	14064.59	12773.00
25	8	7	6944.00	31692.00	175.00	0	Spot (Block25, Row7, Column8)	27179.14	27901.00	7894.92	0.01	0.29	3186.00	3263.45	3186.00	486.41	0.01	0.15	100.00	100.00	0.00	24715.00	23993.14	23156626.00	49.17	9517.33	9281.00
25	1	8	4828.00	31985.00	144.35	0	Spot (Block25, Row8, Column1)	6628.25	6374.00	1719.30	0.02	0.26	3047.00	3160.82	3047.00	612.88	0.02	0.19	99.00	96.00	0.00	3327.00	3581.25	3784728.00	5.66	3982.72	3950.00
25	2	8	5138.00	31978.00	159.00	0	Spot (Block25, Row8, Column2)	5337.91	4991.00	1362.33	0.03	0.26	2986.00	3028.91	2986.00	361.52	0.01	0.12	99.00	92.00	0.00	2005.00	2351.91	3752553.00	6.39	3587.46	3552.00
25	3	8	5429.00	31982.00	139.55	0	Spot (Block25, Row8, Column3)	16225.19	15377.00	6229.29	0.02	0.38	3001.00	3048.34	3001.00	400.64	0.01	0.13	100.00	100.00	0.00	12376.00	13224.19	8566901.00	32.89	6288.09	5843.00
25	4	8	5740.00	31984.00	145.20	0	Spot (Block25, Row8, Column4)	12606.86	12262.00	3806.66	0.01	0.30	3043.00	3078.24	3043.00	401.19	0.01	0.13	100.00	100.00	0.00	9219.00	9563.86	7274156.00	23.75	5559.56	5405.00
25	5	8	6028.00	31995.00	205.70	0	Spot (Block25, Row8, Column5)	3711.86	3754.50	462.11	0.00	0.12	3086.00	3215.73	3086.00	816.10	0.02	0.25	34.00	1.00	0.00	668.50	625.86	4476502.00	0.61	3340.01	3372.00
25	6	8	6345.00	31985.00	221.95	0	Spot (Block25, Row8, Column6)	42737.31	34955.50	18960.32	0.09	0.44	3253.00	3501.08	3253.00	1135.99	0.03	0.32	100.00	100.00	32.70	31702.50	39484.31	60516452.00	34.54	14824.84	14623.00
25	7	8	6638.00	31988.00	140.90	0	Spot (Block25, Row8, Column7)	40607.90	40624.50	18537.06	0.00	0.46	3323.00	3448.58	3323.00	831.11	0.02	0.24	100.00	100.00	14.63	37301.50	37284.90	21928344.00	44.71	11303.75	10126.00
25	8	8	6923.00	31988.00	143.10	0	Spot (Block25, Row8, Column8)	21977.88	20395.00	11112.72	0.03	0.51	3343.00	3395.28	3343.00	498.51	0.01	0.15	100.00	100.00	0.90	17052.00	18634.88	12197725.00	37.28	7581.77	6692.00
26	1	1	9351.00	29898.00	154.35	0	Spot (Block26, Row1, Column1)	57483.30	65535.00	11848.65	0.06	0.21	5131.00	5204.19	5131.00	795.20	0.01	0.15	100.00	100.00	61.31	60404.00	52352.30	37594392.00	65.74	19197.08	16429.00
26	2	1	9643.00	29904.00	148.70	0	Spot (Block26, Row1, Column2)	14350.41	13506.00	5078.93	0.03	0.35	5272.00	5333.23	5272.00	810.50	0.01	0.15	100.00	100.00	0.00	8234.00	9078.41	8681996.00	11.13	7470.10	7219.00
26	3	1	9952.00	29907.00	145.20	0	Spot (Block26, Row1, Column3)	23744.19	21380.50	12960.86	0.05	0.55	5284.00	5325.96	5284.00	728.61	0.00	0.14	100.00	99.00	0.00	16096.50	18460.19	13581674.00	25.28	8955.06	8311.50
26	4	1	10241.00	29910.00	147.70	0	Spot (Block26, Row1, Column4)	12781.19	12116.00	3996.24	0.02	0.31	5331.00	5376.30	5331.00	792.32	0.00	0.15	99.00	97.00	0.00	6785.00	7450.19	7630371.00	9.35	7272.34	7266.00
26	5	1	10548.00	29911.00	147.35	0	Spot (Block26, Row1, Column5)	45244.20	54399.50	21560.38	0.08	0.48	5216.00	5278.83	5216.00	781.46	0.01	0.15	100.00	100.00	40.88	49183.50	40028.20	26784720.00	51.14	12891.83	11623.00
26	6	1	10839.00	29911.00	145.95	0	Spot (Block26, Row1, Column6)	39200.18	37666.50	18176.01	0.02	0.46	5334.50	5394.65	5334.50	816.88	0.00	0.15	100.00	100.00	11.86	32332.00	33865.68	22814572.00	41.38	12416.72	10764.00
26	7	1	11137.00	29912.00	150.40	0	Spot (Block26, Row1, Column7)	59829.15	65535.00	10423.34	0.04	0.17	5406.00	5501.68	5406.00	897.50	0.01	0.16	100.00	100.00	70.78	60129.00	54423.15	36855060.00	60.53	21236.04	18083.00
26	8	1	11434.00	29920.00	160.85	0	Spot (Block26, Row1, Column8)	63927.70	65535.00	5898.79	0.01	0.09	5730.00	5854.56	5730.00	972.27	0.01	0.17	100.00	100.00	90.81	59805.00	58197.70	45900528.00	59.73	21419.72	18781.00
26	1	2	9330.00	30194.00	204.45	0	Spot (Block26, Row2, Column1)	6439.06	6350.00	766.30	0.01	0.12	5117.00	5201.06	5117.00	773.22	0.01	0.15	73.00	37.00	0.00	1233.00	1322.06	7713993.00	1.60	5899.00	5898.00
26	2	2	9648.00	30205.00	139.05	0	Spot (Block26, Row2, Column2)	24593.70	23255.00	7697.19	0.02	0.31	5153.00	5207.63	5153.00	790.02	0.00	0.15	100.00	100.00	0.00	18102.00	19440.70	12862504.00	24.54	10240.84	9953.50
26	3	2	9937.00	30181.00	187.65	0	Spot (Block26, Row2, Column3)	6696.98	6584.50	837.78	0.01	0.13	5202.00	5266.91	5202.00	813.69	0.01	0.15	79.00	40.00	0.00	1382.50	1494.98	6630011.00	1.76	5913.05	5922.50
26	4	2	10251.00	30211.00	169.70	0	Spot (Block26, Row2, Column4)	18951.01	18039.50	6386.44	0.02	0.34	5094.00	5187.73	5094.00	894.54	0.01	0.17	100.00	100.00	0.00	12945.50	13857.01	15198706.00	15.39	8788.51	8812.50
26	5	2	10554.00	30206.00	186.55	0	Spot (Block26, Row2, Column5)	6439.64	6399.00	894.79	0.00	0.14	4921.50	5001.95	4921.50	793.75	0.01	0.16	75.00	44.00	0.00	1477.50	1518.14	6297971.00	1.81	5379.27	5370.50
26	6	2	10839.00	30208.00	147.90	0	Spot (Block26, Row2, Column6)	15195.81	13953.00	5942.10	0.04	0.39	5075.00	5146.30	5075.00	858.96	0.01	0.17	99.00	98.00	0.00	8878.00	10120.81	9071899.00	11.70	7576.18	7491.00
26	7	2	11147.00	30210.00	155.20	0	Spot (Block26, Row2, Column7)	13847.71	12404.50	5712.81	0.05	0.41	5127.00	5186.93	5127.00	747.56	0.01	0.14	99.00	99.00	0.00	7277.50	8720.71	9139486.00	11.59	7064.19	7010.00
26	8	2	11467.00	30199.00	196.80	0	Spot (Block26, Row2, Column8)	6332.25	6397.00	765.60	0.00	0.12	5564.00	5639.91	5564.00	903.57	0.01	0.16	47.00	7.00	0.00	833.00	768.25	6940146.00	0.77	5846.08	5834.00
26	1	3	9348.00	30502.00	148.15	0	Spot (Block26, Row3, Column1)	47427.18	55726.50	19856.82	0.07	0.42	5016.00	5064.36	5016.00	719.38	0.00	0.14	100.00	100.00	43.36	50710.50	42411.18	28551344.00	58.89	14341.94	12291.00
26	2	3	9643.00	30509.00	187.00	0	Spot (Block26, Row3, Column2)	6160.20	6139.00	762.70	0.00	0.12	4947.00	4975.22	4947.00	717.19	0.00	0.14	70.00	32.00	0.00	1192.00	1213.20	6030840.00	1.65	5629.73	5626.00
26	3	3	9932.00	30499.00	151.35	0	Spot (Block26, Row3, Column3)	11620.54	10711.00	3710.47	0.04	0.32	5007.50	5048.30	5007.50	745.82	0.00	0.15	100.00	99.00	0.00	5703.50	6613.04	7297697.00	8.81	6758.08	6755.00
26	4	3	10247.00	30507.00	146.70	0	Spot (Block26, Row3, Column4)	34676.68	32508.50	17438.42	0.03	0.50	4957.00	5049.64	4957.00	816.21	0.01	0.16	100.00	100.00	5.74	27551.50	29719.68	20528620.00	36.30	11212.78	10278.50
26	5	3	10550.00	30512.00	163.85	0	Spot (Block26, Row3, Column5)	8141.25	7636.00	2017.08	0.03	0.25	4858.00	4957.75	4858.00	838.67	0.01	0.17	95.00	73.00	0.00	2778.00	3283.25	6065233.00	3.80	5777.85	5759.50
26	6	3	10845.00	30510.00	208.00	0	Spot (Block26, Row3, Column6)	33593.89	27915.00	15944.64	0.08	0.47	5112.00	5234.73	5112.00	995.15	0.01	0.19	100.00	100.00	7.42	22803.00	28481.89	41219788.00	28.50	13482.36	13418.00
26	7	3	11148.00	30515.00	146.65	0	Spot (Block26, Row3, Column7)	38767.28	37067.00	21001.45	0.02	0.54	5127.00	5209.01	5127.00	841.72	0.01	0.16	100.00	100.00	23.76	31940.00	33640.28	22678948.00	39.87	11609.21	10901.00
26	8	3	11453.00	30513.00	170.55	0	Spot (Block26, Row3, Column8)	8867.41	8614.00	1642.13	0.01	0.19	5466.00	5526.44	5466.00	806.42	0.00	0.15	97.00	86.00	0.00	3148.00	3401.41	7191472.00	4.14	6594.24	6657.50
26	1	4	9345.00	30801.00	143.95	0	Spot (Block26, Row4, Column1)	34495.59	32332.50	17772.92	0.03	0.52	4883.00	4948.64	4883.00	707.54	0.01	0.14	100.00	100.00	5.63	27449.50	29612.59	19593528.00	41.76	10919.45	9719.00
26	2	4	9642.00	30807.00	209.75	0	Spot (Block26, Row4, Column2)	6405.47	6346.00	813.37	0.00	0.13	4842.00	4901.43	4842.00	714.86	0.01	0.15	85.00	53.00	0.00	1504.00	1563.47	8070897.00	2.10	5672.02	5624.00
26	3	4	9944.00	30804.00	149.05	0	Spot (Block26, Row4, Column3)	58693.92	65535.00	11863.17	0.05	0.20	5004.00	5055.13	5004.00	759.64	0.00	0.15	100.00	100.00	68.05	60531.00	53689.92	35275328.00	70.61	20602.09	17662.00
26	4	4	10228.00	30818.00	202.20	0	Spot (Block26, Row4, Column4)	6316.02	6298.00	881.52	0.00	0.14	4999.00	5065.81	4999.00	765.01	0.01	0.15	68.00	41.00	0.00	1299.00	1317.02	7307635.00	1.63	5563.20	5539.00
26	5	4	10529.00	30820.00	189.30	0	Spot (Block26, Row4, Column5)	6684.17	6332.00	2206.19	0.02	0.33	4844.50	4935.47	4844.50	723.86	0.01	0.15	78.00	51.00	0.00	1487.50	1839.67	6744323.00	2.42	5572.97	5480.00
26	6	4	10848.00	30807.00	189.30	0	Spot (Block26, Row4, Column6)	8527.66	8549.00	1460.60	0.00	0.17	5022.00	5117.56	5022.00	837.11	0.01	0.16	99.00	87.00	0.00	3527.00	3505.66	8638522.00	4.07	6033.77	6009.00
26	7	4	11135.00	30815.00	147.10	0	Spot (Block26, Row4, Column7)	32544.57	27231.00	20833.52	0.08	0.64	5237.00	5316.37	5237.00	767.02	0.01	0.14	99.00	98.00	11.84	21994.00	27307.57	19233876.00	35.50	10227.29	9531.00
26	8	4	11443.00	30824.00	156.95	0	Spot (Block26, Row4, Column8)	12382.84	11442.00	4075.21	0.03	0.33	5582.00	5654.97	5582.00	804.17	0.01	0.14	100.00	93.00	0.00	5860.00	6800.84	8383184.00	8.37	7215.92	7172.50
26	1	5	9346.00	31104.00	143.00	0	Spot (Block26, Row5, Column1)	26353.85	23608.50	13502.10	0.05	0.51	5006.00	5103.79	5006.00	844.64	0.01	0.17	100.00	100.00	0.18	18602.50	21347.85	14652741.00	25.16	9411.64	8567.00
26	2	5	9637.00	31108.00	170.70	0	Spot (Block26, Row5, Column2)	9180.96	8846.50	1911.58	0.02	0.21	5019.00	5086.76	5019.00	709.67	0.01	0.14	99.00	94.00	0.00	3827.50	4161.96	7454943.00	5.77	6381.21	6392.00
26	3	5	9941.00	31110.00	195.10	0	Spot (Block26, Row5, Column3)	7788.22	7557.00	1335.78	0.01	0.17	5143.00	5183.23	5143.00	739.66	0.00	0.14	95.00	80.00	0.00	2414.00	2645.22	8372338.00	3.52	6258.79	6222.00
26	4	5	10243.00	31106.00	145.35	0	Spot (Block26, Row5, Column4)	30038.87	26426.00	17073.59	0.06	0.57	5171.00	5220.77	5171.00	781.42	0.00	0.15	100.00	100.00	3.30	21255.00	24867.87	17302400.00	31.76	9679.02	8982.00
26	5	5	10545.00	31109.00	148.85	0	Spot (Block26, Row5, Column5)	62842.79	65535.00	6756.68	0.02	0.11	5088.00	5185.63	5088.00	855.38	0.01	0.16	100.00	100.00	80.87	60447.00	57754.79	37768836.00	67.41	22150.72	18819.00
26	6	5	10845.00	31112.00	148.30	0	Spot (Block26, Row5, Column6)	16498.19	15376.50	6540.82	0.03	0.40	5137.00	5194.93	5137.00	783.70	0.00	0.15	100.00	99.00	0.00	10239.50	11361.19	9865919.00	14.42	7763.32	7283.00
26	7	5	11150.00	31121.00	171.85	0	Spot (Block26, Row5, Column7)	12671.96	12079.00	3455.01	0.02	0.27	5352.00	5433.40	5352.00	821.13	0.01	0.15	99.00	99.00	0.00	6727.00	7319.96	10479712.00	8.82	7626.05	7644.50
26	8	5	11446.00	31114.00	149.60	0	Spot (Block26, Row5, Column8)	48526.91	65535.00	20682.59	0.13	0.43	5640.00	5711.67	5640.00	826.99	0.01	0.14	100.00	100.00	50.90	59895.00	42886.91	29747188.00	51.77	15328.09	13586.50
26	1	6	9337.00	31408.00	207.50	0	Spot (Block26, Row6, Column1)	28645.44	22174.00	15031.11	0.11	0.52	5251.00	5400.79	5251.00	1035.61	0.01	0.19	100.00	100.00	1.95	16923.00	23394.44	35176620.00	22.45	12358.27	12414.50
26	2	6	9638.00	31419.00	210.75	0	Spot (Block26, Row6, Column2)	9066.09	8843.50	1713.65	0.01	0.19	5411.00	5508.00	5411.00	910.39	0.01	0.17	98.00	87.00	0.00	3432.50	3655.09	11477667.00	3.91	6909.75	6868.00
26	3	6	9933.00	31405.00	145.75	0	Spot (Block26, Row6, Column3)	51610.37	64693.00	16582.23	0.10	0.32	5379.00	5450.90	5379.00	834.26	0.01	0.15	100.00	100.00	49.05	59314.00	46231.37	29882600.00	55.33	16703.52	14841.00
26	4	6	10243.00	31425.00	170.35	0	Spot (Block26, Row6, Column4)	9782.74	9164.50	2492.56	0.03	0.25	5383.00	5449.37	5383.00	860.28	0.01	0.16	97.00	90.00	0.00	3781.50	4399.74	7943584.00	5.04	6701.20	6666.50
26	5	6	10539.00	31410.00	151.40	0	Spot (Block26, Row6, Column5)	64640.59	65535.00	3541.30	0.01	0.05	5363.00	5439.19	5363.00	912.95	0.01	0.17	100.00	100.00	90.75	60172.00	59277.59	40530012.00	64.85	22676.95	19259.50
26	6	6	10842.00	31417.00	165.35	0	Spot (Block26, Row6, Column6)	9954.60	8664.50	3522.15	0.06	0.35	5217.00	5267.67	5217.00	807.88	0.00	0.15	95.00	82.00	0.00	3447.50	4737.60	7525677.00	5.80	6380.16	6340.50
26	7	6	11143.00	31412.00	147.95	0	Spot (Block26, Row6, Column7)	47844.45	58782.50	19725.12	0.09	0.41	5312.00	5386.27	5312.00	843.72	0.01	0.16	100.00	100.00	45.18	53470.50	42532.45	28802540.00	50.32	14563.18	12370.50
26	8	6	11448.00	31419.00	148.90	0	Spot (Block26, Row6, Column8)	51375.70	65535.00	18699.33	0.11	0.36	5458.00	5536.02	5458.00	808.15	0.01	0.15	100.00	100.00	53.39	60077.00	45917.70	31082516.00	56.72	17081.03	14697.00
26	1	7	9331.00	31703.00	197.25	0	Spot (Block26, Row7, Column1)	6386.53	6367.00	793.69	0.00	0.12	4961.00	5084.32	4961.00	925.05	0.01	0.18	67.00	28.00	0.00	1406.00	1425.53	7037956.00	1.41	5763.21	5705.00
26	2	7	9637.00	31710.00	182.50	0	Spot (Block26, Row7, Column2)	6727.70	6472.50	1273.39	0.02	0.19	5113.50	5158.51	5113.50	789.19	0.00	0.15	71.00	42.00	0.00	1359.00	1614.20	6283675.00	1.99	5715.44	5715.00
26	3	7	9933.00	31718.00	219.20	0	Spot (Block26, Row7, Column3)	6036.44	5989.50	725.90	0.00	0.12	5206.50	5255.66	5206.50	848.37	0.00	0.16	46.00	13.00	0.00	783.00	829.94	8318210.00	0.92	5603.28	5510.00
26	4	7	10239.00	31720.00	200.35	0	Spot (Block26, Row7, Column4)	6411.20	6300.50	930.72	0.01	0.15	5116.50	5204.38	5116.50	838.36	0.01	0.16	66.00	32.00	0.00	1184.00	1294.70	7295944.00	1.44	5586.54	5491.50
26	5	7	10536.00	31712.00	169.35	0	Spot (Block26, Row7, Column5)	18360.45	17156.00	6745.04	0.03	0.37	5174.00	5316.10	5174.00	928.62	0.01	0.17	100.00	100.00	0.00	11982.00	13186.45	14706719.00	14.05	8613.55	8555.50
26	6	7	10839.00	31715.00	198.20	0	Spot (Block26, Row7, Column6)	9492.62	9410.00	1816.29	0.00	0.19	5257.00	5387.91	5257.00	975.09	0.01	0.18	98.00	88.00	0.00	4153.00	4235.62	10508330.00	4.21	6744.68	6546.50
26	7	7	11127.00	31715.00	148.55	0	Spot (Block26, Row7, Column7)	51178.77	61776.00	16664.29	0.08	0.33	5241.00	5317.25	5241.00	812.04	0.01	0.15	100.00	100.00	45.61	56535.00	45937.77	30861012.00	56.48	17375.85	14653.00
26	8	7	11446.00	31719.00	185.30	0	Spot (Block26, Row7, Column8)	12839.80	12657.00	2238.62	0.01	0.17	5361.00	5422.23	5361.00	787.65	0.00	0.15	100.00	99.00	0.00	7296.00	7478.80	12416088.00	9.42	8115.09	7920.00
26	1	8	9323.00	32016.00	175.15	0	Spot (Block26, Row8, Column1)	7864.97	7531.50	1805.42	0.02	0.23	4950.00	4999.60	4950.00	698.21	0.00	0.14	93.00	80.00	0.00	2581.50	2914.97	6732412.00	4.10	5893.33	5938.00
26	2	8	9636.00	32005.00	164.25	0	Spot (Block26, Row8, Column2)	10546.25	9550.00	3516.83	0.04	0.33	5047.50	5077.45	5047.50	719.06	0.00	0.14	99.00	92.00	0.00	4502.50	5498.75	7899145.00	7.61	6408.93	6458.50
26	3	8	9928.00	32006.00	147.85	0	Spot (Block26, Row8, Column3)	29572.66	24372.50	19249.89	0.08	0.65	5152.00	5177.27	5152.00	739.85	0.00	0.14	99.00	97.00	5.85	19220.50	24420.66	17684464.00	32.97	9560.93	8777.00
26	4	8	10242.00	32008.00	152.70	0	Spot (Block26, Row8, Column4)	11343.02	11019.00	2747.04	0.01	0.24	5121.00	5183.81	5121.00	749.10	0.01	0.14	100.00	99.00	0.00	5898.00	6222.02	7225502.00	8.22	6841.83	6725.00
26	5	8	10535.00	32013.00	190.60	0	Spot (Block26, Row8, Column5)	6512.86	6546.50	845.34	0.00	0.13	5200.00	5334.49	5200.00	976.49	0.01	0.18	64.00	23.00	0.00	1346.50	1312.86	6669171.00	1.21	5753.16	5792.00
26	6	8	10838.00	32012.00	199.35	0	Spot (Block26, Row8, Column6)	38093.06	32095.00	18597.09	0.07	0.49	5328.00	5509.46	5328.00	1083.87	0.01	0.20	100.00	100.00	20.66	26767.00	32765.06	42969212.00	30.06	14332.49	14050.00
26	7	8	11137.00	32009.00	145.05	0	Spot (Block26, Row8, Column7)	24877.19	23264.00	12179.71	0.03	0.49	5348.50	5439.07	5348.50	912.34	0.01	0.17	100.00	100.00	0.00	17915.50	19528.69	14279507.00	21.31	9280.81	8589.00
26	8	8	11425.00	32015.00	139.70	0	Spot (Block26, Row8, Column8)	10366.79	10501.00	2202.80	0.01	0.21	5479.00	5515.60	5479.00	814.71	0.00	0.15	99.00	96.00	0.00	5022.00	4887.79	5484032.00	5.95	7254.08	7007.00
27	1	1	13854.00	29923.00	161.00	0	Spot (Block27, Row1, Column1)	52790.89	65535.00	16095.87	0.09	0.30	207.00	249.55	207.00	198.37	0.08	0.79	100.00	100.00	52.45	65328.00	52583.89	37745808.00	264.86	8996.42	7843.00
27	2	1	14173.00	29942.00	173.10	0	Spot (Block27, Row1, Column2)	247.16	240.00	33.96	0.01	0.14	191.00	209.86	191.00	126.45	0.04	0.60	4.00	0.00	0.00	49.00	56.16	205387.00	0.29	214.08	215.00
27	3	1	14447.00	29933.00	147.00	-50	Spot (Block27, Row1, Column3)	192.99	193.00	15.39	0.00	0.08	181.00	180.76	181.00	18.68	0.00	0.10	34.00	4.00	0.00	12.00	11.99	114057.00	0.65	184.23	182.00
27	4	1	14768.00	29918.00	143.85	0	Spot (Block27, Row1, Column4)	209.75	208.00	15.55	0.00	0.07	181.00	180.60	181.00	16.03	0.00	0.09	77.00	37.00	0.00	27.00	28.75	117251.00	1.82	194.23	194.00
27	5	1	15010.00	29933.00	128.70	0	Spot (Block27, Row1, Column5)	228.06	225.00	24.60	0.01	0.11	179.00	178.08	179.00	18.62	0.00	0.10	89.00	63.00	0.00	46.00	49.06	101259.00	2.68	196.73	198.00
27	6	1	15337.00	29983.00	290.20	0	Spot (Block27, Row1, Column6)	204.38	205.00	20.92	0.00	0.10	180.00	182.41	180.00	35.60	0.01	0.20	28.00	1.00	0.00	25.00	24.38	504812.00	0.62	188.44	190.00
27	7	1	15638.00	29942.00	176.90	0	Spot (Block27, Row1, Column7)	308.25	310.00	51.94	0.00	0.17	190.00	236.12	190.00	265.47	0.09	1.12	0.00	0.00	0.00	120.00	118.25	270952.00	0.27	226.55	225.50
27	8	1	15936.00	29944.00	166.00	0	Spot (Block27, Row1, Column8)	62396.09	65535.00	9453.08	0.02	0.15	222.00	324.53	222.00	366.50	0.16	1.13	100.00	100.00	87.19	65313.00	62174.09	47733484.00	169.36	11967.81	9875.50
27	1	2	13846.00	30230.00	147.00	-50	Spot (Block27, Row2, Column1)	212.88	215.00	21.68	0.00	0.10	198.00	221.39	198.00	129.33	0.05	0.58	0.00	0.00	0.00	17.00	14.88	125175.00	-0.07	215.32	212.00
27	2	2	14153.00	30247.00	175.95	0	Spot (Block27, Row2, Column2)	223.23	223.00	20.41	0.00	0.09	187.00	190.97	187.00	28.42	0.01	0.15	63.00	18.00	0.00	36.00	36.23	193090.00	1.13	198.59	199.00
27	3	2	14488.00	30240.00	153.35	0	Spot (Block27, Row2, Column3)	206.18	206.00	12.91	0.00	0.06	175.00	175.08	175.00	17.78	0.00	0.10	85.00	35.00	0.00	31.00	31.18	132779.00	1.75	193.23	192.00
27	4	2	14768.00	30268.00	129.65	0	Spot (Block27, Row2, Column4)	198.57	198.00	12.30	0.00	0.06	174.00	173.64	174.00	15.95	0.00	0.09	74.00	30.00	0.00	24.00	24.57	89356.00	1.56	191.06	192.00
27	5	2	15055.00	30217.00	243.95	0	Spot (Block27, Row2, Column5)	211.40	209.00	23.97	0.00	0.11	176.00	175.93	176.00	16.85	0.00	0.10	80.00	48.00	0.00	33.00	35.40	363613.00	2.10	187.33	190.00
27	6	2	15346.00	30239.00	147.00	-50	Spot (Block27, Row2, Column6)	182.74	179.00	18.91	0.01	0.10	180.00	182.72	180.00	34.22	0.01	0.19	7.00	0.00	0.00	-1.00	2.74	107451.00	0.00	177.72	178.00
27	7	2	15647.00	30241.00	147.00	-50	Spot (Block27, Row2, Column7)	178.12	181.00	19.63	0.01	0.11	181.00	190.69	181.00	47.59	0.02	0.25	0.00	0.00	0.00	0.00	-2.88	105267.00	-0.26	190.06	194.00
27	8	2	15947.00	30243.00	147.00	-50	Spot (Block27, Row2, Column8)	263.37	274.50	45.06	0.02	0.17	208.00	265.14	208.00	262.69	0.11	0.99	0.00	0.00	0.00	66.50	55.37	156443.00	-0.01	252.84	258.50
27	1	3	13854.00	30502.00	197.75	0	Spot (Block27, Row3, Column1)	237.56	235.00	22.75	0.00	0.10	194.00	194.27	194.00	17.26	0.00	0.09	87.00	61.00	0.00	41.00	43.56	262505.00	2.51	216.85	213.00
27	2	3	14137.00	30532.00	178.70	0	Spot (Block27, Row3, Column2)	222.11	223.00	19.27	0.00	0.09	189.00	188.75	189.00	18.46	0.00	0.10	77.00	44.00	0.00	34.00	33.11	199902.00	1.81	205.13	206.00
27	3	3	14436.00	30528.00	150.00	0	Spot (Block27, Row3, Column3)	453.22	467.00	68.62	0.01	0.15	176.00	176.78	176.00	18.86	0.00	0.11	100.00	99.00	0.00	291.00	277.22	279185.00	14.66	260.99	256.00
27	4	3	14741.00	30539.00	187.60	0	Spot (Block27, Row3, Column4)	225.95	227.00	23.60	0.00	0.10	173.00	172.59	173.00	16.73	0.00	0.10	93.00	78.00	0.00	54.00	52.95	223239.00	3.19	191.36	190.00
27	5	3	15052.00	30539.00	165.35	0	Spot (Block27, Row3, Column5)	299.79	303.00	35.46	0.00	0.12	178.00	178.79	178.00	18.53	0.00	0.10	100.00	98.00	0.00	125.00	121.79	226638.00	6.53	223.59	220.50
27	6	3	15347.00	30523.00	182.35	0	Spot (Block27, Row3, Column6)	212.10	211.00	14.95	0.00	0.07	177.00	177.41	177.00	14.58	0.00	0.08	91.00	64.00	0.00	34.00	35.10	197680.00	2.38	186.99	187.00
27	7	3	15632.00	30547.00	194.30	0	Spot (Block27, Row3, Column7)	200.38	200.00	14.95	0.00	0.07	173.00	173.17	173.00	15.12	0.00	0.09	78.00	38.00	0.00	27.00	27.38	212005.00	1.80	182.73	184.00
27	8	3	15945.00	30543.00	147.00	-50	Spot (Block27, Row3, Column8)	229.81	231.00	21.17	0.00	0.09	189.00	196.75	189.00	32.74	0.02	0.17	65.00	14.00	0.00	42.00	40.81	135816.00	1.01	216.83	213.00
27	1	4	13850.00	30813.00	142.50	0	Spot (Block27, Row4, Column1)	258.08	255.50	29.56	0.00	0.11	193.00	192.74	193.00	16.50	0.00	0.09	97.00	84.00	0.00	62.50	65.08	142458.00	3.96	221.97	220.00
27	2	4	14101.00	30841.00	185.85	0	Spot (Block27, Row4, Column2)	206.54	204.00	19.01	0.01	0.09	194.00	195.75	194.00	68.83	0.00	0.35	0.00	0.00	0.00	10.00	12.54	200133.00	0.16	197.42	197.00
27	3	4	14448.00	30827.00	149.00	0	Spot (Block27, Row4, Column3)	679.06	689.50	177.97	0.01	0.26	180.00	182.77	180.00	70.57	0.01	0.39	100.00	99.00	0.00	509.50	499.06	414227.00	7.03	312.55	284.00
27	4	4	14713.00	30872.00	192.70	0	Spot (Block27, Row4, Column4)	190.22	189.00	12.52	0.00	0.07	179.00	179.32	179.00	18.10	0.00	0.10	24.00	3.00	0.00	10.00	11.22	198402.00	0.60	181.32	181.00
27	5	4	15011.00	30856.00	101.75	0	Spot (Block27, Row4, Column5)	480.00	287.00	865.62	0.22	1.80	179.00	180.14	179.00	21.33	0.00	0.12	99.00	96.00	0.00	108.00	301.00	125279.00	14.06	241.47	237.00
27	6	4	15349.00	30836.00	201.35	0	Spot (Block27, Row4, Column6)	223.27	221.00	21.69	0.00	0.10	175.00	174.77	175.00	18.91	0.00	0.11	94.00	65.00	0.00	46.00	48.27	256315.00	2.56	193.12	193.00
27	7	4	15634.00	30864.00	187.35	0	Spot (Block27, Row4, Column7)	209.88	208.00	16.84	0.00	0.08	175.00	174.54	175.00	15.39	0.00	0.09	88.00	56.00	0.00	33.00	34.88	206937.00	2.30	187.74	188.00
27	8	4	15947.00	30834.00	164.95	0	Spot (Block27, Row4, Column8)	274.99	271.00	46.35	0.01	0.17	186.00	188.47	186.00	24.68	0.01	0.13	95.00	78.00	0.00	85.00	88.99	206794.00	3.51	218.48	214.00
27	1	5	13846.00	31124.00	152.05	0	Spot (Block27, Row5, Column1)	254.47	258.00	22.18	0.01	0.09	192.00	192.33	192.00	16.39	0.00	0.09	98.00	88.00	0.00	66.00	62.47	161077.00	3.79	214.97	214.00
27	2	5	14137.00	31171.00	200.00	0	Spot (Block27, Row5, Column2)	226.05	226.00	20.59	0.00	0.09	191.00	191.72	191.00	16.36	0.00	0.09	80.00	55.00	0.00	35.00	35.05	257246.00	2.10	206.99	209.00
27	3	5	14459.00	31121.00	186.80	0	Spot (Block27, Row5, Column3)	219.76	218.00	20.69	0.00	0.09	184.00	186.73	184.00	70.02	0.01	0.37	5.00	0.00	0.00	34.00	35.76	215366.00	0.47	198.18	198.00
27	4	5	14725.00	31124.00	165.25	0	Spot (Block27, Row5, Column4)	288.55	265.00	232.15	0.04	0.80	181.00	181.56	181.00	17.99	0.00	0.10	93.00	85.00	0.00	84.00	107.55	219010.00	5.95	210.70	203.00
27	5	5	15044.00	31132.00	143.05	0	Spot (Block27, Row5, Column5)	1057.21	1034.00	331.13	0.01	0.31	178.00	179.66	178.00	22.76	0.00	0.13	100.00	100.00	0.00	856.00	879.21	588866.00	38.56	394.53	368.00
27	6	5	15361.00	31170.00	232.90	0	Spot (Block27, Row5, Column6)	199.39	196.00	24.25	0.01	0.12	174.00	174.69	174.00	18.21	0.00	0.10	56.00	32.00	0.00	22.00	25.39	311649.00	1.36	183.97	184.00
27	7	5	15646.00	31132.00	176.30	0	Spot (Block27, Row5, Column7)	257.59	257.00	25.02	0.00	0.10	180.00	179.57	180.00	15.15	0.00	0.08	100.00	98.00	0.00	77.00	77.59	224876.00	5.15	208.08	208.00
27	8	5	15932.00	31145.00	172.75	0	Spot (Block27, Row5, Column8)	260.43	265.00	28.20	0.01	0.11	185.00	185.45	185.00	16.72	0.00	0.09	97.00	90.00	0.00	80.00	75.43	217197.00	4.48	210.89	211.00
27	1	6	13831.00	31429.00	187.60	0	Spot (Block27, Row6, Column1)	239.41	239.00	21.91	0.00	0.09	187.00	187.81	187.00	16.20	0.00	0.09	96.00	79.00	0.00	52.00	52.41	237254.00	3.18	206.33	205.00
27	2	6	14145.00	31431.00	190.05	0	Spot (Block27, Row6, Column2)	247.52	249.00	27.56	0.00	0.11	193.00	194.19	193.00	17.14	0.00	0.09	88.00	73.00	0.00	56.00	54.52	251230.00	3.11	207.87	208.00
27	3	6	14439.00	31406.00	155.10	0	Spot (Block27, Row6, Column3)	269.48	263.00	37.52	0.01	0.14	186.00	187.40	186.00	19.07	0.00	0.10	99.00	90.00	0.00	77.00	83.48	177854.00	4.30	221.96	217.00
27	4	6	14731.00	31431.00	198.45	0	Spot (Block27, Row6, Column4)	217.84	218.00	19.81	0.00	0.09	178.00	178.13	178.00	19.30	0.00	0.11	83.00	52.00	0.00	40.00	39.84	243767.00	2.06	187.47	188.00
27	5	6	15043.00	31436.00	141.95	0	Spot (Block27, Row6, Column5)	934.62	926.00	288.82	0.00	0.31	178.00	178.75	178.00	20.53	0.00	0.11	100.00	100.00	0.00	748.00	756.62	509366.00	36.82	379.33	357.50
27	6	6	15340.00	31440.00	147.00	-50	Spot (Block27, Row6, Column6)	182.27	181.00	15.21	0.00	0.08	177.00	177.60	177.00	16.19	0.00	0.09	22.00	5.00	0.00	4.00	5.27	107356.00	0.29	175.30	174.00
27	7	6	15643.00	31431.00	180.80	0	Spot (Block27, Row6, Column7)	232.73	230.00	22.71	0.01	0.10	180.00	179.74	180.00	15.02	0.00	0.08	96.00	83.00	0.00	50.00	52.73	213879.00	3.53	197.20	197.00
27	8	6	15948.00	31451.00	181.10	0	Spot (Block27, Row6, Column8)	226.71	227.00	19.38	0.00	0.09	181.00	181.02	181.00	16.15	0.00	0.09	92.00	75.00	0.00	46.00	45.71	209029.00	2.83	195.97	195.00
27	1	7	13831.00	31766.00	254.80	0	Spot (Block27, Row7, Column1)	202.70	203.00	15.48	0.00	0.08	188.00	189.70	188.00	19.13	0.00	0.10	38.00	5.00	0.00	15.00	14.70	381282.00	0.68	186.46	186.00
27	2	7	14138.00	31732.00	147.00	-50	Spot (Block27, Row7, Column2)	196.01	196.00	14.44	0.00	0.07	191.00	192.02	191.00	15.59	0.00	0.08	24.00	3.00	0.00	5.00	5.01	115839.00	0.26	203.41	203.00
27	3	7	14438.00	31734.00	147.00	-50	Spot (Block27, Row7, Column3)	182.27	182.00	14.22	0.00	0.08	183.00	184.26	183.00	18.44	0.00	0.10	10.00	0.00	0.00	-1.00	-0.73	107173.00	-0.11	183.72	186.50
27	4	7	14738.00	31736.00	147.00	-50	Spot (Block27, Row7, Column4)	189.83	191.00	13.50	0.00	0.07	175.00	175.07	175.00	16.69	0.00	0.10	46.00	8.00	0.00	16.00	14.83	111432.00	0.88	178.54	176.00
27	5	7	15012.00	31703.00	254.35	0	Spot (Block27, Row7, Column5)	186.44	187.00	15.69	0.00	0.08	176.00	176.48	176.00	18.68	0.00	0.11	32.00	3.00	0.00	11.00	10.44	349008.00	0.53	172.42	170.00
27	6	7	15346.00	31732.00	206.50	0	Spot (Block27, Row7, Column6)	217.48	217.00	27.78	0.00	0.13	175.00	174.88	175.00	15.59	0.00	0.09	89.00	72.00	0.00	42.00	42.48	263583.00	2.73	193.26	195.00
27	7	7	15633.00	31722.00	187.40	0	Spot (Block27, Row7, Column7)	212.70	212.00	21.17	0.00	0.10	174.00	175.09	174.00	17.22	0.00	0.10	85.00	57.00	0.00	38.00	38.70	210781.00	2.18	186.68	188.00
27	8	7	15946.00	31733.00	207.35	0	Spot (Block27, Row7, Column8)	277.32	280.00	34.60	0.00	0.12	174.00	174.53	174.00	18.01	0.00	0.10	99.00	96.00	0.00	106.00	103.32	339436.00	5.71	205.58	206.00
27	1	8	13829.00	32032.00	145.25	0	Spot (Block27, Row8, Column1)	1645.54	1593.00	757.66	0.01	0.46	195.00	196.93	195.00	22.66	0.00	0.12	100.00	100.00	0.00	1398.00	1450.54	944542.00	63.92	531.89	385.00
27	2	8	14154.00	32021.00	147.60	0	Spot (Block27, Row8, Column2)	223.05	223.00	18.55	0.00	0.08	194.00	194.69	194.00	18.48	0.00	0.09	69.00	35.00	0.00	29.00	29.05	132493.00	1.54	207.74	207.00
27	3	8	14415.00	32039.00	219.85	0	Spot (Block27, Row8, Column3)	205.71	203.00	20.77	0.01	0.10	187.00	188.20	187.00	18.45	0.00	0.10	43.00	12.00	0.00	16.00	18.71	283467.00	0.95	204.58	188.00
27	4	8	14740.00	32033.00	172.10	0	Spot (Block27, Row8, Column4)	262.10	264.00	30.63	0.00	0.12	180.00	180.47	180.00	17.46	0.00	0.10	99.00	93.00	0.00	84.00	82.10	216234.00	4.67	204.92	205.00
27	5	8	15037.00	32038.00	147.00	-50	Spot (Block27, Row8, Column5)	190.01	194.00	17.28	0.01	0.09	180.00	178.93	180.00	19.22	0.00	0.11	31.00	2.00	0.00	14.00	10.01	112675.00	0.58	184.51	186.00
27	6	8	15353.00	32034.00	188.95	0	Spot (Block27, Row8, Column6)	244.27	242.00	30.50	0.00	0.12	180.00	179.52	180.00	16.94	0.00	0.09	95.00	85.00	0.00	62.00	64.27	246229.00	3.82	199.76	202.00
27	7	8	15639.00	32081.00	179.95	0	Spot (Block27, Row8, Column7)	217.38	209.00	30.50	0.02	0.14	179.00	179.57	179.00	19.83	0.00	0.11	78.00	32.00	0.00	30.00	38.38	196946.00	1.91	199.48	200.00
27	8	8	15927.00	32044.00	145.45	0	Spot (Block27, Row8, Column8)	850.07	674.00	1074.57	0.10	1.26	175.00	176.21	175.00	19.45	0.00	0.11	100.00	100.00	0.00	499.00	675.07	488792.00	34.65	353.59	293.00
28	1	1	18354.00	29947.00	158.50	0	Spot (Block28, Row1, Column1)	61506.90	65535.00	7764.12	0.03	0.13	3005.00	3105.25	3005.00	577.76	0.01	0.19	100.00	100.00	71.18	62530.00	58501.90	42686180.00	101.08	19082.60	15751.00
28	2	1	18642.00	29952.00	148.45	0	Spot (Block28, Row1, Column2)	17983.54	17505.50	7097.60	0.01	0.39	3021.00	3098.42	3021.00	500.59	0.01	0.16	100.00	100.00	0.00	14484.50	14962.54	10933989.00	29.74	6275.52	5709.00
28	3	1	18950.00	29952.00	156.10	0	Spot (Block28, Row1, Column3)	8551.88	7579.00	3289.21	0.05	0.38	3056.00	3086.71	3056.00	374.23	0.00	0.12	99.00	99.00	0.00	4523.00	5495.88	5755415.00	14.60	4235.51	4171.00
28	4	1	19242.00	29958.00	148.55	0	Spot (Block28, Row1, Column4)	15137.60	14899.00	5938.79	0.01	0.39	3098.00	3126.98	3098.00	373.58	0.00	0.12	100.00	100.00	0.00	11801.00	12039.60	9233936.00	32.15	5887.51	5404.50
28	5	1	19549.00	29959.00	154.45	0	Spot (Block28, Row1, Column5)	18427.72	15797.00	10924.43	0.07	0.59	3095.00	3137.19	3095.00	381.51	0.01	0.12	100.00	100.00	0.00	12702.00	15332.72	12143870.00	40.08	5935.18	5520.00
28	6	1	19842.00	29959.00	151.15	0	Spot (Block28, Row1, Column6)	18407.77	17215.50	8543.80	0.03	0.46	3202.00	3268.97	3202.00	463.89	0.01	0.14	100.00	100.00	0.00	14013.50	15205.77	11596894.00	32.63	6410.73	6236.00
28	7	1	20140.00	29959.00	151.65	0	Spot (Block28, Row1, Column7)	47960.66	55267.50	18586.57	0.06	0.39	3356.00	3478.51	3356.00	666.71	0.02	0.19	100.00	100.00	39.05	51911.50	44604.66	30215420.00	66.72	12631.73	10630.00
28	8	1	20437.00	29966.00	165.50	0	Spot (Block28, Row1, Column8)	63949.00	65535.00	6396.01	0.01	0.10	3669.00	3809.00	3669.00	774.10	0.02	0.20	100.00	100.00	92.22	61866.00	60280.00	48473828.00	77.69	20821.07	16789.50
28	1	2	18332.00	30241.00	206.35	0	Spot (Block28, Row2, Column1)	3473.36	3488.50	397.70	0.00	0.11	2998.00	3077.26	2998.00	466.43	0.01	0.15	50.00	12.00	0.00	490.50	475.36	4202771.00	0.85	3255.57	3232.00
28	2	2	18653.00	30254.00	135.95	0	Spot (Block28, Row2, Column2)	10291.71	10156.00	2472.45	0.01	0.24	2983.00	3049.46	2983.00	381.55	0.01	0.13	100.00	100.00	0.00	7173.00	7308.71	5145855.00	18.98	5056.11	4895.00
28	3	2	18954.00	30253.00	190.95	0	Spot (Block28, Row2, Column3)	3784.62	3730.00	478.40	0.01	0.13	3004.00	3057.10	3004.00	371.93	0.01	0.12	80.00	48.00	0.00	726.00	780.62	3890592.00	1.96	3340.80	3283.50
28	4	2	19252.00	30256.00	168.60	0	Spot (Block28, Row2, Column4)	7643.63	7658.50	1646.94	0.00	0.22	3018.00	3065.06	3018.00	381.87	0.01	0.12	100.00	100.00	0.00	4640.50	4625.63	6084331.00	11.99	4409.52	4390.00
28	5	2	19554.00	30262.00	188.70	0	Spot (Block28, Row2, Column5)	5214.97	5178.00	845.17	0.00	0.16	3021.00	3064.26	3021.00	346.23	0.01	0.11	100.00	99.00	0.00	2157.00	2193.97	5230611.00	6.21	3763.29	3722.00
28	6	2	19843.00	30257.00	160.80	0	Spot (Block28, Row2, Column6)	5783.72	5656.00	1314.44	0.01	0.23	3145.00	3199.96	3145.00	413.48	0.01	0.13	100.00	96.00	0.00	2511.00	2638.72	4118006.00	6.25	3780.39	3777.50
28	7	2	20150.00	30261.00	163.15	0	Spot (Block28, Row2, Column7)	6651.30	6263.00	1838.74	0.03	0.28	3240.00	3296.99	3240.00	406.38	0.01	0.12	100.00	97.00	0.00	3023.00	3411.30	4915314.00	8.25	4126.06	4160.00
28	8	2	20458.00	30261.00	221.00	0	Spot (Block28, Row2, Column8)	3882.46	3859.00	370.94	0.00	0.10	3512.00	3586.18	3512.00	638.59	0.01	0.18	23.00	0.00	0.00	347.00	370.46	5443212.00	0.46	3586.66	3581.50
28	1	3	18351.00	30549.00	152.95	0	Spot (Block28, Row3, Column1)	18454.14	17527.00	9366.25	0.02	0.51	2993.00	3032.10	2993.00	355.50	0.01	0.12	100.00	100.00	0.00	14534.00	15461.14	11902923.00	43.38	6201.39	5896.50
28	2	3	18649.00	30559.00	189.85	0	Spot (Block28, Row3, Column2)	4240.13	4077.00	724.24	0.02	0.17	3007.00	3072.27	3007.00	366.68	0.01	0.12	90.00	76.00	0.00	1070.00	1233.13	4299489.00	3.18	3412.85	3419.50
28	3	3	18936.00	30541.00	148.35	0	Spot (Block28, Row3, Column3)	19626.09	17071.00	12013.93	0.06	0.61	3004.00	3085.14	3004.00	439.62	0.01	0.14	100.00	100.00	3.14	14067.00	16622.09	11873783.00	37.63	7316.96	5837.00
28	4	3	19250.00	30557.00	150.10	0	Spot (Block28, Row3, Column4)	20047.38	19317.00	9063.70	0.02	0.45	3023.00	3078.68	3023.00	387.61	0.01	0.13	100.00	100.00	0.00	16294.00	17024.38	12389278.00	43.78	6868.23	6325.00
28	5	3	19554.00	30552.00	151.60	0	Spot (Block28, Row3, Column5)	9261.50	8775.00	3600.27	0.02	0.39	3108.00	3145.41	3108.00	416.79	0.01	0.13	100.00	99.00	0.00	5667.00	6153.50	5853269.00	14.67	4668.09	4368.00
28	6	3	19850.00	30558.00	209.45	0	Spot (Block28, Row3, Column6)	15011.06	12472.00	6476.75	0.08	0.43	3231.00	3312.82	3231.00	502.17	0.01	0.15	100.00	100.00	0.00	9241.00	11780.06	18718784.00	23.30	6754.94	6627.00
28	7	3	20151.00	30563.00	149.95	0	Spot (Block28, Row3, Column7)	13701.92	12699.00	6294.86	0.03	0.46	3292.00	3349.92	3292.00	463.90	0.01	0.14	100.00	100.00	0.00	9407.00	10409.92	8440381.00	22.32	5554.98	5220.50
28	8	3	20448.00	30570.00	156.70	0	Spot (Block28, Row3, Column8)	16269.73	14897.50	6292.91	0.04	0.39	3378.00	3416.94	3378.00	404.69	0.00	0.12	100.00	100.00	0.00	11519.50	12891.73	11030875.00	31.76	6750.08	6188.00
28	1	4	18346.00	30848.00	147.85	0	Spot (Block28, Row4, Column1)	19665.33	18945.00	9084.60	0.02	0.46	3049.00	3090.43	3049.00	401.41	0.01	0.13	100.00	100.00	0.00	15896.00	16616.33	11818866.00	41.29	6697.59	5773.00
28	2	4	18647.00	30853.00	200.25	0	Spot (Block28, Row4, Column2)	4495.95	4346.50	682.33	0.01	0.15	3107.00	3164.79	3107.00	458.67	0.01	0.14	93.00	74.00	0.00	1239.50	1388.95	5116388.00	2.90	3664.71	3678.00
28	3	4	18946.00	30853.00	151.35	0	Spot (Block28, Row4, Column3)	58680.00	65535.00	11297.37	0.05	0.19	3102.50	3182.79	3102.50	509.24	0.01	0.16	100.00	100.00	64.59	62432.50	55577.50	36792664.00	108.98	17959.14	15117.00
28	4	4	19229.00	30861.00	196.75	0	Spot (Block28, Row4, Column4)	3988.99	3951.50	497.14	0.00	0.12	3084.00	3136.12	3084.00	429.41	0.01	0.14	81.00	50.00	0.00	867.50	904.99	4371935.00	1.99	3464.18	3461.00
28	5	4	19524.00	30848.00	150.55	0	Spot (Block28, Row4, Column5)	7188.81	5701.50	6647.26	0.10	0.92	3120.00	3162.42	3120.00	404.92	0.01	0.13	99.00	93.00	0.49	2581.50	4068.81	4442686.00	9.94	4140.06	4093.00
28	6	4	19849.00	30856.00	192.80	0	Spot (Block28, Row4, Column6)	6065.74	5993.50	924.18	0.01	0.15	3228.00	3281.59	3228.00	417.61	0.01	0.13	100.00	99.00	0.00	2765.50	2837.74	6369030.00	6.67	4103.94	4063.00
28	7	4	20141.00	30862.00	151.65	0	Spot (Block28, Row4, Column7)	11807.84	10258.00	5798.06	0.06	0.49	3340.00	3373.15	3340.00	404.45	0.00	0.12	100.00	99.00	0.00	6918.00	8467.84	7427134.00	20.85	5159.58	4837.00
28	8	4	20450.00	30868.00	167.65	0	Spot (Block28, Row4, Column8)	5937.41	5734.50	1390.61	0.02	0.23	3416.00	3456.96	3416.00	369.34	0.01	0.11	99.00	94.00	0.00	2318.50	2521.41	4607427.00	6.72	3994.29	3977.00
28	1	5	18347.00	31153.00	146.40	0	Spot (Block28, Row5, Column1)	31008.24	29549.00	13427.55	0.02	0.43	3122.00	3185.88	3122.00	473.07	0.01	0.15	100.00	100.00	0.51	26427.00	27886.24	18139820.00	58.81	9671.77	8292.00
28	2	5	18644.00	31152.00	155.40	0	Spot (Block28, Row5, Column2)	19431.03	18907.00	6892.40	0.01	0.35	3179.00	3232.47	3179.00	451.82	0.01	0.14	100.00	100.00	0.00	15728.00	16252.03	12902201.00	35.85	7099.42	6726.00
28	3	5	18944.00	31155.00	163.10	0	Spot (Block28, Row5, Column3)	7851.32	7428.00	2306.75	0.02	0.29	3189.00	3249.97	3189.00	464.57	0.01	0.14	100.00	99.00	0.00	4239.00	4662.32	5802129.00	9.90	4350.10	4286.00
28	4	5	19243.00	31158.00	148.85	0	Spot (Block28, Row5, Column4)	11215.58	10446.50	4627.60	0.03	0.41	3102.00	3164.14	3102.00	424.44	0.01	0.13	100.00	100.00	0.00	7344.50	8113.58	6819075.00	18.97	5055.06	4718.00
28	5	5	19542.00	31155.00	151.70	0	Spot (Block28, Row5, Column5)	60718.25	65535.00	9499.32	0.03	0.16	3198.00	3259.97	3198.00	545.55	0.01	0.17	100.00	100.00	73.93	62337.00	57520.25	38192100.00	105.32	17621.95	15245.00
28	6	5	19848.00	31162.00	157.80	0	Spot (Block28, Row5, Column6)	6560.00	6412.00	1433.72	0.01	0.22	3313.00	3365.93	3313.00	490.50	0.01	0.15	99.00	97.00	0.00	3099.00	3247.00	4532960.00	6.51	4173.65	4144.00
28	7	5	20146.00	31160.00	178.80	0	Spot (Block28, Row5, Column7)	9616.10	9314.00	3004.79	0.01	0.31	3433.00	3481.71	3433.00	450.19	0.01	0.13	100.00	100.00	0.00	5881.00	6183.10	8644872.00	13.63	5169.50	5216.00
28	8	5	20446.00	31161.00	147.70	0	Spot (Block28, Row5, Column8)	28678.53	25864.00	17240.15	0.04	0.60	3405.00	3455.26	3405.00	405.04	0.01	0.12	100.00	100.00	1.50	22459.00	25273.53	17178448.00	62.27	8380.36	7503.00
28	1	6	18342.00	31455.00	211.45	0	Spot (Block28, Row6, Column1)	13361.07	10989.50	5887.43	0.08	0.44	3107.00	3165.78	3107.00	476.00	0.01	0.15	100.00	100.00	0.00	7882.50	10254.07	16995276.00	21.42	6173.91	6234.00
28	2	6	18642.00	31450.00	207.25	0	Spot (Block28, Row6, Column2)	6238.54	6080.00	1401.23	0.01	0.22	3123.00	3179.55	3123.00	466.86	0.01	0.15	99.00	98.00	0.00	2957.00	3115.54	7635970.00	6.55	4118.29	4033.00
28	3	6	18937.00	31450.00	147.75	0	Spot (Block28, Row6, Column3)	36950.99	36833.00	18034.48	0.00	0.49	3152.00	3201.30	3152.00	431.96	0.01	0.13	100.00	100.00	7.74	33681.00	33798.99	21948940.00	78.13	10810.43	8867.00
28	4	6	19251.00	31458.00	170.80	0	Spot (Block28, Row6, Column4)	5405.05	5167.00	1263.09	0.02	0.23	3181.00	3230.51	3181.00	453.19	0.01	0.14	97.00	86.00	0.00	1986.00	2224.05	4388903.00	4.80	3750.81	3720.00
28	5	6	19539.00	31456.00	154.10	0	Spot (Block28, Row6, Column5)	60346.77	65535.00	10016.56	0.04	0.17	3239.00	3301.45	3239.00	541.29	0.01	0.16	100.00	100.00	73.05	62296.00	57107.77	39406784.00	105.39	16454.10	14429.50
28	6	6	19847.00	31467.00	194.85	0	Spot (Block28, Row6, Column6)	5246.31	4995.00	1056.70	0.02	0.20	3351.00	3422.98	3351.00	518.81	0.01	0.15	96.00	77.00	0.00	1644.00	1895.31	5608301.00	3.51	3908.43	3883.00
28	7	6	20145.00	31463.00	153.25	0	Spot (Block28, Row6, Column7)	25099.15	23487.50	12398.55	0.03	0.49	3420.00	3474.55	3420.00	483.42	0.01	0.14	100.00	100.00	0.00	20067.50	21679.15	16163850.00	44.73	7707.54	7210.50
28	8	6	20453.00	31467.00	151.50	0	Spot (Block28, Row6, Column8)	31679.70	29119.00	18205.88	0.04	0.57	3340.00	3393.56	3340.00	409.24	0.01	0.12	100.00	100.00	3.66	25779.00	28339.70	19894880.00	69.12	9264.42	8468.00
28	1	7	18341.00	31755.00	179.15	0	Spot (Block28, Row7, Column1)	4767.50	4615.00	868.72	0.01	0.18	3047.00	3073.14	3047.00	414.17	0.00	0.13	97.00	86.00	0.00	1568.00	1720.50	4295521.00	4.09	3604.29	3568.00
28	2	7	18648.00	31757.00	205.75	0	Spot (Block28, Row7, Column2)	3630.99	3587.50	472.32	0.01	0.13	2986.00	3001.32	2986.00	358.36	0.00	0.12	68.00	40.00	0.00	601.50	644.99	4371712.00	1.76	3228.68	3173.00
28	3	7	18933.00	31744.00	205.75	0	Spot (Block28, Row7, Column3)	3503.49	3479.00	400.07	0.00	0.11	3053.00	3097.37	3053.00	435.87	0.01	0.14	49.00	16.00	0.00	426.00	450.49	4214700.00	0.93	3290.04	3299.50
28	4	7	19240.00	31772.00	94.05	0	Spot (Block28, Row7, Column4)	5362.49	4521.00	2516.29	0.07	0.47	3173.00	3209.35	3173.00	434.86	0.00	0.14	87.00	67.00	0.00	1348.00	2189.49	1201197.00	4.95	4091.49	4142.00
28	5	7	19544.00	31756.00	182.60	0	Spot (Block28, Row7, Column5)	6855.18	6799.00	1787.96	0.00	0.26	3227.00	3279.28	3227.00	475.43	0.01	0.14	99.00	97.00	0.00	3572.00	3628.18	6437015.00	7.52	4249.86	4226.00
28	6	7	19842.00	31761.00	201.15	0	Spot (Block28, Row7, Column6)	6756.56	6538.50	1662.85	0.01	0.25	3323.00	3393.03	3323.00	514.18	0.01	0.15	99.00	96.00	0.00	3215.50	3433.56	7756530.00	6.54	4407.92	4291.00
28	7	7	20127.00	31762.00	153.35	0	Spot (Block28, Row7, Column7)	21152.45	20085.50	10012.34	0.02	0.47	3297.00	3362.24	3297.00	469.42	0.01	0.14	100.00	100.00	0.00	16788.50	17855.45	13622176.00	37.90	7356.94	6782.00
28	8	7	20451.00	31770.00	190.30	0	Spot (Block28, Row7, Column8)	8430.18	8466.00	1316.14	0.00	0.16	3270.00	3317.14	3270.00	388.09	0.01	0.12	100.00	100.00	0.00	5196.00	5160.18	8556630.00	13.17	4993.20	4912.00
28	1	8	18324.00	32060.00	151.55	0	Spot (Block28, Row8, Column1)	6911.00	6578.00	2228.02	0.02	0.32	3101.00	3136.93	3101.00	435.81	0.01	0.14	100.00	98.00	0.00	3477.00	3810.00	4347020.00	8.66	4102.76	4017.00
28	2	8	18642.00	32053.00	175.75	0	Spot (Block28, Row8, Column2)	5116.18	4713.50	1380.10	0.04	0.27	3014.00	3047.45	3014.00	395.97	0.00	0.13	95.00	87.00	0.00	1699.50	2102.18	4420380.00	5.22	3550.53	3592.00
28	3	8	18927.00	32055.00	153.65	0	Spot (Block28, Row8, Column3)	10492.15	9247.00	5026.35	0.05	0.48	3037.00	3072.61	3037.00	424.25	0.01	0.14	99.00	99.00	0.00	6210.00	7455.15	6777931.00	17.49	4593.91	4372.00
28	4	8	19241.00	32053.00	152.00	0	Spot (Block28, Row8, Column4)	31406.29	31171.00	12433.06	0.00	0.40	3104.00	3153.37	3104.00	444.13	0.01	0.14	100.00	100.00	0.00	28067.00	28302.29	19817360.00	63.61	9982.61	8945.00
28	5	8	19526.00	32063.00	195.45	0	Spot (Block28, Row8, Column5)	3764.83	3697.00	502.80	0.01	0.13	3117.00	3193.05	3117.00	495.25	0.01	0.16	56.00	25.00	0.00	580.00	647.83	4084838.00	1.15	3403.35	3442.00
28	6	8	19847.00	32057.00	204.25	0	Spot (Block28, Row8, Column6)	18226.94	13897.50	10042.16	0.12	0.55	3205.00	3290.88	3205.00	561.14	0.01	0.17	100.00	100.00	0.00	10692.50	15021.94	21434890.00	26.62	7262.97	7187.00
28	7	8	20140.00	32060.00	153.40	0	Spot (Block28, Row8, Column7)	10188.55	9775.00	3769.23	0.02	0.37	3123.00	3207.90	3123.00	464.34	0.01	0.14	100.00	100.00	0.00	6652.00	7065.55	6612368.00	15.03	4660.10	4446.00
28	8	8	20424.00	32064.00	174.95	0	Spot (Block28, Row8, Column8)	4397.04	4342.00	713.74	0.01	0.16	3117.00	3158.17	3117.00	353.57	0.01	0.11	93.00	76.00	0.00	1225.00	1280.04	3781453.00	3.50	3477.16	3460.50
29	1	1	4826.00	34371.00	154.45	0	Spot (Block29, Row1, Column1)	59848.57	65535.00	9922.37	0.04	0.17	1499.00	1578.13	1499.00	360.78	0.02	0.23	100.00	100.00	68.75	64036.00	58349.57	39261004.00	161.51	15103.53	13412.00
29	2	1	5118.00	34380.00	143.50	0	Spot (Block29, Row1, Column2)	14846.52	14095.00	6587.18	0.02	0.44	1495.00	1558.53	1495.00	297.57	0.02	0.19	100.00	100.00	0.00	12600.00	13351.52	8388283.00	44.65	4211.43	4090.00
29	3	1	5424.00	34379.00	148.60	0	Spot (Block29, Row1, Column3)	3958.67	3577.50	1448.43	0.04	0.37	1472.00	1498.16	1472.00	176.57	0.01	0.12	100.00	100.00	0.00	2105.50	2486.67	2367287.00	13.93	2035.77	1968.00
29	4	1	5713.00	34386.00	140.35	0	Spot (Block29, Row1, Column4)	11180.25	11009.00	4640.60	0.01	0.42	1484.00	1508.56	1484.00	159.07	0.01	0.11	100.00	100.00	0.00	9525.00	9696.25	5947891.00	60.80	3732.51	3243.50
29	5	1	6024.00	34385.00	142.50	0	Spot (Block29, Row1, Column5)	10614.82	9914.00	5913.89	0.03	0.56	1494.00	1533.80	1494.00	190.63	0.01	0.12	100.00	100.00	0.00	8420.00	9120.82	5891224.00	47.64	3228.37	2995.00
29	6	1	6319.00	34385.00	140.35	0	Spot (Block29, Row1, Column6)	19591.56	18486.00	8814.48	0.03	0.45	1496.00	1559.87	1496.00	264.13	0.02	0.17	100.00	100.00	0.00	16990.00	18095.56	10461895.00	68.27	5515.35	4692.00
29	7	1	6615.00	34387.00	142.35	0	Spot (Block29, Row1, Column7)	46344.20	49646.50	18591.57	0.03	0.40	1512.00	1639.01	1512.00	501.92	0.04	0.31	100.00	100.00	33.09	48134.50	44832.20	25489440.00	89.07	10783.18	9228.00
29	8	1	6909.00	34395.00	162.35	0	Spot (Block29, Row1, Column8)	62423.49	65535.00	9159.37	0.02	0.15	1579.00	1740.46	1579.00	619.92	0.04	0.36	100.00	100.00	86.51	63956.00	60844.49	45819284.00	97.89	14253.36	12119.00
29	1	2	4800.00	34672.00	247.65	0	Spot (Block29, Row2, Column1)	1638.84	1616.00	122.62	0.01	0.07	1465.00	1513.24	1465.00	275.24	0.01	0.18	20.00	0.00	0.00	151.00	173.84	2907294.00	0.46	1509.54	1498.50
29	2	2	5113.00	34681.00	129.80	0	Spot (Block29, Row2, Column2)	6727.48	6410.00	1950.10	0.02	0.29	1472.00	1501.66	1472.00	175.67	0.01	0.12	100.00	100.00	0.00	4938.00	5255.48	3034095.00	29.75	2880.38	2774.00
29	3	2	5422.00	34678.00	169.40	0	Spot (Block29, Row2, Column3)	2196.67	2186.00	370.33	0.00	0.17	1477.00	1524.65	1477.00	247.15	0.01	0.16	87.00	70.00	0.00	709.00	719.67	1759531.00	2.72	1717.06	1707.00
29	4	2	5727.00	34680.00	187.10	0	Spot (Block29, Row2, Column4)	3648.81	3534.00	1110.05	0.01	0.30	1481.00	1524.27	1481.00	203.95	0.01	0.13	100.00	100.00	0.00	2053.00	2167.81	3601375.00	10.42	2148.04	2134.00
29	5	2	6024.00	34684.00	172.45	0	Spot (Block29, Row2, Column5)	3981.42	3915.00	986.55	0.01	0.25	1488.00	1530.93	1488.00	220.06	0.01	0.14	100.00	100.00	0.00	2427.00	2493.42	3308558.00	11.14	2171.12	2105.00
29	6	2	6313.00	34683.00	144.00	0	Spot (Block29, Row2, Column6)	7105.48	6931.00	2659.43	0.01	0.37	1489.00	1530.56	1489.00	202.33	0.01	0.13	100.00	100.00	0.00	5442.00	5616.48	3986174.00	27.55	2778.53	2619.00
29	7	2	6623.00	34685.00	152.10	0	Spot (Block29, Row2, Column7)	3050.37	2898.00	827.55	0.02	0.27	1500.00	1553.59	1500.00	246.91	0.02	0.16	98.00	94.00	0.00	1398.00	1550.37	1933935.00	6.06	1880.05	1857.00
29	8	2	6929.00	34689.00	245.80	0	Spot (Block29, Row2, Column8)	1787.89	1773.00	188.63	0.00	0.11	1524.00	1645.34	1524.00	500.35	0.03	0.30	11.00	0.00	0.00	249.00	263.89	3128803.00	0.28	1596.75	1576.00
29	1	3	4826.00	34974.00	144.85	0	Spot (Block29, Row3, Column1)	17966.19	17503.00	8337.08	0.01	0.46	1467.00	1511.34	1467.00	193.15	0.01	0.13	100.00	100.00	0.00	16036.00	16499.19	10294627.00	85.19	4589.72	4138.50
29	2	3	5119.00	34980.00	184.35	0	Spot (Block29, Row3, Column2)	2541.44	2393.00	708.78	0.03	0.28	1474.00	1518.30	1474.00	200.97	0.01	0.13	97.00	82.00	0.00	919.00	1067.44	2437238.00	5.09	1736.30	1735.00
29	3	3	5412.00	34972.00	146.60	0	Spot (Block29, Row3, Column3)	28236.53	25746.50	15074.50	0.04	0.53	1483.00	1587.78	1483.00	397.40	0.03	0.25	100.00	100.00	2.04	24263.50	26753.53	16603079.00	67.06	6344.91	5498.00
29	4	3	5722.00	34982.00	140.75	0	Spot (Block29, Row3, Column4)	28178.71	27368.00	13206.89	0.01	0.47	1493.00	1587.58	1493.00	356.32	0.03	0.22	100.00	100.00	0.00	25875.00	26685.71	15188323.00	74.63	7076.11	6174.00
29	5	3	6021.00	34981.00	138.05	0	Spot (Block29, Row3, Column5)	24477.07	23790.00	13396.98	0.01	0.55	1482.00	1538.26	1482.00	267.86	0.02	0.17	100.00	100.00	3.68	22308.00	22995.07	12630166.00	85.64	5925.87	5099.00
29	6	3	6324.00	34982.00	214.20	0	Spot (Block29, Row3, Column6)	3867.99	3174.50	1525.81	0.09	0.39	1462.00	1527.24	1462.00	258.90	0.02	0.17	100.00	100.00	0.00	1712.50	2405.99	5059331.00	9.04	2324.04	2322.00
29	7	3	6626.00	34991.00	144.60	0	Spot (Block29, Row3, Column7)	6671.27	6062.00	3121.13	0.04	0.47	1496.00	1542.11	1496.00	211.66	0.01	0.14	100.00	100.00	0.00	4566.00	5175.27	3795952.00	24.23	2542.11	2417.00
29	8	3	6922.00	34992.00	150.45	0	Spot (Block29, Row3, Column8)	16646.99	15884.00	6480.60	0.02	0.39	1508.00	1567.39	1508.00	233.38	0.02	0.15	100.00	100.00	0.00	14376.00	15138.99	10254548.00	64.62	5020.87	4584.00
29	1	4	4823.00	35273.00	141.50	0	Spot (Block29, Row4, Column1)	27394.71	25882.50	13214.08	0.02	0.48	1455.00	1508.69	1455.00	212.92	0.02	0.14	100.00	100.00	0.00	24427.50	25939.71	14847930.00	121.57	7146.33	6025.00
29	2	4	5120.00	35279.00	211.90	0	Spot (Block29, Row4, Column2)	1976.36	1912.00	258.12	0.01	0.13	1456.00	1518.37	1456.00	291.12	0.02	0.19	83.00	35.00	0.00	456.00	520.36	2535664.00	1.57	1668.41	1665.50
29	3	4	5420.00	35278.00	147.45	0	Spot (Block29, Row4, Column3)	61213.93	65535.00	9009.29	0.03	0.15	1477.00	1575.70	1477.00	413.21	0.03	0.26	100.00	100.00	74.41	64058.00	59736.93	36361368.00	144.33	15736.08	12657.00
29	4	4	5685.00	35281.00	222.00	0	Spot (Block29, Row4, Column4)	1898.79	1879.00	237.20	0.00	0.12	1483.00	1552.18	1483.00	325.36	0.02	0.21	57.00	16.00	0.00	396.00	415.79	2684894.00	1.07	1611.31	1588.50
29	5	4	6002.00	35285.00	148.85	0	Spot (Block29, Row4, Column5)	4648.75	4185.50	2188.16	0.05	0.47	1472.00	1541.48	1472.00	352.59	0.02	0.23	100.00	99.00	0.00	2713.50	3176.75	2826441.00	8.81	2260.12	2225.00
29	6	4	6324.00	35285.00	185.05	0	Spot (Block29, Row4, Column6)	4176.38	4177.00	1070.57	0.00	0.26	1464.00	1503.52	1464.00	183.78	0.01	0.12	100.00	100.00	0.00	2713.00	2712.38	4017675.00	14.54	2163.54	2152.00
29	7	4	6612.00	35288.00	146.15	0	Spot (Block29, Row4, Column7)	5981.42	5210.00	3028.35	0.06	0.51	1489.00	1521.58	1489.00	172.55	0.01	0.11	100.00	100.00	0.00	3721.00	4492.42	3481188.00	25.85	2415.57	2286.00
29	8	4	6919.00	35300.00	151.05	0	Spot (Block29, Row4, Column8)	3187.34	3048.00	767.09	0.02	0.24	1512.00	1562.96	1512.00	186.60	0.01	0.12	100.00	99.00	0.00	1536.00	1675.34	1988898.00	8.71	1988.28	1985.00
29	1	5	4822.00	35577.00	139.25	0	Spot (Block29, Row5, Column1)	30670.79	29161.00	15447.59	0.02	0.50	1481.00	1533.07	1481.00	241.53	0.02	0.16	100.00	100.00	0.75	27680.00	29189.79	16316858.00	120.64	7426.31	6588.50
29	2	5	5120.00	35579.00	147.95	0	Spot (Block29, Row5, Column2)	18189.70	17666.50	6670.82	0.01	0.37	1471.00	1524.58	1471.00	236.51	0.02	0.16	100.00	100.00	0.00	16195.50	16718.70	10877441.00	70.46	5086.90	4799.00
29	3	5	5415.00	35583.00	162.90	0	Spot (Block29, Row5, Column3)	3433.93	3232.00	1089.80	0.03	0.32	1489.00	1558.08	1489.00	290.62	0.02	0.19	100.00	96.00	0.00	1743.00	1944.93	2520506.00	6.45	1927.37	1922.00
29	4	5	5720.00	35583.00	142.40	0	Spot (Block29, Row5, Column4)	11107.85	10411.00	5499.68	0.03	0.50	1490.00	1543.80	1490.00	296.86	0.02	0.19	100.00	100.00	0.00	8921.00	9617.85	6131533.00	32.22	3471.76	2950.00
29	5	5	6021.00	35584.00	148.10	0	Spot (Block29, Row5, Column5)	63849.47	65535.00	5242.46	0.01	0.08	1531.00	1729.82	1531.00	618.86	0.05	0.36	100.00	100.00	86.10	64004.00	62318.47	38118456.00	100.38	17948.49	14363.50
29	6	5	6322.00	35588.00	147.30	0	Spot (Block29, Row5, Column6)	7422.15	7072.50	2749.48	0.02	0.37	1521.00	1660.01	1521.00	465.75	0.04	0.28	100.00	100.00	0.00	5551.50	5901.15	4423601.00	12.37	2846.16	2731.00
29	7	5	6621.00	35592.00	192.15	0	Spot (Block29, Row5, Column7)	4276.39	3875.50	1629.19	0.04	0.38	1507.50	1568.96	1507.50	218.46	0.02	0.14	99.00	99.00	0.00	2368.00	2768.89	4438895.00	12.39	2336.89	2313.00
29	8	5	6920.00	35589.00	141.40	0	Spot (Block29, Row5, Column8)	12189.80	10966.50	6921.38	0.05	0.57	1539.00	1586.33	1539.00	203.13	0.01	0.13	100.00	100.00	0.00	9427.50	10650.80	6606870.00	52.20	3612.68	3354.00
29	1	6	4817.00	35873.00	210.75	0	Spot (Block29, Row6, Column1)	3616.00	3101.50	1413.90	0.07	0.39	1433.00	1472.18	1433.00	187.87	0.01	0.13	100.00	100.00	0.00	1668.50	2183.00	4592318.00	11.41	2154.99	2142.50
29	2	6	5119.00	35875.00	222.90	0	Spot (Block29, Row6, Column2)	2856.97	2757.00	645.42	0.02	0.23	1419.00	1478.95	1419.00	241.92	0.02	0.16	100.00	98.00	0.00	1338.00	1437.97	4071179.00	5.70	1929.51	1915.00
29	3	6	5406.00	35877.00	138.05	0	Spot (Block29, Row6, Column3)	40460.82	40397.00	18099.13	0.00	0.45	1478.00	1523.96	1478.00	237.85	0.01	0.16	100.00	100.00	12.40	38919.00	38982.82	20877844.00	163.70	9194.24	7402.50
29	4	6	5715.00	35879.00	145.50	0	Spot (Block29, Row6, Column4)	4290.33	4140.50	1440.35	0.02	0.34	1483.50	1537.07	1483.50	293.88	0.02	0.19	100.00	100.00	0.00	2657.00	2806.83	2488390.00	9.37	2141.74	2116.00
29	5	6	6018.00	35880.00	146.70	0	Spot (Block29, Row6, Column5)	62135.46	65535.00	8105.04	0.02	0.13	1522.00	1706.94	1522.00	614.77	0.05	0.36	100.00	100.00	79.39	64013.00	60613.46	36473816.00	98.30	15940.71	13227.00
29	6	6	6328.00	35879.00	174.55	0	Spot (Block29, Row6, Column6)	2303.51	2140.00	553.90	0.03	0.24	1517.00	1659.77	1517.00	497.62	0.04	0.30	56.00	33.00	0.00	623.00	786.51	1962587.00	1.29	1698.05	1698.00
29	7	6	6622.00	35884.00	144.35	0	Spot (Block29, Row6, Column7)	16524.08	15220.00	8844.07	0.04	0.54	1513.00	1583.99	1513.00	242.43	0.02	0.15	100.00	100.00	0.00	13707.00	15011.08	9336105.00	61.63	4411.86	3493.50
29	8	6	6925.00	35891.00	142.45	0	Spot (Block29, Row6, Column8)	16060.22	15017.00	8218.06	0.03	0.51	1583.00	1625.16	1583.00	223.46	0.01	0.14	100.00	100.00	0.00	13434.00	14477.22	8833123.00	64.60	4476.95	4233.00
29	1	7	4814.00	36176.00	198.40	0	Spot (Block29, Row7, Column1)	1995.89	1938.00	302.64	0.01	0.15	1403.00	1426.76	1403.00	133.27	0.01	0.09	98.00	86.00	0.00	535.00	592.89	2223420.00	4.27	1638.24	1621.00
29	2	7	5114.00	36183.00	221.45	0	Spot (Block29, Row7, Column2)	1755.83	1691.00	236.03	0.02	0.13	1386.00	1400.92	1386.00	115.68	0.00	0.08	90.00	65.00	0.00	305.00	369.83	2465180.00	3.07	1519.80	1530.00
29	3	7	5412.00	36186.00	226.95	0	Spot (Block29, Row7, Column3)	1660.28	1672.00	123.50	0.00	0.07	1410.00	1446.05	1410.00	166.78	0.01	0.12	72.00	25.00	0.00	262.00	250.28	2455552.00	1.28	1516.74	1505.00
29	4	7	5713.00	36182.00	212.35	0	Spot (Block29, Row7, Column4)	1801.90	1782.50	220.35	0.00	0.12	1422.00	1474.08	1422.00	192.40	0.02	0.13	76.00	45.00	0.00	360.50	379.90	2313637.00	1.70	1559.82	1559.50
29	5	7	6015.00	36185.00	180.05	0	Spot (Block29, Row7, Column5)	3677.91	3579.00	1083.41	0.01	0.29	1470.00	1523.57	1470.00	316.89	0.02	0.21	99.00	96.00	0.00	2109.00	2207.91	3332183.00	6.80	2171.06	2168.00
29	6	7	6313.00	36184.00	215.05	0	Spot (Block29, Row7, Column6)	3014.10	2860.00	703.17	0.02	0.23	1497.00	1550.42	1497.00	254.27	0.02	0.16	100.00	99.00	0.00	1363.00	1517.10	3981629.00	5.76	2094.84	2073.50
29	7	7	6606.00	36189.00	145.10	0	Spot (Block29, Row7, Column7)	16065.82	15412.00	7695.27	0.02	0.48	1513.00	1573.34	1513.00	237.01	0.02	0.15	100.00	100.00	0.00	13899.00	14552.82	9221783.00	61.15	5013.65	3777.00
29	8	7	6917.00	36190.00	182.00	0	Spot (Block29, Row7, Column8)	6312.02	6297.00	1432.57	0.00	0.23	1584.50	1610.94	1584.50	204.18	0.01	0.13	100.00	100.00	0.00	4712.50	4727.52	5844929.00	23.02	2961.83	2810.00
29	1	8	4804.00	36487.00	144.05	0	Spot (Block29, Row8, Column1)	5076.24	4437.00	2548.07	0.06	0.50	1490.00	1520.10	1490.00	157.49	0.01	0.10	100.00	100.00	0.00	2947.00	3586.24	2847769.00	22.58	2295.79	2178.00
29	2	8	5115.00	36482.00	166.20	0	Spot (Block29, Row8, Column2)	2414.13	2337.50	543.69	0.01	0.23	1476.00	1496.18	1476.00	153.04	0.01	0.10	98.00	90.00	0.00	861.50	938.13	1849226.00	6.00	1742.41	1740.50
29	3	8	5402.00	36481.00	152.25	0	Spot (Block29, Row8, Column3)	4478.48	3876.00	2098.62	0.06	0.47	1484.00	1510.15	1484.00	187.99	0.01	0.12	100.00	99.00	0.00	2392.00	2994.48	2834877.00	15.79	2074.88	2081.00
29	4	8	5716.00	36483.00	145.05	0	Spot (Block29, Row8, Column4)	29920.63	28813.00	12495.79	0.02	0.42	1490.00	1531.03	1490.00	220.13	0.01	0.14	100.00	100.00	0.00	27323.00	28430.63	17144520.00	128.97	7556.29	6939.00
29	5	8	5997.00	36485.00	215.95	0	Spot (Block29, Row8, Column5)	1765.01	1721.00	199.93	0.01	0.11	1499.00	1549.84	1499.00	231.92	0.01	0.15	47.00	18.00	0.00	222.00	266.01	2347469.00	0.93	1585.69	1575.50
29	6	8	6319.00	36484.00	179.20	0	Spot (Block29, Row8, Column6)	6384.43	5413.50	3186.52	0.07	0.50	1522.50	1590.51	1522.50	256.94	0.02	0.16	100.00	100.00	0.00	3891.00	4861.93	5733222.00	18.66	2731.84	2720.00
29	7	8	6610.00	36485.00	141.55	0	Spot (Block29, Row8, Column7)	8053.06	7764.00	3166.09	0.02	0.39	1570.00	1611.65	1570.00	265.89	0.01	0.16	100.00	100.00	0.00	6194.00	6483.06	4348650.00	24.23	3099.13	2955.00
29	8	8	6906.00	36486.00	164.25	0	Spot (Block29, Row8, Column8)	2741.83	2592.00	792.05	0.02	0.29	1605.00	1638.44	1605.00	230.42	0.01	0.14	97.00	85.00	0.00	987.00	1136.83	2053630.00	4.79	1898.68	1911.00
30	1	1	9326.00	34397.00	154.45	0	Spot (Block30, Row1, Column1)	55574.79	65535.00	13784.33	0.07	0.25	1278.00	1337.56	1278.00	310.87	0.02	0.23	100.00	100.00	57.08	64257.00	54296.79	36123908.00	174.47	13887.76	11322.50
30	2	1	9602.00	34405.00	181.75	0	Spot (Block30, Row1, Column2)	1731.60	1654.50	290.26	0.02	0.17	1280.00	1310.13	1280.00	233.68	0.01	0.18	77.00	37.00	0.00	374.50	451.60	1606925.00	1.80	1417.91	1411.00
30	3	1	9918.00	34417.00	174.65	0	Spot (Block30, Row1, Column3)	1835.66	1753.00	331.63	0.02	0.18	1297.00	1321.13	1297.00	140.28	0.01	0.11	91.00	79.00	0.00	456.00	538.66	1556640.00	3.67	1501.19	1518.00
30	4	1	10206.00	34425.00	170.40	0	Spot (Block30, Row1, Column4)	1874.48	1865.00	264.86	0.00	0.14	1321.00	1351.01	1321.00	137.28	0.01	0.10	98.00	82.00	0.00	544.00	553.48	1514579.00	3.81	1566.09	1537.00
30	5	1	10521.00	34411.00	159.00	0	Spot (Block30, Row1, Column5)	2635.77	2447.00	780.41	0.03	0.30	1323.00	1351.53	1323.00	133.77	0.01	0.10	100.00	97.00	0.00	1124.00	1312.77	1850313.00	9.60	1667.48	1621.50
30	6	1	10816.00	34415.00	155.00	0	Spot (Block30, Row1, Column6)	2567.88	2441.00	599.29	0.02	0.23	1325.00	1354.35	1325.00	147.66	0.01	0.11	100.00	99.00	0.00	1116.00	1242.88	1694802.00	8.22	1702.40	1707.00
30	7	1	11114.00	34412.00	148.45	0	Spot (Block30, Row1, Column7)	3736.90	3697.50	1015.68	0.00	0.27	1383.00	1448.94	1383.00	424.85	0.02	0.29	100.00	97.00	0.00	2314.50	2353.90	2242139.00	5.39	1996.65	1964.00
30	8	1	11406.00	34416.00	160.95	0	Spot (Block30, Row1, Column8)	63370.91	65535.00	7572.01	0.01	0.12	1468.00	1568.13	1468.00	515.55	0.03	0.33	100.00	100.00	89.97	64067.00	61902.91	45500752.00	119.88	16831.07	14669.50
30	1	2	9304.00	34686.00	214.00	0	Spot (Block30, Row2, Column1)	1435.45	1399.00	135.60	0.01	0.09	1229.00	1272.00	1229.00	222.33	0.01	0.17	39.00	6.00	0.00	170.00	206.45	1880440.00	0.74	1309.96	1299.50
30	2	2	9613.00	34705.00	146.90	0	Spot (Block30, Row2, Column2)	1831.45	1866.50	247.15	0.01	0.13	1213.00	1233.47	1213.00	107.26	0.01	0.09	99.00	96.00	0.00	653.50	618.45	1069564.00	5.58	1445.91	1422.00
30	3	2	9912.00	34709.00	177.70	0	Spot (Block30, Row2, Column3)	1648.01	1651.50	214.40	0.00	0.13	1261.00	1283.80	1261.00	164.83	0.01	0.13	84.00	58.00	0.00	390.50	387.01	1460139.00	2.21	1438.89	1417.50
30	4	2	10223.00	34710.00	202.65	0	Spot (Block30, Row2, Column4)	1801.82	1762.50	267.11	0.01	0.15	1309.00	1331.22	1309.00	157.36	0.01	0.12	92.00	71.00	0.00	453.50	492.82	2097319.00	2.99	1504.09	1489.00
30	5	2	10520.00	34705.00	199.95	0	Spot (Block30, Row2, Column5)	2559.08	2523.00	428.13	0.01	0.17	1319.00	1354.30	1319.00	151.91	0.01	0.11	100.00	100.00	0.00	1204.00	1240.08	2889198.00	7.93	1724.78	1728.00
30	6	2	10809.00	34662.00	187.60	0	Spot (Block30, Row2, Column6)	1608.54	1569.00	202.36	0.01	0.13	1364.00	1410.10	1364.00	274.32	0.01	0.19	38.00	10.00	0.00	205.00	244.54	1594066.00	0.72	1494.04	1479.00
30	7	2	11119.00	34700.00	205.65	0	Spot (Block30, Row2, Column7)	1636.79	1598.00	183.72	0.01	0.11	1332.00	1363.13	1332.00	157.31	0.01	0.12	82.00	38.00	0.00	266.00	304.79	1972330.00	1.74	1459.47	1464.00
30	8	2	11432.00	34703.00	202.20	0	Spot (Block30, Row2, Column8)	1657.31	1624.00	202.74	0.01	0.12	1396.00	1474.25	1396.00	394.67	0.02	0.27	28.00	0.00	0.00	228.00	261.31	1914190.00	0.46	1521.59	1493.00
30	1	3	9323.00	34999.00	158.05	0	Spot (Block30, Row3, Column1)	2304.06	2204.50	554.15	0.02	0.24	1216.00	1241.21	1216.00	116.98	0.01	0.09	99.00	98.00	0.00	988.50	1088.06	1585191.00	9.09	1483.90	1503.00
30	2	3	9610.00	35012.00	190.25	0	Spot (Block30, Row3, Column2)	1685.51	1653.50	237.01	0.01	0.14	1232.00	1281.95	1232.00	195.61	0.02	0.15	85.00	55.00	0.00	421.50	453.51	1722591.00	2.06	1400.89	1386.50
30	3	3	9903.00	34998.00	158.40	0	Spot (Block30, Row3, Column3)	3242.66	2881.00	1338.55	0.05	0.41	1256.00	1278.50	1256.00	159.99	0.01	0.13	100.00	99.00	0.00	1625.00	1986.66	2253651.00	12.28	1678.72	1631.50
30	4	3	10222.00	35004.00	156.40	0	Spot (Block30, Row3, Column4)	2903.31	2655.00	841.83	0.04	0.29	1294.00	1306.46	1294.00	150.55	0.00	0.12	100.00	99.00	0.00	1361.00	1609.31	1956828.00	10.61	1670.21	1623.00
30	5	3	10522.00	35019.00	155.50	0	Spot (Block30, Row3, Column5)	2755.01	2445.00	1380.82	0.05	0.50	1315.00	1398.98	1315.00	296.62	0.03	0.21	99.00	79.00	0.00	1130.00	1440.01	1826569.00	4.57	1678.30	1657.50
30	6	3	10820.00	35007.00	214.90	0	Spot (Block30, Row3, Column6)	14236.06	10404.00	8160.17	0.14	0.57	1395.00	1529.51	1395.00	409.84	0.04	0.27	100.00	100.00	0.00	9009.00	12841.06	18805840.00	31.00	4867.53	4799.00
30	7	3	11126.00	35012.00	158.00	0	Spot (Block30, Row3, Column7)	2265.74	2131.00	584.91	0.03	0.26	1309.00	1384.61	1309.00	263.52	0.02	0.19	97.00	69.00	0.00	822.00	956.74	1567890.00	3.34	1601.65	1608.50
30	8	3	11426.00	35019.00	154.20	0	Spot (Block30, Row3, Column8)	4326.36	4247.00	1262.25	0.01	0.29	1363.00	1380.23	1363.00	154.96	0.01	0.11	100.00	100.00	0.00	2884.00	2963.36	2833764.00	19.01	2182.63	2154.00
30	1	4	9319.00	35300.00	157.70	0	Spot (Block30, Row4, Column1)	2710.03	2568.00	735.79	0.02	0.27	1221.00	1277.22	1221.00	218.19	0.02	0.17	99.00	96.00	0.00	1347.00	1489.03	1850953.00	6.57	1601.74	1594.00
30	2	4	9616.00	35306.00	171.15	0	Spot (Block30, Row4, Column2)	7875.09	7190.00	3292.49	0.04	0.42	1287.00	1350.94	1287.00	261.70	0.02	0.19	100.00	100.00	0.00	5903.00	6588.09	6426071.00	24.93	2808.27	2791.00
30	3	4	9923.00	35306.00	145.90	0	Spot (Block30, Row4, Column3)	7659.50	7067.00	3203.35	0.03	0.42	1301.00	1372.05	1301.00	282.97	0.02	0.21	100.00	100.00	0.00	5766.00	6358.50	4450168.00	22.22	2693.28	2356.00
30	4	4	10187.00	35319.00	212.90	0	Spot (Block30, Row4, Column4)	1583.10	1581.00	176.89	0.00	0.11	1298.00	1319.03	1298.00	153.14	0.01	0.12	75.00	41.00	0.00	283.00	285.10	2051703.00	1.72	1412.38	1396.50
30	5	4	10497.00	35311.00	205.20	0	Spot (Block30, Row4, Column5)	1720.83	1676.00	278.21	0.01	0.16	1296.00	1321.27	1296.00	153.29	0.01	0.12	86.00	60.00	0.00	380.00	424.83	2061560.00	2.61	1458.64	1462.00
30	6	4	10819.00	35305.00	199.20	0	Spot (Block30, Row4, Column6)	2808.36	2729.00	588.50	0.01	0.21	1341.00	1424.27	1341.00	315.10	0.03	0.22	99.00	93.00	0.00	1388.00	1467.36	3136937.00	4.39	1781.02	1717.50
30	7	4	11111.00	35320.00	164.55	0	Spot (Block30, Row4, Column7)	2259.52	2154.00	601.38	0.02	0.27	1319.00	1370.39	1319.00	188.33	0.02	0.14	93.00	80.00	0.00	835.00	940.52	1701417.00	4.72	1539.61	1490.00
30	8	4	11427.00	35327.00	182.35	0	Spot (Block30, Row4, Column8)	1677.46	1632.00	199.10	0.01	0.12	1329.00	1361.71	1329.00	153.59	0.01	0.11	90.00	49.00	0.00	303.00	348.46	1563389.00	2.06	1461.65	1429.50
30	1	5	9324.00	35613.00	186.10	0	Spot (Block30, Row5, Column1)	2014.92	1941.50	487.65	0.02	0.24	1256.00	1317.57	1256.00	265.31	0.02	0.20	82.00	59.00	0.00	685.50	758.92	1958507.00	2.63	1486.71	1411.00
30	2	5	9617.00	35606.00	150.85	0	Spot (Block30, Row5, Column2)	4503.75	4490.00	1258.03	0.00	0.28	1295.00	1393.98	1295.00	318.05	0.03	0.23	100.00	100.00	0.00	3195.00	3208.75	2810342.00	9.78	2173.25	2096.00
30	3	5	9919.00	35605.00	153.00	0	Spot (Block30, Row5, Column3)	21866.49	19661.00	12060.73	0.05	0.55	1309.00	1407.22	1309.00	323.95	0.03	0.23	100.00	100.00	0.00	18352.00	20557.49	14103889.00	63.15	4548.71	4272.00
30	4	5	10217.00	35605.00	155.25	0	Spot (Block30, Row5, Column4)	3044.52	2791.00	911.96	0.04	0.30	1307.00	1361.30	1307.00	245.92	0.02	0.18	100.00	98.00	0.00	1484.00	1737.52	2003296.00	6.84	1713.69	1688.00
30	5	5	10519.00	35607.00	140.75	0	Spot (Block30, Row5, Column5)	11650.85	10741.00	5490.06	0.04	0.47	1292.00	1323.30	1292.00	167.73	0.01	0.13	100.00	100.00	0.00	9449.00	10358.85	6256506.00	61.57	3681.96	3268.00
30	6	5	10828.00	35608.00	210.15	0	Spot (Block30, Row5, Column6)	1637.53	1629.00	220.79	0.00	0.13	1297.00	1352.37	1297.00	192.54	0.02	0.14	72.00	38.00	0.00	332.00	340.53	2063291.00	1.48	1437.08	1395.00
30	7	5	11121.00	35612.00	203.80	0	Spot (Block30, Row5, Column7)	7145.03	6073.00	3178.08	0.07	0.44	1354.00	1393.05	1354.00	214.92	0.01	0.15	100.00	100.00	0.00	4719.00	5791.03	8402561.00	26.76	2973.42	2986.50
30	8	5	11420.00	35611.00	151.10	0	Spot (Block30, Row5, Column8)	3107.50	2875.00	1048.17	0.03	0.34	1311.00	1357.12	1311.00	168.80	0.02	0.12	100.00	99.00	0.00	1564.00	1796.50	1942186.00	10.37	1743.59	1701.00
30	1	6	9314.00	35903.00	216.25	0	Spot (Block30, Row6, Column1)	11374.65	8364.00	6727.87	0.13	0.59	1305.00	1433.77	1305.00	375.37	0.04	0.26	100.00	100.00	0.00	7059.00	10069.65	15207909.00	26.48	4238.00	4206.00
30	2	6	9615.00	35903.00	213.45	0	Spot (Block30, Row6, Column2)	5167.22	4893.00	1690.96	0.02	0.33	1292.00	1375.25	1292.00	280.44	0.03	0.20	100.00	100.00	0.00	3601.00	3875.22	6727725.00	13.52	2526.29	2467.00
30	3	6	9906.00	35904.00	152.20	0	Spot (Block30, Row6, Column3)	3298.76	3096.00	1049.33	0.03	0.32	1286.00	1351.55	1286.00	273.15	0.02	0.20	100.00	98.00	0.00	1810.00	2012.76	2104611.00	7.13	1784.86	1756.50
30	4	6	10210.00	35910.00	176.75	0	Spot (Block30, Row6, Column4)	1948.72	1890.00	346.89	0.01	0.18	1289.00	1308.37	1289.00	145.21	0.01	0.11	95.00	86.00	0.00	601.00	659.72	1703179.00	4.41	1497.25	1482.00
30	5	6	10514.00	35907.00	140.20	0	Spot (Block30, Row6, Column5)	9494.19	8958.00	4187.34	0.03	0.44	1289.00	1312.76	1289.00	163.15	0.01	0.12	100.00	100.00	0.00	7669.00	8205.19	5041414.00	50.15	3257.49	3049.00
30	6	6	10824.00	35915.00	203.55	0	Spot (Block30, Row6, Column6)	1655.88	1650.00	197.92	0.00	0.12	1288.00	1324.70	1288.00	184.56	0.01	0.14	81.00	49.00	0.00	362.00	367.88	1957245.00	1.79	1418.26	1401.00
30	7	6	11114.00	35908.00	152.40	0	Spot (Block30, Row6, Column7)	2943.95	2820.00	885.72	0.02	0.30	1293.00	1330.09	1293.00	177.24	0.01	0.13	100.00	99.00	0.00	1527.00	1650.95	1875297.00	9.11	1697.24	1684.00
30	8	6	11423.00	35918.00	145.85	0	Spot (Block30, Row6, Column8)	2933.40	2861.00	769.16	0.01	0.26	1317.00	1360.19	1317.00	162.61	0.01	0.12	100.00	99.00	0.00	1544.00	1616.40	1704304.00	9.67	1769.70	1705.00
30	1	7	9312.00	36201.00	161.40	0	Spot (Block30, Row7, Column1)	9641.97	8862.00	4417.20	0.04	0.46	1255.00	1354.44	1255.00	329.16	0.03	0.24	100.00	100.00	0.00	7607.00	8386.97	6980789.00	25.18	2932.05	2961.00
30	2	7	9597.00	36201.00	229.55	0	Spot (Block30, Row7, Column2)	1480.48	1456.00	192.28	0.01	0.13	1258.50	1320.99	1258.50	270.57	0.02	0.20	33.00	7.00	0.00	197.50	221.98	2250337.00	0.59	1283.80	1268.00
30	3	7	9897.00	36192.00	234.50	0	Spot (Block30, Row7, Column3)	1460.31	1451.50	167.54	0.00	0.11	1236.00	1268.70	1236.00	162.05	0.01	0.13	54.00	28.00	0.00	215.50	224.31	2295615.00	1.18	1320.76	1295.00
30	4	7	10213.00	36207.00	195.00	0	Spot (Block30, Row7, Column4)	1544.55	1507.00	194.74	0.01	0.13	1262.00	1272.51	1262.00	144.59	0.00	0.11	70.00	45.00	0.00	245.00	282.55	1658847.00	1.88	1403.60	1380.00
30	5	7	10513.00	36207.00	211.25	0	Spot (Block30, Row7, Column5)	1698.34	1660.00	260.32	0.01	0.15	1295.00	1325.87	1295.00	200.61	0.01	0.15	79.00	43.00	0.00	365.00	403.34	2163690.00	1.86	1417.23	1411.00
30	6	7	10809.00	36216.00	214.20	0	Spot (Block30, Row7, Column6)	5708.81	5560.00	2064.36	0.01	0.36	1348.00	1439.52	1348.00	371.63	0.03	0.26	100.00	99.00	0.00	4212.00	4360.81	7484254.00	11.49	2676.51	2506.00
30	7	7	11104.00	36216.00	155.50	0	Spot (Block30, Row7, Column7)	2705.55	2547.00	686.12	0.03	0.25	1301.00	1346.42	1301.00	201.97	0.01	0.15	100.00	97.00	0.00	1246.00	1404.55	1799191.00	6.73	1711.93	1671.00
30	8	7	11420.00	36220.00	199.55	0	Spot (Block30, Row7, Column8)	3961.83	3874.00	935.58	0.01	0.24	1358.00	1379.95	1358.00	168.72	0.01	0.12	100.00	100.00	0.00	2516.00	2603.83	4449132.00	15.30	2128.60	2071.50
30	1	8	9304.00	36511.00	149.70	0	Spot (Block30, Row8, Column1)	3339.57	3120.00	1201.25	0.03	0.36	1280.00	1316.67	1280.00	212.99	0.01	0.16	100.00	99.00	0.00	1840.00	2059.57	2040476.00	9.50	1726.29	1721.00
30	2	8	9600.00	36500.00	214.95	0	Spot (Block30, Row8, Column2)	1607.30	1550.00	241.12	0.02	0.15	1284.00	1325.97	1284.00	422.31	0.01	0.32	26.00	4.00	0.00	266.00	323.30	2113595.00	0.67	1390.25	1382.00
30	3	8	9895.00	36504.00	186.75	0	Spot (Block30, Row8, Column3)	2110.32	1945.00	628.84	0.04	0.30	1284.00	1310.37	1284.00	166.10	0.01	0.13	90.00	76.00	0.00	661.00	826.32	2066006.00	4.82	1516.19	1484.00
30	4	8	10212.00	36505.00	147.55	0	Spot (Block30, Row8, Column4)	7961.83	7845.00	2950.87	0.01	0.37	1281.00	1302.99	1281.00	164.14	0.01	0.13	100.00	100.00	0.00	6564.00	6680.83	4705439.00	40.57	2825.97	2605.00
30	5	8	10501.00	36512.00	227.25	0	Spot (Block30, Row8, Column5)	1551.22	1490.00	239.59	0.02	0.15	1298.00	1370.15	1298.00	341.22	0.02	0.25	30.00	4.00	0.00	192.00	253.22	2303555.00	0.53	1355.61	1327.00
30	6	8	10815.00	36510.00	207.80	0	Spot (Block30, Row8, Column6)	17816.79	11718.00	12639.03	0.18	0.71	1390.00	1522.78	1390.00	488.17	0.04	0.32	100.00	100.00	0.00	10328.00	16426.79	21825556.00	33.38	5280.61	5187.50
30	7	8	11115.00	36512.00	151.30	0	Spot (Block30, Row8, Column7)	2303.81	2286.00	402.27	0.00	0.17	1371.00	1430.79	1371.00	336.95	0.02	0.24	96.00	69.00	0.00	915.00	932.81	1453702.00	2.59	1657.58	1605.00
30	8	8	11400.00	36517.00	148.70	0	Spot (Block30, Row8, Column8)	2389.70	2277.00	422.53	0.02	0.18	1392.00	1428.31	1392.00	185.16	0.01	0.13	99.00	97.00	0.00	885.00	997.70	1448158.00	5.19	1730.81	1725.00
31	1	1	13828.00	34421.00	157.45	0	Spot (Block31, Row1, Column1)	55606.04	65535.00	13652.04	0.07	0.25	1981.00	2044.41	1981.00	392.36	0.01	0.19	100.00	100.00	57.18	63554.00	53625.04	37923636.00	136.51	14584.74	11343.50
31	2	1	14118.00	34430.00	149.15	0	Spot (Block31, Row1, Column2)	5145.41	5094.00	1496.01	0.00	0.29	1950.00	1990.83	1950.00	326.74	0.01	0.16	100.00	100.00	0.00	3144.00	3195.41	3123264.00	9.65	2852.39	2807.00
31	3	1	14429.00	34428.00	190.05	0	Spot (Block31, Row1, Column3)	2646.53	2564.00	499.42	0.01	0.19	1885.00	1917.82	1885.00	238.44	0.01	0.12	87.00	66.00	0.00	679.00	761.53	2678284.00	3.06	2189.25	2172.00
31	4	1	14720.00	34435.00	156.00	0	Spot (Block31, Row1, Column4)	4310.60	4140.00	1206.31	0.02	0.28	1887.00	1905.41	1887.00	235.15	0.00	0.12	100.00	99.00	0.00	2253.00	2423.60	2888104.00	10.23	2471.46	2486.00
31	5	1	15031.00	34432.00	165.70	0	Spot (Block31, Row1, Column5)	3047.86	2914.00	660.52	0.02	0.22	1902.00	1932.21	1902.00	247.07	0.01	0.13	94.00	84.00	0.00	1012.00	1145.86	2307233.00	4.52	2225.14	2252.50
31	6	1	15316.00	34433.00	161.55	0	Spot (Block31, Row1, Column6)	4421.77	4040.00	1403.26	0.04	0.32	1909.00	1953.06	1909.00	247.43	0.01	0.13	100.00	98.00	0.00	2131.00	2512.77	3201358.00	9.98	2635.05	2537.00
31	7	1	15615.00	34437.00	150.85	0	Spot (Block31, Row1, Column7)	5693.91	5585.50	1817.31	0.01	0.32	1914.00	1995.19	1914.00	412.41	0.02	0.21	100.00	99.00	0.00	3671.50	3779.91	3564390.00	8.97	2864.87	2802.00
31	8	1	15909.00	34443.00	163.60	0	Spot (Block31, Row1, Column8)	63342.09	65535.00	7587.20	0.01	0.12	1943.00	2046.47	1943.00	525.86	0.02	0.26	100.00	100.00	89.23	63592.00	61399.09	47063632.00	116.56	16723.40	14217.00
31	1	2	13816.00	34731.00	214.70	0	Spot (Block31, Row2, Column1)	2292.95	2276.50	285.88	0.00	0.12	1904.00	1977.96	1904.00	320.52	0.02	0.16	55.00	22.00	0.00	372.50	388.95	3017522.00	0.98	2115.66	2105.00
31	2	2	14122.00	34729.00	149.40	0	Spot (Block31, Row2, Column2)	3149.07	3036.00	509.99	0.02	0.16	1884.00	1922.36	1884.00	231.40	0.01	0.12	99.00	97.00	0.00	1152.00	1265.07	1927231.00	5.30	2321.12	2345.00
31	3	2	14424.00	34729.00	190.60	0	Spot (Block31, Row2, Column3)	2452.68	2391.00	295.64	0.01	0.12	1863.00	1896.07	1863.00	246.03	0.01	0.13	89.00	56.00	0.00	528.00	589.68	2513998.00	2.26	2140.63	2105.00
31	4	2	14734.00	34722.00	188.25	0	Spot (Block31, Row2, Column4)	3328.84	2760.00	3005.74	0.08	0.90	1871.00	1893.52	1871.00	238.87	0.01	0.13	98.00	91.00	0.00	889.00	1457.84	3322181.00	6.01	2307.46	2314.50
31	5	2	15026.00	34729.00	186.90	0	Spot (Block31, Row2, Column5)	6862.42	6743.00	1744.15	0.01	0.25	1902.00	1940.25	1902.00	260.87	0.01	0.13	100.00	100.00	0.00	4841.00	4960.42	6738892.00	18.87	3319.56	3136.00
31	6	2	15311.00	34735.00	171.05	0	Spot (Block31, Row2, Column6)	2761.99	2685.00	409.06	0.01	0.15	1926.00	1963.90	1926.00	264.82	0.01	0.13	93.00	73.00	0.00	759.00	835.99	2245495.00	3.01	2257.19	2245.50
31	7	2	15619.00	34731.00	180.25	0	Spot (Block31, Row2, Column7)	2687.59	2666.50	411.36	0.00	0.15	1888.00	1924.74	1888.00	234.44	0.01	0.12	93.00	73.00	0.00	778.50	799.59	2445706.00	3.25	2209.49	2187.00
31	8	2	15931.00	34745.00	183.50	0	Spot (Block31, Row2, Column8)	2242.18	2207.50	246.36	0.01	0.11	1901.00	1979.13	1901.00	406.52	0.02	0.21	36.00	4.00	0.00	306.50	341.18	2130070.00	0.65	2080.44	2061.00
31	1	3	13825.00	35024.00	161.50	0	Spot (Block31, Row3, Column1)	4003.56	3862.00	1046.94	0.02	0.26	1916.00	1958.57	1916.00	245.64	0.01	0.13	99.00	99.00	0.00	1946.00	2087.56	2902580.00	8.33	2456.02	2461.00
31	2	3	14125.00	35034.00	179.95	0	Spot (Block31, Row3, Column2)	2756.98	2659.00	454.48	0.02	0.16	1910.00	1951.92	1910.00	251.33	0.01	0.13	92.00	76.00	0.00	749.00	846.98	2495065.00	3.20	2251.71	2201.00
31	3	3	14413.00	35024.00	147.05	0	Spot (Block31, Row3, Column3)	9838.85	9321.00	3317.00	0.02	0.34	1891.00	1946.26	1891.00	280.52	0.01	0.14	100.00	100.00	0.00	7430.00	7947.85	5814758.00	28.14	4062.31	3599.00
31	4	3	14723.00	35031.00	152.90	0	Spot (Block31, Row3, Column4)	5930.71	5530.50	2056.24	0.03	0.35	1880.00	1919.44	1880.00	275.01	0.01	0.14	100.00	100.00	0.00	3650.50	4050.71	3783792.00	14.59	2937.79	2813.00
31	5	3	15026.00	35031.00	146.65	0	Spot (Block31, Row3, Column5)	7010.30	6710.00	2586.14	0.02	0.37	1920.00	1969.79	1920.00	292.30	0.01	0.15	100.00	100.00	0.00	4790.00	5090.30	4101026.00	17.24	3228.14	3012.00
31	6	3	15321.00	35033.00	200.95	0	Spot (Block31, Row3, Column6)	8048.47	6697.00	3700.79	0.08	0.46	1927.00	1974.31	1927.00	289.86	0.01	0.15	100.00	100.00	0.00	4770.00	6121.47	9207454.00	20.96	3752.52	3735.00
31	7	3	15627.00	35040.00	167.25	0	Spot (Block31, Row3, Column7)	3002.70	2885.00	526.33	0.02	0.18	1868.00	1907.16	1868.00	254.46	0.01	0.13	98.00	91.00	0.00	1017.00	1134.70	2333099.00	4.31	2199.25	2228.00
31	8	3	15922.00	35047.00	157.25	0	Spot (Block31, Row3, Column8)	7902.79	7113.00	3470.78	0.05	0.44	1896.00	1939.22	1896.00	241.62	0.01	0.12	100.00	100.00	0.00	5217.00	6006.79	5405511.00	24.68	3487.28	3008.50
31	1	4	13823.00	35324.00	155.10	0	Spot (Block31, Row4, Column1)	5154.44	4862.00	1758.02	0.03	0.34	1905.00	1958.77	1905.00	253.71	0.01	0.13	100.00	99.00	0.00	2957.00	3249.44	3407086.00	12.60	2709.12	2653.00
31	2	4	14127.00	35326.00	192.55	0	Spot (Block31, Row4, Column2)	3050.11	2916.50	563.06	0.02	0.18	1925.00	1966.83	1925.00	266.50	0.01	0.14	97.00	86.00	0.00	991.50	1125.11	3184317.00	4.06	2324.67	2296.50
31	3	4	14425.00	35328.00	148.10	0	Spot (Block31, Row4, Column3)	20006.24	18642.00	9568.99	0.03	0.48	1901.00	1959.79	1901.00	289.81	0.01	0.15	100.00	100.00	0.00	16741.00	18105.24	11983737.00	62.27	5849.92	5196.00
31	4	4	14706.00	35333.00	198.50	0	Spot (Block31, Row4, Column4)	2363.91	2332.50	298.51	0.01	0.13	1884.00	1917.17	1884.00	262.92	0.01	0.14	71.00	39.00	0.00	448.50	479.91	2642847.00	1.70	2046.03	2040.00
31	5	4	15007.00	35333.00	147.40	0	Spot (Block31, Row4, Column5)	4598.67	4428.50	1442.03	0.02	0.31	1898.50	1940.26	1898.50	285.17	0.01	0.15	100.00	99.00	0.00	2530.00	2700.17	2740806.00	9.32	2667.64	2588.50
31	6	4	15325.00	35331.00	190.15	0	Spot (Block31, Row4, Column6)	9116.15	9243.00	2288.60	0.01	0.25	1887.00	1926.60	1887.00	274.13	0.01	0.14	100.00	100.00	0.00	7356.00	7229.15	9289357.00	26.23	3772.15	3573.00
31	7	4	15610.00	35340.00	156.20	0	Spot (Block31, Row4, Column7)	2990.74	2916.00	533.55	0.01	0.18	1900.00	1988.37	1900.00	490.53	0.02	0.25	88.00	51.00	0.00	1016.00	1090.74	2006784.00	2.04	2235.36	2213.00
31	8	4	15927.00	35356.00	167.80	0	Spot (Block31, Row4, Column8)	2543.33	2501.00	375.17	0.01	0.15	1977.00	1998.52	1977.00	246.81	0.00	0.12	77.00	53.00	0.00	524.00	566.33	2006685.00	2.21	2231.66	2220.00
31	1	5	13826.00	35628.00	148.05	0	Spot (Block31, Row5, Column1)	6967.44	6534.00	2809.55	0.03	0.40	1946.00	1983.24	1946.00	292.26	0.01	0.15	100.00	100.00	0.00	4588.00	5021.44	4187432.00	17.05	3057.50	3008.50
31	2	5	14115.00	35626.00	153.95	0	Spot (Block31, Row5, Column2)	8505.77	7982.00	3279.63	0.03	0.39	1916.00	1984.46	1916.00	359.44	0.02	0.18	100.00	100.00	0.00	6066.00	6589.77	5545759.00	18.14	3324.92	3243.00
31	3	5	14421.00	35631.00	155.00	0	Spot (Block31, Row5, Column3)	6492.83	6128.00	2271.07	0.03	0.35	1890.00	1932.96	1890.00	283.74	0.01	0.15	100.00	100.00	0.00	4238.00	4602.83	4298252.00	16.07	3055.26	2983.50
31	4	5	14719.00	35632.00	169.80	0	Spot (Block31, Row5, Column4)	3430.31	3229.00	889.88	0.03	0.26	1864.00	1891.61	1864.00	265.09	0.01	0.14	98.00	92.00	0.00	1365.00	1566.31	2740821.00	5.80	2293.81	2246.50
[truncated: 428,699 more chars]
