# Supplementary material for: An antigen microarray protocol for COVID-19 serological analysis
Source: STAR Protoc. 2021 Aug 26;2(3):100815. doi: 10.1016/j.xpro.2021.100815 (PMC8387221; doi:10.1016/j.xpro.2021.100815)
Supplement: Data S8. Slide_quantifications, related to step quantification and statistical analysis 2.e [file mmc8.zip › RPPA0135_12860-V2 A01-D12_IgA_785/Joseph_2021-05-03_12h15m28_785nmGain100.txt]

ATF	1.0
30	28
"Checksum_ImageFile=f13b57a3523c90bff41f73895c3fa370"
"Checksum_ResultFile=f663c5f39964382b8527916445e06ca0"
"Type=Mapix Results 2"
"DateTime=2021/05/03 12:15:40"
"ConfigFile="
"GalFile=L:\RPPA Service\Platform_Projects\2021-02-09_JPL_CoV-Array-7\64 pad grid.gal"
"PixelSize=5"
"Wavelengths=785"
"ImageFiles=L:\RPPA Service\Platform_Projects\2021-03-24_JPL_CoV-Array-9\RPPA0135_12860-V2 A01-D12_IgA_785\Joseph_2021-05-03_12h15m28_785nmGain100.tif"
"GrinddingParameters=Find mode = Grid + Blocks + Spots | Max. diameter (% Dth) = 200.0 | Min. diameter (% Dth) = 50.0 | Max position offset (% pitch) = 30"
"QuantificationParameter=S/B border width (pixels) = 2.0 | Background diameter (pitch) = 2.0"
"JpegImage=L:\RPPA Service\Platform_Projects\2021-03-24_JPL_CoV-Array-9\RPPA0135_12860-V2 A01-D12_IgA_785\Joseph_2021-05-03_12h15m28_785nmGain100.jpg"
"FeatureType=Circular"
"Barcode="
"BackgroundSubtraction=LocalFeature"
"Normalization=None"
"ImageOrigin=3680, 2560"
"ImageSize=17760.0, 71040.0"
"JpegOrigin=4780, 2675"
"JpegBrightness=39"
"JpegContrast=13"
"JpegBalance=0"
"Creator=Mapix 9.0.0"
"Scanner=ir710IVD IR0H8_IVD 717045"
"Temperature=31.2"
"Comment="
"Velocity=35 l/s"
"LaserPower=20.0"
"PMTGain=100"
"BatchFilename=L:\RPPA Service\InnooScan\Batch methods\CoV_Array image_processing.mbt"
"Block"	"Column"	"Row"	"X"	"Y"	"Dia."	"Flags"	"ID"	"F785 Mean"	"F785 Median"	"F785 SD"	"F785 |log Mean/Median|"	"F785 CV"	"B785"	"B785 Mean"	"B785 Median"	"B785 SD"	"B785 |log Mean/Median|"	"B785 CV"	"% > B785+1SD"	"% > B785+2SD"	"F785 % Sat."	"F785 Median - B785"	"F785 Mean - B785"	"F785 Total Intensity"	"SNR 785"	"ExcludedMean 785"	"ExcludedMedian 785"
1	1	1	4992.00	2874.00	158.30	0	Spot (Block1, Row1, Column1)	58861.25	65535.00	10499.27	0.05	0.18	1797.00	1878.23	1797.00	395.94	0.02	0.21	100.00	100.00	63.19	63738.00	57064.25	40614620.00	143.92	15287.90	14180.00
1	2	1	5290.00	2878.00	147.75	0	Spot (Block1, Row1, Column2)	5576.02	5595.00	1595.39	0.00	0.29	1875.00	1916.28	1875.00	290.60	0.01	0.15	100.00	100.00	0.00	3720.00	3701.02	3323309.00	12.59	2829.60	2764.00
1	3	1	5597.00	2883.00	151.95	0	Spot (Block1, Row1, Column3)	3707.01	3560.00	870.80	0.02	0.23	1923.00	1956.60	1923.00	226.85	0.01	0.12	100.00	99.00	0.00	1637.00	1784.01	2342829.00	7.72	2423.11	2425.50
1	4	1	5888.00	2881.00	144.45	0	Spot (Block1, Row1, Column4)	5556.12	5601.00	1348.20	0.00	0.24	2025.00	2065.77	2025.00	237.13	0.01	0.11	100.00	100.00	0.00	3576.00	3531.12	3139206.00	14.72	3023.41	2894.00
1	5	1	6194.00	2888.00	150.00	0	Spot (Block1, Row1, Column5)	4762.92	4503.00	1412.25	0.02	0.30	2125.00	2171.63	2125.00	255.34	0.01	0.12	100.00	100.00	0.00	2378.00	2637.92	2929197.00	10.15	2873.12	2877.00
1	6	1	6491.00	2888.00	148.50	0	Spot (Block1, Row1, Column6)	6613.51	6146.50	2135.34	0.03	0.32	2163.00	2193.39	2163.00	249.59	0.01	0.11	100.00	100.00	0.00	3983.50	4450.51	3994562.00	17.71	3363.53	3220.00
1	7	1	6795.00	2895.00	148.35	0	Spot (Block1, Row1, Column7)	22894.03	21755.50	10484.63	0.02	0.46	2299.00	2363.95	2299.00	447.19	0.01	0.19	100.00	100.00	0.00	19456.50	20595.03	13690630.00	45.91	6896.05	6358.00
1	8	1	7080.00	2894.00	165.05	0	Spot (Block1, Row1, Column8)	63641.90	65535.00	6649.88	0.01	0.10	2434.00	2535.06	2434.00	558.64	0.02	0.22	100.00	100.00	89.99	63101.00	61207.90	48304684.00	109.38	17659.66	16053.00
1	1	2	4980.00	3168.00	226.50	0	Spot (Block1, Row2, Column1)	1939.38	1911.00	195.70	0.01	0.10	1745.00	1793.78	1745.00	278.29	0.01	0.16	25.00	3.00	0.00	166.00	194.38	2860586.00	0.52	1824.40	1795.00
1	2	2	5286.00	3178.00	129.20	0	Spot (Block1, Row2, Column2)	4633.38	4564.00	873.27	0.01	0.19	1766.50	1787.69	1766.50	147.59	0.01	0.08	100.00	100.00	0.00	2797.50	2866.88	2080387.00	19.28	2754.59	2675.00
1	3	2	5586.00	3179.00	191.35	0	Spot (Block1, Row2, Column3)	2161.20	2149.00	257.37	0.00	0.12	1829.00	1917.53	1829.00	735.41	0.02	0.38	3.00	0.00	0.00	320.00	332.20	2232521.00	0.33	1933.35	1886.00
1	4	2	5898.00	3184.00	161.50	0	Spot (Block1, Row2, Column4)	4199.68	4224.00	740.83	0.00	0.18	1944.00	1991.74	1944.00	253.92	0.01	0.13	100.00	100.00	0.00	2280.00	2255.68	3023767.00	8.70	2633.15	2635.00
1	5	2	6194.00	3180.00	188.80	0	Spot (Block1, Row2, Column5)	14175.78	14122.50	3918.08	0.00	0.28	2086.00	2156.36	2086.00	355.55	0.01	0.16	100.00	100.00	0.00	12036.50	12089.78	14204135.00	33.80	5276.66	5111.00
1	6	2	6489.00	3181.00	151.80	0	Spot (Block1, Row2, Column6)	4011.81	3800.50	890.52	0.02	0.22	2204.00	2325.70	2204.00	554.59	0.02	0.24	97.00	75.00	0.00	1596.50	1807.81	2543490.00	3.04	2719.26	2703.00
1	7	2	6802.00	3181.00	154.80	0	Spot (Block1, Row2, Column7)	3008.91	2966.50	394.21	0.01	0.13	2265.00	2296.64	2265.00	314.67	0.01	0.14	86.00	59.00	0.00	701.50	743.91	1979861.00	2.26	2500.93	2482.00
1	8	2	7091.00	3190.00	147.00	-50	Spot (Block1, Row2, Column8)	2642.53	2616.00	372.73	0.00	0.14	2359.00	2420.19	2359.00	432.71	0.01	0.18	30.00	3.00	0.00	257.00	283.53	1559090.00	0.51	2495.90	2499.50
1	1	3	4992.00	3473.00	145.80	0	Spot (Block1, Row3, Column1)	8375.05	7974.00	3828.80	0.02	0.46	1720.00	1757.16	1720.00	150.65	0.01	0.09	100.00	100.00	0.00	6254.00	6655.05	4840780.00	43.93	3591.67	3285.00
1	2	3	5300.00	3482.00	164.25	0	Spot (Block1, Row3, Column2)	2139.74	2131.00	181.92	0.00	0.09	1768.00	1889.38	1768.00	1279.19	0.03	0.68	0.00	0.00	0.00	363.00	371.74	1602669.00	0.20	1951.97	1927.00
1	3	3	5585.00	3484.00	79.00	0	Spot (Block1, Row3, Column3)	24577.15	11408.00	24621.54	0.33	1.00	1816.00	1991.20	1816.00	1310.22	0.04	0.66	93.00	73.00	19.86	9592.00	22761.15	3588264.00	17.24	7696.14	4444.50
1	4	3	5882.00	3483.00	149.80	0	Spot (Block1, Row3, Column4)	10343.89	10126.00	4701.11	0.01	0.45	1878.00	1928.97	1878.00	355.06	0.01	0.18	100.00	100.00	0.00	8248.00	8465.89	6382178.00	23.70	3793.26	3465.00
1	5	3	6167.00	3495.00	119.60	0	Spot (Block1, Row3, Column5)	10404.82	3594.50	16246.02	0.46	1.56	1931.00	2057.00	1931.00	492.01	0.03	0.24	72.00	58.00	5.03	1663.50	8473.82	3933022.00	16.97	3545.09	3039.50
1	6	3	6490.00	3484.00	202.85	0	Spot (Block1, Row3, Column6)	30594.18	25524.00	16391.83	0.08	0.54	2193.00	2400.77	2193.00	722.50	0.04	0.30	100.00	100.00	3.16	23331.00	28401.18	35825844.00	39.02	8939.07	8758.00
1	7	3	6800.00	3492.00	151.50	0	Spot (Block1, Row3, Column7)	4854.66	4537.50	1526.51	0.03	0.31	2124.00	2238.54	2124.00	510.53	0.02	0.23	99.00	86.00	0.00	2413.50	2730.66	3077855.00	5.12	2835.47	2787.00
1	8	3	7093.00	3497.00	155.60	0	Spot (Block1, Row3, Column8)	8798.67	8353.50	2679.00	0.02	0.30	2177.00	2217.26	2177.00	271.75	0.01	0.12	100.00	100.00	0.00	6176.50	6621.67	5877508.00	24.22	4100.85	3889.50
1	1	4	4989.00	3775.00	150.30	0	Spot (Block1, Row4, Column1)	9466.52	9020.00	4320.92	0.02	0.46	1730.00	1767.43	1730.00	174.87	0.01	0.10	100.00	100.00	0.00	7290.00	7736.52	5821908.00	44.03	3608.49	3324.50
1	2	4	5286.00	3783.00	175.10	0	Spot (Block1, Row4, Column2)	2422.37	2414.00	262.43	0.00	0.11	1781.00	1814.36	1781.00	210.27	0.01	0.12	96.00	77.00	0.00	633.00	641.37	2080812.00	2.89	2028.29	2033.00
1	3	4	5590.00	3782.00	153.35	0	Spot (Block1, Row4, Column3)	44165.96	47371.00	19881.06	0.03	0.45	1820.00	1941.03	1820.00	1124.31	0.03	0.58	100.00	100.00	31.06	45551.00	42345.96	28443056.00	37.56	9644.83	8579.00
1	4	4	5887.00	3785.00	189.30	0	Spot (Block1, Row4, Column4)	2213.74	2204.00	199.34	0.00	0.09	1865.00	1885.33	1865.00	226.78	0.00	0.12	70.00	31.00	0.00	339.00	348.74	2227018.00	1.45	2003.56	1986.50
1	5	4	6166.00	3774.00	156.90	0	Spot (Block1, Row4, Column5)	3340.30	2887.00	2048.10	0.06	0.61	1910.00	1959.66	1910.00	276.34	0.01	0.14	96.00	75.00	0.00	977.00	1430.30	2274741.00	5.00	2297.80	2237.00
1	6	4	6495.00	3781.00	193.65	0	Spot (Block1, Row4, Column6)	15238.84	15209.00	3822.95	0.00	0.25	2016.00	2156.97	2016.00	515.81	0.03	0.24	100.00	100.00	0.00	13193.00	13222.84	16214128.00	25.36	5466.93	5105.00
1	7	4	6786.00	3786.00	154.25	0	Spot (Block1, Row4, Column7)	4060.48	3857.00	1064.71	0.02	0.26	2048.00	2092.17	2048.00	282.46	0.01	0.14	100.00	96.00	0.00	1809.00	2012.48	2651492.00	6.97	2628.45	2588.00
1	8	4	7087.00	3795.00	181.00	0	Spot (Block1, Row4, Column8)	2726.25	2690.00	384.87	0.01	0.14	2092.00	2128.02	2092.00	246.20	0.01	0.12	81.00	56.00	0.00	598.00	634.25	2508151.00	2.43	2262.23	2249.50
1	1	5	4992.00	4076.00	144.95	0	Spot (Block1, Row5, Column1)	11427.02	11088.00	4414.60	0.01	0.39	1727.00	1847.31	1727.00	436.65	0.03	0.24	100.00	100.00	0.00	9361.00	9700.02	6501975.00	21.94	4038.44	3846.00
1	2	5	5286.00	4074.00	157.05	0	Spot (Block1, Row5, Column2)	7801.49	7722.00	2392.61	0.00	0.31	1779.00	1817.77	1779.00	201.41	0.01	0.11	100.00	100.00	0.00	5943.00	6022.49	5281612.00	29.71	3309.25	3095.00
1	3	5	5590.00	4082.00	162.20	0	Spot (Block1, Row5, Column3)	4143.87	3977.00	1103.45	0.02	0.27	1815.00	1866.05	1815.00	230.21	0.01	0.12	100.00	99.00	0.00	2162.00	2328.87	3004306.00	9.89	2460.07	2442.00
1	4	5	5889.00	4080.00	155.55	0	Spot (Block1, Row5, Column4)	4900.40	4445.00	1776.42	0.04	0.36	1885.00	1925.80	1885.00	287.59	0.01	0.15	100.00	99.00	0.00	2560.00	3015.40	3268564.00	10.34	2573.99	2538.00
1	5	5	6190.00	4083.00	148.30	0	Spot (Block1, Row5, Column5)	38689.83	37512.00	18916.57	0.01	0.49	1935.00	2001.51	1935.00	344.70	0.01	0.17	100.00	100.00	13.86	35577.00	36754.83	23175292.00	106.43	9336.78	8810.50
1	6	5	6488.00	4085.00	154.10	0	Spot (Block1, Row5, Column6)	3789.60	3711.00	959.68	0.01	0.25	1973.00	2019.12	1973.00	431.46	0.01	0.21	99.00	84.00	0.00	1738.00	1816.60	2474609.00	4.10	2471.95	2369.00
1	7	5	6788.00	4088.00	182.25	0	Spot (Block1, Row5, Column7)	6499.82	6308.00	1954.14	0.01	0.30	1997.00	2040.62	1997.00	250.70	0.01	0.12	100.00	100.00	0.00	4311.00	4502.82	6038333.00	17.79	3223.27	3185.00
1	8	5	7094.00	4091.00	148.65	0	Spot (Block1, Row5, Column8)	6871.94	6321.00	2652.71	0.04	0.39	2091.00	2129.59	2091.00	257.65	0.01	0.12	100.00	100.00	0.00	4230.00	4780.94	4143781.00	18.41	3258.75	3017.00
1	1	6	4988.00	4382.00	201.85	0	Spot (Block1, Row6, Column1)	24874.88	21214.00	13735.67	0.07	0.55	1794.00	1967.82	1794.00	626.43	0.04	0.32	100.00	100.00	0.00	19420.00	23080.88	28805136.00	36.57	7634.41	7654.00
1	2	6	5280.00	4374.00	198.45	0	Spot (Block1, Row6, Column2)	4143.03	4028.00	1078.61	0.01	0.26	1794.00	1894.66	1794.00	443.29	0.02	0.23	99.00	94.00	0.00	2234.00	2349.03	4602904.00	5.07	2507.37	2443.50
1	3	6	5579.00	4378.00	148.25	0	Spot (Block1, Row6, Column3)	12610.93	12355.50	6010.04	0.01	0.48	1796.00	1831.75	1796.00	196.28	0.01	0.11	100.00	100.00	0.00	10559.50	10814.93	7566556.00	54.92	4219.68	3671.00
1	4	6	5880.00	4383.00	174.75	0	Spot (Block1, Row6, Column4)	2672.43	2565.00	413.38	0.02	0.15	1869.00	1913.34	1869.00	293.14	0.01	0.15	90.00	61.00	0.00	696.00	803.43	2284926.00	2.59	2116.57	2096.00
1	5	6	6186.00	4385.00	144.25	0	Spot (Block1, Row6, Column5)	36050.28	34706.50	16553.45	0.02	0.46	1966.00	2055.15	1966.00	844.86	0.02	0.41	100.00	100.00	3.86	32740.50	34084.28	20548688.00	40.24	8536.11	7194.00
1	6	6	6528.00	4400.00	181.75	0	Spot (Block1, Row6, Column6)	2312.03	2253.00	330.88	0.01	0.14	1985.00	2055.98	1985.00	838.00	0.02	0.41	9.00	0.00	0.00	268.00	327.03	2140941.00	0.31	2138.34	2093.00
1	7	6	6787.00	4388.00	157.90	0	Spot (Block1, Row6, Column7)	5162.90	4849.50	1600.69	0.03	0.31	1998.00	2045.91	1998.00	251.64	0.01	0.12	100.00	100.00	0.00	2851.50	3164.90	3552072.00	12.39	2727.22	2723.00
1	8	6	7093.00	4387.00	152.00	0	Spot (Block1, Row6, Column8)	8350.77	7738.00	3299.76	0.03	0.40	2089.00	2138.23	2089.00	308.24	0.01	0.14	100.00	100.00	0.00	5649.00	6261.77	5294390.00	20.15	3540.56	3435.00
1	1	7	4987.00	4672.00	163.00	0	Spot (Block1, Row7, Column1)	2624.41	2594.00	325.33	0.01	0.12	1756.00	1831.98	1756.00	425.68	0.02	0.23	93.00	47.00	0.00	838.00	868.41	1921070.00	1.86	2077.15	2078.00
1	2	7	5287.00	4685.00	188.25	0	Spot (Block1, Row7, Column2)	1993.91	1967.00	186.40	0.01	0.09	1737.00	1764.19	1737.00	156.73	0.01	0.09	65.00	32.00	0.00	230.00	256.91	1985932.00	1.47	1870.46	1822.00
1	3	7	5582.00	4683.00	194.40	0	Spot (Block1, Row7, Column3)	2019.79	1997.00	215.53	0.00	0.11	1775.00	1787.15	1775.00	165.24	0.00	0.09	61.00	34.00	0.00	222.00	244.79	2149060.00	1.41	1876.24	1857.00
1	4	7	5888.00	4678.00	205.20	0	Spot (Block1, Row7, Column4)	2157.55	2111.00	246.61	0.01	0.11	1808.00	1856.00	1808.00	203.19	0.01	0.11	67.00	36.00	0.00	303.00	349.55	2578277.00	1.48	1945.81	1908.00
1	5	7	6188.00	4683.00	169.35	0	Spot (Block1, Row7, Column5)	3517.06	3532.00	603.24	0.00	0.17	1920.00	1960.94	1920.00	257.57	0.01	0.13	100.00	97.00	0.00	1612.00	1597.06	2806614.00	6.04	2422.82	2387.00
1	6	7	6484.00	4684.00	177.35	0	Spot (Block1, Row7, Column6)	5476.41	5515.00	1461.85	0.00	0.27	2010.00	2160.00	2010.00	618.85	0.03	0.29	100.00	94.00	0.00	3505.00	3466.41	4808285.00	5.36	2944.23	2881.00
1	7	7	6770.00	4691.00	141.50	0	Spot (Block1, Row7, Column7)	8896.93	8283.50	3054.59	0.03	0.34	2025.00	2108.77	2025.00	419.28	0.02	0.20	100.00	100.00	0.00	6258.50	6871.93	4822138.00	16.19	4279.82	3988.00
1	8	7	7081.00	4690.00	191.20	0	Spot (Block1, Row7, Column8)	22331.19	22753.00	5253.98	0.01	0.24	2082.00	2150.57	2082.00	443.29	0.01	0.21	100.00	100.00	0.00	20671.00	20249.19	23001120.00	45.52	7268.87	6720.50
1	1	8	4976.00	4987.00	143.40	0	Spot (Block1, Row8, Column1)	5002.63	4836.00	1773.67	0.01	0.35	1722.00	1760.54	1722.00	158.32	0.01	0.09	100.00	100.00	0.00	3114.00	3280.63	2771456.00	20.48	2728.10	2561.00
1	2	8	5283.00	4983.00	187.35	0	Spot (Block1, Row8, Column2)	2193.72	2198.00	237.85	0.00	0.11	1758.50	1765.53	1758.50	153.90	0.00	0.09	86.00	69.00	0.00	439.50	435.22	2173976.00	2.78	1936.07	1918.00
1	3	8	5578.00	4983.00	156.55	0	Spot (Block1, Row8, Column3)	3586.26	3417.50	889.37	0.02	0.25	1785.00	1814.27	1785.00	191.58	0.01	0.11	99.00	99.00	0.00	1632.50	1801.26	2409964.00	9.25	2245.29	2162.00
1	4	8	5883.00	4984.00	151.15	0	Spot (Block1, Row8, Column4)	13366.35	13419.00	4981.23	0.00	0.37	1855.00	1882.31	1855.00	219.31	0.01	0.12	100.00	100.00	0.00	11564.00	11511.35	8420800.00	52.36	4561.12	4131.00
1	5	8	6167.00	4999.00	204.85	0	Spot (Block1, Row8, Column5)	2129.93	2098.00	219.12	0.01	0.10	1938.00	2044.09	1938.00	530.96	0.02	0.26	6.00	0.00	0.00	160.00	191.93	2541002.00	0.16	1960.53	1968.00
1	6	8	6484.00	4982.00	200.00	0	Spot (Block1, Row8, Column6)	35558.56	29564.00	20327.53	0.08	0.57	2082.00	2298.20	2082.00	807.89	0.04	0.35	100.00	100.00	20.19	27482.00	33476.56	40323624.00	41.17	9345.86	9301.00
1	7	8	6783.00	4984.00	157.50	0	Spot (Block1, Row8, Column7)	4127.99	3980.50	1040.55	0.02	0.25	2038.00	2133.92	2038.00	549.83	0.02	0.26	98.00	81.00	0.00	1942.50	2089.99	2831803.00	3.63	2573.79	2533.00
1	8	8	7069.00	4997.00	148.05	0	Spot (Block1, Row8, Column8)	5144.64	4056.50	4255.06	0.10	0.83	2077.00	2115.68	2077.00	298.04	0.01	0.14	100.00	98.00	0.00	1979.50	3067.64	3066205.00	10.16	2861.14	2676.50
2	1	1	9496.00	2900.00	162.55	0	Spot (Block2, Row1, Column1)	60826.91	65535.00	8960.36	0.03	0.15	2345.00	2443.26	2345.00	518.15	0.02	0.21	100.00	100.00	71.27	63190.00	58481.91	44464896.00	112.68	16204.15	15198.00
2	2	1	9796.00	2905.00	157.65	0	Spot (Block2, Row1, Column2)	2902.17	2862.00	370.26	0.01	0.13	2268.00	2361.99	2268.00	869.82	0.02	0.37	25.00	0.00	0.00	594.00	634.17	1985086.00	0.62	2490.69	2487.00
2	3	1	10102.00	2904.00	172.55	0	Spot (Block2, Row1, Column3)	2531.17	2512.00	306.85	0.00	0.12	2222.00	2294.24	2222.00	468.18	0.01	0.20	32.00	2.00	0.00	290.00	309.17	2095808.00	0.51	2382.72	2377.50
2	4	1	10383.00	2926.00	154.85	0	Spot (Block2, Row1, Column4)	2899.94	2846.00	396.07	0.01	0.14	2279.00	2364.66	2279.00	428.25	0.02	0.18	68.00	29.00	0.00	567.00	620.94	1911060.00	1.25	2565.73	2595.50
2	5	1	10692.00	2909.00	179.75	0	Spot (Block2, Row1, Column5)	2837.07	2795.00	375.12	0.01	0.13	2302.00	2370.39	2302.00	317.31	0.01	0.13	70.00	33.00	0.00	493.00	535.07	2567544.00	1.47	2525.43	2571.50
2	6	1	11000.00	2912.00	182.20	0	Spot (Block2, Row1, Column6)	2935.24	2844.50	464.64	0.01	0.16	2399.00	2486.47	2399.00	488.94	0.02	0.20	46.00	12.00	0.00	445.50	536.24	2718030.00	0.92	2628.41	2619.00
2	7	1	11296.00	2923.00	169.00	0	Spot (Block2, Row1, Column7)	3235.53	3154.00	489.16	0.01	0.15	2395.00	2495.78	2395.00	528.93	0.02	0.21	73.00	27.00	0.00	759.00	840.53	2572248.00	1.40	2652.35	2663.00
2	8	1	11583.00	2916.00	165.40	0	Spot (Block2, Row1, Column8)	63453.52	65535.00	7247.46	0.01	0.11	2586.00	2860.38	2586.00	2200.01	0.04	0.77	100.00	100.00	89.58	62949.00	60867.52	48098244.00	27.54	18432.37	15348.50
2	1	2	9492.00	3202.00	147.00	-50	Spot (Block2, Row2, Column1)	2530.20	2496.00	298.71	0.01	0.12	2343.00	2392.86	2343.00	370.79	0.01	0.15	27.00	3.00	0.00	153.00	187.20	1497879.00	0.37	2439.95	2421.00
2	2	2	9817.00	3223.00	138.35	0	Spot (Block2, Row2, Column2)	2611.03	2612.00	354.51	0.00	0.14	2245.00	2279.33	2245.00	273.46	0.01	0.12	57.00	29.00	0.00	367.00	366.03	1352513.00	1.21	2476.32	2404.50
2	3	2	10097.00	3204.00	227.45	0	Spot (Block2, Row2, Column3)	2538.80	2515.00	333.59	0.00	0.13	2210.00	2260.99	2210.00	280.14	0.01	0.12	53.00	27.00	0.00	305.00	328.80	3782805.00	0.99	2367.52	2358.00
2	4	2	10380.00	3211.00	206.20	0	Spot (Block2, Row2, Column4)	2620.23	2566.00	327.76	0.01	0.13	2228.00	2284.19	2228.00	287.88	0.01	0.13	53.00	29.00	0.00	338.00	392.23	3165236.00	1.17	2401.64	2373.00
2	5	2	10692.00	3210.00	182.15	0	Spot (Block2, Row2, Column5)	7891.39	7786.00	2053.76	0.01	0.26	2307.00	2364.04	2307.00	314.47	0.01	0.13	100.00	100.00	0.00	5479.00	5584.39	7338993.00	17.58	3755.72	3702.00
2	6	2	10982.00	3203.00	221.00	0	Spot (Block2, Row2, Column6)	2662.35	2627.00	342.40	0.01	0.13	2406.00	2462.64	2406.00	352.92	0.01	0.14	36.00	9.00	0.00	221.00	256.35	3716646.00	0.57	2465.16	2385.50
2	7	2	11282.00	3193.00	225.50	0	Spot (Block2, Row2, Column7)	2684.39	2700.50	311.92	0.00	0.12	2391.00	2434.92	2391.00	303.76	0.01	0.12	50.00	15.00	0.00	309.50	293.39	3913840.00	0.82	2506.91	2482.00
2	8	2	11619.00	3230.00	252.20	0	Spot (Block2, Row2, Column8)	2712.77	2683.00	352.05	0.00	0.13	2509.00	2693.99	2509.00	2113.24	0.03	0.78	0.00	0.00	0.00	174.00	203.77	5015909.00	0.01	2568.33	2572.00
2	1	3	9493.00	3506.00	158.90	0	Spot (Block2, Row3, Column1)	3360.59	3286.00	529.98	0.01	0.16	2305.00	2339.02	2305.00	283.36	0.01	0.12	96.00	82.00	0.00	981.00	1055.59	2342332.00	3.61	2643.29	2605.00
2	2	3	9779.00	3513.00	194.90	0	Spot (Block2, Row3, Column2)	2567.76	2556.00	302.40	0.00	0.12	2215.00	2263.68	2215.00	270.90	0.01	0.12	59.00	26.00	0.00	341.00	352.76	2755207.00	1.12	2387.67	2384.00
2	3	3	10076.00	3508.00	153.35	0	Spot (Block2, Row3, Column3)	4251.51	4071.50	1316.52	0.02	0.31	2201.00	2247.83	2201.00	283.39	0.01	0.13	98.00	96.00	0.00	1870.50	2050.51	2737972.00	7.07	2773.13	2713.00
2	4	3	10389.00	3507.00	188.90	0	Spot (Block2, Row3, Column4)	2832.94	2751.00	436.17	0.01	0.15	2181.00	2229.29	2181.00	266.53	0.01	0.12	78.00	53.00	0.00	570.00	651.94	2841437.00	2.26	2394.77	2383.00
2	5	3	10697.00	3504.00	168.45	0	Spot (Block2, Row3, Column5)	3138.37	3059.50	509.60	0.01	0.16	2290.00	2340.12	2290.00	336.33	0.01	0.14	86.00	57.00	0.00	769.50	848.37	2491865.00	2.37	2578.12	2666.00
2	6	3	10991.00	3507.00	197.65	0	Spot (Block2, Row3, Column6)	10563.14	9681.50	3973.77	0.04	0.38	2428.00	2494.90	2428.00	393.56	0.01	0.16	100.00	100.00	0.00	7253.50	8135.14	11725090.00	20.50	4878.10	4828.00
2	7	3	11280.00	3512.00	153.95	0	Spot (Block2, Row3, Column7)	2846.71	2815.50	315.88	0.00	0.11	2407.00	2482.97	2407.00	361.80	0.01	0.15	54.00	21.00	0.00	408.50	439.71	1838977.00	1.01	2698.87	2662.00
2	8	3	11593.00	3515.00	158.85	0	Spot (Block2, Row3, Column8)	13693.59	13253.00	4218.18	0.01	0.31	2419.00	2488.17	2419.00	355.95	0.01	0.14	100.00	100.00	0.00	10834.00	11274.59	9475966.00	31.48	5348.12	5126.50
2	1	4	9491.00	3801.00	166.40	0	Spot (Block2, Row4, Column1)	2963.91	2968.00	374.10	0.00	0.13	2213.00	2255.30	2213.00	275.71	0.01	0.12	87.00	64.00	0.00	755.00	750.91	2279250.00	2.57	2510.09	2440.50
2	2	4	9792.00	3806.00	194.35	0	Spot (Block2, Row4, Column2)	3360.70	3223.50	593.64	0.02	0.18	2193.00	2249.23	2193.00	303.93	0.01	0.14	96.00	85.00	0.00	1030.50	1167.70	3575786.00	3.66	2646.10	2585.00
2	3	4	10089.00	3802.00	151.90	0	Spot (Block2, Row4, Column3)	6067.66	6003.50	1476.78	0.00	0.24	2185.00	2219.71	2185.00	279.23	0.01	0.13	100.00	100.00	0.00	3818.50	3882.66	3834763.00	13.78	3227.43	3120.00
2	4	4	10392.00	3811.00	199.60	0	Spot (Block2, Row4, Column4)	2448.60	2420.50	251.98	0.01	0.10	2164.00	2182.89	2164.00	265.90	0.00	0.12	49.00	18.00	0.00	256.50	284.60	2771810.00	1.00	2301.53	2313.00
2	5	4	10681.00	3809.00	158.10	0	Spot (Block2, Row4, Column5)	3013.01	2911.00	506.53	0.01	0.17	2239.50	2271.80	2239.50	330.21	0.01	0.15	86.00	51.00	0.00	671.50	773.51	2075965.00	2.24	2450.07	2409.50
2	6	4	10990.00	3804.00	188.75	0	Spot (Block2, Row4, Column6)	8245.37	8263.00	1726.66	0.00	0.21	2367.00	2409.43	2367.00	380.71	0.01	0.16	100.00	100.00	0.00	5896.00	5878.37	8286601.00	15.33	4059.70	3927.00
2	7	4	11284.00	3816.00	176.30	0	Spot (Block2, Row4, Column7)	2915.66	2843.00	391.02	0.01	0.13	2400.00	2480.85	2400.00	421.63	0.01	0.17	51.00	24.00	0.00	443.00	515.66	2527875.00	1.03	2623.25	2591.00
2	8	4	11599.00	3799.00	188.50	0	Spot (Block2, Row4, Column8)	2817.70	2801.00	449.54	0.00	0.16	2389.00	2436.90	2389.00	315.60	0.01	0.13	57.00	30.00	0.00	412.00	428.70	2809250.00	1.21	2591.41	2582.00
2	1	5	9494.00	4103.00	157.10	0	Spot (Block2, Row5, Column1)	3313.79	3275.00	491.98	0.01	0.15	2133.00	2187.33	2133.00	314.15	0.01	0.14	98.00	89.00	0.00	1142.00	1180.79	2243439.00	3.59	2488.18	2544.50
2	2	5	9788.00	4101.00	157.65	0	Spot (Block2, Row5, Column2)	13431.97	13102.00	4136.37	0.01	0.31	2185.00	2251.89	2185.00	357.63	0.01	0.16	100.00	100.00	0.00	10917.00	11246.97	9174034.00	31.26	5051.88	4790.00
2	3	5	10089.00	4103.00	163.65	0	Spot (Block2, Row5, Column3)	6262.47	6143.00	1983.99	0.01	0.32	2152.00	2189.12	2152.00	297.58	0.01	0.14	100.00	100.00	0.00	3991.00	4110.47	4659279.00	13.69	3252.00	3268.00
2	4	5	10395.00	4106.00	156.70	0	Spot (Block2, Row5, Column4)	2869.97	2789.00	392.88	0.01	0.14	2107.00	2143.02	2107.00	274.60	0.01	0.13	93.00	66.00	0.00	682.00	762.97	1942971.00	2.65	2456.27	2416.00
2	5	5	10689.00	4108.00	146.60	0	Spot (Block2, Row5, Column5)	7717.37	7412.00	2299.08	0.02	0.30	2169.00	2199.61	2169.00	317.82	0.01	0.14	100.00	100.00	0.00	5243.00	5548.37	4514662.00	17.36	3549.45	3506.00
2	6	5	11004.00	4105.00	177.35	0	Spot (Block2, Row5, Column6)	2748.64	2702.00	402.15	0.01	0.15	2268.00	2349.06	2268.00	445.99	0.02	0.19	48.00	14.00	0.00	434.00	480.64	2421552.00	0.90	2579.77	2549.00
2	7	5	11289.00	4113.00	178.90	0	Spot (Block2, Row5, Column7)	19253.87	17926.50	8091.76	0.03	0.42	2319.00	2425.64	2319.00	502.96	0.02	0.21	100.00	100.00	0.00	15607.50	16934.87	17251468.00	33.46	6303.78	6227.00
2	8	5	11591.00	4116.00	161.15	0	Spot (Block2, Row5, Column8)	2935.59	2851.50	417.68	0.01	0.14	2301.00	2360.60	2301.00	387.70	0.01	0.16	68.00	35.00	0.00	550.50	634.59	2101881.00	1.48	2499.51	2487.00
2	1	6	9484.00	4401.00	200.75	0	Spot (Block2, Row6, Column1)	7986.16	7079.00	2970.46	0.05	0.37	2018.00	2076.55	2018.00	347.92	0.01	0.17	100.00	100.00	0.00	5061.00	5968.16	9152137.00	16.99	3778.82	3776.00
2	2	6	9792.00	4399.00	186.70	0	Spot (Block2, Row6, Column2)	10034.80	10174.50	3130.81	0.01	0.31	2082.00	2169.64	2082.00	392.00	0.02	0.18	100.00	100.00	0.00	8092.50	7952.80	9874239.00	20.06	4313.25	4402.00
2	3	6	10082.00	4402.00	157.00	0	Spot (Block2, Row6, Column3)	2918.67	2890.50	454.53	0.00	0.16	2067.00	2129.00	2067.00	331.38	0.01	0.16	86.00	66.00	0.00	823.50	851.67	1996371.00	2.38	2347.66	2343.00
2	4	6	10375.00	4410.00	179.40	0	Spot (Block2, Row6, Column4)	2547.05	2516.00	320.38	0.01	0.13	2054.00	2085.93	2054.00	258.69	0.01	0.12	76.00	43.00	0.00	462.00	493.05	2284708.00	1.78	2292.81	2267.00
2	5	6	10690.00	4411.00	144.30	0	Spot (Block2, Row6, Column5)	6217.23	6050.50	1855.63	0.01	0.30	2085.00	2104.76	2085.00	267.55	0.00	0.13	100.00	100.00	0.00	3965.50	4132.23	3543823.00	15.37	3207.79	3005.00
2	6	6	10996.00	4395.00	194.10	0	Spot (Block2, Row6, Column6)	2552.64	2463.00	367.27	0.02	0.14	2124.00	2183.43	2124.00	336.52	0.01	0.15	50.00	25.00	0.00	339.00	428.64	2728776.00	1.10	2314.26	2273.00
2	7	6	11287.00	4406.00	167.50	0	Spot (Block2, Row6, Column7)	2914.57	2853.00	414.22	0.01	0.14	2122.00	2191.13	2122.00	382.94	0.01	0.17	78.00	46.00	0.00	731.00	792.57	2261707.00	1.89	2427.75	2382.50
2	8	6	11592.00	4419.00	135.30	0	Spot (Block2, Row6, Column8)	2688.54	2752.50	352.45	0.01	0.13	2162.00	2191.43	2162.00	283.08	0.01	0.13	69.00	51.00	0.00	590.50	526.54	1322764.00	1.76	2457.77	2421.50
2	1	7	9489.00	4705.00	186.50	0	Spot (Block2, Row7, Column1)	3271.78	3121.00	675.34	0.02	0.21	1889.00	1912.17	1889.00	245.65	0.01	0.13	99.00	94.00	0.00	1232.00	1382.78	3203076.00	5.53	2357.61	2346.00
2	2	7	9785.00	4707.00	209.40	0	Spot (Block2, Row7, Column2)	2198.22	2175.00	276.89	0.00	0.13	1896.00	1940.65	1896.00	298.58	0.01	0.15	45.00	16.00	0.00	279.00	302.22	2747773.00	0.86	2074.21	2103.00
2	3	7	10073.00	4708.00	221.75	0	Spot (Block2, Row7, Column3)	2207.68	2174.00	289.95	0.01	0.13	1917.00	1950.29	1917.00	246.41	0.01	0.13	50.00	26.00	0.00	257.00	290.68	3103991.00	1.04	2069.98	2075.00
2	4	7	10391.00	4712.00	148.70	0	Spot (Block2, Row7, Column4)	2336.97	2310.00	264.69	0.01	0.11	1958.00	1998.16	1958.00	284.08	0.01	0.14	58.00	28.00	0.00	352.00	378.97	1420876.00	1.19	2134.46	2097.00
2	5	7	10676.00	4704.00	204.35	0	Spot (Block2, Row7, Column5)	2320.99	2265.00	307.19	0.01	0.13	1980.00	2029.81	1980.00	324.13	0.01	0.16	43.00	21.00	0.00	285.00	340.99	2750374.00	0.90	2144.48	2085.00
2	6	7	10985.00	4709.00	172.40	0	Spot (Block2, Row7, Column6)	12389.46	12600.00	4081.30	0.01	0.33	2047.00	2137.71	2047.00	433.77	0.02	0.20	100.00	100.00	0.00	10553.00	10342.46	10308031.00	23.63	4547.80	4525.00
2	7	7	11270.00	4711.00	191.45	0	Spot (Block2, Row7, Column7)	2380.98	2374.00	296.83	0.00	0.12	2012.00	2077.52	2012.00	345.72	0.01	0.17	50.00	15.00	0.00	362.00	368.98	2459555.00	0.88	2209.58	2208.50
2	8	7	11586.00	4718.00	191.20	0	Spot (Block2, Row7, Column8)	10058.37	9689.50	2603.04	0.02	0.26	2051.00	2096.15	2051.00	300.52	0.01	0.14	100.00	100.00	0.00	7638.50	8007.37	10360118.00	26.49	4354.66	4088.00
2	1	8	9474.00	5003.00	153.80	0	Spot (Block2, Row8, Column1)	4524.73	4300.00	1479.59	0.02	0.33	1882.00	1906.56	1882.00	247.12	0.01	0.13	99.00	99.00	0.00	2418.00	2642.73	2941072.00	10.59	2638.11	2602.00
2	2	8	9793.00	5004.00	191.50	0	Spot (Block2, Row8, Column2)	2170.23	2174.00	273.77	0.00	0.13	1854.00	1876.86	1854.00	248.66	0.01	0.13	52.00	27.00	0.00	320.00	316.23	2239680.00	1.18	2011.03	1997.00
2	3	8	10084.00	5016.00	156.20	0	Spot (Block2, Row8, Column3)	2335.62	2327.00	319.50	0.00	0.14	1882.00	1907.11	1882.00	272.20	0.01	0.14	65.00	41.00	0.00	445.00	453.62	1569534.00	1.57	2108.48	2083.00
2	4	8	10386.00	5003.00	154.20	0	Spot (Block2, Row8, Column4)	18915.53	18435.00	7163.16	0.01	0.38	1896.00	1945.68	1896.00	300.52	0.01	0.15	100.00	100.00	0.00	16539.00	17019.53	12370758.00	56.47	5651.60	5341.00
2	5	8	10665.00	5016.00	213.90	0	Spot (Block2, Row8, Column5)	2178.52	2132.50	298.68	0.01	0.14	1899.00	1973.43	1899.00	322.61	0.02	0.16	40.00	11.00	0.00	233.50	279.52	2853855.00	0.64	2016.17	1982.50
2	6	8	10986.00	5010.00	194.25	0	Spot (Block2, Row8, Column6)	11732.67	10228.50	5608.92	0.06	0.48	2007.00	2088.61	2007.00	419.14	0.02	0.20	100.00	100.00	0.00	8221.50	9725.67	12530494.00	23.01	4594.92	4547.00
2	7	8	11291.00	5011.00	195.15	0	Spot (Block2, Row8, Column7)	2348.50	2281.00	313.31	0.01	0.13	1983.00	2034.23	1983.00	332.78	0.01	0.16	45.00	20.00	0.00	298.00	365.50	2529335.00	0.94	2074.58	2067.00
2	8	8	11571.00	5018.00	149.50	0	Spot (Block2, Row8, Column8)	3693.83	3496.00	1030.83	0.02	0.28	2018.00	2079.13	2018.00	308.13	0.01	0.15	99.00	97.00	0.00	1478.00	1675.83	2260622.00	5.24	2541.84	2551.00
3	1	1	14000.00	2924.00	163.90	0	Spot (Block3, Row1, Column1)	60593.38	65535.00	9352.53	0.03	0.15	2235.00	2336.09	2235.00	481.65	0.02	0.21	100.00	100.00	69.17	63300.00	58358.38	45203092.00	120.95	15412.19	14012.50
3	2	1	14293.00	2931.00	152.95	0	Spot (Block3, Row1, Column2)	20339.71	18583.50	10576.47	0.04	0.52	2177.00	2251.62	2177.00	405.85	0.01	0.18	100.00	100.00	0.00	16406.50	18162.71	13017412.00	44.57	5812.91	5353.00
3	3	1	14598.00	2934.00	170.90	0	Spot (Block3, Row1, Column3)	3105.74	2942.00	592.54	0.02	0.19	2130.00	2174.58	2130.00	279.93	0.01	0.13	92.00	70.00	0.00	812.00	975.74	2524963.00	3.33	2390.55	2421.00
3	4	1	14890.00	2934.00	152.75	0	Spot (Block3, Row1, Column4)	14381.64	13100.00	7242.84	0.04	0.50	2170.50	2187.52	2170.50	260.37	0.00	0.12	100.00	100.00	0.00	10929.50	12211.14	9247394.00	46.83	4488.62	4336.00
3	5	1	15195.00	2939.00	156.10	0	Spot (Block3, Row1, Column5)	7630.13	6778.50	3908.92	0.05	0.51	2198.00	2241.90	2198.00	303.70	0.01	0.14	100.00	94.00	0.00	4580.50	5432.13	5112185.00	17.74	3181.37	3019.50
3	6	1	15490.00	2935.00	148.90	0	Spot (Block3, Row1, Column6)	28106.86	27372.00	12703.07	0.01	0.45	2181.00	2229.66	2181.00	330.13	0.01	0.15	100.00	100.00	0.33	25191.00	25925.86	16976544.00	78.38	8069.59	7021.00
3	7	1	15791.00	2945.00	153.00	0	Spot (Block3, Row1, Column7)	25789.69	23738.00	14373.92	0.04	0.56	2209.00	2296.83	2209.00	468.15	0.02	0.20	100.00	100.00	0.00	21529.00	23580.69	16556979.00	50.18	6791.26	6181.00
3	8	1	16084.00	2944.00	166.70	0	Spot (Block3, Row1, Column8)	63649.90	65535.00	6631.77	0.01	0.10	2214.00	2353.83	2214.00	615.68	0.03	0.26	100.00	100.00	89.62	63321.00	61435.90	49074564.00	99.56	17828.31	17253.00
3	1	2	14019.00	3216.00	264.65	0	Spot (Block3, Row2, Column1)	2389.04	2361.00	306.41	0.01	0.13	2167.00	2225.53	2167.00	370.19	0.01	0.17	32.00	4.00	0.00	194.00	222.04	4871256.00	0.44	2259.30	2190.00
3	2	2	14292.00	3235.00	130.15	0	Spot (Block3, Row2, Column2)	3259.95	3177.50	458.27	0.01	0.14	2092.00	2151.14	2092.00	271.15	0.01	0.13	99.00	95.00	0.00	1085.50	1167.95	1486539.00	4.09	2517.32	2515.00
3	3	2	14597.00	3234.00	185.65	0	Spot (Block3, Row2, Column3)	2598.81	2580.00	305.07	0.00	0.12	2100.00	2159.19	2100.00	263.16	0.01	0.12	75.00	43.00	0.00	480.00	498.81	2531238.00	1.67	2297.44	2271.00
3	4	2	14898.00	3233.00	168.45	0	Spot (Block3, Row2, Column4)	3053.66	3030.00	368.51	0.00	0.12	2194.00	2241.66	2194.00	351.15	0.01	0.16	93.00	63.00	0.00	836.00	859.66	2424603.00	2.31	2505.86	2495.00
3	5	2	15192.00	3230.00	184.25	0	Spot (Block3, Row2, Column5)	11951.80	11853.50	2934.12	0.00	0.25	2209.00	2256.28	2209.00	307.59	0.01	0.14	100.00	100.00	0.00	9644.50	9742.80	11402022.00	31.52	5072.45	4648.50
3	6	2	15483.00	3230.00	207.40	0	Spot (Block3, Row2, Column6)	2714.47	2698.00	385.46	0.00	0.14	2218.00	2312.59	2218.00	465.75	0.02	0.20	50.00	15.00	0.00	480.00	496.47	3327941.00	0.86	2381.53	2312.50
3	7	2	15785.00	3233.00	167.70	0	Spot (Block3, Row2, Column7)	2674.98	2640.00	276.00	0.01	0.10	2152.00	2183.22	2152.00	269.23	0.01	0.12	79.00	45.00	0.00	488.00	522.98	2083808.00	1.83	2362.06	2328.00
3	8	2	16093.00	3239.00	147.00	-50	Spot (Block3, Row2, Column8)	2391.84	2358.50	212.23	0.01	0.09	2206.00	2281.07	2206.00	435.08	0.01	0.19	11.00	0.00	0.00	152.50	185.84	1406401.00	0.25	2383.01	2372.00
3	1	3	13994.00	3532.00	156.20	0	Spot (Block3, Row3, Column1)	6134.53	5791.00	1861.61	0.03	0.30	2167.00	2213.58	2167.00	338.38	0.01	0.15	100.00	100.00	0.00	3624.00	3967.53	4116269.00	11.59	3168.85	3085.00
3	2	3	14294.00	3534.00	200.30	0	Spot (Block3, Row3, Column2)	2649.20	2572.50	359.45	0.01	0.14	2122.00	2167.55	2122.00	257.25	0.01	0.12	75.00	44.00	0.00	450.50	527.20	2993598.00	1.87	2371.03	2378.00
3	3	3	14587.00	3524.00	156.30	0	Spot (Block3, Row3, Column3)	6913.80	6237.50	3053.54	0.04	0.44	2182.00	2240.28	2182.00	434.92	0.01	0.19	100.00	100.00	0.00	4055.50	4731.80	4659898.00	10.75	3240.40	3132.00
3	4	3	14893.00	3532.00	154.70	0	Spot (Block3, Row3, Column4)	44571.21	46011.00	18438.22	0.01	0.41	2213.00	2277.06	2213.00	388.47	0.01	0.17	100.00	100.00	29.51	43798.00	42358.21	29149760.00	108.87	10962.11	9833.00
3	5	3	15208.00	3541.00	155.60	0	Spot (Block3, Row3, Column5)	6516.94	5224.00	5871.41	0.10	0.90	2288.50	2357.22	2288.50	465.13	0.01	0.20	96.00	87.00	0.15	2935.50	4228.44	4333763.00	8.94	3519.16	2956.00
3	6	3	15489.00	3528.00	202.20	0	Spot (Block3, Row3, Column6)	21345.21	18661.00	10800.29	0.06	0.51	2277.00	2390.14	2277.00	549.17	0.02	0.23	100.00	100.00	0.00	16384.00	19068.21	24824456.00	34.52	7299.89	7305.00
3	7	3	15793.00	3538.00	161.15	0	Spot (Block3, Row3, Column7)	4412.66	4134.00	1408.42	0.03	0.32	2180.00	2239.15	2180.00	412.37	0.01	0.18	99.00	84.00	0.00	1954.00	2232.66	3155051.00	5.27	2709.55	2699.00
3	8	3	16092.00	3548.00	155.95	0	Spot (Block3, Row3, Column8)	8407.32	7941.00	2678.22	0.02	0.32	2204.00	2265.22	2204.00	610.18	0.01	0.27	100.00	100.00	0.00	5737.00	6203.32	5616090.00	10.07	4004.29	3605.00
3	1	4	13990.00	3822.00	152.90	0	Spot (Block3, Row4, Column1)	43136.95	43901.00	19112.73	0.01	0.44	2163.00	2214.47	2163.00	369.98	0.01	0.17	100.00	100.00	25.90	41738.00	40973.95	27650948.00	110.61	10160.13	8972.50
3	2	4	14291.00	3828.00	192.40	0	Spot (Block3, Row4, Column2)	3246.30	3149.00	634.28	0.01	0.20	2171.00	2228.85	2171.00	399.85	0.01	0.18	85.00	60.00	0.00	978.00	1075.30	3392383.00	2.54	2528.43	2510.00
3	3	4	14591.00	3825.00	160.40	0	Spot (Block3, Row4, Column3)	62821.71	65535.00	7075.59	0.02	0.11	2161.00	2228.03	2161.00	475.77	0.01	0.21	100.00	100.00	79.97	63374.00	60660.71	44541012.00	127.36	16913.84	14965.50
3	4	4	14884.00	3837.00	178.95	0	Spot (Block3, Row4, Column4)	2674.42	2609.50	321.45	0.01	0.12	2179.00	2249.16	2179.00	437.65	0.01	0.19	49.00	14.00	0.00	430.50	495.42	2390934.00	0.97	2400.60	2388.50
3	5	4	15176.00	3823.00	184.55	0	Spot (Block3, Row4, Column5)	4185.97	3792.00	2028.69	0.04	0.48	2203.00	2285.94	2203.00	447.17	0.02	0.20	96.00	84.00	0.00	1589.00	1982.97	4022716.00	4.25	2750.63	2726.00
3	6	4	15488.00	3828.00	192.80	0	Spot (Block3, Row4, Column6)	12124.98	12354.00	2969.67	0.01	0.24	2188.50	2250.85	2188.50	421.31	0.01	0.19	100.00	100.00	0.00	10165.50	9936.48	12694849.00	23.44	4928.29	4504.50
3	7	4	15782.00	3835.00	156.90	0	Spot (Block3, Row4, Column7)	5158.07	4569.50	2124.52	0.05	0.41	2141.00	2167.37	2141.00	268.10	0.01	0.12	100.00	98.00	0.00	2428.50	3017.07	3507486.00	11.16	2785.23	2768.00
3	8	4	16094.00	3838.00	180.80	0	Spot (Block3, Row4, Column8)	3122.09	3006.00	567.45	0.02	0.18	2177.00	2196.04	2177.00	295.18	0.00	0.13	87.00	71.00	0.00	829.00	945.09	2856710.00	3.14	2420.51	2376.50
3	1	5	13993.00	4129.00	154.20	0	Spot (Block3, Row5, Column1)	34575.58	30545.50	20464.74	0.05	0.59	2109.00	2203.54	2109.00	428.59	0.02	0.19	100.00	100.00	14.07	28436.50	32466.58	22612516.00	75.53	7749.13	6992.50
3	2	5	14289.00	4126.00	156.20	0	Spot (Block3, Row5, Column2)	9491.68	9408.00	2774.07	0.00	0.29	2121.00	2174.34	2121.00	301.65	0.01	0.14	100.00	100.00	0.00	7287.00	7370.68	6387900.00	24.26	3939.96	3691.00
3	3	5	14591.00	4132.00	167.20	0	Spot (Block3, Row5, Column3)	5775.50	5559.00	1913.08	0.02	0.33	2126.00	2202.74	2126.00	412.51	0.02	0.19	100.00	99.00	0.00	3433.00	3649.50	4504889.00	8.66	2932.99	2948.50
3	4	5	14889.00	4132.00	150.85	0	Spot (Block3, Row5, Column4)	14301.78	13779.00	6736.54	0.02	0.47	2111.00	2169.81	2111.00	402.44	0.01	0.19	100.00	100.00	0.00	11668.00	12190.78	8938611.00	30.15	4732.09	4573.00
3	5	5	15191.00	4133.00	158.90	0	Spot (Block3, Row5, Column5)	61550.36	65535.00	8651.50	0.03	0.14	2143.00	2251.09	2143.00	528.05	0.02	0.23	100.00	100.00	75.75	63392.00	59407.36	43147200.00	112.30	17083.24	15992.00
3	6	5	15484.00	4132.00	173.10	0	Spot (Block3, Row5, Column6)	2698.96	2651.00	343.64	0.01	0.13	2095.00	2158.49	2095.00	393.66	0.01	0.18	68.00	25.00	0.00	556.00	603.96	2264425.00	1.37	2306.76	2299.00
3	7	5	15791.00	4137.00	174.90	0	Spot (Block3, Row5, Column7)	6487.38	6367.50	1747.98	0.01	0.27	2088.00	2119.76	2088.00	275.78	0.01	0.13	100.00	100.00	0.00	4279.50	4399.38	5501302.00	15.84	3365.59	3389.50
3	8	5	16089.00	4137.00	153.20	0	Spot (Block3, Row5, Column8)	15098.89	13449.50	8921.79	0.05	0.59	2109.00	2159.59	2109.00	308.01	0.01	0.14	100.00	100.00	0.00	11340.50	12989.89	9693485.00	42.01	4531.99	4319.00
3	1	6	13989.00	4429.00	202.10	0	Spot (Block3, Row6, Column1)	17812.62	14956.00	9265.42	0.08	0.52	2110.00	2213.65	2110.00	493.20	0.02	0.22	100.00	100.00	0.00	12846.00	15702.62	20698254.00	31.63	6178.75	6088.00
3	2	6	14286.00	4420.00	196.20	0	Spot (Block3, Row6, Column2)	4311.98	4241.00	1009.62	0.01	0.23	2078.00	2148.81	2078.00	431.37	0.01	0.20	99.00	92.00	0.00	2163.00	2233.98	4695743.00	5.01	2781.84	2701.50
3	3	6	14581.00	4427.00	152.70	0	Spot (Block3, Row6, Column3)	44248.16	45967.50	19778.30	0.02	0.45	2019.00	2087.17	2019.00	375.03	0.01	0.18	100.00	100.00	34.12	43948.50	42229.16	28142004.00	112.42	10624.69	9114.00
3	4	6	14890.00	4428.00	178.55	0	Spot (Block3, Row6, Column4)	2923.55	2807.50	587.28	0.02	0.20	1993.00	2061.05	1993.00	367.48	0.01	0.18	85.00	54.00	0.00	814.50	930.55	2607811.00	2.35	2305.10	2337.50
3	5	6	15189.00	4432.00	153.50	0	Spot (Block3, Row6, Column5)	50879.46	65535.00	18397.05	0.11	0.36	1998.00	2081.09	1998.00	443.37	0.02	0.21	100.00	100.00	50.39	63537.00	48881.46	32715736.00	110.06	12040.51	10513.50
3	6	6	15489.00	4428.00	180.05	0	Spot (Block3, Row6, Column6)	2457.49	2429.00	344.39	0.01	0.14	2012.00	2061.26	2012.00	294.25	0.01	0.14	64.00	34.00	0.00	417.00	445.49	2233862.00	1.35	2162.77	2181.50
3	7	6	15788.00	4435.00	156.75	0	Spot (Block3, Row6, Column7)	5366.34	5142.00	2041.89	0.02	0.38	2086.00	2112.65	2086.00	277.06	0.01	0.13	100.00	99.00	0.00	3056.00	3280.34	3638381.00	11.74	2865.02	2826.00
3	8	6	16099.00	4443.00	156.45	0	Spot (Block3, Row6, Column8)	9483.41	8541.00	5014.00	0.05	0.53	2178.00	2368.28	2178.00	2050.10	0.04	0.87	80.00	64.00	0.00	6363.00	7305.41	6382335.00	3.47	3696.84	3372.00
3	1	7	13994.00	4727.00	173.00	0	Spot (Block3, Row7, Column1)	3487.00	3385.50	697.03	0.01	0.20	1986.00	2039.85	1986.00	378.07	0.01	0.19	97.00	88.00	0.00	1399.50	1501.00	2908159.00	3.83	2473.26	2443.00
3	2	7	14282.00	4728.00	176.90	0	Spot (Block3, Row7, Column2)	2300.47	2300.00	237.52	0.00	0.10	1908.00	1954.60	1908.00	260.71	0.01	0.13	67.00	32.00	0.00	392.00	392.47	2017508.00	1.33	2073.18	2038.50
3	3	7	14585.00	4740.00	203.85	0	Spot (Block3, Row7, Column3)	2229.72	2198.00	334.16	0.01	0.15	1897.00	1937.65	1897.00	278.86	0.01	0.14	53.00	22.00	0.00	301.00	332.72	2644442.00	1.05	2044.83	2002.00
3	4	7	14892.00	4726.00	181.25	0	Spot (Block3, Row7, Column4)	2310.34	2297.00	279.63	0.00	0.12	1899.00	1948.71	1899.00	261.35	0.01	0.13	66.00	35.00	0.00	398.00	411.34	2132441.00	1.38	2086.20	2063.50
3	5	7	15184.00	4744.00	187.95	0	Spot (Block3, Row7, Column5)	2560.31	2494.00	347.72	0.01	0.14	1914.00	1969.10	1914.00	308.84	0.01	0.16	85.00	47.00	0.00	580.00	646.31	2532142.00	1.91	2150.28	2121.00
3	6	7	15486.00	4740.00	180.45	0	Spot (Block3, Row7, Column6)	5049.65	5140.00	1238.33	0.01	0.25	2036.00	2128.43	2036.00	468.62	0.02	0.22	99.00	95.00	0.00	3104.00	3013.65	4600234.00	6.23	2892.45	2767.00
3	7	7	15782.00	4751.00	158.00	0	Spot (Block3, Row7, Column7)	8980.15	7994.00	4531.38	0.05	0.50	2110.00	2155.93	2110.00	319.89	0.01	0.15	99.00	99.00	0.00	5884.00	6870.15	6205285.00	21.33	3878.82	3057.00
3	8	7	16088.00	4738.00	193.70	0	Spot (Block3, Row7, Column8)	13741.64	13804.00	2899.78	0.00	0.21	2232.00	2344.98	2232.00	697.76	0.02	0.30	100.00	100.00	0.00	11572.00	11509.64	14456209.00	16.33	5662.78	5240.50
3	1	8	13982.00	5035.00	153.95	0	Spot (Block3, Row8, Column1)	4706.84	4601.50	1267.49	0.01	0.27	1951.00	1986.53	1951.00	271.10	0.01	0.14	100.00	99.00	0.00	2650.50	2755.84	3040620.00	10.03	2810.03	2734.50
3	2	8	14280.00	5036.00	206.05	0	Spot (Block3, Row8, Column2)	2269.53	2257.00	294.65	0.00	0.13	1904.00	1954.25	1904.00	257.19	0.01	0.13	61.00	31.00	0.00	353.00	365.53	2743864.00	1.23	2093.32	2048.00
3	3	8	14578.00	5030.00	158.50	0	Spot (Block3, Row8, Column3)	4551.37	4048.00	1757.94	0.05	0.39	1928.00	1965.97	1928.00	269.20	0.01	0.14	98.00	90.00	0.00	2120.00	2623.37	3163204.00	9.60	2652.24	2630.50
3	4	8	14886.00	5033.00	155.40	0	Spot (Block3, Row8, Column4)	17170.20	17094.00	6566.76	0.00	0.38	1956.00	1985.28	1956.00	290.20	0.01	0.15	100.00	100.00	0.00	15138.00	15214.20	11383842.00	52.33	5310.08	4888.50
3	5	8	15173.00	5051.00	178.90	0	Spot (Block3, Row8, Column5)	2326.71	2325.00	314.61	0.00	0.14	1997.00	2065.31	1997.00	456.95	0.01	0.22	37.00	2.00	0.00	328.00	329.71	2091710.00	0.57	2115.49	2086.00
3	6	8	15486.00	5032.00	193.35	0	Spot (Block3, Row8, Column6)	25123.10	20912.00	14243.37	0.08	0.57	2123.00	2254.91	2123.00	587.45	0.03	0.26	100.00	100.00	0.10	18789.00	23000.10	26404360.00	38.93	7303.42	7313.50
3	7	8	15783.00	5031.00	154.15	0	Spot (Block3, Row8, Column7)	8667.72	7969.50	4214.39	0.04	0.49	2135.00	2209.40	2135.00	430.93	0.01	0.20	99.00	95.00	0.00	5834.50	6532.72	5668691.00	14.99	3564.07	3367.50
3	8	8	16066.00	5034.00	154.85	0	Spot (Block3, Row8, Column8)	4537.71	4202.00	1800.42	0.03	0.40	2297.00	2348.95	2297.00	582.52	0.01	0.25	91.00	75.00	0.00	1905.00	2240.71	2990352.00	3.76	2955.76	2786.00
4	1	1	18499.00	2948.00	162.95	0	Spot (Block4, Row1, Column1)	58983.41	65535.00	10827.25	0.05	0.18	1560.00	1624.75	1560.00	375.78	0.02	0.23	100.00	100.00	64.12	63975.00	57423.41	43235240.00	152.64	14001.07	12474.00
4	2	1	18788.00	2961.00	161.00	0	Spot (Block4, Row1, Column2)	2289.71	2250.00	345.04	0.01	0.15	1481.00	1524.59	1481.00	303.71	0.01	0.20	94.00	70.00	0.00	769.00	808.71	1641725.00	2.52	1725.00	1701.00
4	3	1	19088.00	2959.00	167.20	0	Spot (Block4, Row1, Column3)	1920.85	1912.00	208.20	0.00	0.11	1449.00	1457.80	1449.00	110.16	0.00	0.08	98.00	86.00	0.00	463.00	471.85	1490583.00	4.20	1593.59	1584.00
4	4	1	19386.00	2961.00	156.70	0	Spot (Block4, Row1, Column4)	2119.08	2098.00	309.13	0.00	0.15	1423.00	1431.91	1423.00	109.12	0.00	0.08	99.00	98.00	0.00	675.00	696.08	1434620.00	6.30	1656.23	1661.00
4	5	1	19696.00	2958.00	155.30	0	Spot (Block4, Row1, Column5)	2222.78	2151.00	314.69	0.01	0.14	1393.00	1398.75	1393.00	110.51	0.00	0.08	100.00	99.00	0.00	758.00	829.78	1471480.00	7.46	1682.30	1688.50
4	6	1	19991.00	2962.00	153.15	0	Spot (Block4, Row1, Column6)	2239.20	2236.00	337.41	0.00	0.15	1329.00	1345.53	1329.00	97.78	0.01	0.07	100.00	100.00	0.00	907.00	910.20	1435326.00	9.14	1609.12	1592.00
4	7	1	20293.00	2966.00	147.60	0	Spot (Block4, Row1, Column7)	3264.00	3202.50	722.61	0.01	0.22	1323.00	1385.15	1323.00	330.69	0.02	0.24	100.00	99.00	0.00	1879.50	1941.00	1945346.00	5.68	1919.91	1859.50
4	8	1	20584.00	2966.00	164.35	0	Spot (Block4, Row1, Column8)	62827.80	65535.00	8702.39	0.02	0.14	1390.00	1484.77	1390.00	439.34	0.03	0.30	100.00	100.00	88.27	64145.00	61437.80	47121312.00	139.63	15652.90	12789.50
4	1	2	18490.00	3262.00	231.70	0	Spot (Block4, Row2, Column1)	1717.15	1697.50	163.96	0.00	0.10	1579.00	1609.53	1579.00	266.45	0.01	0.17	17.00	2.00	0.00	118.50	138.15	2647844.00	0.40	1606.25	1603.00
4	2	2	18788.00	3259.00	143.95	0	Spot (Block4, Row2, Column2)	1928.33	1915.00	150.81	0.00	0.08	1548.00	1556.13	1548.00	120.76	0.00	0.08	96.00	84.00	0.00	367.00	380.33	1089507.00	3.08	1710.02	1719.00
4	3	2	19108.00	3250.00	185.35	0	Spot (Block4, Row2, Column3)	1841.39	1807.00	191.90	0.01	0.10	1513.00	1523.83	1513.00	106.05	0.00	0.07	87.00	63.00	0.00	294.00	328.39	1778778.00	2.99	1647.15	1626.00
4	4	2	19400.00	3266.00	194.20	0	Spot (Block4, Row2, Column4)	1839.96	1817.00	147.03	0.01	0.08	1488.00	1495.70	1488.00	102.42	0.00	0.07	96.00	84.00	0.00	329.00	351.96	1965074.00	3.36	1625.90	1607.00
4	5	2	19696.00	3258.00	199.70	0	Spot (Block4, Row2, Column5)	2983.61	2882.00	537.73	0.02	0.18	1439.00	1452.99	1439.00	104.09	0.00	0.07	100.00	100.00	0.00	1443.00	1544.61	3380428.00	14.70	1913.42	1880.00
4	6	2	19987.00	3259.00	145.65	0	Spot (Block4, Row2, Column6)	1769.16	1758.00	169.10	0.00	0.10	1396.00	1419.31	1396.00	163.80	0.01	0.12	88.00	57.00	0.00	362.00	373.16	1022577.00	2.14	1534.75	1535.00
4	7	2	20292.00	3252.00	178.35	0	Spot (Block4, Row2, Column7)	1603.46	1584.50	140.97	0.01	0.09	1347.00	1358.17	1347.00	93.58	0.00	0.07	89.00	68.00	0.00	237.50	256.46	1427082.00	2.62	1448.60	1466.00
4	8	2	20594.00	3270.00	168.95	0	Spot (Block4, Row2, Column8)	1494.69	1477.00	124.98	0.01	0.08	1371.00	1415.02	1371.00	289.54	0.01	0.20	5.00	1.00	0.00	106.00	123.69	1180802.00	0.28	1431.31	1405.50
4	1	3	18490.00	3555.00	154.75	0	Spot (Block4, Row3, Column1)	2761.76	2747.00	406.85	0.00	0.15	1568.00	1577.87	1568.00	125.15	0.00	0.08	100.00	99.00	0.00	1179.00	1193.76	1825526.00	9.46	1929.49	1934.00
4	2	3	18772.00	3553.00	210.85	0	Spot (Block4, Row3, Column2)	1823.83	1808.00	158.30	0.00	0.09	1566.00	1572.56	1566.00	118.64	0.00	0.08	81.00	51.00	0.00	242.00	257.83	2312620.00	2.12	1645.99	1639.00
4	3	3	19080.00	3547.00	163.35	0	Spot (Block4, Row3, Column3)	2204.01	2186.00	273.55	0.00	0.12	1536.00	1554.82	1536.00	126.20	0.01	0.08	100.00	95.00	0.00	650.00	668.01	1630971.00	5.14	1771.14	1748.50
4	4	3	19395.00	3555.00	155.55	0	Spot (Block4, Row3, Column4)	3037.27	2946.00	620.72	0.01	0.20	1501.00	1509.64	1501.00	121.15	0.00	0.08	100.00	99.00	0.00	1445.00	1536.27	2025856.00	12.61	1924.03	1914.00
4	5	3	19685.00	3562.00	154.55	0	Spot (Block4, Row3, Column5)	2126.52	2045.50	528.50	0.02	0.25	1464.00	1484.19	1464.00	169.11	0.01	0.11	94.00	83.00	0.00	581.50	662.52	1386490.00	3.80	1700.16	1674.00
4	6	3	19998.00	3555.00	188.90	0	Spot (Block4, Row3, Column6)	8008.92	7297.00	3480.33	0.04	0.43	1422.00	1473.44	1422.00	206.57	0.02	0.14	100.00	100.00	0.00	5875.00	6586.92	8032943.00	31.64	3185.48	3152.50
4	7	3	20297.00	3566.00	127.80	0	Spot (Block4, Row3, Column7)	2347.87	2205.50	1096.05	0.03	0.47	1379.00	1403.63	1379.00	167.08	0.01	0.12	100.00	100.00	0.00	826.50	968.87	1033063.00	5.65	1959.88	1948.50
4	8	3	20594.00	3572.00	153.35	0	Spot (Block4, Row3, Column8)	5170.52	5106.00	1390.44	0.01	0.27	1328.00	1346.90	1328.00	109.91	0.01	0.08	100.00	100.00	0.00	3778.00	3842.52	3319476.00	34.79	2464.06	2346.50
4	1	4	18493.00	3845.00	156.10	0	Spot (Block4, Row4, Column1)	2969.93	2886.00	615.20	0.01	0.21	1549.00	1564.23	1549.00	130.81	0.00	0.08	100.00	99.00	0.00	1337.00	1420.93	1992822.00	10.75	2003.03	1988.00
4	2	4	18797.00	3852.00	187.95	0	Spot (Block4, Row4, Column2)	2414.36	2369.00	410.27	0.01	0.17	1550.00	1573.17	1550.00	156.62	0.01	0.10	98.00	91.00	0.00	819.00	864.36	2424020.00	5.37	1898.49	1847.50
4	3	4	19095.00	3854.00	149.55	0	Spot (Block4, Row4, Column3)	8783.59	8711.50	2784.01	0.00	0.32	1525.00	1556.21	1525.00	155.91	0.01	0.10	100.00	100.00	0.00	7186.50	7258.59	5305289.00	46.36	3554.29	3368.50
4	4	4	19376.00	3853.00	209.50	0	Spot (Block4, Row4, Column4)	1673.88	1675.00	121.90	0.00	0.07	1498.00	1510.35	1498.00	146.41	0.00	0.10	54.00	18.00	0.00	177.00	175.88	2097371.00	1.12	1604.37	1599.00
4	5	4	19670.00	3861.00	181.85	0	Spot (Block4, Row4, Column5)	1839.51	1790.50	190.30	0.01	0.10	1454.00	1463.92	1454.00	137.14	0.00	0.09	96.00	63.00	0.00	336.50	385.51	1703384.00	2.74	1574.45	1573.00
4	6	4	19989.00	3858.00	198.55	0	Spot (Block4, Row4, Column6)	2895.52	2856.00	462.56	0.01	0.16	1407.00	1437.74	1407.00	169.24	0.01	0.12	100.00	99.00	0.00	1449.00	1488.52	3237192.00	8.61	1901.90	1855.00
4	7	4	20281.00	3860.00	150.15	0	Spot (Block4, Row4, Column7)	2289.77	2255.00	392.89	0.01	0.17	1381.00	1419.46	1381.00	241.90	0.01	0.17	98.00	91.00	0.00	874.00	908.77	1410500.00	3.60	1673.01	1654.00
4	8	4	20592.00	3866.00	202.35	0	Spot (Block4, Row4, Column8)	1573.31	1541.00	174.24	0.01	0.11	1327.00	1341.47	1327.00	92.52	0.00	0.07	81.00	56.00	0.00	214.00	246.31	1820320.00	2.51	1378.89	1382.50
4	1	5	18491.00	4151.00	155.25	0	Spot (Block4, Row5, Column1)	3227.19	3168.00	721.49	0.01	0.22	1534.00	1571.86	1534.00	178.77	0.01	0.11	100.00	100.00	0.00	1634.00	1693.19	2146079.00	9.26	1978.33	1972.00
4	2	5	18789.00	4151.00	156.00	0	Spot (Block4, Row5, Column2)	6070.62	6020.00	1608.24	0.00	0.26	1558.00	1591.81	1558.00	211.00	0.01	0.13	100.00	100.00	0.00	4462.00	4512.62	4061247.00	21.23	2692.19	2632.00
4	3	5	19095.00	4155.00	156.95	0	Spot (Block4, Row5, Column3)	4304.42	4297.00	1130.99	0.00	0.26	1521.00	1549.56	1521.00	161.82	0.01	0.10	100.00	100.00	0.00	2776.00	2783.42	2896873.00	17.02	2214.38	2187.00
4	4	5	19388.00	4159.00	150.65	0	Spot (Block4, Row5, Column4)	2726.62	2674.00	467.19	0.01	0.17	1485.00	1495.29	1485.00	145.61	0.00	0.10	100.00	99.00	0.00	1189.00	1241.62	1698682.00	8.46	1861.95	1826.00
4	5	5	19692.00	4155.00	147.00	0	Spot (Block4, Row5, Column5)	7944.82	7854.00	2664.03	0.00	0.34	1418.00	1443.49	1418.00	132.11	0.01	0.09	100.00	100.00	0.00	6436.00	6526.82	4663608.00	49.21	3213.72	2894.00
4	6	5	19984.00	4150.00	160.55	0	Spot (Block4, Row5, Column6)	1795.49	1775.00	175.76	0.00	0.10	1396.00	1433.08	1396.00	234.91	0.01	0.16	82.00	35.00	0.00	379.00	399.49	1283774.00	1.54	1521.42	1510.00
4	7	5	20293.00	4160.00	177.15	0	Spot (Block4, Row5, Column7)	16711.78	16135.00	7346.00	0.02	0.44	1376.00	1450.74	1376.00	326.89	0.02	0.23	100.00	100.00	0.00	14759.00	15335.78	14622803.00	46.69	4663.80	4653.50
4	8	5	20595.00	4160.00	154.85	0	Spot (Block4, Row5, Column8)	2700.47	2724.50	487.52	0.00	0.18	1345.00	1389.59	1345.00	234.16	0.01	0.17	100.00	97.00	0.00	1379.50	1355.47	1793109.00	5.60	1695.46	1676.00
4	1	6	18490.00	4450.00	190.90	0	Spot (Block4, Row6, Column1)	7541.63	6866.00	3379.13	0.04	0.45	1539.00	1601.91	1539.00	261.23	0.02	0.16	100.00	100.00	0.00	5327.00	6002.63	7745256.00	22.74	3107.43	3059.50
4	2	6	18792.00	4450.00	188.25	0	Spot (Block4, Row6, Column2)	9644.55	9525.00	3418.71	0.01	0.35	1530.00	1613.33	1530.00	292.77	0.02	0.18	100.00	100.00	0.00	7995.00	8114.55	9605974.00	27.43	3742.91	3731.00
4	3	6	19084.00	4458.00	153.05	0	Spot (Block4, Row6, Column3)	3577.40	3456.00	918.25	0.01	0.26	1496.00	1535.29	1496.00	211.30	0.01	0.14	100.00	99.00	0.00	1960.00	2081.40	2307424.00	9.66	2017.28	1967.00
4	4	6	19387.00	4460.00	186.55	0	Spot (Block4, Row6, Column4)	1840.35	1820.00	195.28	0.00	0.11	1443.00	1459.64	1443.00	127.10	0.00	0.09	93.00	74.00	0.00	377.00	397.35	1807223.00	3.00	1593.35	1583.50
4	5	6	19692.00	4453.00	144.05	0	Spot (Block4, Row6, Column5)	5535.98	5591.50	1442.88	0.00	0.26	1389.00	1409.65	1389.00	126.03	0.01	0.09	100.00	100.00	0.00	4202.50	4146.98	3100146.00	32.74	2636.92	2492.50
4	6	6	19992.00	4443.00	180.45	0	Spot (Block4, Row6, Column6)	1628.87	1594.00	152.72	0.01	0.09	1360.00	1389.41	1360.00	185.38	0.01	0.13	63.00	23.00	0.00	234.00	268.87	1490418.00	1.29	1458.39	1458.00
4	7	6	20287.00	4459.00	158.30	0	Spot (Block4, Row6, Column7)	2070.55	2027.00	345.28	0.01	0.17	1325.00	1364.87	1325.00	229.56	0.01	0.17	98.00	79.00	0.00	702.00	745.55	1434891.00	3.07	1565.42	1564.00
4	8	6	20592.00	4467.00	152.50	0	Spot (Block4, Row6, Column8)	2326.26	2302.00	335.58	0.00	0.14	1339.00	1362.66	1339.00	148.06	0.01	0.11	100.00	98.00	0.00	963.00	987.26	1484153.00	6.51	1592.18	1584.00
4	1	7	18492.00	4757.00	179.65	0	Spot (Block4, Row7, Column1)	2517.41	2520.50	496.77	0.00	0.20	1494.00	1526.42	1494.00	184.84	0.01	0.12	98.00	88.00	0.00	1026.50	1023.41	2285806.00	5.36	1789.34	1791.00
4	2	7	18783.00	4748.00	211.85	0	Spot (Block4, Row7, Column2)	1731.70	1708.00	174.05	0.01	0.10	1476.00	1509.05	1476.00	219.80	0.01	0.15	54.00	16.00	0.00	232.00	255.70	2214848.00	1.01	1576.36	1570.50
4	3	7	19093.00	4750.00	214.25	0	Spot (Block4, Row7, Column3)	1566.59	1532.00	144.73	0.01	0.09	1435.00	1462.72	1435.00	186.84	0.01	0.13	26.00	8.00	0.00	97.00	131.59	2056935.00	0.56	1474.99	1462.50
4	4	7	19378.00	4763.00	171.40	0	Spot (Block4, Row7, Column4)	1666.34	1664.00	153.94	0.00	0.09	1408.00	1431.65	1408.00	147.75	0.01	0.10	75.00	39.00	0.00	256.00	258.34	1359730.00	1.59	1505.78	1509.00
4	5	7	19694.00	4760.00	197.25	0	Spot (Block4, Row7, Column5)	1639.59	1616.00	174.93	0.01	0.11	1380.00	1405.40	1380.00	186.13	0.01	0.13	61.00	26.00	0.00	236.00	259.59	1803551.00	1.26	1471.72	1469.00
4	6	7	19984.00	4758.00	173.80	0	Spot (Block4, Row7, Column6)	10667.64	10755.00	3397.17	0.00	0.32	1373.00	1452.27	1373.00	305.72	0.02	0.21	100.00	100.00	0.00	9382.00	9294.64	9046156.00	30.14	3652.17	3611.00
4	7	7	20275.00	4768.00	161.55	0	Spot (Block4, Row7, Column7)	2062.95	2073.00	321.40	0.00	0.16	1327.00	1375.43	1327.00	207.08	0.02	0.15	97.00	79.00	0.00	746.00	735.95	1479138.00	3.32	1550.06	1532.50
4	8	7	20590.00	4782.00	202.35	0	Spot (Block4, Row7, Column8)	5774.38	4623.00	3275.53	0.10	0.57	1356.00	1381.18	1356.00	155.61	0.01	0.11	100.00	100.00	0.00	3267.00	4418.38	6727154.00	28.23	2490.53	2161.00
4	1	8	18477.00	5056.00	147.15	0	Spot (Block4, Row8, Column1)	4235.67	4193.50	1400.95	0.00	0.33	1506.00	1543.61	1506.00	167.29	0.01	0.11	100.00	100.00	0.00	2687.50	2729.67	2532933.00	16.09	2232.41	2167.00
4	2	8	18785.00	5055.00	202.85	0	Spot (Block4, Row8, Column2)	1727.80	1699.00	192.14	0.01	0.11	1471.00	1484.78	1471.00	147.36	0.00	0.10	66.00	40.00	0.00	228.00	256.80	2033617.00	1.65	1551.85	1566.50
4	3	8	19085.00	5053.00	158.80	0	Spot (Block4, Row8, Column3)	2316.42	2244.50	414.30	0.01	0.18	1455.00	1473.91	1455.00	195.50	0.01	0.13	97.00	93.00	0.00	789.50	861.42	1612226.00	4.31	1676.96	1729.00
4	4	8	19387.00	5055.00	153.70	0	Spot (Block4, Row8, Column4)	10211.61	10331.50	3472.86	0.01	0.34	1450.00	1468.26	1450.00	193.72	0.01	0.13	100.00	100.00	0.00	8881.50	8761.61	6596703.00	45.13	3641.73	3478.00
4	5	8	19676.00	5083.00	165.25	0	Spot (Block4, Row8, Column5)	1631.16	1615.50	120.95	0.00	0.07	1409.00	1451.04	1409.00	200.20	0.01	0.14	53.00	7.00	0.00	206.50	222.16	1236417.00	0.90	1504.99	1505.00
4	6	8	19990.00	5057.00	176.90	0	Spot (Block4, Row8, Column6)	13135.76	11548.00	7007.20	0.06	0.53	1410.00	1498.06	1410.00	309.17	0.03	0.21	100.00	100.00	0.00	10138.00	11725.76	11506923.00	37.64	3780.49	3763.50
4	7	8	20290.00	5064.00	183.00	0	Spot (Block4, Row8, Column7)	1808.54	1774.00	291.42	0.01	0.16	1389.00	1428.86	1389.00	219.31	0.01	0.15	77.00	38.00	0.00	385.00	419.54	1705451.00	1.73	1502.25	1481.00
4	8	8	20578.00	5061.00	149.10	0	Spot (Block4, Row8, Column8)	3591.61	3526.00	816.13	0.01	0.23	1381.00	1387.56	1381.00	110.76	0.00	0.08	100.00	100.00	0.00	2145.00	2210.61	2194474.00	19.90	2038.12	1969.00
5	1	1	4973.00	7376.00	160.05	0	Spot (Block5, Row1, Column1)	59207.41	65535.00	10257.00	0.04	0.17	2698.00	2774.48	2698.00	440.11	0.01	0.16	100.00	100.00	63.15	62837.00	56509.41	42096856.00	128.22	15984.36	15303.00
5	2	1	5266.00	7383.00	148.50	0	Spot (Block5, Row1, Column2)	10885.75	10653.50	3831.08	0.01	0.35	2691.00	2740.60	2691.00	357.62	0.01	0.13	100.00	100.00	0.00	7962.50	8194.75	6596762.00	22.78	4677.25	4529.00
5	3	1	5573.00	7382.00	153.60	0	Spot (Block5, Row1, Column3)	5461.00	5088.00	1435.48	0.03	0.26	2707.00	2748.06	2707.00	253.59	0.01	0.09	100.00	100.00	0.00	2381.00	2754.00	3549652.00	10.70	3463.65	3417.50
5	4	1	5864.00	7385.00	147.85	0	Spot (Block5, Row1, Column4)	9277.81	9259.00	2794.10	0.00	0.30	2819.00	2845.89	2819.00	270.93	0.00	0.10	100.00	100.00	0.00	6440.00	6458.81	5501741.00	23.74	4393.30	4216.00
5	5	1	6166.00	7386.00	148.85	0	Spot (Block5, Row1, Column5)	9555.39	9156.00	4038.45	0.02	0.42	2810.00	2849.13	2810.00	290.36	0.01	0.10	100.00	100.00	0.00	6346.00	6745.39	5800119.00	23.10	4416.33	4237.00
5	6	1	6460.00	7388.00	147.70	0	Spot (Block5, Row1, Column6)	9599.05	9366.00	3080.17	0.01	0.32	2867.00	2907.44	2867.00	308.89	0.01	0.11	100.00	100.00	0.00	6499.00	6732.05	5701836.00	21.66	4656.94	4586.00
5	7	1	6765.00	7390.00	151.50	0	Spot (Block5, Row1, Column7)	25193.62	23418.00	12119.92	0.03	0.48	2981.00	3065.61	2981.00	519.01	0.01	0.17	100.00	100.00	0.00	20437.00	22212.62	15846785.00	42.64	7495.29	6839.00
5	8	1	7056.00	7397.00	164.65	0	Spot (Block5, Row1, Column8)	64271.22	65535.00	4997.89	0.01	0.08	3141.00	3248.98	3141.00	639.90	0.01	0.20	100.00	100.00	91.87	62394.00	61130.22	48203896.00	95.36	20264.74	19171.00
5	1	2	4959.00	7683.00	214.85	0	Spot (Block5, Row2, Column1)	2952.10	2903.00	228.28	0.01	0.08	2689.00	2740.22	2689.00	347.69	0.01	0.13	34.00	2.00	0.00	214.00	263.10	3899722.00	0.61	2793.08	2765.00
5	2	2	5259.00	7680.00	129.35	0	Spot (Block5, Row2, Column2)	6546.07	6527.00	1221.73	0.00	0.19	2676.00	2711.28	2676.00	241.95	0.01	0.09	100.00	100.00	0.00	3851.00	3870.07	2926095.00	15.85	3789.55	3733.00
5	3	2	5572.00	7688.00	182.80	0	Spot (Block5, Row2, Column3)	3258.60	3242.50	305.94	0.00	0.09	2735.00	2772.13	2735.00	258.80	0.01	0.09	78.00	48.00	0.00	507.50	523.60	3056563.00	1.88	2988.27	2952.50
5	4	2	5867.00	7687.00	169.35	0	Spot (Block5, Row2, Column4)	5868.60	5818.00	1217.08	0.00	0.21	2802.50	2848.71	2802.50	271.43	0.01	0.10	100.00	100.00	0.00	3015.50	3066.10	4718354.00	11.13	3741.17	3705.50
5	5	2	6167.00	7683.00	175.25	0	Spot (Block5, Row2, Column5)	7030.21	6984.50	1543.08	0.00	0.22	2822.00	2858.80	2822.00	283.71	0.01	0.10	100.00	100.00	0.00	4162.50	4208.21	6017859.00	14.70	3893.70	3809.00
5	6	2	6450.00	7688.00	183.65	0	Spot (Block5, Row2, Column6)	3834.91	3741.00	534.95	0.01	0.14	2893.00	3035.74	2893.00	712.67	0.02	0.23	62.00	19.00	0.00	848.00	941.91	3639329.00	1.12	3154.47	3167.50
5	7	2	6770.00	7689.00	169.90	0	Spot (Block5, Row2, Column7)	4538.00	4486.00	816.64	0.01	0.18	2912.00	2955.10	2912.00	330.67	0.01	0.11	98.00	89.00	0.00	1574.00	1626.00	3625860.00	4.79	3349.75	3358.00
5	8	2	7076.00	7707.00	207.50	0	Spot (Block5, Row2, Column8)	3389.32	3351.50	338.45	0.00	0.10	3066.00	3137.74	3066.00	521.48	0.01	0.17	30.00	1.00	0.00	285.50	323.32	4155306.00	0.48	3189.12	3178.00
5	1	3	4963.00	7979.00	150.45	0	Spot (Block5, Row3, Column1)	8698.95	8505.00	3000.60	0.01	0.34	2686.00	2714.44	2686.00	247.36	0.00	0.09	100.00	100.00	0.00	5819.00	6012.95	5410747.00	24.19	4057.29	3960.00
5	2	3	5263.00	7975.00	199.90	0	Spot (Block5, Row3, Column2)	3273.82	3258.00	323.70	0.00	0.10	2714.00	2748.42	2714.00	250.65	0.01	0.09	82.00	54.00	0.00	544.00	559.82	3692873.00	2.10	2976.47	2972.50
5	3	3	5538.00	7965.00	161.10	0	Spot (Block5, Row3, Column3)	6770.59	4921.00	7258.70	0.14	1.07	2791.00	2836.99	2791.00	339.58	0.01	0.12	95.00	90.00	0.42	2130.00	3979.59	4847744.00	11.58	4269.66	3484.00
5	4	3	5862.00	7985.00	148.65	0	Spot (Block5, Row3, Column4)	9348.56	9221.50	3250.05	0.01	0.35	2798.00	2851.18	2798.00	298.63	0.01	0.10	100.00	100.00	0.00	6423.50	6550.56	5627833.00	21.76	4518.67	4342.00
5	5	3	6164.00	7986.00	147.00	-50	Spot (Block5, Row3, Column5)	7279.44	4807.00	10174.35	0.18	1.40	2906.00	3024.72	2906.00	653.12	0.02	0.22	90.00	72.00	2.04	1901.00	4373.44	4280312.00	6.51	3533.24	3463.00
5	6	3	6467.00	7987.00	205.00	0	Spot (Block5, Row3, Column6)	37275.86	33897.00	18986.64	0.04	0.51	3047.00	3298.62	3047.00	1050.67	0.03	0.32	100.00	100.00	16.20	30850.00	34228.86	44395732.00	32.34	11806.69	11780.00
5	7	3	6769.00	7993.00	150.50	0	Spot (Block5, Row3, Column7)	7587.93	7378.00	2365.21	0.01	0.31	3006.00	3138.30	3006.00	821.56	0.02	0.26	100.00	89.00	0.00	4372.00	4581.93	4696926.00	5.42	4091.36	3967.00
5	8	3	7066.00	8001.00	162.85	0	Spot (Block5, Row3, Column8)	7309.69	7080.00	1649.15	0.01	0.23	3044.00	3074.65	3044.00	332.60	0.00	0.11	100.00	100.00	0.00	4036.00	4265.69	5358000.00	12.73	4344.27	4251.00
5	1	4	4966.00	8270.00	152.45	0	Spot (Block5, Row4, Column1)	8410.34	8177.00	2921.32	0.01	0.35	2698.00	2750.07	2698.00	273.35	0.01	0.10	100.00	100.00	0.00	5479.00	5712.34	5374208.00	20.71	4092.00	3837.00
5	2	4	5266.00	8280.00	205.45	0	Spot (Block5, Row4, Column2)	4577.97	4463.50	770.22	0.01	0.17	2788.00	2830.69	2788.00	307.16	0.01	0.11	100.00	96.00	0.00	1675.50	1789.97	5502716.00	5.69	3455.38	3450.00
5	3	4	5565.00	8283.00	148.70	0	Spot (Block5, Row4, Column3)	41552.40	40400.00	18311.24	0.01	0.44	2823.00	2905.14	2823.00	383.82	0.01	0.13	100.00	100.00	17.41	37577.00	38729.40	25056208.00	100.69	11253.76	9883.00
5	4	4	5861.00	8275.00	196.25	0	Spot (Block5, Row4, Column4)	3260.59	3216.00	246.02	0.01	0.08	2806.50	2876.13	2806.50	367.83	0.01	0.13	57.00	14.00	0.00	409.50	454.09	3537737.00	1.05	3047.52	3033.00
5	5	4	6188.00	8287.00	107.20	0	Spot (Block5, Row4, Column5)	6373.51	3995.00	7238.58	0.20	1.14	2924.00	2992.68	2924.00	434.04	0.01	0.15	93.00	67.00	0.00	1071.00	3449.51	1892932.00	7.79	3889.36	3701.00
5	6	4	6464.00	8281.00	171.55	0	Spot (Block5, Row4, Column6)	8549.56	8396.50	2073.28	0.01	0.24	3016.00	3116.68	3016.00	650.95	0.01	0.21	100.00	100.00	0.00	5380.50	5533.56	7010638.00	8.35	4524.67	4403.00
5	7	4	6758.00	8291.00	150.80	0	Spot (Block5, Row4, Column7)	6762.31	6291.00	2106.01	0.03	0.31	2985.00	3048.11	2985.00	370.97	0.01	0.12	100.00	97.00	0.00	3306.00	3777.31	4212921.00	10.01	4032.97	3904.50
5	8	4	7069.00	8295.00	173.85	0	Spot (Block5, Row4, Column8)	4668.76	4494.50	874.77	0.02	0.19	3055.00	3095.74	3055.00	332.51	0.01	0.11	97.00	84.00	0.00	1439.50	1613.76	3949775.00	4.73	3524.85	3569.00
5	1	5	4966.00	8577.00	144.05	0	Spot (Block5, Row5, Column1)	24933.68	24475.00	10290.11	0.01	0.41	2696.00	2817.38	2696.00	584.90	0.02	0.21	100.00	100.00	0.00	21779.00	22237.68	13962859.00	37.81	7816.97	7195.50
5	2	5	5263.00	8578.00	160.45	0	Spot (Block5, Row5, Column2)	6960.77	7023.00	1498.20	0.00	0.22	2768.00	2809.95	2768.00	332.60	0.01	0.12	100.00	100.00	0.00	4255.00	4192.77	4963027.00	12.48	3887.20	3891.00
5	3	5	5559.00	8580.00	160.00	0	Spot (Block5, Row5, Column3)	10008.15	9300.00	3204.86	0.03	0.32	2803.00	2873.43	2803.00	362.37	0.01	0.13	100.00	100.00	0.00	6497.00	7205.15	7065757.00	19.69	4540.27	4489.00
5	4	5	5862.00	8582.00	162.55	0	Spot (Block5, Row5, Column4)	4955.28	4824.00	1109.46	0.01	0.22	2794.00	2850.02	2794.00	351.44	0.01	0.12	99.00	96.00	0.00	2030.00	2161.28	3627262.00	5.99	3340.84	3338.50
5	5	5	6163.00	8585.00	147.45	0	Spot (Block5, Row5, Column5)	50106.97	59992.00	17667.70	0.08	0.35	2874.00	2956.06	2874.00	479.76	0.01	0.16	100.00	100.00	44.52	57118.00	47232.97	29713632.00	98.28	13490.83	11758.50
5	6	5	6462.00	8585.00	179.05	0	Spot (Block5, Row5, Column6)	3952.13	3884.00	592.45	0.01	0.15	2888.00	2964.56	2888.00	403.77	0.01	0.14	90.00	61.00	0.00	996.00	1064.13	3560866.00	2.45	3183.90	3144.00
5	7	5	6763.00	8589.00	186.90	0	Spot (Block5, Row5, Column7)	11549.84	11054.00	4199.76	0.02	0.36	2993.00	3060.32	2993.00	406.62	0.01	0.13	100.00	100.00	0.00	8061.00	8556.84	11307290.00	20.88	5405.74	5429.00
5	8	5	7068.00	8589.00	147.45	0	Spot (Block5, Row5, Column8)	12369.10	11525.00	5390.44	0.03	0.44	3036.00	3107.03	3036.00	381.73	0.01	0.12	100.00	100.00	0.00	8489.00	9333.10	7347243.00	24.26	5040.41	4715.00
5	1	6	4962.00	8881.00	203.35	0	Spot (Block5, Row6, Column1)	30879.18	26904.50	17869.09	0.06	0.58	2686.00	2901.45	2686.00	851.40	0.03	0.29	100.00	100.00	5.64	24218.50	28193.18	36128708.00	32.86	9811.00	9752.00
5	2	6	5263.00	8879.00	201.55	0	Spot (Block5, Row6, Column2)	7054.42	6896.50	1830.89	0.01	0.26	2689.00	2813.86	2689.00	657.83	0.02	0.23	100.00	99.00	0.00	4207.50	4365.42	8154905.00	6.45	4160.09	4173.00
5	3	6	5553.00	8884.00	144.75	0	Spot (Block5, Row6, Column3)	17758.98	16894.00	7573.83	0.02	0.43	2716.00	2789.73	2716.00	384.89	0.01	0.14	100.00	100.00	0.00	14178.00	15042.98	10140377.00	38.89	6202.29	5403.00
5	4	6	5861.00	8876.00	185.65	0	Spot (Block5, Row6, Column4)	3744.32	3568.50	608.52	0.02	0.16	2711.50	2762.99	2711.50	338.52	0.01	0.12	91.00	68.00	0.00	857.00	1032.82	3617014.00	2.90	3033.34	3021.50
5	5	6	6158.00	8884.00	146.85	0	Spot (Block5, Row6, Column5)	49271.92	56242.00	17820.25	0.06	0.36	2785.00	2865.84	2785.00	468.25	0.01	0.16	100.00	100.00	42.03	53457.00	46486.92	29070620.00	99.11	12699.11	11325.50
5	6	6	6467.00	8887.00	166.80	0	Spot (Block5, Row6, Column6)	3971.47	3949.50	541.06	0.00	0.14	2881.00	2921.50	2881.00	363.54	0.01	0.12	93.00	67.00	0.00	1068.50	1090.47	3089807.00	2.89	3223.97	3208.00
5	7	6	6755.00	8887.00	149.00	0	Spot (Block5, Row6, Column7)	11225.12	10799.00	4223.29	0.02	0.38	2924.00	2980.49	2924.00	375.75	0.01	0.13	100.00	100.00	0.00	7875.00	8301.12	6824871.00	21.94	5126.64	4730.00
5	8	6	7067.00	8891.00	151.60	0	Spot (Block5, Row6, Column8)	12819.88	11909.00	5479.14	0.03	0.43	2990.00	3025.03	2990.00	355.59	0.01	0.12	100.00	100.00	0.00	8919.00	9829.88	8063704.00	27.55	5152.96	4743.00
5	1	7	4966.00	9181.00	200.50	0	Spot (Block5, Row7, Column1)	4635.45	4392.00	1073.22	0.02	0.23	2599.50	2716.26	2599.50	606.40	0.02	0.22	97.00	71.00	0.00	1792.50	2035.95	5275145.00	3.16	3283.86	3273.00
5	2	7	5269.00	9191.00	206.45	0	Spot (Block5, Row7, Column2)	2976.91	2920.00	292.15	0.01	0.10	2584.00	2629.28	2584.00	340.55	0.01	0.13	49.00	17.00	0.00	336.00	392.91	3602067.00	1.02	2733.21	2740.00
5	3	7	5562.00	9181.00	209.25	0	Spot (Block5, Row7, Column3)	3055.55	3052.00	297.07	0.00	0.10	2633.00	2670.15	2633.00	346.10	0.01	0.13	57.00	20.00	0.00	419.00	422.55	3819443.00	1.11	2868.75	2861.00
5	4	7	5850.00	9184.00	179.65	0	Spot (Block5, Row7, Column4)	3368.05	3080.50	1812.13	0.04	0.54	2639.00	2668.94	2639.00	285.46	0.00	0.11	66.00	38.00	0.00	441.50	729.05	3031242.00	2.45	2933.18	2891.00
5	5	7	6158.00	9186.00	188.75	0	Spot (Block5, Row7, Column5)	4770.78	4672.00	930.90	0.01	0.20	2734.00	2793.58	2734.00	400.33	0.01	0.14	98.00	92.00	0.00	1938.00	2036.78	4804178.00	4.94	3403.93	3442.50
5	6	7	6459.00	9188.00	185.30	0	Spot (Block5, Row7, Column6)	8804.57	9145.00	2578.94	0.02	0.29	2909.00	3068.42	2909.00	875.12	0.02	0.29	100.00	98.00	0.00	6236.00	5895.57	8514015.00	6.55	4499.78	4511.50
5	7	7	6750.00	9192.00	150.00	0	Spot (Block5, Row7, Column7)	12229.17	11136.00	4846.31	0.04	0.40	2885.00	2934.26	2885.00	382.82	0.01	0.13	100.00	100.00	0.00	8251.00	9344.17	7569854.00	24.28	5328.72	4822.00
5	8	7	7062.00	9193.00	176.65	0	Spot (Block5, Row7, Column8)	11522.81	11423.00	2310.85	0.00	0.20	2995.00	3029.37	2995.00	377.35	0.00	0.12	100.00	100.00	0.00	8428.00	8527.81	10070933.00	22.51	5646.46	5411.50
5	1	8	4954.00	9483.00	148.15	0	Spot (Block5, Row8, Column1)	6825.30	6422.00	2198.07	0.03	0.32	2638.00	2672.23	2638.00	273.92	0.01	0.10	100.00	100.00	0.00	3784.00	4187.30	4088356.00	15.16	3753.38	3629.00
5	2	8	5255.00	9483.00	174.10	0	Spot (Block5, Row8, Column2)	3806.42	3791.50	558.25	0.00	0.15	2635.50	2673.02	2635.50	274.26	0.01	0.10	96.00	83.00	0.00	1156.00	1170.92	3227842.00	4.13	3056.51	3013.50
5	3	8	5550.00	9479.00	156.65	0	Spot (Block5, Row8, Column3)	5976.67	5451.00	1995.26	0.04	0.33	2676.00	2690.37	2676.00	295.23	0.00	0.11	100.00	99.00	0.00	2775.00	3300.67	4040232.00	11.13	3411.45	3383.00
5	4	8	5858.00	9483.00	152.25	0	Spot (Block5, Row8, Column4)	9483.64	9333.00	2537.74	0.01	0.27	2683.00	2706.96	2683.00	307.06	0.00	0.11	100.00	100.00	0.00	6650.00	6800.64	6003142.00	22.07	4460.87	4271.00
5	5	8	6144.00	9481.00	199.80	0	Spot (Block5, Row8, Column5)	3046.29	3005.50	356.87	0.01	0.12	2742.00	2890.07	2742.00	824.79	0.02	0.29	8.00	0.00	0.00	263.50	304.29	3430120.00	0.19	2888.24	2893.00
5	6	8	6461.00	9487.00	194.20	0	Spot (Block5, Row8, Column6)	44973.50	50300.00	20320.89	0.05	0.45	2890.50	3195.06	2890.50	1201.52	0.04	0.38	100.00	100.00	37.57	47409.50	42083.00	47762256.00	34.77	12843.22	12757.50
5	7	8	6758.00	9487.00	160.95	0	Spot (Block5, Row8, Column7)	5328.87	5225.00	1310.30	0.01	0.25	2920.00	3055.81	2920.00	795.97	0.02	0.26	89.00	65.00	0.00	2305.00	2408.87	3836788.00	2.86	3481.88	3509.00
5	8	8	7046.00	9492.00	154.05	0	Spot (Block5, Row8, Column8)	4596.16	4526.00	700.80	0.01	0.15	3079.00	3110.39	3079.00	393.84	0.00	0.13	97.00	83.00	0.00	1447.00	1517.16	2987503.00	3.77	3579.48	3517.00
6	1	1	9472.00	7402.00	160.55	0	Spot (Block6, Row1, Column1)	60365.39	65535.00	9237.65	0.04	0.15	3029.00	3119.49	3029.00	536.38	0.01	0.17	100.00	100.00	68.30	62506.00	57336.39	43222020.00	106.73	17815.48	17102.50
6	2	1	9769.00	7407.00	155.50	0	Spot (Block6, Row1, Column2)	6551.06	6314.50	1599.14	0.02	0.24	3017.00	3080.31	3017.00	457.84	0.01	0.15	100.00	99.00	0.00	3297.50	3534.06	4349902.00	7.58	3911.74	3860.00
6	3	1	10072.00	7406.00	154.90	0	Spot (Block6, Row1, Column3)	6819.90	6400.00	2184.58	0.03	0.32	3091.00	3123.17	3091.00	345.18	0.00	0.11	100.00	98.00	0.00	3309.00	3728.90	4487495.00	10.71	4064.40	3998.00
6	4	1	10364.00	7412.00	155.75	0	Spot (Block6, Row1, Column4)	6227.58	6187.00	1295.17	0.00	0.21	3169.00	3190.77	3169.00	361.70	0.00	0.11	100.00	99.00	0.00	3018.00	3058.58	4153793.00	8.40	3997.70	3992.00
6	5	1	10668.00	7411.00	154.80	0	Spot (Block6, Row1, Column5)	11216.18	10149.00	5190.14	0.04	0.46	3241.00	3276.65	3241.00	400.70	0.00	0.12	100.00	100.00	0.00	6908.00	7975.18	7391463.00	19.81	4838.15	4836.50
6	6	1	10962.00	7414.00	152.40	0	Spot (Block6, Row1, Column6)	12714.31	12134.00	5195.51	0.02	0.41	3307.00	3352.92	3307.00	462.02	0.01	0.14	100.00	100.00	0.00	8827.00	9407.31	8099013.00	20.26	5541.63	5201.50
6	7	1	11266.00	7414.00	151.30	0	Spot (Block6, Row1, Column7)	32343.00	29932.50	15775.50	0.03	0.49	3351.00	3443.80	3351.00	611.28	0.01	0.18	100.00	100.00	2.70	26581.50	28992.00	20376112.00	47.28	10251.40	7888.50
6	8	1	11555.00	7417.00	164.95	0	Spot (Block6, Row1, Column8)	63975.42	65535.00	5791.28	0.01	0.09	3540.50	3659.42	3540.50	713.06	0.01	0.19	100.00	100.00	90.98	61994.50	60434.92	48237944.00	84.59	19913.46	18236.50
6	1	2	9466.00	7703.00	215.15	0	Spot (Block6, Row2, Column1)	3355.61	3335.00	382.01	0.00	0.11	2976.50	3034.21	2976.50	432.75	0.01	0.14	46.00	10.00	0.00	358.50	379.11	4429401.00	0.74	3114.38	3097.00
6	2	2	9765.00	7711.00	135.75	0	Spot (Block6, Row2, Column2)	8133.56	8087.00	1935.59	0.00	0.24	2984.00	3018.05	2984.00	329.40	0.00	0.11	100.00	100.00	0.00	5103.00	5149.56	4042378.00	15.53	4500.05	4412.00
6	3	2	10071.00	7706.00	182.30	0	Spot (Block6, Row2, Column3)	3909.66	3841.00	446.81	0.01	0.11	3027.00	3070.74	3027.00	342.92	0.01	0.11	89.00	64.00	0.00	814.00	882.66	3632078.00	2.45	3422.89	3404.50
6	4	2	10372.00	7714.00	175.50	0	Spot (Block6, Row2, Column4)	6807.03	6753.50	1386.57	0.00	0.20	3120.00	3155.02	3120.00	376.16	0.00	0.12	100.00	100.00	0.00	3633.50	3687.03	5840430.00	9.71	4221.83	4156.00
6	5	2	10674.00	7710.00	202.00	0	Spot (Block6, Row2, Column5)	5493.80	5418.00	821.86	0.01	0.15	3293.00	3318.02	3293.00	421.97	0.00	0.13	99.00	97.00	0.00	2125.00	2200.80	6389295.00	5.16	4036.99	3991.00
6	6	2	10956.00	7709.00	163.95	0	Spot (Block6, Row2, Column6)	5868.81	5192.50	4344.23	0.05	0.74	3412.00	3543.00	3412.00	1148.35	0.02	0.32	76.00	33.00	0.13	1780.50	2456.81	4378136.00	2.03	4021.36	4013.50
6	7	2	11268.00	7716.00	168.80	0	Spot (Block6, Row2, Column7)	5457.60	5213.00	1128.13	0.02	0.21	3310.00	3429.36	3310.00	1089.62	0.02	0.32	81.00	42.00	0.00	1903.00	2147.60	4338790.00	1.86	3863.68	3877.00
6	8	2	11621.00	7728.00	211.55	0	Spot (Block6, Row2, Column8)	3944.20	3877.00	450.22	0.01	0.11	3494.00	3604.56	3494.00	691.07	0.01	0.19	29.00	1.00	0.00	383.00	450.20	5020971.00	0.49	3713.86	3744.00
6	1	3	9466.00	8003.00	154.80	0	Spot (Block6, Row3, Column1)	10584.40	9802.00	4447.87	0.03	0.42	2971.00	3010.95	2971.00	342.13	0.01	0.11	100.00	100.00	0.00	6831.00	7613.40	6975120.00	22.14	4676.28	4537.00
6	2	3	9765.00	8002.00	180.40	0	Spot (Block6, Row3, Column2)	3771.78	3696.00	481.97	0.01	0.13	2979.00	3014.22	2979.00	342.76	0.01	0.11	85.00	54.00	0.00	717.00	792.78	3443631.00	2.21	3284.77	3291.00
6	3	3	10054.00	8001.00	162.70	0	Spot (Block6, Row3, Column3)	4634.73	4467.00	898.30	0.02	0.19	2969.00	3013.03	2969.00	358.11	0.01	0.12	97.00	89.00	0.00	1498.00	1665.73	3392625.00	4.53	3486.60	3473.00
6	4	3	10363.00	8005.00	151.50	0	Spot (Block6, Row3, Column4)	10888.24	10516.50	4196.00	0.02	0.39	3011.50	3070.48	3011.50	354.38	0.01	0.12	100.00	100.00	0.00	7505.00	7876.74	6859593.00	22.06	4823.55	4519.50
6	5	3	10661.00	8013.00	170.70	0	Spot (Block6, Row3, Column5)	4232.64	4141.00	576.60	0.01	0.14	3261.00	3326.56	3261.00	509.13	0.01	0.15	75.00	42.00	0.00	880.00	971.64	3441135.00	1.78	3607.52	3640.00
6	6	3	10963.00	8009.00	174.35	0	Spot (Block6, Row3, Column6)	15118.94	14335.50	5604.20	0.02	0.37	3467.00	3633.12	3467.00	1169.00	0.02	0.32	100.00	100.00	0.00	10868.50	11651.94	12881340.00	9.83	6604.39	6597.50
6	7	3	11282.00	8019.00	153.85	0	Spot (Block6, Row3, Column7)	9068.52	8242.00	3713.31	0.04	0.41	3374.00	3542.24	3374.00	1177.76	0.02	0.33	94.00	77.00	0.00	4868.00	5694.52	5867335.00	4.69	5939.51	4600.00
6	8	3	11565.00	8024.00	160.60	0	Spot (Block6, Row3, Column8)	35625.01	33387.00	14452.64	0.03	0.41	3485.50	3587.29	3485.50	624.54	0.01	0.17	100.00	100.00	3.93	29901.50	32139.51	25365028.00	51.30	11234.45	9710.00
6	1	4	9463.00	8301.00	151.40	0	Spot (Block6, Row4, Column1)	10401.89	10014.50	4024.71	0.02	0.39	2978.00	3020.44	2978.00	366.80	0.01	0.12	100.00	100.00	0.00	7036.50	7423.89	6511581.00	20.12	4686.69	4470.00
6	2	4	9760.00	8303.00	191.30	0	Spot (Block6, Row4, Column2)	6401.91	6050.00	1710.69	0.02	0.27	2991.00	3051.92	2991.00	430.86	0.01	0.14	100.00	99.00	0.00	3059.00	3410.91	6613170.00	7.78	4062.00	3978.00
6	3	4	10064.00	8307.00	151.85	0	Spot (Block6, Row4, Column3)	37996.43	36258.50	18476.93	0.02	0.49	2982.00	3052.88	2982.00	452.06	0.01	0.15	100.00	100.00	12.42	33276.50	35014.43	24165804.00	77.30	10118.33	8218.00
6	4	4	10361.00	8312.00	211.75	0	Spot (Block6, Row4, Column4)	3557.37	3520.50	383.72	0.00	0.11	2975.00	3036.13	2975.00	369.04	0.01	0.12	68.00	36.00	0.00	545.50	582.37	4539210.00	1.41	3214.93	3173.00
6	5	4	10671.00	8320.00	194.85	0	Spot (Block6, Row4, Column5)	4021.77	3848.00	1114.62	0.02	0.28	3137.00	3209.83	3137.00	452.77	0.01	0.14	67.00	37.00	0.00	711.00	884.77	4323405.00	1.79	3452.12	3362.00
6	6	4	10966.00	8310.00	200.85	0	Spot (Block6, Row4, Column6)	5675.31	5614.00	886.25	0.00	0.16	3297.00	3363.03	3297.00	488.78	0.01	0.15	99.00	96.00	0.00	2317.00	2378.31	6498228.00	4.73	4005.24	3959.50
6	7	4	11250.00	8323.00	174.70	0	Spot (Block6, Row4, Column7)	8062.32	6822.00	5335.16	0.07	0.66	3361.00	3462.69	3361.00	697.30	0.01	0.20	94.00	77.00	0.35	3461.00	4701.32	6893283.00	6.60	4825.04	4279.00
6	8	4	11567.00	8318.00	169.40	0	Spot (Block6, Row4, Column8)	5405.43	5113.00	1127.43	0.02	0.21	3425.00	3475.21	3425.00	436.61	0.01	0.13	97.00	82.00	0.00	1688.00	1980.43	4329750.00	4.42	4020.17	4065.00
6	1	5	9467.00	8607.00	147.55	0	Spot (Block6, Row5, Column1)	10776.29	10017.00	3964.27	0.03	0.37	2958.00	3007.00	2958.00	454.92	0.01	0.15	100.00	100.00	0.00	7059.00	7818.29	6551982.00	17.08	4651.13	4451.00
6	2	5	9764.00	8602.00	157.00	0	Spot (Block6, Row5, Column2)	36224.32	35686.00	13930.76	0.01	0.38	3002.00	3114.19	3002.00	635.32	0.02	0.20	100.00	100.00	2.05	32684.00	33222.32	24705012.00	52.12	10035.36	9572.00
6	3	5	10066.00	8606.00	158.05	0	Spot (Block6, Row5, Column3)	18164.03	16805.50	7611.32	0.03	0.42	2999.00	3097.22	2999.00	525.58	0.01	0.17	100.00	100.00	0.00	13806.50	15165.03	12533180.00	28.67	6286.00	6248.00
6	4	5	10361.00	8608.00	157.50	0	Spot (Block6, Row5, Column4)	6588.83	6156.00	1932.90	0.03	0.29	2999.00	3080.44	2999.00	452.76	0.01	0.15	100.00	99.00	0.00	3157.00	3589.83	4500173.00	7.75	3939.79	3917.00
6	5	5	10663.00	8610.00	149.60	0	Spot (Block6, Row5, Column5)	47371.80	52805.50	18597.65	0.05	0.39	3080.00	3174.51	3080.00	517.50	0.01	0.16	100.00	100.00	38.89	49725.50	44291.80	28991728.00	85.41	12724.18	11051.50
6	6	5	10963.00	8609.00	186.55	0	Spot (Block6, Row5, Column6)	4678.35	4503.00	956.05	0.02	0.20	3151.00	3299.57	3151.00	776.05	0.02	0.24	76.00	41.00	0.00	1352.00	1527.35	4580105.00	1.78	3524.81	3496.00
6	7	5	11263.00	8614.00	183.15	0	Spot (Block6, Row5, Column7)	41817.31	41345.00	18578.90	0.00	0.44	3299.00	3499.10	3299.00	973.03	0.03	0.28	100.00	100.00	21.00	38046.00	38518.31	39433932.00	39.38	11719.56	11244.50
6	8	5	11562.00	8612.00	151.65	0	Spot (Block6, Row5, Column8)	13835.54	12766.00	6483.05	0.03	0.47	3310.00	3404.57	3310.00	708.35	0.01	0.21	100.00	100.00	0.00	9456.00	10525.54	8716387.00	14.73	5574.61	5356.50
6	1	6	9461.00	8905.00	175.50	0	Spot (Block6, Row6, Column1)	12483.26	11781.00	5084.56	0.03	0.41	2894.00	3003.56	2894.00	603.50	0.02	0.20	100.00	100.00	0.00	8887.00	9589.26	10773057.00	15.71	5264.34	5307.00
6	2	6	9765.00	8904.00	188.20	0	Spot (Block6, Row6, Column2)	23558.25	22980.50	9457.22	0.01	0.40	2972.00	3129.79	2972.00	751.61	0.02	0.24	100.00	100.00	0.00	20008.50	20586.25	23369788.00	27.18	8551.15	8562.00
6	3	6	10056.00	8905.00	150.80	0	Spot (Block6, Row6, Column3)	19472.33	18287.50	9312.77	0.03	0.48	2937.50	3039.57	2937.50	574.92	0.01	0.19	100.00	100.00	0.00	15350.00	16534.83	12150737.00	28.58	6371.31	5857.00
6	4	6	10361.00	8907.00	157.65	0	Spot (Block6, Row6, Column4)	5245.35	5131.00	1062.22	0.01	0.20	2911.00	2968.82	2911.00	426.71	0.01	0.14	99.00	94.00	0.00	2220.00	2334.35	3603558.00	5.34	3687.38	3668.00
6	5	6	10659.00	8909.00	149.95	0	Spot (Block6, Row6, Column5)	49843.88	57666.00	17810.24	0.06	0.36	2994.00	3063.16	2994.00	506.57	0.01	0.17	100.00	100.00	44.44	54672.00	46849.88	30504664.00	92.35	13288.43	11870.50
6	6	6	10962.00	8907.00	188.75	0	Spot (Block6, Row6, Column6)	4113.19	3968.50	707.79	0.02	0.17	3020.00	3115.72	3020.00	582.31	0.01	0.19	75.00	40.00	0.00	948.50	1093.19	4162553.00	1.71	3392.84	3383.00
6	7	6	11262.00	8913.00	150.85	0	Spot (Block6, Row6, Column7)	13295.09	12659.50	5719.74	0.02	0.43	3087.00	3208.70	3087.00	727.36	0.02	0.23	100.00	99.00	0.00	9572.50	10208.09	8322729.00	13.87	5405.91	5198.50
6	8	6	11569.00	8919.00	153.65	0	Spot (Block6, Row6, Column8)	14303.07	13231.00	6465.54	0.03	0.45	3170.00	3218.22	3170.00	403.96	0.01	0.13	100.00	100.00	0.00	10061.00	11133.07	9339904.00	27.44	5416.80	5365.50
6	1	7	9460.00	9203.00	171.80	0	Spot (Block6, Row7, Column1)	7938.20	7732.00	2355.27	0.01	0.30	2806.00	2855.70	2806.00	428.13	0.01	0.15	100.00	100.00	0.00	4926.00	5132.20	6556954.00	11.87	4199.15	4214.00
6	2	7	9765.00	9210.00	200.85	0	Spot (Block6, Row7, Column2)	3369.83	3320.00	433.61	0.01	0.13	2816.00	2905.79	2816.00	546.11	0.01	0.19	46.00	11.00	0.00	504.00	553.83	3844979.00	0.85	3049.36	3062.00
6	3	7	10056.00	9208.00	212.70	0	Spot (Block6, Row7, Column3)	3283.31	3255.50	379.30	0.00	0.12	2791.00	2834.28	2791.00	360.88	0.01	0.13	58.00	29.00	0.00	464.50	492.31	4242031.00	1.24	3050.21	2992.00
6	4	7	10371.00	9209.00	204.75	0	Spot (Block6, Row7, Column4)	3341.03	3269.00	422.31	0.01	0.13	2823.00	2872.97	2823.00	426.19	0.01	0.15	51.00	22.00	0.00	446.00	518.03	3982510.00	1.10	3089.30	3049.00
6	5	7	10660.00	9206.00	188.85	0	Spot (Block6, Row7, Column5)	5509.43	5489.00	1191.47	0.00	0.22	2918.00	3003.52	2918.00	596.26	0.01	0.20	98.00	89.00	0.00	2571.00	2591.43	5520450.00	4.20	3734.17	3732.00
6	6	7	10958.00	9209.00	176.20	0	Spot (Block6, Row7, Column6)	30588.07	30094.00	11490.39	0.01	0.38	3068.00	3226.53	3068.00	795.69	0.02	0.25	100.00	100.00	0.00	27026.00	27520.07	26458676.00	34.39	9013.17	8982.00
6	7	7	11250.00	9212.00	152.00	0	Spot (Block6, Row7, Column7)	15483.93	14221.00	6178.96	0.04	0.40	3066.00	3150.48	3066.00	592.89	0.01	0.19	100.00	100.00	0.00	11155.00	12417.93	9847779.00	20.80	5786.55	5561.00
6	8	7	11561.00	9221.00	199.30	0	Spot (Block6, Row7, Column8)	6686.33	6767.00	1139.61	0.01	0.17	3152.00	3202.66	3152.00	418.55	0.01	0.13	99.00	99.00	0.00	3615.00	3534.33	7562242.00	8.32	4268.83	4248.00
6	1	8	9449.00	9513.00	148.40	0	Spot (Block6, Row8, Column1)	6751.35	6301.00	2665.80	0.03	0.39	2752.00	2794.02	2752.00	378.46	0.01	0.14	100.00	99.00	0.00	3549.00	3999.35	4071064.00	10.46	3927.07	3730.50
6	2	8	9762.00	9505.00	180.40	0	Spot (Block6, Row8, Column2)	4127.54	3903.50	855.63	0.02	0.21	2728.00	2772.71	2728.00	369.17	0.01	0.13	92.00	80.00	0.00	1175.50	1399.54	3764320.00	3.67	3198.23	3232.50
6	3	8	10053.00	9507.00	156.50	0	Spot (Block6, Row8, Column3)	7218.96	6666.00	2763.45	0.03	0.38	2761.00	2810.77	2761.00	438.68	0.01	0.16	100.00	94.00	0.00	3905.00	4457.96	4858362.00	10.05	3738.66	3665.00
6	4	8	10359.00	9505.00	157.40	0	Spot (Block6, Row8, Column4)	51656.98	61711.00	16029.36	0.08	0.31	2792.50	2854.86	2792.50	479.48	0.01	0.17	100.00	100.00	45.51	58918.50	48864.48	35075372.00	101.78	14538.06	12795.50
6	5	8	10652.00	9504.00	195.35	0	Spot (Block6, Row8, Column5)	3236.14	3185.00	390.60	0.01	0.12	2869.00	2941.26	2869.00	526.29	0.01	0.18	34.00	4.00	0.00	316.00	367.14	3495036.00	0.56	3013.68	2973.00
6	6	8	10957.00	9510.00	160.15	0	Spot (Block6, Row8, Column6)	25654.84	23169.50	11269.37	0.04	0.44	3039.00	3172.96	3039.00	711.44	0.02	0.22	100.00	100.00	0.00	20130.50	22615.84	18163628.00	31.60	7615.65	7279.00
6	7	8	11254.00	9511.00	154.10	0	Spot (Block6, Row8, Column7)	7178.10	6987.00	1997.87	0.01	0.28	3060.00	3128.41	3060.00	529.84	0.01	0.17	100.00	100.00	0.00	3927.00	4118.10	4680123.00	7.64	4215.17	4165.50
6	8	8	11545.00	9511.00	140.95	0	Spot (Block6, Row8, Column8)	5373.97	5182.50	1461.89	0.02	0.27	3247.00	3275.59	3247.00	464.51	0.00	0.14	100.00	98.00	0.00	1935.50	2126.97	2891195.00	4.52	4384.17	4316.00
7	1	1	13974.00	7425.00	163.55	0	Spot (Block7, Row1, Column1)	57925.90	65535.00	11915.76	0.05	0.21	1588.00	1649.08	1588.00	354.73	0.02	0.22	100.00	100.00	62.22	63947.00	56337.90	43386904.00	158.65	13149.26	11876.00
7	2	1	14261.00	7432.00	153.05	0	Spot (Block7, Row1, Column2)	4517.19	4253.00	1602.88	0.03	0.35	1547.00	1598.63	1547.00	276.32	0.01	0.17	100.00	100.00	0.00	2706.00	2970.19	2891003.00	10.56	2325.15	2279.50
7	3	1	14567.00	7449.00	188.75	0	Spot (Block7, Row1, Column3)	1776.76	1778.00	144.66	0.00	0.08	1515.00	1534.37	1515.00	129.59	0.01	0.08	79.00	51.00	0.00	263.00	261.76	1778536.00	1.87	1634.47	1607.00
7	4	1	14861.00	7437.00	159.30	0	Spot (Block7, Row1, Column4)	3821.93	3655.00	1277.98	0.02	0.33	1527.00	1542.78	1527.00	128.55	0.00	0.08	100.00	100.00	0.00	2128.00	2294.93	2682998.00	17.73	2081.50	2039.00
7	5	1	15161.00	7438.00	178.25	0	Spot (Block7, Row1, Column5)	1989.97	1965.00	222.24	0.01	0.11	1508.00	1522.22	1508.00	114.19	0.00	0.08	99.00	86.00	0.00	457.00	481.97	1773062.00	4.10	1671.30	1668.00
7	6	1	15463.00	7440.00	151.15	0	Spot (Block7, Row1, Column6)	5494.88	5228.00	1924.29	0.02	0.35	1533.00	1554.99	1533.00	131.07	0.01	0.08	100.00	100.00	0.00	3695.00	3961.88	3461776.00	30.06	2518.85	2460.50
7	7	1	15764.00	7440.00	160.55	0	Spot (Block7, Row1, Column7)	3001.23	2824.00	800.57	0.03	0.27	1556.00	1619.89	1556.00	410.74	0.02	0.25	96.00	79.00	0.00	1268.00	1445.23	2133871.00	3.36	1929.46	1938.00
7	8	1	16057.00	7443.00	166.40	0	Spot (Block7, Row1, Column8)	63729.43	65535.00	6274.92	0.01	0.10	1718.00	1831.20	1718.00	564.41	0.03	0.31	100.00	100.00	90.10	63817.00	62011.43	48944692.00	109.67	17375.72	14956.50
7	1	2	13966.00	7735.00	204.30	0	Spot (Block7, Row2, Column1)	1751.04	1736.00	158.99	0.00	0.09	1550.00	1583.47	1550.00	248.46	0.01	0.16	36.00	4.00	0.00	186.00	201.04	2081989.00	0.67	1651.25	1626.50
7	2	2	14260.00	7733.00	143.30	0	Spot (Block7, Row2, Column2)	1908.59	1904.50	149.18	0.00	0.08	1537.00	1553.51	1537.00	118.88	0.00	0.08	96.00	79.00	0.00	367.50	371.59	1068811.00	2.99	1674.10	1680.00
7	3	2	14578.00	7727.00	217.45	0	Spot (Block7, Row2, Column3)	1762.73	1729.50	143.47	0.01	0.08	1517.00	1529.10	1517.00	107.25	0.00	0.07	84.00	49.00	0.00	212.50	245.73	2393793.00	2.18	1605.34	1594.50
7	4	2	14869.00	7729.00	198.15	0	Spot (Block7, Row2, Column4)	1829.08	1785.00	189.73	0.01	0.10	1525.00	1538.77	1525.00	115.40	0.00	0.07	85.00	56.00	0.00	260.00	304.08	2024794.00	2.52	1647.22	1638.00
7	5	2	15172.00	7733.00	189.15	0	Spot (Block7, Row2, Column5)	2594.88	2585.00	401.15	0.00	0.15	1511.00	1531.16	1511.00	170.57	0.01	0.11	100.00	99.00	0.00	1074.00	1083.88	2633805.00	6.24	1859.43	1836.00
7	6	2	15468.00	7692.00	279.25	0	Spot (Block7, Row2, Column6)	1696.61	1651.00	205.30	0.01	0.12	1545.00	1730.22	1545.00	698.67	0.05	0.40	1.00	0.00	0.00	106.00	151.61	3861490.00	-0.05	1571.27	1548.00
7	7	2	15773.00	7739.00	214.40	0	Spot (Block7, Row2, Column7)	1758.21	1739.00	121.79	0.00	0.07	1532.00	1573.74	1532.00	206.70	0.01	0.13	50.00	7.00	0.00	207.00	226.21	2306768.00	0.89	1639.11	1624.00
7	8	2	16068.00	7739.00	147.00	-50	Spot (Block7, Row2, Column8)	1822.44	1782.00	172.69	0.01	0.09	1683.00	1745.45	1683.00	398.36	0.02	0.23	12.00	0.00	0.00	99.00	139.44	1077061.00	0.19	1828.86	1781.00
7	1	3	13968.00	8027.00	170.45	0	Spot (Block7, Row3, Column1)	2087.62	2036.50	226.00	0.01	0.11	1541.00	1556.68	1541.00	116.54	0.00	0.07	99.00	94.00	0.00	495.50	546.62	1682619.00	4.56	1740.61	1748.00
7	2	3	14254.00	8035.00	178.15	0	Spot (Block7, Row3, Column2)	1870.26	1846.00	170.88	0.01	0.09	1549.00	1582.33	1549.00	193.96	0.01	0.12	78.00	28.00	0.00	297.00	321.26	1649571.00	1.48	1711.56	1698.00
7	3	3	14538.00	8026.00	138.15	0	Spot (Block7, Row3, Column3)	3049.67	2331.00	2845.22	0.12	0.93	1535.00	1560.04	1535.00	152.79	0.01	0.10	99.00	96.00	0.00	796.00	1514.67	1585828.00	9.75	2096.19	1917.50
7	4	3	14864.00	8033.00	153.20	0	Spot (Block7, Row3, Column4)	7039.03	6823.00	2490.34	0.01	0.35	1523.00	1548.20	1523.00	140.07	0.01	0.09	100.00	100.00	0.00	5300.00	5516.03	4554251.00	39.20	2874.90	2687.00
7	5	3	15158.00	8041.00	182.20	0	Spot (Block7, Row3, Column5)	1946.35	1910.00	219.83	0.01	0.11	1514.00	1639.88	1514.00	565.75	0.03	0.34	29.00	0.00	0.00	396.00	432.35	1812053.00	0.54	1654.22	1639.00
7	6	3	15471.00	8036.00	212.45	0	Spot (Block7, Row3, Column6)	44748.87	45374.00	17829.22	0.01	0.40	1600.00	1993.45	1600.00	985.44	0.10	0.49	100.00	100.00	30.18	43774.00	43148.87	57681676.00	43.39	11811.89	11540.50
7	7	3	15767.00	8037.00	147.00	-50	Spot (Block7, Row3, Column7)	1876.78	1836.00	217.98	0.01	0.12	1544.00	1742.10	1544.00	718.76	0.05	0.41	2.00	0.00	0.00	292.00	332.78	1118563.00	0.19	1724.10	1699.00
7	8	3	16067.00	8051.00	159.60	0	Spot (Block7, Row3, Column8)	11278.33	10604.00	4482.58	0.03	0.40	1595.00	1631.86	1595.00	204.49	0.01	0.13	100.00	100.00	0.00	9009.00	9683.33	7962498.00	47.17	4015.29	3458.50
7	1	4	13963.00	8327.00	151.30	0	Spot (Block7, Row4, Column1)	6749.99	6342.00	2549.91	0.03	0.38	1529.00	1578.74	1529.00	209.56	0.01	0.13	100.00	100.00	0.00	4813.00	5220.99	4238991.00	24.68	2886.97	2730.50
7	2	4	14267.00	8331.00	172.85	0	Spot (Block7, Row4, Column2)	9649.29	9241.00	3677.42	0.02	0.38	1570.00	1639.40	1570.00	270.65	0.02	0.17	100.00	100.00	0.00	7671.00	8079.29	7979963.00	29.60	3559.95	3521.00
7	3	4	14570.00	8327.00	153.05	0	Spot (Block7, Row4, Column3)	12871.15	12512.00	4895.93	0.01	0.38	1552.00	1626.79	1552.00	305.98	0.02	0.19	100.00	100.00	0.00	10960.00	11319.15	8276150.00	36.75	4092.09	3453.50
7	4	4	14856.00	8330.00	200.15	0	Spot (Block7, Row4, Column4)	1781.35	1749.00	163.96	0.01	0.09	1506.00	1541.14	1506.00	166.72	0.01	0.11	71.00	35.00	0.00	243.00	275.35	2023611.00	1.44	1645.91	1632.50
7	5	4	15174.00	8324.00	77.00	0	Spot (Block7, Row4, Column5)	3884.62	2341.00	3837.10	0.22	0.99	1483.00	1535.13	1483.00	244.66	0.02	0.16	92.00	82.00	0.00	858.00	2401.62	547732.00	9.60	2646.14	1987.50
7	6	4	15465.00	8339.00	190.20	0	Spot (Block7, Row4, Column6)	3244.28	3202.00	575.77	0.01	0.18	1505.00	1665.04	1505.00	625.54	0.04	0.38	99.00	76.00	0.00	1697.00	1739.28	3305918.00	2.52	2056.96	2054.00
7	7	4	15774.00	8333.00	161.85	0	Spot (Block7, Row4, Column7)	1839.47	1797.00	192.77	0.01	0.10	1525.00	1583.69	1525.00	259.23	0.02	0.16	52.00	15.00	0.00	272.00	314.47	1329936.00	0.99	1716.70	1699.00
7	8	4	16070.00	8340.00	212.75	0	Spot (Block7, Row4, Column8)	1817.21	1810.00	193.16	0.00	0.11	1568.00	1584.33	1568.00	137.04	0.00	0.09	66.00	43.00	0.00	242.00	249.21	2362367.00	1.70	1656.16	1614.00
7	1	5	13969.00	8636.00	162.60	0	Spot (Block7, Row5, Column1)	5707.68	5044.00	2873.63	0.05	0.50	1516.00	1683.91	1516.00	599.27	0.05	0.36	99.00	85.00	0.00	3528.00	4191.68	4178021.00	6.71	2287.66	2193.00
7	2	5	14261.00	8629.00	156.80	0	Spot (Block7, Row5, Column2)	12332.98	12184.00	4309.41	0.01	0.35	1547.00	1653.31	1547.00	357.61	0.03	0.22	100.00	100.00	0.00	10637.00	10785.98	8374095.00	29.86	4126.87	4070.50
7	3	5	14565.00	8630.00	161.45	0	Spot (Block7, Row5, Column3)	28735.08	26443.50	14387.24	0.04	0.50	1504.00	1600.25	1504.00	363.22	0.03	0.23	100.00	100.00	0.69	24939.50	27231.08	20746740.00	74.71	6031.25	5575.00
7	4	5	14860.00	8635.00	150.55	0	Spot (Block7, Row5, Column4)	3961.33	3791.00	1116.99	0.02	0.28	1445.00	1500.67	1445.00	274.13	0.02	0.18	100.00	100.00	0.00	2346.00	2516.33	2440180.00	8.98	2135.39	2044.00
7	5	5	15164.00	8633.00	149.30	0	Spot (Block7, Row5, Column5)	14362.59	14196.00	6102.40	0.01	0.42	1427.00	1460.14	1427.00	149.92	0.01	0.10	100.00	100.00	0.00	12769.00	12935.59	8703731.00	86.06	4621.85	4276.00
7	6	5	15468.00	8637.00	209.05	0	Spot (Block7, Row5, Column6)	1691.44	1682.00	143.41	0.00	0.08	1445.00	1484.35	1445.00	183.75	0.01	0.12	62.00	19.00	0.00	237.00	246.44	2110916.00	1.13	1551.94	1529.50
7	7	5	15765.00	8639.00	177.90	0	Spot (Block7, Row5, Column7)	6678.10	6631.00	2157.87	0.00	0.32	1497.00	1537.57	1497.00	192.21	0.01	0.13	100.00	100.00	0.00	5134.00	5181.10	5883408.00	26.75	3022.62	3017.00
7	8	5	16067.00	8636.00	164.50	0	Spot (Block7, Row5, Column8)	2407.95	2315.00	479.04	0.02	0.20	1514.00	1539.12	1514.00	142.91	0.01	0.09	99.00	96.00	0.00	801.00	893.95	1808374.00	6.08	1753.09	1755.00
7	1	6	13962.00	8929.00	210.70	0	Spot (Block7, Row6, Column1)	40137.16	38005.00	18790.62	0.02	0.47	1491.00	1783.09	1491.00	849.02	0.08	0.48	100.00	100.00	22.72	36514.00	38646.16	50693536.00	45.17	10434.07	10194.50
7	2	6	14259.00	8928.00	208.15	0	Spot (Block7, Row6, Column2)	4006.92	3935.00	1233.73	0.01	0.31	1479.00	1631.24	1479.00	605.33	0.04	0.37	97.00	82.00	0.00	2456.00	2527.92	4928506.00	3.92	2308.28	2094.00
7	3	6	14556.00	8928.00	152.65	0	Spot (Block7, Row6, Column3)	7050.00	6545.00	2898.78	0.03	0.41	1418.00	1480.35	1418.00	289.42	0.02	0.20	100.00	100.00	0.00	5127.00	5632.00	4490849.00	19.24	2778.98	2585.00
7	4	6	14866.00	8938.00	176.95	0	Spot (Block7, Row6, Column4)	1727.43	1709.00	183.11	0.00	0.11	1390.00	1413.23	1390.00	133.49	0.01	0.09	86.00	59.00	0.00	319.00	337.43	1514960.00	2.35	1536.73	1521.00
7	5	6	15166.00	8935.00	150.35	0	Spot (Block7, Row6, Column5)	7257.84	7064.50	3233.98	0.01	0.45	1393.00	1410.30	1393.00	124.82	0.01	0.09	100.00	100.00	0.00	5671.50	5864.84	4470831.00	46.85	2702.01	2444.00
7	6	6	15476.00	8940.00	230.20	0	Spot (Block7, Row6, Column6)	1585.46	1567.00	136.63	0.01	0.09	1412.00	1432.55	1412.00	126.10	0.01	0.09	55.00	29.00	0.00	155.00	173.46	2417829.00	1.21	1487.06	1485.00
7	7	6	15763.00	8935.00	167.30	0	Spot (Block7, Row6, Column7)	1874.66	1826.50	206.67	0.01	0.11	1445.00	1465.28	1445.00	151.60	0.01	0.10	94.00	70.00	0.00	381.50	429.66	1454736.00	2.70	1586.60	1595.00
7	8	6	16069.00	8943.00	159.35	0	Spot (Block7, Row6, Column8)	2092.95	2130.00	223.62	0.01	0.11	1481.00	1483.27	1481.00	113.72	0.00	0.08	99.00	97.00	0.00	649.00	611.95	1458789.00	5.36	1675.78	1682.00
7	1	7	13963.00	9228.00	170.15	0	Spot (Block7, Row7, Column1)	11216.17	10611.00	4868.37	0.02	0.43	1386.00	1519.43	1386.00	528.93	0.04	0.35	100.00	100.00	0.00	9225.00	9830.17	9073885.00	18.33	3388.67	3296.00
7	2	7	14260.00	9217.00	206.55	0	Spot (Block7, Row7, Column2)	1558.08	1558.50	149.52	0.00	0.10	1387.00	1446.90	1387.00	278.96	0.02	0.19	20.00	1.00	0.00	171.50	171.08	1900858.00	0.40	1449.46	1433.50
7	3	7	14570.00	9234.00	233.60	0	Spot (Block7, Row7, Column3)	1506.62	1505.00	128.47	0.00	0.09	1353.00	1367.32	1353.00	127.23	0.00	0.09	57.00	21.00	0.00	152.00	153.62	2375946.00	1.09	1400.98	1381.00
7	4	7	14863.00	9227.00	189.00	0	Spot (Block7, Row7, Column4)	1567.72	1562.00	140.66	0.00	0.09	1376.00	1393.04	1376.00	150.24	0.01	0.11	55.00	22.00	0.00	186.00	191.72	1589667.00	1.16	1461.97	1451.50
7	5	7	15161.00	9234.00	183.25	0	Spot (Block7, Row7, Column5)	1606.73	1585.00	119.96	0.01	0.07	1393.00	1427.85	1393.00	176.88	0.01	0.12	58.00	14.00	0.00	192.00	213.73	1508716.00	1.01	1481.34	1481.00
7	6	7	15462.00	9243.00	197.80	0	Spot (Block7, Row7, Column6)	4802.10	4823.00	1633.27	0.00	0.34	1432.00	1646.97	1432.00	742.37	0.06	0.45	97.00	82.00	0.00	3391.00	3370.10	5354337.00	4.25	2422.04	2111.00
7	7	7	15751.00	9245.00	166.65	0	Spot (Block7, Row7, Column7)	2150.47	2104.50	376.53	0.01	0.18	1437.00	1512.60	1437.00	357.24	0.02	0.24	82.00	45.00	0.00	667.50	713.47	1655861.00	1.79	1677.33	1689.00
7	8	7	16068.00	9232.00	193.60	0	Spot (Block7, Row7, Column8)	4118.67	4055.50	694.10	0.01	0.17	1473.00	1484.97	1473.00	138.24	0.00	0.09	100.00	100.00	0.00	2582.50	2645.67	4324599.00	19.05	2306.27	2207.00
7	1	8	13954.00	9526.00	152.40	0	Spot (Block7, Row8, Column1)	3771.27	3572.00	1455.95	0.02	0.39	1376.00	1406.35	1376.00	199.55	0.01	0.14	100.00	99.00	0.00	2196.00	2395.27	2406068.00	11.85	1896.67	1762.00
7	2	8	14263.00	9516.00	186.30	0	Spot (Block7, Row8, Column2)	1560.14	1522.50	158.94	0.01	0.10	1366.00	1373.56	1366.00	132.20	0.00	0.10	56.00	28.00	0.00	156.50	194.14	1516452.00	1.41	1470.96	1458.00
7	3	8	14552.00	9527.00	188.00	0	Spot (Block7, Row8, Column3)	1652.71	1638.50	198.69	0.00	0.12	1331.00	1357.02	1331.00	147.01	0.01	0.11	78.00	51.00	0.00	307.50	321.71	1659319.00	2.01	1455.01	1428.50
7	4	8	14861.00	9533.00	156.90	0	Spot (Block7, Row8, Column4)	19897.48	19608.50	8538.65	0.01	0.43	1361.00	1391.35	1361.00	178.73	0.01	0.13	100.00	100.00	0.00	18247.50	18536.48	13490492.00	103.54	5289.56	4701.00
7	5	8	15136.00	9526.00	220.40	0	Spot (Block7, Row8, Column5)	1552.43	1516.00	138.65	0.01	0.09	1393.00	1522.10	1393.00	592.89	0.04	0.39	0.00	0.00	0.00	123.00	159.43	2157881.00	0.05	1438.15	1410.00
7	6	8	15460.00	9537.00	211.20	0	Spot (Block7, Row8, Column6)	45907.57	49525.50	19018.13	0.03	0.41	1506.00	1834.23	1506.00	950.00	0.09	0.52	100.00	100.00	36.95	48019.50	44401.57	58394896.00	46.39	11822.01	11799.00
7	7	8	15763.00	9535.00	157.85	0	Spot (Block7, Row8, Column7)	3318.60	3270.00	910.85	0.01	0.27	1491.00	1644.43	1491.00	641.00	0.04	0.39	93.00	64.00	0.00	1779.00	1827.60	2279881.00	2.61	1947.43	1928.50
7	8	8	16047.00	9539.00	155.45	0	Spot (Block7, Row8, Column8)	3494.30	3394.50	940.83	0.01	0.27	1493.00	1517.00	1493.00	149.26	0.01	0.10	100.00	100.00	0.00	1901.50	2001.30	2327202.00	13.25	2043.61	1947.50
8	1	1	18475.00	7448.00	163.10	0	Spot (Block8, Row1, Column1)	58081.70	65535.00	11424.06	0.05	0.20	2886.00	2958.63	2886.00	455.41	0.01	0.15	100.00	100.00	62.14	62649.00	55195.70	42806612.00	121.04	15168.52	13862.00
8	2	1	18770.00	7457.00	172.30	0	Spot (Block8, Row1, Column2)	3846.09	3814.00	501.65	0.00	0.13	2812.00	2877.72	2812.00	373.19	0.01	0.13	90.00	70.00	0.00	1002.00	1034.09	3192255.00	2.59	3172.98	3148.00
8	3	1	19074.00	7462.00	199.60	0	Spot (Block8, Row1, Column3)	3213.32	3184.00	300.10	0.00	0.09	2778.00	2796.84	2778.00	230.60	0.00	0.08	70.00	45.00	0.00	406.00	435.32	3634265.00	1.81	2932.50	2893.50
8	4	1	19362.00	7453.00	159.70	0	Spot (Block8, Row1, Column4)	3740.83	3721.00	422.25	0.00	0.11	2771.00	2785.95	2771.00	222.51	0.00	0.08	98.00	89.00	0.00	950.00	969.83	2641027.00	4.29	3135.27	3126.50
8	5	1	19666.00	7458.00	194.50	0	Spot (Block8, Row1, Column5)	3288.74	3259.00	299.18	0.00	0.09	2747.00	2775.16	2747.00	222.54	0.00	0.08	87.00	59.00	0.00	512.00	541.74	3522245.00	2.31	2956.32	2957.00
8	6	1	19961.00	7461.00	195.25	0	Spot (Block8, Row1, Column6)	3443.40	3357.00	374.53	0.01	0.11	2725.00	2760.91	2725.00	216.68	0.01	0.08	94.00	80.00	0.00	632.00	718.40	3722320.00	3.15	3036.73	3038.50
8	7	1	20259.00	7466.00	170.85	0	Spot (Block8, Row1, Column7)	3592.47	3583.00	493.99	0.00	0.14	2687.00	2745.62	2687.00	421.55	0.01	0.15	86.00	54.00	0.00	896.00	905.47	2920676.00	2.01	3013.59	3037.00
8	8	1	20560.00	7467.00	166.25	0	Spot (Block8, Row1, Column8)	63523.39	65535.00	7034.15	0.01	0.11	2740.00	2841.00	2740.00	560.30	0.02	0.20	100.00	100.00	89.97	62795.00	60783.39	48786456.00	108.30	18662.11	16185.50
8	1	2	18462.00	7752.00	217.90	0	Spot (Block8, Row2, Column1)	3164.48	3138.50	281.04	0.00	0.09	2842.00	2891.08	2842.00	361.87	0.01	0.13	43.00	9.00	0.00	296.50	322.48	4310028.00	0.76	2939.80	2907.50
8	2	2	18764.00	7773.00	174.65	0	Spot (Block8, Row2, Column2)	3248.81	3174.00	310.12	0.01	0.10	2790.00	2828.60	2790.00	234.93	0.01	0.08	70.00	44.00	0.00	384.00	458.81	2758241.00	1.79	2996.02	2964.00
8	3	2	19068.00	7761.00	194.55	0	Spot (Block8, Row2, Column3)	3279.46	3245.00	319.81	0.00	0.10	2767.00	2779.73	2767.00	223.47	0.00	0.08	77.00	52.00	0.00	478.00	512.46	3515582.00	2.24	3016.64	2938.00
8	4	2	19367.00	7764.00	208.20	0	Spot (Block8, Row2, Column4)	3245.67	3215.00	272.05	0.00	0.08	2757.00	2771.09	2757.00	215.33	0.00	0.08	83.00	54.00	0.00	458.00	488.67	4014892.00	2.20	2973.04	2946.50
8	5	2	19676.00	7759.00	201.95	0	Spot (Block8, Row2, Column5)	4295.19	4232.00	607.94	0.01	0.14	2706.00	2743.16	2706.00	215.59	0.01	0.08	100.00	99.00	0.00	1526.00	1589.19	4982422.00	7.20	3231.72	3170.00
8	6	2	19966.00	7766.00	200.75	0	Spot (Block8, Row2, Column6)	3143.38	3109.00	234.37	0.00	0.07	2692.00	2734.85	2692.00	259.75	0.01	0.09	79.00	35.00	0.00	417.00	451.38	3599175.00	1.57	2821.11	2759.50
8	7	2	20275.00	7771.00	210.95	0	Spot (Block8, Row2, Column7)	3028.20	2998.00	235.35	0.00	0.08	2657.00	2673.91	2657.00	190.21	0.00	0.07	75.00	44.00	0.00	341.00	371.20	3836735.00	1.86	2787.84	2766.00
8	8	2	20558.00	7770.00	207.70	0	Spot (Block8, Row2, Column8)	2999.43	3012.50	236.81	0.00	0.08	2705.00	2789.76	2705.00	461.04	0.01	0.17	24.00	0.00	0.00	307.50	294.43	3689300.00	0.45	2854.77	2818.50
8	1	3	18469.00	8056.00	179.85	0	Spot (Block8, Row3, Column1)	3638.07	3552.50	423.29	0.01	0.12	2824.00	2856.29	2824.00	243.73	0.00	0.09	94.00	83.00	0.00	728.50	814.07	3296090.00	3.21	3130.83	3137.00
8	2	3	18762.00	8054.00	202.90	0	Spot (Block8, Row3, Column2)	3282.07	3257.00	312.92	0.00	0.10	2796.00	2820.01	2796.00	241.91	0.00	0.09	76.00	47.00	0.00	461.00	486.07	3836740.00	1.91	2994.31	2925.00
8	3	3	19051.00	8048.00	199.95	0	Spot (Block8, Row3, Column3)	3555.01	3443.00	464.98	0.01	0.13	2767.00	2778.49	2767.00	237.07	0.00	0.09	92.00	73.00	0.00	676.00	788.01	4027823.00	3.28	3084.44	3077.50
8	4	3	19370.00	8056.00	178.90	0	Spot (Block8, Row3, Column4)	3932.93	3913.00	601.09	0.00	0.15	2759.00	2780.58	2759.00	226.90	0.00	0.08	97.00	86.00	0.00	1154.00	1173.93	3519971.00	5.08	3100.94	3100.00
8	5	3	19669.00	8059.00	189.35	0	Spot (Block8, Row3, Column5)	3404.52	3307.00	394.68	0.01	0.12	2745.00	2786.45	2745.00	261.69	0.01	0.09	88.00	54.00	0.00	562.00	659.52	3435159.00	2.36	3002.22	3003.00
8	6	3	19968.00	8059.00	187.20	0	Spot (Block8, Row3, Column6)	9596.12	9218.00	3132.04	0.02	0.33	2715.00	2778.52	2715.00	300.20	0.01	0.11	100.00	100.00	0.00	6503.00	6881.12	9432991.00	22.71	4756.81	4752.00
8	7	3	20279.00	8073.00	193.80	0	Spot (Block8, Row3, Column7)	3106.71	3066.50	267.73	0.01	0.09	2709.00	2760.97	2709.00	290.84	0.01	0.11	59.00	29.00	0.00	357.50	397.71	3305536.00	1.19	2896.28	2863.00
8	8	3	20567.00	8068.00	160.85	0	Spot (Block8, Row3, Column8)	11676.58	11126.00	4126.77	0.02	0.35	2754.00	2798.05	2754.00	336.82	0.01	0.12	100.00	100.00	0.00	8372.00	8922.58	8360433.00	26.36	5154.17	4705.00
8	1	4	18469.00	8353.00	189.40	0	Spot (Block8, Row4, Column1)	3795.91	3656.50	604.14	0.02	0.16	2804.00	2844.33	2804.00	262.60	0.01	0.09	93.00	77.00	0.00	852.50	991.91	3833873.00	3.62	3147.57	3175.00
8	2	4	18763.00	8355.00	198.25	0	Spot (Block8, Row4, Column2)	3906.17	3840.00	497.88	0.01	0.13	2801.00	2831.65	2801.00	273.22	0.00	0.10	98.00	87.00	0.00	1039.00	1105.17	4343663.00	3.93	3280.77	3275.00
8	3	4	19065.00	8355.00	155.40	0	Spot (Block8, Row4, Column3)	6902.62	6762.50	1563.68	0.01	0.23	2779.00	2785.29	2779.00	261.36	0.00	0.09	100.00	100.00	0.00	3983.50	4123.62	4597147.00	15.75	3925.99	3849.00
8	4	4	19353.00	8357.00	222.00	0	Spot (Block8, Row4, Column4)	3163.34	3130.50	278.06	0.00	0.09	2698.00	2743.44	2698.00	244.32	0.01	0.09	75.00	44.00	0.00	432.50	465.34	4453976.00	1.72	2905.29	2881.00
8	5	4	19648.00	8368.00	198.70	0	Spot (Block8, Row4, Column5)	3323.17	3277.00	521.30	0.01	0.16	2690.00	2725.34	2690.00	219.70	0.01	0.08	89.00	66.00	0.00	587.00	633.17	3718622.00	2.72	2919.06	2906.50
8	6	4	19965.00	8355.00	193.15	0	Spot (Block8, Row4, Column6)	4610.37	4587.00	555.81	0.00	0.12	2691.00	2737.14	2691.00	370.56	0.01	0.14	100.00	98.00	0.00	1896.00	1919.37	4863941.00	5.06	3342.15	3281.50
8	7	4	20256.00	8368.00	199.35	0	Spot (Block8, Row4, Column7)	3197.14	3177.00	288.52	0.00	0.09	2718.00	2829.74	2718.00	594.88	0.02	0.21	31.00	0.00	0.00	459.00	479.14	3609573.00	0.62	2929.86	2958.00
8	8	4	20568.00	8372.00	244.40	0	Spot (Block8, Row4, Column8)	3071.57	3049.50	254.30	0.00	0.08	2788.00	2807.58	2788.00	215.28	0.00	0.08	58.00	25.00	0.00	261.50	283.57	5301529.00	1.23	2806.85	2763.00
8	1	5	18469.00	8655.00	162.45	0	Spot (Block8, Row5, Column1)	4679.53	4608.00	835.57	0.01	0.18	2783.00	2829.32	2783.00	322.45	0.01	0.11	99.00	94.00	0.00	1825.00	1896.53	3430094.00	5.74	3250.93	3231.50
8	2	5	18764.00	8652.00	156.75	0	Spot (Block8, Row5, Column2)	14461.05	14127.00	4432.19	0.01	0.31	2806.50	2893.05	2806.50	444.32	0.01	0.15	100.00	100.00	0.00	11320.50	11654.55	9819053.00	26.04	5634.91	5157.00
8	3	5	19062.00	8656.00	164.45	0	Spot (Block8, Row5, Column3)	6138.88	5969.00	1442.38	0.01	0.23	2754.00	2783.38	2754.00	293.80	0.00	0.11	100.00	100.00	0.00	3215.00	3384.88	4555048.00	11.42	3675.52	3689.00
8	4	5	19366.00	8651.00	204.65	0	Spot (Block8, Row5, Column4)	3298.01	3276.00	351.16	0.00	0.11	2681.00	2709.86	2681.00	233.46	0.00	0.09	86.00	64.00	0.00	595.00	617.01	3921339.00	2.52	2906.81	2904.00
8	5	5	19673.00	8657.00	150.85	0	Spot (Block8, Row5, Column5)	7376.48	7350.00	2074.19	0.00	0.28	2667.00	2683.74	2667.00	227.95	0.00	0.08	100.00	100.00	0.00	4683.00	4709.48	4602923.00	20.59	3943.61	3848.50
8	6	5	19968.00	8653.00	190.30	0	Spot (Block8, Row5, Column6)	3098.09	3067.50	320.18	0.00	0.10	2681.00	2758.59	2681.00	559.55	0.01	0.20	32.00	1.00	0.00	386.50	417.09	3178643.00	0.61	2900.17	2912.00
8	7	5	20270.00	8664.00	185.00	0	Spot (Block8, Row5, Column7)	32543.06	30710.50	14987.96	0.03	0.46	2742.00	2913.74	2742.00	752.90	0.03	0.26	100.00	100.00	0.94	27968.50	29801.06	31306436.00	39.35	9487.50	9478.00
8	8	5	20567.00	8661.00	201.40	0	Spot (Block8, Row5, Column8)	3274.35	3222.00	358.25	0.01	0.11	2734.00	2822.27	2734.00	519.34	0.01	0.18	45.00	10.00	0.00	488.00	540.35	3755677.00	0.87	2897.67	2868.50
8	1	6	18464.00	8950.00	184.50	0	Spot (Block8, Row6, Column1)	8680.97	8373.00	2814.35	0.02	0.32	2765.00	2846.91	2765.00	456.49	0.01	0.16	100.00	100.00	0.00	5608.00	5915.97	8325052.00	12.78	4558.86	4565.00
8	2	6	18765.00	8952.00	195.85	0	Spot (Block8, Row6, Column2)	20049.95	19580.00	7420.90	0.01	0.37	2795.00	2915.30	2795.00	573.45	0.02	0.20	100.00	100.00	0.00	16785.00	17254.95	21714100.00	29.88	7368.76	7235.00
8	3	6	19056.00	8954.00	167.90	0	Spot (Block8, Row6, Column3)	4025.88	3921.50	626.94	0.01	0.16	2706.00	2776.16	2706.00	415.61	0.01	0.15	97.00	75.00	0.00	1215.50	1319.88	3148236.00	3.01	3168.36	3133.00
8	4	6	19366.00	8961.00	191.35	0	Spot (Block8, Row6, Column4)	3285.15	3276.50	332.74	0.00	0.10	2679.00	2689.17	2679.00	239.00	0.00	0.09	86.00	60.00	0.00	597.50	606.15	3390279.00	2.49	2914.14	2903.50
8	5	6	19662.00	8951.00	150.90	0	Spot (Block8, Row6, Column5)	5067.69	4987.50	971.56	0.01	0.19	2640.00	2664.74	2640.00	244.97	0.00	0.09	100.00	100.00	0.00	2347.50	2427.69	3162238.00	9.81	3462.25	3420.00
8	6	6	19965.00	8964.00	194.10	0	Spot (Block8, Row6, Column6)	2964.97	2924.00	280.28	0.01	0.09	2663.00	2735.63	2663.00	457.14	0.01	0.17	27.00	1.00	0.00	261.00	301.97	3163623.00	0.50	2841.91	2824.00
8	7	6	20267.00	8966.00	183.05	0	Spot (Block8, Row6, Column7)	3160.04	3147.50	313.77	0.00	0.10	2633.00	2728.44	2633.00	491.91	0.02	0.18	51.00	9.00	0.00	514.50	527.04	2970440.00	0.88	2880.60	2868.50
8	8	6	20573.00	8973.00	194.00	0	Spot (Block8, Row6, Column8)	3055.45	3053.00	304.19	0.00	0.10	2612.00	2647.65	2612.00	207.89	0.01	0.08	76.00	52.00	0.00	441.00	443.45	3241830.00	1.96	2774.13	2709.50
8	1	7	18459.00	9250.00	196.25	0	Spot (Block8, Row7, Column1)	4012.46	3959.00	613.67	0.01	0.15	2675.00	2724.98	2675.00	319.34	0.01	0.12	97.00	89.00	0.00	1284.00	1337.46	4385620.00	4.03	3165.78	3204.50
8	2	7	18759.00	9250.00	209.50	0	Spot (Block8, Row7, Column2)	3006.99	3001.00	312.93	0.00	0.10	2603.00	2703.38	2603.00	436.63	0.02	0.16	45.00	5.00	0.00	398.00	403.99	3746710.00	0.70	2784.01	2772.00
8	3	7	19061.00	9256.00	209.25	0	Spot (Block8, Row7, Column3)	2967.02	2970.00	294.28	0.00	0.10	2592.00	2624.55	2592.00	266.37	0.01	0.10	60.00	32.00	0.00	378.00	375.02	3699872.00	1.29	2815.71	2800.00
8	4	7	19363.00	9253.00	203.90	0	Spot (Block8, Row7, Column4)	3016.16	3001.50	300.21	0.00	0.10	2603.00	2645.13	2603.00	297.98	0.01	0.11	59.00	34.00	0.00	398.50	413.16	3559073.00	1.25	2810.88	2795.00
8	5	7	19662.00	9256.00	204.65	0	Spot (Block8, Row7, Column5)	3046.65	2975.00	313.75	0.01	0.10	2650.50	2719.86	2650.50	436.45	0.01	0.16	42.00	9.00	0.00	324.50	396.15	3616373.00	0.75	2841.40	2809.00
8	6	7	19962.00	9259.00	180.50	0	Spot (Block8, Row7, Column6)	23073.61	23270.00	8487.89	0.00	0.37	2722.00	2901.34	2722.00	660.36	0.03	0.23	100.00	100.00	0.00	20548.00	20351.61	21089280.00	30.55	7335.59	7361.00
8	7	7	20237.00	9264.00	228.35	0	Spot (Block8, Row7, Column7)	3029.91	2968.00	345.28	0.01	0.11	2606.00	2726.73	2606.00	524.00	0.02	0.19	36.00	5.00	0.00	362.00	423.91	4541839.00	0.58	2748.68	2719.00
8	8	7	20560.00	9259.00	196.00	0	Spot (Block8, Row7, Column8)	5049.53	5024.00	687.62	0.00	0.14	2555.00	2576.73	2555.00	237.00	0.00	0.09	100.00	100.00	0.00	2469.00	2494.53	5509035.00	10.43	3418.98	3401.00
8	1	8	18450.00	9560.00	154.65	0	Spot (Block8, Row8, Column1)	5594.44	5221.00	1500.83	0.03	0.27	2692.00	2717.30	2692.00	301.64	0.00	0.11	100.00	99.00	0.00	2529.00	2902.44	3697925.00	9.54	3477.25	3514.00
8	2	8	18756.00	9554.00	191.35	0	Spot (Block8, Row8, Column2)	3079.42	3026.00	355.99	0.01	0.12	2626.00	2670.28	2626.00	293.13	0.01	0.11	58.00	39.00	0.00	400.00	453.42	3177960.00	1.40	2873.56	2880.50
8	3	8	19047.00	9555.00	192.95	0	Spot (Block8, Row8, Column3)	3129.74	3081.50	335.87	0.01	0.11	2638.00	2686.18	2638.00	325.79	0.01	0.12	63.00	29.00	0.00	443.50	491.74	3298745.00	1.36	2864.54	2845.00
8	4	8	19358.00	9552.00	153.30	0	Spot (Block8, Row8, Column4)	26914.74	26018.00	10177.52	0.01	0.38	2629.00	2688.59	2629.00	347.53	0.01	0.13	100.00	100.00	0.00	23389.00	24285.74	17279264.00	69.71	8520.64	8102.00
8	5	8	19644.00	9565.00	168.35	0	Spot (Block8, Row8, Column5)	3021.72	3016.50	309.18	0.00	0.10	2644.00	2707.20	2644.00	386.81	0.01	0.14	48.00	10.00	0.00	372.50	377.72	2369030.00	0.81	2904.84	2907.00
8	6	8	19963.00	9558.00	168.70	0	Spot (Block8, Row8, Column6)	18098.40	16814.00	7485.32	0.03	0.41	2670.00	2789.59	2670.00	557.10	0.02	0.20	100.00	100.00	0.00	14144.00	15428.40	14388229.00	27.48	5931.71	5838.00
8	7	8	20260.00	9562.00	175.80	0	Spot (Block8, Row8, Column7)	3063.40	3024.00	273.49	0.01	0.09	2523.00	2578.03	2523.00	366.77	0.01	0.14	68.00	26.00	0.00	501.00	540.40	2649844.00	1.32	2757.69	2705.50
8	8	8	20551.00	9561.00	153.30	0	Spot (Block8, Row8, Column8)	4186.91	4041.00	844.75	0.02	0.20	2402.00	2437.14	2402.00	249.70	0.01	0.10	100.00	99.00	0.00	1639.00	1784.91	2683810.00	7.01	3066.10	3020.00
9	1	1	4946.00	11875.00	159.00	0	Spot (Block9, Row1, Column1)	62338.49	65535.00	6891.01	0.02	0.11	4145.00	4239.71	4145.00	643.93	0.01	0.15	100.00	100.00	75.25	61390.00	58193.49	43325656.00	90.23	19309.37	18132.00
9	2	1	5244.00	11880.00	148.10	0	Spot (Block9, Row1, Column2)	17805.38	17640.00	6692.59	0.00	0.38	4073.00	4135.78	4073.00	565.30	0.01	0.14	100.00	100.00	0.00	13567.00	13732.38	10629812.00	24.18	7115.35	6877.00
9	3	1	5548.00	11883.00	157.85	0	Spot (Block9, Row1, Column3)	7355.46	7071.50	1859.83	0.02	0.25	4019.00	4076.35	4019.00	463.94	0.01	0.11	97.00	94.00	0.00	3052.50	3336.46	5060556.00	7.07	4865.56	4905.50
9	4	1	5834.00	11887.00	145.95	0	Spot (Block9, Row1, Column4)	15337.01	15291.00	4999.58	0.00	0.33	4132.00	4184.51	4132.00	505.57	0.01	0.12	100.00	100.00	0.00	11159.00	11205.01	8910801.00	22.06	6890.48	6621.50
9	5	1	6145.00	11889.00	151.20	0	Spot (Block9, Row1, Column5)	16438.07	14740.00	7484.53	0.05	0.46	4291.50	4350.92	4291.50	558.43	0.01	0.13	100.00	100.00	0.00	10448.50	12146.57	10290232.00	21.64	6710.58	6472.00
9	6	1	6440.00	11887.00	148.85	0	Spot (Block9, Row1, Column6)	21063.34	19869.00	9238.07	0.03	0.44	4509.00	4584.54	4509.00	632.89	0.01	0.14	100.00	100.00	0.00	15360.00	16554.34	12764384.00	26.04	8276.18	7331.00
9	7	1	6739.00	11893.00	148.20	0	Spot (Block9, Row1, Column7)	46456.18	48995.00	16595.23	0.02	0.36	4770.00	4880.52	4770.00	784.93	0.01	0.16	100.00	100.00	24.33	44225.00	41686.18	27873860.00	52.97	14685.13	13407.50
9	8	1	7034.00	11896.00	166.15	0	Spot (Block9, Row1, Column8)	63697.59	65535.00	6425.71	0.01	0.10	4989.00	5133.19	4989.00	866.51	0.01	0.17	100.00	100.00	90.49	60546.00	58708.59	48920240.00	67.59	20984.28	19360.50
9	1	2	4939.00	12184.00	238.45	0	Spot (Block9, Row2, Column1)	4646.57	4571.00	481.25	0.01	0.10	4099.00	4192.34	4099.00	569.18	0.01	0.14	45.00	15.00	0.00	472.00	547.57	7597147.00	0.80	4266.92	4181.00
9	2	2	5237.00	12185.00	136.20	0	Spot (Block9, Row2, Column2)	10170.41	9987.00	2368.75	0.01	0.23	4085.00	4113.49	4085.00	458.50	0.00	0.11	100.00	100.00	0.00	5902.00	6085.41	5085204.00	13.21	5840.28	5843.50
9	3	2	5546.00	12180.00	203.45	0	Spot (Block9, Row2, Column3)	5009.81	4883.50	603.46	0.01	0.12	4050.00	4119.18	4050.00	522.70	0.01	0.13	76.00	39.00	0.00	833.50	959.81	5891540.00	1.70	4388.70	4409.00
9	4	2	5845.00	12190.00	182.05	0	Spot (Block9, Row2, Column4)	7843.43	7852.50	1521.49	0.00	0.19	4089.00	4160.24	4089.00	528.06	0.01	0.13	100.00	99.00	0.00	3763.50	3754.43	7341448.00	6.97	5241.63	5232.00
9	5	2	6144.00	12187.00	165.25	0	Spot (Block9, Row2, Column5)	19668.65	19491.00	6791.27	0.00	0.35	4189.00	4257.47	4189.00	539.58	0.01	0.13	100.00	100.00	0.00	15302.00	15479.65	14908834.00	28.56	7918.67	7552.50
9	6	2	6436.00	12191.00	171.00	0	Spot (Block9, Row2, Column6)	7536.07	7278.00	1696.46	0.02	0.23	4448.50	4549.81	4448.50	755.01	0.01	0.17	95.00	78.00	0.00	2829.50	3087.57	6149434.00	3.96	5190.67	5170.00
9	7	2	6738.00	12186.00	200.10	0	Spot (Block9, Row2, Column7)	6721.10	6418.00	1227.17	0.02	0.18	4686.50	4753.51	4686.50	657.66	0.01	0.14	90.00	69.00	0.00	1731.50	2034.60	7641888.00	2.99	5335.65	5247.00
9	8	2	7041.00	12187.00	216.50	0	Spot (Block9, Row2, Column8)	5729.65	5673.50	633.54	0.00	0.11	4917.00	5011.32	4917.00	785.70	0.01	0.16	48.00	15.00	0.00	756.50	812.65	7677730.00	0.91	5267.79	5161.50
9	1	3	4942.00	12480.00	147.20	0	Spot (Block9, Row3, Column1)	19839.29	19329.00	7707.76	0.01	0.39	4116.00	4168.41	4116.00	454.31	0.01	0.11	100.00	100.00	0.00	15213.00	15723.29	11764697.00	34.49	8001.94	7668.00
9	2	3	5241.00	12481.00	192.20	0	Spot (Block9, Row3, Column2)	5522.30	5280.00	861.03	0.02	0.16	4183.00	4254.73	4183.00	591.29	0.01	0.14	83.00	46.00	0.00	1097.00	1339.30	5754234.00	2.14	4610.65	4649.00
9	3	3	5530.00	12484.00	147.30	0	Spot (Block9, Row3, Column3)	39254.91	38566.00	17586.44	0.01	0.45	4223.00	4321.67	4223.00	640.82	0.01	0.15	100.00	100.00	13.83	34343.00	35031.91	23278236.00	54.51	12524.79	10546.00
9	4	3	5840.00	12485.00	148.40	0	Spot (Block9, Row3, Column4)	26261.35	24398.00	12271.64	0.03	0.47	4231.00	4323.13	4231.00	614.98	0.01	0.14	100.00	100.00	0.00	20167.00	22030.35	15678025.00	35.67	9474.10	9233.00
9	5	3	6142.00	12484.00	146.15	0	Spot (Block9, Row3, Column5)	26113.20	22842.00	15104.19	0.06	0.58	4315.00	4444.71	4315.00	804.46	0.01	0.18	100.00	100.00	5.49	18527.00	21798.20	15223994.00	26.94	8818.61	7965.50
9	6	3	6445.00	12488.00	217.15	0	Spot (Block9, Row3, Column6)	32946.50	27220.00	16056.16	0.08	0.49	4587.50	4742.64	4587.50	953.46	0.01	0.20	100.00	100.00	6.39	22632.50	28359.00	44313120.00	29.58	13137.75	13053.00
9	7	3	6743.00	12491.00	159.80	0	Spot (Block9, Row3, Column7)	10808.57	9711.00	3762.08	0.05	0.35	4734.00	4810.67	4734.00	723.20	0.01	0.15	99.00	96.00	0.00	4977.00	6074.57	7663277.00	8.29	5943.62	5907.00
9	8	3	7043.00	12495.00	171.70	0	Spot (Block9, Row3, Column8)	7991.57	7804.00	1316.02	0.01	0.16	4930.00	4977.79	4930.00	605.05	0.00	0.12	99.00	95.00	0.00	2874.00	3061.57	6593043.00	4.98	5962.45	5912.00
9	1	4	4939.00	12774.00	148.10	0	Spot (Block9, Row4, Column1)	23177.06	21036.00	11279.54	0.04	0.49	4186.50	4275.79	4186.50	584.87	0.01	0.14	100.00	100.00	0.00	16849.50	18990.56	13836705.00	32.32	8478.84	7726.00
9	2	4	5240.00	12780.00	189.95	0	Spot (Block9, Row4, Column2)	17193.14	16002.00	7148.35	0.03	0.42	4228.00	4352.11	4228.00	699.97	0.01	0.16	100.00	100.00	0.00	11774.00	12965.14	17468232.00	18.35	7766.59	7786.50
9	3	4	5540.00	12783.00	154.95	0	Spot (Block9, Row4, Column3)	61353.62	65535.00	8662.27	0.03	0.14	4328.00	4537.45	4328.00	950.43	0.02	0.21	100.00	100.00	75.23	61207.00	57025.62	40371040.00	59.78	19390.45	18138.00
9	4	4	5823.00	12778.00	202.80	0	Spot (Block9, Row4, Column4)	5025.08	5033.00	528.31	0.00	0.11	4294.00	4385.49	4294.00	628.82	0.01	0.14	56.00	18.00	0.00	739.00	731.08	5864268.00	1.02	4717.41	4647.50
9	5	4	6127.00	12784.00	142.15	0	Spot (Block9, Row4, Column5)	14491.64	12483.00	9199.03	0.06	0.63	4387.00	4462.98	4387.00	683.18	0.01	0.15	100.00	100.00	1.27	8096.00	10104.64	8013879.00	14.68	7474.39	6870.00
9	6	4	6442.00	12787.00	172.70	0	Spot (Block9, Row4, Column6)	26674.88	26393.00	9386.22	0.00	0.35	4523.00	4611.51	4523.00	767.95	0.01	0.17	100.00	100.00	0.00	21870.00	22151.88	22060128.00	28.73	10177.35	9685.00
9	7	4	6732.00	12790.00	156.70	0	Spot (Block9, Row4, Column7)	10513.84	9615.50	4013.06	0.04	0.38	4670.00	4708.15	4670.00	591.62	0.00	0.13	97.00	93.00	0.00	4945.50	5843.84	7170437.00	9.81	5957.95	5974.00
9	8	4	7044.00	12801.00	170.30	0	Spot (Block9, Row4, Column8)	7577.92	7533.50	1295.75	0.00	0.17	4906.00	4951.59	4906.00	599.08	0.00	0.12	96.00	88.00	0.00	2627.50	2671.92	6122957.00	4.38	5778.54	5770.00
9	1	5	4941.00	13082.00	145.75	0	Spot (Block9, Row5, Column1)	39954.37	38936.00	18208.46	0.01	0.46	4214.00	4326.22	4214.00	689.69	0.01	0.16	100.00	100.00	15.92	34722.00	35740.37	23093716.00	51.66	11642.38	10191.00
9	2	5	5232.00	13078.00	164.70	0	Spot (Block9, Row5, Column2)	7122.41	6913.50	1289.31	0.01	0.18	4232.00	4400.02	4232.00	877.84	0.02	0.20	97.00	77.00	0.00	2681.50	2890.41	5313321.00	3.10	5089.06	5052.00
9	3	5	5538.00	13083.00	162.10	0	Spot (Block9, Row5, Column3)	46567.39	47498.00	17420.76	0.01	0.37	4385.00	4632.65	4385.00	1104.16	0.02	0.24	100.00	100.00	32.00	43113.00	42182.39	33761592.00	37.98	12738.78	12414.00
9	4	5	5833.00	13082.00	151.75	0	Spot (Block9, Row5, Column4)	10830.28	10340.00	3716.60	0.02	0.34	4381.00	4538.99	4381.00	891.73	0.02	0.20	100.00	94.00	0.00	5959.00	6449.28	6833904.00	7.06	5966.77	5992.00
9	5	5	6136.00	13089.00	155.25	0	Spot (Block9, Row5, Column5)	62410.27	65535.00	7428.60	0.02	0.12	4442.00	4571.91	4442.00	769.45	0.01	0.17	100.00	100.00	79.70	61093.00	57968.27	41191152.00	75.17	20329.13	18220.50
9	6	5	6439.00	13086.00	159.85	0	Spot (Block9, Row5, Column6)	8589.64	8394.00	2051.66	0.01	0.24	4472.00	4555.04	4472.00	636.21	0.01	0.14	100.00	95.00	0.00	3922.00	4117.64	6072873.00	6.34	5561.90	5584.00
9	7	5	6739.00	13095.00	188.80	0	Spot (Block9, Row5, Column7)	11216.43	10544.00	3545.71	0.03	0.32	4651.00	4684.49	4651.00	589.72	0.00	0.13	99.00	98.00	0.00	5893.00	6565.43	11205216.00	11.08	6700.78	6475.50
9	8	5	7036.00	13089.00	147.45	0	Spot (Block9, Row5, Column8)	17869.61	16282.00	7968.08	0.04	0.45	4840.00	4887.40	4840.00	619.74	0.00	0.13	100.00	99.00	0.00	11442.00	13029.61	10596681.00	20.95	7818.94	7620.50
9	1	6	4936.00	13380.00	215.90	0	Spot (Block9, Row6, Column1)	27153.71	20836.00	14447.21	0.12	0.53	4200.00	4420.95	4200.00	931.47	0.02	0.21	100.00	100.00	0.75	16636.00	22953.71	36195912.00	24.41	10925.46	11045.00
9	2	6	5238.00	13380.00	206.65	0	Spot (Block9, Row6, Column2)	7175.98	6949.00	1336.42	0.01	0.19	4214.00	4311.40	4214.00	703.95	0.01	0.16	99.00	90.00	0.00	2735.00	2961.98	8725989.00	4.07	5289.01	5334.00
9	3	6	5526.00	13382.00	148.10	0	Spot (Block9, Row6, Column3)	36964.27	34722.00	17970.01	0.03	0.49	4337.00	4481.46	4337.00	860.32	0.01	0.19	100.00	100.00	9.00	30385.00	32627.27	22178616.00	37.76	11341.29	9841.00
9	4	6	5836.00	13383.00	164.60	0	Spot (Block9, Row6, Column4)	7230.78	6861.00	1546.36	0.02	0.21	4370.00	4439.53	4370.00	636.19	0.01	0.14	97.00	84.00	0.00	2491.00	2860.78	5423086.00	4.39	5159.76	5142.50
9	5	6	6135.00	13385.00	151.25	0	Spot (Block9, Row6, Column5)	60182.38	65535.00	10158.22	0.04	0.17	4442.00	4565.44	4442.00	758.03	0.01	0.17	100.00	100.00	71.29	61093.00	55740.38	37734672.00	73.37	19037.79	15645.00
9	6	6	6439.00	13387.00	182.40	0	Spot (Block9, Row6, Column6)	6037.36	5878.00	920.41	0.01	0.15	4459.00	4543.37	4459.00	617.89	0.01	0.14	85.00	57.00	0.00	1419.00	1578.36	5620781.00	2.42	5056.32	4933.00
9	7	6	6739.00	13391.00	148.90	0	Spot (Block9, Row6, Column7)	20060.91	18299.50	8780.35	0.04	0.44	4649.00	4698.25	4649.00	613.11	0.00	0.13	100.00	100.00	0.00	13650.50	15411.91	12156913.00	25.06	8081.45	7656.00
9	8	6	7045.00	13393.00	148.60	0	Spot (Block9, Row6, Column8)	20833.18	19505.00	9372.95	0.03	0.45	4896.50	4965.12	4896.50	669.28	0.01	0.13	100.00	100.00	0.00	14608.50	15936.68	12562408.00	23.71	8244.71	7837.00
9	1	7	4935.00	13677.00	170.90	0	Spot (Block9, Row7, Column1)	24336.62	22588.50	10764.75	0.03	0.44	4201.00	4417.18	4201.00	936.83	0.02	0.21	100.00	100.00	0.00	18387.50	20135.62	19858680.00	21.26	8789.70	8785.50
9	2	7	5240.00	13668.00	227.85	0	Spot (Block9, Row7, Column2)	4780.37	4726.00	504.47	0.00	0.11	4142.00	4273.76	4142.00	706.42	0.01	0.17	41.00	6.00	0.00	584.00	638.37	7141870.00	0.72	4268.74	4231.00
9	3	7	5525.00	13676.00	220.20	0	Spot (Block9, Row7, Column3)	4852.22	4805.00	495.00	0.00	0.10	4184.00	4249.58	4184.00	498.31	0.01	0.12	57.00	30.00	0.00	621.00	668.22	6749440.00	1.21	4501.92	4460.00
9	4	7	5839.00	13688.00	222.60	0	Spot (Block9, Row7, Column4)	4961.71	4910.00	583.43	0.00	0.12	4296.00	4328.02	4296.00	484.83	0.00	0.11	56.00	33.00	0.00	614.00	665.71	7045621.00	1.31	4572.12	4508.50
9	5	7	6130.00	13685.00	205.40	0	Spot (Block9, Row7, Column5)	7409.72	7152.00	1433.64	0.02	0.19	4414.00	4477.47	4414.00	617.60	0.01	0.14	99.00	91.00	0.00	2738.00	2995.72	8913895.00	4.75	5524.80	5458.00
9	6	7	6433.00	13689.00	193.45	0	Spot (Block9, Row7, Column6)	8624.44	8618.50	1876.50	0.00	0.22	4500.00	4638.90	4500.00	884.56	0.01	0.19	99.00	88.00	0.00	4118.50	4124.44	9141909.00	4.51	5780.82	5720.00
9	7	7	6728.00	13692.00	148.65	0	Spot (Block9, Row7, Column7)	21488.65	21332.00	8100.10	0.00	0.38	4661.00	4717.23	4661.00	664.78	0.01	0.14	100.00	100.00	0.00	16671.00	16827.65	13022125.00	25.23	8888.43	7894.00
9	8	7	7033.00	13693.00	176.10	0	Spot (Block9, Row7, Column8)	41636.25	42657.00	12703.11	0.01	0.31	5039.00	5105.89	5039.00	755.78	0.01	0.15	100.00	100.00	2.78	37618.00	36597.25	35973740.00	48.33	14871.80	14434.00
9	1	8	4925.00	13984.00	159.05	0	Spot (Block9, Row8, Column1)	7687.90	7452.50	1631.87	0.01	0.21	4328.00	4415.86	4328.00	664.39	0.01	0.15	99.00	93.00	0.00	3124.50	3359.90	5320025.00	4.92	5230.25	5317.50
9	2	8	5233.00	13985.00	190.90	0	Spot (Block9, Row8, Column2)	5643.47	5597.00	816.79	0.00	0.14	4285.00	4336.71	4285.00	529.31	0.01	0.12	84.00	60.00	0.00	1312.00	1358.47	5784560.00	2.47	4773.71	4818.00
9	3	8	5525.00	13984.00	155.50	0	Spot (Block9, Row8, Column3)	9122.57	8229.00	3152.53	0.04	0.35	4336.00	4376.54	4336.00	521.61	0.00	0.12	98.00	95.00	0.00	3893.00	4786.57	6084756.00	9.10	5453.77	5524.00
9	4	8	5835.00	13985.00	151.80	0	Spot (Block9, Row8, Column4)	12259.99	11933.00	3691.67	0.01	0.30	4445.50	4501.27	4445.50	591.33	0.01	0.13	100.00	100.00	0.00	7487.50	7814.49	7772835.00	13.12	6423.35	6180.00
9	5	8	6132.00	13992.00	212.30	0	Spot (Block9, Row8, Column5)	5152.31	5163.50	577.71	0.00	0.11	4555.00	4684.91	4555.00	896.56	0.01	0.19	35.00	0.00	0.00	608.50	597.31	6605263.00	0.52	4793.77	4719.50
9	6	8	6435.00	13986.00	207.70	0	Spot (Block9, Row8, Column6)	38764.30	34085.00	18627.13	0.06	0.48	4761.00	4941.69	4761.00	1132.51	0.02	0.23	100.00	100.00	21.07	29324.00	34003.30	47641596.00	29.87	14015.12	14043.00
9	7	8	6733.00	13987.00	151.85	0	Spot (Block9, Row8, Column7)	11730.45	10958.50	3807.96	0.03	0.32	4862.00	4950.63	4862.00	881.32	0.01	0.18	99.00	97.00	0.00	6096.50	6868.45	7390183.00	7.69	6364.83	6256.00
9	8	8	7017.00	14000.00	199.65	0	Spot (Block9, Row8, Column8)	6723.02	6470.50	1454.04	0.02	0.22	5355.00	5413.85	5355.00	853.81	0.00	0.16	60.00	31.00	0.00	1115.50	1368.02	7637351.00	1.53	5944.28	5504.00
10	1	1	9446.00	11901.00	162.00	0	Spot (Block10, Row1, Column1)	63047.59	65535.00	6439.81	0.02	0.10	2799.00	2882.14	2799.00	548.28	0.01	0.19	100.00	100.00	79.22	62736.00	60248.59	45520800.00	109.73	18786.11	17409.50
10	2	1	9741.00	11908.00	162.00	0	Spot (Block10, Row1, Column2)	4473.66	4418.50	822.30	0.01	0.18	2790.00	2852.20	2790.00	450.05	0.01	0.16	98.00	80.00	0.00	1628.50	1683.66	3238930.00	3.60	3337.98	3342.00
10	3	1	10048.00	11908.00	172.30	0	Spot (Block10, Row1, Column3)	3502.50	3434.00	534.80	0.01	0.15	2868.00	2893.17	2868.00	352.11	0.00	0.12	67.00	40.00	0.00	566.00	634.50	2879058.00	1.73	3189.12	3172.00
10	4	1	10338.00	11909.00	166.25	0	Spot (Block10, Row1, Column4)	4562.40	4491.00	740.73	0.01	0.16	2961.00	2991.53	2961.00	367.99	0.00	0.12	97.00	89.00	0.00	1530.00	1601.40	3503925.00	4.27	3535.68	3516.00
10	5	1	10649.00	11902.00	165.45	0	Spot (Block10, Row1, Column5)	4236.91	4146.00	1007.21	0.01	0.24	3080.00	3113.33	3080.00	415.02	0.00	0.13	90.00	62.00	0.00	1066.00	1156.91	3215812.00	2.71	3536.33	3494.50
10	6	1	10933.00	11921.00	169.05	0	Spot (Block10, Row1, Column6)	4186.31	4151.00	542.20	0.00	0.13	3104.00	3145.15	3104.00	399.87	0.01	0.13	90.00	65.00	0.00	1047.00	1082.31	3328118.00	2.60	3567.83	3565.00
10	7	1	11235.00	11911.00	163.75	0	Spot (Block10, Row1, Column7)	5552.13	5312.00	1271.98	0.02	0.23	3185.00	3245.93	3185.00	568.58	0.01	0.18	97.00	83.00	0.00	2127.00	2367.13	4136339.00	4.06	3819.89	3780.00
10	8	1	11532.00	11920.00	167.50	0	Spot (Block10, Row1, Column8)	64049.83	65535.00	5769.99	0.01	0.09	3419.00	3522.22	3419.00	737.20	0.01	0.21	100.00	100.00	90.77	62116.00	60630.83	49959376.00	82.11	20331.01	18705.00
10	1	2	9454.00	12209.00	216.35	0	Spot (Block10, Row2, Column1)	3217.26	3199.00	426.88	0.00	0.13	2762.00	2826.26	2762.00	440.75	0.01	0.16	49.00	14.00	0.00	437.00	455.26	4301477.00	0.89	3022.74	3043.50
10	2	2	9738.00	12206.00	149.75	0	Spot (Block10, Row2, Column2)	3433.22	3358.50	428.31	0.01	0.12	2793.00	2853.21	2793.00	345.85	0.01	0.12	74.00	40.00	0.00	565.50	640.22	2107996.00	1.68	3052.24	3034.00
10	3	2	10049.00	12209.00	196.25	0	Spot (Block10, Row2, Column3)	3467.87	3410.00	413.34	0.01	0.12	2858.00	2892.09	2858.00	346.31	0.01	0.12	68.00	38.00	0.00	552.00	609.87	3783445.00	1.66	3150.93	3113.00
10	4	2	10345.00	12218.00	197.45	0	Spot (Block10, Row2, Column4)	3565.78	3514.00	462.91	0.01	0.13	2899.50	2954.47	2899.50	438.01	0.01	0.15	63.00	32.00	0.00	614.50	666.28	3936622.00	1.40	3231.84	3239.00
10	5	2	10652.00	12206.00	180.50	0	Spot (Block10, Row2, Column5)	5719.94	5653.50	1018.16	0.01	0.18	2998.00	3037.73	2998.00	404.06	0.01	0.13	100.00	99.00	0.00	2655.50	2721.94	5239464.00	6.64	3882.31	3807.00
10	6	2	10928.00	12211.00	208.60	0	Spot (Block10, Row2, Column6)	3633.09	3577.50	466.26	0.01	0.13	3090.00	3165.82	3090.00	474.44	0.01	0.15	51.00	17.00	0.00	487.50	543.09	4505032.00	0.98	3328.68	3309.00
10	7	2	11246.00	12218.00	200.20	0	Spot (Block10, Row2, Column7)	3794.60	3775.00	486.53	0.00	0.13	3099.00	3147.29	3099.00	383.56	0.01	0.12	69.00	44.00	0.00	676.00	695.60	4314465.00	1.69	3402.47	3374.00
10	8	2	11566.00	12213.00	219.70	0	Spot (Block10, Row2, Column8)	3771.08	3736.00	446.11	0.00	0.12	3325.00	3403.04	3325.00	615.72	0.01	0.18	37.00	2.00	0.00	411.00	446.08	5222951.00	0.60	3537.45	3497.50
10	1	3	9445.00	12504.00	163.15	0	Spot (Block10, Row3, Column1)	4008.65	3945.00	631.82	0.01	0.16	2747.00	2793.94	2747.00	350.81	0.01	0.13	97.00	80.00	0.00	1198.00	1261.65	2986444.00	3.46	3243.06	3216.50
10	2	3	9743.00	12506.00	198.00	0	Spot (Block10, Row3, Column2)	3471.39	3439.50	435.92	0.00	0.13	2861.00	2904.04	2861.00	360.66	0.01	0.12	66.00	38.00	0.00	578.50	610.39	3860181.00	1.57	3207.91	3185.00
10	3	3	10042.00	12489.00	150.85	0	Spot (Block10, Row3, Column3)	5101.74	4170.00	4498.90	0.09	0.88	2921.00	2963.79	2921.00	369.25	0.01	0.12	98.00	85.00	0.00	1249.00	2180.74	3198791.00	5.79	3795.71	3530.00
10	4	3	10341.00	12504.00	171.25	0	Spot (Block10, Row3, Column4)	4049.48	3947.00	581.40	0.01	0.14	2904.00	2968.03	2904.00	437.59	0.01	0.15	91.00	62.00	0.00	1043.00	1145.48	3300327.00	2.47	3371.23	3357.50
10	5	3	10650.00	12516.00	193.00	0	Spot (Block10, Row3, Column5)	3895.93	3794.00	582.77	0.01	0.15	3000.00	3081.83	3000.00	494.43	0.01	0.16	74.00	39.00	0.00	794.00	895.93	4106314.00	1.65	3352.46	3201.00
10	6	3	10942.00	12512.00	212.15	0	Spot (Block10, Row3, Column6)	18427.76	15581.50	7970.79	0.07	0.43	3214.00	3302.87	3214.00	579.48	0.01	0.18	100.00	100.00	0.00	12367.50	15213.76	23624404.00	26.10	7775.68	7565.00
10	7	3	11241.00	12517.00	209.65	0	Spot (Block10, Row3, Column7)	3797.79	3778.00	498.18	0.00	0.13	3195.50	3245.85	3195.50	492.01	0.01	0.15	57.00	20.00	0.00	582.50	602.29	4754831.00	1.12	3407.28	3324.00
10	8	3	11543.00	12516.00	159.70	0	Spot (Block10, Row3, Column8)	8648.58	8501.50	2171.59	0.01	0.25	3274.00	3315.97	3274.00	441.52	0.01	0.13	100.00	100.00	0.00	5227.50	5374.58	6105899.00	12.08	4664.76	4606.00
10	1	4	9436.00	12799.00	182.80	0	Spot (Block10, Row4, Column1)	3735.15	3663.00	581.09	0.01	0.16	2685.00	2737.63	2685.00	341.03	0.01	0.12	91.00	71.00	0.00	978.00	1050.15	3499835.00	2.93	3126.28	3078.50
10	2	4	9738.00	12805.00	197.80	0	Spot (Block10, Row4, Column2)	4223.11	4063.00	677.53	0.02	0.16	2825.00	2874.97	2825.00	370.10	0.01	0.13	98.00	82.00	0.00	1238.00	1398.11	4687655.00	3.64	3312.86	3290.00
10	3	4	10043.00	12811.00	151.75	0	Spot (Block10, Row4, Column3)	7652.25	7548.00	1902.86	0.01	0.25	2900.00	2948.41	2900.00	385.30	0.01	0.13	100.00	100.00	0.00	4648.00	4752.25	4820917.00	12.21	4174.07	4053.00
10	4	4	10333.00	12813.00	213.35	0	Spot (Block10, Row4, Column4)	3379.14	3368.00	396.99	0.00	0.12	2871.50	2926.46	2871.50	362.53	0.01	0.12	60.00	31.00	0.00	496.50	507.64	4365853.00	1.25	3149.98	3135.50
10	5	4	10629.00	12811.00	206.55	0	Spot (Block10, Row4, Column5)	3576.02	3504.00	502.51	0.01	0.14	2959.00	2999.19	2959.00	370.89	0.01	0.12	64.00	35.00	0.00	545.00	617.02	4341291.00	1.56	3169.08	3149.00
10	6	4	10939.00	12809.00	185.75	0	Spot (Block10, Row4, Column6)	6962.29	6873.00	1307.37	0.01	0.19	3100.50	3179.04	3100.50	507.64	0.01	0.16	100.00	99.00	0.00	3772.50	3861.79	6746455.00	7.45	4338.17	4283.00
10	7	4	11228.00	12812.00	191.00	0	Spot (Block10, Row4, Column7)	4075.96	3968.00	578.34	0.01	0.14	3129.00	3183.55	3129.00	447.85	0.01	0.14	78.00	47.00	0.00	839.00	946.96	4206390.00	1.99	3503.80	3510.50
10	8	4	11534.00	12816.00	195.75	0	Spot (Block10, Row4, Column8)	3670.02	3646.00	498.09	0.00	0.14	3195.00	3225.72	3195.00	430.71	0.00	0.13	51.00	26.00	0.00	451.00	475.02	3981971.00	1.03	3375.40	3302.50
10	1	5	9441.00	13108.00	148.65	0	Spot (Block10, Row5, Column1)	5686.81	5484.00	1194.09	0.02	0.21	2735.00	2803.94	2735.00	432.53	0.01	0.15	99.00	99.00	0.00	2749.00	2951.81	3457582.00	6.67	3591.94	3525.00
10	2	5	9735.00	13103.00	159.45	0	Spot (Block10, Row5, Column2)	8590.54	8310.00	2438.20	0.01	0.28	2869.00	2907.06	2869.00	392.21	0.01	0.13	100.00	100.00	0.00	5441.00	5721.54	6021967.00	14.49	4332.03	4253.00
10	3	5	10036.00	13108.00	168.55	0	Spot (Block10, Row5, Column3)	7307.14	6846.00	2224.89	0.03	0.30	2909.00	2958.96	2909.00	397.52	0.01	0.13	100.00	99.00	0.00	3937.00	4398.14	5779947.00	10.94	4141.43	4150.00
10	4	5	10339.00	13107.00	184.95	0	Spot (Block10, Row5, Column4)	3830.65	3746.00	493.51	0.01	0.13	2921.00	2972.10	2921.00	387.87	0.01	0.13	87.00	54.00	0.00	825.00	909.65	3685088.00	2.21	3298.93	3333.00
10	5	5	10641.00	13108.00	148.05	0	Spot (Block10, Row5, Column5)	8148.35	7902.00	2319.85	0.01	0.28	2966.00	3006.20	2966.00	391.37	0.01	0.13	100.00	100.00	0.00	4936.00	5182.35	4905304.00	13.14	4314.74	4131.50
10	6	5	10942.00	13118.00	213.65	0	Spot (Block10, Row5, Column6)	3634.80	3616.00	450.87	0.00	0.12	2993.00	3058.85	2993.00	421.14	0.01	0.14	65.00	31.00	0.00	623.00	641.80	4699798.00	1.37	3234.78	3182.00
10	7	5	11241.00	13115.00	177.35	0	Spot (Block10, Row5, Column7)	10464.70	10074.00	3554.54	0.02	0.34	3022.00	3108.70	3022.00	461.12	0.01	0.15	100.00	100.00	0.00	7052.00	7442.70	9229866.00	15.95	5209.28	5147.50
10	8	5	11542.00	13115.00	165.55	0	Spot (Block10, Row5, Column8)	4484.68	4320.00	794.73	0.02	0.18	3100.00	3152.23	3100.00	436.24	0.01	0.14	93.00	71.00	0.00	1220.00	1384.68	3412841.00	3.05	3493.43	3483.00
10	1	6	9437.00	13407.00	215.10	0	Spot (Block10, Row6, Column1)	14719.67	12612.50	6393.35	0.07	0.43	2788.00	2882.31	2788.00	505.57	0.01	0.18	100.00	100.00	0.00	9824.50	11931.67	19429964.00	23.41	6406.14	6403.00
10	2	6	9738.00	13402.00	199.60	0	Spot (Block10, Row6, Column2)	6485.56	6339.50	1585.86	0.01	0.24	2846.00	2909.48	2846.00	438.92	0.01	0.15	99.00	99.00	0.00	3493.50	3639.56	7341657.00	8.15	3954.65	3880.00
10	3	6	10030.00	13408.00	175.15	0	Spot (Block10, Row6, Column3)	4450.77	4253.00	825.78	0.02	0.19	2887.00	2932.01	2887.00	388.56	0.01	0.13	96.00	83.00	0.00	1366.00	1563.77	3832110.00	3.91	3397.29	3393.50
10	4	6	10338.00	13408.00	188.35	0	Spot (Block10, Row6, Column4)	3731.98	3715.00	514.67	0.00	0.14	2961.50	3033.64	2961.50	636.21	0.01	0.21	56.00	19.00	0.00	753.50	770.48	3735715.00	1.10	3314.83	3313.00
10	5	6	10638.00	13413.00	148.45	0	Spot (Block10, Row6, Column5)	8541.98	8192.00	2596.75	0.02	0.30	2972.00	3036.76	2972.00	617.08	0.01	0.20	100.00	99.00	0.00	5220.00	5569.98	5159355.00	8.92	4336.09	4327.00
10	6	6	10938.00	13410.00	204.45	0	Spot (Block10, Row6, Column6)	3509.98	3472.50	438.86	0.00	0.13	2961.00	2995.21	2961.00	380.31	0.00	0.13	59.00	32.00	0.00	511.50	548.98	4169855.00	1.35	3203.40	3145.00
10	7	6	11238.00	13414.00	181.05	0	Spot (Block10, Row6, Column7)	3863.28	3828.50	563.46	0.00	0.15	2972.00	3012.99	2972.00	419.86	0.01	0.14	76.00	51.00	0.00	856.50	891.28	3546488.00	2.03	3400.85	3348.00
10	8	6	11548.00	13418.00	153.95	0	Spot (Block10, Row6, Column8)	4135.58	4117.00	524.86	0.00	0.13	3096.00	3140.85	3096.00	427.23	0.01	0.14	87.00	59.00	0.00	1021.00	1039.58	2692261.00	2.33	3473.40	3399.00
10	1	7	9438.00	13703.00	190.65	0	Spot (Block10, Row7, Column1)	4217.28	4076.50	833.31	0.01	0.20	2714.00	2775.35	2714.00	409.27	0.01	0.15	94.00	75.00	0.00	1362.50	1503.28	4335360.00	3.52	3240.45	3227.50
10	2	7	9739.00	13694.00	209.00	0	Spot (Block10, Row7, Column2)	3175.20	3147.00	406.25	0.00	0.13	2686.00	2742.87	2686.00	371.23	0.01	0.14	56.00	31.00	0.00	461.00	489.20	3934069.00	1.16	2968.85	2943.00
10	3	7	10034.00	13708.00	207.20	0	Spot (Block10, Row7, Column3)	3203.68	3163.50	403.28	0.01	0.13	2727.00	2789.11	2727.00	374.56	0.01	0.13	53.00	30.00	0.00	436.50	476.68	3921303.00	1.11	3053.62	3102.00
10	4	7	10335.00	13709.00	147.00	-50	Spot (Block10, Row7, Column4)	3399.28	3352.50	422.53	0.01	0.12	2851.00	2917.39	2851.00	641.07	0.01	0.22	41.00	1.00	0.00	501.50	548.28	1998775.00	0.75	3231.95	3229.50
10	5	7	10647.00	13712.00	188.05	0	Spot (Block10, Row7, Column5)	3465.75	3427.50	403.65	0.00	0.12	2916.00	2987.12	2916.00	664.12	0.01	0.22	38.00	1.00	0.00	511.50	549.75	3479617.00	0.72	3173.91	3089.00
10	6	7	10934.00	13716.00	185.50	0	Spot (Block10, Row7, Column6)	7493.90	7462.00	1854.37	0.00	0.25	2996.00	3054.27	2996.00	517.36	0.01	0.17	100.00	99.00	0.00	4466.00	4497.90	7261587.00	8.58	4339.06	4320.00
10	7	7	11223.00	13714.00	162.55	0	Spot (Block10, Row7, Column7)	4198.20	4075.00	776.11	0.01	0.18	2987.50	3017.20	2987.50	410.35	0.00	0.14	87.00	66.00	0.00	1087.50	1210.70	3073084.00	2.88	3353.63	3342.00
10	8	7	11540.00	13717.00	185.10	0	Spot (Block10, Row7, Column8)	8538.55	8449.50	1481.62	0.00	0.17	3177.00	3231.55	3177.00	469.20	0.01	0.15	100.00	100.00	0.00	5272.50	5361.55	8231158.00	11.31	5001.68	4866.00
10	1	8	9421.00	14006.00	155.10	0	Spot (Block10, Row8, Column1)	6718.92	6234.00	2260.74	0.03	0.34	2767.00	2822.88	2767.00	397.23	0.01	0.14	99.00	98.00	0.00	3467.00	3951.92	4441203.00	9.81	3753.40	3754.00
10	2	8	9734.00	14002.00	204.25	0	Spot (Block10, Row8, Column2)	3217.39	3179.00	419.09	0.01	0.13	2718.00	2779.69	2718.00	407.18	0.01	0.15	53.00	25.00	0.00	461.00	499.39	3793302.00	1.07	2982.59	2967.00
10	3	8	10027.00	14007.00	195.55	0	Spot (Block10, Row8, Column3)	3428.22	3365.50	538.84	0.01	0.16	2693.00	2772.38	2693.00	398.41	0.01	0.14	67.00	42.00	0.00	672.50	735.22	3702482.00	1.65	3090.11	3062.50
10	4	8	10335.00	14007.00	153.00	0	Spot (Block10, Row8, Column4)	13318.67	12846.00	4781.76	0.02	0.36	2797.00	2836.37	2797.00	405.03	0.01	0.14	100.00	100.00	0.00	10049.00	10521.67	8537265.00	25.88	5359.63	4906.50
10	5	8	10618.00	14010.00	211.30	0	Spot (Block10, Row8, Column5)	3225.87	3212.50	413.02	0.00	0.13	2897.00	2965.20	2897.00	525.22	0.01	0.18	37.00	2.00	0.00	315.50	328.87	4096850.00	0.50	2963.33	2950.00
10	6	8	10936.00	14012.00	206.05	0	Spot (Block10, Row8, Column6)	20839.26	16358.00	11474.84	0.11	0.55	3059.00	3170.48	3059.00	621.95	0.02	0.20	100.00	100.00	0.00	13299.00	17780.26	25152984.00	28.41	7850.72	7793.00
10	7	8	11246.00	14003.00	182.05	0	Spot (Block10, Row8, Column7)	3597.61	3508.50	481.81	0.01	0.13	3073.00	3144.53	3073.00	518.49	0.01	0.16	46.00	18.00	0.00	435.50	524.61	3338582.00	0.87	3305.35	3274.00
10	8	8	11525.00	14019.00	155.30	0	Spot (Block10, Row8, Column8)	4789.61	4758.00	701.54	0.00	0.15	3336.00	3387.36	3336.00	525.48	0.01	0.16	92.00	66.00	0.00	1422.00	1453.61	3194669.00	2.67	3782.43	3781.50
11	1	1	13950.00	11926.00	164.00	0	Spot (Block11, Row1, Column1)	58927.21	65535.00	10957.54	0.05	0.19	961.00	1007.92	961.00	318.93	0.02	0.32	100.00	100.00	64.97	64574.00	57966.21	44077968.00	181.60	12261.68	11114.00
11	2	1	14236.00	11936.00	163.15	0	Spot (Block11, Row1, Column2)	1411.70	1407.50	214.86	0.00	0.15	923.00	960.43	923.00	248.01	0.02	0.26	84.00	47.00	0.00	484.50	488.70	1041833.00	1.82	1075.32	1077.00
11	3	1	14536.00	11964.00	123.70	0	Spot (Block11, Row1, Column3)	1027.75	1030.00	56.98	0.00	0.06	904.00	917.66	904.00	92.26	0.01	0.10	67.00	16.00	0.00	126.00	123.75	418293.00	1.19	979.21	957.00
11	4	1	14815.00	11932.00	177.10	0	Spot (Block11, Row1, Column4)	1279.49	1281.50	207.74	0.00	0.16	922.00	946.98	922.00	173.56	0.01	0.18	76.00	51.00	0.00	359.50	357.49	1123390.00	1.92	1066.49	995.50
11	5	1	15154.00	11941.00	175.80	0	Spot (Block11, Row1, Column5)	1139.68	1123.00	122.68	0.01	0.11	905.00	923.99	905.00	162.37	0.01	0.18	70.00	23.00	0.00	218.00	234.68	988101.00	1.33	1003.91	999.00
11	6	1	15442.00	11945.00	169.50	0	Spot (Block11, Row1, Column6)	1363.88	1334.50	229.89	0.01	0.17	918.00	925.53	918.00	91.09	0.00	0.10	97.00	90.00	0.00	416.50	445.88	1088374.00	4.81	1031.92	1031.00
11	7	1	15739.00	11943.00	143.00	0	Spot (Block11, Row1, Column7)	1525.06	1366.50	604.57	0.05	0.40	932.00	984.53	932.00	313.84	0.02	0.32	71.00	27.00	0.00	434.50	593.06	854035.00	1.72	1160.68	1178.00
11	8	1	16031.00	11943.00	167.35	0	Spot (Block11, Row1, Column8)	63334.89	65535.00	7430.38	0.01	0.12	1020.00	1122.64	1020.00	456.86	0.04	0.41	100.00	100.00	90.08	64515.00	62314.89	49148368.00	136.17	16013.35	13291.00
11	1	2	13950.00	12230.00	227.75	0	Spot (Block11, Row2, Column1)	991.56	986.00	58.65	0.00	0.06	925.00	952.52	925.00	232.21	0.01	0.24	1.00	0.00	0.00	61.00	66.56	1470487.00	0.17	939.68	944.50
11	2	2	14238.00	12236.00	147.80	0	Spot (Block11, Row2, Column2)	1045.07	1046.00	65.17	0.00	0.06	919.00	924.55	919.00	57.27	0.00	0.06	88.00	53.00	0.00	127.00	126.07	625998.00	2.10	972.53	983.00
11	3	2	14550.00	12236.00	191.10	0	Spot (Block11, Row2, Column3)	1055.21	1051.00	65.91	0.00	0.06	906.00	910.67	906.00	58.39	0.00	0.06	94.00	71.00	0.00	145.00	149.21	1085810.00	2.48	975.29	979.00
11	4	2	14856.00	12234.00	210.70	0	Spot (Block11, Row2, Column4)	1027.00	1021.00	59.68	0.00	0.06	910.00	913.65	910.00	55.77	0.00	0.06	84.00	49.00	0.00	111.00	117.00	1298134.00	2.03	960.60	962.50
11	5	2	15142.00	12230.00	190.45	0	Spot (Block11, Row2, Column5)	1512.15	1497.00	215.82	0.00	0.14	916.00	933.45	916.00	94.89	0.01	0.10	100.00	99.00	0.00	581.00	596.15	1542398.00	6.10	1129.05	1113.00
11	6	2	15460.00	12190.00	119.00	0	Spot (Block11, Row2, Column6)	1205.73	1119.00	435.11	0.03	0.36	926.00	1016.01	926.00	353.62	0.04	0.35	16.00	3.00	0.00	193.00	279.73	452147.00	0.54	1070.12	1077.00
11	7	2	15753.00	12237.00	177.85	0	Spot (Block11, Row2, Column7)	1007.75	1007.00	67.63	0.00	0.07	918.00	941.93	918.00	112.49	0.01	0.12	29.00	2.00	0.00	89.00	89.75	894881.00	0.59	964.18	959.50
11	8	2	16042.00	12241.00	147.00	-50	Spot (Block11, Row2, Column8)	1074.95	1070.00	51.87	0.00	0.05	979.00	1041.50	979.00	312.53	0.03	0.30	0.00	0.00	0.00	91.00	95.95	639596.00	0.11	1084.34	1080.00
11	1	3	13954.00	12520.00	170.45	0	Spot (Block11, Row3, Column1)	1161.09	1153.00	110.66	0.00	0.10	921.00	923.61	921.00	59.73	0.00	0.06	95.00	88.00	0.00	232.00	240.09	939324.00	3.98	1003.18	1009.00
11	2	3	14258.00	12534.00	186.40	0	Spot (Block11, Row3, Column2)	1088.56	1076.50	88.48	0.00	0.08	933.00	943.75	933.00	71.90	0.00	0.08	85.00	50.00	0.00	143.50	155.56	1064613.00	2.01	1002.33	1002.50
11	3	3	14535.00	12528.00	159.90	0	Spot (Block11, Row3, Column3)	1639.42	1519.00	494.53	0.03	0.30	925.00	930.92	925.00	62.65	0.00	0.07	100.00	100.00	0.00	594.00	714.42	1147592.00	11.31	1152.61	1143.00
11	4	3	14839.00	12533.00	163.20	0	Spot (Block11, Row3, Column4)	1529.18	1523.00	250.54	0.00	0.16	916.00	920.62	916.00	56.78	0.00	0.06	100.00	100.00	0.00	607.00	613.18	1128538.00	10.72	1102.77	1081.00
11	5	3	15124.00	12534.00	136.80	0	Spot (Block11, Row3, Column5)	1699.13	1298.50	1516.95	0.12	0.89	945.00	1026.04	945.00	341.70	0.04	0.33	51.00	16.00	0.00	353.50	754.13	852965.00	1.97	1331.03	1163.50
11	6	3	15444.00	12536.00	219.80	0	Spot (Block11, Row3, Column6)	27011.31	23349.50	12874.78	0.06	0.48	988.00	1259.17	988.00	670.12	0.11	0.53	100.00	100.00	0.43	22361.50	26023.31	37329648.00	38.43	6838.73	6668.00
11	7	3	15741.00	12539.00	147.00	-50	Spot (Block11, Row3, Column7)	1094.72	1091.00	67.49	0.00	0.06	927.00	1073.85	927.00	549.59	0.06	0.51	0.00	0.00	0.00	164.00	167.72	643693.00	0.04	1039.86	1021.00
11	8	3	16044.00	12552.00	158.00	0	Spot (Block11, Row3, Column8)	5518.90	4967.00	2193.98	0.05	0.40	964.00	978.94	964.00	108.03	0.01	0.11	100.00	100.00	0.00	4003.00	4554.90	3797005.00	42.02	2303.38	2021.00
11	1	4	13940.00	12828.00	158.45	0	Spot (Block11, Row4, Column1)	1644.64	1630.00	297.98	0.00	0.18	920.00	930.00	920.00	69.76	0.00	0.08	100.00	99.00	0.00	710.00	724.64	1136448.00	10.24	1098.16	1083.00
11	2	4	14241.00	12833.00	175.15	0	Spot (Block11, Row4, Column2)	2497.21	2400.00	660.09	0.02	0.26	942.00	958.36	942.00	84.66	0.01	0.09	100.00	100.00	0.00	1458.00	1555.21	2135116.00	18.18	1393.33	1383.00
11	3	4	14541.00	12829.00	150.70	0	Spot (Block11, Row4, Column3)	2916.96	2872.00	742.45	0.01	0.25	927.00	943.66	927.00	94.12	0.01	0.10	100.00	100.00	0.00	1945.00	1989.96	1817266.00	20.96	1504.81	1456.00
11	4	4	14835.00	12850.00	192.75	0	Spot (Block11, Row4, Column4)	1022.32	1008.00	162.68	0.01	0.16	911.00	922.70	911.00	113.66	0.01	0.12	40.00	6.00	0.00	97.00	111.32	1077520.00	0.88	973.48	958.00
11	5	4	15139.00	12821.00	118.70	0	Spot (Block11, Row4, Column5)	2829.81	1820.00	3254.52	0.19	1.15	933.00	962.79	933.00	168.21	0.01	0.17	99.00	84.00	0.00	887.00	1896.81	1047029.00	11.10	1559.15	1202.50
11	6	4	15446.00	12837.00	205.45	0	Spot (Block11, Row4, Column6)	1580.56	1564.50	290.27	0.00	0.18	946.00	1056.71	946.00	434.24	0.05	0.41	76.00	23.00	0.00	618.50	634.56	1893513.00	1.21	1135.24	1059.50
11	7	4	15736.00	12840.00	166.90	0	Spot (Block11, Row4, Column7)	1119.34	1122.50	76.41	0.00	0.07	925.00	955.34	925.00	174.94	0.01	0.18	58.00	0.00	0.00	197.50	194.34	861890.00	0.94	1005.55	1004.00
11	8	4	16044.00	12824.00	176.10	0	Spot (Block11, Row4, Column8)	1159.76	1088.00	184.66	0.03	0.16	936.00	944.14	936.00	71.00	0.00	0.08	83.00	55.00	0.00	152.00	223.76	1007832.00	3.04	1013.67	1005.00
11	1	5	13942.00	13130.00	158.35	0	Spot (Block11, Row5, Column1)	1809.05	1824.00	373.49	0.00	0.21	929.00	1023.22	929.00	375.72	0.04	0.37	93.00	59.00	0.00	895.00	880.05	1257290.00	2.09	1151.39	1127.00
11	2	5	14239.00	13130.00	155.35	0	Spot (Block11, Row5, Column2)	6477.41	6389.00	2276.32	0.01	0.35	933.00	976.06	933.00	151.36	0.02	0.16	100.00	100.00	0.00	5456.00	5544.41	4320433.00	36.35	2247.35	2235.50
11	3	5	14540.00	13131.00	158.40	0	Spot (Block11, Row5, Column3)	5932.58	5333.00	2425.92	0.05	0.41	924.00	953.43	924.00	121.68	0.01	0.13	100.00	100.00	0.00	4409.00	5008.58	4099413.00	40.92	2050.01	1958.00
11	4	5	14838.00	13139.00	166.55	0	Spot (Block11, Row5, Column4)	1308.28	1285.00	166.27	0.01	0.13	914.00	932.82	914.00	111.73	0.01	0.12	98.00	82.00	0.00	371.00	394.28	1006064.00	3.36	1058.06	1048.00
11	5	5	15145.00	13131.00	151.30	0	Spot (Block11, Row5, Column5)	3967.95	3759.00	1510.33	0.02	0.38	910.00	924.71	910.00	87.97	0.01	0.10	100.00	100.00	0.00	2849.00	3057.95	2495842.00	34.59	1620.78	1519.00
11	6	5	15425.00	13140.00	200.95	0	Spot (Block11, Row5, Column6)	1038.35	1036.00	81.44	0.00	0.08	906.00	913.42	906.00	68.28	0.00	0.07	78.00	46.00	0.00	130.00	132.35	1184756.00	1.83	951.67	946.50
11	7	5	15742.00	13143.00	187.50	0	Spot (Block11, Row5, Column7)	1960.60	1866.00	492.88	0.02	0.25	907.00	915.91	907.00	72.42	0.00	0.08	100.00	100.00	0.00	959.00	1053.60	1939036.00	14.43	1246.29	1243.00
11	8	5	16034.00	13142.00	164.45	0	Spot (Block11, Row5, Column8)	1246.69	1234.00	123.23	0.00	0.10	925.00	931.31	925.00	70.34	0.00	0.08	99.00	93.00	0.00	309.00	321.69	937508.00	4.48	1045.14	1039.00
11	1	6	13939.00	13431.00	216.95	0	Spot (Block11, Row6, Column1)	25736.40	21576.00	13062.11	0.08	0.51	946.00	1148.86	946.00	555.50	0.08	0.48	100.00	100.00	0.07	20630.00	24790.40	34564016.00	44.26	6833.25	6634.00
11	2	6	14231.00	13430.00	220.05	0	Spot (Block11, Row6, Column2)	1721.73	1642.00	513.40	0.02	0.30	926.00	1032.79	926.00	381.59	0.05	0.37	80.00	43.00	0.00	716.00	795.73	2384602.00	1.81	1211.62	1073.00
11	3	6	14527.00	13436.00	157.15	0	Spot (Block11, Row6, Column3)	1705.98	1633.00	372.05	0.02	0.22	910.00	926.54	910.00	102.48	0.01	0.11	99.00	98.00	0.00	723.00	795.98	1156657.00	7.61	1140.15	1110.00
11	4	6	14840.00	13427.00	176.55	0	Spot (Block11, Row6, Column4)	1104.44	1093.00	89.48	0.00	0.08	900.00	907.69	900.00	82.90	0.00	0.09	97.00	64.00	0.00	193.00	204.44	965284.00	2.37	1013.13	1010.00
11	5	6	15136.00	13432.00	145.90	0	Spot (Block11, Row6, Column5)	3061.44	2976.00	981.98	0.01	0.32	900.00	911.74	900.00	79.35	0.01	0.09	100.00	100.00	0.00	2076.00	2161.44	1781757.00	27.09	1437.56	1376.00
11	6	6	15443.00	13455.00	211.05	0	Spot (Block11, Row6, Column6)	1019.55	1004.00	72.69	0.01	0.07	909.00	921.07	909.00	70.82	0.01	0.08	75.00	25.00	0.00	95.00	110.55	1292792.00	1.39	941.11	940.00
11	7	6	15730.00	13430.00	165.65	0	Spot (Block11, Row6, Column7)	1174.47	1155.00	137.94	0.01	0.12	919.00	928.61	919.00	69.68	0.00	0.08	98.00	88.00	0.00	236.00	255.47	896119.00	3.53	1025.09	1025.50
11	8	6	16036.00	13456.00	159.70	0	Spot (Block11, Row6, Column8)	1140.96	1126.00	88.21	0.01	0.08	941.00	946.58	941.00	71.77	0.00	0.08	93.00	74.00	0.00	185.00	199.96	805515.00	2.71	1021.11	1008.00
11	1	7	13939.00	13729.00	179.25	0	Spot (Block11, Row7, Column1)	2775.63	2774.00	845.77	0.00	0.30	927.00	1005.90	927.00	326.46	0.04	0.32	100.00	95.00	0.00	1847.00	1848.63	2492515.00	5.42	1444.11	1444.50
11	2	7	14243.00	13728.00	200.30	0	Spot (Block11, Row7, Column2)	1018.16	1002.00	76.60	0.01	0.08	906.00	928.64	906.00	114.50	0.01	0.12	35.00	7.00	0.00	96.00	112.16	1161715.00	0.78	936.72	932.00
11	3	7	14540.00	13730.00	220.95	0	Spot (Block11, Row7, Column3)	963.03	956.00	70.49	0.00	0.07	892.00	892.69	892.00	58.05	0.00	0.07	51.00	20.00	0.00	64.00	71.03	1342460.00	1.21	913.78	912.00
11	4	7	14828.00	13734.00	190.35	0	Spot (Block11, Row7, Column4)	979.62	972.00	65.13	0.00	0.07	894.00	899.94	894.00	92.43	0.00	0.10	40.00	7.00	0.00	78.00	85.62	997252.00	0.86	928.68	927.00
11	5	7	15134.00	13736.00	147.00	-50	Spot (Block11, Row7, Column5)	1276.02	1032.00	1122.72	0.09	0.88	897.00	918.23	897.00	142.80	0.01	0.16	48.00	19.00	0.00	135.00	379.02	751576.00	2.51	1033.03	1003.00
11	6	7	15438.00	13738.00	199.45	0	Spot (Block11, Row7, Column6)	1812.19	1782.00	385.93	0.01	0.21	930.00	1068.02	930.00	503.02	0.06	0.47	78.00	37.00	0.00	852.00	882.19	2049582.00	1.48	1218.99	1181.00
11	7	7	15718.00	13734.00	166.05	0	Spot (Block11, Row7, Column7)	1147.83	1142.00	107.97	0.00	0.09	930.00	977.15	930.00	251.86	0.02	0.26	40.00	1.00	0.00	212.00	217.83	876944.00	0.68	1021.05	1013.00
11	8	7	16037.00	13744.00	196.60	0	Spot (Block11, Row7, Column8)	2220.89	2182.00	484.95	0.01	0.22	938.00	953.19	938.00	83.33	0.01	0.09	100.00	100.00	0.00	1244.00	1282.89	2425216.00	15.21	1324.31	1279.00
11	1	8	13923.00	14035.00	149.35	0	Spot (Block11, Row8, Column1)	3497.39	3293.00	1306.12	0.03	0.37	955.00	964.49	955.00	85.75	0.00	0.09	100.00	100.00	0.00	2338.00	2542.39	2140402.00	29.54	1589.25	1541.00
11	2	8	14232.00	14031.00	199.15	0	Spot (Block11, Row8, Column2)	1027.40	1010.00	83.60	0.01	0.08	915.00	927.68	915.00	75.11	0.01	0.08	67.00	24.00	0.00	95.00	112.40	1157879.00	1.33	969.04	962.50
11	3	8	14531.00	14036.00	181.10	0	Spot (Block11, Row8, Column3)	1069.22	1042.00	134.76	0.01	0.13	894.00	902.54	894.00	84.82	0.00	0.09	78.00	42.00	0.00	148.00	175.22	983679.00	1.97	960.39	957.50
11	4	8	14838.00	14035.00	155.20	0	Spot (Block11, Row8, Column4)	15721.36	15156.50	7278.94	0.02	0.46	898.50	916.20	898.50	113.10	0.01	0.12	100.00	100.00	0.00	14258.00	14822.86	10407540.00	130.91	3884.96	3504.00
11	5	8	15107.00	14044.00	182.75	0	Spot (Block11, Row8, Column5)	1004.62	1001.00	67.85	0.00	0.07	913.00	1012.06	913.00	433.74	0.04	0.43	0.00	0.00	0.00	88.00	91.62	938319.00	-0.02	964.21	971.00
11	6	8	15436.00	14035.00	214.40	0	Spot (Block11, Row8, Column6)	31708.11	25401.50	17880.19	0.10	0.56	991.00	1226.81	991.00	686.91	0.09	0.56	100.00	100.00	7.37	24410.50	30717.11	41727960.00	44.37	7755.06	7694.00
11	7	8	15747.00	14033.00	171.05	0	Spot (Block11, Row8, Column7)	1253.88	1216.00	149.71	0.01	0.12	969.00	1080.71	969.00	492.52	0.05	0.46	11.00	0.00	0.00	247.00	284.88	1020659.00	0.35	1072.67	1044.00
11	8	8	16028.00	14052.00	144.00	0	Spot (Block11, Row8, Column8)	2568.67	1966.00	2552.45	0.12	0.99	985.00	999.27	985.00	106.62	0.01	0.11	98.00	95.00	0.00	981.00	1583.67	1441025.00	14.72	1476.96	1213.00
12	1	1	18449.00	11949.00	164.40	0	Spot (Block12, Row1, Column1)	58470.65	65535.00	11346.50	0.05	0.19	1490.00	1552.59	1490.00	350.18	0.02	0.23	100.00	100.00	63.96	64045.00	56980.65	43970344.00	162.54	13593.61	11896.00
12	2	1	18739.00	11954.00	160.65	0	Spot (Block12, Row1, Column2)	3252.41	3139.00	810.69	0.02	0.25	1462.00	1501.28	1462.00	278.15	0.01	0.19	100.00	98.00	0.00	1677.00	1790.41	2318966.00	6.30	1936.94	1907.00
12	3	1	19051.00	11954.00	186.40	0	Spot (Block12, Row1, Column3)	2090.68	1932.00	593.35	0.03	0.28	1409.00	1430.59	1409.00	104.19	0.01	0.07	98.00	88.00	0.00	523.00	681.68	2036319.00	6.34	1603.94	1574.50
12	4	1	19340.00	11959.00	155.85	0	Spot (Block12, Row1, Column4)	2895.56	2834.50	611.81	0.01	0.21	1440.00	1459.64	1440.00	109.76	0.01	0.08	100.00	100.00	0.00	1394.50	1455.56	1940024.00	13.08	1864.50	1856.00
12	5	1	19646.00	11961.00	155.85	0	Spot (Block12, Row1, Column5)	8515.57	7242.00	5241.45	0.07	0.62	1450.00	1463.57	1450.00	119.92	0.00	0.08	100.00	100.00	0.00	5792.00	7065.57	5696918.00	58.81	2776.76	2482.00
12	6	1	19943.00	11961.00	152.20	0	Spot (Block12, Row1, Column6)	5898.19	5306.00	3249.79	0.05	0.55	1404.00	1425.73	1404.00	124.41	0.01	0.09	100.00	100.00	0.00	3902.00	4494.19	3733555.00	35.95	2422.05	2269.00
12	7	1	20240.00	11960.00	155.00	0	Spot (Block12, Row1, Column7)	13848.60	12456.00	7844.00	0.05	0.57	1436.00	1503.70	1436.00	322.52	0.02	0.21	100.00	100.00	0.00	11020.00	12412.60	9209317.00	38.28	3899.59	3392.50
12	8	1	20532.00	11965.00	167.50	0	Spot (Block12, Row1, Column8)	63458.55	65535.00	7114.81	0.01	0.11	1531.00	1633.13	1531.00	477.16	0.03	0.29	100.00	100.00	89.85	64004.00	61927.55	49371248.00	129.57	17512.86	15471.00
12	1	2	18447.00	12254.00	187.55	0	Spot (Block12, Row2, Column1)	1582.52	1576.00	137.97	0.00	0.09	1461.00	1491.71	1461.00	256.19	0.01	0.17	17.00	0.00	0.00	115.00	121.52	1569863.00	0.35	1516.16	1505.50
12	2	2	18744.00	12260.00	142.05	0	Spot (Block12, Row2, Column2)	2264.26	2249.00	269.02	0.00	0.12	1436.00	1451.40	1436.00	103.17	0.00	0.07	100.00	100.00	0.00	813.00	828.26	1252136.00	7.88	1744.40	1733.50
12	3	2	19040.00	12252.00	179.00	0	Spot (Block12, Row2, Column3)	1647.65	1648.00	138.58	0.00	0.08	1435.00	1451.21	1435.00	104.37	0.00	0.07	74.00	51.00	0.00	213.00	212.65	1481234.00	1.88	1517.62	1497.00
12	4	2	19352.00	12257.00	178.75	0	Spot (Block12, Row2, Column4)	2122.05	2098.00	252.68	0.00	0.12	1472.00	1479.56	1472.00	113.54	0.00	0.08	100.00	96.00	0.00	626.00	650.05	1901357.00	5.66	1702.77	1688.50
12	5	2	19649.00	12254.00	191.20	0	Spot (Block12, Row2, Column5)	2278.57	2230.00	330.97	0.01	0.15	1428.00	1452.04	1428.00	135.32	0.01	0.09	100.00	99.00	0.00	802.00	850.57	2349206.00	6.11	1704.38	1696.00
12	6	2	19934.00	12265.00	168.90	0	Spot (Block12, Row2, Column6)	1985.31	2009.00	246.58	0.01	0.12	1412.00	1444.49	1412.00	155.71	0.01	0.11	95.00	79.00	0.00	597.00	573.31	1574352.00	3.47	1589.27	1568.50
12	7	2	20250.00	12261.00	187.75	0	Spot (Block12, Row2, Column7)	1758.10	1725.00	187.84	0.01	0.11	1431.00	1448.46	1431.00	111.44	0.01	0.08	89.00	65.00	0.00	294.00	327.10	1747549.00	2.78	1536.01	1528.00
12	8	2	20564.00	12265.00	230.20	0	Spot (Block12, Row2, Column8)	1652.26	1628.00	115.15	0.01	0.07	1468.00	1516.40	1468.00	332.42	0.01	0.22	12.00	0.00	0.00	160.00	184.26	2518040.00	0.41	1551.54	1520.00
12	1	3	18444.00	12553.00	155.40	0	Spot (Block12, Row3, Column1)	3697.12	3450.00	1122.32	0.03	0.30	1425.50	1446.95	1425.50	111.43	0.01	0.08	100.00	100.00	0.00	2024.50	2271.62	2458583.00	20.19	2096.87	2048.00
12	2	3	18734.00	12555.00	190.40	0	Spot (Block12, Row3, Column2)	1736.78	1728.00	167.20	0.00	0.10	1421.00	1439.26	1421.00	107.55	0.01	0.07	89.00	67.00	0.00	307.00	315.78	1776727.00	2.77	1547.38	1523.00
12	3	3	19042.00	12560.00	158.10	0	Spot (Block12, Row3, Column3)	2374.94	2343.00	411.15	0.01	0.17	1443.00	1467.84	1443.00	161.81	0.01	0.11	99.00	94.00	0.00	900.00	931.94	1643455.00	5.61	1742.18	1692.50
12	4	3	19342.00	12558.00	152.80	0	Spot (Block12, Row3, Column4)	7357.31	6950.00	3192.50	0.02	0.43	1477.00	1492.97	1477.00	131.00	0.00	0.09	100.00	100.00	0.00	5473.00	5880.31	4701324.00	44.77	2854.59	2790.50
12	5	3	19636.00	12568.00	108.90	0	Spot (Block12, Row3, Column5)	3603.33	2335.50	4891.47	0.19	1.36	1469.00	1505.48	1469.00	177.67	0.01	0.12	100.00	95.00	0.00	866.50	2134.33	1109826.00	11.81	2282.63	2124.00
12	6	3	19951.00	12564.00	191.05	0	Spot (Block12, Row3, Column6)	6348.65	5916.00	2574.36	0.03	0.41	1491.00	1552.23	1491.00	228.35	0.02	0.15	100.00	100.00	0.00	4425.00	4857.65	6532761.00	21.01	2815.36	2824.00
12	7	3	20253.00	12570.00	159.40	0	Spot (Block12, Row3, Column7)	2630.33	2582.50	627.80	0.01	0.24	1466.00	1498.07	1466.00	162.46	0.01	0.11	100.00	98.00	0.00	1116.50	1164.33	1841233.00	6.97	1766.56	1737.00
12	8	3	20545.00	12568.00	160.65	0	Spot (Block12, Row3, Column8)	2902.03	2816.00	539.88	0.01	0.19	1477.00	1485.92	1477.00	93.15	0.00	0.06	100.00	100.00	0.00	1339.00	1425.03	2066247.00	15.20	1932.90	1920.00
12	1	4	18437.00	12851.00	154.75	0	Spot (Block12, Row4, Column1)	6312.59	5898.00	2607.91	0.03	0.41	1395.00	1415.56	1395.00	118.65	0.01	0.08	100.00	100.00	0.00	4503.00	4917.59	4141057.00	41.27	2570.54	2501.50
12	2	4	18741.00	12850.00	197.90	0	Spot (Block12, Row4, Column2)	1851.24	1866.00	220.23	0.00	0.12	1389.00	1413.09	1389.00	152.43	0.01	0.11	89.00	74.00	0.00	477.00	462.24	2051172.00	2.87	1570.66	1573.00
12	3	4	19044.00	12853.00	154.50	0	Spot (Block12, Row4, Column3)	26588.64	25346.00	14069.78	0.02	0.53	1423.00	1453.50	1423.00	175.94	0.01	0.12	100.00	100.00	0.00	23923.00	25165.64	17362382.00	142.86	6073.78	5449.00
12	4	4	19347.00	12872.00	207.80	0	Spot (Block12, Row4, Column4)	1742.67	1730.00	159.96	0.00	0.09	1432.00	1460.24	1432.00	140.40	0.01	0.10	86.00	54.00	0.00	298.00	310.67	2141744.00	2.01	1566.58	1533.50
12	5	4	19622.00	12851.00	167.20	0	Spot (Block12, Row4, Column5)	1917.48	1889.00	313.56	0.01	0.16	1487.00	1533.70	1487.00	209.60	0.01	0.14	85.00	44.00	0.00	402.00	430.48	1493720.00	1.83	1623.04	1602.50
12	6	4	19953.00	12873.00	230.35	0	Spot (Block12, Row4, Column6)	2796.42	2798.00	593.98	0.00	0.21	1542.00	1620.60	1542.00	270.70	0.02	0.17	96.00	86.00	0.00	1256.00	1254.42	4264545.00	4.34	1993.51	1919.00
12	7	4	20234.00	12863.00	153.65	0	Spot (Block12, Row4, Column7)	4620.36	4122.00	2084.03	0.05	0.45	1478.00	1525.28	1478.00	194.03	0.01	0.13	100.00	100.00	0.00	2644.00	3142.36	3012473.00	15.95	2109.37	2088.00
12	8	4	20554.00	12879.00	177.60	0	Spot (Block12, Row4, Column8)	2279.32	2211.00	437.46	0.01	0.19	1511.00	1539.26	1511.00	131.99	0.01	0.09	98.00	91.00	0.00	700.00	768.32	2001247.00	5.61	1731.59	1729.00
12	1	5	18443.00	13152.00	151.30	0	Spot (Block12, Row5, Column1)	5444.28	4904.00	2201.47	0.05	0.40	1390.00	1416.98	1390.00	140.59	0.01	0.10	100.00	100.00	0.00	3514.00	4054.28	3408120.00	28.65	2447.28	2277.00
12	2	5	18736.00	13153.00	159.40	0	Spot (Block12, Row5, Column2)	3155.00	3113.00	687.24	0.01	0.22	1382.00	1410.12	1382.00	148.97	0.01	0.11	100.00	100.00	0.00	1731.00	1773.00	2214809.00	11.71	1922.77	1901.00
12	3	5	19041.00	13156.00	164.15	0	Spot (Block12, Row5, Column3)	3030.04	3032.00	574.25	0.00	0.19	1425.00	1460.59	1425.00	160.30	0.01	0.11	100.00	99.00	0.00	1607.00	1605.04	2257383.00	9.79	1844.70	1794.00
12	4	5	19339.00	13159.00	156.15	0	Spot (Block12, Row5, Column4)	3203.39	3128.00	866.29	0.01	0.27	1425.00	1479.95	1425.00	200.18	0.02	0.14	100.00	99.00	0.00	1703.00	1778.39	2149472.00	8.61	1889.36	1848.00
12	5	5	19639.00	13156.00	153.45	0	Spot (Block12, Row5, Column5)	39825.78	40596.50	20258.97	0.01	0.51	1515.00	1634.81	1515.00	378.23	0.03	0.23	100.00	100.00	20.31	39081.50	38310.78	25886888.00	100.97	7994.78	6982.50
12	6	5	19914.00	13134.00	181.45	0	Spot (Block12, Row5, Column6)	2453.32	2382.00	391.30	0.01	0.16	1572.00	1669.26	1572.00	331.52	0.03	0.20	97.00	67.00	0.00	810.00	881.32	2279134.00	2.37	2108.91	2114.00
12	7	5	20242.00	13165.00	189.85	0	Spot (Block12, Row5, Column7)	9080.79	8623.00	3566.28	0.02	0.39	1493.00	1557.29	1493.00	243.69	0.02	0.16	100.00	100.00	0.00	7130.00	7587.79	9235165.00	30.87	3484.14	3470.00
12	8	5	20542.00	13164.00	153.30	0	Spot (Block12, Row5, Column8)	13432.22	11788.00	8217.74	0.06	0.61	1535.00	1580.87	1535.00	182.20	0.01	0.12	100.00	100.00	0.00	10253.00	11897.22	8623487.00	65.05	3655.79	3245.00
12	1	6	18440.00	13458.00	186.85	0	Spot (Block12, Row6, Column1)	5499.05	4855.00	2242.75	0.05	0.41	1410.00	1461.86	1410.00	193.53	0.02	0.13	100.00	100.00	0.00	3445.00	4089.05	5405562.00	20.86	2437.10	2402.00
12	2	6	18738.00	13452.00	202.70	0	Spot (Block12, Row6, Column2)	6417.65	6220.00	2128.79	0.01	0.33	1418.00	1475.46	1418.00	216.82	0.02	0.15	100.00	100.00	0.00	4802.00	4999.65	7450887.00	22.79	2913.75	2922.00
12	3	6	19030.00	13452.00	152.30	0	Spot (Block12, Row6, Column3)	11980.01	11233.00	6318.34	0.03	0.53	1449.00	1515.32	1449.00	364.23	0.02	0.24	100.00	100.00	0.00	9784.00	10531.01	7583345.00	28.73	3606.57	3251.00
12	4	6	19301.00	13499.00	88.65	0	Spot (Block12, Row6, Column4)	5750.32	2311.00	10270.98	0.40	1.79	1452.00	1524.58	1452.00	373.51	0.02	0.24	89.00	56.00	1.55	859.00	4298.32	1109812.00	11.31	2313.05	1951.50
12	5	6	19643.00	13455.00	153.95	0	Spot (Block12, Row6, Column5)	34863.13	32760.00	18973.06	0.03	0.54	1441.00	1575.55	1441.00	385.79	0.04	0.24	100.00	100.00	7.37	31319.00	33422.13	22695940.00	86.28	7491.98	6006.00
12	6	6	19952.00	13468.00	149.70	0	Spot (Block12, Row6, Column6)	1758.85	1713.00	156.47	0.01	0.09	1436.00	1541.10	1436.00	334.66	0.03	0.22	42.00	0.00	0.00	277.00	322.85	1076419.00	0.65	1649.94	1606.00
12	7	6	20238.00	13460.00	157.15	0	Spot (Block12, Row6, Column7)	4598.36	4082.00	1902.93	0.05	0.41	1469.00	1496.43	1469.00	182.90	0.01	0.12	100.00	100.00	0.00	2613.00	3129.36	3145280.00	16.96	2201.61	2119.00
12	8	6	20549.00	13463.00	157.60	0	Spot (Block12, Row6, Column8)	5808.31	5413.00	2795.24	0.03	0.48	1499.00	1518.33	1499.00	135.36	0.01	0.09	100.00	100.00	0.00	3914.00	4309.31	3990311.00	31.69	2422.85	2375.50
12	1	7	18441.00	13751.00	196.80	0	Spot (Block12, Row7, Column1)	2016.72	1937.00	312.23	0.02	0.15	1395.00	1428.40	1395.00	155.12	0.01	0.11	96.00	86.00	0.00	542.00	621.72	2200244.00	3.79	1595.76	1589.50
12	2	7	18735.00	13755.00	204.55	0	Spot (Block12, Row7, Column2)	1596.32	1590.00	127.57	0.00	0.08	1402.00	1430.87	1402.00	161.43	0.01	0.11	58.00	14.00	0.00	188.00	194.32	1902810.00	1.02	1477.23	1468.00
12	3	7	18999.00	13747.00	166.85	0	Spot (Block12, Row7, Column3)	1588.96	1581.00	143.75	0.00	0.09	1426.00	1472.73	1426.00	348.89	0.01	0.24	15.00	0.00	0.00	155.00	162.96	1229852.00	0.33	1545.49	1539.00
12	4	7	19351.00	13752.00	193.65	0	Spot (Block12, Row7, Column4)	1672.09	1678.00	161.57	0.00	0.10	1433.00	1485.06	1433.00	346.91	0.02	0.23	24.00	0.00	0.00	245.00	239.09	1760711.00	0.54	1545.23	1519.50
12	5	7	19635.00	13760.00	193.00	0	Spot (Block12, Row7, Column5)	1854.77	1855.00	222.59	0.00	0.12	1392.00	1427.66	1392.00	198.36	0.01	0.14	87.00	62.00	0.00	463.00	462.77	1945652.00	2.15	1542.57	1515.00
12	6	7	19940.00	13760.00	186.50	0	Spot (Block12, Row7, Column6)	7734.18	7918.00	2493.14	0.01	0.32	1416.00	1485.35	1416.00	252.23	0.02	0.17	100.00	100.00	0.00	6502.00	6318.18	7540827.00	24.77	3111.56	3053.00
12	7	7	20234.00	13766.00	158.35	0	Spot (Block12, Row7, Column7)	4967.21	4512.00	2219.01	0.04	0.45	1414.00	1454.96	1414.00	168.75	0.01	0.12	100.00	99.00	0.00	3098.00	3553.21	3422408.00	20.81	2411.01	2020.00
12	8	7	20534.00	13767.00	194.25	0	Spot (Block12, Row7, Column8)	3043.60	3005.00	464.91	0.01	0.15	1432.00	1455.93	1432.00	122.52	0.01	0.08	100.00	100.00	0.00	1573.00	1611.60	3238388.00	12.96	1982.41	1932.00
12	1	8	18420.00	14052.00	147.80	0	Spot (Block12, Row8, Column1)	7196.13	5688.00	7186.28	0.10	1.00	1395.00	1429.32	1395.00	158.83	0.01	0.11	100.00	99.00	0.17	4293.00	5801.13	4296088.00	36.31	2988.11	2281.00
12	2	8	18732.00	14061.00	187.55	0	Spot (Block12, Row8, Column2)	1855.96	1769.00	571.85	0.02	0.31	1398.00	1423.14	1398.00	157.02	0.01	0.11	93.00	57.00	0.00	371.00	457.96	1837400.00	2.76	1570.81	1541.50
12	3	8	19026.00	14054.00	156.15	0	Spot (Block12, Row8, Column3)	4017.21	3659.00	1738.74	0.04	0.43	1399.00	1414.22	1399.00	126.19	0.00	0.09	100.00	100.00	0.00	2260.00	2618.21	2707597.00	20.63	1950.03	1906.50
12	4	8	19336.00	14053.00	156.40	0	Spot (Block12, Row8, Column4)	4886.53	4727.00	1501.03	0.01	0.31	1400.00	1417.80	1400.00	122.34	0.01	0.09	100.00	100.00	0.00	3327.00	3486.53	3288636.00	28.35	2219.67	2157.00
12	5	8	19622.00	14064.00	204.20	0	Spot (Block12, Row8, Column5)	1548.81	1540.50	135.44	0.00	0.09	1382.00	1406.11	1382.00	161.29	0.01	0.11	49.00	12.00	0.00	158.50	166.81	1818303.00	0.88	1430.59	1411.50
12	6	8	19945.00	14063.00	167.70	0	Spot (Block12, Row8, Column6)	11103.92	9755.00	5291.68	0.06	0.48	1399.00	1468.13	1399.00	261.27	0.02	0.18	100.00	100.00	0.00	8356.00	9704.92	8638847.00	36.88	3352.68	3284.00
12	7	8	20236.00	14067.00	162.95	0	Spot (Block12, Row8, Column7)	2209.94	2161.50	359.78	0.01	0.16	1398.00	1435.82	1398.00	194.22	0.01	0.14	99.00	87.00	0.00	763.50	811.94	1622098.00	3.99	1662.51	1652.00
12	8	8	20525.00	14062.00	149.90	0	Spot (Block12, Row8, Column8)	3820.45	3701.00	1025.93	0.01	0.27	1396.00	1416.91	1396.00	114.74	0.01	0.08	100.00	100.00	0.00	2305.00	2424.45	2357215.00	20.95	2166.29	2079.00
13	1	1	4923.00	16375.00	159.85	0	Spot (Block13, Row1, Column1)	57251.16	65535.00	12298.94	0.06	0.21	1411.00	1475.46	1411.00	332.41	0.02	0.23	100.00	100.00	61.02	64124.00	55840.16	40247920.00	167.79	13305.81	11788.00
13	2	1	5214.00	16381.00	151.15	0	Spot (Block13, Row1, Column2)	10467.08	10383.50	4668.30	0.00	0.45	1389.00	1428.83	1389.00	255.91	0.01	0.18	100.00	100.00	0.00	8994.50	9078.08	6510522.00	35.32	3355.69	3152.00
13	3	1	5525.00	16376.00	196.15	0	Spot (Block13, Row1, Column3)	1616.68	1606.00	127.66	0.00	0.08	1386.00	1403.79	1386.00	122.97	0.01	0.09	76.00	39.00	0.00	220.00	230.68	1762181.00	1.73	1476.36	1464.00
13	4	1	5814.00	16385.00	147.60	0	Spot (Block13, Row1, Column4)	8612.62	8239.00	3496.23	0.02	0.41	1406.00	1425.25	1406.00	119.09	0.01	0.08	100.00	100.00	0.00	6833.00	7206.62	5107283.00	60.35	3060.95	3023.50
13	5	1	6120.00	16384.00	151.15	0	Spot (Block13, Row1, Column5)	3239.99	3046.00	1147.48	0.03	0.35	1393.00	1405.74	1393.00	120.40	0.00	0.09	100.00	100.00	0.00	1653.00	1846.99	2012034.00	15.23	1843.95	1813.50
13	6	1	6414.00	16386.00	146.50	0	Spot (Block13, Row1, Column6)	5401.67	5239.00	2059.90	0.01	0.38	1386.00	1406.06	1386.00	154.47	0.01	0.11	100.00	100.00	0.00	3853.00	4015.67	3154573.00	25.87	2289.39	2228.50
13	7	1	6715.00	16388.00	147.45	0	Spot (Block13, Row1, Column7)	17934.52	17264.50	10517.26	0.02	0.59	1389.00	1461.84	1389.00	381.27	0.02	0.26	100.00	100.00	0.34	15875.50	16545.52	10653104.00	43.20	4607.35	4048.50
13	8	1	7006.00	16396.00	165.50	0	Spot (Block13, Row1, Column8)	62941.75	65535.00	8209.45	0.02	0.13	1470.00	1592.64	1470.00	510.87	0.03	0.32	100.00	100.00	88.03	64065.00	61471.75	47836204.00	120.09	16199.61	14544.00
13	1	2	4923.00	16698.00	218.70	0	Spot (Block13, Row2, Column1)	1550.40	1540.00	113.35	0.00	0.07	1406.00	1440.76	1406.00	221.99	0.01	0.15	19.00	1.00	0.00	134.00	144.40	2127147.00	0.49	1445.34	1440.00
13	2	2	5212.00	16688.00	139.10	0	Spot (Block13, Row2, Column2)	1766.54	1781.00	140.77	0.00	0.08	1383.00	1396.28	1383.00	108.51	0.00	0.08	96.00	84.00	0.00	398.00	383.54	938034.00	3.41	1503.35	1505.00
13	3	2	5516.00	16686.00	182.95	0	Spot (Block13, Row2, Column3)	1666.00	1643.50	141.44	0.01	0.08	1381.00	1390.30	1381.00	97.52	0.00	0.07	92.00	75.00	0.00	262.50	285.00	1562705.00	2.83	1498.78	1495.00
13	4	2	5820.00	16688.00	183.70	0	Spot (Block13, Row2, Column4)	1705.46	1693.00	115.03	0.00	0.07	1406.00	1423.91	1406.00	120.17	0.01	0.08	95.00	65.00	0.00	287.00	299.46	1621896.00	2.34	1551.42	1539.50
13	5	2	6114.00	16683.00	177.10	0	Spot (Block13, Row2, Column5)	2734.45	2581.00	593.12	0.03	0.22	1374.00	1382.46	1374.00	107.35	0.00	0.08	100.00	100.00	0.00	1207.00	1360.45	2398115.00	12.59	1808.79	1783.00
13	6	2	6415.00	16679.00	197.05	0	Spot (Block13, Row2, Column6)	1624.12	1590.00	144.00	0.01	0.09	1388.00	1428.89	1388.00	221.79	0.01	0.16	44.00	10.00	0.00	202.00	236.12	1786529.00	0.88	1498.47	1491.00
13	7	2	6735.00	16691.00	159.60	0	Spot (Block13, Row2, Column7)	1622.11	1606.00	116.94	0.00	0.07	1402.00	1433.85	1402.00	182.32	0.01	0.13	59.00	12.00	0.00	204.00	220.11	1140343.00	1.03	1530.43	1517.00
13	8	2	7031.00	16726.00	236.60	0	Spot (Block13, Row2, Column8)	1574.14	1562.00	143.62	0.00	0.09	1452.00	1529.32	1452.00	380.36	0.02	0.25	6.00	0.00	0.00	110.00	122.14	2539084.00	0.12	1477.66	1465.00
13	1	3	4922.00	16978.00	148.10	0	Spot (Block13, Row3, Column1)	3108.32	3015.00	898.41	0.01	0.29	1440.00	1450.85	1440.00	92.30	0.00	0.06	100.00	100.00	0.00	1575.00	1668.32	1877425.00	17.96	1856.59	1834.00
13	2	3	5216.00	16985.00	171.85	0	Spot (Block13, Row3, Column2)	1726.28	1721.00	157.57	0.00	0.09	1427.00	1435.78	1427.00	82.42	0.00	0.06	90.00	80.00	0.00	294.00	299.28	1425911.00	3.52	1539.04	1524.50
13	3	3	5498.00	16975.00	154.90	0	Spot (Block13, Row3, Column3)	2893.81	2559.50	1440.56	0.05	0.50	1448.00	1471.49	1448.00	174.29	0.01	0.12	99.00	94.00	0.00	1111.50	1445.81	1898339.00	8.16	1865.37	1717.00
13	4	3	5815.00	16987.00	146.75	0	Spot (Block13, Row3, Column4)	6876.39	6438.00	2938.10	0.03	0.43	1456.00	1471.70	1456.00	119.03	0.00	0.08	100.00	100.00	0.00	4982.00	5420.39	4022688.00	45.41	2740.49	2408.00
13	5	3	6106.00	16992.00	159.05	0	Spot (Block13, Row3, Column5)	2455.27	2287.00	848.06	0.03	0.35	1444.00	1480.51	1444.00	199.61	0.01	0.13	99.00	87.00	0.00	843.00	1011.27	1716231.00	4.88	1719.08	1701.00
13	6	3	6417.00	16989.00	218.40	0	Spot (Block13, Row3, Column6)	9539.83	7334.50	5281.58	0.11	0.55	1489.00	1540.28	1489.00	280.18	0.01	0.18	100.00	100.00	0.00	5845.50	8050.83	12993251.00	28.55	3851.62	3891.00
13	7	3	6720.00	16989.00	172.10	0	Spot (Block13, Row3, Column7)	1791.64	1746.00	230.55	0.01	0.13	1447.00	1476.28	1447.00	226.07	0.01	0.15	67.00	25.00	0.00	299.00	344.64	1481688.00	1.40	1562.87	1546.00
13	8	3	7018.00	17001.00	158.00	0	Spot (Block13, Row3, Column8)	8432.85	8068.00	3083.56	0.02	0.37	1478.00	1488.09	1478.00	179.14	0.00	0.12	100.00	100.00	0.00	6590.00	6954.85	5827098.00	38.77	3278.97	3056.00
13	1	4	4917.00	17276.00	145.20	0	Spot (Block13, Row4, Column1)	6681.81	6492.50	2697.99	0.01	0.40	1459.00	1479.99	1459.00	131.52	0.01	0.09	100.00	100.00	0.00	5033.50	5222.81	3821994.00	39.55	2791.09	2474.50
13	2	4	5211.00	17278.00	168.20	0	Spot (Block13, Row4, Column2)	2284.22	2211.00	335.62	0.01	0.15	1454.00	1485.44	1454.00	168.17	0.01	0.11	100.00	96.00	0.00	757.00	830.22	1806815.00	4.75	1741.33	1731.00
13	3	4	5515.00	17283.00	147.00	0	Spot (Block13, Row4, Column3)	32337.52	30415.00	17483.17	0.03	0.54	1476.00	1507.73	1476.00	201.25	0.01	0.13	100.00	100.00	4.24	28939.00	30861.52	19079160.00	153.19	7428.61	5763.00
13	4	4	5814.00	17280.00	195.90	0	Spot (Block13, Row4, Column4)	1689.17	1689.00	99.05	0.00	0.06	1480.00	1500.54	1480.00	167.79	0.01	0.11	67.00	9.00	0.00	209.00	209.17	1839509.00	1.12	1577.59	1586.00
13	5	4	6113.00	17280.00	175.40	0	Spot (Block13, Row4, Column5)	2071.28	1892.00	1079.98	0.04	0.52	1504.00	1538.78	1504.00	190.04	0.01	0.12	93.00	52.00	0.00	388.00	567.28	1781301.00	2.80	1725.42	1710.00
13	6	4	6420.00	17287.00	175.95	0	Spot (Block13, Row4, Column6)	3130.63	3053.00	553.10	0.01	0.18	1517.00	1552.35	1517.00	196.58	0.01	0.13	100.00	99.00	0.00	1536.00	1613.63	2686083.00	8.03	2007.33	1999.00
13	7	4	6708.00	17293.00	154.45	0	Spot (Block13, Row4, Column7)	2451.56	2380.00	505.01	0.01	0.21	1459.00	1473.83	1459.00	133.12	0.00	0.09	100.00	99.00	0.00	921.00	992.56	1608226.00	7.34	1769.75	1751.00
13	8	4	7047.00	17268.00	215.20	0	Spot (Block13, Row4, Column8)	1750.00	1710.00	190.59	0.01	0.11	1512.00	1533.93	1512.00	161.37	0.01	0.11	62.00	30.00	0.00	198.00	238.00	2306504.00	1.34	1622.40	1579.00
13	1	5	4920.00	17582.00	144.00	0	Spot (Block13, Row5, Column1)	17131.45	16405.00	8089.20	0.02	0.47	1483.00	1529.29	1483.00	198.73	0.01	0.13	100.00	100.00	0.00	14922.00	15648.45	9679267.00	78.51	4759.69	4260.00
13	2	5	5212.00	17581.00	151.35	0	Spot (Block13, Row5, Column2)	9110.41	9203.50	2794.31	0.00	0.31	1490.00	1526.90	1490.00	169.54	0.01	0.11	100.00	100.00	0.00	7713.50	7620.41	5684897.00	44.73	3415.27	3150.00
13	3	5	5513.00	17585.00	152.35	0	Spot (Block13, Row5, Column3)	3975.61	3800.00	1168.79	0.02	0.29	1512.00	1556.32	1512.00	177.16	0.01	0.11	100.00	100.00	0.00	2288.00	2463.61	2548363.00	13.66	2108.93	2097.00
13	4	5	5814.00	17586.00	153.10	0	Spot (Block13, Row5, Column4)	3018.46	2903.00	664.65	0.02	0.22	1551.00	1584.66	1551.00	194.04	0.01	0.12	100.00	98.00	0.00	1352.00	1467.46	1949922.00	7.39	1929.28	1947.00
13	5	5	6111.00	17584.00	146.05	0	Spot (Block13, Row5, Column5)	33545.82	31464.50	18106.66	0.03	0.54	1583.00	1630.03	1583.00	260.09	0.01	0.16	100.00	100.00	3.95	29881.50	31962.82	19523688.00	122.71	7175.01	6812.50
13	6	5	6426.00	17584.00	150.05	0	Spot (Block13, Row5, Column6)	1988.70	2000.00	226.37	0.00	0.11	1516.00	1541.60	1516.00	167.06	0.01	0.11	91.00	69.00	0.00	484.00	472.70	1219073.00	2.68	1693.14	1639.00
13	7	5	6715.00	17593.00	162.95	0	Spot (Block13, Row5, Column7)	3845.36	3778.00	953.46	0.01	0.25	1484.00	1505.31	1484.00	135.97	0.01	0.09	100.00	100.00	0.00	2294.00	2361.36	2826338.00	17.21	2132.57	2069.50
13	8	5	7017.00	17591.00	153.55	0	Spot (Block13, Row5, Column8)	3895.23	3511.50	1520.87	0.05	0.39	1583.00	1600.90	1583.00	173.16	0.00	0.11	100.00	100.00	0.00	1928.50	2312.23	2508526.00	13.25	2096.42	2087.00
13	1	6	4910.00	17882.00	223.75	0	Spot (Block13, Row6, Column1)	7633.24	5801.50	4006.15	0.12	0.52	1539.00	1596.09	1539.00	220.45	0.02	0.14	100.00	100.00	0.00	4262.50	6094.24	10946072.00	27.39	3472.44	3450.50
13	2	6	5217.00	17882.00	201.10	0	Spot (Block13, Row6, Column2)	2627.08	2558.50	546.89	0.01	0.21	1536.00	1582.90	1536.00	196.40	0.01	0.12	100.00	92.00	0.00	1022.50	1091.08	3026400.00	5.32	1875.89	1883.00
13	3	6	5506.00	17883.00	145.50	0	Spot (Block13, Row6, Column3)	10183.69	9364.50	5003.24	0.04	0.49	1577.00	1596.33	1577.00	152.47	0.01	0.10	100.00	100.00	0.00	7787.50	8606.69	5886174.00	56.32	3408.01	2976.00
13	4	6	5819.00	17891.00	172.65	0	Spot (Block13, Row6, Column4)	2353.34	2236.00	425.15	0.02	0.18	1667.00	1716.82	1667.00	299.58	0.01	0.17	82.00	48.00	0.00	569.00	686.34	1960332.00	2.12	1831.27	1819.00
13	5	6	6111.00	17887.00	146.80	0	Spot (Block13, Row6, Column5)	41969.99	44090.50	21080.04	0.02	0.50	1652.00	1744.42	1652.00	350.27	0.02	0.20	100.00	100.00	30.74	42438.50	40317.99	24846356.00	114.84	8637.13	7767.50
13	6	6	6409.00	17881.00	170.45	0	Spot (Block13, Row6, Column6)	1820.38	1815.00	143.82	0.00	0.08	1553.00	1581.14	1553.00	212.39	0.01	0.13	63.00	17.00	0.00	262.00	267.38	1472690.00	1.13	1692.76	1680.00
13	7	6	6711.00	17894.00	152.80	0	Spot (Block13, Row6, Column7)	3060.88	2902.00	794.35	0.02	0.26	1544.00	1568.94	1544.00	148.86	0.01	0.09	100.00	99.00	0.00	1358.00	1516.88	1965082.00	10.02	1912.91	1903.00
13	8	6	7021.00	17893.00	148.90	0	Spot (Block13, Row6, Column8)	3355.86	3230.00	1148.41	0.02	0.34	1676.00	1687.76	1676.00	186.09	0.00	0.11	91.00	88.00	0.00	1554.00	1679.86	2043717.00	8.96	2076.60	1997.00
13	1	7	4914.00	18183.00	160.95	0	Spot (Block13, Row7, Column1)	2634.66	2605.00	484.48	0.00	0.18	1572.00	1591.61	1572.00	170.65	0.01	0.11	99.00	94.00	0.00	1033.00	1062.66	1883779.00	6.11	1857.23	1872.00
13	2	7	5202.00	18178.00	236.80	0	Spot (Block13, Row7, Column2)	1739.45	1730.00	126.02	0.00	0.07	1556.00	1572.52	1556.00	144.96	0.00	0.09	60.00	19.00	0.00	174.00	183.45	2812693.00	1.15	1613.26	1595.50
13	3	7	5503.00	18166.00	243.60	0	Spot (Block13, Row7, Column3)	1710.53	1693.00	126.20	0.00	0.07	1571.00	1586.00	1571.00	145.68	0.00	0.09	40.00	14.00	0.00	122.00	139.53	2935263.00	0.85	1595.99	1585.00
13	4	7	5832.00	18215.00	257.35	0	Spot (Block13, Row7, Column4)	2035.73	2006.00	215.89	0.01	0.11	1686.00	1740.76	1686.00	282.53	0.01	0.16	61.00	15.00	0.00	320.00	349.73	3918783.00	1.04	1858.75	1856.00
13	5	7	6110.00	18188.00	147.00	-50	Spot (Block13, Row7, Column5)	1893.73	1884.00	125.14	0.00	0.07	1621.00	1722.76	1621.00	334.17	0.03	0.19	30.00	0.00	0.00	263.00	272.73	1113513.00	0.51	1786.67	1799.50
13	6	7	6406.00	18185.00	182.90	0	Spot (Block13, Row7, Column6)	3032.60	3020.50	583.45	0.00	0.19	1585.00	1644.27	1585.00	277.29	0.02	0.17	100.00	96.00	0.00	1435.50	1447.60	2838511.00	5.01	2102.62	2097.00
13	7	7	6699.00	18194.00	147.40	0	Spot (Block13, Row7, Column7)	6086.28	5733.00	2259.84	0.03	0.37	1574.00	1602.00	1574.00	185.81	0.01	0.12	100.00	100.00	0.00	4159.00	4512.28	3609163.00	24.13	2918.48	2502.50
13	8	7	7013.00	18192.00	176.10	0	Spot (Block13, Row7, Column8)	4462.93	4453.50	815.71	0.00	0.18	1680.00	1702.81	1680.00	200.19	0.01	0.12	100.00	100.00	0.00	2773.50	2782.93	3873826.00	13.79	2546.51	2515.50
13	1	8	4895.00	18475.00	140.50	0	Spot (Block13, Row8, Column1)	5233.63	3834.00	7069.80	0.14	1.35	1581.00	1596.90	1581.00	141.33	0.00	0.09	100.00	99.00	0.38	2253.00	3652.63	2784292.00	25.73	2601.40	2109.00
13	2	8	5193.00	18488.00	223.05	0	Spot (Block13, Row8, Column2)	1801.48	1781.00	168.22	0.00	0.09	1582.00	1601.80	1582.00	148.32	0.01	0.09	63.00	31.00	0.00	199.00	219.48	2567105.00	1.35	1695.96	1696.00
13	3	8	5499.00	18493.00	180.30	0	Spot (Block13, Row8, Column3)	2249.43	2199.00	413.23	0.01	0.18	1681.00	1733.27	1681.00	276.43	0.01	0.16	71.00	46.00	0.00	518.00	568.43	2051484.00	1.87	1806.13	1803.00
13	4	8	5809.00	18484.00	148.90	0	Spot (Block13, Row8, Column4)	18347.80	18108.00	7001.54	0.01	0.38	1639.00	1717.89	1639.00	286.68	0.02	0.17	100.00	100.00	0.00	16469.00	16708.80	11100421.00	58.01	5635.08	5264.50
13	5	8	6105.00	18493.00	215.75	0	Spot (Block13, Row8, Column5)	1810.26	1795.00	147.51	0.00	0.08	1602.00	1672.56	1602.00	306.15	0.02	0.18	23.00	0.00	0.00	193.00	208.26	2405836.00	0.45	1660.33	1645.00
13	6	8	6410.00	18487.00	204.10	0	Spot (Block13, Row8, Column6)	13181.75	8955.50	9154.69	0.17	0.69	1609.00	1709.49	1609.00	385.26	0.03	0.23	100.00	100.00	0.00	7346.50	11572.75	15554466.00	29.78	4389.12	4430.00
13	7	8	6708.00	18492.00	154.90	0	Spot (Block13, Row8, Column7)	2947.98	2845.50	723.38	0.02	0.25	1588.00	1632.93	1588.00	268.11	0.01	0.16	99.00	88.00	0.00	1257.50	1359.98	1945668.00	4.90	1905.29	1903.00
13	8	8	7009.00	18499.00	180.60	0	Spot (Block13, Row8, Column8)	2486.42	2438.50	431.13	0.01	0.17	1726.00	1767.31	1726.00	227.20	0.01	0.13	91.00	68.00	0.00	712.50	760.42	2272591.00	3.17	1884.74	1859.00
14	1	1	9421.00	16401.00	161.60	0	Spot (Block14, Row1, Column1)	61954.62	65535.00	7167.94	0.02	0.12	6987.00	7093.59	6987.00	1001.82	0.01	0.14	100.00	100.00	73.99	58548.00	54967.62	44545792.00	54.76	22385.88	20731.50
14	2	1	9717.00	16408.00	149.35	0	Spot (Block14, Row1, Column2)	43377.55	43084.00	16169.19	0.00	0.37	7036.00	7125.42	7036.00	974.07	0.01	0.14	100.00	100.00	14.87	36048.00	36341.55	26547144.00	37.22	15271.41	14346.50
14	3	1	10020.00	16405.00	151.50	0	Spot (Block14, Row1, Column3)	18607.60	17325.00	6602.75	0.03	0.35	7230.00	7317.15	7230.00	955.04	0.01	0.13	100.00	99.00	0.00	10095.00	11377.60	11666967.00	11.82	9921.00	9776.00
14	4	1	10314.00	16409.00	147.65	0	Spot (Block14, Row1, Column4)	40681.18	39648.00	15314.79	0.01	0.38	7522.00	7597.93	7522.00	981.27	0.00	0.13	100.00	100.00	7.23	32126.00	33159.18	24205344.00	33.71	14918.37	14157.50
14	5	1	10617.00	16410.00	151.10	0	Spot (Block14, Row1, Column5)	33826.86	31037.50	16829.60	0.04	0.50	7710.00	7769.17	7710.00	1005.20	0.00	0.13	100.00	100.00	3.98	23327.50	26116.86	21243296.00	25.92	13072.54	12713.50
14	6	1	10911.00	16412.00	147.65	0	Spot (Block14, Row1, Column6)	39354.40	38635.00	16176.42	0.01	0.41	7927.00	7978.43	7927.00	1046.60	0.00	0.13	100.00	100.00	8.88	30708.00	31427.40	23494628.00	29.98	15297.10	13824.00
14	7	1	11212.00	16414.00	153.35	0	Spot (Block14, Row1, Column7)	58221.79	65535.00	11568.20	0.05	0.20	8067.00	8167.60	8067.00	1118.75	0.01	0.14	100.00	100.00	65.06	57468.00	50154.79	37495148.00	44.74	21321.64	19655.00
14	8	1	11506.00	16419.00	168.85	0	Spot (Block14, Row1, Column8)	64214.05	65535.00	5385.75	0.01	0.08	8188.00	8310.41	8188.00	1184.84	0.01	0.14	100.00	100.00	91.27	57347.00	56026.05	50729616.00	47.18	26076.69	24588.00
14	1	2	9416.00	16709.00	222.50	0	Spot (Block14, Row2, Column1)	8085.21	8048.00	872.91	0.00	0.11	7022.00	7092.78	7022.00	917.62	0.00	0.13	52.00	21.00	0.00	1026.00	1063.21	11480999.00	1.08	7356.32	7333.00
14	2	2	9717.00	16707.00	139.60	0	Spot (Block14, Row2, Column2)	20838.55	20320.00	4891.42	0.01	0.23	7133.00	7194.29	7133.00	905.76	0.00	0.13	100.00	100.00	0.00	13187.00	13705.55	11086108.00	15.06	10895.90	11015.50
14	3	2	10021.00	16709.00	206.20	0	Spot (Block14, Row2, Column3)	9457.51	9227.50	1349.41	0.01	0.14	7326.00	7409.79	7326.00	987.67	0.00	0.13	80.00	47.00	0.00	1901.50	2131.51	11424676.00	2.07	7999.53	7991.00
14	4	2	10322.00	16714.00	176.05	0	Spot (Block14, Row2, Column4)	18188.56	18015.00	4498.68	0.00	0.25	7569.00	7671.94	7569.00	987.62	0.01	0.13	100.00	100.00	0.00	10446.00	10619.56	15787674.00	10.65	10524.13	10334.00
14	5	2	10617.00	16711.00	206.65	0	Spot (Block14, Row2, Column5)	13731.72	13566.00	2254.65	0.01	0.16	7727.00	7783.53	7727.00	1012.90	0.00	0.13	99.00	97.00	0.00	5839.00	6004.72	16642849.00	5.87	9860.73	9828.50
14	6	2	10913.00	16710.00	165.90	0	Spot (Block14, Row2, Column6)	14240.30	13816.00	3556.47	0.01	0.25	7950.00	8005.65	7950.00	1159.79	0.00	0.14	98.00	89.00	0.00	5866.00	6290.30	10908073.00	5.38	9365.59	9368.00
14	7	2	11218.00	16720.00	167.60	0	Spot (Block14, Row2, Column7)	14626.70	13874.50	3591.77	0.02	0.25	7964.00	8010.66	7964.00	985.55	0.00	0.12	99.00	96.00	0.00	5910.50	6662.70	11350322.00	6.71	9611.29	9759.00
14	8	2	11529.00	16707.00	217.45	0	Spot (Block14, Row2, Column8)	9171.78	9060.50	939.85	0.01	0.10	7991.50	8124.67	7991.50	1128.37	0.01	0.14	47.00	14.00	0.00	1069.00	1180.28	12418592.00	0.93	8498.70	8385.00
14	1	3	9418.00	17004.00	152.35	0	Spot (Block14, Row3, Column1)	35394.92	32980.50	16446.78	0.03	0.46	7168.00	7231.28	7168.00	892.81	0.00	0.12	100.00	100.00	5.16	25812.50	28226.92	22652784.00	31.54	12746.43	12384.00
14	2	3	9721.00	17007.00	162.05	0	Spot (Block14, Row3, Column2)	12628.50	12193.00	2667.69	0.02	0.21	7430.00	7516.48	7430.00	976.43	0.01	0.13	98.00	92.00	0.00	4763.00	5198.50	9130409.00	5.24	8875.26	8761.00
14	3	3	10006.00	17007.00	154.45	0	Spot (Block14, Row3, Column3)	59422.69	65535.00	10268.43	0.04	0.17	7664.00	7798.19	7664.00	1132.43	0.01	0.15	100.00	100.00	66.41	57871.00	51758.69	38743928.00	45.59	22086.44	19961.50
14	4	3	10317.00	17010.00	149.80	0	Spot (Block14, Row3, Column4)	46208.18	48975.00	17298.69	0.03	0.37	7795.00	7901.35	7795.00	1108.87	0.01	0.14	100.00	100.00	29.97	41180.00	38413.18	28372000.00	34.55	16564.10	15377.00
14	5	3	10614.00	17011.00	148.10	0	Spot (Block14, Row3, Column5)	51970.46	61429.00	15493.29	0.07	0.30	7980.50	8107.42	7980.50	1257.16	0.01	0.16	100.00	100.00	45.90	53448.50	43989.96	31026580.00	34.89	19129.12	17219.50
14	6	3	10918.00	17011.00	182.05	0	Spot (Block14, Row3, Column6)	40481.73	37020.00	17568.62	0.04	0.43	8106.50	8239.92	8106.50	1354.99	0.01	0.16	100.00	100.00	18.00	28913.50	32375.23	37567212.00	23.79	15860.09	15837.00
14	7	3	11222.00	17018.00	148.65	0	Spot (Block14, Row3, Column7)	29708.63	27829.00	12702.85	0.03	0.43	8003.00	8098.83	8003.00	1205.27	0.01	0.15	100.00	100.00	0.33	19826.00	21705.63	18033140.00	17.93	13223.40	12657.00
14	8	3	11517.00	17027.00	156.85	0	Spot (Block14, Row3, Column8)	35797.62	34584.00	13284.73	0.01	0.37	7918.00	8017.26	7918.00	1041.48	0.01	0.13	100.00	100.00	3.09	26666.00	27879.62	24342396.00	26.67	15039.60	13474.00
14	1	4	9415.00	17304.00	149.35	0	Spot (Block14, Row4, Column1)	40745.55	38721.00	17301.79	0.02	0.42	7120.00	7205.13	7120.00	935.12	0.01	0.13	100.00	100.00	14.29	31601.00	33625.55	24814128.00	35.87	14595.07	13329.00
14	2	4	9716.00	17306.00	196.10	0	Spot (Block14, Row4, Column2)	10116.12	9953.00	1372.82	0.01	0.14	7430.00	7505.99	7430.00	988.44	0.00	0.13	90.00	67.00	0.00	2523.00	2686.12	10996225.00	2.64	8395.12	8357.00
14	3	4	10015.00	17307.00	160.80	0	Spot (Block14, Row4, Column3)	64584.95	65535.00	4171.36	0.01	0.06	7643.00	7769.41	7643.00	1127.07	0.01	0.15	100.00	100.00	91.27	57892.00	56941.95	45855756.00	50.41	25586.21	22840.00
14	4	4	10308.00	17313.00	205.50	0	Spot (Block14, Row4, Column4)	9126.29	8984.00	1168.11	0.01	0.13	7685.00	7757.93	7685.00	1047.83	0.00	0.14	56.00	30.00	0.00	1299.00	1441.29	10960678.00	1.31	8316.58	8231.00
14	5	4	10599.00	17312.00	152.85	0	Spot (Block14, Row4, Column5)	23219.04	21531.00	8583.03	0.03	0.37	7778.50	7854.33	7778.50	1073.24	0.00	0.14	100.00	100.00	0.00	13752.50	15440.54	14860186.00	14.32	11423.80	11268.50
14	6	4	10913.00	17307.00	205.00	0	Spot (Block14, Row4, Column6)	13930.17	13794.00	2137.27	0.00	0.15	7902.00	7980.38	7902.00	1162.80	0.00	0.15	99.00	97.00	0.00	5892.00	6028.17	16590834.00	5.12	9723.93	9687.00
14	7	4	11206.00	17318.00	154.80	0	Spot (Block14, Row4, Column7)	22011.02	19381.00	9516.70	0.06	0.43	7910.00	8023.75	7910.00	1234.72	0.01	0.15	99.00	96.00	0.00	11471.00	14101.02	14483248.00	11.33	10808.76	10592.00
14	8	4	11518.00	17321.00	158.70	0	Spot (Block14, Row4, Column8)	12100.45	12005.50	1967.25	0.00	0.16	7832.00	7898.62	7832.00	953.08	0.00	0.12	97.00	87.00	0.00	4173.50	4268.45	8446112.00	4.41	9207.13	9217.00
14	1	5	9417.00	17606.00	147.70	0	Spot (Block14, Row5, Column1)	52711.07	64698.00	15417.60	0.09	0.29	7183.00	7319.01	7183.00	1114.59	0.01	0.15	100.00	100.00	49.17	57515.00	45528.07	31732292.00	40.73	17679.64	16517.00
14	2	5	9715.00	17604.00	153.70	0	Spot (Block14, Row5, Column2)	37353.34	35991.50	13552.35	0.02	0.36	7431.00	7568.99	7431.00	1191.57	0.01	0.16	100.00	100.00	2.74	28560.50	29922.34	24503808.00	25.00	14187.51	13252.00
14	3	5	10012.00	17609.00	154.15	0	Spot (Block14, Row5, Column3)	17866.86	17217.00	4592.93	0.02	0.26	7773.00	7912.64	7773.00	1341.06	0.01	0.17	100.00	99.00	0.00	9444.00	10093.86	11631323.00	7.42	10774.80	10838.00
14	4	5	10313.00	17609.00	146.50	0	Spot (Block14, Row5, Column4)	27229.60	26128.50	10925.68	0.02	0.40	7836.00	7964.57	7836.00	1299.99	0.01	0.16	100.00	99.00	0.00	18292.50	19393.60	15902084.00	14.82	13290.12	12698.00
14	5	5	10615.00	17609.00	161.40	0	Spot (Block14, Row5, Column5)	64457.71	65535.00	4447.61	0.01	0.07	7818.00	7906.83	7818.00	1132.20	0.00	0.14	100.00	100.00	92.38	57717.00	56639.71	46538924.00	49.95	24061.45	20502.50
14	6	5	10917.00	17616.00	162.60	0	Spot (Block14, Row5, Column6)	14526.66	13849.00	3534.91	0.02	0.24	7832.00	7949.36	7832.00	1255.96	0.01	0.16	99.00	90.00	0.00	6017.00	6694.66	10604461.00	5.24	9476.65	9563.00
14	7	5	11216.00	17618.00	194.50	0	Spot (Block14, Row5, Column7)	52333.65	65535.00	16028.99	0.10	0.31	7951.00	8173.97	7951.00	1518.09	0.01	0.19	100.00	100.00	50.09	57584.00	44382.65	55892876.00	29.09	20824.21	20768.00
14	8	5	11513.00	17617.00	149.15	0	Spot (Block14, Row5, Column8)	42408.10	41979.00	19974.85	0.00	0.47	7859.50	7988.88	7859.50	1244.80	0.01	0.16	100.00	99.00	29.51	34119.50	34548.60	25869080.00	27.65	15192.87	13820.50
14	1	6	9411.00	17908.00	180.85	0	Spot (Block14, Row6, Column1)	32258.50	27441.00	16017.92	0.07	0.50	7289.00	7527.67	7289.00	1449.49	0.01	0.19	100.00	100.00	2.39	20152.00	24969.50	29645584.00	17.06	13304.45	13049.00
14	2	6	9714.00	17905.00	202.45	0	Spot (Block14, Row6, Column2)	42016.59	40384.00	15962.05	0.02	0.38	7491.00	7778.99	7491.00	1571.84	0.02	0.20	100.00	100.00	14.74	32893.00	34525.59	49033512.00	21.78	17068.41	17061.00
14	3	6	10002.00	17904.00	148.35	0	Spot (Block14, Row6, Column3)	53977.74	65535.00	14805.61	0.08	0.27	7842.50	7985.19	7842.50	1420.26	0.01	0.18	100.00	100.00	50.50	57692.50	46135.24	32494840.00	32.38	19603.93	18277.00
14	4	6	10315.00	17907.00	152.65	0	Spot (Block14, Row6, Column4)	18999.89	17674.00	6365.51	0.03	0.34	7965.00	8084.91	7965.00	1307.90	0.01	0.16	100.00	96.00	0.00	9709.00	11034.89	12064932.00	8.35	10713.32	10484.50
14	5	6	10608.00	17911.00	157.80	0	Spot (Block14, Row6, Column5)	64744.11	65535.00	3663.78	0.01	0.06	7926.00	8008.63	7926.00	1133.69	0.00	0.14	100.00	100.00	93.32	57609.00	56818.11	44609120.00	50.04	26812.82	24189.00
14	6	6	10913.00	17909.00	186.20	0	Spot (Block14, Row6, Column6)	10341.57	10020.00	1761.07	0.01	0.17	7877.00	8013.75	7877.00	1236.21	0.01	0.15	76.00	43.00	0.00	2143.00	2464.57	10072693.00	1.88	8622.24	8600.50
14	7	6	11209.00	17913.00	152.70	0	Spot (Block14, Row6, Column7)	46666.55	50271.00	18119.11	0.03	0.39	7826.00	7982.45	7826.00	1271.74	0.01	0.16	100.00	100.00	34.58	42445.00	38840.55	29960124.00	30.42	15529.79	14534.00
14	8	6	11517.00	17918.00	151.20	0	Spot (Block14, Row6, Column8)	48377.30	55068.50	18350.25	0.06	0.38	7844.00	7912.32	7844.00	1009.15	0.00	0.13	100.00	100.00	43.61	47224.50	40533.30	30284396.00	40.10	17000.01	16170.50
14	1	7	9412.00	18205.00	183.45	0	Spot (Block14, Row7, Column1)	10539.32	10388.00	1709.22	0.01	0.16	7080.00	7172.41	7080.00	1040.62	0.01	0.15	94.00	76.00	0.00	3308.00	3459.32	9938578.00	3.24	8287.23	8281.50
14	2	7	9716.00	18204.00	198.90	0	Spot (Block14, Row7, Column2)	8704.35	8575.50	1130.49	0.01	0.13	7097.00	7238.63	7097.00	1197.44	0.01	0.17	58.00	24.00	0.00	1478.50	1607.35	9714055.00	1.22	7647.33	7603.00
14	3	7	10012.00	18202.00	205.50	0	Spot (Block14, Row7, Column3)	8778.43	8721.00	928.08	0.00	0.11	7279.00	7367.96	7279.00	965.51	0.01	0.13	69.00	32.00	0.00	1442.00	1499.43	10542897.00	1.46	8033.17	8040.00
14	4	7	10313.00	18210.00	198.05	0	Spot (Block14, Row7, Column4)	9067.48	8992.00	989.42	0.00	0.11	7514.50	7607.19	7514.50	983.88	0.01	0.13	66.00	35.00	0.00	1477.50	1552.98	10064904.00	1.48	8309.55	8072.50
14	5	7	10612.00	18211.00	177.60	0	Spot (Block14, Row7, Column5)	17212.83	16494.50	4553.48	0.02	0.26	7709.00	7881.22	7709.00	1380.64	0.01	0.18	99.00	97.00	0.00	8785.50	9503.83	15250571.00	6.76	10464.81	10584.00
14	6	7	10909.00	18213.00	188.40	0	Spot (Block14, Row7, Column6)	49724.20	54165.00	15981.35	0.04	0.32	7986.00	8253.11	7986.00	1675.17	0.01	0.20	100.00	100.00	33.87	46179.00	41738.20	49774260.00	24.76	18690.21	18610.50
14	7	7	11200.00	18219.00	151.75	0	Spot (Block14, Row7, Column7)	41840.41	43253.00	17038.91	0.01	0.41	7834.50	7962.71	7834.50	1262.23	0.01	0.16	100.00	100.00	13.43	35418.50	34005.91	26485076.00	26.84	15473.77	14080.00
14	8	7	11514.00	18222.00	197.25	0	Spot (Block14, Row7, Column8)	18224.93	18201.00	2918.24	0.00	0.16	7777.50	7836.57	7777.50	969.46	0.00	0.12	100.00	99.00	0.00	10423.50	10447.43	20065644.00	10.72	11171.48	10942.00
14	1	8	9399.00	18517.00	186.25	0	Spot (Block14, Row8, Column1)	10525.07	10134.00	2655.98	0.02	0.25	7252.00	7325.33	7252.00	888.34	0.00	0.12	87.00	68.00	0.00	2882.00	3273.07	10356670.00	3.60	8382.38	8312.00
14	2	8	9710.00	18505.00	185.20	0	Spot (Block14, Row8, Column2)	10549.50	10067.00	2149.68	0.02	0.20	7152.00	7220.92	7152.00	898.96	0.00	0.12	90.00	75.00	0.00	2915.00	3397.50	10201363.00	3.70	8199.05	8185.00
14	3	8	9998.00	18506.00	157.25	0	Spot (Block14, Row8, Column3)	17731.94	15099.00	7904.29	0.07	0.45	7236.00	7272.41	7236.00	909.13	0.00	0.13	95.00	91.00	0.00	7863.00	10495.94	12057716.00	11.51	9273.57	9214.50
14	4	8	10307.00	18507.00	151.75	0	Spot (Block14, Row8, Column4)	55305.54	65535.00	13562.61	0.07	0.25	7335.00	7404.27	7335.00	969.43	0.00	0.13	100.00	100.00	54.59	58200.00	47970.54	34953380.00	49.41	20495.51	19081.50
14	5	8	10607.00	18519.00	195.80	0	Spot (Block14, Row8, Column5)	8857.02	8772.00	1065.02	0.00	0.12	7488.00	7661.99	7488.00	1267.73	0.01	0.17	50.00	16.00	0.00	1284.00	1369.02	9609872.00	0.94	8022.97	7944.50
14	6	8	10910.00	18513.00	170.35	0	Spot (Block14, Row8, Column6)	48247.82	51373.00	17473.34	0.03	0.36	7757.00	8034.23	7757.00	1626.53	0.02	0.20	100.00	100.00	40.57	43616.00	40490.82	39129312.00	24.72	16582.63	16648.50
14	7	8	11208.00	18515.00	148.55	0	Spot (Block14, Row8, Column7)	23049.79	21913.50	8121.35	0.02	0.35	7823.00	7912.96	7823.00	1206.93	0.00	0.15	100.00	99.00	0.00	14090.50	15226.79	13875974.00	12.54	11541.80	11525.00
14	8	8	11491.00	18525.00	156.00	0	Spot (Block14, Row8, Column8)	11888.60	11624.00	2245.17	0.01	0.19	7903.00	7946.92	7903.00	1011.33	0.00	0.13	94.00	83.00	0.00	3721.00	3985.60	7905921.00	3.90	9003.34	9115.50
15	1	1	13923.00	16424.00	162.80	0	Spot (Block15, Row1, Column1)	60049.89	65535.00	9838.38	0.04	0.16	1644.00	1728.42	1644.00	398.01	0.02	0.23	100.00	100.00	68.21	63891.00	58405.89	44016988.00	146.53	14994.16	13585.00
15	2	1	14215.00	16432.00	154.35	0	Spot (Block15, Row1, Column2)	15753.24	15120.00	6271.06	0.02	0.40	1593.00	1673.16	1593.00	353.14	0.02	0.21	100.00	100.00	0.00	13527.00	14160.24	10255362.00	39.87	4683.78	4539.00
15	3	1	14525.00	16448.00	181.25	0	Spot (Block15, Row1, Column3)	1975.90	1883.00	283.41	0.02	0.14	1565.00	1599.16	1565.00	256.96	0.01	0.16	61.00	31.00	0.00	318.00	410.90	1815850.00	1.47	1718.92	1712.00
15	4	1	14814.00	16438.00	148.50	0	Spot (Block15, Row1, Column4)	13980.30	13832.00	5256.35	0.00	0.38	1569.00	1594.33	1569.00	240.00	0.01	0.15	100.00	100.00	0.00	12263.00	12411.30	8402161.00	51.61	4364.63	4342.00
15	5	1	15119.00	16434.00	164.50	0	Spot (Block15, Row1, Column5)	2627.60	2430.00	628.97	0.03	0.24	1540.00	1571.98	1540.00	178.48	0.01	0.11	100.00	98.00	0.00	890.00	1087.60	1978582.00	5.91	1849.22	1868.50
15	6	1	15410.00	16439.00	147.00	0	Spot (Block15, Row1, Column6)	8776.79	8241.00	3420.00	0.03	0.39	1527.00	1567.21	1527.00	185.47	0.01	0.12	100.00	100.00	0.00	6714.00	7249.79	5160754.00	38.87	3230.23	2799.00
15	7	1	15712.00	16439.00	150.20	0	Spot (Block15, Row1, Column7)	17375.24	16666.00	7357.01	0.02	0.42	1555.00	1615.93	1555.00	374.76	0.02	0.23	100.00	100.00	0.00	15111.00	15820.24	10790023.00	42.05	5190.18	4368.50
15	8	1	16009.00	16443.00	168.30	0	Spot (Block15, Row1, Column8)	63275.17	65535.00	7299.31	0.02	0.12	1618.00	1724.33	1618.00	510.77	0.03	0.30	100.00	100.00	89.03	63917.00	61657.17	49608232.00	120.51	16464.07	14112.00
15	1	2	13921.00	16721.00	235.45	0	Spot (Block15, Row2, Column1)	1811.25	1798.00	200.28	0.00	0.11	1596.00	1650.15	1596.00	297.00	0.01	0.18	33.00	3.00	0.00	202.00	215.25	2892560.00	0.54	1703.31	1672.00
15	2	2	14213.00	16730.00	142.70	0	Spot (Block15, Row2, Column2)	2151.03	2115.00	217.79	0.01	0.10	1585.00	1615.12	1585.00	189.46	0.01	0.12	98.00	84.00	0.00	530.00	566.03	1187369.00	2.83	1826.78	1817.00
15	3	2	14531.00	16735.00	173.95	0	Spot (Block15, Row2, Column3)	1951.70	1931.00	219.21	0.00	0.11	1577.00	1588.70	1577.00	146.88	0.00	0.09	79.00	60.00	0.00	354.00	374.70	1647238.00	2.47	1725.37	1706.00
15	4	2	14824.00	16738.00	175.45	0	Spot (Block15, Row2, Column4)	2002.26	1989.00	210.18	0.00	0.10	1582.00	1598.95	1582.00	171.90	0.00	0.11	89.00	61.00	0.00	407.00	420.26	1731958.00	2.35	1751.55	1681.00
15	5	2	15124.00	16734.00	185.75	0	Spot (Block15, Row2, Column5)	3730.05	3567.00	923.53	0.02	0.25	1524.00	1561.23	1524.00	152.96	0.01	0.10	100.00	100.00	0.00	2043.00	2206.05	3606962.00	14.18	2277.61	2241.50
15	6	2	15412.00	16727.00	182.20	0	Spot (Block15, Row2, Column6)	1997.01	1937.00	311.04	0.01	0.16	1524.00	1596.32	1524.00	263.87	0.02	0.17	75.00	37.00	0.00	413.00	473.01	1861210.00	1.52	1791.27	1735.50
15	7	2	15721.00	16728.00	183.60	0	Spot (Block15, Row2, Column7)	1837.69	1813.00	183.65	0.01	0.10	1492.00	1526.39	1492.00	173.20	0.01	0.11	83.00	46.00	0.00	321.00	345.69	1749482.00	1.80	1655.78	1654.50
15	8	2	16055.00	16742.00	240.50	0	Spot (Block15, Row2, Column8)	1755.60	1723.00	196.49	0.01	0.11	1574.00	1626.68	1574.00	345.47	0.01	0.21	18.00	1.00	0.00	149.00	181.60	2928336.00	0.37	1615.97	1585.00
15	1	3	13922.00	17030.00	165.30	0	Spot (Block15, Row3, Column1)	2867.41	2736.00	651.47	0.02	0.23	1595.00	1620.05	1595.00	192.98	0.01	0.12	99.00	96.00	0.00	1141.00	1272.41	2173498.00	6.46	1959.27	1947.00
15	2	3	14217.00	17032.00	186.35	0	Spot (Block15, Row3, Column2)	2081.46	2047.50	287.63	0.01	0.14	1620.00	1662.46	1620.00	206.78	0.01	0.12	79.00	51.00	0.00	427.50	461.46	2027338.00	2.03	1769.89	1782.50
15	3	3	14515.00	17027.00	153.10	0	Spot (Block15, Row3, Column3)	4424.97	3906.00	3184.01	0.05	0.72	1599.00	1649.03	1599.00	239.15	0.01	0.15	100.00	99.00	0.00	2307.00	2825.97	2836404.00	11.61	2450.34	2230.00
15	4	3	14819.00	17036.00	150.55	0	Spot (Block15, Row3, Column4)	14037.48	13401.50	6001.16	0.02	0.43	1579.00	1602.87	1579.00	180.78	0.01	0.11	100.00	100.00	0.00	11822.50	12458.48	8731310.00	68.78	4318.10	4177.00
15	5	3	15107.00	17042.00	164.25	0	Spot (Block15, Row3, Column5)	3002.23	2778.00	1284.32	0.03	0.43	1579.00	1627.69	1579.00	270.98	0.01	0.17	95.00	82.00	0.00	1199.00	1423.23	2206642.00	5.07	1972.25	1927.00
15	6	3	15416.00	17034.00	205.45	0	Spot (Block15, Row3, Column6)	13888.78	11643.00	6922.03	0.08	0.50	1597.00	1679.43	1597.00	353.10	0.02	0.21	100.00	100.00	0.00	10046.00	12291.78	16666534.00	34.58	4928.45	4874.00
15	7	3	15714.00	17044.00	168.65	0	Spot (Block15, Row3, Column7)	2215.54	2152.00	351.40	0.01	0.16	1500.00	1561.76	1500.00	264.87	0.02	0.17	93.00	68.00	0.00	652.00	715.54	1756927.00	2.47	1729.61	1734.00
15	8	3	16020.00	17045.00	159.20	0	Spot (Block15, Row3, Column8)	7201.50	6834.00	2285.23	0.02	0.32	1551.00	1576.92	1551.00	181.93	0.01	0.12	100.00	100.00	0.00	5283.00	5650.50	5005043.00	30.92	3175.09	3019.00
15	1	4	13915.00	17325.00	148.90	0	Spot (Block15, Row4, Column1)	13849.91	13178.00	5868.09	0.02	0.42	1593.00	1631.76	1593.00	232.03	0.01	0.14	100.00	100.00	0.00	11585.00	12256.91	8351493.00	52.66	4596.23	4075.00
15	2	4	14218.00	17330.00	180.70	0	Spot (Block15, Row4, Column2)	3899.59	3752.00	1060.33	0.02	0.27	1616.00	1680.03	1616.00	269.32	0.02	0.16	100.00	99.00	0.00	2136.00	2283.59	3575922.00	8.24	2390.53	2380.00
15	3	4	14515.00	17332.00	151.25	0	Spot (Block15, Row4, Column3)	43790.24	43921.50	17455.68	0.00	0.40	1593.00	1664.05	1593.00	305.27	0.02	0.18	100.00	100.00	22.54	42328.50	42197.24	27587992.00	138.00	9716.78	8557.00
15	4	4	14809.00	17346.00	199.70	0	Spot (Block15, Row4, Column4)	1853.37	1794.00	205.88	0.01	0.11	1574.00	1612.86	1574.00	255.17	0.01	0.16	44.00	16.00	0.00	220.00	279.37	2096158.00	0.94	1650.47	1602.50
15	5	4	15092.00	17338.00	198.05	0	Spot (Block15, Row4, Column5)	2127.30	1939.50	641.17	0.04	0.30	1582.00	1602.89	1582.00	231.14	0.01	0.14	69.00	41.00	0.00	357.50	545.30	2365557.00	2.27	1744.21	1732.00
15	6	4	15419.00	17333.00	191.90	0	Spot (Block15, Row4, Column6)	3857.69	3709.00	810.26	0.02	0.21	1552.00	1592.63	1552.00	265.29	0.01	0.17	100.00	100.00	0.00	2157.00	2305.69	4012001.00	8.54	2257.18	2222.00
15	7	4	15719.00	17341.00	173.60	0	Spot (Block15, Row4, Column7)	2388.52	2259.00	500.67	0.02	0.21	1503.00	1523.66	1503.00	133.05	0.01	0.09	99.00	95.00	0.00	756.00	885.52	2006353.00	6.50	1772.91	1771.00
15	8	4	16023.00	17345.00	203.10	0	Spot (Block15, Row4, Column8)	1877.79	1811.00	277.44	0.02	0.15	1552.00	1564.63	1552.00	149.95	0.00	0.10	68.00	45.00	0.00	259.00	325.79	2197015.00	2.09	1622.37	1629.00
15	1	5	13919.00	17631.00	146.45	0	Spot (Block15, Row5, Column1)	22822.69	21370.00	9186.73	0.03	0.40	1599.00	1664.75	1599.00	279.77	0.02	0.17	100.00	100.00	0.00	19771.00	21223.69	13259980.00	75.63	6277.35	5656.50
15	2	5	14216.00	17631.00	156.70	0	Spot (Block15, Row5, Column2)	8922.67	8768.00	2654.44	0.01	0.30	1585.00	1637.30	1585.00	231.23	0.01	0.14	100.00	100.00	0.00	7183.00	7337.67	6022802.00	31.51	3362.37	3328.50
15	3	5	14516.00	17633.00	161.85	0	Spot (Block15, Row5, Column3)	8986.63	8271.00	3534.86	0.04	0.39	1573.00	1634.26	1573.00	274.93	0.02	0.17	100.00	100.00	0.00	6698.00	7413.63	6488350.00	26.74	3286.07	3289.00
15	4	5	14813.00	17635.00	148.55	0	Spot (Block15, Row5, Column4)	5409.43	5285.50	1661.16	0.01	0.31	1599.00	1657.87	1599.00	263.22	0.02	0.16	100.00	100.00	0.00	3686.50	3810.43	3256474.00	14.25	2652.40	2501.00
15	5	5	15116.00	17633.00	147.70	0	Spot (Block15, Row5, Column5)	42322.88	41754.00	18503.54	0.01	0.44	1609.00	1673.08	1609.00	322.02	0.02	0.19	100.00	100.00	21.78	40145.00	40713.88	25266888.00	126.23	9651.72	8444.00
15	6	5	15420.00	17635.00	156.95	0	Spot (Block15, Row5, Column6)	1926.88	1934.00	183.01	0.00	0.09	1543.00	1575.51	1543.00	224.93	0.01	0.14	78.00	44.00	0.00	391.00	383.88	1300646.00	1.56	1692.38	1660.50
15	7	5	15718.00	17645.00	163.10	0	Spot (Block15, Row5, Column7)	2687.48	2678.50	414.98	0.00	0.15	1514.00	1546.77	1514.00	139.01	0.01	0.09	100.00	100.00	0.00	1164.50	1173.48	1983359.00	8.21	1905.91	1903.00
15	8	5	16017.00	17642.00	150.65	0	Spot (Block15, Row5, Column8)	3794.85	3632.50	1076.61	0.02	0.28	1550.00	1567.43	1550.00	147.17	0.00	0.09	100.00	100.00	0.00	2082.50	2244.85	2352807.00	15.14	2095.70	2046.50
15	1	6	13913.00	17931.00	206.35	0	Spot (Block15, Row6, Column1)	12650.73	10419.00	6479.30	0.08	0.51	1632.00	1729.21	1632.00	346.89	0.03	0.20	100.00	100.00	0.00	8787.00	11018.73	15307387.00	31.48	4643.12	4578.00
15	2	6	14205.00	17929.00	208.10	0	Spot (Block15, Row6, Column2)	2212.37	2178.00	315.35	0.01	0.14	1576.00	1635.15	1576.00	271.03	0.02	0.17	89.00	57.00	0.00	602.00	636.37	2719000.00	2.13	1810.66	1762.50
15	3	6	14506.00	17930.00	148.35	0	Spot (Block15, Row6, Column3)	15929.71	15494.00	7220.78	0.01	0.45	1538.00	1590.81	1538.00	216.16	0.01	0.14	100.00	100.00	0.00	13956.00	14391.71	9573758.00	66.34	4596.40	4129.50
15	4	6	14816.00	17935.00	162.60	0	Spot (Block15, Row6, Column4)	2407.41	2356.00	348.21	0.01	0.14	1572.00	1614.30	1572.00	239.17	0.01	0.15	99.00	84.00	0.00	784.00	835.41	1757406.00	3.32	1858.87	1837.00
15	5	6	15111.00	17935.00	146.25	0	Spot (Block15, Row6, Column5)	41790.77	41672.00	17628.20	0.00	0.42	1578.00	1635.21	1578.00	302.24	0.02	0.18	100.00	100.00	14.92	40094.00	40212.77	24364108.00	132.86	9568.64	8678.50
15	6	6	15409.00	17936.00	189.15	0	Spot (Block15, Row6, Column6)	1842.35	1814.50	202.81	0.01	0.11	1522.00	1563.41	1522.00	194.43	0.01	0.12	69.00	32.00	0.00	292.50	320.35	1860777.00	1.43	1652.85	1661.00
15	7	6	15711.00	17944.00	157.45	0	Spot (Block15, Row6, Column7)	3044.18	3016.00	636.23	0.00	0.21	1525.00	1560.01	1525.00	160.25	0.01	0.10	100.00	100.00	0.00	1491.00	1519.18	2085264.00	9.26	1997.28	1943.00
15	8	6	16019.00	17945.00	162.05	0	Spot (Block15, Row6, Column8)	3057.83	2853.50	826.00	0.03	0.27	1567.00	1594.66	1567.00	201.18	0.01	0.13	100.00	98.00	0.00	1286.50	1490.83	2232214.00	7.27	1949.19	1946.50
15	1	7	13914.00	18228.00	171.20	0	Spot (Block15, Row7, Column1)	4933.07	4730.50	1531.66	0.02	0.31	1599.00	1663.58	1599.00	284.95	0.02	0.17	100.00	100.00	0.00	3131.50	3334.07	4035248.00	11.47	2486.40	2481.00
15	2	7	14219.00	18230.00	188.90	0	Spot (Block15, Row7, Column2)	1867.28	1842.50	224.85	0.01	0.12	1519.00	1556.43	1519.00	189.10	0.01	0.12	76.00	37.00	0.00	323.50	348.28	1874746.00	1.64	1621.13	1620.00
15	3	7	14503.00	18231.00	210.15	0	Spot (Block15, Row7, Column3)	1723.43	1683.00	168.88	0.01	0.10	1495.00	1523.93	1495.00	166.41	0.01	0.11	60.00	24.00	0.00	188.00	228.43	2171525.00	1.20	1599.38	1581.50
15	4	7	14819.00	18232.00	180.30	0	Spot (Block15, Row7, Column4)	1834.88	1781.00	204.90	0.01	0.11	1498.00	1527.11	1498.00	163.15	0.01	0.11	80.00	42.00	0.00	283.00	336.88	1671574.00	1.89	1670.38	1665.00
15	5	7	15112.00	18234.00	203.80	0	Spot (Block15, Row7, Column5)	1906.75	1846.00	235.43	0.01	0.12	1506.00	1552.45	1506.00	206.11	0.01	0.13	75.00	40.00	0.00	340.00	400.75	2251876.00	1.72	1637.27	1606.50
15	6	7	15410.00	18244.00	211.65	0	Spot (Block15, Row7, Column6)	2213.58	2177.00	352.64	0.01	0.16	1557.00	1629.09	1557.00	360.68	0.02	0.22	78.00	40.00	0.00	620.00	656.58	2831166.00	1.62	1763.18	1695.00
15	7	7	15704.00	18242.00	153.25	0	Spot (Block15, Row7, Column7)	9072.04	8676.00	3791.94	0.02	0.42	1562.00	1585.25	1562.00	203.54	0.01	0.13	100.00	100.00	0.00	7114.00	7510.04	5824250.00	36.78	3406.77	2894.50
15	8	7	16013.00	18252.00	196.00	0	Spot (Block15, Row7, Column8)	9854.60	8151.00	5328.66	0.08	0.54	1604.00	1638.17	1604.00	213.94	0.01	0.13	100.00	100.00	0.00	6547.00	8250.60	10731662.00	38.41	3676.46	3124.50
15	1	8	13903.00	18531.00	147.30	0	Spot (Block15, Row8, Column1)	4801.73	4451.00	1934.44	0.03	0.40	1612.00	1659.50	1612.00	222.67	0.01	0.13	100.00	100.00	0.00	2839.00	3189.73	2847424.00	14.11	2490.57	2401.00
15	2	8	14208.00	18524.00	206.85	0	Spot (Block15, Row8, Column2)	1845.16	1812.00	243.33	0.01	0.13	1568.00	1593.27	1568.00	198.60	0.01	0.12	58.00	29.00	0.00	244.00	277.16	2245556.00	1.27	1670.59	1626.00
15	3	8	14495.00	18536.00	159.50	0	Spot (Block15, Row8, Column3)	2797.55	2653.00	1148.88	0.02	0.41	1511.00	1563.90	1511.00	193.56	0.01	0.12	99.00	93.00	0.00	1142.00	1286.55	1966681.00	6.37	1895.67	1879.50
15	4	8	14810.00	18535.00	154.20	0	Spot (Block15, Row8, Column4)	13106.61	12490.00	4976.44	0.02	0.38	1517.00	1564.27	1517.00	200.12	0.01	0.13	100.00	100.00	0.00	10973.00	11589.61	8663471.00	57.68	4113.20	3904.50
15	5	8	15097.00	18542.00	165.25	0	Spot (Block15, Row8, Column5)	1722.12	1677.00	167.34	0.01	0.10	1574.00	1634.86	1574.00	321.69	0.02	0.20	19.00	0.00	0.00	103.00	148.12	1301920.00	0.27	1653.67	1609.50
15	6	8	15413.00	18533.00	196.50	0	Spot (Block15, Row8, Column6)	19880.79	16050.50	12388.19	0.09	0.62	1599.00	1726.68	1599.00	460.46	0.03	0.27	100.00	100.00	0.00	14451.50	18281.79	21670042.00	39.43	5604.52	5547.00
15	7	8	15704.00	18536.00	152.90	0	Spot (Block15, Row8, Column7)	3504.72	3421.00	885.60	0.01	0.25	1598.00	1662.77	1598.00	343.37	0.02	0.21	100.00	98.00	0.00	1823.00	1906.72	2257042.00	5.36	2118.63	2062.00
15	8	8	15996.00	18540.00	149.75	0	Spot (Block15, Row8, Column8)	3624.16	3695.00	706.81	0.01	0.20	1692.00	1714.26	1692.00	228.14	0.01	0.13	100.00	99.00	0.00	2003.00	1932.16	2225236.00	8.37	2196.62	2169.00
16	1	1	18424.00	16448.00	165.20	0	Spot (Block16, Row1, Column1)	57897.85	65535.00	11967.78	0.05	0.21	1139.00	1200.42	1139.00	328.50	0.02	0.27	100.00	100.00	61.26	64396.00	56758.85	43944884.00	172.60	12634.91	11764.00
16	2	1	18715.00	16455.00	150.65	0	Spot (Block16, Row1, Column2)	4118.32	4245.00	1198.62	0.01	0.29	1144.00	1186.47	1144.00	239.74	0.02	0.20	100.00	100.00	0.00	3101.00	2974.32	2549241.00	12.23	1913.25	1864.00
16	3	1	19021.00	16456.00	155.60	0	Spot (Block16, Row1, Column3)	2716.44	2589.50	911.29	0.02	0.34	1122.00	1133.59	1122.00	84.86	0.00	0.07	100.00	100.00	0.00	1467.50	1594.44	1809151.00	18.65	1549.51	1537.00
16	4	1	19314.00	16461.00	153.55	0	Spot (Block16, Row1, Column4)	3458.60	3401.00	1014.57	0.01	0.29	1123.00	1136.56	1123.00	96.74	0.01	0.09	100.00	100.00	0.00	2278.00	2335.60	2251546.00	24.00	1696.66	1655.00
16	5	1	19621.00	16461.00	154.40	0	Spot (Block16, Row1, Column5)	8965.82	8052.00	5358.47	0.05	0.60	1133.00	1149.36	1133.00	99.35	0.01	0.09	100.00	100.00	0.00	6919.00	7832.82	5872613.00	78.67	2659.25	2481.00
16	6	1	19913.00	16464.00	153.30	0	Spot (Block16, Row1, Column6)	8666.58	8158.00	3992.21	0.03	0.46	1146.00	1168.93	1146.00	118.30	0.01	0.10	100.00	100.00	0.00	7012.00	7520.58	5607280.00	63.38	2662.18	2532.00
16	7	1	20212.00	16463.00	154.75	0	Spot (Block16, Row1, Column7)	17870.70	16594.50	9987.54	0.03	0.56	1150.00	1212.03	1150.00	334.76	0.02	0.28	100.00	100.00	0.00	15444.50	16720.70	11723176.00	49.76	4527.49	4407.00
16	8	1	20507.00	16466.00	168.70	0	Spot (Block16, Row1, Column8)	62876.52	65535.00	8538.42	0.02	0.14	1257.00	1372.67	1257.00	489.77	0.04	0.36	100.00	100.00	87.95	64278.00	61619.52	50113092.00	125.58	15362.50	13460.00
16	1	2	18398.00	16778.00	206.75	0	Spot (Block16, Row2, Column1)	1232.70	1218.00	183.22	0.01	0.15	1114.00	1141.90	1114.00	195.58	0.01	0.17	8.00	1.00	0.00	104.00	118.70	1498960.00	0.46	1150.49	1148.50
16	2	2	18721.00	16757.00	139.00	0	Spot (Block16, Row2, Column2)	3110.25	3020.50	515.09	0.01	0.17	1137.00	1147.16	1137.00	79.49	0.00	0.07	100.00	100.00	0.00	1883.50	1973.25	1635994.00	24.70	1753.62	1735.50
16	3	2	19026.00	16762.00	179.00	0	Spot (Block16, Row2, Column3)	1393.46	1399.00	114.56	0.00	0.08	1130.00	1141.75	1130.00	80.40	0.00	0.07	96.00	75.00	0.00	269.00	263.46	1256902.00	3.13	1221.16	1215.50
16	4	2	19326.00	16758.00	171.35	0	Spot (Block16, Row2, Column4)	2732.70	2781.00	560.79	0.01	0.21	1121.00	1141.11	1121.00	104.93	0.01	0.09	100.00	100.00	0.00	1660.00	1611.70	2232612.00	15.17	1605.33	1591.00
16	5	2	19624.00	16756.00	194.50	0	Spot (Block16, Row2, Column5)	2608.83	2605.50	435.65	0.00	0.17	1130.00	1148.35	1130.00	95.75	0.01	0.08	100.00	100.00	0.00	1475.50	1478.83	2796666.00	15.25	1574.94	1520.50
16	6	2	19913.00	16758.00	157.80	0	Spot (Block16, Row2, Column6)	2148.89	2127.00	407.79	0.00	0.19	1152.00	1207.16	1152.00	233.38	0.02	0.19	100.00	87.00	0.00	975.00	996.89	1476286.00	4.04	1409.75	1392.50
16	7	2	20217.00	16765.00	155.25	0	Spot (Block16, Row2, Column7)	2176.82	2141.50	467.15	0.01	0.21	1153.00	1177.26	1153.00	136.49	0.01	0.12	100.00	98.00	0.00	988.50	1023.82	1436701.00	7.32	1488.62	1447.00
16	8	2	20556.00	16772.00	176.75	0	Spot (Block16, Row2, Column8)	1297.17	1294.00	79.73	0.00	0.06	1204.00	1251.97	1204.00	310.06	0.02	0.25	0.00	0.00	0.00	90.00	93.17	1135025.00	0.15	1217.77	1206.00
16	1	3	18420.00	17053.00	156.55	0	Spot (Block16, Row3, Column1)	6174.07	6058.00	2947.07	0.01	0.48	1116.00	1127.99	1116.00	88.43	0.00	0.08	100.00	100.00	0.00	4942.00	5058.07	4167498.00	57.06	2186.96	2166.00
16	2	3	18712.00	17044.00	177.50	0	Spot (Block16, Row3, Column2)	1524.28	1486.00	445.23	0.01	0.29	1152.00	1179.98	1152.00	151.25	0.01	0.13	81.00	53.00	0.00	334.00	372.28	1350516.00	2.28	1264.70	1257.00
16	3	3	19009.00	17051.00	153.75	0	Spot (Block16, Row3, Column3)	4002.85	3787.00	1514.20	0.02	0.38	1140.00	1163.88	1140.00	141.98	0.01	0.12	100.00	100.00	0.00	2647.00	2862.85	2605858.00	20.00	1777.43	1724.00
16	4	3	19320.00	17058.00	152.15	0	Spot (Block16, Row3, Column4)	7313.47	7052.00	3208.49	0.02	0.44	1140.00	1161.23	1140.00	102.74	0.01	0.09	100.00	100.00	0.00	5912.00	6173.47	4644055.00	59.88	2532.57	2359.00
16	5	3	19621.00	17052.00	155.30	0	Spot (Block16, Row3, Column5)	2603.93	2525.50	860.66	0.01	0.33	1152.00	1202.41	1152.00	199.38	0.02	0.17	99.00	96.00	0.00	1373.50	1451.93	1723801.00	7.03	1552.28	1476.00
16	6	3	19923.00	17062.00	214.05	0	Spot (Block16, Row3, Column6)	14324.82	12121.00	6720.95	0.07	0.47	1196.00	1306.51	1196.00	316.88	0.04	0.24	100.00	100.00	0.00	10925.00	13128.82	18679564.00	41.08	4621.76	4511.00
16	7	3	20224.00	17066.00	151.65	0	Spot (Block16, Row3, Column7)	4277.41	3996.00	1726.07	0.03	0.40	1177.00	1240.50	1177.00	248.88	0.02	0.20	100.00	100.00	0.00	2819.00	3100.41	2699045.00	12.20	1912.68	1787.00
16	8	3	20521.00	17073.00	152.75	0	Spot (Block16, Row3, Column8)	4931.02	4631.00	1753.76	0.03	0.36	1181.00	1191.78	1181.00	96.99	0.00	0.08	100.00	100.00	0.00	3450.00	3750.02	3136130.00	38.55	2213.62	2061.00
16	1	4	18419.00	17350.00	152.10	0	Spot (Block16, Row4, Column1)	6842.30	6440.00	2911.86	0.03	0.43	1119.00	1154.99	1119.00	166.01	0.01	0.14	100.00	100.00	0.00	5321.00	5723.30	4338021.00	34.26	2424.11	2145.00
16	2	4	18719.00	17353.00	172.90	0	Spot (Block16, Row4, Column2)	10113.16	9717.00	4176.83	0.02	0.41	1148.00	1212.08	1148.00	243.11	0.02	0.20	100.00	100.00	0.00	8569.00	8965.16	8444487.00	36.61	3059.03	3081.00
16	3	4	19020.00	17358.00	152.80	0	Spot (Block16, Row4, Column3)	31003.90	30013.00	14000.20	0.01	0.45	1155.00	1235.63	1155.00	306.75	0.03	0.25	100.00	100.00	0.16	28858.00	29848.90	19904504.00	97.04	6606.51	5618.50
16	4	4	19300.00	17348.00	184.50	0	Spot (Block16, Row4, Column4)	1322.05	1308.00	95.92	0.00	0.07	1146.00	1177.92	1146.00	164.05	0.01	0.14	48.00	6.00	0.00	162.00	176.05	1266521.00	0.88	1210.54	1212.00
16	5	4	19604.00	17348.00	113.25	0	Spot (Block16, Row4, Column5)	3117.94	2180.50	3011.39	0.16	0.97	1149.00	1190.33	1149.00	196.59	0.02	0.17	100.00	100.00	0.00	1031.50	1968.94	1041391.00	9.80	2018.06	1883.00
16	6	4	19918.00	17361.00	196.75	0	Spot (Block16, Row4, Column6)	4069.93	4076.00	855.35	0.00	0.21	1187.50	1256.42	1187.50	264.58	0.02	0.21	100.00	100.00	0.00	2888.50	2882.43	4456577.00	10.63	1980.36	1951.00
16	7	4	20207.00	17363.00	152.80	0	Spot (Block16, Row4, Column7)	4816.64	4479.00	2317.08	0.03	0.48	1171.00	1216.00	1171.00	205.13	0.02	0.17	100.00	100.00	0.00	3308.00	3645.64	3077830.00	17.55	1974.57	1838.00
16	8	4	20523.00	17369.00	159.10	0	Spot (Block16, Row4, Column8)	2465.74	2396.00	647.79	0.01	0.26	1164.00	1174.64	1164.00	89.02	0.00	0.08	100.00	100.00	0.00	1232.00	1301.74	1723553.00	14.50	1487.24	1456.50
16	1	5	18420.00	17654.00	148.95	0	Spot (Block16, Row5, Column1)	7587.09	6956.00	2963.84	0.04	0.39	1137.00	1188.29	1137.00	220.74	0.02	0.19	100.00	100.00	0.00	5819.00	6450.09	4590190.00	28.99	2730.02	2511.00
16	2	5	18719.00	17653.00	155.35	0	Spot (Block16, Row5, Column2)	4939.83	4996.50	1492.66	0.00	0.30	1146.00	1220.58	1146.00	268.63	0.03	0.22	100.00	100.00	0.00	3850.50	3793.83	3270165.00	13.85	2045.29	1986.00
16	3	5	19018.00	17659.00	160.90	0	Spot (Block16, Row5, Column3)	28235.46	26116.50	14271.76	0.03	0.51	1173.00	1265.67	1173.00	343.40	0.03	0.27	100.00	100.00	0.14	24943.50	27062.46	20160120.00	78.54	5732.53	5185.00
16	4	5	19314.00	17659.00	152.90	0	Spot (Block16, Row5, Column4)	3674.79	3474.00	1233.22	0.02	0.34	1180.00	1235.04	1180.00	271.16	0.02	0.22	100.00	100.00	0.00	2294.00	2494.79	2377592.00	9.00	1771.68	1723.00
16	5	5	19616.00	17656.00	151.80	0	Spot (Block16, Row5, Column5)	45948.79	49932.00	18438.57	0.04	0.40	1174.00	1240.09	1174.00	271.75	0.02	0.22	100.00	100.00	31.00	48758.00	44774.79	28901972.00	164.52	10260.56	8963.00
16	6	5	19918.00	17661.00	155.60	0	Spot (Block16, Row5, Column6)	2335.19	2276.00	499.88	0.01	0.21	1245.00	1309.32	1245.00	272.68	0.02	0.21	97.00	84.00	0.00	1031.00	1090.19	1557575.00	3.76	1545.21	1525.00
16	7	5	20218.00	17667.00	188.90	0	Spot (Block16, Row5, Column7)	5225.01	5103.00	1723.05	0.01	0.33	1218.00	1285.81	1218.00	241.90	0.02	0.19	100.00	100.00	0.00	3885.00	4007.01	5256363.00	16.28	2469.47	2487.50
16	8	5	20519.00	17665.00	153.30	0	Spot (Block16, Row5, Column8)	11786.93	10368.50	7013.25	0.06	0.60	1201.00	1217.99	1201.00	123.05	0.01	0.10	100.00	100.00	0.00	9167.50	10585.93	7637930.00	85.89	3010.25	2788.50
16	1	6	18411.00	17957.00	212.70	0	Spot (Block16, Row6, Column1)	13362.34	11187.50	6909.58	0.08	0.52	1165.00	1289.16	1165.00	354.85	0.04	0.28	100.00	100.00	0.00	10022.50	12197.34	17183966.00	34.02	4398.15	4286.00
16	2	6	18709.00	17951.00	207.55	0	Spot (Block16, Row6, Column2)	3710.92	3594.00	1056.40	0.01	0.28	1162.00	1235.71	1162.00	244.26	0.03	0.20	100.00	99.00	0.00	2432.00	2548.92	4553302.00	10.13	1919.68	1832.50
16	3	6	19004.00	17952.00	151.50	0	Spot (Block16, Row6, Column3)	17719.67	16434.00	9222.10	0.03	0.52	1153.00	1218.41	1153.00	256.58	0.02	0.21	100.00	100.00	0.00	15281.00	16566.67	11181113.00	64.31	4218.33	3757.00
16	4	6	19320.00	17954.00	161.00	0	Spot (Block16, Row6, Column4)	2006.97	1939.00	378.25	0.01	0.19	1160.00	1187.37	1160.00	157.24	0.01	0.13	100.00	95.00	0.00	779.00	846.97	1434983.00	5.21	1410.39	1389.00
16	5	6	19615.00	17960.00	153.35	0	Spot (Block16, Row6, Column5)	41773.46	42340.00	20408.28	0.01	0.49	1169.00	1223.83	1169.00	242.73	0.02	0.20	100.00	100.00	27.04	41171.00	40604.46	27194680.00	167.05	7700.64	6940.50
16	6	6	19911.00	17944.00	178.90	0	Spot (Block16, Row6, Column6)	1828.51	1727.50	435.42	0.02	0.24	1201.00	1265.56	1201.00	221.60	0.02	0.18	80.00	59.00	0.00	526.50	627.51	1638344.00	2.54	1434.57	1404.00
16	7	6	20214.00	17962.00	153.05	0	Spot (Block16, Row6, Column7)	8318.66	7710.00	4114.98	0.03	0.49	1193.00	1253.48	1193.00	197.84	0.02	0.16	100.00	100.00	0.00	6517.00	7125.66	5332260.00	35.71	2846.88	2609.00
16	8	6	20523.00	17967.00	154.15	0	Spot (Block16, Row6, Column8)	9503.88	8617.50	5190.75	0.04	0.55	1228.00	1245.30	1228.00	113.59	0.01	0.09	100.00	100.00	0.00	7389.50	8275.88	6177522.00	72.70	3027.78	2767.50
16	1	7	18413.00	18252.00	165.85	0	Spot (Block16, Row7, Column1)	14907.66	13807.00	6789.30	0.03	0.46	1149.00	1246.07	1149.00	320.05	0.04	0.26	100.00	100.00	0.00	12658.00	13758.66	11359640.00	42.69	3818.17	3733.00
16	2	7	18717.00	18251.00	187.65	0	Spot (Block16, Row7, Column2)	1358.99	1367.00	131.10	0.00	0.10	1137.00	1185.71	1137.00	216.86	0.02	0.18	53.00	4.00	0.00	230.00	221.99	1345401.00	0.80	1212.14	1200.00
16	3	7	19001.00	18261.00	200.85	0	Spot (Block16, Row7, Column3)	1250.72	1251.00	71.57	0.00	0.06	1125.00	1142.34	1125.00	91.23	0.01	0.08	71.00	16.00	0.00	126.00	125.72	1425817.00	1.19	1172.61	1177.00
16	4	7	19316.00	18262.00	187.30	0	Spot (Block16, Row7, Column4)	1305.46	1303.00	85.94	0.00	0.07	1128.00	1150.36	1128.00	112.60	0.01	0.10	76.00	29.00	0.00	175.00	177.46	1295018.00	1.38	1203.47	1190.00
16	5	7	19612.00	18258.00	183.45	0	Spot (Block16, Row7, Column5)	2426.93	2357.00	547.14	0.01	0.23	1149.00	1185.97	1149.00	155.20	0.01	0.13	100.00	99.00	0.00	1208.00	1277.93	2286164.00	8.00	1539.29	1534.00
16	6	7	19910.00	18260.00	191.20	0	Spot (Block16, Row7, Column6)	4158.29	4285.00	1241.80	0.01	0.30	1196.00	1263.33	1196.00	293.14	0.02	0.23	100.00	100.00	0.00	3089.00	2962.29	4283043.00	9.88	2028.01	1999.00
16	7	7	20201.00	18263.00	154.95	0	Spot (Block16, Row7, Column7)	8891.12	8377.00	3876.55	0.03	0.44	1190.00	1229.51	1190.00	183.93	0.01	0.15	100.00	100.00	0.00	7187.00	7701.12	5877033.00	41.66	2935.49	2659.00
16	8	7	20518.00	18263.00	191.75	0	Spot (Block16, Row7, Column8)	6961.04	7002.50	1446.72	0.00	0.21	1198.00	1222.16	1198.00	125.38	0.01	0.10	100.00	100.00	0.00	5804.50	5763.04	7211637.00	45.77	2920.64	2927.00
16	1	8	18400.00	18557.00	148.45	0	Spot (Block16, Row8, Column1)	3975.56	3861.50	1264.41	0.01	0.32	1150.00	1186.80	1150.00	188.45	0.01	0.16	100.00	100.00	0.00	2711.50	2825.56	2385338.00	14.80	1923.51	1834.00
16	2	8	18710.00	18550.00	181.00	0	Spot (Block16, Row8, Column2)	1812.71	1711.00	388.25	0.03	0.21	1146.00	1161.63	1146.00	95.11	0.01	0.08	99.00	96.00	0.00	565.00	666.71	1664067.00	6.85	1351.50	1347.00
16	3	8	18998.00	18554.00	157.10	0	Spot (Block16, Row8, Column3)	4177.67	3816.50	2102.63	0.04	0.50	1152.00	1168.31	1152.00	102.23	0.01	0.09	100.00	100.00	0.00	2664.50	3025.67	2832457.00	29.44	1765.75	1694.00
16	4	8	19310.00	18557.00	154.30	0	Spot (Block16, Row8, Column4)	10896.52	10948.50	3982.78	0.00	0.37	1165.00	1181.60	1165.00	120.12	0.01	0.10	100.00	100.00	0.00	9783.50	9731.52	7126323.00	80.88	3422.69	3246.50
16	5	8	19615.00	18574.00	225.25	0	Spot (Block16, Row8, Column5)	1396.52	1313.00	690.63	0.03	0.49	1188.00	1240.80	1188.00	264.77	0.02	0.21	11.00	3.00	0.00	125.00	208.52	2037520.00	0.59	1200.26	1192.00
16	6	8	19914.00	18560.00	207.40	0	Spot (Block16, Row8, Column6)	18306.97	15099.50	10248.16	0.08	0.56	1225.00	1349.67	1225.00	402.79	0.04	0.30	100.00	100.00	0.00	13874.50	17081.97	22297900.00	42.10	5377.52	5427.00
16	7	8	20211.00	18558.00	151.35	0	Spot (Block16, Row8, Column7)	3749.90	3639.00	1205.55	0.01	0.32	1180.00	1245.78	1180.00	299.26	0.02	0.24	100.00	99.00	0.00	2459.00	2569.90	2358688.00	8.37	1842.18	1745.00
16	8	8	20502.00	18565.00	146.75	0	Spot (Block16, Row8, Column8)	2969.85	2917.00	703.11	0.01	0.24	1152.00	1163.23	1152.00	97.85	0.00	0.08	100.00	100.00	0.00	1765.00	1817.85	1743304.00	18.46	1729.35	1689.00
17	1	1	4897.00	20876.00	157.65	0	Spot (Block17, Row1, Column1)	61245.11	65535.00	8301.70	0.03	0.14	4070.00	4179.34	4070.00	664.66	0.01	0.16	100.00	100.00	71.51	61465.00	57175.11	42137020.00	85.86	18803.74	16942.00
17	2	1	5192.00	20881.00	149.45	0	Spot (Block17, Row1, Column2)	25617.68	23567.00	11487.64	0.04	0.45	4032.00	4112.89	4032.00	593.13	0.01	0.14	100.00	100.00	0.00	19535.00	21585.68	15754871.00	36.26	8599.80	8183.50
17	3	1	5494.00	20882.00	189.10	0	Spot (Block17, Row1, Column3)	5620.99	5393.50	1021.86	0.02	0.18	4094.00	4134.98	4094.00	479.29	0.00	0.12	87.00	68.00	0.00	1299.50	1526.99	5643478.00	3.10	4511.14	4482.50
17	4	1	5785.00	20886.00	146.30	0	Spot (Block17, Row1, Column4)	19464.33	18206.50	8068.99	0.03	0.41	4174.00	4221.67	4174.00	482.79	0.00	0.11	100.00	100.00	0.00	14032.50	15290.33	11328242.00	31.57	7521.90	7445.50
17	5	1	6094.00	20886.00	154.00	0	Spot (Block17, Row1, Column5)	10645.47	9961.50	3919.52	0.03	0.37	4263.00	4322.75	4263.00	529.89	0.01	0.12	100.00	99.00	0.00	5698.50	6382.47	6962137.00	11.93	5727.50	5577.00
17	6	1	6385.00	20887.00	146.00	0	Spot (Block17, Row1, Column6)	21976.41	21141.00	9056.59	0.02	0.41	4435.00	4490.74	4435.00	589.47	0.01	0.13	100.00	100.00	0.00	16706.00	17541.41	12724340.00	29.66	8385.76	8005.50
17	7	1	6685.00	20888.00	146.40	0	Spot (Block17, Row1, Column7)	22306.71	21179.00	8963.33	0.02	0.40	4571.00	4692.78	4571.00	732.68	0.01	0.16	100.00	100.00	0.00	16608.00	17735.71	13004812.00	24.04	8776.87	8290.50
17	8	1	6981.00	20895.00	166.40	0	Spot (Block17, Row1, Column8)	63272.00	65535.00	7181.22	0.02	0.11	4754.00	4916.51	4754.00	880.73	0.01	0.18	100.00	100.00	87.89	60781.00	58518.00	48593380.00	66.26	20505.01	19410.00
17	1	2	4877.00	21185.00	197.05	0	Spot (Block17, Row2, Column1)	4377.29	4330.00	366.52	0.00	0.08	3895.50	3964.21	3895.50	527.62	0.01	0.13	41.00	7.00	0.00	434.50	481.79	4797511.00	0.78	4164.34	4160.00
17	2	2	5187.00	21186.00	135.00	0	Spot (Block17, Row2, Column2)	6667.39	6649.00	983.92	0.00	0.15	3894.00	3938.90	3894.00	438.53	0.00	0.11	99.00	98.00	0.00	2755.00	2773.39	3240353.00	6.22	4905.59	4871.00
17	3	2	5483.00	21190.00	207.35	0	Spot (Block17, Row2, Column3)	4939.18	4862.50	578.38	0.01	0.12	3931.00	3977.39	3931.00	413.55	0.01	0.10	83.00	57.00	0.00	931.50	1008.18	6045557.00	2.33	4333.42	4291.00
17	4	2	5793.00	21192.00	211.15	0	Spot (Block17, Row2, Column4)	5459.99	5370.00	724.78	0.01	0.13	4054.00	4129.26	4054.00	525.83	0.01	0.13	89.00	65.00	0.00	1316.00	1405.99	6956032.00	2.53	4527.89	4469.00
17	5	2	6093.00	21183.00	171.35	0	Spot (Block17, Row2, Column5)	33415.76	32310.00	12450.85	0.01	0.37	4220.00	4297.89	4220.00	606.74	0.01	0.14	100.00	100.00	0.37	28090.00	29195.76	27267248.00	47.99	10557.91	9693.00
17	6	2	6375.00	21192.00	215.25	0	Spot (Block17, Row2, Column6)	5563.91	5514.00	682.31	0.00	0.12	4376.00	4528.31	4376.00	935.72	0.01	0.21	62.00	16.00	0.00	1138.00	1187.91	7377739.00	1.11	4780.44	4743.00
17	7	2	6682.00	21187.00	202.95	0	Spot (Block17, Row2, Column7)	5387.99	5268.50	646.35	0.01	0.12	4390.00	4447.61	4390.00	581.35	0.01	0.13	64.00	37.00	0.00	878.50	997.99	6293174.00	1.62	4900.47	4853.50
17	8	2	7003.00	21191.00	217.45	0	Spot (Block17, Row2, Column8)	5216.61	5183.00	547.46	0.00	0.10	4564.00	4728.42	4564.00	848.46	0.02	0.18	37.00	3.00	0.00	619.00	652.61	7052854.00	0.58	4846.03	4827.00
17	1	3	4890.00	21480.00	153.30	0	Spot (Block17, Row3, Column1)	10506.47	9927.00	3586.55	0.02	0.34	3894.00	3950.26	3894.00	432.53	0.01	0.11	100.00	100.00	0.00	6033.00	6612.47	6839712.00	15.16	5321.17	5245.50
17	2	3	5190.00	21487.00	169.00	0	Spot (Block17, Row3, Column2)	5451.61	5456.00	670.31	0.00	0.12	3968.00	4005.71	3968.00	445.16	0.00	0.11	93.00	78.00	0.00	1488.00	1483.61	4328577.00	3.25	4569.65	4596.00
17	3	3	5479.00	21481.00	147.30	0	Spot (Block17, Row3, Column3)	10135.95	8562.50	6073.59	0.07	0.60	4046.50	4120.12	4046.50	597.71	0.01	0.15	100.00	99.00	0.00	4516.00	6089.45	6000482.00	10.06	5628.76	5538.50
17	4	3	5791.00	21486.00	147.95	0	Spot (Block17, Row3, Column4)	38124.52	35443.00	17509.33	0.03	0.46	4057.00	4136.28	4057.00	556.28	0.01	0.13	100.00	100.00	9.47	31386.00	34067.52	22951020.00	61.10	10941.67	10226.50
17	5	3	6103.00	21492.00	148.35	0	Spot (Block17, Row3, Column5)	14354.74	8183.00	15467.69	0.24	1.08	4368.00	4541.89	4368.00	975.68	0.02	0.21	97.00	85.00	6.12	3815.00	9986.74	8684617.00	10.06	6909.40	5904.00
17	6	3	6391.00	21488.00	230.90	0	Spot (Block17, Row3, Column6)	46920.92	41872.50	15610.84	0.05	0.33	4578.00	4835.09	4578.00	1247.66	0.02	0.26	100.00	100.00	32.77	37294.50	42342.92	72164856.00	33.73	17400.67	17290.00
17	7	3	6693.00	21492.00	168.55	0	Spot (Block17, Row3, Column7)	7212.48	6655.00	1809.12	0.03	0.25	4402.00	4561.72	4402.00	982.90	0.02	0.22	84.00	56.00	0.00	2253.00	2810.48	5719494.00	2.70	5104.71	5142.00
17	8	3	6994.00	21495.00	158.60	0	Spot (Block17, Row3, Column8)	45157.20	44856.00	15578.40	0.00	0.34	4509.00	4617.90	4509.00	754.77	0.01	0.16	100.00	100.00	19.36	40347.00	40648.20	31023136.00	53.71	13561.43	13350.00
17	1	4	4889.00	21778.00	146.55	0	Spot (Block17, Row4, Column1)	35407.10	33323.00	16226.91	0.03	0.46	3939.00	4019.95	3939.00	514.99	0.01	0.13	100.00	100.00	3.95	29384.00	31468.10	20642356.00	60.95	10428.52	9269.00
17	2	4	5193.00	21782.00	182.95	0	Spot (Block17, Row4, Column2)	8027.83	7830.00	1999.50	0.01	0.25	4030.00	4151.42	4030.00	670.98	0.01	0.16	99.00	94.00	0.00	3800.00	3997.83	7538137.00	5.78	5159.79	5078.50
17	3	4	5492.00	21783.00	154.55	0	Spot (Block17, Row4, Column3)	63049.00	65535.00	6485.48	0.02	0.10	4071.50	4193.47	4071.50	714.90	0.01	0.17	100.00	100.00	81.89	61463.50	58977.50	41423568.00	82.33	20525.83	17697.00
17	4	4	5769.00	21788.00	213.25	0	Spot (Block17, Row4, Column4)	4821.01	4763.00	477.86	0.01	0.10	3981.00	4072.62	3981.00	621.26	0.01	0.15	63.00	24.00	0.00	782.00	840.01	6272132.00	1.20	4374.33	4394.00
17	5	4	6066.00	21784.00	185.30	0	Spot (Block17, Row4, Column5)	6864.57	5706.00	5551.00	0.08	0.81	4252.00	4324.59	4252.00	633.47	0.01	0.15	80.00	56.00	0.10	1454.00	2612.57	6651768.00	4.01	4862.97	4784.00
17	6	4	6392.00	21786.00	176.70	0	Spot (Block17, Row4, Column6)	40332.62	40125.00	14313.93	0.00	0.35	4499.50	4639.82	4499.50	959.24	0.01	0.21	100.00	100.00	4.81	35625.50	35833.12	35250768.00	37.21	12969.70	11727.50
17	7	4	6684.00	21795.00	168.90	0	Spot (Block17, Row4, Column7)	8060.08	7274.50	2346.55	0.04	0.29	4468.50	4621.91	4468.50	1076.57	0.01	0.23	92.00	63.00	0.00	2806.00	3591.58	6383583.00	3.19	5258.08	5248.00
17	8	4	7002.00	21808.00	173.90	0	Spot (Block17, Row4, Column8)	5525.54	5512.00	675.87	0.00	0.12	4557.00	4643.15	4557.00	673.58	0.01	0.15	59.00	26.00	0.00	955.00	968.54	4646980.00	1.31	4861.77	4835.00
17	1	5	4895.00	22080.00	146.40	0	Spot (Block17, Row5, Column1)	46303.18	49235.00	18939.08	0.03	0.41	4078.00	4311.71	4078.00	1042.11	0.02	0.24	100.00	100.00	37.20	45157.00	42225.18	27133816.00	40.29	12712.57	12291.50
17	2	5	5188.00	22081.00	154.00	0	Spot (Block17, Row5, Column2)	47799.42	50580.50	15825.44	0.02	0.33	4164.00	4382.24	4164.00	930.03	0.02	0.21	100.00	100.00	26.84	46416.50	43635.42	31165404.00	46.68	13332.92	12942.00
17	3	5	5493.00	22085.00	150.65	0	Spot (Block17, Row5, Column3)	26580.98	24167.00	12072.97	0.04	0.45	4139.00	4285.31	4139.00	760.61	0.02	0.18	100.00	100.00	0.32	20028.00	22441.98	16533368.00	29.31	8475.79	8402.50
17	4	5	5787.00	22088.00	147.00	0	Spot (Block17, Row5, Column4)	13973.97	12824.50	5771.09	0.04	0.41	4055.00	4119.91	4055.00	600.20	0.01	0.15	100.00	100.00	0.00	8769.50	9918.97	8328486.00	16.42	6014.62	5782.50
17	5	5	6088.00	22084.00	154.55	0	Spot (Block17, Row5, Column5)	59670.93	65535.00	10845.91	0.04	0.18	4194.00	4257.96	4194.00	632.73	0.01	0.15	100.00	100.00	70.36	61341.00	55476.93	39263812.00	87.58	17020.66	15385.00
17	6	5	6389.00	22095.00	250.30	0	Spot (Block17, Row5, Column6)	5399.17	5243.00	885.44	0.01	0.16	4431.00	4705.95	4431.00	1308.98	0.03	0.28	30.00	3.00	0.00	812.00	968.17	9767107.00	0.53	4811.69	4580.50
17	7	5	6690.00	22094.00	222.45	0	Spot (Block17, Row5, Column7)	48966.21	52368.00	16978.94	0.03	0.35	4728.00	5057.47	4728.00	1501.52	0.03	0.30	100.00	100.00	44.62	47640.00	44238.21	69581608.00	29.24	17811.29	18073.00
17	8	5	6989.00	22092.00	151.20	0	Spot (Block17, Row5, Column8)	12267.70	10677.00	4793.89	0.06	0.39	4687.00	4844.92	4687.00	1011.51	0.01	0.21	100.00	92.00	0.00	5990.00	7580.70	7716382.00	7.34	6192.20	6088.50
17	1	6	4887.00	22382.00	228.90	0	Spot (Block17, Row6, Column1)	41255.29	31848.00	17918.09	0.11	0.43	4161.00	4480.63	4161.00	1282.24	0.03	0.29	100.00	100.00	26.47	27687.00	37094.29	62337144.00	28.68	15610.67	15403.00
17	2	6	5190.00	22382.00	229.05	0	Spot (Block17, Row6, Column2)	44152.35	40358.50	16252.10	0.04	0.37	4190.00	4565.84	4190.00	1383.29	0.04	0.30	100.00	100.00	25.07	36168.50	39962.35	66758732.00	28.62	15781.40	15731.50
17	3	6	5481.00	22383.00	145.85	0	Spot (Block17, Row6, Column3)	40182.50	39026.00	18617.38	0.01	0.46	4052.00	4224.91	4052.00	904.42	0.02	0.21	100.00	100.00	15.69	34974.00	36130.50	23305940.00	39.76	11698.22	11111.00
17	4	6	5789.00	22390.00	175.05	0	Spot (Block17, Row6, Column4)	6487.49	6184.00	1386.57	0.02	0.21	4095.50	4169.93	4095.50	630.49	0.01	0.15	95.00	76.00	0.00	2088.50	2391.99	5572755.00	3.68	4750.80	4747.00
17	5	6	6087.00	22386.00	146.35	0	Spot (Block17, Row6, Column5)	50401.46	62881.00	17659.18	0.10	0.35	4229.00	4302.13	4229.00	680.42	0.01	0.16	100.00	100.00	47.26	58652.00	46172.46	29434648.00	67.75	14504.76	13240.00
17	6	6	6390.00	22386.00	215.95	0	Spot (Block17, Row6, Column6)	5289.57	5227.00	634.59	0.01	0.12	4441.00	4644.37	4441.00	1099.44	0.02	0.24	31.00	3.00	0.00	786.00	848.57	7061575.00	0.59	4779.84	4706.00
17	7	6	6686.00	22391.00	151.70	0	Spot (Block17, Row6, Column7)	11556.53	10565.00	3961.20	0.04	0.34	4697.00	4849.47	4697.00	1097.19	0.01	0.23	100.00	89.00	0.00	5868.00	6859.53	7269060.00	6.11	6257.01	6261.00
17	8	6	6994.00	22395.00	151.80	0	Spot (Block17, Row6, Column8)	11317.30	10765.00	3869.12	0.02	0.34	4725.00	4787.42	4725.00	634.03	0.01	0.13	99.00	97.00	0.00	6040.00	6592.30	7163850.00	10.30	6158.96	6155.00
17	1	7	4890.00	22679.00	168.30	0	Spot (Block17, Row7, Column1)	10362.10	9760.00	3241.31	0.03	0.31	4098.00	4216.49	4098.00	790.68	0.01	0.19	100.00	99.00	0.00	5662.00	6264.10	8144613.00	7.77	5726.49	5798.00
17	2	7	5190.00	22688.00	217.80	0	Spot (Block17, Row7, Column2)	4767.30	4722.00	479.35	0.00	0.10	4003.00	4138.68	4003.00	885.86	0.01	0.21	38.00	1.00	0.00	719.00	764.30	6464453.00	0.71	4316.35	4300.00
17	3	7	5486.00	22688.00	224.25	0	Spot (Block17, Row7, Column3)	4675.12	4633.00	447.46	0.00	0.10	3938.00	3983.24	3938.00	469.64	0.00	0.12	69.00	32.00	0.00	695.00	737.12	6755543.00	1.47	4233.69	4227.00
17	4	7	5781.00	22690.00	218.40	0	Spot (Block17, Row7, Column4)	4776.38	4712.00	514.66	0.01	0.11	4029.00	4108.39	4029.00	634.64	0.01	0.15	53.00	17.00	0.00	683.00	747.38	6510211.00	1.05	4215.12	4196.00
17	5	7	6083.00	22703.00	225.00	0	Spot (Block17, Row7, Column5)	5660.96	5548.00	746.11	0.01	0.13	4291.50	4529.49	4291.50	1138.62	0.02	0.25	56.00	13.00	0.00	1256.50	1369.46	8214047.00	0.99	4723.32	4720.50
17	6	7	6387.00	22691.00	227.50	0	Spot (Block17, Row7, Column6)	45740.58	44418.00	16858.29	0.01	0.37	4767.00	5264.02	4767.00	1892.81	0.04	0.36	100.00	100.00	30.49	39651.00	40973.58	68108176.00	21.38	16498.11	15983.00
17	7	7	6664.00	22693.00	165.75	0	Spot (Block17, Row7, Column7)	11702.38	10885.00	4457.63	0.03	0.38	4820.00	5053.97	4820.00	1425.94	0.02	0.28	92.00	78.00	0.00	6065.00	6882.38	8952324.00	4.66	6058.45	5924.00
17	8	7	6990.00	22696.00	179.95	0	Spot (Block17, Row7, Column8)	56174.35	65535.00	12176.36	0.07	0.22	4851.00	4944.88	4851.00	738.42	0.01	0.15	100.00	100.00	50.55	60684.00	51323.35	51006780.00	69.38	17352.98	15404.00
17	1	8	4873.00	22988.00	158.30	0	Spot (Block17, Row8, Column1)	7879.69	7632.50	2187.72	0.01	0.28	4105.00	4134.17	4105.00	441.23	0.00	0.11	99.00	97.00	0.00	3527.50	3774.69	5452747.00	8.49	5088.20	4976.00
17	2	8	5186.00	22974.00	213.65	0	Spot (Block17, Row8, Column2)	4917.97	4872.00	518.94	0.00	0.11	4068.50	4110.44	4068.50	438.67	0.00	0.11	77.00	43.00	0.00	803.50	849.47	6422867.00	1.84	4490.76	4414.00
17	3	8	5470.00	22983.00	159.40	0	Spot (Block17, Row8, Column3)	7661.44	7257.50	2305.79	0.02	0.30	4123.00	4192.43	4123.00	606.57	0.01	0.14	98.00	85.00	0.00	3134.50	3538.44	5363006.00	5.72	4899.10	4938.00
17	4	8	5787.00	22986.00	153.80	0	Spot (Block17, Row8, Column4)	59599.89	65535.00	10144.54	0.04	0.17	4174.00	4277.12	4174.00	715.57	0.01	0.17	100.00	100.00	66.25	61361.00	55425.89	38501860.00	77.31	18394.78	16862.00
17	5	8	6082.00	23000.00	214.20	0	Spot (Block17, Row8, Column5)	5447.62	5410.50	679.52	0.00	0.12	4485.00	4721.28	4485.00	1257.60	0.02	0.27	30.00	0.00	0.00	925.50	962.62	7136387.00	0.58	4868.24	4828.00
17	6	8	6386.00	22987.00	224.20	0	Spot (Block17, Row8, Column6)	47796.16	46567.50	17110.24	0.01	0.36	4993.00	5345.29	4993.00	1515.88	0.03	0.28	100.00	100.00	42.55	41574.50	42803.16	68635888.00	28.00	17634.95	17819.00
17	7	8	6685.00	22993.00	150.60	0	Spot (Block17, Row8, Column7)	11767.07	11225.00	3451.59	0.02	0.29	4906.00	5009.85	4906.00	937.73	0.01	0.19	100.00	98.00	0.00	6319.00	6861.07	7283814.00	7.21	6472.41	6356.50
17	8	8	6967.00	22997.00	155.85	0	Spot (Block17, Row8, Column8)	10138.50	9351.00	2946.40	0.04	0.29	5029.00	5069.76	5029.00	655.62	0.00	0.13	99.00	97.00	0.00	4322.00	5109.50	6894180.00	7.73	6128.83	6134.00
18	1	1	9398.00	20901.00	159.70	0	Spot (Block18, Row1, Column1)	58994.28	65535.00	10574.88	0.05	0.18	2807.00	2894.11	2807.00	501.09	0.01	0.17	100.00	100.00	64.87	62728.00	56187.28	41650336.00	111.96	16524.11	15526.00
18	2	1	9693.00	20908.00	185.50	0	Spot (Block18, Row1, Column2)	3650.90	3550.50	545.74	0.01	0.15	2797.00	2867.93	2797.00	430.83	0.01	0.15	74.00	43.00	0.00	753.50	853.90	3526769.00	1.82	3103.27	3056.00
18	3	1	9995.00	20910.00	151.80	0	Spot (Block18, Row1, Column3)	10022.86	8830.50	5100.90	0.06	0.51	2823.00	2863.98	2823.00	338.55	0.01	0.12	99.00	97.00	0.00	6007.50	7199.86	6334446.00	21.15	4329.14	4256.00
18	4	1	10290.00	20917.00	172.85	0	Spot (Block18, Row1, Column4)	3738.14	3673.00	504.85	0.01	0.14	2931.00	2967.53	2931.00	365.48	0.01	0.12	77.00	50.00	0.00	742.00	807.14	3125083.00	2.11	3255.77	3227.00
18	5	1	10594.00	20912.00	150.00	0	Spot (Block18, Row1, Column5)	24247.86	21639.00	14995.70	0.05	0.62	3008.00	3066.83	3008.00	407.09	0.01	0.13	100.00	100.00	0.00	18631.00	21239.86	14985180.00	52.03	6783.25	6517.00
18	6	1	10886.00	20913.00	147.25	0	Spot (Block18, Row1, Column6)	17317.81	16694.50	7944.04	0.02	0.46	3051.00	3103.12	3051.00	464.82	0.01	0.15	100.00	100.00	0.00	13643.50	14266.81	10252144.00	30.58	6371.67	5937.50
18	7	1	11186.00	20916.00	149.50	0	Spot (Block18, Row1, Column7)	36280.32	34581.00	16987.66	0.02	0.47	3062.00	3149.60	3062.00	616.31	0.01	0.20	100.00	100.00	5.70	31519.00	33218.32	22276160.00	53.76	10261.84	9244.50
18	8	1	11483.00	20920.00	167.35	0	Spot (Block18, Row1, Column8)	63615.03	65535.00	6853.43	0.01	0.11	3207.00	3322.70	3207.00	713.75	0.02	0.21	100.00	100.00	90.60	62328.00	60408.03	49429376.00	84.47	19948.02	18723.00
18	1	2	9391.00	21198.00	219.70	0	Spot (Block18, Row2, Column1)	3252.15	3198.00	396.03	0.01	0.12	2807.00	2869.20	2807.00	419.88	0.01	0.15	47.00	19.00	0.00	391.00	445.15	4494465.00	0.91	2944.14	2927.00
18	2	2	9695.00	21211.00	141.80	0	Spot (Block18, Row2, Column2)	8187.00	7938.00	2122.59	0.01	0.26	2832.00	2883.16	2832.00	338.95	0.01	0.12	100.00	100.00	0.00	5106.00	5355.00	4445541.00	15.65	4302.58	4216.00
18	3	2	9988.00	21214.00	247.05	0	Spot (Block18, Row2, Column3)	3363.90	3296.50	660.05	0.01	0.20	2887.00	2936.53	2887.00	360.66	0.01	0.12	53.00	28.00	0.00	409.50	476.90	5933911.00	1.18	3187.47	3004.50
18	4	2	10297.00	21216.00	175.80	0	Spot (Block18, Row2, Column4)	6616.04	6548.50	1506.90	0.00	0.23	2953.00	3002.83	2953.00	385.18	0.01	0.13	100.00	99.00	0.00	3595.50	3663.04	5729489.00	9.38	4065.69	4020.00
18	5	2	10602.00	21208.00	199.30	0	Spot (Block18, Row2, Column5)	4067.13	3964.00	521.99	0.01	0.13	2937.00	2994.18	2937.00	387.03	0.01	0.13	96.00	75.00	0.00	1027.00	1130.13	4579587.00	2.77	3302.09	3340.50
18	6	2	10893.00	21214.00	212.35	0	Spot (Block18, Row2, Column6)	3453.94	3426.00	425.92	0.00	0.12	2975.00	3062.06	2975.00	503.13	0.01	0.16	45.00	12.00	0.00	451.00	478.94	4441769.00	0.78	3196.15	3171.50
18	7	2	11195.00	21215.00	165.05	0	Spot (Block18, Row2, Column7)	5491.53	5275.00	1384.08	0.02	0.25	2980.00	3038.41	2980.00	414.41	0.01	0.14	99.00	90.00	0.00	2295.00	2511.53	4140616.00	5.92	3590.52	3567.00
18	8	2	11504.00	21205.00	221.85	0	Spot (Block18, Row2, Column8)	3556.66	3527.00	427.83	0.00	0.12	3093.00	3205.91	3093.00	604.88	0.02	0.19	38.00	3.00	0.00	434.00	463.66	5025566.00	0.58	3249.28	3198.50
18	1	3	9396.00	21508.00	155.10	0	Spot (Block18, Row3, Column1)	12833.14	10575.00	7380.12	0.08	0.58	2854.00	2908.74	2854.00	351.33	0.01	0.12	99.00	99.00	0.00	7721.00	9979.14	8482705.00	28.25	4771.50	4704.00
18	2	3	9689.00	21490.00	184.60	0	Spot (Block18, Row3, Column2)	3704.82	3675.00	426.95	0.00	0.12	2885.00	2941.37	2885.00	353.22	0.01	0.12	88.00	54.00	0.00	790.00	819.82	3552921.00	2.16	3297.80	3284.50
18	3	3	9980.00	21497.00	158.10	0	Spot (Block18, Row3, Column3)	4205.82	4066.50	1043.98	0.01	0.25	2951.00	3002.99	2951.00	403.61	0.01	0.13	93.00	70.00	0.00	1115.50	1254.82	2893607.00	2.98	3418.09	3412.50
18	4	3	10291.00	21510.00	149.55	0	Spot (Block18, Row3, Column4)	19672.26	18333.00	10004.58	0.03	0.51	2982.00	3028.64	2982.00	392.37	0.01	0.13	100.00	100.00	0.00	15351.00	16690.26	12059095.00	42.42	6434.93	5784.00
18	5	3	10606.00	21506.00	195.45	0	Spot (Block18, Row3, Column5)	3612.68	3494.00	435.03	0.01	0.12	2964.00	3051.54	2964.00	499.59	0.01	0.16	51.00	24.00	0.00	530.00	648.68	3912536.00	1.12	3204.83	3162.00
18	6	3	10892.00	21511.00	195.80	0	Spot (Block18, Row3, Column6)	19571.10	16233.00	10307.14	0.08	0.53	3055.00	3166.03	3055.00	610.36	0.02	0.19	100.00	100.00	0.00	13178.00	16516.10	21215062.00	26.88	7342.81	7202.00
18	7	3	11199.00	21519.00	151.10	0	Spot (Block18, Row3, Column7)	16326.63	14105.00	9106.49	0.06	0.56	3069.00	3154.73	3069.00	635.29	0.01	0.20	99.00	97.00	0.00	11036.00	13257.63	10204142.00	20.73	5726.77	5446.00
18	8	3	11492.00	21527.00	157.65	0	Spot (Block18, Row3, Column8)	15459.60	14309.00	5920.62	0.03	0.38	3083.00	3145.23	3083.00	425.71	0.01	0.14	100.00	100.00	0.00	11226.00	12376.60	10605284.00	28.93	6331.45	5683.50
18	1	4	9390.00	21802.00	148.80	0	Spot (Block18, Row4, Column1)	18675.28	17687.00	9109.45	0.02	0.49	2880.00	2921.85	2880.00	357.18	0.01	0.12	100.00	100.00	0.00	14807.00	15795.28	11261192.00	44.11	6399.46	5594.00
18	2	4	9695.00	21808.00	211.80	0	Spot (Block18, Row4, Column2)	4020.01	3963.00	561.86	0.01	0.14	2922.00	2994.36	2922.00	424.23	0.01	0.14	88.00	62.00	0.00	1041.00	1098.01	5137578.00	2.42	3366.54	3333.00
18	3	4	9992.00	21807.00	148.50	0	Spot (Block18, Row4, Column3)	42252.32	43383.00	18552.34	0.01	0.44	2996.00	3054.72	2996.00	445.64	0.01	0.15	100.00	100.00	21.05	40387.00	39256.32	25689536.00	87.96	10976.62	9936.00
18	4	4	10287.00	21814.00	194.00	0	Spot (Block18, Row4, Column4)	3658.62	3666.00	413.29	0.00	0.11	3028.00	3084.95	3028.00	421.28	0.01	0.14	64.00	30.00	0.00	638.00	630.62	3889112.00	1.36	3329.19	3276.00
18	5	4	10584.00	21812.00	164.60	0	Spot (Block18, Row4, Column5)	3858.66	3725.00	923.05	0.02	0.24	2988.00	3044.76	2988.00	403.54	0.01	0.13	73.00	46.00	0.00	737.00	870.66	2897853.00	2.02	3368.81	3329.00
18	6	4	10892.00	21808.00	197.35	0	Spot (Block18, Row4, Column6)	4527.59	4493.00	672.91	0.00	0.15	2987.00	3092.78	2987.00	641.25	0.02	0.21	92.00	62.00	0.00	1506.00	1540.59	4980346.00	2.24	3460.47	3477.00
18	7	4	11184.00	21816.00	154.50	0	Spot (Block18, Row4, Column7)	15533.25	12638.00	9205.59	0.09	0.59	3072.00	3162.63	3072.00	633.16	0.01	0.20	100.00	97.00	0.00	9566.00	12461.25	10174279.00	19.54	5293.10	5009.50
18	8	4	11491.00	21826.00	157.05	0	Spot (Block18, Row4, Column8)	6345.96	6082.00	1718.15	0.02	0.27	3098.00	3155.93	3098.00	396.05	0.01	0.13	99.00	97.00	0.00	2984.00	3247.96	4296215.00	8.05	3934.61	3925.00
18	1	5	9393.00	22106.00	158.70	0	Spot (Block18, Row5, Column1)	5178.47	4926.50	1170.61	0.02	0.23	2898.00	2984.66	2898.00	480.46	0.01	0.16	98.00	89.00	0.00	2028.50	2280.47	3604212.00	4.57	3490.22	3490.00
18	2	5	9688.00	22104.00	152.00	0	Spot (Block18, Row5, Column2)	17239.69	16884.00	5626.86	0.01	0.33	2996.00	3067.61	2996.00	459.28	0.01	0.15	100.00	100.00	0.00	13888.00	14243.69	10929966.00	30.86	6392.70	6167.00
18	3	5	9993.00	22112.00	166.35	0	Spot (Block18, Row5, Column3)	6521.97	6150.00	1819.16	0.03	0.28	3024.00	3089.96	3024.00	447.02	0.01	0.14	100.00	98.00	0.00	3126.00	3497.97	5041481.00	7.68	3916.09	3883.00
18	4	5	10292.00	22111.00	150.35	0	Spot (Block18, Row5, Column4)	22710.11	20570.00	13937.20	0.04	0.61	3008.00	3068.21	3008.00	431.49	0.01	0.14	100.00	100.00	0.00	17562.00	19702.11	14057556.00	45.52	6672.78	6393.00
18	5	5	10593.00	22112.00	146.45	0	Spot (Block18, Row5, Column5)	42233.47	42176.50	18552.69	0.00	0.44	3003.00	3077.97	3003.00	491.76	0.01	0.16	100.00	100.00	21.86	39173.50	39230.47	24917868.00	79.62	10873.76	9539.00
18	6	5	10895.00	22113.00	197.70	0	Spot (Block18, Row5, Column6)	3560.19	3519.50	438.44	0.00	0.12	2982.00	3088.36	2982.00	547.52	0.02	0.18	49.00	14.00	0.00	537.50	578.19	3944685.00	0.86	3261.25	3229.50
18	7	5	11192.00	22118.00	185.60	0	Spot (Block18, Row5, Column7)	21591.05	19843.00	10322.03	0.04	0.48	3088.00	3230.15	3088.00	644.82	0.02	0.20	100.00	100.00	0.00	16755.00	18503.05	20964922.00	28.47	7574.74	7598.50
18	8	5	11490.00	22115.00	150.25	0	Spot (Block18, Row5, Column8)	29614.24	26056.00	18081.93	0.06	0.61	3059.00	3138.77	3059.00	528.53	0.01	0.17	100.00	100.00	3.40	22997.00	26555.24	18272008.00	50.09	8118.03	7213.00
18	1	6	9386.00	22406.00	188.00	0	Spot (Block18, Row6, Column1)	17367.24	14709.00	8893.56	0.07	0.51	2948.00	3088.10	2948.00	627.32	0.02	0.20	100.00	100.00	0.00	11761.00	14419.24	17280404.00	22.76	6575.17	6640.50
18	2	6	9690.00	22404.00	206.35	0	Spot (Block18, Row6, Column2)	13094.46	12044.50	5053.94	0.04	0.39	2997.00	3138.41	2997.00	608.27	0.02	0.19	100.00	100.00	0.00	9047.50	10097.46	15870491.00	16.37	6048.10	6006.00
18	3	6	9983.00	22410.00	148.75	0	Spot (Block18, Row6, Column3)	21976.34	21105.00	11063.36	0.02	0.50	2998.00	3060.00	2998.00	443.30	0.01	0.14	100.00	100.00	0.00	18107.00	18978.34	13251734.00	42.67	7140.38	6341.50
18	4	6	10294.00	22410.00	169.45	0	Spot (Block18, Row6, Column4)	4681.86	4599.50	870.39	0.01	0.19	2955.00	3007.91	2955.00	427.49	0.01	0.14	96.00	83.00	0.00	1644.50	1726.86	3726759.00	3.92	3514.13	3534.00
18	5	6	10588.00	22409.00	147.00	0	Spot (Block18, Row6, Column5)	43938.64	45347.50	17766.38	0.01	0.40	2927.00	3018.25	2927.00	477.58	0.01	0.16	100.00	100.00	23.64	42420.50	41011.64	25836056.00	85.68	11898.32	10615.50
18	6	6	10891.00	22414.00	165.90	0	Spot (Block18, Row6, Column6)	4707.12	4408.00	1170.75	0.03	0.25	2960.00	3054.71	2960.00	475.21	0.01	0.16	87.00	72.00	0.00	1448.00	1747.12	3600948.00	3.48	3488.00	3470.00
18	7	6	11189.00	22415.00	151.65	0	Spot (Block18, Row6, Column7)	19946.37	18390.00	10687.20	0.04	0.54	2987.00	3090.90	2987.00	561.48	0.01	0.18	100.00	100.00	0.00	15403.00	16959.37	12586160.00	30.02	6417.91	6129.00
18	8	6	11497.00	22420.00	149.05	0	Spot (Block18, Row6, Column8)	28557.82	26627.50	16543.44	0.03	0.58	2981.00	3029.90	2981.00	429.55	0.01	0.14	100.00	100.00	1.82	23646.50	25576.82	17248932.00	59.43	8045.01	7277.50
18	1	7	9384.00	22711.00	183.80	0	Spot (Block18, Row7, Column1)	4623.51	4576.00	789.21	0.00	0.17	2994.50	3056.76	2994.50	484.78	0.01	0.16	93.00	77.00	0.00	1581.50	1629.01	4415451.00	3.23	3586.25	3646.00
18	2	7	9689.00	22698.00	196.85	0	Spot (Block18, Row7, Column2)	4083.57	3826.50	981.74	0.03	0.24	2917.00	3005.65	2917.00	457.22	0.01	0.15	76.00	49.00	0.00	909.50	1166.57	4475588.00	2.36	3283.29	3291.00
18	3	7	9995.00	22728.00	200.90	0	Spot (Block18, Row7, Column3)	3449.78	3419.00	397.03	0.00	0.12	2955.00	2997.94	2955.00	389.64	0.01	0.13	56.00	27.00	0.00	464.00	494.78	3963796.00	1.16	3272.17	3290.00
18	4	7	10294.00	22711.00	207.25	0	Spot (Block18, Row7, Column4)	3788.20	3708.50	559.29	0.01	0.15	2928.00	2994.91	2928.00	429.24	0.01	0.14	75.00	43.00	0.00	780.50	860.20	4621602.00	1.85	3235.19	3227.00
18	5	7	10587.00	22711.00	180.95	0	Spot (Block18, Row7, Column5)	6277.29	6017.00	1682.73	0.02	0.27	2944.00	3029.87	2944.00	524.31	0.01	0.17	99.00	94.00	0.00	3073.00	3333.29	5781387.00	6.19	3920.04	3833.00
18	6	7	10882.00	22713.00	193.20	0	Spot (Block18, Row7, Column6)	15695.22	15031.00	5910.77	0.02	0.38	3034.00	3169.33	3034.00	697.83	0.02	0.22	100.00	100.00	0.00	11997.00	12661.22	16448589.00	17.95	6468.34	6429.00
18	7	7	11173.00	22715.00	152.10	0	Spot (Block18, Row7, Column7)	20812.83	19437.00	8991.83	0.03	0.43	2952.00	3011.73	2952.00	472.75	0.01	0.16	100.00	100.00	0.00	16485.00	17860.83	13195334.00	37.65	7028.73	6729.00
18	8	7	11490.00	22720.00	190.25	0	Spot (Block18, Row7, Column8)	5865.29	5766.00	928.20	0.01	0.16	3016.00	3073.64	3016.00	436.52	0.01	0.14	100.00	99.00	0.00	2750.00	2849.29	5976727.00	6.40	3951.39	3829.50
18	1	8	9374.00	23006.00	160.05	0	Spot (Block18, Row8, Column1)	5724.60	5498.00	1612.27	0.02	0.28	3089.00	3124.36	3089.00	415.77	0.00	0.13	99.00	92.00	0.00	2409.00	2635.60	4058744.00	6.25	3791.25	3904.00
18	2	8	9685.00	23007.00	176.55	0	Spot (Block18, Row8, Column2)	4360.76	4252.00	778.20	0.01	0.18	2962.00	3006.75	2962.00	407.22	0.01	0.14	91.00	77.00	0.00	1290.00	1398.76	3802582.00	3.32	3413.52	3402.00
18	3	8	9976.00	23011.00	151.30	0	Spot (Block18, Row8, Column3)	14149.21	11834.00	8362.60	0.08	0.59	2917.00	2991.14	2917.00	443.56	0.01	0.15	100.00	99.00	0.00	8917.00	11232.21	8885701.00	25.16	5014.04	4736.00
18	4	8	10286.00	23007.00	148.95	0	Spot (Block18, Row8, Column4)	29372.83	29168.00	10718.56	0.00	0.36	2899.00	2969.96	2899.00	459.03	0.01	0.15	100.00	100.00	0.00	26269.00	26473.83	17829304.00	57.52	9336.84	8842.00
18	5	8	10587.00	23021.00	192.10	0	Spot (Block18, Row8, Column5)	3340.12	3317.00	418.24	0.00	0.13	2922.50	3018.44	2922.50	607.19	0.01	0.20	34.00	1.00	0.00	394.50	417.62	3470385.00	0.53	3113.28	3075.50
18	6	8	10890.00	23014.00	180.20	0	Spot (Block18, Row8, Column6)	27632.35	23118.00	15054.00	0.08	0.54	3029.00	3191.71	3029.00	798.00	0.02	0.25	100.00	100.00	1.11	20089.00	24603.35	24952024.00	30.63	8079.30	8116.50
18	7	8	11183.00	23015.00	153.65	0	Spot (Block18, Row8, Column7)	8262.74	7714.00	2802.74	0.03	0.34	2964.00	3056.43	2964.00	583.84	0.01	0.19	100.00	99.00	0.00	4750.00	5298.74	5362515.00	8.92	4128.63	3997.00
18	8	8	11472.00	23018.00	168.40	0	Spot (Block18, Row8, Column8)	4691.91	4478.00	1315.41	0.02	0.28	3103.00	3144.36	3103.00	447.43	0.01	0.14	92.00	72.00	0.00	1375.00	1588.91	3730067.00	3.46	3512.92	3552.50
19	1	1	13899.00	20926.00	163.30	0	Spot (Block19, Row1, Column1)	60303.62	65535.00	9597.77	0.04	0.16	1778.00	1851.62	1778.00	385.79	0.02	0.21	100.00	100.00	69.65	63757.00	58525.62	44504500.00	151.51	14386.75	13346.00
19	2	1	14193.00	20930.00	156.55	0	Spot (Block19, Row1, Column2)	2810.74	2801.00	436.05	0.00	0.16	1711.00	1767.25	1711.00	303.67	0.01	0.17	99.00	83.00	0.00	1090.00	1099.74	1902870.00	3.44	2052.84	2043.00
19	3	1	14491.00	20930.00	166.90	0	Spot (Block19, Row1, Column3)	2003.46	1996.00	217.53	0.00	0.11	1684.00	1713.17	1684.00	238.54	0.01	0.14	57.00	23.00	0.00	312.00	319.46	1544668.00	1.22	1811.74	1789.00
19	4	1	14788.00	20938.00	160.25	0	Spot (Block19, Row1, Column4)	2618.22	2534.00	427.81	0.01	0.16	1680.00	1718.47	1680.00	245.27	0.01	0.14	98.00	86.00	0.00	854.00	938.22	1856319.00	3.67	2002.70	1988.00
19	5	1	15101.00	20935.00	187.65	0	Spot (Block19, Row1, Column5)	2292.26	2267.50	291.90	0.00	0.13	1714.00	1747.12	1714.00	164.33	0.01	0.09	94.00	78.00	0.00	553.50	578.26	2269340.00	3.32	1996.12	1970.50
19	6	1	15388.00	20938.00	167.85	0	Spot (Block19, Row1, Column6)	2542.74	2482.00	365.25	0.01	0.14	1769.00	1785.24	1769.00	152.00	0.00	0.09	99.00	92.00	0.00	713.00	773.74	1998594.00	4.98	2030.21	2009.00
19	7	1	15692.00	20940.00	165.45	0	Spot (Block19, Row1, Column7)	3059.96	3009.00	630.98	0.01	0.21	1781.00	1845.63	1781.00	388.62	0.02	0.21	96.00	71.00	0.00	1228.00	1278.96	2319448.00	3.12	2131.84	2112.00
19	8	1	15983.00	20945.00	169.20	0	Spot (Block19, Row1, Column8)	63499.59	65535.00	6910.31	0.01	0.11	1885.00	1990.79	1885.00	521.05	0.02	0.26	100.00	100.00	88.92	63650.00	61614.59	50419188.00	118.05	17264.70	15151.50
19	1	2	13881.00	21222.00	201.50	0	Spot (Block19, Row2, Column1)	1989.94	1979.50	189.17	0.00	0.10	1745.00	1795.63	1745.00	286.75	0.01	0.16	39.00	4.00	0.00	234.50	244.94	2284455.00	0.68	1880.53	1853.00
19	2	2	14199.00	21231.00	156.95	0	Spot (Block19, Row2, Column2)	1996.56	1965.00	176.27	0.01	0.09	1701.00	1717.64	1701.00	140.29	0.00	0.08	78.00	47.00	0.00	264.00	295.56	1353667.00	1.99	1832.80	1811.50
19	3	2	14503.00	21236.00	196.25	0	Spot (Block19, Row2, Column3)	1956.26	1927.00	208.29	0.01	0.11	1665.00	1686.46	1665.00	238.80	0.01	0.14	54.00	19.00	0.00	262.00	291.26	2130370.00	1.13	1794.56	1796.00
19	4	2	14803.00	21238.00	211.20	0	Spot (Block19, Row2, Column4)	1983.49	1990.00	152.47	0.00	0.08	1653.50	1690.36	1653.50	254.74	0.01	0.15	66.00	13.00	0.00	336.50	329.99	2517053.00	1.15	1817.06	1787.50
19	5	2	15099.00	21231.00	198.10	0	Spot (Block19, Row2, Column5)	3506.86	3441.00	656.78	0.01	0.19	1694.00	1724.73	1694.00	168.34	0.01	0.10	100.00	99.00	0.00	1747.00	1812.86	3906646.00	10.59	2339.66	2340.00
19	6	2	15380.00	21236.00	198.65	0	Spot (Block19, Row2, Column6)	2068.13	2024.00	254.64	0.01	0.12	1732.00	1795.23	1732.00	304.38	0.02	0.17	49.00	17.00	0.00	292.00	336.13	2310102.00	0.90	1841.00	1818.00
19	7	2	15701.00	21233.00	203.85	0	Spot (Block19, Row2, Column7)	2051.32	2036.00	202.17	0.00	0.10	1713.00	1737.78	1713.00	144.85	0.01	0.08	86.00	56.00	0.00	323.00	338.32	2426713.00	2.16	1844.76	1808.00
19	8	2	16007.00	21232.00	213.90	0	Spot (Block19, Row2, Column8)	2070.89	2038.00	175.02	0.01	0.08	1815.00	1901.34	1815.00	400.09	0.02	0.21	22.00	0.00	0.00	223.00	255.89	2683869.00	0.42	1924.95	1917.00
19	1	3	13894.00	21531.00	181.70	0	Spot (Block19, Row3, Column1)	2407.69	2372.00	349.94	0.01	0.15	1710.00	1735.83	1710.00	144.53	0.01	0.08	97.00	86.00	0.00	662.00	697.69	2224707.00	4.65	1968.00	1957.00
19	2	3	14192.00	21540.00	198.40	0	Spot (Block19, Row3, Column2)	2018.39	2000.00	181.43	0.00	0.09	1696.00	1717.08	1696.00	143.93	0.01	0.08	84.00	55.00	0.00	304.00	322.39	2246465.00	2.09	1833.96	1829.00
19	3	3	14483.00	21523.00	157.95	0	Spot (Block19, Row3, Column3)	2635.69	2605.50	414.34	0.01	0.16	1663.00	1674.96	1663.00	148.70	0.00	0.09	100.00	98.00	0.00	942.50	972.69	1818629.00	6.46	2041.24	2046.50
19	4	3	14792.00	21537.00	167.65	0	Spot (Block19, Row3, Column4)	2570.60	2501.00	434.03	0.01	0.17	1661.00	1668.16	1661.00	146.32	0.00	0.09	99.00	94.00	0.00	840.00	909.60	2025634.00	6.17	1915.85	1907.50
19	5	3	15093.00	21536.00	168.50	0	Spot (Block19, Row3, Column5)	2483.82	2388.00	556.32	0.02	0.22	1700.00	1755.14	1700.00	287.94	0.01	0.16	90.00	61.00	0.00	688.00	783.82	1972152.00	2.53	1962.36	1957.00
19	6	3	15394.00	21539.00	176.35	0	Spot (Block19, Row3, Column6)	16333.79	14750.00	8135.34	0.04	0.50	1749.00	1848.25	1749.00	406.63	0.02	0.22	100.00	100.00	0.00	13001.00	14584.79	14226734.00	35.62	4659.63	4671.50
19	7	3	15698.00	21539.00	199.45	0	Spot (Block19, Row3, Column7)	2081.01	2077.00	212.08	0.00	0.10	1724.00	1792.06	1724.00	309.33	0.02	0.17	54.00	11.00	0.00	353.00	357.01	2351545.00	0.93	1862.61	1874.00
19	8	3	15994.00	21552.00	155.80	0	Spot (Block19, Row3, Column8)	4062.70	3876.50	989.83	0.02	0.24	1793.00	1817.48	1793.00	180.42	0.01	0.10	100.00	100.00	0.00	2083.50	2269.70	2705757.00	12.44	2540.16	2439.00
19	1	4	13893.00	21829.00	167.90	0	Spot (Block19, Row4, Column1)	2822.50	2764.00	606.22	0.01	0.21	1760.00	1765.46	1760.00	153.67	0.00	0.09	99.00	96.00	0.00	1004.00	1062.50	2201553.00	6.88	2105.57	2085.00
19	2	4	14193.00	21832.00	190.65	0	Spot (Block19, Row4, Column2)	2772.37	2692.00	498.01	0.01	0.18	1726.00	1753.04	1726.00	166.21	0.01	0.09	99.00	95.00	0.00	966.00	1046.37	2841677.00	6.13	2091.84	2092.00
19	3	4	14492.00	21834.00	154.35	0	Spot (Block19, Row4, Column3)	5289.74	5226.00	1600.34	0.01	0.30	1693.00	1722.16	1693.00	172.39	0.01	0.10	100.00	100.00	0.00	3533.00	3596.74	3448911.00	20.70	2625.62	2510.00
19	4	4	14789.00	21828.00	194.60	0	Spot (Block19, Row4, Column4)	1995.49	1978.00	194.06	0.00	0.10	1689.00	1701.94	1689.00	156.43	0.00	0.09	78.00	44.00	0.00	289.00	306.49	2139163.00	1.88	1827.77	1798.00
19	5	4	15070.00	21836.00	191.60	0	Spot (Block19, Row4, Column5)	2123.84	2095.00	243.61	0.01	0.11	1700.00	1725.97	1700.00	165.89	0.01	0.10	86.00	61.00	0.00	395.00	423.84	2196055.00	2.40	1888.21	1889.50
19	6	4	15392.00	21833.00	197.65	0	Spot (Block19, Row4, Column6)	3615.42	3612.00	525.87	0.00	0.15	1765.00	1814.55	1765.00	303.50	0.01	0.17	99.00	98.00	0.00	1847.00	1850.42	3998650.00	5.93	2379.19	2284.50
19	7	4	15687.00	21843.00	178.85	0	Spot (Block19, Row4, Column7)	2439.86	2373.50	497.27	0.01	0.20	1776.00	1817.95	1776.00	257.68	0.01	0.14	89.00	60.00	0.00	597.50	663.86	2190991.00	2.41	2008.82	2000.00
19	8	4	15991.00	21841.00	196.15	0	Spot (Block19, Row4, Column8)	2185.52	2133.00	273.70	0.01	0.13	1792.00	1815.06	1792.00	199.05	0.01	0.11	69.00	42.00	0.00	341.00	393.52	2375662.00	1.86	1923.29	1905.00
19	1	5	13895.00	22130.00	154.20	0	Spot (Block19, Row5, Column1)	3266.67	3244.00	518.00	0.00	0.16	1801.00	1852.61	1801.00	284.19	0.01	0.15	100.00	98.00	0.00	1443.00	1465.67	2149466.00	4.98	2224.15	2197.00
19	2	5	14187.00	22131.00	155.50	0	Spot (Block19, Row5, Column2)	4510.28	4523.50	1095.33	0.00	0.24	1771.00	1804.63	1771.00	206.86	0.01	0.11	100.00	100.00	0.00	2752.50	2739.28	3003847.00	13.08	2609.34	2575.00
19	3	5	14493.00	22133.00	161.80	0	Spot (Block19, Row5, Column3)	4760.10	4583.00	1384.83	0.02	0.29	1740.00	1775.36	1740.00	182.13	0.01	0.10	100.00	100.00	0.00	2843.00	3020.10	3455830.00	16.39	2556.25	2564.50
19	4	5	14789.00	22135.00	171.45	0	Spot (Block19, Row5, Column4)	2377.86	2305.00	325.03	0.01	0.14	1711.00	1748.19	1711.00	172.19	0.01	0.10	96.00	85.00	0.00	594.00	666.86	1947471.00	3.66	1947.76	1923.50
19	5	5	15096.00	22135.00	147.55	0	Spot (Block19, Row5, Column5)	6967.77	6806.00	2225.39	0.01	0.32	1710.00	1751.67	1710.00	184.35	0.01	0.11	100.00	100.00	0.00	5096.00	5257.77	4138853.00	28.29	3157.25	2952.00
19	6	5	15390.00	22137.00	199.55	0	Spot (Block19, Row5, Column6)	2189.90	2139.50	291.18	0.01	0.13	1746.00	1799.20	1746.00	264.03	0.01	0.15	71.00	32.00	0.00	393.50	443.90	2487730.00	1.48	1942.46	1901.00
19	7	5	15693.00	22138.00	175.05	0	Spot (Block19, Row5, Column7)	12092.26	11750.00	4884.53	0.01	0.40	1782.00	1858.50	1782.00	329.04	0.02	0.18	100.00	100.00	0.00	9968.00	10310.26	10314697.00	31.10	4160.37	4035.00
19	8	5	15993.00	22143.00	167.45	0	Spot (Block19, Row5, Column8)	2586.37	2555.00	385.37	0.01	0.15	1786.00	1833.10	1786.00	277.53	0.01	0.15	93.00	70.00	0.00	769.00	800.37	2027711.00	2.71	2004.12	1982.00
19	1	6	13889.00	22432.00	170.30	0	Spot (Block19, Row6, Column1)	13953.72	12401.00	6917.00	0.05	0.50	1831.00	1937.46	1831.00	395.33	0.02	0.20	100.00	100.00	0.00	10570.00	12122.72	11288558.00	30.40	4475.98	4401.50
19	2	6	14190.00	22433.00	194.35	0	Spot (Block19, Row6, Column2)	6431.97	6301.00	2116.53	0.01	0.33	1777.00	1859.48	1777.00	340.76	0.02	0.18	100.00	100.00	0.00	4524.00	4654.97	6875776.00	13.42	3194.58	3164.00
19	3	6	14481.00	22432.00	164.85	0	Spot (Block19, Row6, Column3)	2982.53	2918.50	534.74	0.01	0.18	1758.00	1786.48	1758.00	196.54	0.01	0.11	99.00	95.00	0.00	1160.50	1224.53	2230933.00	6.09	2151.83	2152.50
19	4	6	14789.00	22439.00	201.65	0	Spot (Block19, Row6, Column4)	2207.01	2188.00	253.33	0.00	0.11	1733.00	1761.41	1733.00	163.95	0.01	0.09	91.00	69.00	0.00	455.00	474.01	2546894.00	2.72	1913.33	1902.50
19	5	6	15091.00	22437.00	147.85	0	Spot (Block19, Row6, Column5)	6222.85	6139.50	1949.01	0.01	0.31	1705.00	1749.41	1705.00	181.09	0.01	0.10	100.00	100.00	0.00	4434.50	4517.85	3746156.00	24.70	2864.73	2790.50
19	6	6	15392.00	22427.00	202.30	0	Spot (Block19, Row6, Column6)	2108.70	2099.00	218.76	0.00	0.10	1712.00	1757.83	1712.00	204.43	0.01	0.12	80.00	45.00	0.00	387.00	396.70	2446088.00	1.72	1866.66	1875.50
19	7	6	15695.00	22443.00	177.70	0	Spot (Block19, Row6, Column7)	2397.36	2423.00	323.41	0.00	0.13	1770.00	1795.98	1770.00	245.91	0.01	0.14	85.00	64.00	0.00	653.00	627.36	2119267.00	2.45	1969.13	1936.50
19	8	6	15999.00	22451.00	194.65	0	Spot (Block19, Row6, Column8)	2194.16	2168.50	275.21	0.01	0.13	1774.00	1786.87	1774.00	151.02	0.00	0.08	82.00	63.00	0.00	394.50	420.16	2356524.00	2.70	1939.38	1911.00
19	1	7	13895.00	22730.00	168.80	0	Spot (Block19, Row7, Column1)	3461.08	3389.50	682.89	0.01	0.20	1882.00	1940.39	1882.00	315.89	0.01	0.16	99.00	92.00	0.00	1507.50	1579.08	2727333.00	4.81	2370.00	2335.50
19	2	7	14187.00	22733.00	206.35	0	Spot (Block19, Row7, Column2)	2125.73	2070.50	235.03	0.01	0.11	1781.00	1825.63	1781.00	226.65	0.01	0.12	59.00	28.00	0.00	289.50	344.73	2572136.00	1.32	1973.15	1956.00
19	3	7	14480.00	22731.00	221.00	0	Spot (Block19, Row7, Column3)	2080.02	2069.00	201.59	0.00	0.10	1754.00	1766.94	1754.00	174.22	0.00	0.10	76.00	40.00	0.00	315.00	326.02	2903714.00	1.80	1896.71	1889.00
19	4	7	14786.00	22740.00	202.50	0	Spot (Block19, Row7, Column4)	2035.93	2003.00	231.84	0.01	0.11	1775.00	1785.72	1775.00	185.14	0.00	0.10	59.00	29.00	0.00	228.00	260.93	2371862.00	1.35	1882.49	1864.00
19	5	7	15086.00	22728.00	203.05	0	Spot (Block19, Row7, Column5)	2127.42	2087.00	228.99	0.01	0.11	1764.00	1793.08	1764.00	228.50	0.01	0.13	61.00	33.00	0.00	323.00	363.42	2484822.00	1.46	1936.02	1909.00
19	6	7	15386.00	22738.00	181.55	0	Spot (Block19, Row7, Column6)	7830.66	7707.00	2473.25	0.01	0.32	1783.00	1883.26	1783.00	436.12	0.02	0.23	100.00	100.00	0.00	5924.00	6047.66	7243358.00	13.64	3390.22	3364.00
19	7	7	15676.00	22744.00	178.55	0	Spot (Block19, Row7, Column7)	2477.58	2484.00	328.72	0.00	0.13	1785.00	1815.84	1785.00	228.53	0.01	0.13	90.00	76.00	0.00	699.00	692.58	2209997.00	2.90	2001.40	1984.00
19	8	7	15993.00	22738.00	203.25	0	Spot (Block19, Row7, Column8)	4788.23	4808.00	875.48	0.00	0.18	1809.00	1846.45	1809.00	178.75	0.01	0.10	100.00	100.00	0.00	2999.00	2979.23	5607015.00	16.46	2729.19	2708.00
19	1	8	13876.00	23036.00	148.45	0	Spot (Block19, Row8, Column1)	5217.78	5065.00	1486.43	0.01	0.28	1914.00	1955.02	1914.00	250.15	0.01	0.13	100.00	100.00	0.00	3151.00	3303.78	3146321.00	13.04	2797.28	2765.00
19	2	8	14184.00	23025.00	205.60	0	Spot (Block19, Row8, Column2)	2137.36	2102.00	236.50	0.01	0.11	1805.00	1861.35	1805.00	224.15	0.01	0.12	61.00	30.00	0.00	297.00	332.36	2571244.00	1.23	1969.71	1922.00
19	3	8	14475.00	23035.00	217.35	0	Spot (Block19, Row8, Column3)	2242.48	2218.00	337.23	0.00	0.15	1793.50	1826.30	1793.50	215.46	0.01	0.12	73.00	49.00	0.00	424.50	448.98	3022861.00	1.93	1930.89	1918.00
19	4	8	14788.00	23033.00	154.10	0	Spot (Block19, Row8, Column4)	7766.49	7560.50	2654.78	0.01	0.34	1802.00	1839.41	1802.00	215.05	0.01	0.12	100.00	100.00	0.00	5758.50	5964.49	5079287.00	27.56	3225.84	3150.00
19	5	8	15069.00	23042.00	195.30	0	Spot (Block19, Row8, Column5)	2081.00	2061.00	208.17	0.00	0.10	1805.00	1880.19	1805.00	368.55	0.02	0.20	32.00	1.00	0.00	256.00	276.00	2239159.00	0.54	1927.66	1880.00
19	6	8	15388.00	23037.00	162.25	0	Spot (Block19, Row8, Column6)	27391.31	24533.50	14007.34	0.05	0.51	1820.00	1970.24	1820.00	534.99	0.03	0.27	100.00	100.00	0.41	22713.50	25571.31	19886096.00	47.52	6274.75	6086.50
19	7	8	15683.00	23043.00	184.85	0	Spot (Block19, Row8, Column7)	2376.38	2350.00	316.24	0.00	0.13	1796.00	1888.77	1796.00	398.56	0.02	0.21	69.00	25.00	0.00	554.00	580.38	2288451.00	1.22	2014.86	1982.00
19	8	8	15969.00	23052.00	161.00	0	Spot (Block19, Row8, Column8)	3267.70	3077.00	1099.71	0.03	0.34	1867.00	1881.85	1867.00	206.34	0.00	0.11	99.00	93.00	0.00	1210.00	1400.70	2336402.00	6.72	2303.26	2217.50
20	1	1	18402.00	20949.00	164.10	0	Spot (Block20, Row1, Column1)	59966.37	65535.00	9952.67	0.04	0.17	1245.00	1308.33	1245.00	355.52	0.02	0.27	100.00	100.00	67.65	64290.00	58721.37	44855272.00	164.99	14445.21	12764.50
20	2	1	18692.00	20954.00	153.10	0	Spot (Block20, Row1, Column2)	4020.10	4028.00	1126.14	0.00	0.28	1241.00	1289.01	1241.00	269.30	0.02	0.21	100.00	100.00	0.00	2787.00	2779.10	2576881.00	10.14	1962.62	1853.00
20	3	1	19000.00	20956.00	154.85	0	Spot (Block20, Row1, Column3)	4845.84	4551.50	2088.52	0.03	0.43	1202.00	1214.40	1202.00	88.87	0.00	0.07	100.00	100.00	0.00	3349.50	3643.84	3207945.00	40.86	2032.54	1914.00
20	4	1	19288.00	20959.00	155.65	0	Spot (Block20, Row1, Column4)	3281.44	3144.00	899.60	0.02	0.27	1217.00	1233.30	1217.00	98.60	0.01	0.08	100.00	100.00	0.00	1927.00	2064.44	2188719.00	20.77	1723.09	1717.50
20	5	1	19598.00	20962.00	154.35	0	Spot (Block20, Row1, Column5)	9495.11	8852.00	5124.62	0.03	0.54	1241.00	1264.48	1241.00	108.08	0.01	0.09	100.00	100.00	0.00	7611.00	8254.11	6200309.00	76.15	2895.59	2671.50
20	6	1	19896.00	20963.00	152.35	0	Spot (Block20, Row1, Column6)	8059.73	7865.00	3510.53	0.01	0.44	1232.00	1265.18	1232.00	154.70	0.01	0.12	100.00	100.00	0.00	6633.00	6827.73	5101807.00	43.92	3013.35	2400.50
20	7	1	20191.00	20962.00	152.60	0	Spot (Block20, Row1, Column7)	21673.21	20782.00	10387.53	0.02	0.48	1240.00	1297.39	1240.00	312.68	0.02	0.24	100.00	100.00	0.00	19542.00	20433.21	13805834.00	65.16	5713.35	4963.00
20	8	1	20483.00	20967.00	170.05	0	Spot (Block20, Row1, Column8)	63412.89	65535.00	7226.11	0.01	0.11	1360.00	1456.56	1360.00	461.93	0.03	0.32	100.00	100.00	89.18	64175.00	62052.89	50984488.00	134.12	16074.15	13871.50
20	1	2	18388.00	21257.00	220.80	0	Spot (Block20, Row2, Column1)	1322.38	1320.00	66.74	0.00	0.05	1212.00	1250.13	1212.00	256.01	0.01	0.20	3.00	0.00	0.00	108.00	110.38	1843399.00	0.28	1264.66	1256.50
20	2	2	18698.00	21256.00	140.65	0	Spot (Block20, Row2, Column2)	5185.91	5120.00	1187.98	0.01	0.23	1233.00	1249.35	1233.00	106.36	0.01	0.09	100.00	100.00	0.00	3887.00	3952.91	2790021.00	37.01	2343.09	2279.00
20	3	2	18994.00	21262.00	175.10	0	Spot (Block20, Row2, Column3)	1689.35	1684.00	213.16	0.00	0.13	1198.00	1223.26	1198.00	115.05	0.01	0.09	97.00	89.00	0.00	486.00	491.35	1441019.00	4.05	1340.26	1345.00
20	4	2	19302.00	21261.00	172.00	0	Spot (Block20, Row2, Column4)	4280.52	4283.50	1143.82	0.00	0.27	1202.00	1230.21	1202.00	117.27	0.01	0.10	100.00	100.00	0.00	3081.50	3078.52	3535712.00	26.01	2007.13	1990.00
20	5	2	19595.00	21256.00	190.45	0	Spot (Block20, Row2, Column5)	1995.18	1953.50	297.17	0.01	0.15	1213.00	1231.29	1213.00	99.01	0.01	0.08	100.00	99.00	0.00	740.50	782.18	2039075.00	7.72	1429.11	1404.50
20	6	2	19891.00	21260.00	160.90	0	Spot (Block20, Row2, Column6)	2545.32	2452.00	643.51	0.02	0.25	1208.00	1226.21	1208.00	108.05	0.01	0.09	100.00	99.00	0.00	1244.00	1337.32	1819904.00	12.21	1532.63	1516.00
20	7	2	20199.00	21261.00	160.30	0	Spot (Block20, Row2, Column7)	3187.52	3105.50	963.93	0.01	0.30	1212.00	1230.97	1212.00	126.18	0.01	0.10	100.00	100.00	0.00	1893.50	1975.52	2250389.00	15.51	1725.03	1665.00
20	8	2	20512.00	21267.00	213.95	0	Spot (Block20, Row2, Column8)	1419.74	1426.00	86.25	0.00	0.06	1296.00	1346.70	1296.00	329.51	0.02	0.24	0.00	0.00	0.00	130.00	123.74	1839982.00	0.22	1333.25	1326.50
20	1	3	18396.00	21553.00	156.35	0	Spot (Block20, Row3, Column1)	8610.65	8103.00	4254.69	0.03	0.49	1198.00	1213.41	1198.00	98.32	0.01	0.08	100.00	100.00	0.00	6905.00	7412.65	5794966.00	75.24	2787.61	2645.00
20	2	3	18698.00	21551.00	165.45	0	Spot (Block20, Row3, Column2)	1719.56	1706.00	196.08	0.00	0.11	1209.00	1230.31	1209.00	102.77	0.01	0.08	99.00	97.00	0.00	497.00	510.56	1303427.00	4.76	1399.18	1398.00
20	3	3	18993.00	21552.00	158.05	0	Spot (Block20, Row3, Column3)	3278.60	2731.00	2669.47	0.08	0.81	1202.00	1229.67	1202.00	150.01	0.01	0.12	99.00	97.00	0.00	1529.00	2076.60	2268791.00	13.66	1832.46	1574.50
20	4	3	19294.00	21559.00	153.10	0	Spot (Block20, Row3, Column4)	8328.11	7899.00	3625.39	0.02	0.44	1214.00	1233.74	1214.00	105.93	0.01	0.09	100.00	100.00	0.00	6685.00	7114.11	5388290.00	66.97	2778.01	2603.50
20	5	3	19600.00	21561.00	154.60	0	Spot (Block20, Row3, Column5)	2355.78	2338.00	546.59	0.00	0.23	1217.00	1230.18	1217.00	96.42	0.00	0.08	100.00	99.00	0.00	1121.00	1138.78	1543036.00	11.67	1535.14	1547.00
20	6	3	19903.00	21560.00	189.15	0	Spot (Block20, Row3, Column6)	3897.63	3597.50	1402.67	0.03	0.36	1224.00	1243.42	1224.00	118.54	0.01	0.10	100.00	100.00	0.00	2373.50	2673.63	3936606.00	22.39	1960.98	1956.50
20	7	3	20202.00	21565.00	153.90	0	Spot (Block20, Row3, Column7)	7651.14	6985.00	3616.12	0.04	0.47	1232.00	1254.99	1232.00	114.54	0.01	0.09	100.00	100.00	0.00	5753.00	6419.14	4950288.00	55.84	2625.04	2505.00
20	8	3	20494.00	21574.00	158.50	0	Spot (Block20, Row3, Column8)	2250.75	2150.00	383.65	0.02	0.17	1273.00	1279.39	1273.00	82.20	0.00	0.06	100.00	99.00	0.00	877.00	977.75	1546263.00	11.82	1582.99	1557.50
20	1	4	18396.00	21851.00	151.25	0	Spot (Block20, Row4, Column1)	7936.18	7478.00	3254.53	0.03	0.41	1212.00	1231.34	1212.00	106.43	0.01	0.09	100.00	100.00	0.00	6266.00	6724.18	4975984.00	63.00	2806.85	2610.00
20	2	4	18695.00	21861.00	177.50	0	Spot (Block20, Row4, Column2)	1861.70	1851.00	222.51	0.00	0.12	1214.00	1235.67	1214.00	125.86	0.01	0.10	100.00	96.00	0.00	637.00	647.70	1632708.00	4.97	1430.40	1429.00
20	3	4	18994.00	21857.00	152.40	0	Spot (Block20, Row4, Column3)	33403.28	31477.50	15611.27	0.03	0.47	1218.00	1253.36	1218.00	186.16	0.01	0.15	100.00	100.00	1.42	30259.50	32185.28	21177688.00	172.70	7486.20	6467.50
20	4	4	19280.00	21864.00	177.95	0	Spot (Block20, Row4, Column4)	1585.40	1580.00	158.61	0.00	0.10	1234.00	1257.41	1234.00	169.14	0.01	0.13	86.00	52.00	0.00	346.00	351.40	1403080.00	1.94	1372.24	1365.00
20	5	4	19573.00	21856.00	163.55	0	Spot (Block20, Row4, Column5)	1795.89	1660.00	709.35	0.03	0.39	1240.00	1261.15	1240.00	150.53	0.01	0.12	99.00	79.00	0.00	420.00	555.89	1327166.00	3.55	1437.17	1444.00
20	6	4	19898.00	21858.00	187.00	0	Spot (Block20, Row4, Column6)	3269.15	3219.00	640.24	0.01	0.20	1241.00	1255.84	1241.00	96.89	0.01	0.08	100.00	100.00	0.00	1978.00	2028.15	3213575.00	20.78	1855.61	1847.00
20	7	4	20188.00	21863.00	151.80	0	Spot (Block20, Row4, Column7)	6019.23	5413.50	2985.52	0.05	0.50	1265.00	1281.99	1265.00	115.50	0.01	0.09	100.00	100.00	0.00	4148.50	4754.23	3792118.00	41.01	2296.25	2161.00
20	8	4	20495.00	21873.00	158.65	0	Spot (Block20, Row4, Column8)	3035.32	3032.00	795.87	0.00	0.26	1287.00	1300.31	1287.00	97.81	0.00	0.08	100.00	100.00	0.00	1745.00	1748.32	2103479.00	17.74	1688.29	1660.00
20	1	5	18394.00	22155.00	150.50	0	Spot (Block20, Row5, Column1)	7397.62	7215.50	3013.05	0.01	0.41	1222.00	1246.05	1222.00	115.26	0.01	0.09	100.00	100.00	0.00	5993.50	6175.62	4571732.00	53.37	2560.05	2397.00
20	2	5	18692.00	22153.00	162.25	0	Spot (Block20, Row5, Column2)	2446.83	2459.50	413.34	0.00	0.17	1226.00	1246.92	1226.00	108.26	0.01	0.09	100.00	100.00	0.00	1233.50	1220.83	1776396.00	11.08	1616.55	1581.00
20	3	5	18991.00	22155.00	162.95	0	Spot (Block20, Row5, Column3)	2853.06	2757.50	737.53	0.01	0.26	1232.00	1260.77	1232.00	151.00	0.01	0.12	100.00	100.00	0.00	1525.50	1621.06	2094147.00	10.55	1627.26	1616.00
20	4	5	19291.00	22158.00	152.70	0	Spot (Block20, Row5, Column4)	6135.19	5705.00	2920.19	0.03	0.48	1245.00	1272.33	1245.00	176.02	0.01	0.14	100.00	100.00	0.00	4460.00	4890.19	3895845.00	27.63	2292.13	2218.50
20	5	5	19593.00	22158.00	151.25	0	Spot (Block20, Row5, Column5)	40699.29	40234.00	18980.20	0.00	0.47	1261.00	1308.23	1261.00	255.34	0.02	0.20	100.00	100.00	17.76	38973.00	39438.29	25437168.00	154.27	9263.15	8547.50
20	6	5	19898.00	22162.00	155.50	0	Spot (Block20, Row5, Column6)	2784.36	2775.50	649.15	0.00	0.23	1281.00	1321.91	1281.00	184.67	0.01	0.14	100.00	100.00	0.00	1494.50	1503.36	1854386.00	7.92	1656.28	1620.00
20	7	5	20196.00	22165.00	193.25	0	Spot (Block20, Row5, Column7)	4770.03	4681.00	1551.04	0.01	0.33	1304.00	1348.54	1304.00	149.09	0.01	0.11	100.00	100.00	0.00	3377.00	3466.03	5041919.00	22.95	2372.71	2378.00
20	8	5	20492.00	22165.00	151.25	0	Spot (Block20, Row5, Column8)	13027.41	11826.00	7058.39	0.04	0.54	1303.00	1329.14	1303.00	124.45	0.01	0.09	100.00	100.00	0.00	10523.00	11724.41	8207270.00	94.00	3522.94	3170.00
20	1	6	18391.00	22454.00	184.95	0	Spot (Block20, Row6, Column1)	3728.27	3567.00	1301.09	0.02	0.35	1205.00	1242.45	1205.00	139.22	0.01	0.11	100.00	100.00	0.00	2362.00	2523.27	3597784.00	17.85	1954.17	1937.00
20	2	6	18691.00	22453.00	202.55	0	Spot (Block20, Row6, Column2)	3655.60	3565.00	989.13	0.01	0.27	1220.00	1260.74	1220.00	152.71	0.01	0.12	100.00	100.00	0.00	2345.00	2435.60	4247812.00	15.68	2033.71	2018.00
20	3	6	18977.00	22455.00	151.65	0	Spot (Block20, Row6, Column3)	14329.91	14019.00	6609.05	0.01	0.46	1230.00	1263.16	1230.00	141.69	0.01	0.11	100.00	100.00	0.00	12789.00	13099.91	9085164.00	92.22	3898.35	3429.00
20	4	6	19301.00	22458.00	168.70	0	Spot (Block20, Row6, Column4)	2672.24	2485.00	804.25	0.03	0.30	1238.00	1272.88	1238.00	195.72	0.01	0.15	99.00	96.00	0.00	1247.00	1434.24	2127100.00	7.15	1599.37	1484.00
20	5	6	19588.00	22459.00	151.55	0	Spot (Block20, Row6, Column5)	41967.61	42051.00	18638.43	0.00	0.44	1259.00	1314.15	1259.00	267.23	0.02	0.20	100.00	100.00	20.83	40792.00	40708.61	26397760.00	152.13	8888.84	7932.00
20	6	6	19894.00	22459.00	165.80	0	Spot (Block20, Row6, Column6)	2503.72	2339.00	713.99	0.03	0.29	1285.00	1321.05	1285.00	163.49	0.01	0.12	100.00	92.00	0.00	1054.00	1218.72	1910336.00	7.23	1638.52	1625.50
20	7	6	20193.00	22465.00	153.20	0	Spot (Block20, Row6, Column7)	11570.49	10991.00	5528.77	0.02	0.48	1288.00	1339.03	1288.00	170.43	0.02	0.13	100.00	100.00	0.00	9703.00	10282.49	7451396.00	60.03	3512.09	3391.50
20	8	6	20500.00	22467.00	153.70	0	Spot (Block20, Row6, Column8)	14241.66	13156.00	7402.96	0.03	0.52	1283.00	1307.46	1283.00	134.19	0.01	0.10	100.00	100.00	0.00	11873.00	12958.66	9228593.00	96.39	3908.49	3375.00
20	1	7	18386.00	22751.00	182.50	0	Spot (Block20, Row7, Column1)	1896.20	1852.00	335.03	0.01	0.18	1216.00	1237.54	1216.00	106.78	0.01	0.09	99.00	95.00	0.00	636.00	680.20	1771053.00	6.17	1398.46	1392.00
20	2	7	18695.00	22751.00	169.75	0	Spot (Block20, Row7, Column2)	1699.55	1630.50	224.56	0.02	0.13	1223.00	1237.70	1223.00	98.14	0.01	0.08	99.00	95.00	0.00	407.50	476.55	1363041.00	4.71	1366.60	1356.00
20	3	7	18991.00	22754.00	215.95	0	Spot (Block20, Row7, Column3)	1398.83	1398.50	72.72	0.00	0.05	1231.00	1248.90	1231.00	103.67	0.01	0.08	81.00	26.00	0.00	167.50	167.83	1863237.00	1.45	1306.04	1297.00
20	4	7	19288.00	22764.00	209.60	0	Spot (Block20, Row7, Column4)	1496.08	1477.00	151.97	0.01	0.10	1241.00	1257.55	1241.00	103.40	0.01	0.08	84.00	56.00	0.00	236.00	255.08	1865608.00	2.31	1295.77	1291.00
20	5	7	19589.00	22758.00	177.30	0	Spot (Block20, Row7, Column5)	3892.75	3869.00	1128.68	0.00	0.29	1264.00	1302.62	1264.00	178.64	0.01	0.14	100.00	100.00	0.00	2605.00	2628.75	3410051.00	14.50	1979.04	1997.50
20	6	7	19888.00	22761.00	192.75	0	Spot (Block20, Row7, Column6)	4131.62	4231.00	1112.03	0.01	0.27	1282.00	1328.77	1282.00	185.06	0.02	0.14	100.00	100.00	0.00	2949.00	2849.62	4321675.00	15.15	2135.69	2150.00
20	7	7	20182.00	22764.00	156.15	0	Spot (Block20, Row7, Column7)	11506.44	10384.50	6116.17	0.04	0.53	1267.00	1302.85	1267.00	159.53	0.01	0.12	100.00	100.00	0.00	9117.50	10239.44	7755341.00	63.96	3876.55	2733.00
20	8	7	20496.00	22766.00	193.55	0	Spot (Block20, Row7, Column8)	6135.58	5762.00	1940.11	0.03	0.32	1243.00	1265.02	1243.00	128.40	0.01	0.10	100.00	100.00	0.00	4519.00	4892.58	6454634.00	37.93	2694.03	2447.00
20	1	8	18377.00	23059.00	144.40	0	Spot (Block20, Row8, Column1)	4480.36	4261.50	1624.42	0.02	0.36	1242.00	1258.16	1242.00	100.51	0.01	0.08	100.00	100.00	0.00	3019.50	3238.36	2535885.00	32.06	2173.21	2184.50
20	2	8	18686.00	23058.00	161.85	0	Spot (Block20, Row8, Column2)	2658.29	2563.50	749.66	0.02	0.28	1238.00	1253.82	1238.00	100.51	0.01	0.08	100.00	100.00	0.00	1325.50	1420.29	1919283.00	13.97	1606.97	1586.00
20	3	8	18979.00	23053.00	154.55	0	Spot (Block20, Row8, Column3)	6282.29	5720.00	3095.66	0.04	0.49	1266.00	1268.90	1266.00	105.19	0.00	0.08	100.00	100.00	0.00	4454.00	5016.29	4140032.00	47.66	2237.57	2127.50
20	4	8	19285.00	23055.00	156.80	0	Spot (Block20, Row8, Column4)	3774.62	3676.00	1060.21	0.01	0.28	1266.00	1271.38	1266.00	94.98	0.00	0.07	100.00	100.00	0.00	2410.00	2508.62	2540316.00	26.35	1910.16	1820.00
20	5	8	19576.00	23057.00	169.20	0	Spot (Block20, Row8, Column5)	1512.05	1489.00	114.28	0.01	0.08	1255.00	1274.32	1255.00	127.44	0.01	0.10	90.00	42.00	0.00	234.00	257.05	1209639.00	1.87	1349.82	1357.50
20	6	8	19891.00	23062.00	166.65	0	Spot (Block20, Row8, Column6)	5759.81	5430.00	1961.93	0.03	0.34	1252.00	1297.16	1252.00	170.23	0.02	0.13	100.00	100.00	0.00	4178.00	4507.81	4446570.00	26.22	2364.80	2338.00
20	7	8	20188.00	23061.00	152.65	0	Spot (Block20, Row8, Column7)	4846.15	4695.00	1665.34	0.01	0.34	1254.00	1285.12	1254.00	142.55	0.01	0.11	100.00	100.00	0.00	3441.00	3592.15	3077302.00	24.98	2140.57	2010.00
20	8	8	20471.00	23066.00	152.75	0	Spot (Block20, Row8, Column8)	2541.48	2283.00	1207.80	0.05	0.48	1219.00	1232.67	1219.00	85.92	0.00	0.07	100.00	100.00	0.00	1064.00	1322.48	1618921.00	15.23	1632.73	1570.50
21	1	1	4873.00	25375.00	158.75	0	Spot (Block21, Row1, Column1)	60866.91	65535.00	9179.60	0.03	0.15	1514.00	1594.05	1514.00	386.53	0.02	0.24	100.00	100.00	72.15	64021.00	59352.91	42181156.00	153.35	14985.41	12606.00
21	2	1	5168.00	25377.00	199.95	0	Spot (Block21, Row1, Column2)	1910.07	1857.50	218.48	0.01	0.11	1509.00	1556.27	1509.00	285.80	0.01	0.18	59.00	22.00	0.00	348.50	401.07	2177485.00	1.24	1660.24	1665.00
21	3	1	5472.00	25373.00	218.40	0	Spot (Block21, Row1, Column3)	1670.10	1682.00	80.97	0.00	0.05	1521.00	1526.52	1521.00	68.88	0.00	0.05	83.00	58.00	0.00	161.00	149.10	2284691.00	2.08	1585.05	1584.00
21	4	1	5760.00	25391.00	187.50	0	Spot (Block21, Row1, Column4)	1861.32	1855.50	158.99	0.00	0.09	1529.50	1529.99	1529.50	77.32	0.00	0.05	97.00	84.00	0.00	326.00	331.82	1846427.00	4.28	1666.73	1663.00
21	5	1	6074.00	25396.00	178.35	0	Spot (Block21, Row1, Column5)	1853.25	1870.00	115.56	0.00	0.06	1538.00	1541.83	1538.00	90.18	0.00	0.06	96.00	82.00	0.00	332.00	315.25	1641980.00	3.45	1707.33	1688.00
21	6	1	6370.00	25387.00	154.90	0	Spot (Block21, Row1, Column6)	2038.85	2029.00	181.29	0.00	0.09	1534.00	1537.83	1534.00	85.14	0.00	0.06	99.00	97.00	0.00	495.00	504.85	1343605.00	5.88	1745.37	1722.00
21	7	1	6674.00	25414.00	190.05	0	Spot (Block21, Row1, Column7)	2426.47	2316.00	407.89	0.02	0.17	1592.00	1740.05	1592.00	556.24	0.04	0.32	75.00	25.00	0.00	724.00	834.47	2472573.00	1.23	1925.50	1920.00
21	8	1	6959.00	25394.00	165.40	0	Spot (Block21, Row1, Column8)	62357.76	65535.00	9178.19	0.02	0.15	1747.00	1931.71	1747.00	644.55	0.04	0.33	100.00	100.00	86.73	63788.00	60610.76	47454724.00	93.75	15577.90	14684.00
21	1	2	4866.00	25664.00	233.30	0	Spot (Block21, Row2, Column1)	1634.16	1624.00	79.83	0.00	0.05	1463.00	1506.70	1463.00	294.02	0.01	0.20	9.00	0.00	0.00	161.00	171.16	2567269.00	0.43	1532.15	1518.00
21	2	2	5158.00	25672.00	157.95	0	Spot (Block21, Row2, Column2)	1702.66	1704.00	89.43	0.00	0.05	1465.00	1467.43	1465.00	72.33	0.00	0.05	96.00	85.00	0.00	239.00	237.66	1176540.00	3.25	1565.43	1560.00
21	3	2	5471.00	25676.00	204.10	0	Spot (Block21, Row2, Column3)	1712.18	1714.00	87.59	0.00	0.05	1475.00	1483.39	1475.00	70.20	0.00	0.05	98.00	86.00	0.00	239.00	237.18	2028934.00	3.26	1576.56	1575.50
21	4	2	5775.00	25675.00	193.70	0	Spot (Block21, Row2, Column4)	1759.74	1758.00	104.13	0.00	0.06	1488.00	1502.89	1488.00	85.26	0.00	0.06	97.00	84.00	0.00	270.00	271.74	1870600.00	3.01	1623.70	1630.50
21	5	2	6071.00	25685.00	175.95	0	Spot (Block21, Row2, Column5)	3193.82	3123.50	754.14	0.01	0.24	1491.00	1508.79	1491.00	98.14	0.01	0.07	100.00	100.00	0.00	1632.50	1702.82	2753077.00	17.17	2004.65	1987.00
21	6	2	6364.00	25676.00	222.50	0	Spot (Block21, Row2, Column6)	1782.98	1791.00	126.36	0.00	0.07	1511.00	1537.05	1511.00	148.00	0.01	0.10	81.00	42.00	0.00	280.00	271.98	2530049.00	1.66	1635.94	1634.50
21	7	2	6670.00	25684.00	186.15	0	Spot (Block21, Row2, Column7)	1832.48	1817.00	133.15	0.00	0.07	1537.00	1593.69	1537.00	194.14	0.02	0.12	73.00	24.00	0.00	280.00	295.48	1783006.00	1.23	1696.26	1699.00
21	8	2	6975.00	25698.00	238.50	0	Spot (Block21, Row2, Column8)	1949.05	1956.00	156.95	0.00	0.08	1651.00	1758.08	1651.00	484.77	0.03	0.28	11.00	0.00	0.00	305.00	298.05	3196445.00	0.39	1754.54	1702.50
21	1	3	4871.00	25978.00	159.90	0	Spot (Block21, Row3, Column1)	1966.69	1976.00	172.96	0.00	0.09	1437.00	1437.54	1437.00	66.37	0.00	0.05	100.00	100.00	0.00	539.00	529.69	1394380.00	7.97	1626.63	1620.50
21	2	3	5174.00	25982.00	200.45	0	Spot (Block21, Row3, Column2)	1695.59	1701.50	90.40	0.00	0.05	1448.00	1458.67	1448.00	84.54	0.00	0.06	96.00	78.00	0.00	253.50	247.59	1932978.00	2.80	1570.71	1574.00
21	3	3	5462.00	25977.00	183.20	0	Spot (Block21, Row3, Column3)	2090.58	2083.50	286.57	0.00	0.14	1473.00	1489.53	1473.00	88.34	0.00	0.06	100.00	98.00	0.00	610.50	617.58	1965147.00	6.80	1689.40	1685.50
21	4	3	5772.00	25984.00	165.90	0	Spot (Block21, Row3, Column4)	2170.71	2170.00	257.88	0.00	0.12	1475.00	1483.29	1475.00	72.09	0.00	0.05	100.00	100.00	0.00	695.00	695.71	1660593.00	9.54	1708.32	1696.00
21	5	3	6072.00	25991.00	170.55	0	Spot (Block21, Row3, Column5)	1899.03	1872.00	181.42	0.01	0.10	1491.00	1518.53	1491.00	140.20	0.01	0.09	97.00	73.00	0.00	381.00	408.03	1542016.00	2.71	1639.26	1639.00
21	6	3	6369.00	25986.00	223.10	0	Spot (Block21, Row3, Column6)	6881.40	5658.50	2893.64	0.08	0.42	1540.00	1586.68	1540.00	211.76	0.01	0.13	100.00	100.00	0.00	4118.50	5341.40	9812881.00	25.00	3316.43	3374.00
21	7	3	6663.00	25993.00	222.35	0	Spot (Block21, Row3, Column7)	1757.54	1752.50	119.60	0.00	0.07	1535.00	1581.63	1535.00	236.36	0.01	0.15	44.00	3.00	0.00	217.50	222.54	2488678.00	0.74	1604.06	1608.50
21	8	3	6971.00	25999.00	155.40	0	Spot (Block21, Row3, Column8)	6342.24	5988.00	2083.48	0.02	0.33	1619.00	1637.91	1619.00	206.46	0.01	0.13	100.00	100.00	0.00	4369.00	4723.24	4211249.00	22.79	2891.18	2609.50
21	1	4	4870.00	26283.00	171.60	0	Spot (Block21, Row4, Column1)	2043.38	2009.00	268.58	0.01	0.13	1460.00	1469.51	1460.00	81.07	0.00	0.06	100.00	96.00	0.00	549.00	583.38	1679660.00	7.08	1631.69	1637.50
21	2	4	5169.00	26283.00	191.90	0	Spot (Block21, Row4, Column2)	2603.20	2501.50	570.71	0.02	0.22	1475.00	1502.69	1475.00	124.30	0.01	0.08	100.00	100.00	0.00	1026.50	1128.20	2717741.00	8.85	1865.81	1875.00
21	3	4	5469.00	26283.00	145.00	0	Spot (Block21, Row4, Column3)	5057.82	5026.00	1435.13	0.00	0.28	1496.00	1530.49	1496.00	127.73	0.01	0.08	100.00	100.00	0.00	3530.00	3561.82	2893072.00	27.62	2387.66	2286.00
21	4	4	5763.00	26293.00	210.90	0	Spot (Block21, Row4, Column4)	1731.14	1729.00	75.61	0.00	0.04	1502.00	1514.80	1502.00	83.20	0.00	0.05	98.00	79.00	0.00	227.00	229.14	2193351.00	2.60	1606.85	1596.00
21	5	4	6064.00	26293.00	194.20	0	Spot (Block21, Row4, Column5)	1853.04	1843.00	180.35	0.00	0.10	1524.00	1535.75	1524.00	88.73	0.00	0.06	96.00	81.00	0.00	319.00	329.04	1979047.00	3.58	1661.89	1664.00
21	6	4	6372.00	26285.00	177.80	0	Spot (Block21, Row4, Column6)	4581.52	4717.00	1204.17	0.01	0.26	1543.00	1573.22	1543.00	166.69	0.01	0.11	100.00	100.00	0.00	3174.00	3038.52	4063809.00	18.05	2313.62	2187.00
21	7	4	6649.00	26292.00	191.75	0	Spot (Block21, Row4, Column7)	1905.13	1889.00	129.12	0.00	0.07	1555.00	1588.47	1555.00	207.88	0.01	0.13	89.00	28.00	0.00	334.00	350.13	1983245.00	1.52	1704.96	1709.00
21	8	4	6987.00	26297.00	210.60	0	Spot (Block21, Row4, Column8)	1892.54	1859.50	177.75	0.01	0.09	1642.00	1653.11	1642.00	174.77	0.00	0.11	61.00	23.00	0.00	217.50	250.54	2407312.00	1.37	1725.41	1727.00
21	1	5	4871.00	26579.00	148.75	0	Spot (Block21, Row5, Column1)	2317.03	2356.00	316.92	0.01	0.14	1495.00	1516.18	1495.00	128.05	0.01	0.08	99.00	94.00	0.00	861.00	822.03	1404123.00	6.25	1732.58	1721.00
21	2	5	5169.00	26582.00	147.95	0	Spot (Block21, Row5, Column2)	7225.78	7320.00	2198.56	0.01	0.30	1509.00	1549.36	1509.00	149.93	0.01	0.10	100.00	100.00	0.00	5811.00	5716.78	4313789.00	37.86	3032.48	2843.00
21	3	5	5468.00	26584.00	150.00	0	Spot (Block21, Row5, Column3)	6856.34	6508.00	2471.79	0.02	0.36	1514.00	1560.10	1514.00	159.03	0.01	0.10	100.00	100.00	0.00	4994.00	5342.34	4223508.00	33.30	2783.74	2648.00
21	4	5	5769.00	26582.00	186.00	0	Spot (Block21, Row5, Column4)	1906.53	1885.00	170.95	0.00	0.09	1517.00	1541.56	1517.00	121.38	0.01	0.08	97.00	75.00	0.00	368.00	389.53	1862676.00	3.01	1664.31	1672.50
21	5	5	6069.00	26589.00	143.70	0	Spot (Block21, Row5, Column5)	4860.95	4684.00	1369.71	0.02	0.28	1531.00	1549.55	1531.00	95.86	0.01	0.06	100.00	100.00	0.00	3153.00	3329.95	2736713.00	34.54	2324.76	2218.00
21	6	5	6371.00	26586.00	206.30	0	Spot (Block21, Row5, Column6)	1810.86	1799.00	133.16	0.00	0.07	1538.00	1567.13	1538.00	140.57	0.01	0.09	84.00	44.00	0.00	261.00	272.86	2185703.00	1.73	1666.45	1657.50
21	7	5	6669.00	26593.00	186.80	0	Spot (Block21, Row5, Column7)	4163.44	3986.50	1301.26	0.02	0.31	1556.00	1585.91	1556.00	157.09	0.01	0.10	100.00	100.00	0.00	2430.50	2607.44	4096822.00	16.41	2384.13	2387.50
21	8	5	6979.00	26600.00	189.20	0	Spot (Block21, Row5, Column8)	1996.22	2005.00	178.25	0.00	0.09	1638.00	1650.44	1638.00	125.23	0.00	0.08	87.00	67.00	0.00	367.00	358.22	2012187.00	2.76	1735.77	1729.00
21	1	6	4865.00	26881.00	220.60	0	Spot (Block21, Row6, Column1)	6211.14	4813.00	2850.56	0.11	0.46	1496.00	1542.14	1496.00	185.41	0.01	0.12	100.00	100.00	0.00	3317.00	4715.14	8652116.00	25.18	3129.96	3116.00
21	2	6	5169.00	26878.00	214.65	0	Spot (Block21, Row6, Column2)	2978.50	2824.00	650.23	0.02	0.22	1501.00	1537.76	1501.00	163.25	0.01	0.11	100.00	100.00	0.00	1323.00	1477.50	3925658.00	8.83	2053.67	2058.00
21	3	6	5465.00	26881.00	182.10	0	Spot (Block21, Row6, Column3)	2130.94	2012.50	347.91	0.02	0.16	1513.00	1539.60	1513.00	128.14	0.01	0.08	97.00	87.00	0.00	499.50	617.94	1981773.00	4.61	1709.98	1712.50
21	4	6	5768.00	26887.00	195.80	0	Spot (Block21, Row6, Column4)	1880.32	1821.00	209.42	0.01	0.11	1518.00	1530.47	1518.00	85.45	0.00	0.06	95.00	81.00	0.00	303.00	362.32	2038269.00	4.09	1650.21	1642.00
21	5	6	6065.00	26885.00	141.45	0	Spot (Block21, Row6, Column5)	3764.81	3796.50	812.75	0.00	0.22	1515.00	1535.92	1515.00	104.52	0.01	0.07	100.00	100.00	0.00	2281.50	2249.81	2040529.00	21.32	2113.07	2043.50
21	6	6	6379.00	26885.00	228.55	0	Spot (Block21, Row6, Column6)	1759.03	1763.00	90.61	0.00	0.05	1523.00	1542.54	1523.00	114.21	0.01	0.07	88.00	55.00	0.00	240.00	236.03	2636787.00	1.90	1619.23	1601.00
21	7	6	6665.00	26893.00	183.80	0	Spot (Block21, Row6, Column7)	1998.43	1985.00	227.88	0.00	0.11	1525.00	1547.84	1525.00	120.93	0.01	0.08	95.00	84.00	0.00	460.00	473.43	1898506.00	3.73	1688.62	1691.00
21	8	6	6984.00	26893.00	193.05	0	Spot (Block21, Row6, Column8)	1903.36	1881.50	132.95	0.01	0.07	1614.00	1631.67	1614.00	140.37	0.00	0.09	90.00	46.00	0.00	267.50	289.36	2002338.00	1.94	1732.47	1746.50
21	1	7	4868.00	27177.00	164.85	0	Spot (Block21, Row7, Column1)	3392.20	3328.50	869.22	0.01	0.26	1483.00	1526.91	1483.00	159.34	0.01	0.10	100.00	100.00	0.00	1845.50	1909.20	2537365.00	11.71	2007.17	1979.50
21	2	7	5159.00	27179.00	217.65	0	Spot (Block21, Row7, Column2)	1653.23	1666.00	76.85	0.00	0.05	1462.00	1487.98	1462.00	119.98	0.01	0.08	85.00	23.00	0.00	204.00	191.23	2230207.00	1.38	1546.88	1556.00
21	3	7	5467.00	27188.00	209.00	0	Spot (Block21, Row7, Column3)	1692.09	1690.00	75.25	0.00	0.04	1484.00	1492.07	1484.00	88.36	0.00	0.06	94.00	68.00	0.00	206.00	208.09	2110031.00	2.26	1595.50	1585.50
21	4	7	5765.00	27188.00	197.45	0	Spot (Block21, Row7, Column4)	1735.22	1732.00	73.51	0.00	0.04	1515.00	1532.11	1515.00	126.44	0.00	0.08	91.00	32.00	0.00	217.00	220.22	1917413.00	1.61	1638.82	1629.00
21	5	7	6071.00	27190.00	208.25	0	Spot (Block21, Row7, Column5)	1717.05	1708.00	107.00	0.00	0.06	1503.00	1513.81	1503.00	99.72	0.00	0.07	87.00	53.00	0.00	205.00	214.05	2117128.00	2.04	1626.90	1590.00
21	6	7	6364.00	27186.00	213.30	0	Spot (Block21, Row7, Column6)	3112.41	2967.00	716.73	0.02	0.23	1515.00	1563.85	1515.00	220.34	0.01	0.14	100.00	99.00	0.00	1452.00	1597.41	4039902.00	7.03	2055.80	2045.00
21	7	7	6656.00	27193.00	194.05	0	Spot (Block21, Row7, Column7)	1965.25	1967.00	176.62	0.00	0.09	1557.00	1582.01	1557.00	139.93	0.01	0.09	93.00	75.00	0.00	410.00	408.25	2091026.00	2.74	1697.69	1685.50
21	8	7	6963.00	27194.00	179.45	0	Spot (Block21, Row7, Column8)	8297.59	8013.50	2735.27	0.02	0.33	1642.00	1666.14	1642.00	151.25	0.01	0.09	100.00	100.00	0.00	6371.50	6655.59	7467831.00	43.85	3436.82	3056.00
21	1	8	4856.00	27487.00	138.70	0	Spot (Block21, Row8, Column1)	5856.81	5684.00	1806.67	0.01	0.31	1562.00	1574.03	1562.00	113.94	0.00	0.07	100.00	100.00	0.00	4122.00	4294.81	3033828.00	37.59	2799.53	2508.50
21	2	8	5157.00	27485.00	207.85	0	Spot (Block21, Row8, Column2)	1724.09	1720.50	98.43	0.00	0.06	1498.00	1518.00	1498.00	115.19	0.01	0.08	88.00	46.00	0.00	222.50	226.09	2124073.00	1.79	1619.01	1630.00
21	3	8	5457.00	27492.00	220.05	0	Spot (Block21, Row8, Column3)	1729.29	1706.00	124.91	0.01	0.07	1519.00	1536.21	1519.00	126.67	0.00	0.08	74.00	32.00	0.00	187.00	210.29	2403716.00	1.52	1598.21	1621.00
21	4	8	5765.00	27485.00	145.95	0	Spot (Block21, Row8, Column4)	14307.26	13871.00	5570.97	0.01	0.39	1529.00	1556.82	1529.00	155.99	0.01	0.10	100.00	100.00	0.00	12342.00	12778.26	8369747.00	81.74	4431.03	4143.00
21	5	8	6052.00	27487.00	203.00	0	Spot (Block21, Row8, Column5)	1761.86	1765.00	119.14	0.00	0.07	1534.00	1579.53	1534.00	224.83	0.01	0.14	51.00	2.00	0.00	231.00	227.86	2057857.00	0.81	1614.13	1606.00
21	6	8	6370.00	27487.00	206.25	0	Spot (Block21, Row8, Column6)	9512.09	7286.50	5551.79	0.12	0.58	1583.00	1652.03	1583.00	297.27	0.02	0.18	100.00	100.00	0.00	5703.50	7929.09	11547683.00	26.44	3805.66	3797.50
21	7	8	6671.00	27492.00	170.70	0	Spot (Block21, Row8, Column7)	2138.21	2097.00	257.10	0.01	0.12	1665.00	1700.21	1665.00	218.29	0.01	0.13	83.00	48.00	0.00	432.00	473.21	1738362.00	2.01	1822.80	1788.00
21	8	8	6955.00	27488.00	151.45	0	Spot (Block21, Row8, Column8)	4097.37	3647.00	2850.42	0.05	0.70	1717.00	1741.41	1717.00	156.66	0.01	0.09	100.00	99.00	0.00	1930.00	2380.37	2569053.00	15.04	2339.98	2216.00
22	1	1	9374.00	25400.00	159.40	0	Spot (Block22, Row1, Column1)	58397.79	65535.00	11178.04	0.05	0.19	2851.00	2943.38	2851.00	495.20	0.01	0.17	100.00	100.00	61.95	62684.00	55546.79	40820424.00	111.98	16611.12	14636.00
22	2	1	9666.00	25410.00	147.85	0	Spot (Block22, Row1, Column2)	13458.18	13245.00	5070.75	0.01	0.38	2856.00	2926.22	2856.00	417.77	0.01	0.14	100.00	100.00	0.00	10389.00	10602.18	8034536.00	25.21	5261.03	4945.50
22	3	1	9972.00	25407.00	148.65	0	Spot (Block22, Row1, Column3)	12417.51	11135.50	6301.21	0.05	0.51	2830.00	2887.12	2830.00	313.17	0.01	0.11	100.00	100.00	0.00	8305.50	9587.51	7574684.00	30.43	4780.60	4766.00
22	4	1	10264.00	25411.00	147.50	0	Spot (Block22, Row1, Column4)	11669.45	11095.00	4485.91	0.02	0.38	2857.00	2917.35	2857.00	353.65	0.01	0.12	100.00	100.00	0.00	8238.00	8812.45	6908317.00	24.75	4975.53	4772.50
22	5	1	10574.00	25414.00	148.30	0	Spot (Block22, Row1, Column5)	28668.59	25180.50	18006.61	0.06	0.63	2818.00	2873.68	2818.00	375.22	0.01	0.13	100.00	100.00	2.68	22362.50	25850.59	17143820.00	68.75	7668.91	7044.50
22	6	1	10864.00	25411.00	148.40	0	Spot (Block22, Row1, Column6)	23357.01	21309.00	11492.03	0.04	0.49	2809.00	2887.86	2809.00	420.21	0.01	0.15	100.00	100.00	0.00	18500.00	20548.01	14060919.00	48.71	7692.75	6753.00
22	7	1	11162.00	25415.00	152.25	0	Spot (Block22, Row1, Column7)	52383.31	65535.00	16350.87	0.10	0.31	2861.00	2972.90	2861.00	574.63	0.02	0.19	100.00	100.00	51.72	62674.00	49522.31	33420804.00	85.99	13067.58	11926.00
22	8	1	11459.00	25421.00	165.75	0	Spot (Block22, Row1, Column8)	63225.93	65535.00	7566.43	0.02	0.12	3014.00	3134.01	3014.00	680.55	0.02	0.22	100.00	100.00	88.73	62521.00	60211.93	48241864.00	88.30	18650.87	16833.50
22	1	2	9365.00	25713.00	230.30	0	Spot (Block22, Row2, Column1)	3312.38	3266.00	312.27	0.01	0.09	2891.00	2947.42	2891.00	398.71	0.01	0.14	47.00	13.00	0.00	375.00	421.38	5051375.00	0.92	3038.88	2979.50
22	2	2	9667.00	25710.00	139.30	0	Spot (Block22, Row2, Column2)	12432.16	12447.00	3322.38	0.00	0.27	2868.00	2913.55	2868.00	335.82	0.01	0.12	100.00	100.00	0.00	9579.00	9564.16	6489586.00	28.34	5517.00	5321.50
22	3	2	9967.00	25705.00	202.50	0	Spot (Block22, Row2, Column3)	3594.68	3539.50	415.00	0.01	0.12	2828.00	2886.14	2828.00	350.14	0.01	0.12	84.00	51.00	0.00	711.50	766.68	4177019.00	2.02	3151.49	3093.00
22	4	2	10270.00	25712.00	171.70	0	Spot (Block22, Row2, Column4)	10050.14	9770.50	3132.30	0.01	0.31	2840.00	2911.50	2840.00	382.87	0.01	0.13	100.00	100.00	0.00	6930.50	7210.14	8261213.00	18.64	4808.52	4858.00
22	5	2	10573.00	25705.00	188.00	0	Spot (Block22, Row2, Column5)	6458.08	6345.00	1294.65	0.01	0.20	2785.50	2850.45	2785.50	350.71	0.01	0.12	100.00	100.00	0.00	3559.50	3672.58	6425788.00	10.29	3826.40	3745.00
22	6	2	10864.00	25711.00	156.60	0	Spot (Block22, Row2, Column6)	5553.21	5344.00	1468.45	0.02	0.26	2793.00	2849.28	2793.00	371.04	0.01	0.13	100.00	96.00	0.00	2551.00	2760.21	3759524.00	7.29	3563.41	3522.00
22	7	2	11172.00	25713.00	155.40	0	Spot (Block22, Row2, Column7)	7539.83	7283.00	2616.02	0.02	0.35	2792.00	2844.43	2792.00	377.50	0.01	0.13	100.00	100.00	0.00	4491.00	4747.83	5021527.00	12.44	3944.85	3911.00
22	8	2	11479.00	25702.00	225.65	0	Spot (Block22, Row2, Column8)	3323.03	3269.00	367.87	0.01	0.11	2903.00	3004.34	2903.00	594.18	0.01	0.20	34.00	1.00	0.00	366.00	420.03	4851620.00	0.54	3036.18	2986.00
22	1	3	9368.00	26002.00	149.50	0	Spot (Block22, Row3, Column1)	24643.72	21858.00	14057.79	0.05	0.57	2821.00	2869.77	2821.00	342.76	0.01	0.12	100.00	100.00	0.16	19037.00	21822.72	15106602.00	63.53	7187.06	6925.50
22	2	3	9676.00	26008.00	186.65	0	Spot (Block22, Row3, Column2)	3456.37	3414.00	399.43	0.01	0.12	2768.00	2810.69	2768.00	336.34	0.01	0.12	80.00	47.00	0.00	646.00	688.37	3387242.00	1.92	3079.42	2978.00
22	3	3	9959.00	26003.00	169.95	0	Spot (Block22, Row3, Column3)	4490.74	4222.00	1281.04	0.03	0.29	2711.00	2778.53	2711.00	378.42	0.01	0.14	96.00	83.00	0.00	1511.00	1779.74	3606065.00	4.52	3214.70	3177.00
22	4	3	10272.00	26012.00	147.90	0	Spot (Block22, Row3, Column4)	24581.23	22335.50	12464.16	0.04	0.51	2741.00	2815.71	2741.00	352.02	0.01	0.13	100.00	100.00	0.00	19594.50	21840.23	14945390.00	61.83	7065.13	6350.50
22	5	3	10569.00	26010.00	163.20	0	Spot (Block22, Row3, Column5)	4120.55	3823.00	1325.29	0.03	0.32	2770.00	2837.96	2770.00	373.65	0.01	0.13	92.00	74.00	0.00	1053.00	1350.55	3045084.00	3.43	3170.84	3123.00
22	6	3	10872.00	26016.00	205.80	0	Spot (Block22, Row3, Column6)	14166.09	11919.00	6627.23	0.08	0.47	2816.50	2901.61	2816.50	439.82	0.01	0.15	100.00	100.00	0.00	9102.50	11349.59	17055972.00	25.61	6116.57	5891.00
22	7	3	11174.00	26015.00	149.75	0	Spot (Block22, Row3, Column7)	22450.19	20249.00	12752.60	0.04	0.57	2802.00	2883.93	2802.00	441.56	0.01	0.15	100.00	100.00	0.00	17447.00	19648.19	13717066.00	44.31	6753.90	6254.00
22	8	3	11468.00	26022.00	156.85	0	Spot (Block22, Row3, Column8)	27006.15	26012.00	10813.84	0.02	0.40	2846.00	2926.50	2846.00	435.11	0.01	0.15	100.00	100.00	0.00	23166.00	24160.15	18256156.00	55.34	8775.62	8457.50
22	1	4	9369.00	26303.00	147.60	0	Spot (Block22, Row4, Column1)	23226.78	21487.50	11714.05	0.03	0.50	2798.00	2846.40	2798.00	351.10	0.01	0.12	100.00	100.00	0.00	18689.50	20428.78	13843160.00	58.05	6975.40	6427.00
22	2	4	9666.00	26317.00	211.60	0	Spot (Block22, Row4, Column2)	3812.36	3789.00	449.13	0.00	0.12	2768.00	2838.13	2768.00	413.48	0.01	0.15	93.00	64.00	0.00	1021.00	1044.36	4864575.00	2.36	3223.88	3168.00
22	3	4	9968.00	26309.00	153.10	0	Spot (Block22, Row4, Column3)	56524.91	65535.00	13507.82	0.06	0.24	2776.00	2845.01	2776.00	431.15	0.01	0.15	100.00	100.00	61.43	62759.00	53748.91	36345816.00	124.50	15060.11	12965.00
22	4	4	10252.00	26313.00	204.45	0	Spot (Block22, Row4, Column4)	3577.74	3517.00	412.86	0.01	0.12	2799.00	2880.32	2799.00	402.81	0.01	0.14	78.00	40.00	0.00	718.00	778.74	4239626.00	1.73	3133.71	3057.00
22	5	4	10554.00	26312.00	172.50	0	Spot (Block22, Row4, Column5)	3715.96	3503.50	1250.59	0.03	0.34	2800.00	2870.48	2800.00	367.12	0.01	0.13	79.00	47.00	0.00	703.50	915.96	3091675.00	2.30	3154.52	3136.00
22	6	4	10871.00	26312.00	189.75	0	Spot (Block22, Row4, Column6)	7420.63	7409.50	1665.92	0.00	0.22	2862.50	2911.41	2862.50	375.55	0.01	0.13	100.00	100.00	0.00	4547.00	4558.13	7554199.00	12.01	4124.88	3931.50
22	7	4	11161.00	26317.00	148.75	0	Spot (Block22, Row4, Column7)	15511.96	13725.50	9262.90	0.05	0.60	2826.00	2875.88	2826.00	338.02	0.01	0.12	100.00	100.00	0.00	10899.50	12685.96	9400245.00	37.38	5151.37	4852.50
22	8	4	11464.00	26325.00	163.05	0	Spot (Block22, Row4, Column8)	5747.89	5449.00	1643.65	0.02	0.29	2852.00	2917.28	2852.00	350.14	0.01	0.12	99.00	96.00	0.00	2597.00	2895.89	4259183.00	8.08	3572.77	3581.50
22	1	5	9371.00	26606.00	144.75	0	Spot (Block22, Row5, Column1)	22954.99	20771.50	11695.31	0.04	0.51	2820.00	2913.15	2820.00	565.18	0.01	0.19	100.00	100.00	0.00	17951.50	20134.99	13084344.00	35.46	6976.33	6500.00
22	2	5	9666.00	26605.00	151.40	0	Spot (Block22, Row5, Column2)	29675.15	28679.50	12165.76	0.01	0.41	2832.00	2904.17	2832.00	415.06	0.01	0.14	100.00	100.00	0.00	25847.50	26843.15	18695344.00	64.50	8538.73	7913.00
22	3	5	9969.00	26609.00	175.10	0	Spot (Block22, Row5, Column3)	5531.55	5320.50	1345.96	0.02	0.24	2869.00	2949.54	2869.00	434.30	0.01	0.15	99.00	95.00	0.00	2451.50	2662.55	4757133.00	5.95	3634.97	3586.00
22	4	5	10267.00	26611.00	148.10	0	Spot (Block22, Row5, Column4)	16615.46	14260.00	9123.93	0.07	0.55	2857.00	2923.63	2857.00	385.89	0.01	0.13	100.00	100.00	0.00	11403.00	13758.46	9985891.00	35.48	5563.39	5107.00
22	5	5	10570.00	26609.00	152.65	0	Spot (Block22, Row5, Column5)	58602.59	65535.00	12024.49	0.05	0.21	2854.00	2960.27	2854.00	503.18	0.02	0.17	100.00	100.00	69.15	62681.00	55748.59	37798992.00	110.58	15192.01	13642.00
22	6	5	10867.00	26612.00	154.15	0	Spot (Block22, Row5, Column6)	6303.50	6044.00	1664.09	0.02	0.26	2877.00	2938.93	2877.00	388.78	0.01	0.13	100.00	100.00	0.00	3167.00	3426.50	4084670.00	8.65	3799.30	3799.50
22	7	5	11171.00	26621.00	192.35	0	Spot (Block22, Row5, Column7)	5180.76	4982.00	1033.17	0.02	0.20	2905.00	2948.86	2905.00	381.85	0.01	0.13	99.00	97.00	0.00	2077.00	2275.76	5393167.00	5.84	3671.45	3656.00
22	8	5	11469.00	26616.00	149.85	0	Spot (Block22, Row5, Column8)	36362.17	33932.00	22321.86	0.03	0.61	2918.00	2981.18	2918.00	399.55	0.01	0.13	100.00	100.00	22.04	31014.00	33444.17	22435548.00	83.55	8585.83	7561.50
22	1	6	9363.00	26906.00	205.40	0	Spot (Block22, Row6, Column1)	12540.59	10521.50	6201.00	0.08	0.49	2891.00	3004.55	2891.00	597.97	0.02	0.20	100.00	100.00	0.00	7630.50	9649.59	15073785.00	15.95	5710.11	5628.00
22	2	6	9661.00	26904.00	223.05	0	Spot (Block22, Row6, Column2)	4405.39	4304.00	702.23	0.01	0.16	2976.50	3055.67	2976.50	462.59	0.01	0.15	95.00	75.00	0.00	1327.50	1428.89	6282081.00	2.92	3449.29	3476.00
22	3	6	9957.00	26907.00	145.80	0	Spot (Block22, Row6, Column3)	42519.36	44474.50	19685.46	0.02	0.46	2980.00	3024.47	2980.00	410.25	0.01	0.14	100.00	100.00	26.72	41494.50	39539.36	24661348.00	96.27	10530.10	9252.00
22	4	6	10265.00	26913.00	172.30	0	Spot (Block22, Row6, Column4)	5082.43	4658.00	1242.53	0.04	0.24	2938.00	2993.96	2938.00	437.40	0.01	0.15	98.00	87.00	0.00	1720.00	2144.43	4213334.00	4.77	3535.88	3478.00
22	5	6	10566.00	26909.00	152.20	0	Spot (Block22, Row6, Column5)	60613.78	65535.00	9931.72	0.03	0.16	2888.00	2994.09	2888.00	534.25	0.02	0.18	100.00	100.00	73.98	62647.00	57725.78	38671924.00	107.85	16540.78	14273.00
22	6	6	10870.00	26913.00	168.80	0	Spot (Block22, Row6, Column6)	4981.07	4560.50	1387.70	0.04	0.28	2885.00	2963.19	2885.00	448.43	0.01	0.15	96.00	81.00	0.00	1675.50	2096.07	3935044.00	4.50	3476.53	3442.00
22	7	6	11166.00	26914.00	148.70	0	Spot (Block22, Row6, Column7)	35784.09	33023.50	19747.39	0.03	0.55	2888.00	2970.71	2888.00	475.46	0.01	0.16	100.00	100.00	11.92	30135.50	32896.09	21613664.00	69.01	9612.47	8706.50
22	8	6	11472.00	26921.00	149.20	0	Spot (Block22, Row6, Column8)	42715.86	45525.00	21324.87	0.03	0.50	2917.00	2992.17	2917.00	457.82	0.01	0.15	100.00	100.00	33.22	42608.00	39798.86	26099532.00	86.77	10523.12	9349.00
22	1	7	9361.00	27191.00	209.20	0	Spot (Block22, Row7, Column1)	4053.55	3942.00	615.36	0.01	0.15	2868.00	2919.78	2868.00	404.71	0.01	0.14	94.00	67.00	0.00	1074.00	1185.55	5070995.00	2.80	3277.32	3307.50
22	2	7	9658.00	27190.00	194.95	0	Spot (Block22, Row7, Column2)	3789.35	3701.00	537.71	0.01	0.14	2890.00	2944.84	2890.00	368.34	0.01	0.13	84.00	56.00	0.00	811.00	899.35	4077343.00	2.29	3272.30	3257.00
22	3	7	9957.00	27198.00	214.90	0	Spot (Block22, Row7, Column3)	3513.98	3461.50	429.72	0.01	0.12	2913.00	2963.83	2913.00	399.39	0.01	0.13	63.00	33.00	0.00	548.50	600.98	4610343.00	1.38	3172.07	3124.00
22	4	7	10262.00	27191.00	198.65	0	Spot (Block22, Row7, Column4)	3531.87	3514.50	395.00	0.00	0.11	2892.00	2940.14	2892.00	384.30	0.01	0.13	71.00	36.00	0.00	622.50	639.87	3955696.00	1.54	3201.43	3206.00
22	5	7	10565.00	27207.00	168.25	0	Spot (Block22, Row7, Column5)	9660.87	9096.00	3182.05	0.03	0.33	2877.00	2954.22	2877.00	457.30	0.01	0.15	100.00	100.00	0.00	6219.00	6783.87	7564463.00	14.67	4682.29	4601.50
22	6	7	10861.00	27216.00	202.10	0	Spot (Block22, Row7, Column6)	4617.22	4554.00	790.94	0.01	0.17	2917.00	2999.15	2917.00	531.12	0.01	0.18	96.00	75.00	0.00	1637.00	1700.22	5332888.00	3.05	3484.62	3477.50
22	7	7	11155.00	27218.00	150.10	0	Spot (Block22, Row7, Column7)	33458.05	31528.50	16339.01	0.03	0.49	2851.00	2925.21	2851.00	468.26	0.01	0.16	100.00	100.00	3.71	28677.50	30607.05	20744020.00	65.20	9680.50	7746.00
22	8	7	11468.00	27216.00	188.30	0	Spot (Block22, Row7, Column8)	10630.75	10537.00	2245.58	0.00	0.21	2900.00	2948.64	2900.00	404.10	0.01	0.14	100.00	100.00	0.00	7637.00	7730.75	10630751.00	19.01	5195.77	5011.00
22	1	8	9353.00	27515.00	149.70	0	Spot (Block22, Row8, Column1)	5527.76	5301.00	1313.63	0.02	0.24	2833.00	2865.59	2833.00	358.19	0.00	0.12	100.00	99.00	0.00	2468.00	2694.76	3399574.00	7.43	3649.49	3714.00
22	2	8	9663.00	27505.00	160.20	0	Spot (Block22, Row8, Column2)	6027.03	5490.00	1736.10	0.04	0.29	2841.50	2881.99	2841.50	360.85	0.01	0.13	100.00	99.00	0.00	2648.50	3185.53	4249058.00	8.72	3665.67	3729.00
22	3	8	9950.00	27509.00	151.20	0	Spot (Block22, Row8, Column3)	14704.80	12189.00	8727.80	0.08	0.59	2808.00	2874.31	2808.00	403.33	0.01	0.14	99.00	99.00	0.00	9381.00	11896.80	9161088.00	29.33	5074.42	4797.00
22	4	8	10263.00	27507.00	150.20	0	Spot (Block22, Row8, Column4)	43863.07	45072.00	17202.15	0.01	0.39	2808.00	2884.15	2808.00	417.13	0.01	0.14	100.00	100.00	17.45	42264.00	41055.07	27151344.00	98.24	12039.90	11010.50
22	5	8	10561.00	27515.00	178.75	0	Spot (Block22, Row8, Column5)	3535.87	3516.50	413.79	0.00	0.12	2898.00	2991.79	2898.00	503.24	0.01	0.17	58.00	21.00	0.00	618.50	637.87	3168141.00	1.08	3212.93	3220.00
22	6	8	10867.00	27514.00	190.95	0	Spot (Block22, Row8, Column6)	20088.85	16146.00	11268.15	0.09	0.56	2968.00	3076.95	2968.00	573.34	0.02	0.19	100.00	100.00	0.00	13178.00	17120.85	20691516.00	29.67	7025.23	6960.00
22	7	8	11163.00	27513.00	145.05	0	Spot (Block22, Row8, Column7)	13313.65	12473.00	5509.09	0.03	0.41	2964.00	3022.14	2964.00	479.14	0.01	0.16	100.00	100.00	0.00	9509.00	10349.65	7628722.00	21.48	5409.06	5138.00
22	8	8	11449.00	27508.00	149.65	0	Spot (Block22, Row8, Column8)	8182.80	6903.00	6694.24	0.07	0.82	2975.50	3018.33	2975.50	378.28	0.01	0.13	99.00	97.00	0.65	3927.50	5207.30	5040606.00	13.65	4303.97	3876.50
23	1	1	13876.00	25424.00	162.70	0	Spot (Block23, Row1, Column1)	60531.20	65535.00	9182.22	0.03	0.15	3842.00	3917.47	3842.00	602.37	0.01	0.15	100.00	100.00	68.94	61693.00	56689.20	44430320.00	93.99	17329.46	14893.00
23	2	1	14169.00	25432.00	155.00	0	Spot (Block23, Row1, Column2)	9607.43	9446.00	2677.31	0.01	0.28	3718.00	3795.49	3718.00	507.18	0.01	0.13	100.00	100.00	0.00	5728.00	5889.43	6321692.00	11.46	5218.89	5210.50
23	3	1	14476.00	25432.00	153.30	0	Spot (Block23, Row1, Column3)	9341.46	8756.50	3449.51	0.03	0.37	3681.00	3726.24	3681.00	420.91	0.01	0.11	100.00	99.00	0.00	5075.50	5660.46	5997220.00	13.34	5157.40	5080.00
23	4	1	14766.00	25437.00	154.25	0	Spot (Block23, Row1, Column4)	8375.72	8333.50	2319.56	0.00	0.28	3689.00	3732.14	3689.00	422.68	0.01	0.11	100.00	99.00	0.00	4644.50	4686.72	5444215.00	10.99	4908.15	4919.00
23	5	1	15074.00	25436.00	154.60	0	Spot (Block23, Row1, Column5)	17031.52	15528.00	9043.40	0.04	0.53	3740.00	3794.49	3740.00	461.12	0.01	0.12	100.00	100.00	0.00	11788.00	13291.52	11155648.00	28.71	6386.55	6084.50
23	6	1	15362.00	25442.00	151.00	0	Spot (Block23, Row1, Column6)	16268.97	15626.00	6720.97	0.02	0.41	3780.00	3823.26	3780.00	504.04	0.00	0.13	100.00	100.00	0.00	11846.00	12488.97	10119299.00	24.69	6759.32	6394.50
23	7	1	15663.00	25439.00	152.15	0	Spot (Block23, Row1, Column7)	39630.61	39153.00	18117.31	0.01	0.46	3702.00	3788.69	3702.00	607.35	0.01	0.16	100.00	100.00	14.15	35451.00	35928.61	25205156.00	59.01	11113.19	9866.50
23	8	1	15960.00	25446.00	168.70	0	Spot (Block23, Row1, Column8)	63826.21	65535.00	6150.23	0.01	0.10	3776.00	3893.45	3776.00	704.57	0.01	0.18	100.00	100.00	90.13	61759.00	60050.21	50423224.00	85.06	20017.00	18389.00
23	1	2	13870.00	25722.00	204.65	0	Spot (Block23, Row2, Column1)	4124.97	4032.50	435.25	0.01	0.11	3718.00	3777.25	3718.00	521.56	0.01	0.14	37.00	7.00	0.00	314.50	406.97	4875711.00	0.67	3876.36	3841.50
23	2	2	14176.00	25730.00	145.05	0	Spot (Block23, Row2, Column2)	8439.06	8325.50	1637.56	0.01	0.19	3637.00	3681.33	3637.00	397.44	0.01	0.11	100.00	100.00	0.00	4688.50	4802.06	4844020.00	11.97	5103.42	5127.00
23	3	2	14476.00	25724.00	202.10	0	Spot (Block23, Row2, Column3)	4339.69	4324.50	458.50	0.00	0.11	3626.00	3668.08	3626.00	412.05	0.01	0.11	68.00	38.00	0.00	698.50	713.69	5016687.00	1.63	4024.98	4050.00
23	4	2	14775.00	25734.00	179.05	0	Spot (Block23, Row2, Column4)	7103.67	7036.00	1376.94	0.00	0.19	3635.00	3676.24	3635.00	427.11	0.00	0.12	99.00	99.00	0.00	3401.00	3468.67	6300956.00	8.02	4750.95	4648.00
23	5	2	15073.00	25729.00	192.90	0	Spot (Block23, Row2, Column5)	5920.00	5847.00	784.35	0.01	0.13	3635.00	3694.29	3635.00	424.13	0.01	0.11	99.00	98.00	0.00	2212.00	2285.00	6233761.00	5.25	4594.83	4588.50
23	6	2	15368.00	25732.00	168.75	0	Spot (Block23, Row2, Column6)	5479.06	5374.50	870.73	0.01	0.16	3681.00	3750.02	3681.00	511.40	0.01	0.14	97.00	78.00	0.00	1693.50	1798.06	4372293.00	3.38	4224.70	4250.50
23	7	2	15672.00	25737.00	167.95	0	Spot (Block23, Row2, Column7)	5568.03	5378.00	1092.52	0.02	0.20	3587.50	3622.27	3587.50	417.70	0.00	0.12	98.00	85.00	0.00	1790.50	1980.53	4387604.00	4.66	4102.81	4119.50
23	8	2	15984.00	25738.00	227.15	0	Spot (Block23, Row2, Column8)	4051.46	4016.00	386.80	0.00	0.10	3646.00	3722.37	3646.00	584.23	0.01	0.16	31.00	2.00	0.00	370.00	405.46	5996155.00	0.56	3756.41	3711.00
23	1	3	13869.00	26027.00	152.70	0	Spot (Block23, Row3, Column1)	15199.15	14177.50	7044.80	0.03	0.46	3687.00	3712.33	3687.00	432.14	0.00	0.12	100.00	99.00	0.00	10490.50	11512.15	9697056.00	26.58	6235.95	6079.00
23	2	3	14170.00	26031.00	189.25	0	Spot (Block23, Row3, Column2)	4427.64	4359.50	454.48	0.01	0.10	3597.00	3631.24	3597.00	395.11	0.00	0.11	82.00	48.00	0.00	762.50	830.64	4471919.00	2.02	3958.85	4021.00
23	3	3	14459.00	26028.00	153.10	0	Spot (Block23, Row3, Column3)	8566.60	8034.00	3085.12	0.03	0.36	3566.00	3619.37	3566.00	471.18	0.01	0.13	100.00	100.00	0.00	4468.00	5000.60	5516888.00	10.50	4902.05	4885.00
23	4	3	14768.00	26035.00	153.15	0	Spot (Block23, Row3, Column4)	19821.01	18225.00	9191.27	0.04	0.46	3557.00	3604.71	3557.00	434.41	0.01	0.12	100.00	100.00	0.00	14668.00	16264.01	12764732.00	37.33	7043.17	6577.00
23	5	3	15070.00	26034.00	156.25	0	Spot (Block23, Row3, Column5)	6482.42	5934.00	2484.17	0.04	0.38	3562.00	3627.59	3562.00	481.00	0.01	0.13	99.00	93.00	0.00	2372.00	2920.42	4349702.00	5.94	4360.87	4396.00
23	6	3	15369.00	26036.00	200.40	0	Spot (Block23, Row3, Column6)	17998.44	14887.00	8680.51	0.08	0.48	3643.00	3736.76	3643.00	557.91	0.01	0.15	100.00	100.00	0.00	11244.00	14355.44	20500228.00	25.56	7616.50	7592.00
23	7	3	15670.00	26045.00	155.10	0	Spot (Block23, Row3, Column7)	12638.47	11283.00	6071.86	0.05	0.48	3610.50	3664.77	3610.50	510.92	0.01	0.14	100.00	97.00	0.00	7672.50	9027.97	8404585.00	17.56	5511.19	5289.50
23	8	3	15973.00	26043.00	163.60	0	Spot (Block23, Row3, Column8)	13692.39	13178.00	4111.42	0.02	0.30	3596.00	3647.08	3596.00	442.12	0.01	0.12	100.00	100.00	0.00	9582.00	10096.39	10146058.00	22.72	6324.33	6103.50
23	1	4	13867.00	26331.00	149.45	0	Spot (Block23, Row4, Column1)	19272.61	18484.50	8814.35	0.02	0.46	3685.00	3739.18	3685.00	452.38	0.01	0.12	100.00	100.00	0.00	14799.50	15587.61	11794838.00	34.34	7249.10	6879.00
23	2	4	14170.00	26335.00	187.85	0	Spot (Block23, Row4, Column2)	4918.37	4864.00	614.79	0.00	0.12	3645.00	3719.30	3645.00	511.07	0.01	0.14	88.00	65.00	0.00	1219.00	1273.37	4883939.00	2.35	4220.26	4202.50
23	3	4	14468.00	26332.00	155.25	0	Spot (Block23, Row4, Column3)	52172.07	65535.00	16545.82	0.10	0.32	3571.00	3650.50	3571.00	534.72	0.01	0.15	100.00	100.00	50.30	61964.00	48601.07	34642524.00	90.74	14297.80	13177.00
23	4	4	14753.00	26335.00	195.90	0	Spot (Block23, Row4, Column4)	4287.63	4261.50	502.58	0.00	0.12	3501.00	3613.78	3501.00	501.29	0.01	0.14	66.00	34.00	0.00	760.50	786.63	4656366.00	1.34	3943.15	3835.00
23	5	4	15060.00	26315.00	157.45	0	Spot (Block23, Row4, Column5)	5221.89	4607.00	2554.58	0.05	0.49	3560.00	3607.53	3560.00	434.30	0.01	0.12	86.00	62.00	0.00	1047.00	1661.89	3545665.00	3.72	4284.13	4129.00
23	6	4	15372.00	26335.00	201.40	0	Spot (Block23, Row4, Column6)	5927.42	5914.50	747.25	0.00	0.13	3596.00	3646.34	3596.00	467.04	0.01	0.13	100.00	99.00	0.00	2318.50	2331.42	6804682.00	4.88	4317.49	4330.50
23	7	4	15663.00	26340.00	155.00	0	Spot (Block23, Row4, Column7)	12042.79	10540.00	5883.53	0.06	0.49	3582.00	3625.47	3582.00	433.91	0.01	0.12	99.00	99.00	0.00	6958.00	8460.79	7936198.00	19.40	5347.95	5273.50
23	8	4	15967.00	26353.00	162.55	0	Spot (Block23, Row4, Column8)	6171.91	6036.00	1256.65	0.01	0.20	3613.00	3674.73	3613.00	440.35	0.01	0.12	97.00	93.00	0.00	2423.00	2558.91	4505497.00	5.67	4318.80	4315.50
23	1	5	13872.00	26631.00	148.45	0	Spot (Block23, Row5, Column1)	15037.37	13616.00	6232.70	0.04	0.41	3753.00	3833.58	3753.00	526.25	0.01	0.14	100.00	100.00	0.00	9863.00	11284.37	9127686.00	21.29	6396.33	6065.50
23	2	5	14173.00	26630.00	159.95	0	Spot (Block23, Row5, Column2)	15507.33	15220.00	4614.14	0.01	0.30	3761.00	3814.32	3761.00	513.36	0.01	0.13	100.00	100.00	0.00	11459.00	11746.33	10932664.00	22.78	6809.82	6693.50
23	3	5	14475.00	26633.00	170.40	0	Spot (Block23, Row5, Column3)	6672.91	6374.00	1401.41	0.02	0.21	3706.00	3761.04	3706.00	534.99	0.01	0.14	99.00	95.00	0.00	2668.00	2966.91	5391711.00	5.44	4514.08	4459.00
23	4	5	14766.00	26637.00	152.55	0	Spot (Block23, Row5, Column4)	15664.82	14252.50	8084.79	0.04	0.52	3624.00	3695.64	3624.00	463.65	0.01	0.13	100.00	99.00	0.00	10628.50	12040.82	9931493.00	25.82	6243.51	5864.00
23	5	5	15071.00	26634.00	152.15	0	Spot (Block23, Row5, Column5)	52996.00	65535.00	16514.85	0.09	0.31	3648.00	3735.25	3648.00	552.75	0.01	0.15	100.00	100.00	54.86	61887.00	49348.00	33811704.00	89.12	14165.82	12686.00
23	6	5	15371.00	26640.00	173.10	0	Spot (Block23, Row5, Column6)	5420.69	5239.00	905.53	0.01	0.17	3600.00	3661.36	3600.00	464.19	0.01	0.13	97.00	86.00	0.00	1639.00	1820.69	4526280.00	3.79	4181.11	4169.00
23	7	5	15674.00	26644.00	182.80	0	Spot (Block23, Row5, Column7)	10100.47	9785.00	2917.72	0.01	0.29	3637.00	3695.59	3637.00	474.21	0.01	0.13	100.00	100.00	0.00	6148.00	6463.47	9504547.00	13.51	5505.21	5487.50
23	8	5	15964.00	26640.00	150.60	0	Spot (Block23, Row5, Column8)	24574.66	21849.00	13782.32	0.05	0.56	3651.00	3715.80	3651.00	473.26	0.01	0.13	100.00	100.00	0.16	18198.00	20923.66	15211713.00	44.07	7532.49	6902.50
23	1	6	13868.00	26933.00	202.30	0	Spot (Block23, Row6, Column1)	16435.50	13711.00	7798.52	0.08	0.47	3903.50	3988.08	3903.50	595.21	0.01	0.15	100.00	100.00	0.00	9807.50	12532.00	19048728.00	20.91	7492.63	7605.00
23	2	6	14167.00	26930.00	193.55	0	Spot (Block23, Row6, Column2)	8034.21	7748.00	1662.56	0.02	0.21	4007.50	4057.30	4007.50	577.98	0.01	0.14	100.00	99.00	0.00	3740.50	4026.71	8508224.00	6.88	5422.15	5331.00
23	3	6	14458.00	26929.00	149.00	0	Spot (Block23, Row6, Column3)	28741.32	27648.00	13846.41	0.02	0.48	3818.00	3884.37	3818.00	540.52	0.01	0.14	100.00	100.00	0.16	23830.00	24923.32	17474720.00	45.99	9315.11	8708.00
23	4	6	14764.00	26942.00	187.40	0	Spot (Block23, Row6, Column4)	5283.15	5137.00	829.39	0.01	0.16	3684.00	3766.13	3684.00	524.54	0.01	0.14	94.00	73.00	0.00	1453.00	1599.15	5225036.00	2.89	4194.58	4192.50
23	5	6	15064.00	26934.00	151.85	0	Spot (Block23, Row6, Column5)	53865.20	65535.00	15640.92	0.09	0.29	3618.00	3741.26	3618.00	577.36	0.01	0.15	100.00	100.00	53.87	61917.00	50247.20	34096932.00	86.82	13908.00	12119.00
23	6	6	15368.00	26936.00	171.60	0	Spot (Block23, Row6, Column6)	5216.88	5119.00	829.47	0.01	0.16	3600.00	3691.24	3600.00	493.11	0.01	0.13	93.00	77.00	0.00	1519.00	1616.88	4283060.00	3.09	4177.61	4162.00
23	7	6	15667.00	26939.00	153.50	0	Spot (Block23, Row6, Column7)	17243.26	16374.00	7813.82	0.02	0.45	3645.00	3709.84	3645.00	486.25	0.01	0.13	100.00	100.00	0.00	12729.00	13598.26	11070172.00	27.83	6605.99	6173.00
23	8	6	15973.00	26941.00	151.65	0	Spot (Block23, Row6, Column8)	24715.66	22841.00	12681.92	0.03	0.51	3657.00	3698.18	3657.00	448.52	0.00	0.12	100.00	100.00	0.00	19184.00	21058.66	15546149.00	46.86	8033.74	7602.50
23	1	7	13866.00	27220.00	192.60	0	Spot (Block23, Row7, Column1)	5079.62	5007.00	694.09	0.01	0.14	3813.00	3876.40	3813.00	544.55	0.01	0.14	83.00	56.00	0.00	1194.00	1266.62	5328517.00	2.21	4283.45	4240.00
23	2	7	14167.00	27225.00	175.40	0	Spot (Block23, Row7, Column2)	4714.18	4729.00	616.35	0.00	0.13	3808.00	3856.00	3808.00	507.74	0.01	0.13	69.00	44.00	0.00	921.00	906.18	4040056.00	1.69	4230.50	4233.00
23	3	7	14455.00	27231.00	200.70	0	Spot (Block23, Row7, Column3)	4195.69	4115.00	485.26	0.01	0.12	3694.00	3761.82	3694.00	517.06	0.01	0.14	44.00	17.00	0.00	421.00	501.69	4804068.00	0.84	3947.72	3924.00
23	4	7	14761.00	27231.00	192.45	0	Spot (Block23, Row7, Column4)	4314.46	4215.00	466.38	0.01	0.11	3602.00	3665.44	3602.00	465.75	0.01	0.13	61.00	30.00	0.00	613.00	712.46	4499979.00	1.39	3895.13	3836.00
23	5	7	15063.00	27236.00	183.15	0	Spot (Block23, Row7, Column5)	6404.98	6238.00	1218.01	0.01	0.19	3606.00	3671.68	3606.00	496.32	0.01	0.14	99.00	96.00	0.00	2632.00	2798.98	6033494.00	5.51	4633.53	4613.50
23	6	7	15367.00	27241.00	191.85	0	Spot (Block23, Row7, Column6)	8336.31	8382.00	1984.38	0.00	0.24	3682.50	3777.78	3682.50	602.37	0.01	0.16	100.00	99.00	0.00	4699.50	4653.81	8628076.00	7.57	5131.20	5081.00
23	7	7	15653.00	27239.00	155.55	0	Spot (Block23, Row7, Column7)	19515.81	18546.50	8229.19	0.02	0.42	3624.00	3697.71	3624.00	500.93	0.01	0.14	100.00	100.00	0.00	14922.50	15891.81	12997533.00	31.58	7021.71	6691.00
23	8	7	15967.00	27240.00	195.45	0	Spot (Block23, Row7, Column8)	7481.36	7456.50	1107.79	0.00	0.15	3643.00	3680.77	3643.00	434.43	0.00	0.12	100.00	100.00	0.00	3813.50	3838.36	8094832.00	8.75	4863.14	4802.00
23	1	8	13853.00	27534.00	150.85	0	Spot (Block23, Row8, Column1)	7866.20	7548.50	2117.99	0.02	0.27	3796.00	3816.73	3796.00	476.81	0.00	0.12	100.00	99.00	0.00	3752.50	4070.20	4892778.00	8.49	4976.90	4877.50
23	2	8	14163.00	27527.00	181.95	0	Spot (Block23, Row8, Column2)	5171.68	4999.50	863.33	0.01	0.17	3713.00	3739.67	3713.00	449.38	0.00	0.12	89.00	73.00	0.00	1286.50	1458.68	4799319.00	3.19	4313.95	4317.50
23	3	8	14453.00	27532.00	154.05	0	Spot (Block23, Row8, Column3)	12414.70	11114.00	6047.36	0.05	0.49	3651.00	3698.46	3651.00	490.63	0.01	0.13	100.00	98.00	0.00	7463.00	8763.70	8069554.00	17.77	5668.56	5496.50
23	4	8	14765.00	27533.00	159.10	0	Spot (Block23, Row8, Column4)	24148.36	23168.00	8853.14	0.02	0.37	3636.00	3718.76	3636.00	535.75	0.01	0.14	100.00	100.00	0.00	19532.00	20512.36	16783108.00	38.13	8345.65	8034.00
23	5	8	15051.00	27543.00	203.10	0	Spot (Block23, Row8, Column5)	4218.10	4192.00	477.61	0.00	0.11	3658.00	3754.21	3658.00	604.16	0.01	0.16	46.00	8.00	0.00	534.00	560.10	4943617.00	0.77	3852.42	3851.00
23	6	8	15370.00	27536.00	187.35	0	Spot (Block23, Row8, Column6)	24362.54	19683.00	13405.44	0.09	0.55	3757.00	3859.87	3757.00	718.53	0.01	0.19	100.00	100.00	0.10	15926.00	20605.54	24094564.00	28.53	8610.77	8550.00
23	7	8	15668.00	27541.00	156.15	0	Spot (Block23, Row8, Column7)	8596.06	8203.50	2295.48	0.02	0.27	3680.00	3769.17	3680.00	598.66	0.01	0.16	100.00	99.00	0.00	4523.50	4916.06	5759357.00	8.06	4889.68	4912.00
23	8	8	15949.00	27542.00	164.20	0	Spot (Block23, Row8, Column8)	6016.06	5782.00	1416.18	0.02	0.24	3732.00	3772.41	3732.00	461.10	0.00	0.12	96.00	89.00	0.00	2050.00	2284.06	4500011.00	4.87	4291.18	4295.00
24	1	1	18378.00	25449.00	163.85	0	Spot (Block24, Row1, Column1)	62546.18	65535.00	7281.77	0.02	0.12	3528.00	3626.89	3528.00	577.05	0.01	0.16	100.00	100.00	77.05	62007.00	59018.18	46597356.00	102.10	18255.54	16466.00
24	2	1	18672.00	25456.00	149.65	0	Spot (Block24, Row1, Column2)	13187.16	13246.00	4406.35	0.00	0.33	3422.00	3496.02	3422.00	494.29	0.01	0.14	100.00	100.00	0.00	9824.00	9765.16	8096918.00	19.61	5777.35	5369.00
24	3	1	18978.00	25455.00	156.15	0	Spot (Block24, Row1, Column3)	12848.60	11211.00	5993.27	0.06	0.47	3379.00	3417.87	3379.00	342.85	0.00	0.10	100.00	100.00	0.00	7832.00	9469.60	8634259.00	27.51	5335.42	5141.00
24	4	1	19266.00	25456.00	152.40	0	Spot (Block24, Row1, Column4)	11162.44	10985.00	3680.89	0.01	0.33	3403.50	3460.43	3403.50	371.42	0.01	0.11	100.00	100.00	0.00	7581.50	7758.94	7088152.00	20.74	5446.07	5272.50
24	5	1	19576.00	25460.00	155.85	0	Spot (Block24, Row1, Column5)	24828.86	22830.00	14009.18	0.04	0.56	3445.00	3499.22	3445.00	392.62	0.01	0.11	100.00	100.00	0.15	19385.00	21383.86	16610504.00	54.33	7402.90	7000.00
24	6	1	19869.00	25461.00	151.20	0	Spot (Block24, Row1, Column6)	22354.52	20591.00	9663.87	0.04	0.43	3491.00	3561.09	3491.00	412.47	0.01	0.12	100.00	100.00	0.00	17100.00	18863.52	13926864.00	45.56	7891.59	7001.00
24	7	1	20164.00	25464.00	155.15	0	Spot (Block24, Row1, Column7)	48011.92	51714.00	17248.99	0.03	0.36	3488.00	3607.19	3488.00	578.47	0.01	0.16	100.00	100.00	36.43	48226.00	44523.92	32024184.00	76.76	12813.96	12702.00
24	8	1	20461.00	25468.00	170.45	0	Spot (Block24, Row1, Column8)	63540.11	65535.00	6964.84	0.01	0.11	3735.00	3895.10	3735.00	728.62	0.02	0.19	100.00	100.00	90.14	61800.00	59805.11	51531560.00	81.86	20041.83	17186.00
24	1	2	18367.00	25750.00	213.35	0	Spot (Block24, Row2, Column1)	3781.03	3778.00	350.92	0.00	0.09	3348.50	3420.25	3348.50	483.18	0.01	0.14	43.00	8.00	0.00	429.50	432.53	4919119.00	0.75	3524.07	3451.50
24	2	2	18675.00	25755.00	137.50	0	Spot (Block24, Row2, Column2)	13105.27	12907.00	3306.39	0.01	0.25	3286.50	3316.20	3286.50	337.19	0.00	0.10	100.00	100.00	0.00	9620.50	9818.77	6670584.00	29.03	6124.33	5945.50
24	3	2	18974.00	25753.00	203.30	0	Spot (Block24, Row2, Column3)	3984.19	3923.00	384.76	0.01	0.10	3303.00	3342.69	3303.00	334.59	0.01	0.10	81.00	44.00	0.00	620.00	681.19	4681428.00	1.92	3520.85	3561.50
24	4	2	19279.00	25761.00	171.80	0	Spot (Block24, Row2, Column4)	10385.14	10306.00	2667.94	0.00	0.26	3333.00	3406.38	3333.00	371.32	0.01	0.11	100.00	100.00	0.00	6973.00	7052.14	8546972.00	18.79	5284.19	5229.00
24	5	2	19579.00	25754.00	190.55	0	Spot (Block24, Row2, Column5)	5896.39	5770.00	916.51	0.01	0.16	3313.00	3382.18	3313.00	353.93	0.01	0.10	100.00	99.00	0.00	2457.00	2583.39	6026109.00	7.10	4189.51	4211.00
24	6	2	19865.00	25759.00	168.10	0	Spot (Block24, Row2, Column6)	6030.00	5882.00	1467.03	0.01	0.24	3348.50	3407.52	3348.50	373.69	0.01	0.11	100.00	93.00	0.00	2533.50	2681.50	4715457.00	7.02	3936.96	3936.00
24	7	2	20173.00	25760.00	161.30	0	Spot (Block24, Row2, Column7)	7716.51	7238.00	2320.92	0.03	0.30	3356.00	3406.33	3356.00	359.78	0.01	0.11	100.00	100.00	0.00	3882.00	4360.51	5517308.00	11.98	4444.31	4409.50
24	8	2	20481.00	25740.00	225.40	0	Spot (Block24, Row2, Column8)	3953.09	3904.00	621.51	0.01	0.16	3528.00	3631.63	3528.00	602.39	0.01	0.17	28.00	1.00	0.00	376.00	425.09	5767564.00	0.53	3752.53	3616.00
24	1	3	18374.00	26052.00	155.20	0	Spot (Block24, Row3, Column1)	22672.83	20558.00	11823.01	0.04	0.52	3287.00	3329.75	3287.00	348.41	0.01	0.10	100.00	100.00	0.00	17271.00	19385.83	14964070.00	55.52	7296.90	7132.50
24	2	3	18673.00	26056.00	182.35	0	Spot (Block24, Row3, Column2)	4198.61	4169.00	433.61	0.00	0.10	3222.00	3274.06	3222.00	333.01	0.01	0.10	93.00	74.00	0.00	947.00	976.61	3908904.00	2.78	3642.78	3638.00
24	3	3	18961.00	26050.00	155.30	0	Spot (Block24, Row3, Column3)	8558.08	8178.00	3062.90	0.02	0.36	3279.00	3317.14	3279.00	382.76	0.01	0.12	100.00	100.00	0.00	4899.00	5279.08	5665447.00	13.69	4545.79	4565.00
24	4	3	19270.00	26057.00	153.35	0	Spot (Block24, Row3, Column4)	18058.40	17310.50	7671.21	0.02	0.42	3333.00	3388.39	3333.00	353.43	0.01	0.10	100.00	100.00	0.00	13977.50	14725.40	11593490.00	41.51	6737.89	6448.00
24	5	3	19577.00	26045.00	148.95	0	Spot (Block24, Row3, Column5)	7367.65	5750.00	7023.75	0.11	0.95	3305.50	3395.16	3305.50	524.52	0.01	0.15	98.00	82.00	0.66	2444.50	4062.15	4479533.00	7.57	4650.47	4373.00
24	6	3	19874.00	26061.00	199.55	0	Spot (Block24, Row3, Column6)	13835.41	12707.00	5443.32	0.04	0.39	3373.00	3454.06	3373.00	566.50	0.01	0.16	100.00	100.00	0.00	9334.00	10462.41	15620177.00	18.33	6388.17	6486.00
24	7	3	20179.00	26066.00	152.80	0	Spot (Block24, Row3, Column7)	18929.35	17482.00	9297.58	0.03	0.49	3417.00	3468.43	3417.00	369.16	0.01	0.11	100.00	100.00	0.00	14065.00	15512.35	12114782.00	41.88	6680.49	6303.00
24	8	3	20472.00	26064.00	170.85	0	Spot (Block24, Row3, Column8)	5291.11	5185.50	785.19	0.01	0.15	3523.00	3535.85	3523.00	294.97	0.00	0.08	99.00	98.00	0.00	1662.50	1768.11	4306967.00	5.95	4066.25	4130.00
24	1	4	18372.00	26352.00	151.60	0	Spot (Block24, Row4, Column1)	18264.79	17337.50	7716.45	0.02	0.42	3362.00	3405.37	3362.00	387.69	0.01	0.11	100.00	100.00	0.00	13975.50	14902.79	11470286.00	38.33	6689.62	6423.00
24	2	4	18671.00	26357.00	185.50	0	Spot (Block24, Row4, Column2)	5681.49	5652.00	1065.85	0.00	0.19	3288.00	3338.64	3288.00	407.43	0.01	0.12	99.00	95.00	0.00	2364.00	2393.49	5499679.00	5.75	4096.57	4083.00
24	3	4	18970.00	26355.00	154.65	0	Spot (Block24, Row4, Column3)	49329.82	53664.50	16998.49	0.04	0.34	3288.00	3365.72	3288.00	453.77	0.01	0.13	100.00	100.00	40.00	50376.50	46041.82	32557920.00	101.29	12968.65	11554.50
24	4	4	19257.00	26353.00	200.70	0	Spot (Block24, Row4, Column4)	4111.46	4088.50	405.57	0.00	0.10	3311.00	3368.40	3311.00	380.51	0.01	0.11	86.00	51.00	0.00	777.50	800.46	4687062.00	1.95	3584.61	3554.00
24	5	4	19548.00	26359.00	168.75	0	Spot (Block24, Row4, Column5)	4498.42	4418.00	688.00	0.01	0.15	3289.00	3365.01	3289.00	520.20	0.01	0.15	86.00	55.00	0.00	1129.00	1209.42	3553749.00	2.18	3710.06	3745.50
24	6	4	19874.00	26356.00	191.80	0	Spot (Block24, Row4, Column6)	6263.06	6360.00	959.70	0.01	0.15	3344.00	3428.86	3344.00	523.62	0.01	0.15	100.00	99.00	0.00	3016.00	2919.06	6526104.00	5.41	4231.22	4197.00
24	7	4	20164.00	26363.00	153.75	0	Spot (Block24, Row4, Column7)	16102.15	14426.00	8761.26	0.05	0.54	3440.00	3503.44	3440.00	375.61	0.01	0.11	100.00	100.00	0.00	10986.00	12662.15	10466396.00	33.54	5782.30	5691.00
24	8	4	20476.00	26370.00	157.35	0	Spot (Block24, Row4, Column8)	7988.18	7799.00	2133.71	0.01	0.27	3568.00	3599.23	3568.00	339.26	0.00	0.09	100.00	100.00	0.00	4231.00	4420.18	5471901.00	12.94	4665.64	4591.50
24	1	5	18374.00	26653.00	147.50	0	Spot (Block24, Row5, Column1)	25165.87	24544.50	10076.64	0.01	0.40	3366.00	3437.03	3366.00	433.45	0.01	0.13	100.00	100.00	0.00	21178.50	21799.87	14948526.00	50.13	8226.44	7678.00
24	2	5	18666.00	26649.00	171.40	0	Spot (Block24, Row5, Column2)	5405.84	5425.50	960.35	0.00	0.18	3336.00	3391.82	3336.00	405.23	0.01	0.12	98.00	89.00	0.00	2089.50	2069.84	4411163.00	4.97	3839.44	3765.00
24	3	5	18969.00	26653.00	159.05	0	Spot (Block24, Row5, Column3)	11587.97	10949.50	3867.39	0.02	0.33	3321.00	3409.14	3321.00	435.72	0.01	0.13	100.00	100.00	0.00	7628.50	8266.97	8042050.00	18.77	5296.50	5216.00
24	4	5	19269.00	26656.00	152.25	0	Spot (Block24, Row5, Column4)	12966.28	12022.00	5476.47	0.03	0.42	3314.00	3388.46	3314.00	393.15	0.01	0.12	100.00	100.00	0.00	8708.00	9652.28	8259522.00	24.36	5459.61	5163.00
24	5	5	19571.00	26660.00	155.10	0	Spot (Block24, Row5, Column5)	56189.68	65535.00	13916.16	0.07	0.25	3369.00	3461.27	3369.00	554.52	0.01	0.16	100.00	100.00	61.54	62166.00	52820.68	37254072.00	95.09	14843.26	13890.50
24	6	5	19871.00	26657.00	163.30	0	Spot (Block24, Row5, Column6)	6591.88	6355.50	1537.11	0.02	0.23	3426.00	3505.28	3426.00	489.62	0.01	0.14	100.00	99.00	0.00	2929.50	3165.88	4864808.00	6.30	4308.36	4331.00
24	7	5	20171.00	26665.00	195.40	0	Spot (Block24, Row5, Column7)	12288.20	11612.00	4366.49	0.02	0.36	3499.00	3608.34	3499.00	506.13	0.01	0.14	100.00	100.00	0.00	8113.00	8789.20	13283548.00	17.15	6032.62	5749.00
24	8	5	20471.00	26663.00	152.25	0	Spot (Block24, Row5, Column8)	31291.33	28673.50	17687.13	0.04	0.57	3563.00	3628.21	3563.00	404.86	0.01	0.11	100.00	100.00	3.00	25110.50	27728.33	19838712.00	68.33	8938.92	8168.00
24	1	6	18366.00	26956.00	195.60	0	Spot (Block24, Row6, Column1)	13265.19	12176.00	5314.14	0.04	0.40	3396.00	3489.65	3396.00	471.27	0.01	0.14	100.00	100.00	0.00	8780.00	9869.19	14379462.00	20.74	6189.84	6197.00
24	2	6	18667.00	26953.00	204.35	0	Spot (Block24, Row6, Column2)	8939.98	8869.50	2260.77	0.00	0.25	3307.00	3385.79	3307.00	444.32	0.01	0.13	100.00	100.00	0.00	5562.50	5632.98	10584937.00	12.50	5131.44	5046.00
24	3	6	18955.00	26953.00	151.65	0	Spot (Block24, Row6, Column3)	37288.94	36490.50	17947.67	0.01	0.48	3314.00	3378.72	3314.00	424.52	0.01	0.13	100.00	100.00	8.39	33176.50	33974.94	23566668.00	79.88	9966.65	8978.00
24	4	6	19270.00	26957.00	165.20	0	Spot (Block24, Row6, Column4)	5683.35	5530.00	1074.81	0.01	0.19	3323.00	3391.59	3323.00	444.86	0.01	0.13	100.00	97.00	0.00	2207.00	2360.35	4285249.00	5.15	4078.58	4101.00
24	5	6	19570.00	26957.00	155.55	0	Spot (Block24, Row6, Column5)	57766.06	65535.00	12372.38	0.05	0.21	3377.00	3471.47	3377.00	586.19	0.01	0.17	100.00	100.00	64.63	62158.00	54389.06	38703592.00	92.62	16296.46	14928.00
24	6	6	19875.00	26952.00	185.25	0	Spot (Block24, Row6, Column6)	6310.87	5734.00	1756.21	0.04	0.28	3468.00	3562.74	3468.00	548.55	0.01	0.15	99.00	89.00	0.00	2266.00	2842.87	6089989.00	5.01	4192.67	4127.50
24	7	6	20163.00	26960.00	156.05	0	Spot (Block24, Row6, Column7)	26500.70	25535.50	12837.63	0.02	0.48	3507.00	3608.82	3507.00	527.85	0.01	0.15	100.00	100.00	0.00	22028.50	22993.70	17808476.00	43.37	8257.01	7903.00
24	8	6	20479.00	26966.00	154.95	0	Spot (Block24, Row6, Column8)	33193.33	30765.00	17614.82	0.03	0.53	3569.00	3624.41	3569.00	407.87	0.01	0.11	100.00	100.00	4.37	27196.00	29624.33	22007212.00	72.50	9107.83	8258.00
24	1	7	18367.00	27252.00	182.75	0	Spot (Block24, Row7, Column1)	6518.79	6298.50	1579.36	0.01	0.24	3415.00	3471.19	3415.00	403.36	0.01	0.12	100.00	98.00	0.00	2883.50	3103.79	6101587.00	7.56	4271.01	4303.00
24	2	7	18661.00	27253.00	197.95	0	Spot (Block24, Row7, Column2)	4104.07	3988.00	536.81	0.01	0.13	3310.00	3348.75	3310.00	347.00	0.01	0.10	78.00	48.00	0.00	678.00	794.07	4551409.00	2.18	3560.32	3520.00
24	3	7	18964.00	27256.00	208.25	0	Spot (Block24, Row7, Column3)	3780.33	3714.00	347.95	0.01	0.09	3290.00	3339.28	3290.00	368.12	0.01	0.11	57.00	28.00	0.00	424.00	490.33	4668710.00	1.20	3554.81	3563.00
24	4	7	19269.00	27263.00	204.55	0	Spot (Block24, Row7, Column4)	3968.06	3912.00	474.55	0.01	0.12	3320.00	3363.20	3320.00	345.83	0.01	0.10	68.00	42.00	0.00	592.00	648.06	4721990.00	1.75	3600.95	3617.50
24	5	7	19566.00	27258.00	181.80	0	Spot (Block24, Row7, Column5)	9000.20	8568.50	2673.46	0.02	0.30	3376.00	3454.17	3376.00	496.27	0.01	0.14	100.00	100.00	0.00	5192.50	5624.20	8334188.00	11.18	4862.38	4826.00
24	6	7	19866.00	27259.00	193.10	0	Spot (Block24, Row7, Column6)	10085.87	10201.00	2676.97	0.00	0.27	3482.00	3604.30	3482.00	600.13	0.01	0.17	100.00	99.00	0.00	6719.00	6603.87	10670855.00	10.80	5406.65	5424.00
24	7	7	20159.00	27264.00	154.55	0	Spot (Block24, Row7, Column7)	28702.61	26078.00	13233.84	0.04	0.46	3516.00	3577.76	3516.00	433.79	0.01	0.12	100.00	100.00	1.36	22562.00	25186.61	18943728.00	57.92	8917.39	8178.00
24	8	7	20473.00	27264.00	193.10	0	Spot (Block24, Row7, Column8)	8614.79	8537.00	1284.38	0.00	0.15	3653.00	3693.59	3653.00	400.80	0.00	0.11	100.00	100.00	0.00	4884.00	4961.79	9079990.00	12.28	5053.92	4837.00
24	1	8	18354.00	27563.00	146.60	0	Spot (Block24, Row8, Column1)	8781.60	8003.00	4835.89	0.04	0.55	3579.50	3624.57	3579.50	415.62	0.01	0.11	100.00	99.00	0.00	4423.50	5202.10	5137238.00	12.41	5026.75	4923.50
24	2	8	18669.00	27555.00	167.85	0	Spot (Block24, Row8, Column2)	6463.11	6056.00	1735.79	0.03	0.27	3495.00	3542.72	3495.00	399.67	0.01	0.11	99.00	95.00	0.00	2561.00	2968.11	5041227.00	7.31	4229.39	4190.00
24	3	8	18953.00	27556.00	155.60	0	Spot (Block24, Row8, Column3)	14817.42	13215.00	7201.76	0.05	0.49	3514.00	3559.23	3514.00	406.83	0.01	0.11	100.00	100.00	0.00	9701.00	11303.42	9868402.00	27.67	5890.00	5788.00
24	4	8	19265.00	27556.00	157.70	0	Spot (Block24, Row8, Column4)	8024.77	7987.50	1827.95	0.00	0.23	3507.00	3555.14	3507.00	401.16	0.01	0.11	100.00	100.00	0.00	4480.50	4517.77	5504991.00	11.14	4658.60	4692.00
24	5	8	19549.00	27563.00	194.80	0	Spot (Block24, Row8, Column5)	4077.01	4032.50	409.58	0.00	0.10	3526.00	3618.18	3526.00	524.35	0.01	0.14	48.00	13.00	0.00	506.50	551.01	4386863.00	0.88	3733.31	3744.00
24	6	8	19868.00	27559.00	180.50	0	Spot (Block24, Row8, Column6)	22569.59	20089.00	10571.41	0.05	0.47	3624.00	3761.67	3624.00	670.23	0.02	0.18	100.00	100.00	0.00	16465.00	18945.59	20560896.00	28.06	7942.75	7916.00
24	7	8	20163.00	27561.00	151.40	0	Spot (Block24, Row8, Column7)	11257.64	11059.00	3661.44	0.01	0.33	3688.50	3754.32	3688.50	542.10	0.01	0.14	100.00	100.00	0.00	7370.50	7569.14	7081057.00	13.84	5607.24	5495.50
24	8	8	20455.00	27569.00	158.00	0	Spot (Block24, Row8, Column8)	6323.19	5888.00	1739.16	0.03	0.28	3775.00	3795.61	3775.00	400.51	0.00	0.11	98.00	96.00	0.00	2113.00	2548.19	4318738.00	6.31	4492.47	4535.00
25	1	1	4851.00	29872.00	157.80	0	Spot (Block25, Row1, Column1)	62748.55	65535.00	6580.26	0.02	0.10	3912.00	4056.74	3912.00	710.72	0.02	0.18	100.00	100.00	77.79	61623.00	58836.55	43234156.00	82.58	20246.37	18858.00
25	2	1	5150.00	29882.00	163.45	0	Spot (Block25, Row1, Column2)	63172.39	65535.00	7234.93	0.02	0.11	3916.50	4111.39	3916.50	838.73	0.02	0.20	100.00	100.00	87.33	61618.50	59255.89	46874376.00	70.42	19871.61	18815.00
25	3	1	5452.00	29881.00	148.15	0	Spot (Block25, Row1, Column3)	11589.32	11077.00	3771.03	0.02	0.33	3897.00	4038.18	3897.00	703.34	0.02	0.17	100.00	100.00	0.00	7180.00	7692.32	6965179.00	10.74	5669.02	5518.50
25	4	1	5744.00	29884.00	155.60	0	Spot (Block25, Row1, Column4)	63825.73	65535.00	5912.31	0.01	0.09	3896.00	3996.59	3896.00	643.63	0.01	0.16	100.00	100.00	88.94	61639.00	59929.73	42699804.00	92.96	19354.08	16986.00
25	5	1	6046.00	29885.00	139.50	0	Spot (Block25, Row1, Column5)	26256.87	25799.00	9751.64	0.01	0.37	3924.00	4022.81	3924.00	684.26	0.01	0.17	100.00	100.00	0.00	21875.00	22332.87	13916141.00	32.49	8999.91	8505.00
25	6	1	6339.00	29886.00	148.10	0	Spot (Block25, Row1, Column6)	62162.61	65535.00	7654.30	0.02	0.12	3982.00	4088.33	3982.00	710.60	0.01	0.17	100.00	100.00	78.56	61553.00	58180.61	37111388.00	81.73	20454.79	17944.00
25	7	1	6639.00	29888.00	152.35	0	Spot (Block25, Row1, Column7)	63311.59	65535.00	6521.04	0.01	0.10	4059.00	4198.62	4059.00	867.93	0.01	0.21	100.00	100.00	83.28	61476.00	59252.59	40519780.00	68.11	19824.39	17412.50
25	8	1	6933.00	29895.00	166.15	0	Spot (Block25, Row1, Column8)	63150.28	65535.00	7520.04	0.02	0.12	4187.00	4344.06	4187.00	900.45	0.02	0.21	100.00	100.00	88.40	61348.00	58963.28	48436744.00	65.31	19893.36	17450.00
25	1	2	4833.00	30181.00	211.20	0	Spot (Block25, Row2, Column1)	4292.67	4282.00	402.29	0.00	0.09	3793.00	3863.01	3793.00	497.86	0.01	0.13	49.00	11.00	0.00	489.00	499.67	5464566.00	0.86	4108.78	4095.00
25	2	2	5141.00	30183.00	130.80	0	Spot (Block25, Row2, Column2)	13352.99	12922.00	3287.36	0.01	0.25	3702.00	3825.48	3702.00	634.25	0.01	0.17	100.00	100.00	0.00	9220.00	9650.99	6115671.00	15.02	6533.85	6330.50
25	3	2	5444.00	30171.00	195.95	0	Spot (Block25, Row2, Column3)	4341.24	4287.50	522.72	0.01	0.12	3681.00	3743.41	3681.00	428.20	0.01	0.11	60.00	36.00	0.00	606.50	660.24	4714591.00	1.40	3968.95	3875.00
25	4	2	5749.00	30186.00	187.15	0	Spot (Block25, Row2, Column4)	8321.77	7941.50	2366.75	0.02	0.28	3674.00	3799.72	3674.00	613.46	0.01	0.16	100.00	99.00	0.00	4267.50	4647.77	8188619.00	7.37	5143.27	5162.00
25	5	2	6049.00	30181.00	170.90	0	Spot (Block25, Row2, Column5)	11624.62	11451.00	3211.23	0.01	0.28	3729.00	3799.16	3729.00	488.43	0.01	0.13	100.00	100.00	0.00	7722.00	7895.62	9427565.00	16.02	5779.20	5507.00
25	6	2	6341.00	30184.00	148.20	0	Spot (Block25, Row2, Column6)	9259.94	8843.00	2497.23	0.02	0.27	3871.00	3997.38	3871.00	885.79	0.01	0.22	99.00	96.00	0.00	4972.00	5388.94	5537443.00	5.94	5196.01	5143.50
25	7	2	6650.00	30191.00	153.10	0	Spot (Block25, Row2, Column7)	8714.17	8251.00	2413.89	0.02	0.28	3947.00	4007.77	3947.00	645.06	0.01	0.16	99.00	98.00	0.00	4304.00	4767.17	5603212.00	7.30	5193.00	5124.00
25	8	2	6958.00	30190.00	209.40	0	Spot (Block25, Row2, Column8)	4664.05	4594.50	478.07	0.01	0.10	4073.00	4181.86	4073.00	747.89	0.01	0.18	33.00	2.00	0.00	521.50	591.05	5820739.00	0.64	4368.85	4345.00
25	1	3	4849.00	30476.00	144.35	0	Spot (Block25, Row3, Column1)	30242.01	29831.00	11985.71	0.01	0.40	3816.00	3903.73	3816.00	516.27	0.01	0.13	100.00	100.00	0.00	26015.00	26426.01	17268188.00	51.02	9577.68	9183.00
25	2	3	5142.00	30479.00	195.20	0	Spot (Block25, Row3, Column2)	4578.19	4530.00	455.15	0.00	0.10	3773.00	3907.22	3773.00	695.16	0.02	0.18	53.00	11.00	0.00	757.00	805.19	4926130.00	0.97	4150.09	4149.00
25	3	3	5440.00	30470.00	148.35	0	Spot (Block25, Row3, Column3)	7548.47	6581.00	3877.94	0.06	0.51	3691.00	3775.11	3691.00	539.65	0.01	0.14	99.00	97.00	0.00	2890.00	3857.47	4513984.00	6.99	4922.37	4883.00
25	4	3	5746.00	30483.00	156.20	0	Spot (Block25, Row3, Column4)	64578.66	65535.00	4032.25	0.01	0.06	3716.00	3824.01	3716.00	597.73	0.01	0.16	100.00	100.00	93.15	61819.00	60862.66	43397268.00	101.64	21907.29	19453.00
25	5	3	6040.00	30486.00	177.95	0	Spot (Block25, Row3, Column5)	5173.20	5034.00	837.79	0.01	0.16	3782.50	3948.74	3782.50	894.57	0.02	0.23	68.00	26.00	0.00	1251.50	1390.70	4578281.00	1.37	4281.14	4275.00
25	6	3	6349.00	30484.00	233.85	0	Spot (Block25, Row3, Column6)	46581.45	40979.00	15197.17	0.06	0.33	4010.00	4262.55	4010.00	1147.32	0.03	0.27	100.00	100.00	30.35	36969.00	42571.45	73366264.00	36.88	17045.30	16437.00
25	7	3	6649.00	30490.00	146.10	0	Spot (Block25, Row3, Column7)	16733.01	16272.00	5853.30	0.01	0.35	4091.00	4217.54	4091.00	874.02	0.01	0.21	100.00	100.00	0.00	12181.00	12642.01	9755346.00	14.32	7175.72	7068.50
25	8	3	6946.00	30495.00	155.95	0	Spot (Block25, Row3, Column8)	9919.89	9834.00	2336.45	0.00	0.24	4090.00	4124.59	4090.00	476.07	0.00	0.12	100.00	100.00	0.00	5744.00	5829.89	6616566.00	12.17	5786.61	5683.00
25	1	4	4846.00	30774.00	156.75	0	Spot (Block25, Row4, Column1)	64434.27	65535.00	4466.88	0.01	0.07	3901.00	4090.88	3901.00	825.90	0.02	0.20	100.00	100.00	92.31	61634.00	60533.27	43557976.00	73.06	21367.99	19894.00
25	2	4	5145.00	30781.00	177.85	0	Spot (Block25, Row4, Column2)	25458.53	23590.00	12083.25	0.03	0.47	3885.00	4140.83	3885.00	990.89	0.03	0.24	100.00	100.00	0.00	19705.00	21573.53	22505346.00	21.51	8986.67	9027.00
25	3	4	5448.00	30778.00	168.50	0	Spot (Block25, Row4, Column3)	64839.14	65535.00	3570.67	0.00	0.06	3857.00	4154.64	3857.00	1130.20	0.03	0.27	100.00	100.00	94.44	61678.00	60982.14	51288280.00	53.69	22215.65	19350.00
25	4	4	5724.00	30779.00	199.95	0	Spot (Block25, Row4, Column4)	5216.43	5061.00	723.99	0.01	0.14	3792.00	3906.26	3792.00	652.24	0.01	0.17	87.00	47.00	0.00	1269.00	1424.43	5894569.00	2.01	4365.51	4306.00
25	5	4	6049.00	30784.00	172.50	0	Spot (Block25, Row4, Column5)	5271.25	4935.00	1433.85	0.03	0.27	3826.00	3888.10	3826.00	520.38	0.01	0.13	85.00	53.00	0.00	1109.00	1445.25	4401495.00	2.66	4396.82	4408.00
25	6	4	6345.00	30782.00	173.75	0	Spot (Block25, Row4, Column6)	21044.16	20813.50	6999.12	0.00	0.33	3971.00	4088.94	3971.00	764.57	0.01	0.19	100.00	100.00	0.00	16842.50	17073.16	17719182.00	22.18	8151.72	7568.00
25	7	4	6634.00	30788.00	143.30	0	Spot (Block25, Row4, Column7)	21785.81	21428.00	7995.39	0.01	0.37	4114.00	4220.52	4114.00	903.19	0.01	0.21	100.00	100.00	0.00	17314.00	17671.81	12221838.00	19.45	7755.82	7290.50
25	8	4	6947.00	30800.00	158.80	0	Spot (Block25, Row4, Column8)	7445.72	7228.50	1469.55	0.01	0.20	4194.00	4258.41	4194.00	745.67	0.01	0.18	99.00	90.00	0.00	3034.50	3251.72	5182223.00	4.27	5021.91	4997.50
25	1	5	4846.00	31080.00	158.45	0	Spot (Block25, Row5, Column1)	64777.24	65535.00	3643.18	0.01	0.06	3954.00	4145.42	3954.00	928.89	0.02	0.22	100.00	100.00	94.36	61581.00	60823.24	44826276.00	65.27	22233.41	20441.50
25	2	5	5143.00	31079.00	151.85	0	Spot (Block25, Row5, Column2)	10131.07	9958.00	2271.62	0.01	0.22	3928.00	4214.55	3928.00	1108.80	0.03	0.26	100.00	98.00	0.00	6030.00	6203.07	6392703.00	5.34	5488.13	5367.00
25	3	5	5446.00	31083.00	161.40	0	Spot (Block25, Row5, Column3)	55990.95	65535.00	14137.43	0.07	0.25	3891.00	4250.82	3891.00	1292.22	0.04	0.30	100.00	100.00	58.89	61644.00	52099.95	40313840.00	40.04	14751.13	14115.50
25	4	5	5742.00	31083.00	145.60	0	Spot (Block25, Row5, Column4)	57361.73	65535.00	12596.80	0.06	0.22	3847.50	4075.21	3847.50	1020.50	0.02	0.25	100.00	100.00	61.74	61687.50	53514.23	32983244.00	52.22	16699.67	14904.00
25	5	5	6046.00	31084.00	164.80	0	Spot (Block25, Row5, Column5)	64610.20	65535.00	4184.62	0.01	0.06	3915.00	4031.31	3915.00	711.00	0.01	0.18	100.00	100.00	93.51	61620.00	60695.20	48781184.00	85.20	20551.94	17981.00
25	6	5	6346.00	31088.00	148.15	0	Spot (Block25, Row5, Column6)	9924.03	9500.00	2875.95	0.02	0.29	4016.00	4107.54	4016.00	648.59	0.01	0.16	99.00	99.00	0.00	5484.00	5908.03	5964340.00	8.97	5405.36	5372.50
25	7	5	6645.00	31093.00	176.25	0	Spot (Block25, Row5, Column7)	19393.87	17879.00	8558.14	0.04	0.44	4151.00	4291.99	4151.00	782.18	0.01	0.18	100.00	100.00	0.00	13728.00	15242.87	16833876.00	19.31	7769.08	7755.00
25	8	5	6946.00	31090.00	141.35	0	Spot (Block25, Row5, Column8)	37342.24	36068.00	14939.97	0.02	0.40	4296.00	4399.65	4296.00	679.66	0.01	0.15	100.00	100.00	3.33	31772.00	33046.24	20164820.00	48.47	11682.38	11021.50
25	1	6	4842.00	31379.00	233.50	0	Spot (Block25, Row6, Column1)	40841.37	33216.00	17013.87	0.09	0.42	4074.00	4451.97	4074.00	1342.60	0.04	0.30	100.00	100.00	23.76	29142.00	36767.37	64121296.00	27.10	15465.73	15328.50
25	2	6	5142.00	31377.00	212.15	0	Spot (Block25, Row6, Column2)	10090.91	8949.00	3231.92	0.05	0.32	3967.00	4136.43	3967.00	904.75	0.02	0.22	100.00	99.00	0.00	4982.00	6123.91	12916366.00	6.58	6167.72	6137.00
25	3	6	5434.00	31378.00	155.70	0	Spot (Block25, Row6, Column3)	64102.42	65535.00	5529.93	0.01	0.09	3918.00	4122.25	3918.00	1005.96	0.02	0.24	100.00	100.00	91.02	61617.00	60184.42	42820816.00	59.62	21011.26	19196.00
25	4	6	5742.00	31381.00	153.90	0	Spot (Block25, Row6, Column4)	6854.51	6833.00	1405.22	0.00	0.21	3897.00	3982.68	3897.00	630.08	0.01	0.16	99.00	89.00	0.00	2936.00	2957.51	4434869.00	4.56	4720.38	4719.50
25	5	6	6040.00	31384.00	157.95	0	Spot (Block25, Row6, Column5)	64773.05	65535.00	3781.70	0.01	0.06	3995.00	4106.66	3995.00	678.42	0.01	0.17	100.00	100.00	93.99	61540.00	60778.05	44175636.00	89.42	23749.30	21204.00
25	6	6	6345.00	31384.00	148.25	0	Spot (Block25, Row6, Column6)	9418.24	9438.50	2375.15	0.00	0.25	4105.00	4181.94	4105.00	615.24	0.01	0.15	100.00	99.00	0.00	5333.50	5313.24	5632106.00	8.51	5491.95	5421.50
25	7	6	6641.00	31389.00	143.70	0	Spot (Block25, Row6, Column7)	21562.21	20763.00	7779.63	0.02	0.36	4146.00	4270.43	4146.00	687.46	0.01	0.16	100.00	100.00	0.00	16617.00	17416.21	12182647.00	25.15	7918.66	7651.00
25	8	6	6950.00	31392.00	143.05	0	Spot (Block25, Row6, Column8)	29069.71	27759.00	11674.90	0.02	0.40	4276.00	4358.61	4276.00	588.56	0.01	0.14	100.00	100.00	0.00	23483.00	24793.71	16162761.00	41.99	9977.71	9065.00
25	1	7	4844.00	31677.00	164.05	0	Spot (Block25, Row7, Column1)	38750.75	36189.50	17737.23	0.03	0.46	4206.00	4536.23	4206.00	1261.67	0.03	0.28	100.00	100.00	11.90	31983.50	34544.75	28985660.00	27.12	10995.62	10996.50
25	2	7	5144.00	31676.00	147.70	0	Spot (Block25, Row7, Column2)	9532.99	9211.00	2399.35	0.01	0.25	4080.00	4241.06	4080.00	914.19	0.02	0.22	100.00	98.00	0.00	5131.00	5452.99	5691193.00	5.79	5492.96	5418.00
25	3	7	5437.00	31683.00	195.90	0	Spot (Block25, Row7, Column3)	4966.17	4930.50	613.81	0.00	0.12	4003.00	4058.49	4003.00	541.94	0.01	0.13	75.00	39.00	0.00	927.50	963.17	5393264.00	1.67	4444.82	4392.50
25	4	7	5746.00	31684.00	151.45	0	Spot (Block25, Row7, Column4)	8366.28	8156.00	1876.22	0.01	0.22	4028.00	4056.94	4028.00	497.48	0.00	0.12	99.00	99.00	0.00	4128.00	4338.28	5262393.00	8.66	5222.22	5252.00
25	5	7	6040.00	31686.00	179.30	0	Spot (Block25, Row7, Column5)	9337.72	9133.50	2563.73	0.01	0.27	4126.00	4199.97	4126.00	619.58	0.01	0.15	100.00	99.00	0.00	5007.50	5211.72	8403952.00	8.29	5662.01	5657.00
25	6	7	6338.00	31685.00	207.95	0	Spot (Block25, Row7, Column6)	11553.47	10731.00	3924.51	0.03	0.34	4292.00	4475.52	4292.00	1062.77	0.02	0.24	100.00	99.00	0.00	6439.00	7261.47	14245433.00	6.66	6760.56	6683.00
25	7	7	6625.00	31690.00	148.45	0	Spot (Block25, Row7, Column7)	57890.05	65535.00	12023.46	0.05	0.21	4355.00	4494.23	4355.00	916.04	0.01	0.20	100.00	100.00	64.05	61180.00	53535.05	34618524.00	58.29	17808.32	16243.00
25	8	7	6945.00	31694.00	175.60	0	Spot (Block25, Row7, Column8)	35245.79	35962.00	9920.88	0.01	0.28	4406.00	4484.64	4406.00	639.73	0.01	0.14	100.00	100.00	0.00	31556.00	30839.79	30522836.00	48.08	12306.79	11771.00
25	1	8	4829.00	31985.00	146.95	0	Spot (Block25, Row8, Column1)	8665.59	8448.00	2155.79	0.01	0.25	4197.00	4333.08	4197.00	801.68	0.01	0.19	100.00	97.00	0.00	4251.00	4468.59	5112699.00	5.40	5337.90	5473.00
25	2	8	5141.00	31978.00	160.05	0	Spot (Block25, Row8, Column2)	7183.11	6874.00	1606.26	0.02	0.22	4103.00	4143.10	4103.00	463.84	0.00	0.11	99.00	96.00	0.00	2771.00	3080.11	5100010.00	6.55	4948.52	4971.00
25	3	8	5430.00	31982.00	141.70	0	Spot (Block25, Row8, Column3)	20672.09	20155.00	7583.42	0.01	0.37	4148.00	4200.55	4148.00	515.00	0.01	0.12	100.00	100.00	0.00	16007.00	16524.09	11245615.00	31.98	8112.49	7413.50
25	4	8	5740.00	31984.00	146.65	0	Spot (Block25, Row8, Column4)	16337.06	16459.00	4662.85	0.00	0.29	4174.00	4221.14	4174.00	514.13	0.00	0.12	100.00	100.00	0.00	12285.00	12163.06	9687879.00	23.57	7108.54	6757.00
25	5	8	6030.00	31990.00	206.50	0	Spot (Block25, Row8, Column5)	5089.58	5093.50	625.18	0.00	0.12	4242.00	4374.87	4242.00	931.80	0.01	0.21	46.00	5.00	0.00	851.50	847.58	6158398.00	0.77	4502.24	4367.00
25	6	8	6346.00	31985.00	227.70	0	Spot (Block25, Row8, Column6)	48232.81	45810.00	16309.14	0.02	0.34	4478.00	4754.60	4478.00	1318.28	0.03	0.28	100.00	100.00	40.15	41332.00	43754.81	71963968.00	32.98	17444.26	17177.00
25	7	8	6639.00	31988.00	143.75	0	Spot (Block25, Row8, Column7)	47199.93	51440.00	17820.30	0.04	0.38	4550.00	4722.21	4550.00	988.81	0.02	0.21	100.00	100.00	33.45	46890.00	42649.93	26526508.00	42.96	13898.57	12655.00
25	8	8	6924.00	31988.00	144.35	0	Spot (Block25, Row8, Column8)	28298.41	26395.00	12670.60	0.03	0.45	4589.00	4682.08	4589.00	639.18	0.01	0.14	100.00	100.00	2.47	21806.00	23709.41	16045201.00	36.95	10059.99	8756.00
26	1	1	9352.00	29898.00	157.80	0	Spot (Block26, Row1, Column1)	60984.52	65535.00	8378.73	0.03	0.14	6921.00	7005.84	6921.00	973.85	0.01	0.14	100.00	100.00	70.43	58614.00	54063.52	42079704.00	55.43	21998.58	19742.00
26	2	1	9645.00	29903.00	152.35	0	Spot (Block26, Row1, Column2)	18262.01	17363.50	6156.56	0.02	0.34	7092.00	7180.95	7092.00	991.65	0.01	0.14	99.00	99.00	0.00	10271.50	11170.01	11651164.00	11.17	9644.81	9690.00
26	3	1	9952.00	29907.00	146.75	0	Spot (Block26, Row1, Column3)	30303.84	26818.00	15867.82	0.05	0.52	7150.00	7214.20	7150.00	907.73	0.00	0.13	100.00	99.00	1.35	19668.00	23153.84	18000488.00	25.44	11889.49	11240.50
26	4	1	10242.00	29912.00	151.35	0	Spot (Block26, Row1, Column4)	16483.64	15744.50	4928.35	0.02	0.30	7258.00	7298.56	7258.00	979.73	0.00	0.13	100.00	99.00	0.00	8486.50	9225.64	10318759.00	9.38	9731.33	9589.50
26	5	1	10548.00	29911.00	150.60	0	Spot (Block26, Row1, Column5)	49511.73	65418.00	19579.35	0.12	0.40	7044.00	7124.66	7044.00	981.87	0.00	0.14	100.00	100.00	50.00	58374.00	42467.73	30697484.00	43.17	16460.77	15456.50
26	6	1	10840.00	29911.00	147.75	0	Spot (Block26, Row1, Column6)	46675.12	48659.00	17475.56	0.02	0.37	7141.00	7225.91	7141.00	1045.70	0.01	0.14	100.00	100.00	32.27	41518.00	39534.12	27771864.00	37.73	16491.92	14846.00
26	7	1	11138.00	29912.00	155.30	0	Spot (Block26, Row1, Column7)	62373.77	65535.00	6822.29	0.02	0.11	7276.50	7373.55	7276.50	1111.03	0.01	0.15	100.00	100.00	77.38	58258.50	55097.27	41354188.00	49.50	23179.37	22198.00
26	8	1	11436.00	29920.00	166.30	0	Spot (Block26, Row1, Column8)	64131.37	65535.00	5347.59	0.01	0.08	7745.00	7844.71	7745.00	1201.74	0.01	0.15	100.00	100.00	91.66	57790.00	56386.37	49189252.00	46.84	24897.71	22023.00
26	1	2	9329.00	30186.00	220.35	0	Spot (Block26, Row2, Column1)	8251.16	8185.00	958.11	0.00	0.12	6870.00	6969.82	6870.00	957.03	0.01	0.14	61.00	29.00	0.00	1315.00	1381.16	11477361.00	1.34	7501.13	7424.00
26	2	2	9648.00	30205.00	140.50	0	Spot (Block26, Row2, Column2)	31273.85	30573.00	9251.76	0.01	0.30	6857.00	6973.88	6857.00	972.42	0.01	0.14	100.00	100.00	0.00	23716.00	24416.85	16731512.00	24.99	13298.06	12800.50
26	3	2	9939.00	30187.00	185.05	0	Spot (Block26, Row2, Column3)	8849.11	8711.00	979.34	0.01	0.11	6960.00	7095.02	6960.00	1029.08	0.01	0.15	79.00	39.00	0.00	1751.00	1889.11	8512848.00	1.70	7820.65	7785.50
26	4	2	10252.00	30211.00	171.15	0	Spot (Block26, Row2, Column4)	24380.24	23426.50	7581.33	0.02	0.31	6822.00	6945.75	6822.00	1113.32	0.01	0.16	100.00	100.00	0.00	16604.50	17558.24	19894288.00	15.66	11633.86	11388.50
26	5	2	10558.00	30204.00	185.70	0	Spot (Block26, Row2, Column5)	8578.72	8527.50	1060.14	0.00	0.12	6568.00	6676.72	6568.00	982.01	0.01	0.15	81.00	49.00	0.00	1959.50	2010.72	8338516.00	1.94	7330.30	7259.00
26	6	2	10840.00	30208.00	150.20	0	Spot (Block26, Row2, Column6)	19160.73	17991.00	6966.70	0.03	0.36	6708.00	6878.11	6708.00	1085.28	0.01	0.16	99.00	99.00	0.00	11283.00	12452.73	11860495.00	11.32	9684.77	9516.00
26	7	2	11148.00	30210.00	154.05	0	Spot (Block26, Row2, Column7)	17991.99	16288.00	6926.74	0.04	0.38	6837.00	6943.73	6837.00	943.50	0.01	0.14	100.00	99.00	0.00	9451.00	11154.99	11838731.00	11.71	9555.62	9487.00
26	8	2	11469.00	30199.00	195.70	0	Spot (Block26, Row2, Column8)	8378.89	8260.00	895.33	0.01	0.11	7449.00	7546.71	7449.00	1102.33	0.01	0.15	42.00	9.00	0.00	811.00	929.89	9099478.00	0.75	7802.08	7647.00
26	1	3	9349.00	30502.00	152.25	0	Spot (Block26, Row3, Column1)	51653.11	65535.00	17552.84	0.10	0.34	6711.00	6799.15	6711.00	910.03	0.01	0.13	100.00	100.00	51.33	58824.00	44942.11	32903276.00	49.29	16561.79	15401.00
26	2	3	9644.00	30505.00	201.15	0	Spot (Block26, Row3, Column2)	8198.28	8036.50	962.75	0.01	0.12	6586.00	6664.60	6586.00	911.38	0.01	0.14	75.00	42.00	0.00	1450.50	1612.28	9411630.00	1.68	7295.11	7373.00
26	3	3	9933.00	30497.00	155.00	0	Spot (Block26, Row3, Column3)	15059.81	14043.50	4550.21	0.03	0.30	6742.00	6783.09	6742.00	891.53	0.00	0.13	99.00	99.00	0.00	7301.50	8317.81	9879238.00	9.28	8803.58	8696.00
26	4	3	10248.00	30507.00	149.35	0	Spot (Block26, Row3, Column4)	41847.01	41027.50	18550.52	0.01	0.44	6637.00	6743.27	6637.00	981.30	0.01	0.15	100.00	100.00	21.08	34390.50	35210.01	25610496.00	35.77	14313.45	13878.50
26	5	3	10550.00	30512.00	154.75	0	Spot (Block26, Row3, Column5)	10900.12	10459.00	2291.78	0.02	0.21	6484.00	6633.39	6484.00	1054.87	0.01	0.16	97.00	84.00	0.00	3975.00	4416.12	7150478.00	4.04	7941.60	7977.50
26	6	3	10846.00	30510.00	209.55	0	Spot (Block26, Row3, Column6)	40963.51	36516.00	16177.73	0.05	0.39	6816.50	6999.11	6816.50	1277.98	0.01	0.18	100.00	100.00	18.71	29699.50	34147.01	51245608.00	26.58	17008.90	17115.00
26	7	3	11149.00	30515.00	149.45	0	Spot (Block26, Row3, Column7)	43846.21	46493.50	20179.64	0.03	0.46	6882.00	6993.79	6882.00	1068.43	0.01	0.15	100.00	100.00	33.44	39611.50	36964.21	26746336.00	34.49	14636.30	13341.00
26	8	3	11455.00	30512.00	163.55	0	Spot (Block26, Row3, Column8)	11837.69	11543.00	2181.99	0.01	0.18	7273.00	7377.35	7273.00	980.89	0.01	0.13	99.00	90.00	0.00	4270.00	4564.69	8795402.00	4.55	8934.86	8818.00
26	1	4	9345.00	30801.00	146.30	0	Spot (Block26, Row4, Column1)	41376.76	40089.00	18342.44	0.01	0.44	6547.00	6611.21	6547.00	896.18	0.00	0.14	100.00	100.00	19.42	33542.00	34829.76	24081384.00	38.79	14222.01	13395.50
26	2	4	9640.00	30807.00	203.75	0	Spot (Block26, Row4, Column2)	8638.95	8528.00	1026.94	0.01	0.12	6508.00	6532.25	6508.00	857.24	0.00	0.13	89.00	60.00	0.00	2020.00	2130.95	10176678.00	2.46	7636.65	7551.50
26	3	4	9945.00	30804.00	153.20	0	Spot (Block26, Row4, Column3)	61037.86	65535.00	8691.92	0.03	0.14	6700.00	6725.91	6700.00	912.48	0.00	0.14	100.00	100.00	72.46	58835.00	54337.86	39674960.00	59.52	20821.74	19031.50
26	4	4	10228.00	30818.00	202.35	0	Spot (Block26, Row4, Column4)	8422.52	8365.00	1033.50	0.00	0.12	6668.00	6734.65	6668.00	925.49	0.00	0.14	75.00	45.00	0.00	1697.00	1754.52	9761702.00	1.82	7367.54	7381.50
26	5	4	10528.00	30823.00	179.70	0	Spot (Block26, Row4, Column5)	9053.52	8686.00	3089.03	0.02	0.34	6499.00	6572.03	6499.00	842.37	0.00	0.13	84.00	63.00	0.00	2187.00	2554.52	8193433.00	2.95	7455.82	7406.00
26	6	4	10850.00	30807.00	185.70	0	Spot (Block26, Row4, Column6)	11185.28	11084.00	1648.21	0.00	0.15	6712.50	6841.38	6712.50	1075.30	0.01	0.16	99.00	92.00	0.00	4371.50	4472.78	10883281.00	4.04	8284.87	8139.00
26	7	4	11136.00	30815.00	148.65	0	Spot (Block26, Row4, Column7)	38173.43	34560.50	20870.31	0.04	0.55	7009.00	7077.68	7009.00	941.30	0.00	0.13	100.00	99.00	21.52	27551.50	31164.43	23056848.00	33.03	13432.07	12669.50
26	8	4	11444.00	30825.00	157.50	0	Spot (Block26, Row4, Column8)	15910.33	14901.00	4843.25	0.03	0.30	7395.00	7483.62	7395.00	954.54	0.01	0.13	99.00	98.00	0.00	7506.00	8515.33	10834932.00	8.83	9460.53	9437.00
26	1	5	9346.00	31104.00	144.20	0	Spot (Block26, Row5, Column1)	32726.73	30159.00	15613.92	0.04	0.48	6708.00	6769.08	6708.00	1080.90	0.00	0.16	100.00	100.00	2.12	23451.00	26018.73	18556064.00	24.01	12077.45	11353.50
26	2	5	9638.00	31108.00	177.50	0	Spot (Block26, Row5, Column2)	11490.00	10949.50	2393.45	0.02	0.21	6694.00	6721.34	6694.00	911.95	0.00	0.14	98.00	92.00	0.00	4255.50	4796.00	10180141.00	5.23	8062.64	8080.00
26	3	5	9942.00	31110.00	203.20	0	Spot (Block26, Row5, Column3)	9966.65	9894.00	1724.82	0.00	0.17	6767.00	6844.65	6767.00	966.16	0.00	0.14	91.00	74.00	0.00	3127.00	3199.65	11651015.00	3.23	8062.01	7975.00
26	4	5	10243.00	31107.00	148.00	0	Spot (Block26, Row5, Column4)	35807.02	32447.00	18639.37	0.04	0.52	6799.00	6875.19	6799.00	946.77	0.00	0.14	100.00	100.00	11.17	25648.00	29008.02	21484276.00	30.56	12619.72	11817.50
26	5	5	10546.00	31109.00	154.00	0	Spot (Block26, Row5, Column5)	63994.20	65535.00	4719.83	0.01	0.07	6780.00	6870.96	6780.00	1016.50	0.01	0.15	100.00	100.00	86.79	58755.00	57214.20	41660604.00	56.20	23230.82	21558.00
26	6	5	10846.00	31112.00	149.60	0	Spot (Block26, Row5, Column6)	20788.49	19739.50	7554.95	0.02	0.36	6797.00	6847.12	6797.00	925.21	0.00	0.14	99.00	99.00	0.00	12942.50	13991.49	12764131.00	15.07	10192.12	9770.50
26	7	5	11151.00	31122.00	175.10	0	Spot (Block26, Row5, Column7)	16142.99	15534.00	4288.23	0.02	0.27	7064.50	7138.35	7064.50	993.59	0.00	0.14	100.00	99.00	0.00	8469.50	9078.49	13802260.00	9.06	9835.50	9779.50
26	8	5	11445.00	31114.00	154.70	0	Spot (Block26, Row5, Column8)	51678.07	65535.00	18280.81	0.10	0.35	7414.00	7490.62	7414.00	967.57	0.00	0.13	100.00	100.00	54.07	58121.00	44264.07	34314504.00	45.67	16972.49	15536.00
26	1	6	9338.00	31408.00	209.85	0	Spot (Block26, Row6, Column1)	35610.68	28924.00	16396.49	0.09	0.46	7073.50	7234.33	7073.50	1311.02	0.01	0.18	100.00	100.00	10.71	21850.50	28537.18	44869580.00	21.64	15755.62	16142.00
26	2	6	9639.00	31419.00	207.15	0	Spot (Block26, Row6, Column2)	12030.47	11758.50	2076.17	0.01	0.17	7245.00	7359.14	7245.00	1152.06	0.01	0.16	98.00	91.00	0.00	4513.50	4785.47	14653113.00	4.05	9237.93	9229.00
26	3	6	9933.00	31406.00	148.90	0	Spot (Block26, Row6, Column3)	56022.02	65535.00	13710.74	0.07	0.24	7189.00	7307.14	7189.00	1114.28	0.01	0.15	100.00	100.00	58.65	58346.00	48833.02	34005628.00	43.72	20386.07	18097.00
26	4	6	10243.00	31427.00	172.70	0	Spot (Block26, Row6, Column4)	12770.02	12032.00	3071.43	0.03	0.24	7148.00	7269.94	7148.00	1085.66	0.01	0.15	99.00	91.00	0.00	4884.00	5622.02	10586345.00	5.07	8940.18	8951.00
26	5	6	10540.00	31410.00	157.05	0	Spot (Block26, Row6, Column5)	64743.41	65535.00	3769.47	0.01	0.06	7098.50	7216.03	7098.50	1117.79	0.01	0.15	100.00	100.00	93.79	58436.50	57644.91	43766956.00	51.47	26099.18	24640.50
26	6	6	10844.00	31416.00	166.10	0	Spot (Block26, Row6, Column6)	13038.07	11401.50	4303.41	0.06	0.33	6925.00	6998.72	6925.00	965.73	0.00	0.14	98.00	89.00	0.00	4476.50	6113.07	9987165.00	6.25	8605.49	8675.00
26	7	6	11143.00	31413.00	151.55	0	Spot (Block26, Row6, Column7)	52223.96	65535.00	17111.05	0.10	0.33	7089.00	7154.82	7089.00	1035.01	0.00	0.14	100.00	100.00	51.91	58446.00	45134.96	32796888.00	43.54	18088.51	17101.00
26	8	6	11448.00	31419.00	154.00	0	Spot (Block26, Row6, Column8)	54467.34	65535.00	16158.40	0.08	0.30	7266.00	7328.44	7266.00	981.75	0.00	0.13	100.00	100.00	59.38	58269.00	47201.34	35404052.00	48.02	18518.54	16719.50
26	1	7	9333.00	31709.00	199.05	0	Spot (Block26, Row7, Column1)	8738.60	8686.00	1092.97	0.00	0.13	6811.00	6937.66	6811.00	1147.12	0.01	0.17	72.00	34.00	0.00	1875.00	1927.60	9830921.00	1.57	7728.83	7693.50
26	2	7	9639.00	31710.00	175.15	0	Spot (Block26, Row7, Column2)	9361.01	9133.00	1546.03	0.01	0.17	6952.00	7009.93	6952.00	978.67	0.00	0.14	81.00	56.00	0.00	2181.00	2409.01	8059829.00	2.40	7871.61	7808.00
26	3	7	9936.00	31726.00	204.75	0	Spot (Block26, Row7, Column3)	8253.95	8109.00	903.64	0.01	0.11	6986.50	7112.27	6986.50	1072.79	0.01	0.15	52.00	18.00	0.00	1122.50	1267.45	9838712.00	1.06	7646.09	7624.00
26	4	7	10238.00	31722.00	205.60	0	Spot (Block26, Row7, Column4)	8641.71	8554.00	1111.61	0.00	0.13	6935.00	7053.57	6935.00	1034.99	0.01	0.15	72.00	32.00	0.00	1619.00	1706.71	10370046.00	1.53	7417.88	7423.00
26	5	7	10537.00	31713.00	173.75	0	Spot (Block26, Row7, Column5)	24084.96	22750.50	8862.40	0.02	0.37	7016.00	7161.69	7016.00	1130.49	0.01	0.16	100.00	100.00	0.00	15734.50	17068.96	20231376.00	14.97	11331.13	11280.50
26	6	7	10839.00	31716.00	198.65	0	Spot (Block26, Row7, Column6)	12831.83	12616.00	2422.54	0.01	0.19	7127.00	7289.02	7127.00	1262.88	0.01	0.17	99.00	91.00	0.00	5489.00	5704.83	14307488.00	4.39	9306.41	9089.00
26	7	7	11127.00	31715.00	152.70	0	Spot (Block26, Row7, Column7)	55711.18	65535.00	13436.70	0.07	0.24	7114.00	7195.13	7114.00	1038.03	0.00	0.14	100.00	100.00	56.20	58421.00	48597.18	35488304.00	46.74	19540.48	17464.00
26	8	7	11447.00	31719.00	186.95	0	Spot (Block26, Row7, Column8)	16884.17	16715.00	2933.85	0.00	0.17	7267.00	7331.33	7267.00	996.19	0.00	0.14	100.00	99.00	0.00	9448.00	9617.17	16681560.00	9.59	10571.57	10258.50
26	1	8	9321.00	32015.00	183.05	0	Spot (Block26, Row8, Column1)	10298.19	9768.00	2261.34	0.02	0.22	6732.00	6789.31	6732.00	845.64	0.00	0.12	94.00	80.00	0.00	3036.00	3566.19	9711193.00	4.15	7949.23	7959.00
26	2	8	9638.00	32006.00	157.80	0	Spot (Block26, Row8, Column2)	14597.92	13459.50	4377.95	0.04	0.30	6853.00	6894.21	6853.00	895.26	0.00	0.13	100.00	98.00	0.00	6606.50	7744.92	10014170.00	8.60	8830.04	8830.00
26	3	8	9929.00	32007.00	148.80	0	Spot (Block26, Row8, Column3)	36519.88	33139.50	20603.14	0.04	0.56	7004.00	7059.56	7004.00	927.57	0.00	0.13	100.00	100.00	18.15	26135.50	29515.88	22131128.00	31.76	13221.52	12009.00
26	4	8	10242.00	32008.00	150.85	0	Spot (Block26, Row8, Column4)	15101.66	14495.00	3340.19	0.02	0.22	7019.50	7076.63	7019.50	937.28	0.00	0.13	100.00	99.00	0.00	7475.50	8082.16	9438537.00	8.56	9336.27	9220.00
26	5	8	10535.00	32013.00	172.45	0	Spot (Block26, Row8, Column5)	8911.86	8897.00	1021.00	0.00	0.11	7119.50	7276.61	7119.50	1240.45	0.01	0.17	66.00	24.00	0.00	1777.50	1792.36	7396844.00	1.32	7830.55	7818.00
26	6	8	10839.00	32012.00	201.60	0	Spot (Block26, Row8, Column6)	45028.52	43167.00	17214.81	0.02	0.38	7298.00	7522.06	7298.00	1404.74	0.01	0.19	100.00	100.00	31.00	35869.00	37730.52	52008288.00	26.70	18161.32	18533.00
26	7	8	11138.00	32011.00	146.30	0	Spot (Block26, Row8, Column7)	32054.47	31264.00	14307.58	0.01	0.45	7288.00	7407.53	7288.00	1182.24	0.01	0.16	100.00	100.00	0.86	23976.00	24766.47	18655708.00	20.85	12944.43	12062.00
26	8	8	11427.00	32016.00	146.45	0	Spot (Block26, Row8, Column8)	13298.38	13226.00	2886.62	0.00	0.22	7431.00	7488.67	7431.00	998.84	0.00	0.13	98.00	91.00	0.00	5795.00	5867.38	7792848.00	5.82	9141.68	8982.50
27	1	1	13856.00	29923.00	164.85	0	Spot (Block27, Row1, Column1)	55641.50	65535.00	14197.72	0.07	0.26	372.00	428.85	372.00	260.73	0.06	0.61	100.00	100.00	59.18	65163.00	55269.50	41842788.00	211.77	9896.19	8200.00
27	2	1	14157.00	29916.00	195.25	0	Spot (Block27, Row1, Column2)	404.29	395.00	51.09	0.01	0.13	352.00	384.11	352.00	186.84	0.04	0.49	4.00	0.00	0.00	43.00	52.29	436633.00	0.11	366.84	368.00
27	3	1	14450.00	29931.00	147.00	-50	Spot (Block27, Row1, Column3)	352.67	353.00	16.75	0.00	0.05	332.00	333.27	332.00	21.15	0.00	0.06	48.00	10.00	0.00	21.00	20.67	207020.00	0.92	344.80	344.00
27	4	1	14747.00	29937.00	121.85	0	Spot (Block27, Row1, Column4)	382.92	382.00	21.73	0.00	0.06	327.00	327.24	327.00	22.86	0.00	0.07	94.00	67.00	0.00	55.00	55.92	150103.00	2.44	352.86	349.50
27	5	1	15051.00	29931.00	161.75	0	Spot (Block27, Row1, Column5)	383.93	383.00	18.73	0.00	0.05	323.00	324.76	323.00	23.44	0.00	0.07	98.00	77.00	0.00	60.00	60.93	276815.00	2.52	349.37	351.00
27	6	1	15327.00	29978.00	215.25	0	Spot (Block27, Row1, Column6)	380.52	379.00	27.93	0.00	0.07	327.00	332.69	327.00	39.04	0.01	0.12	72.00	16.00	0.00	52.00	53.52	502286.00	1.23	354.95	359.50
27	7	1	15646.00	29939.00	161.75	0	Spot (Block27, Row1, Column7)	497.84	491.00	64.43	0.01	0.13	344.00	393.01	344.00	279.31	0.06	0.71	4.00	0.00	0.00	147.00	153.84	359441.00	0.38	400.92	405.00
27	8	1	15936.00	29945.00	170.80	0	Spot (Block27, Row1, Column8)	62281.96	65535.00	9447.81	0.02	0.15	392.00	511.53	392.00	430.74	0.12	0.84	100.00	100.00	86.26	65143.00	61889.96	50760312.00	143.41	12449.03	10570.00
27	1	2	13848.00	30227.00	147.00	-50	Spot (Block27, Row2, Column1)	377.82	377.00	32.53	0.00	0.09	359.00	387.92	359.00	170.12	0.03	0.44	0.00	0.00	0.00	18.00	18.82	224046.00	-0.06	375.86	362.00
27	2	2	14158.00	30217.00	156.75	0	Spot (Block27, Row2, Column2)	386.86	389.00	17.55	0.00	0.05	348.00	354.14	348.00	37.23	0.01	0.11	56.00	0.00	0.00	41.00	38.86	261519.00	0.88	365.42	362.00
27	3	2	14422.00	30224.00	133.00	0	Spot (Block27, Row2, Column3)	349.35	348.00	15.60	0.00	0.04	328.00	330.09	328.00	21.98	0.00	0.07	46.00	8.00	0.00	20.00	21.35	165592.00	0.88	338.20	335.50
27	4	2	14771.00	30195.00	140.70	0	Spot (Block27, Row2, Column4)	354.62	356.00	15.30	0.00	0.04	323.00	323.47	323.00	20.89	0.00	0.06	76.00	29.00	0.00	33.00	31.62	189722.00	1.49	335.30	337.00
27	5	2	15053.00	30226.00	202.95	0	Spot (Block27, Row2, Column5)	375.04	377.00	21.32	0.00	0.06	322.00	323.04	322.00	24.06	0.00	0.07	89.00	59.00	0.00	55.00	53.04	437671.00	2.16	349.12	346.50
27	6	2	15348.00	30236.00	147.00	-50	Spot (Block27, Row2, Column6)	337.41	336.00	17.00	0.00	0.05	327.00	332.37	327.00	40.23	0.01	0.12	6.00	0.00	0.00	9.00	10.41	198062.00	0.13	336.26	338.00
27	7	2	15649.00	30238.00	147.00	-50	Spot (Block27, Row2, Column7)	346.86	341.00	27.65	0.01	0.08	338.00	347.12	338.00	56.46	0.01	0.16	7.00	0.00	0.00	3.00	8.86	203952.00	-0.00	332.28	333.00
27	8	2	15949.00	30240.00	147.00	-50	Spot (Block27, Row2, Column8)	427.51	438.00	70.17	0.01	0.16	366.00	433.30	366.00	315.89	0.07	0.73	0.00	0.00	0.00	72.00	61.51	251375.00	-0.02	405.94	414.00
27	1	3	13860.00	30536.00	209.30	0	Spot (Block27, Row3, Column1)	395.37	393.00	32.38	0.00	0.08	346.00	345.97	346.00	24.88	0.00	0.07	78.00	46.00	0.00	47.00	49.37	492231.00	1.99	359.47	358.00
27	2	3	14172.00	30527.00	143.50	0	Spot (Block27, Row3, Column2)	385.30	386.00	18.64	0.00	0.05	344.00	345.31	344.00	25.31	0.00	0.07	81.00	32.00	0.00	42.00	41.30	213456.00	1.58	362.99	362.50
27	3	3	14438.00	30524.00	154.40	0	Spot (Block27, Row3, Column3)	662.35	662.00	108.60	0.00	0.16	332.00	334.58	332.00	27.47	0.00	0.08	100.00	100.00	0.00	330.00	330.35	436486.00	11.93	439.88	420.00
27	4	3	14748.00	30535.00	156.45	0	Spot (Block27, Row3, Column4)	401.68	402.50	23.90	0.00	0.06	325.00	326.46	325.00	23.19	0.00	0.07	98.00	89.00	0.00	77.50	76.68	270729.00	3.24	362.51	363.50
27	5	3	15049.00	30534.00	155.75	0	Spot (Block27, Row3, Column5)	467.95	471.00	45.86	0.00	0.10	324.00	325.57	324.00	26.81	0.00	0.08	100.00	98.00	0.00	147.00	143.95	313060.00	5.31	377.46	378.00
27	6	3	15347.00	30536.00	147.00	-50	Spot (Block27, Row3, Column6)	384.11	379.50	26.58	0.01	0.07	323.00	324.07	323.00	26.44	0.00	0.08	92.00	56.00	0.00	56.50	61.11	228164.00	2.27	376.34	374.00
27	7	3	15659.00	30546.00	204.00	0	Spot (Block27, Row3, Column7)	361.12	364.00	26.37	0.00	0.07	321.00	322.61	321.00	23.86	0.00	0.07	75.00	43.00	0.00	43.00	40.12	427572.00	1.61	338.23	343.50
27	8	3	15947.00	30540.00	147.00	-50	Spot (Block27, Row3, Column8)	372.08	374.00	28.27	0.00	0.08	343.00	347.93	343.00	39.08	0.01	0.11	39.00	2.00	0.00	31.00	29.08	218785.00	0.62	381.72	379.00
27	1	4	13856.00	30820.00	177.85	0	Spot (Block27, Row4, Column1)	407.79	412.00	26.12	0.00	0.06	340.00	341.75	340.00	23.99	0.00	0.07	93.00	79.00	0.00	72.00	67.79	361300.00	2.75	370.14	370.00
27	2	4	14145.00	30829.00	147.00	-50	Spot (Block27, Row4, Column2)	372.56	374.00	17.50	0.00	0.05	344.00	347.49	344.00	82.51	0.00	0.24	0.00	0.00	0.00	30.00	28.56	219813.00	0.30	362.87	366.00
27	3	4	14450.00	30829.00	150.90	0	Spot (Block27, Row4, Column3)	928.60	912.00	240.88	0.01	0.26	331.00	336.41	331.00	85.41	0.01	0.25	100.00	97.00	0.00	581.00	597.60	577589.00	6.93	486.57	468.00
27	4	4	14745.00	30833.00	147.00	-50	Spot (Block27, Row4, Column4)	332.65	333.00	17.53	0.00	0.05	328.00	328.43	328.00	27.08	0.00	0.08	9.00	0.00	0.00	5.00	4.65	195600.00	0.16	333.03	332.00
27	5	4	15007.00	30860.00	82.65	0	Spot (Block27, Row4, Column5)	826.43	469.50	1056.62	0.25	1.28	323.00	325.58	323.00	28.27	0.00	0.09	100.00	98.00	0.00	146.50	503.43	137187.00	17.72	411.23	411.50
27	6	4	15344.00	30837.00	205.35	0	Spot (Block27, Row4, Column6)	402.05	404.00	29.26	0.00	0.07	323.00	324.07	323.00	26.73	0.00	0.08	95.00	81.00	0.00	81.00	79.05	481659.00	2.92	348.18	350.00
27	7	4	15631.00	30820.00	159.80	0	Spot (Block27, Row4, Column7)	375.76	376.00	18.92	0.00	0.05	324.00	324.00	324.00	25.20	0.00	0.08	91.00	54.00	0.00	52.00	51.76	263032.00	2.05	349.46	349.00
27	8	4	15956.00	30828.00	169.25	0	Spot (Block27, Row4, Column8)	464.30	443.00	74.85	0.02	0.16	337.00	338.84	337.00	30.18	0.00	0.09	94.00	84.00	0.00	106.00	127.30	370978.00	4.16	375.06	380.00
27	1	5	13852.00	31129.00	160.20	0	Spot (Block27, Row5, Column1)	405.46	405.00	29.03	0.00	0.07	338.00	338.82	338.00	22.98	0.00	0.07	94.00	75.00	0.00	67.00	67.46	286659.00	2.90	361.78	363.50
27	2	5	14138.00	31145.00	192.75	0	Spot (Block27, Row5, Column2)	426.51	430.00	43.15	0.00	0.10	342.00	345.66	342.00	87.18	0.00	0.25	50.00	0.00	0.00	88.00	84.51	448263.00	0.93	365.75	363.50
27	3	5	14463.00	31137.00	254.00	0	Spot (Block27, Row5, Column3)	363.87	362.00	25.83	0.00	0.07	327.00	328.75	327.00	36.11	0.00	0.11	48.00	8.00	0.00	35.00	36.87	678983.00	0.97	336.06	337.00
27	4	5	14726.00	31128.00	162.50	0	Spot (Block27, Row5, Column4)	461.47	421.00	316.86	0.04	0.69	317.00	319.15	317.00	27.32	0.00	0.09	92.00	84.00	0.00	104.00	144.47	336410.00	5.21	362.37	365.00
27	5	5	15044.00	31135.00	143.70	0	Spot (Block27, Row5, Column5)	1322.11	1289.50	361.85	0.01	0.27	320.00	323.61	320.00	28.49	0.00	0.09	100.00	100.00	0.00	969.50	1002.11	743024.00	35.05	566.43	506.00
27	6	5	15344.00	31136.00	147.00	-50	Spot (Block27, Row5, Column6)	328.72	328.00	19.28	0.00	0.06	322.00	323.38	322.00	23.68	0.00	0.07	20.00	1.00	0.00	6.00	6.72	193946.00	0.23	325.43	320.00
27	7	5	15642.00	31137.00	186.45	0	Spot (Block27, Row5, Column7)	404.39	404.00	34.16	0.00	0.08	322.00	321.98	322.00	22.24	0.00	0.07	94.00	85.00	0.00	82.00	82.39	393879.00	3.71	349.67	351.00
27	8	5	15939.00	31132.00	168.00	0	Spot (Block27, Row5, Column8)	421.05	421.00	35.88	0.00	0.09	332.00	335.09	332.00	26.93	0.00	0.08	94.00	84.00	0.00	89.00	89.05	329260.00	3.19	353.98	352.00
27	1	6	13832.00	31435.00	207.95	0	Spot (Block27, Row6, Column1)	401.70	401.00	29.16	0.00	0.07	338.00	338.92	338.00	23.17	0.00	0.07	91.00	70.00	0.00	63.00	63.70	495297.00	2.71	356.81	358.00
27	2	6	14145.00	31425.00	211.20	0	Spot (Block27, Row6, Column2)	401.81	402.00	29.22	0.00	0.07	345.00	346.12	345.00	23.29	0.00	0.07	88.00	65.00	0.00	57.00	56.81	512306.00	2.39	361.54	364.00
27	3	6	14431.00	31424.00	167.25	0	Spot (Block27, Row6, Column3)	444.63	447.00	40.05	0.00	0.09	335.00	335.65	335.00	25.71	0.00	0.08	97.00	92.00	0.00	112.00	109.63	343702.00	4.24	378.36	377.00
27	4	6	14750.00	31453.00	171.05	0	Spot (Block27, Row6, Column4)	388.11	389.00	43.09	0.00	0.11	323.00	322.02	323.00	27.40	0.00	0.09	75.00	56.00	0.00	66.00	65.11	316698.00	2.41	349.87	344.00
27	5	6	15044.00	31435.00	143.80	0	Spot (Block27, Row6, Column5)	1258.29	1307.50	350.76	0.02	0.28	320.00	322.59	320.00	27.32	0.00	0.08	100.00	100.00	0.00	987.50	938.29	707157.00	34.25	538.99	497.00
27	6	6	15342.00	31436.00	147.00	-50	Spot (Block27, Row6, Column6)	330.71	329.00	28.09	0.00	0.08	323.00	324.94	323.00	23.50	0.00	0.07	24.00	8.00	0.00	6.00	7.71	196440.00	0.25	330.57	333.00
27	7	6	15656.00	31435.00	180.55	0	Spot (Block27, Row6, Column7)	396.91	398.00	34.33	0.00	0.09	327.00	327.46	327.00	20.19	0.00	0.06	90.00	80.00	0.00	71.00	69.91	361185.00	3.44	346.43	345.00
27	8	6	15935.00	31424.00	181.20	0	Spot (Block27, Row6, Column8)	392.55	393.00	29.72	0.00	0.08	327.00	328.30	327.00	22.23	0.00	0.07	91.00	76.00	0.00	66.00	65.55	362324.00	2.89	351.44	352.50
27	1	7	13893.00	31687.00	234.00	0	Spot (Block27, Row7, Column1)	360.28	361.00	18.94	0.00	0.05	341.00	343.06	341.00	23.32	0.00	0.07	41.00	8.00	0.00	20.00	19.28	566716.00	0.74	346.50	343.00
27	2	7	14140.00	31729.00	147.00	-50	Spot (Block27, Row7, Column2)	369.16	368.00	15.57	0.00	0.04	346.00	345.87	346.00	23.17	0.00	0.07	45.00	6.00	0.00	22.00	23.16	217434.00	1.01	362.22	362.00
27	3	7	14440.00	31731.00	147.00	-50	Spot (Block27, Row7, Column3)	352.89	354.00	19.99	0.00	0.06	336.00	337.05	336.00	26.13	0.00	0.08	34.00	2.00	0.00	18.00	16.89	207148.00	0.61	340.68	342.00
27	4	7	14740.00	31733.00	147.00	-50	Spot (Block27, Row7, Column4)	327.52	327.00	17.28	0.00	0.05	324.00	323.76	324.00	23.81	0.00	0.07	13.00	0.00	0.00	3.00	3.52	193564.00	0.16	317.38	318.00
27	5	7	15102.00	31766.00	205.15	0	Spot (Block27, Row7, Column5)	340.74	339.00	25.19	0.00	0.07	322.00	322.85	322.00	22.28	0.00	0.07	43.00	19.00	0.00	17.00	18.74	407521.00	0.80	328.97	328.00
27	6	7	15327.00	31754.00	169.75	0	Spot (Block27, Row7, Column6)	402.83	402.00	28.54	0.00	0.07	324.00	324.82	324.00	19.57	0.00	0.06	98.00	92.00	0.00	78.00	78.83	322262.00	3.99	356.34	357.00
27	7	7	15625.00	31728.00	178.85	0	Spot (Block27, Row7, Column7)	408.12	407.00	29.93	0.00	0.07	327.00	327.66	327.00	19.90	0.00	0.06	98.00	90.00	0.00	80.00	81.12	365673.00	4.04	358.38	354.00
27	8	7	15940.00	31739.00	186.00	0	Spot (Block27, Row7, Column8)	457.26	458.00	33.78	0.00	0.07	325.00	326.27	325.00	23.80	0.00	0.07	100.00	99.00	0.00	133.00	132.26	444002.00	5.50	389.24	386.00
27	1	8	13828.00	32031.00	146.70	0	Spot (Block27, Row8, Column1)	2099.55	2081.00	911.13	0.00	0.43	348.00	351.36	348.00	34.09	0.00	0.10	100.00	100.00	0.00	1733.00	1751.55	1230336.00	51.28	790.03	637.00
27	2	8	14139.00	32029.00	147.00	-50	Spot (Block27, Row8, Column2)	350.87	350.00	23.86	0.00	0.07	347.00	348.88	347.00	30.03	0.00	0.09	14.00	1.00	0.00	3.00	3.87	206311.00	0.07	357.91	355.00
27	3	8	14402.00	32048.00	211.65	0	Spot (Block27, Row8, Column3)	389.34	386.00	58.43	0.00	0.15	340.00	340.76	340.00	27.08	0.00	0.08	76.00	37.00	0.00	46.00	49.34	497580.00	1.79	364.24	363.00
27	4	8	14743.00	32030.00	155.45	0	Spot (Block27, Row8, Column4)	450.48	455.00	36.89	0.00	0.08	327.00	329.41	327.00	26.20	0.00	0.08	99.00	97.00	0.00	128.00	123.48	298669.00	4.62	375.61	383.00
27	5	8	14990.00	32032.00	227.15	0	Spot (Block27, Row8, Column5)	354.94	357.00	19.74	0.00	0.06	327.00	328.27	327.00	22.79	0.00	0.07	61.00	18.00	0.00	30.00	27.94	527080.00	1.17	333.04	333.00
27	6	8	15343.00	32042.00	191.85	0	Spot (Block27, Row8, Column6)	412.36	415.00	37.47	0.00	0.09	327.00	328.12	327.00	21.56	0.00	0.07	93.00	83.00	0.00	88.00	85.36	427202.00	3.91	353.01	352.50
27	7	8	15627.00	32029.00	185.20	0	Spot (Block27, Row8, Column7)	374.59	375.00	25.25	0.00	0.07	324.00	326.17	324.00	22.67	0.00	0.07	84.00	57.00	0.00	51.00	50.59	361107.00	2.14	348.16	345.00
27	8	8	15929.00	32046.00	144.80	0	Spot (Block27, Row8, Column8)	1130.39	919.50	1153.24	0.09	1.02	328.00	331.73	328.00	26.31	0.00	0.08	100.00	100.00	0.00	591.50	802.39	646581.00	30.36	574.62	474.50
28	1	1	18356.00	29947.00	163.30	0	Spot (Block28, Row1, Column1)	63265.22	65535.00	6266.58	0.02	0.10	3985.00	4095.59	3985.00	678.56	0.01	0.17	100.00	100.00	82.25	61550.00	59280.22	46690184.00	87.20	20078.07	18894.00
28	2	1	18643.00	29953.00	151.45	0	Spot (Block28, Row1, Column2)	22342.52	22137.00	8495.01	0.00	0.38	3984.00	4065.07	3984.00	592.91	0.01	0.15	100.00	100.00	0.00	18153.00	18358.52	14008757.00	30.83	8193.49	7652.00
28	3	1	18951.00	29951.00	155.85	0	Spot (Block28, Row1, Column3)	10984.72	10338.00	3933.77	0.03	0.36	4011.00	4062.23	4011.00	477.18	0.01	0.12	100.00	100.00	0.00	6327.00	6973.72	7326810.00	14.51	5685.44	5574.00
28	4	1	19242.00	29958.00	149.00	0	Spot (Block28, Row1, Column4)	19254.75	19171.00	7080.79	0.00	0.37	4058.00	4106.50	4058.00	477.00	0.01	0.12	100.00	100.00	0.00	15113.00	15196.75	11764655.00	31.76	7691.06	7155.50
28	5	1	19549.00	29960.00	156.80	0	Spot (Block28, Row1, Column5)	22987.42	19999.50	12660.72	0.06	0.55	4034.00	4100.58	4034.00	486.99	0.01	0.12	100.00	100.00	0.00	15965.50	18953.42	15493522.00	38.78	7715.18	7269.00
28	6	1	19843.00	29959.00	152.90	0	Spot (Block28, Row1, Column6)	22830.38	20992.00	10161.31	0.04	0.45	4168.00	4268.58	4168.00	560.54	0.01	0.13	100.00	100.00	0.00	16824.00	18662.38	14679936.00	33.11	8248.85	8039.00
28	7	1	20140.00	29959.00	154.25	0	Spot (Block28, Row1, Column7)	52321.84	65535.00	16444.13	0.10	0.31	4432.00	4532.96	4432.00	693.45	0.01	0.15	100.00	100.00	50.15	61103.00	47889.84	34428040.00	68.91	15066.25	13272.00
28	8	1	20437.00	29966.00	171.15	0	Spot (Block28, Row1, Column8)	63832.34	65535.00	6429.43	0.01	0.10	4807.00	4933.30	4807.00	836.73	0.01	0.17	100.00	100.00	90.81	60728.00	59025.34	52087732.00	70.39	21822.37	19828.50
28	1	2	18340.00	30248.00	192.95	0	Spot (Block28, Row2, Column1)	4529.63	4522.00	473.35	0.00	0.10	3931.00	4024.84	3931.00	556.34	0.01	0.14	51.00	16.00	0.00	591.00	598.63	4765167.00	0.91	4231.51	4189.00
28	2	2	18653.00	30253.00	136.95	0	Spot (Block28, Row2, Column2)	12932.12	13069.00	2832.47	0.00	0.22	3923.00	3982.80	3923.00	452.62	0.01	0.11	100.00	100.00	0.00	9146.00	9009.12	6556587.00	19.77	6425.97	6339.00
28	3	2	18954.00	30256.00	189.05	0	Spot (Block28, Row2, Column3)	4952.74	4910.00	571.51	0.00	0.12	3904.00	3956.06	3904.00	435.92	0.01	0.11	84.00	58.00	0.00	1006.00	1048.74	4997319.00	2.29	4339.37	4283.00
28	4	2	19252.00	30257.00	177.45	0	Spot (Block28, Row2, Column4)	9208.76	9078.50	2110.23	0.01	0.23	3928.00	3987.74	3928.00	451.78	0.01	0.11	100.00	100.00	0.00	5150.50	5280.76	8085288.00	11.56	5489.26	5536.50
28	5	2	19552.00	30262.00	190.85	0	Spot (Block28, Row2, Column5)	6571.46	6540.00	1013.49	0.00	0.15	3935.00	3985.65	3935.00	417.35	0.01	0.10	100.00	99.00	0.00	2605.00	2636.46	6755465.00	6.20	4762.00	4711.00
28	6	2	19845.00	30256.00	158.15	0	Spot (Block28, Row2, Column6)	7335.70	7130.00	1475.37	0.01	0.20	4082.00	4160.13	4082.00	522.21	0.01	0.13	99.00	97.00	0.00	3048.00	3253.70	5076302.00	6.08	5080.20	5099.00
28	7	2	20150.00	30261.00	159.75	0	Spot (Block28, Row2, Column7)	8533.84	8124.00	2195.37	0.02	0.26	4214.00	4283.47	4214.00	501.44	0.01	0.12	100.00	99.00	0.00	3910.00	4319.84	6024889.00	8.48	5382.15	5321.00
28	8	2	20465.00	30267.00	208.45	0	Spot (Block28, Row2, Column8)	5045.09	4986.50	470.67	0.01	0.09	4512.50	4612.66	4512.50	709.47	0.01	0.15	36.00	2.00	0.00	474.00	532.59	6245824.00	0.61	4773.25	4774.00
28	1	3	18352.00	30550.00	154.80	0	Spot (Block28, Row3, Column1)	22678.81	21503.00	10700.70	0.02	0.47	3896.50	3967.46	3896.50	462.30	0.01	0.12	100.00	100.00	0.00	17606.50	18782.31	14854618.00	40.47	7937.27	7396.50
28	2	3	18648.00	30558.00	179.10	0	Spot (Block28, Row3, Column2)	5595.37	5502.00	821.02	0.01	0.15	3982.00	4019.60	3982.00	460.04	0.00	0.11	94.00	79.00	0.00	1520.00	1613.37	5035833.00	3.43	4537.44	4553.00
28	3	3	18936.00	30542.00	149.50	0	Spot (Block28, Row3, Column3)	24034.68	22125.00	12438.52	0.04	0.52	3938.00	4011.68	3938.00	545.40	0.01	0.14	100.00	100.00	3.76	18187.00	20096.68	14709223.00	36.71	9078.64	7686.00
28	4	3	19250.00	30556.00	151.70	0	Spot (Block28, Row3, Column4)	24541.27	24092.00	10459.56	0.01	0.43	3977.00	4029.15	3977.00	476.38	0.01	0.12	100.00	100.00	0.00	20115.00	20564.27	15436461.00	43.06	8638.28	8164.00
28	5	3	19555.00	30552.00	150.20	0	Spot (Block28, Row3, Column5)	11706.61	11206.00	4199.99	0.02	0.36	4047.00	4108.17	4047.00	514.64	0.01	0.13	100.00	100.00	0.00	7159.00	7659.61	7222978.00	14.76	6255.59	5854.00
28	6	3	19850.00	30559.00	210.60	0	Spot (Block28, Row3, Column6)	18834.05	15991.00	7690.59	0.07	0.41	4192.00	4283.58	4192.00	619.23	0.01	0.14	100.00	100.00	0.00	11799.00	14642.05	23825076.00	23.50	8574.67	8524.00
28	7	3	20151.00	30563.00	153.15	0	Spot (Block28, Row3, Column7)	16397.92	15480.00	6949.98	0.03	0.42	4233.00	4323.38	4233.00	554.10	0.01	0.13	100.00	99.00	0.00	11247.00	12164.92	10543862.00	21.79	6823.50	6670.00
28	8	3	20448.00	30571.00	158.80	0	Spot (Block28, Row3, Column8)	19730.15	18657.00	7589.79	0.02	0.38	4355.50	4419.11	4355.50	522.35	0.01	0.12	100.00	100.00	0.00	14301.50	15374.65	13811108.00	29.31	8480.78	7819.00
28	1	4	18347.00	30848.00	148.65	0	Spot (Block28, Row4, Column1)	24302.13	23465.00	10579.02	0.02	0.44	3951.00	4022.46	3951.00	511.19	0.01	0.13	100.00	100.00	0.00	19514.00	20351.13	14702792.00	39.67	8430.07	7864.50
28	2	4	18647.00	30852.00	203.55	0	Spot (Block28, Row4, Column2)	5763.19	5665.00	752.34	0.01	0.13	4071.00	4126.62	4071.00	541.02	0.01	0.13	97.00	75.00	0.00	1594.00	1692.19	6754464.00	3.02	4720.29	4727.50
28	3	4	18946.00	30853.00	154.90	0	Spot (Block28, Row4, Column3)	61068.68	65535.00	8975.93	0.03	0.15	4052.50	4149.52	4052.50	651.59	0.01	0.16	100.00	100.00	72.73	61482.50	57016.18	40305692.00	87.35	19126.68	17746.00
28	4	4	19230.00	30859.00	204.10	0	Spot (Block28, Row4, Column4)	5085.02	5010.00	581.33	0.01	0.11	4028.00	4097.39	4028.00	568.76	0.01	0.14	79.00	41.00	0.00	982.00	1057.02	6040999.00	1.74	4466.29	4492.50
28	5	4	19525.00	30847.00	152.10	0	Spot (Block28, Row4, Column5)	8809.70	7106.00	7141.55	0.09	0.81	4047.00	4101.54	4047.00	495.50	0.01	0.12	99.00	94.00	0.47	3059.00	4762.70	5567730.00	9.50	5404.45	5201.00
28	6	4	19849.00	30855.00	191.80	0	Spot (Block28, Row4, Column6)	7810.59	7835.00	1100.54	0.00	0.14	4154.00	4216.63	4154.00	507.65	0.01	0.12	100.00	99.00	0.00	3681.00	3656.59	8107390.00	7.08	5328.49	5344.50
28	7	4	20141.00	30861.00	155.40	0	Spot (Block28, Row4, Column7)	14034.61	12279.00	6585.98	0.06	0.47	4264.00	4334.22	4264.00	480.81	0.01	0.11	100.00	100.00	0.00	8015.00	9770.61	9333018.00	20.18	6292.71	6189.00
28	8	4	20451.00	30867.00	167.20	0	Spot (Block28, Row4, Column8)	7545.79	7134.00	1637.48	0.02	0.22	4386.00	4435.28	4386.00	470.26	0.00	0.11	99.00	96.00	0.00	2748.00	3159.79	5863075.00	6.61	5194.47	5229.00
28	1	5	18348.00	31153.00	148.10	0	Spot (Block28, Row5, Column1)	37173.04	35975.00	14909.33	0.01	0.40	4053.00	4138.51	4053.00	614.00	0.01	0.15	100.00	100.00	3.83	31922.00	33120.04	22341016.00	53.80	11494.17	10199.50
28	2	5	18644.00	31152.00	156.45	0	Spot (Block28, Row5, Column2)	23999.12	23658.00	8052.02	0.01	0.34	4142.00	4211.42	4142.00	550.17	0.01	0.13	100.00	100.00	0.00	19516.00	19857.12	16247404.00	35.97	8974.41	8176.50
28	3	5	18944.00	31155.00	162.25	0	Spot (Block28, Row5, Column3)	9894.83	9304.00	2622.50	0.03	0.27	4183.00	4263.48	4183.00	587.74	0.01	0.14	100.00	99.00	0.00	5121.00	5711.83	7243016.00	9.58	5765.14	5725.50
28	4	5	19243.00	31158.00	151.85	0	Spot (Block28, Row5, Column4)	13798.12	13310.00	5242.51	0.02	0.38	4045.00	4124.49	4045.00	524.76	0.01	0.13	100.00	100.00	0.00	9265.00	9753.12	8706616.00	18.43	6444.43	6137.00
28	5	5	19544.00	31155.00	156.40	0	Spot (Block28, Row5, Column5)	62101.09	65535.00	7719.40	0.02	0.12	4100.00	4204.56	4100.00	675.72	0.01	0.16	100.00	100.00	77.91	61435.00	58001.09	41608108.00	85.68	19578.51	17475.00
28	6	5	19850.00	31164.00	159.60	0	Spot (Block28, Row5, Column6)	8300.85	8126.50	1734.30	0.01	0.21	4264.00	4326.01	4264.00	590.49	0.01	0.14	99.00	98.00	0.00	3862.50	4036.85	5810595.00	6.73	5431.22	5408.00
28	7	5	20147.00	31162.00	176.10	0	Spot (Block28, Row5, Column7)	12307.48	12081.50	3501.42	0.01	0.28	4409.00	4465.84	4409.00	547.54	0.01	0.12	100.00	100.00	0.00	7672.50	7898.48	10682889.00	14.32	6714.84	6654.50
28	8	5	20447.00	31162.00	151.95	0	Spot (Block28, Row5, Column8)	32946.52	29363.00	18771.70	0.05	0.57	4395.00	4434.06	4395.00	500.05	0.00	0.11	100.00	100.00	7.42	24968.00	28551.52	20855192.00	57.02	10002.06	9636.50
28	1	6	18342.00	31456.00	212.35	0	Spot (Block28, Row6, Column1)	16855.48	14313.00	7108.30	0.07	0.42	4097.00	4169.86	4097.00	615.87	0.01	0.15	100.00	100.00	0.00	10216.00	12758.48	21659288.00	20.60	7872.34	7843.00
28	2	6	18643.00	31450.00	203.15	0	Spot (Block28, Row6, Column2)	8226.69	8040.00	1753.11	0.01	0.21	4146.50	4198.14	4146.50	579.94	0.01	0.14	100.00	99.00	0.00	3893.50	4080.19	9641679.00	6.95	5470.59	5408.50
28	3	6	18937.00	31451.00	149.95	0	Spot (Block28, Row6, Column3)	43034.94	43196.50	18621.95	0.00	0.43	4167.00	4233.96	4167.00	552.63	0.01	0.13	100.00	100.00	23.21	39029.50	38867.94	26509664.00	70.21	13046.13	12171.50
28	4	6	19250.00	31459.00	166.65	0	Spot (Block28, Row6, Column4)	7103.37	6807.00	1473.68	0.02	0.21	4141.00	4228.12	4141.00	574.41	0.01	0.14	99.00	93.00	0.00	2666.00	2962.37	5476695.00	5.01	5020.55	4976.00
28	5	6	19540.00	31456.00	157.50	0	Spot (Block28, Row6, Column5)	62420.11	65535.00	7197.32	0.02	0.12	4170.00	4280.85	4170.00	692.96	0.01	0.16	100.00	100.00	78.83	61365.00	58250.11	42758172.00	83.90	20142.43	17287.00
28	6	6	19851.00	31469.00	199.60	0	Spot (Block28, Row6, Column6)	6686.81	6369.50	1333.57	0.02	0.20	4379.00	4442.20	4379.00	647.59	0.01	0.15	93.00	75.00	0.00	1990.50	2307.81	7515977.00	3.47	4998.65	4955.50
28	7	6	20145.00	31463.00	155.90	0	Spot (Block28, Row6, Column7)	29963.67	28264.00	14340.38	0.03	0.48	4436.00	4512.10	4436.00	599.37	0.01	0.13	100.00	100.00	0.45	23828.00	25527.67	20045700.00	42.46	9321.91	9047.50
28	8	6	20453.00	31467.00	154.40	0	Spot (Block28, Row6, Column8)	36796.38	33906.00	19410.03	0.04	0.53	4388.00	4430.14	4388.00	509.15	0.00	0.11	100.00	100.00	11.62	29518.00	32408.38	24064896.00	63.57	10817.83	9618.50
28	1	7	18342.00	31754.00	191.80	0	Spot (Block28, Row7, Column1)	6108.72	5937.00	1061.61	0.01	0.17	4033.00	4075.95	4033.00	508.14	0.00	0.12	96.00	84.00	0.00	1904.00	2075.72	6365285.00	4.00	4761.46	4776.50
28	2	7	18649.00	31757.00	203.45	0	Spot (Block28, Row7, Column2)	4875.28	4881.00	573.28	0.00	0.12	4005.00	4004.30	4005.00	436.27	0.00	0.11	74.00	50.00	0.00	876.00	870.28	5704082.00	2.00	4287.41	4300.00
28	3	7	18938.00	31751.00	211.80	0	Spot (Block28, Row7, Column3)	4710.80	4676.00	472.93	0.00	0.10	4089.00	4117.93	4089.00	534.90	0.00	0.13	52.00	20.00	0.00	587.00	621.80	6010981.00	1.11	4317.06	4281.00
28	4	7	19241.00	31771.00	112.30	0	Spot (Block28, Row7, Column4)	6555.20	5800.00	2865.92	0.05	0.44	4177.00	4215.71	4177.00	527.11	0.00	0.13	87.00	73.00	0.00	1623.00	2378.20	2136995.00	4.44	5328.35	5354.00
28	5	7	19546.00	31757.00	181.70	0	Spot (Block28, Row7, Column5)	8936.21	8761.50	2071.53	0.01	0.23	4228.00	4293.42	4228.00	563.66	0.01	0.13	99.00	99.00	0.00	4533.50	4708.21	8257058.00	8.24	5600.36	5642.50
28	6	7	19842.00	31761.00	202.15	0	Spot (Block28, Row7, Column6)	8857.58	8706.00	2076.21	0.01	0.23	4362.00	4436.12	4362.00	643.54	0.01	0.15	99.00	97.00	0.00	4344.00	4495.58	10265939.00	6.87	5698.11	5551.00
28	7	7	20128.00	31762.00	154.00	0	Spot (Block28, Row7, Column7)	26520.62	24947.00	12432.30	0.03	0.47	4336.50	4407.56	4336.50	582.20	0.01	0.13	100.00	100.00	0.31	20610.50	22184.12	17185364.00	37.98	9611.61	9064.50
28	8	7	20452.00	31769.00	193.15	0	Spot (Block28, Row7, Column8)	10685.25	10786.00	1620.61	0.00	0.15	4284.50	4343.95	4284.50	471.63	0.01	0.11	100.00	100.00	0.00	6501.50	6400.75	11251565.00	13.45	6263.39	6311.00
28	1	8	18326.00	32060.00	152.90	0	Spot (Block28, Row8, Column1)	8715.97	8100.50	2751.27	0.03	0.32	4126.50	4160.80	4126.50	545.19	0.00	0.13	100.00	97.00	0.00	3974.00	4589.47	5595654.00	8.36	5272.19	5321.00
28	2	8	18644.00	32053.00	170.15	0	Spot (Block28, Row8, Column2)	6701.09	6464.00	1401.28	0.02	0.21	4055.00	4068.77	4055.00	476.89	0.00	0.12	98.00	94.00	0.00	2409.00	2646.09	5401082.00	5.52	4806.16	4904.00
28	3	8	18928.00	32055.00	155.95	0	Spot (Block28, Row8, Column3)	13134.62	11765.00	5975.34	0.05	0.45	4059.00	4091.55	4059.00	513.01	0.00	0.13	100.00	99.00	0.00	7706.00	9075.62	8787063.00	17.63	5953.19	5909.00
28	4	8	19242.00	32054.00	154.40	0	Spot (Block28, Row8, Column4)	38779.21	39036.00	14851.45	0.00	0.38	4108.00	4160.52	4108.00	545.69	0.01	0.13	100.00	100.00	3.53	34928.00	34671.21	25245296.00	63.44	12341.97	11645.50
28	5	8	19528.00	32061.00	194.50	0	Spot (Block28, Row8, Column5)	4962.10	4890.00	544.18	0.01	0.11	4139.00	4212.33	4139.00	583.02	0.01	0.14	61.00	25.00	0.00	751.00	823.10	5294564.00	1.29	4412.54	4347.00
28	6	8	19847.00	32058.00	205.55	0	Spot (Block28, Row8, Column6)	22714.89	18396.50	11708.63	0.09	0.52	4210.00	4309.78	4210.00	666.07	0.01	0.15	100.00	100.00	0.00	14186.50	18504.89	27257854.00	27.63	9053.80	8936.50
28	7	8	20141.00	32061.00	152.85	0	Spot (Block28, Row8, Column7)	12819.05	12408.00	4327.84	0.01	0.34	4137.00	4217.70	4137.00	567.95	0.01	0.13	100.00	100.00	0.00	8271.00	8682.05	8229833.00	15.14	6187.14	5997.00
28	8	8	20421.00	32063.00	164.55	0	Spot (Block28, Row8, Column8)	5834.12	5745.00	760.45	0.01	0.13	4113.00	4147.29	4113.00	430.36	0.00	0.10	98.00	87.00	0.00	1632.00	1721.12	4381426.00	3.92	4707.35	4719.00
29	1	1	4827.00	34371.00	157.90	0	Spot (Block29, Row1, Column1)	62160.33	65535.00	7464.39	0.02	0.12	2089.00	2180.36	2089.00	460.14	0.02	0.21	100.00	100.00	75.87	63446.00	60071.33	42766704.00	130.35	17216.23	15421.50
29	2	1	5119.00	34380.00	145.70	0	Spot (Block29, Row1, Column2)	18758.07	17544.50	8177.45	0.03	0.44	2090.00	2155.36	2090.00	379.73	0.01	0.18	100.00	100.00	0.00	15454.50	16668.07	10917195.00	43.72	5603.50	5351.00
29	3	1	5426.00	34380.00	150.95	0	Spot (Block29, Row1, Column3)	5260.83	4769.00	1946.88	0.04	0.37	2016.00	2061.64	2016.00	206.72	0.01	0.10	100.00	100.00	0.00	2753.00	3244.83	3266976.00	15.48	2767.80	2692.00
29	4	1	5714.00	34386.00	142.55	0	Spot (Block29, Row1, Column4)	14296.97	13556.50	5737.09	0.02	0.40	2016.00	2076.63	2016.00	227.99	0.01	0.11	100.00	100.00	0.00	11540.50	12280.97	7891929.00	53.60	4689.55	4604.00
29	5	1	6024.00	34385.00	144.85	0	Spot (Block29, Row1, Column5)	13452.52	12524.50	6964.21	0.03	0.52	2079.00	2126.69	2079.00	241.73	0.01	0.11	100.00	100.00	0.00	10445.50	11373.52	7694843.00	46.85	4212.95	4019.50
29	6	1	6320.00	34386.00	142.15	0	Spot (Block29, Row1, Column6)	24641.98	24555.00	10595.28	0.00	0.43	2100.00	2172.15	2100.00	304.24	0.01	0.14	100.00	100.00	0.18	22455.00	22541.98	13479163.00	73.86	7055.06	6664.50
29	7	1	6616.00	34388.00	145.90	0	Spot (Block29, Row1, Column7)	51045.77	60232.00	16880.86	0.07	0.33	2106.00	2264.39	2106.00	613.66	0.03	0.27	100.00	100.00	45.27	58126.00	48939.77	29657784.00	79.49	11995.00	10874.00
29	8	1	6910.00	34395.00	167.40	0	Spot (Block29, Row1, Column8)	63072.48	65535.00	7621.07	0.02	0.12	2191.00	2390.39	2191.00	765.00	0.04	0.32	100.00	100.00	88.17	63344.00	60881.48	49070880.00	79.32	17215.92	16341.00
29	1	2	4817.00	34680.00	218.80	0	Spot (Block29, Row2, Column1)	2300.95	2311.00	146.56	0.00	0.06	2012.00	2087.35	2012.00	373.08	0.02	0.18	29.00	0.00	0.00	299.00	288.95	3147693.00	0.57	2196.93	2190.50
29	2	2	5113.00	34681.00	133.45	0	Spot (Block29, Row2, Column2)	8646.92	8343.00	2436.60	0.02	0.28	2013.00	2062.23	2013.00	209.34	0.01	0.10	100.00	100.00	0.00	6330.00	6633.92	4141873.00	31.45	3743.12	3613.50
29	3	2	5421.00	34680.00	191.35	0	Spot (Block29, Row2, Column3)	2805.35	2692.00	493.16	0.02	0.18	2010.00	2083.74	2010.00	333.32	0.02	0.16	78.00	50.00	0.00	682.00	795.35	2895126.00	2.16	2296.18	2292.00
29	4	2	5728.00	34683.00	189.05	0	Spot (Block29, Row2, Column4)	4886.37	4676.50	1427.55	0.02	0.29	2048.00	2113.24	2048.00	277.06	0.01	0.13	100.00	100.00	0.00	2628.50	2838.37	4935234.00	10.01	2954.98	2939.00
29	5	2	6025.00	34684.00	175.15	0	Spot (Block29, Row2, Column5)	5296.90	5121.00	1275.49	0.01	0.24	2075.00	2127.51	2075.00	288.80	0.01	0.14	100.00	100.00	0.00	3046.00	3221.90	4560635.00	10.97	2890.32	2833.00
29	6	2	6315.00	34682.00	146.20	0	Spot (Block29, Row2, Column6)	9129.43	8861.00	3276.12	0.01	0.36	2085.00	2126.59	2085.00	256.86	0.01	0.12	100.00	100.00	0.00	6776.00	7044.43	5322456.00	27.26	3555.67	3447.00
29	7	2	6628.00	34686.00	154.50	0	Spot (Block29, Row2, Column7)	4093.32	4068.00	1008.15	0.00	0.25	2094.00	2156.37	2094.00	332.55	0.01	0.15	99.00	96.00	0.00	1974.00	1999.32	2685216.00	5.82	2597.40	2597.00
29	8	2	6929.00	34686.00	230.40	0	Spot (Block29, Row2, Column8)	2496.91	2466.00	230.12	0.01	0.09	2114.00	2269.80	2114.00	609.07	0.03	0.27	17.00	0.00	0.00	352.00	382.91	3797804.00	0.37	2266.04	2203.00
29	1	3	4826.00	34975.00	146.70	0	Spot (Block29, Row3, Column1)	22771.88	22209.00	9998.62	0.01	0.44	1998.00	2064.54	1998.00	263.36	0.01	0.13	100.00	100.00	0.00	20211.00	20773.88	13367091.00	78.63	6060.99	5486.00
29	2	3	5119.00	34977.00	175.10	0	Spot (Block29, Row3, Column2)	3502.60	3360.00	848.19	0.02	0.24	2011.00	2077.36	2011.00	259.68	0.01	0.13	98.00	90.00	0.00	1349.00	1491.60	2977214.00	5.49	2419.18	2417.50
29	3	3	5412.00	34972.00	148.75	0	Spot (Block29, Row3, Column3)	35027.80	32748.50	17020.41	0.03	0.49	2050.00	2187.58	2050.00	517.88	0.03	0.24	100.00	100.00	7.07	30698.50	32977.80	21296948.00	63.41	8295.96	7994.00
29	4	3	5723.00	34983.00	143.40	0	Spot (Block29, Row3, Column4)	35549.27	34281.00	15783.71	0.02	0.44	2057.00	2202.73	2057.00	490.23	0.03	0.22	100.00	100.00	2.36	32224.00	33492.27	19623220.00	68.02	9309.26	8409.00
29	5	3	6022.00	34982.00	139.35	0	Spot (Block29, Row3, Column5)	30660.97	30262.00	14877.83	0.01	0.49	2015.00	2117.27	2015.00	375.30	0.02	0.18	100.00	100.00	3.77	28247.00	28645.97	16280978.00	76.05	7876.83	7401.00
29	6	3	6324.00	34983.00	217.20	0	Spot (Block29, Row3, Column6)	5033.63	4206.00	1813.00	0.08	0.36	2011.00	2093.36	2011.00	336.33	0.02	0.16	100.00	99.00	0.00	2195.00	3022.63	6790366.00	8.74	3018.39	2984.00
29	7	3	6627.00	34990.00	146.75	0	Spot (Block29, Row3, Column7)	8575.25	8073.00	3692.42	0.03	0.43	2055.00	2103.27	2055.00	279.95	0.01	0.13	100.00	100.00	0.00	6018.00	6520.25	5033671.00	23.12	3503.58	3304.00
29	8	3	6923.00	34992.00	151.25	0	Spot (Block29, Row3, Column8)	21450.23	20721.00	7822.75	0.02	0.36	2090.00	2153.48	2090.00	313.17	0.01	0.15	100.00	100.00	0.00	18631.00	19360.23	13449296.00	61.62	6806.74	6238.00
29	1	4	4823.00	35274.00	143.40	0	Spot (Block29, Row4, Column1)	33707.70	32065.00	15511.71	0.02	0.46	2000.00	2071.94	2000.00	288.59	0.02	0.14	100.00	100.00	1.95	30065.00	31707.70	18977444.00	109.62	7868.43	7124.00
29	2	4	5119.00	35281.00	209.50	0	Spot (Block29, Row4, Column2)	2729.14	2638.50	357.76	0.01	0.13	1993.00	2069.74	1993.00	359.15	0.02	0.17	89.00	40.00	0.00	645.50	736.14	3405968.00	1.84	2299.54	2274.00
29	3	4	5421.00	35278.00	151.30	0	Spot (Block29, Row4, Column3)	62757.69	65535.00	7231.30	0.02	0.12	2005.00	2153.40	2005.00	552.60	0.03	0.26	100.00	100.00	80.76	63530.00	60752.69	39474932.00	109.67	17479.76	14941.00
29	4	4	5689.00	35281.00	223.25	0	Spot (Block29, Row4, Column4)	2499.65	2461.00	297.11	0.01	0.12	2008.00	2130.48	2008.00	452.41	0.03	0.21	50.00	11.00	0.00	453.00	491.65	3572001.00	0.82	2166.80	2142.00
29	5	4	6002.00	35286.00	148.20	0	Spot (Block29, Row4, Column5)	6029.35	5508.00	2599.78	0.04	0.43	1992.00	2092.53	1992.00	444.58	0.02	0.21	100.00	100.00	0.00	3516.00	4037.35	3623637.00	8.86	3019.03	2997.50
29	6	4	6326.00	35284.00	185.40	0	Spot (Block29, Row4, Column6)	5353.55	5492.50	1251.59	0.01	0.23	2001.00	2047.24	2001.00	227.00	0.01	0.11	100.00	100.00	0.00	3491.50	3352.55	5182236.00	14.56	2867.51	2888.00
29	7	4	6613.00	35289.00	148.55	0	Spot (Block29, Row4, Column7)	7588.91	6756.50	3635.65	0.05	0.48	2012.00	2065.68	2012.00	213.92	0.01	0.10	100.00	100.00	0.00	4744.50	5576.91	4568521.00	25.82	3162.73	3137.50
29	8	4	6925.00	35296.00	161.40	0	Spot (Block29, Row4, Column8)	3955.49	3876.00	945.78	0.01	0.24	2081.00	2133.11	2081.00	255.19	0.01	0.12	100.00	98.00	0.00	1795.00	1874.49	2847951.00	7.14	2605.39	2603.00
29	1	5	4824.00	35578.00	141.70	0	Spot (Block29, Row5, Column1)	37607.12	35520.50	17992.57	0.02	0.48	2005.00	2099.81	2005.00	333.33	0.02	0.16	100.00	100.00	9.56	33515.50	35602.12	20458328.00	106.52	9299.61	8785.00
29	2	5	5120.00	35579.00	150.40	0	Spot (Block29, Row5, Column2)	22874.01	23007.00	8032.63	0.00	0.35	1993.00	2081.94	1993.00	326.72	0.02	0.16	100.00	100.00	0.00	21014.00	20881.01	14067514.00	63.64	6649.09	6314.00
29	3	5	5418.00	35583.00	161.80	0	Spot (Block29, Row5, Column3)	4513.26	4336.00	1308.49	0.02	0.29	2005.00	2106.61	2005.00	420.86	0.02	0.20	100.00	92.00	0.00	2331.00	2508.26	3267597.00	5.72	2619.05	2596.00
29	4	5	5721.00	35582.00	144.75	0	Spot (Block29, Row5, Column4)	13977.23	12994.00	6555.16	0.03	0.47	2017.00	2093.82	2017.00	315.94	0.02	0.15	100.00	100.00	0.00	10977.00	11960.23	7925088.00	37.61	4545.81	4363.00
29	5	5	6022.00	35584.00	153.70	0	Spot (Block29, Row5, Column5)	63845.28	65535.00	6099.30	0.01	0.10	2100.00	2337.77	2100.00	752.67	0.05	0.32	100.00	100.00	89.64	63435.00	61745.28	41308268.00	81.72	18145.85	16572.00
29	6	5	6324.00	35588.00	147.80	0	Spot (Block29, Row5, Column6)	9599.56	9393.00	3486.97	0.01	0.36	2100.00	2255.75	2100.00	581.95	0.03	0.26	100.00	100.00	0.00	7293.00	7499.56	5730939.00	12.62	3885.73	3731.00
29	7	5	6622.00	35591.00	194.70	0	Spot (Block29, Row5, Column7)	5545.51	5112.00	2007.64	0.04	0.36	2085.00	2158.24	2085.00	286.36	0.01	0.13	100.00	100.00	0.00	3027.00	3460.51	5928147.00	11.83	3086.90	3052.00
29	8	5	6920.00	35588.00	143.65	0	Spot (Block29, Row5, Column8)	14826.78	13346.50	7690.46	0.05	0.52	2107.00	2169.78	2107.00	252.44	0.01	0.12	100.00	100.00	0.00	11239.50	12719.78	8362306.00	50.14	4591.14	4479.50
29	1	6	4818.00	35874.00	213.35	0	Spot (Block29, Row6, Column1)	4764.60	4057.00	1699.05	0.07	0.36	1979.00	2029.40	1979.00	256.27	0.01	0.13	100.00	100.00	0.00	2078.00	2785.60	6184448.00	10.67	2984.41	2966.00
29	2	6	5120.00	35875.00	220.50	0	Spot (Block29, Row6, Column2)	3884.13	3610.00	839.04	0.03	0.22	1955.00	2031.35	1955.00	307.78	0.02	0.15	100.00	99.00	0.00	1655.00	1929.13	5379517.00	6.02	2692.79	2705.00
29	3	6	5407.00	35877.00	140.75	0	Spot (Block29, Row6, Column3)	46797.29	49512.00	17712.63	0.02	0.38	1994.00	2072.93	1994.00	318.09	0.02	0.15	100.00	100.00	32.10	47518.00	44803.29	25223868.00	140.60	11181.60	9991.00
29	4	6	5717.00	35880.00	146.95	0	Spot (Block29, Row6, Column4)	5635.82	5289.50	1828.11	0.03	0.32	2012.00	2101.82	2012.00	358.52	0.02	0.17	100.00	99.00	0.00	3277.50	3623.82	3313862.00	9.86	2939.13	2848.50
29	5	6	6018.00	35880.00	151.80	0	Spot (Block29, Row6, Column5)	62980.49	65535.00	7377.27	0.02	0.12	2092.00	2326.09	2092.00	791.13	0.05	0.34	100.00	100.00	83.57	63443.00	60888.49	39867000.00	76.67	16195.57	14526.50
29	6	6	6330.00	35882.00	199.50	0	Spot (Block29, Row6, Column6)	2911.80	2694.00	631.15	0.03	0.22	2090.00	2271.08	2090.00	699.39	0.04	0.31	45.00	17.00	0.00	604.00	821.80	3296156.00	0.92	2321.97	2308.00
29	7	6	6622.00	35885.00	145.50	0	Spot (Block29, Row6, Column7)	20791.42	19889.50	10342.14	0.02	0.50	2088.00	2170.62	2088.00	319.73	0.02	0.15	100.00	100.00	0.00	17801.50	18703.42	12059025.00	58.24	5829.11	5369.50
29	8	6	6926.00	35890.00	144.50	0	Spot (Block29, Row6, Column8)	20014.87	19053.00	9765.78	0.02	0.49	2172.00	2218.33	2172.00	279.06	0.01	0.13	100.00	100.00	0.00	16881.00	17842.87	11408473.00	63.77	5589.61	5232.50
29	1	7	4815.00	36177.00	188.90	0	Spot (Block29, Row7, Column1)	2749.78	2675.50	371.97	0.01	0.14	1920.00	1953.39	1920.00	174.26	0.01	0.09	98.00	92.00	0.00	755.50	829.78	2744277.00	4.57	2265.41	2254.00
29	2	7	5117.00	36177.00	201.50	0	Spot (Block29, Row7, Column2)	2407.19	2331.00	318.29	0.01	0.13	1903.00	1922.63	1903.00	152.48	0.00	0.08	89.00	72.00	0.00	428.00	504.19	2792342.00	3.18	2087.25	2080.00
29	3	7	5411.00	36185.00	217.05	0	Spot (Block29, Row7, Column3)	2271.83	2282.00	156.23	0.00	0.07	1943.00	1986.16	1943.00	238.73	0.01	0.12	66.00	17.00	0.00	339.00	328.83	3051064.00	1.20	2109.92	2087.50
29	4	7	5718.00	36186.00	222.25	0	Spot (Block29, Row7, Column4)	2434.68	2401.00	272.33	0.01	0.11	1982.00	2026.05	1982.00	259.79	0.01	0.13	73.00	36.00	0.00	419.00	452.68	3442641.00	1.57	2108.39	2098.00
29	5	7	6015.00	36186.00	184.20	0	Spot (Block29, Row7, Column5)	4730.96	4518.00	1377.62	0.02	0.29	2006.00	2086.33	2006.00	397.40	0.02	0.19	100.00	99.00	0.00	2512.00	2724.96	4532260.00	6.65	2832.69	2815.00
29	6	7	6313.00	36186.00	214.60	0	Spot (Block29, Row7, Column6)	4011.42	3841.00	882.33	0.02	0.22	2039.00	2114.00	2039.00	310.49	0.02	0.15	100.00	98.00	0.00	1802.00	1972.42	5271007.00	6.11	2759.44	2705.00
29	7	7	6607.00	36189.00	146.45	0	Spot (Block29, Row7, Column7)	20544.14	19123.00	9695.69	0.03	0.47	2086.00	2147.10	2086.00	293.47	0.01	0.14	100.00	100.00	0.00	17037.00	18458.14	11997777.00	62.69	6657.49	4865.00
29	8	7	6918.00	36189.00	183.80	0	Spot (Block29, Row7, Column8)	7971.47	7881.00	1800.18	0.00	0.23	2172.00	2206.13	2172.00	247.34	0.01	0.11	100.00	100.00	0.00	5709.00	5799.47	7564924.00	23.31	3820.81	3831.00
29	1	8	4803.00	36488.00	144.15	0	Spot (Block29, Row8, Column1)	6660.52	6385.00	3219.79	0.02	0.48	2076.00	2076.77	2076.00	194.90	0.00	0.09	100.00	100.00	0.00	4309.00	4584.52	3756532.00	23.52	3172.04	2916.00
29	2	8	5116.00	36484.00	168.70	0	Spot (Block29, Row8, Column2)	3188.06	3034.00	610.70	0.02	0.19	2048.00	2048.16	2048.00	195.19	0.00	0.10	98.00	93.00	0.00	986.00	1140.06	2515378.00	5.84	2395.40	2356.00
29	3	8	5402.00	36481.00	148.75	0	Spot (Block29, Row8, Column3)	5917.37	5396.00	2395.47	0.04	0.40	2024.00	2068.34	2024.00	239.91	0.01	0.12	100.00	100.00	0.00	3372.00	3893.37	3585929.00	16.04	2916.33	2885.50
29	4	8	5717.00	36482.00	147.05	0	Spot (Block29, Row8, Column4)	37194.11	35821.00	15109.64	0.02	0.41	2046.00	2101.64	2046.00	293.77	0.01	0.14	100.00	100.00	3.52	33775.00	35148.11	22167704.00	119.46	9031.65	8130.50
29	5	8	5992.00	36495.00	210.80	0	Spot (Block29, Row8, Column5)	2393.69	2369.00	215.33	0.00	0.09	2067.00	2129.90	2067.00	309.53	0.01	0.15	48.00	9.00	0.00	302.00	326.69	3028020.00	0.85	2138.75	2092.00
29	6	8	6320.00	36485.00	181.50	0	Spot (Block29, Row8, Column6)	8205.57	7096.00	3860.02	0.06	0.47	2113.00	2180.02	2113.00	310.10	0.01	0.14	100.00	100.00	0.00	4983.00	6092.57	7639386.00	19.43	3630.21	3664.00
29	7	8	6612.00	36485.00	142.90	0	Spot (Block29, Row8, Column7)	10311.50	10282.00	3730.00	0.00	0.36	2156.00	2208.37	2156.00	309.43	0.01	0.14	100.00	100.00	0.00	8126.00	8155.50	5733196.00	26.19	4041.19	3858.00
29	8	8	6909.00	36492.00	159.75	0	Spot (Block29, Row8, Column8)	3577.18	3407.50	916.08	0.02	0.26	2201.00	2235.21	2201.00	271.66	0.01	0.12	97.00	88.00	0.00	1206.50	1376.18	2525490.00	4.94	2512.88	2549.00
30	1	1	9327.00	34397.00	157.95	0	Spot (Block30, Row1, Column1)	58651.92	65535.00	11001.74	0.05	0.19	1799.00	1873.63	1799.00	394.92	0.02	0.21	100.00	100.00	64.83	63736.00	56852.92	40352876.00	143.77	14442.02	13179.50
30	2	1	9607.00	34406.00	170.40	0	Spot (Block30, Row1, Column2)	2531.89	2466.50	417.51	0.01	0.16	1793.00	1836.89	1793.00	296.21	0.01	0.16	87.00	57.00	0.00	673.50	738.89	2050828.00	2.35	2028.20	2014.00
30	3	1	9921.00	34421.00	179.65	0	Spot (Block30, Row1, Column3)	2524.20	2482.50	384.31	0.01	0.15	1804.00	1839.48	1804.00	188.46	0.01	0.10	92.00	85.00	0.00	678.50	720.20	2286926.00	3.63	2106.17	2111.50
30	4	1	10210.00	34422.00	189.30	0	Spot (Block30, Row1, Column4)	2563.31	2529.50	379.37	0.01	0.15	1832.00	1864.74	1832.00	180.51	0.01	0.10	97.00	81.00	0.00	697.50	731.31	2578692.00	3.87	2120.40	2106.00
30	5	1	10522.00	34409.00	152.35	0	Spot (Block30, Row1, Column5)	3723.31	3597.00	906.12	0.01	0.24	1878.00	1893.45	1878.00	170.08	0.00	0.09	100.00	99.00	0.00	1719.00	1845.31	2375472.00	10.76	2363.29	2361.50
30	6	1	10817.00	34411.00	151.00	0	Spot (Block30, Row1, Column6)	3579.72	3586.00	742.99	0.00	0.21	1878.00	1901.54	1878.00	176.96	0.01	0.09	100.00	100.00	0.00	1708.00	1701.72	2233745.00	9.48	2408.78	2414.00
30	7	1	11116.00	34412.00	151.45	0	Spot (Block30, Row1, Column7)	4904.21	4845.50	1274.70	0.01	0.26	1895.00	1990.18	1895.00	449.03	0.02	0.23	100.00	98.00	0.00	2950.50	3009.21	3079847.00	6.49	2715.29	2604.00
30	8	1	11407.00	34417.00	166.35	0	Spot (Block30, Row1, Column8)	63247.46	65535.00	7678.08	0.02	0.12	2037.50	2170.75	2037.50	588.25	0.03	0.27	100.00	100.00	88.73	63497.50	61209.96	48827528.00	103.83	17177.36	15103.50
30	1	2	9301.00	34695.00	212.60	0	Spot (Block30, Row2, Column1)	2009.08	1990.00	167.26	0.00	0.08	1718.00	1773.08	1718.00	294.20	0.01	0.17	42.00	5.00	0.00	272.00	291.08	2589701.00	0.80	1885.12	1881.00
30	2	2	9614.00	34704.00	156.00	0	Spot (Block30, Row2, Column2)	2359.74	2354.00	253.08	0.00	0.11	1712.00	1733.26	1712.00	137.67	0.01	0.08	99.00	94.00	0.00	642.00	647.74	1578669.00	4.55	1932.99	1938.00
30	3	2	9918.00	34698.00	181.20	0	Spot (Block30, Row2, Column3)	2209.61	2171.50	233.24	0.01	0.11	1789.00	1818.53	1789.00	213.53	0.01	0.12	79.00	41.00	0.00	382.50	420.61	2037257.00	1.83	1979.52	1973.50
30	4	2	10221.00	34715.00	203.00	0	Spot (Block30, Row2, Column4)	2427.73	2349.00	309.59	0.01	0.13	1815.00	1854.47	1815.00	206.05	0.01	0.11	95.00	71.00	0.00	534.00	612.73	2830731.00	2.78	2080.79	2050.00
30	5	2	10522.00	34706.00	205.05	0	Spot (Block30, Row2, Column5)	3394.86	3342.00	555.60	0.01	0.16	1841.00	1877.23	1841.00	200.91	0.01	0.11	100.00	99.00	0.00	1501.00	1553.86	4056854.00	7.55	2359.55	2338.00
30	6	2	10818.00	34720.00	229.65	0	Spot (Block30, Row2, Column6)	2220.39	2136.00	401.54	0.02	0.18	1869.00	1950.60	1869.00	388.54	0.02	0.20	35.00	8.00	0.00	267.00	351.39	3361664.00	0.69	1966.02	1856.00
30	7	2	11121.00	34695.00	199.55	0	Spot (Block30, Row2, Column7)	2320.84	2306.00	284.63	0.00	0.12	1844.00	1877.50	1844.00	204.21	0.01	0.11	81.00	56.00	0.00	462.00	476.84	2620233.00	2.17	1997.25	1970.00
30	8	2	11431.00	34707.00	237.05	0	Spot (Block30, Row2, Column8)	2215.20	2194.00	248.38	0.00	0.11	1909.00	2018.61	1909.00	468.32	0.02	0.23	25.00	1.00	0.00	285.00	306.20	3590844.00	0.42	2036.74	2011.00
30	1	3	9319.00	34999.00	168.20	0	Spot (Block30, Row3, Column1)	2918.08	2835.50	638.28	0.01	0.22	1692.00	1704.92	1692.00	146.25	0.00	0.09	99.00	98.00	0.00	1143.50	1226.08	2293609.00	8.30	2014.78	2026.50
30	2	3	9611.00	35011.00	209.30	0	Spot (Block30, Row3, Column2)	2239.00	2188.50	328.12	0.01	0.15	1717.00	1776.50	1717.00	255.81	0.01	0.14	77.00	45.00	0.00	471.50	522.00	2803229.00	1.81	1907.58	1869.00
30	3	3	9906.00	34997.00	163.70	0	Spot (Block30, Row3, Column3)	4090.02	3649.50	1549.58	0.05	0.38	1759.00	1791.77	1759.00	203.35	0.01	0.11	100.00	100.00	0.00	1890.50	2331.02	3026617.00	11.30	2338.26	2323.50
30	4	3	10224.00	35006.00	158.55	0	Spot (Block30, Row3, Column4)	3869.18	3690.50	991.85	0.02	0.26	1791.00	1822.71	1791.00	197.40	0.01	0.11	100.00	100.00	0.00	1899.50	2078.18	2677472.00	10.37	2315.64	2317.00
30	5	3	10524.00	35020.00	156.60	0	Spot (Block30, Row3, Column5)	3708.61	3270.00	1923.03	0.05	0.52	1855.00	1951.37	1855.00	384.25	0.02	0.20	95.00	81.00	0.00	1415.00	1853.61	2492186.00	4.57	2377.04	2297.00
30	6	3	10821.00	35008.00	216.80	0	Spot (Block30, Row3, Column6)	18545.42	14280.50	10201.46	0.11	0.55	1921.00	2092.69	1921.00	525.79	0.04	0.25	100.00	100.00	0.00	12359.50	16624.42	24999220.00	31.29	6347.66	6198.00
30	7	3	11129.00	35012.00	167.80	0	Spot (Block30, Row3, Column7)	2989.77	2788.00	707.13	0.03	0.24	1826.00	1911.88	1826.00	353.37	0.02	0.18	92.00	63.00	0.00	962.00	1163.77	2335008.00	3.05	2118.11	2098.50
30	8	3	11426.00	35018.00	157.05	0	Spot (Block30, Row3, Column8)	5665.94	5434.00	1501.28	0.02	0.26	1866.00	1894.02	1866.00	186.93	0.01	0.10	100.00	100.00	0.00	3568.00	3799.94	3835843.00	20.18	2969.01	2834.00
30	1	4	9320.00	35299.00	149.90	0	Spot (Block30, Row4, Column1)	3666.91	3544.00	813.97	0.01	0.22	1696.00	1755.21	1696.00	272.57	0.01	0.16	100.00	99.00	0.00	1848.00	1970.91	2244149.00	7.01	2267.15	2214.00
30	2	4	9617.00	35305.00	172.10	0	Spot (Block30, Row4, Column2)	10264.61	9974.00	4338.89	0.01	0.42	1740.00	1833.15	1740.00	336.98	0.02	0.18	100.00	100.00	0.00	8234.00	8524.61	8499094.00	25.02	3765.23	3764.50
30	3	4	9924.00	35304.00	147.75	0	Spot (Block30, Row4, Column3)	9611.59	8836.00	3775.75	0.04	0.39	1784.00	1866.09	1784.00	358.63	0.02	0.19	100.00	100.00	0.00	7052.00	7827.59	5699674.00	21.60	3525.97	3251.00
30	4	4	10187.00	35321.00	206.40	0	Spot (Block30, Row4, Column4)	2143.03	2127.00	187.14	0.00	0.09	1795.00	1822.89	1795.00	190.87	0.01	0.10	77.00	43.00	0.00	332.00	348.03	2590921.00	1.68	1933.49	1901.50
30	5	4	10498.00	35303.00	197.75	0	Spot (Block30, Row4, Column5)	2275.28	2216.00	288.45	0.01	0.13	1797.00	1828.88	1797.00	188.35	0.01	0.10	87.00	60.00	0.00	419.00	478.28	2523284.00	2.37	2044.96	2004.00
30	6	4	10821.00	35302.00	198.75	0	Spot (Block30, Row4, Column6)	3811.96	3800.00	652.62	0.00	0.17	1842.00	1939.52	1842.00	398.46	0.02	0.21	99.00	97.00	0.00	1958.00	1969.96	4273205.00	4.70	2421.46	2412.00
30	7	4	11110.00	35322.00	171.45	0	Spot (Block30, Row4, Column7)	2892.49	2774.50	649.18	0.02	0.22	1849.00	1888.14	1849.00	234.82	0.01	0.12	93.00	77.00	0.00	925.50	1043.49	2383409.00	4.28	2100.40	2072.50
30	8	4	11422.00	35326.00	158.15	0	Spot (Block30, Row4, Column8)	2301.78	2295.50	271.91	0.00	0.12	1854.50	1873.21	1854.50	165.54	0.00	0.09	81.00	62.00	0.00	441.00	447.28	1597433.00	2.59	1984.78	1944.00
30	1	5	9322.00	35604.00	152.45	0	Spot (Block30, Row5, Column1)	3008.29	2953.00	518.89	0.01	0.17	1723.00	1812.18	1723.00	349.20	0.02	0.19	99.00	86.00	0.00	1230.00	1285.29	1916281.00	3.43	2087.93	2053.00
30	2	5	9618.00	35604.00	151.95	0	Spot (Block30, Row5, Column2)	5813.51	5580.00	1594.02	0.02	0.27	1783.00	1889.33	1783.00	396.62	0.03	0.21	100.00	99.00	0.00	3797.00	4030.51	3656698.00	9.89	2875.17	2819.00
30	3	5	9919.00	35605.00	155.95	0	Spot (Block30, Row5, Column3)	26999.93	25012.50	14381.30	0.03	0.53	1801.00	1915.74	1801.00	410.11	0.03	0.21	100.00	100.00	0.15	23211.50	25198.93	18035952.00	61.16	6067.20	5815.50
30	4	5	10216.00	35606.00	158.00	0	Spot (Block30, Row5, Column4)	3911.38	3634.00	1233.93	0.03	0.32	1806.00	1873.10	1806.00	308.06	0.02	0.16	100.00	93.00	0.00	1828.00	2105.38	2687115.00	6.62	2325.69	2294.00
30	5	5	10520.00	35606.00	144.05	0	Spot (Block30, Row5, Column5)	14259.48	13589.00	6343.05	0.02	0.44	1782.00	1815.80	1782.00	201.67	0.01	0.11	100.00	100.00	0.00	11807.00	12477.48	8113646.00	61.70	4177.39	3968.50
30	6	5	10838.00	35604.00	199.05	0	Spot (Block30, Row5, Column6)	2248.11	2229.00	246.10	0.00	0.11	1803.00	1863.01	1803.00	242.46	0.01	0.13	77.00	40.00	0.00	426.00	445.11	2522377.00	1.59	1967.82	1959.00
30	7	5	11123.00	35612.00	205.10	0	Spot (Block30, Row5, Column7)	9060.29	7782.00	3925.46	0.07	0.43	1862.00	1914.21	1862.00	269.79	0.01	0.14	100.00	100.00	0.00	5920.00	7198.29	10845169.00	26.49	3897.44	3916.00
30	8	5	11418.00	35611.00	147.60	0	Spot (Block30, Row5, Column8)	4123.88	3959.00	1152.17	0.02	0.28	1863.00	1891.23	1863.00	198.18	0.01	0.10	100.00	100.00	0.00	2096.00	2260.88	2453710.00	11.27	2462.28	2398.50
30	1	6	9315.00	35904.00	216.70	0	Spot (Block30, Row6, Column1)	14795.40	11327.00	8205.69	0.12	0.55	1802.00	1975.10	1802.00	501.98	0.04	0.25	100.00	100.00	0.00	9525.00	12993.40	19840624.00	25.54	5651.73	5737.50
30	2	6	9615.00	35903.00	212.65	0	Spot (Block30, Row6, Column2)	7006.89	6650.00	2250.27	0.02	0.32	1793.00	1888.89	1793.00	368.96	0.02	0.20	100.00	100.00	0.00	4857.00	5213.89	9031875.00	13.87	3478.31	3433.00
30	3	6	9908.00	35904.00	148.25	0	Spot (Block30, Row6, Column3)	4464.69	4358.00	1198.29	0.01	0.27	1782.00	1855.91	1782.00	335.62	0.02	0.18	100.00	99.00	0.00	2576.00	2682.69	2683279.00	7.77	2496.17	2483.00
30	4	6	10213.00	35907.00	174.70	0	Spot (Block30, Row6, Column4)	2686.91	2622.50	441.10	0.01	0.16	1768.00	1794.39	1768.00	190.67	0.01	0.11	97.00	91.00	0.00	854.50	918.91	2283874.00	4.68	2081.66	2085.50
30	5	6	10515.00	35907.00	142.40	0	Spot (Block30, Row6, Column5)	11830.35	11325.50	5022.58	0.02	0.42	1779.00	1805.18	1779.00	199.75	0.01	0.11	100.00	100.00	0.00	9546.50	10051.35	6506695.00	50.19	4144.61	3844.00
30	6	6	10812.00	35911.00	193.30	0	Spot (Block30, Row6, Column6)	2244.85	2188.00	276.54	0.01	0.12	1784.00	1821.21	1784.00	218.75	0.01	0.12	78.00	44.00	0.00	404.00	460.85	2359338.00	1.94	1957.34	1950.00
30	7	6	11115.00	35906.00	157.40	0	Spot (Block30, Row6, Column7)	3809.94	3709.00	1035.19	0.01	0.27	1796.00	1836.98	1796.00	231.89	0.01	0.13	100.00	99.00	0.00	1913.00	2013.94	2590759.00	8.51	2300.98	2236.50
30	8	6	11423.00	35919.00	151.05	0	Spot (Block30, Row6, Column8)	3813.04	3667.00	942.75	0.02	0.25	1866.00	1883.45	1866.00	197.56	0.00	0.10	100.00	99.00	0.00	1801.00	1947.04	2383153.00	9.77	2348.14	2276.00
30	1	7	9312.00	36201.00	162.75	0	Spot (Block30, Row7, Column1)	12584.08	11860.00	5254.43	0.03	0.42	1727.00	1862.62	1727.00	437.20	0.03	0.23	100.00	100.00	0.00	10133.00	10857.08	9173797.00	24.52	4148.63	4052.00
30	2	7	9610.00	36208.00	211.85	0	Spot (Block30, Row7, Column2)	2051.81	1996.00	244.73	0.01	0.12	1709.00	1795.70	1709.00	316.85	0.02	0.18	46.00	16.00	0.00	287.00	342.81	2626312.00	0.81	1832.69	1811.00
30	3	7	9897.00	36187.00	218.05	0	Spot (Block30, Row7, Column3)	2016.09	1994.00	206.08	0.00	0.10	1703.00	1754.25	1703.00	203.43	0.01	0.12	67.00	29.00	0.00	291.00	313.09	2766074.00	1.29	1858.39	1855.50
30	4	7	10212.00	36206.00	208.45	0	Spot (Block30, Row7, Column4)	2086.58	2070.00	241.95	0.00	0.12	1704.00	1750.48	1704.00	182.85	0.01	0.10	75.00	50.00	0.00	366.00	382.58	2587362.00	1.84	1890.31	1822.00
30	5	7	10513.00	36205.00	219.50	0	Spot (Block30, Row7, Column5)	2296.78	2263.00	324.45	0.01	0.14	1748.00	1795.32	1748.00	232.50	0.01	0.13	85.00	59.00	0.00	515.00	548.78	3160369.00	2.16	1911.79	1899.00
30	6	7	10810.00	36217.00	217.10	0	Spot (Block30, Row7, Column6)	7402.80	7122.00	2526.61	0.02	0.34	1808.00	1945.95	1808.00	470.51	0.03	0.24	100.00	100.00	0.00	5314.00	5594.80	9964165.00	11.60	3520.14	3422.50
30	7	7	11100.00	36213.00	158.00	0	Spot (Block30, Row7, Column7)	3526.66	3357.50	788.80	0.02	0.22	1798.00	1841.13	1798.00	270.62	0.01	0.15	100.00	96.00	0.00	1559.50	1728.66	2426342.00	6.23	2294.51	2243.00
30	8	7	11421.00	36220.00	202.35	0	Spot (Block30, Row7, Column8)	5094.15	4973.00	1132.85	0.01	0.22	1883.00	1903.09	1883.00	214.61	0.00	0.11	100.00	100.00	0.00	3090.00	3211.15	5944868.00	14.87	2804.98	2772.00
30	1	8	9305.00	36509.00	159.00	0	Spot (Block30, Row8, Column1)	4170.46	3948.00	1437.07	0.02	0.34	1765.00	1814.65	1765.00	278.53	0.01	0.15	100.00	98.00	0.00	2183.00	2405.46	2898467.00	8.46	2279.45	2229.00
30	2	8	9603.00	36498.00	216.00	0	Spot (Block30, Row8, Column2)	2205.80	2161.00	278.72	0.01	0.13	1773.00	1831.87	1773.00	538.98	0.01	0.29	30.00	0.00	0.00	388.00	432.80	2944749.00	0.69	1882.86	1898.50
30	3	8	9900.00	36505.00	170.30	0	Spot (Block30, Row8, Column3)	2995.00	2833.00	691.83	0.02	0.23	1783.00	1820.46	1783.00	213.02	0.01	0.12	97.00	91.00	0.00	1050.00	1212.00	2410973.00	5.51	2122.75	2098.50
30	4	8	10214.00	36504.00	148.30	0	Spot (Block30, Row8, Column4)	10228.69	9565.00	3729.10	0.03	0.36	1771.00	1810.69	1771.00	204.20	0.01	0.11	100.00	100.00	0.00	7794.00	8457.69	6126988.00	41.22	3851.10	3712.50
30	5	8	10502.00	36512.00	225.30	0	Spot (Block30, Row8, Column5)	2063.21	2021.50	263.07	0.01	0.13	1781.00	1881.60	1781.00	439.24	0.02	0.23	26.00	1.00	0.00	240.50	282.21	2999910.00	0.41	1850.67	1814.00
30	6	8	10816.00	36510.00	209.10	0	Spot (Block30, Row8, Column6)	22499.56	15878.50	14782.83	0.15	0.66	1901.00	2076.94	1901.00	617.64	0.04	0.30	100.00	100.00	0.40	13977.50	20598.56	27989444.00	33.07	6804.89	6706.00
30	7	8	11118.00	36512.00	156.90	0	Spot (Block30, Row8, Column7)	3021.31	2974.00	493.06	0.01	0.16	1888.00	1960.39	1888.00	410.52	0.02	0.21	96.00	70.00	0.00	1086.00	1133.31	2048445.00	2.58	2227.04	2238.50
30	8	8	11400.00	36520.00	157.75	0	Spot (Block30, Row8, Column8)	3139.82	3105.00	601.58	0.00	0.19	1945.00	1968.51	1945.00	223.85	0.01	0.11	98.00	88.00	0.00	1160.00	1194.82	2125656.00	5.23	2248.51	2244.00
31	1	1	13829.00	34422.00	161.95	0	Spot (Block31, Row1, Column1)	58653.18	65535.00	10786.29	0.05	0.18	2706.00	2781.89	2706.00	474.42	0.01	0.17	100.00	100.00	63.64	62829.00	55947.18	42582600.00	117.77	15813.24	14642.00
31	2	1	14118.00	34431.00	149.50	0	Spot (Block31, Row1, Column2)	6691.46	6588.50	1878.59	0.01	0.28	2647.00	2703.36	2647.00	390.71	0.01	0.14	100.00	100.00	0.00	3941.50	4044.46	4108554.00	10.21	3807.61	3767.50
31	3	1	14426.00	34428.00	185.30	0	Spot (Block31, Row1, Column3)	3531.29	3441.50	579.91	0.01	0.16	2579.00	2616.30	2579.00	290.29	0.01	0.11	90.00	68.00	0.00	862.50	952.29	3404161.00	3.15	2942.41	2943.00
31	4	1	14720.00	34433.00	150.35	0	Spot (Block31, Row1, Column4)	5825.89	5715.00	1425.73	0.01	0.24	2558.00	2596.39	2558.00	286.43	0.01	0.11	100.00	100.00	0.00	3157.00	3267.89	3588746.00	11.28	3552.13	3479.00
31	5	1	15028.00	34433.00	167.45	0	Spot (Block31, Row1, Column5)	3986.52	3862.00	698.11	0.01	0.18	2592.00	2636.06	2592.00	299.02	0.01	0.11	98.00	88.00	0.00	1270.00	1394.52	3105500.00	4.52	2973.41	2954.50
31	6	1	15316.00	34432.00	169.15	0	Spot (Block31, Row1, Column6)	5499.46	5017.00	1684.57	0.04	0.31	2620.00	2658.94	2620.00	285.97	0.01	0.11	100.00	99.00	0.00	2397.00	2879.46	4394065.00	9.93	3381.44	3312.00
31	7	1	15618.00	34435.00	152.95	0	Spot (Block31, Row1, Column7)	7330.25	7077.50	2231.46	0.02	0.30	2626.00	2712.44	2626.00	469.51	0.01	0.17	100.00	100.00	0.00	4451.50	4704.25	4720684.00	9.84	3796.71	3694.00
31	8	1	15910.00	34443.00	168.20	0	Spot (Block31, Row1, Column8)	63586.02	65535.00	6990.64	0.01	0.11	2685.00	2789.05	2685.00	624.94	0.02	0.22	100.00	100.00	89.80	62850.00	60901.02	49851940.00	97.29	18471.99	15804.50
31	1	2	13816.00	34727.00	215.15	0	Spot (Block31, Row2, Column1)	3120.63	3105.50	324.72	0.00	0.10	2656.00	2702.25	2656.00	386.97	0.01	0.14	56.00	17.00	0.00	449.50	464.63	4112989.00	1.08	2811.31	2797.50
31	2	2	14124.00	34730.00	147.45	0	Spot (Block31, Row2, Column2)	4202.03	4131.00	592.20	0.01	0.14	2599.00	2631.08	2599.00	286.62	0.01	0.11	99.00	97.00	0.00	1532.00	1603.03	2491802.00	5.48	3157.07	3143.50
31	3	2	14421.00	34724.00	203.35	0	Spot (Block31, Row2, Column3)	3210.45	3152.00	430.51	0.01	0.13	2562.00	2591.94	2562.00	304.32	0.01	0.12	75.00	47.00	0.00	590.00	648.45	3772274.00	2.03	2759.47	2767.00
31	4	2	14734.00	34722.00	185.90	0	Spot (Block31, Row2, Column4)	4422.20	3778.00	3598.14	0.07	0.81	2528.50	2567.02	2528.50	284.19	0.01	0.11	99.00	95.00	0.00	1249.50	1893.70	4311646.00	6.53	3070.82	3111.00
31	5	2	15027.00	34730.00	189.85	0	Spot (Block31, Row2, Column5)	8768.51	8685.00	2160.23	0.00	0.25	2578.00	2610.93	2578.00	298.95	0.01	0.11	100.00	100.00	0.00	6107.00	6190.51	8856196.00	20.60	4233.10	4101.50
31	6	2	15314.00	34729.00	201.05	0	Spot (Block31, Row2, Column6)	3461.36	3423.50	468.85	0.00	0.14	2611.00	2658.03	2611.00	326.86	0.01	0.12	86.00	63.00	0.00	812.50	850.36	3973647.00	2.46	2878.76	2847.00
31	7	2	15623.00	34730.00	174.15	0	Spot (Block31, Row2, Column7)	3640.02	3563.00	503.01	0.01	0.14	2591.00	2633.66	2591.00	279.91	0.01	0.11	95.00	84.00	0.00	972.00	1049.02	3083100.00	3.60	3026.70	3030.00
31	8	2	15943.00	34747.00	185.50	0	Spot (Block31, Row2, Column8)	3080.21	3037.50	333.92	0.01	0.11	2599.00	2689.34	2599.00	473.37	0.01	0.18	47.00	9.00	0.00	438.50	481.21	2975484.00	0.83	2846.47	2793.00
31	1	3	13826.00	35025.00	156.05	0	Spot (Block31, Row3, Column1)	5288.57	5170.00	1069.07	0.01	0.20	2624.00	2657.37	2624.00	295.93	0.01	0.11	100.00	100.00	0.00	2546.00	2664.57	3538055.00	8.89	3448.33	3382.00
31	2	3	14127.00	35031.00	168.75	0	Spot (Block31, Row3, Column2)	3671.51	3651.00	521.53	0.00	0.14	2611.00	2638.31	2611.00	307.70	0.00	0.12	94.00	78.00	0.00	1040.00	1060.51	2929865.00	3.36	3020.73	3030.00
31	3	3	14413.00	35025.00	148.35	0	Spot (Block31, Row3, Column3)	12456.00	11862.00	4027.78	0.02	0.32	2576.00	2623.47	2576.00	351.09	0.01	0.13	100.00	100.00	0.00	9286.00	9880.00	7473597.00	28.01	5332.14	4894.00
31	4	3	14725.00	35031.00	154.95	0	Spot (Block31, Row3, Column4)	7448.83	7226.00	2447.09	0.01	0.33	2535.00	2592.19	2535.00	325.02	0.01	0.13	100.00	99.00	0.00	4691.00	4913.83	4901329.00	14.94	3701.68	3626.00
31	5	3	15027.00	35030.00	147.55	0	Spot (Block31, Row3, Column5)	8931.15	8584.00	3091.18	0.02	0.35	2609.00	2647.05	2609.00	342.55	0.01	0.13	100.00	100.00	0.00	5975.00	6322.15	5287238.00	18.34	4426.44	4049.50
31	6	3	15322.00	35031.00	201.50	0	Spot (Block31, Row3, Column6)	10514.19	8983.50	4606.42	0.07	0.44	2612.00	2663.52	2612.00	375.92	0.01	0.14	100.00	100.00	0.00	6371.50	7902.19	12091323.00	20.88	5008.29	5026.00
31	7	3	15629.00	35038.00	166.35	0	Spot (Block31, Row3, Column7)	3922.71	3909.00	627.10	0.00	0.16	2540.00	2589.81	2540.00	343.41	0.01	0.13	97.00	88.00	0.00	1369.00	1382.71	3016564.00	3.88	2962.53	2970.00
31	8	3	15923.00	35049.00	160.15	0	Spot (Block31, Row3, Column8)	9930.29	9182.50	4260.04	0.03	0.43	2578.00	2611.34	2578.00	309.30	0.01	0.12	100.00	100.00	0.00	6604.50	7352.29	7030645.00	23.66	4460.44	4028.00
31	1	4	13821.00	35323.00	154.90	0	Spot (Block31, Row4, Column1)	6568.56	6153.00	1977.30	0.03	0.30	2606.00	2644.69	2606.00	310.67	0.01	0.12	100.00	100.00	0.00	3547.00	3962.56	4341820.00	12.63	3645.40	3567.50
31	2	4	14125.00	35329.00	172.30	0	Spot (Block31, Row4, Column2)	4215.64	4196.00	632.63	0.00	0.15	2594.00	2628.57	2594.00	329.71	0.01	0.13	99.00	95.00	0.00	1602.00	1621.64	3498979.00	4.81	3172.50	3179.00
31	3	4	14426.00	35328.00	149.80	0	Spot (Block31, Row4, Column3)	24478.56	23198.00	11388.60	0.02	0.47	2573.00	2627.15	2573.00	365.46	0.01	0.14	100.00	100.00	0.00	20625.00	21905.56	15078791.00	59.79	7421.93	6832.50
[truncated: 433,071 more chars]
