# Supplementary material for: An antigen microarray protocol for COVID-19 serological analysis
Source: STAR Protoc. 2021 Aug 26;2(3):100815. doi: 10.1016/j.xpro.2021.100815 (PMC8387221; doi:10.1016/j.xpro.2021.100815)
Supplement: Data S8. Slide_quantifications, related to step quantification and statistical analysis 2.e [file mmc8.zip › RPPA0136_12860A01-D12_IgGgamma_785/Joseph_2021-04-01_17h39m57_5μm_785nmGain000.txt]

ATF	1.0
30	28
"Checksum_ImageFile=6a9d315c9b832965773bb943ab6b2d20"
"Checksum_ResultFile=720adeea62b6ac52663b779e74a20de3"
"Type=Mapix Results 2"
"DateTime=2021/04/01 17:40:09"
"ConfigFile="
"GalFile=L:\RPPA Service\Platform_Projects\2021-02-09_JPL_CoV-Array-7\64 pad grid.gal"
"PixelSize=5"
"Wavelengths=785"
"ImageFiles=L:\RPPA Service\Platform_Projects\2021-03-24_JPL_CoV-Array-9\RPPA0136_12860A01-D12_IgGgamma_785\Joseph_2021-04-01_17h39m57_5�m_785nmGain000.tif"
"GrinddingParameters=Find mode = Grid + Blocks + Spots | Max. diameter (% Dth) = 200.0 | Min. diameter (% Dth) = 50.0 | Max position offset (% pitch) = 30"
"QuantificationParameter=S/B border width (pixels) = 2.0 | Background diameter (pitch) = 2.0"
"JpegImage=L:\RPPA Service\Platform_Projects\2021-03-24_JPL_CoV-Array-9\RPPA0136_12860A01-D12_IgGgamma_785\Joseph_2021-04-01_17h39m57_5�m_785nmGain000.jpg"
"FeatureType=Circular"
"Barcode="
"BackgroundSubtraction=LocalFeature"
"Normalization=None"
"ImageOrigin=4500, 2400"
"ImageSize=16300.0, 70500.0"
"JpegOrigin=4720, 2635"
"JpegBrightness=48"
"JpegContrast=21"
"JpegBalance=0"
"Creator=Mapix 9.0.0"
"Scanner=ir710IVD IR0H8_IVD 717045"
"Temperature=28.6"
"Comment="
"Velocity=35 l/s"
"LaserPower=20.0"
"PMTGain=0"
"BatchFilename=L:\RPPA Service\InnooScan\Batch methods\CoV_Array image_processing.mbt"
"Block"	"Column"	"Row"	"X"	"Y"	"Dia."	"Flags"	"ID"	"F785 Mean"	"F785 Median"	"F785 SD"	"F785 |log Mean/Median|"	"F785 CV"	"B785"	"B785 Mean"	"B785 Median"	"B785 SD"	"B785 |log Mean/Median|"	"B785 CV"	"% > B785+1SD"	"% > B785+2SD"	"F785 % Sat."	"F785 Median - B785"	"F785 Mean - B785"	"F785 Total Intensity"	"SNR 785"	"ExcludedMean 785"	"ExcludedMedian 785"
1	1	1	4947.00	2829.00	154.70	0	Spot (Block1, Row1, Column1)	1701.79	1529.50	886.50	0.05	0.52	59.00	60.08	59.00	17.19	0.01	0.29	100.00	100.00	0.00	1470.50	1642.79	1116373.00	95.49	380.45	271.00
1	2	1	5217.00	2844.00	148.15	0	Spot (Block1, Row1, Column2)	74.09	74.00	11.58	0.00	0.16	54.00	54.72	54.00	14.29	0.01	0.26	65.00	28.00	0.00	20.00	20.09	44160.00	1.36	64.28	65.00
1	3	1	5549.00	2813.00	220.20	0	Spot (Block1, Row1, Column3)	61.84	62.00	9.51	0.00	0.15	55.00	54.23	55.00	11.25	0.01	0.21	35.00	3.00	0.00	7.00	6.84	85900.00	0.68	53.97	54.00
1	4	1	5837.00	2846.00	147.00	-50	Spot (Block1, Row1, Column4)	54.62	54.00	8.10	0.00	0.15	56.00	55.17	56.00	10.77	0.01	0.20	7.00	0.00	0.00	-2.00	-1.38	32333.00	-0.05	58.97	61.00
1	5	1	6116.00	2863.00	87.15	0	Spot (Block1, Row1, Column5)	73.45	74.00	9.06	0.00	0.12	52.00	52.29	52.00	11.49	0.00	0.22	89.00	49.00	0.00	22.00	21.45	13441.00	1.84	62.77	62.00
1	6	1	6422.00	2846.00	127.40	0	Spot (Block1, Row1, Column6)	66.34	66.00	8.33	0.00	0.13	50.00	51.18	50.00	11.28	0.01	0.22	75.00	21.00	0.00	16.00	16.34	28792.00	1.34	55.11	56.00
1	7	1	6743.00	2834.00	183.00	0	Spot (Block1, Row1, Column7)	77.77	78.00	11.59	0.00	0.15	50.00	50.71	50.00	11.00	0.01	0.22	91.00	70.00	0.00	28.00	27.77	73336.00	2.46	60.15	59.00
1	8	1	6992.00	2927.00	172.40	0	Spot (Block1, Row1, Column8)	59.12	59.00	6.60	0.00	0.11	51.00	51.03	51.00	10.86	0.00	0.21	37.00	0.00	0.00	8.00	8.12	48596.00	0.74	54.24	53.50
1	1	2	4936.00	3140.00	147.00	-50	Spot (Block1, Row2, Column1)	47.23	47.00	6.62	0.00	0.14	58.00	57.29	58.00	12.10	0.01	0.21	0.00	0.00	0.00	-11.00	-10.77	27817.00	-0.83	50.48	51.00
1	2	2	5236.00	3142.00	147.00	-50	Spot (Block1, Row2, Column2)	60.90	61.00	6.43	0.00	0.11	54.00	53.18	54.00	10.28	0.01	0.19	29.00	1.00	0.00	7.00	6.90	35991.00	0.75	58.92	60.00
1	3	2	5536.00	3144.00	147.00	-50	Spot (Block1, Row2, Column3)	56.20	56.00	7.06	0.00	0.13	52.00	51.57	52.00	9.48	0.00	0.18	24.00	1.00	0.00	4.00	4.20	33047.00	0.49	50.10	50.00
1	4	2	5819.00	3195.00	266.80	0	Spot (Block1, Row2, Column4)	54.39	56.00	8.09	0.01	0.15	51.00	51.14	51.00	9.78	0.00	0.19	24.00	1.00	0.00	5.00	3.39	113019.00	0.33	48.42	46.00
1	5	2	6135.00	3148.00	147.00	-50	Spot (Block1, Row2, Column5)	53.44	55.00	9.68	0.01	0.18	50.00	50.21	50.00	10.75	0.00	0.21	26.00	1.00	0.00	5.00	3.44	31372.00	0.30	52.25	53.00
1	6	2	6435.00	3150.00	147.00	-50	Spot (Block1, Row2, Column6)	41.30	40.00	9.87	0.01	0.24	48.00	48.75	48.00	10.60	0.01	0.22	6.00	0.00	0.00	-8.00	-6.70	24327.00	-0.70	48.81	49.00
1	7	2	6762.00	3186.00	223.35	0	Spot (Block1, Row2, Column7)	55.90	56.00	7.69	0.00	0.14	49.00	49.54	49.00	10.42	0.00	0.21	33.00	3.00	0.00	7.00	6.90	79717.00	0.61	51.18	50.50
1	8	2	7035.00	3154.00	147.00	-50	Spot (Block1, Row2, Column8)	50.75	51.00	7.97	0.00	0.16	50.00	50.27	50.00	10.45	0.00	0.21	11.00	0.00	0.00	1.00	0.75	29840.00	0.05	52.25	54.00
1	1	3	4928.00	3418.00	169.60	0	Spot (Block1, Row3, Column1)	76.58	77.00	11.77	0.00	0.15	56.00	55.33	56.00	10.03	0.01	0.18	82.00	52.00	0.00	21.00	20.58	61262.00	2.12	66.13	68.00
1	2	3	5234.00	3443.00	147.00	-50	Spot (Block1, Row3, Column2)	57.88	57.00	10.68	0.01	0.18	55.00	53.92	55.00	9.95	0.01	0.18	31.00	5.00	0.00	2.00	2.88	34091.00	0.40	46.56	45.00
1	3	3	5534.00	3444.00	147.00	-50	Spot (Block1, Row3, Column3)	56.77	57.00	8.97	0.00	0.16	50.00	50.53	50.00	9.55	0.00	0.19	39.00	7.00	0.00	7.00	6.77	33383.00	0.65	49.12	49.00
1	4	3	5800.00	3465.00	180.10	0	Spot (Block1, Row3, Column4)	58.94	59.00	8.47	0.00	0.14	48.00	48.57	48.00	9.33	0.01	0.19	58.00	17.00	0.00	11.00	10.94	53692.00	1.11	49.78	51.00
1	5	3	6134.00	3448.00	147.00	-50	Spot (Block1, Row3, Column5)	49.81	49.00	6.71	0.01	0.13	51.00	51.25	51.00	10.56	0.00	0.21	3.00	0.00	0.00	-2.00	-1.19	29287.00	-0.14	46.15	45.50
1	6	3	6434.00	3450.00	147.00	-50	Spot (Block1, Row3, Column6)	49.71	50.00	9.73	0.00	0.20	52.00	52.32	52.00	10.08	0.00	0.19	7.00	0.00	0.00	-2.00	-2.29	29380.00	-0.26	51.73	51.00
1	7	3	6733.00	3452.00	147.00	-50	Spot (Block1, Row3, Column7)	52.82	52.00	9.67	0.01	0.18	52.00	52.09	52.00	9.55	0.00	0.18	22.00	2.00	0.00	0.00	0.82	31161.00	0.08	56.38	57.00
1	8	3	7033.00	3454.00	147.00	-50	Spot (Block1, Row3, Column8)	44.54	42.00	10.70	0.03	0.24	50.00	50.10	50.00	9.66	0.00	0.19	16.00	0.00	0.00	-8.00	-5.46	26233.00	-0.58	46.07	44.50
1	1	4	4943.00	3742.00	175.00	0	Spot (Block1, Row4, Column1)	107.79	104.00	22.12	0.02	0.21	56.00	55.33	56.00	10.88	0.01	0.20	99.00	95.00	0.00	48.00	51.79	91835.00	4.82	74.23	74.00
1	2	4	5232.00	3743.00	147.00	-50	Spot (Block1, Row4, Column2)	58.97	60.00	13.76	0.01	0.23	53.00	52.37	53.00	9.60	0.01	0.18	43.00	17.00	0.00	7.00	5.97	35026.00	0.69	56.63	59.00
1	3	4	5544.00	3741.00	171.85	0	Spot (Block1, Row4, Column3)	82.86	82.00	10.94	0.00	0.13	50.00	50.60	50.00	10.23	0.01	0.20	98.00	87.00	0.00	32.00	32.86	68441.00	3.15	62.99	65.00
1	4	4	5832.00	3747.00	147.00	-50	Spot (Block1, Row4, Column4)	53.57	55.00	8.18	0.01	0.15	49.00	49.70	49.00	9.98	0.01	0.20	33.00	1.00	0.00	6.00	4.57	31928.00	0.39	55.37	55.00
1	5	4	6132.00	3748.00	147.00	-50	Spot (Block1, Row4, Column5)	50.04	48.00	11.92	0.02	0.24	52.00	51.70	52.00	9.53	0.00	0.18	22.00	0.00	0.00	-4.00	-1.96	29573.00	-0.17	48.78	48.00
1	6	4	6432.00	3750.00	147.00	-50	Spot (Block1, Row4, Column6)	58.35	59.00	9.60	0.00	0.16	53.00	53.06	53.00	9.53	0.00	0.18	36.00	5.00	0.00	6.00	5.35	34370.00	0.56	56.62	56.00
1	7	4	6732.00	3752.00	147.00	-50	Spot (Block1, Row4, Column7)	56.40	57.00	9.79	0.00	0.17	53.00	52.64	53.00	9.56	0.00	0.18	24.00	5.00	0.00	4.00	3.40	33615.00	0.39	56.91	58.00
1	8	4	7042.00	3786.00	247.55	0	Spot (Block1, Row4, Column8)	59.30	60.00	9.88	0.01	0.17	51.00	51.40	51.00	9.85	0.00	0.19	48.00	13.00	0.00	9.00	8.30	105207.00	0.80	53.22	55.00
1	1	5	4920.00	4035.00	158.75	0	Spot (Block1, Row5, Column1)	172.56	161.00	77.29	0.03	0.45	56.00	55.30	56.00	10.36	0.01	0.19	100.00	99.00	0.00	105.00	116.56	119236.00	11.32	89.71	84.00
1	2	5	5220.00	4033.00	164.45	0	Spot (Block1, Row5, Column2)	70.61	70.00	8.81	0.00	0.12	52.00	53.18	52.00	10.78	0.01	0.20	85.00	35.00	0.00	18.00	18.61	53030.00	1.62	57.92	59.00
1	3	5	5530.00	4045.00	147.00	-50	Spot (Block1, Row5, Column3)	58.27	59.00	11.42	0.01	0.20	50.00	50.69	50.00	9.12	0.01	0.18	48.00	22.00	0.00	9.00	8.27	34555.00	0.83	49.77	50.00
1	4	5	5830.00	4047.00	147.00	-50	Spot (Block1, Row5, Column4)	53.02	54.00	8.27	0.01	0.16	51.00	51.39	51.00	10.11	0.00	0.20	15.00	0.00	0.00	3.00	2.02	31120.00	0.16	53.04	56.00
1	5	5	6142.00	4039.00	178.55	0	Spot (Block1, Row5, Column5)	89.26	91.00	11.47	0.01	0.13	54.00	53.15	54.00	10.00	0.01	0.19	97.00	91.00	0.00	37.00	35.26	79891.00	3.61	64.21	66.50
1	6	5	6430.00	4051.00	147.00	-50	Spot (Block1, Row5, Column6)	51.19	52.00	9.43	0.01	0.18	49.00	49.59	49.00	9.79	0.01	0.20	27.00	1.00	0.00	3.00	2.19	30102.00	0.16	54.20	54.00
1	7	5	6730.00	4052.00	147.00	-50	Spot (Block1, Row5, Column7)	50.76	51.00	11.80	0.00	0.23	51.00	50.83	51.00	10.57	0.00	0.21	20.00	2.00	0.00	0.00	-0.24	29748.00	-0.01	54.89	55.00
1	8	5	7064.00	4027.00	146.85	0	Spot (Block1, Row5, Column8)	71.13	71.00	10.11	0.00	0.14	53.00	52.70	53.00	10.83	0.00	0.21	77.00	35.00	0.00	18.00	18.13	41826.00	1.70	59.29	62.50
1	1	6	4916.00	4331.00	198.50	0	Spot (Block1, Row6, Column1)	117.61	104.00	39.59	0.05	0.34	57.00	56.84	57.00	10.06	0.00	0.18	99.00	97.00	0.00	47.00	60.61	131841.00	6.04	77.33	78.00
1	2	6	5228.00	4343.00	147.00	-50	Spot (Block1, Row6, Column2)	56.77	57.00	10.46	0.00	0.18	54.00	54.55	54.00	9.69	0.00	0.18	32.00	3.00	0.00	3.00	2.77	33322.00	0.23	56.97	57.50
1	3	6	5515.00	4350.00	177.30	0	Spot (Block1, Row6, Column3)	83.21	83.00	10.42	0.00	0.13	51.00	51.53	51.00	8.91	0.00	0.17	98.00	92.00	0.00	32.00	32.21	72979.00	3.56	64.25	66.00
1	4	6	5828.00	4347.00	147.00	-50	Spot (Block1, Row6, Column4)	52.34	52.00	7.62	0.00	0.15	52.00	51.70	52.00	10.20	0.00	0.20	11.00	0.00	0.00	0.00	0.34	30934.00	0.06	50.29	51.00
1	5	6	6142.00	4333.00	165.30	0	Spot (Block1, Row6, Column5)	96.82	98.00	14.76	0.01	0.15	53.00	52.42	53.00	10.38	0.00	0.20	97.00	93.00	0.00	45.00	43.82	73196.00	4.28	64.54	65.00
1	6	6	6428.00	4351.00	147.00	-50	Spot (Block1, Row6, Column6)	52.06	53.00	10.19	0.01	0.20	49.00	49.56	49.00	10.32	0.00	0.21	30.00	0.00	0.00	4.00	3.06	30558.00	0.24	47.92	46.00
1	7	6	6711.00	4339.00	197.20	0	Spot (Block1, Row6, Column7)	64.85	65.00	8.41	0.00	0.13	50.00	50.04	50.00	10.00	0.00	0.20	74.00	30.00	0.00	15.00	14.85	71336.00	1.48	59.92	60.00
1	8	6	7072.00	4356.00	128.05	0	Spot (Block1, Row6, Column8)	79.57	80.00	9.77	0.00	0.12	53.00	52.98	53.00	10.47	0.00	0.20	91.00	76.00	0.00	27.00	26.57	34930.00	2.54	70.31	72.00
1	1	7	4938.00	4628.00	184.20	0	Spot (Block1, Row7, Column1)	85.31	86.00	11.80	0.00	0.14	59.00	58.11	59.00	10.20	0.01	0.18	91.00	70.00	0.00	27.00	26.31	81300.00	2.67	70.87	70.00
1	2	7	5226.00	4643.00	147.00	-50	Spot (Block1, Row7, Column2)	50.79	50.00	8.43	0.01	0.17	56.00	55.31	56.00	9.40	0.01	0.17	2.00	0.00	0.00	-6.00	-5.21	29867.00	-0.48	54.69	55.00
1	3	7	5526.00	4645.00	147.00	-50	Spot (Block1, Row7, Column3)	53.75	54.00	10.24	0.00	0.19	53.00	53.47	53.00	9.28	0.00	0.17	21.00	2.00	0.00	1.00	0.75	31713.00	0.03	50.52	51.00
1	4	7	5826.00	4647.00	147.00	-50	Spot (Block1, Row7, Column4)	47.36	46.00	7.97	0.01	0.17	52.00	51.86	52.00	9.61	0.00	0.19	4.00	0.00	0.00	-6.00	-4.64	28084.00	-0.47	49.76	49.00
1	5	7	6126.00	4649.00	147.00	-50	Spot (Block1, Row7, Column5)	53.84	56.00	13.24	0.02	0.25	52.00	52.06	52.00	10.29	0.00	0.20	32.00	5.00	0.00	4.00	1.84	31821.00	0.17	56.75	57.00
1	6	7	6426.00	4651.00	147.00	-50	Spot (Block1, Row7, Column6)	53.94	53.00	10.11	0.01	0.19	51.00	51.58	51.00	10.46	0.00	0.20	22.00	5.00	0.00	2.00	2.94	31606.00	0.23	54.71	52.00
1	7	7	6708.00	4649.00	187.20	0	Spot (Block1, Row7, Column7)	72.94	73.00	10.24	0.00	0.14	50.00	50.40	50.00	9.80	0.00	0.19	89.00	63.00	0.00	23.00	22.94	71991.00	2.30	59.57	60.00
1	8	7	7043.00	4646.00	213.95	0	Spot (Block1, Row7, Column8)	75.65	76.00	9.66	0.00	0.13	54.00	55.86	54.00	16.52	0.01	0.30	71.00	11.00	0.00	22.00	21.65	99021.00	1.20	62.62	64.50
1	1	8	4925.00	4941.00	147.00	-50	Spot (Block1, Row8, Column1)	59.23	57.00	10.83	0.02	0.18	58.00	57.09	58.00	9.45	0.01	0.17	22.00	8.00	0.00	-1.00	1.23	34768.00	0.23	60.91	60.00
1	2	8	5224.00	4943.00	147.00	-50	Spot (Block1, Row8, Column2)	63.62	62.00	12.21	0.01	0.19	55.00	54.86	55.00	9.14	0.00	0.17	42.00	25.00	0.00	7.00	8.62	37534.00	0.96	60.34	60.00
1	3	8	5525.00	4961.00	139.80	0	Spot (Block1, Row8, Column3)	70.58	71.00	10.52	0.00	0.15	54.00	53.75	54.00	9.26	0.00	0.17	76.00	45.00	0.00	17.00	16.58	37408.00	1.82	61.49	62.00
1	4	8	5828.00	4971.00	173.90	0	Spot (Block1, Row8, Column4)	85.24	86.00	20.38	0.00	0.24	52.00	52.15	52.00	9.49	0.00	0.18	83.00	67.00	0.00	34.00	33.24	72031.00	3.49	65.02	61.00
1	5	8	6122.00	4892.00	213.35	0	Spot (Block1, Row8, Column5)	58.52	58.00	9.62	0.00	0.16	51.00	51.12	51.00	9.76	0.00	0.19	40.00	12.00	0.00	7.00	7.52	75606.00	0.76	52.64	53.00
1	6	8	6439.00	4951.00	204.70	0	Spot (Block1, Row8, Column6)	93.79	92.00	18.18	0.01	0.19	52.00	51.80	52.00	9.95	0.00	0.19	97.00	90.00	0.00	40.00	41.79	111803.00	4.22	63.59	64.00
1	7	8	6728.00	4983.00	211.50	0	Spot (Block1, Row8, Column7)	65.75	67.00	11.15	0.01	0.17	56.00	57.01	56.00	14.40	0.01	0.25	35.00	4.00	0.00	11.00	9.75	83894.00	0.61	54.75	55.00
1	8	8	7022.00	4942.00	145.65	0	Spot (Block1, Row8, Column8)	3351.59	2993.50	1917.15	0.05	0.57	59.00	61.43	59.00	19.64	0.02	0.32	100.00	100.00	0.00	2934.50	3292.59	1943923.00	167.55	743.76	462.00
2	1	1	9452.00	2862.00	153.75	0	Spot (Block2, Row1, Column1)	1297.29	1236.00	612.82	0.02	0.47	81.00	82.25	81.00	15.99	0.01	0.19	100.00	100.00	0.00	1155.00	1216.29	838051.00	75.98	361.96	316.00
2	2	1	9752.00	2863.00	147.00	-50	Spot (Block2, Row1, Column2)	79.00	80.00	8.26	0.01	0.10	80.00	80.85	80.00	14.02	0.00	0.17	3.00	0.00	0.00	0.00	-1.00	46691.00	-0.13	79.95	80.00
2	3	1	10063.00	2861.00	157.30	0	Spot (Block2, Row1, Column3)	175.76	177.00	49.74	0.00	0.28	79.00	79.77	79.00	11.00	0.00	0.14	100.00	97.00	0.00	98.00	96.76	119694.00	8.73	109.13	104.00
2	4	1	10352.00	2867.00	147.00	-50	Spot (Block2, Row1, Column4)	82.86	85.00	12.91	0.01	0.16	78.00	78.69	78.00	11.68	0.00	0.15	35.00	6.00	0.00	7.00	4.86	49302.00	0.36	79.76	82.00
2	5	1	10647.00	2875.00	157.55	0	Spot (Block2, Row1, Column5)	287.24	260.50	142.71	0.04	0.50	76.00	77.12	76.00	12.06	0.01	0.16	100.00	100.00	0.00	184.50	211.24	196473.00	17.42	120.68	115.00
2	6	1	10940.00	2874.00	166.80	0	Spot (Block2, Row1, Column6)	155.87	161.00	43.74	0.01	0.28	78.00	78.76	78.00	11.89	0.00	0.15	99.00	96.00	0.00	83.00	77.87	120332.00	6.48	102.29	99.00
2	7	1	11243.00	2875.00	150.30	0	Spot (Block2, Row1, Column7)	378.83	369.00	144.27	0.01	0.38	81.00	80.98	81.00	11.28	0.00	0.14	100.00	100.00	0.00	288.00	297.83	234493.00	26.41	164.53	164.50
2	8	1	11552.00	2875.00	147.00	-50	Spot (Block2, Row1, Column8)	88.24	88.00	13.00	0.00	0.15	79.00	79.39	79.00	11.87	0.00	0.15	43.00	13.00	0.00	9.00	9.24	51798.00	0.75	93.50	92.00
2	1	2	9488.00	3183.00	282.80	0	Spot (Block2, Row2, Column1)	77.45	77.00	9.67	0.00	0.12	80.00	81.99	80.00	36.91	0.01	0.45	0.00	0.00	0.00	-3.00	-2.55	180534.00	-0.12	69.02	68.00
2	2	2	9744.00	3165.00	143.95	0	Spot (Block2, Row2, Column2)	195.33	201.00	38.85	0.01	0.20	79.00	79.04	79.00	12.89	0.00	0.16	100.00	99.00	0.00	122.00	116.33	109972.00	9.02	112.62	112.50
2	3	2	10050.00	3165.00	147.00	-50	Spot (Block2, Row2, Column3)	76.21	76.00	10.55	0.00	0.14	79.00	79.59	79.00	15.10	0.00	0.19	4.00	0.00	0.00	-3.00	-2.79	44809.00	-0.22	75.28	77.00
2	4	2	10349.00	3169.00	156.90	0	Spot (Block2, Row2, Column4)	151.21	159.00	26.17	0.02	0.17	78.00	80.72	78.00	16.85	0.01	0.21	97.00	88.00	0.00	81.00	73.21	102070.00	4.18	102.43	102.00
2	5	2	10650.00	3166.00	178.45	0	Spot (Block2, Row2, Column5)	480.89	485.00	151.77	0.00	0.32	81.00	83.89	81.00	29.50	0.02	0.35	100.00	100.00	0.00	404.00	399.89	429917.00	13.46	186.28	168.00
2	6	2	10932.00	3128.00	206.75	0	Spot (Block2, Row2, Column6)	94.59	95.00	10.95	0.00	0.12	81.00	84.43	81.00	23.93	0.02	0.28	19.00	0.00	0.00	14.00	13.59	114923.00	0.42	82.69	82.00
2	7	2	11241.00	3153.00	107.70	0	Spot (Block2, Row2, Column7)	102.96	103.00	10.11	0.00	0.10	82.00	82.14	82.00	13.27	0.00	0.16	82.00	20.00	0.00	21.00	20.96	30888.00	1.57	92.23	91.00
2	8	2	11550.00	3175.00	147.00	-50	Spot (Block2, Row2, Column8)	84.12	83.00	10.80	0.01	0.13	80.00	80.58	80.00	14.15	0.00	0.18	20.00	0.00	0.00	3.00	4.12	49712.00	0.25	80.90	79.00
2	1	3	9446.00	3462.00	164.55	0	Spot (Block2, Row3, Column1)	207.61	193.00	74.06	0.03	0.36	75.00	75.71	75.00	12.59	0.00	0.17	100.00	99.00	0.00	118.00	132.61	155085.00	10.47	105.02	103.00
2	2	3	9748.00	3464.00	147.00	-50	Spot (Block2, Row3, Column2)	77.12	75.00	10.87	0.01	0.14	77.00	78.78	77.00	16.87	0.01	0.21	10.00	0.00	0.00	-2.00	0.12	45348.00	-0.10	76.36	75.00
2	3	3	10033.00	3468.00	166.30	0	Spot (Block2, Row3, Column3)	194.20	191.00	62.15	0.01	0.32	81.00	82.38	81.00	18.66	0.01	0.23	99.00	90.00	0.00	110.00	113.20	148372.00	5.99	110.91	106.00
2	4	3	10409.00	3417.00	131.75	0	Spot (Block2, Row3, Column4)	166.30	110.00	281.79	0.18	1.69	89.00	91.34	89.00	30.67	0.01	0.34	35.00	27.00	0.00	21.00	77.30	77497.00	2.44	110.14	109.00
2	5	3	10622.00	3437.00	102.35	0	Spot (Block2, Row3, Column5)	162.46	170.50	43.05	0.02	0.27	89.00	93.35	89.00	37.71	0.02	0.40	71.00	56.00	0.00	81.50	73.46	43214.00	1.83	120.06	117.00
2	6	3	10948.00	3475.00	203.70	0	Spot (Block2, Row3, Column6)	2315.24	2036.00	1279.88	0.06	0.55	90.00	98.75	90.00	43.20	0.04	0.44	100.00	100.00	0.00	1946.00	2225.24	2729668.00	51.30	584.74	579.00
2	7	3	11270.00	3482.00	196.35	0	Spot (Block2, Row3, Column7)	229.99	194.00	252.65	0.07	1.10	87.00	95.11	87.00	38.74	0.04	0.41	73.00	62.00	0.00	107.00	142.99	250461.00	3.48	124.37	110.00
2	8	3	11545.00	3482.00	157.85	0	Spot (Block2, Row3, Column8)	523.43	493.00	212.26	0.03	0.41	80.00	84.76	80.00	24.84	0.03	0.29	100.00	99.00	0.00	413.00	443.43	360646.00	17.66	203.74	183.00
2	1	4	9420.00	3828.00	202.95	0	Spot (Block2, Row4, Column1)	87.46	86.00	10.05	0.01	0.11	75.00	76.18	75.00	15.07	0.01	0.20	34.00	5.00	0.00	11.00	12.46	102326.00	0.75	82.27	80.50
2	2	4	9751.00	3768.00	160.60	0	Spot (Block2, Row4, Column2)	619.73	616.00	205.70	0.00	0.33	79.00	82.08	79.00	19.19	0.02	0.23	100.00	100.00	0.00	537.00	540.73	441864.00	28.02	198.96	195.00
2	3	4	10050.00	3766.00	182.35	0	Spot (Block2, Row4, Column3)	168.38	183.00	40.81	0.04	0.24	80.00	83.03	80.00	20.21	0.02	0.24	94.00	80.00	0.00	103.00	88.38	156927.00	4.22	107.56	99.00
2	4	4	10346.00	3768.00	147.00	-50	Spot (Block2, Row4, Column4)	81.95	81.00	8.66	0.01	0.11	83.00	84.19	83.00	16.18	0.01	0.19	2.00	0.00	0.00	-2.00	-1.05	48349.00	-0.14	82.75	80.00
2	5	4	10638.00	3779.00	182.00	0	Spot (Block2, Row4, Column5)	96.77	97.00	12.78	0.00	0.13	84.00	85.34	84.00	15.49	0.01	0.18	42.00	7.00	0.00	13.00	12.77	89806.00	0.74	87.54	88.00
2	6	4	10942.00	3773.00	195.25	0	Spot (Block2, Row4, Column6)	463.47	454.00	130.59	0.01	0.28	85.00	91.51	85.00	30.81	0.03	0.34	100.00	99.00	0.00	369.00	378.47	498227.00	12.07	188.58	179.00
2	7	4	11243.00	3780.00	172.05	0	Spot (Block2, Row4, Column7)	204.42	186.00	77.47	0.04	0.38	89.00	99.57	89.00	49.58	0.05	0.50	80.00	47.00	0.00	97.00	115.42	168235.00	2.11	123.53	117.00
2	8	4	11546.00	3775.00	147.00	-50	Spot (Block2, Row4, Column8)	93.38	94.00	12.43	0.00	0.13	80.00	85.44	80.00	41.39	0.03	0.48	0.00	0.00	0.00	14.00	13.38	54909.00	0.19	91.67	91.00
2	1	5	9457.00	4070.00	189.30	0	Spot (Block2, Row5, Column1)	98.28	99.00	11.77	0.00	0.12	79.00	85.58	79.00	32.49	0.03	0.38	12.00	0.00	0.00	20.00	19.28	98673.00	0.39	85.10	84.00
2	2	5	9745.00	4069.00	155.40	0	Spot (Block2, Row5, Column2)	552.33	514.00	187.37	0.03	0.34	84.00	90.04	84.00	30.75	0.03	0.34	100.00	100.00	0.00	430.00	468.33	368957.00	15.03	181.32	173.50
2	3	5	10044.00	4070.00	156.15	0	Spot (Block2, Row5, Column3)	1867.72	1696.00	964.49	0.04	0.52	80.00	84.53	80.00	23.78	0.02	0.28	100.00	100.00	0.00	1616.00	1787.72	1253240.00	74.99	350.58	310.00
2	4	5	10344.00	4068.00	147.00	-50	Spot (Block2, Row5, Column4)	82.14	82.00	11.63	0.00	0.14	79.00	81.72	79.00	32.37	0.01	0.40	0.00	0.00	0.00	3.00	3.14	48381.00	0.01	84.58	85.00
2	5	5	10651.00	4068.00	143.60	0	Spot (Block2, Row5, Column5)	600.56	578.00	241.88	0.02	0.40	78.00	79.25	78.00	12.50	0.01	0.16	100.00	100.00	0.00	500.00	522.56	336912.00	41.71	214.55	170.00
2	6	5	10944.00	4072.00	147.00	-50	Spot (Block2, Row5, Column6)	78.29	77.00	8.15	0.01	0.10	80.00	84.39	80.00	25.07	0.02	0.30	0.00	0.00	0.00	-3.00	-1.71	45878.00	-0.24	79.11	79.00
2	7	5	11246.00	4074.00	191.45	0	Spot (Block2, Row5, Column7)	1904.50	1757.50	989.96	0.03	0.52	83.00	91.82	83.00	36.56	0.04	0.40	100.00	100.00	0.00	1674.50	1821.50	1969256.00	49.58	461.09	481.00
2	8	5	11545.00	4078.00	156.55	0	Spot (Block2, Row5, Column8)	285.93	273.00	134.13	0.02	0.47	78.00	82.05	78.00	26.68	0.02	0.33	100.00	88.00	0.00	195.00	207.93	193575.00	7.64	121.50	112.00
2	1	6	9443.00	4364.00	196.30	0	Spot (Block2, Row6, Column1)	1904.07	1626.00	1087.21	0.07	0.57	85.00	97.16	85.00	46.12	0.06	0.47	100.00	100.00	0.00	1541.00	1819.07	2073529.00	39.18	487.61	487.50
2	2	6	9742.00	4365.00	192.85	0	Spot (Block2, Row6, Column2)	1258.98	1260.00	537.42	0.00	0.43	84.00	93.94	84.00	41.35	0.05	0.44	100.00	100.00	0.00	1176.00	1174.98	1328224.00	28.17	352.50	317.00
2	3	6	10035.00	4367.00	158.00	0	Spot (Block2, Row6, Column3)	239.84	241.50	69.51	0.00	0.29	77.00	82.10	77.00	29.58	0.03	0.36	100.00	96.00	0.00	164.50	162.84	165013.00	5.33	116.45	111.00
2	4	6	10345.00	4371.00	202.30	0	Spot (Block2, Row6, Column4)	98.73	99.00	14.21	0.00	0.14	75.00	75.95	75.00	30.31	0.01	0.40	32.00	0.00	0.00	24.00	23.73	114825.00	0.75	81.47	81.00
2	5	6	10640.00	4365.00	146.15	0	Spot (Block2, Row6, Column5)	570.31	536.00	225.60	0.03	0.40	78.00	79.28	78.00	16.55	0.01	0.21	100.00	100.00	0.00	458.00	492.31	333633.00	29.67	205.51	172.00
2	6	6	10995.00	4349.00	107.50	0	Spot (Block2, Row6, Column6)	103.48	99.00	16.04	0.02	0.16	79.00	84.62	79.00	26.18	0.03	0.31	34.00	7.00	0.00	20.00	24.48	30733.00	0.72	89.03	89.00
2	7	6	11248.00	4369.00	156.25	0	Spot (Block2, Row6, Column7)	227.22	200.00	93.25	0.06	0.41	78.00	81.54	78.00	24.41	0.02	0.30	97.00	83.00	0.00	122.00	149.22	152463.00	5.97	113.50	99.00
2	8	6	11543.00	4380.00	152.15	0	Spot (Block2, Row6, Column8)	291.58	287.50	110.96	0.01	0.38	76.00	77.09	76.00	13.08	0.01	0.17	100.00	100.00	0.00	211.50	215.58	185443.00	16.39	133.05	114.00
2	1	7	9440.00	4663.00	169.60	0	Spot (Block2, Row7, Column1)	683.41	669.00	329.17	0.01	0.48	75.00	82.13	75.00	29.40	0.04	0.36	100.00	100.00	0.00	594.00	608.41	546043.00	20.45	194.01	187.00
2	2	7	9741.00	4664.00	147.00	-50	Spot (Block2, Row7, Column2)	77.79	79.00	12.43	0.01	0.16	75.00	79.76	75.00	24.85	0.03	0.31	2.00	0.00	0.00	4.00	2.79	45743.00	-0.08	75.01	76.00
2	3	7	10041.00	4666.00	147.00	-50	Spot (Block2, Row7, Column3)	64.87	65.00	10.43	0.00	0.16	72.00	72.75	72.00	12.54	0.00	0.17	2.00	0.00	0.00	-7.00	-7.13	38143.00	-0.63	66.31	67.00
2	4	7	10341.00	4668.00	147.00	-50	Spot (Block2, Row7, Column4)	74.26	75.00	10.15	0.00	0.14	72.00	73.47	72.00	13.57	0.01	0.18	15.00	0.00	0.00	3.00	2.26	43516.00	0.06	74.92	76.00
2	5	7	10641.00	4662.00	205.20	0	Spot (Block2, Row7, Column5)	109.88	109.00	17.60	0.00	0.16	77.00	81.74	77.00	28.09	0.03	0.34	60.00	9.00	0.00	32.00	32.88	131417.00	1.00	86.08	86.00
2	6	7	10940.00	4672.00	176.40	0	Spot (Block2, Row7, Column6)	1579.53	1589.00	657.25	0.00	0.42	85.00	98.36	85.00	47.01	0.06	0.48	100.00	100.00	0.00	1504.00	1494.53	1371031.00	31.51	379.59	371.50
2	7	7	11236.00	4683.00	156.30	0	Spot (Block2, Row7, Column7)	248.11	229.00	80.00	0.03	0.32	83.00	88.33	83.00	28.06	0.03	0.32	97.00	93.00	0.00	146.00	165.11	166233.00	5.69	124.11	111.00
2	8	7	11541.00	4675.00	185.55	0	Spot (Block2, Row7, Column8)	646.18	620.00	168.16	0.02	0.26	79.00	80.51	79.00	16.81	0.01	0.21	100.00	100.00	0.00	541.00	567.18	627437.00	33.66	218.09	189.50
2	1	8	9439.00	4963.00	147.00	-50	Spot (Block2, Row8, Column1)	74.86	74.00	9.40	0.01	0.13	72.00	72.78	72.00	14.72	0.00	0.20	12.00	0.00	0.00	2.00	2.86	44016.00	0.14	78.09	79.00
2	2	8	9712.00	4969.00	141.70	0	Spot (Block2, Row8, Column2)	88.12	87.00	8.78	0.01	0.10	72.00	72.46	72.00	10.97	0.00	0.15	71.00	26.00	0.00	15.00	16.12	48115.00	1.43	83.99	84.00
2	3	8	10028.00	4970.00	173.15	0	Spot (Block2, Row8, Column3)	136.99	127.50	38.34	0.03	0.28	73.00	74.06	73.00	13.86	0.01	0.19	91.00	79.00	0.00	54.50	63.99	114799.00	4.54	91.16	90.00
2	4	8	10340.00	4973.00	153.65	0	Spot (Block2, Row8, Column4)	1157.61	1104.50	543.90	0.02	0.47	71.00	72.24	71.00	14.32	0.01	0.20	100.00	100.00	0.00	1033.50	1086.61	754763.00	75.82	288.43	234.00
2	5	8	10639.00	4970.00	147.00	-50	Spot (Block2, Row8, Column5)	73.61	72.00	10.91	0.01	0.15	75.00	81.61	75.00	37.25	0.04	0.46	0.00	0.00	0.00	-3.00	-1.39	43428.00	-0.21	74.24	72.50
2	6	8	10944.00	4975.00	197.55	0	Spot (Block2, Row8, Column6)	2886.37	2290.00	1880.14	0.10	0.65	82.00	97.91	82.00	53.81	0.08	0.55	100.00	100.00	0.00	2208.00	2804.37	3183665.00	51.82	638.16	644.00
2	7	8	11246.00	4970.00	173.35	0	Spot (Block2, Row8, Column7)	115.42	116.00	14.65	0.00	0.13	80.00	86.07	80.00	35.60	0.03	0.41	52.00	0.00	0.00	36.00	35.42	97066.00	0.82	87.93	87.00
2	8	8	11524.00	4976.00	150.45	0	Spot (Block2, Row8, Column8)	3073.84	2628.00	1758.02	0.07	0.57	80.00	81.79	80.00	21.85	0.01	0.27	100.00	100.00	0.00	2548.00	2993.84	1896560.00	136.93	710.84	464.00
3	1	1	13954.00	2888.00	155.05	0	Spot (Block3, Row1, Column1)	1103.61	953.00	555.81	0.06	0.50	79.00	80.27	79.00	14.35	0.01	0.18	100.00	100.00	0.00	874.00	1024.61	730589.00	71.34	279.37	246.50
3	2	1	14249.00	2895.00	160.75	0	Spot (Block3, Row1, Column2)	238.37	219.50	69.39	0.04	0.29	74.00	75.27	74.00	12.22	0.01	0.16	100.00	99.00	0.00	145.50	164.37	170193.00	13.35	114.02	104.50
3	3	1	14567.00	2901.00	183.35	0	Spot (Block3, Row1, Column3)	100.48	96.00	21.91	0.02	0.22	73.00	73.77	73.00	11.46	0.00	0.16	87.00	52.00	0.00	23.00	27.48	94555.00	2.33	82.96	83.00
3	4	1	14845.00	2892.00	167.70	0	Spot (Block3, Row1, Column4)	182.12	189.00	52.32	0.02	0.29	76.00	76.23	76.00	12.13	0.00	0.16	99.00	97.00	0.00	113.00	106.12	142053.00	8.73	101.21	98.00
3	5	1	15142.00	2895.00	175.20	0	Spot (Block3, Row1, Column5)	135.35	123.00	35.18	0.04	0.26	76.00	76.36	76.00	12.50	0.00	0.16	98.00	85.00	0.00	47.00	59.35	115725.00	4.72	93.60	93.00
3	6	1	15445.00	2903.00	152.70	0	Spot (Block3, Row1, Column6)	276.59	256.00	103.70	0.03	0.37	75.00	75.15	75.00	12.11	0.00	0.16	100.00	99.00	0.00	181.00	201.59	177015.00	16.63	124.65	114.00
3	7	1	15743.00	2903.00	153.90	0	Spot (Block3, Row1, Column7)	371.83	349.00	146.54	0.03	0.39	74.00	74.76	74.00	11.35	0.00	0.15	100.00	100.00	0.00	275.00	297.83	243178.00	26.16	146.89	129.00
3	8	1	16050.00	2884.00	208.05	0	Spot (Block3, Row1, Column8)	83.27	84.00	9.75	0.00	0.12	71.00	70.96	71.00	10.37	0.00	0.15	58.00	21.00	0.00	13.00	12.27	102091.00	1.19	75.31	77.00
3	1	2	13951.00	3190.00	147.00	-50	Spot (Block3, Row2, Column1)	77.87	77.00	8.16	0.00	0.10	75.00	75.49	75.00	13.33	0.00	0.18	10.00	0.00	0.00	2.00	2.87	45790.00	0.18	74.72	76.00
3	2	2	14270.00	3193.00	203.00	0	Spot (Block3, Row2, Column2)	99.97	99.00	15.15	0.00	0.15	73.00	73.15	73.00	11.19	0.00	0.15	86.00	59.00	0.00	26.00	26.97	117268.00	2.40	82.87	82.00
3	3	2	14551.00	3194.00	147.00	-50	Spot (Block3, Row2, Column3)	76.36	76.00	10.38	0.00	0.14	75.00	75.47	75.00	11.35	0.00	0.15	18.00	1.00	0.00	1.00	1.36	44974.00	0.08	80.71	79.00
3	4	2	14845.00	3194.00	159.00	0	Spot (Block3, Row2, Column4)	100.89	101.00	11.18	0.00	0.11	76.00	75.85	76.00	12.00	0.00	0.16	90.00	54.00	0.00	25.00	24.89	69718.00	2.09	87.07	88.00
3	5	2	15152.00	3201.00	190.40	0	Spot (Block3, Row2, Column5)	321.59	310.00	96.45	0.02	0.30	77.00	77.49	77.00	14.36	0.00	0.19	100.00	99.00	0.00	233.00	244.59	329955.00	17.00	135.52	117.00
3	6	2	15451.00	3199.00	147.00	-50	Spot (Block3, Row2, Column6)	89.54	91.00	13.53	0.01	0.15	77.00	83.17	77.00	30.16	0.03	0.36	10.00	0.00	0.00	14.00	12.54	52649.00	0.21	84.93	85.00
3	7	2	15750.00	3201.00	147.00	-50	Spot (Block3, Row2, Column7)	83.35	83.00	12.62	0.00	0.15	75.00	75.44	75.00	12.37	0.00	0.16	38.00	10.00	0.00	8.00	8.35	49259.00	0.64	81.17	81.00
3	8	2	16024.00	3141.00	204.95	0	Spot (Block3, Row2, Column8)	80.17	81.00	9.82	0.00	0.12	73.00	73.91	73.00	16.28	0.01	0.22	15.00	0.00	0.00	8.00	7.17	96048.00	0.38	74.32	74.00
3	1	3	13948.00	3500.00	202.05	0	Spot (Block3, Row3, Column1)	115.04	109.00	27.84	0.02	0.24	74.00	74.29	74.00	12.40	0.00	0.17	88.00	69.00	0.00	35.00	41.04	133452.00	3.29	79.71	80.00
3	2	3	14249.00	3492.00	147.00	-50	Spot (Block3, Row3, Column2)	79.78	80.00	8.31	0.00	0.10	75.00	75.33	75.00	14.17	0.00	0.19	10.00	0.00	0.00	5.00	4.78	46988.00	0.31	80.59	81.00
3	3	3	14563.00	3507.00	115.85	0	Spot (Block3, Row3, Column3)	215.45	127.00	360.89	0.23	1.68	74.00	75.62	74.00	13.64	0.01	0.18	100.00	95.00	0.00	53.00	141.45	76270.00	10.25	112.02	107.00
3	4	3	14850.00	3500.00	151.70	0	Spot (Block3, Row3, Column4)	441.38	376.50	209.56	0.07	0.47	73.00	73.56	73.00	12.01	0.00	0.16	100.00	100.00	0.00	303.50	368.38	278955.00	30.62	156.61	153.00
3	5	3	15130.00	3511.00	123.95	0	Spot (Block3, Row3, Column5)	210.76	122.00	325.11	0.24	1.54	76.00	81.06	76.00	28.68	0.03	0.35	79.00	34.00	0.00	46.00	134.76	85778.00	4.52	119.47	96.00
3	6	3	15449.00	3499.00	206.75	0	Spot (Block3, Row3, Column6)	2219.99	1811.50	1235.70	0.09	0.56	83.00	93.32	83.00	41.86	0.05	0.45	100.00	100.00	0.00	1728.50	2136.99	2690629.00	50.81	582.13	595.00
3	7	3	15753.00	3500.00	201.30	0	Spot (Block3, Row3, Column7)	124.13	117.00	29.71	0.03	0.24	75.00	81.66	75.00	33.18	0.04	0.41	61.00	26.00	0.00	42.00	49.13	142497.00	1.28	84.96	84.00
3	8	3	16046.00	3511.00	157.70	0	Spot (Block3, Row3, Column8)	1621.03	1498.00	757.53	0.03	0.47	73.00	76.13	73.00	22.67	0.02	0.30	100.00	100.00	0.00	1425.00	1548.03	1108783.00	68.15	429.68	304.00
3	1	4	13949.00	3789.00	153.35	0	Spot (Block3, Row4, Column1)	439.55	378.00	194.78	0.07	0.44	75.00	76.19	75.00	14.65	0.01	0.19	100.00	100.00	0.00	303.00	364.55	284390.00	24.79	150.89	129.00
3	2	4	14241.00	3791.00	176.05	0	Spot (Block3, Row4, Column2)	364.78	380.00	129.88	0.02	0.36	76.00	77.97	76.00	19.10	0.01	0.24	100.00	100.00	0.00	304.00	288.78	316633.00	15.02	148.69	148.50
3	3	4	14549.00	3797.00	151.35	0	Spot (Block3, Row4, Column3)	2526.57	2325.00	1469.45	0.04	0.58	72.00	75.86	72.00	20.31	0.02	0.27	100.00	100.00	0.00	2253.00	2454.57	1596795.00	120.69	524.87	448.50
3	4	4	14847.00	3796.00	147.00	-50	Spot (Block3, Row4, Column4)	67.23	67.00	9.74	0.00	0.14	70.00	70.97	70.00	12.90	0.01	0.18	6.00	0.00	0.00	-3.00	-2.77	39666.00	-0.29	70.42	72.50
3	5	4	15147.00	3798.00	147.00	-50	Spot (Block3, Row4, Column5)	80.60	73.00	75.33	0.04	0.93	72.00	73.39	72.00	14.12	0.01	0.19	6.00	1.00	0.00	1.00	8.60	47875.00	0.51	79.82	75.00
3	6	4	15452.00	3805.00	195.20	0	Spot (Block3, Row4, Column6)	343.47	347.00	92.95	0.00	0.27	77.00	80.96	77.00	28.16	0.02	0.35	100.00	99.00	0.00	270.00	266.47	370257.00	9.32	136.98	121.00
3	7	4	15733.00	3786.00	162.55	0	Spot (Block3, Row4, Column7)	104.42	102.00	19.29	0.01	0.18	76.00	81.94	76.00	33.86	0.03	0.41	26.00	7.00	0.00	26.00	28.42	76018.00	0.66	85.17	86.00
3	8	4	16032.00	3803.00	138.60	0	Spot (Block3, Row4, Column8)	89.24	89.00	9.97	0.00	0.11	74.00	75.32	74.00	15.94	0.01	0.21	49.00	4.00	0.00	15.00	15.24	46764.00	0.87	79.67	81.00
3	1	5	13948.00	4095.00	151.20	0	Spot (Block3, Row5, Column1)	506.78	431.50	294.72	0.07	0.58	78.00	83.90	78.00	29.70	0.03	0.35	100.00	99.00	0.00	353.50	428.78	317247.00	14.24	169.25	163.00
3	2	5	14244.00	4093.00	156.75	0	Spot (Block3, Row5, Column2)	1795.86	1753.00	708.26	0.01	0.39	79.00	85.95	79.00	32.16	0.04	0.37	100.00	100.00	0.00	1674.00	1716.86	1214002.00	53.17	437.92	378.00
3	3	5	14545.00	4095.00	155.90	0	Spot (Block3, Row5, Column3)	1142.36	1019.00	585.42	0.05	0.51	75.00	79.49	75.00	23.15	0.03	0.29	100.00	100.00	0.00	944.00	1067.36	764236.00	45.92	249.45	213.00
3	4	5	14847.00	4095.00	173.60	0	Spot (Block3, Row5, Column4)	161.61	169.00	42.44	0.02	0.26	72.00	74.63	72.00	18.18	0.02	0.24	99.00	88.00	0.00	97.00	89.61	135915.00	4.78	97.64	98.00
3	5	5	15151.00	4094.00	147.65	0	Spot (Block3, Row5, Column5)	1983.45	1747.50	1157.52	0.06	0.58	73.00	75.17	73.00	15.46	0.01	0.21	100.00	100.00	0.00	1674.50	1910.45	1178170.00	123.42	427.98	342.50
3	6	5	15445.00	4100.00	147.00	-50	Spot (Block3, Row5, Column6)	78.87	78.00	8.76	0.00	0.11	76.00	81.01	76.00	27.86	0.03	0.34	1.00	0.00	0.00	2.00	2.87	46535.00	-0.08	82.10	79.00
3	7	5	15748.00	4103.00	191.35	0	Spot (Block3, Row5, Column7)	2207.61	2025.00	1166.76	0.04	0.53	80.00	88.44	80.00	39.26	0.04	0.44	100.00	100.00	0.00	1945.00	2127.61	2278252.00	53.97	514.25	506.00
3	8	5	16041.00	4098.00	169.55	0	Spot (Block3, Row5, Column8)	190.24	185.00	75.22	0.01	0.40	73.00	78.31	73.00	28.40	0.03	0.36	91.00	67.00	0.00	112.00	117.24	152379.00	3.94	97.81	97.00
3	1	6	13944.00	4392.00	207.10	0	Spot (Block3, Row6, Column1)	1893.61	1590.00	1052.59	0.08	0.56	85.00	97.28	85.00	45.72	0.06	0.47	100.00	100.00	0.00	1505.00	1808.61	2321568.00	39.29	490.01	476.00
3	2	6	14244.00	4391.00	192.10	0	Spot (Block3, Row6, Column2)	1514.83	1488.00	639.26	0.01	0.42	84.00	96.27	84.00	44.92	0.06	0.47	100.00	100.00	0.00	1404.00	1430.83	1583000.00	31.58	416.38	397.00
3	3	6	14537.00	4395.00	148.15	0	Spot (Block3, Row6, Column3)	542.80	462.00	267.92	0.07	0.49	75.00	80.94	75.00	30.42	0.03	0.38	100.00	100.00	0.00	387.00	467.80	325682.00	15.18	173.26	167.50
3	4	6	14854.00	4394.00	226.30	0	Spot (Block3, Row6, Column4)	82.19	82.00	10.60	0.00	0.13	71.00	72.12	71.00	13.15	0.01	0.18	42.00	7.00	0.00	11.00	11.19	120824.00	0.77	76.53	77.00
3	5	6	15146.00	4399.00	146.45	0	Spot (Block3, Row6, Column5)	789.67	731.00	400.56	0.03	0.51	74.00	76.02	74.00	15.39	0.01	0.20	100.00	100.00	0.00	657.00	715.67	460379.00	46.36	219.70	169.00
3	6	6	15443.00	4400.00	147.00	-50	Spot (Block3, Row6, Column6)	78.86	79.00	9.75	0.00	0.12	75.00	80.10	75.00	29.33	0.03	0.37	0.00	0.00	0.00	4.00	3.86	46448.00	-0.04	85.54	86.00
3	7	6	15746.00	4400.00	179.55	0	Spot (Block3, Row6, Column7)	170.60	178.00	56.32	0.02	0.33	75.00	78.89	75.00	25.17	0.02	0.32	91.00	68.00	0.00	103.00	95.60	154055.00	3.64	95.15	95.00
3	8	6	16046.00	4410.00	161.35	0	Spot (Block3, Row6, Column8)	231.00	214.00	94.26	0.03	0.41	72.00	72.47	72.00	12.55	0.00	0.17	100.00	97.00	0.00	142.00	159.00	165860.00	12.63	104.51	102.00
3	1	7	13944.00	4688.00	180.60	0	Spot (Block3, Row7, Column1)	408.39	370.00	182.18	0.04	0.45	75.00	81.24	75.00	29.85	0.03	0.37	100.00	100.00	0.00	295.00	333.39	373673.00	10.96	154.72	159.00
3	2	7	14259.00	4701.00	111.10	0	Spot (Block3, Row7, Column2)	88.76	89.00	7.75	0.00	0.09	73.00	77.51	73.00	24.66	0.03	0.32	13.00	0.00	0.00	16.00	15.76	28404.00	0.46	81.75	82.00
3	3	7	14541.00	4694.00	147.00	-50	Spot (Block3, Row7, Column3)	77.97	77.00	8.61	0.01	0.11	72.00	72.18	72.00	11.89	0.00	0.16	24.00	3.00	0.00	5.00	5.97	45768.00	0.49	74.63	74.00
3	4	7	14841.00	4696.00	147.00	-50	Spot (Block3, Row7, Column4)	71.29	70.00	9.47	0.01	0.13	73.00	74.61	73.00	16.66	0.01	0.22	3.00	0.00	0.00	-3.00	-1.71	42064.00	-0.20	75.52	75.00
3	5	7	15136.00	4680.00	244.45	0	Spot (Block3, Row7, Column5)	95.35	97.00	14.42	0.01	0.15	77.00	81.34	77.00	26.85	0.02	0.33	29.00	0.00	0.00	20.00	18.35	164863.00	0.52	77.37	78.00
3	6	7	15439.00	4699.00	176.60	0	Spot (Block3, Row7, Column6)	1930.49	1974.00	787.74	0.01	0.41	80.00	96.98	80.00	54.01	0.08	0.56	100.00	100.00	0.00	1894.00	1850.49	1685321.00	33.94	435.74	423.50
3	7	7	15730.00	4711.00	157.30	0	Spot (Block3, Row7, Column7)	257.88	267.00	63.68	0.02	0.25	76.00	83.24	76.00	32.85	0.04	0.39	98.00	95.00	0.00	191.00	181.88	175356.00	5.32	122.84	109.00
3	8	7	16040.00	4706.00	188.50	0	Spot (Block3, Row7, Column8)	544.29	549.00	133.47	0.00	0.25	77.00	79.13	77.00	18.40	0.01	0.23	100.00	100.00	0.00	472.00	467.29	546471.00	25.28	198.52	181.00
3	1	8	13940.00	4991.00	147.00	-50	Spot (Block3, Row8, Column1)	78.88	76.50	15.79	0.01	0.20	73.00	74.23	73.00	11.80	0.01	0.16	40.00	14.00	0.00	3.50	5.88	46540.00	0.39	74.15	74.00
3	2	8	14224.00	4946.00	111.80	0	Spot (Block3, Row8, Column2)	88.76	88.00	9.61	0.00	0.11	72.00	71.64	72.00	11.30	0.00	0.16	70.00	27.00	0.00	16.00	16.76	29114.00	1.51	81.43	81.00
3	3	8	14530.00	4996.00	189.95	0	Spot (Block3, Row8, Column3)	95.52	94.00	15.41	0.01	0.16	73.00	74.71	73.00	16.48	0.01	0.22	62.00	22.00	0.00	21.00	22.52	96763.00	1.26	80.27	82.00
3	4	8	14836.00	4999.00	153.25	0	Spot (Block3, Row8, Column4)	3865.88	3649.00	1852.04	0.03	0.48	75.00	77.16	75.00	20.48	0.01	0.27	100.00	100.00	0.00	3574.00	3790.88	2493494.00	185.03	759.91	636.50
3	5	8	15139.00	4998.00	147.00	-50	Spot (Block3, Row8, Column5)	85.34	86.00	9.44	0.00	0.11	76.00	83.52	76.00	37.34	0.04	0.45	0.00	0.00	0.00	10.00	9.34	50181.00	0.05	83.35	83.00
3	6	8	15442.00	4999.00	201.35	0	Spot (Block3, Row8, Column6)	2929.82	2216.50	2035.12	0.12	0.69	81.00	99.61	81.00	55.10	0.09	0.55	100.00	100.00	0.00	2135.50	2848.82	3375151.00	51.36	645.72	659.00
3	7	8	15739.00	5002.00	167.90	0	Spot (Block3, Row8, Column7)	157.92	164.00	33.67	0.02	0.21	78.00	84.87	78.00	35.81	0.04	0.42	87.00	57.00	0.00	86.00	79.92	123337.00	2.04	100.56	100.00
3	8	8	16026.00	5004.00	151.60	0	Spot (Block3, Row8, Column8)	2846.00	2519.50	1505.08	0.05	0.53	75.00	78.26	75.00	20.25	0.02	0.26	100.00	100.00	0.00	2444.50	2771.00	1792977.00	136.69	611.33	447.00
4	1	1	18456.00	2912.00	157.65	0	Spot (Block4, Row1, Column1)	985.24	877.00	512.15	0.05	0.52	75.00	76.07	75.00	13.66	0.01	0.18	100.00	100.00	0.00	802.00	910.24	675874.00	66.57	270.89	249.00
4	2	1	18763.00	2936.00	205.70	0	Spot (Block4, Row1, Column2)	98.02	98.00	11.72	0.00	0.12	72.00	73.23	72.00	11.98	0.01	0.16	88.00	58.00	0.00	26.00	26.02	117823.00	2.07	81.61	81.00
4	3	1	19083.00	2915.00	207.00	0	Spot (Block4, Row1, Column3)	81.37	81.00	8.22	0.00	0.10	72.00	72.95	72.00	9.89	0.01	0.14	49.00	11.00	0.00	9.00	9.37	99511.00	0.85	75.35	74.00
4	4	1	19320.00	2907.00	159.70	0	Spot (Block4, Row1, Column4)	98.17	96.00	13.00	0.01	0.13	72.00	71.51	72.00	9.36	0.00	0.13	92.00	71.00	0.00	24.00	26.17	68522.00	2.85	82.89	83.00
4	5	1	19649.00	2923.00	147.00	-50	Spot (Block4, Row1, Column5)	83.05	84.00	14.03	0.00	0.17	75.00	74.21	75.00	10.51	0.00	0.14	45.00	17.00	0.00	9.00	8.05	48917.00	0.84	82.37	83.00
4	6	1	19952.00	2930.00	165.35	0	Spot (Block4, Row1, Column6)	180.56	184.00	37.55	0.01	0.21	76.00	75.80	76.00	10.46	0.00	0.14	100.00	100.00	0.00	108.00	104.56	136868.00	10.01	111.65	110.00
4	7	1	20247.00	2928.00	177.00	0	Spot (Block4, Row1, Column7)	100.57	100.00	9.79	0.00	0.10	76.00	75.72	76.00	10.33	0.00	0.14	92.00	64.00	0.00	24.00	24.57	88303.00	2.41	81.47	82.00
4	8	1	20550.00	2924.00	186.75	0	Spot (Block4, Row1, Column8)	100.14	100.00	11.56	0.00	0.12	75.00	75.09	75.00	9.62	0.00	0.13	91.00	68.00	0.00	25.00	25.14	98334.00	2.60	83.54	84.00
4	1	2	18447.00	3216.00	147.00	-50	Spot (Block4, Row2, Column1)	75.23	76.00	9.71	0.00	0.13	73.00	73.06	73.00	12.15	0.00	0.17	13.00	0.00	0.00	3.00	2.23	44536.00	0.18	73.21	74.00
4	2	2	18771.00	3209.00	171.85	0	Spot (Block4, Row2, Column2)	81.26	81.00	9.74	0.00	0.12	71.00	71.51	71.00	9.98	0.00	0.14	51.00	16.00	0.00	10.00	10.26	67042.00	0.98	72.16	72.00
4	3	2	19047.00	3220.00	147.00	-50	Spot (Block4, Row2, Column3)	71.81	71.00	7.34	0.00	0.10	71.00	71.16	71.00	9.11	0.00	0.13	13.00	0.00	0.00	0.00	0.81	42223.00	0.07	72.04	71.00
4	4	2	19346.00	3242.00	151.55	0	Spot (Block4, Row2, Column4)	82.73	82.00	8.70	0.00	0.11	71.00	70.86	71.00	10.25	0.00	0.14	54.00	16.00	0.00	11.00	11.73	52038.00	1.16	75.59	75.00
4	5	2	19651.00	3226.00	210.00	0	Spot (Block4, Row2, Column5)	142.58	140.00	31.39	0.01	0.22	76.00	76.97	76.00	14.71	0.01	0.19	97.00	85.00	0.00	64.00	66.58	179224.00	4.46	93.26	93.00
4	6	2	19947.00	3226.00	147.00	-50	Spot (Block4, Row2, Column6)	78.36	79.00	7.50	0.00	0.10	78.00	84.10	78.00	32.51	0.03	0.39	0.00	0.00	0.00	1.00	0.36	46232.00	-0.18	80.99	80.00
4	7	2	20249.00	3222.00	164.50	0	Spot (Block4, Row2, Column7)	84.10	84.00	8.58	0.00	0.10	74.00	74.94	74.00	10.37	0.01	0.14	48.00	10.00	0.00	10.00	10.10	62989.00	0.88	73.65	74.00
4	8	2	20547.00	3229.00	147.00	-50	Spot (Block4, Row2, Column8)	71.61	72.00	8.18	0.00	0.11	75.00	77.00	75.00	16.23	0.01	0.21	0.00	0.00	0.00	-3.00	-3.39	41892.00	-0.33	74.61	74.00
4	1	3	18463.00	3528.00	155.90	0	Spot (Block4, Row3, Column1)	84.56	84.00	7.79	0.00	0.09	73.00	72.41	73.00	10.25	0.00	0.14	54.00	13.00	0.00	11.00	11.56	56572.00	1.19	76.43	76.00
4	2	3	18745.00	3518.00	147.00	-50	Spot (Block4, Row3, Column2)	78.88	78.00	10.90	0.00	0.14	73.00	73.71	73.00	12.63	0.00	0.17	31.00	2.00	0.00	5.00	5.88	46537.00	0.41	76.66	76.00
4	3	3	19045.00	3520.00	147.00	-50	Spot (Block4, Row3, Column3)	83.35	84.00	9.44	0.00	0.11	74.00	74.42	74.00	10.75	0.00	0.14	46.00	10.00	0.00	10.00	9.35	49094.00	0.83	78.22	78.00
4	4	3	19348.00	3521.00	172.35	0	Spot (Block4, Row3, Column4)	139.69	132.00	29.71	0.02	0.21	73.00	73.56	73.00	10.80	0.00	0.15	99.00	97.00	0.00	59.00	66.69	115384.00	6.12	95.22	95.00
4	5	3	19645.00	3524.00	147.00	-50	Spot (Block4, Row3, Column5)	92.88	91.00	13.09	0.01	0.14	80.00	86.73	80.00	34.72	0.04	0.40	6.00	0.00	0.00	11.00	12.88	54615.00	0.18	90.48	92.00
4	6	3	19950.00	3527.00	201.75	0	Spot (Block4, Row3, Column6)	2475.48	2074.00	1430.70	0.08	0.58	87.00	97.55	87.00	42.90	0.05	0.44	100.00	100.00	0.00	1987.00	2388.48	2856708.00	55.43	641.99	666.00
4	7	3	20245.00	3528.00	147.00	-50	Spot (Block4, Row3, Column7)	83.84	84.00	6.94	0.00	0.08	79.00	84.19	79.00	29.57	0.03	0.35	0.00	0.00	0.00	5.00	4.84	49300.00	-0.01	80.64	81.00
4	8	3	20551.00	3539.00	158.15	0	Spot (Block4, Row3, Column8)	1566.29	1502.00	642.70	0.02	0.41	77.00	79.86	77.00	19.26	0.02	0.24	100.00	100.00	0.00	1425.00	1489.29	1079176.00	77.19	417.28	289.50
4	1	4	18450.00	3826.00	193.65	0	Spot (Block4, Row4, Column1)	121.20	118.00	21.16	0.01	0.17	75.00	75.95	75.00	12.85	0.01	0.17	96.00	85.00	0.00	43.00	46.20	128835.00	3.52	87.64	88.00
4	2	4	18747.00	3824.00	168.55	0	Spot (Block4, Row4, Column2)	494.69	509.00	165.51	0.01	0.33	76.00	79.17	76.00	19.50	0.02	0.25	100.00	100.00	0.00	433.00	418.69	389817.00	21.31	180.09	181.00
4	3	4	19048.00	3826.00	154.05	0	Spot (Block4, Row4, Column3)	578.79	495.50	319.85	0.07	0.55	77.00	79.43	77.00	17.89	0.01	0.23	100.00	100.00	0.00	418.50	501.79	377369.00	27.91	175.08	162.00
4	4	4	19298.00	3827.00	199.90	0	Spot (Block4, Row4, Column4)	84.74	85.00	9.14	0.00	0.11	75.00	76.05	75.00	11.52	0.01	0.15	44.00	5.00	0.00	10.00	9.74	96263.00	0.75	77.79	79.00
4	5	4	19628.00	3819.00	171.80	0	Spot (Block4, Row4, Column5)	85.43	86.00	10.42	0.00	0.12	78.00	78.55	78.00	11.45	0.00	0.15	39.00	6.00	0.00	8.00	7.43	70482.00	0.60	80.46	82.00
4	6	4	19962.00	3825.00	204.00	0	Spot (Block4, Row4, Column6)	166.88	174.00	25.80	0.02	0.15	84.00	88.68	84.00	29.42	0.02	0.33	95.00	81.00	0.00	90.00	82.88	196585.00	2.66	106.01	105.00
4	7	4	20243.00	3828.00	147.00	-50	Spot (Block4, Row4, Column7)	81.94	81.00	13.63	0.00	0.17	81.00	86.42	81.00	33.22	0.03	0.38	0.00	0.00	0.00	0.00	0.94	48096.00	-0.14	79.08	78.00
4	8	4	20487.00	3790.00	135.85	0	Spot (Block4, Row4, Column8)	93.29	94.00	8.09	0.00	0.09	78.00	79.52	78.00	14.63	0.01	0.18	55.00	2.00	0.00	16.00	15.29	46831.00	0.94	88.02	88.00
4	1	5	18451.00	4127.00	189.35	0	Spot (Block4, Row5, Column1)	123.07	115.00	32.45	0.03	0.26	79.00	86.41	79.00	32.45	0.04	0.38	56.00	24.00	0.00	36.00	44.07	124542.00	1.13	92.30	93.00
4	2	5	18744.00	4122.00	156.20	0	Spot (Block4, Row5, Column2)	1629.06	1548.50	621.70	0.02	0.38	82.00	89.61	82.00	32.41	0.04	0.36	100.00	100.00	0.00	1466.50	1547.06	1094725.00	47.50	408.44	371.50
4	3	5	19048.00	4121.00	155.05	0	Spot (Block4, Row5, Column3)	1590.44	1382.00	729.93	0.06	0.46	78.00	81.55	78.00	22.08	0.02	0.27	100.00	100.00	0.00	1304.00	1512.44	1051283.00	68.32	376.71	291.50
4	4	5	19322.00	4123.00	160.30	0	Spot (Block4, Row5, Column4)	104.01	105.00	13.68	0.00	0.13	76.00	77.91	76.00	16.09	0.01	0.21	80.00	34.00	0.00	29.00	28.01	73844.00	1.62	89.11	89.00
4	5	5	19648.00	4128.00	150.00	0	Spot (Block4, Row5, Column5)	817.60	834.50	378.21	0.01	0.46	77.00	78.67	77.00	11.65	0.01	0.15	100.00	100.00	0.00	757.50	740.60	505277.00	63.42	252.13	198.00
4	6	5	19919.00	4128.00	139.55	0	Spot (Block4, Row5, Column6)	104.31	103.00	10.88	0.01	0.10	82.00	89.68	82.00	37.73	0.04	0.42	8.00	0.00	0.00	21.00	22.31	54556.00	0.39	92.38	92.00
4	7	5	20247.00	4132.00	189.75	0	Spot (Block4, Row5, Column7)	3229.34	3132.00	1674.14	0.01	0.52	83.00	95.48	83.00	51.46	0.06	0.54	100.00	100.00	0.00	3049.00	3146.34	3293930.00	60.90	709.45	676.50
4	8	5	20541.00	4130.00	147.00	-50	Spot (Block4, Row5, Column8)	89.11	88.00	8.85	0.01	0.10	76.00	81.54	76.00	35.19	0.03	0.43	0.00	0.00	0.00	12.00	13.11	52483.00	0.22	88.52	88.00
4	1	6	18442.00	4423.00	201.20	0	Spot (Block4, Row6, Column1)	1999.61	1693.50	1259.35	0.07	0.63	86.00	100.94	86.00	49.91	0.07	0.49	100.00	100.00	0.00	1607.50	1913.61	2291548.00	38.04	507.93	507.00
4	2	6	18743.00	4419.00	198.65	0	Spot (Block4, Row6, Column2)	1927.50	1863.00	862.86	0.01	0.45	83.00	96.78	83.00	47.07	0.07	0.49	100.00	100.00	0.00	1780.00	1844.50	2153023.00	38.89	492.72	478.50
4	3	6	19039.00	4419.00	150.60	0	Spot (Block4, Row6, Column3)	310.62	284.00	103.45	0.04	0.33	76.00	82.40	76.00	31.05	0.04	0.38	100.00	98.00	0.00	208.00	234.62	192584.00	7.35	137.49	116.00
4	4	6	19316.00	4451.00	210.55	0	Spot (Block4, Row6, Column4)	86.44	86.00	7.66	0.00	0.09	75.00	75.49	75.00	10.43	0.00	0.14	54.00	12.00	0.00	11.00	11.44	109089.00	1.05	78.82	78.00
4	5	6	19645.00	4424.00	173.95	0	Spot (Block4, Row6, Column5)	155.59	163.00	31.54	0.02	0.20	78.00	78.98	78.00	10.93	0.01	0.14	100.00	98.00	0.00	85.00	77.59	132250.00	7.01	100.65	100.00
4	6	6	19925.00	4367.00	170.55	0	Spot (Block4, Row6, Column6)	93.91	94.00	9.86	0.00	0.11	80.00	86.75	80.00	36.94	0.04	0.43	0.00	0.00	0.00	14.00	13.91	76257.00	0.19	87.81	88.00
4	7	6	20248.00	4439.00	169.05	0	Spot (Block4, Row6, Column7)	98.42	99.00	8.82	0.00	0.09	76.00	81.65	76.00	37.77	0.03	0.46	3.00	0.00	0.00	23.00	22.42	78050.00	0.44	85.31	84.00
4	8	6	20531.00	4429.00	177.45	0	Spot (Block4, Row6, Column8)	91.58	92.00	8.70	0.00	0.10	74.00	73.98	74.00	11.71	0.00	0.16	74.00	22.00	0.00	18.00	17.58	80499.00	1.50	80.15	80.00
4	1	7	18444.00	4718.00	163.35	0	Spot (Block4, Row7, Column1)	654.36	607.00	289.42	0.03	0.44	79.00	85.09	79.00	32.44	0.03	0.38	100.00	100.00	0.00	528.00	575.36	483575.00	17.55	192.18	187.00
4	2	7	18738.00	4719.00	147.00	-50	Spot (Block4, Row7, Column2)	75.73	75.00	7.35	0.00	0.10	75.00	81.33	75.00	31.78	0.04	0.39	0.00	0.00	0.00	0.00	0.73	44757.00	-0.18	76.67	75.50
4	3	7	19038.00	4721.00	147.00	-50	Spot (Block4, Row7, Column3)	81.84	82.00	8.00	0.00	0.10	73.00	74.02	73.00	10.74	0.01	0.15	42.00	5.00	0.00	9.00	8.84	48370.00	0.73	77.90	77.00
4	4	7	19338.00	4722.00	147.00	-50	Spot (Block4, Row7, Column4)	75.74	79.00	11.70	0.02	0.15	75.00	76.17	75.00	14.07	0.01	0.18	4.00	0.00	0.00	4.00	0.74	45063.00	-0.03	74.43	77.00
4	5	7	19638.00	4724.00	147.00	-50	Spot (Block4, Row7, Column5)	87.12	87.00	7.49	0.00	0.09	80.00	88.39	80.00	36.80	0.04	0.42	0.00	0.00	0.00	7.00	7.12	51140.00	-0.03	83.49	83.00
4	6	7	19938.00	4727.00	185.30	0	Spot (Block4, Row7, Column6)	2531.43	2638.00	1183.31	0.02	0.47	84.00	106.81	84.00	66.73	0.10	0.62	100.00	100.00	0.00	2554.00	2447.43	2435235.00	36.34	539.19	521.00
4	7	7	20242.00	4745.00	200.50	0	Spot (Block4, Row7, Column7)	84.45	85.00	9.09	0.00	0.11	76.00	83.57	76.00	38.38	0.04	0.46	0.00	0.00	0.00	9.00	8.45	96521.00	0.02	77.39	78.00
4	8	7	20540.00	4727.00	196.05	0	Spot (Block4, Row7, Column8)	216.93	216.00	36.89	0.00	0.17	75.00	75.44	75.00	12.38	0.00	0.16	100.00	100.00	0.00	141.00	141.93	235805.00	11.43	118.74	113.00
4	1	8	18436.00	5017.00	147.00	-50	Spot (Block4, Row8, Column1)	75.17	76.00	8.15	0.00	0.11	71.50	72.85	71.50	13.61	0.01	0.19	9.00	0.00	0.00	4.50	3.67	44353.00	0.17	73.82	74.00
4	2	8	18695.00	4967.00	202.55	0	Spot (Block4, Row8, Column2)	83.38	84.00	10.31	0.00	0.12	72.00	73.36	72.00	12.81	0.01	0.17	49.00	6.00	0.00	12.00	11.38	96974.00	0.78	74.24	76.00
4	3	8	19036.00	5021.00	147.00	-50	Spot (Block4, Row8, Column3)	79.69	80.00	9.99	0.00	0.13	73.00	73.95	73.00	14.59	0.01	0.20	23.00	0.00	0.00	7.00	6.69	46779.00	0.39	78.80	81.00
4	4	8	19337.00	5024.00	154.40	0	Spot (Block4, Row8, Column4)	3311.77	3126.50	1556.92	0.03	0.47	75.00	77.55	75.00	18.11	0.01	0.23	100.00	100.00	0.00	3051.50	3236.77	2152653.00	178.56	758.80	611.00
4	5	8	19636.00	5025.00	147.00	-50	Spot (Block4, Row8, Column5)	79.13	79.00	7.20	0.00	0.09	79.00	88.99	79.00	43.70	0.05	0.49	0.00	0.00	0.00	0.00	0.13	46609.00	-0.23	75.33	76.00
4	6	8	19940.00	5026.00	191.20	0	Spot (Block4, Row8, Column6)	3797.26	2939.00	2722.84	0.11	0.72	84.00	108.46	84.00	70.97	0.11	0.65	100.00	100.00	0.00	2855.00	3713.26	3907384.00	51.97	752.23	797.00
4	7	8	20241.00	5037.00	194.40	0	Spot (Block4, Row8, Column7)	116.62	112.00	22.05	0.02	0.19	78.00	86.26	78.00	42.69	0.04	0.49	35.00	5.00	0.00	34.00	38.62	124080.00	0.71	86.25	88.50
4	8	8	20526.00	5029.00	149.85	0	Spot (Block4, Row8, Column8)	3220.62	2959.00	1680.75	0.04	0.52	78.00	80.43	78.00	17.56	0.01	0.22	100.00	100.00	0.00	2881.00	3142.62	1971018.00	178.84	720.55	513.50
5	1	1	4923.00	7336.00	151.60	0	Spot (Block5, Row1, Column1)	1450.67	1315.00	819.01	0.04	0.56	77.00	79.51	77.00	19.13	0.01	0.24	100.00	100.00	0.00	1238.00	1373.67	912471.00	71.66	409.53	341.00
5	2	1	5222.00	7341.00	149.25	0	Spot (Block5, Row1, Column2)	2324.23	2179.00	1162.76	0.03	0.50	79.00	83.54	79.00	23.01	0.02	0.28	100.00	100.00	0.00	2100.00	2245.23	1420103.00	97.38	484.19	401.00
5	3	1	5522.00	7341.00	146.70	0	Spot (Block5, Row1, Column3)	720.67	649.00	377.28	0.05	0.52	78.00	80.33	78.00	18.02	0.01	0.22	100.00	100.00	0.00	571.00	642.67	423031.00	35.54	216.32	175.00
5	4	1	5812.00	7344.00	146.90	0	Spot (Block5, Row1, Column4)	1674.71	1585.50	772.82	0.02	0.46	78.00	81.25	78.00	20.25	0.02	0.25	100.00	100.00	0.00	1507.50	1596.71	984732.00	78.71	388.98	286.00
5	5	1	6121.00	7342.00	146.20	0	Spot (Block5, Row1, Column5)	1892.66	1695.00	1260.32	0.05	0.67	79.00	81.01	79.00	17.52	0.01	0.22	100.00	100.00	0.00	1616.00	1813.66	1107207.00	103.41	386.68	259.00
5	6	1	6412.00	7347.00	142.60	0	Spot (Block5, Row1, Column6)	1909.02	1721.00	858.10	0.05	0.45	80.00	84.13	80.00	25.05	0.02	0.30	100.00	100.00	0.00	1641.00	1829.02	1049962.00	72.85	513.20	359.00
5	7	1	6715.00	7350.00	146.55	0	Spot (Block5, Row1, Column7)	6166.08	5830.00	3145.83	0.02	0.51	78.00	82.06	78.00	25.68	0.02	0.31	100.00	100.00	0.00	5752.00	6088.08	3619487.00	236.93	1207.19	908.00
5	8	1	7033.00	7352.00	153.70	0	Spot (Block5, Row1, Column8)	93.15	94.00	9.05	0.00	0.10	77.00	77.76	77.00	13.32	0.00	0.17	66.00	11.00	0.00	17.00	16.15	60550.00	1.16	85.26	86.00
5	1	2	4949.00	7636.00	114.90	0	Spot (Block5, Row2, Column1)	90.89	91.50	6.38	0.00	0.07	77.00	78.69	77.00	17.47	0.01	0.22	30.00	0.00	0.00	14.50	13.89	31448.00	0.70	85.50	87.00
5	2	2	5210.00	7643.00	129.40	0	Spot (Block5, Row2, Column2)	1084.24	1014.00	375.82	0.03	0.35	77.00	82.46	77.00	55.66	0.03	0.68	100.00	100.00	0.00	937.00	1007.24	485741.00	18.00	301.93	276.00
5	3	2	5504.00	7637.00	186.35	0	Spot (Block5, Row2, Column3)	95.67	95.00	9.88	0.00	0.10	77.00	80.88	77.00	54.28	0.02	0.67	0.00	0.00	0.00	18.00	18.67	94138.00	0.27	82.54	83.00
5	4	2	5822.00	7645.00	161.70	0	Spot (Block5, Row2, Column4)	782.91	792.00	246.03	0.01	0.31	79.00	82.28	79.00	20.18	0.02	0.25	100.00	100.00	0.00	713.00	703.91	566041.00	34.71	231.62	205.00
5	5	2	6122.00	7643.00	167.30	0	Spot (Block5, Row2, Column5)	722.12	710.00	227.33	0.01	0.31	79.00	81.63	79.00	18.68	0.01	0.23	100.00	100.00	0.00	631.00	643.12	563977.00	34.30	237.37	193.00
5	6	2	6404.00	7648.00	157.95	0	Spot (Block5, Row2, Column6)	288.63	276.00	105.96	0.02	0.37	80.00	88.91	80.00	48.54	0.05	0.55	96.00	84.00	0.00	196.00	208.63	198288.00	4.11	129.71	114.00
5	7	2	6715.00	7651.00	152.15	0	Spot (Block5, Row2, Column7)	382.63	358.00	167.30	0.03	0.44	80.00	82.20	80.00	19.52	0.01	0.24	100.00	99.00	0.00	278.00	302.63	243736.00	15.39	147.88	130.00
5	8	2	7032.00	7648.00	211.45	0	Spot (Block5, Row2, Column8)	84.53	85.00	9.91	0.00	0.12	77.00	78.74	77.00	17.37	0.01	0.22	17.00	0.00	0.00	8.00	7.53	107858.00	0.33	79.17	79.00
5	1	3	4923.00	7937.00	146.65	0	Spot (Block5, Row3, Column1)	1421.33	1403.00	762.37	0.01	0.54	74.00	75.45	74.00	14.79	0.01	0.20	100.00	100.00	0.00	1329.00	1347.33	832902.00	91.00	369.18	285.00
5	2	3	5210.00	7945.00	187.25	0	Spot (Block5, Row3, Column2)	97.52	98.00	10.89	0.00	0.11	74.00	78.77	74.00	55.25	0.03	0.70	0.00	0.00	0.00	24.00	23.52	96061.00	0.34	81.35	82.00
5	3	3	5504.00	7936.00	138.50	0	Spot (Block5, Row3, Column3)	266.45	198.00	320.63	0.13	1.20	75.50	79.11	75.50	47.02	0.02	0.59	99.00	91.00	0.00	122.50	190.95	138290.00	3.98	126.69	116.00
5	4	3	5817.00	7942.00	144.30	0	Spot (Block5, Row3, Column4)	2580.46	2457.50	1253.26	0.02	0.49	78.00	80.38	78.00	18.04	0.01	0.22	100.00	100.00	0.00	2379.50	2502.46	1439899.00	138.61	720.48	494.50
5	5	3	6101.00	7935.00	150.05	0	Spot (Block5, Row3, Column5)	158.36	125.00	188.80	0.10	1.19	78.00	87.28	78.00	49.52	0.05	0.57	47.00	19.00	0.00	47.00	80.36	97710.00	1.44	115.08	95.00
5	6	3	6417.00	7949.00	201.45	0	Spot (Block5, Row3, Column6)	3834.80	3287.50	2459.75	0.07	0.64	83.00	101.93	83.00	73.12	0.09	0.72	100.00	100.00	0.00	3204.50	3751.80	4402346.00	51.05	873.15	848.50
5	7	3	6719.00	7950.00	147.15	0	Spot (Block5, Row3, Column7)	1314.48	1151.00	801.56	0.06	0.61	82.00	91.16	82.00	51.18	0.05	0.56	100.00	100.00	0.00	1069.00	1232.48	774228.00	23.90	310.66	265.00
5	8	3	7016.00	7961.00	154.50	0	Spot (Block5, Row3, Column8)	1597.86	1472.50	763.85	0.04	0.48	78.00	81.26	78.00	20.81	0.02	0.26	100.00	100.00	0.00	1394.50	1519.86	1048194.00	72.88	439.99	376.00
5	1	4	4916.00	8234.00	144.55	0	Spot (Block5, Row4, Column1)	2599.86	2516.50	1274.03	0.01	0.49	76.00	80.30	76.00	21.33	0.02	0.27	100.00	100.00	0.00	2440.50	2523.86	1481919.00	118.13	549.35	372.00
5	2	4	5213.00	8244.00	187.10	0	Spot (Block5, Row4, Column2)	570.50	547.00	259.81	0.02	0.46	80.00	86.01	80.00	29.76	0.03	0.35	100.00	100.00	0.00	467.00	490.50	560798.00	16.28	192.48	188.50
5	3	4	5515.00	8242.00	146.55	0	Spot (Block5, Row4, Column3)	10804.04	10087.00	5188.11	0.03	0.48	79.00	87.78	79.00	38.66	0.05	0.44	100.00	100.00	0.00	10008.00	10725.04	6309560.00	277.21	1956.51	1531.50
5	4	4	5805.00	8259.00	202.65	0	Spot (Block5, Row4, Column4)	102.57	104.00	13.63	0.01	0.13	76.00	79.16	76.00	25.11	0.02	0.32	55.00	2.00	0.00	28.00	26.57	119900.00	0.93	83.99	82.00
5	5	4	6084.00	8222.00	133.60	0	Spot (Block5, Row4, Column5)	153.06	106.00	225.41	0.16	1.47	76.00	77.67	76.00	17.97	0.01	0.23	84.00	36.00	0.00	30.00	77.06	73009.00	4.20	96.49	93.00
5	6	4	6416.00	8246.00	176.10	0	Spot (Block5, Row4, Column6)	845.25	828.00	287.33	0.01	0.34	78.00	88.52	78.00	51.17	0.05	0.58	100.00	100.00	0.00	750.00	767.25	732830.00	14.79	241.62	192.00
5	7	4	6708.00	8248.00	150.65	0	Spot (Block5, Row4, Column7)	727.82	582.00	509.98	0.10	0.70	80.00	87.42	80.00	40.37	0.04	0.46	100.00	99.00	0.00	502.00	647.82	451978.00	15.86	191.26	162.00
5	8	4	7013.00	8256.00	156.50	0	Spot (Block5, Row4, Column8)	288.30	285.00	98.23	0.00	0.34	78.00	80.32	78.00	15.36	0.01	0.19	100.00	99.00	0.00	207.00	210.30	194024.00	13.54	125.53	116.50
5	1	5	4922.00	8538.00	144.20	0	Spot (Block5, Row5, Column1)	4687.73	4215.00	2229.63	0.05	0.48	79.00	89.07	79.00	46.75	0.05	0.52	100.00	100.00	0.00	4136.00	4608.73	2634503.00	98.37	1008.66	787.50
5	2	5	5216.00	8541.00	154.75	0	Spot (Block5, Row5, Column2)	1757.66	1734.00	626.62	0.01	0.36	83.00	94.40	83.00	40.06	0.06	0.42	100.00	100.00	0.00	1651.00	1674.66	1158296.00	41.52	418.81	381.00
5	3	5	5514.00	8541.00	158.05	0	Spot (Block5, Row5, Column3)	2172.40	1887.00	1117.04	0.06	0.51	80.00	92.13	80.00	40.51	0.06	0.44	100.00	100.00	0.00	1807.00	2092.40	1496783.00	51.35	411.32	378.00
5	4	5	5808.00	8545.00	146.30	0	Spot (Block5, Row5, Column4)	1213.81	1003.00	717.01	0.08	0.59	75.00	82.45	75.00	30.65	0.04	0.37	100.00	100.00	0.00	928.00	1138.81	707654.00	36.91	296.43	256.50
5	5	5	6114.00	8544.00	145.50	0	Spot (Block5, Row5, Column5)	10762.18	10211.50	5292.16	0.02	0.49	76.00	82.86	76.00	35.98	0.04	0.43	100.00	100.00	0.00	10135.50	10686.18	6242064.00	296.85	1745.50	1437.00
5	6	5	6416.00	8545.00	156.45	0	Spot (Block5, Row5, Column6)	318.41	300.00	115.03	0.03	0.36	80.00	89.37	80.00	46.42	0.05	0.52	99.00	91.00	0.00	220.00	238.41	214928.00	4.93	125.77	115.00
5	7	5	6713.00	8551.00	195.00	0	Spot (Block5, Row5, Column7)	3228.96	2955.00	1945.23	0.04	0.60	83.00	97.41	83.00	57.42	0.07	0.59	100.00	100.00	0.00	2872.00	3145.96	3480818.00	54.54	696.40	707.00
5	8	5	7015.00	8552.00	147.30	0	Spot (Block5, Row5, Column8)	1998.15	1638.00	1384.72	0.09	0.69	80.00	86.14	80.00	36.73	0.03	0.43	100.00	100.00	0.00	1558.00	1918.15	1180904.00	52.06	420.29	331.00
5	1	6	4910.00	8841.00	208.30	0	Spot (Block5, Row6, Column1)	3072.45	2253.00	2172.22	0.13	0.71	85.00	106.89	85.00	70.76	0.10	0.66	100.00	100.00	0.00	2168.00	2987.45	3782185.00	41.91	765.41	779.00
5	2	6	5210.00	8838.00	208.10	0	Spot (Block5, Row6, Column2)	1726.22	1689.50	835.29	0.01	0.48	83.00	101.84	83.00	62.47	0.09	0.61	100.00	100.00	0.00	1606.50	1643.22	2130157.00	26.00	475.43	488.00
5	3	6	5507.00	8843.00	144.55	0	Spot (Block5, Row6, Column3)	3944.48	3689.50	2041.70	0.03	0.52	77.00	86.44	77.00	36.06	0.05	0.42	100.00	100.00	0.00	3612.50	3867.48	2232574.00	106.99	894.20	650.00
5	4	6	5807.00	8841.00	154.40	0	Spot (Block5, Row6, Column4)	228.99	208.00	60.70	0.04	0.27	75.00	79.35	75.00	23.49	0.02	0.30	100.00	97.00	0.00	133.00	153.99	149299.00	6.37	118.71	109.00
5	5	6	6110.00	8842.00	142.95	0	Spot (Block5, Row6, Column5)	11490.21	11017.00	5367.14	0.02	0.47	79.00	86.72	79.00	37.95	0.04	0.44	100.00	100.00	0.00	10938.00	11411.21	6434519.00	300.47	2062.06	1974.50
5	6	6	6414.00	8846.00	166.80	0	Spot (Block5, Row6, Column6)	205.70	197.00	73.47	0.02	0.36	81.00	91.40	81.00	44.47	0.05	0.49	80.00	69.00	0.00	116.00	124.70	159005.00	2.57	110.04	107.00
5	7	6	6712.00	8846.00	146.40	0	Spot (Block5, Row6, Column7)	2428.37	2219.00	1415.37	0.04	0.58	82.00	90.99	82.00	43.24	0.05	0.48	100.00	100.00	0.00	2137.00	2346.37	1427884.00	54.06	495.13	388.50
5	8	6	7014.00	8856.00	148.25	0	Spot (Block5, Row6, Column8)	3329.63	2985.00	2090.35	0.05	0.63	79.00	82.10	79.00	20.67	0.02	0.25	100.00	100.00	0.00	2906.00	3250.63	1997776.00	157.11	683.10	472.00
5	1	7	4909.00	9139.00	169.10	0	Spot (Block5, Row7, Column1)	817.64	793.00	365.17	0.01	0.45	83.00	95.73	83.00	50.87	0.06	0.53	100.00	100.00	0.00	710.00	734.64	647573.00	14.19	229.77	219.00
5	2	7	5210.00	9135.00	174.70	0	Spot (Block5, Row7, Column2)	134.44	125.00	27.89	0.03	0.21	81.00	88.85	81.00	31.57	0.04	0.36	71.00	39.00	0.00	44.00	53.44	115083.00	1.44	96.90	97.00
5	3	7	5508.00	9141.00	147.00	-50	Spot (Block5, Row7, Column3)	81.37	81.00	6.52	0.00	0.08	77.00	78.23	77.00	13.85	0.01	0.18	8.00	0.00	0.00	4.00	4.37	48011.00	0.23	80.68	81.00
5	4	7	5824.00	9140.00	185.25	0	Spot (Block5, Row7, Column4)	110.29	109.00	13.04	0.01	0.12	78.00	80.42	78.00	17.46	0.01	0.22	87.00	41.00	0.00	31.00	32.29	106426.00	1.71	88.62	89.00
5	5	7	6106.00	9143.00	179.80	0	Spot (Block5, Row7, Column5)	527.85	511.00	214.88	0.01	0.41	82.00	95.64	82.00	50.90	0.07	0.53	100.00	99.00	0.00	429.00	445.85	478758.00	8.49	188.20	188.00
5	6	7	6404.00	9143.00	184.80	0	Spot (Block5, Row7, Column6)	2361.81	2363.00	1091.17	0.00	0.46	86.00	118.06	86.00	99.08	0.14	0.84	100.00	100.00	0.00	2277.00	2275.81	2269700.00	22.65	507.72	502.00
5	7	7	6703.00	9154.00	146.30	0	Spot (Block5, Row7, Column7)	2671.20	2547.00	1170.67	0.02	0.44	82.00	90.65	82.00	38.65	0.04	0.43	100.00	100.00	0.00	2465.00	2589.20	1551966.00	66.76	675.36	456.00
5	8	7	7012.00	9149.00	177.10	0	Spot (Block5, Row7, Column8)	1262.31	1218.50	387.61	0.02	0.31	79.00	82.53	79.00	22.00	0.02	0.27	100.00	100.00	0.00	1139.50	1183.31	1110835.00	53.62	400.90	311.00
5	1	8	4906.00	9437.00	147.00	-50	Spot (Block5, Row8, Column1)	87.18	89.00	9.26	0.01	0.11	78.00	80.88	78.00	17.97	0.02	0.22	18.00	0.00	0.00	11.00	9.18	51698.00	0.35	86.87	87.00
5	2	8	5203.00	9438.00	150.35	0	Spot (Block5, Row8, Column2)	284.29	286.00	94.63	0.00	0.33	79.00	79.84	79.00	11.11	0.00	0.14	100.00	100.00	0.00	207.00	205.29	176541.00	18.41	137.49	113.00
5	3	8	5498.00	9436.00	145.65	0	Spot (Block5, Row8, Column3)	703.04	574.00	429.27	0.09	0.61	77.00	79.49	77.00	19.22	0.01	0.24	100.00	100.00	0.00	497.00	626.04	405653.00	32.45	208.59	174.00
5	4	8	5808.00	9440.00	146.80	0	Spot (Block5, Row8, Column4)	4353.72	4230.00	1804.88	0.01	0.41	78.00	81.62	78.00	22.41	0.02	0.27	100.00	100.00	0.00	4152.00	4275.72	2546929.00	190.61	936.50	867.00
5	5	8	6096.00	9442.00	152.30	0	Spot (Block5, Row8, Column5)	102.26	101.00	10.49	0.01	0.10	84.00	100.36	84.00	81.96	0.08	0.82	0.00	0.00	0.00	17.00	18.26	64831.00	0.02	89.46	90.00
5	6	8	6407.00	9443.00	189.70	0	Spot (Block5, Row8, Column6)	5992.86	4830.50	4476.32	0.09	0.75	88.00	125.39	88.00	124.59	0.15	0.99	100.00	100.00	0.00	4742.50	5904.86	6112714.00	47.10	1106.87	1089.50
5	7	8	6710.00	9448.00	143.35	0	Spot (Block5, Row8, Column7)	785.09	701.00	350.42	0.05	0.45	82.00	96.89	82.00	77.10	0.07	0.80	100.00	99.00	0.00	619.00	703.09	439652.00	8.93	231.12	185.00
5	8	8	6993.00	9446.00	143.90	0	Spot (Block5, Row8, Column8)	3733.53	3292.00	2013.71	0.05	0.54	79.00	83.11	79.00	22.40	0.02	0.27	100.00	100.00	0.00	3213.00	3654.53	2098242.00	162.93	797.23	603.00
6	1	1	9423.00	7363.00	154.50	0	Spot (Block6, Row1, Column1)	1110.23	966.00	605.83	0.06	0.55	81.00	82.14	81.00	17.39	0.01	0.21	100.00	100.00	0.00	885.00	1029.23	729422.00	59.12	297.90	257.50
6	2	1	9718.00	7367.00	154.30	0	Spot (Block6, Row1, Column2)	700.51	637.00	362.48	0.04	0.52	79.00	79.89	79.00	16.86	0.00	0.21	100.00	100.00	0.00	558.00	621.51	457433.00	36.81	187.46	178.00
6	3	1	10024.00	7370.00	156.55	0	Spot (Block6, Row1, Column3)	329.92	293.00	152.36	0.05	0.46	77.00	76.88	77.00	13.56	0.00	0.18	100.00	100.00	0.00	216.00	252.92	221708.00	18.66	130.41	119.00
6	4	1	10316.00	7372.00	148.60	0	Spot (Block6, Row1, Column4)	527.43	507.50	229.05	0.02	0.43	79.00	80.25	79.00	13.83	0.01	0.17	100.00	100.00	0.00	428.50	448.43	321732.00	32.34	183.96	164.50
6	5	1	10618.00	7374.00	150.00	0	Spot (Block6, Row1, Column5)	776.31	605.00	564.86	0.11	0.73	78.00	80.02	78.00	14.96	0.01	0.19	100.00	100.00	0.00	527.00	698.31	479758.00	46.54	193.80	170.00
6	6	1	10913.00	7378.00	146.05	0	Spot (Block6, Row1, Column6)	965.75	923.00	433.23	0.02	0.45	78.00	80.18	78.00	16.25	0.01	0.20	100.00	100.00	0.00	845.00	887.75	561099.00	54.48	286.09	261.00
6	7	1	11209.00	7379.00	147.60	0	Spot (Block6, Row1, Column7)	2801.88	2436.00	1799.87	0.06	0.64	78.00	79.22	78.00	18.21	0.01	0.23	100.00	100.00	0.00	2358.00	2723.88	1661515.00	149.53	606.24	398.00
6	8	1	11524.00	7369.00	186.45	0	Spot (Block6, Row1, Column8)	111.16	111.00	13.86	0.00	0.12	76.00	77.24	76.00	15.76	0.01	0.20	93.00	61.00	0.00	35.00	35.16	108377.00	2.15	89.94	90.00
6	1	2	9419.00	7665.00	147.00	-50	Spot (Block6, Row2, Column1)	72.38	73.00	12.27	0.00	0.17	76.00	78.30	76.00	15.63	0.01	0.20	4.00	0.00	0.00	-3.00	-3.62	42487.00	-0.38	77.11	79.00
6	2	2	9716.00	7669.00	127.70	0	Spot (Block6, Row2, Column2)	601.37	587.00	174.13	0.01	0.29	76.00	76.97	76.00	14.87	0.01	0.19	100.00	100.00	0.00	511.00	525.37	259191.00	35.26	206.09	179.50
6	3	2	10022.00	7670.00	168.85	0	Spot (Block6, Row2, Column3)	95.12	94.00	8.04	0.01	0.08	77.00	77.79	77.00	14.27	0.00	0.18	63.00	11.00	0.00	17.00	18.12	74860.00	1.21	86.59	87.00
6	4	2	10323.00	7674.00	167.10	0	Spot (Block6, Row2, Column4)	406.43	382.00	140.48	0.03	0.35	79.00	81.17	79.00	16.04	0.01	0.20	100.00	100.00	0.00	303.00	327.43	314168.00	20.28	164.23	168.00
6	5	2	10625.00	7670.00	194.50	0	Spot (Block6, Row2, Column5)	248.57	257.00	49.23	0.01	0.20	81.00	83.55	81.00	17.06	0.01	0.20	99.00	98.00	0.00	176.00	167.57	266217.00	9.67	122.26	114.00
6	6	2	10913.00	7678.00	179.95	0	Spot (Block6, Row2, Column6)	163.94	176.00	45.04	0.03	0.27	80.00	89.90	80.00	51.42	0.05	0.57	64.00	43.00	0.00	96.00	83.94	148861.00	1.44	95.58	95.00
6	7	2	11220.00	7679.00	175.70	0	Spot (Block6, Row2, Column7)	200.56	200.00	50.44	0.00	0.25	79.00	80.90	79.00	16.36	0.01	0.20	100.00	97.00	0.00	121.00	121.56	174090.00	7.31	107.91	106.00
6	8	2	11518.00	7679.00	147.00	-50	Spot (Block6, Row2, Column8)	79.22	79.00	8.36	0.00	0.11	79.00	81.36	79.00	28.15	0.01	0.35	0.00	0.00	0.00	0.00	0.22	46580.00	-0.08	78.84	79.00
6	1	3	9415.00	7960.00	151.90	0	Spot (Block6, Row3, Column1)	720.57	648.00	395.50	0.05	0.55	75.00	75.93	75.00	13.93	0.01	0.18	100.00	100.00	0.00	573.00	645.57	456123.00	46.28	199.29	164.00
6	2	3	9739.00	7972.00	121.90	0	Spot (Block6, Row3, Column2)	102.52	102.00	11.59	0.00	0.11	74.00	75.71	74.00	14.81	0.01	0.20	90.00	43.00	0.00	28.00	28.52	40497.00	1.81	87.47	90.00
6	3	3	10011.00	7968.00	171.20	0	Spot (Block6, Row3, Column3)	138.99	126.00	71.58	0.04	0.51	75.00	77.06	75.00	16.03	0.01	0.21	95.00	79.00	0.00	51.00	63.99	113555.00	3.86	94.04	93.00
6	4	3	10319.00	7972.00	148.55	0	Spot (Block6, Row3, Column4)	1163.88	1044.50	596.96	0.05	0.51	78.00	79.98	78.00	16.19	0.01	0.20	100.00	100.00	0.00	966.50	1085.88	700655.00	66.95	319.93	260.00
6	5	3	10634.00	7980.00	149.55	0	Spot (Block6, Row3, Column5)	157.55	113.00	308.28	0.14	1.96	81.00	92.83	81.00	54.34	0.06	0.59	16.00	3.00	0.00	32.00	76.55	96262.00	1.19	99.98	99.00
6	6	3	10916.00	7974.00	199.25	0	Spot (Block6, Row3, Column6)	4468.30	3704.50	2961.04	0.08	0.66	87.00	110.11	87.00	74.78	0.10	0.68	100.00	100.00	0.00	3617.50	4381.30	5040241.00	58.28	952.09	963.50
6	7	3	11220.00	7986.00	148.45	0	Spot (Block6, Row3, Column7)	601.77	511.00	352.51	0.07	0.59	84.00	94.63	84.00	53.74	0.05	0.57	100.00	96.00	0.00	427.00	517.77	361663.00	9.44	186.51	168.50
6	8	3	11520.00	7985.00	160.20	0	Spot (Block6, Row3, Column8)	2374.37	2152.00	1177.96	0.04	0.50	79.00	82.87	79.00	30.15	0.02	0.36	100.00	100.00	0.00	2073.00	2295.37	1678682.00	76.02	534.91	392.00
6	1	4	9414.00	8262.00	148.75	0	Spot (Block6, Row4, Column1)	1105.81	1089.00	560.63	0.01	0.51	75.00	79.79	75.00	77.06	0.03	0.97	100.00	99.00	0.00	1014.00	1030.81	669016.00	13.31	308.80	193.00
6	2	4	9714.00	8271.00	184.80	0	Spot (Block6, Row4, Column2)	519.00	491.00	252.63	0.02	0.49	75.00	79.74	75.00	24.69	0.03	0.31	100.00	100.00	0.00	416.00	444.00	499797.00	17.79	180.40	184.00
6	3	4	10015.00	8271.00	150.25	0	Spot (Block6, Row4, Column3)	5209.01	4854.00	3048.36	0.03	0.59	76.00	81.69	76.00	28.28	0.03	0.35	100.00	100.00	0.00	4778.00	5133.01	3219169.00	181.29	924.66	751.00
6	4	4	10318.00	8267.00	199.05	0	Spot (Block6, Row4, Column4)	89.97	89.00	14.62	0.00	0.16	74.00	75.51	74.00	18.62	0.01	0.25	41.00	8.00	0.00	15.00	15.97	101485.00	0.78	78.47	78.00
6	5	4	10590.00	8283.00	141.45	0	Spot (Block6, Row4, Column5)	111.41	106.00	61.12	0.02	0.55	76.00	77.15	76.00	19.36	0.01	0.25	76.00	27.00	0.00	30.00	35.41	60386.00	1.77	91.35	92.00
6	6	4	10920.00	8275.00	191.80	0	Spot (Block6, Row4, Column6)	311.47	305.00	67.95	0.01	0.22	84.00	93.46	84.00	50.76	0.05	0.54	100.00	97.00	0.00	221.00	227.47	322992.00	4.29	142.61	132.00
6	7	4	11215.00	8275.00	158.50	0	Spot (Block6, Row4, Column7)	306.49	262.50	169.63	0.07	0.55	84.00	95.15	84.00	63.93	0.05	0.67	79.00	57.00	0.00	178.50	222.49	211479.00	3.31	129.55	120.00
6	8	4	11519.00	8291.00	179.95	0	Spot (Block6, Row4, Column8)	160.71	167.00	48.69	0.02	0.30	78.00	79.14	78.00	15.77	0.01	0.20	97.00	82.00	0.00	89.00	82.71	146243.00	5.17	98.98	99.00
6	1	5	9421.00	8564.00	147.00	0	Spot (Block6, Row5, Column1)	1233.68	1068.00	689.33	0.06	0.56	79.00	91.18	79.00	87.81	0.06	0.96	100.00	100.00	0.00	989.00	1154.68	727870.00	13.01	310.51	261.00
6	2	5	9713.00	8570.00	156.95	0	Spot (Block6, Row5, Column2)	2473.41	2404.00	1069.04	0.01	0.43	84.00	99.06	84.00	94.88	0.07	0.96	100.00	100.00	0.00	2320.00	2389.41	1686864.00	25.02	530.30	495.50
6	3	5	10013.00	8569.00	157.85	0	Spot (Block6, Row5, Column3)	1665.77	1504.50	879.61	0.04	0.53	79.00	86.84	79.00	32.60	0.04	0.38	100.00	100.00	0.00	1425.50	1586.77	1139389.00	48.44	353.72	335.00
6	4	5	10317.00	8573.00	148.55	0	Spot (Block6, Row5, Column4)	589.35	517.00	320.33	0.06	0.54	74.00	78.26	74.00	25.76	0.02	0.33	100.00	100.00	0.00	443.00	515.35	354788.00	19.84	186.32	162.00
6	5	5	10619.00	8570.00	147.85	0	Spot (Block6, Row5, Column5)	5147.03	4652.50	2940.79	0.04	0.57	75.00	77.38	75.00	24.46	0.01	0.32	100.00	100.00	0.00	4577.50	5072.03	3057338.00	207.26	961.60	697.00
6	6	5	10915.00	8569.00	158.15	0	Spot (Block6, Row5, Column6)	204.41	197.00	45.24	0.02	0.22	78.00	91.82	78.00	71.31	0.07	0.78	89.00	28.00	0.00	119.00	126.41	139815.00	1.58	111.53	109.00
6	7	5	11213.00	8579.00	191.00	0	Spot (Block6, Row5, Column7)	6310.84	5749.50	3738.16	0.04	0.59	87.00	111.34	87.00	101.90	0.11	0.92	100.00	100.00	0.00	5662.50	6223.84	6487539.00	60.84	1202.91	1191.00
6	8	5	11516.00	8579.00	149.30	0	Spot (Block6, Row5, Column8)	918.78	742.50	670.61	0.09	0.73	81.00	92.24	81.00	71.63	0.06	0.78	100.00	89.00	0.00	661.50	837.78	562292.00	11.54	226.20	186.00
6	1	6	9413.00	8865.00	197.75	0	Spot (Block6, Row6, Column1)	3689.18	3055.00	2467.90	0.08	0.67	89.00	115.26	89.00	82.48	0.11	0.72	100.00	100.00	0.00	2966.00	3600.18	4072855.00	43.33	831.18	817.50
6	2	6	9709.00	8864.00	197.10	0	Spot (Block6, Row6, Column2)	3398.17	3403.00	1710.14	0.00	0.50	85.00	111.99	85.00	81.05	0.12	0.72	100.00	100.00	0.00	3318.00	3313.17	3737982.00	40.55	791.09	763.50
6	3	6	10004.00	8870.00	144.90	0	Spot (Block6, Row6, Column3)	1892.91	1722.00	990.88	0.04	0.52	77.00	86.42	77.00	44.23	0.05	0.51	100.00	100.00	0.00	1645.00	1815.91	1084639.00	40.84	436.56	358.00
6	4	6	10314.00	8869.00	169.00	0	Spot (Block6, Row6, Column4)	157.39	166.00	29.54	0.02	0.19	75.00	78.15	75.00	28.24	0.02	0.36	97.00	74.00	0.00	91.00	82.39	124652.00	2.81	103.50	102.00
6	5	6	10616.00	8868.00	144.50	0	Spot (Block6, Row6, Column5)	5501.62	4815.00	3592.78	0.06	0.65	77.00	81.46	77.00	31.66	0.02	0.39	100.00	100.00	0.00	4738.00	5424.62	3119418.00	171.20	1160.64	624.00
6	6	6	10920.00	8866.00	181.40	0	Spot (Block6, Row6, Column6)	124.04	118.00	24.00	0.02	0.19	78.00	87.73	78.00	53.07	0.05	0.60	31.00	0.00	0.00	40.00	46.04	114365.00	0.68	89.52	91.00
6	7	6	11211.00	8875.00	148.85	0	Spot (Block6, Row6, Column7)	972.95	897.00	568.67	0.04	0.58	83.00	95.14	83.00	73.55	0.06	0.77	100.00	100.00	0.00	814.00	889.95	590582.00	11.93	275.65	190.00
6	8	6	11518.00	8881.00	148.05	0	Spot (Block6, Row6, Column8)	1326.78	1172.50	812.25	0.05	0.61	81.00	82.31	81.00	16.25	0.01	0.20	100.00	100.00	0.00	1091.50	1245.78	798720.00	76.57	332.72	264.00
6	1	7	9412.00	9165.00	162.90	0	Spot (Block6, Row7, Column1)	755.64	724.50	326.81	0.02	0.43	81.00	94.15	81.00	52.84	0.07	0.56	100.00	100.00	0.00	643.50	674.64	554639.00	12.52	216.76	204.00
6	2	7	9691.00	9166.00	241.70	0	Spot (Block6, Row7, Column2)	89.50	89.50	12.78	0.00	0.14	78.00	90.63	78.00	53.46	0.07	0.59	0.00	0.00	0.00	11.50	11.50	150899.00	-0.02	76.94	77.00
6	3	7	10009.00	9170.00	147.00	-50	Spot (Block6, Row7, Column3)	71.14	71.00	9.38	0.00	0.13	73.00	74.20	73.00	11.80	0.01	0.16	8.00	0.00	0.00	-2.00	-1.86	42046.00	-0.26	76.02	76.00
6	4	7	10309.00	9190.00	182.75	0	Spot (Block6, Row7, Column4)	92.56	92.00	11.17	0.00	0.12	75.00	77.93	75.00	19.38	0.02	0.25	41.00	2.00	0.00	17.00	17.56	87284.00	0.76	80.85	78.00
6	5	7	10616.00	9172.00	188.40	0	Spot (Block6, Row7, Column5)	316.67	309.50	113.21	0.01	0.36	83.00	98.13	83.00	67.90	0.07	0.69	97.00	71.00	0.00	226.50	233.67	317308.00	3.22	145.94	138.00
6	6	7	10907.00	9171.00	186.35	0	Spot (Block6, Row7, Column6)	4295.09	4349.00	2255.88	0.01	0.53	89.00	126.23	89.00	114.09	0.15	0.90	100.00	100.00	0.00	4260.00	4206.09	4209184.00	36.54	818.75	800.00
6	7	7	11201.00	9183.00	146.55	0	Spot (Block6, Row7, Column7)	1397.69	1330.00	579.47	0.02	0.41	86.00	97.19	86.00	59.01	0.05	0.61	100.00	100.00	0.00	1244.00	1311.69	817647.00	22.04	419.03	335.00
6	8	7	11513.00	9180.00	191.85	0	Spot (Block6, Row7, Column8)	423.08	406.00	118.47	0.02	0.28	81.00	83.32	81.00	20.63	0.01	0.25	100.00	99.00	0.00	325.00	342.08	439156.00	16.47	173.99	171.00
6	1	8	9408.00	9466.00	147.00	-50	Spot (Block6, Row8, Column1)	79.96	80.00	7.94	0.00	0.10	77.00	78.35	77.00	15.48	0.01	0.20	6.00	0.00	0.00	3.00	2.96	47496.00	0.10	79.78	78.00
6	2	8	9710.00	9468.00	180.50	0	Spot (Block6, Row8, Column2)	161.98	164.00	45.49	0.01	0.28	76.00	76.23	76.00	9.99	0.00	0.13	99.00	97.00	0.00	88.00	85.98	147722.00	8.58	95.97	97.00
6	3	8	10001.00	9465.00	153.30	0	Spot (Block6, Row8, Column3)	331.54	283.50	176.29	0.07	0.53	76.00	77.69	76.00	17.20	0.01	0.22	100.00	97.00	0.00	207.50	255.54	214841.00	14.76	120.01	111.00
6	4	8	10307.00	9472.00	151.55	0	Spot (Block6, Row8, Column4)	5411.31	5237.00	2484.45	0.01	0.46	75.00	79.21	75.00	22.92	0.02	0.29	100.00	100.00	0.00	5162.00	5336.31	3398305.00	232.66	1170.38	1050.00
6	5	8	10575.00	9467.00	185.25	0	Spot (Block6, Row8, Column5)	86.41	87.00	10.30	0.00	0.12	78.00	92.88	78.00	80.84	0.08	0.87	0.00	0.00	0.00	9.00	8.41	83390.00	-0.08	80.67	80.00
6	6	8	10908.00	9471.00	187.40	0	Spot (Block6, Row8, Column6)	7312.11	6322.00	5082.66	0.06	0.70	88.00	129.22	88.00	132.50	0.17	1.03	100.00	100.00	0.00	6234.00	7224.11	7202431.00	54.21	1265.58	1226.00
6	7	8	11210.00	9475.00	152.40	0	Spot (Block6, Row8, Column7)	413.14	361.50	190.84	0.06	0.46	84.00	99.25	84.00	81.77	0.07	0.82	99.00	74.00	0.00	277.50	329.14	263582.00	3.84	157.58	158.00
6	8	8	11493.00	9480.00	148.65	0	Spot (Block6, Row8, Column8)	3267.09	2842.00	1775.47	0.06	0.54	82.00	84.76	82.00	19.99	0.01	0.24	100.00	100.00	0.00	2760.00	3185.09	1970053.00	159.19	777.24	447.00
7	1	1	13923.00	7391.00	157.45	0	Spot (Block7, Row1, Column1)	985.97	880.00	514.66	0.05	0.52	74.00	76.02	74.00	15.61	0.01	0.21	100.00	100.00	0.00	806.00	911.97	672429.00	58.30	257.74	216.50
7	2	1	14211.00	7400.00	201.95	0	Spot (Block7, Row1, Column2)	100.25	100.00	17.85	0.00	0.18	74.00	75.32	74.00	13.16	0.01	0.17	73.00	49.00	0.00	26.00	26.25	116184.00	1.89	76.46	76.00
7	3	1	14522.00	7399.00	147.00	-50	Spot (Block7, Row1, Column3)	85.14	85.00	12.05	0.00	0.14	77.00	76.82	77.00	11.17	0.00	0.15	37.00	8.00	0.00	8.00	8.14	50147.00	0.74	81.39	80.00
7	4	1	14824.00	7384.00	148.15	0	Spot (Block7, Row1, Column4)	108.76	106.00	17.44	0.01	0.16	75.00	75.05	75.00	11.27	0.00	0.15	93.00	71.00	0.00	31.00	33.76	65145.00	2.99	90.52	93.00
7	5	1	15122.00	7403.00	147.00	-50	Spot (Block7, Row1, Column5)	74.37	74.00	8.11	0.00	0.11	74.00	74.83	74.00	11.89	0.00	0.16	8.00	0.00	0.00	0.00	0.37	44025.00	-0.04	73.16	74.00
7	6	1	15425.00	7405.00	176.60	0	Spot (Block7, Row1, Column6)	116.82	110.00	24.03	0.03	0.21	72.00	71.89	72.00	10.43	0.00	0.15	98.00	90.00	0.00	38.00	44.82	101983.00	4.31	90.66	90.00
7	7	1	15718.00	7427.00	176.90	0	Spot (Block7, Row1, Column7)	101.51	102.00	11.02	0.00	0.11	74.00	74.06	74.00	10.32	0.00	0.14	93.00	73.00	0.00	28.00	27.51	89224.00	2.66	86.49	86.00
7	8	1	16022.00	7409.00	147.00	-50	Spot (Block7, Row1, Column8)	81.57	82.00	10.93	0.00	0.13	74.00	74.12	74.00	10.44	0.00	0.14	42.00	13.00	0.00	8.00	7.57	47962.00	0.71	82.38	83.00
7	1	2	13920.00	7695.00	147.00	-50	Spot (Block7, Row2, Column1)	79.29	80.00	11.39	0.00	0.14	73.00	73.86	73.00	12.18	0.01	0.16	31.00	5.00	0.00	7.00	6.29	46781.00	0.45	78.90	78.00
7	2	2	14220.00	7697.00	147.00	-50	Spot (Block7, Row2, Column2)	80.64	81.00	9.08	0.00	0.11	73.00	74.48	73.00	12.20	0.01	0.16	30.00	3.00	0.00	8.00	7.64	47333.00	0.50	70.31	71.00
7	3	2	14520.00	7699.00	147.00	-50	Spot (Block7, Row2, Column3)	88.22	88.00	12.79	0.00	0.15	78.00	77.97	78.00	12.84	0.00	0.16	43.00	10.00	0.00	10.00	10.22	52136.00	0.80	84.40	85.00
7	4	2	14820.00	7701.00	147.00	-50	Spot (Block7, Row2, Column4)	85.24	84.00	8.45	0.01	0.10	78.00	77.19	78.00	11.97	0.00	0.16	29.00	3.00	0.00	6.00	7.24	50290.00	0.67	89.58	90.00
7	5	2	15122.00	7706.00	195.40	0	Spot (Block7, Row2, Column5)	172.27	179.00	28.28	0.02	0.16	75.00	76.44	75.00	13.20	0.01	0.17	99.00	99.00	0.00	104.00	97.27	185708.00	7.26	107.42	106.00
7	6	2	15420.00	7705.00	147.00	-50	Spot (Block7, Row2, Column6)	78.48	78.00	9.65	0.00	0.12	78.00	87.36	78.00	51.21	0.05	0.59	0.00	0.00	0.00	0.00	0.48	46223.00	-0.17	78.16	79.00
7	7	2	15720.00	7707.00	147.00	-50	Spot (Block7, Row2, Column7)	81.71	82.00	8.88	0.00	0.11	78.00	78.83	78.00	13.89	0.00	0.18	13.00	0.00	0.00	4.00	3.71	48047.00	0.21	80.17	80.00
7	8	2	16020.00	7709.00	147.00	-50	Spot (Block7, Row2, Column8)	81.05	80.00	8.88	0.01	0.11	76.00	77.72	76.00	21.95	0.01	0.28	5.00	0.00	0.00	4.00	5.05	47821.00	0.15	79.72	80.00
7	1	3	13918.00	7996.00	147.00	-50	Spot (Block7, Row3, Column1)	83.99	83.00	11.21	0.01	0.13	72.00	72.71	72.00	10.64	0.00	0.15	52.00	21.00	0.00	11.00	11.99	49303.00	1.06	70.14	70.00
7	2	3	14187.00	8008.00	173.85	0	Spot (Block7, Row3, Column2)	87.89	88.00	9.39	0.00	0.11	74.00	75.73	74.00	13.79	0.01	0.18	52.00	7.00	0.00	14.00	13.89	73825.00	0.88	76.96	77.00
7	3	3	14518.00	7999.00	147.00	-50	Spot (Block7, Row3, Column3)	79.39	80.00	8.40	0.00	0.11	77.00	76.88	77.00	12.14	0.00	0.16	9.00	0.00	0.00	3.00	2.39	46919.00	0.21	79.62	81.00
7	4	3	14822.00	7998.00	160.85	0	Spot (Block7, Row3, Column4)	159.17	166.00	29.78	0.02	0.19	76.00	75.69	76.00	11.52	0.00	0.15	100.00	99.00	0.00	90.00	83.17	113807.00	7.25	103.66	101.00
7	5	3	15118.00	8003.00	147.00	-50	Spot (Block7, Row3, Column5)	88.53	85.00	18.07	0.02	0.20	78.00	87.97	78.00	53.68	0.05	0.61	4.00	0.00	0.00	7.00	10.53	51966.00	0.01	87.74	86.00
7	6	3	15420.00	8003.00	199.05	0	Spot (Block7, Row3, Column6)	4944.02	4162.00	3189.33	0.07	0.65	83.00	106.28	83.00	77.24	0.11	0.73	100.00	100.00	0.00	4079.00	4861.02	5552133.00	62.64	1043.28	1010.50
7	7	3	15718.00	8007.00	147.00	-50	Spot (Block7, Row3, Column7)	81.83	81.00	8.03	0.00	0.10	79.00	90.03	79.00	54.92	0.06	0.61	0.00	0.00	0.00	2.00	2.83	48362.00	-0.15	82.16	83.00
7	8	3	16021.00	8007.00	160.95	0	Spot (Block7, Row3, Column8)	3871.61	3560.00	1785.82	0.04	0.46	76.00	80.29	76.00	28.17	0.02	0.35	100.00	100.00	0.00	3484.00	3795.61	2787556.00	134.58	775.19	751.00
7	1	4	13929.00	8287.00	182.65	0	Spot (Block7, Row4, Column1)	143.28	143.00	30.17	0.00	0.21	74.00	74.48	74.00	12.40	0.00	0.17	98.00	93.00	0.00	69.00	69.28	134107.00	5.55	95.00	95.00
7	2	4	14218.00	8293.00	174.40	0	Spot (Block7, Row4, Column2)	436.20	404.00	181.35	0.03	0.42	78.00	82.13	78.00	24.93	0.02	0.30	100.00	100.00	0.00	326.00	358.20	369897.00	14.20	163.80	173.00
7	3	4	14522.00	8300.00	155.00	0	Spot (Block7, Row4, Column3)	298.72	290.00	115.91	0.01	0.39	75.00	76.84	75.00	15.83	0.01	0.21	100.00	100.00	0.00	215.00	223.72	196857.00	14.02	131.44	118.00
7	4	4	14790.00	8346.00	282.25	0	Spot (Block7, Row4, Column4)	78.55	79.00	9.89	0.00	0.13	72.00	71.63	72.00	12.32	0.00	0.17	26.00	3.00	0.00	7.00	6.55	183101.00	0.56	68.69	70.00
7	5	4	15116.00	8303.00	147.00	-50	Spot (Block7, Row4, Column5)	78.61	79.00	7.29	0.00	0.09	75.00	76.14	75.00	14.57	0.01	0.19	5.00	0.00	0.00	4.00	3.61	46221.00	0.17	82.33	82.00
7	6	4	15422.00	8302.00	211.15	0	Spot (Block7, Row4, Column6)	204.61	207.00	47.31	0.01	0.23	80.00	92.15	80.00	56.16	0.06	0.61	87.00	65.00	0.00	127.00	124.61	261292.00	2.00	110.42	107.00
7	7	4	15716.00	8307.00	147.00	-50	Spot (Block7, Row4, Column7)	78.59	78.00	10.45	0.00	0.13	79.00	86.88	79.00	46.93	0.04	0.54	0.00	0.00	0.00	-1.00	-0.41	46683.00	-0.18	76.01	75.00
7	8	4	16016.00	8309.00	147.00	-50	Spot (Block7, Row4, Column8)	85.49	86.00	9.42	0.00	0.11	75.00	78.01	75.00	19.38	0.02	0.25	17.00	0.00	0.00	11.00	10.49	50354.00	0.39	76.17	76.00
7	1	5	13918.00	8592.00	181.95	0	Spot (Block7, Row5, Column1)	144.45	141.00	37.65	0.01	0.26	76.00	90.15	76.00	56.52	0.07	0.63	53.00	12.00	0.00	65.00	68.45	134192.00	0.96	87.65	85.00
7	2	5	14212.00	8591.00	158.75	0	Spot (Block7, Row5, Column2)	4297.34	4133.00	1861.43	0.02	0.43	80.00	92.35	80.00	45.29	0.06	0.49	100.00	100.00	0.00	4053.00	4217.34	3003839.00	92.84	848.40	714.00
7	3	5	14516.00	8597.00	157.20	0	Spot (Block7, Row5, Column3)	1392.86	1302.50	715.43	0.03	0.51	76.00	81.10	76.00	26.43	0.03	0.33	100.00	100.00	0.00	1226.50	1316.86	947145.00	49.63	303.91	273.50
7	4	5	14807.00	8605.00	235.35	0	Spot (Block7, Row5, Column4)	93.68	92.00	15.46	0.01	0.16	73.00	74.69	73.00	16.26	0.01	0.22	55.00	21.00	0.00	19.00	20.68	150070.00	1.17	76.20	75.00
7	5	5	15118.00	8603.00	152.35	0	Spot (Block7, Row5, Column5)	345.15	320.50	132.44	0.03	0.38	75.00	74.83	75.00	11.74	0.00	0.16	100.00	100.00	0.00	245.50	270.15	218133.00	23.03	141.99	120.00
7	6	5	15414.00	8606.00	147.00	-50	Spot (Block7, Row5, Column6)	88.61	89.00	10.65	0.00	0.12	80.00	86.83	80.00	44.54	0.04	0.51	0.00	0.00	0.00	9.00	8.61	52191.00	0.04	82.87	82.00
7	7	5	15717.00	8606.00	190.65	0	Spot (Block7, Row5, Column7)	4188.51	3878.50	2350.50	0.03	0.56	83.00	99.89	83.00	66.73	0.08	0.67	100.00	100.00	0.00	3795.50	4105.51	4305788.00	61.27	853.96	835.00
7	8	5	16070.00	8608.00	235.25	0	Spot (Block7, Row5, Column8)	77.98	78.00	9.46	0.00	0.12	74.00	81.07	74.00	42.28	0.04	0.52	0.00	0.00	0.00	4.00	3.98	124304.00	-0.07	71.59	71.00
7	1	6	13911.00	8892.00	196.70	0	Spot (Block7, Row6, Column1)	4050.08	3332.00	2775.22	0.08	0.69	84.00	109.87	84.00	81.76	0.12	0.74	100.00	100.00	0.00	3248.00	3966.08	4442933.00	48.19	833.66	862.00
7	2	6	14216.00	8892.00	202.25	0	Spot (Block7, Row6, Column2)	2362.26	2303.00	1167.64	0.01	0.49	83.00	106.81	83.00	75.06	0.11	0.70	100.00	100.00	0.00	2220.00	2279.26	2728406.00	30.05	569.76	581.50
7	3	6	14516.00	8896.00	173.00	0	Spot (Block7, Row6, Column3)	140.28	133.00	39.26	0.02	0.28	77.00	83.38	77.00	36.86	0.03	0.44	65.00	42.00	0.00	56.00	63.28	116854.00	1.54	94.10	94.00
7	4	6	14813.00	8902.00	147.00	-50	Spot (Block7, Row6, Column4)	81.55	81.00	8.61	0.00	0.11	76.00	75.51	76.00	10.76	0.00	0.14	26.00	4.00	0.00	5.00	5.55	48602.00	0.56	79.35	80.00
7	5	6	15110.00	8905.00	175.80	0	Spot (Block7, Row6, Column5)	149.37	146.50	34.43	0.01	0.23	77.00	76.23	77.00	11.39	0.00	0.15	99.00	97.00	0.00	69.50	72.37	129652.00	6.42	102.02	102.00
7	6	6	15412.00	8906.00	147.00	-50	Spot (Block7, Row6, Column6)	76.21	76.00	8.57	0.00	0.11	77.00	83.81	77.00	39.71	0.04	0.47	0.00	0.00	0.00	-1.00	-0.79	45038.00	-0.19	76.01	76.00
7	7	6	15730.00	8923.00	212.55	0	Spot (Block7, Row6, Column7)	87.76	87.00	8.89	0.00	0.10	76.00	83.46	76.00	43.61	0.04	0.52	0.00	0.00	0.00	11.00	11.76	113215.00	0.10	80.57	81.00
7	8	6	16022.00	8890.00	210.90	0	Spot (Block7, Row6, Column8)	81.36	82.00	10.61	0.00	0.13	73.00	73.69	73.00	13.54	0.00	0.18	34.00	3.00	0.00	9.00	8.36	102837.00	0.57	74.21	75.00
7	1	7	13911.00	9193.00	164.20	0	Spot (Block7, Row7, Column1)	612.55	592.00	247.47	0.01	0.40	79.00	88.47	79.00	50.38	0.05	0.57	100.00	99.00	0.00	513.00	533.55	456962.00	10.40	185.51	181.50
7	2	7	14211.00	9198.00	147.00	-50	Spot (Block7, Row7, Column2)	83.37	83.00	10.64	0.00	0.13	78.00	84.62	78.00	35.19	0.04	0.42	0.00	0.00	0.00	5.00	5.37	48936.00	-0.04	77.42	80.00
7	3	7	14511.00	9200.00	147.00	-50	Spot (Block7, Row7, Column3)	74.68	74.00	9.28	0.00	0.12	75.00	75.01	75.00	11.21	0.00	0.15	11.00	2.00	0.00	-1.00	-0.32	43909.00	-0.03	77.34	77.00
7	4	7	14811.00	9202.00	147.00	-50	Spot (Block7, Row7, Column4)	80.45	82.00	13.14	0.01	0.16	74.00	76.82	74.00	20.87	0.02	0.27	13.00	0.00	0.00	8.00	6.45	47625.00	0.17	71.18	69.00
7	5	7	15040.00	9239.00	202.90	0	Spot (Block7, Row7, Column5)	86.87	87.00	10.71	0.00	0.12	77.00	80.84	77.00	28.76	0.02	0.36	3.00	0.00	0.00	10.00	9.87	102245.00	0.21	80.65	80.00
7	6	7	15412.00	9201.00	183.55	0	Spot (Block7, Row7, Column6)	3149.90	3239.00	1405.97	0.01	0.45	81.00	107.68	81.00	92.43	0.12	0.86	100.00	100.00	0.00	3158.00	3068.90	2964059.00	32.91	640.46	621.50
7	7	7	15711.00	9208.00	147.00	-50	Spot (Block7, Row7, Column7)	81.02	80.00	9.78	0.01	0.12	77.00	85.08	77.00	42.42	0.04	0.50	0.00	0.00	0.00	3.00	4.02	47637.00	-0.10	81.95	81.50
7	8	7	16005.00	9213.00	193.95	0	Spot (Block7, Row7, Column8)	281.40	290.00	54.40	0.01	0.19	75.00	76.33	75.00	16.07	0.01	0.21	100.00	99.00	0.00	215.00	206.40	299411.00	12.76	138.71	122.50
7	1	8	13909.00	9496.00	147.00	-50	Spot (Block7, Row8, Column1)	79.46	79.00	9.00	0.00	0.11	74.00	75.50	74.00	13.29	0.01	0.18	19.00	0.00	0.00	5.00	5.46	46801.00	0.30	78.90	79.00
7	2	8	14209.00	9498.00	147.00	-50	Spot (Block7, Row8, Column2)	70.82	71.00	8.55	0.00	0.12	74.00	74.34	74.00	10.25	0.00	0.14	3.00	0.00	0.00	-3.00	-3.18	41711.00	-0.34	74.89	74.00
7	3	8	14509.00	9500.00	147.00	-50	Spot (Block7, Row8, Column3)	76.22	77.00	10.13	0.00	0.13	74.00	75.57	74.00	21.37	0.01	0.28	0.00	0.00	0.00	3.00	2.22	44819.00	0.03	74.59	76.00
7	4	8	14809.00	9501.00	155.10	0	Spot (Block7, Row8, Column4)	8295.92	8363.00	3774.10	0.00	0.45	73.00	78.09	73.00	31.44	0.03	0.40	100.00	100.00	0.00	8290.00	8222.92	5500192.00	261.38	1504.58	1317.50
7	5	8	15109.00	9504.00	147.00	-50	Spot (Block7, Row8, Column5)	76.93	77.00	11.31	0.00	0.15	74.00	92.12	74.00	86.83	0.10	0.94	0.00	0.00	0.00	3.00	2.93	45234.00	-0.17	74.83	74.00
7	6	8	15409.00	9501.00	186.95	0	Spot (Block7, Row8, Column6)	7359.40	6160.00	5124.80	0.08	0.70	83.00	120.98	83.00	122.72	0.16	1.01	100.00	100.00	0.00	6077.00	7276.40	7256366.00	58.99	1240.45	1254.00
7	7	8	15720.00	9508.00	159.20	0	Spot (Block7, Row8, Column7)	89.14	90.00	10.37	0.00	0.12	76.00	90.62	76.00	78.53	0.08	0.87	0.00	0.00	0.00	14.00	13.14	62039.00	-0.02	80.14	79.00
7	8	8	15998.00	9502.00	148.20	0	Spot (Block7, Row8, Column8)	3726.83	3530.50	1828.23	0.02	0.49	77.00	79.22	77.00	20.83	0.01	0.26	100.00	100.00	0.00	3453.50	3649.83	2251004.00	175.13	829.68	743.00
8	1	1	18428.00	7420.00	154.35	0	Spot (Block8, Row1, Column1)	1359.03	1286.00	654.59	0.02	0.48	69.00	70.30	69.00	13.40	0.01	0.19	100.00	100.00	0.00	1217.00	1290.03	887449.00	96.17	342.24	261.00
8	2	1	18722.00	7426.00	166.55	0	Spot (Block8, Row1, Column2)	174.25	177.00	48.14	0.01	0.28	67.00	66.88	67.00	11.80	0.00	0.18	100.00	99.00	0.00	110.00	107.25	134343.00	9.10	97.54	96.00
8	3	1	19036.00	7479.00	277.65	0	Spot (Block8, Row1, Column3)	77.35	77.00	8.61	0.00	0.11	67.00	67.05	67.00	9.98	0.00	0.15	55.00	13.00	0.00	10.00	10.35	174042.00	1.03	69.39	70.00
8	4	1	19308.00	7427.00	169.55	0	Spot (Block8, Row1, Column4)	146.59	138.00	42.18	0.03	0.29	68.00	68.28	68.00	10.17	0.00	0.15	99.00	98.00	0.00	70.00	78.59	117565.00	7.70	88.63	88.00
8	5	1	19624.00	7426.00	147.00	-50	Spot (Block8, Row1, Column5)	74.18	74.00	6.73	0.00	0.09	67.00	67.31	67.00	10.34	0.00	0.15	29.00	2.00	0.00	7.00	7.18	43615.00	0.66	68.59	70.00
8	6	1	19918.00	7448.00	205.85	0	Spot (Block8, Row1, Column6)	104.07	103.00	20.17	0.00	0.19	67.00	67.22	67.00	10.24	0.00	0.15	92.00	82.00	0.00	36.00	37.07	125408.00	3.60	79.32	81.00
8	7	1	20218.00	7434.00	164.05	0	Spot (Block8, Row1, Column7)	163.13	179.00	35.14	0.04	0.22	67.00	66.86	67.00	10.58	0.00	0.16	100.00	99.00	0.00	112.00	96.13	121861.00	9.10	93.47	92.00
8	8	1	20530.00	7443.00	200.00	0	Spot (Block8, Row1, Column8)	78.76	79.00	9.00	0.00	0.11	67.00	66.45	67.00	9.59	0.00	0.14	63.00	18.00	0.00	12.00	11.76	89235.00	1.28	69.20	70.00
8	1	2	18364.00	7720.00	210.80	0	Spot (Block8, Row2, Column1)	77.04	77.00	8.43	0.00	0.11	68.00	68.01	68.00	12.15	0.00	0.18	32.00	3.00	0.00	9.00	9.04	97612.00	0.74	72.07	71.50
8	2	2	18722.00	7720.00	147.00	-50	Spot (Block8, Row2, Column2)	70.63	70.00	9.95	0.00	0.14	67.00	66.81	67.00	10.08	0.00	0.15	23.00	6.00	0.00	3.00	3.63	41531.00	0.38	67.01	67.00
8	3	2	19022.00	7722.00	147.00	-50	Spot (Block8, Row2, Column3)	72.45	72.00	6.23	0.00	0.09	69.00	68.51	69.00	9.24	0.00	0.13	16.00	0.00	0.00	3.00	3.45	42893.00	0.43	72.19	72.00
8	4	2	19352.00	7676.00	121.80	0	Spot (Block8, Row2, Column4)	85.10	85.00	9.53	0.00	0.11	71.00	71.24	71.00	11.21	0.00	0.16	61.00	21.00	0.00	14.00	14.10	33190.00	1.24	77.99	78.00
8	5	2	19628.00	7723.00	186.55	0	Spot (Block8, Row2, Column5)	323.83	313.00	66.02	0.01	0.20	70.00	70.89	70.00	16.28	0.01	0.23	100.00	100.00	0.00	243.00	253.83	317026.00	15.54	144.13	130.00
8	6	2	19922.00	7728.00	147.00	-50	Spot (Block8, Row2, Column6)	69.58	72.00	13.10	0.01	0.19	69.00	72.28	69.00	21.77	0.02	0.30	1.00	0.00	0.00	3.00	0.58	41329.00	-0.12	74.06	74.00
8	7	2	20222.00	7730.00	147.00	-50	Spot (Block8, Row2, Column7)	76.39	77.00	7.60	0.00	0.10	69.00	68.47	69.00	9.32	0.00	0.14	41.00	7.00	0.00	8.00	7.39	44688.00	0.85	78.45	79.00
8	8	2	20522.00	7732.00	147.00	-50	Spot (Block8, Row2, Column8)	73.12	72.00	8.21	0.01	0.11	70.00	73.11	70.00	28.12	0.02	0.38	0.00	0.00	0.00	2.00	3.12	43505.00	0.00	71.22	70.00
8	1	3	18423.00	7999.00	189.35	0	Spot (Block8, Row3, Column1)	87.03	87.00	13.48	0.00	0.15	65.00	64.29	65.00	11.31	0.00	0.18	77.00	49.00	0.00	22.00	22.03	87899.00	2.01	71.47	71.00
8	2	3	18720.00	8020.00	147.00	-50	Spot (Block8, Row3, Column2)	66.18	67.00	8.77	0.01	0.13	68.00	67.39	68.00	11.19	0.00	0.17	4.00	0.00	0.00	-1.00	-1.82	38911.00	-0.11	67.76	68.00
8	3	3	18994.00	8006.00	143.25	0	Spot (Block8, Row3, Column3)	86.52	85.00	8.99	0.01	0.10	69.00	69.38	69.00	9.53	0.00	0.14	81.00	37.00	0.00	16.00	17.52	48276.00	1.80	76.04	77.00
8	4	3	19317.00	8026.00	169.35	0	Spot (Block8, Row3, Column4)	136.76	131.00	29.34	0.02	0.21	70.00	69.84	70.00	10.37	0.00	0.15	99.00	97.00	0.00	61.00	66.76	109405.00	6.45	90.67	90.00
8	5	3	19624.00	8022.00	206.55	0	Spot (Block8, Row3, Column5)	83.30	82.50	9.54	0.00	0.11	69.00	71.97	69.00	22.88	0.02	0.32	21.00	0.00	0.00	13.50	14.30	101461.00	0.50	71.23	72.00
8	6	3	19923.00	8030.00	184.85	0	Spot (Block8, Row3, Column6)	901.74	780.50	536.49	0.06	0.59	71.00	76.52	71.00	26.79	0.03	0.35	100.00	100.00	0.00	709.50	830.74	867470.00	30.80	253.74	256.00
8	7	3	20220.00	8030.00	147.00	-50	Spot (Block8, Row3, Column7)	72.91	73.00	8.26	0.00	0.11	70.00	74.70	70.00	26.98	0.03	0.36	0.00	0.00	0.00	3.00	2.91	43238.00	-0.07	67.06	67.00
8	8	3	20521.00	8042.00	156.95	0	Spot (Block8, Row3, Column8)	2677.58	2394.50	1262.88	0.05	0.47	71.00	76.18	71.00	30.78	0.03	0.40	100.00	100.00	0.00	2323.50	2606.58	1820756.00	84.52	660.51	519.00
8	1	4	18410.00	8306.00	167.95	0	Spot (Block8, Row4, Column1)	130.24	118.00	35.42	0.04	0.27	67.00	67.54	67.00	12.32	0.00	0.18	96.00	89.00	0.00	51.00	63.24	101848.00	5.09	86.91	88.00
8	2	4	18717.00	8329.00	168.05	0	Spot (Block8, Row4, Column2)	250.87	260.00	64.62	0.02	0.26	70.00	72.27	70.00	20.34	0.01	0.28	100.00	100.00	0.00	190.00	180.87	196683.00	8.78	121.32	115.00
8	3	4	19013.00	8324.00	152.00	0	Spot (Block8, Row4, Column3)	494.56	472.00	190.07	0.02	0.38	71.00	72.39	71.00	12.59	0.01	0.17	100.00	100.00	0.00	401.00	423.56	314539.00	33.54	163.19	158.00
8	4	4	19318.00	8324.00	147.00	-50	Spot (Block8, Row4, Column4)	69.73	70.00	9.35	0.00	0.13	70.00	70.53	70.00	9.99	0.00	0.14	15.00	2.00	0.00	0.00	-0.27	41071.00	-0.08	73.66	72.00
8	5	4	19597.00	8313.00	220.40	0	Spot (Block8, Row4, Column5)	78.27	79.00	11.12	0.00	0.14	67.00	67.72	67.00	11.82	0.00	0.17	51.00	14.00	0.00	12.00	11.27	109108.00	0.89	70.17	71.00
8	6	4	19924.00	8328.00	194.70	0	Spot (Block8, Row4, Column6)	382.29	391.00	84.83	0.01	0.22	70.00	72.27	70.00	17.69	0.01	0.24	100.00	100.00	0.00	321.00	312.29	410576.00	17.53	158.70	166.00
8	7	4	20247.00	8357.00	133.30	0	Spot (Block8, Row4, Column7)	83.61	81.00	11.11	0.01	0.13	70.00	73.12	70.00	15.97	0.02	0.22	38.00	7.00	0.00	11.00	13.61	39130.00	0.66	76.54	75.00
8	8	4	20561.00	8342.00	208.50	0	Spot (Block8, Row4, Column8)	81.55	81.00	9.63	0.00	0.12	70.00	70.86	70.00	13.77	0.01	0.19	39.00	5.00	0.00	11.00	11.55	101199.00	0.78	74.92	75.00
8	1	5	18419.00	8622.00	146.35	0	Spot (Block8, Row5, Column1)	333.77	332.00	106.99	0.00	0.32	70.00	73.29	70.00	20.61	0.02	0.28	100.00	99.00	0.00	262.00	263.77	194589.00	12.64	132.97	120.00
8	2	5	18712.00	8624.00	155.80	0	Spot (Block8, Row5, Column2)	2996.73	2941.00	1177.71	0.01	0.39	74.00	78.22	74.00	25.44	0.02	0.33	100.00	100.00	0.00	2867.00	2922.73	1995820.00	114.72	595.31	550.50
8	3	5	19019.00	8621.00	159.40	0	Spot (Block8, Row5, Column3)	661.10	614.00	289.55	0.03	0.44	73.50	76.44	73.50	19.15	0.02	0.25	100.00	100.00	0.00	540.50	587.60	463430.00	30.54	188.33	180.00
8	4	5	19299.00	8611.00	160.45	0	Spot (Block8, Row5, Column4)	84.21	83.00	9.56	0.01	0.11	70.00	70.34	70.00	12.45	0.00	0.18	52.00	13.00	0.00	13.00	14.21	59961.00	1.11	75.93	77.00
8	5	5	19619.00	8623.00	148.25	0	Spot (Block8, Row5, Column5)	367.39	368.50	120.41	0.00	0.33	68.00	68.44	68.00	11.50	0.00	0.17	100.00	100.00	0.00	300.50	299.39	219697.00	26.01	153.66	154.00
8	6	5	19918.00	8662.00	129.00	0	Spot (Block8, Row5, Column6)	85.11	85.00	7.86	0.00	0.09	71.00	72.74	71.00	16.06	0.01	0.22	37.00	2.00	0.00	14.00	14.11	38045.00	0.77	78.02	78.00
8	7	5	20220.00	8629.00	181.00	0	Spot (Block8, Row5, Column7)	751.43	711.50	335.59	0.02	0.45	73.00	76.82	73.00	20.73	0.02	0.27	100.00	100.00	0.00	638.50	678.43	694318.00	32.54	229.83	213.00
8	8	5	20516.00	8632.00	147.00	-50	Spot (Block8, Row5, Column8)	81.82	82.00	9.36	0.00	0.11	71.00	73.21	71.00	16.64	0.01	0.23	26.00	0.00	0.00	11.00	10.82	48522.00	0.52	75.34	76.00
8	1	6	18412.00	8924.00	189.60	0	Spot (Block8, Row6, Column1)	691.20	603.50	402.88	0.06	0.58	72.00	76.85	72.00	21.56	0.03	0.28	100.00	100.00	0.00	531.50	619.20	699492.00	28.50	207.57	200.00
8	2	6	18713.00	8918.00	198.15	0	Spot (Block8, Row6, Column2)	433.37	466.00	166.05	0.03	0.38	73.00	78.48	73.00	24.01	0.03	0.31	100.00	100.00	0.00	393.00	360.37	483211.00	14.78	175.92	181.00
8	3	6	19011.00	8929.00	160.65	0	Spot (Block8, Row6, Column3)	168.58	179.50	36.66	0.03	0.22	71.00	73.28	71.00	14.27	0.01	0.19	100.00	96.00	0.00	108.50	97.58	120026.00	6.68	96.68	97.00
8	4	6	19314.00	8925.00	147.00	-50	Spot (Block8, Row6, Column4)	74.29	74.00	9.70	0.00	0.13	69.00	68.63	69.00	9.96	0.00	0.15	35.00	7.00	0.00	5.00	5.29	44055.00	0.57	70.17	71.00
8	5	6	19620.00	8924.00	146.55	0	Spot (Block8, Row6, Column5)	353.51	348.50	156.72	0.01	0.44	69.00	69.05	69.00	11.13	0.00	0.16	100.00	100.00	0.00	279.50	284.51	206447.00	25.56	139.24	124.00
8	6	6	19876.00	8874.00	157.30	0	Spot (Block8, Row6, Column6)	80.37	81.00	5.85	0.00	0.07	69.00	69.70	69.00	12.35	0.00	0.18	43.00	1.00	0.00	12.00	11.37	55056.00	0.86	73.42	73.00
8	7	6	20213.00	8956.00	227.90	0	Spot (Block8, Row6, Column7)	82.35	82.00	8.65	0.00	0.11	69.00	70.59	69.00	15.70	0.01	0.22	38.00	2.00	0.00	13.00	13.35	123106.00	0.75	73.82	74.00
8	8	6	20518.00	8923.00	254.80	0	Spot (Block8, Row6, Column8)	72.73	73.00	9.25	0.00	0.13	71.00	70.45	71.00	10.33	0.00	0.15	17.00	1.00	0.00	2.00	1.73	137087.00	0.22	66.50	68.00
8	1	7	18413.00	9216.00	163.30	0	Spot (Block8, Row7, Column1)	312.08	294.00	102.94	0.03	0.33	68.00	70.47	68.00	17.30	0.02	0.25	100.00	100.00	0.00	226.00	244.08	230003.00	13.96	138.46	127.00
8	2	7	18713.00	9221.00	147.00	-50	Spot (Block8, Row7, Column2)	76.78	77.00	7.71	0.00	0.10	68.00	69.60	68.00	14.38	0.01	0.21	24.00	0.00	0.00	9.00	8.78	45302.00	0.50	67.41	68.00
8	3	7	19013.00	9223.00	147.00	-50	Spot (Block8, Row7, Column3)	70.80	70.00	13.09	0.00	0.18	68.00	68.24	68.00	10.50	0.00	0.15	30.00	6.00	0.00	2.00	2.80	41915.00	0.24	74.45	76.00
8	4	7	19313.00	9225.00	147.00	-50	Spot (Block8, Row7, Column4)	76.90	76.00	8.34	0.01	0.11	70.00	70.90	70.00	18.92	0.01	0.27	8.00	0.00	0.00	6.00	6.90	45142.00	0.32	72.34	71.00
8	5	7	19645.00	9182.00	155.55	0	Spot (Block8, Row7, Column5)	79.91	81.00	10.69	0.01	0.13	70.00	70.42	70.00	13.64	0.00	0.19	40.00	2.00	0.00	11.00	9.91	53539.00	0.70	72.56	74.00
8	6	7	19912.00	9228.00	187.60	0	Spot (Block8, Row7, Column6)	534.14	535.00	211.77	0.00	0.40	70.00	75.17	70.00	25.24	0.03	0.34	100.00	100.00	0.00	465.00	464.14	529864.00	18.18	177.62	180.00
8	7	7	20194.00	9249.00	186.15	0	Spot (Block8, Row7, Column7)	98.73	99.00	11.61	0.00	0.12	73.00	74.66	73.00	16.15	0.01	0.22	77.00	29.00	0.00	26.00	25.73	96061.00	1.49	80.01	80.00
8	8	7	20516.00	9228.00	189.35	0	Spot (Block8, Row7, Column8)	580.48	586.00	122.61	0.00	0.21	72.00	73.45	72.00	16.78	0.01	0.23	100.00	100.00	0.00	514.00	508.48	589186.00	30.21	206.58	185.00
8	1	8	18418.00	9544.00	158.50	0	Spot (Block8, Row8, Column1)	78.95	79.00	8.20	0.00	0.10	67.00	66.86	67.00	10.94	0.00	0.16	59.00	12.00	0.00	12.00	11.95	54636.00	1.11	71.86	73.00
8	2	8	18711.00	9521.00	147.00	-50	Spot (Block8, Row8, Column2)	76.55	76.00	9.49	0.00	0.12	67.00	66.81	67.00	10.10	0.00	0.15	45.00	13.00	0.00	9.00	9.55	44936.00	0.96	67.13	67.00
8	3	8	19011.00	9523.00	147.00	-50	Spot (Block8, Row8, Column3)	72.36	73.00	8.95	0.00	0.12	68.00	68.89	68.00	19.11	0.01	0.28	4.00	0.00	0.00	5.00	4.36	42474.00	0.18	77.68	78.00
8	4	8	19308.00	9522.00	152.60	0	Spot (Block8, Row8, Column4)	6337.20	6021.00	2824.61	0.02	0.45	70.00	73.43	70.00	25.78	0.02	0.35	100.00	100.00	0.00	5951.00	6267.20	4024123.00	242.94	1296.05	1216.00
8	5	8	19611.00	9527.00	147.00	-50	Spot (Block8, Row8, Column5)	72.83	73.00	7.62	0.00	0.10	69.00	73.34	69.00	25.19	0.03	0.34	0.00	0.00	0.00	4.00	3.83	43043.00	-0.02	72.34	73.00
8	6	8	19916.00	9529.00	176.70	0	Spot (Block8, Row8, Column6)	1482.16	1132.50	1021.78	0.12	0.69	71.00	79.18	71.00	29.95	0.05	0.38	100.00	100.00	0.00	1061.50	1411.16	1292447.00	46.85	297.77	297.00
8	7	8	20204.00	9549.00	189.60	0	Spot (Block8, Row8, Column7)	79.32	79.00	8.61	0.00	0.11	72.00	76.02	72.00	23.62	0.02	0.31	2.00	0.00	0.00	7.00	7.32	80512.00	0.14	76.84	76.50
8	8	8	20499.00	9528.00	148.50	0	Spot (Block8, Row8, Column8)	4057.10	3752.00	1909.18	0.03	0.47	72.00	75.37	72.00	21.36	0.02	0.28	100.00	100.00	0.00	3680.00	3985.10	2438315.00	186.38	954.02	648.00
9	1	1	4891.00	11839.00	152.90	0	Spot (Block9, Row1, Column1)	1258.27	1164.50	602.45	0.03	0.48	69.00	70.08	69.00	13.43	0.01	0.19	100.00	100.00	0.00	1095.50	1189.27	807810.00	88.46	305.96	258.00
9	2	1	5188.00	11840.00	147.25	0	Spot (Block9, Row1, Column2)	622.14	565.00	287.00	0.04	0.46	69.00	69.59	69.00	13.37	0.00	0.19	100.00	100.00	0.00	496.00	553.14	367687.00	41.34	190.97	171.00
9	3	1	5495.00	11843.00	154.60	0	Spot (Block9, Row1, Column3)	235.86	210.00	82.21	0.05	0.35	69.00	69.88	69.00	12.65	0.01	0.18	100.00	99.00	0.00	141.00	166.86	154958.00	13.12	106.52	102.00
9	4	1	5789.00	11847.00	148.80	0	Spot (Block9, Row1, Column4)	476.45	421.50	230.35	0.05	0.48	70.00	71.03	70.00	12.13	0.01	0.17	100.00	100.00	0.00	351.50	406.45	289684.00	33.42	154.53	156.00
9	5	1	6090.00	11843.00	149.05	0	Spot (Block9, Row1, Column5)	447.39	384.00	247.41	0.07	0.55	69.00	70.16	69.00	13.17	0.01	0.19	100.00	100.00	0.00	315.00	378.39	272463.00	28.65	141.82	120.00
9	6	1	6387.00	11845.00	146.75	0	Spot (Block9, Row1, Column6)	674.12	638.00	255.38	0.02	0.38	69.00	70.50	69.00	13.44	0.01	0.19	100.00	100.00	0.00	569.00	605.12	395711.00	44.92	211.16	174.00
9	7	1	6684.00	11850.00	145.75	0	Spot (Block9, Row1, Column7)	1495.10	1369.00	722.13	0.04	0.48	69.00	70.74	69.00	12.79	0.01	0.18	100.00	100.00	0.00	1300.00	1426.10	873137.00	111.38	355.64	274.00
9	8	1	6983.00	11845.00	166.30	0	Spot (Block9, Row1, Column8)	105.69	100.00	63.34	0.02	0.60	68.00	68.50	68.00	11.72	0.00	0.17	96.00	78.00	0.00	32.00	37.69	81272.00	3.17	84.65	83.00
9	1	2	4890.00	12139.00	147.00	-50	Spot (Block9, Row2, Column1)	70.94	73.00	10.84	0.01	0.15	70.00	70.73	70.00	12.90	0.00	0.18	12.00	0.00	0.00	3.00	0.94	41852.00	0.02	64.80	66.00
9	2	2	5185.00	12145.00	126.95	0	Spot (Block9, Row2, Column2)	370.91	373.00	95.02	0.00	0.26	71.00	71.37	71.00	10.56	0.00	0.15	100.00	100.00	0.00	302.00	299.91	159121.00	28.35	153.13	164.00
9	3	2	5505.00	12169.00	101.00	0	Spot (Block9, Row2, Column3)	97.32	97.00	12.26	0.00	0.13	70.00	70.67	70.00	13.61	0.00	0.19	88.00	48.00	0.00	27.00	27.32	25108.00	1.96	82.28	85.00
9	4	2	5794.00	12153.00	172.35	0	Spot (Block9, Row2, Column4)	253.41	269.00	61.45	0.03	0.24	69.00	70.20	69.00	13.43	0.01	0.19	100.00	100.00	0.00	200.00	184.41	210587.00	13.64	122.05	119.00
9	5	2	6091.00	12145.00	169.95	0	Spot (Block9, Row2, Column5)	437.20	401.00	140.65	0.04	0.32	70.00	71.82	70.00	13.78	0.01	0.19	100.00	100.00	0.00	331.00	367.20	351944.00	26.52	168.74	167.50
9	6	2	6382.00	12142.00	172.45	0	Spot (Block9, Row2, Column6)	145.38	146.00	30.66	0.00	0.21	70.00	76.70	70.00	34.81	0.04	0.45	91.00	53.00	0.00	76.00	75.38	119212.00	1.97	95.24	96.00
9	7	2	6684.00	12150.00	177.60	0	Spot (Block9, Row2, Column7)	142.29	133.00	37.11	0.03	0.26	68.00	68.26	68.00	12.99	0.00	0.19	99.00	92.00	0.00	65.00	74.29	125073.00	5.70	88.67	89.50
9	8	2	6989.00	12152.00	147.00	-50	Spot (Block9, Row2, Column8)	68.22	69.00	9.05	0.00	0.13	69.00	70.04	69.00	15.06	0.01	0.22	1.00	0.00	0.00	0.00	-0.78	40043.00	-0.12	69.75	70.00
9	1	3	4886.00	12436.00	145.15	0	Spot (Block9, Row3, Column1)	561.43	551.00	244.49	0.01	0.44	70.00	70.02	70.00	12.79	0.00	0.18	100.00	100.00	0.00	481.00	491.43	321136.00	38.41	173.78	170.00
9	2	3	5185.00	12443.00	170.10	0	Spot (Block9, Row3, Column2)	106.29	107.00	12.70	0.00	0.12	71.00	71.71	71.00	12.38	0.00	0.17	97.00	76.00	0.00	36.00	35.29	85881.00	2.79	83.29	84.00
9	3	3	5475.00	12443.00	141.00	0	Spot (Block9, Row3, Column3)	916.78	697.50	1083.19	0.12	1.18	72.00	73.92	72.00	17.91	0.01	0.24	100.00	100.00	0.00	625.50	844.78	493225.00	47.05	303.16	177.00
9	4	3	5787.00	12445.00	144.35	0	Spot (Block9, Row3, Column4)	997.88	900.50	472.73	0.04	0.47	70.00	71.02	70.00	15.58	0.01	0.22	100.00	100.00	0.00	830.50	927.88	564798.00	59.48	259.32	194.50
9	5	3	6091.00	12443.00	152.00	0	Spot (Block9, Row3, Column5)	318.48	285.00	133.48	0.05	0.42	72.00	80.19	72.00	40.26	0.05	0.50	99.00	97.00	0.00	213.00	246.48	200641.00	5.92	123.61	114.00
9	6	3	6391.00	12448.00	212.65	0	Spot (Block9, Row3, Column6)	2667.55	1948.00	1786.69	0.14	0.67	76.00	90.84	76.00	54.15	0.08	0.60	100.00	100.00	0.00	1872.00	2591.55	3446479.00	47.58	656.07	640.50
9	7	3	6693.00	12449.00	158.55	0	Spot (Block9, Row3, Column7)	356.03	302.00	167.63	0.07	0.47	70.00	75.48	70.00	35.21	0.03	0.47	100.00	97.00	0.00	232.00	286.03	246375.00	7.97	117.42	110.00
9	8	3	6990.00	12460.00	154.30	0	Spot (Block9, Row3, Column8)	1295.54	1275.00	559.22	0.01	0.43	69.00	71.13	69.00	17.41	0.01	0.24	100.00	100.00	0.00	1206.00	1226.54	851170.00	70.32	327.39	293.50
9	1	4	4888.00	12738.00	144.60	0	Spot (Block9, Row4, Column1)	1031.10	945.50	484.24	0.04	0.47	71.00	72.77	71.00	14.17	0.01	0.19	100.00	100.00	0.00	874.50	960.10	583605.00	67.62	293.29	250.00
9	2	4	5186.00	12745.00	179.40	0	Spot (Block9, Row4, Column2)	223.30	207.00	69.24	0.03	0.31	75.00	77.58	75.00	21.30	0.01	0.27	100.00	96.00	0.00	132.00	148.30	201421.00	6.84	111.42	110.00
9	3	4	5488.00	12742.00	144.95	0	Spot (Block9, Row4, Column3)	5392.64	4860.00	3045.90	0.05	0.56	76.00	78.53	76.00	20.82	0.01	0.27	100.00	100.00	0.00	4784.00	5316.64	3063021.00	255.18	1199.83	849.00
9	4	4	5786.00	12751.00	219.50	0	Spot (Block9, Row4, Column4)	78.42	78.00	9.51	0.00	0.12	70.00	71.38	70.00	13.85	0.01	0.19	28.00	3.00	0.00	8.00	8.42	108059.00	0.51	69.73	70.00
9	5	4	6070.00	12749.00	157.60	0	Spot (Block9, Row4, Column5)	186.94	188.00	43.18	0.00	0.23	71.00	73.36	71.00	16.20	0.01	0.22	100.00	98.00	0.00	117.00	115.94	127496.00	7.01	103.82	103.00
9	6	4	6389.00	12747.00	178.40	0	Spot (Block9, Row4, Column6)	472.47	437.50	177.00	0.03	0.37	72.00	79.54	72.00	40.69	0.04	0.51	100.00	99.00	0.00	365.50	400.47	421447.00	9.66	159.38	159.50
9	7	4	6683.00	12751.00	159.85	0	Spot (Block9, Row4, Column7)	226.31	202.00	89.19	0.05	0.39	70.00	74.16	70.00	25.27	0.03	0.34	99.00	86.00	0.00	132.00	156.31	160228.00	6.02	103.99	100.00
9	8	4	6983.00	12761.00	179.10	0	Spot (Block9, Row4, Column8)	121.76	116.00	24.51	0.02	0.20	70.00	70.16	70.00	12.45	0.00	0.18	99.00	88.00	0.00	46.00	51.76	109463.00	4.14	86.56	86.00
9	1	5	4887.00	13041.00	140.70	0	Spot (Block9, Row5, Column1)	1524.00	1355.00	874.70	0.05	0.57	75.00	82.65	75.00	37.50	0.04	0.45	100.00	100.00	0.00	1280.00	1449.00	821434.00	38.44	391.42	338.00
9	2	5	5187.00	13038.00	152.15	0	Spot (Block9, Row5, Column2)	1424.40	1426.50	513.43	0.00	0.36	78.00	84.07	78.00	25.33	0.03	0.30	100.00	100.00	0.00	1348.50	1346.40	903072.00	52.92	353.74	357.50
9	3	5	5487.00	13041.00	147.90	0	Spot (Block9, Row5, Column3)	794.07	731.00	350.02	0.04	0.44	75.00	78.33	75.00	19.71	0.02	0.25	100.00	100.00	0.00	656.00	719.07	477234.00	36.31	226.55	185.00
9	4	5	5786.00	13041.00	144.80	0	Spot (Block9, Row5, Column4)	395.43	375.00	172.66	0.02	0.44	73.00	75.60	73.00	15.81	0.02	0.21	100.00	100.00	0.00	302.00	322.43	224998.00	20.23	146.39	129.50
9	5	5	6086.00	13044.00	143.10	0	Spot (Block9, Row5, Column5)	5462.58	5038.00	3060.30	0.04	0.56	74.00	76.71	74.00	20.49	0.02	0.27	100.00	100.00	0.00	4964.00	5388.58	3059042.00	262.87	932.76	797.00
9	6	5	6380.00	13046.00	159.25	0	Spot (Block9, Row5, Column6)	150.10	150.00	33.41	0.00	0.22	72.00	76.22	72.00	25.66	0.02	0.34	96.00	73.00	0.00	78.00	78.10	104619.00	2.88	95.14	94.00
9	7	5	6689.00	13053.00	197.85	0	Spot (Block9, Row5, Column7)	1327.78	1198.00	753.55	0.04	0.57	73.00	80.42	73.00	32.04	0.04	0.40	100.00	100.00	0.00	1125.00	1254.78	1472506.00	38.93	372.22	383.00
9	8	5	6984.00	13054.00	146.70	0	Spot (Block9, Row5, Column8)	508.36	430.00	305.71	0.07	0.60	70.00	72.19	70.00	22.39	0.01	0.31	100.00	100.00	0.00	360.00	438.36	298406.00	19.48	152.55	147.50
9	1	6	4883.00	13338.00	219.10	0	Spot (Block9, Row6, Column1)	2197.92	1481.00	1507.32	0.17	0.69	79.00	93.49	79.00	51.59	0.07	0.55	100.00	100.00	0.00	1402.00	2118.92	3017746.00	40.79	598.83	593.00
9	2	6	5185.00	13336.00	209.65	0	Spot (Block9, Row6, Column2)	858.34	786.00	405.13	0.04	0.47	78.00	90.53	78.00	44.09	0.06	0.49	100.00	100.00	0.00	708.00	780.34	1070348.00	17.42	289.97	292.00
9	3	6	5476.00	13340.00	141.70	0	Spot (Block9, Row6, Column3)	1340.59	1232.00	641.67	0.04	0.48	73.00	77.91	73.00	23.26	0.03	0.30	100.00	100.00	0.00	1159.00	1267.59	731963.00	54.28	378.91	347.50
9	4	6	5783.00	13344.00	160.20	0	Spot (Block9, Row6, Column4)	164.32	175.00	34.69	0.03	0.21	73.00	74.31	73.00	15.45	0.01	0.21	100.00	98.00	0.00	102.00	91.32	116008.00	5.83	102.07	102.00
9	5	6	6084.00	13345.00	139.40	0	Spot (Block9, Row6, Column5)	3961.08	3626.00	2166.35	0.04	0.55	74.00	78.43	74.00	21.18	0.03	0.27	100.00	100.00	0.00	3552.00	3887.08	2079565.00	183.29	834.05	654.00
9	6	6	6384.00	13350.00	179.95	0	Spot (Block9, Row6, Column6)	106.62	102.00	34.58	0.02	0.32	73.00	77.87	73.00	24.26	0.03	0.31	61.00	9.00	0.00	29.00	33.62	96602.00	1.19	79.88	80.00
9	7	6	6682.00	13350.00	146.65	0	Spot (Block9, Row6, Column7)	647.93	578.50	351.10	0.05	0.54	73.00	77.56	73.00	23.42	0.03	0.30	100.00	100.00	0.00	505.50	574.93	379687.00	24.36	190.03	173.50
9	8	6	6986.00	13355.00	148.30	0	Spot (Block9, Row6, Column8)	777.91	661.00	452.27	0.07	0.58	71.00	71.69	71.00	13.51	0.00	0.19	100.00	100.00	0.00	590.00	706.91	466746.00	52.27	201.65	173.00
9	1	7	4880.00	13639.00	159.80	0	Spot (Block9, Row7, Column1)	302.11	299.00	77.03	0.00	0.25	75.00	80.22	75.00	32.38	0.03	0.40	100.00	98.00	0.00	224.00	227.11	212081.00	6.85	138.17	124.50
9	2	7	5195.00	13650.00	200.90	0	Spot (Block9, Row7, Column2)	84.14	85.00	10.67	0.00	0.13	73.00	75.54	73.00	19.00	0.01	0.25	22.00	0.00	0.00	12.00	11.14	95831.00	0.45	71.67	72.00
9	3	7	5480.00	13644.00	147.00	-50	Spot (Block9, Row7, Column3)	71.32	71.00	9.72	0.00	0.14	73.00	73.50	73.00	11.91	0.00	0.16	10.00	0.00	0.00	-2.00	-1.68	42079.00	-0.18	75.26	74.00
9	4	7	5798.00	13651.00	198.25	0	Spot (Block9, Row7, Column4)	84.45	85.00	8.10	0.00	0.10	72.00	73.11	72.00	14.20	0.01	0.19	41.00	1.00	0.00	13.00	12.45	94073.00	0.80	78.16	78.00
9	5	7	6085.00	13646.00	185.45	0	Spot (Block9, Row7, Column5)	211.08	207.00	58.65	0.01	0.28	76.00	83.37	76.00	28.75	0.04	0.34	96.00	85.00	0.00	131.00	135.08	204749.00	4.44	116.18	113.00
9	6	7	6378.00	13647.00	192.05	0	Spot (Block9, Row7, Column6)	1011.40	1027.50	494.20	0.01	0.49	81.00	98.80	81.00	65.83	0.09	0.67	100.00	100.00	0.00	946.50	930.40	1049832.00	13.86	294.15	293.00
9	7	7	6669.00	13653.00	144.35	0	Spot (Block9, Row7, Column7)	834.68	789.00	343.69	0.02	0.41	75.00	80.12	75.00	25.91	0.03	0.32	100.00	100.00	0.00	714.00	759.68	475768.00	29.12	235.33	187.00
9	8	7	6980.00	13651.00	176.10	0	Spot (Block9, Row7, Column8)	754.30	720.50	227.13	0.02	0.30	72.00	74.37	72.00	16.22	0.01	0.22	100.00	100.00	0.00	648.50	682.30	654730.00	41.91	256.67	188.00
9	1	8	4878.00	13940.00	147.00	-50	Spot (Block9, Row8, Column1)	74.20	74.00	9.48	0.00	0.13	73.00	73.64	73.00	9.31	0.00	0.13	20.00	2.00	0.00	1.00	1.20	43627.00	0.06	75.27	74.00
9	2	8	5186.00	13933.00	175.40	0	Spot (Block9, Row8, Column2)	150.18	159.00	35.15	0.02	0.23	73.00	73.15	73.00	10.36	0.00	0.14	100.00	98.00	0.00	86.00	77.18	129003.00	7.44	94.53	93.00
9	3	8	5475.00	13939.00	166.75	0	Spot (Block9, Row8, Column3)	221.94	195.50	100.49	0.06	0.45	72.00	73.12	72.00	15.74	0.01	0.22	99.00	92.00	0.00	123.50	149.94	171341.00	9.46	95.95	94.00
9	4	8	5782.00	13947.00	145.00	0	Spot (Block9, Row8, Column4)	2852.65	2799.00	1183.64	0.01	0.41	72.00	73.96	72.00	17.69	0.01	0.24	100.00	100.00	0.00	2727.00	2780.65	1611747.00	157.06	673.43	477.00
9	5	8	6063.00	13954.00	135.60	0	Spot (Block9, Row8, Column5)	86.81	88.00	8.27	0.01	0.10	75.00	84.67	75.00	54.38	0.05	0.64	0.00	0.00	0.00	13.00	11.81	43058.00	0.04	80.04	80.00
9	6	8	6379.00	13947.00	198.65	0	Spot (Block9, Row8, Column6)	4023.53	2959.00	3166.74	0.13	0.79	78.00	101.32	78.00	83.61	0.11	0.83	100.00	100.00	0.00	2881.00	3945.53	4514396.00	46.91	815.96	820.50
9	7	8	6680.00	13947.00	144.20	0	Spot (Block9, Row8, Column7)	369.69	359.00	136.45	0.01	0.37	73.00	82.36	73.00	50.96	0.05	0.62	100.00	98.00	0.00	286.00	296.69	209614.00	5.64	137.83	124.00
9	8	8	6964.00	13948.00	144.30	0	Spot (Block9, Row8, Column8)	3306.01	2907.50	1733.21	0.06	0.52	72.00	74.72	72.00	16.47	0.02	0.22	100.00	100.00	0.00	2835.50	3234.01	1877815.00	196.17	654.76	526.00
10	1	1	9396.00	11863.00	153.30	0	Spot (Block10, Row1, Column1)	1005.89	968.00	484.52	0.02	0.48	69.00	69.19	69.00	12.71	0.00	0.18	100.00	100.00	0.00	899.00	936.89	650809.00	73.72	255.92	186.00
10	2	1	9726.00	11866.00	250.80	0	Spot (Block10, Row1, Column2)	80.35	80.00	10.00	0.00	0.12	67.00	66.93	67.00	12.28	0.00	0.18	54.00	13.00	0.00	13.00	13.35	146319.00	1.09	68.42	68.00
10	3	1	9997.00	11871.00	147.00	-50	Spot (Block10, Row1, Column3)	70.77	70.00	11.05	0.00	0.16	69.00	69.06	69.00	10.97	0.00	0.16	22.00	5.00	0.00	1.00	1.77	41828.00	0.16	72.32	71.00
10	4	1	10307.00	11865.00	135.60	0	Spot (Block10, Row1, Column4)	88.35	87.00	11.78	0.01	0.13	67.00	67.16	67.00	11.06	0.00	0.16	78.00	40.00	0.00	20.00	21.35	44353.00	1.92	79.56	76.00
10	5	1	10610.00	11880.00	202.15	0	Spot (Block10, Row1, Column5)	77.75	78.00	8.06	0.00	0.10	67.00	67.55	67.00	10.51	0.00	0.16	52.00	8.00	0.00	11.00	10.75	90263.00	0.97	72.50	72.00
10	6	1	10946.00	11921.00	170.25	0	Spot (Block10, Row1, Column6)	83.31	84.00	11.13	0.00	0.13	68.00	67.43	68.00	11.07	0.00	0.16	65.00	26.00	0.00	16.00	15.31	67401.00	1.43	73.18	72.00
10	7	1	11190.00	11894.00	175.95	0	Spot (Block10, Row1, Column7)	88.38	89.00	13.19	0.00	0.15	68.00	67.08	68.00	11.71	0.01	0.17	74.00	43.00	0.00	21.00	20.38	76363.00	1.82	74.77	74.50
10	8	1	11501.00	11888.00	242.70	0	Spot (Block10, Row1, Column8)	81.56	83.00	12.06	0.01	0.15	68.00	67.82	68.00	11.03	0.00	0.16	58.00	25.00	0.00	15.00	13.56	138726.00	1.25	69.89	71.00
10	1	2	9395.00	12167.00	147.00	-50	Spot (Block10, Row2, Column1)	62.94	63.00	8.23	0.00	0.13	69.00	68.84	69.00	11.11	0.00	0.16	3.00	0.00	0.00	-6.00	-6.06	37006.00	-0.53	67.65	67.50
10	2	2	9695.00	12169.00	147.00	-50	Spot (Block10, Row2, Column2)	72.24	72.00	9.26	0.00	0.13	67.00	66.58	67.00	10.25	0.00	0.15	30.00	3.00	0.00	5.00	5.24	42549.00	0.55	68.96	69.00
10	3	2	9995.00	12171.00	147.00	-50	Spot (Block10, Row2, Column3)	71.34	71.00	9.03	0.00	0.13	67.00	67.11	67.00	9.77	0.00	0.15	29.00	5.00	0.00	4.00	4.34	42018.00	0.43	70.28	72.00
10	4	2	10303.00	12177.00	159.35	0	Spot (Block10, Row2, Column4)	82.69	83.00	8.29	0.00	0.10	69.00	69.44	69.00	10.70	0.00	0.15	67.00	20.00	0.00	14.00	13.69	58050.00	1.24	75.80	77.00
10	5	2	10589.00	12174.00	182.55	0	Spot (Block10, Row2, Column5)	391.38	372.00	129.04	0.02	0.33	69.00	69.80	69.00	12.57	0.01	0.18	100.00	100.00	0.00	303.00	322.38	369071.00	25.58	148.95	158.00
10	6	2	10895.00	12177.00	147.00	-50	Spot (Block10, Row2, Column6)	78.20	78.00	13.30	0.00	0.17	71.00	75.21	71.00	25.47	0.03	0.34	6.00	0.00	0.00	7.00	7.20	45748.00	0.12	63.00	63.00
10	7	2	11201.00	12235.00	127.50	0	Spot (Block10, Row2, Column7)	85.79	86.00	9.44	0.00	0.11	72.00	72.31	72.00	16.89	0.00	0.23	43.00	1.00	0.00	14.00	13.79	37061.00	0.80	78.08	76.00
10	8	2	11495.00	12180.00	147.00	-50	Spot (Block10, Row2, Column8)	70.38	70.00	7.26	0.00	0.10	72.00	75.33	72.00	29.37	0.02	0.39	0.00	0.00	0.00	-2.00	-1.62	41314.00	-0.17	73.39	73.00
10	1	3	9387.00	12466.00	192.90	0	Spot (Block10, Row3, Column1)	101.02	101.00	16.10	0.00	0.16	67.00	66.82	67.00	10.66	0.00	0.16	93.00	76.00	0.00	34.00	34.02	106074.00	3.21	74.57	75.00
10	2	3	9704.00	12457.00	166.10	0	Spot (Block10, Row3, Column2)	79.65	80.00	10.75	0.00	0.13	67.00	66.64	67.00	11.07	0.00	0.17	55.00	18.00	0.00	13.00	12.65	61015.00	1.18	73.17	75.00
10	3	3	9990.00	12454.00	214.25	0	Spot (Block10, Row3, Column3)	80.47	80.00	11.35	0.00	0.14	68.00	67.77	68.00	10.26	0.00	0.15	55.00	24.00	0.00	12.00	12.47	105733.00	1.24	74.17	74.00
10	4	3	10279.00	12499.00	189.65	0	Spot (Block10, Row3, Column4)	87.47	87.00	13.67	0.00	0.16	68.00	68.07	68.00	10.23	0.00	0.15	75.00	44.00	0.00	19.00	19.47	88168.00	1.90	75.29	74.00
10	5	3	10581.00	12438.00	219.65	0	Spot (Block10, Row3, Column5)	83.81	84.00	14.28	0.00	0.17	70.00	76.51	70.00	28.42	0.04	0.37	13.00	0.00	0.00	14.00	13.81	116070.00	0.26	75.83	78.00
10	6	3	10885.00	12474.00	205.70	0	Spot (Block10, Row3, Column6)	1736.46	1382.00	1120.70	0.10	0.65	77.00	86.07	77.00	37.23	0.05	0.43	100.00	100.00	0.00	1305.00	1659.46	2092439.00	44.33	450.11	472.50
10	7	3	11193.00	12479.00	147.00	-50	Spot (Block10, Row3, Column7)	80.17	81.00	6.80	0.00	0.08	75.00	78.20	75.00	27.61	0.02	0.35	0.00	0.00	0.00	6.00	5.17	47379.00	0.07	78.83	79.00
10	8	3	11491.00	12482.00	156.00	0	Spot (Block10, Row3, Column8)	1847.60	1712.00	851.35	0.03	0.46	72.00	76.35	72.00	31.94	0.03	0.42	100.00	100.00	0.00	1640.00	1775.60	1236047.00	55.45	452.03	394.50
10	1	4	9410.00	12780.00	200.80	0	Spot (Block10, Row4, Column1)	81.67	80.00	10.69	0.01	0.13	67.00	68.19	67.00	13.18	0.01	0.19	47.00	14.00	0.00	13.00	14.67	93434.00	1.02	70.76	70.00
10	2	4	9687.00	12772.00	166.30	0	Spot (Block10, Row4, Column2)	499.33	493.00	184.51	0.01	0.37	69.00	71.17	69.00	17.12	0.01	0.24	100.00	100.00	0.00	424.00	430.33	384481.00	25.01	167.33	175.50
10	3	4	9987.00	12769.00	180.10	0	Spot (Block10, Row4, Column3)	133.89	128.00	29.25	0.02	0.22	72.00	73.62	72.00	16.57	0.01	0.23	97.00	80.00	0.00	56.00	61.89	121709.00	3.64	88.93	88.00
10	4	4	10291.00	12773.00	147.00	-50	Spot (Block10, Row4, Column4)	68.61	68.00	9.30	0.00	0.14	70.00	70.78	70.00	11.61	0.00	0.16	9.00	0.00	0.00	-2.00	-1.39	40135.00	-0.19	72.57	73.00
10	5	4	10555.00	12779.00	202.20	0	Spot (Block10, Row4, Column5)	81.72	81.00	11.91	0.00	0.15	70.00	70.76	70.00	11.57	0.00	0.16	49.00	17.00	0.00	11.00	11.72	95289.00	0.95	72.42	70.00
10	6	4	10888.00	12773.00	185.30	0	Spot (Block10, Row4, Column6)	472.55	465.50	149.14	0.01	0.32	74.00	78.26	74.00	27.72	0.02	0.35	100.00	99.00	0.00	391.50	398.55	456484.00	14.23	180.96	168.00
10	7	4	11191.00	12779.00	147.00	-50	Spot (Block10, Row4, Column7)	74.07	74.00	8.45	0.00	0.11	73.00	77.16	73.00	27.20	0.02	0.35	0.00	0.00	0.00	1.00	1.07	43551.00	-0.11	75.34	76.00
10	8	4	11474.00	12756.00	209.30	0	Spot (Block10, Row4, Column8)	77.08	77.00	8.65	0.00	0.11	68.00	68.69	68.00	17.19	0.00	0.25	16.00	0.00	0.00	9.00	9.08	95890.00	0.49	69.40	69.00
10	1	5	9394.00	13059.00	187.90	0	Spot (Block10, Row5, Column1)	98.86	101.00	14.14	0.01	0.14	70.00	76.04	70.00	26.66	0.04	0.35	61.00	2.00	0.00	31.00	28.86	97967.00	0.86	76.92	76.00
10	2	5	9685.00	13066.00	152.95	0	Spot (Block10, Row5, Column2)	1950.43	1911.50	744.89	0.01	0.38	76.00	81.41	76.00	26.98	0.03	0.33	100.00	100.00	0.00	1835.50	1874.43	1256074.00	69.29	450.86	366.00
10	3	5	9984.00	13072.00	154.60	0	Spot (Block10, Row5, Column3)	1327.70	1244.00	670.97	0.03	0.51	73.00	76.08	73.00	21.22	0.02	0.28	100.00	100.00	0.00	1171.00	1254.70	866987.00	58.97	303.22	283.00
10	4	5	10289.00	13073.00	147.00	-50	Spot (Block10, Row5, Column4)	74.96	75.00	10.16	0.00	0.14	72.00	73.24	72.00	15.79	0.01	0.22	12.00	0.00	0.00	3.00	2.96	44225.00	0.11	72.09	74.00
10	5	5	10591.00	13073.00	161.65	0	Spot (Block10, Row5, Column5)	185.24	193.00	37.94	0.02	0.20	70.00	70.45	70.00	11.26	0.00	0.16	100.00	99.00	0.00	123.00	115.24	133373.00	10.19	106.74	104.00
10	6	5	10889.00	13077.00	147.00	-50	Spot (Block10, Row5, Column6)	80.77	80.00	7.46	0.00	0.09	73.00	77.53	73.00	26.54	0.03	0.34	1.00	0.00	0.00	7.00	7.77	47494.00	0.12	77.41	77.50
10	7	5	11187.00	13077.00	193.75	0	Spot (Block10, Row5, Column7)	1972.29	1718.00	1099.20	0.06	0.56	75.00	83.33	75.00	36.92	0.05	0.44	100.00	100.00	0.00	1643.00	1897.29	2078798.00	51.17	463.05	457.00
10	8	5	11470.00	13060.00	154.25	0	Spot (Block10, Row5, Column8)	88.57	88.00	11.27	0.00	0.13	68.00	71.29	68.00	26.53	0.02	0.37	27.00	0.00	0.00	20.00	20.57	58548.00	0.65	73.62	75.00
10	1	6	9384.00	13371.00	203.50	0	Spot (Block10, Row6, Column1)	1382.79	1044.00	914.61	0.12	0.66	79.00	90.14	79.00	40.91	0.06	0.45	100.00	100.00	0.00	965.00	1303.79	1626165.00	31.59	382.87	389.00
10	2	6	9680.00	13365.00	202.60	0	Spot (Block10, Row6, Column2)	1169.94	1085.00	533.13	0.03	0.46	78.00	87.64	78.00	37.12	0.05	0.42	100.00	100.00	0.00	1007.00	1091.94	1368828.00	29.16	330.18	310.00
10	3	6	9987.00	13371.00	147.00	-50	Spot (Block10, Row6, Column3)	80.76	83.00	11.34	0.01	0.14	71.00	73.82	71.00	22.57	0.02	0.31	11.00	0.00	0.00	12.00	9.76	48052.00	0.31	75.11	77.00
10	4	6	10287.00	13373.00	147.00	-50	Spot (Block10, Row6, Column4)	77.00	77.00	8.80	0.00	0.11	69.00	68.46	69.00	11.21	0.00	0.16	35.00	3.00	0.00	8.00	8.00	45430.00	0.76	75.90	76.00
10	5	6	10589.00	13379.00	158.80	0	Spot (Block10, Row6, Column5)	122.59	119.00	21.37	0.01	0.17	71.00	71.26	71.00	12.45	0.00	0.17	98.00	92.00	0.00	48.00	51.59	84956.00	4.12	88.65	89.00
10	6	6	10887.00	13377.00	147.00	-50	Spot (Block10, Row6, Column6)	70.04	71.00	9.73	0.01	0.14	72.00	75.49	72.00	25.99	0.02	0.34	0.00	0.00	0.00	-1.00	-1.96	41675.00	-0.21	71.86	71.00
10	7	6	11167.00	13371.00	150.00	0	Spot (Block10, Row6, Column7)	95.90	96.00	10.25	0.00	0.11	72.00	75.44	72.00	26.45	0.02	0.35	40.00	0.00	0.00	24.00	23.90	58979.00	0.77	84.40	85.00
10	8	6	11539.00	13406.00	209.30	0	Spot (Block10, Row6, Column8)	78.37	79.00	8.08	0.00	0.10	69.00	69.58	69.00	13.41	0.00	0.19	28.00	2.00	0.00	10.00	9.37	97569.00	0.66	73.36	74.00
10	1	7	9386.00	13663.00	162.80	0	Spot (Block10, Row7, Column1)	591.17	547.50	277.16	0.03	0.47	73.00	77.79	73.00	27.48	0.03	0.35	100.00	100.00	0.00	474.50	518.17	432740.00	18.68	169.80	174.00
10	2	7	9686.00	13670.00	147.00	-50	Spot (Block10, Row7, Column2)	75.13	75.00	12.05	0.00	0.16	72.00	74.76	72.00	22.89	0.02	0.31	5.00	0.00	0.00	3.00	3.13	44175.00	0.02	75.28	76.00
10	3	7	9986.00	13672.00	147.00	-50	Spot (Block10, Row7, Column3)	66.26	67.00	10.84	0.00	0.16	69.00	69.20	69.00	9.64	0.00	0.14	13.00	0.00	0.00	-2.00	-2.74	39158.00	-0.30	70.43	72.00
10	4	7	10305.00	13601.00	145.60	0	Spot (Block10, Row7, Column4)	82.18	83.00	6.53	0.00	0.08	69.00	69.47	69.00	11.40	0.00	0.16	64.00	6.00	0.00	14.00	13.18	47338.00	1.12	73.83	74.00
10	5	7	10585.00	13675.00	147.00	-50	Spot (Block10, Row7, Column5)	74.11	74.00	9.34	0.00	0.13	73.00	78.32	73.00	27.08	0.03	0.35	0.00	0.00	0.00	1.00	1.11	43649.00	-0.16	75.99	75.00
10	6	7	10881.00	13676.00	186.90	0	Spot (Block10, Row7, Column6)	1605.72	1609.50	667.78	0.00	0.42	78.00	93.67	78.00	49.83	0.08	0.53	100.00	100.00	0.00	1531.50	1527.72	1580033.00	30.35	396.83	390.00
10	7	7	11187.00	13689.00	150.70	0	Spot (Block10, Row7, Column7)	90.64	91.00	9.56	0.00	0.11	75.00	78.73	75.00	26.94	0.02	0.34	13.00	0.00	0.00	16.00	15.64	56381.00	0.44	82.18	83.00
10	8	7	11481.00	13680.00	184.30	0	Spot (Block10, Row7, Column8)	655.88	650.50	149.33	0.00	0.23	71.00	73.55	71.00	19.29	0.02	0.26	100.00	100.00	0.00	579.50	584.88	627021.00	30.19	230.34	189.50
10	1	8	9384.00	13968.00	147.00	-50	Spot (Block10, Row8, Column1)	69.86	71.00	8.79	0.01	0.13	70.00	70.43	70.00	14.06	0.00	0.20	2.00	0.00	0.00	1.00	-0.14	41290.00	-0.04	71.42	71.00
10	2	8	9664.00	13963.00	223.85	0	Spot (Block10, Row8, Column2)	74.11	74.00	9.48	0.00	0.13	68.00	66.97	68.00	10.64	0.01	0.16	32.00	4.00	0.00	6.00	6.11	106787.00	0.67	67.28	68.00
10	3	8	9991.00	14012.00	239.10	0	Spot (Block10, Row8, Column3)	74.68	75.00	10.07	0.00	0.13	70.00	71.47	70.00	20.19	0.01	0.28	5.00	0.00	0.00	5.00	4.68	123522.00	0.16	68.23	68.50
10	4	8	10281.00	13971.00	150.20	0	Spot (Block10, Row8, Column4)	3920.87	3711.50	1858.17	0.02	0.47	71.00	74.15	71.00	21.17	0.02	0.29	100.00	100.00	0.00	3640.50	3849.87	2423099.00	181.68	811.48	667.00
10	5	8	10584.00	13976.00	147.00	-50	Spot (Block10, Row8, Column5)	70.33	69.00	8.94	0.01	0.13	72.00	79.76	72.00	36.56	0.04	0.46	0.00	0.00	0.00	-3.00	-1.67	41427.00	-0.26	65.19	64.00
10	6	8	10884.00	13970.00	192.10	0	Spot (Block10, Row8, Column6)	2548.96	1800.00	1928.48	0.15	0.76	79.00	96.03	79.00	56.69	0.08	0.59	100.00	100.00	0.00	1721.00	2469.96	2658563.00	43.27	525.72	507.50
10	7	8	11183.00	13979.00	147.00	-50	Spot (Block10, Row8, Column7)	80.29	81.00	11.03	0.00	0.14	76.00	82.41	76.00	36.65	0.04	0.44	0.00	0.00	0.00	5.00	4.29	47128.00	-0.06	76.29	76.00
10	8	8	11467.00	13976.00	146.90	0	Spot (Block10, Row8, Column8)	3511.92	3123.00	2116.85	0.05	0.60	74.00	75.85	74.00	21.07	0.01	0.28	100.00	100.00	0.00	3049.00	3437.92	2068518.00	163.06	755.92	577.00
11	1	1	13897.00	11893.00	154.50	0	Spot (Block11, Row1, Column1)	1142.86	1018.00	571.45	0.05	0.50	66.00	66.92	66.00	12.95	0.01	0.19	100.00	100.00	0.00	952.00	1076.86	742862.00	83.07	303.06	197.00
11	2	1	14211.00	11913.00	143.60	0	Spot (Block11, Row1, Column2)	86.93	86.00	9.76	0.00	0.11	65.00	65.33	65.00	15.51	0.00	0.24	73.00	15.00	0.00	21.00	21.93	48594.00	1.39	73.93	74.00
11	3	1	14496.00	11898.00	147.00	-50	Spot (Block11, Row1, Column3)	65.67	65.00	9.38	0.00	0.14	65.00	65.04	65.00	10.18	0.00	0.16	15.00	2.00	0.00	0.00	0.67	38745.00	0.06	67.73	70.00
11	4	1	14801.00	11845.00	213.80	0	Spot (Block11, Row1, Column4)	75.42	75.00	9.40	0.00	0.12	67.00	66.30	67.00	10.15	0.00	0.15	40.00	11.00	0.00	8.00	8.42	98568.00	0.90	70.03	70.50
11	5	1	15099.00	11940.00	125.15	0	Spot (Block11, Row1, Column5)	81.32	81.00	7.54	0.00	0.09	66.00	65.29	66.00	11.09	0.00	0.17	69.00	16.00	0.00	15.00	15.32	34073.00	1.45	74.05	75.00
11	6	1	15396.00	11904.00	147.00	-50	Spot (Block11, Row1, Column6)	70.93	74.00	12.56	0.02	0.18	63.00	62.77	63.00	11.01	0.00	0.18	47.00	6.00	0.00	11.00	7.93	41918.00	0.74	71.56	73.00
11	7	1	15685.00	11909.00	163.30	0	Spot (Block11, Row1, Column7)	85.70	86.00	7.88	0.00	0.09	63.00	63.05	63.00	9.95	0.00	0.16	96.00	64.00	0.00	23.00	22.70	63420.00	2.28	75.79	76.00
11	8	1	16008.00	11965.00	265.35	0	Spot (Block11, Row1, Column8)	71.13	71.00	8.72	0.00	0.12	65.00	64.30	65.00	10.84	0.00	0.17	31.00	4.00	0.00	6.00	6.13	145522.00	0.63	66.67	66.00
11	1	2	13895.00	12195.00	147.00	-50	Spot (Block11, Row2, Column1)	66.46	67.00	10.39	0.00	0.16	65.00	64.63	65.00	12.33	0.00	0.19	17.00	0.00	0.00	2.00	1.46	39410.00	0.15	63.89	66.00
11	2	2	14210.00	12187.00	140.20	0	Spot (Block11, Row2, Column2)	75.37	76.00	9.06	0.00	0.12	64.00	62.94	64.00	10.28	0.01	0.16	58.00	14.00	0.00	12.00	11.37	39793.00	1.21	68.16	68.00
11	3	2	14495.00	12198.00	147.00	-50	Spot (Block11, Row2, Column3)	71.11	73.00	12.16	0.01	0.17	65.00	64.67	65.00	10.59	0.00	0.16	44.00	8.00	0.00	8.00	6.11	41741.00	0.61	72.16	73.00
11	4	2	14800.00	12250.00	186.55	0	Spot (Block11, Row2, Column4)	69.73	71.00	7.98	0.01	0.11	64.00	63.95	64.00	11.51	0.00	0.18	23.00	0.00	0.00	7.00	5.73	68265.00	0.50	66.10	67.00
11	5	2	15092.00	12200.00	192.30	0	Spot (Block11, Row2, Column5)	330.79	323.00	80.92	0.01	0.24	68.00	67.73	68.00	11.73	0.00	0.17	100.00	100.00	0.00	255.00	262.79	346004.00	22.42	133.29	114.00
11	6	2	15394.00	12204.00	147.00	-50	Spot (Block11, Row2, Column6)	64.89	65.00	9.25	0.00	0.14	67.00	70.42	67.00	26.95	0.02	0.38	0.00	0.00	0.00	-2.00	-2.11	38478.00	-0.21	67.53	69.00
11	7	2	15694.00	12206.00	147.00	-50	Spot (Block11, Row2, Column7)	66.14	68.00	9.09	0.01	0.14	65.00	64.54	65.00	11.13	0.00	0.17	10.00	0.00	0.00	3.00	1.14	38959.00	0.14	68.48	70.00
11	8	2	15994.00	12208.00	147.00	-50	Spot (Block11, Row2, Column8)	62.95	63.00	6.75	0.00	0.11	64.00	65.96	64.00	19.90	0.01	0.30	0.00	0.00	0.00	-1.00	-1.05	37080.00	-0.15	60.51	61.00
11	1	3	13893.00	12500.00	184.40	0	Spot (Block11, Row3, Column1)	87.30	89.00	13.40	0.01	0.15	62.00	61.69	62.00	10.63	0.00	0.17	85.00	64.00	0.00	27.00	25.30	83458.00	2.41	69.03	70.00
11	2	3	14193.00	12497.00	147.00	-50	Spot (Block11, Row3, Column2)	58.71	59.00	8.75	0.00	0.15	63.00	63.46	63.00	13.27	0.00	0.21	1.00	0.00	0.00	-4.00	-4.29	34872.00	-0.36	57.57	56.00
11	3	3	14493.00	12499.00	147.00	-50	Spot (Block11, Row3, Column3)	72.97	73.00	15.65	0.00	0.21	65.00	64.78	65.00	10.86	0.00	0.17	45.00	24.00	0.00	8.00	7.97	43125.00	0.75	75.16	75.00
11	4	3	14787.00	12511.00	179.35	0	Spot (Block11, Row3, Column4)	79.01	79.00	10.85	0.00	0.14	63.00	63.27	63.00	10.90	0.00	0.17	68.00	31.00	0.00	16.00	16.01	71185.00	1.44	69.83	69.50
11	5	3	15094.00	12488.00	292.85	0	Spot (Block11, Row3, Column5)	72.12	73.00	12.57	0.01	0.17	64.00	70.65	64.00	32.11	0.04	0.45	1.00	0.00	0.00	9.00	8.12	181313.00	0.05	63.60	65.00
11	6	3	15392.00	12504.00	201.35	0	Spot (Block11, Row3, Column6)	2030.90	1648.00	1324.52	0.09	0.65	71.00	80.37	71.00	39.85	0.05	0.50	100.00	100.00	0.00	1577.00	1959.90	2339597.00	48.94	494.40	496.00
11	7	3	15692.00	12506.00	147.00	-50	Spot (Block11, Row3, Column7)	65.93	66.00	7.97	0.00	0.12	68.00	72.76	68.00	29.56	0.03	0.41	0.00	0.00	0.00	-2.00	-2.07	39164.00	-0.23	68.43	69.00
11	8	3	15990.00	12509.00	158.35	0	Spot (Block11, Row3, Column8)	2499.44	2288.00	1169.91	0.04	0.47	66.00	69.29	66.00	24.06	0.02	0.35	100.00	100.00	0.00	2222.00	2433.44	1712119.00	100.98	594.11	536.00
11	1	4	13901.00	12782.00	195.95	0	Spot (Block11, Row4, Column1)	71.39	71.00	10.11	0.00	0.14	64.00	63.89	64.00	12.29	0.00	0.19	31.00	4.00	0.00	7.00	7.39	77526.00	0.61	67.38	67.00
11	2	4	14190.00	12792.00	174.15	0	Spot (Block11, Row4, Column2)	461.43	438.00	202.37	0.02	0.44	67.00	69.03	67.00	19.83	0.01	0.29	100.00	100.00	0.00	371.00	394.43	389448.00	19.79	150.93	153.50
11	3	4	14481.00	12802.00	164.30	0	Spot (Block11, Row4, Column3)	133.45	126.00	29.46	0.02	0.22	67.00	69.31	67.00	17.27	0.01	0.25	98.00	87.00	0.00	59.00	66.45	99157.00	3.71	89.29	91.00
11	4	4	14791.00	12801.00	147.00	-50	Spot (Block11, Row4, Column4)	70.57	73.00	15.11	0.01	0.21	66.00	65.76	66.00	10.83	0.00	0.16	43.00	11.00	0.00	7.00	4.57	41424.00	0.44	75.03	77.00
11	5	4	15099.00	12808.00	290.05	0	Spot (Block11, Row4, Column5)	65.86	67.00	10.47	0.01	0.16	64.50	65.87	64.50	13.02	0.01	0.20	11.00	0.00	0.00	2.50	1.36	162274.00	-0.00	61.77	62.00
11	6	4	15390.00	12798.00	189.90	0	Spot (Block11, Row4, Column6)	450.61	478.00	127.55	0.03	0.28	68.00	74.00	68.00	29.94	0.04	0.40	100.00	100.00	0.00	410.00	382.61	457819.00	12.58	160.19	160.50
11	7	4	15691.00	12806.00	147.00	-50	Spot (Block11, Row4, Column7)	64.56	65.00	8.35	0.00	0.13	68.00	71.67	68.00	24.80	0.02	0.35	0.00	0.00	0.00	-3.00	-3.44	38092.00	-0.29	66.20	66.50
11	8	4	15953.00	12838.00	207.75	0	Spot (Block11, Row4, Column8)	74.84	75.00	9.60	0.00	0.13	66.00	68.26	66.00	20.77	0.01	0.30	10.00	0.00	0.00	9.00	8.84	91899.00	0.32	67.25	69.00
11	1	5	13887.00	13070.00	156.60	0	Spot (Block11, Row5, Column1)	92.03	92.00	10.81	0.00	0.12	68.00	73.44	68.00	32.21	0.03	0.44	25.00	0.00	0.00	24.00	24.03	62395.00	0.58	81.30	78.00
11	2	5	14188.00	13093.00	157.75	0	Spot (Block11, Row5, Column2)	2751.72	2589.00	1232.64	0.03	0.45	72.00	78.19	72.00	29.44	0.04	0.38	100.00	100.00	0.00	2517.00	2679.72	1890431.00	90.83	554.07	480.00
11	3	5	14487.00	13095.00	157.30	0	Spot (Block11, Row5, Column3)	1344.35	1123.00	785.43	0.08	0.58	68.00	72.25	68.00	23.43	0.03	0.32	100.00	100.00	0.00	1055.00	1276.35	916846.00	54.29	292.04	266.50
11	4	5	14789.00	13101.00	147.00	-50	Spot (Block11, Row5, Column4)	67.19	67.00	7.57	0.00	0.11	66.00	67.66	66.00	14.73	0.01	0.22	3.00	0.00	0.00	1.00	1.19	39439.00	-0.03	68.52	69.50
11	5	5	15093.00	13097.00	177.95	0	Spot (Block11, Row5, Column5)	147.96	149.50	41.91	0.00	0.28	63.00	63.19	63.00	10.88	0.00	0.17	98.00	98.00	0.00	86.50	84.96	131390.00	7.79	84.00	85.00
11	6	5	15389.00	13105.00	147.00	-50	Spot (Block11, Row5, Column6)	69.26	67.00	10.28	0.01	0.15	67.00	70.02	67.00	25.83	0.02	0.37	0.00	0.00	0.00	0.00	2.26	40797.00	-0.03	62.35	61.00
11	7	5	15688.00	13103.00	193.90	0	Spot (Block11, Row5, Column7)	1734.89	1583.00	957.75	0.04	0.55	70.00	77.35	70.00	32.69	0.04	0.42	100.00	100.00	0.00	1513.00	1664.89	1837252.00	50.70	415.56	402.50
11	8	5	15989.00	13109.00	147.00	-50	Spot (Block11, Row5, Column8)	68.16	67.00	9.66	0.01	0.14	67.00	68.95	67.00	22.40	0.01	0.32	1.00	0.00	0.00	0.00	1.16	40148.00	-0.03	62.71	63.00
11	1	6	13885.00	13396.00	197.30	0	Spot (Block11, Row6, Column1)	1788.01	1498.00	1154.62	0.08	0.65	76.00	87.81	76.00	44.14	0.06	0.50	100.00	100.00	0.00	1422.00	1712.01	1970387.00	38.52	449.92	432.00
11	2	6	14184.00	13393.00	203.40	0	Spot (Block11, Row6, Column2)	1099.86	1050.50	492.98	0.02	0.45	74.00	83.79	74.00	39.76	0.05	0.47	100.00	100.00	0.00	976.50	1025.86	1293434.00	25.55	304.96	293.50
11	3	6	14482.00	13408.00	234.70	0	Spot (Block11, Row6, Column3)	82.10	82.00	14.27	0.00	0.17	67.00	70.37	67.00	22.56	0.02	0.32	29.00	1.00	0.00	15.00	15.10	129547.00	0.52	67.99	69.00
11	4	6	14801.00	13361.00	140.25	0	Spot (Block11, Row6, Column4)	79.79	78.00	11.43	0.01	0.14	65.00	64.52	65.00	10.66	0.00	0.17	58.00	29.00	0.00	13.00	14.79	42447.00	1.43	69.59	69.50
11	5	6	15083.00	13400.00	169.20	0	Spot (Block11, Row6, Column5)	133.81	127.00	31.87	0.02	0.24	64.00	63.43	64.00	11.53	0.00	0.18	100.00	96.00	0.00	63.00	69.81	106647.00	6.10	84.70	84.00
11	6	6	15387.00	13405.00	147.00	-50	Spot (Block11, Row6, Column6)	68.36	68.00	7.84	0.00	0.11	64.00	66.38	64.00	23.77	0.02	0.36	2.00	0.00	0.00	4.00	4.36	40197.00	0.08	66.27	66.00
11	7	6	15687.00	13407.00	147.00	-50	Spot (Block11, Row6, Column7)	76.22	76.00	7.65	0.00	0.10	66.00	68.37	66.00	23.28	0.02	0.34	4.00	0.00	0.00	10.00	10.22	45353.00	0.34	73.64	74.00
11	8	6	15987.00	13409.00	147.00	-50	Spot (Block11, Row6, Column8)	72.03	72.00	7.13	0.00	0.10	65.00	65.33	65.00	12.68	0.00	0.19	20.00	0.00	0.00	7.00	7.03	42567.00	0.53	69.06	70.00
11	1	7	13881.00	13693.00	163.55	0	Spot (Block11, Row7, Column1)	622.75	568.50	264.90	0.04	0.43	71.00	75.34	71.00	31.19	0.03	0.41	100.00	100.00	0.00	497.50	551.75	460833.00	17.55	182.36	178.00
11	2	7	14185.00	13697.00	147.00	-50	Spot (Block11, Row7, Column2)	59.67	60.00	11.48	0.00	0.19	72.00	74.06	72.00	20.52	0.01	0.28	0.00	0.00	0.00	-12.00	-12.33	35146.00	-0.70	63.94	65.00
11	3	7	14485.00	13699.00	147.00	-50	Spot (Block11, Row7, Column3)	68.76	68.00	13.24	0.00	0.19	66.00	66.12	66.00	11.50	0.00	0.17	27.00	6.00	0.00	2.00	2.76	40431.00	0.23	73.03	71.00
11	4	7	14803.00	13693.00	114.75	0	Spot (Block11, Row7, Column4)	78.57	80.00	10.95	0.01	0.14	64.00	65.14	64.00	15.91	0.01	0.24	51.00	6.00	0.00	16.00	14.57	27184.00	0.84	71.77	71.00
11	5	7	15095.00	13736.00	285.35	0	Spot (Block11, Row7, Column5)	70.95	72.00	10.85	0.01	0.15	65.00	72.20	65.00	36.08	0.05	0.50	0.00	0.00	0.00	7.00	5.95	168928.00	-0.03	64.70	65.00
11	6	7	15382.00	13702.00	196.60	0	Spot (Block11, Row7, Column6)	1333.72	1339.50	670.97	0.00	0.50	71.00	86.00	71.00	53.23	0.08	0.62	100.00	100.00	0.00	1268.50	1262.72	1469756.00	23.44	344.12	320.00
11	7	7	15685.00	13707.00	147.00	-50	Spot (Block11, Row7, Column7)	75.43	75.00	10.12	0.00	0.13	68.00	71.64	68.00	24.03	0.02	0.34	4.00	0.00	0.00	7.00	7.43	44427.00	0.16	65.94	67.00
11	8	7	15989.00	13708.00	186.60	0	Spot (Block11, Row7, Column8)	659.59	675.00	156.87	0.01	0.24	67.00	69.47	67.00	19.23	0.02	0.28	100.00	100.00	0.00	608.00	592.59	645739.00	30.69	236.75	190.00
11	1	8	13884.00	13996.00	147.00	-50	Spot (Block11, Row8, Column1)	77.24	76.00	6.68	0.01	0.09	66.00	65.86	66.00	13.56	0.00	0.21	34.00	1.00	0.00	10.00	11.24	45492.00	0.84	73.08	73.00
11	2	8	14183.00	13997.00	147.00	-50	Spot (Block11, Row8, Column2)	68.02	68.00	6.24	0.00	0.09	66.00	64.90	66.00	10.94	0.01	0.17	6.00	0.00	0.00	2.00	2.02	40201.00	0.29	65.40	66.00
11	3	8	14516.00	13973.00	172.95	0	Spot (Block11, Row8, Column3)	74.21	75.00	9.73	0.00	0.13	66.00	67.24	66.00	18.59	0.01	0.28	13.00	0.00	0.00	9.00	8.21	62036.00	0.37	71.09	69.00
11	4	8	14782.00	14000.00	152.95	0	Spot (Block11, Row8, Column4)	6158.87	6009.00	2888.42	0.01	0.47	68.00	70.80	68.00	23.51	0.02	0.33	100.00	100.00	0.00	5941.00	6090.87	3947837.00	258.96	1184.13	1018.00
11	5	8	15083.00	14003.00	147.00	-50	Spot (Block11, Row8, Column5)	57.98	58.00	11.58	0.00	0.20	68.00	76.76	68.00	47.20	0.05	0.61	0.00	0.00	0.00	-10.00	-10.02	34033.00	-0.40	64.75	64.00
11	6	8	15385.00	14001.00	188.95	0	Spot (Block11, Row8, Column6)	3517.22	2620.50	2684.73	0.13	0.76	73.00	91.85	73.00	67.02	0.10	0.73	100.00	100.00	0.00	2547.50	3444.22	3524253.00	51.11	644.22	636.00
11	7	8	15670.00	13992.00	205.50	0	Spot (Block11, Row8, Column7)	79.99	79.00	11.26	0.01	0.14	69.00	78.45	69.00	46.66	0.06	0.59	0.00	0.00	0.00	10.00	10.99	95986.00	0.03	72.17	73.00
11	8	8	15971.00	14005.00	148.70	0	Spot (Block11, Row8, Column8)	3658.86	3301.00	1842.50	0.04	0.50	70.00	72.51	70.00	20.00	0.02	0.28	100.00	100.00	0.00	3231.00	3588.86	2213610.00	179.36	825.30	736.50
12	1	1	18399.00	11918.00	154.75	0	Spot (Block12, Row1, Column1)	1486.79	1372.00	773.15	0.03	0.52	73.00	74.90	73.00	15.17	0.01	0.20	100.00	100.00	0.00	1299.00	1413.79	981282.00	93.07	356.50	275.50
12	2	1	18698.00	11918.00	158.55	0	Spot (Block12, Row1, Column2)	261.24	272.00	79.19	0.02	0.30	73.00	74.49	73.00	13.61	0.01	0.18	100.00	100.00	0.00	199.00	188.24	181822.00	13.72	120.29	107.00
12	3	1	18992.00	11924.00	182.10	0	Spot (Block12, Row1, Column3)	146.39	139.00	38.53	0.02	0.26	74.00	74.04	74.00	9.97	0.00	0.13	98.00	93.00	0.00	65.00	72.39	136292.00	7.26	94.57	94.00
12	4	1	19290.00	11921.00	168.65	0	Spot (Block12, Row1, Column4)	205.66	202.00	62.52	0.01	0.30	74.00	73.44	74.00	10.73	0.00	0.15	100.00	99.00	0.00	128.00	131.66	162674.00	12.33	101.51	100.00
12	5	1	19599.00	11926.00	159.85	0	Spot (Block12, Row1, Column5)	229.21	207.00	85.39	0.04	0.37	75.00	74.69	75.00	12.40	0.00	0.17	100.00	99.00	0.00	132.00	154.21	161135.00	12.46	106.71	103.00
12	6	1	19889.00	11930.00	149.70	0	Spot (Block12, Row1, Column6)	443.60	413.00	166.01	0.03	0.37	76.00	77.49	76.00	12.16	0.01	0.16	100.00	100.00	0.00	337.00	367.60	269267.00	30.11	173.63	167.00
12	7	1	20188.00	11932.00	148.05	0	Spot (Block12, Row1, Column7)	859.66	801.00	366.52	0.03	0.43	77.00	77.90	77.00	11.92	0.01	0.15	100.00	100.00	0.00	724.00	782.66	518377.00	65.56	262.30	200.50
12	8	1	20497.00	11933.00	194.75	0	Spot (Block12, Row1, Column8)	103.52	104.00	11.48	0.00	0.11	75.00	75.09	75.00	9.66	0.00	0.13	93.00	79.00	0.00	29.00	28.52	110143.00	2.94	85.17	85.00
12	1	2	18447.00	12182.00	91.30	0	Spot (Block12, Row2, Column1)	109.73	99.00	84.01	0.04	0.77	73.00	74.04	73.00	14.25	0.01	0.19	82.00	44.00	0.00	26.00	36.73	22823.00	2.51	85.20	85.00
12	2	2	18695.00	12223.00	145.85	0	Spot (Block12, Row2, Column2)	214.91	211.00	48.93	0.01	0.23	72.00	72.03	72.00	10.90	0.00	0.15	100.00	100.00	0.00	139.00	142.91	124434.00	13.11	111.95	109.50
12	3	2	19009.00	12217.00	196.90	0	Spot (Block12, Row2, Column3)	80.08	80.00	7.84	0.00	0.10	74.00	74.71	74.00	10.28	0.00	0.14	28.00	4.00	0.00	6.00	6.08	87607.00	0.52	77.75	78.00
12	4	2	19292.00	12230.00	171.95	0	Spot (Block12, Row2, Column4)	176.06	187.00	32.78	0.03	0.19	75.00	75.19	75.00	13.19	0.00	0.18	100.00	98.00	0.00	112.00	101.06	145076.00	7.65	103.43	103.00
12	5	2	19596.00	12228.00	184.45	0	Spot (Block12, Row2, Column5)	729.21	716.00	205.61	0.01	0.28	77.00	78.26	77.00	15.53	0.01	0.20	100.00	100.00	0.00	639.00	652.21	697122.00	41.93	233.19	191.50
12	6	2	19885.00	12225.00	183.10	0	Spot (Block12, Row2, Column6)	153.15	158.00	34.16	0.01	0.22	80.00	87.06	80.00	33.77	0.04	0.39	85.00	57.00	0.00	78.00	73.15	145032.00	1.96	100.90	99.00
12	7	2	20193.00	12241.00	162.75	0	Spot (Block12, Row2, Column7)	116.21	113.00	16.24	0.01	0.14	77.00	78.43	77.00	14.13	0.01	0.18	96.00	72.00	0.00	36.00	39.21	84599.00	2.67	94.11	94.00
12	8	2	20493.00	12231.00	147.00	-50	Spot (Block12, Row2, Column8)	70.79	70.00	7.68	0.00	0.11	76.00	77.50	76.00	15.85	0.01	0.20	0.00	0.00	0.00	-6.00	-5.21	41624.00	-0.42	74.61	74.00
12	1	3	18395.00	12519.00	154.80	0	Spot (Block12, Row3, Column1)	396.80	380.00	145.79	0.02	0.37	72.00	73.07	72.00	11.84	0.01	0.16	100.00	100.00	0.00	308.00	324.80	262282.00	27.34	144.46	136.50
12	2	3	18682.00	12519.00	211.80	0	Spot (Block12, Row3, Column2)	85.89	85.00	11.91	0.00	0.14	72.00	73.37	72.00	13.03	0.01	0.18	46.00	14.00	0.00	13.00	13.89	109763.00	0.96	73.97	76.00
12	3	3	18971.00	12521.00	154.75	0	Spot (Block12, Row3, Column3)	286.99	196.00	564.55	0.17	1.97	74.00	75.21	74.00	12.88	0.01	0.17	99.00	98.00	0.00	122.00	212.99	189125.00	16.45	122.80	109.00
12	4	3	19292.00	12527.00	148.45	0	Spot (Block12, Row3, Column4)	584.53	493.00	266.95	0.07	0.46	76.00	76.91	76.00	13.37	0.01	0.17	100.00	100.00	0.00	417.00	508.53	355397.00	37.98	188.80	168.00
12	5	3	19610.00	12536.00	149.40	0	Spot (Block12, Row3, Column5)	267.82	158.00	628.73	0.23	2.35	79.00	86.66	79.00	34.83	0.04	0.40	84.00	55.00	0.00	79.00	188.82	163641.00	5.20	117.76	111.00
12	6	3	19894.00	12529.00	201.85	0	Spot (Block12, Row3, Column6)	2772.53	2236.00	1790.15	0.09	0.65	85.00	99.51	85.00	50.44	0.07	0.51	100.00	100.00	0.00	2151.00	2687.53	3205047.00	53.00	670.68	691.00
12	7	3	20191.00	12536.00	161.35	0	Spot (Block12, Row3, Column7)	211.25	201.00	66.23	0.02	0.31	79.00	86.85	79.00	38.87	0.04	0.45	91.00	75.00	0.00	122.00	132.25	151257.00	3.20	109.18	106.00
12	8	3	20489.00	12539.00	156.35	0	Spot (Block12, Row3, Column8)	1477.32	1385.00	659.71	0.03	0.45	77.00	79.16	77.00	17.58	0.01	0.22	100.00	100.00	0.00	1308.00	1400.32	991281.00	79.54	415.33	368.00
12	1	4	18389.00	12810.00	153.60	0	Spot (Block12, Row4, Column1)	564.18	492.50	283.21	0.06	0.50	75.00	76.47	75.00	12.87	0.01	0.17	100.00	100.00	0.00	417.50	489.18	366716.00	37.88	199.31	154.00
12	2	4	18689.00	12827.00	174.50	0	Spot (Block12, Row4, Column2)	483.33	467.00	189.24	0.01	0.39	77.00	80.67	77.00	19.61	0.02	0.24	100.00	100.00	0.00	390.00	406.33	406964.00	20.54	174.47	179.00
12	3	4	18991.00	12827.00	148.40	0	Spot (Block12, Row4, Column3)	2450.87	2218.00	1261.44	0.04	0.51	78.00	81.49	78.00	21.73	0.02	0.27	100.00	100.00	0.00	2140.00	2372.87	1487678.00	109.03	564.98	454.00
12	4	4	19270.00	12824.00	174.75	0	Spot (Block12, Row4, Column4)	89.74	90.00	8.58	0.00	0.10	76.00	76.80	76.00	13.28	0.00	0.17	51.00	6.00	0.00	14.00	13.74	76820.00	0.97	79.78	79.00
12	5	4	19571.00	12830.00	155.90	0	Spot (Block12, Row4, Column5)	185.70	120.00	407.76	0.19	2.20	76.00	76.94	76.00	14.49	0.01	0.19	94.00	77.00	0.00	44.00	109.70	124420.00	7.51	99.54	98.00
12	6	4	19893.00	12831.00	193.25	0	Spot (Block12, Row4, Column6)	813.21	808.00	201.91	0.00	0.25	80.00	87.67	80.00	36.70	0.04	0.42	100.00	100.00	0.00	728.00	733.21	855496.00	19.77	258.53	204.00
12	7	4	20183.00	12834.00	174.20	0	Spot (Block12, Row4, Column7)	173.87	183.00	47.75	0.02	0.27	80.00	86.79	80.00	30.61	0.04	0.35	91.00	67.00	0.00	103.00	93.87	148313.00	2.84	99.11	100.00
12	8	4	20492.00	12835.00	180.85	0	Spot (Block12, Row4, Column8)	114.57	112.00	18.25	0.01	0.16	77.00	77.54	77.00	11.60	0.00	0.15	95.00	81.00	0.00	35.00	37.57	104947.00	3.19	89.64	91.00
12	1	5	18393.00	13124.00	149.45	0	Spot (Block12, Row5, Column1)	488.44	387.00	256.28	0.10	0.52	78.00	85.40	78.00	33.07	0.04	0.39	100.00	100.00	0.00	309.00	410.44	298439.00	12.19	169.39	159.50
12	2	5	18687.00	13119.00	154.35	0	Spot (Block12, Row5, Column2)	1557.98	1528.00	584.34	0.01	0.38	81.00	88.16	81.00	27.41	0.04	0.31	100.00	100.00	0.00	1447.00	1476.98	1011130.00	53.62	410.12	357.00
12	3	5	18990.00	13122.00	157.35	0	Spot (Block12, Row5, Column3)	1535.33	1371.00	757.41	0.05	0.49	79.00	84.10	79.00	25.11	0.03	0.30	100.00	100.00	0.00	1292.00	1456.33	1051700.00	57.80	339.90	279.00
12	4	5	19286.00	13122.00	163.00	0	Spot (Block12, Row5, Column4)	237.62	213.00	105.28	0.05	0.44	77.00	79.25	77.00	18.97	0.01	0.24	97.00	90.00	0.00	136.00	160.62	174412.00	8.35	110.88	110.00
12	5	5	19593.00	13129.00	146.45	0	Spot (Block12, Row5, Column5)	2467.30	2259.00	1351.08	0.04	0.55	77.00	78.29	77.00	15.61	0.01	0.20	100.00	100.00	0.00	2182.00	2390.30	1443368.00	153.00	559.40	393.00
12	6	5	19889.00	13136.00	178.40	0	Spot (Block12, Row5, Column6)	161.07	171.00	35.02	0.03	0.22	78.00	83.92	78.00	30.19	0.03	0.36	92.00	67.00	0.00	93.00	83.07	143672.00	2.56	99.69	99.00
12	7	5	20194.00	13129.00	186.00	0	Spot (Block12, Row5, Column7)	1912.42	1790.50	1030.79	0.03	0.54	82.00	91.38	82.00	39.55	0.05	0.43	100.00	100.00	0.00	1708.50	1830.42	1858873.00	46.04	459.02	468.00
12	8	5	20495.00	13126.00	155.75	0	Spot (Block12, Row5, Column8)	293.85	272.50	116.98	0.03	0.40	77.00	81.42	77.00	27.58	0.02	0.34	100.00	98.00	0.00	195.50	216.85	196292.00	7.70	132.59	111.00
12	1	6	18388.00	13422.00	199.95	0	Spot (Block12, Row6, Column1)	2262.35	1869.00	1472.25	0.08	0.65	82.00	95.83	82.00	47.72	0.07	0.50	100.00	100.00	0.00	1787.00	2180.35	2572293.00	45.40	519.45	503.00
12	2	6	18683.00	13423.00	201.20	0	Spot (Block12, Row6, Column2)	945.54	942.00	405.41	0.00	0.43	83.00	93.90	83.00	41.33	0.05	0.44	100.00	100.00	0.00	859.00	862.54	1083585.00	20.61	295.81	290.00
12	3	6	18978.00	13423.00	148.25	0	Spot (Block12, Row6, Column3)	691.54	645.00	341.98	0.03	0.49	76.00	80.60	76.00	23.20	0.03	0.29	100.00	100.00	0.00	569.00	615.54	415613.00	26.33	215.33	170.00
12	4	6	19289.00	13433.00	183.00	0	Spot (Block12, Row6, Column4)	111.96	110.00	17.81	0.01	0.16	73.00	74.29	73.00	12.58	0.01	0.17	96.00	78.00	0.00	37.00	38.96	105241.00	2.99	86.44	86.00
12	5	6	19587.00	13430.00	145.35	0	Spot (Block12, Row6, Column5)	1928.74	1918.00	895.91	0.00	0.46	76.00	78.12	76.00	14.80	0.01	0.19	100.00	100.00	0.00	1842.00	1852.74	1110955.00	125.06	472.65	368.00
12	6	6	19894.00	13427.00	192.90	0	Spot (Block12, Row6, Column6)	99.52	101.00	11.16	0.01	0.11	78.00	82.46	78.00	23.01	0.02	0.28	47.00	0.00	0.00	23.00	21.52	105092.00	0.74	83.58	81.00
12	7	6	20185.00	13430.00	155.15	0	Spot (Block12, Row6, Column7)	356.55	323.00	156.59	0.04	0.44	79.00	83.27	79.00	26.73	0.02	0.32	100.00	99.00	0.00	244.00	277.55	236747.00	10.22	134.16	121.50
12	8	6	20496.00	13435.00	150.00	0	Spot (Block12, Row6, Column8)	432.20	379.00	193.69	0.06	0.45	78.00	79.15	78.00	13.31	0.01	0.17	100.00	100.00	0.00	301.00	354.20	265800.00	26.52	160.82	149.00
12	1	7	18383.00	13718.00	169.90	0	Spot (Block12, Row7, Column1)	652.29	624.00	292.16	0.02	0.45	75.00	82.56	75.00	33.17	0.04	0.40	100.00	100.00	0.00	549.00	577.29	525097.00	17.18	187.59	186.00
12	2	7	18684.00	13720.00	147.00	-50	Spot (Block12, Row7, Column2)	89.32	90.00	10.98	0.00	0.12	78.00	81.36	78.00	21.30	0.02	0.26	18.00	0.00	0.00	12.00	11.32	52518.00	0.37	83.58	83.00
12	3	7	18984.00	13722.00	147.00	-50	Spot (Block12, Row7, Column3)	73.94	74.00	8.04	0.00	0.11	75.00	75.59	75.00	11.16	0.00	0.15	6.00	0.00	0.00	-1.00	-1.06	43402.00	-0.15	74.35	74.00
12	4	7	19280.00	13687.00	269.40	0	Spot (Block12, Row7, Column4)	76.51	76.00	8.73	0.00	0.11	72.00	72.53	72.00	11.89	0.00	0.16	20.00	2.00	0.00	4.00	4.51	161588.00	0.33	71.66	71.00
12	5	7	19585.00	13735.00	203.80	0	Spot (Block12, Row7, Column5)	143.69	145.00	29.71	0.00	0.21	77.00	82.05	77.00	26.62	0.03	0.32	89.00	62.00	0.00	68.00	66.69	169838.00	2.32	95.77	94.00
12	6	7	19886.00	13726.00	184.50	0	Spot (Block12, Row7, Column6)	1300.16	1314.00	557.39	0.00	0.43	84.00	101.14	84.00	63.03	0.08	0.62	100.00	100.00	0.00	1230.00	1216.16	1240350.00	19.02	339.20	309.50
12	7	7	20169.00	13730.00	155.15	0	Spot (Block12, Row7, Column7)	515.37	456.00	200.52	0.05	0.39	79.00	85.34	79.00	26.78	0.03	0.31	100.00	100.00	0.00	377.00	436.37	342724.00	16.06	169.60	168.00
12	8	7	20496.00	13739.00	191.25	0	Spot (Block12, Row7, Column8)	1269.67	1278.50	323.11	0.00	0.25	80.00	83.54	80.00	20.50	0.02	0.25	100.00	100.00	0.00	1198.50	1189.67	1307764.00	57.85	379.08	367.00
12	1	8	18359.00	14000.00	144.50	0	Spot (Block12, Row8, Column1)	94.12	91.00	15.59	0.01	0.17	73.00	73.94	73.00	13.69	0.01	0.19	59.00	33.00	0.00	18.00	21.12	53650.00	1.47	78.35	78.00
12	2	8	18683.00	14027.00	175.30	0	Spot (Block12, Row8, Column2)	107.39	105.00	15.49	0.01	0.14	74.00	74.00	74.00	10.55	0.00	0.14	97.00	77.00	0.00	31.00	33.39	91818.00	3.16	88.96	88.50
12	3	8	18977.00	14019.00	173.10	0	Spot (Block12, Row8, Column3)	160.10	168.00	45.96	0.02	0.29	76.00	76.65	76.00	13.97	0.00	0.18	99.00	91.00	0.00	92.00	84.10	134482.00	5.97	97.42	96.50
12	4	8	19282.00	14027.00	152.85	0	Spot (Block12, Row8, Column4)	3395.97	3198.50	1550.61	0.03	0.46	75.00	77.22	75.00	20.16	0.01	0.26	100.00	100.00	0.00	3123.50	3320.97	2173418.00	164.65	770.44	607.00
12	5	8	19567.00	14007.00	118.70	0	Spot (Block12, Row8, Column5)	87.19	87.00	6.28	0.00	0.07	77.00	84.45	77.00	45.62	0.04	0.54	0.00	0.00	0.00	10.00	10.19	32695.00	0.06	79.97	81.00
12	6	8	19886.00	14028.00	187.20	0	Spot (Block12, Row8, Column6)	4413.62	3689.00	3065.51	0.08	0.69	81.00	103.34	81.00	76.63	0.11	0.74	100.00	100.00	0.00	3608.00	4332.62	4356242.00	56.25	834.88	863.00
12	7	8	20185.00	14028.00	157.20	0	Spot (Block12, Row8, Column7)	253.39	271.00	71.55	0.03	0.28	79.00	89.47	79.00	55.90	0.05	0.62	96.00	78.00	0.00	192.00	174.39	172308.00	2.93	117.99	111.00
12	8	8	20474.00	14031.00	147.05	0	Spot (Block12, Row8, Column8)	4483.20	4319.00	2014.26	0.02	0.45	78.00	82.19	78.00	22.81	0.02	0.28	100.00	100.00	0.00	4241.00	4405.20	2649571.00	192.98	1007.57	745.00
13	1	1	4865.00	16334.00	151.55	0	Spot (Block13, Row1, Column1)	1133.99	957.00	591.12	0.07	0.52	62.00	61.16	62.00	12.39	0.01	0.20	100.00	100.00	0.00	895.00	1071.99	713282.00	86.62	269.67	249.00
13	2	1	5160.00	16340.00	149.15	0	Spot (Block13, Row1, Column2)	251.67	272.50	73.47	0.03	0.29	59.00	58.19	59.00	11.09	0.01	0.19	100.00	100.00	0.00	213.50	192.67	151507.00	17.45	104.76	98.00
13	3	1	5470.00	16336.00	179.70	0	Spot (Block13, Row1, Column3)	90.02	90.00	12.23	0.00	0.14	59.00	58.69	59.00	10.69	0.00	0.18	95.00	79.00	0.00	31.00	31.02	81650.00	2.93	72.91	73.00
13	4	1	5755.00	16344.00	148.65	0	Spot (Block13, Row1, Column4)	188.01	193.00	47.58	0.01	0.25	60.00	58.99	60.00	10.91	0.01	0.18	100.00	100.00	0.00	133.00	128.01	112992.00	11.83	98.29	96.00
13	5	1	6062.00	16347.00	188.25	0	Spot (Block13, Row1, Column5)	104.57	100.00	25.44	0.02	0.24	60.00	59.95	60.00	11.04	0.00	0.18	96.00	80.00	0.00	40.00	44.57	105411.00	4.04	70.49	70.00
13	6	1	6353.00	16344.00	157.50	0	Spot (Block13, Row1, Column6)	163.52	170.00	39.87	0.02	0.24	58.00	58.23	58.00	10.63	0.00	0.18	100.00	100.00	0.00	112.00	105.52	111359.00	9.90	92.88	92.00
13	7	1	6655.00	16352.00	153.55	0	Spot (Block13, Row1, Column7)	265.73	274.00	81.69	0.01	0.31	58.00	58.39	58.00	11.27	0.00	0.19	100.00	100.00	0.00	216.00	207.73	171128.00	18.39	107.24	99.00
13	8	1	6972.00	16345.00	188.40	0	Spot (Block13, Row1, Column8)	88.31	89.00	13.24	0.00	0.15	57.00	56.69	57.00	11.16	0.00	0.20	93.00	74.00	0.00	32.00	31.31	88047.00	2.84	65.02	64.00
13	1	2	4860.00	16637.00	147.00	-50	Spot (Block13, Row2, Column1)	53.12	54.00	7.74	0.01	0.15	62.00	61.06	62.00	10.38	0.01	0.17	0.00	0.00	0.00	-8.00	-8.88	31237.00	-0.76	58.06	59.00
13	2	2	5155.00	16633.00	144.70	0	Spot (Block13, Row2, Column2)	103.96	103.00	15.47	0.00	0.15	59.00	58.06	59.00	9.90	0.01	0.17	99.00	96.00	0.00	44.00	44.96	59364.00	4.64	78.75	79.00
13	3	2	5460.00	16641.00	147.00	-50	Spot (Block13, Row2, Column3)	61.82	62.00	8.19	0.00	0.13	59.00	58.76	59.00	9.98	0.00	0.17	21.00	0.00	0.00	3.00	2.82	36349.00	0.31	65.28	67.00
13	4	2	5767.00	16638.00	161.00	0	Spot (Block13, Row2, Column4)	87.07	88.00	8.75	0.00	0.10	60.00	59.75	60.00	11.44	0.00	0.19	95.00	70.00	0.00	28.00	27.07	62867.00	2.39	71.06	71.00
13	5	2	6065.00	16647.00	166.05	0	Spot (Block13, Row2, Column5)	525.32	490.00	186.87	0.03	0.36	63.00	62.60	63.00	11.85	0.00	0.19	100.00	100.00	0.00	427.00	462.32	401345.00	39.06	165.44	159.00
13	6	2	6360.00	16647.00	147.00	-50	Spot (Block13, Row2, Column6)	60.79	65.00	16.29	0.03	0.27	62.00	63.82	62.00	19.81	0.01	0.31	4.00	0.00	0.00	3.00	-1.21	35625.00	-0.15	63.62	67.00
13	7	2	6636.00	16638.00	215.45	0	Spot (Block13, Row2, Column7)	67.21	68.00	8.90	0.01	0.13	58.00	58.24	58.00	13.20	0.00	0.23	32.00	1.00	0.00	10.00	9.21	89058.00	0.68	64.21	64.00
13	8	2	6960.00	16651.00	147.00	-50	Spot (Block13, Row2, Column8)	50.92	52.00	10.67	0.01	0.21	59.00	59.85	59.00	18.52	0.01	0.31	0.00	0.00	0.00	-7.00	-8.08	29943.00	-0.48	53.43	53.00
13	1	3	4858.00	16935.00	165.30	0	Spot (Block13, Row3, Column1)	162.79	172.00	42.09	0.02	0.26	60.00	59.38	60.00	10.09	0.00	0.17	100.00	100.00	0.00	112.00	102.79	123558.00	10.25	91.34	90.00
13	2	3	5158.00	16939.00	147.00	-50	Spot (Block13, Row3, Column2)	63.59	64.00	11.61	0.00	0.18	59.00	59.11	59.00	11.69	0.00	0.20	27.00	3.00	0.00	5.00	4.59	37456.00	0.38	62.05	64.00
13	3	3	5454.00	16945.00	196.10	0	Spot (Block13, Row3, Column3)	79.73	80.00	10.88	0.00	0.14	60.00	59.30	60.00	10.67	0.01	0.18	79.00	44.00	0.00	20.00	19.73	87066.00	1.91	66.05	66.00
13	4	3	5759.00	16946.00	154.35	0	Spot (Block13, Row3, Column4)	228.76	220.00	66.30	0.02	0.29	60.00	58.89	60.00	9.61	0.01	0.16	100.00	100.00	0.00	160.00	168.76	150526.00	17.67	95.32	96.00
13	5	3	6048.00	16951.00	185.30	0	Spot (Block13, Row3, Column5)	74.20	74.00	10.83	0.00	0.15	62.00	64.10	62.00	20.55	0.01	0.32	23.00	0.00	0.00	12.00	12.20	71756.00	0.49	60.81	61.00
13	6	3	6364.00	16944.00	219.30	0	Spot (Block13, Row3, Column6)	973.95	705.00	648.85	0.14	0.67	63.00	68.43	63.00	28.99	0.04	0.42	100.00	100.00	0.00	642.00	910.95	1335282.00	31.23	301.08	304.00
13	7	3	6663.00	16960.00	171.00	0	Spot (Block13, Row3, Column7)	95.69	94.00	13.40	0.01	0.14	59.00	63.15	59.00	24.19	0.03	0.38	83.00	16.00	0.00	35.00	36.69	77889.00	1.35	75.06	75.50
13	8	3	6959.00	16957.00	153.20	0	Spot (Block13, Row3, Column8)	2049.75	1936.00	895.45	0.02	0.44	60.00	62.78	60.00	21.68	0.02	0.35	100.00	100.00	0.00	1876.00	1989.75	1315940.00	91.63	477.43	385.50
13	1	4	4856.00	17238.00	146.35	0	Spot (Block13, Row4, Column1)	298.34	286.00	100.45	0.02	0.34	61.00	62.14	61.00	12.30	0.01	0.20	100.00	100.00	0.00	225.00	237.34	175124.00	19.20	119.69	107.00
13	2	4	5157.00	17248.00	172.05	0	Spot (Block13, Row4, Column2)	318.48	320.50	105.11	0.00	0.33	64.00	66.01	64.00	17.77	0.01	0.27	100.00	100.00	0.00	256.50	254.48	262426.00	14.21	126.92	124.00
13	3	4	5462.00	17241.00	142.00	0	Spot (Block13, Row4, Column3)	836.99	747.50	405.64	0.05	0.48	63.00	64.58	63.00	14.70	0.01	0.23	100.00	100.00	0.00	684.50	773.99	456994.00	52.53	233.83	174.00
13	4	4	5756.00	17243.00	147.00	-50	Spot (Block13, Row4, Column4)	65.89	66.00	11.08	0.00	0.17	59.00	59.10	59.00	10.44	0.00	0.18	30.00	12.00	0.00	7.00	6.89	38679.00	0.65	64.82	64.00
13	5	4	6056.00	17245.00	147.00	-50	Spot (Block13, Row4, Column5)	68.29	69.00	10.85	0.00	0.16	58.00	58.73	58.00	12.11	0.01	0.21	43.00	10.00	0.00	11.00	10.29	40293.00	0.79	67.35	67.00
13	6	4	6361.00	17250.00	172.80	0	Spot (Block13, Row4, Column6)	643.54	628.00	216.59	0.01	0.34	62.00	64.53	62.00	22.40	0.02	0.35	100.00	100.00	0.00	566.00	581.54	536072.00	25.85	185.84	165.50
13	7	4	6648.00	17251.00	178.55	0	Spot (Block13, Row4, Column7)	95.58	97.00	12.24	0.01	0.13	62.00	63.99	62.00	18.23	0.01	0.28	86.00	45.00	0.00	35.00	33.58	85542.00	1.73	75.48	75.00
13	8	4	6957.00	17244.00	245.70	0	Spot (Block13, Row4, Column8)	69.98	71.00	8.79	0.01	0.13	58.00	58.91	58.00	14.49	0.01	0.25	41.00	2.00	0.00	13.00	11.98	121762.00	0.76	59.58	60.00
13	1	5	4863.00	17538.00	139.85	0	Spot (Block13, Row5, Column1)	430.57	379.50	189.19	0.05	0.44	64.00	66.97	64.00	20.46	0.02	0.31	100.00	100.00	0.00	315.50	366.57	229923.00	17.77	156.24	155.00
13	2	5	5158.00	17539.00	150.60	0	Spot (Block13, Row5, Column2)	2085.58	2028.50	760.95	0.01	0.36	68.00	72.54	68.00	24.29	0.03	0.33	100.00	100.00	0.00	1960.50	2017.58	1301399.00	82.89	450.34	391.00
13	3	5	5459.00	17544.00	149.00	0	Spot (Block13, Row5, Column3)	1067.16	1008.00	522.93	0.02	0.49	64.00	67.75	64.00	21.39	0.02	0.32	100.00	100.00	0.00	944.00	1003.16	643499.00	46.71	250.50	239.50
13	4	5	5753.00	17542.00	168.35	0	Spot (Block13, Row5, Column4)	143.28	148.00	35.52	0.01	0.25	60.00	60.89	60.00	14.12	0.01	0.23	100.00	96.00	0.00	88.00	83.28	113480.00	5.83	82.98	83.00
13	5	5	6056.00	17544.00	139.25	0	Spot (Block13, Row5, Column5)	795.32	730.00	414.54	0.04	0.52	57.00	57.80	57.00	12.54	0.01	0.22	100.00	100.00	0.00	673.00	738.32	415155.00	58.80	208.51	166.00
13	6	5	6354.00	17547.00	147.00	-50	Spot (Block13, Row5, Column6)	64.49	65.00	7.88	0.00	0.12	61.00	62.13	61.00	16.33	0.01	0.26	3.00	0.00	0.00	4.00	3.49	37918.00	0.14	57.22	58.00
13	7	5	6660.00	17548.00	212.80	0	Spot (Block13, Row5, Column7)	668.14	564.00	353.59	0.07	0.53	64.00	67.13	64.00	20.47	0.02	0.30	100.00	100.00	0.00	500.00	604.14	862563.00	29.36	223.84	209.00
13	8	5	6956.00	17560.00	163.15	0	Spot (Block13, Row5, Column8)	145.35	140.00	44.85	0.02	0.31	60.00	60.99	60.00	15.61	0.01	0.26	99.00	89.00	0.00	80.00	85.35	107415.00	5.41	83.54	83.00
13	1	6	4855.00	17841.00	221.90	0	Spot (Block13, Row6, Column1)	824.96	519.00	566.39	0.20	0.69	66.00	71.22	66.00	26.11	0.03	0.37	100.00	100.00	0.00	453.00	758.96	1163188.00	28.86	280.31	296.00
13	2	6	5158.00	17836.00	229.45	0	Spot (Block13, Row6, Column2)	470.01	424.00	185.79	0.04	0.40	67.00	71.54	67.00	26.17	0.03	0.37	100.00	100.00	0.00	357.00	403.01	712066.00	15.23	177.46	182.00
13	3	6	5445.00	17842.00	147.40	0	Spot (Block13, Row6, Column3)	292.87	283.00	98.32	0.01	0.34	62.00	63.96	62.00	17.27	0.01	0.27	100.00	100.00	0.00	221.00	230.87	173379.00	13.26	112.90	103.00
13	4	6	5779.00	17821.00	157.65	0	Spot (Block13, Row6, Column4)	76.65	77.00	10.56	0.00	0.14	60.00	59.29	60.00	10.59	0.01	0.18	72.00	33.00	0.00	17.00	16.65	52661.00	1.64	64.74	65.00
13	5	6	6060.00	17847.00	142.30	0	Spot (Block13, Row6, Column5)	505.27	476.50	205.94	0.03	0.41	60.00	60.47	60.00	12.95	0.00	0.21	100.00	100.00	0.00	416.50	445.27	277898.00	34.34	160.53	152.00
13	6	6	6352.00	17847.00	147.00	-50	Spot (Block13, Row6, Column6)	63.52	61.00	11.60	0.02	0.18	61.00	61.58	61.00	14.92	0.00	0.24	17.00	1.00	0.00	0.00	2.52	37857.00	0.13	63.01	62.00
13	7	6	6659.00	17853.00	166.20	0	Spot (Block13, Row6, Column7)	130.14	118.00	36.70	0.04	0.28	62.00	62.46	62.00	14.48	0.00	0.23	99.00	91.00	0.00	56.00	68.14	99948.00	4.67	84.86	84.00
13	8	6	6961.00	17860.00	162.35	0	Spot (Block13, Row6, Column8)	161.11	177.00	46.24	0.04	0.29	62.00	61.38	62.00	11.99	0.00	0.20	100.00	98.00	0.00	115.00	99.11	117929.00	8.31	91.29	91.00
13	1	7	4849.00	18140.00	166.20	0	Spot (Block13, Row7, Column1)	420.30	385.00	174.39	0.04	0.41	61.00	64.61	61.00	20.81	0.02	0.32	100.00	100.00	0.00	324.00	359.30	321527.00	17.09	139.27	129.50
13	2	7	5151.00	18140.00	147.00	-50	Spot (Block13, Row7, Column2)	65.26	67.00	9.42	0.01	0.14	61.00	62.09	61.00	15.13	0.01	0.24	8.00	0.00	0.00	6.00	4.26	38439.00	0.21	64.40	65.50
13	3	7	5451.00	18142.00	147.00	-50	Spot (Block13, Row7, Column3)	57.13	58.00	8.41	0.01	0.15	60.00	59.76	60.00	11.07	0.00	0.19	2.00	0.00	0.00	-2.00	-2.87	33765.00	-0.24	58.92	60.00
13	4	7	5705.00	18130.00	216.55	0	Spot (Block13, Row7, Column4)	67.13	67.00	9.62	0.00	0.14	59.00	60.23	59.00	17.13	0.01	0.28	15.00	0.00	0.00	8.00	8.13	90026.00	0.40	63.24	63.00
13	5	7	6050.00	18166.00	290.55	0	Spot (Block13, Row7, Column5)	76.13	75.00	13.03	0.01	0.17	61.00	63.21	61.00	19.56	0.02	0.31	35.00	4.00	0.00	14.00	15.13	188260.00	0.66	62.89	63.00
13	6	7	6347.00	18146.00	215.35	0	Spot (Block13, Row7, Column6)	534.35	491.50	244.15	0.04	0.46	65.00	72.13	65.00	33.50	0.05	0.46	100.00	100.00	0.00	426.50	469.35	706409.00	13.80	197.36	191.00
13	7	7	6647.00	18159.00	158.80	0	Spot (Block13, Row7, Column7)	183.11	186.00	47.98	0.01	0.26	63.00	64.82	63.00	18.71	0.01	0.29	100.00	97.00	0.00	123.00	120.11	128178.00	6.32	97.88	96.50
13	8	7	6954.00	18146.00	175.65	0	Spot (Block13, Row7, Column8)	946.94	886.00	294.05	0.03	0.31	63.00	65.02	63.00	15.57	0.01	0.24	100.00	100.00	0.00	823.00	883.94	814368.00	56.65	300.01	265.00
13	1	8	4839.00	18445.00	168.95	0	Spot (Block13, Row8, Column1)	77.14	77.00	8.66	0.00	0.11	60.00	59.99	60.00	11.47	0.00	0.19	77.00	27.00	0.00	17.00	17.14	61172.00	1.50	64.35	65.50
13	2	8	5127.00	18429.00	198.85	0	Spot (Block13, Row8, Column2)	73.02	74.00	9.56	0.01	0.13	61.00	59.69	61.00	10.76	0.01	0.18	60.00	15.00	0.00	13.00	12.02	81786.00	1.24	68.22	68.00
13	3	8	5442.00	18442.00	173.05	0	Spot (Block13, Row8, Column3)	91.92	90.00	17.80	0.01	0.19	61.00	60.63	61.00	18.11	0.00	0.30	79.00	30.00	0.00	29.00	30.92	76108.00	1.73	74.23	75.50
13	4	8	5751.00	18445.00	145.90	0	Spot (Block13, Row8, Column4)	4579.02	4518.50	2102.05	0.01	0.46	61.00	63.78	61.00	21.80	0.02	0.34	100.00	100.00	0.00	4457.50	4518.02	2637516.00	207.16	896.31	685.00
13	5	8	6049.00	18446.00	147.00	-50	Spot (Block13, Row8, Column5)	65.59	66.00	9.70	0.00	0.15	62.00	66.57	62.00	30.07	0.03	0.45	0.00	0.00	0.00	4.00	3.59	38564.00	-0.03	64.57	67.00
13	6	8	6353.00	18444.00	205.20	0	Spot (Block13, Row8, Column6)	1486.17	929.50	1285.41	0.20	0.86	66.00	75.28	66.00	39.12	0.06	0.52	100.00	100.00	0.00	863.50	1420.17	1780432.00	36.06	370.55	389.00
13	7	8	6650.00	18461.00	168.15	0	Spot (Block13, Row8, Column7)	122.46	117.00	28.25	0.02	0.23	64.00	68.07	64.00	27.99	0.03	0.41	86.00	46.00	0.00	53.00	58.46	95638.00	1.94	79.62	81.00
13	8	8	6940.00	18459.00	143.10	0	Spot (Block13, Row8, Column8)	4103.81	3551.00	2171.27	0.06	0.53	63.00	64.25	63.00	16.44	0.01	0.26	100.00	100.00	0.00	3488.00	4040.81	2294030.00	245.72	715.30	606.00
14	1	1	9368.00	16361.00	153.45	0	Spot (Block14, Row1, Column1)	1122.84	981.00	581.63	0.06	0.52	85.00	87.58	85.00	19.91	0.01	0.23	100.00	100.00	0.00	896.00	1037.84	724231.00	52.01	304.51	267.00
14	2	1	9664.00	16366.00	147.55	0	Spot (Block14, Row1, Column2)	3576.26	3193.00	1889.61	0.05	0.53	85.00	90.84	85.00	29.58	0.03	0.33	100.00	100.00	0.00	3108.00	3491.26	2120721.00	117.81	711.23	582.00
14	3	1	9970.00	16371.00	144.35	0	Spot (Block14, Row1, Column3)	1373.99	1110.00	846.92	0.09	0.62	84.00	87.25	84.00	20.14	0.02	0.23	100.00	100.00	0.00	1026.00	1289.99	783176.00	63.88	310.29	268.00
14	4	1	10258.00	16375.00	145.90	0	Spot (Block14, Row1, Column4)	2509.50	2226.50	1354.77	0.05	0.54	84.00	89.43	84.00	27.74	0.03	0.31	100.00	100.00	0.00	2142.50	2425.50	1450490.00	87.24	551.79	414.00
14	5	1	10565.00	16373.00	146.25	0	Spot (Block14, Row1, Column5)	3105.45	2557.50	2273.00	0.08	0.73	84.00	88.25	84.00	21.61	0.02	0.24	100.00	100.00	0.00	2473.50	3021.45	1807370.00	139.61	537.92	461.00
14	6	1	10860.00	16374.00	146.00	0	Spot (Block14, Row1, Column6)	2967.61	2656.00	1706.93	0.05	0.58	83.00	87.74	83.00	26.61	0.02	0.30	100.00	100.00	0.00	2573.00	2884.61	1727149.00	108.23	656.18	471.00
14	7	1	11155.00	16376.00	147.05	0	Spot (Block14, Row1, Column7)	9505.00	8955.00	5250.26	0.03	0.55	86.00	89.83	86.00	29.87	0.02	0.33	100.00	100.00	0.00	8869.00	9419.00	5617457.00	315.22	1826.87	1291.00
14	8	1	11468.00	16377.00	202.45	0	Spot (Block14, Row1, Column8)	107.23	107.00	13.76	0.00	0.13	82.00	83.32	82.00	20.26	0.01	0.24	63.00	14.00	0.00	25.00	25.23	124385.00	1.18	89.19	89.00
14	1	2	9362.00	16667.00	147.00	-50	Spot (Block14, Row2, Column1)	85.99	85.00	13.53	0.01	0.16	85.00	89.44	85.00	25.19	0.02	0.28	1.00	0.00	0.00	0.00	0.99	51250.00	-0.14	85.90	86.00
14	2	2	9657.00	16670.00	129.65	0	Spot (Block14, Row2, Column2)	2440.96	2370.00	963.06	0.01	0.39	84.00	90.04	84.00	31.30	0.03	0.35	100.00	100.00	0.00	2286.00	2356.96	1095993.00	75.10	525.95	483.00
14	3	2	9961.00	16679.00	154.00	0	Spot (Block14, Row2, Column3)	161.30	159.00	42.64	0.01	0.26	85.00	90.54	85.00	30.99	0.03	0.34	87.00	61.00	0.00	74.00	76.30	105169.00	2.28	105.90	107.00
14	4	2	10263.00	16679.00	165.05	0	Spot (Block14, Row2, Column4)	2003.73	2015.00	922.39	0.00	0.46	86.00	93.38	86.00	34.28	0.04	0.37	100.00	100.00	0.00	1929.00	1917.73	1520834.00	55.74	402.35	386.00
14	5	2	10571.00	16676.00	191.20	0	Spot (Block14, Row2, Column5)	425.03	396.00	129.96	0.03	0.31	88.00	91.47	88.00	21.98	0.02	0.24	100.00	99.00	0.00	308.00	337.03	439056.00	15.17	177.93	174.00
14	6	2	10855.00	16676.00	146.20	0	Spot (Block14, Row2, Column6)	1065.82	986.00	569.76	0.03	0.53	88.00	95.92	88.00	35.57	0.04	0.37	100.00	100.00	0.00	898.00	977.82	619241.00	27.27	296.52	252.00
14	7	2	11163.00	16682.00	148.75	0	Spot (Block14, Row2, Column7)	894.41	816.50	470.66	0.04	0.53	84.00	88.33	84.00	25.24	0.02	0.29	100.00	100.00	0.00	732.50	810.41	543800.00	31.93	238.90	196.50
14	8	2	11462.00	16681.00	147.00	-50	Spot (Block14, Row2, Column8)	91.47	90.00	8.44	0.01	0.09	83.00	83.94	83.00	16.44	0.00	0.20	17.00	0.00	0.00	7.00	8.47	54059.00	0.46	88.34	90.00
14	1	3	9366.00	16968.00	147.75	0	Spot (Block14, Row3, Column1)	4174.69	3738.50	2516.79	0.05	0.60	84.00	86.93	84.00	21.77	0.01	0.25	100.00	100.00	0.00	3654.50	4090.69	2471415.00	187.73	820.07	694.00
14	2	3	9663.00	16967.00	163.35	0	Spot (Block14, Row3, Column2)	189.17	186.00	50.38	0.01	0.27	85.00	90.27	85.00	25.21	0.03	0.28	99.00	79.00	0.00	101.00	104.17	139041.00	3.92	110.90	110.00
14	3	3	9956.00	16965.00	150.95	0	Spot (Block14, Row3, Column3)	436.87	356.50	229.16	0.09	0.52	85.00	87.50	85.00	25.81	0.01	0.29	100.00	100.00	0.00	271.50	351.87	272609.00	13.54	154.42	161.00
14	4	3	10261.00	16974.00	147.00	0	Spot (Block14, Row3, Column4)	3827.88	3449.50	2210.72	0.05	0.58	86.00	89.70	86.00	24.91	0.02	0.28	100.00	100.00	0.00	3363.50	3741.88	2243136.00	150.04	816.09	702.00
14	5	3	10565.00	16970.00	154.30	0	Spot (Block14, Row3, Column5)	264.98	276.00	77.02	0.02	0.29	89.00	96.47	89.00	36.10	0.04	0.37	96.00	93.00	0.00	187.00	175.98	175153.00	4.67	130.17	114.00
14	6	3	10861.00	16978.00	207.60	0	Spot (Block14, Row3, Column6)	2529.14	1933.50	1580.72	0.12	0.63	93.00	106.51	93.00	47.30	0.06	0.44	100.00	100.00	0.00	1840.50	2436.14	3100721.00	51.22	663.50	679.50
14	7	3	11168.00	16982.00	147.50	0	Spot (Block14, Row3, Column7)	2604.99	2271.00	1591.34	0.06	0.61	87.00	94.00	87.00	33.24	0.03	0.35	100.00	100.00	0.00	2184.00	2517.99	1552572.00	75.53	549.67	389.50
14	8	3	11458.00	16988.00	155.05	0	Spot (Block14, Row3, Column8)	894.60	878.00	381.58	0.01	0.43	87.00	88.79	87.00	18.54	0.01	0.21	100.00	100.00	0.00	791.00	807.60	591333.00	43.45	267.17	203.00
14	1	4	9363.00	17264.00	147.00	0	Spot (Block14, Row4, Column1)	3749.39	3281.00	2158.80	0.06	0.58	86.00	90.17	86.00	22.28	0.02	0.25	100.00	100.00	0.00	3195.00	3663.39	2208388.00	164.26	778.20	600.00
14	2	4	9655.00	17275.00	175.55	0	Spot (Block14, Row4, Column2)	502.91	491.50	202.52	0.01	0.40	89.00	94.12	89.00	30.41	0.02	0.32	100.00	100.00	0.00	402.50	413.91	434515.00	13.44	190.05	188.00
14	3	4	9959.00	17271.00	147.45	0	Spot (Block14, Row4, Column3)	16083.93	14858.00	8667.69	0.03	0.54	88.00	95.77	88.00	43.20	0.04	0.45	100.00	100.00	0.00	14770.00	15995.93	9537769.00	370.08	2804.60	2113.00
14	4	4	10251.00	17271.00	156.85	0	Spot (Block14, Row4, Column4)	206.43	201.00	44.78	0.01	0.22	85.00	89.54	85.00	33.17	0.02	0.37	95.00	92.00	0.00	116.00	121.43	139755.00	3.52	122.36	112.00
14	5	4	10545.00	17275.00	165.75	0	Spot (Block14, Row4, Column5)	167.56	170.00	84.85	0.01	0.51	85.00	86.99	85.00	20.65	0.01	0.24	97.00	79.00	0.00	85.00	82.56	127848.00	3.90	105.84	103.00
14	6	4	10861.00	17275.00	187.10	0	Spot (Block14, Row4, Column6)	567.29	567.00	201.82	0.00	0.36	91.00	97.78	91.00	33.88	0.03	0.35	100.00	100.00	0.00	476.00	476.29	559913.00	13.86	210.26	186.00
14	7	4	11155.00	17279.00	147.45	0	Spot (Block14, Row4, Column7)	1116.74	814.50	867.14	0.14	0.78	90.00	96.50	90.00	39.46	0.03	0.41	100.00	100.00	0.00	724.50	1026.74	661110.00	25.85	259.69	194.00
14	8	4	11460.00	17287.00	151.55	0	Spot (Block14, Row4, Column8)	421.33	377.00	178.72	0.05	0.42	86.00	88.14	86.00	18.43	0.01	0.21	100.00	100.00	0.00	291.00	335.33	267968.00	18.08	163.06	163.00
14	1	5	9363.00	17570.00	143.80	0	Spot (Block14, Row5, Column1)	5298.77	4476.00	3166.80	0.07	0.60	89.00	99.46	89.00	43.76	0.05	0.44	100.00	100.00	0.00	4387.00	5209.77	2993805.00	118.81	1034.62	807.50
14	2	5	9656.00	17572.00	150.40	0	Spot (Block14, Row5, Column2)	1065.50	975.50	423.66	0.04	0.40	92.00	100.64	92.00	33.39	0.04	0.33	100.00	100.00	0.00	883.50	973.50	660609.00	28.89	306.68	271.00
14	3	5	9957.00	17571.00	154.60	0	Spot (Block14, Row5, Column3)	1337.77	1177.50	690.42	0.06	0.52	90.00	98.13	90.00	39.01	0.04	0.40	100.00	100.00	0.00	1087.50	1247.77	872223.00	31.78	302.59	280.00
14	4	5	10259.00	17570.00	146.10	0	Spot (Block14, Row5, Column4)	2602.99	2247.50	1809.74	0.06	0.70	84.00	90.75	84.00	52.88	0.03	0.58	100.00	100.00	0.00	2163.50	2518.99	1525352.00	47.51	482.12	346.50
14	5	5	10561.00	17572.00	144.80	0	Spot (Block14, Row5, Column5)	16844.14	15972.00	9059.72	0.02	0.54	86.00	94.32	86.00	60.27	0.04	0.64	100.00	100.00	0.00	15886.00	16758.14	9618005.00	277.89	3024.37	2279.00
14	6	5	10857.00	17571.00	146.05	0	Spot (Block14, Row5, Column6)	1219.48	1088.00	602.70	0.05	0.49	89.00	96.55	89.00	39.99	0.04	0.41	100.00	100.00	0.00	999.00	1130.48	712177.00	28.08	343.32	259.00
14	7	5	11161.00	17580.00	190.45	0	Spot (Block14, Row5, Column7)	2786.42	2408.00	1659.06	0.06	0.60	93.00	106.45	93.00	52.11	0.06	0.49	100.00	100.00	0.00	2315.00	2693.42	2844937.00	51.43	626.98	618.00
14	8	5	11460.00	17582.00	146.70	0	Spot (Block14, Row5, Column8)	3292.42	2669.00	2433.83	0.09	0.74	85.00	94.36	85.00	41.49	0.05	0.44	100.00	100.00	0.00	2584.00	3207.42	1926066.00	77.08	627.31	455.00
14	1	6	9355.00	17867.00	204.05	0	Spot (Block14, Row6, Column1)	2280.11	1791.00	1574.56	0.10	0.69	92.00	110.43	92.00	58.85	0.08	0.53	100.00	100.00	0.00	1699.00	2188.11	2685971.00	36.87	579.08	578.00
14	2	6	9653.00	17862.00	211.35	0	Spot (Block14, Row6, Column2)	1469.64	1281.00	756.00	0.06	0.51	91.00	105.71	91.00	52.00	0.07	0.49	100.00	100.00	0.00	1190.00	1378.64	1870849.00	26.23	431.61	415.00
14	3	6	9949.00	17872.00	143.60	0	Spot (Block14, Row6, Column3)	6249.21	5473.00	3714.31	0.06	0.59	85.00	92.81	85.00	33.39	0.04	0.36	100.00	100.00	0.00	5388.00	6164.21	3499560.00	184.37	1222.16	927.00
14	4	6	10259.00	17874.00	152.85	0	Spot (Block14, Row6, Column4)	520.55	441.00	315.11	0.07	0.61	85.00	89.46	85.00	31.28	0.02	0.35	100.00	99.00	0.00	356.00	435.55	334714.00	13.78	155.09	159.50
14	5	6	10555.00	17872.00	142.40	0	Spot (Block14, Row6, Column5)	17911.34	17120.00	9128.12	0.02	0.51	89.00	101.85	89.00	73.03	0.06	0.72	100.00	100.00	0.00	17031.00	17822.34	9833326.00	243.86	3192.74	2111.00
14	6	6	10857.00	17882.00	158.70	0	Spot (Block14, Row6, Column6)	262.71	213.50	134.09	0.09	0.51	89.00	98.90	89.00	52.20	0.05	0.53	82.00	60.00	0.00	124.50	173.71	181798.00	3.14	118.78	110.00
14	7	6	11155.00	17876.00	147.25	0	Spot (Block14, Row6, Column7)	5062.68	4611.00	3171.20	0.04	0.63	89.00	98.22	89.00	43.35	0.04	0.44	100.00	100.00	0.00	4522.00	4973.68	2997104.00	114.52	877.90	631.50
14	8	6	11462.00	17884.00	146.65	0	Spot (Block14, Row6, Column8)	5951.52	5206.00	3886.36	0.06	0.65	86.00	90.65	86.00	28.40	0.02	0.31	100.00	100.00	0.00	5120.00	5865.52	3493541.00	206.37	1095.93	737.00
14	1	7	9353.00	18165.00	170.05	0	Spot (Block14, Row7, Column1)	655.04	617.00	326.83	0.03	0.50	84.00	91.76	84.00	37.10	0.04	0.40	100.00	100.00	0.00	533.00	571.04	527310.00	15.18	200.48	199.00
14	2	7	9655.00	18171.00	174.35	0	Spot (Block14, Row7, Column2)	194.57	185.00	62.71	0.02	0.32	83.00	88.27	83.00	30.67	0.03	0.35	96.00	72.00	0.00	102.00	111.57	165966.00	3.47	107.15	107.00
14	3	7	9937.00	18198.00	193.35	0	Spot (Block14, Row7, Column3)	93.96	94.00	10.52	0.00	0.11	82.00	82.65	82.00	13.77	0.00	0.17	45.00	6.00	0.00	12.00	11.96	98841.00	0.82	84.12	84.00
14	4	7	10254.00	18175.00	164.45	0	Spot (Block14, Row7, Column4)	153.00	161.00	30.40	0.02	0.20	83.00	88.66	83.00	28.64	0.03	0.32	87.00	62.00	0.00	78.00	70.00	114905.00	2.25	99.44	98.00
14	5	7	10554.00	18178.00	183.50	0	Spot (Block14, Row7, Column5)	1233.07	1140.00	680.73	0.03	0.55	91.00	108.47	91.00	63.54	0.08	0.59	100.00	100.00	0.00	1049.00	1142.07	1164020.00	17.70	326.76	312.00
14	6	7	10851.00	18175.00	195.60	0	Spot (Block14, Row7, Column6)	1952.16	1985.00	991.56	0.01	0.51	96.00	120.79	96.00	72.04	0.10	0.60	100.00	100.00	0.00	1889.00	1856.16	2112241.00	25.42	507.95	512.00
14	7	7	11143.00	18182.00	147.65	0	Spot (Block14, Row7, Column7)	4376.80	4054.50	2211.65	0.03	0.51	88.00	98.64	88.00	42.56	0.05	0.43	100.00	100.00	0.00	3966.50	4288.80	2608574.00	100.51	1055.01	744.00
14	8	7	11458.00	18180.00	187.55	0	Spot (Block14, Row7, Column8)	1035.51	988.00	320.35	0.02	0.31	85.00	88.98	85.00	25.25	0.02	0.28	100.00	100.00	0.00	903.00	950.51	1026187.00	37.48	317.32	279.00
14	1	8	9334.00	18471.00	154.95	0	Spot (Block14, Row8, Column1)	147.51	128.00	86.68	0.06	0.59	83.00	84.28	83.00	15.41	0.01	0.18	95.00	80.00	0.00	45.00	64.51	97064.00	4.10	101.30	102.00
14	2	8	9656.00	18465.00	150.40	0	Spot (Block14, Row8, Column2)	649.79	558.00	330.10	0.07	0.51	81.00	82.32	81.00	14.54	0.01	0.18	100.00	100.00	0.00	477.00	568.79	404819.00	39.04	193.35	181.00
14	3	8	9945.00	18469.00	146.95	0	Spot (Block14, Row8, Column3)	1074.32	810.50	794.93	0.12	0.74	82.00	83.61	82.00	15.38	0.01	0.18	100.00	100.00	0.00	728.50	992.32	631698.00	64.43	245.34	192.00
14	4	8	10254.00	18475.00	148.50	0	Spot (Block14, Row8, Column4)	2452.40	2275.50	1199.93	0.03	0.49	82.00	83.89	82.00	16.50	0.01	0.20	100.00	100.00	0.00	2193.50	2370.40	1466538.00	143.53	576.11	479.50
14	5	8	10546.00	18472.00	163.00	0	Spot (Block14, Row8, Column5)	202.01	198.00	48.59	0.01	0.24	85.00	98.62	85.00	55.68	0.06	0.56	88.00	51.00	0.00	113.00	117.01	148074.00	1.86	115.97	112.00
14	6	8	10853.00	18478.00	192.45	0	Spot (Block14, Row8, Column6)	4074.99	2907.50	3090.89	0.15	0.76	90.00	115.11	90.00	84.77	0.11	0.74	100.00	100.00	0.00	2817.50	3984.99	4246144.00	46.71	792.56	773.00
14	7	8	11154.00	18476.00	143.30	0	Spot (Block14, Row8, Column7)	2151.42	2001.50	1181.57	0.03	0.55	88.00	100.10	88.00	60.39	0.06	0.60	100.00	100.00	0.00	1913.50	2063.42	1204794.00	33.97	512.33	378.00
14	8	8	11439.00	18476.00	145.40	0	Spot (Block14, Row8, Column8)	3701.32	3310.00	1947.31	0.05	0.53	85.00	88.72	85.00	24.53	0.02	0.28	100.00	100.00	0.00	3225.00	3616.32	2128260.00	147.29	797.69	671.00
15	1	1	13867.00	16389.00	152.70	0	Spot (Block15, Row1, Column1)	1435.49	1232.00	1324.52	0.07	0.92	73.00	75.23	73.00	18.65	0.01	0.25	100.00	100.00	0.00	1159.00	1362.49	917276.00	72.93	326.48	243.00
15	2	1	14163.00	16399.00	152.40	0	Spot (Block15, Row1, Column2)	2956.99	2680.50	1445.87	0.04	0.49	71.00	74.28	71.00	22.40	0.02	0.30	100.00	100.00	0.00	2609.50	2885.99	1892476.00	128.67	571.06	505.00
15	3	1	14462.00	16391.00	171.65	0	Spot (Block15, Row1, Column3)	112.40	109.00	19.01	0.01	0.17	67.00	69.07	67.00	20.20	0.01	0.29	93.00	53.00	0.00	42.00	45.40	92282.00	2.15	82.66	83.00
15	4	1	14761.00	16399.00	147.60	0	Spot (Block15, Row1, Column4)	2270.00	2064.00	1109.03	0.04	0.49	66.00	67.68	66.00	17.79	0.01	0.26	100.00	100.00	0.00	1998.00	2204.00	1348381.00	123.82	490.73	376.00
15	5	1	15069.00	16396.00	182.55	0	Spot (Block15, Row1, Column5)	143.47	128.00	47.08	0.05	0.33	66.00	67.55	66.00	15.42	0.01	0.23	96.00	83.00	0.00	62.00	77.47	134000.00	4.92	83.25	83.50
15	6	1	15361.00	16401.00	146.45	0	Spot (Block15, Row1, Column6)	1132.60	1037.00	480.25	0.04	0.42	67.00	68.54	67.00	17.13	0.01	0.25	100.00	100.00	0.00	970.00	1065.60	662573.00	62.10	300.46	255.00
15	7	1	15662.00	16407.00	147.55	0	Spot (Block15, Row1, Column7)	1872.68	1683.50	924.22	0.05	0.49	65.00	66.51	65.00	16.67	0.01	0.25	100.00	100.00	0.00	1618.50	1807.68	1138592.00	108.35	397.65	274.00
15	8	1	15979.00	16405.00	209.85	0	Spot (Block15, Row1, Column8)	111.47	108.00	25.03	0.01	0.22	66.00	65.86	66.00	12.08	0.00	0.18	93.00	78.00	0.00	42.00	45.47	139558.00	3.78	77.06	77.00
15	1	2	13863.00	16693.00	147.00	-50	Spot (Block15, Row2, Column1)	71.59	72.00	8.07	0.00	0.11	69.00	70.36	69.00	14.56	0.01	0.21	8.00	0.00	0.00	3.00	2.59	42025.00	0.08	72.73	73.00
15	2	2	14154.00	16695.00	137.60	0	Spot (Block15, Row2, Column2)	201.56	198.00	45.70	0.01	0.23	68.00	69.20	68.00	17.12	0.01	0.25	100.00	99.00	0.00	130.00	133.56	102593.00	7.73	115.71	109.50
15	3	2	14463.00	16697.00	147.00	-50	Spot (Block15, Row2, Column3)	73.57	74.00	8.22	0.00	0.11	67.00	66.52	67.00	11.30	0.00	0.17	28.00	1.00	0.00	7.00	6.57	43409.00	0.62	71.01	72.50
15	4	2	14780.00	16694.00	172.40	0	Spot (Block15, Row2, Column4)	100.10	101.00	12.85	0.00	0.13	67.00	68.56	67.00	16.62	0.01	0.24	88.00	52.00	0.00	34.00	33.10	83285.00	1.90	78.49	79.00
15	5	2	15069.00	16701.00	205.40	0	Spot (Block15, Row2, Column5)	161.17	172.00	37.21	0.03	0.23	66.00	66.32	66.00	12.71	0.00	0.19	100.00	99.00	0.00	106.00	95.17	193237.00	7.46	93.33	94.00
15	6	2	15352.00	16703.00	223.20	0	Spot (Block15, Row2, Column6)	86.92	87.00	14.01	0.00	0.16	67.00	70.10	67.00	21.39	0.02	0.31	45.00	5.00	0.00	20.00	19.92	123955.00	0.79	68.19	70.00
15	7	2	15662.00	16682.00	276.40	0	Spot (Block15, Row2, Column7)	76.60	77.00	12.38	0.00	0.16	67.00	67.83	67.00	13.00	0.01	0.19	41.00	10.00	0.00	10.00	9.60	171128.00	0.68	67.06	67.00
15	8	2	15963.00	16707.00	147.00	-50	Spot (Block15, Row2, Column8)	72.63	73.00	7.22	0.00	0.10	66.00	66.77	66.00	15.09	0.01	0.23	10.00	0.00	0.00	7.00	6.63	43070.00	0.39	70.09	70.00
15	1	3	13863.00	16993.00	154.90	0	Spot (Block15, Row3, Column1)	430.77	374.00	212.35	0.06	0.49	70.00	71.10	70.00	12.63	0.01	0.18	100.00	100.00	0.00	304.00	360.77	284742.00	28.48	139.73	122.00
15	2	3	14155.00	17029.00	206.50	0	Spot (Block15, Row3, Column2)	78.44	78.00	8.85	0.00	0.11	68.00	69.17	68.00	12.04	0.01	0.17	39.00	7.00	0.00	10.00	10.44	94681.00	0.77	72.70	72.00
15	3	3	14448.00	16995.00	156.55	0	Spot (Block15, Row3, Column3)	323.58	289.00	227.73	0.05	0.70	67.00	68.81	67.00	16.12	0.01	0.23	100.00	99.00	0.00	222.00	256.58	218415.00	15.81	137.53	109.00
15	4	3	14761.00	16998.00	146.55	0	Spot (Block15, Row3, Column4)	1727.46	1577.00	884.99	0.04	0.51	68.00	69.47	68.00	15.21	0.01	0.22	100.00	100.00	0.00	1509.00	1659.46	1010563.00	108.98	437.01	319.00
15	5	3	15064.00	17008.00	163.60	0	Spot (Block15, Row3, Column5)	199.48	196.00	77.52	0.01	0.39	70.00	72.64	70.00	19.49	0.02	0.27	99.00	94.00	0.00	126.00	129.48	147417.00	6.51	102.52	102.00
15	6	3	15363.00	17003.00	195.35	0	Spot (Block15, Row3, Column6)	751.61	647.50	435.37	0.06	0.58	71.00	75.51	71.00	23.45	0.03	0.31	100.00	100.00	0.00	576.50	680.61	811744.00	28.83	222.16	207.00
15	7	3	15676.00	17004.00	178.45	0	Spot (Block15, Row3, Column7)	108.43	106.00	19.58	0.01	0.18	69.00	71.05	69.00	19.78	0.01	0.28	86.00	43.00	0.00	37.00	39.43	96719.00	1.89	82.97	82.50
15	8	3	15960.00	17016.00	157.55	0	Spot (Block15, Row3, Column8)	1012.82	898.50	470.91	0.05	0.46	68.00	68.37	68.00	15.84	0.00	0.23	100.00	100.00	0.00	830.50	944.82	694793.00	59.64	304.01	192.00
15	1	4	13864.00	17292.00	147.45	0	Spot (Block15, Row4, Column1)	1859.66	1657.00	931.83	0.05	0.50	72.00	74.74	72.00	19.52	0.02	0.26	100.00	100.00	0.00	1585.00	1787.66	1099058.00	91.44	497.10	371.00
15	2	4	14156.00	17299.00	172.40	0	Spot (Block15, Row4, Column2)	289.18	295.00	89.67	0.01	0.31	72.00	74.29	72.00	20.01	0.01	0.27	100.00	99.00	0.00	223.00	217.18	240016.00	10.74	128.36	121.00
15	3	4	14458.00	17299.00	147.90	0	Spot (Block15, Row4, Column3)	5589.70	5168.50	2665.88	0.03	0.48	72.00	73.91	72.00	22.23	0.01	0.30	100.00	100.00	0.00	5096.50	5517.70	3342639.00	248.08	1217.56	906.00
15	4	4	14756.00	17276.00	183.60	0	Spot (Block15, Row4, Column4)	85.93	85.00	11.38	0.00	0.13	68.00	69.48	68.00	19.10	0.01	0.27	42.00	4.00	0.00	17.00	17.93	81202.00	0.86	75.81	77.00
15	5	4	15053.00	17314.00	169.95	0	Spot (Block15, Row4, Column5)	103.86	102.00	16.98	0.01	0.16	68.00	68.74	68.00	19.60	0.00	0.29	81.00	39.00	0.00	34.00	35.86	83711.00	1.79	79.53	78.00
15	6	4	15367.00	17307.00	208.50	0	Spot (Block15, Row4, Column6)	178.61	183.00	41.08	0.01	0.23	69.00	70.78	69.00	17.30	0.01	0.24	99.00	96.00	0.00	114.00	109.61	220401.00	6.23	98.21	97.00
15	7	4	15648.00	17306.00	186.40	0	Spot (Block15, Row4, Column7)	109.50	102.00	33.64	0.03	0.31	68.00	68.58	68.00	14.01	0.00	0.20	90.00	61.00	0.00	34.00	41.50	107095.00	2.92	78.26	80.00
15	8	4	15958.00	17313.00	175.80	0	Spot (Block15, Row4, Column8)	86.03	86.00	12.01	0.00	0.14	68.00	68.27	68.00	11.48	0.00	0.17	68.00	36.00	0.00	18.00	18.03	74075.00	1.55	73.41	73.00
15	1	5	13862.00	17598.00	145.80	0	Spot (Block15, Row5, Column1)	3819.49	3447.00	1977.32	0.04	0.52	74.00	79.22	74.00	25.20	0.03	0.32	100.00	100.00	0.00	3373.00	3745.49	2211483.00	148.41	834.09	547.00
15	2	5	14156.00	17592.00	154.65	0	Spot (Block15, Row5, Column2)	1179.59	1171.00	475.04	0.00	0.40	74.00	78.04	74.00	22.25	0.02	0.29	100.00	100.00	0.00	1097.00	1105.59	771455.00	49.51	295.70	253.50
15	3	5	14460.00	17599.00	154.75	0	Spot (Block15, Row5, Column3)	711.98	582.00	359.40	0.09	0.50	73.00	76.27	73.00	20.69	0.02	0.27	100.00	100.00	0.00	509.00	638.98	470621.00	30.73	193.07	176.00
15	4	5	14758.00	17603.00	145.60	0	Spot (Block15, Row5, Column4)	443.85	394.00	190.13	0.05	0.43	70.00	71.63	70.00	19.23	0.01	0.27	100.00	100.00	0.00	324.00	373.85	256990.00	19.35	166.07	156.00
15	5	5	15063.00	17601.00	146.40	0	Spot (Block15, Row5, Column5)	5203.06	4711.00	2594.25	0.04	0.50	70.00	72.27	70.00	24.54	0.01	0.34	100.00	100.00	0.00	4641.00	5133.06	3043788.00	209.04	1068.89	692.50
15	6	5	15366.00	17601.00	150.75	0	Spot (Block15, Row5, Column6)	91.28	92.00	8.38	0.00	0.09	69.00	69.95	69.00	16.98	0.01	0.24	74.00	7.00	0.00	23.00	22.28	56687.00	1.26	79.99	80.00
15	7	5	15661.00	17606.00	179.25	0	Spot (Block15, Row5, Column7)	351.71	334.00	133.76	0.02	0.38	68.00	69.57	68.00	14.28	0.01	0.21	100.00	100.00	0.00	266.00	283.71	316183.00	19.76	142.77	135.00
15	8	5	15963.00	17608.00	163.50	0	Spot (Block15, Row5, Column8)	173.22	186.00	40.71	0.03	0.24	69.00	69.48	69.00	11.46	0.00	0.16	100.00	99.00	0.00	117.00	104.22	127488.00	9.05	95.38	96.00
15	1	6	13857.00	17896.00	196.45	0	Spot (Block15, Row6, Column1)	738.17	595.50	459.78	0.09	0.62	76.00	81.09	76.00	23.48	0.03	0.29	100.00	100.00	0.00	519.50	662.17	809031.00	27.99	233.58	215.00
15	2	6	14158.00	17894.00	187.70	0	Spot (Block15, Row6, Column2)	256.42	280.00	57.67	0.04	0.22	73.00	77.89	73.00	21.06	0.03	0.27	100.00	100.00	0.00	207.00	183.42	254625.00	8.48	125.88	118.50
15	3	6	14447.00	17899.00	145.65	0	Spot (Block15, Row6, Column3)	2153.86	1930.00	1146.14	0.05	0.53	71.00	72.64	71.00	15.62	0.01	0.22	100.00	100.00	0.00	1859.00	2082.86	1249237.00	133.26	495.22	369.50
15	4	6	14765.00	17895.00	157.60	0	Spot (Block15, Row6, Column4)	114.16	112.00	16.01	0.01	0.14	70.00	70.82	70.00	18.08	0.01	0.26	97.00	63.00	0.00	42.00	44.16	77516.00	2.40	87.57	89.00
15	5	6	15059.00	17903.00	144.85	0	Spot (Block15, Row6, Column5)	3952.80	3708.00	1925.69	0.03	0.49	70.00	72.81	70.00	22.05	0.02	0.30	100.00	100.00	0.00	3638.00	3882.80	2260999.00	175.96	881.01	659.00
15	6	6	15405.00	17933.00	221.20	0	Spot (Block15, Row6, Column6)	74.92	76.00	7.69	0.01	0.10	70.00	72.07	70.00	17.41	0.01	0.24	3.00	0.00	0.00	6.00	4.92	105111.00	0.16	69.08	70.00
15	7	6	15661.00	17909.00	160.50	0	Spot (Block15, Row6, Column7)	197.31	196.00	62.21	0.00	0.32	69.00	69.72	69.00	14.65	0.00	0.21	100.00	97.00	0.00	127.00	128.31	140681.00	8.71	101.88	99.50
15	8	6	15965.00	17905.00	167.40	0	Spot (Block15, Row6, Column8)	182.39	182.00	59.12	0.00	0.32	69.00	68.73	69.00	11.26	0.00	0.16	99.00	99.00	0.00	113.00	113.39	142080.00	10.09	95.78	95.00
15	1	7	13853.00	18201.00	161.30	0	Spot (Block15, Row7, Column1)	397.77	367.00	157.57	0.03	0.40	73.00	74.50	73.00	18.14	0.01	0.24	100.00	100.00	0.00	294.00	324.77	285204.00	17.82	154.88	165.00
15	2	7	14154.00	18196.00	147.00	-50	Spot (Block15, Row7, Column2)	82.15	82.00	21.35	0.00	0.26	71.00	71.47	71.00	12.77	0.00	0.18	42.00	1.00	0.00	11.00	11.15	48466.00	0.84	77.77	78.50
15	3	7	14454.00	18198.00	147.00	-50	Spot (Block15, Row7, Column3)	68.48	69.00	12.86	0.00	0.19	70.00	69.36	70.00	11.53	0.00	0.17	16.00	2.00	0.00	-1.00	-1.52	40196.00	-0.08	71.48	69.00
15	4	7	14754.00	18200.00	147.00	-50	Spot (Block15, Row7, Column4)	76.60	77.00	10.53	0.00	0.14	69.00	68.79	69.00	13.06	0.00	0.19	28.00	4.00	0.00	8.00	7.60	45043.00	0.60	71.79	73.00
15	5	7	15057.00	18202.00	196.45	0	Spot (Block15, Row7, Column5)	103.60	102.00	13.73	0.01	0.13	69.00	70.33	69.00	14.44	0.01	0.21	93.00	64.00	0.00	33.00	34.60	113133.00	2.30	81.14	82.00
15	6	7	15355.00	18207.00	186.75	0	Spot (Block15, Row7, Column6)	269.21	287.00	75.65	0.03	0.28	74.00	78.85	74.00	25.43	0.03	0.32	100.00	96.00	0.00	213.00	195.21	265439.00	7.49	123.60	118.00
15	7	7	15648.00	18206.00	147.50	0	Spot (Block15, Row7, Column7)	1051.25	991.00	467.38	0.03	0.44	73.00	74.51	73.00	15.24	0.01	0.20	100.00	100.00	0.00	918.00	978.25	625494.00	64.07	304.78	253.00
15	8	7	15958.00	18205.00	195.95	0	Spot (Block15, Row7, Column8)	274.16	283.00	66.76	0.01	0.24	72.00	73.24	72.00	17.01	0.01	0.23	100.00	99.00	0.00	211.00	202.16	297734.00	11.81	117.07	109.00
15	1	8	13825.00	18510.00	128.00	0	Spot (Block15, Row8, Column1)	114.40	91.00	138.61	0.10	1.21	70.00	70.58	70.00	12.59	0.00	0.18	78.00	37.00	0.00	21.00	44.40	49993.00	3.48	82.90	85.00
15	2	8	14145.00	18506.00	166.25	0	Spot (Block15, Row8, Column2)	108.62	107.00	16.74	0.01	0.15	70.00	69.81	70.00	11.45	0.00	0.16	96.00	83.00	0.00	37.00	38.62	83527.00	3.39	85.45	85.00
15	3	8	14445.00	18492.00	175.65	0	Spot (Block15, Row8, Column3)	117.45	110.00	30.01	0.03	0.26	71.00	70.71	71.00	12.25	0.00	0.17	96.00	80.00	0.00	39.00	46.45	100773.00	3.82	86.22	86.00
15	4	8	14756.00	18504.00	150.90	0	Spot (Block15, Row8, Column4)	2392.61	2270.00	1082.27	0.02	0.45	70.00	70.98	70.00	15.33	0.01	0.22	100.00	100.00	0.00	2200.00	2322.61	1495383.00	151.42	544.58	453.50
15	5	8	15023.00	18488.00	203.95	0	Spot (Block15, Row8, Column5)	78.66	79.00	8.50	0.00	0.11	68.00	71.79	68.00	23.46	0.02	0.33	6.00	0.00	0.00	11.00	10.66	92973.00	0.29	72.90	73.00
15	6	8	15354.00	18503.00	182.35	0	Spot (Block15, Row8, Column6)	1294.07	956.00	935.72	0.13	0.72	73.00	80.31	73.00	29.97	0.04	0.37	100.00	100.00	0.00	883.00	1221.07	1208659.00	40.50	281.11	282.00
15	7	8	15658.00	18502.00	146.40	0	Spot (Block15, Row8, Column7)	436.47	382.00	165.77	0.06	0.38	74.00	77.78	74.00	23.70	0.02	0.30	100.00	99.00	0.00	308.00	362.47	256210.00	15.13	164.12	160.00
15	8	8	15938.00	18505.00	145.60	0	Spot (Block15, Row8, Column8)	4268.96	3924.00	1935.32	0.04	0.45	72.00	75.61	72.00	21.42	0.02	0.28	100.00	100.00	0.00	3852.00	4196.96	2458923.00	195.74	1053.37	842.00
16	1	1	18372.00	16417.00	154.00	0	Spot (Block16, Row1, Column1)	1521.89	1281.50	856.81	0.07	0.56	63.00	64.21	63.00	14.22	0.01	0.22	100.00	100.00	0.00	1218.50	1458.89	986184.00	102.49	373.16	270.00
16	2	1	18665.00	16423.00	156.95	0	Spot (Block16, Row1, Column2)	282.50	289.00	84.96	0.01	0.30	65.00	65.55	65.00	12.92	0.00	0.20	100.00	100.00	0.00	224.00	217.50	191819.00	16.79	115.62	105.00
16	3	1	18967.00	16423.00	174.40	0	Spot (Block16, Row1, Column3)	154.67	153.00	48.27	0.00	0.31	64.00	63.05	64.00	10.26	0.01	0.16	100.00	99.00	0.00	89.00	90.67	131471.00	8.93	86.98	85.50
16	4	1	19261.00	16425.00	153.90	0	Spot (Block16, Row1, Column4)	230.80	225.00	62.56	0.01	0.27	63.00	63.02	63.00	10.67	0.00	0.17	100.00	100.00	0.00	162.00	167.80	149095.00	15.73	103.80	99.00
16	5	1	19571.00	16428.00	153.35	0	Spot (Block16, Row1, Column5)	373.86	298.00	204.12	0.10	0.55	64.00	64.51	64.00	11.13	0.00	0.17	100.00	100.00	0.00	234.00	309.86	241137.00	27.79	129.54	107.00
16	6	1	19860.00	16430.00	156.30	0	Spot (Block16, Row1, Column6)	435.91	407.00	168.46	0.03	0.39	65.00	65.48	65.00	11.79	0.00	0.18	100.00	100.00	0.00	342.00	370.91	292498.00	31.42	136.20	122.50
16	7	1	20158.00	16430.00	148.20	0	Spot (Block16, Row1, Column7)	1153.65	1102.00	494.53	0.02	0.43	65.00	66.18	65.00	13.08	0.01	0.20	100.00	100.00	0.00	1037.00	1088.65	689883.00	83.11	288.58	270.00
16	8	1	20483.00	16449.00	204.05	0	Spot (Block16, Row1, Column8)	89.77	89.00	13.88	0.00	0.15	63.00	63.26	63.00	10.50	0.00	0.17	88.00	60.00	0.00	26.00	26.77	106104.00	2.52	72.39	73.00
16	1	2	18414.00	16684.00	229.50	0	Spot (Block16, Row2, Column1)	68.11	68.00	8.75	0.00	0.13	62.00	63.15	62.00	13.54	0.01	0.21	19.00	1.00	0.00	6.00	6.11	103055.00	0.37	59.87	61.00
16	2	2	18665.00	16729.00	145.60	0	Spot (Block16, Row2, Column2)	197.57	197.00	48.25	0.00	0.24	62.00	61.90	62.00	10.68	0.00	0.17	100.00	100.00	0.00	135.00	135.57	114589.00	12.70	100.58	96.00
16	3	2	19027.00	16749.00	223.15	0	Spot (Block16, Row2, Column3)	75.59	72.00	44.45	0.02	0.59	64.00	63.74	64.00	10.65	0.00	0.17	41.00	12.00	0.00	8.00	11.59	107798.00	1.11	67.94	68.00
16	4	2	19265.00	16728.00	177.30	0	Spot (Block16, Row2, Column4)	158.88	170.00	33.85	0.03	0.21	64.00	64.55	64.00	11.67	0.00	0.18	100.00	99.00	0.00	106.00	94.88	138706.00	8.09	93.94	94.00
16	5	2	19566.00	16729.00	195.25	0	Spot (Block16, Row2, Column5)	243.75	238.00	53.24	0.01	0.22	64.00	64.52	64.00	11.33	0.00	0.18	100.00	100.00	0.00	174.00	179.75	262765.00	15.82	114.94	108.50
16	6	2	19860.00	16726.00	177.40	0	Spot (Block16, Row2, Column6)	110.66	111.00	16.78	0.00	0.15	65.00	69.93	65.00	23.42	0.03	0.33	91.00	49.00	0.00	46.00	45.66	96713.00	1.74	80.18	79.00
16	7	2	20162.00	16744.00	176.65	0	Spot (Block16, Row2, Column7)	115.46	113.00	20.33	0.01	0.18	65.00	66.26	65.00	11.86	0.01	0.18	99.00	92.00	0.00	48.00	50.46	100682.00	4.15	81.07	81.00
16	8	2	20466.00	16735.00	147.00	-50	Spot (Block16, Row2, Column8)	67.03	67.00	7.61	0.00	0.11	63.00	64.14	63.00	14.44	0.01	0.23	7.00	0.00	0.00	4.00	4.03	39413.00	0.20	63.09	66.00
16	1	3	18364.00	17020.00	157.10	0	Spot (Block16, Row3, Column1)	343.35	285.00	162.12	0.08	0.47	63.00	63.05	63.00	11.14	0.00	0.18	100.00	100.00	0.00	222.00	280.35	233134.00	25.17	127.46	112.00
16	2	3	18666.00	17044.00	189.25	0	Spot (Block16, Row3, Column2)	75.61	76.00	8.73	0.00	0.12	64.00	64.47	64.00	12.63	0.00	0.20	46.00	5.00	0.00	12.00	11.61	76137.00	0.88	69.79	71.00
16	3	3	18956.00	17021.00	173.65	0	Spot (Block16, Row3, Column3)	155.26	131.00	164.56	0.07	1.06	64.00	64.22	64.00	12.29	0.00	0.19	99.00	97.00	0.00	67.00	91.26	130416.00	7.41	85.05	85.00
16	4	3	19267.00	17029.00	150.05	0	Spot (Block16, Row3, Column4)	604.25	544.00	267.30	0.05	0.44	65.00	65.78	65.00	13.39	0.01	0.20	100.00	100.00	0.00	479.00	539.25	373426.00	40.21	181.95	163.50
16	5	3	19560.00	17005.00	132.25	0	Spot (Block16, Row3, Column5)	245.91	124.00	550.85	0.30	2.24	66.00	70.02	66.00	23.82	0.03	0.34	97.00	62.00	0.00	58.00	179.91	116317.00	7.38	102.38	102.00
16	6	3	19863.00	17029.00	203.50	0	Spot (Block16, Row3, Column6)	1652.32	1346.00	961.30	0.09	0.58	70.00	79.13	70.00	33.71	0.05	0.43	100.00	100.00	0.00	1276.00	1582.32	1939818.00	46.67	423.35	403.50
16	7	3	20162.00	17037.00	157.75	0	Spot (Block16, Row3, Column7)	260.67	268.00	100.01	0.01	0.38	68.00	73.03	68.00	26.49	0.03	0.36	100.00	94.00	0.00	200.00	192.67	179338.00	7.08	112.39	103.00
16	8	3	20467.00	17042.00	160.05	0	Spot (Block16, Row3, Column8)	1340.63	1228.00	564.28	0.04	0.42	62.00	64.50	62.00	17.60	0.02	0.27	100.00	100.00	0.00	1166.00	1278.63	954526.00	72.49	342.59	279.50
16	1	4	18361.00	17321.00	151.85	0	Spot (Block16, Row4, Column1)	541.85	503.50	217.31	0.03	0.40	66.00	66.77	66.00	13.40	0.01	0.20	100.00	100.00	0.00	437.50	475.85	341367.00	35.46	175.16	167.00
16	2	4	18657.00	17326.00	164.75	0	Spot (Block16, Row4, Column2)	467.03	482.00	148.46	0.01	0.32	66.00	69.22	66.00	18.85	0.02	0.27	100.00	100.00	0.00	416.00	401.03	349335.00	21.10	166.40	168.50
16	3	4	18961.00	17328.00	148.30	0	Spot (Block16, Row4, Column3)	2304.95	2124.00	1142.86	0.04	0.50	66.00	68.13	66.00	18.71	0.01	0.27	100.00	100.00	0.00	2058.00	2238.95	1385274.00	119.53	568.07	442.50
16	4	4	19262.00	17328.00	147.00	-50	Spot (Block16, Row4, Column4)	67.60	68.00	6.19	0.00	0.09	66.00	65.36	66.00	12.73	0.00	0.19	3.00	0.00	0.00	2.00	1.60	40222.00	0.18	69.05	69.00
16	5	4	19550.00	17309.00	149.95	0	Spot (Block16, Row4, Column5)	112.38	97.00	86.98	0.06	0.77	67.00	68.32	67.00	13.45	0.01	0.20	80.00	56.00	0.00	30.00	45.38	68887.00	3.27	80.24	83.00
16	6	4	19868.00	17326.00	202.90	0	Spot (Block16, Row4, Column6)	259.83	273.00	59.06	0.02	0.23	69.00	73.63	69.00	25.64	0.03	0.35	100.00	98.00	0.00	204.00	190.83	302697.00	7.26	118.86	110.00
16	7	4	20163.00	17333.00	173.30	0	Spot (Block16, Row4, Column7)	206.58	179.50	104.93	0.06	0.51	69.00	72.98	69.00	24.80	0.02	0.34	94.00	73.00	0.00	110.50	137.58	173529.00	5.39	94.15	94.00
16	8	4	20459.00	17355.00	181.65	0	Spot (Block16, Row4, Column8)	109.03	108.00	16.91	0.00	0.16	65.00	66.62	65.00	15.36	0.01	0.23	95.00	79.00	0.00	43.00	44.03	100743.00	2.76	78.89	79.00
16	1	5	18364.00	17626.00	154.90	0	Spot (Block16, Row5, Column1)	443.26	380.00	221.47	0.07	0.50	68.00	73.82	68.00	26.34	0.04	0.36	100.00	100.00	0.00	312.00	375.26	291662.00	14.03	140.02	124.00
16	2	5	18658.00	17622.00	156.10	0	Spot (Block16, Row5, Column2)	1455.60	1413.00	510.79	0.01	0.35	72.00	79.33	72.00	29.34	0.04	0.37	100.00	100.00	0.00	1341.00	1383.60	975254.00	46.90	345.98	270.00
16	3	5	18961.00	17625.00	162.45	0	Spot (Block16, Row5, Column3)	1087.19	945.50	574.77	0.06	0.53	68.00	71.73	68.00	22.36	0.02	0.31	100.00	100.00	0.00	877.50	1019.19	793650.00	45.42	241.02	209.00
16	4	5	19260.00	17628.00	158.20	0	Spot (Block16, Row5, Column4)	267.39	248.00	117.71	0.03	0.44	64.00	65.38	64.00	18.24	0.01	0.28	100.00	98.00	0.00	184.00	203.39	184499.00	11.07	99.36	97.00
16	5	5	19565.00	17626.00	148.50	0	Spot (Block16, Row5, Column5)	2621.33	2393.50	1437.27	0.04	0.55	64.00	67.04	64.00	17.91	0.02	0.27	100.00	100.00	0.00	2329.50	2557.33	1578039.00	142.58	575.22	383.00
16	6	5	19872.00	17631.00	188.00	0	Spot (Block16, Row5, Column6)	114.49	109.00	25.21	0.02	0.22	66.00	71.43	66.00	27.52	0.03	0.39	82.00	26.00	0.00	43.00	48.49	114491.00	1.56	80.05	81.00
16	7	5	20164.00	17629.00	195.75	0	Spot (Block16, Row5, Column7)	1861.80	1733.00	1012.44	0.03	0.54	72.00	80.42	72.00	36.21	0.05	0.45	100.00	100.00	0.00	1661.00	1789.80	2031223.00	49.19	453.20	461.00
16	8	5	20465.00	17636.00	152.50	0	Spot (Block16, Row5, Column8)	595.88	498.00	397.78	0.08	0.67	66.00	70.06	66.00	26.28	0.03	0.38	100.00	100.00	0.00	432.00	529.88	378981.00	20.01	159.29	152.00
16	1	6	18358.00	17925.00	202.10	0	Spot (Block16, Row6, Column1)	1328.08	1028.00	837.68	0.11	0.63	75.00	84.54	75.00	36.84	0.05	0.44	100.00	100.00	0.00	953.00	1253.08	1541898.00	33.76	353.65	369.00
16	2	6	18657.00	17921.00	206.30	0	Spot (Block16, Row6, Column2)	1155.89	1147.50	506.99	0.00	0.44	74.00	83.57	74.00	36.32	0.05	0.43	100.00	100.00	0.00	1073.50	1081.89	1394004.00	29.52	345.63	362.50
16	3	6	18952.00	17924.00	147.40	0	Spot (Block16, Row6, Column3)	864.53	820.00	379.26	0.02	0.44	69.00	73.28	69.00	25.33	0.03	0.35	100.00	100.00	0.00	751.00	795.53	510935.00	31.24	255.55	184.00
16	4	6	19262.00	17923.00	187.65	0	Spot (Block16, Row6, Column4)	110.98	108.00	22.29	0.01	0.20	64.00	64.85	64.00	13.43	0.01	0.21	98.00	84.00	0.00	44.00	46.98	109872.00	3.43	76.15	77.50
16	5	6	19559.00	17930.00	146.90	0	Spot (Block16, Row6, Column5)	2265.04	2101.00	1168.36	0.03	0.52	64.00	66.28	64.00	17.51	0.02	0.26	100.00	100.00	0.00	2037.00	2201.04	1343167.00	125.57	455.38	347.50
16	6	6	19849.00	17925.00	203.75	0	Spot (Block16, Row6, Column6)	85.03	86.00	11.55	0.00	0.14	65.00	69.89	65.00	24.77	0.03	0.35	37.00	0.00	0.00	21.00	20.03	100760.00	0.61	67.87	68.00
16	7	6	20159.00	17931.00	155.55	0	Spot (Block16, Row6, Column7)	484.64	447.00	241.95	0.04	0.50	67.00	72.01	67.00	28.12	0.03	0.39	100.00	100.00	0.00	380.00	417.64	322770.00	14.67	142.45	128.00
16	8	6	20463.00	17936.00	150.55	0	Spot (Block16, Row6, Column8)	530.71	475.50	300.75	0.05	0.57	66.00	67.39	66.00	13.22	0.01	0.20	100.00	100.00	0.00	409.50	464.71	330102.00	35.04	154.06	154.00
16	1	7	18357.00	18219.00	162.30	0	Spot (Block16, Row7, Column1)	533.61	487.00	216.10	0.04	0.40	68.00	72.16	68.00	25.39	0.03	0.35	100.00	99.00	0.00	419.00	465.61	390603.00	18.18	168.47	173.00
16	2	7	18664.00	18250.00	198.60	0	Spot (Block16, Row7, Column2)	76.22	76.00	8.05	0.00	0.11	65.00	67.22	65.00	20.05	0.01	0.30	14.00	0.00	0.00	11.00	11.22	84909.00	0.45	66.26	67.00
16	3	7	18957.00	18226.00	147.00	-50	Spot (Block16, Row7, Column3)	62.06	63.00	7.67	0.01	0.12	64.00	63.89	64.00	12.35	0.00	0.19	1.00	0.00	0.00	-1.00	-1.94	36863.00	-0.15	62.92	64.00
16	4	7	19257.00	18228.00	147.00	-50	Spot (Block16, Row7, Column4)	66.42	67.00	8.60	0.00	0.13	64.00	64.66	64.00	13.95	0.00	0.22	9.00	0.00	0.00	3.00	2.42	39252.00	0.13	65.07	65.00
16	5	7	19562.00	18228.00	197.25	0	Spot (Block16, Row7, Column5)	151.11	163.00	36.59	0.03	0.24	64.00	69.57	64.00	25.71	0.04	0.37	97.00	75.00	0.00	99.00	87.11	166066.00	3.17	89.28	88.00
16	6	7	19853.00	18227.00	197.65	0	Spot (Block16, Row7, Column6)	1421.98	1386.50	711.76	0.01	0.50	71.00	85.35	71.00	42.79	0.08	0.50	100.00	100.00	0.00	1315.50	1350.98	1578400.00	31.24	355.94	356.50
16	7	7	20147.00	18234.00	151.00	0	Spot (Block16, Row7, Column7)	690.31	693.50	262.90	0.00	0.38	70.00	75.24	70.00	24.60	0.03	0.33	100.00	100.00	0.00	623.50	620.31	432134.00	25.01	225.61	177.50
16	8	7	20456.00	18234.00	194.15	0	Spot (Block16, Row7, Column8)	405.41	407.50	80.88	0.00	0.20	67.00	69.93	67.00	17.85	0.02	0.26	100.00	100.00	0.00	340.50	338.41	433793.00	18.80	163.26	172.00
16	1	8	18355.00	18522.00	147.00	-50	Spot (Block16, Row8, Column1)	72.12	73.00	9.91	0.01	0.14	65.00	65.58	65.00	12.47	0.00	0.19	31.00	2.00	0.00	8.00	7.12	42479.00	0.52	68.59	71.00
16	2	8	18643.00	18509.00	184.55	0	Spot (Block16, Row8, Column2)	102.64	103.00	15.32	0.00	0.15	63.00	62.39	63.00	11.03	0.00	0.18	96.00	87.00	0.00	40.00	39.64	98330.00	3.65	76.47	78.00
16	3	8	18944.00	18522.00	169.25	0	Spot (Block16, Row8, Column3)	175.80	184.00	60.19	0.02	0.34	63.00	63.22	63.00	14.84	0.00	0.23	99.00	96.00	0.00	121.00	112.80	139236.00	7.59	91.17	91.00
16	4	8	19252.00	18526.00	154.55	0	Spot (Block16, Row8, Column4)	2519.60	2463.50	1106.09	0.01	0.44	64.00	66.17	64.00	19.52	0.01	0.29	100.00	100.00	0.00	2399.50	2455.60	1647818.00	125.72	583.63	375.00
16	5	8	19534.00	18577.00	230.95	0	Spot (Block16, Row8, Column5)	73.22	73.00	7.52	0.00	0.10	64.00	69.23	64.00	29.72	0.03	0.43	0.00	0.00	0.00	9.00	9.22	112618.00	0.13	66.24	66.50
16	6	8	19858.00	18530.00	197.30	0	Spot (Block16, Row8, Column6)	2338.52	1662.00	1739.53	0.15	0.74	70.00	83.74	70.00	46.98	0.08	0.56	100.00	100.00	0.00	1592.00	2268.52	2570036.00	47.99	488.89	497.00
16	7	8	20156.00	18531.00	154.50	0	Spot (Block16, Row8, Column7)	260.85	268.00	86.10	0.01	0.33	69.00	74.66	69.00	32.42	0.03	0.43	99.00	96.00	0.00	199.00	191.85	170595.00	5.74	111.26	103.00
16	8	8	20439.00	18533.00	150.15	0	Spot (Block16, Row8, Column8)	4343.33	3889.00	2351.95	0.05	0.54	69.00	70.78	69.00	21.33	0.01	0.30	100.00	100.00	0.00	3820.00	4274.33	2671148.00	200.32	892.17	672.00
17	1	1	4839.00	20835.00	150.30	0	Spot (Block17, Row1, Column1)	1495.64	1311.50	799.20	0.06	0.53	90.00	91.15	90.00	13.45	0.01	0.15	100.00	100.00	0.00	1221.50	1405.64	918324.00	104.43	374.51	277.00
17	2	1	5131.00	20841.00	145.95	0	Spot (Block17, Row1, Column2)	528.68	489.00	240.77	0.03	0.46	89.00	89.85	89.00	13.38	0.00	0.15	100.00	100.00	0.00	400.00	439.68	307163.00	32.81	189.57	180.00
17	3	1	5443.00	20839.00	159.40	0	Spot (Block17, Row1, Column3)	196.92	191.00	45.52	0.01	0.23	86.00	86.87	86.00	11.49	0.00	0.13	100.00	100.00	0.00	105.00	110.92	137846.00	9.57	118.74	115.00
17	4	1	5731.00	20844.00	147.80	0	Spot (Block17, Row1, Column4)	390.96	332.00	165.51	0.07	0.42	87.00	87.95	87.00	11.90	0.00	0.14	100.00	100.00	0.00	245.00	303.96	232624.00	25.45	159.67	166.00
17	5	1	6039.00	20844.00	146.75	0	Spot (Block17, Row1, Column5)	455.96	414.00	235.17	0.04	0.52	86.00	87.36	86.00	12.61	0.01	0.14	100.00	100.00	0.00	328.00	369.96	267649.00	29.24	160.12	157.00
17	6	1	6326.00	20846.00	143.85	0	Spot (Block17, Row1, Column6)	516.25	453.50	229.23	0.06	0.44	90.00	90.83	90.00	13.21	0.00	0.15	100.00	100.00	0.00	363.50	426.25	288065.00	32.21	182.85	177.00
17	7	1	6631.00	20848.00	141.80	0	Spot (Block17, Row1, Column7)	1342.46	1257.00	661.58	0.03	0.49	88.00	89.27	88.00	14.19	0.01	0.16	100.00	100.00	0.00	1169.00	1254.46	731641.00	88.32	385.63	288.00
17	8	1	6930.00	20866.00	171.50	0	Spot (Block17, Row1, Column8)	107.40	105.00	13.12	0.01	0.12	86.00	86.36	86.00	13.08	0.00	0.15	73.00	24.00	0.00	19.00	21.40	87743.00	1.61	95.09	95.00
17	1	2	4836.00	21138.00	147.00	-50	Spot (Block17, Row2, Column1)	91.27	91.00	7.18	0.00	0.08	89.00	89.91	89.00	13.46	0.00	0.15	5.00	0.00	0.00	2.00	2.27	53484.00	0.10	91.14	90.00
17	2	2	5128.00	21141.00	125.50	0	Spot (Block17, Row2, Column2)	323.40	326.00	56.64	0.00	0.18	87.00	87.65	87.00	10.83	0.00	0.12	100.00	100.00	0.00	239.00	236.40	134533.00	21.78	166.89	173.00
17	3	2	5459.00	21127.00	158.00	0	Spot (Block17, Row2, Column3)	106.82	108.00	12.38	0.00	0.12	86.00	87.02	86.00	11.66	0.01	0.13	78.00	44.00	0.00	22.00	20.82	73599.00	1.70	96.49	98.00
17	4	2	5740.00	21153.00	172.05	0	Spot (Block17, Row2, Column4)	215.14	215.00	40.05	0.00	0.19	89.00	90.47	89.00	13.19	0.01	0.15	100.00	100.00	0.00	126.00	126.14	178348.00	9.45	133.74	129.00
17	5	2	6038.00	21145.00	168.95	0	Spot (Block17, Row2, Column5)	367.02	355.50	124.91	0.01	0.34	89.00	89.42	89.00	11.38	0.00	0.13	100.00	100.00	0.00	266.50	278.02	290677.00	24.40	157.57	165.50
17	6	2	6331.00	21142.00	159.30	0	Spot (Block17, Row2, Column6)	175.65	186.00	34.59	0.02	0.20	90.00	92.85	90.00	24.69	0.01	0.27	96.00	76.00	0.00	96.00	85.65	123306.00	3.35	114.91	114.00
17	7	2	6646.00	21159.00	160.70	0	Spot (Block17, Row2, Column7)	147.35	145.00	26.74	0.01	0.18	89.00	89.23	89.00	11.86	0.00	0.13	98.00	92.00	0.00	56.00	58.35	105059.00	4.90	108.64	107.00
17	8	2	6958.00	21144.00	180.65	0	Spot (Block17, Row2, Column8)	96.56	96.00	9.13	0.00	0.09	87.00	88.22	87.00	13.64	0.01	0.15	29.00	4.00	0.00	9.00	9.56	88253.00	0.61	93.13	92.00
17	1	3	4834.00	21437.00	145.00	0	Spot (Block17, Row3, Column1)	568.97	532.50	276.44	0.03	0.49	89.00	90.03	89.00	13.30	0.01	0.15	100.00	100.00	0.00	443.50	479.97	324312.00	36.02	190.58	179.50
17	2	3	5131.00	21447.00	187.30	0	Spot (Block17, Row3, Column2)	131.01	125.00	26.05	0.02	0.20	88.00	90.07	88.00	15.10	0.01	0.17	87.00	62.00	0.00	37.00	43.01	129565.00	2.71	99.69	99.00
17	3	3	5427.00	21438.00	137.80	0	Spot (Block17, Row3, Column3)	503.86	378.00	656.80	0.12	1.30	89.00	90.61	89.00	15.13	0.01	0.17	100.00	100.00	0.00	289.00	414.86	259993.00	27.31	207.20	183.50
17	4	3	5734.00	21447.00	142.20	0	Spot (Block17, Row3, Column4)	938.70	879.50	435.74	0.03	0.46	88.00	89.63	88.00	13.80	0.01	0.15	100.00	100.00	0.00	791.50	850.70	518161.00	61.51	261.05	251.00
17	5	3	6039.00	21439.00	151.35	0	Spot (Block17, Row3, Column5)	215.38	202.00	53.89	0.03	0.25	89.00	93.44	89.00	27.16	0.02	0.29	99.00	90.00	0.00	113.00	126.38	135045.00	4.49	130.14	118.50
17	6	3	6338.00	21447.00	218.30	0	Spot (Block17, Row3, Column6)	1398.21	888.00	992.39	0.20	0.71	91.00	98.73	91.00	35.69	0.04	0.36	100.00	100.00	0.00	797.00	1307.21	1914154.00	36.41	447.00	423.00
17	7	3	6638.00	21451.00	147.95	0	Spot (Block17, Row3, Column7)	298.07	282.50	115.94	0.02	0.39	89.00	92.09	89.00	24.63	0.01	0.27	99.00	97.00	0.00	193.50	209.07	178844.00	8.36	147.65	128.00
17	8	3	6932.00	21460.00	152.80	0	Spot (Block17, Row3, Column8)	641.24	588.00	252.33	0.04	0.39	88.00	89.78	88.00	14.38	0.01	0.16	100.00	100.00	0.00	500.00	553.24	409753.00	38.36	221.87	189.00
17	1	4	4831.00	21737.00	139.50	0	Spot (Block17, Row4, Column1)	890.18	775.00	407.63	0.06	0.46	90.00	92.30	90.00	15.88	0.01	0.17	100.00	100.00	0.00	685.00	800.18	470013.00	50.26	288.82	256.00
17	2	4	5132.00	21743.00	169.40	0	Spot (Block17, Row4, Column2)	490.98	477.50	190.70	0.01	0.39	90.00	95.75	90.00	22.98	0.03	0.24	100.00	100.00	0.00	387.50	400.98	393763.00	17.20	190.01	189.00
17	3	4	5433.00	21741.00	143.10	0	Spot (Block17, Row4, Column3)	5366.89	4795.00	3176.70	0.05	0.59	89.00	94.56	89.00	23.74	0.03	0.25	100.00	100.00	0.00	4706.00	5277.89	2989356.00	222.07	992.65	837.00
17	4	4	5735.00	21757.00	172.00	0	Spot (Block17, Row4, Column4)	98.24	98.00	10.64	0.00	0.11	86.00	87.83	86.00	14.81	0.01	0.17	39.00	6.00	0.00	12.00	12.24	81146.00	0.70	93.74	93.00
17	5	4	6027.00	21745.00	149.10	0	Spot (Block17, Row4, Column5)	176.82	158.00	153.96	0.05	0.87	86.00	87.83	86.00	17.50	0.01	0.20	98.00	85.00	0.00	72.00	90.82	107860.00	5.08	116.06	112.50
17	6	4	6334.00	21746.00	175.90	0	Spot (Block17, Row4, Column6)	513.24	473.50	180.96	0.04	0.35	89.00	93.45	89.00	25.08	0.02	0.27	100.00	100.00	0.00	384.50	424.24	442416.00	16.74	195.57	183.00
17	7	4	6630.00	21752.00	155.55	0	Spot (Block17, Row4, Column7)	245.15	207.50	105.94	0.07	0.43	90.00	97.95	90.00	40.92	0.04	0.42	88.00	72.00	0.00	117.50	155.15	162780.00	3.60	120.82	115.00
17	8	4	6928.00	21760.00	168.45	0	Spot (Block17, Row4, Column8)	145.35	151.00	21.74	0.02	0.15	88.00	89.45	88.00	16.74	0.01	0.19	96.00	81.00	0.00	63.00	57.35	114392.00	3.34	104.38	105.00
17	1	5	4834.00	22043.00	139.70	0	Spot (Block17, Row5, Column1)	1081.66	1028.00	614.33	0.02	0.57	91.00	96.28	91.00	26.76	0.02	0.28	100.00	100.00	0.00	937.00	990.66	572198.00	36.82	315.48	261.00
17	2	5	5130.00	22040.00	159.45	0	Spot (Block17, Row5, Column2)	595.30	580.00	210.48	0.01	0.35	94.00	101.20	94.00	30.35	0.03	0.30	100.00	100.00	0.00	486.00	501.30	414927.00	16.28	199.10	194.00
17	3	5	5431.00	22043.00	147.30	0	Spot (Block17, Row5, Column3)	1641.04	1411.00	883.46	0.07	0.54	89.00	95.94	89.00	25.98	0.03	0.27	100.00	100.00	0.00	1322.00	1552.04	969857.00	59.47	355.46	354.00
17	4	5	5726.00	22044.00	147.85	0	Spot (Block17, Row5, Column4)	363.88	318.00	152.99	0.06	0.42	88.00	91.05	88.00	21.52	0.01	0.24	100.00	100.00	0.00	230.00	275.88	216509.00	12.68	153.42	146.50
17	5	5	6033.00	22046.00	141.55	0	Spot (Block17, Row5, Column5)	5865.65	5385.00	3536.15	0.04	0.60	88.00	92.22	88.00	24.75	0.02	0.27	100.00	100.00	0.00	5297.00	5777.65	3173314.00	233.25	1141.22	798.50
17	6	5	6325.00	22050.00	158.10	0	Spot (Block17, Row5, Column6)	172.04	180.00	27.32	0.02	0.16	88.00	95.89	88.00	40.72	0.04	0.42	91.00	64.00	0.00	92.00	84.04	116814.00	1.87	113.64	112.00
17	7	5	6633.00	22051.00	207.15	0	Spot (Block17, Row5, Column7)	2572.45	1919.00	1806.77	0.13	0.70	92.00	107.00	92.00	59.60	0.07	0.56	100.00	100.00	0.00	1827.00	2480.45	3140964.00	41.37	630.78	617.50
17	8	5	6942.00	22053.00	158.05	0	Spot (Block17, Row5, Column8)	600.24	489.50	600.56	0.09	1.00	88.00	95.31	88.00	40.26	0.03	0.42	98.00	95.00	0.00	401.50	512.24	416564.00	12.54	218.16	142.00
17	1	6	4825.00	22343.00	212.60	0	Spot (Block17, Row6, Column1)	1175.64	763.00	859.82	0.19	0.73	95.00	106.12	95.00	43.56	0.05	0.41	100.00	100.00	0.00	668.00	1080.64	1517747.00	24.55	379.34	391.00
17	2	6	5129.00	22339.00	224.80	0	Spot (Block17, Row6, Column2)	1395.80	1105.00	707.77	0.10	0.51	93.00	104.57	93.00	42.61	0.05	0.41	100.00	100.00	0.00	1012.00	1302.80	2028101.00	30.30	450.44	461.00
17	3	6	5419.00	22341.00	139.10	0	Spot (Block17, Row6, Column3)	1054.32	941.00	537.95	0.05	0.51	87.00	93.52	87.00	31.08	0.03	0.33	100.00	100.00	0.00	854.00	967.32	549302.00	30.92	336.01	257.00
17	4	6	5732.00	22339.00	155.35	0	Spot (Block17, Row6, Column4)	230.72	219.00	66.25	0.02	0.29	88.00	90.17	88.00	17.56	0.01	0.19	100.00	97.00	0.00	131.00	142.72	152968.00	8.01	120.16	117.00
17	5	6	6029.00	22346.00	138.90	0	Spot (Block17, Row6, Column5)	4270.44	4043.00	2408.02	0.02	0.56	91.00	95.37	91.00	22.89	0.02	0.24	100.00	100.00	0.00	3952.00	4179.44	2233440.00	182.42	889.92	723.50
17	6	6	6327.00	22350.00	187.25	0	Spot (Block17, Row6, Column6)	121.36	115.00	23.14	0.02	0.19	90.00	95.36	90.00	30.11	0.03	0.32	39.00	13.00	0.00	25.00	31.36	119900.00	0.86	96.55	96.00
17	7	6	6627.00	22350.00	143.75	0	Spot (Block17, Row6, Column7)	517.56	470.00	223.70	0.04	0.43	90.00	97.50	90.00	43.25	0.03	0.44	100.00	100.00	0.00	380.00	427.56	290871.00	9.71	182.34	176.00
17	8	6	6935.00	22355.00	143.95	0	Spot (Block17, Row6, Column8)	562.64	476.00	310.15	0.07	0.55	89.00	90.54	89.00	17.65	0.01	0.19	100.00	100.00	0.00	387.00	473.64	317893.00	26.74	192.90	177.00
17	1	7	4827.00	22638.00	152.40	0	Spot (Block17, Row7, Column1)	681.69	601.00	294.68	0.05	0.43	96.00	102.09	96.00	30.61	0.03	0.30	100.00	100.00	0.00	505.00	585.69	433555.00	18.94	220.77	211.00
17	2	7	5160.00	22635.00	138.00	0	Spot (Block17, Row7, Column2)	109.98	110.00	9.34	0.00	0.08	92.00	96.15	92.00	26.20	0.02	0.27	17.00	0.00	0.00	18.00	17.98	56200.00	0.53	95.77	95.00
17	3	7	5427.00	22643.00	147.00	-50	Spot (Block17, Row7, Column3)	81.90	83.00	12.61	0.01	0.15	86.00	87.15	86.00	12.90	0.01	0.15	7.00	0.00	0.00	-3.00	-4.10	48650.00	-0.41	90.44	94.00
17	4	7	5714.00	22609.00	137.70	0	Spot (Block17, Row7, Column4)	101.54	102.00	6.86	0.00	0.07	87.00	88.82	87.00	16.00	0.01	0.18	40.00	0.00	0.00	15.00	14.54	51682.00	0.79	94.66	94.00
17	5	7	6034.00	22646.00	173.90	0	Spot (Block17, Row7, Column5)	210.06	204.00	41.56	0.01	0.20	92.00	98.05	92.00	35.18	0.03	0.36	99.00	88.00	0.00	112.00	118.06	177708.00	3.18	132.57	130.00
17	6	7	6323.00	22648.00	215.30	0	Spot (Block17, Row7, Column6)	1630.97	1399.00	866.31	0.07	0.53	97.00	114.87	97.00	60.02	0.07	0.52	100.00	100.00	0.00	1302.00	1533.97	2164300.00	25.26	500.93	495.00
17	7	7	6620.00	22654.00	144.35	0	Spot (Block17, Row7, Column7)	689.35	638.00	330.26	0.03	0.48	93.00	99.00	93.00	33.27	0.03	0.34	100.00	100.00	0.00	545.00	596.35	392241.00	17.74	233.49	179.50
17	8	7	6928.00	22655.00	174.65	0	Spot (Block17, Row7, Column8)	964.12	923.00	263.87	0.02	0.27	89.00	91.65	89.00	18.16	0.01	0.20	100.00	100.00	0.00	834.00	875.12	824326.00	48.05	303.41	264.50
17	1	8	4807.00	22939.00	148.45	0	Spot (Block17, Row8, Column1)	104.63	103.00	12.26	0.01	0.12	92.00	93.48	92.00	14.90	0.01	0.16	40.00	8.00	0.00	11.00	12.63	62675.00	0.75	97.95	97.00
17	2	8	5119.00	22950.00	178.90	0	Spot (Block17, Row8, Column2)	131.85	125.00	21.90	0.02	0.17	92.00	92.37	92.00	11.77	0.00	0.13	96.00	75.00	0.00	33.00	39.85	116949.00	3.35	107.00	107.00
17	3	8	5416.00	22942.00	144.35	0	Spot (Block17, Row8, Column3)	284.88	279.00	109.52	0.01	0.38	91.00	93.62	91.00	18.70	0.01	0.20	100.00	97.00	0.00	188.00	193.88	160670.00	10.23	143.34	132.00
17	4	8	5726.00	22946.00	147.25	0	Spot (Block17, Row8, Column4)	1415.70	1374.00	568.24	0.01	0.40	90.00	94.20	90.00	23.65	0.02	0.25	100.00	100.00	0.00	1284.00	1325.70	832434.00	55.88	359.48	294.50
17	5	8	6030.00	22940.00	242.45	0	Spot (Block17, Row8, Column5)	94.82	94.00	11.03	0.00	0.12	91.00	101.10	91.00	47.47	0.05	0.47	0.00	0.00	0.00	3.00	3.82	160722.00	-0.13	87.90	88.00
17	6	8	6327.00	22949.00	194.85	0	Spot (Block17, Row8, Column6)	2341.43	1657.00	1917.79	0.15	0.82	93.00	114.55	93.00	69.71	0.09	0.61	100.00	100.00	0.00	1564.00	2248.43	2512350.00	31.95	520.41	521.00
17	7	8	6626.00	22948.00	145.90	0	Spot (Block17, Row8, Column7)	315.02	291.00	116.11	0.03	0.37	93.00	101.90	93.00	45.22	0.04	0.44	99.00	86.00	0.00	198.00	222.02	182713.00	4.71	137.98	127.00
17	8	8	6910.00	22954.00	139.55	0	Spot (Block17, Row8, Column8)	4787.49	4574.00	2235.39	0.02	0.47	93.00	95.78	93.00	23.07	0.01	0.24	100.00	100.00	0.00	4481.00	4694.49	2523006.00	203.33	1090.02	821.50
18	1	1	9344.00	20863.00	151.40	0	Spot (Block18, Row1, Column1)	1389.38	1111.00	746.37	0.10	0.54	73.00	73.52	73.00	15.12	0.00	0.21	100.00	100.00	0.00	1038.00	1316.38	876697.00	87.03	331.27	264.00
18	2	1	9632.00	20871.00	148.60	0	Spot (Block18, Row1, Column2)	266.66	281.00	63.29	0.02	0.24	71.00	71.73	71.00	12.53	0.00	0.17	100.00	100.00	0.00	210.00	195.66	161060.00	15.55	130.62	114.00
18	3	1	9946.00	20869.00	162.45	0	Spot (Block18, Row1, Column3)	153.82	161.00	37.17	0.02	0.24	69.00	68.59	69.00	11.60	0.00	0.17	100.00	98.00	0.00	92.00	84.82	112136.00	7.35	95.39	92.00
18	4	1	10223.00	20873.00	155.70	0	Spot (Block18, Row1, Column4)	205.01	199.00	57.75	0.01	0.28	69.00	68.95	69.00	11.33	0.00	0.16	100.00	100.00	0.00	130.00	136.01	136740.00	12.01	107.76	102.00
18	5	1	10541.00	20869.00	146.75	0	Spot (Block18, Row1, Column5)	255.24	217.50	122.83	0.07	0.48	69.00	69.78	69.00	12.73	0.00	0.18	100.00	100.00	0.00	148.50	186.24	149570.00	14.57	119.70	109.00
18	6	1	10830.00	20873.00	147.35	0	Spot (Block18, Row1, Column6)	356.40	331.00	144.36	0.03	0.41	72.00	72.41	72.00	13.53	0.00	0.19	100.00	100.00	0.00	259.00	284.40	211347.00	20.98	152.65	154.00
18	7	1	11128.00	20876.00	143.65	0	Spot (Block18, Row1, Column7)	1027.18	962.50	527.51	0.03	0.51	71.00	72.25	71.00	12.86	0.01	0.18	100.00	100.00	0.00	891.50	956.18	573169.00	74.27	285.14	264.00
18	8	1	11450.00	20895.00	263.20	0	Spot (Block18, Row1, Column8)	79.24	79.00	10.38	0.00	0.13	68.00	68.76	68.00	10.90	0.00	0.16	52.00	16.00	0.00	11.00	11.24	159755.00	0.96	70.94	70.00
18	1	2	9336.00	21167.00	147.00	-50	Spot (Block18, Row2, Column1)	68.87	69.00	10.09	0.00	0.15	70.00	71.16	70.00	13.62	0.01	0.19	5.00	0.00	0.00	-1.00	-1.13	40703.00	-0.17	67.65	68.00
18	2	2	9627.00	21167.00	128.85	0	Spot (Block18, Row2, Column2)	252.37	271.00	49.54	0.03	0.20	68.00	68.40	68.00	11.67	0.00	0.17	100.00	100.00	0.00	203.00	184.37	112054.00	15.77	116.30	109.00
18	3	2	9971.00	21134.00	199.25	0	Spot (Block18, Row2, Column3)	80.92	81.00	9.49	0.00	0.12	67.00	67.03	67.00	11.99	0.00	0.18	59.00	17.00	0.00	14.00	13.92	91112.00	1.16	72.21	72.00
18	4	2	10242.00	21172.00	187.60	0	Spot (Block18, Row2, Column4)	159.74	173.00	37.52	0.03	0.23	69.00	70.21	69.00	11.76	0.01	0.17	100.00	99.00	0.00	104.00	90.74	158938.00	7.61	95.17	95.00
18	5	2	10535.00	21172.00	185.90	0	Spot (Block18, Row2, Column5)	351.59	376.00	77.31	0.03	0.22	70.00	70.55	70.00	13.11	0.00	0.19	100.00	100.00	0.00	306.00	281.59	343508.00	21.44	144.12	129.00
18	6	2	10839.00	21181.00	210.90	0	Spot (Block18, Row2, Column6)	102.75	103.00	15.65	0.00	0.15	72.00	80.07	72.00	43.25	0.05	0.54	18.00	0.00	0.00	31.00	30.75	130288.00	0.52	82.75	80.00
18	7	2	11135.00	21185.00	167.35	0	Spot (Block18, Row2, Column7)	125.65	119.00	26.82	0.02	0.21	72.00	73.03	72.00	15.57	0.01	0.21	97.00	76.00	0.00	47.00	53.65	97628.00	3.38	89.21	88.00
18	8	2	11436.00	21180.00	147.00	-50	Spot (Block18, Row2, Column8)	75.91	77.00	8.52	0.01	0.11	70.00	73.09	70.00	24.57	0.02	0.34	0.00	0.00	0.00	7.00	5.91	44712.00	0.12	67.08	68.00
18	1	3	9340.00	21466.00	153.85	0	Spot (Block18, Row3, Column1)	340.06	291.00	162.85	0.07	0.48	70.00	70.27	70.00	13.12	0.00	0.19	100.00	100.00	0.00	221.00	270.06	222060.00	20.57	125.66	120.00
18	2	3	9654.00	21485.00	199.60	0	Spot (Block18, Row3, Column2)	79.59	79.00	10.69	0.00	0.13	70.00	70.52	70.00	13.34	0.00	0.19	34.00	6.00	0.00	9.00	9.59	89783.00	0.68	70.53	72.00
18	3	3	9919.00	21459.00	195.95	0	Spot (Block18, Row3, Column3)	110.16	106.00	25.98	0.02	0.24	69.00	69.26	69.00	13.44	0.00	0.19	88.00	70.00	0.00	37.00	41.16	119960.00	3.04	76.71	78.00
18	4	3	10233.00	21467.00	147.15	0	Spot (Block18, Row3, Column4)	458.57	444.00	198.66	0.01	0.43	70.00	70.48	70.00	11.66	0.00	0.17	100.00	100.00	0.00	374.00	388.57	272392.00	33.29	154.05	158.00
18	5	3	10509.00	21473.00	149.55	0	Spot (Block18, Row3, Column5)	109.54	104.50	46.56	0.02	0.43	75.00	82.38	75.00	41.01	0.04	0.50	18.00	3.00	0.00	29.50	34.54	67259.00	0.66	87.71	83.00
18	6	3	10834.00	21475.00	207.15	0	Spot (Block18, Row3, Column6)	3726.80	2895.00	2461.18	0.11	0.66	80.00	96.51	80.00	64.45	0.08	0.67	100.00	100.00	0.00	2815.00	3646.80	4528068.00	56.33	926.39	921.00
18	7	3	11143.00	21482.00	155.10	0	Spot (Block18, Row3, Column7)	219.87	202.50	78.71	0.04	0.36	74.00	83.31	74.00	49.43	0.05	0.59	94.00	77.00	0.00	128.50	145.87	145553.00	2.76	112.25	108.00
18	8	3	11433.00	21486.00	154.00	0	Spot (Block18, Row3, Column8)	3043.69	2688.00	1447.40	0.05	0.48	74.00	78.75	74.00	30.32	0.03	0.38	100.00	100.00	0.00	2614.00	2969.69	1981442.00	97.80	714.18	588.50
18	1	4	9334.00	21766.00	147.00	0	Spot (Block18, Row4, Column1)	605.72	517.00	306.41	0.07	0.51	71.00	71.63	71.00	14.84	0.00	0.21	100.00	100.00	0.00	446.00	534.72	357372.00	35.98	178.67	160.50
18	2	4	9634.00	21770.00	173.45	0	Spot (Block18, Row4, Column2)	436.85	407.00	188.86	0.03	0.43	71.00	74.95	71.00	22.76	0.02	0.30	100.00	100.00	0.00	336.00	365.85	367395.00	15.90	163.50	167.00
18	3	4	9931.00	21773.00	143.20	0	Spot (Block18, Row4, Column3)	2111.10	1949.00	1063.82	0.03	0.50	72.00	74.45	72.00	19.27	0.01	0.26	100.00	100.00	0.00	1877.00	2039.10	1167438.00	105.68	588.05	503.00
18	4	4	10232.00	21773.00	147.00	-50	Spot (Block18, Row4, Column4)	79.59	80.00	11.26	0.00	0.14	72.00	72.19	72.00	13.09	0.00	0.18	31.00	5.00	0.00	8.00	7.59	47117.00	0.57	75.05	76.00
18	5	4	10512.00	21780.00	126.45	0	Spot (Block18, Row4, Column5)	150.19	109.00	192.66	0.14	1.28	75.00	75.02	75.00	15.25	0.00	0.20	89.00	59.00	0.00	34.00	75.19	63832.00	4.93	125.70	92.50
18	6	4	10836.00	21778.00	182.95	0	Spot (Block18, Row4, Column6)	473.07	478.00	146.36	0.00	0.31	78.00	86.18	78.00	46.79	0.04	0.54	100.00	99.00	0.00	400.00	395.07	443262.00	8.27	178.18	171.00
18	7	4	11130.00	21783.00	171.20	0	Spot (Block18, Row4, Column7)	141.45	135.00	36.00	0.02	0.25	74.00	87.62	74.00	64.36	0.07	0.73	46.00	4.00	0.00	61.00	67.45	115425.00	0.84	89.07	88.00
18	8	4	11421.00	21774.00	216.90	0	Spot (Block18, Row4, Column8)	102.96	103.00	18.50	0.00	0.18	73.00	75.56	73.00	20.28	0.01	0.27	69.00	21.00	0.00	30.00	29.96	138378.00	1.35	81.10	81.00
18	1	5	9334.00	22072.00	145.40	0	Spot (Block18, Row5, Column1)	486.84	435.50	246.22	0.05	0.51	75.00	87.43	75.00	50.61	0.07	0.58	100.00	99.00	0.00	360.50	411.84	279444.00	7.89	152.27	155.00
18	2	5	9632.00	22071.00	152.20	0	Spot (Block18, Row5, Column2)	3343.86	3127.50	1446.70	0.03	0.43	78.00	89.34	78.00	43.04	0.06	0.48	100.00	100.00	0.00	3049.50	3265.86	2113319.00	75.62	683.49	582.50
18	3	5	9933.00	22071.00	151.05	0	Spot (Block18, Row5, Column3)	1509.46	1320.50	863.41	0.06	0.57	77.00	81.94	77.00	26.53	0.03	0.32	100.00	100.00	0.00	1243.50	1432.46	944921.00	53.82	319.05	269.00
18	4	5	10230.00	22076.00	152.50	0	Spot (Block18, Row5, Column4)	288.66	283.00	118.61	0.01	0.41	74.00	75.00	74.00	17.39	0.01	0.23	100.00	99.00	0.00	209.00	214.66	184742.00	12.29	115.32	107.00
18	5	5	10532.00	22077.00	140.95	0	Spot (Block18, Row5, Column5)	2025.21	1849.50	1139.30	0.04	0.56	73.00	74.12	73.00	17.60	0.01	0.24	100.00	100.00	0.00	1776.50	1952.21	1093615.00	110.89	469.91	374.50
18	6	5	10838.00	22081.00	200.20	0	Spot (Block18, Row5, Column6)	111.31	110.00	23.93	0.01	0.21	74.00	85.84	74.00	60.21	0.06	0.70	15.00	0.00	0.00	36.00	37.31	126675.00	0.42	81.95	77.00
18	7	5	11131.00	22077.00	194.00	0	Spot (Block18, Row5, Column7)	4956.16	4299.00	3183.64	0.06	0.64	81.00	103.34	81.00	81.47	0.11	0.79	100.00	100.00	0.00	4218.00	4875.16	5263438.00	59.57	1006.13	1012.00
18	8	5	11435.00	22079.00	148.05	0	Spot (Block18, Row5, Column8)	493.04	422.00	323.56	0.07	0.66	74.00	83.74	74.00	54.52	0.05	0.65	94.00	83.00	0.00	348.00	419.04	292370.00	7.51	151.65	150.50
18	1	6	9327.00	22370.00	207.55	0	Spot (Block18, Row6, Column1)	3232.43	2249.50	2387.95	0.16	0.74	81.00	103.10	81.00	74.32	0.10	0.72	100.00	100.00	0.00	2168.50	3151.43	3969427.00	42.11	767.91	784.50
18	2	6	9629.00	22366.00	215.85	0	Spot (Block18, Row6, Column2)	2374.89	2067.00	1364.85	0.06	0.57	83.00	103.72	83.00	69.11	0.10	0.67	100.00	100.00	0.00	1984.00	2291.89	3156235.00	32.86	617.52	624.50
18	3	6	9921.00	22373.00	140.50	0	Spot (Block18, Row6, Column3)	1024.30	922.00	543.18	0.05	0.53	75.00	83.43	75.00	41.64	0.05	0.50	100.00	100.00	0.00	847.00	949.30	550050.00	22.60	274.08	247.50
18	4	6	10241.00	22374.00	163.15	0	Spot (Block18, Row6, Column4)	114.32	112.00	19.89	0.01	0.17	71.00	71.53	71.00	16.37	0.00	0.23	93.00	62.00	0.00	41.00	43.32	84252.00	2.61	87.17	86.00
18	5	6	10531.00	22374.00	138.40	0	Spot (Block18, Row6, Column5)	2448.84	2222.50	1277.61	0.04	0.52	72.00	73.46	72.00	18.91	0.01	0.26	100.00	100.00	0.00	2150.50	2376.84	1268501.00	125.65	629.46	409.50
18	6	6	10828.00	22377.00	147.00	-50	Spot (Block18, Row6, Column6)	92.59	92.00	16.33	0.00	0.18	75.00	82.76	75.00	44.33	0.04	0.54	8.00	0.00	0.00	17.00	17.59	54628.00	0.22	85.06	86.00
18	7	6	11128.00	22376.00	144.55	0	Spot (Block18, Row6, Column7)	622.50	567.00	332.92	0.04	0.53	80.00	88.56	80.00	49.87	0.04	0.56	100.00	98.00	0.00	487.00	542.50	352958.00	10.71	204.89	161.00
18	8	6	11435.00	22384.00	144.05	0	Spot (Block18, Row6, Column8)	931.65	814.00	565.72	0.06	0.61	79.00	79.37	79.00	14.89	0.00	0.19	100.00	100.00	0.00	735.00	852.65	528244.00	57.24	221.85	173.00
18	1	7	9325.00	22669.00	163.15	0	Spot (Block18, Row7, Column1)	571.83	512.00	269.90	0.05	0.47	73.00	81.76	73.00	45.50	0.05	0.56	100.00	100.00	0.00	439.00	498.83	422581.00	10.77	180.14	182.00
18	2	7	9627.00	22670.00	147.00	-50	Spot (Block18, Row7, Column2)	82.95	82.00	8.62	0.01	0.10	75.00	81.70	75.00	38.22	0.04	0.47	0.00	0.00	0.00	7.00	7.95	48527.00	0.03	78.92	79.00
18	3	7	9931.00	22680.00	218.65	0	Spot (Block18, Row7, Column3)	80.62	81.00	9.79	0.00	0.12	72.00	72.25	72.00	12.19	0.00	0.17	34.00	4.00	0.00	9.00	8.62	110048.00	0.69	76.12	77.00
18	4	7	10226.00	22673.00	147.00	-50	Spot (Block18, Row7, Column4)	83.80	84.00	8.07	0.00	0.10	71.00	72.23	71.00	22.99	0.01	0.32	13.00	0.00	0.00	13.00	12.80	49527.00	0.50	77.15	76.00
18	5	7	10528.00	22676.00	196.40	0	Spot (Block18, Row7, Column5)	203.80	206.00	62.22	0.00	0.31	75.00	82.48	75.00	42.38	0.04	0.51	91.00	72.00	0.00	131.00	128.80	222141.00	2.86	108.12	106.00
18	6	7	10825.00	22678.00	203.00	0	Spot (Block18, Row7, Column6)	3002.08	2918.50	1652.86	0.01	0.55	85.00	114.14	85.00	90.06	0.13	0.79	100.00	100.00	0.00	2833.50	2917.08	3500430.00	32.07	715.79	742.50
18	7	7	11118.00	22684.00	147.20	0	Spot (Block18, Row7, Column7)	956.63	872.00	413.23	0.04	0.43	81.00	93.05	81.00	49.56	0.06	0.53	100.00	99.00	0.00	791.00	875.63	565367.00	17.42	289.58	255.00
18	8	7	11431.00	22674.00	186.70	0	Spot (Block18, Row7, Column8)	923.62	914.50	278.55	0.00	0.30	79.00	82.20	79.00	20.31	0.02	0.25	100.00	100.00	0.00	835.50	844.62	906997.00	41.43	270.44	268.00
18	1	8	9325.00	22991.00	114.95	0	Spot (Block18, Row8, Column1)	133.19	104.00	166.99	0.11	1.25	70.00	70.77	70.00	14.64	0.00	0.21	90.00	61.00	0.00	34.00	63.19	45950.00	4.26	88.62	88.00
18	2	8	9628.00	22970.00	171.85	0	Spot (Block18, Row8, Column2)	124.15	118.00	24.32	0.02	0.20	70.00	69.97	70.00	10.46	0.00	0.15	100.00	97.00	0.00	48.00	54.15	102050.00	5.18	90.62	92.00
18	3	8	9924.00	22969.00	165.25	0	Spot (Block18, Row8, Column3)	180.17	178.00	67.46	0.01	0.37	72.00	74.56	72.00	29.85	0.02	0.40	89.00	67.00	0.00	106.00	108.17	135851.00	3.54	95.88	92.00
18	4	8	10224.00	22974.00	148.10	0	Spot (Block18, Row8, Column4)	6687.74	6691.50	2934.35	0.00	0.44	73.00	77.32	73.00	35.60	0.02	0.46	100.00	100.00	0.00	6618.50	6614.74	3999269.00	185.68	1271.07	1081.00
18	5	8	10513.00	22952.00	178.10	0	Spot (Block18, Row8, Column5)	91.19	92.00	11.22	0.00	0.12	73.00	86.66	73.00	66.47	0.07	0.77	0.00	0.00	0.00	19.00	18.19	81071.00	0.07	80.03	79.00
18	6	8	10827.00	22977.00	196.65	0	Spot (Block18, Row8, Column6)	5435.90	4054.00	4136.58	0.13	0.76	81.00	112.26	81.00	100.95	0.14	0.90	100.00	100.00	0.00	3973.00	5354.90	5936004.00	52.74	1029.88	1042.00
18	7	8	11127.00	22979.00	147.80	0	Spot (Block18, Row8, Column7)	425.62	387.00	176.87	0.04	0.42	80.00	93.67	80.00	64.91	0.07	0.69	99.00	95.00	0.00	307.00	345.62	253668.00	5.11	155.01	161.00
18	8	8	11411.00	22983.00	143.75	0	Spot (Block18, Row8, Column8)	4599.79	4284.00	2143.50	0.03	0.47	78.00	82.38	78.00	24.89	0.02	0.30	100.00	100.00	0.00	4206.00	4521.79	2562085.00	181.46	1081.11	868.00
19	1	1	13841.00	20893.00	152.85	0	Spot (Block19, Row1, Column1)	1544.82	1341.50	749.74	0.06	0.49	70.00	71.49	70.00	16.08	0.01	0.22	100.00	100.00	0.00	1271.50	1474.82	991776.00	91.61	371.92	274.00
19	2	1	14132.00	20900.00	156.45	0	Spot (Block19, Row1, Column2)	261.02	268.50	67.71	0.01	0.26	71.00	72.22	71.00	14.50	0.01	0.20	100.00	100.00	0.00	197.50	190.02	176971.00	13.02	128.73	113.00
19	3	1	14438.00	20898.00	147.00	-50	Spot (Block19, Row1, Column3)	76.84	77.00	10.79	0.00	0.14	71.00	71.10	71.00	12.38	0.00	0.17	28.00	3.00	0.00	6.00	5.84	45334.00	0.46	72.42	70.00
19	4	1	14729.00	20900.00	161.35	0	Spot (Block19, Row1, Column4)	200.55	202.00	59.77	0.00	0.30	70.00	69.56	70.00	11.32	0.00	0.16	99.00	99.00	0.00	132.00	130.55	144398.00	11.57	101.36	100.00
19	5	1	15040.00	20842.00	165.00	0	Spot (Block19, Row1, Column5)	90.42	89.00	12.16	0.01	0.13	67.00	67.45	67.00	11.37	0.00	0.17	83.00	49.00	0.00	22.00	23.42	68538.00	2.02	78.91	78.00
19	6	1	15336.00	20905.00	163.40	0	Spot (Block19, Row1, Column6)	196.21	197.50	53.70	0.00	0.27	67.00	66.90	67.00	11.21	0.00	0.17	100.00	99.00	0.00	130.50	129.21	145199.00	11.54	102.89	100.00
19	7	1	15633.00	20900.00	147.35	0	Spot (Block19, Row1, Column7)	317.54	300.00	114.19	0.02	0.36	69.00	68.88	69.00	11.39	0.00	0.17	100.00	100.00	0.00	231.00	248.54	187667.00	21.83	127.52	109.00
19	8	1	15933.00	20910.00	179.45	0	Spot (Block19, Row1, Column8)	89.48	90.00	10.07	0.00	0.11	69.00	69.09	69.00	10.80	0.00	0.16	83.00	49.00	0.00	21.00	20.48	80893.00	1.89	77.59	78.00
19	1	2	13836.00	21194.00	147.00	-50	Spot (Block19, Row2, Column1)	66.22	66.00	10.30	0.00	0.16	70.00	70.58	70.00	14.60	0.00	0.21	4.00	0.00	0.00	-4.00	-3.78	39004.00	-0.30	70.65	71.00
19	2	2	14159.00	21226.00	185.95	0	Spot (Block19, Row2, Column2)	83.43	84.00	16.27	0.00	0.20	68.00	67.47	68.00	12.46	0.00	0.18	59.00	32.00	0.00	16.00	15.43	81173.00	1.28	75.70	76.00
19	3	2	14436.00	21198.00	147.00	-50	Spot (Block19, Row2, Column3)	76.79	77.00	14.30	0.00	0.19	70.00	70.31	70.00	12.91	0.00	0.18	37.00	9.00	0.00	7.00	6.79	45000.00	0.50	70.66	70.00
19	4	2	14736.00	21200.00	147.00	-50	Spot (Block19, Row2, Column4)	84.60	84.00	11.27	0.00	0.13	70.00	71.03	70.00	13.07	0.01	0.18	50.00	15.00	0.00	14.00	14.60	49827.00	1.04	81.45	80.00
19	5	2	15044.00	21200.00	187.30	0	Spot (Block19, Row2, Column5)	815.11	813.00	240.62	0.00	0.30	71.00	72.82	71.00	19.58	0.01	0.27	100.00	100.00	0.00	742.00	744.11	802883.00	37.90	273.38	265.00
19	6	2	15336.00	21204.00	147.00	-50	Spot (Block19, Row2, Column6)	73.49	74.00	7.87	0.00	0.11	71.00	81.19	71.00	54.44	0.06	0.67	0.00	0.00	0.00	3.00	2.49	43362.00	-0.14	72.84	74.00
19	7	2	15636.00	21206.00	147.00	-50	Spot (Block19, Row2, Column7)	72.80	73.00	8.15	0.00	0.11	69.00	69.72	69.00	13.42	0.00	0.19	11.00	0.00	0.00	4.00	3.80	42735.00	0.23	76.49	78.00
19	8	2	15936.00	21208.00	147.00	-50	Spot (Block19, Row2, Column8)	74.46	75.00	10.89	0.00	0.15	68.00	69.48	68.00	19.21	0.01	0.28	9.00	0.00	0.00	7.00	6.46	44005.00	0.26	71.80	71.00
19	1	3	13839.00	21492.00	172.90	0	Spot (Block19, Row3, Column1)	157.74	170.00	36.11	0.03	0.23	69.00	68.10	69.00	11.69	0.01	0.17	99.00	98.00	0.00	101.00	88.74	131551.00	7.67	90.67	91.00
19	2	3	14097.00	21506.00	255.35	0	Spot (Block19, Row3, Column2)	73.25	72.00	13.32	0.01	0.18	68.00	69.30	68.00	17.84	0.01	0.26	17.00	1.00	0.00	4.00	5.25	138293.00	0.22	63.48	64.00
19	3	3	14402.00	21490.00	154.55	0	Spot (Block19, Row3, Column3)	197.55	121.00	402.00	0.21	2.03	70.00	69.97	70.00	12.29	0.00	0.18	99.00	91.00	0.00	51.00	127.55	129392.00	10.38	97.82	92.00
19	4	3	14728.00	21506.00	160.30	0	Spot (Block19, Row3, Column4)	214.62	205.00	59.30	0.02	0.28	69.00	69.94	69.00	11.27	0.01	0.16	100.00	99.00	0.00	136.00	145.62	152808.00	12.84	107.35	101.00
19	5	3	15033.00	21508.00	198.45	0	Spot (Block19, Row3, Column5)	113.20	102.00	100.18	0.05	0.89	72.00	84.37	72.00	52.54	0.07	0.62	12.00	3.00	0.00	30.00	41.20	126440.00	0.55	77.17	75.00
19	6	3	15333.00	21501.00	204.50	0	Spot (Block19, Row3, Column6)	4934.85	4000.50	3356.27	0.09	0.68	77.00	104.60	77.00	81.83	0.13	0.78	100.00	100.00	0.00	3923.50	4857.85	5862608.00	59.03	1067.87	1086.50
19	7	3	15647.00	21509.00	210.25	0	Spot (Block19, Row3, Column7)	80.13	81.00	13.98	0.00	0.17	70.00	81.98	70.00	62.30	0.07	0.76	0.00	0.00	0.00	11.00	10.13	100642.00	-0.03	69.11	69.00
19	8	3	15934.00	21515.00	160.20	0	Spot (Block19, Row3, Column8)	1692.91	1506.00	841.04	0.05	0.50	67.00	69.65	67.00	22.26	0.02	0.32	100.00	100.00	0.00	1439.00	1625.91	1196884.00	72.93	419.72	342.00
19	1	4	13838.00	21798.00	156.65	0	Spot (Block19, Row4, Column1)	244.10	258.00	72.19	0.02	0.30	71.00	72.35	71.00	16.32	0.01	0.23	100.00	99.00	0.00	187.00	173.10	165013.00	10.53	113.37	104.00
19	2	4	14135.00	21799.00	178.60	0	Spot (Block19, Row4, Column2)	690.90	700.00	336.43	0.01	0.49	73.00	77.87	73.00	23.05	0.03	0.30	100.00	100.00	0.00	627.00	617.90	611445.00	26.60	204.95	201.00
19	3	4	14436.00	21796.00	147.20	0	Spot (Block19, Row4, Column3)	582.80	544.00	254.02	0.03	0.44	72.00	76.48	72.00	25.30	0.03	0.33	100.00	100.00	0.00	472.00	510.80	342104.00	20.02	217.26	172.00
19	4	4	14732.00	21800.00	147.00	-50	Spot (Block19, Row4, Column4)	64.56	66.00	11.93	0.01	0.18	70.00	70.64	70.00	11.69	0.00	0.17	5.00	0.00	0.00	-4.00	-5.44	38090.00	-0.52	63.71	64.00
19	5	4	15048.00	21795.00	163.50	0	Spot (Block19, Row4, Column5)	122.04	103.00	162.02	0.07	1.33	70.00	74.72	70.00	24.89	0.03	0.33	69.00	18.00	0.00	33.00	52.04	90430.00	1.90	90.63	86.00
19	6	4	15336.00	21800.00	193.30	0	Spot (Block19, Row4, Column6)	995.84	984.00	323.23	0.01	0.32	73.00	86.54	73.00	57.11	0.07	0.66	100.00	100.00	0.00	911.00	922.84	1051602.00	15.92	286.35	247.00
19	7	4	15632.00	21806.00	147.00	-50	Spot (Block19, Row4, Column7)	78.68	78.00	8.63	0.00	0.11	72.00	78.84	72.00	35.45	0.04	0.45	0.00	0.00	0.00	6.00	6.68	46499.00	-0.00	75.77	76.00
19	8	4	15945.00	21812.00	170.95	0	Spot (Block19, Row4, Column8)	81.91	81.00	9.64	0.00	0.12	69.00	69.59	69.00	12.94	0.00	0.19	47.00	10.00	0.00	12.00	12.91	67163.00	0.95	74.13	73.00
19	1	5	13836.00	22108.00	158.90	0	Spot (Block19, Row5, Column1)	301.40	283.00	117.33	0.03	0.39	76.00	88.58	76.00	59.03	0.07	0.67	94.00	80.00	0.00	207.00	225.40	210981.00	3.61	121.69	108.00
19	2	5	14131.00	22098.00	153.55	0	Spot (Block19, Row5, Column2)	2092.92	1998.50	901.84	0.02	0.43	78.00	87.99	78.00	37.52	0.05	0.43	100.00	100.00	0.00	1920.50	2014.92	1347840.00	53.43	467.60	386.50
19	3	5	14435.00	22101.00	154.35	0	Spot (Block19, Row5, Column3)	2175.14	1911.00	1165.26	0.06	0.54	75.00	82.67	75.00	31.32	0.04	0.38	100.00	100.00	0.00	1836.00	2100.14	1420368.00	66.82	424.60	375.00
19	4	5	14731.00	22096.00	168.60	0	Spot (Block19, Row5, Column4)	127.09	122.00	24.32	0.02	0.19	72.00	75.10	72.00	22.67	0.02	0.30	95.00	58.00	0.00	50.00	55.09	100654.00	2.29	92.65	92.50
19	5	5	15037.00	22103.00	146.65	0	Spot (Block19, Row5, Column5)	825.51	693.00	441.73	0.08	0.54	70.00	70.68	70.00	13.98	0.00	0.20	100.00	100.00	0.00	623.00	755.51	485400.00	54.01	234.96	178.50
19	6	5	15293.00	22117.00	277.40	0	Spot (Block19, Row5, Column6)	78.04	79.00	10.67	0.01	0.14	73.00	79.71	73.00	37.67	0.04	0.47	0.00	0.00	0.00	6.00	5.04	175426.00	-0.04	71.57	69.00
19	7	5	15636.00	22109.00	190.85	0	Spot (Block19, Row5, Column7)	3101.01	2682.00	1902.28	0.06	0.61	77.00	88.94	77.00	53.20	0.06	0.60	100.00	100.00	0.00	2605.00	3024.01	3184735.00	56.61	673.45	685.50
19	8	5	15933.00	22121.00	152.70	0	Spot (Block19, Row5, Column8)	113.60	109.00	19.91	0.02	0.18	71.00	75.68	71.00	35.30	0.03	0.47	58.00	8.00	0.00	38.00	42.60	72590.00	1.07	89.97	90.00
19	1	6	13830.00	22395.00	202.40	0	Spot (Block19, Row6, Column1)	4505.60	3425.00	3303.01	0.12	0.73	83.00	109.84	83.00	83.47	0.12	0.76	100.00	100.00	0.00	3342.00	4422.60	5249024.00	52.66	943.81	937.00
19	2	6	14131.00	22396.00	204.15	0	Spot (Block19, Row6, Column2)	1713.11	1513.00	890.11	0.05	0.52	78.00	97.78	78.00	67.10	0.10	0.69	100.00	100.00	0.00	1435.00	1635.11	2031754.00	24.07	460.69	473.50
19	3	6	14418.00	22402.00	148.45	0	Spot (Block19, Row6, Column3)	343.71	340.00	115.74	0.00	0.34	72.00	79.88	72.00	35.86	0.05	0.45	100.00	100.00	0.00	268.00	271.71	207256.00	7.36	134.14	117.00
19	4	6	14742.00	22403.00	168.20	0	Spot (Block19, Row6, Column4)	105.24	106.00	12.49	0.00	0.12	70.00	70.18	70.00	12.56	0.00	0.18	95.00	77.00	0.00	36.00	35.24	83244.00	2.79	85.31	85.00
19	5	6	15031.00	22403.00	145.45	0	Spot (Block19, Row6, Column5)	648.56	606.00	314.63	0.03	0.49	71.00	71.04	71.00	14.26	0.00	0.20	100.00	100.00	0.00	535.00	577.56	373571.00	40.51	185.38	173.00
19	6	6	15270.00	22399.00	186.65	0	Spot (Block19, Row6, Column6)	78.86	79.00	8.88	0.00	0.11	71.00	75.94	71.00	33.21	0.03	0.44	0.00	0.00	0.00	8.00	7.86	77047.00	0.09	74.69	73.00
19	7	6	15644.00	22401.00	167.15	0	Spot (Block19, Row6, Column7)	136.31	131.00	28.02	0.02	0.21	73.00	79.30	73.00	37.90	0.04	0.48	76.00	37.00	0.00	58.00	63.31	105502.00	1.50	94.10	91.00
19	8	6	15941.00	22411.00	163.35	0	Spot (Block19, Row6, Column8)	151.93	157.50	33.42	0.02	0.22	72.00	71.83	72.00	14.04	0.00	0.20	99.00	96.00	0.00	85.50	79.93	111516.00	5.70	93.09	94.00
19	1	7	13829.00	22694.00	168.05	0	Spot (Block19, Row7, Column1)	928.62	835.00	492.07	0.05	0.53	76.00	90.17	76.00	56.51	0.07	0.63	100.00	100.00	0.00	759.00	852.62	728964.00	14.84	245.33	239.00
19	2	7	14127.00	22697.00	147.00	-50	Spot (Block19, Row7, Column2)	70.06	70.00	9.30	0.00	0.13	73.00	80.22	73.00	34.38	0.04	0.43	0.00	0.00	0.00	-3.00	-2.94	41754.00	-0.30	70.42	71.50
19	3	7	14427.00	22699.00	147.00	-50	Spot (Block19, Row7, Column3)	66.80	66.00	7.82	0.01	0.12	70.00	70.22	70.00	12.63	0.00	0.18	3.00	0.00	0.00	-4.00	-3.20	39347.00	-0.27	68.18	66.00
19	4	7	14726.00	22701.00	147.00	-50	Spot (Block19, Row7, Column4)	71.27	71.00	10.28	0.00	0.14	70.00	71.16	70.00	16.05	0.01	0.23	7.00	0.00	0.00	1.00	1.27	42048.00	0.01	68.78	66.00
19	5	7	15039.00	22711.00	253.55	0	Spot (Block19, Row7, Column5)	87.14	86.00	14.13	0.01	0.16	71.00	77.38	71.00	36.12	0.04	0.47	8.00	0.00	0.00	15.00	16.14	162516.00	0.27	76.50	77.00
19	6	7	15328.00	22701.00	191.15	0	Spot (Block19, Row7, Column6)	2071.29	2052.00	1064.55	0.00	0.51	79.00	107.42	79.00	101.82	0.13	0.95	100.00	100.00	0.00	1973.00	1992.29	2135501.00	19.29	478.39	478.00
19	7	7	15621.00	22713.00	159.35	0	Spot (Block19, Row7, Column7)	196.92	196.00	57.03	0.00	0.29	76.00	83.89	76.00	40.83	0.04	0.49	89.00	79.00	0.00	120.00	120.92	138831.00	2.77	103.19	99.00
19	8	7	15928.00	22710.00	186.95	0	Spot (Block19, Row7, Column8)	1676.90	1613.00	484.59	0.02	0.29	73.00	75.62	73.00	19.87	0.02	0.26	100.00	100.00	0.00	1540.00	1603.90	1643360.00	80.57	442.42	380.00
19	1	8	13832.00	23002.00	269.20	0	Spot (Block19, Row8, Column1)	84.11	83.00	15.12	0.01	0.18	73.00	75.13	73.00	19.65	0.01	0.26	27.00	4.00	0.00	10.00	11.11	178153.00	0.46	73.01	70.00
19	2	8	14143.00	22951.00	208.20	0	Spot (Block19, Row8, Column2)	77.73	78.00	9.13	0.00	0.12	71.00	70.60	71.00	13.32	0.00	0.19	22.00	1.00	0.00	7.00	6.73	95919.00	0.53	70.06	71.00
19	3	8	14422.00	22984.00	191.10	0	Spot (Block19, Row8, Column3)	87.83	88.00	9.53	0.00	0.11	70.00	71.20	70.00	18.32	0.01	0.26	48.00	2.00	0.00	18.00	17.83	90463.00	0.91	76.15	76.00
19	4	8	14728.00	23001.00	149.25	0	Spot (Block19, Row8, Column4)	4230.21	3906.00	2075.46	0.03	0.49	73.00	75.30	73.00	19.56	0.01	0.26	100.00	100.00	0.00	3833.00	4157.21	2593120.00	212.39	887.52	770.00
19	5	8	15025.00	23003.00	147.00	-50	Spot (Block19, Row8, Column5)	77.40	78.00	8.95	0.00	0.12	74.00	88.12	74.00	78.74	0.08	0.89	0.00	0.00	0.00	4.00	3.40	45434.00	-0.14	73.96	73.00
19	6	8	15329.00	23004.00	192.65	0	Spot (Block19, Row8, Column6)	7202.24	5790.00	5273.20	0.09	0.73	78.00	116.57	78.00	127.58	0.17	1.09	100.00	100.00	0.00	5712.00	7124.24	7547946.00	55.54	1256.48	1223.00
19	7	8	15632.00	23005.00	156.15	0	Spot (Block19, Row8, Column7)	158.78	165.00	32.64	0.02	0.21	77.00	93.93	77.00	92.74	0.09	0.99	44.00	0.00	0.00	88.00	81.78	106699.00	0.70	97.25	96.00
19	8	8	15913.00	23005.00	148.35	0	Spot (Block19, Row8, Column8)	4539.94	4256.00	2238.42	0.03	0.49	74.00	77.37	74.00	23.52	0.02	0.30	100.00	100.00	0.00	4182.00	4465.94	2723963.00	189.70	925.35	766.00
20	1	1	18344.00	20920.00	152.70	0	Spot (Block20, Row1, Column1)	1688.39	1669.00	743.80	0.01	0.44	71.00	72.34	71.00	16.22	0.01	0.22	100.00	100.00	0.00	1598.00	1617.39	1089012.00	99.65	368.05	267.50
20	2	1	18635.00	20925.00	150.30	0	Spot (Block20, Row1, Column2)	1130.34	1069.00	514.34	0.02	0.46	71.00	74.02	71.00	19.25	0.02	0.26	100.00	100.00	0.00	998.00	1059.34	697417.00	54.87	265.47	246.50
20	3	1	18941.00	20923.00	148.10	0	Spot (Block20, Row1, Column3)	906.23	793.50	528.23	0.06	0.58	70.00	71.18	70.00	14.57	0.01	0.20	100.00	100.00	0.00	723.50	836.23	545548.00	57.29	232.83	173.00
20	4	1	19232.00	20928.00	145.45	0	Spot (Block20, Row1, Column4)	846.32	832.00	327.81	0.01	0.39	74.00	76.61	74.00	17.62	0.02	0.23	100.00	100.00	0.00	758.00	772.32	484940.00	43.68	266.84	244.00
20	5	1	19541.00	20929.00	149.60	0	Spot (Block20, Row1, Column5)	1899.76	1593.50	1306.23	0.08	0.69	72.00	73.53	72.00	16.73	0.01	0.23	100.00	100.00	0.00	1521.50	1827.76	1162656.00	109.16	382.45	278.50
20	6	1	19835.00	20929.00	147.65	0	Spot (Block20, Row1, Column6)	2008.19	1806.50	1121.95	0.05	0.56	73.00	75.22	73.00	21.68	0.01	0.29	100.00	100.00	0.00	1733.50	1935.19	1192867.00	89.17	497.16	361.00
20	7	1	20133.00	20933.00	148.25	0	Spot (Block20, Row1, Column7)	5913.99	5518.00	3173.60	0.03	0.54	72.00	75.36	72.00	23.50	0.02	0.31	100.00	100.00	0.00	5446.00	5841.99	3566138.00	248.47	1113.66	874.50
20	8	1	20448.00	20933.00	175.25	0	Spot (Block20, Row1, Column8)	173.26	187.00	36.98	0.03	0.21	70.00	71.50	70.00	15.54	0.01	0.22	100.00	98.00	0.00	117.00	103.26	148829.00	6.55	99.09	98.00
20	1	2	18338.00	21222.00	147.00	-50	Spot (Block20, Row2, Column1)	73.66	75.00	10.61	0.01	0.14	71.00	72.90	71.00	16.75	0.01	0.23	8.00	0.00	0.00	4.00	2.66	43534.00	0.05	70.30	72.00
20	2	2	18642.00	21229.00	136.15	0	Spot (Block20, Row2, Column2)	1344.40	1281.00	484.99	0.02	0.36	71.00	73.60	71.00	18.36	0.02	0.25	100.00	100.00	0.00	1210.00	1273.40	673542.00	69.20	339.55	344.50
20	3	2	18946.00	21227.00	180.05	0	Spot (Block20, Row2, Column3)	102.48	103.00	11.74	0.00	0.11	72.00	76.14	72.00	19.66	0.02	0.26	82.00	20.00	0.00	31.00	30.48	93459.00	1.34	82.69	83.00
20	4	2	19239.00	21227.00	172.80	0	Spot (Block20, Row2, Column4)	863.94	837.00	337.33	0.01	0.39	73.00	78.65	73.00	22.10	0.03	0.28	100.00	100.00	0.00	764.00	790.94	720523.00	35.53	240.49	230.00
20	5	2	19540.00	21222.00	204.75	0	Spot (Block20, Row2, Column5)	162.25	169.00	35.21	0.02	0.22	73.00	75.09	73.00	17.48	0.01	0.23	99.00	91.00	0.00	96.00	89.25	192595.00	4.99	94.48	93.50
20	6	2	19830.00	21233.00	152.05	0	Spot (Block20, Row2, Column6)	470.19	465.50	197.98	0.00	0.42	73.00	77.43	73.00	25.59	0.03	0.33	100.00	100.00	0.00	392.50	397.19	298102.00	15.35	164.61	149.50
20	7	2	20137.00	21233.00	150.20	0	Spot (Block20, Row2, Column7)	583.37	565.00	296.23	0.01	0.51	72.00	74.87	72.00	20.24	0.02	0.27	100.00	100.00	0.00	493.00	511.37	364023.00	25.12	174.86	166.00
20	8	2	20423.00	21243.00	230.20	0	Spot (Block20, Row2, Column8)	74.21	75.00	8.55	0.00	0.12	72.00	72.78	72.00	16.39	0.00	0.23	3.00	0.00	0.00	3.00	2.21	113245.00	0.09	69.63	69.00
20	1	3	18339.00	21522.00	150.30	0	Spot (Block20, Row3, Column1)	2005.78	1903.50	1183.61	0.02	0.59	73.00	75.13	73.00	14.38	0.01	0.19	100.00	100.00	0.00	1830.50	1932.78	1247596.00	134.23	478.00	354.00
20	2	3	18639.00	21526.00	187.70	0	Spot (Block20, Row3, Column2)	117.93	112.00	27.66	0.02	0.23	73.00	76.15	73.00	18.78	0.02	0.25	86.00	53.00	0.00	39.00	44.93	116754.00	2.23	80.41	81.00
20	3	3	18927.00	21523.00	148.25	0	Spot (Block20, Row3, Column3)	464.54	412.50	255.85	0.05	0.55	72.00	73.97	72.00	20.70	0.01	0.28	100.00	100.00	0.00	340.50	392.54	279651.00	18.87	172.59	162.00
20	4	3	19234.00	21528.00	149.40	0	Spot (Block20, Row3, Column4)	2225.72	2066.00	1216.02	0.03	0.55	70.00	74.58	70.00	21.48	0.03	0.29	100.00	100.00	0.00	1996.00	2155.72	1359914.00	100.14	454.81	373.50
20	5	3	19542.00	21532.00	156.55	0	Spot (Block20, Row3, Column5)	236.75	222.00	70.60	0.03	0.30	71.00	77.28	71.00	27.47	0.04	0.36	100.00	94.00	0.00	151.00	165.75	160991.00	5.81	110.31	106.00
20	6	3	19837.00	21530.00	211.00	0	Spot (Block20, Row3, Column6)	1729.19	1506.00	902.50	0.06	0.52	76.00	85.41	76.00	35.48	0.05	0.42	100.00	100.00	0.00	1430.00	1653.19	2182238.00	46.33	490.46	485.50
20	7	3	20140.00	21535.00	150.90	0	Spot (Block20, Row3, Column7)	1442.19	1301.50	854.64	0.04	0.59	72.00	79.20	72.00	27.77	0.04	0.35	100.00	100.00	0.00	1229.50	1370.19	891276.00	49.08	340.11	256.00
20	8	3	20436.00	21543.00	157.60	0	Spot (Block20, Row3, Column8)	1217.08	1127.00	503.98	0.03	0.41	73.00	75.82	73.00	18.39	0.02	0.24	100.00	100.00	0.00	1054.00	1144.08	831263.00	62.06	360.14	280.00
20	1	4	18335.00	21820.00	147.45	0	Spot (Block20, Row4, Column1)	2232.97	2086.00	1253.40	0.03	0.56	72.00	75.64	72.00	20.66	0.02	0.27	100.00	100.00	0.00	2014.00	2160.97	1324152.00	104.40	541.34	358.50
20	2	4	18636.00	21824.00	178.85	0	Spot (Block20, Row4, Column2)	659.71	644.50	298.91	0.01	0.45	75.00	81.68	75.00	30.03	0.04	0.37	100.00	100.00	0.00	569.50	584.71	588457.00	19.25	201.06	196.00
20	3	4	18936.00	21824.00	149.60	0	Spot (Block20, Row4, Column3)	9115.71	8594.00	4599.60	0.03	0.50	75.00	82.68	75.00	36.26	0.04	0.44	100.00	100.00	0.00	8519.00	9040.71	5533236.00	249.11	1838.40	1375.00
20	4	4	19231.00	21821.00	180.45	0	Spot (Block20, Row4, Column4)	98.45	98.00	14.93	0.00	0.15	72.00	75.94	72.00	24.60	0.02	0.32	53.00	5.00	0.00	26.00	26.45	89982.00	0.92	80.07	80.00
20	5	4	19522.00	21808.00	105.65	0	Spot (Block20, Row4, Column5)	323.32	184.00	452.82	0.24	1.40	72.00	75.57	72.00	24.17	0.02	0.32	100.00	95.00	0.00	112.00	251.32	92793.00	10.25	141.23	136.50
20	6	4	19836.00	21831.00	211.35	0	Spot (Block20, Row4, Column6)	180.67	189.00	33.88	0.02	0.19	71.00	77.37	71.00	26.65	0.04	0.34	99.00	86.00	0.00	118.00	109.67	230170.00	3.88	100.27	99.00
20	7	4	20132.00	21835.00	151.95	0	Spot (Block20, Row4, Column7)	829.60	594.50	611.71	0.14	0.74	71.00	77.03	71.00	28.25	0.04	0.37	100.00	100.00	0.00	523.50	758.60	522649.00	26.64	183.02	170.00
20	8	4	20434.00	21842.00	157.00	0	Spot (Block20, Row4, Column8)	303.18	286.00	110.93	0.03	0.37	72.00	74.60	72.00	15.04	0.02	0.20	100.00	100.00	0.00	214.00	231.18	206767.00	15.20	126.82	115.00
20	1	5	18340.00	22125.00	146.85	0	Spot (Block20, Row5, Column1)	1803.13	1600.00	925.52	0.05	0.51	74.00	82.24	74.00	30.84	0.05	0.37	100.00	100.00	0.00	1526.00	1729.13	1063845.00	55.81	404.30	275.00
20	2	5	18632.00	22123.00	155.35	0	Spot (Block20, Row5, Column2)	1394.96	1319.00	529.23	0.02	0.38	76.00	86.53	76.00	35.50	0.06	0.41	100.00	100.00	0.00	1243.00	1318.96	929044.00	36.86	349.66	280.50
20	3	5	18938.00	22126.00	162.10	0	Spot (Block20, Row5, Column3)	1864.77	1703.00	940.51	0.04	0.50	75.00	83.66	75.00	35.34	0.05	0.42	100.00	100.00	0.00	1628.00	1789.77	1353820.00	50.40	364.17	303.50
20	4	5	19233.00	22130.00	147.90	0	Spot (Block20, Row5, Column4)	1344.19	1179.50	863.36	0.06	0.64	74.00	79.77	74.00	34.22	0.03	0.43	100.00	100.00	0.00	1105.50	1270.19	801140.00	36.95	327.03	257.00
20	5	5	19537.00	22128.00	146.80	0	Spot (Block20, Row5, Column5)	10568.89	9931.50	5566.06	0.03	0.53	74.00	81.14	74.00	36.99	0.04	0.46	100.00	100.00	0.00	9857.50	10494.89	6214510.00	283.49	1964.22	1534.50
20	6	5	19839.00	22131.00	149.75	0	Spot (Block20, Row5, Column6)	611.03	565.00	269.20	0.03	0.44	73.00	81.15	73.00	36.90	0.05	0.45	100.00	100.00	0.00	492.00	538.03	373948.00	14.36	180.52	170.00
20	7	5	20136.00	22136.00	195.35	0	Spot (Block20, Row5, Column7)	2721.33	2495.00	1524.16	0.04	0.56	78.00	90.25	78.00	49.09	0.06	0.54	100.00	100.00	0.00	2417.00	2643.33	2936310.00	53.60	625.19	650.50
20	8	5	20435.00	22135.00	148.35	0	Spot (Block20, Row5, Column8)	2472.33	1962.00	1808.96	0.10	0.73	73.00	80.47	73.00	35.97	0.04	0.45	100.00	100.00	0.00	1889.00	2399.33	1483401.00	66.49	480.21	367.00
20	1	6	18331.00	22427.00	209.10	0	Spot (Block20, Row6, Column1)	1581.19	1281.00	977.72	0.09	0.62	82.00	95.65	82.00	44.78	0.07	0.47	100.00	100.00	0.00	1199.00	1499.19	1974908.00	33.17	426.94	410.00
20	2	6	18630.00	22423.00	208.70	0	Spot (Block20, Row6, Column2)	1709.25	1557.00	849.92	0.04	0.50	79.00	94.91	79.00	51.20	0.08	0.54	100.00	100.00	0.00	1478.00	1630.25	2110924.00	31.53	464.34	458.00
20	3	6	18923.00	22426.00	145.45	0	Spot (Block20, Row6, Column3)	3889.80	3580.00	2080.77	0.04	0.53	74.00	83.89	74.00	39.67	0.05	0.47	100.00	100.00	0.00	3506.00	3815.80	2244417.00	95.93	858.72	564.50
20	4	6	19228.00	22427.00	159.05	0	Spot (Block20, Row6, Column4)	287.99	282.50	116.48	0.01	0.40	72.00	75.72	72.00	27.66	0.02	0.37	100.00	96.00	0.00	210.50	215.99	202171.00	7.68	116.81	113.00
20	5	6	19530.00	22428.00	146.90	0	Spot (Block20, Row6, Column5)	10701.97	10251.00	5466.98	0.02	0.51	73.00	80.12	73.00	40.12	0.04	0.50	100.00	100.00	0.00	10178.00	10628.97	6282059.00	264.76	2014.99	1469.00
20	6	6	19831.00	22431.00	165.65	0	Spot (Block20, Row6, Column6)	202.99	185.00	81.57	0.04	0.40	74.00	79.96	74.00	33.23	0.03	0.42	94.00	70.00	0.00	111.00	128.99	154066.00	3.70	102.07	102.00
20	7	6	20131.00	22433.00	151.35	0	Spot (Block20, Row6, Column7)	2737.97	2447.00	1654.22	0.05	0.60	78.00	85.74	78.00	39.65	0.04	0.46	100.00	100.00	0.00	2369.00	2659.97	1719442.00	66.89	533.23	462.00
20	8	6	20435.00	22440.00	150.15	0	Spot (Block20, Row6, Column8)	3362.84	2933.00	2245.48	0.06	0.67	75.00	77.68	75.00	18.43	0.02	0.24	100.00	100.00	0.00	2858.00	3287.84	2064781.00	178.22	642.84	455.00
20	1	7	18327.00	22723.00	178.15	0	Spot (Block20, Row7, Column1)	814.90	717.50	420.46	0.06	0.52	74.00	82.19	74.00	33.46	0.05	0.41	100.00	100.00	0.00	643.50	740.90	725265.00	21.90	224.70	215.50
20	2	7	18634.00	22729.00	182.85	0	Spot (Block20, Row7, Column2)	132.07	124.00	29.98	0.03	0.23	75.00	80.59	75.00	29.25	0.03	0.36	79.00	40.00	0.00	49.00	57.07	124407.00	1.76	90.00	89.50
20	3	7	18929.00	22726.00	147.00	-50	Spot (Block20, Row7, Column3)	81.87	82.00	9.97	0.00	0.12	73.00	75.21	73.00	16.48	0.01	0.22	21.00	1.00	0.00	9.00	8.87	48222.00	0.40	79.36	79.00
20	4	7	19236.00	22734.00	190.30	0	Spot (Block20, Row7, Column4)	107.95	108.00	17.10	0.00	0.16	72.00	73.92	72.00	17.63	0.01	0.24	86.00	51.00	0.00	36.00	35.95	109789.00	1.93	84.18	87.00
20	5	7	19530.00	22731.00	187.15	0	Spot (Block20, Row7, Column5)	672.35	610.50	346.08	0.04	0.51	75.00	85.85	75.00	41.55	0.06	0.48	100.00	100.00	0.00	535.50	597.35	662937.00	14.12	199.53	196.00
20	6	7	19827.00	22731.00	198.50	0	Spot (Block20, Row7, Column6)	1922.20	1878.00	989.09	0.01	0.51	81.00	98.49	81.00	54.67	0.08	0.56	100.00	100.00	0.00	1797.00	1841.20	2149018.00	33.36	485.43	486.00
20	7	7	20119.00	22736.00	151.75	0	Spot (Block20, Row7, Column7)	2965.48	2694.00	1501.80	0.04	0.51	76.00	83.51	76.00	36.43	0.04	0.44	100.00	100.00	0.00	2618.00	2889.48	1877150.00	79.11	641.68	428.50
20	8	7	20429.00	22732.00	194.40	0	Spot (Block20, Row7, Column8)	350.15	360.00	73.34	0.01	0.21	75.00	78.34	75.00	19.63	0.02	0.25	100.00	100.00	0.00	285.00	275.15	373958.00	13.84	145.24	132.00
20	1	8	18356.00	23024.00	232.85	0	Spot (Block20, Row8, Column1)	80.77	80.00	9.75	0.00	0.12	71.00	72.93	71.00	17.82	0.01	0.24	22.00	0.00	0.00	9.00	9.77	126318.00	0.44	72.38	74.00
20	2	8	18625.00	23022.00	151.60	0	Spot (Block20, Row8, Column2)	367.58	336.00	161.38	0.04	0.44	72.00	72.60	72.00	11.45	0.00	0.16	100.00	100.00	0.00	264.00	295.58	233045.00	25.76	137.80	126.50
20	3	8	18920.00	23022.00	148.30	0	Spot (Block20, Row8, Column3)	877.52	736.00	609.69	0.08	0.69	72.00	73.91	72.00	15.79	0.01	0.21	100.00	100.00	0.00	664.00	805.52	525636.00	50.90	223.92	183.00
20	4	8	19227.00	23028.00	152.00	0	Spot (Block20, Row8, Column4)	2590.54	2438.00	1187.17	0.03	0.46	71.00	73.81	71.00	18.57	0.02	0.25	100.00	100.00	0.00	2367.00	2519.54	1637221.00	135.55	568.49	466.50
20	5	8	19521.00	23025.00	186.55	0	Spot (Block20, Row8, Column5)	103.24	103.00	14.25	0.00	0.14	72.00	79.42	72.00	31.05	0.04	0.39	49.00	0.00	0.00	31.00	31.24	100861.00	0.77	78.16	78.00
20	6	8	19834.00	23032.00	203.75	0	Spot (Block20, Row8, Column6)	2297.49	1832.00	1503.45	0.10	0.65	77.00	95.09	77.00	54.25	0.09	0.57	100.00	100.00	0.00	1755.00	2220.49	2713339.00	40.60	548.53	563.00
20	7	8	20129.00	23034.00	148.20	0	Spot (Block20, Row8, Column7)	1010.84	948.00	524.11	0.03	0.52	76.00	84.11	76.00	34.72	0.04	0.41	100.00	100.00	0.00	872.00	934.84	600440.00	26.69	279.54	251.00
20	8	8	20413.00	23032.00	148.65	0	Spot (Block20, Row8, Column8)	4330.27	3950.50	2319.27	0.04	0.54	76.00	80.18	76.00	24.02	0.02	0.30	100.00	100.00	0.00	3874.50	4254.27	2632807.00	176.96	835.86	651.00
21	1	1	4813.00	25334.00	148.35	0	Spot (Block21, Row1, Column1)	1734.54	1516.50	810.79	0.06	0.47	72.00	73.83	72.00	13.70	0.01	0.19	100.00	100.00	0.00	1444.50	1662.54	1040726.00	121.24	444.32	447.00
21	2	1	5105.00	25345.00	160.15	0	Spot (Block21, Row1, Column2)	184.22	193.00	35.23	0.02	0.19	71.00	71.45	71.00	12.53	0.00	0.18	100.00	100.00	0.00	122.00	113.22	130615.00	9.00	106.58	106.00
21	3	1	5406.00	25369.00	158.95	0	Spot (Block21, Row1, Column3)	85.74	87.00	11.42	0.01	0.13	70.00	69.81	70.00	10.41	0.00	0.15	70.00	38.00	0.00	17.00	15.74	59846.00	1.53	74.03	74.00
21	4	1	5697.00	25346.00	163.60	0	Spot (Block21, Row1, Column4)	149.84	155.50	32.88	0.02	0.22	70.00	69.37	70.00	10.24	0.00	0.15	100.00	99.00	0.00	85.50	79.84	110879.00	7.86	95.27	95.50
21	5	1	6016.00	25355.00	214.35	0	Spot (Block21, Row1, Column5)	94.55	93.00	13.67	0.01	0.14	71.00	71.18	71.00	9.98	0.00	0.14	84.00	58.00	0.00	22.00	23.55	124330.00	2.34	77.80	78.00
21	6	1	6306.00	25350.00	171.35	0	Spot (Block21, Row1, Column6)	125.02	119.00	25.61	0.02	0.20	71.00	69.87	71.00	10.73	0.01	0.15	99.00	92.00	0.00	48.00	54.02	102145.00	5.14	85.49	86.00
21	7	1	6601.00	25350.00	165.80	0	Spot (Block21, Row1, Column7)	171.48	179.00	46.27	0.02	0.27	71.00	70.04	71.00	11.86	0.01	0.17	100.00	98.00	0.00	108.00	100.48	131184.00	8.55	94.65	94.00
21	8	1	6919.00	25363.00	175.55	0	Spot (Block21, Row1, Column8)	87.80	88.00	10.69	0.00	0.12	72.00	71.04	72.00	10.41	0.01	0.15	68.00	32.00	0.00	16.00	15.80	75592.00	1.61	80.03	78.50
21	1	2	4809.00	25641.00	147.00	-50	Spot (Block21, Row2, Column1)	71.50	74.00	9.28	0.01	0.13	70.00	70.86	70.00	11.73	0.01	0.17	13.00	0.00	0.00	4.00	1.50	42327.00	0.05	69.63	71.00
21	2	2	5101.00	25634.00	141.65	0	Spot (Block21, Row2, Column2)	97.57	98.00	10.32	0.00	0.11	70.00	69.80	70.00	9.26	0.00	0.13	95.00	79.00	0.00	28.00	27.57	53274.00	3.00	82.72	83.00
21	3	2	5409.00	25645.00	147.00	-50	Spot (Block21, Row2, Column3)	71.27	70.00	7.60	0.01	0.11	69.00	68.64	69.00	9.79	0.00	0.14	19.00	1.00	0.00	1.00	2.27	41978.00	0.27	70.80	71.00
21	4	2	5740.00	25671.00	183.40	0	Spot (Block21, Row2, Column4)	84.44	85.00	8.41	0.00	0.10	71.00	71.22	71.00	10.63	0.00	0.15	65.00	16.00	0.00	14.00	13.44	79880.00	1.24	75.41	75.00
21	5	2	6009.00	25649.00	169.40	0	Spot (Block21, Row2, Column5)	359.09	377.00	102.76	0.02	0.29	73.00	74.62	73.00	13.40	0.01	0.18	100.00	100.00	0.00	304.00	286.09	285837.00	21.23	142.12	123.00
21	6	2	6292.00	25595.00	287.85	0	Spot (Block21, Row2, Column6)	77.12	77.00	8.82	0.00	0.11	72.00	74.69	72.00	25.52	0.02	0.34	1.00	0.00	0.00	5.00	5.12	186928.00	0.10	70.40	71.00
21	7	2	6608.00	25653.00	147.00	-50	Spot (Block21, Row2, Column7)	79.40	79.00	9.98	0.00	0.13	71.00	70.89	71.00	10.92	0.00	0.15	42.00	10.00	0.00	8.00	8.40	46845.00	0.78	77.35	76.00
21	8	2	6908.00	25655.00	147.00	-50	Spot (Block21, Row2, Column8)	75.87	75.00	7.80	0.00	0.10	73.00	75.25	73.00	22.72	0.01	0.30	1.00	0.00	0.00	2.00	2.87	44609.00	0.03	70.00	70.00
21	1	3	4809.00	25941.00	164.55	0	Spot (Block21, Row3, Column1)	137.85	141.00	26.39	0.01	0.19	71.00	71.29	71.00	9.88	0.00	0.14	100.00	98.00	0.00	70.00	66.85	103802.00	6.74	92.58	92.50
21	2	3	5138.00	25888.00	97.75	0	Spot (Block21, Row3, Column2)	84.26	84.00	5.14	0.00	0.06	70.00	70.22	70.00	11.05	0.00	0.16	71.00	4.00	0.00	14.00	14.26	20560.00	1.27	77.38	79.00
21	3	3	5392.00	25962.00	153.85	0	Spot (Block21, Row3, Column3)	89.60	89.00	10.37	0.00	0.12	70.00	71.14	70.00	10.53	0.01	0.15	81.00	40.00	0.00	19.00	19.60	57880.00	1.75	75.11	74.00
21	4	3	5715.00	25936.00	156.30	0	Spot (Block21, Row3, Column4)	135.64	126.00	33.03	0.03	0.24	71.00	71.16	71.00	10.27	0.00	0.14	99.00	94.00	0.00	55.00	64.64	91418.00	6.28	94.59	95.00
21	5	3	6000.00	25960.00	184.60	0	Spot (Block21, Row3, Column5)	87.81	88.00	9.32	0.00	0.11	76.00	81.08	76.00	34.62	0.03	0.43	1.00	0.00	0.00	12.00	11.81	84298.00	0.19	78.83	79.00
21	6	3	6305.00	25945.00	218.80	0	Spot (Block21, Row3, Column6)	1992.42	1224.50	1518.87	0.21	0.76	76.00	88.87	76.00	50.16	0.07	0.56	100.00	100.00	0.00	1148.50	1916.42	2725633.00	37.95	565.59	593.00
21	7	3	6607.00	25953.00	147.00	-50	Spot (Block21, Row3, Column7)	86.10	86.00	10.21	0.00	0.12	73.00	80.14	73.00	39.22	0.04	0.49	0.00	0.00	0.00	13.00	13.10	51144.00	0.15	81.04	79.00
21	8	3	6907.00	25959.00	153.20	0	Spot (Block21, Row3, Column8)	3139.76	2765.00	1518.73	0.06	0.48	73.00	77.58	73.00	30.10	0.03	0.39	100.00	100.00	0.00	2692.00	3066.76	2018864.00	101.74	673.28	479.00
21	1	4	4807.00	26237.00	156.80	0	Spot (Block21, Row4, Column1)	182.12	192.00	35.49	0.02	0.19	73.00	73.55	73.00	13.27	0.00	0.18	100.00	99.00	0.00	119.00	109.12	124205.00	8.18	102.15	101.50
21	2	4	5105.00	26242.00	178.20	0	Spot (Block21, Row4, Column2)	491.95	487.00	234.71	0.00	0.48	75.00	78.19	75.00	22.65	0.02	0.29	100.00	100.00	0.00	412.00	416.95	439309.00	18.27	164.36	168.00
21	3	4	5404.00	26243.00	144.10	0	Spot (Block21, Row4, Column3)	458.49	447.00	158.26	0.01	0.35	73.00	77.01	73.00	19.31	0.02	0.25	100.00	100.00	0.00	374.00	385.49	260420.00	19.76	159.29	162.00
21	4	4	5691.00	26261.00	144.05	0	Spot (Block21, Row4, Column4)	80.43	80.00	7.02	0.00	0.09	71.00	71.32	71.00	10.96	0.00	0.15	39.00	6.00	0.00	9.00	9.43	45281.00	0.83	76.42	76.00
21	5	4	6005.00	26249.00	147.00	-50	Spot (Block21, Row4, Column5)	84.07	83.00	12.32	0.01	0.15	75.00	75.69	75.00	11.31	0.00	0.15	40.00	16.00	0.00	8.00	9.07	49853.00	0.74	78.10	78.00
21	6	4	6311.00	26249.00	180.10	0	Spot (Block21, Row4, Column6)	394.17	391.50	123.70	0.00	0.31	76.00	80.71	76.00	33.58	0.03	0.42	100.00	99.00	0.00	315.50	318.17	358696.00	9.34	155.14	161.00
21	7	4	6644.00	26245.00	233.95	0	Spot (Block21, Row4, Column7)	84.72	84.00	10.00	0.00	0.12	76.00	79.45	76.00	25.57	0.02	0.32	5.00	0.00	0.00	8.00	8.72	133601.00	0.21	78.56	80.00
21	8	4	6917.00	26265.00	281.85	0	Spot (Block21, Row4, Column8)	80.45	79.00	10.92	0.01	0.14	72.00	73.85	72.00	18.92	0.01	0.26	17.00	0.00	0.00	7.00	8.45	186651.00	0.35	72.21	72.00
21	1	5	4809.00	26547.00	150.50	0	Spot (Block21, Row5, Column1)	310.10	311.00	87.31	0.00	0.28	74.00	79.26	74.00	30.00	0.03	0.38	99.00	96.00	0.00	237.00	236.10	193503.00	7.70	124.72	108.00
21	2	5	5104.00	26539.00	148.95	0	Spot (Block21, Row5, Column2)	3831.52	3652.00	1629.75	0.02	0.43	79.00	86.92	79.00	33.02	0.04	0.38	100.00	100.00	0.00	3573.00	3752.52	2298914.00	113.41	842.50	750.00
21	3	5	5406.00	26543.00	146.50	0	Spot (Block21, Row5, Column3)	1952.51	1699.00	989.59	0.06	0.51	76.00	82.51	76.00	29.29	0.04	0.36	100.00	100.00	0.00	1623.00	1876.51	1142221.00	63.83	389.55	354.00
21	4	5	5708.00	26568.00	204.80	0	Spot (Block21, Row5, Column4)	92.62	93.00	12.50	0.00	0.14	71.00	73.58	71.00	18.68	0.02	0.25	57.00	11.00	0.00	22.00	21.62	110124.00	1.02	77.18	78.00
21	5	5	6007.00	26547.00	142.30	0	Spot (Block21, Row5, Column5)	422.47	399.00	121.76	0.02	0.29	74.00	74.35	74.00	10.31	0.00	0.14	100.00	100.00	0.00	325.00	348.47	231089.00	33.76	161.79	160.00
21	6	5	6303.00	26551.00	147.00	-50	Spot (Block21, Row5, Column6)	83.68	83.00	14.72	0.00	0.18	76.00	79.17	76.00	27.21	0.02	0.34	12.00	0.00	0.00	7.00	7.68	49204.00	0.17	80.58	80.00
21	7	5	6606.00	26552.00	203.90	0	Spot (Block21, Row5, Column7)	1441.03	1108.50	959.58	0.11	0.67	76.00	84.72	76.00	38.20	0.05	0.45	100.00	100.00	0.00	1032.50	1365.03	1697533.00	35.51	377.56	384.00
21	8	5	6913.00	26540.00	150.55	0	Spot (Block21, Row5, Column8)	102.61	102.00	12.20	0.00	0.12	73.00	76.41	73.00	24.71	0.02	0.32	63.00	4.00	0.00	29.00	29.61	63929.00	1.06	83.19	83.00
21	1	6	4802.00	26841.00	221.65	0	Spot (Block21, Row6, Column1)	1493.40	858.50	1188.70	0.24	0.80	78.00	88.00	78.00	40.64	0.05	0.46	100.00	100.00	0.00	780.50	1415.40	2102710.00	34.58	442.78	431.00
21	2	6	5103.00	26841.00	224.85	0	Spot (Block21, Row6, Column2)	834.84	682.50	399.09	0.09	0.48	76.00	84.72	76.00	34.33	0.05	0.41	100.00	100.00	0.00	606.50	758.84	1210520.00	21.85	286.34	281.00
21	3	6	5392.00	26847.00	153.25	0	Spot (Block21, Row6, Column3)	213.67	208.00	50.22	0.01	0.24	74.00	77.84	74.00	22.47	0.02	0.29	100.00	95.00	0.00	134.00	139.67	137602.00	6.04	112.48	107.00
21	4	6	5701.00	26877.00	154.75	0	Spot (Block21, Row6, Column4)	89.49	89.00	9.55	0.00	0.11	73.00	73.14	73.00	10.46	0.00	0.14	73.00	33.00	0.00	16.00	16.49	58705.00	1.56	79.94	80.00
21	5	6	6002.00	26851.00	145.05	0	Spot (Block21, Row6, Column5)	254.89	266.00	73.91	0.02	0.29	76.00	76.60	76.00	11.75	0.00	0.15	100.00	99.00	0.00	190.00	178.89	146053.00	15.17	117.33	110.00
21	6	6	6301.00	26851.00	147.00	-50	Spot (Block21, Row6, Column6)	80.05	79.00	10.84	0.01	0.14	75.00	78.02	75.00	22.84	0.02	0.29	6.00	0.00	0.00	4.00	5.05	47307.00	0.09	73.51	74.00
21	7	6	6594.00	26846.00	191.65	0	Spot (Block21, Row6, Column7)	109.36	107.00	19.82	0.01	0.18	74.00	77.90	74.00	29.92	0.02	0.38	56.00	12.00	0.00	33.00	35.36	113628.00	1.05	80.14	81.00
21	8	6	6904.00	26867.00	160.20	0	Spot (Block21, Row6, Column8)	101.94	101.00	14.64	0.00	0.14	72.00	72.58	72.00	11.27	0.00	0.16	90.00	70.00	0.00	29.00	29.94	72175.00	2.60	83.93	84.00
21	1	7	4801.00	27139.00	163.75	0	Spot (Block21, Row7, Column1)	638.28	586.00	324.68	0.04	0.51	75.00	81.46	75.00	29.24	0.04	0.36	100.00	100.00	0.00	511.00	563.28	474241.00	19.04	187.76	187.00
21	2	7	5099.00	27144.00	147.00	-50	Spot (Block21, Row7, Column2)	77.99	78.00	8.62	0.00	0.11	73.00	76.28	73.00	20.17	0.02	0.26	2.00	0.00	0.00	5.00	4.99	45937.00	0.08	78.23	78.00
21	3	7	5365.00	27131.00	202.50	0	Spot (Block21, Row7, Column3)	75.64	77.00	8.99	0.01	0.12	70.00	71.04	70.00	13.41	0.01	0.19	18.00	0.00	0.00	7.00	5.64	88049.00	0.34	70.84	70.00
21	4	7	5699.00	27148.00	147.00	-50	Spot (Block21, Row7, Column4)	76.12	74.00	12.14	0.01	0.16	71.00	73.92	71.00	22.57	0.02	0.31	12.00	0.00	0.00	3.00	5.12	44758.00	0.10	76.40	73.00
21	5	7	5999.00	27150.00	147.00	-50	Spot (Block21, Row7, Column5)	85.50	85.00	9.05	0.00	0.11	76.00	79.07	76.00	21.28	0.02	0.27	12.00	0.00	0.00	9.00	9.50	50703.00	0.30	79.40	80.00
21	6	7	6298.00	27147.00	213.25	0	Spot (Block21, Row7, Column6)	950.99	804.00	491.05	0.07	0.52	80.00	95.80	80.00	57.78	0.08	0.60	100.00	100.00	0.00	724.00	870.99	1228673.00	14.80	331.19	312.00
21	7	7	6579.00	27155.00	175.65	0	Spot (Block21, Row7, Column7)	133.65	126.00	30.11	0.03	0.23	74.00	80.46	74.00	33.52	0.04	0.42	78.00	35.00	0.00	52.00	59.65	115342.00	1.59	92.89	91.00
21	8	7	6901.00	27154.00	180.80	0	Spot (Block21, Row7, Column8)	581.46	591.00	168.03	0.01	0.29	71.00	74.29	71.00	19.52	0.02	0.26	100.00	100.00	0.00	520.00	510.46	532037.00	25.99	188.91	178.00
21	1	8	4798.00	27442.00	147.00	-50	Spot (Block21, Row8, Column1)	86.11	85.00	16.42	0.01	0.19	74.00	75.44	74.00	15.50	0.01	0.21	36.00	7.00	0.00	11.00	12.11	51152.00	0.69	78.38	78.00
21	2	8	5099.00	27484.00	186.95	0	Spot (Block21, Row8, Column2)	82.02	82.00	8.07	0.00	0.10	72.00	72.54	72.00	11.31	0.00	0.16	41.00	6.00	0.00	10.00	10.02	80630.00	0.84	76.21	76.00
21	3	8	5380.00	27434.00	171.30	0	Spot (Block21, Row8, Column3)	91.54	92.00	8.99	0.00	0.10	72.00	74.66	72.00	28.20	0.02	0.38	15.00	0.00	0.00	20.00	19.54	74607.00	0.60	78.67	79.00
21	4	8	5702.00	27447.00	144.25	0	Spot (Block21, Row8, Column4)	7840.50	7502.50	3543.24	0.02	0.45	75.00	79.03	75.00	32.81	0.02	0.42	100.00	100.00	0.00	7427.50	7765.50	4375000.00	236.54	1739.65	1443.00
21	5	8	5997.00	27450.00	147.00	-50	Spot (Block21, Row8, Column5)	82.87	83.00	8.26	0.00	0.10	76.00	84.94	76.00	46.19	0.05	0.54	0.00	0.00	0.00	7.00	6.87	48645.00	-0.04	79.09	80.00
21	6	8	6300.00	27449.00	198.85	0	Spot (Block21, Row8, Column6)	3060.58	1819.00	2759.68	0.23	0.90	81.00	100.85	81.00	69.55	0.10	0.69	100.00	100.00	0.00	1738.00	2979.58	3430909.00	42.56	664.08	679.00
21	7	8	6606.00	27457.00	165.95	0	Spot (Block21, Row8, Column7)	116.36	114.00	17.28	0.01	0.15	76.00	86.03	76.00	50.22	0.05	0.58	27.00	0.00	0.00	38.00	40.36	88668.00	0.60	87.97	88.00
21	8	8	6884.00	27451.00	139.50	0	Spot (Block21, Row8, Column8)	5600.90	5412.50	2493.27	0.01	0.45	77.00	81.02	77.00	26.88	0.02	0.33	100.00	100.00	0.00	5335.50	5523.90	2923670.00	205.34	1240.73	810.00
22	1	1	9315.00	25367.00	148.60	0	Spot (Block22, Row1, Column1)	1543.13	1347.50	774.96	0.06	0.50	72.00	75.86	72.00	25.32	0.02	0.33	100.00	100.00	0.00	1275.50	1471.13	928967.00	57.94	429.13	281.50
22	2	1	9607.00	25370.00	144.90	0	Spot (Block22, Row1, Column2)	5360.04	4922.00	2567.53	0.04	0.48	75.00	82.03	75.00	33.32	0.04	0.41	100.00	100.00	0.00	4847.00	5285.04	3065941.00	158.43	969.51	743.50
22	3	1	9914.00	25371.00	145.10	0	Spot (Block22, Row1, Column3)	832.01	671.00	523.91	0.09	0.63	72.00	76.94	72.00	26.67	0.03	0.35	100.00	100.00	0.00	599.00	760.01	476742.00	28.31	213.91	171.00
22	4	1	10204.00	25374.00	142.70	0	Spot (Block22, Row1, Column4)	4095.01	3718.00	1952.48	0.04	0.48	75.00	79.32	75.00	24.57	0.02	0.31	100.00	100.00	0.00	3643.00	4020.01	2272730.00	163.43	739.92	599.00
22	5	1	10512.00	25373.00	142.75	0	Spot (Block22, Row1, Column5)	2059.19	1797.00	1401.74	0.06	0.68	76.00	83.91	76.00	55.98	0.04	0.67	100.00	100.00	0.00	1721.00	1983.19	1134611.00	35.29	428.37	335.00
22	6	1	10807.00	25377.00	139.35	0	Spot (Block22, Row1, Column6)	3288.51	2885.00	1708.44	0.06	0.52	75.00	84.23	75.00	58.13	0.05	0.69	100.00	100.00	0.00	2810.00	3213.51	1749489.00	55.12	770.92	556.50
22	7	1	11101.00	25380.00	144.60	0	Spot (Block22, Row1, Column7)	9351.61	9009.00	4638.14	0.02	0.50	76.00	79.50	76.00	30.04	0.02	0.38	100.00	100.00	0.00	8933.00	9275.61	5339769.00	308.69	1520.32	1186.00
22	8	1	11414.00	25402.00	162.15	0	Spot (Block22, Row1, Column8)	96.21	96.00	11.93	0.00	0.12	75.00	76.65	75.00	18.59	0.01	0.24	58.00	9.00	0.00	21.00	21.21	69948.00	1.05	79.83	80.00
22	1	2	9309.00	25667.00	147.00	-50	Spot (Block22, Row2, Column1)	71.13	71.00	8.92	0.00	0.13	72.00	74.43	72.00	18.18	0.01	0.24	1.00	0.00	0.00	-1.00	-0.87	41823.00	-0.18	72.89	72.00
22	2	2	9602.00	25672.00	127.70	0	Spot (Block22, Row2, Column2)	1272.77	1183.50	482.91	0.03	0.38	73.00	78.04	73.00	28.08	0.03	0.36	100.00	100.00	0.00	1110.50	1199.77	554927.00	42.54	306.39	271.00
22	3	2	9914.00	25672.00	165.85	0	Spot (Block22, Row2, Column3)	124.78	120.00	23.49	0.02	0.19	74.00	77.21	74.00	20.53	0.02	0.27	96.00	58.00	0.00	46.00	50.78	95334.00	2.32	96.50	95.00
22	4	2	10213.00	25675.00	168.70	0	Spot (Block22, Row2, Column4)	802.58	769.00	346.30	0.02	0.43	79.00	84.96	79.00	27.32	0.03	0.32	100.00	100.00	0.00	690.00	723.58	631634.00	26.27	227.07	207.00
22	5	2	10506.00	25672.00	191.35	0	Spot (Block22, Row2, Column5)	470.40	484.00	144.56	0.01	0.31	78.00	83.39	78.00	40.71	0.03	0.49	100.00	100.00	0.00	406.00	392.40	485920.00	9.51	167.75	172.00
22	6	2	10803.00	25677.00	147.35	0	Spot (Block22, Row2, Column6)	396.94	366.00	170.94	0.04	0.43	79.00	90.76	79.00	64.38	0.06	0.71	99.00	83.00	0.00	287.00	317.94	235784.00	4.76	146.61	127.00
22	7	2	11110.00	25681.00	147.20	0	Spot (Block22, Row2, Column7)	561.76	511.00	273.60	0.04	0.49	78.00	80.90	78.00	25.57	0.02	0.32	100.00	100.00	0.00	433.00	483.76	332563.00	18.81	176.70	167.00
22	8	2	11409.00	25681.00	147.00	-50	Spot (Block22, Row2, Column8)	70.94	70.00	10.01	0.01	0.14	76.00	78.64	76.00	24.29	0.01	0.31	0.00	0.00	0.00	-6.00	-5.06	41786.00	-0.32	75.23	75.00
22	1	3	9310.00	25966.00	144.50	0	Spot (Block22, Row3, Column1)	2090.72	1813.00	1287.64	0.06	0.62	72.00	73.99	72.00	16.71	0.01	0.23	100.00	100.00	0.00	1741.00	2018.72	1193799.00	120.71	411.43	302.50
22	2	3	9618.00	25974.00	158.10	0	Spot (Block22, Row3, Column2)	149.60	140.50	40.52	0.03	0.27	75.00	78.78	75.00	22.18	0.02	0.28	93.00	67.00	0.00	65.50	74.60	103225.00	3.19	96.03	95.50
22	3	3	9901.00	25966.00	141.85	0	Spot (Block22, Row3, Column3)	580.42	534.00	284.67	0.04	0.49	76.00	78.44	76.00	22.88	0.01	0.29	100.00	100.00	0.00	458.00	504.42	316908.00	21.94	208.68	162.00
22	4	3	10208.00	25971.00	141.60	0	Spot (Block22, Row3, Column4)	4553.15	4314.50	2420.43	0.02	0.53	76.00	80.84	76.00	22.60	0.03	0.28	100.00	100.00	0.00	4238.50	4477.15	2476915.00	197.88	1027.03	812.00
22	5	3	10507.00	25979.00	141.40	0	Spot (Block22, Row3, Column5)	371.30	355.00	141.41	0.02	0.38	77.00	85.28	77.00	39.69	0.04	0.47	99.00	98.00	0.00	278.00	294.30	201614.00	7.21	162.89	144.00
22	6	3	10808.00	25976.00	204.00	0	Spot (Block22, Row3, Column6)	3232.11	2369.50	2258.06	0.13	0.70	84.00	98.91	84.00	54.72	0.07	0.55	100.00	100.00	0.00	2285.50	3148.11	3833285.00	57.26	769.48	749.50
22	7	3	11111.00	25979.00	144.00	0	Spot (Block22, Row3, Column7)	1592.93	1340.00	999.27	0.08	0.63	79.00	87.45	79.00	41.53	0.04	0.47	100.00	100.00	0.00	1261.00	1513.93	903191.00	36.25	345.50	264.00
22	8	3	11408.00	25988.00	153.65	0	Spot (Block22, Row3, Column8)	2802.27	2530.00	1400.11	0.04	0.50	76.00	80.73	76.00	27.43	0.03	0.34	100.00	100.00	0.00	2454.00	2726.27	1807463.00	99.23	686.73	534.00
22	1	4	9309.00	26266.00	142.05	0	Spot (Block22, Row4, Column1)	4203.29	4091.00	2182.42	0.01	0.52	75.00	79.72	75.00	25.89	0.03	0.32	100.00	100.00	0.00	4016.00	4128.29	2307609.00	159.27	835.63	606.00
22	2	4	9604.00	26270.00	173.85	0	Spot (Block22, Row4, Column2)	738.18	672.00	367.53	0.04	0.50	79.00	86.62	79.00	40.19	0.04	0.46	100.00	100.00	0.00	593.00	659.18	624497.00	16.21	221.46	209.00
22	3	4	9907.00	26272.00	142.05	0	Spot (Block22, Row4, Column3)	14948.39	14511.00	6944.56	0.01	0.46	78.00	87.43	78.00	47.11	0.05	0.54	100.00	100.00	0.00	14433.00	14870.39	8161823.00	315.42	2867.67	2471.00
22	4	4	10201.00	26271.00	177.00	0	Spot (Block22, Row4, Column4)	113.95	113.00	16.62	0.00	0.15	74.00	78.16	74.00	27.46	0.02	0.35	74.00	21.00	0.00	39.00	39.95	100044.00	1.30	86.10	86.00
22	5	4	10493.00	26280.00	159.70	0	Spot (Block22, Row4, Column5)	156.72	158.00	72.16	0.00	0.46	75.00	77.92	75.00	23.68	0.02	0.30	95.00	76.00	0.00	83.00	81.72	110014.00	3.33	98.70	97.00
22	6	4	10809.00	26269.00	194.40	0	Spot (Block22, Row4, Column6)	601.16	589.00	220.04	0.01	0.37	79.00	87.69	79.00	41.91	0.05	0.48	100.00	100.00	0.00	510.00	522.16	643846.00	12.25	199.35	183.50
22	7	4	11101.00	26279.00	142.55	0	Spot (Block22, Row4, Column7)	990.01	827.00	694.39	0.08	0.70	81.00	89.85	81.00	47.20	0.05	0.53	100.00	99.00	0.00	746.00	909.01	547473.00	19.07	251.82	178.50
22	8	4	11399.00	26286.00	157.20	0	Spot (Block22, Row4, Column8)	343.39	319.50	134.63	0.03	0.39	77.00	79.24	77.00	16.55	0.01	0.21	100.00	100.00	0.00	242.50	266.39	232818.00	15.96	145.36	124.00
22	1	5	9307.00	26572.00	140.40	0	Spot (Block22, Row5, Column1)	6974.93	6576.00	3372.35	0.03	0.48	80.00	92.54	80.00	48.48	0.06	0.52	100.00	100.00	0.00	6496.00	6894.93	3766460.00	141.97	1418.24	1147.50
22	2	5	9605.00	26569.00	152.35	0	Spot (Block22, Row5, Column2)	3103.02	2935.50	1326.74	0.02	0.43	83.00	98.07	83.00	47.93	0.07	0.49	100.00	100.00	0.00	2852.50	3020.02	1979729.00	62.70	619.96	588.00
22	3	5	9908.00	26572.00	154.05	0	Spot (Block22, Row5, Column3)	2369.73	2117.50	1304.80	0.05	0.55	80.00	91.55	80.00	45.93	0.06	0.50	100.00	100.00	0.00	2037.50	2289.73	1540327.00	49.60	420.80	386.50
22	4	5	10205.00	26573.00	142.60	0	Spot (Block22, Row5, Column4)	1949.07	1594.00	1179.63	0.09	0.61	76.00	82.97	76.00	38.13	0.04	0.46	100.00	100.00	0.00	1518.00	1873.07	1077834.00	48.94	401.50	276.00
22	5	5	10509.00	26574.00	141.95	0	Spot (Block22, Row5, Column5)	15329.75	14552.00	7824.09	0.02	0.51	78.00	85.58	78.00	46.74	0.04	0.55	100.00	100.00	0.00	14474.00	15251.75	8370044.00	326.12	2857.94	1997.00
22	6	5	10803.00	26575.00	148.05	0	Spot (Block22, Row5, Column6)	417.34	350.00	202.06	0.08	0.48	81.00	92.17	81.00	55.71	0.06	0.60	99.00	94.00	0.00	269.00	336.34	250405.00	5.84	152.18	152.00
22	7	5	11104.00	26581.00	188.30	0	Spot (Block22, Row5, Column7)	3848.05	3563.00	2274.62	0.03	0.59	85.00	100.85	85.00	63.95	0.07	0.63	100.00	100.00	0.00	3478.00	3763.05	3844202.00	58.59	798.40	796.00
22	8	5	11408.00	26580.00	143.40	0	Spot (Block22, Row5, Column8)	2451.66	2093.00	1761.64	0.07	0.72	74.00	79.59	74.00	34.84	0.03	0.44	100.00	100.00	0.00	2019.00	2377.66	1375380.00	68.08	411.63	274.00
22	1	6	9302.00	26869.00	201.90	0	Spot (Block22, Row6, Column1)	2801.08	2001.00	2055.20	0.15	0.73	86.00	109.24	86.00	68.51	0.10	0.63	100.00	100.00	0.00	1915.00	2715.08	3243654.00	39.29	670.20	685.00
22	2	6	9604.00	26868.00	210.65	0	Spot (Block22, Row6, Column2)	2174.88	1785.50	1187.53	0.09	0.55	87.00	107.43	87.00	65.97	0.09	0.61	100.00	100.00	0.00	1698.50	2087.88	2749048.00	31.34	624.60	602.50
22	3	6	9897.00	26872.00	139.50	0	Spot (Block22, Row6, Column3)	6522.81	6015.50	3566.12	0.04	0.55	80.00	91.43	80.00	45.55	0.06	0.50	100.00	100.00	0.00	5935.50	6442.81	3470137.00	141.19	1382.47	898.00
22	4	6	10206.00	26872.00	141.75	0	Spot (Block22, Row6, Column4)	412.06	361.00	192.06	0.06	0.47	76.00	81.13	76.00	43.99	0.03	0.54	100.00	100.00	0.00	285.00	336.06	224161.00	7.52	162.11	158.00
22	5	6	10505.00	26876.00	139.95	0	Spot (Block22, Row6, Column5)	16795.67	16261.00	8093.71	0.01	0.48	80.00	90.35	80.00	60.69	0.05	0.67	100.00	100.00	0.00	16181.00	16715.67	8918502.00	275.26	3196.68	2117.00
22	6	6	10804.00	26875.00	153.30	0	Spot (Block22, Row6, Column6)	244.68	217.00	91.58	0.05	0.37	83.00	92.70	83.00	48.70	0.05	0.53	96.00	74.00	0.00	134.00	161.68	158795.00	3.12	119.98	114.00
22	7	6	11102.00	26879.00	143.75	0	Spot (Block22, Row6, Column7)	3166.87	2869.00	1908.80	0.04	0.60	83.00	92.18	83.00	46.19	0.05	0.50	100.00	100.00	0.00	2786.00	3083.87	1773446.00	66.56	645.36	491.50
22	8	6	11409.00	26886.00	144.20	0	Spot (Block22, Row6, Column8)	3534.71	2856.00	2405.66	0.09	0.68	76.00	78.04	76.00	20.62	0.01	0.26	100.00	100.00	0.00	2780.00	3458.71	2014787.00	167.60	618.11	446.00
22	1	7	9300.00	27169.00	157.20	0	Spot (Block22, Row7, Column1)	1122.60	1095.00	475.57	0.01	0.42	83.00	95.09	83.00	46.74	0.06	0.49	100.00	100.00	0.00	1012.00	1039.60	757753.00	21.98	272.07	269.00
22	2	7	9604.00	27170.00	165.95	0	Spot (Block22, Row7, Column2)	155.26	164.00	35.09	0.02	0.23	80.00	87.73	80.00	37.79	0.04	0.43	79.00	52.00	0.00	84.00	75.26	118616.00	1.79	102.32	104.00
22	3	7	9900.00	27172.00	147.00	-50	Spot (Block22, Row7, Column3)	89.44	88.00	14.80	0.01	0.17	77.00	77.97	77.00	19.13	0.01	0.25	30.00	5.00	0.00	11.00	12.44	52499.00	0.60	84.23	83.00
22	4	7	10197.00	27176.00	198.30	0	Spot (Block22, Row7, Column4)	112.97	105.00	27.42	0.03	0.24	76.00	78.70	76.00	21.79	0.02	0.28	68.00	26.00	0.00	29.00	36.97	126295.00	1.57	83.00	82.00
22	5	7	10503.00	27176.00	177.75	0	Spot (Block22, Row7, Column5)	660.80	605.00	334.11	0.04	0.51	81.00	93.17	81.00	54.50	0.06	0.58	100.00	98.00	0.00	524.00	579.80	584805.00	10.42	207.85	200.00
22	6	7	10800.00	27172.00	195.30	0	Spot (Block22, Row7, Column6)	2654.56	2591.50	1352.62	0.01	0.51	90.00	116.74	90.00	80.94	0.11	0.69	100.00	100.00	0.00	2501.50	2564.56	2872236.00	31.35	630.54	604.50
22	7	7	11092.00	27182.00	143.90	0	Spot (Block22, Row7, Column7)	4262.43	3942.00	2127.70	0.03	0.50	83.00	95.75	83.00	50.01	0.06	0.52	100.00	100.00	0.00	3859.00	4179.43	2374174.00	83.31	1013.93	767.00
22	8	7	11403.00	27179.00	190.30	0	Spot (Block22, Row7, Column8)	970.37	965.50	267.51	0.00	0.28	79.00	82.74	79.00	20.70	0.02	0.25	100.00	100.00	0.00	886.50	891.37	989773.00	42.87	291.59	271.00
22	1	8	9309.00	27450.00	216.45	0	Spot (Block22, Row8, Column1)	90.40	89.00	15.99	0.01	0.18	77.00	80.15	77.00	22.78	0.02	0.28	18.00	1.00	0.00	12.00	13.40	120952.00	0.45	80.55	82.00
22	2	8	9599.00	27466.00	143.70	0	Spot (Block22, Row8, Column2)	446.02	385.50	179.22	0.06	0.40	77.00	78.13	77.00	39.00	0.01	0.50	100.00	100.00	0.00	308.50	369.02	251556.00	9.43	178.01	169.00
22	3	8	9892.00	27469.00	146.40	0	Spot (Block22, Row8, Column3)	787.92	646.00	580.09	0.09	0.74	75.00	77.61	75.00	23.52	0.01	0.30	100.00	100.00	0.00	571.00	712.92	460144.00	30.20	199.72	166.00
22	4	8	10199.00	27473.00	148.30	0	Spot (Block22, Row8, Column4)	6098.73	5731.00	2795.86	0.03	0.46	76.00	80.33	76.00	29.48	0.02	0.37	100.00	100.00	0.00	5655.00	6022.73	3653137.00	204.15	1266.17	1009.50
22	5	8	10483.00	27473.00	158.45	0	Spot (Block22, Row8, Column5)	118.02	116.00	22.23	0.01	0.19	77.00	88.79	77.00	61.05	0.06	0.69	10.00	0.00	0.00	39.00	41.02	81317.00	0.48	90.20	92.00
22	6	8	10803.00	27476.00	187.75	0	Spot (Block22, Row8, Column6)	5064.97	3913.50	3884.66	0.11	0.77	87.00	112.66	87.00	91.63	0.11	0.81	100.00	100.00	0.00	3826.50	4977.97	5024448.00	54.04	900.36	896.00
22	7	8	11096.00	27478.00	142.20	0	Spot (Block22, Row8, Column7)	1305.98	1200.00	706.11	0.04	0.54	82.00	95.57	82.00	63.58	0.07	0.67	100.00	100.00	0.00	1118.00	1223.98	716985.00	19.04	335.73	281.00
22	8	8	11386.00	27479.00	143.70	0	Spot (Block22, Row8, Column8)	4408.04	3894.50	2140.49	0.05	0.49	78.00	81.64	78.00	21.35	0.02	0.26	100.00	100.00	0.00	3816.50	4330.04	2486137.00	202.62	902.08	784.00
23	1	1	13815.00	25393.00	152.30	0	Spot (Block23, Row1, Column1)	1620.70	1359.50	815.17	0.08	0.50	71.00	73.97	71.00	46.00	0.02	0.62	100.00	100.00	0.00	1288.50	1549.70	1030768.00	33.62	382.35	278.00
23	2	1	14102.00	25398.00	153.00	0	Spot (Block23, Row1, Column2)	1353.97	1190.50	717.76	0.06	0.53	71.00	75.78	71.00	47.22	0.03	0.62	100.00	100.00	0.00	1119.50	1282.97	866539.00	27.07	289.37	255.00
23	3	1	14416.00	25399.00	156.30	0	Spot (Block23, Row1, Column3)	322.34	276.00	168.11	0.07	0.52	70.00	72.00	70.00	16.53	0.01	0.23	100.00	99.00	0.00	206.00	252.34	216610.00	15.14	114.77	111.00
23	4	1	14705.00	25400.00	147.25	0	Spot (Block23, Row1, Column4)	680.89	634.00	309.09	0.03	0.45	72.00	72.07	72.00	14.21	0.00	0.20	100.00	100.00	0.00	562.00	608.89	401723.00	42.85	214.70	177.50
23	5	1	15015.00	25402.00	147.75	0	Spot (Block23, Row1, Column5)	701.35	607.50	512.16	0.06	0.73	72.00	72.27	72.00	13.94	0.00	0.19	100.00	100.00	0.00	535.50	629.35	416602.00	45.13	202.70	172.50
23	6	1	15306.00	25404.00	144.90	0	Spot (Block23, Row1, Column6)	1097.24	1025.00	533.82	0.03	0.49	71.00	72.19	71.00	17.07	0.01	0.24	100.00	100.00	0.00	954.00	1026.24	628718.00	60.06	304.27	244.50
23	7	1	15604.00	25407.00	146.70	0	Spot (Block23, Row1, Column7)	2640.97	2429.00	1444.38	0.04	0.55	70.00	70.83	70.00	16.41	0.01	0.23	100.00	100.00	0.00	2359.00	2570.97	1544969.00	156.64	630.48	461.00
23	8	1	15915.00	25405.00	161.75	0	Spot (Block23, Row1, Column8)	214.21	208.00	49.84	0.01	0.23	68.00	68.43	68.00	12.49	0.00	0.18	100.00	99.00	0.00	140.00	146.21	155733.00	11.68	106.78	102.00
23	1	2	13808.00	25679.00	162.50	0	Spot (Block23, Row2, Column1)	79.69	79.00	6.95	0.00	0.09	72.00	72.91	72.00	14.79	0.01	0.20	17.00	0.00	0.00	7.00	7.69	58257.00	0.46	77.06	77.00
23	2	2	14106.00	25696.00	136.75	0	Spot (Block23, Row2, Column2)	484.45	488.00	142.85	0.00	0.29	70.00	72.36	70.00	17.10	0.01	0.24	100.00	100.00	0.00	418.00	414.45	244164.00	24.10	166.18	170.00
23	3	2	14418.00	25667.00	244.40	0	Spot (Block23, Row2, Column3)	78.60	78.00	9.96	0.00	0.13	70.00	72.10	70.00	14.01	0.01	0.19	25.00	2.00	0.00	8.00	8.60	135357.00	0.46	70.98	72.00
23	4	2	14716.00	25701.00	176.95	0	Spot (Block23, Row2, Column4)	305.05	299.00	94.69	0.01	0.31	71.00	72.73	71.00	15.17	0.01	0.21	100.00	100.00	0.00	228.00	234.05	267228.00	15.31	136.53	130.00
23	5	2	15015.00	25700.00	199.25	0	Spot (Block23, Row2, Column5)	215.48	206.00	44.03	0.02	0.20	71.00	71.59	71.00	12.91	0.00	0.18	100.00	100.00	0.00	135.00	144.48	241123.00	11.14	114.12	107.00
23	6	2	15303.00	25708.00	151.30	0	Spot (Block23, Row2, Column6)	214.43	200.50	63.63	0.03	0.30	72.00	75.03	72.00	22.36	0.02	0.30	99.00	94.00	0.00	128.50	142.43	134663.00	6.23	110.72	102.50
23	7	2	15600.00	25706.00	164.20	0	Spot (Block23, Row2, Column7)	188.59	187.00	65.74	0.00	0.35	70.00	70.99	70.00	14.75	0.01	0.21	100.00	96.00	0.00	117.00	118.59	141068.00	7.97	99.94	96.00
23	8	2	15908.00	25708.00	147.00	-50	Spot (Block23, Row2, Column8)	71.00	70.00	11.00	0.01	0.15	68.00	69.68	68.00	21.66	0.01	0.31	5.00	0.00	0.00	2.00	3.00	41748.00	0.06	71.46	71.00
23	1	3	13813.00	25993.00	148.70	0	Spot (Block23, Row3, Column1)	911.60	748.50	557.45	0.09	0.61	69.00	69.53	69.00	14.13	0.00	0.20	100.00	100.00	0.00	679.50	842.60	552428.00	59.58	233.19	181.50
23	2	3	14094.00	25996.00	208.00	0	Spot (Block23, Row3, Column2)	91.59	91.00	11.40	0.00	0.12	68.00	68.98	68.00	14.47	0.01	0.21	75.00	33.00	0.00	23.00	23.59	112834.00	1.56	75.09	75.00
23	3	3	14397.00	25999.00	174.65	0	Spot (Block23, Row3, Column3)	141.44	128.00	42.79	0.04	0.30	69.00	69.82	69.00	16.08	0.01	0.23	99.00	84.00	0.00	59.00	72.44	119943.00	4.45	88.92	89.00
23	4	3	14707.00	25999.00	147.50	0	Spot (Block23, Row3, Column4)	1340.16	1247.50	663.77	0.03	0.50	70.00	71.81	70.00	15.15	0.01	0.21	100.00	100.00	0.00	1177.50	1270.16	793372.00	83.72	335.37	267.00
23	5	3	15023.00	25997.00	148.00	0	Spot (Block23, Row3, Column5)	128.42	115.00	34.66	0.05	0.27	72.00	74.96	72.00	21.61	0.02	0.29	96.00	49.00	0.00	43.00	56.42	77308.00	2.47	91.99	91.00
23	6	3	15306.00	26001.00	207.40	0	Spot (Block23, Row3, Column6)	1357.04	1022.50	819.91	0.12	0.60	76.00	82.17	76.00	27.38	0.03	0.33	100.00	100.00	0.00	946.50	1281.04	1661019.00	46.56	370.89	388.00
23	7	3	15616.00	26006.00	150.05	0	Spot (Block23, Row3, Column7)	534.67	439.00	309.37	0.09	0.58	72.00	76.24	72.00	24.67	0.02	0.32	100.00	100.00	0.00	367.00	462.67	329356.00	18.58	166.48	157.00
23	8	3	15907.00	26015.00	156.75	0	Spot (Block23, Row3, Column8)	1856.65	1740.00	857.48	0.03	0.46	71.00	73.23	71.00	23.03	0.01	0.31	100.00	100.00	0.00	1669.00	1785.65	1260668.00	77.44	470.73	357.50
23	1	4	13807.00	26294.00	144.60	0	Spot (Block23, Row4, Column1)	1634.36	1538.50	816.61	0.03	0.50	71.00	71.51	71.00	16.37	0.00	0.23	100.00	100.00	0.00	1467.50	1563.36	928318.00	95.48	445.08	365.00
23	2	4	14104.00	26299.00	179.20	0	Spot (Block23, Row4, Column2)	289.18	298.00	90.32	0.01	0.31	72.00	73.93	72.00	19.63	0.01	0.27	100.00	99.00	0.00	226.00	217.18	258819.00	10.97	122.72	115.00
23	3	4	14406.00	26297.00	147.40	0	Spot (Block23, Row4, Column3)	5306.98	4826.50	3037.43	0.04	0.57	74.00	76.46	74.00	20.90	0.01	0.27	100.00	100.00	0.00	4752.50	5232.98	3173573.00	250.27	985.49	714.00
23	4	4	14705.00	26300.00	147.00	-50	Spot (Block23, Row4, Column4)	81.62	81.00	9.20	0.00	0.11	71.00	73.28	71.00	17.37	0.01	0.24	24.00	0.00	0.00	10.00	10.62	47912.00	0.48	77.19	77.00
23	5	4	14997.00	26307.00	159.85	0	Spot (Block23, Row4, Column5)	125.38	103.00	166.92	0.09	1.33	71.00	73.08	71.00	14.89	0.01	0.20	88.00	56.00	0.00	32.00	54.38	89020.00	3.51	88.01	86.50
23	6	4	15307.00	26299.00	193.85	0	Spot (Block23, Row4, Column6)	259.47	261.00	55.14	0.00	0.21	75.00	77.90	75.00	20.29	0.02	0.26	100.00	99.00	0.00	186.00	184.47	276074.00	8.95	127.00	114.00
23	7	4	15604.00	26308.00	153.05	0	Spot (Block23, Row4, Column7)	357.71	282.00	204.94	0.10	0.57	73.00	75.23	73.00	16.93	0.01	0.23	100.00	100.00	0.00	209.00	284.71	230006.00	16.68	123.63	113.00
23	8	4	15902.00	26314.00	159.75	0	Spot (Block23, Row4, Column8)	165.28	171.50	29.90	0.02	0.18	72.00	72.56	72.00	13.10	0.00	0.18	100.00	99.00	0.00	99.50	93.28	116688.00	7.08	102.94	103.50
23	1	5	13809.00	26601.00	144.45	0	Spot (Block23, Row5, Column1)	1570.53	1435.00	888.97	0.04	0.57	74.00	79.17	74.00	27.48	0.03	0.35	100.00	100.00	0.00	1361.00	1496.53	896771.00	54.27	305.91	260.00
23	2	5	14102.00	26597.00	154.15	0	Spot (Block23, Row5, Column2)	2164.62	2009.50	905.78	0.03	0.42	77.00	81.59	77.00	25.81	0.03	0.32	100.00	100.00	0.00	1932.50	2087.62	1402672.00	80.72	488.11	460.00
23	3	5	14407.00	26598.00	155.15	0	Spot (Block23, Row5, Column3)	742.01	668.00	359.65	0.05	0.48	76.00	80.08	76.00	23.18	0.02	0.29	100.00	100.00	0.00	592.00	666.01	490467.00	28.55	201.29	190.00
23	4	5	14704.00	26604.00	144.60	0	Spot (Block23, Row5, Column4)	692.49	540.50	430.87	0.11	0.62	74.00	75.26	74.00	16.43	0.01	0.22	100.00	100.00	0.00	466.50	618.49	396106.00	37.57	190.13	171.00
23	5	5	15008.00	26603.00	144.65	0	Spot (Block23, Row5, Column5)	4785.85	4206.00	2819.64	0.06	0.59	71.00	73.83	71.00	19.93	0.02	0.27	100.00	100.00	0.00	4135.00	4714.85	2723148.00	236.38	960.08	738.00
23	6	5	15303.00	26608.00	154.75	0	Spot (Block23, Row5, Column6)	226.36	211.00	77.06	0.03	0.34	72.00	75.41	72.00	20.52	0.02	0.27	99.00	95.00	0.00	139.00	154.36	148943.00	7.35	108.90	104.00
23	7	5	15608.00	26609.00	188.85	0	Spot (Block23, Row5, Column7)	939.98	851.00	469.27	0.04	0.50	76.00	79.88	76.00	23.26	0.02	0.29	100.00	100.00	0.00	775.00	863.98	941857.00	36.98	281.19	285.00
23	8	5	15911.00	26607.00	145.30	0	Spot (Block23, Row5, Column8)	973.19	770.50	726.42	0.10	0.75	72.00	73.73	72.00	17.45	0.01	0.24	100.00	100.00	0.00	698.50	901.19	558609.00	51.55	227.33	171.50
23	1	6	13804.00	26898.00	205.15	0	Spot (Block23, Row6, Column1)	1328.99	1001.00	855.86	0.12	0.64	76.00	85.48	76.00	34.92	0.05	0.41	100.00	100.00	0.00	925.00	1252.99	1596115.00	35.61	368.09	382.00
23	2	6	14102.00	26896.00	207.85	0	Spot (Block23, Row6, Column2)	617.89	584.00	279.58	0.02	0.45	77.00	86.23	77.00	33.46	0.05	0.39	100.00	100.00	0.00	507.00	540.89	760621.00	15.89	214.60	201.00
23	3	6	14393.00	26901.00	144.85	0	Spot (Block23, Row6, Column3)	1859.42	1717.00	1028.95	0.03	0.55	72.00	75.46	72.00	20.26	0.02	0.27	100.00	100.00	0.00	1645.00	1787.42	1061730.00	88.05	449.08	354.00
23	4	6	14707.00	26910.00	173.30	0	Spot (Block23, Row6, Column4)	137.12	131.50	33.46	0.02	0.24	71.00	72.31	71.00	19.73	0.01	0.27	95.00	72.00	0.00	60.50	66.12	114905.00	3.28	86.70	88.00
23	5	6	15003.00	26904.00	143.20	0	Spot (Block23, Row6, Column5)	4826.69	4575.00	2661.74	0.02	0.55	72.00	74.61	72.00	24.61	0.02	0.33	100.00	100.00	0.00	4503.00	4754.69	2688466.00	193.12	976.74	652.00
23	6	6	15301.00	26904.00	188.10	0	Spot (Block23, Row6, Column6)	116.73	112.00	26.11	0.02	0.22	73.00	75.43	73.00	22.20	0.01	0.29	79.00	38.00	0.00	39.00	43.73	116612.00	1.86	84.23	83.00
23	7	6	15608.00	26905.00	147.45	0	Spot (Block23, Row6, Column7)	911.64	838.00	561.24	0.04	0.62	75.00	77.05	75.00	19.76	0.01	0.26	100.00	100.00	0.00	763.00	836.64	542424.00	42.24	244.59	185.00
23	8	6	15912.00	26907.00	146.55	0	Spot (Block23, Row6, Column8)	1241.23	1060.00	819.61	0.07	0.66	70.00	71.29	70.00	12.71	0.01	0.18	100.00	100.00	0.00	990.00	1171.23	732323.00	92.05	272.63	183.00
23	1	7	13802.00	27196.00	158.20	0	Spot (Block23, Row7, Column1)	424.20	400.00	163.34	0.03	0.39	74.00	78.76	74.00	23.84	0.03	0.30	100.00	99.00	0.00	326.00	350.20	293120.00	14.49	158.66	165.00
23	2	7	14111.00	27195.00	156.65	0	Spot (Block23, Row7, Column2)	104.14	103.00	14.80	0.00	0.14	74.00	76.31	74.00	15.68	0.01	0.21	86.00	40.00	0.00	29.00	30.14	70604.00	1.77	87.32	87.00
23	3	7	14329.00	27180.00	215.95	0	Spot (Block23, Row7, Column3)	77.85	78.00	9.20	0.00	0.12	69.00	71.14	69.00	15.73	0.01	0.22	23.00	0.00	0.00	9.00	8.85	103929.00	0.43	71.65	72.00
23	4	7	14703.00	27201.00	176.90	0	Spot (Block23, Row7, Column4)	97.68	97.00	13.20	0.00	0.14	69.00	70.37	69.00	16.37	0.01	0.23	83.00	36.00	0.00	28.00	28.68	85569.00	1.67	80.07	82.00
23	5	7	15000.00	27206.00	178.95	0	Spot (Block23, Row7, Column5)	280.68	278.50	82.74	0.00	0.29	75.00	78.34	75.00	22.30	0.02	0.28	100.00	99.00	0.00	203.50	205.68	252051.00	9.08	133.25	123.50
23	6	7	15303.00	27205.00	188.95	0	Spot (Block23, Row7, Column6)	734.85	704.00	320.41	0.02	0.44	81.00	89.62	81.00	36.29	0.04	0.40	100.00	100.00	0.00	623.00	653.85	738525.00	17.78	233.42	217.00
23	7	7	15593.00	27211.00	149.70	0	Spot (Block23, Row7, Column7)	1265.55	1105.50	646.85	0.06	0.51	78.00	80.73	78.00	21.57	0.01	0.27	100.00	100.00	0.00	1027.50	1187.55	779578.00	54.93	370.18	279.00
23	8	7	15906.00	27206.00	188.90	0	Spot (Block23, Row7, Column8)	380.34	395.00	84.10	0.02	0.22	72.00	73.82	72.00	17.66	0.01	0.24	100.00	100.00	0.00	323.00	308.34	383005.00	17.36	159.51	167.00
23	1	8	13818.00	27509.00	197.20	0	Spot (Block23, Row8, Column1)	84.38	83.00	15.08	0.01	0.18	72.00	72.08	72.00	11.91	0.00	0.17	49.00	25.00	0.00	11.00	12.38	92732.00	1.03	75.90	77.00
23	2	8	14102.00	27496.00	161.40	0	Spot (Block23, Row8, Column2)	160.96	165.00	45.82	0.01	0.28	72.00	72.49	72.00	11.04	0.00	0.15	99.00	97.00	0.00	93.00	88.96	115888.00	8.01	95.40	95.50
23	3	8	14388.00	27498.00	152.75	0	Spot (Block23, Row8, Column3)	345.23	257.00	221.42	0.13	0.64	70.00	70.77	70.00	13.83	0.00	0.20	100.00	100.00	0.00	187.00	275.23	219569.00	19.85	124.53	114.00
23	4	8	14702.00	27501.00	149.95	0	Spot (Block23, Row8, Column4)	3949.30	3735.50	1884.58	0.02	0.48	74.00	76.61	74.00	19.45	0.02	0.25	100.00	100.00	0.00	3661.50	3875.30	2432767.00	199.07	895.75	698.50
23	5	8	14973.00	27514.00	175.20	0	Spot (Block23, Row8, Column5)	91.15	91.00	10.29	0.00	0.11	76.00	81.27	76.00	30.84	0.03	0.38	7.00	0.00	0.00	15.00	15.15	78294.00	0.32	83.17	83.00
23	6	8	15303.00	27505.00	193.70	0	Spot (Block23, Row8, Column6)	2067.01	1534.00	1459.94	0.13	0.71	79.00	88.81	79.00	41.46	0.05	0.47	100.00	100.00	0.00	1455.00	1988.01	2197228.00	47.71	470.12	455.50
23	7	8	15600.00	27504.00	146.95	0	Spot (Block23, Row8, Column7)	610.08	532.00	300.18	0.06	0.49	77.00	83.02	77.00	31.62	0.03	0.38	100.00	100.00	0.00	455.00	533.08	358116.00	16.67	201.17	169.00
23	8	8	15886.00	27508.00	148.65	0	Spot (Block23, Row8, Column8)	4476.71	4042.00	2338.31	0.04	0.52	74.00	77.81	74.00	24.06	0.02	0.31	100.00	100.00	0.00	3968.00	4402.71	2717363.00	182.80	892.62	678.50
24	1	1	18318.00	25419.00	154.15	0	Spot (Block24, Row1, Column1)	1679.85	1351.00	1149.88	0.09	0.68	79.00	80.42	79.00	14.68	0.01	0.18	100.00	100.00	0.00	1272.00	1600.85	1093585.00	108.97	369.81	278.00
24	2	1	18608.00	25426.00	148.85	0	Spot (Block24, Row1, Column2)	688.25	618.00	309.49	0.05	0.45	80.00	82.74	80.00	15.81	0.01	0.19	100.00	100.00	0.00	538.00	608.25	417766.00	38.30	212.12	180.00
24	3	1	18914.00	25423.00	148.85	0	Spot (Block24, Row1, Column3)	476.74	392.00	261.92	0.08	0.55	80.00	81.51	80.00	14.02	0.01	0.17	100.00	100.00	0.00	312.00	396.74	288905.00	28.18	167.36	161.50
24	4	1	19205.00	25429.00	149.65	0	Spot (Block24, Row1, Column4)	510.70	470.00	210.51	0.04	0.41	80.00	81.45	80.00	15.77	0.01	0.19	100.00	100.00	0.00	390.00	430.70	311528.00	27.22	173.31	164.00
24	5	1	19516.00	25427.00	154.70	0	Spot (Block24, Row1, Column5)	1003.75	810.00	719.02	0.09	0.72	79.00	80.18	79.00	14.59	0.01	0.18	100.00	100.00	0.00	731.00	924.75	658462.00	63.28	229.62	197.00
24	6	1	19809.00	25434.00	147.40	0	Spot (Block24, Row1, Column6)	1132.95	1019.00	529.19	0.05	0.47	81.00	83.01	81.00	18.79	0.01	0.23	100.00	100.00	0.00	938.00	1051.95	670705.00	55.88	325.48	262.00
24	7	1	20106.00	25436.00	147.25	0	Spot (Block24, Row1, Column7)	2907.72	2695.50	1825.67	0.03	0.63	82.00	85.01	82.00	23.80	0.02	0.28	100.00	100.00	0.00	2613.50	2825.72	1727187.00	118.58	649.84	454.00
24	8	1	20415.00	25439.00	166.10	0	Spot (Block24, Row1, Column8)	256.10	264.50	76.35	0.01	0.30	82.00	83.41	82.00	23.89	0.01	0.29	99.00	93.00	0.00	182.50	174.10	196175.00	7.23	128.28	116.50
24	1	2	18311.00	25722.00	147.00	-50	Spot (Block24, Row2, Column1)	79.28	79.00	8.37	0.00	0.11	77.00	79.44	77.00	14.95	0.01	0.19	7.00	0.00	0.00	2.00	2.28	47095.00	-0.01	79.91	81.00
24	2	2	18608.00	25723.00	135.70	0	Spot (Block24, Row2, Column2)	695.03	676.00	224.92	0.01	0.32	79.00	81.30	79.00	15.25	0.01	0.19	100.00	100.00	0.00	597.00	616.03	345431.00	40.26	220.14	198.00
24	3	2	18921.00	25717.00	190.45	0	Spot (Block24, Row2, Column3)	112.56	115.00	13.16	0.01	0.12	80.00	82.19	80.00	14.13	0.01	0.17	90.00	65.00	0.00	35.00	32.56	115711.00	2.15	90.15	89.00
24	4	2	19213.00	25729.00	176.65	0	Spot (Block24, Row2, Column4)	441.56	427.00	167.93	0.01	0.38	80.00	82.75	80.00	15.42	0.01	0.19	100.00	100.00	0.00	347.00	361.56	384601.00	23.27	166.09	170.00
24	5	2	19514.00	25730.00	187.70	0	Spot (Block24, Row2, Column5)	431.51	430.50	87.01	0.00	0.20	84.00	85.81	84.00	15.83	0.01	0.18	100.00	100.00	0.00	346.50	347.51	426331.00	21.83	181.08	175.00
24	6	2	19805.00	25730.00	156.40	0	Spot (Block24, Row2, Column6)	286.34	285.00	94.57	0.00	0.33	84.00	89.34	84.00	31.53	0.03	0.35	99.00	96.00	0.00	201.00	202.34	192422.00	6.25	129.60	122.00
24	7	2	20109.00	25736.00	164.30	0	Spot (Block24, Row2, Column7)	291.34	288.00	97.73	0.01	0.34	82.00	83.73	82.00	15.37	0.01	0.18	100.00	100.00	0.00	206.00	209.34	217925.00	13.51	128.33	121.00
24	8	2	20411.00	25736.00	147.00	-50	Spot (Block24, Row2, Column8)	80.38	80.00	7.92	0.00	0.10	81.00	83.99	81.00	25.20	0.02	0.30	0.00	0.00	0.00	-1.00	-0.62	47183.00	-0.14	81.91	81.00
24	1	3	18311.00	26020.00	153.70	0	Spot (Block24, Row3, Column1)	1062.28	944.00	630.07	0.05	0.59	78.00	78.75	78.00	12.98	0.00	0.16	100.00	100.00	0.00	866.00	984.28	693668.00	75.77	233.84	184.00
24	2	3	18619.00	26026.00	171.00	0	Spot (Block24, Row3, Column2)	112.18	109.00	18.08	0.01	0.16	80.00	83.44	80.00	17.24	0.02	0.21	83.00	32.00	0.00	29.00	32.18	91425.00	1.67	89.63	89.00
24	3	3	18902.00	26024.00	157.65	0	Spot (Block24, Row3, Column3)	310.50	285.00	168.35	0.04	0.54	81.00	83.42	81.00	18.18	0.01	0.22	100.00	98.00	0.00	204.00	229.50	213621.00	12.49	133.94	122.00
24	4	3	19211.00	26027.00	148.90	0	Spot (Block24, Row3, Column4)	1420.88	1356.00	735.40	0.02	0.52	81.00	83.93	81.00	17.49	0.02	0.21	100.00	100.00	0.00	1275.00	1339.88	861054.00	76.45	343.55	280.00
24	5	3	19511.00	26033.00	155.65	0	Spot (Block24, Row3, Column5)	231.71	190.00	316.04	0.09	1.36	84.00	91.02	84.00	33.55	0.03	0.37	94.00	81.00	0.00	106.00	147.71	153855.00	4.19	119.79	111.00
24	6	3	19810.00	26030.00	206.30	0	Spot (Block24, Row3, Column6)	2434.04	1854.00	1584.66	0.12	0.65	89.00	103.79	89.00	49.05	0.07	0.47	100.00	100.00	0.00	1765.00	2345.04	2947617.00	47.51	624.48	615.00
24	7	3	20112.00	26031.00	147.50	0	Spot (Block24, Row3, Column7)	763.92	683.50	442.22	0.05	0.58	84.00	92.12	84.00	37.61	0.04	0.41	100.00	100.00	0.00	599.50	679.92	456822.00	17.86	220.66	184.00
24	8	3	20412.00	26042.00	156.05	0	Spot (Block24, Row3, Column8)	1079.22	1062.00	434.38	0.01	0.40	82.00	84.22	82.00	17.23	0.01	0.20	100.00	100.00	0.00	980.00	997.22	721998.00	57.75	306.36	270.00
24	1	4	18307.00	26318.00	147.80	0	Spot (Block24, Row4, Column1)	1386.29	1240.00	757.59	0.05	0.55	79.00	81.92	79.00	19.05	0.02	0.23	100.00	100.00	0.00	1161.00	1307.29	828999.00	68.48	339.71	249.50
24	2	4	18604.00	26326.00	166.65	0	Spot (Block24, Row4, Column2)	745.54	682.50	302.90	0.04	0.41	82.00	88.54	82.00	24.97	0.03	0.28	100.00	100.00	0.00	600.50	663.54	574066.00	26.31	221.28	207.00
24	3	4	18908.00	26326.00	148.00	0	Spot (Block24, Row4, Column3)	5552.90	4927.00	3119.17	0.05	0.56	83.00	90.64	83.00	30.09	0.04	0.33	100.00	100.00	0.00	4844.00	5469.90	3342843.00	181.54	1115.37	967.00
24	4	4	19190.00	26333.00	178.15	0	Spot (Block24, Row4, Column4)	108.14	109.00	15.87	0.00	0.15	82.00	84.40	82.00	20.73	0.01	0.25	64.00	17.00	0.00	27.00	26.14	96032.00	1.15	89.05	86.50
24	5	4	19504.00	26343.00	149.65	0	Spot (Block24, Row4, Column5)	231.64	156.00	443.70	0.17	1.92	81.00	82.46	81.00	16.74	0.01	0.20	97.00	88.00	0.00	75.00	150.64	142458.00	8.91	120.82	110.00
24	6	4	19810.00	26329.00	198.60	0	Spot (Block24, Row4, Column6)	444.48	457.00	87.70	0.01	0.20	85.00	93.46	85.00	37.94	0.04	0.41	100.00	100.00	0.00	372.00	359.48	494707.00	9.25	183.71	180.00
24	7	4	20102.00	26335.00	151.20	0	Spot (Block24, Row4, Column7)	482.26	359.00	309.70	0.13	0.64	86.00	92.35	86.00	34.74	0.03	0.38	100.00	100.00	0.00	273.00	396.26	302858.00	11.22	158.56	164.00
24	8	4	20411.00	26339.00	161.55	0	Spot (Block24, Row4, Column8)	226.75	215.00	51.94	0.02	0.23	82.00	84.12	82.00	13.16	0.01	0.16	100.00	99.00	0.00	133.00	144.75	163941.00	10.84	120.65	116.00
24	1	5	18312.00	26626.00	147.35	0	Spot (Block24, Row5, Column1)	1167.99	1058.50	614.94	0.04	0.53	83.00	90.46	83.00	32.19	0.04	0.36	100.00	100.00	0.00	975.50	1084.99	698461.00	33.48	277.92	225.00
24	2	5	18606.00	26625.00	153.00	0	Spot (Block24, Row5, Column2)	1300.88	1260.50	524.73	0.01	0.40	88.00	95.93	88.00	32.57	0.04	0.34	100.00	100.00	0.00	1172.50	1212.88	835166.00	36.99	364.07	277.00
24	3	5	18910.00	26625.00	155.90	0	Spot (Block24, Row5, Column3)	2309.10	1938.00	1303.00	0.08	0.56	85.00	93.50	85.00	31.64	0.04	0.34	100.00	100.00	0.00	1853.00	2224.10	1544788.00	70.02	428.92	396.50
24	4	5	19207.00	26627.00	151.90	0	Spot (Block24, Row5, Column4)	870.68	692.50	551.79	0.10	0.63	82.00	86.55	82.00	25.87	0.02	0.30	100.00	100.00	0.00	610.50	788.68	548529.00	30.31	233.79	194.00
24	5	5	19511.00	26626.00	147.20	0	Spot (Block24, Row5, Column5)	5565.96	4938.00	3239.23	0.05	0.58	83.00	86.42	83.00	22.70	0.02	0.26	100.00	100.00	0.00	4855.00	5482.96	3317315.00	241.39	1072.58	873.00
24	6	5	19811.00	26632.00	157.70	0	Spot (Block24, Row5, Column6)	311.89	305.50	89.21	0.01	0.29	84.00	90.17	84.00	34.01	0.03	0.38	100.00	99.00	0.00	221.50	227.89	214581.00	6.52	142.14	131.00
24	7	5	20113.00	26636.00	195.15	0	Spot (Block24, Row5, Column7)	2717.13	2365.00	1649.98	0.06	0.61	87.00	99.23	87.00	48.97	0.06	0.49	100.00	100.00	0.00	2278.00	2630.13	2931787.00	53.46	609.33	608.00
24	8	5	20412.00	26636.00	148.85	0	Spot (Block24, Row5, Column8)	1346.70	961.00	1040.17	0.15	0.77	85.00	91.43	85.00	34.26	0.03	0.37	100.00	100.00	0.00	876.00	1261.70	820140.00	36.64	276.10	244.50
24	1	6	18306.00	26925.00	202.35	0	Spot (Block24, Row6, Column1)	2189.45	1700.00	1482.46	0.11	0.68	89.00	106.93	89.00	54.92	0.08	0.51	100.00	100.00	0.00	1611.00	2100.45	2546336.00	37.92	555.67	549.00
24	2	6	18604.00	26922.00	205.20	0	Spot (Block24, Row6, Column2)	1639.33	1507.00	799.41	0.04	0.49	91.00	104.03	91.00	48.31	0.06	0.46	100.00	100.00	0.00	1416.00	1548.33	1960639.00	31.78	465.06	473.50
24	3	6	18895.00	26926.00	145.50	0	Spot (Block24, Row6, Column3)	2103.36	1964.00	1173.53	0.03	0.56	86.00	92.84	86.00	31.34	0.03	0.34	100.00	100.00	0.00	1878.00	2017.36	1215744.00	64.14	494.34	353.50
24	4	6	19211.00	26928.00	160.45	0	Spot (Block24, Row6, Column4)	197.72	196.00	49.72	0.00	0.25	81.00	83.58	81.00	22.06	0.01	0.26	99.00	89.00	0.00	115.00	116.72	140774.00	5.18	116.67	111.00
24	5	6	19506.00	26931.00	144.50	0	Spot (Block24, Row6, Column5)	5535.48	5254.00	3037.67	0.02	0.55	85.00	89.74	85.00	25.48	0.02	0.28	100.00	100.00	0.00	5169.00	5450.48	3133082.00	213.75	1119.30	912.00
24	6	6	19804.00	26925.00	183.85	0	Spot (Block24, Row6, Column6)	152.31	147.00	39.05	0.02	0.26	86.00	91.45	86.00	30.24	0.03	0.33	77.00	50.00	0.00	61.00	66.31	145613.00	2.01	97.83	98.00
24	7	6	20106.00	26933.00	150.10	0	Spot (Block24, Row6, Column7)	1384.00	1185.50	861.52	0.07	0.62	85.00	92.03	85.00	36.46	0.03	0.40	100.00	100.00	0.00	1100.50	1299.00	855311.00	35.44	337.76	267.00
24	8	6	20412.00	26939.00	148.65	0	Spot (Block24, Row6, Column8)	1691.99	1368.50	1133.19	0.09	0.67	86.00	88.11	86.00	16.75	0.01	0.19	100.00	100.00	0.00	1282.50	1605.99	1025346.00	95.74	394.00	358.50
24	1	7	18305.00	27224.00	166.15	0	Spot (Block24, Row7, Column1)	949.53	835.00	465.02	0.06	0.49	83.00	93.37	83.00	37.87	0.05	0.41	100.00	100.00	0.00	752.00	866.53	728290.00	22.61	243.88	237.50
24	2	7	18603.00	27221.00	180.35	0	Spot (Block24, Row7, Column2)	128.47	121.00	24.95	0.03	0.19	86.00	92.39	86.00	28.27	0.03	0.31	63.00	29.00	0.00	35.00	42.47	117166.00	1.28	97.21	98.50
24	3	7	18888.00	27267.00	135.65	0	Spot (Block24, Row7, Column3)	101.40	101.00	12.94	0.00	0.13	84.00	84.53	84.00	12.86	0.00	0.15	62.00	26.00	0.00	17.00	17.40	49890.00	1.31	91.07	92.00
24	4	7	19205.00	27214.00	177.00	0	Spot (Block24, Row7, Column4)	109.48	110.00	12.37	0.00	0.11	82.00	83.78	82.00	14.91	0.01	0.18	84.00	46.00	0.00	28.00	27.48	96015.00	1.72	91.64	93.00
24	5	7	19507.00	27229.00	186.20	0	Spot (Block24, Row7, Column5)	399.58	398.00	158.82	0.00	0.40	88.00	95.59	88.00	34.46	0.04	0.36	100.00	100.00	0.00	310.00	311.58	391190.00	8.82	171.18	176.00
24	6	7	19803.00	27228.00	195.60	0	Spot (Block24, Row7, Column6)	1929.10	1885.50	949.84	0.01	0.49	94.00	113.40	94.00	60.17	0.08	0.53	100.00	100.00	0.00	1791.50	1835.10	2091149.00	30.17	488.26	491.00
24	7	7	20087.00	27237.00	152.85	0	Spot (Block24, Row7, Column7)	1432.02	1347.00	707.92	0.03	0.49	90.00	99.56	90.00	36.87	0.04	0.37	100.00	100.00	0.00	1257.00	1342.02	919356.00	36.14	385.40	299.50
24	8	7	20405.00	27242.00	191.05	0	Spot (Block24, Row7, Column8)	753.40	783.50	168.58	0.02	0.22	87.00	90.18	87.00	19.55	0.02	0.22	100.00	100.00	0.00	696.50	666.40	777507.00	33.92	253.24	258.50
24	1	8	18298.00	27528.00	167.90	0	Spot (Block24, Row8, Column1)	100.27	101.00	9.36	0.00	0.09	81.00	82.87	81.00	17.65	0.01	0.21	60.00	2.00	0.00	20.00	19.27	79012.00	0.99	83.58	84.00
24	2	8	18605.00	27527.00	158.40	0	Spot (Block24, Row8, Column2)	266.95	261.00	82.15	0.01	0.31	82.00	82.75	82.00	11.98	0.00	0.14	100.00	99.00	0.00	179.00	184.95	184728.00	15.37	130.10	120.00
24	3	8	18891.00	27522.00	152.95	0	Spot (Block24, Row8, Column3)	501.36	417.00	316.67	0.08	0.63	85.00	87.11	85.00	13.90	0.01	0.16	100.00	100.00	0.00	332.00	416.36	320871.00	29.80	161.07	161.00
24	4	8	19201.00	27527.00	150.70	0	Spot (Block24, Row8, Column4)	2586.43	2462.00	1213.43	0.02	0.47	84.00	86.13	84.00	16.84	0.01	0.20	100.00	100.00	0.00	2378.00	2502.43	1613930.00	148.51	593.10	494.00
24	5	8	19487.00	27511.00	175.50	0	Spot (Block24, Row8, Column5)	115.52	115.00	15.25	0.00	0.13	85.00	93.33	85.00	43.20	0.04	0.46	22.00	0.00	0.00	30.00	30.52	99347.00	0.51	92.92	95.00
24	6	8	19804.00	27531.00	194.90	0	Spot (Block24, Row8, Column6)	3604.46	2628.00	2739.22	0.14	0.76	94.00	114.71	94.00	68.52	0.09	0.60	100.00	100.00	0.00	2534.00	3510.46	3871189.00	50.93	729.16	711.00
24	7	8	20099.00	27535.00	148.55	0	Spot (Block24, Row8, Column7)	662.31	613.00	336.68	0.03	0.51	90.00	100.65	90.00	46.83	0.05	0.47	100.00	99.00	0.00	523.00	572.31	396726.00	11.99	221.84	182.00
24	8	8	20386.00	27538.00	148.30	0	Spot (Block24, Row8, Column8)	4107.66	3810.50	2161.48	0.03	0.53	87.00	91.51	87.00	22.49	0.02	0.25	100.00	100.00	0.00	3723.50	4020.66	2472811.00	178.57	837.72	615.00
25	1	1	4787.00	29834.00	146.40	0	Spot (Block25, Row1, Column1)	1802.72	1729.50	808.81	0.02	0.45	98.00	100.75	98.00	20.66	0.01	0.21	100.00	100.00	0.00	1631.50	1704.72	1056395.00	82.37	475.21	372.00
25	2	1	5079.00	29843.00	141.95	0	Spot (Block25, Row1, Column2)	2827.26	2596.00	1307.06	0.04	0.46	95.00	101.19	95.00	48.03	0.03	0.47	100.00	100.00	0.00	2501.00	2732.26	1549338.00	56.75	609.35	580.00
25	3	1	5388.00	29844.00	139.40	0	Spot (Block25, Row1, Column3)	1042.95	888.00	615.65	0.07	0.59	94.00	96.46	94.00	18.72	0.01	0.19	100.00	100.00	0.00	794.00	948.95	547549.00	50.56	294.23	265.00
25	4	1	5674.00	29846.00	139.75	0	Spot (Block25, Row1, Column4)	2246.11	1963.00	1149.63	0.06	0.51	96.00	100.38	96.00	23.88	0.02	0.24	100.00	100.00	0.00	1867.00	2150.11	1190439.00	89.84	564.13	458.00
25	5	1	5982.00	29843.00	142.20	0	Spot (Block25, Row1, Column5)	3797.87	3352.00	2771.95	0.05	0.73	92.00	96.51	92.00	23.38	0.02	0.24	100.00	100.00	0.00	3260.00	3705.87	2077434.00	158.29	681.93	556.00
25	6	1	6278.00	29847.00	139.15	0	Spot (Block25, Row1, Column6)	2610.42	2479.00	1391.60	0.02	0.53	91.00	95.64	91.00	33.71	0.02	0.35	100.00	100.00	0.00	2388.00	2519.42	1386132.00	74.61	588.25	453.00
25	7	1	6576.00	29849.00	141.60	0	Spot (Block25, Row1, Column7)	7797.25	7227.00	4252.69	0.03	0.55	92.00	95.84	92.00	31.71	0.02	0.33	100.00	100.00	0.00	7135.00	7705.25	4257301.00	242.88	1522.40	1091.50
25	8	1	6903.00	29849.00	144.60	0	Spot (Block25, Row1, Column8)	113.98	114.00	12.32	0.00	0.11	91.00	92.51	91.00	14.97	0.01	0.16	75.00	30.00	0.00	23.00	22.98	64966.00	1.43	103.02	102.50
25	1	2	4781.00	30138.00	147.00	-50	Spot (Block25, Row2, Column1)	97.41	97.00	12.56	0.00	0.13	96.00	99.17	96.00	20.18	0.01	0.20	8.00	0.00	0.00	1.00	1.41	57181.00	-0.09	94.89	94.00
25	2	2	5075.00	30141.00	119.90	0	Spot (Block25, Row2, Column2)	1680.57	1676.00	662.70	0.00	0.39	91.00	96.30	91.00	24.37	0.02	0.25	100.00	100.00	0.00	1585.00	1589.57	636935.00	65.01	448.78	375.50
25	3	2	5378.00	30135.00	164.95	0	Spot (Block25, Row2, Column3)	123.19	121.00	14.80	0.01	0.12	92.00	96.64	92.00	23.28	0.02	0.24	66.00	16.00	0.00	29.00	31.19	92888.00	1.14	102.06	103.00
25	4	2	5683.00	30147.00	172.20	0	Spot (Block25, Row2, Column4)	767.03	784.00	347.03	0.01	0.45	96.00	102.56	96.00	27.71	0.03	0.27	100.00	100.00	0.00	688.00	671.03	632033.00	23.98	255.79	264.00
25	5	2	5986.00	30146.00	164.50	0	Spot (Block25, Row2, Column5)	577.12	568.00	176.71	0.01	0.31	94.00	98.48	94.00	23.48	0.02	0.24	100.00	100.00	0.00	474.00	483.12	431687.00	20.39	218.21	190.00
25	6	2	6273.00	30148.00	144.75	0	Spot (Block25, Row2, Column6)	557.24	551.00	246.17	0.00	0.44	95.00	100.80	95.00	33.85	0.03	0.34	100.00	100.00	0.00	456.00	462.24	317067.00	13.49	184.83	178.00
25	7	2	6584.00	30149.00	140.45	0	Spot (Block25, Row2, Column7)	716.93	622.00	372.50	0.06	0.52	95.00	97.91	95.00	27.58	0.01	0.28	100.00	100.00	0.00	527.00	621.93	382122.00	22.44	232.99	183.00
25	8	2	6881.00	30152.00	147.00	-50	Spot (Block25, Row2, Column8)	92.18	91.00	11.08	0.01	0.12	92.00	94.34	92.00	18.53	0.01	0.20	6.00	0.00	0.00	-1.00	0.18	54387.00	-0.12	91.06	92.00
25	1	3	4781.00	30438.00	140.50	0	Spot (Block25, Row3, Column1)	2668.79	2406.00	1531.93	0.05	0.57	95.00	97.80	95.00	20.51	0.01	0.21	100.00	100.00	0.00	2311.00	2573.79	1433141.00	125.33	595.14	481.00
25	2	3	5076.00	30449.00	170.30	0	Spot (Block25, Row3, Column2)	141.52	135.00	23.87	0.02	0.17	91.00	93.69	91.00	18.20	0.01	0.19	95.00	63.00	0.00	44.00	50.52	114206.00	2.63	109.42	110.00
25	3	3	5366.00	30439.00	143.30	0	Spot (Block25, Row3, Column3)	351.38	302.00	334.49	0.07	0.95	92.00	94.59	92.00	22.28	0.01	0.24	99.00	98.00	0.00	210.00	259.38	196771.00	11.53	162.55	170.50
25	4	3	5679.00	30446.00	138.80	0	Spot (Block25, Row3, Column4)	3052.88	2826.50	1490.79	0.03	0.49	93.00	97.37	93.00	23.09	0.02	0.24	100.00	100.00	0.00	2733.50	2959.88	1593604.00	127.99	726.30	570.00
25	5	3	5970.00	30442.00	138.20	0	Spot (Block25, Row3, Column5)	329.43	231.00	477.13	0.15	1.45	92.00	96.86	92.00	32.54	0.02	0.34	99.00	98.00	0.00	139.00	237.43	170316.00	7.15	159.71	163.00
25	6	3	6281.00	30448.00	208.00	0	Spot (Block25, Row3, Column6)	1792.05	1198.00	1331.33	0.17	0.74	99.00	111.37	99.00	46.88	0.05	0.42	100.00	100.00	0.00	1099.00	1693.05	2213184.00	35.85	502.81	502.50
25	7	3	6584.00	30451.00	140.20	0	Spot (Block25, Row3, Column7)	2351.70	1934.50	1483.99	0.08	0.63	97.00	104.23	97.00	33.10	0.03	0.32	100.00	100.00	0.00	1837.50	2254.70	1251106.00	67.91	513.83	378.50
25	8	3	6880.00	30455.00	150.90	0	Spot (Block25, Row3, Column8)	2383.33	2261.00	1108.23	0.02	0.46	95.00	99.26	95.00	23.64	0.02	0.24	100.00	100.00	0.00	2166.00	2288.33	1482430.00	96.62	568.93	482.00
25	1	4	4783.00	30739.00	138.95	0	Spot (Block25, Row4, Column1)	2745.91	2472.00	1448.78	0.05	0.53	95.00	99.59	95.00	23.10	0.02	0.23	100.00	100.00	0.00	2377.00	2650.91	1425129.00	114.54	666.14	574.00
25	2	4	5072.00	30744.00	175.05	0	Spot (Block25, Row4, Column2)	285.04	286.50	90.77	0.00	0.32	96.00	100.68	96.00	28.96	0.02	0.29	99.00	95.00	0.00	190.50	189.04	242854.00	6.37	146.61	136.50
25	3	4	5379.00	30742.00	140.65	0	Spot (Block25, Row4, Column3)	11325.46	10683.00	5963.39	0.03	0.53	95.00	99.23	95.00	31.10	0.02	0.31	100.00	100.00	0.00	10588.00	11230.46	6025143.00	360.95	2343.19	1881.00
25	4	4	5677.00	30732.00	220.45	0	Spot (Block25, Row4, Column4)	118.13	118.00	18.15	0.00	0.15	90.00	93.23	90.00	24.68	0.02	0.26	56.00	12.00	0.00	28.00	28.13	164903.00	1.01	99.76	100.00
25	5	4	5965.00	30742.00	174.90	0	Spot (Block25, Row4, Column5)	134.47	130.00	23.02	0.01	0.17	93.00	95.47	93.00	23.99	0.01	0.25	76.00	33.00	0.00	37.00	41.47	114028.00	1.63	107.64	107.00
25	6	4	6281.00	30741.00	179.50	0	Spot (Block25, Row4, Column6)	694.21	692.00	238.86	0.00	0.34	100.00	107.18	100.00	36.42	0.03	0.34	100.00	100.00	0.00	592.00	594.21	626869.00	16.12	234.96	206.00
25	7	4	6576.00	30749.00	142.90	0	Spot (Block25, Row4, Column7)	1492.48	1164.00	1086.10	0.11	0.73	98.00	114.38	98.00	82.98	0.07	0.73	100.00	100.00	0.00	1066.00	1394.48	828327.00	16.61	318.25	261.50
25	8	4	6872.00	30761.00	151.05	0	Spot (Block25, Row4, Column8)	508.50	460.00	226.09	0.04	0.44	97.00	101.39	97.00	28.94	0.02	0.29	100.00	100.00	0.00	363.00	411.50	318827.00	14.07	189.26	183.00
25	1	5	4780.00	31042.00	138.55	0	Spot (Block25, Row5, Column1)	4408.20	3877.00	2330.42	0.06	0.53	97.00	105.70	97.00	36.41	0.04	0.34	100.00	100.00	0.00	3780.00	4311.20	2283446.00	118.17	945.44	670.00
25	2	5	5076.00	31038.00	148.30	0	Spot (Block25, Row5, Column2)	2267.13	2169.50	953.07	0.02	0.42	98.00	107.75	98.00	44.94	0.04	0.42	100.00	100.00	0.00	2071.50	2169.13	1373879.00	48.05	526.70	469.00
25	3	5	5376.00	31040.00	146.45	0	Spot (Block25, Row5, Column3)	1096.74	918.00	580.14	0.08	0.53	97.00	102.63	97.00	30.38	0.02	0.30	100.00	100.00	0.00	821.00	999.74	639399.00	32.72	292.78	268.00
25	4	5	5675.00	31046.00	141.30	0	Spot (Block25, Row5, Column4)	2291.69	2027.00	1510.64	0.05	0.66	92.00	96.30	92.00	29.48	0.02	0.31	100.00	100.00	0.00	1935.00	2199.69	1239803.00	74.48	441.63	356.00
25	5	5	5978.00	31045.00	139.35	0	Spot (Block25, Row5, Column5)	13526.54	12927.50	7163.61	0.02	0.53	93.00	100.60	93.00	44.26	0.03	0.44	100.00	100.00	0.00	12834.50	13433.54	7114958.00	303.36	2524.20	1960.50
25	6	5	6279.00	31048.00	140.10	0	Spot (Block25, Row5, Column6)	679.20	669.00	264.69	0.01	0.39	99.00	112.62	99.00	76.66	0.06	0.68	100.00	99.00	0.00	570.00	580.20	357261.00	7.39	246.18	204.00
25	7	5	6580.00	31051.00	201.20	0	Spot (Block25, Row5, Column7)	5481.00	4063.00	4198.26	0.13	0.77	104.00	135.90	104.00	123.44	0.12	0.91	100.00	100.00	0.00	3959.00	5377.00	6297667.00	43.30	1172.93	1192.00
25	8	5	6882.00	31053.00	142.40	0	Spot (Block25, Row5, Column8)	4550.74	3907.00	3391.74	0.07	0.75	98.00	115.00	98.00	91.55	0.07	0.80	100.00	100.00	0.00	3809.00	4452.74	2484704.00	48.45	804.90	557.00
25	1	6	4773.00	31342.00	214.00	0	Spot (Block25, Row6, Column1)	1281.23	778.00	966.60	0.22	0.75	101.00	117.89	101.00	59.80	0.07	0.51	100.00	100.00	0.00	677.00	1180.23	1671999.00	19.45	413.79	415.00
25	2	6	5078.00	31341.00	218.80	0	Spot (Block25, Row6, Column2)	2454.78	1864.00	1504.97	0.12	0.61	101.00	123.17	101.00	72.91	0.09	0.59	100.00	100.00	0.00	1763.00	2353.78	3365507.00	31.98	720.49	747.00
25	3	6	5367.00	31343.00	138.15	0	Spot (Block25, Row6, Column3)	5207.59	4674.00	2863.13	0.05	0.55	94.00	104.99	94.00	50.96	0.05	0.49	100.00	100.00	0.00	4580.00	5113.59	2707948.00	100.13	1007.23	811.00
25	4	6	5678.00	31344.00	147.50	0	Spot (Block25, Row6, Column4)	323.36	303.00	110.60	0.03	0.34	95.00	99.17	95.00	32.17	0.02	0.32	99.00	98.00	0.00	208.00	228.36	192074.00	6.97	149.47	147.00
25	5	6	5978.00	31345.00	137.60	0	Spot (Block25, Row6, Column5)	15247.45	14793.50	7753.23	0.01	0.51	100.00	109.37	100.00	49.22	0.04	0.45	100.00	100.00	0.00	14693.50	15147.45	7806696.00	307.56	2514.10	2249.00
25	6	6	6275.00	31349.00	155.15	0	Spot (Block25, Row6, Column6)	337.38	280.00	166.72	0.08	0.49	100.00	108.39	100.00	45.13	0.03	0.42	98.00	79.00	0.00	180.00	237.38	225031.00	5.07	143.40	135.00
25	7	6	6578.00	31350.00	139.10	0	Spot (Block25, Row6, Column7)	4746.06	3947.00	3045.21	0.08	0.64	101.00	119.21	101.00	84.32	0.07	0.71	100.00	100.00	0.00	3846.00	4645.06	2491682.00	54.87	985.30	756.50
25	8	6	6881.00	31355.00	139.55	0	Spot (Block25, Row6, Column8)	5716.88	5107.50	3751.64	0.05	0.66	100.00	104.18	100.00	26.86	0.02	0.26	100.00	100.00	0.00	5007.50	5616.88	3029945.00	208.94	1095.97	761.00
25	1	7	4774.00	31642.00	155.65	0	Spot (Block25, Row7, Column1)	434.10	419.50	152.93	0.01	0.35	97.00	102.36	97.00	26.99	0.02	0.26	100.00	100.00	0.00	322.50	337.10	289976.00	12.29	179.47	181.00
25	2	7	5075.00	31645.00	163.05	0	Spot (Block25, Row7, Column2)	183.44	192.00	27.23	0.02	0.15	97.00	105.17	97.00	47.51	0.04	0.45	84.00	48.00	0.00	95.00	86.44	136116.00	1.65	124.33	123.00
25	3	7	5341.00	31607.00	162.50	0	Spot (Block25, Row7, Column3)	104.28	104.00	9.49	0.00	0.09	92.00	98.73	92.00	37.05	0.03	0.38	0.00	0.00	0.00	12.00	12.28	75810.00	0.15	95.24	96.00
25	4	7	5667.00	31645.00	175.85	0	Spot (Block25, Row7, Column4)	140.18	139.00	20.34	0.00	0.15	96.00	102.08	96.00	29.61	0.03	0.29	73.00	23.00	0.00	43.00	44.18	121119.00	1.29	108.10	107.00
25	5	7	5972.00	31644.00	160.70	0	Spot (Block25, Row7, Column5)	760.93	675.00	314.22	0.05	0.41	106.00	121.97	106.00	52.88	0.06	0.43	100.00	99.00	0.00	569.00	654.93	542541.00	12.08	252.62	260.50
25	6	7	6271.00	31646.00	221.50	0	Spot (Block25, Row7, Column6)	2649.54	1997.00	1604.83	0.12	0.61	111.00	140.37	111.00	82.13	0.10	0.59	100.00	100.00	0.00	1886.00	2538.54	3719959.00	30.55	775.84	774.00
25	7	7	6558.00	31656.00	141.15	0	Spot (Block25, Row7, Column7)	3369.58	3174.00	1593.27	0.03	0.47	104.00	118.13	104.00	54.03	0.06	0.46	100.00	100.00	0.00	3070.00	3265.58	1812833.00	60.18	853.65	680.00
25	8	7	6876.00	31655.00	176.95	0	Spot (Block25, Row7, Column8)	1152.94	1165.00	315.61	0.00	0.27	104.00	108.91	104.00	27.22	0.02	0.25	100.00	100.00	0.00	1061.00	1048.94	1006520.00	38.36	374.83	322.50
25	1	8	4795.00	31961.00	160.30	0	Spot (Block25, Row8, Column1)	113.23	112.00	11.06	0.00	0.10	95.00	95.60	95.00	12.72	0.00	0.13	67.00	27.00	0.00	17.00	18.23	80053.00	1.39	100.11	101.00
25	2	8	5074.00	31946.00	148.20	0	Spot (Block25, Row8, Column2)	445.51	381.00	218.98	0.07	0.49	96.00	97.81	96.00	16.49	0.01	0.17	100.00	100.00	0.00	285.00	349.51	267307.00	21.08	171.68	173.00
25	3	8	5362.00	31942.00	141.05	0	Spot (Block25, Row8, Column3)	1047.40	794.50	698.60	0.12	0.67	95.00	99.13	95.00	23.21	0.02	0.23	100.00	100.00	0.00	699.50	952.40	565597.00	40.85	257.19	205.50
25	4	8	5674.00	31948.00	142.55	0	Spot (Block25, Row8, Column4)	4442.17	4268.50	2029.91	0.02	0.46	98.00	102.78	98.00	27.69	0.02	0.27	100.00	100.00	0.00	4170.50	4344.17	2452078.00	156.71	928.31	727.00
25	5	8	5963.00	31951.00	162.90	0	Spot (Block25, Row8, Column5)	128.62	127.00	17.20	0.01	0.13	100.00	116.90	100.00	59.07	0.07	0.51	7.00	0.00	0.00	27.00	28.62	93763.00	0.20	109.05	108.50
25	6	8	6275.00	31950.00	182.65	0	Spot (Block25, Row8, Column6)	2852.68	1946.00	2298.32	0.17	0.81	107.00	135.19	107.00	83.54	0.10	0.62	100.00	100.00	0.00	1839.00	2745.68	2690075.00	32.53	581.25	591.00
25	7	8	6575.00	31956.00	139.75	0	Spot (Block25, Row8, Column7)	1366.26	1383.50	674.47	0.01	0.49	107.00	120.70	107.00	55.91	0.05	0.46	100.00	100.00	0.00	1276.50	1259.26	721383.00	22.28	377.25	286.50
25	8	8	6856.00	31952.00	139.20	0	Spot (Block25, Row8, Column8)	5225.02	4470.00	2800.33	0.07	0.54	106.00	110.85	106.00	27.60	0.02	0.25	100.00	100.00	0.00	4364.00	5119.02	2748361.00	185.26	1218.79	1112.50
26	1	1	9290.00	29862.00	148.75	0	Spot (Block26, Row1, Column1)	1652.91	1432.50	823.43	0.06	0.50	94.00	97.10	94.00	21.43	0.01	0.22	100.00	100.00	0.00	1338.50	1558.91	998360.00	72.61	424.23	347.50
26	2	1	9580.00	29870.00	145.40	0	Spot (Block26, Row1, Column2)	3022.03	2672.50	1549.99	0.05	0.51	92.00	96.07	92.00	24.16	0.02	0.25	100.00	100.00	0.00	2580.50	2930.03	1752776.00	121.10	587.32	537.00
26	3	1	9887.00	29869.00	145.40	0	Spot (Block26, Row1, Column3)	616.77	547.50	345.92	0.05	0.56	87.00	90.40	87.00	19.76	0.02	0.22	100.00	100.00	0.00	460.50	529.77	355258.00	26.64	186.47	177.00
26	4	1	10176.00	29872.00	140.90	0	Spot (Block26, Row1, Column4)	2326.42	2113.00	1194.31	0.04	0.51	87.00	90.52	87.00	20.43	0.02	0.23	100.00	100.00	0.00	2026.00	2239.42	1253938.00	109.47	545.46	470.50
26	5	1	10486.00	29872.00	146.00	0	Spot (Block26, Row1, Column5)	1235.63	987.50	923.28	0.10	0.75	89.00	92.45	89.00	19.94	0.02	0.22	100.00	100.00	0.00	898.50	1146.63	719134.00	57.32	250.82	193.50
26	6	1	10778.00	29876.00	138.75	0	Spot (Block26, Row1, Column6)	2063.64	1883.00	1093.34	0.04	0.53	90.00	96.90	90.00	76.95	0.03	0.79	100.00	99.00	0.00	1793.00	1973.64	1079284.00	25.56	549.70	350.00
26	7	1	11072.00	29878.00	143.50	0	Spot (Block26, Row1, Column7)	6534.94	6282.00	3338.18	0.02	0.51	91.00	97.12	91.00	78.22	0.03	0.81	100.00	100.00	0.00	6191.00	6443.94	3626890.00	82.31	1467.43	1090.00
26	8	1	11401.00	29859.00	210.70	0	Spot (Block26, Row1, Column8)	111.97	113.00	13.79	0.00	0.12	89.00	90.54	89.00	19.75	0.01	0.22	61.00	11.00	0.00	24.00	22.97	141642.00	1.09	97.48	96.00
26	1	2	9229.00	30154.00	260.65	0	Spot (Block26, Row2, Column1)	98.99	97.00	13.54	0.01	0.14	90.00	92.32	90.00	18.34	0.01	0.20	23.00	3.00	0.00	7.00	8.99	195104.00	0.36	92.57	90.50
26	2	2	9580.00	30169.00	136.15	0	Spot (Block26, Row2, Column2)	856.89	825.00	273.07	0.02	0.32	89.00	92.44	89.00	22.62	0.02	0.24	100.00	100.00	0.00	736.00	767.89	426733.00	33.79	275.22	279.00
26	3	2	9884.00	30172.00	208.00	0	Spot (Block26, Row2, Column3)	105.84	105.00	16.82	0.00	0.16	85.00	87.11	85.00	24.05	0.01	0.28	35.00	6.00	0.00	20.00	20.84	130612.00	0.78	89.46	88.00
26	4	2	10187.00	30175.00	177.85	0	Spot (Block26, Row2, Column4)	577.84	586.50	238.59	0.01	0.41	91.00	95.79	91.00	24.00	0.02	0.25	100.00	100.00	0.00	495.50	486.84	513118.00	20.08	208.27	196.00
26	5	2	10482.00	30175.00	193.25	0	Spot (Block26, Row2, Column5)	419.92	409.00	109.31	0.01	0.26	92.00	95.01	92.00	19.14	0.01	0.20	100.00	100.00	0.00	317.00	327.92	443851.00	16.97	167.45	172.00
26	6	2	10773.00	30172.00	146.15	0	Spot (Block26, Row2, Column6)	604.87	517.50	306.73	0.07	0.51	92.00	100.04	92.00	36.61	0.04	0.37	100.00	100.00	0.00	425.50	512.87	352032.00	13.79	197.98	182.00
26	7	2	11082.00	30177.00	159.15	0	Spot (Block26, Row2, Column7)	348.30	292.50	174.34	0.08	0.50	91.00	92.92	91.00	20.48	0.01	0.22	100.00	98.00	0.00	201.50	257.30	244507.00	12.47	134.52	128.00
26	8	2	11382.00	30179.00	147.00	-50	Spot (Block26, Row2, Column8)	82.99	83.00	10.21	0.00	0.12	88.00	90.54	88.00	25.93	0.01	0.29	0.00	0.00	0.00	-5.00	-5.01	48798.00	-0.29	86.31	85.00
26	1	3	9282.00	30463.00	144.65	0	Spot (Block26, Row3, Column1)	2320.75	2050.00	1408.04	0.05	0.61	88.00	90.99	88.00	19.48	0.01	0.21	100.00	100.00	0.00	1962.00	2232.75	1318188.00	114.46	471.23	404.00
26	2	3	9583.00	30461.00	172.90	0	Spot (Block26, Row3, Column2)	116.53	117.00	10.74	0.00	0.09	90.00	92.05	90.00	19.37	0.01	0.21	74.00	13.00	0.00	27.00	26.53	97186.00	1.26	100.59	101.00
26	3	3	9872.00	30466.00	164.25	0	Spot (Block26, Row3, Column3)	171.10	171.00	83.03	0.00	0.49	87.00	89.64	87.00	29.33	0.01	0.33	87.00	63.00	0.00	84.00	84.10	127473.00	2.78	110.65	108.00
26	4	3	10181.00	30470.00	142.90	0	Spot (Block26, Row3, Column4)	2802.47	2650.00	1394.59	0.02	0.50	89.00	94.66	89.00	53.03	0.03	0.56	100.00	100.00	0.00	2561.00	2713.47	1555369.00	51.06	613.14	463.00
26	5	3	10490.00	30462.00	148.85	0	Spot (Block26, Row3, Column5)	142.09	129.00	87.01	0.04	0.61	93.00	103.19	93.00	58.98	0.05	0.57	25.00	1.00	0.00	36.00	49.09	85680.00	0.66	106.74	105.00
26	6	3	10782.00	30474.00	199.70	0	Spot (Block26, Row3, Column6)	2818.31	2078.00	1942.26	0.13	0.69	100.00	112.80	100.00	48.76	0.05	0.43	100.00	100.00	0.00	1978.00	2718.31	3198787.00	55.49	684.86	684.00
26	7	3	11086.00	30478.00	145.55	0	Spot (Block26, Row3, Column7)	1009.96	896.00	609.93	0.05	0.60	94.00	105.27	94.00	70.74	0.05	0.67	100.00	99.00	0.00	802.00	915.96	582746.00	12.79	263.79	205.00
26	8	3	11378.00	30485.00	156.45	0	Spot (Block26, Row3, Column8)	3604.42	3311.00	1687.09	0.04	0.47	90.00	96.72	90.00	65.40	0.03	0.68	100.00	100.00	0.00	3221.00	3514.42	2425777.00	53.64	788.14	637.00
26	1	4	9279.00	30766.00	140.10	0	Spot (Block26, Row4, Column1)	2929.01	2591.00	1528.89	0.05	0.52	89.00	93.36	89.00	22.27	0.02	0.24	100.00	100.00	0.00	2502.00	2840.01	1558233.00	127.34	729.66	510.50
26	2	4	9577.00	30771.00	166.80	0	Spot (Block26, Row4, Column2)	338.50	310.00	129.00	0.04	0.38	91.00	96.75	91.00	32.73	0.03	0.34	100.00	99.00	0.00	219.00	247.50	262674.00	7.39	159.90	167.00
26	3	4	9881.00	30772.00	142.05	0	Spot (Block26, Row4, Column3)	9536.38	8711.00	4859.57	0.04	0.51	91.00	95.94	91.00	32.70	0.02	0.34	100.00	100.00	0.00	8620.00	9445.38	5206865.00	288.67	2013.61	1553.00
26	4	4	10170.00	30782.00	178.70	0	Spot (Block26, Row4, Column4)	122.09	122.00	14.39	0.00	0.12	87.00	93.11	87.00	52.26	0.03	0.56	13.00	0.00	0.00	35.00	35.09	109269.00	0.55	102.24	102.00
26	5	4	10505.00	30763.00	176.40	0	Spot (Block26, Row4, Column5)	103.51	103.00	13.25	0.00	0.13	88.00	92.80	88.00	26.50	0.02	0.29	23.00	0.00	0.00	15.00	15.51	89746.00	0.40	93.78	93.00
26	6	4	10784.00	30773.00	199.85	0	Spot (Block26, Row4, Column6)	453.80	447.00	139.50	0.01	0.31	94.00	101.46	94.00	36.05	0.03	0.36	100.00	100.00	0.00	353.00	359.80	514157.00	9.77	177.07	177.50
26	7	4	11072.00	30780.00	150.60	0	Spot (Block26, Row4, Column7)	569.79	453.00	359.13	0.10	0.63	94.00	101.22	94.00	37.21	0.03	0.37	100.00	99.00	0.00	359.00	475.79	354979.00	12.59	170.98	171.00
26	8	4	11379.00	30781.00	171.45	0	Spot (Block26, Row4, Column8)	210.77	205.00	42.77	0.01	0.20	91.00	95.23	91.00	60.27	0.02	0.63	91.00	40.00	0.00	114.00	119.77	173039.00	1.92	128.23	124.50
26	1	5	9278.00	31069.00	140.80	0	Spot (Block26, Row5, Column1)	4149.51	3684.50	2314.25	0.05	0.56	93.00	104.93	93.00	48.75	0.05	0.46	100.00	100.00	0.00	3591.50	4056.51	2224139.00	82.96	898.25	647.00
26	2	5	9578.00	31069.00	152.45	0	Spot (Block26, Row5, Column2)	4086.26	3981.50	1758.18	0.01	0.43	93.00	103.26	93.00	39.98	0.05	0.39	100.00	100.00	0.00	3888.50	3993.26	2607032.00	99.63	821.84	768.50
26	3	5	9880.00	31070.00	149.70	0	Spot (Block26, Row5, Column3)	939.54	850.50	492.05	0.04	0.52	92.00	98.85	92.00	30.59	0.03	0.31	100.00	100.00	0.00	758.50	847.54	576877.00	27.48	250.04	217.00
26	4	5	10176.00	31074.00	139.70	0	Spot (Block26, Row5, Column4)	1406.38	1189.00	848.63	0.07	0.60	89.00	93.19	89.00	23.74	0.02	0.25	100.00	100.00	0.00	1100.00	1317.38	742566.00	55.31	393.44	274.50
26	5	5	10481.00	31080.00	141.10	0	Spot (Block26, Row5, Column5)	9514.37	8869.50	5121.63	0.03	0.54	89.00	94.97	89.00	31.75	0.03	0.33	100.00	100.00	0.00	8780.50	9425.37	5118731.00	296.65	1873.89	1467.50
26	6	5	10779.00	31073.00	144.90	0	Spot (Block26, Row5, Column6)	653.23	568.00	318.71	0.06	0.49	95.00	102.69	95.00	39.00	0.03	0.38	100.00	100.00	0.00	473.00	558.23	374303.00	14.12	201.17	180.00
26	7	5	11079.00	31079.00	191.85	0	Spot (Block26, Row5, Column7)	3086.02	2613.00	1987.29	0.07	0.64	100.00	113.53	100.00	54.75	0.06	0.48	100.00	100.00	0.00	2513.00	2986.02	3212543.00	54.29	692.10	691.00
26	8	5	11383.00	31081.00	141.70	0	Spot (Block26, Row5, Column8)	1660.89	1423.50	1216.32	0.07	0.73	93.00	100.18	93.00	41.59	0.03	0.42	100.00	100.00	0.00	1330.50	1567.89	903525.00	37.52	359.77	275.00
26	1	6	9275.00	31369.00	197.30	0	Spot (Block26, Row6, Column1)	2463.47	1786.50	1844.29	0.14	0.75	99.00	121.94	99.00	72.70	0.09	0.60	100.00	100.00	0.00	1687.50	2364.47	2709822.00	32.21	631.77	650.00
26	2	6	9575.00	31370.00	206.20	0	Spot (Block26, Row6, Column2)	1791.81	1514.00	981.72	0.07	0.55	101.00	122.50	101.00	66.93	0.08	0.55	100.00	100.00	0.00	1413.00	1690.81	2164507.00	24.94	526.50	515.50
26	3	6	9868.00	31371.00	138.70	0	Spot (Block26, Row6, Column3)	3988.62	3520.00	2166.77	0.05	0.54	95.00	102.62	95.00	37.00	0.03	0.36	100.00	100.00	0.00	3425.00	3893.62	2086047.00	105.04	934.14	696.00
26	4	6	10182.00	31368.00	154.80	0	Spot (Block26, Row6, Column4)	227.48	211.00	64.80	0.03	0.28	93.00	96.35	93.00	27.07	0.02	0.28	99.00	92.00	0.00	118.00	134.48	149910.00	4.84	131.32	125.00
26	5	6	10473.00	31373.00	138.30	0	Spot (Block26, Row6, Column5)	11924.28	11430.00	6042.69	0.02	0.51	94.00	101.06	94.00	39.58	0.03	0.39	100.00	100.00	0.00	11336.00	11830.28	6212551.00	298.75	2246.37	1735.00
26	6	6	10784.00	31376.00	163.15	0	Spot (Block26, Row6, Column6)	169.01	182.00	43.04	0.03	0.25	95.00	102.19	95.00	41.42	0.03	0.41	67.00	55.00	0.00	87.00	74.01	124733.00	1.61	113.62	110.00
26	7	6	11075.00	31378.00	141.50	0	Spot (Block26, Row6, Column7)	2040.48	1940.00	1215.78	0.02	0.60	98.00	106.71	98.00	44.26	0.04	0.41	100.00	100.00	0.00	1842.00	1942.48	1107981.00	43.69	515.84	445.00
26	8	6	11382.00	31385.00	144.15	0	Spot (Block26, Row6, Column8)	2441.66	2134.50	1621.27	0.06	0.66	93.00	95.83	93.00	19.62	0.01	0.20	100.00	100.00	0.00	2041.50	2348.66	1381981.00	119.57	474.38	376.50
26	1	7	9274.00	31669.00	153.45	0	Spot (Block26, Row7, Column1)	483.17	459.50	172.14	0.02	0.36	97.00	104.92	97.00	45.50	0.03	0.43	100.00	99.00	0.00	362.50	386.17	313094.00	8.31	188.01	188.00
26	2	7	9575.00	31671.00	164.45	0	Spot (Block26, Row7, Column2)	151.75	149.00	27.42	0.01	0.18	97.00	104.32	97.00	39.01	0.03	0.37	63.00	25.00	0.00	52.00	54.75	113963.00	1.22	115.17	114.00
26	3	7	9873.00	31671.00	147.00	-50	Spot (Block26, Row7, Column3)	97.98	98.00	7.85	0.00	0.08	94.00	95.74	94.00	18.15	0.01	0.19	2.00	0.00	0.00	4.00	3.98	57417.00	0.12	102.98	104.00
26	4	7	10178.00	31671.00	167.10	0	Spot (Block26, Row7, Column4)	122.63	115.00	22.49	0.03	0.18	94.00	96.94	94.00	21.66	0.01	0.22	49.00	21.00	0.00	21.00	28.63	95282.00	1.19	103.05	102.00
26	5	7	10474.00	31674.00	163.10	0	Spot (Block26, Row7, Column5)	634.80	652.00	250.07	0.01	0.39	96.00	106.22	96.00	45.71	0.04	0.43	100.00	100.00	0.00	556.00	538.80	469120.00	11.56	219.55	215.00
26	6	7	10775.00	31678.00	193.45	0	Spot (Block26, Row7, Column6)	2182.95	2134.00	1071.27	0.01	0.49	102.00	132.35	102.00	85.32	0.11	0.64	100.00	100.00	0.00	2032.00	2080.95	2311747.00	24.03	546.10	528.00
26	7	7	11062.00	31684.00	144.50	0	Spot (Block26, Row7, Column7)	3085.61	2985.50	1444.89	0.01	0.47	99.00	113.31	99.00	50.18	0.06	0.44	100.00	100.00	0.00	2886.50	2986.61	1752624.00	59.23	750.87	584.00
26	8	7	11376.00	31679.00	192.65	0	Spot (Block26, Row7, Column8)	900.16	886.50	262.80	0.01	0.29	97.00	100.74	97.00	21.83	0.02	0.22	100.00	100.00	0.00	789.50	803.16	946967.00	36.62	279.87	266.00
26	1	8	9265.00	31974.00	184.25	0	Spot (Block26, Row8, Column1)	108.39	109.00	12.37	0.00	0.11	93.00	93.30	93.00	13.09	0.00	0.14	56.00	16.00	0.00	16.00	15.39	103838.00	1.15	99.54	101.00
26	2	8	9580.00	31968.00	158.40	0	Spot (Block26, Row8, Column2)	286.92	281.00	94.76	0.01	0.33	93.00	93.27	93.00	13.23	0.00	0.14	100.00	100.00	0.00	188.00	193.92	198546.00	14.63	143.18	131.00
26	3	8	9866.00	31971.00	145.20	0	Spot (Block26, Row8, Column3)	574.83	505.00	361.43	0.06	0.63	93.00	95.02	93.00	22.80	0.01	0.24	100.00	100.00	0.00	412.00	481.83	330526.00	21.04	179.87	176.00
26	4	8	10173.00	31975.00	146.70	0	Spot (Block26, Row8, Column4)	7502.23	7364.00	3345.23	0.01	0.45	94.00	98.09	94.00	29.32	0.02	0.30	100.00	100.00	0.00	7270.00	7408.23	4403806.00	252.54	1484.53	1229.00
26	5	8	10459.00	31976.00	186.00	0	Spot (Block26, Row8, Column5)	120.68	118.00	19.33	0.01	0.16	96.00	109.64	96.00	61.04	0.06	0.56	5.00	0.00	0.00	22.00	24.68	117426.00	0.18	98.87	99.00
26	6	8	10776.00	31978.00	177.70	0	Spot (Block26, Row8, Column6)	4845.38	3730.00	3509.73	0.11	0.72	100.00	132.82	100.00	100.03	0.12	0.75	100.00	100.00	0.00	3630.00	4745.38	4302693.00	47.11	840.45	819.50
26	7	8	11072.00	31980.00	140.40	0	Spot (Block26, Row8, Column7)	1076.15	1006.00	575.65	0.03	0.53	98.00	112.85	98.00	68.53	0.06	0.61	100.00	100.00	0.00	908.00	978.15	574666.00	14.06	330.62	267.00
26	8	8	11355.00	31981.00	143.00	0	Spot (Block26, Row8, Column8)	4784.65	4325.50	2437.12	0.04	0.51	97.00	100.55	97.00	23.10	0.02	0.23	100.00	100.00	0.00	4228.50	4687.65	2660266.00	202.78	1025.57	787.00
27	1	1	13788.00	29890.00	153.25	0	Spot (Block27, Row1, Column1)	1602.77	1416.00	846.99	0.05	0.53	87.00	89.69	87.00	17.22	0.01	0.19	100.00	100.00	0.00	1329.00	1515.77	1035390.00	87.87	379.92	282.00
27	2	1	14082.00	29897.00	148.60	0	Spot (Block27, Row1, Column2)	1023.61	911.00	515.43	0.05	0.50	89.00	91.36	89.00	18.57	0.01	0.20	100.00	100.00	0.00	822.00	934.61	622357.00	50.19	267.21	251.00
27	3	1	14386.00	29896.00	154.25	0	Spot (Block27, Row1, Column3)	502.04	386.00	297.88	0.11	0.59	87.00	88.52	87.00	15.40	0.01	0.17	100.00	100.00	0.00	299.00	415.04	327831.00	26.86	160.62	169.00
27	4	1	14676.00	29900.00	148.60	0	Spot (Block27, Row1, Column4)	639.65	624.00	315.14	0.01	0.49	84.00	86.95	84.00	16.68	0.01	0.19	100.00	100.00	0.00	540.00	555.65	385711.00	33.13	211.03	176.00
27	5	1	14985.00	29902.00	145.05	0	Spot (Block27, Row1, Column5)	1266.13	1060.00	888.89	0.08	0.70	86.00	88.43	86.00	17.57	0.01	0.20	100.00	100.00	0.00	974.00	1180.13	726757.00	67.03	284.32	240.00
27	6	1	15279.00	29904.00	144.80	0	Spot (Block27, Row1, Column6)	1214.36	1138.50	613.45	0.03	0.51	88.00	91.21	88.00	18.69	0.02	0.20	100.00	100.00	0.00	1050.50	1126.36	697043.00	60.08	328.34	252.50
27	7	1	15578.00	29905.00	145.45	0	Spot (Block27, Row1, Column7)	3609.22	3313.00	1944.29	0.04	0.54	86.00	88.76	86.00	18.17	0.01	0.20	100.00	100.00	0.00	3227.00	3523.22	2075300.00	193.72	767.79	557.00
27	8	1	15869.00	29892.00	188.95	0	Spot (Block27, Row1, Column8)	120.61	119.00	13.85	0.01	0.11	86.00	87.35	86.00	14.28	0.01	0.16	95.00	64.00	0.00	33.00	34.61	121331.00	2.33	103.39	102.00
27	1	2	13800.00	30139.00	224.85	0	Spot (Block27, Row2, Column1)	94.66	95.00	11.20	0.00	0.12	86.00	87.83	86.00	19.35	0.01	0.22	17.00	0.00	0.00	9.00	8.66	137540.00	0.35	85.17	85.00
27	2	2	14081.00	30195.00	139.10	0	Spot (Block27, Row2, Column2)	663.86	660.00	203.58	0.00	0.31	88.00	88.99	88.00	17.11	0.00	0.19	100.00	100.00	0.00	572.00	575.86	347198.00	33.60	210.53	199.00
27	3	2	14396.00	30195.00	230.70	0	Spot (Block27, Row2, Column3)	106.11	106.00	13.66	0.00	0.13	88.00	89.66	88.00	15.35	0.01	0.17	57.00	18.00	0.00	18.00	18.11	162452.00	1.07	93.86	93.00
27	4	2	14689.00	30202.00	179.25	0	Spot (Block27, Row2, Column4)	514.15	479.00	216.29	0.03	0.42	87.00	90.16	87.00	18.49	0.02	0.21	100.00	100.00	0.00	392.00	427.15	463245.00	22.93	191.54	188.00
27	5	2	14989.00	30203.00	194.30	0	Spot (Block27, Row2, Column5)	369.68	372.00	101.21	0.00	0.27	88.00	90.86	88.00	18.11	0.01	0.20	100.00	99.00	0.00	284.00	281.68	394823.00	15.40	154.55	163.50
27	6	2	15282.00	30201.00	155.25	0	Spot (Block27, Row2, Column6)	328.05	295.00	127.48	0.05	0.39	89.00	93.49	89.00	24.16	0.02	0.26	99.00	98.00	0.00	206.00	239.05	216843.00	9.71	141.31	131.00
27	7	2	15584.00	30206.00	151.95	0	Spot (Block27, Row2, Column7)	343.91	300.50	135.46	0.06	0.39	86.00	88.61	86.00	17.50	0.01	0.20	100.00	99.00	0.00	214.50	257.91	218725.00	14.59	145.44	130.00
27	8	2	15890.00	30206.00	269.15	0	Spot (Block27, Row2, Column8)	93.09	94.00	12.79	0.00	0.14	85.00	90.42	85.00	42.10	0.03	0.47	0.00	0.00	0.00	9.00	8.09	196236.00	0.06	83.94	84.00
27	1	3	13786.00	30493.00	149.15	0	Spot (Block27, Row3, Column1)	1391.73	1248.00	843.60	0.05	0.61	86.00	87.34	86.00	17.30	0.01	0.20	100.00	100.00	0.00	1162.00	1305.73	848955.00	75.39	327.31	268.00
27	2	3	14075.00	30487.00	194.10	0	Spot (Block27, Row3, Column2)	143.06	139.00	26.84	0.01	0.19	88.00	90.36	88.00	18.49	0.01	0.20	94.00	69.00	0.00	51.00	55.06	152499.00	2.85	102.82	102.00
27	3	3	14371.00	30500.00	155.65	0	Spot (Block27, Row3, Column3)	295.97	275.00	108.04	0.03	0.37	87.00	88.39	87.00	16.54	0.01	0.19	100.00	99.00	0.00	188.00	208.97	197119.00	12.55	138.77	125.00
27	4	3	14684.00	30498.00	145.70	0	Spot (Block27, Row3, Column4)	1571.56	1414.50	764.18	0.05	0.49	85.00	88.07	85.00	18.32	0.02	0.21	100.00	100.00	0.00	1329.50	1486.56	908361.00	80.99	398.49	289.50
27	5	3	14972.00	30489.00	155.95	0	Spot (Block27, Row3, Column5)	322.10	205.50	793.00	0.20	2.46	88.00	93.68	88.00	26.40	0.03	0.28	89.00	83.00	0.00	117.50	234.10	215808.00	8.65	137.99	110.50
27	6	3	15282.00	30502.00	203.55	0	Spot (Block27, Row3, Column6)	1659.49	1367.00	1033.11	0.08	0.62	94.00	103.09	94.00	34.95	0.04	0.34	100.00	100.00	0.00	1273.00	1565.49	1951555.00	44.53	466.64	481.00
27	7	3	15588.00	30506.00	148.00	0	Spot (Block27, Row3, Column7)	879.02	798.50	524.40	0.04	0.60	89.00	96.28	89.00	38.08	0.03	0.40	100.00	100.00	0.00	709.50	790.02	529171.00	20.56	226.67	185.00
27	8	3	15883.00	30511.00	156.90	0	Spot (Block27, Row3, Column8)	4742.84	4347.00	2256.25	0.04	0.48	87.00	95.97	87.00	46.33	0.04	0.48	100.00	100.00	0.00	4260.00	4655.84	3210905.00	100.31	981.36	771.00
27	1	4	13784.00	30793.00	143.45	0	Spot (Block27, Row4, Column1)	1658.44	1493.00	861.74	0.05	0.52	87.00	90.10	87.00	19.07	0.02	0.21	100.00	100.00	0.00	1406.00	1571.44	930385.00	82.24	447.97	359.00
27	2	4	14079.00	30799.00	164.95	0	Spot (Block27, Row4, Column2)	704.08	619.00	335.18	0.06	0.48	88.00	94.63	88.00	30.93	0.03	0.33	100.00	100.00	0.00	531.00	616.08	530169.00	19.71	215.28	203.00
27	3	4	14380.00	30801.00	146.60	0	Spot (Block27, Row4, Column3)	6357.33	5497.00	3484.28	0.06	0.55	87.00	93.76	87.00	27.82	0.03	0.30	100.00	100.00	0.00	5410.00	6270.33	3712679.00	225.18	1295.05	984.00
27	4	4	14664.00	30797.00	207.50	0	Spot (Block27, Row4, Column4)	111.61	108.00	21.20	0.01	0.19	85.00	88.01	85.00	19.23	0.02	0.22	59.00	20.00	0.00	23.00	26.61	137056.00	1.23	87.36	88.00
27	5	4	14958.00	30804.00	158.55	0	Spot (Block27, Row4, Column5)	170.61	145.00	142.40	0.07	0.83	86.00	88.13	86.00	17.86	0.01	0.20	97.00	82.00	0.00	59.00	84.61	117890.00	4.62	113.92	111.00
27	6	4	15283.00	30800.00	191.40	0	Spot (Block27, Row4, Column6)	513.84	494.00	160.02	0.02	0.31	90.00	94.96	90.00	26.04	0.02	0.27	100.00	100.00	0.00	404.00	423.84	531310.00	16.09	190.65	180.00
27	7	4	15576.00	30808.00	151.15	0	Spot (Block27, Row4, Column7)	574.56	443.00	375.91	0.11	0.65	89.00	93.83	89.00	30.80	0.02	0.33	100.00	100.00	0.00	354.00	485.56	359102.00	15.61	176.13	172.50
27	8	4	15882.00	30818.00	163.40	0	Spot (Block27, Row4, Column8)	231.75	213.00	78.80	0.04	0.34	87.00	89.73	87.00	21.13	0.01	0.24	99.00	88.00	0.00	126.00	144.75	170105.00	6.72	121.71	116.50
27	1	5	13785.00	31097.00	143.45	0	Spot (Block27, Row5, Column1)	1734.43	1525.50	1010.73	0.06	0.58	91.00	98.92	91.00	37.16	0.04	0.38	100.00	100.00	0.00	1434.50	1643.43	974747.00	44.01	387.45	345.00
27	2	5	14078.00	31096.00	154.25	0	Spot (Block27, Row5, Column2)	5665.93	5473.00	2509.01	0.02	0.44	94.00	104.88	94.00	42.63	0.05	0.41	100.00	100.00	0.00	5379.00	5571.93	3705521.00	130.44	1064.76	1006.00
27	3	5	14379.00	31099.00	152.20	0	Spot (Block27, Row5, Column3)	2178.93	1905.00	1238.12	0.06	0.57	89.00	97.86	89.00	36.81	0.04	0.38	100.00	100.00	0.00	1816.00	2089.93	1387976.00	56.54	395.22	357.00
27	4	5	14678.00	31099.00	146.05	0	Spot (Block27, Row5, Column4)	1049.75	875.00	685.35	0.08	0.65	86.00	91.20	86.00	27.85	0.03	0.31	100.00	100.00	0.00	789.00	963.75	607808.00	34.42	250.91	198.00
27	5	5	14981.00	31102.00	143.30	0	Spot (Block27, Row5, Column5)	6743.98	6187.00	3753.15	0.04	0.56	88.00	91.74	88.00	26.35	0.02	0.29	100.00	100.00	0.00	6099.00	6655.98	3736163.00	252.49	1418.26	1076.00
27	6	5	15280.00	31100.00	148.50	0	Spot (Block27, Row5, Column6)	396.57	369.00	147.70	0.03	0.37	90.00	94.67	90.00	32.01	0.02	0.34	100.00	99.00	0.00	279.00	306.57	238339.00	9.43	169.01	168.00
27	7	5	15581.00	31105.00	179.60	0	Spot (Block27, Row5, Column7)	2202.83	2014.00	1293.99	0.04	0.59	92.00	101.40	92.00	42.48	0.04	0.42	100.00	100.00	0.00	1922.00	2110.83	1997970.00	49.47	476.08	483.00
27	8	5	15885.00	31109.00	146.65	0	Spot (Block27, Row5, Column8)	1583.69	1226.00	1244.98	0.11	0.79	88.00	92.92	88.00	29.31	0.02	0.32	100.00	100.00	0.00	1138.00	1495.69	928041.00	50.87	311.60	255.00
27	1	6	13779.00	31399.00	193.55	0	Spot (Block27, Row6, Column1)	1695.70	1321.00	1137.56	0.11	0.67	98.00	111.94	98.00	46.71	0.06	0.42	100.00	100.00	0.00	1223.00	1597.70	1792360.00	33.91	455.57	467.00
27	2	6	14079.00	31395.00	194.75	0	Spot (Block27, Row6, Column2)	1097.42	1085.00	532.67	0.00	0.49	98.00	113.95	98.00	50.08	0.07	0.44	100.00	100.00	0.00	987.00	999.42	1178632.00	19.64	336.91	320.00
27	3	6	14366.00	31398.00	143.90	0	Spot (Block27, Row6, Column3)	2440.10	2341.00	1342.79	0.02	0.55	91.00	97.85	91.00	30.52	0.03	0.31	100.00	100.00	0.00	2250.00	2349.10	1373778.00	76.75	518.09	360.00
27	4	6	14686.00	31395.00	156.70	0	Spot (Block27, Row6, Column4)	249.60	228.50	77.50	0.04	0.31	89.00	91.68	89.00	22.47	0.01	0.25	98.00	96.00	0.00	139.50	160.60	168732.00	7.03	130.27	122.00
27	5	6	14979.00	31402.00	142.25	0	Spot (Block27, Row6, Column5)	7544.60	7050.00	4046.52	0.03	0.54	91.00	95.55	91.00	29.76	0.02	0.31	100.00	100.00	0.00	6959.00	7453.60	4164618.00	250.29	1366.98	1022.00
27	6	6	15278.00	31401.00	175.30	0	Spot (Block27, Row6, Column6)	174.47	179.00	53.24	0.01	0.31	90.00	94.36	90.00	28.36	0.02	0.30	82.00	62.00	0.00	89.00	84.47	149523.00	2.82	107.16	106.00
27	7	6	15574.00	31405.00	146.75	0	Spot (Block27, Row6, Column7)	1690.16	1474.00	987.33	0.06	0.58	91.00	97.45	91.00	33.57	0.03	0.34	100.00	100.00	0.00	1383.00	1599.16	992121.00	47.44	374.60	295.00
27	8	6	15885.00	31409.00	147.20	0	Spot (Block27, Row6, Column8)	2093.02	1725.00	1426.69	0.08	0.68	86.00	88.76	86.00	17.89	0.01	0.20	100.00	100.00	0.00	1639.00	2007.02	1241162.00	112.03	378.87	293.00
27	1	7	13773.00	31695.00	158.60	0	Spot (Block27, Row7, Column1)	976.77	877.00	452.67	0.05	0.46	93.00	101.66	93.00	36.84	0.04	0.36	100.00	100.00	0.00	784.00	883.77	674946.00	23.75	263.54	268.00
27	2	7	14073.00	31699.00	192.15	0	Spot (Block27, Row7, Column2)	136.85	130.00	29.58	0.02	0.22	93.00	99.00	93.00	29.23	0.03	0.30	62.00	31.00	0.00	37.00	43.85	142328.00	1.30	96.13	96.50
27	3	7	14346.00	31677.00	212.80	0	Spot (Block27, Row7, Column3)	98.92	100.00	10.67	0.00	0.11	90.00	92.88	90.00	20.29	0.01	0.22	12.00	0.00	0.00	10.00	8.92	127803.00	0.30	94.12	94.00
27	4	7	14694.00	31710.00	197.15	0	Spot (Block27, Row7, Column4)	114.69	114.00	17.51	0.00	0.15	89.00	91.66	89.00	26.36	0.01	0.29	46.00	8.00	0.00	25.00	25.69	126042.00	0.87	93.22	93.00
27	5	7	14977.00	31701.00	173.45	0	Spot (Block27, Row7, Column5)	508.42	494.00	193.35	0.01	0.38	92.00	97.55	92.00	29.31	0.03	0.30	100.00	100.00	0.00	402.00	416.42	424023.00	14.02	199.73	194.00
27	6	7	15274.00	31703.00	184.30	0	Spot (Block27, Row7, Column6)	1316.23	1341.00	595.75	0.01	0.45	94.00	107.29	94.00	49.19	0.06	0.46	100.00	100.00	0.00	1247.00	1222.23	1260945.00	24.57	363.43	375.00
27	7	7	15563.00	31709.00	147.05	0	Spot (Block27, Row7, Column7)	1800.83	1732.00	788.77	0.02	0.44	91.00	97.38	91.00	31.11	0.03	0.32	100.00	100.00	0.00	1641.00	1709.83	1057089.00	54.75	474.06	377.00
27	8	7	15878.00	31713.00	189.50	0	Spot (Block27, Row7, Column8)	873.97	868.00	254.84	0.00	0.29	86.00	89.80	86.00	21.04	0.02	0.23	100.00	100.00	0.00	782.00	787.97	884458.00	37.27	264.54	257.00
27	1	8	13763.00	31991.00	184.00	0	Spot (Block27, Row8, Column1)	104.30	104.00	9.57	0.00	0.09	90.00	92.24	90.00	17.28	0.01	0.19	35.00	1.00	0.00	14.00	14.30	98985.00	0.70	92.26	91.00
27	2	8	14079.00	31994.00	154.25	0	Spot (Block27, Row8, Column2)	280.91	272.00	91.65	0.01	0.33	91.00	90.65	91.00	12.40	0.00	0.14	100.00	99.00	0.00	181.00	189.91	184841.00	15.34	138.29	130.00
27	3	8	14365.00	31996.00	149.95	0	Spot (Block27, Row8, Column3)	553.49	429.00	352.24	0.11	0.64	91.00	92.85	91.00	23.69	0.01	0.26	100.00	100.00	0.00	338.00	462.49	340950.00	19.44	177.35	167.00
27	4	8	14672.00	32002.00	149.50	0	Spot (Block27, Row8, Column4)	9969.24	9787.50	4455.37	0.01	0.45	91.00	95.18	91.00	34.77	0.02	0.37	100.00	100.00	0.00	9696.50	9878.24	6141052.00	283.95	1803.44	1626.00
27	5	8	14968.00	32004.00	154.60	0	Spot (Block27, Row8, Column5)	119.39	119.00	14.81	0.00	0.12	89.00	96.68	89.00	43.07	0.04	0.45	15.00	0.00	0.00	30.00	30.39	78319.00	0.53	100.16	100.00
27	6	8	15276.00	32004.00	185.70	0	Spot (Block27, Row8, Column6)	2669.65	2087.00	1903.96	0.11	0.71	95.00	110.16	95.00	57.19	0.06	0.52	100.00	100.00	0.00	1992.00	2574.65	2592226.00	44.75	567.29	578.00
27	7	8	15569.00	32005.00	146.90	0	Spot (Block27, Row8, Column7)	702.52	624.50	348.69	0.05	0.50	93.00	100.12	93.00	43.74	0.03	0.44	100.00	100.00	0.00	531.50	609.52	413081.00	13.77	215.96	184.00
27	8	8	15856.00	32009.00	147.35	0	Spot (Block27, Row8, Column8)	4720.06	4352.50	2545.18	0.04	0.54	89.00	91.80	89.00	22.23	0.01	0.24	100.00	100.00	0.00	4263.50	4631.06	2794275.00	208.15	1047.57	870.00
28	1	1	18290.00	29920.00	151.35	0	Spot (Block28, Row1, Column1)	1592.77	1415.50	779.40	0.05	0.49	78.00	80.36	78.00	16.79	0.01	0.21	100.00	100.00	0.00	1337.50	1514.77	997077.00	90.09	406.75	278.00
28	2	1	18581.00	29925.00	147.50	0	Spot (Block28, Row1, Column2)	1226.98	1138.00	597.87	0.03	0.49	78.00	83.65	78.00	26.39	0.03	0.32	100.00	100.00	0.00	1060.00	1148.98	727597.00	43.33	322.25	287.50
28	3	1	18885.00	29925.00	147.60	0	Spot (Block28, Row1, Column3)	1796.90	1512.00	1100.08	0.07	0.61	77.00	79.29	77.00	17.40	0.01	0.22	100.00	100.00	0.00	1435.00	1719.90	1065562.00	98.71	390.88	343.00
28	4	1	19178.00	29924.00	146.20	0	Spot (Block28, Row1, Column4)	845.49	763.00	381.67	0.04	0.45	78.00	83.34	78.00	27.83	0.03	0.33	100.00	100.00	0.00	685.00	767.49	490383.00	27.39	232.07	175.00
28	5	1	19488.00	29928.00	148.45	0	Spot (Block28, Row1, Column5)	3856.25	3047.00	2877.61	0.10	0.75	80.00	83.79	80.00	21.51	0.02	0.26	100.00	100.00	0.00	2967.00	3776.25	2340745.00	175.36	641.60	456.00
28	6	1	19782.00	29929.00	147.45	0	Spot (Block28, Row1, Column6)	2861.12	2639.00	1666.20	0.04	0.58	80.00	84.83	80.00	26.29	0.03	0.31	100.00	100.00	0.00	2559.00	2781.12	1690924.00	105.59	677.49	369.00
28	7	1	20077.00	29933.00	147.20	0	Spot (Block28, Row1, Column7)	9886.12	8724.00	5646.66	0.05	0.57	83.00	87.66	83.00	26.38	0.02	0.30	100.00	100.00	0.00	8641.00	9803.12	5852580.00	371.38	1894.65	1534.50
28	8	1	20404.00	29928.00	187.00	0	Spot (Block28, Row1, Column8)	104.16	105.00	10.38	0.00	0.10	83.00	84.30	83.00	15.86	0.01	0.19	70.00	17.00	0.00	22.00	21.16	102491.00	1.25	91.07	90.00
28	1	2	18285.00	30221.00	147.00	-50	Spot (Block28, Row2, Column1)	78.40	78.00	7.74	0.00	0.10	80.00	83.41	80.00	25.72	0.02	0.31	0.00	0.00	0.00	-2.00	-1.60	46019.00	-0.19	76.01	77.00
28	2	2	18587.00	30224.00	141.30	0	Spot (Block28, Row2, Column2)	2271.70	2187.00	813.43	0.02	0.36	78.00	84.43	78.00	30.64	0.03	0.36	100.00	100.00	0.00	2109.00	2193.70	1228987.00	71.39	500.70	483.00
28	3	2	18888.00	30220.00	183.45	0	Spot (Block28, Row2, Column3)	162.09	172.00	43.44	0.03	0.27	78.00	85.47	78.00	32.66	0.04	0.38	84.00	59.00	0.00	94.00	84.09	153823.00	2.35	97.95	95.00
28	4	2	19185.00	30227.00	177.60	0	Spot (Block28, Row2, Column4)	1731.20	1662.00	811.02	0.02	0.47	81.00	91.27	81.00	40.65	0.05	0.45	100.00	100.00	0.00	1581.00	1650.20	1530379.00	40.35	386.51	392.00
28	5	2	19485.00	30227.00	185.35	0	Spot (Block28, Row2, Column5)	451.30	419.00	122.93	0.03	0.27	83.00	89.28	83.00	31.11	0.03	0.35	100.00	100.00	0.00	336.00	368.30	437763.00	11.64	186.17	178.50
28	6	2	19779.00	30228.00	149.35	0	Spot (Block28, Row2, Column6)	865.35	771.00	468.23	0.05	0.54	83.00	90.31	83.00	32.77	0.04	0.36	100.00	100.00	0.00	688.00	782.35	526999.00	23.65	255.62	183.00
28	7	2	20086.00	30232.00	149.45	0	Spot (Block28, Row2, Column7)	1083.94	971.50	537.94	0.05	0.50	86.00	88.70	86.00	21.92	0.01	0.25	100.00	100.00	0.00	885.50	997.94	663372.00	45.41	307.82	260.00
28	8	2	20417.00	30228.00	147.35	0	Spot (Block28, Row2, Column8)	105.67	104.00	11.43	0.01	0.11	84.00	86.72	84.00	24.86	0.01	0.29	35.00	1.00	0.00	20.00	21.67	62982.00	0.76	94.42	94.00
28	1	3	18285.00	30521.00	149.65	0	Spot (Block28, Row3, Column1)	4142.64	3752.00	2481.85	0.04	0.60	77.00	79.35	77.00	18.03	0.01	0.23	100.00	100.00	0.00	3675.00	4065.64	2543578.00	225.39	786.08	554.00
28	2	3	18586.00	30521.00	155.15	0	Spot (Block28, Row3, Column2)	215.61	202.00	54.29	0.03	0.25	80.00	84.05	80.00	24.78	0.02	0.29	99.00	96.00	0.00	122.00	135.61	142518.00	5.31	115.14	110.00
28	3	3	18869.00	30519.00	145.70	0	Spot (Block28, Row3, Column3)	894.39	845.00	367.46	0.02	0.41	79.00	83.19	79.00	29.10	0.02	0.35	100.00	100.00	0.00	766.00	815.39	520536.00	27.88	246.97	194.00
28	4	3	19186.00	30528.00	146.85	0	Spot (Block28, Row3, Column4)	3771.88	3317.50	2075.73	0.06	0.55	82.00	89.00	82.00	30.91	0.04	0.35	100.00	100.00	0.00	3235.50	3689.88	2210324.00	119.16	884.62	666.00
28	5	3	19482.00	30519.00	153.90	0	Spot (Block28, Row3, Column5)	387.70	314.00	369.78	0.09	0.95	84.00	90.49	84.00	30.42	0.03	0.34	99.00	98.00	0.00	230.00	303.70	250840.00	9.77	152.76	128.00
28	6	3	19787.00	30529.00	208.60	0	Spot (Block28, Row3, Column6)	1995.78	1466.00	1312.50	0.13	0.66	90.00	101.09	90.00	41.44	0.05	0.41	100.00	100.00	0.00	1376.00	1905.78	2474770.00	45.72	519.63	513.50
28	7	3	20087.00	30534.00	146.75	0	Spot (Block28, Row3, Column7)	3545.81	3214.00	2278.79	0.04	0.64	88.00	96.72	88.00	34.85	0.04	0.36	100.00	100.00	0.00	3126.00	3457.81	2074299.00	98.97	676.50	531.00
28	8	3	20384.00	30542.00	157.45	0	Spot (Block28, Row3, Column8)	2599.45	2362.00	1276.21	0.04	0.49	85.00	89.29	85.00	30.16	0.02	0.34	100.00	100.00	0.00	2277.00	2514.45	1788420.00	83.21	618.93	463.00
28	1	4	18280.00	30818.00	146.60	0	Spot (Block28, Row4, Column1)	3766.81	3397.00	2121.32	0.04	0.56	80.00	83.75	80.00	22.26	0.02	0.27	100.00	100.00	0.00	3317.00	3686.81	2203583.00	165.47	796.45	619.50
28	2	4	18579.00	30824.00	167.55	0	Spot (Block28, Row4, Column2)	596.77	565.00	251.63	0.02	0.42	82.00	87.96	82.00	34.01	0.03	0.39	100.00	100.00	0.00	483.00	514.77	464287.00	14.96	193.11	189.00
28	3	4	18881.00	30829.00	147.25	0	Spot (Block28, Row4, Column3)	17528.58	16594.00	8903.44	0.02	0.51	83.00	89.47	83.00	39.05	0.03	0.44	100.00	100.00	0.00	16511.00	17445.58	10359389.00	446.54	3165.99	2251.00
28	4	4	19168.00	30832.00	163.85	0	Spot (Block28, Row4, Column4)	191.32	195.00	38.88	0.01	0.20	82.00	86.53	82.00	30.67	0.02	0.35	97.00	83.00	0.00	113.00	109.32	141389.00	3.42	111.81	112.00
28	5	4	19471.00	30831.00	149.80	0	Spot (Block28, Row4, Column5)	295.66	203.00	392.99	0.16	1.33	82.00	86.62	82.00	38.91	0.02	0.45	99.00	89.00	0.00	121.00	213.66	182128.00	5.37	131.97	121.00
28	6	4	19783.00	30824.00	198.30	0	Spot (Block28, Row4, Column6)	479.40	495.00	110.14	0.01	0.23	86.00	93.01	86.00	30.02	0.03	0.32	100.00	100.00	0.00	409.00	393.40	532610.00	12.87	181.97	179.50
28	7	4	20075.00	30834.00	147.20	0	Spot (Block28, Row4, Column7)	1627.59	1297.00	1197.39	0.10	0.74	89.00	95.93	89.00	34.94	0.03	0.36	100.00	100.00	0.00	1208.00	1538.59	958651.00	43.84	338.91	283.00
28	8	4	20381.00	30843.00	157.25	0	Spot (Block28, Row4, Column8)	486.60	419.00	256.57	0.06	0.53	86.00	88.07	86.00	17.85	0.01	0.20	100.00	100.00	0.00	333.00	400.60	330890.00	22.33	167.31	156.50
28	1	5	18282.00	31126.00	144.55	0	Spot (Block28, Row5, Column1)	2501.90	2310.00	1407.09	0.03	0.56	82.00	90.42	82.00	35.97	0.04	0.40	100.00	100.00	0.00	2228.00	2419.90	1416075.00	67.04	581.54	383.50
28	2	5	18578.00	31123.00	151.95	0	Spot (Block28, Row5, Column2)	2996.12	2822.00	1257.32	0.03	0.42	85.00	93.25	85.00	34.55	0.04	0.37	100.00	100.00	0.00	2737.00	2911.12	1890550.00	84.02	685.34	601.00
28	3	5	18881.00	31124.00	154.70	0	Spot (Block28, Row5, Column3)	1642.92	1399.00	872.24	0.07	0.53	87.00	93.72	87.00	37.21	0.03	0.40	100.00	100.00	0.00	1312.00	1555.92	1076115.00	41.64	390.01	314.50
28	4	5	19181.00	31130.00	146.95	0	Spot (Block28, Row5, Column4)	3462.10	2755.00	2399.45	0.10	0.69	87.00	93.15	87.00	40.23	0.03	0.43	100.00	100.00	0.00	2668.00	3375.10	2039179.00	83.73	653.35	463.00
28	5	5	19478.00	31126.00	146.20	0	Spot (Block28, Row5, Column5)	18858.42	18172.00	9737.87	0.02	0.52	87.00	97.24	87.00	60.01	0.05	0.62	100.00	100.00	0.00	18085.00	18771.42	10975598.00	312.66	3306.29	2250.00
28	6	5	19782.00	31128.00	150.00	0	Spot (Block28, Row5, Column6)	1023.77	907.50	532.25	0.05	0.52	87.00	96.03	87.00	46.33	0.04	0.48	100.00	100.00	0.00	820.50	936.77	632692.00	20.02	263.96	258.00
28	7	5	20083.00	31133.00	192.35	0	Spot (Block28, Row5, Column7)	2459.50	2223.00	1414.69	0.04	0.58	91.00	103.78	91.00	47.33	0.06	0.46	100.00	100.00	0.00	2132.00	2368.50	2565261.00	49.77	578.99	594.00
28	8	5	20383.00	31135.00	147.15	0	Spot (Block28, Row5, Column8)	4604.42	3679.00	3525.04	0.10	0.77	88.00	95.59	88.00	36.95	0.04	0.39	100.00	100.00	0.00	3591.00	4516.42	2725817.00	122.04	741.23	536.50
28	1	6	18279.00	31424.00	200.25	0	Spot (Block28, Row6, Column1)	1927.34	1451.00	1322.12	0.12	0.69	85.00	100.86	85.00	52.35	0.07	0.52	100.00	100.00	0.00	1366.00	1842.34	2189458.00	34.89	504.29	504.00
28	2	6	18578.00	31424.00	202.80	0	Spot (Block28, Row6, Column2)	1490.71	1474.00	701.87	0.00	0.47	88.00	104.94	88.00	53.12	0.08	0.51	100.00	100.00	0.00	1386.00	1402.71	1739658.00	26.09	419.97	401.00
28	3	6	18869.00	31424.00	146.65	0	Spot (Block28, Row6, Column3)	6773.06	6040.00	3809.56	0.05	0.56	86.00	94.98	86.00	37.24	0.04	0.39	100.00	100.00	0.00	5954.00	6687.06	3989331.00	179.35	1172.86	941.00
28	4	6	19182.00	31426.00	148.50	0	Spot (Block28, Row6, Column4)	645.37	537.50	355.93	0.08	0.55	89.00	94.76	89.00	52.98	0.03	0.56	100.00	100.00	0.00	448.50	556.37	393673.00	10.39	195.97	179.00
28	5	6	19477.00	31429.00	145.00	0	Spot (Block28, Row6, Column5)	20459.20	19806.00	10275.47	0.01	0.50	92.00	104.05	92.00	72.94	0.05	0.70	100.00	100.00	0.00	19714.00	20367.20	11661746.00	279.07	4000.33	2711.50
28	6	6	19777.00	31430.00	150.85	0	Spot (Block28, Row6, Column6)	366.24	331.00	182.18	0.04	0.50	91.00	100.98	91.00	51.74	0.05	0.51	94.00	78.00	0.00	240.00	275.24	229269.00	5.13	142.85	132.00
28	7	6	20078.00	31432.00	148.20	0	Spot (Block28, Row6, Column7)	6411.45	5725.00	3874.44	0.05	0.60	92.00	102.09	92.00	42.84	0.05	0.42	100.00	100.00	0.00	5633.00	6319.45	3853281.00	147.28	1165.29	875.50
28	8	6	20386.00	31439.00	147.60	0	Spot (Block28, Row6, Column8)	7331.43	6480.00	4834.35	0.05	0.66	91.00	95.21	91.00	24.70	0.02	0.26	100.00	100.00	0.00	6389.00	7240.43	4347538.00	292.96	1384.53	1038.00
28	1	7	18275.00	31723.00	163.85	0	Spot (Block28, Row7, Column1)	733.15	708.00	327.29	0.02	0.45	81.00	88.01	81.00	33.55	0.04	0.38	100.00	100.00	0.00	627.00	652.15	546199.00	19.23	218.60	199.50
28	2	7	18578.00	31723.00	163.80	0	Spot (Block28, Row7, Column2)	278.56	249.00	122.58	0.05	0.44	85.00	90.95	85.00	30.28	0.03	0.33	99.00	89.00	0.00	164.00	193.56	206691.00	6.19	124.78	121.00
28	3	7	18867.00	31762.00	163.55	0	Spot (Block28, Row7, Column3)	97.94	98.00	10.62	0.00	0.11	84.00	85.45	84.00	16.03	0.01	0.19	41.00	4.00	0.00	14.00	13.94	71692.00	0.78	89.53	89.00
28	4	7	19183.00	31724.00	171.50	0	Spot (Block28, Row7, Column4)	210.55	202.00	57.18	0.02	0.27	88.00	91.58	88.00	30.70	0.02	0.34	97.00	82.00	0.00	114.00	122.55	173075.00	3.87	116.17	112.00
28	5	7	19477.00	31728.00	183.70	0	Spot (Block28, Row7, Column5)	1417.17	1302.00	732.48	0.04	0.52	92.00	107.58	92.00	60.10	0.07	0.56	100.00	100.00	0.00	1210.00	1325.17	1337812.00	21.79	351.74	351.00
28	6	7	19776.00	31728.00	192.95	0	Spot (Block28, Row7, Column6)	1783.64	1763.00	859.66	0.01	0.48	99.00	121.03	99.00	63.78	0.09	0.53	100.00	100.00	0.00	1664.00	1684.64	1872827.00	26.07	445.64	431.00
28	7	7	20068.00	31736.00	148.70	0	Spot (Block28, Row7, Column7)	4467.06	4109.00	2235.44	0.04	0.50	94.00	106.15	94.00	45.32	0.05	0.43	100.00	100.00	0.00	4015.00	4373.06	2707038.00	96.23	1111.28	753.00
28	8	7	20381.00	31740.00	193.20	0	Spot (Block28, Row7, Column8)	880.71	877.00	194.90	0.00	0.22	90.00	94.45	90.00	22.89	0.02	0.24	100.00	100.00	0.00	787.00	790.71	931787.00	34.35	293.49	270.00
28	1	8	18257.00	32049.00	173.20	0	Spot (Block28, Row8, Column1)	93.74	93.00	11.14	0.00	0.12	81.00	82.68	81.00	15.77	0.01	0.19	38.00	5.00	0.00	12.00	12.74	78370.00	0.70	83.45	83.00
28	2	8	18579.00	32022.00	149.00	0	Spot (Block28, Row8, Column2)	822.51	759.00	423.62	0.03	0.52	85.00	86.71	85.00	15.54	0.01	0.18	100.00	100.00	0.00	674.00	737.51	500906.00	47.35	265.31	194.50
28	3	8	18865.00	32025.00	147.90	0	Spot (Block28, Row8, Column3)	1640.70	1427.00	1169.98	0.06	0.71	86.00	88.71	86.00	20.57	0.01	0.23	100.00	100.00	0.00	1341.00	1554.70	972934.00	75.45	338.42	286.00
28	4	8	19174.00	32027.00	151.65	0	Spot (Block28, Row8, Column4)	5366.86	5288.00	2525.78	0.01	0.47	86.00	90.16	86.00	36.55	0.02	0.41	100.00	100.00	0.00	5202.00	5280.86	3397224.00	144.35	1045.11	908.50
28	5	8	19466.00	32029.00	166.90	0	Spot (Block28, Row8, Column5)	206.92	204.50	51.04	0.01	0.25	87.00	98.96	87.00	56.91	0.06	0.58	86.00	52.00	0.00	117.50	119.92	159744.00	1.90	111.44	112.00
28	6	8	19777.00	32031.00	192.20	0	Spot (Block28, Row8, Column6)	3158.93	2288.50	2375.76	0.14	0.75	91.00	111.74	91.00	66.20	0.09	0.59	100.00	100.00	0.00	2197.50	3067.93	3272655.00	46.03	684.27	680.50
28	7	8	20075.00	32034.00	146.50	0	Spot (Block28, Row8, Column7)	2302.37	2103.00	1248.31	0.04	0.54	90.00	101.13	90.00	47.29	0.05	0.47	100.00	100.00	0.00	2013.00	2212.37	1342282.00	46.55	548.38	446.50
28	8	8	20360.00	32031.00	149.70	0	Spot (Block28, Row8, Column8)	4417.20	3950.50	2346.68	0.05	0.53	89.00	93.29	89.00	26.49	0.02	0.28	100.00	100.00	0.00	3861.50	4328.20	2685658.00	163.24	1013.09	782.00
29	1	1	4758.00	34336.00	147.70	0	Spot (Block29, Row1, Column1)	1679.01	1525.00	821.11	0.04	0.49	84.00	87.58	84.00	22.24	0.02	0.25	100.00	100.00	0.00	1441.00	1595.01	999010.00	71.54	399.08	295.00
29	2	1	5051.00	34343.00	145.85	0	Spot (Block29, Row1, Column2)	3245.96	2865.00	1635.66	0.05	0.50	83.00	89.44	83.00	27.81	0.03	0.31	100.00	100.00	0.00	2782.00	3162.96	1882657.00	113.51	644.92	501.50
29	3	1	5355.00	34344.00	142.05	0	Spot (Block29, Row1, Column3)	671.51	554.00	369.75	0.08	0.55	82.00	85.64	82.00	22.16	0.02	0.26	100.00	100.00	0.00	472.00	589.51	368658.00	26.44	191.46	170.50
29	4	1	5649.00	34345.00	140.60	0	Spot (Block29, Row1, Column4)	2516.57	2323.50	1231.90	0.03	0.49	84.00	88.86	84.00	24.57	0.02	0.28	100.00	100.00	0.00	2239.50	2432.57	1348884.00	98.79	559.35	465.00
29	5	1	5956.00	34346.00	140.55	0	Spot (Block29, Row1, Column5)	2060.09	1764.00	1422.64	0.07	0.69	82.00	84.89	82.00	19.65	0.02	0.23	100.00	100.00	0.00	1682.00	1978.09	1100087.00	100.51	438.15	326.50
29	6	1	6247.00	34348.00	138.70	0	Spot (Block29, Row1, Column6)	2373.91	2158.50	1114.99	0.04	0.47	80.00	84.81	80.00	27.03	0.03	0.32	100.00	100.00	0.00	2078.50	2293.91	1239183.00	84.70	541.32	397.00
29	7	1	6546.00	34351.00	140.10	0	Spot (Block29, Row1, Column7)	7706.38	7265.00	3785.49	0.03	0.49	82.00	86.64	82.00	27.14	0.02	0.31	100.00	100.00	0.00	7183.00	7624.38	4084382.00	280.80	1682.98	1262.50
29	8	1	6872.00	34367.00	168.05	0	Spot (Block29, Row1, Column8)	113.76	111.00	19.32	0.01	0.17	80.00	82.16	80.00	14.93	0.01	0.18	86.00	52.00	0.00	31.00	33.76	89873.00	2.12	95.80	93.00
29	1	2	4752.00	34640.00	147.00	-50	Spot (Block29, Row2, Column1)	86.37	84.00	11.59	0.01	0.13	84.00	87.42	84.00	20.28	0.02	0.23	9.00	0.00	0.00	0.00	2.37	50612.00	-0.05	88.12	87.00
29	2	2	5047.00	34640.00	129.45	0	Spot (Block29, Row2, Column2)	1247.92	1210.00	467.71	0.01	0.37	84.00	89.62	84.00	24.95	0.03	0.28	100.00	100.00	0.00	1126.00	1163.92	561564.00	46.43	327.54	302.00
29	3	2	5354.00	34643.00	159.60	0	Spot (Block29, Row2, Column3)	110.27	110.00	11.41	0.00	0.10	83.00	87.76	83.00	22.09	0.02	0.25	63.00	6.00	0.00	27.00	27.27	77082.00	1.02	91.65	93.00
29	4	2	5657.00	34646.00	179.50	0	Spot (Block29, Row2, Column4)	689.45	673.50	329.82	0.01	0.48	87.00	93.18	87.00	27.46	0.03	0.29	100.00	100.00	0.00	586.50	602.45	623260.00	21.71	232.72	225.00
29	5	2	5960.00	34646.00	168.35	0	Spot (Block29, Row2, Column5)	610.71	585.00	225.39	0.02	0.37	86.00	89.83	86.00	21.87	0.02	0.24	100.00	100.00	0.00	499.00	524.71	480017.00	23.82	210.59	183.00
29	6	2	6245.00	34645.00	142.95	0	Spot (Block29, Row2, Column6)	904.04	841.00	390.69	0.03	0.43	85.00	90.45	85.00	25.99	0.03	0.29	100.00	100.00	0.00	756.00	819.04	505361.00	31.31	241.48	198.00
29	7	2	6547.00	34651.00	149.25	0	Spot (Block29, Row2, Column7)	434.93	373.00	226.87	0.07	0.52	84.00	88.86	84.00	26.13	0.02	0.29	100.00	100.00	0.00	289.00	350.93	266176.00	13.24	159.93	148.00
29	8	2	6852.00	34653.00	147.00	-50	Spot (Block29, Row2, Column8)	81.63	83.00	9.74	0.01	0.12	81.00	84.27	81.00	22.74	0.02	0.27	0.00	0.00	0.00	2.00	0.63	48326.00	-0.12	81.62	83.00
29	1	3	4752.00	34937.00	139.20	0	Spot (Block29, Row3, Column1)	3284.95	3217.00	1803.95	0.01	0.55	85.00	87.11	85.00	18.24	0.01	0.21	100.00	100.00	0.00	3132.00	3199.95	1741023.00	175.29	722.96	597.00
29	2	3	5049.00	34941.00	145.35	0	Spot (Block29, Row3, Column2)	155.77	161.00	25.54	0.01	0.16	82.00	86.05	82.00	21.08	0.02	0.25	100.00	83.00	0.00	79.00	73.77	89569.00	3.31	111.26	111.00
29	3	3	5330.00	34935.00	141.85	0	Spot (Block29, Row3, Column3)	799.56	552.00	836.32	0.16	1.05	81.00	84.11	81.00	21.04	0.02	0.25	100.00	99.00	0.00	471.00	718.56	440559.00	34.01	250.79	169.50
29	4	3	5652.00	34944.00	137.90	0	Spot (Block29, Row3, Column4)	3451.36	3231.50	1751.88	0.03	0.51	83.00	88.08	83.00	23.11	0.03	0.26	100.00	100.00	0.00	3148.50	3368.36	1774001.00	145.53	781.45	591.50
29	5	3	5959.00	34950.00	139.95	0	Spot (Block29, Row3, Column5)	756.27	331.50	2065.35	0.36	2.73	85.00	89.07	85.00	24.37	0.02	0.27	99.00	98.00	0.00	246.50	671.27	399312.00	27.37	202.86	175.00
29	6	3	6254.00	34945.00	225.85	0	Spot (Block29, Row3, Column6)	1505.86	1101.00	963.66	0.14	0.64	89.00	97.24	89.00	37.14	0.04	0.38	100.00	100.00	0.00	1012.00	1416.86	2203078.00	37.92	473.84	458.00
29	7	3	6554.00	34950.00	139.95	0	Spot (Block29, Row3, Column7)	1319.08	1226.00	790.25	0.03	0.60	86.00	93.09	86.00	35.17	0.03	0.38	100.00	100.00	0.00	1140.00	1233.08	693834.00	34.86	347.96	263.00
29	8	3	6851.00	34959.00	153.15	0	Spot (Block29, Row3, Column8)	2959.09	2592.00	1461.04	0.06	0.49	82.00	87.50	82.00	29.50	0.03	0.34	100.00	100.00	0.00	2510.00	2877.09	1908612.00	97.36	643.32	518.50
29	1	4	4751.00	35238.00	138.85	0	Spot (Block29, Row4, Column1)	3342.94	3150.00	1606.59	0.03	0.48	84.00	89.35	84.00	23.38	0.03	0.26	100.00	100.00	0.00	3066.00	3258.94	1751699.00	139.17	713.21	556.00
29	2	4	5049.00	35245.00	175.45	0	Spot (Block29, Row4, Column2)	467.33	452.00	210.99	0.01	0.45	86.00	93.81	86.00	32.51	0.04	0.35	100.00	100.00	0.00	366.00	381.33	403774.00	11.49	176.15	179.00
29	3	4	5350.00	35244.00	141.30	0	Spot (Block29, Row4, Column3)	10706.01	10003.50	5435.81	0.03	0.51	86.00	92.86	86.00	32.96	0.03	0.35	100.00	100.00	0.00	9917.50	10620.01	5781248.00	322.04	1911.02	1417.00
29	4	4	5643.00	35247.00	166.25	0	Spot (Block29, Row4, Column4)	120.57	121.00	11.22	0.00	0.09	83.00	86.71	83.00	23.74	0.02	0.27	88.00	21.00	0.00	38.00	37.57	92117.00	1.43	99.08	101.00
29	5	4	5935.00	35246.00	155.40	0	Spot (Block29, Row4, Column5)	182.02	183.00	50.29	0.00	0.28	82.00	85.05	82.00	23.49	0.02	0.28	96.00	85.00	0.00	101.00	100.02	120861.00	4.13	106.72	103.00
29	6	4	6249.00	35248.00	179.30	0	Spot (Block29, Row4, Column6)	716.06	721.00	263.23	0.00	0.37	85.00	90.20	85.00	29.72	0.03	0.33	100.00	100.00	0.00	636.00	631.06	645173.00	21.06	213.98	188.00
29	7	4	6542.00	35249.00	144.10	0	Spot (Block29, Row4, Column7)	935.43	701.00	663.35	0.13	0.71	86.00	92.43	86.00	34.82	0.03	0.38	100.00	100.00	0.00	615.00	849.43	528518.00	24.21	230.70	186.50
29	8	4	6844.00	35269.00	155.10	0	Spot (Block29, Row4, Column8)	327.01	289.00	140.78	0.05	0.43	85.00	88.01	85.00	21.68	0.02	0.25	100.00	99.00	0.00	204.00	242.01	217464.00	11.03	139.81	125.00
29	1	5	4756.00	35542.00	139.10	0	Spot (Block29, Row5, Column1)	4575.98	4042.00	2453.70	0.05	0.54	86.00	95.08	86.00	36.28	0.04	0.38	100.00	100.00	0.00	3956.00	4489.98	2402388.00	123.52	978.74	741.00
29	2	5	5048.00	35542.00	148.20	0	Spot (Block29, Row5, Column2)	3184.38	3139.00	1248.96	0.01	0.39	89.00	101.07	89.00	37.45	0.06	0.37	100.00	100.00	0.00	3050.00	3095.38	1916997.00	82.34	666.41	600.00
29	3	5	5350.00	35541.00	149.50	0	Spot (Block29, Row5, Column3)	1555.36	1385.00	791.48	0.05	0.51	88.00	98.14	88.00	35.24	0.05	0.36	100.00	100.00	0.00	1297.00	1467.36	945659.00	41.35	349.99	295.00
29	4	5	5647.00	35545.00	139.30	0	Spot (Block29, Row5, Column4)	2096.77	1830.00	1349.89	0.06	0.64	87.00	92.33	87.00	31.32	0.03	0.34	100.00	100.00	0.00	1743.00	2009.77	1098707.00	64.01	476.28	359.00
29	5	5	5950.00	35546.00	139.55	0	Spot (Block29, Row5, Column5)	11781.93	11134.50	6270.12	0.02	0.53	85.00	92.29	85.00	38.94	0.04	0.42	100.00	100.00	0.00	11049.50	11696.93	6220859.00	300.19	2152.75	1509.50
29	6	5	6251.00	35548.00	146.10	0	Spot (Block29, Row5, Column6)	1109.14	1136.00	472.02	0.01	0.43	86.00	94.13	86.00	39.63	0.04	0.42	100.00	100.00	0.00	1050.00	1023.14	644411.00	25.61	288.72	269.00
29	7	5	6551.00	35552.00	186.85	0	Spot (Block29, Row5, Column7)	1756.87	1461.00	1122.27	0.08	0.64	89.00	102.57	89.00	48.86	0.06	0.48	100.00	100.00	0.00	1372.00	1667.87	1727005.00	33.86	428.64	414.00
29	8	5	6848.00	35554.00	140.35	0	Spot (Block29, Row5, Column8)	2474.04	1971.00	1826.32	0.10	0.74	86.00	93.14	86.00	35.16	0.03	0.38	100.00	100.00	0.00	1885.00	2388.04	1318664.00	67.72	508.29	374.00
29	1	6	4747.00	35840.00	225.60	0	Spot (Block29, Row6, Column1)	1301.80	863.50	832.03	0.18	0.64	92.00	102.53	92.00	38.42	0.05	0.37	100.00	100.00	0.00	771.50	1209.80	1900631.00	31.21	437.17	427.00
29	2	6	5051.00	35839.00	220.15	0	Spot (Block29, Row6, Column2)	782.15	606.00	417.71	0.11	0.53	91.00	101.73	91.00	38.69	0.05	0.38	100.00	100.00	0.00	515.00	691.15	1087191.00	17.58	287.49	294.00
29	3	6	5337.00	35843.00	138.40	0	Spot (Block29, Row6, Column3)	4454.67	3959.50	2368.31	0.05	0.53	85.00	91.46	85.00	29.13	0.03	0.32	100.00	100.00	0.00	3874.50	4369.67	2325337.00	149.81	872.53	786.50
29	4	6	5650.00	35842.00	147.25	0	Spot (Block29, Row6, Column4)	346.04	316.00	118.89	0.04	0.34	82.00	85.92	82.00	31.47	0.02	0.37	100.00	100.00	0.00	234.00	264.04	204165.00	8.27	140.47	128.50
29	5	6	5949.00	35849.00	138.45	0	Spot (Block29, Row6, Column5)	13970.36	12740.00	7032.10	0.04	0.50	88.00	95.30	88.00	45.98	0.03	0.48	100.00	100.00	0.00	12652.00	13882.36	7194734.00	301.76	2612.03	1876.50
29	6	6	6248.00	35857.00	154.80	0	Spot (Block29, Row6, Column6)	202.25	192.00	66.58	0.02	0.33	90.00	95.67	90.00	33.42	0.03	0.35	90.00	73.00	0.00	102.00	112.25	132675.00	3.19	117.87	113.00
29	7	6	6547.00	35849.00	139.35	0	Spot (Block29, Row6, Column7)	2682.39	2586.50	1599.31	0.02	0.60	89.00	97.16	89.00	36.61	0.04	0.38	100.00	100.00	0.00	2497.50	2593.39	1410936.00	70.62	646.02	463.00
29	8	6	6851.00	35856.00	140.70	0	Spot (Block29, Row6, Column8)	3285.54	2933.50	2176.30	0.05	0.66	84.00	86.86	84.00	18.32	0.01	0.21	100.00	100.00	0.00	2849.50	3201.54	1767618.00	174.55	720.85	617.00
29	1	7	4746.00	36141.00	160.80	0	Spot (Block29, Row7, Column1)	636.75	560.00	299.74	0.06	0.47	89.00	94.32	89.00	28.53	0.03	0.30	100.00	100.00	0.00	471.00	547.75	454637.00	19.02	199.43	197.00
29	2	7	5048.00	36140.00	165.90	0	Spot (Block29, Row7, Column2)	147.97	153.00	26.49	0.01	0.18	86.00	90.05	86.00	23.78	0.02	0.26	91.00	66.00	0.00	67.00	61.97	113051.00	2.44	101.68	102.00
29	3	7	5308.00	36159.00	223.40	0	Spot (Block29, Row7, Column3)	92.52	92.00	9.53	0.00	0.10	81.00	83.10	81.00	16.15	0.01	0.19	31.00	0.00	0.00	11.00	11.52	132577.00	0.58	84.26	84.00
29	4	7	5658.00	36134.00	180.75	0	Spot (Block29, Row7, Column4)	114.15	115.00	13.16	0.00	0.12	83.00	86.80	83.00	24.99	0.02	0.29	71.00	7.00	0.00	32.00	31.15	104565.00	1.09	94.23	93.00
29	5	7	5947.00	36146.00	185.45	0	Spot (Block29, Row7, Column5)	596.79	514.50	324.91	0.06	0.54	89.00	97.03	89.00	37.38	0.04	0.39	100.00	100.00	0.00	425.50	507.79	575303.00	13.37	203.20	202.00
29	6	7	6244.00	36147.00	209.20	0	Spot (Block29, Row7, Column6)	870.61	790.00	443.35	0.04	0.51	96.00	108.47	96.00	47.94	0.05	0.44	100.00	100.00	0.00	694.00	774.61	1083033.00	15.90	310.44	298.00
29	7	7	6530.00	36154.00	143.10	0	Spot (Block29, Row7, Column7)	3608.86	3446.00	1690.97	0.02	0.47	90.00	98.22	90.00	32.37	0.04	0.33	100.00	100.00	0.00	3356.00	3518.86	2017354.00	108.47	760.79	648.50
29	8	7	6847.00	36152.00	176.75	0	Spot (Block29, Row7, Column8)	1316.66	1287.00	414.92	0.01	0.32	84.00	87.80	84.00	21.32	0.02	0.24	100.00	100.00	0.00	1203.00	1232.66	1153396.00	57.64	381.71	300.50
29	1	8	4744.00	36437.00	126.80	0	Spot (Block29, Row8, Column1)	104.43	104.00	11.51	0.00	0.11	83.00	85.36	83.00	16.99	0.01	0.20	64.00	17.00	0.00	21.00	21.43	44488.00	1.12	90.73	91.00
29	2	8	5042.00	36440.00	146.20	0	Spot (Block29, Row8, Column2)	326.57	304.00	112.64	0.03	0.34	83.00	85.22	83.00	13.11	0.01	0.15	100.00	100.00	0.00	221.00	243.57	190716.00	18.41	151.13	157.00
29	3	8	5332.00	36442.00	141.45	0	Spot (Block29, Row8, Column3)	749.86	597.00	510.15	0.10	0.68	85.00	88.80	85.00	25.63	0.02	0.29	100.00	100.00	0.00	512.00	664.86	406424.00	25.79	200.80	177.00
29	4	8	5646.00	36447.00	145.30	0	Spot (Block29, Row8, Column4)	6436.29	6015.50	2947.60	0.03	0.46	84.00	89.52	84.00	32.28	0.03	0.36	100.00	100.00	0.00	5931.50	6352.29	3707303.00	196.59	1158.01	998.50
29	5	8	5934.00	36462.00	221.90	0	Spot (Block29, Row8, Column5)	107.82	107.00	12.54	0.00	0.12	88.00	97.07	88.00	41.30	0.04	0.43	5.00	0.00	0.00	19.00	19.82	152566.00	0.26	92.83	93.00
29	6	8	6246.00	36449.00	207.50	0	Spot (Block29, Row8, Column6)	2207.55	1433.00	1726.90	0.19	0.78	91.00	106.71	91.00	54.30	0.07	0.51	100.00	100.00	0.00	1342.00	2116.55	2708665.00	38.69	584.76	586.00
29	7	8	6544.00	36451.00	138.15	0	Spot (Block29, Row8, Column7)	1268.07	1245.50	616.61	0.01	0.49	90.00	98.54	90.00	37.61	0.04	0.38	100.00	100.00	0.00	1155.50	1178.07	651787.00	31.10	358.03	278.00
29	8	8	6828.00	36454.00	139.25	0	Spot (Block29, Row8, Column8)	4804.76	4333.00	2431.27	0.04	0.51	87.00	90.97	87.00	25.29	0.02	0.28	100.00	100.00	0.00	4246.00	4717.76	2532110.00	186.36	1063.86	768.00
30	1	1	9263.00	34363.00	147.50	0	Spot (Block30, Row1, Column1)	1487.21	1295.00	801.87	0.06	0.54	85.00	85.91	85.00	14.33	0.00	0.17	100.00	100.00	0.00	1210.00	1402.21	883404.00	97.80	450.03	262.50
30	2	1	9536.00	34371.00	162.20	0	Spot (Block30, Row1, Column2)	151.39	140.00	68.07	0.03	0.45	83.00	84.33	83.00	13.15	0.01	0.16	99.00	94.00	0.00	57.00	68.39	109910.00	5.10	111.03	108.00
30	3	1	9877.00	34366.00	141.80	0	Spot (Block30, Row1, Column3)	108.69	108.00	12.14	0.00	0.11	83.00	83.79	83.00	10.39	0.00	0.12	90.00	63.00	0.00	25.00	25.69	59129.00	2.40	94.39	94.00
30	4	1	10143.00	34376.00	139.60	0	Spot (Block30, Row1, Column4)	118.69	114.00	18.53	0.02	0.16	82.00	82.40	82.00	10.86	0.00	0.13	98.00	83.00	0.00	32.00	36.69	62668.00	3.34	100.10	99.00
30	5	1	10454.00	34374.00	181.45	0	Spot (Block30, Row1, Column5)	126.64	124.00	18.24	0.01	0.14	81.00	80.82	81.00	10.60	0.00	0.13	98.00	92.00	0.00	43.00	45.64	116634.00	4.32	94.29	94.00
30	6	1	10729.00	34366.00	198.35	0	Spot (Block30, Row1, Column6)	122.47	116.00	27.86	0.02	0.23	83.00	83.36	83.00	11.60	0.00	0.14	85.00	66.00	0.00	33.00	39.47	136552.00	3.37	93.64	93.00
30	7	1	11051.00	34380.00	147.50	0	Spot (Block30, Row1, Column7)	319.76	293.00	124.72	0.04	0.39	85.00	85.25	85.00	11.99	0.00	0.14	100.00	100.00	0.00	208.00	234.76	189616.00	19.55	146.80	126.00
30	8	1	11361.00	34385.00	177.75	0	Spot (Block30, Row1, Column8)	130.06	121.00	41.38	0.03	0.32	85.00	85.44	85.00	11.33	0.00	0.13	96.00	82.00	0.00	36.00	45.06	114974.00	3.94	99.34	99.00
30	1	2	9254.00	34666.00	147.00	-50	Spot (Block30, Row2, Column1)	90.88	91.00	8.34	0.00	0.09	86.00	87.06	86.00	13.92	0.01	0.16	14.00	0.00	0.00	5.00	4.88	53435.00	0.27	92.73	93.00
30	2	2	9553.00	34671.00	141.50	0	Spot (Block30, Row2, Column2)	124.70	124.00	15.07	0.00	0.12	83.00	84.02	83.00	12.06	0.01	0.14	97.00	88.00	0.00	41.00	41.70	67837.00	3.37	102.00	101.00
30	3	2	9854.00	34670.00	147.00	-50	Spot (Block30, Row2, Column3)	85.10	84.00	11.63	0.01	0.14	82.00	82.67	82.00	11.36	0.00	0.14	23.00	5.00	0.00	2.00	3.10	49952.00	0.21	85.37	85.00
30	4	2	10180.00	34668.00	194.35	0	Spot (Block30, Row2, Column4)	108.84	108.00	13.89	0.00	0.13	81.00	82.34	81.00	11.01	0.01	0.13	88.00	61.00	0.00	27.00	27.84	116130.00	2.41	92.10	90.00
30	5	2	10461.00	34676.00	219.60	0	Spot (Block30, Row2, Column5)	151.88	154.00	28.80	0.01	0.19	83.00	83.77	83.00	11.85	0.00	0.14	99.00	94.00	0.00	71.00	68.88	209744.00	5.75	101.88	102.00
30	6	2	10754.00	34676.00	147.00	-50	Spot (Block30, Row2, Column6)	108.33	108.00	10.80	0.00	0.10	85.00	91.36	85.00	37.35	0.03	0.41	9.00	0.00	0.00	23.00	23.33	63699.00	0.45	97.09	98.00
30	7	2	11065.00	34676.00	211.15	0	Spot (Block30, Row2, Column7)	106.87	107.00	13.04	0.00	0.12	87.00	87.13	87.00	11.90	0.00	0.14	74.00	38.00	0.00	20.00	19.87	136150.00	1.66	92.23	93.00
30	8	2	11353.00	34679.00	147.00	-50	Spot (Block30, Row2, Column8)	95.55	96.00	13.96	0.00	0.15	85.00	88.04	85.00	29.30	0.02	0.33	7.00	0.00	0.00	11.00	10.55	56184.00	0.26	87.26	90.00
30	1	3	9259.00	34967.00	155.75	0	Spot (Block30, Row3, Column1)	192.18	197.00	33.40	0.01	0.17	86.00	85.65	86.00	12.65	0.00	0.15	100.00	99.00	0.00	111.00	106.18	127995.00	8.42	120.70	116.00
30	2	3	9550.00	34953.00	218.80	0	Spot (Block30, Row3, Column2)	101.29	101.00	12.96	0.00	0.13	86.00	86.93	86.00	14.30	0.00	0.16	50.00	16.00	0.00	15.00	15.29	138670.00	1.00	91.13	90.00
30	3	3	9837.00	34974.00	154.35	0	Spot (Block30, Row3, Column3)	125.26	118.00	29.42	0.03	0.23	82.00	82.18	82.00	11.58	0.00	0.14	97.00	83.00	0.00	36.00	43.26	81418.00	3.72	99.97	101.00
30	4	3	10151.00	34971.00	169.50	0	Spot (Block30, Row3, Column4)	126.12	123.00	18.62	0.01	0.15	83.00	83.15	83.00	10.53	0.00	0.13	98.00	88.00	0.00	40.00	43.12	100772.00	4.08	98.11	99.00
30	5	3	10445.00	34959.00	183.80	0	Spot (Block30, Row3, Column5)	113.91	112.00	16.44	0.01	0.14	86.00	91.17	86.00	35.08	0.03	0.38	30.00	1.00	0.00	26.00	27.91	108669.00	0.65	98.13	96.00
30	6	3	10750.00	34977.00	196.40	0	Spot (Block30, Row3, Column6)	2253.29	1669.00	1610.26	0.13	0.71	91.00	101.82	91.00	47.90	0.05	0.47	100.00	100.00	0.00	1578.00	2162.29	2456084.00	44.92	534.97	544.50
30	7	3	11052.00	34978.00	147.00	-50	Spot (Block30, Row3, Column7)	105.75	106.00	12.52	0.00	0.12	90.00	97.76	90.00	40.29	0.04	0.41	1.00	0.00	0.00	16.00	15.75	62815.00	0.20	105.59	107.00
30	8	3	11350.00	34985.00	154.60	0	Spot (Block30, Row3, Column8)	3720.03	3498.00	1775.71	0.03	0.48	87.00	92.35	87.00	35.30	0.03	0.38	100.00	100.00	0.00	3411.00	3633.03	2466379.00	102.76	769.17	601.50
30	1	4	9249.00	35254.00	173.20	0	Spot (Block30, Row4, Column1)	148.94	146.00	32.77	0.01	0.22	85.00	85.62	85.00	12.71	0.00	0.15	97.00	87.00	0.00	61.00	63.94	125109.00	4.98	102.63	101.00
30	2	4	9549.00	35271.00	172.95	0	Spot (Block30, Row4, Column2)	395.91	371.00	154.02	0.03	0.39	88.00	91.65	88.00	22.75	0.02	0.25	100.00	100.00	0.00	283.00	307.91	330583.00	13.37	173.25	176.00
30	3	4	9850.00	35276.00	148.10	0	Spot (Block30, Row4, Column3)	342.50	348.00	126.51	0.01	0.37	87.00	88.88	87.00	17.08	0.01	0.19	100.00	99.00	0.00	261.00	255.50	205158.00	14.85	148.25	144.00
30	4	4	10150.00	35272.00	147.00	-50	Spot (Block30, Row4, Column4)	86.80	87.00	8.47	0.00	0.10	84.00	84.36	84.00	11.47	0.00	0.14	17.00	0.00	0.00	3.00	2.80	51041.00	0.21	87.16	89.00
30	5	4	10442.00	35289.00	222.80	0	Spot (Block30, Row4, Column5)	98.74	97.00	12.46	0.01	0.13	84.00	84.35	84.00	12.62	0.00	0.15	52.00	19.00	0.00	13.00	14.74	140609.00	1.14	87.80	88.00
30	6	4	10752.00	35279.00	219.15	0	Spot (Block30, Row4, Column6)	162.78	171.00	35.39	0.02	0.22	88.00	92.58	88.00	31.96	0.02	0.35	83.00	63.00	0.00	83.00	74.78	223340.00	2.20	104.48	104.00
30	7	4	11055.00	35285.00	165.65	0	Spot (Block30, Row4, Column7)	118.34	117.00	13.40	0.00	0.11	88.00	90.48	88.00	23.54	0.01	0.26	67.00	11.00	0.00	29.00	30.34	90296.00	1.18	101.76	102.50
30	8	4	11362.00	35287.00	199.25	0	Spot (Block30, Row4, Column8)	105.32	106.00	10.25	0.00	0.10	87.00	88.65	87.00	20.39	0.01	0.23	44.00	0.00	0.00	19.00	18.32	118379.00	0.82	91.14	91.00
30	1	5	9253.00	35573.00	156.40	0	Spot (Block30, Row5, Column1)	211.15	203.00	55.98	0.02	0.27	88.00	94.50	88.00	33.28	0.03	0.35	94.00	88.00	0.00	115.00	123.15	141895.00	3.51	116.95	118.00
30	2	5	9546.00	35569.00	149.35	0	Spot (Block30, Row5, Column2)	4392.80	4301.00	1811.47	0.01	0.41	92.00	100.16	92.00	34.43	0.04	0.34	100.00	100.00	0.00	4209.00	4300.80	2666428.00	124.66	937.01	778.00
30	3	5	9851.00	35569.00	148.80	0	Spot (Block30, Row5, Column3)	1301.25	1128.00	636.03	0.06	0.49	89.00	93.35	89.00	30.00	0.02	0.32	100.00	100.00	0.00	1039.00	1212.25	784651.00	40.27	320.07	285.00
30	4	5	10175.00	35574.00	167.05	0	Spot (Block30, Row5, Column4)	113.68	109.00	22.08	0.02	0.19	82.00	84.31	82.00	17.65	0.01	0.21	70.00	35.00	0.00	27.00	31.68	87877.00	1.66	94.64	91.00
30	5	5	10458.00	35575.00	152.15	0	Spot (Block30, Row5, Column5)	357.43	305.00	171.77	0.07	0.48	83.00	83.45	83.00	13.00	0.00	0.16	100.00	99.00	0.00	222.00	274.43	227683.00	21.08	134.52	122.50
30	6	5	10748.00	35600.00	219.10	0	Spot (Block30, Row5, Column6)	106.35	106.00	14.78	0.00	0.14	89.00	93.50	89.00	26.48	0.02	0.28	21.00	2.00	0.00	17.00	17.35	146344.00	0.49	92.78	93.00
30	7	5	11050.00	35577.00	193.00	0	Spot (Block30, Row5, Column7)	1281.90	1152.50	776.25	0.05	0.61	91.00	98.33	91.00	33.98	0.03	0.35	100.00	100.00	0.00	1061.50	1190.90	1353682.00	34.83	361.42	371.00
30	8	5	11349.00	35578.00	166.90	0	Spot (Block30, Row5, Column8)	197.95	194.00	58.24	0.01	0.29	88.00	89.92	88.00	23.67	0.01	0.26	98.00	83.00	0.00	106.00	109.95	152819.00	4.56	110.87	112.00
30	1	6	9246.00	35872.00	201.85	0	Spot (Block30, Row6, Column1)	1720.33	1218.00	1329.72	0.15	0.77	91.00	104.82	91.00	46.92	0.06	0.45	100.00	100.00	0.00	1127.00	1629.33	1981822.00	34.43	452.79	452.00
30	2	6	9549.00	35872.00	207.90	0	Spot (Block30, Row6, Column2)	806.12	778.50	369.26	0.02	0.46	90.00	102.19	90.00	42.96	0.06	0.42	100.00	100.00	0.00	688.50	716.12	994755.00	16.39	277.14	279.00
30	3	6	9834.00	35870.00	158.45	0	Spot (Block30, Row6, Column3)	190.18	194.00	47.86	0.01	0.25	85.00	89.58	85.00	26.20	0.02	0.29	96.00	81.00	0.00	109.00	105.18	130846.00	3.84	110.69	108.00
30	4	6	10133.00	35866.00	201.70	0	Spot (Block30, Row6, Column4)	100.36	102.00	12.85	0.01	0.13	81.00	81.86	81.00	12.75	0.00	0.16	69.00	35.00	0.00	21.00	19.36	115716.00	1.45	83.64	84.00
30	5	6	10446.00	35873.00	138.45	0	Spot (Block30, Row6, Column5)	435.69	394.00	164.01	0.04	0.38	84.00	84.75	84.00	12.97	0.00	0.15	100.00	100.00	0.00	310.00	351.69	226122.00	27.06	169.40	165.00
30	6	6	10746.00	35876.00	147.00	-50	Spot (Block30, Row6, Column6)	92.43	93.00	10.01	0.00	0.11	87.00	90.89	87.00	23.22	0.02	0.26	4.00	0.00	0.00	6.00	5.43	54439.00	0.07	97.88	96.00
30	7	6	11047.00	35873.00	169.75	0	Spot (Block30, Row6, Column7)	175.09	183.00	42.94	0.02	0.25	88.00	92.71	88.00	26.34	0.02	0.28	91.00	72.00	0.00	95.00	87.09	140772.00	3.13	105.81	104.00
30	8	6	11351.00	35886.00	156.95	0	Spot (Block30, Row6, Column8)	229.90	214.00	77.94	0.03	0.34	85.00	85.53	85.00	13.77	0.00	0.16	100.00	98.00	0.00	129.00	144.90	155643.00	10.49	115.40	113.00
30	1	7	9245.00	36166.00	163.70	0	Spot (Block30, Row7, Column1)	530.25	447.00	259.11	0.07	0.49	89.00	95.61	89.00	34.03	0.03	0.36	100.00	100.00	0.00	358.00	441.25	392388.00	12.77	185.80	184.00
30	2	7	9544.00	36169.00	147.00	-50	Spot (Block30, Row7, Column2)	90.56	92.00	10.50	0.01	0.12	88.00	90.82	88.00	21.17	0.01	0.23	0.00	0.00	0.00	4.00	2.56	53247.00	-0.01	88.04	88.00
30	3	7	9800.00	36141.00	200.00	0	Spot (Block30, Row7, Column3)	96.57	96.00	11.95	0.00	0.12	85.00	86.14	85.00	16.09	0.01	0.19	34.00	3.00	0.00	11.00	11.57	109602.00	0.65	88.51	90.00
30	4	7	10144.00	36173.00	147.00	-50	Spot (Block30, Row7, Column4)	91.12	91.00	12.70	0.00	0.14	85.00	85.86	85.00	25.24	0.00	0.29	5.00	0.00	0.00	6.00	6.12	53488.00	0.21	87.06	89.00
30	5	7	10450.00	36167.00	207.50	0	Spot (Block30, Row7, Column5)	124.59	120.00	23.51	0.02	0.19	86.00	89.92	86.00	22.07	0.02	0.25	70.00	32.00	0.00	34.00	38.59	153115.00	1.57	96.56	95.00
30	6	7	10746.00	36180.00	196.15	0	Spot (Block30, Row7, Column6)	1022.27	971.00	482.94	0.02	0.47	93.00	109.62	93.00	58.65	0.07	0.54	100.00	100.00	0.00	878.00	929.27	1111211.00	15.56	307.05	293.00
30	7	7	11031.00	36182.00	156.20	0	Spot (Block30, Row7, Column7)	262.30	268.00	61.57	0.01	0.23	88.00	93.99	88.00	26.87	0.03	0.29	99.00	96.00	0.00	180.00	174.30	175477.00	6.26	133.90	123.50
30	8	7	11348.00	36184.00	196.85	0	Spot (Block30, Row7, Column8)	338.52	356.50	80.12	0.02	0.24	86.00	87.42	86.00	14.92	0.01	0.17	100.00	100.00	0.00	270.50	252.52	371695.00	16.83	150.78	141.50
30	1	8	9243.00	36467.00	147.00	-50	Spot (Block30, Row8, Column1)	91.64	93.00	13.01	0.01	0.14	87.00	89.30	87.00	15.35	0.01	0.17	23.00	0.00	0.00	6.00	4.64	54437.00	0.15	93.46	93.00
30	2	8	9565.00	36470.00	133.90	0	Spot (Block30, Row8, Column2)	111.51	111.00	8.67	0.00	0.08	88.00	88.61	88.00	11.35	0.00	0.13	92.00	52.00	0.00	23.00	23.51	54192.00	2.02	101.43	101.00
30	3	8	9827.00	36475.00	191.20	0	Spot (Block30, Row8, Column3)	135.90	133.00	25.98	0.01	0.19	85.00	86.84	85.00	26.91	0.01	0.31	80.00	44.00	0.00	48.00	50.90	139978.00	1.82	101.84	98.50
30	4	8	10143.00	36477.00	146.25	0	Spot (Block30, Row8, Column4)	7940.72	7766.00	3918.38	0.01	0.49	85.00	87.87	85.00	29.56	0.01	0.34	100.00	100.00	0.00	7681.00	7855.72	4637382.00	265.65	1528.93	1095.00
30	5	8	10462.00	36450.00	158.90	0	Spot (Block30, Row8, Column5)	105.15	106.00	13.01	0.00	0.12	89.00	100.31	89.00	53.66	0.05	0.53	0.00	0.00	0.00	17.00	16.15	73287.00	0.09	96.05	94.00
30	6	8	10751.00	36481.00	178.90	0	Spot (Block30, Row8, Column6)	4001.41	2992.50	3043.73	0.13	0.76	95.00	118.14	95.00	76.38	0.09	0.65	100.00	100.00	0.00	2897.50	3906.41	3593270.00	50.84	696.60	685.00
30	7	8	11044.00	36483.00	167.25	0	Spot (Block30, Row8, Column7)	182.11	189.00	33.48	0.02	0.18	93.00	104.72	93.00	56.77	0.05	0.54	81.00	19.00	0.00	96.00	89.11	141317.00	1.36	111.59	111.00
30	8	8	11326.00	36479.00	144.55	0	Spot (Block30, Row8, Column8)	4111.27	3700.00	2195.32	0.05	0.53	91.00	93.30	91.00	22.51	0.01	0.24	100.00	100.00	0.00	3609.00	4020.27	2347536.00	178.52	792.75	555.50
31	1	1	13764.00	34391.00	151.40	0	Spot (Block31, Row1, Column1)	1512.63	1314.50	773.94	0.06	0.51	78.00	79.36	78.00	18.07	0.01	0.23	100.00	100.00	0.00	1236.50	1434.63	952960.00	79.32	377.93	263.00
31	2	1	14050.00	34399.00	146.50	0	Spot (Block31, Row1, Column2)	578.78	505.00	286.12	0.06	0.49	79.00	80.38	79.00	14.03	0.01	0.17	100.00	100.00	0.00	426.00	499.78	339168.00	35.53	177.93	170.00
31	3	1	14357.00	34400.00	143.95	0	Spot (Block31, Row1, Column3)	374.22	349.50	154.71	0.03	0.41	78.00	79.62	78.00	37.36	0.01	0.47	100.00	96.00	0.00	271.50	296.22	210311.00	7.89	161.58	159.00
31	4	1	14651.00	34397.00	139.25	0	Spot (Block31, Row1, Column4)	450.06	449.50	171.95	0.00	0.38	77.00	79.65	77.00	37.32	0.01	0.47	100.00	100.00	0.00	372.50	373.06	235830.00	9.93	209.12	180.50
31	5	1	14962.00	34396.00	151.05	0	Spot (Block31, Row1, Column5)	592.51	479.00	389.43	0.09	0.66	80.00	80.89	80.00	16.85	0.00	0.21	100.00	100.00	0.00	399.00	512.51	370909.00	30.37	170.26	169.00
31	6	1	15253.00	34403.00	147.55	0	Spot (Block31, Row1, Column6)	589.10	534.00	277.92	0.04	0.47	79.00	80.73	79.00	17.25	0.01	0.21	100.00	100.00	0.00	455.00	510.10	349923.00	29.46	192.24	173.00
31	7	1	15548.00	34406.00	145.25	0	Spot (Block31, Row1, Column7)	1364.15	1216.50	661.97	0.05	0.49	79.00	80.58	79.00	15.85	0.01	0.20	100.00	100.00	0.00	1137.50	1285.15	785748.00	81.01	384.55	291.00
31	8	1	15882.00	34387.00	173.10	0	Spot (Block31, Row1, Column8)	92.82	89.00	29.22	0.02	0.31	78.00	77.76	78.00	14.07	0.00	0.18	38.00	9.00	0.00	11.00	14.82	76485.00	1.07	83.39	85.00
31	1	2	13756.00	34693.00	147.00	-50	Spot (Block31, Row2, Column1)	79.65	79.00	8.69	0.00	0.11	79.00	80.20	79.00	13.22	0.01	0.16	7.00	0.00	0.00	0.00	0.65	46837.00	-0.04	82.36	81.00
31	2	2	14056.00	34695.00	139.45	0	Spot (Block31, Row2, Column2)	466.12	472.00	132.51	0.01	0.28	79.00	81.15	79.00	40.94	0.01	0.50	100.00	100.00	0.00	393.00	387.12	246109.00	9.40	182.65	180.00
31	3	2	14381.00	34672.00	181.85	0	Spot (Block31, Row2, Column3)	99.26	101.00	14.60	0.01	0.15	78.00	79.62	78.00	15.36	0.01	0.19	68.00	25.00	0.00	23.00	21.26	92016.00	1.28	86.51	90.50
31	4	2	14661.00	34704.00	171.30	0	Spot (Block31, Row2, Column4)	405.45	398.00	144.75	0.01	0.36	78.00	80.37	78.00	17.03	0.01	0.21	100.00	100.00	0.00	320.00	327.45	331656.00	19.09	163.80	169.00
31	5	2	14957.00	34701.00	195.30	0	Spot (Block31, Row2, Column5)	272.89	281.00	62.40	0.01	0.23	79.00	80.93	79.00	14.73	0.01	0.18	100.00	100.00	0.00	202.00	193.89	294718.00	13.03	133.01	120.00
31	6	2	15251.00	34708.00	173.25	0	Spot (Block31, Row2, Column6)	202.27	196.00	71.55	0.01	0.35	80.00	87.69	80.00	39.34	0.04	0.45	88.00	69.00	0.00	116.00	122.27	168491.00	2.91	107.22	106.00
31	7	2	15554.00	34702.00	165.75	0	Spot (Block31, Row2, Column7)	241.95	224.00	71.80	0.03	0.30	80.00	80.62	80.00	12.98	0.00	0.16	100.00	99.00	0.00	144.00	161.95	184848.00	12.43	113.76	112.00
31	8	2	15856.00	34706.00	147.00	-50	Spot (Block31, Row2, Column8)	86.99	86.00	10.03	0.00	0.12	77.00	78.67	77.00	17.37	0.01	0.22	22.00	0.00	0.00	9.00	9.99	51149.00	0.48	81.03	82.00
31	1	3	13754.00	34990.00	148.75	0	Spot (Block31, Row3, Column1)	752.76	653.00	425.28	0.06	0.56	79.00	80.23	79.00	19.05	0.01	0.24	100.00	100.00	0.00	574.00	673.76	451656.00	35.30	218.86	180.00
31	2	3	14046.00	34991.00	177.40	0	Spot (Block31, Row3, Column2)	119.45	116.00	19.70	0.01	0.16	81.00	82.94	81.00	42.11	0.01	0.51	32.00	3.00	0.00	35.00	38.45	104879.00	0.87	92.66	91.00
31	3	3	14338.00	34992.00	148.15	0	Spot (Block31, Row3, Column3)	256.17	239.00	68.96	0.03	0.27	79.00	81.60	79.00	41.52	0.01	0.51	99.00	98.00	0.00	160.00	177.17	154725.00	4.20	134.54	124.00
31	4	3	14655.00	34998.00	145.90	0	Spot (Block31, Row3, Column4)	696.50	614.00	320.53	0.05	0.46	79.00	80.59	79.00	16.02	0.01	0.20	100.00	100.00	0.00	535.00	617.50	404665.00	38.44	209.42	180.00
31	5	3	14958.00	34995.00	144.55	0	Spot (Block31, Row3, Column5)	233.72	192.00	218.31	0.09	0.93	81.00	90.23	81.00	39.97	0.05	0.44	95.00	85.00	0.00	111.00	152.72	133688.00	3.59	136.25	122.00
31	6	3	15251.00	35002.00	206.15	0	Spot (Block31, Row3, Column6)	3081.95	2356.00	1980.49	0.12	0.64	88.00	105.58	88.00	55.87	0.08	0.53	100.00	100.00	0.00	2268.00	2993.95	3716830.00	53.28	746.67	741.00
31	7	3	15554.00	35008.00	147.35	0	Spot (Block31, Row3, Column7)	557.75	517.00	308.17	0.03	0.55	83.00	90.92	83.00	39.24	0.04	0.43	100.00	99.00	0.00	434.00	474.75	330747.00	11.90	169.88	164.00
31	8	3	15855.00	35012.00	155.20	0	Spot (Block31, Row3, Column8)	1472.98	1328.50	685.80	0.04	0.47	79.00	81.35	79.00	19.07	0.01	0.23	100.00	100.00	0.00	1249.50	1393.98	972164.00	72.99	381.05	274.50
31	1	4	13754.00	35292.00	144.75	0	Spot (Block31, Row4, Column1)	695.12	591.00	350.79	0.07	0.50	80.00	81.38	80.00	16.98	0.01	0.21	100.00	100.00	0.00	511.00	615.12	394827.00	36.14	234.32	182.00
31	2	4	14052.00	35301.00	174.70	0	Spot (Block31, Row4, Column2)	525.41	502.50	234.44	0.02	0.45	80.00	83.55	80.00	20.40	0.02	0.24	100.00	100.00	0.00	422.50	445.41	446599.00	21.66	193.96	192.00
31	3	4	14354.00	35299.00	146.20	0	Spot (Block31, Row4, Column3)	2647.89	2448.00	1477.85	0.03	0.56	81.00	84.46	81.00	22.34	0.02	0.26	100.00	100.00	0.00	2367.00	2566.89	1551663.00	114.76	544.30	379.00
31	4	4	14643.00	35305.00	202.80	0	Spot (Block31, Row4, Column4)	106.40	107.00	12.07	0.00	0.11	79.00	80.03	79.00	15.45	0.01	0.19	83.00	43.00	0.00	28.00	27.40	124057.00	1.71	84.86	85.00
31	5	4	14940.00	35298.00	160.25	0	Spot (Block31, Row4, Column5)	125.91	125.00	19.82	0.00	0.16	79.00	81.46	79.00	16.45	0.01	0.20	95.00	73.00	0.00	46.00	46.91	89273.00	2.70	93.58	94.00
31	6	4	15254.00	35301.00	198.60	0	Spot (Block31, Row4, Column6)	367.62	386.00	94.11	0.02	0.26	82.00	91.88	82.00	39.05	0.05	0.43	100.00	99.00	0.00	304.00	285.62	412107.00	7.06	150.65	152.00
31	7	4	15543.00	35306.00	150.95	0	Spot (Block31, Row4, Column7)	400.40	316.50	249.25	0.10	0.62	82.00	87.59	82.00	24.73	0.03	0.28	100.00	98.00	0.00	234.50	318.40	250648.00	12.65	146.96	140.00
31	8	4	15855.00	35313.00	170.90	0	Spot (Block31, Row4, Column8)	182.15	191.00	40.61	0.02	0.22	79.00	80.62	79.00	13.37	0.01	0.17	100.00	97.00	0.00	112.00	103.15	148635.00	7.59	106.74	105.00
31	1	5	13756.00	35599.00	145.35	0	Spot (Block31, Row5, Column1)	1153.59	989.00	669.44	0.07	0.58	84.00	92.58	84.00	41.70	0.04	0.45	100.00	100.00	0.00	905.00	1069.59	663312.00	25.44	291.80	202.00
31	2	5	14049.00	35595.00	153.65	0	Spot (Block31, Row5, Column2)	1570.45	1482.50	644.56	0.03	0.41	86.00	92.58	86.00	30.78	0.03	0.33	100.00	100.00	0.00	1396.50	1484.45	1027074.00	48.01	356.04	289.50
31	3	5	14352.00	35597.00	153.85	0	Spot (Block31, Row5, Column3)	1747.93	1415.00	1024.59	0.09	0.59	84.00	89.47	84.00	25.12	0.03	0.28	100.00	100.00	0.00	1331.00	1663.93	1132661.00	66.02	356.30	324.50
31	4	5	14646.00	35603.00	149.95	0	Spot (Block31, Row5, Column4)	458.16	395.50	249.39	0.06	0.54	80.00	82.75	80.00	19.56	0.01	0.24	100.00	100.00	0.00	315.50	378.16	283143.00	19.19	154.17	161.00
31	5	5	14948.00	35600.00	143.20	0	Spot (Block31, Row5, Column5)	3028.49	2605.50	1713.26	0.07	0.57	80.00	82.45	80.00	17.79	0.01	0.22	100.00	100.00	0.00	2525.50	2948.49	1689897.00	165.56	624.55	448.00
31	6	5	15250.00	35605.00	159.40	0	Spot (Block31, Row5, Column6)	252.31	268.00	74.94	0.03	0.30	82.00	86.02	82.00	24.90	0.02	0.29	99.00	96.00	0.00	186.00	170.31	175860.00	6.68	125.71	117.00
31	7	5	15554.00	35607.00	194.15	0	Spot (Block31, Row5, Column7)	1389.30	1251.00	785.84	0.05	0.57	85.00	92.58	85.00	33.36	0.04	0.36	100.00	100.00	0.00	1166.00	1304.30	1478216.00	38.87	364.63	378.00
31	8	5	15856.00	35611.00	146.00	0	Spot (Block31, Row5, Column8)	719.04	586.50	464.00	0.09	0.65	79.00	83.86	79.00	23.78	0.03	0.28	100.00	100.00	0.00	507.50	640.04	417041.00	26.71	192.98	171.00
31	1	6	13749.00	35900.00	202.05	0	Spot (Block31, Row6, Column1)	2737.14	2184.00	1860.01	0.10	0.68	95.00	112.55	95.00	61.48	0.07	0.55	100.00	100.00	0.00	2089.00	2642.14	3186028.00	42.69	681.76	687.00
31	2	6	14050.00	35896.00	206.10	0	Spot (Block31, Row6, Column2)	936.79	818.00	452.29	0.06	0.48	94.00	106.85	94.00	50.75	0.06	0.47	100.00	100.00	0.00	724.00	842.79	1131640.00	16.35	305.33	293.50
31	3	6	14339.00	35898.00	144.00	0	Spot (Block31, Row6, Column3)	1029.48	935.00	488.73	0.04	0.47	83.00	88.46	83.00	26.26	0.03	0.30	100.00	100.00	0.00	852.00	946.48	583715.00	35.84	253.11	197.00
31	4	6	14655.00	35907.00	170.30	0	Spot (Block31, Row6, Column4)	177.29	179.50	52.10	0.01	0.29	80.00	80.39	80.00	14.91	0.00	0.19	99.00	92.00	0.00	99.50	97.29	143249.00	6.50	105.84	103.00
31	5	6	14952.00	35903.00	140.20	0	Spot (Block31, Row6, Column5)	2764.77	2527.50	1494.95	0.04	0.54	82.00	84.51	82.00	18.21	0.01	0.22	100.00	100.00	0.00	2445.50	2682.77	1476389.00	147.20	587.54	550.00
31	6	6	15258.00	35908.00	167.90	0	Spot (Block31, Row6, Column6)	157.17	168.00	32.68	0.03	0.21	81.00	84.93	81.00	21.86	0.02	0.26	98.00	75.00	0.00	87.00	76.17	123063.00	3.30	105.83	105.00
31	7	6	15549.00	35905.00	146.90	0	Spot (Block31, Row6, Column7)	825.75	782.00	450.40	0.02	0.55	83.00	86.94	83.00	25.44	0.02	0.29	100.00	100.00	0.00	699.00	742.75	485541.00	29.04	233.27	173.00
31	8	6	15858.00	35909.00	147.35	0	Spot (Block31, Row6, Column8)	846.03	762.00	463.00	0.05	0.55	78.00	80.29	78.00	14.63	0.01	0.18	100.00	100.00	0.00	684.00	768.03	501695.00	52.33	228.26	188.50
31	1	7	13746.00	36196.00	161.35	0	Spot (Block31, Row7, Column1)	776.46	717.00	329.18	0.03	0.42	88.00	99.24	88.00	53.24	0.05	0.54	100.00	100.00	0.00	629.00	688.46	556723.00	12.72	224.85	210.00
31	2	7	14038.00	36191.00	154.75	0	Spot (Block31, Row7, Column2)	144.80	144.00	25.85	0.00	0.18	86.00	92.27	86.00	39.11	0.03	0.42	70.00	28.00	0.00	58.00	58.80	95423.00	1.34	104.88	105.00
31	3	7	14347.00	36197.00	147.00	-50	Spot (Block31, Row7, Column3)	87.21	88.00	18.59	0.00	0.21	81.00	82.59	81.00	14.53	0.01	0.18	30.00	10.00	0.00	7.00	6.21	51980.00	0.32	88.82	86.00
31	4	7	14667.00	36200.00	195.40	0	Spot (Block31, Row7, Column4)	95.35	96.00	13.24	0.00	0.14	82.00	82.67	82.00	15.76	0.00	0.19	44.00	9.00	0.00	14.00	13.35	102694.00	0.80	83.42	83.00
31	5	7	14948.00	36206.00	172.15	0	Spot (Block31, Row7, Column5)	381.33	387.00	132.48	0.01	0.35	83.00	86.16	83.00	26.48	0.02	0.31	100.00	99.00	0.00	304.00	298.33	313457.00	11.15	160.46	167.50
31	6	7	15245.00	36204.00	197.25	0	Spot (Block31, Row7, Column6)	1080.98	1053.00	517.01	0.01	0.48	87.00	103.02	87.00	60.80	0.07	0.59	100.00	100.00	0.00	966.00	993.98	1190158.00	16.08	324.64	317.00
31	7	7	15534.00	36211.00	147.45	0	Spot (Block31, Row7, Column7)	819.80	776.00	337.64	0.02	0.41	83.00	89.53	83.00	30.72	0.03	0.34	100.00	100.00	0.00	693.00	736.80	486144.00	23.77	264.42	201.00
31	8	7	15847.00	36209.00	184.90	0	Spot (Block31, Row7, Column8)	745.72	726.50	185.76	0.01	0.25	78.00	80.73	78.00	17.92	0.01	0.22	100.00	100.00	0.00	648.50	667.72	717380.00	37.10	259.27	257.00
31	1	8	13755.00	36456.00	153.05	0	Spot (Block31, Row8, Column1)	99.59	99.00	8.11	0.00	0.08	84.00	86.88	84.00	31.26	0.01	0.36	2.00	0.00	0.00	15.00	15.59	63836.00	0.41	91.59	91.00
31	2	8	14049.00	36498.00	156.10	0	Spot (Block31, Row8, Column2)	246.74	253.00	56.68	0.01	0.23	83.00	84.35	83.00	29.20	0.01	0.35	99.00	96.00	0.00	170.00	163.74	165565.00	5.56	133.18	118.00
31	3	8	14343.00	36496.00	156.50	0	Spot (Block31, Row8, Column3)	379.31	300.00	219.82	0.10	0.58	83.00	85.75	83.00	30.51	0.01	0.36	100.00	94.00	0.00	217.00	296.31	256031.00	9.62	141.33	136.00
31	4	8	14644.00	36500.00	148.65	0	Spot (Block31, Row8, Column4)	2579.23	2537.00	1215.25	0.01	0.47	82.00	83.92	82.00	18.41	0.01	0.22	100.00	100.00	0.00	2455.00	2497.23	1550116.00	135.54	640.08	549.50
31	5	8	14923.00	36502.00	168.35	0	Spot (Block31, Row8, Column5)	117.14	114.00	20.02	0.01	0.17	81.00	90.80	81.00	53.22	0.05	0.59	16.00	0.00	0.00	33.00	36.14	93011.00	0.49	90.76	92.00
31	6	8	15253.00	36505.00	195.10	0	Spot (Block31, Row8, Column6)	4528.16	3413.00	3407.51	0.12	0.75	93.00	114.35	93.00	82.30	0.09	0.72	100.00	100.00	0.00	3320.00	4435.16	4872301.00	53.63	909.23	894.00
31	7	8	15541.00	36503.00	147.40	0	Spot (Block31, Row8, Column7)	485.31	446.00	210.25	0.04	0.43	83.00	95.58	83.00	58.96	0.06	0.62	100.00	98.00	0.00	363.00	402.31	286821.00	6.61	167.68	167.50
31	8	8	15829.00	36507.00	145.60	0	Spot (Block31, Row8, Column8)	4699.22	4402.00	2385.28	0.03	0.51	80.00	83.97	80.00	23.12	0.02	0.28	100.00	100.00	0.00	4322.00	4619.22	2702051.00	199.63	968.55	809.00
32	1	1	18265.00	34418.00	152.45	0	Spot (Block32, Row1, Column1)	1581.56	1409.50	781.89	0.05	0.49	70.00	70.92	70.00	15.97	0.01	0.23	100.00	100.00	0.00	1339.50	1511.56	1009034.00	94.60	372.33	270.00
32	2	1	18578.00	34382.00	204.90	0	Spot (Block32, Row1, Column2)	77.17	77.00	8.91	0.00	0.12	68.00	67.94	68.00	12.21	0.00	0.18	35.00	4.00	0.00	9.00	9.17	91983.00	0.76	70.56	70.00
32	3	1	18864.00	34384.00	219.55	0	Spot (Block32, Row1, Column3)	79.87	79.00	17.66	0.00	0.22	69.00	68.42	69.00	10.16	0.00	0.15	49.00	18.00	0.00	10.00	10.87	109659.00	1.13	71.18	71.00
32	4	1	19162.00	34424.00	147.00	-50	Spot (Block32, Row1, Column4)	79.67	79.00	8.80	0.00	0.11	70.00	70.17	70.00	10.24	0.00	0.15	44.00	10.00	0.00	9.00	9.67	46845.00	0.93	73.65	75.00
32	5	1	19462.00	34426.00	147.00	-50	Spot (Block32, Row1, Column5)	78.28	80.00	9.81	0.01	0.13	72.00	72.04	72.00	10.63	0.00	0.15	36.00	3.00	0.00	8.00	6.28	46261.00	0.59	79.47	81.00
32	6	1	19753.00	34442.00	149.10	0	Spot (Block32, Row1, Column6)	105.70	107.00	11.75	0.01	0.11	68.00	68.66	68.00	9.85	0.00	0.14	99.00	92.00	0.00	39.00	37.70	64478.00	3.76	84.03	84.00
32	7	1	20045.00	34438.00	167.30	0	Spot (Block32, Row1, Column7)	101.50	102.00	11.82	0.00	0.12	69.00	68.67	69.00	9.16	0.00	0.13	98.00	86.00	0.00	33.00	32.50	78558.00	3.58	79.50	79.00
32	8	1	20362.00	34431.00	147.00	-50	Spot (Block32, Row1, Column8)	75.80	76.00	7.36	0.00	0.10	71.00	71.07	71.00	9.39	0.00	0.13	25.00	3.00	0.00	5.00	4.80	45026.00	0.50	73.61	73.00
32	1	2	18278.00	34704.00	175.60	0	Spot (Block32, Row2, Column1)	79.97	80.00	7.94	0.00	0.10	69.00	70.12	69.00	14.67	0.01	0.21	35.00	0.00	0.00	11.00	10.97	68855.00	0.67	75.92	77.00
32	2	2	18537.00	34713.00	177.40	0	Spot (Block32, Row2, Column2)	76.67	77.00	7.35	0.00	0.10	68.00	68.23	68.00	10.22	0.00	0.15	41.00	5.00	0.00	9.00	8.67	67934.00	0.83	75.51	75.00
32	3	2	18861.00	34722.00	147.00	-50	Spot (Block32, Row2, Column3)	68.88	68.00	10.01	0.01	0.15	68.00	68.26	68.00	9.51	0.00	0.14	21.00	2.00	0.00	0.00	0.88	40778.00	0.07	72.99	72.00
32	4	2	19179.00	34698.00	190.50	0	Spot (Block32, Row2, Column4)	78.38	78.00	8.04	0.00	0.10	68.00	68.37	68.00	10.34	0.00	0.15	48.00	11.00	0.00	10.00	10.38	80022.00	0.97	72.04	72.00
32	5	2	19460.00	34728.00	185.75	0	Spot (Block32, Row2, Column5)	444.28	457.00	120.56	0.01	0.27	70.00	70.86	70.00	11.06	0.01	0.16	100.00	100.00	0.00	387.00	374.28	430950.00	33.77	158.34	161.50
32	6	2	19760.00	34728.00	147.00	-50	Spot (Block32, Row2, Column6)	72.14	73.00	6.64	0.01	0.09	69.00	73.33	69.00	25.16	0.03	0.34	0.00	0.00	0.00	4.00	3.14	42637.00	-0.05	71.18	72.00
32	7	2	20060.00	34730.00	147.00	-50	Spot (Block32, Row2, Column7)	72.08	76.00	13.88	0.02	0.19	69.00	69.02	69.00	10.45	0.00	0.15	33.00	3.00	0.00	7.00	3.08	42382.00	0.29	77.55	78.00
32	8	2	20360.00	34732.00	147.00	-50	Spot (Block32, Row2, Column8)	69.80	69.00	6.44	0.01	0.09	71.00	72.38	71.00	20.34	0.01	0.28	0.00	0.00	0.00	-2.00	-1.20	41043.00	-0.13	72.51	72.00
32	1	3	18271.00	35018.00	169.00	0	Spot (Block32, Row3, Column1)	103.82	105.00	13.83	0.00	0.13	68.00	68.19	68.00	9.52	0.00	0.14	96.00	85.00	0.00	37.00	35.82	82637.00	3.74	82.87	82.00
32	2	3	18559.00	35020.00	147.00	-50	Spot (Block32, Row3, Column2)	73.94	75.00	9.49	0.01	0.13	70.00	71.55	70.00	15.44	0.01	0.22	9.00	0.00	0.00	5.00	3.94	43550.00	0.15	74.16	76.00
32	3	3	18813.00	35028.00	120.65	0	Spot (Block32, Row3, Column3)	88.87	89.00	9.11	0.00	0.10	69.00	69.75	69.00	11.21	0.00	0.16	79.00	39.00	0.00	20.00	19.87	34302.00	1.70	78.31	77.50
32	4	3	19163.00	35022.00	190.85	0	Spot (Block32, Row3, Column4)	87.57	87.00	11.35	0.00	0.13	67.00	67.41	67.00	8.71	0.00	0.13	86.00	56.00	0.00	20.00	20.57	90196.00	2.32	73.49	74.00
32	5	3	19459.00	35026.00	147.00	-50	Spot (Block32, Row3, Column5)	80.48	81.00	12.08	0.00	0.15	70.00	73.93	70.00	24.82	0.02	0.34	13.00	0.00	0.00	11.00	10.48	47323.00	0.26	77.19	79.00
32	6	3	19756.00	35029.00	205.95	0	Spot (Block32, Row3, Column6)	1976.17	1561.00	1286.25	0.10	0.65	77.00	86.94	77.00	38.36	0.05	0.44	100.00	100.00	0.00	1484.00	1899.17	2385242.00	49.25	505.24	499.50
32	7	3	20059.00	35030.00	147.00	-50	Spot (Block32, Row3, Column7)	72.98	72.00	7.71	0.01	0.11	72.00	78.69	72.00	33.14	0.04	0.42	0.00	0.00	0.00	0.00	0.98	42915.00	-0.17	71.65	70.00
32	8	3	20354.00	35040.00	158.60	0	Spot (Block32, Row3, Column8)	2778.67	2527.00	1363.13	0.04	0.49	73.00	76.20	73.00	25.03	0.02	0.33	100.00	100.00	0.00	2454.00	2705.67	1911722.00	107.98	708.46	484.50
32	1	4	18257.00	35318.00	147.00	-50	Spot (Block32, Row4, Column1)	86.71	88.00	8.76	0.01	0.10	70.00	71.03	70.00	14.29	0.01	0.20	65.00	5.00	0.00	18.00	16.71	51333.00	1.10	82.77	82.00
32	2	4	18555.00	35324.00	173.90	0	Spot (Block32, Row4, Column2)	715.34	701.50	315.83	0.01	0.44	72.00	77.13	72.00	22.86	0.03	0.30	100.00	100.00	0.00	629.50	643.34	606606.00	27.92	204.36	199.00
32	3	4	18850.00	35330.00	165.50	0	Spot (Block32, Row4, Column3)	171.05	183.00	35.81	0.03	0.21	71.00	75.89	71.00	21.72	0.03	0.29	99.00	87.00	0.00	112.00	100.05	130512.00	4.38	96.04	94.00
32	4	4	19175.00	35284.00	248.35	0	Spot (Block32, Row4, Column4)	73.63	74.00	8.07	0.00	0.11	69.00	69.16	69.00	9.08	0.00	0.13	28.00	2.00	0.00	5.00	4.63	130837.00	0.49	69.10	69.00
32	5	4	19412.00	35348.00	172.50	0	Spot (Block32, Row4, Column5)	78.55	78.00	10.73	0.00	0.14	69.00	69.29	69.00	12.08	0.00	0.17	36.00	9.00	0.00	9.00	9.55	64884.00	0.77	72.57	74.00
32	6	4	19762.00	35332.00	198.10	0	Spot (Block32, Row4, Column6)	469.21	480.00	111.87	0.01	0.24	75.00	79.87	75.00	28.32	0.03	0.35	100.00	100.00	0.00	405.00	394.21	525517.00	13.75	168.20	165.50
32	7	4	20082.00	35328.00	127.45	0	Spot (Block32, Row4, Column7)	91.32	91.00	9.24	0.00	0.10	75.00	77.35	75.00	21.19	0.01	0.27	28.00	0.00	0.00	16.00	16.32	39540.00	0.66	81.76	81.00
32	8	4	20357.00	35332.00	147.00	-50	Spot (Block32, Row4, Column8)	81.22	81.00	7.69	0.00	0.09	75.00	75.21	75.00	14.22	0.00	0.19	16.00	0.00	0.00	6.00	6.22	48328.00	0.42	82.66	82.00
32	1	5	18256.00	35631.00	198.90	0	Spot (Block32, Row5, Column1)	94.11	95.00	12.61	0.00	0.13	73.00	77.54	73.00	28.66	0.03	0.37	31.00	0.00	0.00	22.00	21.11	105966.00	0.58	75.02	73.00
32	2	5	18552.00	35625.00	153.70	0	Spot (Block32, Row5, Column2)	3062.33	2940.00	1158.71	0.02	0.38	76.00	84.56	76.00	31.99	0.05	0.38	100.00	100.00	0.00	2864.00	2986.33	1978262.00	93.08	671.56	571.00
32	3	5	18853.00	35624.00	154.35	0	Spot (Block32, Row5, Column3)	2210.70	1911.00	1222.89	0.06	0.55	74.00	81.20	74.00	29.14	0.04	0.36	100.00	100.00	0.00	1837.00	2136.70	1454643.00	73.08	407.70	369.00
32	4	5	19155.00	35624.00	147.00	-50	Spot (Block32, Row5, Column4)	74.70	75.00	9.16	0.00	0.12	71.00	74.66	71.00	20.24	0.02	0.27	3.00	0.00	0.00	4.00	3.70	44148.00	0.00	69.49	69.00
32	5	5	19455.00	35626.00	155.00	0	Spot (Block32, Row5, Column5)	228.04	217.00	53.30	0.02	0.23	71.00	70.98	71.00	10.06	0.00	0.14	100.00	100.00	0.00	146.00	157.04	150052.00	15.61	113.15	108.00
32	6	5	19755.00	35628.00	147.00	-50	Spot (Block32, Row5, Column6)	79.12	79.00	10.61	0.00	0.13	74.00	77.47	74.00	24.46	0.02	0.32	2.00	0.00	0.00	5.00	5.12	46604.00	0.07	73.36	71.00
32	7	5	20058.00	35640.00	187.05	0	Spot (Block32, Row5, Column7)	1507.85	1409.50	802.39	0.03	0.53	76.00	83.76	76.00	33.26	0.04	0.40	100.00	100.00	0.00	1333.50	1431.85	1483725.00	42.81	361.87	358.00
32	8	5	20355.00	35632.00	147.00	-50	Spot (Block32, Row5, Column8)	85.82	86.00	9.49	0.00	0.11	75.00	77.97	75.00	22.82	0.02	0.29	10.00	0.00	0.00	11.00	10.82	50465.00	0.34	80.39	80.00
32	1	6	18250.00	35928.00	200.65	0	Spot (Block32, Row6, Column1)	1827.69	1391.50	1221.97	0.12	0.67	77.00	90.38	77.00	42.24	0.07	0.47	100.00	100.00	0.00	1314.50	1750.69	2087223.00	41.13	480.82	483.00
32	2	6	18551.00	35925.00	197.50	0	Spot (Block32, Row6, Column2)	879.23	857.00	409.24	0.01	0.47	78.00	87.30	78.00	36.04	0.05	0.41	100.00	100.00	0.00	779.00	801.23	971549.00	21.98	267.75	274.00
32	3	6	18838.00	35916.00	162.55	0	Spot (Block32, Row6, Column3)	116.90	115.00	16.97	0.01	0.15	74.00	79.40	74.00	26.42	0.03	0.33	84.00	24.00	0.00	41.00	42.90	85104.00	1.42	92.14	92.00
32	4	6	19159.00	35905.00	119.45	0	Spot (Block32, Row6, Column4)	85.45	86.00	7.75	0.00	0.09	70.00	70.66	70.00	10.51	0.00	0.15	73.00	25.00	0.00	16.00	15.45	32045.00	1.41	75.20	75.00
32	5	6	19450.00	35924.00	166.20	0	Spot (Block32, Row6, Column5)	155.97	167.00	36.90	0.03	0.24	70.00	70.45	70.00	9.55	0.00	0.14	100.00	99.00	0.00	97.00	85.97	119470.00	8.95	92.39	92.00
32	6	6	19753.00	35928.00	147.00	-50	Spot (Block32, Row6, Column6)	73.41	74.00	9.39	0.00	0.13	74.00	75.91	74.00	18.98	0.01	0.25	0.00	0.00	0.00	0.00	-0.59	43018.00	-0.13	65.44	68.00
32	7	6	20083.00	35951.00	141.95	0	Spot (Block32, Row6, Column7)	100.13	99.00	11.94	0.00	0.12	76.00	78.56	76.00	24.19	0.01	0.31	46.00	2.00	0.00	23.00	24.13	54372.00	0.89	86.37	87.00
32	8	6	20353.00	35932.00	147.00	-50	Spot (Block32, Row6, Column8)	85.37	84.00	10.78	0.01	0.13	74.00	74.54	74.00	12.49	0.00	0.17	42.00	10.00	0.00	10.00	11.37	50623.00	0.87	79.76	81.00
32	1	7	18249.00	36224.00	165.95	0	Spot (Block32, Row7, Column1)	1002.02	963.00	474.62	0.02	0.47	74.00	82.82	74.00	34.75	0.05	0.42	100.00	100.00	0.00	889.00	928.02	768547.00	26.45	242.04	245.00
32	2	7	18551.00	36221.00	147.00	-50	Spot (Block32, Row7, Column2)	70.48	70.00	8.75	0.00	0.12	74.00	78.20	74.00	23.25	0.02	0.30	0.00	0.00	0.00	-4.00	-3.52	41582.00	-0.33	72.25	72.00
32	3	7	18851.00	36223.00	147.00	-50	Spot (Block32, Row7, Column3)	77.96	78.00	9.22	0.00	0.12	73.00	72.64	73.00	10.71	0.00	0.15	24.00	4.00	0.00	5.00	4.96	45999.00	0.50	73.38	74.00
32	4	7	19151.00	36225.00	147.00	-50	Spot (Block32, Row7, Column4)	69.89	71.00	9.24	0.01	0.13	72.00	72.27	72.00	16.62	0.00	0.23	0.00	0.00	0.00	-1.00	-2.11	41095.00	-0.14	73.35	73.00
32	5	7	19451.00	36227.00	147.00	-50	Spot (Block32, Row7, Column5)	76.20	77.00	9.76	0.00	0.13	73.00	75.39	73.00	21.46	0.01	0.28	1.00	0.00	0.00	4.00	3.20	45263.00	0.04	67.32	66.00
32	6	7	19748.00	36232.00	186.15	0	Spot (Block32, Row7, Column6)	1105.78	1124.00	498.61	0.01	0.45	77.00	89.64	77.00	46.86	0.07	0.52	100.00	100.00	0.00	1047.00	1028.78	1080347.00	21.69	302.78	294.00
32	7	7	20062.00	36251.00	175.45	0	Spot (Block32, Row7, Column7)	83.39	84.00	8.03	0.00	0.10	77.00	79.75	77.00	21.32	0.02	0.27	0.00	0.00	0.00	7.00	6.39	71636.00	0.17	76.52	75.00
32	8	7	20351.00	36236.00	193.05	0	Spot (Block32, Row7, Column8)	797.43	796.00	181.09	0.00	0.23	75.00	76.78	75.00	19.77	0.01	0.26	100.00	100.00	0.00	721.00	722.43	835707.00	36.45	263.25	263.00
32	1	8	18250.00	36519.00	147.00	-50	Spot (Block32, Row8, Column1)	71.77	70.00	9.77	0.01	0.14	71.00	73.51	71.00	17.55	0.02	0.24	6.00	0.00	0.00	-1.00	0.77	42557.00	-0.10	71.55	71.50
32	2	8	18562.00	36565.00	111.65	0	Spot (Block32, Row8, Column2)	90.42	91.00	7.59	0.00	0.08	71.00	70.81	71.00	9.02	0.00	0.13	91.00	54.00	0.00	20.00	19.42	28933.00	2.17	83.34	83.00
32	3	8	18850.00	36523.00	147.00	-50	Spot (Block32, Row8, Column3)	69.93	71.00	10.39	0.01	0.15	71.00	71.83	71.00	17.21	0.01	0.24	1.00	0.00	0.00	0.00	-1.07	41189.00	-0.11	68.27	69.00
32	4	8	19144.00	36529.00	152.85	0	Spot (Block32, Row8, Column4)	5278.57	5109.00	2447.51	0.01	0.46	71.00	73.56	71.00	21.76	0.02	0.30	100.00	100.00	0.00	5038.00	5207.57	3399398.00	239.18	950.89	748.50
32	5	8	19449.00	36527.00	147.00	-50	Spot (Block32, Row8, Column5)	81.63	83.00	12.68	0.01	0.16	73.00	79.55	73.00	36.70	0.04	0.46	0.00	0.00	0.00	10.00	8.63	47915.00	0.06	78.53	79.00
32	6	8	19749.00	36532.00	193.85	0	Spot (Block32, Row8, Column6)	3182.95	2341.00	2401.70	0.13	0.75	78.00	97.19	78.00	60.19	0.10	0.62	100.00	100.00	0.00	2263.00	3104.95	3377115.00	51.27	633.03	619.00
32	7	8	20071.00	36523.00	189.20	0	Spot (Block32, Row8, Column7)	83.19	84.00	9.70	0.00	0.12	75.00	83.27	75.00	39.83	0.05	0.48	0.00	0.00	0.00	9.00	8.19	84103.00	-0.00	74.66	74.00
32	8	8	20332.00	36531.00	149.70	0	Spot (Block32, Row8, Column8)	4538.87	4101.00	2523.80	0.04	0.56	78.00	82.67	78.00	27.37	0.03	0.33	100.00	100.00	0.00	4023.00	4460.87	2786869.00	162.80	951.25	706.00
33	1	1	4733.00	38836.00	148.35	0	Spot (Block33, Row1, Column1)	1588.14	1395.50	798.93	0.06	0.50	78.00	80.23	78.00	14.62	0.01	0.18	100.00	100.00	0.00	1317.50	1510.14	959237.00	103.13	403.48	335.00
33	2	1	5027.00	38841.00	210.85	0	Spot (Block33, Row1, Column2)	87.33	88.00	8.80	0.00	0.10	75.00	75.43	75.00	11.48	0.00	0.15	53.00	12.00	0.00	13.00	12.33	110645.00	1.04	78.76	79.00
33	3	1	5387.00	38869.00	128.85	0	Spot (Block33, Row1, Column3)	86.31	86.00	7.00	0.00	0.08	75.00	75.43	75.00	8.78	0.00	0.12	66.00	17.00	0.00	11.00	11.31	38496.00	1.24	82.00	83.00
33	4	1	5612.00	38844.00	158.60	0	Spot (Block33, Row1, Column4)	93.63	94.00	9.25	0.00	0.10	75.00	74.51	75.00	9.36	0.00	0.13	82.00	50.00	0.00	19.00	18.63	64977.00	2.04	82.73	82.00
33	5	1	5932.00	38855.00	182.00	0	Spot (Block33, Row1, Column5)	96.17	95.00	11.94	0.01	0.12	75.00	74.76	75.00	10.90	0.00	0.15	79.00	46.00	0.00	20.00	21.17	89345.00	1.96	84.71	84.00
33	6	1	6211.00	38847.00	165.55	0	Spot (Block33, Row1, Column6)	96.90	98.00	11.35	0.00	0.12	76.00	75.90	76.00	11.41	0.00	0.15	78.00	47.00	0.00	22.00	20.90	73642.00	1.84	81.87	82.00
33	7	1	6524.00	38854.00	164.50	0	Spot (Block33, Row1, Column7)	117.22	114.00	18.98	0.01	0.16	77.00	76.89	77.00	10.93	0.00	0.14	99.00	85.00	0.00	37.00	40.22	88263.00	3.69	91.73	90.00
33	8	1	6815.00	38826.00	118.85	0	Spot (Block33, Row1, Column8)	106.96	107.00	12.16	0.00	0.11	78.00	77.89	78.00	10.70	0.00	0.14	93.00	72.00	0.00	29.00	28.96	39468.00	2.72	92.99	94.00
33	1	2	4729.00	39140.00	147.00	-50	Spot (Block33, Row2, Column1)	73.84	72.00	9.37	0.01	0.13	76.00	77.37	76.00	12.44	0.01	0.16	7.00	0.00	0.00	-4.00	-2.16	43490.00	-0.28	76.18	78.00
33	2	2	5002.00	39160.00	175.55	0	Spot (Block33, Row2, Column2)	87.01	87.00	9.01	0.00	0.10	75.00	75.56	75.00	8.47	0.00	0.11	67.00	30.00	0.00	12.00	12.01	75004.00	1.35	79.65	79.00
33	3	2	5355.00	39095.00	276.00	0	Spot (Block33, Row2, Column3)	81.97	82.00	9.73	0.00	0.12	75.00	75.04	75.00	9.73	0.00	0.13	40.00	10.00	0.00	7.00	6.97	182386.00	0.71	75.16	75.00
33	4	2	5629.00	39146.00	147.00	-50	Spot (Block33, Row2, Column4)	79.35	77.00	9.72	0.01	0.12	73.00	73.41	73.00	10.63	0.00	0.14	27.00	10.00	0.00	4.00	6.35	46737.00	0.56	81.07	80.00
33	5	2	5930.00	39142.00	178.20	0	Spot (Block33, Row2, Column5)	283.72	288.00	87.73	0.01	0.31	76.00	77.51	76.00	13.55	0.01	0.17	100.00	100.00	0.00	212.00	207.72	252509.00	15.22	132.60	121.00
33	6	2	6228.00	39150.00	147.00	-50	Spot (Block33, Row2, Column6)	156.70	82.00	614.04	0.28	3.92	76.00	82.09	76.00	32.50	0.03	0.40	8.00	5.00	0.00	6.00	80.70	92455.00	2.30	113.06	82.00
33	7	2	6504.00	39169.00	266.65	0	Spot (Block33, Row2, Column7)	81.46	81.00	8.51	0.00	0.10	76.00	79.22	76.00	26.10	0.02	0.33	0.00	0.00	0.00	5.00	5.46	168714.00	0.09	77.08	76.00
33	8	2	6887.00	39187.00	169.35	0	Spot (Block33, Row2, Column8)	91.03	90.00	9.94	0.00	0.11	78.00	80.31	78.00	21.79	0.01	0.27	18.00	0.00	0.00	12.00	13.03	72919.00	0.49	81.37	80.00
33	1	3	4736.00	39430.00	173.20	0	Spot (Block33, Row3, Column1)	95.60	97.00	9.28	0.01	0.10	76.00	75.95	76.00	8.53	0.00	0.11	86.00	61.00	0.00	21.00	19.60	79922.00	2.30	82.42	81.00
33	2	3	5027.00	39443.00	147.00	-50	Spot (Block33, Row3, Column2)	72.59	72.00	6.67	0.00	0.09	77.00	78.49	77.00	14.26	0.01	0.18	0.00	0.00	0.00	-5.00	-4.41	43189.00	-0.41	77.89	78.00
33	3	3	5327.00	39444.00	147.00	-50	Spot (Block33, Row3, Column3)	86.16	86.00	8.30	0.00	0.10	76.00	75.94	76.00	10.03	0.00	0.13	49.00	11.00	0.00	10.00	10.16	50489.00	1.02	80.09	80.00
33	4	3	5602.00	39453.00	175.85	0	Spot (Block33, Row3, Column4)	91.34	92.00	10.66	0.00	0.12	72.00	72.80	72.00	9.77	0.00	0.13	79.00	50.00	0.00	20.00	19.34	78827.00	1.90	81.28	82.50
33	5	3	5918.00	39480.00	143.45	0	Spot (Block33, Row3, Column5)	100.02	95.00	43.53	0.02	0.44	75.00	80.27	75.00	32.04	0.03	0.40	13.00	4.00	0.00	20.00	25.02	56313.00	0.62	86.72	86.00
33	6	3	6224.00	39445.00	220.85	0	Spot (Block33, Row3, Column6)	2217.04	1326.00	1696.37	0.22	0.77	80.00	93.40	80.00	51.36	0.07	0.55	100.00	100.00	0.00	1246.00	2137.04	3083901.00	41.35	624.94	601.50
33	7	3	6538.00	39452.00	261.40	0	Spot (Block33, Row3, Column7)	83.67	84.00	10.74	0.00	0.13	78.00	87.71	78.00	44.47	0.05	0.51	0.00	0.00	0.00	6.00	5.67	166000.00	-0.09	75.98	75.00
33	8	3	6825.00	39457.00	151.60	0	Spot (Block33, Row3, Column8)	3027.14	2720.00	1382.54	0.05	0.46	78.00	83.31	78.00	27.66	0.03	0.33	100.00	100.00	0.00	2642.00	2949.14	1907098.00	106.41	678.94	553.00
33	1	4	4732.00	39729.00	169.50	0	Spot (Block33, Row4, Column1)	105.03	106.00	11.15	0.00	0.11	78.00	80.08	78.00	14.75	0.01	0.18	84.00	45.00	0.00	28.00	27.03	84130.00	1.69	88.08	87.00
33	2	4	5021.00	39743.00	188.55	0	Spot (Block33, Row4, Column2)	550.30	495.00	291.57	0.05	0.53	78.00	83.67	78.00	24.33	0.03	0.29	100.00	100.00	0.00	417.00	472.30	551947.00	19.18	194.11	193.00
33	3	4	5322.00	39738.00	151.30	0	Spot (Block33, Row4, Column3)	193.00	197.00	35.83	0.01	0.19	78.00	83.27	78.00	25.35	0.03	0.30	99.00	92.00	0.00	119.00	115.00	120625.00	4.33	110.24	109.00
33	4	4	5625.00	39747.00	147.00	-50	Spot (Block33, Row4, Column4)	78.72	79.00	5.85	0.00	0.07	75.00	75.59	75.00	9.69	0.00	0.13	16.00	0.00	0.00	4.00	3.72	46208.00	0.32	79.14	79.00
33	5	4	5925.00	39748.00	147.00	-50	Spot (Block33, Row4, Column5)	83.76	84.00	10.48	0.00	0.13	74.00	75.32	74.00	11.74	0.01	0.16	43.00	12.00	0.00	10.00	9.76	49250.00	0.72	75.95	75.00
33	6	4	6229.00	39753.00	178.95	0	Spot (Block33, Row4, Column6)	395.31	403.00	140.64	0.01	0.36	80.00	86.04	80.00	34.68	0.03	0.40	100.00	100.00	0.00	323.00	315.31	355387.00	8.92	149.31	154.50
33	7	4	6525.00	39752.00	147.00	-50	Spot (Block33, Row4, Column7)	89.25	89.00	8.32	0.00	0.09	80.00	92.00	80.00	63.38	0.06	0.69	0.00	0.00	0.00	9.00	9.25	52301.00	-0.04	85.17	85.00
33	8	4	6825.00	39754.00	147.00	-50	Spot (Block33, Row4, Column8)	81.78	83.00	8.43	0.01	0.10	78.00	80.13	78.00	19.44	0.01	0.24	2.00	0.00	0.00	5.00	3.78	48493.00	0.08	79.23	77.00
33	1	5	4733.00	40042.00	172.05	0	Spot (Block33, Row5, Column1)	121.77	120.00	17.86	0.01	0.15	82.00	90.49	82.00	39.79	0.04	0.44	47.00	0.00	0.00	38.00	39.77	100220.00	0.79	91.10	92.00
33	2	5	5022.00	40041.00	148.00	0	Spot (Block33, Row5, Column2)	3249.78	3139.00	1368.37	0.02	0.42	86.00	98.90	86.00	47.42	0.06	0.48	100.00	100.00	0.00	3053.00	3163.78	1956365.00	66.44	694.80	660.00
33	3	5	5322.00	40041.00	150.05	0	Spot (Block33, Row5, Column3)	2160.82	1862.00	1196.89	0.06	0.55	82.00	91.79	82.00	33.24	0.05	0.36	100.00	100.00	0.00	1780.00	2078.82	1335389.00	62.24	424.94	373.00
33	4	5	5638.00	40090.00	127.60	0	Spot (Block33, Row5, Column4)	103.31	104.00	11.25	0.00	0.11	78.00	82.38	78.00	22.72	0.02	0.28	59.00	4.00	0.00	26.00	25.31	44942.00	0.92	90.92	91.00
33	5	5	5919.00	40044.00	152.25	0	Spot (Block33, Row5, Column5)	253.38	264.50	72.33	0.02	0.29	78.00	78.09	78.00	11.16	0.00	0.14	100.00	99.00	0.00	186.50	175.38	161656.00	15.71	122.89	117.00
33	6	5	6223.00	40051.00	147.00	-50	Spot (Block33, Row5, Column6)	79.49	79.00	10.68	0.00	0.13	81.00	91.15	81.00	66.05	0.05	0.72	0.00	0.00	0.00	-2.00	-1.51	46819.00	-0.18	81.53	80.00
33	7	5	6521.00	40051.00	210.15	0	Spot (Block33, Row5, Column7)	4409.93	3067.00	3384.52	0.16	0.77	83.00	107.51	83.00	94.05	0.11	0.87	100.00	100.00	0.00	2984.00	4326.93	5569743.00	45.75	965.07	945.50
33	8	5	6834.00	40056.00	144.65	0	Spot (Block33, Row5, Column8)	109.15	108.00	13.34	0.00	0.12	78.00	87.92	78.00	60.45	0.05	0.69	1.00	0.00	0.00	30.00	31.15	62544.00	0.35	95.33	98.00
33	1	6	4719.00	40342.00	216.85	0	Spot (Block33, Row6, Column1)	1842.76	1164.00	1413.44	0.20	0.77	84.00	103.20	84.00	62.42	0.09	0.60	100.00	100.00	0.00	1080.00	1758.76	2478512.00	27.87	519.88	511.00
33	2	6	5023.00	40339.00	222.50	0	Spot (Block33, Row6, Column2)	2562.53	1899.00	1517.90	0.13	0.59	86.00	102.98	86.00	62.69	0.08	0.61	100.00	100.00	0.00	1813.00	2476.53	3636226.00	39.23	732.19	710.50
33	3	6	5314.00	40343.00	145.50	0	Spot (Block33, Row6, Column3)	131.83	131.00	20.35	0.00	0.15	82.00	91.24	82.00	39.04	0.05	0.43	66.00	10.00	0.00	49.00	49.83	75804.00	1.04	100.94	101.00
33	4	6	5621.00	40347.00	147.00	-50	Spot (Block33, Row6, Column4)	80.75	80.50	11.09	0.00	0.14	78.00	78.73	78.00	9.55	0.00	0.12	34.00	4.00	0.00	2.50	2.75	47963.00	0.21	81.65	82.00
33	5	6	5916.00	40345.00	159.65	0	Spot (Block33, Row6, Column5)	150.32	149.00	28.70	0.00	0.19	79.00	80.19	79.00	11.99	0.01	0.15	98.00	95.00	0.00	70.00	71.32	105073.00	5.85	102.65	105.00
33	6	6	6221.00	40351.00	147.00	-50	Spot (Block33, Row6, Column6)	86.67	88.00	10.88	0.01	0.13	82.00	87.89	82.00	36.39	0.03	0.41	0.00	0.00	0.00	6.00	4.67	50875.00	-0.03	81.50	81.00
33	7	6	6528.00	40355.00	168.75	0	Spot (Block33, Row6, Column7)	105.08	106.00	14.69	0.00	0.14	81.00	92.31	81.00	65.75	0.06	0.71	0.00	0.00	0.00	25.00	24.08	82911.00	0.19	87.75	86.00
33	8	6	6839.00	40351.00	153.30	0	Spot (Block33, Row6, Column8)	101.17	101.00	13.31	0.00	0.13	78.00	78.31	78.00	12.00	0.00	0.15	78.00	44.00	0.00	23.00	23.17	65560.00	1.90	84.95	86.00
33	1	7	4721.00	40641.00	166.10	0	Spot (Block33, Row7, Column1)	849.71	763.00	445.84	0.05	0.52	86.00	95.50	86.00	37.55	0.05	0.39	100.00	100.00	0.00	677.00	763.71	647477.00	20.08	247.51	256.00
33	2	7	5019.00	40643.00	147.00	-50	Spot (Block33, Row7, Column2)	82.44	81.00	9.42	0.01	0.11	84.00	91.11	84.00	38.51	0.04	0.42	0.00	0.00	0.00	-3.00	-1.56	48637.00	-0.23	87.85	88.00
33	3	7	5319.00	40645.00	147.00	-50	Spot (Block33, Row7, Column3)	75.43	74.00	8.38	0.01	0.11	79.00	79.70	79.00	10.90	0.00	0.14	7.00	0.00	0.00	-5.00	-3.57	44580.00	-0.39	82.86	84.00
33	4	7	5619.00	40647.00	147.00	-50	Spot (Block33, Row7, Column4)	82.52	83.00	7.35	0.00	0.09	78.00	79.04	78.00	18.10	0.01	0.23	3.00	0.00	0.00	5.00	4.52	48524.00	0.19	77.63	77.50
33	5	7	5919.00	40649.00	147.00	-50	Spot (Block33, Row7, Column5)	86.24	85.00	9.65	0.01	0.11	81.00	87.94	81.00	37.75	0.04	0.43	0.00	0.00	0.00	4.00	5.24	50796.00	-0.05	80.45	79.00
33	6	7	6215.00	40644.00	221.90	0	Spot (Block33, Row7, Column6)	2733.04	2153.00	1590.10	0.10	0.58	88.00	118.91	88.00	91.42	0.13	0.77	100.00	100.00	0.00	2065.00	2645.04	3856322.00	28.59	744.69	728.00
33	7	7	6519.00	40653.00	147.00	-50	Spot (Block33, Row7, Column7)	109.23	108.00	16.57	0.00	0.15	80.00	90.85	80.00	55.64	0.06	0.61	7.00	0.00	0.00	28.00	29.23	64338.00	0.33	89.89	90.00
33	8	7	6818.00	40653.00	179.40	0	Spot (Block33, Row7, Column8)	559.97	574.00	150.67	0.01	0.27	76.00	77.94	76.00	16.27	0.01	0.21	100.00	100.00	0.00	498.00	483.97	505652.00	29.62	198.13	182.00
33	1	8	4685.00	40932.00	132.40	0	Spot (Block33, Row8, Column1)	95.91	95.00	8.12	0.00	0.08	83.00	86.08	83.00	19.89	0.02	0.23	21.00	0.00	0.00	12.00	12.91	45080.00	0.49	93.05	93.00
33	2	8	5049.00	40940.00	142.70	0	Spot (Block33, Row8, Column2)	93.64	93.00	8.38	0.00	0.09	80.00	80.81	80.00	9.91	0.00	0.12	67.00	24.00	0.00	13.00	13.64	51971.00	1.29	87.54	87.00
33	3	8	5300.00	40925.00	198.95	0	Spot (Block33, Row8, Column3)	91.72	93.00	9.88	0.01	0.11	80.00	81.28	80.00	21.95	0.01	0.27	14.00	0.00	0.00	13.00	11.72	102270.00	0.48	82.31	83.00
33	4	8	5616.00	40947.00	143.70	0	Spot (Block33, Row8, Column4)	6539.14	6242.00	2987.64	0.02	0.46	81.00	84.17	81.00	26.39	0.02	0.31	100.00	100.00	0.00	6161.00	6458.14	3648841.00	244.64	1395.78	1251.00
33	5	8	5917.00	40949.00	147.00	-50	Spot (Block33, Row8, Column5)	86.73	87.00	8.52	0.00	0.10	83.00	94.03	83.00	59.32	0.05	0.63	0.00	0.00	0.00	4.00	3.73	51000.00	-0.12	83.39	83.00
33	6	8	6219.00	40945.00	190.20	0	Spot (Block33, Row8, Column6)	3778.65	2827.00	2964.18	0.13	0.78	89.00	119.02	89.00	96.49	0.13	0.81	100.00	100.00	0.00	2738.00	3689.65	3850441.00	37.93	715.92	731.00
33	7	8	6517.00	40964.00	157.95	0	Spot (Block33, Row8, Column7)	103.76	104.00	10.67	0.00	0.10	81.00	93.01	81.00	65.21	0.06	0.70	0.00	0.00	0.00	23.00	22.76	71389.00	0.16	86.23	86.00
33	8	8	6801.00	40952.00	140.70	0	Spot (Block33, Row8, Column8)	3996.28	3727.00	1995.37	0.03	0.50	78.00	80.80	78.00	21.61	0.02	0.27	100.00	100.00	0.00	3649.00	3918.28	2153993.00	181.19	882.99	673.00
34	1	1	9231.00	38862.00	149.40	0	Spot (Block34, Row1, Column1)	1505.19	1351.50	782.16	0.05	0.52	79.00	82.94	79.00	20.88	0.02	0.25	100.00	100.00	0.00	1272.50	1426.19	921179.00	68.11	411.69	302.00
34	2	1	9525.00	38871.00	144.10	0	Spot (Block34, Row1, Column2)	2715.88	2553.00	1425.19	0.03	0.52	83.00	89.45	83.00	30.14	0.03	0.34	100.00	100.00	0.00	2470.00	2632.88	1542622.00	87.14	558.49	484.50
34	3	1	9831.00	38871.00	140.25	0	Spot (Block34, Row1, Column3)	2660.83	2401.00	1541.07	0.04	0.58	83.00	86.58	83.00	21.19	0.02	0.24	100.00	100.00	0.00	2318.00	2577.83	1415561.00	121.47	639.09	438.50
34	4	1	10119.00	38874.00	143.15	0	Spot (Block34, Row1, Column4)	1974.24	1845.00	1022.17	0.03	0.52	83.00	91.88	83.00	40.65	0.04	0.44	100.00	100.00	0.00	1762.00	1891.24	1105575.00	46.31	420.72	367.00
34	5	1	10427.00	38871.00	143.70	0	Spot (Block34, Row1, Column5)	3932.94	3257.50	2859.68	0.08	0.73	82.00	87.31	82.00	33.17	0.03	0.38	100.00	100.00	0.00	3175.50	3850.94	2194580.00	115.93	753.93	567.00
34	6	1	10720.00	38876.00	141.40	0	Spot (Block34, Row1, Column6)	3777.77	3143.00	2176.27	0.08	0.58	82.00	87.32	82.00	35.60	0.03	0.41	100.00	100.00	0.00	3061.00	3695.77	2051327.00	103.67	879.04	525.50
34	7	1	11018.00	38878.00	141.40	0	Spot (Block34, Row1, Column7)	12553.35	11960.00	6564.26	0.02	0.52	81.00	86.07	81.00	31.66	0.03	0.37	100.00	100.00	0.00	11879.00	12472.35	6816468.00	393.77	2481.57	1959.50
[truncated: 371,771 more chars]
