# Supplementary material for: An antigen microarray protocol for COVID-19 serological analysis
Source: STAR Protoc. 2021 Aug 26;2(3):100815. doi: 10.1016/j.xpro.2021.100815 (PMC8387221; doi:10.1016/j.xpro.2021.100815)
Supplement: Data S8. Slide_quantifications, related to step quantification and statistical analysis 2.e [file mmc8.zip › RPPA0136_12860A01-D12_IgGgamma_785/Joseph_2021-04-01_17h47m49_5μm_785nmGain001.txt]

ATF	1.0
30	28
"Checksum_ImageFile=7b4e2bbfed20a4be73736a4386e00c27"
"Checksum_ResultFile=9b785d42103d50d6e86343cea1ffa67b"
"Type=Mapix Results 2"
"DateTime=2021/04/01 17:48:01"
"ConfigFile="
"GalFile=L:\RPPA Service\Platform_Projects\2021-02-09_JPL_CoV-Array-7\64 pad grid.gal"
"PixelSize=5"
"Wavelengths=785"
"ImageFiles=L:\RPPA Service\Platform_Projects\2021-03-24_JPL_CoV-Array-9\RPPA0136_12860A01-D12_IgGgamma_785\Joseph_2021-04-01_17h47m49_5�m_785nmGain001.tif"
"GrinddingParameters=Find mode = Grid + Blocks + Spots | Max. diameter (% Dth) = 200.0 | Min. diameter (% Dth) = 50.0 | Max position offset (% pitch) = 30"
"QuantificationParameter=S/B border width (pixels) = 2.0 | Background diameter (pitch) = 2.0"
"JpegImage=L:\RPPA Service\Platform_Projects\2021-03-24_JPL_CoV-Array-9\RPPA0136_12860A01-D12_IgGgamma_785\Joseph_2021-04-01_17h47m49_5�m_785nmGain001.jpg"
"FeatureType=Circular"
"Barcode="
"BackgroundSubtraction=LocalFeature"
"Normalization=None"
"ImageOrigin=3680, 2560"
"ImageSize=17760.0, 71040.0"
"JpegOrigin=4725, 2625"
"JpegBrightness=41"
"JpegContrast=13"
"JpegBalance=0"
"Creator=Mapix 9.0.0"
"Scanner=ir710IVD IR0H8_IVD 717045"
"Temperature=29.3"
"Comment="
"Velocity=35 l/s"
"LaserPower=20.0"
"PMTGain=1"
"BatchFilename=L:\RPPA Service\InnooScan\Batch methods\CoV_Array image_processing.mbt"
"Block"	"Column"	"Row"	"X"	"Y"	"Dia."	"Flags"	"ID"	"F785 Mean"	"F785 Median"	"F785 SD"	"F785 |log Mean/Median|"	"F785 CV"	"B785"	"B785 Mean"	"B785 Median"	"B785 SD"	"B785 |log Mean/Median|"	"B785 CV"	"% > B785+1SD"	"% > B785+2SD"	"F785 % Sat."	"F785 Median - B785"	"F785 Mean - B785"	"F785 Total Intensity"	"SNR 785"	"ExcludedMean 785"	"ExcludedMedian 785"
1	1	1	4946.00	2828.00	153.90	0	Spot (Block1, Row1, Column1)	6870.31	6192.50	3846.05	0.05	0.56	77.00	81.97	77.00	43.53	0.03	0.53	100.00	100.00	0.00	6115.50	6793.31	4465700.00	155.93	1249.51	964.50
1	2	1	5236.00	2824.00	176.65	0	Spot (Block1, Row1, Column2)	121.49	112.00	33.55	0.04	0.28	67.00	68.80	67.00	21.54	0.01	0.31	91.00	55.00	0.00	45.00	54.49	105936.00	2.45	86.42	86.00
1	3	1	5563.00	2840.00	198.75	0	Spot (Block1, Row1, Column3)	75.46	76.00	12.62	0.00	0.17	63.00	63.78	63.00	34.27	0.01	0.54	2.00	0.00	0.00	13.00	12.46	84437.00	0.34	64.78	68.00
1	4	1	5841.00	2835.00	147.00	-50	Spot (Block1, Row1, Column4)	59.57	60.00	11.19	0.00	0.19	62.00	61.24	62.00	10.70	0.01	0.17	12.00	0.00	0.00	-2.00	-2.43	35088.00	-0.16	59.40	60.00
1	5	1	6135.00	2846.00	177.05	0	Spot (Block1, Row1, Column5)	96.76	95.00	17.60	0.01	0.18	60.00	59.09	60.00	10.77	0.01	0.18	96.00	81.00	0.00	35.00	36.76	84956.00	3.50	72.02	74.00
1	6	1	6453.00	2838.00	158.65	0	Spot (Block1, Row1, Column6)	89.54	89.00	10.76	0.00	0.12	59.00	58.62	59.00	10.33	0.00	0.18	96.00	82.00	0.00	30.00	30.54	62410.00	2.99	71.98	71.00
1	7	1	6743.00	2842.00	168.15	0	Spot (Block1, Row1, Column7)	152.07	166.50	40.88	0.04	0.27	60.00	59.07	60.00	10.78	0.01	0.18	100.00	100.00	0.00	106.50	92.07	120135.00	8.62	85.30	85.00
1	8	1	7043.00	2843.00	147.00	-50	Spot (Block1, Row1, Column8)	69.53	71.00	12.38	0.01	0.18	63.00	62.28	63.00	10.85	0.00	0.17	41.00	8.00	0.00	8.00	6.53	40953.00	0.67	59.27	59.00
1	1	2	4939.00	3129.00	147.00	-50	Spot (Block1, Row2, Column1)	73.14	72.00	8.20	0.01	0.11	72.00	74.47	72.00	29.51	0.01	0.40	0.00	0.00	0.00	0.00	1.14	42931.00	-0.05	75.37	74.00
1	2	2	5230.00	3127.00	144.45	0	Spot (Block1, Row2, Column2)	89.83	89.00	10.40	0.00	0.12	63.00	62.74	63.00	10.62	0.00	0.17	95.00	68.00	0.00	26.00	26.83	50936.00	2.55	76.50	76.00
1	3	2	5539.00	3133.00	147.00	-50	Spot (Block1, Row2, Column3)	63.67	64.00	8.95	0.00	0.14	59.00	58.84	59.00	9.17	0.00	0.16	28.00	5.00	0.00	5.00	4.67	37438.00	0.53	61.90	60.00
1	4	2	5838.00	3147.00	187.75	0	Spot (Block1, Row2, Column4)	72.66	72.00	8.45	0.00	0.12	57.00	56.92	57.00	9.64	0.00	0.17	75.00	28.00	0.00	15.00	15.66	72147.00	1.63	65.00	66.00
1	5	2	6136.00	3127.00	203.05	0	Spot (Block1, Row2, Column5)	72.39	73.00	9.51	0.00	0.13	56.00	55.64	56.00	9.84	0.00	0.18	74.00	38.00	0.00	17.00	16.39	84483.00	1.70	61.52	62.00
1	6	2	6440.00	3139.00	147.00	-50	Spot (Block1, Row2, Column6)	46.96	45.00	10.00	0.02	0.21	57.00	56.65	57.00	10.11	0.00	0.18	2.00	0.00	0.00	-12.00	-10.04	27658.00	-0.96	53.18	54.00
1	7	2	6740.00	3141.00	147.00	-50	Spot (Block1, Row2, Column7)	64.88	65.00	9.97	0.00	0.15	59.00	58.79	59.00	10.51	0.00	0.18	38.00	4.00	0.00	6.00	5.88	38344.00	0.58	62.68	64.00
1	8	2	7041.00	3143.00	147.00	-50	Spot (Block1, Row2, Column8)	57.52	57.00	9.64	0.00	0.17	60.00	58.77	60.00	10.63	0.01	0.18	10.00	0.00	0.00	-3.00	-2.48	33766.00	-0.12	55.20	54.00
1	1	3	4936.00	3424.00	160.35	0	Spot (Block1, Row3, Column1)	166.14	168.00	53.80	0.00	0.32	69.00	69.61	69.00	13.15	0.00	0.19	99.00	96.00	0.00	99.00	97.14	118129.00	7.34	96.54	93.00
1	2	3	5237.00	3431.00	147.00	-50	Spot (Block1, Row3, Column2)	62.60	63.00	8.19	0.00	0.13	60.00	59.66	60.00	10.27	0.00	0.17	17.00	0.00	0.00	3.00	2.60	37062.00	0.29	60.26	60.00
1	3	3	5520.00	3415.00	150.95	0	Spot (Block1, Row3, Column3)	72.08	72.00	8.63	0.00	0.12	59.00	57.76	59.00	8.68	0.01	0.15	69.00	33.00	0.00	13.00	13.08	44977.00	1.65	61.52	61.00
1	4	3	5834.00	3421.00	133.50	0	Spot (Block1, Row3, Column4)	70.28	70.00	8.89	0.00	0.13	57.00	56.13	57.00	9.16	0.01	0.16	64.00	31.00	0.00	13.00	13.28	33593.00	1.55	62.79	62.00
1	5	3	6160.00	3393.00	247.30	0	Spot (Block1, Row3, Column5)	61.23	62.00	10.06	0.01	0.16	54.00	53.37	54.00	9.37	0.01	0.18	45.00	12.00	0.00	8.00	7.23	108310.00	0.84	55.71	55.00
1	6	3	6438.00	3439.00	147.00	-50	Spot (Block1, Row3, Column6)	66.36	67.00	6.87	0.00	0.10	56.00	56.26	56.00	10.86	0.00	0.19	50.00	4.00	0.00	11.00	10.36	39151.00	0.93	63.76	65.00
1	7	3	6735.00	3445.00	158.75	0	Spot (Block1, Row3, Column7)	87.23	87.00	8.66	0.00	0.10	57.00	56.81	57.00	11.19	0.00	0.20	98.00	81.00	0.00	30.00	30.23	60366.00	2.72	75.26	74.00
1	8	3	7039.00	3443.00	147.00	-50	Spot (Block1, Row3, Column8)	62.28	63.00	8.99	0.00	0.14	56.00	55.85	56.00	10.52	0.00	0.19	32.00	2.00	0.00	7.00	6.28	36747.00	0.61	57.58	60.00
1	1	4	4931.00	3728.00	155.40	0	Spot (Block1, Row4, Column1)	284.61	227.00	160.49	0.10	0.56	69.00	69.75	69.00	13.64	0.00	0.20	99.00	94.00	0.00	158.00	215.61	188984.00	15.75	126.31	104.50
1	2	4	5207.00	3749.00	210.75	0	Spot (Block1, Row4, Column2)	74.08	75.00	11.82	0.01	0.16	59.00	58.14	59.00	11.56	0.01	0.20	58.00	27.00	0.00	16.00	15.08	93486.00	1.38	63.42	64.00
1	3	4	5526.00	3735.00	164.80	0	Spot (Block1, Row4, Column3)	140.72	125.00	52.30	0.05	0.37	58.00	57.75	58.00	10.18	0.00	0.18	98.00	96.00	0.00	67.00	82.72	106242.00	8.15	80.02	85.00
1	4	4	5836.00	3735.00	147.00	-50	Spot (Block1, Row4, Column4)	56.57	58.00	8.21	0.01	0.15	58.00	57.39	58.00	10.57	0.00	0.18	3.00	0.00	0.00	0.00	-1.43	33262.00	-0.08	58.64	60.00
1	5	4	6136.00	3737.00	147.00	-50	Spot (Block1, Row4, Column5)	50.99	50.00	8.95	0.01	0.18	54.00	53.84	54.00	10.43	0.00	0.19	7.00	0.00	0.00	-4.00	-3.01	30133.00	-0.27	49.56	50.00
1	6	4	6439.00	3741.00	181.15	0	Spot (Block1, Row4, Column6)	68.35	68.00	7.69	0.00	0.11	56.00	55.01	56.00	11.55	0.01	0.21	51.00	8.00	0.00	12.00	12.35	62811.00	1.15	63.69	63.00
1	7	4	6739.00	3734.00	167.30	0	Spot (Block1, Row4, Column7)	80.49	81.00	15.78	0.00	0.20	55.00	55.07	55.00	11.32	0.00	0.21	81.00	57.00	0.00	26.00	25.49	62544.00	2.25	70.23	70.00
1	8	4	7027.00	3756.00	228.35	0	Spot (Block1, Row4, Column8)	77.29	78.00	15.77	0.00	0.20	55.00	54.95	55.00	10.03	0.00	0.18	76.00	54.00	0.00	23.00	22.29	115934.00	2.23	60.12	61.00
1	1	5	4926.00	4033.00	144.50	0	Spot (Block1, Row5, Column1)	597.27	502.00	387.87	0.08	0.65	72.00	73.17	72.00	16.70	0.01	0.23	100.00	98.00	0.00	430.00	525.27	341039.00	31.38	213.56	150.00
1	2	5	5222.00	4033.00	176.45	0	Spot (Block1, Row5, Column2)	91.19	88.00	15.28	0.02	0.17	60.00	60.15	60.00	13.91	0.00	0.23	92.00	51.00	0.00	28.00	31.19	79425.00	2.23	70.13	71.00
1	3	5	5538.00	4019.00	211.90	0	Spot (Block1, Row5, Column3)	66.10	66.00	8.95	0.00	0.14	57.00	57.37	57.00	10.28	0.00	0.18	43.00	10.00	0.00	9.00	9.10	84612.00	0.85	59.88	62.00
1	4	5	5834.00	4036.00	147.00	-50	Spot (Block1, Row5, Column4)	53.77	50.00	11.82	0.03	0.22	55.00	54.76	55.00	10.26	0.00	0.19	18.00	5.00	0.00	-5.00	-1.23	31779.00	-0.10	59.12	57.00
1	5	5	6143.00	4037.00	152.80	0	Spot (Block1, Row5, Column5)	219.78	211.00	54.56	0.02	0.25	55.00	55.13	55.00	11.40	0.00	0.21	100.00	100.00	0.00	156.00	164.78	141098.00	14.45	97.81	97.00
1	6	5	6435.00	4040.00	147.00	-50	Spot (Block1, Row5, Column6)	58.21	57.00	15.64	0.01	0.27	56.00	56.25	56.00	10.40	0.00	0.18	30.00	15.00	0.00	1.00	2.21	34519.00	0.19	59.27	59.00
1	7	5	6775.00	4041.00	217.10	0	Spot (Block1, Row5, Column7)	63.94	63.00	9.01	0.01	0.14	55.00	55.44	55.00	10.56	0.00	0.19	38.00	9.00	0.00	8.00	8.94	85993.00	0.80	57.46	57.00
1	8	5	7050.00	4041.00	190.15	0	Spot (Block1, Row5, Column8)	100.87	101.00	20.91	0.00	0.21	57.00	56.02	57.00	10.91	0.01	0.19	95.00	87.00	0.00	44.00	43.87	102688.00	4.11	61.77	64.00
1	1	6	4915.00	4330.00	197.50	0	Spot (Block1, Row6, Column1)	289.74	233.00	147.76	0.09	0.51	76.00	76.62	76.00	15.82	0.00	0.21	100.00	100.00	0.00	157.00	213.74	319587.00	13.47	139.09	129.00
1	2	6	5212.00	4321.00	235.05	0	Spot (Block1, Row6, Column2)	88.69	88.00	11.61	0.00	0.13	62.00	62.09	62.00	13.40	0.00	0.22	87.00	48.00	0.00	26.00	26.69	141011.00	1.98	68.26	69.00
1	3	6	5530.00	4342.00	165.45	0	Spot (Block1, Row6, Column3)	154.73	164.00	40.00	0.03	0.26	58.00	58.12	58.00	9.96	0.00	0.17	100.00	99.00	0.00	106.00	96.73	116974.00	9.70	88.31	90.00
1	4	6	5829.00	4328.00	175.25	0	Spot (Block1, Row6, Column4)	71.31	72.00	8.29	0.00	0.12	57.00	56.58	57.00	9.74	0.00	0.17	74.00	27.00	0.00	15.00	14.31	61471.00	1.51	60.71	61.00
1	5	6	6141.00	4334.00	146.00	0	Spot (Block1, Row6, Column5)	261.03	276.00	60.26	0.02	0.23	56.00	56.62	56.00	11.97	0.00	0.21	100.00	100.00	0.00	220.00	205.03	151139.00	17.08	104.91	99.00
1	6	6	6433.00	4340.00	147.00	-50	Spot (Block1, Row6, Column6)	59.76	61.00	10.08	0.01	0.17	55.00	55.44	55.00	11.45	0.00	0.21	26.00	3.00	0.00	6.00	4.76	35079.00	0.38	58.15	58.00
1	7	6	6729.00	4353.00	198.30	0	Spot (Block1, Row6, Column7)	89.92	91.00	14.77	0.01	0.16	56.00	55.51	56.00	11.04	0.00	0.20	92.00	76.00	0.00	35.00	33.92	99996.00	3.12	62.75	63.00
1	8	6	7040.00	4341.00	170.90	0	Spot (Block1, Row6, Column8)	120.15	109.00	35.20	0.04	0.29	59.00	58.15	59.00	11.63	0.01	0.20	97.00	90.00	0.00	50.00	61.15	97686.00	5.33	77.39	77.00
1	1	7	4926.00	4632.00	178.90	0	Spot (Block1, Row7, Column1)	145.39	131.00	40.85	0.05	0.28	74.00	74.87	74.00	13.98	0.01	0.19	99.00	92.00	0.00	57.00	71.39	130414.00	5.04	96.69	98.00
1	2	7	5229.00	4632.00	147.00	-50	Spot (Block1, Row7, Column2)	54.18	57.50	9.89	0.03	0.18	62.00	61.75	62.00	10.73	0.00	0.17	0.00	0.00	0.00	-4.50	-7.82	31749.00	-0.71	58.43	58.00
1	3	7	5530.00	4634.00	147.00	-50	Spot (Block1, Row7, Column3)	53.70	52.00	11.76	0.01	0.22	60.00	59.53	60.00	9.73	0.00	0.16	12.00	2.00	0.00	-8.00	-6.30	31523.00	-0.60	58.83	57.00
1	4	7	5830.00	4636.00	147.00	-50	Spot (Block1, Row7, Column4)	48.45	47.00	9.62	0.01	0.20	60.00	59.88	60.00	10.30	0.00	0.17	1.00	0.00	0.00	-13.00	-11.55	28539.00	-1.11	55.43	54.00
1	5	7	6153.00	4660.00	144.05	0	Spot (Block1, Row7, Column5)	92.15	90.00	12.93	0.01	0.14	60.00	59.01	60.00	12.11	0.01	0.21	98.00	63.00	0.00	30.00	32.15	52431.00	2.74	75.36	76.00
1	6	7	6441.00	4662.00	222.30	0	Spot (Block1, Row7, Column6)	63.89	66.00	9.64	0.01	0.15	57.00	56.98	57.00	12.83	0.00	0.23	29.00	0.00	0.00	9.00	6.89	90216.00	0.54	58.90	61.00
1	7	7	6728.00	4642.00	182.30	0	Spot (Block1, Row7, Column7)	120.82	116.00	28.62	0.02	0.24	60.00	60.29	60.00	14.53	0.00	0.24	98.00	88.00	0.00	56.00	60.82	112605.00	4.17	78.03	78.00
1	8	7	7047.00	4648.00	211.30	0	Spot (Block1, Row7, Column8)	132.25	127.00	31.55	0.02	0.24	65.00	70.31	65.00	40.53	0.03	0.58	77.00	31.00	0.00	62.00	67.25	168482.00	1.53	83.92	85.00
1	1	8	4927.00	4930.00	147.00	-50	Spot (Block1, Row8, Column1)	89.34	90.00	8.05	0.00	0.09	80.00	79.67	80.00	15.08	0.00	0.19	22.00	0.00	0.00	10.00	9.34	52444.00	0.64	85.78	84.00
1	2	8	5244.00	4923.00	173.00	0	Spot (Block1, Row8, Column2)	92.24	94.00	12.26	0.01	0.13	66.00	66.11	66.00	10.74	0.00	0.16	88.00	67.00	0.00	28.00	26.24	77023.00	2.43	76.09	76.00
1	3	8	5529.00	4955.00	191.25	0	Spot (Block1, Row8, Column3)	93.38	93.00	14.42	0.00	0.15	66.00	65.77	66.00	10.87	0.00	0.17	89.00	64.00	0.00	27.00	27.38	96279.00	2.54	72.36	73.00
1	4	8	5830.00	4945.00	166.25	0	Spot (Block1, Row8, Column4)	183.23	172.00	76.49	0.03	0.42	66.00	65.55	66.00	11.27	0.00	0.17	100.00	99.00	0.00	106.00	117.23	140536.00	10.44	95.81	92.00
1	5	8	6129.00	4938.00	147.00	-50	Spot (Block1, Row8, Column5)	69.24	69.00	11.15	0.00	0.16	65.00	64.55	65.00	12.07	0.00	0.19	21.00	4.00	0.00	4.00	4.24	40783.00	0.39	69.30	69.00
1	6	8	6435.00	4956.00	182.65	0	Spot (Block1, Row8, Column6)	206.46	172.00	128.21	0.08	0.62	67.00	66.24	67.00	12.89	0.00	0.19	99.00	97.00	0.00	105.00	139.46	193247.00	10.88	98.01	99.00
1	7	8	6739.00	4944.00	201.45	0	Spot (Block1, Row8, Column7)	117.74	110.00	32.74	0.03	0.28	71.00	76.28	71.00	32.62	0.03	0.43	59.00	21.00	0.00	39.00	46.74	135400.00	1.27	75.26	75.00
1	8	8	7022.00	4940.00	146.35	0	Spot (Block1, Row8, Column8)	14141.22	12218.00	9009.73	0.06	0.64	78.00	88.10	78.00	47.98	0.05	0.54	100.00	100.00	0.00	12140.00	14063.22	8272612.00	292.89	2831.76	1429.00
2	1	1	9452.00	2861.00	152.70	0	Spot (Block2, Row1, Column1)	5386.76	4840.00	2860.90	0.05	0.53	147.00	153.51	147.00	32.22	0.02	0.21	100.00	100.00	0.00	4693.00	5239.76	3425982.00	162.44	1293.52	913.00
2	2	1	9748.00	2878.00	169.85	0	Spot (Block2, Row1, Column2)	187.06	190.00	20.21	0.01	0.11	155.00	160.55	155.00	61.89	0.02	0.39	4.00	0.00	0.00	35.00	32.06	150587.00	0.43	160.96	160.00
2	3	1	10057.00	2867.00	155.55	0	Spot (Block2, Row1, Column3)	488.65	386.50	236.06	0.10	0.48	160.00	161.18	160.00	61.62	0.00	0.38	98.00	82.00	0.00	226.50	328.65	324462.00	5.31	225.86	217.00
2	4	1	10353.00	2859.00	291.40	0	Spot (Block2, Row1, Column4)	161.66	163.00	19.32	0.00	0.12	151.00	150.85	151.00	23.54	0.00	0.16	25.00	2.00	0.00	12.00	10.66	403014.00	0.46	152.87	157.00
2	5	1	10649.00	2875.00	147.45	0	Spot (Block2, Row1, Column5)	1196.03	1001.00	754.84	0.08	0.63	156.00	155.91	156.00	24.86	0.00	0.16	100.00	100.00	0.00	845.00	1040.03	709248.00	41.84	342.95	274.50
2	6	1	10938.00	2871.00	149.80	0	Spot (Block2, Row1, Column6)	525.28	466.50	205.02	0.05	0.39	164.00	162.96	164.00	23.37	0.00	0.14	99.00	98.00	0.00	302.50	361.28	323574.00	15.51	266.85	213.00
2	7	1	11244.00	2872.00	147.40	0	Spot (Block2, Row1, Column7)	1445.78	1351.00	657.59	0.03	0.45	170.00	167.24	170.00	24.02	0.01	0.14	100.00	100.00	0.00	1181.00	1275.78	855903.00	53.22	486.55	367.00
2	8	1	11564.00	2869.00	192.15	0	Spot (Block2, Row1, Column8)	220.87	209.50	39.76	0.02	0.18	162.00	159.68	162.00	22.30	0.01	0.14	91.00	56.00	0.00	47.50	58.87	230588.00	2.74	187.90	187.00
2	1	2	9485.00	3173.00	217.90	0	Spot (Block2, Row2, Column1)	158.08	161.00	17.87	0.01	0.11	149.00	164.42	149.00	261.09	0.04	1.59	0.00	0.00	0.00	12.00	9.08	214205.00	-0.02	151.33	152.00
2	2	2	9745.00	3164.00	124.20	0	Spot (Block2, Row2, Column2)	591.75	582.50	168.23	0.01	0.28	163.00	164.13	163.00	65.21	0.00	0.40	100.00	96.00	0.00	419.50	428.75	246167.00	6.56	275.01	268.00
2	3	2	10063.00	3168.00	144.50	0	Spot (Block2, Row2, Column3)	189.59	188.00	14.70	0.00	0.08	166.00	168.68	166.00	78.58	0.01	0.47	0.00	0.00	0.00	22.00	23.59	107118.00	0.27	172.58	173.00
2	4	2	10351.00	3166.00	148.00	0	Spot (Block2, Row2, Column4)	468.42	467.00	119.34	0.00	0.25	161.00	179.13	161.00	178.71	0.05	1.00	86.00	27.00	0.00	306.00	307.42	281523.00	1.62	264.62	262.50
2	5	2	10651.00	3165.00	173.90	0	Spot (Block2, Row2, Column5)	1845.97	1745.00	727.35	0.02	0.39	169.00	185.04	169.00	200.78	0.04	1.09	100.00	100.00	0.00	1576.00	1676.97	1561689.00	8.27	641.73	571.00
2	6	2	10951.00	3135.00	209.10	0	Spot (Block2, Row2, Column6)	204.38	201.00	22.56	0.01	0.11	171.00	184.36	171.00	82.52	0.03	0.45	4.00	0.00	0.00	30.00	33.38	253837.00	0.24	186.12	185.00
2	7	2	11260.00	3173.00	174.80	0	Spot (Block2, Row2, Column7)	248.66	233.50	45.15	0.03	0.18	168.00	166.75	168.00	34.82	0.00	0.21	84.00	48.00	0.00	65.50	80.66	212849.00	2.35	193.72	194.00
2	8	2	11465.00	3181.00	219.85	0	Spot (Block2, Row2, Column8)	188.14	182.00	78.57	0.01	0.42	166.00	167.30	166.00	40.42	0.00	0.24	10.00	1.00	0.00	16.00	22.14	261135.00	0.52	170.20	173.00
2	1	3	9450.00	3462.00	148.35	0	Spot (Block2, Row3, Column1)	827.30	678.00	506.14	0.09	0.61	142.00	150.11	142.00	34.57	0.02	0.23	100.00	100.00	0.00	536.00	685.30	495553.00	19.59	311.05	250.00
2	2	3	9717.00	3455.00	187.30	0	Spot (Block2, Row3, Column2)	187.81	188.00	23.35	0.00	0.12	158.00	161.62	158.00	40.86	0.01	0.25	33.00	2.00	0.00	30.00	29.81	185558.00	0.64	169.83	167.00
2	3	3	10039.00	3467.00	146.50	0	Spot (Block2, Row3, Column3)	662.70	544.50	363.44	0.09	0.55	169.00	175.50	169.00	99.01	0.02	0.56	99.00	88.00	0.00	375.50	493.70	387018.00	4.92	292.14	251.50
2	4	3	10348.00	3467.00	147.00	-50	Spot (Block2, Row3, Column4)	304.79	255.50	196.07	0.08	0.64	180.00	201.20	180.00	204.87	0.05	1.02	16.00	2.00	0.00	75.50	124.79	179829.00	0.51	758.00	219.00
2	5	3	10630.00	3445.00	124.70	0	Spot (Block2, Row3, Column5)	458.28	399.00	271.67	0.06	0.59	186.00	224.43	186.00	268.41	0.08	1.20	36.00	8.00	0.00	213.00	272.28	192934.00	0.87	296.34	284.00
2	6	3	10950.00	3474.00	203.50	0	Spot (Block2, Row3, Column6)	9351.60	7752.00	5612.86	0.08	0.60	184.00	224.74	184.00	143.55	0.09	0.64	100.00	100.00	0.00	7568.00	9167.60	11081651.00	63.58	2081.96	2103.50
2	7	3	11275.00	3482.00	207.60	0	Spot (Block2, Row3, Column7)	759.14	437.00	1317.16	0.24	1.74	177.00	217.54	177.00	145.12	0.09	0.67	65.00	47.00	0.00	260.00	582.14	932223.00	3.73	313.57	263.00
2	8	3	11548.00	3481.00	154.65	0	Spot (Block2, Row3, Column8)	1975.66	1824.50	923.93	0.03	0.47	165.00	182.40	165.00	95.08	0.04	0.52	100.00	99.00	0.00	1659.50	1810.66	1299985.00	18.86	686.70	544.00
2	1	4	9450.00	3743.00	164.25	0	Spot (Block2, Row4, Column1)	187.84	191.00	21.09	0.01	0.11	140.00	151.20	140.00	63.69	0.03	0.42	21.00	0.00	0.00	51.00	47.84	140504.00	0.58	158.25	152.00
2	2	4	9750.00	3767.00	164.65	0	Spot (Block2, Row4, Column2)	2211.98	2047.00	1001.91	0.03	0.45	157.00	170.57	157.00	95.27	0.04	0.56	100.00	100.00	0.00	1890.00	2054.98	1663409.00	21.43	607.72	601.00
2	3	4	10047.00	3768.00	156.15	0	Spot (Block2, Row4, Column3)	547.81	511.00	201.09	0.03	0.37	165.00	176.60	165.00	94.49	0.03	0.54	94.00	85.00	0.00	346.00	382.81	366484.00	3.93	261.69	217.00
2	4	4	10346.00	3767.00	147.00	-50	Spot (Block2, Row4, Column4)	178.14	177.00	25.83	0.00	0.14	167.00	173.82	167.00	108.16	0.02	0.62	0.00	0.00	0.00	10.00	11.14	105818.00	0.04	181.95	180.00
2	5	4	10661.00	3765.00	154.45	0	Spot (Block2, Row4, Column5)	255.84	219.00	157.25	0.07	0.61	171.00	180.17	171.00	93.61	0.02	0.52	29.00	3.00	0.00	48.00	84.84	167572.00	0.81	201.62	203.00
2	6	4	10943.00	3773.00	193.60	0	Spot (Block2, Row4, Column6)	1702.28	1650.50	568.71	0.01	0.33	169.00	187.57	169.00	101.56	0.05	0.54	100.00	99.00	0.00	1481.50	1533.28	1801008.00	14.91	550.54	429.00
2	7	4	11246.00	3771.00	169.50	0	Spot (Block2, Row4, Column7)	616.91	447.00	462.20	0.14	0.75	183.00	221.22	183.00	201.55	0.08	0.91	57.00	40.00	0.00	264.00	433.91	493527.00	1.96	310.76	232.00
2	8	4	11575.00	3781.00	167.50	0	Spot (Block2, Row4, Column8)	202.12	200.00	33.97	0.00	0.17	154.00	175.57	154.00	162.71	0.06	0.93	0.00	0.00	0.00	46.00	48.12	156643.00	0.16	179.08	166.00
2	1	5	9446.00	4060.00	184.55	0	Spot (Block2, Row5, Column1)	234.42	223.00	66.08	0.02	0.28	149.00	172.69	149.00	96.02	0.06	0.56	41.00	0.00	0.00	74.00	85.42	224571.00	0.64	192.34	173.00
2	2	5	9744.00	4067.00	150.75	0	Spot (Block2, Row5, Column2)	2149.99	2007.50	893.47	0.03	0.42	163.00	186.83	163.00	104.87	0.06	0.56	100.00	100.00	0.00	1844.50	1986.99	1341593.00	18.72	599.10	533.00
2	3	5	10044.00	4069.00	155.50	0	Spot (Block2, Row5, Column3)	7744.07	6589.00	4415.50	0.07	0.57	150.00	167.67	150.00	70.88	0.05	0.42	100.00	100.00	0.00	6439.00	7594.07	5165297.00	106.89	1251.59	1076.00
2	4	5	10344.00	4045.00	213.50	0	Spot (Block2, Row5, Column4)	165.27	168.50	27.72	0.01	0.17	147.00	163.49	147.00	169.37	0.05	1.04	0.00	0.00	0.00	21.50	18.27	215511.00	0.01	149.77	147.00
2	5	5	10650.00	4068.00	142.75	0	Spot (Block2, Row5, Column5)	2485.95	2239.00	1174.27	0.05	0.47	149.00	154.79	149.00	55.03	0.02	0.36	100.00	100.00	0.00	2090.00	2336.95	1382190.00	42.36	677.01	542.00
2	6	5	10945.00	4071.00	147.00	-50	Spot (Block2, Row5, Column6)	182.97	183.00	12.55	0.00	0.07	151.00	167.62	151.00	88.71	0.05	0.53	0.00	0.00	0.00	32.00	31.97	108137.00	0.17	169.09	173.00
2	7	5	11247.00	4071.00	194.15	0	Spot (Block2, Row5, Column7)	7660.30	6726.00	4403.78	0.06	0.57	173.00	196.83	173.00	113.11	0.06	0.57	100.00	100.00	0.00	6553.00	7487.30	8096937.00	65.98	1666.77	1670.00
2	8	5	11547.00	4075.00	146.75	0	Spot (Block2, Row5, Column8)	1106.49	925.00	784.89	0.08	0.71	147.00	162.45	147.00	76.15	0.04	0.47	99.00	81.00	0.00	778.00	959.49	647294.00	12.40	329.34	262.00
2	1	6	9444.00	4362.00	202.20	0	Spot (Block2, Row6, Column1)	7266.90	5727.00	4776.24	0.10	0.66	156.00	203.79	156.00	147.24	0.12	0.72	100.00	100.00	0.00	5571.00	7110.90	8407804.00	47.97	1593.92	1618.00
2	2	6	9742.00	4362.00	197.90	0	Spot (Block2, Row6, Column2)	4562.92	4541.50	2235.93	0.00	0.49	158.00	192.48	158.00	129.87	0.09	0.67	100.00	100.00	0.00	4383.50	4404.92	5101340.00	33.65	1093.41	1075.00
2	3	6	10031.00	4365.00	147.25	0	Spot (Block2, Row6, Column3)	800.46	731.00	398.35	0.04	0.50	137.00	158.19	137.00	74.99	0.06	0.47	100.00	99.00	0.00	594.00	663.46	474673.00	8.57	291.88	259.00
2	4	6	10349.00	4375.00	158.20	0	Spot (Block2, Row6, Column4)	252.56	255.00	56.06	0.00	0.22	134.00	146.20	134.00	152.75	0.04	1.04	27.00	0.00	0.00	121.00	118.56	173001.00	0.70	186.48	183.00
2	5	6	10640.00	4365.00	145.95	0	Spot (Block2, Row6, Column5)	2406.57	2278.00	1194.34	0.02	0.50	148.00	156.04	148.00	70.25	0.02	0.45	100.00	100.00	0.00	2130.00	2258.57	1407842.00	32.03	650.34	501.50
2	6	6	10937.00	4358.00	151.00	0	Spot (Block2, Row6, Column6)	234.83	212.00	76.38	0.04	0.33	153.00	168.29	153.00	84.18	0.04	0.50	30.00	6.00	0.00	59.00	81.83	146536.00	0.79	183.65	191.00
2	7	6	11247.00	4370.00	150.60	0	Spot (Block2, Row6, Column7)	847.88	790.50	466.96	0.03	0.55	152.00	164.87	152.00	73.53	0.04	0.45	99.00	88.00	0.00	638.50	695.88	527379.00	9.29	281.99	244.00
2	8	6	11547.00	4378.00	147.15	0	Spot (Block2, Row6, Column8)	1090.57	991.50	639.48	0.04	0.59	142.00	146.99	142.00	26.80	0.02	0.18	100.00	100.00	0.00	849.50	948.57	647800.00	35.21	311.15	279.00
2	1	7	9439.00	4661.00	163.35	0	Spot (Block2, Row7, Column1)	2940.01	2569.00	1563.36	0.06	0.53	134.00	158.55	134.00	100.87	0.07	0.64	100.00	100.00	0.00	2435.00	2806.01	2172670.00	27.57	576.62	564.50
2	2	7	9740.00	4663.00	147.00	-50	Spot (Block2, Row7, Column2)	142.64	139.00	16.60	0.01	0.12	133.00	151.08	133.00	79.26	0.06	0.52	0.00	0.00	0.00	6.00	9.64	84157.00	-0.11	143.22	140.00
2	3	7	10043.00	4655.00	200.70	0	Spot (Block2, Row7, Column3)	150.13	153.00	21.24	0.01	0.14	127.00	131.27	127.00	18.75	0.01	0.14	59.00	31.00	0.00	26.00	23.13	171448.00	1.01	136.74	130.00
2	4	7	10360.00	4692.00	132.25	0	Spot (Block2, Row7, Column4)	162.71	165.00	13.66	0.01	0.08	130.00	136.77	130.00	27.52	0.02	0.20	66.00	1.00	0.00	35.00	32.71	76150.00	0.94	146.33	141.00
2	5	7	10654.00	4673.00	191.05	0	Spot (Block2, Row7, Column5)	281.12	280.00	64.85	0.00	0.23	154.00	171.17	154.00	88.35	0.05	0.52	66.00	19.00	0.00	126.00	127.12	289268.00	1.24	196.79	198.00
2	6	7	10940.00	4669.00	178.75	0	Spot (Block2, Row7, Column6)	6185.36	6170.50	2821.24	0.00	0.46	174.00	219.17	174.00	157.19	0.10	0.72	100.00	100.00	0.00	5996.50	6011.36	5504968.00	37.96	1256.75	1208.00
2	7	7	11230.00	4679.00	142.30	0	Spot (Block2, Row7, Column7)	893.57	889.50	300.95	0.00	0.34	163.00	181.83	163.00	98.41	0.05	0.54	99.00	99.00	0.00	726.50	730.57	493252.00	7.23	351.00	277.00
2	8	7	11542.00	4673.00	183.95	0	Spot (Block2, Row7, Column8)	2558.08	2508.00	838.66	0.01	0.33	151.00	158.19	151.00	40.94	0.02	0.26	100.00	100.00	0.00	2357.00	2407.08	2425063.00	58.62	780.36	654.00
2	1	8	9403.00	5007.00	213.10	0	Spot (Block2, Row8, Column1)	149.99	147.00	21.96	0.01	0.15	128.00	132.05	128.00	32.63	0.01	0.25	33.00	1.00	0.00	19.00	21.99	193481.00	0.55	141.70	137.00
2	2	8	9744.00	4960.00	157.65	0	Spot (Block2, Row8, Column2)	189.97	193.00	21.79	0.01	0.11	127.00	128.89	127.00	16.41	0.01	0.13	97.00	89.00	0.00	66.00	62.97	129560.00	3.72	155.80	146.00
2	3	8	10032.00	4967.00	152.35	0	Spot (Block2, Row8, Column3)	470.24	386.50	262.83	0.09	0.56	124.00	127.82	124.00	20.81	0.01	0.16	100.00	100.00	0.00	262.50	346.24	299071.00	16.45	193.95	186.00
2	4	8	10341.00	4971.00	150.40	0	Spot (Block2, Row8, Column4)	5158.21	5049.00	2747.93	0.01	0.53	128.00	133.43	128.00	26.03	0.02	0.20	100.00	100.00	0.00	4921.00	5030.21	3203250.00	193.03	1152.55	918.00
2	5	8	10639.00	4970.00	147.00	-50	Spot (Block2, Row8, Column5)	150.56	148.00	18.23	0.01	0.12	134.00	162.27	134.00	124.41	0.08	0.77	0.00	0.00	0.00	14.00	16.56	89283.00	-0.09	150.91	151.00
2	6	8	10944.00	4974.00	199.55	0	Spot (Block2, Row8, Column6)	11781.42	8901.00	8386.34	0.12	0.71	159.00	213.90	159.00	184.41	0.13	0.86	100.00	100.00	0.00	8742.00	11622.42	13277655.00	62.73	2369.19	2343.00
2	7	8	11248.00	4978.00	150.90	0	Spot (Block2, Row8, Column7)	305.99	299.00	57.62	0.01	0.19	149.00	174.60	149.00	115.99	0.07	0.66	78.00	13.00	0.00	150.00	156.99	190634.00	1.13	194.79	193.50
2	8	8	11525.00	4975.00	149.25	0	Spot (Block2, Row8, Column8)	13341.42	11697.00	7837.58	0.06	0.59	147.00	156.68	147.00	49.76	0.03	0.32	100.00	100.00	0.00	11550.00	13194.42	8058215.00	264.97	2862.44	2290.00
3	1	1	13954.00	2887.00	153.75	0	Spot (Block3, Row1, Column1)	4575.10	4044.00	2540.14	0.05	0.56	150.00	156.12	150.00	33.06	0.02	0.21	100.00	100.00	0.00	3894.00	4425.10	2964665.00	133.67	1068.30	905.00
3	2	1	14252.00	2896.00	150.00	0	Spot (Block3, Row1, Column2)	889.81	841.50	464.14	0.02	0.52	140.00	145.84	140.00	27.56	0.02	0.19	100.00	100.00	0.00	701.50	749.81	549900.00	26.99	298.56	266.00
3	3	1	14566.00	2894.00	166.75	0	Spot (Block3, Row1, Column3)	276.78	221.00	189.82	0.10	0.69	134.00	137.71	134.00	19.85	0.01	0.14	90.00	85.00	0.00	87.00	142.78	213395.00	7.01	167.05	169.00
3	4	1	14848.00	2893.00	150.40	0	Spot (Block3, Row1, Column4)	665.69	589.50	331.09	0.05	0.50	136.00	140.86	136.00	21.44	0.02	0.15	100.00	100.00	0.00	453.50	529.69	414061.00	24.48	245.78	211.00
3	5	1	15151.00	2895.00	155.60	0	Spot (Block3, Row1, Column5)	401.17	346.00	190.13	0.06	0.47	141.00	145.05	141.00	21.83	0.01	0.15	100.00	99.00	0.00	205.00	260.17	267579.00	11.73	203.23	196.50
3	6	1	15448.00	2900.00	146.35	0	Spot (Block3, Row1, Column6)	1059.40	921.50	521.84	0.06	0.49	140.00	145.36	140.00	23.69	0.02	0.16	100.00	100.00	0.00	781.50	919.40	618687.00	38.58	347.88	287.00
3	7	1	15742.00	2901.00	147.30	0	Spot (Block3, Row1, Column7)	1569.62	1447.50	743.32	0.04	0.47	131.00	136.25	131.00	23.78	0.02	0.17	100.00	100.00	0.00	1316.50	1438.62	935493.00	60.27	455.97	351.50
3	8	1	16052.00	2902.00	199.90	0	Spot (Block3, Row1, Column8)	172.48	176.00	24.75	0.01	0.14	124.00	127.25	124.00	19.07	0.01	0.15	83.00	67.00	0.00	52.00	48.48	195244.00	2.37	138.30	138.00
3	1	2	13950.00	3171.00	165.65	0	Spot (Block3, Row2, Column1)	149.11	147.00	14.16	0.01	0.09	132.00	135.63	132.00	22.25	0.01	0.16	31.00	3.00	0.00	15.00	17.11	113917.00	0.61	143.79	143.00
3	2	2	14248.00	3194.00	151.80	0	Spot (Block3, Row2, Column2)	265.44	266.00	70.08	0.00	0.26	131.00	133.91	131.00	18.81	0.01	0.14	100.00	99.00	0.00	135.00	134.44	168287.00	6.99	174.98	176.50
3	3	2	14562.00	3194.00	260.55	0	Spot (Block3, Row2, Column3)	136.33	136.00	14.21	0.00	0.10	131.00	136.73	131.00	23.07	0.02	0.17	10.00	0.00	0.00	5.00	5.33	268290.00	-0.02	129.74	127.00
3	4	2	14859.00	3191.00	200.85	0	Spot (Block3, Row2, Column4)	221.98	212.00	44.53	0.02	0.20	135.00	139.26	135.00	22.04	0.01	0.16	95.00	86.00	0.00	77.00	86.98	253500.00	3.75	161.49	164.00
3	5	2	15151.00	3198.00	181.50	0	Spot (Block3, Row2, Column5)	1187.07	1160.00	448.85	0.01	0.38	141.00	149.89	141.00	32.77	0.03	0.22	100.00	100.00	0.00	1019.00	1046.07	1098041.00	31.65	386.26	344.00
3	6	2	15452.00	3201.00	147.00	-50	Spot (Block3, Row2, Column6)	197.05	192.00	24.42	0.01	0.12	141.00	167.73	141.00	94.58	0.08	0.56	9.00	0.00	0.00	51.00	56.05	116458.00	0.31	185.42	186.00
3	7	2	15755.00	3206.00	184.40	0	Spot (Block3, Row2, Column7)	186.19	188.00	30.60	0.00	0.16	130.00	136.32	130.00	30.25	0.02	0.22	82.00	45.00	0.00	58.00	56.19	178745.00	1.65	143.64	138.00
3	8	2	16063.00	3203.00	173.20	0	Spot (Block3, Row2, Column8)	148.86	147.00	18.16	0.01	0.12	129.00	136.31	129.00	48.92	0.02	0.36	5.00	0.00	0.00	18.00	19.86	124004.00	0.26	142.81	140.00
3	1	3	13949.00	3489.00	165.90	0	Spot (Block3, Row3, Column1)	344.73	302.00	120.13	0.06	0.35	128.00	130.79	128.00	19.21	0.01	0.15	100.00	100.00	0.00	174.00	216.73	263027.00	11.13	180.61	184.50
3	2	3	14231.00	3505.00	201.25	0	Spot (Block3, Row3, Column2)	170.89	166.00	39.84	0.01	0.23	128.00	136.02	128.00	32.01	0.03	0.24	61.00	10.00	0.00	38.00	42.89	196351.00	1.09	138.92	132.00
3	3	3	14564.00	3506.00	114.30	0	Spot (Block3, Row3, Column3)	820.40	279.00	1978.86	0.47	2.41	130.00	139.48	130.00	30.43	0.03	0.22	100.00	100.00	0.00	149.00	690.40	282216.00	22.37	254.63	224.50
3	4	3	14848.00	3501.00	150.95	0	Spot (Block3, Row3, Column4)	1797.42	1623.00	1033.43	0.04	0.57	131.00	136.03	131.00	22.17	0.02	0.16	100.00	100.00	0.00	1492.00	1666.42	1119790.00	74.93	482.40	362.00
3	5	3	15133.00	3503.00	130.20	0	Spot (Block3, Row3, Column5)	756.53	233.00	1841.06	0.51	2.43	135.00	159.63	135.00	90.90	0.07	0.57	58.00	24.00	0.00	98.00	621.53	342710.00	6.57	358.23	190.00
3	6	3	15449.00	3498.00	207.90	0	Spot (Block3, Row3, Column6)	8718.54	7038.00	5337.75	0.09	0.61	152.00	200.18	152.00	135.50	0.12	0.68	100.00	100.00	0.00	6886.00	8566.54	10741242.00	62.87	1903.16	1882.00
3	7	3	15755.00	3501.00	163.15	0	Spot (Block3, Row3, Column7)	376.12	296.00	192.58	0.10	0.51	133.00	160.37	133.00	103.07	0.08	0.64	69.00	43.00	0.00	163.00	243.12	277953.00	2.09	174.32	175.00
3	8	3	16046.00	3509.00	159.05	0	Spot (Block3, Row3, Column8)	6395.16	5712.00	3256.21	0.05	0.51	131.00	143.56	131.00	107.68	0.04	0.75	100.00	100.00	0.00	5581.00	6264.16	4463820.00	58.06	1428.39	1095.50
3	1	4	13950.00	3784.00	152.15	0	Spot (Block3, Row4, Column1)	1696.08	1513.00	1057.94	0.05	0.62	129.00	135.39	129.00	28.22	0.02	0.21	100.00	100.00	0.00	1384.00	1567.08	1080405.00	55.30	440.27	273.50
3	2	4	14245.00	3792.00	178.55	0	Spot (Block3, Row4, Column2)	1215.53	1090.00	615.65	0.05	0.51	128.00	143.21	128.00	48.79	0.05	0.34	100.00	100.00	0.00	962.00	1087.53	1087897.00	21.98	374.51	380.00
3	3	4	14550.00	3796.00	152.30	0	Spot (Block3, Row4, Column3)	10707.58	9552.00	7044.46	0.05	0.66	127.00	142.37	127.00	50.49	0.05	0.35	100.00	100.00	0.00	9425.00	10580.58	6820730.00	209.27	1734.81	1129.00
3	4	4	14880.00	3793.00	130.45	0	Spot (Block3, Row4, Column4)	176.03	184.00	27.83	0.02	0.16	128.00	132.43	128.00	22.96	0.01	0.17	77.00	62.00	0.00	56.00	48.03	80270.00	1.90	145.30	140.00
3	5	4	15098.00	3801.00	92.55	0	Spot (Block3, Row4, Column5)	309.55	179.00	618.09	0.24	2.00	129.00	133.10	129.00	20.19	0.01	0.15	99.00	73.00	0.00	50.00	180.55	65624.00	8.74	164.53	161.50
3	6	4	15454.00	3806.00	191.70	0	Spot (Block3, Row4, Column6)	1240.87	1191.00	394.17	0.02	0.32	135.00	160.59	135.00	89.21	0.08	0.56	100.00	100.00	0.00	1056.00	1105.87	1288018.00	12.11	396.51	363.00
3	7	4	15733.00	3786.00	185.95	0	Spot (Block3, Row4, Column7)	242.80	211.00	115.95	0.06	0.48	137.00	165.45	137.00	95.05	0.08	0.57	37.00	13.00	0.00	74.00	105.80	236245.00	0.81	163.46	166.00
3	8	4	16058.00	3815.00	201.55	0	Spot (Block3, Row4, Column8)	164.80	166.00	19.10	0.00	0.12	128.00	137.09	128.00	99.50	0.03	0.73	0.00	0.00	0.00	38.00	36.80	190182.00	0.28	141.98	142.00
3	1	5	13948.00	4095.00	149.05	0	Spot (Block3, Row5, Column1)	2099.39	1741.00	1475.12	0.08	0.70	144.00	173.04	144.00	97.41	0.08	0.56	100.00	99.00	0.00	1597.00	1955.39	1276428.00	19.77	531.28	373.00
3	2	5	14244.00	4092.00	157.10	0	Spot (Block3, Row5, Column2)	7284.91	6828.00	3114.94	0.03	0.43	146.50	173.78	146.50	88.50	0.07	0.51	100.00	100.00	0.00	6681.50	7138.41	4975591.00	80.35	1380.63	1273.00
3	3	5	14546.00	4095.00	157.45	0	Spot (Block3, Row5, Column3)	4646.10	3846.50	2645.93	0.08	0.57	131.00	151.80	131.00	64.50	0.06	0.42	100.00	100.00	0.00	3715.50	4515.10	3159349.00	69.68	840.67	776.00
3	4	5	14843.00	4099.00	154.55	0	Spot (Block3, Row5, Column4)	520.20	447.00	275.27	0.07	0.53	128.00	136.52	128.00	41.52	0.03	0.30	100.00	95.00	0.00	319.00	392.20	342813.00	9.24	202.01	194.00
3	5	5	15152.00	4092.00	147.20	0	Spot (Block3, Row5, Column5)	8364.30	7629.00	5453.54	0.04	0.65	131.00	135.72	131.00	24.72	0.02	0.18	100.00	100.00	0.00	7498.00	8233.30	5001853.00	332.89	1485.87	1128.50
3	6	5	15452.00	4095.00	163.80	0	Spot (Block3, Row5, Column6)	179.02	179.00	17.63	0.00	0.10	136.00	154.76	136.00	85.11	0.06	0.55	0.00	0.00	0.00	43.00	43.02	133192.00	0.29	152.15	150.50
3	7	5	15749.00	4101.00	194.05	0	Spot (Block3, Row5, Column7)	8644.21	7572.00	5203.52	0.06	0.60	144.00	173.52	144.00	115.88	0.08	0.67	100.00	100.00	0.00	7428.00	8500.21	9223370.00	73.10	1767.65	1717.00
3	8	5	16050.00	4104.00	151.80	0	Spot (Block3, Row5, Column8)	625.00	492.00	383.60	0.10	0.61	129.00	144.58	129.00	78.36	0.05	0.54	94.00	81.00	0.00	363.00	496.00	393747.00	6.13	229.10	203.00
3	1	6	13943.00	4391.00	206.90	0	Spot (Block3, Row6, Column1)	7585.45	5908.50	4795.22	0.11	0.63	166.00	208.95	166.00	143.26	0.10	0.69	100.00	100.00	0.00	5742.50	7419.45	9223902.00	51.49	1757.27	1715.00
3	2	6	14245.00	4390.00	197.10	0	Spot (Block3, Row6, Column2)	5581.24	5564.00	2635.46	0.00	0.47	153.00	190.91	153.00	126.98	0.10	0.67	100.00	100.00	0.00	5411.00	5428.24	6122625.00	42.45	1295.76	1311.00
3	3	6	14538.00	4395.00	146.70	0	Spot (Block3, Row6, Column3)	2263.04	2010.00	1338.83	0.05	0.59	132.00	149.94	132.00	74.26	0.06	0.50	100.00	100.00	0.00	1878.00	2131.04	1328407.00	28.45	576.33	384.50
3	4	6	14854.00	4393.00	178.40	0	Spot (Block3, Row6, Column4)	181.19	184.00	29.53	0.01	0.16	129.00	132.65	129.00	21.65	0.01	0.16	81.00	64.00	0.00	55.00	52.19	161437.00	2.24	147.06	143.00
3	5	6	15147.00	4397.00	144.70	0	Spot (Block3, Row6, Column5)	3352.35	2930.50	1934.48	0.06	0.58	134.00	139.18	134.00	26.34	0.02	0.19	100.00	100.00	0.00	2796.50	3218.35	1884022.00	121.99	948.58	731.00
3	6	6	15458.00	4365.00	175.30	0	Spot (Block3, Row6, Column6)	169.83	172.00	15.74	0.01	0.09	136.00	155.30	136.00	86.11	0.06	0.55	0.00	0.00	0.00	36.00	33.83	146226.00	0.17	153.38	150.00
3	7	6	15745.00	4399.00	153.95	0	Spot (Block3, Row6, Column7)	604.05	505.00	293.55	0.08	0.49	138.00	150.04	138.00	73.54	0.04	0.49	100.00	93.00	0.00	367.00	466.05	395048.00	6.17	218.61	204.00
3	8	6	16052.00	4410.00	152.95	0	Spot (Block3, Row6, Column8)	858.16	704.00	569.90	0.09	0.66	130.00	134.54	130.00	21.18	0.01	0.16	100.00	100.00	0.00	574.00	728.16	550083.00	34.16	257.34	210.00
3	1	7	13945.00	4688.00	172.00	0	Spot (Block3, Row7, Column1)	1691.32	1518.00	907.79	0.05	0.54	132.00	157.09	132.00	89.40	0.08	0.57	100.00	100.00	0.00	1386.00	1559.32	1391960.00	17.16	442.30	424.00
3	2	7	14252.00	4710.00	193.45	0	Spot (Block3, Row7, Column2)	153.06	155.00	19.77	0.01	0.13	127.00	141.14	127.00	62.58	0.05	0.44	1.00	0.00	0.00	28.00	26.06	161933.00	0.19	134.15	135.00
3	3	7	14533.00	4753.00	164.80	0	Spot (Block3, Row7, Column3)	143.00	140.00	17.60	0.01	0.12	121.00	124.36	121.00	18.48	0.01	0.15	51.00	23.00	0.00	19.00	22.00	107821.00	1.01	132.27	126.00
3	4	7	14863.00	4703.00	144.05	0	Spot (Block3, Row7, Column4)	157.09	158.00	16.78	0.00	0.11	124.00	130.33	124.00	36.86	0.02	0.28	43.00	0.00	0.00	34.00	33.09	88283.00	0.73	140.09	134.00
3	5	7	15151.00	4694.00	182.65	0	Spot (Block3, Row7, Column5)	219.11	215.00	29.07	0.01	0.13	136.00	159.89	136.00	98.91	0.07	0.62	27.00	0.00	0.00	79.00	83.11	204865.00	0.60	173.87	176.00
3	6	7	15440.00	4697.00	181.30	0	Spot (Block3, Row7, Column6)	7295.69	7435.00	3538.94	0.01	0.49	161.00	211.75	161.00	168.67	0.12	0.80	100.00	100.00	0.00	7274.00	7134.69	6741219.00	42.00	1383.93	1398.00
3	7	7	15729.00	4710.00	152.65	0	Spot (Block3, Row7, Column7)	845.94	776.00	338.03	0.04	0.40	148.00	172.10	148.00	108.71	0.07	0.63	100.00	97.00	0.00	628.00	697.94	542249.00	6.20	301.17	264.00
3	8	7	16041.00	4706.00	188.20	0	Spot (Block3, Row7, Column8)	2056.81	2034.00	631.77	0.00	0.31	138.00	150.81	138.00	49.79	0.04	0.33	100.00	100.00	0.00	1896.00	1918.81	2056813.00	38.28	585.28	530.50
3	1	8	13928.00	5020.00	155.50	0	Spot (Block3, Row8, Column1)	163.39	164.00	17.51	0.00	0.11	128.00	133.42	128.00	27.29	0.02	0.20	63.00	16.00	0.00	36.00	35.39	108655.00	1.10	142.11	139.50
3	2	8	14224.00	4997.00	186.00	0	Spot (Block3, Row8, Column2)	169.53	171.00	17.75	0.00	0.10	123.00	125.04	123.00	15.05	0.01	0.12	92.00	80.00	0.00	48.00	46.53	165797.00	2.96	139.94	137.00
3	3	8	14535.00	4990.00	186.40	0	Spot (Block3, Row8, Column3)	224.22	199.00	73.07	0.05	0.33	123.00	129.77	123.00	40.12	0.02	0.31	83.00	45.00	0.00	76.00	101.22	218615.00	2.35	147.91	144.00
3	4	8	14838.00	4996.00	152.55	0	Spot (Block3, Row8, Column4)	16291.20	14858.00	8452.44	0.04	0.52	126.00	135.63	126.00	49.49	0.03	0.36	100.00	100.00	0.00	14732.00	16165.20	10328618.00	326.43	3222.49	2763.00
3	5	8	15140.00	4999.00	147.00	-50	Spot (Block3, Row8, Column5)	146.99	146.00	13.65	0.00	0.09	133.00	163.40	133.00	111.72	0.09	0.68	0.00	0.00	0.00	13.00	13.99	86430.00	-0.15	143.52	140.00
3	6	8	15442.00	4997.00	204.40	0	Spot (Block3, Row8, Column6)	11838.35	8018.00	9067.30	0.17	0.77	165.00	223.20	165.00	189.11	0.13	0.85	100.00	100.00	0.00	7853.00	11673.35	13969248.00	61.42	2286.75	2282.00
3	7	8	15742.00	5002.00	146.50	0	Spot (Block3, Row8, Column7)	521.47	473.50	227.86	0.04	0.44	146.00	171.73	146.00	114.93	0.07	0.67	99.00	68.00	0.00	327.50	375.47	306627.00	3.04	228.01	198.00
3	8	8	16027.00	5003.00	149.80	0	Spot (Block3, Row8, Column8)	12008.96	10717.00	6815.40	0.05	0.57	137.00	150.63	137.00	52.62	0.04	0.35	100.00	100.00	0.00	10580.00	11871.96	7409525.00	225.37	2372.89	1766.00
4	1	1	18456.00	2911.00	155.80	0	Spot (Block4, Row1, Column1)	4090.25	3662.00	2343.02	0.05	0.57	134.00	140.06	134.00	27.48	0.02	0.20	100.00	100.00	0.00	3528.00	3956.25	2728200.00	143.73	984.61	626.00
4	2	1	18749.00	2928.00	161.95	0	Spot (Block4, Row1, Column2)	254.74	266.00	40.58	0.02	0.16	132.00	135.43	132.00	21.24	0.01	0.16	100.00	99.00	0.00	134.00	122.74	185199.00	5.62	174.71	178.00
4	3	1	19068.00	2912.00	192.60	0	Spot (Block4, Row1, Column3)	157.04	157.00	14.21	0.00	0.09	130.00	131.19	130.00	14.78	0.00	0.11	78.00	44.00	0.00	27.00	27.04	164104.00	1.75	148.58	146.00
4	4	1	19350.00	2922.00	174.25	0	Spot (Block4, Row1, Column4)	217.68	206.50	75.95	0.02	0.35	130.00	131.17	130.00	16.08	0.00	0.12	98.00	96.00	0.00	76.50	87.68	183285.00	5.38	159.05	158.00
4	5	1	19655.00	2936.00	173.30	0	Spot (Block4, Row1, Column5)	178.39	180.00	20.79	0.00	0.12	131.00	133.40	131.00	17.46	0.01	0.13	89.00	77.00	0.00	49.00	47.39	149309.00	2.58	147.27	146.00
4	6	1	19950.00	2922.00	151.40	0	Spot (Block4, Row1, Column6)	564.68	502.00	207.27	0.05	0.37	135.00	137.60	135.00	16.32	0.01	0.12	100.00	100.00	0.00	367.00	429.68	356314.00	26.16	243.45	201.00
4	7	1	20257.00	2923.00	154.50	0	Spot (Block4, Row1, Column7)	245.80	233.00	64.23	0.02	0.26	144.00	145.55	144.00	15.49	0.00	0.11	98.00	97.00	0.00	89.00	101.80	161243.00	6.47	185.89	189.00
4	8	1	20554.00	2931.00	166.40	0	Spot (Block4, Row1, Column8)	283.14	283.00	57.45	0.00	0.20	140.00	141.56	140.00	15.41	0.00	0.11	100.00	100.00	0.00	143.00	143.14	216885.00	9.19	184.78	186.00
4	1	2	18451.00	3216.00	147.00	-50	Spot (Block4, Row2, Column1)	128.02	127.00	10.42	0.00	0.08	127.00	130.36	127.00	19.86	0.01	0.15	5.00	0.00	0.00	0.00	1.02	75150.00	-0.12	127.23	124.00
4	2	2	18761.00	3201.00	139.45	0	Spot (Block4, Row2, Column2)	190.38	190.00	19.16	0.00	0.10	130.00	131.34	130.00	15.32	0.00	0.12	98.00	93.00	0.00	60.00	60.38	100709.00	3.85	158.44	159.50
4	3	2	19072.00	3228.00	207.65	0	Spot (Block4, Row2, Column3)	151.23	150.00	14.77	0.00	0.10	132.00	133.97	132.00	14.67	0.01	0.11	58.00	28.00	0.00	18.00	19.23	186015.00	1.18	139.60	138.00
4	4	2	19370.00	3223.00	242.05	0	Spot (Block4, Row2, Column4)	166.90	168.00	19.98	0.00	0.12	135.00	139.04	135.00	19.50	0.01	0.14	72.00	40.00	0.00	33.00	31.90	283061.00	1.43	150.54	152.00
4	5	2	19648.00	3225.00	188.30	0	Spot (Block4, Row2, Column5)	463.45	467.00	111.44	0.00	0.24	144.00	155.94	144.00	41.50	0.03	0.27	100.00	98.00	0.00	323.00	319.45	462520.00	7.41	240.73	217.00
4	6	2	19952.00	3226.00	147.00	-50	Spot (Block4, Row2, Column6)	164.72	163.00	19.81	0.00	0.12	149.00	175.11	149.00	100.97	0.07	0.58	0.00	0.00	0.00	14.00	15.72	97187.00	-0.10	150.65	149.00
4	7	2	20241.00	3242.00	201.40	0	Spot (Block4, Row2, Column7)	183.73	187.00	19.88	0.01	0.11	147.00	152.78	147.00	44.68	0.02	0.29	39.00	0.00	0.00	40.00	36.73	211102.00	0.69	159.39	161.00
4	8	2	20553.00	3230.00	147.00	-50	Spot (Block4, Row2, Column8)	147.60	152.00	19.15	0.01	0.13	141.00	146.85	141.00	39.72	0.02	0.27	1.00	0.00	0.00	11.00	6.60	86937.00	0.02	144.92	141.00
4	1	3	18447.00	3514.00	180.05	0	Spot (Block4, Row3, Column1)	209.71	202.00	36.21	0.02	0.17	127.00	128.31	127.00	16.26	0.00	0.13	97.00	95.00	0.00	75.00	82.71	190211.00	5.01	153.65	151.00
4	2	3	18776.00	3505.00	205.60	0	Spot (Block4, Row3, Column2)	157.39	159.00	17.55	0.00	0.11	131.00	136.02	131.00	29.28	0.02	0.22	46.00	0.00	0.00	28.00	26.39	188712.00	0.73	142.78	142.00
4	3	3	19050.00	3528.00	193.80	0	Spot (Block4, Row3, Column3)	179.36	181.00	20.19	0.00	0.11	134.00	137.06	134.00	18.01	0.01	0.13	89.00	69.00	0.00	47.00	45.36	190302.00	2.35	148.86	149.50
4	4	3	19348.00	3523.00	160.50	0	Spot (Block4, Row3, Column4)	411.72	375.50	151.00	0.04	0.37	135.00	137.43	135.00	16.78	0.01	0.12	100.00	100.00	0.00	240.50	276.72	293966.00	16.34	201.69	199.00
4	5	3	19623.00	3541.00	180.55	0	Spot (Block4, Row3, Column5)	212.25	199.00	141.94	0.03	0.67	152.00	178.94	152.00	99.27	0.07	0.55	8.00	2.00	0.00	47.00	60.25	194631.00	0.34	167.22	163.50
4	6	3	19950.00	3527.00	204.80	0	Spot (Block4, Row3, Column6)	9495.96	7408.00	6171.64	0.11	0.65	177.00	218.36	177.00	136.98	0.09	0.63	100.00	100.00	0.00	7231.00	9318.96	11319190.00	67.73	2141.38	2227.00
4	7	3	20251.00	3528.00	147.00	-50	Spot (Block4, Row3, Column7)	182.59	184.00	16.13	0.00	0.09	156.00	178.55	156.00	103.62	0.06	0.58	0.00	0.00	0.00	28.00	26.59	107360.00	0.04	174.39	175.00
4	8	3	20550.00	3533.00	157.80	0	Spot (Block4, Row3, Column8)	6311.18	5905.00	2843.94	0.03	0.45	147.00	156.65	147.00	51.17	0.03	0.33	100.00	100.00	0.00	5758.00	6164.18	4310534.00	120.27	1344.81	1201.00
4	1	4	18452.00	3818.00	157.10	0	Spot (Block4, Row4, Column1)	384.42	347.00	146.73	0.04	0.38	130.00	135.11	130.00	27.49	0.02	0.20	100.00	99.00	0.00	217.00	254.42	261409.00	9.07	188.62	188.00
4	2	4	18749.00	3822.00	166.70	0	Spot (Block4, Row4, Column2)	1862.79	1838.00	795.76	0.01	0.43	137.00	150.02	137.00	47.19	0.04	0.31	100.00	100.00	0.00	1701.00	1725.79	1432489.00	36.30	477.73	472.50
4	3	4	19049.00	3825.00	151.15	0	Spot (Block4, Row4, Column3)	2347.99	1967.00	1522.21	0.08	0.65	139.00	151.77	139.00	48.67	0.04	0.32	100.00	100.00	0.00	1828.00	2208.99	1467495.00	45.13	539.18	376.00
4	4	4	19390.00	3778.00	159.10	0	Spot (Block4, Row4, Column4)	159.94	163.00	17.13	0.01	0.11	135.00	138.82	135.00	17.90	0.01	0.13	66.00	34.00	0.00	28.00	24.94	111316.00	1.18	144.95	140.00
4	5	4	19631.00	3835.00	233.10	0	Spot (Block4, Row4, Column5)	170.55	167.00	51.36	0.01	0.30	139.00	145.02	139.00	23.88	0.02	0.16	58.00	17.00	0.00	28.00	31.55	267085.00	1.07	147.30	143.00
4	6	4	19958.00	3820.00	200.40	0	Spot (Block4, Row4, Column6)	494.31	501.00	106.30	0.01	0.22	161.00	182.26	161.00	103.82	0.05	0.57	97.00	91.00	0.00	340.00	333.31	563510.00	3.01	237.39	215.00
4	7	4	20228.00	3826.00	279.70	0	Spot (Block4, Row4, Column7)	172.36	174.00	24.46	0.00	0.14	162.00	188.28	162.00	128.24	0.07	0.68	0.00	0.00	0.00	12.00	10.36	394198.00	-0.12	156.63	152.00
4	8	4	20523.00	3845.00	167.10	0	Spot (Block4, Row4, Column8)	182.46	182.00	14.18	0.00	0.08	149.00	158.77	149.00	57.25	0.03	0.36	4.00	0.00	0.00	33.00	33.46	141223.00	0.41	164.78	166.00
4	1	5	18453.00	4122.00	164.35	0	Spot (Block4, Row5, Column1)	337.81	286.00	148.35	0.07	0.44	140.00	166.10	140.00	87.83	0.07	0.53	71.00	39.00	0.00	146.00	197.81	251668.00	1.96	181.50	181.00
4	2	5	18745.00	4120.00	156.55	0	Spot (Block4, Row5, Column2)	6601.62	6392.50	2774.38	0.01	0.42	153.00	181.91	153.00	101.71	0.08	0.56	100.00	100.00	0.00	6239.50	6448.62	4436292.00	63.12	1365.42	1201.50
4	3	5	19049.00	4120.00	155.75	0	Spot (Block4, Row5, Column3)	6533.74	5667.00	3594.78	0.06	0.55	145.00	162.66	145.00	61.96	0.05	0.38	100.00	100.00	0.00	5522.00	6388.74	4358007.00	102.83	1106.92	982.00
4	4	5	19350.00	4121.00	177.25	0	Spot (Block4, Row5, Column4)	223.20	214.00	37.17	0.02	0.17	139.00	148.93	139.00	42.30	0.03	0.28	90.00	41.00	0.00	75.00	84.20	194633.00	1.76	166.67	167.00
4	5	5	19648.00	4126.00	147.05	0	Spot (Block4, Row5, Column5)	3316.18	3027.00	1814.53	0.04	0.55	139.00	144.16	139.00	23.33	0.02	0.16	100.00	100.00	0.00	2888.00	3177.18	1959865.00	135.97	837.92	631.00
4	6	5	19930.00	4127.00	175.60	0	Spot (Block4, Row5, Column6)	223.62	217.00	35.08	0.01	0.16	160.00	187.90	160.00	134.54	0.07	0.72	0.00	0.00	0.00	57.00	63.62	191865.00	0.27	187.95	184.00
4	7	5	20248.00	4130.00	191.90	0	Spot (Block4, Row5, Column7)	12958.22	11847.00	7443.62	0.04	0.57	169.00	221.11	169.00	184.31	0.12	0.83	100.00	100.00	0.00	11678.00	12789.22	13463590.00	69.11	2601.21	2541.00
4	8	5	20558.00	4133.00	188.40	0	Spot (Block4, Row5, Column8)	204.88	200.00	33.08	0.01	0.16	145.00	163.21	145.00	109.72	0.05	0.67	11.00	0.00	0.00	55.00	59.88	205080.00	0.38	162.53	161.00
4	1	6	18442.00	4422.00	204.40	0	Spot (Block4, Row6, Column1)	7656.67	5853.00	5393.37	0.12	0.70	163.00	217.93	163.00	162.96	0.13	0.75	100.00	100.00	0.00	5690.00	7493.67	9027210.00	45.65	1650.24	1685.00
4	2	6	18743.00	4417.00	201.70	0	Spot (Block4, Row6, Column2)	7401.35	7191.50	3653.86	0.01	0.49	161.00	211.63	161.00	157.00	0.12	0.74	100.00	100.00	0.00	7030.50	7240.35	8526350.00	45.80	1647.76	1576.00
4	3	6	19038.00	4420.00	146.65	0	Spot (Block4, Row6, Column3)	1210.46	1068.00	643.77	0.05	0.53	142.00	165.15	142.00	93.57	0.07	0.57	100.00	100.00	0.00	926.00	1068.46	709330.00	11.17	403.92	328.00
4	4	6	19331.00	4412.00	195.45	0	Spot (Block4, Row6, Column4)	193.23	195.00	29.49	0.00	0.15	138.00	141.36	138.00	17.02	0.01	0.12	90.00	80.00	0.00	57.00	55.23	208688.00	3.05	157.42	161.00
4	5	6	19648.00	4422.00	143.30	0	Spot (Block4, Row6, Column5)	546.83	510.00	215.08	0.03	0.39	142.00	147.86	142.00	25.74	0.02	0.17	100.00	100.00	0.00	368.00	404.83	301852.00	15.50	243.35	222.00
4	6	6	19921.00	4397.00	163.20	0	Spot (Block4, Row6, Column6)	173.56	175.00	15.09	0.00	0.09	152.00	174.07	152.00	102.99	0.06	0.59	0.00	0.00	0.00	23.00	21.56	128086.00	-0.00	160.11	160.00
4	7	6	20232.00	4426.00	158.85	0	Spot (Block4, Row6, Column7)	232.96	227.00	31.91	0.01	0.14	148.00	173.78	148.00	129.21	0.07	0.74	9.00	0.00	0.00	79.00	84.96	163071.00	0.46	187.42	187.00
4	8	6	20560.00	4430.00	185.85	0	Spot (Block4, Row6, Column8)	191.25	194.00	20.94	0.01	0.11	138.00	141.34	138.00	17.92	0.01	0.13	92.00	82.00	0.00	56.00	53.25	185897.00	2.78	157.66	156.00
4	1	7	18446.00	4715.00	163.80	0	Spot (Block4, Row7, Column1)	2461.39	2256.00	1196.60	0.04	0.49	139.00	167.64	139.00	90.08	0.08	0.54	100.00	100.00	0.00	2117.00	2322.39	1828813.00	25.46	548.60	520.00
4	2	7	18741.00	4718.00	147.00	-50	Spot (Block4, Row7, Column2)	137.23	133.00	15.16	0.01	0.11	132.00	156.35	132.00	95.36	0.07	0.61	0.00	0.00	0.00	1.00	5.23	80830.00	-0.20	152.55	145.00
4	3	7	19036.00	4727.00	204.85	0	Spot (Block4, Row7, Column3)	149.16	147.00	15.60	0.01	0.10	129.00	132.05	129.00	19.84	0.01	0.15	46.00	14.00	0.00	18.00	20.16	177502.00	0.86	131.41	130.00
4	4	7	19342.00	4722.00	147.00	-50	Spot (Block4, Row7, Column4)	144.97	141.50	15.74	0.01	0.11	133.00	137.67	133.00	28.61	0.01	0.21	18.00	0.00	0.00	8.50	11.97	85823.00	0.26	135.78	131.00
4	5	7	19642.00	4724.00	147.00	-50	Spot (Block4, Row7, Column5)	196.22	192.00	25.61	0.01	0.13	145.00	176.60	145.00	120.83	0.09	0.68	0.00	0.00	0.00	47.00	51.22	115183.00	0.16	184.66	183.00
4	6	7	19938.00	4726.00	188.95	0	Spot (Block4, Row7, Column6)	9619.90	9807.00	5046.53	0.01	0.52	170.00	239.43	170.00	218.76	0.15	0.91	100.00	100.00	0.00	9637.00	9449.90	9687244.00	42.88	1779.07	1798.00
4	7	7	20235.00	4736.00	173.75	0	Spot (Block4, Row7, Column7)	192.35	194.00	25.71	0.00	0.13	143.00	169.79	143.00	120.13	0.07	0.71	0.00	0.00	0.00	51.00	49.35	161961.00	0.19	153.08	149.00
4	8	7	20539.00	4728.00	191.40	0	Spot (Block4, Row7, Column8)	723.67	707.00	135.46	0.01	0.19	139.00	143.60	139.00	27.00	0.01	0.19	100.00	100.00	0.00	568.00	584.67	748996.00	21.48	302.90	279.00
4	1	8	18436.00	5026.00	199.15	0	Spot (Block4, Row8, Column1)	164.49	169.00	23.35	0.01	0.14	127.00	132.67	127.00	28.82	0.02	0.22	66.00	22.00	0.00	42.00	37.49	185053.00	1.10	143.39	142.00
4	2	8	18784.00	5012.00	145.45	0	Spot (Block4, Row8, Column2)	157.61	156.00	18.02	0.00	0.11	124.00	128.73	124.00	43.09	0.02	0.33	32.00	0.00	0.00	32.00	33.61	90783.00	0.67	136.75	136.00
4	3	8	19027.00	5002.00	232.25	0	Spot (Block4, Row8, Column3)	148.36	150.00	19.18	0.00	0.13	126.00	131.98	126.00	34.18	0.02	0.26	31.00	0.00	0.00	24.00	22.36	230257.00	0.48	128.21	124.00
4	4	8	19338.00	5024.00	152.70	0	Spot (Block4, Row8, Column4)	14106.10	13162.00	7115.22	0.03	0.50	132.00	142.71	132.00	45.55	0.03	0.32	100.00	100.00	0.00	13030.00	13974.10	8999691.00	306.58	2707.43	2147.50
4	5	8	19640.00	5024.00	147.00	-50	Spot (Block4, Row8, Column5)	154.93	154.00	18.69	0.00	0.12	146.00	187.33	146.00	159.22	0.11	0.85	0.00	0.00	0.00	8.00	8.93	90945.00	-0.20	152.14	149.00
4	6	8	19941.00	5025.00	191.10	0	Spot (Block4, Row8, Column6)	15458.90	11365.00	11968.53	0.13	0.77	171.00	251.56	171.00	243.84	0.17	0.97	100.00	100.00	0.00	11194.00	15287.90	15907206.00	62.37	2656.06	2628.00
4	7	8	20243.00	5040.00	171.60	0	Spot (Block4, Row8, Column7)	328.35	307.00	98.69	0.03	0.30	152.00	183.06	152.00	141.35	0.08	0.77	58.00	15.00	0.00	155.00	176.35	270229.00	1.03	198.10	192.00
4	8	8	20526.00	5028.00	149.75	0	Spot (Block4, Row8, Column8)	13288.45	12143.00	7733.06	0.04	0.58	148.00	158.61	148.00	48.50	0.03	0.31	100.00	100.00	0.00	11995.00	13140.45	8172395.00	270.74	2654.06	2165.00
5	1	1	4924.00	7335.00	151.25	0	Spot (Block5, Row1, Column1)	6148.19	5110.00	4164.52	0.08	0.68	146.00	156.19	146.00	50.22	0.03	0.32	100.00	100.00	0.00	4964.00	6002.19	3848769.00	119.31	1280.14	976.50
5	2	1	5223.00	7339.00	149.50	0	Spot (Block5, Row1, Column2)	9689.25	8734.00	5000.53	0.05	0.52	150.00	166.79	150.00	67.75	0.05	0.41	100.00	100.00	0.00	8584.00	9539.25	5910445.00	140.55	1672.21	1494.00
5	3	1	5523.00	7339.00	144.60	0	Spot (Block5, Row1, Column3)	3100.07	2647.50	1972.23	0.07	0.64	147.00	156.19	147.00	45.17	0.03	0.29	100.00	100.00	0.00	2500.50	2953.07	1773242.00	65.18	709.11	552.00
5	4	1	5813.00	7343.00	145.70	0	Spot (Block5, Row1, Column4)	7403.31	7174.00	3857.16	0.01	0.52	147.00	158.60	147.00	47.96	0.03	0.30	100.00	100.00	0.00	7027.00	7256.31	4286516.00	151.07	1503.14	1249.00
5	5	1	6121.00	7341.00	145.15	0	Spot (Block5, Row1, Column5)	7922.70	6265.00	5747.62	0.10	0.73	151.00	157.14	151.00	40.84	0.02	0.26	100.00	100.00	0.00	6114.00	7771.70	4555553.00	190.17	1506.82	1022.50
5	6	1	6414.00	7346.00	143.20	0	Spot (Block5, Row1, Column6)	7915.40	6768.00	4096.91	0.07	0.52	153.00	161.01	153.00	54.43	0.02	0.34	100.00	100.00	0.00	6615.00	7762.40	4408875.00	142.46	1738.23	1227.00
5	7	1	6716.00	7349.00	146.45	0	Spot (Block5, Row1, Column7)	26468.05	24964.50	14670.77	0.03	0.55	144.00	156.61	144.00	81.36	0.04	0.52	100.00	100.00	0.68	24820.50	26324.05	15457341.00	323.41	4589.58	3935.50
5	8	1	7025.00	7356.00	188.05	0	Spot (Block5, Row1, Column8)	196.81	199.00	19.81	0.00	0.10	138.00	142.50	138.00	33.44	0.01	0.23	90.00	37.00	0.00	61.00	58.81	196022.00	1.62	160.79	164.50
5	1	2	4916.00	7635.00	147.00	-50	Spot (Block5, Row2, Column1)	155.67	157.00	12.64	0.00	0.08	143.00	151.74	143.00	39.61	0.03	0.26	0.00	0.00	0.00	14.00	12.67	91846.00	0.10	147.52	146.00
5	2	2	5212.00	7641.00	128.50	0	Spot (Block5, Row2, Column2)	4339.52	4029.00	1666.76	0.03	0.38	145.00	169.59	145.00	272.06	0.07	1.60	100.00	100.00	0.00	3884.00	4194.52	1922409.00	15.33	871.10	818.00
5	3	2	5523.00	7636.00	170.55	0	Spot (Block5, Row2, Column3)	228.01	218.00	33.40	0.02	0.15	151.00	169.80	151.00	270.97	0.05	1.60	0.00	0.00	0.00	67.00	77.01	185142.00	0.21	181.66	181.00
5	4	2	5823.00	7643.00	162.45	0	Spot (Block5, Row2, Column4)	2998.08	2895.00	1151.07	0.02	0.38	152.00	165.93	152.00	56.10	0.04	0.34	100.00	100.00	0.00	2743.00	2846.08	2185597.00	50.49	690.27	648.50
5	5	2	6123.00	7642.00	166.80	0	Spot (Block5, Row2, Column5)	2903.37	2882.50	1068.66	0.00	0.37	155.00	162.76	155.00	43.56	0.02	0.27	100.00	100.00	0.00	2727.50	2748.37	2247209.00	62.91	798.67	636.00
5	6	2	6408.00	7644.00	146.60	0	Spot (Block5, Row2, Column6)	1102.53	1026.00	503.98	0.03	0.46	156.00	183.72	156.00	154.62	0.07	0.84	100.00	97.00	0.00	870.00	946.53	644982.00	5.94	387.99	345.00
5	7	2	6716.00	7648.00	147.50	0	Spot (Block5, Row2, Column7)	1532.13	1455.50	785.00	0.02	0.51	146.00	158.08	146.00	73.64	0.03	0.47	100.00	100.00	0.00	1309.50	1386.13	916214.00	18.66	417.44	359.00
5	8	2	7006.00	7678.00	230.05	0	Spot (Block5, Row2, Column8)	156.87	158.00	16.45	0.00	0.10	141.00	151.09	141.00	56.03	0.03	0.37	0.00	0.00	0.00	17.00	15.87	239067.00	0.10	145.34	144.00
5	1	3	4923.00	7935.00	144.95	0	Spot (Block5, Row3, Column1)	6087.87	5486.00	3508.05	0.05	0.58	145.00	150.53	145.00	27.38	0.02	0.18	100.00	100.00	0.00	5341.00	5942.87	3476175.00	216.81	1262.07	826.00
5	2	3	5211.00	7944.00	174.80	0	Spot (Block5, Row3, Column2)	254.02	257.00	49.34	0.01	0.19	150.00	170.75	150.00	275.49	0.06	1.61	0.00	0.00	0.00	107.00	104.02	216677.00	0.30	181.70	185.00
5	3	3	5507.00	7937.00	135.80	0	Spot (Block5, Row3, Column3)	1023.14	575.00	1869.16	0.25	1.83	153.00	162.82	153.00	181.62	0.03	1.12	99.00	59.00	0.00	422.00	870.14	505431.00	4.74	335.49	275.00
5	4	3	5817.00	7941.00	143.60	0	Spot (Block5, Row3, Column4)	11277.08	10344.50	6317.20	0.04	0.56	153.00	161.23	153.00	48.50	0.02	0.30	100.00	100.00	0.00	10191.50	11124.08	6315165.00	229.18	2407.99	1268.50
5	5	3	6112.00	7932.00	159.30	0	Spot (Block5, Row3, Column5)	534.54	310.00	1162.77	0.24	2.18	157.00	189.31	157.00	165.37	0.08	0.87	46.00	11.00	0.00	153.00	377.54	375249.00	2.09	211.10	201.00
5	6	3	6418.00	7947.00	205.40	0	Spot (Block5, Row3, Column6)	14986.45	12170.00	10825.43	0.09	0.72	171.00	233.59	171.00	229.13	0.14	0.98	100.00	100.00	0.00	11999.00	14815.45	17953758.00	64.39	3104.74	3078.00
5	7	3	6720.00	7948.00	144.70	0	Spot (Block5, Row3, Column7)	5605.81	5175.50	3625.17	0.03	0.65	159.00	190.60	159.00	153.83	0.08	0.81	100.00	100.00	0.00	5016.50	5446.81	3195314.00	35.20	1193.49	894.00
5	8	3	7017.00	7958.00	155.75	0	Spot (Block5, Row3, Column8)	6525.37	5961.50	3163.20	0.04	0.48	152.00	162.05	152.00	58.00	0.03	0.36	100.00	100.00	0.00	5809.50	6373.37	4358950.00	109.72	1499.22	1222.00
5	1	4	4916.00	8233.00	142.85	0	Spot (Block5, Row4, Column1)	10922.67	10232.00	6070.54	0.03	0.56	149.00	161.63	149.00	57.75	0.04	0.36	100.00	100.00	0.00	10083.00	10773.67	6051157.00	186.34	2430.27	1547.00
5	2	4	5217.00	8244.00	186.75	0	Spot (Block5, Row4, Column2)	2135.55	2008.00	1213.15	0.03	0.57	159.00	179.99	159.00	91.64	0.05	0.51	100.00	100.00	0.00	1849.00	1976.55	2101385.00	21.34	587.21	588.50
5	3	4	5514.00	8240.00	146.00	0	Spot (Block5, Row4, Column3)	43154.16	42201.00	18572.82	0.01	0.43	158.00	186.79	158.00	118.24	0.07	0.63	100.00	100.00	24.79	42043.00	42996.16	25245316.00	363.40	7183.31	5638.00
5	4	4	5807.00	8250.00	163.60	0	Spot (Block5, Row4, Column4)	257.22	268.00	44.41	0.02	0.17	152.00	159.67	152.00	56.12	0.02	0.35	82.00	53.00	0.00	116.00	105.22	191373.00	1.74	183.92	187.00
5	5	4	6089.00	8216.00	153.85	0	Spot (Block5, Row4, Column5)	460.83	223.00	1168.73	0.32	2.54	152.00	159.19	152.00	55.84	0.02	0.35	67.00	34.00	0.00	71.00	308.83	298160.00	5.40	200.18	189.00
5	6	4	6417.00	8245.00	174.00	0	Spot (Block5, Row4, Column6)	3367.21	3303.00	1186.87	0.01	0.35	161.00	191.10	161.00	159.08	0.07	0.83	100.00	100.00	0.00	3142.00	3206.21	2841924.00	19.97	902.66	731.50
5	7	4	6708.00	8247.00	146.75	0	Spot (Block5, Row4, Column7)	3050.32	2326.00	2395.39	0.12	0.79	167.00	190.52	167.00	136.67	0.06	0.72	100.00	100.00	0.00	2159.00	2883.32	1799690.00	20.92	640.84	383.00
5	8	4	7010.00	8255.00	151.05	0	Spot (Block5, Row4, Column8)	1061.28	1004.50	491.11	0.02	0.46	157.00	162.45	157.00	37.37	0.01	0.23	100.00	100.00	0.00	847.50	904.28	657996.00	24.05	345.55	286.00
5	1	5	4922.00	8536.00	143.15	0	Spot (Block5, Row5, Column1)	19972.24	18441.00	10302.81	0.03	0.52	155.00	189.15	155.00	160.59	0.09	0.85	100.00	100.00	0.00	18286.00	19817.24	11064620.00	123.19	3934.43	2923.00
5	2	5	5216.00	8539.00	154.90	0	Spot (Block5, Row5, Column2)	7034.66	6708.00	2922.28	0.02	0.42	165.00	203.17	165.00	133.13	0.09	0.66	100.00	100.00	0.00	6543.00	6869.66	4635842.00	51.32	1395.67	1269.00
5	3	5	5515.00	8540.00	156.80	0	Spot (Block5, Row5, Column3)	9136.39	7982.00	5106.91	0.06	0.56	164.00	203.05	164.00	135.67	0.09	0.67	100.00	100.00	0.00	7818.00	8972.39	6167063.00	65.84	1393.77	1290.00
5	4	5	5809.00	8544.00	144.70	0	Spot (Block5, Row5, Column4)	5368.40	4347.00	3519.58	0.09	0.66	161.00	179.55	161.00	106.03	0.05	0.59	100.00	100.00	0.00	4186.00	5207.40	3081463.00	48.94	1013.67	634.00
5	5	5	6114.00	8542.00	144.25	0	Spot (Block5, Row5, Column5)	43279.28	45506.50	19472.58	0.02	0.45	158.00	170.50	158.00	101.46	0.03	0.60	100.00	100.00	29.05	45348.50	43121.28	24582748.00	424.88	7260.38	4949.00
5	6	5	6416.00	8542.00	146.55	0	Spot (Block5, Row5, Column6)	1283.21	1138.50	556.30	0.05	0.43	159.00	185.05	159.00	141.48	0.07	0.76	100.00	99.00	0.00	979.50	1124.21	757096.00	7.76	383.67	354.00
5	7	5	6714.00	8549.00	195.85	0	Spot (Block5, Row5, Column7)	13116.26	11322.00	8665.93	0.06	0.66	173.00	217.37	173.00	197.79	0.10	0.91	100.00	100.00	0.00	11149.00	12943.26	14257377.00	65.22	2556.98	2524.00
5	8	5	7015.00	8553.00	146.20	0	Spot (Block5, Row5, Column8)	8748.45	7032.50	6363.22	0.09	0.73	159.00	179.81	159.00	130.12	0.05	0.72	100.00	100.00	0.00	6873.50	8589.45	5091598.00	65.85	1339.72	931.00
5	1	6	4911.00	8839.00	207.55	0	Spot (Block5, Row6, Column1)	12472.06	8460.00	9679.72	0.17	0.78	172.00	255.63	172.00	259.27	0.17	1.01	100.00	100.00	0.00	8288.00	12300.06	15278275.00	47.12	2699.31	2671.00
5	2	6	5210.00	8836.00	208.25	0	Spot (Block5, Row6, Column2)	6791.21	6443.00	3566.11	0.02	0.53	168.00	233.36	168.00	220.78	0.14	0.95	100.00	100.00	0.00	6275.00	6623.21	8359980.00	29.70	1605.44	1583.00
5	3	6	5507.00	8842.00	143.35	0	Spot (Block5, Row6, Column3)	17305.19	15920.00	9602.04	0.04	0.55	156.00	188.10	156.00	132.55	0.08	0.70	100.00	100.00	0.00	15764.00	17149.19	9621687.00	129.14	3687.17	2875.00
5	4	6	5816.00	8840.00	147.05	0	Spot (Block5, Row6, Column4)	871.35	807.00	425.82	0.03	0.49	157.00	163.03	157.00	74.15	0.02	0.45	100.00	99.00	0.00	650.00	714.35	514966.00	9.55	323.71	268.00
5	5	6	6110.00	8841.00	142.80	0	Spot (Block5, Row6, Column5)	44713.52	46711.00	18944.71	0.02	0.42	166.00	183.65	166.00	108.36	0.04	0.59	100.00	100.00	30.09	46545.00	44547.52	24816124.00	410.96	7507.92	5222.00
5	6	6	6413.00	8844.00	147.60	0	Spot (Block5, Row6, Column6)	761.35	653.00	427.34	0.07	0.56	166.00	189.32	166.00	125.49	0.06	0.66	99.00	67.00	0.00	487.00	595.35	451483.00	4.56	282.38	251.00
5	7	6	6712.00	8845.00	145.20	0	Spot (Block5, Row6, Column7)	10377.47	9312.00	6176.84	0.05	0.60	167.00	191.34	167.00	142.33	0.06	0.74	100.00	100.00	0.00	9145.00	10210.47	5946291.00	71.57	2032.88	1572.00
5	8	6	7015.00	8853.00	147.45	0	Spot (Block5, Row6, Column8)	14441.97	12499.00	9847.73	0.06	0.68	155.00	161.92	155.00	48.38	0.02	0.30	100.00	100.00	0.00	12344.00	14286.97	8564086.00	295.19	2410.04	1790.50
5	1	7	4909.00	9136.00	172.70	0	Spot (Block5, Row7, Column1)	3081.94	2893.00	1713.80	0.03	0.56	166.00	216.32	166.00	184.32	0.11	0.85	100.00	100.00	0.00	2727.00	2915.94	2561089.00	15.55	703.63	695.00
5	2	7	5208.00	9134.00	154.55	0	Spot (Block5, Row7, Column2)	392.47	349.00	165.68	0.05	0.42	159.00	184.52	159.00	108.27	0.06	0.59	70.00	42.00	0.00	190.00	233.47	257071.00	1.92	208.02	201.00
5	3	7	5537.00	9096.00	123.80	0	Spot (Block5, Row7, Column3)	177.84	177.00	11.37	0.00	0.06	148.00	153.75	148.00	42.28	0.02	0.27	13.00	0.00	0.00	29.00	29.84	71492.00	0.57	165.54	164.00
5	4	7	5801.00	9143.00	168.60	0	Spot (Block5, Row7, Column4)	281.38	283.00	69.00	0.00	0.25	153.00	161.33	153.00	58.76	0.02	0.36	79.00	55.00	0.00	130.00	128.38	222854.00	2.04	186.01	187.00
5	5	7	6109.00	9143.00	178.60	0	Spot (Block5, Row7, Column5)	1977.31	1858.50	1002.20	0.03	0.51	169.00	211.71	169.00	158.66	0.10	0.75	100.00	100.00	0.00	1689.50	1808.31	1771666.00	11.13	547.10	523.00
5	6	7	6406.00	9142.00	190.15	0	Spot (Block5, Row7, Column6)	9007.84	8826.00	4892.75	0.01	0.54	180.00	288.08	180.00	345.60	0.20	1.20	100.00	100.00	0.00	8646.00	8827.84	9224024.00	25.23	1693.75	1584.00
5	7	7	6702.00	9152.00	145.20	0	Spot (Block5, Row7, Column7)	11463.95	11062.50	5292.02	0.02	0.46	169.00	195.24	169.00	117.94	0.06	0.60	100.00	100.00	0.00	10893.50	11294.95	6534452.00	95.55	2599.68	1843.00
5	8	7	7012.00	9147.00	176.35	0	Spot (Block5, Row7, Column8)	5131.48	5111.50	1630.03	0.00	0.32	157.00	167.01	157.00	53.99	0.03	0.32	100.00	100.00	0.00	4954.50	4974.48	4484913.00	91.96	1278.18	1022.00
5	1	8	4883.00	9435.00	157.35	0	Spot (Block5, Row8, Column1)	190.70	195.00	20.62	0.01	0.11	151.00	162.07	151.00	57.51	0.03	0.35	16.00	0.00	0.00	44.00	39.70	129870.00	0.50	170.03	169.50
5	2	8	5206.00	9433.00	146.60	0	Spot (Block5, Row8, Column2)	1060.64	909.50	522.19	0.07	0.49	152.00	155.80	152.00	22.92	0.01	0.15	100.00	100.00	0.00	757.50	908.64	621535.00	39.47	336.29	291.00
5	3	8	5500.00	9434.00	145.00	0	Spot (Block5, Row8, Column3)	3049.60	2200.00	2295.89	0.14	0.75	158.00	159.93	158.00	42.18	0.01	0.26	100.00	100.00	0.00	2042.00	2891.60	1759620.00	68.50	626.95	463.00
5	4	8	5807.00	9438.00	146.10	0	Spot (Block5, Row8, Column4)	18203.20	17190.00	8404.16	0.02	0.46	158.00	162.89	158.00	57.12	0.01	0.35	100.00	100.00	0.00	17032.00	18045.20	10594261.00	315.82	3639.74	2979.00
5	5	8	6098.00	9444.00	166.10	0	Spot (Block5, Row8, Column5)	234.77	223.00	37.98	0.02	0.16	174.00	237.88	174.00	317.46	0.14	1.33	0.00	0.00	0.00	49.00	60.77	180066.00	-0.01	190.88	189.00
5	6	8	6408.00	9442.00	189.35	0	Spot (Block5, Row8, Column6)	25222.56	19328.00	19661.16	0.12	0.78	189.00	324.55	189.00	456.34	0.23	1.41	100.00	100.00	4.44	19139.00	25033.56	25550496.00	54.56	4151.82	4164.00
5	7	8	6711.00	9448.00	142.85	0	Spot (Block5, Row8, Column7)	3126.61	2814.00	1569.58	0.05	0.50	173.00	224.42	173.00	283.55	0.11	1.26	100.00	100.00	0.00	2641.00	2953.61	1722763.00	10.24	915.01	755.00
5	8	8	6994.00	9445.00	143.30	0	Spot (Block5, Row8, Column8)	15841.35	13725.00	9451.43	0.06	0.60	170.00	179.27	170.00	56.77	0.02	0.32	100.00	100.00	0.00	13555.00	15671.35	8886998.00	275.88	2958.23	1943.00
6	1	1	9423.00	7361.00	152.75	0	Spot (Block6, Row1, Column1)	4807.34	3984.50	2885.16	0.08	0.60	159.00	162.11	159.00	32.67	0.01	0.20	100.00	100.00	0.00	3825.50	4648.34	3086314.00	142.17	1014.59	740.00
6	2	1	9720.00	7368.00	148.25	0	Spot (Block6, Row1, Column2)	3018.46	2763.00	1595.01	0.04	0.53	152.00	158.08	152.00	34.82	0.02	0.22	100.00	100.00	0.00	2611.00	2866.46	1814094.00	82.16	750.81	684.00
6	3	1	10023.00	7367.00	148.10	0	Spot (Block6, Row1, Column3)	1401.64	1177.50	847.40	0.08	0.60	146.00	150.56	146.00	25.30	0.01	0.17	100.00	100.00	0.00	1031.50	1255.64	838179.00	49.46	408.07	279.00
6	4	1	10317.00	7370.00	147.20	0	Spot (Block6, Row1, Column4)	2150.69	1913.50	1220.77	0.05	0.57	146.00	152.20	146.00	29.11	0.02	0.19	100.00	100.00	0.00	1767.50	2004.69	1268905.00	68.65	608.87	481.00
6	5	1	10619.00	7372.00	148.05	0	Spot (Block6, Row1, Column5)	3422.83	2608.50	2681.38	0.12	0.78	148.00	152.77	148.00	27.96	0.01	0.18	100.00	100.00	0.00	2460.50	3274.83	2046850.00	116.96	638.25	484.50
6	6	1	10915.00	7377.00	144.50	0	Spot (Block6, Row1, Column6)	4154.62	3761.00	2275.73	0.04	0.55	150.00	154.36	150.00	33.06	0.01	0.21	100.00	100.00	0.00	3611.00	4004.62	2359827.00	121.00	1023.02	870.50
6	7	1	11210.00	7376.00	147.55	0	Spot (Block6, Row1, Column7)	11646.71	9775.50	8052.26	0.08	0.69	155.00	157.58	155.00	39.89	0.01	0.25	100.00	100.00	0.00	9620.50	11491.71	6918147.00	288.05	2408.36	1522.00
6	8	1	11522.00	7380.00	173.30	0	Spot (Block6, Row1, Column8)	279.81	281.00	62.12	0.00	0.22	148.00	152.19	148.00	33.38	0.01	0.22	97.00	82.00	0.00	133.00	131.81	235324.00	3.82	183.89	186.00
6	1	2	9385.00	7670.00	220.40	0	Spot (Block6, Row2, Column1)	162.12	163.00	16.41	0.00	0.10	145.00	150.81	145.00	29.74	0.02	0.20	18.00	0.00	0.00	18.00	17.12	224534.00	0.38	148.18	145.00
6	2	2	9714.00	7668.00	127.85	0	Spot (Block6, Row2, Column2)	2294.33	2218.00	892.50	0.01	0.39	143.00	151.78	143.00	35.26	0.03	0.23	100.00	100.00	0.00	2075.00	2151.33	998032.00	60.77	588.66	518.00
6	3	2	10026.00	7669.00	187.75	0	Spot (Block6, Row2, Column3)	198.64	196.00	26.72	0.01	0.13	145.00	151.16	145.00	30.11	0.02	0.20	85.00	26.00	0.00	51.00	53.64	197246.00	1.58	156.60	159.00
6	4	2	10325.00	7674.00	167.35	0	Spot (Block6, Row2, Column4)	1532.87	1448.00	594.71	0.02	0.39	148.00	154.73	148.00	34.11	0.02	0.22	100.00	100.00	0.00	1300.00	1384.87	1191037.00	40.40	434.34	415.50
6	5	2	10625.00	7670.00	183.85	0	Spot (Block6, Row2, Column5)	930.05	891.00	302.80	0.02	0.33	151.00	160.36	151.00	44.11	0.03	0.28	100.00	100.00	0.00	740.00	779.05	886340.00	17.45	334.27	290.00
6	6	2	10914.00	7671.00	150.55	0	Spot (Block6, Row2, Column6)	664.64	621.00	279.42	0.03	0.42	151.00	185.11	151.00	161.12	0.09	0.87	93.00	71.00	0.00	470.00	513.64	411412.00	2.98	262.99	252.00
6	7	2	11219.00	7679.00	150.30	0	Spot (Block6, Row2, Column7)	779.97	759.00	339.89	0.01	0.44	149.00	155.98	149.00	40.28	0.02	0.26	100.00	99.00	0.00	610.00	630.97	481243.00	15.49	298.20	250.50
6	8	2	11502.00	7700.00	232.40	0	Spot (Block6, Row2, Column8)	160.29	164.00	18.93	0.01	0.12	150.00	158.90	150.00	68.19	0.03	0.43	0.00	0.00	0.00	14.00	10.29	248608.00	0.02	148.81	146.50
6	1	3	9419.00	7963.00	147.05	0	Spot (Block6, Row3, Column1)	3165.87	2844.50	2028.06	0.05	0.64	143.00	148.49	143.00	26.06	0.02	0.18	100.00	100.00	0.00	2701.50	3022.87	1861533.00	115.78	783.28	569.00
6	2	3	9714.00	7979.00	178.20	0	Spot (Block6, Row3, Column2)	211.68	203.00	36.43	0.02	0.17	143.00	154.73	143.00	44.89	0.03	0.29	79.00	23.00	0.00	60.00	68.68	187124.00	1.27	164.19	167.00
6	3	3	10004.00	7958.00	152.85	0	Spot (Block6, Row3, Column3)	439.55	353.00	516.55	0.10	1.18	145.00	150.68	145.00	35.34	0.02	0.23	99.00	91.00	0.00	208.00	294.55	282629.00	8.17	217.55	192.00
6	4	3	10319.00	7970.00	146.80	0	Spot (Block6, Row3, Column4)	5096.02	4364.50	2950.97	0.07	0.58	148.00	153.22	148.00	29.29	0.02	0.19	100.00	100.00	0.00	4216.50	4948.02	2996459.00	168.75	1237.51	984.00
6	5	3	10639.00	7979.00	193.55	0	Spot (Block6, Row3, Column5)	381.46	238.00	1239.15	0.20	3.25	154.00	195.88	154.00	180.18	0.10	0.92	11.00	3.00	0.00	84.00	227.46	404345.00	1.03	211.52	185.00
6	6	3	10916.00	7972.00	202.00	0	Spot (Block6, Row3, Column6)	17980.60	14356.00	12755.95	0.10	0.71	171.00	247.00	171.00	249.84	0.16	1.01	100.00	100.00	0.00	14185.00	17809.60	20875472.00	70.98	3468.25	3422.00
6	7	3	11219.00	7986.00	147.50	0	Spot (Block6, Row3, Column7)	2628.33	2129.00	1805.90	0.09	0.69	159.00	195.65	159.00	178.03	0.09	0.91	100.00	99.00	0.00	1970.00	2469.33	1563854.00	13.66	552.22	449.00
6	8	3	11520.00	7984.00	161.20	0	Spot (Block6, Row3, Column8)	9701.75	8718.50	5017.13	0.05	0.52	151.00	161.63	151.00	71.73	0.03	0.44	100.00	100.00	0.00	8567.50	9550.75	6985259.00	132.99	1882.28	1527.00
6	1	4	9414.00	8261.00	146.90	0	Spot (Block6, Row4, Column1)	4963.55	4129.00	2915.72	0.08	0.59	149.00	168.62	149.00	308.04	0.05	1.83	100.00	99.00	0.00	3980.00	4814.55	2918570.00	15.57	1154.07	758.00
6	2	4	9715.00	8267.00	173.70	0	Spot (Block6, Row4, Column2)	2076.51	1953.00	965.66	0.03	0.47	149.00	171.55	149.00	75.59	0.06	0.44	100.00	100.00	0.00	1804.00	1927.51	1746343.00	25.20	550.11	520.00
6	3	4	10015.00	8270.00	149.15	0	Spot (Block6, Row4, Column3)	22823.38	19506.00	14122.03	0.07	0.62	147.00	169.31	147.00	81.91	0.06	0.48	100.00	100.00	0.17	19359.00	22676.38	13785320.00	276.56	4266.86	3081.00
6	4	4	10322.00	8257.00	203.75	0	Spot (Block6, Row4, Column4)	198.22	196.00	38.36	0.00	0.19	146.00	152.46	146.00	37.06	0.02	0.24	73.00	15.00	0.00	50.00	52.22	233106.00	1.23	167.67	172.00
6	5	4	10596.00	8273.00	152.25	0	Spot (Block6, Row4, Column5)	291.99	224.00	376.43	0.12	1.29	148.00	154.30	148.00	43.20	0.02	0.28	87.00	44.00	0.00	76.00	143.99	184830.00	3.19	192.89	190.00
6	6	4	10918.00	8274.00	184.40	0	Spot (Block6, Row4, Column6)	1124.14	1114.50	409.83	0.00	0.36	166.00	196.00	166.00	159.85	0.07	0.82	99.00	99.00	0.00	948.50	958.14	1076928.00	5.81	391.09	359.50
6	7	4	11212.00	8278.00	148.85	0	Spot (Block6, Row4, Column7)	1374.84	1002.00	1079.25	0.14	0.78	165.00	204.01	165.00	231.69	0.09	1.14	77.00	65.00	0.00	837.00	1209.84	833156.00	5.05	360.73	273.00
6	8	4	11514.00	8282.00	155.90	0	Spot (Block6, Row4, Column8)	522.35	452.00	246.34	0.06	0.47	159.00	162.22	159.00	36.30	0.01	0.22	99.00	98.00	0.00	293.00	363.35	349450.00	9.92	228.09	212.00
6	1	5	9421.00	8564.00	144.25	0	Spot (Block6, Row5, Column1)	5413.05	4621.50	3358.27	0.07	0.62	164.00	205.09	164.00	361.59	0.10	1.76	100.00	100.00	0.00	4457.50	5249.05	3063784.00	14.40	1182.22	849.00
6	2	5	9715.00	8568.00	156.90	0	Spot (Block6, Row5, Column2)	10219.51	9735.50	4780.56	0.02	0.47	166.00	220.01	166.00	381.65	0.12	1.73	100.00	100.00	0.00	9569.50	10053.51	6990148.00	26.20	1775.63	1607.00
6	3	5	10013.00	8567.00	157.50	0	Spot (Block6, Row5, Column3)	6966.01	6077.00	3998.71	0.06	0.57	151.00	180.07	151.00	99.69	0.08	0.55	100.00	100.00	0.00	5926.00	6815.01	4778682.00	68.07	1138.41	1077.00
6	4	5	10316.00	8571.00	146.35	0	Spot (Block6, Row5, Column4)	2612.85	2244.00	1696.71	0.07	0.65	151.00	165.84	151.00	75.82	0.04	0.46	100.00	100.00	0.00	2093.00	2461.85	1525902.00	32.27	624.62	396.00
6	5	5	10620.00	8569.00	147.00	0	Spot (Block6, Row5, Column5)	22871.64	20323.00	14487.32	0.05	0.63	151.00	160.57	151.00	64.29	0.03	0.40	100.00	100.00	0.34	20172.00	22720.64	13425651.00	353.25	3908.31	2738.50
6	6	5	10917.00	8568.00	154.55	0	Spot (Block6, Row5, Column6)	731.57	672.50	362.70	0.04	0.50	161.00	205.85	161.00	237.45	0.11	1.15	74.00	53.00	0.00	511.50	570.57	478448.00	2.21	279.26	270.00
6	7	5	11214.00	8578.00	192.85	0	Spot (Block6, Row5, Column7)	25855.96	23022.00	16686.01	0.05	0.65	178.00	262.03	178.00	334.45	0.17	1.28	100.00	100.00	1.33	22844.00	25677.96	27174636.00	76.53	4648.29	4558.00
6	8	5	11515.00	8578.00	147.60	0	Spot (Block6, Row5, Column8)	4002.54	3078.00	3133.57	0.11	0.78	162.00	197.91	162.00	219.84	0.09	1.11	100.00	87.00	0.00	2916.00	3840.54	2377507.00	17.31	839.75	668.50
6	1	6	9413.00	8865.00	200.30	0	Spot (Block6, Row6, Column1)	15000.74	11764.50	11064.05	0.11	0.74	176.00	265.39	176.00	279.79	0.18	1.05	100.00	100.00	0.00	11588.50	14824.74	17100844.00	52.67	2903.22	2920.50
6	2	6	9710.00	8863.00	199.60	0	Spot (Block6, Row6, Column2)	13799.90	12895.00	7481.48	0.03	0.54	171.00	257.05	171.00	277.59	0.18	1.08	100.00	100.00	0.00	12724.00	13628.90	15497292.00	48.79	2838.25	2735.50
6	3	6	10004.00	8869.00	145.45	0	Spot (Block6, Row6, Column3)	8143.53	7227.00	4884.52	0.05	0.60	148.00	182.45	148.00	156.35	0.09	0.86	100.00	100.00	0.00	7079.00	7995.53	4739537.00	50.92	1452.70	1045.00
6	4	6	10320.00	8871.00	157.00	0	Spot (Block6, Row6, Column4)	466.74	393.00	205.59	0.07	0.44	144.00	154.81	144.00	76.85	0.03	0.50	96.00	77.00	0.00	249.00	322.74	315985.00	4.06	223.04	208.00
6	5	6	10616.00	8867.00	143.95	0	Spot (Block6, Row6, Column5)	23305.94	19748.00	15128.88	0.07	0.65	150.00	165.11	150.00	87.98	0.04	0.53	100.00	100.00	2.67	19598.00	23155.94	13074632.00	263.01	4605.93	2601.00
6	6	6	10916.00	8870.00	163.15	0	Spot (Block6, Row6, Column6)	353.23	294.00	147.87	0.08	0.42	152.00	187.80	152.00	181.49	0.09	0.97	44.00	17.00	0.00	142.00	201.23	260681.00	0.91	190.04	188.00
6	7	6	11211.00	8873.00	147.55	0	Spot (Block6, Row6, Column7)	4229.80	3699.00	2776.04	0.06	0.66	168.00	207.29	168.00	227.49	0.09	1.10	100.00	100.00	0.00	3531.00	4061.80	2533653.00	17.68	964.13	612.00
6	8	6	11519.00	8878.00	147.60	0	Spot (Block6, Row6, Column8)	5986.40	5059.50	4057.00	0.07	0.68	157.00	162.33	157.00	37.37	0.01	0.23	100.00	100.00	0.00	4902.50	5829.40	3567894.00	155.85	1146.83	736.00
6	1	7	9411.00	9163.00	170.55	0	Spot (Block6, Row7, Column1)	2713.45	2424.00	1568.23	0.05	0.58	158.00	199.08	158.00	169.67	0.10	0.85	100.00	100.00	0.00	2266.00	2555.45	2200608.00	14.82	599.15	604.00
6	2	7	9709.00	9161.00	201.35	0	Spot (Block6, Row7, Column2)	224.09	213.00	39.33	0.02	0.18	151.00	185.35	151.00	151.92	0.09	0.82	1.00	0.00	0.00	62.00	73.09	258149.00	0.25	173.04	175.00
6	3	7	10008.00	9169.00	147.00	-50	Spot (Block6, Row7, Column3)	163.81	164.00	16.52	0.00	0.10	143.00	147.68	143.00	28.07	0.01	0.19	35.00	0.00	0.00	21.00	20.81	96321.00	0.57	157.70	160.00
6	4	7	10301.00	9169.00	193.00	0	Spot (Block6, Row7, Column4)	202.16	199.00	25.85	0.01	0.13	147.00	156.22	147.00	56.13	0.03	0.36	40.00	4.00	0.00	52.00	55.16	213483.00	0.82	163.70	167.00
6	5	7	10614.00	9171.00	187.15	0	Spot (Block6, Row7, Column5)	1073.91	1022.00	525.90	0.02	0.49	165.00	214.97	165.00	239.76	0.11	1.12	95.00	74.00	0.00	857.00	908.91	1054582.00	3.58	361.41	369.00
6	6	7	10907.00	9169.00	187.95	0	Spot (Block6, Row7, Column6)	17781.87	16715.50	10101.63	0.03	0.57	184.00	307.68	184.00	406.95	0.22	1.32	100.00	100.00	0.00	16531.50	17597.87	17675184.00	42.94	2940.34	2954.00
6	7	7	11201.00	9181.00	147.15	0	Spot (Block6, Row7, Column7)	5659.15	5419.00	2654.55	0.02	0.47	178.00	209.52	178.00	183.61	0.07	0.88	100.00	100.00	0.00	5241.00	5481.15	3321924.00	29.68	1650.39	1125.00
6	8	7	11513.00	9178.00	185.05	0	Spot (Block6, Row7, Column8)	1690.28	1652.00	523.25	0.01	0.31	160.00	165.13	160.00	51.91	0.01	0.31	100.00	100.00	0.00	1492.00	1530.28	1627739.00	29.38	561.80	435.50
6	1	8	9418.00	9486.00	205.25	0	Spot (Block6, Row8, Column1)	179.25	180.00	16.71	0.00	0.09	149.00	155.43	149.00	40.25	0.02	0.26	28.00	0.00	0.00	31.00	30.25	214199.00	0.59	160.00	162.00
6	2	8	9706.00	9467.00	153.35	0	Spot (Block6, Row8, Column2)	576.35	514.00	284.82	0.05	0.49	145.00	147.89	145.00	22.97	0.01	0.16	100.00	100.00	0.00	369.00	431.35	370018.00	18.65	243.29	219.00
6	3	8	10000.00	9465.00	146.55	0	Spot (Block6, Row8, Column3)	1364.98	1053.00	951.65	0.11	0.70	139.00	149.00	139.00	58.11	0.03	0.39	100.00	100.00	0.00	914.00	1225.98	801244.00	20.92	369.43	269.50
6	4	8	10307.00	9470.00	151.20	0	Spot (Block6, Row8, Column4)	23066.32	21458.00	11644.18	0.03	0.50	143.00	155.09	143.00	70.67	0.04	0.46	100.00	100.00	0.00	21315.00	22923.32	14531782.00	324.22	4019.47	3159.50
6	5	8	10594.00	9470.00	182.80	0	Spot (Block6, Row8, Column5)	193.78	197.00	24.20	0.01	0.12	156.00	211.10	156.00	283.40	0.13	1.34	0.00	0.00	0.00	41.00	37.78	182739.00	-0.06	157.79	156.00
6	6	8	10909.00	9470.00	190.85	0	Spot (Block6, Row8, Column6)	28729.01	23035.00	21046.30	0.10	0.73	184.00	322.88	184.00	458.30	0.24	1.42	100.00	100.00	10.22	22851.00	28545.01	29504788.00	61.98	4566.03	4507.00
6	7	8	11208.00	9475.00	145.60	0	Spot (Block6, Row8, Column7)	1818.70	1676.00	907.01	0.04	0.50	177.00	223.55	177.00	281.35	0.10	1.26	100.00	88.00	0.00	1499.00	1641.70	1053026.00	5.67	520.95	431.00
6	8	8	11495.00	9478.00	147.60	0	Spot (Block6, Row8, Column8)	14087.59	12231.50	8150.07	0.06	0.58	169.00	171.77	169.00	49.51	0.01	0.29	100.00	100.00	0.00	12062.50	13918.59	8368026.00	281.07	3212.34	1916.50
7	1	1	13924.00	7390.00	154.55	0	Spot (Block7, Row1, Column1)	4246.10	3508.00	2537.25	0.08	0.60	139.00	144.70	139.00	26.52	0.02	0.18	100.00	100.00	0.00	3369.00	4107.10	2806672.00	154.65	955.63	742.00
7	2	1	14220.00	7390.00	156.20	0	Spot (Block7, Row1, Column2)	274.30	279.00	68.87	0.01	0.25	140.00	143.15	140.00	21.07	0.01	0.15	100.00	97.00	0.00	139.00	134.30	184054.00	6.23	194.06	191.00
7	3	1	14558.00	7374.00	160.05	0	Spot (Block7, Row1, Column3)	174.97	179.00	18.07	0.01	0.10	138.00	140.39	138.00	18.30	0.01	0.13	82.00	60.00	0.00	41.00	36.97	124055.00	1.89	164.10	169.00
7	4	1	14811.00	7403.00	166.50	0	Spot (Block7, Row1, Column4)	237.88	224.00	45.36	0.03	0.19	136.50	138.68	136.50	18.95	0.01	0.14	96.00	95.00	0.00	87.50	101.38	182931.00	5.23	174.94	179.00
7	5	1	15116.00	7398.00	185.40	0	Spot (Block7, Row1, Column5)	187.31	189.00	17.68	0.00	0.09	136.00	139.06	136.00	21.38	0.01	0.15	92.00	77.00	0.00	53.00	51.31	181128.00	2.26	157.30	153.50
7	6	1	15425.00	7403.00	150.25	0	Spot (Block7, Row1, Column6)	342.84	297.00	105.59	0.06	0.31	140.00	143.00	140.00	21.22	0.01	0.15	100.00	98.00	0.00	157.00	202.84	212215.00	9.42	206.18	189.00
7	7	1	15707.00	7410.00	167.95	0	Spot (Block7, Row1, Column7)	250.55	242.00	50.05	0.02	0.20	140.00	142.17	140.00	19.01	0.01	0.13	100.00	99.00	0.00	102.00	110.55	196181.00	5.70	182.59	186.00
7	8	1	16022.00	7411.00	186.85	0	Spot (Block7, Row1, Column8)	190.51	190.00	21.12	0.00	0.11	133.00	135.93	133.00	17.20	0.01	0.13	96.00	90.00	0.00	57.00	57.51	187458.00	3.17	156.73	158.00
7	1	2	13941.00	7704.00	185.85	0	Spot (Block7, Row2, Column1)	150.96	151.00	18.91	0.00	0.13	131.00	135.44	131.00	22.54	0.01	0.17	45.00	10.00	0.00	20.00	19.96	147034.00	0.69	139.07	134.50
7	2	2	14238.00	7744.00	106.85	0	Spot (Block7, Row2, Column2)	170.90	171.00	12.75	0.00	0.07	134.00	137.21	134.00	20.37	0.01	0.15	90.00	40.00	0.00	37.00	36.90	49903.00	1.65	153.65	153.00
7	3	2	14489.00	7731.00	186.75	0	Spot (Block7, Row2, Column3)	156.44	156.00	18.42	0.00	0.12	139.00	141.84	139.00	19.57	0.01	0.14	46.00	13.00	0.00	17.00	17.44	153153.00	0.75	140.45	137.00
7	4	2	14845.00	7662.00	211.80	0	Spot (Block7, Row2, Column4)	172.80	172.00	16.13	0.00	0.09	140.00	144.39	140.00	20.71	0.01	0.14	79.00	27.00	0.00	32.00	32.80	220661.00	1.37	157.09	158.00
7	5	2	15124.00	7702.00	196.10	0	Spot (Block7, Row2, Column5)	514.19	483.00	153.03	0.03	0.30	149.00	154.65	149.00	41.64	0.02	0.27	100.00	99.00	0.00	334.00	365.19	558923.00	8.63	245.28	235.00
7	6	2	15423.00	7703.00	147.00	-50	Spot (Block7, Row2, Column6)	159.17	163.00	20.07	0.01	0.13	155.00	191.51	155.00	189.92	0.09	0.99	0.00	0.00	0.00	8.00	4.17	93752.00	-0.17	156.57	155.00
7	7	2	15723.00	7705.00	147.00	-50	Spot (Block7, Row2, Column7)	150.09	142.00	23.79	0.02	0.16	143.00	149.16	143.00	30.76	0.02	0.21	25.00	0.00	0.00	-1.00	7.09	88555.00	0.03	144.67	139.00
7	8	2	16024.00	7707.00	147.00	-50	Spot (Block7, Row2, Column8)	144.23	145.00	12.97	0.00	0.09	138.00	148.93	138.00	75.92	0.03	0.51	0.00	0.00	0.00	7.00	6.23	85241.00	-0.06	143.67	144.00
7	1	3	13930.00	8006.00	195.30	0	Spot (Block7, Row3, Column1)	179.96	185.00	22.31	0.01	0.12	131.00	134.37	131.00	19.62	0.01	0.15	87.00	75.00	0.00	54.00	48.96	193820.00	2.32	152.32	156.00
7	2	3	14220.00	7995.00	147.00	-50	Spot (Block7, Row3, Column2)	146.07	149.00	19.10	0.01	0.13	136.00	142.02	136.00	30.45	0.02	0.21	15.00	0.00	0.00	13.00	10.07	86184.00	0.13	140.62	139.00
7	3	3	14499.00	7997.00	184.85	0	Spot (Block7, Row3, Column3)	185.38	184.00	39.82	0.00	0.21	138.00	141.64	138.00	21.69	0.01	0.15	91.00	54.00	0.00	46.00	47.38	177591.00	2.02	154.78	154.00
7	4	3	14813.00	8000.00	157.65	0	Spot (Block7, Row3, Column4)	469.66	398.00	191.69	0.07	0.41	142.00	144.89	142.00	21.72	0.01	0.15	100.00	99.00	0.00	256.00	327.66	321719.00	14.96	217.36	202.00
7	5	3	15121.00	8001.00	147.00	-50	Spot (Block7, Row3, Column5)	231.09	195.00	217.84	0.07	0.94	156.00	198.10	156.00	198.97	0.10	1.00	3.00	2.00	0.00	39.00	75.09	135651.00	0.17	182.54	185.00
7	6	3	15420.00	8002.00	200.25	0	Spot (Block7, Row3, Column6)	20133.76	16462.00	14329.14	0.09	0.71	172.00	259.75	172.00	273.06	0.18	1.05	100.00	100.00	0.26	16290.00	19961.76	22932340.00	72.78	3842.76	3886.00
7	7	3	15721.00	8005.00	147.00	-50	Spot (Block7, Row3, Column7)	177.59	181.00	39.13	0.01	0.22	151.00	194.03	151.00	193.71	0.11	1.00	0.00	0.00	0.00	30.00	26.59	104599.00	-0.08	172.18	160.00
7	8	3	16021.00	8006.00	160.95	0	Spot (Block7, Row3, Column8)	16097.53	14478.00	7709.39	0.05	0.48	138.00	159.95	138.00	106.34	0.06	0.66	100.00	100.00	0.00	14340.00	15959.53	11509737.00	149.88	2786.99	2350.00
7	1	4	13923.00	8291.00	166.10	0	Spot (Block7, Row4, Column1)	440.86	383.00	194.35	0.06	0.44	137.00	143.77	137.00	31.14	0.02	0.22	100.00	98.00	0.00	246.00	303.86	335932.00	9.54	200.87	196.00
7	2	4	14216.00	8295.00	171.35	0	Spot (Block7, Row4, Column2)	1718.03	1655.00	753.84	0.02	0.44	148.00	163.85	148.00	70.65	0.04	0.43	100.00	100.00	0.00	1507.00	1570.03	1403633.00	22.00	447.49	434.00
7	3	4	14520.00	8297.00	148.60	0	Spot (Block7, Row4, Column3)	1263.08	1102.00	640.34	0.06	0.51	142.00	154.41	142.00	45.54	0.04	0.29	100.00	100.00	0.00	960.00	1121.08	760374.00	24.34	430.23	300.50
7	4	4	14806.00	8314.00	220.00	0	Spot (Block7, Row4, Column4)	154.65	157.00	22.64	0.01	0.15	139.00	143.41	139.00	22.09	0.01	0.15	41.00	3.00	0.00	18.00	15.65	214192.00	0.51	143.40	141.00
7	5	4	15092.00	8298.00	201.35	0	Spot (Block7, Row4, Column5)	173.77	174.00	17.40	0.00	0.10	144.00	148.89	144.00	28.35	0.01	0.19	53.00	7.00	0.00	30.00	29.77	199484.00	0.88	159.46	163.00
7	6	4	15418.00	8299.00	196.35	0	Spot (Block7, Row4, Column6)	665.20	661.00	200.23	0.00	0.30	159.00	202.53	159.00	190.63	0.11	0.94	95.00	67.00	0.00	502.00	506.20	725072.00	2.43	277.94	268.00
7	7	4	15719.00	8305.00	147.00	-50	Spot (Block7, Row4, Column7)	172.20	174.00	16.08	0.00	0.09	150.00	178.21	150.00	144.56	0.07	0.81	0.00	0.00	0.00	24.00	22.20	101597.00	-0.04	155.82	155.00
7	8	4	16022.00	8323.00	182.95	0	Spot (Block7, Row4, Column8)	168.33	170.00	16.75	0.00	0.10	138.00	149.19	138.00	63.29	0.03	0.42	0.00	0.00	0.00	32.00	30.33	157893.00	0.30	156.11	159.00
7	1	5	13919.00	8589.00	147.95	0	Spot (Block7, Row5, Column1)	450.50	442.00	194.57	0.01	0.43	161.00	196.03	161.00	175.42	0.09	0.89	63.00	33.00	0.00	281.00	289.50	268949.00	1.45	228.72	196.50
7	2	5	14213.00	8591.00	159.45	0	Spot (Block7, Row5, Column2)	17773.56	16972.00	7912.40	0.02	0.45	168.00	202.89	168.00	144.48	0.08	0.71	100.00	100.00	0.00	16804.00	17605.56	12512584.00	121.61	3066.08	2608.00
7	3	5	14517.00	8596.00	155.80	0	Spot (Block7, Row5, Column3)	5977.06	4891.00	3554.57	0.09	0.59	153.00	171.40	153.00	82.36	0.05	0.48	100.00	100.00	0.00	4738.00	5824.06	3992679.00	70.49	1057.77	888.00
7	4	5	14820.00	8599.00	177.80	0	Spot (Block7, Row5, Column4)	235.05	216.00	51.29	0.04	0.22	141.00	150.38	141.00	41.89	0.03	0.28	91.00	42.00	0.00	75.00	94.05	206847.00	2.02	170.99	176.00
7	5	5	15119.00	8600.00	145.75	0	Spot (Block7, Row5, Column5)	1461.35	1331.00	736.57	0.04	0.50	141.00	145.26	141.00	22.70	0.01	0.16	100.00	100.00	0.00	1190.00	1320.35	850508.00	57.97	413.41	327.00
7	6	5	15417.00	8603.00	147.00	-50	Spot (Block7, Row5, Column6)	168.96	173.00	17.61	0.01	0.10	155.00	181.29	155.00	155.51	0.07	0.86	0.00	0.00	0.00	18.00	13.96	99687.00	-0.08	165.65	170.00
7	7	5	15717.00	8605.00	193.25	0	Spot (Block7, Row5, Column7)	17160.18	14767.50	10802.02	0.07	0.63	165.00	218.79	165.00	225.42	0.12	1.03	100.00	100.00	0.00	14602.50	16995.18	18155472.00	75.16	3166.05	3219.50
7	8	5	16029.00	8606.00	171.20	0	Spot (Block7, Row5, Column8)	182.00	185.00	18.83	0.01	0.10	140.00	165.94	140.00	153.26	0.07	0.92	0.00	0.00	0.00	45.00	42.00	148330.00	0.10	157.66	159.00
7	1	6	13912.00	8891.00	199.40	0	Spot (Block7, Row6, Column1)	16363.65	12695.00	12102.56	0.11	0.74	179.00	256.92	179.00	265.68	0.16	1.03	100.00	100.00	0.00	12516.00	16184.65	18507288.00	60.63	3186.15	3071.00
7	2	6	14217.00	8891.00	203.75	0	Spot (Block7, Row6, Column2)	9316.03	8658.00	5039.62	0.03	0.54	174.00	244.53	174.00	231.52	0.15	0.95	100.00	100.00	0.00	8484.00	9142.03	10992910.00	39.18	1977.20	1944.00
7	3	6	14508.00	8893.00	151.70	0	Spot (Block7, Row6, Column3)	507.41	470.00	207.31	0.03	0.41	150.00	175.71	150.00	117.17	0.07	0.67	92.00	64.00	0.00	320.00	357.41	319160.00	2.83	235.65	207.00
7	4	6	14852.00	8898.00	188.75	0	Spot (Block7, Row6, Column4)	180.27	184.00	19.85	0.01	0.11	142.00	145.32	142.00	19.68	0.01	0.14	81.00	55.00	0.00	42.00	38.27	181893.00	1.78	164.27	165.00
7	5	6	15111.00	8900.00	147.60	0	Spot (Block7, Row6, Column5)	497.42	451.50	188.02	0.04	0.38	146.00	150.41	146.00	24.51	0.01	0.16	100.00	100.00	0.00	305.50	351.42	296462.00	14.16	233.05	212.00
7	6	6	15415.00	8903.00	147.00	-50	Spot (Block7, Row6, Column6)	160.57	163.00	17.90	0.01	0.11	154.00	178.10	154.00	149.35	0.06	0.84	0.00	0.00	0.00	9.00	6.57	94418.00	-0.12	154.66	158.50
7	7	6	15725.00	8903.00	171.75	0	Spot (Block7, Row6, Column7)	229.21	223.00	34.57	0.01	0.15	150.00	175.58	150.00	147.95	0.07	0.84	1.00	0.00	0.00	73.00	79.21	189325.00	0.36	178.89	183.00
7	8	6	16029.00	8912.00	160.15	0	Spot (Block7, Row6, Column8)	190.27	189.00	21.69	0.00	0.11	137.00	140.77	137.00	20.85	0.01	0.15	95.00	72.00	0.00	52.00	53.27	134712.00	2.37	161.18	163.00
7	1	7	13911.00	9192.00	165.05	0	Spot (Block7, Row7, Column1)	2282.83	1999.00	1261.75	0.06	0.55	154.00	186.37	154.00	167.08	0.08	0.90	100.00	100.00	0.00	1845.00	2128.83	1712125.00	12.55	536.05	511.00
7	2	7	14212.00	9195.00	147.00	-50	Spot (Block7, Row7, Column2)	159.79	164.00	22.60	0.01	0.14	157.00	177.79	157.00	108.14	0.05	0.61	0.00	0.00	0.00	7.00	2.79	94117.00	-0.17	147.90	144.00
7	3	7	14513.00	9197.00	147.00	-50	Spot (Block7, Row7, Column3)	153.28	159.00	22.88	0.02	0.15	145.00	149.84	145.00	25.31	0.01	0.17	27.00	1.00	0.00	14.00	8.28	91354.00	0.14	165.59	169.50
7	4	7	14811.00	9199.00	181.10	0	Spot (Block7, Row7, Column4)	169.20	172.00	19.22	0.01	0.11	141.00	149.50	141.00	65.23	0.03	0.44	0.00	0.00	0.00	31.00	28.20	155492.00	0.30	158.57	161.00
7	5	7	15130.00	9176.00	241.30	0	Spot (Block7, Row7, Column5)	168.92	170.00	22.47	0.00	0.13	145.00	178.27	145.00	159.99	0.09	0.90	0.00	0.00	0.00	25.00	23.92	283786.00	-0.06	152.10	158.00
7	6	7	15412.00	9199.00	185.10	0	Spot (Block7, Row7, Column6)	12699.55	12675.50	6440.46	0.00	0.51	165.00	278.13	165.00	359.18	0.23	1.29	100.00	100.00	0.00	12510.50	12534.55	12242368.00	34.58	2213.12	2180.50
7	7	7	15709.00	9217.00	184.70	0	Spot (Block7, Row7, Column7)	194.09	192.00	31.08	0.00	0.16	154.00	187.45	154.00	166.02	0.09	0.89	0.00	0.00	0.00	38.00	40.09	185942.00	0.04	167.02	169.00
7	8	7	16010.00	9207.00	190.45	0	Spot (Block7, Row7, Column8)	946.05	930.50	260.01	0.01	0.27	142.00	148.78	142.00	40.03	0.02	0.27	100.00	99.00	0.00	788.50	804.05	968759.00	19.92	360.68	331.00
7	1	8	13893.00	9485.00	139.35	0	Spot (Block7, Row8, Column1)	192.11	192.00	16.80	0.00	0.09	136.00	143.31	136.00	36.54	0.02	0.25	92.00	12.00	0.00	56.00	56.11	101049.00	1.34	167.98	173.50
7	2	8	14210.00	9495.00	147.00	-50	Spot (Block7, Row8, Column2)	164.51	167.00	16.25	0.01	0.10	143.00	145.35	143.00	19.61	0.01	0.13	62.00	11.00	0.00	24.00	21.51	96899.00	0.98	161.73	165.00
7	3	8	14528.00	9504.00	192.90	0	Spot (Block7, Row8, Column3)	169.76	174.00	21.31	0.01	0.13	144.00	153.87	144.00	71.22	0.03	0.46	0.00	0.00	0.00	30.00	25.76	178243.00	0.22	149.44	152.00
7	4	8	14810.00	9499.00	154.65	0	Spot (Block7, Row8, Column4)	35027.39	33472.50	16897.06	0.02	0.48	138.00	154.74	138.00	93.46	0.05	0.60	100.00	100.00	3.94	33334.50	34889.39	23118104.00	373.13	5500.93	4002.00
7	5	8	15083.00	9506.00	136.60	0	Spot (Block7, Row8, Column5)	158.63	160.00	20.60	0.00	0.13	135.00	189.24	135.00	270.89	0.15	1.43	0.00	0.00	0.00	25.00	23.63	79951.00	-0.11	146.27	148.00
7	6	8	15410.00	9500.00	189.10	0	Spot (Block7, Row8, Column6)	29473.86	24252.00	20838.80	0.08	0.71	167.00	304.41	167.00	442.30	0.26	1.45	100.00	100.00	10.18	24085.00	29306.86	29532904.00	65.95	4621.56	4691.00
7	7	8	15721.00	9495.00	170.40	0	Spot (Block7, Row8, Column7)	221.57	210.00	34.39	0.02	0.16	155.00	212.28	155.00	296.03	0.14	1.39	0.00	0.00	0.00	55.00	66.57	179029.00	0.03	176.40	177.00
7	8	8	15998.00	9501.00	147.95	0	Spot (Block7, Row8, Column8)	16033.33	15506.00	8010.52	0.01	0.50	144.00	155.55	144.00	64.02	0.03	0.41	100.00	100.00	0.00	15362.00	15889.33	9636034.00	248.01	3304.93	2148.00
8	1	1	18431.00	7418.00	153.00	0	Spot (Block8, Row1, Column1)	5561.56	4836.00	2983.23	0.06	0.54	117.00	121.18	117.00	25.99	0.02	0.21	100.00	100.00	0.00	4719.00	5444.56	3592771.00	209.34	1143.78	843.00
8	2	1	18723.00	7426.00	146.80	0	Spot (Block8, Row1, Column2)	601.21	577.00	249.37	0.02	0.41	115.00	118.44	115.00	22.97	0.01	0.19	100.00	100.00	0.00	462.00	486.21	354712.00	21.02	229.13	197.50
8	3	1	19023.00	7435.00	256.70	0	Spot (Block8, Row1, Column3)	127.40	126.00	14.89	0.00	0.12	114.00	115.83	114.00	13.91	0.01	0.12	47.00	13.00	0.00	12.00	13.40	243587.00	0.83	116.33	114.00
8	4	1	19316.00	7429.00	149.05	0	Spot (Block8, Row1, Column4)	513.80	470.00	217.25	0.04	0.42	118.00	118.21	118.00	12.73	0.00	0.11	100.00	100.00	0.00	352.00	395.80	313932.00	31.08	211.64	192.00
8	5	1	19613.00	7445.00	194.40	0	Spot (Block8, Row1, Column5)	141.52	139.00	15.82	0.01	0.11	120.00	121.03	120.00	15.32	0.00	0.13	60.00	26.00	0.00	19.00	21.52	151422.00	1.34	128.48	127.00
8	6	1	19916.00	7425.00	165.80	0	Spot (Block8, Row1, Column6)	279.75	279.00	86.95	0.00	0.31	116.00	116.87	116.00	13.21	0.00	0.11	99.00	99.00	0.00	163.00	163.75	214291.00	12.33	165.34	168.50
8	7	1	20224.00	7433.00	153.25	0	Spot (Block8, Row1, Column7)	462.21	471.00	177.44	0.01	0.38	116.00	117.84	116.00	14.58	0.01	0.12	100.00	100.00	0.00	355.00	346.21	297203.00	23.62	200.06	187.00
8	8	1	20538.00	7433.00	167.65	0	Spot (Block8, Row1, Column8)	188.31	192.00	20.29	0.01	0.11	118.00	119.25	118.00	13.21	0.00	0.11	97.00	94.00	0.00	74.00	70.31	148008.00	5.23	151.24	142.00
8	1	2	18421.00	7717.00	147.00	-50	Spot (Block8, Row2, Column1)	124.33	123.00	13.03	0.00	0.10	116.00	118.29	116.00	19.72	0.01	0.17	18.00	1.00	0.00	7.00	8.33	73851.00	0.31	130.58	130.00
8	2	2	18728.00	7730.00	105.35	0	Spot (Block8, Row2, Column2)	158.88	162.00	16.65	0.01	0.10	116.00	115.93	116.00	13.08	0.00	0.11	92.00	81.00	0.00	46.00	42.88	45122.00	3.28	137.64	137.00
8	3	2	19004.00	7709.00	156.70	0	Spot (Block8, Row2, Column3)	137.19	136.00	12.90	0.00	0.09	115.00	115.81	115.00	11.86	0.00	0.10	79.00	40.00	0.00	21.00	22.19	92327.00	1.80	123.68	123.00
8	4	2	19328.00	7713.00	174.00	0	Spot (Block8, Row2, Column4)	129.86	131.00	10.46	0.00	0.08	116.00	117.86	116.00	15.46	0.01	0.13	46.00	4.00	0.00	15.00	13.86	109995.00	0.78	119.26	119.00
8	5	2	19628.00	7723.00	185.50	0	Spot (Block8, Row2, Column5)	1131.25	1098.50	357.13	0.01	0.32	119.00	125.65	119.00	103.81	0.02	0.83	100.00	100.00	0.00	979.50	1012.25	1095048.00	9.69	382.32	300.00
8	6	2	19905.00	7705.00	235.60	0	Spot (Block8, Row2, Column6)	134.26	131.00	16.01	0.01	0.12	120.00	132.37	120.00	111.18	0.04	0.84	0.00	0.00	0.00	11.00	14.26	214813.00	0.02	123.26	122.00
8	7	2	20247.00	7737.00	201.85	0	Spot (Block8, Row2, Column7)	144.78	143.00	16.81	0.01	0.12	119.00	120.22	119.00	14.37	0.00	0.12	70.00	41.00	0.00	24.00	25.78	167370.00	1.71	132.29	130.00
8	8	2	20503.00	7722.00	188.85	0	Spot (Block8, Row2, Column8)	132.42	127.00	17.67	0.02	0.13	121.00	133.70	121.00	98.43	0.04	0.74	0.00	0.00	0.00	6.00	11.42	132954.00	-0.01	125.38	124.00
8	1	3	18421.00	8018.00	161.20	0	Spot (Block8, Row3, Column1)	261.33	273.50	47.72	0.02	0.18	118.00	118.66	118.00	19.01	0.00	0.16	100.00	99.00	0.00	155.50	143.33	187633.00	7.50	160.77	162.50
8	2	3	18720.00	8019.00	147.00	-50	Spot (Block8, Row3, Column2)	135.70	130.00	21.88	0.02	0.16	119.00	120.59	119.00	17.16	0.01	0.14	28.00	15.00	0.00	11.00	16.70	80470.00	0.88	123.51	124.00
8	3	3	19018.00	8026.00	150.70	0	Spot (Block8, Row3, Column3)	180.22	182.00	19.13	0.00	0.11	117.00	117.73	117.00	13.51	0.00	0.11	97.00	92.00	0.00	65.00	63.22	112460.00	4.63	139.88	131.00
8	4	3	19321.00	8029.00	156.55	0	Spot (Block8, Row3, Column4)	410.13	390.50	166.24	0.02	0.41	118.00	118.62	118.00	13.42	0.00	0.11	100.00	100.00	0.00	272.50	292.13	277247.00	21.72	187.60	176.00
8	5	3	19621.00	8033.00	172.60	0	Spot (Block8, Row3, Column5)	176.25	171.00	47.24	0.01	0.27	122.00	133.97	122.00	106.91	0.04	0.80	7.00	0.00	0.00	49.00	54.25	146639.00	0.40	136.39	133.00
8	6	3	19922.00	8030.00	193.20	0	Spot (Block8, Row3, Column6)	3305.76	2665.00	2270.97	0.09	0.69	126.00	148.63	126.00	117.30	0.07	0.79	100.00	100.00	0.00	2539.00	3179.76	3497498.00	26.91	757.90	763.50
8	7	3	20221.00	8029.00	147.00	-50	Spot (Block8, Row3, Column7)	129.15	129.00	9.79	0.00	0.08	124.00	139.57	124.00	84.55	0.05	0.61	0.00	0.00	0.00	5.00	5.15	76071.00	-0.12	123.36	122.00
8	8	3	20521.00	8041.00	158.45	0	Spot (Block8, Row3, Column8)	10657.79	9616.00	5548.70	0.04	0.52	123.00	138.93	123.00	99.71	0.05	0.72	100.00	100.00	0.00	9493.00	10534.79	7385849.00	105.49	2193.98	1447.00
8	1	4	18414.00	8316.00	161.80	0	Spot (Block8, Row4, Column1)	376.94	321.00	175.99	0.07	0.47	118.00	121.13	118.00	24.29	0.01	0.20	100.00	99.00	0.00	203.00	258.94	274035.00	10.53	170.29	174.00
8	2	4	18715.00	8322.00	170.50	0	Spot (Block8, Row4, Column2)	772.33	732.00	323.15	0.02	0.42	120.00	130.58	120.00	49.71	0.04	0.38	100.00	100.00	0.00	612.00	652.33	625586.00	12.91	265.54	273.50
8	3	4	19015.00	8323.00	147.55	0	Spot (Block8, Row4, Column3)	1941.70	1884.00	956.28	0.01	0.49	120.00	125.34	120.00	27.09	0.02	0.22	100.00	100.00	0.00	1764.00	1821.70	1149486.00	67.04	565.80	384.50
8	4	4	19302.00	8315.00	208.80	0	Spot (Block8, Row4, Column4)	132.29	130.00	14.95	0.01	0.11	118.00	118.96	118.00	16.07	0.00	0.14	35.00	12.00	0.00	12.00	14.29	164039.00	0.83	126.32	124.00
8	5	4	19608.00	8319.00	169.60	0	Spot (Block8, Row4, Column5)	156.96	160.00	20.13	0.01	0.13	120.00	122.79	120.00	17.38	0.01	0.14	77.00	57.00	0.00	40.00	36.96	126035.00	1.97	130.47	129.00
8	6	4	19924.00	8328.00	191.10	0	Spot (Block8, Row4, Column6)	1356.86	1331.00	386.38	0.01	0.28	124.00	133.54	124.00	40.87	0.03	0.31	100.00	100.00	0.00	1207.00	1232.86	1396208.00	29.93	439.15	377.50
8	7	4	20223.00	8336.00	155.00	0	Spot (Block8, Row4, Column7)	177.65	171.00	117.58	0.02	0.66	122.00	129.48	122.00	38.72	0.03	0.30	69.00	5.00	0.00	49.00	55.65	117426.00	1.24	143.50	137.50
8	8	4	20532.00	8334.00	171.35	0	Spot (Block8, Row4, Column8)	169.75	176.00	21.73	0.02	0.13	120.00	124.45	120.00	28.90	0.02	0.23	80.00	46.00	0.00	56.00	49.75	139368.00	1.57	139.70	134.00
8	1	5	18418.00	8622.00	141.80	0	Spot (Block8, Row5, Column1)	1282.59	1164.00	593.69	0.04	0.46	120.00	133.02	120.00	56.21	0.04	0.42	100.00	100.00	0.00	1044.00	1162.59	699011.00	20.45	422.66	355.00
8	2	5	18713.00	8623.00	156.10	0	Spot (Block8, Row5, Column2)	12205.26	11490.00	5370.58	0.03	0.44	125.00	144.91	125.00	72.08	0.06	0.50	100.00	100.00	0.00	11365.00	12080.26	8189730.00	167.32	2116.64	2093.00
8	3	5	19018.00	8619.00	155.70	0	Spot (Block8, Row5, Column3)	2688.31	2278.00	1435.13	0.07	0.53	119.00	131.74	119.00	51.55	0.04	0.39	100.00	100.00	0.00	2159.00	2569.31	1790412.00	49.59	562.82	475.00
8	4	5	19325.00	8615.00	174.20	0	Spot (Block8, Row5, Column4)	167.20	167.00	27.59	0.00	0.17	117.00	120.37	117.00	22.77	0.01	0.19	80.00	56.00	0.00	50.00	50.20	142284.00	2.06	128.37	127.00
8	5	5	19620.00	8625.00	146.70	0	Spot (Block8, Row5, Column5)	1378.69	1248.00	665.98	0.04	0.48	119.00	120.82	119.00	16.19	0.01	0.13	100.00	100.00	0.00	1129.00	1259.69	809293.00	77.70	388.95	324.00
8	6	5	19924.00	8605.00	125.75	0	Spot (Block8, Row5, Column6)	159.74	159.00	16.35	0.00	0.10	121.00	129.21	121.00	40.82	0.03	0.32	44.00	0.00	0.00	38.00	38.74	67728.00	0.75	140.18	137.00
8	7	5	20220.00	8627.00	191.40	0	Spot (Block8, Row5, Column7)	2544.51	2278.50	1454.59	0.05	0.57	123.00	136.14	123.00	51.79	0.04	0.38	100.00	100.00	0.00	2155.50	2421.51	2631023.00	46.50	645.89	655.50
8	8	5	20527.00	8631.00	154.00	0	Spot (Block8, Row5, Column8)	190.88	190.00	18.77	0.00	0.10	121.00	127.20	121.00	31.98	0.02	0.25	95.00	63.00	0.00	69.00	69.88	123692.00	1.99	144.15	140.50
8	1	6	18414.00	8923.00	191.15	0	Spot (Block8, Row6, Column1)	2596.84	1949.50	1807.13	0.12	0.70	127.00	146.39	127.00	60.89	0.06	0.42	100.00	100.00	0.00	1822.50	2469.84	2674744.00	40.25	637.47	661.00
8	2	6	18716.00	8916.00	197.40	0	Spot (Block8, Row6, Column2)	1570.81	1554.00	695.11	0.00	0.44	126.00	148.21	126.00	70.72	0.07	0.48	100.00	100.00	0.00	1428.00	1444.81	1732607.00	20.12	474.13	477.00
8	3	6	19010.00	8926.00	152.25	0	Spot (Block8, Row6, Column3)	538.19	470.00	236.22	0.06	0.44	118.00	126.29	118.00	34.48	0.03	0.27	100.00	99.00	0.00	352.00	420.19	344443.00	11.95	195.73	186.00
8	4	6	19300.00	8957.00	152.65	0	Spot (Block8, Row6, Column4)	145.95	145.00	21.37	0.00	0.15	117.00	118.69	117.00	14.98	0.01	0.13	71.00	48.00	0.00	28.00	28.95	93409.00	1.82	130.78	129.00
8	5	6	19621.00	8921.00	140.45	0	Spot (Block8, Row6, Column5)	1312.49	1238.50	810.67	0.03	0.62	120.00	122.02	120.00	17.84	0.01	0.15	100.00	100.00	0.00	1118.50	1192.49	706117.00	66.74	409.58	275.00
8	6	6	19969.00	8939.00	259.65	0	Spot (Block8, Row6, Column6)	137.60	136.00	17.50	0.01	0.13	122.00	131.60	122.00	40.51	0.03	0.31	8.00	0.00	0.00	14.00	15.60	269418.00	0.15	128.79	125.00
8	7	6	20227.00	8936.00	184.05	0	Spot (Block8, Row6, Column7)	162.37	165.00	21.30	0.01	0.13	122.00	129.16	122.00	38.06	0.02	0.29	57.00	2.00	0.00	43.00	40.37	153766.00	0.87	134.29	131.00
8	8	6	20525.00	8932.00	180.35	0	Spot (Block8, Row6, Column8)	148.52	152.00	16.71	0.01	0.11	122.00	123.78	122.00	15.47	0.01	0.12	72.00	49.00	0.00	30.00	26.52	135595.00	1.60	128.92	127.00
8	1	7	18413.00	9216.00	161.40	0	Spot (Block8, Row7, Column1)	1098.21	1020.00	496.98	0.03	0.45	121.00	132.95	121.00	44.80	0.04	0.34	100.00	100.00	0.00	899.00	977.21	788513.00	21.54	318.57	305.00
8	2	7	18744.00	9224.00	250.15	0	Spot (Block8, Row7, Column2)	129.19	127.00	13.41	0.01	0.10	120.00	127.57	120.00	32.29	0.03	0.25	5.00	0.00	0.00	7.00	9.19	234097.00	0.05	121.77	122.00
8	3	7	19022.00	9180.00	231.45	0	Spot (Block8, Row7, Column3)	130.92	129.00	13.38	0.01	0.10	118.00	119.49	118.00	15.98	0.01	0.13	37.00	10.00	0.00	11.00	12.92	201624.00	0.72	116.89	117.00
8	4	7	19292.00	9231.00	176.50	0	Spot (Block8, Row7, Column4)	137.78	138.00	11.84	0.00	0.09	121.00	126.33	121.00	42.08	0.02	0.33	0.00	0.00	0.00	17.00	16.78	120142.00	0.27	129.83	128.00
8	5	7	19631.00	9222.00	207.00	0	Spot (Block8, Row7, Column5)	139.12	136.00	17.24	0.01	0.12	123.00	132.20	123.00	40.06	0.03	0.30	12.00	0.00	0.00	13.00	16.12	169723.00	0.17	127.56	127.00
8	6	7	19914.00	9226.00	181.70	0	Spot (Block8, Row7, Column6)	2092.85	2124.00	877.00	0.01	0.42	130.00	160.92	130.00	89.04	0.09	0.55	100.00	100.00	0.00	1994.00	1962.85	1940075.00	21.70	545.50	540.00
8	7	7	20221.00	9233.00	161.00	0	Spot (Block8, Row7, Column7)	223.10	198.00	81.95	0.05	0.37	124.00	135.95	124.00	49.26	0.04	0.36	78.00	27.00	0.00	74.00	99.10	159737.00	1.77	154.55	136.00
8	8	7	20517.00	9227.00	190.00	0	Spot (Block8, Row7, Column8)	2089.96	2120.50	563.92	0.01	0.27	123.00	131.84	123.00	49.40	0.03	0.37	100.00	100.00	0.00	1997.50	1966.96	2131758.00	39.64	580.54	547.00
8	1	8	18401.00	9526.00	162.10	0	Spot (Block8, Row8, Column1)	174.98	178.00	18.60	0.01	0.11	117.00	119.93	117.00	19.87	0.01	0.17	97.00	81.00	0.00	61.00	57.98	126507.00	2.77	138.49	134.00
8	2	8	18691.00	9510.00	193.30	0	Spot (Block8, Row8, Column2)	130.98	129.00	12.24	0.01	0.09	117.00	117.59	117.00	11.67	0.00	0.10	50.00	20.00	0.00	12.00	13.98	138579.00	1.15	123.27	121.00
8	3	8	18982.00	9516.00	177.90	0	Spot (Block8, Row8, Column3)	151.97	152.00	15.94	0.00	0.10	118.00	121.60	118.00	42.01	0.01	0.35	34.00	0.00	0.00	34.00	33.97	134946.00	0.72	132.20	131.00
8	4	8	19309.00	9520.00	152.90	0	Spot (Block8, Row8, Column4)	26130.10	24819.00	12789.52	0.02	0.49	125.00	135.18	125.00	65.07	0.03	0.48	100.00	100.00	0.00	24694.00	26005.10	16932304.00	399.48	3981.64	2860.00
8	5	8	19579.00	9514.00	198.90	0	Spot (Block8, Row8, Column5)	138.56	138.00	13.03	0.00	0.09	122.00	137.97	122.00	80.00	0.05	0.58	0.00	0.00	0.00	16.00	16.56	154493.00	0.01	129.33	131.00
8	6	8	19916.00	9527.00	176.25	0	Spot (Block8, Row8, Column6)	5996.84	4167.50	4610.26	0.16	0.77	127.00	160.84	127.00	104.76	0.10	0.65	100.00	100.00	0.00	4040.50	5869.84	5229244.00	55.71	949.10	943.00
8	7	8	20210.00	9525.00	162.95	0	Spot (Block8, Row8, Column7)	202.52	199.00	31.17	0.01	0.15	126.00	145.41	126.00	81.63	0.06	0.56	32.00	0.00	0.00	73.00	76.52	150877.00	0.70	149.61	140.00
8	8	8	20500.00	9527.00	148.00	0	Spot (Block8, Row8, Column8)	17118.18	15590.00	8888.20	0.04	0.52	125.00	137.39	125.00	62.60	0.04	0.46	100.00	100.00	0.00	15465.00	16993.18	10219554.00	271.26	3352.55	2447.00
9	1	1	4890.00	11837.00	152.15	0	Spot (Block9, Row1, Column1)	5163.28	4584.50	2880.63	0.05	0.56	119.00	123.53	119.00	28.65	0.02	0.23	100.00	100.00	0.00	4465.50	5044.28	3263191.00	175.94	1134.53	872.50
9	2	1	5189.00	11840.00	146.05	0	Spot (Block9, Row1, Column2)	2494.47	2240.00	1313.40	0.05	0.53	117.00	122.31	117.00	27.62	0.02	0.23	100.00	100.00	0.00	2123.00	2377.47	1449288.00	85.88	586.32	517.50
9	3	1	5495.00	11843.00	144.80	0	Spot (Block9, Row1, Column3)	848.99	710.00	498.77	0.08	0.59	120.00	123.47	120.00	19.82	0.01	0.16	100.00	100.00	0.00	590.00	728.99	485622.00	36.60	273.22	212.00
9	4	1	5789.00	11845.00	144.50	0	Spot (Block9, Row1, Column4)	1925.10	1678.50	996.34	0.06	0.52	120.00	125.68	120.00	23.92	0.02	0.19	100.00	100.00	0.00	1558.50	1805.10	1101156.00	75.24	478.01	367.00
9	5	1	6090.00	11842.00	147.50	0	Spot (Block9, Row1, Column5)	1765.05	1447.00	1215.17	0.09	0.69	115.00	119.66	115.00	22.81	0.02	0.19	100.00	100.00	0.00	1332.00	1650.05	1046676.00	72.14	438.04	284.00
9	6	1	6386.00	11847.00	143.55	0	Spot (Block9, Row1, Column6)	2616.83	2315.00	1276.72	0.05	0.49	115.00	119.64	115.00	26.97	0.02	0.23	100.00	100.00	0.00	2200.00	2501.83	1460190.00	92.60	703.00	547.00
9	7	1	6685.00	11848.00	143.90	0	Spot (Block9, Row1, Column7)	6179.75	5683.00	3321.61	0.04	0.54	117.00	121.43	117.00	24.89	0.02	0.20	100.00	100.00	0.00	5566.00	6062.75	3503918.00	243.45	1269.91	1038.00
9	8	1	6980.00	11857.00	165.80	0	Spot (Block9, Row1, Column8)	268.48	210.00	407.00	0.11	1.52	117.00	118.83	117.00	18.10	0.01	0.15	94.00	87.00	0.00	93.00	151.48	204580.00	8.27	162.64	144.00
9	1	2	4932.00	12136.00	111.25	0	Spot (Block9, Row2, Column1)	143.07	138.00	16.58	0.02	0.12	117.00	122.38	117.00	26.91	0.02	0.22	39.00	8.00	0.00	21.00	26.07	46355.00	0.77	126.78	125.00
9	2	2	5187.00	12142.00	125.15	0	Spot (Block9, Row2, Column2)	1363.22	1352.00	464.11	0.00	0.34	117.00	121.74	117.00	22.85	0.02	0.19	100.00	100.00	0.00	1235.00	1246.22	569825.00	54.33	394.52	375.00
9	3	2	5495.00	12144.00	156.85	0	Spot (Block9, Row2, Column3)	207.30	203.00	30.11	0.01	0.15	121.00	127.29	121.00	34.28	0.02	0.27	94.00	72.00	0.00	82.00	86.30	139718.00	2.33	145.23	141.00
9	4	2	5794.00	12150.00	168.70	0	Spot (Block9, Row2, Column4)	880.59	857.00	327.19	0.01	0.37	125.00	133.40	125.00	31.22	0.03	0.23	100.00	100.00	0.00	732.00	755.59	693903.00	23.93	298.72	288.00
9	5	2	6093.00	12145.00	165.25	0	Spot (Block9, Row2, Column5)	1654.85	1573.50	661.95	0.02	0.40	125.00	133.09	125.00	30.46	0.03	0.23	100.00	100.00	0.00	1448.50	1529.85	1254376.00	49.96	478.75	322.00
9	6	2	6383.00	12146.00	154.00	0	Spot (Block9, Row2, Column6)	437.41	405.00	165.77	0.03	0.38	122.00	145.73	122.00	117.95	0.08	0.81	91.00	59.00	0.00	283.00	315.41	285628.00	2.47	188.27	189.00
9	7	2	6688.00	12146.00	156.55	0	Spot (Block9, Row2, Column7)	467.00	394.00	218.78	0.07	0.47	116.00	120.02	116.00	25.54	0.01	0.21	100.00	100.00	0.00	278.00	351.00	314290.00	13.59	188.90	190.00
9	8	2	6991.00	12151.00	147.00	-50	Spot (Block9, Row2, Column8)	129.67	126.00	18.18	0.01	0.14	116.00	121.75	116.00	36.59	0.02	0.30	13.00	0.00	0.00	10.00	13.67	76118.00	0.22	120.73	119.00
9	1	3	4887.00	12434.00	143.35	0	Spot (Block9, Row3, Column1)	2201.10	1950.00	1237.87	0.05	0.56	118.00	120.30	118.00	21.17	0.01	0.18	100.00	100.00	0.00	1832.00	2083.10	1232617.00	98.31	470.79	360.50
9	2	3	5193.00	12438.00	169.55	0	Spot (Block9, Row3, Column2)	266.34	275.00	65.58	0.01	0.25	121.00	127.31	121.00	25.63	0.02	0.20	98.00	96.00	0.00	154.00	145.34	213868.00	5.43	160.62	168.00
9	3	3	5475.00	12442.00	142.95	0	Spot (Block9, Row3, Column3)	3699.26	2403.00	4963.93	0.19	1.34	124.00	132.56	124.00	46.37	0.03	0.35	100.00	100.00	0.00	2279.00	3575.26	2053090.00	76.91	997.00	387.50
9	4	3	5788.00	12443.00	141.75	0	Spot (Block9, Row3, Column4)	4273.75	3714.00	2316.06	0.06	0.54	127.00	135.11	127.00	38.05	0.03	0.28	100.00	100.00	0.00	3587.00	4146.75	2329192.00	108.76	1069.05	811.00
9	5	3	6090.00	12442.00	139.15	0	Spot (Block9, Row3, Column5)	1319.36	1184.50	638.47	0.05	0.48	132.00	157.53	132.00	128.88	0.08	0.82	100.00	99.00	0.00	1052.50	1187.36	688705.00	9.01	419.21	344.00
9	6	3	6392.00	12447.00	215.25	0	Spot (Block9, Row3, Column6)	10684.43	7116.00	7873.77	0.18	0.74	134.00	184.56	134.00	183.41	0.14	0.99	100.00	100.00	0.00	6982.00	10550.43	14103442.00	57.25	2339.37	2384.00
9	7	3	6693.00	12449.00	144.95	0	Spot (Block9, Row3, Column7)	1462.77	1245.00	917.49	0.07	0.63	123.00	145.11	123.00	111.15	0.07	0.77	100.00	98.00	0.00	1122.00	1339.77	838166.00	11.85	351.99	269.00
9	8	3	6991.00	12458.00	154.35	0	Spot (Block9, Row3, Column8)	5178.27	4813.00	2443.12	0.03	0.47	122.00	130.95	122.00	46.19	0.03	0.35	100.00	100.00	0.00	4691.00	5056.27	3402121.00	109.27	1153.35	960.00
9	1	4	4889.00	12736.00	143.55	0	Spot (Block9, Row4, Column1)	4297.89	3671.00	2397.81	0.07	0.56	122.00	128.56	122.00	29.80	0.02	0.23	100.00	100.00	0.00	3549.00	4175.89	2424011.00	139.90	850.51	644.00
9	2	4	5186.00	12742.00	165.40	0	Spot (Block9, Row4, Column2)	780.07	711.00	321.16	0.04	0.41	127.00	139.76	127.00	51.83	0.04	0.37	100.00	100.00	0.00	584.00	653.07	587393.00	12.35	268.70	267.00
9	3	4	5489.00	12741.00	144.75	0	Spot (Block9, Row4, Column3)	23106.72	20411.00	13913.49	0.05	0.60	126.00	138.20	126.00	50.94	0.04	0.37	100.00	100.00	0.00	20285.00	22980.72	13217042.00	450.94	3810.71	2600.50
9	4	4	5783.00	12744.00	174.00	0	Spot (Block9, Row4, Column4)	179.02	182.00	19.98	0.01	0.11	125.00	130.55	125.00	32.51	0.02	0.25	85.00	32.00	0.00	57.00	54.02	150732.00	1.49	139.54	135.00
9	5	4	6071.00	12747.00	144.90	0	Spot (Block9, Row4, Column5)	642.09	545.50	387.69	0.07	0.60	128.00	134.62	128.00	36.54	0.02	0.27	100.00	100.00	0.00	417.50	514.09	363422.00	13.89	261.45	224.00
9	6	4	6392.00	12745.00	170.25	0	Spot (Block9, Row4, Column6)	1926.06	1855.50	780.37	0.02	0.41	130.00	154.97	130.00	127.43	0.08	0.82	100.00	100.00	0.00	1725.50	1796.06	1552405.00	13.90	538.81	449.00
9	7	4	6685.00	12747.00	145.35	0	Spot (Block9, Row4, Column7)	890.67	691.00	605.29	0.11	0.68	127.00	142.01	127.00	69.18	0.05	0.49	100.00	96.00	0.00	564.00	763.67	513027.00	10.82	267.64	210.50
9	8	4	6981.00	12755.00	160.50	0	Spot (Block9, Row4, Column8)	328.08	304.00	107.87	0.03	0.33	122.00	126.88	122.00	27.01	0.02	0.21	99.00	99.00	0.00	182.00	206.08	233920.00	7.45	176.55	180.00
9	1	5	4886.00	13039.00	142.10	0	Spot (Block9, Row5, Column1)	6440.04	5672.00	4300.22	0.06	0.67	130.00	161.28	130.00	124.17	0.09	0.77	100.00	100.00	0.00	5542.00	6310.04	3529144.00	50.56	1194.19	804.00
9	2	5	5187.00	13036.00	152.70	0	Spot (Block9, Row5, Column2)	5508.47	5280.00	2248.96	0.02	0.41	136.00	157.21	136.00	70.06	0.06	0.45	100.00	100.00	0.00	5144.00	5372.47	3514406.00	76.38	1178.32	1118.00
9	3	5	5488.00	13041.00	147.45	0	Spot (Block9, Row5, Column3)	3072.50	2636.00	1696.32	0.07	0.55	131.00	144.45	131.00	47.39	0.04	0.33	100.00	100.00	0.00	2505.00	2941.50	1818920.00	61.78	654.46	538.00
9	4	5	5788.00	13038.00	142.05	0	Spot (Block9, Row5, Column4)	1612.39	1375.00	947.02	0.07	0.59	129.00	138.01	129.00	44.13	0.03	0.32	100.00	100.00	0.00	1246.00	1483.39	881977.00	33.41	466.14	438.00
9	5	5	6086.00	13042.00	141.95	0	Spot (Block9, Row5, Column5)	24279.94	21825.00	14594.31	0.05	0.60	128.00	139.59	128.00	56.62	0.04	0.41	100.00	100.00	0.00	21697.00	24151.94	13232565.00	426.35	4207.26	3479.00
9	6	5	6384.00	13046.00	149.95	0	Spot (Block9, Row5, Column6)	544.70	530.50	198.78	0.01	0.36	130.00	145.42	130.00	71.37	0.05	0.49	98.00	95.00	0.00	400.50	414.70	332268.00	5.59	223.98	202.00
9	7	5	6688.00	13051.00	203.05	0	Spot (Block9, Row5, Column7)	4972.17	3954.00	3282.14	0.10	0.66	132.00	156.11	132.00	91.86	0.07	0.59	100.00	100.00	0.00	3822.00	4840.17	5822407.00	52.43	1149.34	1149.00
9	8	5	6985.00	13051.00	146.30	0	Spot (Block9, Row5, Column8)	2008.58	1516.00	1486.17	0.12	0.74	124.00	136.02	124.00	59.74	0.04	0.44	100.00	100.00	0.00	1392.00	1884.58	1166987.00	31.34	406.36	321.50
9	1	6	4883.00	13336.00	220.10	0	Spot (Block9, Row6, Column1)	8722.18	5188.00	6801.44	0.23	0.78	149.00	203.10	149.00	181.47	0.13	0.89	100.00	100.00	0.00	5039.00	8573.18	12115113.00	46.95	2074.41	2101.00
9	2	6	5183.00	13335.00	213.45	0	Spot (Block9, Row6, Column2)	3168.61	2742.00	1719.86	0.06	0.54	140.00	184.05	140.00	147.18	0.12	0.80	100.00	100.00	0.00	2602.00	3028.61	4122367.00	20.28	876.54	900.00
9	3	6	5476.00	13339.00	141.75	0	Spot (Block9, Row6, Column3)	5663.97	5237.00	2952.47	0.03	0.52	128.00	144.10	128.00	61.51	0.05	0.43	100.00	100.00	0.00	5109.00	5535.97	3086863.00	89.75	1254.31	898.00
9	4	6	5784.00	13342.00	145.90	0	Spot (Block9, Row6, Column4)	582.28	543.00	228.48	0.03	0.39	128.00	134.58	128.00	39.51	0.02	0.29	100.00	100.00	0.00	415.00	454.28	338302.00	11.33	221.91	197.50
9	5	6	6084.00	13344.00	139.50	0	Spot (Block9, Row6, Column5)	16717.80	15744.00	9816.80	0.03	0.59	131.00	143.17	131.00	56.73	0.04	0.40	100.00	100.00	0.00	15613.00	16586.80	8776845.00	292.16	3164.78	2343.00
9	6	6	6384.00	13348.00	173.95	0	Spot (Block9, Row6, Column6)	285.84	213.00	332.22	0.13	1.16	129.00	142.28	129.00	62.07	0.04	0.44	73.00	42.00	0.00	84.00	156.84	241536.00	2.31	157.69	159.00
9	7	6	6683.00	13345.00	144.85	0	Spot (Block9, Row6, Column7)	2664.45	2358.00	1648.10	0.05	0.62	129.00	141.74	129.00	63.74	0.04	0.45	100.00	100.00	0.00	2229.00	2535.45	1529392.00	39.58	558.90	457.00
9	8	6	6987.00	13355.00	144.35	0	Spot (Block9, Row6, Column8)	3388.09	3158.00	2129.23	0.03	0.63	124.00	128.46	124.00	25.53	0.02	0.20	100.00	100.00	0.00	3034.00	3264.09	1904104.00	127.66	730.06	541.50
9	1	7	4883.00	13638.00	156.20	0	Spot (Block9, Row7, Column1)	1050.79	992.00	427.21	0.03	0.41	142.00	167.16	142.00	123.32	0.07	0.74	100.00	97.00	0.00	850.00	908.79	704026.00	7.17	324.32	307.50
9	2	7	5180.00	13636.00	227.30	0	Spot (Block9, Row7, Column2)	170.80	171.50	30.75	0.00	0.18	131.00	146.20	131.00	59.05	0.05	0.40	25.00	3.00	0.00	40.50	39.80	253474.00	0.42	141.74	140.00
9	3	7	5493.00	13643.00	129.90	0	Spot (Block9, Row7, Column3)	157.99	161.00	19.72	0.01	0.12	123.00	127.32	123.00	22.10	0.02	0.17	64.00	41.00	0.00	38.00	34.99	71410.00	1.39	136.39	132.00
9	4	7	5790.00	13651.00	220.30	0	Spot (Block9, Row7, Column4)	170.46	174.00	24.29	0.01	0.14	128.00	135.28	128.00	39.13	0.02	0.29	58.00	4.00	0.00	46.00	42.46	236424.00	0.90	136.66	138.00
9	5	7	6081.00	13641.00	183.25	0	Spot (Block9, Row7, Column5)	663.36	668.00	263.76	0.00	0.40	138.00	160.31	138.00	77.88	0.07	0.49	100.00	96.00	0.00	530.00	525.36	623554.00	6.46	269.47	276.00
9	6	7	6378.00	13645.00	200.85	0	Spot (Block9, Row7, Column6)	3595.15	3413.00	2072.52	0.02	0.58	145.00	205.57	145.00	225.60	0.15	1.10	100.00	100.00	0.00	3268.00	3450.15	4120045.00	15.02	864.36	862.00
9	7	7	6670.00	13652.00	143.85	0	Spot (Block9, Row7, Column7)	3433.82	3213.50	1667.80	0.03	0.49	134.00	150.40	134.00	72.07	0.05	0.48	100.00	100.00	0.00	3079.50	3299.82	1936677.00	45.56	851.01	680.50
9	8	7	6981.00	13649.00	175.30	0	Spot (Block9, Row7, Column8)	2948.33	2878.50	870.97	0.01	0.30	124.00	133.64	124.00	40.81	0.03	0.31	100.00	100.00	0.00	2754.50	2824.33	2535563.00	68.97	802.36	669.50
9	1	8	4866.00	13930.00	170.20	0	Spot (Block9, Row8, Column1)	179.33	181.00	17.50	0.00	0.10	131.00	135.06	131.00	22.57	0.01	0.17	93.00	64.00	0.00	50.00	48.33	144721.00	1.96	155.00	154.00
9	2	8	5178.00	13937.00	152.25	0	Spot (Block9, Row8, Column2)	416.67	370.50	146.77	0.05	0.35	127.00	129.95	127.00	17.19	0.01	0.13	100.00	100.00	0.00	243.50	289.67	264167.00	16.68	205.15	196.00
9	3	8	5473.00	13944.00	145.35	0	Spot (Block9, Row8, Column3)	871.18	707.00	594.72	0.09	0.68	132.00	138.24	132.00	38.11	0.02	0.28	100.00	100.00	0.00	575.00	739.18	500926.00	19.23	259.29	226.00
9	4	8	5781.00	13945.00	144.80	0	Spot (Block9, Row8, Column4)	11962.21	11453.00	5491.30	0.02	0.46	135.00	142.69	135.00	43.74	0.02	0.31	100.00	100.00	0.00	11318.00	11827.21	6830423.00	270.22	2342.61	2019.00
9	5	8	6066.00	13943.00	198.60	0	Spot (Block9, Row8, Column5)	166.25	170.00	20.88	0.01	0.13	138.00	182.52	138.00	212.05	0.12	1.16	0.00	0.00	0.00	32.00	28.25	186367.00	-0.08	146.24	141.00
9	6	8	6381.00	13946.00	201.30	0	Spot (Block9, Row8, Column6)	16509.31	11359.00	14229.63	0.16	0.86	146.00	235.59	146.00	302.80	0.21	1.29	100.00	100.00	0.00	11213.00	16363.31	18952692.00	53.74	3022.73	2998.00
9	7	8	6680.00	13944.00	140.50	0	Spot (Block9, Row8, Column7)	1426.63	1278.00	707.46	0.05	0.50	134.00	168.37	134.00	172.42	0.10	1.02	100.00	98.00	0.00	1144.00	1292.63	767529.00	7.30	397.90	300.00
9	8	8	6964.00	13947.00	143.35	0	Spot (Block9, Row8, Column8)	14237.94	12448.50	8332.44	0.06	0.59	130.00	141.22	130.00	45.42	0.04	0.32	100.00	100.00	0.00	12318.50	14107.94	7973244.00	310.38	2486.64	1777.00
10	1	1	9395.00	11861.00	152.25	0	Spot (Block10, Row1, Column1)	4383.71	3959.00	2496.90	0.04	0.57	122.00	125.89	122.00	22.72	0.01	0.18	100.00	100.00	0.00	3837.00	4261.71	2796805.00	187.44	896.47	691.00
10	2	1	9685.00	11861.00	156.10	0	Spot (Block10, Row1, Column2)	175.48	178.00	20.87	0.01	0.12	118.00	119.70	118.00	18.69	0.01	0.16	96.00	78.00	0.00	60.00	57.48	117396.00	2.98	149.09	143.00
10	3	1	9993.00	11867.00	147.00	-50	Spot (Block10, Row1, Column3)	126.78	123.00	16.36	0.01	0.13	119.00	118.80	119.00	13.96	0.00	0.12	25.00	14.00	0.00	4.00	7.78	75182.00	0.57	123.39	122.00
10	4	1	10274.00	11874.00	187.60	0	Spot (Block10, Row1, Column4)	161.21	162.00	22.95	0.00	0.14	115.00	114.67	115.00	13.60	0.00	0.12	92.00	73.00	0.00	47.00	46.21	159600.00	3.42	131.00	129.00
10	5	1	10604.00	11856.00	244.65	0	Spot (Block10, Row1, Column5)	151.32	153.00	19.59	0.00	0.13	115.00	115.99	115.00	16.92	0.00	0.15	80.00	55.00	0.00	38.00	36.32	261639.00	2.09	126.23	125.00
10	6	1	10887.00	11878.00	169.25	0	Spot (Block10, Row1, Column6)	161.43	165.50	24.13	0.01	0.15	116.00	117.38	116.00	14.21	0.01	0.12	85.00	71.00	0.00	49.50	45.43	129467.00	3.10	133.75	130.00
10	7	1	11189.00	11877.00	157.25	0	Spot (Block10, Row1, Column7)	228.92	217.00	51.43	0.02	0.22	121.00	122.60	121.00	16.09	0.01	0.13	98.00	97.00	0.00	96.00	107.92	156122.00	6.61	156.20	166.50
10	8	1	11501.00	11880.00	191.15	0	Spot (Block10, Row1, Column8)	191.02	193.00	28.11	0.00	0.15	122.00	122.47	122.00	14.23	0.00	0.12	95.00	90.00	0.00	71.00	69.02	197327.00	4.82	146.13	142.00
10	1	2	9390.00	12163.00	147.00	-50	Spot (Block10, Row2, Column1)	120.86	119.00	10.53	0.01	0.09	118.00	119.42	118.00	18.36	0.01	0.15	8.00	0.00	0.00	1.00	2.86	71068.00	0.08	121.29	121.00
10	2	2	9673.00	12189.00	152.75	0	Spot (Block10, Row2, Column2)	148.86	149.00	15.04	0.00	0.10	115.00	116.24	115.00	14.82	0.00	0.13	89.00	57.00	0.00	34.00	33.86	95124.00	2.20	128.02	126.00
10	3	2	10003.00	12185.00	163.00	0	Spot (Block10, Row2, Column3)	140.87	138.00	15.00	0.01	0.11	117.00	118.42	117.00	15.55	0.01	0.13	68.00	28.00	0.00	21.00	23.87	103820.00	1.44	129.05	128.50
10	4	2	10299.00	12193.00	217.40	0	Spot (Block10, Row2, Column4)	150.14	150.00	16.92	0.00	0.11	119.00	123.15	119.00	21.95	0.01	0.18	70.00	22.00	0.00	31.00	31.14	202387.00	1.23	130.16	128.00
10	5	2	10591.00	12173.00	179.10	0	Spot (Block10, Row2, Column5)	1531.94	1425.00	558.67	0.03	0.36	121.00	129.60	121.00	32.87	0.03	0.25	100.00	100.00	0.00	1304.00	1410.94	1380280.00	42.66	458.32	363.00
10	6	2	10863.00	12107.00	260.50	0	Spot (Block10, Row2, Column6)	132.93	132.00	15.27	0.00	0.11	121.00	134.68	121.00	60.35	0.05	0.45	0.00	0.00	0.00	11.00	11.93	262541.00	-0.03	120.40	117.00
10	7	2	11227.00	12220.00	144.10	0	Spot (Block10, Row2, Column7)	164.60	161.00	42.24	0.01	0.26	125.00	129.45	125.00	32.55	0.02	0.25	57.00	6.00	0.00	36.00	39.60	92832.00	1.08	144.05	141.00
10	8	2	11493.00	12177.00	147.00	-50	Spot (Block10, Row2, Column8)	127.92	127.00	15.55	0.00	0.12	126.00	146.93	126.00	155.28	0.07	1.06	0.00	0.00	0.00	1.00	1.92	76243.00	-0.12	141.43	129.00
10	1	3	9396.00	12460.00	172.50	0	Spot (Block10, Row3, Column1)	258.50	234.00	88.26	0.04	0.34	116.00	117.58	116.00	14.24	0.01	0.12	98.00	96.00	0.00	118.00	142.50	214810.00	9.89	148.38	147.00
10	2	3	9702.00	12450.00	201.20	0	Spot (Block10, Row3, Column2)	135.36	131.00	16.84	0.01	0.12	116.00	121.49	116.00	28.69	0.02	0.24	25.00	3.00	0.00	15.00	19.36	155254.00	0.48	123.83	121.50
10	3	3	9989.00	12461.00	172.70	0	Spot (Block10, Row3, Column3)	190.60	189.00	40.13	0.00	0.21	118.00	120.07	118.00	16.22	0.01	0.14	96.00	87.00	0.00	71.00	72.60	158580.00	4.35	141.67	140.00
10	4	3	10283.00	12479.00	175.45	0	Spot (Block10, Row3, Column4)	187.66	193.00	22.52	0.01	0.12	122.00	123.90	122.00	14.92	0.01	0.12	96.00	90.00	0.00	71.00	65.66	161953.00	4.27	147.56	142.00
10	5	3	10570.00	12468.00	194.15	0	Spot (Block10, Row3, Column5)	174.31	181.00	38.11	0.02	0.22	125.00	147.14	125.00	86.10	0.07	0.59	9.00	0.00	0.00	56.00	49.31	186166.00	0.32	140.20	134.00
10	6	3	10887.00	12473.00	208.10	0	Spot (Block10, Row3, Column6)	6798.64	4796.00	4923.06	0.15	0.72	133.00	173.39	133.00	111.37	0.12	0.64	100.00	100.00	0.00	4663.00	6665.64	8416722.00	59.49	1474.91	1445.00
10	7	3	11212.00	12483.00	200.85	0	Spot (Block10, Row3, Column7)	151.99	154.00	18.72	0.01	0.12	128.00	147.93	128.00	83.14	0.06	0.56	0.00	0.00	0.00	26.00	23.99	174186.00	0.05	131.57	131.00
10	8	3	11492.00	12481.00	156.55	0	Spot (Block10, Row3, Column8)	7482.78	6991.50	3727.10	0.03	0.50	128.00	154.03	128.00	160.83	0.08	1.04	100.00	100.00	0.00	6863.50	7354.78	5043395.00	45.57	1533.25	1222.50
10	1	4	9384.00	12761.00	162.75	0	Spot (Block10, Row4, Column1)	190.35	192.00	25.40	0.00	0.13	117.00	122.48	117.00	29.77	0.02	0.24	93.00	81.00	0.00	75.00	73.35	139528.00	2.28	142.20	139.50
10	2	4	9686.00	12767.00	165.90	0	Spot (Block10, Row4, Column2)	1847.56	1759.00	889.64	0.02	0.48	121.00	133.79	121.00	50.48	0.04	0.38	100.00	100.00	0.00	1638.00	1726.56	1415230.00	33.95	449.34	425.00
10	3	4	9991.00	12766.00	147.60	0	Spot (Block10, Row4, Column3)	531.28	496.00	211.53	0.03	0.40	120.00	131.02	120.00	47.06	0.04	0.36	100.00	99.00	0.00	376.00	411.28	316643.00	8.51	208.48	192.00
10	4	4	10288.00	12769.00	147.00	-50	Spot (Block10, Row4, Column4)	136.99	133.00	16.45	0.01	0.12	119.00	120.87	119.00	16.13	0.01	0.13	40.00	13.00	0.00	14.00	17.99	80414.00	1.00	130.23	127.00
10	5	4	10587.00	12764.00	149.25	0	Spot (Block10, Row4, Column5)	174.00	171.00	66.95	0.01	0.38	125.00	129.56	125.00	28.46	0.02	0.22	71.00	30.00	0.00	46.00	49.00	105795.00	1.56	140.93	137.00
10	6	4	10889.00	12771.00	184.60	0	Spot (Block10, Row4, Column6)	1807.89	1776.00	677.99	0.01	0.38	132.00	152.13	132.00	80.38	0.06	0.53	100.00	100.00	0.00	1644.00	1675.89	1735576.00	20.60	508.88	432.50
10	7	4	11180.00	12744.00	237.70	0	Spot (Block10, Row4, Column7)	141.75	139.00	21.49	0.01	0.15	127.00	150.05	127.00	82.86	0.07	0.55	0.00	0.00	0.00	12.00	14.75	230635.00	-0.10	124.09	121.50
10	8	4	11494.00	12781.00	157.05	0	Spot (Block10, Row4, Column8)	162.23	167.00	21.45	0.01	0.13	125.00	131.01	125.00	39.76	0.02	0.30	53.00	0.00	0.00	42.00	37.23	109991.00	0.79	139.57	138.00
10	1	5	9387.00	13080.00	188.10	0	Spot (Block10, Row5, Column1)	214.85	207.00	55.73	0.02	0.26	123.00	145.81	123.00	78.85	0.07	0.54	55.00	12.00	0.00	84.00	91.85	213348.00	0.88	149.97	135.00
10	2	5	9685.00	13063.00	154.60	0	Spot (Block10, Row5, Column2)	7956.45	7573.00	3468.81	0.02	0.44	129.00	155.68	129.00	78.90	0.08	0.51	100.00	100.00	0.00	7444.00	7827.45	5227387.00	98.86	1476.37	1233.50
10	3	5	9984.00	13071.00	153.35	0	Spot (Block10, Row5, Column3)	5633.80	4584.00	3305.88	0.09	0.59	124.00	140.39	124.00	58.52	0.05	0.42	100.00	100.00	0.00	4460.00	5509.80	3650700.00	93.87	917.01	780.00
10	4	5	10288.00	13069.00	171.15	0	Spot (Block10, Row5, Column4)	162.45	165.00	28.54	0.01	0.18	119.00	125.63	119.00	34.97	0.02	0.28	64.00	10.00	0.00	46.00	43.45	132559.00	1.05	132.50	133.00
10	5	5	10586.00	13071.00	144.45	0	Spot (Block10, Row5, Column5)	711.50	692.00	315.87	0.01	0.44	121.00	122.23	121.00	15.80	0.00	0.13	100.00	100.00	0.00	571.00	590.50	402708.00	37.30	251.66	200.00
10	6	5	10886.00	13073.00	147.00	-50	Spot (Block10, Row5, Column6)	158.50	163.50	24.38	0.01	0.15	126.00	147.14	126.00	82.59	0.07	0.56	0.00	0.00	0.00	37.50	32.50	93197.00	0.14	151.10	154.50
10	7	5	11186.00	13076.00	197.20	0	Spot (Block10, Row5, Column7)	7797.69	6596.50	4940.39	0.07	0.63	130.00	167.08	130.00	110.14	0.11	0.66	100.00	100.00	0.00	6466.50	7667.69	8577462.00	69.28	1571.21	1507.00
10	8	5	11496.00	13068.00	190.75	0	Spot (Block10, Row5, Column8)	174.21	178.00	29.30	0.01	0.17	123.00	138.04	123.00	70.91	0.05	0.51	26.00	0.00	0.00	55.00	51.21	178917.00	0.51	138.60	134.50
10	1	6	9385.00	13369.00	206.95	0	Spot (Block10, Row6, Column1)	5434.86	3866.50	4062.18	0.15	0.75	140.00	186.80	140.00	122.96	0.13	0.66	100.00	100.00	0.00	3726.50	5294.86	6597921.00	42.68	1297.70	1297.00
10	2	6	9681.00	13364.00	206.20	0	Spot (Block10, Row6, Column2)	4397.77	4020.00	2272.74	0.04	0.52	137.00	175.53	137.00	117.04	0.11	0.67	100.00	100.00	0.00	3883.00	4260.77	5316906.00	36.08	1037.23	984.50
10	3	6	9975.00	13376.00	165.90	0	Spot (Block10, Row6, Column3)	223.15	213.50	39.80	0.02	0.18	124.00	137.36	124.00	58.54	0.04	0.43	86.00	34.00	0.00	89.50	99.15	170933.00	1.47	149.87	145.00
10	4	6	10301.00	13371.00	144.90	0	Spot (Block10, Row6, Column4)	178.95	181.00	20.14	0.00	0.11	120.00	121.18	120.00	14.47	0.00	0.12	96.00	91.00	0.00	61.00	58.95	102539.00	3.99	147.66	143.50
10	5	6	10591.00	13370.00	151.60	0	Spot (Block10, Row6, Column5)	404.56	367.00	156.00	0.04	0.39	119.00	121.45	119.00	17.59	0.01	0.14	100.00	100.00	0.00	248.00	285.56	254872.00	16.10	185.13	186.00
10	6	6	10891.00	13337.00	212.10	0	Spot (Block10, Row6, Column6)	134.31	133.00	18.70	0.00	0.14	121.00	140.29	121.00	89.87	0.06	0.64	0.00	0.00	0.00	12.00	13.31	172191.00	-0.07	124.26	123.00
10	7	6	11190.00	13378.00	174.85	0	Spot (Block10, Row6, Column7)	201.71	194.00	42.13	0.02	0.21	123.00	137.56	123.00	77.18	0.05	0.56	38.00	10.00	0.00	71.00	78.71	172865.00	0.83	146.21	139.00
10	8	6	11510.00	13397.00	216.50	0	Spot (Block10, Row6, Column8)	139.66	139.00	16.28	0.00	0.12	120.00	122.66	120.00	20.70	0.01	0.17	45.00	12.00	0.00	19.00	19.66	186860.00	0.82	124.89	125.00
10	1	7	9385.00	13664.00	156.10	0	Spot (Block10, Row7, Column1)	2449.54	2196.00	1223.23	0.05	0.50	129.00	153.21	129.00	78.90	0.07	0.52	100.00	100.00	0.00	2067.00	2320.54	1638740.00	29.10	538.64	518.00
10	2	7	9681.00	13665.00	147.00	-50	Spot (Block10, Row7, Column2)	131.73	126.00	23.27	0.02	0.18	126.00	142.37	126.00	64.83	0.05	0.46	0.00	0.00	0.00	0.00	5.73	77852.00	-0.16	125.42	124.00
10	3	7	9982.00	13667.00	147.00	-50	Spot (Block10, Row7, Column3)	131.54	130.00	10.67	0.01	0.08	122.00	122.97	122.00	15.92	0.00	0.13	27.00	2.00	0.00	8.00	9.54	78400.00	0.54	134.84	135.00
10	4	7	10297.00	13683.00	189.85	0	Spot (Block10, Row7, Column4)	149.44	146.00	25.32	0.01	0.17	120.00	123.88	120.00	31.88	0.01	0.26	44.00	11.00	0.00	26.00	29.44	152429.00	0.80	138.34	129.00
10	5	7	10553.00	13665.00	193.05	0	Spot (Block10, Row7, Column5)	157.91	162.00	24.65	0.01	0.16	126.00	143.95	126.00	85.19	0.06	0.59	0.00	0.00	0.00	36.00	31.91	166123.00	0.16	138.62	134.00
10	6	7	10882.00	13672.00	195.35	0	Spot (Block10, Row7, Column6)	5979.83	5991.00	3122.28	0.00	0.52	138.00	190.22	138.00	164.60	0.14	0.87	100.00	100.00	0.00	5853.00	5841.83	6428320.00	35.17	1206.14	1225.00
10	7	7	11160.00	13670.00	184.45	0	Spot (Block10, Row7, Column7)	165.28	165.00	20.98	0.00	0.13	129.00	147.47	129.00	83.99	0.06	0.57	0.00	0.00	0.00	36.00	36.28	158503.00	0.21	142.16	137.00
10	8	7	11481.00	13676.00	185.40	0	Spot (Block10, Row7, Column8)	2584.70	2546.00	781.40	0.01	0.30	125.00	131.22	125.00	33.27	0.02	0.25	100.00	100.00	0.00	2421.00	2459.70	2496824.00	73.75	734.18	650.00
10	1	8	9365.00	13964.00	162.55	0	Spot (Block10, Row8, Column1)	159.19	162.00	22.97	0.01	0.14	124.00	128.69	124.00	30.18	0.02	0.23	60.00	13.00	0.00	38.00	35.19	116843.00	1.01	136.47	133.00
10	2	8	9690.00	13990.00	195.25	0	Spot (Block10, Row8, Column2)	141.49	137.00	17.68	0.01	0.12	121.00	122.14	121.00	13.03	0.00	0.11	57.00	29.00	0.00	16.00	20.49	152813.00	1.49	130.58	129.00
10	3	8	9964.00	13958.00	160.95	0	Spot (Block10, Row8, Column3)	166.00	170.00	17.62	0.01	0.11	119.00	122.99	119.00	37.23	0.01	0.30	71.00	2.00	0.00	51.00	47.00	118855.00	1.16	138.78	133.00
10	4	8	10281.00	13970.00	149.45	0	Spot (Block10, Row8, Column4)	16634.92	15610.00	8467.46	0.03	0.51	122.00	128.77	122.00	46.09	0.02	0.36	100.00	100.00	0.00	15488.00	16512.92	10213841.00	358.13	2962.56	2149.00
10	5	8	10580.00	13972.00	147.00	-50	Spot (Block10, Row8, Column5)	137.78	137.00	14.14	0.00	0.10	125.00	151.55	125.00	116.26	0.08	0.77	0.00	0.00	0.00	12.00	12.78	81153.00	-0.12	137.89	140.00
10	6	8	10884.00	13968.00	196.10	0	Spot (Block10, Row8, Column6)	10204.36	6664.00	8518.54	0.19	0.83	136.00	195.29	136.00	180.54	0.16	0.92	100.00	100.00	0.00	6528.00	10068.36	11102343.00	55.44	1941.19	1911.50
10	7	8	11192.00	13963.00	193.40	0	Spot (Block10, Row8, Column7)	172.08	174.00	23.72	0.00	0.14	127.00	150.61	127.00	111.98	0.07	0.74	0.00	0.00	0.00	47.00	45.08	180680.00	0.19	149.88	151.50
10	8	8	11468.00	13974.00	147.35	0	Spot (Block10, Row8, Column8)	14863.65	12961.00	9780.33	0.06	0.66	129.00	137.92	129.00	49.42	0.03	0.36	100.00	100.00	0.34	12832.00	14734.65	8784417.00	297.97	2765.92	1992.00
11	1	1	13898.00	11892.00	154.10	0	Spot (Block11, Row1, Column1)	4827.46	4312.00	2681.62	0.05	0.56	106.00	111.46	106.00	27.47	0.02	0.25	100.00	100.00	0.00	4206.00	4721.46	3128192.00	171.71	1074.34	779.00
11	2	1	14203.00	11899.00	166.55	0	Spot (Block11, Row1, Column2)	195.88	191.00	39.96	0.01	0.20	106.00	114.30	106.00	90.21	0.03	0.79	41.00	4.00	0.00	85.00	89.88	150824.00	0.90	135.18	126.50
11	3	1	14487.00	11895.00	149.90	0	Spot (Block11, Row1, Column3)	122.45	122.00	12.85	0.00	0.10	103.00	102.64	103.00	12.98	0.00	0.13	69.00	27.00	0.00	19.00	19.45	75552.00	1.53	109.68	110.00
11	4	1	14791.00	11914.00	147.50	0	Spot (Block11, Row1, Column4)	162.66	167.00	28.30	0.01	0.17	99.00	99.08	99.00	13.94	0.00	0.14	99.00	87.00	0.00	68.00	63.66	96458.00	4.56	129.92	124.00
11	5	1	15077.00	11910.00	170.60	0	Spot (Block11, Row1, Column5)	116.21	115.50	11.64	0.00	0.10	103.00	103.90	103.00	17.72	0.00	0.17	30.00	3.00	0.00	12.50	13.21	94591.00	0.69	109.66	105.00
11	6	1	15398.00	11896.00	157.05	0	Spot (Block11, Row1, Column6)	167.72	176.00	24.12	0.02	0.14	101.00	101.34	101.00	12.81	0.00	0.13	98.00	92.00	0.00	75.00	66.72	113714.00	5.18	123.33	119.00
11	7	1	15689.00	11902.00	167.30	0	Spot (Block11, Row1, Column7)	195.86	193.00	42.62	0.01	0.22	100.00	100.36	100.00	10.72	0.00	0.11	99.00	98.00	0.00	93.00	95.86	152187.00	8.91	132.49	123.00
11	8	1	16003.00	11912.00	179.20	0	Spot (Block11, Row1, Column8)	137.89	134.00	17.94	0.01	0.13	106.00	106.12	106.00	13.10	0.00	0.12	85.00	53.00	0.00	28.00	31.89	123965.00	2.43	117.63	117.00
11	1	2	13884.00	12193.00	205.35	0	Spot (Block11, Row2, Column1)	123.69	123.00	12.59	0.00	0.10	105.00	107.62	105.00	19.95	0.01	0.19	44.00	5.00	0.00	18.00	18.69	148671.00	0.81	114.84	114.00
11	2	2	14191.00	12174.00	145.25	0	Spot (Block11, Row2, Column2)	134.46	131.00	18.09	0.01	0.13	105.00	105.42	105.00	12.79	0.00	0.12	84.00	50.00	0.00	26.00	29.46	77317.00	2.27	120.58	118.50
11	3	2	14573.00	12187.00	230.65	0	Spot (Block11, Row2, Column3)	111.84	111.00	16.10	0.00	0.14	101.00	100.80	101.00	11.67	0.00	0.12	43.00	16.00	0.00	10.00	10.84	171336.00	0.95	104.28	105.00
11	4	2	14816.00	12215.00	212.95	0	Spot (Block11, Row2, Column4)	126.56	126.00	12.03	0.00	0.10	100.00	100.98	100.00	17.08	0.00	0.17	77.00	21.00	0.00	26.00	26.56	164020.00	1.50	110.02	109.00
11	5	2	15092.00	12199.00	187.15	0	Spot (Block11, Row2, Column5)	1238.82	1224.00	401.73	0.01	0.32	104.00	106.49	104.00	20.68	0.01	0.19	100.00	100.00	0.00	1120.00	1134.82	1223952.00	54.76	382.09	286.00
11	6	2	15395.00	12203.00	147.00	-50	Spot (Block11, Row2, Column6)	114.21	114.00	11.87	0.00	0.10	106.00	121.98	106.00	76.37	0.06	0.63	0.00	0.00	0.00	8.00	8.21	67044.00	-0.10	110.21	109.00
11	7	2	15640.00	12181.00	178.55	0	Spot (Block11, Row2, Column7)	120.18	120.00	11.47	0.00	0.10	104.00	108.51	104.00	31.56	0.02	0.29	9.00	0.00	0.00	16.00	16.18	107558.00	0.37	111.23	111.00
11	8	2	15995.00	12207.00	147.00	-50	Spot (Block11, Row2, Column8)	102.92	104.00	11.10	0.00	0.11	105.00	110.23	105.00	45.13	0.02	0.41	0.00	0.00	0.00	-1.00	-2.08	60825.00	-0.16	107.52	106.00
11	1	3	13884.00	12491.00	171.55	0	Spot (Block11, Row3, Column1)	193.71	186.00	43.07	0.02	0.22	99.00	99.45	99.00	11.66	0.00	0.12	99.00	96.00	0.00	87.00	94.71	159228.00	8.08	124.51	121.00
11	2	3	14221.00	12518.00	197.60	0	Spot (Block11, Row3, Column2)	120.07	120.00	10.23	0.00	0.09	102.00	107.25	102.00	31.05	0.02	0.29	8.00	0.00	0.00	18.00	18.07	132801.00	0.41	112.77	114.00
11	3	3	14488.00	12497.00	152.35	0	Spot (Block11, Row3, Column3)	151.50	148.00	27.44	0.01	0.18	101.00	101.56	101.00	11.94	0.00	0.12	95.00	86.00	0.00	47.00	50.50	96053.00	4.18	118.51	120.00
11	4	3	14787.00	12500.00	168.95	0	Spot (Block11, Row3, Column4)	176.64	185.00	35.32	0.02	0.20	101.00	101.10	101.00	12.23	0.00	0.12	98.00	89.00	0.00	84.00	75.64	139547.00	6.18	123.27	120.00
11	5	3	15089.00	12479.00	150.60	0	Spot (Block11, Row3, Column5)	142.80	136.00	32.14	0.02	0.23	106.00	121.58	106.00	77.38	0.06	0.64	4.00	1.00	0.00	30.00	36.80	88108.00	0.27	121.47	117.50
11	6	3	15393.00	12503.00	203.60	0	Spot (Block11, Row3, Column6)	8162.99	6160.00	5754.36	0.12	0.70	113.00	151.64	113.00	115.17	0.13	0.76	100.00	100.00	0.00	6047.00	8049.99	9575185.00	69.56	1709.99	1768.50
11	7	3	15693.00	12505.00	147.00	-50	Spot (Block11, Row3, Column7)	117.08	115.00	16.55	0.01	0.14	109.00	130.40	109.00	90.96	0.08	0.70	0.00	0.00	0.00	6.00	8.08	69077.00	-0.15	112.61	111.00
11	8	3	15992.00	12508.00	160.50	0	Spot (Block11, Row3, Column8)	10052.87	8966.00	5046.63	0.05	0.50	108.00	118.73	108.00	66.03	0.04	0.56	100.00	100.00	0.00	8858.00	9944.87	7167695.00	150.45	1712.19	1528.00
11	1	4	13888.00	12784.00	172.45	0	Spot (Block11, Row4, Column1)	162.52	174.00	36.85	0.03	0.23	102.00	105.58	102.00	26.38	0.01	0.25	71.00	59.00	0.00	72.00	60.52	135053.00	2.16	118.01	114.00
11	2	4	14190.00	12793.00	170.80	0	Spot (Block11, Row4, Column2)	1710.40	1590.50	873.48	0.03	0.51	106.00	121.76	106.00	59.99	0.06	0.49	100.00	100.00	0.00	1484.50	1604.40	1392264.00	26.48	414.33	391.50
11	3	4	14486.00	12800.00	151.90	0	Spot (Block11, Row4, Column3)	442.57	401.00	167.21	0.04	0.38	106.00	117.64	106.00	48.51	0.05	0.41	100.00	97.00	0.00	295.00	336.57	280144.00	6.70	186.93	178.00
11	4	4	14797.00	12784.00	216.10	0	Spot (Block11, Row4, Column4)	122.68	122.00	13.32	0.00	0.11	103.00	103.52	103.00	12.90	0.00	0.12	69.00	30.00	0.00	19.00	19.68	163660.00	1.49	111.44	112.00
11	5	4	15084.00	12806.00	185.25	0	Spot (Block11, Row4, Column5)	130.96	126.00	23.46	0.02	0.18	107.00	109.52	107.00	18.90	0.01	0.17	50.00	17.00	0.00	19.00	23.96	126505.00	1.13	111.02	110.00
11	6	4	15390.00	12798.00	186.70	0	Spot (Block11, Row4, Column6)	1706.36	1621.50	637.91	0.02	0.37	108.00	130.12	108.00	87.01	0.08	0.67	100.00	100.00	0.00	1513.50	1598.36	1668821.00	18.12	482.03	381.00
11	7	4	15691.00	12805.00	147.00	-50	Spot (Block11, Row4, Column7)	121.91	121.00	11.00	0.00	0.09	107.00	123.47	107.00	73.20	0.06	0.59	0.00	0.00	0.00	14.00	14.91	71682.00	-0.02	116.85	117.50
11	8	4	15954.00	12811.00	150.35	0	Spot (Block11, Row4, Column8)	135.81	135.00	14.32	0.00	0.11	108.00	118.03	108.00	58.75	0.04	0.50	1.00	0.00	0.00	27.00	27.81	83795.00	0.30	121.10	121.00
11	1	5	13888.00	13105.00	191.65	0	Spot (Block11, Row5, Column1)	222.56	207.00	82.30	0.03	0.37	107.00	132.74	107.00	94.97	0.09	0.72	53.00	20.00	0.00	100.00	115.56	231240.00	0.95	142.96	120.00
11	2	5	14188.00	13093.00	156.60	0	Spot (Block11, Row5, Column2)	11820.08	11074.00	5390.55	0.03	0.46	115.00	145.82	115.00	92.78	0.10	0.64	100.00	100.00	0.00	10959.00	11705.08	7978554.00	125.82	2036.83	1861.00
11	3	5	14487.00	13094.00	157.95	0	Spot (Block11, Row5, Column3)	5759.93	4415.50	3678.70	0.12	0.64	110.50	130.37	110.50	72.55	0.07	0.56	100.00	100.00	0.00	4305.00	5649.43	3985872.00	77.59	897.09	884.00
11	4	5	14785.00	13091.00	201.50	0	Spot (Block11, Row5, Column4)	132.21	129.00	18.96	0.01	0.14	104.00	112.09	104.00	42.90	0.03	0.38	20.00	0.00	0.00	25.00	28.21	152171.00	0.47	109.98	111.00
11	5	5	15092.00	13096.00	147.60	0	Spot (Block11, Row5, Column5)	591.82	539.50	263.77	0.04	0.45	102.00	102.99	102.00	17.54	0.00	0.17	100.00	100.00	0.00	437.50	489.82	355092.00	27.86	207.40	186.00
11	6	5	15376.00	13071.00	202.40	0	Spot (Block11, Row5, Column6)	119.86	119.00	14.82	0.00	0.12	106.00	117.69	106.00	68.11	0.05	0.58	0.00	0.00	0.00	13.00	13.86	139154.00	0.03	108.69	108.00
11	7	5	15689.00	13102.00	197.75	0	Spot (Block11, Row5, Column7)	6843.70	5722.00	4264.47	0.08	0.62	112.00	140.48	112.00	100.10	0.10	0.71	100.00	100.00	0.00	5610.00	6731.70	7569137.00	66.97	1409.28	1410.00
11	8	5	15999.00	13110.00	205.50	0	Spot (Block11, Row5, Column8)	131.58	127.00	21.16	0.02	0.16	107.00	119.41	107.00	65.91	0.05	0.55	7.00	0.00	0.00	20.00	24.58	158419.00	0.18	109.07	109.00
11	1	6	13885.00	13396.00	201.55	0	Spot (Block11, Row6, Column1)	7027.27	5278.00	5250.01	0.12	0.75	120.00	168.52	120.00	131.31	0.15	0.78	100.00	100.00	0.00	5158.00	6907.27	8109469.00	52.23	1523.95	1551.00
11	2	6	14185.00	13392.00	205.80	0	Spot (Block11, Row6, Column2)	4211.20	3807.00	2185.19	0.04	0.52	120.00	159.20	120.00	112.62	0.12	0.71	100.00	100.00	0.00	3687.00	4091.20	5082915.00	35.98	1014.21	1000.00
11	3	6	14491.00	13400.00	167.15	0	Spot (Block11, Row6, Column3)	196.45	196.00	43.96	0.00	0.22	110.00	125.13	110.00	66.28	0.06	0.53	77.00	10.00	0.00	86.00	86.45	152049.00	1.08	135.33	126.00
11	4	6	14813.00	13422.00	209.95	0	Spot (Block11, Row6, Column4)	123.09	120.00	20.21	0.01	0.16	104.00	103.19	104.00	13.97	0.00	0.14	55.00	25.00	0.00	16.00	19.09	155464.00	1.42	112.53	111.00
11	5	6	15088.00	13403.00	150.40	0	Spot (Block11, Row6, Column5)	401.82	370.50	214.05	0.04	0.53	103.00	104.23	103.00	18.50	0.01	0.18	100.00	99.00	0.00	267.50	298.82	249935.00	16.09	172.34	169.00
11	6	6	15387.00	13403.00	147.00	-50	Spot (Block11, Row6, Column6)	104.30	104.00	12.94	0.00	0.12	107.00	116.37	107.00	61.47	0.04	0.53	0.00	0.00	0.00	-3.00	-2.70	61952.00	-0.20	107.80	108.00
11	7	6	15705.00	13413.00	176.90	0	Spot (Block11, Row6, Column7)	152.83	151.00	26.92	0.01	0.18	109.00	120.21	109.00	62.31	0.04	0.52	32.00	0.00	0.00	42.00	43.83	133114.00	0.52	122.47	120.00
11	8	6	16019.00	13429.00	244.15	0	Spot (Block11, Row6, Column8)	112.69	112.00	12.73	0.00	0.11	105.00	107.83	105.00	20.04	0.01	0.19	15.00	1.00	0.00	7.00	7.69	194505.00	0.24	107.62	107.00
11	1	7	13883.00	13693.00	166.40	0	Spot (Block11, Row7, Column1)	2384.75	2081.00	1251.93	0.06	0.52	111.00	136.65	111.00	93.63	0.09	0.69	100.00	100.00	0.00	1970.00	2273.75	1824331.00	24.01	501.37	498.50
11	2	7	14184.00	13695.00	147.00	-50	Spot (Block11, Row7, Column2)	115.39	115.00	13.77	0.00	0.12	113.00	129.42	113.00	64.28	0.06	0.50	0.00	0.00	0.00	2.00	2.39	68429.00	-0.22	106.92	108.00
11	3	7	14484.00	13697.00	147.00	-50	Spot (Block11, Row7, Column3)	105.40	107.00	11.41	0.01	0.11	109.00	110.84	109.00	16.02	0.01	0.14	3.00	0.00	0.00	-2.00	-3.60	61974.00	-0.34	110.82	111.00
11	4	7	14812.00	13710.00	174.20	0	Spot (Block11, Row7, Column4)	119.92	120.00	10.86	0.00	0.09	111.00	117.29	111.00	43.33	0.02	0.37	0.00	0.00	0.00	9.00	8.92	101216.00	0.06	117.44	116.00
11	5	7	15031.00	13708.00	220.00	0	Spot (Block11, Row7, Column5)	121.89	120.00	16.33	0.01	0.13	111.00	121.93	111.00	59.51	0.04	0.49	1.00	0.00	0.00	9.00	10.89	168942.00	-0.00	114.85	114.00
11	6	7	15381.00	13700.00	196.90	0	Spot (Block11, Row7, Column6)	5199.81	5152.00	2775.09	0.00	0.53	119.00	172.76	119.00	176.13	0.16	1.02	100.00	100.00	0.00	5033.00	5080.81	5683387.00	28.54	1106.56	1052.50
11	7	7	15688.00	13708.00	150.65	0	Spot (Block11, Row7, Column7)	158.14	161.00	15.54	0.01	0.10	116.00	132.70	116.00	72.76	0.06	0.55	0.00	0.00	0.00	45.00	42.14	98366.00	0.35	132.97	130.00
11	8	7	15991.00	13706.00	188.55	0	Spot (Block11, Row7, Column8)	2526.78	2510.50	745.46	0.00	0.30	112.00	120.13	112.00	39.09	0.03	0.33	100.00	100.00	0.00	2398.50	2414.78	2536891.00	61.57	670.49	573.50
11	1	8	13888.00	14008.00	152.60	0	Spot (Block11, Row8, Column1)	150.72	149.00	18.82	0.00	0.12	106.00	110.35	106.00	29.46	0.02	0.27	75.00	27.00	0.00	43.00	44.72	95859.00	1.37	127.86	126.00
11	2	8	14180.00	13999.00	140.90	0	Spot (Block11, Row8, Column2)	127.55	125.00	14.96	0.01	0.12	106.00	106.52	106.00	12.10	0.00	0.11	74.00	30.00	0.00	19.00	21.55	68749.00	1.74	116.01	117.00
11	3	8	14478.00	13981.00	156.70	0	Spot (Block11, Row8, Column3)	128.97	127.00	16.50	0.01	0.13	108.00	113.06	108.00	50.31	0.02	0.44	6.00	0.00	0.00	19.00	20.97	86924.00	0.32	123.83	122.00
11	4	8	14782.00	13999.00	152.70	0	Spot (Block11, Row8, Column4)	25931.93	24771.00	13341.95	0.02	0.51	112.00	122.72	112.00	70.45	0.04	0.57	100.00	100.00	0.00	24659.00	25819.93	16622364.00	366.36	4233.93	3676.50
11	5	8	15083.00	14001.00	147.00	-50	Spot (Block11, Row8, Column5)	122.99	123.00	14.29	0.00	0.12	112.00	143.06	112.00	154.84	0.11	1.08	0.00	0.00	0.00	11.00	10.99	72194.00	-0.13	116.79	116.00
11	6	8	15385.00	14000.00	190.40	0	Spot (Block11, Row8, Column6)	14412.68	9907.00	11713.47	0.16	0.81	119.00	187.53	119.00	217.52	0.20	1.16	100.00	100.00	0.00	9788.00	14293.68	14715351.00	65.40	2241.63	2233.00
11	7	8	15692.00	13989.00	162.50	0	Spot (Block11, Row8, Column7)	151.60	149.00	22.41	0.01	0.15	118.00	146.49	118.00	131.16	0.09	0.90	0.00	0.00	0.00	31.00	33.60	110667.00	0.04	131.36	126.00
11	8	8	15971.00	14003.00	148.60	0	Spot (Block11, Row8, Column8)	15521.97	13825.00	8396.44	0.05	0.54	118.00	129.85	118.00	49.82	0.04	0.38	100.00	100.00	0.00	13707.00	15403.97	9375268.00	308.94	2993.68	2330.00
12	1	1	18398.00	11917.00	152.65	0	Spot (Block12, Row1, Column1)	6407.73	5823.00	3501.60	0.04	0.55	135.00	143.66	135.00	62.74	0.03	0.44	100.00	100.00	0.00	5688.00	6272.73	4088131.00	99.84	1520.99	1070.50
12	2	1	18696.00	11921.00	149.20	0	Spot (Block12, Row1, Column2)	969.91	892.50	419.36	0.04	0.43	134.00	139.38	134.00	26.37	0.02	0.19	100.00	100.00	0.00	758.50	835.91	593587.00	31.49	343.31	272.00
12	3	1	18998.00	11925.00	154.20	0	Spot (Block12, Row1, Column3)	501.50	468.00	238.20	0.03	0.47	133.00	135.58	133.00	18.58	0.01	0.14	100.00	100.00	0.00	335.00	368.50	327479.00	19.70	197.26	191.00
12	4	1	19293.00	11926.00	147.95	0	Spot (Block12, Row1, Column4)	765.78	725.00	325.57	0.02	0.43	135.00	138.54	135.00	24.33	0.01	0.18	100.00	100.00	0.00	590.00	630.78	461001.00	25.79	279.75	258.50
12	5	1	19594.00	11925.00	152.85	0	Spot (Block12, Row1, Column5)	820.23	653.00	496.66	0.10	0.61	139.00	143.32	139.00	24.93	0.01	0.17	100.00	100.00	0.00	514.00	681.23	529049.00	27.15	254.59	228.00
12	6	1	19891.00	11927.00	146.45	0	Spot (Block12, Row1, Column6)	1725.00	1610.50	880.80	0.03	0.51	139.00	144.79	139.00	26.68	0.02	0.18	100.00	100.00	0.00	1471.50	1586.00	1010848.00	59.22	495.45	374.00
12	7	1	20188.00	11932.00	147.55	0	Spot (Block12, Row1, Column7)	3405.75	3198.50	1727.38	0.03	0.51	141.00	146.10	141.00	36.30	0.02	0.25	100.00	100.00	0.00	3057.50	3264.75	2029826.00	89.79	882.92	599.00
12	8	1	20500.00	11937.00	181.15	0	Spot (Block12, Row1, Column8)	263.12	269.00	59.54	0.01	0.23	144.00	146.63	144.00	32.95	0.01	0.22	99.00	71.00	0.00	125.00	119.12	242599.00	3.53	180.83	183.00
12	1	2	18393.00	12219.00	147.00	-50	Spot (Block12, Row2, Column1)	154.46	151.00	42.52	0.01	0.28	131.00	137.59	131.00	36.04	0.02	0.26	12.00	2.00	0.00	20.00	23.46	91132.00	0.47	291.22	141.00
12	2	2	18694.00	12223.00	132.50	0	Spot (Block12, Row2, Column2)	757.66	747.00	233.19	0.01	0.31	132.00	136.38	132.00	33.35	0.01	0.24	100.00	100.00	0.00	615.00	625.66	355344.00	18.63	284.96	270.00
12	3	2	18985.00	12245.00	206.15	0	Spot (Block12, Row2, Column3)	162.63	164.00	18.45	0.00	0.11	136.00	139.44	136.00	20.70	0.01	0.15	64.00	23.00	0.00	28.00	26.63	195642.00	1.12	141.38	141.00
12	4	2	19296.00	12229.00	173.30	0	Spot (Block12, Row2, Column4)	542.86	539.00	153.38	0.00	0.28	136.00	142.53	136.00	27.72	0.02	0.19	100.00	100.00	0.00	403.00	406.86	456004.00	14.44	229.77	221.50
12	5	2	19596.00	12228.00	182.90	0	Spot (Block12, Row2, Column5)	2823.88	2724.00	923.16	0.02	0.33	146.00	154.16	146.00	37.02	0.02	0.24	100.00	100.00	0.00	2578.00	2677.88	2645979.00	72.12	808.22	719.00
12	6	2	19887.00	12224.00	179.60	0	Spot (Block12, Row2, Column6)	429.04	377.00	283.98	0.06	0.66	154.00	178.58	154.00	112.96	0.06	0.63	79.00	49.00	0.00	223.00	275.04	388285.00	2.22	246.87	193.00
12	7	2	20193.00	12239.00	161.20	0	Spot (Block12, Row2, Column7)	337.73	308.50	95.45	0.04	0.28	145.00	152.83	145.00	42.56	0.02	0.28	99.00	88.00	0.00	163.50	192.73	243844.00	4.34	193.08	190.00
12	8	2	20495.00	12233.00	147.00	-50	Spot (Block12, Row2, Column8)	160.67	162.00	15.89	0.00	0.10	142.00	149.41	142.00	53.94	0.02	0.36	0.00	0.00	0.00	20.00	18.67	94795.00	0.21	156.35	153.50
12	1	3	18395.00	12517.00	147.25	0	Spot (Block12, Row3, Column1)	1532.87	1359.50	780.42	0.05	0.51	135.00	139.13	135.00	19.73	0.01	0.14	100.00	100.00	0.00	1224.50	1397.87	907458.00	70.63	500.04	370.00
12	2	3	18711.00	12529.00	182.55	0	Spot (Block12, Row3, Column2)	208.86	203.00	30.61	0.01	0.15	140.00	146.18	140.00	34.15	0.02	0.23	90.00	39.00	0.00	63.00	68.86	196119.00	1.84	169.29	168.00
12	3	3	18975.00	12520.00	147.75	0	Spot (Block12, Row3, Column3)	1175.62	663.00	2928.76	0.25	2.49	138.00	143.32	138.00	27.96	0.02	0.20	100.00	98.00	0.00	525.00	1037.62	697144.00	36.93	353.04	252.00
12	4	3	19293.00	12526.00	147.70	0	Spot (Block12, Row3, Column4)	2406.97	2169.50	1299.23	0.05	0.54	141.00	146.55	141.00	24.83	0.02	0.17	100.00	100.00	0.00	2028.50	2265.97	1429739.00	91.05	677.50	570.00
12	5	3	19608.00	12529.00	141.55	0	Spot (Block12, Row3, Column5)	1123.31	446.00	3382.56	0.40	3.01	151.00	175.30	151.00	106.87	0.06	0.61	95.00	77.00	0.00	295.00	972.31	608835.00	8.87	339.04	274.00
12	6	3	19894.00	12528.00	202.65	0	Spot (Block12, Row3, Column6)	11124.98	8512.00	7895.39	0.12	0.71	173.00	219.41	173.00	164.23	0.10	0.75	100.00	100.00	0.00	8339.00	10951.98	13005107.00	66.41	2376.62	2414.50
12	7	3	20197.00	12532.00	147.95	0	Spot (Block12, Row3, Column7)	743.49	645.00	390.63	0.06	0.53	154.00	180.78	154.00	126.22	0.07	0.70	98.00	73.00	0.00	491.00	589.49	449070.00	4.46	276.21	257.00
12	8	3	20490.00	12537.00	156.60	0	Spot (Block12, Row3, Column8)	5747.48	5191.00	2799.87	0.04	0.49	145.00	153.44	145.00	50.35	0.02	0.33	100.00	100.00	0.00	5046.00	5602.48	3908288.00	111.09	1337.30	1064.00
12	1	4	18390.00	12811.00	150.45	0	Spot (Block12, Row4, Column1)	2215.41	1916.00	1309.20	0.06	0.59	134.00	141.17	134.00	33.01	0.02	0.23	100.00	100.00	0.00	1782.00	2081.41	1364694.00	62.83	672.99	377.00
12	2	4	18690.00	12825.00	174.55	0	Spot (Block12, Row4, Column2)	1775.52	1627.00	867.22	0.04	0.49	144.00	158.04	144.00	52.18	0.04	0.33	100.00	100.00	0.00	1483.00	1631.52	1518072.00	31.00	481.49	481.00
12	3	4	18991.00	12825.00	147.85	0	Spot (Block12, Row4, Column3)	10529.83	9332.50	6020.83	0.05	0.57	143.00	158.79	143.00	58.94	0.05	0.37	100.00	100.00	0.00	9189.50	10386.83	6275776.00	175.96	2190.75	1624.00
12	4	4	19280.00	12813.00	156.15	0	Spot (Block12, Row4, Column4)	186.23	186.00	18.65	0.00	0.10	145.00	149.18	145.00	27.73	0.01	0.19	76.00	23.00	0.00	41.00	41.23	125145.00	1.34	162.84	164.00
12	5	4	19572.00	12828.00	140.30	0	Spot (Block12, Row4, Column5)	808.89	368.00	2245.90	0.34	2.78	146.00	151.98	146.00	32.32	0.02	0.21	100.00	99.00	0.00	222.00	662.89	432758.00	20.32	267.08	222.00
12	6	4	19893.00	12829.00	191.30	0	Spot (Block12, Row4, Column6)	3245.54	3251.00	924.72	0.00	0.28	161.00	182.75	161.00	110.85	0.06	0.61	100.00	100.00	0.00	3090.00	3084.54	3349396.00	27.63	960.00	815.50
12	7	4	20186.00	12827.00	150.60	0	Spot (Block12, Row4, Column7)	565.36	437.00	333.46	0.11	0.59	160.00	175.57	160.00	79.51	0.04	0.45	90.00	74.00	0.00	277.00	405.36	351657.00	4.90	237.69	218.00
12	8	4	20491.00	12841.00	164.20	0	Spot (Block12, Row4, Column8)	299.42	296.00	65.93	0.00	0.22	151.00	153.85	151.00	24.74	0.01	0.16	98.00	93.00	0.00	145.00	148.42	224263.00	5.88	185.90	190.00
12	1	5	18391.00	13124.00	147.10	0	Spot (Block12, Row5, Column1)	1977.62	1787.00	1193.64	0.04	0.60	144.00	169.69	144.00	98.44	0.07	0.58	100.00	99.00	0.00	1643.00	1833.62	1168773.00	18.37	565.76	369.00
12	2	5	18688.00	13119.00	156.00	0	Spot (Block12, Row5, Column2)	6180.53	5886.00	2639.40	0.02	0.43	153.00	173.97	153.00	75.76	0.06	0.44	100.00	100.00	0.00	5733.00	6027.53	4140956.00	79.28	1321.39	1214.00
12	3	5	18988.00	13122.00	156.95	0	Spot (Block12, Row5, Column3)	6280.26	5230.00	3498.42	0.08	0.56	150.00	167.55	150.00	68.34	0.05	0.41	100.00	100.00	0.00	5080.00	6130.26	4258014.00	89.44	1108.79	989.50
12	4	5	19290.00	13124.00	149.05	0	Spot (Block12, Row5, Column4)	908.99	803.00	470.53	0.05	0.52	147.00	156.46	147.00	47.38	0.03	0.30	100.00	100.00	0.00	656.00	761.99	546303.00	15.88	332.34	275.00
12	5	5	19591.00	13128.00	145.15	0	Spot (Block12, Row5, Column5)	10815.97	10068.00	6262.48	0.03	0.58	148.00	154.38	148.00	33.51	0.02	0.22	100.00	100.00	0.00	9920.00	10667.97	6197551.00	318.13	2275.55	1535.00
12	6	5	19888.00	13130.00	148.35	0	Spot (Block12, Row5, Column6)	534.63	527.00	149.49	0.01	0.28	158.00	170.05	158.00	76.27	0.03	0.45	99.00	97.00	0.00	369.00	376.63	321314.00	4.78	247.41	251.00
12	7	5	20193.00	13128.00	190.65	0	Spot (Block12, Row5, Column7)	7260.84	6338.50	4511.14	0.06	0.62	171.00	194.43	171.00	112.90	0.06	0.58	100.00	100.00	0.00	6167.50	7089.84	7449625.00	62.59	1487.20	1517.00
12	8	5	20493.00	13130.00	146.75	0	Spot (Block12, Row5, Column8)	1225.30	1039.00	741.57	0.07	0.61	155.00	168.91	155.00	84.33	0.04	0.50	100.00	100.00	0.00	884.00	1070.30	719251.00	12.53	355.35	275.00
12	1	6	18388.00	13421.00	200.85	0	Spot (Block12, Row6, Column1)	9181.77	7008.50	6713.84	0.12	0.73	162.00	207.23	162.00	154.65	0.11	0.75	100.00	100.00	0.00	6846.50	9019.77	10503943.00	58.03	1973.94	2011.00
12	2	6	18683.00	13421.00	204.60	0	Spot (Block12, Row6, Column2)	3582.02	3393.50	1715.56	0.02	0.48	159.00	195.43	159.00	123.73	0.09	0.63	100.00	100.00	0.00	3234.50	3423.02	4262601.00	27.37	924.00	891.00
12	3	6	18976.00	13424.00	146.40	0	Spot (Block12, Row6, Column3)	2920.88	2602.00	1628.35	0.05	0.56	148.00	165.81	148.00	65.35	0.05	0.39	100.00	100.00	0.00	2454.00	2772.88	1702872.00	42.16	699.46	546.00
12	4	6	19290.00	13427.00	165.80	0	Spot (Block12, Row6, Column4)	319.97	275.00	118.06	0.07	0.37	140.00	144.85	140.00	24.80	0.01	0.17	100.00	98.00	0.00	135.00	179.97	244458.00	7.06	183.69	187.00
12	5	6	19586.00	13429.00	145.05	0	Spot (Block12, Row6, Column5)	7990.27	7199.00	4470.60	0.05	0.56	144.00	150.57	144.00	32.20	0.02	0.21	100.00	100.00	0.00	7055.00	7846.27	4562446.00	243.44	1741.06	1226.00
12	6	6	19890.00	13428.00	173.80	0	Spot (Block12, Row6, Column6)	246.35	241.00	40.59	0.01	0.16	155.00	162.44	155.00	57.77	0.02	0.36	70.00	38.00	0.00	86.00	91.35	207177.00	1.45	180.82	181.00
12	7	6	20189.00	13430.00	148.65	0	Spot (Block12, Row6, Column7)	1356.22	1303.00	706.72	0.02	0.52	164.00	173.52	164.00	78.00	0.02	0.45	100.00	100.00	0.00	1139.00	1192.22	812378.00	15.16	448.67	351.00
12	8	6	20491.00	13435.00	147.05	0	Spot (Block12, Row6, Column8)	1714.84	1453.00	1055.16	0.07	0.62	158.00	160.38	158.00	30.93	0.01	0.19	100.00	100.00	0.00	1295.00	1556.84	1010041.00	50.26	486.85	375.00
12	1	7	18384.00	13716.00	163.50	0	Spot (Block12, Row7, Column1)	2633.99	2318.00	1281.29	0.06	0.49	141.00	170.36	141.00	107.56	0.08	0.63	100.00	100.00	0.00	2177.00	2492.99	1951783.00	22.90	577.85	533.00
12	2	7	18691.00	13712.00	175.05	0	Spot (Block12, Row7, Column2)	183.30	184.00	20.30	0.00	0.11	147.00	163.66	147.00	58.84	0.05	0.36	8.00	0.00	0.00	37.00	36.30	156723.00	0.33	156.22	158.00
12	3	7	18997.00	13676.00	280.00	0	Spot (Block12, Row7, Column3)	151.27	152.00	13.94	0.00	0.09	140.00	146.42	140.00	33.21	0.02	0.23	5.00	0.00	0.00	12.00	11.27	347325.00	0.15	142.72	142.00
12	4	7	19306.00	13727.00	193.30	0	Spot (Block12, Row7, Column4)	171.43	174.00	18.61	0.01	0.11	137.00	143.83	137.00	35.21	0.02	0.24	52.00	1.00	0.00	37.00	34.43	180349.00	0.78	145.68	145.00
12	5	7	19589.00	13727.00	191.85	0	Spot (Block12, Row7, Column5)	421.26	404.00	135.25	0.02	0.32	146.00	161.71	146.00	72.71	0.04	0.45	97.00	77.00	0.00	258.00	275.26	436429.00	3.57	218.25	212.00
12	6	7	19887.00	13726.00	193.10	0	Spot (Block12, Row7, Column6)	4692.34	4713.00	2452.99	0.00	0.52	166.00	217.04	166.00	197.37	0.12	0.91	100.00	100.00	0.00	4547.00	4526.34	4936338.00	22.67	1054.35	1047.50
12	7	7	20172.00	13734.00	148.75	0	Spot (Block12, Row7, Column7)	1949.23	1832.00	896.08	0.03	0.46	161.00	175.91	161.00	74.93	0.04	0.43	100.00	100.00	0.00	1671.00	1788.23	1175384.00	23.67	627.67	471.00
12	8	7	20496.00	13739.00	191.50	0	Spot (Block12, Row7, Column8)	5005.61	5040.50	1329.93	0.00	0.27	159.00	165.91	159.00	52.36	0.02	0.32	100.00	100.00	0.00	4881.50	4846.61	5175800.00	92.44	1285.42	1046.00
12	1	8	18368.00	14032.00	189.70	0	Spot (Block12, Row8, Column1)	186.69	190.00	31.87	0.01	0.17	133.00	138.73	133.00	32.33	0.02	0.23	80.00	34.00	0.00	57.00	53.69	190046.00	1.48	152.89	156.00
12	2	8	18685.00	14022.00	176.70	0	Spot (Block12, Row8, Column2)	282.67	285.00	79.25	0.00	0.28	137.00	139.64	137.00	17.78	0.01	0.13	99.00	99.00	0.00	148.00	145.67	246773.00	8.04	174.40	176.00
12	3	8	18975.00	14017.00	154.00	0	Spot (Block12, Row8, Column3)	513.12	444.50	262.16	0.06	0.51	136.00	140.63	136.00	33.74	0.01	0.24	100.00	98.00	0.00	308.50	377.12	332499.00	11.04	212.16	198.00
12	4	8	19283.00	14026.00	152.85	0	Spot (Block12, Row8, Column4)	14333.07	13343.00	7068.74	0.03	0.49	137.00	146.01	137.00	44.90	0.03	0.31	100.00	100.00	0.00	13206.00	14196.07	9130168.00	315.94	2979.53	2409.00
12	5	8	19558.00	14025.00	235.40	0	Spot (Block12, Row8, Column5)	170.36	170.00	18.15	0.00	0.11	137.00	171.25	137.00	164.31	0.10	0.96	0.00	0.00	0.00	33.00	33.36	272231.00	-0.01	148.31	146.00
12	6	8	19886.00	14026.00	190.10	0	Spot (Block12, Row8, Column6)	17752.87	13585.50	13667.81	0.12	0.77	163.00	239.42	163.00	262.57	0.17	1.10	100.00	100.00	0.00	13422.50	17589.87	18178934.00	66.70	2909.52	2958.00
12	7	8	20186.00	14030.00	146.35	0	Spot (Block12, Row8, Column7)	927.76	960.00	363.69	0.01	0.39	158.00	190.67	158.00	169.90	0.08	0.89	100.00	83.00	0.00	802.00	769.76	542739.00	4.34	326.47	278.00
12	8	8	20474.00	14031.00	146.50	0	Spot (Block12, Row8, Column8)	18882.01	17855.50	9249.12	0.02	0.49	156.00	164.84	156.00	57.07	0.02	0.35	100.00	100.00	0.00	17699.50	18726.01	11027095.00	327.95	3924.09	2489.00
13	1	1	4865.00	16332.00	148.60	0	Spot (Block13, Row1, Column1)	4972.63	4339.50	2722.65	0.06	0.55	86.00	90.54	86.00	24.14	0.02	0.27	100.00	100.00	0.00	4253.50	4886.63	2993526.00	202.26	1200.35	803.50
13	2	1	5162.00	16337.00	147.95	0	Spot (Block13, Row1, Column2)	842.34	761.50	442.17	0.04	0.52	85.00	86.79	85.00	17.71	0.01	0.20	100.00	100.00	0.00	676.50	757.34	512144.00	42.66	218.24	187.00
13	3	1	5464.00	16343.00	162.25	0	Spot (Block13, Row1, Column3)	185.60	191.00	56.84	0.01	0.31	85.00	85.50	85.00	13.34	0.00	0.16	97.00	92.00	0.00	106.00	100.60	134929.00	7.50	110.98	111.00
13	4	1	5759.00	16345.00	146.05	0	Spot (Block13, Row1, Column4)	666.14	584.00	338.11	0.06	0.51	85.00	86.50	85.00	14.32	0.01	0.17	100.00	100.00	0.00	499.00	581.14	389689.00	40.48	182.92	178.00
13	5	1	6066.00	16342.00	146.35	0	Spot (Block13, Row1, Column5)	349.37	290.00	163.73	0.08	0.47	82.00	84.48	82.00	13.78	0.01	0.16	100.00	100.00	0.00	208.00	267.37	204730.00	19.22	134.66	123.00
13	6	1	6363.00	16343.00	141.00	0	Spot (Block13, Row1, Column6)	635.86	555.50	297.78	0.06	0.47	82.00	84.79	82.00	21.24	0.01	0.25	100.00	100.00	0.00	473.50	553.86	343366.00	25.95	224.10	173.00
13	7	1	6657.00	16350.00	145.45	0	Spot (Block13, Row1, Column7)	1041.90	938.50	520.58	0.05	0.50	85.00	87.07	85.00	21.39	0.01	0.25	100.00	100.00	0.00	853.50	956.90	604304.00	44.63	269.56	194.50
13	8	1	6961.00	16350.00	166.55	0	Spot (Block13, Row1, Column8)	197.14	197.00	42.99	0.00	0.22	84.00	84.79	84.00	12.23	0.00	0.14	100.00	99.00	0.00	113.00	113.14	151800.00	9.18	113.91	115.00
13	1	2	4842.00	16685.00	233.20	0	Spot (Block13, Row2, Column1)	95.59	95.00	9.94	0.00	0.10	83.00	84.68	83.00	14.45	0.01	0.17	37.00	7.00	0.00	12.00	12.59	149691.00	0.76	88.88	89.00
13	2	2	5156.00	16639.00	135.35	0	Spot (Block13, Row2, Column2)	283.14	284.00	81.31	0.00	0.29	84.00	84.86	84.00	12.67	0.00	0.15	100.00	100.00	0.00	200.00	199.14	140155.00	15.64	137.92	131.50
13	3	2	5480.00	16624.00	168.20	0	Spot (Block13, Row2, Column3)	107.06	108.00	10.18	0.00	0.10	85.00	85.92	85.00	11.41	0.00	0.13	83.00	50.00	0.00	23.00	22.06	83825.00	1.85	91.50	92.00
13	4	2	5766.00	16639.00	204.35	0	Spot (Block13, Row2, Column4)	167.37	181.00	32.90	0.03	0.20	87.00	89.09	87.00	15.84	0.01	0.18	99.00	90.00	0.00	94.00	80.37	198667.00	4.94	111.30	111.00
13	5	2	6065.00	16646.00	165.05	0	Spot (Block13, Row2, Column5)	2045.64	1944.00	872.38	0.02	0.43	84.00	87.71	84.00	20.55	0.02	0.23	100.00	100.00	0.00	1860.00	1961.64	1546503.00	95.27	494.57	379.00
13	6	2	6356.00	16624.00	162.30	0	Spot (Block13, Row2, Column6)	108.35	109.00	13.19	0.00	0.12	84.00	92.03	84.00	44.05	0.04	0.48	5.00	0.00	0.00	25.00	24.35	79096.00	0.37	90.86	91.50
13	7	2	6670.00	16651.00	197.00	0	Spot (Block13, Row2, Column7)	122.03	115.00	25.36	0.03	0.21	83.00	84.52	83.00	21.81	0.01	0.26	73.00	33.00	0.00	32.00	39.03	133987.00	1.72	89.52	90.00
13	8	2	6963.00	16651.00	147.00	-50	Spot (Block13, Row2, Column8)	76.63	78.00	8.20	0.01	0.11	85.00	91.08	85.00	50.01	0.03	0.55	0.00	0.00	0.00	-7.00	-8.37	45209.00	-0.29	76.52	76.00
13	1	3	4860.00	16938.00	142.95	0	Spot (Block13, Row3, Column1)	592.12	512.50	308.34	0.06	0.52	84.00	85.31	84.00	12.19	0.01	0.14	100.00	100.00	0.00	428.50	508.12	329217.00	41.58	185.84	175.00
13	2	3	5167.00	16936.00	154.25	0	Spot (Block13, Row3, Column2)	116.28	117.00	8.91	0.00	0.08	86.00	89.92	86.00	23.19	0.02	0.26	75.00	2.00	0.00	31.00	30.28	75928.00	1.14	100.15	100.00
13	3	3	5450.00	16936.00	149.90	0	Spot (Block13, Row3, Column3)	200.91	196.00	40.76	0.01	0.20	87.00	87.97	87.00	13.74	0.00	0.16	100.00	99.00	0.00	109.00	113.91	123760.00	8.22	120.49	112.00
13	4	3	5760.00	16944.00	142.80	0	Spot (Block13, Row3, Column4)	835.27	712.00	415.41	0.07	0.50	86.00	86.42	86.00	13.39	0.00	0.15	100.00	100.00	0.00	626.00	749.27	462740.00	55.91	245.32	187.00
13	5	3	6061.00	16950.00	155.10	0	Spot (Block13, Row3, Column5)	161.96	165.00	71.89	0.01	0.44	85.00	94.26	85.00	49.94	0.04	0.53	69.00	12.00	0.00	80.00	76.96	106732.00	1.36	107.81	106.00
13	6	3	6363.00	16943.00	223.55	0	Spot (Block13, Row3, Column6)	3629.27	2305.50	2853.77	0.20	0.79	90.00	108.51	90.00	72.46	0.08	0.67	100.00	100.00	0.00	2215.50	3539.27	5211627.00	48.59	922.40	915.00
13	7	3	6668.00	16955.00	149.85	0	Spot (Block13, Row3, Column7)	260.39	254.00	97.93	0.01	0.38	86.00	101.27	86.00	70.74	0.07	0.70	88.00	53.00	0.00	168.00	174.39	160403.00	2.25	127.70	117.00
13	8	3	6961.00	16956.00	154.10	0	Spot (Block13, Row3, Column8)	7982.38	7660.00	3929.27	0.02	0.49	87.00	98.41	87.00	60.91	0.05	0.62	100.00	100.00	0.00	7573.00	7895.38	5220475.00	129.43	1445.60	1137.00
13	1	4	4859.00	17236.00	140.85	0	Spot (Block13, Row4, Column1)	1123.83	1095.00	552.20	0.01	0.49	88.00	91.95	88.00	25.30	0.02	0.28	100.00	100.00	0.00	1007.00	1035.83	603499.00	40.78	301.23	260.00
13	2	4	5157.00	17245.00	176.35	0	Spot (Block13, Row4, Column2)	1070.27	1029.50	576.22	0.02	0.54	93.00	104.42	93.00	43.70	0.05	0.42	100.00	100.00	0.00	936.50	977.27	928991.00	22.10	286.88	290.00
13	3	4	5463.00	17239.00	139.35	0	Spot (Block13, Row4, Column3)	3454.76	3383.00	1778.94	0.01	0.51	93.00	102.59	93.00	39.99	0.04	0.39	100.00	100.00	0.00	3290.00	3361.76	1817202.00	83.83	946.46	697.00
13	4	4	5745.00	17264.00	132.05	0	Spot (Block13, Row4, Column4)	107.88	108.50	8.49	0.00	0.08	87.00	89.25	87.00	16.34	0.01	0.18	69.00	6.00	0.00	21.50	20.88	50921.00	1.14	101.45	103.00
13	5	4	6056.00	17228.00	136.70	0	Spot (Block13, Row4, Column5)	151.54	122.00	138.55	0.09	0.91	86.00	88.61	86.00	20.62	0.01	0.23	91.00	39.00	0.00	36.00	65.54	76375.00	3.05	101.94	102.00
13	6	4	6363.00	17247.00	172.80	0	Spot (Block13, Row4, Column6)	2416.26	2351.50	1033.66	0.01	0.43	91.00	101.65	91.00	52.11	0.05	0.51	100.00	100.00	0.00	2260.50	2325.26	2000667.00	44.42	598.22	495.00
13	7	4	6656.00	17247.00	160.25	0	Spot (Block13, Row4, Column7)	208.65	196.00	75.13	0.03	0.36	88.00	96.91	88.00	41.86	0.04	0.43	84.00	71.00	0.00	108.00	120.65	148562.00	2.67	113.96	112.00
13	8	4	6965.00	17262.00	165.20	0	Spot (Block13, Row4, Column8)	137.35	129.00	28.60	0.03	0.21	85.00	88.97	85.00	33.26	0.02	0.37	66.00	31.00	0.00	44.00	52.35	103839.00	1.45	99.29	100.00
13	1	5	4863.00	17538.00	138.15	0	Spot (Block13, Row5, Column1)	1722.55	1591.00	977.66	0.03	0.57	91.00	104.26	91.00	59.63	0.06	0.57	100.00	100.00	0.00	1500.00	1631.55	892283.00	27.14	440.75	357.00
13	2	5	5159.00	17537.00	152.10	0	Spot (Block13, Row5, Column2)	8403.03	8021.00	3819.76	0.02	0.45	96.00	117.53	96.00	67.26	0.09	0.57	100.00	100.00	0.00	7925.00	8307.03	5361136.00	123.19	1386.83	1193.00
13	3	5	5460.00	17543.00	150.10	0	Spot (Block13, Row5, Column3)	4196.46	3683.00	2397.04	0.06	0.57	91.00	107.71	91.00	55.96	0.07	0.52	100.00	100.00	0.00	3592.00	4105.46	2597608.00	73.07	686.89	574.00
13	4	5	5754.00	17543.00	143.70	0	Spot (Block13, Row5, Column4)	513.40	482.00	248.25	0.03	0.48	85.00	92.12	85.00	33.70	0.03	0.37	100.00	100.00	0.00	397.00	428.40	290071.00	12.50	185.27	166.00
13	5	5	6058.00	17542.00	138.35	0	Spot (Block13, Row5, Column5)	3215.01	2916.00	1710.21	0.04	0.53	84.00	86.39	84.00	16.07	0.01	0.19	100.00	100.00	0.00	2832.00	3131.01	1675020.00	194.74	727.49	602.00
13	6	5	6364.00	17533.00	242.65	0	Spot (Block13, Row5, Column6)	101.34	101.00	13.88	0.00	0.14	88.00	97.43	88.00	42.44	0.04	0.44	1.00	0.00	0.00	13.00	13.34	172183.00	0.09	91.60	90.00
13	7	5	6661.00	17548.00	217.35	0	Spot (Block13, Row5, Column7)	2407.60	1805.00	1564.31	0.13	0.65	93.00	104.51	93.00	50.72	0.05	0.49	100.00	100.00	0.00	1712.00	2314.60	3257488.00	45.41	629.27	619.50
13	8	5	6961.00	17552.00	146.30	0	Spot (Block13, Row5, Column8)	460.87	398.00	260.49	0.06	0.57	84.00	88.29	84.00	28.96	0.02	0.33	100.00	96.00	0.00	314.00	376.87	270992.00	12.87	150.31	149.50
13	1	6	4855.00	17840.00	222.25	0	Spot (Block13, Row6, Column1)	3206.92	1815.00	2586.61	0.25	0.81	100.00	122.99	100.00	75.63	0.09	0.61	100.00	100.00	0.00	1715.00	3106.92	4550613.00	40.78	861.33	873.00
13	2	6	5159.00	17836.00	228.10	0	Spot (Block13, Row6, Column2)	1694.35	1489.00	767.99	0.06	0.45	96.00	117.80	96.00	72.19	0.09	0.61	100.00	100.00	0.00	1393.00	1598.35	2526282.00	21.84	538.76	542.00
13	3	6	5446.00	17842.00	141.05	0	Spot (Block13, Row6, Column3)	1157.91	1045.50	601.11	0.04	0.52	86.00	96.97	86.00	43.06	0.05	0.44	100.00	100.00	0.00	959.50	1071.91	627585.00	24.64	311.19	262.00
13	4	6	5765.00	17844.00	178.45	0	Spot (Block13, Row6, Column4)	156.27	166.00	35.70	0.03	0.23	83.00	84.78	83.00	15.35	0.01	0.18	98.00	87.00	0.00	83.00	73.27	138298.00	4.66	100.85	100.00
13	5	6	6060.00	17844.00	139.70	0	Spot (Block13, Row6, Column5)	1962.22	1911.00	1009.11	0.01	0.51	87.00	90.14	87.00	21.83	0.02	0.24	100.00	100.00	0.00	1824.00	1875.22	1014469.00	85.77	594.42	548.50
13	6	6	6369.00	17839.00	178.35	0	Spot (Block13, Row6, Column6)	110.88	111.00	13.29	0.00	0.12	90.00	96.21	90.00	36.09	0.03	0.38	12.00	0.00	0.00	21.00	20.88	98128.00	0.41	95.23	98.50
13	7	6	6658.00	17847.00	149.55	0	Spot (Block13, Row6, Column7)	427.56	375.00	205.09	0.06	0.48	91.00	94.58	91.00	29.11	0.02	0.31	100.00	99.00	0.00	284.00	336.56	262092.00	11.44	154.88	140.50
13	8	6	6961.00	17854.00	150.20	0	Spot (Block13, Row6, Column8)	513.45	443.50	289.30	0.06	0.56	86.00	87.40	86.00	17.22	0.01	0.20	100.00	100.00	0.00	357.50	427.45	316285.00	24.74	168.79	166.50
13	1	7	4850.00	18138.00	156.35	0	Spot (Block13, Row7, Column1)	1658.42	1517.00	825.78	0.04	0.50	94.00	111.15	94.00	57.78	0.07	0.52	100.00	100.00	0.00	1423.00	1564.42	1114455.00	26.78	362.60	355.00
13	2	7	5142.00	18149.00	208.65	0	Spot (Block13, Row7, Column2)	104.98	105.00	10.45	0.00	0.10	89.00	99.11	89.00	40.63	0.05	0.41	1.00	0.00	0.00	16.00	15.98	130172.00	0.14	89.32	90.00
13	3	7	5452.00	18141.00	147.00	-50	Spot (Block13, Row7, Column3)	89.79	89.00	11.07	0.00	0.12	85.00	85.61	85.00	13.92	0.00	0.16	22.00	2.00	0.00	4.00	4.79	53153.00	0.30	91.50	90.00
13	4	7	5749.00	18141.00	253.05	0	Spot (Block13, Row7, Column4)	100.62	101.00	15.45	0.00	0.15	87.00	91.12	87.00	37.31	0.02	0.41	5.00	0.00	0.00	14.00	13.62	186843.00	0.25	88.13	88.00
13	5	7	6053.00	18142.00	191.95	0	Spot (Block13, Row7, Column5)	179.99	190.00	34.52	0.02	0.19	94.00	102.05	94.00	39.66	0.04	0.39	83.00	65.00	0.00	96.00	85.99	186468.00	1.97	115.92	113.00
13	6	7	6347.00	18145.00	217.90	0	Spot (Block13, Row7, Column6)	1937.89	1751.00	1018.21	0.04	0.53	102.00	127.07	102.00	90.86	0.10	0.72	100.00	100.00	0.00	1649.00	1835.89	2627783.00	19.93	585.30	586.00
13	7	7	6646.00	18155.00	144.90	0	Spot (Block13, Row7, Column7)	686.10	665.50	256.82	0.01	0.37	97.00	104.28	97.00	41.66	0.03	0.40	100.00	99.00	0.00	568.50	589.10	393823.00	13.97	239.47	187.00
13	8	7	6954.00	18145.00	176.10	0	Spot (Block13, Row7, Column8)	3884.58	3810.00	1328.86	0.01	0.34	89.00	95.93	89.00	38.08	0.03	0.40	100.00	100.00	0.00	3721.00	3795.58	3367935.00	99.49	1036.99	922.00
13	1	8	4838.00	18436.00	144.95	0	Spot (Block13, Row8, Column1)	135.39	127.00	22.96	0.03	0.17	91.00	95.69	91.00	28.49	0.02	0.30	68.00	33.00	0.00	36.00	44.39	77441.00	1.39	109.45	110.00
13	2	8	5152.00	18440.00	159.35	0	Spot (Block13, Row8, Column2)	137.33	134.00	20.11	0.01	0.15	88.00	87.75	88.00	9.41	0.00	0.11	99.00	96.00	0.00	46.00	49.33	96821.00	5.27	106.15	106.00
13	3	8	5442.00	18432.00	156.30	0	Spot (Block13, Row8, Column3)	231.97	200.50	95.57	0.06	0.41	87.00	91.33	87.00	38.49	0.02	0.42	92.00	74.00	0.00	113.50	144.97	156350.00	3.65	120.88	114.00
13	4	8	5751.00	18444.00	145.35	0	Spot (Block13, Row8, Column4)	19307.51	18521.00	9526.18	0.02	0.49	90.00	98.72	90.00	51.62	0.04	0.52	100.00	100.00	0.00	18431.00	19217.51	11101817.00	372.10	3194.01	2559.00
13	5	8	6013.00	18448.00	187.75	0	Spot (Block13, Row8, Column5)	98.73	99.00	9.52	0.00	0.10	94.00	108.32	94.00	76.41	0.06	0.71	0.00	0.00	0.00	5.00	4.73	98140.00	-0.13	90.53	89.00
13	6	8	6352.00	18443.00	207.60	0	Spot (Block13, Row8, Column6)	5880.90	2991.50	5799.25	0.29	0.99	101.00	131.41	101.00	115.53	0.11	0.88	100.00	100.00	0.00	2890.50	5779.90	7221747.00	49.77	1173.29	1173.00
13	7	8	6651.00	18450.00	143.05	0	Spot (Block13, Row8, Column7)	424.29	389.00	166.74	0.04	0.39	93.00	110.56	93.00	85.88	0.08	0.78	99.00	80.00	0.00	296.00	331.29	237605.00	3.65	176.37	172.50
13	8	8	6940.00	18457.00	141.75	0	Spot (Block13, Row8, Column8)	17649.19	15579.00	10206.57	0.05	0.58	91.00	99.86	91.00	49.81	0.04	0.50	100.00	100.00	0.00	15488.00	17558.19	9707052.00	352.30	3012.53	2530.50
14	1	1	9367.00	16361.00	151.10	0	Spot (Block14, Row1, Column1)	5050.14	4321.00	2943.87	0.07	0.58	185.00	193.48	185.00	59.13	0.02	0.31	100.00	100.00	0.00	4136.00	4865.14	3166437.00	82.13	1229.73	1069.00
14	2	1	9665.00	16365.00	147.10	0	Spot (Block14, Row1, Column2)	15700.13	14017.00	9274.39	0.05	0.59	183.00	203.77	183.00	91.44	0.05	0.45	100.00	100.00	0.00	13834.00	15517.13	9247379.00	169.46	2427.42	2102.00
14	3	1	9971.00	16371.00	143.00	0	Spot (Block14, Row1, Column3)	6029.23	5057.50	4083.28	0.08	0.68	183.00	192.25	183.00	51.44	0.02	0.27	100.00	100.00	0.00	4874.50	5846.23	3340196.00	113.47	1240.03	959.50
14	4	1	10258.00	16375.00	145.50	0	Spot (Block14, Row1, Column4)	10938.73	9606.00	6551.57	0.06	0.60	183.00	195.49	183.00	76.26	0.03	0.39	100.00	100.00	0.00	9423.00	10755.73	6311650.00	140.87	2057.93	1480.50
14	5	1	10565.00	16371.00	144.85	0	Spot (Block14, Row1, Column5)	13526.06	11414.00	10509.51	0.07	0.78	173.00	180.12	173.00	52.87	0.02	0.29	100.00	100.00	0.00	11241.00	13353.06	7723383.00	252.41	2025.22	1377.00
14	6	1	10859.00	16372.00	144.95	0	Spot (Block14, Row1, Column6)	12714.42	11540.50	7794.47	0.04	0.61	174.00	185.79	174.00	87.30	0.03	0.47	100.00	100.00	0.00	11366.50	12540.42	7298077.00	143.51	2562.63	1525.50
14	7	1	11155.00	16375.00	147.05	0	Spot (Block14, Row1, Column7)	39073.03	38203.00	20570.80	0.01	0.53	176.00	187.17	176.00	90.65	0.03	0.48	100.00	100.00	19.06	38027.00	38897.03	23170404.00	428.95	6007.84	4335.50
14	8	1	11467.00	16364.00	219.50	0	Spot (Block14, Row1, Column8)	245.39	226.00	56.11	0.04	0.23	177.00	179.89	177.00	53.50	0.01	0.30	47.00	28.00	0.00	49.00	68.39	337655.00	1.22	186.78	185.00
14	1	2	9362.00	16665.00	147.00	-50	Spot (Block14, Row2, Column1)	179.70	181.00	14.99	0.00	0.08	184.00	194.06	184.00	75.29	0.02	0.39	0.00	0.00	0.00	-3.00	-4.30	105484.00	-0.19	186.46	187.00
14	2	2	9658.00	16669.00	130.15	0	Spot (Block14, Row2, Column2)	10100.31	9646.00	4286.86	0.02	0.42	181.00	202.80	181.00	101.37	0.05	0.50	100.00	100.00	0.00	9465.00	9919.31	4585539.00	97.64	1843.10	1795.00
14	3	2	9968.00	16668.00	152.35	0	Spot (Block14, Row2, Column3)	565.82	459.00	322.42	0.09	0.57	183.00	206.47	183.00	101.60	0.05	0.49	88.00	66.00	0.00	276.00	382.82	360994.00	3.54	259.62	258.00
14	4	2	10264.00	16679.00	166.70	0	Spot (Block14, Row2, Column4)	7900.46	7831.00	4086.99	0.00	0.52	187.50	216.99	187.50	113.68	0.06	0.52	100.00	100.00	0.00	7643.50	7712.96	6075452.00	67.59	1296.03	1206.50
14	5	2	10571.00	16675.00	185.75	0	Spot (Block14, Row2, Column5)	1734.20	1672.00	596.69	0.02	0.34	180.00	197.26	180.00	81.43	0.04	0.41	100.00	100.00	0.00	1492.00	1554.20	1685644.00	18.87	611.42	500.00
14	6	2	10854.00	16674.00	146.95	0	Spot (Block14, Row2, Column6)	4466.92	3900.00	2625.68	0.06	0.59	177.00	203.77	177.00	114.11	0.06	0.56	100.00	100.00	0.00	3723.00	4289.92	2648881.00	37.36	931.99	823.50
14	7	2	11163.00	16679.00	146.65	0	Spot (Block14, Row2, Column7)	3802.64	3254.50	2190.96	0.07	0.58	177.00	187.19	177.00	69.86	0.02	0.37	100.00	100.00	0.00	3077.50	3625.64	2228345.00	51.76	872.10	741.00
14	8	2	11474.00	16707.00	145.05	0	Spot (Block14, Row2, Column8)	212.82	210.00	19.98	0.01	0.09	177.00	181.98	177.00	51.32	0.01	0.28	22.00	0.00	0.00	33.00	35.82	121947.00	0.60	191.45	190.00
14	1	3	9366.00	16966.00	146.45	0	Spot (Block14, Row3, Column1)	17884.59	15830.00	11347.81	0.05	0.63	182.00	188.05	182.00	51.47	0.01	0.27	100.00	100.00	0.00	15648.00	17702.59	10426714.00	343.85	3157.08	2440.00
14	2	3	9666.00	16966.00	148.75	0	Spot (Block14, Row3, Column2)	679.14	608.00	311.05	0.05	0.46	184.00	198.81	184.00	83.59	0.03	0.42	99.00	86.00	0.00	424.00	495.14	414276.00	5.75	283.62	273.00
14	3	3	9958.00	16965.00	143.70	0	Spot (Block14, Row3, Column3)	1945.46	1548.00	1153.57	0.10	0.59	178.00	185.82	178.00	64.44	0.02	0.35	100.00	100.00	0.00	1370.00	1767.46	1097239.00	27.31	550.55	443.00
14	4	3	10262.00	16972.00	145.55	0	Spot (Block14, Row3, Column4)	16575.63	14491.50	10586.01	0.06	0.64	178.00	195.46	178.00	90.51	0.04	0.46	100.00	100.00	0.00	14313.50	16397.63	9580716.00	180.97	2885.12	2030.00
14	5	3	10563.00	16968.00	143.55	0	Spot (Block14, Row3, Column5)	1008.05	886.50	516.85	0.06	0.51	181.00	208.05	181.00	116.88	0.06	0.56	98.00	96.00	0.00	705.50	827.05	560478.00	6.84	357.57	303.00
14	6	3	10861.00	16977.00	208.85	0	Spot (Block14, Row3, Column6)	10322.29	7301.00	7507.30	0.15	0.73	193.00	245.95	193.00	155.54	0.11	0.63	100.00	100.00	0.00	7108.00	10129.29	12861580.00	64.78	2293.35	2222.50
14	7	3	11168.00	16980.00	146.40	0	Spot (Block14, Row3, Column7)	11306.27	9907.00	7437.52	0.06	0.66	183.00	202.93	183.00	101.83	0.04	0.50	100.00	100.00	0.00	9724.00	11123.27	6602860.00	109.04	1984.92	1477.50
14	8	3	11460.00	16987.00	154.30	0	Spot (Block14, Row3, Column8)	3640.31	3356.00	1807.37	0.04	0.50	180.00	184.59	180.00	48.78	0.01	0.26	100.00	100.00	0.00	3176.00	3460.31	2369845.00	70.84	964.43	755.00
14	1	4	9363.00	17263.00	146.00	0	Spot (Block14, Row4, Column1)	16846.43	14887.00	10239.46	0.05	0.61	184.00	195.25	184.00	61.58	0.03	0.32	100.00	100.00	0.00	14703.00	16662.43	9770928.00	270.41	3437.55	2559.00
14	2	4	9660.00	17272.00	172.75	0	Spot (Block14, Row4, Column2)	1852.91	1630.00	919.70	0.06	0.50	188.00	205.13	188.00	104.44	0.04	0.51	100.00	100.00	0.00	1442.00	1664.91	1545326.00	15.78	539.26	521.50
14	3	4	9961.00	17270.00	147.70	0	Spot (Block14, Row4, Column3)	49747.69	61659.00	18556.27	0.09	0.37	182.00	203.23	182.00	123.32	0.05	0.61	100.00	100.00	48.99	61477.00	49565.69	29649816.00	401.75	9993.67	6009.00
14	4	4	10252.00	17274.00	150.50	0	Spot (Block14, Row4, Column4)	688.88	608.00	270.97	0.05	0.39	179.00	185.86	179.00	72.60	0.02	0.39	100.00	98.00	0.00	429.00	509.88	427796.00	6.93	297.90	284.50
14	5	4	10543.00	17272.00	145.60	0	Spot (Block14, Row4, Column5)	623.85	512.00	635.37	0.09	1.02	177.00	182.60	177.00	58.21	0.01	0.32	99.00	93.00	0.00	335.00	446.85	360585.00	7.58	277.09	255.50
14	6	4	10863.00	17274.00	188.25	0	Spot (Block14, Row4, Column6)	2180.61	2087.00	889.19	0.02	0.41	180.00	209.07	180.00	115.24	0.07	0.55	100.00	100.00	0.00	1907.00	2000.61	2174072.00	17.11	593.21	535.50
14	7	4	11155.00	17270.00	147.85	0	Spot (Block14, Row4, Column7)	4850.10	3415.00	4202.04	0.15	0.87	186.00	208.92	186.00	120.73	0.05	0.58	100.00	99.00	0.00	3229.00	4664.10	2876110.00	38.44	1202.07	478.00
14	8	4	11461.00	17286.00	148.70	0	Spot (Block14, Row4, Column8)	1568.87	1326.50	866.48	0.07	0.55	183.00	186.82	183.00	38.88	0.01	0.21	100.00	100.00	0.00	1143.50	1385.87	953870.00	35.55	501.09	373.00
14	1	5	9364.00	17569.00	143.80	0	Spot (Block14, Row5, Column1)	23146.96	19430.00	14754.80	0.08	0.64	187.00	222.73	187.00	137.09	0.08	0.62	100.00	100.00	0.00	19243.00	22959.96	13031738.00	167.22	3559.18	2604.50
14	2	5	9658.00	17571.00	149.50	0	Spot (Block14, Row5, Column2)	4234.89	4023.50	1859.14	0.02	0.44	191.00	223.88	191.00	111.90	0.07	0.50	100.00	100.00	0.00	3832.50	4043.89	2591750.00	35.84	1053.75	932.50
14	3	5	9958.00	17570.00	154.55	0	Spot (Block14, Row5, Column3)	5507.53	4640.00	3193.27	0.07	0.58	187.00	212.00	187.00	119.64	0.05	0.56	100.00	100.00	0.00	4453.00	5320.53	3607432.00	44.26	982.13	890.50
14	4	5	10260.00	17569.00	145.40	0	Spot (Block14, Row5, Column4)	11359.01	9493.00	8358.21	0.08	0.74	180.00	196.42	180.00	118.43	0.04	0.60	100.00	100.00	0.00	9313.00	11179.01	6554148.00	94.25	1922.07	1491.00
14	5	5	10561.00	17571.00	145.05	0	Spot (Block14, Row5, Column5)	51231.16	65535.00	17750.79	0.11	0.35	175.00	193.52	175.00	137.23	0.04	0.71	100.00	100.00	50.79	65360.00	51056.16	29355644.00	371.91	10429.52	6827.00
14	6	5	10858.00	17570.00	147.40	0	Spot (Block14, Row5, Column6)	4766.65	4237.50	2663.60	0.05	0.56	182.00	205.44	182.00	119.21	0.05	0.58	100.00	100.00	0.00	4055.50	4584.65	2821856.00	38.26	1048.78	856.00
14	7	5	11162.00	17579.00	195.60	0	Spot (Block14, Row5, Column7)	10811.14	8576.50	7242.53	0.10	0.67	194.00	240.41	194.00	168.84	0.09	0.70	100.00	100.00	0.00	8382.50	10617.14	11697649.00	62.61	2177.75	2076.00
14	8	5	11461.00	17582.00	145.70	0	Spot (Block14, Row5, Column8)	14728.25	11859.50	11689.57	0.09	0.79	184.00	211.45	184.00	128.66	0.06	0.61	100.00	100.00	0.00	11675.50	14544.25	8512927.00	112.83	2530.25	1440.00
14	1	6	9356.00	17867.00	205.15	0	Spot (Block14, Row6, Column1)	9322.67	6623.50	7073.96	0.15	0.76	189.00	262.17	189.00	202.65	0.14	0.77	100.00	100.00	0.00	6434.50	9133.67	11131262.00	44.71	2103.91	2120.00
14	2	6	9653.00	17862.00	213.60	0	Spot (Block14, Row6, Column2)	5835.36	5014.00	3343.47	0.07	0.57	189.00	242.79	189.00	170.17	0.11	0.70	100.00	100.00	0.00	4825.00	5646.36	7603468.00	32.87	1509.12	1552.00
14	3	6	9949.00	17871.00	142.65	0	Spot (Block14, Row6, Column3)	27289.82	24209.50	17072.03	0.05	0.63	182.00	205.00	182.00	103.43	0.05	0.50	100.00	100.00	1.27	24027.50	27107.82	15063980.00	261.87	4992.51	3306.00
14	4	6	10257.00	17871.00	144.55	0	Spot (Block14, Row6, Column4)	2366.13	1991.00	1600.53	0.07	0.68	179.00	186.72	179.00	80.78	0.02	0.43	100.00	100.00	0.00	1812.00	2187.13	1339232.00	26.98	643.14	443.00
14	5	6	10556.00	17872.00	143.25	0	Spot (Block14, Row6, Column5)	52674.64	65535.00	16848.53	0.09	0.32	182.00	210.19	182.00	168.48	0.06	0.80	100.00	100.00	52.17	65353.00	52492.64	29181940.00	311.41	10988.94	7380.00
14	6	6	10859.00	17873.00	146.35	0	Spot (Block14, Row6, Column6)	1156.16	964.00	748.69	0.08	0.65	185.00	210.96	185.00	133.24	0.06	0.63	100.00	80.00	0.00	779.00	971.16	674043.00	7.09	374.07	349.00
14	7	6	11155.00	17875.00	146.60	0	Spot (Block14, Row6, Column7)	21728.11	18645.00	14707.80	0.07	0.68	189.00	217.06	189.00	135.86	0.06	0.63	100.00	100.00	0.00	18456.00	21539.11	12884768.00	158.33	3262.23	2408.00
14	8	6	11462.00	17883.00	145.80	0	Spot (Block14, Row6, Column8)	25208.44	21990.50	17231.35	0.06	0.68	185.00	193.00	185.00	63.87	0.02	0.33	100.00	100.00	0.69	21805.50	25023.44	14570476.00	391.63	4311.39	2875.00
14	1	7	9352.00	18164.00	161.20	0	Spot (Block14, Row7, Column1)	2636.26	2324.00	1373.53	0.05	0.52	182.00	211.20	182.00	125.30	0.06	0.59	100.00	100.00	0.00	2142.00	2454.26	1884925.00	19.35	623.51	611.00
14	2	7	9654.00	18171.00	148.15	0	Spot (Block14, Row7, Column2)	708.75	558.00	451.35	0.10	0.64	177.00	194.61	177.00	81.67	0.04	0.42	98.00	73.00	0.00	381.00	531.75	423831.00	6.30	267.07	262.00
14	3	7	9945.00	18156.00	181.70	0	Spot (Block14, Row7, Column3)	209.97	209.00	16.82	0.00	0.08	175.00	178.80	175.00	49.29	0.01	0.28	14.00	0.00	0.00	34.00	34.97	194221.00	0.63	185.71	186.00
14	4	7	10253.00	18170.00	155.05	0	Spot (Block14, Row7, Column4)	450.07	384.00	186.51	0.07	0.41	178.00	188.19	178.00	84.67	0.02	0.45	88.00	60.00	0.00	206.00	272.07	296144.00	3.09	246.03	230.50
14	5	7	10555.00	18176.00	186.95	0	Spot (Block14, Row7, Column5)	4757.24	4095.00	2901.87	0.07	0.61	188.00	240.55	188.00	178.38	0.11	0.74	100.00	100.00	0.00	3907.00	4569.24	4676365.00	25.32	1051.00	1057.00
14	6	7	10852.00	18173.00	197.20	0	Spot (Block14, Row7, Column6)	7717.26	7561.00	4228.95	0.01	0.55	200.00	291.22	200.00	250.43	0.16	0.86	100.00	100.00	0.00	7361.00	7517.26	8535292.00	29.65	1690.22	1657.00
14	7	7	11143.00	18181.00	146.20	0	Spot (Block14, Row7, Column7)	18747.99	17480.00	10018.94	0.03	0.53	194.00	227.04	194.00	144.97	0.07	0.64	100.00	100.00	0.00	17286.00	18553.99	10930079.00	127.76	4106.04	2772.50
14	8	7	11458.00	18180.00	187.15	0	Spot (Block14, Row7, Column8)	3985.78	4024.00	1269.94	0.00	0.32	185.00	192.22	185.00	56.03	0.02	0.29	100.00	100.00	0.00	3839.00	3800.78	3925998.00	67.70	1059.96	885.00
14	1	8	9335.00	18463.00	138.10	0	Spot (Block14, Row8, Column1)	472.94	315.00	709.29	0.18	1.50	177.00	181.50	177.00	42.42	0.01	0.23	97.00	84.00	0.00	138.00	295.94	244038.00	6.87	256.66	252.50
14	2	8	9656.00	18466.00	144.55	0	Spot (Block14, Row8, Column2)	2817.98	2499.00	1553.26	0.05	0.55	173.00	175.69	173.00	26.36	0.01	0.15	100.00	100.00	0.00	2326.00	2644.98	1592159.00	100.23	803.92	605.50
14	3	8	9943.00	18469.00	143.20	0	Spot (Block14, Row8, Column3)	4719.04	3395.00	3826.70	0.14	0.81	173.00	176.05	173.00	31.74	0.01	0.18	100.00	100.00	0.00	3222.00	4546.04	2637944.00	143.14	930.01	615.00
14	4	8	10254.00	18473.00	146.85	0	Spot (Block14, Row8, Column4)	10247.38	9696.00	5416.99	0.02	0.53	176.00	178.35	176.00	34.25	0.01	0.19	100.00	100.00	0.00	9520.00	10071.38	6035709.00	294.00	2001.06	1543.00
14	5	8	10546.00	18470.00	145.80	0	Spot (Block14, Row8, Column5)	706.42	679.00	259.01	0.02	0.37	180.00	221.49	180.00	176.75	0.09	0.80	98.00	64.00	0.00	499.00	526.42	407603.00	2.74	307.22	282.00
14	6	8	10854.00	18476.00	196.90	0	Spot (Block14, Row8, Column6)	16022.23	10450.50	13570.54	0.19	0.85	195.00	275.66	195.00	263.39	0.15	0.96	100.00	100.00	0.00	10255.50	15827.23	17592400.00	59.78	2873.62	2899.50
14	7	8	11154.00	18474.00	144.05	0	Spot (Block14, Row8, Column7)	8962.61	8345.00	5510.51	0.03	0.61	189.00	223.22	189.00	173.46	0.07	0.78	100.00	100.00	0.00	8156.00	8773.61	5063876.00	50.38	1762.60	1166.00
14	8	8	11439.00	18475.00	145.05	0	Spot (Block14, Row8, Column8)	15810.10	13895.50	8670.04	0.06	0.55	185.00	191.83	185.00	49.48	0.02	0.26	100.00	100.00	0.00	13710.50	15625.10	9074997.00	315.63	2918.11	1964.50
15	1	1	13867.00	16388.00	151.95	0	Spot (Block15, Row1, Column1)	6267.69	5204.00	6543.39	0.08	1.04	119.00	130.65	119.00	54.29	0.04	0.42	100.00	100.00	0.48	5085.00	6148.69	3954915.00	113.03	1287.36	949.00
15	2	1	14164.00	16398.00	153.25	0	Spot (Block15, Row1, Column2)	12414.64	11073.00	6618.88	0.05	0.53	117.00	134.52	117.00	68.22	0.06	0.51	100.00	100.00	0.00	10956.00	12297.64	8007440.00	180.02	1966.32	1727.50
15	3	1	14470.00	16388.00	157.25	0	Spot (Block15, Row1, Column3)	313.65	265.00	147.50	0.07	0.47	116.00	125.15	116.00	50.67	0.03	0.40	94.00	65.00	0.00	149.00	197.65	213280.00	3.72	165.27	160.00
15	4	1	14761.00	16398.00	147.45	0	Spot (Block15, Row1, Column4)	9579.88	8726.00	5109.19	0.04	0.53	114.00	122.13	114.00	41.35	0.03	0.34	100.00	100.00	0.00	8612.00	9465.88	5680870.00	228.75	1884.18	1380.50
15	5	1	15068.00	16395.00	156.30	0	Spot (Block15, Row1, Column5)	444.56	375.00	265.02	0.07	0.60	112.00	117.88	112.00	36.42	0.02	0.31	100.00	90.00	0.00	263.00	332.56	299192.00	8.97	169.10	172.00
15	6	1	15363.00	16399.00	144.75	0	Spot (Block15, Row1, Column6)	4741.78	4301.00	2364.14	0.04	0.50	113.00	117.97	113.00	36.38	0.02	0.31	100.00	100.00	0.00	4188.00	4628.78	2712299.00	127.08	1014.07	746.50
15	7	1	15662.00	16406.00	146.70	0	Spot (Block15, Row1, Column7)	8105.20	7745.50	4088.31	0.02	0.50	114.00	120.34	114.00	35.10	0.02	0.29	100.00	100.00	0.00	7631.50	7991.20	4765859.00	227.51	1730.48	1379.00
15	8	1	15975.00	16402.00	166.30	0	Spot (Block15, Row1, Column8)	347.01	316.00	104.66	0.04	0.30	111.00	112.90	111.00	17.12	0.01	0.15	100.00	100.00	0.00	205.00	236.01	266852.00	13.67	186.39	181.00
15	1	2	13869.00	16742.00	245.95	0	Spot (Block15, Row2, Column1)	123.85	123.00	14.60	0.00	0.12	115.00	118.14	115.00	24.75	0.01	0.21	11.00	1.00	0.00	8.00	8.85	216619.00	0.23	112.65	113.00
15	2	2	14157.00	16695.00	134.40	0	Spot (Block15, Row2, Column2)	596.47	587.00	189.70	0.01	0.32	114.00	122.79	114.00	49.80	0.03	0.41	100.00	99.00	0.00	473.00	482.47	290482.00	9.51	217.42	201.50
15	3	2	14469.00	16699.00	186.50	0	Spot (Block15, Row2, Column3)	157.41	155.00	27.43	0.01	0.17	113.00	114.90	113.00	18.45	0.01	0.16	79.00	53.00	0.00	42.00	44.41	154102.00	2.30	124.09	123.00
15	4	2	14763.00	16693.00	177.70	0	Spot (Block15, Row2, Column4)	238.03	224.00	50.59	0.03	0.21	112.00	118.56	112.00	33.59	0.02	0.28	98.00	92.00	0.00	112.00	126.03	210417.00	3.56	149.49	149.00
15	5	2	15068.00	16699.00	194.95	0	Spot (Block15, Row2, Column5)	483.44	484.00	157.52	0.00	0.33	110.00	112.78	110.00	18.68	0.01	0.17	100.00	100.00	0.00	374.00	373.44	519216.00	19.85	195.55	187.50
15	6	2	15367.00	16699.00	167.20	0	Spot (Block15, Row2, Column6)	194.52	197.00	34.63	0.01	0.18	112.00	120.28	112.00	41.01	0.03	0.34	86.00	54.00	0.00	85.00	82.52	150945.00	1.81	137.34	131.00
15	7	2	15669.00	16703.00	174.50	0	Spot (Block15, Row2, Column7)	188.08	190.00	26.43	0.00	0.14	111.00	113.86	111.00	23.66	0.01	0.21	96.00	85.00	0.00	79.00	77.08	159681.00	3.14	139.80	135.00
15	8	2	15944.00	16741.00	198.90	0	Spot (Block15, Row2, Column8)	116.46	117.00	9.81	0.00	0.08	110.00	116.90	110.00	42.67	0.03	0.37	0.00	0.00	0.00	7.00	6.46	130667.00	-0.01	110.91	110.00
15	1	3	13863.00	16992.00	151.25	0	Spot (Block15, Row3, Column1)	1688.41	1540.00	999.69	0.04	0.59	119.00	121.57	119.00	21.64	0.01	0.18	100.00	100.00	0.00	1421.00	1569.41	1056943.00	72.40	435.41	359.00
15	2	3	14160.00	16989.00	182.00	0	Spot (Block15, Row3, Column2)	212.08	201.00	51.80	0.02	0.24	117.00	121.88	117.00	27.05	0.02	0.22	89.00	81.00	0.00	84.00	95.08	198293.00	3.33	138.81	136.00
15	3	3	14451.00	16995.00	148.85	0	Spot (Block15, Row3, Column3)	1319.23	1045.00	1179.69	0.10	0.89	114.00	121.19	114.00	36.43	0.03	0.30	100.00	99.00	0.00	931.00	1205.23	799452.00	32.88	412.53	262.00
15	4	3	14762.00	16998.00	146.25	0	Spot (Block15, Row3, Column4)	7405.55	6902.00	3951.41	0.03	0.53	111.00	116.76	111.00	28.78	0.02	0.25	100.00	100.00	0.00	6791.00	7294.55	4324839.00	253.23	1569.86	1166.00
15	5	3	15064.00	17005.00	148.20	0	Spot (Block15, Row3, Column5)	702.45	646.00	567.37	0.04	0.81	115.00	125.28	115.00	40.85	0.04	0.33	100.00	99.00	0.00	531.00	587.45	421472.00	14.13	231.84	193.00
15	6	3	15363.00	17001.00	203.50	0	Spot (Block15, Row3, Column6)	2766.72	2125.00	1961.58	0.11	0.71	121.00	138.24	121.00	55.91	0.06	0.40	100.00	100.00	0.00	2004.00	2645.72	3250899.00	47.01	709.56	713.00
15	7	3	15670.00	17009.00	161.45	0	Spot (Block15, Row3, Column7)	270.17	266.50	93.84	0.01	0.35	114.00	124.10	114.00	53.48	0.04	0.43	93.00	59.00	0.00	152.50	156.17	195061.00	2.73	151.43	141.00
15	8	3	15961.00	17015.00	157.40	0	Spot (Block15, Row3, Column8)	3971.07	3511.50	2106.05	0.05	0.53	112.00	118.47	112.00	43.00	0.02	0.36	100.00	100.00	0.00	3399.50	3859.07	2724153.00	89.59	961.90	763.00
15	1	4	13866.00	17291.00	147.35	0	Spot (Block15, Row4, Column1)	8001.93	7472.00	4343.55	0.03	0.54	120.00	129.29	120.00	40.13	0.03	0.31	100.00	100.00	0.00	7352.00	7881.93	4713137.00	196.20	1916.03	1227.00
15	2	4	14161.00	17297.00	164.55	0	Spot (Block15, Row4, Column2)	1057.65	955.00	475.28	0.04	0.45	122.00	135.23	122.00	48.72	0.04	0.36	100.00	100.00	0.00	833.00	935.65	793235.00	18.93	312.13	298.50
15	3	4	14460.00	17299.00	148.30	0	Spot (Block15, Row4, Column3)	23699.71	20941.00	12667.45	0.05	0.53	115.00	130.13	115.00	55.26	0.05	0.42	100.00	100.00	0.00	20826.00	23584.71	14196123.00	426.51	4731.60	3179.00
15	4	4	14750.00	17300.00	193.00	0	Spot (Block15, Row4, Column4)	160.78	168.00	27.32	0.02	0.17	111.00	117.31	111.00	39.72	0.02	0.34	63.00	14.00	0.00	57.00	49.78	168978.00	1.09	123.19	122.00
15	5	4	15049.00	17301.00	157.00	0	Spot (Block15, Row4, Column5)	252.31	264.00	46.57	0.02	0.18	114.00	118.60	114.00	37.04	0.02	0.31	98.00	89.00	0.00	150.00	138.31	172325.00	3.61	150.84	142.00
15	6	4	15368.00	17302.00	190.35	0	Spot (Block15, Row4, Column6)	605.47	586.00	185.92	0.01	0.31	117.00	128.95	117.00	64.60	0.04	0.50	100.00	100.00	0.00	469.00	488.47	621818.00	7.38	242.64	214.00
15	7	4	15655.00	17296.00	146.00	0	Spot (Block15, Row4, Column7)	326.62	266.00	398.49	0.09	1.22	118.00	124.72	118.00	55.80	0.02	0.45	96.00	60.00	0.00	148.00	208.62	189440.00	3.62	191.03	184.00
15	8	4	15964.00	17316.00	181.85	0	Spot (Block15, Row4, Column8)	186.17	190.00	29.66	0.01	0.16	113.00	113.91	113.00	16.14	0.00	0.14	95.00	86.00	0.00	77.00	73.17	172953.00	4.48	131.67	128.00
15	1	5	13865.00	17596.00	145.35	0	Spot (Block15, Row5, Column1)	16383.51	14235.00	9397.46	0.06	0.57	124.00	140.44	124.00	57.52	0.05	0.41	100.00	100.00	0.00	14111.00	16259.51	9387754.00	282.40	2921.80	1833.50
15	2	5	14160.00	17591.00	155.05	0	Spot (Block15, Row5, Column2)	4826.01	4615.00	2074.07	0.02	0.43	122.00	138.74	122.00	53.05	0.06	0.38	100.00	100.00	0.00	4493.00	4704.01	3199644.00	88.35	987.87	818.00
15	3	5	14461.00	17598.00	153.60	0	Spot (Block15, Row5, Column3)	2873.54	2325.00	1685.99	0.09	0.59	117.00	132.75	117.00	53.97	0.05	0.41	100.00	100.00	0.00	2208.00	2756.54	1853432.00	50.78	565.73	480.50
15	4	5	14759.00	17601.00	143.95	0	Spot (Block15, Row5, Column4)	1821.75	1712.00	888.53	0.03	0.49	113.00	122.30	113.00	49.01	0.03	0.40	100.00	100.00	0.00	1599.00	1708.75	1032934.00	34.67	469.29	359.00
15	5	5	15064.00	17599.00	146.85	0	Spot (Block15, Row5, Column5)	22482.49	20030.00	12321.70	0.05	0.55	113.00	124.10	113.00	60.80	0.04	0.49	100.00	100.00	0.00	19917.00	22369.49	13332117.00	367.74	3684.31	3029.00
15	6	5	15362.00	17602.00	156.15	0	Spot (Block15, Row5, Column6)	202.24	199.00	27.30	0.01	0.13	114.00	122.38	114.00	60.41	0.03	0.49	89.00	14.00	0.00	85.00	88.24	135903.00	1.32	147.40	137.00
15	7	5	15663.00	17605.00	181.20	0	Spot (Block15, Row5, Column7)	1280.04	1155.00	662.50	0.04	0.52	117.00	123.90	117.00	31.66	0.02	0.26	100.00	100.00	0.00	1038.00	1163.04	1177635.00	36.52	369.23	381.00
15	8	5	15965.00	17604.00	150.55	0	Spot (Block15, Row5, Column8)	578.65	489.50	344.04	0.07	0.59	116.00	120.59	116.00	28.20	0.02	0.23	99.00	99.00	0.00	373.50	462.65	356450.00	16.25	199.75	183.00
15	1	6	13857.00	17895.00	201.55	0	Spot (Block15, Row6, Column1)	2814.54	1989.00	2160.36	0.15	0.77	130.00	152.32	130.00	65.71	0.07	0.43	100.00	100.00	0.00	1859.00	2684.54	3247982.00	40.52	716.79	703.00
15	2	6	14159.00	17894.00	199.90	0	Spot (Block15, Row6, Column2)	759.70	713.00	329.76	0.03	0.43	122.00	139.75	122.00	57.37	0.06	0.41	100.00	99.00	0.00	591.00	637.70	857700.00	10.81	295.01	294.00
15	3	6	14447.00	17898.00	144.90	0	Spot (Block15, Row6, Column3)	9017.43	7983.00	5133.74	0.05	0.57	118.00	127.78	118.00	42.33	0.03	0.33	100.00	100.00	0.00	7865.00	8899.43	5130916.00	210.01	2033.39	1387.00
15	4	6	14763.00	17895.00	156.25	0	Spot (Block15, Row6, Column4)	347.73	327.00	108.79	0.03	0.31	113.00	118.93	113.00	44.90	0.02	0.38	100.00	91.00	0.00	214.00	234.73	233329.00	5.10	173.94	176.00
15	5	6	15058.00	17903.00	143.60	0	Spot (Block15, Row6, Column5)	16531.40	15653.50	8564.44	0.02	0.52	115.00	123.90	115.00	53.17	0.03	0.43	100.00	100.00	0.00	15538.50	16416.40	9224524.00	308.57	3637.79	2208.50
15	6	6	15370.00	17908.00	202.30	0	Spot (Block15, Row6, Column6)	140.80	137.00	22.49	0.01	0.16	114.00	119.89	114.00	29.50	0.02	0.25	40.00	10.00	0.00	23.00	26.80	163754.00	0.71	120.18	117.00
15	7	6	15659.00	17906.00	150.15	0	Spot (Block15, Row6, Column7)	756.50	687.00	434.24	0.04	0.57	113.00	119.39	113.00	28.87	0.02	0.24	100.00	100.00	0.00	574.00	643.50	467518.00	22.07	249.07	200.00
15	8	6	15969.00	17906.00	147.85	0	Spot (Block15, Row6, Column8)	704.56	612.00	367.72	0.06	0.52	116.00	118.74	116.00	22.90	0.01	0.19	100.00	100.00	0.00	496.00	588.56	419918.00	25.58	237.65	198.00
15	1	7	13853.00	18194.00	158.20	0	Spot (Block15, Row7, Column1)	1491.37	1342.00	736.04	0.05	0.49	122.00	138.60	122.00	52.35	0.06	0.38	100.00	100.00	0.00	1220.00	1369.37	1027555.00	25.84	370.83	367.00
15	2	7	14149.00	18192.00	161.65	0	Spot (Block15, Row7, Column2)	184.41	186.00	19.09	0.00	0.10	118.00	125.88	118.00	31.33	0.03	0.25	93.00	66.00	0.00	68.00	66.41	133146.00	1.87	143.26	137.00
15	3	7	14454.00	18198.00	147.00	-50	Spot (Block15, Row7, Column3)	116.69	117.00	15.34	0.00	0.13	114.00	116.44	114.00	21.82	0.01	0.19	12.00	0.00	0.00	3.00	2.69	68611.00	0.01	114.37	116.00
15	4	7	14755.00	18197.00	184.00	0	Spot (Block15, Row7, Column4)	148.65	150.00	19.91	0.00	0.13	113.00	115.61	113.00	29.21	0.01	0.25	56.00	11.00	0.00	37.00	35.65	141219.00	1.13	121.05	120.00
15	5	7	15054.00	18198.00	194.55	0	Spot (Block15, Row7, Column5)	246.83	232.00	56.58	0.03	0.23	116.00	121.12	116.00	33.66	0.02	0.28	97.00	90.00	0.00	116.00	130.83	263861.00	3.73	160.19	165.00
15	6	7	15358.00	18205.00	187.80	0	Spot (Block15, Row7, Column6)	853.10	819.00	370.09	0.02	0.43	124.00	145.71	124.00	75.83	0.07	0.52	100.00	100.00	0.00	695.00	729.10	847126.00	9.33	298.08	287.00
15	7	7	15648.00	18206.00	147.60	0	Spot (Block15, Row7, Column7)	4108.09	3863.00	1995.41	0.03	0.49	120.00	128.73	120.00	34.90	0.03	0.27	100.00	100.00	0.00	3743.00	3988.09	2436096.00	114.02	1068.76	663.50
15	8	7	15959.00	18206.00	189.60	0	Spot (Block15, Row7, Column8)	990.15	961.00	287.03	0.01	0.29	120.00	124.72	120.00	31.09	0.02	0.25	100.00	100.00	0.00	841.00	870.15	999062.00	27.84	338.02	297.00
15	1	8	13827.00	18498.00	151.80	0	Spot (Block15, Row8, Column1)	234.60	182.00	371.99	0.11	1.59	118.00	122.28	118.00	27.33	0.02	0.22	74.00	59.00	0.00	64.00	116.60	147798.00	4.11	180.86	154.00
15	2	8	14158.00	18498.00	163.30	0	Spot (Block15, Row8, Column2)	267.23	258.50	72.83	0.01	0.27	119.00	121.07	119.00	16.47	0.01	0.14	100.00	99.00	0.00	139.50	148.23	196144.00	8.87	165.62	168.50
15	3	8	14443.00	18497.00	156.10	0	Spot (Block15, Row8, Column3)	321.44	284.00	135.52	0.05	0.42	118.00	120.87	118.00	23.74	0.01	0.20	100.00	98.00	0.00	166.00	203.44	215363.00	8.45	179.55	183.00
15	4	8	14756.00	18504.00	150.50	0	Spot (Block15, Row8, Column4)	9810.81	9281.00	4822.94	0.02	0.49	119.00	124.20	119.00	34.81	0.02	0.28	100.00	100.00	0.00	9162.00	9691.81	6112137.00	278.27	1809.10	1288.50
15	5	8	15040.00	18482.00	162.85	0	Spot (Block15, Row8, Column5)	157.70	159.00	24.45	0.00	0.16	120.00	132.47	120.00	65.13	0.04	0.49	13.00	0.00	0.00	39.00	37.70	115595.00	0.39	131.69	130.00
15	6	8	15356.00	18501.00	186.10	0	Spot (Block15, Row8, Column6)	5127.69	3487.00	4252.70	0.17	0.83	125.00	152.89	125.00	95.18	0.09	0.62	100.00	100.00	0.00	3362.00	5002.69	4978991.00	52.27	911.38	908.00
15	7	8	15658.00	18501.00	145.15	0	Spot (Block15, Row8, Column7)	1655.00	1508.00	817.77	0.04	0.49	121.00	138.74	121.00	77.63	0.06	0.56	100.00	100.00	0.00	1387.00	1534.00	953282.00	19.53	469.83	344.00
15	8	8	15938.00	18504.00	145.60	0	Spot (Block15, Row8, Column8)	18205.75	16795.00	8720.84	0.04	0.48	122.00	132.05	122.00	59.97	0.03	0.45	100.00	100.00	0.00	16673.00	18083.75	10468306.00	301.39	4100.40	2930.00
16	1	1	18371.00	16416.00	153.75	0	Spot (Block16, Row1, Column1)	6255.44	5415.50	4049.20	0.06	0.65	100.00	105.68	100.00	29.55	0.02	0.28	100.00	100.00	0.00	5315.50	6155.44	4053522.00	208.10	1342.71	852.00
16	2	1	18666.00	16422.00	151.25	0	Spot (Block16, Row1, Column2)	1032.60	888.50	475.50	0.07	0.46	100.00	104.63	100.00	25.64	0.02	0.25	100.00	100.00	0.00	788.50	932.60	648473.00	36.20	296.59	264.00
16	3	1	18971.00	16423.00	150.95	0	Spot (Block16, Row1, Column3)	537.74	452.00	320.76	0.08	0.60	98.00	99.68	98.00	14.88	0.01	0.15	100.00	100.00	0.00	354.00	439.74	336627.00	29.45	185.32	171.00
16	4	1	19260.00	16425.00	147.35	0	Spot (Block16, Row1, Column4)	785.96	680.50	336.22	0.06	0.43	99.00	101.51	99.00	16.78	0.01	0.17	100.00	100.00	0.00	581.50	686.96	463719.00	40.79	264.62	219.00
16	5	1	19570.00	16427.00	150.35	0	Spot (Block16, Row1, Column5)	1409.55	1178.00	1032.56	0.08	0.73	98.00	101.04	98.00	18.38	0.01	0.18	100.00	100.00	0.00	1080.00	1311.55	873922.00	71.19	311.21	259.00
16	6	1	19861.00	16428.00	148.50	0	Spot (Block16, Row1, Column6)	1827.52	1738.00	900.99	0.02	0.49	99.00	102.25	99.00	19.88	0.01	0.19	100.00	100.00	0.00	1639.00	1728.52	1107480.00	86.81	465.59	348.00
16	7	1	20159.00	16430.00	147.70	0	Spot (Block16, Row1, Column7)	4793.63	4755.00	2462.49	0.00	0.51	98.00	101.96	98.00	20.30	0.02	0.20	100.00	100.00	0.00	4657.00	4695.63	2842621.00	231.16	995.25	882.00
16	8	1	20472.00	16433.00	166.05	0	Spot (Block16, Row1, Column8)	240.58	234.00	44.06	0.01	0.18	99.00	100.74	99.00	14.12	0.01	0.14	100.00	99.00	0.00	135.00	141.58	184040.00	9.90	141.98	133.00
16	1	2	18364.00	16718.00	147.00	-50	Spot (Block16, Row2, Column1)	108.41	106.00	21.08	0.01	0.19	99.00	102.35	99.00	23.98	0.01	0.23	18.00	7.00	0.00	7.00	9.41	63960.00	0.25	100.81	100.00
16	2	2	18665.00	16722.00	130.30	0	Spot (Block16, Row2, Column2)	752.07	726.00	192.86	0.02	0.26	100.00	101.46	100.00	15.77	0.01	0.16	100.00	100.00	0.00	626.00	652.07	342190.00	41.27	268.11	265.00
16	3	2	18965.00	16722.00	147.00	-50	Spot (Block16, Row2, Column3)	137.57	136.00	16.38	0.00	0.12	100.00	105.82	100.00	110.62	0.02	1.05	0.00	0.00	0.00	36.00	37.57	80892.00	0.29	114.78	113.00
16	4	2	19269.00	16729.00	176.05	0	Spot (Block16, Row2, Column4)	489.59	503.50	149.31	0.01	0.30	102.00	109.27	102.00	114.01	0.03	1.04	95.00	81.00	0.00	401.50	387.59	424962.00	3.34	200.10	196.00
16	5	2	19566.00	16727.00	193.25	0	Spot (Block16, Row2, Column5)	832.96	806.00	236.51	0.01	0.28	102.00	106.82	102.00	24.91	0.02	0.23	100.00	100.00	0.00	704.00	730.96	874606.00	29.15	280.06	271.00
16	6	2	19857.00	16725.00	157.65	0	Spot (Block16, Row2, Column6)	308.29	293.00	98.80	0.02	0.32	103.00	119.97	103.00	65.08	0.07	0.54	98.00	70.00	0.00	190.00	205.29	211484.00	2.89	155.01	141.50
16	7	2	20167.00	16735.00	158.10	0	Spot (Block16, Row2, Column7)	353.09	312.00	132.62	0.05	0.38	102.00	105.54	102.00	20.11	0.01	0.19	100.00	100.00	0.00	210.00	251.09	244338.00	12.31	153.77	158.00
16	8	2	20467.00	16732.00	147.00	-50	Spot (Block16, Row2, Column8)	108.14	107.00	9.98	0.00	0.09	101.00	105.06	101.00	31.30	0.02	0.30	0.00	0.00	0.00	6.00	7.14	64341.00	0.10	100.36	100.00
16	1	3	18366.00	17019.00	150.90	0	Spot (Block16, Row3, Column1)	1343.87	1142.00	832.15	0.07	0.62	97.00	98.85	97.00	17.09	0.01	0.17	100.00	100.00	0.00	1045.00	1246.87	838572.00	72.83	326.42	264.00
16	2	3	18671.00	17016.00	158.80	0	Spot (Block16, Row3, Column2)	173.99	180.00	24.61	0.01	0.14	98.00	102.58	98.00	25.85	0.02	0.25	94.00	82.00	0.00	82.00	75.99	120750.00	2.76	120.76	119.00
16	3	3	18959.00	17027.00	152.65	0	Spot (Block16, Row3, Column3)	577.58	391.50	790.56	0.17	1.37	101.00	108.22	101.00	112.20	0.03	1.04	92.00	67.00	0.00	290.50	476.58	368496.00	4.18	203.16	180.00
16	4	3	19267.00	17029.00	147.15	0	Spot (Block16, Row3, Column4)	2418.44	2197.00	1281.21	0.04	0.53	100.00	106.47	100.00	106.33	0.03	1.00	100.00	100.00	0.00	2097.00	2318.44	1424463.00	21.74	636.97	491.00
16	5	3	19565.00	17006.00	141.75	0	Spot (Block16, Row3, Column5)	824.10	291.00	2604.46	0.45	3.16	101.00	116.54	101.00	61.42	0.06	0.53	90.00	77.00	0.00	190.00	723.10	448308.00	11.52	209.94	193.00
16	6	3	19863.00	17029.00	207.35	0	Spot (Block16, Row3, Column6)	6216.02	4756.00	4195.10	0.12	0.67	114.00	147.69	114.00	92.40	0.11	0.63	100.00	100.00	0.00	4642.00	6102.02	7583540.00	65.68	1437.45	1461.00
16	7	3	20165.00	17033.00	151.30	0	Spot (Block16, Row3, Column7)	936.62	836.50	550.94	0.05	0.59	108.00	125.44	108.00	65.92	0.07	0.53	100.00	100.00	0.00	728.50	828.62	588198.00	12.31	244.33	196.00
16	8	3	20467.00	17036.00	159.20	0	Spot (Block16, Row3, Column8)	5342.08	4928.50	2361.78	0.03	0.44	105.00	113.68	105.00	45.14	0.03	0.40	100.00	100.00	0.00	4823.50	5237.08	3750142.00	115.82	1060.77	939.50
16	1	4	18362.00	17319.00	148.05	0	Spot (Block16, Row4, Column1)	2169.19	2041.00	1160.68	0.03	0.54	98.00	103.61	98.00	27.24	0.02	0.26	100.00	100.00	0.00	1943.00	2071.19	1297174.00	75.82	547.38	366.50
16	2	4	18661.00	17324.00	175.00	0	Spot (Block16, Row4, Column2)	1422.55	1325.00	740.33	0.03	0.52	104.00	116.11	104.00	46.96	0.05	0.40	100.00	100.00	0.00	1221.00	1318.55	1220551.00	27.82	351.05	361.00
16	3	4	18962.00	17327.00	148.40	0	Spot (Block16, Row4, Column3)	9231.45	8363.50	5188.34	0.04	0.56	105.00	116.83	105.00	47.14	0.05	0.40	100.00	100.00	0.00	8258.50	9126.45	5612721.00	193.36	1700.70	1136.00
16	4	4	19265.00	17335.00	189.95	0	Spot (Block16, Row4, Column4)	123.42	121.00	13.58	0.01	0.11	100.00	102.46	100.00	20.52	0.01	0.20	53.00	11.00	0.00	21.00	23.42	125276.00	1.02	108.76	110.00
16	5	4	19551.00	17307.00	151.20	0	Spot (Block16, Row4, Column5)	349.00	195.00	662.81	0.25	1.90	100.00	106.64	100.00	31.86	0.03	0.30	92.00	86.00	0.00	95.00	249.00	218472.00	7.61	146.85	137.00
16	6	4	19868.00	17323.00	198.05	0	Spot (Block16, Row4, Column6)	867.08	881.00	221.50	0.01	0.26	107.00	124.82	107.00	65.66	0.07	0.53	100.00	99.00	0.00	774.00	760.08	965060.00	11.30	281.46	271.00
16	7	4	20160.00	17332.00	150.85	0	Spot (Block16, Row4, Column7)	809.97	647.00	570.48	0.10	0.70	108.00	124.73	108.00	72.97	0.06	0.59	99.00	82.00	0.00	539.00	701.97	507041.00	9.39	221.35	195.00
16	8	4	20465.00	17343.00	161.35	0	Spot (Block16, Row4, Column8)	312.04	291.00	100.41	0.03	0.32	106.00	111.77	106.00	32.51	0.02	0.29	99.00	98.00	0.00	185.00	206.04	224356.00	6.16	154.85	145.00
16	1	5	18366.00	17622.00	146.10	0	Spot (Block16, Row5, Column1)	1887.38	1529.00	1117.03	0.09	0.59	104.00	123.20	104.00	68.96	0.07	0.56	100.00	100.00	0.00	1425.00	1783.38	1100342.00	25.58	477.89	364.50
16	2	5	18659.00	17621.00	157.45	0	Spot (Block16, Row5, Column2)	5646.71	5275.50	2363.83	0.03	0.42	113.00	139.77	113.00	75.23	0.09	0.54	100.00	100.00	0.00	5162.50	5533.71	3884934.00	73.20	1105.05	896.00
16	3	5	18963.00	17624.00	158.35	0	Spot (Block16, Row5, Column3)	4627.80	3887.00	2730.57	0.08	0.59	109.00	125.21	109.00	56.08	0.06	0.45	100.00	100.00	0.00	3778.00	4518.80	3188551.00	80.29	797.75	690.00
16	4	5	19261.00	17629.00	148.35	0	Spot (Block16, Row5, Column4)	1016.22	899.50	578.54	0.05	0.57	103.00	110.39	103.00	41.40	0.03	0.38	100.00	100.00	0.00	796.50	913.22	609729.00	21.88	299.60	262.00
16	5	5	19566.00	17625.00	148.00	0	Spot (Block16, Row5, Column5)	11135.06	10300.00	6366.83	0.03	0.57	103.00	108.47	103.00	34.03	0.02	0.31	100.00	100.00	0.00	10197.00	11032.06	6658763.00	324.01	2075.30	1421.00
16	6	5	19865.00	17627.00	161.45	0	Spot (Block16, Row5, Column6)	333.67	314.50	108.81	0.03	0.33	107.00	123.69	107.00	73.90	0.06	0.60	96.00	70.00	0.00	207.50	226.67	239572.00	2.84	156.96	151.50
16	7	5	20165.00	17629.00	199.15	0	Spot (Block16, Row5, Column7)	7046.10	5925.00	4382.58	0.08	0.62	115.00	144.52	115.00	100.17	0.10	0.69	100.00	100.00	0.00	5810.00	6931.10	7926863.00	68.90	1479.07	1509.00
16	8	5	20466.00	17633.00	145.95	0	Spot (Block16, Row5, Column8)	2443.76	1994.00	1812.20	0.09	0.74	107.00	119.46	107.00	62.92	0.05	0.53	100.00	100.00	0.00	1887.00	2336.76	1424712.00	36.94	472.52	363.00
16	1	6	18358.00	17923.00	207.30	0	Spot (Block16, Row6, Column1)	5077.56	3873.50	3582.48	0.12	0.71	111.00	151.67	111.00	107.08	0.14	0.71	100.00	100.00	0.00	3762.50	4966.56	6214930.00	46.00	1142.99	1146.00
16	2	6	18658.00	17920.00	211.75	0	Spot (Block16, Row6, Column2)	4212.61	3795.00	2143.54	0.05	0.51	115.00	151.65	115.00	101.90	0.12	0.67	100.00	100.00	0.00	3680.00	4097.61	5400572.00	39.85	1047.01	1060.00
16	3	6	18952.00	17923.00	145.60	0	Spot (Block16, Row6, Column3)	3658.36	3314.00	1926.84	0.04	0.53	106.00	122.57	106.00	65.80	0.06	0.54	100.00	100.00	0.00	3208.00	3552.36	2114532.00	53.74	877.97	648.00
16	4	6	19267.00	17922.00	151.25	0	Spot (Block16, Row6, Column4)	307.43	279.00	107.66	0.04	0.35	104.00	106.04	104.00	24.96	0.01	0.24	100.00	100.00	0.00	175.00	203.43	191837.00	8.07	159.70	165.00
16	5	6	19559.00	17928.00	145.90	0	Spot (Block16, Row6, Column5)	9593.15	8561.00	5552.56	0.05	0.58	103.00	108.85	103.00	36.10	0.02	0.33	100.00	100.00	0.00	8458.00	9490.15	5535248.00	262.69	1662.54	1314.00
16	6	6	19858.00	17927.00	175.90	0	Spot (Block16, Row6, Column6)	197.51	197.00	44.18	0.00	0.22	107.00	121.32	107.00	64.32	0.05	0.53	74.00	18.00	0.00	90.00	90.51	171045.00	1.18	127.81	125.00
16	7	6	20159.00	17931.00	148.25	0	Spot (Block16, Row6, Column7)	1895.84	1691.00	1141.04	0.05	0.60	112.00	128.02	112.00	70.31	0.06	0.55	100.00	100.00	0.00	1579.00	1783.84	1137503.00	25.14	477.95	341.00
16	8	6	20463.00	17936.00	147.55	0	Spot (Block16, Row6, Column8)	2259.80	1919.00	1508.83	0.07	0.67	111.00	116.93	111.00	26.47	0.02	0.23	100.00	100.00	0.00	1808.00	2148.80	1344579.00	80.96	522.68	376.50
16	1	7	18357.00	18220.00	163.20	0	Spot (Block16, Row7, Column1)	2045.74	1824.50	1054.60	0.05	0.52	106.00	124.14	106.00	65.98	0.07	0.53	100.00	100.00	0.00	1718.50	1939.74	1509754.00	29.13	436.20	401.00
16	2	7	18673.00	18215.00	204.50	0	Spot (Block16, Row7, Column2)	134.52	128.00	22.82	0.02	0.17	106.00	118.84	106.00	61.91	0.05	0.52	14.00	0.00	0.00	22.00	28.52	159942.00	0.25	111.03	111.00
16	3	7	18938.00	18222.00	236.20	0	Spot (Block16, Row7, Column3)	107.73	107.00	13.74	0.00	0.13	101.00	103.35	101.00	22.30	0.01	0.22	13.00	0.00	0.00	6.00	6.73	172802.00	0.20	96.83	97.50
16	4	7	19254.00	18225.00	184.25	0	Spot (Block16, Row7, Column4)	132.78	129.00	20.43	0.01	0.15	103.00	106.44	103.00	31.88	0.01	0.30	37.00	8.00	0.00	26.00	29.78	127071.00	0.83	109.46	111.00
16	5	7	19561.00	18228.00	180.20	0	Spot (Block16, Row7, Column5)	441.15	415.00	151.45	0.03	0.34	106.00	121.43	106.00	73.99	0.06	0.61	100.00	88.00	0.00	309.00	335.15	401005.00	4.32	191.04	186.00
16	6	7	19853.00	18226.00	201.35	0	Spot (Block16, Row7, Column6)	5312.46	5081.00	2942.37	0.02	0.55	116.00	162.43	116.00	131.39	0.15	0.81	100.00	100.00	0.00	4965.00	5196.46	6104012.00	39.20	1181.52	1172.00
16	7	7	20148.00	18234.00	150.60	0	Spot (Block16, Row7, Column7)	2518.24	2347.00	1223.25	0.03	0.49	110.00	131.66	110.00	70.39	0.08	0.53	100.00	100.00	0.00	2237.00	2408.24	1566348.00	33.91	648.54	450.00
16	8	7	20456.00	18235.00	195.20	0	Spot (Block16, Row7, Column8)	1424.33	1421.00	373.27	0.00	0.26	110.00	120.52	110.00	50.51	0.04	0.42	100.00	100.00	0.00	1311.00	1314.33	1531160.00	25.82	435.35	394.00
16	1	8	18352.00	18532.00	156.65	0	Spot (Block16, Row8, Column1)	141.21	140.00	17.57	0.00	0.12	99.00	102.85	99.00	27.20	0.02	0.26	76.00	29.00	0.00	41.00	42.21	95457.00	1.41	115.99	114.50
16	2	8	18651.00	18519.00	161.70	0	Spot (Block16, Row8, Column2)	268.81	283.00	66.08	0.02	0.25	100.00	100.20	100.00	13.38	0.00	0.13	100.00	99.00	0.00	183.00	168.81	194619.00	12.60	151.04	143.50
16	3	8	18946.00	18521.00	151.95	0	Spot (Block16, Row8, Column3)	651.83	478.00	455.82	0.13	0.70	99.00	102.42	99.00	40.23	0.01	0.39	100.00	95.00	0.00	379.00	552.83	411307.00	13.66	199.01	184.00
16	4	8	19253.00	18524.00	154.90	0	Spot (Block16, Row8, Column4)	10015.33	9455.00	4901.75	0.03	0.49	100.00	108.46	100.00	50.13	0.04	0.46	100.00	100.00	0.00	9355.00	9915.33	6610119.00	197.63	1736.29	1242.50
16	5	8	19534.00	18503.00	204.35	0	Spot (Block16, Row8, Column5)	119.22	118.00	14.44	0.00	0.12	106.00	124.76	106.00	93.06	0.07	0.75	0.00	0.00	0.00	12.00	13.22	141747.00	-0.06	108.48	110.00
16	6	8	19858.00	18529.00	198.60	0	Spot (Block16, Row8, Column6)	9271.23	6463.00	7483.86	0.16	0.81	112.00	159.80	112.00	146.48	0.15	0.92	100.00	100.00	0.00	6351.00	9159.23	10355969.00	62.20	1634.67	1651.00
16	7	8	20158.00	18532.00	146.95	0	Spot (Block16, Row8, Column7)	1009.61	920.00	484.26	0.04	0.48	111.00	133.33	111.00	94.96	0.08	0.71	100.00	100.00	0.00	809.00	898.61	600718.00	9.23	285.33	264.00
16	8	8	20441.00	18532.00	148.30	0	Spot (Block16, Row8, Column8)	18020.51	16498.00	9967.00	0.04	0.55	112.00	123.61	112.00	59.96	0.04	0.49	100.00	100.00	0.17	16386.00	17908.51	10830326.00	298.47	3412.10	2502.00
17	1	1	4840.00	20835.00	148.45	0	Spot (Block17, Row1, Column1)	6028.24	5075.00	3514.60	0.07	0.58	196.00	200.75	196.00	31.52	0.01	0.16	100.00	100.00	0.00	4879.00	5832.24	3610916.00	184.91	1473.10	1147.00
17	2	1	5132.00	20841.00	142.15	0	Spot (Block17, Row1, Column2)	2177.60	1997.00	1240.42	0.04	0.57	194.00	197.16	194.00	24.76	0.01	0.13	100.00	100.00	0.00	1803.00	1983.60	1191149.00	79.98	624.43	522.50
17	3	1	5445.00	20843.00	145.25	0	Spot (Block17, Row1, Column3)	634.68	566.50	285.45	0.05	0.45	194.00	195.43	194.00	20.29	0.00	0.10	100.00	100.00	0.00	372.50	440.68	364309.00	21.65	287.36	278.00
17	4	1	5729.00	20845.00	141.00	0	Spot (Block17, Row1, Column4)	1444.93	1289.50	822.46	0.05	0.57	194.00	196.67	194.00	23.38	0.01	0.12	100.00	100.00	0.00	1095.50	1250.93	777370.00	53.39	490.84	366.50
17	5	1	6040.00	20841.00	140.20	0	Spot (Block17, Row1, Column5)	1867.98	1568.00	1245.10	0.08	0.67	192.00	193.87	192.00	21.25	0.00	0.11	100.00	100.00	0.00	1376.00	1675.98	991899.00	78.79	535.09	435.00
17	6	1	6327.00	20847.00	139.15	0	Spot (Block17, Row1, Column6)	2225.89	1951.00	1150.44	0.06	0.52	193.00	195.41	193.00	26.11	0.01	0.13	100.00	100.00	0.00	1758.00	2032.89	1181950.00	77.76	693.52	579.00
17	7	1	6631.00	20847.00	139.55	0	Spot (Block17, Row1, Column7)	5782.77	5036.00	3249.79	0.06	0.56	190.00	193.04	190.00	27.16	0.01	0.14	100.00	100.00	0.00	4846.00	5592.77	3053304.00	205.83	1519.97	1114.50
17	8	1	6972.00	20848.00	222.75	0	Spot (Block17, Row1, Column8)	211.06	210.00	17.79	0.00	0.08	189.00	188.41	189.00	18.15	0.00	0.10	55.00	18.00	0.00	21.00	22.06	299074.00	1.25	193.29	194.00
17	1	2	4800.00	21144.00	150.20	0	Spot (Block17, Row2, Column1)	211.97	211.00	14.79	0.00	0.07	193.00	198.17	193.00	63.35	0.01	0.32	0.00	0.00	0.00	18.00	18.97	130574.00	0.22	202.18	203.00
17	2	2	5125.00	21142.00	124.00	0	Spot (Block17, Row2, Column2)	1111.82	1026.00	345.15	0.03	0.31	193.00	194.47	193.00	21.65	0.00	0.11	100.00	100.00	0.00	833.00	918.82	452511.00	42.37	428.74	387.50
17	3	2	5436.00	21143.00	169.90	0	Spot (Block17, Row2, Column3)	279.68	281.00	46.66	0.00	0.17	194.00	196.49	194.00	24.24	0.01	0.12	90.00	78.00	0.00	87.00	85.68	225142.00	3.43	211.87	210.00
17	4	2	5742.00	21147.00	183.20	0	Spot (Block17, Row2, Column4)	623.39	592.00	219.46	0.02	0.35	193.00	198.86	193.00	28.73	0.01	0.14	100.00	100.00	0.00	399.00	430.39	585982.00	14.78	321.46	314.50
17	5	2	6038.00	21144.00	164.85	0	Spot (Block17, Row2, Column5)	1360.03	1291.00	548.79	0.02	0.40	192.00	195.80	192.00	26.38	0.01	0.13	100.00	100.00	0.00	1099.00	1168.03	1026819.00	44.13	450.54	380.50
17	6	2	6329.00	21144.00	152.15	0	Spot (Block17, Row2, Column6)	542.38	508.00	199.82	0.03	0.37	193.00	204.48	193.00	71.20	0.03	0.35	98.00	87.00	0.00	315.00	349.38	344409.00	4.75	265.40	269.00
17	7	2	6634.00	21152.00	157.20	0	Spot (Block17, Row2, Column7)	434.28	369.00	177.27	0.07	0.41	194.00	197.82	194.00	38.01	0.01	0.19	98.00	84.00	0.00	175.00	240.28	296614.00	6.22	241.54	239.00
17	8	2	6936.00	21152.00	147.00	-50	Spot (Block17, Row2, Column8)	200.70	202.00	17.42	0.00	0.09	191.00	194.71	191.00	34.65	0.01	0.18	6.00	0.00	0.00	11.00	9.70	118813.00	0.17	203.37	199.00
17	1	3	4834.00	21435.00	139.20	0	Spot (Block17, Row3, Column1)	2359.81	2261.00	1384.89	0.02	0.59	196.00	200.74	196.00	63.32	0.01	0.32	100.00	100.00	0.00	2065.00	2163.81	1234180.00	34.10	736.83	551.00
17	2	3	5135.00	21442.00	145.00	0	Spot (Block17, Row3, Column2)	433.06	414.00	113.79	0.02	0.26	197.00	204.65	197.00	39.47	0.02	0.19	99.00	95.00	0.00	217.00	236.06	247279.00	5.79	260.37	256.00
17	3	3	5425.00	21437.00	138.25	0	Spot (Block17, Row3, Column3)	1926.35	1356.50	3738.00	0.15	1.94	195.00	200.27	195.00	35.19	0.01	0.18	100.00	100.00	0.00	1161.50	1731.35	990144.00	49.06	639.82	475.50
17	4	3	5734.00	21446.00	138.75	0	Spot (Block17, Row3, Column4)	3895.51	3386.50	2142.92	0.06	0.55	193.00	197.65	193.00	27.34	0.01	0.14	100.00	100.00	0.00	3193.50	3702.51	2025665.00	135.26	1101.26	751.00
17	5	3	6031.00	21447.00	138.65	0	Spot (Block17, Row3, Column5)	790.93	722.00	349.36	0.04	0.44	194.00	206.90	194.00	71.74	0.03	0.35	100.00	100.00	0.00	528.00	596.93	413656.00	8.14	339.30	303.00
17	6	3	6338.00	21446.00	220.65	0	Spot (Block17, Row3, Column6)	5563.70	3086.50	4528.55	0.26	0.81	198.00	223.56	198.00	107.78	0.05	0.48	100.00	100.00	0.00	2888.50	5365.70	7744675.00	49.55	1529.03	1553.00
17	7	3	6639.00	21450.00	142.40	0	Spot (Block17, Row3, Column7)	1084.84	1043.00	628.14	0.02	0.58	193.00	207.05	193.00	76.30	0.03	0.37	100.00	99.00	0.00	850.00	891.84	599917.00	11.50	352.56	297.00
17	8	3	6931.00	21457.00	152.80	0	Spot (Block17, Row3, Column8)	2326.46	2222.50	968.27	0.02	0.42	193.00	199.54	193.00	34.77	0.01	0.17	100.00	100.00	0.00	2029.50	2133.46	1493589.00	61.18	683.93	582.00
17	1	4	4831.00	21736.00	138.25	0	Spot (Block17, Row4, Column1)	3649.18	3192.00	1992.08	0.06	0.55	196.00	203.89	196.00	35.85	0.02	0.18	100.00	100.00	0.00	2996.00	3453.18	1886628.00	96.10	1027.24	750.00
17	2	4	5133.00	21745.00	161.20	0	Spot (Block17, Row4, Column2)	1895.50	1819.00	855.44	0.02	0.45	204.00	222.67	204.00	61.64	0.04	0.28	100.00	100.00	0.00	1615.00	1691.50	1359070.00	27.14	550.77	520.50
17	3	4	5433.00	21740.00	143.05	0	Spot (Block17, Row4, Column3)	22651.77	20400.00	14468.41	0.05	0.64	201.00	218.00	201.00	65.45	0.04	0.30	100.00	100.00	0.00	20199.00	22450.77	12684989.00	342.77	3536.98	2488.50
17	4	4	5708.00	21753.00	179.60	0	Spot (Block17, Row4, Column4)	229.86	223.00	23.96	0.01	0.10	191.00	196.39	191.00	34.28	0.01	0.17	45.00	16.00	0.00	32.00	38.86	208024.00	0.98	206.69	207.00
17	5	4	6028.00	21745.00	143.25	0	Spot (Block17, Row4, Column5)	618.23	464.00	756.15	0.12	1.22	189.00	194.15	189.00	38.39	0.01	0.20	98.00	98.00	0.00	275.00	429.23	344975.00	11.05	304.72	262.00
17	6	4	6335.00	21746.00	172.25	0	Spot (Block17, Row4, Column6)	2029.05	1949.50	805.13	0.02	0.40	194.00	208.90	194.00	79.56	0.03	0.38	100.00	100.00	0.00	1755.50	1835.05	1688173.00	22.88	629.10	559.50
17	7	4	6625.00	21750.00	144.85	0	Spot (Block17, Row4, Column7)	1022.67	816.00	675.92	0.10	0.66	197.00	223.74	197.00	148.09	0.06	0.66	82.00	72.00	0.00	619.00	825.67	588034.00	5.39	319.25	287.00
17	8	4	6928.00	21761.00	159.10	0	Spot (Block17, Row4, Column8)	413.03	370.00	134.31	0.05	0.33	193.00	199.20	193.00	48.95	0.01	0.25	97.00	81.00	0.00	177.00	220.03	289536.00	4.37	234.74	230.00
17	1	5	4834.00	22041.00	138.50	0	Spot (Block17, Row5, Column1)	4537.21	4192.00	3050.12	0.03	0.67	204.00	219.33	204.00	72.96	0.03	0.33	100.00	100.00	0.00	3988.00	4333.21	2359349.00	59.18	1053.05	753.00
17	2	5	5128.00	22039.00	150.80	0	Spot (Block17, Row5, Column2)	2371.31	2254.00	966.19	0.02	0.41	209.00	235.03	209.00	84.02	0.05	0.36	100.00	100.00	0.00	2045.00	2162.31	1472583.00	25.43	660.16	595.50
17	3	5	5431.00	22042.00	145.75	0	Spot (Block17, Row5, Column3)	6778.50	6174.00	3880.28	0.04	0.57	204.00	225.59	204.00	71.13	0.04	0.32	100.00	100.00	0.00	5970.00	6574.50	3931531.00	92.12	1245.47	956.00
17	4	5	5728.00	22042.00	139.55	0	Spot (Block17, Row5, Column4)	1523.78	1290.00	830.48	0.07	0.55	197.00	208.09	197.00	53.65	0.02	0.26	100.00	100.00	0.00	1093.00	1326.78	810651.00	24.52	508.77	445.50
17	5	5	6033.00	22044.00	140.65	0	Spot (Block17, Row5, Column5)	24734.88	21726.00	16057.51	0.06	0.65	192.00	201.87	192.00	55.55	0.02	0.28	100.00	100.00	0.37	21534.00	24542.88	13257898.00	441.66	4110.44	2839.00
17	6	5	6331.00	22047.00	139.05	0	Spot (Block17, Row5, Column6)	634.65	573.50	229.49	0.04	0.36	197.00	224.87	197.00	140.84	0.06	0.63	99.00	63.00	0.00	376.50	437.65	332556.00	2.91	314.07	287.00
17	7	5	6633.00	22050.00	211.55	0	Spot (Block17, Row5, Column7)	9831.64	6839.00	7599.80	0.16	0.77	206.00	256.83	206.00	204.09	0.10	0.79	100.00	100.00	0.00	6633.00	9625.64	12515678.00	46.92	2247.18	2229.00
17	8	5	6939.00	22051.00	158.75	0	Spot (Block17, Row5, Column8)	2310.68	1551.00	2140.77	0.17	0.93	196.00	217.48	196.00	145.06	0.05	0.67	95.00	81.00	0.00	1355.00	2114.68	1598989.00	14.43	1003.68	269.00
17	1	6	4827.00	22341.00	215.35	0	Spot (Block17, Row6, Column1)	4434.81	2363.00	3655.35	0.27	0.82	213.00	255.03	213.00	134.92	0.08	0.53	100.00	100.00	0.00	2150.00	4221.81	5858380.00	30.98	1257.00	1280.00
17	2	6	5131.00	22337.00	227.45	0	Spot (Block17, Row6, Column2)	5233.69	4016.50	2952.93	0.11	0.56	210.00	248.63	210.00	134.76	0.07	0.54	100.00	100.00	0.00	3806.50	5023.69	7777270.00	36.99	1530.19	1523.00
17	3	6	5422.00	22341.00	138.50	0	Spot (Block17, Row6, Column3)	4342.21	3819.00	2510.72	0.06	0.58	201.00	222.13	201.00	86.38	0.04	0.39	100.00	100.00	0.00	3618.00	4141.21	2266636.00	47.70	1110.18	868.00
17	4	6	5731.00	22340.00	141.15	0	Spot (Block17, Row6, Column4)	844.02	783.50	390.79	0.03	0.46	195.00	199.97	195.00	35.21	0.01	0.18	100.00	100.00	0.00	588.50	649.02	454082.00	18.29	346.78	296.50
17	5	6	6031.00	22344.00	138.30	0	Spot (Block17, Row6, Column5)	18517.49	16731.00	11580.10	0.04	0.63	198.00	207.92	198.00	53.50	0.02	0.26	100.00	100.00	0.00	16533.00	18319.49	9499472.00	342.26	3736.45	2998.50
17	6	6	6331.00	22342.00	157.65	0	Spot (Block17, Row6, Column6)	357.00	322.00	117.33	0.04	0.33	199.00	214.20	199.00	88.61	0.03	0.41	68.00	33.00	0.00	123.00	158.00	245971.00	1.61	232.20	223.50
17	7	6	6629.00	22347.00	142.10	0	Spot (Block17, Row6, Column7)	2093.30	1898.50	1204.86	0.04	0.58	199.00	219.21	199.00	127.85	0.04	0.58	100.00	100.00	0.00	1699.50	1894.30	1155504.00	14.66	594.53	467.50
17	8	6	6933.00	22354.00	139.70	0	Spot (Block17, Row6, Column8)	2252.23	2013.50	1383.40	0.05	0.61	196.00	200.11	196.00	66.62	0.01	0.33	100.00	100.00	0.00	1817.50	2056.23	1180168.00	30.80	675.77	549.50
17	1	7	4826.00	22636.00	148.20	0	Spot (Block17, Row7, Column1)	2766.04	2562.00	1232.46	0.03	0.45	213.00	239.07	213.00	93.14	0.05	0.39	100.00	100.00	0.00	2349.00	2553.04	1667922.00	27.13	714.93	710.50
17	2	7	5114.00	22645.00	141.65	0	Spot (Block17, Row7, Column2)	246.16	240.50	35.32	0.01	0.14	205.00	222.56	205.00	83.69	0.04	0.38	0.00	0.00	0.00	35.50	41.16	134404.00	0.28	224.32	224.50
17	3	7	5467.00	22621.00	156.50	0	Spot (Block17, Row7, Column3)	210.29	209.00	11.37	0.00	0.05	195.00	197.31	195.00	19.54	0.01	0.10	29.00	3.00	0.00	14.00	15.29	141736.00	0.66	201.01	200.00
17	4	7	5716.00	22643.00	186.65	0	Spot (Block17, Row7, Column4)	219.53	216.00	21.69	0.01	0.10	194.00	202.24	194.00	48.81	0.02	0.24	14.00	0.00	0.00	22.00	25.53	214476.00	0.35	198.36	198.00
17	5	7	6030.00	22647.00	187.65	0	Spot (Block17, Row7, Column5)	569.65	513.00	232.24	0.05	0.41	199.00	219.97	199.00	104.86	0.04	0.48	95.00	62.00	0.00	314.00	370.65	564522.00	3.33	297.08	299.50
17	6	7	6324.00	22648.00	219.15	0	Spot (Block17, Row7, Column6)	6212.53	5052.00	3698.61	0.09	0.60	207.00	267.29	207.00	195.19	0.11	0.73	100.00	100.00	0.00	4845.00	6005.53	8529802.00	30.46	1715.76	1718.50
17	7	7	6620.00	22653.00	142.55	0	Spot (Block17, Row7, Column7)	2814.11	2497.50	1355.82	0.05	0.48	204.00	222.64	204.00	98.07	0.04	0.44	100.00	100.00	0.00	2293.50	2610.11	1553389.00	26.43	848.29	626.00
17	8	7	6929.00	22653.00	174.55	0	Spot (Block17, Row7, Column8)	3697.97	3695.00	1174.68	0.00	0.32	198.00	205.59	198.00	44.44	0.02	0.22	100.00	100.00	0.00	3497.00	3499.97	3154369.00	78.59	1061.41	959.00
17	1	8	4794.00	22948.00	170.80	0	Spot (Block17, Row8, Column1)	255.12	254.00	25.09	0.00	0.10	206.00	213.27	206.00	43.88	0.02	0.21	54.00	5.00	0.00	48.00	49.12	206906.00	0.95	227.73	224.00
17	2	8	5125.00	22936.00	149.80	0	Spot (Block17, Row8, Column2)	413.34	392.00	112.57	0.02	0.27	204.00	206.22	204.00	32.47	0.00	0.16	99.00	97.00	0.00	188.00	209.34	254616.00	6.38	260.12	262.00
17	3	8	5416.00	22939.00	139.70	0	Spot (Block17, Row8, Column3)	1052.29	813.50	681.83	0.11	0.65	197.00	204.78	197.00	44.98	0.02	0.22	100.00	100.00	0.00	616.50	855.29	557714.00	18.84	378.93	340.00
17	4	8	5725.00	22945.00	147.15	0	Spot (Block17, Row8, Column4)	5695.67	5415.50	2568.30	0.02	0.45	198.00	211.88	198.00	61.39	0.03	0.29	100.00	100.00	0.00	5217.50	5497.67	3360447.00	89.33	1130.71	996.00
17	5	8	6023.00	22946.00	147.00	-50	Spot (Block17, Row8, Column5)	229.07	228.00	16.54	0.00	0.07	205.00	232.75	205.00	134.18	0.06	0.58	0.00	0.00	0.00	23.00	24.07	134465.00	-0.03	215.57	214.00
17	6	8	6327.00	22947.00	197.80	0	Spot (Block17, Row8, Column6)	9123.98	5523.00	8401.83	0.22	0.92	213.00	277.13	213.00	218.37	0.11	0.79	100.00	100.00	0.00	5310.00	8910.98	10182361.00	40.51	1813.96	1772.50
17	7	8	6627.00	22949.00	137.30	0	Spot (Block17, Row8, Column7)	1279.58	1223.00	617.80	0.02	0.48	210.00	240.01	210.00	147.80	0.06	0.62	100.00	93.00	0.00	1013.00	1069.58	651308.00	7.03	460.75	373.00
17	8	8	6910.00	22952.00	139.10	0	Spot (Block17, Row8, Column8)	20155.82	18297.50	10241.77	0.04	0.51	208.00	219.87	208.00	66.20	0.02	0.30	100.00	100.00	0.00	18089.50	19947.82	10521336.00	301.13	4213.94	2999.50
18	1	1	9342.00	20862.00	151.45	0	Spot (Block18, Row1, Column1)	5881.88	5088.00	3383.51	0.06	0.58	124.00	130.89	124.00	31.35	0.02	0.24	100.00	100.00	0.00	4964.00	5757.88	3682058.00	183.44	1244.62	958.00
18	2	1	9635.00	20871.00	147.60	0	Spot (Block18, Row1, Column2)	928.87	805.50	433.10	0.06	0.47	128.00	133.25	128.00	27.06	0.02	0.20	100.00	100.00	0.00	677.50	800.87	551746.00	29.40	294.71	277.00
18	3	1	9943.00	20870.00	146.80	0	Spot (Block18, Row1, Column3)	500.44	448.50	254.77	0.05	0.51	126.00	128.69	126.00	18.20	0.01	0.14	100.00	100.00	0.00	322.50	374.44	294261.00	20.43	209.51	194.50
18	4	1	10230.00	20870.00	145.45	0	Spot (Block18, Row1, Column4)	735.39	681.00	306.28	0.03	0.42	124.00	127.22	124.00	20.22	0.01	0.16	100.00	100.00	0.00	557.00	611.39	426525.00	30.08	262.25	217.50
18	5	1	10539.00	20867.00	144.10	0	Spot (Block18, Row1, Column5)	912.45	764.50	619.37	0.08	0.68	123.00	126.87	123.00	20.87	0.01	0.16	100.00	100.00	0.00	641.50	789.45	514624.00	37.64	267.18	207.50
18	6	1	10831.00	20872.00	142.45	0	Spot (Block18, Row1, Column6)	1479.55	1389.00	768.48	0.03	0.52	127.00	131.18	127.00	26.06	0.01	0.20	100.00	100.00	0.00	1262.00	1352.55	810795.00	51.74	506.57	299.50
18	7	1	11130.00	20874.00	143.40	0	Spot (Block18, Row1, Column7)	4323.55	3989.00	2433.03	0.03	0.56	124.00	128.97	124.00	26.09	0.02	0.20	100.00	100.00	0.00	3865.00	4199.55	2425510.00	160.77	962.29	675.50
18	8	1	11448.00	20878.00	197.20	0	Spot (Block18, Row1, Column8)	168.47	172.00	16.96	0.01	0.10	125.00	128.54	125.00	19.39	0.01	0.15	87.00	68.00	0.00	47.00	43.47	185650.00	2.06	141.53	140.00
18	1	2	9334.00	21166.00	147.00	-50	Spot (Block18, Row2, Column1)	123.46	121.50	13.11	0.01	0.11	122.00	127.59	122.00	26.36	0.02	0.21	5.00	0.00	0.00	-0.50	1.46	72596.00	-0.16	135.89	132.00
18	2	2	9629.00	21166.00	124.25	0	Spot (Block18, Row2, Column2)	928.37	904.00	288.60	0.01	0.31	123.00	127.27	123.00	20.83	0.01	0.16	100.00	100.00	0.00	781.00	805.37	381561.00	38.45	344.75	342.00
18	3	2	9945.00	21172.00	174.60	0	Spot (Block18, Row2, Column3)	176.74	183.00	24.15	0.02	0.14	125.00	129.31	125.00	21.72	0.01	0.17	84.00	72.00	0.00	58.00	51.74	149345.00	2.18	136.23	130.00
18	4	2	10240.00	21177.00	183.90	0	Spot (Block18, Row2, Column4)	468.54	471.50	172.65	0.00	0.37	126.00	132.76	126.00	25.68	0.02	0.19	100.00	100.00	0.00	345.50	342.54	443235.00	13.07	223.44	211.00
18	5	2	10537.00	21171.00	183.05	0	Spot (Block18, Row2, Column5)	1250.24	1246.50	421.36	0.00	0.34	127.00	134.89	127.00	33.31	0.03	0.25	100.00	100.00	0.00	1119.50	1123.24	1175221.00	33.49	405.71	363.50
18	6	2	10829.00	21156.00	171.30	0	Spot (Block18, Row2, Column6)	256.01	231.00	90.17	0.04	0.35	131.00	160.67	131.00	136.62	0.09	0.85	43.00	4.00	0.00	100.00	125.01	209932.00	0.70	163.57	165.00
18	7	2	11133.00	21183.00	159.05	0	Spot (Block18, Row2, Column7)	327.62	296.00	108.72	0.04	0.33	127.00	136.17	127.00	43.07	0.03	0.32	99.00	83.00	0.00	169.00	200.62	229987.00	4.45	180.99	183.50
18	8	2	11437.00	21180.00	147.00	-50	Spot (Block18, Row2, Column8)	130.10	129.00	13.82	0.00	0.11	127.00	139.74	127.00	77.86	0.04	0.56	0.00	0.00	0.00	2.00	3.10	76371.00	-0.12	126.81	125.00
18	1	3	9340.00	21462.00	143.75	0	Spot (Block18, Row3, Column1)	1415.12	1235.00	825.58	0.06	0.58	121.00	125.54	121.00	33.30	0.02	0.27	100.00	100.00	0.00	1114.00	1294.12	793880.00	38.73	417.52	312.00
18	2	3	9628.00	21471.00	171.75	0	Spot (Block18, Row3, Column2)	206.53	207.00	30.03	0.00	0.15	125.00	132.11	125.00	32.06	0.02	0.24	94.00	78.00	0.00	82.00	81.53	169564.00	2.32	156.34	154.00
18	3	3	9925.00	21469.00	154.00	0	Spot (Block18, Row3, Column3)	386.43	318.00	203.90	0.08	0.53	122.00	126.92	122.00	23.69	0.02	0.19	100.00	100.00	0.00	196.00	264.43	252724.00	10.95	184.96	188.00
18	4	3	10232.00	21466.00	142.80	0	Spot (Block18, Row3, Column4)	1847.26	1607.00	966.46	0.06	0.52	122.00	126.31	122.00	22.84	0.02	0.18	100.00	100.00	0.00	1485.00	1725.26	1012296.00	75.36	571.00	408.50
18	5	3	10513.00	21463.00	183.45	0	Spot (Block18, Row3, Column5)	241.29	197.00	188.34	0.09	0.78	128.00	163.41	128.00	147.12	0.11	0.90	20.00	3.00	0.00	69.00	113.29	227291.00	0.53	166.08	144.00
18	6	3	10835.00	21474.00	208.40	0	Spot (Block18, Row3, Column6)	15066.01	11064.00	10828.08	0.13	0.72	143.00	217.70	143.00	214.02	0.18	0.98	100.00	100.00	0.00	10921.00	14923.01	18546264.00	69.38	3252.59	3368.50
18	7	3	11139.00	21479.00	143.85	0	Spot (Block18, Row3, Column7)	805.06	692.00	439.19	0.07	0.55	134.00	173.04	134.00	157.83	0.11	0.91	94.00	71.00	0.00	558.00	671.06	452442.00	4.00	262.46	213.50
18	8	3	11433.00	21486.00	155.45	0	Spot (Block18, Row3, Column8)	12460.47	10998.00	6584.64	0.05	0.53	133.00	152.54	133.00	95.49	0.06	0.63	100.00	100.00	0.00	10865.00	12327.47	8298670.00	128.89	2363.94	1772.00
18	1	4	9335.00	21765.00	142.35	0	Spot (Block18, Row4, Column1)	2521.85	2259.00	1356.14	0.05	0.54	125.00	132.21	125.00	34.05	0.02	0.26	100.00	100.00	0.00	2134.00	2396.85	1394583.00	70.18	549.01	467.00
18	2	4	9635.00	21771.00	169.05	0	Spot (Block18, Row4, Column2)	1719.94	1589.00	891.66	0.03	0.52	133.00	151.98	133.00	67.80	0.06	0.45	100.00	100.00	0.00	1456.00	1586.94	1367352.00	23.13	457.37	451.00
18	3	4	9932.00	21771.00	143.20	0	Spot (Block18, Row4, Column3)	8919.19	8000.00	5097.80	0.05	0.57	130.00	145.71	130.00	54.42	0.05	0.37	100.00	100.00	0.00	7870.00	8789.19	4976907.00	161.22	1906.99	1416.00
18	4	4	10219.00	21790.00	169.15	0	Spot (Block18, Row4, Column4)	171.71	176.00	21.28	0.01	0.12	124.00	128.55	124.00	25.79	0.02	0.20	81.00	50.00	0.00	52.00	47.71	135820.00	1.67	139.89	138.00
18	5	4	10516.00	21777.00	127.40	0	Spot (Block18, Row4, Column5)	560.51	233.50	1203.13	0.38	2.15	124.00	130.16	124.00	28.07	0.02	0.22	100.00	100.00	0.00	109.50	436.51	243263.00	15.33	318.17	201.00
18	6	4	10836.00	21774.00	184.60	0	Spot (Block18, Row4, Column6)	1705.42	1747.00	622.60	0.01	0.37	136.00	177.32	136.00	153.00	0.12	0.86	100.00	100.00	0.00	1611.00	1569.42	1633793.00	9.99	484.39	403.00
18	7	4	11121.00	21782.00	159.40	0	Spot (Block18, Row4, Column7)	412.47	291.00	249.97	0.15	0.61	141.00	183.11	141.00	188.43	0.11	1.03	46.00	28.00	0.00	150.00	271.47	290376.00	1.22	188.86	187.00
18	8	4	11433.00	21783.00	169.40	0	Spot (Block18, Row4, Column8)	301.75	287.00	89.61	0.02	0.30	134.00	144.47	134.00	50.00	0.03	0.35	98.00	71.00	0.00	153.00	167.75	241398.00	3.15	179.84	183.00
18	1	5	9334.00	22071.00	142.55	0	Spot (Block18, Row5, Column1)	2077.46	1728.50	1238.51	0.08	0.60	135.00	183.58	135.00	175.68	0.13	0.96	100.00	100.00	0.00	1593.50	1942.46	1146759.00	10.78	543.26	445.00
18	2	5	9632.00	22070.00	151.95	0	Spot (Block18, Row5, Column2)	13533.90	12925.50	6005.86	0.02	0.44	140.00	186.89	140.00	145.79	0.13	0.78	100.00	100.00	0.00	12785.50	13393.90	8553423.00	91.55	2443.89	1924.00
18	3	5	9934.00	22071.00	152.00	0	Spot (Block18, Row5, Column3)	6120.85	5251.00	3773.22	0.07	0.62	133.00	158.36	133.00	77.69	0.08	0.49	100.00	100.00	0.00	5118.00	5987.85	3886743.00	76.75	1004.92	948.50
18	4	5	10229.00	22074.00	143.70	0	Spot (Block18, Row5, Column4)	1146.66	1001.00	706.84	0.06	0.62	130.00	141.95	130.00	47.83	0.04	0.34	100.00	100.00	0.00	871.00	1016.66	642129.00	21.01	305.01	261.00
18	5	5	10533.00	22075.00	141.00	0	Spot (Block18, Row5, Column5)	8500.35	7707.00	5228.97	0.04	0.62	127.00	138.78	127.00	77.36	0.04	0.56	100.00	100.00	0.00	7580.00	8373.35	4598689.00	108.08	1725.21	1283.00
18	6	5	10842.00	22070.00	232.10	0	Spot (Block18, Row5, Column6)	248.02	204.00	120.74	0.08	0.49	132.00	181.57	132.00	204.40	0.14	1.13	21.00	2.00	0.00	72.00	116.02	383930.00	0.33	165.02	141.00
18	7	5	11130.00	22076.00	196.15	0	Spot (Block18, Row5, Column7)	19692.83	16054.00	13803.80	0.09	0.70	159.00	229.73	159.00	269.00	0.16	1.17	100.00	100.00	0.09	15895.00	19533.83	21425800.00	72.35	3587.27	3609.50
18	8	5	11439.00	22083.00	144.60	0	Spot (Block18, Row5, Column8)	1981.50	1480.50	1603.94	0.13	0.81	136.00	169.27	136.00	174.18	0.10	1.03	94.00	80.00	0.00	1344.50	1845.50	1129456.00	10.40	511.67	280.50
18	1	6	9328.00	22369.00	208.75	0	Spot (Block18, Row6, Column1)	12925.25	8624.00	10516.87	0.18	0.81	142.00	232.91	142.00	266.48	0.21	1.14	100.00	100.00	0.00	8482.00	12783.25	15975605.00	47.63	2714.39	2734.00
18	2	6	9630.00	22365.00	215.80	0	Spot (Block18, Row6, Column2)	9359.21	7461.00	5690.45	0.10	0.61	144.00	228.91	144.00	246.09	0.20	1.08	100.00	100.00	0.00	7317.00	9215.21	12475828.00	37.10	2177.42	2238.00
18	3	6	9924.00	22371.00	139.30	0	Spot (Block18, Row6, Column3)	4259.82	3915.00	2300.78	0.04	0.54	130.00	168.57	130.00	145.48	0.11	0.86	100.00	100.00	0.00	3785.00	4129.82	2240664.00	28.12	1082.76	742.00
18	4	6	10232.00	22369.00	161.60	0	Spot (Block18, Row6, Column4)	371.64	290.00	174.28	0.11	0.47	128.00	138.90	128.00	76.24	0.04	0.55	88.00	54.00	0.00	162.00	243.64	268695.00	3.05	188.05	188.00
18	5	6	10532.00	22373.00	138.70	0	Spot (Block18, Row6, Column5)	10320.12	9669.00	5838.26	0.03	0.57	130.00	146.04	130.00	84.94	0.05	0.58	100.00	100.00	0.00	9539.00	10190.12	5438701.00	119.77	1929.22	1355.50
18	6	6	10830.00	22378.00	173.70	0	Spot (Block18, Row6, Column6)	211.97	201.00	44.11	0.02	0.21	132.00	163.78	132.00	136.87	0.09	0.84	14.00	0.00	0.00	69.00	79.97	178692.00	0.35	158.59	160.00
18	7	6	11128.00	22375.00	143.15	0	Spot (Block18, Row6, Column7)	2697.72	2340.00	1708.12	0.06	0.63	144.00	174.61	144.00	167.19	0.08	0.96	100.00	100.00	0.00	2196.00	2553.72	1502631.00	15.09	644.73	428.00
18	8	6	11436.00	22383.00	143.05	0	Spot (Block18, Row6, Column8)	3921.68	3262.50	2698.71	0.08	0.69	136.00	143.51	136.00	28.93	0.02	0.20	100.00	100.00	0.00	3126.50	3785.68	2172611.00	130.59	827.76	636.00
18	1	7	9328.00	22668.00	156.30	0	Spot (Block18, Row7, Column1)	2424.33	2217.00	1243.32	0.04	0.51	133.00	170.54	133.00	155.22	0.11	0.91	100.00	100.00	0.00	2084.00	2291.33	1626726.00	14.52	517.46	498.00
18	2	7	9635.00	22672.00	176.75	0	Spot (Block18, Row7, Column2)	188.52	188.00	29.35	0.00	0.16	133.00	161.96	133.00	122.71	0.09	0.76	1.00	0.00	0.00	55.00	55.52	164763.00	0.22	145.30	146.50
18	3	7	9914.00	22667.00	256.80	0	Spot (Block18, Row7, Column3)	143.16	140.00	19.49	0.01	0.14	127.00	138.21	127.00	59.32	0.04	0.43	1.00	0.00	0.00	13.00	16.16	274445.00	0.08	126.24	125.00
18	4	7	10235.00	22662.00	169.60	0	Spot (Block18, Row7, Column4)	184.82	188.00	19.83	0.01	0.11	129.00	141.19	129.00	58.72	0.04	0.42	51.00	0.00	0.00	59.00	55.82	147487.00	0.74	146.10	144.00
18	5	7	10532.00	22675.00	189.30	0	Spot (Block18, Row7, Column5)	667.27	617.00	316.79	0.03	0.47	138.00	179.17	138.00	147.89	0.11	0.83	97.00	67.00	0.00	479.00	529.27	670608.00	3.30	276.80	279.00
18	6	7	10826.00	22676.00	206.75	0	Spot (Block18, Row7, Column6)	11819.40	10896.00	7272.39	0.04	0.62	162.00	272.56	162.00	327.98	0.23	1.20	100.00	100.00	0.00	10734.00	11657.40	14348752.00	35.21	2586.40	2586.50
18	7	7	11117.00	22684.00	145.60	0	Spot (Block18, Row7, Column7)	3918.00	3699.50	1932.28	0.02	0.49	157.00	194.66	157.00	169.89	0.09	0.87	100.00	100.00	0.00	3542.50	3761.00	2264605.00	21.92	1029.93	768.50
18	8	7	11432.00	22675.00	185.75	0	Spot (Block18, Row7, Column8)	3656.35	3633.00	1086.81	0.00	0.30	146.00	155.53	146.00	49.11	0.03	0.32	100.00	100.00	0.00	3487.00	3510.35	3557624.00	71.28	1021.01	984.00
18	1	8	9321.00	22987.00	129.10	0	Spot (Block18, Row8, Column1)	420.93	199.00	1067.88	0.33	2.54	127.00	132.81	127.00	34.94	0.02	0.26	93.00	53.00	0.00	72.00	293.93	188997.00	8.25	189.81	178.00
18	2	8	9628.00	22968.00	148.45	0	Spot (Block18, Row8, Column2)	384.22	382.50	116.35	0.00	0.30	125.00	127.58	125.00	17.63	0.01	0.14	99.00	99.00	0.00	257.50	259.22	232068.00	14.56	194.48	191.00
18	3	8	9921.00	22969.00	147.40	0	Spot (Block18, Row8, Column3)	617.50	431.00	410.08	0.16	0.66	125.00	136.16	125.00	69.36	0.04	0.51	99.00	80.00	0.00	306.00	492.50	365562.00	6.94	226.01	196.00
18	4	8	10224.00	22973.00	147.85	0	Spot (Block18, Row8, Column4)	27545.14	26210.50	12875.78	0.02	0.47	129.00	147.63	129.00	91.46	0.06	0.62	100.00	100.00	0.00	26081.50	27416.14	16471995.00	299.55	4750.71	3876.00
18	5	8	10520.00	22968.00	200.70	0	Spot (Block18, Row8, Column5)	178.90	182.00	20.53	0.01	0.11	136.00	191.95	136.00	241.46	0.15	1.26	0.00	0.00	0.00	46.00	42.90	204843.00	-0.05	147.76	143.00
18	6	8	10827.00	22976.00	197.35	0	Spot (Block18, Row8, Column6)	22200.70	17215.00	17592.75	0.11	0.79	159.00	277.27	159.00	379.42	0.24	1.37	100.00	100.00	1.64	17056.00	22041.70	24420780.00	57.78	3996.17	3913.50
18	7	8	11131.00	22979.00	140.00	0	Spot (Block18, Row8, Column7)	1766.95	1664.00	936.58	0.03	0.53	153.00	200.57	153.00	236.19	0.12	1.18	100.00	89.00	0.00	1511.00	1613.95	934716.00	6.63	553.01	397.00
18	8	8	11411.00	22981.00	143.80	0	Spot (Block18, Row8, Column8)	19418.69	18077.00	9887.03	0.03	0.51	148.00	163.12	148.00	64.45	0.04	0.40	100.00	100.00	0.00	17929.00	19270.69	10913302.00	298.78	3566.68	2536.00
19	1	1	13840.00	20890.00	152.05	0	Spot (Block19, Row1, Column1)	6809.27	6076.00	3589.98	0.05	0.53	122.00	128.34	122.00	29.69	0.02	0.23	100.00	100.00	0.00	5954.00	6687.27	4330696.00	225.05	1306.41	951.00
19	2	1	14134.00	20895.00	153.25	0	Spot (Block19, Row1, Column2)	913.29	822.00	419.52	0.05	0.46	119.00	123.51	119.00	23.62	0.02	0.19	100.00	100.00	0.00	703.00	794.29	594550.00	33.43	272.75	272.00
19	3	1	14451.00	20886.00	159.30	0	Spot (Block19, Row1, Column3)	172.98	180.00	22.14	0.02	0.13	118.00	119.21	118.00	17.14	0.00	0.14	92.00	78.00	0.00	62.00	54.98	121603.00	3.14	139.15	135.00
19	4	1	14731.00	20902.00	147.10	0	Spot (Block19, Row1, Column4)	700.14	637.00	289.17	0.04	0.41	121.00	122.17	121.00	15.60	0.00	0.13	100.00	100.00	0.00	516.00	579.14	417282.00	37.04	249.95	207.00
19	5	1	15038.00	20893.00	169.15	0	Spot (Block19, Row1, Column5)	217.00	201.00	48.15	0.03	0.22	121.00	124.17	121.00	24.00	0.01	0.19	96.00	88.00	0.00	80.00	96.00	172947.00	3.87	144.08	138.00
19	6	1	15334.00	20900.00	144.00	0	Spot (Block19, Row1, Column6)	782.45	693.50	384.62	0.05	0.49	117.00	119.54	117.00	18.97	0.01	0.16	100.00	100.00	0.00	576.50	665.45	441304.00	34.95	291.69	202.00
19	7	1	15632.00	20901.00	144.65	0	Spot (Block19, Row1, Column7)	1230.54	1217.50	645.42	0.00	0.52	118.00	120.21	118.00	17.43	0.01	0.15	100.00	100.00	0.00	1099.50	1112.54	696483.00	63.70	401.12	267.00
19	8	1	15943.00	20900.00	175.65	0	Spot (Block19, Row1, Column8)	212.15	204.00	38.06	0.02	0.18	118.00	120.23	118.00	16.20	0.01	0.13	98.00	95.00	0.00	86.00	94.15	182665.00	5.67	145.57	138.00
19	1	2	13840.00	21223.00	195.65	0	Spot (Block19, Row2, Column1)	134.40	129.00	21.77	0.02	0.16	120.00	122.56	120.00	19.83	0.01	0.16	23.00	13.00	0.00	9.00	14.40	145691.00	0.60	124.73	123.00
19	2	2	14143.00	21190.00	151.15	0	Spot (Block19, Row2, Column2)	204.21	207.00	25.82	0.01	0.13	117.00	118.51	117.00	16.85	0.01	0.14	99.00	95.00	0.00	90.00	87.21	128042.00	5.09	151.50	144.00
19	3	2	14429.00	21195.00	203.10	0	Spot (Block19, Row2, Column3)	147.41	148.00	21.45	0.00	0.15	117.00	118.28	117.00	16.47	0.00	0.14	66.00	48.00	0.00	31.00	30.41	173497.00	1.77	121.79	121.00
19	4	2	14731.00	21195.00	182.75	0	Spot (Block19, Row2, Column4)	184.55	181.00	69.83	0.01	0.38	120.00	123.21	120.00	21.08	0.01	0.17	91.00	80.00	0.00	61.00	64.55	173477.00	2.91	139.08	137.00
19	5	2	15045.00	21199.00	189.40	0	Spot (Block19, Row2, Column5)	3218.53	3123.00	1159.78	0.01	0.36	122.00	132.54	122.00	47.35	0.04	0.36	100.00	100.00	0.00	3001.00	3096.53	3234625.00	65.17	907.24	858.50
19	6	2	15338.00	21203.00	147.00	-50	Spot (Block19, Row2, Column6)	166.78	167.00	16.84	0.00	0.10	123.00	164.73	123.00	190.32	0.13	1.16	0.00	0.00	0.00	44.00	43.78	97898.00	0.01	146.83	146.00
19	7	2	15644.00	21210.00	184.95	0	Spot (Block19, Row2, Column7)	161.07	160.00	21.81	0.00	0.14	121.00	124.83	121.00	27.05	0.01	0.22	65.00	27.00	0.00	39.00	40.07	154947.00	1.34	130.74	129.00
19	8	2	15942.00	21233.00	188.35	0	Spot (Block19, Row2, Column8)	133.89	133.00	13.02	0.00	0.10	119.00	126.26	119.00	49.55	0.03	0.39	1.00	0.00	0.00	14.00	14.89	134557.00	0.15	130.93	127.00
19	1	3	13839.00	21487.00	146.95	0	Spot (Block19, Row3, Column1)	553.86	531.00	213.32	0.02	0.39	120.00	122.64	120.00	17.18	0.01	0.14	100.00	100.00	0.00	411.00	433.86	325667.00	25.10	230.82	204.00
19	2	3	14140.00	21501.00	177.80	0	Spot (Block19, Row3, Column2)	184.90	191.00	34.77	0.01	0.19	120.00	130.08	120.00	46.77	0.04	0.36	74.00	11.00	0.00	71.00	64.90	163634.00	1.17	137.69	131.50
19	3	3	14405.00	21490.00	156.75	0	Spot (Block19, Row3, Column3)	708.16	315.50	2027.32	0.35	2.86	120.00	124.63	120.00	24.01	0.02	0.19	97.00	91.00	0.00	195.50	588.16	477301.00	24.30	233.13	170.50
19	4	3	14729.00	21501.00	147.10	0	Spot (Block19, Row3, Column4)	740.19	720.00	317.41	0.01	0.43	121.00	125.79	121.00	23.56	0.02	0.19	100.00	100.00	0.00	599.00	619.19	438195.00	26.08	267.05	242.00
19	5	3	15038.00	21506.00	149.70	0	Spot (Block19, Row3, Column5)	395.68	283.00	792.56	0.15	2.00	125.00	170.38	125.00	176.72	0.13	1.04	32.00	6.00	0.00	158.00	270.68	243740.00	1.27	190.38	191.00
19	6	3	15333.00	21500.00	206.55	0	Spot (Block19, Row3, Column6)	19851.68	15008.50	14729.21	0.12	0.74	141.00	234.29	141.00	267.53	0.22	1.14	100.00	100.00	0.16	14867.50	19710.68	24139644.00	73.33	4004.44	4028.00
19	7	3	15653.00	21512.00	177.40	0	Spot (Block19, Row3, Column7)	186.25	191.00	30.83	0.01	0.17	128.00	168.16	128.00	187.75	0.12	1.12	0.00	0.00	0.00	63.00	58.25	164455.00	0.10	144.17	135.00
19	8	3	15934.00	21514.00	159.45	0	Spot (Block19, Row3, Column8)	6763.40	5993.00	3527.59	0.05	0.52	122.00	131.12	122.00	53.80	0.03	0.41	100.00	100.00	0.00	5871.00	6641.40	4734379.00	123.28	1535.08	1003.00
19	1	4	13835.00	21793.00	145.05	0	Spot (Block19, Row4, Column1)	921.27	850.00	373.36	0.03	0.41	125.00	135.02	125.00	47.88	0.03	0.35	100.00	100.00	0.00	725.00	796.27	528808.00	16.42	306.63	260.50
19	2	4	14135.00	21796.00	175.00	0	Spot (Block19, Row4, Column2)	2712.52	2566.00	1424.66	0.02	0.53	126.00	148.53	126.00	70.73	0.07	0.48	100.00	100.00	0.00	2440.00	2586.52	2324633.00	36.25	602.81	602.00
19	3	4	14435.00	21795.00	146.60	0	Spot (Block19, Row4, Column3)	2392.72	2139.00	1197.28	0.05	0.50	127.00	147.90	127.00	75.77	0.07	0.51	100.00	100.00	0.00	2012.00	2265.72	1418883.00	29.63	572.51	481.00
19	4	4	14724.00	21761.00	229.65	0	Spot (Block19, Row4, Column4)	144.60	141.00	15.88	0.01	0.11	121.00	123.99	121.00	19.99	0.01	0.16	52.00	17.00	0.00	20.00	23.60	218781.00	1.03	131.63	129.00
19	5	4	15050.00	21793.00	168.60	0	Spot (Block19, Row4, Column5)	273.08	182.00	725.12	0.18	2.66	122.00	141.98	122.00	90.90	0.07	0.64	14.00	5.00	0.00	60.00	151.08	214639.00	1.44	186.52	139.50
19	6	4	15336.00	21799.00	191.50	0	Spot (Block19, Row4, Column6)	3944.45	3872.50	1359.20	0.01	0.34	128.00	178.80	128.00	184.82	0.15	1.03	100.00	100.00	0.00	3744.50	3816.45	4086449.00	20.37	983.31	818.50
19	7	4	15631.00	21801.00	173.70	0	Spot (Block19, Row4, Column7)	176.77	183.00	21.11	0.02	0.12	127.00	153.84	127.00	122.23	0.08	0.79	0.00	0.00	0.00	56.00	49.77	149015.00	0.19	142.38	140.00
19	8	4	15939.00	21808.00	175.25	0	Spot (Block19, Row4, Column8)	189.62	190.00	20.71	0.00	0.11	121.00	124.91	121.00	27.80	0.01	0.22	95.00	77.00	0.00	69.00	68.62	162697.00	2.33	144.20	139.00
19	1	5	13836.00	22105.00	147.75	0	Spot (Block19, Row5, Column1)	1181.56	1053.50	606.93	0.05	0.51	130.00	183.99	130.00	211.10	0.15	1.15	98.00	86.00	0.00	923.50	1051.56	706571.00	4.73	378.64	291.50
19	2	5	14131.00	22096.00	153.10	0	Spot (Block19, Row5, Column2)	8709.29	8225.00	4080.07	0.02	0.47	140.00	178.85	140.00	109.98	0.11	0.61	100.00	100.00	0.00	8085.00	8569.29	5582658.00	77.56	1597.56	1518.00
19	3	5	14436.00	22100.00	156.60	0	Spot (Block19, Row5, Column3)	8620.36	7456.50	4974.57	0.06	0.58	134.00	162.80	134.00	93.00	0.08	0.57	100.00	100.00	0.00	7322.50	8486.36	5827362.00	90.94	1311.99	1144.00
19	4	5	14731.00	22098.00	146.95	0	Spot (Block19, Row5, Column4)	411.33	372.00	159.68	0.04	0.39	126.00	139.80	126.00	68.15	0.05	0.49	97.00	82.00	0.00	246.00	285.33	243097.00	3.98	188.38	185.00
19	5	5	15038.00	22102.00	144.50	0	Spot (Block19, Row5, Column5)	3553.81	3013.50	2164.13	0.07	0.61	122.00	126.54	122.00	24.86	0.02	0.20	100.00	100.00	0.00	2891.50	3431.81	2011459.00	137.88	907.38	519.00
19	6	5	15351.00	22109.00	218.20	0	Spot (Block19, Row5, Column6)	168.08	175.00	25.86	0.02	0.15	127.00	155.12	127.00	131.80	0.09	0.85	0.00	0.00	0.00	48.00	41.08	228591.00	0.10	139.53	128.00
19	7	5	15637.00	22107.00	195.50	0	Spot (Block19, Row5, Column7)	11970.24	10038.00	8233.66	0.08	0.69	130.00	178.34	130.00	178.68	0.14	1.00	100.00	100.00	0.00	9908.00	11840.24	12879980.00	65.99	2135.30	2121.50
19	8	5	15935.00	22113.00	159.50	0	Spot (Block19, Row5, Column8)	290.84	266.00	113.29	0.04	0.39	120.00	139.71	120.00	111.27	0.07	0.80	60.00	25.00	0.00	146.00	170.84	203300.00	1.36	159.27	162.00
19	1	6	13830.00	22393.00	202.85	0	Spot (Block19, Row6, Column1)	18732.81	13833.00	14903.37	0.13	0.80	159.00	262.18	159.00	314.87	0.22	1.20	100.00	100.00	0.09	13674.00	18573.81	21954856.00	58.66	3677.99	3515.00
19	2	6	14131.00	22394.00	208.85	0	Spot (Block19, Row6, Column2)	6408.34	5553.00	3676.65	0.06	0.57	140.00	212.35	140.00	235.85	0.18	1.11	100.00	100.00	0.00	5413.00	6268.34	7965561.00	26.27	1508.87	1518.00
19	3	6	14420.00	22401.00	144.65	0	Spot (Block19, Row6, Column3)	1114.51	1023.50	542.78	0.04	0.49	125.00	152.68	125.00	98.95	0.09	0.65	100.00	100.00	0.00	898.50	989.51	637502.00	9.72	338.61	279.00
19	4	6	14743.00	22401.00	168.95	0	Spot (Block19, Row6, Column4)	238.46	229.00	46.90	0.02	0.20	120.00	122.75	120.00	19.46	0.01	0.16	99.00	97.00	0.00	109.00	118.46	190055.00	5.95	166.09	168.00
19	5	6	15032.00	22404.00	141.30	0	Spot (Block19, Row6, Column5)	2635.20	2408.50	1426.90	0.04	0.54	123.00	126.02	123.00	21.49	0.01	0.17	100.00	100.00	0.00	2285.50	2512.20	1428280.00	116.75	729.91	569.00
19	6	6	15331.00	22404.00	147.00	-50	Spot (Block19, Row6, Column6)	135.48	131.00	17.55	0.01	0.13	126.00	142.41	126.00	89.39	0.05	0.63	0.00	0.00	0.00	5.00	9.48	79796.00	-0.08	126.19	126.00
19	7	6	15634.00	22406.00	151.95	0	Spot (Block19, Row6, Column7)	415.01	375.50	184.16	0.04	0.44	129.00	150.72	129.00	118.19	0.07	0.78	80.00	53.00	0.00	246.50	286.01	262284.00	2.24	204.13	193.50
19	8	6	15933.00	22411.00	157.70	0	Spot (Block19, Row6, Column8)	393.90	326.00	184.93	0.08	0.47	123.00	126.50	123.00	28.84	0.01	0.23	100.00	99.00	0.00	203.00	270.90	270608.00	9.27	175.18	178.00
19	1	7	13830.00	22696.00	162.75	0	Spot (Block19, Row7, Column1)	3908.11	3487.50	2052.07	0.05	0.53	135.00	193.96	135.00	220.73	0.16	1.14	100.00	100.00	0.00	3352.50	3773.11	2868551.00	16.83	725.25	667.00
19	2	7	14127.00	22696.00	147.00	-50	Spot (Block19, Row7, Column2)	148.48	144.00	20.46	0.01	0.14	127.00	154.94	127.00	99.10	0.09	0.64	0.00	0.00	0.00	17.00	21.48	87749.00	-0.07	132.38	129.00
19	3	7	14394.00	22718.00	147.10	0	Spot (Block19, Row7, Column3)	138.17	138.00	16.24	0.00	0.12	120.00	123.04	120.00	24.91	0.01	0.20	34.00	2.00	0.00	18.00	18.17	81661.00	0.61	127.19	127.50
19	4	7	14721.00	22688.00	190.90	0	Spot (Block19, Row7, Column4)	131.94	131.00	14.62	0.00	0.11	120.00	123.90	120.00	32.01	0.01	0.26	10.00	0.00	0.00	11.00	11.94	135500.00	0.25	127.39	122.00
19	5	7	15040.00	22713.00	204.35	0	Spot (Block19, Row7, Column5)	193.63	195.50	33.29	0.00	0.17	123.00	146.03	123.00	105.28	0.07	0.72	9.00	0.00	0.00	72.50	70.63	230032.00	0.45	148.89	139.00
19	6	7	15327.00	22700.00	196.90	0	Spot (Block19, Row7, Column6)	7794.44	7241.50	4472.90	0.03	0.57	139.00	229.13	139.00	316.94	0.22	1.38	100.00	100.00	0.00	7102.50	7655.44	8558290.00	23.87	1591.17	1605.50
19	7	7	15623.00	22708.00	147.55	0	Spot (Block19, Row7, Column7)	671.37	596.50	282.41	0.05	0.42	136.00	164.43	136.00	107.09	0.08	0.65	98.00	92.00	0.00	460.50	535.37	400138.00	4.73	291.00	215.00
19	8	7	15929.00	22709.00	187.30	0	Spot (Block19, Row7, Column8)	6735.72	6747.00	1889.02	0.00	0.28	129.00	140.07	129.00	52.27	0.04	0.37	100.00	100.00	0.00	6618.00	6606.72	6634681.00	126.18	1728.02	1659.00
19	1	8	13813.00	22992.00	160.10	0	Spot (Block19, Row8, Column1)	224.41	210.00	41.73	0.03	0.19	129.00	141.13	129.00	54.27	0.04	0.38	90.00	31.00	0.00	81.00	95.41	159332.00	1.53	163.65	163.00
19	2	8	14132.00	22985.00	195.20	0	Spot (Block19, Row8, Column2)	162.80	171.00	22.10	0.02	0.14	124.00	126.64	124.00	15.95	0.01	0.13	77.00	64.00	0.00	47.00	38.80	175495.00	2.27	136.65	135.00
19	3	8	14423.00	22994.00	194.45	0	Spot (Block19, Row8, Column3)	175.64	182.00	26.11	0.02	0.15	124.00	128.92	124.00	39.19	0.02	0.30	71.00	9.00	0.00	58.00	51.64	187758.00	1.19	136.01	131.50
19	4	8	14728.00	23000.00	149.55	0	Spot (Block19, Row8, Column4)	17730.25	16641.50	9161.56	0.03	0.52	129.00	138.20	129.00	48.54	0.03	0.35	100.00	100.00	0.00	16512.50	17601.25	10850912.00	362.43	3093.75	2633.00
19	5	8	15027.00	23002.00	147.00	-50	Spot (Block19, Row8, Column5)	152.51	149.00	25.63	0.01	0.17	131.00	180.96	131.00	259.97	0.14	1.44	0.00	0.00	0.00	18.00	21.51	90745.00	-0.11	150.35	149.00
19	6	8	15330.00	23003.00	195.50	0	Spot (Block19, Row8, Column6)	27504.18	21941.00	20890.39	0.10	0.76	157.00	272.90	157.00	405.70	0.24	1.49	100.00	100.00	10.08	21784.00	27347.18	29732116.00	67.12	4494.12	4503.00
19	7	8	15630.00	23008.00	149.80	0	Spot (Block19, Row8, Column7)	470.21	462.00	189.87	0.01	0.40	140.00	198.34	140.00	282.56	0.15	1.42	53.00	11.00	0.00	322.00	330.21	288709.00	0.96	217.91	200.00
19	8	8	15913.00	23004.00	147.60	0	Spot (Block19, Row8, Column8)	18882.36	16925.00	10067.93	0.05	0.53	133.00	147.22	133.00	61.20	0.04	0.42	100.00	100.00	0.00	16792.00	18749.36	11253889.00	306.11	3451.60	3105.50
20	1	1	18345.00	20919.00	153.20	0	Spot (Block20, Row1, Column1)	6907.70	6261.00	3538.83	0.04	0.51	122.00	131.01	122.00	38.25	0.03	0.29	100.00	100.00	0.00	6139.00	6785.70	4469281.00	177.17	1382.66	896.00
20	2	1	18636.00	20924.00	148.65	0	Spot (Block20, Row1, Column2)	4587.99	4171.00	2330.41	0.04	0.51	125.00	138.99	125.00	47.54	0.05	0.34	100.00	100.00	0.00	4046.00	4462.99	2752793.00	93.58	942.47	846.00
20	3	1	18942.00	20922.00	146.55	0	Spot (Block20, Row1, Column3)	3681.36	3000.00	2523.45	0.09	0.69	123.00	129.15	123.00	30.21	0.02	0.23	100.00	100.00	0.00	2877.00	3558.36	2172000.00	117.57	754.82	468.50
20	4	1	19233.00	20926.00	146.05	0	Spot (Block20, Row1, Column4)	3292.66	3074.00	1552.54	0.03	0.47	125.00	135.98	125.00	50.83	0.04	0.37	100.00	100.00	0.00	2949.00	3167.66	1919622.00	62.11	844.11	663.00
20	5	1	19541.00	20927.00	147.90	0	Spot (Block20, Row1, Column5)	8063.33	6116.00	6159.66	0.12	0.76	124.00	133.02	124.00	39.85	0.03	0.30	100.00	100.00	0.00	5992.00	7939.33	4846064.00	198.99	1436.17	976.00
20	6	1	19836.00	20928.00	147.05	0	Spot (Block20, Row1, Column6)	8363.05	7738.00	4912.50	0.03	0.59	123.00	134.27	123.00	63.96	0.04	0.48	100.00	100.00	0.00	7615.00	8240.05	4909111.00	128.66	1761.73	986.00
20	7	1	20134.00	20932.00	148.10	0	Spot (Block20, Row1, Column7)	24481.31	22501.50	14343.07	0.04	0.59	126.00	135.67	126.00	61.87	0.03	0.46	100.00	100.00	0.00	22375.50	24355.31	14639823.00	393.52	4394.85	2684.00
20	8	1	20444.00	20936.00	160.85	0	Spot (Block20, Row1, Column8)	546.65	510.00	192.54	0.03	0.35	125.00	129.27	125.00	29.31	0.01	0.23	100.00	100.00	0.00	385.00	421.65	390855.00	14.24	228.72	201.00
20	1	2	18378.00	21262.00	139.00	0	Spot (Block20, Row2, Column1)	142.43	137.00	14.72	0.02	0.10	124.00	134.44	124.00	42.62	0.04	0.32	8.00	0.00	0.00	13.00	18.43	75347.00	0.19	133.11	132.00
20	2	2	18642.00	21229.00	135.90	0	Spot (Block20, Row2, Column2)	5194.39	4857.50	2058.44	0.03	0.40	124.00	134.23	124.00	45.72	0.03	0.34	100.00	100.00	0.00	4733.50	5070.39	2586807.00	110.68	1071.28	971.00
20	3	2	18943.00	21225.00	160.70	0	Spot (Block20, Row2, Column3)	291.39	278.50	90.00	0.02	0.31	122.00	135.67	122.00	56.96	0.05	0.42	98.00	67.00	0.00	156.50	169.39	208050.00	2.73	165.20	171.50
20	4	2	19239.00	21226.00	173.70	0	Spot (Block20, Row2, Column4)	3225.90	3064.00	1472.38	0.02	0.46	124.00	144.78	124.00	67.64	0.07	0.47	100.00	100.00	0.00	2940.00	3101.90	2722657.00	45.55	643.70	605.00
20	5	2	19536.00	21226.00	192.20	0	Spot (Block20, Row2, Column5)	512.27	500.00	145.41	0.01	0.28	124.00	136.10	124.00	46.24	0.04	0.34	100.00	98.00	0.00	376.00	388.27	532763.00	8.13	210.31	194.00
20	6	2	19834.00	21233.00	150.10	0	Spot (Block20, Row2, Column6)	1874.46	1744.50	990.31	0.03	0.53	127.00	146.77	127.00	68.00	0.06	0.46	100.00	100.00	0.00	1617.50	1747.46	1158418.00	25.41	490.75	438.50
20	7	2	20139.00	21232.00	148.65	0	Spot (Block20, Row2, Column7)	2191.74	1920.00	1302.84	0.06	0.59	129.00	140.91	129.00	45.89	0.04	0.33	100.00	100.00	0.00	1791.00	2062.74	1323810.00	44.69	586.39	430.00
20	8	2	20469.00	21249.00	240.55	0	Spot (Block20, Row2, Column8)	141.73	137.00	17.52	0.01	0.12	128.00	135.19	128.00	45.09	0.02	0.33	4.00	0.00	0.00	9.00	13.73	236836.00	0.15	128.83	124.00
20	1	3	18339.00	21521.00	150.85	0	Spot (Block20, Row3, Column1)	8306.11	7323.50	5323.49	0.05	0.64	122.00	127.17	122.00	27.33	0.02	0.21	100.00	100.00	0.00	7201.50	8184.11	5166403.00	299.31	1534.67	1218.50
20	2	3	18637.00	21524.00	159.60	0	Spot (Block20, Row3, Column2)	374.53	360.00	150.68	0.02	0.40	124.00	136.48	124.00	50.81	0.04	0.37	99.00	79.00	0.00	236.00	250.53	264416.00	4.69	178.69	183.00
20	3	3	18927.00	21521.00	145.75	0	Spot (Block20, Row3, Column3)	1780.90	1404.00	1127.10	0.10	0.63	121.00	129.71	121.00	46.17	0.03	0.36	100.00	100.00	0.00	1283.00	1659.90	1031139.00	35.76	460.14	363.00
20	4	3	19234.00	21528.00	148.25	0	Spot (Block20, Row3, Column4)	9372.55	8575.00	5447.41	0.04	0.58	122.00	135.19	122.00	51.19	0.04	0.38	100.00	100.00	0.00	8453.00	9250.55	5623532.00	180.46	1869.96	1318.00
20	5	3	19537.00	21528.00	147.45	0	Spot (Block20, Row3, Column5)	879.04	860.50	431.92	0.01	0.49	125.00	143.46	125.00	76.30	0.06	0.53	99.00	98.00	0.00	735.50	754.04	523905.00	9.64	275.97	252.00
20	6	3	19838.00	21528.00	212.40	0	Spot (Block20, Row3, Column6)	6657.10	5167.00	4106.93	0.11	0.62	137.00	178.57	137.00	106.05	0.12	0.59	100.00	100.00	0.00	5030.00	6520.10	8554374.00	61.09	1579.61	1587.50
20	7	3	20140.00	21535.00	148.20	0	Spot (Block20, Row3, Column7)	6103.37	5155.00	4070.66	0.07	0.67	132.00	160.36	132.00	84.27	0.08	0.53	100.00	100.00	0.00	5023.00	5971.37	3649817.00	70.52	1199.86	850.00
20	8	3	20437.00	21542.00	160.30	0	Spot (Block20, Row3, Column8)	4533.58	4120.50	2343.18	0.04	0.52	128.00	139.23	128.00	49.39	0.04	0.35	100.00	100.00	0.00	3992.50	4405.58	3246043.00	88.98	1015.09	813.00
20	1	4	18336.00	21819.00	147.55	0	Spot (Block20, Row4, Column1)	9215.26	8357.00	5412.91	0.04	0.59	127.00	138.97	127.00	47.89	0.04	0.34	100.00	100.00	0.00	8230.00	9088.26	5473864.00	189.53	1892.09	1142.00
20	2	4	18636.00	21824.00	181.55	0	Spot (Block20, Row4, Column2)	2329.92	2196.00	1213.64	0.03	0.52	131.00	154.82	131.00	87.76	0.07	0.57	100.00	100.00	0.00	2065.00	2198.92	2150519.00	24.78	585.69	583.50
20	3	4	18936.00	21823.00	148.95	0	Spot (Block20, Row4, Column3)	36931.82	33538.00	19121.42	0.04	0.52	130.00	160.03	130.00	108.37	0.09	0.68	100.00	100.00	12.32	33408.00	36801.82	22491548.00	339.30	6889.24	4835.50
20	4	4	19224.00	21827.00	160.50	0	Spot (Block20, Row4, Column4)	277.49	277.00	70.85	0.00	0.26	124.00	137.54	124.00	61.40	0.05	0.45	93.00	62.00	0.00	153.00	153.49	196462.00	2.28	167.65	168.00
20	5	4	19524.00	21806.00	103.25	0	Spot (Block20, Row4, Column5)	1380.98	577.00	2492.12	0.38	1.80	125.00	140.50	125.00	67.62	0.05	0.48	100.00	77.00	0.00	452.00	1255.98	379770.00	18.34	441.66	327.00
20	6	4	19839.00	21829.00	196.30	0	Spot (Block20, Row4, Column6)	598.89	579.00	132.03	0.01	0.22	131.00	155.77	131.00	84.86	0.08	0.54	99.00	98.00	0.00	448.00	467.89	653992.00	5.22	256.26	251.00
20	7	4	20133.00	21833.00	147.85	0	Spot (Block20, Row4, Column7)	3485.66	2695.00	2709.80	0.11	0.78	135.00	156.69	135.00	92.83	0.06	0.59	100.00	100.00	0.00	2560.00	3350.66	2077452.00	35.86	706.61	507.00
20	8	4	20435.00	21841.00	153.95	0	Spot (Block20, Row4, Column8)	1110.43	934.00	612.57	0.08	0.55	135.00	142.39	135.00	29.51	0.02	0.21	100.00	100.00	0.00	799.00	975.43	727334.00	32.81	321.13	272.00
20	1	5	18341.00	22124.00	146.70	0	Spot (Block20, Row5, Column1)	7439.03	6411.00	4273.77	0.06	0.57	131.00	160.17	131.00	88.98	0.09	0.56	100.00	100.00	0.00	6280.00	7308.03	4359270.00	81.81	1540.42	1155.00
20	2	5	18633.00	22123.00	154.75	0	Spot (Block20, Row5, Column2)	5492.40	5005.50	2380.07	0.04	0.43	143.00	178.90	143.00	105.77	0.10	0.59	100.00	100.00	0.00	4862.50	5349.40	3624985.00	50.24	1188.31	940.00
20	3	5	18937.00	22126.00	161.90	0	Spot (Block20, Row5, Column3)	7552.91	6235.50	4296.70	0.08	0.57	135.00	169.98	135.00	114.62	0.10	0.67	100.00	100.00	0.00	6100.50	7417.91	5438094.00	64.41	1196.00	1084.50
20	4	5	19233.00	22130.00	147.25	0	Spot (Block20, Row5, Column4)	5640.72	4798.00	3940.51	0.07	0.70	124.00	145.05	124.00	96.57	0.07	0.67	100.00	100.00	0.00	4674.00	5516.72	3328023.00	56.91	1011.97	767.00
20	5	5	19537.00	22127.00	146.95	0	Spot (Block20, Row5, Column5)	41052.63	41275.00	20325.68	0.00	0.50	126.00	148.56	126.00	100.10	0.07	0.67	100.00	100.00	24.58	41149.00	40926.63	24385380.00	408.64	6557.61	4322.50
20	6	5	19838.00	22129.00	147.05	0	Spot (Block20, Row5, Column6)	2294.08	2235.00	1203.67	0.01	0.52	132.00	157.97	132.00	101.04	0.08	0.64	100.00	100.00	0.00	2103.00	2162.08	1351215.00	21.14	547.66	455.00
20	7	5	20136.00	22136.00	197.80	0	Spot (Block20, Row5, Column7)	10371.96	8784.00	6509.78	0.07	0.63	146.00	190.65	146.00	152.95	0.12	0.80	100.00	100.00	0.00	8638.00	10225.96	11502509.00	66.56	2028.39	2008.00
20	8	5	20435.00	22134.00	147.65	0	Spot (Block20, Row5, Column8)	10073.21	7853.00	7693.55	0.11	0.76	139.00	165.51	139.00	115.58	0.08	0.70	100.00	100.00	0.00	7714.00	9934.21	5973412.00	85.72	1779.43	1292.00
20	1	6	18332.00	22426.00	210.65	0	Spot (Block20, Row6, Column1)	6148.77	4629.50	4194.95	0.12	0.68	137.00	197.05	137.00	142.57	0.16	0.72	100.00	100.00	0.00	4492.50	6011.77	7808942.00	41.75	1441.36	1420.00
20	2	6	18631.00	22421.00	208.90	0	Spot (Block20, Row6, Column2)	6430.71	5710.00	3518.46	0.05	0.55	147.00	197.80	147.00	143.80	0.13	0.73	100.00	100.00	0.00	5563.00	6283.71	8031951.00	43.34	1481.19	1469.00
20	3	6	18924.00	22425.00	145.95	0	Spot (Block20, Row6, Column3)	15931.84	14424.50	9109.83	0.04	0.57	133.00	164.49	133.00	111.75	0.09	0.68	100.00	100.00	0.00	14291.50	15798.84	9304194.00	141.10	2889.36	1799.00
20	4	6	19233.00	22426.00	148.05	0	Spot (Block20, Row6, Column4)	1140.65	905.50	704.52	0.10	0.62	126.00	136.03	126.00	79.26	0.03	0.58	100.00	100.00	0.00	779.50	1014.65	684392.00	12.68	329.41	275.00
20	5	6	19531.00	22427.00	146.25	0	Spot (Block20, Row6, Column5)	41740.17	42498.00	20155.84	0.01	0.48	130.00	153.96	130.00	119.16	0.07	0.77	100.00	100.00	26.37	42368.00	41610.17	24376372.00	349.01	6944.83	4606.50
20	6	6	19834.00	22428.00	148.60	0	Spot (Block20, Row6, Column6)	804.26	647.00	508.94	0.09	0.63	135.00	159.61	135.00	104.02	0.07	0.65	100.00	76.00	0.00	512.00	669.26	484166.00	6.20	266.51	233.00
20	7	6	20133.00	22432.00	148.85	0	Spot (Block20, Row6, Column7)	11372.99	10349.00	7411.51	0.04	0.65	140.00	171.18	140.00	119.41	0.09	0.70	100.00	100.00	0.00	10209.00	11232.99	6948896.00	93.81	2003.97	1375.00
20	8	6	20437.00	22439.00	147.70	0	Spot (Block20, Row6, Column8)	13839.90	11878.50	9656.94	0.07	0.70	136.00	146.61	136.00	40.81	0.03	0.28	100.00	100.00	0.00	11742.50	13703.90	8220901.00	335.53	2710.22	2065.00
20	1	7	18330.00	22721.00	176.75	0	Spot (Block20, Row7, Column1)	3266.11	2811.00	1964.59	0.07	0.60	130.00	164.79	130.00	102.52	0.10	0.62	100.00	100.00	0.00	2681.00	3136.11	2851312.00	30.25	678.50	681.00
20	2	7	18631.00	22723.00	150.20	0	Spot (Block20, Row7, Column2)	454.14	379.00	227.46	0.08	0.50	132.00	154.60	132.00	91.21	0.07	0.59	90.00	60.00	0.00	247.00	322.14	279750.00	3.28	204.85	194.00
20	3	7	18924.00	22728.00	164.95	0	Spot (Block20, Row7, Column3)	158.94	162.00	14.51	0.01	0.09	128.00	133.25	128.00	38.97	0.02	0.29	38.00	0.00	0.00	34.00	30.94	120320.00	0.66	143.51	140.00
20	4	7	19233.00	22727.00	162.10	0	Spot (Block20, Row7, Column4)	295.88	265.50	104.52	0.05	0.35	127.00	135.43	127.00	41.94	0.03	0.31	100.00	73.00	0.00	138.50	168.88	214807.00	3.83	177.88	178.00
20	5	7	19533.00	22728.00	188.00	0	Spot (Block20, Row7, Column5)	2399.77	2166.00	1403.73	0.04	0.58	132.00	170.54	132.00	127.84	0.11	0.75	100.00	100.00	0.00	2034.00	2267.77	2387767.00	17.44	573.49	572.00
20	6	7	19829.00	22730.00	200.60	0	Spot (Block20, Row7, Column6)	7374.65	7018.00	4129.53	0.02	0.56	152.00	213.75	152.00	164.24	0.15	0.77	100.00	100.00	0.00	6866.00	7222.65	8392352.00	43.60	1612.13	1635.50
20	7	7	20121.00	22735.00	151.70	0	Spot (Block20, Row7, Column7)	11943.18	10846.50	6591.91	0.04	0.55	141.00	174.60	141.00	111.89	0.09	0.64	100.00	100.00	0.00	10705.50	11802.18	7548090.00	105.18	2487.31	1509.00
20	8	7	20430.00	22730.00	189.25	0	Spot (Block20, Row7, Column8)	1266.34	1247.00	343.81	0.01	0.27	133.00	143.38	133.00	43.77	0.03	0.31	100.00	100.00	0.00	1114.00	1133.34	1270135.00	25.65	444.91	393.00
20	1	8	18303.00	23038.00	226.80	0	Spot (Block20, Row8, Column1)	148.00	145.00	20.42	0.01	0.14	124.00	134.04	124.00	50.10	0.03	0.37	13.00	0.00	0.00	21.00	24.00	218296.00	0.28	131.05	130.00
20	2	8	18626.00	23022.00	147.90	0	Spot (Block20, Row8, Column2)	1482.81	1392.00	765.78	0.03	0.52	123.00	127.28	123.00	21.94	0.01	0.17	100.00	100.00	0.00	1269.00	1359.81	889684.00	61.78	407.75	354.50
20	3	8	18920.00	23022.00	147.60	0	Spot (Block20, Row8, Column3)	3599.70	2779.00	2711.38	0.11	0.75	126.00	130.26	126.00	30.40	0.01	0.23	100.00	100.00	0.00	2653.00	3473.70	2134624.00	114.13	704.17	567.00
20	4	8	19227.00	23027.00	151.75	0	Spot (Block20, Row8, Column4)	10650.77	9831.50	5494.18	0.03	0.52	127.00	133.43	127.00	34.58	0.02	0.26	100.00	100.00	0.00	9704.50	10523.77	6709984.00	304.12	2211.54	1880.50
20	5	8	19512.00	23025.00	169.85	0	Spot (Block20, Row8, Column5)	253.06	265.00	52.89	0.02	0.21	127.00	150.01	127.00	89.90	0.07	0.60	66.00	8.00	0.00	138.00	126.06	203204.00	1.15	163.56	172.00
20	6	8	19834.00	23031.00	206.20	0	Spot (Block20, Row8, Column6)	8807.64	6490.00	6460.21	0.13	0.73	141.00	196.80	141.00	159.48	0.14	0.81	100.00	100.00	0.00	6349.00	8666.64	10648440.00	53.99	1805.62	1819.00
20	7	8	20128.00	23034.00	147.10	0	Spot (Block20, Row8, Column7)	4163.48	3749.00	2404.04	0.05	0.58	140.00	164.53	140.00	91.71	0.07	0.56	100.00	100.00	0.00	3609.00	4023.48	2460617.00	43.60	960.98	692.00
20	8	8	20412.00	23031.00	147.95	0	Spot (Block20, Row8, Column8)	17750.82	15284.50	10422.43	0.06	0.59	139.00	152.16	139.00	63.18	0.04	0.42	100.00	100.00	0.17	15145.50	17611.82	10650490.00	278.56	3363.87	2483.00
21	1	1	4813.00	25333.00	147.20	0	Spot (Block21, Row1, Column1)	7335.52	6401.00	3831.08	0.06	0.52	127.00	133.46	127.00	29.54	0.02	0.22	100.00	100.00	0.00	6274.00	7208.52	4335290.00	243.77	1559.71	1118.00
21	2	1	5106.00	25341.00	143.85	0	Spot (Block21, Row1, Column2)	654.05	666.00	213.12	0.01	0.33	126.00	129.71	126.00	22.00	0.01	0.17	100.00	100.00	0.00	540.00	528.05	369539.00	23.83	239.97	221.00
21	3	1	5418.00	25338.00	159.80	0	Spot (Block21, Row1, Column3)	184.38	186.00	19.89	0.00	0.11	130.00	131.69	130.00	16.12	0.01	0.12	93.00	88.00	0.00	56.00	54.38	130538.00	3.27	149.30	149.50
21	4	1	5703.00	25342.00	146.95	0	Spot (Block21, Row1, Column4)	453.36	462.00	138.57	0.01	0.31	129.00	130.08	129.00	15.84	0.00	0.12	100.00	100.00	0.00	333.00	324.36	267027.00	20.41	205.65	194.00
21	5	1	6001.00	25344.00	162.10	0	Spot (Block21, Row1, Column5)	247.21	219.00	65.29	0.05	0.26	128.00	130.46	128.00	16.80	0.01	0.13	100.00	98.00	0.00	91.00	119.21	179724.00	6.95	164.71	164.00
21	6	1	6302.00	25345.00	142.85	0	Spot (Block21, Row1, Column6)	390.64	386.00	86.15	0.01	0.22	131.00	133.91	131.00	18.54	0.01	0.14	100.00	100.00	0.00	255.00	259.64	216805.00	13.85	212.98	196.50
21	7	1	6603.00	25346.00	140.40	0	Spot (Block21, Row1, Column7)	662.53	602.00	277.57	0.04	0.42	130.00	133.60	130.00	17.61	0.01	0.13	100.00	100.00	0.00	472.00	532.53	352468.00	30.03	268.64	229.50
21	8	1	6917.00	25346.00	192.95	0	Spot (Block21, Row1, Column8)	198.21	198.00	25.24	0.00	0.13	125.00	127.04	125.00	15.77	0.01	0.12	98.00	94.00	0.00	73.00	73.21	207728.00	4.51	149.61	149.00
21	1	2	4808.00	25639.00	147.00	-50	Spot (Block21, Row2, Column1)	136.75	134.00	31.60	0.01	0.23	125.00	128.79	125.00	24.77	0.01	0.19	15.00	0.00	0.00	9.00	11.75	80408.00	0.32	129.95	128.50
21	2	2	5104.00	25640.00	156.90	0	Spot (Block21, Row2, Column2)	216.40	212.00	33.37	0.01	0.15	128.00	129.47	128.00	14.84	0.00	0.11	98.00	95.00	0.00	84.00	88.40	146500.00	5.86	157.13	159.00
21	3	2	5383.00	25664.00	122.95	0	Spot (Block21, Row2, Column3)	174.94	177.00	17.54	0.01	0.10	131.00	132.61	131.00	13.82	0.01	0.10	92.00	83.00	0.00	46.00	43.94	70324.00	3.06	149.66	150.00
21	4	2	5704.00	25641.00	196.80	0	Spot (Block21, Row2, Column4)	173.71	175.00	15.07	0.00	0.09	131.00	132.28	131.00	15.87	0.00	0.12	93.00	79.00	0.00	44.00	42.71	190036.00	2.61	147.16	147.00
21	5	2	6011.00	25648.00	165.15	0	Spot (Block21, Row2, Column5)	1266.19	1260.50	490.61	0.00	0.39	130.00	136.02	130.00	33.82	0.02	0.25	100.00	100.00	0.00	1130.50	1136.19	957240.00	33.42	392.93	354.00
21	6	2	6306.00	25635.00	207.65	0	Spot (Block21, Row2, Column6)	163.52	163.00	21.21	0.00	0.13	133.00	149.36	133.00	86.75	0.05	0.58	0.00	0.00	0.00	30.00	30.52	200965.00	0.16	143.01	142.00
21	7	2	6598.00	25652.00	163.75	0	Spot (Block21, Row2, Column7)	177.65	182.00	18.32	0.01	0.10	130.00	134.96	130.00	35.30	0.02	0.26	77.00	6.00	0.00	52.00	47.65	130931.00	1.21	145.88	141.00
21	8	2	6991.00	25649.00	213.45	0	Spot (Block21, Row2, Column8)	134.75	132.00	16.72	0.01	0.12	126.00	138.15	126.00	84.14	0.04	0.61	0.00	0.00	0.00	6.00	8.75	175306.00	-0.04	127.49	126.00
21	1	3	4808.00	25937.00	145.15	0	Spot (Block21, Row3, Column1)	425.98	384.50	127.07	0.04	0.30	122.00	124.00	122.00	13.59	0.01	0.11	100.00	100.00	0.00	262.50	303.98	242809.00	22.22	194.84	190.00
21	2	3	5113.00	25943.00	161.45	0	Spot (Block21, Row3, Column2)	148.35	148.00	12.48	0.00	0.08	126.00	134.65	126.00	36.92	0.03	0.27	10.00	0.00	0.00	22.00	22.35	106661.00	0.37	138.25	137.00
21	3	3	5406.00	25939.00	171.70	0	Spot (Block21, Row3, Column3)	213.27	202.00	46.62	0.02	0.22	130.00	133.28	130.00	16.66	0.01	0.13	98.00	94.00	0.00	72.00	83.27	175736.00	4.80	160.07	163.00
21	4	3	5709.00	25945.00	140.90	0	Spot (Block21, Row3, Column4)	476.13	478.00	142.34	0.00	0.30	130.00	132.91	130.00	16.11	0.01	0.12	100.00	100.00	0.00	348.00	346.13	255204.00	21.30	217.17	200.00
21	5	3	6005.00	25954.00	196.25	0	Spot (Block21, Row3, Column5)	185.47	187.00	27.99	0.00	0.15	134.00	154.31	134.00	102.90	0.06	0.67	5.00	0.00	0.00	53.00	51.47	202350.00	0.30	150.10	149.00
21	6	3	6306.00	25945.00	222.45	0	Spot (Block21, Row3, Column6)	7644.10	3965.50	6709.31	0.29	0.88	141.00	182.30	141.00	150.42	0.11	0.83	100.00	100.00	0.00	3824.50	7503.10	10839332.00	49.61	1882.59	1923.00
21	7	3	6615.00	25967.00	244.10	0	Spot (Block21, Row3, Column7)	164.36	166.00	27.39	0.00	0.17	132.00	160.59	132.00	131.24	0.09	0.82	0.00	0.00	0.00	34.00	32.36	282698.00	0.03	140.32	135.00
21	8	3	6907.00	25958.00	153.20	0	Spot (Block21, Row3, Column8)	13076.84	12244.50	7071.48	0.03	0.54	129.00	150.47	129.00	106.82	0.07	0.71	100.00	100.00	0.00	12115.50	12947.84	8395333.00	121.01	2307.19	1843.50
21	1	4	4805.00	26237.00	138.80	0	Spot (Block21, Row4, Column1)	697.14	646.00	265.88	0.03	0.38	124.00	133.02	124.00	36.99	0.03	0.28	100.00	100.00	0.00	522.00	573.14	363906.00	15.25	257.61	222.50
21	2	4	5105.00	26241.00	169.00	0	Spot (Block21, Row4, Column2)	1875.52	1683.50	1000.04	0.05	0.53	131.00	153.07	131.00	72.80	0.07	0.48	100.00	100.00	0.00	1552.50	1744.52	1489161.00	23.66	456.45	437.50
21	3	4	5404.00	26243.00	137.10	0	Spot (Block21, Row4, Column3)	1944.12	1848.00	808.51	0.02	0.42	133.00	151.44	133.00	60.63	0.06	0.40	100.00	100.00	0.00	1715.00	1811.12	991501.00	29.57	536.02	386.50
21	4	4	5701.00	26253.00	157.75	0	Spot (Block21, Row4, Column4)	153.09	152.00	12.42	0.00	0.08	129.00	132.89	129.00	20.24	0.01	0.15	59.00	12.00	0.00	23.00	24.09	104563.00	1.00	149.55	149.00
21	5	4	6007.00	26243.00	155.55	0	Spot (Block21, Row4, Column5)	184.66	180.00	56.46	0.01	0.31	131.00	136.68	131.00	25.88	0.02	0.19	89.00	40.00	0.00	49.00	53.66	123353.00	1.85	153.47	147.50
21	6	4	6311.00	26247.00	175.65	0	Spot (Block21, Row4, Column6)	1456.45	1396.00	585.54	0.02	0.40	134.00	152.93	134.00	97.48	0.06	0.64	100.00	100.00	0.00	1262.00	1322.45	1254005.00	13.37	432.36	363.50
21	7	4	6613.00	26258.00	180.05	0	Spot (Block21, Row4, Column7)	214.76	205.00	39.53	0.02	0.18	131.00	149.97	131.00	87.49	0.06	0.58	32.00	0.00	0.00	74.00	83.76	195863.00	0.74	152.53	151.00
21	8	4	6911.00	26256.00	192.80	0	Spot (Block21, Row4, Column8)	180.36	186.00	26.94	0.01	0.15	128.00	136.25	128.00	43.99	0.03	0.32	68.00	5.00	0.00	58.00	52.36	188655.00	1.00	144.86	138.50
21	1	5	4808.00	26546.00	142.20	0	Spot (Block21, Row5, Column1)	1075.17	1009.00	511.29	0.03	0.48	131.00	156.22	131.00	111.15	0.08	0.71	99.00	97.00	0.00	878.00	944.17	590266.00	8.27	338.23	255.00
21	2	5	5105.00	26539.00	149.40	0	Spot (Block21, Row5, Column2)	15393.59	14414.00	6999.28	0.03	0.45	139.00	175.34	139.00	113.72	0.10	0.65	100.00	100.00	0.00	14275.00	15254.59	9313122.00	133.82	2803.41	2127.00
21	3	5	5407.00	26541.00	147.30	0	Spot (Block21, Row5, Column3)	7907.06	6762.00	4776.64	0.07	0.60	137.00	162.57	137.00	82.74	0.07	0.51	100.00	100.00	0.00	6625.00	7770.06	4728419.00	93.60	1209.41	1130.00
21	4	5	5707.00	26537.00	158.65	0	Spot (Block21, Row5, Column4)	247.88	242.50	47.37	0.01	0.19	130.00	141.34	130.00	51.08	0.04	0.36	97.00	55.00	0.00	112.50	117.88	171536.00	2.09	165.88	169.50
21	5	5	6007.00	26545.00	138.15	0	Spot (Block21, Row5, Column5)	1645.42	1590.00	678.35	0.01	0.41	128.00	131.76	128.00	19.46	0.01	0.15	100.00	100.00	0.00	1462.00	1517.42	845744.00	77.77	487.40	458.50
21	6	5	6291.00	26570.00	238.95	0	Spot (Block21, Row5, Column6)	168.16	168.00	22.01	0.00	0.13	132.00	150.81	132.00	89.20	0.06	0.59	0.00	0.00	0.00	36.00	36.16	276286.00	0.19	148.22	144.50
21	7	5	6606.00	26550.00	205.45	0	Spot (Block21, Row5, Column7)	5544.11	3922.00	4122.37	0.15	0.74	136.00	172.06	136.00	127.23	0.10	0.74	100.00	100.00	0.00	3786.00	5408.11	6658473.00	42.22	1272.67	1243.00
21	8	5	6906.00	26551.00	144.55	0	Spot (Block21, Row5, Column8)	270.11	279.00	60.86	0.01	0.23	131.00	145.96	131.00	82.72	0.05	0.57	78.00	30.00	0.00	148.00	139.11	152881.00	1.50	183.32	188.00
21	1	6	4801.00	26839.00	222.55	0	Spot (Block21, Row6, Column1)	5867.75	3005.00	5220.68	0.29	0.89	146.00	186.95	146.00	137.31	0.11	0.73	100.00	100.00	0.00	2859.00	5721.75	8314605.00	41.37	1524.26	1568.00
21	2	6	5104.00	26838.00	223.75	0	Spot (Block21, Row6, Column2)	3110.83	2381.00	1805.15	0.12	0.58	140.00	172.77	140.00	106.72	0.09	0.62	100.00	100.00	0.00	2241.00	2970.83	4476491.00	27.53	960.59	994.50
21	3	6	5393.00	26843.00	138.45	0	Spot (Block21, Row6, Column3)	708.46	682.00	263.37	0.02	0.37	137.00	152.55	137.00	62.91	0.05	0.41	100.00	99.00	0.00	545.00	571.46	369110.00	8.84	272.27	246.00
21	4	6	5730.00	26839.00	206.30	0	Spot (Block21, Row6, Column4)	175.35	177.00	20.21	0.00	0.12	134.00	136.50	134.00	18.17	0.01	0.13	84.00	60.00	0.00	43.00	41.35	212175.00	2.14	152.14	153.00
21	5	6	6002.00	26848.00	136.50	0	Spot (Block21, Row6, Column5)	1011.43	966.50	376.54	0.02	0.37	134.00	138.29	134.00	23.30	0.01	0.17	100.00	100.00	0.00	832.50	877.43	505716.00	37.48	357.18	286.00
21	6	6	6306.00	26850.00	214.15	0	Spot (Block21, Row6, Column6)	164.28	165.00	21.69	0.00	0.13	136.00	148.70	136.00	59.96	0.04	0.40	7.00	0.00	0.00	29.00	28.28	215698.00	0.26	149.85	149.00
21	7	6	6603.00	26852.00	153.85	0	Spot (Block21, Row6, Column7)	312.39	296.00	90.30	0.02	0.29	133.00	151.48	133.00	86.28	0.06	0.57	82.00	42.00	0.00	163.00	179.39	202119.00	1.87	188.13	189.00
21	8	6	6909.00	26850.00	158.80	0	Spot (Block21, Row6, Column8)	281.71	282.00	71.41	0.00	0.25	130.00	134.12	130.00	20.72	0.01	0.15	98.00	98.00	0.00	152.00	151.71	195788.00	7.12	173.74	179.00
21	1	7	4802.00	27138.00	154.40	0	Spot (Block21, Row7, Column1)	2713.69	2486.50	1395.45	0.04	0.51	137.00	165.59	137.00	90.10	0.08	0.54	100.00	100.00	0.00	2349.50	2576.69	1774752.00	28.28	585.69	557.00
21	2	7	5102.00	27144.00	160.40	0	Spot (Block21, Row7, Column2)	153.39	156.00	15.54	0.01	0.10	130.00	146.17	130.00	56.73	0.05	0.39	0.00	0.00	0.00	26.00	23.39	108602.00	0.13	144.17	142.00
21	3	7	5368.00	27150.00	151.05	0	Spot (Block21, Row7, Column3)	151.49	152.00	12.13	0.00	0.08	131.00	134.47	131.00	20.45	0.01	0.15	50.00	4.00	0.00	21.00	20.49	94983.00	0.83	142.63	142.00
21	4	7	5728.00	27132.00	142.15	0	Spot (Block21, Row7, Column4)	169.40	175.00	19.00	0.01	0.11	132.00	137.90	132.00	45.28	0.02	0.33	41.00	0.00	0.00	43.00	37.40	92831.00	0.70	151.54	148.50
21	5	7	5993.00	27157.00	185.65	0	Spot (Block21, Row7, Column5)	189.72	191.00	19.95	0.00	0.11	135.00	149.58	135.00	64.69	0.04	0.43	30.00	0.00	0.00	56.00	54.72	183272.00	0.62	158.70	158.50
21	6	7	6298.00	27147.00	215.95	0	Spot (Block21, Row7, Column6)	3538.30	2873.00	2063.45	0.09	0.58	147.00	204.83	147.00	195.87	0.14	0.96	100.00	100.00	0.00	2726.00	3391.30	4705942.00	17.02	1005.70	1012.00
21	7	7	6587.00	27153.00	160.00	0	Spot (Block21, Row7, Column7)	394.69	382.00	125.38	0.01	0.32	132.00	151.57	132.00	80.59	0.06	0.53	90.00	74.00	0.00	250.00	262.69	279837.00	3.02	189.08	187.00
21	8	7	6902.00	27153.00	176.95	0	Spot (Block21, Row7, Column8)	2248.69	2242.00	723.36	0.00	0.32	131.00	140.65	131.00	45.17	0.03	0.32	100.00	100.00	0.00	2111.00	2117.69	1976597.00	46.67	670.13	580.50
21	1	8	4769.00	27443.00	195.50	0	Spot (Block21, Row8, Column1)	194.10	183.00	113.28	0.03	0.58	129.00	140.80	129.00	78.88	0.04	0.56	15.00	2.00	0.00	54.00	65.10	210018.00	0.68	150.50	148.00
21	2	8	5103.00	27431.00	198.30	0	Spot (Block21, Row8, Column2)	169.46	171.00	21.82	0.00	0.13	130.00	134.33	130.00	70.85	0.01	0.53	6.00	0.00	0.00	41.00	39.46	189289.00	0.50	136.24	135.00
21	3	8	5388.00	27435.00	169.35	0	Spot (Block21, Row8, Column3)	229.80	215.00	42.97	0.03	0.19	132.00	139.88	132.00	67.98	0.03	0.49	71.00	30.00	0.00	83.00	97.80	183612.00	1.32	160.04	160.00
21	4	8	5703.00	27446.00	143.90	0	Spot (Block21, Row8, Column4)	32328.88	30945.00	15796.69	0.02	0.49	136.00	150.47	136.00	87.90	0.04	0.58	100.00	100.00	0.88	30809.00	32192.88	18265820.00	366.06	5125.71	3654.00
21	5	8	5988.00	27467.00	262.90	0	Spot (Block21, Row8, Column5)	151.72	154.00	18.10	0.01	0.12	140.00	178.63	140.00	178.90	0.11	1.00	0.00	0.00	0.00	14.00	11.72	304053.00	-0.15	138.87	134.00
21	6	8	6302.00	27447.00	200.80	0	Spot (Block21, Row8, Column6)	12183.47	6577.00	12118.32	0.27	0.99	163.00	232.65	163.00	252.09	0.15	1.08	100.00	100.00	0.00	6414.00	12020.47	13901334.00	47.41	2227.27	2157.00
21	7	8	6599.00	27454.00	155.70	0	Spot (Block21, Row8, Column7)	342.39	310.00	109.05	0.04	0.32	141.00	175.46	141.00	161.31	0.09	0.92	53.00	17.00	0.00	169.00	201.39	228719.00	1.03	186.98	186.00
21	8	8	6885.00	27450.00	139.30	0	Spot (Block21, Row8, Column8)	23956.29	22166.00	12221.93	0.03	0.51	137.00	152.40	137.00	70.00	0.05	0.46	100.00	100.00	0.38	22029.00	23819.29	12577053.00	340.07	4407.15	3226.50
22	1	1	9316.00	25365.00	148.30	0	Spot (Block22, Row1, Column1)	6578.44	5900.00	3401.05	0.05	0.52	135.00	150.19	135.00	80.06	0.05	0.53	100.00	100.00	0.00	5765.00	6443.44	3940483.00	80.29	1542.42	1208.00
22	2	1	9606.00	25369.00	145.15	0	Spot (Block22, Row1, Column2)	22709.15	20978.00	11525.71	0.03	0.51	136.00	163.81	136.00	115.46	0.08	0.70	100.00	100.00	0.00	20842.00	22573.15	13035054.00	195.26	3486.62	2915.50
22	3	1	9914.00	25372.00	141.00	0	Spot (Block22, Row1, Column3)	3640.51	3191.00	2385.25	0.06	0.66	133.00	149.91	133.00	88.88	0.05	0.59	100.00	100.00	0.00	3058.00	3507.51	1965874.00	39.28	847.54	677.00
22	4	1	10205.00	25372.00	142.00	0	Spot (Block22, Row1, Column4)	17434.63	16025.00	9172.34	0.04	0.53	133.00	151.63	133.00	68.96	0.06	0.45	100.00	100.00	0.00	15892.00	17301.63	9606484.00	250.61	3003.79	2278.00
22	5	1	10511.00	25371.00	143.25	0	Spot (Block22, Row1, Column5)	8986.27	7472.00	6523.92	0.08	0.73	136.00	169.19	136.00	222.46	0.09	1.31	100.00	100.00	0.00	7336.00	8850.27	5041299.00	39.63	1464.92	1058.00
22	6	1	10807.00	25376.00	139.55	0	Spot (Block22, Row1, Column6)	14376.62	13145.00	7859.35	0.04	0.55	140.00	173.82	140.00	228.59	0.09	1.32	100.00	100.00	0.00	13005.00	14236.62	7605230.00	62.13	3211.51	2158.50
22	7	1	11102.00	25379.00	143.50	0	Spot (Block22, Row1, Column7)	39260.44	39417.00	19206.07	0.00	0.49	145.00	157.24	145.00	82.46	0.04	0.52	100.00	100.00	15.51	39272.00	39115.44	22025184.00	474.22	6719.75	4738.50
22	8	1	11409.00	25368.00	183.30	0	Spot (Block22, Row1, Column8)	209.71	202.00	34.61	0.02	0.17	136.00	140.75	136.00	40.77	0.01	0.29	88.00	27.00	0.00	66.00	73.71	197337.00	1.69	165.65	164.00
22	1	2	9308.00	25665.00	147.00	-50	Spot (Block22, Row2, Column1)	159.26	162.00	17.96	0.01	0.11	136.00	148.27	136.00	66.09	0.04	0.45	0.00	0.00	0.00	26.00	23.26	94125.00	0.17	149.11	146.00
22	2	2	9602.00	25669.00	128.80	0	Spot (Block22, Row2, Column2)	4976.59	4967.00	2070.51	0.00	0.42	136.00	158.84	136.00	108.33	0.07	0.68	100.00	100.00	0.00	4831.00	4840.59	2219558.00	44.47	1027.50	825.00
22	3	2	9911.00	25669.00	157.60	0	Spot (Block22, Row2, Column3)	317.72	292.00	97.87	0.04	0.31	138.00	152.55	138.00	59.24	0.04	0.39	96.00	68.00	0.00	154.00	179.72	217321.00	2.79	191.94	190.50
22	4	2	10211.00	25675.00	172.75	0	Spot (Block22, Row2, Column4)	3033.14	2837.00	1511.93	0.03	0.50	147.50	171.25	147.50	80.43	0.06	0.47	100.00	100.00	0.00	2689.50	2885.64	2529640.00	35.58	696.30	705.50
22	5	2	10508.00	25671.00	184.55	0	Spot (Block22, Row2, Column5)	1829.65	1805.50	583.50	0.01	0.32	147.00	171.77	147.00	161.05	0.07	0.94	100.00	100.00	0.00	1658.50	1682.65	1745488.00	10.29	548.17	470.00
22	6	2	10803.00	25676.00	144.50	0	Spot (Block22, Row2, Column6)	1594.56	1384.00	935.53	0.06	0.59	153.00	203.37	153.00	258.91	0.12	1.27	100.00	80.00	0.00	1231.00	1441.56	900926.00	5.37	439.92	346.00
22	7	2	11109.00	25680.00	143.60	0	Spot (Block22, Row2, Column7)	2407.84	2074.50	1406.79	0.06	0.58	140.00	151.61	140.00	59.20	0.03	0.39	100.00	100.00	0.00	1934.50	2267.84	1353206.00	38.11	580.86	444.00
22	8	2	11396.00	25692.00	135.90	0	Spot (Block22, Row2, Column8)	172.52	173.00	17.23	0.00	0.10	134.00	145.51	134.00	73.30	0.04	0.50	0.00	0.00	0.00	39.00	38.52	86604.00	0.37	158.81	161.00
22	1	3	9311.00	25964.00	143.75	0	Spot (Block22, Row3, Column1)	8688.39	7520.00	5676.35	0.06	0.65	135.00	144.37	135.00	59.75	0.03	0.41	100.00	100.00	0.00	7385.00	8553.39	4908942.00	142.99	1415.70	1105.00
22	2	3	9611.00	25968.00	145.55	0	Spot (Block22, Row3, Column2)	506.54	456.00	215.68	0.05	0.43	137.00	153.34	137.00	74.74	0.05	0.49	98.00	86.00	0.00	319.00	369.54	293289.00	4.73	216.59	205.00
22	3	3	9900.00	25965.00	138.95	0	Spot (Block22, Row3, Column3)	2403.34	2234.50	1252.04	0.03	0.52	140.00	152.54	140.00	72.85	0.04	0.48	100.00	100.00	0.00	2094.50	2263.34	1254541.00	30.90	704.07	461.00
22	4	3	10208.00	25970.00	142.75	0	Spot (Block22, Row3, Column4)	19083.61	17443.00	10461.95	0.04	0.55	142.00	158.56	142.00	69.34	0.05	0.44	100.00	100.00	0.00	17301.00	18941.61	10591401.00	272.92	3561.03	2547.00
22	5	3	10508.00	25973.00	137.60	0	Spot (Block22, Row3, Column5)	1438.66	1328.00	751.39	0.03	0.52	143.00	179.42	143.00	145.11	0.10	0.81	100.00	100.00	0.00	1185.00	1295.66	738030.00	8.68	446.20	366.50
22	6	3	10808.00	25973.00	205.35	0	Spot (Block22, Row3, Column6)	12897.99	9512.50	9584.36	0.13	0.74	168.00	229.78	168.00	196.56	0.14	0.86	100.00	100.00	0.00	9344.50	12729.99	15503381.00	64.45	2801.69	2856.00
22	7	3	11111.00	25978.00	142.00	0	Spot (Block22, Row3, Column7)	6875.29	5767.00	4512.61	0.08	0.66	146.00	180.26	146.00	138.17	0.09	0.77	100.00	100.00	0.00	5621.00	6729.29	3753909.00	48.46	1373.00	908.00
22	8	3	11408.00	25987.00	155.95	0	Spot (Block22, Row3, Column8)	11041.34	10084.00	5949.30	0.04	0.54	140.00	157.83	140.00	83.16	0.05	0.53	100.00	100.00	0.00	9944.00	10901.34	7375617.00	130.88	2136.61	1683.50
22	1	4	9309.00	26264.00	143.45	0	Spot (Block22, Row4, Column1)	17816.22	16156.00	10160.33	0.04	0.57	141.00	156.97	141.00	66.52	0.05	0.42	100.00	100.00	0.00	16015.00	17675.22	10012714.00	265.48	2801.06	2091.00
22	2	4	9605.00	26268.00	180.80	0	Spot (Block22, Row4, Column2)	2693.55	2374.00	1634.86	0.05	0.61	151.00	176.06	151.00	114.92	0.07	0.65	100.00	100.00	0.00	2223.00	2542.55	2469982.00	21.91	646.69	654.00
22	3	4	9907.00	26270.00	142.70	0	Spot (Block22, Row4, Column3)	50556.69	59107.50	16927.00	0.07	0.33	147.00	181.48	147.00	136.90	0.09	0.75	100.00	100.00	44.42	58960.50	50409.69	28109692.00	367.98	9675.92	7685.50
22	4	4	10199.00	26275.00	164.50	0	Spot (Block22, Row4, Column4)	319.10	293.00	113.28	0.04	0.35	142.00	154.24	142.00	76.13	0.04	0.49	74.00	49.00	0.00	151.00	177.10	239963.00	2.17	181.18	180.00
22	5	4	10495.00	26271.00	147.40	0	Spot (Block22, Row4, Column5)	533.14	478.00	393.07	0.05	0.74	141.00	153.05	141.00	63.37	0.04	0.41	99.00	97.00	0.00	337.00	392.14	315083.00	6.00	224.44	213.00
22	6	4	10810.00	26270.00	188.55	0	Spot (Block22, Row4, Column6)	2382.41	2294.00	894.46	0.02	0.38	156.00	187.81	156.00	139.64	0.08	0.74	100.00	100.00	0.00	2138.00	2226.41	2375265.00	15.72	693.51	652.00
22	7	4	11100.00	26279.00	142.70	0	Spot (Block22, Row4, Column7)	4113.53	3210.00	3278.59	0.11	0.80	164.00	188.34	164.00	137.51	0.06	0.73	100.00	100.00	0.00	3046.00	3949.53	2283010.00	28.54	748.51	452.00
22	8	4	11402.00	26285.00	147.85	0	Spot (Block22, Row4, Column8)	1330.66	1212.50	687.12	0.04	0.52	142.00	152.99	142.00	45.04	0.03	0.29	100.00	100.00	0.00	1070.50	1188.66	793071.00	26.15	443.58	352.00
22	1	5	9307.00	26571.00	139.75	0	Spot (Block22, Row5, Column1)	30211.98	27417.00	16142.42	0.04	0.53	155.00	197.66	155.00	160.85	0.11	0.81	100.00	100.00	0.75	27262.00	30056.98	16012351.00	186.60	6066.64	4581.50
22	2	5	9605.00	26567.00	151.80	0	Spot (Block22, Row5, Column2)	12778.44	12127.00	5678.66	0.02	0.44	168.00	218.70	168.00	160.50	0.11	0.73	100.00	100.00	0.00	11959.00	12610.44	8127085.00	78.25	2181.75	1873.00
22	3	5	9907.00	26570.00	150.65	0	Spot (Block22, Row5, Column3)	10161.68	8840.50	5826.51	0.06	0.57	158.00	197.73	158.00	139.66	0.10	0.71	100.00	100.00	0.00	8682.50	10003.68	6340886.00	71.35	1519.47	1271.50
22	4	5	10205.00	26572.00	141.90	0	Spot (Block22, Row5, Column4)	8299.64	7122.00	5427.30	0.07	0.65	147.00	168.61	147.00	106.42	0.06	0.63	100.00	100.00	0.00	6975.00	8152.64	4548205.00	76.40	1506.34	1184.00
22	5	5	10508.00	26572.00	142.10	0	Spot (Block22, Row5, Column5)	50316.37	61163.00	17749.68	0.08	0.35	142.00	163.94	142.00	122.56	0.06	0.75	100.00	100.00	46.80	61021.00	50174.37	27523216.00	409.22	10898.06	7690.00
22	6	5	10803.00	26573.00	143.30	0	Spot (Block22, Row5, Column6)	1805.23	1678.00	1002.33	0.03	0.56	150.00	192.37	150.00	174.05	0.11	0.90	100.00	98.00	0.00	1528.00	1655.23	1009126.00	9.27	454.70	381.50
22	7	5	11104.00	26580.00	192.90	0	Spot (Block22, Row5, Column7)	14886.46	12656.00	9719.90	0.07	0.65	174.00	227.07	174.00	203.03	0.12	0.89	100.00	100.00	0.00	12482.00	14712.46	15601010.00	72.20	2851.04	2843.00
22	8	5	11408.00	26578.00	142.85	0	Spot (Block22, Row5, Column8)	10517.27	8406.00	8172.92	0.10	0.78	144.00	166.27	144.00	112.73	0.06	0.68	100.00	100.00	0.00	8262.00	10373.27	5837084.00	91.82	1649.06	1080.00
22	1	6	9304.00	26868.00	205.25	0	Spot (Block22, Row6, Column1)	10897.56	7010.00	8898.62	0.19	0.82	177.00	261.38	177.00	248.78	0.17	0.95	100.00	100.00	0.00	6833.00	10720.56	13066171.00	42.75	2422.06	2424.50
22	2	6	9604.00	26867.00	216.20	0	Spot (Block22, Row6, Column2)	8089.02	6383.00	4977.10	0.10	0.62	173.00	250.39	173.00	228.17	0.16	0.91	100.00	100.00	0.00	6210.00	7916.02	10823115.00	34.35	1965.36	1922.00
22	3	6	9897.00	26871.00	139.25	0	Spot (Block22, Row6, Column3)	27672.43	26188.00	15837.92	0.02	0.57	153.00	190.78	153.00	144.80	0.10	0.76	100.00	100.00	0.19	26035.00	27519.43	14611044.00	189.79	5316.97	3797.00
22	4	6	10205.00	26870.00	139.10	0	Spot (Block22, Row6, Column4)	1580.85	1420.00	993.42	0.05	0.63	142.00	156.94	142.00	109.02	0.04	0.69	100.00	100.00	0.00	1278.00	1438.85	828363.00	13.06	462.26	339.00
22	5	6	10505.00	26874.00	140.80	0	Spot (Block22, Row6, Column5)	52845.53	65535.00	16393.22	0.09	0.31	148.00	176.13	148.00	152.66	0.08	0.87	100.00	100.00	51.12	65387.00	52697.53	28431072.00	345.01	10621.22	6489.00
22	6	6	10802.00	26876.00	141.90	0	Spot (Block22, Row6, Column6)	964.38	805.00	626.46	0.08	0.65	155.00	187.28	155.00	133.88	0.08	0.71	99.00	72.00	0.00	650.00	809.38	525586.00	5.80	316.01	271.50
22	7	6	11102.00	26877.00	143.30	0	Spot (Block22, Row6, Column7)	13340.96	11870.50	8527.75	0.05	0.64	160.00	191.96	160.00	154.20	0.08	0.80	100.00	100.00	0.00	11710.50	13180.96	7417571.00	85.27	2623.67	2016.00
22	8	6	11409.00	26883.00	142.80	0	Spot (Block22, Row6, Column8)	15158.36	12799.00	10470.19	0.07	0.69	144.00	152.95	144.00	39.65	0.03	0.26	100.00	100.00	0.00	12655.00	15014.36	8443205.00	378.42	2409.46	1668.00
22	1	7	9299.00	27167.00	158.60	0	Spot (Block22, Row7, Column1)	4213.33	3800.00	2211.85	0.04	0.52	165.00	208.92	165.00	172.63	0.10	0.83	100.00	100.00	0.00	3635.00	4048.33	2924051.00	23.20	874.18	826.00
22	2	7	9599.00	27168.00	148.25	0	Spot (Block22, Row7, Column2)	497.10	437.50	262.22	0.06	0.53	162.00	188.44	162.00	123.69	0.07	0.66	73.00	52.00	0.00	275.50	335.10	298260.00	2.50	218.34	203.50
22	3	7	9902.00	27143.00	162.95	0	Spot (Block22, Row7, Column3)	186.11	187.00	18.44	0.00	0.10	147.00	158.41	147.00	70.92	0.03	0.45	3.00	0.00	0.00	40.00	39.11	136415.00	0.39	173.10	173.00
22	4	7	10208.00	27174.00	147.35	0	Spot (Block22, Row7, Column4)	409.55	360.00	161.36	0.06	0.39	147.00	159.24	147.00	67.36	0.03	0.42	96.00	73.00	0.00	213.00	262.55	242043.00	3.72	197.75	191.50
22	5	7	10505.00	27174.00	177.80	0	Spot (Block22, Row7, Column5)	2604.31	2278.50	1518.25	0.06	0.58	162.00	206.78	162.00	170.81	0.11	0.83	100.00	100.00	0.00	2116.50	2442.31	2297005.00	14.04	604.20	605.00
22	6	7	10801.00	27172.00	199.75	0	Spot (Block22, Row7, Column6)	10199.72	9232.00	5840.02	0.04	0.57	185.00	290.31	185.00	302.83	0.20	1.04	100.00	100.00	0.00	9047.00	10014.72	11556282.00	32.72	2188.76	2184.00
22	7	7	11093.00	27181.00	143.65	0	Spot (Block22, Row7, Column7)	18167.35	16923.00	9826.45	0.03	0.54	163.00	203.51	163.00	154.94	0.10	0.76	100.00	100.00	0.00	16760.00	18004.35	10155548.00	115.94	3672.90	2231.50
22	8	7	11404.00	27178.00	190.90	0	Spot (Block22, Row7, Column8)	3723.40	3727.00	1119.55	0.00	0.30	151.00	159.95	151.00	47.91	0.02	0.30	100.00	100.00	0.00	3576.00	3572.40	3831376.00	74.38	948.74	767.50
22	1	8	9280.00	27480.00	192.45	0	Spot (Block22, Row8, Column1)	185.77	186.00	20.68	0.00	0.11	146.00	157.76	146.00	61.58	0.03	0.39	6.00	0.00	0.00	40.00	39.77	194129.00	0.45	166.12	169.00
22	2	8	9602.00	27466.00	139.55	0	Spot (Block22, Row8, Column2)	1666.28	1513.00	898.82	0.04	0.54	147.00	155.33	147.00	110.00	0.02	0.71	100.00	100.00	0.00	1366.00	1519.28	884795.00	13.74	512.57	429.00
22	3	8	9892.00	27470.00	143.20	0	Spot (Block22, Row8, Column3)	3501.09	2756.00	2677.12	0.10	0.76	150.00	159.41	150.00	67.39	0.03	0.42	100.00	100.00	0.00	2606.00	3351.09	1960612.00	49.59	651.45	469.00
22	4	8	10200.00	27472.00	147.40	0	Spot (Block22, Row8, Column4)	25802.57	24696.00	12539.84	0.02	0.49	153.00	166.79	153.00	91.73	0.04	0.55	100.00	100.00	0.00	24543.00	25649.57	15275124.00	279.46	4861.71	3957.50
22	5	8	10489.00	27476.00	174.80	0	Spot (Block22, Row8, Column5)	292.41	278.00	97.33	0.02	0.33	161.00	208.35	161.00	240.03	0.11	1.15	13.00	0.00	0.00	117.00	131.41	249716.00	0.35	177.72	180.00
22	6	8	10804.00	27474.00	188.50	0	Spot (Block22, Row8, Column6)	20962.25	15386.00	17094.49	0.13	0.82	176.00	287.62	176.00	374.37	0.21	1.30	100.00	100.00	1.01	15210.00	20786.25	20857452.00	55.23	3399.08	3301.00
22	7	8	11099.00	27477.00	139.30	0	Spot (Block22, Row8, Column7)	5724.60	5113.50	3308.14	0.05	0.58	166.00	214.38	166.00	255.02	0.11	1.19	100.00	100.00	0.00	4947.50	5558.60	3011142.00	21.61	1330.22	1067.50
22	8	8	11387.00	27478.00	143.60	0	Spot (Block22, Row8, Column8)	19081.85	17246.00	9923.18	0.04	0.52	160.00	167.48	160.00	62.49	0.02	0.37	100.00	100.00	0.00	17086.00	18921.85	10647672.00	302.69	3627.77	3126.50
23	1	1	13814.00	25392.00	151.90	0	Spot (Block23, Row1, Column1)	6841.90	5787.00	3784.25	0.07	0.55	128.00	145.00	128.00	198.50	0.05	1.37	100.00	100.00	0.00	5659.00	6713.90	4344604.00	33.74	1400.33	938.00
23	2	1	14102.00	25396.00	150.75	0	Spot (Block23, Row1, Column2)	5584.15	5133.00	3023.95	0.04	0.54	126.00	146.27	126.00	202.01	0.06	1.38	100.00	100.00	0.00	5007.00	5458.15	3467755.00	26.92	1136.06	857.00
23	3	1	14415.00	25400.00	146.55	0	Spot (Block23, Row1, Column3)	1236.77	1004.50	797.24	0.09	0.64	123.00	129.14	123.00	37.25	0.02	0.29	100.00	100.00	0.00	881.50	1113.77	722275.00	29.74	355.01	292.00
23	4	1	14705.00	25400.00	144.85	0	Spot (Block23, Row1, Column4)	2836.63	2470.00	1513.54	0.06	0.53	120.00	126.01	120.00	29.58	0.02	0.23	100.00	100.00	0.00	2350.00	2716.63	1625389.00	91.63	652.36	561.00
23	5	1	15017.00	25401.00	147.15	0	Spot (Block23, Row1, Column5)	3005.41	2353.00	2308.60	0.11	0.77	119.00	123.44	119.00	26.02	0.02	0.21	100.00	100.00	0.00	2234.00	2886.41	1785211.00	110.78	574.63	394.50
23	6	1	15306.00	25403.00	145.05	0	Spot (Block23, Row1, Column6)	4425.84	3829.00	2435.01	0.06	0.55	118.00	124.63	118.00	33.62	0.02	0.27	100.00	100.00	0.00	3711.00	4307.84	2536005.00	127.94	1024.82	837.50
23	7	1	15605.00	25406.00	146.70	0	Spot (Block23, Row1, Column7)	11299.45	10788.50	6534.24	0.02	0.58	119.00	125.49	119.00	36.66	0.02	0.29	100.00	100.00	0.00	10669.50	11180.45	6621477.00	304.80	2165.49	1442.50
23	8	1	15914.00	25405.00	152.85	0	Spot (Block23, Row1, Column8)	762.99	715.00	274.12	0.03	0.36	117.00	121.04	117.00	23.54	0.01	0.19	100.00	100.00	0.00	598.00	645.99	492131.00	27.27	262.21	211.50
23	1	2	13809.00	25694.00	147.00	-50	Spot (Block23, Row2, Column1)	139.37	138.00	15.13	0.00	0.11	128.00	135.57	128.00	38.77	0.02	0.29	6.00	0.00	0.00	10.00	11.37	82090.00	0.10	142.70	139.50
23	2	2	14106.00	25698.00	129.35	0	Spot (Block23, Row2, Column2)	1994.06	1902.50	641.43	0.02	0.32	123.00	131.42	123.00	39.38	0.03	0.30	100.00	100.00	0.00	1779.50	1871.06	897329.00	47.30	539.76	455.50
23	3	2	14421.00	25705.00	189.70	0	Spot (Block23, Row2, Column3)	167.23	169.00	19.39	0.00	0.12	123.00	128.71	123.00	29.81	0.02	0.23	78.00	21.00	0.00	46.00	44.23	169238.00	1.29	136.72	136.00
23	4	2	14716.00	25700.00	178.40	0	Spot (Block23, Row2, Column4)	1050.69	1045.00	455.51	0.00	0.43	124.00	134.22	124.00	35.91	0.03	0.27	100.00	100.00	0.00	921.00	926.69	935115.00	25.52	325.61	314.00
23	5	2	15014.00	25700.00	189.95	0	Spot (Block23, Row2, Column5)	766.11	716.00	225.08	0.03	0.29	123.00	131.54	123.00	31.71	0.03	0.24	100.00	100.00	0.00	593.00	643.11	778367.00	20.01	281.08	259.50
23	6	2	15303.00	25704.00	147.65	0	Spot (Block23, Row2, Column6)	714.30	652.50	358.58	0.04	0.50	123.00	139.92	123.00	62.07	0.06	0.44	100.00	99.00	0.00	529.50	591.30	425721.00	9.25	247.55	211.00
23	7	2	15607.00	25709.00	154.00	0	Spot (Block23, Row2, Column7)	685.15	589.00	363.38	0.07	0.53	120.00	128.60	120.00	35.48	0.03	0.28	100.00	99.00	0.00	469.00	565.15	446032.00	15.68	232.48	197.00
23	8	2	15911.00	25708.00	147.00	-50	Spot (Block23, Row2, Column8)	123.30	122.00	14.52	0.00	0.12	117.00	125.40	117.00	59.75	0.03	0.48	0.00	0.00	0.00	5.00	6.30	72376.00	-0.04	125.75	123.00
23	1	3	13813.00	25992.00	147.75	0	Spot (Block23, Row3, Column1)	3713.01	3272.50	2400.25	0.05	0.65	122.00	126.33	122.00	24.93	0.02	0.20	100.00	100.00	0.00	3150.50	3591.01	2220380.00	143.90	768.89	638.50
23	2	3	14100.00	26003.00	178.30	0	Spot (Block23, Row3, Column2)	199.30	196.00	36.82	0.01	0.18	123.00	129.99	123.00	30.71	0.02	0.24	89.00	69.00	0.00	73.00	76.30	177381.00	2.26	143.18	140.00
23	3	3	14400.00	25994.00	151.90	0	Spot (Block23, Row3, Column3)	483.97	448.50	212.76	0.03	0.44	124.00	130.51	124.00	36.89	0.02	0.28	100.00	100.00	0.00	324.50	359.97	306835.00	9.58	212.07	197.00
23	4	3	14708.00	25998.00	145.80	0	Spot (Block23, Row3, Column4)	5925.48	5368.00	3334.23	0.04	0.56	129.00	136.60	129.00	37.17	0.02	0.27	100.00	100.00	0.00	5239.00	5796.48	3436776.00	155.75	1284.69	899.00
23	5	3	15013.00	25989.00	156.65	0	Spot (Block23, Row3, Column5)	328.03	280.00	278.17	0.07	0.85	130.00	145.26	130.00	61.99	0.05	0.43	88.00	61.00	0.00	150.00	198.03	222077.00	2.95	175.13	166.50
23	6	3	15306.00	25999.00	208.90	0	Spot (Block23, Row3, Column6)	5321.83	3835.00	3615.07	0.14	0.68	136.00	163.76	136.00	84.96	0.08	0.52	100.00	100.00	0.00	3699.00	5185.83	6604390.00	60.71	1342.90	1306.00
23	7	3	15616.00	26005.00	147.15	0	Spot (Block23, Row3, Column7)	2081.93	1744.00	1448.09	0.08	0.70	122.00	138.98	122.00	70.24	0.06	0.51	100.00	100.00	0.00	1622.00	1959.93	1232503.00	27.66	483.23	383.00
23	8	3	15908.00	26013.00	157.85	0	Spot (Block23, Row3, Column8)	7130.35	6390.50	3568.44	0.05	0.50	120.00	131.17	120.00	65.10	0.04	0.50	100.00	100.00	0.00	6270.50	7010.35	4891418.00	107.52	1670.65	1245.00
23	1	4	13808.00	26292.00	145.10	0	Spot (Block23, Row4, Column1)	6845.00	6033.00	3802.75	0.05	0.56	125.00	133.75	125.00	35.16	0.03	0.26	100.00	100.00	0.00	5908.00	6720.00	3894807.00	190.86	1508.21	1050.50
23	2	4	14107.00	26298.00	173.75	0	Spot (Block23, Row4, Column2)	969.05	904.00	438.88	0.03	0.45	127.00	141.81	127.00	53.34	0.05	0.38	100.00	100.00	0.00	777.00	842.05	813998.00	15.51	305.30	301.50
23	3	4	14407.00	26296.00	146.85	0	Spot (Block23, Row4, Column3)	22790.07	19777.00	13752.27	0.06	0.60	127.00	139.10	127.00	49.68	0.04	0.36	100.00	100.00	0.00	19650.00	22663.07	13423353.00	455.98	4146.85	2907.50
23	4	4	14706.00	26307.00	166.55	0	Spot (Block23, Row4, Column4)	215.61	202.00	41.83	0.03	0.19	125.00	131.41	125.00	39.38	0.02	0.30	95.00	47.00	0.00	77.00	90.61	165592.00	2.14	157.61	155.00
23	5	4	14994.00	26312.00	140.95	0	Spot (Block23, Row4, Column5)	417.29	250.50	907.98	0.22	2.18	126.00	131.26	126.00	36.65	0.02	0.28	99.00	88.00	0.00	124.50	291.29	224503.00	7.80	183.43	183.00
23	6	4	15308.00	26300.00	191.45	0	Spot (Block23, Row4, Column6)	834.21	815.00	274.47	0.01	0.33	127.00	143.88	127.00	63.62	0.05	0.44	100.00	100.00	0.00	688.00	707.21	865080.00	10.85	283.76	263.00
23	7	4	15604.00	26307.00	146.95	0	Spot (Block23, Row4, Column7)	1487.32	1156.00	1139.09	0.11	0.77	124.00	135.10	124.00	47.26	0.04	0.35	100.00	99.00	0.00	1032.00	1363.32	870080.00	28.61	347.79	272.00
23	8	4	15905.00	26309.00	154.40	0	Spot (Block23, Row4, Column8)	465.48	394.00	205.38	0.07	0.44	123.00	128.53	123.00	27.39	0.02	0.21	100.00	99.00	0.00	271.00	342.48	305356.00	12.30	198.46	189.50
23	1	5	13809.00	26600.00	144.35	0	Spot (Block23, Row5, Column1)	6626.60	5774.00	4132.21	0.06	0.62	127.00	149.27	127.00	75.29	0.07	0.50	100.00	100.00	0.00	5647.00	6499.60	3757281.00	86.03	1258.42	811.50
23	2	5	14102.00	26596.00	153.35	0	Spot (Block23, Row5, Column2)	8815.37	8514.50	3837.20	0.02	0.44	128.00	151.80	128.00	73.15	0.07	0.48	100.00	100.00	0.00	8386.50	8687.37	5677101.00	118.43	1687.80	1575.50
23	3	5	14407.00	26599.00	152.30	0	Spot (Block23, Row5, Column3)	3189.37	2645.00	1857.99	0.08	0.58	127.00	144.81	127.00	60.05	0.06	0.41	100.00	100.00	0.00	2518.00	3062.37	2015684.00	50.70	644.98	555.00
23	4	5	14704.00	26604.00	144.75	0	Spot (Block23, Row5, Column4)	3008.32	2505.00	2002.69	0.08	0.67	125.00	132.92	125.00	41.15	0.03	0.31	100.00	100.00	0.00	2380.00	2883.32	1729782.00	69.87	612.45	467.00
23	5	5	15009.00	26602.00	144.70	0	Spot (Block23, Row5, Column5)	20773.24	18106.00	13241.88	0.06	0.64	125.00	133.76	125.00	48.17	0.03	0.36	100.00	100.00	0.00	17981.00	20648.24	11819976.00	428.49	3597.08	2638.00
23	6	5	15307.00	26606.00	147.55	0	Spot (Block23, Row5, Column6)	751.12	679.00	373.34	0.04	0.50	128.00	141.14	128.00	55.26	0.04	0.39	100.00	99.00	0.00	551.00	623.12	452175.00	11.04	250.74	209.50
23	7	5	15609.00	26607.00	194.90	0	Spot (Block23, Row5, Column7)	3542.99	2954.00	2195.84	0.08	0.62	131.00	149.66	131.00	64.82	0.06	0.43	100.00	100.00	0.00	2823.00	3411.99	3812262.00	52.35	851.41	851.50
23	8	5	15910.00	26606.00	146.60	0	Spot (Block23, Row5, Column8)	3987.01	3070.00	3197.91	0.11	0.80	123.00	132.43	123.00	43.48	0.03	0.33	100.00	100.00	0.00	2947.00	3864.01	2328413.00	88.65	706.94	574.00
23	1	6	13804.00	26896.00	208.10	0	Spot (Block23, Row6, Column1)	5141.45	3584.00	3806.28	0.16	0.74	135.00	170.04	135.00	99.15	0.10	0.58	100.00	100.00	0.00	3449.00	5006.45	6334261.00	50.14	1243.76	1266.50
23	2	6	14101.00	26895.00	208.90	0	Spot (Block23, Row6, Column2)	2253.54	2008.00	1164.32	0.05	0.52	131.00	157.17	131.00	82.60	0.08	0.53	100.00	100.00	0.00	1877.00	2122.54	2792132.00	25.38	621.03	569.00
23	3	6	14393.00	26900.00	145.25	0	Spot (Block23, Row6, Column3)	7709.01	6707.00	4582.27	0.06	0.59	125.00	137.16	125.00	45.01	0.04	0.33	100.00	100.00	0.00	6582.00	7584.01	4432683.00	168.22	1508.97	1184.00
23	4	6	14711.00	26901.00	147.70	0	Spot (Block23, Row6, Column4)	517.04	486.00	221.65	0.03	0.43	123.00	130.40	123.00	39.68	0.03	0.30	100.00	99.00	0.00	363.00	394.04	307119.00	9.74	222.10	196.00
23	5	6	15003.00	26902.00	143.05	0	Spot (Block23, Row6, Column5)	19874.57	18489.00	11492.40	0.03	0.58	125.00	137.38	125.00	53.85	0.04	0.39	100.00	100.00	0.00	18364.00	19749.57	10970765.00	366.54	3869.22	2643.00
23	6	6	15307.00	26905.00	156.70	0	Spot (Block23, Row6, Column6)	328.67	288.50	127.23	0.06	0.39	125.00	136.04	125.00	49.37	0.04	0.36	99.00	78.00	0.00	163.50	203.67	224150.00	3.90	170.99	172.00
23	7	6	15607.00	26905.00	146.10	0	Spot (Block23, Row6, Column7)	3694.20	3025.50	2467.71	0.09	0.67	124.00	136.23	124.00	50.49	0.04	0.37	100.00	100.00	0.00	2901.50	3570.20	2157413.00	70.47	717.49	547.00
23	8	6	15912.00	26908.00	144.45	0	Spot (Block23, Row6, Column8)	5263.77	4413.50	3830.40	0.08	0.73	123.00	128.68	123.00	27.42	0.02	0.21	100.00	100.00	0.00	4290.50	5140.77	2958236.00	187.30	1070.80	758.00
23	1	7	13800.00	27198.00	158.10	0	Spot (Block23, Row7, Column1)	1535.51	1512.00	709.01	0.01	0.46	129.00	147.54	129.00	66.64	0.06	0.45	100.00	100.00	0.00	1383.00	1406.51	1056433.00	20.83	406.52	392.50
23	2	7	14103.00	27197.00	173.30	0	Spot (Block23, Row7, Column2)	240.08	216.50	72.84	0.04	0.30	127.00	137.55	127.00	40.75	0.03	0.30	96.00	57.00	0.00	89.50	113.08	200706.00	2.52	162.93	167.00
23	3	7	14397.00	27198.00	137.40	0	Spot (Block23, Row7, Column3)	152.77	153.00	13.41	0.00	0.09	120.00	123.76	120.00	22.36	0.01	0.18	75.00	20.00	0.00	33.00	32.77	78219.00	1.30	139.86	137.00
23	4	7	14709.00	27198.00	170.80	0	Spot (Block23, Row7, Column4)	206.75	203.00	45.21	0.01	0.22	122.00	128.45	122.00	32.85	0.02	0.26	88.00	75.00	0.00	81.00	84.75	167881.00	2.38	149.83	145.00
23	5	7	15001.00	27203.00	182.20	0	Spot (Block23, Row7, Column5)	932.08	898.00	426.62	0.02	0.46	128.00	143.62	128.00	55.78	0.05	0.39	100.00	100.00	0.00	770.00	804.08	866830.00	14.13	331.26	319.50
23	6	7	15305.00	27205.00	195.20	0	Spot (Block23, Row7, Column6)	2582.84	2520.00	1328.17	0.01	0.51	131.00	168.94	131.00	116.35	0.11	0.69	100.00	100.00	0.00	2389.00	2451.84	2802383.00	20.75	653.21	603.50
23	7	7	15592.00	27209.00	148.15	0	Spot (Block23, Row7, Column7)	5352.02	4806.50	2764.58	0.05	0.52	127.00	143.71	127.00	54.41	0.05	0.38	100.00	100.00	0.00	4679.50	5225.02	3200510.00	95.72	1392.53	919.50
23	8	7	15904.00	27205.00	187.30	0	Spot (Block23, Row7, Column8)	1383.33	1352.50	392.13	0.01	0.28	126.00	134.51	126.00	36.99	0.03	0.28	100.00	100.00	0.00	1226.50	1257.33	1363960.00	33.76	441.66	380.50
23	1	8	13789.00	27506.00	177.25	0	Spot (Block23, Row8, Column1)	188.45	188.00	53.41	0.00	0.28	122.00	127.34	122.00	27.15	0.02	0.21	87.00	68.00	0.00	66.00	66.45	164515.00	2.25	142.40	138.00
23	2	8	14106.00	27493.00	153.30	0	Spot (Block23, Row8, Column2)	548.24	479.00	252.28	0.06	0.46	124.00	127.18	124.00	20.84	0.01	0.16	100.00	100.00	0.00	355.00	424.24	352520.00	20.20	211.11	203.00
23	3	8	14391.00	27498.00	147.20	0	Spot (Block23, Row8, Column3)	1456.43	1080.50	1119.77	0.13	0.77	125.00	130.10	125.00	39.65	0.02	0.30	100.00	100.00	0.00	955.50	1331.43	859294.00	33.45	374.78	287.00
23	4	8	14703.00	27499.00	150.70	0	Spot (Block23, Row8, Column4)	16631.52	15807.50	8648.18	0.02	0.52	125.00	134.50	125.00	50.70	0.03	0.38	100.00	100.00	0.00	15682.50	16506.52	10378069.00	325.37	2704.19	2122.00
23	5	8	14984.00	27497.00	178.20	0	Spot (Block23, Row8, Column5)	200.18	193.00	42.37	0.02	0.21	128.00	150.56	128.00	94.32	0.07	0.63	22.00	0.00	0.00	65.00	72.18	178564.00	0.53	144.47	141.00
23	6	8	15304.00	27504.00	198.10	0	Spot (Block23, Row8, Column6)	8136.64	5460.00	6672.88	0.17	0.82	135.00	180.30	135.00	140.94	0.13	0.78	100.00	100.00	0.00	5325.00	8001.64	9007264.00	56.45	1582.72	1573.00
23	7	8	15603.00	27503.00	145.35	0	Spot (Block23, Row8, Column7)	2392.82	2141.00	1307.38	0.05	0.55	134.00	158.95	134.00	93.55	0.07	0.59	100.00	100.00	0.00	2007.00	2258.82	1380657.00	23.88	605.69	469.50
23	8	8	15888.00	27507.00	148.30	0	Spot (Block23, Row8, Column8)	18811.19	16828.00	11009.88	0.05	0.59	131.00	145.05	131.00	54.72	0.04	0.38	100.00	100.00	0.17	16697.00	18680.19	11361958.00	341.11	3353.64	2456.50
24	1	1	18320.00	25418.00	152.60	0	Spot (Block24, Row1, Column1)	7038.27	5786.50	5436.91	0.09	0.77	167.00	169.93	167.00	33.91	0.01	0.20	100.00	100.00	0.00	5619.50	6871.27	4504495.00	202.55	1406.48	1057.00
24	2	1	18609.00	25426.00	146.95	0	Spot (Block24, Row1, Column2)	2613.17	2339.50	1370.01	0.05	0.52	164.00	168.76	164.00	39.49	0.01	0.23	100.00	100.00	0.00	2175.50	2449.17	1531316.00	61.89	671.00	558.00
24	3	1	18915.00	25424.00	146.50	0	Spot (Block24, Row1, Column3)	1804.32	1556.50	1146.09	0.06	0.64	151.00	155.23	151.00	36.55	0.01	0.24	100.00	100.00	0.00	1405.50	1653.32	1053724.00	45.12	470.25	390.50
24	4	1	19206.00	25427.00	147.60	0	Spot (Block24, Row1, Column4)	1925.06	1688.00	915.92	0.06	0.48	155.00	160.05	155.00	41.18	0.01	0.26	100.00	100.00	0.00	1533.00	1770.06	1155034.00	42.86	512.22	396.00
24	5	1	19517.00	25425.00	148.85	0	Spot (Block24, Row1, Column5)	4416.17	3653.00	3425.92	0.08	0.78	158.00	162.34	158.00	33.25	0.01	0.20	100.00	100.00	0.00	3495.00	4258.17	2667365.00	127.94	942.38	683.50
24	6	1	19808.00	25432.00	146.00	0	Spot (Block24, Row1, Column6)	4570.19	3947.00	2647.61	0.06	0.58	164.00	167.67	164.00	40.43	0.01	0.24	100.00	100.00	0.00	3783.00	4406.19	2664418.00	108.89	1215.58	750.00
24	7	1	20106.00	25435.00	147.35	0	Spot (Block24, Row1, Column7)	12121.86	10728.50	8247.35	0.05	0.68	164.00	170.44	164.00	81.44	0.02	0.48	100.00	100.00	0.17	10564.50	11957.86	7176139.00	146.75	2668.78	1533.00
24	8	1	20418.00	25435.00	156.00	0	Spot (Block24, Row1, Column8)	931.97	922.50	379.61	0.00	0.41	171.00	178.65	171.00	122.47	0.02	0.69	99.00	97.00	0.00	751.50	760.97	622556.00	6.15	347.16	282.50
24	1	2	18311.00	25721.00	147.00	-50	Spot (Block24, Row2, Column1)	181.69	185.00	18.67	0.01	0.10	164.00	167.76	164.00	33.30	0.01	0.20	21.00	0.00	0.00	21.00	17.69	106834.00	0.42	181.54	180.50
24	2	2	18609.00	25723.00	134.30	0	Spot (Block24, Row2, Column2)	2603.55	2459.50	1014.47	0.02	0.39	165.00	168.70	165.00	35.61	0.01	0.21	100.00	100.00	0.00	2294.50	2438.55	1270531.00	68.38	660.68	599.00
24	3	2	18920.00	25727.00	157.20	0	Spot (Block24, Row2, Column3)	270.15	280.00	44.57	0.02	0.16	161.00	164.80	161.00	35.37	0.01	0.21	96.00	74.00	0.00	119.00	109.15	184782.00	2.98	196.05	194.00
24	4	2	19213.00	25729.00	173.50	0	Spot (Block24, Row2, Column4)	1643.23	1581.00	687.99	0.02	0.42	167.00	173.10	167.00	41.06	0.02	0.24	100.00	100.00	0.00	1414.00	1476.23	1380315.00	35.81	447.55	432.50
24	5	2	19513.00	25728.00	185.10	0	Spot (Block24, Row2, Column5)	1512.04	1479.00	461.58	0.01	0.31	169.00	174.23	169.00	38.05	0.01	0.22	100.00	100.00	0.00	1310.00	1343.04	1456096.00	35.16	530.53	484.00
24	6	2	19808.00	25728.00	148.50	0	Spot (Block24, Row2, Column6)	1048.11	880.00	522.45	0.08	0.50	170.00	188.63	170.00	96.34	0.05	0.51	100.00	100.00	0.00	710.00	878.11	634105.00	8.92	373.78	352.00
24	7	2	20110.00	25731.00	150.30	0	Spot (Block24, Row2, Column7)	1054.00	975.00	535.05	0.03	0.51	169.00	171.88	169.00	29.93	0.01	0.17	100.00	100.00	0.00	806.00	885.00	652429.00	29.48	353.79	288.50
24	8	2	20413.00	25735.00	147.00	-50	Spot (Block24, Row2, Column8)	188.76	191.00	14.56	0.01	0.08	170.00	179.94	170.00	128.60	0.02	0.71	0.00	0.00	0.00	21.00	18.76	110991.00	0.07	181.30	183.00
24	1	3	18312.00	26018.00	148.70	0	Spot (Block24, Row3, Column1)	4583.46	3962.50	2893.90	0.06	0.63	160.00	161.05	160.00	27.07	0.00	0.17	100.00	100.00	0.00	3802.50	4423.46	2786745.00	163.37	1027.79	879.00
24	2	3	18611.00	26023.00	166.65	0	Spot (Block24, Row3, Column2)	323.72	320.00	71.95	0.01	0.22	165.00	170.27	165.00	47.56	0.01	0.28	90.00	83.00	0.00	155.00	158.72	248941.00	3.23	200.28	199.00
24	3	3	18901.00	26023.00	147.00	0	Spot (Block24, Row3, Column3)	1198.73	1057.00	906.67	0.05	0.76	165.00	167.28	165.00	38.72	0.01	0.23	100.00	100.00	0.00	892.00	1033.73	706051.00	26.64	417.63	274.00
24	4	3	19212.00	26027.00	147.75	0	Spot (Block24, Row3, Column4)	5697.51	5085.00	3284.96	0.05	0.58	169.00	173.23	169.00	37.55	0.01	0.22	100.00	100.00	0.00	4916.00	5528.51	3429902.00	147.13	1194.31	903.00
24	5	3	19519.00	26036.00	149.15	0	Spot (Block24, Row3, Column5)	849.35	570.00	1514.68	0.17	1.78	170.00	189.19	170.00	102.99	0.05	0.54	94.00	80.00	0.00	400.00	679.35	514708.00	6.41	340.86	219.00
24	6	3	19810.00	26029.00	209.45	0	Spot (Block24, Row3, Column6)	9238.07	6645.50	6772.24	0.14	0.73	181.00	229.85	181.00	149.86	0.10	0.65	100.00	100.00	0.00	6464.50	9057.07	11547588.00	60.11	2074.27	2106.00
24	7	3	20112.00	26032.00	147.20	0	Spot (Block24, Row3, Column7)	3013.76	2514.00	2064.30	0.08	0.68	176.00	200.66	176.00	104.92	0.06	0.52	100.00	100.00	0.00	2338.00	2837.76	1805240.00	26.81	622.93	481.00
24	8	3	20413.00	26041.00	157.30	0	Spot (Block24, Row3, Column8)	4083.91	3616.00	2068.15	0.05	0.51	169.00	174.31	169.00	43.66	0.01	0.25	100.00	100.00	0.00	3447.00	3914.91	2785225.00	89.54	998.88	772.00
24	1	4	18308.00	26318.00	146.65	0	Spot (Block24, Row4, Column1)	5665.51	5079.00	3353.40	0.05	0.59	166.00	170.23	166.00	47.35	0.01	0.28	100.00	100.00	0.00	4913.00	5499.51	3314323.00	116.06	1331.53	848.00
24	2	4	18605.00	26325.00	173.25	0	Spot (Block24, Row4, Column2)	2634.74	2379.00	1388.92	0.04	0.53	166.00	180.08	166.00	70.63	0.04	0.39	100.00	100.00	0.00	2213.00	2468.74	2215817.00	34.75	618.66	598.00
24	3	4	18908.00	26326.00	147.85	0	Spot (Block24, Row4, Column3)	22816.97	20919.50	13549.95	0.04	0.59	170.00	187.00	170.00	82.26	0.04	0.44	100.00	100.00	0.00	20749.50	22646.97	13553281.00	275.10	4546.79	3171.00
24	4	4	19196.00	26331.00	172.85	0	Spot (Block24, Row4, Column4)	264.40	260.00	47.56	0.01	0.18	168.00	173.27	168.00	45.19	0.01	0.26	85.00	51.00	0.00	92.00	96.40	218391.00	2.02	194.01	190.00
24	5	4	19503.00	26341.00	150.70	0	Spot (Block24, Row4, Column5)	797.37	392.00	2204.13	0.31	2.76	164.00	167.19	164.00	37.73	0.01	0.23	96.00	88.00	0.00	228.00	633.37	497558.00	16.70	267.39	201.00
24	6	4	19810.00	26326.00	194.10	0	Spot (Block24, Row4, Column6)	1583.87	1515.50	437.58	0.02	0.28	174.00	197.88	174.00	106.25	0.06	0.54	100.00	100.00	0.00	1341.50	1409.87	1691570.00	13.04	558.80	477.00
24	7	4	20104.00	26335.00	147.50	0	Spot (Block24, Row4, Column7)	1992.07	1551.00	1577.99	0.11	0.79	181.00	201.74	181.00	110.97	0.05	0.55	100.00	88.00	0.00	1370.00	1811.07	1181295.00	16.13	498.38	372.00
24	8	4	20410.00	26338.00	154.30	0	Spot (Block24, Row4, Column8)	765.14	683.00	376.67	0.05	0.49	171.00	175.26	171.00	29.34	0.01	0.17	100.00	100.00	0.00	512.00	594.14	498872.00	20.10	295.90	274.50
24	1	5	18311.00	26626.00	145.65	0	Spot (Block24, Row5, Column1)	4825.37	4066.00	2912.42	0.07	0.60	169.00	192.01	169.00	102.64	0.06	0.53	100.00	100.00	0.00	3897.00	4656.37	2793887.00	45.14	1011.33	819.00
24	2	5	18607.00	26622.00	154.70	0	Spot (Block24, Row5, Column2)	4999.16	4934.50	2147.11	0.01	0.43	177.00	202.64	177.00	95.13	0.06	0.47	100.00	100.00	0.00	4757.50	4822.16	3259455.00	50.42	1125.03	994.50
24	3	5	18910.00	26623.00	155.65	0	Spot (Block24, Row5, Column3)	9123.00	7491.00	5560.89	0.09	0.61	178.00	198.34	178.00	87.69	0.05	0.44	100.00	100.00	0.00	7313.00	8945.00	6066792.00	101.77	1377.25	1302.00
24	4	5	19206.00	26627.00	146.60	0	Spot (Block24, Row5, Column4)	3581.86	3067.00	2450.87	0.07	0.68	172.00	184.44	172.00	69.30	0.03	0.38	100.00	100.00	0.00	2895.00	3409.86	2113300.00	49.03	779.04	565.50
24	5	5	19511.00	26625.00	147.00	0	Spot (Block24, Row5, Column5)	23004.39	20808.00	14059.57	0.04	0.61	169.00	176.25	169.00	59.09	0.02	0.34	100.00	100.00	0.00	20639.00	22835.39	13549585.00	386.32	4310.87	2788.00
24	6	5	19808.00	26629.00	147.55	0	Spot (Block24, Row5, Column6)	1110.30	1090.50	490.76	0.01	0.44	172.00	188.51	172.00	105.95	0.04	0.56	100.00	100.00	0.00	918.50	938.30	659516.00	8.70	395.14	363.00
24	7	5	20114.00	26635.00	196.55	0	Spot (Block24, Row5, Column7)	10475.16	8618.00	6875.02	0.08	0.66	188.00	227.74	188.00	156.81	0.08	0.69	100.00	100.00	0.00	8430.00	10287.16	11470303.00	65.35	2119.34	2111.00
24	8	5	20413.00	26634.00	146.65	0	Spot (Block24, Row5, Column8)	5480.03	4277.00	4311.23	0.11	0.79	183.00	201.76	183.00	105.68	0.04	0.52	100.00	100.00	0.00	4094.00	5297.03	3205816.00	49.94	1068.17	834.00
24	1	6	18307.00	26924.00	207.45	0	Spot (Block24, Row6, Column1)	8155.54	5778.00	6446.02	0.15	0.79	187.00	244.91	187.00	171.22	0.12	0.70	100.00	100.00	0.00	5591.00	7968.54	10006843.00	46.20	1795.76	1804.50
24	2	6	18605.00	26921.00	208.10	0	Spot (Block24, Row6, Column2)	6075.52	5313.00	3262.05	0.06	0.54	190.00	235.80	190.00	152.14	0.09	0.65	100.00	100.00	0.00	5123.00	5885.52	7472895.00	38.38	1502.41	1415.00
24	3	6	18895.00	26924.00	145.05	0	Spot (Block24, Row6, Column3)	8699.24	7870.00	5159.27	0.04	0.59	176.00	196.96	176.00	94.38	0.05	0.48	100.00	100.00	0.00	7694.00	8523.24	5002062.00	90.08	1727.44	1141.00
24	4	6	19211.00	26926.00	145.20	0	Spot (Block24, Row6, Column4)	708.84	627.00	308.93	0.05	0.44	172.00	175.61	172.00	52.62	0.01	0.30	100.00	100.00	0.00	455.00	536.84	406875.00	10.13	307.90	266.00
24	5	6	19506.00	26930.00	144.00	0	Spot (Block24, Row6, Column5)	22854.70	21266.50	13072.67	0.03	0.57	174.00	184.93	174.00	68.00	0.03	0.37	100.00	100.00	0.00	21092.50	22680.70	12981469.00	333.39	3754.34	2900.00
24	6	6	19807.00	26929.00	156.70	0	Spot (Block24, Row6, Column6)	476.41	394.00	241.56	0.08	0.51	175.00	189.89	175.00	85.84	0.04	0.45	86.00	59.00	0.00	219.00	301.41	323004.00	3.34	221.50	210.00
24	7	6	20107.00	26933.00	147.75	0	Spot (Block24, Row6, Column7)	5650.48	4655.50	3799.14	0.08	0.67	180.00	204.05	180.00	109.07	0.05	0.53	100.00	100.00	0.00	4475.50	5470.48	3378986.00	49.93	1200.46	803.00
24	8	6	20412.00	26938.00	146.60	0	Spot (Block24, Row6, Column8)	6912.13	5821.00	4962.99	0.07	0.72	182.00	187.20	182.00	33.60	0.01	0.18	100.00	100.00	0.00	5639.00	6730.13	4057419.00	200.17	1435.02	845.00
24	1	7	18305.00	27222.00	162.45	0	Spot (Block24, Row7, Column1)	3772.94	3293.00	1923.30	0.06	0.51	175.00	206.13	175.00	116.80	0.07	0.57	100.00	100.00	0.00	3118.00	3597.94	2750474.00	30.54	789.80	727.00
24	2	7	18605.00	27229.00	161.10	0	Spot (Block24, Row7, Column2)	341.99	306.00	112.96	0.05	0.33	179.00	199.02	179.00	90.90	0.05	0.46	68.00	42.00	0.00	127.00	162.99	246231.00	1.57	212.01	206.50
24	3	7	18878.00	27241.00	221.20	0	Spot (Block24, Row7, Column3)	188.83	190.00	14.62	0.00	0.08	168.00	168.85	168.00	26.66	0.00	0.16	35.00	1.00	0.00	22.00	20.83	264548.00	0.75	170.56	170.00
24	4	7	19205.00	27232.00	191.60	0	Spot (Block24, Row7, Column4)	258.29	249.00	56.68	0.02	0.22	168.00	170.69	168.00	36.12	0.01	0.21	81.00	51.00	0.00	81.00	90.29	267842.00	2.42	182.67	185.50
24	5	7	19506.00	27229.00	176.85	0	Spot (Block24, Row7, Column5)	1484.78	1291.00	723.46	0.06	0.49	177.00	200.73	177.00	99.70	0.05	0.50	100.00	100.00	0.00	1114.00	1307.78	1294728.00	12.88	457.23	466.00
24	6	7	19803.00	27226.00	198.30	0	Spot (Block24, Row7, Column6)	7193.35	7031.00	3873.27	0.01	0.54	194.00	258.96	194.00	195.12	0.13	0.75	100.00	100.00	0.00	6837.00	6999.35	8042162.00	35.54	1574.97	1607.00
24	7	7	20091.00	27237.00	150.15	0	Spot (Block24, Row7, Column7)	5852.48	5495.50	2990.25	0.03	0.51	184.00	215.32	184.00	109.91	0.07	0.51	100.00	100.00	0.00	5311.50	5668.48	3640240.00	51.29	1470.68	1061.00
24	8	7	20406.00	27240.00	190.55	0	Spot (Block24, Row7, Column8)	2765.51	2731.00	703.52	0.01	0.25	182.00	188.24	182.00	38.04	0.01	0.20	100.00	100.00	0.00	2549.00	2583.51	2831885.00	67.75	856.35	789.00
24	1	8	18302.00	27523.00	193.20	0	Spot (Block24, Row8, Column1)	230.52	222.00	34.71	0.02	0.15	161.00	166.98	161.00	50.88	0.02	0.30	63.00	24.00	0.00	61.00	69.52	242048.00	1.25	179.09	181.00
24	2	8	18604.00	27526.00	148.40	0	Spot (Block24, Row8, Column2)	905.18	862.00	427.60	0.02	0.47	166.00	166.60	166.00	37.58	0.00	0.23	100.00	100.00	0.00	696.00	739.18	544012.00	19.65	333.31	277.00
24	3	8	18893.00	27522.00	147.10	0	Spot (Block24, Row8, Column3)	2063.42	1627.00	1543.51	0.10	0.75	170.00	170.40	170.00	27.86	0.00	0.16	100.00	100.00	0.00	1457.00	1893.42	1221543.00	67.94	518.03	363.00
24	4	8	19202.00	27526.00	148.85	0	Spot (Block24, Row8, Column4)	10613.23	10009.50	5512.57	0.03	0.52	171.00	174.21	171.00	38.99	0.01	0.22	100.00	100.00	0.00	9838.50	10442.23	6431615.00	267.74	2267.66	1822.50
24	5	8	19482.00	27523.00	160.40	0	Spot (Block24, Row8, Column5)	274.50	278.00	39.66	0.01	0.14	174.00	200.65	174.00	143.88	0.06	0.72	9.00	0.00	0.00	104.00	100.50	195719.00	0.51	202.53	201.00
24	6	8	19806.00	27530.00	197.55	0	Spot (Block24, Row8, Column6)	14142.12	9198.00	12020.46	0.19	0.85	199.00	267.99	199.00	233.30	0.13	0.87	100.00	100.00	0.00	8999.00	13943.12	15598758.00	59.47	2567.31	2505.00
24	7	8	20103.00	27532.00	146.25	0	Spot (Block24, Row8, Column7)	2548.64	2338.00	1440.10	0.04	0.57	189.00	223.38	189.00	156.81	0.07	0.70	100.00	100.00	0.00	2149.00	2359.64	1490955.00	14.83	700.54	567.00
24	8	8	20388.00	27537.00	147.35	0	Spot (Block24, Row8, Column8)	16620.79	15618.50	9401.21	0.03	0.57	186.00	198.85	186.00	64.83	0.03	0.33	100.00	100.00	0.00	15432.50	16434.79	9872748.00	253.31	3157.54	2410.00
25	1	1	4786.00	29834.00	146.60	0	Spot (Block25, Row1, Column1)	7352.06	6529.00	3749.12	0.05	0.51	220.00	231.70	220.00	56.28	0.02	0.24	100.00	100.00	0.00	6309.00	7132.06	4300958.00	126.52	1830.83	1402.00
25	2	1	5080.00	29842.00	140.65	0	Spot (Block25, Row1, Column2)	12061.49	11104.00	6118.87	0.04	0.51	209.00	233.26	209.00	219.84	0.05	0.94	100.00	100.00	0.00	10895.00	11852.49	6428776.00	53.80	2310.21	1839.00
25	3	1	5388.00	29843.00	138.20	0	Spot (Block25, Row1, Column3)	4335.60	3626.00	2853.75	0.08	0.66	201.00	208.74	201.00	44.95	0.02	0.22	100.00	100.00	0.00	3425.00	4134.60	2250177.00	91.82	1008.18	788.00
25	4	1	5674.00	29844.00	139.50	0	Spot (Block25, Row1, Column4)	8871.10	8153.00	4850.64	0.04	0.55	201.00	215.71	201.00	67.30	0.03	0.31	100.00	100.00	0.00	7952.00	8670.10	4657328.00	128.60	1920.18	1345.00
25	5	1	5982.00	29842.00	140.55	0	Spot (Block25, Row1, Column5)	15625.19	13166.00	11702.82	0.07	0.75	206.00	216.05	206.00	53.46	0.02	0.25	100.00	100.00	0.00	12960.00	15419.19	8437603.00	288.23	2476.24	1945.50
25	6	1	6277.00	29847.00	137.85	0	Spot (Block25, Row1, Column6)	11126.14	10114.50	6024.54	0.04	0.54	211.00	224.11	211.00	90.42	0.03	0.40	100.00	100.00	0.00	9903.50	10915.14	5718837.00	120.57	2751.28	1726.00
25	7	1	6576.00	29848.00	139.60	0	Spot (Block25, Row1, Column7)	33371.03	30899.50	18867.89	0.03	0.57	210.00	223.69	210.00	91.38	0.03	0.41	100.00	100.00	6.84	30689.50	33161.03	17553172.00	362.74	6641.55	5087.00
25	8	1	6886.00	29851.00	191.60	0	Spot (Block25, Row1, Column8)	286.52	290.00	33.46	0.01	0.12	207.00	210.78	207.00	39.29	0.01	0.19	88.00	57.00	0.00	83.00	79.52	296259.00	1.93	229.62	225.00
25	1	2	4760.00	30149.00	184.25	0	Spot (Block25, Row2, Column1)	230.69	228.00	18.83	0.01	0.08	219.00	229.03	219.00	49.87	0.02	0.22	3.00	0.00	0.00	9.00	11.69	220999.00	0.03	224.59	222.00
25	2	2	5074.00	30139.00	120.40	0	Spot (Block25, Row2, Column2)	6656.14	6287.50	2656.92	0.02	0.40	209.00	223.24	209.00	69.10	0.03	0.31	100.00	100.00	0.00	6078.50	6447.14	2529333.00	93.10	1446.85	1256.00
25	3	2	5383.00	30142.00	144.85	0	Spot (Block25, Row2, Column3)	365.22	376.00	82.69	0.01	0.23	205.00	217.50	205.00	66.81	0.03	0.31	89.00	56.00	0.00	171.00	160.22	207810.00	2.21	248.16	236.50
25	4	2	5684.00	30148.00	180.10	0	Spot (Block25, Row2, Column4)	2706.60	2440.00	1569.08	0.05	0.58	210.00	232.53	210.00	84.40	0.04	0.36	100.00	100.00	0.00	2230.00	2496.60	2463008.00	29.31	740.58	741.00
25	5	2	5988.00	30146.00	163.85	0	Spot (Block25, Row2, Column5)	2125.78	1972.50	819.20	0.03	0.39	210.00	225.89	210.00	65.88	0.03	0.29	100.00	100.00	0.00	1762.50	1915.78	1581581.00	28.84	749.47	667.00
25	6	2	6274.00	30146.00	139.40	0	Spot (Block25, Row2, Column6)	2166.44	2073.00	1119.04	0.02	0.52	214.00	235.26	214.00	101.02	0.04	0.43	100.00	100.00	0.00	1859.00	1952.44	1139549.00	19.12	642.41	527.50
25	7	2	6583.00	30150.00	139.70	0	Spot (Block25, Row2, Column7)	2923.88	2620.00	1744.50	0.05	0.60	211.00	224.60	211.00	78.71	0.03	0.35	100.00	100.00	0.00	2409.00	2712.88	1535039.00	34.30	818.25	684.00
25	8	2	6889.00	30153.00	235.30	0	Spot (Block25, Row2, Column8)	222.59	219.00	21.67	0.01	0.10	206.00	217.38	206.00	64.28	0.02	0.30	4.00	0.00	0.00	13.00	16.59	355036.00	0.08	208.17	207.00
25	1	3	4782.00	30436.00	139.05	0	Spot (Block25, Row3, Column1)	10944.32	10284.00	6715.67	0.03	0.61	213.00	219.50	213.00	38.58	0.01	0.18	100.00	100.00	0.00	10071.00	10731.32	5811436.00	277.98	2129.03	1824.00
25	2	3	5082.00	30442.00	152.30	0	Spot (Block25, Row3, Column2)	412.93	385.00	109.44	0.03	0.27	210.00	220.08	210.00	48.00	0.02	0.22	97.00	77.00	0.00	175.00	202.93	262622.00	4.02	261.31	261.50
25	3	3	5367.00	30439.00	136.10	0	Spot (Block25, Row3, Column3)	1356.15	1107.00	1475.58	0.09	1.09	208.00	215.75	208.00	64.16	0.02	0.30	100.00	100.00	0.00	899.00	1148.15	679432.00	17.77	529.06	418.00
25	4	3	5679.00	30446.00	137.90	0	Spot (Block25, Row3, Column4)	12765.07	12114.00	6644.75	0.02	0.52	206.00	220.61	206.00	66.05	0.03	0.30	100.00	100.00	0.00	11908.00	12559.07	6522952.00	189.93	2948.88	2296.00
25	5	3	5976.00	30441.00	132.25	0	Spot (Block25, Row3, Column5)	1327.48	834.50	2202.83	0.20	1.66	207.00	225.95	207.00	93.69	0.04	0.41	100.00	98.00	0.00	627.50	1120.48	623917.00	11.76	482.48	367.00
25	6	3	6281.00	30446.00	213.25	0	Spot (Block25, Row3, Column6)	6670.25	3668.00	5665.08	0.26	0.85	217.00	262.86	217.00	150.01	0.08	0.57	100.00	100.00	0.00	3451.00	6453.25	8611299.00	42.71	1741.61	1690.00
25	7	3	6584.00	30450.00	139.35	0	Spot (Block25, Row3, Column7)	9885.96	8493.00	6736.05	0.07	0.68	213.00	240.33	213.00	111.54	0.05	0.46	100.00	100.00	0.00	8280.00	9672.96	5170358.00	86.48	2121.31	1414.00
25	8	3	6880.00	30454.00	150.55	0	Spot (Block25, Row3, Column8)	9619.63	8939.50	4694.48	0.03	0.49	210.00	227.70	210.00	76.30	0.04	0.34	100.00	100.00	0.00	8729.50	9409.63	5944929.00	123.09	1970.31	1677.00
25	1	4	4782.00	30738.00	138.70	0	Spot (Block25, Row4, Column1)	11384.97	10274.50	6499.37	0.04	0.57	216.00	225.76	216.00	48.67	0.02	0.22	100.00	100.00	0.00	10058.50	11168.97	6011265.00	229.28	2278.93	1735.00
25	2	4	5076.00	30746.00	159.45	0	Spot (Block25, Row4, Column2)	1101.55	1033.00	448.11	0.03	0.41	216.00	233.71	216.00	85.78	0.03	0.37	100.00	98.00	0.00	817.00	885.55	776595.00	10.12	421.28	405.00
25	3	4	5380.00	30741.00	140.70	0	Spot (Block25, Row4, Column3)	42438.20	42862.00	19916.10	0.00	0.47	212.00	230.21	212.00	89.12	0.04	0.39	100.00	100.00	28.36	42650.00	42226.20	22746964.00	473.59	7647.28	5535.00
25	4	4	5672.00	30741.00	149.65	0	Spot (Block25, Row4, Column4)	355.83	366.00	70.71	0.01	0.20	202.00	211.78	202.00	56.63	0.02	0.27	97.00	61.00	0.00	164.00	153.83	218482.00	2.54	254.09	251.00
25	5	4	5960.00	30744.00	154.10	0	Spot (Block25, Row4, Column5)	404.43	387.00	204.54	0.02	0.51	208.00	218.34	208.00	74.88	0.02	0.34	84.00	60.00	0.00	179.00	196.43	266921.00	2.48	255.10	249.00
25	6	4	6281.00	30739.00	178.60	0	Spot (Block25, Row4, Column6)	2602.60	2548.50	1092.16	0.01	0.42	223.00	251.33	223.00	112.55	0.05	0.45	100.00	100.00	0.00	2325.50	2379.60	2321519.00	20.89	776.65	573.00
25	7	4	6575.00	30749.00	140.25	0	Spot (Block25, Row4, Column7)	6587.73	5283.50	5180.23	0.10	0.79	223.00	291.83	223.00	354.22	0.12	1.21	100.00	90.00	0.00	5060.50	6364.73	3517850.00	17.77	1274.31	980.00
25	8	4	6873.00	30758.00	144.50	0	Spot (Block25, Row4, Column8)	2183.88	1773.00	1301.49	0.09	0.60	216.00	231.48	216.00	76.58	0.03	0.33	100.00	100.00	0.00	1557.00	1967.88	1233894.00	25.50	636.24	508.00
25	1	5	4781.00	31040.00	137.60	0	Spot (Block25, Row5, Column1)	18492.59	16221.00	10745.48	0.06	0.58	219.00	243.94	219.00	99.79	0.05	0.41	100.00	100.00	0.00	16002.00	18273.59	9375742.00	182.87	4251.06	3381.50
25	2	5	5076.00	31037.00	146.80	0	Spot (Block25, Row5, Column2)	9605.34	9002.50	4264.21	0.03	0.44	219.00	251.43	219.00	135.55	0.06	0.54	100.00	100.00	0.00	8783.50	9386.34	5686359.00	69.01	1901.51	1674.00
25	3	5	5375.00	31040.00	144.25	0	Spot (Block25, Row5, Column3)	4571.00	4016.00	2688.47	0.06	0.59	217.00	238.39	217.00	82.19	0.04	0.34	100.00	100.00	0.00	3799.00	4354.00	2591755.00	52.71	954.72	783.50
25	4	5	5674.00	31046.00	139.15	0	Spot (Block25, Row5, Column4)	9618.75	8125.00	6981.49	0.07	0.73	210.00	224.28	210.00	80.00	0.03	0.36	100.00	100.00	0.00	7915.00	9408.75	5011369.00	117.43	2086.14	1347.50
25	5	5	5978.00	31045.00	139.35	0	Spot (Block25, Row5, Column5)	46722.05	52568.00	19464.73	0.05	0.42	214.00	236.28	214.00	117.83	0.04	0.50	100.00	100.00	38.81	52354.00	46508.05	24435748.00	394.50	10602.09	6631.00
25	6	5	6278.00	31047.00	138.70	0	Spot (Block25, Row5, Column6)	2749.37	2411.00	1463.39	0.06	0.53	225.00	284.20	225.00	302.21	0.10	1.06	100.00	98.00	0.00	2186.00	2524.37	1435171.00	8.16	828.71	656.00
25	7	5	6579.00	31050.00	199.65	0	Spot (Block25, Row5, Column7)	22629.26	16761.00	17698.34	0.13	0.78	242.00	373.20	242.00	501.82	0.19	1.34	100.00	100.00	0.71	16519.00	22387.26	25367404.00	44.35	4421.26	4359.00
25	8	5	6882.00	31052.00	140.65	0	Spot (Block25, Row5, Column8)	19043.89	16243.00	15035.53	0.07	0.79	225.00	290.21	225.00	355.57	0.11	1.23	100.00	100.00	0.00	16018.00	18818.89	10245615.00	52.74	2906.22	2397.00
25	1	6	4774.00	31340.00	215.80	0	Spot (Block25, Row6, Column1)	4929.96	2537.00	4296.62	0.29	0.87	227.00	282.24	227.00	198.21	0.09	0.70	100.00	100.00	0.00	2310.00	4702.96	6571632.00	23.45	1457.50	1448.50
25	2	6	5078.00	31338.00	221.25	0	Spot (Block25, Row6, Column2)	9508.84	6446.50	6333.20	0.17	0.67	220.00	291.11	220.00	247.20	0.12	0.85	100.00	100.00	0.00	6226.50	9288.84	13331399.00	37.29	2597.05	2863.00
25	3	6	5367.00	31342.00	137.50	0	Spot (Block25, Row6, Column3)	21602.34	19334.00	12807.05	0.05	0.59	212.00	246.69	212.00	163.98	0.07	0.66	100.00	100.00	0.00	19122.00	21390.34	11060399.00	130.23	4329.55	2855.50
25	4	6	5679.00	31343.00	139.55	0	Spot (Block25, Row6, Column4)	1216.29	1075.00	648.67	0.05	0.53	216.00	231.22	216.00	86.28	0.03	0.37	99.00	99.00	0.00	859.00	1000.29	640984.00	11.42	450.15	361.00
25	5	6	5978.00	31344.00	137.30	0	Spot (Block25, Row6, Column5)	49577.34	60085.00	18342.22	0.08	0.37	224.00	257.60	224.00	127.59	0.06	0.50	100.00	100.00	45.31	59861.00	49353.34	25383732.00	386.53	9509.33	6617.00
25	6	6	6276.00	31347.00	137.00	0	Spot (Block25, Row6, Column6)	1449.62	1149.00	994.13	0.10	0.69	233.00	268.23	233.00	162.58	0.06	0.61	100.00	78.00	0.00	916.00	1216.62	733507.00	7.27	534.68	445.50
25	7	6	6579.00	31349.00	139.05	0	Spot (Block25, Row6, Column7)	20015.65	17113.50	13597.25	0.07	0.68	241.00	305.62	241.00	317.30	0.10	1.04	100.00	100.00	0.00	16872.50	19774.65	10448167.00	62.12	4092.91	2661.50
25	8	6	6880.00	31353.00	139.25	0	Spot (Block25, Row6, Column8)	23818.47	20300.00	16806.06	0.07	0.71	230.00	245.19	230.00	64.72	0.03	0.26	100.00	100.00	0.00	20070.00	23588.47	12528514.00	364.24	4004.20	2610.00
25	1	7	4773.00	31639.00	148.00	0	Spot (Block25, Row7, Column1)	1637.13	1546.00	689.77	0.02	0.42	222.00	244.75	222.00	84.45	0.04	0.35	100.00	100.00	0.00	1324.00	1415.13	979003.00	16.49	502.26	483.00
25	2	7	5072.00	31642.00	158.75	0	Spot (Block25, Row7, Column2)	503.45	421.00	220.34	0.08	0.44	217.00	249.96	217.00	179.36	0.06	0.72	56.00	27.00	0.00	204.00	286.45	351914.00	1.41	281.11	285.00
25	3	7	5367.00	31630.00	185.30	0	Spot (Block25, Row7, Column3)	241.45	235.00	29.78	0.01	0.12	210.00	223.52	210.00	110.25	0.03	0.49	0.00	0.00	0.00	25.00	31.45	233245.00	0.16	217.10	218.00
25	4	7	5675.00	31636.00	163.10	0	Spot (Block25, Row7, Column4)	387.70	354.00	114.96	0.04	0.30	219.00	241.85	219.00	104.77	0.04	0.43	60.00	29.00	0.00	135.00	168.70	285737.00	1.39	261.84	264.00
25	5	7	5972.00	31646.00	166.45	0	Spot (Block25, Row7, Column5)	2770.59	2523.00	1483.58	0.04	0.54	240.00	298.47	240.00	190.74	0.09	0.64	100.00	100.00	0.00	2283.00	2530.59	2130581.00	12.96	731.81	718.00
25	6	7	6271.00	31645.00	220.55	0	Spot (Block25, Row7, Column6)	10609.45	7129.00	6978.42	0.17	0.66	269.00	373.98	269.00	316.96	0.14	0.85	100.00	100.00	0.00	6860.00	10340.45	14778963.00	32.29	2860.73	2835.00
25	7	7	6558.00	31655.00	141.45	0	Spot (Block25, Row7, Column7)	13968.76	13459.00	7318.44	0.02	0.52	246.00	296.81	246.00	208.49	0.08	0.70	100.00	100.00	0.00	13213.00	13722.76	7585037.00	65.58	2941.33	2336.00
25	8	7	6875.00	31653.00	177.10	0	Spot (Block25, Row7, Column8)	4473.18	4461.00	1395.61	0.00	0.31	235.00	251.97	235.00	111.66	0.03	0.44	100.00	100.00	0.00	4226.00	4238.18	3918504.00	37.81	1324.05	1196.00
25	1	8	4763.00	31961.00	186.95	0	Spot (Block25, Row8, Column1)	270.33	277.00	30.76	0.01	0.11	217.00	223.34	217.00	31.88	0.01	0.14	68.00	46.00	0.00	60.00	53.33	266278.00	1.47	238.78	232.00
25	2	8	5073.00	31944.00	140.35	0	Spot (Block25, Row8, Column2)	1818.40	1619.00	972.30	0.05	0.53	218.00	224.46	218.00	72.32	0.01	0.32	100.00	100.00	0.00	1401.00	1600.40	969206.00	22.04	590.90	490.00
25	3	8	5362.00	31941.00	138.80	0	Spot (Block25, Row8, Column3)	4545.13	3708.50	3494.19	0.09	0.77	215.00	224.89	215.00	80.78	0.02	0.36	100.00	100.00	0.00	3493.50	4330.13	2381649.00	53.48	982.40	779.00
25	4	8	5673.00	31946.00	142.25	0	Spot (Block25, Row8, Column4)	18525.58	18101.00	9041.35	0.01	0.49	219.00	233.26	219.00	71.34	0.03	0.31	100.00	100.00	0.00	17882.00	18306.58	10170545.00	256.40	3917.99	3173.00
25	5	8	5963.00	31948.00	161.15	0	Spot (Block25, Row8, Column5)	337.85	326.50	48.44	0.01	0.14	235.00	291.30	235.00	213.22	0.09	0.73	0.00	0.00	0.00	91.50	102.85	241899.00	0.22	265.18	265.00
25	6	8	6275.00	31949.00	183.40	0	Spot (Block25, Row8, Column6)	11832.59	7724.00	10217.27	0.19	0.86	266.00	362.56	266.00	312.77	0.13	0.86	100.00	100.00	0.00	7458.00	11566.59	11252791.00	36.67	2103.88	2084.00
25	7	8	6574.00	31954.00	137.75	0	Spot (Block25, Row8, Column7)	5957.90	5608.00	3357.99	0.03	0.56	255.00	299.05	255.00	205.57	0.07	0.69	100.00	100.00	0.00	5353.00	5702.90	3044485.00	27.53	1481.97	1220.00
25	8	8	6858.00	31951.00	138.70	0	Spot (Block25, Row8, Column8)	21746.02	19707.00	12204.85	0.04	0.56	239.00	258.62	239.00	119.61	0.03	0.46	100.00	100.00	0.77	19468.00	21507.02	11329676.00	179.65	4409.45	3365.00
26	1	1	9291.00	29862.00	147.95	0	Spot (Block26, Row1, Column1)	7011.59	6251.00	3853.75	0.05	0.55	194.00	203.45	194.00	56.20	0.02	0.28	100.00	100.00	0.00	6057.00	6817.59	4206956.00	121.15	1484.50	978.50
26	2	1	9580.00	29869.00	144.00	0	Spot (Block26, Row1, Column2)	12648.70	11631.00	6620.04	0.04	0.52	198.00	212.57	198.00	62.47	0.03	0.29	100.00	100.00	0.00	11433.00	12450.70	7159162.00	199.07	2150.45	1752.00
26	3	1	9885.00	29868.00	137.85	0	Spot (Block26, Row1, Column3)	2587.81	2261.00	1630.23	0.06	0.63	194.00	202.84	194.00	48.84	0.02	0.24	100.00	100.00	0.00	2067.00	2393.81	1330136.00	48.83	670.87	538.00
26	4	1	10176.00	29871.00	140.10	0	Spot (Block26, Row1, Column4)	9687.34	9146.00	5203.06	0.02	0.54	193.00	204.37	193.00	52.76	0.02	0.26	100.00	100.00	0.00	8953.00	9494.34	5182728.00	179.73	2062.94	1749.00
26	5	1	10484.00	29872.00	143.60	0	Spot (Block26, Row1, Column5)	5382.45	4067.00	4303.01	0.12	0.80	194.00	202.83	194.00	53.04	0.02	0.26	100.00	100.00	0.00	3873.00	5188.45	3024938.00	97.65	954.80	776.00
26	6	1	10779.00	29874.00	139.30	0	Spot (Block26, Row1, Column6)	8512.14	7761.50	4975.10	0.04	0.58	199.00	228.22	199.00	385.25	0.06	1.69	100.00	99.00	0.00	7562.50	8313.14	4460363.00	21.50	2222.04	1226.50
26	7	1	11072.00	29876.00	142.85	0	Spot (Block26, Row1, Column7)	27506.12	25427.00	14689.26	0.03	0.53	201.00	231.22	201.00	386.85	0.06	1.67	100.00	100.00	0.18	25226.00	27305.12	15128364.00	70.50	5754.38	4107.00
26	8	1	11404.00	29885.00	213.55	0	Spot (Block26, Row1, Column8)	261.07	248.00	67.94	0.02	0.26	196.00	200.67	196.00	44.59	0.01	0.22	53.00	31.00	0.00	52.00	65.07	340691.00	1.35	234.38	203.50
26	1	2	9281.00	30165.00	147.00	-50	Spot (Block26, Row2, Column1)	205.82	205.00	19.25	0.00	0.09	196.00	203.25	196.00	47.65	0.02	0.23	0.00	0.00	0.00	9.00	9.82	121639.00	0.05	204.60	205.00
26	2	2	9583.00	30169.00	136.75	0	Spot (Block26, Row2, Column2)	3244.73	3090.00	1292.71	0.02	0.40	195.00	206.22	195.00	55.97	0.02	0.27	100.00	100.00	0.00	2895.00	3049.73	1638590.00	54.29	801.98	765.00
26	3	2	9879.00	30164.00	171.05	0	Spot (Block26, Row2, Column3)	273.21	273.50	87.79	0.00	0.32	193.00	203.19	193.00	62.09	0.02	0.31	57.00	12.00	0.00	80.50	80.21	221843.00	1.13	215.02	215.00
26	4	2	10187.00	30177.00	173.55	0	Spot (Block26, Row2, Column4)	2328.83	2200.50	1102.42	0.02	0.47	196.00	216.75	196.00	71.19	0.04	0.33	100.00	100.00	0.00	2004.50	2132.83	1937583.00	29.67	657.80	646.50
26	5	2	10484.00	30174.00	193.20	0	Spot (Block26, Row2, Column5)	1419.15	1389.00	462.26	0.01	0.33	199.00	212.02	199.00	51.33	0.03	0.24	100.00	100.00	0.00	1190.00	1220.15	1504294.00	23.52	512.03	490.00
26	6	2	10774.00	30173.00	142.45	0	Spot (Block26, Row2, Column6)	2475.34	2185.50	1434.07	0.05	0.58	205.00	235.66	205.00	132.79	0.06	0.56	100.00	100.00	0.00	1980.50	2270.34	1366388.00	16.87	636.93	542.00
26	7	2	11082.00	30178.00	142.95	0	Spot (Block26, Row2, Column7)	1509.12	1333.00	800.26	0.05	0.53	200.00	211.69	200.00	61.83	0.02	0.29	100.00	100.00	0.00	1133.00	1309.12	830014.00	20.98	481.99	386.50
26	8	2	11385.00	30170.00	198.25	0	Spot (Block26, Row2, Column8)	211.02	210.00	19.89	0.00	0.09	195.00	205.93	195.00	83.69	0.02	0.41	0.00	0.00	0.00	15.00	16.02	233809.00	0.06	198.87	199.00
26	1	3	9282.00	30462.00	143.15	0	Spot (Block26, Row3, Column1)	9802.16	8999.00	6218.67	0.04	0.63	199.00	203.50	199.00	36.49	0.01	0.18	100.00	100.00	0.00	8800.00	9603.16	5391186.00	263.03	2030.19	1600.00
26	2	3	9583.00	30466.00	158.80	0	Spot (Block26, Row3, Column2)	314.38	309.00	50.23	0.01	0.16	196.00	204.33	196.00	44.46	0.02	0.22	90.00	81.00	0.00	113.00	118.38	219752.00	2.48	231.10	221.00
26	3	3	9881.00	30465.00	152.45	0	Spot (Block26, Row3, Column3)	555.76	406.00	563.84	0.14	1.01	191.00	199.92	191.00	89.97	0.02	0.45	89.00	61.00	0.00	215.00	364.76	354574.00	3.96	281.04	249.00
26	4	3	10182.00	30469.00	141.65	0	Spot (Block26, Row3, Column4)	11744.58	10685.50	6502.08	0.04	0.55	192.00	214.63	192.00	212.55	0.05	0.99	100.00	100.00	0.00	10493.50	11552.58	6412542.00	54.25	2389.47	1873.00
26	5	3	10487.00	30463.00	149.45	0	Spot (Block26, Row3, Column5)	437.88	371.00	399.62	0.07	0.91	197.00	237.09	197.00	237.13	0.08	1.00	30.00	6.00	0.00	174.00	240.88	268422.00	0.85	262.01	253.50
26	6	3	10783.00	30473.00	201.25	0	Spot (Block26, Row3, Column6)	11278.76	8018.00	8811.72	0.15	0.78	211.00	272.53	211.00	186.96	0.11	0.69	100.00	100.00	0.00	7807.00	11067.76	12970579.00	58.87	2522.66	2467.00
26	7	3	11086.00	30477.00	143.00	0	Spot (Block26, Row3, Column7)	4444.48	3611.00	3056.74	0.09	0.69	201.00	248.33	201.00	325.53	0.09	1.31	100.00	90.00	0.00	3410.00	4243.48	2471132.00	12.89	986.14	731.50
26	8	3	11377.00	30484.00	156.65	0	Spot (Block26, Row3, Column8)	14555.74	13004.50	7530.34	0.05	0.52	198.00	227.01	198.00	305.76	0.06	1.35	100.00	100.00	0.00	12806.50	14357.74	9868794.00	46.86	2753.82	2130.50
26	1	4	9279.00	30766.00	139.30	0	Spot (Block26, Row4, Column1)	12428.62	11285.00	6847.54	0.04	0.55	203.00	214.60	203.00	54.28	0.02	0.25	100.00	100.00	0.00	11082.00	12225.62	6549881.00	225.02	2646.01	1960.50
26	2	4	9578.00	30771.00	155.70	0	Spot (Block26, Row4, Column2)	1330.19	1256.00	506.85	0.02	0.38	201.00	222.79	201.00	95.19	0.04	0.43	100.00	99.00	0.00	1055.00	1129.19	887237.00	11.63	463.78	420.00
26	3	4	9881.00	30771.00	141.95	0	Spot (Block26, Row4, Column3)	39342.67	38128.00	19574.11	0.01	0.50	196.00	212.56	196.00	81.15	0.04	0.38	100.00	100.00	17.92	37932.00	39146.67	21520512.00	482.22	7559.82	5574.00
26	4	4	10167.00	30778.00	164.25	0	Spot (Block26, Row4, Column4)	347.52	330.00	95.81	0.02	0.28	192.00	210.74	192.00	202.88	0.04	0.96	23.00	0.00	0.00	138.00	155.52	259948.00	0.67	231.94	223.00
26	5	4	10465.00	30770.00	179.05	0	Spot (Block26, Row4, Column5)	268.39	278.00	53.81	0.02	0.20	196.00	204.69	196.00	85.25	0.02	0.42	48.00	5.00	0.00	82.00	72.39	239403.00	0.75	214.22	203.00
26	6	4	10783.00	30772.00	197.40	0	Spot (Block26, Row4, Column6)	1742.29	1680.00	611.76	0.02	0.35	202.00	233.12	202.00	126.90	0.06	0.54	100.00	100.00	0.00	1478.00	1540.29	1926977.00	11.89	565.09	537.50
26	7	4	11073.00	30779.00	141.00	0	Spot (Block26, Row4, Column7)	2439.91	1901.50	1758.48	0.11	0.72	202.00	231.21	202.00	137.76	0.06	0.60	100.00	93.00	0.00	1699.50	2237.91	1312669.00	16.03	619.01	534.00
26	8	4	11375.00	30787.00	149.80	0	Spot (Block26, Row4, Column8)	793.95	680.00	373.18	0.07	0.47	201.00	218.56	201.00	279.30	0.04	1.28	76.00	41.00	0.00	479.00	592.95	487486.00	2.06	325.80	295.00
26	1	5	9279.00	31068.00	139.75	0	Spot (Block26, Row5, Column1)	17494.92	15281.50	10347.25	0.06	0.59	205.00	244.50	205.00	143.66	0.08	0.59	100.00	100.00	0.00	15076.50	17289.92	9237318.00	120.08	3653.53	2637.50
26	2	5	9577.00	31069.00	152.00	0	Spot (Block26, Row5, Column2)	16849.28	16228.50	7731.29	0.02	0.46	210.00	253.00	210.00	135.45	0.08	0.54	100.00	100.00	0.00	16018.50	16639.28	10648746.00	122.53	3005.10	2854.00
26	3	5	9880.00	31069.00	146.20	0	Spot (Block26, Row5, Column3)	4008.92	3585.50	2283.35	0.05	0.57	203.00	224.40	203.00	85.85	0.04	0.38	100.00	100.00	0.00	3382.50	3805.92	2333192.00	44.09	841.04	774.00
26	4	5	10177.00	31074.00	140.15	0	Spot (Block26, Row5, Column4)	5911.96	5169.00	3866.75	0.06	0.65	196.00	207.22	196.00	69.22	0.02	0.33	100.00	100.00	0.00	4973.00	5715.96	3121515.00	82.42	1387.96	976.00
26	5	5	10481.00	31079.00	140.10	0	Spot (Block26, Row5, Column5)	38796.62	38792.50	19998.64	0.00	0.52	198.00	213.82	198.00	91.52	0.03	0.43	100.00	100.00	17.36	38594.50	38598.62	20562268.00	421.56	7648.19	5097.50
26	6	5	10779.00	31074.00	142.40	0	Spot (Block26, Row5, Column6)	2771.92	2580.00	1566.67	0.03	0.57	204.00	234.54	204.00	140.24	0.06	0.60	100.00	100.00	0.00	2376.00	2567.92	1532874.00	18.09	664.28	622.00
26	7	5	11079.00	31079.00	193.40	0	Spot (Block26, Row5, Column7)	12172.85	9688.00	8594.93	0.10	0.71	213.00	271.43	213.00	192.34	0.11	0.71	100.00	100.00	0.00	9475.00	11959.85	12878878.00	61.88	2542.63	2594.00
26	8	5	11382.00	31080.00	140.80	0	Spot (Block26, Row5, Column8)	7032.66	5249.50	5562.26	0.13	0.79	203.00	230.32	203.00	127.49	0.05	0.55	100.00	100.00	0.00	5046.50	6829.66	3797637.00	53.36	1386.49	962.50
26	1	6	9275.00	31369.00	203.30	0	Spot (Block26, Row6, Column1)	9534.44	5697.00	8117.65	0.22	0.85	217.00	298.22	217.00	225.74	0.14	0.76	100.00	100.00	0.00	5480.00	9317.44	11222036.00	40.92	2161.30	2137.00
26	2	6	9576.00	31370.00	209.80	0	Spot (Block26, Row6, Column2)	6873.69	5582.00	4090.85	0.09	0.60	215.00	295.25	215.00	218.28	0.14	0.74	100.00	100.00	0.00	5367.00	6658.69	8619606.00	30.14	1812.87	1826.00
26	3	6	9868.00	31370.00	139.25	0	Spot (Block26, Row6, Column3)	16838.42	15520.50	9742.28	0.04	0.58	203.00	230.12	203.00	113.16	0.05	0.49	100.00	100.00	0.00	15317.50	16635.42	8823330.00	146.76	3564.24	2862.00
26	4	6	10180.00	31366.00	141.85	0	Spot (Block26, Row6, Column4)	829.30	782.50	392.16	0.03	0.47	201.00	210.34	201.00	67.69	0.02	0.32	100.00	99.00	0.00	581.50	628.30	451137.00	9.14	349.13	297.00
26	5	6	10473.00	31371.00	138.30	0	Spot (Block26, Row6, Column5)	44705.07	48625.00	19814.99	0.04	0.44	202.00	225.82	202.00	107.25	0.05	0.47	100.00	100.00	32.63	48423.00	44503.07	23291440.00	414.73	8507.80	5920.00
26	6	6	10779.00	31375.00	148.75	0	Spot (Block26, Row6, Column6)	547.88	456.00	274.12	0.08	0.50	207.00	231.54	207.00	109.39	0.05	0.47	82.00	54.00	0.00	249.00	340.88	332014.00	2.89	281.59	279.50
26	7	6	11075.00	31376.00	141.65	0	Spot (Block26, Row6, Column7)	8710.92	7744.50	5609.42	0.05	0.64	213.00	247.99	213.00	136.65	0.07	0.55	100.00	100.00	0.00	7531.50	8497.92	4756165.00	61.93	1718.44	1350.00
26	8	6	11382.00	31383.00	142.25	0	Spot (Block26, Row6, Column8)	10827.52	8826.00	7602.99	0.09	0.70	204.00	214.17	204.00	48.38	0.02	0.23	100.00	100.00	0.00	8622.00	10623.52	5922651.00	219.36	2090.25	1280.00
26	1	7	9275.00	31667.00	150.40	0	Spot (Block26, Row7, Column1)	1824.49	1646.00	857.83	0.04	0.47	211.00	247.86	211.00	141.58	0.07	0.57	100.00	98.00	0.00	1435.00	1613.49	1129360.00	11.14	523.31	489.00
26	2	7	9576.00	31671.00	166.20	0	Spot (Block26, Row7, Column2)	415.99	377.00	146.60	0.04	0.35	209.00	241.53	209.00	135.34	0.06	0.56	58.00	26.00	0.00	168.00	206.99	317815.00	1.29	265.37	262.00
26	3	7	9853.00	31651.00	183.30	0	Spot (Block26, Row7, Column3)	231.16	224.00	25.54	0.01	0.11	200.00	213.38	200.00	80.99	0.03	0.38	6.00	0.00	0.00	24.00	31.16	217519.00	0.22	215.27	213.00
26	4	7	10180.00	31673.00	148.80	0	Spot (Block26, Row7, Column4)	331.06	299.00	74.41	0.04	0.22	200.00	213.19	200.00	73.45	0.03	0.34	87.00	39.00	0.00	99.00	131.06	199628.00	1.60	234.78	218.00
26	5	7	10475.00	31674.00	170.60	0	Spot (Block26, Row7, Column5)	2286.11	2000.00	1178.99	0.06	0.52	209.00	247.73	209.00	136.63	0.07	0.55	100.00	99.00	0.00	1791.00	2077.11	1849462.00	14.92	647.57	618.00
26	6	7	10776.00	31676.00	198.40	0	Spot (Block26, Row7, Column6)	8241.39	7460.00	4737.48	0.04	0.57	227.00	338.49	227.00	300.04	0.17	0.89	100.00	100.00	0.00	7233.00	8014.39	9222111.00	26.34	1954.48	1931.00
26	7	7	11061.00	31682.00	143.90	0	Spot (Block26, Row7, Column7)	13426.90	12668.00	6837.98	0.03	0.51	217.00	270.22	217.00	177.72	0.10	0.66	100.00	100.00	0.00	12451.00	13209.90	7478782.00	74.03	3238.99	2367.50
26	8	7	11377.00	31678.00	191.45	0	Spot (Block26, Row7, Column8)	3444.10	3418.50	1027.35	0.00	0.30	208.00	221.36	208.00	54.25	0.03	0.25	100.00	100.00	0.00	3210.50	3236.10	3568083.00	59.41	935.77	876.50
26	1	8	9282.00	31983.00	165.80	0	Spot (Block26, Row8, Column1)	262.84	271.00	42.32	0.01	0.16	207.00	213.19	207.00	36.18	0.01	0.17	63.00	45.00	0.00	64.00	55.84	200023.00	1.37	227.28	213.00
26	2	8	9578.00	31968.00	144.15	0	Spot (Block26, Row8, Column2)	1111.96	1034.50	518.96	0.03	0.47	207.00	212.61	207.00	30.52	0.01	0.14	100.00	100.00	0.00	827.50	904.96	624923.00	29.46	411.35	369.50
26	3	8	9866.00	31971.00	141.35	0	Spot (Block26, Row8, Column3)	2402.76	1953.50	1777.99	0.09	0.74	206.00	216.62	206.00	75.05	0.02	0.35	100.00	100.00	0.00	1747.50	2196.76	1297490.00	29.13	677.36	499.50
26	4	8	10173.00	31973.00	145.65	0	Spot (Block26, Row8, Column4)	31642.54	30001.00	15269.99	0.02	0.48	206.00	223.25	206.00	93.03	0.03	0.42	100.00	100.00	0.86	29795.00	31436.54	18321032.00	337.75	5918.65	5019.00
26	5	8	10463.00	31973.00	146.30	0	Spot (Block26, Row8, Column5)	372.78	376.00	79.49	0.00	0.21	209.00	259.83	209.00	209.37	0.09	0.81	18.00	0.00	0.00	167.00	163.78	217703.00	0.54	252.68	246.00
26	6	8	10776.00	31976.00	183.30	0	Spot (Block26, Row8, Column6)	19376.31	13428.50	15862.94	0.16	0.82	226.00	345.58	226.00	354.59	0.18	1.03	100.00	100.00	0.11	13202.50	19150.31	18213732.00	53.67	3088.34	3039.00
26	7	8	11072.00	31978.00	139.35	0	Spot (Block26, Row8, Column7)	4591.99	4412.00	2616.11	0.02	0.57	217.00	274.92	217.00	251.81	0.10	0.92	100.00	100.00	0.00	4195.00	4374.99	2415387.00	17.14	1216.85	1043.50
26	8	8	11355.00	31979.00	143.35	0	Spot (Block26, Row8, Column8)	20244.85	18208.00	11598.63	0.05	0.57	213.00	228.49	213.00	65.36	0.03	0.29	100.00	100.00	0.18	17995.00	20031.85	11357362.00	306.25	3667.55	2300.00
27	1	1	13788.00	29890.00	149.95	0	Spot (Block27, Row1, Column1)	6940.42	5741.00	3871.11	0.08	0.56	190.00	196.86	190.00	38.00	0.02	0.19	100.00	100.00	0.00	5551.00	6750.42	4268356.00	177.46	1627.66	1240.00
27	2	1	14082.00	29897.00	146.65	0	Spot (Block27, Row1, Column2)	4174.28	3892.50	2239.25	0.03	0.54	192.00	199.85	192.00	40.98	0.02	0.21	100.00	100.00	0.00	3700.50	3982.28	2462823.00	96.98	950.01	807.00
27	3	1	14386.00	29899.00	143.40	0	Spot (Block27, Row1, Column3)	2248.37	1843.00	1508.67	0.09	0.67	189.00	191.67	189.00	26.70	0.01	0.14	100.00	100.00	0.00	1654.00	2059.37	1268081.00	77.03	586.96	448.00
27	4	1	14680.00	29899.00	145.50	0	Spot (Block27, Row1, Column4)	2690.00	2430.00	1469.72	0.04	0.55	189.00	194.39	189.00	40.85	0.01	0.21	100.00	100.00	0.00	2241.00	2501.00	1557510.00	61.09	673.93	608.00
27	5	1	14985.00	29902.00	144.75	0	Spot (Block27, Row1, Column5)	5342.04	4111.00	4207.81	0.11	0.79	187.00	189.46	187.00	30.91	0.01	0.16	100.00	100.00	0.00	3924.00	5155.04	3050303.00	166.70	1002.53	740.00
27	6	1	15279.00	29902.00	143.45	0	Spot (Block27, Row1, Column6)	5070.43	4324.00	2846.66	0.07	0.56	185.00	188.79	185.00	40.52	0.01	0.21	100.00	100.00	0.00	4139.00	4885.43	2834370.00	120.47	1294.62	814.50
27	7	1	15577.00	29904.00	145.10	0	Spot (Block27, Row1, Column7)	14982.94	13246.00	8657.71	0.05	0.58	185.00	190.04	185.00	43.11	0.01	0.23	100.00	100.00	0.00	13061.00	14797.94	8570244.00	343.18	2778.33	1861.50
27	8	1	15888.00	29910.00	177.35	0	Spot (Block27, Row1, Column8)	298.67	297.00	53.75	0.00	0.18	190.00	190.65	190.00	26.55	0.00	0.14	97.00	78.00	0.00	107.00	108.67	262826.00	4.07	217.70	214.50
27	1	2	13766.00	30165.00	173.40	0	Spot (Block27, Row2, Column1)	226.96	220.00	26.00	0.01	0.11	192.00	196.77	192.00	38.84	0.01	0.20	36.00	8.00	0.00	28.00	34.96	190419.00	0.78	202.91	201.00
27	2	2	14084.00	30196.00	136.80	0	Spot (Block27, Row2, Column2)	2717.22	2638.00	965.66	0.01	0.36	191.00	195.74	191.00	38.47	0.01	0.20	100.00	100.00	0.00	2447.00	2526.22	1366764.00	65.55	738.69	679.50
27	3	2	14387.00	30185.00	175.95	0	Spot (Block27, Row2, Column3)	295.46	283.00	75.88	0.02	0.26	191.00	195.96	191.00	40.90	0.01	0.21	82.00	62.00	0.00	92.00	104.46	255276.00	2.43	215.55	209.00
27	4	2	14688.00	30201.00	170.90	0	Spot (Block27, Row2, Column4)	1955.90	1912.50	827.90	0.01	0.42	195.00	206.29	195.00	53.13	0.02	0.26	100.00	100.00	0.00	1717.50	1760.90	1592103.00	32.93	565.66	525.00
27	5	2	14988.00	30202.00	189.90	0	Spot (Block27, Row2, Column5)	1378.18	1341.00	464.99	0.01	0.34	191.00	199.56	191.00	42.48	0.02	0.21	100.00	100.00	0.00	1150.00	1187.18	1408497.00	27.74	488.87	452.50
27	6	2	15280.00	30200.00	144.75	0	Spot (Block27, Row2, Column6)	1364.52	1230.50	710.06	0.04	0.52	191.00	204.95	191.00	75.87	0.03	0.37	100.00	100.00	0.00	1039.50	1173.52	780504.00	15.28	432.56	346.50
27	7	2	15582.00	30208.00	148.85	0	Spot (Block27, Row2, Column7)	1264.80	1086.00	668.80	0.07	0.53	191.00	194.08	191.00	36.04	0.01	0.19	100.00	100.00	0.00	895.00	1073.80	771528.00	29.71	424.34	361.00
27	8	2	15887.00	30187.00	215.60	0	Spot (Block27, Row2, Column8)	220.53	217.00	20.14	0.01	0.09	190.00	202.73	190.00	120.67	0.03	0.60	0.00	0.00	0.00	27.00	30.53	291980.00	0.15	207.28	205.00
27	1	3	13786.00	30492.00	147.55	0	Spot (Block27, Row3, Column1)	5924.00	5081.00	3865.26	0.07	0.65	191.00	194.82	191.00	33.10	0.01	0.17	100.00	100.00	0.00	4890.00	5733.00	3548474.00	173.09	1266.59	870.00
27	2	3	14084.00	30491.00	157.85	0	Spot (Block27, Row3, Column2)	389.04	371.00	130.65	0.02	0.34	192.00	199.52	192.00	48.33	0.02	0.24	93.00	77.00	0.00	179.00	197.04	268050.00	3.92	228.44	216.00
27	3	3	14372.00	30492.00	144.60	0	Spot (Block27, Row3, Column3)	1123.36	1002.50	531.17	0.05	0.47	192.00	194.96	192.00	39.10	0.01	0.20	100.00	100.00	0.00	810.50	931.36	633573.00	23.75	423.40	358.00
27	4	3	14684.00	30498.00	144.75	0	Spot (Block27, Row3, Column4)	6450.88	5671.00	3638.65	0.06	0.56	193.00	199.27	193.00	38.67	0.01	0.19	100.00	100.00	0.00	5478.00	6257.88	3696354.00	161.68	1412.28	1003.00
27	5	3	14970.00	30491.00	152.30	0	Spot (Block27, Row3, Column5)	1278.24	564.00	3658.03	0.36	2.86	193.00	209.06	193.00	79.86	0.03	0.38	91.00	81.00	0.00	371.00	1085.24	812959.00	13.39	432.44	240.00
27	6	3	15281.00	30500.00	203.10	0	Spot (Block27, Row3, Column6)	6661.09	4982.00	4618.83	0.13	0.69	200.00	235.46	200.00	110.71	0.07	0.47	100.00	100.00	0.00	4782.00	6461.09	7786811.00	58.04	1677.80	1654.00
27	7	3	15586.00	30505.00	145.45	0	Spot (Block27, Row3, Column7)	3709.08	3194.00	2406.05	0.06	0.65	193.00	218.92	193.00	125.87	0.05	0.57	100.00	100.00	0.00	3001.00	3516.08	2132722.00	27.73	806.68	647.00
27	8	3	15884.00	30511.00	158.20	0	Spot (Block27, Row3, Column8)	19247.07	17390.00	10027.11	0.04	0.52	186.00	210.20	186.00	149.95	0.05	0.71	100.00	100.00	0.00	17204.00	19061.07	13241984.00	126.96	3438.21	2778.00
27	1	4	13784.00	30792.00	142.50	0	Spot (Block27, Row4, Column1)	7349.00	6470.00	4268.92	0.06	0.58	195.00	205.82	195.00	53.64	0.02	0.26	100.00	100.00	0.00	6275.00	7154.00	4071348.00	133.17	1676.65	1271.50
27	2	4	14078.00	30798.00	166.10	0	Spot (Block27, Row4, Column2)	2752.97	2579.50	1383.37	0.03	0.50	192.00	218.08	192.00	104.73	0.06	0.48	100.00	100.00	0.00	2387.50	2560.97	2103267.00	24.20	649.15	659.00
27	3	4	14380.00	30800.00	145.60	0	Spot (Block27, Row4, Column3)	27068.39	24668.00	15889.69	0.04	0.59	193.00	212.38	193.00	79.05	0.04	0.37	100.00	100.00	0.52	24475.00	26875.39	15672600.00	339.71	4761.75	3881.00
27	4	4	14664.00	30805.00	174.55	0	Spot (Block27, Row4, Column4)	290.91	285.00	58.47	0.01	0.20	189.00	194.12	189.00	39.93	0.01	0.21	85.00	69.00	0.00	96.00	101.91	248731.00	2.42	216.13	210.00
27	5	4	14963.00	30801.00	147.10	0	Spot (Block27, Row4, Column5)	618.90	396.00	1071.39	0.19	1.73	186.00	191.06	186.00	44.13	0.01	0.23	99.00	98.00	0.00	210.00	432.90	365767.00	9.69	268.11	275.00
27	6	4	15281.00	30800.00	188.05	0	Spot (Block27, Row4, Column6)	1916.44	1888.00	692.56	0.01	0.36	192.00	209.17	192.00	75.70	0.04	0.36	100.00	100.00	0.00	1696.00	1724.44	1906856.00	22.55	616.96	518.00
27	7	4	15577.00	30805.00	144.70	0	Spot (Block27, Row4, Column7)	2519.63	1814.50	1929.55	0.14	0.77	189.00	206.50	189.00	100.58	0.04	0.49	100.00	100.00	0.00	1625.50	2330.63	1431148.00	23.00	601.41	434.50
27	8	4	15882.00	30813.00	149.95	0	Spot (Block27, Row4, Column8)	904.58	746.00	492.34	0.08	0.54	187.00	195.38	187.00	64.59	0.02	0.33	100.00	100.00	0.00	559.00	717.58	559934.00	10.98	339.90	326.50
27	1	5	13785.00	31096.00	142.35	0	Spot (Block27, Row5, Column1)	7334.73	6627.00	4359.70	0.04	0.59	195.00	222.16	195.00	119.48	0.06	0.54	100.00	100.00	0.00	6432.00	7139.73	4026766.00	59.53	1629.00	1261.00
27	2	5	14078.00	31095.00	153.50	0	Spot (Block27, Row5, Column2)	24107.11	22372.50	11071.31	0.03	0.46	199.00	242.99	199.00	146.73	0.09	0.60	100.00	100.00	0.00	22173.50	23908.11	15669621.00	162.64	3790.47	3453.00
27	3	5	14379.00	31098.00	150.45	0	Spot (Block27, Row5, Column3)	9147.68	7976.00	5321.78	0.06	0.58	197.00	226.33	197.00	115.62	0.06	0.51	100.00	100.00	0.00	7779.00	8950.68	5680710.00	77.16	1499.49	1224.00
27	4	5	14678.00	31100.00	143.75	0	Spot (Block27, Row5, Column4)	4531.63	3336.00	3251.07	0.13	0.72	192.00	205.08	192.00	71.60	0.03	0.35	100.00	100.00	0.00	3144.00	4339.63	2555840.00	60.43	899.80	688.00
27	5	5	14980.00	31102.00	142.75	0	Spot (Block27, Row5, Column5)	28314.22	25185.00	16829.14	0.05	0.59	187.00	196.98	187.00	62.84	0.02	0.32	100.00	100.00	1.44	24998.00	28127.22	15714395.00	447.44	5076.80	4149.00
27	6	5	15283.00	31101.00	145.95	0	Spot (Block27, Row5, Column6)	1494.09	1298.00	748.23	0.06	0.50	190.00	209.78	190.00	102.90	0.04	0.49	100.00	100.00	0.00	1108.00	1304.09	871053.00	12.48	475.33	446.00
27	7	5	15581.00	31103.00	184.45	0	Spot (Block27, Row5, Column7)	8436.35	7272.00	5558.72	0.06	0.66	198.00	230.37	198.00	141.91	0.07	0.62	100.00	100.00	0.00	7074.00	8238.35	8090456.00	57.83	1623.91	1591.50
27	8	5	15886.00	31110.00	144.75	0	Spot (Block27, Row5, Column8)	6845.72	5144.00	5465.79	0.12	0.80	192.00	205.93	192.00	95.04	0.03	0.46	100.00	100.00	0.00	4952.00	6653.72	3922598.00	69.86	1125.52	816.00
27	1	6	13780.00	31398.00	199.95	0	Spot (Block27, Row6, Column1)	6545.41	4609.00	5070.71	0.15	0.77	208.00	254.99	208.00	138.39	0.09	0.54	100.00	100.00	0.00	4401.00	6337.41	7415951.00	45.45	1584.12	1553.00
27	2	6	14077.00	31396.00	200.75	0	Spot (Block27, Row6, Column2)	4240.44	3607.50	2317.17	0.07	0.55	203.00	248.55	203.00	142.65	0.09	0.57	100.00	100.00	0.00	3404.50	4037.44	4851068.00	27.98	1127.00	1114.50
27	3	6	14367.00	31397.00	142.50	0	Spot (Block27, Row6, Column3)	10410.86	9394.00	6246.44	0.04	0.60	195.00	214.81	195.00	83.01	0.04	0.39	100.00	100.00	0.00	9199.00	10215.86	5705152.00	122.82	2268.38	1650.00
27	4	6	14684.00	31398.00	143.30	0	Spot (Block27, Row6, Column4)	968.07	817.00	511.14	0.07	0.53	190.00	197.71	190.00	66.41	0.02	0.34	100.00	100.00	0.00	627.00	778.07	541151.00	11.60	346.86	291.00
27	5	6	14980.00	31401.00	141.75	0	Spot (Block27, Row6, Column5)	31577.48	29590.00	18000.60	0.03	0.57	190.00	204.09	190.00	80.00	0.03	0.39	100.00	100.00	2.75	29400.00	31387.48	17209732.00	392.18	5135.73	3773.00
27	6	6	15279.00	31399.00	152.20	0	Spot (Block27, Row6, Column6)	602.50	474.00	366.38	0.10	0.61	192.00	204.32	192.00	66.05	0.03	0.32	99.00	72.00	0.00	282.00	410.50	383792.00	6.03	266.97	263.00
27	7	6	15574.00	31404.00	145.80	0	Spot (Block27, Row6, Column7)	7021.13	5925.00	4618.45	0.07	0.66	198.00	219.14	198.00	97.04	0.04	0.44	100.00	100.00	0.00	5727.00	6823.13	4086295.00	70.09	1284.02	981.00
27	8	6	15884.00	31409.00	145.05	0	Spot (Block27, Row6, Column8)	8840.35	7539.00	6039.20	0.07	0.68	191.00	197.61	191.00	33.73	0.01	0.17	100.00	100.00	0.00	7348.00	8649.35	5074363.00	256.21	1540.99	1098.00
27	1	7	13773.00	31694.00	153.65	0	Spot (Block27, Row7, Column1)	4187.69	3809.50	1969.16	0.04	0.47	202.00	233.32	202.00	102.18	0.06	0.44	100.00	100.00	0.00	3607.50	3985.69	2721998.00	38.70	869.65	806.00
27	2	7	14075.00	31698.00	156.75	0	Spot (Block27, Row7, Column2)	443.69	402.00	192.64	0.04	0.43	198.00	217.29	198.00	75.23	0.04	0.35	82.00	60.00	0.00	204.00	245.69	301266.00	3.01	246.09	246.00
27	3	7	14357.00	31690.00	177.80	0	Spot (Block27, Row7, Column3)	213.55	208.00	27.42	0.01	0.13	192.00	196.17	192.00	33.01	0.01	0.17	19.00	8.00	0.00	16.00	21.55	189636.00	0.53	198.92	197.00
27	4	7	14672.00	31692.00	163.60	0	Spot (Block27, Row7, Column4)	329.59	291.50	108.54	0.05	0.33	188.00	199.59	188.00	82.16	0.03	0.41	64.00	38.00	0.00	103.50	141.59	241922.00	1.58	226.20	214.00
27	5	7	14978.00	31701.00	174.95	0	Spot (Block27, Row7, Column5)	1813.02	1692.00	932.60	0.03	0.51	194.00	218.76	194.00	99.39	0.05	0.45	100.00	100.00	0.00	1498.00	1619.02	1544695.00	16.04	544.01	527.00
27	6	7	15273.00	31702.00	189.90	0	Spot (Block27, Row7, Column6)	4884.17	4649.00	2570.51	0.02	0.53	202.00	252.47	202.00	159.95	0.10	0.63	100.00	100.00	0.00	4447.00	4682.17	4976965.00	28.96	1160.57	1154.00
27	7	7	15563.00	31708.00	145.60	0	Spot (Block27, Row7, Column7)	7486.02	7418.00	3823.45	0.00	0.51	199.00	220.72	199.00	80.49	0.04	0.36	100.00	100.00	0.00	7219.00	7287.02	4319433.00	90.27	1904.71	1243.50
27	8	7	15879.00	31712.00	187.10	0	Spot (Block27, Row7, Column8)	3451.72	3400.00	930.27	0.01	0.27	191.00	200.97	191.00	54.88	0.02	0.27	100.00	100.00	0.00	3209.00	3260.72	3406852.00	59.24	989.63	877.00
27	1	8	13761.00	32008.00	163.15	0	Spot (Block27, Row8, Column1)	286.91	294.00	32.13	0.01	0.11	200.00	208.69	200.00	53.06	0.02	0.25	83.00	22.00	0.00	94.00	86.91	211738.00	1.47	232.89	224.00
27	2	8	14075.00	31993.00	145.40	0	Spot (Block27, Row8, Column2)	1053.61	915.00	507.42	0.06	0.48	197.00	198.66	197.00	20.18	0.00	0.10	100.00	100.00	0.00	718.00	856.61	607931.00	42.36	384.78	351.00
27	3	8	14365.00	31995.00	145.80	0	Spot (Block27, Row8, Column3)	2489.51	1990.50	1866.20	0.10	0.75	195.00	202.19	195.00	80.01	0.02	0.40	100.00	100.00	0.00	1795.50	2294.51	1443916.00	28.59	597.81	476.00
27	4	8	14673.00	32000.00	148.45	0	Spot (Block27, Row8, Column4)	41416.44	41928.00	18252.26	0.01	0.44	195.00	212.05	195.00	111.06	0.04	0.52	100.00	100.00	16.45	41733.00	41221.44	24932788.00	371.02	7774.48	5896.50
27	5	8	14961.00	32005.00	165.35	0	Spot (Block27, Row8, Column5)	295.32	292.00	55.22	0.00	0.19	196.00	225.65	196.00	139.90	0.06	0.62	18.00	0.00	0.00	96.00	99.32	224737.00	0.50	214.83	209.00
27	6	8	15275.00	32003.00	191.15	0	Spot (Block27, Row8, Column6)	10400.56	7419.00	8325.56	0.15	0.80	205.00	260.26	205.00	190.18	0.10	0.73	100.00	100.00	0.00	7214.00	10195.56	10712577.00	53.32	1997.57	1964.00
27	7	8	15569.00	32004.00	145.35	0	Spot (Block27, Row8, Column7)	2804.87	2579.50	1582.93	0.04	0.56	199.00	227.55	199.00	127.85	0.06	0.56	100.00	100.00	0.00	2380.50	2605.87	1626827.00	20.16	741.53	583.00
27	8	8	15856.00	32008.00	145.90	0	Spot (Block27, Row8, Column8)	20420.19	18732.00	11652.82	0.04	0.57	197.00	209.25	197.00	65.86	0.03	0.31	100.00	100.00	0.17	18535.00	20223.19	11904968.00	306.86	4026.48	3026.00
28	1	1	18290.00	29918.00	150.45	0	Spot (Block28, Row1, Column1)	6487.83	5655.00	3498.55	0.06	0.54	156.00	161.17	156.00	42.72	0.01	0.27	100.00	100.00	0.00	5499.00	6331.83	4035432.00	148.10	1443.20	1101.50
28	2	1	18582.00	29924.00	147.20	0	Spot (Block28, Row1, Column2)	5104.19	4763.50	2728.13	0.03	0.53	159.00	168.22	159.00	61.63	0.02	0.37	100.00	100.00	0.00	4604.50	4945.19	3001262.00	80.09	1091.87	934.50
28	3	1	18885.00	29924.00	146.70	0	Spot (Block28, Row1, Column3)	7348.37	6245.00	4930.44	0.07	0.67	151.00	156.98	151.00	33.27	0.02	0.21	100.00	100.00	0.00	6094.00	7197.37	4357586.00	216.18	1200.71	972.00
28	4	1	19177.00	29925.00	143.40	0	Spot (Block28, Row1, Column4)	3429.79	2972.00	1882.05	0.06	0.55	153.00	170.88	153.00	91.46	0.05	0.54	100.00	100.00	0.00	2819.00	3276.79	1920683.00	35.63	846.49	676.50
28	5	1	19487.00	29928.00	147.25	0	Spot (Block28, Row1, Column5)	16007.48	12244.00	12947.87	0.12	0.81	151.00	163.29	151.00	54.60	0.03	0.33	100.00	100.00	0.00	12093.00	15856.48	9524451.00	290.16	2491.43	1660.50
28	6	1	19782.00	29929.00	146.40	0	Spot (Block28, Row1, Column6)	12065.03	10124.50	7439.24	0.08	0.62	159.00	168.79	159.00	73.24	0.03	0.43	100.00	100.00	0.00	9965.50	11906.03	7070106.00	162.42	2578.69	1431.00
28	7	1	20078.00	29933.00	146.95	0	Spot (Block28, Row1, Column7)	38274.70	37491.00	20897.01	0.01	0.55	167.00	178.31	167.00	75.41	0.03	0.42	100.00	100.00	19.66	37324.00	38107.70	22582156.00	505.20	6958.99	4918.50
28	8	1	20392.00	29930.00	165.80	0	Spot (Block28, Row1, Column8)	262.88	275.00	45.34	0.02	0.17	171.00	175.75	171.00	42.32	0.01	0.24	83.00	56.00	0.00	104.00	91.88	200844.00	2.06	203.90	200.00
28	1	2	18284.00	30220.00	147.00	-50	Spot (Block28, Row2, Column1)	170.21	171.00	9.84	0.00	0.06	151.00	163.06	151.00	75.30	0.03	0.46	0.00	0.00	0.00	20.00	19.21	100421.00	0.09	161.67	163.00
28	2	2	18587.00	30223.00	141.00	0	Spot (Block28, Row2, Column2)	9031.74	8683.50	3652.67	0.02	0.40	165.00	177.41	165.00	83.35	0.03	0.47	100.00	100.00	0.00	8518.50	8866.74	4877138.00	106.23	1713.54	1625.00
28	3	2	18886.00	30227.00	153.25	0	Spot (Block28, Row2, Column3)	611.06	500.00	355.96	0.09	0.58	165.00	184.12	165.00	106.05	0.05	0.58	92.00	65.00	0.00	335.00	446.06	392302.00	4.03	260.96	229.50
28	4	2	19185.00	30225.00	180.35	0	Spot (Block28, Row2, Column4)	6630.69	6266.50	3495.30	0.02	0.53	168.00	196.24	168.00	130.69	0.07	0.67	100.00	100.00	0.00	6098.50	6462.69	6047192.00	49.23	1210.42	1215.00
28	5	2	19486.00	30226.00	183.15	0	Spot (Block28, Row2, Column5)	1670.90	1580.00	525.28	0.02	0.31	171.00	185.53	171.00	89.36	0.04	0.48	100.00	100.00	0.00	1409.00	1499.90	1570647.00	16.62	588.83	546.00
28	6	2	19780.00	30228.00	147.85	0	Spot (Block28, Row2, Column6)	3613.96	3162.00	2155.67	0.06	0.60	171.00	189.75	171.00	93.51	0.05	0.49	100.00	100.00	0.00	2991.00	3442.96	2153923.00	36.62	781.33	678.00
28	7	2	20087.00	30231.00	150.45	0	Spot (Block28, Row2, Column7)	4419.04	3874.00	2545.76	0.06	0.58	171.00	182.47	171.00	66.41	0.03	0.36	100.00	100.00	0.00	3703.00	4248.04	2735383.00	63.79	1041.10	869.00
28	8	2	20391.00	30233.00	167.55	0	Spot (Block28, Row2, Column8)	229.29	220.00	29.08	0.02	0.13	172.00	180.78	172.00	79.49	0.02	0.44	23.00	0.00	0.00	48.00	57.29	179532.00	0.61	186.84	185.50
28	1	3	18285.00	30520.00	150.10	0	Spot (Block28, Row3, Column1)	17150.02	15242.50	11091.71	0.05	0.65	146.00	153.72	146.00	44.69	0.02	0.29	100.00	100.00	0.00	15096.50	17004.02	10530114.00	380.32	2812.78	1965.00
28	2	3	18588.00	30521.00	144.25	0	Spot (Block28, Row3, Column2)	825.88	778.00	419.66	0.03	0.51	162.00	173.28	162.00	71.83	0.03	0.41	100.00	99.00	0.00	616.00	663.88	465794.00	9.09	324.97	269.00
28	3	3	18869.00	30519.00	144.85	0	Spot (Block28, Row3, Column3)	3689.40	3303.50	1865.04	0.05	0.51	167.00	173.60	167.00	75.55	0.02	0.44	100.00	100.00	0.00	3136.50	3522.40	2110335.00	46.53	925.03	682.50
28	4	3	19186.00	30527.00	146.80	0	Spot (Block28, Row3, Column4)	15663.35	13616.00	9463.29	0.06	0.60	167.00	183.03	167.00	92.54	0.04	0.51	100.00	100.00	0.00	13449.00	15496.35	9225712.00	167.29	3071.58	2279.50
28	5	3	19481.00	30520.00	146.55	0	Spot (Block28, Row3, Column5)	1495.71	1133.00	1696.78	0.12	1.13	174.00	189.76	174.00	88.29	0.04	0.47	100.00	98.00	0.00	959.00	1321.71	874991.00	14.79	481.28	302.00
28	6	3	19788.00	30527.00	209.00	0	Spot (Block28, Row3, Column6)	7925.90	5647.00	5838.31	0.15	0.74	193.00	232.09	193.00	140.40	0.08	0.60	100.00	100.00	0.00	5454.00	7732.90	9883591.00	54.80	1830.82	1843.00
28	7	3	20087.00	30533.00	146.20	0	Spot (Block28, Row3, Column7)	14351.71	12402.00	9682.96	0.06	0.67	183.00	212.32	183.00	116.87	0.06	0.55	100.00	100.00	0.00	12219.00	14168.71	8352697.00	120.99	2595.86	2009.50
28	8	3	20384.00	30540.00	157.10	0	Spot (Block28, Row3, Column8)	10356.38	9581.00	5365.93	0.03	0.52	178.00	190.91	178.00	87.36	0.03	0.46	100.00	100.00	0.00	9403.00	10178.38	7000914.00	116.36	2185.80	1762.00
28	1	4	18281.00	30818.00	145.95	0	Spot (Block28, Row4, Column1)	16375.89	14836.00	9806.72	0.04	0.60	153.00	163.91	153.00	56.35	0.03	0.34	100.00	100.00	0.00	14683.00	16222.89	9514392.00	287.68	3142.10	2321.00
28	2	4	18580.00	30824.00	163.65	0	Spot (Block28, Row4, Column2)	2295.40	2181.00	1042.32	0.02	0.45	164.00	182.02	164.00	108.65	0.05	0.60	100.00	100.00	0.00	2017.00	2131.40	1700893.00	19.45	540.43	516.50
28	3	4	18882.00	30828.00	147.35	0	Spot (Block28, Row4, Column3)	52701.82	65535.00	16210.06	0.09	0.31	173.00	190.98	173.00	124.39	0.04	0.65	100.00	100.00	51.26	65362.00	52528.82	31357804.00	422.16	10520.43	7418.00
28	4	4	19174.00	30830.00	151.55	0	Spot (Block28, Row4, Column4)	656.54	601.00	266.45	0.04	0.41	172.00	179.24	172.00	80.96	0.02	0.45	99.00	93.00	0.00	429.00	484.54	412304.00	5.90	297.60	263.50
28	5	4	19472.00	30826.00	138.90	0	Spot (Block28, Row4, Column5)	1198.28	671.00	2290.52	0.25	1.91	172.00	177.62	172.00	79.26	0.01	0.45	100.00	89.00	0.00	499.00	1026.28	627900.00	12.88	390.78	276.00
28	6	4	19784.00	30824.00	193.95	0	Spot (Block28, Row4, Column6)	1753.55	1714.00	503.56	0.01	0.29	182.00	205.65	182.00	107.40	0.05	0.52	100.00	100.00	0.00	1532.00	1571.55	1867530.00	14.41	577.88	516.00
28	7	4	20075.00	30834.00	146.65	0	Spot (Block28, Row4, Column7)	6841.95	4971.00	5504.35	0.14	0.80	189.00	212.45	189.00	107.50	0.05	0.51	100.00	100.00	0.00	4782.00	6652.95	4016225.00	61.67	1172.95	883.00
28	8	4	20382.00	30844.00	151.25	0	Spot (Block28, Row4, Column8)	1969.49	1590.00	1217.42	0.09	0.62	186.00	194.25	186.00	40.13	0.02	0.21	100.00	100.00	0.00	1404.00	1783.49	1236837.00	44.24	609.25	439.50
28	1	5	18282.00	31125.00	143.20	0	Spot (Block28, Row5, Column1)	10358.17	8977.00	6361.96	0.06	0.61	166.00	187.87	166.00	100.15	0.05	0.53	100.00	100.00	0.00	8811.00	10192.17	5810933.00	101.55	1922.23	1332.00
28	2	5	18578.00	31123.00	152.70	0	Spot (Block28, Row5, Column2)	11782.27	11306.00	5502.68	0.02	0.47	171.00	196.51	171.00	103.80	0.06	0.53	100.00	100.00	0.00	11135.00	11611.27	7493524.00	111.62	2184.75	1935.50
28	3	5	18883.00	31123.00	154.90	0	Spot (Block28, Row5, Column3)	6656.35	5725.00	4027.92	0.07	0.61	175.00	197.97	175.00	139.58	0.05	0.71	100.00	100.00	0.00	5550.00	6481.35	4386537.00	46.27	1153.18	909.00
28	4	5	19181.00	31129.00	146.35	0	Spot (Block28, Row5, Column4)	14432.36	11719.50	10722.25	0.09	0.74	178.00	195.14	178.00	124.11	0.04	0.64	100.00	100.00	0.00	11541.50	14254.36	8399631.00	114.71	2585.97	1893.00
28	5	5	19478.00	31126.00	146.60	0	Spot (Block28, Row5, Column5)	53184.30	65535.00	16706.03	0.09	0.31	177.00	197.47	177.00	140.04	0.05	0.71	100.00	100.00	54.53	65358.00	53007.30	31113032.00	378.36	11758.19	6662.50
28	6	5	19782.00	31126.00	145.65	0	Spot (Block28, Row5, Column6)	4267.93	3773.00	2358.70	0.05	0.55	182.00	205.11	182.00	121.67	0.05	0.59	100.00	100.00	0.00	3591.00	4085.93	2454059.00	33.39	1001.24	815.50
28	7	5	20083.00	31133.00	195.60	0	Spot (Block28, Row5, Column7)	9424.64	7855.00	6295.16	0.08	0.67	197.00	235.25	197.00	139.95	0.08	0.59	100.00	100.00	0.00	7658.00	9227.64	10206883.00	65.66	1955.35	1930.00
28	8	5	20383.00	31133.00	146.30	0	Spot (Block28, Row5, Column8)	19243.89	15039.00	15418.02	0.11	0.80	194.00	216.03	194.00	98.37	0.05	0.46	100.00	100.00	0.17	14845.00	19049.89	11219186.00	193.43	2850.92	1942.00
28	1	6	18279.00	31424.00	204.40	0	Spot (Block28, Row6, Column1)	7233.27	5132.50	5549.83	0.15	0.77	177.00	226.30	177.00	151.18	0.11	0.67	100.00	100.00	0.00	4955.50	7056.27	8607593.00	46.35	1649.67	1672.00
28	2	6	18577.00	31422.00	209.65	0	Spot (Block28, Row6, Column2)	5382.46	4559.00	3026.50	0.07	0.56	184.00	226.71	184.00	143.59	0.09	0.63	100.00	100.00	0.00	4375.00	5198.46	6781895.00	35.91	1337.07	1370.50
28	3	6	18870.00	31423.00	145.40	0	Spot (Block28, Row6, Column3)	29316.03	26694.50	17159.82	0.04	0.59	179.00	201.92	179.00	124.52	0.05	0.62	100.00	100.00	0.87	26515.50	29137.03	16886036.00	233.82	4464.93	3178.00
28	4	6	19184.00	31425.00	145.15	0	Spot (Block28, Row6, Column4)	2664.63	2218.00	1762.00	0.08	0.66	181.00	193.55	181.00	102.73	0.03	0.53	100.00	100.00	0.00	2037.00	2483.63	1537492.00	24.05	669.38	455.00
28	5	6	19477.00	31427.00	146.10	0	Spot (Block28, Row6, Column5)	54679.59	65535.00	15427.04	0.08	0.28	186.00	217.16	186.00	155.54	0.07	0.72	100.00	100.00	58.05	65349.00	54493.59	31933112.00	350.15	10384.21	6544.50
28	6	6	19779.00	31431.00	146.40	0	Spot (Block28, Row6, Column6)	1520.64	1231.00	1017.03	0.09	0.67	187.00	211.58	187.00	119.43	0.05	0.56	100.00	99.00	0.00	1044.00	1333.64	881974.00	10.96	478.58	367.50
28	7	6	20079.00	31431.00	147.95	0	Spot (Block28, Row6, Column7)	26990.98	23030.00	17213.30	0.07	0.64	191.00	220.76	191.00	127.33	0.06	0.58	100.00	100.00	1.01	22839.00	26799.98	16086626.00	210.24	4709.09	3515.00
28	8	6	20386.00	31436.00	146.45	0	Spot (Block28, Row6, Column8)	30246.99	26115.50	20377.86	0.06	0.67	194.00	207.19	194.00	68.00	0.03	0.33	100.00	100.00	6.51	25921.50	30052.99	17664256.00	441.78	5146.39	3832.50
28	1	7	18275.00	31722.00	157.85	0	Spot (Block28, Row7, Column1)	3126.97	2821.00	1544.70	0.04	0.49	169.00	190.38	169.00	100.03	0.05	0.53	100.00	100.00	0.00	2652.00	2957.97	2151352.00	29.36	689.11	671.00
28	2	7	18577.00	31724.00	146.15	0	Spot (Block28, Row7, Column2)	1110.71	936.00	760.72	0.07	0.68	177.00	195.74	177.00	97.63	0.04	0.50	100.00	86.00	0.00	759.00	933.71	646435.00	9.37	372.39	317.00
28	3	7	18888.00	31728.00	176.90	0	Spot (Block28, Row7, Column3)	222.60	220.00	27.77	0.01	0.12	179.00	185.03	179.00	74.24	0.01	0.40	18.00	0.00	0.00	41.00	43.60	194772.00	0.51	188.98	189.00
28	4	7	19181.00	31727.00	151.90	0	Spot (Block28, Row7, Column4)	717.41	583.50	404.10	0.09	0.56	182.00	195.33	182.00	83.20	0.03	0.43	99.00	82.00	0.00	401.50	535.41	451968.00	6.27	276.30	272.00
28	5	7	19478.00	31727.00	186.55	0	Spot (Block28, Row7, Column5)	5448.09	4773.00	3243.00	0.06	0.60	192.00	241.14	192.00	165.19	0.10	0.69	100.00	100.00	0.00	4581.00	5256.09	5339127.00	31.52	1125.68	1110.00
28	6	7	19776.00	31727.00	196.40	0	Spot (Block28, Row7, Column6)	6586.89	6503.00	3527.30	0.01	0.54	205.00	282.08	205.00	213.95	0.14	0.76	100.00	100.00	0.00	6298.00	6381.89	7199468.00	29.47	1460.47	1458.00
28	7	7	20068.00	31736.00	148.05	0	Spot (Block28, Row7, Column7)	18556.46	17539.50	10023.12	0.02	0.54	193.00	229.19	193.00	143.96	0.07	0.63	100.00	100.00	0.00	17346.50	18363.46	11170987.00	127.31	3907.78	2446.00
28	8	7	20382.00	31739.00	192.45	0	Spot (Block28, Row7, Column8)	3397.36	3477.00	816.62	0.01	0.24	188.00	199.95	188.00	61.00	0.03	0.31	100.00	100.00	0.00	3289.00	3209.36	3567229.00	52.42	1006.73	985.00
28	1	8	18266.00	32042.00	171.45	0	Spot (Block28, Row8, Column1)	213.08	206.00	24.96	0.01	0.12	172.00	175.09	172.00	37.44	0.01	0.21	38.00	14.00	0.00	34.00	41.08	174086.00	1.01	182.95	187.00
28	2	8	18578.00	32022.00	147.40	0	Spot (Block28, Row8, Column2)	3278.16	2757.00	1866.03	0.08	0.57	176.00	180.64	176.00	67.00	0.01	0.37	100.00	100.00	0.00	2581.00	3102.16	1950506.00	46.24	826.67	641.00
28	3	8	18866.00	32023.00	145.35	0	Spot (Block28, Row8, Column3)	6988.20	5285.50	5340.01	0.12	0.76	182.00	189.88	182.00	76.78	0.02	0.40	100.00	100.00	0.00	5103.50	6806.20	4025205.00	88.55	1326.65	1058.00
28	4	8	19174.00	32026.00	151.10	0	Spot (Block28, Row8, Column4)	22157.06	20782.50	11441.58	0.03	0.52	187.00	200.08	187.00	149.70	0.03	0.75	100.00	100.00	0.00	20595.50	21970.06	13870322.00	146.67	3989.73	3109.50
28	5	8	19465.00	32023.00	149.45	0	Spot (Block28, Row8, Column5)	737.71	750.00	299.99	0.01	0.41	184.00	224.45	184.00	205.66	0.09	0.92	91.00	58.00	0.00	566.00	553.71	447791.00	2.50	326.07	285.00
28	6	8	19777.00	32030.00	196.20	0	Spot (Block28, Row8, Column6)	12259.99	8130.50	10257.74	0.18	0.84	196.00	259.38	196.00	208.22	0.12	0.80	100.00	100.00	0.00	7934.50	12063.99	13314347.00	57.63	2251.09	2245.00
28	7	8	20076.00	32033.00	146.10	0	Spot (Block28, Row8, Column7)	9507.21	8551.00	5619.02	0.05	0.59	190.00	221.95	190.00	148.85	0.07	0.67	100.00	100.00	0.00	8361.00	9317.21	5523692.00	62.38	2006.28	1609.00
28	8	8	20360.00	32030.00	149.00	0	Spot (Block28, Row8, Column8)	18056.13	16178.00	10572.04	0.05	0.59	185.00	199.63	185.00	70.13	0.03	0.35	100.00	100.00	0.17	15993.00	17871.13	10869790.00	254.61	3673.09	2650.00
29	1	1	4759.00	34333.00	147.35	0	Spot (Block29, Row1, Column1)	6828.48	6212.00	3753.25	0.04	0.55	172.00	182.09	172.00	62.26	0.02	0.34	100.00	100.00	0.00	6040.00	6656.48	4042459.00	106.75	1569.99	1192.00
29	2	1	5052.00	34341.00	144.45	0	Spot (Block29, Row1, Column2)	13776.77	12261.00	7324.16	0.05	0.53	168.00	188.33	168.00	85.91	0.05	0.46	100.00	100.00	0.00	12093.00	13608.77	7783875.00	158.18	2391.14	1979.00
29	3	1	5356.00	34344.00	139.40	0	Spot (Block29, Row1, Column3)	2824.73	2231.00	1938.29	0.10	0.69	166.00	175.56	166.00	61.17	0.02	0.35	100.00	100.00	0.00	2065.00	2658.73	1488635.00	43.31	652.53	528.00
29	4	1	5649.00	34344.00	140.35	0	Spot (Block29, Row1, Column4)	10553.08	9438.00	5629.42	0.05	0.53	172.00	181.72	172.00	59.42	0.02	0.33	100.00	100.00	0.00	9266.00	10381.08	5645900.00	174.53	2058.87	1586.00
29	5	1	5956.00	34343.00	138.95	0	Spot (Block29, Row1, Column5)	8991.46	7587.00	6644.07	0.07	0.74	174.00	177.34	174.00	37.54	0.01	0.21	100.00	100.00	0.00	7413.00	8817.46	4711526.00	234.77	1623.60	1205.00
29	6	1	6247.00	34347.00	137.90	0	Spot (Block29, Row1, Column6)	9854.12	9171.00	5033.12	0.03	0.51	174.00	183.51	174.00	81.88	0.02	0.45	100.00	100.00	0.00	8997.00	9680.12	5084724.00	118.10	2172.47	1849.00
29	7	1	6547.00	34349.00	139.75	0	Spot (Block29, Row1, Column7)	33007.15	31671.50	16834.56	0.02	0.51	172.00	182.80	172.00	88.91	0.03	0.49	100.00	100.00	2.46	31499.50	32835.15	17427784.00	369.19	6304.11	4670.00
29	8	1	6855.00	34346.00	164.90	0	Spot (Block29, Row1, Column8)	336.18	307.50	92.24	0.04	0.27	167.00	168.74	167.00	51.35	0.00	0.30	92.00	73.00	0.00	140.50	169.18	254152.00	3.26	202.99	198.00
29	1	2	4694.00	34628.00	190.85	0	Spot (Block29, Row2, Column1)	195.04	195.00	18.08	0.00	0.09	167.00	172.26	167.00	41.14	0.01	0.24	14.00	0.00	0.00	28.00	28.04	200112.00	0.55	183.39	184.00
29	2	2	5046.00	34639.00	128.85	0	Spot (Block29, Row2, Column2)	5041.57	4829.00	2162.14	0.02	0.43	167.00	184.86	167.00	75.57	0.04	0.41	100.00	100.00	0.00	4662.00	4874.57	2243497.00	64.26	963.78	896.50
29	3	2	5353.00	34643.00	154.10	0	Spot (Block29, Row2, Column3)	303.48	294.00	68.31	0.01	0.23	168.00	179.48	168.00	61.76	0.03	0.34	80.00	51.00	0.00	126.00	135.48	197872.00	2.01	198.70	197.00
29	4	2	5657.00	34644.00	189.00	0	Spot (Block29, Row2, Column4)	2489.74	2196.00	1472.68	0.05	0.59	174.00	192.53	174.00	76.16	0.04	0.40	100.00	100.00	0.00	2022.00	2315.74	2494721.00	30.16	700.13	708.50
29	5	2	5959.00	34645.00	167.40	0	Spot (Block29, Row2, Column5)	2298.81	2148.00	1023.02	0.03	0.45	174.00	184.24	174.00	57.64	0.02	0.31	100.00	100.00	0.00	1974.00	2124.81	1795370.00	36.69	672.19	667.50
29	6	2	6245.00	34645.00	141.85	0	Spot (Block29, Row2, Column6)	3581.99	3142.00	1916.06	0.06	0.53	178.00	191.13	178.00	70.08	0.03	0.37	100.00	100.00	0.00	2964.00	3403.99	1973676.00	48.39	778.65	651.50
29	7	2	6550.00	34650.00	142.40	0	Spot (Block29, Row2, Column7)	1706.44	1544.00	978.90	0.04	0.57	173.00	182.14	173.00	78.14	0.02	0.43	100.00	100.00	0.00	1371.00	1533.44	943660.00	19.51	445.22	361.50
29	8	2	6870.00	34668.00	186.75	0	Spot (Block29, Row2, Column8)	183.17	184.00	13.38	0.00	0.07	168.00	176.65	168.00	81.56	0.02	0.46	0.00	0.00	0.00	16.00	15.17	179323.00	0.08	167.12	169.00
29	1	3	4752.00	34935.00	138.95	0	Spot (Block29, Row3, Column1)	13613.22	13204.00	7742.78	0.01	0.57	171.00	174.37	171.00	40.08	0.01	0.23	100.00	100.00	0.00	13033.00	13442.22	7078873.00	335.27	2681.28	2064.50
29	2	3	5048.00	34938.00	144.15	0	Spot (Block29, Row3, Column2)	415.86	383.00	125.12	0.04	0.30	170.00	181.21	170.00	56.74	0.03	0.31	99.00	90.00	0.00	213.00	245.86	235791.00	4.14	232.76	225.00
29	3	3	5332.00	34932.00	139.00	0	Spot (Block29, Row3, Column3)	3408.71	2111.00	4234.91	0.21	1.24	169.00	176.76	169.00	65.06	0.02	0.37	100.00	98.00	0.00	1942.00	3239.71	1786163.00	49.68	915.17	463.00
29	4	3	5652.00	34942.00	137.55	0	Spot (Block29, Row3, Column4)	14482.06	14019.00	7945.75	0.01	0.55	172.00	182.83	172.00	65.88	0.03	0.36	100.00	100.00	0.00	13847.00	14310.06	7443780.00	217.07	2970.85	2281.00
29	5	3	5959.00	34949.00	138.70	0	Spot (Block29, Row3, Column5)	2992.09	1306.00	7808.55	0.36	2.61	174.00	184.01	174.00	72.38	0.02	0.39	99.00	96.00	0.77	1132.00	2818.09	1546910.00	38.79	693.54	371.00
29	6	3	6254.00	34943.00	227.50	0	Spot (Block29, Row3, Column6)	5723.73	3802.00	4085.15	0.18	0.71	184.00	208.63	184.00	105.05	0.05	0.50	100.00	100.00	0.00	3618.00	5539.73	8499737.00	52.50	1614.43	1643.00
29	7	3	6556.00	34949.00	138.65	0	Spot (Block29, Row3, Column7)	5497.77	4763.00	3657.71	0.06	0.67	179.00	195.00	179.00	90.02	0.04	0.46	100.00	100.00	0.00	4584.00	5318.77	2853340.00	58.91	1155.10	870.50
29	8	3	6851.00	34956.00	151.90	0	Spot (Block29, Row3, Column8)	12196.26	11473.00	5975.75	0.03	0.49	173.00	186.37	173.00	87.43	0.03	0.47	100.00	100.00	0.00	11300.00	12023.26	7695841.00	137.37	2472.93	2098.00
29	1	4	4751.00	35236.00	138.15	0	Spot (Block29, Row4, Column1)	13833.10	12694.00	7370.34	0.04	0.53	175.00	185.97	175.00	59.00	0.03	0.32	100.00	100.00	0.00	12519.00	13658.10	7165548.00	231.30	2903.73	2244.00
29	2	4	5048.00	35242.00	175.65	0	Spot (Block29, Row4, Column2)	1659.20	1534.00	910.10	0.03	0.55	177.00	200.88	177.00	95.45	0.05	0.48	100.00	100.00	0.00	1357.00	1482.20	1430231.00	15.28	493.68	493.00
29	3	4	5350.00	35242.00	140.65	0	Spot (Block29, Row4, Column3)	41744.70	41635.50	19891.69	0.00	0.48	177.00	200.01	177.00	98.82	0.05	0.49	100.00	100.00	24.62	41458.50	41567.70	22208260.00	420.41	8709.56	6322.00
29	4	4	5638.00	35243.00	154.40	0	Spot (Block29, Row4, Column4)	339.50	318.50	70.52	0.03	0.21	173.00	179.63	173.00	55.42	0.02	0.31	93.00	79.00	0.00	145.50	166.50	222710.00	2.88	224.70	211.00
29	5	4	5932.00	35246.00	141.25	0	Spot (Block29, Row4, Column5)	609.20	499.00	365.27	0.09	0.60	174.00	178.69	174.00	52.04	0.01	0.29	100.00	98.00	0.00	325.00	435.20	330794.00	8.27	276.56	260.50
29	6	4	6250.00	35246.00	176.10	0	Spot (Block29, Row4, Column6)	2843.76	2992.50	1144.97	0.02	0.40	184.00	197.74	184.00	76.22	0.03	0.39	100.00	100.00	0.00	2808.50	2659.76	2451325.00	34.71	916.03	818.50
29	7	4	6544.00	35248.00	138.60	0	Spot (Block29, Row4, Column7)	4116.31	3273.00	3172.81	0.10	0.77	182.00	201.75	182.00	111.48	0.04	0.55	100.00	100.00	0.00	3091.00	3934.31	2140481.00	35.12	941.99	608.00
29	8	4	6849.00	35265.00	145.75	0	Spot (Block29, Row4, Column8)	1276.99	1127.50	695.17	0.05	0.54	173.00	178.82	173.00	50.83	0.01	0.28	99.00	99.00	0.00	954.50	1103.99	743207.00	21.61	382.14	346.00
29	1	5	4756.00	35541.00	138.85	0	Spot (Block29, Row5, Column1)	19135.06	16950.00	10944.17	0.05	0.57	183.00	206.38	183.00	96.13	0.05	0.47	100.00	100.00	0.00	16767.00	18952.06	10007635.00	196.92	3671.29	2438.00
29	2	5	5048.00	35541.00	148.85	0	Spot (Block29, Row5, Column2)	13168.08	12457.50	5757.09	0.02	0.44	187.00	225.04	187.00	115.50	0.08	0.51	100.00	100.00	0.00	12270.50	12981.08	8006190.00	112.06	2378.67	2103.00
29	3	5	5350.00	35540.00	149.25	0	Spot (Block29, Row5, Column3)	6285.52	5634.00	3542.03	0.05	0.56	184.00	218.39	184.00	110.28	0.07	0.50	100.00	100.00	0.00	5450.00	6101.52	3783886.00	55.02	1081.16	945.50
29	4	5	5647.00	35544.00	139.75	0	Spot (Block29, Row5, Column4)	8591.62	7395.50	5930.63	0.07	0.69	176.00	192.56	176.00	80.20	0.04	0.42	100.00	100.00	0.00	7219.50	8415.62	4519192.00	104.73	1744.26	1196.50
29	5	5	5950.00	35544.00	140.00	0	Spot (Block29, Row5, Column5)	43523.77	45622.00	19971.02	0.02	0.46	176.00	192.89	176.00	91.23	0.04	0.47	100.00	100.00	30.64	45446.00	43347.77	23154744.00	474.95	8150.60	5838.00
29	6	5	6251.00	35546.00	144.10	0	Spot (Block29, Row5, Column6)	4428.83	4030.50	2236.10	0.04	0.50	189.00	213.73	189.00	118.10	0.05	0.55	100.00	100.00	0.00	3841.50	4239.83	2506716.00	35.69	997.58	840.00
29	7	5	6551.00	35551.00	192.00	0	Spot (Block29, Row5, Column7)	6763.36	4977.00	5094.09	0.13	0.75	190.00	231.68	190.00	162.66	0.09	0.70	100.00	100.00	0.00	4787.00	6573.36	7020369.00	40.15	1412.53	1370.50
29	8	5	6849.00	35553.00	140.10	0	Spot (Block29, Row5, Column8)	10579.86	8661.00	8343.28	0.09	0.79	175.00	191.55	175.00	117.54	0.04	0.61	100.00	100.00	0.00	8486.00	10404.86	5607326.00	88.38	1956.81	1269.00
29	1	6	4748.00	35839.00	227.25	0	Spot (Block29, Row6, Column1)	4901.52	3047.50	3607.17	0.21	0.74	191.00	225.85	191.00	108.69	0.07	0.48	100.00	100.00	0.00	2856.50	4710.52	7264049.00	43.02	1459.31	1406.00
29	2	6	5050.00	35839.00	223.05	0	Spot (Block29, Row6, Column2)	2740.45	1979.00	1639.17	0.14	0.60	187.00	218.42	187.00	111.76	0.07	0.51	100.00	100.00	0.00	1792.00	2553.45	3918850.00	22.57	911.93	926.00
29	3	6	5338.00	35841.00	137.80	0	Spot (Block29, Row6, Column3)	18566.85	16947.00	10441.31	0.04	0.56	180.00	200.99	180.00	86.97	0.05	0.43	100.00	100.00	0.00	16767.00	18386.85	9561928.00	211.17	3323.04	2507.00
29	4	6	5649.00	35840.00	140.65	0	Spot (Block29, Row6, Column4)	1282.60	1171.50	703.47	0.04	0.55	176.00	186.78	176.00	97.03	0.03	0.52	100.00	100.00	0.00	995.50	1106.60	687476.00	11.29	408.86	348.00
29	5	6	5948.00	35848.00	137.80	0	Spot (Block29, Row6, Column5)	48323.24	54920.00	18351.75	0.06	0.38	183.00	205.37	183.00	126.79	0.05	0.62	100.00	100.00	41.17	54737.00	48140.24	24886592.00	379.52	9406.24	6168.00
29	6	6	6242.00	35851.00	142.90	0	Spot (Block29, Row6, Column6)	730.56	633.00	417.45	0.06	0.57	187.00	200.58	187.00	83.07	0.03	0.41	99.00	75.00	0.00	446.00	543.56	404729.00	6.38	304.01	269.00
29	7	6	6547.00	35847.00	139.20	0	Spot (Block29, Row6, Column7)	11000.88	9696.50	7178.61	0.05	0.65	186.00	208.50	186.00	118.24	0.05	0.57	100.00	100.00	0.00	9510.50	10814.88	5852467.00	91.27	2087.58	1427.50
29	8	6	6851.00	35854.00	141.85	0	Spot (Block29, Row6, Column8)	13746.86	11083.50	9920.16	0.09	0.72	179.00	181.78	179.00	38.42	0.01	0.21	100.00	100.00	0.00	10904.50	13567.86	7505785.00	353.05	2251.34	1485.50
29	1	7	4747.00	36141.00	158.85	0	Spot (Block29, Row7, Column1)	2407.91	2195.00	1258.27	0.04	0.52	182.00	211.35	182.00	90.68	0.06	0.43	100.00	100.00	0.00	2013.00	2225.91	1680720.00	24.22	585.10	581.50
29	2	7	5047.00	36138.00	147.35	0	Spot (Block29, Row7, Column2)	422.23	356.00	191.91	0.07	0.45	180.00	195.82	180.00	65.12	0.04	0.33	85.00	57.00	0.00	176.00	242.23	252496.00	3.48	227.96	219.00
29	3	7	5319.00	36110.00	188.05	0	Spot (Block29, Row7, Column3)	203.38	204.00	22.77	0.00	0.11	173.00	178.52	173.00	49.95	0.01	0.28	15.00	0.00	0.00	31.00	30.38	201547.00	0.50	180.42	179.00
29	4	7	5646.00	36149.00	173.00	0	Spot (Block29, Row7, Column4)	312.44	290.00	93.90	0.03	0.30	173.00	185.77	173.00	76.53	0.03	0.41	71.00	33.00	0.00	117.00	139.44	260577.00	1.66	197.17	196.00
29	5	7	5947.00	36147.00	179.55	0	Spot (Block29, Row7, Column5)	2262.56	1897.50	1369.05	0.08	0.61	187.00	217.74	187.00	109.41	0.07	0.50	100.00	100.00	0.00	1710.50	2075.56	2054409.00	18.69	607.11	605.00
29	6	7	6245.00	36146.00	210.50	0	Spot (Block29, Row7, Column6)	3244.93	2647.00	1846.51	0.09	0.57	197.00	249.31	197.00	159.51	0.10	0.64	100.00	100.00	0.00	2450.00	3047.93	4091851.00	18.78	1017.14	1057.00
29	7	7	6531.00	36152.00	141.00	0	Spot (Block29, Row7, Column7)	15415.41	14519.50	7747.20	0.03	0.50	194.00	217.15	194.00	98.54	0.05	0.45	100.00	100.00	0.00	14325.50	15221.41	8355152.00	154.23	3343.69	2344.50
29	8	7	6847.00	36151.00	177.65	0	Spot (Block29, Row7, Column8)	5031.72	5103.00	1658.60	0.01	0.33	184.00	191.85	184.00	49.70	0.02	0.26	100.00	100.00	0.00	4919.00	4847.72	4453076.00	97.39	1323.22	1146.00
29	1	8	4727.00	36433.00	190.55	0	Spot (Block29, Row8, Column1)	216.68	209.00	26.96	0.02	0.12	177.00	186.13	177.00	50.43	0.02	0.27	23.00	3.00	0.00	32.00	39.68	222960.00	0.61	191.78	193.00
29	2	8	5046.00	36439.00	137.90	0	Spot (Block29, Row8, Column2)	1261.29	1181.50	712.85	0.03	0.57	182.00	183.63	182.00	19.98	0.00	0.11	100.00	100.00	0.00	999.50	1079.29	645778.00	53.94	434.72	336.50
29	3	8	5332.00	36441.00	138.15	0	Spot (Block29, Row8, Column3)	3083.93	2240.00	2337.42	0.14	0.76	180.00	186.44	180.00	63.52	0.02	0.34	100.00	100.00	0.00	2060.00	2903.93	1594392.00	45.61	668.28	555.00
29	4	8	5646.00	36445.00	145.80	0	Spot (Block29, Row8, Column4)	26118.96	24973.00	12894.95	0.02	0.49	181.00	195.57	181.00	93.55	0.03	0.48	100.00	100.00	0.00	24792.00	25937.96	15070640.00	277.10	4219.72	3398.00
29	5	8	5927.00	36452.00	160.05	0	Spot (Block29, Row8, Column5)	279.70	285.00	51.38	0.01	0.18	187.00	216.82	187.00	130.01	0.06	0.60	17.00	0.00	0.00	98.00	92.70	199706.00	0.48	212.67	206.00
29	6	8	6247.00	36447.00	210.30	0	Spot (Block29, Row8, Column6)	8490.39	4556.50	7513.01	0.27	0.88	197.00	244.16	197.00	170.45	0.09	0.70	100.00	100.00	0.00	4359.50	8293.39	10748838.00	48.38	1972.14	1952.50
29	7	8	6544.00	36449.00	137.20	0	Spot (Block29, Row8, Column7)	5275.76	4770.50	2988.47	0.04	0.57	193.00	222.50	193.00	122.80	0.06	0.55	100.00	100.00	0.00	4577.50	5082.76	2669533.00	41.15	1232.64	965.00
29	8	8	6828.00	36452.00	139.15	0	Spot (Block29, Row8, Column8)	19951.72	18451.00	10864.91	0.03	0.54	190.00	203.27	190.00	64.86	0.03	0.32	100.00	100.00	0.00	18261.00	19761.72	10454704.00	304.46	3830.67	2501.50
30	1	1	9263.00	34362.00	147.25	0	Spot (Block30, Row1, Column1)	6277.08	5240.50	3702.37	0.08	0.59	179.00	183.05	179.00	37.06	0.01	0.20	100.00	100.00	0.00	5061.50	6098.08	3728584.00	164.45	1517.48	963.00
30	2	1	9545.00	34366.00	148.05	0	Spot (Block30, Row1, Column2)	458.79	388.00	357.31	0.07	0.78	181.00	181.43	181.00	25.38	0.00	0.14	98.00	96.00	0.00	207.00	277.79	274359.00	10.93	257.21	229.50
30	3	1	9855.00	34360.00	199.10	0	Spot (Block30, Row1, Column3)	229.25	216.00	45.29	0.03	0.20	177.00	174.58	177.00	21.78	0.01	0.12	75.00	43.00	0.00	39.00	52.25	256533.00	2.51	191.99	193.00
30	4	1	10146.00	34364.00	157.50	0	Spot (Block30, Row1, Column4)	347.08	317.00	130.30	0.04	0.38	178.00	176.65	178.00	21.96	0.00	0.12	99.00	95.00	0.00	139.00	169.08	238096.00	7.76	215.85	212.50
30	5	1	10456.00	34371.00	151.60	0	Spot (Block30, Row1, Column5)	357.34	327.00	99.29	0.04	0.28	179.00	177.96	179.00	20.48	0.00	0.12	99.00	97.00	0.00	148.00	178.34	224765.00	8.76	220.10	212.00
30	6	1	10748.00	34375.00	155.70	0	Spot (Block30, Row1, Column6)	383.36	355.00	125.81	0.03	0.33	185.00	185.22	185.00	21.21	0.00	0.11	99.00	93.00	0.00	170.00	198.36	255704.00	9.34	231.58	220.00
30	7	1	11049.00	34378.00	140.85	0	Spot (Block30, Row1, Column7)	1228.72	1164.50	598.54	0.02	0.49	187.00	188.02	187.00	21.87	0.00	0.12	100.00	100.00	0.00	977.50	1041.72	661050.00	47.59	454.00	376.00
30	8	1	11361.00	34373.00	145.85	0	Spot (Block30, Row1, Column8)	424.82	333.00	517.81	0.11	1.22	185.00	184.90	185.00	20.56	0.00	0.11	99.00	93.00	0.00	148.00	239.82	246822.00	11.67	252.31	227.00
30	1	2	9212.00	34643.00	208.55	0	Spot (Block30, Row2, Column1)	226.37	218.00	28.50	0.02	0.13	183.00	187.45	183.00	33.53	0.01	0.18	53.00	21.00	0.00	35.00	43.37	281156.00	1.16	199.55	198.00
30	2	2	9553.00	34671.00	140.10	0	Spot (Block30, Row2, Column2)	343.66	333.00	69.52	0.01	0.20	182.00	181.06	182.00	22.24	0.00	0.12	100.00	96.00	0.00	151.00	161.66	182482.00	7.31	243.86	230.00
30	3	2	9864.00	34673.00	198.55	0	Spot (Block30, Row2, Column3)	199.49	199.00	18.07	0.00	0.09	177.00	175.75	177.00	23.95	0.00	0.14	45.00	8.00	0.00	22.00	22.49	223027.00	0.99	182.76	184.00
30	4	2	10165.00	34681.00	171.90	0	Spot (Block30, Row2, Column4)	273.09	278.00	50.90	0.01	0.19	181.00	179.53	181.00	19.89	0.00	0.11	95.00	83.00	0.00	97.00	92.09	225027.00	4.70	210.13	210.00
30	5	2	10456.00	34671.00	187.10	0	Spot (Block30, Row2, Column5)	491.50	470.50	149.67	0.02	0.30	182.00	181.72	182.00	21.97	0.00	0.12	100.00	100.00	0.00	288.50	309.50	482656.00	14.10	268.41	271.00
30	6	2	10748.00	34666.00	170.95	0	Spot (Block30, Row2, Column6)	265.81	276.00	43.90	0.02	0.17	183.00	202.52	183.00	109.90	0.04	0.54	33.00	0.00	0.00	93.00	82.81	216634.00	0.58	206.17	207.00
30	7	2	11060.00	34674.00	169.35	0	Spot (Block30, Row2, Column7)	254.02	258.00	37.79	0.01	0.15	183.00	182.84	183.00	23.38	0.00	0.13	87.00	66.00	0.00	75.00	71.02	202455.00	3.05	203.72	199.00
30	8	2	11331.00	34673.00	225.15	0	Spot (Block30, Row2, Column8)	199.08	200.00	16.79	0.00	0.08	185.00	195.55	185.00	99.94	0.02	0.51	0.00	0.00	0.00	15.00	14.08	289264.00	0.04	186.77	190.00
30	1	3	9254.00	34962.00	144.85	0	Spot (Block30, Row3, Column1)	596.26	552.00	255.11	0.03	0.43	180.00	180.12	180.00	26.17	0.00	0.15	100.00	100.00	0.00	372.00	416.26	340467.00	15.90	279.14	277.00
30	2	3	9554.00	34980.00	174.90	0	Spot (Block30, Row3, Column2)	233.26	223.00	44.88	0.02	0.19	181.00	182.67	181.00	33.60	0.00	0.18	58.00	34.00	0.00	42.00	52.26	200605.00	1.51	190.89	189.00
30	3	3	9839.00	34972.00	145.25	0	Spot (Block30, Row3, Column3)	404.54	319.50	349.45	0.10	0.86	176.00	173.63	176.00	24.05	0.01	0.14	97.00	93.00	0.00	143.50	228.54	232207.00	9.60	244.25	232.00
30	4	3	10153.00	34969.00	147.00	0	Spot (Block30, Row3, Column4)	387.10	373.00	104.28	0.02	0.27	179.00	177.07	179.00	22.66	0.00	0.13	98.00	97.00	0.00	194.00	208.10	228003.00	9.27	219.57	208.00
30	5	3	10460.00	34970.00	153.30	0	Spot (Block30, Row3, Column5)	285.81	271.00	185.48	0.02	0.65	184.00	203.12	184.00	104.24	0.04	0.51	23.00	2.00	0.00	87.00	101.81	185491.00	0.79	208.40	207.00
30	6	3	10751.00	34975.00	199.20	0	Spot (Block30, Row3, Column6)	8981.71	5557.00	7442.11	0.21	0.83	191.00	238.88	191.00	155.26	0.10	0.65	100.00	100.00	0.00	5366.00	8790.71	10104422.00	56.31	1871.96	1827.00
30	7	3	11072.00	34983.00	154.65	0	Spot (Block30, Row3, Column7)	302.63	291.00	82.69	0.02	0.27	186.00	213.34	186.00	136.72	0.06	0.64	28.00	7.00	0.00	105.00	116.63	198829.00	0.65	223.58	203.00
30	8	3	11350.00	34983.00	154.25	0	Spot (Block30, Row3, Column8)	15624.06	14295.00	8150.63	0.04	0.52	185.00	202.28	185.00	110.24	0.04	0.54	100.00	100.00	0.00	14110.00	15439.06	10233757.00	139.89	2906.52	2166.00
30	1	4	9252.00	35266.00	139.90	0	Spot (Block30, Row4, Column1)	558.56	561.00	191.79	0.00	0.34	179.00	181.91	179.00	35.49	0.01	0.20	100.00	100.00	0.00	382.00	379.56	296035.00	10.61	294.37	269.50
30	2	4	9550.00	35269.00	168.45	0	Spot (Block30, Row4, Column2)	1489.99	1405.50	728.66	0.03	0.49	180.00	192.54	180.00	66.62	0.03	0.35	100.00	100.00	0.00	1225.50	1309.99	1177094.00	19.48	442.25	430.00
30	3	4	9851.00	35270.00	140.65	0	Spot (Block30, Row4, Column3)	1299.74	1235.00	566.44	0.02	0.44	182.00	188.97	182.00	50.29	0.02	0.27	100.00	100.00	0.00	1053.00	1117.74	697963.00	22.09	457.14	367.00
30	4	4	10131.00	35268.00	212.80	0	Spot (Block30, Row4, Column4)	206.52	200.00	69.74	0.01	0.34	178.00	176.19	178.00	24.43	0.00	0.14	43.00	10.00	0.00	22.00	28.52	265588.00	1.24	180.82	184.00
30	5	4	10432.00	35273.00	174.05	0	Spot (Block30, Row4, Column5)	232.85	224.00	39.29	0.02	0.17	181.00	181.11	181.00	22.08	0.00	0.12	75.00	48.00	0.00	43.00	51.85	196060.00	2.34	188.08	190.50
30	6	4	10752.00	35274.00	199.65	0	Spot (Block30, Row4, Column6)	544.38	530.00	144.39	0.01	0.27	188.00	209.78	188.00	105.31	0.05	0.50	96.00	84.00	0.00	342.00	356.38	615699.00	3.18	277.23	272.00
30	7	4	11040.00	35279.00	179.20	0	Spot (Block30, Row4, Column7)	291.04	284.00	77.12	0.01	0.26	186.00	199.84	186.00	67.44	0.03	0.34	64.00	24.00	0.00	98.00	105.04	260479.00	1.35	206.59	203.00
30	8	4	11356.00	35274.00	152.55	0	Spot (Block30, Row4, Column8)	295.22	298.00	48.53	0.00	0.16	185.00	190.54	185.00	49.98	0.01	0.26	84.00	62.00	0.00	113.00	110.22	188940.00	2.09	226.22	218.00
30	1	5	9254.00	35572.00	140.85	0	Spot (Block30, Row5, Column1)	776.72	737.50	331.21	0.02	0.43	184.00	203.73	184.00	106.18	0.04	0.52	100.00	97.00	0.00	553.50	592.72	416323.00	5.40	350.09	298.00
30	2	5	9547.00	35567.00	150.10	0	Spot (Block30, Row5, Column2)	17816.58	16696.50	8278.89	0.03	0.46	188.00	216.11	188.00	105.53	0.06	0.49	100.00	100.00	0.00	16508.50	17628.58	10939379.00	166.79	3158.37	2754.00
30	3	5	9850.00	35568.00	150.25	0	Spot (Block30, Row5, Column3)	5292.55	4598.50	3055.72	0.06	0.58	185.00	203.28	185.00	83.85	0.04	0.41	100.00	100.00	0.00	4413.50	5107.55	3260211.00	60.69	955.96	861.00
30	4	5	10150.00	35569.00	162.40	0	Spot (Block30, Row5, Column4)	275.47	271.00	61.50	0.01	0.22	180.00	185.05	180.00	42.32	0.01	0.23	75.00	56.00	0.00	91.00	95.47	202197.00	2.14	203.06	202.00
30	5	5	10453.00	35573.00	140.80	0	Spot (Block30, Row5, Column5)	1401.50	1266.00	665.85	0.04	0.48	185.00	186.07	185.00	22.71	0.00	0.12	100.00	100.00	0.00	1081.00	1216.50	749802.00	53.52	466.03	384.50
30	6	5	10741.00	35571.00	159.00	0	Spot (Block30, Row5, Column6)	302.61	294.00	45.54	0.01	0.15	193.00	206.62	193.00	70.48	0.03	0.34	87.00	23.00	0.00	101.00	109.61	210919.00	1.36	225.85	217.00
30	7	5	11050.00	35576.00	196.65	0	Spot (Block30, Row5, Column7)	4907.71	3757.50	3363.37	0.12	0.69	195.00	223.46	195.00	100.83	0.06	0.45	100.00	100.00	0.00	3562.50	4712.71	5378855.00	46.46	1194.90	1168.50
30	8	5	11355.00	35584.00	148.35	0	Spot (Block30, Row5, Column8)	673.93	544.00	369.20	0.09	0.55	187.00	198.64	187.00	67.99	0.03	0.34	100.00	88.00	0.00	357.00	486.93	403683.00	6.99	290.40	278.00
30	1	6	9246.00	35869.00	205.00	0	Spot (Block30, Row6, Column1)	6646.43	4062.00	5720.86	0.21	0.86	193.00	240.58	193.00	151.71	0.10	0.63	100.00	100.00	0.00	3869.00	6453.43	7955772.00	42.22	1602.70	1564.00
30	2	6	9548.00	35870.00	211.40	0	Spot (Block30, Row6, Column2)	2971.54	2529.00	1580.00	0.07	0.53	191.00	228.79	191.00	134.63	0.08	0.59	100.00	99.00	0.00	2338.00	2780.54	3773859.00	20.37	953.81	951.00
30	3	6	9836.00	35870.00	139.35	0	Spot (Block30, Row6, Column3)	689.17	656.50	303.48	0.02	0.44	181.00	195.55	181.00	68.74	0.03	0.35	100.00	98.00	0.00	475.50	508.17	362502.00	7.18	314.72	281.00
30	4	6	10138.00	35871.00	153.90	0	Spot (Block30, Row6, Column4)	236.90	222.00	33.54	0.03	0.14	177.00	177.35	177.00	19.94	0.00	0.11	96.00	60.00	0.00	45.00	59.90	153982.00	2.99	199.90	198.00
30	5	6	10448.00	35875.00	136.55	0	Spot (Block30, Row6, Column5)	1639.72	1470.00	884.86	0.05	0.54	184.00	186.30	184.00	38.63	0.01	0.21	100.00	100.00	0.00	1286.00	1455.72	823140.00	37.62	502.41	407.50
30	6	6	10746.00	35876.00	147.00	-50	Spot (Block30, Row6, Column6)	216.97	212.00	20.07	0.01	0.09	193.00	204.50	193.00	68.07	0.03	0.33	4.00	0.00	0.00	19.00	23.97	127581.00	0.18	206.12	203.00
30	7	6	11050.00	35881.00	153.30	0	Spot (Block30, Row6, Column7)	576.98	494.00	285.45	0.07	0.49	194.00	208.50	194.00	74.80	0.03	0.36	98.00	77.00	0.00	300.00	382.98	373303.00	4.93	284.31	278.00
30	8	6	11358.00	35884.00	142.40	0	Spot (Block30, Row6, Column8)	896.45	777.00	516.73	0.06	0.58	188.00	188.49	188.00	22.08	0.00	0.12	100.00	100.00	0.00	589.00	708.45	493946.00	32.06	344.91	281.00
30	1	7	9247.00	36167.00	158.30	0	Spot (Block30, Row7, Column1)	2078.84	1814.00	1064.58	0.06	0.51	187.00	215.77	187.00	111.63	0.06	0.52	100.00	100.00	0.00	1627.00	1891.84	1432318.00	16.69	532.73	513.00
30	2	7	9551.00	36175.00	177.65	0	Spot (Block30, Row7, Column2)	210.85	209.00	16.99	0.00	0.08	187.00	199.41	187.00	63.06	0.03	0.32	1.00	0.00	0.00	22.00	23.85	186388.00	0.18	192.31	194.00
30	3	7	9848.00	36171.00	203.75	0	Spot (Block30, Row7, Column3)	194.66	194.00	12.82	0.00	0.07	179.00	179.36	179.00	20.78	0.00	0.12	35.00	1.00	0.00	15.00	15.66	228333.00	0.74	182.64	184.00
30	4	7	10152.00	36177.00	190.35	0	Spot (Block30, Row7, Column4)	215.82	208.00	28.49	0.02	0.13	180.00	183.47	180.00	51.74	0.01	0.28	19.00	5.00	0.00	28.00	35.82	220563.00	0.63	195.30	195.00
30	5	7	10459.00	36183.00	171.15	0	Spot (Block30, Row7, Column5)	342.87	314.00	75.14	0.04	0.22	185.00	198.44	185.00	69.61	0.03	0.35	91.00	45.00	0.00	129.00	157.87	280464.00	2.07	243.85	224.00
30	6	7	10746.00	36179.00	199.70	0	Spot (Block30, Row7, Column6)	3740.65	3432.00	1974.36	0.04	0.53	198.00	260.13	198.00	206.59	0.12	0.79	100.00	100.00	0.00	3234.00	3542.65	4223191.00	16.85	1032.58	1018.00
30	7	7	11034.00	36183.00	139.65	0	Spot (Block30, Row7, Column7)	992.70	891.00	376.10	0.05	0.38	193.00	213.19	193.00	90.18	0.04	0.42	100.00	99.00	0.00	698.00	799.70	522158.00	8.64	444.85	405.00
30	8	7	11348.00	36184.00	190.20	0	Spot (Block30, Row7, Column8)	1332.19	1331.00	379.92	0.00	0.29	188.00	190.19	188.00	32.49	0.01	0.17	100.00	100.00	0.00	1143.00	1144.19	1357497.00	35.15	501.67	494.00
30	1	8	9239.00	36485.00	148.05	0	Spot (Block30, Row8, Column1)	226.55	222.00	24.04	0.01	0.11	179.00	183.18	179.00	47.96	0.01	0.26	37.00	7.00	0.00	43.00	47.55	134342.00	0.90	199.38	199.00
30	2	8	9552.00	36461.00	172.40	0	Spot (Block30, Row8, Column2)	273.47	279.00	36.79	0.01	0.13	180.00	179.10	180.00	20.55	0.00	0.11	97.00	88.00	0.00	99.00	93.47	225887.00	4.59	216.02	213.00
30	3	8	9833.00	36469.00	144.50	0	Spot (Block30, Row8, Column3)	396.95	380.00	127.15	0.02	0.32	180.00	186.00	180.00	76.73	0.01	0.41	86.00	57.00	0.00	200.00	216.95	226657.00	2.75	236.18	228.50
30	4	8	10143.00	36475.00	145.90	0	Spot (Block30, Row8, Column4)	32957.31	30923.50	17289.08	0.03	0.52	187.00	196.75	187.00	88.58	0.02	0.45	100.00	100.00	4.14	30736.50	32770.31	19115268.00	369.85	5717.64	4499.00
30	5	8	10448.00	36455.00	147.30	0	Spot (Block30, Row8, Column5)	210.95	208.00	16.26	0.01	0.08	192.00	228.92	192.00	188.13	0.08	0.82	0.00	0.00	0.00	16.00	18.95	124883.00	-0.10	200.02	196.00
30	6	8	10752.00	36479.00	183.20	0	Spot (Block30, Row8, Column6)	15653.26	9848.00	13515.39	0.20	0.86	201.00	286.86	201.00	280.67	0.15	0.98	100.00	100.00	0.00	9647.00	15452.26	14714069.00	54.75	2422.63	2349.00
30	7	8	11048.00	36477.00	143.10	0	Spot (Block30, Row8, Column7)	628.95	592.00	231.04	0.03	0.37	193.00	232.83	193.00	197.57	0.08	0.85	87.00	50.00	0.00	399.00	435.95	347179.00	2.00	303.52	282.50
30	8	8	11326.00	36478.00	143.85	0	Spot (Block30, Row8, Column8)	17916.65	16206.00	10279.45	0.04	0.57	191.00	199.05	191.00	62.08	0.02	0.31	100.00	100.00	0.00	16015.00	17725.65	10015407.00	285.42	3596.88	2418.50
31	1	1	13763.00	34390.00	149.25	0	Spot (Block31, Row1, Column1)	6276.68	5416.00	3543.64	0.06	0.56	165.00	171.20	165.00	104.25	0.02	0.61	100.00	100.00	0.00	5251.00	6111.68	3835050.00	58.56	1439.24	1133.00
31	2	1	14052.00	34396.00	142.90	0	Spot (Block31, Row1, Column2)	2397.97	2185.50	1195.81	0.04	0.50	163.00	167.73	163.00	41.00	0.01	0.24	100.00	100.00	0.00	2022.50	2234.97	1318881.00	54.40	596.37	489.50
31	3	1	14356.00	34397.00	139.50	0	Spot (Block31, Row1, Column3)	1498.29	1326.00	898.50	0.05	0.60	157.00	166.22	157.00	169.61	0.02	1.02	100.00	88.00	0.00	1169.00	1341.29	797089.00	7.85	582.86	437.00
31	4	1	14651.00	34399.00	139.10	0	Spot (Block31, Row1, Column4)	1703.71	1633.50	817.88	0.02	0.48	150.00	162.82	150.00	168.26	0.04	1.03	100.00	100.00	0.00	1483.50	1553.71	889337.00	9.16	740.19	587.00
31	5	1	14959.00	34397.00	145.85	0	Spot (Block31, Row1, Column5)	2515.62	2100.00	1800.63	0.08	0.72	151.00	156.74	151.00	80.47	0.02	0.51	100.00	100.00	0.00	1949.00	2364.62	1459061.00	29.31	552.53	409.50
31	6	1	15252.00	34402.00	145.40	0	Spot (Block31, Row1, Column6)	2417.99	2172.00	1308.73	0.05	0.54	155.00	160.13	155.00	77.24	0.01	0.48	100.00	100.00	0.00	2017.00	2262.99	1383091.00	29.23	613.90	467.00
31	7	1	15548.00	34405.00	144.55	0	Spot (Block31, Row1, Column7)	5560.31	4967.00	2932.79	0.05	0.53	151.00	156.56	151.00	71.60	0.02	0.46	100.00	100.00	0.00	4816.00	5409.31	3174937.00	75.47	1183.86	916.00
31	8	1	15850.00	34401.00	129.10	0	Spot (Block31, Row1, Column8)	264.09	211.00	308.21	0.10	1.17	151.00	153.92	151.00	62.52	0.01	0.41	43.00	5.00	0.00	60.00	113.09	116994.00	1.76	201.43	204.00
31	1	2	13753.00	34694.00	147.00	-50	Spot (Block31, Row2, Column1)	178.15	184.00	28.06	0.01	0.16	162.00	165.59	162.00	37.22	0.01	0.22	14.00	0.00	0.00	22.00	16.15	105107.00	0.34	175.08	179.00
31	2	2	14057.00	34695.00	136.40	0	Spot (Block31, Row2, Column2)	1661.13	1565.00	550.30	0.03	0.33	163.00	171.39	163.00	175.40	0.02	1.02	100.00	100.00	0.00	1402.00	1498.13	837208.00	8.49	528.58	478.50
31	3	2	14367.00	34699.00	191.30	0	Spot (Block31, Row2, Column3)	216.74	209.00	32.87	0.02	0.15	154.00	164.15	154.00	181.16	0.03	1.10	0.00	0.00	0.00	55.00	62.74	223244.00	0.29	168.21	169.50
31	4	2	14659.00	34702.00	177.45	0	Spot (Block31, Row2, Column4)	1340.11	1316.00	596.00	0.01	0.44	153.00	162.03	153.00	45.39	0.02	0.28	100.00	100.00	0.00	1163.00	1187.11	1184657.00	25.95	419.58	414.00
31	5	2	14957.00	34700.00	187.95	0	Spot (Block31, Row2, Column5)	927.45	896.50	293.08	0.01	0.32	157.00	164.92	157.00	44.41	0.02	0.27	100.00	100.00	0.00	739.50	770.45	923736.00	17.17	352.96	300.00
31	6	2	15247.00	34701.00	148.15	0	Spot (Block31, Row2, Column6)	774.91	692.00	352.36	0.05	0.45	166.00	186.13	166.00	117.97	0.05	0.63	99.00	85.00	0.00	526.00	608.91	466497.00	4.99	284.17	273.50
31	7	2	15552.00	34706.00	147.10	0	Spot (Block31, Row2, Column7)	908.43	809.00	438.25	0.05	0.48	160.00	163.95	160.00	37.95	0.01	0.23	100.00	100.00	0.00	649.00	748.43	541424.00	19.61	335.15	272.00
31	8	2	15858.00	34719.00	155.40	0	Spot (Block31, Row2, Column8)	187.18	187.00	18.55	0.00	0.10	147.00	154.14	147.00	41.96	0.02	0.27	47.00	0.00	0.00	40.00	40.18	124101.00	0.79	165.77	170.00
31	1	3	13753.00	34989.00	146.40	0	Spot (Block31, Row3, Column1)	3196.44	2849.00	1989.79	0.05	0.62	162.00	163.77	162.00	83.29	0.00	0.51	100.00	100.00	0.00	2687.00	3034.44	1860330.00	36.41	706.37	551.00
31	2	3	14053.00	35026.00	181.40	0	Spot (Block31, Row3, Column2)	269.98	238.00	96.44	0.05	0.36	150.00	166.10	150.00	182.23	0.04	1.10	26.00	0.00	0.00	88.00	119.98	249188.00	0.57	197.00	176.00
31	3	3	14341.00	34989.00	145.60	0	Spot (Block31, Row3, Column3)	945.59	798.00	512.47	0.07	0.54	151.00	159.94	151.00	177.38	0.02	1.11	100.00	72.00	0.00	647.00	794.59	546552.00	4.43	323.74	288.50
31	4	3	14655.00	34996.00	144.15	0	Spot (Block31, Row3, Column4)	2886.05	2497.00	1627.97	0.06	0.56	150.00	157.83	150.00	40.97	0.02	0.26	100.00	100.00	0.00	2347.00	2736.05	1636390.00	66.59	682.17	559.00
31	5	3	14959.00	34990.00	131.45	0	Spot (Block31, Row3, Column5)	889.30	606.00	1293.64	0.17	1.45	158.00	189.58	158.00	128.82	0.08	0.68	97.00	70.00	0.00	448.00	731.30	415303.00	5.43	433.70	316.50
31	6	3	15251.00	35000.00	208.35	0	Spot (Block31, Row3, Column6)	12116.28	8806.00	8744.63	0.14	0.72	181.00	240.97	181.00	179.61	0.12	0.75	100.00	100.00	0.00	8625.00	11935.28	14975721.00	66.12	2706.97	2655.00
31	7	3	15557.00	35004.00	143.60	0	Spot (Block31, Row3, Column7)	2231.24	1863.50	1397.23	0.08	0.63	166.00	189.86	166.00	123.76	0.06	0.65	100.00	100.00	0.00	1697.50	2065.24	1253957.00	16.50	538.76	469.00
31	8	3	15855.00	35010.00	156.75	0	Spot (Block31, Row3, Column8)	5588.07	5235.00	2731.83	0.03	0.49	157.00	163.43	157.00	46.15	0.02	0.28	100.00	100.00	0.00	5078.00	5431.07	3760769.00	117.54	1244.24	1071.50
31	1	4	13752.00	35291.00	143.10	0	Spot (Block31, Row4, Column1)	2874.51	2630.00	1529.78	0.04	0.53	165.00	168.76	165.00	56.11	0.01	0.33	100.00	100.00	0.00	2465.00	2709.51	1583857.00	48.22	896.13	679.00
31	2	4	14053.00	35299.00	171.90	0	Spot (Block31, Row4, Column2)	2003.87	1870.00	1047.61	0.03	0.52	158.00	169.95	158.00	57.89	0.03	0.34	100.00	100.00	0.00	1712.00	1845.87	1657201.00	31.68	513.05	510.00
31	3	4	14355.00	35298.00	145.25	0	Spot (Block31, Row4, Column3)	11117.70	10021.00	6434.80	0.05	0.58	155.00	169.13	155.00	63.60	0.04	0.38	100.00	100.00	0.00	9866.00	10962.70	6370442.00	172.14	2054.10	1346.00
31	4	4	14645.00	35298.00	165.35	0	Spot (Block31, Row4, Column4)	276.34	276.00	59.66	0.00	0.22	146.00	150.23	146.00	28.96	0.01	0.19	99.00	87.00	0.00	130.00	130.34	210298.00	4.35	179.86	182.00
31	5	4	14936.00	35293.00	152.50	0	Spot (Block31, Row4, Column5)	314.17	301.00	90.11	0.02	0.29	155.00	161.31	155.00	43.63	0.02	0.27	96.00	87.00	0.00	146.00	159.17	199497.00	3.50	198.74	195.00
31	6	4	15253.00	35300.00	193.95	0	Spot (Block31, Row4, Column6)	1320.71	1290.00	414.44	0.01	0.31	170.00	199.23	170.00	131.99	0.07	0.66	100.00	99.00	0.00	1120.00	1150.71	1407882.00	8.50	422.88	381.50
31	7	4	15544.00	35306.00	146.00	0	Spot (Block31, Row4, Column7)	1626.61	1348.50	1160.49	0.08	0.71	165.00	176.55	165.00	66.34	0.03	0.38	100.00	100.00	0.00	1183.50	1461.61	940178.00	21.86	383.64	287.50
31	8	4	15854.00	35313.00	151.35	0	Spot (Block31, Row4, Column8)	659.12	577.00	307.12	0.06	0.47	157.00	159.78	157.00	39.34	0.01	0.25	100.00	100.00	0.00	420.00	502.12	414585.00	12.69	247.45	240.00
31	1	5	13757.00	35597.00	141.50	0	Spot (Block31, Row5, Column1)	5007.08	4296.00	2828.88	0.07	0.56	177.00	205.27	177.00	146.69	0.06	0.71	100.00	100.00	0.00	4119.00	4830.08	2703826.00	32.73	1209.83	819.50
31	2	5	14048.00	35593.00	152.35	0	Spot (Block31, Row5, Column2)	6425.43	6049.00	2867.13	0.03	0.45	171.00	196.12	171.00	115.12	0.06	0.59	100.00	100.00	0.00	5878.00	6254.43	4080146.00	54.11	1377.18	1154.00
31	3	5	14352.00	35596.00	153.30	0	Spot (Block31, Row5, Column3)	6996.62	5772.00	4315.76	0.08	0.62	161.00	179.52	161.00	76.16	0.05	0.42	100.00	100.00	0.00	5611.00	6835.62	4484835.00	89.51	1134.92	1077.50
31	4	5	14648.00	35601.00	142.60	0	Spot (Block31, Row5, Column4)	1910.24	1647.00	1254.05	0.06	0.66	150.00	160.69	150.00	55.60	0.03	0.35	100.00	100.00	0.00	1497.00	1760.24	1056361.00	31.47	565.12	445.50
31	5	5	14949.00	35600.00	144.55	0	Spot (Block31, Row5, Column5)	12850.83	11157.00	7891.12	0.06	0.61	162.00	164.65	162.00	38.54	0.01	0.23	100.00	100.00	0.00	10995.00	12688.83	7324972.00	329.13	2161.89	1633.50
31	6	5	15255.00	35599.00	147.50	0	Spot (Block31, Row5, Column6)	903.64	860.00	352.40	0.02	0.39	170.00	178.48	170.00	60.55	0.02	0.34	100.00	100.00	0.00	690.00	733.64	535858.00	11.98	339.75	291.00
31	7	5	15554.00	35607.00	196.95	0	Spot (Block31, Row5, Column7)	5291.14	4319.00	3356.54	0.09	0.63	170.50	189.37	170.50	89.10	0.05	0.47	100.00	100.00	0.00	4148.50	5120.64	5799086.00	57.26	1236.46	1224.00
31	8	5	15856.00	35608.00	141.80	0	Spot (Block31, Row5, Column8)	3172.19	2825.50	2217.13	0.05	0.70	151.00	164.25	151.00	67.95	0.04	0.41	100.00	100.00	0.00	2674.50	3021.19	1725670.00	44.27	769.80	563.00
31	1	6	13749.00	35898.00	206.20	0	Spot (Block31, Row6, Column1)	10808.10	7399.00	8330.23	0.16	0.77	190.00	258.18	190.00	203.36	0.13	0.79	100.00	100.00	0.00	7209.00	10618.10	13088611.00	51.88	2407.92	2392.00
31	2	6	14048.00	35894.00	209.65	0	Spot (Block31, Row6, Column2)	3525.22	3049.00	1870.18	0.06	0.53	186.00	225.74	186.00	150.15	0.08	0.67	100.00	100.00	0.00	2863.00	3339.22	4399472.00	21.97	988.78	960.00
31	3	6	14339.00	35897.00	141.80	0	Spot (Block31, Row6, Column3)	4386.32	3948.50	2480.61	0.05	0.57	164.00	179.63	164.00	86.82	0.04	0.48	100.00	100.00	0.00	3784.50	4222.32	2403704.00	48.45	1011.09	802.50
31	4	6	14651.00	35902.00	147.95	0	Spot (Block31, Row6, Column4)	604.99	530.00	305.57	0.06	0.51	153.00	156.87	153.00	37.61	0.01	0.24	100.00	99.00	0.00	377.00	451.99	360573.00	11.92	254.38	226.00
31	5	6	14952.00	35901.00	138.65	0	Spot (Block31, Row6, Column5)	11861.34	11285.00	6615.08	0.02	0.56	164.00	168.66	164.00	45.87	0.01	0.27	100.00	100.00	0.00	11121.00	11697.34	6203483.00	254.88	2304.75	1659.50
31	6	6	15257.00	35903.00	152.00	0	Spot (Block31, Row6, Column6)	448.91	363.50	229.05	0.09	0.51	165.00	173.56	165.00	64.46	0.02	0.37	97.00	73.00	0.00	198.50	283.91	283714.00	4.27	230.00	208.00
31	7	6	15548.00	35905.00	144.50	0	Spot (Block31, Row6, Column7)	3411.59	3030.00	2127.04	0.05	0.62	165.00	175.95	165.00	67.41	0.03	0.38	100.00	100.00	0.00	2865.00	3246.59	1944604.00	48.00	787.95	561.00
31	8	6	15859.00	35909.00	145.25	0	Spot (Block31, Row6, Column8)	3644.38	2938.00	2307.32	0.09	0.63	151.00	154.91	151.00	28.11	0.01	0.18	100.00	100.00	0.00	2787.00	3493.38	2106454.00	124.11	796.31	585.50
31	1	7	13748.00	36195.00	163.10	0	Spot (Block31, Row7, Column1)	2956.28	2652.50	1599.43	0.05	0.54	187.00	225.88	187.00	182.58	0.08	0.81	100.00	100.00	0.00	2465.50	2769.28	2169906.00	14.95	664.28	608.00
31	2	7	14047.00	36202.00	147.80	0	Spot (Block31, Row7, Column2)	413.73	386.00	133.94	0.03	0.32	184.00	205.03	184.00	154.49	0.05	0.75	65.00	24.00	0.00	202.00	229.73	249480.00	1.35	241.92	225.00
31	3	7	14330.00	36196.00	186.65	0	Spot (Block31, Row7, Column3)	204.07	197.00	48.97	0.02	0.24	171.00	173.63	171.00	63.99	0.01	0.37	7.00	1.00	0.00	26.00	33.07	199789.00	0.48	182.22	181.00
31	4	7	14652.00	36208.00	186.95	0	Spot (Block31, Row7, Column4)	239.70	218.50	54.39	0.04	0.23	162.00	166.51	162.00	43.55	0.01	0.26	67.00	35.00	0.00	56.50	77.70	235862.00	1.68	179.20	181.00
31	5	7	14947.00	36204.00	169.95	0	Spot (Block31, Row7, Column5)	1335.75	1231.00	574.58	0.04	0.43	170.00	185.16	170.00	75.93	0.04	0.41	100.00	100.00	0.00	1061.00	1165.75	1072608.00	15.15	414.27	409.00
31	6	7	15245.00	36202.00	199.95	0	Spot (Block31, Row7, Column6)	4035.16	3729.00	2207.70	0.03	0.55	178.00	230.43	178.00	193.09	0.11	0.84	100.00	100.00	0.00	3551.00	3857.16	4587978.00	19.70	995.43	981.00
31	7	7	15534.00	36209.00	146.50	0	Spot (Block31, Row7, Column7)	3157.89	2908.00	1526.69	0.04	0.48	168.00	185.17	168.00	77.17	0.04	0.42	100.00	100.00	0.00	2740.00	2989.89	1847368.00	38.52	882.61	518.00
31	8	7	15848.00	36210.00	186.25	0	Spot (Block31, Row7, Column8)	2766.69	2757.00	852.41	0.00	0.31	159.00	162.91	159.00	36.17	0.01	0.22	100.00	100.00	0.00	2598.00	2607.69	2705824.00	71.99	765.04	668.50
31	1	8	13724.00	36529.00	173.45	0	Spot (Block31, Row8, Column1)	199.28	196.00	27.83	0.01	0.14	178.00	181.05	178.00	41.64	0.01	0.23	5.00	2.00	0.00	18.00	21.28	167989.00	0.44	188.06	189.00
31	2	8	14049.00	36500.00	155.05	0	Spot (Block31, Row8, Column2)	775.14	693.00	413.79	0.05	0.53	176.00	180.81	176.00	126.20	0.01	0.70	95.00	71.00	0.00	517.00	599.14	515471.00	4.71	303.90	276.00
31	3	8	14338.00	36496.00	147.40	0	Spot (Block31, Row8, Column3)	1598.13	1120.00	1192.27	0.15	0.75	175.00	181.38	175.00	131.73	0.02	0.73	100.00	83.00	0.00	945.00	1423.13	950890.00	10.75	389.89	321.00
31	4	8	14644.00	36499.00	149.25	0	Spot (Block31, Row8, Column4)	10866.35	10124.00	5540.07	0.03	0.51	168.00	171.13	168.00	48.88	0.01	0.29	100.00	100.00	0.00	9956.00	10698.35	6574143.00	218.80	2264.64	1839.00
31	5	8	14936.00	36496.00	149.95	0	Spot (Block31, Row8, Column5)	312.79	300.00	52.19	0.02	0.17	168.00	198.46	168.00	174.82	0.07	0.88	26.00	0.00	0.00	132.00	144.79	192678.00	0.65	219.50	209.00
31	6	8	15252.00	36504.00	196.60	0	Spot (Block31, Row8, Column6)	18263.85	12634.00	14983.55	0.16	0.82	185.00	261.18	185.00	264.18	0.15	1.01	100.00	100.00	0.00	12449.00	18078.85	19907604.00	68.15	3187.02	3126.00
31	7	8	15542.00	36504.00	142.20	0	Spot (Block31, Row8, Column7)	1841.52	1650.50	949.11	0.05	0.52	172.00	208.37	172.00	186.45	0.08	0.89	100.00	99.00	0.00	1478.50	1669.52	1016520.00	8.76	574.41	437.50
31	8	8	15829.00	36506.00	145.60	0	Spot (Block31, Row8, Column8)	19211.19	17208.00	10462.94	0.05	0.54	169.00	177.26	169.00	64.74	0.02	0.37	100.00	100.00	0.00	17039.00	19042.19	11123278.00	294.01	3438.58	2409.50
32	1	1	18265.00	34416.00	150.75	0	Spot (Block32, Row1, Column1)	6706.89	6142.00	3532.42	0.04	0.53	120.00	125.38	120.00	27.74	0.02	0.22	100.00	100.00	0.00	6022.00	6586.89	4171687.00	237.25	1461.51	952.00
32	2	1	18546.00	34416.00	152.65	0	Spot (Block32, Row1, Column2)	177.47	180.00	17.45	0.01	0.10	119.00	122.85	119.00	22.24	0.01	0.18	95.00	80.00	0.00	61.00	58.47	112696.00	2.46	143.35	139.00
32	3	1	18857.00	34422.00	147.00	-50	Spot (Block32, Row1, Column3)	132.62	128.00	17.86	0.02	0.13	118.00	120.47	118.00	55.05	0.01	0.46	2.00	0.00	0.00	10.00	14.62	78907.00	0.22	122.02	122.00
32	4	1	19156.00	34439.00	170.10	0	Spot (Block32, Row1, Column4)	157.65	154.00	20.54	0.01	0.13	117.00	118.58	117.00	58.28	0.01	0.49	22.00	0.00	0.00	37.00	40.65	126593.00	0.67	136.03	135.00
32	5	1	19445.00	34440.00	164.00	0	Spot (Block32, Row1, Column5)	157.93	163.00	20.97	0.01	0.13	119.00	119.68	119.00	15.69	0.00	0.13	80.00	62.00	0.00	44.00	38.93	117973.00	2.44	133.19	130.00
32	6	1	19746.00	34421.00	156.05	0	Spot (Block32, Row1, Column6)	222.16	208.00	43.86	0.03	0.20	119.00	119.25	119.00	13.80	0.00	0.12	98.00	95.00	0.00	89.00	103.16	148402.00	7.45	156.59	151.00
32	7	1	20044.00	34431.00	159.45	0	Spot (Block32, Row1, Column7)	276.34	283.00	59.91	0.01	0.22	119.00	120.30	119.00	13.92	0.00	0.12	99.00	99.00	0.00	164.00	157.34	193991.00	11.21	164.38	168.00
32	8	1	20363.00	34438.00	174.20	0	Spot (Block32, Row1, Column8)	153.74	157.00	19.06	0.01	0.12	119.00	120.56	119.00	13.18	0.01	0.11	81.00	63.00	0.00	38.00	34.74	130375.00	2.52	128.74	129.00
32	1	2	18329.00	34682.00	228.95	0	Spot (Block32, Row2, Column1)	153.33	151.00	24.13	0.01	0.16	121.00	125.18	121.00	24.47	0.01	0.20	58.00	27.00	0.00	30.00	32.33	231065.00	1.15	130.64	127.00
32	2	2	18553.00	34723.00	125.45	0	Spot (Block32, Row2, Column2)	145.01	145.00	14.21	0.00	0.10	119.00	118.92	119.00	14.83	0.00	0.12	71.00	44.00	0.00	26.00	26.01	60468.00	1.76	132.92	130.00
32	3	2	18830.00	34773.00	201.40	0	Spot (Block32, Row2, Column3)	128.93	129.00	12.19	0.00	0.09	115.00	114.93	115.00	12.64	0.00	0.11	55.00	18.00	0.00	14.00	13.93	148524.00	1.11	122.94	124.00
32	4	2	19176.00	34716.00	208.05	0	Spot (Block32, Row2, Column4)	131.59	130.00	15.40	0.01	0.12	115.00	116.92	115.00	16.44	0.01	0.14	46.00	16.00	0.00	15.00	16.59	162778.00	0.89	117.24	116.00
32	5	2	19458.00	34727.00	184.65	0	Spot (Block32, Row2, Column5)	1607.06	1575.00	524.71	0.01	0.33	118.00	123.09	118.00	23.34	0.02	0.19	100.00	100.00	0.00	1457.00	1489.06	1534745.00	63.57	500.56	444.50
32	6	2	19751.00	34660.00	236.65	0	Spot (Block32, Row2, Column6)	132.90	130.00	16.34	0.01	0.12	121.00	134.07	121.00	60.74	0.04	0.45	1.00	0.00	0.00	9.00	11.90	214503.00	-0.02	126.38	127.00
32	7	2	20056.00	34738.00	137.15	0	Spot (Block32, Row2, Column7)	148.31	149.00	12.03	0.00	0.08	120.00	123.94	120.00	26.10	0.01	0.21	53.00	0.00	0.00	29.00	28.31	75342.00	0.93	137.20	136.00
32	8	2	20357.00	34732.00	147.00	-50	Spot (Block32, Row2, Column8)	124.03	122.00	11.76	0.01	0.09	122.00	129.08	122.00	50.45	0.02	0.39	0.00	0.00	0.00	0.00	2.03	73795.00	-0.10	124.53	123.00
32	1	3	18255.00	35019.00	159.90	0	Spot (Block32, Row3, Column1)	298.40	298.00	73.30	0.00	0.25	119.00	119.63	119.00	13.49	0.00	0.11	100.00	99.00	0.00	179.00	179.40	210372.00	13.25	170.66	177.00
32	2	3	18549.00	35032.00	172.10	0	Spot (Block32, Row3, Column2)	135.81	133.00	12.56	0.01	0.09	119.00	125.89	119.00	41.63	0.02	0.33	5.00	0.00	0.00	14.00	16.81	112585.00	0.24	127.14	127.00
32	3	3	18845.00	35030.00	156.80	0	Spot (Block32, Row3, Column3)	180.26	180.00	49.61	0.00	0.28	116.00	117.13	116.00	13.62	0.00	0.12	97.00	91.00	0.00	64.00	64.26	121498.00	4.64	135.30	132.00
32	4	3	19155.00	35025.00	165.65	0	Spot (Block32, Row3, Column4)	202.16	201.00	27.36	0.00	0.14	116.00	116.95	116.00	11.92	0.00	0.10	99.00	98.00	0.00	85.00	86.16	154048.00	7.15	152.06	146.00
32	5	3	19424.00	35013.00	157.50	0	Spot (Block32, Row3, Column5)	154.94	160.00	22.62	0.01	0.15	118.00	132.72	118.00	65.02	0.05	0.49	7.00	0.00	0.00	42.00	36.94	106600.00	0.34	130.76	124.00
32	6	3	19757.00	35027.00	208.30	0	Spot (Block32, Row3, Column6)	7573.01	5572.50	5387.37	0.13	0.71	132.00	170.48	132.00	105.74	0.11	0.62	100.00	100.00	0.00	5440.50	7441.01	9345090.00	70.00	1693.36	1669.00
32	7	3	20054.00	35031.00	147.00	-50	Spot (Block32, Row3, Column7)	150.66	147.00	17.73	0.01	0.12	128.00	152.55	128.00	90.42	0.08	0.59	0.00	0.00	0.00	19.00	22.66	88591.00	-0.02	144.78	142.00
32	8	3	20355.00	35033.00	158.20	0	Spot (Block32, Row3, Column8)	11171.81	9996.50	5490.87	0.05	0.49	126.00	141.86	126.00	74.18	0.05	0.52	100.00	100.00	0.00	9870.50	11045.81	7686204.00	148.69	2020.11	1881.00
32	1	4	18253.00	35322.00	172.65	0	Spot (Block32, Row4, Column1)	190.80	191.00	29.99	0.00	0.16	117.00	124.11	117.00	40.24	0.03	0.32	85.00	41.00	0.00	74.00	73.80	157795.00	1.66	137.73	132.00
32	2	4	18553.00	35324.00	175.55	0	Spot (Block32, Row4, Column2)	2618.14	2391.00	1398.26	0.04	0.53	122.00	143.80	122.00	69.31	0.07	0.48	100.00	100.00	0.00	2269.00	2496.14	2262071.00	35.70	593.35	585.00
32	3	4	18853.00	35324.00	148.00	0	Spot (Block32, Row4, Column3)	582.33	555.00	207.37	0.02	0.36	122.00	139.50	122.00	72.42	0.06	0.52	100.00	99.00	0.00	433.00	460.33	347652.00	6.12	232.29	203.50
32	4	4	19152.00	35325.00	147.00	-50	Spot (Block32, Row4, Column4)	120.58	119.00	13.66	0.01	0.11	118.00	119.03	118.00	12.91	0.00	0.11	22.00	6.00	0.00	1.00	2.58	70539.00	0.12	125.70	124.00
32	5	4	19463.00	35334.00	144.25	0	Spot (Block32, Row4, Column5)	145.71	134.00	29.10	0.04	0.20	118.00	121.36	118.00	19.80	0.01	0.16	43.00	32.00	0.00	16.00	27.71	82909.00	1.23	130.16	126.50
32	6	4	19760.00	35332.00	192.90	0	Spot (Block32, Row4, Column6)	1764.98	1752.50	524.80	0.00	0.30	129.00	147.76	129.00	75.22	0.06	0.51	100.00	100.00	0.00	1623.50	1635.98	1853226.00	21.50	520.93	471.00
32	7	4	20036.00	35326.00	143.10	0	Spot (Block32, Row4, Column7)	182.96	182.00	21.67	0.00	0.12	131.00	148.61	131.00	70.96	0.05	0.48	22.00	0.00	0.00	51.00	51.96	101544.00	0.48	148.46	146.00
32	8	4	20347.00	35327.00	167.90	0	Spot (Block32, Row4, Column8)	165.76	169.00	16.62	0.01	0.10	129.00	136.74	129.00	50.92	0.03	0.37	19.00	0.00	0.00	40.00	36.76	130615.00	0.57	142.58	137.50
32	1	5	18252.00	35627.00	188.95	0	Spot (Block32, Row5, Column1)	201.61	201.00	35.62	0.00	0.18	122.00	143.42	122.00	81.03	0.07	0.56	45.00	2.00	0.00	79.00	79.61	204834.00	0.72	146.18	138.00
32	2	5	18552.00	35624.00	154.80	0	Spot (Block32, Row5, Column2)	12134.76	11424.00	5497.34	0.03	0.45	129.00	165.90	129.00	99.49	0.11	0.60	100.00	100.00	0.00	11295.00	12005.76	7984672.00	120.30	2034.39	1755.00
32	3	5	18853.00	35622.00	155.50	0	Spot (Block32, Row5, Column3)	9004.27	7814.00	5373.93	0.06	0.60	127.00	155.21	127.00	96.32	0.09	0.62	100.00	100.00	0.00	7687.00	8877.27	5969832.00	91.87	1273.79	1151.50
32	4	5	19151.00	35631.00	167.00	0	Spot (Block32, Row5, Column4)	158.06	163.00	17.99	0.01	0.11	121.00	131.83	121.00	62.55	0.04	0.47	2.00	0.00	0.00	42.00	37.06	122024.00	0.42	135.50	133.00
32	5	5	19456.00	35626.00	143.75	0	Spot (Block32, Row5, Column5)	894.15	855.00	403.07	0.02	0.45	120.00	121.38	120.00	16.78	0.00	0.14	100.00	100.00	0.00	735.00	774.15	498934.00	46.05	301.83	264.00
32	6	5	19750.00	35629.00	147.00	-50	Spot (Block32, Row5, Column6)	144.38	142.00	16.29	0.01	0.11	125.00	136.51	125.00	56.60	0.04	0.41	1.00	0.00	0.00	17.00	19.38	85183.00	0.14	131.32	128.00
32	7	5	20058.00	35638.00	192.80	0	Spot (Block32, Row5, Column7)	5468.01	4523.00	3539.99	0.08	0.65	133.00	155.66	133.00	87.59	0.07	0.56	100.00	100.00	0.00	4390.00	5335.01	5725002.00	60.65	1132.81	1155.00
32	8	5	20353.00	35637.00	172.50	0	Spot (Block32, Row5, Column8)	215.13	208.00	34.10	0.01	0.16	130.00	142.39	130.00	61.66	0.04	0.43	75.00	19.00	0.00	78.00	85.13	178130.00	1.18	160.28	158.50
32	1	6	18250.00	35927.00	205.55	0	Spot (Block32, Row6, Column1)	6805.50	4726.50	5202.23	0.16	0.76	133.00	181.68	133.00	126.07	0.14	0.69	100.00	100.00	0.00	4593.50	6672.50	8180208.00	52.54	1537.65	1512.50
32	2	6	18551.00	35924.00	202.20	0	Spot (Block32, Row6, Column2)	3127.70	2914.00	1654.11	0.03	0.53	138.00	173.12	138.00	104.45	0.10	0.60	100.00	100.00	0.00	2776.00	2989.70	3628132.00	28.29	812.98	791.00
32	3	6	18840.00	35925.00	155.65	0	Spot (Block32, Row6, Column3)	303.85	285.00	88.58	0.03	0.29	130.00	149.87	130.00	76.54	0.06	0.51	88.00	51.00	0.00	155.00	173.85	203579.00	2.01	172.95	179.00
32	4	6	19142.00	35940.00	216.05	0	Spot (Block32, Row6, Column4)	135.19	131.00	16.07	0.01	0.12	122.00	122.64	122.00	14.71	0.00	0.12	32.00	17.00	0.00	9.00	13.19	180474.00	0.85	125.18	124.00
32	5	6	19451.00	35927.00	144.70	0	Spot (Block32, Row6, Column5)	481.30	486.00	166.48	0.00	0.35	122.00	123.07	122.00	16.37	0.00	0.13	100.00	100.00	0.00	364.00	359.30	273376.00	21.89	205.59	194.00
32	6	6	19806.00	35913.00	207.05	0	Spot (Block32, Row6, Column6)	136.12	136.00	15.74	0.00	0.12	124.00	137.59	124.00	63.69	0.05	0.46	0.00	0.00	0.00	12.00	12.12	166335.00	-0.02	124.63	125.00
32	7	6	20050.00	35933.00	165.15	0	Spot (Block32, Row6, Column7)	218.50	214.00	30.85	0.01	0.14	127.00	141.52	127.00	68.27	0.05	0.48	81.00	8.00	0.00	87.00	91.50	165622.00	1.13	157.82	151.00
32	8	6	20339.00	35931.00	176.35	0	Spot (Block32, Row6, Column8)	176.48	181.00	21.68	0.01	0.12	129.00	134.79	129.00	25.84	0.02	0.19	83.00	50.00	0.00	52.00	47.48	153539.00	1.61	144.27	140.00
32	1	7	18249.00	36223.00	166.85	0	Spot (Block32, Row7, Column1)	3969.33	3467.00	2178.55	0.06	0.55	126.00	162.88	126.00	105.72	0.11	0.65	100.00	100.00	0.00	3341.00	3843.33	3068295.00	36.00	737.76	711.00
32	2	7	18542.00	36222.00	136.60	0	Spot (Block32, Row7, Column2)	147.83	141.00	22.00	0.02	0.15	128.00	150.53	128.00	70.43	0.07	0.47	1.00	0.00	0.00	13.00	19.83	73915.00	-0.04	134.60	132.00
32	3	7	18846.00	36223.00	147.00	-50	Spot (Block32, Row7, Column3)	129.76	126.00	17.90	0.01	0.14	124.00	126.96	124.00	19.83	0.01	0.16	20.00	7.00	0.00	2.00	5.76	76429.00	0.14	129.14	124.00
[truncated: 399,420 more chars]
