# Supplementary material for: An antigen microarray protocol for COVID-19 serological analysis
Source: STAR Protoc. 2021 Aug 26;2(3):100815. doi: 10.1016/j.xpro.2021.100815 (PMC8387221; doi:10.1016/j.xpro.2021.100815)
Supplement: Data S8. Slide_quantifications, related to step quantification and statistical analysis 2.e [file mmc8.zip › RPPA0136_12860A01-D12_IgGgamma_785/Joseph_2021-04-01_17h55m51_5μm_785nmGain005.txt]

ATF	1.0
30	28
"Checksum_ImageFile=4f7957fbf15778c8fbc1887f0cea6c85"
"Checksum_ResultFile=b7583c3d75cd8c934c250145ed216ed7"
"Type=Mapix Results 2"
"DateTime=2021/04/01 17:56:03"
"ConfigFile="
"GalFile=L:\RPPA Service\Platform_Projects\2021-02-09_JPL_CoV-Array-7\64 pad grid.gal"
"PixelSize=5"
"Wavelengths=785"
"ImageFiles=L:\RPPA Service\Platform_Projects\2021-03-24_JPL_CoV-Array-9\RPPA0136_12860A01-D12_IgGgamma_785\Joseph_2021-04-01_17h55m51_5�m_785nmGain005.tif"
"GrinddingParameters=Find mode = Grid + Blocks + Spots | Max. diameter (% Dth) = 200.0 | Min. diameter (% Dth) = 50.0 | Max position offset (% pitch) = 30"
"QuantificationParameter=S/B border width (pixels) = 2.0 | Background diameter (pitch) = 2.0"
"JpegImage=L:\RPPA Service\Platform_Projects\2021-03-24_JPL_CoV-Array-9\RPPA0136_12860A01-D12_IgGgamma_785\Joseph_2021-04-01_17h55m51_5�m_785nmGain005.jpg"
"FeatureType=Circular"
"Barcode="
"BackgroundSubtraction=LocalFeature"
"Normalization=None"
"ImageOrigin=3680, 2560"
"ImageSize=17760.0, 71040.0"
"JpegOrigin=4725, 2625"
"JpegBrightness=38"
"JpegContrast=14"
"JpegBalance=0"
"Creator=Mapix 9.0.0"
"Scanner=ir710IVD IR0H8_IVD 717045"
"Temperature=29.8"
"Comment="
"Velocity=35 l/s"
"LaserPower=20.0"
"PMTGain=5"
"BatchFilename=L:\RPPA Service\InnooScan\Batch methods\CoV_Array image_processing.mbt"
"Block"	"Column"	"Row"	"X"	"Y"	"Dia."	"Flags"	"ID"	"F785 Mean"	"F785 Median"	"F785 SD"	"F785 |log Mean/Median|"	"F785 CV"	"B785"	"B785 Mean"	"B785 Median"	"B785 SD"	"B785 |log Mean/Median|"	"B785 CV"	"% > B785+1SD"	"% > B785+2SD"	"F785 % Sat."	"F785 Median - B785"	"F785 Mean - B785"	"F785 Total Intensity"	"SNR 785"	"ExcludedMean 785"	"ExcludedMedian 785"
1	1	1	4946.00	2827.00	154.85	0	Spot (Block1, Row1, Column1)	14663.47	12899.00	8359.88	0.06	0.57	104.00	115.39	104.00	88.20	0.05	0.76	100.00	100.00	0.00	12795.00	14559.47	9648566.00	164.95	2451.02	1794.50
1	2	1	5232.00	2829.00	152.30	0	Spot (Block1, Row1, Column2)	240.94	211.00	92.33	0.06	0.38	82.00	88.25	82.00	40.34	0.03	0.46	94.00	83.00	0.00	129.00	158.94	153960.00	3.78	129.27	111.00
1	3	1	5561.00	2831.00	173.55	0	Spot (Block1, Row1, Column3)	106.72	103.00	20.85	0.02	0.20	73.00	76.83	73.00	86.80	0.02	1.13	6.00	0.00	0.00	30.00	33.72	89963.00	0.34	84.50	85.00
1	4	1	5844.00	2834.00	147.00	-50	Spot (Block1, Row1, Column4)	78.70	79.00	14.94	0.00	0.19	72.00	72.23	72.00	12.47	0.00	0.17	38.00	13.00	0.00	7.00	6.70	46355.00	0.52	81.08	82.00
1	5	1	6141.00	2842.00	161.35	0	Spot (Block1, Row1, Column5)	168.26	172.00	61.93	0.01	0.37	70.00	69.73	70.00	12.11	0.00	0.17	100.00	96.00	0.00	102.00	98.26	120981.00	8.13	92.39	92.00
1	6	1	6442.00	2838.00	170.95	0	Spot (Block1, Row1, Column6)	119.87	113.00	25.50	0.03	0.21	69.00	69.50	69.00	11.86	0.00	0.17	99.00	92.00	0.00	44.00	50.87	97336.00	4.25	86.75	87.00
1	7	1	6737.00	2839.00	142.50	0	Spot (Block1, Row1, Column7)	324.05	302.50	91.04	0.03	0.28	73.00	72.90	73.00	13.91	0.00	0.19	100.00	100.00	0.00	229.50	251.05	179524.00	18.05	144.07	122.00
1	8	1	7044.00	2842.00	147.00	-50	Spot (Block1, Row1, Column8)	76.58	77.00	10.37	0.00	0.14	74.00	74.54	74.00	25.04	0.00	0.34	0.00	0.00	0.00	3.00	2.58	45029.00	0.08	74.46	72.00
1	1	2	4941.00	3128.00	147.00	-50	Spot (Block1, Row2, Column1)	95.32	95.00	9.28	0.00	0.10	93.00	98.11	93.00	52.10	0.02	0.53	0.00	0.00	0.00	2.00	2.32	55954.00	-0.05	89.53	89.00
1	2	2	5234.00	3129.00	129.75	0	Spot (Block1, Row2, Column2)	168.17	177.00	27.93	0.02	0.17	73.00	73.52	73.00	14.07	0.00	0.19	100.00	99.00	0.00	104.00	95.17	75171.00	6.72	103.88	104.00
1	3	2	5542.00	3132.00	147.00	-50	Spot (Block1, Row2, Column3)	65.46	65.00	7.38	0.00	0.11	66.00	65.07	66.00	10.85	0.01	0.17	7.00	0.00	0.00	-1.00	-0.54	39016.00	0.04	63.32	65.00
1	4	2	5839.00	3142.00	195.60	0	Spot (Block1, Row2, Column4)	87.37	87.00	11.02	0.00	0.13	65.00	63.52	65.00	10.94	0.01	0.17	85.00	51.00	0.00	22.00	22.37	94705.00	2.18	70.83	70.50
1	5	2	6163.00	3124.00	207.30	0	Spot (Block1, Row2, Column5)	82.24	80.00	14.16	0.01	0.17	63.00	62.07	63.00	10.35	0.01	0.17	73.00	39.00	0.00	17.00	19.24	100740.00	1.95	70.03	70.00
1	6	2	6519.00	3092.00	238.50	0	Spot (Block1, Row2, Column6)	65.59	66.00	9.00	0.00	0.14	63.00	62.44	63.00	10.75	0.00	0.17	19.00	1.00	0.00	3.00	2.59	107306.00	0.29	60.60	62.00
1	7	2	6742.00	3140.00	147.00	-50	Spot (Block1, Row2, Column7)	78.29	79.00	11.17	0.00	0.14	65.00	64.28	65.00	12.08	0.00	0.19	53.00	18.00	0.00	14.00	13.29	46036.00	1.16	67.02	70.00
1	8	2	7043.00	3142.00	147.00	-50	Spot (Block1, Row2, Column8)	61.06	62.00	9.28	0.01	0.15	66.00	64.97	66.00	11.92	0.01	0.18	2.00	0.00	0.00	-4.00	-4.94	36393.00	-0.33	57.91	59.00
1	1	3	4936.00	3427.00	153.10	0	Spot (Block1, Row3, Column1)	314.71	275.00	169.06	0.06	0.54	88.00	91.57	88.00	29.37	0.02	0.32	97.00	92.00	0.00	187.00	226.71	202041.00	7.60	156.07	126.00
1	2	3	5240.00	3430.00	147.00	-50	Spot (Block1, Row3, Column2)	75.62	75.00	8.56	0.00	0.11	71.00	71.36	71.00	13.28	0.00	0.19	15.00	0.00	0.00	4.00	4.62	44389.00	0.32	74.09	73.00
1	3	3	5541.00	3431.00	124.95	0	Spot (Block1, Row3, Column3)	107.12	97.00	40.63	0.04	0.38	64.00	63.24	64.00	10.78	0.01	0.17	97.00	79.00	0.00	33.00	43.12	44349.00	4.07	83.48	80.00
1	4	3	5861.00	3446.00	202.55	0	Spot (Block1, Row3, Column4)	75.68	76.00	11.09	0.00	0.15	61.00	59.52	61.00	10.48	0.01	0.18	66.00	30.00	0.00	15.00	14.68	88471.00	1.54	62.93	62.00
1	5	3	6128.00	3416.00	157.45	0	Spot (Block1, Row3, Column5)	78.03	78.00	10.29	0.00	0.13	61.00	59.85	61.00	9.81	0.01	0.16	75.00	43.00	0.00	17.00	17.03	53371.00	1.85	66.22	67.00
1	6	3	6456.00	3445.00	169.25	0	Spot (Block1, Row3, Column6)	82.30	82.00	9.55	0.00	0.12	63.00	62.00	63.00	10.01	0.01	0.16	79.00	46.00	0.00	19.00	19.30	65431.00	2.03	72.76	73.00
1	7	3	6750.00	3451.00	172.95	0	Spot (Block1, Row3, Column7)	116.01	110.00	25.88	0.02	0.22	61.00	60.65	61.00	10.60	0.00	0.17	98.00	96.00	0.00	49.00	55.01	96755.00	5.22	79.53	80.00
1	8	3	7068.00	3456.00	170.65	0	Spot (Block1, Row3, Column8)	78.77	79.00	9.47	0.00	0.12	61.00	60.87	61.00	11.16	0.00	0.18	74.00	31.00	0.00	18.00	17.77	64042.00	1.60	68.25	68.00
1	1	4	4931.00	3726.00	153.70	0	Spot (Block1, Row4, Column1)	567.85	490.00	345.85	0.06	0.61	88.00	92.08	88.00	22.60	0.02	0.25	100.00	99.00	0.00	402.00	479.85	366834.00	21.05	224.54	172.00
1	2	4	5224.00	3715.00	166.55	0	Spot (Block1, Row4, Column2)	90.65	90.00	9.93	0.00	0.11	70.00	71.01	70.00	13.10	0.01	0.18	76.00	26.00	0.00	20.00	20.65	69620.00	1.50	78.15	77.00
1	3	4	5535.00	3734.00	154.55	0	Spot (Block1, Row4, Column3)	287.42	262.00	137.27	0.04	0.48	66.00	65.09	66.00	10.84	0.01	0.17	100.00	99.00	0.00	196.00	221.42	190275.00	20.51	117.77	101.00
1	4	4	5838.00	3735.00	147.00	-50	Spot (Block1, Row4, Column4)	58.17	58.00	12.02	0.00	0.21	62.00	61.14	62.00	10.99	0.01	0.18	14.00	0.00	0.00	-4.00	-3.83	34377.00	-0.27	61.83	64.00
1	5	4	6170.00	3672.00	205.05	0	Spot (Block1, Row4, Column5)	68.07	69.00	8.62	0.01	0.13	61.00	60.47	61.00	10.61	0.00	0.18	35.00	4.00	0.00	8.00	7.07	81076.00	0.72	62.14	64.00
1	6	4	6465.00	3711.00	210.70	0	Spot (Block1, Row4, Column6)	73.59	72.00	10.61	0.01	0.14	62.00	60.22	62.00	10.60	0.01	0.18	48.00	17.00	0.00	10.00	11.59	93312.00	1.26	66.45	67.00
1	7	4	6741.00	3743.00	169.65	0	Spot (Block1, Row4, Column7)	108.58	104.50	21.68	0.02	0.20	61.00	59.60	61.00	11.39	0.01	0.19	99.00	92.00	0.00	43.50	47.58	87078.00	4.30	79.00	81.00
1	8	4	7033.00	3749.00	177.65	0	Spot (Block1, Row4, Column8)	108.85	105.50	21.40	0.01	0.20	62.00	61.55	62.00	10.84	0.00	0.18	98.00	93.00	0.00	43.50	46.85	96223.00	4.36	79.93	80.00
1	1	5	4925.00	4034.00	147.75	0	Spot (Block1, Row5, Column1)	1205.06	929.00	944.57	0.11	0.78	94.00	95.78	94.00	27.08	0.01	0.28	100.00	99.00	0.00	835.00	1111.06	717011.00	40.97	366.97	182.00
1	2	5	5231.00	4028.00	163.40	0	Spot (Block1, Row5, Column2)	134.79	125.00	29.14	0.03	0.22	71.00	72.35	71.00	17.30	0.01	0.24	98.00	84.00	0.00	54.00	63.79	99477.00	3.61	92.05	93.00
1	3	5	5532.00	4034.00	176.95	0	Spot (Block1, Row5, Column3)	79.43	78.00	10.43	0.01	0.13	67.00	65.67	67.00	11.07	0.01	0.17	48.00	17.00	0.00	11.00	12.43	69658.00	1.24	70.45	70.00
1	4	5	5836.00	4035.00	147.00	-50	Spot (Block1, Row5, Column4)	66.95	67.00	8.04	0.00	0.12	64.00	62.10	64.00	11.65	0.01	0.19	15.00	0.00	0.00	3.00	2.95	39369.00	0.42	72.01	71.00
1	5	5	6142.00	4038.00	143.40	0	Spot (Block1, Row5, Column5)	429.68	392.50	151.58	0.04	0.35	63.00	62.80	63.00	11.52	0.00	0.18	100.00	100.00	0.00	329.50	366.68	238040.00	31.85	162.51	154.00
1	6	5	6437.00	4039.00	147.00	-50	Spot (Block1, Row5, Column6)	62.47	64.00	10.39	0.01	0.17	59.00	58.90	59.00	11.47	0.00	0.19	24.00	2.00	0.00	5.00	3.47	36855.00	0.31	61.64	62.00
1	7	5	6719.00	4066.00	193.55	0	Spot (Block1, Row5, Column7)	70.47	70.00	9.11	0.00	0.13	60.00	59.04	60.00	11.05	0.01	0.19	45.00	9.00	0.00	10.00	10.47	74773.00	1.03	64.78	67.00
1	8	5	7045.00	4044.00	157.85	0	Spot (Block1, Row5, Column8)	185.84	186.00	59.82	0.00	0.32	64.00	63.61	64.00	11.26	0.00	0.18	100.00	100.00	0.00	122.00	121.84	126926.00	10.85	96.01	97.00
1	1	6	4915.00	4327.00	194.60	0	Spot (Block1, Row6, Column1)	568.93	477.00	329.86	0.08	0.58	105.00	104.98	105.00	27.27	0.00	0.26	100.00	100.00	0.00	372.00	463.93	609325.00	17.01	215.07	205.00
1	2	6	5208.00	4339.00	200.35	0	Spot (Block1, Row6, Column2)	124.61	118.00	22.47	0.02	0.18	72.00	74.92	72.00	19.53	0.02	0.26	98.00	67.00	0.00	46.00	52.61	141802.00	2.54	93.14	93.00
1	3	6	5526.00	4340.00	147.75	0	Spot (Block1, Row6, Column3)	270.23	274.00	90.78	0.01	0.34	66.00	65.77	66.00	10.18	0.00	0.15	100.00	100.00	0.00	208.00	204.23	160789.00	20.08	119.44	103.50
1	4	6	5834.00	4335.00	147.00	-50	Spot (Block1, Row6, Column4)	70.63	71.00	10.59	0.00	0.15	65.00	64.25	65.00	11.21	0.01	0.17	32.00	4.00	0.00	6.00	5.63	41886.00	0.57	68.97	71.00
1	5	6	6141.00	4334.00	144.10	0	Spot (Block1, Row6, Column5)	521.38	514.00	197.84	0.01	0.38	64.00	63.29	64.00	11.89	0.00	0.19	100.00	100.00	0.00	450.00	457.38	296668.00	38.53	155.76	150.00
1	6	6	6443.00	4317.00	194.25	0	Spot (Block1, Row6, Column6)	72.65	74.00	10.46	0.01	0.14	61.00	60.47	61.00	10.26	0.00	0.17	59.00	18.00	0.00	13.00	11.65	76860.00	1.19	65.53	66.00
1	7	6	6734.00	4344.00	171.40	0	Spot (Block1, Row6, Column7)	154.97	165.00	45.64	0.03	0.29	61.00	61.51	61.00	11.11	0.00	0.18	100.00	99.00	0.00	104.00	93.97	126608.00	8.41	82.18	82.00
1	8	6	7046.00	4350.00	151.90	0	Spot (Block1, Row6, Column8)	241.05	208.00	100.16	0.06	0.42	68.00	68.10	68.00	13.04	0.00	0.19	100.00	97.00	0.00	140.00	173.05	153066.00	13.26	102.91	98.00
1	1	7	4922.00	4636.00	173.35	0	Spot (Block1, Row7, Column1)	289.84	275.00	99.71	0.02	0.34	102.00	102.16	102.00	23.38	0.00	0.23	100.00	99.00	0.00	173.00	187.84	241145.00	8.03	163.56	170.00
1	2	7	5232.00	4631.00	147.00	-50	Spot (Block1, Row7, Column2)	77.37	78.00	7.66	0.00	0.10	75.00	75.76	75.00	13.41	0.00	0.18	6.00	0.00	0.00	3.00	2.37	45878.00	0.12	74.39	75.00
1	3	7	5532.00	4633.00	147.00	-50	Spot (Block1, Row7, Column3)	72.44	72.00	6.53	0.00	0.09	67.00	67.59	67.00	8.98	0.00	0.13	32.00	4.00	0.00	5.00	5.44	42812.00	0.54	69.01	69.00
1	4	7	5833.00	4635.00	147.00	-50	Spot (Block1, Row7, Column4)	61.96	62.00	7.75	0.00	0.13	66.00	66.61	66.00	12.04	0.00	0.18	1.00	0.00	0.00	-4.00	-4.04	36430.00	-0.39	64.18	64.00
1	5	7	6125.00	4642.00	206.95	0	Spot (Block1, Row7, Column5)	90.26	90.00	14.59	0.00	0.16	67.00	67.04	67.00	10.24	0.00	0.15	77.00	55.00	0.00	23.00	23.26	110570.00	2.27	69.13	69.00
1	6	7	6430.00	4653.00	153.60	0	Spot (Block1, Row7, Column6)	105.64	103.00	15.42	0.01	0.15	67.00	67.49	67.00	13.11	0.00	0.19	97.00	78.00	0.00	36.00	38.64	68456.00	2.91	84.71	84.00
1	7	7	6722.00	4644.00	156.05	0	Spot (Block1, Row7, Column7)	213.32	206.00	60.59	0.02	0.28	69.00	72.33	69.00	21.34	0.02	0.30	99.00	94.00	0.00	137.00	144.32	142709.00	6.61	108.44	104.00
1	8	7	7044.00	4646.00	192.75	0	Spot (Block1, Row7, Column8)	237.77	221.00	58.50	0.03	0.25	76.00	90.95	76.00	70.51	0.08	0.78	96.00	53.00	0.00	145.00	161.77	249900.00	2.08	119.87	111.00
1	1	8	4930.00	4929.00	147.00	-50	Spot (Block1, Row8, Column1)	117.14	118.00	9.60	0.00	0.08	112.00	114.48	112.00	27.06	0.01	0.24	1.00	0.00	0.00	6.00	5.14	69114.00	0.10	116.50	116.00
1	2	8	5213.00	4945.00	154.65	0	Spot (Block1, Row8, Column2)	139.27	127.00	29.95	0.04	0.22	87.00	88.00	87.00	15.92	0.00	0.18	96.00	71.00	0.00	40.00	52.27	91363.00	3.22	106.86	106.00
1	3	8	5528.00	4934.00	172.40	0	Spot (Block1, Row8, Column3)	161.74	163.00	55.61	0.00	0.34	80.00	81.97	80.00	17.74	0.01	0.22	93.00	72.00	0.00	83.00	81.74	134568.00	4.50	97.37	94.00
1	4	8	5826.00	4954.00	154.75	0	Spot (Block1, Row8, Column4)	368.97	299.00	219.20	0.09	0.59	79.00	80.81	79.00	19.33	0.01	0.24	100.00	95.00	0.00	220.00	289.97	243154.00	14.91	157.91	117.00
1	5	8	6131.00	4937.00	147.00	-50	Spot (Block1, Row8, Column5)	76.71	77.00	8.09	0.00	0.11	80.00	81.41	80.00	19.11	0.01	0.23	0.00	0.00	0.00	-3.00	-3.29	45412.00	-0.25	77.72	78.50
1	6	8	6433.00	4954.00	176.25	0	Spot (Block1, Row8, Column6)	414.88	287.00	309.01	0.16	0.74	84.00	85.79	84.00	19.88	0.01	0.23	100.00	100.00	0.00	203.00	330.88	360117.00	16.55	162.75	170.00
1	7	8	6739.00	4959.00	159.65	0	Spot (Block1, Row8, Column7)	219.76	203.00	74.77	0.03	0.34	94.00	104.68	94.00	60.37	0.05	0.58	84.00	35.00	0.00	109.00	125.76	154054.00	1.91	128.74	114.00
1	8	8	7023.00	4940.00	146.55	0	Spot (Block1, Row8, Column8)	30606.97	27822.00	17617.66	0.04	0.58	104.00	121.16	104.00	84.17	0.07	0.69	100.00	100.00	5.79	27718.00	30502.97	17966312.00	362.18	5551.62	3132.00
2	1	1	9453.00	2861.00	152.85	0	Spot (Block2, Row1, Column1)	12147.14	10608.00	6850.32	0.06	0.56	270.00	271.58	270.00	73.98	0.00	0.27	100.00	100.00	0.00	10338.00	11877.14	7786319.00	160.52	2768.70	2018.50
2	2	1	9760.00	2864.00	129.75	0	Spot (Block2, Row1, Column2)	359.93	371.00	43.28	0.01	0.12	277.00	279.80	277.00	155.88	0.00	0.56	1.00	0.00	0.00	94.00	82.93	162328.00	0.51	316.39	302.00
2	3	1	10055.00	2862.00	146.70	0	Spot (Block2, Row1, Column3)	1180.74	978.00	691.93	0.08	0.59	281.00	281.42	281.00	154.45	0.00	0.55	89.00	76.00	0.00	697.00	899.74	693092.00	5.82	447.51	403.00
2	4	1	10330.00	2849.00	172.80	0	Spot (Block2, Row1, Column4)	304.70	307.50	24.51	0.00	0.08	256.00	256.62	256.00	37.87	0.00	0.15	80.00	7.00	0.00	51.50	48.70	253512.00	1.27	279.57	288.00
2	5	1	10650.00	2871.00	146.60	0	Spot (Block2, Row1, Column5)	2697.76	2323.00	1755.48	0.06	0.65	263.00	261.41	263.00	42.34	0.00	0.16	100.00	100.00	0.00	2060.00	2434.76	1575493.00	57.54	677.11	583.50
2	6	1	10941.00	2872.00	146.90	0	Spot (Block2, Row1, Column6)	1180.87	1068.00	469.30	0.04	0.40	284.00	279.83	284.00	43.43	0.01	0.16	100.00	100.00	0.00	784.00	896.87	701438.00	20.75	498.10	449.00
2	7	1	11244.00	2874.00	147.05	0	Spot (Block2, Row1, Column7)	3225.56	2961.00	1517.85	0.04	0.47	292.00	291.53	292.00	49.31	0.00	0.17	100.00	100.00	0.00	2669.00	2933.56	1912755.00	59.50	968.84	797.00
2	8	1	11556.00	2882.00	153.80	0	Spot (Block2, Row1, Column8)	461.19	427.50	139.91	0.03	0.30	287.00	283.48	287.00	47.04	0.01	0.17	85.00	71.00	0.00	140.50	174.19	297930.00	3.78	355.27	325.00
2	1	2	9450.00	3161.00	147.00	-50	Spot (Block2, Row2, Column1)	267.39	278.00	37.94	0.02	0.14	262.00	286.09	262.00	483.58	0.04	1.69	0.00	0.00	0.00	16.00	5.39	157226.00	-0.04	256.25	258.00
2	2	2	9744.00	3166.00	121.40	0	Spot (Block2, Row2, Column2)	1306.89	1247.00	410.89	0.02	0.31	278.00	284.07	278.00	166.28	0.01	0.59	100.00	99.00	0.00	969.00	1028.89	514914.00	6.15	576.26	523.00
2	3	2	10050.00	3164.00	147.00	-50	Spot (Block2, Row2, Column3)	327.14	306.00	48.69	0.03	0.15	287.00	302.59	287.00	196.87	0.02	0.65	0.00	0.00	0.00	19.00	40.14	192361.00	0.12	307.69	300.00
2	4	2	10352.00	3168.00	153.40	0	Spot (Block2, Row2, Column4)	925.50	878.00	287.15	0.02	0.31	274.00	295.57	274.00	201.04	0.03	0.68	99.00	81.00	0.00	604.00	651.50	596945.00	3.13	488.56	478.00
2	5	2	10651.00	3165.00	174.65	0	Spot (Block2, Row2, Column5)	4047.75	3884.50	1542.48	0.02	0.38	281.00	314.82	281.00	404.67	0.05	1.29	100.00	100.00	0.00	3603.50	3766.75	3456782.00	9.22	1403.65	1204.00
2	6	2	10961.00	3146.00	191.85	0	Spot (Block2, Row2, Column6)	362.87	368.00	70.31	0.01	0.19	288.00	326.41	288.00	181.54	0.05	0.56	9.00	0.00	0.00	80.00	74.87	376662.00	0.20	312.71	294.00
2	7	2	11240.00	3171.00	158.25	0	Spot (Block2, Row2, Column7)	453.64	456.50	126.14	0.00	0.28	288.00	293.30	288.00	85.49	0.01	0.29	72.00	49.00	0.00	168.50	165.64	313918.00	1.88	326.24	313.00
2	8	2	11466.00	3200.00	148.75	0	Spot (Block2, Row2, Column8)	421.11	337.00	400.38	0.10	0.95	288.00	293.20	288.00	83.77	0.01	0.29	39.00	8.00	0.00	49.00	133.11	253928.00	1.53	315.78	305.00
2	1	3	9450.00	3460.00	145.35	0	Spot (Block2, Row3, Column1)	1847.55	1500.00	1186.59	0.09	0.64	251.00	261.60	251.00	123.72	0.02	0.47	100.00	92.00	0.00	1249.00	1596.55	1071581.00	12.82	611.77	532.00
2	2	3	9771.00	3452.00	205.45	0	Spot (Block2, Row3, Column2)	345.48	325.00	61.70	0.03	0.18	280.00	289.45	280.00	98.61	0.01	0.34	29.00	2.00	0.00	45.00	65.48	413884.00	0.57	306.08	294.00
2	3	3	10038.00	3468.00	144.05	0	Spot (Block2, Row3, Column3)	1499.09	1233.00	832.17	0.08	0.56	287.00	313.76	287.00	236.90	0.04	0.76	98.00	87.00	0.00	946.00	1212.09	842490.00	5.00	721.50	504.00
2	4	3	10418.00	3412.00	184.75	0	Spot (Block2, Row3, Column4)	891.54	482.00	2801.78	0.27	3.14	298.00	374.58	298.00	509.42	0.10	1.36	15.00	7.00	0.00	184.00	593.54	850529.00	1.01	422.57	390.00
2	5	3	10632.00	3455.00	133.75	0	Spot (Block2, Row3, Column5)	933.79	776.00	710.54	0.08	0.76	303.00	398.61	303.00	507.36	0.12	1.27	45.00	10.00	0.00	473.00	630.79	447284.00	1.05	632.03	526.00
2	6	3	10950.00	3474.00	204.95	0	Spot (Block2, Row3, Column6)	20701.06	16756.00	12844.67	0.09	0.62	303.00	413.59	303.00	300.57	0.14	0.73	100.00	100.00	0.00	16453.00	20398.06	24861966.00	67.50	4382.80	4230.50
2	7	3	11278.00	3486.00	211.20	0	Spot (Block2, Row3, Column7)	1632.26	850.00	3048.33	0.28	1.87	295.00	389.50	295.00	335.34	0.12	0.86	62.00	45.00	0.00	555.00	1337.26	2076229.00	3.71	694.40	427.00
2	8	3	11549.00	3479.00	154.80	0	Spot (Block2, Row3, Column8)	4376.08	4064.00	2163.61	0.03	0.49	284.00	318.22	284.00	220.19	0.05	0.69	100.00	99.00	0.00	3780.00	4092.08	2910096.00	18.43	1356.11	954.00
2	1	4	9434.00	3753.00	167.20	0	Spot (Block2, Row4, Column1)	326.29	311.00	55.04	0.02	0.17	242.00	264.24	242.00	137.57	0.04	0.52	19.00	0.00	0.00	69.00	84.29	252877.00	0.45	276.11	283.50
2	2	4	9750.00	3766.00	165.00	0	Spot (Block2, Row4, Column2)	4934.36	4528.00	2334.44	0.04	0.47	279.00	301.67	279.00	176.93	0.03	0.59	100.00	100.00	0.00	4249.00	4655.36	3730373.00	26.18	1247.80	1183.00
2	3	4	10045.00	3764.00	163.85	0	Spot (Block2, Row4, Column3)	1111.43	982.00	537.94	0.05	0.48	283.00	308.96	283.00	212.37	0.04	0.69	89.00	75.00	0.00	699.00	828.43	832462.00	3.78	605.51	341.50
2	4	4	10347.00	3767.00	147.00	-50	Spot (Block2, Row4, Column4)	281.25	282.00	54.94	0.00	0.20	266.00	303.86	266.00	315.16	0.06	1.04	0.00	0.00	0.00	16.00	15.25	167345.00	-0.07	283.19	282.00
2	5	4	10638.00	3785.00	192.10	0	Spot (Block2, Row4, Column5)	407.96	322.00	349.83	0.10	0.86	273.00	300.67	273.00	245.84	0.04	0.82	10.00	3.00	0.00	49.00	134.96	424686.00	0.44	328.88	290.00
2	6	4	10943.00	3772.00	193.35	0	Spot (Block2, Row4, Column6)	3724.32	3660.00	1234.51	0.01	0.33	289.00	331.28	289.00	201.09	0.06	0.61	99.00	99.00	0.00	3371.00	3435.32	3906814.00	16.87	1189.63	957.00
2	7	4	11242.00	3771.00	167.15	0	Spot (Block2, Row4, Column7)	1337.04	879.50	1125.03	0.18	0.84	305.00	414.42	305.00	542.01	0.13	1.31	51.00	36.00	0.00	574.50	1032.04	1042893.00	1.70	584.15	409.00
2	8	4	11574.00	3778.00	187.90	0	Spot (Block2, Row4, Column8)	367.29	323.00	117.65	0.06	0.32	277.00	324.32	277.00	468.91	0.07	1.45	1.00	0.00	0.00	46.00	90.29	364717.00	0.09	315.80	295.00
2	1	5	9455.00	4070.00	206.75	0	Spot (Block2, Row5, Column1)	439.52	386.00	256.26	0.06	0.58	255.00	309.42	255.00	219.81	0.08	0.71	33.00	6.00	0.00	131.00	184.52	533132.00	0.59	302.03	258.00
2	2	5	9745.00	4067.00	153.60	0	Spot (Block2, Row5, Column2)	4762.35	4407.00	2022.74	0.03	0.42	282.00	326.68	282.00	217.34	0.06	0.67	100.00	100.00	0.00	4125.00	4480.35	3071715.00	20.41	1265.08	1052.00
2	3	5	10045.00	4069.00	156.50	0	Spot (Block2, Row5, Column3)	17618.22	14913.00	10257.80	0.07	0.58	249.00	288.71	249.00	155.82	0.06	0.54	100.00	100.00	0.00	14664.00	17369.22	11821825.00	111.22	2675.38	2371.50
2	4	5	10360.00	4041.00	157.65	0	Spot (Block2, Row5, Column4)	310.58	302.00	53.07	0.01	0.17	232.00	279.53	232.00	399.58	0.08	1.43	0.00	0.00	0.00	70.00	78.58	212129.00	0.08	268.86	262.00
2	5	5	10651.00	4067.00	144.65	0	Spot (Block2, Row5, Column5)	5662.64	5406.00	2850.96	0.02	0.50	242.00	261.53	242.00	154.73	0.03	0.59	100.00	100.00	0.00	5164.00	5420.64	3205052.00	34.91	1501.78	1253.00
2	6	5	10945.00	4071.00	147.00	-50	Spot (Block2, Row5, Column6)	301.17	302.00	31.16	0.00	0.10	278.00	302.19	278.00	199.10	0.04	0.66	0.00	0.00	0.00	24.00	23.17	177390.00	-0.01	290.63	292.00
2	7	5	11247.00	4071.00	194.35	0	Spot (Block2, Row5, Column7)	17044.70	15052.50	10163.83	0.05	0.60	295.00	355.62	295.00	252.02	0.08	0.71	100.00	100.00	0.00	14757.50	16749.70	18067392.00	66.22	3507.47	3495.50
2	8	5	11547.00	4074.00	147.20	0	Spot (Block2, Row5, Column8)	2544.84	2061.50	1859.54	0.09	0.73	254.00	287.72	254.00	173.59	0.05	0.60	95.00	83.00	0.00	1807.50	2290.84	1501454.00	13.00	649.03	542.00
2	1	6	9444.00	4362.00	202.70	0	Spot (Block2, Row6, Column1)	16402.53	12302.50	11241.79	0.12	0.69	274.00	376.78	274.00	321.26	0.14	0.85	100.00	100.00	0.00	12028.50	16128.53	19125340.00	49.88	3519.32	3454.50
2	2	6	9742.00	4363.00	199.30	0	Spot (Block2, Row6, Column2)	10276.54	9868.50	5112.17	0.02	0.50	265.00	344.34	265.00	283.63	0.11	0.82	100.00	100.00	0.00	9603.50	10011.54	11633042.00	35.02	2367.45	2279.00
2	3	6	10034.00	4367.00	145.15	0	Spot (Block2, Row6, Column3)	1857.22	1644.50	1030.29	0.05	0.55	229.00	271.43	229.00	152.08	0.07	0.56	100.00	100.00	0.00	1415.50	1628.22	1066045.00	10.43	628.93	558.50
2	4	6	10346.00	4373.00	157.65	0	Spot (Block2, Row6, Column4)	501.53	476.00	155.09	0.02	0.31	226.00	252.49	226.00	358.09	0.05	1.42	29.00	1.00	0.00	250.00	275.53	342543.00	0.70	315.94	295.00
2	5	6	10640.00	4364.00	145.15	0	Spot (Block2, Row6, Column5)	5437.02	5158.50	2646.20	0.02	0.49	256.00	271.79	256.00	182.71	0.03	0.67	100.00	100.00	0.00	4902.50	5181.02	3131724.00	28.27	1407.57	1070.00
2	6	6	10948.00	4363.00	160.00	0	Spot (Block2, Row6, Column6)	451.88	392.50	312.43	0.06	0.69	279.00	307.77	279.00	204.14	0.04	0.66	24.00	2.00	0.00	113.50	172.88	319932.00	0.71	299.95	296.00
2	7	6	11247.00	4371.00	148.40	0	Spot (Block2, Row6, Column7)	1982.33	1690.50	1209.95	0.07	0.61	268.00	288.54	268.00	165.08	0.03	0.57	100.00	90.00	0.00	1422.50	1714.33	1197328.00	10.26	577.44	511.00
2	8	6	11546.00	4378.00	146.55	0	Spot (Block2, Row6, Column8)	2516.83	2187.00	1580.05	0.06	0.63	235.00	248.45	235.00	48.85	0.02	0.20	100.00	100.00	0.00	1952.00	2281.83	1469830.00	46.43	718.85	623.00
2	1	7	9439.00	4661.00	164.20	0	Spot (Block2, Row7, Column1)	6469.75	5985.00	3515.43	0.03	0.54	219.00	284.58	219.00	232.20	0.11	0.82	100.00	100.00	0.00	5766.00	6250.75	4839375.00	26.64	1195.01	1174.00
2	2	7	9756.00	4664.00	223.20	0	Spot (Block2, Row7, Column2)	249.78	241.00	31.90	0.02	0.13	216.00	259.39	216.00	190.37	0.08	0.73	0.00	0.00	0.00	25.00	33.78	356430.00	-0.05	231.88	214.00
2	3	7	10033.00	4664.00	125.70	0	Spot (Block2, Row7, Column3)	262.00	272.00	30.61	0.02	0.12	216.00	225.65	216.00	39.38	0.02	0.17	63.00	8.00	0.00	56.00	46.00	110302.00	0.92	248.30	241.50
2	4	7	10339.00	4702.00	108.90	0	Spot (Block2, Row7, Column4)	279.15	290.00	27.96	0.02	0.10	218.00	230.96	218.00	51.61	0.03	0.22	72.00	0.00	0.00	72.00	61.15	85699.00	0.93	268.45	282.00
2	5	7	10648.00	4668.00	164.30	0	Spot (Block2, Row7, Column5)	665.03	647.00	196.60	0.01	0.30	258.00	296.23	258.00	190.69	0.06	0.64	86.00	50.00	0.00	389.00	407.03	496114.00	1.93	374.20	378.00
2	6	7	10940.00	4669.00	179.10	0	Spot (Block2, Row7, Column6)	14010.12	14107.00	6586.70	0.00	0.47	293.00	407.65	293.00	338.16	0.14	0.83	100.00	100.00	0.00	13814.00	13717.12	12539059.00	40.23	2659.15	2562.00
2	7	7	11232.00	4680.00	145.05	0	Spot (Block2, Row7, Column7)	1937.02	1876.00	732.08	0.01	0.38	274.00	314.85	274.00	216.47	0.06	0.69	100.00	99.00	0.00	1602.00	1663.02	1109911.00	7.49	677.01	561.50
2	8	7	11542.00	4674.00	184.70	0	Spot (Block2, Row7, Column8)	5535.31	5509.50	1793.51	0.00	0.32	246.00	264.55	246.00	81.24	0.03	0.31	100.00	100.00	0.00	5263.50	5289.31	5280690.00	64.88	1594.34	1368.00
2	1	8	9427.00	4959.00	170.90	0	Spot (Block2, Row8, Column1)	287.76	282.00	62.71	0.01	0.22	213.00	228.60	213.00	79.64	0.03	0.35	32.00	8.00	0.00	69.00	74.76	233947.00	0.74	239.32	236.00
2	2	8	9735.00	4957.00	166.75	0	Spot (Block2, Row8, Column2)	320.34	298.00	77.30	0.03	0.24	209.00	212.81	209.00	22.83	0.01	0.11	90.00	81.00	0.00	89.00	111.34	247942.00	4.71	247.82	245.50
2	3	8	10035.00	4968.00	152.70	0	Spot (Block2, Row8, Column3)	1017.93	764.50	728.38	0.12	0.72	209.00	217.59	209.00	45.87	0.02	0.21	100.00	92.00	0.00	555.50	808.93	653511.00	17.45	351.55	313.00
2	4	8	10342.00	4971.00	150.15	0	Spot (Block2, Row8, Column4)	11715.85	10755.00	6397.31	0.04	0.55	214.00	224.85	214.00	51.28	0.02	0.23	100.00	100.00	0.00	10541.00	11501.85	7228677.00	224.08	2534.16	1947.00
2	5	8	10640.00	4969.00	147.00	-50	Spot (Block2, Row8, Column5)	252.70	257.00	29.80	0.01	0.12	221.00	282.73	221.00	249.16	0.11	0.88	0.00	0.00	0.00	36.00	31.70	149850.00	-0.12	242.22	240.00
2	6	8	10944.00	4974.00	200.70	0	Spot (Block2, Row8, Column6)	26054.63	18978.00	18612.33	0.14	0.71	281.00	401.24	281.00	383.69	0.15	0.96	100.00	100.00	5.17	18697.00	25773.63	29728408.00	66.86	5054.39	5231.50
2	7	8	11246.00	4974.00	148.25	0	Spot (Block2, Row8, Column7)	612.41	581.50	221.01	0.02	0.36	257.00	307.78	257.00	234.03	0.08	0.76	63.00	26.00	0.00	324.50	355.41	366222.00	1.30	358.05	318.00
2	8	8	11526.00	4975.00	149.75	0	Spot (Block2, Row8, Column8)	29542.11	26506.00	17146.44	0.05	0.58	246.00	265.16	246.00	91.55	0.03	0.35	100.00	100.00	3.59	26260.00	29296.11	18079788.00	319.78	5510.67	3917.00
3	1	1	13954.00	2886.00	154.05	0	Spot (Block3, Row1, Column1)	10096.44	8764.50	5881.92	0.06	0.58	268.00	269.73	268.00	63.91	0.00	0.24	100.00	100.00	0.00	8496.50	9828.44	6582879.00	153.77	2054.58	1641.50
3	2	1	14252.00	2896.00	148.65	0	Spot (Block3, Row1, Column2)	1881.60	1709.00	984.86	0.04	0.52	238.00	248.43	238.00	47.42	0.02	0.19	100.00	100.00	0.00	1471.00	1643.60	1142133.00	34.44	619.83	554.50
3	3	1	14571.00	2893.00	151.95	0	Spot (Block3, Row1, Column3)	574.85	450.00	570.47	0.11	0.99	225.00	236.49	225.00	36.53	0.02	0.15	96.00	83.00	0.00	225.00	349.85	362732.00	9.26	351.60	279.50
3	4	1	14848.00	2895.00	147.65	0	Spot (Block3, Row1, Column4)	1475.61	1283.00	801.39	0.06	0.54	239.00	248.81	239.00	38.24	0.02	0.15	100.00	100.00	0.00	1044.00	1236.61	877990.00	32.08	529.72	467.00
3	5	1	15149.00	2896.00	148.50	0	Spot (Block3, Row1, Column5)	888.23	734.00	529.14	0.08	0.60	236.00	246.70	236.00	41.16	0.02	0.17	100.00	97.00	0.00	498.00	652.23	532936.00	15.59	406.23	378.00
3	6	1	15448.00	2899.00	144.80	0	Spot (Block3, Row1, Column6)	2362.45	2056.00	1077.04	0.06	0.46	223.00	233.68	223.00	36.07	0.02	0.15	100.00	100.00	0.00	1833.00	2139.45	1353685.00	59.02	758.05	571.50
3	7	1	15742.00	2902.00	146.80	0	Spot (Block3, Row1, Column7)	3422.91	3089.00	1797.96	0.04	0.53	214.00	221.27	214.00	30.07	0.01	0.14	100.00	100.00	0.00	2875.00	3208.91	2026361.00	106.48	927.49	668.50
3	8	1	16050.00	2900.00	182.00	0	Spot (Block3, Row1, Column8)	297.76	293.00	53.67	0.01	0.18	211.00	214.47	211.00	23.32	0.01	0.11	92.00	79.00	0.00	82.00	86.76	279301.00	3.57	234.40	227.00
3	1	2	13948.00	3190.00	147.00	-50	Spot (Block3, Row2, Column1)	244.29	233.00	33.08	0.02	0.14	227.00	238.23	227.00	47.79	0.02	0.20	24.00	0.00	0.00	6.00	17.29	143889.00	0.13	250.11	249.00
3	2	2	14247.00	3193.00	131.40	0	Spot (Block3, Row2, Column2)	620.10	618.50	174.42	0.00	0.28	220.00	227.35	220.00	31.55	0.01	0.14	100.00	100.00	0.00	398.50	400.10	286486.00	12.45	327.21	314.00
3	3	2	14540.00	3168.00	160.55	0	Spot (Block3, Row2, Column3)	259.37	264.00	30.11	0.01	0.12	220.00	232.43	220.00	42.35	0.02	0.18	51.00	3.00	0.00	44.00	39.37	184930.00	0.64	239.66	228.50
3	4	2	14859.00	3188.00	186.35	0	Spot (Block3, Row2, Column4)	430.11	403.00	112.89	0.03	0.26	223.00	234.28	223.00	37.77	0.02	0.16	99.00	94.00	0.00	180.00	207.11	420652.00	5.19	288.04	292.00
3	5	2	15152.00	3198.00	181.75	0	Spot (Block3, Row2, Column5)	2531.50	2449.00	1016.23	0.01	0.40	231.00	252.38	231.00	67.33	0.04	0.27	100.00	100.00	0.00	2218.00	2300.50	2346697.00	33.85	849.68	730.50
3	6	2	15456.00	3157.00	234.55	0	Spot (Block3, Row2, Column6)	296.21	295.50	55.55	0.00	0.19	226.00	283.87	226.00	191.17	0.10	0.67	2.00	0.00	0.00	69.50	70.21	466828.00	0.06	262.50	244.50
3	7	2	15750.00	3211.00	167.70	0	Spot (Block3, Row2, Column7)	340.38	312.00	75.82	0.04	0.22	217.00	234.96	217.00	74.18	0.03	0.32	77.00	34.00	0.00	95.00	123.38	264474.00	1.42	250.58	243.00
3	8	2	16050.00	3204.00	147.00	-50	Spot (Block3, Row2, Column8)	227.90	223.00	23.93	0.01	0.10	211.00	229.29	211.00	103.51	0.04	0.45	0.00	0.00	0.00	12.00	16.90	134007.00	-0.01	236.96	224.00
3	1	3	13952.00	3489.00	153.20	0	Spot (Block3, Row3, Column1)	790.59	709.00	360.08	0.05	0.46	219.00	226.20	219.00	40.72	0.01	0.18	100.00	100.00	0.00	490.00	571.59	508350.00	13.86	346.94	327.00
3	2	3	14201.00	3521.00	128.50	0	Spot (Block3, Row3, Column2)	351.27	306.00	205.37	0.06	0.58	222.00	236.62	222.00	53.70	0.03	0.23	91.00	26.00	0.00	84.00	129.27	154908.00	2.13	266.05	271.00
3	3	3	14565.00	3504.00	112.80	0	Spot (Block3, Row3, Column3)	1901.22	568.00	4772.09	0.52	2.51	223.00	242.92	223.00	62.10	0.04	0.26	100.00	96.00	0.00	345.00	1678.22	635006.00	26.70	570.31	421.00
3	4	3	14848.00	3499.00	149.60	0	Spot (Block3, Row3, Column4)	4090.37	3624.50	2364.85	0.05	0.58	219.00	231.59	219.00	40.02	0.02	0.17	100.00	100.00	0.00	3405.50	3871.37	2495124.00	96.43	1048.76	898.00
3	5	3	15132.00	3504.00	130.15	0	Spot (Block3, Row3, Column5)	1681.79	420.00	4123.34	0.60	2.45	227.00	277.48	227.00	180.10	0.09	0.65	55.00	30.00	0.00	193.00	1454.79	765216.00	7.80	733.48	299.50
3	6	3	15450.00	3498.00	208.40	0	Spot (Block3, Row3, Column6)	19472.99	15182.50	12302.13	0.11	0.63	275.00	368.70	275.00	288.97	0.13	0.78	100.00	100.00	0.08	14907.50	19197.99	24068600.00	66.11	4153.48	4006.00
3	7	3	15753.00	3501.00	148.65	0	Spot (Block3, Row3, Column7)	866.42	700.00	471.97	0.09	0.54	222.00	286.08	222.00	221.72	0.11	0.78	79.00	54.00	0.00	478.00	644.42	524184.00	2.62	343.51	315.00
3	8	3	16047.00	3509.00	159.35	0	Spot (Block3, Row3, Column8)	14283.36	12590.00	7691.37	0.05	0.54	214.00	246.87	214.00	280.90	0.06	1.14	100.00	100.00	0.00	12376.00	14069.36	10012637.00	49.97	3007.13	2527.00
3	1	4	13950.00	3788.00	148.50	0	Spot (Block3, Row4, Column1)	3971.80	3506.00	2331.73	0.05	0.59	213.00	226.32	213.00	54.63	0.03	0.24	100.00	100.00	0.00	3293.00	3758.80	2394996.00	68.56	1019.45	813.00
3	2	4	14245.00	3792.00	177.05	0	Spot (Block3, Row4, Column2)	2649.62	2457.00	1337.14	0.03	0.50	219.00	247.78	219.00	94.82	0.05	0.38	100.00	100.00	0.00	2238.00	2430.62	2331662.00	25.33	736.94	696.00
3	3	4	14550.00	3795.00	152.65	0	Spot (Block3, Row4, Column3)	24138.42	20585.00	16134.87	0.07	0.67	218.00	251.50	218.00	112.85	0.06	0.45	100.00	100.00	0.31	20367.00	23920.42	15569280.00	211.67	3602.40	2585.50
3	4	4	14843.00	3795.00	212.65	0	Spot (Block3, Row4, Column4)	265.85	278.00	36.41	0.02	0.14	213.00	221.78	213.00	39.45	0.02	0.18	65.00	27.00	0.00	65.00	52.85	342150.00	1.12	231.20	222.00
3	5	4	15101.00	3815.00	105.90	0	Spot (Block3, Row4, Column5)	577.41	286.00	1504.05	0.31	2.60	218.00	228.83	218.00	45.64	0.02	0.20	74.00	24.00	0.00	68.00	359.41	164563.00	7.64	274.04	272.00
3	6	4	15454.00	3805.00	191.40	0	Spot (Block3, Row4, Column6)	2751.16	2735.50	961.86	0.00	0.35	231.00	281.34	231.00	184.48	0.09	0.66	100.00	100.00	0.00	2504.50	2520.16	2833699.00	13.39	839.85	656.00
3	7	4	15747.00	3791.00	167.75	0	Spot (Block3, Row4, Column7)	486.86	366.00	317.55	0.12	0.65	228.00	277.99	228.00	192.93	0.09	0.69	41.00	22.00	0.00	138.00	258.86	383159.00	1.08	281.19	280.00
3	8	4	16050.00	3814.00	163.35	0	Spot (Block3, Row4, Column8)	300.19	290.00	50.36	0.02	0.17	213.00	234.42	213.00	264.91	0.04	1.13	0.00	0.00	0.00	77.00	87.19	222443.00	0.25	246.01	232.50
3	1	5	13947.00	4095.00	148.20	0	Spot (Block3, Row5, Column1)	4983.92	4291.00	3583.15	0.07	0.72	233.00	299.12	233.00	200.62	0.11	0.67	100.00	100.00	0.00	4058.00	4750.92	2980383.00	23.35	1336.88	852.00
3	2	5	14245.00	4092.00	158.10	0	Spot (Block3, Row5, Column2)	16303.91	15570.50	7524.53	0.02	0.46	244.00	313.37	244.00	195.18	0.11	0.62	100.00	100.00	0.00	15326.50	16059.91	11282308.00	81.93	2971.46	2622.00
3	3	5	14545.00	4095.00	157.55	0	Spot (Block3, Row5, Column3)	10475.71	8657.00	6020.48	0.08	0.57	225.00	268.33	225.00	138.25	0.08	0.52	100.00	100.00	0.00	8432.00	10250.71	7144431.00	73.83	1758.84	1638.00
3	4	5	14845.00	4095.00	149.80	0	Spot (Block3, Row5, Column4)	1172.48	1028.00	599.40	0.06	0.51	214.00	234.90	214.00	95.46	0.04	0.41	100.00	99.00	0.00	814.00	958.48	712870.00	9.82	426.83	369.00
3	5	5	15153.00	4093.00	147.70	0	Spot (Block3, Row5, Column5)	19462.54	17214.00	12839.39	0.05	0.66	215.00	226.79	215.00	54.38	0.02	0.24	100.00	100.00	0.00	16999.00	19247.54	11560749.00	353.73	3645.42	2635.00
3	6	5	15448.00	4099.00	176.25	0	Spot (Block3, Row5, Column6)	284.26	288.00	41.37	0.01	0.15	226.00	269.70	226.00	182.68	0.08	0.68	0.00	0.00	0.00	62.00	58.26	246742.00	0.08	239.50	228.00
3	7	5	15749.00	4101.00	193.75	0	Spot (Block3, Row5, Column7)	19616.98	16614.00	11924.91	0.07	0.61	251.00	314.98	251.00	248.99	0.10	0.79	100.00	100.00	0.00	16363.00	19365.98	20872460.00	77.52	3774.94	3658.00
3	8	5	16046.00	4101.00	148.00	0	Spot (Block3, Row5, Column8)	1435.08	1110.00	1025.25	0.11	0.71	218.00	251.29	218.00	166.43	0.06	0.66	85.00	72.00	0.00	892.00	1217.08	862486.00	7.11	454.68	396.00
3	1	6	13944.00	4391.00	208.10	0	Spot (Block3, Row6, Column1)	16959.38	12974.00	11103.64	0.12	0.65	279.00	381.10	279.00	303.46	0.14	0.80	100.00	100.00	0.00	12695.00	16680.38	20860052.00	54.63	3793.38	3576.00
3	2	6	14245.00	4390.00	197.65	0	Spot (Block3, Row6, Column2)	12425.19	12103.00	6077.67	0.01	0.49	269.00	359.91	269.00	276.32	0.13	0.77	100.00	100.00	0.00	11834.00	12156.19	13680134.00	43.66	2720.73	2664.50
3	3	6	14538.00	4395.00	146.80	0	Spot (Block3, Row6, Column3)	5109.22	4487.00	3143.01	0.06	0.62	222.00	269.01	222.00	169.82	0.08	0.63	100.00	100.00	0.00	4265.00	4887.22	2999112.00	28.50	1198.62	924.00
3	4	6	14858.00	4391.00	176.80	0	Spot (Block3, Row6, Column4)	335.57	304.00	72.40	0.04	0.22	213.00	218.78	213.00	31.44	0.01	0.14	97.00	88.00	0.00	91.00	122.57	292617.00	3.71	248.72	252.50
3	5	6	15146.00	4398.00	145.80	0	Spot (Block3, Row6, Column5)	7393.68	6664.00	4418.67	0.05	0.60	221.00	235.23	221.00	55.67	0.03	0.24	100.00	100.00	0.00	6443.00	7172.68	4280939.00	128.60	1648.18	1268.00
3	6	6	15447.00	4391.00	256.05	0	Spot (Block3, Row6, Column6)	259.03	264.00	34.54	0.01	0.13	234.00	285.29	234.00	213.15	0.09	0.75	0.00	0.00	0.00	30.00	25.03	491889.00	-0.12	235.02	228.00
3	7	6	15743.00	4403.00	153.00	0	Spot (Block3, Row6, Column7)	1256.66	1078.00	712.17	0.07	0.57	230.00	261.88	230.00	156.70	0.06	0.60	98.00	81.00	0.00	848.00	1026.66	805520.00	6.35	465.04	448.00
3	8	6	16052.00	4408.00	148.40	0	Spot (Block3, Row6, Column8)	2000.13	1684.00	1320.21	0.07	0.66	215.00	222.66	215.00	31.78	0.02	0.14	100.00	100.00	0.00	1469.00	1785.13	1208079.00	55.92	601.23	469.50
3	1	7	13946.00	4689.00	173.10	0	Spot (Block3, Row7, Column1)	3653.75	3232.50	2013.55	0.05	0.55	222.00	281.04	222.00	196.34	0.10	0.70	100.00	100.00	0.00	3010.50	3431.75	3061840.00	17.18	830.13	820.50
3	2	7	14228.00	4700.00	202.65	0	Spot (Block3, Row7, Column2)	253.61	258.00	25.49	0.01	0.10	220.00	261.11	220.00	153.32	0.07	0.59	0.00	0.00	0.00	38.00	33.61	295198.00	-0.05	241.54	238.50
3	3	7	14539.00	4695.00	147.00	-50	Spot (Block3, Row7, Column3)	231.02	228.00	27.72	0.01	0.12	211.00	218.73	211.00	36.14	0.02	0.17	28.00	0.00	0.00	17.00	20.02	136993.00	0.34	229.08	222.50
3	4	7	14826.00	4706.00	184.85	0	Spot (Block3, Row7, Column4)	245.53	235.00	33.76	0.02	0.14	208.00	220.75	208.00	83.30	0.03	0.38	9.00	0.00	0.00	27.00	37.53	236448.00	0.30	220.75	217.00
3	5	7	15145.00	4692.00	179.75	0	Spot (Block3, Row7, Column5)	414.54	394.50	96.67	0.02	0.23	221.00	272.49	221.00	202.93	0.09	0.74	37.00	0.00	0.00	173.50	193.54	375574.00	0.70	279.45	288.00
3	6	7	15440.00	4698.00	182.25	0	Spot (Block3, Row7, Column6)	16339.09	15892.50	8237.79	0.01	0.50	279.00	408.57	279.00	397.77	0.17	0.97	100.00	100.00	0.00	15613.50	16060.09	15228035.00	40.05	2819.73	2753.00
3	7	7	15731.00	4711.00	149.90	0	Spot (Block3, Row7, Column7)	1969.27	1920.50	868.10	0.01	0.44	240.00	302.27	240.00	232.92	0.10	0.77	99.00	98.00	0.00	1680.50	1729.27	1213070.00	7.16	684.71	550.00
3	8	7	16042.00	4706.00	187.95	0	Spot (Block3, Row7, Column8)	4639.35	4565.00	1346.75	0.01	0.29	221.00	252.45	221.00	98.94	0.06	0.39	100.00	100.00	0.00	4344.00	4418.35	4625434.00	44.34	1271.57	1140.50
3	1	8	13917.00	5005.00	241.75	0	Spot (Block3, Row8, Column1)	243.82	230.00	37.94	0.03	0.16	213.00	225.93	213.00	55.51	0.03	0.25	27.00	1.00	0.00	17.00	30.82	411572.00	0.32	225.47	218.00
3	2	8	14238.00	4989.00	170.15	0	Spot (Block3, Row8, Column2)	321.35	296.00	66.80	0.04	0.21	212.00	215.75	212.00	25.25	0.01	0.12	95.00	87.00	0.00	84.00	109.35	259007.00	4.18	253.06	241.50
3	3	8	14534.00	4994.00	166.25	0	Spot (Block3, Row8, Column3)	453.54	387.00	202.59	0.07	0.45	208.00	218.96	208.00	77.53	0.02	0.35	80.00	57.00	0.00	179.00	245.54	347864.00	3.03	272.84	278.50
3	4	8	14838.00	4996.00	152.45	0	Spot (Block3, Row8, Column4)	36794.45	34968.00	18662.57	0.02	0.51	209.00	228.14	209.00	103.47	0.04	0.45	100.00	100.00	9.15	34759.00	36585.45	23327744.00	353.40	7141.30	5928.00
3	5	8	15138.00	4999.00	147.00	-50	Spot (Block3, Row8, Column5)	242.02	229.00	35.13	0.02	0.15	219.00	285.22	219.00	262.68	0.11	0.92	0.00	0.00	0.00	10.00	23.02	142064.00	-0.16	229.27	223.00
3	6	8	15443.00	4998.00	205.05	0	Spot (Block3, Row8, Column6)	26012.80	17783.00	19467.35	0.17	0.75	277.00	406.86	277.00	405.10	0.17	1.00	100.00	100.00	7.95	17506.00	25735.80	31085400.00	63.21	4867.02	4891.00
3	7	8	15744.00	5003.00	146.65	0	Spot (Block3, Row8, Column7)	1123.59	1041.00	543.31	0.03	0.48	239.00	300.02	239.00	223.37	0.10	0.74	87.00	73.00	0.00	802.00	884.59	657299.00	3.69	450.81	391.50
3	8	8	16028.00	5004.00	150.35	0	Spot (Block3, Row8, Column8)	27433.29	24852.00	16072.14	0.04	0.59	224.00	256.98	224.00	105.87	0.06	0.41	100.00	100.00	1.61	24628.00	27209.29	17036072.00	256.70	5019.19	3473.00
4	1	1	18456.00	2912.00	155.30	0	Spot (Block4, Row1, Column1)	9029.83	7751.50	5107.20	0.07	0.57	227.00	238.77	227.00	49.49	0.02	0.21	100.00	100.00	0.00	7524.50	8802.83	5995806.00	177.65	1896.43	1309.50
4	2	1	18748.00	2924.00	159.85	0	Spot (Block4, Row1, Column2)	467.24	462.00	104.49	0.00	0.22	221.00	228.53	221.00	33.41	0.01	0.15	99.00	99.00	0.00	241.00	246.24	327532.00	7.15	305.86	298.00
4	3	1	19074.00	2901.00	210.60	0	Spot (Block4, Row1, Column3)	266.93	276.00	27.01	0.01	0.10	217.00	220.91	217.00	22.76	0.01	0.10	79.00	68.00	0.00	59.00	49.93	337136.00	2.02	238.57	234.00
4	4	1	19347.00	2919.00	164.15	0	Spot (Block4, Row1, Column4)	408.16	379.00	186.70	0.03	0.46	220.00	223.71	220.00	20.35	0.01	0.09	99.00	99.00	0.00	159.00	188.16	305307.00	9.06	273.79	280.00
4	5	1	19648.00	2931.00	166.25	0	Spot (Block4, Row1, Column5)	325.01	316.00	38.79	0.01	0.12	225.00	230.95	225.00	26.48	0.01	0.11	96.00	95.00	0.00	91.00	100.01	247655.00	3.55	266.09	273.00
4	6	1	19949.00	2921.00	152.05	0	Spot (Block4, Row1, Column6)	1197.25	1019.00	551.86	0.07	0.46	231.00	238.80	231.00	27.60	0.01	0.12	100.00	100.00	0.00	788.00	966.25	761454.00	34.72	454.42	362.00
4	7	1	20250.00	2925.00	150.50	0	Spot (Block4, Row1, Column7)	496.43	471.00	145.83	0.02	0.29	237.00	242.77	237.00	26.90	0.01	0.11	99.00	99.00	0.00	234.00	259.43	306791.00	9.43	322.07	299.00
4	8	1	20557.00	2929.00	157.60	0	Spot (Block4, Row1, Column8)	543.44	509.00	166.13	0.03	0.31	231.00	238.12	231.00	24.84	0.01	0.10	100.00	100.00	0.00	278.00	312.44	371716.00	12.29	324.34	312.00
4	1	2	18451.00	3216.00	147.00	-50	Spot (Block4, Row2, Column1)	233.51	227.00	24.29	0.01	0.10	218.00	224.56	218.00	35.36	0.01	0.16	22.00	1.00	0.00	9.00	15.51	137071.00	0.25	234.17	228.00
4	2	2	18744.00	3211.00	134.55	0	Spot (Block4, Row2, Column2)	335.93	335.00	34.79	0.00	0.10	217.00	222.45	217.00	24.41	0.01	0.11	100.00	97.00	0.00	118.00	118.93	164941.00	4.65	275.64	283.50
4	3	2	19072.00	3240.00	199.45	0	Spot (Block4, Row2, Column3)	283.28	287.00	33.27	0.01	0.12	220.00	224.45	220.00	23.15	0.01	0.10	84.00	73.00	0.00	67.00	63.28	320102.00	2.54	246.75	242.00
4	4	2	19361.00	3224.00	189.85	0	Spot (Block4, Row2, Column4)	301.52	300.00	38.17	0.00	0.13	228.00	233.90	228.00	27.04	0.01	0.12	88.00	80.00	0.00	72.00	73.52	304540.00	2.50	259.35	266.00
4	5	2	19648.00	3225.00	183.25	0	Spot (Block4, Row2, Column5)	975.01	959.50	268.26	0.01	0.28	243.00	265.25	243.00	75.22	0.04	0.28	100.00	99.00	0.00	716.50	732.01	918463.00	9.44	452.93	423.00
4	6	2	19946.00	3176.00	162.90	0	Spot (Block4, Row2, Column6)	291.23	294.00	31.68	0.00	0.11	255.00	293.45	255.00	172.11	0.06	0.59	0.00	0.00	0.00	39.00	36.23	212310.00	-0.01	265.26	267.00
4	7	2	20246.00	3226.00	187.80	0	Spot (Block4, Row2, Column7)	303.05	298.00	26.63	0.01	0.09	250.00	255.49	250.00	41.20	0.01	0.16	66.00	11.00	0.00	48.00	53.05	301229.00	1.15	266.44	270.00
4	8	2	20552.00	3229.00	147.00	-50	Spot (Block4, Row2, Column8)	246.73	243.00	23.10	0.01	0.09	239.00	251.65	239.00	68.62	0.02	0.27	0.00	0.00	0.00	4.00	7.73	145326.00	-0.07	234.35	230.50
4	1	3	18446.00	3510.00	170.40	0	Spot (Block4, Row3, Column1)	380.04	362.00	92.71	0.02	0.24	214.00	216.87	214.00	19.70	0.01	0.09	99.00	98.00	0.00	148.00	166.04	307453.00	8.28	261.13	263.50
4	2	3	18765.00	3525.00	183.45	0	Spot (Block4, Row3, Column2)	264.36	269.00	26.09	0.01	0.10	221.00	233.36	221.00	58.32	0.02	0.25	31.00	0.00	0.00	48.00	43.36	250881.00	0.53	241.64	240.00
4	3	3	19052.00	3510.00	169.90	0	Spot (Block4, Row3, Column3)	329.99	309.00	53.03	0.03	0.16	225.00	230.52	225.00	24.69	0.01	0.11	97.00	93.00	0.00	84.00	104.99	264651.00	4.03	261.29	264.00
4	4	3	19351.00	3519.00	149.00	0	Spot (Block4, Row3, Column4)	847.83	778.50	321.66	0.04	0.38	227.00	232.51	227.00	24.47	0.01	0.11	100.00	100.00	0.00	551.50	620.83	513786.00	25.14	408.30	364.00
4	5	3	19650.00	3523.00	147.00	-50	Spot (Block4, Row3, Column5)	464.25	376.00	521.41	0.09	1.12	261.00	321.34	261.00	222.03	0.09	0.69	11.00	5.00	0.00	115.00	203.25	272979.00	0.64	326.91	307.00
4	6	3	19951.00	3526.00	204.75	0	Spot (Block4, Row3, Column6)	21120.51	16230.00	14035.86	0.11	0.66	291.00	398.89	291.00	294.51	0.14	0.74	100.00	100.00	0.08	15939.00	20829.51	25175640.00	70.36	4409.41	4367.50
4	7	3	20250.00	3527.00	147.00	-50	Spot (Block4, Row3, Column7)	305.88	301.00	23.76	0.01	0.08	274.00	314.24	274.00	205.26	0.06	0.65	0.00	0.00	0.00	27.00	31.88	180165.00	-0.04	287.55	288.00
4	8	3	20551.00	3533.00	157.75	0	Spot (Block4, Row3, Column8)	13634.65	12870.00	6325.69	0.03	0.46	259.00	270.35	259.00	95.40	0.02	0.35	100.00	100.00	0.00	12611.00	13375.65	9339736.00	140.09	2732.20	2569.50
4	1	4	18453.00	3816.00	153.95	0	Spot (Block4, Row4, Column1)	812.69	731.00	367.38	0.05	0.45	219.00	229.73	219.00	56.20	0.02	0.24	100.00	99.00	0.00	512.00	593.69	528246.00	10.37	337.78	317.00
4	2	4	18749.00	3821.00	168.45	0	Spot (Block4, Row4, Column2)	3945.16	3689.00	1845.36	0.03	0.47	228.00	258.87	228.00	97.83	0.06	0.38	100.00	100.00	0.00	3461.00	3717.16	3096952.00	37.68	938.02	924.00
4	3	4	19050.00	3824.00	151.70	0	Spot (Block4, Row4, Column3)	5213.30	4579.00	3447.60	0.06	0.66	229.00	256.10	229.00	95.62	0.05	0.37	100.00	100.00	0.00	4350.00	4984.30	3294804.00	51.84	1137.46	835.00
4	4	4	19351.00	3795.00	174.35	0	Spot (Block4, Row4, Column4)	281.00	285.00	25.06	0.01	0.09	228.00	234.49	228.00	45.20	0.01	0.19	72.00	1.00	0.00	57.00	53.00	238567.00	1.03	249.57	254.00
4	5	4	19631.00	3827.00	184.45	0	Spot (Block4, Row4, Column5)	338.63	306.00	216.37	0.04	0.64	243.00	252.09	243.00	55.19	0.02	0.22	61.00	20.00	0.00	63.00	95.63	322378.00	1.57	279.28	284.50
4	6	4	19959.00	3821.00	195.95	0	Spot (Block4, Row4, Column6)	989.13	994.00	237.01	0.00	0.24	276.00	322.08	276.00	219.04	0.07	0.68	99.00	83.00	0.00	718.00	713.13	1072221.00	3.05	471.22	455.50
4	7	4	20240.00	3820.00	172.20	0	Spot (Block4, Row4, Column7)	328.31	333.00	33.42	0.01	0.10	277.00	316.07	277.00	223.35	0.06	0.71	0.00	0.00	0.00	56.00	51.31	271839.00	0.05	284.27	293.00
4	8	4	20528.00	3845.00	155.05	0	Spot (Block4, Row4, Column8)	313.24	305.00	32.30	0.01	0.10	255.00	268.13	255.00	105.45	0.02	0.39	14.00	0.00	0.00	50.00	58.24	207050.00	0.43	282.58	287.50
4	1	5	18453.00	4123.00	150.30	0	Spot (Block4, Row5, Column1)	788.59	671.00	382.52	0.07	0.49	229.00	291.25	229.00	192.70	0.10	0.66	85.00	56.00	0.00	442.00	559.59	489713.00	2.58	344.32	319.50
4	2	5	18745.00	4121.00	157.35	0	Spot (Block4, Row5, Column2)	14379.57	13379.00	6420.39	0.03	0.45	253.00	322.03	253.00	220.40	0.10	0.68	100.00	100.00	0.00	13126.00	14126.57	9792486.00	63.78	2824.68	2487.00
4	3	5	19049.00	4120.00	156.15	0	Spot (Block4, Row5, Column3)	14412.86	12362.00	8180.74	0.07	0.57	240.00	276.17	240.00	121.73	0.06	0.44	100.00	100.00	0.00	12122.00	14172.86	9671027.00	116.14	2342.01	2125.00
4	4	5	19347.00	4132.00	170.90	0	Spot (Block4, Row5, Column4)	430.59	408.50	104.09	0.02	0.24	234.00	252.79	234.00	85.20	0.03	0.34	82.00	52.00	0.00	174.50	196.59	349639.00	2.09	287.34	290.50
4	5	5	19648.00	4127.00	147.65	0	Spot (Block4, Row5, Column5)	7353.45	6769.50	4260.56	0.04	0.58	240.00	249.30	240.00	52.71	0.02	0.21	100.00	100.00	0.00	6529.50	7113.45	4397362.00	134.79	1699.47	1276.50
4	6	5	19951.00	4119.00	249.60	0	Spot (Block4, Row5, Column6)	382.13	384.00	87.05	0.00	0.23	274.00	336.22	274.00	295.74	0.09	0.88	2.00	0.00	0.00	110.00	108.13	689741.00	0.16	324.36	290.50
4	7	5	20248.00	4131.00	192.80	0	Spot (Block4, Row5, Column7)	28579.61	25985.00	16878.81	0.04	0.59	284.00	385.29	284.00	370.41	0.13	0.96	100.00	100.00	1.53	25701.00	28295.61	29922852.00	76.12	5555.99	5605.50
4	8	5	20562.00	4125.00	164.80	0	Spot (Block4, Row5, Column8)	373.04	375.50	61.05	0.00	0.16	244.00	280.83	244.00	221.64	0.06	0.79	9.00	0.00	0.00	131.50	129.04	281275.00	0.42	287.39	287.00
4	1	6	18443.00	4423.00	204.80	0	Spot (Block4, Row6, Column1)	17220.45	12889.00	12668.77	0.13	0.74	275.00	396.58	275.00	338.50	0.16	0.85	100.00	100.00	0.00	12614.00	16945.45	20526762.00	49.70	3529.56	3467.50
4	2	6	18744.00	4418.00	202.10	0	Spot (Block4, Row6, Column2)	16357.59	15843.00	8470.86	0.01	0.52	270.00	384.12	270.00	328.78	0.15	0.86	100.00	100.00	0.00	15573.00	16087.59	19007512.00	48.58	3437.21	3296.50
4	3	6	19039.00	4420.00	148.05	0	Spot (Block4, Row6, Column3)	2603.43	2203.50	1479.69	0.07	0.57	230.00	283.19	230.00	194.41	0.09	0.69	100.00	100.00	0.00	1973.50	2373.43	1551642.00	11.93	817.77	634.00
4	4	6	19350.00	4429.00	177.95	0	Spot (Block4, Row6, Column4)	373.58	378.00	81.91	0.01	0.22	228.00	235.31	228.00	29.61	0.01	0.13	96.00	92.00	0.00	150.00	145.58	329127.00	4.67	275.71	277.00
4	5	6	19647.00	4424.00	144.45	0	Spot (Block4, Row6, Column5)	1091.18	1006.50	546.17	0.04	0.50	242.50	252.85	242.50	45.02	0.02	0.18	100.00	100.00	0.00	764.00	848.68	617609.00	18.62	430.42	381.50
4	6	6	19942.00	4418.00	143.30	0	Spot (Block4, Row6, Column6)	288.69	292.00	18.65	0.00	0.06	253.00	303.01	253.00	239.45	0.08	0.79	0.00	0.00	0.00	39.00	35.69	159934.00	-0.06	281.03	283.00
4	7	6	20241.00	4430.00	155.20	0	Spot (Block4, Row6, Column7)	434.66	416.00	83.81	0.02	0.19	243.00	294.70	243.00	249.25	0.08	0.85	24.00	0.00	0.00	173.00	191.66	286441.00	0.56	298.77	295.00
4	8	6	20553.00	4445.00	167.50	0	Spot (Block4, Row6, Column8)	357.40	339.00	76.97	0.02	0.22	232.00	239.97	232.00	29.02	0.01	0.12	96.00	78.00	0.00	107.00	125.40	277344.00	4.05	271.84	270.00
4	1	7	18446.00	4716.00	164.75	0	Spot (Block4, Row7, Column1)	5528.40	4732.50	2865.90	0.07	0.52	231.00	291.90	231.00	189.06	0.10	0.65	100.00	100.00	0.00	4501.50	5297.40	4157354.00	27.70	1117.18	1038.00
4	2	7	18727.00	4727.00	163.30	0	Spot (Block4, Row7, Column2)	259.23	260.00	24.01	0.00	0.09	224.00	277.49	224.00	193.21	0.09	0.70	0.00	0.00	0.00	36.00	35.23	189758.00	-0.09	253.80	256.00
4	3	7	19044.00	4724.00	213.30	0	Spot (Block4, Row7, Column3)	250.67	246.00	31.33	0.01	0.12	217.00	225.05	217.00	33.97	0.02	0.15	46.00	11.00	0.00	29.00	33.67	325865.00	0.75	226.40	221.00
4	4	7	19351.00	4714.00	244.65	0	Spot (Block4, Row7, Column4)	251.15	250.00	26.24	0.00	0.10	225.00	239.05	225.00	68.70	0.03	0.29	4.00	0.00	0.00	25.00	26.15	434984.00	0.18	226.42	219.00
4	5	7	19642.00	4724.00	147.00	-50	Spot (Block4, Row7, Column5)	334.77	326.00	29.29	0.01	0.09	266.00	326.25	266.00	263.51	0.09	0.81	0.00	0.00	0.00	60.00	68.77	196844.00	0.03	318.43	313.00
4	6	7	19939.00	4726.00	188.75	0	Spot (Block4, Row7, Column6)	21728.72	21523.50	11594.52	0.00	0.53	288.00	453.73	288.00	476.91	0.20	1.05	100.00	100.00	0.00	21235.50	21440.72	21772176.00	44.61	3879.68	3866.50
4	7	7	20223.00	4733.00	209.90	0	Spot (Block4, Row7, Column7)	319.31	303.00	70.75	0.02	0.22	236.00	307.82	236.00	293.93	0.12	0.95	0.00	0.00	0.00	67.00	83.31	401054.00	0.04	256.67	244.00
4	8	7	20539.00	4727.00	193.50	0	Spot (Block4, Row7, Column8)	1461.91	1412.00	330.29	0.02	0.23	231.00	241.89	231.00	47.41	0.02	0.20	100.00	100.00	0.00	1181.00	1230.91	1548161.00	25.73	591.11	575.00
4	1	8	18441.00	5022.00	156.65	0	Spot (Block4, Row8, Column1)	297.35	297.00	36.15	0.00	0.12	215.00	225.00	215.00	53.91	0.02	0.24	91.00	8.00	0.00	82.00	82.35	200414.00	1.34	249.92	241.00
4	2	8	18750.00	5022.00	185.65	0	Spot (Block4, Row8, Column2)	279.21	285.00	27.75	0.01	0.10	215.00	224.38	215.00	86.33	0.02	0.38	15.00	0.00	0.00	70.00	64.21	271946.00	0.64	240.22	235.00
4	3	8	19018.00	5011.00	148.30	0	Spot (Block4, Row8, Column3)	297.66	297.00	33.18	0.00	0.11	220.00	230.52	220.00	62.80	0.02	0.27	74.00	10.00	0.00	77.00	77.66	179784.00	1.07	250.85	242.50
4	4	8	19338.00	5024.00	152.85	0	Spot (Block4, Row8, Column4)	31617.61	30510.00	15986.29	0.02	0.51	230.00	249.04	230.00	95.25	0.03	0.38	100.00	100.00	1.09	30280.00	31387.61	20266892.00	329.32	5852.72	4745.00
4	5	8	19641.00	5024.00	147.00	-50	Spot (Block4, Row8, Column5)	283.47	281.00	31.61	0.00	0.11	259.00	334.56	259.00	305.18	0.11	0.91	0.00	0.00	0.00	22.00	24.47	166681.00	-0.17	275.43	275.00
4	6	8	19941.00	5026.00	193.40	0	Spot (Block4, Row8, Column6)	31101.47	23660.00	21848.16	0.12	0.70	293.00	468.07	293.00	496.97	0.20	1.06	100.00	100.00	17.63	23367.00	30808.47	32812248.00	61.64	5478.90	5544.00
4	7	8	20246.00	5041.00	165.10	0	Spot (Block4, Row8, Column7)	714.80	656.50	292.51	0.04	0.41	262.00	332.28	262.00	303.20	0.10	0.91	57.00	33.00	0.00	394.50	452.80	540387.00	1.26	378.52	332.00
4	8	8	20526.00	5028.00	150.30	0	Spot (Block4, Row8, Column8)	29113.66	26752.00	16906.08	0.04	0.58	236.00	269.77	236.00	108.66	0.06	0.40	100.00	100.00	2.90	26516.00	28877.66	18050484.00	265.44	5591.96	4138.50
5	1	1	4924.00	7335.00	151.55	0	Spot (Block5, Row1, Column1)	13517.57	11791.50	8626.09	0.06	0.64	243.00	269.31	243.00	115.22	0.04	0.43	100.00	100.00	0.63	11548.50	13274.57	8516071.00	114.99	2704.03	1968.00
5	2	1	5224.00	7339.00	149.65	0	Spot (Block5, Row1, Column2)	21891.66	19414.00	11518.00	0.05	0.53	257.00	291.10	257.00	148.74	0.05	0.51	100.00	100.00	0.00	19157.00	21634.66	13288240.00	145.22	3640.80	3193.50
5	3	1	5523.00	7340.00	145.45	0	Spot (Block5, Row1, Column3)	7120.84	5919.00	4575.19	0.08	0.64	255.00	273.09	255.00	94.00	0.03	0.34	100.00	100.00	0.00	5664.00	6865.84	4101606.00	72.85	1456.57	1114.50
5	4	1	5813.00	7343.00	146.65	0	Spot (Block5, Row1, Column4)	16738.39	15104.00	9225.60	0.04	0.55	266.00	283.88	266.00	101.68	0.03	0.36	100.00	100.00	0.00	14838.00	16472.39	9825434.00	161.83	2971.20	2433.00
5	5	1	6122.00	7341.00	145.90	0	Spot (Block5, Row1, Column5)	18144.79	15179.00	13497.27	0.08	0.74	266.00	273.61	266.00	71.60	0.01	0.26	100.00	100.00	0.00	14913.00	17878.79	10542122.00	249.58	3060.98	2129.00
5	6	1	6414.00	7346.00	143.75	0	Spot (Block5, Row1, Column6)	17755.69	15698.00	9264.51	0.05	0.52	266.00	278.18	266.00	110.95	0.02	0.40	100.00	100.00	0.00	15432.00	17489.69	10031963.00	157.53	3609.23	2214.00
5	7	1	6715.00	7349.00	147.55	0	Spot (Block5, Row1, Column7)	47748.10	54251.50	18838.77	0.06	0.39	264.00	281.31	264.00	167.24	0.03	0.59	100.00	100.00	39.70	53987.50	47484.10	28267052.00	283.83	9471.12	7246.00
5	8	1	7029.00	7350.00	205.00	0	Spot (Block5, Row1, Column8)	320.90	312.00	50.06	0.01	0.16	237.00	247.60	237.00	55.33	0.02	0.22	77.00	27.00	0.00	75.00	83.90	384763.00	1.32	261.92	268.00
5	1	2	4930.00	7622.00	246.95	0	Spot (Block5, Row2, Column1)	278.05	282.00	24.87	0.01	0.09	251.00	270.85	251.00	91.10	0.03	0.34	0.00	0.00	0.00	31.00	27.05	490205.00	0.08	252.78	254.50
5	2	2	5212.00	7641.00	129.25	0	Spot (Block5, Row2, Column2)	9763.26	9329.00	4039.58	0.02	0.41	255.00	307.94	255.00	582.97	0.08	1.89	100.00	100.00	0.00	9074.00	9508.26	4383704.00	16.22	1850.61	1710.00
5	3	2	5527.00	7639.00	165.95	0	Spot (Block5, Row2, Column3)	425.47	411.00	90.42	0.02	0.21	263.00	301.58	263.00	558.15	0.06	1.85	0.00	0.00	0.00	148.00	162.47	326339.00	0.22	296.71	294.00
5	4	2	5824.00	7644.00	162.80	0	Spot (Block5, Row2, Column4)	6647.70	6577.00	2648.73	0.00	0.40	270.00	301.08	270.00	120.74	0.05	0.40	100.00	100.00	0.00	6307.00	6377.70	4912649.00	52.56	1372.70	1259.50
5	5	2	6124.00	7642.00	166.90	0	Spot (Block5, Row2, Column5)	6539.77	6380.00	2578.12	0.01	0.39	273.00	290.79	273.00	101.14	0.03	0.35	100.00	100.00	0.00	6107.00	6266.77	5061779.00	61.79	1711.53	1366.50
5	6	2	6408.00	7644.00	147.20	0	Spot (Block5, Row2, Column6)	2409.13	2153.50	1145.98	0.05	0.48	274.00	329.53	274.00	318.34	0.08	0.97	100.00	93.00	0.00	1879.50	2135.13	1416570.00	6.53	747.47	658.00
5	7	2	6716.00	7649.00	147.45	0	Spot (Block5, Row2, Column7)	3446.73	2995.00	1968.00	0.06	0.57	265.00	279.05	265.00	153.89	0.02	0.55	100.00	100.00	0.00	2730.00	3181.73	2043913.00	20.58	942.08	716.00
5	8	2	7012.00	7641.00	190.10	0	Spot (Block5, Row2, Column8)	280.27	285.00	25.98	0.01	0.09	245.00	262.76	245.00	114.70	0.03	0.44	0.00	0.00	0.00	40.00	35.27	286431.00	0.15	265.41	269.00
5	1	3	4923.00	7935.00	146.00	0	Spot (Block5, Row3, Column1)	13265.01	12381.00	7905.86	0.03	0.60	249.00	259.12	249.00	50.24	0.02	0.19	100.00	100.00	0.00	12132.00	13016.01	7667174.00	258.87	2590.17	1865.00
5	2	3	5215.00	7941.00	153.55	0	Spot (Block5, Row3, Column2)	518.89	486.00	150.94	0.03	0.29	262.00	300.52	262.00	563.51	0.06	1.88	2.00	0.00	0.00	224.00	256.89	336761.00	0.39	314.34	303.00
5	3	3	5506.00	7938.00	137.15	0	Spot (Block5, Row3, Column3)	2314.43	1299.00	4392.84	0.25	1.90	270.00	287.57	270.00	355.55	0.03	1.24	91.00	70.00	0.00	1029.00	2044.43	1178046.00	5.70	679.16	549.00
5	4	3	5818.00	7941.00	143.95	0	Spot (Block5, Row3, Column4)	25524.30	23317.00	14556.64	0.04	0.57	275.00	289.21	275.00	99.61	0.02	0.34	100.00	100.00	0.00	23042.00	25249.30	14268085.00	253.34	5407.00	3444.00
5	5	3	6118.00	7933.00	147.95	0	Spot (Block5, Row3, Column5)	1294.17	652.00	2883.34	0.30	2.23	274.00	342.29	274.00	359.75	0.10	1.05	51.00	28.00	0.00	378.00	1020.17	776504.00	2.65	411.57	370.00
5	6	3	6418.00	7947.00	206.85	0	Spot (Block5, Row3, Column6)	31889.43	27529.50	20789.79	0.06	0.65	285.00	423.33	285.00	492.66	0.17	1.16	100.00	100.00	14.75	27244.50	31604.43	38905264.00	63.87	6575.61	6601.00
5	7	3	6720.00	7949.00	145.45	0	Spot (Block5, Row3, Column7)	12474.58	10515.00	8410.38	0.07	0.67	277.00	335.35	277.00	324.77	0.08	0.97	100.00	100.00	0.00	10238.00	12197.58	7222782.00	37.38	2229.00	1698.00
5	8	3	7016.00	7959.00	156.75	0	Spot (Block5, Row3, Column8)	14517.16	13286.00	7394.63	0.04	0.51	259.00	279.43	259.00	128.64	0.03	0.46	100.00	100.00	0.00	13027.00	14258.16	9857151.00	110.67	3020.33	2429.00
5	1	4	4916.00	8233.00	143.25	0	Spot (Block5, Row4, Column1)	25134.46	23077.00	14167.06	0.04	0.56	252.00	278.87	252.00	116.27	0.04	0.42	100.00	100.00	0.00	22825.00	24882.46	13974762.00	213.78	5241.42	3507.00
5	2	4	5216.00	8243.00	189.35	0	Spot (Block5, Row4, Column2)	4575.73	4029.00	2795.29	0.06	0.61	271.00	310.67	271.00	169.94	0.06	0.55	100.00	100.00	0.00	3758.00	4304.73	4635215.00	25.10	1135.80	1130.00
5	3	4	5514.00	8240.00	147.85	0	Spot (Block5, Row4, Column3)	59478.45	65535.00	10497.54	0.04	0.18	276.00	330.56	276.00	236.73	0.08	0.72	100.00	100.00	66.78	65259.00	59202.45	35271000.00	249.85	13571.34	10274.00
5	4	4	5808.00	8245.00	159.15	0	Spot (Block5, Row4, Column4)	510.47	498.00	125.60	0.01	0.25	266.00	275.88	266.00	101.66	0.02	0.37	93.00	66.00	0.00	232.00	244.47	357327.00	2.31	321.62	315.00
5	5	4	6086.00	8221.00	158.90	0	Spot (Block5, Row4, Column5)	925.72	385.00	2704.06	0.38	2.92	265.00	274.24	265.00	89.30	0.01	0.33	61.00	33.00	0.00	120.00	660.72	648931.00	7.30	398.88	299.00
5	6	4	6417.00	8245.00	174.75	0	Spot (Block5, Row4, Column6)	7498.69	7358.00	2798.92	0.01	0.37	276.00	341.34	276.00	344.95	0.09	1.01	100.00	100.00	0.00	7082.00	7222.69	6328892.00	20.75	1901.73	1616.50
5	7	4	6708.00	8246.00	146.20	0	Spot (Block5, Row4, Column7)	7176.92	5497.00	5768.10	0.12	0.80	285.00	332.57	285.00	275.28	0.07	0.83	100.00	98.00	0.00	5212.00	6891.92	4184145.00	24.86	1618.61	847.00
5	8	4	7012.00	8255.00	147.90	0	Spot (Block5, Row4, Column8)	2344.90	2191.00	1137.77	0.03	0.49	270.00	276.58	270.00	69.03	0.01	0.25	100.00	100.00	0.00	1921.00	2074.90	1399905.00	29.96	767.73	657.00
5	1	5	4922.00	8537.00	143.80	0	Spot (Block5, Row5, Column1)	42111.14	42281.50	19272.51	0.00	0.46	270.00	338.40	270.00	327.38	0.10	0.97	100.00	100.00	23.56	42011.50	41841.14	23413896.00	127.60	9245.69	6939.00
5	2	5	5216.00	8539.00	155.85	0	Spot (Block5, Row5, Column2)	15798.75	14869.00	6822.57	0.03	0.43	280.00	367.83	280.00	279.20	0.12	0.76	100.00	100.00	0.00	14589.00	15518.75	10569362.00	55.27	2939.47	2687.00
5	3	5	5515.00	8541.00	157.75	0	Spot (Block5, Row5, Column3)	20287.65	17725.00	11560.43	0.06	0.57	278.00	363.44	278.00	285.11	0.12	0.78	100.00	100.00	0.00	17447.00	20009.65	13856464.00	69.88	2911.11	2679.00
5	4	5	5809.00	8544.00	145.30	0	Spot (Block5, Row5, Column4)	12051.86	9830.00	8168.93	0.09	0.68	271.00	310.97	271.00	209.47	0.06	0.67	100.00	100.00	0.00	9559.00	11780.86	6978028.00	56.05	2263.41	1449.00
5	5	5	6114.00	8543.00	146.70	0	Spot (Block5, Row5, Column5)	58008.99	65535.00	12612.92	0.05	0.22	268.00	289.72	268.00	148.15	0.03	0.51	100.00	100.00	65.13	65267.00	57740.99	33935520.00	389.60	12524.45	8412.00
5	6	5	6416.00	8543.00	147.30	0	Spot (Block5, Row5, Column6)	2753.71	2603.50	1276.84	0.02	0.46	282.00	340.37	282.00	296.24	0.08	0.87	100.00	100.00	0.00	2321.50	2471.71	1630198.00	8.15	800.17	707.50
5	7	5	6714.00	8549.00	196.65	0	Spot (Block5, Row5, Column7)	29317.67	25101.00	19186.92	0.07	0.65	294.00	400.53	294.00	406.23	0.13	1.01	100.00	100.00	5.84	24807.00	29023.67	32102920.00	71.18	5514.41	5581.00
5	8	5	7014.00	8551.00	146.10	0	Spot (Block5, Row5, Column8)	19792.01	16511.50	14788.75	0.08	0.75	275.00	312.55	275.00	251.50	0.06	0.80	100.00	100.00	0.00	16236.50	19517.01	11479367.00	77.45	3315.28	2561.50
5	1	6	4910.00	8839.00	209.00	0	Spot (Block5, Row6, Column1)	26989.36	18842.00	20327.83	0.16	0.75	292.00	474.22	292.00	542.55	0.21	1.14	100.00	100.00	8.62	18550.00	26697.36	33493916.00	48.87	5900.38	5963.00
5	2	6	5210.00	8835.00	210.20	0	Spot (Block5, Row6, Column2)	14935.38	13749.00	8239.19	0.04	0.55	287.00	427.65	287.00	459.07	0.17	1.07	100.00	100.00	0.00	13462.00	14648.38	18773780.00	31.60	3367.08	3353.00
5	3	6	5507.00	8842.00	144.10	0	Spot (Block5, Row6, Column3)	37872.93	37760.50	19604.23	0.00	0.52	274.00	345.94	274.00	285.90	0.10	0.83	100.00	100.00	16.37	37486.50	37598.93	21057416.00	131.26	8556.93	6620.50
5	4	6	5814.00	8841.00	145.20	0	Spot (Block5, Row6, Column4)	1947.30	1731.00	1012.96	0.05	0.52	272.00	279.96	272.00	101.99	0.01	0.36	100.00	100.00	0.00	1459.00	1675.30	1117753.00	16.35	603.57	529.00
5	5	6	6109.00	8842.00	144.95	0	Spot (Block5, Row6, Column5)	59431.08	65535.00	10730.95	0.04	0.18	281.00	310.46	281.00	157.21	0.04	0.51	100.00	100.00	68.53	65254.00	59150.08	33994840.00	376.07	12598.55	9858.50
5	6	6	6413.00	8842.00	147.55	0	Spot (Block5, Row6, Column6)	1696.84	1422.00	1094.99	0.08	0.65	291.00	340.59	291.00	265.20	0.07	0.78	90.00	71.00	0.00	1131.00	1405.84	1011315.00	5.11	555.43	477.00
5	7	6	6713.00	8845.00	145.60	0	Spot (Block5, Row6, Column7)	23498.30	22256.00	14438.20	0.02	0.61	290.00	343.18	290.00	293.59	0.07	0.86	100.00	100.00	0.17	21966.00	23208.30	13558518.00	78.87	3946.48	3155.00
5	8	6	7014.00	8854.00	147.90	0	Spot (Block5, Row6, Column8)	31914.29	28590.00	20936.80	0.05	0.66	273.00	283.64	273.00	100.14	0.02	0.35	100.00	100.00	8.94	28317.00	31641.29	18925208.00	315.87	5495.14	4137.00
5	1	7	4909.00	9138.00	176.00	0	Spot (Block5, Row7, Column1)	6638.85	5881.00	3954.00	0.05	0.60	283.00	383.70	283.00	385.36	0.13	1.00	100.00	100.00	0.00	5598.00	6355.85	5729326.00	16.23	1403.04	1392.00
5	2	7	5210.00	9133.00	147.85	0	Spot (Block5, Row7, Column2)	867.20	744.50	428.92	0.07	0.49	276.00	330.17	276.00	231.77	0.08	0.70	76.00	50.00	0.00	468.50	591.20	515114.00	2.32	398.17	368.00
5	3	7	5504.00	9131.00	236.85	0	Spot (Block5, Row7, Column3)	293.60	294.00	29.44	0.00	0.10	264.00	269.70	264.00	76.48	0.01	0.28	6.00	0.00	0.00	30.00	29.60	474162.00	0.31	267.02	272.00
5	4	7	5804.00	9142.00	157.85	0	Spot (Block5, Row7, Column4)	553.17	490.50	190.38	0.05	0.34	268.00	283.15	268.00	116.86	0.02	0.41	80.00	47.00	0.00	222.50	285.17	380578.00	2.31	321.51	310.00
5	5	7	6110.00	9144.00	183.45	0	Spot (Block5, Row7, Column5)	4212.38	3807.50	2266.01	0.04	0.54	290.00	381.07	290.00	327.86	0.12	0.86	100.00	99.00	0.00	3517.50	3922.38	3993334.00	11.69	1074.09	1028.00
5	6	7	6405.00	9142.00	190.30	0	Spot (Block5, Row7, Column6)	20622.48	20368.00	11370.89	0.01	0.55	304.00	520.22	304.00	646.87	0.23	1.24	100.00	100.00	0.00	20064.00	20318.48	21096794.00	31.08	3665.03	3587.00
5	7	7	6703.00	9153.00	145.75	0	Spot (Block5, Row7, Column7)	26109.86	24793.00	12425.37	0.02	0.48	292.00	351.13	292.00	264.06	0.08	0.75	100.00	100.00	0.17	24501.00	25817.86	15013169.00	97.55	5639.84	3892.00
5	8	7	7012.00	9148.00	177.10	0	Spot (Block5, Row7, Column8)	11511.81	11256.50	3782.96	0.01	0.33	276.00	293.33	276.00	107.46	0.03	0.37	100.00	100.00	0.00	10980.50	11235.81	10130390.00	104.40	2750.06	2219.00
5	1	8	4902.00	9444.00	166.50	0	Spot (Block5, Row8, Column1)	358.81	362.00	47.00	0.00	0.13	269.00	284.03	269.00	107.16	0.02	0.38	36.00	1.00	0.00	93.00	89.81	275926.00	0.70	301.72	301.00
5	2	8	5207.00	9433.00	145.80	0	Spot (Block5, Row8, Column2)	2447.60	2255.50	1224.48	0.04	0.50	268.00	268.73	268.00	41.51	0.00	0.15	100.00	100.00	0.00	1987.50	2179.60	1419606.00	52.49	737.26	660.00
5	3	8	5500.00	9434.00	145.90	0	Spot (Block5, Row8, Column3)	6824.04	5192.00	5316.03	0.12	0.78	272.00	279.95	272.00	108.03	0.01	0.39	100.00	100.00	0.00	4920.00	6552.04	3992064.00	60.58	1193.24	926.50
5	4	8	5808.00	9438.00	146.45	0	Spot (Block5, Row8, Column4)	40207.60	39437.50	18041.68	0.01	0.45	282.00	291.86	282.00	123.51	0.01	0.42	100.00	100.00	12.84	39155.50	39925.60	23481316.00	323.17	7768.35	6544.50
5	5	8	6096.00	9441.00	154.55	0	Spot (Block5, Row8, Column5)	471.67	471.00	101.19	0.00	0.21	299.00	415.45	299.00	529.59	0.14	1.27	0.00	0.00	0.00	172.00	172.67	309885.00	0.11	351.32	329.00
5	6	8	6408.00	9442.00	199.00	0	Spot (Block5, Row8, Column6)	38056.59	38350.00	23260.23	0.00	0.61	318.00	560.57	318.00	773.09	0.25	1.38	100.00	100.00	31.91	38032.00	37738.59	42814032.00	48.50	7631.40	7506.50
5	7	8	6711.00	9447.00	144.05	0	Spot (Block5, Row8, Column7)	7047.32	6916.50	3614.65	0.01	0.51	297.00	389.81	297.00	461.78	0.12	1.18	100.00	100.00	0.00	6619.50	6750.32	3946500.00	14.42	1780.77	1513.00
5	8	8	6994.00	9446.00	143.80	0	Spot (Block5, Row8, Column8)	34866.53	31614.00	18653.18	0.04	0.53	290.00	311.60	290.00	111.29	0.03	0.36	100.00	100.00	11.99	31324.00	34576.53	19769364.00	310.48	6516.69	4232.50
6	1	1	9423.00	7362.00	153.10	0	Spot (Block6, Row1, Column1)	10955.08	8749.00	6871.99	0.10	0.63	280.00	283.82	280.00	64.02	0.01	0.23	100.00	100.00	0.00	8469.00	10675.08	6989339.00	166.69	2483.01	1960.50
6	2	1	9720.00	7367.00	148.80	0	Spot (Block6, Row1, Column2)	6753.03	6116.50	3809.18	0.04	0.56	268.00	274.31	268.00	68.18	0.01	0.25	100.00	100.00	0.00	5848.50	6485.03	4092334.00	95.02	1497.59	1196.50
6	3	1	10025.00	7369.00	146.75	0	Spot (Block6, Row1, Column3)	3145.29	2564.00	2046.85	0.09	0.65	259.00	262.03	259.00	47.46	0.01	0.18	100.00	100.00	0.00	2305.00	2886.29	1846284.00	60.75	854.31	642.00
6	4	1	10316.00	7371.00	147.40	0	Spot (Block6, Row1, Column4)	4940.69	4005.00	2907.93	0.09	0.59	275.00	275.11	275.00	63.17	0.00	0.23	100.00	100.00	0.00	3730.00	4665.69	2934767.00	73.86	1283.51	864.00
6	5	1	10619.00	7372.00	148.20	0	Spot (Block6, Row1, Column5)	7885.59	6301.00	6272.08	0.10	0.80	268.00	268.15	268.00	52.63	0.00	0.20	100.00	100.00	0.00	6033.00	7617.59	4723468.00	144.73	1496.40	1194.00
6	6	1	10915.00	7377.00	144.60	0	Spot (Block6, Row1, Column6)	9602.01	8295.00	5355.03	0.06	0.56	258.00	265.46	258.00	58.86	0.01	0.22	100.00	100.00	0.00	8037.00	9344.01	5453941.00	158.63	2255.10	1937.00
6	7	1	11211.00	7378.00	147.50	0	Spot (Block6, Row1, Column7)	26381.40	23086.00	16648.64	0.06	0.63	268.00	270.17	268.00	74.75	0.00	0.28	100.00	100.00	2.35	22818.00	26113.40	15749694.00	349.30	4785.62	3069.00
6	8	1	11530.00	7383.00	159.15	0	Spot (Block6, Row1, Column8)	613.15	580.00	188.46	0.02	0.31	268.00	264.17	268.00	65.05	0.01	0.25	100.00	91.00	0.00	312.00	345.15	426136.00	5.37	354.46	351.00
6	1	2	9418.00	7664.00	147.00	-50	Spot (Block6, Row2, Column1)	271.23	284.00	34.18	0.02	0.13	264.00	264.74	264.00	58.42	0.00	0.22	1.00	0.00	0.00	20.00	7.23	160295.00	0.11	267.54	277.00
6	2	2	9714.00	7668.00	128.50	0	Spot (Block6, Row2, Column2)	5258.28	4970.00	2137.49	0.02	0.41	247.00	262.35	247.00	68.66	0.03	0.26	100.00	100.00	0.00	4723.00	5011.28	2324160.00	72.76	1310.59	1227.50
6	3	2	10008.00	7665.00	159.70	0	Spot (Block6, Row2, Column3)	386.83	378.00	75.07	0.01	0.19	246.00	260.91	246.00	63.64	0.03	0.24	82.00	54.00	0.00	132.00	140.83	271558.00	1.98	293.22	294.00
6	4	2	10325.00	7673.00	166.55	0	Spot (Block6, Row2, Column4)	3362.63	3320.00	1286.07	0.01	0.38	272.00	279.66	272.00	76.68	0.01	0.27	100.00	100.00	0.00	3048.00	3090.63	2582497.00	40.21	883.88	852.00
6	5	2	10624.00	7672.00	180.85	0	Spot (Block6, Row2, Column5)	2015.44	1988.50	650.51	0.01	0.32	278.00	289.29	278.00	105.48	0.02	0.36	100.00	100.00	0.00	1710.50	1737.44	1850173.00	16.36	752.54	662.00
6	6	2	10916.00	7673.00	148.55	0	Spot (Block6, Row2, Column6)	1419.02	1262.00	659.75	0.05	0.46	272.00	332.16	272.00	326.27	0.09	0.98	98.00	70.00	0.00	990.00	1147.02	858510.00	3.33	525.12	481.00
6	7	2	11219.00	7677.00	151.70	0	Spot (Block6, Row2, Column7)	1732.83	1524.50	929.65	0.06	0.54	256.00	266.48	256.00	74.93	0.02	0.28	100.00	100.00	0.00	1268.50	1476.83	1091684.00	19.57	593.14	545.50
6	8	2	11523.00	7676.00	217.00	0	Spot (Block6, Row2, Column8)	278.84	282.00	32.17	0.00	0.12	265.00	277.09	265.00	165.52	0.02	0.60	0.00	0.00	0.00	17.00	13.84	374199.00	0.01	258.30	256.00
6	1	3	9418.00	7963.00	146.90	0	Spot (Block6, Row3, Column1)	7142.85	6348.50	4556.27	0.05	0.64	248.00	255.51	248.00	44.38	0.01	0.17	100.00	100.00	0.00	6100.50	6894.85	4185709.00	155.18	1657.69	1185.00
6	2	3	9723.00	7970.00	158.75	0	Spot (Block6, Row3, Column2)	416.64	395.00	102.10	0.02	0.25	239.00	259.81	239.00	73.44	0.04	0.28	83.00	56.00	0.00	156.00	177.64	288730.00	2.14	298.25	294.00
6	3	3	10006.00	7958.00	151.10	0	Spot (Block6, Row3, Column3)	1006.34	740.50	1347.61	0.13	1.34	240.00	256.00	240.00	70.45	0.03	0.28	96.00	93.00	0.00	500.50	766.34	627957.00	10.65	424.57	313.00
6	4	3	10319.00	7971.00	146.65	0	Spot (Block6, Row3, Column4)	11770.38	10188.50	7093.01	0.06	0.60	263.00	266.19	263.00	61.84	0.01	0.23	100.00	100.00	0.00	9925.50	11507.38	6897442.00	186.03	2688.26	2092.00
6	5	3	10636.00	7976.00	150.90	0	Spot (Block6, Row3, Column5)	1066.30	520.00	3503.91	0.31	3.29	283.00	363.41	283.00	365.43	0.11	1.01	32.00	9.00	0.00	237.00	783.30	666439.00	1.92	405.77	354.00
6	6	3	10917.00	7972.00	204.10	0	Spot (Block6, Row3, Column6)	35815.00	32252.50	20816.42	0.05	0.58	295.00	459.93	295.00	487.09	0.19	1.06	100.00	100.00	20.92	31957.50	35520.00	42118688.00	72.58	7364.96	7053.00
6	7	3	11219.00	7984.00	146.90	0	Spot (Block6, Row3, Column7)	6049.50	5078.00	3985.53	0.08	0.66	280.00	346.63	280.00	334.26	0.09	0.96	100.00	100.00	0.00	4798.00	5769.50	3557104.00	17.06	1330.68	1178.00
6	8	3	11520.00	7985.00	160.80	0	Spot (Block6, Row3, Column8)	22239.25	20437.00	11537.75	0.04	0.52	272.00	291.44	272.00	182.15	0.03	0.63	100.00	100.00	0.00	20165.00	21967.25	15856584.00	120.49	4311.37	3226.00
6	1	4	9415.00	8261.00	147.95	0	Spot (Block6, Row4, Column1)	11417.54	9845.50	7108.88	0.06	0.62	246.00	282.94	246.00	653.59	0.06	2.31	100.00	99.00	0.00	9599.50	11171.54	6827686.00	17.04	2459.10	1632.00
6	2	4	9715.00	8268.00	184.65	0	Spot (Block6, Row4, Column2)	4209.74	3916.50	2290.60	0.03	0.54	262.00	294.29	262.00	146.80	0.05	0.50	100.00	100.00	0.00	3654.50	3947.74	4041353.00	26.67	1082.13	1111.50
6	3	4	10015.00	8271.00	150.10	0	Spot (Block6, Row4, Column3)	42708.66	44630.00	21285.75	0.02	0.50	265.00	299.13	265.00	160.59	0.05	0.54	100.00	100.00	33.28	44365.00	42443.66	26308676.00	264.09	8316.20	5801.00
6	4	4	10319.00	8264.00	197.10	0	Spot (Block6, Row4, Column4)	377.18	377.50	106.27	0.00	0.28	251.00	260.09	251.00	61.52	0.02	0.24	73.00	50.00	0.00	126.50	126.18	414139.00	1.90	307.56	288.00
6	5	4	10594.00	8265.00	156.55	0	Spot (Block6, Row4, Column5)	581.59	389.00	917.20	0.17	1.58	264.00	267.56	264.00	74.41	0.01	0.28	81.00	36.00	0.00	125.00	317.59	391408.00	4.22	343.17	312.50
6	6	4	10918.00	8272.00	185.80	0	Spot (Block6, Row4, Column6)	2426.93	2414.00	824.57	0.00	0.34	291.00	353.30	291.00	304.07	0.08	0.86	100.00	99.00	0.00	2123.00	2135.93	2356553.00	6.82	810.14	733.00
6	7	4	11213.00	8279.00	148.00	0	Spot (Block6, Row4, Column7)	3108.51	2272.00	2463.53	0.14	0.79	291.00	361.97	291.00	394.92	0.09	1.09	79.00	70.00	0.00	1981.00	2817.51	1858887.00	6.95	815.99	610.00
6	8	4	11517.00	8286.00	151.10	0	Spot (Block6, Row4, Column8)	1235.73	1085.00	669.85	0.06	0.54	281.00	282.46	281.00	71.04	0.00	0.25	100.00	100.00	0.00	804.00	954.73	773570.00	13.42	517.43	462.50
6	1	5	9422.00	8563.00	145.10	0	Spot (Block6, Row5, Column1)	12390.20	10945.00	7997.60	0.05	0.65	277.00	372.42	277.00	812.46	0.13	2.18	100.00	99.00	0.00	10668.00	12113.20	7099584.00	14.79	2513.34	1903.00
6	2	5	9715.00	8568.00	157.50	0	Spot (Block6, Row5, Column2)	23448.93	22149.50	11096.09	0.02	0.47	279.00	408.51	279.00	860.28	0.17	2.11	100.00	100.00	0.00	21870.50	23169.93	16039069.00	26.78	4061.89	3452.00
6	3	5	10014.00	8568.00	160.40	0	Spot (Block6, Row5, Column3)	15489.19	12750.50	9754.54	0.08	0.63	273.00	324.75	273.00	211.97	0.08	0.65	100.00	100.00	0.00	12477.50	15216.19	10997324.00	71.54	2184.98	2110.00
6	4	5	10315.00	8572.00	146.80	0	Spot (Block6, Row5, Column4)	5990.23	5307.00	4093.69	0.05	0.68	263.00	288.27	263.00	158.17	0.04	0.55	100.00	100.00	0.00	5044.00	5727.23	3504283.00	36.05	1376.35	963.00
6	5	5	10619.00	8569.00	147.40	0	Spot (Block6, Row5, Column5)	43398.05	47932.00	21170.02	0.04	0.49	253.00	270.96	253.00	117.00	0.03	0.43	100.00	100.00	35.36	47679.00	43145.05	25648384.00	368.61	8303.25	6062.50
6	6	5	10918.00	8570.00	150.15	0	Spot (Block6, Row5, Column6)	1662.21	1523.00	813.61	0.04	0.49	284.00	364.26	284.00	420.43	0.11	1.15	89.00	67.00	0.00	1239.00	1378.21	1025581.00	3.09	593.82	532.00
6	7	5	11214.00	8578.00	197.60	0	Spot (Block6, Row5, Column7)	43988.83	50893.00	21538.05	0.06	0.49	306.00	475.71	306.00	592.19	0.19	1.24	100.00	100.00	36.81	50587.00	43682.83	48520076.00	73.48	9115.07	9170.00
6	8	5	11515.00	8578.00	147.40	0	Spot (Block6, Row5, Column8)	9188.58	7214.50	7323.24	0.11	0.80	281.00	341.19	281.00	384.75	0.08	1.13	100.00	93.00	0.00	6933.50	8907.58	5439637.00	22.99	1779.84	1322.00
6	1	6	9413.00	8865.00	201.90	0	Spot (Block6, Row6, Column1)	31536.30	26076.00	21222.45	0.08	0.67	300.00	511.09	300.00	605.50	0.23	1.18	100.00	100.00	15.69	25776.00	31236.30	36582292.00	51.24	6389.19	6342.00
6	2	6	9709.00	8864.00	200.15	0	Spot (Block6, Row6, Column2)	31481.87	29140.00	17167.54	0.03	0.55	287.00	485.50	287.00	607.85	0.23	1.25	100.00	100.00	2.47	28853.00	31194.87	35637516.00	50.99	6121.25	5926.50
6	3	6	10004.00	8870.00	145.45	0	Spot (Block6, Row6, Column3)	18380.94	17315.50	11327.15	0.03	0.62	266.00	336.27	266.00	360.04	0.10	1.07	100.00	100.00	0.00	17049.50	18114.94	10697707.00	50.12	3108.34	2360.00
6	4	6	10316.00	8871.00	149.90	0	Spot (Block6, Row6, Column4)	1090.38	942.00	539.75	0.06	0.50	254.00	264.21	254.00	100.40	0.02	0.38	100.00	91.00	0.00	688.00	836.38	672763.00	8.23	429.11	406.00
6	5	6	10614.00	8869.00	145.00	0	Spot (Block6, Row6, Column5)	43431.14	46630.00	20928.79	0.03	0.48	267.00	286.10	267.00	133.45	0.03	0.47	100.00	100.00	34.32	46363.00	43164.14	25059892.00	323.31	7240.14	5551.50
6	6	6	10917.00	8870.00	156.85	0	Spot (Block6, Row6, Column6)	748.52	579.50	460.97	0.11	0.62	279.00	346.59	279.00	399.30	0.09	1.15	41.00	20.00	0.00	300.50	469.52	510494.00	1.01	351.08	331.50
6	7	6	11212.00	8873.00	148.20	0	Spot (Block6, Row6, Column7)	9449.58	8321.00	6400.31	0.06	0.68	295.00	372.11	295.00	398.27	0.10	1.07	100.00	99.00	0.00	8026.00	9154.58	5669747.00	22.79	1952.55	1606.50
6	8	6	11519.00	8878.00	147.85	0	Spot (Block6, Row6, Column8)	13600.61	11614.00	9420.23	0.07	0.69	283.00	286.08	283.00	71.21	0.00	0.25	100.00	100.00	0.00	11331.00	13317.61	8119563.00	186.97	2539.06	1779.50
6	1	7	9410.00	9163.00	174.00	0	Spot (Block6, Row7, Column1)	5957.82	4937.00	3598.88	0.08	0.60	277.00	356.49	277.00	344.82	0.11	0.97	100.00	100.00	0.00	4660.00	5680.82	5034354.00	16.24	1260.38	1236.00
6	2	7	9708.00	9169.00	157.40	0	Spot (Block6, Row7, Column2)	445.32	387.00	149.15	0.06	0.33	272.00	333.59	272.00	329.11	0.09	0.99	14.00	1.00	0.00	115.00	173.32	301929.00	0.34	312.92	297.00
6	3	7	10023.00	9140.00	189.50	0	Spot (Block6, Row7, Column3)	284.43	291.00	32.60	0.01	0.11	245.50	256.93	245.50	59.80	0.02	0.23	18.00	1.00	0.00	45.50	38.93	288128.00	0.46	267.70	272.00
6	4	7	10315.00	9178.00	169.60	0	Spot (Block6, Row7, Column4)	402.41	386.00	88.68	0.02	0.22	245.00	263.95	245.00	97.59	0.03	0.37	69.00	31.00	0.00	141.00	157.41	323139.00	1.42	293.94	298.00
6	5	7	10617.00	9171.00	186.10	0	Spot (Block6, Row7, Column5)	2387.06	2243.50	1218.38	0.03	0.51	287.00	404.74	287.00	529.11	0.15	1.31	95.00	76.00	0.00	1956.50	2100.06	2329767.00	3.75	745.67	706.00
6	6	7	10908.00	9169.00	188.30	0	Spot (Block6, Row7, Column6)	39199.78	40138.50	20781.03	0.01	0.53	308.00	579.16	308.00	777.42	0.27	1.34	100.00	100.00	17.20	39830.50	38891.78	39199972.00	49.68	6456.55	6334.00
6	7	7	11201.00	9181.00	147.20	0	Spot (Block6, Row7, Column7)	12957.83	12423.50	6230.80	0.02	0.48	304.00	390.58	304.00	419.61	0.11	1.07	100.00	100.00	0.00	12119.50	12653.83	7645119.00	29.95	3390.54	2577.00
6	8	7	11513.00	9178.00	186.35	0	Spot (Block6, Row7, Column8)	3695.33	3667.50	1165.47	0.00	0.32	284.00	292.97	284.00	103.39	0.01	0.35	100.00	100.00	0.00	3383.50	3411.33	3606638.00	32.91	1234.51	918.00
6	1	8	9395.00	9487.00	189.90	0	Spot (Block6, Row8, Column1)	323.36	310.00	52.66	0.02	0.16	260.00	267.78	260.00	83.89	0.01	0.31	29.00	4.00	0.00	50.00	63.36	328215.00	0.66	266.60	273.00
6	2	8	9711.00	9468.00	147.40	0	Spot (Block6, Row8, Column2)	1298.72	1109.00	680.26	0.07	0.52	249.00	255.98	249.00	39.99	0.01	0.16	100.00	100.00	0.00	860.00	1049.72	772740.00	26.08	509.67	432.00
6	3	8	10002.00	9466.00	145.65	0	Spot (Block6, Row8, Column3)	3103.96	2422.00	2281.71	0.11	0.74	244.00	261.98	244.00	110.76	0.03	0.42	100.00	100.00	0.00	2178.00	2859.96	1794089.00	25.66	780.81	564.00
6	4	8	10307.00	9471.00	151.55	0	Spot (Block6, Row8, Column4)	46218.47	49954.00	18585.24	0.03	0.40	248.00	269.13	248.00	132.10	0.04	0.49	100.00	100.00	34.76	49706.00	45970.47	29117828.00	347.85	8893.55	7401.00
6	5	8	10598.00	9461.00	167.70	0	Spot (Block6, Row8, Column5)	355.67	353.00	60.65	0.00	0.17	271.00	363.97	271.00	468.41	0.13	1.29	0.00	0.00	0.00	82.00	84.67	276710.00	-0.02	282.74	285.00
6	6	8	10909.00	9470.00	198.45	0	Spot (Block6, Row8, Column6)	42225.28	47603.50	22640.48	0.05	0.54	305.00	565.93	305.00	783.18	0.27	1.38	100.00	100.00	38.29	47298.50	41920.28	46870488.00	53.19	8641.40	8448.00
6	7	8	11208.00	9476.00	146.30	0	Spot (Block6, Row8, Column7)	4091.44	3756.00	2238.11	0.04	0.55	298.00	377.10	298.00	406.02	0.10	1.08	100.00	95.00	0.00	3458.00	3793.44	2389401.00	9.15	1133.73	959.50
6	8	8	11495.00	9478.00	147.50	0	Spot (Block6, Row8, Column8)	32018.38	28177.50	17577.37	0.06	0.55	290.00	301.03	290.00	100.04	0.02	0.33	100.00	100.00	5.05	27887.50	31728.38	19018944.00	317.06	6849.48	4085.00
7	1	1	13924.00	7390.00	155.65	0	Spot (Block7, Row1, Column1)	9570.53	8038.50	5934.30	0.08	0.62	226.00	244.87	226.00	57.08	0.03	0.23	100.00	100.00	0.00	7812.50	9344.53	6393113.00	163.37	1837.75	1488.00
7	2	1	14223.00	7399.00	166.80	0	Spot (Block7, Row1, Column2)	495.29	452.00	171.67	0.04	0.35	229.00	242.87	229.00	42.21	0.03	0.17	99.00	92.00	0.00	223.00	266.29	383847.00	5.98	291.78	299.00
7	3	1	14542.00	7400.00	202.15	0	Spot (Block7, Row1, Column3)	290.99	290.00	37.93	0.00	0.13	226.00	237.93	226.00	34.26	0.02	0.14	83.00	41.00	0.00	64.00	64.99	337550.00	1.55	259.00	262.50
7	4	1	14819.00	7392.00	169.75	0	Spot (Block7, Row1, Column4)	441.23	406.00	120.02	0.04	0.27	229.00	239.32	229.00	33.02	0.02	0.14	99.00	92.00	0.00	177.00	212.23	353428.00	6.12	297.91	297.00
7	5	1	15121.00	7387.00	191.65	0	Spot (Block7, Row1, Column5)	313.81	301.00	58.77	0.02	0.19	232.00	243.09	232.00	36.69	0.02	0.15	86.00	42.00	0.00	69.00	81.81	325111.00	1.93	256.06	254.00
7	6	1	15418.00	7403.00	152.00	0	Spot (Block7, Row1, Column6)	639.32	585.50	233.19	0.04	0.36	235.00	245.93	235.00	36.26	0.02	0.15	100.00	100.00	0.00	350.50	404.32	402770.00	10.85	349.35	319.00
7	7	1	15713.00	7408.00	159.10	0	Spot (Block7, Row1, Column7)	511.06	492.00	131.17	0.02	0.26	232.00	240.38	232.00	29.11	0.02	0.12	100.00	100.00	0.00	260.00	279.06	356721.00	9.30	307.54	306.00
7	8	1	16022.00	7402.00	187.95	0	Spot (Block7, Row1, Column8)	326.79	312.00	55.00	0.02	0.17	227.00	235.02	227.00	27.98	0.02	0.12	97.00	86.00	0.00	85.00	99.79	328423.00	3.28	269.18	271.00
7	1	2	13918.00	7653.00	132.50	0	Spot (Block7, Row2, Column1)	276.91	283.00	23.14	0.01	0.08	218.00	230.70	218.00	44.89	0.02	0.19	75.00	3.00	0.00	65.00	58.91	130148.00	1.03	255.26	251.00
7	2	2	14220.00	7699.00	160.55	0	Spot (Block7, Row2, Column2)	295.34	299.00	27.50	0.01	0.09	225.00	235.80	225.00	33.79	0.02	0.14	89.00	63.00	0.00	74.00	70.34	210283.00	1.76	257.05	261.00
7	3	2	14512.00	7721.00	187.45	0	Spot (Block7, Row2, Column3)	282.39	280.00	26.97	0.00	0.10	232.00	242.91	232.00	34.10	0.02	0.14	75.00	12.00	0.00	48.00	50.39	280132.00	1.16	270.02	273.00
7	4	2	14832.00	7700.00	183.45	0	Spot (Block7, Row2, Column4)	306.75	302.00	31.46	0.01	0.10	245.00	252.11	245.00	37.52	0.01	0.15	84.00	21.00	0.00	57.00	61.75	289265.00	1.46	282.83	286.00
7	5	2	15125.00	7704.00	194.70	0	Spot (Block7, Row2, Column5)	1130.07	1076.50	407.34	0.02	0.36	266.00	272.66	266.00	80.69	0.01	0.30	100.00	99.00	0.00	810.50	864.07	1213692.00	10.63	472.83	439.00
7	6	2	15424.00	7702.00	147.00	-50	Spot (Block7, Row2, Column6)	265.42	267.00	29.45	0.00	0.11	266.00	331.96	266.00	338.22	0.10	1.02	0.00	0.00	0.00	1.00	-0.58	156599.00	-0.20	269.99	276.00
7	7	2	15724.00	7704.00	147.00	-50	Spot (Block7, Row2, Column7)	275.49	279.00	24.43	0.01	0.09	240.00	253.26	240.00	60.44	0.02	0.24	15.00	0.00	0.00	39.00	35.49	162263.00	0.37	274.50	283.00
7	8	2	16008.00	7703.00	199.20	0	Spot (Block7, Row2, Column8)	260.41	266.00	32.18	0.01	0.12	228.00	258.13	228.00	174.62	0.05	0.68	0.00	0.00	0.00	38.00	32.41	293739.00	0.01	249.28	246.00
7	1	3	13924.00	7981.00	176.60	0	Spot (Block7, Row3, Column1)	316.42	300.00	50.78	0.02	0.16	218.00	225.47	218.00	27.84	0.01	0.12	94.00	85.00	0.00	82.00	98.42	274966.00	3.27	261.08	255.50
7	2	3	14241.00	8018.00	221.95	0	Spot (Block7, Row3, Column2)	264.07	270.00	32.78	0.01	0.12	222.00	239.41	222.00	63.64	0.03	0.27	33.00	0.00	0.00	48.00	42.07	371808.00	0.39	239.34	229.00
7	3	3	14522.00	7982.00	184.50	0	Spot (Block7, Row3, Column3)	347.36	317.00	123.22	0.04	0.35	229.00	240.69	229.00	34.41	0.02	0.14	94.00	76.00	0.00	88.00	118.36	330690.00	3.10	274.28	284.50
7	4	3	14816.00	7997.00	151.40	0	Spot (Block7, Row3, Column4)	1010.45	888.00	472.25	0.06	0.47	245.00	251.26	245.00	32.43	0.01	0.13	100.00	100.00	0.00	643.00	765.45	634564.00	23.41	428.75	380.50
7	5	3	15122.00	8000.00	147.00	-50	Spot (Block7, Row3, Column5)	423.46	305.00	617.27	0.14	1.46	279.00	350.12	279.00	348.65	0.10	1.00	5.00	3.00	0.00	26.00	144.46	249416.00	0.21	300.93	296.00
7	6	3	15420.00	8002.00	202.75	0	Spot (Block7, Row3, Column6)	37772.54	35479.50	21140.59	0.03	0.56	292.00	467.08	292.00	505.13	0.20	1.08	100.00	100.00	25.81	35187.50	37480.54	44194168.00	73.85	7812.33	7932.00
7	7	3	15754.00	8029.00	180.85	0	Spot (Block7, Row3, Column7)	321.05	307.00	115.74	0.02	0.36	273.00	348.11	273.00	367.57	0.11	1.06	1.00	0.00	0.00	34.00	48.05	296328.00	-0.07	281.87	291.00
7	8	3	16021.00	8006.00	161.05	0	Spot (Block7, Row3, Column8)	36108.41	34268.50	16387.42	0.02	0.45	237.00	290.54	237.00	245.71	0.09	0.85	100.00	100.00	9.24	34031.50	35871.41	25781472.00	145.77	5877.92	5237.00
7	1	4	13919.00	8293.00	155.40	0	Spot (Block7, Row4, Column1)	997.88	868.00	520.67	0.06	0.52	227.00	245.07	227.00	59.48	0.03	0.24	100.00	98.00	0.00	641.00	770.88	661597.00	12.66	399.49	374.00
7	2	4	14216.00	8296.00	174.20	0	Spot (Block7, Row4, Column2)	3592.95	3257.00	1787.35	0.04	0.50	255.00	289.54	255.00	174.05	0.06	0.60	100.00	100.00	0.00	3002.00	3337.95	3043227.00	18.98	878.81	831.00
7	3	4	14520.00	8296.00	150.90	0	Spot (Block7, Row4, Column3)	2728.56	2665.00	1381.17	0.01	0.51	245.00	270.84	245.00	104.37	0.04	0.39	100.00	100.00	0.00	2420.00	2483.56	1699893.00	23.55	796.83	670.00
7	4	4	14800.00	8289.00	194.85	0	Spot (Block7, Row4, Column4)	278.34	289.00	32.87	0.02	0.12	241.00	249.88	241.00	33.96	0.02	0.14	66.00	11.00	0.00	48.00	37.34	299214.00	0.84	260.39	270.00
7	5	4	15092.00	8302.00	174.05	0	Spot (Block7, Row4, Column5)	312.29	300.00	59.79	0.02	0.19	262.00	261.40	262.00	42.14	0.00	0.16	40.00	15.00	0.00	38.00	50.29	262011.00	1.21	283.02	281.50
7	6	4	15420.00	8300.00	194.95	0	Spot (Block7, Row4, Column6)	1369.03	1310.00	451.18	0.02	0.33	282.00	365.34	282.00	373.14	0.11	1.02	98.00	76.00	0.00	1028.00	1087.03	1474444.00	2.69	558.20	502.50
7	7	4	15720.00	8304.00	147.00	-50	Spot (Block7, Row4, Column7)	299.79	297.00	27.56	0.00	0.09	275.00	328.28	275.00	299.39	0.08	0.91	0.00	0.00	0.00	22.00	24.79	176278.00	-0.10	283.95	290.00
7	8	4	16031.00	8308.00	199.30	0	Spot (Block7, Row4, Column8)	312.29	308.00	42.02	0.01	0.13	234.00	261.61	234.00	141.43	0.05	0.54	9.00	0.00	0.00	74.00	78.29	351954.00	0.36	271.35	280.00
7	1	5	13920.00	8590.00	153.80	0	Spot (Block7, Row5, Column1)	921.38	767.50	504.35	0.08	0.55	275.00	354.89	275.00	376.02	0.11	1.06	59.00	31.00	0.00	492.50	646.38	602580.00	1.51	368.77	345.00
7	2	5	14213.00	8591.00	159.95	0	Spot (Block7, Row5, Column2)	40122.39	39193.00	17690.87	0.01	0.44	290.00	384.19	290.00	327.26	0.12	0.85	100.00	100.00	13.40	38903.00	39832.39	28446868.00	121.43	6427.24	5851.50
7	3	5	14516.00	8596.00	157.05	0	Spot (Block7, Row5, Column3)	13338.00	11065.00	7975.20	0.08	0.60	277.00	310.69	277.00	184.28	0.05	0.59	100.00	100.00	0.00	10788.00	13061.00	9056504.00	70.69	2150.76	1930.00
7	4	5	14822.00	8605.00	170.10	0	Spot (Block7, Row5, Column4)	442.56	391.00	156.57	0.05	0.35	242.00	262.44	242.00	91.40	0.04	0.35	77.00	40.00	0.00	149.00	200.56	355819.00	1.97	292.88	299.00
7	5	5	15119.00	8601.00	146.95	0	Spot (Block7, Row5, Column5)	3231.37	2861.00	1832.20	0.05	0.57	252.00	254.60	252.00	36.03	0.00	0.14	100.00	100.00	0.00	2609.00	2979.37	1906509.00	82.61	882.46	678.00
7	6	5	15418.00	8602.00	147.00	-50	Spot (Block7, Row5, Column6)	293.90	296.00	46.31	0.00	0.16	277.00	321.61	277.00	305.18	0.06	0.95	0.00	0.00	0.00	19.00	16.90	173986.00	-0.09	293.71	295.00
7	7	5	15718.00	8606.00	195.30	0	Spot (Block7, Row5, Column7)	36159.53	33254.00	20558.69	0.04	0.57	282.00	393.13	282.00	429.90	0.14	1.09	100.00	100.00	17.81	32972.00	35877.53	38980168.00	83.20	6779.62	6848.00
7	8	5	16050.00	8610.00	180.05	0	Spot (Block7, Row5, Column8)	307.54	300.00	60.31	0.01	0.20	228.00	278.19	228.00	257.04	0.09	0.92	0.00	0.00	0.00	72.00	79.54	278327.00	0.11	277.38	271.00
7	1	6	13912.00	8891.00	201.40	0	Spot (Block7, Row6, Column1)	33303.71	28174.50	21564.97	0.07	0.65	299.00	485.02	299.00	561.38	0.21	1.16	100.00	100.00	18.12	27875.50	33004.71	38232868.00	58.46	6703.68	6836.50
7	2	6	14216.00	8892.00	203.40	0	Spot (Block7, Row6, Column2)	21160.91	19124.00	11629.66	0.04	0.55	295.00	468.30	295.00	506.80	0.20	1.08	100.00	100.00	0.00	18829.00	20865.91	24779412.00	40.83	4434.68	4280.00
7	3	6	14510.00	8895.00	148.90	0	Spot (Block7, Row6, Column3)	1096.99	982.00	570.08	0.05	0.52	278.00	325.08	278.00	256.18	0.07	0.79	79.00	61.00	0.00	704.00	818.99	661488.00	3.01	494.46	393.50
7	4	6	14814.00	8890.00	168.60	0	Spot (Block7, Row6, Column4)	339.78	322.00	50.39	0.02	0.15	246.00	252.52	246.00	33.37	0.01	0.13	95.00	66.00	0.00	76.00	93.78	267404.00	2.61	285.20	293.00
7	5	6	15110.00	8902.00	147.65	0	Spot (Block7, Row6, Column5)	1078.75	1008.00	459.29	0.03	0.43	245.00	256.20	245.00	46.63	0.02	0.18	100.00	100.00	0.00	763.00	833.75	641857.00	17.64	463.58	407.50
7	6	6	15404.00	8898.00	151.30	0	Spot (Block7, Row6, Column6)	292.57	292.00	11.52	0.00	0.04	270.00	319.36	270.00	329.21	0.07	1.03	0.00	0.00	0.00	22.00	22.57	183735.00	-0.08	275.88	279.00
7	7	6	15723.00	8904.00	165.00	0	Spot (Block7, Row6, Column7)	423.74	384.00	105.80	0.04	0.25	273.00	312.40	273.00	278.26	0.06	0.89	15.00	0.00	0.00	111.00	150.74	320769.00	0.40	318.61	307.00
7	8	6	16027.00	8912.00	181.10	0	Spot (Block7, Row6, Column8)	334.48	302.00	83.54	0.04	0.25	231.00	241.35	231.00	37.62	0.02	0.16	81.00	45.00	0.00	71.00	103.48	307717.00	2.48	266.91	273.00
7	1	7	13912.00	9193.00	164.30	0	Spot (Block7, Row7, Column1)	5266.39	4757.00	2860.22	0.04	0.54	248.00	336.23	248.00	351.59	0.13	1.05	100.00	99.00	0.00	4509.00	5018.39	3897126.00	14.02	1080.53	1041.00
7	2	7	14214.00	9195.00	147.00	-50	Spot (Block7, Row7, Column2)	284.96	285.00	25.55	0.00	0.09	279.00	318.25	279.00	235.26	0.06	0.74	0.00	0.00	0.00	6.00	5.96	167559.00	-0.14	288.23	288.00
7	3	7	14514.00	9197.00	147.00	-50	Spot (Block7, Row7, Column3)	264.58	277.00	34.48	0.02	0.13	261.00	260.39	261.00	46.86	0.00	0.18	8.00	0.00	0.00	16.00	3.58	155836.00	0.09	251.80	246.00
7	4	7	14824.00	9208.00	183.40	0	Spot (Block7, Row7, Column4)	274.84	283.00	30.41	0.01	0.11	242.00	263.11	242.00	146.15	0.04	0.56	0.00	0.00	0.00	41.00	32.84	260823.00	0.08	268.14	274.00
7	5	7	15114.00	9201.00	147.00	-50	Spot (Block7, Row7, Column5)	290.86	298.00	40.92	0.01	0.14	271.00	321.49	271.00	309.48	0.07	0.96	0.00	0.00	0.00	27.00	19.86	171318.00	-0.10	286.50	292.00
7	6	7	15412.00	9200.00	186.10	0	Spot (Block7, Row7, Column6)	28638.87	28516.00	15125.47	0.00	0.53	292.00	490.94	292.00	634.18	0.23	1.29	100.00	100.00	0.41	28224.00	28346.87	28008804.00	44.38	4746.38	4606.50
7	7	7	15701.00	9221.00	139.15	0	Spot (Block7, Row7, Column7)	427.61	395.00	126.35	0.03	0.30	281.00	350.01	281.00	370.96	0.10	1.06	5.00	0.00	0.00	114.00	146.61	224494.00	0.21	331.03	314.00
7	8	7	16011.00	9208.00	189.40	0	Spot (Block7, Row7, Column8)	2031.46	1978.50	574.06	0.01	0.28	238.00	257.83	238.00	86.70	0.03	0.34	100.00	99.00	0.00	1740.50	1793.46	2059898.00	20.46	697.29	637.00
7	1	8	13927.00	9509.00	267.55	0	Spot (Block7, Row8, Column1)	265.95	269.00	38.45	0.00	0.14	230.00	248.93	230.00	73.86	0.03	0.30	17.00	0.00	0.00	39.00	35.95	554233.00	0.23	248.67	238.50
7	2	8	14231.00	9490.00	141.80	0	Spot (Block7, Row8, Column2)	294.87	297.00	30.91	0.00	0.10	239.00	247.42	239.00	34.41	0.02	0.14	84.00	24.00	0.00	58.00	55.87	161000.00	1.38	267.08	271.00
7	3	8	14515.00	9482.00	189.25	0	Spot (Block7, Row8, Column3)	283.84	288.00	38.08	0.01	0.13	239.00	260.58	239.00	144.99	0.04	0.56	1.00	0.00	0.00	49.00	44.84	285542.00	0.16	260.54	265.00
7	4	8	14810.00	9499.00	156.15	0	Spot (Block7, Row8, Column4)	54779.49	65535.00	14406.88	0.08	0.26	250.00	276.89	250.00	182.47	0.04	0.66	100.00	100.00	54.99	65285.00	54529.49	36757340.00	298.70	11049.96	9279.00
7	5	8	15112.00	9501.00	147.00	-50	Spot (Block7, Row8, Column5)	258.44	264.00	27.91	0.01	0.11	246.00	345.48	246.00	459.14	0.15	1.33	0.00	0.00	0.00	18.00	12.44	152737.00	-0.19	256.31	249.00
7	6	8	15410.00	9501.00	197.15	0	Spot (Block7, Row8, Column6)	42636.73	49957.00	22698.86	0.07	0.53	290.00	538.25	290.00	723.40	0.27	1.34	100.00	100.00	38.27	49667.00	42346.73	46900828.00	58.20	8667.25	8671.00
7	7	8	15715.00	9503.00	153.05	0	Spot (Block7, Row8, Column7)	473.76	466.00	136.75	0.01	0.29	270.00	359.19	270.00	455.44	0.12	1.27	5.00	0.00	0.00	196.00	203.76	304151.00	0.25	325.49	308.00
7	8	8	15998.00	9501.00	148.60	0	Spot (Block7, Row8, Column8)	36031.78	35274.50	17861.53	0.01	0.50	240.00	265.14	240.00	125.53	0.04	0.47	100.00	100.00	7.95	35034.50	35791.78	21763240.00	284.91	7257.07	4430.50
8	1	1	18431.00	7419.00	153.65	0	Spot (Block8, Row1, Column1)	12434.67	10981.50	6832.02	0.05	0.55	195.00	200.99	195.00	44.87	0.01	0.22	100.00	100.00	0.00	10786.50	12239.67	8082532.00	272.62	2243.04	1716.00
8	2	1	18723.00	7425.00	147.00	0	Spot (Block8, Row1, Column2)	1360.45	1360.00	578.62	0.00	0.43	191.00	194.11	191.00	35.74	0.01	0.18	100.00	100.00	0.00	1169.00	1169.45	804026.00	32.63	440.97	386.00
8	3	1	19029.00	7440.00	203.80	0	Spot (Block8, Row1, Column3)	214.56	212.00	23.33	0.01	0.11	190.00	190.44	190.00	19.06	0.00	0.10	59.00	12.00	0.00	22.00	24.56	255106.00	1.27	201.90	202.00
8	4	1	19317.00	7429.00	145.20	0	Spot (Block8, Row1, Column4)	1148.86	1029.00	673.02	0.05	0.59	194.00	195.67	194.00	20.32	0.00	0.10	100.00	100.00	0.00	835.00	954.86	657147.00	46.91	413.81	365.50
8	5	1	19626.00	7419.00	154.85	0	Spot (Block8, Row1, Column5)	228.23	218.00	29.15	0.02	0.13	196.00	197.92	196.00	24.44	0.00	0.12	45.00	23.00	0.00	22.00	32.23	149946.00	1.24	211.36	211.00
8	6	1	19922.00	7428.00	149.20	0	Spot (Block8, Row1, Column6)	632.51	583.00	249.16	0.04	0.39	193.00	194.48	193.00	23.16	0.00	0.12	100.00	100.00	0.00	390.00	439.51	387095.00	18.92	310.39	285.00
8	7	1	20219.00	7432.00	143.30	0	Spot (Block8, Row1, Column7)	1042.79	1061.00	404.01	0.01	0.39	197.00	198.49	197.00	22.36	0.00	0.11	100.00	100.00	0.00	864.00	845.79	581876.00	37.76	427.12	368.50
8	8	1	20528.00	7430.00	168.85	0	Spot (Block8, Row1, Column8)	314.83	296.00	62.10	0.03	0.20	194.00	194.20	194.00	15.75	0.00	0.08	99.00	97.00	0.00	102.00	120.83	248716.00	7.66	226.53	223.00
8	1	2	18422.00	7717.00	147.00	-50	Spot (Block8, Row2, Column1)	210.67	210.00	17.26	0.00	0.08	193.00	196.39	193.00	34.28	0.01	0.17	11.00	1.00	0.00	17.00	17.67	125561.00	0.42	208.94	206.50
8	2	2	18731.00	7717.00	124.95	0	Spot (Block8, Row2, Column2)	229.36	227.00	22.74	0.00	0.10	192.00	191.41	192.00	18.81	0.00	0.10	77.00	43.00	0.00	35.00	37.36	94954.00	2.02	208.41	202.00
8	3	2	18997.00	7739.00	207.60	0	Spot (Block8, Row2, Column3)	205.34	205.00	12.43	0.00	0.06	189.00	188.03	189.00	16.24	0.00	0.09	48.00	8.00	0.00	16.00	16.34	252564.00	1.07	197.58	196.00
8	4	2	19329.00	7743.00	236.95	0	Spot (Block8, Row2, Column4)	210.55	210.00	16.35	0.00	0.08	191.00	193.26	191.00	25.34	0.01	0.13	30.00	3.00	0.00	19.00	19.55	340879.00	0.68	195.81	195.00
8	5	2	19629.00	7722.00	183.50	0	Spot (Block8, Row2, Column5)	2492.62	2416.50	799.20	0.01	0.32	195.00	210.58	195.00	264.48	0.03	1.26	100.00	99.00	0.00	2221.50	2297.62	2353029.00	8.63	797.73	693.50
8	6	2	19919.00	7703.00	234.30	0	Spot (Block8, Row2, Column6)	222.34	218.00	27.35	0.01	0.12	196.00	222.47	196.00	275.91	0.06	1.24	0.00	0.00	0.00	22.00	26.34	351523.00	-0.00	198.25	198.00
8	7	2	20223.00	7745.00	158.40	0	Spot (Block8, Row2, Column7)	241.15	234.00	42.52	0.01	0.18	195.00	198.35	195.00	39.86	0.01	0.20	49.00	11.00	0.00	39.00	46.15	166392.00	1.07	214.97	215.00
8	8	2	20484.00	7681.00	98.85	0	Spot (Block8, Row2, Column8)	256.91	273.00	36.15	0.03	0.14	199.00	214.57	199.00	177.98	0.03	0.83	0.00	0.00	0.00	74.00	57.91	63456.00	0.24	219.20	214.00
8	1	3	18416.00	8019.00	152.50	0	Spot (Block8, Row3, Column1)	455.65	405.00	134.07	0.05	0.29	191.00	193.24	191.00	60.08	0.01	0.31	99.00	90.00	0.00	214.00	264.65	292069.00	4.37	260.94	263.00
8	2	3	18726.00	8027.00	170.50	0	Spot (Block8, Row3, Column2)	227.46	221.00	38.24	0.01	0.17	193.00	196.47	193.00	29.03	0.01	0.15	47.00	11.00	0.00	28.00	34.46	184698.00	1.07	204.77	205.00
8	3	3	19016.00	8030.00	160.05	0	Spot (Block8, Row3, Column3)	312.05	299.00	75.84	0.02	0.24	192.00	192.89	192.00	21.12	0.00	0.11	96.00	92.00	0.00	107.00	120.05	219998.00	5.64	226.45	219.00
8	4	3	19321.00	8030.00	149.30	0	Spot (Block8, Row3, Column4)	946.64	918.50	415.96	0.01	0.44	193.00	193.17	193.00	18.22	0.00	0.09	100.00	100.00	0.00	725.50	753.64	573666.00	41.35	370.38	317.50
8	5	3	19619.00	8028.00	148.35	0	Spot (Block8, Row3, Column5)	380.77	306.00	252.84	0.09	0.66	196.00	222.13	196.00	262.38	0.05	1.18	11.00	5.00	0.00	110.00	184.77	229225.00	0.60	241.50	233.50
8	6	3	19923.00	8030.00	195.20	0	Spot (Block8, Row3, Column6)	7144.95	5265.00	5278.78	0.13	0.74	202.00	248.53	202.00	279.32	0.09	1.12	100.00	100.00	0.00	5063.00	6942.95	7687965.00	24.69	1544.08	1529.00
8	7	3	20243.00	8035.00	158.60	0	Spot (Block8, Row3, Column7)	250.17	248.00	25.07	0.00	0.10	199.00	232.81	199.00	190.99	0.07	0.82	0.00	0.00	0.00	49.00	51.17	174116.00	0.09	217.74	215.00
8	8	3	20521.00	8041.00	159.40	0	Spot (Block8, Row3, Column8)	23667.04	21070.00	12984.34	0.05	0.55	204.00	234.61	204.00	203.85	0.06	0.87	100.00	100.00	0.14	20866.00	23463.04	16614263.00	114.95	4807.49	2981.00
8	1	4	18422.00	8314.00	147.90	0	Spot (Block8, Row4, Column1)	892.36	832.00	458.65	0.03	0.51	193.00	200.85	193.00	66.12	0.02	0.33	100.00	98.00	0.00	639.00	699.36	531846.00	10.46	394.56	287.50
8	2	4	18715.00	8323.00	167.85	0	Spot (Block8, Row4, Column2)	1695.82	1555.00	676.56	0.04	0.40	195.00	214.72	195.00	100.01	0.04	0.47	100.00	100.00	0.00	1360.00	1500.82	1321046.00	14.81	526.80	500.50
8	3	4	19016.00	8324.00	147.50	0	Spot (Block8, Row4, Column3)	4494.04	4192.00	2312.02	0.03	0.51	195.00	205.66	195.00	51.45	0.02	0.25	100.00	100.00	0.00	3997.00	4299.04	2655978.00	83.35	1205.57	934.50
8	4	4	19362.00	8270.00	161.90	0	Spot (Block8, Row4, Column4)	230.71	213.00	96.53	0.03	0.42	195.00	196.63	195.00	18.91	0.00	0.10	49.00	23.00	0.00	18.00	35.71	167035.00	1.80	204.05	200.50
8	5	4	19596.00	8325.00	176.40	0	Spot (Block8, Row4, Column5)	268.36	274.00	32.36	0.01	0.12	195.00	199.07	195.00	26.14	0.01	0.13	93.00	70.00	0.00	79.00	73.36	232666.00	2.65	219.93	217.00
8	6	4	19925.00	8329.00	190.45	0	Spot (Block8, Row4, Column6)	2979.63	2989.50	867.19	0.00	0.29	203.00	220.33	203.00	76.01	0.04	0.34	100.00	100.00	0.00	2786.50	2776.63	3045186.00	36.30	918.93	782.50
8	7	4	20221.00	8342.00	151.75	0	Spot (Block8, Row4, Column7)	318.87	285.00	326.29	0.05	1.02	204.00	216.85	204.00	71.42	0.03	0.33	65.00	5.00	0.00	81.00	114.87	200885.00	1.43	235.37	223.00
8	8	4	20525.00	8336.00	162.50	0	Spot (Block8, Row4, Column8)	283.59	285.00	36.83	0.00	0.13	205.00	211.85	205.00	61.35	0.01	0.29	74.00	12.00	0.00	80.00	78.59	207589.00	1.17	228.75	218.00
8	1	5	18419.00	8622.00	141.60	0	Spot (Block8, Row5, Column1)	2974.22	2668.00	1410.28	0.05	0.47	199.00	224.00	199.00	117.64	0.05	0.53	100.00	100.00	0.00	2469.00	2775.22	1620948.00	23.38	855.13	679.00
8	2	5	18714.00	8623.00	156.70	0	Spot (Block8, Row5, Column2)	27537.45	25856.00	12427.86	0.03	0.45	202.00	243.39	202.00	148.38	0.08	0.61	100.00	100.00	0.15	25654.00	27335.45	18642852.00	183.95	4382.21	3860.00
8	3	5	19019.00	8621.00	156.70	0	Spot (Block8, Row5, Column3)	6049.07	5159.00	3567.59	0.07	0.59	195.00	217.70	195.00	99.59	0.05	0.46	100.00	100.00	0.00	4964.00	5854.07	4077070.00	58.55	1108.17	994.00
8	4	5	19317.00	8620.00	167.40	0	Spot (Block8, Row5, Column4)	316.79	295.00	81.52	0.03	0.26	192.00	198.26	192.00	43.17	0.01	0.22	89.00	71.00	0.00	103.00	124.79	247094.00	2.75	212.56	210.50
8	5	5	19619.00	8626.00	145.05	0	Spot (Block8, Row5, Column5)	3166.56	2950.00	1579.53	0.03	0.50	195.00	198.35	195.00	25.33	0.01	0.13	100.00	100.00	0.00	2755.00	2971.56	1817606.00	117.19	804.94	665.00
8	6	5	19910.00	8625.00	166.45	0	Spot (Block8, Row5, Column6)	285.20	292.00	29.95	0.01	0.11	202.00	215.64	202.00	73.53	0.03	0.34	75.00	0.00	0.00	90.00	83.20	219034.00	0.95	236.18	226.00
8	7	5	20221.00	8628.00	189.60	0	Spot (Block8, Row5, Column7)	5782.99	5269.00	3277.54	0.04	0.57	210.00	233.76	210.00	100.46	0.05	0.43	100.00	100.00	0.00	5059.00	5572.99	5858166.00	55.24	1352.22	1336.50
8	8	5	20528.00	8630.00	156.20	0	Spot (Block8, Row5, Column8)	325.21	311.50	54.60	0.02	0.17	203.00	215.03	203.00	73.09	0.03	0.34	91.00	30.00	0.00	108.50	122.21	218541.00	1.51	235.96	225.00
8	1	6	18414.00	8924.00	194.10	0	Spot (Block8, Row6, Column1)	5674.11	4263.00	4237.66	0.12	0.75	204.00	241.74	204.00	113.92	0.07	0.47	100.00	100.00	0.00	4059.00	5470.11	6037251.00	47.68	1295.27	1295.50
8	2	6	18714.00	8917.00	200.80	0	Spot (Block8, Row6, Column2)	3359.69	3227.50	1599.44	0.02	0.48	202.00	247.25	202.00	140.87	0.09	0.57	100.00	100.00	0.00	3025.50	3157.69	3856925.00	22.09	942.79	925.50
8	3	6	19007.00	8926.00	146.20	0	Spot (Block8, Row6, Column3)	1191.74	1096.00	560.25	0.04	0.47	193.00	206.89	193.00	66.80	0.03	0.32	100.00	99.00	0.00	903.00	998.74	694782.00	14.74	411.90	348.00
8	4	6	19326.00	8933.00	154.95	0	Spot (Block8, Row6, Column4)	241.95	232.00	31.86	0.02	0.13	188.00	188.99	188.00	23.48	0.00	0.12	80.00	46.00	0.00	44.00	53.95	159684.00	2.26	208.38	207.00
8	5	6	19620.00	8922.00	141.15	0	Spot (Block8, Row6, Column5)	2925.35	2765.00	2001.29	0.02	0.68	194.00	196.87	194.00	27.16	0.01	0.14	100.00	100.00	0.00	2571.00	2731.35	1576762.00	100.46	911.22	650.00
8	6	6	19935.00	8894.00	163.20	0	Spot (Block8, Row6, Column6)	232.44	224.00	35.27	0.02	0.15	205.00	218.17	205.00	68.71	0.03	0.31	7.00	0.00	0.00	19.00	27.44	171773.00	0.21	218.27	217.00
8	7	6	20222.00	8932.00	166.55	0	Spot (Block8, Row6, Column7)	306.21	296.00	46.94	0.01	0.15	206.00	216.30	206.00	70.79	0.02	0.33	80.00	23.00	0.00	90.00	100.21	238228.00	1.27	235.54	228.50
8	8	6	20526.00	8927.00	160.55	0	Spot (Block8, Row6, Column8)	276.48	280.00	27.31	0.01	0.10	202.00	204.49	202.00	21.58	0.01	0.11	95.00	84.00	0.00	78.00	74.48	197408.00	3.34	231.32	225.00
8	1	7	18415.00	9214.00	162.80	0	Spot (Block8, Row7, Column1)	2376.15	2077.00	1219.27	0.06	0.51	196.00	218.81	196.00	83.46	0.05	0.38	100.00	100.00	0.00	1881.00	2180.15	1758351.00	25.85	591.41	583.00
8	2	7	18717.00	9233.00	242.20	0	Spot (Block8, Row7, Column2)	212.23	211.00	18.50	0.00	0.09	195.00	209.36	195.00	61.89	0.03	0.30	3.00	0.00	0.00	16.00	17.23	358240.00	0.05	195.52	195.00
8	3	7	18990.00	9189.00	258.80	0	Spot (Block8, Row7, Column3)	212.02	207.00	42.10	0.01	0.20	192.00	196.32	192.00	38.04	0.01	0.19	13.00	1.00	0.00	15.00	20.02	410682.00	0.41	194.28	194.00
8	4	7	19314.00	9242.00	279.85	0	Spot (Block8, Row7, Column4)	208.70	206.00	20.47	0.01	0.10	192.00	204.67	192.00	111.45	0.03	0.54	0.00	0.00	0.00	14.00	16.70	477714.00	0.04	195.38	196.00
8	5	7	19628.00	9222.00	231.40	0	Spot (Block8, Row7, Column5)	223.46	218.00	37.04	0.01	0.17	200.00	221.03	200.00	92.14	0.04	0.42	4.00	0.00	0.00	18.00	23.46	344577.00	0.03	198.59	196.00
8	6	7	19915.00	9225.00	184.20	0	Spot (Block8, Row7, Column6)	4380.23	4357.00	2067.55	0.00	0.47	213.00	269.14	213.00	173.21	0.10	0.64	100.00	100.00	0.00	4144.00	4167.23	4191878.00	23.74	1045.23	1022.00
8	7	7	20211.00	9230.00	156.20	0	Spot (Block8, Row7, Column7)	444.32	401.00	151.09	0.04	0.34	209.00	228.51	209.00	96.13	0.04	0.42	86.00	49.00	0.00	192.00	235.32	298139.00	2.25	274.34	257.00
8	8	7	20517.00	9228.00	190.25	0	Spot (Block8, Row7, Column8)	4454.51	4434.00	1208.09	0.00	0.27	207.00	225.29	207.00	104.81	0.04	0.47	100.00	100.00	0.00	4227.00	4247.51	4552509.00	40.35	1244.64	1006.50
8	1	8	18412.00	9533.00	166.45	0	Spot (Block8, Row8, Column1)	301.44	296.00	40.27	0.01	0.13	191.00	193.46	191.00	31.51	0.01	0.16	97.00	91.00	0.00	105.00	110.44	230903.00	3.43	237.78	232.00
8	2	8	18707.00	9516.00	169.55	0	Spot (Block8, Row8, Column2)	233.70	231.00	18.92	0.01	0.08	190.00	189.56	190.00	15.31	0.00	0.08	94.00	74.00	0.00	41.00	43.70	187427.00	2.88	209.65	209.00
8	3	8	18998.00	9527.00	158.85	0	Spot (Block8, Row8, Column3)	280.78	286.00	35.59	0.01	0.13	194.00	202.52	194.00	92.03	0.02	0.45	49.00	0.00	0.00	92.00	86.78	196265.00	0.85	227.98	218.00
8	4	8	19309.00	9521.00	153.95	0	Spot (Block8, Row8, Column4)	48843.02	55178.00	17534.86	0.05	0.36	202.00	225.22	202.00	141.56	0.05	0.63	100.00	100.00	38.60	54976.00	48641.02	32138936.00	343.44	7720.85	6899.00
8	5	8	19605.00	9482.00	289.45	0	Spot (Block8, Row8, Column5)	201.47	201.00	18.23	0.00	0.09	202.00	247.09	202.00	180.79	0.09	0.73	0.00	0.00	0.00	-1.00	-0.53	493210.00	-0.25	195.26	196.00
8	6	8	19916.00	9527.00	181.35	0	Spot (Block8, Row8, Column6)	12655.17	8240.00	10480.31	0.19	0.83	209.00	280.09	209.00	213.07	0.13	0.76	100.00	100.00	0.00	8031.00	12446.17	11680717.00	58.08	1897.97	1904.00
8	7	8	20215.00	9545.00	166.05	0	Spot (Block8, Row8, Column7)	356.10	332.00	96.57	0.03	0.27	207.00	243.10	207.00	163.16	0.07	0.67	46.00	1.00	0.00	125.00	149.10	271703.00	0.69	259.91	221.00
8	8	8	20500.00	9528.00	148.30	0	Spot (Block8, Row8, Column8)	37056.91	34723.00	18385.27	0.03	0.50	209.00	232.79	209.00	128.68	0.05	0.55	100.00	100.00	11.48	34514.00	36847.91	22271268.00	286.17	6904.92	4544.00
9	1	1	4891.00	11837.00	151.00	0	Spot (Block9, Row1, Column1)	11828.80	10330.50	6690.57	0.06	0.57	192.00	201.87	192.00	47.26	0.02	0.23	100.00	100.00	0.00	10138.50	11636.80	7381169.00	246.03	2633.55	2152.00
9	2	1	5190.00	11840.00	146.35	0	Spot (Block9, Row1, Column2)	5684.03	5115.50	3143.64	0.05	0.55	192.00	201.64	192.00	45.99	0.02	0.23	100.00	100.00	0.00	4923.50	5492.03	3330841.00	119.21	1163.56	991.00
9	3	1	5495.00	11843.00	144.75	0	Spot (Block9, Row1, Column3)	1886.53	1654.00	1190.40	0.06	0.63	192.00	197.10	192.00	33.47	0.01	0.17	100.00	100.00	0.00	1462.00	1694.53	1080981.00	50.47	523.11	380.00
9	4	1	5789.00	11844.00	143.60	0	Spot (Block9, Row1, Column4)	4387.80	3903.50	2321.64	0.05	0.53	199.00	207.23	199.00	42.16	0.02	0.20	100.00	100.00	0.00	3704.50	4188.80	2465942.00	99.16	1023.01	787.50
9	5	1	6090.00	11842.00	146.10	0	Spot (Block9, Row1, Column5)	4042.49	3311.00	2961.66	0.09	0.73	199.00	204.25	199.00	37.51	0.01	0.18	100.00	100.00	0.00	3112.00	3843.49	2356769.00	102.32	914.96	601.00
9	6	1	6387.00	11847.00	142.60	0	Spot (Block9, Row1, Column6)	6060.09	5415.00	2926.97	0.05	0.48	197.00	203.76	197.00	55.30	0.01	0.27	100.00	100.00	0.00	5218.00	5863.09	3333049.00	105.90	1555.92	1234.00
9	7	1	6685.00	11848.00	145.05	0	Spot (Block9, Row1, Column7)	14043.34	12433.00	7762.07	0.05	0.55	195.00	200.84	195.00	43.43	0.01	0.22	100.00	100.00	0.00	12238.00	13848.34	8074919.00	318.73	2560.77	1901.00
9	8	1	6975.00	11856.00	166.40	0	Spot (Block9, Row1, Column8)	504.66	315.00	977.67	0.20	1.94	191.00	193.13	191.00	27.00	0.00	0.14	92.00	79.00	0.00	124.00	313.66	388591.00	11.54	291.23	260.00
9	1	2	4889.00	12138.00	147.00	-50	Spot (Block9, Row2, Column1)	203.81	204.00	16.92	0.00	0.08	194.00	201.02	194.00	41.71	0.02	0.21	5.00	0.00	0.00	10.00	9.81	119639.00	0.07	206.42	206.00
9	2	2	5186.00	12143.00	127.30	0	Spot (Block9, Row2, Column2)	2999.63	2988.50	1121.21	0.00	0.37	194.00	201.73	194.00	43.38	0.02	0.22	100.00	100.00	0.00	2794.50	2805.63	1295841.00	64.50	766.89	696.00
9	3	2	5495.00	12143.00	152.10	0	Spot (Block9, Row2, Column3)	378.78	389.00	82.83	0.01	0.22	196.00	206.63	196.00	56.57	0.02	0.27	97.00	76.00	0.00	193.00	182.78	240902.00	3.04	256.81	261.00
9	4	2	5796.00	12149.00	169.00	0	Spot (Block9, Row2, Column4)	1798.77	1755.00	668.23	0.01	0.37	203.00	220.23	203.00	57.51	0.04	0.26	100.00	100.00	0.00	1552.00	1595.77	1430023.00	27.45	545.57	511.00
9	5	2	6094.00	12144.00	165.95	0	Spot (Block9, Row2, Column5)	3751.81	3432.00	1588.74	0.04	0.42	207.00	222.03	207.00	53.77	0.03	0.24	100.00	100.00	0.00	3225.00	3544.81	2862630.00	65.64	1029.80	934.00
9	6	2	6384.00	12145.00	148.45	0	Spot (Block9, Row2, Column6)	934.37	835.50	424.93	0.05	0.45	201.00	247.62	201.00	253.91	0.09	1.03	92.00	63.00	0.00	634.50	733.37	560623.00	2.70	355.36	305.00
9	7	2	6688.00	12151.00	147.55	0	Spot (Block9, Row2, Column7)	1062.37	968.50	560.13	0.04	0.53	193.00	199.62	193.00	42.37	0.01	0.21	100.00	100.00	0.00	775.50	869.37	633174.00	20.36	369.77	350.00
9	8	2	7008.00	12161.00	190.45	0	Spot (Block9, Row2, Column8)	217.34	216.00	18.53	0.00	0.09	192.00	203.96	192.00	89.39	0.03	0.44	0.00	0.00	0.00	24.00	25.34	222771.00	0.15	202.44	203.00
9	1	3	4887.00	12434.00	142.80	0	Spot (Block9, Row3, Column1)	4956.78	4263.50	2842.11	0.07	0.57	194.00	198.55	194.00	31.07	0.01	0.16	100.00	100.00	0.00	4069.50	4762.78	2765885.00	153.12	1069.98	828.00
9	2	3	5191.00	12442.00	146.40	0	Spot (Block9, Row3, Column2)	577.90	553.50	160.52	0.02	0.28	201.00	213.10	201.00	48.30	0.03	0.23	100.00	98.00	0.00	352.50	376.90	337494.00	7.55	296.41	285.00
9	3	3	5476.00	12441.00	142.60	0	Spot (Block9, Row3, Column3)	8171.27	5657.00	10112.39	0.16	1.24	205.00	221.18	205.00	76.05	0.03	0.34	100.00	100.00	1.27	5452.00	7966.27	4494200.00	104.53	2317.06	835.00
9	4	3	5788.00	12443.00	143.10	0	Spot (Block9, Row3, Column4)	9427.26	8079.00	5372.42	0.07	0.57	209.00	222.62	209.00	62.07	0.03	0.28	100.00	100.00	0.00	7870.00	9218.26	5232128.00	148.30	2074.78	1534.00
9	5	3	6090.00	12441.00	139.25	0	Spot (Block9, Row3, Column5)	3060.90	2739.00	1649.42	0.05	0.54	213.00	267.65	213.00	274.72	0.10	1.03	100.00	100.00	0.00	2526.00	2847.90	1600851.00	10.17	911.05	632.00
9	6	3	6392.00	12447.00	216.15	0	Spot (Block9, Row3, Column6)	23918.00	15785.00	17873.27	0.18	0.75	217.00	326.11	217.00	384.88	0.18	1.18	100.00	100.00	3.66	15568.00	23701.00	32002320.00	61.30	5067.38	5012.00
9	7	3	6694.00	12449.00	145.40	0	Spot (Block9, Row3, Column7)	3268.47	2853.00	2125.46	0.06	0.65	201.00	248.43	201.00	231.82	0.09	0.93	100.00	97.00	0.00	2652.00	3067.47	1889175.00	13.03	711.38	544.00
9	8	3	6992.00	12459.00	156.00	0	Spot (Block9, Row3, Column8)	11317.20	10543.50	5665.40	0.03	0.50	202.00	220.92	202.00	116.50	0.04	0.53	100.00	100.00	0.00	10341.50	11115.20	7582524.00	95.25	2319.59	2106.00
9	1	4	4889.00	12737.00	143.15	0	Spot (Block9, Row4, Column1)	9671.29	8581.00	5395.35	0.05	0.56	204.00	215.42	204.00	49.66	0.02	0.23	100.00	100.00	0.00	8377.00	9467.29	5396581.00	190.40	2138.74	1816.50
9	2	4	5185.00	12743.00	164.35	0	Spot (Block9, Row4, Column2)	1709.35	1623.00	739.00	0.02	0.43	209.00	232.24	209.00	91.69	0.05	0.39	100.00	100.00	0.00	1414.00	1500.35	1280305.00	16.11	524.90	507.00
9	3	4	5488.00	12740.00	145.45	0	Spot (Block9, Row4, Column3)	43795.63	45413.00	20636.79	0.02	0.47	214.00	239.22	214.00	95.79	0.05	0.40	100.00	100.00	35.13	45199.00	43581.63	25182612.00	454.69	7780.22	5768.00
9	4	4	5778.00	12748.00	178.65	0	Spot (Block9, Row4, Column4)	315.74	309.00	42.52	0.01	0.13	212.00	222.13	212.00	57.59	0.02	0.26	89.00	28.00	0.00	97.00	103.74	282905.00	1.63	248.43	237.50
9	5	4	6071.00	12746.00	140.20	0	Spot (Block9, Row4, Column5)	1410.15	1212.00	838.47	0.07	0.59	212.00	225.15	212.00	76.18	0.03	0.34	100.00	100.00	0.00	1000.00	1198.15	755843.00	15.56	566.67	462.50
9	6	4	6392.00	12745.00	170.50	0	Spot (Block9, Row4, Column6)	4367.52	4113.50	1868.83	0.03	0.43	217.00	269.30	217.00	260.64	0.09	0.97	100.00	100.00	0.00	3896.50	4150.52	3537688.00	15.72	1153.42	885.50
9	7	4	6685.00	12749.00	146.60	0	Spot (Block9, Row4, Column7)	2099.89	1609.50	1538.71	0.12	0.73	210.00	240.87	210.00	162.91	0.06	0.68	100.00	83.00	0.00	1399.50	1889.89	1230534.00	11.41	550.81	445.00
9	8	4	6984.00	12754.00	155.55	0	Spot (Block9, Row4, Column8)	734.92	621.00	366.57	0.07	0.50	202.00	208.04	202.00	43.40	0.01	0.21	100.00	99.00	0.00	419.00	532.92	491661.00	12.14	297.43	288.00
9	1	5	4886.00	13038.00	141.40	0	Spot (Block9, Row5, Column1)	14737.64	12717.00	9843.08	0.06	0.67	216.00	281.46	216.00	268.95	0.11	0.96	100.00	100.00	0.00	12501.00	14521.64	8002540.00	53.75	2910.94	2190.00
9	2	5	5188.00	13036.00	153.35	0	Spot (Block9, Row5, Column2)	12316.29	11839.00	5413.04	0.02	0.44	217.00	266.05	217.00	141.45	0.09	0.53	100.00	100.00	0.00	11622.00	12099.29	7907059.00	85.19	2399.94	2027.00
9	3	5	5488.00	13039.00	148.60	0	Spot (Block9, Row5, Column3)	6905.91	5695.50	3984.04	0.08	0.58	221.00	249.49	221.00	94.57	0.05	0.38	100.00	100.00	0.00	5474.50	6684.91	4157360.00	70.39	1279.77	1151.50
9	4	5	5788.00	13039.00	141.75	0	Spot (Block9, Row5, Column4)	3540.06	3135.00	2107.92	0.05	0.60	220.00	237.94	220.00	81.13	0.03	0.34	100.00	100.00	0.00	2915.00	3320.06	1932874.00	40.70	918.56	741.00
9	5	5	6086.00	13043.00	142.85	0	Spot (Block9, Row5, Column5)	44512.25	48841.00	20588.81	0.04	0.46	214.00	236.50	214.00	111.06	0.04	0.47	100.00	100.00	36.00	48627.00	44298.25	24481852.00	398.67	9266.36	7194.00
9	6	5	6383.00	13046.00	147.40	0	Spot (Block9, Row5, Column6)	1135.12	1098.00	478.18	0.01	0.42	216.00	249.86	216.00	153.74	0.06	0.62	100.00	96.00	0.00	882.00	919.12	673124.00	5.76	430.37	372.00
9	7	5	6689.00	13052.00	204.05	0	Spot (Block9, Row5, Column7)	11076.77	8780.00	7613.88	0.10	0.69	217.00	267.81	217.00	202.45	0.09	0.76	100.00	100.00	0.00	8563.00	10859.77	13114894.00	53.39	2399.95	2402.00
9	8	5	6985.00	13052.00	145.40	0	Spot (Block9, Row5, Column8)	4515.30	3850.00	3319.39	0.07	0.74	198.00	218.41	198.00	123.37	0.04	0.56	100.00	100.00	0.00	3652.00	4317.30	2596300.00	34.83	835.43	711.00
9	1	6	4884.00	13336.00	220.55	0	Spot (Block9, Row6, Column1)	19507.07	11655.00	15502.77	0.22	0.79	247.00	360.12	247.00	375.99	0.16	1.04	100.00	100.00	0.50	11408.00	19260.07	27192864.00	50.92	4541.00	4558.00
9	2	6	5184.00	13336.00	215.75	0	Spot (Block9, Row6, Column2)	6862.50	5803.00	3843.30	0.07	0.56	228.00	322.31	228.00	300.52	0.15	0.93	100.00	100.00	0.00	5575.00	6634.50	9120263.00	21.76	1806.11	1794.00
9	3	6	5476.00	13339.00	141.60	0	Spot (Block9, Row6, Column3)	12752.85	11195.00	7018.85	0.06	0.55	222.50	252.77	222.50	118.30	0.06	0.47	100.00	100.00	0.00	10972.50	12530.35	6950301.00	105.66	2807.38	2020.00
9	4	6	5785.00	13339.00	144.85	0	Spot (Block9, Row6, Column4)	1224.53	1068.00	615.54	0.06	0.50	221.00	234.39	221.00	78.11	0.03	0.33	100.00	100.00	0.00	847.00	1003.53	700433.00	12.68	421.43	374.50
9	5	6	6084.00	13344.00	139.60	0	Spot (Block9, Row6, Column5)	36591.88	35883.00	20262.67	0.01	0.55	219.00	246.14	219.00	109.30	0.05	0.44	100.00	100.00	14.96	35664.00	36372.88	19320552.00	332.52	6693.55	4991.00
9	6	6	6386.00	13363.00	160.15	0	Spot (Block9, Row6, Column6)	599.69	395.00	817.85	0.18	1.36	216.00	246.01	216.00	130.34	0.06	0.53	64.00	39.00	0.00	179.00	383.69	426981.00	2.71	306.58	279.00
9	7	6	6684.00	13346.00	143.95	0	Spot (Block9, Row6, Column7)	6184.95	5398.00	3962.05	0.06	0.64	211.00	239.28	211.00	134.65	0.05	0.56	100.00	100.00	0.00	5187.00	5973.95	3500679.00	44.16	1252.15	900.00
9	8	6	6987.00	13354.00	144.00	0	Spot (Block9, Row6, Column8)	7564.00	6617.00	4884.07	0.06	0.65	198.00	206.85	198.00	45.60	0.02	0.22	100.00	100.00	0.00	6419.00	7366.00	4266096.00	161.36	1520.69	1115.50
9	1	7	4883.00	13639.00	153.80	0	Spot (Block9, Row7, Column1)	2444.02	2303.00	1090.01	0.03	0.45	243.00	288.39	243.00	229.47	0.07	0.80	100.00	100.00	0.00	2060.00	2201.02	1593501.00	9.39	671.07	664.00
9	2	7	5184.00	13634.00	192.45	0	Spot (Block9, Row7, Column2)	320.70	302.00	66.85	0.03	0.21	222.00	252.28	222.00	118.94	0.06	0.47	32.00	4.00	0.00	80.00	98.70	336094.00	0.58	244.38	246.00
9	3	7	5462.00	13660.00	212.20	0	Spot (Block9, Row7, Column3)	249.69	243.00	25.39	0.01	0.10	216.00	222.20	216.00	34.63	0.01	0.16	41.00	11.00	0.00	27.00	33.69	321105.00	0.79	228.35	228.00
9	4	7	5785.00	13652.00	214.30	0	Spot (Block9, Row7, Column4)	300.46	294.00	52.20	0.01	0.17	215.00	229.18	215.00	75.97	0.03	0.33	56.00	16.00	0.00	79.00	85.46	393005.00	0.94	233.45	228.00
9	5	7	6081.00	13641.00	177.85	0	Spot (Block9, Row7, Column5)	1423.03	1345.00	640.83	0.02	0.45	226.00	279.26	226.00	162.88	0.09	0.58	100.00	95.00	0.00	1119.00	1197.03	1265078.00	7.02	513.88	514.00
9	6	7	6378.00	13646.00	202.75	0	Spot (Block9, Row7, Column6)	7852.05	7296.00	4651.47	0.03	0.59	244.00	367.38	244.00	422.36	0.18	1.15	100.00	100.00	0.00	7052.00	7608.05	9194745.00	17.72	1814.06	1784.00
9	7	7	6670.00	13653.00	143.95	0	Spot (Block9, Row7, Column7)	7653.22	6982.00	3972.75	0.04	0.52	225.00	260.40	225.00	152.30	0.06	0.58	100.00	100.00	0.00	6757.00	7428.22	4339376.00	48.54	1717.70	1232.00
9	8	7	6981.00	13650.00	175.75	0	Spot (Block9, Row7, Column8)	6536.75	6481.50	2152.99	0.00	0.33	206.00	222.99	206.00	79.87	0.03	0.36	100.00	100.00	0.00	6275.50	6330.75	5660829.00	79.05	1683.07	1373.00
9	1	8	4888.00	13944.00	149.60	0	Spot (Block9, Row8, Column1)	298.65	297.00	32.64	0.00	0.11	222.00	233.07	222.00	39.81	0.02	0.17	87.00	42.00	0.00	75.00	76.65	183668.00	1.65	260.85	262.00
9	2	8	5182.00	13935.00	145.55	0	Spot (Block9, Row8, Column2)	886.73	823.00	378.23	0.03	0.43	220.00	224.86	220.00	25.14	0.01	0.11	100.00	100.00	0.00	603.00	666.73	510755.00	26.33	371.99	313.50
9	3	8	5472.00	13944.00	145.45	0	Spot (Block9, Row8, Column3)	1960.91	1437.00	1501.17	0.14	0.77	222.00	234.96	222.00	84.38	0.02	0.36	100.00	100.00	0.00	1215.00	1738.91	1127523.00	20.45	509.36	447.00
9	4	8	5782.00	13946.00	144.60	0	Spot (Block9, Row8, Column4)	27223.25	25996.00	12628.09	0.02	0.46	225.00	242.56	225.00	94.62	0.03	0.39	100.00	100.00	0.00	25771.00	26998.25	15490031.00	285.16	5112.33	4043.00
9	5	8	6070.00	13936.00	226.80	0	Spot (Block9, Row8, Column5)	287.76	291.00	47.29	0.00	0.16	231.00	321.78	231.00	416.68	0.14	1.29	0.00	0.00	0.00	60.00	56.76	424156.00	-0.08	244.06	231.00
9	6	8	6380.00	13946.00	206.60	0	Spot (Block9, Row8, Column6)	30267.38	23210.50	22541.06	0.12	0.74	249.00	420.11	249.00	587.01	0.23	1.40	100.00	100.00	19.06	22961.50	30018.38	36684292.00	50.85	6136.62	6149.00
9	7	8	6680.00	13945.00	139.80	0	Spot (Block9, Row8, Column7)	3238.04	3050.50	1654.82	0.03	0.51	226.00	288.26	226.00	328.79	0.11	1.14	100.00	99.00	0.00	2824.50	3012.04	1709687.00	8.97	922.76	692.00
9	8	8	6964.00	13947.00	143.55	0	Spot (Block9, Row8, Column8)	31772.68	28615.00	18149.04	0.05	0.57	219.00	240.07	219.00	89.86	0.04	0.37	100.00	100.00	5.53	28396.00	31553.68	17824488.00	350.91	5533.00	4474.00
10	1	1	9396.00	11862.00	151.95	0	Spot (Block10, Row1, Column1)	10030.59	8746.50	5793.22	0.06	0.58	199.00	206.74	199.00	41.63	0.02	0.20	100.00	100.00	0.00	8547.50	9831.59	6319269.00	235.97	2184.84	1724.00
10	2	1	9697.00	11864.00	159.55	0	Spot (Block10, Row1, Column2)	339.51	313.00	77.91	0.04	0.23	190.00	191.63	190.00	27.33	0.00	0.14	98.00	92.00	0.00	123.00	149.51	239694.00	5.41	232.95	221.00
10	3	1	10003.00	11873.00	220.90	0	Spot (Block10, Row1, Column3)	220.92	214.00	28.38	0.01	0.13	188.00	187.17	188.00	19.17	0.00	0.10	63.00	26.00	0.00	26.00	32.92	309064.00	1.76	194.31	193.00
10	4	1	10275.00	11884.00	179.50	0	Spot (Block10, Row1, Column4)	287.14	288.00	48.21	0.00	0.17	190.00	189.87	190.00	19.69	0.00	0.10	97.00	86.00	0.00	98.00	97.14	258137.00	4.94	215.87	207.00
10	5	1	10592.00	11866.00	161.45	0	Spot (Block10, Row1, Column5)	295.20	297.00	51.26	0.00	0.17	194.00	196.28	194.00	25.62	0.01	0.13	94.00	78.00	0.00	103.00	101.20	213428.00	3.86	224.78	218.00
10	6	1	10887.00	11875.00	170.95	0	Spot (Block10, Row1, Column6)	303.09	295.00	66.75	0.01	0.22	200.00	201.24	200.00	22.16	0.00	0.11	89.00	77.00	0.00	95.00	103.09	248532.00	4.60	228.72	221.00
10	7	1	11191.00	11874.00	153.35	0	Spot (Block10, Row1, Column7)	457.99	409.00	211.06	0.05	0.46	201.00	202.99	201.00	21.50	0.00	0.11	99.00	98.00	0.00	208.00	256.99	294945.00	11.86	273.17	271.00
10	8	1	11498.00	11881.00	161.20	0	Spot (Block10, Row1, Column8)	402.54	398.00	83.53	0.00	0.21	206.00	208.68	206.00	23.11	0.01	0.11	99.00	98.00	0.00	192.00	196.54	289424.00	8.39	265.63	268.00
10	1	2	9390.00	12164.00	147.00	-50	Spot (Block10, Row2, Column1)	219.65	215.00	33.45	0.01	0.15	198.00	201.50	198.00	31.82	0.01	0.16	23.00	6.00	0.00	17.00	21.65	128934.00	0.57	218.55	212.00
10	2	2	9686.00	12174.00	154.50	0	Spot (Block10, Row2, Column2)	250.67	251.50	29.25	0.00	0.12	194.00	193.86	194.00	18.18	0.00	0.09	89.00	66.00	0.00	57.50	56.67	164438.00	3.12	211.52	210.00
10	3	2	9977.00	12176.00	200.80	0	Spot (Block10, Row2, Column3)	243.67	241.00	30.15	0.00	0.12	193.00	194.21	193.00	19.24	0.00	0.10	83.00	58.00	0.00	48.00	50.67	278269.00	2.57	214.05	211.00
10	4	2	10297.00	12169.00	227.95	0	Spot (Block10, Row2, Column4)	245.49	238.00	32.41	0.01	0.13	198.00	201.63	198.00	31.64	0.01	0.16	59.00	32.00	0.00	40.00	47.49	366267.00	1.39	210.26	206.00
10	5	2	10591.00	12173.00	182.05	0	Spot (Block10, Row2, Column5)	3304.98	3188.00	1268.49	0.02	0.38	202.00	216.91	202.00	54.74	0.03	0.25	100.00	100.00	0.00	2986.00	3102.98	3067017.00	56.41	946.17	782.50
10	6	2	10891.00	12173.00	147.00	-50	Spot (Block10, Row2, Column6)	254.23	259.00	28.73	0.01	0.11	204.00	243.77	204.00	154.21	0.08	0.63	0.00	0.00	0.00	55.00	50.23	149235.00	0.07	234.89	217.00
10	7	2	11212.00	12175.00	179.60	0	Spot (Block10, Row2, Column7)	271.47	259.00	117.03	0.02	0.43	204.00	206.88	204.00	25.32	0.01	0.12	62.00	51.00	0.00	55.00	67.47	245956.00	2.55	231.18	223.00
10	8	2	11491.00	12177.00	147.00	-50	Spot (Block10, Row2, Column8)	223.46	222.00	18.43	0.00	0.08	209.00	253.05	209.00	330.03	0.08	1.30	0.00	0.00	0.00	13.00	14.46	132066.00	-0.09	235.05	227.00
10	1	3	9392.00	12467.00	150.85	0	Spot (Block10, Row3, Column1)	601.04	575.00	197.62	0.02	0.33	193.00	193.66	193.00	24.89	0.00	0.13	100.00	100.00	0.00	382.00	408.04	370240.00	16.36	298.75	283.00
10	2	3	9695.00	12452.00	194.95	0	Spot (Block10, Row3, Column2)	240.96	240.00	33.51	0.00	0.14	194.00	200.88	194.00	48.12	0.02	0.24	48.00	2.00	0.00	46.00	46.96	258793.00	0.83	210.60	206.00
10	3	3	9986.00	12463.00	153.65	0	Spot (Block10, Row3, Column3)	389.07	379.00	122.23	0.01	0.31	196.00	196.92	196.00	20.42	0.00	0.10	99.00	98.00	0.00	183.00	193.07	251728.00	9.41	258.15	248.00
10	4	3	10289.00	12480.00	175.05	0	Spot (Block10, Row3, Column4)	325.08	306.00	78.67	0.03	0.24	200.00	202.18	200.00	21.15	0.00	0.10	96.00	89.00	0.00	106.00	125.08	279241.00	5.81	246.22	221.00
10	5	3	10588.00	12472.00	147.00	-50	Spot (Block10, Row3, Column5)	357.14	331.00	86.88	0.03	0.24	210.00	261.97	210.00	178.64	0.10	0.68	35.00	2.00	0.00	121.00	147.14	211069.00	0.53	277.08	274.00
10	6	3	10887.00	12474.00	209.05	0	Spot (Block10, Row3, Column6)	15332.76	10606.00	11539.54	0.16	0.75	227.00	317.75	227.00	228.52	0.15	0.72	100.00	100.00	0.00	10379.00	15105.76	19119956.00	65.71	3269.14	3227.00
10	7	3	11206.00	12471.00	163.65	0	Spot (Block10, Row3, Column7)	273.87	281.00	29.61	0.01	0.11	211.00	251.97	211.00	172.26	0.08	0.68	0.00	0.00	0.00	70.00	62.87	202941.00	0.13	243.43	229.00
10	8	3	11492.00	12481.00	157.65	0	Spot (Block10, Row3, Column8)	16693.74	15103.50	8782.05	0.04	0.53	213.00	265.91	213.00	339.37	0.10	1.28	100.00	100.00	0.00	14890.50	16480.74	11485292.00	48.41	3180.23	2446.50
10	1	4	9390.00	12765.00	160.60	0	Spot (Block10, Row4, Column1)	358.94	343.00	82.43	0.02	0.23	193.00	201.01	193.00	50.65	0.02	0.25	98.00	82.00	0.00	150.00	165.94	255924.00	3.12	240.46	232.00
10	2	4	9688.00	12769.00	170.15	0	Spot (Block10, Row4, Column2)	3936.05	3499.00	2085.75	0.05	0.53	198.00	222.22	198.00	98.23	0.05	0.44	100.00	100.00	0.00	3301.00	3738.05	3176392.00	37.81	891.53	818.00
10	3	4	9988.00	12768.00	147.30	0	Spot (Block10, Row4, Column3)	1030.96	964.50	462.89	0.03	0.45	200.00	221.00	200.00	92.09	0.04	0.42	100.00	99.00	0.00	764.50	830.96	610326.00	8.80	393.10	338.00
10	4	4	10255.00	12799.00	207.45	0	Spot (Block10, Row4, Column4)	231.02	222.00	29.11	0.02	0.13	202.00	204.50	202.00	41.50	0.01	0.20	26.00	6.00	0.00	20.00	29.02	281613.00	0.64	212.14	210.00
10	5	4	10575.00	12781.00	195.80	0	Spot (Block10, Row4, Column5)	293.92	277.00	172.33	0.03	0.59	206.00	211.90	206.00	45.46	0.01	0.21	67.00	30.00	0.00	71.00	87.92	319496.00	1.80	235.46	226.00
10	6	4	10889.00	12772.00	184.80	0	Spot (Block10, Row4, Column6)	4064.74	3937.00	1536.63	0.01	0.38	224.00	271.58	224.00	164.56	0.08	0.61	100.00	100.00	0.00	3713.00	3840.74	3902151.00	23.05	1203.53	993.00
10	7	4	11184.00	12758.00	181.50	0	Spot (Block10, Row4, Column7)	258.49	260.00	40.99	0.00	0.16	214.00	257.09	214.00	174.12	0.08	0.68	0.00	0.00	0.00	46.00	44.49	238582.00	0.01	228.70	216.00
10	8	4	11483.00	12785.00	185.65	0	Spot (Block10, Row4, Column8)	266.53	274.00	31.44	0.01	0.12	207.00	220.98	207.00	85.38	0.03	0.39	18.00	0.00	0.00	67.00	59.53	258264.00	0.53	226.21	217.00
10	1	5	9393.00	13073.00	195.55	0	Spot (Block10, Row5, Column1)	386.56	321.00	177.77	0.08	0.46	202.00	249.56	202.00	167.75	0.09	0.67	40.00	20.00	0.00	119.00	184.56	417874.00	0.82	264.72	217.00
10	2	5	9685.00	13064.00	155.55	0	Spot (Block10, Row5, Column2)	17817.48	16514.00	8196.46	0.03	0.46	213.00	267.52	213.00	159.64	0.10	0.60	100.00	100.00	0.00	16301.00	17604.48	11884261.00	109.94	3174.52	3037.00
10	3	5	9985.00	13071.00	154.30	0	Spot (Block10, Row5, Column3)	12549.78	10604.00	7506.05	0.07	0.60	209.00	241.50	209.00	113.54	0.06	0.47	100.00	100.00	0.00	10395.00	12340.78	8232657.00	108.40	1912.92	1687.50
10	4	5	10287.00	13066.00	163.20	0	Spot (Block10, Row5, Column4)	278.15	286.00	29.64	0.01	0.11	201.00	210.61	201.00	68.98	0.02	0.33	69.00	1.00	0.00	85.00	77.15	204162.00	0.98	225.76	222.00
10	5	5	10587.00	13070.00	142.25	0	Spot (Block10, Row5, Column5)	1578.71	1394.00	781.16	0.05	0.49	198.00	200.46	198.00	28.50	0.01	0.14	100.00	100.00	0.00	1196.00	1380.71	866710.00	48.37	531.21	465.00
10	6	5	10885.00	13074.00	147.00	-50	Spot (Block10, Row5, Column6)	287.49	287.50	41.35	0.00	0.14	210.00	250.10	210.00	163.55	0.08	0.65	3.00	0.00	0.00	77.50	77.49	169043.00	0.23	265.62	278.00
10	7	5	11187.00	13077.00	199.55	0	Spot (Block10, Row5, Column7)	17470.86	13905.50	11489.89	0.10	0.66	218.00	289.63	218.00	229.20	0.12	0.79	100.00	100.00	0.00	13687.50	17252.86	19637244.00	74.96	3429.75	3365.00
10	8	5	11486.00	13064.00	157.15	0	Spot (Block10, Row5, Column8)	333.55	319.00	79.90	0.02	0.24	208.00	237.01	208.00	154.49	0.06	0.65	40.00	3.00	0.00	111.00	125.55	226480.00	0.62	254.99	260.00
10	1	6	9385.00	13369.00	206.60	0	Spot (Block10, Row6, Column1)	12346.23	8398.00	9574.33	0.17	0.78	226.00	328.12	226.00	263.33	0.16	0.80	100.00	100.00	0.00	8172.00	12120.23	14963625.00	45.64	2760.56	2665.00
10	2	6	9680.00	13364.00	207.85	0	Spot (Block10, Row6, Column2)	9934.89	8724.00	5259.88	0.06	0.53	220.00	310.20	220.00	246.30	0.15	0.79	100.00	100.00	0.00	8504.00	9714.89	12160308.00	39.08	2344.94	2273.00
10	3	6	9979.00	13367.00	156.40	0	Spot (Block10, Row6, Column3)	442.52	401.00	131.79	0.04	0.30	212.00	239.64	212.00	124.31	0.05	0.52	73.00	40.00	0.00	189.00	230.52	299587.00	1.63	275.11	269.00
10	4	6	10288.00	13381.00	173.60	0	Spot (Block10, Row6, Column4)	283.82	285.00	38.25	0.00	0.13	203.00	205.01	203.00	20.55	0.00	0.10	95.00	85.00	0.00	82.00	80.82	237843.00	3.83	229.26	224.00
10	5	6	10588.00	13370.00	141.15	0	Spot (Block10, Row6, Column5)	913.21	837.00	389.45	0.04	0.43	198.00	201.77	198.00	29.16	0.01	0.14	100.00	100.00	0.00	639.00	715.21	492222.00	24.40	399.71	359.00
10	6	6	10863.00	13378.00	138.85	0	Spot (Block10, Row6, Column6)	237.41	228.00	33.31	0.02	0.14	198.00	229.16	198.00	159.46	0.06	0.70	0.00	0.00	0.00	30.00	39.41	124165.00	0.05	211.17	202.00
10	7	6	11189.00	13382.00	171.55	0	Spot (Block10, Row6, Column7)	375.13	362.00	101.55	0.02	0.27	209.00	232.82	209.00	145.34	0.05	0.62	52.00	11.00	0.00	153.00	166.13	309482.00	0.98	256.19	251.00
10	8	6	11500.00	13382.00	156.50	0	Spot (Block10, Row6, Column8)	291.57	291.00	43.79	0.00	0.15	206.00	211.41	206.00	40.14	0.01	0.19	82.00	57.00	0.00	85.00	85.57	197393.00	2.00	234.85	225.00
10	1	7	9386.00	13664.00	158.10	0	Spot (Block10, Row7, Column1)	5471.83	4802.00	2907.40	0.06	0.53	210.00	264.79	210.00	176.72	0.10	0.67	100.00	100.00	0.00	4592.00	5261.83	3775561.00	29.46	1090.55	994.00
10	2	7	9690.00	13654.00	211.70	0	Spot (Block10, Row7, Column2)	255.22	259.00	31.23	0.01	0.12	210.00	248.53	210.00	150.39	0.07	0.61	0.00	0.00	0.00	49.00	45.22	327443.00	0.04	218.37	211.00
10	3	7	9975.00	13618.00	141.25	0	Spot (Block10, Row7, Column3)	250.70	244.00	29.35	0.01	0.12	206.00	216.49	206.00	75.09	0.02	0.35	16.00	0.00	0.00	38.00	44.70	135882.00	0.46	228.25	224.50
10	4	7	10226.00	13668.00	145.20	0	Spot (Block10, Row7, Column4)	254.71	245.00	32.10	0.02	0.13	204.00	213.76	204.00	84.75	0.02	0.40	17.00	0.00	0.00	41.00	50.71	145946.00	0.48	232.69	224.00
10	5	7	10585.00	13670.00	266.95	0	Spot (Block10, Row7, Column5)	259.51	257.00	60.34	0.00	0.23	208.00	249.88	208.00	177.33	0.08	0.71	2.00	0.00	0.00	49.00	51.51	538753.00	0.05	223.41	209.00
10	6	7	10882.00	13673.00	196.95	0	Spot (Block10, Row7, Column6)	13200.52	12972.50	7358.95	0.01	0.56	222.00	346.22	222.00	339.96	0.19	0.98	100.00	100.00	0.00	12750.50	12978.52	14494170.00	37.81	2628.85	2464.00
10	7	7	11176.00	13680.00	159.35	0	Spot (Block10, Row7, Column7)	316.10	306.00	47.39	0.01	0.15	218.00	255.62	218.00	150.25	0.07	0.59	20.00	0.00	0.00	88.00	98.10	220005.00	0.40	253.76	246.50
10	8	7	11482.00	13677.00	185.45	0	Spot (Block10, Row7, Column8)	5739.54	5709.00	1614.33	0.00	0.28	208.00	222.34	208.00	66.34	0.03	0.30	100.00	100.00	0.00	5501.00	5531.54	5509955.00	83.17	1624.00	1311.00
10	1	8	9375.00	13983.00	157.30	0	Spot (Block10, Row8, Column1)	298.67	293.00	86.49	0.01	0.29	203.00	212.82	203.00	59.76	0.02	0.28	81.00	13.00	0.00	90.00	95.67	203093.00	1.44	231.77	225.00
10	2	8	9670.00	13966.00	213.60	0	Spot (Block10, Row8, Column2)	250.00	247.00	35.52	0.01	0.14	206.00	208.60	206.00	21.90	0.01	0.10	68.00	48.00	0.00	41.00	44.00	325505.00	1.89	218.50	213.00
10	3	8	9981.00	13966.00	187.80	0	Spot (Block10, Row8, Column3)	272.79	281.00	41.04	0.01	0.15	205.00	216.42	205.00	103.12	0.02	0.48	9.00	0.00	0.00	76.00	67.79	271976.00	0.55	222.57	219.00
10	4	8	10281.00	13971.00	149.75	0	Spot (Block10, Row8, Column4)	37471.46	37112.00	18357.42	0.00	0.49	205.00	222.11	205.00	118.14	0.03	0.53	100.00	100.00	10.41	36907.00	37266.46	23045016.00	315.29	6895.22	4793.00
10	5	8	10579.00	13972.00	147.00	-50	Spot (Block10, Row8, Column5)	212.92	210.00	18.55	0.01	0.09	206.00	263.44	206.00	257.00	0.11	0.98	0.00	0.00	0.00	4.00	6.92	125199.00	-0.20	215.11	213.00
10	6	8	10885.00	13969.00	198.10	0	Spot (Block10, Row8, Column6)	22612.62	14372.00	19301.38	0.20	0.85	224.00	362.01	224.00	387.25	0.21	1.07	100.00	100.00	4.79	14148.00	22388.62	25032232.00	57.46	3898.48	3819.00
10	7	8	11198.00	13963.00	214.25	0	Spot (Block10, Row8, Column7)	290.41	292.00	45.37	0.00	0.16	215.00	270.13	215.00	239.40	0.10	0.89	0.00	0.00	0.00	77.00	75.41	380142.00	0.08	238.60	227.00
10	8	8	11468.00	13975.00	147.45	0	Spot (Block10, Row8, Column8)	32353.14	29518.50	18537.35	0.04	0.57	212.00	233.51	212.00	97.35	0.04	0.42	100.00	100.00	5.57	29306.50	32141.14	19153092.00	329.96	6073.82	4262.50
11	1	1	13898.00	11892.00	153.60	0	Spot (Block11, Row1, Column1)	10851.00	9685.00	6047.35	0.05	0.56	178.00	183.86	178.00	42.50	0.01	0.23	100.00	100.00	0.00	9507.00	10673.00	6966344.00	251.01	2512.63	1741.50
11	2	1	14200.00	11894.00	160.00	0	Spot (Block11, Row1, Column2)	321.73	301.00	86.25	0.03	0.27	175.00	191.79	175.00	209.84	0.04	1.09	18.00	0.00	0.00	126.00	146.73	227465.00	0.62	212.56	203.00
11	3	1	14496.00	11897.00	147.00	-50	Spot (Block11, Row1, Column3)	175.22	177.00	24.20	0.00	0.14	168.00	164.87	168.00	20.91	0.01	0.13	25.00	4.00	0.00	9.00	7.22	103554.00	0.49	172.69	176.00
11	4	1	14798.00	11902.00	168.05	0	Spot (Block11, Row1, Column4)	282.18	279.00	69.33	0.00	0.25	163.00	161.59	163.00	21.38	0.00	0.13	98.00	87.00	0.00	116.00	119.18	223201.00	5.64	186.54	189.00
11	5	1	15093.00	11913.00	267.15	0	Spot (Block11, Row1, Column5)	189.63	190.00	23.74	0.00	0.13	160.00	159.70	160.00	26.99	0.00	0.17	57.00	7.00	0.00	30.00	29.63	393666.00	1.11	169.05	173.00
11	6	1	15389.00	11906.00	174.80	0	Spot (Block11, Row1, Column6)	262.62	260.00	60.42	0.00	0.23	162.00	161.13	162.00	21.60	0.00	0.13	97.00	84.00	0.00	98.00	100.62	224011.00	4.70	189.41	189.00
11	7	1	15698.00	11910.00	142.85	0	Spot (Block11, Row1, Column7)	367.37	341.00	105.11	0.03	0.29	170.00	167.16	170.00	19.11	0.01	0.11	100.00	99.00	0.00	171.00	197.37	203888.00	10.48	246.40	218.00
11	8	1	16000.00	11897.00	170.95	0	Spot (Block11, Row1, Column8)	256.77	266.50	52.08	0.02	0.20	172.00	169.35	172.00	18.82	0.01	0.11	93.00	78.00	0.00	94.50	84.77	209524.00	4.64	201.04	202.00
11	1	2	13893.00	12194.00	147.00	-50	Spot (Block11, Row2, Column1)	187.47	190.00	17.53	0.01	0.09	172.00	172.85	172.00	39.14	0.00	0.23	4.00	0.00	0.00	18.00	15.47	110230.00	0.37	182.64	182.00
11	2	2	14174.00	12200.00	206.00	0	Spot (Block11, Row2, Column2)	194.89	194.00	15.69	0.00	0.08	170.00	167.10	170.00	22.94	0.01	0.14	54.00	7.00	0.00	24.00	24.89	235229.00	1.21	181.83	183.00
11	3	2	14504.00	12214.00	206.65	0	Spot (Block11, Row2, Column3)	190.08	191.00	16.50	0.00	0.09	170.00	166.62	170.00	20.65	0.01	0.12	51.00	9.00	0.00	21.00	20.08	230754.00	1.14	184.43	184.00
11	4	2	14788.00	12243.00	134.20	0	Spot (Block11, Row2, Column4)	217.67	208.00	27.57	0.02	0.13	170.00	167.87	170.00	23.98	0.01	0.14	83.00	36.00	0.00	38.00	47.67	106003.00	2.08	191.28	193.50
11	5	2	15092.00	12199.00	188.90	0	Spot (Block11, Row2, Column5)	2698.18	2710.50	916.75	0.00	0.34	168.00	169.94	168.00	33.64	0.00	0.20	100.00	100.00	0.00	2542.50	2530.18	2708973.00	75.16	752.34	626.00
11	6	2	15380.00	12159.00	197.80	0	Spot (Block11, Row2, Column6)	183.68	185.00	21.74	0.00	0.12	169.00	194.20	169.00	153.78	0.06	0.79	0.00	0.00	0.00	16.00	14.68	203153.00	-0.07	172.39	171.00
11	7	2	15705.00	12189.00	168.60	0	Spot (Block11, Row2, Column7)	191.84	193.00	13.84	0.00	0.07	168.00	166.06	168.00	20.83	0.01	0.13	66.00	6.00	0.00	25.00	23.84	150978.00	1.24	184.52	185.00
11	8	2	15995.00	12207.00	147.00	-50	Spot (Block11, Row2, Column8)	182.99	185.00	19.26	0.00	0.11	170.00	179.96	170.00	100.45	0.02	0.56	0.00	0.00	0.00	15.00	12.99	107596.00	0.03	176.11	177.50
11	1	3	13898.00	12495.00	149.70	0	Spot (Block11, Row3, Column1)	371.83	374.00	84.26	0.00	0.23	164.00	161.43	164.00	23.63	0.01	0.15	100.00	99.00	0.00	210.00	207.83	228302.00	8.91	227.14	212.00
11	2	3	14194.00	12518.00	217.10	0	Spot (Block11, Row3, Column2)	183.28	184.00	20.00	0.00	0.11	169.00	173.57	169.00	56.51	0.01	0.33	1.00	0.00	0.00	15.00	14.28	246697.00	0.17	170.35	170.00
11	3	3	14490.00	12494.00	170.90	0	Spot (Block11, Row3, Column3)	253.83	249.00	39.99	0.01	0.16	168.00	166.44	168.00	24.51	0.00	0.15	99.00	73.00	0.00	81.00	85.83	205603.00	3.57	198.94	200.00
11	4	3	14787.00	12499.00	152.75	0	Spot (Block11, Row3, Column4)	315.15	292.00	82.28	0.03	0.26	166.00	163.44	166.00	20.93	0.01	0.13	100.00	96.00	0.00	126.00	149.15	202328.00	7.25	210.36	206.00
11	5	3	15090.00	12493.00	136.85	0	Spot (Block11, Row3, Column5)	263.24	269.00	68.52	0.01	0.26	169.00	198.49	169.00	161.06	0.07	0.81	0.00	0.00	0.00	100.00	94.24	132408.00	0.40	208.97	203.00
11	6	3	15393.00	12503.00	204.20	0	Spot (Block11, Row3, Column6)	18402.84	13730.00	13545.81	0.13	0.74	181.00	257.11	181.00	246.91	0.15	0.96	100.00	100.00	0.00	13549.00	18221.84	21825778.00	73.49	3655.18	3627.00
11	7	3	15693.00	12505.00	147.00	-50	Spot (Block11, Row3, Column7)	191.27	190.00	18.21	0.00	0.10	172.00	217.09	172.00	205.97	0.10	0.95	0.00	0.00	0.00	18.00	19.27	113039.00	-0.13	190.55	190.00
11	8	3	15992.00	12509.00	159.95	0	Spot (Block11, Row3, Column8)	22837.11	20267.00	11499.68	0.05	0.50	174.00	195.32	174.00	145.47	0.05	0.74	100.00	100.00	0.00	20093.00	22663.11	16145834.00	155.64	3835.51	3310.00
11	1	4	13887.00	12786.00	155.95	0	Spot (Block11, Row4, Column1)	343.34	313.00	99.92	0.04	0.29	170.00	172.16	170.00	48.64	0.01	0.28	91.00	84.00	0.00	143.00	173.34	229694.00	3.52	218.73	208.00
11	2	4	14188.00	12794.00	176.50	0	Spot (Block11, Row4, Column2)	3627.34	3351.50	2007.86	0.03	0.55	178.00	202.45	178.00	119.98	0.06	0.59	100.00	100.00	0.00	3173.50	3449.34	3155786.00	28.55	804.77	794.00
11	3	4	14486.00	12802.00	146.85	0	Spot (Block11, Row4, Column3)	918.47	802.00	384.04	0.06	0.42	172.00	190.28	172.00	96.40	0.04	0.51	99.00	99.00	0.00	630.00	746.47	540981.00	7.55	361.22	306.00
11	4	4	14814.00	12811.00	230.95	0	Spot (Block11, Row4, Column4)	186.02	188.00	20.04	0.00	0.11	162.00	160.18	162.00	21.91	0.00	0.14	59.00	15.00	0.00	26.00	24.02	284804.00	1.18	169.39	170.00
11	5	4	15089.00	12814.00	204.10	0	Spot (Block11, Row4, Column5)	212.01	203.00	57.93	0.02	0.27	166.00	166.78	166.00	33.30	0.00	0.20	57.00	11.00	0.00	37.00	46.01	252720.00	1.36	171.82	177.00
11	6	4	15390.00	12799.00	186.90	0	Spot (Block11, Row4, Column6)	3728.96	3702.00	1437.03	0.00	0.39	176.00	213.57	176.00	177.50	0.08	0.83	100.00	100.00	0.00	3526.00	3552.96	3661836.00	19.81	1027.44	913.00
11	7	4	15692.00	12777.00	180.15	0	Spot (Block11, Row4, Column7)	206.28	207.00	34.73	0.00	0.17	174.00	208.06	174.00	169.06	0.08	0.81	0.00	0.00	0.00	33.00	32.28	187300.00	-0.01	178.45	179.00
11	8	4	15988.00	12808.00	160.40	0	Spot (Block11, Row4, Column8)	251.83	256.50	36.26	0.01	0.14	172.00	183.00	172.00	91.10	0.03	0.50	46.00	0.00	0.00	84.50	79.83	179301.00	0.76	193.99	197.50
11	1	5	13895.00	13109.00	194.55	0	Spot (Block11, Row5, Column1)	407.86	339.00	235.62	0.08	0.58	176.00	227.99	176.00	202.88	0.11	0.89	44.00	16.00	0.00	163.00	231.86	438861.00	0.89	237.76	193.00
11	2	5	14188.00	13093.00	157.10	0	Spot (Block11, Row5, Column2)	26674.06	24627.00	12350.13	0.03	0.46	187.00	247.67	187.00	190.19	0.12	0.77	100.00	100.00	0.15	24440.00	26487.06	18111680.00	138.94	4305.98	3683.50
11	3	5	14487.00	13094.00	157.55	0	Spot (Block11, Row5, Column3)	12858.92	10759.50	8190.15	0.08	0.64	182.00	216.61	182.00	146.55	0.08	0.68	100.00	100.00	0.00	10577.50	12676.92	8795502.00	86.27	1891.91	1642.00
11	4	5	14788.00	13081.00	157.00	0	Spot (Block11, Row5, Column4)	233.67	219.00	40.62	0.03	0.17	166.00	178.83	166.00	92.75	0.03	0.52	33.00	0.00	0.00	53.00	67.67	158665.00	0.59	194.44	192.00
11	5	5	15091.00	13098.00	143.45	0	Spot (Block11, Row5, Column5)	1317.77	1230.00	611.03	0.03	0.46	163.00	162.49	163.00	24.48	0.00	0.15	100.00	100.00	0.00	1067.00	1154.77	726094.00	47.20	478.03	383.00
11	6	5	15389.00	13104.00	147.00	-50	Spot (Block11, Row5, Column6)	203.41	204.00	15.68	0.00	0.08	172.00	195.53	172.00	142.41	0.06	0.73	0.00	0.00	0.00	32.00	31.41	120011.00	0.06	199.09	198.00
11	7	5	15689.00	13102.00	198.35	0	Spot (Block11, Row5, Column7)	15292.71	12505.50	10024.70	0.09	0.66	189.00	239.32	189.00	205.16	0.10	0.86	100.00	100.00	0.00	12316.50	15103.71	17036080.00	73.37	3042.88	3067.00
11	8	5	16002.00	13088.00	142.35	0	Spot (Block11, Row5, Column8)	241.34	226.00	38.43	0.03	0.16	173.00	194.67	173.00	132.90	0.05	0.68	6.00	0.00	0.00	53.00	68.34	132256.00	0.35	200.35	195.00
11	1	6	13885.00	13397.00	204.85	0	Spot (Block11, Row6, Column1)	15675.25	11097.00	12345.87	0.15	0.79	199.00	292.51	199.00	259.79	0.17	0.89	100.00	100.00	0.00	10898.00	15476.25	18622196.00	59.21	3211.16	3357.00
11	2	6	14185.00	13392.00	207.95	0	Spot (Block11, Row6, Column2)	9267.64	8491.00	4976.61	0.04	0.54	197.00	275.48	197.00	231.85	0.15	0.84	100.00	100.00	0.00	8294.00	9070.64	11417730.00	38.78	2014.09	1995.00
11	3	6	14480.00	13399.00	157.95	0	Spot (Block11, Row6, Column3)	382.70	371.00	114.20	0.01	0.30	180.00	207.74	180.00	130.56	0.06	0.63	66.00	30.00	0.00	191.00	202.70	262151.00	1.34	225.02	216.50
11	4	6	14785.00	13398.00	204.95	0	Spot (Block11, Row6, Column4)	211.30	207.00	24.50	0.01	0.12	164.00	163.16	164.00	20.88	0.00	0.13	90.00	54.00	0.00	43.00	47.30	252500.00	2.31	179.60	181.00
11	5	6	15090.00	13404.00	145.25	0	Spot (Block11, Row6, Column5)	944.78	865.50	539.47	0.04	0.57	163.00	165.15	163.00	30.50	0.01	0.18	100.00	100.00	0.00	702.50	781.78	546080.00	25.56	327.47	268.50
11	6	6	15422.00	13378.00	214.60	0	Spot (Block11, Row6, Column6)	183.94	185.00	13.69	0.00	0.07	169.00	197.39	169.00	148.57	0.07	0.75	0.00	0.00	0.00	16.00	14.94	241143.00	-0.09	172.54	174.00
11	7	6	15693.00	13408.00	162.30	0	Spot (Block11, Row6, Column7)	270.65	277.00	47.05	0.01	0.17	179.00	201.82	179.00	135.72	0.05	0.67	12.00	0.00	0.00	98.00	91.65	197035.00	0.51	203.41	198.00
11	8	6	15985.00	13410.00	183.40	0	Spot (Block11, Row6, Column8)	204.05	203.00	15.61	0.00	0.08	175.00	176.61	175.00	31.33	0.00	0.18	42.00	2.00	0.00	28.00	29.05	194050.00	0.88	182.99	184.00
11	1	7	13882.00	13693.00	170.80	0	Spot (Block11, Row7, Column1)	5067.54	4238.50	2949.72	0.08	0.58	186.00	230.69	186.00	176.79	0.09	0.77	100.00	100.00	0.00	4052.50	4881.54	4124979.00	27.36	964.69	930.00
11	2	7	14184.00	13696.00	147.00	-50	Spot (Block11, Row7, Column2)	195.71	198.00	20.33	0.01	0.10	188.00	211.86	188.00	112.66	0.05	0.53	0.00	0.00	0.00	10.00	7.71	115077.00	-0.14	191.90	191.00
11	3	7	14485.00	13698.00	147.00	-50	Spot (Block11, Row7, Column3)	181.87	182.00	14.61	0.00	0.08	177.00	175.19	177.00	27.61	0.00	0.16	4.00	0.00	0.00	5.00	4.87	107486.00	0.24	186.32	184.00
11	4	7	14792.00	13679.00	212.95	0	Spot (Block11, Row7, Column4)	191.33	190.00	18.72	0.00	0.10	174.00	178.37	174.00	75.96	0.01	0.43	0.00	0.00	0.00	16.00	17.33	247965.00	0.17	174.69	175.00
11	5	7	15085.00	13702.00	147.00	-50	Spot (Block11, Row7, Column5)	209.36	207.00	19.19	0.00	0.09	180.00	203.18	180.00	138.53	0.05	0.68	0.00	0.00	0.00	27.00	29.36	123104.00	0.04	204.56	204.00
11	6	7	15382.00	13700.00	199.05	0	Spot (Block11, Row7, Column6)	11569.31	10890.50	6776.97	0.03	0.59	200.00	301.34	200.00	345.26	0.18	1.15	100.00	100.00	0.00	10690.50	11369.31	13027047.00	32.64	2386.70	2304.00
11	7	7	15674.00	13703.00	159.35	0	Spot (Block11, Row7, Column7)	269.05	277.00	41.88	0.01	0.16	192.00	223.79	192.00	143.96	0.07	0.64	7.00	0.00	0.00	85.00	77.05	187531.00	0.31	211.09	206.00
11	8	7	15991.00	13707.00	189.35	0	Spot (Block11, Row7, Column8)	5461.30	5583.00	1602.17	0.01	0.29	185.00	200.03	185.00	80.44	0.03	0.40	100.00	100.00	0.00	5398.00	5276.30	5532294.00	65.40	1396.74	1269.00
11	1	8	13888.00	14004.00	215.05	0	Spot (Block11, Row8, Column1)	223.59	211.00	38.95	0.03	0.17	181.00	186.56	181.00	61.41	0.01	0.33	23.00	3.00	0.00	30.00	42.59	295357.00	0.60	192.25	189.00
11	2	8	14193.00	14014.00	193.80	0	Spot (Block11, Row8, Column2)	206.70	204.00	17.26	0.01	0.08	181.00	178.63	181.00	20.69	0.01	0.12	59.00	10.00	0.00	23.00	25.70	219517.00	1.36	190.30	190.00
11	3	8	14470.00	14020.00	165.55	0	Spot (Block11, Row8, Column3)	210.86	203.50	27.50	0.02	0.13	178.00	182.95	178.00	92.57	0.01	0.51	6.00	0.00	0.00	25.50	32.86	158990.00	0.30	188.90	190.00
11	4	8	14782.00	14000.00	153.85	0	Spot (Block11, Row8, Column4)	48335.57	55094.00	18264.59	0.06	0.38	179.00	192.91	179.00	128.37	0.03	0.67	100.00	100.00	41.11	54915.00	48156.57	31273336.00	375.02	9218.67	6801.00
11	5	8	15050.00	14041.00	133.40	0	Spot (Block11, Row8, Column5)	199.27	197.00	24.00	0.00	0.12	181.00	220.35	181.00	233.32	0.09	1.06	0.00	0.00	0.00	16.00	18.27	96050.00	-0.09	185.27	187.00
11	6	8	15385.00	14000.00	194.25	0	Spot (Block11, Row8, Column6)	28891.18	20798.00	21993.17	0.14	0.76	201.00	325.90	201.00	399.98	0.21	1.23	100.00	100.00	15.36	20597.00	28690.18	30855936.00	71.42	4633.32	4514.00
11	7	8	15686.00	14002.00	149.00	0	Spot (Block11, Row8, Column7)	292.31	294.00	28.44	0.00	0.10	195.00	252.41	195.00	268.38	0.11	1.06	0.00	0.00	0.00	99.00	97.31	177727.00	0.15	231.12	221.00
11	8	8	15971.00	14004.00	148.60	0	Spot (Block11, Row8, Column8)	34710.30	31585.50	18785.38	0.04	0.54	191.00	211.26	191.00	101.03	0.04	0.48	100.00	100.00	9.33	31394.50	34519.30	20826236.00	341.47	6984.16	5435.00
12	1	1	18398.00	11918.00	153.05	0	Spot (Block12, Row1, Column1)	14070.34	12572.50	7881.09	0.05	0.56	226.00	245.97	226.00	148.46	0.04	0.60	100.00	100.00	0.00	12346.50	13844.34	8976880.00	93.12	3261.99	2394.00
12	2	1	18696.00	11921.00	152.00	0	Spot (Block12, Row1, Column2)	2139.05	2026.00	1064.63	0.02	0.50	225.00	237.17	225.00	48.72	0.02	0.21	100.00	100.00	0.00	1801.00	1914.05	1354020.00	39.04	646.90	555.00
12	3	1	18997.00	11924.00	148.45	0	Spot (Block12, Row1, Column3)	1087.09	946.50	605.54	0.06	0.56	226.00	233.33	226.00	38.39	0.01	0.16	100.00	100.00	0.00	720.50	861.09	652252.00	22.24	424.48	370.00
12	4	1	19292.00	11927.00	147.75	0	Spot (Block12, Row1, Column4)	1646.52	1573.50	793.03	0.02	0.48	225.00	236.44	225.00	57.39	0.02	0.24	100.00	100.00	0.00	1348.50	1421.52	994501.00	24.57	533.11	457.00
12	5	1	19596.00	11925.00	148.15	0	Spot (Block12, Row1, Column5)	1882.25	1653.00	1203.06	0.06	0.64	230.00	239.77	230.00	37.45	0.02	0.16	100.00	100.00	0.00	1423.00	1652.25	1129348.00	43.85	576.46	464.00
12	6	1	19891.00	11927.00	146.35	0	Spot (Block12, Row1, Column6)	3756.55	3293.50	2060.72	0.06	0.55	235.00	244.70	235.00	41.92	0.02	0.17	100.00	100.00	0.00	3058.50	3521.55	2193828.00	83.78	1023.86	750.00
12	7	1	20189.00	11933.00	147.95	0	Spot (Block12, Row1, Column7)	7546.10	7091.00	3945.02	0.03	0.52	237.00	246.05	237.00	64.92	0.02	0.26	100.00	100.00	0.00	6854.00	7309.10	4505022.00	112.45	1923.34	1251.00
12	8	1	20502.00	11932.00	163.00	0	Spot (Block12, Row1, Column8)	556.66	512.00	164.69	0.04	0.30	241.00	246.75	241.00	50.19	0.01	0.20	99.00	96.00	0.00	271.00	315.66	407474.00	6.17	318.61	308.50
12	1	2	18393.00	12220.00	147.00	-50	Spot (Block12, Row2, Column1)	275.37	256.00	160.12	0.03	0.58	224.00	236.95	224.00	98.40	0.02	0.42	3.00	2.00	0.00	32.00	51.37	161916.00	0.39	654.26	255.00
12	2	2	18694.00	12223.00	133.10	0	Spot (Block12, Row2, Column2)	1606.37	1524.50	542.19	0.02	0.34	225.00	236.34	225.00	98.83	0.02	0.42	100.00	99.00	0.00	1299.50	1381.37	767844.00	13.86	545.31	512.00
12	3	2	18989.00	12236.00	228.70	0	Spot (Block12, Row2, Column3)	295.38	294.00	43.35	0.00	0.15	229.00	239.50	229.00	38.41	0.02	0.16	82.00	30.00	0.00	65.00	66.38	444848.00	1.45	247.28	249.00
12	4	2	19295.00	12231.00	167.25	0	Spot (Block12, Row2, Column4)	1129.85	1132.00	352.71	0.00	0.31	232.00	247.01	232.00	50.04	0.03	0.20	100.00	100.00	0.00	900.00	897.85	875631.00	17.64	450.26	438.00
12	5	2	19598.00	12228.00	183.85	0	Spot (Block12, Row2, Column5)	6024.60	5826.00	2042.57	0.01	0.34	246.00	260.87	246.00	66.37	0.03	0.25	100.00	100.00	0.00	5580.00	5778.60	5705294.00	86.84	1620.74	1364.00
12	6	2	19884.00	12227.00	176.05	0	Spot (Block12, Row2, Column6)	873.91	705.50	668.89	0.09	0.77	260.00	312.29	260.00	246.19	0.08	0.79	76.00	46.00	0.00	445.50	613.91	756809.00	2.28	610.13	328.50
12	7	2	20201.00	12235.00	156.65	0	Spot (Block12, Row2, Column7)	644.71	612.00	228.75	0.02	0.35	243.00	255.50	243.00	72.50	0.02	0.28	99.00	88.00	0.00	369.00	401.71	435822.00	5.37	353.10	326.00
12	8	2	20483.00	12260.00	154.90	0	Spot (Block12, Row2, Column8)	267.46	271.00	19.72	0.01	0.07	247.00	262.72	247.00	112.39	0.03	0.43	0.00	0.00	0.00	24.00	20.46	176526.00	0.04	251.36	247.50
12	1	3	18395.00	12519.00	147.90	0	Spot (Block12, Row3, Column1)	3358.52	3060.50	1726.14	0.04	0.51	222.00	229.92	222.00	31.89	0.02	0.14	100.00	100.00	0.00	2838.50	3136.52	2008397.00	98.12	990.90	802.00
12	2	3	18698.00	12522.00	178.40	0	Spot (Block12, Row3, Column2)	380.91	376.50	98.94	0.01	0.26	227.00	244.22	227.00	66.01	0.03	0.27	85.00	56.00	0.00	149.50	153.91	341294.00	2.07	272.26	274.00
12	3	3	18974.00	12520.00	151.40	0	Spot (Block12, Row3, Column3)	2498.12	1301.00	6046.29	0.28	2.42	236.00	249.05	236.00	52.03	0.02	0.21	100.00	99.00	0.32	1065.00	2262.12	1566322.00	43.23	646.17	385.00
12	4	3	19295.00	12526.00	148.35	0	Spot (Block12, Row3, Column4)	5403.36	4857.50	3028.02	0.05	0.56	243.00	254.61	243.00	44.26	0.02	0.17	100.00	100.00	0.00	4614.50	5160.36	3252824.00	116.33	1348.57	991.50
12	5	3	19607.00	12530.00	142.85	0	Spot (Block12, Row3, Column5)	2417.64	952.00	7038.50	0.40	2.91	253.00	308.45	253.00	238.89	0.09	0.77	89.00	71.00	0.36	699.00	2164.64	1341792.00	8.83	621.11	432.00
12	6	3	19894.00	12529.00	203.85	0	Spot (Block12, Row3, Column6)	24254.71	18190.00	17455.34	0.12	0.72	283.00	400.43	283.00	354.81	0.15	0.89	100.00	100.00	3.03	17907.00	23971.71	28838896.00	67.23	4884.75	4869.00
12	7	3	20198.00	12533.00	147.65	0	Spot (Block12, Row3, Column7)	1641.44	1472.00	927.09	0.05	0.56	259.00	316.84	259.00	260.02	0.09	0.82	94.00	77.00	0.00	1213.00	1382.44	976658.00	5.09	560.60	475.00
12	8	3	20491.00	12538.00	156.55	0	Spot (Block12, Row3, Column8)	12803.26	11680.00	6562.82	0.04	0.51	245.00	264.16	245.00	106.20	0.03	0.40	100.00	100.00	0.00	11435.00	12558.26	8655007.00	118.07	2870.71	2338.50
12	1	4	18390.00	12811.00	150.35	0	Spot (Block12, Row4, Column1)	5033.44	4258.00	3168.97	0.07	0.63	225.00	242.56	225.00	65.48	0.03	0.27	100.00	100.00	0.00	4033.00	4808.44	3125766.00	73.17	1457.69	772.50
12	2	4	18689.00	12825.00	176.15	0	Spot (Block12, Row4, Column2)	3866.86	3680.00	2055.25	0.02	0.53	240.00	272.25	240.00	107.94	0.05	0.40	100.00	100.00	0.00	3440.00	3626.86	3368037.00	33.30	921.74	911.00
12	3	4	18992.00	12826.00	147.80	0	Spot (Block12, Row4, Column3)	23779.27	21212.50	14040.64	0.05	0.59	247.00	280.14	247.00	126.67	0.05	0.45	100.00	100.00	0.33	20965.50	23532.27	14220003.00	185.52	4626.80	3237.00
12	4	4	19283.00	12826.00	187.05	0	Spot (Block12, Row4, Column4)	327.96	311.00	44.22	0.02	0.13	244.00	251.86	244.00	46.36	0.01	0.18	86.00	35.00	0.00	67.00	83.96	323698.00	1.64	266.68	267.00
12	5	4	19574.00	12828.00	139.80	0	Spot (Block12, Row4, Column5)	1835.06	720.00	5431.31	0.41	2.96	252.00	260.21	252.00	57.57	0.01	0.22	100.00	99.00	0.00	468.00	1583.06	967077.00	27.35	567.64	417.50
12	6	4	19893.00	12830.00	191.50	0	Spot (Block12, Row4, Column6)	7123.88	6968.00	2215.45	0.01	0.31	277.00	321.49	277.00	230.00	0.06	0.72	100.00	100.00	0.00	6691.00	6846.88	7380344.00	29.58	1925.26	1554.00
12	7	4	20186.00	12828.00	146.35	0	Spot (Block12, Row4, Column7)	1300.20	1030.00	789.75	0.10	0.61	277.00	304.83	277.00	161.70	0.04	0.53	99.00	73.00	0.00	753.00	1023.20	758015.00	6.16	510.66	400.50
12	8	4	20488.00	12843.00	155.50	0	Spot (Block12, Row4, Column8)	611.28	594.00	171.39	0.01	0.28	254.00	260.13	254.00	46.58	0.01	0.18	100.00	97.00	0.00	340.00	357.28	406503.00	7.54	352.55	319.00
12	1	5	18391.00	13125.00	146.35	0	Spot (Block12, Row5, Column1)	4489.01	3799.00	2863.38	0.07	0.64	239.00	295.95	239.00	212.15	0.09	0.72	100.00	100.00	0.00	3560.00	4250.01	2626070.00	19.76	1154.20	801.00
12	2	5	18688.00	13120.00	156.80	0	Spot (Block12, Row5, Column2)	13696.38	12877.00	6134.20	0.03	0.45	263.00	308.49	263.00	166.71	0.07	0.54	100.00	100.00	0.00	12614.00	13433.38	9258755.00	80.31	2785.55	2367.00
12	3	5	18989.00	13123.00	156.50	0	Spot (Block12, Row5, Column3)	14216.06	11962.50	8066.00	0.07	0.57	257.00	293.23	257.00	151.20	0.06	0.52	100.00	100.00	0.00	11705.50	13959.06	9553191.00	92.09	2166.99	1904.00
12	4	5	19290.00	13122.00	147.05	0	Spot (Block12, Row5, Column4)	2078.27	1738.00	1191.57	0.08	0.57	246.00	268.45	246.00	105.07	0.04	0.39	100.00	100.00	0.00	1492.00	1832.27	1222021.00	17.23	640.99	532.00
12	5	5	19592.00	13128.00	145.80	0	Spot (Block12, Row5, Column5)	24059.29	22424.50	14279.00	0.03	0.59	251.00	262.93	251.00	68.15	0.02	0.26	100.00	100.00	0.00	22173.50	23808.29	13954389.00	349.18	4496.05	2953.50
12	6	5	19890.00	13130.00	146.60	0	Spot (Block12, Row5, Column6)	1101.69	1022.50	422.20	0.03	0.38	265.00	288.78	265.00	163.86	0.04	0.57	100.00	91.00	0.00	757.50	836.69	645593.00	4.96	457.60	440.00
12	7	5	20194.00	13129.00	191.30	0	Spot (Block12, Row5, Column7)	15968.69	13645.00	10178.16	0.07	0.64	284.00	336.14	284.00	227.44	0.07	0.68	100.00	100.00	0.00	13361.00	15684.69	16575503.00	68.73	3150.33	3182.00
12	8	5	20493.00	13130.00	145.35	0	Spot (Block12, Row5, Column8)	2811.14	2373.00	1876.49	0.07	0.67	260.00	286.81	260.00	159.46	0.04	0.56	100.00	100.00	0.00	2113.00	2551.14	1616404.00	15.83	727.24	489.00
12	1	6	18388.00	13421.00	201.10	0	Spot (Block12, Row6, Column1)	20598.19	15809.00	15206.16	0.11	0.74	269.00	383.90	269.00	349.02	0.15	0.91	100.00	100.00	0.26	15540.00	20329.19	23584924.00	57.92	4218.78	4244.50
12	2	6	18684.00	13421.00	206.45	0	Spot (Block12, Row6, Column2)	7716.46	6948.00	3952.37	0.05	0.51	265.00	346.58	265.00	277.02	0.12	0.80	100.00	100.00	0.00	6683.00	7451.46	9336922.00	26.60	1910.38	1910.00
12	3	6	18978.00	13425.00	146.80	0	Spot (Block12, Row6, Column3)	6622.92	6156.00	3845.73	0.03	0.58	244.00	278.74	244.00	132.06	0.06	0.47	100.00	100.00	0.00	5912.00	6378.92	3874409.00	48.04	1512.84	1153.00
12	4	6	19291.00	13426.00	148.65	0	Spot (Block12, Row6, Column4)	682.55	661.50	232.71	0.01	0.34	234.00	246.56	234.00	52.97	0.02	0.21	100.00	100.00	0.00	427.50	448.55	414990.00	8.23	347.58	315.00
12	5	6	19587.00	13429.00	145.45	0	Spot (Block12, Row6, Column5)	17754.16	16380.00	10155.33	0.03	0.57	251.00	262.75	251.00	70.86	0.02	0.27	100.00	100.00	0.00	16129.00	17503.16	10226399.00	246.85	3366.17	2527.50
12	6	6	19885.00	13431.00	179.80	0	Spot (Block12, Row6, Column6)	402.67	362.00	129.41	0.05	0.32	264.00	282.40	264.00	137.60	0.03	0.49	32.00	17.00	0.00	98.00	138.67	365222.00	0.87	290.34	294.00
12	7	6	20189.00	13431.00	148.70	0	Spot (Block12, Row6, Column7)	2983.81	2620.00	1784.88	0.06	0.60	271.00	294.23	271.00	153.30	0.04	0.52	100.00	100.00	0.00	2349.00	2712.81	1799236.00	17.54	847.66	661.50
12	8	6	20492.00	13436.00	146.95	0	Spot (Block12, Row6, Column8)	3762.69	3366.50	2330.27	0.05	0.62	266.00	268.07	266.00	58.50	0.00	0.22	100.00	100.00	0.00	3100.50	3496.69	2219989.00	59.74	1003.08	884.50
12	1	7	18384.00	13716.00	166.10	0	Spot (Block12, Row7, Column1)	5641.00	5090.00	3057.38	0.04	0.54	236.00	305.93	236.00	251.91	0.11	0.82	100.00	100.00	0.00	4854.00	5405.00	4326647.00	21.18	1154.28	1160.50
12	2	7	18699.00	13728.00	174.45	0	Spot (Block12, Row7, Column2)	299.32	295.00	47.15	0.01	0.16	235.00	272.15	235.00	126.24	0.06	0.46	10.00	0.00	0.00	60.00	64.32	253826.00	0.22	250.82	246.00
12	3	7	18989.00	13731.00	250.00	0	Spot (Block12, Row7, Column3)	260.54	262.00	26.31	0.00	0.10	230.00	238.00	230.00	31.63	0.01	0.13	50.00	8.00	0.00	32.00	30.54	471063.00	0.71	235.59	230.00
12	4	7	19298.00	13729.00	211.40	0	Spot (Block12, Row7, Column4)	291.08	295.00	34.04	0.01	0.12	231.00	246.25	231.00	70.83	0.03	0.29	38.00	0.00	0.00	64.00	60.08	371128.00	0.63	247.03	240.50
12	5	7	19590.00	13725.00	178.15	0	Spot (Block12, Row7, Column5)	989.43	940.00	363.84	0.02	0.37	256.00	287.71	256.00	159.38	0.05	0.55	98.00	88.00	0.00	684.00	733.43	875645.00	4.40	447.43	438.00
12	6	7	19887.00	13727.00	190.45	0	Spot (Block12, Row7, Column6)	10559.55	10580.00	5496.23	0.00	0.52	279.00	400.82	279.00	405.26	0.16	1.01	100.00	100.00	0.00	10301.00	10280.55	10834094.00	25.07	2184.86	2213.00
12	7	7	20173.00	13734.00	149.05	0	Spot (Block12, Row7, Column7)	4306.18	3936.50	2038.86	0.04	0.47	271.00	306.64	271.00	181.63	0.05	0.59	100.00	100.00	0.00	3665.50	4035.18	2618160.00	22.02	1331.19	1072.50
12	8	7	20497.00	13739.00	191.55	0	Spot (Block12, Row7, Column8)	10861.78	11105.00	3123.23	0.01	0.29	270.00	282.63	270.00	99.71	0.02	0.35	100.00	100.00	0.00	10835.00	10591.78	11274526.00	106.10	2742.79	2427.00
12	1	8	18371.00	14032.00	183.50	0	Spot (Block12, Row8, Column1)	332.36	308.00	79.89	0.03	0.24	225.00	239.62	225.00	72.27	0.03	0.30	64.00	27.00	0.00	83.00	107.36	312750.00	1.28	254.80	253.00
12	2	8	18684.00	14019.00	159.50	0	Spot (Block12, Row8, Column2)	563.34	496.50	202.19	0.05	0.36	230.00	235.34	230.00	25.95	0.01	0.11	100.00	100.00	0.00	266.50	333.34	393209.00	12.64	312.57	303.00
12	3	8	18975.00	14019.00	148.75	0	Spot (Block12, Row8, Column3)	1135.69	1020.00	665.91	0.05	0.59	230.00	241.39	230.00	66.42	0.02	0.28	100.00	92.00	0.00	790.00	905.69	684822.00	13.46	425.53	363.00
12	4	8	19283.00	14027.00	153.20	0	Spot (Block12, Row8, Column4)	31648.12	29075.50	15965.49	0.04	0.50	233.00	250.54	233.00	87.92	0.03	0.35	100.00	100.00	1.41	28842.50	31415.12	20254808.00	357.14	6024.30	5148.00
12	5	8	19566.00	14019.00	146.50	0	Spot (Block12, Row8, Column5)	312.03	312.00	28.26	0.00	0.09	236.00	297.90	236.00	308.95	0.10	1.04	0.00	0.00	0.00	76.00	76.03	181916.00	0.05	279.34	286.00
12	6	8	19887.00	14027.00	194.05	0	Spot (Block12, Row8, Column6)	33582.54	28653.50	22229.98	0.07	0.66	278.00	431.83	278.00	520.03	0.19	1.20	100.00	100.00	21.54	28375.50	33304.54	35396216.00	63.75	5858.67	5859.50
12	7	8	20185.00	14030.00	146.30	0	Spot (Block12, Row8, Column7)	1977.59	1823.00	958.37	0.04	0.48	264.00	331.91	264.00	353.33	0.10	1.06	99.00	82.00	0.00	1559.00	1713.59	1156891.00	4.66	650.47	556.00
12	8	8	20475.00	14031.00	146.80	0	Spot (Block12, Row8, Column8)	40313.12	38714.00	18360.69	0.02	0.46	261.00	281.73	261.00	120.96	0.03	0.43	100.00	100.00	16.52	38453.00	40052.12	23663900.00	330.96	7629.91	5155.00
13	1	1	4864.00	16333.00	149.70	0	Spot (Block13, Row1, Column1)	10866.59	9325.00	6197.99	0.07	0.57	121.00	128.74	121.00	39.54	0.03	0.31	100.00	100.00	0.00	9204.00	10745.59	6661222.00	271.60	2314.24	1557.00
13	2	1	5163.00	16338.00	144.35	0	Spot (Block13, Row1, Column2)	1978.68	1730.50	1046.56	0.06	0.53	116.00	120.12	116.00	27.56	0.02	0.23	100.00	100.00	0.00	1614.50	1862.68	1115973.00	67.43	456.12	394.50
13	3	1	5469.00	16341.00	153.20	0	Spot (Block13, Row1, Column3)	368.79	283.00	187.76	0.11	0.51	118.00	121.15	118.00	19.57	0.01	0.16	99.00	99.00	0.00	165.00	250.79	237129.00	12.66	168.43	174.00
13	4	1	5758.00	16344.00	144.25	0	Spot (Block13, Row1, Column4)	1452.64	1277.50	781.32	0.06	0.54	119.00	122.77	119.00	20.90	0.01	0.17	100.00	100.00	0.00	1158.50	1333.64	828003.00	63.64	367.57	292.50
13	5	1	6064.00	16339.00	143.95	0	Spot (Block13, Row1, Column5)	815.95	669.00	506.02	0.09	0.62	116.00	119.01	116.00	20.07	0.01	0.17	100.00	100.00	0.00	553.00	699.95	458564.00	34.73	241.97	206.00
13	6	1	6362.00	16344.00	138.60	0	Spot (Block13, Row1, Column6)	1383.89	1214.00	666.18	0.06	0.48	115.00	119.52	115.00	75.11	0.02	0.63	100.00	100.00	0.00	1099.00	1268.89	718237.00	16.83	435.66	348.00
13	7	1	6656.00	16350.00	144.15	0	Spot (Block13, Row1, Column7)	2366.65	2217.00	1188.04	0.03	0.50	117.00	122.14	117.00	75.28	0.02	0.62	100.00	100.00	0.00	2100.00	2249.65	1346624.00	29.82	576.67	468.00
13	8	1	6966.00	16348.00	159.80	0	Spot (Block13, Row1, Column8)	372.52	322.00	140.90	0.06	0.38	117.00	118.78	117.00	16.50	0.01	0.14	100.00	100.00	0.00	205.00	255.52	264117.00	15.38	177.40	174.00
13	1	2	4859.00	16636.00	147.00	-50	Spot (Block13, Row2, Column1)	125.09	122.00	16.15	0.01	0.13	120.00	125.43	120.00	27.04	0.02	0.22	13.00	0.00	0.00	2.00	5.09	73931.00	-0.01	128.44	123.00
13	2	2	5155.00	16637.00	125.30	0	Spot (Block13, Row2, Column2)	623.75	657.00	185.65	0.02	0.30	117.00	120.63	117.00	19.80	0.01	0.16	100.00	100.00	0.00	540.00	506.75	258855.00	25.41	240.44	220.00
13	3	2	5464.00	16630.00	180.60	0	Spot (Block13, Row2, Column3)	151.53	152.00	21.60	0.00	0.14	118.00	119.64	118.00	15.14	0.01	0.13	72.00	53.00	0.00	34.00	33.53	138191.00	2.11	128.77	127.00
13	4	2	5764.00	16641.00	195.95	0	Spot (Block13, Row2, Column4)	295.83	288.00	92.52	0.01	0.31	121.00	126.30	121.00	24.72	0.02	0.20	99.00	98.00	0.00	167.00	174.83	320381.00	6.86	175.72	176.00
13	5	2	6066.00	16646.00	164.75	0	Spot (Block13, Row2, Column5)	4514.73	4260.00	2022.10	0.03	0.45	123.00	132.01	123.00	40.68	0.03	0.31	100.00	100.00	0.00	4137.00	4391.73	3408619.00	107.73	1016.64	768.00
13	6	2	6364.00	16612.00	118.85	0	Spot (Block13, Row2, Column6)	164.03	170.00	24.54	0.02	0.15	120.00	134.79	120.00	80.02	0.05	0.59	2.00	0.00	0.00	50.00	44.03	60199.00	0.37	139.16	137.00
13	7	2	6668.00	16648.00	164.50	0	Spot (Block13, Row2, Column7)	226.42	214.00	53.37	0.02	0.24	118.00	123.28	118.00	76.99	0.02	0.62	71.00	29.00	0.00	96.00	108.42	170270.00	1.34	148.74	142.00
13	8	2	6912.00	16641.00	116.85	0	Spot (Block13, Row2, Column8)	142.24	140.00	17.22	0.01	0.12	120.00	131.45	120.00	101.19	0.04	0.77	0.00	0.00	0.00	20.00	22.24	51207.00	0.11	130.20	127.00
13	1	3	4859.00	16934.00	140.85	0	Spot (Block13, Row3, Column1)	1256.03	1089.00	731.11	0.06	0.58	122.00	125.56	122.00	18.72	0.01	0.15	100.00	100.00	0.00	967.00	1134.03	679513.00	60.40	353.12	262.00
13	2	3	5165.00	16939.00	163.00	0	Spot (Block13, Row3, Column2)	184.86	189.00	21.08	0.01	0.11	120.00	129.94	120.00	45.84	0.03	0.35	86.00	4.00	0.00	69.00	64.86	137720.00	1.20	136.13	134.00
13	3	3	5450.00	16941.00	152.50	0	Spot (Block13, Row3, Column3)	384.73	360.00	148.82	0.03	0.39	122.00	126.61	122.00	24.91	0.02	0.20	100.00	99.00	0.00	238.00	262.73	245455.00	10.36	182.31	178.00
13	4	3	5763.00	16943.00	140.35	0	Spot (Block13, Row3, Column4)	1973.87	1694.00	1014.52	0.07	0.51	121.00	124.12	121.00	17.57	0.01	0.14	100.00	100.00	0.00	1573.00	1852.87	1054049.00	105.26	571.95	469.00
13	5	3	6063.00	16942.00	168.00	0	Spot (Block13, Row3, Column5)	246.67	206.00	178.46	0.08	0.72	125.00	145.70	125.00	86.94	0.07	0.60	44.00	12.00	0.00	81.00	121.67	195119.00	1.16	152.87	156.00
13	6	3	6363.00	16944.00	224.90	0	Spot (Block13, Row3, Column6)	7965.14	4731.00	6411.35	0.23	0.80	128.50	166.63	128.50	132.50	0.11	0.80	100.00	100.00	0.00	4602.50	7836.64	11597244.00	58.86	1984.91	2052.50
13	7	3	6662.00	16953.00	147.75	0	Spot (Block13, Row3, Column7)	503.90	450.00	283.14	0.05	0.56	122.00	149.05	122.00	135.05	0.09	0.91	76.00	55.00	0.00	328.00	381.90	301834.00	2.63	200.93	180.00
13	8	3	6961.00	16956.00	154.50	0	Spot (Block13, Row3, Column8)	18576.00	17453.00	9566.50	0.03	0.51	122.00	143.69	122.00	124.16	0.07	0.86	100.00	100.00	0.00	17331.00	18454.00	12148705.00	148.45	3227.42	2735.00
13	1	4	4860.00	17238.00	139.05	0	Spot (Block13, Row4, Column1)	2381.23	2138.00	1274.81	0.05	0.54	123.00	133.81	123.00	48.78	0.04	0.36	100.00	100.00	0.00	2015.00	2258.23	1250146.00	46.07	699.41	557.00
13	2	4	5158.00	17245.00	179.15	0	Spot (Block13, Row4, Column2)	2292.49	2135.50	1333.52	0.03	0.58	128.00	158.08	128.00	97.79	0.09	0.62	100.00	100.00	0.00	2007.50	2164.49	2067830.00	21.83	565.42	569.00
13	3	4	5463.00	17239.00	140.50	0	Spot (Block13, Row4, Column3)	7949.51	7334.00	4208.10	0.03	0.53	129.00	155.66	129.00	83.22	0.08	0.53	100.00	100.00	0.00	7205.00	7820.51	4252987.00	93.65	1810.83	1375.00
13	4	4	5728.00	17252.00	192.05	0	Spot (Block13, Row4, Column4)	171.35	172.00	17.93	0.00	0.10	125.00	131.88	125.00	30.80	0.02	0.23	82.00	18.00	0.00	47.00	46.35	177686.00	1.28	148.03	148.00
13	5	4	6055.00	17229.00	147.20	0	Spot (Block13, Row4, Column5)	243.94	188.00	315.67	0.11	1.29	123.00	129.09	123.00	30.69	0.02	0.24	90.00	55.00	0.00	65.00	120.94	143680.00	3.74	154.33	159.00
13	6	4	6363.00	17248.00	172.50	0	Spot (Block13, Row4, Column6)	5547.44	5177.00	2484.12	0.03	0.45	126.00	145.99	126.00	88.05	0.06	0.60	100.00	100.00	0.00	5051.00	5421.44	4604376.00	61.34	1240.92	1062.00
13	7	4	6659.00	17246.00	152.45	0	Spot (Block13, Row4, Column7)	429.35	292.00	266.42	0.17	0.62	127.00	144.40	127.00	73.28	0.06	0.51	84.00	54.00	0.00	165.00	302.35	274781.00	3.89	183.57	185.00
13	8	4	6961.00	17253.00	167.25	0	Spot (Block13, Row4, Column8)	249.86	238.00	59.83	0.02	0.24	122.00	132.32	122.00	67.34	0.04	0.51	91.00	46.00	0.00	116.00	127.86	194644.00	1.75	161.11	166.00
13	1	5	4863.00	17538.00	138.80	0	Spot (Block13, Row5, Column1)	3839.74	3389.00	2242.71	0.05	0.58	132.00	160.67	132.00	106.85	0.09	0.67	100.00	100.00	0.00	3257.00	3707.74	2012023.00	34.43	972.84	750.00
13	2	5	5158.00	17538.00	151.40	0	Spot (Block13, Row5, Column2)	18965.20	17921.00	8554.26	0.02	0.45	147.00	191.49	147.00	135.16	0.11	0.71	100.00	100.00	0.00	17774.00	18818.20	11910145.00	138.90	3206.74	2800.00
13	3	5	5460.00	17543.00	150.90	0	Spot (Block13, Row5, Column3)	9384.12	8377.50	5477.63	0.05	0.58	128.00	170.60	128.00	121.88	0.12	0.71	100.00	100.00	0.00	8249.50	9256.12	5818154.00	75.60	1390.36	1211.00
13	4	5	5756.00	17543.00	141.20	0	Spot (Block13, Row5, Column4)	1073.11	1010.00	622.66	0.03	0.58	124.00	143.66	124.00	71.95	0.06	0.50	100.00	100.00	0.00	886.00	949.11	580552.00	12.92	339.06	271.50
13	5	5	6059.00	17543.00	139.15	0	Spot (Block13, Row5, Column5)	7395.72	6972.50	4197.60	0.03	0.57	123.00	128.81	123.00	30.74	0.02	0.24	100.00	100.00	0.00	6849.50	7272.72	3845772.00	236.39	1638.10	1140.00
13	6	5	6364.00	17550.00	176.65	0	Spot (Block13, Row5, Column6)	169.52	172.50	27.56	0.01	0.16	124.00	141.73	124.00	78.75	0.06	0.56	7.00	0.00	0.00	48.50	45.52	148164.00	0.35	139.25	137.00
13	7	5	6662.00	17548.00	218.05	0	Spot (Block13, Row5, Column7)	5330.21	3762.00	3582.47	0.15	0.67	131.00	156.81	131.00	95.35	0.08	0.61	100.00	100.00	0.00	3631.00	5199.21	7286393.00	54.25	1246.73	1237.50
13	8	5	6962.00	17553.00	142.70	0	Spot (Block13, Row5, Column8)	998.15	773.00	661.25	0.11	0.66	121.00	129.50	121.00	50.03	0.03	0.39	100.00	100.00	0.00	652.00	877.15	549980.00	17.36	284.85	254.50
13	1	6	4855.00	17840.00	223.15	0	Spot (Block13, Row6, Column1)	6958.73	3837.50	5779.23	0.26	0.83	158.00	201.52	158.00	157.37	0.11	0.78	100.00	100.00	0.00	3679.50	6800.73	9950983.00	42.94	1785.81	1831.00
13	2	6	5160.00	17836.00	231.10	0	Spot (Block13, Row6, Column2)	3709.11	3112.50	1791.17	0.08	0.48	144.00	187.86	144.00	141.27	0.12	0.75	100.00	100.00	0.00	2968.50	3565.11	5689769.00	24.92	1036.71	1029.50
13	3	6	5446.00	17842.00	139.40	0	Spot (Block13, Row6, Column3)	2749.63	2501.50	1534.50	0.04	0.56	124.00	149.99	124.00	88.18	0.08	0.59	100.00	100.00	0.00	2377.50	2625.63	1457302.00	29.48	750.85	540.50
13	4	6	5760.00	17843.00	164.05	0	Spot (Block13, Row6, Column4)	290.59	275.00	113.36	0.02	0.39	124.00	127.83	124.00	21.74	0.01	0.17	99.00	96.00	0.00	151.00	166.59	217074.00	7.49	164.53	165.00
13	5	6	6059.00	17845.00	139.90	0	Spot (Block13, Row6, Column5)	4484.31	4281.50	2444.34	0.02	0.55	128.00	136.61	128.00	35.73	0.03	0.26	100.00	100.00	0.00	4153.50	4356.31	2376686.00	121.67	1074.50	746.00
13	6	6	6359.00	17839.00	195.00	0	Spot (Block13, Row6, Column6)	173.68	181.00	27.11	0.02	0.16	129.00	143.37	129.00	63.61	0.05	0.44	28.00	0.00	0.00	52.00	44.68	186875.00	0.48	142.13	138.00
13	7	6	6654.00	17849.00	145.35	0	Spot (Block13, Row6, Column7)	927.70	789.00	518.89	0.07	0.56	130.00	141.50	130.00	60.32	0.04	0.43	100.00	100.00	0.00	659.00	797.70	537137.00	13.03	262.43	213.50
13	8	6	6962.00	17857.00	144.10	0	Spot (Block13, Row6, Column8)	1173.59	982.00	740.50	0.08	0.63	122.00	127.18	122.00	34.31	0.02	0.27	100.00	100.00	0.00	860.00	1051.59	654861.00	30.50	357.20	277.50
13	1	7	4851.00	18139.00	161.45	0	Spot (Block13, Row7, Column1)	3453.82	3073.00	1962.68	0.05	0.57	138.00	178.65	138.00	124.15	0.11	0.69	100.00	100.00	0.00	2935.00	3315.82	2490207.00	26.38	663.68	640.50
13	2	7	5141.00	18140.00	214.15	0	Spot (Block13, Row7, Column2)	168.68	173.00	23.03	0.01	0.14	130.00	158.61	130.00	97.43	0.09	0.61	0.00	0.00	0.00	43.00	38.68	221473.00	0.10	139.89	139.00
13	3	7	5407.00	18145.00	200.70	0	Spot (Block13, Row7, Column3)	134.23	132.00	11.88	0.01	0.09	124.00	128.09	124.00	35.21	0.01	0.27	3.00	0.00	0.00	8.00	10.23	153291.00	0.17	128.10	128.00
13	4	7	5740.00	18159.00	172.40	0	Spot (Block13, Row7, Column4)	156.40	160.00	22.74	0.01	0.15	125.00	135.39	125.00	89.32	0.03	0.66	0.00	0.00	0.00	35.00	31.40	129811.00	0.24	136.95	134.00
13	5	7	6058.00	18150.00	202.15	0	Spot (Block13, Row7, Column5)	306.38	290.00	100.42	0.02	0.33	132.00	155.33	132.00	87.02	0.07	0.56	74.00	41.00	0.00	158.00	174.38	354478.00	1.74	185.68	186.50
13	6	7	6347.00	18145.00	221.20	0	Spot (Block13, Row7, Column6)	4111.30	3617.50	2311.07	0.06	0.56	163.00	210.77	163.00	196.88	0.11	0.93	100.00	100.00	0.00	3454.50	3948.30	5796936.00	19.81	1111.46	1131.50
13	7	7	6647.00	18154.00	141.45	0	Spot (Block13, Row7, Column7)	1523.64	1316.00	656.83	0.06	0.43	142.00	161.59	142.00	81.20	0.06	0.50	100.00	100.00	0.00	1174.00	1381.64	827339.00	16.78	500.09	368.00
13	8	7	6954.00	18145.00	176.55	0	Spot (Block13, Row7, Column8)	8511.77	8469.00	2976.02	0.00	0.35	127.00	145.98	127.00	71.43	0.06	0.49	100.00	100.00	0.00	8342.00	8384.77	7430773.00	117.12	2040.10	1888.50
13	1	8	4829.00	18436.00	168.25	0	Spot (Block13, Row8, Column1)	213.85	201.00	54.50	0.03	0.25	131.00	144.15	131.00	58.53	0.04	0.41	72.00	18.00	0.00	70.00	82.85	167872.00	1.19	165.98	163.00
13	2	8	5152.00	18430.00	171.95	0	Spot (Block13, Row8, Column2)	234.57	214.50	54.70	0.04	0.23	126.00	128.58	126.00	15.36	0.01	0.12	98.00	97.00	0.00	88.50	108.57	193754.00	6.90	157.13	156.50
13	3	8	5444.00	18436.00	147.65	0	Spot (Block13, Row8, Column3)	494.45	442.00	298.57	0.05	0.60	123.00	132.22	123.00	74.78	0.03	0.57	85.00	64.00	0.00	319.00	371.45	293210.00	4.84	192.22	179.00
13	4	8	5751.00	18444.00	145.90	0	Spot (Block13, Row8, Column4)	41792.05	43439.50	19281.24	0.02	0.46	127.00	143.63	127.00	100.74	0.05	0.70	100.00	100.00	21.90	43312.50	41665.05	24239500.00	413.45	6964.17	5603.50
13	5	8	6049.00	18445.00	147.00	-50	Spot (Block13, Row8, Column5)	154.64	157.00	23.39	0.01	0.15	131.00	170.09	131.00	176.04	0.11	1.03	0.00	0.00	0.00	26.00	23.64	91700.00	-0.09	154.49	152.50
13	6	8	6353.00	18443.00	208.05	0	Spot (Block13, Row8, Column6)	13220.46	6831.00	13252.42	0.29	1.00	154.00	219.70	154.00	246.98	0.15	1.12	100.00	100.00	0.00	6677.00	13066.46	16287609.00	52.64	2501.24	2520.00
13	7	8	6650.00	18454.00	138.80	0	Spot (Block13, Row8, Column7)	937.72	839.00	459.16	0.05	0.49	139.00	180.13	139.00	173.94	0.11	0.97	99.00	79.00	0.00	700.00	798.72	485737.00	4.36	326.07	280.00
13	8	8	6940.00	18457.00	142.05	0	Spot (Block13, Row8, Column8)	38140.23	35459.50	19873.84	0.03	0.52	132.00	156.47	132.00	93.53	0.07	0.60	100.00	100.00	17.45	35327.50	38008.23	20977192.00	406.13	6547.30	5005.00
14	1	1	9367.00	16361.00	151.60	0	Spot (Block14, Row1, Column1)	11361.80	9859.00	6741.54	0.06	0.59	313.00	344.10	313.00	117.64	0.04	0.34	100.00	100.00	0.00	9546.00	11048.80	7157936.00	93.66	2602.64	1959.50
14	2	1	9664.00	16366.00	147.15	0	Spot (Block14, Row1, Column2)	34692.26	31225.00	19501.78	0.05	0.56	312.00	366.08	312.00	194.22	0.07	0.53	100.00	100.00	10.66	30913.00	34380.26	20503180.00	176.74	5456.92	4515.00
14	3	1	9971.00	16370.00	143.55	0	Spot (Block14, Row1, Column3)	13592.42	11315.00	9214.05	0.08	0.68	306.00	336.87	306.00	124.77	0.04	0.37	100.00	100.00	0.00	11009.00	13286.42	7625348.00	106.24	2517.99	1962.00
14	4	1	10258.00	16374.00	146.00	0	Spot (Block14, Row1, Column4)	25110.27	21257.00	15463.39	0.07	0.62	304.00	348.18	304.00	167.38	0.06	0.48	100.00	100.00	0.52	20953.00	24806.27	14563955.00	147.94	4569.61	3373.00
14	5	1	10565.00	16372.00	145.45	0	Spot (Block14, Row1, Column5)	29709.25	24478.00	22780.91	0.08	0.77	304.00	332.68	304.00	113.51	0.04	0.34	100.00	100.00	11.15	24174.00	29405.25	17053112.00	258.80	4662.00	2954.00
14	6	1	10860.00	16372.00	144.95	0	Spot (Block14, Row1, Column6)	29650.51	25266.00	18568.71	0.07	0.63	302.00	331.38	302.00	136.63	0.04	0.41	100.00	100.00	4.55	24964.00	29348.51	16930440.00	214.59	5837.94	3560.00
14	7	1	11155.00	16375.00	148.45	0	Spot (Block14, Row1, Column7)	54592.81	65535.00	15993.81	0.08	0.29	300.00	327.02	300.00	135.90	0.04	0.42	100.00	100.00	59.57	65235.00	54292.81	32810524.00	399.30	11829.22	8061.00
14	8	1	11472.00	16368.00	171.95	0	Spot (Block14, Row1, Column8)	575.18	546.00	160.96	0.02	0.28	305.00	324.98	305.00	100.17	0.03	0.31	87.00	59.00	0.00	241.00	270.18	473950.00	2.50	384.13	392.00
14	1	2	9365.00	16664.00	166.00	0	Spot (Block14, Row2, Column1)	356.74	342.00	49.16	0.02	0.14	308.00	342.47	308.00	153.35	0.05	0.45	2.00	0.00	0.00	34.00	48.74	272189.00	0.09	342.07	323.00
14	2	2	9658.00	16669.00	132.80	0	Spot (Block14, Row2, Column2)	22438.92	21344.00	10628.74	0.02	0.47	306.00	360.07	306.00	212.44	0.07	0.59	100.00	100.00	0.00	21038.00	22132.92	10613608.00	103.93	3722.06	3603.00
14	3	2	9966.00	16674.00	147.25	0	Spot (Block14, Row2, Column3)	1313.88	960.00	764.48	0.14	0.58	308.00	368.88	308.00	221.49	0.08	0.60	92.00	74.00	0.00	652.00	1005.88	773876.00	4.27	567.30	515.00
14	4	2	10265.00	16679.00	166.95	0	Spot (Block14, Row2, Column4)	17942.18	17230.00	9712.23	0.02	0.54	311.00	398.28	311.00	257.28	0.11	0.65	100.00	100.00	0.00	16919.00	17631.18	13905191.00	68.19	2686.68	2603.50
14	5	2	10571.00	16676.00	186.60	0	Spot (Block14, Row2, Column5)	3818.47	3755.00	1383.67	0.01	0.36	310.00	368.16	310.00	180.85	0.07	0.49	100.00	100.00	0.00	3445.00	3508.47	3734462.00	19.08	1138.96	1025.00
14	6	2	10855.00	16675.00	146.15	0	Spot (Block14, Row2, Column6)	10222.30	9187.00	6028.23	0.05	0.59	307.00	379.02	307.00	240.55	0.09	0.63	100.00	100.00	0.00	8880.00	9915.30	5990268.00	40.92	2072.34	1809.00
14	7	2	11162.00	16679.00	146.70	0	Spot (Block14, Row2, Column7)	8709.94	7678.00	5144.27	0.05	0.59	303.00	336.61	303.00	117.53	0.05	0.35	100.00	100.00	0.00	7375.00	8406.94	5112733.00	71.25	1823.06	1534.00
14	8	2	11472.00	16703.00	178.55	0	Spot (Block14, Row2, Column8)	398.26	390.00	73.42	0.01	0.18	310.00	335.40	310.00	104.94	0.03	0.31	26.00	5.00	0.00	80.00	88.26	356047.00	0.60	365.71	368.00
14	1	3	9366.00	16966.00	146.95	0	Spot (Block14, Row3, Column1)	38065.89	36982.00	21971.50	0.01	0.58	310.00	336.69	310.00	106.71	0.04	0.32	100.00	100.00	21.98	36672.00	37755.89	22344764.00	353.57	6531.19	5369.50
14	2	3	9663.00	16966.00	144.70	0	Spot (Block14, Row3, Column2)	1511.35	1254.00	776.33	0.08	0.51	307.00	346.64	307.00	158.67	0.05	0.46	100.00	99.00	0.00	947.00	1204.35	862983.00	7.34	555.25	502.00
14	3	3	9956.00	16966.00	144.25	0	Spot (Block14, Row3, Column3)	4417.81	3634.00	2767.86	0.08	0.63	304.00	329.35	304.00	122.85	0.03	0.37	100.00	100.00	0.00	3330.00	4113.81	2478394.00	33.28	1236.69	984.00
14	4	3	10262.00	16972.00	145.85	0	Spot (Block14, Row3, Column4)	36570.64	33310.50	21374.78	0.04	0.58	306.00	358.64	306.00	200.85	0.07	0.56	100.00	100.00	18.84	33004.50	36264.64	21357320.00	180.29	6162.90	4053.50
14	5	3	10561.00	16967.00	142.45	0	Spot (Block14, Row3, Column5)	2322.74	2091.00	1375.34	0.05	0.59	311.00	386.93	311.00	257.64	0.09	0.67	100.00	90.00	0.00	1780.00	2011.74	1272862.00	7.51	850.43	658.00
14	6	3	10861.00	16977.00	208.85	0	Spot (Block14, Row3, Column6)	23523.10	17185.00	16686.53	0.14	0.71	329.00	471.60	329.00	356.01	0.16	0.75	100.00	100.00	2.41	16856.00	23194.10	29309832.00	64.75	5195.93	5192.50
14	7	3	11168.00	16981.00	146.40	0	Spot (Block14, Row3, Column7)	26432.94	22750.00	17814.16	0.07	0.67	310.00	380.64	310.00	239.62	0.09	0.63	100.00	100.00	1.72	22440.00	26122.94	15410402.00	108.72	4678.30	3661.50
14	8	3	11461.00	16986.00	155.60	0	Spot (Block14, Row3, Column8)	8174.40	7399.00	4185.55	0.04	0.51	311.00	336.66	311.00	95.06	0.03	0.28	100.00	100.00	0.00	7088.00	7863.40	5427803.00	82.45	2055.96	1755.50
14	1	4	9363.00	17264.00	146.65	0	Spot (Block14, Row4, Column1)	36470.49	33849.00	20725.00	0.03	0.57	312.00	352.19	312.00	138.83	0.05	0.39	100.00	100.00	17.26	33537.00	36158.49	21335304.00	260.17	6975.81	5430.00
14	2	4	9660.00	17272.00	177.15	0	Spot (Block14, Row4, Column2)	3894.02	3541.00	2120.72	0.04	0.54	311.00	360.28	311.00	162.46	0.06	0.45	100.00	100.00	0.00	3230.00	3583.02	3434522.00	21.75	1021.25	1012.50
14	3	4	9961.00	17271.00	149.70	0	Spot (Block14, Row4, Column3)	61499.57	65535.00	8538.12	0.03	0.14	307.00	364.85	307.00	197.13	0.07	0.54	100.00	100.00	76.26	65228.00	61192.57	37822556.00	310.12	15560.88	11960.00
14	4	4	10255.00	17276.00	152.80	0	Spot (Block14, Row4, Column4)	1460.71	1315.00	645.20	0.05	0.44	303.00	328.81	303.00	120.27	0.04	0.37	99.00	99.00	0.00	1012.00	1157.71	939236.00	9.41	570.52	500.50
14	5	4	10544.00	17275.00	145.40	0	Spot (Block14, Row4, Column5)	1436.05	1064.00	1921.13	0.13	1.34	305.00	330.35	305.00	117.52	0.03	0.36	99.00	97.00	0.00	759.00	1131.05	830035.00	9.41	536.20	479.00
14	6	4	10863.00	17275.00	188.55	0	Spot (Block14, Row4, Column6)	4946.50	4808.00	2035.66	0.01	0.41	308.00	392.41	308.00	267.86	0.11	0.68	100.00	100.00	0.00	4500.00	4638.50	4951448.00	17.00	1348.54	1151.00
14	7	4	11155.00	17271.00	148.05	0	Spot (Block14, Row4, Column7)	10693.86	7201.50	9460.41	0.17	0.88	311.00	382.13	311.00	250.11	0.09	0.65	100.00	100.00	0.00	6890.50	10382.86	6394931.00	41.23	2471.07	1300.50
14	8	4	11461.00	17286.00	149.40	0	Spot (Block14, Row4, Column8)	3591.50	3090.00	1936.84	0.07	0.54	308.00	333.56	308.00	78.27	0.03	0.23	100.00	100.00	0.00	2782.00	3283.50	2201590.00	41.62	1073.51	804.50
14	1	5	9364.00	17569.00	144.70	0	Spot (Block14, Row5, Column1)	42707.12	45682.00	21155.49	0.03	0.50	315.00	408.79	315.00	310.28	0.11	0.76	100.00	100.00	34.56	45367.00	42392.12	24343176.00	136.32	7136.23	5231.00
14	2	5	9658.00	17571.00	150.80	0	Spot (Block14, Row5, Column2)	9414.10	8483.50	4308.61	0.05	0.46	314.00	402.09	314.00	241.69	0.11	0.60	100.00	100.00	0.00	8169.50	9100.10	5874401.00	37.29	2135.15	2001.00
14	3	5	9959.00	17570.00	155.55	0	Spot (Block14, Row5, Column3)	12336.49	9989.50	7564.41	0.09	0.61	312.00	377.91	312.00	194.23	0.08	0.51	100.00	100.00	0.00	9677.50	12024.49	8240774.00	61.57	1989.22	1742.50
14	4	5	10260.00	17569.00	145.35	0	Spot (Block14, Row5, Column4)	25845.40	20653.00	19192.87	0.10	0.74	306.00	352.15	306.00	218.48	0.06	0.62	100.00	100.00	2.08	20347.00	25539.40	14912797.00	116.68	3958.42	2862.00
14	5	5	10561.00	17571.00	147.10	0	Spot (Block14, Row5, Column5)	62058.95	65535.00	8011.40	0.02	0.13	303.00	351.79	303.00	253.25	0.06	0.72	100.00	100.00	78.51	65232.00	61755.95	36677144.00	243.66	16021.81	9086.50
14	6	5	10858.00	17570.00	148.20	0	Spot (Block14, Row5, Column6)	11009.24	9915.00	6306.83	0.05	0.57	303.50	369.97	303.50	253.36	0.09	0.68	100.00	100.00	0.00	9611.50	10705.74	6583524.00	41.99	2345.26	1699.00
14	7	5	11162.00	17580.00	196.15	0	Spot (Block14, Row5, Column7)	24445.37	19440.00	16735.01	0.10	0.68	322.00	445.13	322.00	358.17	0.14	0.80	100.00	100.00	0.46	19118.00	24123.37	26620992.00	67.01	4725.59	4704.00
14	8	5	11461.00	17580.00	146.25	0	Spot (Block14, Row5, Column8)	31694.32	27535.00	23198.67	0.06	0.73	310.00	382.85	310.00	271.47	0.09	0.71	100.00	100.00	16.18	27225.00	31384.32	18414424.00	115.34	4780.91	3670.00
14	1	6	9355.00	17867.00	205.80	0	Spot (Block14, Row6, Column1)	20908.53	15214.50	16030.38	0.14	0.77	317.00	495.44	317.00	434.55	0.19	0.88	100.00	100.00	0.91	14897.50	20591.53	25173876.00	46.98	4527.65	4563.00
14	2	6	9653.00	17862.00	214.55	0	Spot (Block14, Row6, Column2)	13278.90	10963.00	7619.36	0.08	0.57	313.00	448.15	313.00	366.71	0.16	0.82	100.00	100.00	0.00	10650.00	12965.90	17408640.00	34.99	3127.27	3004.00
14	3	6	9949.00	17871.00	144.30	0	Spot (Block14, Row6, Column3)	46375.82	55713.00	20478.98	0.08	0.44	307.00	370.83	307.00	213.94	0.08	0.58	100.00	100.00	42.71	55406.00	46068.82	26387984.00	215.04	8433.16	6554.00
14	4	6	10258.00	17871.00	144.70	0	Spot (Block14, Row6, Column4)	5373.31	4284.00	3927.25	0.10	0.73	307.00	334.70	307.00	141.94	0.04	0.42	100.00	100.00	0.00	3977.00	5066.31	3057412.00	35.50	1249.93	897.00
14	5	6	10556.00	17873.00	145.85	0	Spot (Block14, Row6, Column5)	62668.91	65535.00	7208.10	0.02	0.12	309.00	382.37	309.00	291.36	0.09	0.76	100.00	100.00	82.07	65226.00	62359.91	36348264.00	213.78	15346.45	12614.00
14	6	6	10859.00	17874.00	147.70	0	Spot (Block14, Row6, Column6)	2580.22	2085.00	1784.51	0.09	0.69	309.00	380.03	309.00	251.46	0.09	0.66	94.00	84.00	0.00	1776.00	2271.22	1532649.00	8.75	697.05	641.00
14	7	6	11154.00	17876.00	147.45	0	Spot (Block14, Row6, Column7)	40701.95	41731.00	22303.92	0.01	0.55	314.00	390.16	314.00	282.34	0.09	0.72	100.00	100.00	32.83	41417.00	40387.95	24177072.00	142.78	6891.56	4816.00
14	8	6	11462.00	17883.00	147.10	0	Spot (Block14, Row6, Column8)	42940.06	47832.00	22450.53	0.05	0.52	308.00	341.87	308.00	137.95	0.05	0.40	100.00	100.00	38.68	47524.00	42632.06	25420644.00	308.79	7788.34	5027.50
14	1	7	9353.00	18165.00	161.75	0	Spot (Block14, Row7, Column1)	5850.30	5284.00	3195.31	0.04	0.55	305.00	384.05	305.00	257.07	0.10	0.67	100.00	100.00	0.00	4979.00	5545.30	4247317.00	21.26	1301.21	1270.00
14	2	7	9655.00	18170.00	147.35	0	Spot (Block14, Row7, Column2)	1665.99	1232.00	1097.67	0.13	0.66	305.00	353.99	305.00	173.38	0.06	0.49	100.00	80.00	0.00	927.00	1360.99	987935.00	7.57	534.10	498.00
14	3	7	9956.00	18170.00	211.10	0	Spot (Block14, Row7, Column3)	384.49	386.00	69.64	0.00	0.18	302.00	316.12	302.00	79.39	0.02	0.25	54.00	13.00	0.00	84.00	82.49	487530.00	0.86	332.08	321.00
14	4	7	10257.00	18170.00	151.70	0	Spot (Block14, Row7, Column4)	1033.14	860.00	536.71	0.08	0.52	304.00	341.64	304.00	179.83	0.05	0.53	94.00	71.00	0.00	556.00	729.14	650879.00	3.85	450.83	431.00
14	5	7	10556.00	18176.00	190.45	0	Spot (Block14, Row7, Column5)	10473.45	8648.00	7011.25	0.08	0.67	318.00	449.46	318.00	348.97	0.15	0.78	100.00	100.00	0.00	8330.00	10155.45	10756235.00	28.72	2183.34	2121.00
14	6	7	10852.00	18173.00	199.40	0	Spot (Block14, Row7, Column6)	17316.43	16464.00	9981.50	0.02	0.58	380.00	555.09	380.00	505.66	0.16	0.91	100.00	100.00	0.00	16084.00	16936.43	19567566.00	33.15	3650.20	3655.00
14	7	7	11143.00	18180.00	146.70	0	Spot (Block14, Row7, Column7)	40577.17	40129.00	19537.22	0.00	0.48	327.00	416.86	327.00	302.46	0.11	0.73	100.00	100.00	20.48	39802.00	40250.17	23778328.00	132.78	8767.77	5534.00
14	8	7	11458.00	18180.00	186.80	0	Spot (Block14, Row7, Column8)	9088.33	9057.00	2880.41	0.00	0.32	306.00	340.24	306.00	125.35	0.05	0.37	100.00	100.00	0.00	8751.00	8782.33	8897474.00	69.79	2402.07	1859.50
14	1	8	9337.00	18466.00	139.25	0	Spot (Block14, Row8, Column1)	1063.70	745.50	1618.25	0.15	1.52	303.00	326.66	303.00	89.80	0.03	0.27	99.00	90.00	0.00	442.50	760.70	563760.00	8.21	491.60	427.00
14	2	8	9655.00	18467.00	145.65	0	Spot (Block14, Row8, Column2)	6430.34	5359.50	3776.22	0.08	0.59	303.00	315.90	303.00	55.37	0.02	0.18	100.00	100.00	0.00	5056.50	6127.34	3729600.00	110.44	1468.72	1177.00
14	3	8	9943.00	18470.00	144.80	0	Spot (Block14, Row8, Column3)	10963.02	7822.00	8950.19	0.15	0.82	299.00	311.67	299.00	73.60	0.02	0.24	100.00	100.00	0.00	7523.00	10664.02	6281812.00	144.72	1680.68	1311.50
14	4	8	10255.00	18473.00	148.15	0	Spot (Block14, Row8, Column4)	22889.62	21782.00	11947.07	0.02	0.52	297.00	308.19	297.00	80.83	0.02	0.26	100.00	100.00	0.00	21485.00	22592.62	13710880.00	279.35	4330.14	3323.50
14	5	8	10544.00	18471.00	151.90	0	Spot (Block14, Row8, Column5)	1549.29	1416.00	706.23	0.04	0.46	303.00	402.04	303.00	375.28	0.12	0.93	96.00	63.00	0.00	1113.00	1246.29	977601.00	3.06	541.65	541.00
14	6	8	10854.00	18476.00	200.30	0	Spot (Block14, Row8, Column6)	30729.43	22658.00	22275.31	0.13	0.72	347.00	522.96	347.00	538.59	0.18	1.03	100.00	100.00	19.67	22311.00	30382.43	35001040.00	56.08	5857.09	5859.00
14	7	8	11155.00	18475.00	144.45	0	Spot (Block14, Row8, Column7)	20731.56	18403.00	13187.79	0.05	0.64	319.00	408.88	319.00	345.58	0.11	0.85	100.00	100.00	0.00	18084.00	20412.56	11816987.00	58.81	3643.91	2377.00
14	8	8	11439.00	18475.00	145.50	0	Spot (Block14, Row8, Column8)	35215.05	32017.50	19025.99	0.04	0.54	307.00	339.82	307.00	116.46	0.04	0.34	100.00	100.00	8.79	31710.50	34908.05	20424784.00	299.45	5906.91	4337.00
15	1	1	13867.00	16389.00	153.35	0	Spot (Block15, Row1, Column1)	13740.54	10969.00	10453.22	0.10	0.76	201.00	225.22	201.00	115.32	0.05	0.51	100.00	100.00	1.56	10768.00	13539.54	8835164.00	117.20	2581.59	1971.50
15	2	1	14164.00	16398.00	154.00	0	Spot (Block15, Row1, Column2)	27931.74	24550.00	15235.65	0.06	0.55	198.00	232.29	198.00	147.73	0.07	0.64	100.00	100.00	0.61	24352.00	27733.74	18267364.00	187.50	3976.25	3390.00
15	3	1	14472.00	16396.00	153.40	0	Spot (Block15, Row1, Column3)	630.41	557.50	327.31	0.05	0.52	189.00	207.69	189.00	111.80	0.04	0.54	81.00	62.00	0.00	368.50	441.41	404726.00	3.78	285.40	274.00
15	4	1	14761.00	16399.00	147.70	0	Spot (Block15, Row1, Column4)	21851.31	19971.00	11830.93	0.04	0.54	190.00	201.66	190.00	80.29	0.03	0.40	100.00	100.00	0.00	19781.00	21661.31	12957827.00	269.63	4020.51	3154.50
15	5	1	15064.00	16394.00	147.70	0	Spot (Block15, Row1, Column5)	1093.27	876.00	701.12	0.10	0.64	185.00	193.01	185.00	64.94	0.02	0.34	99.00	93.00	0.00	691.00	908.27	648312.00	13.86	372.78	320.00
15	6	1	15363.00	16399.00	145.70	0	Spot (Block15, Row1, Column6)	10812.14	10137.00	5814.69	0.03	0.54	182.00	189.49	182.00	71.65	0.02	0.38	100.00	100.00	0.00	9955.00	10630.14	6216979.00	148.26	2381.98	1668.00
15	7	1	15662.00	16407.00	147.05	0	Spot (Block15, Row1, Column7)	18232.83	16777.00	9763.70	0.04	0.54	184.00	191.73	184.00	76.55	0.02	0.40	100.00	100.00	0.00	16593.00	18048.83	10866766.00	235.68	3588.80	2431.00
15	8	1	15975.00	16406.00	165.00	0	Spot (Block15, Row1, Column8)	694.46	641.00	271.24	0.03	0.39	185.00	187.25	185.00	47.33	0.01	0.25	100.00	99.00	0.00	456.00	509.46	525015.00	10.72	322.04	287.00
15	1	2	13847.00	16660.00	207.45	0	Spot (Block15, Row2, Column1)	214.38	214.00	18.60	0.00	0.09	196.00	203.23	196.00	50.31	0.02	0.25	5.00	0.00	0.00	18.00	18.38	263045.00	0.22	201.13	204.00
15	2	2	14158.00	16694.00	131.05	0	Spot (Block15, Row2, Column2)	1335.63	1255.00	522.91	0.03	0.39	193.00	211.73	193.00	104.59	0.04	0.49	100.00	100.00	0.00	1062.00	1142.63	615724.00	10.75	434.30	397.00
15	3	2	14461.00	16691.00	159.70	0	Spot (Block15, Row2, Column3)	282.72	283.00	48.34	0.00	0.17	190.00	192.56	190.00	28.10	0.01	0.15	92.00	78.00	0.00	93.00	92.72	199884.00	3.21	217.45	209.00
15	4	2	14770.00	16701.00	169.70	0	Spot (Block15, Row2, Column4)	511.68	494.50	137.13	0.01	0.27	193.00	200.80	193.00	59.72	0.02	0.30	100.00	93.00	0.00	301.50	318.68	410366.00	5.21	290.35	292.00
15	5	2	15068.00	16700.00	184.90	0	Spot (Block15, Row2, Column5)	1149.25	1069.50	367.35	0.03	0.32	187.00	187.59	187.00	27.26	0.00	0.15	100.00	100.00	0.00	882.50	962.25	1107876.00	35.27	483.74	388.00
15	6	2	15360.00	16700.00	156.45	0	Spot (Block15, Row2, Column6)	373.32	359.50	114.60	0.02	0.31	185.00	197.24	185.00	76.16	0.03	0.39	90.00	54.00	0.00	174.50	188.32	250870.00	2.31	232.38	223.00
15	7	2	15666.00	16699.00	165.15	0	Spot (Block15, Row2, Column7)	337.33	304.00	103.07	0.05	0.31	184.00	186.43	184.00	61.02	0.01	0.33	81.00	49.00	0.00	120.00	153.33	256034.00	2.47	219.66	213.00
15	8	2	15988.00	16728.00	163.70	0	Spot (Block15, Row2, Column8)	205.68	206.00	13.81	0.00	0.07	185.00	194.72	185.00	100.17	0.02	0.51	0.00	0.00	0.00	21.00	20.68	150972.00	0.11	195.96	194.50
15	1	3	13864.00	16993.00	149.55	0	Spot (Block15, Row3, Column1)	3857.95	3440.00	2478.36	0.05	0.64	195.00	197.49	195.00	29.66	0.01	0.15	100.00	100.00	0.00	3245.00	3662.95	2345634.00	123.41	1020.38	734.00
15	2	3	14166.00	16997.00	153.10	0	Spot (Block15, Row3, Column2)	442.02	406.50	133.83	0.04	0.30	196.00	202.54	196.00	40.66	0.01	0.20	99.00	98.00	0.00	210.50	246.02	283774.00	5.89	261.38	260.50
15	3	3	14452.00	16995.00	148.05	0	Spot (Block15, Row3, Column3)	3027.97	2388.00	2782.74	0.10	0.92	188.00	199.38	188.00	73.30	0.03	0.37	100.00	100.00	0.00	2200.00	2839.97	1798616.00	38.59	950.84	639.50
15	4	3	14761.00	16998.00	146.50	0	Spot (Block15, Row3, Column4)	16985.97	15807.00	9369.36	0.03	0.55	188.00	195.51	188.00	49.86	0.02	0.26	100.00	100.00	0.00	15619.00	16797.97	9919806.00	336.77	3664.63	2612.00
15	5	3	15064.00	17004.00	141.65	0	Spot (Block15, Row3, Column5)	1601.31	1288.00	1328.54	0.09	0.83	188.00	203.17	188.00	72.31	0.03	0.36	100.00	100.00	0.00	1100.00	1413.31	872716.00	19.34	523.45	391.00
15	6	3	15364.00	17002.00	204.75	0	Spot (Block15, Row3, Column6)	6182.19	4344.00	4643.55	0.15	0.75	191.00	219.64	191.00	105.51	0.06	0.48	100.00	100.00	0.00	4153.00	5991.19	7356800.00	56.51	1463.96	1464.00
15	7	3	15673.00	17006.00	151.05	0	Spot (Block15, Row3, Column7)	592.70	544.00	263.63	0.04	0.44	186.00	202.45	186.00	109.56	0.04	0.54	93.00	65.00	0.00	358.00	406.70	369253.00	3.56	297.17	276.50
15	8	3	15961.00	17016.00	158.25	0	Spot (Block15, Row3, Column8)	8896.00	7831.00	4852.84	0.06	0.55	185.00	195.14	185.00	99.18	0.02	0.51	100.00	100.00	0.00	7646.00	8711.00	6164926.00	87.73	2030.95	1362.00
15	1	4	13866.00	17291.00	147.90	0	Spot (Block15, Row4, Column1)	18218.08	16437.50	10304.14	0.04	0.57	201.00	216.59	201.00	82.94	0.03	0.38	100.00	100.00	0.00	16236.50	18017.08	10857976.00	217.05	3755.81	2347.00
15	2	4	14161.00	17299.00	171.45	0	Spot (Block15, Row4, Column2)	2158.74	2089.00	1025.65	0.01	0.48	200.00	225.93	200.00	108.70	0.05	0.48	100.00	100.00	0.00	1889.00	1958.74	1776639.00	17.78	594.44	585.00
15	3	4	14461.00	17299.00	148.70	0	Spot (Block15, Row4, Column3)	45889.59	49004.00	18702.18	0.03	0.41	194.00	219.72	194.00	114.49	0.05	0.52	100.00	100.00	34.66	48810.00	45695.59	27671592.00	398.89	9392.65	7144.00
15	4	4	14753.00	17306.00	156.25	0	Spot (Block15, Row4, Column4)	323.26	313.00	56.73	0.01	0.18	189.00	197.95	189.00	66.98	0.02	0.34	93.00	37.00	0.00	124.00	134.26	216907.00	1.87	227.51	219.00
15	5	4	15051.00	17301.00	146.05	0	Spot (Block15, Row4, Column5)	590.37	524.00	205.95	0.05	0.35	185.00	191.34	185.00	63.06	0.01	0.33	100.00	98.00	0.00	339.00	405.37	344185.00	6.33	285.29	274.00
15	6	4	15367.00	17303.00	189.80	0	Spot (Block15, Row4, Column6)	1331.86	1299.00	427.54	0.01	0.32	186.00	204.25	186.00	157.65	0.04	0.77	100.00	99.00	0.00	1113.00	1145.86	1355836.00	7.15	468.73	447.00
15	7	4	15657.00	17296.00	141.40	0	Spot (Block15, Row4, Column7)	741.53	524.00	939.86	0.15	1.27	186.00	197.44	186.00	143.35	0.03	0.73	88.00	59.00	0.00	338.00	555.53	403390.00	3.80	399.08	292.00
15	8	4	15963.00	17317.00	160.65	0	Spot (Block15, Row4, Column8)	400.77	374.00	117.16	0.03	0.29	185.00	185.32	185.00	35.15	0.00	0.19	98.00	96.00	0.00	189.00	215.77	286153.00	6.13	234.39	230.00
15	1	5	13865.00	17598.00	145.95	0	Spot (Block15, Row5, Column1)	35842.44	31934.50	19223.95	0.05	0.54	206.00	241.62	206.00	124.26	0.07	0.51	100.00	100.00	12.46	31728.50	35636.44	20716988.00	286.50	6647.49	4328.50
15	2	5	14159.00	17592.00	156.15	0	Spot (Block15, Row5, Column2)	10827.31	9978.00	5037.62	0.04	0.47	203.00	234.03	203.00	104.70	0.06	0.45	100.00	100.00	0.00	9775.00	10624.31	7265125.00	101.18	2049.95	1650.00
15	3	5	14462.00	17599.00	155.25	0	Spot (Block15, Row5, Column3)	6543.90	5684.50	3985.73	0.06	0.61	200.00	225.66	200.00	103.19	0.05	0.46	100.00	100.00	0.00	5484.50	6343.90	4345148.00	61.23	1160.08	1013.00
15	4	5	14760.00	17601.00	144.80	0	Spot (Block15, Row5, Column4)	4030.08	3654.00	2134.65	0.04	0.53	192.00	207.33	192.00	97.91	0.03	0.47	100.00	100.00	0.00	3462.00	3838.08	2309237.00	39.04	960.00	697.00
15	5	5	15064.00	17600.00	147.35	0	Spot (Block15, Row5, Column5)	44378.13	45801.00	19413.29	0.01	0.44	188.00	205.40	188.00	122.28	0.04	0.60	100.00	100.00	31.53	45613.00	44190.13	26316376.00	361.23	7657.71	5631.50
15	6	5	15354.00	17608.00	162.25	0	Spot (Block15, Row5, Column6)	385.41	377.00	107.35	0.01	0.28	186.00	200.19	186.00	152.03	0.03	0.76	60.00	13.00	0.00	191.00	199.41	281348.00	1.22	235.89	228.50
15	7	5	15663.00	17605.00	178.80	0	Spot (Block15, Row5, Column7)	2812.90	2654.50	1467.92	0.03	0.52	187.00	198.06	187.00	58.53	0.02	0.30	100.00	100.00	0.00	2467.50	2625.90	2520358.00	44.68	721.11	694.00
15	8	5	15966.00	17606.00	145.80	0	Spot (Block15, Row5, Column8)	1357.89	1220.00	843.96	0.05	0.62	187.00	194.93	187.00	52.15	0.02	0.27	100.00	100.00	0.00	1033.00	1170.89	790290.00	22.30	400.11	353.50
15	1	6	13858.00	17896.00	201.70	0	Spot (Block15, Row6, Column1)	6314.33	4121.00	5020.44	0.19	0.80	210.00	256.36	210.00	132.42	0.09	0.52	100.00	100.00	0.00	3911.00	6104.33	7274110.00	45.75	1492.23	1498.00
15	2	6	14159.00	17893.00	199.50	0	Spot (Block15, Row6, Column2)	1644.12	1564.50	741.93	0.02	0.45	199.00	231.10	199.00	113.18	0.06	0.49	100.00	100.00	0.00	1365.50	1445.12	1847986.00	12.49	582.11	582.50
15	3	6	14448.00	17899.00	145.45	0	Spot (Block15, Row6, Column3)	20906.22	18719.00	12314.48	0.05	0.59	191.00	208.78	191.00	80.51	0.04	0.39	100.00	100.00	0.00	18528.00	20715.22	12021075.00	257.08	4094.60	2682.50
15	4	6	14767.00	17896.00	148.30	0	Spot (Block15, Row6, Column4)	765.46	758.00	301.36	0.00	0.39	191.00	200.11	191.00	90.39	0.02	0.45	99.00	98.00	0.00	567.00	574.46	463103.00	6.25	324.71	294.50
15	5	6	15059.00	17903.00	144.35	0	Spot (Block15, Row6, Column5)	37070.89	36421.50	18660.54	0.01	0.50	190.00	206.50	190.00	113.02	0.04	0.55	100.00	100.00	10.70	36231.50	36880.89	21130472.00	326.17	6605.02	4530.00
15	6	6	15361.00	17912.00	237.85	0	Spot (Block15, Row6, Column6)	213.82	209.00	28.80	0.01	0.13	185.00	194.63	185.00	59.94	0.02	0.31	15.00	0.00	0.00	24.00	28.82	349813.00	0.32	187.23	189.00
15	7	6	15660.00	17905.00	148.15	0	Spot (Block15, Row6, Column7)	1731.49	1495.00	1005.62	0.06	0.58	187.00	197.30	187.00	57.32	0.02	0.29	100.00	100.00	0.00	1308.00	1544.49	1037165.00	26.76	532.75	457.50
15	8	6	15968.00	17904.00	148.15	0	Spot (Block15, Row6, Column8)	1619.46	1481.00	988.14	0.04	0.61	190.00	194.06	190.00	40.00	0.01	0.21	100.00	100.00	0.00	1291.00	1429.46	968436.00	35.63	485.28	370.00
15	1	7	13853.00	18195.00	162.15	0	Spot (Block15, Row7, Column1)	3187.88	2762.00	1731.73	0.06	0.54	206.00	231.52	206.00	94.16	0.05	0.41	100.00	100.00	0.00	2556.00	2981.88	2323964.00	31.40	716.40	697.00
15	2	7	14154.00	18195.00	172.60	0	Spot (Block15, Row7, Column2)	301.73	292.50	74.75	0.01	0.25	192.00	204.13	192.00	57.13	0.03	0.28	71.00	35.00	0.00	100.50	109.73	251645.00	1.71	214.93	210.50
15	3	7	14428.00	18211.00	210.20	0	Spot (Block15, Row7, Column3)	199.49	198.00	18.29	0.00	0.09	188.00	189.54	188.00	28.72	0.00	0.15	10.00	2.00	0.00	10.00	11.49	251156.00	0.35	185.15	184.00
15	4	7	14760.00	18208.00	182.25	0	Spot (Block15, Row7, Column4)	260.96	266.00	38.61	0.01	0.15	191.00	195.47	191.00	49.53	0.01	0.25	64.00	21.00	0.00	75.00	69.96	242432.00	1.32	214.71	211.00
15	5	7	15061.00	18197.00	170.80	0	Spot (Block15, Row7, Column5)	518.91	510.00	142.16	0.01	0.27	193.00	204.55	193.00	70.87	0.03	0.35	98.00	87.00	0.00	317.00	325.91	421352.00	4.44	276.05	271.00
15	6	7	15358.00	18207.00	185.25	0	Spot (Block15, Row7, Column6)	1894.03	1880.00	796.24	0.00	0.42	201.00	243.19	201.00	144.39	0.08	0.59	100.00	99.00	0.00	1679.00	1693.03	1816375.00	11.43	584.98	538.50
15	7	7	15648.00	18206.00	147.10	0	Spot (Block15, Row7, Column7)	9259.34	9301.00	4397.41	0.00	0.47	200.00	215.96	200.00	66.72	0.03	0.31	100.00	100.00	0.00	9101.00	9059.34	5453752.00	135.55	2377.75	1716.00
15	8	7	15959.00	18206.00	187.80	0	Spot (Block15, Row7, Column8)	2150.57	2113.00	581.98	0.01	0.27	195.00	206.72	195.00	74.87	0.03	0.36	100.00	100.00	0.00	1918.00	1955.57	2135520.00	25.96	688.83	583.00
15	1	8	13830.00	18494.00	167.55	0	Spot (Block15, Row8, Column1)	498.30	354.00	894.78	0.15	1.80	204.00	213.13	204.00	43.15	0.02	0.20	89.00	83.00	0.00	150.00	294.30	389669.00	6.61	288.56	282.50
15	2	8	14154.00	18495.00	155.60	0	Spot (Block15, Row8, Column2)	527.15	462.00	204.60	0.06	0.39	200.00	201.61	200.00	23.19	0.00	0.12	100.00	99.00	0.00	262.00	327.15	352661.00	14.04	284.95	285.00
15	3	8	14446.00	18499.00	151.65	0	Spot (Block15, Row8, Column3)	678.47	532.00	384.00	0.11	0.57	194.00	200.14	194.00	46.59	0.01	0.23	100.00	98.00	0.00	338.00	484.47	426760.00	10.27	279.69	278.00
15	4	8	14756.00	18505.00	150.60	0	Spot (Block15, Row8, Column4)	22014.50	21235.00	11120.91	0.02	0.51	198.00	207.93	198.00	62.28	0.02	0.30	100.00	100.00	0.00	21037.00	21816.50	13715036.00	350.12	3924.99	3129.00
15	5	8	15049.00	18500.00	166.50	0	Spot (Block15, Row8, Column5)	288.44	284.00	44.32	0.01	0.15	196.00	220.02	196.00	124.33	0.05	0.57	14.00	0.00	0.00	88.00	92.44	221521.00	0.55	220.94	220.00
15	6	8	15356.00	18502.00	190.05	0	Spot (Block15, Row8, Column6)	11011.19	6814.00	9732.66	0.21	0.88	207.00	256.55	207.00	172.92	0.09	0.67	100.00	100.00	0.00	6607.00	10804.19	11253432.00	62.20	1843.15	1824.50
15	7	8	15659.00	18503.00	145.55	0	Spot (Block15, Row8, Column7)	3678.69	3230.00	1991.88	0.06	0.54	204.00	234.31	204.00	132.09	0.06	0.56	100.00	100.00	0.00	3026.00	3474.69	2122605.00	26.08	912.33	753.50
15	8	8	15938.00	18505.00	146.00	0	Spot (Block15, Row8, Column8)	39438.01	37757.00	17754.15	0.02	0.45	204.00	226.20	204.00	114.03	0.04	0.50	100.00	100.00	14.34	37553.00	39234.01	22834696.00	343.86	8695.20	6258.00
16	1	1	18371.00	16416.00	154.30	0	Spot (Block16, Row1, Column1)	13945.23	11959.00	8990.69	0.07	0.64	149.00	158.91	149.00	50.78	0.03	0.32	100.00	100.00	0.76	11810.00	13796.23	9134128.00	271.51	2604.82	1878.00
16	2	1	18665.00	16423.00	150.95	0	Spot (Block16, Row1, Column2)	2195.43	1982.50	1122.06	0.04	0.51	147.00	156.63	147.00	44.09	0.03	0.28	100.00	100.00	0.00	1835.50	2048.43	1369949.00	46.24	577.49	477.00
16	3	1	18969.00	16420.00	147.55	0	Spot (Block16, Row1, Column3)	1181.93	1029.00	730.73	0.06	0.62	141.00	147.14	141.00	26.84	0.02	0.18	100.00	100.00	0.00	888.00	1040.93	700883.00	38.56	348.86	276.00
16	4	1	19262.00	16425.00	146.25	0	Spot (Block16, Row1, Column4)	1706.52	1669.50	753.23	0.01	0.44	146.00	151.85	146.00	28.08	0.02	0.18	100.00	100.00	0.00	1523.50	1560.52	996607.00	55.37	477.96	378.00
16	5	1	19569.00	16428.00	150.45	0	Spot (Block16, Row1, Column5)	3154.29	2486.50	2420.97	0.10	0.77	147.00	152.99	147.00	29.70	0.02	0.19	100.00	100.00	0.00	2339.50	3007.29	1955659.00	101.04	611.84	550.50
16	6	1	19861.00	16429.00	148.45	0	Spot (Block16, Row1, Column6)	4025.58	3789.00	2048.85	0.03	0.51	147.00	153.48	147.00	38.66	0.02	0.25	100.00	100.00	0.00	3642.00	3878.58	2427426.00	100.16	941.97	776.50
16	7	1	20159.00	16431.00	147.20	0	Spot (Block16, Row1, Column7)	10876.76	10187.00	5748.86	0.03	0.53	153.00	156.90	153.00	32.79	0.01	0.21	100.00	100.00	0.00	10034.00	10723.76	6428164.00	326.94	2213.94	1776.00
16	8	1	20469.00	16431.00	156.40	0	Spot (Block16, Row1, Column8)	491.44	480.00	132.39	0.01	0.27	153.00	155.06	153.00	27.25	0.01	0.18	100.00	99.00	0.00	327.00	338.44	330740.00	12.34	241.85	210.00
16	1	2	18364.00	16720.00	147.00	-50	Spot (Block16, Row2, Column1)	183.48	174.00	114.38	0.02	0.62	145.00	153.55	145.00	42.73	0.02	0.28	20.00	1.00	0.00	29.00	38.48	107887.00	0.70	162.06	164.00
16	2	2	18666.00	16723.00	132.75	0	Spot (Block16, Row2, Column2)	1525.87	1482.50	554.87	0.01	0.36	143.00	150.39	143.00	28.79	0.02	0.19	100.00	100.00	0.00	1339.50	1382.87	720209.00	47.78	452.04	418.00
16	3	2	18905.00	16735.00	233.50	0	Spot (Block16, Row2, Column3)	185.82	182.00	41.70	0.01	0.22	149.00	168.82	149.00	304.03	0.05	1.80	0.00	0.00	0.00	33.00	36.82	292302.00	0.06	159.64	143.00
16	4	2	19269.00	16729.00	171.75	0	Spot (Block16, Row2, Column4)	1066.89	1051.50	388.85	0.01	0.36	159.00	177.42	159.00	294.58	0.05	1.66	95.00	76.00	0.00	892.50	907.89	876987.00	3.02	356.27	350.00
16	5	2	19566.00	16729.00	193.40	0	Spot (Block16, Row2, Column5)	1731.79	1650.00	546.75	0.02	0.32	164.00	168.37	164.00	41.18	0.01	0.24	100.00	100.00	0.00	1486.00	1567.79	1827040.00	37.96	535.59	511.50
16	6	2	19856.00	16737.00	160.65	0	Spot (Block16, Row2, Column6)	598.68	544.50	275.24	0.04	0.46	166.00	196.46	166.00	140.34	0.07	0.71	87.00	63.00	0.00	378.50	432.68	429853.00	2.87	241.09	225.00
16	7	2	20166.00	16735.00	149.70	0	Spot (Block16, Row2, Column7)	773.00	725.00	354.67	0.03	0.46	163.00	166.31	163.00	34.47	0.01	0.21	100.00	100.00	0.00	562.00	610.00	473849.00	17.60	285.41	259.00
16	8	2	20465.00	16733.00	147.00	-50	Spot (Block16, Row2, Column8)	166.83	167.00	15.07	0.00	0.09	159.00	165.22	159.00	57.96	0.02	0.35	0.00	0.00	0.00	8.00	7.83	98427.00	0.03	161.31	163.00
16	1	3	18366.00	17018.00	149.95	0	Spot (Block16, Row3, Column1)	2916.44	2494.00	1884.44	0.07	0.65	147.00	150.56	147.00	26.80	0.01	0.18	100.00	100.00	0.00	2347.00	2769.44	1796525.00	103.21	764.75	573.00
16	2	3	18669.00	17033.00	163.15	0	Spot (Block16, Row3, Column2)	315.35	299.00	79.21	0.02	0.25	151.00	159.60	151.00	48.67	0.02	0.30	93.00	82.00	0.00	148.00	164.35	233040.00	3.20	194.00	190.00
16	3	3	18960.00	17026.00	149.70	0	Spot (Block16, Row3, Column3)	1299.62	934.50	1975.59	0.14	1.52	156.00	173.94	156.00	299.00	0.05	1.72	92.00	60.00	0.00	778.50	1143.62	795369.00	3.76	412.25	258.50
16	4	3	19268.00	17029.00	148.15	0	Spot (Block16, Row3, Column4)	5223.81	4672.50	2875.32	0.05	0.55	156.00	170.10	156.00	259.65	0.04	1.53	100.00	100.00	0.00	4516.50	5067.81	3123836.00	19.46	1262.27	1048.00
16	5	3	19567.00	17007.00	150.20	0	Spot (Block16, Row3, Column5)	1629.97	476.50	5377.16	0.53	3.30	164.00	191.47	164.00	124.79	0.07	0.65	80.00	55.00	0.00	312.50	1465.97	1004061.00	11.53	373.70	218.50
16	6	3	19863.00	17029.00	208.55	0	Spot (Block16, Row3, Column6)	13710.34	9946.00	9751.52	0.14	0.71	182.00	251.84	182.00	192.68	0.14	0.77	100.00	100.00	0.00	9764.00	13528.34	16932272.00	69.85	2842.06	2883.00
16	7	3	20168.00	17033.00	145.95	0	Spot (Block16, Row3, Column7)	2163.80	1769.00	1371.80	0.09	0.63	170.00	202.65	170.00	138.90	0.08	0.69	100.00	100.00	0.00	1599.00	1993.80	1257170.00	14.12	590.98	478.50
16	8	3	20467.00	17037.00	160.30	0	Spot (Block16, Row3, Column8)	11446.38	10690.50	5345.31	0.03	0.47	164.00	177.46	164.00	84.20	0.03	0.47	100.00	100.00	0.00	10526.50	11282.38	8172718.00	133.84	2096.73	1913.00
16	1	4	18363.00	17321.00	148.55	0	Spot (Block16, Row4, Column1)	4812.10	4695.50	2662.45	0.01	0.55	150.00	159.04	150.00	49.39	0.03	0.31	100.00	100.00	0.00	4545.50	4662.10	2906510.00	94.21	1145.84	903.00
16	2	4	18660.00	17326.00	180.35	0	Spot (Block16, Row4, Column2)	3034.01	2600.00	1713.47	0.07	0.56	163.00	183.30	163.00	91.45	0.05	0.50	100.00	100.00	0.00	2437.00	2871.01	2770050.00	31.17	709.69	696.50
16	3	4	18962.00	17328.00	148.15	0	Spot (Block16, Row4, Column3)	21249.50	19168.50	12198.49	0.04	0.57	161.00	180.95	161.00	89.18	0.05	0.49	100.00	100.00	0.00	19007.50	21088.50	12834697.00	236.26	3778.79	2951.00
16	4	4	19245.00	17332.00	193.70	0	Spot (Block16, Row4, Column4)	210.54	208.00	29.73	0.01	0.14	155.00	158.38	155.00	35.21	0.01	0.22	77.00	19.00	0.00	53.00	55.54	223595.00	1.48	173.93	176.00
16	5	4	19550.00	17310.00	148.25	0	Spot (Block16, Row4, Column5)	704.75	364.00	1299.65	0.29	1.84	154.00	164.18	154.00	55.10	0.03	0.34	88.00	84.00	0.00	210.00	550.75	421443.00	9.81	288.26	231.00
16	6	4	19868.00	17324.00	197.40	0	Spot (Block16, Row4, Column6)	1918.97	1928.00	557.58	0.00	0.29	167.00	201.21	167.00	136.56	0.08	0.68	100.00	100.00	0.00	1761.00	1751.97	2118544.00	12.58	584.72	547.50
16	7	4	20161.00	17331.00	147.15	0	Spot (Block16, Row4, Column7)	1920.65	1410.00	1443.72	0.13	0.75	172.00	202.62	172.00	140.48	0.07	0.69	94.00	85.00	0.00	1238.00	1748.65	1127419.00	12.23	473.92	383.00
16	8	4	20465.00	17341.00	152.90	0	Spot (Block16, Row4, Column8)	644.91	582.00	258.13	0.04	0.40	167.00	175.83	167.00	63.20	0.02	0.36	100.00	98.00	0.00	415.00	477.91	413385.00	7.42	265.76	256.50
16	1	5	18366.00	17623.00	145.70	0	Spot (Block16, Row5, Column1)	4221.03	3659.00	2548.93	0.06	0.60	158.00	199.53	158.00	153.90	0.10	0.77	100.00	100.00	0.00	3501.00	4063.03	2448199.00	26.13	1032.25	787.50
16	2	5	18659.00	17622.00	159.35	0	Spot (Block16, Row5, Column2)	12355.90	11969.00	5551.66	0.01	0.45	178.00	230.58	178.00	171.19	0.11	0.74	100.00	100.00	0.00	11791.00	12177.90	8624420.00	70.83	2215.18	1920.50
16	3	5	18964.00	17625.00	160.40	0	Spot (Block16, Row5, Column3)	9899.40	8175.00	5991.58	0.08	0.61	168.00	199.24	168.00	110.92	0.07	0.56	100.00	100.00	0.00	8007.00	9731.40	7018674.00	87.45	1497.08	1413.00
16	4	5	19262.00	17629.00	147.50	0	Spot (Block16, Row5, Column4)	2314.14	2111.50	1356.59	0.04	0.59	159.00	172.42	159.00	79.49	0.04	0.46	100.00	100.00	0.00	1952.50	2155.14	1374602.00	26.94	606.62	485.00
16	5	5	19566.00	17626.00	148.10	0	Spot (Block16, Row5, Column5)	24759.96	23118.00	14449.13	0.03	0.58	156.00	165.44	156.00	67.21	0.03	0.41	100.00	100.00	0.00	22962.00	24603.96	14880738.00	365.96	4327.70	2926.00
16	6	5	19864.00	17627.00	150.60	0	Spot (Block16, Row5, Column6)	677.23	605.00	283.35	0.05	0.42	165.00	198.95	165.00	164.70	0.08	0.83	98.00	61.00	0.00	440.00	512.23	422592.00	2.90	262.89	261.50
16	7	5	20166.00	17629.00	199.75	0	Spot (Block16, Row5, Column7)	15618.78	13238.00	9752.53	0.07	0.62	179.00	243.23	179.00	216.98	0.13	0.89	100.00	100.00	0.00	13059.00	15439.78	17602368.00	70.86	3206.88	3252.00
16	8	5	20466.00	17634.00	145.60	0	Spot (Block16, Row5, Column8)	5484.64	4528.50	4193.05	0.08	0.76	171.00	193.57	171.00	127.73	0.05	0.66	100.00	99.00	0.00	4357.50	5313.64	3159155.00	41.42	1050.62	762.00
16	1	6	18359.00	17923.00	207.60	0	Spot (Block16, Row6, Column1)	11305.45	8278.00	8248.58	0.14	0.73	176.00	258.73	176.00	236.44	0.17	0.91	100.00	100.00	0.00	8102.00	11129.45	13849176.00	46.72	2408.67	2379.50
16	2	6	18657.00	17920.00	211.90	0	Spot (Block16, Row6, Column2)	9284.67	8263.50	4887.42	0.05	0.53	184.00	258.17	184.00	217.65	0.15	0.84	100.00	100.00	0.00	8079.50	9100.67	11884375.00	41.47	2124.47	2155.50
16	3	6	18952.00	17923.00	145.85	0	Spot (Block16, Row6, Column3)	8210.52	7450.00	4556.29	0.04	0.55	166.00	197.94	166.00	141.21	0.08	0.71	100.00	100.00	0.00	7284.00	8044.52	4753891.00	56.74	1964.71	1383.50
16	4	6	19265.00	17924.00	148.15	0	Spot (Block16, Row6, Column4)	632.62	569.00	245.13	0.05	0.39	157.00	161.28	157.00	48.22	0.01	0.30	100.00	100.00	0.00	412.00	475.62	377672.00	9.78	274.22	264.50
16	5	6	19559.00	17928.00	145.90	0	Spot (Block16, Row6, Column5)	21477.35	19469.50	12777.73	0.04	0.59	161.00	171.34	161.00	67.93	0.03	0.40	100.00	100.00	0.00	19308.50	21316.35	12456863.00	313.67	3704.37	2558.50
16	6	6	19858.00	17929.00	160.40	0	Spot (Block16, Row6, Column6)	386.92	374.00	129.90	0.01	0.34	171.00	196.10	171.00	128.91	0.06	0.66	66.00	35.00	0.00	203.00	215.92	274711.00	1.48	209.41	202.00
16	7	6	20159.00	17930.00	148.15	0	Spot (Block16, Row6, Column7)	4311.41	3640.00	2754.27	0.07	0.64	177.00	207.17	177.00	152.76	0.07	0.74	100.00	100.00	0.00	3463.00	4134.41	2573911.00	26.87	991.97	669.50
16	8	6	20463.00	17937.00	147.30	0	Spot (Block16, Row6, Column8)	5171.07	4350.50	3531.64	0.08	0.68	174.00	179.02	174.00	48.16	0.01	0.27	100.00	100.00	0.00	4176.50	4997.07	3071618.00	103.66	1100.58	789.00
16	1	7	18358.00	18221.00	168.15	0	Spot (Block16, Row7, Column1)	4233.60	3755.00	2429.65	0.05	0.57	163.00	197.96	163.00	139.23	0.08	0.70	100.00	100.00	0.00	3592.00	4070.60	3344543.00	28.98	785.93	775.00
16	2	7	18669.00	18228.00	161.40	0	Spot (Block16, Row7, Column2)	248.10	241.00	41.76	0.01	0.17	165.00	183.08	165.00	104.38	0.05	0.57	37.00	0.00	0.00	76.00	83.10	178632.00	0.62	192.55	195.00
16	3	7	18946.00	18232.00	186.00	0	Spot (Block16, Row7, Column3)	188.23	188.00	21.71	0.00	0.12	153.00	156.81	153.00	28.20	0.01	0.18	66.00	5.00	0.00	35.00	35.23	183150.00	1.11	158.01	160.00
16	4	7	19252.00	18222.00	190.95	0	Spot (Block16, Row7, Column4)	216.29	210.00	28.95	0.01	0.13	154.00	164.97	154.00	68.32	0.03	0.41	26.00	2.00	0.00	56.00	62.29	222342.00	0.75	177.46	178.00
16	5	7	19561.00	18227.00	182.75	0	Spot (Block16, Row7, Column5)	899.52	834.50	394.05	0.03	0.44	167.00	199.30	167.00	149.25	0.08	0.75	98.00	84.00	0.00	667.50	732.52	843751.00	4.69	328.97	307.00
16	6	7	19853.00	18227.00	202.30	0	Spot (Block16, Row7, Column6)	11488.37	10973.00	6525.18	0.02	0.57	187.00	285.77	187.00	286.20	0.18	1.00	100.00	100.00	0.00	10786.00	11301.37	13315021.00	39.14	2322.24	2264.00
16	7	7	20147.00	18233.00	149.10	0	Spot (Block16, Row7, Column7)	5714.65	5376.50	2814.57	0.03	0.49	179.00	217.93	179.00	147.16	0.09	0.68	100.00	100.00	0.00	5197.50	5535.65	3474508.00	37.35	1468.04	1067.50
16	8	7	20457.00	18235.00	194.55	0	Spot (Block16, Row7, Column8)	3042.25	2987.50	775.81	0.01	0.26	175.00	189.90	175.00	85.95	0.04	0.45	100.00	100.00	0.00	2812.50	2867.25	3243043.00	33.19	910.40	809.00
16	1	8	18355.00	18520.00	192.70	0	Spot (Block16, Row8, Column1)	211.49	200.00	58.30	0.02	0.28	156.00	162.78	156.00	55.14	0.02	0.34	32.00	11.00	0.00	44.00	55.49	222273.00	0.88	161.20	163.00
16	2	8	18651.00	18518.00	154.65	0	Spot (Block16, Row8, Column2)	550.70	489.00	235.83	0.05	0.43	154.00	155.41	154.00	22.38	0.00	0.14	100.00	100.00	0.00	335.00	396.70	362358.00	17.66	244.78	225.50
16	3	8	18946.00	18522.00	148.35	0	Spot (Block16, Row8, Column3)	1588.64	1250.00	1147.09	0.10	0.72	151.00	160.51	151.00	66.27	0.03	0.41	100.00	100.00	0.00	1099.00	1437.64	961128.00	21.55	411.11	280.50
16	4	8	19253.00	18525.00	154.90	0	Spot (Block16, Row8, Column4)	22203.26	20828.00	10878.54	0.03	0.49	159.00	175.33	159.00	97.70	0.04	0.56	100.00	100.00	0.00	20669.00	22044.26	14587542.00	225.46	3769.62	2947.50
16	5	8	19543.00	18528.00	206.90	0	Spot (Block16, Row8, Column5)	202.48	201.00	25.28	0.00	0.12	168.00	207.01	168.00	196.63	0.09	0.95	0.00	0.00	0.00	33.00	34.48	246623.00	-0.02	168.28	167.00
16	6	8	19859.00	18529.00	198.75	0	Spot (Block16, Row8, Column6)	20601.18	13965.50	16855.49	0.17	0.82	182.00	284.58	182.00	318.71	0.19	1.12	100.00	100.00	0.81	13783.50	20419.18	22949720.00	63.75	3577.19	3605.00
16	7	8	20158.00	18534.00	145.75	0	Spot (Block16, Row8, Column7)	2173.59	2045.50	1120.43	0.03	0.52	177.00	221.22	177.00	211.45	0.10	0.96	100.00	100.00	0.00	1868.50	1996.59	1251989.00	9.23	628.69	533.00
16	8	8	20441.00	18532.00	148.45	0	Spot (Block16, Row8, Column8)	38337.96	35571.00	18950.26	0.03	0.49	180.00	197.41	180.00	109.82	0.04	0.56	100.00	100.00	15.37	35391.00	38157.96	23194556.00	347.30	6927.90	4752.00
17	1	1	4839.00	20834.00	149.10	0	Spot (Block17, Row1, Column1)	13557.30	12037.00	7993.23	0.05	0.59	361.00	367.15	361.00	64.00	0.01	0.17	100.00	100.00	0.00	11676.00	13196.30	8229282.00	206.11	2874.53	2252.50
17	2	1	5132.00	20840.00	143.50	0	Spot (Block17, Row1, Column2)	4672.60	4074.00	2832.02	0.06	0.61	350.00	358.76	350.00	51.47	0.01	0.14	100.00	100.00	0.00	3724.00	4322.60	2621327.00	83.81	1182.32	1050.00
17	3	1	5444.00	20840.00	141.80	0	Spot (Block17, Row1, Column3)	1436.47	1218.00	779.90	0.07	0.54	351.00	355.83	351.00	43.10	0.01	0.12	100.00	100.00	0.00	867.00	1085.47	780003.00	25.07	589.63	527.50
17	4	1	5729.00	20846.00	141.90	0	Spot (Block17, Row1, Column4)	3204.12	2741.50	1838.05	0.07	0.57	352.00	358.43	352.00	52.57	0.01	0.15	100.00	100.00	0.00	2389.50	2852.12	1749448.00	54.14	933.88	770.50
17	5	1	6041.00	20841.00	139.60	0	Spot (Block17, Row1, Column5)	4135.56	3670.00	2875.66	0.05	0.70	333.00	348.73	333.00	48.88	0.02	0.14	100.00	100.00	0.00	3337.00	3802.56	2187713.00	77.47	1085.77	842.00
17	6	1	6328.00	20846.00	140.15	0	Spot (Block17, Row1, Column6)	5021.56	4639.00	2668.75	0.03	0.53	337.00	352.66	337.00	57.50	0.02	0.16	100.00	100.00	0.00	4302.00	4684.56	2676493.00	81.20	1454.64	1187.50
17	7	1	6632.00	20847.00	139.65	0	Spot (Block17, Row1, Column7)	12769.62	11506.00	7214.14	0.05	0.56	331.00	350.17	331.00	61.34	0.02	0.18	100.00	100.00	0.00	11175.00	12438.62	6818975.00	202.48	3193.31	2450.00
17	8	1	6938.00	20851.00	208.75	0	Spot (Block17, Row1, Column8)	410.89	392.00	66.25	0.02	0.16	326.00	342.61	326.00	50.06	0.02	0.15	72.00	27.00	0.00	66.00	84.89	511150.00	1.36	357.35	361.00
17	1	2	4831.00	21133.00	232.90	0	Spot (Block17, Row2, Column1)	381.41	385.00	24.53	0.00	0.06	364.00	370.42	364.00	165.69	0.01	0.45	0.00	0.00	0.00	21.00	17.41	593469.00	0.07	365.77	369.50
17	2	2	5126.00	21143.00	120.10	0	Spot (Block17, Row2, Column2)	2563.87	2558.00	810.39	0.00	0.32	356.00	360.26	356.00	49.10	0.01	0.14	100.00	100.00	0.00	2202.00	2207.87	987089.00	44.88	904.60	823.50
17	3	2	5444.00	21145.00	157.85	0	Spot (Block17, Row2, Column3)	561.31	536.00	124.99	0.02	0.22	357.00	361.80	357.00	51.64	0.01	0.14	94.00	78.00	0.00	179.00	204.31	380004.00	3.86	406.67	401.00
17	4	2	5741.00	21149.00	188.90	0	Spot (Block17, Row2, Column4)	1222.60	1102.00	502.18	0.05	0.41	365.00	366.67	365.00	61.35	0.00	0.17	100.00	100.00	0.00	737.00	857.60	1226267.00	13.95	595.61	590.00
17	5	2	6038.00	21143.00	165.00	0	Spot (Block17, Row2, Column5)	3055.34	2954.00	1316.17	0.01	0.43	338.50	355.78	338.50	56.36	0.02	0.16	100.00	100.00	0.00	2615.50	2716.84	2312896.00	47.90	963.02	859.00
17	6	2	6329.00	21145.00	146.20	0	Spot (Block17, Row2, Column6)	1133.64	1071.00	471.36	0.02	0.42	339.00	371.38	339.00	150.45	0.04	0.41	98.00	82.00	0.00	732.00	794.64	663181.00	5.07	505.25	480.50
17	7	2	6636.00	21153.00	147.25	0	Spot (Block17, Row2, Column7)	974.93	852.00	396.66	0.06	0.41	339.00	357.54	339.00	100.99	0.02	0.28	99.00	96.00	0.00	513.00	635.93	576185.00	6.11	498.24	479.00
17	8	2	6952.00	21159.00	211.85	0	Spot (Block17, Row2, Column8)	381.44	386.00	46.71	0.01	0.12	334.00	356.82	334.00	101.78	0.03	0.29	10.00	0.00	0.00	52.00	47.44	487485.00	0.24	362.05	367.00
17	1	3	4834.00	21435.00	139.45	0	Spot (Block17, Row3, Column1)	5272.52	4812.00	3110.16	0.04	0.59	362.00	366.61	362.00	158.56	0.01	0.43	100.00	100.00	0.00	4450.00	4910.52	2778620.00	30.94	1429.04	1082.00
17	2	3	5134.00	21442.00	139.75	0	Spot (Block17, Row3, Column2)	933.04	884.00	253.99	0.02	0.27	373.00	380.77	373.00	87.31	0.01	0.23	100.00	99.00	0.00	511.00	560.04	493580.00	6.33	534.66	502.00
17	3	3	5426.00	21437.00	138.50	0	Spot (Block17, Row3, Column3)	4201.81	2885.50	7180.54	0.16	1.71	369.00	369.60	369.00	76.89	0.00	0.21	100.00	100.00	0.77	2516.50	3832.81	2184943.00	49.84	1209.99	964.00
17	4	3	5734.00	21446.00	139.55	0	Spot (Block17, Row3, Column4)	8849.24	7960.50	4953.99	0.05	0.56	344.00	358.01	344.00	58.63	0.02	0.16	100.00	100.00	0.00	7616.50	8505.24	4619301.00	144.82	2420.59	1759.00
17	5	3	6032.00	21446.00	138.65	0	Spot (Block17, Row3, Column5)	1743.90	1537.00	894.39	0.05	0.51	339.00	375.70	339.00	159.77	0.04	0.43	100.00	93.00	0.00	1198.00	1404.90	908570.00	8.56	644.32	570.50
17	6	3	6338.00	21447.00	221.05	0	Spot (Block17, Row3, Column6)	12543.50	6579.00	10632.58	0.28	0.85	350.00	405.62	350.00	233.58	0.06	0.58	100.00	100.00	0.00	6229.00	12193.50	17523260.00	51.96	3308.64	3301.00
17	7	3	6638.00	21451.00	141.10	0	Spot (Block17, Row3, Column7)	2429.33	2019.00	1495.41	0.08	0.62	364.00	381.92	364.00	156.86	0.02	0.41	100.00	92.00	0.00	1655.00	2065.33	1309411.00	13.05	829.58	688.00
17	8	3	6932.00	21458.00	154.00	0	Spot (Block17, Row3, Column8)	5139.42	4666.00	2377.45	0.04	0.46	366.00	369.54	366.00	76.87	0.00	0.21	100.00	100.00	0.00	4300.00	4773.42	3345765.00	62.05	1426.41	1288.00
17	1	4	4831.00	21736.00	138.95	0	Spot (Block17, Row4, Column1)	8257.67	7384.00	4732.18	0.05	0.57	350.00	367.59	350.00	86.37	0.02	0.23	100.00	100.00	0.00	7034.00	7907.67	4302245.00	91.36	2253.13	1674.50
17	2	4	5133.00	21743.00	157.30	0	Spot (Block17, Row4, Column2)	4331.52	4080.00	1883.29	0.03	0.43	377.00	407.45	377.00	137.05	0.03	0.34	100.00	100.00	0.00	3703.00	3954.52	2941100.00	28.63	1124.36	1088.00
17	3	4	5433.00	21741.00	143.20	0	Spot (Block17, Row4, Column3)	42545.82	45573.00	21695.72	0.03	0.51	374.00	402.68	374.00	142.85	0.03	0.35	100.00	100.00	34.95	45199.00	42171.82	23613032.00	295.01	7982.53	5789.00
17	4	4	5709.00	21741.00	195.05	0	Spot (Block17, Row4, Column4)	431.84	406.00	63.95	0.03	0.15	335.00	353.61	335.00	73.92	0.02	0.21	48.00	25.00	0.00	71.00	96.84	465088.00	1.06	371.54	376.00
17	5	4	6027.00	21746.00	141.55	0	Spot (Block17, Row4, Column5)	1404.55	1071.00	1898.09	0.12	1.35	332.00	350.34	332.00	74.36	0.02	0.21	99.00	97.00	0.00	739.00	1072.55	764074.00	14.18	623.88	506.00
17	6	4	6335.00	21747.00	172.80	0	Spot (Block17, Row4, Column6)	4537.82	4513.00	1894.00	0.00	0.42	336.00	375.35	336.00	169.15	0.05	0.45	100.00	100.00	0.00	4177.00	4201.82	3775465.00	24.61	1316.54	1186.00
17	7	4	6627.00	21751.00	142.25	0	Spot (Block17, Row4, Column7)	2432.60	1937.00	1737.77	0.10	0.71	369.00	413.38	369.00	309.58	0.05	0.75	80.00	69.00	0.00	1568.00	2063.60	1330632.00	6.52	784.78	658.00
17	8	4	6930.00	21762.00	147.35	0	Spot (Block17, Row4, Column8)	925.35	863.00	350.07	0.03	0.38	375.00	373.80	375.00	110.71	0.00	0.30	94.00	87.00	0.00	488.00	550.35	546882.00	4.98	493.97	454.00
17	1	5	4834.00	22042.00	138.50	0	Spot (Block17, Row5, Column1)	10378.92	9072.50	7114.64	0.06	0.69	376.00	397.33	376.00	155.66	0.02	0.39	100.00	100.00	0.00	8696.50	10002.92	5397038.00	64.13	2228.90	1780.50
17	2	5	5128.00	22040.00	153.45	0	Spot (Block17, Row5, Column2)	5153.34	4591.00	2340.06	0.05	0.45	386.00	441.57	386.00	198.20	0.06	0.45	100.00	100.00	0.00	4205.00	4767.34	3334212.00	23.77	1264.33	1168.00
17	3	5	5431.00	22042.00	146.15	0	Spot (Block17, Row5, Column3)	15193.98	13318.00	8841.71	0.06	0.58	379.00	412.01	379.00	144.33	0.04	0.35	100.00	100.00	0.00	12939.00	14814.98	8858092.00	102.42	2624.77	2202.00
17	4	5	5730.00	22044.00	138.65	0	Spot (Block17, Row5, Column4)	3364.41	3088.50	1799.52	0.04	0.53	353.00	373.88	353.00	111.08	0.02	0.30	100.00	100.00	0.00	2735.50	3011.41	1729307.00	26.92	1148.19	919.00
17	5	5	6033.00	22044.00	141.55	0	Spot (Block17, Row5, Column5)	43622.54	48583.00	21769.10	0.05	0.50	361.00	368.96	361.00	100.56	0.01	0.27	100.00	100.00	38.26	48222.00	43261.54	23599900.00	430.11	8147.55	5948.00
17	6	5	6330.00	22047.00	138.95	0	Spot (Block17, Row5, Column6)	1417.74	1354.00	582.97	0.02	0.41	371.00	414.75	371.00	288.66	0.05	0.70	91.00	72.00	0.00	983.00	1046.74	738641.00	3.47	670.50	569.00
17	7	5	6633.00	22051.00	212.80	0	Spot (Block17, Row5, Column7)	21997.40	14822.00	17432.92	0.17	0.79	385.00	483.26	385.00	431.98	0.10	0.89	100.00	100.00	1.24	14437.00	21612.40	28442680.00	49.80	4813.50	4787.00
17	8	5	6941.00	22050.00	155.35	0	Spot (Block17, Row5, Column8)	5284.57	3680.00	4730.76	0.16	0.90	371.00	410.12	371.00	312.94	0.04	0.76	94.00	84.00	0.00	3309.00	4913.57	3503668.00	15.58	2096.25	604.00
17	1	6	4827.00	22342.00	217.30	0	Spot (Block17, Row6, Column1)	9685.59	4970.00	8432.86	0.29	0.87	392.00	471.96	392.00	275.18	0.08	0.58	100.00	100.00	0.00	4578.00	9293.59	13133666.00	33.48	2664.80	2735.00
17	2	6	5130.00	22338.00	228.35	0	Spot (Block17, Row6, Column2)	11694.86	8384.00	6909.65	0.14	0.59	383.00	459.20	383.00	290.17	0.08	0.63	100.00	100.00	0.00	8001.00	11311.86	17530586.00	38.72	3304.87	3300.00
17	3	6	5422.00	22342.00	138.95	0	Spot (Block17, Row6, Column3)	9777.96	8500.50	5844.27	0.06	0.60	362.00	404.24	362.00	202.54	0.05	0.50	100.00	100.00	0.00	8138.50	9415.96	5182320.00	46.28	2296.86	1826.50
17	4	6	5731.00	22341.00	138.50	0	Spot (Block17, Row6, Column4)	1916.49	1685.00	986.66	0.06	0.51	352.00	362.54	352.00	88.91	0.01	0.25	100.00	100.00	0.00	1333.00	1564.49	996577.00	17.48	731.99	592.50
17	5	6	6030.00	22345.00	139.05	0	Spot (Block17, Row6, Column5)	38209.03	36879.00	20950.91	0.02	0.55	371.00	381.00	371.00	114.47	0.01	0.30	100.00	100.00	20.62	36508.00	37838.03	19830532.00	330.46	7577.64	5149.00
17	6	6	6335.00	22343.00	148.20	0	Spot (Block17, Row6, Column6)	727.15	630.00	307.65	0.06	0.42	380.00	401.87	380.00	187.03	0.02	0.47	58.00	37.00	0.00	250.00	347.15	434108.00	1.74	455.42	432.00
17	7	6	6628.00	22347.00	141.90	0	Spot (Block17, Row6, Column7)	4814.69	4206.00	2934.25	0.06	0.61	379.00	413.92	379.00	269.04	0.04	0.65	100.00	100.00	0.00	3827.00	4435.69	2624005.00	16.36	1336.45	1093.50
17	8	6	6933.00	22354.00	139.40	0	Spot (Block17, Row6, Column8)	5258.45	4580.00	3415.03	0.06	0.65	359.00	368.08	359.00	124.90	0.01	0.34	100.00	100.00	0.00	4221.00	4899.45	2776459.00	39.15	1487.78	1228.50
17	1	7	4828.00	22636.00	150.75	0	Spot (Block17, Row7, Column1)	6007.83	5542.00	3001.80	0.04	0.50	390.00	437.26	390.00	196.92	0.05	0.45	100.00	100.00	0.00	5152.00	5617.83	3742880.00	28.29	1342.90	1306.00
17	2	7	5127.00	22642.00	167.15	0	Spot (Block17, Row7, Column2)	476.46	486.00	52.30	0.01	0.11	380.00	405.92	380.00	166.34	0.03	0.41	10.00	0.00	0.00	106.00	96.46	372119.00	0.42	402.88	401.00
17	3	7	5442.00	22608.00	219.10	0	Spot (Block17, Row7, Column3)	388.83	393.00	38.23	0.00	0.10	346.00	360.23	346.00	87.49	0.02	0.24	6.00	0.00	0.00	47.00	42.83	535809.00	0.33	362.29	370.00
17	4	7	5733.00	22648.00	180.60	0	Spot (Block17, Row7, Column4)	432.09	417.00	66.63	0.02	0.15	353.00	374.23	353.00	105.05	0.03	0.28	36.00	3.00	0.00	64.00	79.09	394930.00	0.55	385.41	391.00
17	5	7	6028.00	22649.00	182.20	0	Spot (Block17, Row7, Column5)	1207.91	1076.50	529.30	0.05	0.44	380.00	420.51	380.00	244.20	0.04	0.58	90.00	65.00	0.00	696.50	827.91	1125776.00	3.22	585.06	592.00
17	6	7	6325.00	22648.00	219.15	0	Spot (Block17, Row7, Column6)	14054.24	11164.00	8563.46	0.10	0.61	392.00	513.96	392.00	422.53	0.12	0.82	100.00	100.00	0.00	10772.00	13662.24	19268376.00	32.05	3803.37	3877.00
17	7	7	6621.00	22653.00	142.35	0	Spot (Block17, Row7, Column7)	6380.52	5821.00	3352.09	0.04	0.53	383.00	415.06	383.00	219.90	0.03	0.53	100.00	100.00	0.00	5438.00	5997.52	3509288.00	27.13	1913.74	1280.00
17	8	7	6930.00	22653.00	174.80	0	Spot (Block17, Row7, Column8)	8283.93	8393.00	2729.35	0.01	0.33	370.00	373.95	370.00	90.90	0.00	0.24	100.00	100.00	0.00	8023.00	7913.93	7082761.00	87.02	2297.02	2049.00
17	1	8	4815.00	22943.00	168.60	0	Spot (Block17, Row8, Column1)	469.00	477.00	83.95	0.01	0.18	390.00	397.53	390.00	103.14	0.01	0.26	36.00	1.00	0.00	87.00	79.00	370039.00	0.69	411.90	401.00
17	2	8	5127.00	22936.00	143.80	0	Spot (Block17, Row8, Column2)	883.80	862.00	288.58	0.01	0.33	387.00	383.99	387.00	78.05	0.00	0.20	100.00	85.00	0.00	475.00	496.80	491394.00	6.40	519.97	506.00
17	3	8	5418.00	22939.00	139.50	0	Spot (Block17, Row8, Column3)	2248.53	1838.00	1552.56	0.09	0.69	373.00	378.88	373.00	93.68	0.01	0.25	100.00	87.00	0.00	1465.00	1875.53	1184974.00	19.96	754.32	648.50
17	4	8	5725.00	22945.00	147.70	0	Spot (Block17, Row8, Column4)	12635.71	11678.00	6015.10	0.03	0.48	379.00	399.34	379.00	131.82	0.02	0.33	100.00	100.00	0.00	11299.00	12256.71	7518250.00	92.83	2493.41	2246.00
17	5	8	6022.00	22926.00	241.80	0	Spot (Block17, Row8, Column5)	403.57	400.00	96.05	0.00	0.24	391.00	457.46	391.00	320.49	0.07	0.70	0.00	0.00	0.00	9.00	12.57	680414.00	-0.17	392.32	387.00
17	6	8	6327.00	22947.00	199.70	0	Spot (Block17, Row8, Column6)	20467.80	11956.50	18855.71	0.23	0.92	390.00	531.95	390.00	480.32	0.13	0.90	100.00	100.00	3.29	11566.50	20077.80	23005856.00	41.51	3941.86	3878.50
17	7	8	6627.00	22949.00	137.40	0	Spot (Block17, Row8, Column7)	2846.18	2519.50	1404.97	0.05	0.49	388.00	443.97	388.00	315.54	0.06	0.71	100.00	91.00	0.00	2131.50	2458.18	1462939.00	7.61	963.87	836.50
17	8	8	6911.00	22953.00	139.00	0	Spot (Block17, Row8, Column8)	42842.89	42058.00	19037.13	0.01	0.44	389.00	399.78	389.00	143.01	0.01	0.36	100.00	100.00	25.71	41669.00	42453.89	22492608.00	296.78	9175.96	6822.00
18	1	1	9341.00	20862.00	150.40	0	Spot (Block18, Row1, Column1)	13467.10	11555.00	7843.80	0.07	0.58	206.00	218.48	206.00	52.50	0.03	0.24	100.00	100.00	0.00	11349.00	13261.10	8309200.00	252.37	2878.89	2210.00
18	2	1	9636.00	20869.00	145.75	0	Spot (Block18, Row1, Column2)	2168.56	2000.00	1028.33	0.04	0.47	205.00	214.40	205.00	42.90	0.02	0.20	100.00	100.00	0.00	1795.00	1963.56	1251260.00	45.55	592.52	513.00
18	3	1	9942.00	20870.00	143.70	0	Spot (Block18, Row1, Column3)	1216.16	1055.00	686.34	0.06	0.56	202.00	207.37	202.00	30.52	0.01	0.15	100.00	100.00	0.00	853.00	1014.16	682265.00	33.05	393.21	323.00
18	4	1	10230.00	20871.00	145.30	0	Spot (Block18, Row1, Column4)	1665.31	1554.50	832.31	0.03	0.50	202.00	209.16	202.00	34.93	0.02	0.17	100.00	100.00	0.00	1352.50	1463.31	955888.00	41.69	504.58	390.00
18	5	1	10539.00	20869.00	143.00	0	Spot (Block18, Row1, Column5)	2171.61	1713.50	1487.84	0.10	0.69	205.00	211.69	205.00	34.45	0.01	0.16	100.00	100.00	0.00	1508.50	1966.61	1216100.00	56.88	569.71	432.00
18	6	1	10831.00	20874.00	140.95	0	Spot (Block18, Row1, Column6)	3414.61	3067.00	1747.11	0.05	0.51	205.00	212.42	205.00	42.62	0.02	0.20	100.00	100.00	0.00	2862.00	3209.61	1840477.00	75.13	960.39	681.00
18	7	1	11129.00	20875.00	143.50	0	Spot (Block18, Row1, Column7)	9868.23	8751.00	5692.74	0.05	0.58	206.00	212.69	206.00	40.32	0.01	0.19	100.00	100.00	0.00	8545.00	9662.23	5516342.00	239.49	2001.99	1417.50
18	8	1	11440.00	20872.00	170.20	0	Spot (Block18, Row1, Column8)	309.34	297.00	55.32	0.02	0.18	212.00	215.23	212.00	26.10	0.01	0.12	91.00	83.00	0.00	85.00	97.34	249948.00	3.61	241.92	230.50
18	1	2	9359.00	21162.00	205.25	0	Spot (Block18, Row2, Column1)	224.40	214.00	34.50	0.02	0.15	201.00	211.03	201.00	46.94	0.02	0.22	21.00	2.00	0.00	13.00	23.40	269278.00	0.28	209.18	207.00
18	2	2	9630.00	21167.00	127.80	0	Spot (Block18, Row2, Column2)	1964.73	1836.00	732.08	0.03	0.37	200.00	206.53	200.00	35.27	0.01	0.17	100.00	100.00	0.00	1636.00	1764.73	858589.00	49.86	593.17	565.00
18	3	2	9943.00	21160.00	177.90	0	Spot (Block18, Row2, Column3)	282.84	287.00	43.61	0.01	0.15	200.00	208.69	200.00	37.08	0.02	0.18	81.00	64.00	0.00	87.00	82.84	250034.00	2.00	222.53	217.00
18	4	2	10238.00	21179.00	174.55	0	Spot (Block18, Row2, Column4)	1061.87	1043.00	398.29	0.01	0.38	206.00	218.36	206.00	43.02	0.03	0.20	100.00	100.00	0.00	837.00	855.87	901528.00	19.61	413.16	407.50
18	5	2	10536.00	21170.00	183.35	0	Spot (Block18, Row2, Column5)	2719.54	2597.00	986.31	0.02	0.36	210.00	227.38	210.00	63.13	0.03	0.28	100.00	100.00	0.00	2387.00	2509.54	2580845.00	39.47	786.72	701.50
18	6	2	10828.00	21162.00	157.35	0	Spot (Block18, Row2, Column6)	548.13	489.00	242.67	0.05	0.44	211.00	278.14	211.00	295.99	0.12	1.06	47.00	14.00	0.00	278.00	337.13	373822.00	0.91	307.47	269.50
18	7	2	11136.00	21180.00	147.95	0	Spot (Block18, Row2, Column7)	755.48	741.00	318.86	0.01	0.42	211.00	226.38	211.00	81.18	0.03	0.36	100.00	90.00	0.00	530.00	544.48	451776.00	6.52	336.64	315.00
18	8	2	11437.00	21179.00	147.00	-50	Spot (Block18, Row2, Column8)	225.91	224.00	13.30	0.00	0.06	214.00	236.78	214.00	155.89	0.04	0.66	0.00	0.00	0.00	10.00	11.91	132837.00	-0.07	226.12	224.00
18	1	3	9339.00	21464.00	143.75	0	Spot (Block18, Row3, Column1)	3128.38	2756.00	1915.93	0.06	0.61	202.00	208.59	202.00	54.86	0.01	0.26	100.00	100.00	0.00	2554.00	2926.38	1751895.00	53.22	789.56	550.00
18	2	3	9641.00	21466.00	158.10	0	Spot (Block18, Row3, Column2)	430.41	395.00	115.91	0.04	0.27	204.00	218.22	204.00	62.70	0.03	0.29	99.00	75.00	0.00	191.00	226.41	296555.00	3.38	264.07	266.00
18	3	3	9927.00	21466.00	146.20	0	Spot (Block18, Row3, Column3)	887.70	734.00	490.91	0.08	0.55	203.00	211.65	203.00	40.23	0.02	0.19	100.00	100.00	0.00	531.00	684.70	517530.00	16.80	342.16	309.00
18	4	3	10234.00	21467.00	142.50	0	Spot (Block18, Row3, Column4)	4080.76	3616.50	2245.82	0.05	0.55	204.00	212.18	204.00	36.22	0.02	0.17	100.00	100.00	0.00	3412.50	3876.76	2260739.00	106.81	1072.19	897.00
18	5	3	10514.00	21462.00	176.45	0	Spot (Block18, Row3, Column5)	473.21	332.50	554.58	0.15	1.17	213.00	288.13	213.00	324.57	0.13	1.13	24.00	4.00	0.00	119.50	260.21	411695.00	0.57	316.68	264.50
18	6	3	10835.00	21474.00	209.20	0	Spot (Block18, Row3, Column6)	31720.70	25034.00	19984.64	0.10	0.63	229.00	404.26	229.00	478.76	0.25	1.18	100.00	100.00	14.80	24805.00	31491.70	39429028.00	65.41	7017.25	6832.00
18	7	3	11142.00	21480.00	144.20	0	Spot (Block18, Row3, Column7)	1758.55	1469.50	1096.30	0.08	0.62	217.00	304.24	217.00	343.65	0.15	1.13	87.00	69.00	0.00	1252.50	1541.55	995337.00	4.23	538.46	425.00
18	8	3	11433.00	21486.00	155.85	0	Spot (Block18, Row3, Column8)	28485.57	26455.00	14971.72	0.03	0.53	219.00	259.37	219.00	193.98	0.07	0.75	100.00	100.00	1.65	26236.00	28266.57	18999888.00	145.51	5170.36	3940.00
18	1	4	9335.00	21765.00	142.25	0	Spot (Block18, Row4, Column1)	5696.64	5251.00	3079.40	0.04	0.54	207.00	222.26	207.00	65.43	0.03	0.29	100.00	100.00	0.00	5044.00	5489.64	3150243.00	83.66	1182.91	843.00
18	2	4	9633.00	21770.00	168.25	0	Spot (Block18, Row4, Column2)	3769.99	3338.00	1940.22	0.05	0.51	214.00	255.83	214.00	136.30	0.08	0.53	100.00	100.00	0.00	3124.00	3555.99	2951905.00	25.78	870.65	849.00
18	3	4	9932.00	21771.00	143.50	0	Spot (Block18, Row4, Column3)	20517.71	18580.50	11697.12	0.04	0.57	211.00	247.61	211.00	116.83	0.07	0.47	100.00	100.00	0.00	18369.50	20306.71	11448884.00	173.50	4079.58	3153.50
18	4	4	10228.00	21775.00	185.25	0	Spot (Block18, Row4, Column4)	282.63	287.00	43.58	0.01	0.15	206.00	215.95	206.00	45.17	0.02	0.21	75.00	33.00	0.00	81.00	76.63	273300.00	1.48	224.59	220.00
18	5	4	10517.00	21778.00	127.10	0	Spot (Block18, Row4, Column5)	1208.45	461.00	2751.87	0.42	2.28	208.00	219.60	208.00	50.48	0.02	0.23	100.00	94.00	0.00	253.00	1000.45	522050.00	19.59	742.61	318.00
18	6	4	10835.00	21775.00	185.10	0	Spot (Block18, Row4, Column6)	3815.15	3838.00	1442.36	0.00	0.38	215.00	308.69	215.00	355.96	0.16	1.15	100.00	99.00	0.00	3623.00	3600.15	3673989.00	9.85	1001.47	870.50
18	7	4	11127.00	21783.00	149.05	0	Spot (Block18, Row4, Column7)	977.64	749.50	662.79	0.12	0.68	219.00	310.41	219.00	396.70	0.15	1.28	59.00	40.00	0.00	530.50	758.64	596359.00	1.68	347.02	310.00
18	8	4	11435.00	21786.00	159.35	0	Spot (Block18, Row4, Column8)	653.73	612.00	270.70	0.03	0.41	219.00	243.42	219.00	101.17	0.05	0.42	97.00	77.00	0.00	393.00	434.73	455650.00	4.06	322.31	308.00
18	1	5	9333.00	22071.00	142.25	0	Spot (Block18, Row5, Column1)	4710.00	3941.00	2922.42	0.08	0.62	219.00	320.06	219.00	357.67	0.16	1.12	100.00	100.00	0.00	3722.00	4491.00	2595208.00	12.27	1089.98	781.00
18	2	5	9632.00	22070.00	152.45	0	Spot (Block18, Row5, Column2)	30719.65	29333.50	13911.03	0.02	0.45	224.00	336.14	224.00	324.89	0.18	0.97	100.00	100.00	0.16	29109.50	30495.65	19599140.00	93.52	4991.41	4319.50
18	3	5	9934.00	22071.00	152.15	0	Spot (Block18, Row5, Column3)	13767.90	11429.00	8585.11	0.08	0.62	216.00	275.23	216.00	174.43	0.11	0.63	100.00	100.00	0.00	11213.00	13551.90	8742615.00	77.36	1958.72	1670.00
18	4	5	10231.00	22075.00	141.30	0	Spot (Block18, Row5, Column4)	2692.99	2228.00	1719.71	0.08	0.64	211.00	236.84	211.00	100.68	0.05	0.43	100.00	100.00	0.00	2017.00	2481.99	1456909.00	24.40	719.34	534.00
18	5	5	10533.00	22076.00	141.15	0	Spot (Block18, Row5, Column5)	19535.97	17552.00	12296.64	0.05	0.63	207.00	225.58	207.00	184.49	0.04	0.82	100.00	100.00	0.00	17345.00	19328.97	10549423.00	104.67	3879.01	2708.00
18	6	5	10844.00	22077.00	212.90	0	Spot (Block18, Row5, Column6)	511.02	392.00	321.03	0.12	0.63	215.00	316.18	215.00	418.02	0.17	1.32	26.00	6.00	0.00	177.00	296.02	660242.00	0.47	327.43	229.00
18	7	5	11131.00	22076.00	198.80	0	Spot (Block18, Row5, Column7)	37497.85	35350.50	21923.87	0.03	0.58	246.00	408.08	246.00	543.76	0.22	1.33	100.00	100.00	25.49	35104.50	37251.85	42072864.00	68.21	7144.17	6944.00
18	8	5	11437.00	22082.00	143.05	0	Spot (Block18, Row5, Column8)	4774.65	3784.50	3638.76	0.10	0.76	220.00	289.88	220.00	343.63	0.12	1.19	100.00	85.00	0.00	3564.50	4554.65	2654704.00	13.05	1099.79	699.50
18	1	6	9328.00	22369.00	211.45	0	Spot (Block18, Row6, Column1)	27323.86	18133.00	20582.60	0.18	0.75	226.00	429.07	226.00	562.96	0.28	1.31	100.00	100.00	11.63	17907.00	27097.86	34783432.00	47.77	5811.54	5854.00
18	2	6	9631.00	22365.00	216.00	0	Spot (Block18, Row6, Column2)	21122.29	16339.50	13314.54	0.11	0.63	237.00	425.34	237.00	536.74	0.25	1.26	100.00	100.00	0.00	16102.50	20885.29	28177142.00	38.56	4840.10	4888.00
18	3	6	9924.00	22371.00	139.45	0	Spot (Block18, Row6, Column3)	9507.20	8882.00	5345.86	0.03	0.56	215.00	291.97	215.00	309.68	0.13	1.06	100.00	100.00	0.00	8667.00	9292.20	5029309.00	29.76	2150.06	1755.50
18	4	6	10231.00	22373.00	147.50	0	Spot (Block18, Row6, Column4)	880.15	769.00	423.86	0.06	0.48	212.00	231.10	212.00	179.41	0.04	0.78	98.00	69.00	0.00	557.00	668.15	521926.00	3.62	360.77	328.00
18	5	6	10532.00	22374.00	139.00	0	Spot (Block18, Row6, Column5)	23488.58	21163.50	13858.43	0.05	0.59	215.00	245.37	215.00	195.17	0.06	0.80	100.00	100.00	0.00	20948.50	23273.58	12261039.00	119.09	4739.84	3431.00
18	6	6	10835.00	22372.00	167.30	0	Spot (Block18, Row6, Column6)	399.86	346.00	152.60	0.06	0.38	220.00	287.75	220.00	306.16	0.12	1.06	21.00	1.00	0.00	126.00	179.86	310295.00	0.37	257.83	250.00
18	7	6	11128.00	22376.00	142.95	0	Spot (Block18, Row6, Column7)	6054.74	5210.00	3935.51	0.07	0.65	234.00	302.57	234.00	326.37	0.11	1.08	100.00	100.00	0.00	4976.00	5820.74	3348272.00	17.62	1422.55	871.50
18	8	6	11436.00	22384.00	143.25	0	Spot (Block18, Row6, Column8)	8773.95	7522.00	6124.61	0.07	0.70	228.00	245.33	228.00	56.27	0.03	0.23	100.00	100.00	0.00	7294.00	8545.95	4895863.00	151.57	1719.65	1167.00
18	1	7	9328.00	22670.00	158.45	0	Spot (Block18, Row7, Column1)	5351.47	4615.50	2909.61	0.06	0.54	215.00	296.75	215.00	324.64	0.14	1.09	100.00	100.00	0.00	4400.50	5136.47	3692511.00	15.57	1066.83	1052.00
18	2	7	9636.00	22671.00	183.20	0	Spot (Block18, Row7, Column2)	345.96	306.00	100.60	0.05	0.29	216.00	278.94	216.00	278.22	0.11	1.00	8.00	0.00	0.00	90.00	129.96	325202.00	0.24	254.45	246.00
18	3	7	9908.00	22671.00	185.70	0	Spot (Block18, Row7, Column3)	259.34	251.00	69.33	0.01	0.27	209.00	230.92	209.00	153.37	0.04	0.66	1.00	1.00	0.00	42.00	50.34	251555.00	0.19	237.86	225.00
18	4	7	10240.00	22667.00	159.65	0	Spot (Block18, Row7, Column4)	322.71	297.00	69.90	0.04	0.22	215.00	237.51	215.00	108.73	0.04	0.46	34.00	10.00	0.00	82.00	107.71	226539.00	0.78	254.80	243.50
18	5	7	10533.00	22675.00	183.10	0	Spot (Block18, Row7, Column5)	1478.69	1349.00	725.31	0.04	0.49	228.00	319.66	228.00	340.28	0.15	1.06	96.00	72.00	0.00	1121.00	1250.69	1391444.00	3.41	536.72	508.00
18	6	7	10826.00	22677.00	207.10	0	Spot (Block18, Row7, Column6)	26884.19	23612.50	16821.14	0.06	0.63	274.00	502.07	274.00	625.96	0.26	1.25	100.00	100.00	1.14	23338.50	26610.19	32906264.00	42.15	5483.42	5445.00
18	7	7	11118.00	22683.00	145.55	0	Spot (Block18, Row7, Column7)	8980.97	8387.00	4550.28	0.03	0.51	265.00	350.69	265.00	359.63	0.12	1.03	100.00	100.00	0.00	8122.00	8715.97	5182017.00	24.00	2215.95	1413.50
18	8	7	11432.00	22675.00	186.10	0	Spot (Block18, Row7, Column8)	8104.94	8270.00	2433.52	0.01	0.30	244.00	268.48	244.00	109.79	0.04	0.41	100.00	100.00	0.00	8026.00	7860.94	7910423.00	71.38	2187.28	1927.00
18	1	8	9325.00	22985.00	126.85	0	Spot (Block18, Row8, Column1)	884.04	390.00	2579.94	0.36	2.92	212.00	226.17	212.00	70.16	0.03	0.31	91.00	56.00	0.00	178.00	672.04	380138.00	9.38	371.33	295.00
18	2	8	9631.00	22968.00	144.25	0	Spot (Block18, Row8, Column2)	784.32	676.50	364.44	0.06	0.46	209.00	214.68	209.00	26.79	0.01	0.12	100.00	100.00	0.00	467.50	575.32	442359.00	21.26	358.90	311.00
18	3	8	9921.00	22970.00	142.80	0	Spot (Block18, Row8, Column3)	1509.98	1173.00	1060.69	0.11	0.70	211.00	233.31	211.00	155.69	0.04	0.67	98.00	80.00	0.00	962.00	1298.98	844081.00	8.20	485.72	380.00
18	4	8	10224.00	22973.00	148.65	0	Spot (Block18, Row8, Column4)	51154.08	59686.00	16381.34	0.07	0.32	217.00	253.52	217.00	188.14	0.07	0.74	100.00	100.00	44.61	59469.00	50937.08	30846124.00	270.54	9718.70	7161.50
18	5	8	10510.00	22976.00	153.10	0	Spot (Block18, Row8, Column5)	354.39	314.00	87.86	0.05	0.25	227.00	319.62	227.00	401.44	0.15	1.26	0.00	0.00	0.00	87.00	127.39	228229.00	0.09	263.61	262.00
18	6	8	10827.00	22976.00	203.15	0	Spot (Block18, Row8, Column6)	37089.49	35077.00	22697.22	0.02	0.61	279.00	494.33	279.00	673.28	0.25	1.36	100.00	100.00	27.89	34798.00	36810.49	43357936.00	54.35	7533.45	7591.50
18	7	8	11129.00	22979.00	142.55	0	Spot (Block18, Row8, Column7)	3985.71	3581.00	2283.91	0.05	0.57	273.00	362.08	273.00	423.61	0.12	1.17	100.00	93.00	0.00	3308.00	3712.71	2208082.00	8.55	930.94	729.00
18	8	8	11412.00	22981.00	144.05	0	Spot (Block18, Row8, Column8)	41628.05	41433.00	18182.45	0.00	0.44	263.00	287.66	263.00	142.10	0.04	0.49	100.00	100.00	19.32	41170.00	41365.05	23270176.00	290.93	8871.41	6004.00
19	1	1	13841.00	20891.00	152.95	0	Spot (Block19, Row1, Column1)	14950.88	13282.00	8510.33	0.05	0.57	205.00	222.06	205.00	63.15	0.03	0.28	100.00	100.00	0.00	13077.00	14745.88	9583515.00	233.24	2946.94	2015.00
19	2	1	14136.00	20895.00	152.05	0	Spot (Block19, Row1, Column2)	2029.23	1841.00	992.94	0.04	0.49	198.00	207.18	198.00	48.42	0.02	0.23	100.00	100.00	0.00	1643.00	1831.23	1290590.00	37.63	584.92	558.00
19	3	1	14444.00	20899.00	179.25	0	Spot (Block19, Row1, Column3)	285.71	280.00	70.58	0.01	0.25	197.00	199.36	197.00	22.23	0.01	0.11	83.00	67.00	0.00	83.00	88.71	255425.00	3.88	217.99	214.00
19	4	1	14733.00	20901.00	145.45	0	Spot (Block19, Row1, Column4)	1548.06	1420.00	709.04	0.04	0.46	195.00	196.52	195.00	21.78	0.00	0.11	100.00	100.00	0.00	1225.00	1353.06	893232.00	62.05	511.07	467.00
19	5	1	15042.00	20901.00	152.90	0	Spot (Block19, Row1, Column5)	435.86	390.50	155.43	0.05	0.36	194.00	200.09	194.00	39.91	0.01	0.20	98.00	90.00	0.00	196.50	241.86	278948.00	5.91	259.14	243.00
19	6	1	15334.00	20900.00	146.80	0	Spot (Block19, Row1, Column6)	1685.41	1561.50	883.76	0.03	0.52	194.00	197.83	194.00	30.48	0.01	0.15	100.00	100.00	0.00	1367.50	1491.41	991020.00	48.81	581.31	389.00
19	7	1	15633.00	20902.00	145.55	0	Spot (Block19, Row1, Column7)	2735.25	2621.00	1415.76	0.02	0.52	194.00	197.70	194.00	29.15	0.01	0.15	100.00	100.00	0.00	2427.00	2541.25	1578237.00	87.06	756.05	536.00
19	8	1	15947.00	20900.00	162.85	0	Spot (Block19, Row1, Column8)	426.16	385.50	117.96	0.04	0.28	197.00	198.05	197.00	20.06	0.00	0.10	99.00	99.00	0.00	188.50	229.16	312801.00	11.37	256.63	261.00
19	1	2	13837.00	21195.00	147.00	-50	Spot (Block19, Row2, Column1)	209.17	207.00	15.04	0.00	0.07	200.00	209.69	200.00	48.40	0.02	0.23	2.00	0.00	0.00	7.00	9.17	122992.00	-0.01	211.80	205.00
19	2	2	14136.00	21196.00	136.50	0	Spot (Block19, Row2, Column2)	409.31	397.50	67.82	0.01	0.17	196.00	198.04	196.00	25.96	0.00	0.13	100.00	99.00	0.00	201.50	213.31	205474.00	8.14	275.56	278.00
19	3	2	14433.00	21199.00	163.95	0	Spot (Block19, Row2, Column3)	297.86	297.00	48.77	0.00	0.16	194.00	195.62	194.00	27.36	0.00	0.14	94.00	85.00	0.00	103.00	103.86	221609.00	3.74	229.02	223.00
19	4	2	14746.00	21189.00	178.05	0	Spot (Block19, Row2, Column4)	344.48	301.00	275.40	0.06	0.80	197.00	202.52	197.00	41.24	0.01	0.20	88.00	77.00	0.00	104.00	147.48	304861.00	3.44	239.04	232.00
19	5	2	15045.00	21200.00	188.40	0	Spot (Block19, Row2, Column5)	7201.46	7065.00	2678.31	0.01	0.37	200.00	221.20	200.00	93.10	0.04	0.42	100.00	100.00	0.00	6865.00	7001.46	7165454.00	74.97	1802.15	1481.00
19	6	2	15338.00	21205.00	147.00	-50	Spot (Block19, Row2, Column6)	282.47	288.00	44.87	0.01	0.16	202.00	285.03	202.00	343.18	0.15	1.20	0.00	0.00	0.00	86.00	80.47	166372.00	-0.01	239.11	225.00
19	7	2	15643.00	21206.00	168.75	0	Spot (Block19, Row2, Column7)	286.66	286.00	45.38	0.00	0.16	199.00	208.16	199.00	53.63	0.02	0.26	76.00	19.00	0.00	87.00	87.66	228179.00	1.46	223.37	217.00
19	8	2	15895.00	21221.00	209.30	0	Spot (Block19, Row2, Column8)	215.59	214.00	17.41	0.00	0.08	195.00	204.44	195.00	79.48	0.02	0.39	0.00	0.00	0.00	19.00	20.59	268844.00	0.14	204.61	203.00
19	1	3	13840.00	21489.00	146.95	0	Spot (Block19, Row3, Column1)	1181.44	1043.00	561.67	0.05	0.48	199.00	201.26	199.00	24.00	0.00	0.12	100.00	100.00	0.00	844.00	982.44	700591.00	40.84	403.54	369.00
19	2	3	14134.00	21502.00	192.55	0	Spot (Block19, Row3, Column2)	302.54	296.00	59.64	0.01	0.20	199.00	215.34	199.00	95.85	0.03	0.45	51.00	6.00	0.00	97.00	103.54	318275.00	0.91	228.47	223.00
19	3	3	14406.00	21488.00	156.25	0	Spot (Block19, Row3, Column3)	1555.97	630.00	4501.92	0.39	2.89	198.00	203.95	198.00	42.99	0.01	0.21	96.00	94.00	0.00	432.00	1357.97	1042499.00	31.45	459.74	279.00
19	4	3	14731.00	21502.00	145.40	0	Spot (Block19, Row3, Column4)	1681.49	1561.50	774.07	0.03	0.46	205.00	212.39	205.00	42.49	0.02	0.20	100.00	100.00	0.00	1356.50	1476.49	968538.00	34.58	587.75	459.00
19	5	3	15038.00	21510.00	138.00	0	Spot (Block19, Row3, Column5)	979.41	558.00	2249.74	0.24	2.30	210.00	293.26	210.00	329.69	0.15	1.12	54.00	12.00	0.00	348.00	769.41	504398.00	2.08	395.87	366.00
19	6	3	15333.00	21500.00	210.10	0	Spot (Block19, Row3, Column6)	36192.96	32084.00	21368.35	0.05	0.59	216.00	415.82	216.00	508.43	0.28	1.22	100.00	100.00	23.65	31868.00	35976.96	45603432.00	70.37	7866.58	7929.00
19	7	3	15661.00	21513.00	174.15	0	Spot (Block19, Row3, Column7)	323.15	295.00	96.11	0.04	0.30	208.00	290.45	208.00	354.04	0.15	1.22	0.00	0.00	0.00	87.00	115.15	273064.00	0.09	239.89	228.00
19	8	3	15934.00	21510.00	158.10	0	Spot (Block19, Row3, Column8)	15615.93	13629.00	7841.82	0.06	0.50	200.00	220.62	200.00	110.35	0.04	0.50	100.00	100.00	0.00	13429.00	15415.93	10665678.00	139.52	3067.49	2862.00
19	1	4	13836.00	21794.00	143.85	0	Spot (Block19, Row4, Column1)	2114.46	1947.50	989.58	0.04	0.47	203.00	221.10	203.00	91.48	0.04	0.41	100.00	100.00	0.00	1744.50	1911.46	1196786.00	20.70	667.28	561.00
19	2	4	14135.00	21798.00	178.25	0	Spot (Block19, Row4, Column2)	5905.77	5118.00	3376.91	0.06	0.57	210.00	252.83	210.00	147.92	0.08	0.59	100.00	100.00	0.00	4908.00	5695.77	5262041.00	38.22	1224.38	1192.00
19	3	4	14436.00	21796.00	146.55	0	Spot (Block19, Row4, Column3)	5425.02	4935.00	2766.69	0.04	0.51	208.00	248.28	208.00	156.71	0.08	0.63	100.00	100.00	0.00	4727.00	5217.02	3168214.00	33.03	1339.21	973.00
19	4	4	14715.00	21829.00	146.00	0	Spot (Block19, Row4, Column4)	244.70	226.00	37.32	0.03	0.15	205.00	214.27	205.00	56.44	0.02	0.26	39.00	0.00	0.00	21.00	39.70	142659.00	0.54	220.07	211.00
19	5	4	15042.00	21796.00	160.00	0	Spot (Block19, Row4, Column5)	623.23	311.00	1923.34	0.30	3.09	205.00	230.80	205.00	111.42	0.05	0.48	45.00	15.00	0.00	106.00	418.23	441867.00	3.52	370.96	225.50
19	6	4	15337.00	21799.00	192.25	0	Spot (Block19, Row4, Column6)	8763.84	8617.50	3081.95	0.01	0.35	210.00	307.73	210.00	358.66	0.17	1.17	100.00	100.00	0.00	8407.50	8553.84	9202037.00	23.58	1988.93	1603.00
19	7	4	15628.00	21801.00	159.55	0	Spot (Block19, Row4, Column7)	338.90	309.50	65.38	0.04	0.19	212.00	274.67	212.00	273.85	0.11	1.00	3.00	0.00	0.00	97.50	126.90	239262.00	0.23	250.12	242.50
19	8	4	15935.00	21803.00	164.70	0	Spot (Block19, Row4, Column8)	337.47	314.00	61.12	0.03	0.18	204.00	216.73	204.00	75.64	0.03	0.35	87.00	41.00	0.00	110.00	133.47	254788.00	1.60	245.74	232.00
19	1	5	13839.00	22104.00	146.65	0	Spot (Block19, Row5, Column1)	2665.33	2278.00	1418.57	0.07	0.53	216.00	327.01	216.00	440.61	0.18	1.35	98.00	86.00	0.00	2062.00	2449.33	1564548.00	5.31	744.26	563.00
19	2	5	14131.00	22097.00	153.45	0	Spot (Block19, Row5, Column2)	19521.66	18468.50	9572.74	0.02	0.49	229.00	323.01	229.00	258.07	0.15	0.80	100.00	100.00	0.00	18239.50	19292.66	12532904.00	74.39	3692.89	3315.50
19	3	5	14436.00	22101.00	157.40	0	Spot (Block19, Row5, Column3)	19477.58	16338.00	11576.40	0.08	0.59	217.00	281.79	217.00	217.88	0.11	0.77	100.00	100.00	0.00	16121.00	19260.58	13283712.00	88.10	2680.48	2401.50
19	4	5	14730.00	22101.00	140.75	0	Spot (Block19, Row5, Column4)	876.83	797.00	404.64	0.04	0.46	203.00	230.11	203.00	141.15	0.05	0.61	100.00	83.00	0.00	594.00	673.83	469982.00	4.58	371.64	353.00
19	5	5	15037.00	22102.00	145.30	0	Spot (Block19, Row5, Column5)	8117.58	7121.50	5046.19	0.06	0.62	200.00	206.22	200.00	36.44	0.01	0.18	100.00	100.00	0.00	6921.50	7917.58	4659490.00	217.12	1809.18	1146.00
19	6	5	15340.00	22105.00	243.55	0	Spot (Block19, Row5, Column6)	268.52	263.00	60.43	0.01	0.23	207.00	266.39	207.00	280.95	0.11	1.05	0.00	0.00	0.00	56.00	61.52	461310.00	0.01	227.31	209.00
19	7	5	15637.00	22108.00	194.65	0	Spot (Block19, Row5, Column7)	27271.23	21959.50	18898.35	0.09	0.69	218.00	327.63	218.00	389.76	0.18	1.19	100.00	100.00	3.67	21741.50	27053.23	29016644.00	69.13	4804.47	4795.50
19	8	5	15942.00	22112.00	147.30	0	Spot (Block19, Row5, Column8)	652.63	570.00	344.45	0.06	0.53	208.00	248.31	208.00	237.27	0.08	0.96	61.00	38.00	0.00	362.00	444.63	390274.00	1.70	308.99	282.00
19	1	6	13831.00	22394.00	206.80	0	Spot (Block19, Row6, Column1)	34373.27	28751.00	22048.59	0.08	0.64	274.00	493.56	274.00	628.87	0.26	1.27	100.00	100.00	22.35	28477.00	34099.27	41832548.00	53.87	7426.37	7407.00
19	2	6	14132.00	22395.00	208.50	0	Spot (Block19, Row6, Column2)	14697.96	12511.00	8702.41	0.07	0.59	233.00	394.74	233.00	487.16	0.23	1.23	100.00	100.00	0.00	12278.00	14464.96	18196070.00	29.36	3247.76	3226.00
19	3	6	14420.00	22400.00	142.65	0	Spot (Block19, Row6, Column3)	2598.38	2380.00	1337.03	0.04	0.51	212.00	269.54	212.00	227.96	0.10	0.85	100.00	99.00	0.00	2168.00	2386.38	1439500.00	10.22	763.38	545.50
19	4	6	14737.00	22401.00	152.70	0	Spot (Block19, Row6, Column4)	449.58	388.00	162.04	0.06	0.36	201.00	204.52	201.00	27.55	0.01	0.13	99.00	98.00	0.00	187.00	248.58	285032.00	8.90	265.06	259.50
19	5	6	15032.00	22404.00	142.05	0	Spot (Block19, Row6, Column5)	5860.42	5647.00	3219.76	0.02	0.55	200.00	206.72	200.00	34.06	0.01	0.16	100.00	100.00	0.00	5447.00	5660.42	3229093.00	165.98	1334.32	974.00
19	6	6	15335.00	22403.00	146.50	0	Spot (Block19, Row6, Column6)	260.84	264.50	33.26	0.01	0.13	206.00	242.02	206.00	195.03	0.07	0.81	0.00	0.00	0.00	58.50	54.84	152332.00	0.10	228.15	223.00
19	7	6	15635.00	22403.00	148.60	0	Spot (Block19, Row6, Column7)	914.47	834.00	455.30	0.04	0.50	211.00	256.95	211.00	243.30	0.09	0.95	84.00	56.00	0.00	623.00	703.47	551426.00	2.70	369.75	312.00
19	8	6	15936.00	22413.00	144.85	0	Spot (Block19, Row6, Column8)	921.12	801.50	459.61	0.06	0.50	207.00	213.60	207.00	52.60	0.01	0.25	100.00	98.00	0.00	594.50	714.12	526882.00	13.45	395.34	342.00
19	1	7	13831.00	22695.00	166.65	0	Spot (Block19, Row7, Column1)	8600.01	7151.00	5114.66	0.08	0.59	222.00	344.28	222.00	405.59	0.19	1.18	100.00	100.00	0.00	6929.00	8378.01	6613408.00	20.35	1521.74	1426.00
19	2	7	14143.00	22710.00	197.95	0	Spot (Block19, Row7, Column2)	244.24	238.00	30.03	0.01	0.12	213.00	269.00	213.00	211.81	0.10	0.79	0.00	0.00	0.00	25.00	31.24	271103.00	-0.12	225.23	218.00
19	3	7	14428.00	22700.00	147.00	-50	Spot (Block19, Row7, Column3)	210.03	206.00	16.86	0.01	0.08	205.00	207.43	205.00	33.77	0.01	0.16	8.00	0.00	0.00	1.00	5.03	123919.00	0.08	214.47	213.00
19	4	7	14726.00	22711.00	208.90	0	Spot (Block19, Row7, Column4)	236.81	231.00	27.42	0.01	0.12	202.00	210.56	202.00	67.53	0.02	0.32	17.00	0.00	0.00	29.00	34.81	295060.00	0.39	215.71	209.00
19	5	7	15030.00	22701.00	185.40	0	Spot (Block19, Row7, Column5)	367.07	374.00	77.30	0.01	0.21	205.00	246.48	205.00	189.81	0.08	0.77	30.00	0.00	0.00	169.00	162.07	354959.00	0.64	252.04	247.00
19	6	7	15328.00	22700.00	197.60	0	Spot (Block19, Row7, Column6)	17451.82	16480.00	10179.47	0.02	0.58	223.00	400.31	223.00	521.27	0.25	1.30	100.00	100.00	0.00	16257.00	17228.82	19336622.00	32.71	3368.27	3288.50
19	7	7	15622.00	22710.00	147.65	0	Spot (Block19, Row7, Column7)	1507.38	1390.00	700.69	0.04	0.46	217.00	289.22	217.00	270.34	0.12	0.93	99.00	88.00	0.00	1173.00	1290.38	893879.00	4.51	565.11	404.00
19	8	7	15930.00	22708.00	188.00	0	Spot (Block19, Row7, Column8)	14864.61	14872.00	4339.30	0.00	0.29	215.00	238.55	215.00	106.35	0.05	0.45	100.00	100.00	0.00	14657.00	14649.61	14730829.00	137.53	3495.09	3078.00
19	1	8	13822.00	23007.00	163.30	0	Spot (Block19, Row8, Column1)	439.09	382.00	189.84	0.06	0.43	210.00	232.75	210.00	111.81	0.04	0.48	68.00	39.00	0.00	172.00	229.09	321417.00	1.85	270.40	273.00
19	2	8	14135.00	22979.00	205.25	0	Spot (Block19, Row8, Column2)	285.14	286.00	42.63	0.00	0.15	209.00	214.17	209.00	28.82	0.01	0.13	84.00	69.00	0.00	77.00	76.14	342449.00	2.46	225.11	221.00
19	3	8	14417.00	22991.00	171.45	0	Spot (Block19, Row8, Column3)	321.11	290.50	83.20	0.04	0.26	203.00	210.28	203.00	69.03	0.02	0.33	70.00	34.00	0.00	87.50	118.11	263311.00	1.61	233.70	227.00
19	4	8	14728.00	23000.00	150.25	0	Spot (Block19, Row8, Column4)	38689.91	37439.50	19339.88	0.01	0.50	209.00	228.94	209.00	94.80	0.04	0.41	100.00	100.00	15.53	37230.50	38480.91	23910460.00	405.69	6738.14	5328.00
19	5	8	15018.00	23040.00	231.45	0	Spot (Block19, Row8, Column5)	256.88	258.00	35.48	0.00	0.14	210.00	293.96	210.00	414.84	0.15	1.41	0.00	0.00	0.00	48.00	46.88	394829.00	-0.09	230.27	220.00
19	6	8	15330.00	23003.00	203.00	0	Spot (Block19, Row8, Column6)	40705.90	45719.00	22631.85	0.05	0.56	272.00	471.63	272.00	662.08	0.24	1.40	100.00	100.00	34.30	45447.00	40433.90	47829828.00	60.77	8181.57	8029.50
19	7	8	15630.00	23007.00	147.35	0	Spot (Block19, Row8, Column7)	1027.90	961.00	480.49	0.03	0.47	232.00	335.19	232.00	444.99	0.16	1.33	73.00	35.00	0.00	729.00	795.90	604405.00	1.56	427.49	386.50
19	8	8	15914.00	23005.00	148.35	0	Spot (Block19, Row8, Column8)	40235.07	38801.00	19259.57	0.02	0.48	221.00	252.52	221.00	121.82	0.06	0.48	100.00	100.00	19.93	38580.00	40014.07	24020448.00	328.21	7717.79	6291.00
20	1	1	18344.00	20920.00	153.20	0	Spot (Block20, Row1, Column1)	15246.87	13869.00	7916.61	0.04	0.52	203.00	222.54	203.00	75.72	0.04	0.34	100.00	100.00	0.00	13666.00	15043.87	9910466.00	198.41	2668.48	2002.50
20	2	1	18636.00	20924.00	149.25	0	Spot (Block20, Row1, Column2)	10104.36	9123.00	5223.70	0.04	0.52	205.00	233.21	205.00	101.83	0.06	0.44	100.00	100.00	0.00	8918.00	9899.36	6153553.00	96.94	1939.88	1543.00
20	3	1	18942.00	20922.00	146.75	0	Spot (Block20, Row1, Column3)	8194.22	6679.00	5582.04	0.09	0.68	199.00	210.58	199.00	57.19	0.02	0.27	100.00	100.00	0.00	6480.00	7995.22	4842784.00	139.59	1666.41	1043.50
20	4	1	19233.00	20926.00	146.60	0	Spot (Block20, Row1, Column4)	7353.70	6829.00	3714.74	0.03	0.51	196.00	220.77	196.00	99.46	0.05	0.45	100.00	100.00	0.00	6633.00	7157.70	4294559.00	71.72	1648.09	1278.50
20	5	1	19541.00	20929.00	148.55	0	Spot (Block20, Row1, Column5)	17599.46	13729.00	13469.90	0.11	0.77	200.00	214.86	200.00	80.57	0.03	0.37	100.00	100.00	0.00	13529.00	17399.46	10594872.00	215.76	3018.63	2120.00
20	6	1	19836.00	20928.00	147.00	0	Spot (Block20, Row1, Column6)	18591.61	17179.00	10941.74	0.03	0.59	204.00	223.77	204.00	122.12	0.04	0.55	100.00	100.00	0.00	16975.00	18387.61	10913277.00	150.41	3931.78	2433.00
20	7	1	20133.00	20932.00	148.90	0	Spot (Block20, Row1, Column7)	44785.12	50578.50	20507.94	0.05	0.46	208.00	226.94	208.00	120.24	0.04	0.53	100.00	100.00	36.63	50370.50	44577.12	27139940.00	370.58	9084.47	6312.00
20	8	1	20446.00	20933.00	156.85	0	Spot (Block20, Row1, Column8)	1205.38	1092.00	519.13	0.04	0.43	208.00	215.18	208.00	57.90	0.01	0.27	100.00	100.00	0.00	884.00	997.38	817249.00	17.10	429.64	388.00
20	1	2	18284.00	21245.00	214.40	0	Spot (Block20, Row2, Column1)	216.16	214.00	23.95	0.00	0.11	201.00	215.88	201.00	69.31	0.03	0.32	4.00	0.00	0.00	13.00	15.16	284036.00	0.00	206.57	207.00
20	2	2	18642.00	21230.00	137.55	0	Spot (Block20, Row2, Column2)	11596.30	10950.00	5142.50	0.02	0.44	206.00	229.26	206.00	103.82	0.05	0.45	100.00	100.00	0.00	10744.00	11390.30	5914113.00	109.49	1965.75	1808.00
20	3	2	18942.00	21228.00	154.60	0	Spot (Block20, Row2, Column3)	551.67	487.00	223.54	0.05	0.41	203.00	227.86	203.00	108.66	0.05	0.48	85.00	61.00	0.00	284.00	348.67	362444.00	2.98	276.27	251.00
20	4	2	19241.00	21227.00	176.30	0	Spot (Block20, Row2, Column4)	6909.58	6557.00	3394.29	0.02	0.49	206.00	244.44	206.00	131.14	0.07	0.54	100.00	100.00	0.00	6351.00	6703.58	6004426.00	50.83	1306.74	1264.00
20	5	2	19539.00	21227.00	185.55	0	Spot (Block20, Row2, Column5)	1082.43	1022.50	354.70	0.02	0.33	204.00	231.14	204.00	101.29	0.05	0.44	100.00	100.00	0.00	818.50	878.43	1049959.00	8.40	427.68	396.50
20	6	2	19834.00	21235.00	149.85	0	Spot (Block20, Row2, Column6)	4181.86	3804.50	2313.09	0.04	0.55	212.00	254.37	212.00	150.76	0.08	0.59	100.00	100.00	0.00	3592.50	3969.86	2542572.00	26.05	1095.47	939.50
20	7	2	20139.00	21232.00	148.90	0	Spot (Block20, Row2, Column7)	4765.35	4048.50	3025.75	0.07	0.63	212.00	233.69	212.00	94.52	0.04	0.40	100.00	100.00	0.00	3836.50	4553.35	2878272.00	47.95	1158.19	882.00
20	8	2	20470.00	21209.00	195.50	0	Spot (Block20, Row2, Column8)	244.03	235.00	28.83	0.02	0.12	207.00	217.86	207.00	73.68	0.02	0.34	17.00	0.00	0.00	28.00	37.03	265747.00	0.36	226.96	224.50
20	1	3	18339.00	21521.00	151.55	0	Spot (Block20, Row3, Column1)	18466.83	16290.00	12095.48	0.05	0.65	199.00	207.11	199.00	51.62	0.02	0.25	100.00	100.00	0.00	16091.00	18267.83	11652571.00	353.75	3142.47	2283.00
20	2	3	18640.00	21527.00	147.25	0	Spot (Block20, Row3, Column2)	837.47	776.00	355.56	0.03	0.42	207.00	230.19	207.00	95.81	0.05	0.42	100.00	97.00	0.00	569.00	630.47	492432.00	6.34	380.55	332.00
20	3	3	18928.00	21522.00	145.60	0	Spot (Block20, Row3, Column3)	4086.21	3314.50	2841.72	0.09	0.70	206.00	221.47	206.00	93.54	0.03	0.42	100.00	100.00	0.00	3108.50	3880.21	2361829.00	41.32	1058.81	663.00
20	4	3	19235.00	21528.00	148.45	0	Spot (Block20, Row3, Column4)	21036.25	18979.00	12335.73	0.04	0.59	206.00	229.85	206.00	103.19	0.05	0.45	100.00	100.00	0.00	18773.00	20830.25	12600711.00	201.63	4339.25	3102.00
20	5	3	19538.00	21529.00	147.10	0	Spot (Block20, Row3, Column5)	1927.75	1734.00	1066.03	0.05	0.55	207.00	243.82	207.00	146.21	0.07	0.60	100.00	99.00	0.00	1527.00	1720.75	1135444.00	11.52	574.36	465.00
20	6	3	19838.00	21529.00	211.80	0	Spot (Block20, Row3, Column6)	14510.55	11312.00	9112.10	0.11	0.63	222.00	315.64	222.00	226.91	0.15	0.72	100.00	100.00	0.00	11090.00	14288.55	18588008.00	62.56	3340.68	3249.00
20	7	3	20141.00	21535.00	148.60	0	Spot (Block20, Row3, Column7)	13667.93	11848.00	9141.12	0.06	0.67	216.00	272.04	216.00	175.48	0.10	0.65	100.00	100.00	0.00	11632.00	13451.93	8255427.00	76.34	2547.75	1898.50
20	8	3	20436.00	21542.00	158.35	0	Spot (Block20, Row3, Column8)	10250.72	9516.50	5276.42	0.03	0.51	211.00	228.46	211.00	91.62	0.03	0.40	100.00	100.00	0.00	9305.50	10039.72	7114002.00	109.39	2308.45	1619.50
20	1	4	18336.00	21820.00	147.40	0	Spot (Block20, Row4, Column1)	20977.33	18512.50	12522.54	0.05	0.60	205.00	225.84	205.00	92.97	0.04	0.41	100.00	100.00	0.00	18307.50	20772.33	12418578.00	223.21	4430.32	3420.00
20	2	4	18636.00	21824.00	185.55	0	Spot (Block20, Row4, Column2)	4903.87	4442.00	2803.74	0.04	0.57	215.00	257.42	215.00	151.31	0.08	0.59	100.00	100.00	0.00	4227.00	4688.87	4746943.00	30.71	1133.30	1095.00
20	3	4	18936.00	21824.00	151.70	0	Spot (Block20, Row4, Column3)	54227.08	65535.00	15246.65	0.08	0.28	216.00	269.20	216.00	191.33	0.10	0.71	100.00	100.00	54.20	65319.00	54011.08	34217552.00	282.01	10798.37	6298.00
20	4	4	19228.00	21830.00	154.00	0	Spot (Block20, Row4, Column4)	584.82	548.00	218.45	0.03	0.37	211.00	232.99	211.00	111.32	0.04	0.48	99.00	64.00	0.00	337.00	373.82	381885.00	3.16	298.33	291.00
20	5	4	19522.00	21809.00	119.55	0	Spot (Block20, Row4, Column5)	2511.70	862.50	4802.57	0.46	1.91	208.00	235.66	208.00	142.37	0.05	0.60	97.00	93.00	0.00	654.50	2303.70	944400.00	15.99	692.60	696.00
20	6	4	19839.00	21830.00	191.70	0	Spot (Block20, Row4, Column6)	1250.80	1231.50	287.87	0.01	0.23	210.50	257.55	210.50	177.73	0.09	0.69	100.00	99.00	0.00	1021.00	1040.30	1295833.00	5.59	508.58	472.00
20	7	4	20133.00	21834.00	148.40	0	Spot (Block20, Row4, Column7)	7855.17	5889.00	6340.51	0.13	0.81	219.00	260.99	219.00	170.20	0.08	0.65	100.00	100.00	0.00	5670.00	7636.17	4705249.00	44.62	1492.86	1103.00
20	8	4	20435.00	21841.00	151.80	0	Spot (Block20, Row4, Column8)	2447.03	2144.00	1348.52	0.06	0.55	218.00	233.00	218.00	55.63	0.03	0.24	100.00	100.00	0.00	1926.00	2229.03	1551419.00	39.80	671.36	561.50
20	1	5	18341.00	22125.00	146.60	0	Spot (Block20, Row5, Column1)	16619.13	14285.50	9847.64	0.07	0.59	213.00	270.79	213.00	170.19	0.10	0.63	100.00	100.00	0.00	14072.50	16406.13	9705572.00	96.06	3199.91	2037.50
20	2	5	18633.00	22123.00	156.00	0	Spot (Block20, Row5, Column2)	11907.98	11163.50	5492.21	0.03	0.46	228.00	305.61	228.00	217.02	0.13	0.71	100.00	100.00	0.00	10935.50	11679.98	7978348.00	53.46	2294.04	2055.00
20	3	5	18938.00	22126.00	162.85	0	Spot (Block20, Row5, Column3)	16626.21	13741.00	10025.33	0.08	0.60	222.00	291.68	222.00	217.41	0.12	0.75	100.00	100.00	0.00	13519.00	16404.21	12236888.00	75.13	2382.99	2275.50
20	4	5	19234.00	22130.00	147.10	0	Spot (Block20, Row5, Column4)	12659.87	10623.00	9112.35	0.08	0.72	211.00	251.53	211.00	186.53	0.08	0.74	100.00	100.00	0.00	10412.00	12448.87	7456666.00	66.52	2321.76	1604.00
20	5	5	19536.00	22127.00	148.35	0	Spot (Block20, Row5, Column5)	56200.98	65535.00	14290.95	0.07	0.25	213.00	255.02	213.00	194.29	0.08	0.76	100.00	100.00	61.22	65322.00	55987.98	34058052.00	287.95	11932.61	8476.50
20	6	5	19838.00	22129.00	147.50	0	Spot (Block20, Row5, Column6)	4965.56	4448.00	2604.66	0.05	0.52	212.00	263.80	212.00	204.24	0.09	0.77	100.00	100.00	0.00	4236.00	4753.56	2949542.00	23.02	1099.23	918.00
20	7	5	20138.00	22136.00	199.30	0	Spot (Block20, Row5, Column7)	22390.04	19022.00	14406.05	0.07	0.64	229.00	323.40	229.00	289.77	0.15	0.90	100.00	100.00	0.00	18793.00	22161.04	25278352.00	76.15	4318.10	4310.00
20	8	5	20437.00	22135.00	147.65	0	Spot (Block20, Row5, Column8)	22085.62	17561.50	17291.06	0.10	0.78	223.00	272.76	223.00	211.62	0.09	0.78	100.00	100.00	0.17	17338.50	21862.62	13030516.00	103.08	3916.70	3041.00
20	1	6	18333.00	22427.00	211.35	0	Spot (Block20, Row6, Column1)	13649.88	9996.00	9514.71	0.14	0.70	230.00	352.83	230.00	288.53	0.19	0.82	100.00	100.00	0.00	9766.00	13419.88	17403606.00	46.09	2989.45	3034.00
20	2	6	18632.00	22422.00	210.50	0	Spot (Block20, Row6, Column2)	13972.26	11921.00	7951.09	0.07	0.57	240.00	343.81	240.00	290.44	0.16	0.84	100.00	100.00	0.00	11681.00	13732.26	17758744.00	46.92	3181.38	3246.00
20	3	6	18923.00	22425.00	146.00	0	Spot (Block20, Row6, Column3)	35554.61	32397.00	19928.04	0.04	0.56	217.00	285.88	217.00	232.26	0.12	0.81	100.00	100.00	11.19	32180.00	35337.61	20657288.00	151.85	6515.69	3820.50
20	4	6	19233.00	22425.00	147.35	0	Spot (Block20, Row6, Column4)	2539.30	2182.00	1538.89	0.07	0.61	207.00	224.58	207.00	117.13	0.04	0.52	100.00	100.00	0.00	1975.00	2332.30	1498185.00	19.76	726.02	569.00
20	5	6	19531.00	22428.00	148.00	0	Spot (Block20, Row6, Column5)	56483.95	65535.00	13973.02	0.06	0.25	210.00	255.19	210.00	191.88	0.08	0.75	100.00	100.00	62.73	65325.00	56273.95	33947116.00	293.04	12219.42	8662.00
20	6	6	19835.00	22430.00	148.55	0	Spot (Block20, Row6, Column6)	1726.56	1431.50	1197.51	0.08	0.69	214.00	266.55	214.00	219.15	0.10	0.82	89.00	73.00	0.00	1217.50	1512.56	1039389.00	6.66	494.90	450.00
20	7	6	20132.00	22432.00	149.55	0	Spot (Block20, Row6, Column7)	25365.85	22390.00	16841.24	0.05	0.66	222.00	281.17	222.00	236.95	0.10	0.84	100.00	100.00	0.65	22168.00	25143.85	15523902.00	105.87	4431.02	3091.00
20	8	6	20437.00	22439.00	148.35	0	Spot (Block20, Row6, Column8)	30232.19	27303.00	20801.27	0.04	0.69	223.00	240.70	223.00	80.89	0.03	0.34	100.00	100.00	7.00	27080.00	30009.19	18139332.00	370.79	5223.12	3353.50
20	1	7	18331.00	22721.00	180.00	0	Spot (Block20, Row7, Column1)	6812.44	5698.00	4224.84	0.08	0.62	216.00	281.90	216.00	204.03	0.12	0.72	100.00	100.00	0.00	5482.00	6596.44	6185697.00	32.01	1324.03	1301.50
20	2	7	18629.00	22723.00	151.60	0	Spot (Block20, Row7, Column2)	922.54	697.00	573.81	0.12	0.62	220.00	269.42	220.00	184.67	0.09	0.69	89.00	58.00	0.00	477.00	702.54	580278.00	3.54	357.37	337.00
20	3	7	18927.00	22730.00	181.30	0	Spot (Block20, Row7, Column3)	281.70	290.00	41.30	0.01	0.15	215.00	225.15	215.00	71.30	0.02	0.32	53.00	5.00	0.00	75.00	66.70	259729.00	0.79	235.37	227.00
20	4	7	19235.00	22727.00	154.95	0	Spot (Block20, Row7, Column4)	560.11	498.00	243.42	0.05	0.43	209.00	226.48	209.00	86.78	0.03	0.38	97.00	72.00	0.00	289.00	351.11	369113.00	3.84	299.88	290.00
20	5	7	19533.00	22728.00	186.90	0	Spot (Block20, Row7, Column5)	5486.19	4940.00	3268.56	0.05	0.60	217.00	297.33	217.00	245.74	0.14	0.83	100.00	100.00	0.00	4723.00	5269.19	5403896.00	21.12	1180.23	1152.50
20	6	7	19829.00	22730.00	201.15	0	Spot (Block20, Row7, Column6)	16033.45	15435.00	9137.79	0.02	0.57	250.00	385.38	250.00	363.25	0.19	0.94	100.00	100.00	0.00	15185.00	15783.45	18342260.00	43.08	3325.18	3328.00
20	7	7	20121.00	22736.00	151.15	0	Spot (Block20, Row7, Column7)	26839.23	25621.00	14843.71	0.02	0.55	226.00	294.70	226.00	237.97	0.12	0.81	100.00	100.00	0.80	25395.00	26613.23	16747678.00	111.55	5809.19	3178.00
20	8	7	20429.00	22730.00	189.15	0	Spot (Block20, Row7, Column8)	2640.77	2601.00	703.53	0.01	0.27	220.00	240.31	220.00	87.72	0.04	0.37	100.00	100.00	0.00	2381.00	2420.77	2648690.00	27.36	893.27	812.00
20	1	8	18309.00	23045.00	160.35	0	Spot (Block20, Row8, Column1)	281.78	281.00	74.63	0.00	0.26	204.00	219.41	204.00	85.79	0.03	0.39	37.00	1.00	0.00	77.00	77.78	200627.00	0.73	234.22	228.00
20	2	8	18627.00	23022.00	147.65	0	Spot (Block20, Row8, Column2)	3263.49	2781.00	1878.30	0.07	0.58	207.00	213.26	207.00	29.82	0.01	0.14	100.00	100.00	0.00	2574.00	3056.49	1964623.00	102.28	799.85	647.50
20	3	8	18921.00	23022.00	148.05	0	Spot (Block20, Row8, Column3)	7963.19	6149.00	6273.54	0.11	0.79	212.00	222.78	212.00	63.07	0.02	0.28	100.00	100.00	0.00	5937.00	7751.19	4769950.00	122.72	1394.86	1142.00
20	4	8	19228.00	23027.00	151.30	0	Spot (Block20, Row8, Column4)	24078.56	22158.00	12679.19	0.04	0.53	209.00	223.46	209.00	73.83	0.03	0.33	100.00	100.00	0.00	21949.00	23869.56	15073181.00	323.13	4881.49	3933.50
20	5	8	19517.00	23024.00	157.45	0	Spot (Block20, Row8, Column5)	520.21	470.00	170.45	0.04	0.33	208.00	259.65	208.00	198.85	0.10	0.77	66.00	29.00	0.00	262.00	312.21	354785.00	1.31	278.43	280.00
20	6	8	19834.00	23032.00	205.70	0	Spot (Block20, Row8, Column6)	19501.77	13958.00	14347.61	0.15	0.74	249.50	361.86	249.50	339.64	0.16	0.94	100.00	100.00	0.17	13708.50	19252.27	23499656.00	56.35	3882.10	3901.00
20	7	8	20128.00	23033.00	147.60	0	Spot (Block20, Row8, Column7)	9178.15	8124.00	5438.89	0.05	0.59	239.00	292.84	239.00	204.71	0.09	0.70	100.00	100.00	0.00	7885.00	8939.15	5451822.00	43.40	2038.56	1524.00
20	8	8	20414.00	23031.00	148.75	0	Spot (Block20, Row8, Column8)	37518.82	34173.00	19446.93	0.04	0.52	228.00	259.23	228.00	121.25	0.06	0.47	100.00	100.00	14.45	33945.00	37290.82	22586416.00	307.30	6947.95	5776.00
21	1	1	4813.00	25333.00	147.95	0	Spot (Block21, Row1, Column1)	16366.74	14525.50	8926.57	0.05	0.55	217.00	228.60	217.00	58.11	0.02	0.25	100.00	100.00	0.00	14308.50	16149.74	9852776.00	277.71	3257.80	2416.00
21	2	1	5106.00	25342.00	142.90	0	Spot (Block21, Row1, Column2)	1393.50	1374.50	516.28	0.01	0.37	212.00	218.44	212.00	34.92	0.01	0.16	100.00	100.00	0.00	1162.50	1181.50	766427.00	33.65	510.22	484.50
21	3	1	5414.00	25342.00	166.10	0	Spot (Block21, Row1, Column3)	337.11	309.00	71.84	0.04	0.21	209.00	213.69	209.00	33.29	0.01	0.16	93.00	84.00	0.00	100.00	128.11	258566.00	3.71	250.33	244.50
21	4	1	5704.00	25343.00	142.80	0	Spot (Block21, Row1, Column4)	1010.68	1009.00	387.27	0.00	0.38	213.00	216.95	213.00	23.82	0.01	0.11	100.00	100.00	0.00	796.00	797.68	558906.00	33.32	379.70	360.00
21	5	1	6011.00	25342.00	149.15	0	Spot (Block21, Row1, Column5)	503.65	444.00	182.93	0.05	0.36	219.00	224.93	219.00	29.61	0.01	0.13	100.00	100.00	0.00	225.00	284.65	305716.00	9.41	285.90	288.00
21	6	1	6305.00	25347.00	138.95	0	Spot (Block21, Row1, Column6)	838.81	770.50	291.28	0.04	0.35	222.00	228.67	222.00	29.62	0.01	0.13	100.00	100.00	0.00	548.50	616.81	436181.00	20.60	385.17	343.00
21	7	1	6603.00	25347.00	138.55	0	Spot (Block21, Row1, Column7)	1398.58	1221.00	674.94	0.06	0.48	219.00	223.98	219.00	25.10	0.01	0.11	100.00	100.00	0.00	1002.00	1179.58	727261.00	46.80	551.37	447.00
21	8	1	6915.00	25354.00	166.70	0	Spot (Block21, Row1, Column8)	356.38	331.00	75.66	0.03	0.21	214.00	217.81	214.00	22.54	0.01	0.10	99.00	98.00	0.00	117.00	142.38	276908.00	6.15	259.31	251.50
21	1	2	4809.00	25638.00	147.00	-50	Spot (Block21, Row2, Column1)	230.08	224.00	41.87	0.01	0.18	215.00	221.64	215.00	46.21	0.01	0.21	9.00	1.00	0.00	9.00	15.08	135750.00	0.18	223.74	217.50
21	2	2	5100.00	25639.00	125.35	0	Spot (Block21, Row2, Column2)	445.79	415.00	99.00	0.03	0.22	212.00	215.70	212.00	22.53	0.01	0.10	100.00	100.00	0.00	203.00	233.79	187677.00	10.21	294.54	294.00
21	3	2	5414.00	25632.00	229.65	0	Spot (Block21, Row2, Column3)	244.23	241.00	23.51	0.01	0.10	212.00	214.83	212.00	21.59	0.01	0.10	60.00	35.00	0.00	29.00	32.23	370500.00	1.36	220.57	217.00
21	4	2	5718.00	25649.00	196.50	0	Spot (Block21, Row2, Column4)	312.94	305.00	44.02	0.01	0.14	216.00	221.22	216.00	28.30	0.01	0.13	94.00	86.00	0.00	89.00	96.94	341414.00	3.24	249.05	248.00
21	5	2	6011.00	25648.00	164.85	0	Spot (Block21, Row2, Column5)	2837.40	2728.00	1191.97	0.02	0.42	220.00	232.80	220.00	65.84	0.02	0.28	100.00	100.00	0.00	2508.00	2617.40	2142239.00	39.56	815.91	652.00
21	6	2	6309.00	25633.00	194.55	0	Spot (Block21, Row2, Column6)	300.15	298.00	43.84	0.00	0.15	224.00	257.98	224.00	175.36	0.06	0.68	1.00	0.00	0.00	74.00	76.15	321766.00	0.24	258.46	257.00
21	7	2	6616.00	25663.00	170.55	0	Spot (Block21, Row2, Column7)	287.83	292.00	34.96	0.01	0.12	218.00	228.91	218.00	53.72	0.02	0.23	75.00	6.00	0.00	74.00	69.83	233139.00	1.10	244.17	238.00
21	8	2	6904.00	25649.00	235.80	0	Spot (Block21, Row2, Column8)	232.92	226.00	24.82	0.01	0.11	214.00	240.89	214.00	174.84	0.05	0.73	0.00	0.00	0.00	12.00	18.92	373365.00	-0.05	219.96	216.00
21	1	3	4809.00	25936.00	138.80	0	Spot (Block21, Row3, Column1)	893.77	839.00	313.29	0.03	0.35	211.00	213.47	211.00	19.96	0.01	0.09	100.00	100.00	0.00	628.00	682.77	464758.00	34.09	384.96	325.00
21	2	3	5113.00	25944.00	189.80	0	Spot (Block21, Row3, Column2)	270.70	277.00	26.28	0.01	0.10	215.00	227.77	215.00	65.74	0.03	0.29	43.00	0.00	0.00	62.00	55.70	274494.00	0.65	230.14	226.00
21	3	3	5395.00	25944.00	155.80	0	Spot (Block21, Row3, Column3)	422.50	401.50	163.95	0.02	0.39	218.00	223.55	218.00	25.41	0.01	0.11	97.00	94.00	0.00	183.50	204.50	283077.00	7.83	277.52	269.00
21	4	3	5708.00	25942.00	139.65	0	Spot (Block21, Row3, Column4)	978.46	938.00	389.94	0.02	0.40	220.00	225.34	220.00	24.29	0.01	0.11	100.00	100.00	0.00	718.00	758.46	516626.00	31.00	396.84	374.50
21	5	3	5999.00	25943.00	148.90	0	Spot (Block21, Row3, Column5)	416.43	401.00	140.38	0.02	0.34	224.00	259.48	224.00	189.11	0.06	0.73	41.00	2.00	0.00	177.00	192.43	252359.00	0.83	279.68	282.50
21	6	3	6306.00	25945.00	224.15	0	Spot (Block21, Row3, Column6)	17179.29	8530.00	15586.95	0.30	0.91	238.00	314.48	238.00	292.12	0.12	0.93	100.00	100.00	0.62	8292.00	16941.29	24738188.00	57.73	4160.15	4123.00
21	7	3	6619.00	25956.00	159.90	0	Spot (Block21, Row3, Column7)	367.32	366.00	78.00	0.00	0.21	223.00	280.91	223.00	253.63	0.10	0.90	11.00	0.00	0.00	143.00	144.32	258958.00	0.34	262.95	261.50
21	8	3	6907.00	25958.00	153.05	0	Spot (Block21, Row3, Column8)	30134.57	27614.50	16104.98	0.04	0.53	218.00	260.40	218.00	206.43	0.08	0.79	100.00	100.00	3.44	27396.50	29916.57	19286144.00	144.72	5284.10	4089.00
21	1	4	4806.00	26239.00	138.05	0	Spot (Block21, Row4, Column1)	1572.84	1435.00	684.89	0.04	0.44	214.00	228.58	214.00	66.48	0.03	0.29	100.00	100.00	0.00	1221.00	1358.84	810011.00	20.22	532.79	470.00
21	2	4	5105.00	26242.00	181.25	0	Spot (Block21, Row4, Column2)	3730.75	3139.50	2439.17	0.07	0.65	222.00	264.15	222.00	146.61	0.08	0.56	100.00	100.00	0.00	2917.50	3508.75	3439747.00	23.65	894.06	883.00
21	3	4	5404.00	26243.00	137.20	0	Spot (Block21, Row4, Column3)	4310.90	4163.00	1831.72	0.02	0.42	225.00	261.13	225.00	125.85	0.06	0.48	100.00	100.00	0.00	3938.00	4085.90	2194250.00	32.18	1168.73	904.00
21	4	4	5698.00	26253.00	244.65	0	Spot (Block21, Row4, Column4)	249.12	247.00	27.08	0.00	0.11	222.00	227.86	222.00	27.31	0.01	0.12	47.00	19.00	0.00	25.00	27.12	431223.00	0.78	232.62	227.00
21	5	4	6007.00	26250.00	159.40	0	Spot (Block21, Row4, Column5)	340.36	306.50	174.25	0.05	0.51	223.00	233.68	223.00	41.39	0.02	0.18	91.00	51.00	0.00	83.50	117.36	240294.00	2.58	269.45	276.50
21	6	4	6310.00	26248.00	176.30	0	Spot (Block21, Row4, Column6)	3226.19	3203.00	1325.59	0.00	0.41	224.00	262.55	224.00	185.71	0.07	0.71	100.00	100.00	0.00	2979.00	3002.19	2800337.00	15.96	954.73	714.00
21	7	4	6605.00	26249.00	159.00	0	Spot (Block21, Row4, Column7)	382.73	374.00	95.84	0.01	0.25	223.00	253.26	223.00	154.57	0.06	0.61	47.00	4.00	0.00	151.00	159.73	264083.00	0.84	264.48	270.00
21	8	4	6902.00	26254.00	166.00	0	Spot (Block21, Row4, Column8)	333.29	310.00	57.46	0.03	0.17	217.00	234.03	217.00	100.73	0.03	0.43	45.00	7.00	0.00	93.00	116.29	254633.00	0.99	262.18	261.00
21	1	5	4807.00	26545.00	139.60	0	Spot (Block21, Row5, Column1)	2423.18	2285.00	1117.24	0.03	0.46	220.00	273.16	220.00	237.33	0.09	0.87	100.00	99.00	0.00	2065.00	2203.18	1279437.00	9.06	727.57	565.00
21	2	5	5105.00	26539.00	150.10	0	Spot (Block21, Row5, Column2)	34557.82	32397.00	16184.94	0.03	0.47	228.00	310.64	228.00	257.13	0.13	0.83	100.00	100.00	2.61	32169.00	34329.82	21149396.00	133.19	5649.25	4553.00
21	3	5	5407.00	26541.00	146.90	0	Spot (Block21, Row5, Column3)	18020.02	15322.50	11135.19	0.07	0.62	226.00	285.39	226.00	185.22	0.10	0.65	100.00	100.00	0.00	15096.50	17794.02	10667852.00	95.75	2501.89	2080.00
21	4	5	5707.00	26545.00	149.90	0	Spot (Block21, Row5, Column4)	500.10	473.00	158.83	0.02	0.32	222.00	248.48	222.00	110.68	0.05	0.45	89.00	56.00	0.00	251.00	278.10	310065.00	2.27	300.10	295.00
21	5	5	6008.00	26544.00	137.65	0	Spot (Block21, Row5, Column5)	3627.97	3526.00	1608.88	0.01	0.44	223.00	231.88	223.00	31.17	0.02	0.13	100.00	100.00	0.00	3303.00	3404.97	1861150.00	108.96	1012.74	897.50
21	6	5	6297.00	26524.00	222.95	0	Spot (Block21, Row5, Column6)	294.49	297.00	45.25	0.00	0.15	226.00	264.81	226.00	178.88	0.07	0.68	0.00	0.00	0.00	71.00	68.49	419357.00	0.17	250.50	239.00
21	7	5	6606.00	26550.00	209.70	0	Spot (Block21, Row5, Column7)	12162.62	8139.50	9676.06	0.17	0.80	227.00	292.27	227.00	250.48	0.11	0.86	100.00	100.00	0.00	7912.50	11935.62	15178952.00	47.39	2729.19	2696.50
21	8	5	6906.00	26550.00	143.70	0	Spot (Block21, Row5, Column8)	557.03	511.50	178.82	0.04	0.32	216.00	239.86	216.00	149.61	0.05	0.62	88.00	49.00	0.00	295.50	341.03	314165.00	2.12	302.50	292.00
21	1	6	4801.00	26839.00	224.25	0	Spot (Block21, Row6, Column1)	12864.62	6350.00	11714.97	0.31	0.91	244.00	329.13	244.00	285.89	0.13	0.87	100.00	100.00	0.00	6106.00	12620.62	18563648.00	43.85	3190.27	3242.00
21	2	6	5103.00	26837.00	225.70	0	Spot (Block21, Row6, Column2)	6772.54	4897.50	4027.22	0.14	0.59	226.00	299.67	226.00	238.57	0.12	0.80	100.00	100.00	0.00	4671.50	6546.54	9928546.00	27.13	1928.12	1938.00
21	3	6	5394.00	26847.00	142.00	0	Spot (Block21, Row6, Column3)	1574.35	1453.00	722.27	0.03	0.46	221.00	259.95	221.00	143.23	0.07	0.55	100.00	99.00	0.00	1232.00	1353.35	862744.00	9.18	524.93	438.50
21	4	6	5700.00	26847.00	164.25	0	Spot (Block21, Row6, Column4)	323.16	315.00	41.33	0.01	0.13	219.00	225.27	219.00	27.81	0.01	0.12	97.00	91.00	0.00	96.00	104.16	242047.00	3.52	253.66	245.00
21	5	6	6002.00	26847.00	134.95	0	Spot (Block21, Row6, Column5)	2258.88	2229.00	943.64	0.01	0.42	221.00	232.27	221.00	43.24	0.02	0.19	100.00	100.00	0.00	2008.00	2037.88	1102334.00	46.87	829.04	683.00
21	6	6	6314.00	26848.00	206.20	0	Spot (Block21, Row6, Column6)	284.80	289.00	32.49	0.01	0.11	227.00	255.50	227.00	133.45	0.05	0.52	1.00	0.00	0.00	62.00	57.80	344040.00	0.22	254.95	254.50
21	7	6	6604.00	26849.00	149.90	0	Spot (Block21, Row6, Column7)	641.47	577.50	236.37	0.05	0.37	219.00	250.95	219.00	172.69	0.06	0.69	90.00	55.00	0.00	358.50	422.47	392581.00	2.26	311.13	299.00
21	8	6	6910.00	26854.00	149.50	0	Spot (Block21, Row6, Column8)	542.85	477.50	184.29	0.06	0.34	215.00	220.16	215.00	29.24	0.01	0.13	100.00	100.00	0.00	262.50	327.85	328967.00	11.04	297.53	292.00
21	1	7	4802.00	27139.00	157.25	0	Spot (Block21, Row7, Column1)	5905.12	5156.00	3434.22	0.06	0.58	230.00	291.20	230.00	183.63	0.10	0.63	100.00	100.00	0.00	4926.00	5675.12	4033198.00	30.57	1107.57	1068.00
21	2	7	5108.00	27131.00	187.75	0	Spot (Block21, Row7, Column2)	277.78	282.00	31.26	0.01	0.11	222.00	255.86	222.00	125.14	0.06	0.49	0.00	0.00	0.00	60.00	55.78	275831.00	0.18	242.89	241.00
21	3	7	5423.00	27106.00	200.10	0	Spot (Block21, Row7, Column3)	248.96	247.00	26.29	0.00	0.11	216.00	222.83	216.00	42.21	0.01	0.19	39.00	1.00	0.00	31.00	32.96	283561.00	0.62	227.75	225.00
21	4	7	5698.00	27146.00	195.25	0	Spot (Block21, Row7, Column4)	263.86	269.00	31.34	0.01	0.12	217.00	231.09	217.00	108.44	0.03	0.47	0.00	0.00	0.00	52.00	46.86	285229.00	0.30	240.64	234.00
21	5	7	6002.00	27143.00	196.75	0	Spot (Block21, Row7, Column5)	337.36	319.00	58.01	0.02	0.17	224.00	257.33	224.00	140.24	0.06	0.54	33.00	1.00	0.00	95.00	113.36	370423.00	0.57	267.07	269.00
21	6	7	6298.00	27147.00	218.00	0	Spot (Block21, Row7, Column6)	7874.84	6212.00	4864.67	0.10	0.62	244.00	361.14	244.00	388.61	0.17	1.08	100.00	100.00	0.00	5968.00	7630.84	10741282.00	19.33	2129.53	2096.00
21	7	7	6592.00	27155.00	146.85	0	Spot (Block21, Row7, Column7)	877.27	801.00	361.58	0.04	0.41	226.00	261.39	226.00	151.44	0.06	0.58	98.00	83.00	0.00	575.00	651.27	516710.00	4.07	369.20	349.50
21	8	7	6903.00	27152.00	178.10	0	Spot (Block21, Row7, Column8)	4996.37	4986.00	1627.05	0.00	0.33	224.00	243.12	224.00	84.77	0.04	0.35	100.00	100.00	0.00	4762.00	4772.37	4441773.00	56.07	1336.86	1248.50
21	1	8	4805.00	27445.00	147.60	0	Spot (Block21, Row8, Column1)	419.68	356.00	404.04	0.07	0.96	227.00	253.68	227.00	187.02	0.05	0.74	16.00	5.00	0.00	129.00	192.68	248869.00	0.89	283.70	288.00
21	2	8	5101.00	27444.00	187.70	0	Spot (Block21, Row8, Column2)	309.84	307.00	41.50	0.00	0.13	225.00	236.34	225.00	177.59	0.02	0.75	0.00	0.00	0.00	82.00	84.84	307357.00	0.41	254.22	258.00
21	3	8	5383.00	27440.00	149.60	0	Spot (Block21, Row8, Column3)	450.15	412.00	146.90	0.04	0.33	226.00	241.98	226.00	123.36	0.03	0.51	68.00	38.00	0.00	186.00	224.15	275044.00	1.69	283.71	283.00
21	4	8	5703.00	27446.00	145.15	0	Spot (Block21, Row8, Column4)	53210.99	65535.00	16007.13	0.09	0.30	225.00	255.86	225.00	158.48	0.06	0.62	100.00	100.00	52.17	65310.00	52985.99	30596528.00	334.14	10231.77	7648.00
21	5	8	5991.00	27455.00	184.35	0	Spot (Block21, Row8, Column5)	276.51	281.00	23.22	0.01	0.08	237.00	304.53	237.00	319.99	0.11	1.05	0.00	0.00	0.00	44.00	39.51	264898.00	-0.09	249.47	242.00
21	6	8	6302.00	27448.00	205.60	0	Spot (Block21, Row8, Column6)	23779.71	12513.00	21880.21	0.28	0.92	278.00	399.91	278.00	462.01	0.16	1.16	100.00	100.00	12.91	12235.00	23501.71	28559588.00	50.60	4588.84	4466.00
21	7	8	6598.00	27453.00	139.70	0	Spot (Block21, Row8, Column7)	784.18	720.00	296.47	0.04	0.38	243.00	305.73	243.00	294.65	0.10	0.96	76.00	38.00	0.00	477.00	541.18	414829.00	1.62	370.93	364.00
21	8	8	6886.00	27451.00	139.35	0	Spot (Block21, Row8, Column8)	47507.57	52489.00	17735.33	0.04	0.37	242.00	269.97	242.00	131.51	0.05	0.49	100.00	100.00	34.29	52247.00	47265.57	24941600.00	359.19	10064.24	7539.00
22	1	1	9316.00	25366.00	148.20	0	Spot (Block22, Row1, Column1)	14924.58	13112.00	8129.71	0.06	0.54	229.00	264.29	229.00	154.04	0.06	0.58	100.00	100.00	0.00	12883.00	14695.58	8999520.00	95.17	3178.28	2192.00
22	2	1	9607.00	25370.00	146.10	0	Spot (Block22, Row1, Column2)	45197.99	47147.00	19017.01	0.02	0.42	224.00	284.39	224.00	218.16	0.10	0.77	100.00	100.00	34.36	46923.00	44973.99	26305376.00	205.87	7088.54	6062.00
22	3	1	9914.00	25372.00	141.50	0	Spot (Block22, Row1, Column3)	8554.73	7408.50	5855.79	0.06	0.68	221.00	258.59	221.00	162.46	0.07	0.63	100.00	100.00	0.00	7187.50	8333.73	4653772.00	51.06	1723.99	1186.00
22	4	1	10205.00	25373.00	142.80	0	Spot (Block22, Row1, Column4)	39166.68	37011.00	19402.54	0.02	0.50	230.00	269.92	230.00	141.86	0.07	0.53	100.00	100.00	17.72	36781.00	38936.68	21659248.00	274.19	6590.14	4907.50
22	5	1	10511.00	25372.00	143.35	0	Spot (Block22, Row1, Column5)	20473.19	16805.00	15433.43	0.09	0.75	232.00	308.98	232.00	550.89	0.12	1.78	100.00	100.00	0.00	16573.00	20241.19	11362619.00	36.60	3489.30	2399.00
22	6	1	10807.00	25377.00	139.80	0	Spot (Block22, Row1, Column6)	33092.13	31609.50	18291.85	0.02	0.55	230.00	310.42	230.00	552.61	0.13	1.78	100.00	100.00	5.99	31379.50	32862.13	17671212.00	59.32	6886.18	4782.50
22	7	1	11101.00	25380.00	145.65	0	Spot (Block22, Row1, Column7)	55886.52	65535.00	14447.84	0.07	0.26	230.00	262.81	230.00	142.45	0.06	0.54	100.00	100.00	61.11	65305.00	55656.52	32190868.00	390.47	11437.66	8508.00
22	8	1	11410.00	25377.00	167.45	0	Spot (Block22, Row1, Column8)	428.27	395.00	114.44	0.04	0.27	230.00	245.65	230.00	88.38	0.03	0.36	83.00	43.00	0.00	165.00	198.27	332340.00	2.07	281.98	286.50
22	1	2	9245.00	25694.00	157.75	0	Spot (Block22, Row2, Column1)	283.41	291.00	31.59	0.01	0.11	233.00	257.51	233.00	171.96	0.04	0.67	0.00	0.00	0.00	58.00	50.41	193566.00	0.15	260.11	269.00
22	2	2	9603.00	25670.00	129.05	0	Spot (Block22, Row2, Column2)	11540.28	10882.00	5097.49	0.03	0.44	234.00	282.89	234.00	235.47	0.08	0.83	100.00	100.00	0.00	10648.00	11306.28	5135424.00	47.81	2101.99	1886.50
22	3	2	9911.00	25666.00	146.80	0	Spot (Block22, Row2, Column3)	722.54	663.00	316.41	0.04	0.44	230.00	262.61	230.00	120.07	0.06	0.46	93.00	74.00	0.00	433.00	492.54	425577.00	3.83	338.04	320.50
22	4	2	10212.00	25676.00	174.30	0	Spot (Block22, Row2, Column4)	6626.17	6110.00	3423.10	0.04	0.52	242.00	297.12	242.00	171.04	0.09	0.58	100.00	100.00	0.00	5868.00	6384.17	5618992.00	37.00	1411.24	1329.50
22	5	2	10507.00	25672.00	185.45	0	Spot (Block22, Row2, Column5)	4047.62	3925.50	1348.37	0.01	0.33	250.00	304.33	250.00	367.31	0.09	1.21	100.00	100.00	0.00	3675.50	3797.62	3885714.00	10.19	1167.13	1051.50
22	6	2	10804.00	25676.00	143.10	0	Spot (Block22, Row2, Column6)	3687.81	3401.00	2128.99	0.04	0.58	264.00	372.29	264.00	616.98	0.15	1.66	97.00	81.00	0.00	3137.00	3423.81	2054111.00	5.37	947.46	783.50
22	7	2	11109.00	25680.00	144.95	0	Spot (Block22, Row2, Column7)	5273.37	4434.00	3228.29	0.08	0.61	238.00	264.51	238.00	107.88	0.05	0.41	100.00	100.00	0.00	4196.00	5035.37	3026913.00	46.43	1130.05	952.00
22	8	2	11402.00	25708.00	138.80	0	Spot (Block22, Row2, Column8)	285.94	288.00	46.43	0.00	0.16	230.00	262.01	230.00	182.46	0.06	0.70	3.00	0.00	0.00	58.00	55.94	150121.00	0.13	270.35	278.00
22	1	3	9310.00	25964.00	144.15	0	Spot (Block22, Row3, Column1)	20216.54	16894.50	13717.68	0.08	0.68	229.00	251.61	229.00	173.21	0.04	0.69	100.00	100.00	0.00	16665.50	19987.54	11442561.00	115.27	3056.90	2318.00
22	2	3	9611.00	25972.00	139.50	0	Spot (Block22, Row3, Column2)	1198.62	1074.00	532.02	0.05	0.44	235.00	276.60	235.00	208.02	0.07	0.75	99.00	87.00	0.00	839.00	963.62	634071.00	4.43	496.70	391.00
22	3	3	9900.00	25966.00	140.40	0	Spot (Block22, Row3, Column3)	5483.55	4700.50	3085.43	0.07	0.56	232.00	256.50	232.00	119.83	0.04	0.47	100.00	100.00	0.00	4468.50	5251.55	2917248.00	43.62	1435.56	941.00
22	4	3	10208.00	25971.00	143.30	0	Spot (Block22, Row3, Column4)	41248.34	42396.00	20379.48	0.01	0.49	234.00	271.49	234.00	134.42	0.06	0.50	100.00	100.00	24.60	42162.00	41014.34	22975416.00	304.83	7809.74	5325.00
22	5	3	10508.00	25974.00	137.00	0	Spot (Block22, Row3, Column5)	3386.34	3214.00	2005.34	0.02	0.59	245.00	321.92	245.00	291.02	0.12	0.90	100.00	100.00	0.00	2969.00	3141.34	1720263.00	10.53	1020.92	777.50
22	6	3	10808.00	25973.00	206.55	0	Spot (Block22, Row3, Column6)	28041.39	21500.50	19883.90	0.12	0.71	278.00	418.65	278.00	415.00	0.18	0.99	100.00	100.00	10.48	21222.50	27763.39	33986288.00	66.56	6037.80	6080.00
22	7	3	11112.00	25978.00	142.70	0	Spot (Block22, Row3, Column7)	15715.60	13797.00	10812.71	0.06	0.69	243.00	319.46	243.00	296.33	0.12	0.93	100.00	100.00	0.00	13554.00	15472.60	8627866.00	51.96	3111.29	2506.00
22	8	3	11408.00	25988.00	155.45	0	Spot (Block22, Row3, Column8)	25551.56	22647.00	14225.16	0.05	0.56	233.00	276.66	233.00	199.77	0.07	0.72	100.00	100.00	0.60	22414.00	25318.56	16966240.00	126.52	4845.93	3708.50
22	1	4	9309.00	26264.00	143.95	0	Spot (Block22, Row4, Column1)	38539.40	38586.00	20276.50	0.00	0.53	236.00	274.81	236.00	144.99	0.07	0.53	100.00	100.00	18.76	38350.00	38303.40	21774840.00	263.92	5957.58	4406.00
22	2	4	9604.00	26268.00	177.10	0	Spot (Block22, Row4, Column2)	6172.78	5426.50	3692.54	0.06	0.60	257.00	313.83	257.00	216.41	0.09	0.69	100.00	100.00	0.00	5169.50	5915.78	5395009.00	27.07	1379.11	1347.50
22	3	4	9907.00	26271.00	145.15	0	Spot (Block22, Row4, Column3)	63021.73	65535.00	6110.52	0.02	0.10	249.00	317.07	249.00	249.75	0.10	0.79	100.00	100.00	79.72	65286.00	62772.73	36048724.00	251.07	15391.97	10132.00
22	4	4	10200.00	26271.00	152.60	0	Spot (Block22, Row4, Column4)	719.86	624.00	286.94	0.06	0.40	232.00	260.78	232.00	126.33	0.05	0.48	96.00	78.00	0.00	392.00	487.86	462147.00	3.63	348.18	323.50
22	5	4	10490.00	26272.00	139.30	0	Spot (Block22, Row4, Column5)	1280.98	1040.00	1140.96	0.09	0.89	238.00	262.97	238.00	110.52	0.04	0.42	100.00	100.00	0.00	802.00	1042.98	669950.00	9.21	498.67	412.00
22	6	4	10810.00	26270.00	189.80	0	Spot (Block22, Row4, Column6)	5366.36	5429.00	2006.87	0.01	0.37	258.00	329.01	258.00	294.09	0.11	0.89	100.00	100.00	0.00	5171.00	5108.36	5441488.00	17.13	1359.56	1105.50
22	7	4	11101.00	26279.00	143.05	0	Spot (Block22, Row4, Column7)	9432.06	7741.00	7492.94	0.09	0.79	273.00	331.07	273.00	328.97	0.08	0.99	100.00	98.00	0.00	7468.00	9159.06	5263089.00	27.67	1624.06	1170.00
22	8	4	11403.00	26287.00	148.10	0	Spot (Block22, Row4, Column8)	2912.26	2689.00	1618.75	0.03	0.56	238.00	260.00	238.00	90.65	0.04	0.35	100.00	100.00	0.00	2451.00	2674.26	1741529.00	29.26	944.25	617.00
22	1	5	9307.00	26571.00	141.65	0	Spot (Block22, Row5, Column1)	51179.34	58790.50	16219.65	0.06	0.32	271.00	354.47	271.00	334.25	0.12	0.94	100.00	100.00	45.59	58519.50	50908.34	27841728.00	152.06	11341.41	8143.00
22	2	5	9605.00	26568.00	152.20	0	Spot (Block22, Row5, Column2)	29597.17	27733.00	13524.04	0.03	0.46	280.00	398.77	280.00	350.74	0.15	0.88	100.00	100.00	0.00	27453.00	29317.17	18794204.00	83.25	4789.63	4157.00
22	3	5	9908.00	26571.00	152.40	0	Spot (Block22, Row5, Column3)	23519.68	19628.50	14456.17	0.08	0.61	272.00	349.83	272.00	280.81	0.11	0.80	100.00	100.00	0.00	19356.50	23247.68	14911477.00	82.51	3172.15	2837.50
22	4	5	10205.00	26573.00	141.00	0	Spot (Block22, Row5, Column4)	19360.30	16579.50	12926.72	0.07	0.67	246.00	293.67	246.00	206.48	0.08	0.70	100.00	100.00	0.00	16333.50	19114.30	10415841.00	92.34	3712.51	2606.00
22	5	5	10508.00	26572.00	144.75	0	Spot (Block22, Row5, Column5)	61770.13	65535.00	8365.16	0.03	0.14	236.00	277.91	236.00	205.09	0.07	0.74	100.00	100.00	77.78	65299.00	61534.13	35023940.00	299.83	16848.74	10617.00
22	6	5	10804.00	26574.00	143.15	0	Spot (Block22, Row5, Column6)	4042.03	3510.00	2344.97	0.06	0.58	263.00	352.24	263.00	400.32	0.13	1.14	100.00	95.00	0.00	3247.00	3779.03	2263539.00	9.22	975.66	823.00
22	7	5	11105.00	26580.00	192.50	0	Spot (Block22, Row5, Column7)	33357.75	29710.00	20334.75	0.05	0.61	293.00	426.38	293.00	482.49	0.16	1.13	100.00	100.00	13.90	29417.00	33064.75	35025768.00	68.25	6410.05	6394.00
22	8	5	11408.00	26579.00	143.10	0	Spot (Block22, Row5, Column8)	23998.04	19268.00	18760.86	0.10	0.78	251.00	294.54	251.00	236.37	0.07	0.80	100.00	100.00	1.62	19017.00	23747.04	13366911.00	100.28	3534.80	2275.00
22	1	6	9304.00	26868.00	207.60	0	Spot (Block22, Row6, Column1)	23961.49	14385.00	19664.58	0.22	0.82	299.00	492.26	299.00	519.51	0.22	1.06	100.00	100.00	6.27	14086.00	23662.49	29448740.00	45.18	5071.69	5085.50
22	2	6	9604.00	26868.00	215.55	0	Spot (Block22, Row6, Column2)	18479.66	14339.00	11365.97	0.11	0.62	297.00	467.05	297.00	484.77	0.20	1.04	100.00	100.00	0.00	14042.00	18182.66	24540968.00	37.16	4255.49	4152.00
22	3	6	9896.00	26871.00	140.95	0	Spot (Block22, Row6, Column3)	48132.24	57014.00	19174.98	0.07	0.40	274.00	349.87	274.00	316.06	0.11	0.90	100.00	100.00	43.41	56740.00	47858.24	25943416.00	151.18	10221.61	7504.50
22	4	6	10205.00	26871.00	139.55	0	Spot (Block22, Row6, Column4)	3743.37	3283.50	2292.51	0.06	0.61	251.00	270.91	251.00	143.82	0.03	0.53	100.00	100.00	0.00	3032.50	3492.37	1969013.00	24.15	1016.03	779.00
22	5	6	10505.00	26874.00	144.00	0	Spot (Block22, Row6, Column5)	62786.31	65535.00	6935.84	0.02	0.11	261.00	306.14	261.00	234.85	0.07	0.77	100.00	100.00	81.21	65274.00	62525.31	35411764.00	266.05	14468.83	9234.00
22	6	6	10803.00	26875.00	143.55	0	Spot (Block22, Row6, Column6)	2152.48	1709.00	1498.78	0.10	0.70	282.00	343.01	282.00	285.71	0.09	0.83	95.00	71.00	0.00	1427.00	1870.48	1209693.00	6.33	627.84	502.50
22	7	6	11102.00	26878.00	143.40	0	Spot (Block22, Row6, Column7)	30537.19	27018.50	19832.65	0.05	0.65	285.00	352.65	285.00	347.79	0.09	0.99	100.00	100.00	6.14	26733.50	30252.19	16917604.00	86.79	5779.67	4409.00
22	8	6	11409.00	26883.00	143.90	0	Spot (Block22, Row6, Column8)	32649.56	28372.00	21802.51	0.06	0.67	237.00	263.62	237.00	89.38	0.05	0.34	100.00	100.00	13.60	28135.00	32412.56	18479680.00	362.33	4907.36	3288.50
22	1	7	9300.00	27167.00	164.15	0	Spot (Block22, Row7, Column1)	8996.11	7510.50	5429.55	0.08	0.60	283.00	375.24	283.00	336.32	0.12	0.90	100.00	100.00	0.00	7227.50	8713.11	6729089.00	25.63	1651.30	1676.00
22	2	7	9599.00	27167.00	147.80	0	Spot (Block22, Row7, Column2)	1094.63	849.50	690.03	0.11	0.63	274.00	332.62	274.00	269.78	0.08	0.81	75.00	51.00	0.00	575.50	820.63	650213.00	2.82	409.91	392.50
22	3	7	9916.00	27163.00	190.05	0	Spot (Block22, Row7, Column3)	312.29	296.00	48.33	0.02	0.15	256.00	264.46	256.00	85.25	0.01	0.32	21.00	3.00	0.00	40.00	56.29	319784.00	0.56	272.83	281.00
22	4	7	10208.00	27170.00	147.85	0	Spot (Block22, Row7, Column4)	811.16	690.00	417.52	0.07	0.51	268.00	285.54	268.00	137.42	0.03	0.48	90.00	69.00	0.00	422.00	543.16	482642.00	3.82	382.35	341.00
22	5	7	10505.00	27175.00	176.85	0	Spot (Block22, Row7, Column5)	5854.99	5059.00	3478.65	0.06	0.59	285.00	382.19	285.00	358.82	0.13	0.94	100.00	100.00	0.00	4774.00	5569.99	5134825.00	15.25	1277.38	1273.00
22	6	7	10800.00	27172.00	200.60	0	Spot (Block22, Row7, Column6)	23289.18	21310.00	13763.42	0.04	0.59	307.00	546.27	307.00	599.74	0.25	1.10	100.00	100.00	0.09	21003.00	22982.18	26642816.00	37.92	4732.74	4777.00
22	7	7	11092.00	27180.00	143.75	0	Spot (Block22, Row7, Column7)	39204.54	38398.00	19043.67	0.01	0.49	287.00	377.88	287.00	356.52	0.12	0.94	100.00	100.00	16.64	38111.00	38917.54	22150644.00	108.90	7491.22	5287.00
22	8	7	11404.00	27178.00	190.25	0	Spot (Block22, Row7, Column8)	8540.64	8775.00	2458.70	0.01	0.29	258.00	275.23	258.00	103.82	0.03	0.38	100.00	100.00	0.00	8517.00	8282.64	8702912.00	79.61	2139.40	1792.00
22	1	8	9292.00	27482.00	169.40	0	Spot (Block22, Row8, Column1)	356.39	341.00	63.53	0.02	0.18	266.00	279.59	266.00	121.96	0.02	0.44	40.00	0.00	0.00	75.00	90.39	286539.00	0.63	279.82	280.00
22	2	8	9602.00	27467.00	143.05	0	Spot (Block22, Row8, Column2)	3819.39	3386.00	2200.27	0.05	0.58	265.00	273.35	265.00	309.95	0.01	1.13	100.00	100.00	0.00	3121.00	3554.39	2112123.00	11.44	1044.57	813.00
22	3	8	9893.00	27469.00	143.65	0	Spot (Block22, Row8, Column3)	8076.90	6117.50	6447.75	0.12	0.80	262.00	272.36	262.00	124.79	0.02	0.46	100.00	100.00	0.00	5855.50	7814.90	4555369.00	62.54	1441.50	948.00
22	4	8	10200.00	27473.00	148.80	0	Spot (Block22, Row8, Column4)	49172.54	55783.50	17560.99	0.05	0.36	273.00	289.79	273.00	165.24	0.03	0.57	100.00	100.00	41.06	55510.50	48899.54	29700408.00	295.84	9621.10	7693.00
22	5	8	10491.00	27473.00	146.85	0	Spot (Block22, Row8, Column5)	672.35	646.00	266.13	0.02	0.40	283.00	363.65	283.00	392.78	0.11	1.08	46.00	6.00	0.00	363.00	389.35	394000.00	0.79	361.71	352.00
22	6	8	10804.00	27475.00	196.25	0	Spot (Block22, Row8, Column6)	34442.19	30529.00	23052.38	0.05	0.67	300.00	506.95	300.00	623.04	0.23	1.23	100.00	100.00	25.55	30229.00	34142.19	37611152.00	54.47	6479.12	6613.00
22	7	8	11098.00	27477.00	139.60	0	Spot (Block22, Row8, Column7)	13133.04	12113.00	7605.96	0.04	0.58	289.00	378.27	289.00	421.43	0.12	1.11	100.00	100.00	0.00	11824.00	12844.04	6960512.00	30.27	2821.51	2000.00
22	8	8	11387.00	27479.00	143.60	0	Spot (Block22, Row8, Column8)	40930.88	39155.50	18966.31	0.02	0.46	281.00	291.84	281.00	119.72	0.02	0.41	100.00	100.00	21.07	38874.50	40649.88	22921388.00	339.45	8101.63	6165.50
23	1	1	13814.00	25392.00	151.35	0	Spot (Block23, Row1, Column1)	15689.23	13193.50	9016.89	0.08	0.57	215.00	257.49	215.00	524.78	0.08	2.04	100.00	100.00	0.00	12978.50	15474.23	9884215.00	29.41	3026.71	2201.00
23	2	1	14104.00	25397.00	151.20	0	Spot (Block23, Row1, Column2)	12703.86	11460.50	6981.80	0.04	0.55	209.00	254.92	209.00	532.03	0.09	2.09	100.00	100.00	0.00	11251.50	12494.86	7978022.00	23.40	2310.56	1792.00
23	3	1	14415.00	25400.00	145.35	0	Spot (Block23, Row1, Column3)	2801.71	2337.00	1935.40	0.08	0.69	203.00	215.16	203.00	71.83	0.03	0.33	100.00	100.00	0.00	2134.00	2598.71	1616584.00	36.01	697.74	503.00
23	4	1	14706.00	25402.00	145.00	0	Spot (Block23, Row1, Column4)	6548.89	5704.50	3583.58	0.06	0.55	198.00	209.04	198.00	49.07	0.02	0.23	100.00	100.00	0.00	5506.50	6350.89	3732867.00	129.19	1474.69	1072.00
23	5	1	15018.00	25401.00	146.70	0	Spot (Block23, Row1, Column5)	6736.38	5267.00	5251.70	0.11	0.78	199.00	206.70	199.00	42.05	0.02	0.20	100.00	100.00	0.00	5068.00	6537.38	3940781.00	155.30	1275.45	1003.00
23	6	1	15306.00	25404.00	144.40	0	Spot (Block23, Row1, Column6)	10235.71	9189.00	5594.82	0.05	0.55	199.00	210.31	199.00	68.60	0.02	0.33	100.00	100.00	0.00	8990.00	10036.71	5813882.00	146.15	2170.61	1567.50
23	7	1	15606.00	25407.00	146.25	0	Spot (Block23, Row1, Column7)	25731.02	23134.50	15350.70	0.05	0.60	201.00	213.23	201.00	70.88	0.03	0.33	100.00	100.00	0.51	22933.50	25530.02	15026913.00	360.01	4649.30	3515.00
23	8	1	15915.00	25408.00	152.50	0	Spot (Block23, Row1, Column8)	1638.60	1494.00	781.24	0.04	0.48	199.00	203.73	199.00	38.29	0.01	0.19	100.00	100.00	0.00	1295.00	1439.60	1047067.00	37.47	494.20	413.00
23	1	2	13810.00	25694.00	147.00	-50	Spot (Block23, Row2, Column1)	225.10	219.00	24.27	0.01	0.11	212.00	229.65	212.00	81.55	0.03	0.36	2.00	0.00	0.00	7.00	13.10	133483.00	-0.06	236.54	223.50
23	2	2	14106.00	25697.00	134.15	0	Spot (Block23, Row2, Column2)	4118.83	3821.00	1624.97	0.03	0.39	206.00	221.08	206.00	73.80	0.03	0.33	100.00	100.00	0.00	3615.00	3912.83	1985276.00	52.81	990.80	932.00
23	3	2	14415.00	25699.00	148.20	0	Spot (Block23, Row2, Column3)	336.89	309.00	64.48	0.04	0.19	202.00	212.50	202.00	50.81	0.02	0.24	97.00	57.00	0.00	107.00	134.89	200451.00	2.45	250.99	224.50
23	4	2	14717.00	25702.00	178.95	0	Spot (Block23, Row2, Column4)	2198.95	2078.00	1005.48	0.02	0.46	207.00	226.23	207.00	65.08	0.04	0.29	100.00	100.00	0.00	1871.00	1991.95	1983454.00	30.31	647.72	627.00
23	5	2	15013.00	25701.00	189.60	0	Spot (Block23, Row2, Column5)	1622.87	1537.50	570.35	0.02	0.35	207.00	222.85	207.00	59.10	0.03	0.27	100.00	100.00	0.00	1330.50	1415.87	1645586.00	23.69	564.86	560.00
23	6	2	15303.00	25704.00	146.30	0	Spot (Block23, Row2, Column6)	1626.53	1468.50	913.02	0.04	0.56	207.00	236.41	207.00	110.08	0.06	0.47	99.00	99.00	0.00	1261.50	1419.53	949894.00	12.63	487.93	391.00
23	7	2	15606.00	25708.00	149.45	0	Spot (Block23, Row2, Column7)	1560.65	1365.00	898.94	0.06	0.58	207.00	218.97	207.00	61.60	0.02	0.28	100.00	99.00	0.00	1158.00	1353.65	955116.00	21.78	526.55	481.00
23	8	2	15922.00	25701.00	174.60	0	Spot (Block23, Row2, Column8)	226.02	223.00	17.57	0.01	0.08	201.00	215.38	201.00	110.80	0.03	0.51	0.00	0.00	0.00	22.00	25.02	191442.00	0.10	215.45	213.00
23	1	3	13813.00	25992.00	148.10	0	Spot (Block23, Row3, Column1)	8531.18	7828.00	5663.28	0.04	0.66	198.00	206.11	198.00	41.87	0.02	0.20	100.00	100.00	0.00	7630.00	8333.18	5110175.00	198.84	1719.03	1241.00
23	2	3	14112.00	25996.00	145.50	0	Spot (Block23, Row3, Column2)	420.64	397.00	121.37	0.03	0.29	200.00	210.78	200.00	49.18	0.02	0.23	99.00	89.00	0.00	197.00	220.64	241446.00	4.27	261.40	265.00
23	3	3	14397.00	25992.00	148.15	0	Spot (Block23, Row3, Column3)	1071.66	936.50	595.23	0.06	0.56	203.00	216.54	203.00	87.49	0.03	0.40	100.00	99.00	0.00	733.50	868.66	651567.00	9.77	385.71	344.00
23	4	3	14708.00	25999.00	145.65	0	Spot (Block23, Row3, Column4)	13585.55	12630.00	7874.27	0.03	0.58	209.00	225.69	209.00	83.76	0.03	0.37	100.00	100.00	0.00	12421.00	13376.55	7838863.00	159.50	2770.14	2092.00
23	5	3	15014.00	25991.00	148.95	0	Spot (Block23, Row3, Column5)	765.34	591.00	791.96	0.11	1.03	211.00	242.48	211.00	120.43	0.06	0.50	93.00	68.00	0.00	380.00	554.34	461498.00	4.34	352.03	293.00
23	6	3	15307.00	26000.00	211.05	0	Spot (Block23, Row3, Column6)	11774.29	8383.50	8243.32	0.15	0.70	218.00	277.74	218.00	166.88	0.11	0.60	100.00	100.00	0.00	8165.50	11556.29	14906249.00	68.89	2710.19	2748.00
23	7	3	15615.00	26007.00	147.20	0	Spot (Block23, Row3, Column7)	4833.03	4264.00	3282.79	0.05	0.68	205.00	237.68	205.00	136.20	0.06	0.57	100.00	100.00	0.00	4059.00	4628.03	2846656.00	33.74	1062.80	755.00
23	8	3	15907.00	26014.00	159.00	0	Spot (Block23, Row3, Column8)	15902.64	14728.50	8600.72	0.03	0.54	201.00	219.91	201.00	124.26	0.04	0.57	100.00	100.00	0.00	14527.50	15701.64	11131845.00	126.21	3311.84	2297.00
23	1	4	13808.00	26293.00	145.35	0	Spot (Block23, Row4, Column1)	15453.87	13610.00	8898.84	0.06	0.58	199.00	215.19	199.00	66.71	0.03	0.31	100.00	100.00	0.00	13411.00	15254.87	8932339.00	228.42	2853.80	1917.50
23	2	4	14106.00	26299.00	174.90	0	Spot (Block23, Row4, Column2)	2085.27	1971.00	1009.47	0.02	0.48	202.00	230.11	202.00	108.95	0.06	0.47	100.00	100.00	0.00	1769.00	1883.27	1787074.00	17.03	576.18	578.00
23	3	4	14407.00	26296.00	147.45	0	Spot (Block23, Row4, Column3)	43458.16	45901.00	20621.04	0.02	0.47	207.00	232.52	207.00	101.34	0.05	0.44	100.00	100.00	33.61	45694.00	43251.16	25988116.00	426.55	7823.77	5381.00
23	4	4	14701.00	26294.00	157.15	0	Spot (Block23, Row4, Column4)	387.48	374.00	112.17	0.02	0.29	206.00	218.69	206.00	88.30	0.03	0.40	82.00	43.00	0.00	168.00	181.48	265423.00	1.91	260.85	255.50
23	5	4	14991.00	26313.00	132.55	0	Spot (Block23, Row4, Column5)	973.42	474.00	2345.06	0.31	2.41	201.00	209.78	201.00	63.58	0.02	0.30	98.00	76.00	0.00	273.00	772.42	457508.00	12.01	367.58	295.00
23	6	4	15308.00	26300.00	188.50	0	Spot (Block23, Row4, Column6)	1865.29	1857.00	646.04	0.00	0.35	207.00	238.04	207.00	118.43	0.06	0.50	100.00	100.00	0.00	1650.00	1658.29	1861561.00	13.74	630.33	585.00
23	7	4	15603.00	26309.00	145.55	0	Spot (Block23, Row4, Column7)	3537.18	2761.50	2708.95	0.11	0.77	204.00	225.03	204.00	90.41	0.04	0.40	100.00	100.00	0.00	2557.50	3333.18	2037414.00	36.64	785.10	647.00
23	8	4	15904.00	26311.00	149.95	0	Spot (Block23, Row4, Column8)	1028.72	942.00	524.00	0.04	0.51	200.00	206.71	200.00	48.33	0.01	0.23	100.00	100.00	0.00	742.00	828.72	633693.00	17.01	393.21	339.50
23	1	5	13810.00	26600.00	145.00	0	Spot (Block23, Row5, Column1)	15087.68	12183.00	9787.37	0.09	0.65	210.00	259.95	210.00	157.87	0.09	0.61	100.00	100.00	0.00	11973.00	14877.68	8675415.00	93.92	2439.16	1681.00
23	2	5	14102.00	26596.00	154.10	0	Spot (Block23, Row5, Column2)	20328.61	19952.00	9462.91	0.01	0.47	212.00	264.27	212.00	152.34	0.10	0.58	100.00	100.00	0.00	19740.00	20116.61	13172940.00	131.71	3610.90	3168.50
23	3	5	14407.00	26599.00	153.45	0	Spot (Block23, Row5, Column3)	7199.82	6295.00	4314.27	0.06	0.60	208.00	244.15	208.00	122.18	0.07	0.50	100.00	100.00	0.00	6087.00	6991.82	4636686.00	56.93	1259.49	1068.00
23	4	5	14704.00	26604.00	144.80	0	Spot (Block23, Row5, Column4)	6740.07	5577.00	4612.31	0.08	0.68	204.00	222.20	204.00	84.78	0.04	0.38	100.00	100.00	0.00	5373.00	6536.07	3855321.00	76.88	1217.82	951.00
23	5	5	15008.00	26601.00	145.25	0	Spot (Block23, Row5, Column5)	40457.12	40189.00	21681.85	0.00	0.54	200.00	218.56	200.00	92.03	0.04	0.42	100.00	100.00	30.03	39989.00	40257.12	23303404.00	437.23	6740.97	4633.00
23	6	5	15308.00	26604.00	146.80	0	Spot (Block23, Row5, Column6)	1684.44	1573.00	830.44	0.03	0.49	205.00	230.35	205.00	105.84	0.05	0.46	100.00	100.00	0.00	1368.00	1479.44	990448.00	13.74	501.82	456.00
23	7	5	15609.00	26608.00	195.75	0	Spot (Block23, Row5, Column7)	7908.29	6584.00	5076.27	0.08	0.64	215.00	252.56	215.00	128.75	0.07	0.51	100.00	100.00	0.00	6369.00	7693.29	8533044.00	59.46	1728.84	1690.00
23	8	5	15911.00	26607.00	144.60	0	Spot (Block23, Row5, Column8)	9479.41	7625.00	7534.23	0.09	0.79	206.00	223.91	206.00	84.22	0.04	0.38	100.00	100.00	0.00	7419.00	9273.41	5384306.00	109.90	1874.22	1137.00
23	1	6	13804.00	26897.00	209.70	0	Spot (Block23, Row6, Column1)	11504.32	7748.50	8879.65	0.17	0.77	226.00	305.43	226.00	210.89	0.13	0.69	100.00	100.00	0.00	7522.50	11278.32	14426414.00	53.10	2583.04	2618.50
23	2	6	14101.00	26896.00	207.25	0	Spot (Block23, Row6, Column2)	5076.20	4341.50	2681.32	0.07	0.53	220.00	283.26	220.00	180.21	0.11	0.64	100.00	100.00	0.00	4121.50	4856.20	6203113.00	26.60	1342.59	1269.00
23	3	6	14393.00	26901.00	145.40	0	Spot (Block23, Row6, Column3)	17582.71	15112.00	10904.78	0.07	0.62	207.00	232.30	207.00	88.98	0.05	0.38	100.00	100.00	0.00	14905.00	17375.71	10110060.00	194.99	3533.04	2541.00
23	4	6	14711.00	26900.00	144.30	0	Spot (Block23, Row6, Column4)	1062.75	951.00	509.68	0.05	0.48	204.00	219.57	204.00	83.28	0.03	0.38	99.00	98.00	0.00	747.00	858.75	604703.00	10.12	411.87	341.00
23	5	6	15003.00	26903.00	143.60	0	Spot (Block23, Row6, Column5)	41295.39	42284.50	20814.09	0.01	0.50	211.00	235.32	211.00	114.01	0.05	0.48	100.00	100.00	26.35	42073.50	41084.39	22877736.00	360.15	8329.19	6015.50
23	6	6	15305.00	26903.00	153.50	0	Spot (Block23, Row6, Column6)	656.69	543.50	370.45	0.08	0.56	212.00	234.25	212.00	103.01	0.04	0.44	80.00	61.00	0.00	331.50	444.69	425533.00	4.10	288.77	290.00
23	7	6	15607.00	26906.00	146.85	0	Spot (Block23, Row6, Column7)	8337.66	7124.00	5670.02	0.07	0.68	212.00	236.19	212.00	99.05	0.05	0.42	100.00	100.00	0.00	6912.00	8125.66	4944234.00	81.79	1497.56	1155.00
23	8	6	15912.00	26908.00	144.95	0	Spot (Block23, Row6, Column8)	11770.21	10240.50	8584.26	0.06	0.73	209.00	218.99	209.00	42.10	0.02	0.19	100.00	100.00	0.00	10031.50	11561.21	6709020.00	274.37	2283.66	1423.50
23	1	7	13800.00	27198.00	161.00	0	Spot (Block23, Row7, Column1)	3390.41	2948.00	1758.70	0.06	0.52	214.00	255.12	214.00	139.07	0.08	0.55	100.00	100.00	0.00	2734.00	3176.41	2424143.00	22.54	750.05	719.00
23	2	7	14104.00	27198.00	156.55	0	Spot (Block23, Row7, Column2)	512.43	440.50	230.43	0.07	0.45	212.00	232.68	212.00	69.49	0.04	0.30	95.00	68.00	0.00	228.50	300.43	345376.00	4.03	276.22	283.00
23	3	7	14406.00	27210.00	179.20	0	Spot (Block23, Row7, Column3)	246.21	231.00	41.78	0.03	0.17	202.00	209.35	202.00	34.99	0.02	0.17	45.00	32.00	0.00	29.00	44.21	221591.00	1.05	223.53	211.00
23	4	7	14706.00	27200.00	163.70	0	Spot (Block23, Row7, Column4)	383.54	332.00	137.33	0.06	0.36	204.00	219.31	204.00	70.65	0.03	0.32	83.00	48.00	0.00	128.00	179.54	285741.00	2.32	249.96	237.50
23	5	7	15001.00	27204.00	177.80	0	Spot (Block23, Row7, Column5)	2111.83	1916.00	1032.84	0.04	0.49	216.00	247.25	216.00	114.75	0.06	0.46	100.00	100.00	0.00	1700.00	1895.83	1860518.00	16.25	641.48	629.00
23	6	7	15305.00	27205.00	196.40	0	Spot (Block23, Row7, Column6)	5709.89	5510.00	3042.34	0.02	0.53	224.00	297.47	224.00	223.94	0.12	0.75	100.00	100.00	0.00	5286.00	5485.89	6240914.00	24.17	1351.31	1313.50
23	7	7	15592.00	27210.00	148.75	0	Spot (Block23, Row7, Column7)	11995.72	11126.00	6490.97	0.03	0.54	212.00	245.74	212.00	107.85	0.06	0.44	100.00	100.00	0.00	10914.00	11783.72	7281404.00	108.95	2846.23	1995.50
23	8	7	15905.00	27206.00	188.45	0	Spot (Block23, Row7, Column8)	3023.05	2999.00	938.51	0.00	0.31	209.00	224.74	209.00	76.85	0.03	0.34	100.00	100.00	0.00	2790.00	2814.05	3026072.00	36.41	872.77	827.50
23	1	8	13792.00	27491.00	156.65	0	Spot (Block23, Row8, Column1)	339.28	306.00	142.35	0.04	0.42	206.00	219.19	206.00	54.08	0.03	0.25	90.00	40.00	0.00	100.00	133.28	229012.00	2.22	258.39	265.00
23	2	8	14105.00	27495.00	148.85	0	Spot (Block23, Row8, Column2)	1140.09	1061.00	584.20	0.03	0.51	208.00	215.66	208.00	32.48	0.02	0.15	100.00	100.00	0.00	853.00	932.09	687475.00	28.47	422.38	385.00
23	3	8	14391.00	27497.00	145.70	0	Spot (Block23, Row8, Column3)	3272.37	2497.50	2631.59	0.12	0.80	205.00	217.98	205.00	83.52	0.03	0.38	100.00	100.00	0.00	2292.50	3067.37	1884883.00	36.57	753.70	564.50
23	4	8	14703.00	27500.00	151.00	0	Spot (Block23, Row8, Column4)	37064.53	35846.00	18679.96	0.01	0.50	208.00	229.12	208.00	106.52	0.04	0.46	100.00	100.00	10.45	35638.00	36856.53	23054200.00	345.82	6578.92	5135.00
23	5	8	14986.00	27501.00	178.05	0	Spot (Block23, Row8, Column5)	348.22	311.00	92.13	0.05	0.26	213.00	262.53	213.00	198.08	0.09	0.75	21.00	0.00	0.00	98.00	135.22	309218.00	0.43	242.30	230.00
23	6	8	15305.00	27504.00	200.05	0	Spot (Block23, Row8, Column6)	18100.36	11795.00	15357.20	0.19	0.85	227.00	321.00	227.00	286.00	0.15	0.89	100.00	100.00	0.27	11568.00	17873.36	20453408.00	62.17	3330.14	3271.00
23	7	8	15603.00	27503.00	146.05	0	Spot (Block23, Row8, Column7)	5532.54	4978.00	3318.57	0.05	0.60	220.00	274.23	220.00	200.82	0.10	0.73	100.00	100.00	0.00	4758.00	5312.54	3214403.00	26.18	1330.17	896.00
23	8	8	15888.00	27508.00	148.60	0	Spot (Block23, Row8, Column8)	39783.18	38931.00	20138.89	0.01	0.51	216.00	248.55	216.00	125.32	0.06	0.50	100.00	100.00	21.23	38715.00	39567.18	23989364.00	315.48	7593.44	5500.50
24	1	1	18320.00	25419.00	152.60	0	Spot (Block24, Row1, Column1)	15616.14	12757.00	10672.12	0.09	0.68	287.00	296.85	287.00	71.17	0.01	0.24	100.00	100.00	1.09	12470.00	15329.14	10009946.00	215.24	2849.91	2106.00
24	2	1	18610.00	25426.00	146.85	0	Spot (Block24, Row1, Column2)	5840.64	5322.50	3095.98	0.04	0.53	281.00	294.96	281.00	80.29	0.02	0.27	100.00	100.00	0.00	5041.50	5559.64	3434298.00	69.07	1413.08	1162.00
24	3	1	18916.00	25425.00	146.70	0	Spot (Block24, Row1, Column3)	4247.79	3646.00	2836.48	0.07	0.67	277.00	279.82	277.00	79.35	0.00	0.28	100.00	100.00	0.00	3369.00	3970.79	2484960.00	50.01	923.64	731.00
24	4	1	19207.00	25428.00	147.30	0	Spot (Block24, Row1, Column4)	4272.30	3741.50	2331.63	0.06	0.55	279.00	285.57	279.00	88.44	0.01	0.31	100.00	100.00	0.00	3462.50	3993.30	2546292.00	45.08	1072.74	825.50
24	5	1	19516.00	25427.00	148.85	0	Spot (Block24, Row1, Column5)	9797.51	7740.00	7589.75	0.10	0.77	284.00	287.58	284.00	58.61	0.01	0.20	100.00	100.00	0.00	7456.00	9513.51	5966686.00	162.26	1904.26	1522.00
24	6	1	19809.00	25433.00	146.30	0	Spot (Block24, Row1, Column6)	10250.24	9344.00	5951.54	0.04	0.58	288.00	297.90	288.00	92.39	0.01	0.31	100.00	100.00	0.00	9056.00	9962.24	5975890.00	107.72	2565.13	1572.00
24	7	1	20107.00	25435.00	147.20	0	Spot (Block24, Row1, Column7)	26363.24	23745.00	15919.14	0.05	0.60	288.00	301.82	288.00	196.42	0.02	0.65	100.00	100.00	2.89	23457.00	26075.24	15527948.00	132.68	5328.28	3328.50
24	8	1	20419.00	25432.00	150.95	0	Spot (Block24, Row1, Column8)	2072.96	1913.50	844.47	0.03	0.41	288.00	311.11	288.00	285.22	0.03	0.92	100.00	99.00	0.00	1625.50	1784.96	1293527.00	6.18	687.31	567.00
24	1	2	18311.00	25721.00	147.00	-50	Spot (Block24, Row2, Column1)	306.76	308.00	23.37	0.00	0.08	285.00	292.18	285.00	72.42	0.01	0.25	0.00	0.00	0.00	23.00	21.76	180377.00	0.20	306.28	301.00
24	2	2	18609.00	25723.00	133.75	0	Spot (Block24, Row2, Column2)	5769.37	5615.00	2192.79	0.01	0.38	288.00	294.76	288.00	66.12	0.01	0.22	100.00	100.00	0.00	5327.00	5481.37	2786606.00	82.80	1363.50	1228.00
24	3	2	18913.00	25717.00	152.85	0	Spot (Block24, Row2, Column3)	523.47	485.00	131.90	0.03	0.25	280.00	289.19	280.00	77.81	0.01	0.27	97.00	68.00	0.00	205.00	243.47	332927.00	3.01	356.42	344.00
24	4	2	19212.00	25730.00	173.15	0	Spot (Block24, Row2, Column4)	3576.68	3416.00	1563.13	0.02	0.44	283.00	299.25	283.00	89.98	0.02	0.30	100.00	100.00	0.00	3133.00	3293.68	2997256.00	36.43	959.75	909.00
24	5	2	19513.00	25729.00	185.20	0	Spot (Block24, Row2, Column5)	3306.25	3216.00	1103.89	0.01	0.33	291.00	307.31	291.00	76.21	0.02	0.25	100.00	100.00	0.00	2925.00	3015.25	3197145.00	39.35	1074.19	987.00
24	6	2	19808.00	25730.00	148.05	0	Spot (Block24, Row2, Column6)	2250.12	2108.50	1142.27	0.03	0.51	293.00	340.75	293.00	205.45	0.07	0.60	100.00	100.00	0.00	1815.50	1957.12	1345570.00	9.29	737.86	631.50
24	7	2	20111.00	25730.00	149.15	0	Spot (Block24, Row2, Column7)	2445.78	2082.00	1341.97	0.07	0.55	293.00	302.54	293.00	63.27	0.01	0.21	100.00	100.00	0.00	1789.00	2152.78	1484586.00	33.87	827.74	756.00
24	8	2	20413.00	25734.00	147.00	-50	Spot (Block24, Row2, Column8)	309.33	304.00	27.44	0.01	0.09	296.00	322.75	296.00	293.11	0.04	0.91	0.00	0.00	0.00	8.00	13.33	180958.00	-0.05	307.47	307.00
24	1	3	18312.00	26019.00	148.65	0	Spot (Block24, Row3, Column1)	10087.82	8945.00	6573.21	0.05	0.65	277.00	275.52	277.00	44.87	0.00	0.16	100.00	100.00	0.00	8668.00	9810.82	6082953.00	218.67	2311.07	1745.00
24	2	3	18613.00	26027.00	146.45	0	Spot (Block24, Row3, Column2)	690.80	657.00	196.23	0.02	0.28	285.00	300.87	285.00	96.55	0.02	0.32	99.00	89.00	0.00	372.00	405.80	404119.00	4.04	393.96	366.00
24	3	3	18901.00	26023.00	147.50	0	Spot (Block24, Row3, Column3)	2632.01	2278.00	1796.62	0.06	0.68	282.00	285.73	282.00	69.89	0.01	0.24	100.00	100.00	0.00	1996.00	2350.01	1560780.00	33.57	795.13	661.50
24	4	3	19211.00	26027.00	147.60	0	Spot (Block24, Row3, Column4)	12821.71	11288.00	7570.20	0.06	0.59	287.00	297.62	287.00	77.44	0.02	0.26	100.00	100.00	0.00	11001.00	12534.71	7654563.00	161.74	2802.73	2105.00
24	5	3	19518.00	26036.00	151.00	0	Spot (Block24, Row3, Column5)	1871.14	1153.50	3864.02	0.21	2.07	291.00	338.97	291.00	221.10	0.07	0.65	91.00	76.00	0.00	862.50	1580.14	1167589.00	6.93	688.36	388.00
24	6	3	19811.00	26029.00	210.15	0	Spot (Block24, Row3, Column6)	20485.75	14492.00	15414.84	0.15	0.75	305.00	428.95	305.00	319.67	0.15	0.75	100.00	100.00	0.24	14187.00	20180.75	25750588.00	62.74	4400.70	4423.00
24	7	3	20113.00	26032.00	146.55	0	Spot (Block24, Row3, Column7)	6746.20	5708.50	4637.93	0.07	0.69	296.00	354.49	296.00	221.93	0.08	0.63	100.00	100.00	0.00	5412.50	6450.20	3953276.00	28.80	1438.31	1084.00
24	8	3	20412.00	26042.00	157.90	0	Spot (Block24, Row3, Column8)	8797.99	7791.50	4640.51	0.05	0.53	292.00	303.45	292.00	85.16	0.02	0.28	100.00	100.00	0.00	7499.50	8505.99	6053020.00	99.75	2107.30	1800.00
24	1	4	18308.00	26319.00	146.70	0	Spot (Block24, Row4, Column1)	12902.98	11224.00	7984.99	0.06	0.62	282.00	297.02	282.00	103.32	0.02	0.35	100.00	100.00	0.00	10942.00	12620.98	7574048.00	122.01	2744.15	1786.00
24	2	4	18606.00	26326.00	171.15	0	Spot (Block24, Row4, Column2)	5918.23	5399.00	3124.81	0.04	0.53	292.00	332.63	292.00	151.63	0.06	0.46	100.00	100.00	0.00	5107.00	5626.23	4847030.00	36.84	1289.75	1218.00
24	3	4	18908.00	26326.00	148.20	0	Spot (Block24, Row4, Column3)	43622.75	46954.00	20604.47	0.03	0.47	292.00	333.58	292.00	176.27	0.06	0.53	100.00	100.00	33.44	46662.00	43330.75	26217420.00	245.58	9045.83	6278.00
24	4	4	19201.00	26328.00	157.10	0	Spot (Block24, Row4, Column4)	538.97	521.50	109.59	0.01	0.20	289.00	301.58	289.00	87.56	0.02	0.29	98.00	75.00	0.00	232.50	249.97	366499.00	2.71	366.16	364.00
24	5	4	19504.00	26343.00	149.75	0	Spot (Block24, Row4, Column5)	1742.89	647.50	5565.10	0.43	3.19	287.00	294.25	287.00	70.26	0.01	0.24	95.00	86.00	0.33	360.50	1455.89	1070135.00	20.62	543.18	386.00
24	6	4	19810.00	26328.00	194.65	0	Spot (Block24, Row4, Column6)	3423.42	3437.00	922.65	0.00	0.27	300.00	355.79	300.00	228.34	0.07	0.64	100.00	100.00	0.00	3137.00	3123.42	3669907.00	13.43	1121.64	1055.00
24	7	4	20105.00	26335.00	148.10	0	Spot (Block24, Row4, Column7)	4326.34	3317.50	3389.66	0.12	0.78	307.00	358.58	307.00	212.82	0.07	0.59	100.00	92.00	0.00	3010.50	4019.34	2587151.00	18.64	982.21	792.50
24	8	4	20410.00	26340.00	151.50	0	Spot (Block24, Row4, Column8)	1657.55	1441.00	840.50	0.06	0.51	299.00	310.34	299.00	50.42	0.02	0.16	100.00	100.00	0.00	1142.00	1358.55	1042598.00	26.72	620.25	546.00
24	1	5	18311.00	26626.00	145.45	0	Spot (Block24, Row5, Column1)	10906.09	9305.50	6530.07	0.07	0.60	289.00	344.35	289.00	212.19	0.08	0.62	100.00	100.00	0.00	9016.50	10617.09	6303719.00	49.78	2240.40	1912.00
24	2	5	18608.00	26623.00	154.00	0	Spot (Block24, Row5, Column2)	11018.91	10702.00	5021.46	0.01	0.46	300.00	374.63	300.00	218.13	0.10	0.58	100.00	100.00	0.00	10402.00	10718.91	7195349.00	48.80	2291.59	1993.00
24	3	5	18910.00	26624.00	155.95	0	Spot (Block24, Row5, Column3)	20495.54	16619.00	12689.44	0.09	0.62	299.00	355.92	299.00	188.89	0.08	0.53	100.00	100.00	0.00	16320.00	20196.54	13711513.00	106.62	2830.13	2588.50
24	4	5	19207.00	26628.00	146.60	0	Spot (Block24, Row5, Column4)	8178.41	7067.00	5762.03	0.06	0.70	296.00	325.90	296.00	143.61	0.04	0.44	100.00	100.00	0.00	6771.00	7882.41	4800725.00	54.68	1637.26	1171.00
24	5	5	19511.00	26625.00	147.55	0	Spot (Block24, Row5, Column5)	43559.33	45856.00	21047.63	0.02	0.48	292.00	311.27	292.00	118.53	0.03	0.38	100.00	100.00	36.42	45564.00	43267.33	25830820.00	364.87	8697.46	5275.00
24	6	5	19808.00	26629.00	148.50	0	Spot (Block24, Row5, Column6)	2395.67	2246.50	1130.73	0.03	0.47	300.00	341.98	300.00	214.50	0.06	0.63	100.00	99.00	0.00	1946.50	2095.67	1442191.00	9.57	800.79	680.00
24	7	5	20113.00	26635.00	198.10	0	Spot (Block24, Row5, Column7)	23013.42	18291.00	15624.85	0.10	0.68	316.00	413.93	316.00	324.07	0.12	0.78	100.00	100.00	0.36	17975.00	22697.42	25567916.00	69.74	4473.87	4446.50
24	8	5	20413.00	26635.00	147.35	0	Spot (Block24, Row5, Column8)	12210.23	9388.00	10064.96	0.11	0.82	307.00	359.20	307.00	223.64	0.07	0.62	100.00	100.00	0.00	9081.00	11903.23	7252874.00	52.99	2086.61	1660.50
24	1	6	18307.00	26924.00	207.90	0	Spot (Block24, Row6, Column1)	18183.74	12680.00	14525.16	0.16	0.80	305.00	452.22	305.00	359.99	0.17	0.80	100.00	100.00	0.08	12375.00	17878.74	22384184.00	49.26	3865.74	3862.50
24	2	6	18605.00	26921.00	209.45	0	Spot (Block24, Row6, Column2)	13220.15	11774.00	7307.41	0.05	0.55	319.00	437.58	319.00	318.10	0.14	0.73	100.00	100.00	0.00	11455.00	12901.15	16498748.00	40.18	3154.83	3079.50
24	3	6	18895.00	26925.00	145.05	0	Spot (Block24, Row6, Column3)	19578.17	17470.00	12027.12	0.05	0.61	304.00	361.27	304.00	204.56	0.07	0.57	100.00	100.00	0.00	17166.00	19274.17	11257446.00	93.94	3780.72	2465.00
24	4	6	19209.00	26926.00	146.65	0	Spot (Block24, Row6, Column4)	1550.64	1250.00	817.57	0.09	0.53	297.00	308.35	297.00	82.16	0.02	0.27	100.00	100.00	0.00	953.00	1253.64	905574.00	15.12	578.21	478.00
24	5	6	19505.00	26930.00	145.20	0	Spot (Block24, Row6, Column5)	43521.33	45096.00	20488.78	0.02	0.47	298.00	325.01	298.00	129.32	0.04	0.40	100.00	100.00	33.91	44798.00	43223.33	25155456.00	334.03	7404.02	5429.00
24	6	6	19806.00	26929.00	154.05	0	Spot (Block24, Row6, Column6)	1020.96	876.00	580.16	0.07	0.57	302.00	340.43	302.00	177.85	0.05	0.52	81.00	64.00	0.00	574.00	718.96	665664.00	3.83	429.01	400.00
24	7	6	20107.00	26933.00	147.90	0	Spot (Block24, Row6, Column7)	12616.93	11056.50	8628.07	0.06	0.68	307.00	363.38	307.00	243.41	0.07	0.67	100.00	100.00	0.00	10749.50	12309.93	7544926.00	50.34	2618.81	1815.00
24	8	6	20413.00	26938.00	147.00	0	Spot (Block24, Row6, Column8)	15223.90	12528.00	11303.04	0.08	0.74	308.00	323.10	308.00	65.52	0.02	0.20	100.00	100.00	0.00	12220.00	14915.90	8936432.00	227.44	2884.10	1985.00
24	1	7	18305.00	27221.00	165.40	0	Spot (Block24, Row7, Column1)	8259.64	7202.00	4616.89	0.06	0.56	298.00	373.08	298.00	247.37	0.10	0.66	100.00	100.00	0.00	6904.00	7961.64	6285586.00	31.88	1524.13	1490.00
24	2	7	18605.00	27223.00	156.95	0	Spot (Block24, Row7, Column2)	689.38	597.00	302.15	0.06	0.44	307.00	362.79	307.00	182.12	0.07	0.50	71.00	36.00	0.00	290.00	382.38	466708.00	1.79	406.00	398.00
24	3	7	18896.00	27208.00	175.70	0	Spot (Block24, Row7, Column3)	338.71	325.00	38.33	0.02	0.11	298.00	312.32	298.00	79.16	0.02	0.25	19.00	0.00	0.00	27.00	40.71	291970.00	0.33	315.77	304.00
24	4	7	19200.00	27230.00	163.40	0	Spot (Block24, Row7, Column4)	521.26	475.00	166.72	0.04	0.32	293.00	304.05	293.00	70.73	0.02	0.23	93.00	58.00	0.00	182.00	228.26	385736.00	3.07	342.91	324.00
24	5	7	19506.00	27231.00	183.05	0	Spot (Block24, Row7, Column5)	3114.29	2867.00	1631.11	0.04	0.52	300.00	356.16	300.00	203.99	0.07	0.57	100.00	100.00	0.00	2567.00	2814.29	2924318.00	13.52	892.91	884.00
24	6	7	19803.00	27227.00	200.05	0	Spot (Block24, Row7, Column6)	15673.63	14752.50	8868.29	0.03	0.57	322.00	472.22	322.00	390.06	0.17	0.83	100.00	100.00	0.00	14430.50	15351.63	17867942.00	38.97	3322.88	3368.00
24	7	7	20088.00	27235.00	150.55	0	Spot (Block24, Row7, Column7)	13159.89	11827.50	6927.05	0.05	0.53	308.00	384.50	308.00	241.52	0.10	0.63	100.00	100.00	0.00	11519.50	12851.89	8159130.00	52.90	2987.21	2334.00
24	8	7	20406.00	27240.00	191.20	0	Spot (Block24, Row7, Column8)	5928.99	5880.50	1497.59	0.00	0.25	310.00	330.19	310.00	84.38	0.03	0.26	100.00	100.00	0.00	5570.50	5618.99	6118714.00	66.35	1774.39	1705.00
24	1	8	18292.00	27527.00	145.85	0	Spot (Block24, Row8, Column1)	468.15	474.00	126.69	0.01	0.27	288.00	298.41	288.00	100.36	0.02	0.34	68.00	42.00	0.00	186.00	180.15	271527.00	1.69	342.16	330.00
24	2	8	18606.00	27526.00	147.40	0	Spot (Block24, Row8, Column2)	2040.92	1675.00	1071.37	0.09	0.52	295.00	301.37	295.00	70.33	0.01	0.23	100.00	100.00	0.00	1380.00	1745.92	1204142.00	24.73	687.65	588.00
24	3	8	18894.00	27523.00	147.05	0	Spot (Block24, Row8, Column3)	4503.04	3327.50	3473.12	0.13	0.77	293.00	301.55	293.00	69.50	0.01	0.23	100.00	100.00	0.00	3034.50	4210.04	2656795.00	60.45	1058.94	760.50
24	4	8	19203.00	27526.00	149.50	0	Spot (Block24, Row8, Column4)	23709.79	21984.00	12553.08	0.03	0.53	294.00	306.29	294.00	81.32	0.02	0.27	100.00	100.00	0.00	21690.00	23415.79	14557811.00	287.80	4860.01	3698.00
24	5	8	19491.00	27528.00	154.75	0	Spot (Block24, Row8, Column5)	511.31	478.00	123.12	0.03	0.24	297.00	356.82	297.00	279.02	0.08	0.78	27.00	1.00	0.00	181.00	214.31	337464.00	0.55	365.76	365.00
24	6	8	19806.00	27531.00	200.65	0	Spot (Block24, Row8, Column6)	27729.33	19306.00	21667.04	0.16	0.78	326.00	485.62	326.00	448.36	0.17	0.92	100.00	100.00	15.41	18980.00	27403.33	31667060.00	60.76	5088.35	5252.00
24	7	8	20103.00	27532.00	145.45	0	Spot (Block24, Row8, Column7)	5730.22	5162.00	3293.06	0.05	0.57	314.00	397.09	314.00	293.53	0.10	0.74	100.00	100.00	0.00	4848.00	5416.22	3294879.00	18.17	1698.11	1330.50
24	8	8	20389.00	27538.00	148.00	0	Spot (Block24, Row8, Column8)	35807.98	32591.00	19435.92	0.04	0.54	318.00	356.31	318.00	127.63	0.05	0.36	100.00	100.00	11.87	32273.00	35489.98	21413240.00	277.78	6539.15	4519.00
25	1	1	4786.00	29833.00	146.30	0	Spot (Block25, Row1, Column1)	16526.19	14808.50	8695.68	0.05	0.53	403.00	432.62	403.00	132.63	0.03	0.31	100.00	100.00	0.00	14405.50	16123.19	9651297.00	121.34	4047.26	3091.00
25	2	1	5080.00	29842.00	141.45	0	Spot (Block25, Row1, Column2)	26807.68	24078.00	13786.58	0.05	0.51	390.00	435.83	390.00	509.69	0.05	1.17	100.00	100.00	0.00	23688.00	26417.68	14583378.00	51.74	5097.36	4680.50
25	3	1	5388.00	29843.00	139.00	0	Spot (Block25, Row1, Column3)	9697.66	8190.50	6583.72	0.07	0.68	383.00	387.62	383.00	102.33	0.01	0.26	100.00	100.00	0.00	7807.50	9314.66	5100969.00	90.98	1998.46	1533.00
25	4	1	5674.00	29844.00	140.10	0	Spot (Block25, Row1, Column4)	20187.47	18234.00	11128.84	0.04	0.55	385.00	403.95	385.00	144.84	0.02	0.36	100.00	100.00	0.00	17849.00	19802.47	10679173.00	136.58	4217.67	3373.50
25	5	1	5982.00	29842.00	142.25	0	Spot (Block25, Row1, Column5)	32505.85	27771.00	23139.90	0.07	0.71	381.00	386.22	381.00	108.12	0.01	0.28	100.00	100.00	16.82	27390.00	32124.85	17780716.00	297.07	5356.85	3842.00
25	6	1	6277.00	29847.00	138.35	0	Spot (Block25, Row1, Column6)	25070.16	22960.00	13962.85	0.04	0.56	386.00	396.57	386.00	158.72	0.01	0.40	100.00	100.00	0.38	22574.00	24684.16	13136762.00	155.45	5341.41	3671.00
25	7	1	6575.00	29849.00	142.35	0	Spot (Block25, Row1, Column7)	50657.32	63749.50	17991.64	0.10	0.36	386.00	396.91	386.00	154.26	0.01	0.39	100.00	100.00	48.19	63363.50	50271.32	28064324.00	325.82	10130.95	6247.00
25	8	1	6883.00	29855.00	167.85	0	Spot (Block25, Row1, Column8)	550.44	515.00	105.37	0.03	0.19	383.00	378.78	383.00	74.19	0.00	0.20	81.00	46.00	0.00	132.00	167.44	428789.00	2.31	418.66	406.00
25	1	2	4780.00	30138.00	147.00	-50	Spot (Block25, Row2, Column1)	418.20	408.00	32.40	0.01	0.08	401.00	422.46	401.00	102.58	0.02	0.24	0.00	0.00	0.00	7.00	17.20	245484.00	-0.04	423.19	409.00
25	2	2	5075.00	30140.00	122.40	0	Spot (Block25, Row2, Column2)	14161.48	13372.00	6239.84	0.02	0.44	392.00	415.84	392.00	144.73	0.03	0.35	100.00	100.00	0.00	12980.00	13769.48	5678754.00	94.98	2748.01	2506.50
25	3	2	5380.00	30141.00	138.05	0	Spot (Block25, Row2, Column3)	726.62	741.00	189.67	0.01	0.26	389.00	411.17	389.00	155.07	0.02	0.38	76.00	53.00	0.00	352.00	337.62	374208.00	2.03	473.28	465.00
25	4	2	5685.00	30147.00	177.00	0	Spot (Block25, Row2, Column4)	6214.56	5427.00	3580.71	0.06	0.58	394.00	440.17	394.00	194.68	0.05	0.44	100.00	100.00	0.00	5033.00	5820.56	5462598.00	29.66	1586.29	1563.00
25	5	2	5988.00	30146.00	163.60	0	Spot (Block25, Row2, Column5)	4761.62	4569.50	1829.16	0.02	0.38	391.00	411.62	391.00	141.37	0.02	0.34	100.00	100.00	0.00	4178.50	4370.62	3533121.00	30.77	1474.63	1398.00
25	6	2	6274.00	30146.00	139.65	0	Spot (Block25, Row2, Column6)	4843.85	4458.50	2511.32	0.04	0.52	394.00	440.16	394.00	246.99	0.05	0.56	100.00	100.00	0.00	4064.50	4449.85	2538180.00	17.83	1373.51	1159.00
25	7	2	6584.00	30150.00	139.50	0	Spot (Block25, Row2, Column7)	6630.35	5932.00	4055.48	0.05	0.61	392.00	409.34	392.00	153.84	0.02	0.38	100.00	100.00	0.00	5540.00	6238.35	3494196.00	40.44	1707.76	1390.00
25	8	2	6890.00	30157.00	143.70	0	Spot (Block25, Row2, Column8)	461.92	484.00	61.56	0.02	0.13	387.00	393.98	387.00	128.65	0.01	0.33	13.00	0.00	0.00	97.00	74.92	258674.00	0.53	419.87	401.00
25	1	3	4782.00	30436.00	139.35	0	Spot (Block25, Row3, Column1)	24361.73	22892.00	15219.67	0.03	0.62	394.00	403.83	394.00	78.08	0.01	0.19	100.00	100.00	0.00	22498.00	23967.73	12838633.00	306.85	4884.27	3733.00
25	2	3	5080.00	30442.00	147.35	0	Spot (Block25, Row3, Column2)	858.82	749.00	297.06	0.06	0.35	391.00	403.56	391.00	107.67	0.01	0.27	99.00	82.00	0.00	358.00	467.82	506704.00	4.23	505.41	501.00
25	3	3	5367.00	30438.00	135.85	0	Spot (Block25, Row3, Column3)	3090.75	2433.00	3779.13	0.10	1.22	388.00	392.90	388.00	112.71	0.01	0.29	100.00	99.00	0.00	2045.00	2702.75	1526829.00	23.94	1076.80	768.00
25	4	3	5679.00	30445.00	138.40	0	Spot (Block25, Row3, Column4)	29182.79	27833.00	15532.65	0.02	0.53	387.00	406.19	387.00	150.68	0.02	0.37	100.00	100.00	0.58	27446.00	28795.79	14970774.00	190.98	6531.20	5326.00
25	5	3	5975.00	30441.00	134.15	0	Spot (Block25, Row3, Column5)	3029.28	1743.50	5982.08	0.24	1.97	388.00	414.91	388.00	212.36	0.03	0.51	98.00	91.00	0.21	1355.50	2641.28	1472228.00	12.31	992.34	681.00
25	6	3	6282.00	30447.00	211.80	0	Spot (Block25, Row3, Column6)	15134.95	8622.50	13201.50	0.24	0.87	406.00	511.79	406.00	345.09	0.10	0.67	100.00	100.00	0.00	8216.50	14728.95	19372730.00	42.38	3777.63	3831.50
25	7	3	6585.00	30450.00	139.55	0	Spot (Block25, Row3, Column7)	22588.45	19347.00	15885.59	0.07	0.70	400.00	455.52	400.00	255.30	0.06	0.56	100.00	100.00	0.38	18947.00	22188.45	11745995.00	86.70	4746.03	3539.50
25	8	3	6881.00	30454.00	151.90	0	Spot (Block25, Row3, Column8)	21064.10	19416.00	10661.38	0.04	0.51	392.00	413.67	392.00	157.18	0.02	0.38	100.00	100.00	0.00	19024.00	20672.10	13333573.00	131.38	3991.45	3306.00
25	1	4	4783.00	30738.00	138.40	0	Spot (Block25, Row4, Column1)	25826.11	23938.00	14870.67	0.03	0.58	394.00	414.12	394.00	107.15	0.02	0.26	100.00	100.00	0.19	23544.00	25432.11	13455405.00	237.16	5307.81	3295.00
25	2	4	5079.00	30741.00	162.45	0	Spot (Block25, Row4, Column2)	2311.67	2146.00	1039.93	0.03	0.45	392.00	422.44	392.00	159.47	0.03	0.38	100.00	100.00	0.00	1754.00	1919.67	1692144.00	11.85	809.45	799.00
25	3	4	5379.00	30741.00	143.00	0	Spot (Block25, Row4, Column3)	57012.15	65535.00	13241.15	0.06	0.23	392.00	419.11	392.00	153.69	0.03	0.37	100.00	100.00	62.79	65143.00	56620.15	31870020.00	368.22	11376.54	7742.00
25	4	4	5670.00	30742.00	147.95	0	Spot (Block25, Row4, Column4)	766.18	763.50	186.08	0.00	0.24	385.00	386.96	385.00	104.99	0.00	0.27	97.00	80.00	0.00	378.50	381.18	456643.00	3.61	493.96	472.50
25	5	4	5955.00	30744.00	145.75	0	Spot (Block25, Row4, Column5)	867.21	772.00	552.81	0.05	0.64	391.00	398.36	391.00	104.14	0.01	0.26	91.00	74.00	0.00	381.00	476.21	503849.00	4.50	494.79	458.00
25	6	4	6281.00	30739.00	178.85	0	Spot (Block25, Row4, Column6)	5608.59	5476.50	2489.93	0.01	0.44	407.00	473.24	407.00	247.88	0.07	0.52	100.00	100.00	0.00	5069.50	5201.59	5036513.00	20.72	1644.21	1339.50
25	7	4	6575.00	30749.00	140.45	0	Spot (Block25, Row4, Column7)	14697.78	10675.50	11712.29	0.14	0.80	404.00	509.77	404.00	508.65	0.10	1.00	100.00	100.00	0.00	10271.50	14293.78	7848615.00	27.89	2851.60	2008.50
25	8	4	6874.00	30758.00	144.30	0	Spot (Block25, Row4, Column8)	4613.87	3882.00	2688.41	0.08	0.58	398.00	429.26	398.00	173.86	0.03	0.41	100.00	100.00	0.00	3484.00	4215.87	2629906.00	24.07	1229.86	935.00
25	1	5	4780.00	31040.00	138.60	0	Spot (Block25, Row5, Column1)	38662.50	37365.00	20182.91	0.01	0.52	398.00	453.14	398.00	233.29	0.06	0.51	100.00	100.00	19.69	36967.00	38264.50	19833908.00	163.78	8595.06	7040.00
25	2	5	5076.00	31037.00	147.65	0	Spot (Block25, Row5, Column2)	21042.50	19802.50	9702.95	0.03	0.46	397.00	473.59	397.00	317.62	0.08	0.67	100.00	100.00	0.00	19405.50	20645.50	12625502.00	64.76	3985.40	3500.00
25	3	5	5376.00	31040.00	145.10	0	Spot (Block25, Row5, Column3)	9964.72	8744.00	6077.44	0.06	0.61	398.00	438.33	398.00	171.19	0.04	0.39	100.00	100.00	0.00	8346.00	9566.72	5719751.00	55.65	1908.45	1678.00
25	4	5	5674.00	31046.00	139.85	0	Spot (Block25, Row5, Column4)	21918.36	18072.00	16298.01	0.08	0.74	394.00	410.21	394.00	127.40	0.02	0.31	100.00	100.00	0.38	17678.00	21524.36	11616732.00	168.83	4150.85	2769.00
25	5	5	5978.00	31045.00	142.70	0	Spot (Block25, Row5, Column5)	59298.45	65535.00	11273.46	0.04	0.19	398.00	430.85	398.00	179.56	0.03	0.42	100.00	100.00	69.57	65137.00	58900.45	32732984.00	327.85	13601.07	11156.00
25	6	5	6278.00	31047.00	139.40	0	Spot (Block25, Row5, Column6)	6015.88	5591.50	3146.47	0.03	0.52	415.00	505.27	415.00	418.10	0.09	0.83	100.00	100.00	0.00	5176.50	5600.88	3212482.00	13.18	1696.44	1390.00
25	7	5	6579.00	31049.00	209.90	0	Spot (Block25, Row5, Column7)	35871.83	29924.00	23085.06	0.08	0.64	478.00	648.08	478.00	753.59	0.13	1.16	100.00	100.00	27.88	29446.00	35393.83	44911880.00	46.74	8243.69	8342.50
25	8	5	6882.00	31051.00	141.65	0	Spot (Block25, Row5, Column8)	36034.30	35324.00	24593.23	0.01	0.68	408.00	522.88	408.00	562.27	0.11	1.08	100.00	100.00	29.36	34916.00	35626.30	19638732.00	63.16	6044.56	4326.50
25	1	6	4775.00	31340.00	217.00	0	Spot (Block25, Row6, Column1)	10907.71	5341.50	9956.27	0.31	0.91	412.00	544.02	412.00	425.01	0.12	0.78	100.00	100.00	0.00	4929.50	10495.71	14681778.00	24.38	3074.21	3054.00
25	2	6	5078.00	31338.00	221.65	0	Spot (Block25, Row6, Column2)	21310.49	14227.00	14388.52	0.18	0.68	412.00	573.98	412.00	530.16	0.14	0.92	100.00	100.00	0.07	13815.00	20898.49	29962548.00	39.11	5686.82	5984.00
25	3	6	5367.00	31342.00	138.00	0	Spot (Block25, Row6, Column3)	42237.26	43185.50	20554.71	0.01	0.49	398.00	474.82	398.00	366.91	0.08	0.77	100.00	100.00	30.69	42787.50	41839.26	21878976.00	113.82	8821.75	5993.00
25	4	6	5678.00	31344.00	138.10	0	Spot (Block25, Row6, Column4)	2774.60	2546.00	1502.63	0.04	0.54	399.00	422.47	399.00	144.22	0.02	0.34	100.00	100.00	0.00	2147.00	2375.60	1434468.00	16.31	974.15	799.00
25	5	6	5977.00	31344.00	139.85	0	Spot (Block25, Row6, Column5)	61134.06	65535.00	9094.33	0.03	0.15	408.00	474.74	408.00	233.23	0.07	0.49	100.00	100.00	75.86	65127.00	60726.06	32156748.00	260.09	16603.54	12329.00
25	6	6	6275.00	31346.00	137.75	0	Spot (Block25, Row6, Column6)	3377.78	2450.00	2418.71	0.14	0.72	431.00	515.06	431.00	344.82	0.08	0.67	96.00	81.00	0.00	2019.00	2946.78	1732802.00	8.30	1063.31	858.00
25	7	6	6578.00	31349.00	139.30	0	Spot (Block25, Row6, Column7)	39475.86	39533.50	22401.78	0.00	0.57	480.00	558.42	480.00	504.99	0.07	0.90	100.00	100.00	28.16	39053.50	38995.86	20606460.00	77.07	8165.54	6393.00
25	8	6	6880.00	31354.00	141.20	0	Spot (Block25, Row6, Column8)	41201.61	45457.00	23391.40	0.04	0.57	417.00	460.68	417.00	129.86	0.04	0.28	100.00	100.00	35.28	45040.00	40784.61	22537368.00	313.72	6544.14	4447.00
25	1	7	4774.00	31639.00	151.95	0	Spot (Block25, Row7, Column1)	3400.42	3072.00	1647.04	0.04	0.48	409.00	463.03	409.00	184.01	0.05	0.40	100.00	100.00	0.00	2663.00	2991.42	2152464.00	15.96	966.16	928.00
25	2	7	5071.00	31643.00	143.50	0	Spot (Block25, Row7, Column2)	1185.44	949.00	597.72	0.10	0.50	404.00	475.56	404.00	379.04	0.07	0.80	65.00	42.00	0.00	545.00	781.44	660288.00	1.87	592.48	521.00
25	3	7	5354.00	31626.00	180.80	0	Spot (Block25, Row7, Column3)	449.40	430.00	65.09	0.02	0.14	394.00	428.70	394.00	280.22	0.04	0.65	0.00	0.00	0.00	36.00	55.40	411653.00	0.07	401.91	394.00
25	4	7	5678.00	31646.00	162.95	0	Spot (Block25, Row7, Column4)	787.85	678.50	308.14	0.06	0.39	401.00	455.57	401.00	252.04	0.06	0.55	55.00	25.00	0.00	277.50	386.85	579854.00	1.32	500.65	497.00
25	5	7	5972.00	31647.00	169.60	0	Spot (Block25, Row7, Column5)	5847.53	4937.00	3374.25	0.07	0.58	452.00	575.09	452.00	420.13	0.10	0.73	100.00	100.00	0.00	4485.00	5395.53	4701418.00	12.55	1500.10	1469.00
25	6	7	6270.00	31645.00	221.05	0	Spot (Block25, Row7, Column6)	23880.25	16838.00	16173.90	0.15	0.68	501.00	746.25	501.00	713.71	0.17	0.96	100.00	100.00	0.79	16337.00	23379.25	33360724.00	32.41	6390.69	6310.50
25	7	7	6558.00	31655.00	141.20	0	Spot (Block25, Row7, Column7)	31452.66	30662.50	16665.15	0.01	0.53	485.00	582.32	485.00	494.64	0.08	0.85	100.00	100.00	1.85	30177.50	30967.66	17047348.00	62.41	6352.05	4564.00
25	8	7	6876.00	31653.00	176.25	0	Spot (Block25, Row7, Column8)	10195.21	10181.00	3239.64	0.00	0.32	423.00	474.16	423.00	247.07	0.05	0.52	100.00	100.00	0.00	9758.00	9772.21	8849438.00	39.35	3139.78	2738.00
25	1	8	4767.00	31938.00	193.30	0	Spot (Block25, Row8, Column1)	505.93	498.00	73.13	0.01	0.14	400.00	414.50	400.00	66.03	0.02	0.16	74.00	26.00	0.00	98.00	105.93	532744.00	1.38	446.12	416.00
25	2	8	5073.00	31943.00	138.40	0	Spot (Block25, Row8, Column2)	4152.98	3824.00	2376.85	0.04	0.57	400.00	415.91	400.00	182.62	0.02	0.44	100.00	100.00	0.00	3424.00	3752.98	2167858.00	20.46	1236.30	993.00
25	3	8	5362.00	31941.00	139.05	0	Spot (Block25, Row8, Column3)	10354.77	8549.00	7970.64	0.08	0.77	399.00	424.05	399.00	208.15	0.03	0.49	100.00	100.00	0.00	8150.00	9955.77	5425899.00	47.71	2157.45	1653.00
25	4	8	5673.00	31947.00	142.80	0	Spot (Block25, Row8, Column4)	40368.20	39354.00	18802.97	0.01	0.47	405.00	444.36	405.00	173.56	0.04	0.39	100.00	100.00	15.73	38949.00	39963.20	22323696.00	230.03	8189.11	6927.50
25	5	8	5955.00	31947.00	150.25	0	Spot (Block25, Row8, Column5)	733.49	699.00	178.63	0.02	0.24	420.00	549.60	420.00	446.83	0.12	0.81	24.00	0.00	0.00	279.00	313.49	453296.00	0.41	508.67	497.00
25	6	8	6275.00	31949.00	185.35	0	Spot (Block25, Row8, Column6)	25267.09	16015.00	21387.48	0.20	0.85	495.00	704.24	495.00	675.90	0.15	0.96	100.00	100.00	9.37	15520.00	24772.09	24534432.00	36.34	4505.17	4427.00
25	7	8	6574.00	31954.00	138.10	0	Spot (Block25, Row8, Column7)	13430.60	12660.00	7759.52	0.03	0.58	489.00	579.52	489.00	458.34	0.07	0.79	100.00	100.00	0.00	12171.00	12941.60	6876466.00	28.04	3125.16	2502.50
25	8	8	6857.00	31952.00	139.25	0	Spot (Block25, Row8, Column8)	43466.65	42946.00	19072.72	0.01	0.44	469.00	488.64	469.00	260.61	0.02	0.53	100.00	100.00	28.49	42477.00	42997.65	23037420.00	164.91	9012.91	6813.00
26	1	1	9291.00	29862.00	148.35	0	Spot (Block26, Row1, Column1)	15563.67	14485.50	8631.86	0.03	0.55	357.00	377.87	357.00	136.82	0.02	0.36	100.00	100.00	0.00	14128.50	15206.67	9400459.00	110.99	3342.95	2046.50
26	2	1	9580.00	29870.00	145.20	0	Spot (Block26, Row1, Column2)	28157.95	26041.00	15167.15	0.03	0.54	327.00	381.21	327.00	151.19	0.07	0.40	100.00	100.00	0.35	25714.00	27830.95	16275297.00	183.73	4462.06	3755.00
26	3	1	9886.00	29868.00	138.65	0	Spot (Block26, Row1, Column3)	5735.51	4962.50	3709.79	0.06	0.65	317.00	357.89	317.00	118.65	0.05	0.33	100.00	100.00	0.00	4645.50	5418.51	2993936.00	45.33	1331.69	1004.00
26	4	1	10177.00	29871.00	140.65	0	Spot (Block26, Row1, Column4)	21937.15	19803.50	12280.04	0.04	0.56	319.00	359.78	319.00	113.93	0.05	0.32	100.00	100.00	0.00	19484.50	21618.15	11802189.00	189.40	4289.81	3613.00
26	5	1	10485.00	29873.00	144.35	0	Spot (Block26, Row1, Column5)	11673.37	9025.50	9380.20	0.11	0.80	323.00	358.92	323.00	120.68	0.05	0.34	100.00	100.00	0.00	8702.50	11350.37	6653819.00	93.76	1905.79	1588.50
26	6	1	10779.00	29874.00	140.20	0	Spot (Block26, Row1, Column6)	19156.99	17372.50	11383.68	0.04	0.59	327.00	412.52	327.00	845.98	0.10	2.05	100.00	99.00	0.00	17045.50	18829.99	10191517.00	22.16	4723.10	2901.00
26	7	1	11072.00	29877.00	144.00	0	Spot (Block26, Row1, Column7)	49020.34	57961.00	18525.18	0.07	0.38	334.00	414.77	334.00	844.62	0.09	2.04	100.00	100.00	43.27	57627.00	48686.34	27304492.00	57.55	11303.11	8372.00
26	8	1	11391.00	29878.00	174.95	0	Spot (Block26, Row1, Column8)	529.96	489.00	143.56	0.03	0.27	340.00	362.10	340.00	123.05	0.03	0.34	61.00	32.00	0.00	149.00	189.96	453116.00	1.36	397.59	400.00
26	1	2	9281.00	30166.00	147.00	-50	Spot (Block26, Row2, Column1)	374.92	386.00	44.65	0.01	0.12	371.00	378.80	371.00	117.72	0.01	0.31	1.00	0.00	0.00	15.00	3.92	220078.00	-0.03	385.69	391.00
26	2	2	9583.00	30169.00	137.60	0	Spot (Block26, Row2, Column2)	7289.21	7029.00	2967.51	0.02	0.41	343.00	375.48	343.00	125.88	0.04	0.34	100.00	100.00	0.00	6686.00	6946.21	3732078.00	54.92	1716.21	1602.00
26	3	2	9867.00	30166.00	157.20	0	Spot (Block26, Row2, Column3)	536.32	491.00	212.91	0.04	0.40	326.00	361.59	326.00	105.71	0.04	0.29	66.00	37.00	0.00	165.00	210.32	365236.00	1.65	406.97	394.00
26	4	2	10186.00	30176.00	179.65	0	Spot (Block26, Row2, Column4)	4917.55	4592.50	2502.71	0.03	0.51	346.00	388.45	346.00	143.15	0.05	0.37	100.00	100.00	0.00	4246.50	4571.55	4445464.00	31.64	1287.01	1282.00
26	5	2	10484.00	30174.00	194.50	0	Spot (Block26, Row2, Column5)	3117.54	2974.00	1122.24	0.02	0.36	350.00	379.42	350.00	113.52	0.04	0.30	100.00	100.00	0.00	2624.00	2767.54	3335771.00	24.12	984.90	958.00
26	6	2	10775.00	30175.00	142.05	0	Spot (Block26, Row2, Column6)	5570.66	4877.00	3250.13	0.06	0.58	370.00	423.88	370.00	274.63	0.06	0.65	100.00	100.00	0.00	4507.00	5200.66	3069435.00	18.74	1282.52	1011.00
26	7	2	11082.00	30177.00	146.55	0	Spot (Block26, Row2, Column7)	3223.09	2891.00	1929.16	0.05	0.60	361.00	376.22	361.00	135.15	0.02	0.36	100.00	100.00	0.00	2530.00	2862.09	1895175.00	21.06	849.70	763.50
26	8	2	11398.00	30170.00	191.75	0	Spot (Block26, Row2, Column8)	407.55	392.00	63.25	0.02	0.16	334.00	379.44	334.00	226.00	0.06	0.60	0.00	0.00	0.00	58.00	73.55	423037.00	0.12	392.12	395.00
26	1	3	9283.00	30463.00	143.35	0	Spot (Block26, Row3, Column1)	22228.41	20043.00	14353.34	0.04	0.65	350.50	365.54	350.50	89.13	0.02	0.24	100.00	100.00	0.00	19692.50	21877.91	12336766.00	245.29	4198.48	2977.50
26	2	3	9583.00	30463.00	151.30	0	Spot (Block26, Row3, Column2)	645.74	597.00	180.37	0.03	0.28	344.00	366.06	344.00	95.52	0.03	0.26	88.00	63.00	0.00	253.00	301.74	401652.00	2.93	433.72	415.00
26	3	3	9879.00	30461.00	149.65	0	Spot (Block26, Row3, Column3)	1270.05	1000.50	1418.68	0.10	1.12	326.00	363.40	326.00	247.07	0.05	0.68	92.00	63.00	0.00	674.50	944.05	779808.00	3.67	568.63	484.00
26	4	3	10182.00	30469.00	142.10	0	Spot (Block26, Row3, Column4)	26850.92	24621.00	15218.17	0.04	0.57	328.00	396.08	328.00	539.65	0.08	1.36	100.00	100.00	0.91	24293.00	26522.92	14821706.00	49.02	5030.30	3399.00
26	5	3	10487.00	30470.00	147.75	0	Spot (Block26, Row3, Column5)	882.82	669.00	1067.82	0.12	1.21	363.00	443.28	363.00	560.56	0.09	1.26	24.00	4.00	0.00	306.00	519.82	523514.00	0.78	463.73	421.00
26	6	3	10783.00	30473.00	202.20	0	Spot (Block26, Row3, Column6)	24711.95	17319.50	18921.71	0.15	0.77	397.00	523.86	397.00	389.68	0.12	0.74	100.00	100.00	4.73	16922.50	24314.95	28715328.00	62.07	5316.66	5279.00
26	7	3	11086.00	30477.00	142.35	0	Spot (Block26, Row3, Column7)	10124.32	8241.50	7041.50	0.09	0.70	383.00	466.51	383.00	760.51	0.09	1.63	100.00	94.00	0.00	7858.50	9741.32	5548126.00	12.70	2275.32	1725.00
26	8	3	11377.00	30485.00	156.70	0	Spot (Block26, Row3, Column8)	32455.06	30492.50	16440.22	0.03	0.51	362.00	420.88	362.00	723.69	0.07	1.72	100.00	100.00	4.69	30130.50	32093.06	22134388.00	44.27	6131.53	4601.50
26	1	4	9280.00	30766.00	140.35	0	Spot (Block26, Row4, Column1)	28474.44	25591.50	16431.33	0.05	0.58	370.00	381.01	370.00	115.47	0.01	0.30	100.00	100.00	1.50	25221.50	28104.44	15148401.00	243.29	5384.58	3828.00
26	2	4	9580.00	30770.00	161.25	0	Spot (Block26, Row4, Column2)	2786.11	2467.00	1345.48	0.05	0.48	367.00	393.55	367.00	183.07	0.03	0.47	100.00	99.00	0.00	2100.00	2419.11	2003213.00	13.07	851.44	867.00
26	3	4	9881.00	30771.00	143.95	0	Spot (Block26, Row4, Column3)	55496.88	65535.00	14316.65	0.07	0.26	341.00	379.97	341.00	149.75	0.05	0.39	100.00	100.00	56.81	65194.00	55155.88	31355956.00	368.05	11835.70	8373.00
26	4	4	10164.00	30777.00	163.10	0	Spot (Block26, Row4, Column4)	693.99	644.00	230.23	0.03	0.33	321.00	381.69	321.00	499.00	0.08	1.31	25.00	1.00	0.00	323.00	372.99	510774.00	0.63	429.21	420.00
26	5	4	10465.00	30768.00	184.55	0	Spot (Block26, Row4, Column5)	495.46	465.00	160.84	0.03	0.32	329.00	374.06	329.00	251.92	0.06	0.67	18.00	1.00	0.00	136.00	166.46	475645.00	0.48	384.76	390.00
26	6	4	10783.00	30772.00	197.00	0	Spot (Block26, Row4, Column6)	3849.08	3868.50	1360.92	0.00	0.35	392.00	445.70	392.00	259.89	0.06	0.58	100.00	100.00	0.00	3476.50	3457.08	4249379.00	13.10	1116.29	1124.00
26	7	4	11074.00	30781.00	144.40	0	Spot (Block26, Row4, Column7)	5358.19	4090.00	4146.97	0.12	0.77	390.00	440.77	390.00	306.66	0.05	0.70	100.00	89.00	0.00	3700.00	4968.19	3059525.00	16.04	1010.35	801.00
26	8	4	11376.00	30788.00	147.60	0	Spot (Block26, Row4, Column8)	1793.99	1555.50	947.39	0.06	0.53	384.00	411.04	384.00	668.62	0.03	1.63	74.00	44.00	0.00	1171.50	1409.99	1069221.00	2.07	718.98	640.00
26	1	5	9279.00	31068.00	140.20	0	Spot (Block26, Row5, Column1)	37880.89	35615.00	20508.70	0.03	0.54	388.00	449.01	388.00	293.71	0.06	0.65	100.00	100.00	19.02	35227.00	37492.89	20114804.00	127.45	7789.99	5687.00
26	2	5	9577.00	31068.00	153.00	0	Spot (Block26, Row5, Column2)	37779.00	35755.00	17109.12	0.02	0.45	391.00	461.84	391.00	289.28	0.07	0.63	100.00	100.00	7.68	35364.00	37388.00	24103052.00	129.00	6635.28	6020.00
26	3	5	9880.00	31069.00	147.50	0	Spot (Block26, Row5, Column3)	8939.31	7403.00	5316.75	0.08	0.59	379.00	404.99	379.00	182.58	0.03	0.45	100.00	100.00	0.00	7024.00	8560.31	5301010.00	46.74	1681.43	1532.50
26	4	5	10177.00	31074.00	140.30	0	Spot (Block26, Row5, Column4)	13427.17	11547.00	8990.42	0.07	0.67	339.00	371.76	339.00	124.85	0.04	0.34	100.00	100.00	0.00	11208.00	13088.17	7089543.00	104.57	3023.63	2147.50
26	5	5	10481.00	31079.00	142.45	0	Spot (Block26, Row5, Column5)	54639.59	65535.00	15445.92	0.08	0.28	370.00	389.00	370.00	172.30	0.02	0.44	100.00	100.00	58.88	65165.00	54269.59	30161260.00	314.85	11479.01	7884.50
26	6	5	10779.00	31074.00	142.05	0	Spot (Block26, Row5, Column6)	6136.07	5408.00	3397.21	0.05	0.55	392.00	446.52	392.00	304.82	0.06	0.68	100.00	100.00	0.00	5016.00	5744.07	3356432.00	18.67	1434.18	1142.50
26	7	5	11079.00	31079.00	194.25	0	Spot (Block26, Row5, Column7)	26996.20	21209.00	19020.29	0.10	0.70	404.00	529.22	404.00	428.18	0.12	0.81	100.00	100.00	4.31	20805.00	26592.20	28831980.00	61.81	5380.24	5320.00
26	8	5	11382.00	31080.00	140.75	0	Spot (Block26, Row5, Column8)	16201.27	12937.50	12978.22	0.10	0.80	389.00	438.17	389.00	302.52	0.05	0.69	100.00	100.00	0.00	12548.50	15812.27	8716282.00	52.11	2992.02	1974.00
26	1	6	9275.00	31369.00	204.75	0	Spot (Block26, Row6, Column1)	20941.82	12152.00	18224.10	0.24	0.87	403.00	558.54	403.00	467.89	0.14	0.84	100.00	100.00	2.60	11749.00	20538.82	25004560.00	43.56	4694.52	4621.00
26	2	6	9576.00	31370.00	209.25	0	Spot (Block26, Row6, Column2)	15721.32	12487.00	9570.66	0.10	0.61	402.00	565.87	402.00	486.43	0.15	0.86	100.00	100.00	0.00	12085.00	15319.32	19604490.00	31.16	3949.18	3758.00
26	3	6	9868.00	31371.00	139.45	0	Spot (Block26, Row6, Column3)	36715.24	34530.00	20260.72	0.03	0.55	377.00	425.71	377.00	283.03	0.05	0.66	100.00	100.00	15.69	34153.00	36338.24	19422404.00	128.22	7218.80	5411.50
26	4	6	10179.00	31369.00	143.15	0	Spot (Block26, Row6, Column4)	1822.84	1546.00	936.26	0.07	0.51	364.00	373.91	364.00	128.95	0.01	0.34	100.00	100.00	0.00	1182.00	1458.84	1018966.00	11.24	638.54	614.00
26	5	6	10473.00	31372.00	140.60	0	Spot (Block26, Row6, Column5)	58455.38	65535.00	12447.07	0.05	0.21	386.00	414.61	386.00	195.48	0.03	0.47	100.00	100.00	67.84	65149.00	58069.38	31449220.00	296.91	14502.37	11106.00
26	6	6	10781.00	31376.00	149.70	0	Spot (Block26, Row6, Column6)	1292.32	1001.00	757.20	0.11	0.59	393.00	436.58	393.00	235.28	0.05	0.54	80.00	56.00	0.00	608.00	899.32	792195.00	3.64	563.64	542.00
26	7	6	11076.00	31377.00	142.30	0	Spot (Block26, Row6, Column7)	19960.95	17665.50	13254.88	0.05	0.66	398.00	471.17	398.00	310.45	0.07	0.66	100.00	100.00	0.00	17267.50	19562.95	10938598.00	62.78	3963.36	3050.00
26	8	6	11381.00	31384.00	142.85	0	Spot (Block26, Row6, Column8)	24206.23	20478.00	17360.27	0.07	0.72	392.00	403.48	392.00	112.69	0.01	0.28	100.00	100.00	0.72	20086.00	23814.23	13458664.00	211.23	4107.04	2573.00
26	1	7	9275.00	31667.00	152.45	0	Spot (Block26, Row7, Column1)	4105.63	3607.00	2032.45	0.06	0.50	396.00	459.78	396.00	287.93	0.06	0.63	100.00	100.00	0.00	3211.00	3709.63	2623496.00	12.66	1062.25	1035.00
26	2	7	9573.00	31667.00	141.90	0	Spot (Block26, Row7, Column2)	1011.28	869.00	447.12	0.07	0.44	393.00	457.37	393.00	320.57	0.07	0.70	66.00	41.00	0.00	476.00	618.28	551149.00	1.73	561.28	534.00
26	3	7	9856.00	31656.00	238.65	0	Spot (Block26, Row7, Column3)	400.79	396.00	74.77	0.01	0.19	371.00	387.63	371.00	197.23	0.02	0.51	1.00	0.00	0.00	25.00	29.79	658505.00	0.07	361.50	382.00
26	4	7	10179.00	31685.00	159.70	0	Spot (Block26, Row7, Column4)	656.15	629.00	199.70	0.02	0.30	379.00	397.67	379.00	174.54	0.02	0.44	65.00	33.00	0.00	250.00	277.15	461273.00	1.48	469.54	427.00
26	5	7	10476.00	31675.00	171.45	0	Spot (Block26, Row7, Column5)	5078.59	4721.50	2766.16	0.03	0.54	393.00	465.37	393.00	281.45	0.07	0.60	100.00	100.00	0.00	4328.50	4685.59	4174602.00	16.39	1289.41	1250.50
26	6	7	10775.00	31677.00	198.30	0	Spot (Block26, Row7, Column6)	18983.21	17120.50	11025.11	0.04	0.58	412.00	649.36	412.00	611.62	0.20	0.94	100.00	100.00	0.00	16708.50	18571.21	21147288.00	29.98	4347.50	4389.50
26	7	7	11062.00	31682.00	143.85	0	Spot (Block26, Row7, Column7)	30420.30	29714.50	15225.86	0.01	0.50	403.00	518.96	403.00	402.10	0.11	0.77	100.00	100.00	1.26	29311.50	30017.30	16913688.00	74.36	7625.12	5847.00
26	8	7	11377.00	31679.00	192.45	0	Spot (Block26, Row7, Column8)	7501.81	7544.00	2245.79	0.00	0.30	395.00	416.40	395.00	121.54	0.02	0.29	100.00	100.00	0.00	7149.00	7106.81	7861892.00	58.30	1929.11	1768.00
26	1	8	9260.00	31970.00	151.05	0	Spot (Block26, Row8, Column1)	515.55	482.00	123.50	0.03	0.24	392.00	395.55	392.00	97.33	0.00	0.25	42.00	19.00	0.00	90.00	123.55	320154.00	1.23	416.51	400.00
26	2	8	9576.00	31968.00	144.00	0	Spot (Block26, Row8, Column2)	2461.10	2309.00	1275.08	0.03	0.52	391.00	388.01	391.00	84.90	0.00	0.22	100.00	100.00	0.00	1918.00	2070.10	1378218.00	24.42	793.08	725.00
26	3	8	9866.00	31971.00	141.10	0	Spot (Block26, Row8, Column3)	5381.33	4263.00	3998.08	0.10	0.74	390.00	397.01	390.00	158.00	0.01	0.40	100.00	100.00	0.00	3873.00	4991.33	2911297.00	31.55	1295.22	910.00
26	4	8	10173.00	31973.00	147.15	0	Spot (Block26, Row8, Column4)	53099.40	65535.00	15547.91	0.09	0.29	392.00	413.49	392.00	184.49	0.02	0.45	100.00	100.00	50.26	65143.00	52707.40	31169568.00	285.57	11562.55	9872.00
26	5	8	10464.00	31969.00	157.30	0	Spot (Block26, Row8, Column5)	692.61	644.00	226.40	0.03	0.33	392.00	482.05	392.00	389.85	0.09	0.81	34.00	4.00	0.00	252.00	300.61	470280.00	0.54	450.04	424.00
26	6	8	10776.00	31976.00	187.60	0	Spot (Block26, Row8, Column6)	33922.69	27886.50	23034.40	0.09	0.68	409.00	653.38	409.00	683.96	0.20	1.05	100.00	100.00	23.94	27477.50	33513.69	33583700.00	48.64	6090.52	6141.50
26	7	8	11071.00	31979.00	140.25	0	Spot (Block26, Row8, Column7)	10327.97	9518.50	6058.10	0.04	0.59	401.00	513.57	401.00	470.01	0.11	0.92	100.00	100.00	0.00	9117.50	9926.97	5494480.00	20.88	2557.31	1856.50
26	8	8	11357.00	31980.00	143.30	0	Spot (Block26, Row8, Column8)	41344.36	40320.00	19790.39	0.01	0.48	399.00	427.32	399.00	155.43	0.03	0.36	100.00	100.00	25.18	39921.00	40945.36	23152936.00	263.24	7777.94	5397.00
27	1	1	13788.00	29890.00	151.55	0	Spot (Block27, Row1, Column1)	14891.27	12859.00	8565.61	0.06	0.58	322.00	355.17	322.00	91.08	0.04	0.26	100.00	100.00	0.00	12537.00	14569.27	9411282.00	159.60	2988.21	1999.00
27	2	1	14082.00	29898.00	147.45	0	Spot (Block27, Row1, Column2)	9232.48	8189.00	5074.19	0.05	0.55	326.00	361.89	326.00	97.05	0.05	0.27	100.00	100.00	0.00	7863.00	8906.48	5511789.00	91.40	1902.14	1656.00
27	3	1	14386.00	29898.00	145.20	0	Spot (Block27, Row1, Column3)	4994.47	3932.00	3461.34	0.10	0.69	311.00	338.68	311.00	75.17	0.04	0.22	100.00	100.00	0.00	3621.00	4683.47	2861834.00	61.94	1158.39	971.00
27	4	1	14680.00	29899.00	145.35	0	Spot (Block27, Row1, Column4)	5898.24	5060.00	3230.66	0.07	0.55	309.00	342.65	309.00	100.48	0.04	0.29	100.00	100.00	0.00	4751.00	5589.24	3415081.00	55.29	1355.22	979.00
27	5	1	14984.00	29902.00	145.35	0	Spot (Block27, Row1, Column5)	11559.12	8970.50	9172.38	0.11	0.79	307.00	331.07	307.00	69.42	0.03	0.21	100.00	100.00	0.00	8663.50	11252.12	6681169.00	161.74	2144.17	1321.00
27	6	1	15279.00	29903.00	144.70	0	Spot (Block27, Row1, Column6)	11316.29	10076.50	6770.67	0.05	0.60	304.00	329.78	304.00	89.53	0.04	0.27	100.00	100.00	0.00	9772.50	11012.29	6472916.00	122.71	2450.01	1372.00
27	7	1	15577.00	29905.00	145.50	0	Spot (Block27, Row1, Column7)	32708.35	29218.00	18931.77	0.05	0.58	306.00	330.81	306.00	90.73	0.03	0.27	100.00	100.00	6.55	28912.00	32402.35	18970872.00	356.85	5469.57	4115.50
27	8	1	15890.00	29901.00	159.70	0	Spot (Block27, Row1, Column8)	631.46	605.00	151.90	0.02	0.24	308.00	327.67	308.00	61.58	0.03	0.19	100.00	90.00	0.00	297.00	323.46	445181.00	4.93	411.46	401.00
27	1	2	13791.00	30159.00	221.15	0	Spot (Block27, Row2, Column1)	391.29	395.00	67.10	0.00	0.17	322.00	356.15	322.00	92.51	0.04	0.26	24.00	6.00	0.00	73.00	69.29	548593.00	0.38	356.38	363.50
27	2	2	14084.00	30196.00	136.55	0	Spot (Block27, Row2, Column2)	6048.37	5904.00	2303.59	0.01	0.38	320.00	352.84	320.00	89.18	0.04	0.25	100.00	100.00	0.00	5584.00	5728.37	3036282.00	63.87	1492.98	1236.00
27	3	2	14384.00	30195.00	164.60	0	Spot (Block27, Row2, Column3)	628.68	551.00	225.11	0.06	0.36	319.00	349.76	319.00	90.74	0.04	0.26	84.00	59.00	0.00	232.00	309.68	473393.00	3.07	394.27	401.00
27	4	2	14689.00	30201.00	175.45	0	Spot (Block27, Row2, Column4)	4195.33	3977.00	2009.85	0.02	0.48	315.00	356.22	315.00	113.23	0.05	0.32	100.00	100.00	0.00	3662.00	3880.33	3628958.00	33.91	1094.74	1066.00
27	5	2	14988.00	30203.00	189.45	0	Spot (Block27, Row2, Column5)	2937.94	2896.00	1005.75	0.01	0.34	311.00	344.47	311.00	88.98	0.04	0.26	100.00	100.00	0.00	2585.00	2626.94	2987885.00	29.15	1000.63	865.50
27	6	2	15280.00	30203.00	146.15	0	Spot (Block27, Row2, Column6)	2926.91	2664.00	1579.73	0.04	0.54	313.00	361.92	313.00	148.22	0.06	0.41	100.00	100.00	0.00	2351.00	2613.91	1694678.00	17.31	876.59	688.00
27	7	2	15583.00	30205.00	146.85	0	Spot (Block27, Row2, Column7)	2991.37	2576.50	1675.85	0.06	0.56	310.00	337.00	310.00	81.98	0.04	0.24	100.00	100.00	0.00	2266.50	2681.37	1752940.00	32.38	964.64	742.00
27	8	2	15884.00	30203.00	229.15	0	Spot (Block27, Row2, Column8)	369.04	378.00	64.19	0.01	0.17	310.00	353.23	310.00	247.92	0.06	0.70	0.00	0.00	0.00	68.00	59.04	557996.00	0.06	345.96	328.00
27	1	3	13787.00	30491.00	147.80	0	Spot (Block27, Row3, Column1)	13251.52	11178.50	8943.42	0.07	0.67	313.00	339.66	313.00	70.86	0.04	0.21	100.00	100.00	0.00	10865.50	12938.52	7950912.00	182.22	2515.95	1773.50
27	2	3	14082.00	30495.00	148.35	0	Spot (Block27, Row3, Column2)	822.27	739.00	311.25	0.05	0.38	317.00	351.73	317.00	104.19	0.05	0.30	99.00	82.00	0.00	422.00	505.27	494186.00	4.52	441.84	434.00
27	3	3	14371.00	30492.00	143.70	0	Spot (Block27, Row3, Column3)	2588.56	2335.00	1246.83	0.04	0.48	318.00	345.65	318.00	94.43	0.04	0.27	100.00	100.00	0.00	2017.00	2270.56	1444416.00	23.75	879.56	746.50
27	4	3	14684.00	30498.00	145.50	0	Spot (Block27, Row3, Column4)	14646.01	13259.00	8622.25	0.04	0.59	313.00	343.90	313.00	85.43	0.04	0.25	100.00	100.00	0.00	12946.00	14333.01	8421454.00	167.41	2909.74	1964.00
27	5	3	14970.00	30491.00	155.30	0	Spot (Block27, Row3, Column5)	2598.97	1117.00	6644.68	0.37	2.56	312.00	364.04	312.00	157.03	0.07	0.43	91.00	80.00	0.60	805.00	2286.97	1720520.00	14.23	812.92	406.00
27	6	3	15282.00	30501.00	204.90	0	Spot (Block27, Row3, Column6)	14462.49	10476.00	10423.52	0.14	0.72	372.00	432.67	372.00	227.22	0.07	0.53	100.00	100.00	0.00	10104.00	14090.49	17239282.00	61.75	3372.82	3396.00
27	7	3	15586.00	30505.00	145.55	0	Spot (Block27, Row3, Column7)	8205.75	7013.00	5509.37	0.07	0.67	318.00	390.55	318.00	260.03	0.09	0.67	100.00	100.00	0.00	6695.00	7887.75	4734720.00	30.06	1621.75	1291.00
27	8	3	15884.00	30509.00	158.55	0	Spot (Block27, Row3, Column8)	40885.39	39726.50	17914.47	0.01	0.44	313.00	379.53	313.00	306.24	0.08	0.81	100.00	100.00	18.60	39413.50	40572.39	28129264.00	132.27	7410.75	5716.50
27	1	4	13784.00	30792.00	143.60	0	Spot (Block27, Row4, Column1)	16178.99	14180.00	9619.50	0.06	0.59	316.00	356.19	316.00	112.48	0.05	0.32	100.00	100.00	0.00	13864.00	15862.99	9108769.00	140.67	3275.16	2418.00
27	2	4	14079.00	30797.00	166.70	0	Spot (Block27, Row4, Column2)	6001.46	5414.50	3126.51	0.04	0.52	319.00	390.26	319.00	216.87	0.09	0.56	100.00	100.00	0.00	5095.50	5682.46	4633125.00	25.87	1358.03	1322.00
27	3	4	14380.00	30800.00	146.80	0	Spot (Block27, Row4, Column3)	47339.22	55579.00	19390.37	0.07	0.41	328.00	384.71	328.00	168.52	0.07	0.44	100.00	100.00	41.91	55251.00	47011.22	27788292.00	278.63	9207.59	7980.00
27	4	4	14668.00	30800.00	161.25	0	Spot (Block27, Row4, Column4)	591.60	549.00	168.42	0.03	0.28	315.00	343.57	315.00	80.92	0.04	0.24	91.00	73.00	0.00	234.00	276.60	422994.00	3.07	412.05	400.00
27	5	4	14961.00	30802.00	145.75	0	Spot (Block27, Row4, Column5)	1363.60	880.50	2451.33	0.19	1.80	309.00	334.27	309.00	80.40	0.03	0.24	100.00	94.00	0.00	571.50	1054.60	790889.00	12.80	528.39	474.00
27	6	4	15281.00	30800.00	188.80	0	Spot (Block27, Row4, Column6)	4219.79	4164.00	1524.01	0.01	0.36	321.00	380.42	321.00	163.81	0.07	0.43	100.00	100.00	0.00	3843.00	3898.79	4236669.00	23.44	1240.41	1042.00
27	7	4	15575.00	30806.00	145.75	0	Spot (Block27, Row4, Column7)	5601.28	4462.00	4225.28	0.10	0.75	317.00	374.31	317.00	205.66	0.07	0.55	100.00	100.00	0.00	4145.00	5284.28	3243141.00	25.42	1160.50	959.00
27	8	4	15882.00	30813.00	149.75	0	Spot (Block27, Row4, Column8)	1927.57	1764.50	992.61	0.04	0.51	311.00	348.69	311.00	147.74	0.05	0.42	100.00	99.00	0.00	1453.50	1616.57	1183531.00	10.69	676.81	587.00
27	1	5	13785.00	31096.00	142.85	0	Spot (Block27, Row5, Column1)	16217.44	14323.00	10109.93	0.05	0.62	350.00	416.00	350.00	258.65	0.08	0.62	100.00	100.00	0.00	13973.00	15867.44	9000678.00	61.09	3259.45	2185.00
27	2	5	14079.00	31095.00	154.95	0	Spot (Block27, Row5, Column2)	47144.63	49848.00	17562.12	0.02	0.37	348.00	447.08	348.00	304.25	0.11	0.68	100.00	100.00	33.98	49500.00	46796.63	31351400.00	153.48	7353.04	6783.00
27	3	5	14379.00	31099.00	151.25	0	Spot (Block27, Row5, Column3)	20204.03	16916.50	12310.32	0.08	0.61	328.00	407.91	328.00	233.78	0.09	0.57	100.00	100.00	0.00	16588.50	19876.03	12566904.00	84.68	3251.89	2852.00
27	4	5	14678.00	31099.00	143.70	0	Spot (Block27, Row5, Column4)	9962.77	8088.00	7197.74	0.09	0.72	317.00	364.50	317.00	148.70	0.06	0.41	100.00	100.00	0.00	7771.00	9645.77	5628964.00	64.55	1787.75	1331.00
27	5	5	14980.00	31102.00	144.25	0	Spot (Block27, Row5, Column5)	47743.14	55817.00	19405.35	0.07	0.41	312.00	350.03	312.00	126.79	0.05	0.36	100.00	100.00	43.99	55505.00	47431.14	27022772.00	373.79	8998.75	6952.50
27	6	5	15282.00	31101.00	145.90	0	Spot (Block27, Row5, Column6)	3248.78	2805.00	1797.99	0.06	0.55	316.50	374.98	316.50	215.33	0.07	0.57	100.00	100.00	0.00	2488.50	2932.28	1887540.00	13.35	904.63	729.00
27	7	5	15581.00	31104.00	185.65	0	Spot (Block27, Row5, Column7)	18739.74	14964.00	13169.98	0.10	0.70	337.00	420.73	337.00	299.32	0.10	0.71	100.00	100.00	0.00	14627.00	18402.74	18177552.00	61.20	3452.74	3527.00
27	8	5	15887.00	31109.00	145.05	0	Spot (Block27, Row5, Column8)	15389.68	11834.00	12501.25	0.11	0.81	317.00	369.67	317.00	200.98	0.07	0.54	100.00	100.00	0.00	11517.00	15072.68	8818288.00	74.73	2464.18	1721.00
27	1	6	13781.00	31397.00	199.35	0	Spot (Block27, Row6, Column1)	14812.53	10299.00	11673.53	0.16	0.79	388.00	485.92	388.00	320.23	0.10	0.66	100.00	100.00	0.00	9911.00	14424.53	16738157.00	44.74	3255.42	3182.50
27	2	6	14076.00	31396.00	202.65	0	Spot (Block27, Row6, Column2)	9170.01	7837.00	5343.23	0.07	0.58	382.00	468.49	382.00	316.05	0.09	0.67	100.00	100.00	0.00	7455.00	8788.01	10683062.00	27.53	2283.77	2218.00
27	3	6	14366.00	31398.00	143.15	0	Spot (Block27, Row6, Column3)	23218.33	21271.50	13947.03	0.04	0.60	324.00	385.23	324.00	178.52	0.08	0.46	100.00	100.00	0.00	20947.50	22894.33	12862955.00	127.90	4894.17	3347.50
27	4	6	14683.00	31400.00	144.25	0	Spot (Block27, Row6, Column4)	2135.97	1849.00	1225.85	0.06	0.57	315.00	346.14	315.00	105.14	0.04	0.30	100.00	100.00	0.00	1534.00	1820.97	1215365.00	17.02	675.83	578.00
27	5	6	14979.00	31402.00	143.35	0	Spot (Block27, Row6, Column5)	49598.97	61731.50	18839.49	0.10	0.38	322.00	369.56	322.00	149.82	0.06	0.41	100.00	100.00	48.21	61409.50	49276.97	27775592.00	328.59	9435.27	7001.00
27	6	6	15278.00	31401.00	150.75	0	Spot (Block27, Row6, Column6)	1393.12	1103.00	913.88	0.10	0.66	323.00	370.41	323.00	160.65	0.06	0.43	88.00	75.00	0.00	780.00	1070.12	866518.00	6.37	546.90	511.00
27	7	6	15575.00	31405.00	146.20	0	Spot (Block27, Row6, Column7)	15603.72	13138.50	10330.14	0.07	0.66	350.00	390.63	350.00	209.96	0.05	0.54	100.00	100.00	0.00	12788.50	15253.72	9143778.00	72.46	2720.86	1932.00
27	8	6	15884.00	31409.00	145.45	0	Spot (Block27, Row6, Column8)	19540.19	17030.00	13716.15	0.06	0.70	324.00	351.90	324.00	77.56	0.04	0.22	100.00	100.00	0.00	16706.00	19216.19	11313772.00	247.40	3306.63	2102.00
27	1	7	13772.00	31695.00	157.10	0	Spot (Block27, Row7, Column1)	9169.37	8050.00	4755.04	0.06	0.52	379.00	427.80	379.00	241.50	0.05	0.56	100.00	100.00	0.00	7671.00	8790.37	6244344.00	36.20	1719.10	1667.00
27	2	7	14071.00	31697.00	152.10	0	Spot (Block27, Row7, Column2)	983.32	796.00	536.41	0.09	0.55	342.00	393.04	342.00	176.31	0.06	0.45	83.00	59.00	0.00	454.00	641.32	621456.00	3.35	473.07	463.50
27	3	7	14362.00	31699.00	213.10	0	Spot (Block27, Row7, Column3)	391.81	395.00	54.90	0.00	0.14	311.00	334.44	311.00	68.56	0.03	0.20	70.00	12.00	0.00	84.00	80.81	508184.00	0.84	345.68	333.50
27	4	7	14681.00	31707.00	170.80	0	Spot (Block27, Row7, Column4)	623.17	527.00	269.74	0.07	0.43	309.00	346.37	309.00	140.95	0.05	0.41	68.00	41.00	0.00	218.00	314.17	505389.00	1.96	382.04	387.00
27	5	7	14977.00	31702.00	181.50	0	Spot (Block27, Row7, Column5)	3757.06	3328.50	2078.46	0.05	0.55	326.00	390.41	326.00	187.94	0.08	0.48	100.00	100.00	0.00	3002.50	3431.06	3486549.00	17.91	1047.29	1023.00
27	6	7	15273.00	31702.00	192.25	0	Spot (Block27, Row7, Column6)	10772.94	10122.00	5921.78	0.03	0.55	381.00	464.45	381.00	325.66	0.09	0.70	100.00	100.00	0.00	9741.00	10391.94	11171538.00	31.65	2460.23	2408.00
27	7	7	15563.00	31709.00	145.95	0	Spot (Block27, Row7, Column7)	16737.68	15668.00	8750.56	0.03	0.52	363.00	396.55	363.00	183.98	0.04	0.46	100.00	100.00	0.00	15305.00	16374.68	9691116.00	88.82	4057.67	2791.00
27	8	7	15879.00	31712.00	187.85	0	Spot (Block27, Row7, Column8)	7619.46	7849.00	2075.07	0.01	0.27	320.00	358.95	320.00	118.36	0.05	0.33	100.00	100.00	0.00	7529.00	7299.46	7573742.00	61.34	2029.65	1753.00
27	1	8	13767.00	32000.00	167.15	0	Spot (Block27, Row8, Column1)	510.14	482.00	129.99	0.02	0.25	381.00	381.07	381.00	121.48	0.00	0.32	36.00	17.00	0.00	101.00	129.14	395361.00	1.06	413.31	394.00
27	2	8	14075.00	31995.00	145.90	0	Spot (Block27, Row8, Column2)	2370.02	2089.00	1258.01	0.05	0.53	321.00	352.69	321.00	68.55	0.04	0.19	100.00	100.00	0.00	1768.00	2049.02	1376983.00	29.43	827.28	767.50
27	3	8	14365.00	31996.00	147.15	0	Spot (Block27, Row8, Column3)	5511.64	4264.00	4275.73	0.11	0.78	309.00	345.72	309.00	136.25	0.05	0.39	100.00	100.00	0.00	3955.00	5202.64	3268401.00	37.91	1113.69	966.00
27	4	8	14673.00	32000.00	151.10	0	Spot (Block27, Row8, Column4)	58263.18	65535.00	11701.67	0.05	0.20	317.00	368.05	317.00	179.77	0.06	0.49	100.00	100.00	63.16	65218.00	57946.18	36531312.00	322.06	12194.74	10468.00
27	5	8	14961.00	31996.00	161.85	0	Spot (Block27, Row8, Column5)	593.40	560.50	162.38	0.02	0.27	319.00	401.05	319.00	279.55	0.10	0.70	34.00	5.00	0.00	241.50	274.40	428434.00	0.69	394.39	392.00
27	6	8	15276.00	32003.00	192.10	0	Spot (Block27, Row8, Column6)	22958.88	15371.00	18839.23	0.17	0.82	385.00	481.23	385.00	394.66	0.10	0.82	100.00	100.00	3.27	14986.00	22573.88	23877260.00	56.95	4239.22	4188.00
27	7	8	15571.00	32004.00	145.70	0	Spot (Block27, Row8, Column7)	6314.34	5880.00	3688.89	0.03	0.58	366.00	412.32	366.00	267.61	0.05	0.65	100.00	100.00	0.00	5514.00	5948.34	3643375.00	22.05	1505.10	1269.00
27	8	8	15856.00	32008.00	145.95	0	Spot (Block27, Row8, Column8)	42082.36	41504.00	19516.85	0.01	0.46	333.00	375.97	333.00	137.92	0.05	0.37	100.00	100.00	25.13	41171.00	41749.36	24281632.00	302.40	9539.08	6945.00
28	1	1	18291.00	29919.00	151.55	0	Spot (Block28, Row1, Column1)	14271.22	12000.50	7976.82	0.08	0.56	262.00	274.04	262.00	89.13	0.02	0.33	100.00	100.00	0.00	11738.50	14009.22	8933784.00	157.05	3089.97	2249.00
28	2	1	18581.00	29924.00	147.65	0	Spot (Block28, Row1, Column2)	11090.60	10340.00	6234.19	0.03	0.56	268.00	287.64	268.00	127.87	0.03	0.44	100.00	100.00	0.00	10072.00	10822.60	6621090.00	84.49	2063.02	1651.00
28	3	1	18885.00	29925.00	147.05	0	Spot (Block28, Row1, Column3)	16220.79	13179.00	11064.27	0.09	0.68	255.00	263.76	255.00	61.18	0.01	0.23	100.00	100.00	0.00	12924.00	15965.79	9618928.00	260.83	2763.72	2087.00
28	4	1	19177.00	29926.00	144.55	0	Spot (Block28, Row1, Column4)	7479.22	6981.50	4033.65	0.03	0.54	254.00	291.75	254.00	194.18	0.06	0.67	100.00	100.00	0.00	6727.50	7225.22	4233239.00	37.01	1859.08	1370.50
28	5	1	19488.00	29928.00	148.20	0	Spot (Block28, Row1, Column5)	32001.38	27156.00	23746.83	0.07	0.74	252.00	276.07	252.00	115.59	0.04	0.42	100.00	100.00	17.47	26904.00	31749.38	19232868.00	274.45	4701.14	3038.00
28	6	1	19783.00	29929.00	147.55	0	Spot (Block28, Row1, Column6)	26237.52	22371.00	16741.27	0.07	0.64	278.00	295.73	278.00	146.71	0.03	0.50	100.00	100.00	1.01	22093.00	25959.52	15558849.00	176.82	5841.40	3275.00
28	7	1	20078.00	29933.00	148.70	0	Spot (Block28, Row1, Column7)	53140.90	65535.00	16428.36	0.09	0.31	289.00	311.27	289.00	140.45	0.03	0.45	100.00	100.00	55.12	65246.00	52851.90	32203620.00	376.13	11714.25	8239.00
28	8	1	20396.00	29932.00	157.20	0	Spot (Block28, Row1, Column8)	524.21	506.00	112.67	0.02	0.21	295.00	303.64	295.00	76.88	0.01	0.25	96.00	68.00	0.00	211.00	229.21	356461.00	2.87	364.12	364.00
28	1	2	18284.00	30221.00	147.00	-50	Spot (Block28, Row2, Column1)	295.34	296.00	31.64	0.00	0.11	267.00	286.05	267.00	143.70	0.03	0.50	0.00	0.00	0.00	29.00	28.34	173957.00	0.06	282.69	286.00
28	2	2	18587.00	30223.00	141.45	0	Spot (Block28, Row2, Column2)	20010.46	18854.00	8375.32	0.03	0.42	279.00	305.06	279.00	174.09	0.04	0.57	100.00	100.00	0.00	18575.00	19731.46	10885688.00	113.19	3499.74	3269.00
28	3	2	18889.00	30225.00	151.80	0	Spot (Block28, Row2, Column3)	1281.26	1008.00	732.91	0.10	0.57	279.00	320.16	279.00	221.59	0.06	0.69	93.00	73.00	0.00	729.00	1002.26	812320.00	4.34	462.17	405.50
28	4	2	19185.00	30226.00	181.15	0	Spot (Block28, Row2, Column4)	14431.31	13800.50	7752.98	0.02	0.54	286.00	349.96	286.00	278.03	0.09	0.79	100.00	100.00	0.00	13514.50	14145.31	13247939.00	50.65	2517.40	2416.00
28	5	2	19486.00	30228.00	184.05	0	Spot (Block28, Row2, Column5)	3552.71	3497.50	1103.57	0.01	0.31	289.00	325.26	289.00	198.47	0.05	0.61	100.00	100.00	0.00	3208.50	3263.71	3375070.00	16.26	1080.97	937.00
28	6	2	19780.00	30230.00	148.20	0	Spot (Block28, Row2, Column6)	7767.77	6872.50	4774.20	0.05	0.61	293.00	339.89	293.00	190.90	0.06	0.56	100.00	100.00	0.00	6579.50	7474.77	4629591.00	38.91	1728.60	1485.00
28	7	2	20087.00	30231.00	150.70	0	Spot (Block28, Row2, Column7)	9540.80	8513.00	5701.28	0.05	0.60	300.00	326.81	300.00	116.61	0.04	0.36	100.00	100.00	0.00	8213.00	9240.80	5934377.00	79.02	2044.09	1657.50
28	8	2	20390.00	30241.00	166.75	0	Spot (Block28, Row2, Column8)	419.02	402.00	65.68	0.02	0.16	299.00	320.57	299.00	150.86	0.03	0.47	34.00	0.00	0.00	103.00	120.02	323068.00	0.65	332.14	321.00
28	1	3	18285.00	30519.00	150.45	0	Spot (Block28, Row3, Column1)	35626.66	33116.00	21573.69	0.03	0.61	260.00	268.56	260.00	81.52	0.01	0.30	100.00	100.00	18.15	32856.00	35366.66	21981724.00	433.75	5669.91	3651.00
28	2	3	18588.00	30522.00	145.25	0	Spot (Block28, Row3, Column2)	1726.58	1515.50	902.24	0.06	0.52	277.00	300.10	277.00	145.44	0.03	0.48	100.00	100.00	0.00	1238.50	1449.58	987603.00	9.81	586.60	498.50
28	3	3	18870.00	30519.00	145.40	0	Spot (Block28, Row3, Column3)	8118.95	7456.00	4287.45	0.04	0.53	280.00	294.50	280.00	134.90	0.02	0.46	100.00	100.00	0.00	7176.00	7838.95	4708991.00	58.00	1864.83	1344.00
28	4	3	19186.00	30528.00	146.85	0	Spot (Block28, Row3, Column4)	34331.52	30881.00	19893.89	0.05	0.58	287.50	322.82	287.50	187.62	0.05	0.58	100.00	100.00	9.68	30593.50	34044.02	20221320.00	181.27	6914.49	4944.00
28	5	3	19481.00	30522.00	146.10	0	Spot (Block28, Row3, Column5)	3326.62	2427.00	3929.69	0.14	1.18	291.00	333.07	291.00	185.24	0.06	0.56	99.00	99.00	0.00	2136.00	3035.62	1936093.00	16.16	990.11	582.00
28	6	3	19788.00	30528.00	209.20	0	Spot (Block28, Row3, Column6)	17455.73	12031.50	13182.46	0.16	0.76	320.00	427.37	320.00	288.25	0.13	0.67	100.00	100.00	0.08	11711.50	17135.73	21819656.00	59.08	3870.93	3886.00
28	7	3	20088.00	30533.00	146.95	0	Spot (Block28, Row3, Column7)	30422.25	26878.00	20232.79	0.05	0.67	313.00	387.32	313.00	244.18	0.09	0.63	100.00	100.00	5.58	26565.00	30109.25	17979568.00	123.00	5229.01	3747.50
28	8	3	20385.00	30540.00	157.70	0	Spot (Block28, Row3, Column8)	22537.69	20207.00	11786.44	0.05	0.52	307.00	342.27	307.00	172.50	0.05	0.50	100.00	100.00	0.00	19900.00	22230.69	15303090.00	128.67	4872.54	3772.50
28	1	4	18282.00	30817.00	146.90	0	Spot (Block28, Row4, Column1)	34740.81	31928.50	20532.25	0.04	0.59	266.00	284.00	266.00	113.82	0.03	0.40	100.00	100.00	13.51	31662.50	34474.81	20566620.00	302.74	6120.93	4224.50
28	2	4	18579.00	30824.00	163.60	0	Spot (Block28, Row4, Column2)	5050.23	4744.00	2431.21	0.03	0.48	281.00	317.51	281.00	180.08	0.05	0.57	100.00	100.00	0.00	4463.00	4769.23	3772518.00	26.28	1111.15	1065.50
28	3	4	18882.00	30828.00	150.05	0	Spot (Block28, Row4, Column3)	63171.20	65535.00	6531.65	0.02	0.10	297.00	336.93	297.00	198.51	0.05	0.59	100.00	100.00	82.55	65238.00	62874.20	39103312.00	316.53	16780.15	12308.00
28	4	4	19175.00	30831.00	149.75	0	Spot (Block28, Row4, Column4)	1372.38	1254.00	594.86	0.04	0.43	295.00	316.70	295.00	137.07	0.03	0.43	99.00	98.00	0.00	959.00	1077.38	835777.00	7.70	562.56	483.50
28	5	4	19470.00	30827.00	140.95	0	Spot (Block28, Row4, Column5)	2773.51	1546.00	5344.97	0.25	1.93	288.00	305.32	288.00	165.64	0.03	0.54	99.00	97.00	0.00	1258.00	2485.51	1481054.00	14.90	785.60	561.50
28	6	4	19784.00	30824.00	193.30	0	Spot (Block28, Row4, Column6)	3746.37	3777.00	1064.63	0.00	0.28	302.00	360.11	302.00	223.43	0.08	0.62	100.00	100.00	0.00	3475.00	3444.37	3944931.00	15.16	1158.83	1072.00
28	7	4	20075.00	30833.00	147.00	0	Spot (Block28, Row4, Column7)	14719.52	10472.50	12015.64	0.15	0.82	319.00	383.44	319.00	236.08	0.08	0.62	100.00	100.00	0.00	10153.50	14400.52	8655077.00	60.73	2510.56	1934.00
28	8	4	20381.00	30842.00	150.65	0	Spot (Block28, Row4, Column8)	4434.51	3619.50	2758.69	0.09	0.62	311.00	337.09	311.00	83.54	0.03	0.25	100.00	100.00	0.00	3308.50	4123.51	2749396.00	49.05	1243.76	902.50
28	1	5	18282.00	31125.00	143.60	0	Spot (Block28, Row5, Column1)	23330.53	19151.00	14896.31	0.09	0.64	275.00	324.55	275.00	210.02	0.07	0.65	100.00	100.00	0.18	18876.00	23055.53	13111760.00	109.54	4305.54	2790.50
28	2	5	18578.00	31123.00	152.65	0	Spot (Block28, Row5, Column2)	26453.09	24980.00	12612.34	0.02	0.48	289.00	355.55	289.00	223.69	0.09	0.63	100.00	100.00	0.16	24691.00	26164.09	16850616.00	116.67	4793.09	4049.00
28	3	5	18883.00	31124.00	155.15	0	Spot (Block28, Row5, Column3)	14674.21	12535.50	8922.54	0.07	0.61	295.00	352.89	295.00	257.31	0.08	0.73	100.00	100.00	0.00	12240.50	14379.21	9714328.00	55.66	2473.94	1959.00
28	4	5	19181.00	31129.00	146.85	0	Spot (Block28, Row5, Column4)	30575.46	25423.00	21945.53	0.08	0.72	300.00	343.24	300.00	261.14	0.06	0.76	100.00	100.00	12.05	25123.00	30275.46	18008964.00	115.77	5016.83	3482.00
28	5	5	19478.00	31126.00	148.75	0	Spot (Block28, Row5, Column5)	62614.64	65535.00	7310.51	0.02	0.12	298.00	340.41	298.00	242.88	0.06	0.71	100.00	100.00	81.74	65237.00	62316.64	38070028.00	256.40	16830.25	11461.50
28	6	5	19782.00	31127.00	147.10	0	Spot (Block28, Row5, Column6)	9185.54	8300.50	5145.97	0.04	0.56	305.00	356.12	305.00	230.99	0.07	0.65	100.00	100.00	0.00	7995.50	8880.54	5437838.00	38.22	1838.69	1475.50
28	7	5	20083.00	31133.00	196.45	0	Spot (Block28, Row5, Column7)	20462.35	16816.50	13795.59	0.09	0.67	329.00	427.77	329.00	299.17	0.11	0.70	100.00	100.00	0.00	16487.50	20133.35	22303964.00	66.97	4140.23	4128.00
28	8	5	20383.00	31134.00	147.20	0	Spot (Block28, Row5, Column8)	35477.56	31254.00	24353.45	0.06	0.69	330.00	387.88	330.00	208.66	0.07	0.54	100.00	100.00	26.57	30924.00	35147.56	20967300.00	168.17	5383.09	3894.00
28	1	6	18279.00	31424.00	205.90	0	Spot (Block28, Row6, Column1)	15977.96	10624.00	12812.65	0.18	0.80	294.00	410.23	294.00	320.10	0.14	0.78	100.00	100.00	0.00	10330.00	15683.96	19221504.00	48.63	3530.09	3556.00
28	2	6	18577.00	31423.00	208.65	0	Spot (Block28, Row6, Column2)	12049.60	10543.00	6844.68	0.06	0.57	308.00	420.09	308.00	311.55	0.13	0.74	100.00	100.00	0.00	10235.00	11741.60	14941506.00	37.33	2892.69	2844.00
28	3	6	18869.00	31424.00	146.60	0	Spot (Block28, Row6, Column3)	48350.69	57097.00	18934.82	0.07	0.39	298.00	357.91	298.00	258.53	0.08	0.72	100.00	100.00	44.97	56799.00	48052.69	28382032.00	185.64	8999.91	6964.00
28	4	6	19183.00	31426.00	145.65	0	Spot (Block28, Row6, Column4)	5811.53	4706.00	3959.18	0.09	0.68	302.00	330.91	302.00	147.86	0.04	0.45	100.00	100.00	0.00	4404.00	5509.53	3353251.00	37.07	1444.72	956.00
28	5	6	19476.00	31428.00	148.35	0	Spot (Block28, Row6, Column5)	63824.96	65535.00	5286.41	0.01	0.08	313.00	382.82	313.00	272.31	0.09	0.71	100.00	100.00	85.81	65222.00	63511.96	38678260.00	232.98	16589.56	10803.00
28	6	6	19779.00	31432.00	146.35	0	Spot (Block28, Row6, Column6)	3407.63	2644.50	2421.02	0.11	0.71	316.00	377.90	316.00	241.80	0.08	0.64	100.00	93.00	0.00	2328.50	3091.63	1996871.00	12.53	821.97	696.00
28	7	6	20079.00	31431.00	148.60	0	Spot (Block28, Row6, Column7)	45003.91	50367.00	20784.32	0.05	0.46	325.00	399.57	325.00	249.46	0.09	0.62	100.00	100.00	39.47	50042.00	44678.91	27137520.00	178.80	9520.99	7416.00
28	8	6	20386.00	31437.00	147.90	0	Spot (Block28, Row6, Column8)	45634.38	55532.00	21695.25	0.09	0.48	342.00	375.31	342.00	130.63	0.04	0.35	100.00	100.00	45.00	55190.00	45292.38	27380788.00	346.48	8596.52	5742.00
28	1	7	18276.00	31722.00	159.80	0	Spot (Block28, Row7, Column1)	6662.19	5864.50	3534.22	0.06	0.53	290.00	338.63	290.00	198.65	0.07	0.59	100.00	100.00	0.00	5574.50	6372.19	4703507.00	31.83	1366.62	1311.50
28	2	7	18579.00	31724.00	147.50	0	Spot (Block28, Row7, Column2)	2514.66	2145.00	1689.00	0.07	0.67	304.00	359.52	304.00	222.05	0.07	0.62	100.00	87.00	0.00	1841.00	2210.66	1491194.00	9.71	769.88	584.00
28	3	7	18873.00	31731.00	157.80	0	Spot (Block28, Row7, Column3)	475.19	472.00	95.76	0.00	0.20	306.00	327.49	306.00	160.67	0.03	0.49	52.00	4.00	0.00	166.00	169.19	326457.00	0.92	362.66	370.50
28	4	7	19179.00	31727.00	146.95	0	Spot (Block28, Row7, Column4)	1651.63	1432.00	942.76	0.06	0.57	306.00	343.98	306.00	180.36	0.05	0.52	100.00	87.00	0.00	1126.00	1345.63	967854.00	7.25	618.16	560.50
28	5	7	19478.00	31727.00	189.60	0	Spot (Block28, Row7, Column5)	11779.56	10130.00	7538.12	0.07	0.64	320.00	437.62	320.00	338.86	0.14	0.77	100.00	100.00	0.00	9810.00	11459.56	11979814.00	33.47	2330.98	2272.00
28	6	7	19777.00	31727.00	198.25	0	Spot (Block28, Row7, Column6)	14291.34	13388.50	8178.35	0.03	0.57	371.00	518.17	371.00	412.31	0.15	0.80	100.00	100.00	0.00	13017.50	13920.34	16006305.00	33.40	3096.59	3163.00
28	7	7	20067.00	31736.00	148.25	0	Spot (Block28, Row7, Column7)	39726.19	39513.00	19377.80	0.00	0.49	332.00	414.93	332.00	250.69	0.10	0.60	100.00	100.00	16.94	39181.00	39394.19	23915268.00	156.81	8033.51	4923.00
28	8	7	20382.00	31739.00	192.60	0	Spot (Block28, Row7, Column8)	7265.67	7294.00	1732.26	0.00	0.24	329.00	365.31	329.00	121.28	0.05	0.33	100.00	100.00	0.00	6965.00	6936.67	7636219.00	56.90	2052.81	1978.00
28	1	8	18280.00	32033.00	152.80	0	Spot (Block28, Row8, Column1)	409.45	401.00	88.28	0.01	0.22	295.00	306.81	295.00	82.63	0.02	0.27	67.00	22.00	0.00	106.00	114.45	263687.00	1.24	338.36	311.00
28	2	8	18578.00	32022.00	147.85	0	Spot (Block28, Row8, Column2)	7490.19	6367.00	4424.72	0.07	0.59	304.00	323.92	304.00	151.60	0.03	0.47	100.00	100.00	0.00	6063.00	7186.19	4501604.00	47.27	1727.86	1345.50
28	3	8	18866.00	32023.00	145.95	0	Spot (Block28, Row8, Column3)	15263.55	11902.00	11935.13	0.11	0.78	309.00	335.31	309.00	168.48	0.04	0.50	100.00	100.00	0.00	11593.00	14954.55	8868123.00	88.61	2630.93	1991.00
28	4	8	19175.00	32026.00	152.20	0	Spot (Block28, Row8, Column4)	43820.45	45340.00	19350.99	0.01	0.44	309.00	348.64	309.00	393.36	0.05	1.13	100.00	100.00	28.93	45031.00	43511.45	27869976.00	110.51	7546.73	5937.50
28	5	8	19467.00	32025.00	150.90	0	Spot (Block28, Row8, Column5)	1453.32	1262.50	680.42	0.06	0.47	303.00	407.58	303.00	504.21	0.13	1.24	81.00	48.00	0.00	959.50	1150.32	906869.00	2.07	570.82	492.00
28	6	8	19777.00	32030.00	197.75	0	Spot (Block28, Row8, Column6)	25765.65	16894.50	20834.86	0.18	0.81	335.00	478.03	335.00	427.41	0.15	0.89	100.00	100.00	9.33	16559.50	25430.65	28445372.00	59.16	4732.76	4770.50
28	7	8	20076.00	32033.00	146.40	0	Spot (Block28, Row8, Column7)	20707.20	18369.50	12926.00	0.05	0.62	318.00	403.75	318.00	298.71	0.10	0.74	100.00	100.00	0.00	18051.50	20389.20	12093005.00	67.97	4157.28	2847.00
28	8	8	20361.00	32030.00	148.90	0	Spot (Block28, Row8, Column8)	37615.21	36043.00	19955.57	0.02	0.53	315.00	357.46	315.00	140.97	0.05	0.39	100.00	100.00	14.57	35728.00	37300.21	22719676.00	264.30	7754.90	5782.00
29	1	1	4759.00	34333.00	147.40	0	Spot (Block29, Row1, Column1)	15283.18	13840.00	8505.96	0.04	0.56	292.00	320.89	292.00	132.69	0.04	0.41	100.00	100.00	0.00	13548.00	14991.18	9093494.00	112.76	2950.25	2087.00
29	2	1	5052.00	34341.00	144.90	0	Spot (Block29, Row1, Column2)	30846.67	27304.00	16763.21	0.05	0.54	291.00	337.31	291.00	176.56	0.06	0.52	100.00	100.00	2.10	27013.00	30555.67	17613460.00	172.80	5014.28	4277.00
29	3	1	5355.00	34343.00	139.55	0	Spot (Block29, Row1, Column3)	6338.32	5136.00	4481.03	0.09	0.71	291.00	313.72	291.00	122.52	0.03	0.39	100.00	100.00	0.00	4845.00	6047.32	3340296.00	49.17	1515.44	1104.00
29	4	1	5649.00	34344.00	141.20	0	Spot (Block29, Row1, Column4)	23711.34	21174.50	13411.25	0.05	0.57	296.00	324.52	296.00	120.68	0.04	0.37	100.00	100.00	0.00	20878.50	23415.34	12851545.00	193.79	4074.26	3359.00
29	5	1	5956.00	34343.00	139.20	0	Spot (Block29, Row1, Column5)	20506.22	17025.50	15752.98	0.08	0.77	296.00	310.61	296.00	80.45	0.02	0.26	100.00	100.00	0.19	16729.50	20210.22	10786272.00	251.03	3584.91	2675.00
29	6	1	6248.00	34347.00	138.00	0	Spot (Block29, Row1, Column6)	22667.65	21253.00	12099.89	0.03	0.53	300.00	322.55	300.00	142.12	0.03	0.44	100.00	100.00	0.00	20953.00	22367.65	11719176.00	157.23	4904.04	3671.50
29	7	1	6546.00	34349.00	141.95	0	Spot (Block29, Row1, Column7)	52293.46	65378.00	16282.76	0.10	0.31	300.00	322.18	300.00	143.17	0.03	0.44	100.00	100.00	49.36	65078.00	51993.46	28709292.00	363.00	10713.45	6435.50
29	8	1	6861.00	34346.00	156.00	0	Spot (Block29, Row1, Column8)	673.75	606.00	242.26	0.05	0.36	295.00	302.69	295.00	122.68	0.01	0.41	92.00	58.00	0.00	311.00	378.75	452088.00	3.02	393.69	371.00
29	1	2	4701.00	34594.00	249.55	0	Spot (Block29, Row2, Column1)	346.47	336.00	45.94	0.01	0.13	292.00	308.72	292.00	88.66	0.02	0.29	34.00	0.00	0.00	44.00	54.47	625382.00	0.43	319.52	305.00
29	2	2	5046.00	34639.00	129.85	0	Spot (Block29, Row2, Column2)	11244.43	10536.00	4841.51	0.03	0.43	295.00	331.81	295.00	154.40	0.05	0.47	100.00	100.00	0.00	10241.00	10949.43	5093729.00	70.68	2043.10	1893.00
29	3	2	5355.00	34644.00	144.90	0	Spot (Block29, Row2, Column3)	642.30	587.00	191.10	0.04	0.30	293.00	317.67	293.00	123.91	0.04	0.39	94.00	59.00	0.00	294.00	349.30	366754.00	2.62	369.67	367.50
29	4	2	5657.00	34645.00	193.25	0	Spot (Block29, Row2, Column4)	5270.24	4421.50	3388.12	0.08	0.64	297.00	345.29	297.00	162.23	0.07	0.47	100.00	100.00	0.00	4124.50	4973.24	5575911.00	30.36	1359.44	1350.50
29	5	2	5959.00	34645.00	166.75	0	Spot (Block29, Row2, Column5)	5208.59	4991.00	2341.55	0.02	0.45	296.00	324.34	296.00	116.40	0.04	0.36	100.00	100.00	0.00	4695.00	4912.59	4005405.00	41.96	1512.15	1305.50
29	6	2	6245.00	34644.00	142.80	0	Spot (Block29, Row2, Column6)	8094.82	6954.50	4497.87	0.07	0.56	301.00	338.88	301.00	154.15	0.05	0.45	100.00	100.00	0.00	6653.50	7793.82	4516910.00	50.32	1621.74	1239.00
29	7	2	6551.00	34649.00	140.25	0	Spot (Block29, Row2, Column7)	4053.98	3549.00	2387.07	0.06	0.59	301.00	321.45	301.00	120.38	0.03	0.37	100.00	100.00	0.00	3248.00	3752.98	2156716.00	31.01	1080.78	928.50
29	8	2	6875.00	34667.00	120.35	0	Spot (Block29, Row2, Column8)	359.43	362.00	49.03	0.00	0.14	295.00	316.53	295.00	184.30	0.03	0.58	0.00	0.00	0.00	67.00	64.43	137660.00	0.23	324.62	308.00
29	1	3	4752.00	34935.00	139.35	0	Spot (Block29, Row3, Column1)	30484.74	28454.00	17911.18	0.03	0.59	297.00	312.87	297.00	88.20	0.02	0.28	100.00	100.00	1.52	28157.00	30187.74	16004489.00	342.08	5500.39	4364.00
29	2	3	5049.00	34941.00	137.40	0	Spot (Block29, Row3, Column2)	960.36	913.00	323.95	0.02	0.34	296.00	323.56	296.00	119.88	0.04	0.37	100.00	96.00	0.00	617.00	664.36	485941.00	5.31	471.91	459.50
29	3	3	5332.00	34932.00	140.00	0	Spot (Block29, Row3, Column3)	7552.27	4707.50	9511.52	0.21	1.26	294.00	308.21	294.00	97.43	0.02	0.32	100.00	100.00	0.19	4413.50	7258.27	4063119.00	74.35	1836.26	678.50
29	4	3	5652.00	34942.00	137.65	0	Spot (Block29, Row3, Column4)	32773.28	29971.50	18328.30	0.04	0.56	297.00	326.77	297.00	122.47	0.04	0.37	100.00	100.00	5.34	29674.50	32476.28	17173204.00	264.93	5669.01	4851.00
29	5	3	5956.00	34949.00	137.60	0	Spot (Block29, Row3, Column5)	5981.34	3106.00	11544.74	0.28	1.93	298.00	328.29	298.00	154.29	0.04	0.47	99.00	98.00	2.34	2808.00	5683.34	3062448.00	36.64	1266.60	747.50
29	6	3	6255.00	34943.00	229.05	0	Spot (Block29, Row3, Column6)	12804.59	8089.00	9515.30	0.20	0.74	309.00	377.03	309.00	227.51	0.09	0.60	100.00	100.00	0.00	7780.00	12495.59	19322120.00	54.62	3364.18	3349.00
29	7	3	6556.00	34949.00	139.10	0	Spot (Block29, Row3, Column7)	12606.77	10710.00	8743.08	0.07	0.69	301.00	348.89	301.00	205.64	0.06	0.59	100.00	100.00	0.00	10409.00	12305.77	6568125.00	59.61	2599.06	1904.00
29	8	3	6851.00	34957.00	152.50	0	Spot (Block29, Row3, Column8)	27490.41	25648.50	14216.23	0.03	0.52	298.00	336.07	298.00	192.35	0.05	0.57	100.00	100.00	0.94	25350.50	27192.41	17483904.00	141.17	5279.72	3911.00
29	1	4	4751.00	35236.00	138.50	0	Spot (Block29, Row4, Column1)	31145.22	29117.00	17021.79	0.03	0.55	298.00	330.55	298.00	121.20	0.05	0.37	100.00	100.00	1.92	28819.00	30847.22	16226660.00	254.26	5897.41	4490.00
29	2	4	5049.00	35241.00	177.15	0	Spot (Block29, Row4, Column2)	3602.88	3243.00	2065.61	0.05	0.57	301.00	357.36	301.00	186.33	0.07	0.52	100.00	100.00	0.00	2942.00	3301.88	3145315.00	17.42	992.98	977.50
29	3	4	5350.00	35242.00	143.40	0	Spot (Block29, Row4, Column3)	56760.25	65535.00	13468.08	0.06	0.24	302.00	358.42	302.00	185.94	0.07	0.52	100.00	100.00	61.28	65233.00	56458.25	31956256.00	303.33	11498.06	9049.00
29	4	4	5641.00	35245.00	145.55	0	Spot (Block29, Row4, Column4)	699.47	703.00	200.38	0.00	0.29	296.00	313.09	296.00	96.85	0.02	0.31	98.00	80.00	0.00	407.00	403.47	402195.00	3.99	396.50	378.50
29	5	4	5935.00	35246.00	139.20	0	Spot (Block29, Row4, Column5)	1373.21	1038.00	1055.33	0.12	0.77	297.00	311.08	297.00	93.85	0.02	0.30	100.00	99.00	0.00	741.00	1076.21	720937.00	11.32	524.32	474.50
29	6	4	6250.00	35246.00	176.30	0	Spot (Block29, Row4, Column6)	6410.59	6612.50	2705.97	0.01	0.42	309.00	351.23	309.00	162.85	0.06	0.46	100.00	100.00	0.00	6303.50	6101.59	5564391.00	37.21	1694.52	1546.00
29	7	4	6544.00	35248.00	139.30	0	Spot (Block29, Row4, Column7)	9048.57	7522.50	6870.67	0.08	0.76	305.00	352.53	305.00	219.32	0.06	0.62	100.00	100.00	0.00	7217.50	8743.57	4759550.00	39.65	1925.90	1377.00
29	8	4	6849.00	35266.00	144.20	0	Spot (Block29, Row4, Column8)	2944.54	2474.00	1740.05	0.08	0.59	300.00	322.93	300.00	120.53	0.03	0.37	100.00	100.00	0.00	2174.00	2644.54	1675446.00	21.75	867.07	655.50
29	1	5	4756.00	35540.00	139.05	0	Spot (Block29, Row5, Column1)	40199.56	39832.00	20308.76	0.00	0.51	311.00	374.36	311.00	212.34	0.08	0.57	100.00	100.00	24.66	39521.00	39888.56	20863636.00	187.55	7891.01	5489.00
29	2	5	5048.00	35541.00	149.70	0	Spot (Block29, Row5, Column2)	29335.11	27917.00	13248.84	0.02	0.45	316.00	409.60	316.00	241.94	0.11	0.59	100.00	100.00	0.00	27601.00	29019.11	18041096.00	119.56	4878.87	4506.50
29	3	5	5350.00	35540.00	148.80	0	Spot (Block29, Row5, Column3)	14277.69	12169.00	8265.49	0.07	0.58	313.00	393.44	313.00	226.45	0.10	0.58	100.00	100.00	0.00	11856.00	13964.69	8552338.00	61.31	2390.55	2077.00
29	4	5	5647.00	35544.00	139.80	0	Spot (Block29, Row5, Column4)	19414.26	16914.00	13674.95	0.06	0.70	302.00	341.00	302.00	156.89	0.05	0.46	100.00	100.00	0.00	16612.00	19112.26	10270144.00	121.57	3849.78	2570.00
29	5	5	5951.00	35544.00	142.80	0	Spot (Block29, Row5, Column5)	57223.14	65535.00	13233.63	0.06	0.23	303.00	338.94	303.00	161.86	0.05	0.48	100.00	100.00	64.34	65232.00	56920.14	31930740.00	351.44	10970.71	7550.00
29	6	5	6250.00	35545.00	145.65	0	Spot (Block29, Row5, Column6)	9680.25	8627.00	5147.89	0.05	0.53	317.00	377.32	317.00	229.93	0.08	0.61	100.00	100.00	0.00	8310.00	9363.25	5624225.00	40.46	1849.94	1800.00
29	7	5	6552.00	35551.00	196.10	0	Spot (Block29, Row5, Column7)	14601.74	10607.50	11664.21	0.14	0.80	324.00	419.84	324.00	318.45	0.11	0.76	100.00	100.00	0.00	10283.50	14277.74	15886689.00	44.53	2975.48	2932.50
29	8	5	6849.00	35553.00	140.85	0	Spot (Block29, Row5, Column8)	23388.75	17879.00	18851.86	0.12	0.81	304.00	350.79	304.00	228.71	0.06	0.65	100.00	100.00	1.30	17575.00	23084.75	12629925.00	100.73	3702.91	2865.50
29	1	6	4747.00	35839.00	228.30	0	Spot (Block29, Row6, Column1)	10853.15	6458.00	8379.02	0.23	0.77	322.50	416.74	322.50	241.61	0.11	0.58	100.00	100.00	0.00	6135.50	10530.65	16312282.00	43.20	3013.86	2967.00
29	2	6	5050.00	35839.00	223.85	0	Spot (Block29, Row6, Column2)	5969.77	4062.50	3779.67	0.17	0.63	321.00	402.10	321.00	238.79	0.10	0.59	100.00	100.00	0.00	3741.50	5648.77	8608409.00	23.32	1866.97	1830.00
29	3	6	5338.00	35841.00	138.25	0	Spot (Block29, Row6, Column3)	39347.11	37888.00	20550.65	0.02	0.52	308.00	362.19	308.00	175.62	0.07	0.48	100.00	100.00	23.75	37580.00	39039.11	20381856.00	221.98	7139.15	5298.50
29	4	6	5649.00	35840.00	138.75	0	Spot (Block29, Row6, Column4)	2962.79	2565.00	1637.38	0.06	0.55	303.00	326.41	303.00	140.61	0.03	0.43	100.00	100.00	0.00	2262.00	2659.79	1534723.00	18.75	895.42	692.50
29	5	6	5948.00	35847.00	140.00	0	Spot (Block29, Row6, Column5)	60854.76	65535.00	9731.76	0.03	0.16	307.00	355.44	307.00	196.38	0.06	0.55	100.00	100.00	74.25	65228.00	60547.76	32374972.00	308.07	15198.08	9994.50
29	6	6	6246.00	35852.00	141.70	0	Spot (Block29, Row6, Column6)	1672.37	1226.50	1076.19	0.13	0.64	315.00	355.14	315.00	154.01	0.05	0.43	100.00	88.00	0.00	911.50	1357.37	909767.00	8.55	628.37	587.50
29	7	6	6547.00	35847.00	139.60	0	Spot (Block29, Row6, Column7)	24982.54	22066.00	16689.66	0.05	0.67	322.00	383.70	322.00	240.68	0.08	0.63	100.00	100.00	0.19	21744.00	24660.54	13340675.00	102.20	4662.24	3686.50
29	8	6	6851.00	35854.00	141.40	0	Spot (Block29, Row6, Column8)	30635.16	25619.00	21797.12	0.08	0.71	307.00	329.98	307.00	96.83	0.03	0.29	100.00	100.00	9.59	25312.00	30328.16	16604257.00	312.99	5439.74	3630.00
29	1	7	4746.00	36140.00	165.45	0	Spot (Block29, Row7, Column1)	5085.53	4342.00	3037.70	0.07	0.60	310.00	375.14	310.00	180.79	0.08	0.48	100.00	100.00	0.00	4032.00	4775.53	3870086.00	26.05	1173.61	1168.50
29	2	7	5043.00	36136.00	143.45	0	Spot (Block29, Row7, Column2)	923.75	779.00	455.45	0.07	0.49	307.00	346.80	307.00	135.19	0.05	0.39	89.00	72.00	0.00	472.00	616.75	515451.00	4.27	445.20	423.50
29	3	7	5330.00	36130.00	212.90	0	Spot (Block29, Row7, Column3)	360.00	360.00	42.06	0.00	0.12	298.00	311.55	298.00	86.08	0.02	0.28	33.00	0.00	0.00	62.00	62.00	467645.00	0.56	320.60	317.00
29	4	7	5648.00	36145.00	152.70	0	Spot (Block29, Row7, Column4)	655.34	583.00	246.25	0.05	0.38	300.00	333.84	300.00	161.40	0.05	0.48	79.00	44.00	0.00	283.00	355.34	418761.00	1.99	368.58	375.00
29	5	7	5947.00	36147.00	186.55	0	Spot (Block29, Row7, Column5)	4719.89	3914.00	3073.09	0.08	0.65	310.00	376.85	310.00	197.65	0.08	0.52	100.00	100.00	0.00	3604.00	4409.89	4630209.00	21.97	1219.46	1206.00
29	6	7	6244.00	36146.00	216.10	0	Spot (Block29, Row7, Column6)	6787.24	5339.00	4078.32	0.10	0.60	324.00	447.13	324.00	332.70	0.14	0.74	100.00	100.00	0.00	5015.00	6463.24	9047396.00	19.06	2061.87	1980.00
29	7	7	6531.00	36152.00	141.60	0	Spot (Block29, Row7, Column7)	34266.45	34106.50	16995.35	0.00	0.50	318.00	385.56	318.00	224.65	0.08	0.58	100.00	100.00	5.51	33788.50	33948.45	18640976.00	150.81	7341.79	4856.00
29	8	7	6847.00	36151.00	178.30	0	Spot (Block29, Row7, Column8)	11185.87	11411.00	3850.38	0.01	0.34	308.00	338.90	308.00	109.87	0.04	0.32	100.00	100.00	0.00	11103.00	10877.87	9933052.00	98.72	2830.59	2240.50
29	1	8	4733.00	36446.00	158.65	0	Spot (Block29, Row8, Column1)	417.96	395.00	81.91	0.02	0.20	307.00	326.64	307.00	90.59	0.03	0.28	47.00	18.00	0.00	88.00	110.96	291316.00	1.01	336.32	325.00
29	2	8	5045.00	36437.00	138.80	0	Spot (Block29, Row8, Column2)	2797.05	2509.00	1554.78	0.05	0.56	311.00	318.66	311.00	38.93	0.01	0.12	100.00	100.00	0.00	2198.00	2486.05	1454464.00	63.67	838.21	699.00
29	3	8	5332.00	36440.00	138.45	0	Spot (Block29, Row8, Column3)	7010.33	5765.00	5341.73	0.08	0.76	305.00	332.02	305.00	149.87	0.04	0.45	100.00	100.00	0.00	5460.00	6705.33	3624343.00	44.56	1388.51	1105.00
29	4	8	5646.00	36445.00	146.90	0	Spot (Block29, Row8, Column4)	48076.74	53747.00	18221.80	0.05	0.38	307.00	353.05	307.00	204.83	0.06	0.58	100.00	100.00	40.65	53440.00	47769.74	28269300.00	232.99	8194.17	6837.00
29	5	8	5929.00	36448.00	160.10	0	Spot (Block29, Row8, Column5)	572.15	533.00	138.43	0.03	0.24	314.00	386.52	314.00	265.51	0.09	0.69	41.00	3.00	0.00	219.00	258.15	405652.00	0.70	384.34	391.00
29	6	8	6246.00	36447.00	212.45	0	Spot (Block29, Row8, Column6)	18805.40	9771.00	17025.28	0.28	0.91	339.00	454.60	339.00	367.72	0.13	0.81	100.00	100.00	1.17	9432.00	18466.40	24164952.00	49.90	4166.86	4107.00
29	7	8	6544.00	36449.00	137.75	0	Spot (Block29, Row8, Column7)	11752.81	10644.00	6795.84	0.04	0.58	327.00	405.30	327.00	271.89	0.09	0.67	100.00	100.00	0.00	10317.00	11425.81	6005685.00	41.74	2661.87	2044.50
29	8	8	6829.00	36452.00	139.55	0	Spot (Block29, Row8, Column8)	41160.93	40815.00	19597.99	0.00	0.48	312.00	358.00	312.00	131.02	0.06	0.37	100.00	100.00	22.24	40503.00	40848.93	21650720.00	311.42	8349.90	6276.00
30	1	1	9262.00	34361.00	147.20	0	Spot (Block30, Row1, Column1)	14302.56	12655.50	8629.07	0.05	0.60	305.00	328.02	305.00	88.23	0.03	0.27	100.00	100.00	0.00	12350.50	13997.56	8524325.00	158.40	3135.54	2218.00
30	2	1	9545.00	34365.00	149.50	0	Spot (Block30, Row1, Column2)	1029.82	849.00	1114.04	0.08	1.08	306.00	322.06	306.00	64.48	0.02	0.20	99.00	94.00	0.00	543.00	723.82	626133.00	10.98	479.48	416.00
30	3	1	9868.00	34366.00	155.10	0	Spot (Block30, Row1, Column3)	515.11	471.00	144.63	0.04	0.28	301.00	308.75	301.00	55.43	0.01	0.18	94.00	70.00	0.00	170.00	214.11	340486.00	3.72	381.38	389.00
30	4	1	10146.00	34371.00	156.00	0	Spot (Block30, Row1, Column4)	729.55	682.00	330.37	0.03	0.45	300.00	309.58	300.00	79.74	0.01	0.26	99.00	87.00	0.00	382.00	429.55	488068.00	5.27	481.67	398.00
30	5	1	10457.00	34371.00	152.00	0	Spot (Block30, Row1, Column5)	669.49	602.00	287.30	0.05	0.43	302.00	313.98	302.00	52.33	0.02	0.17	92.00	81.00	0.00	300.00	367.49	423118.00	6.79	399.40	397.00
30	6	1	10751.00	34376.00	146.45	0	Spot (Block30, Row1, Column6)	872.76	747.00	335.12	0.07	0.38	308.00	326.09	308.00	52.88	0.02	0.16	99.00	99.00	0.00	439.00	564.76	508820.00	10.34	456.27	429.00
30	7	1	11049.00	34379.00	140.40	0	Spot (Block30, Row1, Column7)	2879.01	2739.00	1371.83	0.02	0.48	315.00	337.73	315.00	55.27	0.03	0.16	100.00	100.00	0.00	2424.00	2564.01	1537391.00	45.98	954.43	723.00
30	8	1	11365.00	34372.00	150.35	0	Spot (Block30, Row1, Column8)	866.82	663.00	1111.75	0.12	1.28	312.00	334.26	312.00	52.73	0.03	0.16	99.00	85.00	0.00	351.00	554.82	536563.00	10.10	476.21	445.00
30	1	2	9233.00	34640.00	253.50	0	Spot (Block30, Row2, Column1)	392.56	392.00	76.07	0.00	0.19	307.00	330.92	307.00	83.70	0.03	0.25	50.00	17.00	0.00	85.00	85.56	730163.00	0.74	345.69	326.00
30	2	2	9549.00	34670.00	144.70	0	Spot (Block30, Row2, Column2)	714.72	680.00	211.76	0.02	0.30	305.00	319.52	305.00	61.98	0.02	0.19	99.00	96.00	0.00	375.00	409.72	409533.00	6.38	435.76	421.50
30	3	2	9850.00	34678.00	176.95	0	Spot (Block30, Row2, Column3)	357.21	369.00	49.25	0.01	0.14	300.00	310.18	300.00	57.14	0.01	0.18	52.00	8.00	0.00	69.00	57.21	311846.00	0.82	319.44	307.00
30	4	2	10159.00	34675.00	192.40	0	Spot (Block30, Row2, Column4)	549.69	514.50	145.43	0.03	0.26	301.00	310.36	301.00	41.46	0.01	0.13	97.00	94.00	0.00	213.50	248.69	577170.00	5.77	375.29	384.50
30	5	2	10456.00	34673.00	186.20	0	Spot (Block30, Row2, Column5)	1005.21	989.00	315.83	0.01	0.31	301.00	316.94	301.00	53.44	0.02	0.17	100.00	100.00	0.00	688.00	704.21	980082.00	12.88	505.10	477.00
30	6	2	10748.00	34685.00	228.95	0	Spot (Block30, Row2, Column6)	442.23	402.00	126.52	0.04	0.29	305.00	366.80	305.00	244.20	0.08	0.67	19.00	1.00	0.00	97.00	137.23	665118.00	0.31	361.56	336.00
30	7	2	11049.00	34670.00	187.30	0	Spot (Block30, Row2, Column7)	472.36	442.00	116.34	0.03	0.25	306.00	321.76	306.00	51.55	0.02	0.16	89.00	59.00	0.00	136.00	166.36	464801.00	2.92	362.71	375.00
30	8	2	11330.00	34700.00	163.80	0	Spot (Block30, Row2, Column8)	384.27	392.00	50.39	0.01	0.13	309.00	350.08	309.00	215.20	0.05	0.61	0.00	0.00	0.00	83.00	75.27	286281.00	0.16	353.99	347.50
30	1	3	9255.00	34962.00	142.60	0	Spot (Block30, Row3, Column1)	1332.69	1236.50	640.25	0.03	0.48	303.00	313.29	303.00	55.20	0.01	0.18	100.00	100.00	0.00	933.50	1029.69	738309.00	18.47	544.28	510.00
30	2	3	9549.00	34954.00	141.90	0	Spot (Block30, Row3, Column2)	463.87	409.00	218.67	0.05	0.47	302.00	317.91	302.00	65.72	0.02	0.21	76.00	42.00	0.00	107.00	161.87	255591.00	2.22	365.76	370.00
30	3	3	9836.00	34970.00	141.30	0	Spot (Block30, Row3, Column3)	913.67	677.00	848.01	0.13	0.93	299.00	307.22	299.00	41.78	0.01	0.14	99.00	99.00	0.00	378.00	614.67	494296.00	14.51	451.64	418.50
30	4	3	10154.00	34969.00	145.40	0	Spot (Block30, Row3, Column4)	828.72	751.00	291.64	0.04	0.35	301.00	309.93	301.00	39.92	0.01	0.13	100.00	100.00	0.00	450.00	527.72	479831.00	13.00	434.35	405.00
30	5	3	10451.00	34966.00	158.90	0	Spot (Block30, Row3, Column5)	569.53	499.00	434.27	0.06	0.76	307.00	362.29	307.00	219.00	0.07	0.60	39.00	7.00	0.00	192.00	262.53	398671.00	0.95	381.18	382.00
30	6	3	10751.00	34975.00	200.00	0	Spot (Block30, Row3, Column6)	20087.82	12892.50	17060.39	0.19	0.85	323.00	443.67	323.00	342.76	0.14	0.77	100.00	100.00	1.14	12569.50	19764.82	22819776.00	57.31	4180.10	4131.00
30	7	3	11056.00	34978.00	173.05	0	Spot (Block30, Row3, Column7)	548.65	483.00	188.04	0.06	0.34	308.00	381.91	308.00	289.37	0.09	0.76	31.00	5.00	0.00	175.00	240.65	458119.00	0.58	363.98	356.00
30	8	3	11350.00	34983.00	154.35	0	Spot (Block30, Row3, Column8)	34690.98	33244.00	17128.40	0.02	0.49	310.00	360.28	310.00	238.25	0.07	0.66	100.00	100.00	7.80	32934.00	34380.98	22687952.00	144.09	6385.57	4685.00
30	1	4	9251.00	35266.00	145.95	0	Spot (Block30, Row4, Column1)	1163.29	1037.00	507.08	0.05	0.44	301.00	314.66	301.00	72.11	0.02	0.23	100.00	100.00	0.00	736.00	862.29	675871.00	11.77	500.23	476.50
30	2	4	9551.00	35269.00	175.90	0	Spot (Block30, Row4, Column2)	3045.39	2639.50	1632.31	0.06	0.54	301.00	338.18	301.00	144.48	0.05	0.43	100.00	100.00	0.00	2338.50	2744.39	2631221.00	18.74	892.29	875.00
30	3	4	9852.00	35270.00	141.45	0	Spot (Block30, Row4, Column3)	2872.22	2739.00	1434.88	0.02	0.50	300.00	327.85	300.00	104.81	0.04	0.32	100.00	100.00	0.00	2439.00	2572.22	1559615.00	24.28	928.64	867.00
30	4	4	10132.00	35275.00	217.10	0	Spot (Block30, Row4, Column4)	377.23	351.00	206.25	0.03	0.55	303.00	313.11	303.00	44.58	0.01	0.14	50.00	26.00	0.00	48.00	74.23	508878.00	1.44	328.58	309.00
30	5	4	10443.00	35269.00	152.15	0	Spot (Block30, Row4, Column5)	478.44	478.00	127.43	0.00	0.27	306.00	327.04	306.00	57.46	0.03	0.18	87.00	60.00	0.00	172.00	172.44	304769.00	2.64	361.18	320.50
30	6	4	10753.00	35272.00	196.85	0	Spot (Block30, Row4, Column6)	1183.78	1141.00	340.41	0.02	0.29	316.00	384.26	316.00	236.48	0.08	0.62	99.00	88.00	0.00	825.00	867.78	1303345.00	3.38	550.01	499.00
30	7	4	11047.00	35283.00	170.55	0	Spot (Block30, Row4, Column7)	572.38	518.00	183.74	0.04	0.32	314.00	360.39	314.00	151.91	0.06	0.42	64.00	33.00	0.00	204.00	258.38	463055.00	1.40	381.49	389.50
30	8	4	11351.00	35287.00	177.15	0	Spot (Block30, Row4, Column8)	507.74	480.00	152.62	0.02	0.30	311.00	337.59	311.00	101.31	0.04	0.30	63.00	37.00	0.00	169.00	196.74	445285.00	1.68	358.07	334.00
30	1	5	9255.00	35570.00	139.80	0	Spot (Block30, Row5, Column1)	1800.93	1625.00	882.83	0.04	0.49	305.00	366.79	305.00	232.33	0.08	0.63	99.00	91.00	0.00	1320.00	1495.93	952693.00	6.17	656.25	560.00
30	2	5	9548.00	35568.00	150.05	0	Spot (Block30, Row5, Column2)	39659.08	38090.50	17798.86	0.02	0.45	310.00	390.39	310.00	226.28	0.10	0.58	100.00	100.00	13.31	37780.50	39349.08	24430076.00	173.54	6998.96	6114.00
30	3	5	9850.00	35568.00	149.10	0	Spot (Block30, Row5, Column3)	12177.12	10067.50	7310.43	0.08	0.60	302.00	357.38	302.00	183.54	0.07	0.51	100.00	100.00	0.00	9765.50	11875.12	7379332.00	64.40	2080.86	1910.00
30	4	5	10147.00	35575.00	157.35	0	Spot (Block30, Row5, Column4)	599.33	558.00	183.51	0.03	0.31	302.00	323.03	302.00	87.59	0.03	0.27	94.00	69.00	0.00	256.00	297.33	409342.00	3.15	386.38	391.50
30	5	5	10453.00	35574.00	139.10	0	Spot (Block30, Row5, Column5)	3277.24	2895.00	1706.18	0.05	0.52	306.00	325.71	306.00	55.21	0.03	0.17	100.00	100.00	0.00	2589.00	2971.24	1713998.00	53.46	1024.05	861.50
30	6	5	10740.00	35579.00	175.50	0	Spot (Block30, Row5, Column6)	517.22	485.00	138.43	0.03	0.27	319.00	367.60	319.00	154.04	0.06	0.42	58.00	16.00	0.00	166.00	198.22	445330.00	0.97	384.86	391.00
30	7	5	11051.00	35576.00	198.15	0	Spot (Block30, Row5, Column7)	10988.98	8227.00	7777.34	0.13	0.71	370.00	414.03	370.00	207.75	0.05	0.50	100.00	100.00	0.00	7857.00	10618.98	12230739.00	50.90	2607.57	2587.00
30	8	5	11359.00	35584.00	148.20	0	Spot (Block30, Row5, Column8)	1468.75	1139.00	967.48	0.11	0.66	315.00	356.95	315.00	138.30	0.05	0.39	97.00	83.00	0.00	824.00	1153.75	876844.00	8.04	582.44	496.50
30	1	6	9246.00	35869.00	205.60	0	Spot (Block30, Row6, Column1)	14933.64	8985.00	13268.14	0.22	0.89	317.50	438.53	317.50	322.89	0.14	0.74	100.00	100.00	0.00	8667.50	14616.14	17950236.00	44.89	3360.57	3288.00
30	2	6	9548.00	35869.00	212.55	0	Spot (Block30, Row6, Column2)	6568.38	5352.50	3689.56	0.09	0.56	315.00	416.62	315.00	273.52	0.12	0.66	100.00	100.00	0.00	5037.50	6253.38	8473209.00	22.49	1915.03	1873.50
30	3	6	9837.00	35869.00	143.05	0	Spot (Block30, Row6, Column3)	1474.74	1357.00	691.23	0.04	0.47	300.00	342.86	300.00	150.00	0.06	0.44	99.00	99.00	0.00	1057.00	1174.74	825852.00	7.55	543.84	485.00
30	4	6	10153.00	35864.00	165.30	0	Spot (Block30, Row6, Column4)	456.22	413.00	97.26	0.04	0.21	299.00	305.34	299.00	43.91	0.01	0.14	94.00	74.00	0.00	114.00	157.22	347182.00	3.44	351.38	347.00
30	5	6	10447.00	35874.00	136.00	0	Spot (Block30, Row6, Column5)	3668.80	3371.00	1847.26	0.04	0.50	305.00	323.94	305.00	112.32	0.03	0.35	100.00	100.00	0.00	3066.00	3363.80	1830733.00	29.78	1046.36	796.50
30	6	6	10764.00	35881.00	210.15	0	Spot (Block30, Row6, Column6)	429.57	401.50	85.82	0.03	0.20	313.00	361.06	313.00	170.27	0.06	0.47	28.00	0.00	0.00	88.50	116.57	540397.00	0.40	351.79	345.00
30	7	6	11050.00	35879.00	147.60	0	Spot (Block30, Row6, Column7)	1331.62	1083.00	675.62	0.09	0.51	324.00	374.35	324.00	160.04	0.06	0.43	98.00	84.00	0.00	759.00	1007.62	789652.00	5.98	541.05	494.00
30	8	6	11357.00	35882.00	138.90	0	Spot (Block30, Row6, Column8)	1998.52	1813.00	1127.44	0.04	0.56	311.00	334.72	311.00	57.34	0.03	0.17	100.00	100.00	0.00	1502.00	1687.52	1055217.00	29.02	745.95	652.00
30	1	7	9248.00	36166.00	157.75	0	Spot (Block30, Row7, Column1)	4576.59	4041.50	2453.76	0.05	0.54	312.00	387.69	312.00	245.53	0.09	0.63	100.00	100.00	0.00	3729.50	4264.59	3139540.00	17.06	1101.26	1088.00
30	2	7	9564.00	36173.00	184.05	0	Spot (Block30, Row7, Column2)	396.90	396.00	54.07	0.00	0.14	306.00	345.94	306.00	120.02	0.05	0.35	17.00	1.00	0.00	90.00	90.90	379042.00	0.42	357.42	372.50
30	3	7	9845.00	36153.00	208.95	0	Spot (Block30, Row7, Column3)	375.58	384.50	57.27	0.01	0.15	298.00	309.86	298.00	62.08	0.02	0.20	63.00	11.00	0.00	86.50	77.58	464967.00	1.06	337.74	316.00
30	4	7	10148.00	36183.00	282.05	0	Spot (Block30, Row7, Column4)	359.63	365.00	67.69	0.01	0.19	304.00	327.34	304.00	127.49	0.03	0.39	9.00	0.00	0.00	61.00	55.63	835070.00	0.25	329.07	302.00
30	5	7	10449.00	36175.00	181.00	0	Spot (Block30, Row7, Column5)	641.19	600.00	187.28	0.03	0.29	307.00	346.29	307.00	142.33	0.05	0.41	86.00	53.00	0.00	293.00	334.19	593105.00	2.07	411.03	407.00
30	6	7	10747.00	36179.00	202.35	0	Spot (Block30, Row7, Column6)	8162.79	7361.00	4498.53	0.04	0.55	333.00	471.38	333.00	424.26	0.15	0.90	100.00	100.00	0.00	7028.00	7829.79	9485165.00	18.13	2171.12	1999.00
30	7	7	11032.00	36182.00	139.55	0	Spot (Block30, Row7, Column7)	2097.70	1912.00	879.54	0.04	0.42	316.00	376.19	316.00	193.49	0.08	0.51	100.00	99.00	0.00	1596.00	1781.70	1115979.00	8.90	871.80	733.50
30	8	7	11350.00	36183.00	190.00	0	Spot (Block30, Row7, Column8)	2886.74	2814.50	801.10	0.01	0.28	312.00	341.00	312.00	75.69	0.04	0.22	100.00	100.00	0.00	2502.50	2574.74	2921380.00	33.64	1020.88	929.50
30	1	8	9235.00	36484.00	145.00	0	Spot (Block30, Row8, Column1)	485.20	484.00	110.72	0.00	0.23	302.00	324.30	302.00	119.27	0.03	0.37	61.00	29.00	0.00	182.00	183.20	278988.00	1.35	377.99	374.00
30	2	8	9548.00	36468.00	163.65	0	Spot (Block30, Row8, Column2)	518.53	482.00	130.12	0.03	0.25	302.00	314.68	302.00	48.61	0.02	0.15	96.00	84.00	0.00	180.00	216.53	384233.00	4.19	366.19	367.50
30	3	8	9836.00	36481.00	181.95	0	Spot (Block30, Row8, Column3)	659.06	514.00	344.41	0.11	0.52	303.00	325.91	303.00	132.81	0.03	0.41	65.00	45.00	0.00	211.00	356.06	610953.00	2.51	433.65	368.50
30	4	8	10143.00	36475.00	147.65	0	Spot (Block30, Row8, Column4)	52164.51	64106.00	16689.37	0.09	0.32	309.00	349.31	309.00	168.37	0.05	0.48	100.00	100.00	48.74	63797.00	51855.51	31038100.00	307.75	10039.35	7742.00
30	5	8	10427.00	36482.00	194.50	0	Spot (Block30, Row8, Column5)	399.02	400.00	63.39	0.00	0.16	314.00	395.79	314.00	310.75	0.10	0.79	0.00	0.00	0.00	86.00	85.02	424556.00	0.01	351.78	322.50
30	6	8	10751.00	36479.00	188.25	0	Spot (Block30, Row8, Column6)	29556.28	21357.00	22801.17	0.14	0.77	371.00	515.27	371.00	524.68	0.14	1.02	100.00	100.00	18.74	20986.00	29185.28	29497348.00	55.35	4948.11	4908.00
30	7	8	11044.00	36476.00	146.65	0	Spot (Block30, Row8, Column7)	1317.22	1168.00	601.24	0.05	0.46	317.00	416.12	317.00	381.50	0.12	0.92	83.00	58.00	0.00	851.00	1000.22	769257.00	2.36	519.40	499.00
30	8	8	11327.00	36479.00	144.40	0	Spot (Block30, Row8, Column8)	37595.98	35695.00	19507.39	0.02	0.52	318.00	359.53	318.00	115.00	0.05	0.32	100.00	100.00	15.49	35377.00	37277.98	21354588.00	323.79	7322.32	5767.50
31	1	1	13762.00	34391.00	149.35	0	Spot (Block31, Row1, Column1)	14393.94	12515.50	8247.02	0.06	0.57	287.00	298.85	287.00	235.20	0.02	0.79	100.00	100.00	0.00	12228.50	14106.94	8809090.00	59.93	3187.86	2576.00
31	2	1	14053.00	34396.00	142.55	0	Spot (Block31, Row1, Column2)	5280.72	4873.00	2639.64	0.03	0.50	283.00	288.79	283.00	80.64	0.01	0.28	100.00	100.00	0.00	4590.00	4997.72	2904396.00	61.90	1318.85	1044.00
31	3	1	14356.00	34400.00	140.25	0	Spot (Block31, Row1, Column3)	3253.43	2589.00	2101.56	0.10	0.65	273.00	292.20	273.00	438.84	0.03	1.50	100.00	80.00	0.00	2316.00	2980.43	1727572.00	6.75	1272.89	956.00
31	4	1	14650.00	34400.00	138.60	0	Spot (Block31, Row1, Column4)	3954.46	3759.00	2112.27	0.02	0.53	263.00	285.16	263.00	434.69	0.04	1.52	100.00	93.00	0.00	3496.00	3691.46	2036549.00	8.44	1726.22	1440.00
31	5	1	14959.00	34396.00	146.00	0	Spot (Block31, Row1, Column5)	5810.49	5000.00	4221.93	0.07	0.73	263.00	269.70	263.00	173.31	0.01	0.64	100.00	100.00	0.00	4737.00	5547.49	3375895.00	31.97	1169.22	898.00
31	6	1	15252.00	34401.00	145.80	0	Spot (Block31, Row1, Column6)	5243.58	4532.00	2872.83	0.06	0.55	266.00	273.77	266.00	199.01	0.01	0.73	100.00	100.00	0.00	4266.00	4977.58	3036035.00	24.97	1330.04	957.00
31	7	1	15549.00	34406.00	144.75	0	Spot (Block31, Row1, Column7)	12478.22	11206.50	6725.45	0.05	0.54	271.00	275.04	271.00	182.30	0.01	0.66	100.00	100.00	0.00	10935.50	12207.22	7137542.00	66.94	2567.17	1859.00
31	8	1	15862.00	34395.00	137.95	0	Spot (Block31, Row1, Column8)	516.89	411.00	643.50	0.10	1.24	266.00	268.14	266.00	168.15	0.00	0.63	44.00	5.00	0.00	145.00	250.89	265679.00	1.48	355.49	345.00
31	1	2	13755.00	34693.00	147.00	-50	Spot (Block31, Row2, Column1)	328.32	307.00	47.45	0.03	0.14	285.00	287.44	285.00	82.38	0.00	0.29	26.00	0.00	0.00	22.00	43.32	193710.00	0.50	331.77	306.00
31	2	2	14057.00	34695.00	137.30	0	Spot (Block31, Row2, Column2)	3682.45	3419.00	1336.19	0.03	0.36	279.00	299.16	279.00	418.95	0.03	1.40	100.00	99.00	0.00	3140.00	3403.45	1892781.00	8.08	1067.42	1057.50
31	3	2	14365.00	34697.00	173.40	0	Spot (Block31, Row2, Column3)	430.41	387.50	150.52	0.05	0.35	273.00	291.96	273.00	428.28	0.03	1.47	5.00	0.00	0.00	114.50	157.41	359821.00	0.32	296.29	294.00
31	4	2	14659.00	34702.00	176.90	0	Spot (Block31, Row2, Column4)	2948.63	2898.00	1363.41	0.01	0.46	257.00	276.84	257.00	103.61	0.03	0.37	100.00	100.00	0.00	2641.00	2691.63	2580047.00	25.79	829.59	805.00
31	5	2	14956.00	34701.00	190.10	0	Spot (Block31, Row2, Column5)	2075.08	1991.00	699.18	0.02	0.34	269.00	281.47	269.00	97.06	0.02	0.34	100.00	100.00	0.00	1722.00	1806.08	2122806.00	18.48	719.31	678.00
31	6	2	15248.00	34703.00	148.20	0	Spot (Block31, Row2, Column6)	1682.83	1467.00	844.24	0.06	0.50	274.00	326.96	274.00	260.98	0.08	0.80	99.00	88.00	0.00	1193.00	1408.83	1014745.00	5.20	563.61	475.00
31	7	2	15553.00	34705.00	149.40	0	Spot (Block31, Row2, Column7)	1975.64	1781.50	1044.17	0.04	0.53	273.00	281.17	273.00	83.20	0.01	0.30	100.00	100.00	0.00	1508.50	1702.64	1201190.00	20.37	628.17	509.00
31	8	2	15849.00	34719.00	196.20	0	Spot (Block31, Row2, Column8)	315.06	307.00	38.89	0.01	0.12	264.00	269.93	264.00	89.20	0.01	0.33	17.00	0.00	0.00	43.00	51.06	344359.00	0.51	276.79	279.00
31	1	3	13753.00	34990.00	147.30	0	Spot (Block31, Row3, Column1)	7065.96	6285.00	4597.29	0.05	0.65	284.00	289.20	284.00	197.38	0.01	0.68	100.00	100.00	0.00	6001.00	6781.96	4183051.00	34.33	1498.77	1148.00
31	2	3	14056.00	35026.00	176.80	0	Spot (Block31, Row3, Column2)	543.33	469.50	257.23	0.06	0.47	277.00	299.53	277.00	433.57	0.03	1.45	24.00	2.00	0.00	192.50	266.33	474869.00	0.56	386.27	308.00
31	3	3	14341.00	34990.00	144.40	0	Spot (Block31, Row3, Column3)	2246.29	1856.00	1277.50	0.08	0.57	270.00	283.08	270.00	420.47	0.02	1.49	99.00	79.00	0.00	1586.00	1976.29	1282633.00	4.67	657.83	533.00
31	4	3	14655.00	34996.00	144.75	0	Spot (Block31, Row3, Column4)	6726.01	5778.00	3901.44	0.07	0.58	266.00	271.49	266.00	84.64	0.01	0.31	100.00	100.00	0.00	5512.00	6460.01	3840552.00	76.26	1479.64	1253.50
31	5	3	14959.00	34991.00	134.95	0	Spot (Block31, Row3, Column5)	1863.94	1189.00	2862.46	0.20	1.54	278.00	334.08	278.00	264.45	0.08	0.79	98.00	73.00	0.00	911.00	1585.94	920788.00	5.79	918.47	560.00
31	6	3	15252.00	35000.00	208.70	0	Spot (Block31, Row3, Column6)	26829.03	20231.50	18749.70	0.12	0.70	296.00	442.27	296.00	384.62	0.17	0.87	100.00	100.00	6.43	19935.50	26533.03	33375388.00	68.61	5760.59	5776.00
31	7	3	15558.00	35005.00	143.95	0	Spot (Block31, Row3, Column7)	4958.08	4373.00	3066.39	0.05	0.62	280.00	338.09	280.00	277.46	0.08	0.82	100.00	100.00	0.00	4093.00	4678.08	2811229.00	16.65	1056.94	878.50
31	8	3	15855.00	35011.00	156.95	0	Spot (Block31, Row3, Column8)	12535.10	11258.00	6623.04	0.05	0.53	274.00	281.70	274.00	100.80	0.01	0.36	100.00	100.00	0.00	10984.00	12261.10	8498795.00	121.56	2594.87	2350.00
31	1	4	13752.00	35292.00	144.20	0	Spot (Block31, Row4, Column1)	6676.56	5919.00	3802.68	0.05	0.57	289.00	301.20	289.00	153.44	0.02	0.51	100.00	100.00	0.00	5630.00	6387.56	3725522.00	41.55	1788.88	1322.00
31	2	4	14053.00	35299.00	173.20	0	Spot (Block31, Row4, Column2)	4439.54	3997.50	2442.53	0.05	0.55	284.00	301.34	284.00	121.77	0.03	0.40	100.00	100.00	0.00	3713.50	4155.54	3711458.00	33.98	1075.65	1077.00
31	3	4	14355.00	35298.00	145.40	0	Spot (Block31, Row4, Column3)	25328.47	22272.00	15367.99	0.06	0.61	275.00	296.78	275.00	133.68	0.03	0.45	100.00	100.00	0.35	21997.00	25053.47	14563871.00	187.25	4658.99	3606.50
31	4	4	14643.00	35295.00	164.90	0	Spot (Block31, Row4, Column4)	534.85	508.00	151.76	0.02	0.28	266.00	264.62	266.00	56.56	0.00	0.21	97.00	86.00	0.00	242.00	268.85	403810.00	4.78	324.51	318.00
31	5	4	14938.00	35303.00	145.40	0	Spot (Block31, Row4, Column5)	676.58	630.00	282.39	0.03	0.42	274.00	276.98	274.00	70.78	0.00	0.26	99.00	95.00	0.00	356.00	402.58	390386.00	5.65	376.14	356.50
31	6	4	15253.00	35300.00	192.95	0	Spot (Block31, Row4, Column6)	2866.25	2882.50	915.30	0.00	0.32	290.00	351.81	290.00	270.91	0.08	0.77	100.00	100.00	0.00	2592.50	2576.25	3026761.00	9.28	921.63	829.00
31	7	4	15545.00	35307.00	146.35	0	Spot (Block31, Row4, Column7)	3662.21	2882.00	2716.20	0.10	0.74	284.00	304.35	284.00	128.86	0.03	0.42	100.00	100.00	0.00	2598.00	3378.21	2138731.00	26.06	777.77	679.00
31	8	4	15852.00	35311.00	146.75	0	Spot (Block31, Row4, Column8)	1464.68	1325.00	744.56	0.04	0.51	273.00	273.94	273.00	78.76	0.00	0.29	100.00	100.00	0.00	1052.00	1191.68	865624.00	15.12	536.33	460.00
31	1	5	13758.00	35597.00	142.75	0	Spot (Block31, Row5, Column1)	11059.00	9857.50	6734.44	0.05	0.61	296.00	367.60	296.00	335.94	0.09	0.91	100.00	100.00	0.00	9561.50	10763.00	6082452.00	31.83	2556.12	1645.00
31	2	5	14049.00	35592.00	153.35	0	Spot (Block31, Row5, Column2)	14611.97	14005.00	6728.67	0.02	0.46	296.00	360.55	296.00	294.20	0.09	0.82	100.00	100.00	0.00	13709.00	14315.97	9395494.00	48.44	2700.65	2357.00
31	3	5	14352.00	35595.00	154.15	0	Spot (Block31, Row5, Column3)	15770.02	12608.00	9786.88	0.10	0.62	285.00	324.31	285.00	171.08	0.06	0.53	100.00	100.00	0.00	12323.00	15485.02	10266283.00	90.28	2337.82	2089.50
31	4	5	14649.00	35602.00	144.50	0	Spot (Block31, Row5, Column4)	4277.76	3772.00	2896.10	0.05	0.68	265.00	282.82	265.00	125.00	0.03	0.44	100.00	100.00	0.00	3507.00	4012.76	2429766.00	31.96	929.46	666.00
31	5	5	14949.00	35600.00	144.40	0	Spot (Block31, Row5, Column5)	29077.83	25334.00	18301.24	0.06	0.63	279.00	281.96	279.00	74.93	0.00	0.27	100.00	100.00	2.28	25055.00	28798.83	16574361.00	384.33	4751.36	3337.00
31	6	5	15255.00	35598.00	146.70	0	Spot (Block31, Row5, Column6)	1935.88	1794.00	896.26	0.03	0.46	293.00	310.69	293.00	122.84	0.03	0.40	100.00	100.00	0.00	1501.00	1642.88	1138298.00	13.23	652.21	586.00
31	7	5	15554.00	35606.00	198.95	0	Spot (Block31, Row5, Column7)	11657.83	9052.50	7723.09	0.11	0.66	296.00	342.08	296.00	182.66	0.06	0.53	100.00	100.00	0.00	8756.50	11361.83	13033458.00	61.95	2626.29	2531.00
31	8	5	15856.00	35608.00	143.30	0	Spot (Block31, Row5, Column8)	6982.26	6189.00	4995.12	0.05	0.72	278.00	296.81	278.00	143.00	0.03	0.48	100.00	100.00	0.00	5911.00	6704.26	3875154.00	46.75	1398.15	1168.00
31	1	6	13749.00	35898.00	206.95	0	Spot (Block31, Row6, Column1)	23806.16	16456.00	18127.55	0.16	0.76	315.00	489.08	315.00	468.95	0.19	0.96	100.00	100.00	3.60	16141.00	23491.16	29091176.00	49.72	5208.57	5144.00
31	2	6	14049.00	35895.00	211.20	0	Spot (Block31, Row6, Column2)	7653.45	6603.00	4284.99	0.06	0.56	306.00	418.23	306.00	355.67	0.14	0.85	100.00	100.00	0.00	6297.00	7347.45	9742847.00	20.34	2031.88	1920.50
31	3	6	14340.00	35896.00	141.25	0	Spot (Block31, Row6, Column3)	9935.39	9100.00	5761.24	0.04	0.58	290.00	325.74	290.00	179.63	0.05	0.55	100.00	100.00	0.00	8810.00	9645.39	5365111.00	53.50	2285.82	1819.00
31	4	6	14651.00	35900.00	144.65	0	Spot (Block31, Row6, Column4)	1349.11	1202.00	784.75	0.05	0.58	279.00	278.47	279.00	75.60	0.00	0.27	100.00	98.00	0.00	923.00	1070.11	770342.00	14.16	463.25	383.00
31	5	6	14952.00	35902.00	139.15	0	Spot (Block31, Row6, Column5)	26448.83	25392.00	15497.29	0.02	0.59	286.00	295.75	286.00	93.48	0.01	0.32	100.00	100.00	0.19	25106.00	26162.83	14017879.00	279.77	5006.35	4037.00
31	6	6	15255.00	35903.00	152.50	0	Spot (Block31, Row6, Column6)	947.43	780.00	569.04	0.08	0.60	293.00	311.12	293.00	122.93	0.03	0.40	83.00	66.00	0.00	487.00	654.43	603514.00	5.18	406.02	365.00
31	7	6	15548.00	35904.00	145.70	0	Spot (Block31, Row6, Column7)	7624.12	6834.50	4819.49	0.05	0.63	291.00	313.82	291.00	144.48	0.03	0.46	100.00	100.00	0.00	6543.50	7333.12	4391492.00	50.60	1531.95	1100.00
31	8	6	15859.00	35909.00	145.60	0	Spot (Block31, Row6, Column8)	8153.43	7191.50	5215.82	0.05	0.64	275.00	273.77	275.00	58.14	0.00	0.21	100.00	100.00	0.00	6916.50	7878.43	4728990.00	135.52	1584.41	1155.00
31	1	7	13747.00	36195.00	164.25	0	Spot (Block31, Row7, Column1)	6424.19	5442.00	3642.62	0.07	0.57	306.00	415.83	306.00	465.04	0.13	1.12	100.00	99.00	0.00	5136.00	6118.19	4805297.00	12.92	1350.89	1262.00
31	2	7	14051.00	36199.00	149.65	0	Spot (Block31, Row7, Column2)	862.99	762.00	376.98	0.05	0.44	303.00	363.21	303.00	389.64	0.08	1.07	60.00	26.00	0.00	459.00	559.99	530741.00	1.28	456.44	432.00
31	3	7	14336.00	36203.00	176.00	0	Spot (Block31, Row7, Column3)	361.40	322.00	170.86	0.05	0.47	290.00	301.08	290.00	126.60	0.02	0.42	8.00	1.00	0.00	32.00	71.40	312969.00	0.48	312.66	296.00
31	4	7	14653.00	36201.00	172.80	0	Spot (Block31, Row7, Column4)	468.39	393.00	188.37	0.08	0.40	284.00	289.95	284.00	93.17	0.01	0.32	58.00	33.00	0.00	109.00	184.39	389232.00	1.92	313.96	305.00
31	5	7	14948.00	36205.00	176.05	0	Spot (Block31, Row7, Column5)	2777.70	2588.00	1404.93	0.03	0.51	291.00	326.20	291.00	150.12	0.05	0.46	100.00	100.00	0.00	2297.00	2486.70	2408262.00	16.33	828.29	814.00
31	6	7	15245.00	36202.00	202.35	0	Spot (Block31, Row7, Column6)	8773.90	8130.00	4873.03	0.03	0.56	301.00	418.50	301.00	376.08	0.14	0.90	100.00	100.00	0.00	7829.00	8472.90	10168953.00	22.22	2075.85	2023.00
31	7	7	15534.00	36208.00	147.60	0	Spot (Block31, Row7, Column7)	7024.42	6626.50	3438.76	0.03	0.49	290.00	326.93	290.00	159.20	0.05	0.49	100.00	100.00	0.00	6336.50	6734.42	4186557.00	42.07	1774.08	1322.00
31	8	7	15848.00	36209.00	186.60	0	Spot (Block31, Row7, Column8)	6061.78	6040.00	1830.51	0.00	0.30	280.00	282.09	280.00	72.82	0.00	0.26	100.00	100.00	0.00	5760.00	5781.78	5940543.00	79.37	1649.12	1366.00
31	1	8	13753.00	36518.00	160.80	0	Spot (Block31, Row8, Column1)	393.05	383.00	118.82	0.01	0.30	298.00	316.59	298.00	94.82	0.03	0.30	39.00	12.00	0.00	85.00	95.05	282207.00	0.81	349.55	321.00
31	2	8	14049.00	36495.00	148.75	0	Spot (Block31, Row8, Column2)	1819.85	1654.50	916.94	0.04	0.50	297.00	320.55	297.00	313.18	0.03	0.98	100.00	81.00	0.00	1357.50	1522.85	1084631.00	4.79	673.21	589.00
31	3	8	14339.00	36497.00	146.95	0	Spot (Block31, Row8, Column3)	3605.79	2746.50	2658.06	0.12	0.74	293.00	316.69	293.00	324.04	0.03	1.02	99.00	81.00	0.00	2453.50	3312.79	2127415.00	10.15	880.54	689.50
31	4	8	14645.00	36499.00	149.35	0	Spot (Block31, Row8, Column4)	23889.82	22603.00	12556.41	0.02	0.53	289.00	297.99	289.00	109.55	0.01	0.37	100.00	100.00	0.00	22314.00	23600.82	14477234.00	215.36	4738.61	3792.00
31	5	8	14936.00	36496.00	155.15	0	Spot (Block31, Row8, Column5)	577.59	543.50	176.40	0.03	0.31	291.00	356.91	291.00	349.16	0.09	0.98	35.00	0.00	0.00	252.50	286.59	382362.00	0.63	359.80	353.00
31	6	8	15253.00	36504.00	199.90	0	Spot (Block31, Row8, Column6)	33218.38	27361.00	22157.47	0.08	0.67	308.00	480.78	308.00	528.54	0.19	1.10	100.00	100.00	22.56	27053.00	32910.38	37703108.00	61.94	6317.53	6257.00
31	7	8	15543.00	36503.00	143.65	0	Spot (Block31, Row8, Column7)	4122.68	3753.00	2276.04	0.04	0.55	293.00	373.26	293.00	366.71	0.11	0.98	100.00	96.00	0.00	3460.00	3829.68	2296333.00	10.22	1131.70	852.00
31	8	8	15830.00	36506.00	146.10	0	Spot (Block31, Row8, Column8)	40024.60	37877.00	19452.31	0.02	0.49	291.00	315.24	291.00	127.07	0.03	0.40	100.00	100.00	21.13	37586.00	39733.60	23294416.00	312.49	7136.29	5563.00
32	1	1	18264.00	34415.00	150.60	0	Spot (Block32, Row1, Column1)	15154.40	13248.00	8316.30	0.06	0.55	195.00	207.15	195.00	62.92	0.03	0.30	100.00	100.00	0.00	13053.00	14959.40	9350266.00	237.57	3066.13	2562.00
32	2	1	18553.00	34421.00	146.40	0	Spot (Block32, Row1, Column2)	332.05	315.00	51.33	0.02	0.15	193.00	200.67	193.00	45.67	0.02	0.23	97.00	93.00	0.00	122.00	139.05	194911.00	2.88	245.91	237.00
32	3	1	18860.00	34423.00	147.00	-50	Spot (Block32, Row1, Column3)	252.88	251.00	30.85	0.00	0.12	191.00	197.40	191.00	163.33	0.01	0.83	0.00	0.00	0.00	60.00	61.88	148692.00	0.34	218.55	212.00
32	4	1	19158.00	34426.00	148.05	0	Spot (Block32, Row1, Column4)	306.37	296.00	59.57	0.01	0.19	193.00	199.60	193.00	164.17	0.01	0.82	12.00	1.00	0.00	103.00	113.37	184128.00	0.65	238.78	224.00
32	5	1	19464.00	34426.00	145.50	0	Spot (Block32, Row1, Column5)	290.23	288.00	49.26	0.00	0.17	195.00	195.78	195.00	22.29	0.00	0.11	95.00	85.00	0.00	93.00	95.23	167462.00	4.24	216.67	210.00
32	6	1	19746.00	34429.00	146.70	0	Spot (Block32, Row1, Column6)	449.80	441.50	146.96	0.01	0.33	194.00	194.63	194.00	19.81	0.00	0.10	98.00	98.00	0.00	247.50	255.80	263585.00	12.88	270.90	268.00
32	7	1	20051.00	34431.00	152.35	0	Spot (Block32, Row1, Column7)	547.33	547.00	148.25	0.00	0.27	196.00	197.12	196.00	21.98	0.00	0.11	100.00	99.00	0.00	351.00	351.33	347552.00	15.93	285.90	281.00
32	8	1	20352.00	34441.00	232.95	0	Spot (Block32, Row1, Column8)	232.17	226.00	24.28	0.01	0.10	202.00	203.76	202.00	22.07	0.00	0.11	52.00	28.00	0.00	24.00	30.17	361953.00	1.29	205.80	205.00
32	1	2	18324.00	34676.00	276.70	0	Spot (Block32, Row2, Column1)	243.59	233.00	40.36	0.02	0.17	196.00	209.48	196.00	59.74	0.03	0.29	37.00	3.00	0.00	37.00	47.59	544175.00	0.57	221.49	211.00
32	2	2	18571.00	34709.00	135.55	0	Spot (Block32, Row2, Column2)	253.75	258.00	31.30	0.01	0.12	192.00	194.55	192.00	23.55	0.01	0.12	86.00	60.00	0.00	66.00	61.75	126113.00	2.51	221.85	215.00
32	3	2	18859.00	34726.00	181.30	0	Spot (Block32, Row2, Column3)	225.82	218.00	30.49	0.02	0.14	188.00	187.60	188.00	17.16	0.00	0.09	77.00	42.00	0.00	30.00	37.82	207753.00	2.23	203.20	200.50
32	4	2	19157.00	34723.00	196.00	0	Spot (Block32, Row2, Column4)	233.51	229.00	27.16	0.01	0.12	191.00	192.01	191.00	22.05	0.00	0.11	78.00	41.00	0.00	38.00	42.51	254060.00	1.88	206.12	205.00
32	5	2	19459.00	34726.00	184.35	0	Spot (Block32, Row2, Column5)	3537.20	3455.00	1285.47	0.01	0.36	197.00	204.23	197.00	37.14	0.02	0.18	100.00	100.00	0.00	3258.00	3340.20	3385104.00	89.74	927.07	803.00
32	6	2	19748.00	34684.00	179.05	0	Spot (Block32, Row2, Column6)	245.76	245.00	35.57	0.00	0.14	195.00	221.59	195.00	128.96	0.06	0.58	0.00	0.00	0.00	50.00	50.76	220450.00	0.19	217.84	207.50
32	7	2	20068.00	34733.00	168.55	0	Spot (Block32, Row2, Column7)	256.84	261.00	37.35	0.01	0.15	197.00	200.22	197.00	41.86	0.01	0.21	65.00	33.00	0.00	64.00	59.84	203417.00	1.35	210.81	207.00
32	8	2	20405.00	34727.00	139.95	0	Spot (Block32, Row2, Column8)	236.37	229.00	23.14	0.01	0.10	204.00	216.37	204.00	103.05	0.03	0.48	0.00	0.00	0.00	25.00	32.37	124328.00	0.19	226.20	221.50
32	1	3	18255.00	35018.00	141.20	0	Spot (Block32, Row3, Column1)	641.91	571.00	195.99	0.05	0.31	198.00	198.48	198.00	19.98	0.00	0.10	100.00	100.00	0.00	373.00	443.91	347274.00	22.20	342.85	305.00
32	2	3	18557.00	35022.00	147.00	-50	Spot (Block32, Row3, Column2)	217.38	211.00	23.89	0.01	0.11	200.00	212.47	200.00	77.54	0.03	0.36	1.00	0.00	0.00	11.00	17.38	129556.00	0.06	209.22	210.00
32	3	3	18841.00	35011.00	151.85	0	Spot (Block32, Row3, Column3)	341.91	323.00	137.81	0.02	0.40	191.00	191.37	191.00	18.13	0.00	0.09	96.00	93.00	0.00	132.00	150.91	215402.00	8.30	234.35	219.00
32	4	3	19151.00	35025.00	161.10	0	Spot (Block32, Row3, Column4)	347.65	326.00	78.43	0.03	0.23	190.00	190.18	190.00	17.81	0.00	0.09	100.00	98.00	0.00	136.00	157.65	249264.00	8.84	233.55	223.50
32	5	3	19434.00	35023.00	168.95	0	Spot (Block32, Row3, Column5)	266.93	276.00	51.94	0.01	0.19	199.00	228.51	199.00	145.19	0.06	0.64	8.00	0.00	0.00	77.00	67.93	211412.00	0.26	226.07	202.00
32	6	3	19758.00	35028.00	208.25	0	Spot (Block32, Row3, Column6)	16834.31	11579.00	12596.34	0.16	0.75	214.00	299.17	214.00	225.74	0.15	0.75	100.00	100.00	0.00	11365.00	16620.31	20874536.00	73.25	3540.19	3633.00
[truncated: 409,831 more chars]
