# Supplementary material for: An antigen microarray protocol for COVID-19 serological analysis
Source: STAR Protoc. 2021 Aug 26;2(3):100815. doi: 10.1016/j.xpro.2021.100815 (PMC8387221; doi:10.1016/j.xpro.2021.100815)
Supplement: Data S8. Slide_quantifications, related to step quantification and statistical analysis 2.e [file mmc8.zip › RPPA0136_12860A01-D12_IgGgamma_785/Joseph_2021-04-01_18h03m47_785nmGain010.txt]

ATF	1.0
30	28
"Checksum_ImageFile=ec90e2f5ab885cc6b5b2328d1bd699dd"
"Checksum_ResultFile=471b9c339425bba2e250e4ccf7cac95b"
"Type=Mapix Results 2"
"DateTime=2021/04/01 18:03:59"
"ConfigFile="
"GalFile=L:\RPPA Service\Platform_Projects\2021-02-09_JPL_CoV-Array-7\64 pad grid.gal"
"PixelSize=5"
"Wavelengths=785"
"ImageFiles=L:\RPPA Service\Platform_Projects\2021-03-24_JPL_CoV-Array-9\RPPA0136_12860A01-D12_IgGgamma_785\Joseph_2021-04-01_18h03m47_785nmGain010.tif"
"GrinddingParameters=Find mode = Grid + Blocks + Spots | Max. diameter (% Dth) = 200.0 | Min. diameter (% Dth) = 50.0 | Max position offset (% pitch) = 30"
"QuantificationParameter=S/B border width (pixels) = 2.0 | Background diameter (pitch) = 2.0"
"JpegImage=L:\RPPA Service\Platform_Projects\2021-03-24_JPL_CoV-Array-9\RPPA0136_12860A01-D12_IgGgamma_785\Joseph_2021-04-01_18h03m47_785nmGain010.jpg"
"FeatureType=Circular"
"Barcode="
"BackgroundSubtraction=LocalFeature"
"Normalization=None"
"ImageOrigin=3680, 2560"
"ImageSize=17760.0, 71040.0"
"JpegOrigin=4730, 2625"
"JpegBrightness=35"
"JpegContrast=15"
"JpegBalance=0"
"Creator=Mapix 9.0.0"
"Scanner=ir710IVD IR0H8_IVD 717045"
"Temperature=30.2"
"Comment="
"Velocity=35 l/s"
"LaserPower=20.0"
"PMTGain=10"
"BatchFilename=L:\RPPA Service\InnooScan\Batch methods\CoV_Array image_processing.mbt"
"Block"	"Column"	"Row"	"X"	"Y"	"Dia."	"Flags"	"ID"	"F785 Mean"	"F785 Median"	"F785 SD"	"F785 |log Mean/Median|"	"F785 CV"	"B785"	"B785 Mean"	"B785 Median"	"B785 SD"	"B785 |log Mean/Median|"	"B785 CV"	"% > B785+1SD"	"% > B785+2SD"	"F785 % Sat."	"F785 Median - B785"	"F785 Mean - B785"	"F785 Total Intensity"	"SNR 785"	"ExcludedMean 785"	"ExcludedMedian 785"
1	1	1	4946.00	2828.00	155.15	0	Spot (Block1, Row1, Column1)	21360.15	18916.00	12255.57	0.05	0.57	126.00	145.03	126.00	138.31	0.06	0.95	100.00	100.00	0.45	18790.00	21234.15	14161777.00	153.38	3533.19	2358.00
1	2	1	5229.00	2831.00	149.15	0	Spot (Block1, Row1, Column2)	327.23	288.00	153.59	0.06	0.47	97.50	108.39	97.50	57.73	0.05	0.53	98.00	69.00	0.00	190.50	229.73	197976.00	3.79	171.19	142.00
1	3	1	5543.00	2821.00	158.10	0	Spot (Block1, Row1, Column3)	141.42	128.00	34.42	0.04	0.24	84.00	90.46	84.00	147.14	0.03	1.63	0.00	0.00	0.00	44.00	57.42	97719.00	0.35	105.32	101.00
1	4	1	5886.00	2808.00	189.00	0	Spot (Block1, Row1, Column4)	91.78	89.00	11.43	0.01	0.12	82.00	82.80	82.00	15.68	0.00	0.19	30.00	4.00	0.00	7.00	9.78	92604.00	0.57	85.55	83.00
1	5	1	6145.00	2834.00	165.65	0	Spot (Block1, Row1, Column5)	192.23	184.00	69.33	0.02	0.36	82.00	81.39	82.00	14.79	0.00	0.18	100.00	91.00	0.00	102.00	110.23	145905.00	7.50	105.06	104.00
1	6	1	6438.00	2846.00	151.30	0	Spot (Block1, Row1, Column6)	185.92	193.00	31.55	0.02	0.17	79.00	79.47	79.00	13.99	0.00	0.18	99.00	97.00	0.00	114.00	106.92	116388.00	7.61	115.23	111.00
1	7	1	6739.00	2841.00	142.95	0	Spot (Block1, Row1, Column7)	450.23	434.00	152.87	0.02	0.34	81.00	81.97	81.00	14.36	0.01	0.18	100.00	100.00	0.00	353.00	369.23	249875.00	25.64	177.13	172.50
1	8	1	7091.00	2804.00	182.60	0	Spot (Block1, Row1, Column8)	100.47	100.00	9.45	0.00	0.09	89.00	90.02	89.00	38.33	0.00	0.43	0.00	0.00	0.00	11.00	11.47	94038.00	0.27	93.07	94.00
1	1	2	4942.00	3129.00	147.00	-50	Spot (Block1, Row2, Column1)	111.52	111.00	10.54	0.00	0.09	113.00	119.75	113.00	93.49	0.03	0.78	0.00	0.00	0.00	-2.00	-1.48	65685.00	-0.09	110.89	110.00
1	2	2	5235.00	3131.00	126.10	0	Spot (Block1, Row2, Column2)	219.19	207.00	38.83	0.02	0.18	83.00	86.56	83.00	17.01	0.02	0.20	100.00	98.00	0.00	124.00	136.19	92281.00	7.80	130.40	121.00
1	3	2	5543.00	3133.00	147.00	-50	Spot (Block1, Row2, Column3)	77.94	78.00	8.53	0.00	0.11	74.00	74.54	74.00	10.25	0.00	0.14	22.00	2.00	0.00	4.00	3.94	45986.00	0.33	82.45	83.00
1	4	2	5852.00	3138.00	174.65	0	Spot (Block1, Row2, Column4)	114.05	111.00	19.91	0.01	0.17	71.00	71.52	71.00	10.49	0.00	0.15	99.00	90.00	0.00	40.00	43.05	96941.00	4.05	86.69	87.00
1	5	2	6135.00	3120.00	223.60	0	Spot (Block1, Row2, Column5)	98.30	96.00	16.00	0.01	0.16	71.00	71.74	71.00	10.79	0.00	0.15	87.00	58.00	0.00	25.00	27.30	141059.00	2.46	83.70	83.00
1	6	2	6444.00	3139.00	147.00	-50	Spot (Block1, Row2, Column6)	75.63	76.00	9.86	0.00	0.13	72.00	71.29	72.00	10.97	0.00	0.15	25.00	2.00	0.00	4.00	3.63	44546.00	0.40	78.35	77.00
1	7	2	6696.00	3151.00	196.35	0	Spot (Block1, Row2, Column7)	85.67	85.00	12.95	0.00	0.15	71.00	70.88	71.00	12.08	0.00	0.17	54.00	20.00	0.00	14.00	14.67	93294.00	1.22	77.59	77.00
1	8	2	7044.00	3143.00	147.00	-50	Spot (Block1, Row2, Column8)	69.14	69.00	8.19	0.00	0.12	75.00	75.07	75.00	12.38	0.00	0.16	0.00	0.00	0.00	-6.00	-5.86	40653.00	-0.48	70.67	70.00
1	1	3	4934.00	3424.00	155.90	0	Spot (Block1, Row3, Column1)	441.45	339.00	288.90	0.11	0.65	110.00	111.44	110.00	37.47	0.01	0.34	98.00	88.00	0.00	229.00	331.45	295331.00	8.81	194.28	151.00
1	2	3	5241.00	3431.00	147.00	-50	Spot (Block1, Row3, Column2)	80.51	80.00	9.19	0.00	0.11	79.00	80.55	79.00	13.34	0.01	0.17	11.00	0.00	0.00	1.00	1.51	47260.00	-0.00	81.49	80.00
1	3	3	5539.00	3426.00	138.15	0	Spot (Block1, Row3, Column3)	138.94	119.00	105.31	0.07	0.76	71.00	71.21	71.00	11.65	0.00	0.16	98.00	89.00	0.00	48.00	67.94	71554.00	5.82	98.85	96.00
1	4	3	5825.00	3412.00	183.10	0	Spot (Block1, Row3, Column4)	85.92	86.00	13.42	0.00	0.16	67.00	66.92	67.00	11.41	0.00	0.17	68.00	39.00	0.00	19.00	18.92	80678.00	1.66	75.53	75.00
1	5	3	6138.00	3429.00	142.50	0	Spot (Block1, Row3, Column5)	90.25	90.00	8.96	0.00	0.10	69.00	68.61	69.00	10.07	0.00	0.15	89.00	55.00	0.00	21.00	21.25	49907.00	2.15	79.27	79.00
1	6	3	6443.00	3443.00	178.25	0	Spot (Block1, Row3, Column6)	96.49	95.00	11.86	0.01	0.12	70.00	69.31	70.00	11.09	0.00	0.16	90.00	58.00	0.00	25.00	26.49	86071.00	2.45	80.74	81.00
1	7	3	6749.00	3443.00	164.55	0	Spot (Block1, Row3, Column7)	151.24	167.00	46.59	0.04	0.31	67.00	65.99	67.00	11.64	0.01	0.18	100.00	93.00	0.00	100.00	84.24	114032.00	7.32	88.15	89.00
1	8	3	7079.00	3447.00	124.70	0	Spot (Block1, Row3, Column8)	92.83	93.00	12.91	0.00	0.14	72.00	72.38	72.00	12.49	0.00	0.17	74.00	37.00	0.00	21.00	20.83	38153.00	1.64	78.60	80.00
1	1	4	4934.00	3728.00	152.75	0	Spot (Block1, Row4, Column1)	831.83	711.00	584.63	0.07	0.70	111.00	112.05	111.00	29.76	0.00	0.27	99.00	98.00	0.00	600.00	720.83	532368.00	24.19	292.47	194.00
1	2	4	5215.00	3739.00	159.25	0	Spot (Block1, Row4, Column2)	128.21	126.00	20.14	0.01	0.16	80.00	81.79	80.00	17.64	0.01	0.22	96.00	69.00	0.00	46.00	48.21	89490.00	2.63	102.92	102.00
1	3	4	5533.00	3734.00	154.20	0	Spot (Block1, Row4, Column3)	412.97	371.00	235.12	0.05	0.57	72.00	71.98	72.00	11.27	0.00	0.16	100.00	99.00	0.00	299.00	340.97	268430.00	30.27	153.60	119.00
1	4	4	5839.00	3735.00	147.00	-50	Spot (Block1, Row4, Column4)	74.03	73.00	8.48	0.01	0.11	67.00	66.11	67.00	11.45	0.01	0.17	27.00	5.00	0.00	6.00	7.03	43902.00	0.69	71.55	72.00
1	5	4	6140.00	3737.00	147.00	-50	Spot (Block1, Row4, Column5)	69.39	69.00	7.19	0.00	0.10	68.00	67.32	68.00	11.56	0.00	0.17	11.00	0.00	0.00	1.00	1.39	40731.00	0.18	67.12	69.00
1	6	4	6471.00	3720.00	170.85	0	Spot (Block1, Row4, Column6)	87.88	88.00	10.16	0.00	0.12	68.00	66.88	68.00	12.28	0.01	0.18	75.00	33.00	0.00	20.00	19.88	71271.00	1.71	78.22	78.00
1	7	4	6738.00	3721.00	153.10	0	Spot (Block1, Row4, Column7)	133.04	110.00	46.96	0.08	0.35	68.00	66.78	68.00	11.90	0.01	0.18	95.00	87.00	0.00	42.00	65.04	85675.00	5.57	94.82	91.00
1	8	4	7032.00	3750.00	166.00	0	Spot (Block1, Row4, Column8)	152.97	150.00	34.63	0.01	0.23	71.00	70.73	71.00	10.67	0.00	0.15	99.00	98.00	0.00	79.00	81.97	117175.00	7.71	97.52	95.00
1	1	5	4926.00	4034.00	147.70	0	Spot (Block1, Row5, Column1)	1780.73	1345.00	1414.09	0.12	0.79	115.00	119.08	115.00	39.29	0.02	0.33	100.00	99.00	0.00	1230.00	1665.73	1059536.00	42.29	566.76	256.00
1	2	5	5222.00	4027.00	154.45	0	Spot (Block1, Row5, Column2)	193.57	186.00	65.66	0.02	0.34	80.00	82.70	80.00	25.36	0.01	0.31	94.00	81.00	0.00	106.00	113.57	125821.00	4.37	116.09	107.00
1	3	5	5552.00	4031.00	186.85	0	Spot (Block1, Row5, Column3)	94.91	94.00	18.15	0.00	0.19	70.00	71.19	70.00	11.00	0.01	0.15	81.00	56.00	0.00	24.00	24.91	93394.00	2.16	81.95	83.00
1	4	5	5850.00	4021.00	147.95	0	Spot (Block1, Row5, Column4)	85.87	84.00	9.42	0.01	0.11	69.00	68.04	69.00	9.59	0.01	0.14	77.00	32.00	0.00	15.00	16.87	51263.00	1.86	77.36	78.00
1	5	5	6142.00	4038.00	143.60	0	Spot (Block1, Row5, Column5)	617.61	604.00	248.73	0.01	0.40	68.00	67.44	68.00	11.69	0.00	0.17	100.00	100.00	0.00	536.00	549.61	345244.00	47.05	222.92	170.50
1	6	5	6438.00	4039.00	147.00	-50	Spot (Block1, Row5, Column6)	68.04	68.00	6.64	0.00	0.10	68.00	67.33	68.00	10.93	0.00	0.16	5.00	0.00	0.00	0.00	0.04	40009.00	0.06	68.36	69.00
1	7	5	6729.00	4024.00	215.40	0	Spot (Block1, Row5, Column7)	89.97	90.00	11.66	0.00	0.13	69.00	69.13	69.00	10.50	0.00	0.15	79.00	50.00	0.00	21.00	20.97	119306.00	1.99	75.89	74.00
1	8	5	7048.00	4042.00	160.55	0	Spot (Block1, Row5, Column8)	238.78	204.00	114.63	0.07	0.48	72.00	71.67	72.00	10.83	0.00	0.15	100.00	99.00	0.00	132.00	166.78	170730.00	15.43	100.33	100.50
1	1	6	4915.00	4330.00	200.25	0	Spot (Block1, Row6, Column1)	790.72	643.00	536.73	0.09	0.68	125.00	127.25	125.00	38.21	0.01	0.30	100.00	100.00	0.00	518.00	665.72	895888.00	17.36	268.78	274.00
1	2	6	5214.00	4329.00	198.35	0	Spot (Block1, Row6, Column2)	159.09	148.00	41.64	0.03	0.26	83.00	86.87	83.00	24.16	0.02	0.28	94.00	61.00	0.00	65.00	76.09	176753.00	2.99	108.62	111.00
1	3	6	5527.00	4339.00	149.25	0	Spot (Block1, Row6, Column3)	382.39	369.00	144.72	0.02	0.38	71.00	72.17	71.00	12.00	0.01	0.17	100.00	100.00	0.00	298.00	311.39	233643.00	25.85	147.87	130.50
1	4	6	5860.00	4388.00	228.60	0	Spot (Block1, Row6, Column4)	81.52	80.00	11.42	0.01	0.14	70.00	70.33	70.00	10.75	0.00	0.15	49.00	18.00	0.00	10.00	11.52	122366.00	1.04	72.26	72.00
1	5	6	6141.00	4337.00	141.50	0	Spot (Block1, Row6, Column5)	781.16	774.50	291.26	0.00	0.37	69.00	68.78	69.00	12.32	0.00	0.18	100.00	100.00	0.00	705.50	712.16	424949.00	57.84	256.47	234.00
1	6	6	6481.00	4368.00	202.95	0	Spot (Block1, Row6, Column6)	77.64	78.00	8.33	0.00	0.11	69.00	68.82	69.00	11.91	0.00	0.17	37.00	4.00	0.00	9.00	8.64	90529.00	0.74	73.04	73.00
1	7	6	6741.00	4346.00	155.80	0	Spot (Block1, Row6, Column7)	218.43	200.00	69.71	0.04	0.32	69.00	69.83	69.00	11.70	0.01	0.17	99.00	98.00	0.00	131.00	149.43	145691.00	12.71	107.30	102.00
1	8	6	7045.00	4346.00	154.85	0	Spot (Block1, Row6, Column8)	299.62	259.00	150.80	0.06	0.50	76.50	76.80	76.50	14.28	0.00	0.19	100.00	99.00	0.00	182.50	223.12	196849.00	15.60	116.02	109.00
1	1	7	4927.00	4634.00	176.60	0	Spot (Block1, Row7, Column1)	387.34	367.00	160.78	0.02	0.42	120.00	124.45	120.00	31.95	0.02	0.26	100.00	99.00	0.00	247.00	267.34	337762.00	8.23	191.02	189.00
1	2	7	5233.00	4631.00	147.00	-50	Spot (Block1, Row7, Column2)	91.00	91.00	7.80	0.00	0.09	87.00	89.30	87.00	15.70	0.01	0.18	7.00	0.00	0.00	4.00	4.00	53415.00	0.11	89.48	89.00
1	3	7	5534.00	4633.00	147.00	-50	Spot (Block1, Row7, Column3)	74.34	75.00	10.19	0.00	0.14	77.00	77.16	77.00	11.99	0.00	0.16	5.00	0.00	0.00	-2.00	-2.66	43710.00	-0.24	75.61	79.00
1	4	7	5834.00	4635.00	147.00	-50	Spot (Block1, Row7, Column4)	78.80	78.00	10.58	0.00	0.13	75.00	76.46	75.00	13.63	0.01	0.18	20.00	0.00	0.00	3.00	3.80	46336.00	0.17	72.83	69.00
1	5	7	6122.00	4634.00	181.45	0	Spot (Block1, Row7, Column5)	112.49	109.00	20.75	0.01	0.18	76.00	75.69	76.00	11.43	0.00	0.15	93.00	78.00	0.00	33.00	36.49	103714.00	3.22	91.53	92.00
1	6	7	6435.00	4647.00	202.70	0	Spot (Block1, Row7, Column6)	115.62	117.00	17.66	0.01	0.15	76.00	77.19	76.00	15.93	0.01	0.21	90.00	66.00	0.00	41.00	39.62	134699.00	2.41	88.35	88.00
1	7	7	6722.00	4647.00	153.35	0	Spot (Block1, Row7, Column7)	282.65	280.00	109.22	0.00	0.39	80.00	85.42	80.00	27.64	0.03	0.32	96.00	91.00	0.00	200.00	202.65	182594.00	7.14	132.93	111.50
1	8	7	7047.00	4645.00	195.30	0	Spot (Block1, Row7, Column8)	325.24	304.00	107.14	0.03	0.33	93.00	112.34	93.00	98.80	0.08	0.88	93.00	59.00	0.00	211.00	232.24	349959.00	2.15	155.19	149.50
1	1	8	4931.00	4929.00	147.00	-50	Spot (Block1, Row8, Column1)	165.52	175.00	23.92	0.02	0.14	138.00	144.35	138.00	35.00	0.02	0.24	55.00	0.00	0.00	37.00	27.52	97822.00	0.60	143.77	138.00
1	2	8	5227.00	4932.00	160.40	0	Spot (Block1, Row8, Column2)	187.08	182.00	48.65	0.01	0.26	105.00	105.70	105.00	20.36	0.00	0.19	93.00	79.00	0.00	77.00	82.08	133952.00	4.00	130.12	123.50
1	3	8	5527.00	4932.00	156.75	0	Spot (Block1, Row8, Column3)	223.23	202.00	82.32	0.04	0.37	93.00	96.71	93.00	22.77	0.02	0.24	98.00	83.00	0.00	109.00	130.23	152020.00	5.56	122.35	119.00
1	4	8	5832.00	4956.00	158.15	0	Spot (Block1, Row8, Column4)	482.55	386.00	331.63	0.10	0.69	94.00	96.26	94.00	22.58	0.01	0.23	99.00	95.00	0.00	292.00	388.55	335369.00	17.10	194.59	173.00
1	5	8	6132.00	4937.00	147.00	-50	Spot (Block1, Row8, Column5)	92.65	93.00	9.29	0.00	0.10	93.00	97.22	93.00	23.38	0.02	0.24	0.00	0.00	0.00	0.00	-0.35	55217.00	-0.20	89.21	91.00
1	6	8	6435.00	4955.00	181.90	0	Spot (Block1, Row8, Column6)	581.70	383.00	509.08	0.18	0.88	101.00	104.58	101.00	25.64	0.02	0.25	100.00	100.00	0.00	282.00	480.70	542728.00	18.61	196.13	198.00
1	7	8	6733.00	4955.00	150.65	0	Spot (Block1, Row8, Column7)	326.07	292.00	152.80	0.05	0.47	111.00	129.91	111.00	86.59	0.07	0.67	76.00	53.00	0.00	181.00	215.07	203469.00	2.27	173.40	169.50
1	8	8	7024.00	4941.00	147.15	0	Spot (Block1, Row8, Column8)	42041.99	42599.50	19822.61	0.01	0.47	122.00	153.46	122.00	113.09	0.10	0.74	100.00	100.00	27.46	42477.50	41919.99	24804896.00	370.39	7415.99	4788.50
2	1	1	9452.00	2861.00	153.80	0	Spot (Block2, Row1, Column1)	18337.29	16443.50	10330.56	0.05	0.56	359.00	374.79	359.00	126.07	0.02	0.34	100.00	100.00	0.00	16084.50	17978.29	11882563.00	142.48	4057.78	2852.00
2	2	1	9758.00	2869.00	144.55	0	Spot (Block2, Row1, Column2)	481.11	481.00	105.65	0.00	0.22	381.00	390.30	381.00	252.45	0.01	0.65	8.00	0.00	0.00	100.00	100.11	275197.00	0.36	409.57	385.50
2	3	1	10051.00	2865.00	149.30	0	Spot (Block2, Row1, Column3)	1651.02	1360.00	1004.66	0.08	0.61	383.00	386.17	383.00	248.67	0.00	0.64	83.00	69.00	0.00	977.00	1268.02	1010426.00	5.09	657.98	582.00
2	4	1	10345.00	2882.00	160.10	0	Spot (Block2, Row1, Column4)	431.93	401.00	77.99	0.03	0.18	334.50	354.90	334.50	64.50	0.03	0.18	51.00	37.00	0.00	66.50	97.43	304514.00	1.19	382.01	385.00
2	5	1	10650.00	2873.00	146.25	0	Spot (Block2, Row1, Column5)	4027.31	3490.50	2727.46	0.06	0.68	352.00	359.86	352.00	68.79	0.01	0.19	100.00	100.00	0.00	3138.50	3675.31	2335839.00	53.31	972.40	792.00
2	6	1	10940.00	2873.00	148.20	0	Spot (Block2, Row1, Column6)	1707.13	1561.50	698.23	0.04	0.41	388.00	384.62	388.00	75.01	0.00	0.20	100.00	100.00	0.00	1173.50	1319.13	1020866.00	17.63	742.27	660.00
2	7	1	11243.00	2875.00	146.80	0	Spot (Block2, Row1, Column7)	4816.33	4539.00	2221.20	0.03	0.46	394.00	408.06	394.00	83.59	0.02	0.20	100.00	100.00	0.00	4145.00	4422.33	2827185.00	52.74	1473.42	1198.00
2	8	1	11553.00	2876.00	172.90	0	Spot (Block2, Row1, Column8)	615.47	582.00	222.04	0.02	0.36	392.00	397.36	392.00	88.95	0.01	0.22	79.00	53.00	0.00	190.00	223.47	512683.00	2.45	467.18	463.00
2	1	2	9450.00	3161.00	147.00	-50	Spot (Block2, Row2, Column1)	372.07	380.00	61.33	0.01	0.16	338.00	401.49	338.00	797.21	0.07	1.99	0.00	0.00	0.00	42.00	34.07	218403.00	-0.04	340.76	315.00
2	2	2	9744.00	3165.00	123.40	0	Spot (Block2, Row2, Column2)	1983.33	1980.50	653.35	0.00	0.33	381.00	396.79	381.00	262.44	0.02	0.66	100.00	99.00	0.00	1599.50	1602.33	809198.00	6.05	789.71	770.00
2	3	2	10050.00	3164.00	147.00	-50	Spot (Block2, Row2, Column3)	484.55	498.00	85.67	0.01	0.18	390.00	422.58	390.00	324.02	0.03	0.77	0.00	0.00	0.00	108.00	94.55	286371.00	0.19	422.45	399.00
2	4	2	10356.00	3168.00	152.55	0	Spot (Block2, Row2, Column4)	1372.56	1294.00	435.97	0.03	0.32	383.00	419.36	383.00	323.95	0.04	0.77	100.00	79.00	0.00	911.00	989.56	871576.00	2.94	722.49	684.50
2	5	2	10650.00	3165.00	174.95	0	Spot (Block2, Row2, Column5)	6149.58	5820.00	2437.87	0.02	0.40	391.00	447.34	391.00	623.34	0.06	1.39	100.00	100.00	0.00	5429.00	5758.58	5282489.00	9.15	2013.16	1582.00
2	6	2	10949.00	3143.00	198.70	0	Spot (Block2, Row2, Column6)	531.13	498.00	112.28	0.03	0.21	395.00	457.28	395.00	280.55	0.06	0.61	15.00	0.00	0.00	103.00	136.13	593801.00	0.26	461.07	427.50
2	7	2	11236.00	3173.00	148.75	0	Spot (Block2, Row2, Column7)	701.35	647.00	251.23	0.04	0.36	393.00	418.12	393.00	138.54	0.03	0.33	64.00	48.00	0.00	254.00	308.35	425721.00	2.04	512.97	480.00
2	8	2	11465.00	3193.00	212.55	0	Spot (Block2, Row2, Column8)	510.58	472.50	402.29	0.03	0.79	387.00	398.60	387.00	144.34	0.01	0.36	21.00	6.00	0.00	85.50	123.58	658642.00	0.78	418.38	399.00
2	1	3	9448.00	3461.00	145.45	0	Spot (Block2, Row3, Column1)	2745.66	2367.00	1694.64	0.06	0.62	321.00	359.88	321.00	201.90	0.05	0.56	100.00	92.00	0.00	2046.00	2424.66	1584247.00	11.82	992.43	835.00
2	2	3	9751.00	3460.00	148.45	0	Spot (Block2, Row3, Column2)	535.23	510.00	105.65	0.02	0.20	379.00	397.07	379.00	160.64	0.02	0.40	45.00	4.00	0.00	131.00	156.23	321675.00	0.86	428.17	418.00
2	3	3	10039.00	3468.00	144.80	0	Spot (Block2, Row3, Column3)	2288.24	1884.00	1309.75	0.08	0.57	386.00	439.60	386.00	372.96	0.06	0.85	99.00	79.00	0.00	1498.00	1902.24	1311159.00	4.96	895.16	776.00
2	4	3	10415.00	3413.00	175.15	0	Spot (Block2, Row3, Column4)	1462.05	685.00	4347.03	0.33	2.97	407.00	550.97	407.00	781.56	0.13	1.42	21.00	9.00	0.12	278.00	1055.05	1255898.00	1.17	617.46	557.00
2	5	3	10627.00	3454.00	116.70	0	Spot (Block2, Row3, Column5)	1529.79	1245.00	1521.35	0.09	0.99	411.00	580.01	411.00	779.03	0.15	1.34	54.00	13.00	0.00	834.00	1118.79	547665.00	1.22	1055.53	844.50
2	6	3	10950.00	3475.00	204.65	0	Spot (Block2, Row3, Column6)	31255.25	26148.00	18083.62	0.08	0.58	418.00	598.36	418.00	466.11	0.16	0.78	100.00	100.00	8.54	25730.00	30837.25	37350116.00	65.77	6694.50	6537.50
2	7	3	11279.00	3488.00	216.80	0	Spot (Block2, Row3, Column7)	2396.41	1206.00	4277.32	0.30	1.78	401.00	558.15	401.00	499.03	0.14	0.89	65.00	45.00	0.22	805.00	1995.41	3213582.00	3.68	971.20	649.00
2	8	3	11549.00	3480.00	156.15	0	Spot (Block2, Row3, Column8)	6580.91	5985.00	3234.19	0.04	0.49	384.00	440.96	384.00	344.98	0.06	0.78	100.00	99.00	0.00	5601.00	6196.91	4415788.00	17.80	1893.07	1462.00
2	1	4	9454.00	3736.00	173.45	0	Spot (Block2, Row4, Column1)	475.37	461.50	112.41	0.01	0.24	313.00	367.94	313.00	245.98	0.07	0.67	26.00	0.00	0.00	148.50	162.37	398357.00	0.44	392.78	389.00
2	2	4	9751.00	3768.00	163.20	0	Spot (Block2, Row4, Column2)	7733.49	7156.00	3594.61	0.03	0.46	365.00	420.11	365.00	330.75	0.06	0.79	100.00	100.00	0.00	6791.00	7368.49	5668647.00	22.11	1900.91	1870.50
2	3	4	10045.00	3765.00	164.50	0	Spot (Block2, Row4, Column3)	1690.78	1554.00	859.71	0.04	0.51	364.00	428.99	364.00	349.72	0.07	0.82	88.00	71.00	0.00	1190.00	1326.78	1273155.00	3.61	922.54	524.00
2	4	4	10347.00	3767.00	147.00	-50	Spot (Block2, Row4, Column4)	409.16	397.00	90.24	0.01	0.22	376.00	440.51	376.00	493.75	0.07	1.12	0.00	0.00	0.00	21.00	33.16	243452.00	-0.06	420.32	388.00
2	5	4	10653.00	3765.00	160.35	0	Spot (Block2, Row4, Column5)	680.89	582.00	697.06	0.07	1.02	387.00	452.31	387.00	409.56	0.07	0.91	11.00	3.00	0.00	195.00	293.89	482751.00	0.56	458.98	446.00
2	6	4	10943.00	3773.00	194.15	0	Spot (Block2, Row4, Column6)	5573.76	5563.00	1906.81	0.00	0.34	390.00	467.77	390.00	324.82	0.08	0.69	99.00	99.00	0.00	5173.00	5183.76	5930481.00	15.72	1716.87	1396.00
2	7	4	11243.00	3772.00	169.20	0	Spot (Block2, Row4, Column7)	2012.39	1335.00	1673.51	0.18	0.83	413.00	593.53	413.00	788.92	0.16	1.33	54.00	36.00	0.00	922.00	1599.39	1609914.00	1.80	917.42	608.00
2	8	4	11576.00	3782.00	184.60	0	Spot (Block2, Row4, Column8)	547.34	491.00	190.31	0.05	0.35	372.00	444.81	372.00	671.64	0.08	1.51	1.00	0.00	0.00	119.00	175.34	522161.00	0.15	447.88	406.50
2	1	5	9452.00	4071.00	193.45	0	Spot (Block2, Row5, Column1)	683.68	572.00	423.93	0.08	0.62	328.00	435.12	328.00	352.18	0.12	0.81	36.00	8.00	0.00	244.00	355.68	721281.00	0.71	449.51	384.50
2	2	5	9745.00	4068.00	152.75	0	Spot (Block2, Row5, Column2)	7284.26	6846.50	3056.27	0.03	0.42	369.00	459.12	369.00	348.49	0.09	0.76	100.00	100.00	0.00	6477.50	6915.26	4676497.00	19.58	1767.20	1624.50
2	3	5	10045.00	4069.00	156.65	0	Spot (Block2, Row5, Column3)	26513.43	22164.00	15409.24	0.08	0.58	320.00	404.43	320.00	257.04	0.10	0.64	100.00	100.00	0.89	21844.00	26193.43	17843544.00	101.58	3932.36	3455.50
2	4	5	10362.00	4038.00	186.55	0	Spot (Block2, Row5, Column4)	416.92	397.00	96.28	0.02	0.23	316.00	400.33	316.00	602.40	0.10	1.50	0.00	0.00	0.00	81.00	100.92	409413.00	0.03	374.60	369.00
2	5	5	10651.00	4067.00	143.90	0	Spot (Block2, Row5, Column5)	8743.83	8193.00	4497.77	0.03	0.51	324.00	372.08	324.00	243.78	0.06	0.66	100.00	100.00	0.00	7869.00	8419.83	4905291.00	34.34	2277.64	1874.00
2	6	5	10945.00	4071.00	147.00	-50	Spot (Block2, Row5, Column6)	426.23	395.00	82.42	0.03	0.19	374.00	419.64	374.00	305.06	0.05	0.73	0.00	0.00	0.00	21.00	52.23	251049.00	0.02	385.49	389.50
2	7	5	11247.00	4072.00	194.45	0	Spot (Block2, Row5, Column7)	25993.63	22666.00	15450.85	0.06	0.59	400.00	512.11	400.00	416.06	0.11	0.81	100.00	100.00	0.66	22266.00	25593.63	27605252.00	61.24	5213.02	5225.50
2	8	5	11547.00	4076.00	146.85	0	Spot (Block2, Row5, Column8)	3813.18	3230.00	2768.79	0.07	0.73	334.00	400.84	334.00	279.81	0.08	0.70	99.00	81.00	0.00	2896.00	3479.18	2249779.00	12.20	950.97	775.00
2	1	6	9444.00	4363.00	202.65	0	Spot (Block2, Row6, Column1)	25049.96	19078.00	16781.18	0.12	0.67	381.00	538.41	381.00	496.75	0.15	0.92	100.00	100.00	2.07	18697.00	24668.96	29108072.00	49.34	5250.78	5222.00
2	2	6	9742.00	4363.00	200.35	0	Spot (Block2, Row6, Column2)	15454.10	14678.50	7788.70	0.02	0.50	345.00	485.78	345.00	449.09	0.15	0.92	100.00	100.00	0.00	14333.50	15109.10	17648580.00	33.33	3422.61	3338.50
2	3	6	10034.00	4365.00	146.35	0	Spot (Block2, Row6, Column3)	2808.64	2539.00	1492.38	0.04	0.53	308.00	381.17	308.00	242.20	0.09	0.64	100.00	100.00	0.00	2231.00	2500.64	1640248.00	10.02	918.77	748.00
2	4	6	10350.00	4374.00	156.40	0	Spot (Block2, Row6, Column4)	755.07	696.50	259.41	0.04	0.34	305.00	354.83	305.00	542.76	0.07	1.53	33.00	1.00	0.00	391.50	450.07	507404.00	0.74	456.22	396.00
2	5	6	10640.00	4364.00	145.90	0	Spot (Block2, Row6, Column5)	8236.97	7688.00	4207.91	0.03	0.51	341.00	383.83	341.00	308.62	0.05	0.80	100.00	100.00	0.00	7347.00	7895.97	4810392.00	25.45	1939.55	1404.00
2	6	6	10922.00	4370.00	167.60	0	Spot (Block2, Row6, Column6)	607.27	499.00	399.84	0.09	0.66	382.00	433.60	382.00	314.46	0.06	0.73	19.00	6.00	0.00	117.00	225.27	473671.00	0.55	459.20	404.50
2	7	6	11246.00	4371.00	149.35	0	Spot (Block2, Row6, Column7)	3004.84	2751.50	1832.72	0.04	0.61	380.00	408.89	380.00	258.18	0.03	0.63	100.00	87.00	0.00	2371.50	2624.84	1832955.00	10.05	890.53	730.50
2	8	6	11547.00	4377.00	146.30	0	Spot (Block2, Row6, Column8)	3923.38	3402.50	2361.50	0.06	0.60	314.00	342.03	314.00	82.01	0.04	0.24	100.00	100.00	0.00	3088.50	3609.38	2291251.00	43.67	969.90	862.00
2	1	7	9439.00	4662.00	165.90	0	Spot (Block2, Row7, Column1)	9730.05	8750.50	5551.12	0.05	0.57	305.00	400.93	305.00	361.52	0.12	0.90	100.00	100.00	0.00	8445.50	9425.05	7433759.00	25.81	1728.72	1645.00
2	2	7	9741.00	4662.00	181.70	0	Spot (Block2, Row7, Column2)	351.95	334.00	45.62	0.02	0.13	303.00	370.58	303.00	311.40	0.09	0.84	0.00	0.00	0.00	31.00	48.95	325200.00	-0.06	327.31	313.00
2	3	7	10041.00	4665.00	147.00	-50	Spot (Block2, Row7, Column3)	339.99	314.00	51.20	0.03	0.15	301.00	311.97	301.00	55.59	0.02	0.18	36.00	8.00	0.00	13.00	38.99	199916.00	0.50	322.21	306.00
2	4	7	10341.00	4667.00	147.00	-50	Spot (Block2, Row7, Column4)	375.88	382.00	74.02	0.01	0.20	303.00	325.23	303.00	99.83	0.03	0.31	27.00	3.00	0.00	79.00	72.88	222520.00	0.51	342.11	326.00
2	5	7	10651.00	4667.00	175.00	0	Spot (Block2, Row7, Column5)	903.99	896.00	270.82	0.00	0.30	370.00	431.01	370.00	308.49	0.07	0.72	79.00	32.00	0.00	526.00	533.99	772010.00	1.53	499.57	472.50
2	6	7	10940.00	4669.00	179.40	0	Spot (Block2, Row7, Column6)	21290.02	21548.00	10117.78	0.01	0.48	404.00	597.78	404.00	516.03	0.17	0.86	100.00	100.00	0.00	21144.00	20886.02	19182308.00	40.10	3916.20	3812.00
2	7	7	11230.00	4679.00	147.25	0	Spot (Block2, Row7, Column7)	2921.86	2742.00	1100.64	0.03	0.38	386.00	455.88	386.00	334.27	0.07	0.73	99.00	99.00	0.00	2356.00	2535.86	1726821.00	7.38	1024.56	840.00
2	8	7	11541.00	4674.00	185.15	0	Spot (Block2, Row7, Column8)	8484.85	8465.00	2635.49	0.00	0.31	326.00	371.82	326.00	140.35	0.06	0.38	100.00	100.00	0.00	8139.00	8158.85	8187882.00	57.81	2285.36	2037.00
2	1	8	9432.00	4968.00	153.60	0	Spot (Block2, Row8, Column1)	408.11	391.00	85.11	0.02	0.21	298.00	317.78	298.00	120.89	0.03	0.38	26.00	7.00	0.00	93.00	110.11	263230.00	0.75	335.33	314.00
2	2	8	9743.00	4960.00	177.10	0	Spot (Block2, Row8, Column2)	470.52	453.00	110.56	0.02	0.23	295.00	296.24	295.00	36.12	0.00	0.12	92.00	84.00	0.00	158.00	175.52	409826.00	4.82	338.54	324.00
2	3	8	10036.00	4967.00	148.95	0	Spot (Block2, Row8, Column3)	1615.29	1358.00	1075.85	0.08	0.67	297.00	306.27	297.00	66.27	0.01	0.22	98.00	91.00	0.00	1061.00	1318.29	982096.00	19.75	549.21	492.50
2	4	8	10341.00	4971.00	150.65	0	Spot (Block2, Row8, Column4)	17531.72	16451.00	9556.44	0.03	0.55	299.00	312.62	299.00	77.55	0.02	0.25	100.00	100.00	0.00	16152.00	17232.72	10887199.00	222.03	3893.27	3215.50
2	5	8	10639.00	4969.00	147.00	-50	Spot (Block2, Row8, Column5)	353.07	329.00	58.03	0.03	0.16	306.00	397.63	306.00	354.78	0.11	0.89	0.00	0.00	0.00	23.00	47.07	207961.00	-0.13	352.99	356.00
2	6	8	10944.00	4974.00	203.00	0	Spot (Block2, Row8, Column6)	34464.46	27826.00	20847.98	0.09	0.60	378.00	560.79	378.00	555.74	0.17	0.99	100.00	100.00	20.56	27448.00	34086.46	40564916.00	61.01	6908.42	7023.00
2	7	8	11246.00	4974.00	146.70	0	Spot (Block2, Row8, Column7)	901.97	877.00	317.46	0.01	0.35	343.00	431.98	343.00	349.38	0.10	0.81	69.00	32.00	0.00	534.00	558.97	528554.00	1.35	516.96	495.00
2	8	8	11526.00	4976.00	149.80	0	Spot (Block2, Row8, Column8)	41114.12	40795.50	20003.42	0.00	0.49	322.00	373.36	322.00	148.22	0.06	0.40	100.00	100.00	24.84	40473.50	40792.12	25326432.00	274.87	8038.72	6091.00
3	1	1	13954.00	2887.00	154.05	0	Spot (Block3, Row1, Column1)	15327.33	13520.00	8904.91	0.05	0.58	338.00	368.55	338.00	102.96	0.04	0.28	100.00	100.00	0.00	13182.00	14989.33	9962765.00	145.29	3445.75	2794.50
3	2	1	14253.00	2896.00	150.10	0	Spot (Block3, Row1, Column2)	2795.25	2558.00	1425.71	0.04	0.51	310.00	338.12	310.00	72.61	0.04	0.21	100.00	100.00	0.00	2248.00	2485.25	1724671.00	33.84	851.34	729.50
3	3	1	14569.00	2894.00	153.40	0	Spot (Block3, Row1, Column3)	861.22	654.50	934.45	0.12	1.09	304.00	323.23	304.00	50.87	0.03	0.16	94.00	83.00	0.00	350.50	557.22	563237.00	10.58	456.66	386.00
3	4	1	14846.00	2895.00	147.45	0	Spot (Block3, Row1, Column4)	2262.40	2023.00	1229.91	0.05	0.54	310.00	333.80	310.00	55.61	0.03	0.17	100.00	100.00	0.00	1713.00	1952.40	1341606.00	34.68	791.06	685.50
3	5	1	15150.00	2898.00	149.90	0	Spot (Block3, Row1, Column5)	1304.87	1089.00	761.73	0.08	0.58	307.00	330.29	307.00	58.51	0.03	0.18	100.00	96.00	0.00	782.00	997.87	805104.00	16.66	534.73	486.00
3	6	1	15447.00	2899.00	145.50	0	Spot (Block3, Row1, Column6)	3586.70	3220.00	1768.98	0.05	0.49	306.00	330.05	306.00	60.30	0.03	0.18	100.00	100.00	0.00	2914.00	3280.70	2069527.00	54.01	1115.18	908.00
3	7	1	15741.00	2902.00	147.75	0	Spot (Block3, Row1, Column7)	5343.34	4847.00	2946.39	0.04	0.55	300.00	313.63	300.00	57.75	0.02	0.18	100.00	100.00	0.00	4547.00	5043.34	3211349.00	87.10	1354.60	1011.00
3	8	1	16056.00	2903.00	164.70	0	Spot (Block3, Row1, Column8)	446.45	408.00	103.14	0.04	0.23	296.00	298.01	296.00	48.19	0.00	0.16	83.00	60.00	0.00	112.00	150.45	335731.00	3.08	337.81	326.00
3	1	2	13936.00	3168.00	233.80	0	Spot (Block3, Row2, Column1)	347.23	322.00	53.39	0.03	0.15	305.00	324.74	305.00	75.66	0.03	0.23	36.00	1.00	0.00	17.00	42.23	547579.00	0.30	330.01	312.50
3	2	2	14248.00	3194.00	127.65	0	Spot (Block3, Row2, Column2)	933.04	896.50	243.19	0.02	0.26	299.00	311.81	299.00	46.09	0.02	0.15	100.00	100.00	0.00	597.50	634.04	404939.00	13.48	487.49	480.00
3	3	2	14598.00	3159.00	161.10	0	Spot (Block3, Row2, Column3)	347.99	332.00	45.13	0.02	0.13	300.00	319.73	300.00	65.04	0.03	0.20	44.00	1.00	0.00	32.00	47.99	248816.00	0.43	321.65	304.00
3	4	2	14857.00	3195.00	178.80	0	Spot (Block3, Row2, Column4)	653.12	618.50	198.96	0.02	0.30	303.00	318.93	303.00	54.11	0.02	0.17	97.00	90.00	0.00	315.50	350.12	583893.00	6.18	388.39	387.00
3	5	2	15152.00	3200.00	181.95	0	Spot (Block3, Row2, Column5)	3932.53	3833.00	1588.18	0.01	0.40	309.00	344.37	309.00	101.06	0.05	0.29	100.00	100.00	0.00	3524.00	3623.53	3637590.00	35.50	1216.98	987.00
3	6	2	15451.00	3201.00	147.00	-50	Spot (Block3, Row2, Column6)	500.93	494.00	95.61	0.01	0.19	312.00	410.42	312.00	299.50	0.12	0.73	9.00	0.00	0.00	182.00	188.93	294545.00	0.30	447.73	420.00
3	7	2	15747.00	3203.00	166.45	0	Spot (Block3, Row2, Column7)	519.19	492.00	127.82	0.02	0.25	301.00	323.86	301.00	96.46	0.03	0.30	80.00	48.00	0.00	191.00	218.19	398737.00	2.02	368.06	371.00
3	8	2	16056.00	3211.00	233.75	0	Spot (Block3, Row2, Column8)	315.46	305.00	41.66	0.01	0.13	296.00	310.91	296.00	109.49	0.02	0.35	4.00	0.00	0.00	9.00	19.46	495905.00	0.04	302.58	296.00
3	1	3	13950.00	3489.00	151.85	0	Spot (Block3, Row3, Column1)	1131.27	1024.00	512.03	0.04	0.45	300.00	308.64	300.00	59.87	0.01	0.19	100.00	99.00	0.00	724.00	831.27	714965.00	13.74	503.43	469.00
3	2	3	14224.00	3511.00	194.60	0	Spot (Block3, Row3, Column2)	422.70	395.00	239.40	0.03	0.57	301.00	325.48	301.00	85.69	0.03	0.26	59.00	19.00	0.00	94.00	121.70	452710.00	1.13	343.82	320.00
3	3	3	14565.00	3504.00	108.65	0	Spot (Block3, Row3, Column3)	3325.94	817.00	8515.13	0.61	2.56	303.00	333.48	303.00	94.76	0.04	0.28	100.00	91.00	0.00	514.00	3022.94	994457.00	31.58	1041.00	611.50
3	4	3	14848.00	3500.00	150.35	0	Spot (Block3, Row3, Column4)	6355.52	5794.00	3781.46	0.04	0.59	300.00	312.49	300.00	61.16	0.02	0.20	100.00	100.00	0.00	5494.00	6055.52	3915001.00	98.81	1542.04	1253.00
3	5	3	15133.00	3505.00	133.65	0	Spot (Block3, Row3, Column5)	2662.63	614.00	6524.27	0.64	2.45	307.00	388.68	307.00	289.78	0.10	0.75	50.00	32.00	0.00	307.00	2355.63	1270075.00	7.85	831.66	411.00
3	6	3	15449.00	3498.00	209.25	0	Spot (Block3, Row3, Column6)	29226.21	22973.00	17708.56	0.10	0.61	367.00	520.18	367.00	434.51	0.15	0.84	100.00	100.00	6.84	22606.00	28859.21	36328272.00	66.06	6248.81	6036.00
3	7	3	15750.00	3504.00	150.10	0	Spot (Block3, Row3, Column7)	1314.28	1137.00	752.26	0.06	0.57	303.00	394.29	303.00	320.10	0.11	0.81	81.00	60.00	0.00	834.00	1011.28	806966.00	2.87	519.70	467.00
3	8	3	16048.00	3505.00	158.50	0	Spot (Block3, Row3, Column8)	22142.44	19704.50	11229.70	0.05	0.51	298.00	337.77	298.00	397.41	0.05	1.18	100.00	100.00	0.00	19406.50	21844.44	15322570.00	54.87	4080.67	3601.50
3	1	4	13951.00	3789.00	148.75	0	Spot (Block3, Row4, Column1)	6060.45	5367.00	3658.00	0.05	0.60	303.00	320.22	303.00	69.58	0.02	0.22	100.00	100.00	0.00	5064.00	5757.45	3654454.00	82.50	1614.68	1341.00
3	2	4	14245.00	3792.00	182.65	0	Spot (Block3, Row4, Column2)	3850.83	3529.00	2068.93	0.04	0.54	303.00	346.49	303.00	141.80	0.06	0.41	100.00	100.00	0.00	3226.00	3547.83	3600528.00	24.71	1057.08	1027.00
3	3	4	14550.00	3796.00	153.35	0	Spot (Block3, Row4, Column3)	35048.37	32705.50	21628.59	0.03	0.62	302.00	347.19	302.00	158.85	0.06	0.46	100.00	100.00	16.30	32403.50	34746.37	22571236.00	218.45	5834.42	4000.00
3	4	4	14846.00	3787.00	197.00	0	Spot (Block3, Row4, Column4)	364.94	378.00	66.81	0.02	0.18	296.00	303.15	296.00	63.19	0.01	0.21	55.00	13.00	0.00	82.00	68.94	401071.00	0.98	315.56	302.50
3	5	4	15105.00	3794.00	80.25	0	Spot (Block3, Row4, Column5)	1242.01	410.00	2800.83	0.48	2.26	300.00	316.11	300.00	69.28	0.02	0.22	91.00	39.00	0.00	110.00	942.01	187544.00	13.36	453.14	396.00
3	6	4	15454.00	3805.00	191.20	0	Spot (Block3, Row4, Column6)	4162.51	4087.50	1500.94	0.01	0.36	310.00	390.34	310.00	268.18	0.10	0.69	100.00	100.00	0.00	3777.50	3852.51	4287386.00	14.07	1289.19	1026.50
3	7	4	15742.00	3801.00	170.00	0	Spot (Block3, Row4, Column7)	730.12	559.00	466.49	0.12	0.64	307.00	384.82	307.00	268.94	0.10	0.70	47.00	27.00	0.00	252.00	423.12	587018.00	1.28	382.59	385.50
3	8	4	16046.00	3815.00	159.55	0	Spot (Block3, Row4, Column8)	456.69	419.00	88.26	0.04	0.19	297.00	327.66	297.00	376.57	0.04	1.15	1.00	0.00	0.00	122.00	159.69	319229.00	0.34	347.38	334.00
3	1	5	13948.00	4096.00	148.75	0	Spot (Block3, Row5, Column1)	7402.34	5741.00	5398.50	0.11	0.73	312.00	423.73	312.00	305.28	0.13	0.72	100.00	99.00	0.00	5429.00	7090.34	4493222.00	22.86	1817.54	1112.00
3	2	5	14244.00	4092.00	157.75	0	Spot (Block3, Row5, Column2)	25034.61	23033.50	11516.71	0.04	0.46	316.00	437.32	316.00	298.26	0.14	0.68	100.00	100.00	0.00	22717.50	24718.61	17223808.00	82.47	4586.83	4015.00
3	3	5	14545.00	4096.00	159.20	0	Spot (Block3, Row5, Column3)	15874.61	12631.00	9632.38	0.10	0.61	303.00	368.27	303.00	204.14	0.08	0.55	100.00	100.00	0.00	12328.00	15571.61	11096350.00	75.96	2391.75	2173.00
3	4	5	14849.00	4095.00	148.00	0	Spot (Block3, Row5, Column4)	1837.59	1586.00	1056.97	0.06	0.58	298.00	325.72	298.00	134.90	0.04	0.41	99.00	98.00	0.00	1288.00	1539.59	1100718.00	11.21	692.08	455.50
3	5	5	15153.00	4093.00	147.75	0	Spot (Block3, Row5, Column5)	29507.12	27235.00	19309.21	0.03	0.65	299.00	318.60	299.00	81.59	0.03	0.26	100.00	100.00	4.19	26936.00	29208.12	17615760.00	357.74	5139.89	3490.00
3	6	5	15438.00	4094.00	154.30	0	Spot (Block3, Row5, Column6)	436.66	405.00	85.02	0.03	0.19	308.00	371.74	308.00	243.03	0.08	0.65	10.00	0.00	0.00	97.00	128.66	285578.00	0.27	357.88	360.00
3	7	5	15749.00	4101.00	194.10	0	Spot (Block3, Row5, Column7)	29776.63	25858.50	17887.12	0.06	0.60	331.00	439.91	331.00	356.20	0.12	0.81	100.00	100.00	3.37	25527.50	29445.63	31801488.00	82.36	5726.87	5731.50
3	8	5	16048.00	4102.00	146.50	0	Spot (Block3, Row5, Column8)	2262.91	1913.00	1613.32	0.07	0.71	296.00	342.55	296.00	241.00	0.06	0.70	87.00	75.00	0.00	1617.00	1966.91	1328331.00	7.97	687.75	572.50
3	1	6	13944.00	4391.00	208.25	0	Spot (Block3, Row6, Column1)	25807.68	20176.00	16685.45	0.11	0.65	386.00	544.13	386.00	470.24	0.15	0.86	100.00	100.00	2.84	19790.00	25421.68	31769284.00	53.72	5705.62	5432.00
3	2	6	14245.00	4390.00	198.25	0	Spot (Block3, Row6, Column2)	18938.06	18044.00	9429.34	0.02	0.50	349.50	497.87	349.50	426.77	0.15	0.86	100.00	100.00	0.00	17694.50	18588.56	20983370.00	43.21	4004.83	3930.00
3	3	6	14538.00	4396.00	147.10	0	Spot (Block3, Row6, Column3)	7678.98	6928.00	4677.94	0.04	0.61	302.00	369.11	302.00	261.12	0.09	0.71	100.00	100.00	0.00	6626.00	7376.98	4507564.00	27.99	2069.72	1358.00
3	4	6	14848.00	4396.00	162.95	0	Spot (Block3, Row6, Column4)	506.86	482.50	136.43	0.02	0.27	297.00	303.99	297.00	54.05	0.01	0.18	91.00	72.00	0.00	185.50	209.86	373052.00	3.75	347.91	335.00
3	5	6	15146.00	4398.00	145.60	0	Spot (Block3, Row6, Column5)	11261.65	9963.00	6923.43	0.05	0.61	304.00	327.40	304.00	77.94	0.03	0.24	100.00	100.00	0.00	9659.00	10957.65	6531756.00	140.29	2401.12	1706.00
3	6	6	15443.00	4401.00	147.00	-50	Spot (Block3, Row6, Column6)	385.47	389.00	66.56	0.00	0.17	316.00	388.84	316.00	295.53	0.09	0.76	0.00	0.00	0.00	73.00	69.47	226270.00	-0.01	391.70	396.00
3	7	6	15746.00	4401.00	151.20	0	Spot (Block3, Row6, Column7)	1952.76	1745.00	1138.62	0.05	0.58	313.00	364.80	313.00	223.19	0.07	0.61	97.00	83.00	0.00	1432.00	1639.76	1222425.00	7.11	710.49	658.00
3	8	6	16051.00	4409.00	148.80	0	Spot (Block3, Row6, Column8)	2978.94	2728.50	1978.43	0.04	0.66	298.00	307.06	298.00	44.38	0.01	0.14	100.00	100.00	0.00	2430.50	2680.94	1799281.00	60.20	917.86	780.50
3	1	7	13946.00	4689.00	169.55	0	Spot (Block3, Row7, Column1)	5778.99	5238.00	3051.45	0.04	0.53	304.00	390.81	304.00	294.45	0.11	0.75	100.00	100.00	0.00	4934.00	5474.99	4628972.00	18.30	1280.40	1227.50
3	2	7	14252.00	4712.00	186.90	0	Spot (Block3, Row7, Column2)	347.12	321.00	58.44	0.03	0.17	301.00	353.38	301.00	214.19	0.07	0.61	1.00	0.00	0.00	20.00	46.12	342264.00	-0.03	322.00	303.00
3	3	7	14541.00	4695.00	147.00	-50	Spot (Block3, Row7, Column3)	323.70	304.00	49.16	0.03	0.15	295.00	301.56	295.00	51.50	0.01	0.17	28.00	16.00	0.00	9.00	28.70	190660.00	0.43	312.53	300.50
3	4	7	14829.00	4703.00	166.85	0	Spot (Block3, Row7, Column4)	341.93	326.00	46.41	0.02	0.14	295.00	306.23	295.00	98.53	0.02	0.32	18.00	0.00	0.00	31.00	46.93	264311.00	0.36	305.83	302.00
3	5	7	15144.00	4694.00	170.95	0	Spot (Block3, Row7, Column5)	612.31	592.00	155.84	0.01	0.25	310.00	387.86	310.00	290.33	0.10	0.75	45.00	4.00	0.00	282.00	302.31	495974.00	0.77	393.17	393.00
3	6	7	15440.00	4698.00	182.60	0	Spot (Block3, Row7, Column6)	25174.68	24709.00	12834.82	0.01	0.51	386.00	562.45	386.00	550.69	0.16	0.98	100.00	100.00	0.11	24323.00	24788.68	23538336.00	44.69	4289.04	4279.00
3	7	7	15731.00	4710.00	148.70	0	Spot (Block3, Row7, Column7)	3004.06	2872.50	1279.98	0.02	0.43	319.00	422.87	319.00	359.39	0.12	0.85	100.00	98.00	0.00	2553.50	2685.06	1808444.00	7.18	1023.31	736.00
3	8	7	16041.00	4706.00	188.15	0	Spot (Block3, Row7, Column8)	6895.34	6808.00	2067.77	0.01	0.30	306.00	349.32	306.00	143.63	0.06	0.41	100.00	100.00	0.00	6502.00	6589.34	6895336.00	45.58	1869.46	1719.00
3	1	8	13935.00	5016.00	188.30	0	Spot (Block3, Row8, Column1)	382.27	387.00	78.00	0.01	0.20	298.00	313.59	298.00	81.19	0.02	0.26	55.00	16.00	0.00	89.00	84.27	382275.00	0.85	323.86	307.00
3	2	8	14236.00	4995.00	158.20	0	Spot (Block3, Row8, Column2)	449.80	417.00	109.80	0.03	0.24	296.00	299.90	296.00	37.72	0.01	0.13	84.00	80.00	0.00	121.00	153.80	309014.00	3.97	354.58	360.50
3	3	8	14532.00	4990.00	157.50	0	Spot (Block3, Row8, Column3)	686.17	594.00	352.37	0.06	0.51	296.00	309.61	296.00	103.21	0.02	0.33	79.00	57.00	0.00	298.00	390.17	470029.00	3.65	376.96	371.00
3	4	8	14838.00	4996.00	154.00	0	Spot (Block3, Row8, Column4)	46991.21	52976.00	18938.47	0.05	0.40	298.00	320.53	298.00	136.69	0.03	0.43	100.00	100.00	38.80	52678.00	46693.21	30638476.00	341.44	8324.40	6554.00
3	5	8	15139.00	4999.00	147.00	-50	Spot (Block3, Row8, Column5)	354.17	370.00	52.55	0.02	0.15	308.00	404.25	308.00	354.86	0.12	0.88	0.00	0.00	0.00	62.00	46.17	208960.00	-0.14	337.65	320.50
3	6	8	15443.00	4997.00	207.30	0	Spot (Block3, Row8, Column6)	33900.25	26172.50	21025.59	0.11	0.62	386.00	578.78	386.00	567.17	0.18	0.98	100.00	100.00	20.96	25786.50	33514.25	41561972.00	58.75	6597.78	6494.50
3	7	8	15742.00	5001.00	147.40	0	Spot (Block3, Row8, Column7)	1687.72	1514.00	805.12	0.05	0.48	318.00	419.95	318.00	328.58	0.12	0.78	95.00	74.00	0.00	1196.00	1369.72	1004192.00	3.86	683.41	602.50
3	8	8	16028.00	5003.00	150.60	0	Spot (Block3, Row8, Column8)	38693.71	37748.50	20319.80	0.01	0.53	308.00	359.44	308.00	160.02	0.07	0.45	100.00	100.00	20.65	37440.50	38385.71	23990212.00	239.57	7668.63	5466.00
4	1	1	18456.00	2912.00	155.40	0	Spot (Block4, Row1, Column1)	13694.41	11945.00	7920.24	0.06	0.58	307.00	325.98	307.00	68.23	0.03	0.21	100.00	100.00	0.00	11638.00	13387.41	9079392.00	195.92	2971.56	2150.00
4	2	1	18753.00	2929.00	156.65	0	Spot (Block4, Row1, Column2)	694.31	643.00	210.53	0.03	0.30	302.00	310.63	302.00	47.05	0.01	0.15	99.00	98.00	0.00	341.00	392.31	470046.00	8.15	402.87	390.00
4	3	1	19061.00	2920.00	152.30	0	Spot (Block4, Row1, Column3)	393.31	394.00	62.49	0.00	0.16	303.00	307.77	303.00	29.74	0.01	0.10	77.00	68.00	0.00	91.00	90.31	250930.00	2.88	326.77	315.00
4	4	1	19347.00	2914.00	161.55	0	Spot (Block4, Row1, Column4)	632.48	567.00	334.18	0.05	0.53	303.00	308.67	303.00	31.13	0.01	0.10	99.00	99.00	0.00	264.00	329.48	456651.00	10.40	397.99	396.00
4	5	1	19648.00	2931.00	156.80	0	Spot (Block4, Row1, Column5)	477.28	480.00	91.20	0.00	0.19	303.00	313.65	303.00	39.04	0.02	0.12	95.00	87.00	0.00	177.00	174.28	322641.00	4.19	352.02	352.00
4	6	1	19948.00	2922.00	150.10	0	Spot (Block4, Row1, Column6)	1817.95	1631.00	857.89	0.05	0.47	312.00	324.36	312.00	37.33	0.02	0.12	100.00	100.00	0.00	1319.00	1505.95	1130765.00	40.01	701.80	570.00
4	7	1	20241.00	2929.00	163.35	0	Spot (Block4, Row1, Column7)	664.34	581.50	242.26	0.06	0.36	320.00	332.32	320.00	36.49	0.02	0.11	99.00	99.00	0.00	261.50	344.34	491608.00	9.10	403.20	397.00
4	8	1	20556.00	2928.00	164.05	0	Spot (Block4, Row1, Column8)	760.32	691.50	251.16	0.04	0.33	313.00	325.18	313.00	35.89	0.02	0.11	100.00	100.00	0.00	378.50	447.32	570241.00	12.12	419.22	409.00
4	1	2	18484.00	3241.00	226.00	0	Spot (Block4, Row2, Column1)	321.24	310.00	42.92	0.02	0.13	299.00	304.66	299.00	38.87	0.01	0.13	26.00	14.00	0.00	11.00	22.24	469976.00	0.43	309.53	301.00
4	2	2	18749.00	3214.00	133.70	0	Spot (Block4, Row2, Column2)	478.91	485.00	85.77	0.01	0.18	298.00	301.12	298.00	30.10	0.00	0.10	96.00	94.00	0.00	187.00	180.91	232273.00	5.91	357.64	354.00
4	3	2	19061.00	3237.00	182.15	0	Spot (Block4, Row2, Column3)	374.53	387.00	50.08	0.01	0.13	306.00	310.16	306.00	30.33	0.01	0.10	69.00	61.00	0.00	81.00	68.53	349065.00	2.12	337.75	322.50
4	4	2	19359.00	3235.00	200.25	0	Spot (Block4, Row2, Column4)	426.90	406.00	63.84	0.02	0.15	309.00	322.28	309.00	40.85	0.02	0.13	91.00	75.00	0.00	97.00	117.90	483246.00	2.56	363.52	376.00
4	5	2	19648.00	3225.00	188.95	0	Spot (Block4, Row2, Column5)	1423.00	1387.00	452.65	0.01	0.32	317.00	365.44	317.00	118.18	0.06	0.32	100.00	100.00	0.00	1070.00	1106.00	1430115.00	8.95	628.51	600.00
4	6	2	19933.00	3174.00	195.80	0	Spot (Block4, Row2, Column6)	390.65	392.00	49.48	0.00	0.13	328.00	410.54	328.00	280.35	0.10	0.68	0.00	0.00	0.00	64.00	62.65	422295.00	-0.07	375.23	384.00
4	7	2	20245.00	3249.00	221.60	0	Spot (Block4, Row2, Column7)	394.83	394.00	49.31	0.00	0.12	330.00	364.98	330.00	148.08	0.04	0.41	8.00	0.00	0.00	64.00	64.83	554735.00	0.20	350.35	338.00
4	8	2	20553.00	3231.00	147.00	-50	Spot (Block4, Row2, Column8)	354.18	361.50	41.73	0.01	0.12	320.00	344.62	320.00	95.94	0.03	0.28	3.00	0.00	0.00	41.50	34.18	207550.00	0.10	329.98	311.00
4	1	3	18453.00	3510.00	166.60	0	Spot (Block4, Row3, Column1)	548.23	504.00	161.28	0.04	0.29	296.00	297.93	296.00	32.95	0.00	0.11	98.00	96.00	0.00	208.00	252.23	422682.00	7.60	359.18	363.00
4	2	3	18782.00	3526.00	177.70	0	Spot (Block4, Row3, Column2)	373.00	359.00	73.29	0.02	0.20	303.00	321.48	303.00	92.48	0.03	0.29	28.00	8.00	0.00	56.00	70.00	330475.00	0.56	345.01	319.50
4	3	3	19039.00	3513.00	167.45	0	Spot (Block4, Row3, Column3)	471.83	472.00	78.15	0.00	0.17	308.00	318.28	308.00	39.52	0.01	0.12	98.00	95.00	0.00	164.00	163.83	365670.00	3.89	359.01	367.00
4	4	3	19348.00	3522.00	152.85	0	Spot (Block4, Row3, Column4)	1213.18	1050.50	571.06	0.06	0.47	314.00	324.80	314.00	35.83	0.01	0.11	100.00	100.00	0.00	736.50	899.18	771580.00	24.80	529.79	493.00
4	5	3	19650.00	3525.00	147.00	-50	Spot (Block4, Row3, Column5)	713.78	536.00	852.21	0.12	1.19	365.00	453.80	365.00	329.99	0.09	0.73	14.00	7.00	0.00	171.00	348.78	418987.00	0.79	469.04	458.00
4	6	3	19951.00	3527.00	205.60	0	Spot (Block4, Row3, Column6)	30856.33	24721.50	18978.24	0.10	0.62	402.00	568.57	402.00	432.47	0.15	0.76	100.00	100.00	9.82	24319.50	30454.33	37089440.00	70.03	6498.78	6293.00
4	7	3	20251.00	3529.00	147.00	-50	Spot (Block4, Row3, Column7)	472.14	480.00	49.83	0.01	0.11	377.00	441.42	377.00	295.90	0.07	0.67	0.00	0.00	0.00	103.00	95.14	277619.00	0.10	413.78	407.00
4	8	3	20551.00	3534.00	159.00	0	Spot (Block4, Row3, Column8)	20377.22	19127.00	9658.34	0.03	0.47	338.00	372.18	338.00	145.84	0.04	0.39	100.00	100.00	0.00	18789.00	20039.22	14202920.00	137.17	3848.91	3512.00
4	1	4	18450.00	3812.00	153.60	0	Spot (Block4, Row4, Column1)	1205.67	1064.50	563.89	0.05	0.47	298.00	312.14	298.00	82.77	0.02	0.27	99.00	98.00	0.00	766.50	907.67	776450.00	10.79	542.04	463.50
4	2	4	18749.00	3822.00	169.95	0	Spot (Block4, Row4, Column2)	5905.84	5298.00	2957.22	0.05	0.50	311.00	355.37	311.00	145.93	0.06	0.41	100.00	100.00	0.00	4987.00	5594.84	4742386.00	38.04	1383.69	1350.00
4	3	4	19049.00	3825.00	151.90	0	Spot (Block4, Row4, Column3)	7917.11	6503.00	5261.68	0.09	0.66	312.00	360.20	312.00	148.58	0.06	0.41	100.00	100.00	0.00	6191.00	7605.11	5019449.00	50.86	1598.19	1043.00
4	4	4	19339.00	3826.00	237.50	0	Spot (Block4, Row4, Column4)	366.32	379.00	40.43	0.01	0.11	316.00	333.88	316.00	77.25	0.02	0.23	30.00	0.00	0.00	63.00	50.32	595643.00	0.42	329.82	314.00
4	5	4	19650.00	3805.00	135.60	0	Spot (Block4, Row4, Column5)	522.79	438.00	443.98	0.08	0.85	334.00	373.85	334.00	142.52	0.05	0.38	38.00	6.00	0.00	104.00	188.79	258782.00	1.05	415.22	395.00
4	6	4	19959.00	3823.00	195.10	0	Spot (Block4, Row4, Column6)	1538.93	1509.00	377.02	0.01	0.24	386.00	445.98	386.00	289.40	0.06	0.65	99.00	95.00	0.00	1123.00	1152.93	1654352.00	3.78	687.37	649.00
4	7	4	20249.00	3797.00	160.35	0	Spot (Block4, Row4, Column7)	469.50	449.00	87.64	0.02	0.19	384.00	447.59	384.00	334.31	0.07	0.75	0.00	0.00	0.00	65.00	85.50	332405.00	0.07	417.27	400.00
4	8	4	20528.00	3847.00	191.85	0	Spot (Block4, Row4, Column8)	412.35	405.00	45.33	0.01	0.11	341.00	374.38	341.00	175.50	0.04	0.47	2.00	0.00	0.00	64.00	71.35	427192.00	0.22	374.97	385.00
4	1	5	18453.00	4124.00	152.00	0	Spot (Block4, Row5, Column1)	1152.11	1006.00	609.96	0.06	0.53	313.00	412.27	313.00	304.12	0.12	0.74	81.00	55.00	0.00	693.00	839.11	731589.00	2.43	487.91	445.00
4	2	5	18745.00	4121.00	157.20	0	Spot (Block4, Row5, Column2)	22093.22	21382.00	9772.06	0.01	0.44	335.00	451.39	335.00	331.02	0.13	0.73	100.00	100.00	0.00	21047.00	21758.22	15023387.00	65.38	4417.29	3867.00
4	3	5	19049.00	4120.00	156.65	0	Spot (Block4, Row5, Column3)	21776.69	19082.00	12426.58	0.06	0.57	325.00	388.87	325.00	185.41	0.08	0.48	100.00	100.00	0.00	18757.00	21451.69	14655714.00	115.35	3378.01	2978.00
4	4	5	19348.00	4128.00	147.50	0	Spot (Block4, Row5, Column4)	687.52	677.00	176.34	0.01	0.26	318.00	356.56	318.00	136.75	0.05	0.38	96.00	62.00	0.00	359.00	369.52	411137.00	2.42	436.67	410.00
4	5	5	19649.00	4127.00	147.90	0	Spot (Block4, Row5, Column5)	11454.81	10690.00	6746.16	0.03	0.59	322.00	345.45	322.00	85.73	0.03	0.25	100.00	100.00	0.00	10368.00	11132.81	6827065.00	129.58	2679.50	2198.00
4	6	5	19945.00	4114.00	269.30	0	Spot (Block4, Row5, Column6)	516.06	496.00	124.36	0.02	0.24	381.00	475.22	381.00	442.76	0.10	0.93	1.00	0.00	0.00	115.00	135.06	1089410.00	0.09	438.71	392.00
4	7	5	20248.00	4131.00	193.75	0	Spot (Block4, Row5, Column7)	39199.12	37835.00	20363.31	0.02	0.52	393.00	540.63	393.00	535.41	0.14	0.99	100.00	100.00	21.91	37442.00	38806.12	41512116.00	72.20	7833.41	7766.50
4	8	5	20551.00	4131.00	148.25	0	Spot (Block4, Row5, Column8)	555.94	563.00	106.30	0.01	0.19	324.00	389.03	324.00	317.59	0.08	0.82	18.00	0.00	0.00	239.00	231.94	334119.00	0.53	411.77	398.00
4	1	6	18443.00	4422.00	204.75	0	Spot (Block4, Row6, Column1)	25803.89	19154.00	18177.57	0.13	0.70	382.00	569.56	382.00	522.12	0.17	0.92	100.00	100.00	4.62	18772.00	25421.89	30732476.00	48.33	5163.38	5180.00
4	2	6	18744.00	4418.00	202.10	0	Spot (Block4, Row6, Column2)	24930.57	23243.50	13025.00	0.03	0.52	369.00	542.90	369.00	507.87	0.17	0.94	100.00	100.00	0.09	22874.50	24561.57	28969324.00	48.02	5072.79	4897.50
4	3	6	19040.00	4422.00	147.80	0	Spot (Block4, Row6, Column3)	3907.26	3273.00	2271.29	0.08	0.58	316.00	399.38	316.00	295.00	0.10	0.74	100.00	100.00	0.00	2957.00	3591.26	2324821.00	11.89	1114.54	799.00
4	4	6	19347.00	4425.00	167.85	0	Spot (Block4, Row6, Column4)	528.33	496.00	115.83	0.03	0.22	314.00	326.64	314.00	37.85	0.02	0.12	98.00	95.00	0.00	182.00	214.33	413151.00	5.33	381.72	385.00
4	5	6	19649.00	4424.00	144.85	0	Spot (Block4, Row6, Column5)	1660.51	1517.00	821.62	0.04	0.49	323.00	346.23	323.00	65.12	0.03	0.19	100.00	100.00	0.00	1194.00	1337.51	951475.00	20.18	644.47	540.50
4	6	6	19945.00	4427.00	147.00	-50	Spot (Block4, Row6, Column6)	389.70	390.00	30.50	0.00	0.08	369.00	436.44	369.00	373.19	0.07	0.86	0.00	0.00	0.00	21.00	20.70	229535.00	-0.13	376.24	387.00
4	7	6	20241.00	4432.00	150.60	0	Spot (Block4, Row6, Column7)	654.06	603.00	147.79	0.04	0.23	342.00	418.84	342.00	352.06	0.09	0.84	34.00	0.00	0.00	261.00	312.06	404862.00	0.67	448.29	438.00
4	8	6	20552.00	4444.00	161.70	0	Spot (Block4, Row6, Column8)	529.21	507.00	93.79	0.02	0.18	316.00	330.87	316.00	44.67	0.02	0.13	97.00	92.00	0.00	191.00	213.21	379970.00	4.44	388.51	388.00
4	1	7	18446.00	4716.00	165.30	0	Spot (Block4, Row7, Column1)	8280.61	7349.00	4459.74	0.05	0.54	314.00	409.69	314.00	297.89	0.12	0.73	100.00	100.00	0.00	7035.00	7966.61	6268424.00	26.42	1655.57	1571.50
4	2	7	18742.00	4719.00	147.00	-50	Spot (Block4, Row7, Column2)	345.61	330.50	43.46	0.02	0.13	304.00	379.89	304.00	291.87	0.10	0.77	0.00	0.00	0.00	26.50	41.61	203219.00	-0.12	323.56	315.00
4	3	7	19043.00	4712.00	227.75	0	Spot (Block4, Row7, Column3)	348.82	334.00	43.86	0.02	0.13	302.00	311.95	302.00	53.45	0.01	0.17	43.00	5.00	0.00	32.00	46.82	519393.00	0.69	312.83	307.00
4	4	7	19364.00	4719.00	131.90	0	Spot (Block4, Row7, Column4)	389.37	396.50	42.04	0.01	0.11	312.00	329.43	312.00	85.40	0.02	0.26	46.00	0.00	0.00	84.50	77.37	181446.00	0.70	354.51	344.00
4	5	7	19643.00	4725.00	147.00	-50	Spot (Block4, Row7, Column5)	437.85	414.00	60.24	0.02	0.14	340.00	449.23	340.00	395.67	0.12	0.88	0.00	0.00	0.00	74.00	97.85	257894.00	-0.03	422.45	405.00
4	6	7	19939.00	4726.00	188.95	0	Spot (Block4, Row7, Column6)	32958.61	33340.00	17461.19	0.00	0.53	392.00	638.33	392.00	676.10	0.21	1.06	100.00	100.00	2.99	32948.00	32566.61	33057528.00	47.80	5663.83	5622.00
4	7	7	20238.00	4737.00	153.50	0	Spot (Block4, Row7, Column7)	547.27	535.00	99.10	0.01	0.18	323.50	421.38	323.50	392.12	0.11	0.93	2.00	0.00	0.00	211.50	223.77	352439.00	0.32	390.04	378.00
4	8	7	20540.00	4728.00	192.35	0	Spot (Block4, Row7, Column8)	2169.74	2161.50	505.80	0.00	0.23	314.00	332.24	314.00	72.09	0.02	0.22	100.00	100.00	0.00	1847.50	1855.74	2269548.00	25.49	826.68	746.00
4	1	8	18445.00	5020.00	153.05	0	Spot (Block4, Row8, Column1)	435.11	401.00	84.47	0.04	0.19	299.00	310.97	299.00	87.37	0.02	0.28	68.00	32.00	0.00	102.00	136.11	281080.00	1.42	356.15	366.00
4	2	8	18742.00	5019.00	165.05	0	Spot (Block4, Row8, Column2)	354.60	340.00	50.25	0.02	0.14	297.00	308.46	297.00	135.54	0.02	0.44	8.00	0.00	0.00	43.00	57.60	268432.00	0.34	311.77	306.50
4	3	8	19026.00	5013.00	161.55	0	Spot (Block4, Row8, Column3)	417.81	398.50	70.58	0.02	0.17	299.00	313.77	299.00	101.13	0.02	0.32	47.00	12.00	0.00	99.50	118.81	300825.00	1.03	339.48	326.00
4	4	8	19339.00	5024.00	154.10	0	Spot (Block4, Row8, Column4)	43171.61	44149.50	18814.61	0.01	0.44	310.00	337.08	310.00	126.37	0.04	0.37	100.00	100.00	25.91	43839.50	42861.61	28320744.00	338.96	7360.22	5842.00
4	5	8	19641.00	5025.00	147.00	-50	Spot (Block4, Row8, Column5)	388.89	388.00	109.89	0.00	0.28	332.00	454.10	332.00	413.59	0.14	0.91	0.00	0.00	0.00	56.00	56.89	229446.00	-0.16	372.65	370.00
4	6	8	19941.00	5025.00	197.10	0	Spot (Block4, Row8, Column6)	37715.96	34067.00	22066.84	0.04	0.59	392.00	643.86	392.00	682.34	0.22	1.06	100.00	100.00	28.17	33675.00	37323.96	41374708.00	54.33	7363.03	7118.00
4	7	8	20242.00	5037.00	157.35	0	Spot (Block4, Row8, Column7)	1029.62	911.00	439.96	0.05	0.43	343.00	450.94	343.00	387.26	0.12	0.86	64.00	35.00	0.00	568.00	686.62	706316.00	1.49	520.42	487.50
4	8	8	20527.00	5029.00	151.30	0	Spot (Block4, Row8, Column8)	39860.13	39826.00	20059.23	0.00	0.50	321.00	375.00	321.00	148.18	0.07	0.40	100.00	100.00	21.50	39505.00	39539.13	25032288.00	266.46	7598.56	5970.00
5	1	1	4924.00	7335.00	152.10	0	Spot (Block5, Row1, Column1)	20279.82	17732.00	12031.08	0.06	0.59	350.00	384.20	350.00	167.55	0.04	0.44	100.00	100.00	1.26	17382.00	19929.82	12877685.00	118.75	4006.93	2777.00
5	2	1	5223.00	7339.00	149.80	0	Spot (Block5, Row1, Column2)	33264.95	30431.00	17468.22	0.04	0.53	360.00	411.89	360.00	222.77	0.06	0.54	100.00	100.00	3.27	30071.00	32904.95	20324904.00	147.48	5445.63	4647.00
5	3	1	5524.00	7340.00	146.35	0	Spot (Block5, Row1, Column3)	10649.08	9357.00	6821.26	0.06	0.64	342.00	381.61	342.00	147.46	0.05	0.39	100.00	100.00	0.00	9015.00	10307.08	6251010.00	69.63	2002.50	1665.00
5	4	1	5813.00	7343.00	146.75	0	Spot (Block5, Row1, Column4)	25496.29	23418.50	14286.16	0.04	0.56	376.00	397.96	376.00	152.49	0.02	0.38	100.00	100.00	0.34	23042.50	25120.29	14889832.00	164.59	4680.07	4096.00
5	5	1	6122.00	7341.00	146.45	0	Spot (Block5, Row1, Column5)	27022.92	24157.00	19704.08	0.05	0.73	374.00	382.08	374.00	114.93	0.01	0.30	100.00	100.00	3.24	23783.00	26648.92	15835429.00	231.79	4323.40	3194.00
5	6	1	6414.00	7346.00	143.95	0	Spot (Block5, Row1, Column6)	27518.96	24236.00	14988.15	0.06	0.54	363.00	380.60	363.00	141.84	0.02	0.37	100.00	100.00	1.06	23873.00	27155.96	15548213.00	191.33	5485.49	3594.00
5	7	1	6715.00	7349.00	148.65	0	Spot (Block5, Row1, Column7)	55279.02	65535.00	14886.61	0.07	0.27	336.00	381.24	336.00	257.23	0.05	0.67	100.00	100.00	60.23	65199.00	54943.02	32946540.00	213.42	12929.14	9538.00
5	8	1	7030.00	7348.00	207.35	0	Spot (Block5, Row1, Column8)	478.48	471.00	102.26	0.01	0.21	317.00	343.34	317.00	95.99	0.03	0.28	66.00	26.00	0.00	154.00	161.48	586613.00	1.41	376.66	381.00
5	1	2	4899.00	7621.00	235.75	0	Spot (Block5, Row2, Column1)	375.36	385.00	33.83	0.01	0.09	344.00	370.06	344.00	118.87	0.03	0.32	0.00	0.00	0.00	41.00	31.36	600580.00	0.04	349.89	336.00
5	2	2	5211.00	7641.00	129.40	0	Spot (Block5, Row2, Column2)	14740.30	14381.50	6170.24	0.01	0.42	332.00	423.46	332.00	902.88	0.11	2.13	100.00	100.00	0.00	14049.50	14408.30	6633136.00	15.86	2828.69	2617.00
5	3	2	5526.00	7641.00	172.20	0	Spot (Block5, Row2, Column3)	573.33	534.00	145.73	0.03	0.25	360.00	419.75	360.00	891.10	0.07	2.12	0.00	0.00	0.00	174.00	213.33	472994.00	0.17	399.54	400.00
5	4	2	5824.00	7644.00	163.25	0	Spot (Block5, Row2, Column4)	10069.92	9906.00	4181.98	0.01	0.42	389.00	428.42	389.00	181.43	0.04	0.42	100.00	100.00	0.00	9517.00	9680.92	7441668.00	53.14	2026.36	1885.50
5	5	2	6124.00	7642.00	166.90	0	Spot (Block5, Row2, Column5)	9887.80	9454.50	3964.85	0.02	0.40	385.00	408.14	385.00	147.51	0.03	0.36	100.00	100.00	0.00	9069.50	9502.80	7653160.00	64.27	2503.13	2023.50
5	6	2	6408.00	7644.00	147.30	0	Spot (Block5, Row2, Column6)	3600.74	3324.00	1783.81	0.03	0.50	375.00	448.68	375.00	411.37	0.08	0.92	100.00	97.00	0.00	2949.00	3225.74	2142439.00	7.66	1017.79	832.00
5	7	2	6716.00	7649.00	148.70	0	Spot (Block5, Row2, Column7)	5176.99	4586.00	3019.67	0.05	0.58	341.00	378.88	341.00	238.60	0.05	0.63	100.00	100.00	0.00	4245.00	4835.99	3132077.00	20.11	1352.93	1111.50
5	8	2	7009.00	7650.00	205.50	0	Spot (Block5, Row2, Column8)	408.61	402.00	64.26	0.01	0.16	330.00	369.03	330.00	176.48	0.05	0.48	5.00	0.00	0.00	72.00	78.61	491562.00	0.22	367.50	381.50
5	1	3	4923.00	7935.00	145.90	0	Spot (Block5, Row3, Column1)	20282.90	18142.00	12123.72	0.05	0.60	327.00	350.12	327.00	71.26	0.03	0.20	100.00	100.00	0.00	17815.00	19955.90	11743797.00	279.70	3931.76	2838.00
5	2	3	5221.00	7942.00	145.90	0	Spot (Block5, Row3, Column2)	803.73	787.00	218.13	0.01	0.27	343.00	414.71	343.00	890.19	0.08	2.15	2.00	0.00	0.00	444.00	460.73	467771.00	0.44	478.28	474.00
5	3	3	5505.00	7938.00	137.75	0	Spot (Block5, Row3, Column3)	3526.19	1937.00	6643.10	0.26	1.88	368.00	393.00	368.00	529.92	0.03	1.35	94.00	73.00	0.00	1569.00	3158.19	1808936.00	5.91	988.30	846.00
5	4	3	5818.00	7941.00	144.40	0	Spot (Block5, Row3, Column4)	37763.49	35870.00	19750.94	0.02	0.52	370.00	391.63	370.00	154.82	0.02	0.40	100.00	100.00	16.67	35500.00	37393.49	21298676.00	241.38	7853.72	5272.50
5	5	3	6115.00	7932.00	148.50	0	Spot (Block5, Row3, Column5)	1990.20	925.00	4864.15	0.33	2.44	381.00	461.56	381.00	443.98	0.08	0.96	56.00	35.00	0.17	544.00	1609.20	1202083.00	3.44	630.12	506.50
5	6	3	6417.00	7947.00	209.90	0	Spot (Block5, Row3, Column6)	39823.75	37962.50	21392.70	0.02	0.54	400.00	586.53	400.00	621.66	0.17	1.06	100.00	100.00	29.67	37562.50	39423.75	50337592.00	63.12	8989.38	9013.50
5	7	3	6719.00	7948.00	146.00	0	Spot (Block5, Row3, Column7)	19021.91	15587.00	12841.66	0.09	0.68	386.00	469.37	386.00	430.84	0.08	0.92	100.00	100.00	0.00	15201.00	18635.91	11032710.00	43.06	3559.32	2640.00
5	8	3	7016.00	7958.00	155.70	0	Spot (Block5, Row3, Column8)	22532.66	21254.00	11026.14	0.03	0.49	373.00	395.10	373.00	197.16	0.02	0.50	100.00	100.00	0.00	20881.00	22159.66	15029285.00	112.28	4850.61	4142.00
5	1	4	4916.00	8234.00	144.00	0	Spot (Block5, Row4, Column1)	36837.25	35195.00	19578.49	0.02	0.53	349.00	393.83	349.00	180.75	0.05	0.46	100.00	100.00	13.40	34846.00	36488.25	20886784.00	201.63	6871.56	4466.00
5	2	4	5218.00	8243.00	188.10	0	Spot (Block5, Row4, Column2)	7079.04	6314.00	4279.43	0.05	0.60	384.00	442.30	384.00	248.91	0.06	0.56	100.00	100.00	0.00	5930.00	6695.04	7057805.00	26.66	1718.83	1733.00
5	3	4	5514.00	8240.00	149.35	0	Spot (Block5, Row4, Column3)	63996.76	65535.00	4540.60	0.01	0.07	378.00	458.87	378.00	337.07	0.08	0.73	100.00	100.00	84.77	65157.00	63618.76	38654376.00	188.50	18000.06	13969.50
5	4	4	5809.00	8247.00	163.55	0	Spot (Block5, Row4, Column4)	713.98	664.00	225.05	0.03	0.32	344.00	374.49	344.00	147.48	0.04	0.39	89.00	55.00	0.00	320.00	369.98	527634.00	2.30	432.61	419.50
5	5	4	6086.00	8223.00	149.30	0	Spot (Block5, Row4, Column5)	1586.47	634.00	4398.77	0.40	2.77	373.00	383.08	373.00	145.21	0.01	0.38	69.00	47.00	0.00	261.00	1213.47	970920.00	8.29	582.17	419.00
5	6	4	6416.00	8246.00	175.65	0	Spot (Block5, Row4, Column6)	11267.60	10957.00	4397.57	0.01	0.39	387.00	475.82	387.00	439.56	0.09	0.92	100.00	100.00	0.00	10570.00	10880.60	9690138.00	24.55	2900.84	2425.00
5	7	4	6709.00	8246.00	146.50	0	Spot (Block5, Row4, Column7)	10920.86	8253.00	8797.23	0.12	0.81	393.00	466.25	393.00	398.81	0.07	0.86	100.00	99.00	0.00	7860.00	10527.86	6377781.00	26.21	2255.16	1303.00
5	8	4	7011.00	8255.00	149.40	0	Spot (Block5, Row4, Column8)	3645.64	3262.50	1911.55	0.05	0.52	381.00	387.31	381.00	111.33	0.01	0.29	100.00	100.00	0.00	2881.50	3264.64	2238421.00	29.27	1121.91	895.00
5	1	5	4922.00	8538.00	145.00	0	Spot (Block5, Row5, Column1)	50999.41	61753.00	17250.62	0.08	0.34	379.00	466.33	379.00	422.74	0.09	0.91	100.00	100.00	46.75	61374.00	50620.41	29018852.00	119.54	11074.16	7830.00
5	2	5	5216.00	8540.00	155.25	0	Spot (Block5, Row5, Column2)	24446.28	23521.00	10491.61	0.02	0.43	395.00	529.56	395.00	418.59	0.13	0.79	100.00	100.00	0.00	23126.00	24051.28	16183440.00	57.14	4710.23	4421.00
5	3	5	5515.00	8541.00	157.85	0	Spot (Block5, Row5, Column3)	30977.00	27791.00	17768.72	0.05	0.57	388.00	515.02	388.00	417.70	0.12	0.81	100.00	100.00	3.65	27403.00	30589.00	21219268.00	72.93	4255.29	3877.00
5	4	5	5809.00	8545.00	145.75	0	Spot (Block5, Row5, Column4)	18068.27	14835.50	12339.06	0.09	0.68	377.50	434.58	377.50	310.25	0.06	0.71	100.00	100.00	0.00	14458.00	17690.77	10551870.00	56.84	3468.32	2152.00
5	5	5	6114.00	8543.00	148.20	0	Spot (Block5, Row5, Column5)	62725.53	65535.00	6871.46	0.02	0.11	380.00	404.92	380.00	220.49	0.03	0.54	100.00	100.00	79.93	65155.00	62345.53	37510184.00	282.64	16905.70	13010.50
5	6	5	6416.00	8543.00	149.20	0	Spot (Block5, Row5, Column6)	4161.18	3672.50	2051.81	0.05	0.49	390.00	470.91	390.00	423.13	0.08	0.90	100.00	99.00	0.00	3282.50	3771.18	2538320.00	8.72	1146.94	1022.00
5	7	5	6714.00	8549.00	199.20	0	Spot (Block5, Row5, Column7)	38873.43	37507.50	21444.65	0.02	0.55	404.00	559.86	404.00	578.76	0.14	1.03	100.00	100.00	26.03	37103.50	38469.43	43460804.00	66.20	8166.08	8272.00
5	8	5	7015.00	8553.00	146.90	0	Spot (Block5, Row5, Column8)	29462.57	24911.00	21485.15	0.07	0.73	385.00	439.99	385.00	351.28	0.06	0.80	100.00	100.00	9.68	24526.00	29077.57	17353464.00	82.62	4779.88	3029.00
5	1	6	4910.00	8839.00	213.10	0	Spot (Block5, Row6, Column1)	34373.32	25534.00	22040.50	0.13	0.64	398.00	643.69	398.00	706.59	0.21	1.10	100.00	100.00	22.79	25136.00	33975.32	44651240.00	47.74	7855.84	7945.00
5	2	6	5210.00	8836.00	210.35	0	Spot (Block5, Row6, Column2)	22803.94	21714.50	12734.49	0.02	0.56	399.00	599.23	399.00	633.91	0.18	1.06	100.00	100.00	0.08	21315.50	22404.94	28778584.00	35.03	5048.66	4963.50
5	3	6	5507.00	8842.00	145.05	0	Spot (Block5, Row6, Column3)	47520.72	53547.00	18959.97	0.05	0.40	383.00	487.28	383.00	411.75	0.10	0.84	100.00	100.00	41.52	53164.00	47137.72	26896884.00	114.23	10157.15	7058.50
5	4	6	5815.00	8841.00	145.40	0	Spot (Block5, Row6, Column4)	2963.11	2735.00	1547.72	0.03	0.52	379.00	390.23	379.00	157.24	0.01	0.40	100.00	100.00	0.00	2356.00	2584.11	1697861.00	16.36	913.60	765.00
5	5	6	6109.00	8842.00	146.30	0	Spot (Block5, Row6, Column5)	63830.74	65535.00	5173.77	0.01	0.08	391.00	437.19	391.00	236.97	0.05	0.54	100.00	100.00	84.76	65144.00	63439.74	37277464.00	267.51	16216.19	11808.50
5	6	6	6413.00	8844.00	148.25	0	Spot (Block5, Row6, Column6)	2542.00	2044.50	1718.49	0.09	0.68	396.00	478.21	396.00	402.68	0.08	0.84	87.00	68.00	0.00	1648.50	2146.00	1520114.00	5.13	778.87	690.00
5	7	6	6713.00	8846.00	145.55	0	Spot (Block5, Row6, Column7)	35103.62	32362.00	20750.80	0.04	0.59	396.00	478.98	396.00	407.83	0.08	0.85	100.00	100.00	13.86	31966.00	34707.62	20254840.00	84.90	6208.93	5277.00
5	8	6	7014.00	8853.00	148.75	0	Spot (Block5, Row6, Column8)	40736.36	43558.50	22589.79	0.03	0.55	383.00	397.59	383.00	153.47	0.02	0.39	100.00	100.00	32.95	43175.50	40353.36	24604880.00	262.85	7248.77	5144.00
5	1	7	4909.00	9137.00	175.30	0	Spot (Block5, Row7, Column1)	9896.21	8378.00	5916.46	0.07	0.60	392.00	531.02	392.00	513.61	0.13	0.97	100.00	100.00	0.00	7986.00	9504.21	8490949.00	18.23	2037.50	2006.00
5	2	7	5208.00	9136.00	146.35	0	Spot (Block5, Row7, Column2)	1319.62	1124.00	695.06	0.07	0.53	387.00	458.88	387.00	332.38	0.07	0.72	75.00	53.00	0.00	737.00	932.62	770660.00	2.59	555.74	514.00
5	3	7	5512.00	9124.00	207.90	0	Spot (Block5, Row7, Column3)	421.92	401.00	59.96	0.02	0.14	367.00	376.40	367.00	123.37	0.01	0.33	19.00	0.00	0.00	34.00	54.92	520229.00	0.37	371.64	383.00
5	4	7	5805.00	9144.00	152.30	0	Spot (Block5, Row7, Column4)	884.05	813.00	313.91	0.04	0.36	378.00	399.58	378.00	182.26	0.02	0.46	90.00	58.00	0.00	435.00	506.05	564908.00	2.66	483.18	464.00
5	5	7	6109.00	9143.00	184.80	0	Spot (Block5, Row7, Column5)	6294.64	5673.50	3499.65	0.05	0.56	399.00	546.31	399.00	507.73	0.14	0.93	100.00	100.00	0.00	5274.50	5895.64	6055443.00	11.32	1577.53	1584.00
5	6	7	6406.00	9142.00	191.15	0	Spot (Block5, Row7, Column6)	31187.00	30557.50	17509.39	0.01	0.56	418.00	719.08	418.00	843.85	0.24	1.17	100.00	100.00	1.35	30139.50	30769.00	32247368.00	36.11	5532.95	5482.50
5	7	7	6702.00	9153.00	145.85	0	Spot (Block5, Row7, Column7)	38373.06	36726.50	16885.95	0.02	0.44	400.00	492.01	400.00	378.86	0.09	0.77	100.00	100.00	10.73	36326.50	37973.06	22179688.00	99.99	8378.14	6306.50
5	8	7	7012.00	9148.00	176.90	0	Spot (Block5, Row7, Column8)	17390.21	17524.50	5717.49	0.00	0.33	389.00	408.75	389.00	167.81	0.02	0.41	100.00	100.00	0.00	17135.50	17001.21	15268608.00	101.20	4284.58	3277.50
5	1	8	4885.00	9446.00	185.50	0	Spot (Block5, Row8, Column1)	480.98	478.00	85.76	0.00	0.18	383.00	396.83	383.00	161.03	0.02	0.41	15.00	1.00	0.00	95.00	97.98	466547.00	0.52	413.05	403.00
5	2	8	5206.00	9433.00	146.95	0	Spot (Block5, Row8, Column2)	3708.15	3380.00	1892.65	0.04	0.51	375.00	371.15	375.00	61.19	0.00	0.16	100.00	100.00	0.00	3005.00	3333.15	2176683.00	54.53	1079.03	906.00
5	3	8	5498.00	9435.00	144.75	0	Spot (Block5, Row8, Column3)	10490.27	8099.00	8019.78	0.11	0.76	380.00	384.75	380.00	138.12	0.01	0.36	100.00	100.00	0.00	7719.00	10110.27	6000434.00	73.17	1971.61	1329.50
5	4	8	5808.00	9439.00	147.60	0	Spot (Block5, Row8, Column4)	50984.49	59948.00	16469.70	0.07	0.32	391.00	403.43	391.00	172.35	0.01	0.43	100.00	100.00	44.87	59557.00	50593.49	30335976.00	293.48	10249.74	8323.00
5	5	8	6102.00	9446.00	178.60	0	Spot (Block5, Row8, Column5)	643.29	597.00	170.50	0.03	0.27	405.00	563.69	405.00	643.57	0.14	1.14	1.00	0.00	0.00	192.00	238.29	576388.00	0.12	453.79	434.00
5	6	8	6408.00	9443.00	205.70	0	Spot (Block5, Row8, Column6)	43209.91	52769.50	22504.44	0.09	0.52	466.50	745.60	466.50	948.25	0.20	1.27	100.00	100.00	43.18	52303.00	42743.41	51938824.00	44.78	9633.72	9585.00
5	7	8	6711.00	9448.00	144.35	0	Spot (Block5, Row8, Column7)	10788.17	10487.00	5557.75	0.01	0.52	401.00	521.04	401.00	535.99	0.11	1.03	100.00	100.00	0.00	10086.00	10387.17	6084525.00	19.16	2549.32	2054.00
5	8	8	6994.00	9447.00	144.55	0	Spot (Block5, Row8, Column8)	45771.84	47969.00	18590.85	0.02	0.41	396.00	430.48	396.00	163.77	0.04	0.38	100.00	100.00	33.04	47573.00	45375.84	26044320.00	276.85	8728.78	5749.50
6	1	1	9424.00	7362.00	153.35	0	Spot (Block6, Row1, Column1)	16772.78	14053.00	10393.17	0.08	0.62	387.00	396.24	387.00	108.57	0.01	0.27	100.00	100.00	0.16	13666.00	16385.78	10784894.00	150.84	3542.11	2788.00
6	2	1	9721.00	7367.00	149.80	0	Spot (Block6, Row1, Column2)	10120.45	8973.00	5575.17	0.05	0.55	339.00	373.49	339.00	113.51	0.04	0.30	100.00	100.00	0.00	8634.00	9781.45	6274677.00	85.87	2053.14	1776.00
6	3	1	10024.00	7369.00	147.80	0	Spot (Block6, Row1, Column3)	4891.50	4084.00	3160.14	0.08	0.65	338.00	360.58	338.00	79.50	0.03	0.22	100.00	100.00	0.00	3746.00	4553.50	2910443.00	56.99	1222.31	968.00
6	4	1	10317.00	7372.00	148.20	0	Spot (Block6, Row1, Column4)	7590.81	6518.00	4420.24	0.07	0.58	381.00	378.82	381.00	99.68	0.00	0.26	100.00	100.00	0.00	6137.00	7209.81	4615212.00	72.35	1743.91	1289.00
6	5	1	10619.00	7373.00	147.75	0	Spot (Block6, Row1, Column5)	12012.05	9312.00	9443.02	0.11	0.79	375.00	370.01	375.00	82.98	0.01	0.22	100.00	100.00	0.00	8937.00	11637.05	7171196.00	140.30	2238.54	1670.00
6	6	1	10915.00	7378.00	145.75	0	Spot (Block6, Row1, Column6)	14633.13	12581.00	8130.98	0.07	0.56	371.00	374.32	371.00	105.71	0.00	0.28	100.00	100.00	0.00	12210.00	14262.13	8443315.00	134.88	3372.84	2636.00
6	7	1	11212.00	7379.00	147.90	0	Spot (Block6, Row1, Column7)	38092.27	36511.00	21061.19	0.02	0.55	380.00	378.65	380.00	114.82	0.00	0.30	100.00	100.00	20.47	36131.00	37712.27	22703080.00	328.45	7287.71	5676.00
6	8	1	11527.00	7382.00	160.95	0	Spot (Block6, Row1, Column8)	903.01	838.00	302.27	0.03	0.33	373.00	365.04	373.00	87.14	0.01	0.24	99.00	94.00	0.00	465.00	530.01	650166.00	6.17	481.68	494.00
6	1	2	9418.00	7664.00	147.00	-50	Spot (Block6, Row2, Column1)	360.66	369.50	57.60	0.01	0.16	348.00	367.77	348.00	89.62	0.02	0.24	7.00	0.00	0.00	21.50	12.66	212069.00	-0.08	376.63	393.00
6	2	2	9715.00	7667.00	130.50	0	Spot (Block6, Row2, Column2)	7796.76	7321.00	3325.63	0.03	0.43	323.00	361.71	323.00	107.34	0.05	0.30	100.00	100.00	0.00	6998.00	7473.76	3563119.00	69.27	1722.01	1710.00
6	3	2	10015.00	7669.00	168.80	0	Spot (Block6, Row2, Column3)	552.01	525.50	133.63	0.02	0.24	340.00	366.49	340.00	99.68	0.03	0.27	72.00	48.00	0.00	185.50	212.01	434984.00	1.86	413.60	400.00
6	4	2	10324.00	7674.00	167.30	0	Spot (Block6, Row2, Column4)	5120.93	5037.00	2073.53	0.01	0.40	383.00	389.56	383.00	116.88	0.01	0.30	100.00	100.00	0.00	4654.00	4737.93	3978961.00	40.48	1313.18	1264.00
6	5	2	10625.00	7672.00	182.95	0	Spot (Block6, Row2, Column5)	3028.81	2918.00	1029.39	0.02	0.34	384.00	400.60	384.00	156.25	0.02	0.39	100.00	100.00	0.00	2534.00	2644.81	2841020.00	16.82	1054.63	980.00
6	6	2	10914.00	7676.00	150.05	0	Spot (Block6, Row2, Column6)	2156.07	2009.00	1078.73	0.03	0.50	374.00	462.22	374.00	447.04	0.09	0.97	93.00	73.00	0.00	1635.00	1782.07	1330298.00	3.79	751.14	643.00
6	7	2	11219.00	7679.00	150.40	0	Spot (Block6, Row2, Column7)	2685.41	2264.50	1480.38	0.07	0.55	363.00	373.23	363.00	122.31	0.01	0.33	100.00	100.00	0.00	1901.50	2322.41	1654214.00	18.90	844.04	758.00
6	8	2	11546.00	7682.00	202.90	0	Spot (Block6, Row2, Column8)	391.59	392.00	77.31	0.00	0.20	365.00	377.54	365.00	178.67	0.01	0.47	2.00	0.00	0.00	27.00	26.59	457382.00	0.08	348.33	321.00
6	1	3	9419.00	7963.00	147.50	0	Spot (Block6, Row3, Column1)	10815.27	9558.00	7064.05	0.05	0.65	343.00	360.19	343.00	72.84	0.02	0.20	100.00	100.00	0.00	9215.00	10472.27	6435086.00	143.54	2294.03	1796.00
6	2	3	9723.00	7972.00	155.30	0	Spot (Block6, Row3, Column2)	644.90	610.00	204.04	0.02	0.32	330.00	367.89	330.00	123.65	0.05	0.34	80.00	57.00	0.00	280.00	314.90	427566.00	2.24	417.93	405.50
6	3	3	10005.00	7963.00	147.75	0	Spot (Block6, Row3, Column3)	1532.32	1083.00	2079.36	0.15	1.36	332.00	361.02	332.00	101.17	0.04	0.28	99.00	91.00	0.00	751.00	1200.32	914798.00	11.58	616.07	504.00
6	4	3	10318.00	7971.00	147.55	0	Spot (Block6, Row3, Column4)	17913.47	15646.50	10798.16	0.06	0.60	364.00	372.92	364.00	98.03	0.01	0.26	100.00	100.00	0.00	15282.50	17549.47	10568949.00	178.93	3908.05	2729.50
6	5	3	10636.00	7976.00	155.70	0	Spot (Block6, Row3, Column5)	1566.47	777.00	5431.23	0.30	3.47	384.00	493.65	384.00	457.49	0.11	0.93	45.00	14.00	0.15	393.00	1182.47	1043267.00	2.34	562.76	508.00
6	6	3	10916.00	7973.00	207.90	0	Spot (Block6, Row3, Column6)	43625.57	47402.50	20508.38	0.04	0.47	402.00	637.22	402.00	633.58	0.20	0.99	100.00	100.00	35.01	47000.50	43223.57	53834396.00	67.85	9421.15	9150.00
6	7	3	11220.00	7986.00	147.20	0	Spot (Block6, Row3, Column7)	9291.23	7611.00	6386.80	0.09	0.69	390.00	483.77	390.00	453.97	0.09	0.94	100.00	100.00	0.00	7221.00	8901.23	5491116.00	19.40	1875.39	1512.00
6	8	3	11519.00	7980.00	160.10	0	Spot (Block6, Row3, Column8)	34374.97	32121.00	16680.23	0.03	0.49	384.00	408.16	384.00	246.07	0.03	0.60	100.00	100.00	7.21	31737.00	33990.97	24303144.00	138.04	5946.05	4899.00
6	1	4	9415.00	8261.00	147.50	0	Spot (Block6, Row4, Column1)	17519.62	15218.00	11110.40	0.06	0.63	349.00	406.79	349.00	1023.98	0.07	2.52	100.00	100.00	0.00	14869.00	17170.62	10389132.00	16.71	3697.11	2438.50
6	2	4	9715.00	8268.00	182.90	0	Spot (Block6, Row4, Column2)	6483.51	5832.00	3592.83	0.05	0.55	379.00	422.53	379.00	218.89	0.05	0.52	100.00	100.00	0.00	5453.00	6104.51	6120434.00	27.69	1603.71	1607.00
6	3	4	10015.00	8271.00	151.90	0	Spot (Block6, Row4, Column3)	50402.29	65535.00	18453.76	0.11	0.37	374.00	420.78	374.00	240.85	0.05	0.57	100.00	100.00	51.34	65161.00	50028.29	31904880.00	207.52	9698.45	6841.50
6	4	4	10317.00	8263.00	191.20	0	Spot (Block6, Row4, Column4)	555.27	501.50	169.53	0.04	0.31	337.00	362.63	337.00	93.90	0.03	0.26	71.00	47.00	0.00	164.50	218.27	573041.00	2.05	440.89	389.00
6	5	4	10594.00	8266.00	154.15	0	Spot (Block6, Row4, Column5)	856.33	571.00	1429.41	0.18	1.67	371.00	372.55	371.00	119.67	0.00	0.32	81.00	33.00	0.00	200.00	485.33	558326.00	4.04	498.11	449.50
6	6	4	10919.00	8273.00	186.45	0	Spot (Block6, Row4, Column6)	3649.86	3617.50	1322.98	0.00	0.36	398.00	488.14	398.00	390.16	0.09	0.80	100.00	99.00	0.00	3219.50	3251.86	3562262.00	8.10	1167.49	1072.00
6	7	4	11213.00	8278.00	148.20	0	Spot (Block6, Row4, Column7)	4743.22	3438.00	3738.77	0.14	0.79	396.00	490.58	396.00	460.97	0.09	0.94	89.00	78.00	0.00	3042.00	4347.22	2850673.00	9.23	1094.36	832.50
6	8	4	11514.00	8286.00	157.10	0	Spot (Block6, Row4, Column8)	1819.54	1566.50	1003.19	0.07	0.55	391.00	405.84	391.00	153.40	0.02	0.38	99.00	94.00	0.00	1175.50	1428.54	1233646.00	9.22	643.06	603.00
6	1	5	9422.00	8564.00	145.50	0	Spot (Block6, Row5, Column1)	18932.18	16296.50	11996.08	0.07	0.63	386.00	528.76	386.00	1243.31	0.14	2.35	100.00	99.00	0.00	15910.50	18546.18	10980665.00	14.80	3626.68	2656.50
6	2	5	9715.00	8568.00	157.40	0	Spot (Block6, Row5, Column2)	36165.65	34238.00	16731.86	0.02	0.46	391.00	583.33	391.00	1313.86	0.17	2.25	100.00	100.00	6.00	33847.00	35774.65	24701168.00	27.08	6159.13	5559.00
6	3	5	10015.00	8568.00	161.05	0	Spot (Block6, Row5, Column3)	23308.97	19484.00	14548.97	0.08	0.62	378.00	452.70	378.00	313.45	0.08	0.69	100.00	100.00	0.14	19106.00	22930.97	16689221.00	72.92	3325.53	2961.00
6	4	5	10315.00	8572.00	146.65	0	Spot (Block6, Row5, Column4)	9144.18	7679.00	6165.36	0.08	0.67	366.00	397.66	366.00	241.19	0.04	0.61	100.00	100.00	0.00	7313.00	8778.18	5367633.00	36.26	2035.06	1484.00
6	5	5	10619.00	8569.00	148.65	0	Spot (Block6, Row5, Column5)	50688.94	65535.00	18395.96	0.11	0.36	365.00	381.73	365.00	191.42	0.02	0.50	100.00	100.00	51.67	65170.00	50323.94	30413568.00	262.81	11233.90	8627.00
6	6	5	10917.00	8569.00	153.95	0	Spot (Block6, Row5, Column6)	2397.99	2266.00	1178.88	0.02	0.49	391.00	486.61	391.00	474.51	0.10	0.98	94.00	76.00	0.00	1875.00	2006.99	1553896.00	4.03	763.83	727.00
6	7	5	11214.00	8579.00	202.80	0	Spot (Block6, Row5, Column7)	49304.22	65535.00	19574.86	0.12	0.40	415.00	630.12	415.00	670.69	0.18	1.06	100.00	100.00	53.24	65120.00	48889.22	57785168.00	72.57	10883.36	10478.00
6	8	5	11516.00	8578.00	147.65	0	Spot (Block6, Row5, Column8)	14084.28	11020.50	11214.64	0.11	0.80	394.00	475.00	394.00	447.37	0.08	0.94	100.00	99.00	0.00	10626.50	13690.28	8450567.00	30.42	2377.41	1786.00
6	1	6	9413.00	8865.00	204.75	0	Spot (Block6, Row6, Column1)	39734.54	40218.00	21674.20	0.01	0.55	408.00	708.71	408.00	821.16	0.24	1.16	100.00	100.00	29.81	39810.00	39326.54	47324196.00	47.53	8882.85	8765.00
6	2	6	9709.00	8864.00	202.40	0	Spot (Block6, Row6, Column2)	42464.59	44069.50	20098.89	0.02	0.47	390.00	659.88	390.00	827.56	0.23	1.25	100.00	100.00	27.79	43679.50	42074.59	49514060.00	50.52	8668.16	8677.00
6	3	6	10004.00	8869.00	145.55	0	Spot (Block6, Row6, Column3)	28551.46	26078.00	17388.47	0.04	0.61	342.00	462.43	342.00	493.37	0.13	1.07	100.00	100.00	2.41	25736.00	28209.46	16559846.00	56.93	5039.65	3790.00
6	4	6	10317.00	8873.00	148.65	0	Spot (Block6, Row6, Column4)	1630.39	1519.50	842.63	0.03	0.52	341.00	366.78	341.00	143.92	0.03	0.39	100.00	96.00	0.00	1178.50	1289.39	984757.00	8.78	636.22	599.00
6	5	6	10614.00	8870.00	146.50	0	Spot (Block6, Row6, Column5)	51178.70	65535.00	18133.98	0.11	0.35	378.00	402.71	378.00	209.06	0.03	0.52	100.00	100.00	50.60	65157.00	50800.70	29939740.00	242.88	10567.11	7277.00
6	6	6	10916.00	8871.00	152.60	0	Spot (Block6, Row6, Column6)	1231.61	1074.00	673.70	0.06	0.55	383.00	466.56	383.00	492.56	0.09	1.06	66.00	32.00	0.00	691.00	848.61	784535.00	1.55	550.15	500.00
6	7	6	11212.00	8873.00	148.50	0	Spot (Block6, Row6, Column7)	14326.24	12779.00	9689.26	0.05	0.68	399.00	495.26	399.00	458.47	0.09	0.93	100.00	100.00	0.00	12380.00	13927.24	8667376.00	30.17	2822.66	2175.50
6	8	6	11519.00	8879.00	147.95	0	Spot (Block6, Row6, Column8)	20403.39	17124.00	14226.43	0.08	0.70	391.00	402.41	391.00	106.99	0.01	0.27	100.00	100.00	0.00	16733.00	20012.39	12099210.00	186.94	4268.90	3174.00
6	1	7	9411.00	9164.00	174.15	0	Spot (Block6, Row7, Column1)	9058.07	7593.00	5526.63	0.08	0.61	391.00	502.49	391.00	469.36	0.11	0.93	100.00	100.00	0.00	7202.00	8667.07	7681241.00	18.23	1799.68	1768.50
6	2	7	9704.00	9171.00	174.95	0	Spot (Block6, Row7, Column2)	626.17	546.00	234.70	0.06	0.37	370.00	466.24	370.00	487.14	0.10	1.04	19.00	0.00	0.00	176.00	256.17	536627.00	0.33	402.05	402.00
6	3	7	10014.00	9161.00	211.00	0	Spot (Block6, Row7, Column3)	388.51	386.00	71.99	0.00	0.19	325.00	352.84	325.00	79.84	0.04	0.23	31.00	12.00	0.00	61.00	63.51	493024.00	0.45	338.13	321.00
6	4	7	10310.00	9169.00	159.75	0	Spot (Block6, Row7, Column4)	594.32	557.50	184.06	0.03	0.31	339.00	370.47	339.00	133.38	0.04	0.36	70.00	39.00	0.00	218.50	255.32	418401.00	1.68	409.69	397.50
6	5	7	10615.00	9171.00	184.10	0	Spot (Block6, Row7, Column5)	3705.27	3337.00	1932.72	0.05	0.52	392.00	548.14	392.00	635.21	0.15	1.16	98.00	85.00	0.00	2945.00	3313.27	3545940.00	4.97	1107.16	1043.50
6	6	7	10907.00	9170.00	194.00	0	Spot (Block6, Row7, Column6)	46554.30	58603.50	21642.94	0.10	0.46	417.00	765.91	417.00	961.66	0.26	1.26	100.00	100.00	42.84	58186.50	46137.30	49441112.00	47.61	8624.45	8478.50
6	7	7	11201.00	9181.00	146.95	0	Spot (Block6, Row7, Column7)	20181.87	19034.00	10094.07	0.03	0.50	405.00	533.97	405.00	549.43	0.12	1.03	100.00	100.00	0.00	18629.00	19776.87	11887123.00	35.76	4944.38	3860.00
6	8	7	11513.00	9179.00	187.60	0	Spot (Block6, Row7, Column8)	5628.19	5633.00	1829.28	0.00	0.33	391.00	408.30	391.00	148.61	0.02	0.36	100.00	100.00	0.00	5242.00	5237.19	5571912.00	35.13	1718.75	1450.00
6	1	8	9405.00	9486.00	170.50	0	Spot (Block6, Row8, Column1)	466.45	418.00	104.61	0.05	0.22	375.00	376.00	375.00	130.95	0.00	0.35	22.00	7.00	0.00	43.00	91.45	377354.00	0.69	416.24	397.50
6	2	8	9708.00	9467.00	149.00	0	Spot (Block6, Row8, Column2)	1980.22	1738.00	1000.38	0.06	0.51	335.00	354.66	335.00	60.39	0.02	0.17	100.00	100.00	0.00	1403.00	1645.22	1201991.00	26.92	731.04	664.50
6	3	8	10001.00	9465.00	146.90	0	Spot (Block6, Row8, Column3)	4919.75	3687.50	3637.68	0.13	0.74	321.00	359.69	321.00	151.68	0.05	0.42	100.00	100.00	0.00	3366.50	4598.75	2902655.00	30.06	1100.10	833.00
6	4	8	10307.00	9471.00	153.10	0	Spot (Block6, Row8, Column4)	54802.39	65535.00	14747.45	0.08	0.27	326.00	370.78	326.00	180.06	0.06	0.49	100.00	100.00	56.34	65209.00	54476.39	35019000.00	302.30	11408.58	9461.00
6	5	8	10598.00	9456.00	168.35	0	Spot (Block6, Row8, Column5)	512.64	502.00	123.55	0.01	0.24	377.00	491.90	377.00	544.22	0.12	1.11	0.00	0.00	0.00	125.00	135.64	404472.00	0.04	409.58	398.00
6	6	8	10909.00	9471.00	204.50	0	Spot (Block6, Row8, Column6)	46519.87	65535.00	21116.96	0.15	0.45	410.00	736.32	410.00	903.11	0.25	1.23	100.00	100.00	50.25	65125.00	46109.87	55359228.00	50.70	10527.98	10502.00
6	7	8	11209.00	9476.00	145.80	0	Spot (Block6, Row8, Column7)	6321.08	5723.00	3544.34	0.04	0.56	403.00	515.13	403.00	473.61	0.11	0.92	100.00	100.00	0.00	5320.00	5918.08	3653586.00	12.26	1751.07	1390.00
6	8	8	11496.00	9478.00	147.25	0	Spot (Block6, Row8, Column8)	43608.07	42366.00	19297.39	0.01	0.44	397.00	425.62	397.00	166.41	0.03	0.39	100.00	100.00	31.44	41969.00	43211.07	26077768.00	259.49	9022.67	6360.00
7	1	1	13924.00	7391.00	155.75	0	Spot (Block7, Row1, Column1)	14529.49	11861.00	8749.14	0.09	0.60	308.00	338.56	308.00	85.75	0.04	0.25	100.00	100.00	0.00	11553.00	14221.49	9720227.00	165.49	2869.00	2165.50
7	2	1	14220.00	7393.00	159.35	0	Spot (Block7, Row1, Column2)	750.57	642.00	314.06	0.07	0.42	310.00	334.73	310.00	66.54	0.03	0.20	98.00	89.00	0.00	332.00	440.57	523149.00	6.25	422.99	404.50
7	3	1	14536.00	7382.00	191.20	0	Spot (Block7, Row1, Column3)	409.72	399.00	88.13	0.01	0.22	310.00	332.91	310.00	54.62	0.03	0.16	70.00	30.00	0.00	89.00	99.72	422836.00	1.41	358.20	369.00
7	4	1	14815.00	7401.00	156.05	0	Spot (Block7, Row1, Column4)	664.08	592.00	202.94	0.05	0.31	310.00	333.30	310.00	55.74	0.03	0.17	99.00	96.00	0.00	282.00	354.08	444936.00	5.93	428.30	415.00
7	5	1	15124.00	7398.00	151.30	0	Spot (Block7, Row1, Column5)	492.67	484.00	116.12	0.01	0.24	311.00	335.92	311.00	58.54	0.03	0.17	92.00	61.00	0.00	173.00	181.67	309890.00	2.68	380.46	389.00
7	6	1	15421.00	7404.00	149.70	0	Spot (Block7, Row1, Column6)	1011.16	930.50	424.22	0.04	0.42	311.00	335.14	311.00	52.62	0.03	0.16	100.00	100.00	0.00	619.50	700.16	620851.00	12.85	497.65	489.00
7	7	1	15722.00	7408.00	152.25	0	Spot (Block7, Row1, Column7)	757.95	714.00	257.12	0.03	0.34	308.00	327.11	308.00	50.00	0.03	0.15	100.00	99.00	0.00	406.00	449.95	479785.00	8.62	458.50	424.00
7	8	1	16030.00	7405.00	164.00	0	Spot (Block7, Row1, Column8)	493.02	486.00	111.92	0.01	0.23	304.00	318.45	304.00	44.58	0.02	0.14	94.00	75.00	0.00	182.00	189.02	368781.00	3.92	369.83	374.00
7	1	2	13965.00	7759.00	182.95	0	Spot (Block7, Row2, Column1)	360.76	377.00	54.11	0.02	0.15	300.00	318.49	300.00	60.34	0.03	0.19	54.00	9.00	0.00	77.00	60.76	341275.00	0.70	331.50	298.00
7	2	2	14219.00	7683.00	158.20	0	Spot (Block7, Row2, Column2)	397.56	388.00	92.91	0.01	0.23	307.00	328.35	307.00	54.04	0.03	0.16	64.00	29.00	0.00	81.00	90.56	274319.00	1.28	355.10	310.00
7	3	2	14528.00	7701.00	194.65	0	Spot (Block7, Row2, Column3)	390.64	389.00	62.10	0.00	0.16	310.00	334.33	310.00	55.17	0.03	0.17	75.00	17.00	0.00	79.00	80.64	419152.00	1.02	356.78	367.50
7	4	2	14818.00	7685.00	185.60	0	Spot (Block7, Row2, Column4)	413.54	398.00	59.17	0.02	0.14	320.00	345.74	320.00	64.14	0.03	0.19	70.00	28.00	0.00	78.00	93.54	401551.00	1.06	373.31	381.50
7	5	2	15125.00	7703.00	197.10	0	Spot (Block7, Row2, Column5)	1627.09	1544.00	546.78	0.02	0.34	354.00	371.96	354.00	124.48	0.02	0.33	100.00	99.00	0.00	1190.00	1273.09	1791425.00	10.08	703.36	672.00
7	6	2	15424.00	7702.00	147.00	-50	Spot (Block7, Row2, Column6)	385.39	391.00	60.77	0.01	0.16	329.00	453.72	329.00	436.06	0.14	0.96	0.00	0.00	0.00	62.00	56.39	225836.00	-0.16	367.12	352.50
7	7	2	15705.00	7717.00	203.75	0	Spot (Block7, Row2, Column7)	391.02	393.00	59.32	0.00	0.15	313.00	376.32	313.00	256.76	0.08	0.68	0.00	0.00	0.00	80.00	78.02	459836.00	0.06	333.87	313.00
7	8	2	15995.00	7691.00	225.15	0	Spot (Block7, Row2, Column8)	345.50	324.00	46.86	0.03	0.14	307.00	350.04	307.00	223.89	0.06	0.64	0.00	0.00	0.00	17.00	38.50	502699.00	-0.02	329.80	317.50
7	1	3	13912.00	7992.00	192.80	0	Spot (Block7, Row3, Column1)	454.85	413.00	103.65	0.04	0.23	302.00	316.53	302.00	49.24	0.02	0.16	91.00	60.00	0.00	111.00	152.85	474861.00	2.81	351.71	339.00
7	2	3	14225.00	7996.00	220.65	0	Spot (Block7, Row3, Column2)	381.52	387.00	76.13	0.01	0.20	306.00	335.81	306.00	91.58	0.04	0.27	39.00	14.00	0.00	81.00	75.52	531458.00	0.50	338.82	302.00
7	3	3	14522.00	7986.00	149.45	0	Spot (Block7, Row3, Column3)	535.22	489.00	311.52	0.04	0.58	309.00	331.84	309.00	52.91	0.03	0.16	96.00	67.00	0.00	180.00	226.22	328628.00	3.84	417.87	387.00
7	4	3	14817.00	7998.00	151.20	0	Spot (Block7, Row3, Column4)	1563.27	1481.00	694.22	0.02	0.44	319.00	342.13	319.00	54.95	0.03	0.16	100.00	100.00	0.00	1162.00	1244.27	978606.00	22.22	644.31	589.50
7	5	3	15122.00	8000.00	147.00	-50	Spot (Block7, Row3, Column5)	619.34	408.00	1032.91	0.18	1.67	379.00	483.34	379.00	471.00	0.11	0.97	5.00	4.00	0.00	29.00	240.34	365411.00	0.29	403.65	393.00
7	6	3	15420.00	8002.00	206.80	0	Spot (Block7, Row3, Column6)	45432.65	53033.00	20101.43	0.07	0.44	396.00	638.79	396.00	651.30	0.21	1.02	100.00	100.00	38.93	52637.00	45036.65	55428312.00	68.78	9951.26	9812.00
7	7	3	15758.00	8009.00	188.10	0	Spot (Block7, Row3, Column7)	449.65	411.50	185.18	0.04	0.41	339.00	473.45	339.00	500.08	0.15	1.06	1.00	0.00	0.00	72.50	110.65	447854.00	-0.05	386.19	387.00
7	8	3	16021.00	8006.00	162.70	0	Spot (Block7, Row3, Column8)	47504.09	48866.00	16467.14	0.01	0.35	315.00	401.28	315.00	362.38	0.11	0.90	100.00	100.00	29.33	48551.00	47189.09	34820716.00	129.98	8032.80	7252.00
7	1	4	13921.00	8292.00	148.55	0	Spot (Block7, Row4, Column1)	1570.88	1329.50	786.72	0.07	0.50	308.00	340.90	308.00	96.31	0.04	0.28	100.00	100.00	0.00	1021.50	1262.88	948810.00	12.77	661.79	592.00
7	2	4	14216.00	8297.00	173.50	0	Spot (Block7, Row4, Column2)	5700.24	5144.50	2874.11	0.04	0.50	333.00	402.90	333.00	251.34	0.08	0.62	100.00	100.00	0.00	4811.50	5367.24	4742601.00	21.08	1355.44	1377.50
7	3	4	14519.00	8298.00	149.95	0	Spot (Block7, Row4, Column3)	4289.52	3734.00	2286.19	0.06	0.53	321.00	370.68	321.00	148.82	0.06	0.40	100.00	100.00	0.00	3413.00	3968.52	2638056.00	26.33	1283.79	1054.00
7	4	4	14817.00	8294.00	228.50	0	Spot (Block7, Row4, Column4)	390.16	391.00	61.69	0.00	0.16	316.00	338.69	316.00	55.09	0.03	0.16	71.00	17.00	0.00	75.00	74.16	585246.00	0.93	344.91	325.50
7	5	4	15113.00	8290.00	212.80	0	Spot (Block7, Row4, Column5)	421.18	401.00	118.29	0.02	0.28	337.00	376.55	337.00	140.16	0.05	0.37	24.00	0.00	0.00	64.00	84.18	545007.00	0.32	365.41	379.00
7	6	4	15420.00	8300.00	196.50	0	Spot (Block7, Row4, Column6)	2096.62	1998.00	725.62	0.02	0.35	392.00	507.74	392.00	491.58	0.11	0.97	98.00	82.00	0.00	1606.00	1704.62	2295797.00	3.23	778.84	745.50
7	7	4	15721.00	8304.00	147.00	-50	Spot (Block7, Row4, Column7)	451.92	416.00	80.18	0.04	0.18	365.50	449.95	365.50	404.94	0.09	0.90	0.00	0.00	0.00	50.50	86.42	266632.00	0.00	393.06	390.00
7	8	4	16020.00	8314.00	205.45	0	Spot (Block7, Row4, Column8)	441.63	410.00	86.28	0.03	0.20	319.00	364.42	319.00	209.19	0.06	0.57	14.00	0.00	0.00	91.00	122.63	531284.00	0.37	369.60	389.00
7	1	5	13920.00	8588.00	147.85	0	Spot (Block7, Row5, Column1)	1414.06	1253.00	787.00	0.05	0.56	364.00	475.14	364.00	446.45	0.12	0.94	70.00	49.00	0.00	889.00	1050.06	845606.00	2.10	660.94	584.50
7	2	5	14213.00	8591.00	161.45	0	Spot (Block7, Row5, Column2)	50833.76	57937.00	16482.42	0.06	0.32	394.00	532.45	394.00	494.36	0.13	0.93	100.00	100.00	42.96	57543.00	50439.76	36448104.00	101.75	8995.25	7787.00
7	3	5	14516.00	8597.00	157.65	0	Spot (Block7, Row5, Column3)	20308.73	16769.00	12701.36	0.08	0.63	375.00	422.86	375.00	273.18	0.05	0.65	100.00	100.00	0.00	16394.00	19933.73	13972408.00	72.79	3145.39	2560.00
7	4	5	14823.00	8603.00	159.20	0	Spot (Block7, Row5, Column4)	669.92	611.50	237.75	0.04	0.35	319.00	360.65	319.00	133.84	0.05	0.37	82.00	56.00	0.00	292.50	350.92	471625.00	2.31	393.29	397.00
7	5	5	15118.00	8601.00	146.85	0	Spot (Block7, Row5, Column5)	4905.71	4463.00	2724.15	0.04	0.56	322.00	347.84	322.00	61.76	0.03	0.18	100.00	100.00	0.00	4141.00	4583.71	2869843.00	73.80	1363.13	1163.50
7	6	5	15419.00	8603.00	147.00	-50	Spot (Block7, Row5, Column6)	393.39	391.00	58.12	0.00	0.15	385.00	444.76	385.00	408.81	0.06	0.92	0.00	0.00	0.00	6.00	8.39	231315.00	-0.13	392.16	394.00
7	7	5	15718.00	8606.00	198.60	0	Spot (Block7, Row5, Column7)	44479.98	49121.00	20707.30	0.04	0.47	389.00	539.90	389.00	571.67	0.14	1.06	100.00	100.00	37.18	48732.00	44090.98	49773492.00	76.86	8890.94	8857.50
7	8	5	16044.00	8610.00	182.15	0	Spot (Block7, Row5, Column8)	457.47	417.00	117.30	0.04	0.26	310.00	382.61	310.00	332.71	0.09	0.87	11.00	0.00	0.00	107.00	147.47	428654.00	0.23	376.48	364.00
7	1	6	13912.00	8891.00	206.00	0	Spot (Block7, Row6, Column1)	40715.03	41559.00	21440.98	0.01	0.53	401.00	657.19	401.00	722.64	0.21	1.10	100.00	100.00	31.62	41158.00	40314.03	49061992.00	55.43	9008.81	8969.00
7	2	6	14217.00	8892.00	203.85	0	Spot (Block7, Row6, Column2)	32493.07	30077.50	17422.08	0.03	0.54	402.00	663.14	402.00	734.78	0.22	1.11	100.00	100.00	4.17	29675.50	32091.07	38211912.00	43.32	6418.51	6330.00
7	3	6	14510.00	8897.00	150.20	0	Spot (Block7, Row6, Column3)	1666.78	1484.50	862.32	0.05	0.52	378.00	450.00	378.00	395.22	0.08	0.88	88.00	60.00	0.00	1106.50	1288.78	1033402.00	3.08	643.92	582.00
7	4	6	14825.00	8885.00	179.10	0	Spot (Block7, Row6, Column4)	479.31	476.00	100.56	0.00	0.21	323.00	347.23	323.00	58.70	0.03	0.17	87.00	57.00	0.00	153.00	156.31	425631.00	2.25	382.48	384.00
7	5	6	15111.00	8902.00	148.40	0	Spot (Block7, Row6, Column5)	1554.36	1381.00	710.55	0.05	0.46	345.00	359.99	345.00	76.40	0.02	0.21	100.00	100.00	0.00	1036.00	1209.36	934171.00	15.63	632.81	623.00
7	6	6	15417.00	8903.00	147.00	-50	Spot (Block7, Row6, Column6)	390.77	395.00	53.16	0.00	0.14	380.00	441.55	380.00	461.58	0.07	1.05	0.00	0.00	0.00	15.00	10.77	232900.00	-0.11	370.95	382.00
7	7	6	15724.00	8903.00	164.75	0	Spot (Block7, Row6, Column7)	635.26	594.00	174.90	0.03	0.28	357.00	420.48	357.00	374.32	0.07	0.89	25.00	1.00	0.00	237.00	278.26	480895.00	0.57	424.03	409.00
7	8	6	16019.00	8915.00	171.25	0	Spot (Block7, Row6, Column8)	498.31	475.00	127.57	0.02	0.26	308.00	329.47	308.00	60.23	0.03	0.18	88.00	61.00	0.00	167.00	190.31	406623.00	2.80	372.02	381.00
7	1	7	13911.00	9192.00	165.10	0	Spot (Block7, Row7, Column1)	7994.05	7023.50	4511.06	0.06	0.56	323.00	456.99	323.00	447.64	0.15	0.98	100.00	100.00	0.00	6700.50	7671.05	5995541.00	16.84	1549.61	1457.00
7	2	7	14249.00	9210.00	215.40	0	Spot (Block7, Row7, Column2)	408.08	397.00	63.49	0.01	0.16	367.00	430.71	367.00	356.98	0.07	0.83	0.00	0.00	0.00	30.00	41.08	541522.00	-0.06	374.55	389.00
7	3	7	14514.00	9197.00	147.00	-50	Spot (Block7, Row7, Column3)	355.96	359.00	53.98	0.00	0.15	327.00	356.77	327.00	87.87	0.04	0.25	7.00	1.00	0.00	32.00	28.96	208950.00	-0.01	356.04	335.00
7	4	7	14815.00	9162.00	194.30	0	Spot (Block7, Row7, Column4)	395.34	395.00	78.25	0.00	0.20	322.00	358.03	322.00	159.31	0.05	0.44	20.00	0.00	0.00	73.00	73.34	421432.00	0.23	361.64	364.00
7	5	7	15115.00	9201.00	147.00	-50	Spot (Block7, Row7, Column5)	423.03	402.00	61.08	0.02	0.14	378.00	448.95	378.00	462.87	0.07	1.03	0.00	0.00	0.00	24.00	45.03	249165.00	-0.06	382.69	392.50
7	6	7	15412.00	9201.00	188.00	0	Spot (Block7, Row7, Column6)	41100.51	42533.00	20234.85	0.01	0.49	397.00	660.81	397.00	813.03	0.22	1.23	100.00	100.00	20.58	42136.00	40703.51	40936312.00	49.74	6849.46	6760.00
7	7	7	15699.00	9210.00	151.90	0	Spot (Block7, Row7, Column7)	649.89	587.00	244.67	0.04	0.38	385.00	469.91	385.00	491.86	0.09	1.05	12.00	2.00	0.00	202.00	264.89	411382.00	0.37	441.46	418.00
7	8	7	16009.00	9209.00	189.55	0	Spot (Block7, Row7, Column8)	3110.30	3091.00	868.71	0.00	0.28	312.00	352.98	312.00	128.40	0.05	0.36	100.00	100.00	0.00	2779.00	2798.30	3147627.00	21.48	1078.32	927.00
7	1	8	13939.00	9524.00	234.20	0	Spot (Block7, Row8, Column1)	399.05	397.00	78.12	0.00	0.20	307.00	340.84	307.00	102.83	0.05	0.30	31.00	6.00	0.00	90.00	92.05	630904.00	0.57	352.99	327.00
7	2	8	14211.00	9488.00	160.10	0	Spot (Block7, Row8, Column2)	406.94	397.00	57.63	0.01	0.14	309.00	336.03	309.00	57.52	0.04	0.17	79.00	24.00	0.00	88.00	97.94	289744.00	1.23	369.81	388.00
7	3	8	14501.00	9502.00	193.45	0	Spot (Block7, Row8, Column3)	390.63	389.00	64.15	0.00	0.16	311.00	350.13	311.00	164.18	0.05	0.47	13.00	0.00	0.00	78.00	79.63	411722.00	0.25	351.98	370.50
7	4	8	14810.00	9500.00	157.65	0	Spot (Block7, Row8, Column4)	61134.11	65535.00	8838.83	0.03	0.14	318.00	376.42	318.00	233.01	0.07	0.62	100.00	100.00	72.90	65217.00	60816.11	41510440.00	260.75	15581.38	12872.00
7	5	8	15113.00	9501.00	147.00	-50	Spot (Block7, Row8, Column5)	383.17	399.00	80.79	0.02	0.21	320.00	462.30	320.00	540.64	0.16	1.17	0.00	0.00	0.00	79.00	63.17	224536.00	-0.15	352.84	353.00
7	6	8	15410.00	9501.00	204.45	0	Spot (Block7, Row8, Column6)	46997.24	65535.00	21211.59	0.14	0.45	400.00	708.98	400.00	860.59	0.25	1.21	100.00	100.00	51.05	65135.00	46597.24	55786320.00	53.79	10207.86	10006.00
7	7	8	15715.00	9501.00	152.65	0	Spot (Block7, Row8, Column7)	674.86	628.00	216.34	0.03	0.32	381.00	478.14	381.00	502.13	0.10	1.05	21.00	0.00	0.00	247.00	293.86	430562.00	0.39	446.83	411.00
7	8	8	15999.00	9502.00	149.30	0	Spot (Block7, Row8, Column8)	47081.88	51152.00	18320.27	0.04	0.39	313.00	367.24	313.00	169.62	0.07	0.46	100.00	100.00	35.29	50839.00	46768.88	28814292.00	275.41	10085.21	6841.50
8	1	1	18431.00	7419.00	153.30	0	Spot (Block8, Row1, Column1)	19066.96	16451.50	10639.65	0.06	0.56	268.00	273.81	268.00	79.83	0.01	0.29	100.00	100.00	0.00	16183.50	18798.96	12279121.00	235.42	3899.21	2844.00
8	2	1	18723.00	7426.00	146.75	0	Spot (Block8, Row1, Column2)	1946.99	1911.00	858.59	0.01	0.44	246.00	259.11	246.00	60.75	0.02	0.23	100.00	100.00	0.00	1665.00	1700.99	1146780.00	27.78	625.63	543.00
8	3	1	19014.00	7433.00	248.80	0	Spot (Block8, Row1, Column3)	291.34	289.00	49.94	0.00	0.17	246.00	252.16	246.00	34.01	0.01	0.13	67.00	11.00	0.00	43.00	45.34	521795.00	1.15	262.57	269.00
8	4	1	19318.00	7429.00	145.95	0	Spot (Block8, Row1, Column4)	1715.39	1589.00	937.47	0.03	0.55	263.00	259.69	263.00	33.92	0.01	0.13	100.00	100.00	0.00	1326.00	1452.39	993211.00	42.92	591.89	564.50
8	5	1	19608.00	7425.00	186.55	0	Spot (Block8, Row1, Column5)	324.43	315.00	38.34	0.01	0.12	264.00	262.80	264.00	38.19	0.00	0.15	73.00	23.00	0.00	51.00	60.43	316966.00	1.61	295.03	298.00
8	6	1	19922.00	7425.00	148.80	0	Spot (Block8, Row1, Column6)	923.63	877.50	361.56	0.02	0.39	258.00	259.26	258.00	38.13	0.00	0.15	100.00	99.00	0.00	619.50	665.63	561565.00	17.42	450.23	383.00
8	7	1	20220.00	7433.00	144.55	0	Spot (Block8, Row1, Column7)	1557.99	1572.00	609.77	0.00	0.39	271.00	267.94	271.00	38.17	0.00	0.14	100.00	100.00	0.00	1301.00	1286.99	891170.00	33.80	596.69	541.00
8	8	1	20536.00	7436.00	161.70	0	Spot (Block8, Row1, Column8)	467.78	460.00	117.28	0.01	0.25	270.00	265.42	270.00	28.47	0.01	0.11	99.00	97.00	0.00	190.00	197.78	338204.00	7.11	339.37	318.00
8	1	2	18420.00	7749.00	263.80	0	Spot (Block8, Row2, Column1)	277.69	283.00	27.25	0.01	0.10	256.00	261.36	256.00	51.73	0.01	0.20	8.00	0.00	0.00	27.00	21.69	561204.00	0.32	257.31	260.00
8	2	2	18716.00	7719.00	150.10	0	Spot (Block8, Row2, Column2)	311.24	306.00	39.46	0.01	0.13	240.00	248.43	240.00	33.40	0.01	0.13	94.00	48.00	0.00	66.00	71.24	192033.00	1.88	269.54	280.00
8	3	2	19016.00	7721.00	228.95	0	Spot (Block8, Row2, Column3)	297.98	299.00	27.29	0.00	0.09	240.00	247.33	240.00	29.66	0.01	0.12	89.00	49.00	0.00	59.00	57.98	448765.00	1.71	264.08	257.00
8	4	2	19327.00	7721.00	199.95	0	Spot (Block8, Row2, Column4)	323.25	314.00	40.28	0.01	0.12	260.00	259.36	260.00	36.83	0.00	0.14	78.00	28.00	0.00	54.00	63.25	367864.00	1.74	282.53	288.00
8	5	2	19629.00	7722.00	184.30	0	Spot (Block8, Row2, Column5)	3708.61	3677.50	1251.66	0.00	0.34	268.00	282.04	268.00	416.71	0.02	1.48	100.00	100.00	0.00	3409.50	3440.61	3538011.00	8.22	1175.56	1079.00
8	6	2	19927.00	7703.00	181.85	0	Spot (Block8, Row2, Column6)	332.68	314.00	56.74	0.03	0.17	269.00	299.86	269.00	436.06	0.05	1.45	0.00	0.00	0.00	45.00	63.68	309396.00	0.08	294.57	288.50
8	7	2	20204.00	7731.00	207.30	0	Spot (Block8, Row2, Column7)	301.80	299.00	43.81	0.00	0.15	274.00	271.05	274.00	47.39	0.00	0.17	15.00	4.00	0.00	25.00	27.80	368797.00	0.65	278.06	283.00
8	8	2	20488.00	7701.00	122.15	0	Spot (Block8, Row2, Column8)	324.03	306.00	41.00	0.02	0.13	274.00	298.18	274.00	296.34	0.04	0.99	0.00	0.00	0.00	32.00	50.03	127020.00	0.09	298.76	298.00
8	1	3	18421.00	8015.00	154.05	0	Spot (Block8, Row3, Column1)	666.65	651.00	226.90	0.01	0.34	256.00	259.28	256.00	114.54	0.01	0.44	97.00	73.00	0.00	395.00	410.65	433992.00	3.56	326.17	314.50
8	2	3	18723.00	8027.00	211.70	0	Spot (Block8, Row3, Column2)	299.37	294.00	50.51	0.01	0.17	248.00	259.37	248.00	50.24	0.02	0.19	39.00	10.00	0.00	46.00	51.37	381993.00	0.80	264.94	271.00
8	3	3	19005.00	8024.00	197.05	0	Spot (Block8, Row3, Column3)	384.50	375.00	92.51	0.01	0.24	256.00	258.95	256.00	35.55	0.00	0.14	91.00	63.00	0.00	119.00	128.50	422950.00	3.53	283.62	285.00
8	4	3	19321.00	8026.00	146.05	0	Spot (Block8, Row3, Column4)	1430.75	1346.50	664.94	0.03	0.46	263.00	261.13	263.00	31.56	0.00	0.12	100.00	100.00	0.00	1083.50	1167.75	832695.00	37.06	582.97	472.00
8	5	3	19615.00	8027.00	146.20	0	Spot (Block8, Row3, Column5)	554.85	463.00	401.39	0.08	0.72	270.00	301.83	270.00	422.87	0.05	1.40	9.00	6.00	0.00	193.00	284.85	323478.00	0.60	346.92	312.00
8	6	3	19923.00	8030.00	196.05	0	Spot (Block8, Row3, Column6)	10688.71	7819.00	7962.32	0.14	0.74	286.00	341.77	286.00	441.32	0.08	1.29	100.00	100.00	0.00	7533.00	10402.71	11629322.00	23.45	2222.60	2237.00
8	7	3	20245.00	8016.00	183.00	0	Spot (Block8, Row3, Column7)	318.03	311.50	39.34	0.01	0.12	280.00	324.78	280.00	307.40	0.06	0.95	0.00	0.00	0.00	31.50	38.03	298947.00	-0.02	276.27	280.50
8	8	3	20521.00	8042.00	159.20	0	Spot (Block8, Row3, Column8)	35024.26	32660.00	17745.29	0.03	0.51	284.00	327.39	284.00	321.81	0.06	0.98	100.00	100.00	10.70	32376.00	34740.26	24552076.00	107.82	7088.17	4840.00
8	1	4	18419.00	8313.00	148.20	0	Spot (Block8, Row4, Column1)	1305.41	1145.00	689.33	0.06	0.53	265.00	270.64	265.00	113.49	0.01	0.42	98.00	93.00	0.00	880.00	1040.41	781942.00	9.12	527.15	437.00
8	2	4	18715.00	8324.00	172.25	0	Spot (Block8, Row4, Column2)	2516.15	2355.00	1194.64	0.03	0.47	271.00	293.91	271.00	154.91	0.04	0.53	100.00	100.00	0.00	2084.00	2245.15	2095956.00	14.35	730.41	706.00
8	3	4	19015.00	8324.00	147.35	0	Spot (Block8, Row4, Column3)	6957.68	6885.50	3499.96	0.00	0.50	271.00	280.52	271.00	79.60	0.01	0.28	100.00	100.00	0.00	6614.50	6686.68	4118949.00	83.89	1709.09	1276.00
8	4	4	19342.00	8296.00	213.00	0	Spot (Block8, Row4, Column4)	301.84	299.00	61.12	0.00	0.20	265.00	262.39	265.00	31.69	0.00	0.12	56.00	10.00	0.00	34.00	36.84	389678.00	1.24	274.30	285.00
8	5	4	19608.00	8327.00	180.15	0	Spot (Block8, Row4, Column5)	382.18	373.00	76.21	0.01	0.20	265.00	265.66	265.00	41.41	0.00	0.16	86.00	61.00	0.00	108.00	117.18	348167.00	2.81	302.90	301.00
8	6	4	19925.00	8329.00	191.30	0	Spot (Block8, Row4, Column6)	4476.88	4433.00	1326.35	0.00	0.30	283.00	303.56	283.00	120.01	0.03	0.40	100.00	100.00	0.00	4150.00	4193.88	4624622.00	34.78	1233.62	1017.50
8	7	4	20218.00	8343.00	139.40	0	Spot (Block8, Row4, Column7)	476.35	393.00	532.44	0.08	1.12	285.00	297.94	285.00	103.03	0.02	0.35	56.00	13.00	0.00	108.00	191.35	250086.00	1.73	336.83	314.50
8	8	4	20525.00	8350.00	181.25	0	Spot (Block8, Row4, Column8)	385.83	384.00	77.18	0.00	0.20	284.00	290.42	284.00	87.53	0.01	0.30	59.00	15.00	0.00	100.00	101.83	358439.00	1.09	310.58	308.00
8	1	5	18420.00	8622.00	142.05	0	Spot (Block8, Row5, Column1)	4554.13	4212.00	2262.69	0.03	0.50	275.00	304.07	275.00	174.26	0.04	0.57	100.00	100.00	0.00	3937.00	4279.13	2513879.00	24.39	1155.70	926.00
8	2	5	18714.00	8623.00	157.40	0	Spot (Block8, Row5, Column2)	40781.11	39352.00	17344.54	0.02	0.43	283.00	334.08	283.00	226.88	0.07	0.68	100.00	100.00	15.00	39069.00	40498.11	27731256.00	178.28	6498.10	5603.50
8	3	5	19018.00	8621.00	157.45	0	Spot (Block8, Row5, Column3)	8908.22	7414.50	5205.80	0.08	0.58	273.00	299.92	273.00	160.98	0.04	0.54	100.00	100.00	0.00	7141.50	8635.22	6075404.00	53.48	1565.80	1307.00
8	4	5	19311.00	8623.00	166.95	0	Spot (Block8, Row5, Column4)	465.25	410.00	171.97	0.05	0.37	261.00	268.30	261.00	72.76	0.01	0.27	75.00	51.00	0.00	149.00	204.25	359642.00	2.71	308.60	302.50
8	5	5	19618.00	8626.00	144.85	0	Spot (Block8, Row5, Column5)	4712.09	4506.00	2383.69	0.02	0.51	272.00	268.18	272.00	41.44	0.01	0.15	100.00	100.00	0.00	4234.00	4440.09	2690606.00	107.23	1204.27	955.50
8	6	5	19928.00	8627.00	180.05	0	Spot (Block8, Row5, Column6)	368.46	363.00	67.39	0.01	0.18	284.00	298.74	284.00	114.29	0.02	0.38	20.00	3.00	0.00	79.00	84.46	335664.00	0.61	302.07	300.00
8	7	5	20221.00	8628.00	189.50	0	Spot (Block8, Row5, Column7)	8570.88	7611.00	5008.46	0.05	0.58	290.00	322.19	290.00	151.17	0.05	0.47	100.00	100.00	0.00	7321.00	8280.88	8682298.00	54.57	1980.39	1990.00
8	8	5	20526.00	8629.00	157.50	0	Spot (Block8, Row5, Column8)	482.24	484.00	92.21	0.00	0.19	283.00	296.53	283.00	110.69	0.02	0.37	80.00	37.00	0.00	201.00	199.24	329373.00	1.68	337.10	322.50
8	1	6	18414.00	8924.00	195.35	0	Spot (Block8, Row6, Column1)	8469.81	6165.00	6559.80	0.14	0.77	287.00	334.71	287.00	171.91	0.07	0.51	100.00	100.00	0.00	5878.00	8182.81	9189742.00	47.32	1877.30	1848.00
8	2	6	18714.00	8917.00	201.20	0	Spot (Block8, Row6, Column2)	4951.31	4724.00	2416.52	0.02	0.49	286.00	339.62	286.00	207.73	0.07	0.61	100.00	100.00	0.00	4438.00	4665.31	5703912.00	22.20	1357.58	1277.50
8	3	6	19008.00	8926.00	145.80	0	Spot (Block8, Row6, Column3)	1871.48	1697.50	972.71	0.04	0.52	274.00	288.95	274.00	102.44	0.02	0.35	100.00	100.00	0.00	1423.50	1597.48	1089204.00	15.45	656.47	535.00
8	4	6	19312.00	8927.00	153.10	0	Spot (Block8, Row6, Column4)	338.55	321.00	64.32	0.02	0.19	261.00	259.43	261.00	42.87	0.00	0.17	72.00	37.00	0.00	60.00	77.55	218364.00	1.85	292.27	293.00
8	5	6	19620.00	8922.00	140.80	0	Spot (Block8, Row6, Column5)	4483.21	4098.50	3128.15	0.04	0.70	269.00	267.77	269.00	46.64	0.00	0.17	100.00	100.00	0.00	3829.50	4214.21	2411965.00	90.37	1341.69	854.00
8	6	6	19916.00	8928.00	147.00	-50	Spot (Block8, Row6, Column6)	293.37	296.00	45.69	0.00	0.16	280.00	290.64	280.00	91.23	0.02	0.31	8.00	0.00	0.00	16.00	13.37	173379.00	0.03	282.21	290.00
8	7	6	20212.00	8934.00	153.65	0	Spot (Block8, Row6, Column7)	424.11	405.00	74.36	0.02	0.18	284.00	296.23	284.00	107.20	0.02	0.36	66.00	18.00	0.00	121.00	140.11	274402.00	1.19	319.41	309.00
8	8	6	20542.00	8910.00	177.95	0	Spot (Block8, Row6, Column8)	355.29	334.00	58.89	0.03	0.17	283.00	281.56	283.00	34.40	0.00	0.12	65.00	46.00	0.00	51.00	72.29	315854.00	2.14	303.15	296.00
8	1	7	18415.00	9215.00	161.95	0	Spot (Block8, Row7, Column1)	3636.29	3263.00	1794.67	0.05	0.49	279.00	300.56	279.00	122.90	0.03	0.41	100.00	100.00	0.00	2984.00	3357.29	2643584.00	27.14	876.80	818.50
8	2	7	18716.00	9233.00	182.20	0	Spot (Block8, Row7, Column2)	304.93	301.00	31.21	0.01	0.10	277.00	284.49	277.00	86.66	0.01	0.30	9.00	0.00	0.00	24.00	27.93	283589.00	0.24	281.72	289.00
8	3	7	19029.00	9174.00	186.00	0	Spot (Block8, Row7, Column3)	301.41	290.00	92.15	0.02	0.31	275.00	270.70	275.00	46.00	0.01	0.17	10.00	4.00	0.00	15.00	26.41	293272.00	0.67	271.26	282.00
8	4	7	19323.00	9206.00	200.75	0	Spot (Block8, Row7, Column4)	297.38	295.00	32.43	0.00	0.11	273.00	276.15	273.00	112.41	0.00	0.41	0.00	0.00	0.00	22.00	24.38	340803.00	0.19	280.68	285.00
8	5	7	19639.00	9211.00	214.70	0	Spot (Block8, Row7, Column5)	318.95	303.00	55.21	0.02	0.17	276.00	293.69	276.00	117.84	0.03	0.40	12.00	0.00	0.00	27.00	42.95	420061.00	0.21	283.89	288.00
8	6	7	19914.00	9227.00	186.95	0	Spot (Block8, Row7, Column6)	6362.48	6167.50	3141.32	0.01	0.49	293.00	361.01	293.00	245.84	0.09	0.68	100.00	100.00	0.00	5874.50	6069.48	6286135.00	24.41	1477.77	1472.00
8	7	7	20212.00	9231.00	153.20	0	Spot (Block8, Row7, Column7)	638.72	564.00	252.68	0.05	0.40	288.00	307.72	288.00	126.60	0.03	0.41	83.00	52.00	0.00	276.00	350.72	410060.00	2.61	383.49	353.50
8	8	7	20518.00	9228.00	189.90	0	Spot (Block8, Row7, Column8)	6683.84	6775.00	1773.30	0.01	0.27	288.00	307.90	288.00	133.75	0.03	0.43	100.00	100.00	0.00	6487.00	6395.84	6830882.00	47.67	1765.19	1574.50
8	1	8	18410.00	9531.00	152.20	0	Spot (Block8, Row8, Column1)	417.29	402.00	79.42	0.02	0.19	274.00	270.11	274.00	48.81	0.01	0.18	85.00	76.00	0.00	128.00	143.29	266234.00	3.02	335.25	308.00
8	2	8	18719.00	9538.00	185.35	0	Spot (Block8, Row8, Column2)	310.95	301.00	41.18	0.01	0.13	267.00	263.97	267.00	54.41	0.00	0.21	23.00	10.00	0.00	34.00	43.95	301306.00	0.86	285.73	289.00
8	3	8	18992.00	9533.00	160.50	0	Spot (Block8, Row8, Column3)	364.92	363.00	66.56	0.00	0.18	280.00	277.89	280.00	94.17	0.00	0.34	44.00	12.00	0.00	83.00	84.92	261280.00	0.92	301.40	295.00
8	4	8	19309.00	9521.00	155.05	0	Spot (Block8, Row8, Column4)	56674.63	65535.00	13091.10	0.06	0.23	284.00	299.10	284.00	157.35	0.02	0.53	100.00	100.00	58.37	65251.00	56390.63	37575596.00	358.28	10741.27	8716.00
8	5	8	19593.00	9519.00	197.45	0	Spot (Block8, Row8, Column5)	307.98	303.00	34.51	0.01	0.11	281.00	312.07	281.00	219.80	0.05	0.70	0.00	0.00	0.00	22.00	26.98	339397.00	-0.02	281.06	287.00
8	6	8	19916.00	9528.00	181.70	0	Spot (Block8, Row8, Column6)	19122.77	12279.00	16037.52	0.19	0.84	294.00	378.85	294.00	300.19	0.11	0.79	100.00	100.00	0.22	11985.00	18828.77	17688564.00	62.44	2737.77	2734.00
8	7	8	20216.00	9542.00	164.55	0	Spot (Block8, Row8, Column7)	514.00	506.00	146.04	0.01	0.28	291.00	334.26	291.00	230.26	0.06	0.69	46.00	4.00	0.00	215.00	223.00	383959.00	0.78	355.76	313.00
8	8	8	20501.00	9528.00	148.60	0	Spot (Block8, Row8, Column8)	47789.52	53424.00	17986.03	0.05	0.38	292.00	321.18	292.00	168.96	0.04	0.53	100.00	100.00	38.14	53132.00	47497.52	28817260.00	280.95	10182.40	7202.00
9	1	1	4891.00	11838.00	151.45	0	Spot (Block9, Row1, Column1)	17901.98	15657.00	10209.60	0.06	0.57	268.00	279.07	268.00	75.40	0.02	0.27	100.00	100.00	0.00	15389.00	17633.98	11242445.00	233.72	3805.02	3142.00
9	2	1	5189.00	11841.00	146.65	0	Spot (Block9, Row1, Column2)	8355.90	7631.00	4640.46	0.04	0.56	268.00	277.69	268.00	71.63	0.02	0.26	100.00	100.00	0.00	7363.00	8087.90	4896555.00	112.77	1715.92	1329.00
9	3	1	5494.00	11844.00	145.20	0	Spot (Block9, Row1, Column3)	2930.61	2514.50	1881.90	0.07	0.64	276.00	277.47	276.00	52.52	0.00	0.19	100.00	100.00	0.00	2238.50	2654.61	1693892.00	50.51	769.57	632.00
9	4	1	5789.00	11845.00	144.75	0	Spot (Block9, Row1, Column4)	6702.76	6005.50	3706.46	0.05	0.55	281.00	284.17	281.00	58.80	0.00	0.21	100.00	100.00	0.00	5724.50	6421.76	3820571.00	109.16	1487.31	1225.00
9	5	1	6091.00	11842.00	145.65	0	Spot (Block9, Row1, Column5)	6203.43	5050.00	4489.32	0.09	0.72	281.00	283.89	281.00	55.27	0.00	0.19	100.00	100.00	0.00	4769.00	5922.43	3566972.00	107.10	1432.29	844.00
9	6	1	6386.00	11847.00	143.40	0	Spot (Block9, Row1, Column6)	9205.04	8393.00	4619.39	0.04	0.50	275.00	280.55	275.00	85.08	0.01	0.30	100.00	100.00	0.00	8118.00	8930.04	5099591.00	104.89	2324.49	2141.00
9	7	1	6685.00	11848.00	145.05	0	Spot (Block9, Row1, Column7)	21705.56	19462.00	12208.49	0.05	0.56	271.00	272.49	271.00	64.40	0.00	0.24	100.00	100.00	0.00	19191.00	21434.56	12437288.00	332.80	4066.10	3443.50
9	8	1	6983.00	11851.00	163.60	0	Spot (Block9, Row1, Column8)	770.72	507.00	1455.97	0.18	1.89	272.00	267.08	272.00	41.79	0.01	0.16	95.00	91.00	0.00	235.00	498.72	569564.00	12.05	392.24	325.00
9	1	2	4915.00	12139.00	204.15	0	Spot (Block9, Row2, Column1)	288.47	286.00	22.80	0.00	0.08	276.00	282.10	276.00	64.71	0.01	0.23	5.00	0.00	0.00	10.00	12.47	343563.00	0.10	273.31	278.00
9	2	2	5187.00	12143.00	126.70	0	Spot (Block9, Row2, Column2)	4579.46	4318.00	1769.09	0.03	0.39	274.00	279.42	274.00	65.29	0.01	0.23	100.00	100.00	0.00	4044.00	4305.46	1973747.00	65.86	1053.81	927.00
9	3	2	5490.00	12143.00	155.80	0	Spot (Block9, Row2, Column3)	515.41	490.00	134.89	0.02	0.26	280.00	291.19	280.00	85.03	0.02	0.29	93.00	65.00	0.00	210.00	235.41	344809.00	2.64	345.22	340.00
9	4	2	5796.00	12151.00	169.00	0	Spot (Block9, Row2, Column4)	2728.30	2617.00	1074.49	0.02	0.39	289.00	304.53	289.00	80.76	0.02	0.27	100.00	100.00	0.00	2328.00	2439.30	2168996.00	30.01	803.48	786.00
9	5	2	6093.00	12144.00	165.95	0	Spot (Block9, Row2, Column5)	5645.70	5121.00	2518.62	0.04	0.45	289.00	304.86	289.00	82.99	0.02	0.27	100.00	100.00	0.00	4832.00	5356.70	4318959.00	64.36	1379.12	1174.50
9	6	2	6383.00	12147.00	146.50	0	Spot (Block9, Row2, Column6)	1496.42	1462.00	696.41	0.01	0.47	284.00	338.90	284.00	321.75	0.08	0.95	88.00	76.00	0.00	1178.00	1212.42	878399.00	3.60	514.21	452.00
9	7	2	6687.00	12153.00	146.65	0	Spot (Block9, Row2, Column7)	1594.68	1405.00	806.78	0.05	0.51	276.00	278.31	276.00	75.57	0.00	0.27	100.00	100.00	0.00	1129.00	1318.68	942455.00	17.42	553.31	475.50
9	8	2	6997.00	12176.00	227.35	0	Spot (Block9, Row2, Column8)	289.30	292.00	33.55	0.00	0.12	271.00	283.68	271.00	133.39	0.02	0.47	0.00	0.00	0.00	21.00	18.30	429327.00	0.04	267.46	275.00
9	1	3	4888.00	12434.00	143.05	0	Spot (Block9, Row3, Column1)	7330.13	6440.00	4378.33	0.06	0.60	276.00	276.77	276.00	43.82	0.00	0.16	100.00	100.00	0.00	6164.00	7054.13	4097543.00	160.96	1519.54	1148.00
9	2	3	5191.00	12441.00	148.65	0	Spot (Block9, Row3, Column2)	843.42	829.50	271.98	0.01	0.32	285.00	297.06	285.00	66.29	0.02	0.22	100.00	99.00	0.00	544.50	558.42	511114.00	8.24	412.78	402.50
9	3	3	5476.00	12443.00	142.95	0	Spot (Block9, Row3, Column3)	12042.81	8483.50	12524.07	0.15	1.04	288.00	304.63	288.00	109.69	0.02	0.36	100.00	100.00	3.09	8195.50	11754.81	6623543.00	107.01	3551.54	1512.50
9	4	3	5788.00	12444.00	143.25	0	Spot (Block9, Row3, Column4)	14451.80	12579.50	8289.10	0.06	0.57	291.00	308.26	291.00	101.12	0.03	0.33	100.00	100.00	0.00	12288.50	14160.80	8064104.00	139.86	3105.08	1994.00
9	5	3	6091.00	12442.00	139.65	0	Spot (Block9, Row3, Column5)	4695.55	4376.50	2534.73	0.03	0.54	300.00	374.39	300.00	366.49	0.10	0.98	100.00	100.00	0.00	4076.50	4395.55	2469858.00	11.79	1336.54	1098.00
9	6	3	6392.00	12447.00	218.65	0	Spot (Block9, Row3, Column6)	32272.67	22747.00	20510.44	0.15	0.64	299.50	448.87	299.50	505.06	0.18	1.13	100.00	100.00	17.47	22447.50	31973.17	44342892.00	63.01	7010.58	7271.00
9	7	3	6694.00	12450.00	145.70	0	Spot (Block9, Row3, Column7)	5008.03	4489.00	3212.87	0.05	0.64	281.00	339.00	281.00	319.81	0.08	0.94	100.00	99.00	0.00	4208.00	4727.03	2899651.00	14.60	1084.35	813.00
9	8	3	6992.00	12459.00	156.70	0	Spot (Block9, Row3, Column8)	17168.10	15773.00	8822.59	0.04	0.51	278.00	299.61	278.00	177.14	0.03	0.59	100.00	100.00	0.00	15495.00	16890.10	11674308.00	95.23	3438.73	2818.00
9	1	4	4889.00	12737.00	143.90	0	Spot (Block9, Row4, Column1)	14966.07	13355.50	8502.80	0.05	0.57	287.00	300.25	287.00	68.53	0.02	0.23	100.00	100.00	0.00	13068.50	14679.07	8410930.00	214.00	3143.16	2445.50
9	2	4	5185.00	12743.00	163.60	0	Spot (Block9, Row4, Column2)	2510.51	2330.00	1128.29	0.03	0.45	294.00	328.71	294.00	130.39	0.05	0.40	100.00	100.00	0.00	2036.00	2216.51	1870331.00	16.73	739.28	712.50
9	3	4	5488.00	12740.00	146.70	0	Spot (Block9, Row4, Column3)	51361.38	65535.00	18006.96	0.11	0.35	293.00	326.80	293.00	134.51	0.05	0.41	100.00	100.00	52.56	65242.00	51068.38	30097972.00	379.42	9995.32	7067.00
9	4	4	5787.00	12743.00	185.95	0	Spot (Block9, Row4, Column4)	426.79	403.00	86.40	0.02	0.20	293.00	303.13	293.00	76.29	0.01	0.25	77.00	34.00	0.00	110.00	133.79	413984.00	1.62	328.99	320.00
9	5	4	6071.00	12745.00	141.65	0	Spot (Block9, Row4, Column5)	2174.60	1872.00	1366.44	0.07	0.63	301.00	318.03	301.00	88.09	0.02	0.28	100.00	100.00	0.00	1571.00	1873.60	1178634.00	21.08	814.18	669.00
9	6	4	6392.00	12746.00	172.20	0	Spot (Block9, Row4, Column6)	6505.95	6117.50	2984.55	0.03	0.46	301.00	372.83	301.00	352.29	0.09	0.94	100.00	100.00	0.00	5816.50	6204.95	5399940.00	17.41	1571.28	1332.50
9	7	4	6686.00	12751.00	146.00	0	Spot (Block9, Row4, Column7)	3225.97	2573.00	2317.04	0.10	0.72	286.00	331.03	286.00	238.35	0.06	0.72	100.00	90.00	0.00	2287.00	2939.97	1874289.00	12.15	791.56	647.00
9	8	4	6982.00	12753.00	152.85	0	Spot (Block9, Row4, Column8)	1096.79	953.00	503.33	0.06	0.46	281.00	285.56	281.00	68.96	0.01	0.24	100.00	99.00	0.00	672.00	815.79	699749.00	11.76	480.51	426.00
9	1	5	4886.00	13039.00	142.05	0	Spot (Block9, Row5, Column1)	22533.56	19316.00	15153.20	0.07	0.67	298.00	384.13	298.00	370.78	0.11	0.97	100.00	100.00	0.55	19018.00	22235.56	12325855.00	59.74	4006.91	2933.50
9	2	5	5187.00	13037.00	154.15	0	Spot (Block9, Row5, Column2)	18724.16	17531.00	8385.95	0.03	0.45	306.00	373.70	306.00	207.86	0.09	0.56	100.00	100.00	0.00	17225.00	18418.16	12133255.00	88.28	3548.84	3331.50
9	3	5	5488.00	13040.00	147.90	0	Spot (Block9, Row5, Column3)	10747.50	9494.00	6168.45	0.05	0.57	302.00	344.00	302.00	136.52	0.06	0.40	100.00	100.00	0.00	9192.00	10445.50	6427008.00	76.21	1944.81	1583.50
9	4	5	5789.00	13039.00	142.75	0	Spot (Block9, Row5, Column4)	5401.98	4575.00	3349.27	0.07	0.62	299.00	323.21	299.00	108.64	0.03	0.34	100.00	100.00	0.00	4276.00	5102.98	3014302.00	46.75	1219.01	873.00
9	5	5	6086.00	13043.00	144.55	0	Spot (Block9, Row5, Column5)	51699.52	65535.00	17999.68	0.10	0.35	300.00	326.54	300.00	136.43	0.04	0.42	100.00	100.00	52.90	65235.00	51399.52	29417220.00	376.55	10106.36	7625.00
9	6	5	6384.00	13047.00	148.75	0	Spot (Block9, Row5, Column6)	1646.95	1522.50	736.40	0.03	0.45	301.00	349.91	301.00	214.23	0.07	0.61	99.00	94.00	0.00	1221.50	1345.95	994760.00	6.05	632.23	564.00
9	7	5	6689.00	13052.00	204.85	0	Spot (Block9, Row5, Column7)	17053.05	13484.50	11845.78	0.10	0.69	297.00	378.71	297.00	295.28	0.11	0.78	100.00	100.00	0.00	13187.50	16756.05	20259024.00	56.47	3629.94	3580.00
9	8	5	6985.00	13052.00	145.35	0	Spot (Block9, Row5, Column8)	6951.54	5689.00	5122.99	0.09	0.74	282.00	304.95	282.00	174.11	0.03	0.57	100.00	100.00	0.00	5407.00	6669.54	3983231.00	38.17	1268.97	1002.00
9	1	6	4884.00	13336.00	221.80	0	Spot (Block9, Row6, Column1)	27960.73	17152.00	20214.51	0.21	0.72	325.00	506.44	325.00	548.21	0.19	1.08	100.00	100.00	12.12	16827.00	27635.73	39452752.00	50.08	6576.73	6763.00
9	2	6	5184.00	13335.00	214.85	0	Spot (Block9, Row6, Column2)	10580.30	8730.00	5926.60	0.08	0.56	317.00	458.04	317.00	455.21	0.16	0.99	100.00	100.00	0.00	8413.00	10263.30	13913092.00	22.24	2684.84	2713.00
9	3	6	5476.00	13340.00	142.60	0	Spot (Block9, Row6, Column3)	19771.54	17714.00	11150.15	0.05	0.56	304.00	349.30	304.00	180.87	0.06	0.52	100.00	100.00	0.00	17410.00	19467.54	10913893.00	107.38	4029.27	2731.00
9	4	6	5787.00	13340.00	144.45	0	Spot (Block9, Row6, Column4)	1873.88	1631.50	996.83	0.06	0.53	300.00	318.05	300.00	114.48	0.03	0.36	100.00	99.00	0.00	1331.50	1573.88	1064362.00	13.59	637.03	543.00
9	5	6	6083.00	13344.00	140.15	0	Spot (Block9, Row6, Column5)	46488.11	53206.00	20072.58	0.06	0.43	304.00	339.65	304.00	149.92	0.05	0.44	100.00	100.00	41.05	52902.00	46184.11	24685304.00	307.83	9772.66	7282.00
9	6	6	6387.00	13362.00	155.70	0	Spot (Block9, Row6, Column6)	914.64	614.00	1318.28	0.17	1.44	303.00	350.21	303.00	211.91	0.06	0.61	65.00	40.00	0.00	311.00	611.64	609148.00	2.66	459.93	374.50
9	7	6	6683.00	13346.00	144.00	0	Spot (Block9, Row6, Column7)	9391.21	8661.00	5949.13	0.04	0.63	298.00	338.15	298.00	201.89	0.05	0.60	100.00	100.00	0.00	8363.00	9093.21	5259080.00	44.84	2046.61	1452.50
9	8	6	6987.00	13354.00	144.30	0	Spot (Block9, Row6, Column8)	11434.01	10226.00	7423.01	0.05	0.65	288.00	291.66	288.00	65.08	0.01	0.22	100.00	100.00	0.00	9938.00	11146.01	6471649.00	171.20	2245.07	1690.00
9	1	7	4883.00	13638.00	153.60	0	Spot (Block9, Row7, Column1)	3641.12	3260.50	1655.84	0.05	0.45	327.00	408.06	327.00	358.63	0.10	0.88	100.00	99.00	0.00	2933.50	3314.12	2359447.00	9.02	934.12	866.50
9	2	7	5181.00	13635.00	173.15	0	Spot (Block9, Row7, Column2)	477.03	434.00	119.54	0.04	0.25	312.00	356.32	312.00	180.14	0.06	0.51	25.00	11.00	0.00	122.00	165.03	398797.00	0.67	356.60	357.00
9	3	7	5470.00	13634.00	218.55	0	Spot (Block9, Row7, Column3)	353.97	352.00	38.90	0.00	0.11	299.00	309.50	299.00	69.97	0.01	0.23	42.00	0.00	0.00	53.00	54.97	484228.00	0.64	316.77	305.00
9	4	7	5781.00	13647.00	193.35	0	Spot (Block9, Row7, Column4)	440.00	407.00	95.37	0.03	0.22	299.00	317.11	299.00	99.19	0.03	0.31	58.00	25.00	0.00	108.00	141.00	462881.00	1.24	343.66	342.50
9	5	7	6082.00	13642.00	187.15	0	Spot (Block9, Row7, Column5)	1994.67	1842.00	1001.99	0.03	0.50	317.00	395.12	317.00	257.53	0.10	0.65	100.00	89.00	0.00	1525.00	1677.67	1974726.00	6.21	741.90	729.00
9	6	7	6378.00	13645.00	200.25	0	Spot (Block9, Row7, Column6)	12432.79	11570.00	7162.03	0.03	0.58	337.00	519.63	337.00	572.12	0.19	1.10	100.00	100.00	0.00	11233.00	12095.79	14098785.00	20.82	2748.35	2715.00
9	7	7	6670.00	13653.00	144.75	0	Spot (Block9, Row7, Column7)	11596.27	10476.00	6405.71	0.04	0.55	308.00	368.85	308.00	242.14	0.08	0.66	100.00	100.00	0.00	10168.00	11288.27	6644660.00	46.37	2389.63	1913.00
9	8	7	6981.00	13650.00	175.75	0	Spot (Block9, Row7, Column8)	10032.88	10132.00	3152.67	0.00	0.31	292.00	311.08	292.00	124.12	0.03	0.40	100.00	100.00	0.00	9840.00	9740.88	8648345.00	78.32	2655.92	2340.50
9	1	8	4869.00	13936.00	167.45	0	Spot (Block9, Row8, Column1)	418.23	408.00	67.03	0.01	0.16	302.00	316.83	302.00	61.00	0.02	0.19	82.00	32.00	0.00	106.00	116.23	324964.00	1.66	349.13	337.00
9	2	8	5182.00	13936.00	145.15	0	Spot (Block9, Row8, Column2)	1400.38	1203.00	666.88	0.07	0.48	304.00	310.84	304.00	36.29	0.01	0.12	100.00	100.00	0.00	899.00	1096.38	798218.00	30.02	550.77	496.00
9	3	8	5474.00	13943.00	142.30	0	Spot (Block9, Row8, Column3)	3037.61	2366.50	2180.40	0.11	0.72	308.00	326.62	308.00	92.36	0.03	0.28	100.00	100.00	0.00	2058.50	2729.61	1670686.00	29.35	867.78	666.00
9	4	8	5781.00	13946.00	145.05	0	Spot (Block9, Row8, Column4)	40394.62	40721.00	18107.65	0.00	0.45	308.00	334.43	308.00	119.22	0.04	0.36	100.00	100.00	14.49	40413.00	40086.62	23146196.00	336.02	7568.69	5578.50
9	5	8	6068.00	13939.00	201.05	0	Spot (Block9, Row8, Column5)	425.38	398.00	76.25	0.03	0.18	318.00	437.52	318.00	516.84	0.14	1.18	0.00	0.00	0.00	80.00	107.38	487911.00	-0.02	362.20	371.00
9	6	8	6380.00	13946.00	211.00	0	Spot (Block9, Row8, Column6)	36770.85	30837.50	22583.42	0.08	0.61	365.00	571.91	365.00	721.56	0.20	1.26	100.00	100.00	28.82	30472.50	36405.85	46699356.00	50.17	8238.29	8157.00
9	7	8	6681.00	13945.00	140.20	0	Spot (Block9, Row8, Column7)	4868.05	4395.00	2580.94	0.04	0.53	306.00	394.45	306.00	401.79	0.11	1.02	100.00	100.00	0.00	4089.00	4562.05	2584937.00	11.13	1332.00	1071.50
9	8	8	6965.00	13947.00	143.90	0	Spot (Block9, Row8, Column8)	42848.23	42646.50	19880.38	0.00	0.46	299.00	332.35	299.00	142.72	0.05	0.43	100.00	100.00	29.00	42347.50	42549.23	24080812.00	297.90	8379.16	6437.50
10	1	1	9396.00	11862.00	152.90	0	Spot (Block10, Row1, Column1)	15048.62	12718.00	8840.96	0.07	0.59	288.00	289.33	288.00	66.71	0.00	0.23	100.00	100.00	0.00	12430.00	14760.62	9631115.00	221.23	2931.44	2203.00
10	2	1	9693.00	11874.00	177.65	0	Spot (Block10, Row1, Column2)	444.12	390.00	155.80	0.06	0.35	262.00	261.08	262.00	48.57	0.00	0.19	84.00	65.00	0.00	128.00	182.12	391710.00	3.77	299.32	296.00
10	3	1	10004.00	11874.00	190.75	0	Spot (Block10, Row1, Column3)	317.72	312.00	43.28	0.01	0.14	255.00	255.31	255.00	37.92	0.00	0.15	77.00	26.00	0.00	57.00	62.72	325028.00	1.65	274.62	284.00
10	4	1	10282.00	11881.00	180.05	0	Spot (Block10, Row1, Column4)	382.21	353.00	106.47	0.03	0.28	257.00	256.12	257.00	37.57	0.00	0.15	84.00	54.00	0.00	96.00	125.21	348571.00	3.36	289.96	290.00
10	5	1	10600.00	11875.00	179.90	0	Spot (Block10, Row1, Column5)	382.86	378.00	86.36	0.01	0.23	262.00	260.39	262.00	43.83	0.00	0.17	80.00	63.00	0.00	116.00	120.86	344573.00	2.79	299.06	294.00
10	6	1	10886.00	11870.00	160.60	0	Spot (Block10, Row1, Column6)	433.93	413.00	86.34	0.02	0.20	274.00	266.17	274.00	38.55	0.01	0.14	92.00	87.00	0.00	139.00	159.93	309394.00	4.35	308.20	305.00
10	7	1	11189.00	11871.00	151.95	0	Spot (Block10, Row1, Column7)	656.48	632.00	298.27	0.02	0.45	288.00	282.62	288.00	42.98	0.01	0.15	97.00	97.00	0.00	344.00	368.48	416862.00	8.70	380.84	360.00
10	8	1	11498.00	11875.00	157.80	0	Spot (Block10, Row1, Column8)	573.79	565.00	157.19	0.01	0.27	292.00	290.98	292.00	38.62	0.00	0.13	99.00	97.00	0.00	273.00	281.79	394769.00	7.32	359.44	353.00
10	1	2	9399.00	12158.00	173.60	0	Spot (Block10, Row2, Column1)	303.27	299.00	39.69	0.01	0.13	283.00	279.44	283.00	63.70	0.01	0.23	7.00	0.00	0.00	16.00	20.27	254748.00	0.37	279.26	287.00
10	2	2	9690.00	12173.00	147.85	0	Spot (Block10, Row2, Column2)	370.54	373.50	65.47	0.00	0.18	273.00	263.94	273.00	35.62	0.01	0.13	84.00	63.00	0.00	100.50	97.54	221585.00	2.99	294.18	294.50
10	3	2	10004.00	12188.00	225.80	0	Spot (Block10, Row2, Column3)	313.43	300.00	47.76	0.02	0.15	271.00	262.69	271.00	36.69	0.01	0.14	36.00	19.00	0.00	29.00	42.43	457300.00	1.38	284.53	287.50
10	4	2	10307.00	12177.00	197.55	0	Spot (Block10, Row2, Column4)	362.51	381.00	60.49	0.02	0.17	280.00	276.01	280.00	52.80	0.01	0.19	56.00	47.00	0.00	101.00	82.51	403833.00	1.64	308.70	298.00
10	5	2	10590.00	12173.00	181.70	0	Spot (Block10, Row2, Column5)	5075.64	4758.00	1933.17	0.03	0.38	288.00	298.05	288.00	86.68	0.01	0.29	100.00	100.00	0.00	4470.00	4787.64	4684814.00	55.12	1453.39	1304.50
10	6	2	10894.00	12174.00	147.00	-50	Spot (Block10, Row2, Column6)	361.82	378.00	49.43	0.02	0.14	287.00	335.39	287.00	228.86	0.07	0.68	0.00	0.00	0.00	91.00	74.82	212753.00	0.12	336.60	315.00
10	7	2	11202.00	12212.00	126.30	0	Spot (Block10, Row2, Column7)	452.24	403.00	277.69	0.05	0.61	291.00	301.22	291.00	116.18	0.01	0.39	46.00	12.00	0.00	112.00	161.24	193557.00	1.30	345.56	321.50
10	8	2	11494.00	12178.00	147.00	-50	Spot (Block10, Row2, Column8)	304.44	297.00	48.88	0.01	0.16	293.00	355.53	293.00	502.20	0.08	1.41	0.00	0.00	0.00	4.00	11.44	179316.00	-0.10	327.63	302.00
10	1	3	9393.00	12466.00	145.90	0	Spot (Block10, Row3, Column1)	947.99	895.50	314.09	0.02	0.33	277.00	271.60	277.00	51.12	0.01	0.19	100.00	100.00	0.00	618.50	670.99	549836.00	13.23	441.86	400.00
10	2	3	9709.00	12457.00	184.35	0	Spot (Block10, Row3, Column2)	332.51	304.00	61.16	0.04	0.18	277.00	277.51	277.00	75.34	0.00	0.27	30.00	7.00	0.00	27.00	55.51	317211.00	0.73	295.99	294.00
10	3	3	9988.00	12465.00	166.50	0	Spot (Block10, Row3, Column3)	521.70	501.00	201.74	0.02	0.39	275.00	267.08	275.00	37.06	0.01	0.14	96.00	86.00	0.00	226.00	246.70	401708.00	6.87	321.41	311.00
10	4	3	10298.00	12476.00	184.15	0	Spot (Block10, Row3, Column4)	452.84	410.50	152.53	0.04	0.34	279.00	272.88	279.00	39.19	0.01	0.14	83.00	76.00	0.00	131.50	173.84	431107.00	4.59	342.26	300.00
10	5	3	10592.00	12472.00	147.00	-50	Spot (Block10, Row3, Column5)	508.52	492.00	152.01	0.01	0.30	294.00	371.81	294.00	301.36	0.10	0.81	18.00	2.00	0.00	198.00	214.52	302567.00	0.45	390.51	386.00
10	6	3	10888.00	12473.00	208.40	0	Spot (Block10, Row3, Column6)	23606.47	16417.00	17245.62	0.16	0.73	307.00	448.72	307.00	363.40	0.16	0.81	100.00	100.00	2.26	16110.00	23299.47	29295680.00	63.72	4809.64	4716.00
10	7	3	11219.00	12490.00	156.30	0	Spot (Block10, Row3, Column7)	367.32	377.00	64.24	0.01	0.17	292.00	350.85	292.00	261.22	0.08	0.74	0.00	0.00	0.00	85.00	75.32	246841.00	0.06	324.83	304.00
10	8	3	11492.00	12482.00	158.15	0	Spot (Block10, Row3, Column8)	25505.22	23083.00	13216.20	0.04	0.52	294.00	375.44	294.00	527.60	0.11	1.41	100.00	100.00	0.29	22789.00	25211.22	17624112.00	47.63	4928.55	4000.00
10	1	4	9394.00	12767.00	161.60	0	Spot (Block10, Row4, Column1)	505.69	473.00	142.24	0.03	0.28	276.00	281.27	276.00	80.59	0.01	0.29	93.00	60.00	0.00	197.00	229.69	362580.00	2.78	344.37	329.00
10	2	4	9688.00	12769.00	170.60	0	Spot (Block10, Row4, Column2)	6001.58	5538.00	3239.34	0.03	0.54	286.00	314.79	286.00	152.37	0.04	0.48	100.00	100.00	0.00	5252.00	5715.58	4861282.00	37.32	1287.73	1210.00
10	3	4	9989.00	12767.00	145.65	0	Spot (Block10, Row4, Column3)	1658.36	1543.50	710.65	0.03	0.43	283.00	305.34	283.00	143.75	0.03	0.47	100.00	100.00	0.00	1260.50	1375.36	955217.00	9.41	585.74	509.00
10	4	4	10272.00	12785.00	236.35	0	Spot (Block10, Row4, Column4)	308.45	301.00	34.79	0.01	0.11	278.00	270.03	278.00	41.02	0.01	0.15	18.00	11.00	0.00	23.00	30.45	497216.00	0.94	282.82	286.00
10	5	4	10575.00	12775.00	223.50	0	Spot (Block10, Row4, Column5)	381.25	327.00	185.42	0.07	0.49	288.00	289.40	288.00	62.35	0.00	0.22	43.00	20.00	0.00	39.00	93.25	547096.00	1.47	316.60	302.00
10	6	4	10890.00	12772.00	185.20	0	Spot (Block10, Row4, Column6)	6278.34	6110.00	2409.63	0.01	0.38	302.00	378.99	302.00	276.32	0.10	0.73	100.00	100.00	0.00	5808.00	5976.34	6052320.00	21.35	1715.71	1445.00
10	7	4	11176.00	12749.00	184.40	0	Spot (Block10, Row4, Column7)	357.74	325.00	86.16	0.04	0.24	296.00	362.72	296.00	266.08	0.09	0.73	2.00	0.00	0.00	29.00	61.74	341995.00	-0.02	307.03	296.00
10	8	4	11485.00	12776.00	167.10	0	Spot (Block10, Row4, Column8)	389.85	390.00	68.52	0.00	0.18	293.00	306.36	293.00	124.31	0.02	0.41	26.00	0.00	0.00	97.00	96.85	301746.00	0.67	326.97	313.00
10	1	5	9391.00	13062.00	144.70	0	Spot (Block10, Row5, Column1)	758.74	697.00	286.26	0.04	0.38	289.00	355.56	289.00	249.38	0.09	0.70	71.00	40.00	0.00	408.00	469.74	430204.00	1.62	392.81	378.00
10	2	5	9686.00	13064.00	155.15	0	Spot (Block10, Row5, Column2)	27613.01	26378.50	12522.91	0.02	0.45	302.50	382.32	302.50	240.93	0.10	0.63	100.00	100.00	0.15	26076.00	27310.51	18335044.00	113.02	4813.85	4237.00
10	3	5	9985.00	13072.00	153.50	0	Spot (Block10, Row5, Column3)	19526.29	16248.00	11697.89	0.08	0.60	292.00	334.43	292.00	178.02	0.06	0.53	100.00	100.00	0.00	15956.00	19234.29	12594460.00	107.81	2975.15	2515.00
10	4	5	10288.00	13065.00	163.20	0	Spot (Block10, Row5, Column4)	430.93	415.00	80.53	0.02	0.19	286.00	294.11	286.00	113.02	0.01	0.38	62.00	10.00	0.00	129.00	144.93	318024.00	1.21	314.86	302.00
10	5	5	10589.00	13072.00	141.30	0	Spot (Block10, Row5, Column5)	2455.67	2169.00	1220.21	0.05	0.50	286.00	279.95	286.00	42.98	0.01	0.15	100.00	100.00	0.00	1883.00	2169.67	1330973.00	50.62	887.88	727.50
10	6	5	10888.00	13074.00	147.00	-50	Spot (Block10, Row5, Column6)	417.83	395.00	72.62	0.02	0.17	294.00	352.90	294.00	267.10	0.08	0.76	1.00	0.00	0.00	101.00	123.83	246517.00	0.24	350.28	348.00
10	7	5	11187.00	13077.00	199.40	0	Spot (Block10, Row5, Column7)	26924.37	21448.50	17564.11	0.10	0.65	305.00	414.79	305.00	357.11	0.13	0.86	100.00	100.00	2.76	21143.50	26619.37	30263016.00	74.23	5067.61	4984.00
10	8	5	11494.00	13071.00	161.25	0	Spot (Block10, Row5, Column8)	498.38	480.00	155.51	0.02	0.31	293.00	332.08	293.00	229.76	0.05	0.69	35.00	7.00	0.00	187.00	205.38	358333.00	0.72	333.36	315.50
10	1	6	9385.00	13370.00	207.25	0	Spot (Block10, Row6, Column1)	18976.86	12692.50	14998.83	0.17	0.79	310.00	482.42	310.00	407.51	0.19	0.84	100.00	100.00	0.33	12382.50	18666.86	23113816.00	45.38	4278.59	4160.00
10	2	6	9681.00	13364.00	206.65	0	Spot (Block10, Row6, Column2)	15235.49	13884.00	8116.90	0.04	0.53	312.00	457.13	312.00	393.16	0.17	0.86	100.00	100.00	0.00	13572.00	14923.49	18541598.00	37.59	3450.89	3375.00
10	3	6	9981.00	13375.00	152.80	0	Spot (Block10, Row6, Column3)	646.90	605.50	203.96	0.03	0.32	300.00	339.93	300.00	200.85	0.05	0.59	67.00	33.00	0.00	305.50	346.90	415311.00	1.53	386.12	384.00
10	4	6	10283.00	13388.00	170.70	0	Spot (Block10, Row6, Column4)	373.08	378.00	66.27	0.01	0.18	291.00	284.75	291.00	37.70	0.01	0.13	65.00	56.00	0.00	87.00	82.08	303690.00	2.34	313.30	303.50
10	5	6	10588.00	13373.00	138.85	0	Spot (Block10, Row6, Column5)	1406.54	1270.00	618.13	0.04	0.44	289.00	289.90	289.00	51.35	0.00	0.18	100.00	100.00	0.00	981.00	1117.54	735620.00	21.75	631.62	563.00
10	6	6	10899.00	13363.00	198.70	0	Spot (Block10, Row6, Column6)	303.81	296.00	37.68	0.01	0.12	287.00	338.20	287.00	274.47	0.07	0.81	0.00	0.00	0.00	9.00	16.81	339050.00	-0.13	282.12	288.00
10	7	6	11185.00	13379.00	162.80	0	Spot (Block10, Row6, Column7)	570.67	504.00	183.55	0.05	0.32	291.00	327.01	291.00	236.33	0.05	0.72	45.00	17.00	0.00	213.00	279.67	420584.00	1.03	366.51	374.00
10	8	6	11499.00	13371.00	157.45	0	Spot (Block10, Row6, Column8)	423.35	406.00	72.05	0.02	0.17	288.00	289.20	288.00	70.49	0.00	0.24	82.00	41.00	0.00	118.00	135.35	287453.00	1.90	331.08	314.50
10	1	7	9386.00	13664.00	158.75	0	Spot (Block10, Row7, Column1)	8350.60	7242.50	4413.19	0.06	0.53	297.00	379.24	297.00	271.92	0.11	0.72	100.00	100.00	0.00	6945.50	8053.60	5795315.00	29.32	1642.08	1567.50
10	2	7	9695.00	13655.00	204.55	0	Spot (Block10, Row7, Column2)	355.60	348.50	55.32	0.01	0.16	298.00	356.14	298.00	247.49	0.08	0.69	0.00	0.00	0.00	50.50	57.60	424584.00	-0.00	324.04	314.00
10	3	7	9984.00	13669.00	147.00	-50	Spot (Block10, Row7, Column3)	316.74	302.00	47.01	0.02	0.15	294.00	292.92	294.00	40.19	0.00	0.14	19.00	12.00	0.00	8.00	22.74	186242.00	0.59	339.14	312.00
10	4	7	10289.00	13654.00	188.95	0	Spot (Block10, Row7, Column4)	334.14	316.00	42.86	0.02	0.13	294.00	299.79	294.00	83.74	0.01	0.28	25.00	0.00	0.00	22.00	40.14	335813.00	0.41	311.06	300.00
10	5	7	10584.00	13672.00	147.00	-50	Spot (Block10, Row7, Column5)	409.28	403.00	66.85	0.01	0.16	301.00	369.40	301.00	269.60	0.09	0.73	0.00	0.00	0.00	102.00	108.28	240249.00	0.15	378.03	387.00
10	6	7	10882.00	13673.00	195.75	0	Spot (Block10, Row7, Column6)	20574.38	19970.50	11474.60	0.01	0.56	321.00	495.14	321.00	491.14	0.19	0.99	100.00	100.00	0.00	19649.50	20253.38	22302632.00	40.88	3890.72	3731.50
10	7	7	11173.00	13687.00	145.05	0	Spot (Block10, Row7, Column7)	426.53	396.00	106.89	0.03	0.25	303.00	368.43	303.00	284.33	0.08	0.77	9.00	0.00	0.00	93.00	123.53	243977.00	0.20	348.54	325.00
10	8	7	11482.00	13678.00	185.65	0	Spot (Block10, Row7, Column8)	8651.58	8641.00	2471.38	0.00	0.29	292.00	309.20	292.00	117.01	0.02	0.38	100.00	100.00	0.00	8349.00	8359.58	8348778.00	71.30	2328.03	2004.00
10	1	8	9373.00	13979.00	185.75	0	Spot (Block10, Row8, Column1)	389.93	376.00	111.48	0.02	0.29	292.00	300.25	292.00	94.83	0.01	0.32	41.00	15.00	0.00	84.00	97.93	378618.00	0.95	315.87	308.00
10	2	8	9684.00	13961.00	188.90	0	Spot (Block10, Row8, Column2)	352.95	327.00	64.36	0.03	0.18	291.00	287.62	291.00	37.04	0.01	0.13	49.00	44.00	0.00	36.00	61.95	354012.00	1.76	304.48	300.00
10	3	8	9964.00	13971.00	151.15	0	Spot (Block10, Row8, Column3)	406.55	395.00	92.14	0.01	0.23	292.00	301.76	292.00	140.00	0.01	0.46	34.00	4.00	0.00	103.00	114.55	254908.00	0.75	339.65	308.00
10	4	8	10281.00	13971.00	150.55	0	Spot (Block10, Row8, Column4)	48232.19	55917.00	18293.58	0.06	0.38	292.00	308.27	292.00	160.74	0.02	0.52	100.00	100.00	40.61	55625.00	47940.19	30048852.00	298.15	9127.92	7060.00
10	5	8	10582.00	13973.00	147.00	-50	Spot (Block10, Row8, Column5)	307.77	302.00	45.66	0.01	0.15	295.00	368.94	295.00	335.84	0.10	0.91	0.00	0.00	0.00	7.00	12.77	183428.00	-0.18	329.65	319.00
10	6	8	10884.00	13969.00	200.60	0	Spot (Block10, Row8, Column6)	30130.71	21923.00	22128.36	0.14	0.73	315.00	509.38	315.00	538.53	0.21	1.06	100.00	100.00	19.74	21608.00	29815.71	34198584.00	55.00	5661.52	5596.50
10	7	8	11194.00	13960.00	209.45	0	Spot (Block10, Row8, Column7)	402.48	390.00	88.23	0.01	0.22	304.00	384.60	304.00	345.71	0.10	0.90	0.00	0.00	0.00	86.00	98.48	501898.00	0.05	342.93	317.00
10	8	8	11468.00	13976.00	147.90	0	Spot (Block10, Row8, Column8)	43454.76	45648.50	20336.04	0.02	0.47	299.00	327.97	299.00	156.77	0.04	0.48	100.00	100.00	32.21	45349.50	43155.76	25899176.00	275.09	8176.43	5513.00
11	1	1	13898.00	11893.00	154.30	0	Spot (Block11, Row1, Column1)	16526.49	14625.00	9306.10	0.05	0.56	224.00	242.13	224.00	64.30	0.03	0.27	100.00	100.00	0.00	14401.00	16302.49	10824851.00	253.26	3210.17	2574.00
11	2	1	14193.00	11894.00	152.90	0	Spot (Block11, Row1, Column2)	521.02	501.50	161.58	0.02	0.31	213.00	246.11	213.00	298.45	0.06	1.21	47.00	5.00	0.00	288.50	308.02	334496.00	0.92	302.98	287.00
11	3	1	14487.00	11898.00	133.15	0	Spot (Block11, Row1, Column3)	268.59	279.50	38.66	0.02	0.14	210.00	215.08	210.00	26.50	0.01	0.12	72.00	60.00	0.00	69.50	58.59	128385.00	2.02	241.00	232.00
11	4	1	14792.00	11900.00	150.05	0	Spot (Block11, Row1, Column4)	442.81	408.00	109.45	0.04	0.25	208.00	211.55	208.00	25.86	0.01	0.12	100.00	100.00	0.00	200.00	234.81	273214.00	8.94	281.75	286.00
11	5	1	15096.00	11913.00	166.05	0	Spot (Block11, Row1, Column5)	288.86	294.00	36.45	0.01	0.13	208.00	212.30	208.00	28.03	0.01	0.13	87.00	81.00	0.00	86.00	80.86	220403.00	2.73	240.69	232.00
11	6	1	15390.00	11907.00	162.85	0	Spot (Block11, Row1, Column6)	373.26	348.50	95.92	0.03	0.26	210.00	213.67	210.00	22.36	0.01	0.10	99.00	97.00	0.00	138.50	163.26	272481.00	7.14	258.97	258.50
11	7	1	15695.00	11900.00	151.55	0	Spot (Block11, Row1, Column7)	549.79	487.50	192.72	0.05	0.35	213.00	217.73	213.00	23.85	0.01	0.11	98.00	98.00	0.00	274.50	336.79	345265.00	13.92	299.92	295.00
11	8	1	16001.00	11914.00	193.05	0	Spot (Block11, Row1, Column8)	326.46	305.00	68.21	0.03	0.21	219.00	224.92	219.00	24.98	0.01	0.11	98.00	93.00	0.00	86.00	107.46	344089.00	4.06	259.84	265.50
11	1	2	13893.00	12192.00	147.00	-50	Spot (Block11, Row2, Column1)	241.56	232.00	36.52	0.02	0.15	215.00	228.29	215.00	47.89	0.03	0.21	35.00	0.00	0.00	17.00	26.56	143248.00	0.28	247.05	233.00
11	2	2	14210.00	12175.00	157.35	0	Spot (Block11, Row2, Column2)	282.51	292.00	35.31	0.01	0.12	212.00	219.31	212.00	30.92	0.01	0.14	84.00	75.00	0.00	80.00	70.51	190974.00	2.04	254.27	264.00
11	3	2	14498.00	12215.00	131.00	0	Spot (Block11, Row2, Column3)	292.83	290.00	43.05	0.00	0.15	211.00	217.16	211.00	28.49	0.01	0.13	89.00	78.00	0.00	79.00	81.83	134407.00	2.66	259.22	267.00
11	4	2	14798.00	12215.00	191.90	0	Spot (Block11, Row2, Column4)	282.93	284.00	36.74	0.00	0.13	211.00	217.70	211.00	30.61	0.01	0.14	86.00	66.00	0.00	73.00	71.93	293686.00	2.13	242.73	235.00
11	5	2	15092.00	12200.00	188.15	0	Spot (Block11, Row2, Column5)	4061.70	3914.00	1415.23	0.02	0.35	211.00	221.07	211.00	40.71	0.02	0.18	100.00	100.00	0.00	3703.00	3850.70	4037330.00	94.33	1157.55	979.00
11	6	2	15393.00	12169.00	179.55	0	Spot (Block11, Row2, Column6)	259.71	264.00	39.36	0.01	0.15	213.00	259.40	213.00	221.41	0.09	0.85	0.00	0.00	0.00	51.00	46.71	234517.00	0.00	240.24	230.00
11	7	2	15686.00	12203.00	199.95	0	Spot (Block11, Row2, Column7)	257.92	259.00	28.80	0.00	0.11	215.00	225.71	215.00	42.85	0.02	0.19	50.00	4.00	0.00	44.00	42.92	292735.00	0.75	230.38	225.00
11	8	2	15995.00	12205.00	147.00	-50	Spot (Block11, Row2, Column8)	236.67	229.00	24.39	0.01	0.10	217.00	239.90	217.00	145.11	0.04	0.60	0.00	0.00	0.00	12.00	19.67	139162.00	-0.02	239.05	229.00
11	1	3	13900.00	12491.00	155.40	0	Spot (Block11, Row3, Column1)	557.09	568.00	175.66	0.01	0.32	209.00	212.21	209.00	23.05	0.01	0.11	100.00	100.00	0.00	359.00	348.09	369350.00	14.96	298.84	295.00
11	2	3	14186.00	12507.00	193.20	0	Spot (Block11, Row3, Column2)	256.20	252.00	37.54	0.01	0.15	213.00	231.07	213.00	82.81	0.04	0.36	18.00	0.00	0.00	39.00	43.20	269014.00	0.30	236.68	222.00
11	3	3	14487.00	12496.00	159.10	0	Spot (Block11, Row3, Column3)	366.06	372.00	77.20	0.01	0.21	213.00	219.06	213.00	27.35	0.01	0.12	99.00	96.00	0.00	159.00	153.06	256976.00	5.37	279.91	283.00
11	4	3	14792.00	12502.00	169.25	0	Spot (Block11, Row3, Column4)	442.00	400.00	147.58	0.04	0.33	211.00	215.57	211.00	25.59	0.01	0.12	99.00	97.00	0.00	189.00	231.00	355372.00	8.85	271.77	275.00
11	5	3	15079.00	12504.00	186.20	0	Spot (Block11, Row3, Column5)	308.59	294.00	123.76	0.02	0.40	215.00	270.34	215.00	250.53	0.10	0.93	1.00	0.00	0.00	79.00	93.59	301183.00	0.15	238.26	226.00
11	6	3	15393.00	12503.00	205.05	0	Spot (Block11, Row3, Column6)	27314.46	20938.00	19192.48	0.12	0.70	230.00	361.27	230.00	364.32	0.20	1.01	100.00	100.00	7.10	20708.00	27084.46	32695484.00	73.98	5435.60	5363.00
11	7	3	15693.00	12503.00	147.00	-50	Spot (Block11, Row3, Column7)	267.65	276.00	27.13	0.01	0.10	222.00	303.17	222.00	294.60	0.14	0.97	0.00	0.00	0.00	54.00	45.65	158179.00	-0.12	249.99	242.50
11	8	3	15992.00	12509.00	161.05	0	Spot (Block11, Row3, Column8)	34146.44	30248.50	16744.34	0.05	0.49	221.00	264.41	221.00	215.53	0.08	0.82	100.00	100.00	7.30	30027.50	33925.44	24312312.00	157.20	5648.49	5003.50
11	1	4	13890.00	12784.00	162.35	0	Spot (Block11, Row4, Column1)	486.35	475.50	168.34	0.01	0.35	210.00	227.53	210.00	78.78	0.03	0.35	91.00	70.00	0.00	265.50	276.35	356983.00	3.29	270.94	266.00
11	2	4	14189.00	12794.00	178.35	0	Spot (Block11, Row4, Column2)	5449.46	4943.00	2998.57	0.04	0.55	222.00	274.53	222.00	190.01	0.09	0.69	100.00	100.00	0.00	4721.00	5227.46	4811876.00	27.24	1202.94	1213.00
11	3	4	14486.00	12801.00	148.10	0	Spot (Block11, Row4, Column3)	1370.54	1371.00	602.96	0.00	0.44	218.00	260.29	218.00	152.77	0.08	0.59	100.00	99.00	0.00	1153.00	1152.54	820956.00	7.27	511.56	377.00
11	4	4	14767.00	12789.00	186.45	0	Spot (Block11, Row4, Column4)	265.68	276.50	32.48	0.02	0.12	209.00	213.57	209.00	27.78	0.01	0.13	74.00	59.00	0.00	67.50	56.68	260368.00	1.88	231.65	221.00
11	5	4	15091.00	12812.00	172.10	0	Spot (Block11, Row4, Column5)	317.64	288.00	200.79	0.04	0.63	209.00	222.86	209.00	50.42	0.03	0.23	81.00	16.00	0.00	79.00	108.64	262692.00	1.88	239.10	232.50
11	6	4	15390.00	12799.00	187.60	0	Spot (Block11, Row4, Column6)	5651.42	5537.00	2185.98	0.01	0.39	220.00	302.23	220.00	276.16	0.14	0.91	100.00	100.00	0.00	5317.00	5431.42	5583599.00	19.37	1516.86	1219.00
11	7	4	15684.00	12753.00	193.45	0	Spot (Block11, Row4, Column7)	266.72	277.00	45.53	0.02	0.17	221.00	293.76	221.00	254.84	0.12	0.87	0.00	0.00	0.00	56.00	45.72	282460.00	-0.11	240.94	227.00
11	8	4	15999.00	12805.00	174.55	0	Spot (Block11, Row4, Column8)	313.53	296.50	57.53	0.02	0.18	216.00	239.46	216.00	133.61	0.04	0.56	24.00	0.00	0.00	80.50	97.53	267755.00	0.55	249.22	247.00
11	1	5	13892.00	13109.00	196.55	0	Spot (Block11, Row5, Column1)	623.76	484.00	418.73	0.11	0.67	224.00	310.80	224.00	285.11	0.14	0.92	46.00	25.00	0.00	260.00	399.76	679274.00	1.10	340.15	274.00
11	2	5	14188.00	13093.00	157.95	0	Spot (Block11, Row5, Column2)	39859.51	38359.50	17908.73	0.02	0.45	263.00	350.90	263.00	288.01	0.13	0.82	100.00	100.00	13.56	38096.50	39596.51	27343712.00	137.18	6319.01	5578.00
11	3	5	14487.00	13094.00	159.05	0	Spot (Block11, Row5, Column3)	19670.42	15819.50	12857.41	0.09	0.65	227.00	297.01	227.00	228.80	0.12	0.77	100.00	100.00	0.00	15592.50	19443.42	13729955.00	84.67	2657.29	2473.00
11	4	5	14790.00	13102.00	175.10	0	Spot (Block11, Row5, Column4)	328.08	312.00	53.97	0.02	0.16	211.00	237.35	211.00	126.69	0.05	0.53	32.00	2.00	0.00	101.00	117.08	280507.00	0.72	254.46	254.00
11	5	5	15090.00	13099.00	145.60	0	Spot (Block11, Row5, Column5)	1939.77	1739.00	935.98	0.05	0.48	208.00	215.28	208.00	29.32	0.01	0.14	100.00	100.00	0.00	1531.00	1731.77	1125069.00	58.82	594.99	489.00
11	6	5	15353.00	13078.00	227.45	0	Spot (Block11, Row5, Column6)	249.50	242.00	33.40	0.01	0.13	212.00	256.03	212.00	202.46	0.08	0.79	0.00	0.00	0.00	30.00	37.50	371003.00	-0.03	227.27	221.00
11	7	5	15689.00	13102.00	198.60	0	Spot (Block11, Row5, Column7)	23250.83	19246.00	15462.32	0.08	0.67	235.00	327.93	235.00	304.93	0.14	0.93	100.00	100.00	0.63	19011.00	23015.83	25971180.00	75.18	4466.36	4536.00
11	8	5	16005.00	13100.00	172.30	0	Spot (Block11, Row5, Column8)	330.90	301.00	77.76	0.04	0.23	219.00	261.89	219.00	194.44	0.08	0.74	13.00	0.00	0.00	82.00	111.90	274646.00	0.35	256.30	248.00
11	1	6	13886.00	13397.00	205.25	0	Spot (Block11, Row6, Column1)	23611.07	17546.00	18190.19	0.13	0.77	278.00	404.27	278.00	387.31	0.16	0.96	100.00	100.00	3.85	17268.00	23333.07	28191652.00	59.92	4680.95	4613.00
11	2	6	14185.00	13393.00	207.90	0	Spot (Block11, Row6, Column2)	14184.78	12876.00	7612.81	0.04	0.54	275.00	383.38	275.00	344.00	0.14	0.90	100.00	100.00	0.00	12601.00	13909.78	17447284.00	40.12	3086.49	3039.50
11	3	6	14480.00	13403.00	154.35	0	Spot (Block11, Row6, Column3)	595.59	580.00	196.07	0.01	0.33	224.00	285.35	224.00	213.19	0.11	0.75	73.00	41.00	0.00	356.00	371.59	388923.00	1.46	324.14	303.00
11	4	6	14792.00	13383.00	169.10	0	Spot (Block11, Row6, Column4)	292.94	296.00	43.29	0.00	0.15	214.00	221.52	214.00	29.33	0.01	0.13	85.00	76.00	0.00	82.00	78.94	234354.00	2.43	238.16	227.00
11	5	6	15088.00	13403.00	145.20	0	Spot (Block11, Row6, Column5)	1451.41	1159.00	891.86	0.10	0.61	211.00	222.69	211.00	40.45	0.02	0.18	100.00	100.00	0.00	948.00	1240.41	836015.00	30.37	505.36	398.00
11	6	6	15387.00	13402.00	147.00	-50	Spot (Block11, Row6, Column6)	250.10	239.00	29.06	0.02	0.12	216.00	254.62	216.00	193.48	0.07	0.76	0.00	0.00	0.00	23.00	34.10	149058.00	-0.02	235.95	232.00
11	7	6	15697.00	13411.00	173.05	0	Spot (Block11, Row6, Column7)	370.39	378.00	74.63	0.01	0.20	227.00	270.73	227.00	200.63	0.08	0.74	13.00	0.00	0.00	151.00	143.39	308905.00	0.50	281.85	283.50
11	8	6	15999.00	13390.00	156.30	0	Spot (Block11, Row6, Column8)	288.63	291.00	22.53	0.00	0.08	226.00	237.90	226.00	42.14	0.02	0.18	82.00	12.00	0.00	65.00	62.63	193669.00	1.20	260.96	260.00
11	1	7	13883.00	13693.00	171.30	0	Spot (Block11, Row7, Column1)	7724.04	6581.00	4590.33	0.07	0.59	229.00	311.92	229.00	269.68	0.13	0.86	100.00	100.00	0.00	6352.00	7495.04	6318267.00	27.49	1425.32	1416.00
11	2	7	14183.00	13710.00	178.85	0	Spot (Block11, Row7, Column2)	281.91	282.00	38.40	0.00	0.14	229.00	282.53	229.00	177.72	0.09	0.63	1.00	0.00	0.00	53.00	52.91	253156.00	-0.00	263.73	272.00
11	3	7	14518.00	13682.00	224.65	0	Spot (Block11, Row7, Column3)	246.05	232.00	36.12	0.03	0.15	217.00	230.72	217.00	45.69	0.03	0.20	37.00	2.00	0.00	15.00	29.05	355054.00	0.34	223.89	217.00
11	4	7	14780.00	13715.00	194.35	0	Spot (Block11, Row7, Column4)	273.15	283.00	33.43	0.02	0.12	218.00	245.67	218.00	140.62	0.05	0.57	1.00	0.00	0.00	65.00	55.15	291721.00	0.20	240.09	229.00
11	5	7	15098.00	13690.00	207.10	0	Spot (Block11, Row7, Column5)	301.52	295.00	50.80	0.01	0.17	221.00	274.04	221.00	207.54	0.09	0.76	1.00	0.00	0.00	74.00	80.52	368463.00	0.13	261.34	236.00
11	6	7	15382.00	13702.00	199.60	0	Spot (Block11, Row7, Column6)	17552.57	16221.50	10343.73	0.03	0.59	272.00	406.82	272.00	456.44	0.17	1.12	100.00	100.00	0.00	15949.50	17280.57	19834408.00	37.56	3456.40	3361.50
11	7	7	15661.00	13692.00	202.50	0	Spot (Block11, Row7, Column7)	357.73	323.00	101.43	0.04	0.28	258.00	302.90	258.00	237.62	0.07	0.78	6.00	1.00	0.00	65.00	99.73	414970.00	0.23	305.75	283.00
11	8	7	15991.00	13707.00	189.35	0	Spot (Block11, Row7, Column8)	8338.76	8521.00	2353.96	0.01	0.28	240.00	267.40	240.00	108.07	0.05	0.40	100.00	100.00	0.00	8281.00	8098.76	8455501.00	74.69	2057.12	1888.00
11	1	8	13888.00	14000.00	188.50	0	Spot (Block11, Row8, Column1)	324.35	303.00	78.97	0.03	0.24	217.00	240.36	217.00	96.47	0.04	0.40	34.00	10.00	0.00	86.00	107.35	324678.00	0.87	267.47	278.00
11	2	8	14199.00	13990.00	203.15	0	Spot (Block11, Row8, Column2)	278.91	286.00	41.82	0.01	0.15	216.00	225.10	216.00	31.51	0.02	0.14	74.00	59.00	0.00	70.00	62.91	328561.00	1.71	242.64	228.50
11	3	8	14471.00	13995.00	159.30	0	Spot (Block11, Row8, Column3)	323.65	303.00	55.43	0.03	0.17	220.50	244.69	220.50	129.76	0.05	0.53	27.00	1.00	0.00	82.50	103.15	225584.00	0.61	269.13	279.00
11	4	8	14782.00	14001.00	155.20	0	Spot (Block11, Row8, Column4)	55461.47	65535.00	14581.71	0.07	0.26	227.00	266.20	227.00	186.28	0.07	0.70	100.00	100.00	58.82	65308.00	55234.47	36771256.00	296.30	11337.28	8879.00
11	5	8	15079.00	14015.00	188.60	0	Spot (Block11, Row8, Column5)	276.89	287.00	32.47	0.02	0.12	224.00	305.86	224.00	346.21	0.14	1.13	0.00	0.00	0.00	63.00	52.89	276334.00	-0.08	246.86	237.50
11	6	8	15385.00	14000.00	197.90	0	Spot (Block11, Row8, Column6)	35492.03	30577.50	22774.95	0.06	0.64	278.00	442.14	278.00	538.97	0.20	1.22	100.00	100.00	26.67	30299.50	35214.03	39254484.00	65.03	6487.93	6392.00
11	7	8	15689.00	14001.00	154.85	0	Spot (Block11, Row8, Column7)	381.45	380.00	73.81	0.00	0.19	265.00	331.47	265.00	350.36	0.10	1.06	0.00	0.00	0.00	115.00	116.45	250993.00	0.14	289.33	290.50
11	8	8	15971.00	14004.00	150.10	0	Spot (Block11, Row8, Column8)	44832.58	46042.00	19214.01	0.01	0.43	272.00	289.14	272.00	136.58	0.03	0.47	100.00	100.00	33.71	45770.00	44560.58	27661868.00	326.15	8271.22	6138.00
12	1	1	18398.00	11919.00	153.50	0	Spot (Block12, Row1, Column1)	21116.88	18616.00	11832.72	0.05	0.56	309.00	341.05	309.00	203.84	0.04	0.60	100.00	100.00	0.62	18307.00	20807.88	13620391.00	101.92	4469.66	3178.00
12	2	1	18696.00	11922.00	149.90	0	Spot (Block12, Row1, Column2)	3259.51	3044.00	1562.55	0.03	0.48	304.00	322.75	304.00	92.41	0.03	0.29	100.00	100.00	0.00	2740.00	2955.51	2017637.00	31.78	977.32	833.50
12	3	1	18998.00	11925.00	149.80	0	Spot (Block12, Row1, Column3)	1608.70	1356.00	893.00	0.07	0.56	304.00	314.73	304.00	72.03	0.02	0.23	100.00	100.00	0.00	1052.00	1304.70	992565.00	17.97	563.24	542.50
12	4	1	19292.00	11927.00	148.30	0	Spot (Block12, Row1, Column4)	2452.74	2195.00	1209.78	0.05	0.49	309.00	323.81	309.00	77.76	0.02	0.24	100.00	100.00	0.00	1886.00	2143.74	1491265.00	27.38	761.53	666.50
12	5	1	19597.00	11926.00	147.25	0	Spot (Block12, Row1, Column5)	2767.59	2443.00	1757.57	0.05	0.64	311.00	327.00	311.00	50.22	0.02	0.15	100.00	100.00	0.00	2132.00	2456.59	1643947.00	48.60	851.82	658.00
12	6	1	19891.00	11926.00	146.85	0	Spot (Block12, Row1, Column6)	5674.27	5091.00	3180.71	0.05	0.56	317.00	336.19	317.00	68.23	0.03	0.20	100.00	100.00	0.00	4774.00	5357.27	3336470.00	78.24	1573.29	983.00
12	7	1	20189.00	11934.00	148.45	0	Spot (Block12, Row1, Column7)	11395.33	10757.00	6051.90	0.03	0.53	320.00	341.12	320.00	124.47	0.03	0.36	100.00	100.00	0.00	10437.00	11075.33	6837198.00	88.81	2602.45	1710.00
12	8	1	20503.00	11932.00	159.70	0	Spot (Block12, Row1, Column8)	800.83	715.50	274.39	0.05	0.34	323.00	335.82	323.00	92.92	0.02	0.28	99.00	89.00	0.00	392.50	477.83	565386.00	5.00	441.44	413.00
12	1	2	18393.00	12220.00	147.00	-50	Spot (Block12, Row2, Column1)	372.86	319.00	324.44	0.07	0.87	303.00	318.50	303.00	125.67	0.02	0.39	5.00	2.00	0.00	16.00	69.86	219616.00	0.43	961.52	325.00
12	2	2	18695.00	12225.00	133.05	0	Spot (Block12, Row2, Column2)	2358.36	2172.50	840.79	0.04	0.36	306.00	319.58	306.00	126.01	0.02	0.39	100.00	100.00	0.00	1866.50	2052.36	1136730.00	16.18	780.42	719.50
12	3	2	18987.00	12231.00	190.20	0	Spot (Block12, Row2, Column3)	431.48	399.00	93.01	0.03	0.22	309.00	324.66	309.00	53.18	0.02	0.16	83.00	40.00	0.00	90.00	122.48	441834.00	2.01	362.01	334.50
12	4	2	19296.00	12231.00	169.35	0	Spot (Block12, Row2, Column4)	1621.91	1614.00	522.67	0.00	0.32	315.00	336.92	315.00	61.95	0.03	0.18	100.00	100.00	0.00	1299.00	1306.91	1294285.00	20.74	634.33	615.00
12	5	2	19598.00	12228.00	183.15	0	Spot (Block12, Row2, Column5)	9181.86	8995.00	3281.34	0.01	0.36	327.00	358.50	327.00	93.00	0.04	0.26	100.00	100.00	0.00	8668.00	8854.86	8630945.00	94.87	2421.99	1957.00
12	6	2	19885.00	12225.00	176.80	0	Spot (Block12, Row2, Column6)	1253.93	1087.00	963.52	0.06	0.77	360.00	425.77	360.00	299.52	0.07	0.70	74.00	56.00	0.00	727.00	893.93	1097190.00	2.76	789.88	434.00
12	7	2	20196.00	12238.00	156.70	0	Spot (Block12, Row2, Column7)	953.58	919.00	359.51	0.02	0.38	331.00	359.54	331.00	143.37	0.04	0.40	96.00	80.00	0.00	588.00	622.58	641762.00	4.14	477.88	467.00
12	8	2	20486.00	12254.00	182.75	0	Spot (Block12, Row2, Column8)	365.34	374.00	34.82	0.01	0.10	324.00	353.90	324.00	178.61	0.04	0.50	0.00	0.00	0.00	50.00	41.34	341959.00	0.06	343.18	334.00
12	1	3	18395.00	12519.00	149.35	0	Spot (Block12, Row3, Column1)	5055.34	4780.50	2658.81	0.02	0.53	304.00	314.56	304.00	44.61	0.01	0.14	100.00	100.00	0.00	4476.50	4751.34	3083755.00	106.27	1353.11	1104.00
12	2	3	18695.00	12523.00	165.80	0	Spot (Block12, Row3, Column2)	568.83	547.50	144.57	0.02	0.25	313.00	333.58	313.00	91.45	0.03	0.27	93.00	64.00	0.00	234.50	255.83	435727.00	2.57	381.17	382.00
12	3	3	18976.00	12521.00	148.00	0	Spot (Block12, Row3, Column3)	3825.08	2082.00	8163.94	0.26	2.13	314.00	334.92	314.00	84.19	0.03	0.25	100.00	99.00	0.67	1768.00	3511.08	2283574.00	41.45	1109.22	725.50
12	4	3	19295.00	12527.00	147.80	0	Spot (Block12, Row3, Column4)	8255.04	7519.50	4607.96	0.04	0.56	316.00	339.60	316.00	62.81	0.03	0.18	100.00	100.00	0.00	7203.50	7939.04	4886986.00	126.01	2178.39	1670.00
12	5	3	19607.00	12529.00	143.25	0	Spot (Block12, Row3, Column5)	3504.15	1357.00	8956.18	0.41	2.56	332.00	416.55	332.00	302.85	0.10	0.73	96.00	77.00	1.08	1025.00	3172.15	1955313.00	10.20	936.74	697.00
12	6	3	19894.00	12529.00	205.75	0	Spot (Block12, Row3, Column6)	33046.75	26988.00	20747.58	0.09	0.63	393.00	552.34	393.00	462.30	0.15	0.84	100.00	100.00	17.96	26595.00	32653.75	39755464.00	70.29	7166.11	7197.50
12	7	3	20199.00	12533.00	147.75	0	Spot (Block12, Row3, Column7)	2489.46	2206.50	1447.56	0.05	0.58	358.00	437.33	358.00	342.88	0.09	0.78	98.00	79.00	0.00	1848.50	2131.46	1478741.00	5.98	874.82	730.00
12	8	3	20490.00	12538.00	157.95	0	Spot (Block12, Row3, Column8)	18809.61	17133.00	9807.03	0.04	0.52	325.00	360.14	325.00	152.38	0.04	0.42	100.00	100.00	0.00	16808.00	18484.61	12941009.00	121.07	4076.17	3252.00
12	1	4	18391.00	12812.00	150.50	0	Spot (Block12, Row4, Column1)	7585.33	6494.50	4780.79	0.07	0.63	308.00	332.31	308.00	88.31	0.03	0.27	100.00	100.00	0.00	6186.50	7277.33	4733247.00	82.13	2193.29	1185.50
12	2	4	18690.00	12825.00	177.35	0	Spot (Block12, Row4, Column2)	5682.64	5340.50	2987.18	0.03	0.53	325.00	373.23	325.00	153.85	0.06	0.41	100.00	100.00	0.00	5015.50	5357.64	4977994.00	34.51	1363.55	1315.00
12	3	4	18992.00	12826.00	148.00	0	Spot (Block12, Row4, Column3)	35399.29	31423.50	19555.66	0.05	0.55	324.00	381.05	324.00	190.35	0.07	0.50	100.00	100.00	12.17	31099.50	35075.29	21239640.00	183.97	7035.28	4668.00
12	4	4	19294.00	12827.00	179.20	0	Spot (Block12, Row4, Column4)	470.00	483.00	67.69	0.01	0.14	320.00	342.23	320.00	74.51	0.03	0.22	89.00	57.00	0.00	163.00	150.00	423474.00	1.71	375.37	381.50
12	5	4	19576.00	12828.00	140.50	0	Spot (Block12, Row4, Column5)	2683.59	1088.00	7140.98	0.39	2.66	330.00	355.05	330.00	97.73	0.03	0.28	100.00	99.00	0.75	758.00	2353.59	1430352.00	23.83	754.74	572.00
12	6	4	19894.00	12831.00	191.95	0	Spot (Block12, Row4, Column6)	10840.72	10550.00	3372.83	0.01	0.31	370.00	438.66	370.00	323.12	0.07	0.74	100.00	100.00	0.00	10180.00	10470.72	11263512.00	32.19	2825.61	2435.00
12	7	4	20185.00	12832.00	147.05	0	Spot (Block12, Row4, Column7)	1952.07	1542.50	1194.89	0.10	0.61	377.00	417.35	377.00	231.24	0.04	0.55	99.00	80.00	0.00	1165.50	1575.07	1151723.00	6.64	682.42	585.50
12	8	4	20488.00	12841.00	157.65	0	Spot (Block12, Row4, Column8)	856.39	778.00	291.12	0.04	0.34	350.00	359.34	350.00	70.64	0.01	0.20	100.00	96.00	0.00	428.00	506.39	584915.00	7.04	465.17	459.00
12	1	5	18391.00	13125.00	147.00	0	Spot (Block12, Row5, Column1)	6668.83	5403.50	4251.40	0.09	0.64	317.00	407.00	317.00	309.46	0.11	0.76	100.00	99.00	0.00	5086.50	6351.83	3921271.00	20.23	1628.98	1155.00
12	2	5	18689.00	13120.00	157.05	0	Spot (Block12, Row5, Column2)	20774.53	19649.00	9335.97	0.02	0.45	358.00	427.54	358.00	243.07	0.08	0.57	100.00	100.00	0.00	19291.00	20416.53	14022810.00	83.71	4157.21	3958.50
12	3	5	18989.00	13123.00	157.25	0	Spot (Block12, Row5, Column3)	21479.09	18485.50	12337.16	0.07	0.57	332.00	407.19	332.00	228.92	0.09	0.56	100.00	100.00	0.00	18153.50	21147.09	14605778.00	92.05	3292.95	2913.00
12	4	5	19289.00	13124.00	148.20	0	Spot (Block12, Row5, Column4)	3130.40	2743.00	1876.10	0.06	0.60	325.00	371.59	325.00	168.00	0.06	0.45	100.00	100.00	0.00	2418.00	2805.40	1875107.00	16.42	901.29	718.00
12	5	5	19592.00	13128.00	146.15	0	Spot (Block12, Row5, Column5)	35570.41	34194.00	20115.68	0.02	0.57	334.00	361.28	334.00	104.04	0.03	0.29	100.00	100.00	12.35	33860.00	35236.41	20737612.00	338.43	6605.63	5278.00
12	6	5	19890.00	13130.00	148.50	0	Spot (Block12, Row5, Column6)	1612.85	1548.00	612.11	0.02	0.38	347.00	397.02	347.00	231.50	0.06	0.58	100.00	91.00	0.00	1201.00	1265.85	956420.00	5.25	673.99	643.50
12	7	5	20194.00	13129.00	191.80	0	Spot (Block12, Row5, Column7)	23914.15	20082.00	15341.92	0.08	0.64	387.00	460.81	387.00	324.46	0.08	0.70	100.00	100.00	0.19	19695.00	23527.15	24894632.00	72.29	4665.24	4597.00
12	8	5	20493.00	13130.00	146.60	0	Spot (Block12, Row5, Column8)	4086.44	3478.00	2758.41	0.07	0.68	361.00	393.88	361.00	229.09	0.04	0.58	100.00	95.00	0.00	3117.00	3725.44	2390567.00	16.12	1082.47	850.00
12	1	6	18388.00	13421.00	202.85	0	Spot (Block12, Row6, Column1)	29378.27	23079.50	20474.72	0.10	0.70	367.00	531.63	367.00	494.89	0.16	0.93	100.00	100.00	12.26	22712.50	29011.27	34255212.00	58.29	6004.14	6174.00
12	2	6	18684.00	13421.00	206.75	0	Spot (Block12, Row6, Column2)	11740.13	11108.00	6059.19	0.02	0.52	366.00	487.76	366.00	399.53	0.12	0.82	100.00	100.00	0.00	10742.00	11374.13	14240779.00	28.16	2864.26	2838.00
12	3	6	18978.00	13425.00	146.95	0	Spot (Block12, Row6, Column3)	9909.83	9235.00	5690.66	0.03	0.57	322.00	385.46	322.00	200.82	0.08	0.52	100.00	100.00	0.00	8913.00	9587.83	5817071.00	47.43	2197.55	1529.00
12	4	6	19293.00	13427.00	148.30	0	Spot (Block12, Row6, Column4)	1006.15	904.50	394.43	0.05	0.39	318.00	337.56	318.00	72.96	0.03	0.22	100.00	100.00	0.00	586.50	688.15	609729.00	9.16	505.94	472.00
12	5	6	19587.00	13430.00	145.85	0	Spot (Block12, Row6, Column5)	26810.43	25069.00	15160.81	0.03	0.57	332.00	360.43	332.00	100.72	0.04	0.28	100.00	100.00	0.52	24737.00	26478.43	15496427.00	262.62	4876.07	4083.00
12	6	6	19889.00	13433.00	179.35	0	Spot (Block12, Row6, Column6)	604.34	523.50	198.25	0.06	0.33	340.00	385.61	340.00	191.89	0.05	0.50	49.00	24.00	0.00	183.50	264.34	545117.00	1.14	399.71	401.00
12	7	6	20189.00	13429.00	149.60	0	Spot (Block12, Row6, Column7)	4451.78	4053.00	2673.44	0.04	0.60	375.00	407.40	375.00	233.05	0.04	0.57	100.00	100.00	0.00	3678.00	4076.78	2693326.00	17.35	1267.26	979.00
12	8	6	20493.00	13437.00	146.75	0	Spot (Block12, Row6, Column8)	5655.68	4931.00	3597.93	0.06	0.64	362.00	365.57	362.00	70.86	0.00	0.19	100.00	100.00	0.00	4569.00	5293.68	3348161.00	74.66	1398.09	1124.00
12	1	7	18384.00	13718.00	166.55	0	Spot (Block12, Row7, Column1)	8490.48	7274.50	4619.65	0.07	0.54	309.00	416.59	309.00	355.56	0.13	0.85	100.00	100.00	0.00	6965.50	8181.48	6537671.00	22.71	1655.77	1660.00
12	2	7	18689.00	13724.00	203.60	0	Spot (Block12, Row7, Column2)	394.55	387.00	71.74	0.01	0.18	316.00	380.26	316.00	198.30	0.08	0.52	6.00	0.00	0.00	71.00	78.55	468333.00	0.07	338.00	329.00
12	3	7	18968.00	13707.00	219.80	0	Spot (Block12, Row7, Column3)	366.58	376.00	39.76	0.01	0.11	316.00	338.85	316.00	101.18	0.03	0.30	3.00	0.00	0.00	60.00	50.58	508079.00	0.27	327.67	320.00
12	4	7	19290.00	13724.00	229.45	0	Spot (Block12, Row7, Column4)	385.02	383.00	61.00	0.00	0.16	318.00	341.65	318.00	108.03	0.03	0.32	16.00	2.00	0.00	65.00	67.02	577912.00	0.40	342.38	328.00
12	5	7	19589.00	13726.00	186.65	0	Spot (Block12, Row7, Column5)	1328.01	1288.00	538.25	0.01	0.41	338.00	399.41	338.00	227.89	0.07	0.57	97.00	79.00	0.00	950.00	990.01	1302773.00	4.07	574.60	578.00
12	6	7	19887.00	13727.00	192.60	0	Spot (Block12, Row7, Column6)	15526.11	15113.00	8388.40	0.01	0.54	387.00	543.60	387.00	512.21	0.15	0.94	100.00	100.00	0.00	14726.00	15139.11	16209260.00	29.25	3204.62	3180.00
12	7	7	20175.00	13735.00	150.90	0	Spot (Block12, Row7, Column7)	6343.49	6007.00	3080.98	0.02	0.49	375.00	423.98	375.00	246.28	0.05	0.58	100.00	99.00	0.00	5632.00	5968.49	3939310.00	24.04	1810.24	1258.00
12	8	7	20498.00	13739.00	192.65	0	Spot (Block12, Row7, Column8)	16232.11	16638.00	4725.16	0.01	0.29	371.00	388.05	371.00	140.94	0.02	0.36	100.00	100.00	0.00	16267.00	15861.11	17043720.00	112.42	3950.41	3602.00
12	1	8	18383.00	14022.00	170.75	0	Spot (Block12, Row8, Column1)	449.98	407.00	138.22	0.04	0.31	302.00	323.85	302.00	104.83	0.03	0.32	50.00	18.00	0.00	105.00	147.98	366287.00	1.20	338.59	329.00
12	2	8	18683.00	14022.00	154.40	0	Spot (Block12, Row8, Column2)	833.67	790.00	308.45	0.02	0.37	310.00	321.92	310.00	36.29	0.02	0.11	100.00	100.00	0.00	480.00	523.67	545223.00	14.10	437.78	408.50
12	3	8	18976.00	14020.00	151.40	0	Spot (Block12, Row8, Column3)	1683.24	1425.00	1043.83	0.07	0.62	314.00	333.32	314.00	97.24	0.03	0.29	100.00	92.00	0.00	1111.00	1369.24	1055389.00	13.88	576.32	552.50
12	4	8	19283.00	14027.00	153.45	0	Spot (Block12, Row8, Column4)	43745.27	45225.00	18982.67	0.01	0.43	316.00	346.96	316.00	130.36	0.04	0.38	100.00	100.00	26.05	44909.00	43429.27	28215868.00	332.90	8746.56	7402.50
12	5	8	19571.00	14019.00	193.75	0	Spot (Block12, Row8, Column5)	418.54	403.00	64.92	0.02	0.16	322.00	411.39	322.00	384.54	0.11	0.93	0.00	0.00	0.00	81.00	96.54	444910.00	0.02	347.62	335.00
12	6	8	19887.00	14027.00	197.25	0	Spot (Block12, Row8, Column6)	39799.13	41253.00	22651.77	0.02	0.57	385.00	571.64	385.00	613.39	0.17	1.07	100.00	100.00	32.19	40868.00	39414.13	44018188.00	63.95	7635.04	7704.00
12	7	8	20187.00	14029.00	147.60	0	Spot (Block12, Row8, Column7)	2882.09	2644.00	1436.28	0.04	0.50	368.00	442.25	368.00	392.57	0.08	0.89	100.00	87.00	0.00	2276.00	2514.09	1709081.00	6.22	951.31	818.00
12	8	8	20475.00	14032.00	147.55	0	Spot (Block12, Row8, Column8)	50228.73	56333.00	16621.14	0.05	0.33	366.00	390.38	366.00	174.66	0.03	0.45	100.00	100.00	42.16	55967.00	49862.73	29785836.00	285.35	10455.34	7644.00
13	1	1	4864.00	16333.00	150.50	0	Spot (Block13, Row1, Column1)	16642.58	14602.00	9567.32	0.06	0.57	159.00	168.04	159.00	57.73	0.02	0.34	100.00	100.00	0.00	14443.00	16483.58	10285113.00	285.39	3328.71	2344.00
13	2	1	5162.00	16339.00	145.15	0	Spot (Block13, Row1, Column2)	3039.84	2858.00	1638.58	0.03	0.54	146.00	154.81	146.00	43.07	0.03	0.28	100.00	100.00	0.00	2712.00	2893.84	1741829.00	66.98	688.62	571.00
13	3	1	5466.00	16335.00	157.70	0	Spot (Block13, Row1, Column3)	525.74	440.50	287.99	0.08	0.55	157.00	158.61	157.00	27.68	0.00	0.17	100.00	94.00	0.00	283.50	368.74	358554.00	13.26	228.63	222.00
13	4	1	5759.00	16343.00	143.15	0	Spot (Block13, Row1, Column4)	2279.68	1998.00	1245.97	0.06	0.55	155.00	157.65	155.00	25.44	0.01	0.16	100.00	100.00	0.00	1843.00	2124.68	1274340.00	83.41	539.60	472.00
13	5	1	6065.00	16339.00	142.25	0	Spot (Block13, Row1, Column5)	1225.52	1085.50	793.92	0.05	0.65	146.00	151.20	146.00	26.57	0.02	0.18	100.00	100.00	0.00	939.50	1079.52	676489.00	40.43	329.70	268.00
13	6	1	6360.00	16344.00	139.50	0	Spot (Block13, Row1, Column6)	2122.01	1831.00	1082.12	0.06	0.51	148.00	156.72	148.00	104.08	0.02	0.66	100.00	100.00	0.00	1683.00	1974.01	1111931.00	18.88	640.26	464.50
13	7	1	6658.00	16348.00	143.20	0	Spot (Block13, Row1, Column7)	3605.55	3321.00	1851.21	0.04	0.51	157.00	161.05	157.00	102.06	0.01	0.63	100.00	100.00	0.00	3164.00	3448.55	2004684.00	33.75	941.21	715.00
13	8	1	6964.00	16350.00	156.55	0	Spot (Block13, Row1, Column8)	572.50	500.00	243.75	0.06	0.43	163.00	159.49	163.00	23.52	0.01	0.15	100.00	99.00	0.00	337.00	409.50	385294.00	17.56	239.27	215.00
13	1	2	4861.00	16636.00	147.00	-50	Spot (Block13, Row2, Column1)	181.02	182.00	13.02	0.00	0.07	162.00	165.34	162.00	36.84	0.01	0.22	8.00	0.00	0.00	20.00	19.02	106076.00	0.43	178.97	181.00
13	2	2	5156.00	16635.00	124.65	0	Spot (Block13, Row2, Column2)	883.09	868.00	279.86	0.01	0.32	149.00	153.68	149.00	24.34	0.01	0.16	100.00	100.00	0.00	719.00	734.09	366482.00	29.96	329.39	293.00
13	3	2	5484.00	16631.00	208.35	0	Spot (Block13, Row2, Column3)	193.69	195.00	24.26	0.00	0.13	149.00	152.50	149.00	22.35	0.01	0.15	84.00	52.00	0.00	46.00	44.69	238627.00	1.84	163.58	165.00
13	4	2	5768.00	16643.00	184.25	0	Spot (Block13, Row2, Column4)	439.63	405.00	146.72	0.04	0.33	162.00	165.00	162.00	34.23	0.01	0.21	100.00	97.00	0.00	243.00	277.63	420729.00	8.02	232.67	224.00
13	5	2	6065.00	16646.00	166.00	0	Spot (Block13, Row2, Column5)	6801.24	6428.00	3128.72	0.02	0.46	163.00	169.19	163.00	56.45	0.02	0.33	100.00	100.00	0.00	6265.00	6638.24	5216550.00	117.49	1428.04	1185.00
13	6	2	6364.00	16613.00	176.30	0	Spot (Block13, Row2, Column6)	220.72	215.00	40.05	0.01	0.18	157.00	177.55	157.00	122.46	0.05	0.69	9.00	0.00	0.00	58.00	63.72	191588.00	0.35	183.69	184.00
13	7	2	6664.00	16655.00	163.25	0	Spot (Block13, Row2, Column7)	312.82	292.50	91.77	0.03	0.29	162.00	166.61	162.00	115.11	0.01	0.69	60.00	14.00	0.00	130.50	150.82	231490.00	1.27	191.40	188.00
13	8	2	6962.00	16650.00	147.00	-50	Spot (Block13, Row2, Column8)	162.56	164.00	16.08	0.00	0.10	164.00	179.23	164.00	147.36	0.04	0.82	0.00	0.00	0.00	0.00	-1.44	95423.00	-0.11	166.44	166.00
13	1	3	4859.00	16936.00	139.60	0	Spot (Block13, Row3, Column1)	1906.82	1625.50	1079.60	0.07	0.57	167.00	165.88	167.00	23.14	0.00	0.14	100.00	100.00	0.00	1458.50	1739.82	1006799.00	75.24	568.64	455.50
13	2	3	5168.00	16943.00	146.35	0	Spot (Block13, Row3, Column2)	250.84	250.00	44.77	0.00	0.18	160.00	171.58	160.00	69.81	0.03	0.41	67.00	9.00	0.00	90.00	90.84	146241.00	1.14	185.40	186.00
13	3	3	5451.00	16938.00	143.25	0	Spot (Block13, Row3, Column3)	572.11	485.00	247.59	0.07	0.43	162.00	164.79	162.00	33.05	0.01	0.20	100.00	99.00	0.00	323.00	410.11	319239.00	12.33	265.32	249.00
13	4	3	5762.00	16944.00	141.00	0	Spot (Block13, Row3, Column4)	2821.16	2522.00	1428.66	0.05	0.51	162.00	162.75	162.00	26.03	0.00	0.16	100.00	100.00	0.00	2360.00	2659.16	1514965.00	102.12	799.93	625.00
13	5	3	6060.00	16944.00	140.20	0	Spot (Block13, Row3, Column5)	438.91	389.00	321.57	0.05	0.73	175.00	195.49	175.00	137.02	0.05	0.70	70.00	32.00	0.00	214.00	263.91	233062.00	1.78	234.79	211.00
13	6	3	6363.00	16944.00	224.80	0	Spot (Block13, Row3, Column6)	12357.54	7004.00	10270.22	0.25	0.83	180.00	224.65	180.00	203.31	0.10	0.91	100.00	100.00	0.00	6824.00	12177.54	17980216.00	59.68	2962.71	2914.00
13	7	3	6666.00	16955.00	146.40	0	Spot (Block13, Row3, Column7)	766.39	703.50	435.05	0.04	0.57	167.00	201.46	167.00	190.46	0.08	0.95	76.00	60.00	0.00	536.50	599.39	447569.00	2.97	260.35	235.00
13	8	3	6961.00	16956.00	154.95	0	Spot (Block13, Row3, Column8)	28201.74	26422.00	14578.74	0.03	0.52	167.00	198.09	167.00	183.77	0.07	0.93	100.00	100.00	1.21	26255.00	28034.74	18613160.00	152.38	4738.16	4056.00
13	1	4	4859.00	17237.00	140.70	0	Spot (Block13, Row4, Column1)	3558.67	3310.50	1957.35	0.03	0.55	165.00	173.97	165.00	67.88	0.02	0.39	100.00	100.00	0.00	3145.50	3393.67	1893215.00	49.86	993.89	794.00
13	2	4	5159.00	17244.00	182.75	0	Spot (Block13, Row4, Column2)	3317.05	2925.00	2045.18	0.05	0.62	178.00	215.62	178.00	138.99	0.08	0.64	100.00	100.00	0.00	2747.00	3139.05	3114711.00	22.31	781.75	774.00
13	3	4	5463.00	17240.00	141.30	0	Spot (Block13, Row4, Column3)	12018.50	11031.00	6500.70	0.04	0.54	185.00	215.05	185.00	119.15	0.07	0.55	100.00	100.00	0.00	10846.00	11833.50	6502009.00	99.07	2323.46	1611.00
13	4	4	5736.00	17243.00	200.75	0	Spot (Block13, Row4, Column4)	218.35	215.50	25.13	0.01	0.12	175.00	176.23	175.00	32.02	0.00	0.18	65.00	19.00	0.00	40.50	43.35	249795.00	1.32	188.93	187.00
13	5	4	6050.00	17223.00	159.80	0	Spot (Block13, Row4, Column5)	343.69	268.00	526.16	0.11	1.53	174.00	175.85	174.00	46.86	0.00	0.27	72.00	50.00	0.00	94.00	169.69	241612.00	3.58	205.68	200.00
13	6	4	6364.00	17249.00	172.65	0	Spot (Block13, Row4, Column6)	8440.65	8149.00	3830.67	0.02	0.45	181.00	202.84	181.00	136.31	0.05	0.67	100.00	100.00	0.00	7968.00	8259.65	6997296.00	60.44	1801.94	1550.00
13	7	4	6656.00	17245.00	144.65	0	Spot (Block13, Row4, Column7)	670.92	566.00	414.56	0.07	0.62	177.00	196.59	177.00	114.14	0.05	0.58	79.00	59.00	0.00	389.00	493.92	382425.00	4.16	284.60	243.50
13	8	4	6956.00	17255.00	157.05	0	Spot (Block13, Row4, Column8)	327.96	302.00	82.30	0.04	0.25	167.00	176.40	167.00	95.19	0.02	0.54	80.00	37.00	0.00	135.00	160.96	223012.00	1.59	204.86	199.00
13	1	5	4863.00	17538.00	139.25	0	Spot (Block13, Row5, Column1)	5953.29	5600.00	3425.90	0.03	0.58	175.00	216.10	175.00	177.69	0.09	0.82	100.00	100.00	0.00	5425.00	5778.29	3173105.00	32.29	1303.16	1108.00
13	2	5	5159.00	17538.00	151.85	0	Spot (Block13, Row5, Column2)	29507.27	28340.00	13370.36	0.02	0.45	186.00	259.92	186.00	204.42	0.15	0.79	100.00	100.00	0.16	28154.00	29321.27	18619092.00	143.08	4580.67	4010.00
13	3	5	5460.00	17543.00	152.05	0	Spot (Block13, Row5, Column3)	14381.13	11690.00	8754.60	0.09	0.61	180.00	232.43	180.00	172.62	0.11	0.74	100.00	100.00	0.00	11510.00	14201.13	9146398.00	81.97	1919.01	1668.50
13	4	5	5757.00	17544.00	141.90	0	Spot (Block13, Row5, Column4)	1603.59	1362.00	1000.08	0.07	0.62	173.00	191.41	173.00	97.74	0.04	0.51	100.00	100.00	0.00	1189.00	1430.59	881973.00	14.45	467.47	367.00
13	5	5	6059.00	17543.00	138.90	0	Spot (Block13, Row5, Column5)	11583.16	10542.50	6713.58	0.04	0.58	168.00	169.89	168.00	34.95	0.00	0.21	100.00	100.00	0.00	10374.50	11415.16	6046407.00	326.60	2403.72	1786.00
13	6	5	6360.00	17549.00	159.95	0	Spot (Block13, Row5, Column6)	251.51	249.00	38.48	0.00	0.15	175.00	194.42	175.00	113.86	0.05	0.59	22.00	0.00	0.00	74.00	76.51	176815.00	0.50	196.89	196.50
13	7	5	6662.00	17548.00	219.50	0	Spot (Block13, Row5, Column7)	8142.23	5657.50	5626.92	0.16	0.69	182.00	216.48	182.00	146.67	0.08	0.68	100.00	100.00	0.00	5475.50	7960.23	11219986.00	54.04	1889.20	1880.00
13	8	5	6962.00	17553.00	142.15	0	Spot (Block13, Row5, Column8)	1557.61	1340.00	1094.74	0.07	0.70	165.00	173.58	165.00	80.13	0.02	0.46	100.00	89.00	0.00	1175.00	1392.61	852015.00	17.27	399.00	345.00
13	1	6	4855.00	17841.00	224.15	0	Spot (Block13, Row6, Column1)	10626.02	5754.00	9043.83	0.27	0.85	195.00	273.89	195.00	231.04	0.15	0.84	100.00	100.00	0.00	5559.00	10431.02	15354596.00	44.81	2656.01	2629.00
13	2	6	5158.00	17836.00	230.80	0	Spot (Block13, Row6, Column2)	5530.51	4588.00	2727.88	0.08	0.49	187.00	258.20	187.00	220.37	0.14	0.85	100.00	100.00	0.00	4401.00	5343.51	8478270.00	23.93	1566.65	1531.00
13	3	6	5446.00	17842.00	139.50	0	Spot (Block13, Row6, Column3)	4228.04	3721.00	2318.25	0.06	0.55	172.00	203.46	172.00	132.44	0.07	0.65	100.00	100.00	0.00	3549.00	4056.04	2253545.00	30.39	1067.96	835.00
13	4	6	5754.00	17835.00	155.70	0	Spot (Block13, Row6, Column4)	459.01	391.00	213.96	0.07	0.47	165.00	167.11	165.00	31.88	0.01	0.19	100.00	91.00	0.00	226.00	294.01	306160.00	9.16	223.62	214.00
13	5	6	6060.00	17846.00	140.10	0	Spot (Block13, Row6, Column5)	6981.89	6521.00	3684.77	0.03	0.53	168.00	174.85	168.00	51.83	0.02	0.30	100.00	100.00	0.00	6353.00	6813.89	3707386.00	131.34	1538.25	1299.50
13	6	6	6359.00	17849.00	181.60	0	Spot (Block13, Row6, Column6)	226.80	213.00	43.12	0.03	0.19	173.00	189.70	173.00	96.78	0.04	0.51	22.00	0.00	0.00	40.00	53.80	209332.00	0.38	183.47	187.00
13	7	6	6655.00	17850.00	143.60	0	Spot (Block13, Row6, Column7)	1432.60	1253.50	858.21	0.06	0.60	173.00	186.50	173.00	90.03	0.03	0.48	100.00	100.00	0.00	1080.50	1259.60	805119.00	13.84	434.85	347.00
13	8	6	6961.00	17858.00	144.40	0	Spot (Block13, Row6, Column8)	1827.70	1603.50	1150.64	0.06	0.63	166.00	168.08	166.00	40.84	0.01	0.24	100.00	100.00	0.00	1437.50	1661.70	1030821.00	40.64	483.84	368.00
13	1	7	4850.00	18139.00	162.20	0	Spot (Block13, Row7, Column1)	5199.86	4473.00	3070.23	0.07	0.59	183.00	237.67	183.00	175.98	0.11	0.74	100.00	100.00	0.00	4290.00	5016.86	3806296.00	28.20	954.74	951.00
13	2	7	5145.00	18137.00	248.15	0	Spot (Block13, Row7, Column2)	209.83	203.00	34.83	0.01	0.17	175.00	211.62	175.00	141.29	0.08	0.67	0.00	0.00	0.00	28.00	34.83	373911.00	-0.01	175.04	175.00
13	3	7	5427.00	18144.00	232.65	0	Spot (Block13, Row7, Column3)	189.98	188.00	15.62	0.00	0.08	171.00	172.88	171.00	43.65	0.00	0.25	7.00	0.00	0.00	17.00	18.98	295613.00	0.39	180.44	181.00
13	4	7	5765.00	18137.00	244.50	0	Spot (Block13, Row7, Column4)	195.25	195.00	19.13	0.00	0.10	171.00	181.89	171.00	112.82	0.03	0.62	0.00	0.00	0.00	24.00	24.25	336615.00	0.12	175.59	177.00
13	5	7	6059.00	18146.00	204.55	0	Spot (Block13, Row7, Column5)	429.77	390.00	156.58	0.04	0.36	187.00	213.26	187.00	125.93	0.06	0.59	72.00	36.00	0.00	203.00	242.77	510566.00	1.72	250.54	235.00
13	6	7	6347.00	18145.00	222.50	0	Spot (Block13, Row7, Column6)	6218.96	5165.00	3551.96	0.08	0.57	206.00	287.83	206.00	305.61	0.15	1.06	100.00	100.00	0.00	4959.00	6012.96	8830930.00	19.41	1644.49	1663.00
13	7	7	6645.00	18156.00	142.55	0	Spot (Block13, Row7, Column7)	2332.95	2109.00	1046.92	0.04	0.45	189.00	211.74	189.00	128.66	0.05	0.61	100.00	100.00	0.00	1920.00	2143.95	1287787.00	16.49	783.12	563.00
13	8	7	6954.00	18146.00	177.55	0	Spot (Block13, Row7, Column8)	13158.92	13211.00	4574.95	0.00	0.35	171.00	186.40	171.00	100.16	0.04	0.54	100.00	100.00	0.00	13040.00	12987.92	11540370.00	129.51	3154.30	2673.50
13	1	8	4846.00	18440.00	141.90	0	Spot (Block13, Row8, Column1)	325.47	292.00	140.69	0.05	0.43	178.00	192.45	178.00	79.34	0.03	0.41	72.00	28.00	0.00	114.00	147.47	177379.00	1.68	223.02	208.00
13	2	8	5147.00	18436.00	151.05	0	Spot (Block13, Row8, Column2)	342.25	315.00	85.64	0.04	0.25	172.00	171.17	172.00	18.47	0.00	0.11	99.00	97.00	0.00	143.00	170.25	214249.00	9.26	216.78	204.50
13	3	8	5444.00	18433.00	147.20	0	Spot (Block13, Row8, Column3)	762.13	547.00	527.63	0.14	0.69	173.00	183.41	173.00	109.45	0.03	0.60	87.00	65.00	0.00	374.00	589.13	450420.00	5.29	282.96	256.00
13	4	8	5751.00	18444.00	146.90	0	Spot (Block13, Row8, Column4)	51135.91	62466.50	17062.22	0.09	0.33	179.00	197.82	179.00	142.59	0.04	0.72	100.00	100.00	45.41	62287.50	50956.91	30068112.00	357.24	9624.17	7557.50
13	5	8	6050.00	18444.00	147.00	-50	Spot (Block13, Row8, Column5)	202.57	202.00	16.80	0.00	0.08	185.00	235.69	185.00	262.15	0.11	1.11	0.00	0.00	0.00	17.00	17.57	118906.00	-0.13	200.98	200.00
13	6	8	6353.00	18444.00	208.60	0	Spot (Block13, Row8, Column6)	19862.02	10465.00	19351.58	0.28	0.97	204.00	302.65	204.00	365.80	0.17	1.21	100.00	100.00	4.94	10261.00	19658.02	24529664.00	53.47	3895.50	3908.00
13	7	8	6650.00	18452.00	138.25	0	Spot (Block13, Row8, Column7)	1390.68	1273.00	695.00	0.04	0.50	190.00	240.78	190.00	255.65	0.10	1.06	100.00	81.00	0.00	1083.00	1200.68	716200.00	4.50	513.56	389.00
13	8	8	6940.00	18458.00	143.60	0	Spot (Block13, Row8, Column8)	47301.77	52531.00	18807.08	0.05	0.40	184.00	207.78	184.00	144.39	0.05	0.69	100.00	100.00	40.71	52347.00	47117.77	26489136.00	326.15	8372.49	6643.00
14	1	1	9367.00	16361.00	151.90	0	Spot (Block14, Row1, Column1)	17525.54	15537.50	10397.64	0.05	0.59	486.00	499.29	486.00	190.30	0.01	0.38	100.00	100.00	0.00	15051.50	17039.54	11076145.00	89.47	3945.60	3105.50
14	2	1	9665.00	16366.00	148.30	0	Spot (Block14, Row1, Column2)	44445.10	45630.00	20067.46	0.01	0.45	478.00	530.39	478.00	294.62	0.05	0.56	100.00	100.00	35.88	45152.00	43967.10	26756104.00	149.05	7429.78	5578.00
14	3	1	9971.00	16371.00	143.85	0	Spot (Block14, Row1, Column3)	21128.21	17476.00	14228.58	0.08	0.67	415.00	480.25	415.00	193.04	0.06	0.40	100.00	100.00	0.00	17061.00	20713.21	11810670.00	106.96	3979.37	3167.50
14	4	1	10259.00	16376.00	146.35	0	Spot (Block14, Row1, Column4)	36557.99	33681.00	20393.82	0.04	0.56	409.00	496.64	409.00	258.80	0.08	0.52	100.00	100.00	17.15	33272.00	36148.99	21313376.00	139.34	6470.97	4871.00
14	5	1	10566.00	16372.00	146.15	0	Spot (Block14, Row1, Column5)	37579.60	36928.50	24550.86	0.01	0.65	409.00	462.40	409.00	147.86	0.05	0.32	100.00	100.00	31.96	36519.50	37170.60	21871404.00	251.02	6102.38	4188.00
14	6	1	10859.00	16374.00	145.95	0	Spot (Block14, Row1, Column6)	40683.46	40351.00	21248.92	0.00	0.52	410.00	467.01	410.00	188.66	0.06	0.40	100.00	100.00	29.62	39941.00	40273.46	23759248.00	213.16	7306.58	5104.00
14	7	1	11154.00	16376.00	150.40	0	Spot (Block14, Row1, Column7)	60072.49	65535.00	10243.09	0.04	0.17	412.00	467.89	412.00	200.18	0.06	0.43	100.00	100.00	71.04	65123.00	59660.49	37125108.00	297.75	14495.69	10061.50
14	8	1	11468.00	16371.00	171.50	0	Spot (Block14, Row1, Column8)	855.40	770.00	274.79	0.05	0.32	405.00	453.96	405.00	164.37	0.05	0.36	90.00	55.00	0.00	365.00	450.40	700570.00	2.44	548.28	528.50
14	1	2	9360.00	16644.00	194.15	0	Spot (Block14, Row2, Column1)	507.11	491.00	84.95	0.01	0.17	420.00	488.55	420.00	240.16	0.07	0.49	4.00	0.00	0.00	71.00	87.11	542098.00	0.08	480.28	484.50
14	2	2	9658.00	16670.00	132.90	0	Spot (Block14, Row2, Column2)	33843.04	32349.50	15727.37	0.02	0.46	465.00	523.79	465.00	325.93	0.05	0.62	100.00	100.00	2.94	31884.50	33378.04	16109286.00	102.23	5402.78	4847.00
14	3	2	9965.00	16674.00	146.45	0	Spot (Block14, Row2, Column3)	1976.93	1535.00	1217.16	0.11	0.62	459.00	534.83	459.00	354.59	0.07	0.66	79.00	66.00	0.00	1076.00	1517.93	1152553.00	4.07	748.49	653.00
14	4	2	10265.00	16680.00	167.20	0	Spot (Block14, Row2, Column4)	27613.35	26460.00	14999.01	0.02	0.54	460.00	572.90	460.00	399.72	0.10	0.70	100.00	100.00	0.26	26000.00	27153.35	21455564.00	67.65	4116.61	3886.00
14	5	2	10571.00	16676.00	188.40	0	Spot (Block14, Row2, Column5)	5711.53	5367.50	2203.23	0.03	0.39	442.00	521.36	442.00	268.75	0.07	0.52	100.00	100.00	0.00	4925.50	5269.53	5722949.00	19.31	1562.41	1406.00
14	6	2	10855.00	16675.00	147.35	0	Spot (Block14, Row2, Column6)	15370.43	13505.00	9474.01	0.06	0.62	425.00	531.53	425.00	342.34	0.10	0.64	100.00	100.00	0.00	13080.00	14945.43	9083924.00	43.34	3177.83	2649.50
14	7	2	11163.00	16679.00	147.30	0	Spot (Block14, Row2, Column7)	13362.86	11608.00	7715.97	0.06	0.58	429.00	477.01	429.00	168.89	0.05	0.35	100.00	100.00	0.00	11179.00	12933.86	7884088.00	76.30	2936.47	2369.50
14	8	2	11474.00	16702.00	208.50	0	Spot (Block14, Row2, Column8)	567.75	552.00	132.44	0.01	0.23	430.00	472.59	430.00	160.50	0.04	0.34	35.00	10.00	0.00	122.00	137.75	705147.00	0.59	489.94	488.50
14	1	3	9366.00	16967.00	148.10	0	Spot (Block14, Row3, Column1)	45721.11	54948.00	21213.10	0.08	0.46	421.00	472.67	421.00	161.85	0.05	0.34	100.00	100.00	42.76	54527.00	45300.11	27478548.00	279.58	8507.00	6715.00
14	2	3	9664.00	16968.00	145.40	0	Spot (Block14, Row3, Column2)	2336.44	2010.00	1204.90	0.07	0.52	449.00	500.67	449.00	250.61	0.05	0.50	99.00	92.00	0.00	1561.00	1887.44	1343454.00	7.33	842.38	730.00
14	3	3	9956.00	16966.00	144.40	0	Spot (Block14, Row3, Column3)	6958.86	5754.00	4393.48	0.08	0.63	416.00	467.23	416.00	164.76	0.05	0.35	100.00	100.00	0.00	5338.00	6542.86	3931756.00	39.40	1817.37	1380.50
14	4	3	10261.00	16973.00	146.65	0	Spot (Block14, Row3, Column4)	45341.40	52499.00	20644.84	0.06	0.46	415.00	505.66	415.00	309.55	0.09	0.61	100.00	100.00	40.82	52084.00	44926.40	26660892.00	144.84	8786.83	5901.50
14	5	3	10562.00	16968.00	145.70	0	Spot (Block14, Row3, Column5)	3524.72	3005.00	2113.73	0.07	0.60	420.00	546.84	420.00	390.93	0.11	0.71	99.00	91.00	0.00	2585.00	3104.72	2037289.00	7.62	991.78	851.00
14	6	3	10862.00	16977.00	209.55	0	Spot (Block14, Row3, Column6)	32888.54	25880.50	19990.11	0.10	0.61	496.00	670.07	496.00	511.44	0.13	0.76	100.00	100.00	17.57	25384.50	32392.54	41374008.00	63.00	7411.95	7311.50
14	7	3	11168.00	16981.00	146.70	0	Spot (Block14, Row3, Column7)	36728.77	34749.50	22105.18	0.02	0.60	475.00	534.22	475.00	327.43	0.05	0.61	100.00	100.00	22.70	34274.50	36253.77	21523128.00	110.54	6529.75	4426.00
14	8	3	11460.00	16987.00	156.00	0	Spot (Block14, Row3, Column8)	12379.75	11503.50	6457.14	0.03	0.52	425.00	472.87	425.00	143.32	0.05	0.30	100.00	100.00	0.00	11078.50	11954.75	8269671.00	83.08	2991.33	2214.00
14	1	4	9363.00	17264.00	147.55	0	Spot (Block14, Row4, Column1)	45714.41	51212.00	20062.01	0.05	0.44	463.00	497.23	463.00	198.03	0.03	0.40	100.00	100.00	38.62	50749.00	45251.41	27108800.00	228.33	9544.08	7711.00
14	2	4	9659.00	17273.00	178.00	0	Spot (Block14, Row4, Column2)	6005.74	5355.00	3313.78	0.05	0.55	481.00	519.53	481.00	244.21	0.03	0.47	100.00	100.00	0.00	4874.00	5524.74	5339104.00	22.46	1580.51	1603.50
14	3	4	9961.00	17271.00	152.05	0	Spot (Block14, Row4, Column3)	64583.49	65535.00	3799.46	0.01	0.06	446.00	517.96	446.00	276.05	0.06	0.53	100.00	100.00	89.57	65089.00	64137.49	40881716.00	232.08	18596.27	13095.50
14	4	4	10252.00	17276.00	148.70	0	Spot (Block14, Row4, Column4)	2272.18	2011.50	1038.43	0.05	0.46	413.00	459.92	413.00	153.50	0.05	0.33	100.00	99.00	0.00	1598.50	1859.18	1386029.00	11.81	861.48	769.00
14	5	4	10543.00	17276.00	147.60	0	Spot (Block14, Row4, Column5)	2205.30	1648.00	3003.32	0.13	1.36	411.00	457.35	411.00	175.36	0.05	0.38	100.00	98.00	0.00	1237.00	1794.30	1312155.00	9.97	781.68	687.50
14	6	4	10864.00	17274.00	189.35	0	Spot (Block14, Row4, Column6)	7575.42	7198.00	3230.80	0.02	0.43	477.00	563.73	477.00	385.72	0.07	0.68	100.00	100.00	0.00	6721.00	7098.42	7643596.00	18.18	1887.13	1575.00
14	7	4	11155.00	17271.00	147.70	0	Spot (Block14, Row4, Column7)	16884.00	11892.00	14842.35	0.15	0.88	490.00	554.17	490.00	360.60	0.05	0.65	100.00	100.00	0.17	11402.00	16394.00	10029098.00	45.29	3564.88	1926.50
14	8	4	11460.00	17286.00	151.45	0	Spot (Block14, Row4, Column8)	5535.35	4497.00	3326.79	0.09	0.60	472.00	478.44	472.00	127.00	0.01	0.27	100.00	100.00	0.00	4025.00	5063.35	3470663.00	39.82	1423.00	1142.00
14	1	5	9364.00	17569.00	145.85	0	Spot (Block14, Row5, Column1)	50302.60	65305.00	18262.98	0.11	0.36	480.00	576.93	480.00	438.06	0.08	0.76	100.00	100.00	49.66	64825.00	49822.60	29276300.00	113.51	9802.94	7491.50
14	2	5	9659.00	17571.00	150.45	0	Spot (Block14, Row5, Column2)	14774.48	13768.00	6619.43	0.03	0.45	494.00	580.80	494.00	347.25	0.07	0.60	100.00	100.00	0.00	13274.00	14280.48	9204498.00	40.87	3163.56	3028.00
14	3	5	9958.00	17570.00	155.70	0	Spot (Block14, Row5, Column3)	19007.96	15270.00	11745.88	0.10	0.62	483.00	542.25	483.00	285.17	0.05	0.53	100.00	100.00	0.00	14787.00	18524.96	12678309.00	64.75	3091.25	2751.00
14	4	5	10261.00	17570.00	146.10	0	Spot (Block14, Row5, Column4)	35433.33	31776.50	23284.29	0.05	0.66	419.00	495.79	419.00	287.96	0.07	0.58	100.00	100.00	23.97	31357.50	35014.33	20551388.00	121.33	6149.52	4363.50
14	5	5	10561.00	17572.00	149.35	0	Spot (Block14, Row5, Column5)	64436.12	65535.00	5007.34	0.01	0.08	412.00	490.28	412.00	316.08	0.08	0.64	100.00	100.00	91.34	65123.00	64024.12	39435252.00	202.31	18250.26	11460.00
14	6	5	10858.00	17571.00	148.05	0	Spot (Block14, Row5, Column6)	16816.02	15151.50	9693.14	0.05	0.58	464.00	534.20	464.00	344.41	0.06	0.64	100.00	100.00	0.00	14687.50	16352.02	10123246.00	47.27	3268.24	2693.50
14	7	5	11162.00	17580.00	197.70	0	Spot (Block14, Row5, Column7)	34713.94	30144.50	21098.39	0.06	0.61	503.00	656.37	503.00	520.41	0.12	0.79	100.00	100.00	19.38	29641.50	34210.94	38324404.00	65.44	7174.49	7236.50
14	8	5	11461.00	17581.00	146.80	0	Spot (Block14, Row5, Column8)	39147.05	40887.50	24237.03	0.02	0.62	480.00	551.61	480.00	394.82	0.06	0.72	100.00	100.00	34.08	40407.50	38667.05	22861968.00	97.75	6868.58	5330.50
14	1	6	9356.00	17868.00	207.70	0	Spot (Block14, Row6, Column1)	29595.46	22308.00	20361.49	0.12	0.69	490.00	703.03	490.00	631.06	0.16	0.90	100.00	100.00	14.08	21818.00	29105.46	36373012.00	45.78	6832.77	6805.00
14	2	6	9653.00	17863.00	214.55	0	Spot (Block14, Row6, Column2)	20656.85	16828.00	12003.72	0.09	0.58	487.00	644.65	487.00	547.30	0.12	0.85	100.00	100.00	0.00	16341.00	20169.85	27060472.00	36.57	4794.69	4734.50
14	3	6	9949.00	17871.00	145.50	0	Spot (Block14, Row6, Column3)	53832.48	65535.00	16551.04	0.09	0.31	417.00	528.77	417.00	321.47	0.10	0.61	100.00	100.00	57.57	65118.00	53415.48	30953896.00	165.81	11515.31	9512.50
14	4	6	10258.00	17871.00	146.15	0	Spot (Block14, Row6, Column4)	8214.39	6510.00	5996.28	0.10	0.73	411.00	468.68	411.00	191.83	0.06	0.41	100.00	100.00	0.00	6099.00	7803.39	4788989.00	40.38	1767.57	1439.00
14	5	6	10556.00	17874.00	147.70	0	Spot (Block14, Row6, Column5)	64830.22	65535.00	3535.22	0.00	0.05	439.00	534.49	439.00	378.87	0.09	0.71	100.00	100.00	93.11	65096.00	64391.22	38574312.00	169.70	18696.03	14122.50
14	6	6	10860.00	17875.00	147.35	0	Spot (Block14, Row6, Column6)	4078.09	3212.00	2918.19	0.10	0.72	479.00	539.25	479.00	366.10	0.05	0.68	100.00	83.00	0.00	2733.00	3599.09	2410152.00	9.67	1062.73	990.50
14	7	6	11154.00	17876.00	148.50	0	Spot (Block14, Row6, Column7)	48290.52	64590.00	20359.69	0.13	0.42	490.00	572.46	490.00	411.07	0.07	0.72	100.00	100.00	49.58	64100.00	47800.52	29022792.00	116.08	10190.08	6671.00
14	8	6	11462.00	17884.00	148.15	0	Spot (Block14, Row6, Column8)	49597.46	65535.00	20156.89	0.12	0.41	477.00	496.78	477.00	194.46	0.02	0.39	100.00	100.00	53.18	65058.00	49120.46	29659476.00	252.49	10955.99	7408.00
14	1	7	9353.00	18165.00	162.45	0	Spot (Block14, Row7, Column1)	9030.85	7774.00	4932.75	0.07	0.55	444.00	550.73	444.00	377.93	0.09	0.69	100.00	100.00	0.00	7330.00	8586.85	6574460.00	22.44	1876.27	1857.00
14	2	7	9655.00	18171.00	146.55	0	Spot (Block14, Row7, Column2)	2444.89	1752.50	1716.24	0.14	0.70	414.00	505.32	414.00	281.59	0.09	0.56	93.00	79.00	0.00	1338.50	2030.89	1432704.00	6.89	802.66	734.00
14	3	7	9942.00	18169.00	188.95	0	Spot (Block14, Row7, Column3)	576.46	566.50	123.68	0.01	0.21	401.00	439.46	401.00	127.54	0.04	0.29	51.00	25.00	0.00	165.50	175.46	578763.00	1.07	462.80	472.00
14	4	7	10258.00	18171.00	154.30	0	Spot (Block14, Row7, Column4)	1500.03	1145.50	912.31	0.12	0.61	406.00	482.88	406.00	281.84	0.08	0.58	86.00	61.00	0.00	739.50	1094.03	981019.00	3.61	622.87	607.00
14	5	7	10556.00	18176.00	190.30	0	Spot (Block14, Row7, Column5)	16332.72	13540.00	10770.34	0.08	0.66	495.00	647.02	495.00	531.09	0.12	0.82	100.00	100.00	0.00	13045.00	15837.72	16692044.00	29.53	3351.61	3235.00
14	6	7	10852.00	18174.00	199.90	0	Spot (Block14, Row7, Column6)	26748.68	25618.50	15704.02	0.02	0.59	514.00	787.25	514.00	703.70	0.19	0.89	100.00	100.00	0.79	25104.50	26234.68	30439996.00	36.89	5610.63	5495.00
14	7	7	11142.00	18180.00	147.75	0	Spot (Block14, Row7, Column7)	50499.34	59774.00	17062.19	0.07	0.34	495.00	604.40	495.00	438.17	0.09	0.72	100.00	100.00	45.70	59279.00	50004.34	29946304.00	113.87	11590.24	9141.00
14	8	7	11458.00	18181.00	188.05	0	Spot (Block14, Row7, Column8)	13883.86	13729.00	4487.88	0.00	0.32	478.00	498.49	478.00	188.86	0.02	0.38	100.00	100.00	0.00	13251.00	13405.86	13869975.00	70.88	3121.85	2405.50
14	1	8	9334.00	18468.00	142.70	0	Spot (Block14, Row8, Column1)	1535.60	995.50	2467.17	0.19	1.61	416.00	469.73	416.00	150.14	0.05	0.32	94.00	83.00	0.00	579.50	1119.60	847651.00	7.10	735.65	673.00
14	2	8	9656.00	18466.00	146.05	0	Spot (Block14, Row8, Column2)	9837.37	8390.00	5753.05	0.07	0.58	405.00	443.12	405.00	101.00	0.04	0.23	100.00	100.00	0.00	7985.00	9432.37	5715509.00	93.02	2231.48	1872.00
14	3	8	9944.00	18470.00	144.55	0	Spot (Block14, Row8, Column3)	17163.75	12564.00	14043.59	0.14	0.82	402.00	440.16	402.00	115.21	0.04	0.26	100.00	100.00	0.00	12162.00	16761.75	9731849.00	145.16	2853.72	2014.00
14	4	8	10255.00	18474.00	148.05	0	Spot (Block14, Row8, Column4)	35507.83	33179.50	18686.68	0.03	0.53	404.00	442.89	404.00	125.65	0.04	0.28	100.00	100.00	7.86	32775.50	35103.83	21233724.00	279.07	6733.42	5117.00
14	5	8	10545.00	18471.00	148.75	0	Spot (Block14, Row8, Column5)	2388.46	2080.00	1133.47	0.06	0.47	414.00	571.72	414.00	498.48	0.14	0.87	95.00	76.00	0.00	1666.00	1974.46	1440242.00	3.64	838.02	767.00
14	6	8	10854.00	18476.00	204.90	0	Spot (Block14, Row8, Column6)	37044.82	32514.00	22322.98	0.06	0.60	499.00	721.30	499.00	703.91	0.16	0.98	100.00	100.00	29.04	32015.00	36545.82	44268912.00	51.60	8057.76	8267.00
14	7	8	11155.00	18475.00	144.55	0	Spot (Block14, Row8, Column7)	31936.35	29325.00	19652.83	0.04	0.62	487.00	571.80	487.00	430.78	0.07	0.75	100.00	100.00	7.54	28838.00	31449.35	18203740.00	72.81	5436.51	3760.00
14	8	8	11439.00	18476.00	146.15	0	Spot (Block14, Row8, Column8)	45934.77	49139.00	18820.43	0.03	0.41	479.00	495.75	479.00	182.44	0.01	0.37	100.00	100.00	35.46	48660.00	45455.77	26688252.00	249.07	9259.54	6720.00
15	1	1	13868.00	16389.00	154.30	0	Spot (Block15, Row1, Column1)	19977.86	17109.50	12928.98	0.07	0.65	286.00	313.67	286.00	173.26	0.04	0.55	100.00	100.00	1.84	16823.50	19691.86	13025567.00	113.49	3474.52	2679.00
15	2	1	14164.00	16399.00	154.60	0	Spot (Block15, Row1, Column2)	39985.06	36762.00	19258.82	0.04	0.48	280.00	324.93	280.00	218.99	0.06	0.67	100.00	100.00	21.24	36482.00	39705.06	26350292.00	181.10	5985.33	5323.00
15	3	1	14469.00	16396.00	146.05	0	Spot (Block15, Row1, Column3)	1047.20	937.00	542.34	0.05	0.52	268.00	288.27	268.00	164.54	0.03	0.57	90.00	78.00	0.00	669.00	779.20	608426.00	4.61	445.42	376.00
15	4	1	14762.00	16399.00	148.10	0	Spot (Block15, Row1, Column4)	33279.18	29734.50	17452.23	0.05	0.52	241.00	269.33	241.00	120.02	0.05	0.45	100.00	100.00	5.52	29493.50	33038.18	19900984.00	275.03	5942.84	5063.00
15	5	1	15065.00	16394.00	148.75	0	Spot (Block15, Row1, Column5)	1656.21	1290.00	1157.38	0.11	0.70	234.00	257.88	234.00	92.33	0.04	0.36	100.00	89.00	0.00	1056.00	1422.21	992072.00	15.14	562.76	457.00
15	6	1	15363.00	16400.00	146.05	0	Spot (Block15, Row1, Column6)	16358.28	15083.50	8772.60	0.04	0.54	233.00	257.80	233.00	93.84	0.04	0.36	100.00	100.00	0.00	14850.50	16125.28	9455088.00	171.58	3490.98	2397.50
15	7	1	15662.00	16407.00	147.25	0	Spot (Block15, Row1, Column7)	27717.58	26412.50	14486.67	0.02	0.52	237.00	261.57	237.00	111.79	0.04	0.43	100.00	100.00	0.33	26175.50	27480.58	16575110.00	245.60	4918.13	3677.50
15	8	1	15975.00	16406.00	163.80	0	Spot (Block15, Row1, Column8)	1021.24	928.00	423.07	0.04	0.41	234.00	249.77	234.00	82.38	0.03	0.33	100.00	99.00	0.00	694.00	787.24	758783.00	9.36	478.05	395.00
15	1	2	13867.00	16675.00	213.10	0	Spot (Block15, Row2, Column1)	299.83	296.00	32.49	0.01	0.11	279.00	283.42	279.00	95.54	0.01	0.34	2.00	0.00	0.00	17.00	20.83	389174.00	0.17	281.15	286.00
15	2	2	14156.00	16697.00	131.60	0	Spot (Block15, Row2, Column2)	1996.92	1927.00	702.71	0.02	0.35	273.00	292.22	273.00	162.95	0.03	0.56	100.00	100.00	0.00	1654.00	1723.92	924575.00	10.46	723.58	665.00
15	3	2	14473.00	16703.00	184.85	0	Spot (Block15, Row2, Column3)	377.69	358.50	89.99	0.02	0.24	252.00	256.94	252.00	43.19	0.01	0.17	87.00	54.00	0.00	106.50	125.69	363342.00	2.80	281.68	288.00
15	4	2	14771.00	16701.00	180.75	0	Spot (Block15, Row2, Column4)	709.99	702.00	220.01	0.00	0.31	246.00	264.58	246.00	92.78	0.03	0.35	98.00	86.00	0.00	456.00	463.99	650349.00	4.80	349.61	331.00
15	5	2	15068.00	16700.00	187.80	0	Spot (Block15, Row2, Column5)	1642.85	1575.50	548.38	0.02	0.33	230.00	247.58	230.00	47.08	0.03	0.19	100.00	100.00	0.00	1345.50	1412.85	1632996.00	29.64	588.76	499.00
15	6	2	15362.00	16698.00	149.80	0	Spot (Block15, Row2, Column6)	548.36	523.00	174.86	0.02	0.32	229.00	265.91	229.00	116.90	0.06	0.44	87.00	66.00	0.00	294.00	319.36	336694.00	2.42	333.75	314.00
15	7	2	15668.00	16709.00	167.75	0	Spot (Block15, Row2, Column7)	484.29	435.00	163.74	0.05	0.34	226.00	249.54	226.00	98.11	0.04	0.39	81.00	50.00	0.00	209.00	258.29	378228.00	2.39	299.02	297.00
15	8	2	15945.00	16701.00	166.60	0	Spot (Block15, Row2, Column8)	283.97	287.00	22.54	0.00	0.08	228.00	253.65	228.00	134.98	0.05	0.53	0.00	0.00	0.00	59.00	55.97	218657.00	0.22	258.02	261.00
15	1	3	13864.00	16993.00	150.50	0	Spot (Block15, Row3, Column1)	5782.06	4875.50	3734.20	0.07	0.65	280.00	272.58	280.00	54.21	0.01	0.20	100.00	100.00	0.00	4595.50	5502.06	3596439.00	101.63	1287.02	1009.00
15	2	3	14165.00	16996.00	146.85	0	Spot (Block15, Row3, Column2)	652.36	608.50	207.54	0.03	0.32	277.00	275.73	277.00	66.15	0.00	0.24	98.00	91.00	0.00	331.50	375.36	380980.00	5.69	358.90	331.00
15	3	3	14452.00	16996.00	147.95	0	Spot (Block15, Row3, Column3)	4528.31	3535.00	4503.15	0.11	0.99	260.00	272.30	260.00	108.55	0.02	0.40	100.00	100.00	0.00	3275.00	4268.31	2712455.00	39.21	1286.79	720.50
15	4	3	14762.00	16999.00	146.90	0	Spot (Block15, Row3, Column4)	26092.25	23738.00	14265.52	0.04	0.55	254.00	264.91	254.00	80.57	0.02	0.30	100.00	100.00	0.00	23484.00	25838.25	15368335.00	320.56	5160.13	3611.00
15	5	3	15064.00	17005.00	143.65	0	Spot (Block15, Row3, Column5)	2478.44	2206.00	1931.33	0.05	0.78	254.00	280.70	254.00	113.93	0.04	0.41	100.00	99.00	0.00	1952.00	2224.44	1385448.00	19.29	729.88	547.50
15	6	3	15363.00	17002.00	204.90	0	Spot (Block15, Row3, Column6)	9268.20	6526.00	6978.91	0.15	0.75	266.00	307.01	266.00	156.19	0.06	0.51	100.00	100.00	0.00	6260.00	9002.20	11066236.00	57.37	2107.84	2065.50
15	7	3	15670.00	17009.00	155.75	0	Spot (Block15, Row3, Column7)	833.31	726.00	443.52	0.06	0.53	232.00	269.40	232.00	143.81	0.06	0.53	91.00	68.00	0.00	494.00	601.31	555818.00	3.92	330.22	312.50
15	8	3	15961.00	17015.00	158.20	0	Spot (Block15, Row3, Column8)	13502.74	11972.00	7190.38	0.05	0.53	232.00	258.49	232.00	126.72	0.05	0.49	100.00	100.00	0.00	11740.00	13270.74	9330395.00	104.51	2957.50	2496.50
15	1	4	13866.00	17292.00	148.00	0	Spot (Block15, Row4, Column1)	28253.89	26611.00	15991.14	0.03	0.57	285.00	298.58	285.00	127.01	0.02	0.43	100.00	100.00	1.00	26326.00	27968.89	16895824.00	220.10	5497.92	3416.00
15	2	4	14161.00	17299.00	171.60	0	Spot (Block15, Row4, Column2)	3304.40	3103.00	1660.12	0.03	0.50	285.00	313.21	285.00	155.61	0.04	0.50	100.00	100.00	0.00	2818.00	3019.40	2709608.00	19.22	852.85	840.50
15	3	4	14461.00	17299.00	150.45	0	Spot (Block15, Row4, Column3)	54447.34	65535.00	14933.17	0.08	0.27	276.00	301.14	276.00	160.96	0.04	0.53	100.00	100.00	55.43	65259.00	54171.34	33594264.00	336.40	11261.16	6900.00
15	4	4	14754.00	17305.00	161.60	0	Spot (Block15, Row4, Column4)	431.68	400.00	103.10	0.03	0.24	269.00	274.47	269.00	99.27	0.01	0.36	72.00	34.00	0.00	131.00	162.68	311242.00	1.58	303.29	301.00
15	5	4	15050.00	17301.00	146.15	0	Spot (Block15, Row4, Column5)	891.09	834.00	356.38	0.03	0.40	253.00	265.16	253.00	97.40	0.02	0.37	99.00	98.00	0.00	581.00	638.09	517726.00	6.43	411.96	383.00
15	6	4	15368.00	17301.00	189.10	0	Spot (Block15, Row4, Column6)	2042.90	2012.00	649.35	0.01	0.32	252.00	284.20	252.00	221.42	0.05	0.78	100.00	99.00	0.00	1760.00	1790.90	2063331.00	7.94	677.33	586.00
15	7	4	15657.00	17299.00	143.60	0	Spot (Block15, Row4, Column7)	1094.14	775.00	1537.47	0.15	1.41	236.00	264.93	236.00	203.41	0.05	0.77	94.00	63.00	0.00	539.00	858.14	612721.00	4.08	487.49	385.50
15	8	4	15964.00	17316.00	160.60	0	Spot (Block15, Row4, Column8)	532.44	490.00	164.97	0.04	0.31	244.00	252.26	244.00	51.15	0.01	0.20	98.00	93.00	0.00	246.00	288.44	377497.00	5.48	305.75	302.00
15	1	5	13866.00	17597.00	146.10	0	Spot (Block15, Row5, Column1)	46147.55	47709.00	18530.85	0.01	0.40	285.00	329.65	285.00	195.72	0.06	0.59	100.00	100.00	34.88	47424.00	45862.55	26858028.00	234.10	9517.82	5703.00
15	2	5	14160.00	17593.00	156.30	0	Spot (Block15, Row5, Column2)	16354.90	15445.00	7760.57	0.02	0.47	285.00	323.41	285.00	153.82	0.05	0.48	100.00	100.00	0.00	15160.00	16069.90	10974141.00	104.22	3025.12	2701.00
15	3	5	14462.00	17599.00	155.15	0	Spot (Block15, Row5, Column3)	9938.76	8147.00	6057.50	0.09	0.61	279.00	311.18	279.00	151.51	0.05	0.49	100.00	100.00	0.00	7868.00	9659.76	6569519.00	63.54	1742.39	1554.00
15	4	5	14760.00	17601.00	144.95	0	Spot (Block15, Row5, Column4)	6263.96	5688.00	3299.37	0.04	0.53	274.00	286.97	274.00	131.70	0.02	0.46	100.00	100.00	0.00	5414.00	5989.96	3601779.00	45.38	1421.76	1130.00
15	5	5	15064.00	17600.00	148.15	0	Spot (Block15, Row5, Column5)	53058.87	65535.00	16206.30	0.09	0.31	264.00	284.86	264.00	160.01	0.03	0.56	100.00	100.00	53.51	65271.00	52794.87	31729432.00	329.81	11705.72	9874.50
15	6	5	15360.00	17602.00	153.70	0	Spot (Block15, Row5, Column6)	561.94	519.00	201.89	0.03	0.36	245.00	271.87	245.00	214.96	0.05	0.79	64.00	24.00	0.00	274.00	316.94	361892.00	1.35	314.35	305.00
15	7	5	15663.00	17606.00	184.35	0	Spot (Block15, Row5, Column7)	4136.53	3659.00	2400.19	0.05	0.58	239.00	265.00	239.00	86.84	0.04	0.33	100.00	100.00	0.00	3420.00	3897.53	3950389.00	44.58	1066.15	1076.00
15	8	5	15966.00	17607.00	146.75	0	Spot (Block15, Row5, Column8)	2019.17	1749.50	1311.80	0.06	0.65	250.00	263.38	250.00	87.28	0.02	0.33	100.00	99.00	0.00	1499.50	1769.17	1191310.00	20.12	603.76	481.50
15	1	6	13858.00	17896.00	204.20	0	Spot (Block15, Row6, Column1)	9394.61	6349.00	7648.19	0.17	0.81	293.00	356.70	293.00	205.02	0.09	0.57	100.00	100.00	0.00	6056.00	9101.61	11151399.00	44.08	2163.29	2166.50
15	2	6	14160.00	17894.00	199.00	0	Spot (Block15, Row6, Column2)	2488.96	2309.50	1140.58	0.03	0.46	279.00	317.04	279.00	167.25	0.06	0.53	100.00	100.00	0.00	2030.50	2209.96	2777674.00	12.99	833.05	815.00
15	3	6	14448.00	17899.00	145.90	0	Spot (Block15, Row6, Column3)	31508.47	28059.00	18001.75	0.05	0.57	265.00	286.97	265.00	122.03	0.03	0.43	100.00	100.00	3.45	27794.00	31243.47	18243424.00	255.85	6097.70	4040.00
15	4	6	14765.00	17899.00	147.50	0	Spot (Block15, Row6, Column4)	1135.11	1004.00	477.43	0.05	0.42	264.00	274.31	264.00	116.94	0.02	0.43	100.00	99.00	0.00	740.00	871.11	670849.00	7.36	441.07	408.00
15	5	6	15058.00	17903.00	145.05	0	Spot (Block15, Row6, Column5)	47566.00	54249.00	18672.92	0.06	0.39	261.00	279.20	261.00	142.58	0.03	0.51	100.00	100.00	38.96	53988.00	47305.00	27350612.00	331.66	9382.09	6783.00
15	6	6	15355.00	17910.00	220.35	0	Spot (Block15, Row6, Column6)	318.28	298.00	65.37	0.03	0.21	243.00	262.31	243.00	89.25	0.03	0.34	30.00	7.00	0.00	55.00	75.28	440821.00	0.63	262.21	273.00
15	7	6	15664.00	17906.00	149.00	0	Spot (Block15, Row6, Column7)	2634.58	2259.00	1595.70	0.07	0.61	242.00	261.98	242.00	89.24	0.03	0.34	100.00	100.00	0.00	2017.00	2392.58	1591284.00	26.59	848.48	569.00
15	8	6	15967.00	17907.00	146.50	0	Spot (Block15, Row6, Column8)	2518.56	2237.00	1539.46	0.05	0.61	253.00	257.75	253.00	73.33	0.01	0.28	100.00	100.00	0.00	1984.00	2265.56	1480911.00	30.83	663.90	547.00
15	1	7	13854.00	18196.00	164.20	0	Spot (Block15, Row7, Column1)	4775.14	4062.00	2716.15	0.07	0.57	291.00	322.82	291.00	151.01	0.05	0.47	100.00	100.00	0.00	3771.00	4484.14	3576583.00	29.48	1024.93	1029.50
15	2	7	14154.00	18191.00	172.80	0	Spot (Block15, Row7, Column2)	415.62	388.00	124.88	0.03	0.30	273.00	282.39	273.00	90.28	0.01	0.32	62.00	35.00	0.00	115.00	142.62	345378.00	1.48	294.26	293.00
15	3	7	14465.00	18193.00	216.50	0	Spot (Block15, Row7, Column3)	279.35	287.00	43.25	0.01	0.15	260.00	261.22	260.00	60.54	0.00	0.23	10.00	2.00	0.00	27.00	19.35	374612.00	0.30	262.25	273.50
15	4	7	14751.00	18199.00	186.90	0	Spot (Block15, Row7, Column4)	370.09	362.00	85.45	0.01	0.23	254.00	262.13	254.00	80.63	0.01	0.31	55.00	18.00	0.00	108.00	116.09	362314.00	1.34	282.87	286.00
15	5	7	15059.00	18201.00	176.10	0	Spot (Block15, Row7, Column5)	735.99	669.00	239.48	0.04	0.33	269.00	277.95	269.00	95.10	0.01	0.34	99.00	90.00	0.00	400.00	466.99	635892.00	4.82	383.92	384.50
15	6	7	15356.00	18207.00	187.50	0	Spot (Block15, Row7, Column6)	2719.22	2611.50	1224.26	0.02	0.45	288.00	344.29	288.00	252.17	0.08	0.73	100.00	99.00	0.00	2323.50	2431.22	2697469.00	9.42	823.70	811.00
15	7	7	15649.00	18207.00	147.50	0	Spot (Block15, Row7, Column7)	14402.56	13609.00	7278.75	0.02	0.51	281.00	294.55	281.00	119.51	0.02	0.41	100.00	100.00	0.00	13328.00	14121.56	8526318.00	118.05	3484.00	2182.00
15	8	7	15958.00	18207.00	188.65	0	Spot (Block15, Row7, Column8)	3275.96	3312.00	929.41	0.00	0.28	273.00	279.70	273.00	110.30	0.01	0.39	100.00	100.00	0.00	3039.00	3002.96	3292342.00	27.16	1015.48	919.00
15	1	8	13834.00	18496.00	166.80	0	Spot (Block15, Row8, Column1)	756.81	497.00	1443.98	0.18	1.91	285.00	287.26	285.00	77.66	0.00	0.27	84.00	60.00	0.00	212.00	471.81	585013.00	6.05	385.30	361.00
15	2	8	14153.00	18499.00	148.65	0	Spot (Block15, Row8, Column2)	832.49	754.00	337.57	0.04	0.41	280.00	273.94	280.00	42.11	0.01	0.15	100.00	99.00	0.00	474.00	552.49	500324.00	13.26	439.27	422.50
15	3	8	14446.00	18500.00	148.65	0	Spot (Block15, Row8, Column3)	1054.28	934.00	581.82	0.05	0.55	277.00	274.16	277.00	85.32	0.00	0.31	100.00	87.00	0.00	657.00	777.28	634678.00	9.14	433.01	391.00
15	4	8	14756.00	18505.00	150.80	0	Spot (Block15, Row8, Column4)	33706.39	31999.50	16944.51	0.02	0.50	276.00	279.78	276.00	106.56	0.01	0.38	100.00	100.00	2.08	31723.50	33430.39	21032800.00	313.68	6225.95	5062.50
15	5	8	15054.00	18495.00	167.25	0	Spot (Block15, Row8, Column5)	390.40	385.00	83.20	0.01	0.21	275.00	305.73	275.00	204.39	0.05	0.67	16.00	0.00	0.00	110.00	115.40	304124.00	0.41	297.32	292.00
15	6	8	15356.00	18503.00	187.65	0	Spot (Block15, Row8, Column6)	17398.08	10847.50	15239.44	0.21	0.88	297.00	371.64	297.00	288.81	0.10	0.78	100.00	100.00	0.20	10550.50	17101.08	17328492.00	58.95	2816.72	2789.00
15	7	8	15659.00	18504.00	146.00	0	Spot (Block15, Row8, Column7)	5611.22	4986.00	3019.32	0.05	0.54	288.00	331.59	288.00	232.01	0.06	0.70	100.00	100.00	0.00	4698.00	5323.22	3260117.00	22.76	1294.78	974.00
15	8	8	15939.00	18506.00	146.90	0	Spot (Block15, Row8, Column8)	50216.91	54984.00	16210.80	0.04	0.32	289.00	311.23	289.00	159.05	0.03	0.51	100.00	100.00	41.23	54695.00	49927.91	29477516.00	313.77	12087.93	9427.50
16	1	1	18372.00	16418.00	154.55	0	Spot (Block16, Row1, Column1)	20830.12	18183.50	12371.39	0.06	0.59	198.00	215.61	198.00	86.04	0.04	0.40	100.00	100.00	1.37	17985.50	20632.12	13664556.00	239.59	3918.14	3008.00
16	2	1	18664.00	16423.00	152.90	0	Spot (Block16, Row1, Column2)	3333.01	2958.50	1768.87	0.05	0.53	200.00	213.81	200.00	68.99	0.03	0.32	100.00	100.00	0.00	2758.50	3133.01	2139794.00	45.21	806.92	750.00
16	3	1	18969.00	16422.00	146.40	0	Spot (Block16, Row1, Column3)	1788.58	1618.00	1119.44	0.04	0.63	196.00	199.25	196.00	30.86	0.01	0.15	100.00	100.00	0.00	1422.00	1592.58	1044533.00	51.50	490.74	435.00
16	4	1	19263.00	16427.00	146.10	0	Spot (Block16, Row1, Column4)	2609.51	2489.00	1305.60	0.02	0.50	194.00	198.40	194.00	33.37	0.01	0.17	100.00	100.00	0.00	2295.00	2415.51	1521347.00	72.25	693.39	558.00
16	5	1	19569.00	16428.00	149.75	0	Spot (Block16, Row1, Column5)	4789.38	4071.00	3611.60	0.07	0.75	194.00	199.80	194.00	36.95	0.01	0.18	100.00	100.00	0.00	3877.00	4595.38	2926310.00	124.22	942.84	667.00
16	6	1	19861.00	16429.00	148.00	0	Spot (Block16, Row1, Column6)	6168.67	5843.50	3208.46	0.02	0.52	194.00	202.87	194.00	54.38	0.02	0.27	100.00	100.00	0.00	5649.50	5974.67	3688863.00	109.70	1502.03	1263.50
16	7	1	20160.00	16431.00	147.55	0	Spot (Block16, Row1, Column7)	16278.08	15544.50	8735.88	0.02	0.54	198.00	206.04	198.00	44.94	0.02	0.22	100.00	100.00	0.00	15346.50	16080.08	9636622.00	357.62	3203.47	2610.00
16	8	1	20471.00	16432.00	156.30	0	Spot (Block16, Row1, Column8)	663.57	616.50	213.85	0.03	0.32	200.00	202.62	200.00	32.87	0.01	0.16	100.00	100.00	0.00	416.50	463.57	444590.00	14.02	329.89	297.00
16	1	2	18374.00	16704.00	210.05	0	Spot (Block16, Row2, Column1)	217.20	210.00	86.70	0.01	0.40	194.00	206.73	194.00	70.41	0.03	0.34	0.00	0.00	0.00	16.00	23.20	272375.00	0.15	202.33	197.00
16	2	2	18666.00	16724.00	134.80	0	Spot (Block16, Row2, Column2)	2245.22	2096.00	785.46	0.03	0.35	197.00	203.62	197.00	45.01	0.01	0.22	100.00	100.00	0.00	1899.00	2048.22	1097912.00	45.36	657.01	572.00
16	3	2	18965.00	16723.00	147.00	-50	Spot (Block16, Row2, Column3)	324.88	309.00	41.22	0.02	0.13	197.00	223.09	197.00	469.76	0.05	2.11	0.00	0.00	0.00	112.00	127.88	191681.00	0.22	260.06	254.00
16	4	2	19270.00	16730.00	177.15	0	Spot (Block16, Row2, Column4)	1488.39	1420.00	618.92	0.02	0.42	200.00	233.08	200.00	483.35	0.07	2.07	90.00	66.00	0.00	1220.00	1288.39	1303833.00	2.60	483.77	472.00
16	5	2	19567.00	16730.00	194.65	0	Spot (Block16, Row2, Column5)	2535.85	2502.00	846.30	0.01	0.33	201.00	215.38	201.00	57.61	0.03	0.27	100.00	100.00	0.00	2301.00	2334.85	2703216.00	40.28	767.84	715.50
16	6	2	19860.00	16729.00	149.00	0	Spot (Block16, Row2, Column6)	918.71	807.00	411.21	0.06	0.45	208.00	257.67	208.00	201.44	0.09	0.78	99.00	68.00	0.00	599.00	710.71	556741.00	3.28	374.02	298.00
16	7	2	20166.00	16736.00	148.55	0	Spot (Block16, Row2, Column7)	1081.83	1047.00	456.89	0.01	0.42	206.00	215.13	206.00	47.75	0.02	0.22	100.00	100.00	0.00	841.00	875.83	655590.00	18.15	449.60	368.00
16	8	2	20469.00	16701.00	146.30	0	Spot (Block16, Row2, Column8)	216.91	218.00	12.84	0.00	0.06	201.00	210.03	201.00	66.62	0.02	0.32	0.00	0.00	0.00	17.00	15.91	126239.00	0.10	206.52	208.00
16	1	3	18366.00	17019.00	151.05	0	Spot (Block16, Row3, Column1)	4344.83	3677.00	2863.67	0.07	0.66	197.00	202.06	197.00	31.21	0.01	0.15	100.00	100.00	0.00	3480.00	4147.83	2719862.00	132.76	937.72	731.50
16	2	3	18667.00	17027.00	158.10	0	Spot (Block16, Row3, Column2)	425.27	401.50	122.24	0.02	0.29	203.00	216.83	203.00	67.76	0.03	0.31	96.00	68.00	0.00	198.50	222.27	292584.00	3.08	260.45	262.50
16	3	3	18961.00	17024.00	150.60	0	Spot (Block16, Row3, Column3)	1949.93	1223.50	3050.56	0.20	1.56	201.00	231.40	201.00	472.14	0.06	2.04	86.00	53.00	0.00	1022.50	1748.93	1212857.00	3.64	510.73	359.00
16	4	3	19268.00	17030.00	148.60	0	Spot (Block16, Row3, Column4)	7997.24	7388.00	4528.41	0.03	0.57	200.00	224.14	200.00	368.03	0.05	1.64	100.00	100.00	0.00	7188.00	7797.24	4814341.00	21.12	1763.30	1293.00
16	5	3	19565.00	17007.00	141.35	0	Spot (Block16, Row3, Column5)	2659.58	780.00	8090.42	0.53	3.04	204.00	256.59	204.00	200.66	0.10	0.78	87.00	66.00	0.37	576.00	2455.58	1438835.00	11.98	571.05	350.00
16	6	3	19864.00	17030.00	207.65	0	Spot (Block16, Row3, Column6)	20824.53	14984.00	14761.21	0.14	0.71	224.00	343.12	224.00	290.24	0.19	0.85	100.00	100.00	0.25	14760.00	20600.53	25447588.00	70.57	4452.02	4519.50
16	7	3	20168.00	17035.00	146.60	0	Spot (Block16, Row3, Column7)	3254.96	2831.00	2108.72	0.06	0.65	217.00	271.41	217.00	197.11	0.10	0.73	100.00	100.00	0.00	2614.00	3037.96	1894384.00	15.14	794.61	599.50
16	8	3	20467.00	17037.00	160.30	0	Spot (Block16, Row3, Column8)	17256.97	16018.50	8090.96	0.03	0.47	210.00	234.04	210.00	120.83	0.05	0.52	100.00	100.00	0.00	15808.50	17046.97	12321477.00	140.89	3072.22	2673.50
16	1	4	18363.00	17321.00	148.65	0	Spot (Block16, Row4, Column1)	7325.34	6773.00	4212.74	0.03	0.58	203.00	217.11	203.00	71.81	0.03	0.33	100.00	100.00	0.00	6570.00	7122.34	4424506.00	98.98	1684.10	1326.00
16	2	4	18661.00	17325.00	179.45	0	Spot (Block16, Row4, Column2)	4568.67	4034.50	2540.52	0.05	0.56	216.00	254.71	216.00	132.77	0.07	0.52	100.00	100.00	0.00	3818.50	4352.67	4130073.00	32.49	1037.50	1003.00
16	3	4	18962.00	17328.00	148.10	0	Spot (Block16, Row4, Column3)	32272.22	29026.00	18117.35	0.05	0.56	212.00	248.49	212.00	137.88	0.07	0.55	100.00	100.00	3.84	28814.00	32060.22	19331080.00	232.25	6107.76	4441.00
16	4	4	19258.00	17333.00	172.10	0	Spot (Block16, Row4, Column4)	306.86	299.00	49.06	0.01	0.16	201.00	208.10	201.00	46.10	0.02	0.22	87.00	61.00	0.00	98.00	105.86	252853.00	2.14	233.92	228.00
16	5	4	19551.00	17310.00	149.85	0	Spot (Block16, Row4, Column5)	1095.99	535.00	2237.70	0.31	2.04	201.00	221.08	201.00	96.96	0.04	0.44	87.00	71.00	0.00	334.00	894.99	675130.00	9.02	421.18	290.00
16	6	4	19869.00	17324.00	198.50	0	Spot (Block16, Row4, Column6)	2823.78	2726.50	796.02	0.02	0.28	214.00	277.74	214.00	204.74	0.11	0.74	100.00	100.00	0.00	2512.50	2609.78	3134396.00	12.44	875.83	783.00
16	7	4	20161.00	17331.00	147.25	0	Spot (Block16, Row4, Column7)	2839.62	2240.00	2156.10	0.10	0.76	223.00	276.46	223.00	217.71	0.09	0.79	93.00	83.00	0.00	2017.00	2616.62	1666859.00	11.77	690.67	562.00
16	8	4	20463.00	17343.00	149.30	0	Spot (Block16, Row4, Column8)	987.87	930.50	426.65	0.03	0.43	213.00	229.57	213.00	86.59	0.03	0.38	100.00	100.00	0.00	717.50	774.87	604578.00	8.76	415.24	367.00
16	1	5	18366.00	17623.00	146.90	0	Spot (Block16, Row5, Column1)	6268.38	5371.50	3832.52	0.07	0.61	210.00	278.61	210.00	222.25	0.12	0.80	100.00	100.00	0.00	5161.50	6058.38	3673269.00	26.95	1400.54	965.50
16	2	5	18659.00	17623.00	158.85	0	Spot (Block16, Row5, Column2)	18841.46	17687.00	8338.70	0.03	0.44	232.00	323.23	232.00	247.56	0.14	0.77	100.00	100.00	0.00	17455.00	18609.46	13094815.00	74.80	3379.61	2732.00
16	3	5	18963.00	17626.00	159.40	0	Spot (Block16, Row5, Column3)	15089.65	12461.00	9097.70	0.08	0.60	220.00	275.68	220.00	172.88	0.10	0.63	100.00	100.00	0.00	12241.00	14869.65	10547663.00	85.69	2211.71	1944.00
16	4	5	19261.00	17629.00	147.50	0	Spot (Block16, Row5, Column4)	3363.20	2937.00	2023.24	0.06	0.60	201.00	228.33	201.00	131.68	0.06	0.58	100.00	100.00	0.00	2736.00	3162.20	1994379.00	23.81	907.46	761.00
16	5	5	19566.00	17626.00	147.95	0	Spot (Block16, Row5, Column5)	36569.93	33706.00	19814.83	0.04	0.54	199.00	215.43	199.00	99.85	0.03	0.46	100.00	100.00	12.52	33507.00	36370.93	21905464.00	364.09	6720.62	5342.00
16	6	5	19864.00	17626.00	148.20	0	Spot (Block16, Row5, Column6)	1046.03	936.00	453.24	0.05	0.43	206.00	261.84	206.00	235.32	0.10	0.90	99.00	80.00	0.00	730.00	840.03	626573.00	3.33	388.57	359.00
16	7	5	20166.00	17630.00	199.85	0	Spot (Block16, Row5, Column7)	23533.08	20054.00	14636.53	0.07	0.62	229.00	327.47	229.00	320.15	0.16	0.98	100.00	100.00	0.27	19825.00	23304.08	26521788.00	72.48	4653.76	4489.50
16	8	5	20467.00	17635.00	146.30	0	Spot (Block16, Row5, Column8)	8131.93	6951.50	6122.04	0.07	0.75	216.00	253.70	216.00	190.81	0.07	0.75	100.00	100.00	0.00	6735.50	7915.93	4749049.00	41.29	1418.43	1024.00
16	1	6	18360.00	17924.00	208.30	0	Spot (Block16, Row6, Column1)	17277.64	12124.50	12769.95	0.15	0.74	222.00	365.61	222.00	346.24	0.22	0.95	100.00	100.00	0.00	11902.50	17055.64	21216948.00	48.84	3818.81	3772.00
16	2	6	18658.00	17920.00	212.80	0	Spot (Block16, Row6, Column2)	14015.88	12488.50	7518.30	0.05	0.54	232.00	358.94	232.00	320.64	0.19	0.89	100.00	100.00	0.00	12256.50	13783.88	18108516.00	42.59	3130.90	3077.00
16	3	6	18953.00	17924.00	146.85	0	Spot (Block16, Row6, Column3)	12135.11	11164.00	6741.17	0.04	0.56	215.00	271.41	215.00	204.54	0.10	0.75	100.00	100.00	0.00	10949.00	11920.11	7123309.00	58.00	2706.91	1812.50
16	4	6	19264.00	17924.00	148.25	0	Spot (Block16, Row6, Column4)	972.25	843.00	450.58	0.06	0.46	203.00	215.73	203.00	73.12	0.03	0.34	100.00	100.00	0.00	640.00	769.25	580431.00	10.35	396.12	352.50
16	5	6	19560.00	17929.00	146.45	0	Spot (Block16, Row6, Column5)	31855.85	29160.00	18802.42	0.04	0.59	202.00	225.15	202.00	108.33	0.05	0.48	100.00	100.00	5.11	28958.00	31653.85	18699412.00	291.99	5106.87	3936.00
16	6	6	19860.00	17927.00	160.20	0	Spot (Block16, Row6, Column6)	530.49	471.50	229.28	0.05	0.43	211.00	256.63	211.00	191.04	0.09	0.74	58.00	32.00	0.00	260.50	319.49	375587.00	1.43	281.93	282.00
16	7	6	20159.00	17932.00	148.50	0	Spot (Block16, Row6, Column7)	6211.20	5391.00	3945.77	0.06	0.64	223.00	274.09	223.00	225.92	0.09	0.82	100.00	100.00	0.00	5168.00	5988.20	3739140.00	26.28	1468.47	1060.00
16	8	6	20464.00	17938.00	147.45	0	Spot (Block16, Row6, Column8)	7680.73	6716.00	5412.07	0.06	0.70	218.00	231.45	218.00	75.03	0.03	0.32	100.00	100.00	0.00	6498.00	7462.73	4577714.00	99.29	1538.04	1103.00
16	1	7	18358.00	18221.00	168.65	0	Spot (Block16, Row7, Column1)	6367.27	5460.00	3668.58	0.07	0.58	206.00	268.59	206.00	206.62	0.12	0.77	100.00	100.00	0.00	5254.00	6161.27	5055612.00	29.52	1204.81	1194.00
16	2	7	18667.00	18221.00	167.00	0	Spot (Block16, Row7, Column2)	342.02	315.00	81.70	0.04	0.24	209.00	249.04	209.00	159.85	0.08	0.64	34.00	4.00	0.00	106.00	133.02	264727.00	0.58	241.93	234.00
16	3	7	18928.00	18216.00	136.10	0	Spot (Block16, Row7, Column3)	242.89	242.00	29.29	0.00	0.12	205.00	218.82	205.00	78.72	0.03	0.36	6.00	0.00	0.00	37.00	37.89	120960.00	0.31	222.95	216.00
16	4	7	19265.00	18215.00	208.85	0	Spot (Block16, Row7, Column4)	279.17	282.00	49.38	0.00	0.18	209.00	228.83	209.00	86.77	0.04	0.38	39.00	3.00	0.00	73.00	70.17	346166.00	0.58	229.21	222.00
16	5	7	19562.00	18229.00	176.35	0	Spot (Block16, Row7, Column5)	1389.93	1380.00	596.00	0.00	0.43	214.00	272.30	214.00	213.77	0.10	0.79	99.00	90.00	0.00	1166.00	1175.93	1207845.00	5.23	494.99	484.00
16	6	7	19853.00	18227.00	202.30	0	Spot (Block16, Row7, Column6)	17660.34	16649.00	10082.00	0.03	0.57	236.00	390.00	236.00	411.36	0.22	1.05	100.00	100.00	0.00	16413.00	17424.34	20380024.00	41.98	3487.64	3496.00
16	7	7	20147.00	18234.00	149.25	0	Spot (Block16, Row7, Column7)	8504.32	8207.50	4208.29	0.02	0.49	227.00	295.03	227.00	234.75	0.11	0.80	100.00	100.00	0.00	7980.50	8277.32	5187636.00	34.97	2106.27	1626.00
16	8	7	20457.00	18235.00	196.90	0	Spot (Block16, Row7, Column8)	4529.62	4484.50	1195.12	0.00	0.26	221.00	248.75	221.00	114.08	0.05	0.46	100.00	100.00	0.00	4263.50	4308.62	4955400.00	37.53	1235.59	1158.50
16	1	8	18353.00	18518.00	152.65	0	Spot (Block16, Row8, Column1)	341.04	321.00	83.31	0.03	0.24	201.00	212.97	201.00	74.85	0.03	0.35	89.00	41.00	0.00	120.00	140.04	216901.00	1.71	241.34	238.00
16	2	8	18657.00	18520.00	154.35	0	Spot (Block16, Row8, Column2)	806.47	776.50	349.91	0.02	0.43	201.00	203.69	201.00	21.84	0.01	0.11	100.00	100.00	0.00	575.50	605.47	524207.00	27.60	345.71	309.50
16	3	8	18946.00	18523.00	147.90	0	Spot (Block16, Row8, Column3)	2420.20	1934.50	1733.55	0.10	0.72	199.00	214.12	199.00	112.32	0.03	0.52	100.00	96.00	0.00	1735.50	2221.20	1442441.00	19.64	598.32	491.00
16	4	8	19253.00	18525.00	155.15	0	Spot (Block16, Row8, Column4)	33533.64	32056.00	16088.52	0.02	0.48	210.00	241.16	210.00	149.65	0.06	0.62	100.00	100.00	2.72	31846.00	33323.64	22165760.00	222.47	5792.04	4419.00
16	5	8	19535.00	18528.00	177.20	0	Spot (Block16, Row8, Column5)	294.66	290.00	51.59	0.01	0.18	213.00	277.79	213.00	274.87	0.12	0.99	1.00	0.00	0.00	77.00	81.66	257830.00	0.06	237.34	228.00
16	6	8	19859.00	18530.00	200.30	0	Spot (Block16, Row8, Column6)	28470.95	20377.00	21309.02	0.15	0.75	228.00	385.52	228.00	450.92	0.23	1.17	100.00	100.00	13.68	20149.00	28242.95	32257728.00	62.28	5189.23	5115.00
16	7	8	20158.00	18535.00	147.05	0	Spot (Block16, Row8, Column7)	3194.14	2898.00	1731.90	0.04	0.54	225.00	295.98	225.00	291.52	0.12	0.98	100.00	100.00	0.00	2673.00	2969.14	1871767.00	9.94	901.79	683.50
16	8	8	20442.00	18532.00	149.75	0	Spot (Block16, Row8, Column8)	47869.70	52507.00	17887.81	0.04	0.37	232.00	266.88	232.00	150.59	0.06	0.56	100.00	100.00	38.34	52275.00	47637.70	29344316.00	316.11	9187.43	6548.00
17	1	1	4839.00	20834.00	148.85	0	Spot (Block17, Row1, Column1)	20464.10	17757.00	12029.43	0.06	0.59	500.00	522.26	500.00	93.85	0.02	0.18	100.00	100.00	0.00	17257.00	19964.10	12319390.00	212.49	4796.24	3657.00
17	2	1	5132.00	20840.00	143.30	0	Spot (Block17, Row1, Column2)	7245.85	6248.50	4425.72	0.06	0.61	499.00	508.85	499.00	83.28	0.01	0.16	100.00	100.00	0.00	5749.50	6746.85	4043185.00	80.89	1811.82	1590.00
17	3	1	5443.00	20841.00	143.00	0	Spot (Block17, Row1, Column3)	2108.75	1807.00	1179.89	0.07	0.56	499.00	505.98	499.00	64.64	0.01	0.13	100.00	100.00	0.00	1308.00	1609.75	1168249.00	24.79	841.32	772.00
17	4	1	5730.00	20846.00	141.60	0	Spot (Block17, Row1, Column4)	4921.36	4280.00	2961.92	0.06	0.60	497.00	507.68	497.00	78.38	0.01	0.15	100.00	100.00	0.00	3783.00	4424.36	2672296.00	56.31	1479.71	1268.00
17	5	1	6040.00	20842.00	141.35	0	Spot (Block17, Row1, Column5)	6162.03	5539.00	4277.69	0.05	0.69	494.00	497.69	494.00	79.97	0.00	0.16	100.00	100.00	0.00	5045.00	5668.03	3339819.00	70.83	1567.63	1225.50
17	6	1	6328.00	20847.00	139.10	0	Spot (Block17, Row1, Column6)	7550.94	6653.00	4006.38	0.05	0.53	493.00	502.55	493.00	90.94	0.01	0.18	100.00	100.00	0.00	6160.00	7057.94	3956694.00	77.50	2250.15	1734.00
17	7	1	6632.00	20848.00	140.40	0	Spot (Block17, Row1, Column7)	19711.86	17571.50	11283.13	0.05	0.57	490.00	499.42	490.00	94.15	0.01	0.19	100.00	100.00	0.00	17081.50	19221.86	10565557.00	204.05	4798.76	3649.50
17	8	1	6931.00	20852.00	162.70	0	Spot (Block17, Row1, Column8)	635.97	608.00	109.56	0.02	0.17	490.00	487.91	490.00	81.28	0.00	0.17	73.00	40.00	0.00	118.00	145.97	464896.00	1.82	522.54	503.50
17	1	2	4831.00	21158.00	218.10	0	Spot (Block17, Row2, Column1)	533.29	508.00	58.91	0.02	0.11	495.00	514.83	495.00	234.89	0.02	0.46	0.00	0.00	0.00	13.00	38.29	724738.00	0.08	499.68	496.00
17	2	2	5126.00	21143.00	123.65	0	Spot (Block17, Row2, Column2)	3743.39	3522.00	1351.42	0.03	0.36	495.00	500.18	495.00	77.78	0.00	0.16	100.00	100.00	0.00	3027.00	3248.39	1523561.00	41.70	1243.21	1187.00
17	3	2	5440.00	21134.00	158.70	0	Spot (Block17, Row2, Column3)	817.59	777.00	182.30	0.02	0.22	497.00	505.87	497.00	80.60	0.01	0.16	96.00	86.00	0.00	280.00	320.59	564137.00	3.87	589.23	596.00
17	4	2	5742.00	21149.00	188.90	0	Spot (Block17, Row2, Column4)	1786.73	1729.00	701.63	0.01	0.39	499.00	519.73	499.00	95.61	0.02	0.18	100.00	100.00	0.00	1230.00	1287.73	1786728.00	13.25	884.80	873.00
17	5	2	6038.00	21145.00	164.35	0	Spot (Block17, Row2, Column5)	4683.73	4556.00	2076.61	0.01	0.44	495.00	502.70	495.00	84.31	0.01	0.17	100.00	100.00	0.00	4061.00	4188.73	3517479.00	49.59	1435.45	1276.00
17	6	2	6330.00	21146.00	146.15	0	Spot (Block17, Row2, Column6)	1713.52	1540.00	779.85	0.05	0.46	498.00	531.32	498.00	202.47	0.03	0.38	100.00	83.00	0.00	1042.00	1215.52	995553.00	5.84	738.02	710.00
17	7	2	6636.00	21152.00	147.45	0	Spot (Block17, Row2, Column7)	1448.91	1354.00	607.72	0.03	0.42	494.00	505.19	494.00	150.11	0.01	0.30	100.00	90.00	0.00	860.00	954.91	863550.00	6.29	711.50	698.00
17	8	2	6952.00	21146.00	216.90	0	Spot (Block17, Row2, Column8)	546.85	512.00	85.45	0.03	0.16	492.00	503.25	492.00	153.17	0.01	0.30	10.00	0.00	0.00	20.00	54.85	736063.00	0.28	525.98	504.00
17	1	3	4834.00	21435.00	140.60	0	Spot (Block17, Row3, Column1)	7796.43	7540.00	4516.30	0.01	0.58	494.00	504.39	494.00	228.24	0.01	0.45	100.00	100.00	0.00	7046.00	7302.43	4171091.00	31.95	1995.55	1575.00
17	2	3	5136.00	21443.00	145.35	0	Spot (Block17, Row3, Column2)	1351.42	1283.50	474.57	0.02	0.35	498.00	523.64	498.00	122.82	0.02	0.23	99.00	97.00	0.00	785.50	853.42	775717.00	6.74	689.39	675.00
17	3	3	5426.00	21438.00	139.00	0	Spot (Block17, Row3, Column3)	6107.54	4298.50	8393.41	0.15	1.37	499.00	517.13	499.00	118.00	0.02	0.23	100.00	100.00	1.34	3799.50	5608.54	3200353.00	47.37	1771.47	1301.00
17	4	3	5734.00	21447.00	140.75	0	Spot (Block17, Row3, Column4)	13145.91	11573.00	7393.51	0.06	0.56	493.00	503.85	493.00	91.36	0.01	0.18	100.00	100.00	0.00	11080.00	12652.91	7059356.00	138.37	3000.43	2118.00
17	5	3	6032.00	21447.00	140.05	0	Spot (Block17, Row3, Column5)	2534.36	2226.00	1296.43	0.06	0.51	495.00	531.40	495.00	225.29	0.03	0.42	100.00	99.00	0.00	1731.00	2039.36	1358415.00	8.89	918.61	836.00
17	6	3	6338.00	21447.00	222.65	0	Spot (Block17, Row3, Column6)	18605.12	9920.00	15501.92	0.27	0.83	500.00	575.83	500.00	325.73	0.06	0.57	100.00	100.00	0.56	9420.00	18105.12	26344844.00	55.35	4889.63	4940.50
17	7	3	6638.00	21451.00	142.30	0	Spot (Block17, Row3, Column7)	3615.04	3116.00	2225.36	0.06	0.62	498.00	537.66	498.00	223.42	0.03	0.42	100.00	97.00	0.00	2618.00	3117.04	1984659.00	13.77	1151.20	967.50
17	8	3	6931.00	21459.00	155.90	0	Spot (Block17, Row3, Column8)	7705.76	7272.00	3474.66	0.03	0.45	496.00	520.04	496.00	121.27	0.02	0.23	100.00	100.00	0.00	6776.00	7209.76	5162862.00	59.25	1945.03	1774.00
17	1	4	4831.00	21737.00	139.15	0	Spot (Block17, Row4, Column1)	12421.24	11208.00	7233.06	0.04	0.58	495.00	514.87	495.00	125.97	0.02	0.24	100.00	100.00	0.00	10713.00	11926.24	6521151.00	94.52	3220.29	2500.00
17	2	4	5133.00	21744.00	166.40	0	Spot (Block17, Row4, Column2)	5834.06	5252.00	2931.02	0.05	0.50	505.00	571.58	505.00	200.16	0.05	0.35	100.00	100.00	0.00	4747.00	5329.06	4486396.00	26.29	1520.44	1501.00
17	3	4	5432.00	21742.00	144.75	0	Spot (Block17, Row4, Column3)	49659.40	65535.00	19664.71	0.12	0.40	503.00	564.80	503.00	209.24	0.05	0.37	100.00	100.00	51.42	65032.00	49156.40	28008072.00	234.63	10909.49	8096.50
17	4	4	5730.00	21752.00	184.10	0	Spot (Block17, Row4, Column4)	621.41	588.00	111.38	0.02	0.18	492.00	500.03	492.00	114.06	0.01	0.23	39.00	18.00	0.00	96.00	129.41	589720.00	1.06	516.76	498.00
17	5	4	6028.00	21746.00	144.10	0	Spot (Block17, Row4, Column5)	2008.71	1370.00	2677.41	0.17	1.33	490.00	496.89	490.00	103.36	0.01	0.21	99.00	98.00	0.00	880.00	1518.71	1128894.00	14.63	902.28	717.50
17	6	4	6334.00	21747.00	173.15	0	Spot (Block17, Row4, Column6)	6748.06	6709.00	2763.26	0.00	0.41	495.00	538.06	495.00	243.28	0.04	0.45	100.00	100.00	0.00	6214.00	6253.06	5654874.00	25.53	2003.50	1687.00
17	7	4	6624.00	21752.00	143.55	0	Spot (Block17, Row4, Column7)	3561.48	2901.50	2572.20	0.09	0.72	498.00	573.94	498.00	409.91	0.06	0.71	88.00	73.00	0.00	2403.50	3063.48	1994428.00	7.29	1022.06	908.00
17	8	4	6932.00	21760.00	147.90	0	Spot (Block17, Row4, Column8)	1387.47	1289.00	515.21	0.03	0.37	494.00	512.59	494.00	129.06	0.02	0.25	100.00	92.00	0.00	795.00	893.47	825544.00	6.78	720.31	696.50
17	1	5	4835.00	22041.00	139.40	0	Spot (Block17, Row5, Column1)	15548.78	13396.50	10899.04	0.06	0.70	504.00	563.62	504.00	229.53	0.05	0.41	100.00	100.00	0.00	12892.50	15044.78	8116464.00	65.29	3380.88	2612.00
17	2	5	5128.00	22040.00	153.45	0	Spot (Block17, Row5, Column2)	7691.96	7129.00	3369.66	0.03	0.44	514.00	617.32	514.00	285.25	0.08	0.46	100.00	100.00	0.00	6615.00	7177.96	4976701.00	24.80	1787.10	1756.00
17	3	5	5431.00	22042.00	146.35	0	Spot (Block17, Row5, Column3)	22793.15	19993.00	13392.90	0.06	0.59	506.00	586.03	506.00	218.88	0.06	0.37	100.00	100.00	0.00	19487.00	22287.15	13311198.00	101.46	4175.73	3163.00
17	4	5	5728.00	22043.00	139.15	0	Spot (Block17, Row5, Column4)	5070.13	4673.00	2819.92	0.04	0.56	495.00	531.94	495.00	171.43	0.03	0.32	100.00	100.00	0.00	4178.00	4575.13	2666891.00	26.47	1597.88	1331.00
17	5	5	6033.00	22045.00	143.95	0	Spot (Block17, Row5, Column5)	49585.89	65535.00	19404.35	0.12	0.39	494.00	514.78	494.00	144.71	0.02	0.28	100.00	100.00	50.35	65041.00	49091.89	28164956.00	339.09	8732.00	6567.00
17	6	5	6332.00	22047.00	144.40	0	Spot (Block17, Row5, Column6)	2025.33	1855.50	868.94	0.04	0.43	497.00	580.84	497.00	410.26	0.07	0.71	91.00	74.00	0.00	1358.50	1528.33	1130135.00	3.52	877.15	826.00
17	7	5	6633.00	22051.00	214.80	0	Spot (Block17, Row5, Column7)	30172.21	21089.00	21345.89	0.16	0.71	511.00	677.97	511.00	613.61	0.12	0.91	100.00	100.00	16.15	20578.00	29661.21	39797340.00	48.07	6949.36	6861.00
17	8	5	6940.00	22051.00	156.55	0	Spot (Block17, Row5, Column8)	8026.72	5410.50	7153.82	0.17	0.89	497.00	566.68	497.00	489.24	0.06	0.86	96.00	87.00	0.00	4913.50	7529.72	5410008.00	15.25	2689.04	823.00
17	1	6	4827.00	22342.00	219.00	0	Spot (Block17, Row6, Column1)	14310.34	7314.00	12548.78	0.29	0.88	516.00	657.22	516.00	392.32	0.11	0.60	100.00	100.00	0.00	6798.00	13794.34	19762576.00	34.80	3869.28	4097.00
17	2	6	5130.00	22338.00	228.30	0	Spot (Block17, Row6, Column2)	17620.85	12848.50	10306.20	0.14	0.58	513.00	646.98	513.00	420.75	0.10	0.65	100.00	100.00	0.00	12335.50	17107.85	26360796.00	40.34	4878.52	4562.50
17	3	6	5422.00	22342.00	138.95	0	Spot (Block17, Row6, Column3)	15003.18	13496.00	9016.29	0.05	0.60	500.00	574.87	500.00	298.48	0.06	0.52	100.00	100.00	0.00	12996.00	14503.18	7921677.00	48.34	3546.13	2839.00
17	4	6	5731.00	22342.00	141.20	0	Spot (Block17, Row6, Column4)	2751.57	2425.00	1421.48	0.05	0.52	494.00	515.96	494.00	115.03	0.02	0.22	100.00	100.00	0.00	1931.00	2257.57	1494105.00	19.44	1011.97	870.00
17	5	6	6029.00	22345.00	140.20	0	Spot (Block17, Row6, Column5)	46639.86	52971.00	20251.58	0.06	0.43	498.00	537.32	498.00	158.47	0.03	0.29	100.00	100.00	41.95	52473.00	46141.86	24905812.00	290.92	9469.07	6486.00
17	6	6	6334.00	22347.00	148.05	0	Spot (Block17, Row6, Column6)	1108.52	901.50	491.14	0.09	0.44	499.00	559.98	499.00	287.54	0.05	0.51	63.00	41.00	0.00	402.50	609.52	662897.00	1.91	647.18	620.50
17	7	6	6628.00	22348.00	141.90	0	Spot (Block17, Row6, Column7)	7099.33	6310.00	4259.61	0.05	0.60	502.00	583.33	502.00	417.60	0.07	0.72	99.00	99.00	0.00	5808.00	6597.33	3883331.00	15.60	1980.81	1726.50
17	8	6	6933.00	22355.00	140.05	0	Spot (Block17, Row6, Column8)	7805.93	6958.00	4984.68	0.05	0.64	498.00	520.70	498.00	227.06	0.02	0.44	100.00	100.00	0.00	6460.00	7307.93	4160559.00	32.09	2097.46	1720.00
17	1	7	4827.00	22636.00	148.80	0	Spot (Block17, Row7, Column1)	9270.66	8346.00	4579.96	0.05	0.49	512.00	611.97	512.00	290.59	0.08	0.47	100.00	100.00	0.00	7834.00	8758.66	5618017.00	29.80	2007.21	1961.00
17	2	7	5125.00	22646.00	170.65	0	Spot (Block17, Row7, Column2)	687.26	670.00	125.13	0.01	0.18	505.00	570.37	505.00	269.81	0.05	0.47	21.00	0.00	0.00	165.00	182.26	556677.00	0.43	567.48	567.00
17	3	7	5437.00	22635.00	244.10	0	Spot (Block17, Row7, Column3)	539.53	514.00	65.25	0.02	0.12	494.00	497.41	494.00	85.06	0.00	0.17	30.00	4.00	0.00	20.00	45.53	929066.00	0.50	510.47	498.50
17	4	7	5727.00	22661.00	197.80	0	Spot (Block17, Row7, Column4)	611.94	606.00	95.42	0.00	0.16	497.00	536.27	497.00	182.52	0.03	0.34	27.00	0.00	0.00	109.00	114.94	680476.00	0.41	532.63	509.00
17	5	7	6030.00	22649.00	174.80	0	Spot (Block17, Row7, Column5)	1934.17	1781.00	791.77	0.04	0.41	503.00	600.30	503.00	354.41	0.08	0.59	96.00	78.00	0.00	1278.00	1431.17	1657584.00	3.76	903.23	895.00
17	6	7	6325.00	22648.00	219.55	0	Spot (Block17, Row7, Column6)	21447.24	16640.00	13181.70	0.11	0.61	559.00	734.31	559.00	602.39	0.12	0.82	100.00	100.00	0.00	16081.00	20888.24	29532856.00	34.38	5696.54	5560.00
17	7	7	6621.00	22654.00	142.90	0	Spot (Block17, Row7, Column7)	9746.09	8850.00	5243.77	0.04	0.54	507.00	594.77	507.00	332.50	0.07	0.56	100.00	100.00	0.00	8343.00	9239.09	5399334.00	27.52	2793.57	1682.00
17	8	7	6929.00	22654.00	175.00	0	Spot (Block17, Row7, Column8)	12544.95	12615.50	4101.48	0.00	0.33	501.00	537.21	501.00	142.82	0.03	0.27	100.00	100.00	0.00	12114.50	12043.95	10788655.00	84.08	3280.62	2879.50
17	1	8	4807.00	22933.00	179.00	0	Spot (Block17, Row8, Column1)	678.45	677.50	124.27	0.00	0.18	511.00	563.85	511.00	179.20	0.04	0.32	41.00	3.00	0.00	166.50	167.45	610602.00	0.64	580.88	589.00
17	2	8	5127.00	22937.00	146.15	0	Spot (Block17, Row8, Column2)	1312.36	1248.50	438.95	0.02	0.33	506.00	536.43	506.00	142.85	0.03	0.27	99.00	91.00	0.00	742.50	806.36	766417.00	5.43	704.76	696.50
17	3	8	5418.00	22940.00	140.25	0	Spot (Block17, Row8, Column3)	3559.74	2912.00	2445.44	0.09	0.69	500.00	542.87	500.00	166.17	0.04	0.31	100.00	90.00	0.00	2412.00	3059.74	1893781.00	18.15	1130.62	891.50
17	4	8	5725.00	22945.00	147.75	0	Spot (Block17, Row8, Column4)	19572.39	18397.50	9420.27	0.03	0.48	504.00	576.15	504.00	224.72	0.06	0.39	100.00	100.00	0.00	17893.50	19068.39	11665143.00	84.53	3629.55	3164.00
17	5	8	6020.00	22938.00	244.20	0	Spot (Block17, Row8, Column5)	583.34	587.00	115.92	0.00	0.20	508.00	635.66	508.00	426.63	0.10	0.67	0.00	0.00	0.00	79.00	75.34	1005090.00	-0.12	575.94	494.00
17	6	8	6327.00	22948.00	203.90	0	Spot (Block17, Row8, Column6)	26791.66	17373.00	22262.93	0.19	0.83	579.00	754.23	579.00	664.21	0.11	0.88	100.00	100.00	16.40	16794.00	26212.66	31533980.00	39.20	5668.27	5652.00
17	7	8	6627.00	22950.00	138.15	0	Spot (Block17, Row8, Column7)	4353.00	4222.50	2172.15	0.01	0.50	524.00	631.72	524.00	435.90	0.08	0.69	100.00	95.00	0.00	3698.50	3829.00	2254854.00	8.54	1337.65	1216.00
17	8	8	6911.00	22953.00	140.05	0	Spot (Block17, Row8, Column8)	51975.65	62767.50	16036.21	0.08	0.31	517.00	580.50	517.00	221.86	0.05	0.38	100.00	100.00	48.13	62250.50	51458.65	27859116.00	231.66	12009.80	9606.00
18	1	1	9341.00	20863.00	150.70	0	Spot (Block18, Row1, Column1)	20809.45	17664.00	12275.82	0.07	0.59	294.00	306.83	294.00	83.06	0.02	0.27	100.00	100.00	0.00	17370.00	20515.45	12901858.00	246.85	4398.66	3327.50
18	2	1	9636.00	20869.00	145.55	0	Spot (Block18, Row1, Column2)	3302.11	2866.00	1698.02	0.06	0.51	291.00	298.67	291.00	62.31	0.01	0.21	100.00	100.00	0.00	2575.00	3011.11	1905317.00	48.20	918.86	845.00
18	3	1	9941.00	20871.00	142.95	0	Spot (Block18, Row1, Column3)	1794.45	1605.00	1103.82	0.05	0.62	292.00	294.07	292.00	57.24	0.00	0.19	100.00	100.00	0.00	1313.00	1502.45	988741.00	26.21	641.32	569.00
18	4	1	10229.00	20873.00	143.70	0	Spot (Block18, Row1, Column4)	2563.17	2390.00	1252.27	0.03	0.49	294.00	296.81	294.00	56.37	0.00	0.19	100.00	100.00	0.00	2096.00	2269.17	1453315.00	40.21	769.49	742.00
18	5	1	10539.00	20869.00	145.55	0	Spot (Block18, Row1, Column5)	3251.64	2626.00	2303.20	0.09	0.71	292.00	295.71	292.00	59.58	0.01	0.20	100.00	100.00	0.00	2334.00	2959.64	1889205.00	49.61	738.95	644.50
18	6	1	10832.00	20875.00	142.50	0	Spot (Block18, Row1, Column6)	5242.59	4910.00	2829.63	0.03	0.54	293.00	298.54	293.00	66.58	0.01	0.22	100.00	100.00	0.00	4617.00	4949.59	2883424.00	74.26	1368.15	956.50
18	7	1	11129.00	20876.00	143.25	0	Spot (Block18, Row1, Column7)	14913.68	13585.00	8439.28	0.04	0.57	294.00	300.38	294.00	62.61	0.01	0.21	100.00	100.00	0.00	13291.00	14619.68	8366573.00	233.40	2941.35	1949.00
18	8	1	11444.00	20872.00	196.15	0	Spot (Block18, Row1, Column8)	447.70	412.00	99.24	0.04	0.22	295.00	299.43	295.00	42.45	0.01	0.14	85.00	78.00	0.00	117.00	152.70	485756.00	3.49	341.02	321.00
18	1	2	9356.00	21190.00	230.70	0	Spot (Block18, Row2, Column1)	309.51	301.00	40.81	0.01	0.13	289.00	293.18	289.00	65.72	0.01	0.22	13.00	1.00	0.00	12.00	20.51	472007.00	0.25	290.78	293.00
18	2	2	9629.00	21168.00	128.60	0	Spot (Block18, Row2, Column2)	2944.16	2826.50	1074.86	0.02	0.37	287.00	290.05	287.00	54.01	0.00	0.19	100.00	100.00	0.00	2539.50	2657.16	1295430.00	49.14	886.51	840.50
18	3	2	9948.00	21178.00	164.20	0	Spot (Block18, Row2, Column3)	428.36	396.00	107.87	0.03	0.25	288.00	291.92	288.00	62.63	0.01	0.21	77.00	36.00	0.00	108.00	140.36	320845.00	2.18	330.57	312.00
18	4	2	10239.00	21177.00	180.75	0	Spot (Block18, Row2, Column4)	1486.03	1412.50	587.48	0.02	0.40	296.00	306.15	296.00	70.96	0.01	0.23	100.00	100.00	0.00	1116.50	1190.03	1361202.00	16.63	572.76	545.00
18	5	2	10536.00	21171.00	183.75	0	Spot (Block18, Row2, Column5)	4110.12	3908.00	1516.80	0.02	0.37	297.00	317.66	297.00	101.53	0.03	0.32	100.00	100.00	0.00	3611.00	3813.12	3884064.00	37.35	1159.59	994.00
18	6	2	10832.00	21168.00	157.75	0	Spot (Block18, Row2, Column6)	801.42	750.00	335.79	0.03	0.42	300.00	394.32	300.00	394.20	0.12	1.00	57.00	19.00	0.00	450.00	501.42	553782.00	1.03	412.39	409.00
18	7	2	11135.00	21183.00	150.40	0	Spot (Block18, Row2, Column7)	1107.49	962.50	532.29	0.06	0.48	297.00	322.08	297.00	143.89	0.04	0.45	96.00	85.00	0.00	665.50	810.49	682216.00	5.46	486.86	440.00
18	8	2	11456.00	21169.00	218.05	0	Spot (Block18, Row2, Column8)	320.89	307.00	38.65	0.02	0.12	297.00	319.95	297.00	182.25	0.03	0.57	0.00	0.00	0.00	10.00	23.89	435125.00	0.01	307.88	299.00
18	1	3	9340.00	21465.00	145.05	0	Spot (Block18, Row3, Column1)	4642.85	4013.00	2974.77	0.06	0.64	289.00	292.38	289.00	93.97	0.01	0.32	100.00	100.00	0.00	3724.00	4353.85	2678923.00	46.30	1061.13	850.00
18	2	3	9640.00	21471.00	156.05	0	Spot (Block18, Row3, Column2)	586.16	541.00	183.03	0.03	0.31	294.00	307.43	294.00	93.88	0.02	0.31	95.00	66.00	0.00	247.00	292.16	393313.00	2.97	370.76	377.50
18	3	3	9929.00	21469.00	147.65	0	Spot (Block18, Row3, Column3)	1269.82	1128.00	745.10	0.05	0.59	292.00	296.56	292.00	64.85	0.01	0.22	100.00	99.00	0.00	836.00	977.82	753006.00	15.01	484.07	470.00
18	4	3	10233.00	21467.00	142.85	0	Spot (Block18, Row3, Column4)	6194.91	5769.00	3401.73	0.03	0.55	294.00	298.38	294.00	52.20	0.01	0.17	100.00	100.00	0.00	5475.00	5900.91	3401003.00	112.96	1809.98	1410.00
18	5	3	10525.00	21467.00	161.60	0	Spot (Block18, Row3, Column5)	815.80	622.00	851.15	0.12	1.04	301.00	404.29	301.00	441.05	0.13	1.09	33.00	10.00	0.00	321.00	514.80	588189.00	0.93	456.18	403.00
18	6	3	10835.00	21475.00	212.25	0	Spot (Block18, Row3, Column6)	39785.33	35188.00	20070.77	0.05	0.50	313.00	551.66	313.00	620.21	0.25	1.12	100.00	100.00	28.27	34875.00	39472.33	51363232.00	63.26	9092.98	8561.50
18	7	3	11140.00	21481.00	145.10	0	Spot (Block18, Row3, Column7)	2680.31	2268.00	1617.51	0.07	0.60	303.00	419.32	303.00	446.15	0.14	1.06	90.00	78.00	0.00	1965.00	2377.31	1535815.00	5.07	695.74	609.00
18	8	3	11433.00	21486.00	156.55	0	Spot (Block18, Row3, Column8)	40514.55	39478.00	18161.87	0.01	0.45	304.00	360.97	304.00	265.40	0.07	0.74	100.00	100.00	18.67	39174.00	40210.55	27347448.00	151.29	7038.62	6085.00
18	1	4	9335.00	21765.00	142.65	0	Spot (Block18, Row4, Column1)	8622.13	7447.00	4955.54	0.06	0.57	294.00	309.50	294.00	93.22	0.02	0.30	100.00	100.00	0.00	7153.00	8328.13	4793906.00	89.17	1769.72	1306.50
18	2	4	9634.00	21772.00	171.70	0	Spot (Block18, Row4, Column2)	5564.69	5052.00	3097.07	0.04	0.56	298.00	356.78	298.00	218.63	0.08	0.61	100.00	100.00	0.00	4754.00	5266.69	4579736.00	23.82	1280.09	1256.00
18	3	4	9932.00	21772.00	144.15	0	Spot (Block18, Row4, Column3)	31115.33	29057.00	17684.40	0.03	0.57	298.00	347.78	298.00	182.06	0.07	0.52	100.00	100.00	3.40	28759.00	30817.33	17393476.00	168.99	6646.52	5617.00
18	4	4	10221.00	21767.00	218.30	0	Spot (Block18, Row4, Column4)	362.23	342.00	72.56	0.02	0.20	293.00	299.94	293.00	78.23	0.01	0.26	42.00	14.00	0.00	49.00	69.23	495892.00	0.80	300.40	295.00
18	5	4	10519.00	21781.00	131.55	0	Spot (Block18, Row4, Column5)	1821.14	622.00	4181.23	0.47	2.30	296.00	307.68	296.00	77.60	0.02	0.25	99.00	87.00	0.00	326.00	1525.14	846831.00	19.50	870.41	424.50
18	6	4	10835.00	21776.00	184.55	0	Spot (Block18, Row4, Column6)	5728.57	5668.00	2264.39	0.00	0.40	304.00	424.55	304.00	454.97	0.15	1.07	100.00	100.00	0.00	5364.00	5424.57	5499431.00	11.66	1493.94	1235.00
18	7	4	11128.00	21783.00	148.20	0	Spot (Block18, Row4, Column7)	1460.28	1164.50	973.27	0.10	0.67	309.00	429.73	309.00	462.15	0.14	1.08	65.00	48.00	0.00	855.50	1151.28	876166.00	2.23	544.46	493.00
18	8	4	11433.00	21789.00	154.00	0	Spot (Block18, Row4, Column8)	1032.36	989.00	384.39	0.02	0.37	311.00	353.86	311.00	160.84	0.06	0.45	95.00	83.00	0.00	678.00	721.36	673098.00	4.22	464.11	416.50
18	1	5	9333.00	22071.00	142.40	0	Spot (Block18, Row5, Column1)	7170.98	6128.50	4386.95	0.07	0.61	306.00	447.63	306.00	502.59	0.17	1.12	100.00	100.00	0.00	5822.50	6864.98	3929695.00	13.38	1737.20	1246.00
18	2	5	9632.00	22071.00	152.60	0	Spot (Block18, Row5, Column2)	44333.84	45409.50	17565.68	0.01	0.40	311.00	480.37	311.00	495.00	0.19	1.03	100.00	100.00	24.37	45098.50	44022.84	28196472.00	88.59	7783.51	6851.00
18	3	5	9933.00	22072.00	152.40	0	Spot (Block18, Row5, Column3)	21375.05	18038.00	13510.00	0.07	0.63	305.00	389.13	305.00	264.84	0.11	0.68	100.00	100.00	0.16	17733.00	21070.05	13530410.00	79.24	3004.32	2679.00
18	4	5	10230.00	22075.00	142.80	0	Spot (Block18, Row5, Column4)	4048.56	3279.00	2651.74	0.09	0.65	300.00	334.93	300.00	150.89	0.05	0.45	100.00	100.00	0.00	2979.00	3748.56	2255049.00	24.61	951.89	755.00
18	5	5	10532.00	22077.00	141.75	0	Spot (Block18, Row5, Column5)	29448.80	26070.50	18292.30	0.05	0.62	294.00	321.57	294.00	258.84	0.04	0.80	100.00	100.00	3.52	25776.50	29154.80	15902353.00	112.53	5824.30	4392.00
18	6	5	10844.00	22076.00	217.35	0	Spot (Block18, Row5, Column6)	778.27	594.50	548.55	0.12	0.70	302.00	425.36	302.00	474.16	0.15	1.11	34.00	16.00	0.00	292.50	476.27	1047547.00	0.74	456.84	349.50
18	7	5	11131.00	22076.00	203.50	0	Spot (Block18, Row5, Column7)	44389.46	50971.00	21083.25	0.06	0.47	346.00	554.45	346.00	630.78	0.20	1.14	100.00	100.00	38.70	50625.00	44043.46	52069296.00	69.49	9679.42	9903.00
18	8	5	11436.00	22082.00	143.60	0	Spot (Block18, Row5, Column8)	7114.86	5511.50	5554.26	0.11	0.78	308.00	402.89	308.00	409.55	0.12	1.02	100.00	91.00	0.00	5203.50	6806.86	3955863.00	16.39	1572.93	993.00
18	1	6	9328.00	22369.00	214.40	0	Spot (Block18, Row6, Column1)	34767.48	24228.50	21430.22	0.16	0.62	317.00	591.83	317.00	744.35	0.27	1.26	100.00	100.00	23.10	23911.50	34450.48	45754300.00	45.91	7996.26	8116.00
18	2	6	9631.00	22366.00	217.30	0	Spot (Block18, Row6, Column2)	31597.48	25059.50	18888.19	0.10	0.60	320.00	602.11	320.00	768.16	0.27	1.28	100.00	100.00	8.83	24739.50	31277.48	42593512.00	40.35	7128.81	7088.00
18	3	6	9923.00	22372.00	139.70	0	Spot (Block18, Row6, Column3)	14716.70	13987.50	8582.68	0.02	0.58	303.00	412.79	303.00	455.52	0.13	1.10	100.00	100.00	0.00	13684.50	14413.70	7770415.00	31.40	3423.27	2702.50
18	4	6	10230.00	22370.00	146.35	0	Spot (Block18, Row6, Column4)	1334.36	1116.50	681.99	0.08	0.51	300.00	326.70	300.00	249.84	0.04	0.76	98.00	73.00	0.00	816.50	1034.36	784606.00	4.03	519.21	477.00
18	5	6	10531.00	22374.00	139.95	0	Spot (Block18, Row6, Column5)	34863.94	31975.00	19614.25	0.04	0.56	304.00	351.00	304.00	276.09	0.06	0.79	100.00	100.00	10.19	31671.00	34559.94	18477912.00	125.00	7097.42	4700.00
18	6	6	10841.00	22372.00	167.40	0	Spot (Block18, Row6, Column6)	593.35	504.50	230.71	0.07	0.39	309.00	416.62	309.00	454.89	0.13	1.09	20.00	2.00	0.00	195.50	284.35	463999.00	0.39	372.95	379.00
18	7	6	11128.00	22377.00	143.60	0	Spot (Block18, Row6, Column7)	9277.56	8289.00	5990.89	0.05	0.65	321.00	415.87	321.00	374.56	0.11	0.90	100.00	100.00	0.00	7968.00	8956.56	5176879.00	23.66	2085.01	1549.00
18	8	6	11436.00	22384.00	143.95	0	Spot (Block18, Row6, Column8)	13102.33	11047.00	9118.18	0.07	0.70	312.00	341.26	312.00	78.77	0.04	0.23	100.00	100.00	0.00	10735.00	12790.33	7429023.00	162.01	2270.22	1715.00
18	1	7	9328.00	22669.00	163.25	0	Spot (Block18, Row7, Column1)	7730.83	6372.00	4608.62	0.08	0.60	303.00	405.65	303.00	413.86	0.13	1.02	100.00	100.00	0.00	6069.00	7427.83	5713084.00	17.70	1482.21	1463.00
18	2	7	9633.00	22673.00	164.85	0	Spot (Block18, Row7, Column2)	532.53	484.00	187.65	0.04	0.35	303.00	394.32	303.00	415.85	0.11	1.05	14.00	0.00	0.00	181.00	229.53	399933.00	0.33	362.73	361.00
18	3	7	9882.00	22698.00	151.10	0	Spot (Block18, Row7, Column3)	380.76	378.00	109.92	0.00	0.29	297.00	323.44	297.00	184.72	0.04	0.57	4.00	1.00	0.00	81.00	83.76	237596.00	0.31	318.24	303.00
18	4	7	10229.00	22672.00	147.65	0	Spot (Block18, Row7, Column4)	511.29	492.00	113.22	0.02	0.22	300.00	329.83	300.00	148.60	0.04	0.45	67.00	23.00	0.00	192.00	211.29	303704.00	1.22	368.86	365.00
18	5	7	10534.00	22676.00	184.50	0	Spot (Block18, Row7, Column5)	2199.03	1972.00	1089.08	0.05	0.50	317.00	458.78	317.00	493.43	0.16	1.08	96.00	73.00	0.00	1655.00	1882.03	2108867.00	3.53	784.71	787.50
18	6	7	10826.00	22678.00	208.30	0	Spot (Block18, Row7, Column6)	38063.50	36805.50	21122.05	0.01	0.55	389.00	716.14	389.00	859.86	0.27	1.20	100.00	100.00	23.02	36416.50	37674.50	47122884.00	43.43	8034.15	7954.00
18	7	7	11118.00	22684.00	145.80	0	Spot (Block18, Row7, Column7)	13771.81	13293.00	7033.90	0.02	0.51	357.00	496.19	357.00	535.53	0.14	1.08	100.00	100.00	0.00	12936.00	13414.81	7946337.00	24.79	3350.56	2034.00
18	8	7	11433.00	22675.00	187.45	0	Spot (Block18, Row7, Column8)	12406.57	12536.00	3847.16	0.00	0.31	324.00	372.57	324.00	156.34	0.06	0.42	100.00	100.00	0.00	12212.00	12082.57	12270100.00	76.97	3098.01	2898.00
18	1	8	9325.00	22985.00	125.25	0	Spot (Block18, Row8, Column1)	1427.13	497.00	4242.91	0.46	2.97	297.00	316.31	297.00	98.18	0.03	0.31	84.00	51.00	0.00	200.00	1130.13	597968.00	11.31	554.75	406.50
18	2	8	9631.00	22968.00	152.15	0	Spot (Block18, Row8, Column2)	1138.68	986.50	541.63	0.06	0.48	296.00	300.99	296.00	41.31	0.01	0.14	100.00	100.00	0.00	690.50	842.68	721924.00	20.28	468.29	423.00
18	3	8	9921.00	22971.00	144.85	0	Spot (Block18, Row8, Column3)	2219.81	1798.50	1557.83	0.09	0.70	297.00	322.82	297.00	173.56	0.04	0.54	100.00	84.00	0.00	1501.50	1922.81	1269731.00	10.93	665.74	556.00
18	4	8	10224.00	22974.00	151.00	0	Spot (Block18, Row8, Column4)	58030.88	65535.00	12042.67	0.05	0.21	299.00	343.64	299.00	216.28	0.06	0.63	100.00	100.00	64.10	65236.00	57731.88	36211560.00	266.73	11557.28	9576.00
18	5	8	10514.00	22970.00	156.70	0	Spot (Block18, Row8, Column5)	530.88	500.00	130.25	0.03	0.25	303.00	432.61	303.00	500.88	0.15	1.16	2.00	0.00	0.00	197.00	227.88	357279.00	0.20	363.29	350.50
18	6	8	10828.00	22976.00	208.50	0	Spot (Block18, Row8, Column6)	42964.52	47935.50	21799.46	0.05	0.51	389.00	673.06	389.00	840.47	0.24	1.25	100.00	100.00	39.45	47546.50	42575.52	53362432.00	50.32	9726.60	9484.00
18	7	8	11130.00	22980.00	142.50	0	Spot (Block18, Row8, Column7)	6085.39	5534.00	3290.67	0.04	0.54	368.00	486.94	368.00	509.20	0.12	1.05	100.00	100.00	0.00	5166.00	5717.39	3365220.00	10.99	1363.23	1136.50
18	8	8	11412.00	22981.00	145.35	0	Spot (Block18, Row8, Column8)	51376.93	61569.00	16221.50	0.08	0.32	358.00	402.34	358.00	206.63	0.05	0.51	100.00	100.00	46.34	61211.00	51018.93	29490552.00	246.69	10962.21	7482.50
19	1	1	13841.00	20893.00	152.75	0	Spot (Block19, Row1, Column1)	23115.65	20752.00	13044.19	0.05	0.56	292.00	306.58	292.00	85.83	0.02	0.28	100.00	100.00	0.00	20460.00	22823.65	14770898.00	265.74	4452.47	3290.00
19	2	1	14135.00	20896.00	152.90	0	Spot (Block19, Row1, Column2)	3066.28	2735.00	1459.41	0.05	0.48	289.00	293.33	289.00	64.15	0.01	0.22	100.00	100.00	0.00	2446.00	2777.28	1965486.00	43.23	839.47	803.00
19	3	1	14445.00	20894.00	153.70	0	Spot (Block19, Row1, Column3)	446.51	403.00	114.01	0.04	0.26	283.00	276.13	283.00	40.56	0.01	0.15	83.00	75.00	0.00	120.00	163.51	292466.00	4.20	320.77	309.00
19	4	1	14733.00	20900.00	144.65	0	Spot (Block19, Row1, Column4)	2421.00	2322.00	1047.93	0.02	0.43	277.00	270.19	277.00	39.09	0.01	0.14	100.00	100.00	0.00	2045.00	2144.00	1384811.00	55.02	752.49	689.50
19	5	1	15038.00	20897.00	153.80	0	Spot (Block19, Row1, Column5)	636.86	574.50	250.74	0.04	0.39	283.00	281.85	283.00	64.64	0.00	0.23	95.00	78.00	0.00	291.50	353.86	411414.00	5.49	351.13	325.00
19	6	1	15336.00	20902.00	147.40	0	Spot (Block19, Row1, Column6)	2484.62	2170.00	1399.82	0.06	0.56	281.50	276.91	281.50	42.65	0.01	0.15	100.00	100.00	0.00	1888.50	2203.12	1475865.00	51.76	783.38	510.00
19	7	1	15633.00	20903.00	143.95	0	Spot (Block19, Row1, Column7)	4185.63	3848.00	2229.31	0.04	0.53	276.00	269.73	276.00	42.82	0.01	0.16	100.00	100.00	0.00	3572.00	3909.63	2339766.00	91.45	1267.06	879.50
19	8	1	15939.00	20904.00	171.25	0	Spot (Block19, Row1, Column8)	566.34	533.00	176.77	0.03	0.31	275.00	266.81	275.00	37.28	0.01	0.14	99.00	95.00	0.00	258.00	291.34	462136.00	8.03	333.50	324.00
19	1	2	13842.00	21203.00	188.40	0	Spot (Block19, Row2, Column1)	305.51	296.00	41.49	0.01	0.14	285.00	286.67	285.00	70.39	0.00	0.25	16.00	0.00	0.00	11.00	20.51	305811.00	0.27	291.34	289.00
19	2	2	14134.00	21199.00	141.10	0	Spot (Block19, Row2, Column2)	525.41	486.00	126.17	0.03	0.24	280.00	272.59	280.00	41.56	0.01	0.15	97.00	96.00	0.00	206.00	245.41	282669.00	6.08	350.02	355.50
19	3	2	14444.00	21201.00	169.20	0	Spot (Block19, Row2, Column3)	395.75	390.00	69.64	0.01	0.18	279.00	270.62	279.00	46.55	0.01	0.17	85.00	69.00	0.00	111.00	116.75	315017.00	2.69	311.22	306.00
19	4	2	14754.00	21191.00	166.75	0	Spot (Block19, Row2, Column4)	511.44	458.00	380.92	0.05	0.74	282.00	280.74	282.00	65.78	0.00	0.23	92.00	54.00	0.00	176.00	229.44	394832.00	3.51	348.81	328.00
19	5	2	15045.00	21200.00	188.85	0	Spot (Block19, Row2, Column5)	10782.97	10313.00	4035.71	0.02	0.37	286.00	309.10	286.00	148.94	0.03	0.48	100.00	100.00	0.00	10027.00	10496.97	10793749.00	70.32	2607.72	2368.50
19	6	2	15338.00	21205.00	147.00	-50	Spot (Block19, Row2, Column6)	382.79	388.00	62.53	0.01	0.16	288.00	385.13	288.00	426.59	0.13	1.11	0.00	0.00	0.00	100.00	94.79	225465.00	-0.01	335.49	325.50
19	7	2	15638.00	21206.00	163.70	0	Spot (Block19, Row2, Column7)	408.74	386.00	82.39	0.02	0.20	284.00	285.53	284.00	83.70	0.00	0.29	69.00	32.00	0.00	102.00	124.74	303695.00	1.47	311.66	304.00
19	8	2	15939.00	21209.00	147.00	-50	Spot (Block19, Row2, Column8)	293.51	292.00	34.11	0.00	0.12	281.00	284.07	281.00	105.71	0.00	0.37	2.00	0.00	0.00	11.00	12.51	173466.00	0.09	282.96	287.00
19	1	3	13840.00	21490.00	145.45	0	Spot (Block19, Row3, Column1)	1758.57	1582.00	786.22	0.05	0.45	282.00	275.58	282.00	37.81	0.01	0.14	100.00	100.00	0.00	1300.00	1476.57	1021728.00	39.22	638.08	557.00
19	2	3	14134.00	21498.00	162.45	0	Spot (Block19, Row3, Column2)	452.53	406.00	129.59	0.05	0.29	283.00	291.92	283.00	118.20	0.01	0.40	51.00	25.00	0.00	123.00	169.53	330350.00	1.36	311.71	300.00
19	3	3	14405.00	21489.00	151.50	0	Spot (Block19, Row3, Column3)	2435.85	858.00	6636.31	0.45	2.72	281.00	279.06	281.00	76.46	0.00	0.27	93.00	86.00	0.48	577.00	2154.85	1534583.00	28.21	675.15	344.00
19	4	3	14732.00	21502.00	146.55	0	Spot (Block19, Row3, Column4)	2599.41	2341.00	1184.69	0.05	0.46	289.00	292.97	289.00	77.68	0.01	0.27	100.00	100.00	0.00	2052.00	2310.41	1525853.00	29.69	788.92	738.00
19	5	3	15040.00	21505.00	138.15	0	Spot (Block19, Row3, Column5)	1481.20	817.00	3672.34	0.26	2.48	298.00	402.06	298.00	404.33	0.13	1.01	65.00	15.00	0.00	519.00	1183.20	755413.00	2.67	590.81	534.00
19	6	3	15333.00	21501.00	213.80	0	Spot (Block19, Row3, Column6)	43836.26	45846.00	20087.92	0.02	0.46	307.00	561.73	307.00	623.45	0.26	1.11	100.00	100.00	36.25	45539.00	43529.26	57206796.00	69.41	9942.12	9707.00
19	7	3	15665.00	21510.00	171.35	0	Spot (Block19, Row3, Column7)	446.16	426.00	137.01	0.02	0.31	290.00	383.21	290.00	422.86	0.12	1.10	3.00	0.00	0.00	136.00	156.16	364512.00	0.15	347.05	309.00
19	8	3	15935.00	21510.00	158.30	0	Spot (Block19, Row3, Column8)	23902.06	21035.00	12008.62	0.06	0.50	285.00	304.62	285.00	155.52	0.03	0.51	100.00	100.00	0.15	20750.00	23617.06	16349012.00	151.74	4598.54	4218.00
19	1	4	13835.00	21793.00	146.30	0	Spot (Block19, Row4, Column1)	3098.02	2784.00	1504.28	0.05	0.49	290.00	304.71	290.00	119.98	0.02	0.39	100.00	100.00	0.00	2494.00	2808.02	1799951.00	23.28	901.02	656.50
19	2	4	14135.00	21798.00	182.20	0	Spot (Block19, Row4, Column2)	8359.31	7450.00	5107.76	0.05	0.61	294.00	342.22	294.00	197.21	0.07	0.58	100.00	100.00	0.00	7156.00	8065.31	7782515.00	40.65	1754.03	1722.00
19	3	4	14435.00	21796.00	147.30	0	Spot (Block19, Row4, Column3)	8161.57	7401.50	4330.25	0.04	0.53	291.00	344.38	291.00	236.26	0.07	0.69	100.00	100.00	0.00	7110.50	7870.57	4831650.00	33.09	1922.47	1482.50
19	4	4	14717.00	21805.00	161.90	0	Spot (Block19, Row4, Column4)	339.67	316.00	52.55	0.03	0.15	289.00	288.77	289.00	49.08	0.00	0.17	41.00	19.00	0.00	27.00	50.67	246603.00	1.04	307.56	304.00
19	5	4	15028.00	21804.00	147.50	0	Spot (Block19, Row4, Column5)	1115.11	477.00	3325.69	0.37	2.98	289.00	303.69	289.00	102.75	0.02	0.34	74.00	43.00	0.00	188.00	826.11	661258.00	7.90	414.30	374.00
19	6	4	15337.00	21800.00	192.65	0	Spot (Block19, Row4, Column6)	13230.39	13209.50	4580.12	0.00	0.35	294.00	411.64	294.00	438.75	0.15	1.07	100.00	100.00	0.00	12915.50	12936.39	13918370.00	29.22	2978.43	2352.00
19	7	4	15626.00	21804.00	161.75	0	Spot (Block19, Row4, Column7)	452.30	415.00	122.11	0.04	0.27	292.00	367.42	292.00	357.60	0.10	0.97	4.00	0.00	0.00	123.00	160.30	327011.00	0.24	327.35	308.00
19	8	4	15942.00	21814.00	148.70	0	Spot (Block19, Row4, Column8)	502.01	503.00	91.70	0.00	0.18	282.00	289.20	282.00	101.43	0.01	0.35	93.00	63.00	0.00	221.00	220.01	302710.00	2.10	365.37	353.00
19	1	5	13839.00	22105.00	148.00	0	Spot (Block19, Row5, Column1)	4086.66	3425.00	2264.21	0.08	0.55	299.00	448.21	299.00	592.83	0.18	1.32	99.00	90.00	0.00	3126.00	3787.66	2423391.00	6.14	1080.56	863.50
19	2	5	14131.00	22098.00	154.20	0	Spot (Block19, Row5, Column2)	29319.88	28016.00	14541.44	0.02	0.50	306.00	440.12	306.00	360.35	0.16	0.82	100.00	100.00	0.00	27710.00	29013.88	19204522.00	80.14	4827.64	4143.50
19	3	5	14436.00	22101.00	157.30	0	Spot (Block19, Row5, Column3)	29262.78	24954.00	17401.12	0.07	0.59	296.00	384.87	296.00	309.09	0.11	0.80	100.00	100.00	2.50	24658.00	28966.78	19927972.00	93.43	4046.04	3769.00
19	4	5	14731.00	22101.00	138.70	0	Spot (Block19, Row5, Column4)	1371.89	1218.00	625.89	0.05	0.46	286.00	318.28	286.00	210.69	0.05	0.66	100.00	84.00	0.00	932.00	1085.89	717498.00	5.00	617.84	537.00
19	5	5	15038.00	22103.00	145.40	0	Spot (Block19, Row5, Column5)	12493.61	10616.00	8001.39	0.07	0.64	282.00	280.88	282.00	55.38	0.00	0.20	100.00	100.00	0.00	10334.00	12211.61	7208814.00	220.51	2668.05	1586.00
19	6	5	15342.00	22111.00	182.15	0	Spot (Block19, Row5, Column6)	395.21	382.00	93.33	0.01	0.24	293.00	365.38	293.00	370.97	0.10	1.02	2.00	0.00	0.00	89.00	102.21	368334.00	0.08	318.47	313.00
19	7	5	15638.00	22108.00	196.50	0	Spot (Block19, Row5, Column7)	36137.55	33060.50	21744.34	0.04	0.60	302.00	437.92	302.00	497.40	0.16	1.14	100.00	100.00	22.53	32758.50	35835.55	39462468.00	71.77	6772.23	6650.00
19	8	5	15941.00	22111.00	144.75	0	Spot (Block19, Row5, Column8)	981.80	854.00	492.35	0.06	0.50	285.00	331.49	285.00	300.53	0.07	0.91	76.00	49.00	0.00	569.00	696.80	561591.00	2.16	442.30	387.50
19	1	6	13831.00	22396.00	211.35	0	Spot (Block19, Row6, Column1)	41319.32	38802.00	21557.87	0.03	0.52	365.00	661.36	365.00	797.59	0.26	1.21	100.00	100.00	34.70	38437.00	40954.32	52517292.00	50.98	9706.19	9981.00
19	2	6	14132.00	22395.00	208.60	0	Spot (Block19, Row6, Column2)	22303.58	19170.00	13207.21	0.07	0.59	311.00	529.12	311.00	587.22	0.23	1.11	100.00	100.00	0.00	18859.00	21992.58	27701042.00	37.08	4835.51	4831.50
19	3	6	14421.00	22401.00	142.95	0	Spot (Block19, Row6, Column3)	4002.03	3682.00	2087.18	0.04	0.52	294.00	375.30	294.00	334.68	0.11	0.89	100.00	100.00	0.00	3388.00	3708.03	2205117.00	10.84	1196.99	957.00
19	4	6	14732.00	22396.00	147.10	0	Spot (Block19, Row6, Column4)	704.38	663.00	253.23	0.03	0.36	285.00	284.57	285.00	46.60	0.00	0.16	100.00	96.00	0.00	378.00	419.38	419104.00	9.01	377.16	361.00
19	5	6	15032.00	22405.00	142.75	0	Spot (Block19, Row6, Column5)	8992.62	8415.00	5009.22	0.03	0.56	287.00	287.40	287.00	52.74	0.00	0.18	100.00	100.00	0.00	8128.00	8705.62	5017884.00	165.07	1901.51	1503.00
19	6	6	15323.00	22399.00	164.75	0	Spot (Block19, Row6, Column6)	336.79	319.00	41.85	0.02	0.12	292.00	335.34	292.00	270.11	0.06	0.81	0.00	0.00	0.00	27.00	44.79	252926.00	0.01	304.42	300.00
19	7	6	15635.00	22405.00	147.95	0	Spot (Block19, Row6, Column7)	1373.04	1281.00	630.13	0.03	0.46	296.00	357.90	296.00	330.80	0.08	0.92	90.00	66.00	0.00	985.00	1077.04	816957.00	3.07	565.23	496.50
19	8	6	15939.00	22413.00	145.25	0	Spot (Block19, Row6, Column8)	1368.32	1271.00	649.37	0.03	0.47	288.00	294.43	288.00	78.64	0.01	0.27	100.00	99.00	0.00	983.00	1080.32	784049.00	13.66	520.83	443.00
19	1	7	13830.00	22696.00	169.05	0	Spot (Block19, Row7, Column1)	12771.81	10621.00	7921.56	0.08	0.62	304.00	462.85	304.00	481.01	0.18	1.04	100.00	100.00	0.00	10317.00	12467.81	10179136.00	25.59	2126.48	2071.00
19	2	7	14132.00	22704.00	177.50	0	Spot (Block19, Row7, Column2)	370.90	386.00	63.08	0.02	0.17	296.00	385.93	296.00	326.82	0.12	0.85	0.00	0.00	0.00	90.00	74.90	327132.00	-0.05	325.66	307.50
19	3	7	14425.00	22701.00	189.25	0	Spot (Block19, Row7, Column3)	315.01	302.00	37.92	0.02	0.12	290.00	289.98	290.00	57.02	0.00	0.20	18.00	1.00	0.00	12.00	25.01	317528.00	0.44	295.10	294.00
19	4	7	14726.00	22700.00	168.60	0	Spot (Block19, Row7, Column4)	341.86	324.00	44.64	0.02	0.13	287.00	291.62	287.00	85.07	0.01	0.29	33.00	0.00	0.00	37.00	54.86	269382.00	0.59	302.77	303.00
19	5	7	15035.00	22707.00	209.10	0	Spot (Block19, Row7, Column5)	460.97	423.00	151.17	0.04	0.33	289.00	341.50	289.00	288.01	0.07	0.84	22.00	0.00	0.00	134.00	171.97	575288.00	0.41	351.36	302.00
19	6	7	15328.00	22701.00	198.30	0	Spot (Block19, Row7, Column6)	26503.52	25264.00	15558.28	0.02	0.59	306.00	546.12	306.00	671.56	0.25	1.23	100.00	100.00	0.36	24958.00	26197.52	29604432.00	38.65	5039.85	4929.00
19	7	7	15620.00	22710.00	146.70	0	Spot (Block19, Row7, Column7)	2348.23	2239.00	1024.98	0.02	0.44	303.00	406.80	303.00	382.64	0.13	0.94	99.00	94.00	0.00	1936.00	2045.23	1378410.00	5.07	807.53	627.00
19	8	7	15930.00	22709.00	188.30	0	Spot (Block19, Row7, Column8)	22861.48	23001.00	6700.42	0.00	0.29	293.00	323.16	293.00	155.99	0.04	0.48	100.00	100.00	0.00	22708.00	22568.48	22792892.00	144.49	5080.74	4643.00
19	1	8	13822.00	22997.00	155.35	0	Spot (Block19, Row8, Column1)	638.68	563.00	329.84	0.05	0.52	293.00	322.54	293.00	176.06	0.04	0.55	67.00	37.00	0.00	270.00	345.68	422803.00	1.80	374.98	380.00
19	2	8	14130.00	22988.00	167.05	0	Spot (Block19, Row8, Column2)	420.77	404.00	82.59	0.02	0.20	293.00	294.55	293.00	40.74	0.00	0.14	83.00	69.00	0.00	111.00	127.77	325673.00	3.10	341.16	323.50
19	3	8	14423.00	22993.00	170.25	0	Spot (Block19, Row8, Column3)	456.10	411.00	139.88	0.05	0.31	294.00	298.93	294.00	113.73	0.01	0.38	52.00	25.00	0.00	117.00	162.10	367163.00	1.38	332.87	317.50
19	4	8	14728.00	23001.00	150.85	0	Spot (Block19, Row8, Column4)	48497.23	56851.00	18469.20	0.07	0.38	298.00	320.21	298.00	142.57	0.03	0.45	100.00	100.00	41.76	56553.00	48199.23	30310972.00	337.93	9402.25	7465.50
19	5	8	15017.00	23046.00	208.20	0	Spot (Block19, Row8, Column5)	370.49	381.00	63.20	0.01	0.17	299.00	399.71	299.00	502.35	0.13	1.26	0.00	0.00	0.00	82.00	71.49	459412.00	-0.06	334.33	314.00
19	6	8	15331.00	23004.00	208.65	0	Spot (Block19, Row8, Column6)	46162.46	62428.00	21073.66	0.13	0.46	371.00	627.14	371.00	804.13	0.23	1.28	100.00	100.00	48.14	62057.00	45791.46	56965080.00	56.63	10538.09	10662.00
19	7	8	15630.00	23008.00	147.05	0	Spot (Block19, Row8, Column7)	1537.49	1443.00	676.04	0.03	0.44	316.00	448.70	316.00	526.28	0.15	1.17	83.00	54.00	0.00	1127.00	1221.49	908655.00	2.07	631.87	584.00
19	8	8	15914.00	23005.00	149.55	0	Spot (Block19, Row8, Column8)	49417.98	56329.00	17462.27	0.06	0.35	304.00	349.62	304.00	177.48	0.06	0.51	100.00	100.00	42.27	56025.00	49113.98	30046332.00	276.47	9858.10	7425.00
20	1	1	18345.00	20921.00	152.60	0	Spot (Block20, Row1, Column1)	23479.46	21104.00	12251.03	0.05	0.52	288.00	309.19	288.00	118.14	0.03	0.38	100.00	100.00	0.00	20816.00	23191.46	15026857.00	196.12	4526.96	3166.00
20	2	1	18637.00	20924.00	149.85	0	Spot (Block20, Row1, Column2)	15247.21	14529.50	7875.32	0.02	0.52	287.00	323.93	287.00	151.56	0.05	0.47	100.00	100.00	0.00	14242.50	14960.21	9331290.00	98.46	2911.00	2541.50
20	3	1	18941.00	20922.00	147.00	0	Spot (Block20, Row1, Column3)	12208.64	9940.00	8563.19	0.09	0.70	279.00	288.80	279.00	83.18	0.01	0.29	100.00	100.00	0.00	9661.00	11929.64	7264139.00	143.30	2304.80	1452.00
20	4	1	19233.00	20927.00	146.55	0	Spot (Block20, Row1, Column4)	11118.60	10475.50	5715.58	0.03	0.51	279.00	304.58	279.00	140.38	0.04	0.46	100.00	100.00	0.00	10196.50	10839.60	6537736.00	77.03	2368.13	1940.00
20	5	1	19541.00	20929.00	148.95	0	Spot (Block20, Row1, Column5)	26756.86	21478.00	20429.14	0.10	0.76	279.00	295.03	279.00	120.55	0.02	0.41	100.00	100.00	3.97	21199.00	26477.86	16187897.00	219.51	4423.48	3394.00
20	6	1	19836.00	20929.00	147.65	0	Spot (Block20, Row1, Column6)	27962.65	25498.00	16934.75	0.04	0.61	284.00	302.13	284.00	138.26	0.03	0.46	100.00	100.00	2.35	25214.00	27678.65	16637779.00	200.06	5637.60	2966.00
20	7	1	20133.00	20934.00	150.95	0	Spot (Block20, Row1, Column7)	51777.30	65535.00	17396.77	0.10	0.34	288.00	303.39	288.00	121.94	0.02	0.40	100.00	100.00	53.30	65247.00	51489.30	32153936.00	422.13	10781.23	7541.00
20	8	1	20445.00	20932.00	154.65	0	Spot (Block20, Row1, Column8)	1759.48	1620.00	774.09	0.04	0.44	291.00	295.06	291.00	69.44	0.01	0.24	100.00	100.00	0.00	1329.00	1468.48	1152460.00	21.09	631.45	569.00
20	1	2	18327.00	21229.00	195.00	0	Spot (Block20, Row2, Column1)	307.74	305.00	22.68	0.00	0.07	282.00	299.91	282.00	129.67	0.03	0.43	0.00	0.00	0.00	23.00	25.74	330515.00	0.06	292.86	296.00
20	2	2	18642.00	21230.00	137.35	0	Spot (Block20, Row2, Column2)	17309.15	16561.00	7604.80	0.02	0.44	288.00	315.66	288.00	151.71	0.04	0.48	100.00	100.00	0.00	16273.00	17021.15	8879593.00	112.01	2962.80	2736.50
20	3	2	18943.00	21225.00	152.45	0	Spot (Block20, Row2, Column3)	776.82	654.00	335.81	0.07	0.43	287.00	317.06	287.00	159.62	0.04	0.50	86.00	55.00	0.00	367.00	489.82	495614.00	2.88	392.98	382.50
20	4	2	19241.00	21228.00	177.00	0	Spot (Block20, Row2, Column4)	10453.03	10097.50	5266.95	0.02	0.50	290.00	338.34	290.00	195.55	0.07	0.58	100.00	100.00	0.00	9807.50	10163.03	9156850.00	51.73	1962.40	1921.00
20	5	2	19540.00	21227.00	186.05	0	Spot (Block20, Row2, Column5)	1572.24	1516.00	497.58	0.02	0.32	283.00	313.59	283.00	142.96	0.04	0.46	100.00	100.00	0.00	1233.00	1289.24	1537649.00	8.80	629.16	578.00
20	6	2	19833.00	21233.00	149.60	0	Spot (Block20, Row2, Column6)	6167.47	5490.50	3426.27	0.05	0.56	288.00	345.45	288.00	233.05	0.08	0.67	100.00	100.00	0.00	5202.50	5879.47	3786828.00	24.98	1487.13	1314.50
20	7	2	20139.00	21232.00	148.45	0	Spot (Block20, Row2, Column7)	7221.48	6040.00	4518.00	0.08	0.63	294.00	314.81	294.00	110.06	0.03	0.35	100.00	100.00	0.00	5746.00	6927.48	4340109.00	62.75	1766.27	1309.00
20	8	2	20458.00	21245.00	157.20	0	Spot (Block20, Row2, Column8)	340.01	326.00	41.29	0.02	0.12	293.00	306.69	293.00	111.18	0.02	0.36	5.00	0.00	0.00	33.00	47.01	230864.00	0.30	309.51	303.00
20	1	3	18339.00	21522.00	151.35	0	Spot (Block20, Row3, Column1)	27897.04	24757.00	18114.36	0.05	0.65	281.00	286.74	281.00	86.63	0.01	0.30	100.00	100.00	2.70	24476.00	27616.04	17547248.00	318.73	4831.36	3612.00
20	2	3	18639.00	21527.00	150.45	0	Spot (Block20, Row3, Column2)	1189.64	1066.50	564.35	0.05	0.47	288.00	317.65	288.00	148.71	0.04	0.47	99.00	89.00	0.00	778.50	901.64	737577.00	5.86	467.98	417.00
20	3	3	18928.00	21523.00	146.15	0	Spot (Block20, Row3, Column3)	6110.66	5238.00	4333.81	0.07	0.71	288.00	301.39	288.00	120.62	0.02	0.40	100.00	100.00	0.00	4950.00	5822.66	3556403.00	48.16	1581.41	1124.50
20	4	3	19235.00	21529.00	148.75	0	Spot (Block20, Row3, Column4)	31706.90	29479.00	18586.49	0.03	0.59	289.00	317.86	289.00	152.05	0.04	0.48	100.00	100.00	4.54	29190.00	31417.90	18865636.00	206.44	6721.90	4754.00
20	5	3	19537.00	21530.00	146.40	0	Spot (Block20, Row3, Column5)	2862.99	2582.50	1560.86	0.04	0.55	287.00	335.67	287.00	222.93	0.07	0.66	100.00	99.00	0.00	2295.50	2575.99	1666258.00	11.34	814.64	653.50
20	6	3	19838.00	21530.00	212.30	0	Spot (Block20, Row3, Column6)	21691.80	16585.00	13603.00	0.12	0.63	305.00	437.18	305.00	334.67	0.16	0.77	100.00	100.00	0.31	16280.00	21386.80	27960732.00	63.51	4869.28	4808.00
20	7	3	20141.00	21535.00	148.80	0	Spot (Block20, Row3, Column7)	20119.58	16351.50	13835.73	0.09	0.69	298.50	374.47	298.50	257.88	0.10	0.69	100.00	100.00	0.00	16053.00	19821.08	12192468.00	76.57	3638.65	2585.00
20	8	3	20437.00	21543.00	159.75	0	Spot (Block20, Row3, Column8)	14983.07	13564.00	7683.68	0.04	0.51	295.00	317.76	295.00	129.80	0.03	0.41	100.00	100.00	0.00	13269.00	14688.07	10578044.00	112.99	3359.55	2628.50
20	1	4	18336.00	21820.00	147.90	0	Spot (Block20, Row4, Column1)	31519.96	29488.00	18548.21	0.03	0.59	290.00	317.09	290.00	137.00	0.04	0.43	100.00	100.00	3.70	29198.00	31229.96	18754396.00	227.77	6222.01	4355.00
20	2	4	18636.00	21825.00	186.55	0	Spot (Block20, Row4, Column2)	7300.97	6562.00	4248.18	0.05	0.58	301.00	355.44	301.00	209.84	0.07	0.59	100.00	100.00	0.00	6261.00	6999.97	7133044.00	33.10	1636.76	1630.50
20	3	4	18936.00	21825.00	153.55	0	Spot (Block20, Row4, Column3)	60042.66	65535.00	10096.03	0.04	0.17	296.00	371.62	296.00	269.66	0.10	0.73	100.00	100.00	70.62	65239.00	59746.66	39028068.00	221.28	12332.48	8459.00
20	4	4	19227.00	21831.00	154.75	0	Spot (Block20, Row4, Column4)	831.43	731.00	309.32	0.06	0.37	290.00	315.74	290.00	159.84	0.04	0.51	95.00	71.00	0.00	441.00	541.43	547914.00	3.23	412.54	397.00
20	5	4	19523.00	21809.00	119.80	0	Spot (Block20, Row4, Column5)	3540.25	1169.00	7014.02	0.48	1.98	288.00	321.92	288.00	203.80	0.05	0.63	99.00	80.00	0.00	881.00	3252.25	1334674.00	15.79	971.92	945.50
20	6	4	19839.00	21831.00	192.15	0	Spot (Block20, Row4, Column6)	1864.09	1812.50	449.50	0.01	0.24	295.00	361.48	295.00	250.58	0.09	0.69	100.00	99.00	0.00	1517.50	1569.09	1949843.00	6.00	747.78	715.00
20	7	4	20133.00	21835.00	148.50	0	Spot (Block20, Row4, Column7)	11714.95	8554.00	9562.74	0.14	0.82	306.00	363.84	306.00	253.72	0.08	0.70	100.00	100.00	0.00	8248.00	11408.95	7064116.00	44.74	2132.30	1703.00
20	8	4	20435.00	21841.00	152.10	0	Spot (Block20, Row4, Column8)	3682.88	3209.00	2117.77	0.06	0.58	305.00	322.72	305.00	79.52	0.02	0.25	100.00	100.00	0.00	2904.00	3377.88	2342310.00	42.26	954.18	826.50
20	1	5	18341.00	22125.00	146.35	0	Spot (Block20, Row5, Column1)	25499.97	22197.00	14876.98	0.06	0.58	297.00	383.70	297.00	259.55	0.11	0.68	100.00	100.00	0.17	21900.00	25202.97	14866482.00	96.77	4740.68	3248.50
20	2	5	18634.00	22124.00	155.95	0	Spot (Block20, Row5, Column2)	17924.84	16601.00	8273.81	0.03	0.46	313.00	433.36	313.00	339.04	0.14	0.78	100.00	100.00	0.00	16288.00	17611.84	11991717.00	51.59	3322.71	2769.00
20	3	5	18938.00	22127.00	161.75	0	Spot (Block20, Row5, Column3)	25263.94	21515.00	14775.45	0.07	0.58	306.00	409.11	306.00	322.62	0.13	0.79	100.00	100.00	0.14	21209.00	24957.94	18316356.00	77.04	3676.56	3206.00
20	4	5	19234.00	22131.00	147.25	0	Spot (Block20, Row5, Column4)	18716.28	15551.50	13424.20	0.08	0.72	291.00	343.63	291.00	249.07	0.07	0.72	100.00	100.00	0.00	15260.50	18425.28	11080036.00	73.76	3464.93	2438.50
20	5	5	19536.00	22128.00	150.25	0	Spot (Block20, Row5, Column5)	61260.62	65535.00	9152.72	0.03	0.15	291.00	341.01	291.00	250.79	0.07	0.74	100.00	100.00	75.73	65244.00	60969.62	37859384.00	242.91	15446.90	11221.00
20	6	5	19838.00	22130.00	146.95	0	Spot (Block20, Row5, Column6)	7472.75	6591.00	3985.12	0.05	0.53	297.00	369.75	297.00	294.91	0.10	0.80	100.00	100.00	0.00	6294.00	7175.75	4393979.00	24.09	1653.27	1537.00
20	7	5	20138.00	22137.00	199.85	0	Spot (Block20, Row5, Column7)	32786.50	28166.50	20024.11	0.07	0.61	312.00	453.93	312.00	419.86	0.16	0.92	100.00	100.00	11.99	27854.50	32474.50	37180040.00	77.01	6343.24	6446.00
20	8	5	20436.00	22135.00	148.20	0	Spot (Block20, Row5, Column8)	31195.99	25635.50	22941.96	0.09	0.74	307.00	377.41	307.00	295.05	0.09	0.78	100.00	100.00	14.83	25328.50	30888.99	18717620.00	104.45	5074.50	3791.00
20	1	6	18333.00	22427.00	212.00	0	Spot (Block20, Row6, Column1)	20458.69	15241.00	14405.90	0.13	0.70	313.00	505.93	313.00	442.59	0.21	0.87	100.00	100.00	0.16	14928.00	20145.69	26166656.00	45.08	4542.03	4585.00
20	2	6	18632.00	22423.00	210.60	0	Spot (Block20, Row6, Column2)	21354.44	18608.50	11919.96	0.06	0.56	316.00	486.86	316.00	440.83	0.19	0.91	100.00	100.00	0.00	18292.50	21038.44	27034716.00	47.34	4612.54	4481.00
20	3	6	18924.00	22426.00	146.95	0	Spot (Block20, Row6, Column3)	45198.62	51149.00	20517.43	0.05	0.45	302.00	403.13	302.00	345.56	0.13	0.86	100.00	100.00	37.97	50847.00	44896.62	26667332.00	129.63	8581.54	5510.00
20	4	6	19232.00	22427.00	147.55	0	Spot (Block20, Row6, Column4)	3739.47	2966.50	2429.02	0.10	0.65	292.00	311.57	292.00	156.80	0.03	0.50	100.00	100.00	0.00	2674.50	3447.47	2251160.00	21.86	949.62	767.50
20	5	6	19531.00	22428.00	150.05	0	Spot (Block20, Row6, Column5)	61375.93	65535.00	8395.42	0.03	0.14	296.00	351.43	296.00	241.76	0.07	0.69	100.00	100.00	76.21	65239.00	61079.93	37930644.00	252.42	14869.27	9615.00
20	6	6	19835.00	22429.00	147.80	0	Spot (Block20, Row6, Column6)	2641.98	2049.50	1840.64	0.11	0.70	303.00	372.74	303.00	306.06	0.09	0.82	98.00	79.00	0.00	1746.50	2338.98	1569336.00	7.41	759.11	612.00
20	7	6	20132.00	22433.00	150.35	0	Spot (Block20, Row6, Column7)	35396.82	32040.50	21828.89	0.04	0.62	312.00	396.33	312.00	317.12	0.10	0.80	100.00	100.00	20.23	31728.50	35084.82	21875312.00	110.37	6201.66	4679.00
20	8	6	20436.00	22439.00	149.90	0	Spot (Block20, Row6, Column8)	38721.55	37249.50	23044.40	0.02	0.60	308.00	332.44	308.00	102.30	0.03	0.31	100.00	100.00	29.15	36941.50	38413.55	23775140.00	375.27	6541.05	4668.00
20	1	7	18331.00	22722.00	180.30	0	Spot (Block20, Row7, Column1)	10188.13	8769.00	6582.29	0.07	0.65	302.00	396.52	302.00	302.07	0.12	0.76	100.00	100.00	0.00	8467.00	9886.13	9301766.00	32.41	1889.87	1886.00
20	2	7	18631.00	22725.00	148.25	0	Spot (Block20, Row7, Column2)	1432.76	1133.50	953.52	0.10	0.67	306.00	372.23	306.00	248.60	0.09	0.67	83.00	64.00	0.00	827.50	1126.76	859655.00	4.27	537.65	474.00
20	3	7	18923.00	22727.00	185.40	0	Spot (Block20, Row7, Column3)	392.27	391.00	67.28	0.00	0.17	296.00	311.30	296.00	110.21	0.02	0.35	27.00	3.00	0.00	95.00	96.27	378929.00	0.73	326.07	317.50
20	4	7	19232.00	22729.00	150.25	0	Spot (Block20, Row7, Column4)	817.40	698.50	400.29	0.07	0.49	293.00	313.30	293.00	120.75	0.03	0.39	86.00	65.00	0.00	405.50	524.40	506786.00	4.17	406.20	372.00
20	5	7	19533.00	22729.00	187.05	0	Spot (Block20, Row7, Column5)	8190.78	7125.00	4960.08	0.06	0.61	301.00	415.01	301.00	353.55	0.14	0.85	100.00	100.00	0.00	6824.00	7889.78	8059726.00	21.99	1730.43	1748.00
20	6	7	19829.00	22730.00	200.85	0	Spot (Block20, Row7, Column6)	24332.80	22817.00	13994.91	0.03	0.58	330.00	550.39	330.00	534.69	0.22	0.97	100.00	100.00	0.00	22487.00	24002.80	27763730.00	44.48	4997.31	4998.00
20	7	7	20121.00	22735.00	151.85	0	Spot (Block20, Row7, Column7)	38746.33	37735.50	19631.73	0.01	0.51	315.00	419.22	315.00	355.10	0.12	0.85	100.00	100.00	16.09	37420.50	38431.33	24565272.00	107.93	7246.26	4882.00
20	8	7	20430.00	22731.00	189.15	0	Spot (Block20, Row7, Column8)	3905.88	3875.50	1051.77	0.00	0.27	307.00	332.55	307.00	125.53	0.03	0.38	100.00	100.00	0.00	3568.50	3598.88	3929318.00	28.47	1383.12	1324.50
20	1	8	18314.00	23029.00	157.65	0	Spot (Block20, Row8, Column1)	420.16	393.00	130.29	0.03	0.31	294.00	310.64	294.00	123.18	0.02	0.40	30.00	3.00	0.00	99.00	126.16	285292.00	0.89	331.79	319.50
20	2	8	18627.00	23024.00	147.05	0	Spot (Block20, Row8, Column2)	5047.53	4349.00	2872.30	0.06	0.57	297.00	302.93	297.00	45.62	0.01	0.15	100.00	100.00	0.00	4052.00	4750.53	2972997.00	104.00	1335.75	1038.00
20	3	8	18921.00	23022.00	147.40	0	Spot (Block20, Row8, Column3)	12307.79	9469.00	9739.71	0.11	0.79	294.00	305.70	294.00	88.84	0.02	0.29	100.00	100.00	0.00	9175.00	12013.79	7323134.00	135.10	2156.11	1526.50
20	4	8	19228.00	23028.00	152.05	0	Spot (Block20, Row8, Column4)	35730.55	33679.00	18473.85	0.03	0.52	293.00	308.50	293.00	107.86	0.02	0.35	100.00	100.00	7.26	33386.00	35437.55	22653208.00	328.40	6782.82	5577.00
20	5	8	19519.00	23022.00	153.35	0	Spot (Block20, Row8, Column5)	770.80	723.00	249.87	0.03	0.32	295.00	365.65	295.00	291.77	0.09	0.80	71.00	35.00	0.00	428.00	475.80	496396.00	1.39	411.64	389.00
20	6	8	19834.00	23032.00	206.25	0	Spot (Block20, Row8, Column6)	28484.66	21765.00	19761.54	0.12	0.69	326.00	513.96	326.00	508.77	0.20	0.99	100.00	100.00	10.14	21439.00	28158.66	34552004.00	54.98	5670.65	5609.00
20	7	8	20128.00	23034.00	147.65	0	Spot (Block20, Row8, Column7)	13831.69	12585.00	8247.40	0.04	0.60	314.00	406.47	314.00	317.40	0.11	0.78	100.00	100.00	0.00	12271.00	13517.69	8257521.00	42.30	3023.18	2369.50
20	8	8	20415.00	23032.00	148.85	0	Spot (Block20, Row8, Column8)	46998.07	52290.00	18783.91	0.05	0.40	309.00	351.04	309.00	169.37	0.06	0.48	100.00	100.00	37.69	51981.00	46689.07	28434008.00	275.42	9795.25	6598.00
21	1	1	4813.00	25333.00	147.80	0	Spot (Block21, Row1, Column1)	24855.32	21725.00	13746.51	0.06	0.55	300.00	318.38	300.00	90.48	0.03	0.28	100.00	100.00	0.17	21425.00	24555.32	14838625.00	271.18	5125.40	3880.50
21	2	1	5105.00	25342.00	143.25	0	Spot (Block21, Row1, Column2)	2128.83	2070.00	847.78	0.01	0.40	295.00	302.10	295.00	49.47	0.01	0.16	100.00	100.00	0.00	1775.00	1833.83	1187889.00	36.93	701.08	684.00
21	3	1	5421.00	25347.00	172.65	0	Spot (Block21, Row1, Column3)	438.86	408.00	116.04	0.03	0.26	295.00	300.22	295.00	61.65	0.01	0.21	72.00	46.00	0.00	113.00	143.86	365571.00	2.25	327.66	320.00
21	4	1	5703.00	25343.00	141.10	0	Spot (Block21, Row1, Column4)	1502.93	1425.00	633.08	0.02	0.42	298.00	300.51	298.00	31.55	0.00	0.10	100.00	100.00	0.00	1127.00	1204.93	811583.00	38.11	588.43	534.00
21	5	1	6011.00	25344.00	151.20	0	Spot (Block21, Row1, Column5)	733.36	644.50	315.41	0.06	0.43	302.00	307.04	302.00	39.80	0.01	0.13	98.00	94.00	0.00	342.50	431.36	460547.00	10.71	391.19	392.00
21	6	1	6305.00	25346.00	138.90	0	Spot (Block21, Row1, Column6)	1281.80	1199.00	481.41	0.03	0.38	306.00	315.65	306.00	39.73	0.01	0.13	100.00	100.00	0.00	893.00	975.80	669097.00	24.32	579.93	485.00
21	7	1	6602.00	25348.00	138.35	0	Spot (Block21, Row1, Column7)	2181.99	1956.50	1125.10	0.05	0.52	303.00	311.23	303.00	35.67	0.01	0.11	100.00	100.00	0.00	1653.50	1878.99	1134634.00	52.44	763.33	670.00
21	8	1	6910.00	25351.00	164.60	0	Spot (Block21, Row1, Column8)	548.05	499.00	155.52	0.04	0.28	300.00	302.65	300.00	29.31	0.00	0.10	97.00	96.00	0.00	199.00	248.05	412684.00	8.37	366.62	368.00
21	1	2	4807.00	25638.00	147.00	-50	Spot (Block21, Row2, Column1)	314.04	303.00	62.04	0.02	0.20	297.00	306.76	297.00	69.09	0.01	0.23	5.00	0.00	0.00	6.00	17.04	186227.00	0.11	328.33	305.00
21	2	2	5101.00	25641.00	121.10	0	Spot (Block21, Row2, Column2)	706.37	690.00	151.41	0.01	0.21	297.00	299.34	297.00	31.46	0.00	0.11	100.00	100.00	0.00	393.00	409.37	274072.00	12.94	428.28	414.00
21	3	2	5393.00	25658.00	212.35	0	Spot (Block21, Row2, Column3)	369.38	382.00	42.41	0.01	0.11	298.00	302.04	298.00	32.71	0.01	0.11	74.00	65.00	0.00	84.00	71.38	475389.00	2.06	316.26	304.00
21	4	2	5709.00	25650.00	199.65	0	Spot (Block21, Row2, Column4)	435.37	417.00	69.02	0.02	0.16	304.00	308.70	304.00	35.78	0.01	0.12	89.00	85.00	0.00	113.00	131.37	489787.00	3.54	353.86	360.00
21	5	2	6011.00	25649.00	164.65	0	Spot (Block21, Row2, Column5)	4303.42	4120.00	1825.06	0.02	0.42	307.00	320.55	307.00	97.10	0.02	0.30	100.00	100.00	0.00	3813.00	3996.42	3240479.00	41.02	1212.55	1001.00
21	6	2	6310.00	25636.00	169.60	0	Spot (Block21, Row2, Column6)	433.95	411.00	72.18	0.02	0.17	308.00	352.81	308.00	250.06	0.06	0.71	7.00	0.00	0.00	103.00	125.95	346728.00	0.32	358.52	361.00
21	7	2	6615.00	25647.00	166.45	0	Spot (Block21, Row2, Column7)	418.69	392.00	81.60	0.03	0.19	304.00	311.46	304.00	37.79	0.01	0.12	81.00	65.00	0.00	88.00	114.69	321975.00	2.84	334.43	321.50
21	8	2	6902.00	25638.00	231.80	0	Spot (Block21, Row2, Column8)	328.07	313.00	40.89	0.02	0.12	301.00	329.86	301.00	198.48	0.04	0.60	0.00	0.00	0.00	12.00	27.07	507189.00	-0.01	315.32	308.00
21	1	3	4808.00	25938.00	138.25	0	Spot (Block21, Row3, Column1)	1379.88	1265.00	548.98	0.04	0.40	296.00	297.46	296.00	28.56	0.00	0.10	100.00	100.00	0.00	969.00	1083.88	713400.00	37.90	557.36	501.00
21	2	3	5116.00	25934.00	212.95	0	Spot (Block21, Row3, Column2)	365.65	377.00	42.85	0.01	0.12	300.00	324.16	300.00	115.16	0.03	0.36	5.00	0.00	0.00	77.00	65.65	472420.00	0.36	315.02	307.50
21	3	3	5396.00	25950.00	155.95	0	Spot (Block21, Row3, Column3)	608.45	552.00	278.55	0.04	0.46	306.00	316.29	306.00	40.18	0.01	0.13	97.00	91.00	0.00	246.00	302.45	408267.00	7.27	385.38	377.00
21	4	3	5707.00	25942.00	135.05	0	Spot (Block21, Row3, Column4)	1528.66	1375.00	581.15	0.05	0.38	310.00	318.88	310.00	32.97	0.01	0.10	100.00	100.00	0.00	1065.00	1218.66	749042.00	36.70	705.20	580.50
21	5	3	6001.00	25943.00	145.10	0	Spot (Block21, Row3, Column5)	572.94	552.00	198.50	0.02	0.35	313.00	363.89	313.00	265.67	0.07	0.73	46.00	4.00	0.00	239.00	259.94	329439.00	0.79	396.93	398.00
21	6	3	6306.00	25945.00	224.80	0	Spot (Block21, Row3, Column6)	24383.54	12674.50	20064.20	0.28	0.82	326.00	437.65	326.00	414.18	0.13	0.95	100.00	100.00	11.23	12348.50	24057.54	35405056.00	57.82	5951.82	6007.50
21	7	3	6610.00	25956.00	165.75	0	Spot (Block21, Row3, Column7)	500.57	474.00	126.79	0.02	0.25	308.00	389.60	308.00	352.57	0.10	0.90	14.00	0.00	0.00	166.00	192.57	382436.00	0.31	365.51	365.00
21	8	3	6907.00	25956.00	153.65	0	Spot (Block21, Row3, Column8)	42048.27	42320.00	18329.67	0.00	0.44	304.00	367.56	304.00	290.05	0.08	0.79	100.00	100.00	22.05	42016.00	41744.27	27079228.00	143.70	7621.35	6376.50
21	1	4	4807.00	26239.00	137.25	0	Spot (Block21, Row4, Column1)	2250.53	2152.50	997.03	0.02	0.44	298.00	321.01	298.00	109.35	0.03	0.34	100.00	100.00	0.00	1854.50	1952.53	1152273.00	17.65	728.56	690.00
21	2	4	5106.00	26242.00	171.40	0	Spot (Block21, Row4, Column2)	6073.22	5437.00	3549.86	0.05	0.58	305.00	374.46	305.00	226.85	0.09	0.61	100.00	100.00	0.00	5132.00	5768.22	4967893.00	25.12	1332.47	1314.50
21	3	4	5404.00	26243.00	137.65	0	Spot (Block21, Row4, Column3)	6524.24	6100.00	2828.44	0.03	0.43	307.00	367.68	307.00	199.42	0.08	0.54	100.00	100.00	0.00	5793.00	6217.24	3353458.00	30.87	1671.04	1269.00
21	4	4	5687.00	26247.00	212.10	0	Spot (Block21, Row4, Column4)	352.30	348.00	40.73	0.01	0.12	306.00	315.94	306.00	38.95	0.01	0.12	51.00	29.00	0.00	42.00	46.30	451653.00	0.93	326.61	323.00
21	5	4	6004.00	26246.00	146.65	0	Spot (Block21, Row4, Column5)	544.57	504.00	298.57	0.03	0.55	308.00	323.26	308.00	56.04	0.02	0.17	98.00	76.00	0.00	196.00	236.57	319120.00	3.95	387.41	378.50
21	6	4	6311.00	26248.00	175.95	0	Spot (Block21, Row4, Column6)	4834.86	4843.00	1990.25	0.00	0.41	310.00	365.39	310.00	276.87	0.07	0.76	100.00	100.00	0.00	4533.00	4524.86	4172485.00	16.14	1397.20	1253.00
21	7	4	6603.00	26249.00	154.45	0	Spot (Block21, Row4, Column7)	561.43	555.00	146.67	0.01	0.26	306.00	353.81	306.00	241.21	0.06	0.68	51.00	7.00	0.00	249.00	255.43	367736.00	0.86	359.03	338.50
21	8	4	6910.00	26254.00	151.25	0	Spot (Block21, Row4, Column8)	503.36	476.00	102.86	0.02	0.20	301.00	330.02	301.00	171.39	0.04	0.52	54.00	11.00	0.00	175.00	202.36	314603.00	1.01	366.61	372.50
21	1	5	4808.00	26545.00	139.55	0	Spot (Block21, Row5, Column1)	3620.97	3237.50	1780.29	0.05	0.49	308.00	379.46	308.00	350.02	0.09	0.92	100.00	99.00	0.00	2929.50	3312.97	1911872.00	9.26	1080.55	831.50
21	2	5	5105.00	26538.00	151.25	0	Spot (Block21, Row5, Column2)	45770.07	46348.50	17971.79	0.01	0.39	316.00	441.73	316.00	379.76	0.15	0.86	100.00	100.00	30.41	46032.50	45454.07	28743784.00	119.36	7190.19	6418.00
21	3	5	5407.00	26542.00	147.70	0	Spot (Block21, Row5, Column3)	26362.89	22203.00	16449.00	0.07	0.62	308.00	398.55	308.00	270.53	0.11	0.68	100.00	100.00	1.16	21895.00	26054.89	15870461.00	95.98	3493.39	3086.00
21	4	5	5707.00	26545.00	146.15	0	Spot (Block21, Row5, Column4)	742.66	688.00	207.61	0.03	0.28	303.00	339.19	303.00	160.65	0.05	0.47	96.00	66.00	0.00	385.00	439.66	432971.00	2.51	410.32	398.00
21	5	5	6008.00	26545.00	137.90	0	Spot (Block21, Row5, Column5)	5611.48	5303.00	2488.09	0.02	0.44	303.00	313.24	303.00	40.93	0.01	0.13	100.00	100.00	0.00	5000.00	5308.48	2878688.00	129.44	1470.57	1134.00
21	6	5	6301.00	26562.00	211.55	0	Spot (Block21, Row5, Column6)	416.54	399.00	74.67	0.02	0.18	310.00	371.56	310.00	287.27	0.08	0.77	1.00	0.00	0.00	89.00	106.54	531923.00	0.16	342.43	332.00
21	7	5	6606.00	26550.00	208.90	0	Spot (Block21, Row5, Column7)	18492.11	12404.50	14519.22	0.17	0.79	315.00	418.96	315.00	383.44	0.12	0.92	100.00	100.00	0.08	12089.50	18177.11	22930216.00	47.13	4070.97	4081.50
21	8	5	6906.00	26553.00	143.95	0	Spot (Block21, Row5, Column8)	858.63	766.00	289.60	0.05	0.34	301.00	337.81	301.00	220.43	0.05	0.65	92.00	53.00	0.00	465.00	557.63	478255.00	2.36	479.15	483.00
21	1	6	4801.00	26839.00	224.90	0	Spot (Block21, Row6, Column1)	18990.01	9328.00	17099.09	0.31	0.90	323.00	458.76	323.00	441.97	0.15	0.96	100.00	100.00	2.27	9005.00	18667.01	27573524.00	41.93	4593.27	4664.50
21	2	6	5103.00	26838.00	226.95	0	Spot (Block21, Row6, Column2)	10107.13	7096.00	6088.09	0.15	0.60	314.00	428.40	314.00	341.38	0.13	0.80	100.00	100.00	0.00	6782.00	9793.13	14948445.00	28.35	2884.47	2870.00
21	3	6	5393.00	26846.00	139.15	0	Spot (Block21, Row6, Column3)	2349.98	2083.00	1060.78	0.05	0.45	309.00	369.07	309.00	220.62	0.08	0.60	100.00	100.00	0.00	1774.00	2040.98	1236087.00	8.98	867.87	650.00
21	4	6	5703.00	26841.00	163.25	0	Spot (Block21, Row6, Column4)	497.80	493.50	101.94	0.00	0.20	302.00	310.03	302.00	37.41	0.01	0.12	95.00	90.00	0.00	191.50	195.80	368371.00	5.02	353.08	350.00
21	5	6	6001.00	26848.00	137.20	0	Spot (Block21, Row6, Column5)	3334.97	3154.50	1539.61	0.02	0.46	305.00	318.68	305.00	65.40	0.02	0.21	100.00	100.00	0.00	2849.50	3029.97	1694163.00	46.12	1018.34	795.00
21	6	6	6300.00	26836.00	238.00	0	Spot (Block21, Row6, Column6)	380.06	384.00	47.80	0.00	0.13	312.00	352.78	312.00	174.78	0.05	0.50	2.00	0.00	0.00	72.00	68.06	620256.00	0.16	341.31	331.50
21	7	6	6601.00	26846.00	146.50	0	Spot (Block21, Row6, Column7)	927.96	863.00	363.35	0.03	0.39	307.00	361.11	307.00	278.44	0.07	0.77	81.00	49.00	0.00	556.00	620.96	541001.00	2.04	452.66	420.00
21	8	6	6905.00	26855.00	138.90	0	Spot (Block21, Row6, Column8)	908.51	907.50	302.95	0.00	0.33	301.00	308.07	301.00	44.49	0.01	0.14	100.00	100.00	0.00	606.50	607.51	470610.00	13.50	469.99	447.00
21	1	7	4802.00	27139.00	157.80	0	Spot (Block21, Row7, Column1)	8900.69	7606.50	5203.15	0.07	0.58	307.00	402.70	307.00	290.48	0.12	0.72	100.00	100.00	0.00	7299.50	8593.69	6105871.00	29.25	1615.95	1588.00
21	2	7	5102.00	27136.00	223.95	0	Spot (Block21, Row7, Column2)	366.00	372.00	50.66	0.01	0.14	302.00	361.64	302.00	208.15	0.08	0.58	0.00	0.00	0.00	70.00	64.00	524484.00	0.02	324.14	312.00
21	3	7	5381.00	27127.00	223.30	0	Spot (Block21, Row7, Column3)	335.04	323.00	35.42	0.02	0.11	302.00	314.23	302.00	91.72	0.02	0.29	4.00	0.00	0.00	21.00	33.04	478109.00	0.23	309.88	306.00
21	4	7	5698.00	27144.00	210.35	0	Spot (Block21, Row7, Column4)	345.27	329.00	38.36	0.02	0.11	300.00	319.12	300.00	153.21	0.03	0.48	0.00	0.00	0.00	29.00	45.27	435387.00	0.17	319.33	308.00
21	5	7	6004.00	27144.00	213.15	0	Spot (Block21, Row7, Column5)	460.98	455.50	106.67	0.01	0.23	306.00	349.10	306.00	186.23	0.06	0.53	26.00	4.00	0.00	149.50	154.98	599271.00	0.60	356.63	349.50
21	6	7	6297.00	27147.00	218.30	0	Spot (Block21, Row7, Column6)	11873.81	8915.00	7480.20	0.12	0.63	333.00	502.63	333.00	515.97	0.18	1.03	100.00	100.00	0.00	8582.00	11540.81	16290863.00	22.04	3066.63	3050.50
21	7	7	6591.00	27154.00	142.60	0	Spot (Block21, Row7, Column7)	1425.04	1379.00	519.96	0.01	0.36	311.00	368.68	311.00	241.54	0.07	0.66	99.00	90.00	0.00	1068.00	1114.04	790897.00	4.37	575.06	487.00
21	8	7	6903.00	27152.00	178.60	0	Spot (Block21, Row7, Column8)	7466.10	7573.00	2520.76	0.01	0.34	302.00	328.64	302.00	137.41	0.04	0.42	100.00	100.00	0.00	7271.00	7164.10	6689623.00	51.94	1930.16	1614.00
21	1	8	4804.00	27439.00	175.30	0	Spot (Block21, Row8, Column1)	536.79	424.00	529.27	0.10	0.99	308.00	348.19	308.00	296.15	0.05	0.85	10.00	3.00	0.00	116.00	228.79	462711.00	0.64	372.29	373.50
21	2	8	5099.00	27441.00	187.65	0	Spot (Block21, Row8, Column2)	428.55	402.00	76.74	0.03	0.18	305.00	321.02	305.00	282.60	0.02	0.88	4.00	0.00	0.00	97.00	123.55	423837.00	0.38	352.30	352.00
21	3	8	5389.00	27445.00	145.70	0	Spot (Block21, Row8, Column3)	687.79	607.00	224.76	0.05	0.33	308.00	332.97	308.00	157.02	0.03	0.47	87.00	49.00	0.00	299.00	379.79	399604.00	2.26	395.05	384.00
21	4	8	5702.00	27446.00	147.00	0	Spot (Block21, Row8, Column4)	58738.06	65535.00	11695.78	0.05	0.20	315.00	356.83	315.00	201.57	0.05	0.56	100.00	100.00	67.51	65220.00	58423.06	34890684.00	289.64	12286.87	8739.50
21	5	8	5997.00	27446.00	147.00	-50	Spot (Block21, Row8, Column5)	378.38	388.00	33.14	0.01	0.09	321.00	412.95	321.00	398.14	0.11	0.96	0.00	0.00	0.00	67.00	57.38	224380.00	-0.09	367.13	383.00
21	6	8	6302.00	27448.00	209.40	0	Spot (Block21, Row8, Column6)	29317.90	16871.00	23115.27	0.24	0.79	390.00	541.32	390.00	584.16	0.14	1.08	100.00	100.00	21.50	16481.00	28927.90	36676964.00	49.26	6335.64	6336.50
21	7	8	6599.00	27453.00	139.15	0	Spot (Block21, Row8, Column7)	1215.42	1108.00	479.99	0.04	0.39	336.00	426.80	336.00	391.69	0.10	0.92	85.00	48.00	0.00	772.00	879.42	634447.00	2.01	571.33	505.50
21	8	8	6886.00	27451.00	140.50	0	Spot (Block21, Row8, Column8)	55741.56	65535.00	13874.69	0.07	0.25	320.00	372.82	320.00	196.83	0.07	0.53	100.00	100.00	57.73	65215.00	55421.56	29933420.00	281.31	12675.06	9418.00
22	1	1	9316.00	25366.00	148.45	0	Spot (Block22, Row1, Column1)	22937.44	20721.00	12668.91	0.04	0.55	316.00	372.64	316.00	222.61	0.07	0.60	100.00	100.00	0.00	20405.00	22621.44	13854215.00	101.37	4975.64	3488.00
22	2	1	9607.00	25370.00	147.40	0	Spot (Block22, Row1, Column2)	53897.79	65535.00	15542.66	0.08	0.29	310.00	400.54	310.00	301.98	0.11	0.75	100.00	100.00	52.89	65225.00	53587.79	31692128.00	177.15	10430.18	8366.50
22	3	1	9914.00	25372.00	142.60	0	Spot (Block22, Row1, Column3)	12633.01	10538.00	8910.13	0.08	0.71	301.00	354.75	301.00	229.75	0.07	0.65	100.00	100.00	0.00	10237.00	12332.01	7011320.00	53.44	2275.48	1805.00
22	4	1	10205.00	25373.00	143.90	0	Spot (Block22, Row1, Column4)	48741.52	55798.00	18303.83	0.06	0.38	305.00	371.41	305.00	214.71	0.09	0.58	100.00	100.00	41.27	55493.00	48436.52	27636608.00	225.29	8096.59	5715.00
22	5	1	10511.00	25372.00	143.70	0	Spot (Block22, Row1, Column5)	30165.63	25602.00	21944.73	0.07	0.73	308.00	432.36	308.00	819.97	0.15	1.90	100.00	100.00	10.61	25294.00	29857.63	16772091.00	36.26	5547.24	3831.50
22	6	1	10806.00	25378.00	140.05	0	Spot (Block22, Row1, Column6)	44367.33	46558.00	19794.71	0.02	0.45	316.00	441.61	316.00	815.74	0.15	1.85	100.00	100.00	32.21	46242.00	44051.33	23692260.00	53.85	9658.14	7569.00
22	7	1	11101.00	25380.00	147.00	0	Spot (Block22, Row1, Column7)	61301.85	65535.00	8605.21	0.03	0.14	314.00	366.75	314.00	189.05	0.07	0.52	100.00	100.00	74.92	65221.00	60987.85	36168384.00	322.33	14894.89	11354.00
22	8	1	11415.00	25375.00	156.45	0	Spot (Block22, Row1, Column8)	663.55	614.50	206.38	0.03	0.31	307.00	335.90	307.00	128.16	0.04	0.38	88.00	66.00	0.00	307.50	356.55	445903.00	2.56	416.30	407.00
22	1	2	9308.00	25666.00	147.00	-50	Spot (Block22, Row2, Column1)	404.22	403.00	66.40	0.00	0.16	318.00	368.97	318.00	271.56	0.06	0.74	1.00	0.00	0.00	85.00	86.22	237275.00	0.13	391.43	396.00
22	2	2	9603.00	25670.00	129.05	0	Spot (Block22, Row2, Column2)	17776.41	16345.50	7887.97	0.04	0.44	310.00	392.28	310.00	353.36	0.10	0.90	100.00	100.00	0.00	16035.50	17466.41	7892728.00	49.20	3338.22	3264.00
22	3	2	9910.00	25669.00	144.30	0	Spot (Block22, Row2, Column3)	1109.31	957.00	500.90	0.06	0.45	306.00	356.60	306.00	174.74	0.07	0.49	99.00	85.00	0.00	651.00	803.31	632307.00	4.31	505.61	495.00
22	4	2	10212.00	25676.00	174.00	0	Spot (Block22, Row2, Column4)	10224.72	9465.00	5305.31	0.03	0.52	318.00	413.07	318.00	257.74	0.11	0.62	100.00	100.00	0.00	9147.00	9906.72	8609211.00	38.07	2022.62	1959.50
22	5	2	10507.00	25672.00	186.45	0	Spot (Block22, Row2, Column5)	6099.02	5962.00	2119.77	0.01	0.35	335.00	433.59	335.00	554.86	0.11	1.28	100.00	100.00	0.00	5627.00	5764.02	5940450.00	10.21	1637.99	1311.00
22	6	2	10803.00	25678.00	144.40	0	Spot (Block22, Row2, Column6)	5583.20	5037.00	3237.99	0.04	0.58	373.00	526.53	373.00	904.82	0.15	1.72	98.00	81.00	0.00	4664.00	5210.20	3143344.00	5.59	1389.70	1047.00
22	7	2	11110.00	25681.00	145.20	0	Spot (Block22, Row2, Column7)	7953.84	7349.00	4742.68	0.03	0.60	318.00	364.82	318.00	147.17	0.06	0.40	100.00	100.00	0.00	7031.00	7635.84	4573456.00	51.57	1737.48	1356.00
22	8	2	11427.00	25672.00	209.10	0	Spot (Block22, Row2, Column8)	389.61	386.00	73.17	0.00	0.19	305.00	346.29	305.00	215.23	0.06	0.62	3.00	0.00	0.00	81.00	84.61	487014.00	0.20	335.71	311.00
22	1	3	9310.00	25965.00	144.25	0	Spot (Block22, Row3, Column1)	30376.17	26563.00	20106.60	0.06	0.66	310.00	347.91	310.00	254.47	0.05	0.73	100.00	100.00	6.88	26253.00	30066.17	17223296.00	118.00	4801.30	3569.50
22	2	3	9611.00	25971.00	139.95	0	Spot (Block22, Row3, Column2)	1772.56	1587.50	868.17	0.05	0.49	311.00	380.71	311.00	306.28	0.09	0.80	100.00	85.00	0.00	1276.50	1461.56	943003.00	4.54	696.48	657.00
22	3	3	9900.00	25966.00	140.35	0	Spot (Block22, Row3, Column3)	8275.44	7339.50	4699.32	0.05	0.57	310.00	351.80	310.00	175.43	0.05	0.50	100.00	100.00	0.00	7029.50	7965.44	4402535.00	45.17	1989.41	1434.00
22	4	3	10208.00	25971.00	144.45	0	Spot (Block22, Row3, Column4)	49674.19	62641.00	18630.97	0.10	0.38	311.00	370.95	311.00	193.28	0.08	0.52	100.00	100.00	47.43	62330.00	49363.19	28066088.00	255.08	10907.93	7809.50
22	5	3	10508.00	25974.00	138.00	0	Spot (Block22, Row3, Column5)	5046.42	4708.00	2855.56	0.03	0.57	323.00	442.03	323.00	383.32	0.14	0.87	100.00	100.00	0.00	4385.00	4723.42	2608997.00	12.01	1416.01	1020.00
22	6	3	10808.00	25974.00	209.40	0	Spot (Block22, Row3, Column6)	36396.12	30379.50	20820.88	0.08	0.57	391.00	588.15	391.00	567.79	0.18	0.97	100.00	100.00	23.76	29988.50	36005.12	45349864.00	63.07	8252.81	8042.00
22	7	3	11111.00	25979.00	143.15	0	Spot (Block22, Row3, Column7)	23807.66	21283.00	16157.81	0.05	0.68	325.00	445.53	325.00	422.65	0.14	0.95	100.00	100.00	0.72	20958.00	23482.66	13308482.00	55.27	4151.13	2933.00
22	8	3	11408.00	25987.00	155.75	0	Spot (Block22, Row3, Column8)	37248.73	34016.50	18054.91	0.04	0.48	313.00	381.76	313.00	271.71	0.09	0.71	100.00	100.00	14.07	33703.50	36935.73	24882244.00	135.69	6712.53	5156.50
22	1	4	9309.00	26265.00	144.95	0	Spot (Block22, Row4, Column1)	48028.04	56197.00	19216.91	0.07	0.40	315.00	378.97	315.00	204.00	0.08	0.54	100.00	100.00	43.80	55882.00	47713.04	27520232.00	233.58	8677.44	6207.50
22	2	4	9604.00	26269.00	179.50	0	Spot (Block22, Row4, Column2)	9274.40	8236.00	5608.08	0.05	0.60	345.00	435.04	345.00	289.04	0.10	0.66	100.00	100.00	0.00	7891.00	8929.40	8309865.00	30.58	1992.99	1941.00
22	3	4	9907.00	26271.00	147.00	0	Spot (Block22, Row4, Column3)	64851.82	65535.00	3779.69	0.00	0.06	328.50	443.25	328.50	345.35	0.13	0.78	100.00	100.00	94.10	65206.50	64523.32	38457460.00	186.50	17594.70	11156.00
22	4	4	10202.00	26273.00	152.05	0	Spot (Block22, Row4, Column4)	1074.62	957.00	431.26	0.05	0.40	311.00	354.96	311.00	167.06	0.06	0.47	97.00	82.00	0.00	646.00	763.62	678088.00	4.31	502.28	474.50
22	5	4	10492.00	26272.00	141.55	0	Spot (Block22, Row4, Column5)	1919.00	1558.00	1878.86	0.09	0.98	318.00	360.58	318.00	152.85	0.05	0.42	100.00	99.00	0.00	1240.00	1601.00	1042018.00	10.20	678.10	633.00
22	6	4	10810.00	26270.00	190.80	0	Spot (Block22, Row4, Column6)	8024.84	7747.50	3049.49	0.02	0.38	354.00	461.55	354.00	403.67	0.12	0.87	100.00	100.00	0.00	7393.50	7670.84	8233487.00	18.74	1897.60	1632.00
22	7	4	11101.00	26281.00	143.90	0	Spot (Block22, Row4, Column7)	14025.70	10640.00	11353.14	0.12	0.81	376.00	458.97	376.00	419.66	0.09	0.91	100.00	99.00	0.00	10264.00	13649.70	7868419.00	32.33	2553.43	1621.00
22	8	4	11404.00	26285.00	148.40	0	Spot (Block22, Row4, Column8)	4455.81	3781.50	2499.17	0.07	0.56	320.00	364.25	320.00	145.06	0.06	0.40	100.00	100.00	0.00	3461.50	4135.81	2673488.00	28.21	1279.06	988.00
22	1	5	9307.00	26571.00	143.10	0	Spot (Block22, Row5, Column1)	58629.66	65535.00	11064.71	0.05	0.19	363.00	489.71	363.00	451.73	0.13	0.92	100.00	100.00	63.85	65172.00	58266.66	32598332.00	128.71	13676.99	10118.00
22	2	5	9605.00	26568.00	152.75	0	Spot (Block22, Row5, Column2)	42397.05	40815.00	17892.13	0.02	0.42	395.00	582.05	395.00	531.24	0.17	0.91	100.00	100.00	19.34	40420.00	42002.05	27176628.00	78.71	7088.13	6476.00
22	3	5	9908.00	26571.00	151.95	0	Spot (Block22, Row5, Column3)	34574.51	29811.00	19800.69	0.06	0.57	379.00	494.91	379.00	402.53	0.12	0.81	100.00	100.00	12.20	29432.00	34195.51	21816588.00	84.66	4882.19	4294.00
22	4	5	10205.00	26573.00	142.70	0	Spot (Block22, Row5, Column4)	28665.89	24698.00	19131.15	0.06	0.67	326.00	407.47	326.00	295.60	0.10	0.73	100.00	100.00	4.32	24372.00	28339.89	15938236.00	95.60	4605.85	3439.00
22	5	5	10508.00	26573.00	146.65	0	Spot (Block22, Row5, Column5)	64825.61	65535.00	3592.68	0.00	0.06	323.00	385.21	323.00	250.82	0.08	0.65	100.00	100.00	92.15	65212.00	64502.61	37988128.00	256.92	17677.96	10706.00
22	6	5	10803.00	26574.00	143.75	0	Spot (Block22, Row5, Column6)	6021.27	5424.00	3469.02	0.05	0.58	358.00	483.25	358.00	522.27	0.13	1.08	100.00	100.00	0.00	5066.00	5663.27	3402019.00	10.60	1375.18	1176.50
22	7	5	11104.00	26580.00	195.65	0	Spot (Block22, Row5, Column7)	41821.55	43275.00	21064.41	0.01	0.50	401.00	586.85	401.00	624.90	0.17	1.06	100.00	100.00	30.66	42874.00	41420.55	45293076.00	65.99	8647.62	8899.50
22	8	5	11409.00	26580.00	144.30	0	Spot (Block22, Row5, Column8)	32954.95	28103.00	23683.47	0.07	0.72	323.00	404.67	323.00	326.02	0.10	0.81	100.00	100.00	21.16	27780.00	32631.95	18685484.00	99.84	4533.30	2838.00
22	1	6	9304.00	26869.00	210.15	0	Spot (Block22, Row6, Column1)	31526.92	21160.50	21790.37	0.17	0.69	403.00	697.63	403.00	743.24	0.24	1.07	100.00	100.00	19.51	20757.50	31123.92	39598052.00	41.48	7345.22	7341.00
22	2	6	9604.00	26868.00	216.35	0	Spot (Block22, Row6, Column2)	27940.21	21125.00	17080.79	0.12	0.61	400.00	669.16	400.00	714.99	0.22	1.07	100.00	100.00	2.77	20725.00	27540.21	37356116.00	38.14	6510.67	6391.50
22	3	6	9895.00	26871.00	142.90	0	Spot (Block22, Row6, Column3)	55022.95	65535.00	15029.57	0.08	0.27	365.00	482.47	365.00	465.34	0.12	0.96	100.00	100.00	58.48	65170.00	54657.95	30482920.00	117.21	12114.55	9635.00
22	4	6	10205.00	26870.00	140.95	0	Spot (Block22, Row6, Column4)	5639.56	4757.00	3541.29	0.07	0.63	323.00	365.67	323.00	163.39	0.05	0.45	100.00	100.00	0.00	4434.00	5316.56	3028445.00	32.28	1398.24	975.00
22	5	6	10505.00	26875.00	146.45	0	Spot (Block22, Row6, Column5)	64423.32	65535.00	4881.39	0.01	0.08	342.00	416.74	342.00	284.76	0.09	0.68	100.00	100.00	92.18	65193.00	64081.32	37881232.00	224.77	16079.67	11778.00
22	6	6	10803.00	26875.00	144.50	0	Spot (Block22, Row6, Column6)	3186.37	2331.00	2245.15	0.14	0.70	388.00	484.12	388.00	437.24	0.10	0.90	89.00	74.00	0.00	1943.00	2798.37	1819420.00	6.18	879.17	756.50
22	7	6	11102.00	26878.00	144.80	0	Spot (Block22, Row6, Column7)	40004.98	39837.50	22256.75	0.00	0.56	392.00	487.12	392.00	454.33	0.09	0.93	100.00	100.00	29.68	39445.50	39612.98	22642904.00	86.98	7343.19	5770.50
22	8	6	11409.00	26884.00	145.05	0	Spot (Block22, Row6, Column8)	41141.64	44194.00	22586.12	0.03	0.55	337.00	374.07	337.00	128.82	0.05	0.34	100.00	100.00	34.72	43857.00	40804.64	23697688.00	316.47	6378.68	5308.00
22	1	7	9299.00	27167.00	163.95	0	Spot (Block22, Row7, Column1)	13671.03	11840.50	8192.98	0.06	0.60	390.00	536.83	390.00	504.10	0.14	0.94	100.00	100.00	0.00	11450.50	13281.03	10171248.00	26.05	2474.17	2439.00
22	2	7	9599.00	27169.00	147.55	0	Spot (Block22, Row7, Column2)	1661.48	1327.00	1034.64	0.10	0.62	384.00	474.81	384.00	409.72	0.09	0.86	74.00	53.00	0.00	943.00	1277.48	985255.00	2.90	591.50	556.00
22	3	7	9909.00	27163.00	174.30	0	Spot (Block22, Row7, Column3)	445.84	413.50	76.81	0.03	0.17	334.00	366.22	334.00	125.26	0.04	0.34	42.00	2.00	0.00	79.50	111.84	379853.00	0.64	389.56	393.00
22	4	7	10209.00	27171.00	146.00	0	Spot (Block22, Row7, Column4)	1286.37	1116.00	724.65	0.06	0.56	328.00	383.26	328.00	188.46	0.07	0.49	89.00	75.00	0.00	788.00	958.37	742234.00	4.79	548.15	504.00
22	5	7	10505.00	27175.00	178.00	0	Spot (Block22, Row7, Column5)	8883.05	7775.00	5406.58	0.06	0.61	390.00	539.83	390.00	541.54	0.14	1.00	100.00	99.00	0.00	7385.00	8493.05	7834849.00	15.41	1863.55	1840.00
22	6	7	10801.00	27172.00	200.20	0	Spot (Block22, Row7, Column6)	34906.71	32729.00	19641.13	0.03	0.56	421.00	774.39	421.00	838.28	0.26	1.08	100.00	100.00	10.52	32308.00	34485.71	39828680.00	40.72	7227.22	6962.50
22	7	7	11091.00	27180.00	145.10	0	Spot (Block22, Row7, Column7)	49949.98	59541.00	17824.25	0.08	0.36	387.00	523.61	387.00	518.54	0.13	0.99	100.00	100.00	46.42	59154.00	49562.98	28621516.00	95.32	9697.35	7224.00
22	8	7	11404.00	27178.00	190.20	0	Spot (Block22, Row7, Column8)	12973.25	13349.50	3779.52	0.01	0.29	340.00	381.96	340.00	151.11	0.05	0.40	100.00	100.00	0.00	13009.50	12633.25	13232720.00	83.33	3156.34	2666.00
22	1	8	9277.00	27475.00	177.85	0	Spot (Block22, Row8, Column1)	503.59	488.50	112.14	0.01	0.22	380.00	399.97	380.00	198.72	0.02	0.50	27.00	0.00	0.00	108.50	123.59	447189.00	0.52	409.30	396.50
22	2	8	9601.00	27467.00	144.10	0	Spot (Block22, Row8, Column2)	5699.72	5210.50	3185.97	0.04	0.56	369.00	383.74	369.00	458.03	0.02	1.19	100.00	97.00	0.00	4841.50	5330.72	3203244.00	11.61	1432.35	1146.00
22	3	8	9893.00	27469.00	144.00	0	Spot (Block22, Row8, Column3)	12183.46	9305.00	9725.71	0.12	0.80	374.00	384.15	374.00	164.26	0.01	0.43	100.00	100.00	0.00	8931.00	11809.46	6908024.00	71.83	2052.44	1407.00
22	4	8	10200.00	27473.00	151.20	0	Spot (Block22, Row8, Column4)	55858.25	65535.00	13932.95	0.07	0.25	359.00	394.38	359.00	209.57	0.04	0.53	100.00	100.00	58.92	65176.00	55499.25	35079256.00	264.66	10450.53	7558.00
22	5	8	10490.00	27473.00	151.80	0	Spot (Block22, Row8, Column5)	961.03	873.00	359.22	0.04	0.37	386.00	489.51	386.00	493.54	0.10	1.01	49.00	12.00	0.00	487.00	575.03	608332.00	0.96	480.90	459.50
22	6	8	10804.00	27475.00	200.95	0	Spot (Block22, Row8, Column6)	40545.83	43562.50	22811.81	0.03	0.56	407.00	684.70	407.00	819.74	0.23	1.20	100.00	100.00	34.79	43155.50	40138.83	46384824.00	48.63	8820.42	8747.00
22	7	8	11098.00	27478.00	139.90	0	Spot (Block22, Row8, Column7)	19691.64	18386.00	11515.38	0.03	0.58	384.00	505.86	384.00	554.05	0.12	1.10	100.00	100.00	0.00	18002.00	19307.64	10495643.00	34.63	4171.97	3542.00
22	8	8	11387.00	27479.00	145.15	0	Spot (Block22, Row8, Column8)	50409.37	57545.00	16714.78	0.06	0.33	377.00	400.47	377.00	172.28	0.03	0.43	100.00	100.00	44.68	57168.00	50032.37	28884752.00	290.28	9747.81	7654.00
23	1	1	13815.00	25392.00	151.85	0	Spot (Block23, Row1, Column1)	24014.95	20546.00	13842.89	0.07	0.58	298.00	360.37	298.00	791.82	0.08	2.20	100.00	100.00	0.63	20248.00	23716.95	15273505.00	29.87	4303.78	3434.00
23	2	1	14103.00	25398.00	152.20	0	Spot (Block23, Row1, Column2)	19439.53	16953.00	10977.92	0.06	0.56	294.00	356.25	294.00	802.02	0.08	2.25	100.00	100.00	0.00	16659.00	19145.53	12305225.00	23.79	3446.57	2667.50
23	3	1	14415.00	25400.00	147.00	0	Spot (Block23, Row1, Column3)	4216.71	3352.00	2833.55	0.10	0.67	289.00	296.76	289.00	109.05	0.01	0.37	100.00	100.00	0.00	3063.00	3927.71	2483645.00	35.95	1016.20	844.00
23	4	1	14706.00	25401.00	146.05	0	Spot (Block23, Row1, Column4)	10013.42	9081.00	5626.25	0.04	0.56	281.00	284.29	281.00	78.27	0.01	0.28	100.00	100.00	0.00	8800.00	9732.42	5837822.00	124.30	1989.45	1473.00
23	5	1	15017.00	25401.00	147.05	0	Spot (Block23, Row1, Column5)	10387.41	7984.00	8213.56	0.11	0.79	277.00	278.14	277.00	69.52	0.00	0.25	100.00	100.00	0.00	7707.00	10110.41	6149347.00	145.43	1618.86	1170.50
23	6	1	15307.00	25404.00	145.35	0	Spot (Block23, Row1, Column6)	15348.34	14485.50	8699.83	0.03	0.57	279.00	281.01	279.00	100.20	0.00	0.36	100.00	100.00	0.00	14206.50	15069.34	8840644.00	150.37	3091.21	1942.50
23	7	1	15606.00	25407.00	146.80	0	Spot (Block23, Row1, Column7)	37425.09	35553.00	20557.46	0.02	0.55	279.00	286.06	279.00	101.98	0.01	0.36	100.00	100.00	17.15	35274.00	37146.09	22043456.00	364.18	7023.04	4329.00
23	8	1	15915.00	25408.00	151.45	0	Spot (Block23, Row1, Column8)	2630.45	2374.00	1198.88	0.04	0.46	284.00	282.18	284.00	59.81	0.00	0.21	100.00	100.00	0.00	2090.00	2346.45	1654555.00	39.26	807.19	697.00
23	1	2	13809.00	25695.00	147.00	-50	Spot (Block23, Row2, Column1)	322.49	313.00	38.48	0.01	0.12	298.00	317.13	298.00	122.63	0.03	0.39	1.00	0.00	0.00	15.00	24.49	190592.00	0.04	329.74	314.00
23	2	2	14107.00	25698.00	135.35	0	Spot (Block23, Row2, Column2)	6122.86	5784.00	2490.43	0.02	0.41	291.00	304.85	291.00	112.30	0.02	0.37	100.00	100.00	0.00	5493.00	5831.86	3006326.00	51.81	1468.22	1435.00
23	3	2	14412.00	25699.00	149.55	0	Spot (Block23, Row2, Column3)	500.89	485.00	112.43	0.01	0.22	287.00	291.80	287.00	74.80	0.01	0.26	96.00	63.00	0.00	198.00	213.89	307045.00	2.80	347.77	336.00
23	4	2	14718.00	25701.00	185.10	0	Spot (Block23, Row2, Column4)	3187.34	3072.50	1582.73	0.02	0.50	286.00	300.06	286.00	92.44	0.02	0.31	100.00	100.00	0.00	2786.50	2901.34	3059849.00	31.23	894.01	881.00
23	5	2	15014.00	25701.00	190.15	0	Spot (Block23, Row2, Column5)	2468.42	2377.00	824.20	0.02	0.33	287.00	301.53	287.00	101.12	0.02	0.34	100.00	100.00	0.00	2090.00	2181.42	2515322.00	21.43	782.23	716.00
23	6	2	15304.00	25705.00	145.50	0	Spot (Block23, Row2, Column6)	2398.50	2113.00	1330.05	0.06	0.55	287.00	324.13	287.00	187.24	0.05	0.58	100.00	97.00	0.00	1826.00	2111.50	1391132.00	11.08	707.93	579.00
23	7	2	15607.00	25707.00	148.00	0	Spot (Block23, Row2, Column7)	2322.27	1980.50	1336.56	0.07	0.58	283.00	288.04	283.00	88.66	0.01	0.31	100.00	100.00	0.00	1697.50	2039.27	1407297.00	22.94	728.65	630.50
23	8	2	15915.00	25709.00	159.95	0	Spot (Block23, Row2, Column8)	311.01	303.00	32.79	0.01	0.11	284.00	300.84	284.00	188.06	0.03	0.63	0.00	0.00	0.00	19.00	27.01	219886.00	0.05	297.77	294.00
23	1	3	13814.00	25992.00	148.15	0	Spot (Block23, Row3, Column1)	13159.30	11356.00	9020.28	0.06	0.69	289.00	289.87	289.00	55.75	0.00	0.19	100.00	100.00	0.00	11067.00	12870.30	7869263.00	230.82	2701.73	2006.00
23	2	3	14105.00	25999.00	155.55	0	Spot (Block23, Row3, Column2)	581.72	555.00	201.13	0.02	0.35	289.00	296.08	289.00	74.85	0.01	0.25	89.00	69.00	0.00	266.00	292.72	389171.00	3.82	359.80	339.50
23	3	3	14396.00	25992.00	147.95	0	Spot (Block23, Row3, Column3)	1640.55	1341.00	915.74	0.09	0.56	285.00	299.26	285.00	142.09	0.02	0.47	100.00	98.00	0.00	1056.00	1355.55	985972.00	9.44	614.47	490.00
23	4	3	14708.00	25999.00	146.55	0	Spot (Block23, Row3, Column4)	20714.25	18313.50	12510.67	0.05	0.60	287.00	302.86	287.00	127.20	0.02	0.42	100.00	100.00	0.00	18026.50	20427.25	12055696.00	160.47	4111.88	3060.00
23	5	3	15015.00	25989.00	151.90	0	Spot (Block23, Row3, Column5)	1154.07	856.00	1198.06	0.13	1.04	291.00	333.93	291.00	178.62	0.06	0.53	89.00	66.00	0.00	565.00	863.07	732834.00	4.59	471.02	396.50
23	6	3	15307.00	26001.00	211.90	0	Spot (Block23, Row3, Column6)	17724.97	12656.00	12620.18	0.15	0.71	298.00	388.71	298.00	254.74	0.12	0.66	100.00	100.00	0.00	12358.00	17426.97	22687964.00	68.06	3919.51	3816.00
23	7	3	15615.00	26008.00	147.15	0	Spot (Block23, Row3, Column7)	7167.24	6100.00	5045.20	0.07	0.70	286.00	323.13	286.00	216.52	0.05	0.67	100.00	100.00	0.00	5814.00	6881.24	4235839.00	31.61	1508.80	1148.00
23	8	3	15907.00	26015.00	159.40	0	Spot (Block23, Row3, Column8)	24256.24	22353.00	12778.86	0.04	0.53	280.00	301.89	280.00	205.98	0.03	0.68	100.00	100.00	0.00	22073.00	23976.24	16930856.00	116.29	4816.49	3689.50
23	1	4	13808.00	26293.00	145.10	0	Spot (Block23, Row4, Column1)	23516.99	20559.50	13674.31	0.06	0.58	291.00	301.92	291.00	93.93	0.02	0.31	100.00	100.00	0.00	20268.50	23225.99	13545787.00	247.15	4487.93	3075.50
23	2	4	14106.00	26298.00	173.60	0	Spot (Block23, Row4, Column2)	3204.74	2938.00	1623.83	0.04	0.51	294.00	324.08	294.00	161.46	0.04	0.50	100.00	100.00	0.00	2644.00	2910.74	2701598.00	17.84	855.51	849.00
23	3	4	14407.00	26297.00	148.75	0	Spot (Block23, Row4, Column3)	50933.47	65139.50	17835.83	0.11	0.35	295.00	327.63	295.00	161.98	0.05	0.49	100.00	100.00	49.84	64844.50	50638.47	30967768.00	312.42	10412.73	8349.00
23	4	4	14692.00	26304.00	155.70	0	Spot (Block23, Row4, Column4)	585.51	567.50	175.36	0.01	0.30	288.00	304.75	288.00	145.03	0.02	0.48	77.00	47.00	0.00	279.50	297.51	392293.00	1.94	370.16	362.50
23	5	4	14993.00	26312.00	139.75	0	Spot (Block23, Row4, Column5)	1430.27	667.00	3260.57	0.33	2.28	287.00	294.74	287.00	98.72	0.01	0.33	99.00	70.00	0.00	380.00	1143.27	763762.00	11.50	471.47	415.00
23	6	4	15308.00	26300.00	190.35	0	Spot (Block23, Row4, Column6)	2742.65	2667.50	928.42	0.01	0.34	294.00	333.14	294.00	168.45	0.05	0.51	100.00	100.00	0.00	2373.50	2448.65	2797502.00	14.30	891.89	766.50
23	7	4	15603.00	26310.00	146.90	0	Spot (Block23, Row4, Column7)	5193.88	3979.00	4051.81	0.12	0.78	292.00	310.07	292.00	130.19	0.03	0.42	100.00	100.00	0.00	3687.00	4901.88	3048809.00	37.51	1037.01	809.00
23	8	4	15905.00	26315.00	151.40	0	Spot (Block23, Row4, Column8)	1538.23	1336.00	804.19	0.06	0.52	285.00	286.94	285.00	76.59	0.00	0.27	100.00	100.00	0.00	1051.00	1253.23	962934.00	16.34	513.53	465.00
23	1	5	13809.00	26601.00	145.10	0	Spot (Block23, Row5, Column1)	22864.43	19210.00	14884.10	0.08	0.65	298.00	366.89	298.00	258.20	0.09	0.70	100.00	100.00	0.35	18912.00	22566.43	13147045.00	87.13	3499.48	2546.00
23	2	5	14102.00	26596.00	154.25	0	Spot (Block23, Row5, Column2)	30479.89	28596.00	13916.43	0.03	0.46	299.00	371.28	299.00	231.49	0.09	0.62	100.00	100.00	0.31	28297.00	30180.89	19781444.00	130.07	5362.94	4916.00
23	3	5	14407.00	26599.00	154.15	0	Spot (Block23, Row5, Column3)	10746.27	9236.00	6437.51	0.07	0.60	296.00	345.26	296.00	177.27	0.07	0.51	100.00	100.00	0.00	8940.00	10450.27	6974330.00	58.67	1865.70	1676.00
23	4	5	14704.00	26604.00	145.30	0	Spot (Block23, Row5, Column4)	10240.09	8437.50	7014.88	0.08	0.69	293.00	314.48	293.00	127.55	0.03	0.41	100.00	100.00	0.00	8144.50	9947.09	5939254.00	77.82	1808.62	1501.00
23	5	5	15008.00	26601.00	146.40	0	Spot (Block23, Row5, Column5)	48503.33	61903.00	19876.46	0.11	0.41	291.00	310.87	291.00	145.94	0.03	0.47	100.00	100.00	47.43	61612.00	48212.33	28326120.00	330.23	9628.79	6794.00
23	6	5	15308.00	26605.00	147.25	0	Spot (Block23, Row5, Column6)	2529.59	2314.00	1390.01	0.04	0.55	292.00	322.42	292.00	157.56	0.04	0.49	100.00	100.00	0.00	2022.00	2237.59	1489930.00	14.01	714.45	587.00
23	7	5	15609.00	26608.00	195.05	0	Spot (Block23, Row5, Column7)	11772.81	9903.00	7604.45	0.08	0.65	300.00	352.78	300.00	191.53	0.07	0.54	100.00	100.00	0.00	9603.00	11472.81	12632223.00	59.62	2569.11	2510.00
23	8	5	15910.00	26607.00	146.25	0	Spot (Block23, Row5, Column8)	13881.30	10884.00	11242.18	0.11	0.81	287.00	304.74	287.00	125.96	0.03	0.41	100.00	100.00	0.00	10597.00	13594.30	8092800.00	107.78	2240.12	1412.00
23	1	6	13804.00	26898.00	208.65	0	Spot (Block23, Row6, Column1)	17526.55	11523.50	13656.25	0.18	0.78	307.00	438.71	307.00	331.21	0.16	0.75	100.00	100.00	0.00	11216.50	17219.55	21697868.00	51.59	3908.27	3962.50
23	2	6	14101.00	26896.00	207.10	0	Spot (Block23, Row6, Column2)	7560.28	6520.00	4058.19	0.06	0.54	307.00	405.20	307.00	280.72	0.12	0.69	100.00	100.00	0.00	6213.00	7253.28	9231103.00	25.49	1983.38	1949.00
23	3	6	14394.00	26901.00	145.90	0	Spot (Block23, Row6, Column3)	26434.03	23309.50	16424.31	0.05	0.62	296.00	327.69	296.00	130.84	0.04	0.40	100.00	100.00	1.03	23013.50	26138.03	15331736.00	199.53	5019.30	3535.00
23	4	6	14713.00	26898.00	144.30	0	Spot (Block23, Row6, Column4)	1572.22	1343.00	828.21	0.07	0.53	293.00	307.29	293.00	134.32	0.02	0.44	100.00	98.00	0.00	1050.00	1279.22	891446.00	9.42	627.37	479.50
23	5	6	15002.00	26903.00	145.00	0	Spot (Block23, Row6, Column5)	49177.45	61591.00	19061.67	0.10	0.39	294.00	326.98	294.00	172.44	0.05	0.53	100.00	100.00	46.42	61297.00	48883.45	28178852.00	283.29	9559.66	6986.00
23	6	6	15306.00	26899.00	155.80	0	Spot (Block23, Row6, Column6)	940.69	724.50	592.76	0.11	0.63	292.00	319.05	292.00	138.85	0.04	0.44	75.00	60.00	0.00	432.50	648.69	628379.00	4.48	399.56	386.00
23	7	6	15606.00	26906.00	146.70	0	Spot (Block23, Row6, Column7)	12635.24	10840.50	8622.83	0.07	0.68	294.00	324.69	294.00	148.98	0.04	0.46	100.00	100.00	0.00	10546.50	12341.24	7404249.00	82.63	2433.00	1694.00
23	8	6	15912.00	26908.00	145.45	0	Spot (Block23, Row6, Column8)	17721.43	14973.50	13070.26	0.07	0.74	288.00	292.95	288.00	60.87	0.01	0.21	100.00	100.00	0.00	14685.50	17433.43	10207541.00	286.32	3052.40	2257.00
23	1	7	13801.00	27196.00	162.75	0	Spot (Block23, Row7, Column1)	5000.22	4562.00	2695.07	0.04	0.54	302.00	361.77	302.00	208.44	0.08	0.58	100.00	100.00	0.00	4260.00	4698.22	3640161.00	22.25	1102.61	1067.00
23	2	7	14100.00	27196.00	147.60	0	Spot (Block23, Row7, Column2)	783.26	676.50	389.16	0.06	0.50	300.00	330.98	300.00	122.98	0.04	0.37	80.00	60.00	0.00	376.50	483.26	465256.00	3.68	423.25	405.00
23	3	7	14396.00	27197.00	180.55	0	Spot (Block23, Row7, Column3)	354.93	370.00	47.55	0.02	0.13	291.00	292.72	291.00	54.10	0.00	0.18	53.00	18.00	0.00	79.00	63.93	324404.00	1.15	314.86	305.00
23	4	7	14701.00	27208.00	159.50	0	Spot (Block23, Row7, Column4)	552.74	473.00	208.75	0.07	0.38	293.00	309.96	293.00	108.28	0.02	0.35	79.00	40.00	0.00	180.00	259.74	389685.00	2.24	345.43	329.50
23	5	7	15000.00	27205.00	181.15	0	Spot (Block23, Row7, Column5)	3119.60	2923.00	1608.30	0.03	0.52	300.00	345.99	300.00	172.16	0.06	0.50	100.00	100.00	0.00	2623.00	2819.60	2879390.00	16.11	926.47	908.00
23	6	7	15304.00	27205.00	197.80	0	Spot (Block23, Row7, Column6)	8595.55	8064.00	4659.87	0.03	0.54	306.00	419.59	306.00	334.95	0.14	0.80	100.00	100.00	0.00	7758.00	8289.55	9498086.00	24.41	1957.11	1854.50
23	7	7	15592.00	27210.00	148.55	0	Spot (Block23, Row7, Column7)	18532.64	17336.00	9907.52	0.03	0.53	298.00	343.73	298.00	175.82	0.06	0.51	100.00	100.00	0.00	17038.00	18234.64	11138115.00	103.45	4579.82	3276.00
23	8	7	15905.00	27207.00	188.50	0	Spot (Block23, Row7, Column8)	4579.80	4658.50	1348.42	0.01	0.29	293.00	304.60	293.00	99.25	0.02	0.33	100.00	100.00	0.00	4365.50	4286.80	4570642.00	43.08	1360.20	1236.00
23	1	8	13795.00	27491.00	143.70	0	Spot (Block23, Row8, Column1)	535.51	482.50	359.71	0.05	0.67	294.00	304.79	294.00	81.65	0.02	0.27	95.00	59.00	0.00	188.50	241.51	303097.00	2.83	367.37	366.00
23	2	8	14107.00	27493.00	147.05	0	Spot (Block23, Row8, Column2)	1727.89	1568.00	831.44	0.04	0.48	296.00	298.87	296.00	47.59	0.00	0.16	100.00	100.00	0.00	1272.00	1431.89	1022908.00	30.03	622.52	551.50
23	3	8	14393.00	27498.00	146.60	0	Spot (Block23, Row8, Column3)	5085.63	3996.00	4013.01	0.10	0.79	294.00	302.56	294.00	106.44	0.01	0.35	100.00	100.00	0.00	3702.00	4791.63	2975095.00	44.94	1083.68	814.00
23	4	8	14703.00	27501.00	151.50	0	Spot (Block23, Row8, Column4)	47647.24	54762.00	18501.63	0.06	0.39	298.00	317.40	298.00	134.95	0.03	0.43	100.00	100.00	38.28	54464.00	47349.24	29875020.00	350.71	9266.70	7112.00
23	5	8	14985.00	27503.00	173.70	0	Spot (Block23, Row8, Column5)	509.32	470.50	167.21	0.03	0.33	299.00	361.57	299.00	276.94	0.08	0.77	24.00	2.00	0.00	171.50	210.32	430882.00	0.53	340.82	325.00
23	6	8	15305.00	27504.00	200.65	0	Spot (Block23, Row8, Column6)	25842.89	17105.00	20671.20	0.18	0.80	312.00	451.31	312.00	416.32	0.16	0.92	100.00	100.00	10.29	16793.00	25530.89	29383480.00	60.99	4890.55	4829.00
23	7	8	15603.00	27503.00	146.25	0	Spot (Block23, Row8, Column7)	8175.52	7454.00	4915.46	0.04	0.60	303.00	378.40	303.00	286.50	0.10	0.76	100.00	100.00	0.00	7151.00	7872.52	4758154.00	27.21	2026.41	1617.00
23	8	8	15888.00	27508.00	149.85	0	Spot (Block23, Row8, Column8)	48376.17	55872.00	18464.25	0.06	0.38	298.00	334.94	298.00	160.51	0.05	0.48	100.00	100.00	43.34	55574.00	48078.17	29799920.00	299.31	9435.41	6535.00
24	1	1	18321.00	25419.00	153.55	0	Spot (Block24, Row1, Column1)	22611.23	18867.00	13894.37	0.08	0.61	387.00	400.33	387.00	113.46	0.01	0.28	100.00	100.00	2.46	18480.00	22224.23	14719908.00	195.75	4094.45	2866.00
24	2	1	18611.00	25426.00	147.20	0	Spot (Block24, Row1, Column2)	8949.55	8245.00	4761.92	0.04	0.53	392.00	416.50	392.00	129.92	0.03	0.31	100.00	100.00	0.00	7853.00	8557.55	5253386.00	65.68	2126.89	1828.00
24	3	1	18915.00	25425.00	145.80	0	Spot (Block24, Row1, Column3)	6437.52	5691.50	4215.93	0.05	0.65	385.00	387.33	385.00	140.99	0.00	0.36	100.00	100.00	0.00	5306.50	6052.52	3759512.00	42.91	1413.94	1203.00
24	4	1	19208.00	25428.00	147.55	0	Spot (Block24, Row1, Column4)	6366.88	5912.50	3452.21	0.03	0.54	389.00	400.08	389.00	152.09	0.01	0.38	100.00	100.00	0.00	5523.50	5977.88	3781926.00	39.23	1674.08	1203.50
24	5	1	19517.00	25426.00	149.45	0	Spot (Block24, Row1, Column5)	14558.98	11001.00	11504.69	0.12	0.79	388.00	396.43	388.00	89.71	0.01	0.23	100.00	100.00	0.00	10613.00	14170.98	8910094.00	157.88	2738.38	1988.00
24	6	1	19809.00	25433.00	147.50	0	Spot (Block24, Row1, Column6)	15132.49	12759.00	9003.02	0.07	0.59	389.00	402.23	389.00	123.20	0.01	0.31	100.00	100.00	0.00	12370.00	14743.49	8988699.00	119.56	3361.00	2127.50
24	7	1	20106.00	25434.00	147.50	0	Spot (Block24, Row1, Column7)	37668.98	36268.00	20300.98	0.02	0.54	392.00	414.14	392.00	243.38	0.02	0.59	100.00	100.00	17.17	35876.00	37276.98	22375456.00	153.07	7120.61	5114.00
24	8	1	20419.00	25439.00	155.65	0	Spot (Block24, Row1, Column8)	2914.24	2598.00	1345.04	0.05	0.46	395.00	435.26	395.00	427.28	0.04	0.98	96.00	93.00	0.00	2203.00	2519.24	1949626.00	5.80	1025.86	696.00
24	1	2	18312.00	25722.00	147.00	-50	Spot (Block24, Row2, Column1)	419.96	403.00	57.84	0.02	0.14	385.00	396.69	385.00	109.08	0.01	0.27	11.00	0.00	0.00	18.00	34.96	250295.00	0.21	410.35	400.00
24	2	2	18609.00	25724.00	134.75	0	Spot (Block24, Row2, Column2)	8633.16	8288.00	3355.03	0.02	0.39	392.00	410.82	392.00	113.48	0.02	0.28	100.00	100.00	0.00	7896.00	8241.16	4230247.00	72.46	1957.54	1924.00
24	3	2	18913.00	25725.00	152.35	0	Spot (Block24, Row2, Column3)	735.16	681.00	224.50	0.03	0.31	392.00	410.50	392.00	116.66	0.02	0.28	85.00	58.00	0.00	289.00	343.16	469031.00	2.78	499.69	497.00
24	4	2	19213.00	25730.00	174.30	0	Spot (Block24, Row2, Column4)	5269.88	4948.50	2376.00	0.03	0.45	394.00	425.76	394.00	139.46	0.03	0.33	100.00	100.00	0.00	4554.50	4875.88	4479399.00	34.74	1307.38	1312.50
24	5	2	19513.00	25729.00	186.35	0	Spot (Block24, Row2, Column5)	4972.85	4841.00	1627.14	0.01	0.33	393.00	419.15	393.00	118.23	0.03	0.28	100.00	100.00	0.00	4448.00	4579.85	4858474.00	38.51	1526.54	1300.00
24	6	2	19809.00	25729.00	148.20	0	Spot (Block24, Row2, Column6)	3358.46	3071.00	1705.28	0.04	0.51	399.00	469.37	399.00	291.14	0.07	0.62	100.00	100.00	0.00	2672.00	2959.46	1998281.00	9.92	1093.77	919.50
24	7	2	20110.00	25732.00	149.85	0	Spot (Block24, Row2, Column7)	3657.36	3167.00	2061.60	0.06	0.56	401.00	420.73	401.00	94.65	0.02	0.22	100.00	100.00	0.00	2766.00	3256.36	2241963.00	34.19	1164.73	902.50
24	8	2	20426.00	25751.00	201.30	0	Spot (Block24, Row2, Column8)	449.93	439.00	48.78	0.01	0.11	400.00	450.89	400.00	449.00	0.05	1.00	0.00	0.00	0.00	39.00	49.93	517420.00	-0.00	420.61	409.00
24	1	3	18312.00	26020.00	149.60	0	Spot (Block24, Row3, Column1)	15111.51	12963.50	9877.41	0.07	0.65	380.00	380.92	380.00	74.10	0.00	0.19	100.00	100.00	0.00	12583.50	14731.51	9278468.00	198.78	3004.11	2250.50
24	2	3	18613.00	26027.00	151.60	0	Spot (Block24, Row3, Column2)	969.87	898.00	297.85	0.03	0.31	389.00	414.20	389.00	137.02	0.03	0.33	97.00	84.00	0.00	509.00	580.87	609079.00	4.06	523.17	503.00
24	3	3	18901.00	26023.00	147.50	0	Spot (Block24, Row3, Column3)	4040.07	3373.50	2996.85	0.08	0.74	392.00	403.50	392.00	109.65	0.01	0.27	100.00	100.00	0.00	2981.50	3648.07	2399803.00	33.17	1236.19	898.00
24	4	3	19212.00	26028.00	147.90	0	Spot (Block24, Row3, Column4)	19633.21	17856.00	11682.19	0.04	0.60	397.00	418.86	397.00	120.33	0.02	0.29	100.00	100.00	0.00	17459.00	19236.21	11760295.00	159.68	4044.13	2852.00
24	5	3	19518.00	26035.00	150.40	0	Spot (Block24, Row3, Column5)	2831.21	1857.50	5427.28	0.18	1.92	399.00	474.35	399.00	315.08	0.08	0.66	95.00	76.00	0.16	1458.50	2432.21	1749687.00	7.48	951.08	641.00
24	6	3	19811.00	26030.00	210.25	0	Spot (Block24, Row3, Column6)	29084.49	21167.00	19942.65	0.14	0.69	430.00	615.40	430.00	464.96	0.16	0.76	100.00	100.00	12.29	20737.00	28654.49	36675684.00	61.23	6485.47	6547.50
24	7	3	20113.00	26033.00	147.05	0	Spot (Block24, Row3, Column7)	10036.14	8623.00	6967.33	0.07	0.69	407.00	503.08	407.00	331.80	0.09	0.66	100.00	100.00	0.00	8216.00	9629.14	5911287.00	28.73	2162.62	1669.00
24	8	3	20413.00	26042.00	157.65	0	Spot (Block24, Row3, Column8)	13342.24	12325.00	7020.64	0.03	0.53	398.00	421.12	398.00	126.65	0.02	0.30	100.00	100.00	0.00	11927.00	12944.24	9152778.00	102.02	3134.89	2766.00
24	1	4	18308.00	26319.00	147.05	0	Spot (Block24, Row4, Column1)	19503.37	16798.50	12229.30	0.06	0.63	389.00	413.31	389.00	141.92	0.03	0.34	100.00	100.00	0.00	16409.50	19114.37	11506989.00	134.52	4284.02	2632.00
24	2	4	18605.00	26326.00	174.15	0	Spot (Block24, Row4, Column2)	8574.50	7686.50	4673.65	0.05	0.55	395.00	454.22	395.00	209.15	0.06	0.46	100.00	100.00	0.00	7291.50	8179.50	7271179.00	38.82	1826.74	1747.00
24	3	4	18908.00	26327.00	149.25	0	Spot (Block24, Row4, Column3)	51014.06	65535.00	18018.59	0.11	0.35	399.00	461.15	399.00	242.12	0.06	0.53	100.00	100.00	50.33	65136.00	50615.06	31118792.00	208.79	12204.00	8488.50
24	4	4	19193.00	26328.00	162.65	0	Spot (Block24, Row4, Column4)	771.11	711.00	213.57	0.04	0.28	398.00	422.16	398.00	124.92	0.03	0.30	89.00	65.00	0.00	313.00	373.11	564453.00	2.79	493.32	489.00
24	5	4	19505.00	26343.00	154.00	0	Spot (Block24, Row4, Column5)	2407.24	995.00	6750.30	0.38	2.80	395.00	406.50	395.00	111.15	0.01	0.27	92.00	82.00	0.46	600.00	2012.24	1576741.00	18.00	713.56	492.00
24	6	4	19811.00	26328.00	195.50	0	Spot (Block24, Row4, Column6)	5064.67	5009.00	1357.74	0.00	0.27	409.00	501.94	409.00	337.73	0.09	0.67	100.00	100.00	0.00	4600.00	4655.67	5479969.00	13.51	1636.90	1549.50
24	7	4	20105.00	26335.00	147.90	0	Spot (Block24, Row4, Column7)	6675.51	4818.00	5310.11	0.14	0.80	415.00	499.33	415.00	311.12	0.08	0.62	100.00	93.00	0.00	4403.00	6260.51	3991954.00	19.85	1433.21	1128.50
24	8	4	20412.00	26340.00	150.55	0	Spot (Block24, Row4, Column8)	2400.30	2061.00	1303.12	0.07	0.54	402.00	425.36	402.00	80.32	0.02	0.19	100.00	100.00	0.00	1659.00	1998.30	1495387.00	24.59	867.64	748.00
24	1	5	18312.00	26626.00	145.20	0	Spot (Block24, Row5, Column1)	16480.66	14344.00	9852.30	0.06	0.60	396.00	484.43	396.00	317.42	0.09	0.66	100.00	100.00	0.00	13948.00	16084.66	9443420.00	50.39	3486.19	2638.00
24	2	5	18608.00	26624.00	154.55	0	Spot (Block24, Row5, Column2)	16465.29	15529.00	7475.24	0.03	0.45	406.00	520.00	406.00	321.27	0.11	0.62	100.00	100.00	0.00	15123.00	16059.29	10768297.00	49.63	3360.85	3003.00
24	3	5	18910.00	26624.00	155.80	0	Spot (Block24, Row5, Column3)	30466.61	25445.00	18967.34	0.08	0.62	408.00	500.18	408.00	276.80	0.09	0.55	100.00	100.00	5.98	25037.00	30058.61	20382204.00	108.26	4194.40	3740.50
24	4	5	19206.00	26628.00	147.15	0	Spot (Block24, Row5, Column4)	12078.66	10037.50	8498.02	0.08	0.70	401.00	453.06	401.00	214.53	0.05	0.47	100.00	100.00	0.00	9636.50	11677.66	7126409.00	54.19	2394.08	1638.50
24	5	5	19511.00	26625.00	148.60	0	Spot (Block24, Row5, Column5)	50620.38	64540.00	18297.93	0.11	0.36	398.00	425.64	398.00	162.65	0.03	0.38	100.00	100.00	49.92	64142.00	50222.38	30524292.00	308.60	11061.55	8336.00
24	6	5	19807.00	26628.00	149.85	0	Spot (Block24, Row5, Column6)	3431.31	3323.00	1683.93	0.01	0.49	403.00	466.31	403.00	295.32	0.06	0.63	100.00	99.00	0.00	2920.00	3028.31	2117118.00	10.04	1047.26	981.50
24	7	5	20113.00	26636.00	198.80	0	Spot (Block24, Row5, Column7)	32639.29	27653.50	20550.80	0.07	0.63	434.00	574.80	434.00	452.77	0.12	0.79	100.00	100.00	14.26	27219.50	32205.29	36621436.00	70.82	6452.11	6435.00
24	8	5	20413.00	26635.00	147.70	0	Spot (Block24, Row5, Column8)	17941.07	14267.00	14769.72	0.10	0.82	411.00	492.55	411.00	315.60	0.08	0.64	100.00	100.00	0.00	13856.00	17530.07	10692878.00	55.29	2980.62	2323.00
24	1	6	18307.00	26925.00	207.90	0	Spot (Block24, Row6, Column1)	26421.75	18586.00	19759.72	0.15	0.75	420.00	652.95	420.00	553.79	0.19	0.85	100.00	100.00	9.89	18166.00	26001.75	32604560.00	46.53	5706.13	5708.50
24	2	6	18605.00	26922.00	210.60	0	Spot (Block24, Row6, Column2)	19840.24	17139.00	11226.16	0.06	0.57	456.00	621.73	456.00	494.37	0.13	0.80	100.00	100.00	0.00	16683.00	19384.24	24998712.00	38.87	4567.37	4526.50
24	3	6	18895.00	26925.00	145.35	0	Spot (Block24, Row6, Column3)	29240.84	26572.00	17913.46	0.04	0.61	407.00	505.00	407.00	303.44	0.09	0.60	100.00	100.00	3.28	26165.00	28833.84	16930448.00	94.70	5583.73	3734.50
24	4	6	19210.00	26927.00	146.50	0	Spot (Block24, Row6, Column4)	2330.15	1939.50	1268.71	0.08	0.54	399.00	421.92	399.00	126.90	0.02	0.30	100.00	100.00	0.00	1540.50	1931.15	1360805.00	15.04	817.76	689.00
24	5	6	19505.00	26930.00	146.15	0	Spot (Block24, Row6, Column5)	51194.46	65535.00	17961.63	0.11	0.35	405.00	450.95	405.00	180.11	0.05	0.40	100.00	100.00	50.60	65130.00	50789.46	29846568.00	281.74	10123.52	7270.00
24	6	6	19807.00	26930.00	154.20	0	Spot (Block24, Row6, Column6)	1568.31	1282.00	946.73	0.09	0.60	405.00	470.42	405.00	260.98	0.07	0.55	82.00	63.00	0.00	877.00	1163.31	1016263.00	4.21	608.72	589.50
24	7	6	20108.00	26934.00	148.85	0	Spot (Block24, Row6, Column7)	18623.89	15733.00	12666.26	0.07	0.68	412.00	504.11	412.00	332.27	0.09	0.66	100.00	100.00	0.00	15321.00	18211.89	11230206.00	54.53	3793.71	2706.00
24	8	6	20413.00	26938.00	147.55	0	Spot (Block24, Row6, Column8)	22403.59	18649.00	16375.88	0.08	0.73	414.00	446.54	414.00	93.22	0.03	0.21	100.00	100.00	0.51	18235.00	21989.59	13307730.00	235.54	4067.42	3098.00
24	1	7	18306.00	27222.00	164.75	0	Spot (Block24, Row7, Column1)	12486.98	10788.50	7109.51	0.06	0.57	406.00	535.28	406.00	383.49	0.12	0.72	100.00	100.00	0.00	10382.50	12080.98	9365234.00	31.17	2258.36	2190.50
24	2	7	18603.00	27224.00	165.70	0	Spot (Block24, Row7, Column2)	968.44	759.50	519.33	0.11	0.54	412.00	511.19	412.00	290.80	0.09	0.57	56.00	37.00	0.00	347.50	556.44	739890.00	1.57	504.34	501.00
24	3	7	18906.00	27223.00	213.50	0	Spot (Block24, Row7, Column3)	461.36	481.50	74.75	0.02	0.16	400.00	418.27	400.00	76.60	0.02	0.18	51.00	12.00	0.00	81.50	61.36	598843.00	0.56	426.66	399.00
24	4	7	19206.00	27233.00	170.10	0	Spot (Block24, Row7, Column4)	731.91	649.50	273.10	0.05	0.37	399.00	420.77	399.00	116.65	0.02	0.28	77.00	51.00	0.00	250.50	332.91	589923.00	2.67	474.20	448.00
24	5	7	19507.00	27229.00	184.75	0	Spot (Block24, Row7, Column5)	4452.75	3832.00	2466.70	0.07	0.55	406.00	497.83	406.00	293.00	0.09	0.59	100.00	100.00	0.00	3426.00	4046.75	4274639.00	13.50	1260.03	1220.00
24	6	7	19804.00	27227.00	201.00	0	Spot (Block24, Row7, Column6)	23587.75	22112.00	13589.22	0.03	0.58	474.00	652.02	474.00	530.87	0.14	0.81	100.00	100.00	0.00	21638.00	23113.75	27031580.00	43.20	4803.34	4871.50
24	7	7	20088.00	27235.00	150.75	0	Spot (Block24, Row7, Column7)	19788.55	18050.50	10640.33	0.04	0.54	429.00	539.47	429.00	341.08	0.10	0.63	100.00	100.00	0.00	17621.50	19359.55	12268899.00	56.44	4507.34	3090.00
24	8	7	20406.00	27241.00	191.55	0	Spot (Block24, Row7, Column8)	8885.05	8927.50	2273.63	0.00	0.26	418.00	457.57	418.00	118.76	0.04	0.26	100.00	100.00	0.00	8509.50	8467.05	9187141.00	70.96	2481.71	2281.00
24	1	8	18288.00	27519.00	148.65	0	Spot (Block24, Row8, Column1)	681.14	644.00	199.24	0.02	0.29	392.00	417.89	392.00	163.23	0.03	0.39	71.00	35.00	0.00	252.00	289.14	410730.00	1.61	483.33	476.00
24	2	8	18605.00	27525.00	147.75	0	Spot (Block24, Row8, Column2)	3096.13	2821.00	1596.29	0.04	0.52	400.00	417.72	400.00	121.08	0.02	0.29	100.00	100.00	0.00	2421.00	2696.13	1839101.00	22.12	959.15	862.50
24	3	8	18895.00	27523.00	147.80	0	Spot (Block24, Row8, Column3)	6882.30	5333.00	5274.98	0.11	0.77	401.00	422.96	401.00	106.97	0.02	0.25	100.00	100.00	0.00	4932.00	6481.30	4108736.00	60.38	1510.52	1122.00
24	4	8	19203.00	27526.00	150.35	0	Spot (Block24, Row8, Column4)	34914.28	32110.00	18154.16	0.04	0.52	400.00	422.62	400.00	121.91	0.02	0.29	100.00	100.00	4.52	31710.00	34514.28	21611964.00	282.93	6947.23	5549.50
24	5	8	19492.00	27526.00	155.50	0	Spot (Block24, Row8, Column5)	734.45	704.00	183.14	0.02	0.25	401.00	480.70	401.00	348.22	0.08	0.72	42.00	1.00	0.00	303.00	333.45	487672.00	0.73	479.20	479.50
24	6	8	19806.00	27532.00	204.40	0	Spot (Block24, Row8, Column6)	34308.11	28138.00	22440.12	0.09	0.65	479.00	661.92	479.00	569.79	0.14	0.86	100.00	100.00	25.57	27659.00	33829.11	40655408.00	59.05	6796.40	6715.00
24	7	8	20104.00	27533.00	146.55	0	Spot (Block24, Row8, Column7)	8477.45	7814.00	4875.31	0.04	0.58	449.00	544.83	449.00	378.18	0.08	0.69	100.00	100.00	0.00	7365.00	8028.45	4950828.00	20.98	2204.03	1890.50
24	8	8	20389.00	27539.00	148.75	0	Spot (Block24, Row8, Column8)	45268.89	47583.50	19529.36	0.02	0.43	462.00	493.92	462.00	180.23	0.03	0.36	100.00	100.00	35.50	47121.50	44806.89	27161492.00	248.44	9329.97	7119.00
25	1	1	4787.00	29833.00	146.55	0	Spot (Block25, Row1, Column1)	25273.24	23569.00	13392.43	0.03	0.53	596.00	628.69	596.00	202.25	0.02	0.32	100.00	100.00	0.68	22973.00	24677.24	14835390.00	121.85	5565.84	4344.00
25	2	1	5079.00	29842.00	141.50	0	Spot (Block25, Row1, Column2)	39538.11	37432.00	18867.09	0.02	0.48	527.00	619.71	527.00	783.18	0.07	1.26	100.00	100.00	15.84	36905.00	39011.11	21469264.00	49.69	7312.22	6197.00
25	3	1	5388.00	29843.00	138.50	0	Spot (Block25, Row1, Column3)	15054.89	12526.00	10438.94	0.08	0.69	510.00	550.06	510.00	153.61	0.03	0.28	100.00	100.00	0.00	12016.00	14544.89	7828545.00	94.42	3228.78	2469.50
25	4	1	5674.00	29844.00	139.95	0	Spot (Block25, Row1, Column4)	30881.66	28021.00	17028.85	0.04	0.55	513.00	579.69	513.00	220.35	0.05	0.38	100.00	100.00	2.26	27508.00	30368.66	16367282.00	137.52	6153.42	4470.00
25	5	1	5982.00	29842.00	143.20	0	Spot (Block25, Row1, Column5)	40250.02	43575.50	24347.67	0.03	0.60	513.00	562.46	513.00	159.77	0.04	0.28	100.00	100.00	35.56	43062.50	39737.02	22298592.00	248.40	7413.31	5631.00
25	6	1	6277.00	29847.00	138.30	0	Spot (Block25, Row1, Column6)	37741.21	35586.00	19301.84	0.03	0.51	527.00	574.24	527.00	215.25	0.04	0.37	100.00	100.00	15.46	35059.00	37214.21	19776436.00	172.67	7910.91	5524.00
25	7	1	6575.00	29849.00	144.15	0	Spot (Block25, Row1, Column7)	57343.34	65535.00	13136.22	0.06	0.23	572.00	582.32	572.00	208.96	0.01	0.36	100.00	100.00	63.49	64963.00	56771.34	32513912.00	271.63	12401.93	7509.00
25	8	1	6890.00	29852.00	166.25	0	Spot (Block25, Row1, Column8)	800.04	773.00	163.93	0.01	0.20	510.00	546.99	510.00	111.65	0.03	0.20	91.00	56.00	0.00	263.00	290.04	614433.00	2.27	620.90	616.00
25	1	2	4780.00	30138.00	147.00	-50	Spot (Block25, Row2, Column1)	605.29	596.00	64.34	0.01	0.11	589.00	606.11	589.00	159.71	0.01	0.26	3.00	0.00	0.00	7.00	16.29	357725.00	-0.01	592.35	593.00
25	2	2	5074.00	30139.00	122.25	0	Spot (Block25, Row2, Column2)	22025.42	21409.50	9543.44	0.01	0.43	524.00	582.80	524.00	200.78	0.05	0.34	100.00	100.00	0.00	20885.50	21501.42	8722066.00	106.79	4260.65	3552.00
25	3	2	5384.00	30140.00	144.15	0	Spot (Block25, Row2, Column3)	1054.53	995.00	321.03	0.03	0.30	515.00	576.16	515.00	228.08	0.05	0.40	88.00	53.00	0.00	480.00	539.53	596864.00	2.10	662.13	657.50
25	4	2	5683.00	30148.00	180.65	0	Spot (Block25, Row2, Column4)	9149.78	7853.00	5428.59	0.07	0.59	528.00	626.92	528.00	294.41	0.07	0.47	100.00	100.00	0.00	7325.00	8621.78	8372045.00	28.95	2311.49	2338.00
25	5	2	5987.00	30146.00	164.45	0	Spot (Block25, Row2, Column5)	7178.15	7077.50	2792.75	0.01	0.39	526.00	589.55	526.00	210.83	0.05	0.36	100.00	100.00	0.00	6551.50	6652.15	5354899.00	31.25	2290.78	1823.00
25	6	2	6274.00	30146.00	140.05	0	Spot (Block25, Row2, Column6)	7583.45	7120.50	4036.86	0.03	0.53	576.00	628.57	576.00	344.77	0.04	0.55	100.00	100.00	0.00	6544.50	7007.45	4019231.00	20.17	2060.33	1798.00
25	7	2	6584.00	30150.00	140.30	0	Spot (Block25, Row2, Column7)	10110.17	8812.00	6203.70	0.06	0.61	576.00	598.18	576.00	234.29	0.02	0.39	100.00	100.00	0.00	8236.00	9534.17	5368499.00	40.60	2578.69	2046.00
25	8	2	6908.00	30153.00	184.15	0	Spot (Block25, Row2, Column8)	621.29	599.00	77.27	0.02	0.12	519.00	571.07	519.00	198.44	0.04	0.35	10.00	0.00	0.00	80.00	102.29	590225.00	0.25	594.58	590.00
25	1	3	4783.00	30436.00	139.45	0	Spot (Block25, Row3, Column1)	36118.44	34811.00	21193.90	0.02	0.59	570.00	573.66	570.00	116.11	0.00	0.20	100.00	100.00	13.71	34241.00	35548.44	18962212.00	306.13	7494.19	5847.00
25	2	3	5081.00	30442.00	143.30	0	Spot (Block25, Row3, Column2)	1351.07	1221.50	460.75	0.04	0.34	517.00	566.50	517.00	152.78	0.04	0.27	100.00	89.00	0.00	704.50	834.07	745792.00	5.14	771.77	743.50
25	3	3	5367.00	30439.00	136.10	0	Spot (Block25, Row3, Column3)	4684.51	3652.00	5144.45	0.11	1.10	523.00	556.50	523.00	144.96	0.03	0.26	100.00	100.00	0.20	3129.00	4161.51	2342257.00	28.48	1700.25	1225.50
25	4	3	5679.00	30445.00	138.70	0	Spot (Block25, Row3, Column4)	41751.70	41162.00	19732.74	0.01	0.47	525.00	586.35	525.00	218.96	0.05	0.37	100.00	100.00	25.97	40637.00	41226.70	21543944.00	188.00	9790.65	8123.00
25	5	3	5974.00	30441.00	134.25	0	Spot (Block25, Row3, Column5)	4457.63	2674.00	7683.12	0.22	1.72	525.00	596.73	525.00	307.60	0.06	0.52	99.00	97.00	0.62	2149.00	3932.63	2170867.00	12.55	1497.35	893.00
25	6	3	6281.00	30447.00	213.10	0	Spot (Block25, Row3, Column6)	22589.64	12779.00	19086.69	0.25	0.84	589.00	719.99	589.00	487.74	0.09	0.68	100.00	100.00	5.59	12190.00	22000.64	29118120.00	44.84	5687.53	5719.50
25	7	3	6585.00	30450.00	140.40	0	Spot (Block25, Row3, Column7)	32691.91	28828.00	21740.45	0.05	0.67	581.00	657.65	581.00	370.62	0.05	0.56	100.00	100.00	13.86	28247.00	32110.91	17457488.00	86.43	5710.08	4407.00
25	8	3	6881.00	30454.00	150.95	0	Spot (Block25, Row3, Column8)	32605.54	30089.00	16101.62	0.03	0.49	565.00	605.28	565.00	245.33	0.03	0.41	100.00	100.00	3.21	29524.00	32040.54	20313276.00	130.44	6433.24	5501.00
25	1	4	4782.00	30738.00	138.65	0	Spot (Block25, Row4, Column1)	37678.64	35791.50	20188.03	0.02	0.54	572.00	590.60	572.00	147.23	0.01	0.25	100.00	100.00	15.71	35219.50	37106.64	19668292.00	251.90	8121.33	6092.00
25	2	4	5079.00	30741.00	167.80	0	Spot (Block25, Row4, Column2)	3237.29	3033.00	1534.00	0.03	0.47	533.00	596.85	533.00	207.46	0.05	0.35	100.00	100.00	0.00	2500.00	2704.29	2525087.00	12.73	1130.96	1128.50
25	3	4	5379.00	30740.00	144.75	0	Spot (Block25, Row4, Column3)	62132.39	65535.00	7638.64	0.02	0.12	543.00	593.38	543.00	193.73	0.04	0.33	100.00	100.00	77.31	64992.00	61589.39	35602148.00	317.66	14351.28	10531.50
25	4	4	5673.00	30745.00	154.10	0	Spot (Block25, Row4, Column4)	1063.74	1013.50	294.51	0.02	0.28	520.00	556.26	520.00	135.96	0.03	0.24	96.00	84.00	0.00	493.50	543.74	693557.00	3.73	671.21	635.00
25	5	4	5958.00	30745.00	142.80	0	Spot (Block25, Row4, Column5)	1327.66	1118.00	821.75	0.07	0.62	531.00	563.17	531.00	139.66	0.03	0.25	100.00	91.00	0.00	587.00	796.66	739505.00	5.47	732.16	681.00
25	6	4	6282.00	30739.00	179.65	0	Spot (Block25, Row4, Column6)	8609.83	8599.00	3880.60	0.00	0.45	587.00	662.33	587.00	349.70	0.05	0.53	100.00	100.00	0.00	8012.00	8022.83	7800503.00	22.73	2290.40	1895.00
25	7	4	6576.00	30748.00	140.55	0	Spot (Block25, Row4, Column7)	22442.02	17076.00	17871.00	0.12	0.80	591.00	708.41	591.00	599.41	0.08	0.85	100.00	99.00	0.38	16485.00	21851.02	11961597.00	36.26	4383.51	2952.00
25	8	4	6873.00	30759.00	144.50	0	Spot (Block25, Row4, Column8)	7231.99	6508.50	4389.32	0.05	0.61	586.00	619.82	586.00	267.59	0.02	0.43	100.00	100.00	0.00	5922.50	6645.99	4122234.00	24.71	1998.75	1546.00
25	1	5	4780.00	31039.00	138.90	0	Spot (Block25, Row5, Column1)	48057.52	55839.00	18824.13	0.07	0.39	582.00	652.03	582.00	338.64	0.05	0.52	100.00	100.00	41.78	55257.00	47475.52	24845860.00	139.99	11646.42	9327.50
25	2	5	5078.00	31036.00	147.65	0	Spot (Block25, Row5, Column2)	32158.37	29754.00	15130.20	0.03	0.47	582.00	681.41	582.00	464.58	0.07	0.68	100.00	100.00	1.34	29172.00	31576.37	19262876.00	67.75	6088.29	5098.00
25	3	5	5376.00	31040.00	145.05	0	Spot (Block25, Row5, Column3)	15206.94	12977.00	9201.52	0.07	0.61	568.00	624.62	568.00	242.47	0.04	0.39	100.00	100.00	0.00	12409.00	14638.94	8728784.00	60.14	2857.64	2455.00
25	4	5	5675.00	31045.00	139.55	0	Spot (Block25, Row5, Column4)	32118.09	29128.00	22317.43	0.04	0.69	529.00	581.42	529.00	184.78	0.04	0.32	100.00	100.00	12.57	28599.00	31589.09	16862000.00	170.67	6024.97	4221.00
25	5	5	5978.00	31045.00	144.40	0	Spot (Block25, Row5, Column5)	63324.24	65535.00	6251.21	0.01	0.10	579.00	607.59	579.00	227.21	0.02	0.37	100.00	100.00	83.68	64956.00	62745.24	36095112.00	276.03	15009.66	11364.00
25	6	5	6278.00	31047.00	139.15	0	Spot (Block25, Row5, Column6)	9140.19	8892.00	4735.98	0.01	0.52	600.00	698.22	600.00	510.93	0.07	0.73	100.00	100.00	0.00	8292.00	8540.19	4798601.00	16.52	2599.03	2290.50
25	7	5	6580.00	31049.00	215.80	0	Spot (Block25, Row5, Column7)	41238.77	34499.50	22147.27	0.08	0.54	634.00	860.85	634.00	848.32	0.13	0.99	100.00	100.00	38.06	33865.50	40604.77	54930548.00	47.60	10838.09	10506.00
25	8	5	6882.00	31051.00	143.40	0	Spot (Block25, Row5, Column8)	42014.91	51608.00	24476.35	0.09	0.58	594.00	705.93	594.00	617.64	0.07	0.87	100.00	100.00	40.87	51014.00	41420.91	23234340.00	66.88	8826.17	6105.50
25	1	6	4774.00	31340.00	217.25	0	Spot (Block25, Row6, Column1)	16485.64	7797.50	15090.61	0.33	0.92	604.00	778.41	604.00	604.51	0.11	0.78	100.00	100.00	0.22	7193.50	15881.64	22222632.00	25.98	4587.69	4614.00
25	2	6	5077.00	31339.00	222.65	0	Spot (Block25, Row6, Column2)	30881.15	21448.00	19462.45	0.16	0.63	600.00	819.72	600.00	772.81	0.14	0.94	100.00	100.00	10.92	20848.00	30281.15	43851376.00	38.90	8106.69	8610.50
25	3	6	5367.00	31343.00	139.00	0	Spot (Block25, Row6, Column3)	50356.33	63758.00	18005.32	0.10	0.36	576.00	672.27	576.00	547.34	0.07	0.81	100.00	100.00	49.15	63182.00	49780.33	26739364.00	90.77	10960.57	8283.00
25	4	6	5678.00	31344.00	138.65	0	Spot (Block25, Row6, Column4)	4292.85	3762.50	2363.06	0.06	0.55	585.00	600.46	585.00	193.67	0.01	0.32	100.00	100.00	0.00	3177.50	3707.85	2240866.00	19.07	1408.84	1097.50
25	5	6	5977.00	31344.00	142.05	0	Spot (Block25, Row6, Column5)	64227.38	65535.00	4051.97	0.01	0.06	601.00	681.36	601.00	313.75	0.05	0.46	100.00	100.00	85.51	64934.00	63626.38	35453800.00	202.54	16095.61	12008.50
25	6	6	6276.00	31347.00	138.60	0	Spot (Block25, Row6, Column6)	5171.42	3892.00	3696.30	0.12	0.71	617.00	727.38	617.00	474.83	0.07	0.65	98.00	81.00	0.00	3275.00	4554.42	2694310.00	9.36	1526.46	1217.50
25	7	6	6577.00	31349.00	140.80	0	Spot (Block25, Row6, Column7)	46956.58	59203.50	20999.99	0.10	0.45	675.00	772.09	675.00	570.98	0.06	0.74	100.00	100.00	45.88	58528.50	46281.58	25074940.00	80.89	10387.42	6268.50
25	8	6	6880.00	31354.00	142.95	0	Spot (Block25, Row6, Column8)	47573.70	65535.00	21550.12	0.14	0.45	608.00	654.30	608.00	162.28	0.03	0.25	100.00	100.00	50.54	64927.00	46965.70	26451124.00	289.13	8431.64	5900.00
25	1	7	4774.00	31639.00	150.00	0	Spot (Block25, Row7, Column1)	5229.86	4572.50	2402.99	0.06	0.46	599.00	663.24	599.00	267.09	0.04	0.40	100.00	100.00	0.00	3973.50	4630.86	3200677.00	17.10	1494.31	1441.50
25	2	7	5071.00	31643.00	143.35	0	Spot (Block25, Row7, Column2)	1846.93	1474.00	987.32	0.10	0.53	597.00	680.46	597.00	560.70	0.06	0.82	67.00	40.00	0.00	877.00	1249.93	1025047.00	2.08	859.05	781.50
25	3	7	5361.00	31624.00	192.25	0	Spot (Block25, Row7, Column3)	646.34	624.00	80.12	0.02	0.12	581.00	615.83	581.00	449.10	0.03	0.73	0.00	0.00	0.00	43.00	65.34	675428.00	0.07	604.40	590.00
25	4	7	5678.00	31648.00	149.50	0	Spot (Block25, Row7, Column4)	1276.94	1102.50	506.12	0.06	0.40	591.00	655.67	591.00	378.58	0.05	0.58	61.00	36.00	0.00	511.50	685.94	784039.00	1.64	746.08	713.00
25	5	7	5973.00	31647.00	172.50	0	Spot (Block25, Row7, Column5)	8833.51	7782.50	5228.20	0.06	0.59	640.00	825.69	640.00	599.39	0.11	0.73	100.00	100.00	0.00	7142.50	8193.51	7278811.00	13.36	2202.27	2232.00
25	6	7	6271.00	31645.00	222.45	0	Spot (Block25, Row7, Column6)	33726.05	24676.50	20097.41	0.14	0.60	714.00	1045.82	714.00	955.01	0.17	0.91	100.00	100.00	16.69	23962.50	33012.05	47891236.00	34.22	8950.26	9025.00
25	7	7	6557.00	31654.00	141.50	0	Spot (Block25, Row7, Column7)	43839.11	45585.50	19184.72	0.02	0.44	691.00	836.16	691.00	677.10	0.08	0.81	100.00	100.00	29.04	44894.50	43148.11	23848584.00	63.51	9312.71	6966.00
25	8	7	6876.00	31653.00	176.65	0	Spot (Block25, Row7, Column8)	15288.38	15193.00	4761.94	0.00	0.31	626.00	691.19	626.00	402.15	0.04	0.58	100.00	100.00	0.00	14567.00	14662.38	13331466.00	36.30	4470.73	3915.50
25	1	8	4765.00	31945.00	186.35	0	Spot (Block25, Row8, Column1)	711.48	695.00	120.25	0.01	0.17	587.00	593.22	587.00	102.85	0.00	0.17	53.00	24.00	0.00	108.00	124.48	693689.00	1.15	613.08	592.00
25	2	8	5072.00	31943.00	138.55	0	Spot (Block25, Row8, Column2)	6409.84	5639.50	3660.34	0.06	0.57	588.00	598.76	588.00	331.03	0.01	0.55	100.00	100.00	0.00	5051.50	5821.84	3333118.00	17.55	1893.14	1488.00
25	3	8	5362.00	31941.00	139.05	0	Spot (Block25, Row8, Column3)	15548.14	11752.00	12321.73	0.12	0.79	589.00	609.86	589.00	357.38	0.02	0.59	100.00	100.00	0.00	11163.00	14959.14	8224966.00	41.80	3114.19	2403.50
25	4	8	5674.00	31947.00	144.00	0	Spot (Block25, Row8, Column4)	49857.23	57235.00	17442.08	0.06	0.35	593.00	628.80	593.00	248.51	0.03	0.40	100.00	100.00	43.97	56642.00	49264.23	28119648.00	198.10	10242.42	8301.00
25	5	8	5960.00	31949.00	153.50	0	Spot (Block25, Row8, Column5)	1058.94	1049.50	283.28	0.00	0.27	614.00	776.21	614.00	601.52	0.10	0.77	22.00	1.00	0.00	435.50	444.94	690429.00	0.47	708.48	699.00
25	6	8	6275.00	31949.00	194.55	0	Spot (Block25, Row8, Column6)	30212.44	22158.00	23181.44	0.13	0.77	706.00	965.65	706.00	842.44	0.14	0.87	100.00	100.00	21.29	21452.00	29506.44	32357748.00	34.72	6376.98	6392.50
25	7	8	6573.00	31955.00	138.60	0	Spot (Block25, Row8, Column7)	20127.66	19681.50	11732.78	0.01	0.58	697.00	808.32	697.00	541.69	0.06	0.67	100.00	100.00	0.00	18984.50	19430.66	10385874.00	35.67	4785.14	3812.00
25	8	8	6857.00	31952.00	140.40	0	Spot (Block25, Row8, Column8)	52200.58	64358.00	16050.22	0.09	0.31	660.00	707.90	660.00	414.19	0.03	0.59	100.00	100.00	48.33	63698.00	51540.58	28084080.00	124.32	12095.71	9730.00
26	1	1	9291.00	29862.00	147.85	0	Spot (Block26, Row1, Column1)	24267.48	21982.00	13652.34	0.04	0.56	499.00	546.70	499.00	214.56	0.04	0.39	100.00	100.00	0.00	21483.00	23768.48	14463418.00	110.55	5389.12	4128.00
26	2	1	9580.00	29869.00	145.10	0	Spot (Block26, Row1, Column2)	40964.84	39848.00	19721.92	0.01	0.48	499.00	559.34	499.00	222.82	0.05	0.40	100.00	100.00	22.61	39349.00	40465.84	23554884.00	181.34	6703.56	5352.00
26	3	1	9886.00	29869.00	138.30	0	Spot (Block26, Row1, Column3)	9040.28	7578.50	5826.91	0.08	0.64	495.00	525.38	495.00	176.04	0.03	0.34	100.00	100.00	0.00	7083.50	8545.28	4682865.00	48.37	2134.25	1673.00
26	4	1	10178.00	29871.00	140.20	0	Spot (Block26, Row1, Column4)	33954.55	31517.00	18163.69	0.03	0.53	496.00	532.57	496.00	178.65	0.03	0.34	100.00	100.00	7.13	31021.00	33458.55	18097796.00	187.08	6956.97	5372.00
26	5	1	10485.00	29873.00	144.95	0	Spot (Block26, Row1, Column5)	18266.35	14567.00	14716.91	0.10	0.81	499.00	531.30	499.00	180.68	0.03	0.34	100.00	100.00	0.00	14068.00	17767.35	10466620.00	98.15	2800.68	2083.00
26	6	1	10778.00	29874.00	139.50	0	Spot (Block26, Row1, Column6)	30201.10	27162.50	17618.34	0.05	0.58	501.00	618.88	501.00	1346.93	0.09	2.18	100.00	99.00	3.23	26661.50	29700.10	15885777.00	21.96	7250.90	4166.00
26	7	1	11072.00	29876.00	145.35	0	Spot (Block26, Row1, Column7)	56376.35	65535.00	14282.22	0.07	0.25	500.00	618.07	500.00	1339.17	0.09	2.17	100.00	100.00	61.40	65035.00	55876.35	32134756.00	41.64	13611.41	9001.00
26	8	1	11391.00	29879.00	155.40	0	Spot (Block26, Row1, Column8)	856.43	811.00	190.05	0.02	0.22	498.00	532.05	498.00	197.81	0.03	0.37	76.00	35.00	0.00	313.00	358.43	569526.00	1.64	625.12	617.00
26	1	2	9282.00	30166.00	147.00	-50	Spot (Block26, Row2, Column1)	579.84	581.00	92.48	0.00	0.16	502.00	543.40	502.00	182.71	0.03	0.34	19.00	0.00	0.00	79.00	77.84	342683.00	0.20	558.58	577.00
26	2	2	9583.00	30169.00	136.85	0	Spot (Block26, Row2, Column2)	11162.13	10707.50	4566.49	0.02	0.41	499.00	544.38	499.00	186.70	0.04	0.34	100.00	100.00	0.00	10208.50	10663.13	5670363.00	56.87	2509.12	2326.50
26	3	2	9870.00	30169.00	156.70	0	Spot (Block26, Row2, Column3)	814.66	721.00	333.30	0.05	0.41	498.00	529.32	498.00	248.59	0.03	0.47	48.00	16.00	0.00	223.00	316.66	549897.00	1.15	598.11	576.00
26	4	2	10186.00	30176.00	179.40	0	Spot (Block26, Row2, Column4)	7455.55	6854.00	3914.15	0.04	0.52	502.00	569.33	502.00	219.63	0.05	0.39	100.00	100.00	0.00	6352.00	6953.55	6724910.00	31.35	1858.43	1840.00
26	5	2	10483.00	30173.00	193.80	0	Spot (Block26, Row2, Column5)	4837.36	4850.00	1614.41	0.00	0.33	505.00	560.68	505.00	174.68	0.05	0.31	100.00	100.00	0.00	4345.00	4332.36	5137281.00	24.48	1518.72	1392.00
26	6	2	10775.00	30174.00	141.95	0	Spot (Block26, Row2, Column6)	8332.89	7646.00	4891.09	0.04	0.59	510.00	625.83	510.00	413.86	0.09	0.66	100.00	100.00	0.00	7136.00	7822.89	4591423.00	18.62	1911.86	1583.00
26	7	2	11082.00	30178.00	144.50	0	Spot (Block26, Row2, Column7)	5168.04	4605.50	2992.82	0.05	0.58	503.00	551.89	503.00	223.45	0.04	0.40	100.00	100.00	0.00	4102.50	4665.04	2914774.00	20.66	1396.03	1164.50
26	8	2	11396.00	30161.00	163.35	0	Spot (Block26, Row2, Column8)	606.08	589.00	89.81	0.01	0.15	498.00	535.42	498.00	268.26	0.03	0.50	7.00	0.00	0.00	91.00	108.08	447891.00	0.26	557.61	553.00
26	1	3	9283.00	30463.00	143.50	0	Spot (Block26, Row3, Column1)	33138.43	31179.00	20741.38	0.03	0.63	497.00	524.94	497.00	122.35	0.02	0.23	100.00	100.00	10.70	30682.00	32641.43	18590688.00	266.56	5683.26	4320.00
26	2	3	9584.00	30468.00	157.85	0	Spot (Block26, Row3, Column2)	910.12	857.00	276.10	0.03	0.30	498.00	530.11	498.00	140.42	0.03	0.26	83.00	60.00	0.00	359.00	412.12	623432.00	2.71	603.50	605.00
26	3	3	9880.00	30464.00	148.55	0	Spot (Block26, Row3, Column3)	1934.36	1380.00	2253.65	0.15	1.17	493.00	524.82	493.00	379.43	0.03	0.72	89.00	61.00	0.00	887.00	1441.36	1158680.00	3.71	882.43	695.00
26	4	3	10182.00	30469.00	142.10	0	Spot (Block26, Row3, Column4)	39747.10	38662.00	20074.11	0.01	0.51	496.00	582.23	496.00	839.05	0.07	1.44	100.00	100.00	21.72	38166.00	39251.10	21781484.00	46.68	8057.19	5776.00
26	5	3	10489.00	30470.00	153.70	0	Spot (Block26, Row3, Column5)	1267.89	974.50	1510.67	0.11	1.19	504.00	651.25	504.00	865.27	0.11	1.33	25.00	3.00	0.00	470.50	763.89	826665.00	0.71	683.93	639.00
26	6	3	10783.00	30473.00	204.10	0	Spot (Block26, Row3, Column6)	32837.34	25867.50	21159.46	0.10	0.64	586.00	757.23	586.00	567.09	0.11	0.75	100.00	100.00	19.14	25281.50	32251.34	38945328.00	56.57	7636.65	7700.00
26	7	3	11086.00	30477.00	143.50	0	Spot (Block26, Row3, Column7)	15241.63	13462.00	10492.20	0.05	0.69	513.00	683.29	513.00	1233.96	0.12	1.81	100.00	90.00	0.00	12949.00	14728.63	8443861.00	11.80	3216.04	2597.00
26	8	3	11378.00	30482.00	156.65	0	Spot (Block26, Row3, Column8)	45383.46	46453.50	17527.70	0.01	0.39	502.00	611.30	502.00	1162.87	0.09	1.90	100.00	100.00	27.37	45951.50	44881.46	30679404.00	38.50	8275.47	7199.50
26	1	4	9280.00	30766.00	140.60	0	Spot (Block26, Row4, Column1)	40238.28	40129.50	20290.99	0.00	0.50	503.00	552.18	503.00	167.31	0.04	0.30	100.00	100.00	22.85	39626.50	39735.28	21487312.00	237.19	8272.39	6190.50
26	2	4	9580.00	30769.00	162.50	0	Spot (Block26, Row4, Column2)	4067.43	3674.00	1918.66	0.04	0.47	499.00	566.37	499.00	276.76	0.05	0.49	100.00	100.00	0.00	3175.00	3568.43	2989560.00	12.65	1212.24	1211.00
26	3	4	9881.00	30771.00	145.30	0	Spot (Block26, Row4, Column3)	61629.31	65535.00	8283.99	0.03	0.13	494.00	543.68	494.00	209.04	0.04	0.38	100.00	100.00	76.56	65041.00	61135.31	35498764.00	292.22	15369.63	11747.00
26	4	4	10167.00	30774.00	156.80	0	Spot (Block26, Row4, Column4)	1060.44	972.50	349.87	0.04	0.33	489.00	559.30	489.00	772.12	0.06	1.38	25.00	1.00	0.00	483.50	571.44	718981.00	0.65	631.14	611.00
26	5	4	10468.00	30769.00	193.95	0	Spot (Block26, Row4, Column5)	700.43	636.00	234.95	0.04	0.34	497.00	539.77	497.00	311.30	0.04	0.58	18.00	3.00	0.00	139.00	203.43	747363.00	0.52	549.54	532.00
26	6	4	10784.00	30772.00	197.85	0	Spot (Block26, Row4, Column6)	5804.65	5828.00	2052.53	0.00	0.35	525.00	639.77	525.00	377.09	0.09	0.59	100.00	100.00	0.00	5303.00	5279.65	6419946.00	13.70	1707.63	1629.00
26	7	4	11073.00	30780.00	143.10	0	Spot (Block26, Row4, Column7)	8205.06	6143.00	6291.64	0.13	0.77	532.00	632.97	532.00	415.53	0.08	0.66	100.00	93.00	0.00	5611.00	7673.06	4619451.00	18.22	1594.86	1299.50
26	8	4	11378.00	30788.00	147.00	0	Spot (Block26, Row4, Column8)	2826.88	2542.00	1480.95	0.05	0.52	506.00	594.02	506.00	1095.38	0.07	1.84	73.00	47.00	0.00	2036.00	2320.88	1667859.00	2.04	1079.95	945.00
26	1	5	9279.00	31068.00	141.30	0	Spot (Block26, Row5, Column1)	46808.29	53288.00	19227.33	0.06	0.41	532.00	659.02	532.00	434.16	0.09	0.66	100.00	100.00	39.74	52756.00	46276.29	25323416.00	106.30	10169.60	7373.00
26	2	5	9578.00	31068.00	154.00	0	Spot (Block26, Row5, Column2)	48797.71	54362.50	17161.96	0.05	0.35	527.00	670.35	527.00	425.14	0.10	0.63	100.00	100.00	37.88	53835.50	48270.71	31816336.00	113.20	8783.64	7556.00
26	3	5	9880.00	31069.00	147.00	0	Spot (Block26, Row5, Column3)	13758.56	12010.00	8164.15	0.06	0.59	506.00	585.46	506.00	261.97	0.06	0.45	100.00	100.00	0.00	11504.00	13252.56	8076275.00	50.28	2549.73	2252.00
26	4	5	10177.00	31074.00	140.75	0	Spot (Block26, Row5, Column4)	20462.10	18002.00	13702.54	0.06	0.67	496.00	533.23	496.00	169.12	0.03	0.32	100.00	100.00	0.00	17506.00	19966.10	10926761.00	117.84	4352.90	3047.50
26	5	5	10481.00	31079.00	144.30	0	Spot (Block26, Row5, Column5)	60309.95	65535.00	10032.23	0.04	0.17	501.00	554.69	501.00	221.08	0.04	0.40	100.00	100.00	71.75	65034.00	59808.95	34376940.00	270.29	12810.71	9742.00
26	6	5	10779.00	31074.00	143.50	0	Spot (Block26, Row5, Column6)	9388.51	8427.00	5351.74	0.05	0.57	533.00	642.71	533.00	422.27	0.08	0.66	100.00	100.00	0.00	7894.00	8855.51	5229402.00	20.71	2032.89	1724.00
26	7	5	11079.00	31079.00	196.90	0	Spot (Block26, Row5, Column7)	35936.23	32509.00	21556.94	0.04	0.60	586.00	751.20	586.00	593.73	0.11	0.79	100.00	100.00	22.37	31923.00	35350.23	39350416.00	59.26	7712.00	7496.50
26	8	5	11382.00	31081.00	141.75	0	Spot (Block26, Row5, Column8)	24368.25	18983.50	19630.61	0.11	0.81	509.00	618.03	509.00	410.34	0.08	0.66	100.00	100.00	2.57	18474.50	23859.25	13256330.00	57.88	4301.08	3161.00
26	1	6	9276.00	31369.00	206.10	0	Spot (Block26, Row6, Column1)	28682.37	18341.50	21528.08	0.19	0.75	599.00	824.68	599.00	688.66	0.14	0.84	100.00	100.00	15.89	17742.50	28083.37	34648496.00	40.45	6948.66	6976.00
26	2	6	9576.00	31370.00	209.90	0	Spot (Block26, Row6, Column2)	23749.36	19051.00	14453.05	0.10	0.61	597.00	830.32	597.00	711.28	0.14	0.86	100.00	100.00	0.32	18454.00	23152.36	29781696.00	32.22	5979.39	5964.00
26	3	6	9868.00	31371.00	140.15	0	Spot (Block26, Row6, Column3)	46483.17	53887.00	19902.64	0.06	0.43	510.00	614.42	510.00	401.47	0.08	0.65	100.00	100.00	39.66	53377.00	45973.17	24729168.00	114.25	10376.54	7540.00
26	4	6	10179.00	31369.00	139.65	0	Spot (Block26, Row6, Column4)	3008.49	2661.00	1482.17	0.05	0.49	501.00	542.41	501.00	168.57	0.03	0.31	100.00	99.00	0.00	2160.00	2507.49	1585472.00	14.63	1084.13	1023.00
26	5	6	10473.00	31372.00	142.70	0	Spot (Block26, Row6, Column5)	62943.26	65535.00	6540.06	0.02	0.10	510.00	584.35	510.00	254.97	0.06	0.44	100.00	100.00	83.58	65025.00	62433.26	34493176.00	244.58	18320.17	14120.00
26	6	6	10778.00	31374.00	150.20	0	Spot (Block26, Row6, Column6)	1885.87	1494.00	1139.45	0.10	0.60	539.00	620.24	539.00	332.62	0.06	0.54	85.00	61.00	0.00	955.00	1346.87	1165470.00	3.81	769.28	744.00
26	7	6	11076.00	31377.00	141.75	0	Spot (Block26, Row6, Column7)	30278.89	26510.50	19766.27	0.06	0.65	582.00	669.25	582.00	429.67	0.06	0.64	100.00	100.00	6.25	25928.50	29696.89	16471715.00	68.91	5942.55	4348.00
26	8	6	11382.00	31383.00	142.75	0	Spot (Block26, Row6, Column8)	34670.03	31648.50	22926.34	0.04	0.66	535.00	581.33	535.00	173.79	0.04	0.30	100.00	100.00	19.93	31113.50	34135.03	19137892.00	196.15	6441.24	3740.00
26	1	7	9275.00	31667.00	149.65	0	Spot (Block26, Row7, Column1)	6355.79	5876.50	2886.28	0.03	0.45	591.00	672.11	591.00	419.62	0.06	0.62	100.00	100.00	0.00	5285.50	5764.79	3889744.00	13.54	1714.59	1597.00
26	2	7	9575.00	31668.00	142.60	0	Spot (Block26, Row7, Column2)	1498.48	1267.50	696.18	0.07	0.46	588.00	667.68	588.00	474.23	0.06	0.71	62.00	38.00	0.00	679.50	910.48	827160.00	1.75	794.84	767.50
26	3	7	9877.00	31661.00	191.15	0	Spot (Block26, Row7, Column3)	602.60	596.00	84.46	0.00	0.14	502.00	545.85	502.00	222.02	0.04	0.41	7.00	0.00	0.00	94.00	100.60	623086.00	0.26	564.86	571.50
26	4	7	10178.00	31674.00	160.25	0	Spot (Block26, Row7, Column4)	970.36	847.50	339.53	0.06	0.35	500.00	557.71	500.00	212.13	0.05	0.38	70.00	40.00	0.00	347.50	470.36	687012.00	1.95	624.73	602.00
26	5	7	10475.00	31675.00	174.70	0	Spot (Block26, Row7, Column5)	7371.65	6476.00	4153.03	0.06	0.56	526.00	661.36	526.00	416.94	0.10	0.63	100.00	100.00	0.00	5950.00	6845.65	6324873.00	16.09	1856.07	1812.00
26	6	7	10776.00	31677.00	199.70	0	Spot (Block26, Row7, Column6)	28604.93	25564.00	16867.72	0.05	0.59	609.00	913.68	609.00	826.94	0.18	0.91	100.00	100.00	1.67	24955.00	27995.93	32552448.00	33.49	6449.18	6141.50
26	7	7	11061.00	31682.00	144.35	0	Spot (Block26, Row7, Column7)	43384.27	44049.00	18825.78	0.01	0.43	594.00	745.84	594.00	574.17	0.10	0.77	100.00	100.00	24.51	43455.00	42790.27	24425460.00	74.26	9708.65	7255.00
26	8	7	11377.00	31679.00	193.45	0	Spot (Block26, Row7, Column8)	11615.75	11837.50	3335.13	0.01	0.29	578.00	604.05	578.00	186.53	0.02	0.31	100.00	100.00	0.00	11259.50	11037.75	12289469.00	59.03	2895.04	2658.50
26	1	8	9262.00	31972.00	180.75	0	Spot (Block26, Row8, Column1)	750.25	691.50	169.92	0.04	0.23	536.00	571.26	536.00	144.50	0.03	0.25	55.00	23.00	0.00	155.50	214.25	688727.00	1.24	620.62	598.00
26	2	8	9579.00	31968.00	146.15	0	Spot (Block26, Row8, Column2)	3637.13	3031.00	1970.76	0.08	0.54	572.00	574.39	572.00	135.18	0.00	0.24	100.00	100.00	0.00	2459.00	3065.13	2113173.00	22.66	1212.66	992.00
26	3	8	9866.00	31972.00	141.70	0	Spot (Block26, Row8, Column3)	8405.29	6408.00	6299.00	0.12	0.75	511.00	563.10	511.00	186.73	0.04	0.33	100.00	100.00	0.00	5897.00	7894.29	4589286.00	42.00	1956.02	1506.50
26	4	8	10173.00	31973.00	148.60	0	Spot (Block26, Row8, Column4)	59481.51	65535.00	10875.35	0.04	0.18	510.00	572.18	510.00	226.27	0.05	0.40	100.00	100.00	68.49	65025.00	58971.51	35867640.00	260.35	14082.90	11926.00
26	5	8	10462.00	31974.00	157.75	0	Spot (Block26, Row8, Column5)	1044.43	960.00	316.62	0.04	0.30	564.00	667.09	564.00	474.05	0.07	0.71	37.00	9.00	0.00	396.00	480.43	717525.00	0.80	661.46	640.00
26	6	8	10776.00	31976.00	195.25	0	Spot (Block26, Row8, Column6)	38855.51	38395.00	23025.48	0.01	0.59	610.00	895.97	610.00	850.72	0.17	0.95	100.00	100.00	32.90	37785.00	38245.51	41925452.00	44.62	8076.51	8096.50
26	7	8	11071.00	31979.00	141.10	0	Spot (Block26, Row8, Column7)	15498.88	13894.50	9210.15	0.05	0.59	588.00	716.79	588.00	580.26	0.09	0.81	100.00	100.00	0.00	13306.50	14910.88	8338396.00	25.47	3849.12	3065.50
26	8	8	11357.00	31981.00	144.20	0	Spot (Block26, Row8, Column8)	50459.90	62054.00	17406.70	0.09	0.34	582.00	609.13	582.00	208.36	0.02	0.34	100.00	100.00	47.16	61472.00	49877.90	28459564.00	239.25	11308.82	7568.00
27	1	1	13788.00	29890.00	150.70	0	Spot (Block27, Row1, Column1)	23265.70	20634.00	13139.74	0.05	0.56	493.00	513.76	493.00	134.13	0.02	0.26	100.00	100.00	0.00	20141.00	22772.70	14424735.00	169.63	5038.67	3909.00
27	2	1	14082.00	29898.00	146.90	0	Spot (Block27, Row1, Column2)	14236.83	12699.50	7648.20	0.05	0.54	490.00	511.14	490.00	144.89	0.02	0.28	100.00	100.00	0.00	12209.50	13746.83	8456677.00	94.73	2817.07	2259.50
27	3	1	14387.00	29899.00	145.10	0	Spot (Block27, Row1, Column3)	7703.86	6363.00	5448.49	0.08	0.71	486.00	488.25	486.00	112.60	0.00	0.23	100.00	100.00	0.00	5877.00	7217.86	4414314.00	64.08	1691.13	1304.50
27	4	1	14680.00	29899.00	145.05	0	Spot (Block27, Row1, Column4)	8995.83	8290.00	4986.08	0.04	0.55	479.00	493.55	479.00	162.78	0.01	0.33	100.00	100.00	0.00	7811.00	8516.83	5172601.00	52.23	2012.92	1600.00
27	5	1	14985.00	29902.00	145.60	0	Spot (Block27, Row1, Column5)	17813.48	13906.50	14162.69	0.11	0.80	471.00	473.38	471.00	103.16	0.00	0.22	100.00	100.00	0.00	13435.50	17342.48	10296193.00	168.10	3112.41	1992.00
27	6	1	15279.00	29903.00	145.25	0	Spot (Block27, Row1, Column6)	17271.15	15249.00	10303.71	0.05	0.60	470.00	477.25	470.00	139.14	0.01	0.29	100.00	100.00	0.00	14779.00	16801.15	9930911.00	120.70	3507.92	2240.00
27	7	1	15578.00	29904.00	146.15	0	Spot (Block27, Row1, Column7)	43519.89	46868.00	20650.07	0.03	0.47	466.00	473.70	466.00	137.57	0.01	0.29	100.00	100.00	34.25	46402.00	43053.89	25285188.00	312.90	8402.31	6076.00
27	8	1	15890.00	29902.00	164.80	0	Spot (Block27, Row1, Column8)	912.91	821.00	287.70	0.05	0.32	474.00	469.66	474.00	90.67	0.00	0.19	97.00	82.00	0.00	347.00	438.91	687424.00	4.89	565.19	537.00
27	1	2	13779.00	30179.00	217.95	0	Spot (Block27, Row2, Column1)	579.88	585.00	87.99	0.00	0.15	490.00	507.48	490.00	131.33	0.02	0.26	23.00	3.00	0.00	95.00	89.88	785738.00	0.55	508.35	500.50
27	2	2	14084.00	30196.00	137.50	0	Spot (Block27, Row2, Column2)	9266.01	8908.50	3609.42	0.02	0.39	486.00	503.27	486.00	133.63	0.02	0.27	100.00	100.00	0.00	8422.50	8780.01	4688602.00	65.57	2239.03	2096.50
27	3	2	14386.00	30197.00	157.95	0	Spot (Block27, Row2, Column3)	943.08	862.00	305.64	0.04	0.32	483.00	499.81	483.00	147.72	0.01	0.30	88.00	63.00	0.00	379.00	460.08	652610.00	3.00	589.74	596.00
27	4	2	14689.00	30201.00	173.90	0	Spot (Block27, Row2, Column4)	6507.22	6253.50	3007.70	0.02	0.46	482.00	515.27	482.00	178.68	0.03	0.35	100.00	100.00	0.00	5771.50	6025.22	5492095.00	33.54	1654.53	1621.00
27	5	2	14988.00	30203.00	191.15	0	Spot (Block27, Row2, Column5)	4486.86	4279.00	1541.04	0.02	0.34	478.00	495.37	478.00	137.88	0.02	0.28	100.00	100.00	0.00	3801.00	4008.86	4616977.00	28.95	1404.96	1248.00
27	6	2	15280.00	30202.00	146.80	0	Spot (Block27, Row2, Column6)	4402.04	4165.00	2335.63	0.02	0.53	479.00	515.36	479.00	213.21	0.03	0.41	100.00	100.00	0.00	3686.00	3923.04	2592799.00	18.23	1272.73	1052.50
27	7	2	15582.00	30206.00	148.35	0	Spot (Block27, Row2, Column7)	4236.01	3741.00	2416.13	0.05	0.57	470.00	476.74	470.00	109.24	0.01	0.23	100.00	100.00	0.00	3271.00	3766.01	2567022.00	34.41	1216.40	946.00
27	8	2	15879.00	30181.00	237.80	0	Spot (Block27, Row2, Column8)	529.98	506.00	78.82	0.02	0.15	451.00	487.20	451.00	250.89	0.03	0.51	3.00	0.00	0.00	55.00	78.98	863332.00	0.17	481.10	489.00
27	1	3	13786.00	30492.00	147.95	0	Spot (Block27, Row3, Column1)	20551.95	17777.00	13950.29	0.06	0.68	482.00	486.03	482.00	99.18	0.00	0.20	100.00	100.00	0.00	17295.00	20069.95	12392824.00	202.33	3616.83	3123.00
27	2	3	14084.00	30493.00	153.15	0	Spot (Block27, Row3, Column2)	1215.41	1095.50	479.87	0.05	0.39	482.00	506.49	482.00	157.27	0.02	0.31	92.00	81.00	0.00	613.50	733.41	782725.00	4.51	637.01	615.50
27	3	3	14372.00	30492.00	143.75	0	Spot (Block27, Row3, Column3)	4068.41	3579.00	2030.46	0.06	0.50	477.00	485.53	477.00	118.92	0.01	0.24	100.00	100.00	0.00	3102.00	3591.41	2266106.00	30.13	1365.49	1175.00
27	4	3	14685.00	30499.00	145.45	0	Spot (Block27, Row3, Column4)	22402.87	20357.00	13402.20	0.04	0.60	465.00	487.59	465.00	135.39	0.02	0.28	100.00	100.00	0.00	19892.00	21937.87	12971259.00	161.87	4503.82	3232.50
27	5	3	14972.00	30492.00	152.35	0	Spot (Block27, Row3, Column5)	3838.35	1957.50	8511.02	0.29	2.22	477.00	517.65	477.00	222.11	0.04	0.43	88.00	84.00	0.79	1480.50	3361.35	2441190.00	14.95	1278.38	602.00
27	6	3	15282.00	30501.00	205.75	0	Spot (Block27, Row3, Column6)	22122.34	16168.00	15958.72	0.14	0.72	498.00	603.36	498.00	327.26	0.08	0.54	100.00	100.00	1.25	15670.00	21624.34	26613188.00	65.75	5024.84	5005.00
27	7	3	15586.00	30505.00	145.95	0	Spot (Block27, Row3, Column7)	12567.75	10838.00	8575.07	0.06	0.68	480.00	549.68	480.00	360.84	0.06	0.66	100.00	100.00	0.00	10358.00	12087.75	7289294.00	33.31	2500.95	2021.00
27	8	3	15884.00	30507.00	158.80	0	Spot (Block27, Row3, Column8)	51720.48	59084.00	15744.61	0.06	0.30	469.00	533.22	469.00	405.69	0.06	0.76	100.00	100.00	43.19	58615.00	51251.48	36049472.00	126.17	9449.05	7918.00
27	1	4	13784.00	30792.00	143.80	0	Spot (Block27, Row4, Column1)	25205.62	22896.00	15264.22	0.04	0.61	492.00	521.02	492.00	163.88	0.02	0.31	100.00	100.00	0.36	22404.00	24713.62	14165557.00	150.63	5257.99	3855.00
27	2	4	14079.00	30797.00	166.45	0	Spot (Block27, Row4, Column2)	9131.98	8170.00	4626.13	0.05	0.51	493.00	562.95	493.00	293.66	0.06	0.52	100.00	100.00	0.00	7677.00	8638.98	7031624.00	29.18	2047.66	1985.50
27	3	4	14380.00	30799.00	148.15	0	Spot (Block27, Row4, Column3)	54506.71	65535.00	15414.79	0.08	0.28	485.00	543.03	485.00	250.40	0.05	0.46	100.00	100.00	56.49	65050.00	54021.71	32322712.00	215.51	12320.59	9037.00
27	4	4	14670.00	30805.00	174.40	0	Spot (Block27, Row4, Column4)	833.76	809.00	229.30	0.01	0.28	471.00	478.02	471.00	110.08	0.01	0.23	89.00	67.00	0.00	338.00	362.76	711198.00	3.23	550.59	529.50
27	5	4	14961.00	30803.00	143.25	0	Spot (Block27, Row4, Column5)	2124.76	1331.00	3793.22	0.20	1.79	452.00	469.73	452.00	112.01	0.02	0.24	100.00	97.00	0.00	879.00	1672.76	1179240.00	14.78	742.82	691.50
27	6	4	15282.00	30801.00	188.75	0	Spot (Block27, Row4, Column6)	6324.80	6160.00	2235.79	0.01	0.35	482.00	528.07	482.00	240.44	0.04	0.46	100.00	100.00	0.00	5678.00	5842.80	6381728.00	24.11	1745.82	1554.50
27	7	4	15575.00	30805.00	145.95	0	Spot (Block27, Row4, Column7)	8290.99	6726.00	6261.62	0.09	0.76	487.00	532.55	487.00	309.14	0.04	0.58	100.00	97.00	0.00	6239.00	7803.99	4817063.00	25.10	1685.99	1331.00
27	8	4	15882.00	30814.00	151.35	0	Spot (Block27, Row4, Column8)	2945.03	2542.50	1566.32	0.06	0.53	478.00	499.65	478.00	227.94	0.02	0.46	100.00	100.00	0.00	2064.50	2467.03	1861259.00	10.73	933.33	881.50
27	1	5	13785.00	31096.00	143.20	0	Spot (Block27, Row5, Column1)	24922.76	21157.00	15580.02	0.07	0.63	499.00	591.42	499.00	346.38	0.07	0.59	100.00	100.00	0.00	20658.00	24423.76	13931824.00	70.24	4447.17	3057.00
27	2	5	14079.00	31095.00	156.65	0	Spot (Block27, Row5, Column2)	55858.14	65535.00	12940.20	0.07	0.23	506.00	644.17	506.00	422.05	0.10	0.66	100.00	100.00	54.09	65029.00	55352.14	37592848.00	130.82	10337.36	9220.50
27	3	5	14378.00	31099.00	150.90	0	Spot (Block27, Row5, Column3)	30606.17	26385.00	18423.56	0.06	0.60	495.00	586.25	495.00	338.28	0.07	0.58	100.00	100.00	5.28	25890.00	30111.17	19128892.00	88.74	4764.10	4186.50
27	4	5	14678.00	31099.00	143.95	0	Spot (Block27, Row5, Column4)	15314.27	12160.00	11123.54	0.10	0.73	483.00	515.09	483.00	212.10	0.03	0.41	100.00	100.00	0.00	11677.00	14831.27	8667876.00	69.78	2703.81	1974.00
27	5	5	14980.00	31102.00	146.05	0	Spot (Block27, Row5, Column5)	54334.82	65535.00	15863.67	0.08	0.29	483.00	497.69	483.00	165.82	0.01	0.33	100.00	100.00	58.00	65052.00	53851.82	31568756.00	324.67	10978.55	7702.00
27	6	5	15283.00	31101.00	145.75	0	Spot (Block27, Row5, Column6)	4912.75	4452.00	2637.22	0.04	0.54	486.00	540.32	486.00	337.51	0.05	0.62	100.00	99.00	0.00	3966.00	4426.75	2839569.00	12.95	1375.28	1152.50
27	7	5	15581.00	31103.00	185.25	0	Spot (Block27, Row5, Column7)	28393.02	23335.00	19109.78	0.09	0.67	495.00	605.63	495.00	461.42	0.09	0.76	100.00	100.00	4.56	22840.00	27898.02	27399312.00	60.22	5113.08	4918.50
27	8	5	15887.00	31109.00	145.05	0	Spot (Block27, Row5, Column8)	23063.46	17771.00	18567.13	0.11	0.81	483.00	524.49	483.00	301.65	0.04	0.58	100.00	100.00	2.09	17288.00	22580.46	13215363.00	74.72	3696.91	2600.00
27	1	6	13781.00	31397.00	201.60	0	Spot (Block27, Row6, Column1)	21949.34	14687.00	17264.82	0.17	0.79	532.50	702.39	532.50	453.53	0.12	0.65	100.00	100.00	2.26	14154.50	21416.84	25285652.00	46.85	4913.43	4930.50
27	2	6	14077.00	31396.00	203.35	0	Spot (Block27, Row6, Column2)	13763.02	11653.00	8089.28	0.07	0.59	516.00	673.33	516.00	449.62	0.12	0.67	100.00	100.00	0.00	11137.00	13247.02	16185306.00	29.11	3448.63	3323.00
27	3	6	14367.00	31398.00	143.10	0	Spot (Block27, Row6, Column3)	34589.96	31642.00	19905.72	0.04	0.58	497.00	559.38	497.00	256.34	0.05	0.46	100.00	100.00	10.49	31145.00	34092.96	19128284.00	132.76	7429.30	5640.50
27	4	6	14682.00	31400.00	145.25	0	Spot (Block27, Row6, Column4)	3118.18	2659.00	1748.82	0.07	0.56	487.00	500.57	487.00	156.58	0.01	0.31	100.00	99.00	0.00	2172.00	2631.18	1789835.00	16.72	1008.78	824.50
27	5	6	14979.00	31402.00	144.65	0	Spot (Block27, Row6, Column5)	56341.71	65535.00	14488.32	0.07	0.26	493.00	527.13	493.00	199.48	0.03	0.38	100.00	100.00	62.81	65042.00	55848.71	32115008.00	279.80	12179.68	8763.00
27	6	6	15279.00	31404.00	147.55	0	Spot (Block27, Row6, Column6)	2060.11	1703.00	1272.38	0.08	0.62	489.00	523.06	489.00	229.41	0.03	0.44	91.00	73.00	0.00	1214.00	1571.11	1221647.00	6.70	769.09	696.50
27	7	6	15575.00	31404.00	146.00	0	Spot (Block27, Row6, Column7)	24005.98	19913.00	16165.94	0.08	0.67	492.00	556.29	492.00	327.03	0.05	0.59	100.00	100.00	0.85	19421.00	23513.98	14043500.00	71.71	4354.93	3446.50
27	8	6	15884.00	31409.00	145.40	0	Spot (Block27, Row6, Column8)	29248.20	25115.50	20113.16	0.07	0.69	485.00	492.74	485.00	107.90	0.01	0.22	100.00	100.00	5.86	24630.50	28763.20	16963956.00	266.51	4767.59	3570.00
27	1	7	13773.00	31696.00	156.80	0	Spot (Block27, Row7, Column1)	13748.28	11888.00	7240.55	0.06	0.53	507.00	622.78	507.00	351.75	0.09	0.56	100.00	100.00	0.00	11381.00	13241.28	9293837.00	37.31	2575.92	2356.00
27	2	7	14074.00	31695.00	165.75	0	Spot (Block27, Row7, Column2)	1336.93	1028.00	730.87	0.11	0.55	501.00	573.63	501.00	263.82	0.06	0.46	76.00	49.00	0.00	527.00	835.93	1020079.00	2.89	623.25	620.00
27	3	7	14363.00	31697.00	187.10	0	Spot (Block27, Row7, Column3)	580.54	584.00	90.62	0.00	0.16	491.00	493.88	491.00	103.57	0.00	0.21	43.00	15.00	0.00	93.00	89.54	573574.00	0.84	519.15	496.00
27	4	7	14679.00	31700.00	159.20	0	Spot (Block27, Row7, Column4)	1016.36	847.00	451.28	0.08	0.44	485.00	503.33	485.00	203.33	0.02	0.40	71.00	45.00	0.00	362.00	531.36	708404.00	2.52	586.41	590.50
27	5	7	14977.00	31703.00	180.00	0	Spot (Block27, Row7, Column5)	5813.19	5218.00	3195.49	0.05	0.55	496.00	559.09	496.00	272.62	0.05	0.49	100.00	100.00	0.00	4722.00	5317.19	5290005.00	19.27	1546.02	1517.50
27	6	7	15273.00	31702.00	190.90	0	Spot (Block27, Row7, Column6)	16626.98	15359.00	9195.79	0.03	0.55	507.00	663.30	507.00	475.77	0.12	0.72	100.00	100.00	0.00	14852.00	16119.98	17159044.00	33.55	3558.50	3562.50
27	7	7	15563.00	31709.00	146.85	0	Spot (Block27, Row7, Column7)	25611.35	24763.50	13636.87	0.01	0.53	499.00	567.24	499.00	269.04	0.06	0.47	100.00	100.00	0.17	24264.50	25112.35	15059475.00	93.09	5461.14	3741.00
27	8	7	15880.00	31713.00	187.60	0	Spot (Block27, Row7, Column8)	11431.16	11523.00	3134.39	0.00	0.27	486.00	510.07	486.00	170.66	0.02	0.33	100.00	100.00	0.00	11037.00	10945.16	11328282.00	63.99	3130.48	2925.00
27	1	8	13765.00	32004.00	143.75	0	Spot (Block27, Row8, Column1)	854.73	798.00	203.60	0.03	0.24	497.00	544.75	497.00	180.16	0.04	0.33	77.00	44.00	0.00	301.00	357.73	482925.00	1.72	637.67	618.00
27	2	8	14074.00	31992.00	148.20	0	Spot (Block27, Row8, Column2)	3420.77	2871.00	1840.44	0.08	0.54	498.00	520.20	498.00	100.67	0.02	0.19	100.00	100.00	0.00	2373.00	2922.77	2045623.00	28.81	1121.78	997.50
27	3	8	14365.00	31997.00	145.60	0	Spot (Block27, Row8, Column3)	8486.92	6432.00	6666.74	0.12	0.79	493.00	517.78	493.00	185.98	0.02	0.36	100.00	100.00	0.00	5939.00	7993.92	4905442.00	42.85	1873.40	1438.50
27	4	8	14673.00	32001.00	152.80	0	Spot (Block27, Row8, Column4)	63341.74	65535.00	5608.56	0.01	0.09	492.00	532.51	492.00	247.85	0.03	0.47	100.00	100.00	80.82	65043.00	62849.74	40285704.00	253.42	16498.40	13568.50
27	5	8	14960.00	31998.00	160.65	0	Spot (Block27, Row8, Column5)	852.29	810.00	227.62	0.02	0.27	490.00	568.84	490.00	377.89	0.06	0.66	43.00	5.00	0.00	320.00	362.29	607682.00	0.75	571.65	546.00
27	6	8	15276.00	32004.00	194.65	0	Spot (Block27, Row8, Column6)	30546.07	23370.50	22147.98	0.12	0.73	504.00	676.00	504.00	543.28	0.13	0.80	100.00	100.00	18.34	22866.50	30042.07	32806668.00	54.98	5932.06	5872.00
27	7	8	15570.00	32005.00	145.90	0	Spot (Block27, Row8, Column7)	9623.52	8747.00	5684.77	0.04	0.59	498.00	584.27	498.00	385.42	0.07	0.66	100.00	100.00	0.00	8249.00	9125.52	5620138.00	23.45	2103.08	1759.00
27	8	8	15857.00	32008.00	146.95	0	Spot (Block27, Row8, Column8)	50832.40	61537.50	16928.87	0.08	0.33	494.00	532.98	494.00	202.48	0.03	0.38	100.00	100.00	46.45	61043.50	50338.40	30092984.00	248.41	11256.16	8209.50
28	1	1	18291.00	29919.00	150.95	0	Spot (Block28, Row1, Column1)	21603.33	18926.00	11955.68	0.06	0.55	360.00	385.16	360.00	164.56	0.03	0.43	100.00	100.00	0.00	18566.00	21243.33	13502080.00	128.94	4620.44	3638.50
28	2	1	18582.00	29925.00	148.00	0	Spot (Block28, Row1, Column2)	16767.54	15225.50	9467.01	0.04	0.56	363.00	402.79	363.00	199.75	0.05	0.50	100.00	100.00	0.00	14862.50	16404.54	10026991.00	81.93	3183.58	2724.50
28	3	1	18885.00	29924.00	147.45	0	Spot (Block28, Row1, Column3)	24590.44	20516.50	16718.76	0.08	0.68	340.00	364.60	340.00	95.39	0.03	0.26	100.00	100.00	0.17	20176.50	24250.44	14557538.00	253.97	4055.52	3426.00
28	4	1	19178.00	29926.00	144.45	0	Spot (Block28, Row1, Column4)	11401.97	10483.50	6222.57	0.04	0.55	352.00	409.36	352.00	288.18	0.07	0.70	100.00	100.00	0.00	10131.50	11049.97	6430709.00	38.15	2550.99	1947.00
28	5	1	19489.00	29928.00	149.35	0	Spot (Block28, Row1, Column5)	38592.12	38486.00	24636.38	0.00	0.64	353.00	384.06	353.00	147.78	0.04	0.38	100.00	100.00	36.81	38133.00	38239.12	23695664.00	258.54	6421.76	4286.00
28	6	1	19782.00	29930.00	146.80	0	Spot (Block28, Row1, Column6)	38088.23	35769.00	20952.94	0.03	0.55	382.00	405.36	382.00	173.81	0.03	0.43	100.00	100.00	18.63	35387.00	37706.23	22281700.00	216.81	8129.35	5104.00
28	7	1	20078.00	29933.00	150.60	0	Spot (Block28, Row1, Column7)	59173.35	65535.00	11161.55	0.04	0.19	396.00	429.61	396.00	175.44	0.04	0.41	100.00	100.00	69.35	65139.00	58777.35	36687780.00	334.84	14574.56	10198.50
28	8	1	20393.00	29932.00	160.00	0	Spot (Block28, Row1, Column8)	732.10	706.00	200.48	0.02	0.27	403.00	420.81	403.00	109.42	0.02	0.26	86.00	64.00	0.00	303.00	329.10	519793.00	2.84	497.41	488.00
28	1	2	18285.00	30221.00	147.00	-50	Spot (Block28, Row2, Column1)	425.81	411.00	33.81	0.02	0.08	363.00	401.70	363.00	233.06	0.04	0.58	0.00	0.00	0.00	48.00	62.81	251228.00	0.10	408.88	401.00
28	2	2	18587.00	30223.00	142.35	0	Spot (Block28, Row2, Column2)	30622.66	29620.00	13027.31	0.01	0.43	379.00	428.96	379.00	269.83	0.05	0.63	100.00	100.00	0.37	29241.00	30243.66	16750595.00	111.90	5405.27	5150.00
28	3	2	18887.00	30225.00	148.70	0	Spot (Block28, Row2, Column3)	1972.60	1643.00	1183.90	0.08	0.60	375.00	449.45	375.00	345.37	0.08	0.77	87.00	70.00	0.00	1268.00	1597.60	1191449.00	4.41	748.68	671.00
28	4	2	19186.00	30226.00	182.65	0	Spot (Block28, Row2, Column4)	21505.18	20319.00	11888.18	0.02	0.55	386.00	492.49	386.00	417.40	0.11	0.85	100.00	100.00	0.00	19933.00	21119.18	20107336.00	50.34	3657.76	3718.00
28	5	2	19487.00	30228.00	185.05	0	Spot (Block28, Row2, Column5)	5369.87	5187.50	1726.55	0.02	0.32	393.00	456.09	393.00	292.09	0.06	0.64	100.00	100.00	0.00	4794.50	4976.87	5133596.00	16.82	1634.32	1411.00
28	6	2	19780.00	30228.00	147.95	0	Spot (Block28, Row2, Column6)	11417.94	10221.00	6946.85	0.05	0.61	399.00	476.53	399.00	276.92	0.08	0.58	100.00	100.00	0.00	9822.00	11018.94	6816511.00	39.51	2472.38	1925.00
28	7	2	20087.00	30232.00	151.35	0	Spot (Block28, Row2, Column7)	14319.81	12626.00	8616.73	0.05	0.60	406.00	450.37	406.00	162.19	0.05	0.36	100.00	100.00	0.00	12220.00	13913.81	8935561.00	85.51	3007.95	2567.50
28	8	2	20389.00	30237.00	171.05	0	Spot (Block28, Row2, Column8)	583.98	578.00	101.09	0.00	0.17	408.00	445.62	408.00	226.12	0.04	0.51	27.00	0.00	0.00	170.00	175.98	475361.00	0.61	456.83	461.00
28	1	3	18286.00	30519.00	151.45	0	Spot (Block28, Row3, Column1)	44038.39	50600.50	21676.73	0.06	0.49	343.00	370.22	343.00	123.50	0.03	0.33	100.00	100.00	38.57	50257.50	43695.39	27744352.00	353.60	7233.72	5061.00
28	2	3	18587.00	30522.00	144.75	0	Spot (Block28, Row3, Column2)	2672.90	2400.00	1437.88	0.05	0.54	381.00	425.39	381.00	227.26	0.05	0.53	100.00	100.00	0.00	2019.00	2291.90	1512862.00	9.89	909.89	773.00
28	3	3	18870.00	30518.00	144.55	0	Spot (Block28, Row3, Column3)	12477.39	11431.00	6763.63	0.04	0.54	382.00	409.60	382.00	169.34	0.03	0.41	100.00	100.00	0.00	11049.00	12095.39	7149545.00	71.26	2868.93	2305.00
28	4	3	19186.00	30528.00	147.35	0	Spot (Block28, Row3, Column4)	44265.83	48687.00	20720.76	0.04	0.47	389.00	448.52	389.00	279.24	0.06	0.62	100.00	100.00	36.04	48298.00	43876.83	26161248.00	156.92	9056.79	6164.50
28	5	3	19481.00	30521.00	145.45	0	Spot (Block28, Row3, Column5)	5178.23	3887.00	6038.07	0.12	1.17	398.00	461.72	398.00	253.13	0.06	0.55	99.00	99.00	0.17	3489.00	4780.23	2987840.00	18.63	1650.80	968.00
28	6	3	19788.00	30528.00	209.50	0	Spot (Block28, Row3, Column6)	25606.56	18477.00	18550.83	0.14	0.72	435.00	601.00	435.00	438.19	0.14	0.73	100.00	100.00	5.66	18042.00	25171.56	32110696.00	57.07	5754.11	5581.00
28	7	3	20088.00	30533.00	147.40	0	Spot (Block28, Row3, Column7)	39631.58	40354.50	22429.64	0.01	0.57	426.00	543.04	426.00	385.83	0.11	0.71	100.00	100.00	29.56	39928.50	39205.58	23461996.00	101.31	7500.58	5560.00
28	8	3	20385.00	30540.00	157.60	0	Spot (Block28, Row3, Column8)	33352.01	30160.00	16880.05	0.04	0.51	424.00	480.36	424.00	259.68	0.05	0.54	100.00	100.00	6.89	29736.00	32928.01	22746116.00	126.58	6866.79	5019.00
28	1	4	18282.00	30818.00	147.20	0	Spot (Block28, Row4, Column1)	44692.01	49455.50	20751.73	0.04	0.46	371.00	400.06	371.00	163.86	0.03	0.41	100.00	100.00	37.67	49084.50	44321.01	26457820.00	270.31	9205.23	6475.00
28	2	4	18579.00	30824.00	165.30	0	Spot (Block28, Row4, Column2)	7425.69	6894.50	3708.62	0.03	0.50	389.00	443.33	389.00	245.99	0.06	0.55	100.00	100.00	0.00	6505.50	7036.69	5613822.00	28.38	1590.04	1586.00
28	3	4	18882.00	30828.00	152.35	0	Spot (Block28, Row4, Column3)	64899.81	65535.00	3734.88	0.00	0.06	398.00	461.53	398.00	252.20	0.06	0.55	100.00	100.00	94.32	65137.00	64501.81	41146852.00	255.50	18428.88	12368.00
28	4	4	19175.00	30829.00	149.45	0	Spot (Block28, Row4, Column4)	2114.08	1985.50	958.87	0.03	0.45	401.00	430.86	401.00	154.38	0.03	0.36	100.00	99.00	0.00	1584.50	1713.08	1276905.00	10.90	889.99	729.00
28	5	4	19471.00	30828.00	139.80	0	Spot (Block28, Row4, Column5)	4154.94	2291.00	7697.27	0.26	1.85	398.00	420.92	398.00	156.93	0.02	0.37	100.00	100.00	0.57	1893.00	3756.94	2202118.00	23.79	1112.89	744.00
28	6	4	19784.00	30824.00	193.50	0	Spot (Block28, Row4, Column6)	5583.38	5568.50	1407.53	0.00	0.25	416.00	506.67	416.00	339.02	0.09	0.67	100.00	100.00	0.00	5152.50	5167.38	5918380.00	14.97	1743.01	1624.50
28	7	4	20075.00	30834.00	147.45	0	Spot (Block28, Row4, Column7)	22009.71	16510.50	17841.73	0.12	0.81	462.00	537.79	462.00	368.32	0.07	0.68	100.00	100.00	1.52	16048.50	21547.71	13029751.00	58.30	3540.12	2944.50
28	8	4	20382.00	30841.00	150.20	0	Spot (Block28, Row4, Column8)	6503.27	5333.00	3971.83	0.09	0.61	439.00	474.90	439.00	127.09	0.03	0.27	100.00	100.00	0.00	4894.00	6064.27	4006013.00	47.43	1876.07	1263.50
28	1	5	18282.00	31125.00	144.20	0	Spot (Block28, Row5, Column1)	34105.24	29265.00	20796.45	0.07	0.61	383.00	462.73	383.00	319.60	0.08	0.69	100.00	100.00	13.93	28882.00	33722.24	19337708.00	105.27	5961.51	3781.00
28	2	5	18579.00	31123.00	153.65	0	Spot (Block28, Row5, Column2)	38183.63	36532.00	17888.37	0.02	0.47	395.00	499.04	395.00	326.59	0.10	0.65	100.00	100.00	10.48	36137.00	37788.63	24781240.00	115.39	6091.36	5256.00
28	3	5	18883.00	31123.00	156.10	0	Spot (Block28, Row5, Column3)	21933.50	18319.50	13678.23	0.08	0.62	403.00	491.09	403.00	373.35	0.09	0.76	100.00	100.00	0.15	17916.50	21530.50	14695446.00	57.43	3505.08	2808.00
28	4	5	19182.00	31129.00	147.40	0	Spot (Block28, Row5, Column4)	38421.04	39075.00	23583.95	0.01	0.61	410.00	472.77	410.00	334.45	0.06	0.71	100.00	100.00	31.03	38665.00	38011.04	22783768.00	113.46	7125.26	5340.00
28	5	5	19478.00	31126.00	151.25	0	Spot (Block28, Row5, Column5)	64614.85	65535.00	4688.89	0.01	0.07	409.00	467.07	409.00	245.95	0.06	0.53	100.00	100.00	92.52	65126.00	64205.85	40578492.00	260.82	18850.52	13845.00
28	6	5	19782.00	31127.00	147.10	0	Spot (Block28, Row5, Column6)	13447.81	12129.00	7704.50	0.04	0.57	422.00	503.84	422.00	316.66	0.08	0.63	100.00	100.00	0.00	11707.00	13025.81	8028341.00	40.88	2537.41	2014.50
28	7	5	20084.00	31133.00	196.85	0	Spot (Block28, Row5, Column7)	30058.81	24820.50	19376.55	0.08	0.64	490.00	605.81	490.00	428.14	0.09	0.71	100.00	100.00	7.31	24330.50	29568.81	32884420.00	68.79	6076.20	5903.00
28	8	5	20384.00	31134.00	148.00	0	Spot (Block28, Row5, Column8)	41733.06	47804.00	24117.25	0.06	0.58	480.00	540.22	480.00	294.13	0.05	0.54	100.00	100.00	40.54	47324.00	41253.06	24914764.00	140.05	7480.25	5860.50
28	1	6	18280.00	31424.00	206.10	0	Spot (Block28, Row6, Column1)	23817.83	16362.50	18479.06	0.16	0.78	399.00	584.91	399.00	481.39	0.17	0.82	100.00	100.00	4.15	15963.50	23418.83	28676728.00	48.26	5213.04	5287.50
28	2	6	18578.00	31423.00	209.00	0	Spot (Block28, Row6, Column2)	18212.54	16222.50	10313.20	0.05	0.57	415.50	592.81	415.50	458.50	0.15	0.77	100.00	100.00	0.00	15807.00	17797.04	22765678.00	38.43	4232.00	4181.00
28	3	6	18869.00	31424.00	147.55	0	Spot (Block28, Row6, Column3)	55020.44	65535.00	14973.70	0.08	0.27	413.00	510.87	413.00	395.71	0.09	0.77	100.00	100.00	59.19	65122.00	54607.44	32627360.00	137.75	12175.76	8524.50
28	4	6	19184.00	31426.00	145.90	0	Spot (Block28, Row6, Column4)	8911.76	7410.00	6100.06	0.08	0.68	424.00	471.81	424.00	199.44	0.05	0.42	100.00	100.00	0.00	6986.00	8487.76	5168822.00	42.32	1978.52	1523.00
28	5	6	19476.00	31428.00	151.15	0	Spot (Block28, Row6, Column5)	64792.25	65535.00	4512.94	0.00	0.07	461.00	533.19	461.00	334.66	0.06	0.63	100.00	100.00	96.01	65074.00	64331.25	40560312.00	192.02	19354.77	14003.00
28	6	6	19777.00	31432.00	146.85	0	Spot (Block28, Row6, Column6)	4941.25	3795.50	3499.47	0.11	0.71	458.00	530.45	458.00	313.99	0.06	0.59	100.00	100.00	0.00	3337.50	4483.25	2915336.00	14.05	1199.30	998.50
28	7	6	20079.00	31432.00	150.30	0	Spot (Block28, Row6, Column7)	51644.84	65535.00	18197.12	0.10	0.35	477.00	557.64	477.00	346.50	0.07	0.62	100.00	100.00	53.62	65058.00	51167.84	32071676.00	147.44	10937.01	8598.50
28	8	6	20386.00	31438.00	148.60	0	Spot (Block28, Row6, Column8)	51497.44	65535.00	18750.85	0.10	0.36	484.00	519.39	484.00	179.10	0.03	0.34	100.00	100.00	55.61	65051.00	51013.44	31207668.00	284.64	11642.13	7312.50
28	1	7	18277.00	31722.00	159.45	0	Spot (Block28, Row7, Column1)	10005.92	9200.50	5159.24	0.04	0.52	395.00	477.55	395.00	297.65	0.08	0.62	100.00	100.00	0.00	8805.50	9610.92	7044167.00	32.01	1928.68	1800.50
28	2	7	18577.00	31724.00	147.70	0	Spot (Block28, Row7, Column2)	3615.76	2724.00	2399.61	0.12	0.66	415.00	507.17	415.00	369.98	0.09	0.73	100.00	85.00	0.00	2309.00	3200.76	2140528.00	8.40	1080.19	838.50
28	3	7	18882.00	31724.00	164.35	0	Spot (Block28, Row7, Column3)	636.51	583.00	155.96	0.04	0.25	414.00	459.62	414.00	292.06	0.05	0.64	26.00	1.00	0.00	169.00	222.51	477383.00	0.61	493.98	495.00
28	4	7	19180.00	31727.00	147.65	0	Spot (Block28, Row7, Column4)	2469.52	2039.50	1520.73	0.08	0.62	420.00	485.44	420.00	262.47	0.06	0.54	100.00	85.00	0.00	1619.50	2049.52	1461956.00	7.56	825.36	774.50
28	5	7	19478.00	31728.00	189.35	0	Spot (Block28, Row7, Column5)	17778.62	15753.00	11274.79	0.05	0.63	466.00	619.74	466.00	481.05	0.12	0.78	100.00	100.00	0.00	15287.00	17312.62	18045288.00	35.67	3423.85	3454.50
28	6	7	19777.00	31727.00	197.50	0	Spot (Block28, Row7, Column6)	21796.19	20646.50	12338.80	0.02	0.57	502.00	733.87	502.00	598.69	0.16	0.82	100.00	100.00	0.00	20144.50	21294.19	24237368.00	35.18	4548.39	4675.50
28	7	7	20066.00	31735.00	149.10	0	Spot (Block28, Row7, Column7)	49341.96	59398.00	18050.28	0.08	0.37	486.00	581.66	486.00	367.32	0.08	0.63	100.00	100.00	44.17	58912.00	48855.96	30049456.00	132.75	10702.59	7252.00
28	8	7	20382.00	31740.00	193.10	0	Spot (Block28, Row7, Column8)	10776.15	10818.00	2550.11	0.00	0.24	477.00	499.88	477.00	153.93	0.02	0.31	100.00	100.00	0.00	10341.00	10299.15	11390395.00	66.76	3064.27	2957.00
28	1	8	18282.00	32038.00	157.65	0	Spot (Block28, Row8, Column1)	589.55	548.00	163.81	0.03	0.28	400.00	428.14	400.00	129.54	0.03	0.30	52.00	31.00	0.00	148.00	189.55	406200.00	1.25	468.03	430.00
28	2	8	18578.00	32023.00	148.30	0	Spot (Block28, Row8, Column2)	11117.92	9865.50	6499.08	0.05	0.58	411.00	452.51	411.00	279.32	0.04	0.62	100.00	100.00	0.00	9454.50	10706.92	6692989.00	38.18	2546.56	1885.00
28	3	8	18866.00	32024.00	146.30	0	Spot (Block28, Row8, Column3)	22606.20	17400.00	17750.31	0.11	0.79	416.00	468.23	416.00	298.45	0.05	0.64	100.00	100.00	1.03	16984.00	22190.20	13134203.00	74.18	3975.70	2616.00
28	4	8	19175.00	32027.00	152.75	0	Spot (Block28, Row8, Column4)	52215.25	64763.50	16464.75	0.09	0.32	418.00	489.07	418.00	546.11	0.07	1.12	100.00	100.00	49.22	64345.50	51797.25	33313584.00	94.72	10671.44	8834.00
28	5	8	19465.00	32026.00	149.45	0	Spot (Block28, Row8, Column5)	2237.98	2103.50	1002.75	0.03	0.45	417.00	571.49	417.00	694.08	0.14	1.21	86.00	56.00	0.00	1686.50	1820.98	1369645.00	2.40	825.35	742.00
28	6	8	19778.00	32030.00	200.15	0	Spot (Block28, Row8, Column6)	32379.70	25260.50	22320.42	0.11	0.69	487.00	656.69	487.00	567.09	0.13	0.86	100.00	100.00	21.65	24773.50	31892.70	36783584.00	55.94	6503.89	6434.50
28	7	8	20076.00	32033.00	146.70	0	Spot (Block28, Row8, Column7)	30595.35	28030.00	18713.82	0.04	0.61	471.00	555.19	471.00	380.56	0.07	0.69	100.00	100.00	3.23	27559.00	30124.35	17990084.00	78.94	5746.97	4110.00
28	8	8	20362.00	32031.00	149.45	0	Spot (Block28, Row8, Column8)	46599.79	51403.50	19065.97	0.04	0.41	438.00	487.67	438.00	182.42	0.05	0.37	100.00	100.00	39.58	50965.50	46161.79	28612448.00	252.77	9444.61	7440.00
29	1	1	4759.00	34333.00	147.65	0	Spot (Block29, Row1, Column1)	23032.63	20666.00	12917.25	0.05	0.56	398.00	443.47	398.00	197.31	0.05	0.44	100.00	100.00	0.00	20268.00	22634.63	13727448.00	114.49	4812.92	3512.50
29	2	1	5052.00	34341.00	146.15	0	Spot (Block29, Row1, Column2)	41683.64	41273.50	19572.57	0.00	0.47	399.00	473.01	399.00	269.80	0.07	0.57	100.00	100.00	25.95	40874.50	41284.64	24259992.00	152.75	6820.50	6174.00
29	3	1	5355.00	34342.00	140.05	0	Spot (Block29, Row1, Column3)	9494.17	7817.50	6647.86	0.08	0.70	401.00	441.47	401.00	180.17	0.04	0.41	100.00	100.00	0.00	7416.50	9093.17	5050900.00	50.24	2225.37	1615.50
29	4	1	5649.00	34344.00	141.65	0	Spot (Block29, Row1, Column4)	35375.54	31925.00	18989.81	0.04	0.54	403.00	455.13	403.00	186.29	0.05	0.41	100.00	100.00	11.03	31522.00	34972.54	19244332.00	187.45	6047.45	4991.00
29	5	1	5956.00	34343.00	139.75	0	Spot (Block29, Row1, Column5)	29686.77	24624.00	21990.54	0.08	0.74	399.00	432.34	399.00	132.21	0.03	0.31	100.00	100.00	7.56	24225.00	29287.77	15704302.00	221.27	5299.12	3933.00
29	6	1	6248.00	34347.00	138.55	0	Spot (Block29, Row1, Column6)	33892.16	32125.00	17210.14	0.02	0.51	403.00	447.56	403.00	171.75	0.05	0.38	100.00	100.00	3.45	31722.00	33489.16	17657832.00	194.73	7148.09	4783.00
29	7	1	6546.00	34350.00	143.95	0	Spot (Block29, Row1, Column7)	58507.82	65535.00	11571.45	0.05	0.20	402.00	444.61	402.00	174.60	0.04	0.39	100.00	100.00	66.14	65133.00	58105.82	33174184.00	332.55	12020.21	8083.50
29	8	1	6855.00	34348.00	160.00	0	Spot (Block29, Row1, Column8)	1006.11	876.00	418.84	0.06	0.42	396.00	417.51	396.00	161.59	0.02	0.39	90.00	68.00	0.00	480.00	610.11	708298.00	3.64	548.37	518.50
29	1	2	4690.00	34646.00	201.95	0	Spot (Block29, Row2, Column1)	484.28	494.00	61.15	0.01	0.13	398.00	423.45	398.00	122.65	0.03	0.29	15.00	0.00	0.00	96.00	86.28	561286.00	0.50	429.53	408.00
29	2	2	5046.00	34639.00	130.15	0	Spot (Block29, Row2, Column2)	16849.58	15503.00	7487.59	0.04	0.44	403.00	466.75	403.00	233.19	0.06	0.50	100.00	100.00	0.00	15100.00	16446.58	7666559.00	70.25	3132.49	2868.00
29	3	2	5350.00	34644.00	145.70	0	Spot (Block29, Row2, Column3)	883.23	798.00	315.52	0.04	0.36	403.00	452.45	403.00	195.84	0.05	0.43	85.00	50.00	0.00	395.00	480.23	513159.00	2.20	545.24	507.00
29	4	2	5656.00	34644.00	190.80	0	Spot (Block29, Row2, Column4)	8165.43	7075.00	5125.69	0.06	0.63	405.00	487.20	405.00	253.52	0.08	0.52	100.00	100.00	0.00	6670.00	7760.43	8361402.00	30.29	2048.21	1997.00
29	5	2	5959.00	34645.00	167.30	0	Spot (Block29, Row2, Column5)	7837.23	7420.00	3518.12	0.02	0.45	402.00	453.92	402.00	180.04	0.05	0.40	100.00	100.00	0.00	7018.00	7435.23	6089526.00	41.01	2051.18	1940.50
29	6	2	6246.00	34644.00	142.55	0	Spot (Block29, Row2, Column6)	12344.20	11393.50	6861.37	0.03	0.56	407.00	473.66	407.00	237.81	0.07	0.50	100.00	100.00	0.00	10986.50	11937.20	6838684.00	49.92	2442.55	2035.00
29	7	2	6550.00	34648.00	140.15	0	Spot (Block29, Row2, Column7)	6022.24	5235.00	3562.37	0.06	0.59	401.00	443.86	401.00	169.53	0.04	0.38	100.00	100.00	0.00	4834.00	5621.24	3197808.00	32.90	1659.57	1432.00
29	8	2	6868.00	34670.00	163.15	0	Spot (Block29, Row2, Column8)	487.06	488.00	98.43	0.00	0.20	395.00	433.40	395.00	254.48	0.04	0.59	4.00	0.00	0.00	93.00	92.06	358965.00	0.21	427.35	400.00
29	1	3	4752.00	34935.00	140.25	0	Spot (Block29, Row3, Column1)	41128.73	42533.00	21341.97	0.01	0.52	401.00	431.43	401.00	122.88	0.03	0.28	100.00	100.00	27.29	42132.00	40727.73	22003952.00	331.19	7713.67	5905.50
29	2	3	5048.00	34940.00	141.50	0	Spot (Block29, Row3, Column2)	1355.99	1294.00	497.85	0.02	0.37	404.00	451.63	404.00	169.13	0.05	0.37	99.00	93.00	0.00	890.00	951.99	739017.00	5.35	620.06	588.00
29	3	3	5332.00	34932.00	139.70	0	Spot (Block29, Row3, Column3)	11134.99	6605.50	12970.09	0.23	1.16	404.00	435.77	404.00	145.89	0.03	0.33	100.00	100.00	2.07	6201.50	10730.99	5923812.00	73.34	2892.49	961.00
29	4	3	5652.00	34942.00	138.25	0	Spot (Block29, Row3, Column4)	43637.34	46186.00	20028.81	0.02	0.46	404.00	460.40	404.00	207.82	0.06	0.45	100.00	100.00	32.25	45782.00	43233.34	22866060.00	207.76	8674.59	6526.50
29	5	3	5955.00	34949.00	137.80	0	Spot (Block29, Row3, Column5)	8136.95	4682.00	12862.82	0.24	1.58	403.50	458.21	403.50	251.81	0.06	0.55	99.00	99.00	3.53	4278.50	7733.45	4149845.00	30.49	1996.07	1273.00
29	6	3	6255.00	34943.00	228.20	0	Spot (Block29, Row3, Column6)	19439.59	11979.00	14408.02	0.21	0.74	419.00	533.98	419.00	359.48	0.11	0.67	100.00	100.00	0.67	11560.00	19020.59	29062188.00	52.59	5282.64	5126.00
29	7	3	6556.00	34949.00	139.45	0	Spot (Block29, Row3, Column7)	18863.94	16150.00	13136.98	0.07	0.70	403.00	484.69	403.00	303.34	0.08	0.63	100.00	100.00	0.00	15747.00	18460.94	9903568.00	60.59	3689.70	2547.00
29	8	3	6851.00	34956.00	152.95	0	Spot (Block29, Row3, Column8)	39557.86	38655.00	17890.11	0.01	0.45	401.00	460.79	401.00	269.12	0.06	0.58	100.00	100.00	14.95	38254.00	39156.86	25396236.00	145.28	7025.81	5901.00
29	1	4	4751.00	35236.00	138.85	0	Spot (Block29, Row4, Column1)	43026.91	44199.50	19724.73	0.01	0.46	408.00	468.30	408.00	184.84	0.06	0.39	100.00	100.00	27.86	43791.50	42618.91	22546188.00	230.24	8955.82	6982.00
29	2	4	5049.00	35241.00	176.90	0	Spot (Block29, Row4, Column2)	5380.70	4709.00	3105.00	0.06	0.58	410.00	505.48	410.00	263.64	0.09	0.52	100.00	100.00	0.00	4299.00	4970.70	4686593.00	18.49	1428.87	1416.00
29	3	4	5350.00	35242.00	144.95	0	Spot (Block29, Row4, Column3)	61877.56	65535.00	7854.35	0.02	0.13	408.00	501.93	408.00	259.31	0.09	0.52	100.00	100.00	76.22	65127.00	61469.56	35394248.00	236.69	14801.14	11903.00
29	4	4	5641.00	35244.00	149.45	0	Spot (Block29, Row4, Column4)	983.16	961.00	277.16	0.01	0.28	402.00	435.96	402.00	135.25	0.04	0.31	99.00	89.00	0.00	559.00	581.16	598746.00	4.05	568.44	541.00
29	5	4	5935.00	35248.00	139.80	0	Spot (Block29, Row4, Column5)	2027.06	1565.00	1586.92	0.11	0.78	402.00	430.12	402.00	119.82	0.03	0.28	100.00	99.00	0.00	1163.00	1625.06	1070290.00	13.33	791.30	665.50
29	6	4	6250.00	35246.00	176.35	0	Spot (Block29, Row4, Column6)	9621.74	9896.50	4087.38	0.01	0.42	411.00	486.24	411.00	252.99	0.07	0.52	100.00	100.00	0.00	9485.50	9210.74	8332429.00	36.11	2579.20	2159.00
29	7	4	6544.00	35248.00	140.50	0	Spot (Block29, Row4, Column7)	13811.88	10887.50	10853.71	0.10	0.79	408.00	493.18	408.00	342.36	0.08	0.69	100.00	100.00	0.00	10479.50	13403.88	7375546.00	38.90	2668.84	1746.00
29	8	4	6848.00	35265.00	145.45	0	Spot (Block29, Row4, Column8)	4412.21	3593.00	2642.39	0.09	0.60	406.00	450.96	406.00	163.87	0.05	0.36	100.00	100.00	0.00	3187.00	4006.21	2537019.00	24.17	1241.55	966.50
29	1	5	4756.00	35540.00	140.25	0	Spot (Block29, Row5, Column1)	48142.35	54765.00	18463.28	0.06	0.38	450.00	534.45	450.00	330.12	0.07	0.62	100.00	100.00	42.21	54315.00	47692.35	25660008.00	144.22	10553.05	7635.00
29	2	5	5048.00	35541.00	149.85	0	Spot (Block29, Row5, Column2)	42504.23	41769.00	17538.49	0.01	0.41	459.00	590.92	459.00	371.84	0.11	0.63	100.00	100.00	19.35	41310.00	42045.23	26140224.00	112.72	7149.17	6523.50
29	3	5	5349.00	35540.00	150.80	0	Spot (Block29, Row5, Column3)	20700.47	18053.00	12370.85	0.06	0.60	434.00	556.30	434.00	329.69	0.11	0.59	100.00	100.00	0.00	17619.00	20266.47	12854993.00	61.10	3091.52	2759.50
29	4	5	5647.00	35544.00	140.10	0	Spot (Block29, Row5, Column4)	28673.62	25768.00	19740.62	0.05	0.69	404.00	470.44	404.00	211.50	0.07	0.45	100.00	100.00	5.28	25364.00	28269.62	15197020.00	133.35	5856.61	3969.00
29	5	5	5950.00	35544.00	144.65	0	Spot (Block29, Row5, Column5)	62114.96	65535.00	7891.67	0.02	0.13	409.00	470.77	409.00	195.85	0.06	0.42	100.00	100.00	78.61	65126.00	61705.96	35716392.00	314.76	13236.95	9717.00
29	6	5	6251.00	35545.00	146.00	0	Spot (Block29, Row5, Column6)	14704.49	13495.00	7802.56	0.04	0.53	454.00	533.70	454.00	362.59	0.07	0.68	100.00	100.00	0.00	13041.00	14250.49	8543306.00	39.08	2859.44	2619.00
29	7	5	6552.00	35551.00	195.10	0	Spot (Block29, Row5, Column7)	22234.02	16707.00	17469.36	0.12	0.79	478.00	599.74	478.00	510.35	0.10	0.85	100.00	100.00	0.74	16229.00	21756.02	23901572.00	42.39	4360.27	4299.50
29	8	5	6849.00	35553.00	141.55	0	Spot (Block29, Row5, Column8)	32389.59	28489.00	24014.87	0.06	0.74	416.00	503.35	416.00	359.93	0.08	0.72	100.00	100.00	20.00	28073.00	31973.59	17652340.00	88.59	5074.47	3514.00
29	1	6	4747.00	35839.00	228.65	0	Spot (Block29, Row6, Column1)	16425.13	9562.50	12823.77	0.23	0.78	485.00	594.96	485.00	373.41	0.09	0.63	100.00	100.00	0.07	9077.50	15940.13	24703400.00	42.39	4587.36	4435.50
29	2	6	5050.00	35839.00	223.85	0	Spot (Block29, Row6, Column2)	9062.00	6243.50	5784.14	0.16	0.64	472.00	574.47	472.00	367.83	0.09	0.64	100.00	100.00	0.00	5771.50	8590.00	13067404.00	23.07	2760.71	2664.00
29	3	6	5338.00	35841.00	139.05	0	Spot (Block29, Row6, Column3)	48210.71	55886.50	19115.72	0.06	0.40	423.00	509.97	423.00	254.45	0.08	0.50	100.00	100.00	43.51	55463.50	47787.71	25262540.00	187.46	10553.24	7765.00
29	4	6	5649.00	35840.00	139.70	0	Spot (Block29, Row6, Column4)	4480.06	3926.00	2581.27	0.06	0.58	407.00	452.00	407.00	172.76	0.05	0.38	100.00	100.00	0.00	3519.00	4073.06	2360990.00	23.32	1310.57	1127.50
29	5	6	5948.00	35848.00	142.25	0	Spot (Block29, Row6, Column5)	64058.03	65535.00	5045.93	0.01	0.08	441.00	504.13	441.00	264.58	0.06	0.52	100.00	100.00	87.98	65094.00	63617.03	35168140.00	240.21	18092.50	13395.00
29	6	6	6244.00	35850.00	142.80	0	Spot (Block29, Row6, Column6)	2563.17	1986.00	1673.74	0.11	0.65	474.00	504.91	474.00	232.96	0.03	0.46	99.00	86.00	0.00	1512.00	2089.17	1422560.00	8.84	809.51	739.00
29	7	6	6547.00	35847.00	140.60	0	Spot (Block29, Row6, Column7)	35703.04	33181.50	22149.52	0.03	0.62	480.00	537.67	480.00	373.24	0.05	0.69	100.00	100.00	18.89	32701.50	35223.04	19279680.00	94.22	6423.64	5018.00
29	8	6	6851.00	35854.00	143.20	0	Spot (Block29, Row6, Column8)	38316.78	36369.00	23655.96	0.02	0.62	422.00	460.20	422.00	133.74	0.04	0.29	100.00	100.00	31.61	35947.00	37894.78	21457468.00	283.06	6380.30	4264.00
29	1	7	4746.00	36140.00	161.95	0	Spot (Block29, Row7, Column1)	8010.91	7006.50	4604.33	0.06	0.57	450.00	546.72	450.00	287.12	0.08	0.53	100.00	100.00	0.00	6556.50	7560.91	5815923.00	26.00	1774.55	1697.00
29	2	7	5045.00	36135.00	147.70	0	Spot (Block29, Row7, Column2)	1345.38	1069.00	695.84	0.10	0.52	422.00	496.82	422.00	217.88	0.07	0.44	90.00	68.00	0.00	647.00	923.38	797813.00	3.89	601.61	596.50
29	3	7	5327.00	36138.00	183.50	0	Spot (Block29, Row7, Column3)	564.55	537.00	92.54	0.02	0.16	405.00	436.14	405.00	113.32	0.03	0.26	53.00	22.00	0.00	132.00	159.55	532375.00	1.13	479.65	490.00
29	4	7	5649.00	36145.00	153.55	0	Spot (Block29, Row7, Column4)	986.57	893.00	364.98	0.04	0.37	404.00	467.24	404.00	230.47	0.06	0.49	84.00	52.00	0.00	489.00	582.57	641269.00	2.25	527.06	516.50
29	5	7	5947.00	36147.00	185.40	0	Spot (Block29, Row7, Column5)	7468.07	5853.00	4960.57	0.11	0.66	462.00	538.67	462.00	285.12	0.07	0.53	100.00	100.00	0.00	5391.00	7006.07	7169350.00	24.30	1880.15	1864.50
29	6	7	6245.00	36146.00	215.10	0	Spot (Block29, Row7, Column6)	10467.79	8193.00	6351.46	0.11	0.61	496.00	648.54	496.00	483.04	0.12	0.74	100.00	100.00	0.00	7697.00	9971.79	13890763.00	20.33	3056.70	3105.00
29	7	7	6530.00	36151.00	143.05	0	Spot (Block29, Row7, Column7)	46337.41	50377.00	18414.93	0.04	0.40	488.00	554.67	488.00	319.85	0.06	0.58	100.00	100.00	32.91	49889.00	45849.41	25763736.00	143.14	9198.24	7374.00
29	8	7	6847.00	36151.00	178.15	0	Spot (Block29, Row7, Column8)	17287.29	17758.00	5977.19	0.01	0.35	444.00	481.08	444.00	166.85	0.03	0.35	100.00	100.00	0.00	17314.00	16843.29	15385684.00	100.73	4182.36	3660.00
29	1	8	4740.00	36438.00	159.60	0	Spot (Block29, Row8, Column1)	622.61	604.50	139.20	0.01	0.22	418.00	466.69	418.00	155.80	0.05	0.33	66.00	14.00	0.00	186.50	204.61	435828.00	1.00	486.68	488.00
29	2	8	5045.00	36438.00	138.95	0	Spot (Block29, Row8, Column2)	4334.32	3768.00	2463.00	0.06	0.57	423.00	448.97	423.00	71.55	0.03	0.16	100.00	100.00	0.00	3345.00	3911.32	2258181.00	54.30	1237.57	1123.00
29	3	8	5332.00	36440.00	138.55	0	Spot (Block29, Row8, Column3)	10637.79	8330.00	8130.24	0.11	0.76	420.50	471.76	420.50	206.77	0.05	0.44	100.00	100.00	0.00	7909.50	10217.29	5521012.00	49.17	2000.85	1713.00
29	4	8	5646.00	36445.00	148.10	0	Spot (Block29, Row8, Column4)	55597.34	65535.00	14186.97	0.07	0.26	415.00	496.03	415.00	283.09	0.08	0.57	100.00	100.00	58.39	65120.00	55182.34	33136264.00	194.64	11075.85	9044.00
29	5	8	5930.00	36443.00	160.65	0	Spot (Block29, Row8, Column5)	845.78	797.50	231.51	0.03	0.27	445.00	545.77	445.00	379.80	0.09	0.70	43.00	8.00	0.00	352.50	400.78	600503.00	0.79	535.69	504.00
29	6	8	6247.00	36447.00	214.15	0	Spot (Block29, Row8, Column6)	25876.87	13889.00	20914.24	0.27	0.81	496.00	640.71	496.00	517.65	0.11	0.81	100.00	100.00	12.55	13393.00	25380.87	33614212.00	48.75	6281.88	6275.00
29	7	8	6544.00	36449.00	137.90	0	Spot (Block29, Row8, Column7)	18429.24	17141.00	10669.95	0.03	0.58	494.00	574.04	494.00	376.21	0.07	0.66	100.00	100.00	0.00	16647.00	17935.24	9417344.00	47.46	3878.23	3100.00
29	8	8	6829.00	36452.00	140.80	0	Spot (Block29, Row8, Column8)	50267.54	61263.00	17610.34	0.09	0.35	474.00	510.57	474.00	200.48	0.03	0.39	100.00	100.00	46.28	60789.00	49793.54	27044096.00	248.19	11325.58	8145.00
30	1	1	9263.00	34362.00	147.60	0	Spot (Block30, Row1, Column1)	21336.63	17755.00	12864.72	0.08	0.60	462.50	474.41	462.50	150.52	0.01	0.32	100.00	100.00	0.17	17292.50	20874.13	12695293.00	138.60	5271.66	3050.00
30	2	1	9545.00	34365.00	148.90	0	Spot (Block30, Row1, Column2)	1561.79	1308.00	1560.30	0.08	1.00	412.00	458.31	412.00	122.00	0.05	0.27	98.00	95.00	0.00	896.00	1149.79	938637.00	9.04	754.26	634.50
30	3	1	9865.00	34369.00	148.35	0	Spot (Block30, Row1, Column3)	772.89	720.00	224.08	0.03	0.29	400.00	439.17	400.00	113.24	0.04	0.26	95.00	65.00	0.00	320.00	372.89	459868.00	2.95	565.55	530.50
30	4	1	10143.00	34370.00	154.80	0	Spot (Block30, Row1, Column4)	1108.20	1049.00	541.29	0.02	0.49	402.00	436.54	402.00	134.16	0.04	0.31	96.00	85.00	0.00	647.00	706.20	732519.00	5.01	596.92	544.00
30	5	1	10460.00	34370.00	150.45	0	Spot (Block30, Row1, Column5)	1060.76	904.00	494.40	0.07	0.47	404.00	441.42	404.00	93.25	0.04	0.21	98.00	87.00	0.00	500.00	656.76	654491.00	6.64	572.15	548.00
30	6	1	10751.00	34372.00	149.90	0	Spot (Block30, Row1, Column6)	1336.77	1206.00	530.40	0.04	0.40	470.00	464.73	470.00	98.16	0.00	0.21	99.00	97.00	0.00	736.00	866.77	820779.00	8.88	680.41	675.00
30	7	1	11050.00	34378.00	141.65	0	Spot (Block30, Row1, Column7)	4226.35	3973.50	2185.60	0.03	0.52	483.00	476.80	483.00	105.58	0.01	0.22	100.00	100.00	0.00	3490.50	3743.35	2307585.00	35.51	1489.40	1056.00
30	8	1	11363.00	34375.00	153.55	0	Spot (Block30, Row1, Column8)	1272.71	929.00	1770.77	0.14	1.39	476.00	466.34	476.00	98.17	0.01	0.21	96.00	88.00	0.00	453.00	796.71	827261.00	8.21	636.33	629.50
30	1	2	9232.00	34633.00	212.70	0	Spot (Block30, Row2, Column1)	586.61	580.00	127.03	0.00	0.22	418.00	467.45	418.00	145.80	0.05	0.31	55.00	24.00	0.00	162.00	168.61	756730.00	0.82	512.02	486.00
30	2	2	9546.00	34667.00	137.40	0	Spot (Block30, Row2, Column2)	1039.24	997.00	277.45	0.02	0.27	410.00	454.61	410.00	123.49	0.04	0.27	99.00	96.00	0.00	587.00	629.24	532090.00	4.73	656.75	635.00
30	3	2	9855.00	34678.00	204.10	0	Spot (Block30, Row2, Column3)	505.64	488.00	104.39	0.02	0.21	402.00	439.22	402.00	114.86	0.04	0.26	31.00	11.00	0.00	86.00	103.64	598173.00	0.58	450.90	404.00
30	4	2	10156.00	34674.00	193.15	0	Spot (Block30, Row2, Column4)	755.35	700.00	194.19	0.03	0.26	404.00	435.06	404.00	81.99	0.03	0.19	97.00	88.00	0.00	296.00	351.35	796898.00	3.91	547.18	539.00
30	5	2	10458.00	34671.00	192.65	0	Spot (Block30, Row2, Column5)	1453.79	1365.00	462.02	0.03	0.32	403.00	439.66	403.00	93.47	0.04	0.21	100.00	99.00	0.00	962.00	1050.79	1523567.00	10.85	694.93	673.00
30	6	2	10744.00	34667.00	175.40	0	Spot (Block30, Row2, Column6)	705.69	695.00	175.87	0.01	0.25	453.00	510.57	453.00	306.91	0.05	0.60	34.00	2.00	0.00	242.00	252.69	605486.00	0.64	498.94	480.00
30	7	2	11060.00	34676.00	207.20	0	Spot (Block30, Row2, Column7)	624.39	580.00	187.93	0.03	0.30	426.00	457.97	426.00	95.55	0.03	0.21	59.00	37.00	0.00	154.00	198.39	763631.00	1.74	506.64	497.00
30	8	2	11398.00	34687.00	170.45	0	Spot (Block30, Row2, Column8)	534.12	502.00	90.91	0.03	0.17	467.00	485.78	467.00	245.82	0.02	0.51	0.00	0.00	0.00	35.00	67.12	430497.00	0.20	499.37	497.50
30	1	3	9256.00	34965.00	143.55	0	Spot (Block30, Row3, Column1)	2006.59	1778.00	932.36	0.05	0.46	404.00	440.29	404.00	108.82	0.04	0.25	100.00	100.00	0.00	1374.00	1602.59	1125695.00	14.39	782.33	667.00
30	2	3	9553.00	34969.00	188.75	0	Spot (Block30, Row3, Column2)	597.58	565.00	195.24	0.02	0.33	405.00	446.89	405.00	118.93	0.04	0.27	55.00	30.00	0.00	160.00	192.58	599368.00	1.27	489.09	481.00
30	3	3	9839.00	34973.00	143.40	0	Spot (Block30, Row3, Column3)	1370.76	968.00	1438.51	0.15	1.05	400.00	423.73	400.00	80.21	0.03	0.19	99.00	94.00	0.00	568.00	970.76	771736.00	11.81	646.21	541.00
30	4	3	10154.00	34969.00	144.95	0	Spot (Block30, Row3, Column4)	1249.00	1148.00	464.06	0.04	0.37	402.00	435.23	402.00	76.59	0.03	0.18	100.00	99.00	0.00	746.00	847.00	715678.00	10.63	652.89	626.00
30	5	3	10459.00	34965.00	145.60	0	Spot (Block30, Row3, Column5)	899.85	765.00	787.83	0.07	0.88	445.00	517.00	445.00	325.65	0.07	0.63	47.00	12.00	0.00	320.00	454.85	522815.00	1.18	563.53	526.50
30	6	3	10751.00	34975.00	202.20	0	Spot (Block30, Row3, Column6)	27654.50	18849.00	21069.85	0.17	0.76	492.00	622.22	492.00	461.14	0.10	0.74	100.00	100.00	13.44	18357.00	27162.50	32107036.00	58.62	6036.35	5976.00
30	7	3	11066.00	34983.00	162.25	0	Spot (Block30, Row3, Column7)	821.66	748.00	312.39	0.04	0.38	469.00	543.63	469.00	390.09	0.06	0.72	36.00	10.00	0.00	279.00	352.66	596524.00	0.71	535.85	512.00
30	8	3	11351.00	34981.00	155.15	0	Spot (Block30, Row3, Column8)	46651.31	48699.00	17202.18	0.02	0.37	472.00	512.83	472.00	321.97	0.04	0.63	100.00	100.00	29.26	48227.00	46179.31	30930012.00	143.30	8833.23	7630.00
30	1	4	9250.00	35264.00	145.40	0	Spot (Block30, Row4, Column1)	1771.41	1630.00	741.75	0.04	0.42	405.00	449.40	405.00	131.62	0.05	0.29	100.00	99.00	0.00	1225.00	1366.41	1025647.00	10.04	722.39	675.00
30	2	4	9550.00	35270.00	174.85	0	Spot (Block30, Row4, Column2)	4658.37	4080.00	2554.51	0.06	0.55	407.00	476.00	407.00	214.32	0.07	0.45	100.00	100.00	0.00	3673.00	4251.37	4001541.00	19.51	1292.19	1273.00
30	3	4	9852.00	35271.00	141.65	0	Spot (Block30, Row4, Column3)	4364.30	3792.00	2198.13	0.06	0.50	406.00	462.78	406.00	172.76	0.06	0.37	100.00	100.00	0.00	3386.00	3958.30	2374178.00	22.58	1402.90	1285.00
30	4	4	10125.00	35275.00	199.30	0	Spot (Block30, Row4, Column4)	556.81	491.00	407.13	0.05	0.73	401.00	430.53	401.00	80.41	0.03	0.19	59.00	28.00	0.00	90.00	155.81	626972.00	1.57	469.25	430.50
30	5	4	10443.00	35266.00	149.05	0	Spot (Block30, Row4, Column5)	655.53	604.00	207.49	0.04	0.32	426.00	461.38	426.00	99.61	0.03	0.22	72.00	40.00	0.00	178.00	229.53	399874.00	1.95	523.59	500.50
30	6	4	10751.00	35274.00	197.90	0	Spot (Block30, Row4, Column6)	1777.31	1736.00	533.51	0.01	0.30	482.00	542.84	482.00	330.18	0.05	0.61	99.00	88.00	0.00	1254.00	1295.31	1972818.00	3.74	813.40	766.50
30	7	4	11046.00	35282.00	169.05	0	Spot (Block30, Row4, Column7)	842.66	716.00	319.30	0.07	0.38	479.00	510.08	479.00	221.01	0.03	0.43	55.00	29.00	0.00	237.00	363.66	672444.00	1.50	547.60	522.50
30	8	4	11354.00	35289.00	158.55	0	Spot (Block30, Row4, Column8)	804.51	814.00	212.12	0.01	0.26	484.00	489.46	484.00	191.01	0.00	0.39	68.00	42.00	0.00	330.00	320.51	555914.00	1.65	536.49	514.50
30	1	5	9253.00	35570.00	141.05	0	Spot (Block30, Row5, Column1)	2661.51	2379.00	1268.00	0.05	0.48	415.00	524.40	415.00	342.65	0.10	0.65	100.00	92.00	0.00	1964.00	2246.51	1431891.00	6.24	935.35	870.00
30	2	5	9548.00	35567.00	151.50	0	Spot (Block30, Row5, Column2)	50147.15	57111.00	16745.76	0.06	0.33	460.00	552.13	460.00	335.28	0.08	0.61	100.00	100.00	41.24	56651.00	49687.15	31492632.00	147.92	9667.11	8947.00
30	3	5	9850.00	35568.00	150.30	0	Spot (Block30, Row5, Column3)	18012.04	15025.50	11077.63	0.08	0.62	412.00	504.26	412.00	266.64	0.09	0.53	100.00	100.00	0.00	14613.50	17600.04	11167462.00	65.66	3014.45	2663.50
30	4	5	10149.00	35575.00	147.70	0	Spot (Block30, Row5, Column4)	895.13	799.00	328.85	0.05	0.37	402.00	450.15	402.00	146.36	0.05	0.33	95.00	68.00	0.00	397.00	493.13	530814.00	3.04	567.69	548.50
30	5	5	10453.00	35573.00	139.20	0	Spot (Block30, Row5, Column5)	4950.13	4651.00	2579.18	0.03	0.52	412.00	450.22	412.00	91.50	0.04	0.20	100.00	100.00	0.00	4239.00	4538.13	2593869.00	49.18	1470.54	1151.00
30	6	5	10745.00	35569.00	165.15	0	Spot (Block30, Row5, Column6)	824.83	803.00	227.30	0.01	0.28	487.00	523.81	487.00	237.30	0.03	0.45	58.00	25.00	0.00	316.00	337.83	625221.00	1.27	566.31	571.00
30	7	5	11050.00	35576.00	199.20	0	Spot (Block30, Row5, Column7)	16458.27	12422.50	11697.55	0.12	0.71	497.00	582.90	497.00	316.74	0.07	0.54	100.00	100.00	0.00	11925.50	15961.27	18499084.00	50.12	3886.45	3981.50
30	8	5	11358.00	35584.00	145.80	0	Spot (Block30, Row5, Column8)	2315.85	1913.00	1570.24	0.08	0.68	486.00	500.51	486.00	210.05	0.01	0.42	98.00	85.00	0.00	1427.00	1829.85	1336244.00	8.64	862.30	683.00
30	1	6	9246.00	35869.00	206.85	0	Spot (Block30, Row6, Column1)	22219.09	12873.00	19169.53	0.24	0.86	498.00	656.17	498.00	486.10	0.12	0.74	100.00	100.00	4.86	12375.00	21721.09	26951820.00	44.36	5116.62	5094.00
30	2	6	9548.00	35869.00	213.00	0	Spot (Block30, Row6, Column2)	9956.00	8020.00	5604.83	0.09	0.56	485.00	604.35	485.00	431.55	0.10	0.71	100.00	100.00	0.00	7535.00	9471.00	12912937.00	21.67	2829.33	2820.00
30	3	6	9838.00	35872.00	139.55	0	Spot (Block30, Row6, Column3)	2353.57	2057.00	1122.02	0.06	0.48	408.00	485.80	408.00	219.60	0.08	0.45	100.00	99.00	0.00	1649.00	1945.57	1245037.00	8.51	946.01	792.50
30	4	6	10151.00	35869.00	162.25	0	Spot (Block30, Row6, Column4)	647.72	607.00	158.21	0.03	0.24	403.00	435.45	403.00	93.42	0.03	0.21	80.00	58.00	0.00	204.00	244.72	471539.00	2.27	500.78	491.50
30	5	6	10447.00	35874.00	137.50	0	Spot (Block30, Row6, Column5)	5671.16	5172.50	2890.80	0.04	0.51	412.00	455.01	412.00	195.96	0.04	0.43	100.00	100.00	0.00	4760.50	5259.16	2903634.00	26.62	1476.22	1210.00
30	6	6	10774.00	35871.00	194.60	0	Spot (Block30, Row6, Column6)	602.20	595.00	129.26	0.01	0.21	483.00	523.46	483.00	284.96	0.03	0.54	9.00	0.00	0.00	112.00	119.20	645558.00	0.28	505.62	491.00
30	7	6	11048.00	35879.00	150.05	0	Spot (Block30, Row6, Column7)	1990.89	1788.00	1066.26	0.05	0.54	486.00	529.24	486.00	256.27	0.04	0.48	98.00	80.00	0.00	1302.00	1504.89	1228377.00	5.70	829.80	701.00
30	8	6	11358.00	35882.00	145.70	0	Spot (Block30, Row6, Column8)	2813.45	2445.50	1630.47	0.06	0.58	477.00	469.42	477.00	93.24	0.01	0.20	100.00	100.00	0.00	1968.50	2336.45	1626174.00	25.14	988.43	870.50
30	1	7	9247.00	36167.00	161.90	0	Spot (Block30, Row7, Column1)	6584.50	5404.50	3807.38	0.09	0.58	485.00	569.72	485.00	390.15	0.07	0.68	100.00	100.00	0.00	4919.50	6099.50	4780349.00	15.42	1569.80	1523.50
30	2	7	9545.00	36176.00	208.25	0	Spot (Block30, Row7, Column2)	543.34	505.00	101.33	0.03	0.19	470.00	502.70	470.00	207.82	0.03	0.41	14.00	0.00	0.00	35.00	73.34	670476.00	0.20	481.36	489.50
30	3	7	9845.00	36142.00	195.65	0	Spot (Block30, Row7, Column3)	513.42	489.00	112.36	0.02	0.22	403.00	444.23	403.00	123.76	0.04	0.28	30.00	12.00	0.00	86.00	110.42	555009.00	0.56	456.83	475.00
30	4	7	10169.00	36175.00	200.10	0	Spot (Block30, Row7, Column4)	566.43	528.00	113.01	0.03	0.20	405.00	451.33	405.00	167.27	0.05	0.37	47.00	6.00	0.00	123.00	161.43	639504.00	0.69	484.76	483.00
30	5	7	10452.00	36176.00	208.00	0	Spot (Block30, Row7, Column5)	837.51	751.50	302.84	0.05	0.36	416.00	489.83	416.00	245.55	0.07	0.50	66.00	31.00	0.00	335.50	421.51	1033493.00	1.42	568.12	513.50
30	6	7	10747.00	36179.00	203.50	0	Spot (Block30, Row7, Column6)	12374.97	10956.00	6922.69	0.05	0.56	499.00	679.50	499.00	588.62	0.13	0.87	100.00	100.00	0.00	10457.00	11875.97	14503462.00	19.87	3209.81	3043.50
30	7	7	11033.00	36181.00	139.85	0	Spot (Block30, Row7, Column7)	3165.04	2961.00	1247.45	0.03	0.39	488.00	543.43	488.00	307.98	0.05	0.57	100.00	99.00	0.00	2473.00	2677.04	1690132.00	8.51	1308.72	1036.00
30	8	7	11350.00	36183.00	190.45	0	Spot (Block30, Row7, Column8)	4272.89	4321.00	1162.12	0.00	0.27	482.00	483.36	482.00	126.98	0.00	0.26	100.00	100.00	0.00	3839.00	3790.89	4371165.00	29.84	1380.20	1305.50
30	1	8	9231.00	36478.00	156.95	0	Spot (Block30, Row8, Column1)	696.06	678.00	171.68	0.01	0.25	411.00	466.14	411.00	205.10	0.05	0.44	57.00	22.00	0.00	267.00	285.06	470538.00	1.12	506.85	487.00
30	2	8	9545.00	36470.00	157.20	0	Spot (Block30, Row8, Column2)	774.18	709.00	213.09	0.04	0.28	412.00	450.30	412.00	101.76	0.04	0.23	96.00	72.00	0.00	297.00	362.18	524121.00	3.18	544.18	530.00
30	3	8	9837.00	36473.00	145.70	0	Spot (Block30, Row8, Column3)	1209.66	1017.50	569.58	0.08	0.47	411.00	468.23	411.00	217.79	0.06	0.47	89.00	62.00	0.00	606.50	798.66	701600.00	3.40	631.63	588.00
30	4	8	10143.00	36475.00	148.80	0	Spot (Block30, Row8, Column4)	58561.87	65535.00	12074.77	0.05	0.21	416.00	485.43	416.00	254.47	0.07	0.52	100.00	100.00	67.22	65119.00	58145.87	35371652.00	228.23	13881.95	11794.00
30	5	8	10442.00	36476.00	184.85	0	Spot (Block30, Row8, Column5)	590.99	591.50	121.03	0.00	0.20	481.00	562.14	481.00	457.68	0.07	0.81	0.00	0.00	0.00	110.50	109.99	563806.00	0.06	511.24	492.00
30	6	8	10752.00	36479.00	192.05	0	Spot (Block30, Row8, Column6)	35391.02	29822.00	23209.20	0.07	0.66	510.00	740.45	510.00	691.52	0.16	0.93	100.00	100.00	27.94	29312.00	34881.02	36983904.00	50.11	6891.42	6789.50
30	7	8	11045.00	36479.00	143.30	0	Spot (Block30, Row8, Column7)	2061.50	1995.00	873.18	0.01	0.42	499.00	596.53	499.00	486.65	0.08	0.82	92.00	65.00	0.00	1496.00	1562.50	1156504.00	3.01	822.14	780.00
30	8	8	11328.00	36479.00	145.50	0	Spot (Block30, Row8, Column8)	47538.07	53092.00	18743.87	0.05	0.39	491.00	515.58	491.00	185.49	0.02	0.36	100.00	100.00	41.74	52601.00	47047.07	27334548.00	253.51	9474.44	7563.50
31	1	1	13762.00	34391.00	149.45	0	Spot (Block31, Row1, Column1)	22197.38	18663.50	13211.32	0.08	0.60	392.00	416.77	392.00	338.98	0.03	0.81	100.00	100.00	0.00	18271.50	21805.38	13584793.00	64.25	4629.81	3520.50
31	2	1	14053.00	34397.00	144.05	0	Spot (Block31, Row1, Column2)	7959.97	7339.00	4247.33	0.04	0.53	380.00	391.23	380.00	135.01	0.01	0.35	100.00	100.00	0.00	6959.00	7579.97	4489422.00	56.06	1877.81	1619.00
31	3	1	14356.00	34399.00	140.50	0	Spot (Block31, Row1, Column3)	4896.76	4401.50	3019.86	0.05	0.62	370.00	403.93	370.00	666.64	0.04	1.65	98.00	82.00	0.00	4031.50	4526.76	2614868.00	6.74	1911.32	1299.00
31	4	1	14651.00	34399.00	139.45	0	Spot (Block31, Row1, Column4)	5974.15	5752.00	3143.39	0.02	0.53	374.00	400.44	374.00	659.77	0.03	1.65	99.00	93.00	0.00	5378.00	5600.15	3130456.00	8.45	2416.88	2119.50
31	5	1	14959.00	34397.00	146.30	0	Spot (Block31, Row1, Column5)	8626.53	7009.50	6258.63	0.09	0.73	326.00	367.93	326.00	266.18	0.05	0.72	100.00	100.00	0.00	6683.50	8300.53	5037894.00	31.03	1666.11	1252.00
31	6	1	15252.00	34402.00	146.00	0	Spot (Block31, Row1, Column6)	8085.87	7074.50	4468.97	0.06	0.55	370.00	379.88	370.00	261.85	0.01	0.69	100.00	100.00	0.00	6704.50	7715.87	4689805.00	29.43	1908.76	1391.00
31	7	1	15549.00	34406.00	145.05	0	Spot (Block31, Row1, Column7)	18978.40	17869.00	10212.40	0.03	0.54	374.00	376.44	374.00	232.77	0.00	0.62	100.00	100.00	0.00	17495.00	18604.40	10855647.00	79.91	4052.89	3061.00
31	8	1	15859.00	34403.00	135.70	0	Spot (Block31, Row1, Column8)	756.01	603.00	1001.64	0.10	1.32	324.00	363.63	324.00	249.87	0.05	0.69	63.00	9.00	0.00	279.00	432.01	376491.00	1.57	517.94	492.50
31	1	2	13748.00	34699.00	182.20	0	Spot (Block31, Row2, Column1)	476.93	482.00	103.71	0.00	0.22	388.00	396.36	388.00	128.10	0.01	0.32	19.00	5.00	0.00	94.00	88.93	444024.00	0.63	442.86	410.00
31	2	2	14057.00	34695.00	138.65	0	Spot (Block31, Row2, Column2)	5591.14	5322.50	2119.03	0.02	0.38	381.00	416.33	381.00	702.00	0.04	1.69	100.00	99.00	0.00	4941.50	5210.14	2885026.00	7.37	1641.65	1416.00
31	3	2	14363.00	34688.00	159.50	0	Spot (Block31, Row2, Column3)	678.88	618.00	229.19	0.04	0.34	369.00	402.22	369.00	708.81	0.04	1.76	4.00	0.00	0.00	249.00	309.88	479965.00	0.39	452.41	422.00
31	4	2	14659.00	34701.00	176.45	0	Spot (Block31, Row2, Column4)	4391.14	4148.00	2022.47	0.02	0.46	381.00	392.40	381.00	171.59	0.01	0.44	100.00	100.00	0.00	3767.00	4010.14	3824684.00	23.30	1201.07	1220.00
31	5	2	14958.00	34701.00	189.60	0	Spot (Block31, Row2, Column5)	3075.67	2955.00	1005.92	0.02	0.33	380.00	393.13	380.00	167.08	0.01	0.42	100.00	100.00	0.00	2575.00	2695.67	3134112.00	16.06	1012.15	953.00
31	6	2	15249.00	34702.00	146.75	0	Spot (Block31, Row2, Column6)	2580.03	2368.50	1261.12	0.04	0.49	383.00	445.93	383.00	328.57	0.07	0.74	100.00	93.00	0.00	1985.50	2197.03	1517060.00	6.50	884.79	773.50
31	7	2	15553.00	34706.00	148.05	0	Spot (Block31, Row2, Column7)	3089.97	2667.00	1751.66	0.06	0.57	379.00	384.19	379.00	118.71	0.01	0.31	100.00	100.00	0.00	2288.00	2710.97	1860160.00	22.79	931.14	759.00
31	8	2	15851.00	34694.00	191.25	0	Spot (Block31, Row2, Column8)	452.15	421.00	82.83	0.03	0.18	320.00	359.76	320.00	135.48	0.05	0.38	46.00	6.00	0.00	101.00	132.15	466164.00	0.68	382.98	391.00
31	1	3	13755.00	34990.00	148.05	0	Spot (Block31, Row3, Column1)	10549.19	9044.50	6866.33	0.07	0.65	383.00	392.89	383.00	279.41	0.01	0.71	100.00	100.00	0.00	8661.50	10166.19	6266218.00	36.35	2155.91	1793.00
31	2	3	14055.00	35022.00	169.75	0	Spot (Block31, Row3, Column2)	804.08	706.00	398.68	0.06	0.50	380.00	425.49	380.00	721.61	0.05	1.70	19.00	2.00	0.00	326.00	424.08	644071.00	0.52	552.37	448.00
31	3	3	14339.00	34989.00	144.95	0	Spot (Block31, Row3, Column3)	3266.44	2705.00	1882.78	0.08	0.58	351.00	389.86	351.00	698.55	0.05	1.79	97.00	72.00	0.00	2354.00	2915.44	1878204.00	4.12	1029.01	836.00
31	4	3	14655.00	34996.00	144.55	0	Spot (Block31, Row3, Column4)	10063.39	9159.00	5784.58	0.04	0.57	339.00	370.88	339.00	151.93	0.04	0.41	100.00	100.00	0.00	8820.00	9724.39	5746195.00	63.80	2101.47	1707.00
31	5	3	14959.00	34991.00	134.95	0	Spot (Block31, Row3, Column5)	2861.11	1726.00	4804.49	0.22	1.68	384.00	464.19	384.00	385.68	0.08	0.83	98.00	75.00	0.00	1342.00	2477.11	1410528.00	6.21	1334.52	859.50
31	6	3	15252.00	35001.00	211.15	0	Spot (Block31, Row3, Column6)	35071.38	28556.00	20266.72	0.09	0.58	403.00	608.27	403.00	520.94	0.18	0.86	100.00	100.00	20.85	28153.00	34668.38	44575992.00	66.16	7828.12	7831.00
31	7	3	15558.00	35004.00	143.25	0	Spot (Block31, Row3, Column7)	7577.35	6572.50	4761.72	0.06	0.63	387.00	463.81	387.00	352.97	0.08	0.76	100.00	100.00	0.00	6185.50	7190.35	4243316.00	20.15	1586.76	1242.00
31	8	3	15856.00	35011.00	157.35	0	Spot (Block31, Row3, Column8)	18766.63	16605.50	10106.69	0.05	0.54	337.00	379.60	337.00	161.39	0.05	0.43	100.00	100.00	0.00	16268.50	18429.63	12798841.00	113.93	3738.34	3265.00
31	1	4	13753.00	35291.00	144.25	0	Spot (Block31, Row4, Column1)	10051.30	8679.00	5813.41	0.06	0.58	389.00	416.30	389.00	255.32	0.03	0.61	100.00	100.00	0.00	8290.00	9662.30	5638778.00	37.74	2411.53	1850.00
31	2	4	14053.00	35300.00	172.95	0	Spot (Block31, Row4, Column2)	6673.75	5751.50	3761.28	0.06	0.56	384.00	423.31	384.00	196.14	0.04	0.46	100.00	100.00	0.00	5367.50	6289.75	5579256.00	31.87	1531.74	1553.00
31	3	4	14355.00	35298.00	145.80	0	Spot (Block31, Row4, Column3)	36803.62	35148.00	20662.44	0.02	0.56	377.00	415.45	377.00	214.68	0.04	0.52	100.00	100.00	17.47	34771.00	36426.62	21272564.00	169.50	6881.86	5031.00
31	4	4	14646.00	35295.00	163.40	0	Spot (Block31, Row4, Column4)	790.77	734.00	259.65	0.03	0.33	323.00	352.74	323.00	83.99	0.04	0.24	99.00	93.00	0.00	411.00	467.77	584382.00	5.22	446.63	420.00
31	5	4	14939.00	35299.00	143.65	0	Spot (Block31, Row4, Column5)	1007.03	889.00	415.07	0.05	0.41	366.00	376.57	366.00	121.28	0.01	0.32	100.00	92.00	0.00	523.00	641.03	566957.00	5.20	525.88	518.50
31	6	4	15254.00	35300.00	193.65	0	Spot (Block31, Row4, Column6)	4218.92	4179.00	1394.52	0.00	0.33	393.00	480.95	393.00	365.87	0.09	0.76	100.00	100.00	0.00	3786.00	3825.92	4480490.00	10.22	1326.69	1232.00
31	7	4	15544.00	35307.00	146.00	0	Spot (Block31, Row4, Column7)	5510.73	4341.00	4144.95	0.10	0.75	389.00	422.52	389.00	197.80	0.04	0.47	100.00	100.00	0.00	3952.00	5121.73	3190711.00	25.72	1198.53	976.50
31	8	4	15852.00	35313.00	147.50	0	Spot (Block31, Row4, Column8)	2156.35	1949.50	1100.31	0.04	0.51	372.50	374.61	372.50	120.46	0.00	0.32	100.00	100.00	0.00	1577.00	1783.85	1285187.00	14.79	800.02	648.00
31	1	5	13758.00	35598.00	143.95	0	Spot (Block31, Row5, Column1)	16639.92	14208.50	10373.90	0.07	0.62	398.00	519.26	398.00	478.63	0.12	0.92	100.00	100.00	0.00	13810.50	16241.92	9285073.00	33.68	3656.76	2011.50
31	2	5	14049.00	35593.00	153.00	0	Spot (Block31, Row5, Column2)	22134.36	20080.00	10463.24	0.04	0.47	399.00	500.96	399.00	395.60	0.10	0.79	100.00	100.00	0.00	19681.00	21735.36	14232391.00	54.68	4033.33	3328.00
31	3	5	14352.00	35595.00	154.45	0	Spot (Block31, Row5, Column3)	23474.96	18976.00	14884.83	0.09	0.63	389.00	449.05	389.00	255.30	0.06	0.57	100.00	100.00	0.00	18587.00	23085.96	15423046.00	90.19	3243.28	3043.00
31	4	5	14648.00	35602.00	144.25	0	Spot (Block31, Row5, Column4)	6494.38	5331.00	4494.91	0.09	0.69	361.00	390.65	361.00	184.35	0.03	0.47	100.00	100.00	0.00	4970.00	6133.38	3662830.00	33.11	1633.65	1100.50
31	5	5	14949.00	35599.00	145.35	0	Spot (Block31, Row5, Column5)	39210.94	37781.00	21323.55	0.02	0.54	381.00	387.85	381.00	123.49	0.01	0.32	100.00	100.00	24.53	37400.00	38829.94	22703224.00	314.37	6368.28	5101.00
31	6	5	15255.00	35601.00	147.80	0	Spot (Block31, Row5, Column6)	2831.22	2597.00	1294.65	0.04	0.46	395.00	428.92	395.00	195.77	0.04	0.46	100.00	100.00	0.00	2202.00	2436.22	1690241.00	12.27	942.78	857.00
31	7	5	15554.00	35607.00	198.65	0	Spot (Block31, Row5, Column7)	17435.80	14094.00	11535.40	0.09	0.66	399.00	471.66	399.00	280.04	0.07	0.59	100.00	100.00	0.00	13695.00	17036.80	19510652.00	60.58	3870.39	3825.00
31	8	5	15856.00	35608.00	143.60	0	Spot (Block31, Row5, Column8)	10339.85	8886.00	7383.74	0.07	0.71	382.00	406.19	382.00	220.10	0.03	0.54	100.00	100.00	0.00	8504.00	9957.85	5759298.00	45.13	2101.19	1532.00
31	1	6	13749.00	35898.00	208.95	0	Spot (Block31, Row6, Column1)	32139.12	24924.50	20936.99	0.11	0.65	485.00	695.15	485.00	634.78	0.16	0.91	100.00	100.00	18.31	24439.50	31654.12	39852724.00	49.54	7488.06	7436.00
31	2	6	14050.00	35895.00	213.10	0	Spot (Block31, Row6, Column2)	11355.58	9687.00	6443.63	0.07	0.57	421.00	593.42	421.00	504.74	0.15	0.85	100.00	100.00	0.00	9266.00	10934.58	14796316.00	21.32	2890.04	2713.50
31	3	6	14339.00	35896.00	141.85	0	Spot (Block31, Row6, Column3)	15120.41	13779.00	8670.43	0.04	0.57	390.00	450.84	390.00	271.25	0.06	0.60	100.00	100.00	0.00	13389.00	14730.41	8255742.00	54.08	3161.24	2480.00
31	4	6	14649.00	35900.00	146.75	0	Spot (Block31, Row6, Column4)	2026.20	1656.00	1189.16	0.09	0.59	379.00	380.51	379.00	122.20	0.00	0.32	100.00	97.00	0.00	1277.00	1647.20	1189381.00	13.47	718.60	641.50
31	5	6	14952.00	35902.00	139.45	0	Spot (Block31, Row6, Column5)	38424.30	37666.00	20441.45	0.01	0.53	387.00	403.32	387.00	149.08	0.02	0.37	100.00	100.00	19.81	37279.00	38037.30	20364932.00	255.04	7246.76	5898.50
31	6	6	15255.00	35903.00	149.40	0	Spot (Block31, Row6, Column6)	1501.65	1129.00	886.23	0.12	0.59	392.00	420.32	392.00	192.80	0.03	0.46	92.00	72.00	0.00	737.00	1109.65	922013.00	5.61	599.81	517.00
31	7	6	15548.00	35905.00	145.50	0	Spot (Block31, Row6, Column7)	11249.31	9767.00	7246.30	0.06	0.64	394.00	430.76	394.00	221.27	0.04	0.51	100.00	100.00	0.00	9373.00	10855.31	6468356.00	48.89	2355.13	1572.00
31	8	6	15858.00	35908.00	145.25	0	Spot (Block31, Row6, Column8)	12384.54	10455.00	8067.62	0.07	0.65	377.00	374.82	377.00	85.04	0.00	0.23	100.00	100.00	0.00	10078.00	12007.54	7121112.00	141.22	2632.32	1880.00
31	1	7	13748.00	36195.00	163.45	0	Spot (Block31, Row7, Column1)	9879.47	8757.50	5535.71	0.05	0.56	464.00	595.77	464.00	716.36	0.11	1.20	100.00	99.00	0.00	8293.50	9415.47	7310809.00	12.96	2038.57	1913.50
31	2	7	14050.00	36199.00	155.40	0	Spot (Block31, Row7, Column2)	1200.86	995.00	554.91	0.08	0.46	412.00	525.82	412.00	658.53	0.11	1.25	44.00	13.00	0.00	583.00	788.86	800975.00	1.03	588.02	586.00
31	3	7	14338.00	36203.00	175.70	0	Spot (Block31, Row7, Column3)	523.66	490.00	286.12	0.03	0.55	389.00	416.47	389.00	200.69	0.03	0.48	22.00	3.00	0.00	101.00	134.66	450869.00	0.53	458.07	396.00
31	4	7	14656.00	36204.00	154.20	0	Spot (Block31, Row7, Column4)	762.39	676.00	278.62	0.05	0.37	386.00	401.96	386.00	148.76	0.02	0.37	75.00	48.00	0.00	290.00	376.39	497076.00	2.42	487.38	484.00
31	5	7	14949.00	36205.00	177.95	0	Spot (Block31, Row7, Column5)	4079.51	3613.00	2077.37	0.05	0.51	390.00	444.37	390.00	227.36	0.06	0.51	100.00	100.00	0.00	3223.00	3689.51	3598127.00	15.99	1161.80	1152.00
31	6	7	15246.00	36202.00	203.35	0	Spot (Block31, Row7, Column6)	13102.27	11746.00	7622.27	0.05	0.58	407.00	577.41	407.00	500.64	0.15	0.87	100.00	100.00	0.00	11339.00	12695.27	15355859.00	25.02	3056.65	3032.50
31	7	7	15534.00	36209.00	147.20	0	Spot (Block31, Row7, Column7)	10751.11	10237.00	5266.45	0.02	0.49	396.50	457.30	396.50	258.14	0.06	0.56	100.00	100.00	0.00	9840.50	10354.61	6332403.00	39.88	2840.99	1833.00
31	8	7	15848.00	36209.00	186.90	0	Spot (Block31, Row7, Column8)	9254.19	9529.00	2786.95	0.01	0.30	386.00	394.47	386.00	127.04	0.01	0.32	100.00	100.00	0.00	9143.00	8868.19	9106120.00	69.74	2501.95	2380.00
31	1	8	13755.00	36510.00	139.30	0	Spot (Block31, Row8, Column1)	589.56	576.50	230.97	0.01	0.39	401.00	453.97	401.00	163.74	0.05	0.36	54.00	9.00	0.00	175.50	188.56	306569.00	0.83	493.44	475.00
31	2	8	14050.00	36495.00	149.00	0	Spot (Block31, Row8, Column2)	2862.55	2424.00	1534.19	0.07	0.54	403.00	456.45	403.00	514.29	0.05	1.13	97.00	81.00	0.00	2021.00	2459.55	1720392.00	4.68	966.74	897.00
31	3	8	14339.00	36495.00	147.20	0	Spot (Block31, Row8, Column3)	5558.14	4219.00	4253.27	0.12	0.77	399.00	455.73	399.00	532.63	0.06	1.17	93.00	80.00	0.00	3820.00	5159.14	3290419.00	9.58	1247.45	1008.00
31	4	8	14645.00	36500.00	149.50	0	Spot (Block31, Row8, Column4)	35719.60	33143.00	18162.62	0.03	0.51	395.00	423.41	395.00	180.30	0.03	0.43	100.00	100.00	7.25	32748.00	35324.60	21681836.00	195.76	7357.96	6124.00
31	5	8	14939.00	36498.00	142.65	0	Spot (Block31, Row8, Column5)	908.04	831.50	262.63	0.04	0.29	396.00	488.69	396.00	451.52	0.09	0.92	47.00	8.00	0.00	435.50	512.04	503054.00	0.93	574.66	556.50
31	6	8	15253.00	36504.00	204.80	0	Spot (Block31, Row8, Column6)	39521.02	38615.00	21873.44	0.01	0.55	422.00	659.25	422.00	678.42	0.19	1.03	100.00	100.00	32.02	38193.00	39099.02	47148952.00	57.28	8482.12	8665.00
31	7	8	15543.00	36504.00	143.90	0	Spot (Block31, Row8, Column7)	6145.52	5803.00	3347.03	0.02	0.54	400.00	514.57	400.00	487.12	0.11	0.95	100.00	99.00	0.00	5403.00	5745.52	3496801.00	11.56	1556.84	1258.50
31	8	8	15831.00	36506.00	146.55	0	Spot (Block31, Row8, Column8)	49560.52	58405.00	17640.50	0.07	0.36	398.00	438.81	398.00	215.08	0.04	0.49	100.00	100.00	45.13	58007.00	49162.52	28993088.00	228.38	10562.78	7207.00
32	1	1	18265.00	34416.00	150.95	0	Spot (Block32, Row1, Column1)	22055.69	19736.00	12096.54	0.05	0.55	279.00	289.72	279.00	91.81	0.02	0.32	100.00	100.00	0.00	19457.00	21776.69	13784806.00	237.07	4370.93	3016.00
32	2	1	18555.00	34423.00	147.95	0	Spot (Block32, Row1, Column2)	455.35	425.00	88.70	0.03	0.19	265.00	272.09	265.00	73.60	0.01	0.27	94.00	55.00	0.00	160.00	190.35	271846.00	2.49	316.97	306.00
32	3	1	18860.00	34424.00	147.00	-50	Spot (Block32, Row1, Column3)	368.98	378.00	61.84	0.01	0.17	254.00	267.51	254.00	246.42	0.02	0.92	3.00	0.00	0.00	124.00	114.98	218806.00	0.41	296.39	299.50
32	4	1	19154.00	34433.00	162.10	0	Spot (Block32, Row1, Column4)	387.83	375.00	106.75	0.01	0.28	257.00	267.56	257.00	248.23	0.02	0.93	8.00	1.00	0.00	118.00	130.83	283503.00	0.48	296.45	296.00
32	5	1	19455.00	34426.00	150.90	0	Spot (Block32, Row1, Column5)	412.53	403.00	66.57	0.01	0.16	260.00	259.25	260.00	35.69	0.00	0.14	97.00	87.00	0.00	143.00	152.53	257833.00	4.30	303.93	300.00
32	6	1	19749.00	34424.00	146.90	0	Spot (Block32, Row1, Column6)	615.22	584.50	188.76	0.02	0.31	268.00	263.68	268.00	33.93	0.01	0.13	99.00	96.00	0.00	316.50	347.22	362981.00	10.36	377.42	366.00
32	7	1	20047.00	34431.00	147.30	0	Spot (Block32, Row1, Column7)	813.69	824.00	259.94	0.01	0.32	274.00	270.72	274.00	30.95	0.01	0.11	100.00	99.00	0.00	550.00	539.69	481706.00	17.54	407.53	385.00
32	8	1	20361.00	34427.00	165.55	0	Spot (Block32, Row1, Column8)	337.85	318.00	43.07	0.03	0.13	284.00	279.39	284.00	33.05	0.01	0.12	50.00	35.00	0.00	34.00	53.85	256768.00	1.77	308.77	303.50
32	1	2	18341.00	34737.00	288.45	0	Spot (Block32, Row2, Column1)	312.81	303.00	39.06	0.01	0.12	280.00	286.42	280.00	78.82	0.01	0.28	14.00	0.00	0.00	23.00	32.81	764518.00	0.33	282.92	286.00
[truncated: 414,995 more chars]
