# Supplementary material for: An antigen microarray protocol for COVID-19 serological analysis
Source: STAR Protoc. 2021 Aug 26;2(3):100815. doi: 10.1016/j.xpro.2021.100815 (PMC8387221; doi:10.1016/j.xpro.2021.100815)
Supplement: Data S8. Slide_quantifications, related to step quantification and statistical analysis 2.e [file mmc8.zip › RPPA0136_12860A01-D12_IgGgamma_785/Joseph_2021-04-01_18h11m44_785nmGain020.txt]

ATF	1.0
30	28
"Checksum_ImageFile=ca75fe37fec1a0982e6b1032c085afc0"
"Checksum_ResultFile=0be6a53d10ead6eeccc89775eb897b5d"
"Type=Mapix Results 2"
"DateTime=2021/04/01 18:11:56"
"ConfigFile="
"GalFile=L:\RPPA Service\Platform_Projects\2021-02-09_JPL_CoV-Array-7\64 pad grid.gal"
"PixelSize=5"
"Wavelengths=785"
"ImageFiles=L:\RPPA Service\Platform_Projects\2021-03-24_JPL_CoV-Array-9\RPPA0136_12860A01-D12_IgGgamma_785\Joseph_2021-04-01_18h11m44_785nmGain020.tif"
"GrinddingParameters=Find mode = Grid + Blocks + Spots | Max. diameter (% Dth) = 200.0 | Min. diameter (% Dth) = 50.0 | Max position offset (% pitch) = 30"
"QuantificationParameter=S/B border width (pixels) = 2.0 | Background diameter (pitch) = 2.0"
"JpegImage=L:\RPPA Service\Platform_Projects\2021-03-24_JPL_CoV-Array-9\RPPA0136_12860A01-D12_IgGgamma_785\Joseph_2021-04-01_18h11m44_785nmGain020.jpg"
"FeatureType=Circular"
"Barcode="
"BackgroundSubtraction=LocalFeature"
"Normalization=None"
"ImageOrigin=3680, 2560"
"ImageSize=17760.0, 71040.0"
"JpegOrigin=4725, 2630"
"JpegBrightness=33"
"JpegContrast=16"
"JpegBalance=0"
"Creator=Mapix 9.0.0"
"Scanner=ir710IVD IR0H8_IVD 717045"
"Temperature=30.4"
"Comment="
"Velocity=35 l/s"
"LaserPower=20.0"
"PMTGain=20"
"BatchFilename=L:\RPPA Service\InnooScan\Batch methods\CoV_Array image_processing.mbt"
"Block"	"Column"	"Row"	"X"	"Y"	"Dia."	"Flags"	"ID"	"F785 Mean"	"F785 Median"	"F785 SD"	"F785 |log Mean/Median|"	"F785 CV"	"B785"	"B785 Mean"	"B785 Median"	"B785 SD"	"B785 |log Mean/Median|"	"B785 CV"	"% > B785+1SD"	"% > B785+2SD"	"F785 % Sat."	"F785 Median - B785"	"F785 Mean - B785"	"F785 Total Intensity"	"SNR 785"	"ExcludedMean 785"	"ExcludedMedian 785"
1	1	1	4946.00	2827.00	155.85	0	Spot (Block1, Row1, Column1)	34705.63	32031.00	18381.62	0.03	0.53	184.00	205.90	184.00	232.36	0.05	1.13	100.00	100.00	8.85	31847.00	34521.63	23148708.00	148.48	5776.03	3681.00
1	2	1	5233.00	2828.00	146.55	0	Spot (Block1, Row1, Column2)	523.72	477.00	243.26	0.04	0.46	126.00	141.60	126.00	93.08	0.05	0.66	95.00	76.00	0.00	351.00	397.72	307949.00	4.11	246.01	198.50
1	3	1	5550.00	2828.00	150.80	0	Spot (Block1, Row1, Column3)	195.59	192.00	59.52	0.01	0.30	102.00	115.14	102.00	236.71	0.05	2.06	2.00	0.00	0.00	90.00	93.59	120872.00	0.34	141.80	127.00
1	4	1	5830.00	2836.00	148.05	0	Spot (Block1, Row1, Column4)	122.57	120.00	13.77	0.01	0.11	96.00	99.85	96.00	19.44	0.02	0.19	69.00	16.00	0.00	24.00	26.57	73299.00	1.17	107.34	109.00
1	5	1	6146.00	2837.00	153.95	0	Spot (Block1, Row1, Column5)	312.42	263.50	156.53	0.07	0.50	97.00	99.11	97.00	17.04	0.01	0.17	100.00	98.00	0.00	166.50	215.42	203072.00	12.52	145.40	132.00
1	6	1	6442.00	2843.00	148.85	0	Spot (Block1, Row1, Column6)	254.33	261.00	65.44	0.01	0.26	99.00	100.29	99.00	17.97	0.01	0.18	100.00	99.00	0.00	162.00	155.33	154633.00	8.57	150.14	134.50
1	7	1	6741.00	2840.00	143.05	0	Spot (Block1, Row1, Column7)	771.82	758.50	258.81	0.01	0.34	103.00	104.62	103.00	19.20	0.01	0.18	100.00	100.00	0.00	655.50	668.82	430673.00	34.74	285.62	205.00
1	8	1	7044.00	2845.00	147.00	-50	Spot (Block1, Row1, Column8)	101.21	103.00	18.00	0.01	0.18	105.00	109.25	105.00	89.75	0.02	0.82	0.00	0.00	0.00	-2.00	-3.79	59512.00	-0.09	101.51	100.00
1	1	2	4940.00	3131.00	147.00	-50	Spot (Block1, Row2, Column1)	143.39	143.00	15.25	0.00	0.11	155.00	166.98	155.00	159.11	0.03	0.95	0.00	0.00	0.00	-12.00	-11.61	84885.00	-0.15	142.04	143.50
1	2	2	5235.00	3134.00	132.00	0	Spot (Block1, Row2, Column2)	310.29	296.00	77.10	0.02	0.25	106.00	109.46	106.00	24.06	0.01	0.22	100.00	100.00	0.00	190.00	204.29	144906.00	8.35	176.41	180.00
1	3	2	5541.00	3135.00	147.00	-50	Spot (Block1, Row2, Column3)	93.58	93.00	9.35	0.00	0.10	90.00	90.48	90.00	13.56	0.00	0.15	16.00	0.00	0.00	3.00	3.58	55214.00	0.23	95.45	93.00
1	4	2	5848.00	3132.00	155.55	0	Spot (Block1, Row2, Column4)	180.40	185.00	27.12	0.01	0.15	84.00	84.92	84.00	12.31	0.00	0.14	100.00	97.00	0.00	101.00	96.40	119428.00	7.76	120.08	114.00
1	5	2	6148.00	3134.00	196.20	0	Spot (Block1, Row2, Column5)	155.47	153.00	31.64	0.01	0.20	85.00	84.70	85.00	11.57	0.00	0.14	99.00	95.00	0.00	68.00	70.47	168687.00	6.12	108.22	104.00
1	6	2	6441.00	3141.00	147.00	-50	Spot (Block1, Row2, Column6)	90.75	92.00	11.45	0.01	0.13	85.00	84.90	85.00	11.82	0.00	0.14	32.00	4.00	0.00	7.00	5.75	53541.00	0.49	87.46	89.00
1	7	2	6743.00	3123.00	161.80	0	Spot (Block1, Row2, Column7)	109.25	110.50	10.35	0.00	0.09	86.00	86.89	86.00	14.17	0.00	0.16	77.00	35.00	0.00	24.50	23.25	79316.00	1.58	96.46	95.00
1	8	2	7042.00	3145.00	147.00	-50	Spot (Block1, Row2, Column8)	79.56	76.00	13.18	0.02	0.17	90.00	89.75	90.00	13.01	0.00	0.15	7.00	1.00	0.00	-14.00	-10.44	46783.00	-0.78	83.36	81.00
1	1	3	4937.00	3426.00	149.85	0	Spot (Block1, Row3, Column1)	716.46	580.00	472.26	0.09	0.66	139.00	147.81	139.00	68.78	0.03	0.47	97.00	88.00	0.00	441.00	577.46	439909.00	8.27	307.14	203.00
1	2	3	5239.00	3433.00	147.00	-50	Spot (Block1, Row3, Column2)	112.61	113.00	7.43	0.00	0.07	99.00	102.00	99.00	20.60	0.01	0.20	18.00	0.00	0.00	14.00	13.61	65990.00	0.52	104.52	105.00
1	3	3	5535.00	3425.00	123.40	0	Spot (Block1, Row3, Column3)	203.94	164.00	206.30	0.09	1.01	87.00	87.66	87.00	12.48	0.00	0.14	100.00	97.00	0.00	77.00	116.94	83410.00	9.31	128.27	119.50
1	4	3	5836.00	3431.00	176.10	0	Spot (Block1, Row3, Column4)	115.34	114.00	16.91	0.01	0.15	80.00	81.62	80.00	12.93	0.01	0.16	92.00	70.00	0.00	34.00	35.34	99881.00	2.61	88.80	87.00
1	5	3	6101.00	3432.00	202.75	0	Spot (Block1, Row3, Column5)	95.93	94.00	12.34	0.01	0.13	77.00	77.88	77.00	11.80	0.00	0.15	67.00	32.00	0.00	17.00	18.93	112052.00	1.53	81.59	81.00
1	6	3	6452.00	3432.00	188.70	0	Spot (Block1, Row3, Column6)	121.09	118.00	20.39	0.01	0.17	79.00	79.03	79.00	12.01	0.00	0.15	94.00	81.00	0.00	39.00	42.09	122547.00	3.50	95.06	94.00
1	7	3	6761.00	3441.00	158.00	0	Spot (Block1, Row3, Column7)	234.35	219.00	98.49	0.03	0.42	81.00	81.19	81.00	11.66	0.00	0.14	99.00	93.00	0.00	138.00	153.35	161939.00	13.13	111.43	107.00
1	8	3	7066.00	3448.00	147.35	0	Spot (Block1, Row3, Column8)	115.26	114.00	15.93	0.00	0.14	86.00	86.75	86.00	13.20	0.00	0.15	84.00	53.00	0.00	28.00	29.26	67886.00	2.16	98.83	99.00
1	1	4	4933.00	3728.00	151.80	0	Spot (Block1, Row4, Column1)	1405.20	1129.50	1028.19	0.09	0.73	149.00	152.52	149.00	47.45	0.01	0.31	99.00	97.00	0.00	980.50	1256.20	885276.00	26.40	490.61	252.00
1	2	4	5221.00	3735.00	168.15	0	Spot (Block1, Row4, Column2)	173.06	176.00	29.59	0.01	0.17	99.00	101.44	99.00	24.61	0.01	0.24	94.00	75.00	0.00	77.00	74.06	135157.00	2.91	130.40	126.00
1	3	4	5539.00	3735.00	149.60	0	Spot (Block1, Row4, Column3)	700.27	592.00	414.75	0.07	0.59	85.00	85.80	85.00	12.98	0.00	0.15	100.00	100.00	0.00	507.00	615.27	425063.00	47.33	216.39	176.00
1	4	4	5837.00	3737.00	147.00	-50	Spot (Block1, Row4, Column4)	74.16	74.00	7.08	0.00	0.10	78.00	78.41	78.00	10.65	0.00	0.14	1.00	0.00	0.00	-4.00	-3.84	44273.00	-0.40	75.93	76.00
1	5	4	6137.00	3739.00	147.00	-50	Spot (Block1, Row4, Column5)	69.94	69.00	10.42	0.01	0.15	76.00	76.83	76.00	12.56	0.00	0.16	5.00	0.00	0.00	-7.00	-6.06	41057.00	-0.55	76.55	75.00
1	6	4	6444.00	3735.00	209.20	0	Spot (Block1, Row4, Column6)	102.99	103.00	10.30	0.00	0.10	74.00	74.59	74.00	11.42	0.00	0.15	94.00	72.00	0.00	29.00	28.99	127914.00	2.49	85.83	86.00
1	7	4	6741.00	3737.00	155.65	0	Spot (Block1, Row4, Column7)	192.50	183.00	83.15	0.02	0.43	77.00	76.54	77.00	10.92	0.00	0.14	97.00	92.00	0.00	106.00	115.50	128207.00	10.62	104.53	100.50
1	8	4	7040.00	3745.00	157.90	0	Spot (Block1, Row4, Column8)	252.26	227.00	76.69	0.05	0.30	84.00	84.76	84.00	13.41	0.00	0.16	100.00	99.00	0.00	143.00	168.26	172291.00	12.49	126.94	117.00
1	1	5	4925.00	4033.00	148.70	0	Spot (Block1, Row5, Column1)	3022.51	2223.00	2456.96	0.13	0.81	170.00	166.57	170.00	65.01	0.01	0.39	100.00	97.00	0.00	2053.00	2852.51	1828618.00	43.93	886.99	361.00
1	2	5	5222.00	4030.00	166.50	0	Spot (Block1, Row5, Column2)	264.54	234.00	98.49	0.05	0.37	100.00	105.77	100.00	44.69	0.02	0.42	94.00	77.00	0.00	134.00	164.54	203961.00	3.55	146.60	142.00
1	3	5	5529.00	4024.00	167.90	0	Spot (Block1, Row5, Column3)	130.97	120.00	33.06	0.04	0.25	82.00	83.76	82.00	13.55	0.01	0.16	91.00	71.00	0.00	38.00	48.97	102680.00	3.48	99.40	96.00
1	4	5	5845.00	4040.00	188.95	0	Spot (Block1, Row5, Column4)	93.50	93.00	10.57	0.00	0.11	78.00	78.95	78.00	10.67	0.01	0.14	67.00	29.00	0.00	15.00	15.50	93595.00	1.36	81.96	82.00
1	5	5	6143.00	4037.00	142.45	0	Spot (Block1, Row5, Column5)	1109.35	1072.00	468.93	0.01	0.42	80.00	81.74	80.00	13.95	0.01	0.17	100.00	100.00	0.00	992.00	1029.35	607926.00	73.68	337.51	263.50
1	6	5	6429.00	4064.00	165.20	0	Spot (Block1, Row5, Column6)	88.96	89.00	9.61	0.00	0.11	78.00	78.44	78.00	11.60	0.00	0.15	49.00	10.00	0.00	11.00	10.96	67428.00	0.91	83.01	84.00
1	7	5	6744.00	4044.00	195.55	0	Spot (Block1, Row5, Column7)	108.75	109.00	16.67	0.00	0.15	78.00	78.12	78.00	11.65	0.00	0.15	89.00	69.00	0.00	31.00	30.75	118214.00	2.63	86.14	88.00
1	8	5	7046.00	4046.00	154.20	0	Spot (Block1, Row5, Column8)	406.67	371.00	223.52	0.04	0.55	89.00	89.13	89.00	14.24	0.00	0.16	100.00	100.00	0.00	282.00	317.67	265557.00	22.30	145.10	136.50
1	1	6	4916.00	4330.00	196.20	0	Spot (Block1, Row6, Column1)	1343.93	1022.00	950.17	0.12	0.71	186.00	184.17	186.00	65.47	0.00	0.36	100.00	100.00	0.00	836.00	1157.93	1462201.00	17.71	448.42	430.00
1	2	6	5216.00	4331.00	190.55	0	Spot (Block1, Row6, Column2)	250.59	226.00	57.75	0.04	0.23	107.00	115.39	107.00	38.35	0.03	0.33	99.00	95.00	0.00	119.00	143.59	256350.00	3.53	163.23	172.00
1	3	6	5529.00	4337.00	144.05	0	Spot (Block1, Row6, Column3)	667.36	632.50	266.10	0.02	0.40	86.00	87.47	86.00	14.61	0.01	0.17	100.00	100.00	0.00	546.50	581.36	376391.00	39.70	245.31	186.50
1	4	6	5844.00	4331.00	155.40	0	Spot (Block1, Row6, Column4)	119.67	118.00	19.06	0.01	0.16	80.00	81.36	80.00	12.53	0.01	0.15	94.00	76.00	0.00	38.00	39.67	79579.00	3.06	94.49	96.00
1	5	6	6140.00	4335.00	140.05	0	Spot (Block1, Row6, Column5)	1320.98	1290.50	505.21	0.01	0.38	81.00	83.33	81.00	14.75	0.01	0.18	100.00	100.00	0.00	1209.50	1239.98	700120.00	83.90	394.18	281.00
1	6	6	6428.00	4381.00	204.55	0	Spot (Block1, Row6, Column6)	88.00	87.00	9.84	0.00	0.11	81.00	81.37	81.00	12.37	0.00	0.15	24.00	6.00	0.00	6.00	7.00	104633.00	0.54	82.76	82.00
1	7	6	6739.00	4345.00	151.20	0	Spot (Block1, Row6, Column7)	360.50	283.50	175.74	0.10	0.49	83.00	83.72	83.00	13.64	0.00	0.16	100.00	100.00	0.00	200.50	277.50	225675.00	20.29	145.25	138.00
1	8	6	7046.00	4344.00	148.85	0	Spot (Block1, Row6, Column8)	535.20	510.50	276.74	0.02	0.52	97.00	101.63	97.00	21.61	0.02	0.21	100.00	100.00	0.00	413.50	438.20	323259.00	20.06	189.98	174.50
1	1	7	4926.00	4632.00	176.60	0	Spot (Block1, Row7, Column1)	589.79	489.00	284.04	0.08	0.48	175.00	174.61	175.00	53.36	0.00	0.31	99.00	97.00	0.00	314.00	414.79	516658.00	7.78	278.45	278.00
1	2	7	5231.00	4634.00	147.00	-50	Spot (Block1, Row7, Column2)	123.72	122.00	12.35	0.01	0.10	110.00	114.11	110.00	22.69	0.02	0.20	19.00	0.00	0.00	12.00	13.72	72874.00	0.42	114.18	113.00
1	3	7	5531.00	4636.00	147.00	-50	Spot (Block1, Row7, Column3)	99.06	100.00	12.14	0.00	0.12	96.00	95.80	96.00	13.26	0.00	0.14	19.00	1.00	0.00	4.00	3.06	58542.00	0.25	95.27	95.00
1	4	7	5832.00	4637.00	147.00	-50	Spot (Block1, Row7, Column4)	84.83	84.00	9.35	0.00	0.11	91.00	92.61	91.00	19.40	0.01	0.21	0.00	0.00	0.00	-7.00	-6.17	50472.00	-0.40	87.73	89.00
1	5	7	6134.00	4647.00	190.05	0	Spot (Block1, Row7, Column5)	162.78	175.00	35.20	0.03	0.22	89.00	90.01	89.00	14.94	0.00	0.17	97.00	82.00	0.00	86.00	73.78	166360.00	4.87	109.39	109.00
1	6	7	6441.00	4654.00	173.95	0	Spot (Block1, Row7, Column6)	163.11	169.00	30.40	0.02	0.19	91.00	94.96	91.00	21.54	0.02	0.23	94.00	75.00	0.00	78.00	72.11	137661.00	3.16	108.95	110.00
1	7	7	6723.00	4645.00	147.50	0	Spot (Block1, Row7, Column7)	486.44	450.00	178.97	0.03	0.37	96.00	105.55	96.00	39.95	0.04	0.38	100.00	100.00	0.00	354.00	390.44	289433.00	9.53	199.63	182.00
1	8	7	7048.00	4648.00	187.30	0	Spot (Block1, Row7, Column8)	518.63	488.00	176.66	0.03	0.34	118.00	154.52	118.00	167.98	0.12	1.09	93.00	60.00	0.00	370.00	400.63	514998.00	2.17	230.47	199.00
1	1	8	4929.00	4932.00	147.00	-50	Spot (Block1, Row8, Column1)	226.74	223.00	36.32	0.01	0.16	203.00	208.13	203.00	59.97	0.01	0.29	10.00	0.00	0.00	20.00	23.74	133324.00	0.31	209.43	206.00
1	2	8	5217.00	4937.00	160.20	0	Spot (Block1, Row8, Column2)	282.66	263.00	101.24	0.03	0.36	138.00	144.97	138.00	33.98	0.02	0.23	96.00	74.00	0.00	125.00	144.66	202383.00	4.05	183.60	178.00
1	3	8	5525.00	4936.00	156.50	0	Spot (Block1, Row8, Column3)	357.03	289.50	195.35	0.09	0.55	122.00	128.96	122.00	43.23	0.02	0.34	96.00	72.00	0.00	167.50	235.03	240635.00	5.28	170.35	178.00
1	4	8	5832.00	4953.00	153.70	0	Spot (Block1, Row8, Column4)	859.64	677.00	556.03	0.10	0.65	120.00	127.07	120.00	45.25	0.02	0.36	99.00	95.00	0.00	557.00	739.64	554468.00	16.19	306.86	200.00
1	5	8	6130.00	4939.00	147.00	-50	Spot (Block1, Row8, Column5)	129.35	128.00	15.47	0.00	0.12	124.00	129.15	124.00	49.71	0.02	0.38	0.00	0.00	0.00	4.00	5.35	76574.00	0.00	124.43	127.00
1	6	8	6436.00	4953.00	188.05	0	Spot (Block1, Row8, Column6)	935.48	552.50	878.20	0.23	0.94	128.00	138.10	128.00	41.33	0.03	0.30	100.00	99.00	0.00	424.50	807.48	929865.00	19.29	272.04	285.00
1	7	8	6735.00	4955.00	153.25	0	Spot (Block1, Row8, Column7)	511.69	443.00	268.68	0.06	0.53	147.00	181.50	147.00	163.81	0.09	0.90	72.00	44.00	0.00	296.00	364.69	331061.00	2.02	235.73	192.00
1	8	8	7025.00	4941.00	148.45	0	Spot (Block1, Row8, Column8)	52941.82	65535.00	15949.84	0.09	0.30	179.00	220.13	179.00	200.04	0.09	0.91	100.00	100.00	51.91	65356.00	52762.82	31818264.00	263.56	10394.09	7113.00
2	1	1	9452.00	2861.00	154.50	0	Spot (Block2, Row1, Column1)	31209.19	28138.00	16915.13	0.04	0.54	554.00	595.21	554.00	222.68	0.03	0.37	100.00	100.00	2.74	27584.00	30655.19	20473252.00	137.48	6521.60	4855.00
2	2	1	9791.00	2873.00	212.45	0	Spot (Block2, Row1, Column2)	708.15	694.00	155.23	0.01	0.22	581.00	624.11	581.00	519.37	0.03	0.83	0.00	0.00	0.00	113.00	127.15	910678.00	0.16	628.46	588.00
2	3	1	10055.00	2864.00	148.15	0	Spot (Block2, Row1, Column3)	2936.95	2493.00	1713.42	0.07	0.58	586.00	622.78	586.00	514.87	0.03	0.83	88.00	71.00	0.00	1907.00	2350.95	1744548.00	4.49	1077.63	987.00
2	4	1	10344.00	2855.00	167.15	0	Spot (Block2, Row1, Column4)	710.93	690.00	163.32	0.01	0.23	543.00	564.14	543.00	117.52	0.02	0.21	60.00	33.00	0.00	147.00	167.93	549552.00	1.25	622.97	592.00
2	5	1	10649.00	2873.00	147.10	0	Spot (Block2, Row1, Column5)	6937.75	5712.00	4659.40	0.08	0.67	573.00	574.13	573.00	125.62	0.00	0.22	100.00	100.00	0.00	5139.00	6364.75	4093272.00	50.66	1713.75	1439.00
2	6	1	10941.00	2874.00	148.45	0	Spot (Block2, Row1, Column6)	2981.64	2751.00	1219.76	0.03	0.41	591.00	621.69	591.00	139.93	0.02	0.23	100.00	100.00	0.00	2160.00	2390.64	1794946.00	16.86	1198.76	1053.00
2	7	1	11244.00	2875.00	147.80	0	Spot (Block2, Row1, Column7)	8361.33	7822.00	4036.49	0.03	0.48	606.00	654.59	606.00	156.33	0.03	0.24	100.00	100.00	0.00	7216.00	7755.33	4958267.00	49.30	2500.40	2134.00
2	8	1	11557.00	2872.00	158.20	0	Spot (Block2, Row1, Column8)	1114.68	1059.00	368.54	0.02	0.33	594.00	625.89	594.00	153.91	0.02	0.25	88.00	74.00	0.00	465.00	520.68	769132.00	3.18	792.87	795.00
2	1	2	9450.00	3161.00	147.00	-50	Spot (Block2, Row2, Column1)	577.38	579.00	106.97	0.00	0.19	570.00	649.49	570.00	1359.48	0.06	2.09	0.00	0.00	0.00	9.00	7.38	339501.00	-0.05	556.06	589.00
2	2	2	9745.00	3166.00	124.55	0	Spot (Block2, Row2, Column2)	3382.16	3163.00	1055.38	0.03	0.31	583.00	640.16	583.00	536.14	0.04	0.84	100.00	98.00	0.00	2580.00	2799.16	1403596.00	5.11	1319.62	1248.50
2	3	2	10050.00	3164.00	147.00	-50	Spot (Block2, Row2, Column3)	793.49	781.00	165.06	0.01	0.21	597.00	688.19	597.00	631.84	0.06	0.92	0.00	0.00	0.00	184.00	196.49	466572.00	0.17	682.78	676.00
2	4	2	10353.00	3170.00	153.90	0	Spot (Block2, Row2, Column4)	2340.39	2266.50	759.20	0.01	0.32	592.00	751.72	592.00	1316.42	0.10	1.75	68.00	9.00	0.00	1674.50	1748.39	1525931.00	1.21	1091.74	1046.50
2	5	2	10651.00	3165.00	174.90	0	Spot (Block2, Row2, Column5)	10543.31	10036.00	4176.10	0.02	0.40	600.00	764.27	600.00	1291.01	0.11	1.69	100.00	99.00	0.00	9436.00	9943.31	9014530.00	7.57	3525.50	2936.00
2	6	2	10945.00	3143.00	254.20	0	Spot (Block2, Row2, Column6)	804.91	778.00	194.15	0.01	0.24	612.00	745.52	612.00	457.52	0.09	0.61	10.00	0.00	0.00	166.00	192.91	1510009.00	0.13	706.00	678.00
2	7	2	11242.00	3167.00	153.60	0	Spot (Block2, Row2, Column7)	1138.78	1059.50	373.41	0.03	0.33	605.00	659.62	605.00	229.33	0.04	0.35	79.00	49.00	0.00	454.50	533.78	735654.00	2.09	827.84	796.50
2	8	2	11465.00	3193.00	174.45	0	Spot (Block2, Row2, Column8)	876.17	701.00	826.11	0.10	0.94	597.00	648.16	597.00	250.81	0.04	0.39	25.00	8.00	0.00	104.00	279.17	748247.00	0.91	673.24	670.00
2	1	3	9450.00	3461.00	146.60	0	Spot (Block2, Row3, Column1)	4654.27	3972.00	3029.30	0.07	0.65	525.00	582.79	525.00	375.65	0.05	0.64	96.00	88.00	0.00	3447.00	4129.27	2722745.00	10.84	1498.84	1273.50
2	2	3	9744.00	3473.00	151.25	0	Spot (Block2, Row3, Column2)	886.12	850.00	213.08	0.02	0.24	588.00	646.16	588.00	301.29	0.04	0.47	43.00	3.00	0.00	262.00	298.12	555596.00	0.80	737.25	704.00
2	3	3	10039.00	3468.00	145.95	0	Spot (Block2, Row3, Column3)	4085.03	3294.00	2474.70	0.09	0.61	597.00	703.35	597.00	643.68	0.07	0.92	99.00	81.00	0.00	2697.00	3488.03	2373404.00	5.25	1630.48	1231.50
2	4	3	10349.00	3466.00	147.00	-50	Spot (Block2, Row3, Column4)	1622.31	1222.00	1745.05	0.12	1.08	633.00	907.40	633.00	1588.70	0.16	1.75	9.00	5.00	0.00	589.00	989.31	955541.00	0.45	3143.90	892.00
2	5	3	10628.00	3450.00	125.25	0	Spot (Block2, Row3, Column5)	2539.72	2078.00	2466.71	0.09	0.97	703.00	1041.38	703.00	1836.78	0.17	1.76	28.00	8.00	0.00	1375.00	1836.72	1066681.00	0.82	1511.88	1416.50
2	6	3	10950.00	3475.00	208.20	0	Spot (Block2, Row3, Column6)	44359.77	44162.00	18363.78	0.00	0.41	711.00	1000.22	711.00	785.70	0.15	0.79	100.00	100.00	30.73	43451.00	43648.77	54562892.00	55.19	10808.46	10346.00
2	7	3	11280.00	3487.00	213.60	0	Spot (Block2, Row3, Column7)	4131.50	2162.50	6017.99	0.28	1.46	675.00	933.11	675.00	885.07	0.14	0.95	63.00	45.00	0.46	1487.50	3456.50	5387479.00	3.61	1857.34	1138.50
2	8	3	11548.00	3481.00	156.35	0	Spot (Block2, Row3, Column8)	11628.04	10717.50	5996.73	0.04	0.52	597.00	727.28	597.00	603.27	0.09	0.83	100.00	99.00	0.00	10120.50	11031.04	7814045.00	18.07	3404.57	2490.50
2	1	4	9448.00	3735.00	171.80	0	Spot (Block2, Row4, Column1)	809.44	770.00	236.69	0.02	0.29	509.00	599.01	509.00	436.91	0.07	0.73	25.00	0.00	0.00	261.00	300.44	665361.00	0.48	644.59	612.00
2	2	4	9751.00	3767.00	163.50	0	Spot (Block2, Row4, Column2)	13526.87	12599.00	6351.54	0.03	0.47	585.00	692.37	585.00	566.54	0.07	0.82	100.00	100.00	0.00	12014.00	12941.87	9969304.00	22.65	3225.98	3124.50
2	3	4	10044.00	3765.00	166.60	0	Spot (Block2, Row4, Column3)	2961.00	2545.00	1621.42	0.07	0.55	587.00	712.44	587.00	633.25	0.08	0.89	89.00	71.00	0.00	1958.00	2374.00	2279967.00	3.55	1529.38	835.50
2	4	4	10347.00	3767.00	147.00	-50	Spot (Block2, Row4, Column4)	702.35	675.00	158.50	0.02	0.23	582.00	701.02	582.00	893.43	0.08	1.27	0.00	0.00	0.00	93.00	120.35	417898.00	0.00	694.36	681.00
2	5	4	10651.00	3765.00	149.85	0	Spot (Block2, Row4, Column5)	1188.19	907.00	1201.39	0.12	1.01	601.00	734.80	601.00	720.57	0.09	0.98	16.00	5.00	0.00	306.00	587.19	725987.00	0.63	799.05	702.50
2	6	4	10943.00	3773.00	194.30	0	Spot (Block2, Row4, Column6)	9738.55	9563.50	3357.06	0.01	0.34	613.00	763.15	613.00	528.15	0.10	0.69	100.00	99.00	0.00	8950.50	9125.55	10381295.00	16.99	2899.93	2358.00
2	7	4	11243.00	3770.00	173.00	0	Spot (Block2, Row4, Column7)	3467.53	2201.00	3079.45	0.20	0.89	688.00	994.89	688.00	1444.92	0.16	1.45	51.00	35.00	0.00	1513.00	2779.53	2909260.00	1.71	1495.98	936.50
2	8	4	11574.00	3784.00	178.00	0	Spot (Block2, Row4, Column8)	925.70	818.00	360.78	0.05	0.39	590.00	741.09	590.00	1232.49	0.10	1.66	1.00	0.00	0.00	228.00	335.70	816463.00	0.15	783.76	630.00
2	1	5	9452.00	4068.00	198.90	0	Spot (Block2, Row5, Column1)	1129.60	968.00	707.36	0.07	0.63	581.00	710.03	581.00	591.73	0.09	0.83	35.00	9.00	0.00	387.00	548.60	1269670.00	0.71	744.82	601.00
2	2	5	9745.00	4067.00	153.55	0	Spot (Block2, Row5, Column2)	12684.17	12162.00	5382.40	0.02	0.42	598.00	771.80	598.00	630.70	0.11	0.82	100.00	100.00	0.00	11564.00	12086.17	8168604.00	18.89	3230.41	2916.00
2	3	5	10045.00	4068.00	157.90	0	Spot (Block2, Row5, Column3)	41260.19	41150.00	20004.09	0.00	0.48	564.00	666.76	564.00	458.31	0.07	0.69	100.00	100.00	26.57	40586.00	40696.19	28263408.00	88.57	6331.24	5667.00
2	4	5	10359.00	4042.00	165.85	0	Spot (Block2, Row5, Column4)	712.61	688.00	173.91	0.02	0.24	509.00	657.66	509.00	1112.03	0.11	1.69	0.00	0.00	0.00	179.00	203.61	543718.00	0.05	607.30	589.00
2	5	5	10651.00	4068.00	144.50	0	Spot (Block2, Row5, Column5)	15341.14	14400.00	8077.14	0.03	0.53	513.00	596.93	513.00	453.39	0.07	0.76	100.00	100.00	0.00	13887.00	14828.14	8729110.00	32.52	3358.24	2558.50
2	6	5	10946.00	4071.00	147.00	-50	Spot (Block2, Row5, Column6)	720.74	702.00	192.13	0.01	0.27	589.00	680.66	589.00	521.58	0.06	0.77	2.00	1.00	0.00	113.00	131.74	423796.00	0.08	641.53	595.00
2	7	5	11247.00	4072.00	195.75	0	Spot (Block2, Row5, Column7)	40697.73	40172.50	19992.21	0.01	0.49	638.00	828.59	638.00	664.97	0.11	0.80	100.00	100.00	24.35	39534.50	40059.73	43953800.00	59.96	8352.73	8121.00
2	8	5	11547.00	4076.00	147.05	0	Spot (Block2, Row5, Column8)	6572.11	5451.00	4726.07	0.08	0.72	581.00	657.69	581.00	467.97	0.05	0.71	93.00	84.00	0.00	4870.00	5991.11	3884117.00	12.64	1676.71	1330.00
2	1	6	9445.00	4363.00	205.15	0	Spot (Block2, Row6, Column1)	37734.61	33320.00	19875.61	0.05	0.53	602.50	887.32	602.50	850.24	0.17	0.96	100.00	100.00	22.74	32717.50	37132.11	45130864.00	43.34	8687.53	8257.00
2	2	6	9743.00	4363.00	200.00	0	Spot (Block2, Row6, Column2)	28026.09	26832.50	14135.35	0.02	0.50	596.00	810.02	596.00	775.37	0.13	0.96	100.00	100.00	0.26	26236.50	27430.09	31837624.00	35.10	6067.18	5965.00
2	3	6	10034.00	4366.00	146.80	0	Spot (Block2, Row6, Column3)	5012.34	4752.50	2753.98	0.02	0.55	502.00	627.63	502.00	432.49	0.10	0.69	99.00	99.00	0.00	4250.50	4510.34	2937234.00	10.14	1554.40	1214.00
2	4	6	10351.00	4378.00	157.95	0	Spot (Block2, Row6, Column4)	1252.13	1165.50	457.61	0.03	0.37	497.00	576.86	497.00	1013.17	0.06	1.76	26.00	1.00	0.00	668.50	755.13	861466.00	0.67	774.69	698.00
2	5	6	10641.00	4364.00	146.10	0	Spot (Block2, Row6, Column5)	14570.94	13918.50	7502.12	0.02	0.51	574.00	621.93	574.00	556.39	0.03	0.89	100.00	100.00	0.00	13344.50	13996.94	8480285.00	25.07	3578.34	2648.00
2	6	6	10934.00	4367.00	159.15	0	Spot (Block2, Row6, Column6)	1115.97	944.00	843.42	0.07	0.76	595.00	712.52	595.00	568.31	0.08	0.80	33.00	6.00	0.00	349.00	520.97	778949.00	0.71	692.97	688.50
2	7	6	11247.00	4372.00	150.40	0	Spot (Block2, Row6, Column7)	5293.57	4744.00	3274.57	0.05	0.62	592.00	661.95	592.00	402.94	0.05	0.61	98.00	90.00	0.00	4152.00	4701.57	3271429.00	11.49	1428.60	1250.00
2	8	6	11547.00	4378.00	147.25	0	Spot (Block2, Row6, Column8)	6781.49	5937.00	4324.73	0.06	0.64	523.00	564.05	523.00	150.72	0.03	0.27	100.00	99.00	0.00	5414.00	6258.49	4034985.00	41.25	1593.53	1392.00
2	1	7	9440.00	4661.00	166.25	0	Spot (Block2, Row7, Column1)	17358.66	15506.00	9868.53	0.05	0.57	500.00	642.89	500.00	606.03	0.11	0.94	100.00	100.00	0.00	15006.00	16858.66	13314093.00	27.58	3030.02	2938.50
2	2	7	9737.00	4668.00	151.55	0	Spot (Block2, Row7, Column2)	601.59	589.00	131.76	0.01	0.22	496.00	603.63	496.00	558.99	0.09	0.93	0.00	0.00	0.00	93.00	105.59	377798.00	-0.00	560.45	559.00
2	3	7	10057.00	4649.00	189.95	0	Spot (Block2, Row7, Column3)	550.39	504.00	98.90	0.04	0.18	490.00	499.57	490.00	128.45	0.01	0.26	18.00	3.00	0.00	14.00	60.39	561401.00	0.40	518.14	498.00
2	4	7	10304.00	4685.00	179.20	0	Spot (Block2, Row7, Column4)	563.99	508.00	156.92	0.05	0.28	492.00	508.97	492.00	158.53	0.01	0.31	18.00	1.00	0.00	16.00	71.99	505334.00	0.35	515.76	488.50
2	5	7	10651.00	4667.00	169.55	0	Spot (Block2, Row7, Column5)	1610.59	1521.00	526.67	0.02	0.33	573.00	694.96	573.00	545.83	0.08	0.79	76.00	42.00	0.00	948.00	1037.59	1291693.00	1.68	858.53	856.50
2	6	7	10940.00	4669.00	179.90	0	Spot (Block2, Row7, Column6)	38249.75	38667.00	17846.46	0.00	0.47	693.00	973.01	693.00	864.54	0.15	0.89	100.00	100.00	7.42	37974.00	37556.75	34539580.00	43.12	6732.15	6618.00
2	7	7	11231.00	4680.00	146.55	0	Spot (Block2, Row7, Column7)	5193.62	5105.00	1996.64	0.01	0.38	598.00	748.60	598.00	585.28	0.10	0.78	100.00	99.00	0.00	4507.00	4595.62	3027881.00	7.59	1823.42	1480.50
2	8	7	11542.00	4674.00	185.25	0	Spot (Block2, Row7, Column8)	15188.35	15058.00	4793.11	0.00	0.32	567.00	602.58	567.00	241.46	0.03	0.40	100.00	100.00	0.00	14491.00	14621.35	14671946.00	60.41	4141.88	3846.00
2	1	8	9438.00	4972.00	172.40	0	Spot (Block2, Row8, Column1)	687.72	606.50	217.46	0.05	0.32	483.00	501.13	483.00	214.20	0.02	0.43	40.00	8.00	0.00	123.50	204.72	566684.00	0.87	531.11	490.00
2	2	8	9740.00	4964.00	161.95	0	Spot (Block2, Row8, Column2)	828.27	760.50	218.86	0.04	0.26	481.00	475.38	481.00	88.94	0.01	0.19	94.00	74.00	0.00	279.50	347.27	601323.00	3.97	570.24	554.50
2	3	8	10035.00	4966.00	150.80	0	Spot (Block2, Row8, Column3)	2704.79	2061.50	1912.91	0.12	0.71	488.00	489.14	488.00	128.97	0.00	0.26	99.00	91.00	0.00	1573.50	2216.79	1687786.00	17.18	879.97	786.00
2	4	8	10342.00	4972.00	151.85	0	Spot (Block2, Row8, Column4)	30547.84	28706.00	16615.08	0.03	0.54	487.00	495.50	487.00	145.59	0.01	0.29	100.00	100.00	1.89	28219.00	30060.84	19367344.00	206.42	5904.79	4944.00
2	5	8	10640.00	4969.00	147.00	-50	Spot (Block2, Row8, Column5)	578.01	590.00	109.13	0.01	0.19	499.00	629.10	499.00	528.63	0.10	0.84	0.00	0.00	0.00	91.00	79.01	340448.00	-0.10	517.23	487.00
2	6	8	10945.00	4974.00	207.55	0	Spot (Block2, Row8, Column6)	45337.17	47195.00	18990.55	0.02	0.42	607.00	906.02	607.00	858.06	0.17	0.95	100.00	100.00	37.02	46588.00	44730.17	55357132.00	51.78	10591.97	10449.00
2	7	8	11244.00	4975.00	148.45	0	Spot (Block2, Row8, Column7)	1538.96	1483.00	591.30	0.02	0.38	583.00	696.93	583.00	524.47	0.08	0.75	72.00	39.00	0.00	900.00	955.96	921837.00	1.61	846.66	816.50
2	8	8	11526.00	4976.00	151.75	0	Spot (Block2, Row8, Column8)	51971.60	65535.00	16964.99	0.10	0.33	523.00	596.77	523.00	241.76	0.06	0.41	100.00	100.00	50.95	65012.00	51448.60	32950236.00	212.50	11566.03	9247.00
3	1	1	13954.00	2887.00	154.80	0	Spot (Block3, Row1, Column1)	26756.15	23330.50	15643.61	0.06	0.58	569.00	594.51	569.00	186.04	0.02	0.31	100.00	100.00	0.46	22761.50	26187.15	17498528.00	140.62	5700.35	4585.50
3	2	1	14253.00	2897.00	150.10	0	Spot (Block3, Row1, Column2)	4838.04	4614.00	2502.12	0.02	0.52	497.00	530.86	497.00	133.45	0.03	0.25	100.00	100.00	0.00	4117.00	4341.04	3009263.00	32.28	1358.90	1225.00
3	3	1	14573.00	2891.00	156.10	0	Spot (Block3, Row1, Column3)	1446.33	1031.00	1615.53	0.15	1.12	490.00	501.85	490.00	101.95	0.01	0.20	90.00	77.00	0.00	541.00	956.33	969042.00	9.26	799.70	641.00
3	4	1	14849.00	2894.00	147.70	0	Spot (Block3, Row1, Column4)	3942.06	3615.50	2214.40	0.04	0.56	495.00	519.36	495.00	109.07	0.02	0.21	100.00	100.00	0.00	3120.50	3447.06	2341581.00	31.38	1304.73	1005.00
3	5	1	15151.00	2899.00	148.45	0	Spot (Block3, Row1, Column5)	2318.98	1990.00	1433.69	0.07	0.62	496.00	517.69	496.00	106.65	0.02	0.21	98.00	93.00	0.00	1494.00	1822.98	1398346.00	16.89	873.91	834.50
3	6	1	15450.00	2899.00	147.05	0	Spot (Block3, Row1, Column6)	6010.33	5308.00	3106.18	0.05	0.52	495.00	511.84	495.00	116.89	0.01	0.23	100.00	100.00	0.00	4813.00	5515.33	3564123.00	47.04	1618.08	1306.50
3	7	1	15742.00	2903.00	148.45	0	Spot (Block3, Row1, Column7)	9117.19	8180.00	4885.57	0.05	0.54	478.00	480.45	478.00	104.20	0.00	0.22	100.00	100.00	0.00	7702.00	8639.19	5525015.00	82.88	2347.36	2008.00
3	8	1	16053.00	2899.00	166.95	0	Spot (Block3, Row1, Column8)	756.25	714.00	190.80	0.02	0.25	419.00	455.75	419.00	92.03	0.04	0.20	93.00	78.00	0.00	295.00	337.25	586093.00	3.27	516.22	508.00
3	1	2	13950.00	3190.00	147.00	-50	Spot (Block3, Row2, Column1)	560.85	569.00	114.22	0.01	0.20	496.00	513.77	496.00	134.08	0.02	0.26	24.00	3.00	0.00	73.00	64.85	331462.00	0.35	578.89	593.50
3	2	2	14249.00	3193.00	128.90	0	Spot (Block3, Row2, Column2)	1533.41	1396.00	434.81	0.04	0.28	489.00	487.17	489.00	90.97	0.00	0.19	100.00	99.00	0.00	907.00	1044.41	679301.00	11.50	772.15	715.00
3	3	2	14563.00	3187.00	244.85	0	Spot (Block3, Row2, Column3)	537.49	504.00	104.78	0.03	0.19	490.00	501.80	490.00	123.74	0.01	0.25	22.00	3.00	0.00	14.00	47.49	929858.00	0.29	502.54	499.50
3	4	2	14853.00	3194.00	165.35	0	Spot (Block3, Row2, Column4)	1123.08	1069.50	288.52	0.02	0.26	492.00	499.45	492.00	103.11	0.01	0.21	99.00	96.00	0.00	577.50	631.08	853544.00	6.05	665.28	648.00
3	5	2	15153.00	3200.00	182.50	0	Spot (Block3, Row2, Column5)	6687.30	6517.00	2786.30	0.01	0.42	499.00	552.01	499.00	196.04	0.04	0.36	100.00	100.00	0.00	6018.00	6188.30	6245936.00	31.30	1927.32	1568.00
3	6	2	15451.00	3200.00	147.00	-50	Spot (Block3, Row2, Column6)	837.24	780.00	199.87	0.03	0.24	504.00	663.59	504.00	512.43	0.12	0.77	14.00	1.00	0.00	276.00	333.24	493135.00	0.34	719.48	694.00
3	7	2	15746.00	3205.00	165.05	0	Spot (Block3, Row2, Column7)	802.82	740.00	201.80	0.04	0.25	485.00	512.53	485.00	209.19	0.02	0.41	62.00	26.00	0.00	255.00	317.82	606934.00	1.39	557.85	549.50
3	8	2	16063.00	3185.00	242.85	0	Spot (Block3, Row2, Column8)	514.12	495.00	85.84	0.02	0.17	448.00	478.80	448.00	177.99	0.03	0.37	8.00	0.00	0.00	47.00	66.12	878123.00	0.20	474.63	481.00
3	1	3	13952.00	3489.00	150.30	0	Spot (Block3, Row3, Column1)	2030.15	1802.50	959.41	0.05	0.47	478.00	475.31	478.00	112.09	0.00	0.24	100.00	100.00	0.00	1324.50	1552.15	1262752.00	13.87	883.20	843.00
3	2	3	14226.00	3513.00	208.75	0	Spot (Block3, Row3, Column2)	641.36	583.50	387.70	0.04	0.60	483.00	504.10	483.00	164.58	0.02	0.33	30.00	7.00	0.00	100.50	158.36	797849.00	0.83	512.87	495.00
3	3	3	14564.00	3505.00	112.70	0	Spot (Block3, Row3, Column3)	5118.33	1323.00	12406.95	0.59	2.42	493.00	524.26	493.00	167.79	0.03	0.32	97.00	89.00	2.40	830.00	4625.33	1704404.00	27.38	1379.49	986.00
3	4	3	14849.00	3499.00	150.60	0	Spot (Block3, Row3, Column4)	11021.19	9774.00	6646.63	0.05	0.60	492.00	499.65	492.00	110.33	0.01	0.22	100.00	100.00	0.00	9282.00	10529.19	6811098.00	95.36	2624.06	1957.00
3	5	3	15133.00	3504.00	134.55	0	Spot (Block3, Row3, Column5)	4471.93	1021.00	10261.16	0.64	2.29	498.00	620.08	498.00	454.46	0.10	0.73	55.00	35.00	1.44	523.00	3973.93	2177829.00	8.48	1429.74	706.50
3	6	3	15449.00	3498.00	211.95	0	Spot (Block3, Row3, Column6)	41936.63	39235.00	18356.38	0.03	0.44	586.00	847.94	586.00	692.58	0.16	0.82	100.00	100.00	25.86	38649.00	41350.63	53846964.00	59.33	9499.14	9409.00
3	7	3	15752.00	3501.00	150.35	0	Spot (Block3, Row3, Column7)	2293.12	1922.00	1384.78	0.08	0.60	488.00	621.36	488.00	520.40	0.10	0.84	79.00	60.00	0.00	1434.00	1805.12	1419444.00	3.21	834.82	789.00
3	8	3	16048.00	3505.00	159.25	0	Spot (Block3, Row3, Column8)	37495.47	34638.00	17370.10	0.03	0.46	483.00	541.11	483.00	760.32	0.05	1.41	100.00	100.00	11.49	34155.00	37012.47	26096928.00	48.60	6708.43	6371.00
3	1	4	13951.00	3789.00	149.60	0	Spot (Block3, Row4, Column1)	10501.31	9671.00	6315.04	0.04	0.60	482.00	494.87	482.00	138.85	0.01	0.28	100.00	100.00	0.00	9189.00	10019.31	6437306.00	72.07	2487.31	2082.00
3	2	4	14245.00	3792.00	183.40	0	Spot (Block3, Row4, Column2)	6658.23	6031.00	3702.98	0.04	0.56	488.00	542.96	488.00	241.97	0.05	0.45	100.00	100.00	0.00	5543.00	6170.23	6265393.00	25.27	1705.46	1673.00
3	3	4	14550.00	3796.00	154.75	0	Spot (Block3, Row4, Column3)	45814.93	55884.00	21183.34	0.09	0.46	492.00	553.18	492.00	280.96	0.05	0.51	100.00	100.00	42.06	55392.00	45322.93	30283876.00	161.10	8179.72	5971.00
3	4	4	14846.00	3790.00	184.85	0	Spot (Block3, Row4, Column4)	586.01	581.00	120.96	0.00	0.21	484.00	480.15	484.00	106.94	0.00	0.22	44.00	23.00	0.00	97.00	102.01	563746.00	0.99	503.92	489.00
3	5	4	15148.00	3798.00	147.00	-50	Spot (Block3, Row4, Column5)	942.41	604.50	2480.73	0.19	2.63	487.00	502.09	487.00	156.42	0.01	0.31	33.00	9.00	0.00	117.50	455.41	556021.00	2.81	824.95	603.00
3	6	4	15454.00	3806.00	191.65	0	Spot (Block3, Row4, Column6)	7118.99	6939.00	2598.89	0.01	0.37	496.00	612.43	496.00	428.54	0.09	0.70	100.00	100.00	0.00	6443.00	6622.99	7368152.00	15.18	2084.79	1705.00
3	7	4	15742.00	3799.00	161.90	0	Spot (Block3, Row4, Column7)	1339.27	1039.00	854.29	0.11	0.64	494.00	603.07	494.00	430.10	0.09	0.71	57.00	34.00	0.00	545.00	845.27	969629.00	1.71	630.84	648.00
3	8	4	16048.00	3817.00	163.65	0	Spot (Block3, Row4, Column8)	725.94	691.00	173.88	0.02	0.24	477.00	520.88	477.00	732.94	0.04	1.41	1.00	0.00	0.00	214.00	248.94	535747.00	0.28	548.83	513.00
3	1	5	13948.00	4096.00	149.40	0	Spot (Block3, Row5, Column1)	13067.29	9826.00	9637.93	0.12	0.74	510.00	688.43	510.00	548.33	0.13	0.80	100.00	100.00	0.00	9316.00	12557.29	8010250.00	22.58	2994.82	2053.00
3	2	5	14245.00	4092.00	158.50	0	Spot (Block3, Row5, Column2)	42195.56	41919.00	17667.57	0.00	0.42	521.00	713.77	521.00	520.54	0.14	0.73	100.00	100.00	17.82	41398.00	41674.56	29368232.00	79.69	7681.70	6622.00
3	3	5	14546.00	4095.00	158.55	0	Spot (Block3, Row5, Column3)	27876.32	23246.00	16585.49	0.08	0.59	498.00	591.06	498.00	353.00	0.07	0.60	100.00	100.00	1.59	22748.00	27378.32	19318296.00	77.29	4247.77	3869.00
3	4	5	14845.00	4098.00	147.85	0	Spot (Block3, Row5, Column4)	3188.60	2768.00	1737.17	0.06	0.54	488.00	513.46	488.00	239.61	0.02	0.47	100.00	100.00	0.00	2280.00	2700.60	1900407.00	11.16	1044.28	933.50
3	5	5	15153.00	4094.00	148.95	0	Spot (Block3, Row5, Column5)	42145.12	44969.00	22034.01	0.03	0.52	484.00	490.73	484.00	142.81	0.01	0.29	100.00	100.00	33.61	44485.00	41661.12	25455784.00	291.69	8290.64	5707.00
3	6	5	15436.00	4100.00	167.25	0	Spot (Block3, Row5, Column6)	686.09	682.00	151.74	0.00	0.22	495.00	576.31	495.00	378.71	0.07	0.66	12.00	0.00	0.00	187.00	191.09	530348.00	0.29	525.22	504.00
3	7	5	15749.00	4101.00	197.10	0	Spot (Block3, Row5, Column7)	42820.43	43274.00	20033.86	0.00	0.47	520.00	682.65	520.00	544.52	0.12	0.80	100.00	100.00	30.42	42754.00	42300.43	47017160.00	77.39	9056.67	9095.50
3	8	5	16047.00	4103.00	147.70	0	Spot (Block3, Row5, Column8)	3918.01	3074.00	2853.26	0.11	0.73	484.00	539.73	484.00	380.51	0.05	0.70	86.00	73.00	0.00	2590.00	3434.01	2339049.00	8.88	1090.05	935.00
3	1	6	13945.00	4391.00	211.00	0	Spot (Block3, Row6, Column1)	38781.73	34372.50	18826.86	0.05	0.49	600.00	898.23	600.00	810.12	0.18	0.90	100.00	100.00	22.17	33772.50	38181.73	49330656.00	46.76	8919.00	8710.00
3	2	6	14246.00	4391.00	199.20	0	Spot (Block3, Row6, Column2)	33258.38	31910.50	16754.36	0.02	0.50	579.00	822.45	579.00	736.56	0.15	0.90	100.00	100.00	3.37	31331.50	32679.38	37448976.00	44.04	6769.06	6708.00
3	3	6	14537.00	4395.00	147.50	0	Spot (Block3, Row6, Column3)	13729.83	12219.00	8672.67	0.05	0.63	493.00	593.06	493.00	443.94	0.08	0.75	100.00	100.00	0.00	11726.00	13236.83	8155522.00	29.59	3245.68	2592.00
3	4	6	14850.00	4398.00	162.25	0	Spot (Block3, Row6, Column4)	862.78	815.00	257.22	0.02	0.30	485.00	478.16	485.00	113.58	0.01	0.24	85.00	63.00	0.00	330.00	377.78	628967.00	3.39	563.54	534.00
3	5	6	15146.00	4398.00	146.00	0	Spot (Block3, Row6, Column5)	20435.01	18111.00	12551.53	0.05	0.61	495.00	516.22	495.00	150.01	0.02	0.29	100.00	100.00	0.00	17616.00	19940.01	11872743.00	132.78	4252.21	3005.00
3	6	6	15469.00	4386.00	218.50	0	Spot (Block3, Row6, Column6)	600.76	582.00	128.31	0.01	0.21	506.00	633.12	506.00	526.54	0.10	0.83	0.00	0.00	0.00	76.00	94.76	818232.00	-0.06	557.06	559.50
3	7	6	15746.00	4402.00	152.30	0	Spot (Block3, Row6, Column7)	3400.68	2903.50	1945.20	0.07	0.57	498.00	561.52	498.00	320.95	0.05	0.57	100.00	87.00	0.00	2405.50	2902.68	2156029.00	8.85	1089.57	958.50
3	8	6	16052.00	4409.00	151.00	0	Spot (Block3, Row6, Column8)	5169.31	4266.00	3670.88	0.08	0.71	485.00	481.28	485.00	91.98	0.00	0.19	100.00	100.00	0.00	3781.00	4684.31	3241160.00	50.97	1264.99	995.00
3	1	7	13946.00	4689.00	172.90	0	Spot (Block3, Row7, Column1)	9839.84	8626.00	5542.19	0.06	0.56	494.00	623.76	494.00	478.69	0.10	0.77	100.00	100.00	0.00	8132.00	9345.84	8216265.00	19.25	2101.66	2016.00
3	2	7	14234.00	4694.00	182.35	0	Spot (Block3, Row7, Column2)	605.36	588.00	129.09	0.01	0.21	486.00	576.77	486.00	405.00	0.07	0.70	0.00	0.00	0.00	102.00	119.36	567226.00	0.07	504.76	487.00
3	3	7	14541.00	4695.00	147.00	-50	Spot (Block3, Row7, Column3)	514.61	496.00	94.68	0.02	0.18	477.00	476.38	477.00	118.52	0.00	0.25	21.00	1.00	0.00	19.00	37.61	302078.00	0.32	510.23	497.00
3	4	7	14841.00	4700.00	168.50	0	Spot (Block3, Row7, Column4)	559.23	571.00	100.03	0.01	0.18	482.00	490.23	482.00	191.23	0.01	0.39	14.00	0.00	0.00	89.00	77.23	438992.00	0.36	496.99	490.00
3	5	7	15149.00	4694.00	188.70	0	Spot (Block3, Row7, Column5)	956.70	916.00	242.48	0.02	0.25	501.00	633.45	501.00	543.64	0.10	0.86	32.00	0.00	0.00	415.00	455.70	956701.00	0.59	635.01	621.00
3	6	7	15440.00	4698.00	184.05	0	Spot (Block3, Row7, Column6)	41994.07	43870.00	19863.75	0.02	0.47	609.00	918.99	609.00	909.80	0.18	0.99	100.00	100.00	21.41	43261.00	41385.07	40020564.00	45.15	7095.21	6863.00
3	7	7	15731.00	4710.00	149.50	0	Spot (Block3, Row7, Column7)	5155.29	4966.00	2183.57	0.02	0.42	516.00	682.38	516.00	608.77	0.12	0.89	99.00	99.00	0.00	4450.00	4639.29	3149880.00	7.35	1779.97	1337.00
3	8	7	16042.00	4706.00	189.00	0	Spot (Block3, Row7, Column8)	12002.14	11919.00	3588.50	0.00	0.30	499.00	560.58	499.00	246.69	0.05	0.44	100.00	100.00	0.00	11420.00	11503.14	12170167.00	46.38	3155.41	3032.50
3	1	8	13919.00	5007.00	171.30	0	Spot (Block3, Row8, Column1)	629.07	604.00	172.58	0.02	0.27	486.00	490.94	486.00	140.32	0.00	0.29	39.00	18.00	0.00	118.00	143.07	514581.00	0.98	510.15	496.00
3	2	8	14236.00	4985.00	176.85	0	Spot (Block3, Row8, Column2)	717.98	675.50	197.40	0.03	0.27	471.00	464.68	471.00	88.51	0.01	0.19	79.00	54.00	0.00	204.50	246.98	627518.00	2.86	543.47	509.00
3	3	8	14533.00	4991.00	160.90	0	Spot (Block3, Row8, Column3)	1145.32	978.50	584.85	0.07	0.51	474.00	476.88	474.00	166.22	0.00	0.35	80.00	66.00	0.00	504.50	671.32	820049.00	4.02	604.98	598.00
3	4	8	14838.00	4997.00	156.20	0	Spot (Block3, Row8, Column4)	56577.23	65535.00	13532.90	0.06	0.24	486.00	505.93	486.00	220.63	0.02	0.44	100.00	100.00	61.34	65049.00	56091.23	37907064.00	254.14	12282.57	9228.00
3	5	8	15140.00	4999.00	147.00	-50	Spot (Block3, Row8, Column5)	564.38	585.00	105.33	0.02	0.19	498.00	629.02	498.00	528.66	0.10	0.84	0.00	0.00	0.00	87.00	66.38	331855.00	-0.12	521.90	493.00
3	6	8	15443.00	4997.00	211.50	0	Spot (Block3, Row8, Column6)	44505.52	44814.00	19296.99	0.00	0.43	596.00	907.46	596.00	877.22	0.18	0.97	100.00	100.00	35.27	44218.00	43909.52	56789492.00	49.70	9669.74	9422.00
3	7	8	15745.00	5002.00	146.65	0	Spot (Block3, Row8, Column7)	2967.56	2896.00	1363.29	0.01	0.46	512.50	666.25	512.50	491.59	0.11	0.74	96.00	84.00	0.00	2383.50	2455.06	1736022.00	4.68	1140.79	962.00
3	8	8	16029.00	5003.00	153.15	0	Spot (Block3, Row8, Column8)	50263.99	61723.00	17611.83	0.09	0.35	503.00	579.31	503.00	262.03	0.06	0.45	100.00	100.00	47.13	61220.00	49760.99	32420512.00	189.61	9530.00	7231.00
4	1	1	18457.00	2912.00	156.55	0	Spot (Block4, Row1, Column1)	22879.65	19883.00	13267.76	0.06	0.58	494.00	513.16	494.00	132.26	0.02	0.26	100.00	100.00	0.15	19389.00	22385.65	15558164.00	169.11	4386.47	3051.00
4	2	1	18755.00	2924.00	153.40	0	Spot (Block4, Row1, Column2)	1130.14	1023.00	390.80	0.04	0.35	490.00	486.44	490.00	88.93	0.00	0.18	99.00	96.00	0.00	533.00	640.14	737981.00	7.24	631.35	611.00
4	3	1	19060.00	2918.00	210.70	0	Spot (Block4, Row1, Column3)	573.40	579.00	93.10	0.00	0.16	488.00	475.60	488.00	65.61	0.01	0.14	52.00	25.00	0.00	91.00	85.40	725357.00	1.49	498.70	487.00
4	4	1	19342.00	2920.00	156.35	0	Spot (Block4, Row1, Column4)	1040.57	919.00	587.46	0.05	0.56	491.00	480.59	491.00	63.44	0.01	0.13	96.00	92.00	0.00	428.00	549.57	703426.00	8.83	624.05	611.00
4	5	1	19649.00	2928.00	161.50	0	Spot (Block4, Row1, Column5)	730.15	702.00	129.44	0.02	0.18	492.00	485.73	492.00	71.52	0.01	0.15	91.00	70.00	0.00	210.00	238.15	524979.00	3.42	553.02	521.50
4	6	1	19949.00	2922.00	149.65	0	Spot (Block4, Row1, Column6)	3142.27	2799.00	1487.70	0.05	0.47	498.00	505.21	498.00	73.69	0.01	0.15	100.00	100.00	0.00	2301.00	2644.27	1935638.00	35.79	1194.12	971.50
4	7	1	20246.00	2932.00	153.35	0	Spot (Block4, Row1, Column7)	1184.20	1076.50	468.05	0.04	0.40	504.00	522.23	504.00	67.10	0.02	0.13	100.00	99.00	0.00	572.50	680.20	760255.00	9.87	708.72	695.00
4	8	1	20554.00	2929.00	161.60	0	Spot (Block4, Row1, Column8)	1243.63	1123.00	467.27	0.04	0.38	498.00	505.19	498.00	52.90	0.01	0.10	100.00	99.00	0.00	625.00	745.63	901631.00	13.96	678.21	640.00
4	1	2	18450.00	3235.00	185.20	0	Spot (Block4, Row2, Column1)	521.23	504.00	75.69	0.01	0.15	485.00	481.04	485.00	82.20	0.00	0.17	30.00	3.00	0.00	19.00	36.23	501940.00	0.49	506.24	497.00
4	2	2	18751.00	3211.00	139.15	0	Spot (Block4, Row2, Column2)	730.26	695.00	144.31	0.02	0.20	488.00	481.29	488.00	66.25	0.01	0.14	94.00	73.00	0.00	207.00	242.26	383386.00	3.76	574.08	586.50
4	3	2	19068.00	3212.00	183.50	0	Spot (Block4, Row2, Column3)	602.38	585.00	104.66	0.01	0.17	490.00	482.24	490.00	63.74	0.01	0.13	69.00	31.00	0.00	95.00	112.38	569251.00	1.89	527.94	505.00
4	4	2	19356.00	3224.00	193.85	0	Spot (Block4, Row2, Column4)	666.85	670.00	118.50	0.00	0.18	497.00	502.50	497.00	71.41	0.00	0.14	83.00	52.00	0.00	173.00	169.85	708196.00	2.30	562.67	563.00
4	5	2	19649.00	3226.00	190.00	0	Spot (Block4, Row2, Column5)	2358.98	2357.00	719.32	0.00	0.30	510.00	579.21	510.00	192.51	0.06	0.33	100.00	99.00	0.00	1847.00	1848.98	2394368.00	9.25	984.20	947.00
4	6	2	19951.00	3226.00	147.00	-50	Spot (Block4, Row2, Column6)	676.87	686.00	116.76	0.01	0.17	566.00	692.26	566.00	493.51	0.09	0.71	0.00	0.00	0.00	120.00	110.87	398674.00	-0.03	608.24	594.00
4	7	2	20240.00	3233.00	169.70	0	Spot (Block4, Row2, Column7)	680.76	681.00	98.65	0.00	0.14	519.00	569.50	519.00	170.89	0.04	0.30	43.00	3.00	0.00	162.00	161.76	544610.00	0.65	592.28	597.00
4	8	2	20526.00	3219.00	227.80	0	Spot (Block4, Row2, Column8)	551.70	530.00	59.64	0.02	0.11	507.00	545.19	507.00	172.49	0.03	0.32	1.00	0.00	0.00	23.00	44.70	819828.00	0.04	531.77	508.50
4	1	3	18453.00	3513.00	149.00	0	Spot (Block4, Row3, Column1)	1006.53	963.00	251.17	0.02	0.25	478.00	468.28	478.00	66.96	0.01	0.14	99.00	98.00	0.00	485.00	528.53	613985.00	8.04	637.26	612.00
4	2	3	18755.00	3520.00	219.55	0	Spot (Block4, Row3, Column2)	579.01	576.00	102.03	0.00	0.18	488.00	505.72	488.00	157.32	0.02	0.31	24.00	3.00	0.00	88.00	91.01	797300.00	0.47	508.15	493.00
4	3	3	19037.00	3520.00	162.45	0	Spot (Block4, Row3, Column3)	760.73	718.00	163.17	0.03	0.21	492.00	496.80	492.00	77.67	0.00	0.16	96.00	78.00	0.00	226.00	268.73	553815.00	3.40	597.74	594.00
4	4	3	19349.00	3521.00	152.00	0	Spot (Block4, Row3, Column4)	2160.76	1895.00	1039.01	0.06	0.48	496.00	509.79	496.00	72.84	0.01	0.14	100.00	100.00	0.00	1399.00	1664.76	1372082.00	22.67	852.64	797.50
4	5	3	19649.00	3524.00	147.00	-50	Spot (Block4, Row3, Column5)	1139.64	836.00	1438.05	0.13	1.26	582.00	723.51	582.00	526.26	0.09	0.73	18.00	7.00	0.00	254.00	557.64	675809.00	0.79	713.81	659.00
4	6	3	19951.00	3527.00	207.70	0	Spot (Block4, Row3, Column6)	42854.95	42021.00	19088.34	0.01	0.45	632.00	907.61	632.00	679.80	0.16	0.75	100.00	100.00	29.81	41389.00	42222.95	52754824.00	61.70	9863.47	9629.00
4	7	3	20279.00	3526.00	167.30	0	Spot (Block4, Row3, Column7)	724.62	703.00	138.88	0.01	0.19	589.00	686.18	589.00	461.39	0.07	0.67	0.00	0.00	0.00	114.00	135.62	562303.00	0.08	641.71	616.50
4	8	3	20551.00	3533.00	158.25	0	Spot (Block4, Row3, Column8)	35024.46	33291.50	15836.84	0.02	0.45	533.00	595.78	533.00	253.67	0.05	0.43	100.00	100.00	6.21	32758.50	34491.46	24236976.00	135.72	6803.15	6256.00
4	1	4	18452.00	3817.00	151.45	0	Spot (Block4, Row4, Column1)	2123.11	1983.50	972.63	0.03	0.46	481.00	488.14	481.00	141.18	0.01	0.29	100.00	99.00	0.00	1502.50	1642.11	1324823.00	11.58	855.65	793.00
4	2	4	18749.00	3822.00	170.80	0	Spot (Block4, Row4, Column2)	9979.91	9119.00	5082.83	0.04	0.51	496.00	561.92	496.00	247.23	0.05	0.44	100.00	100.00	0.00	8623.00	9483.91	8153589.00	38.09	2182.69	2106.00
4	3	4	19050.00	3824.00	152.00	0	Spot (Block4, Row4, Column3)	13919.62	12046.00	9338.47	0.06	0.67	500.00	568.24	500.00	256.20	0.06	0.45	100.00	100.00	0.00	11546.00	13419.62	8838960.00	52.11	2743.58	2288.00
4	4	4	19340.00	3816.00	194.90	0	Spot (Block4, Row4, Column4)	600.32	595.50	89.20	0.00	0.15	502.00	524.89	502.00	116.45	0.02	0.22	30.00	6.00	0.00	93.50	98.32	645942.00	0.65	531.46	502.00
4	5	4	19648.00	3806.00	152.90	0	Spot (Block4, Row4, Column5)	834.18	699.00	813.33	0.08	0.98	530.00	591.25	530.00	233.95	0.05	0.40	33.00	8.00	0.00	169.00	304.18	530538.00	1.04	642.92	602.00
4	6	4	19960.00	3822.00	199.65	0	Spot (Block4, Row4, Column6)	2497.93	2469.00	630.94	0.01	0.25	593.00	709.60	593.00	487.88	0.08	0.69	99.00	94.00	0.00	1876.00	1904.93	2825157.00	3.67	1106.90	1027.50
4	7	4	20241.00	3808.00	169.50	0	Spot (Block4, Row4, Column7)	757.61	725.50	149.53	0.02	0.20	594.00	704.55	594.00	497.49	0.07	0.71	1.00	0.00	0.00	131.50	163.61	607601.00	0.11	627.34	603.00
4	8	4	20545.00	3842.00	157.05	0	Spot (Block4, Row4, Column8)	702.93	693.00	99.94	0.01	0.14	548.00	580.82	548.00	172.72	0.03	0.30	35.00	2.00	0.00	145.00	154.93	479400.00	0.71	616.16	606.00
4	1	5	18453.00	4124.00	152.20	0	Spot (Block4, Row5, Column1)	1937.36	1646.00	1043.09	0.07	0.54	504.00	653.46	504.00	481.30	0.11	0.74	80.00	55.00	0.00	1142.00	1433.36	1234099.00	2.67	795.28	730.00
4	2	5	18745.00	4121.00	157.70	0	Spot (Block4, Row5, Column2)	37699.41	35975.00	16295.76	0.02	0.43	544.50	734.96	544.50	576.25	0.13	0.78	100.00	100.00	6.72	35430.50	37154.91	25824140.00	64.15	7023.17	6356.00
4	3	5	19049.00	4120.00	157.20	0	Spot (Block4, Row5, Column3)	36727.68	32897.50	19374.73	0.05	0.53	508.00	619.68	508.00	327.43	0.09	0.53	100.00	100.00	14.05	32389.50	36219.68	24828004.00	110.28	5877.04	5098.00
4	4	5	19347.00	4125.00	160.80	0	Spot (Block4, Row5, Column4)	1081.64	1002.50	335.21	0.03	0.31	506.00	567.84	506.00	230.90	0.05	0.41	87.00	55.00	0.00	496.50	575.64	767965.00	2.23	644.37	633.00
4	5	5	19649.00	4127.00	148.20	0	Spot (Block4, Row5, Column5)	19588.55	17950.00	11576.73	0.04	0.59	513.00	551.21	513.00	135.35	0.03	0.25	100.00	100.00	0.00	17437.00	19075.55	11674777.00	140.65	4557.83	3618.00
4	6	5	19949.00	4117.00	287.20	0	Spot (Block4, Row5, Column6)	802.06	762.50	242.64	0.02	0.30	592.00	736.29	592.00	616.60	0.09	0.84	7.00	0.00	0.00	170.50	210.06	1937784.00	0.11	681.31	591.50
4	7	5	20248.00	4131.00	198.50	0	Spot (Block4, Row5, Column7)	49102.35	61668.00	19048.15	0.10	0.39	605.00	838.46	605.00	723.56	0.14	0.86	100.00	100.00	47.90	61063.00	48497.35	55044280.00	66.70	10921.26	10733.00
4	8	5	20555.00	4126.00	150.50	0	Spot (Block4, Row5, Column8)	906.20	881.50	229.26	0.01	0.25	516.00	613.40	516.00	413.00	0.08	0.67	39.00	4.00	0.00	365.50	390.20	560031.00	0.71	671.19	612.00
4	1	6	18443.00	4422.00	207.90	0	Spot (Block4, Row6, Column1)	37434.07	33563.00	20138.69	0.05	0.54	600.00	926.59	600.00	842.33	0.19	0.91	100.00	100.00	23.89	32963.00	36834.07	46231388.00	43.34	7969.68	7834.50
4	2	6	18744.00	4418.00	203.50	0	Spot (Block4, Row6, Column2)	40993.18	41999.00	19078.60	0.01	0.47	595.50	898.06	595.50	844.96	0.18	0.94	100.00	100.00	19.85	41403.50	40397.68	48331164.00	47.45	8555.79	8285.00
4	3	6	19039.00	4421.00	148.50	0	Spot (Block4, Row6, Column3)	6821.90	6037.00	3987.34	0.05	0.58	504.00	646.31	504.00	505.14	0.11	0.78	100.00	100.00	0.00	5533.00	6317.90	4099959.00	12.23	1847.82	1481.00
4	4	6	19347.00	4425.00	165.65	0	Spot (Block4, Row6, Column4)	861.70	814.00	217.84	0.02	0.25	500.00	517.14	500.00	74.13	0.01	0.14	95.00	81.00	0.00	314.00	361.70	655750.00	4.65	614.88	605.50
4	5	6	19648.00	4424.00	144.15	0	Spot (Block4, Row6, Column5)	2933.43	2713.50	1368.29	0.03	0.47	518.00	560.56	518.00	118.26	0.03	0.21	100.00	100.00	0.00	2195.50	2415.43	1666189.00	20.06	1089.56	964.50
4	6	6	19949.00	4420.00	133.50	0	Spot (Block4, Row6, Column6)	657.45	662.50	100.49	0.00	0.15	571.00	677.52	571.00	517.13	0.07	0.76	0.00	0.00	0.00	91.50	86.45	316893.00	-0.04	614.24	597.00
4	7	6	20242.00	4428.00	147.40	0	Spot (Block4, Row6, Column7)	1132.44	1091.50	238.44	0.02	0.21	525.00	648.47	525.00	480.77	0.09	0.74	69.00	5.00	0.00	566.50	607.44	674937.00	1.01	765.32	779.00
4	8	6	20552.00	4440.00	147.75	0	Spot (Block4, Row6, Column8)	899.28	878.00	180.31	0.01	0.20	505.00	524.52	505.00	70.96	0.02	0.14	100.00	92.00	0.00	373.00	394.28	535970.00	5.28	648.68	617.00
4	1	7	18446.00	4715.00	165.00	0	Spot (Block4, Row7, Column1)	14531.60	12515.50	7866.90	0.06	0.54	507.00	659.31	507.00	486.26	0.11	0.74	100.00	100.00	0.00	12008.50	14024.60	10985893.00	28.53	2823.58	2625.00
4	2	7	18741.00	4719.00	147.00	-50	Spot (Block4, Row7, Column2)	536.93	512.00	70.00	0.02	0.13	503.00	629.87	503.00	513.46	0.10	0.82	0.00	0.00	0.00	9.00	33.93	317328.00	-0.18	522.89	504.50
4	3	7	19019.00	4720.00	226.60	0	Spot (Block4, Row7, Column3)	537.40	502.00	87.46	0.03	0.16	492.00	503.11	492.00	172.16	0.01	0.34	6.00	0.00	0.00	10.00	45.40	791590.00	0.20	492.94	491.00
4	4	7	19345.00	4724.00	189.50	0	Spot (Block4, Row7, Column4)	574.00	578.00	84.21	0.00	0.15	500.00	518.72	500.00	138.93	0.02	0.27	19.00	0.00	0.00	78.00	74.00	580891.00	0.40	525.23	504.50
4	5	7	19642.00	4725.00	147.00	-50	Spot (Block4, Row7, Column5)	747.66	703.00	135.10	0.03	0.18	571.50	700.04	571.50	548.13	0.09	0.78	0.00	0.00	0.00	131.50	176.16	439627.00	0.09	716.02	698.50
4	6	7	19940.00	4727.00	194.90	0	Spot (Block4, Row7, Column6)	45835.82	54507.00	21169.81	0.08	0.46	607.00	973.58	607.00	945.15	0.21	0.97	100.00	100.00	37.97	53900.00	45228.82	49136416.00	47.47	8759.41	8665.00
4	7	7	20227.00	4726.00	193.35	0	Spot (Block4, Row7, Column7)	769.90	727.00	199.61	0.02	0.26	505.00	653.95	505.00	570.01	0.11	0.87	9.00	0.00	0.00	222.00	264.90	807624.00	0.20	577.45	531.50
4	8	7	20540.00	4728.00	193.55	0	Spot (Block4, Row7, Column8)	3670.38	3597.00	799.20	0.01	0.22	502.00	526.85	502.00	117.46	0.02	0.22	100.00	100.00	0.00	3095.00	3168.38	3894271.00	26.76	1434.77	1435.50
4	1	8	18436.00	5031.00	156.55	0	Spot (Block4, Row8, Column1)	711.53	690.00	155.13	0.01	0.22	485.00	489.71	485.00	157.38	0.00	0.32	64.00	31.00	0.00	205.00	226.53	478859.00	1.41	537.62	511.00
4	2	8	18736.00	5019.00	161.25	0	Spot (Block4, Row8, Column2)	615.66	593.00	97.24	0.02	0.16	483.00	486.24	483.00	247.91	0.00	0.51	13.00	0.00	0.00	110.00	132.66	442043.00	0.52	530.55	507.00
4	3	8	19025.00	5023.00	161.20	0	Spot (Block4, Row8, Column3)	687.39	671.00	143.84	0.01	0.21	488.00	491.41	488.00	156.86	0.00	0.32	55.00	18.00	0.00	183.00	199.39	492862.00	1.25	558.19	560.50
4	4	8	19339.00	5024.00	155.65	0	Spot (Block4, Row8, Column4)	54363.10	65535.00	14439.25	0.08	0.27	499.00	532.43	499.00	209.42	0.03	0.39	100.00	100.00	53.97	65036.00	53864.10	36260484.00	257.04	11430.20	10199.50
4	5	8	19640.00	5025.00	147.00	-50	Spot (Block4, Row8, Column5)	620.84	597.00	127.62	0.02	0.21	538.00	709.97	538.00	589.86	0.12	0.83	0.00	0.00	0.00	59.00	82.84	366917.00	-0.15	616.60	607.00
4	6	8	19941.00	5026.00	202.70	0	Spot (Block4, Row8, Column6)	46385.01	56065.00	20393.72	0.08	0.44	607.00	979.25	607.00	952.71	0.21	0.97	100.00	100.00	43.26	55458.00	45778.01	54039028.00	47.66	10516.72	10279.00
4	7	8	20246.00	5040.00	158.15	0	Spot (Block4, Row8, Column7)	1782.13	1696.00	783.83	0.02	0.44	547.00	695.48	547.00	534.50	0.10	0.77	72.00	51.00	0.00	1149.00	1235.13	1233234.00	2.03	889.93	794.00
4	8	8	20528.00	5029.00	153.30	0	Spot (Block4, Row8, Column8)	50988.11	64309.50	17522.95	0.10	0.34	507.00	584.40	507.00	222.48	0.06	0.38	100.00	100.00	48.61	63802.50	50481.11	32938564.00	226.55	9795.07	7690.00
5	1	1	4924.00	7335.00	152.40	0	Spot (Block5, Row1, Column1)	34217.92	30385.00	18154.22	0.05	0.53	548.00	606.25	548.00	248.41	0.04	0.41	100.00	100.00	6.89	29837.00	33669.92	21865296.00	135.31	6348.09	4508.50
5	2	1	5224.00	7339.00	152.25	0	Spot (Block5, Row1, Column2)	46967.30	52609.00	19049.42	0.05	0.41	586.00	661.95	586.00	348.61	0.05	0.53	100.00	100.00	38.78	52023.00	46381.30	29918372.00	132.83	7580.01	6441.50
5	3	1	5523.00	7339.00	146.10	0	Spot (Block5, Row1, Column3)	18605.46	16041.00	12119.31	0.06	0.65	580.00	617.10	580.00	245.75	0.03	0.40	100.00	100.00	0.00	15461.00	18025.46	10846980.00	73.20	3860.43	2846.00
5	4	1	5814.00	7343.00	147.80	0	Spot (Block5, Row1, Column4)	41278.73	39694.00	20154.11	0.02	0.49	587.00	640.05	587.00	260.29	0.04	0.41	100.00	100.00	24.87	39107.00	40691.73	24560964.00	156.13	7638.92	5837.00
5	5	1	6122.00	7341.00	147.25	0	Spot (Block5, Row1, Column5)	38883.12	41019.00	23530.21	0.02	0.61	591.00	612.35	591.00	191.21	0.02	0.31	100.00	100.00	30.42	40428.00	38292.12	23135552.00	200.15	6578.86	5142.50
5	6	1	6414.00	7347.00	144.80	0	Spot (Block5, Row1, Column6)	43359.45	43231.00	18101.52	0.00	0.42	584.00	609.56	584.00	223.14	0.02	0.37	100.00	100.00	25.70	42647.00	42775.45	24628284.00	191.59	9437.29	7594.00
5	7	1	6715.00	7349.00	151.80	0	Spot (Block5, Row1, Column7)	61694.28	65535.00	7964.62	0.03	0.13	573.00	611.63	573.00	399.04	0.03	0.65	100.00	100.00	75.99	64962.00	61121.28	39052820.00	153.07	13196.74	9552.00
5	8	1	7026.00	7350.00	167.55	0	Spot (Block5, Row1, Column8)	851.50	849.50	160.71	0.00	0.19	509.50	553.71	509.50	132.91	0.04	0.24	89.00	68.00	0.00	340.00	342.00	660765.00	2.24	641.30	614.50
5	1	2	4924.00	7636.00	194.65	0	Spot (Block5, Row2, Column1)	615.94	605.00	56.67	0.01	0.09	576.00	601.21	576.00	230.06	0.02	0.38	0.00	0.00	0.00	29.00	39.94	661517.00	0.06	576.92	585.00
5	2	2	5212.00	7642.00	129.60	0	Spot (Block5, Row2, Column2)	26303.21	24615.00	11242.04	0.03	0.43	581.00	701.01	581.00	1620.26	0.08	2.31	100.00	100.00	0.00	24034.00	25722.21	11889050.00	15.80	4888.99	4327.00
5	3	2	5522.00	7639.00	156.20	0	Spot (Block5, Row2, Column3)	1045.93	1002.00	284.54	0.02	0.27	589.00	690.92	589.00	1589.23	0.07	2.30	0.00	0.00	0.00	413.00	456.93	702866.00	0.22	669.70	678.00
5	4	2	5824.00	7644.00	163.80	0	Spot (Block5, Row2, Column4)	17794.30	17642.00	7382.62	0.00	0.41	593.00	673.57	593.00	307.15	0.06	0.46	100.00	100.00	0.00	17049.00	17201.30	13256757.00	55.74	3396.53	3081.00
5	5	2	6124.00	7642.00	167.05	0	Spot (Block5, Row2, Column5)	17359.19	16733.00	6868.08	0.02	0.40	594.00	651.68	594.00	248.60	0.04	0.38	100.00	100.00	0.00	16139.00	16765.19	13436011.00	67.21	4557.70	3896.00
5	6	2	6409.00	7644.00	147.25	0	Spot (Block5, Row2, Column6)	6303.62	5781.00	3194.47	0.04	0.51	592.00	703.28	592.00	524.59	0.07	0.75	100.00	100.00	0.00	5189.00	5711.62	3719136.00	10.68	1844.10	1531.00
5	7	2	6719.00	7647.00	148.10	0	Spot (Block5, Row2, Column7)	9310.74	8332.00	5250.53	0.05	0.56	581.00	612.35	581.00	383.74	0.02	0.63	100.00	100.00	0.00	7751.00	8729.74	5567825.00	22.67	2265.78	1948.00
5	8	2	7022.00	7654.00	182.30	0	Spot (Block5, Row2, Column8)	654.98	609.00	103.05	0.03	0.16	522.00	584.98	522.00	262.38	0.05	0.45	13.00	0.00	0.00	87.00	132.98	611101.00	0.27	581.04	590.00
5	1	3	4923.00	7934.00	146.80	0	Spot (Block5, Row3, Column1)	34127.91	31974.00	19503.12	0.03	0.57	553.00	572.05	553.00	132.70	0.01	0.23	100.00	100.00	9.91	31421.00	33574.91	19964872.00	252.87	6264.90	4907.00
5	2	3	5220.00	7941.00	150.20	0	Spot (Block5, Row3, Column2)	1314.47	1253.00	418.85	0.02	0.32	583.00	684.87	583.00	1608.21	0.07	2.35	2.00	0.00	0.00	670.00	731.47	808402.00	0.39	720.51	698.50
5	3	3	5507.00	7937.00	137.70	0	Spot (Block5, Row3, Column3)	5993.69	3500.00	9907.62	0.23	1.65	585.00	635.64	585.00	1011.61	0.04	1.59	89.00	69.00	1.36	2915.00	5408.69	3080754.00	5.30	1654.81	1385.00
5	4	3	5818.00	7941.00	145.90	0	Spot (Block5, Row3, Column4)	49605.18	59354.00	17988.02	0.08	0.36	584.00	628.40	584.00	246.40	0.03	0.39	100.00	100.00	47.33	58770.00	49021.18	28820792.00	198.77	10888.49	8098.00
5	5	3	6116.00	7934.00	148.55	0	Spot (Block5, Row3, Column5)	3405.12	1758.00	7076.79	0.29	2.08	591.00	717.28	591.00	552.70	0.08	0.77	79.00	52.00	0.33	1167.00	2814.12	2046478.00	4.86	1020.22	801.00
5	6	3	6418.00	7947.00	218.00	0	Spot (Block5, Row3, Column6)	48134.61	55084.50	18306.91	0.06	0.38	631.00	894.40	631.00	757.76	0.15	0.85	100.00	100.00	46.19	54453.50	47503.61	65752504.00	62.34	11372.61	10867.00
5	7	3	6720.00	7949.00	146.40	0	Spot (Block5, Row3, Column7)	32538.69	27501.00	21167.76	0.07	0.65	599.00	726.71	599.00	530.45	0.08	0.73	100.00	100.00	11.26	26902.00	31939.69	19067704.00	59.97	5545.64	4332.00
5	8	3	7017.00	7958.00	156.30	0	Spot (Block5, Row3, Column8)	38538.64	37597.00	17779.03	0.01	0.46	584.00	626.18	584.00	308.40	0.03	0.49	100.00	100.00	11.72	37013.00	37954.64	25975120.00	122.93	7815.54	6097.50
5	1	4	4916.00	8234.00	145.75	0	Spot (Block5, Row4, Column1)	49240.16	59408.00	18206.99	0.08	0.37	573.00	627.52	573.00	276.41	0.04	0.44	100.00	100.00	46.03	58835.00	48667.16	28559472.00	175.87	10390.24	7459.50
5	2	4	5218.00	8244.00	190.65	0	Spot (Block5, Row4, Column2)	12164.03	10343.00	7670.58	0.07	0.63	594.00	705.67	594.00	370.77	0.07	0.53	100.00	100.00	0.00	9749.00	11570.03	12468126.00	30.90	2894.13	2911.50
5	3	4	5513.00	8240.00	153.80	0	Spot (Block5, Row4, Column3)	64588.86	65535.00	4698.50	0.01	0.07	591.00	743.27	591.00	542.97	0.10	0.73	100.00	100.00	94.47	64944.00	63997.86	42047728.00	117.59	16362.00	11341.50
5	4	4	5805.00	8245.00	163.40	0	Spot (Block5, Row4, Column4)	1215.33	1172.00	385.64	0.02	0.32	576.00	602.67	576.00	215.40	0.02	0.36	91.00	65.00	0.00	596.00	639.33	900557.00	2.84	715.85	714.00
5	5	4	6087.00	8221.00	157.40	0	Spot (Block5, Row4, Column5)	2563.49	990.00	7178.26	0.41	2.80	586.00	611.82	586.00	210.17	0.02	0.34	68.00	47.00	0.44	404.00	1977.49	1753425.00	9.29	983.85	667.00
5	6	4	6417.00	8245.00	175.45	0	Spot (Block5, Row4, Column6)	19864.37	19533.50	7737.24	0.01	0.39	606.00	740.85	606.00	506.88	0.09	0.68	100.00	100.00	0.00	18927.50	19258.37	17083358.00	37.73	4711.97	3707.00
5	7	4	6709.00	8246.00	147.10	0	Spot (Block5, Row4, Column7)	19300.99	14787.00	15584.69	0.12	0.81	612.00	740.53	612.00	512.72	0.08	0.69	100.00	99.00	0.34	14175.00	18688.99	11406883.00	36.20	4115.45	2183.00
5	8	4	7011.00	8255.00	151.45	0	Spot (Block5, Row4, Column8)	6352.58	5893.00	3305.56	0.03	0.52	589.00	616.89	589.00	195.33	0.02	0.32	100.00	100.00	0.00	5304.00	5763.58	4008475.00	29.36	1737.66	1300.50
5	1	5	4922.00	8538.00	147.10	0	Spot (Block5, Row5, Column1)	59476.31	65535.00	11019.71	0.04	0.19	590.00	728.28	590.00	575.04	0.09	0.79	100.00	100.00	69.30	64945.00	58886.31	35448164.00	102.16	13461.30	9606.00
5	2	5	5216.00	8540.00	155.95	0	Spot (Block5, Row5, Column2)	41649.00	40848.00	17091.34	0.01	0.41	603.00	854.35	603.00	697.52	0.15	0.82	100.00	100.00	14.78	40245.00	41046.00	27904940.00	58.49	7920.37	7140.50
5	3	5	5515.00	8541.00	161.10	0	Spot (Block5, Row5, Column3)	43653.11	43966.00	19986.38	0.00	0.46	598.00	831.22	598.00	680.40	0.14	0.82	100.00	100.00	32.92	43368.00	43055.11	31561424.00	62.94	6314.05	5900.00
5	4	5	5810.00	8544.00	146.00	0	Spot (Block5, Row5, Column4)	31023.43	27110.00	20104.17	0.06	0.65	589.00	691.21	589.00	491.14	0.07	0.71	100.00	100.00	7.86	26521.00	30434.43	18148728.00	61.76	5485.41	3601.00
5	5	5	6115.00	8543.00	152.05	0	Spot (Block5, Row5, Column5)	64711.43	65535.00	4212.37	0.01	0.07	591.00	632.07	591.00	253.28	0.03	0.40	100.00	100.00	94.33	64944.00	64120.43	41092128.00	252.99	16857.67	11795.00
5	6	5	6417.00	8542.00	149.35	0	Spot (Block5, Row5, Column6)	7202.20	6596.50	3531.13	0.04	0.49	605.00	736.55	605.00	508.62	0.09	0.69	100.00	100.00	0.00	5991.50	6597.20	4407749.00	12.71	1904.81	1773.00
5	7	5	6714.00	8550.00	205.50	0	Spot (Block5, Row5, Column7)	47627.53	62153.00	19902.27	0.12	0.42	661.00	862.42	661.00	722.81	0.12	0.84	100.00	100.00	47.54	61492.00	46966.53	57201216.00	64.70	11049.32	11170.00
5	8	5	7015.00	8552.00	147.80	0	Spot (Block5, Row5, Column8)	40365.01	42194.00	23292.94	0.02	0.58	592.00	678.60	592.00	468.49	0.06	0.69	100.00	100.00	34.62	41602.00	39773.01	24017292.00	84.71	7272.15	4610.00
5	1	6	4911.00	8840.00	219.80	0	Spot (Block5, Row6, Column1)	43236.63	37898.00	20350.26	0.06	0.47	630.00	998.61	630.00	972.25	0.20	0.97	100.00	100.00	38.81	37268.00	42606.63	59710332.00	43.44	11323.68	11371.00
5	2	6	5210.00	8836.00	211.05	0	Spot (Block5, Row6, Column2)	38352.33	37562.00	19447.94	0.01	0.51	617.00	944.59	617.00	942.11	0.18	1.00	100.00	100.00	16.63	36945.00	37735.33	48669304.00	39.71	8655.91	8499.50
5	3	6	5507.00	8841.00	146.85	0	Spot (Block5, Row6, Column3)	56582.52	65535.00	13037.44	0.06	0.23	593.00	768.08	593.00	664.98	0.11	0.87	100.00	100.00	60.54	64942.00	55989.52	33553692.00	83.93	12516.35	8885.00
5	4	6	5816.00	8842.00	144.90	0	Spot (Block5, Row6, Column4)	5281.30	4648.00	2883.17	0.06	0.55	588.00	611.86	588.00	201.55	0.02	0.33	100.00	100.00	0.00	4060.00	4693.30	3026186.00	23.17	1567.78	1333.00
5	5	6	6109.00	8841.00	150.20	0	Spot (Block5, Row6, Column5)	64845.09	65535.00	3775.95	0.00	0.06	599.00	684.37	599.00	314.34	0.06	0.46	100.00	100.00	95.63	64936.00	64246.09	40074616.00	204.11	17471.59	12474.50
5	6	6	6415.00	8843.00	149.00	0	Spot (Block5, Row6, Column6)	4405.15	3541.50	2895.58	0.09	0.66	609.00	751.31	609.00	571.40	0.09	0.76	95.00	75.00	0.00	2932.50	3796.15	2660712.00	6.39	1346.42	1166.00
5	7	6	6713.00	8846.00	147.35	0	Spot (Block5, Row6, Column7)	46585.04	55679.00	20440.80	0.08	0.44	620.00	752.34	620.00	518.21	0.08	0.69	100.00	100.00	41.15	55059.00	45965.04	27625096.00	88.44	9292.23	7037.00
5	8	6	7015.00	8853.00	151.20	0	Spot (Block5, Row6, Column8)	49149.35	65535.00	20342.04	0.12	0.41	595.00	637.91	595.00	245.24	0.03	0.38	100.00	100.00	51.52	64940.00	48554.35	30816856.00	197.82	9298.08	7120.00
5	1	7	4909.00	9138.00	177.65	0	Spot (Block5, Row7, Column1)	17156.43	14964.50	10801.14	0.06	0.63	608.00	833.56	608.00	688.97	0.14	0.83	100.00	100.00	0.00	14356.50	16548.43	15131971.00	23.69	3465.40	3403.00
5	2	7	5208.00	9133.00	145.75	0	Spot (Block5, Row7, Column2)	2295.80	2027.00	1210.84	0.05	0.53	602.00	760.54	602.00	604.83	0.10	0.80	75.00	54.00	0.00	1425.00	1693.80	1331566.00	2.54	959.80	898.50
5	3	7	5512.00	9130.00	178.55	0	Spot (Block5, Row7, Column3)	711.42	698.00	123.02	0.01	0.17	583.00	593.44	583.00	162.62	0.01	0.27	37.00	5.00	0.00	115.00	128.42	636007.00	0.73	593.24	585.00
5	4	7	5806.00	9142.00	154.40	0	Spot (Block5, Row7, Column4)	1476.78	1298.00	591.80	0.06	0.40	587.00	631.80	587.00	260.41	0.03	0.41	90.00	67.00	0.00	711.00	889.78	968769.00	3.24	773.66	735.00
5	5	7	6110.00	9144.00	184.95	0	Spot (Block5, Row7, Column5)	11066.92	10086.00	6134.13	0.04	0.55	623.00	865.17	623.00	734.52	0.14	0.85	100.00	100.00	0.00	9463.00	10443.92	10657441.00	13.89	2686.57	2613.00
5	6	7	6406.00	9142.00	196.35	0	Spot (Block5, Row7, Column6)	44414.62	50972.00	21674.61	0.06	0.49	702.00	1093.27	702.00	1143.62	0.19	1.05	100.00	100.00	37.15	50270.00	43712.62	48545592.00	37.88	8664.19	8469.50
5	7	7	6701.00	9151.00	147.00	0	Spot (Block5, Row7, Column7)	53614.20	64286.00	14263.85	0.08	0.27	618.00	790.32	618.00	594.54	0.11	0.75	100.00	100.00	48.73	63668.00	52996.20	31686220.00	88.85	12084.05	9275.00
5	8	7	7012.00	9148.00	177.65	0	Spot (Block5, Row7, Column8)	30833.46	31042.00	10296.00	0.00	0.33	597.00	657.08	597.00	289.82	0.04	0.44	100.00	100.00	0.00	30445.00	30236.46	27287610.00	104.12	7149.01	5884.00
5	1	8	4893.00	9443.00	159.30	0	Spot (Block5, Row8, Column1)	804.43	777.00	155.71	0.02	0.19	595.00	639.44	595.00	272.38	0.03	0.43	29.00	2.00	0.00	182.00	209.43	566321.00	0.61	664.09	675.00
5	2	8	5207.00	9434.00	146.90	0	Spot (Block5, Row8, Column2)	6408.15	5775.00	3353.00	0.05	0.52	593.00	601.36	593.00	110.75	0.01	0.18	100.00	100.00	0.00	5182.00	5815.15	3774401.00	52.43	1762.22	1529.50
5	3	8	5499.00	9434.00	146.25	0	Spot (Block5, Row8, Column3)	18206.75	14206.50	14191.69	0.11	0.78	590.00	613.14	590.00	208.31	0.02	0.34	100.00	100.00	0.00	13616.50	17616.75	10669154.00	84.46	3374.43	2439.00
5	4	8	5807.00	9439.00	150.15	0	Spot (Block5, Row8, Column4)	59442.68	65535.00	10929.49	0.04	0.18	593.00	636.43	593.00	245.76	0.03	0.39	100.00	100.00	69.08	64942.00	58849.68	36914212.00	239.28	13681.97	11673.50
5	5	8	6102.00	9437.00	165.00	0	Spot (Block5, Row8, Column5)	1173.30	1116.00	312.09	0.02	0.27	685.00	849.35	685.00	728.37	0.09	0.86	23.00	0.00	0.00	431.00	488.30	875283.00	0.44	760.92	717.00
5	6	8	6407.00	9443.00	217.40	0	Spot (Block5, Row8, Column6)	48037.38	56816.50	18630.25	0.07	0.39	738.00	1084.66	738.00	1120.63	0.17	1.03	100.00	100.00	48.08	56078.50	47299.38	65139320.00	41.90	11198.19	11065.50
5	7	8	6711.00	9447.00	144.60	0	Spot (Block5, Row8, Column7)	19055.67	17893.00	10069.16	0.03	0.53	682.00	799.72	682.00	580.03	0.07	0.73	100.00	100.00	0.00	17211.00	18373.67	10785510.00	31.47	4250.27	3227.00
5	8	8	6995.00	9446.00	146.20	0	Spot (Block5, Row8, Column8)	56476.96	65535.00	13013.20	0.06	0.23	609.00	701.51	609.00	274.97	0.06	0.39	100.00	100.00	59.62	64926.00	55867.96	32869840.00	202.85	12977.94	9947.50
6	1	1	9424.00	7362.00	153.90	0	Spot (Block6, Row1, Column1)	28872.86	24795.00	17226.52	0.07	0.60	605.00	650.06	605.00	179.17	0.03	0.28	100.00	100.00	3.09	24190.00	28267.86	18680756.00	157.52	6167.50	4945.00
6	2	1	9722.00	7367.00	149.80	0	Spot (Block6, Row1, Column2)	18217.24	16389.00	10335.28	0.05	0.57	586.00	610.29	586.00	186.72	0.02	0.31	100.00	100.00	0.00	15803.00	17631.24	11185386.00	94.30	3560.13	3193.50
6	3	1	10024.00	7369.00	148.40	0	Spot (Block6, Row1, Column3)	8518.28	7118.00	5567.26	0.08	0.65	517.00	569.00	517.00	135.21	0.04	0.24	100.00	100.00	0.00	6601.00	8001.28	5068379.00	58.79	2117.91	1733.00
6	4	1	10318.00	7371.00	148.85	0	Spot (Block6, Row1, Column4)	13377.15	12003.00	7660.96	0.05	0.57	586.00	605.30	586.00	170.24	0.01	0.28	100.00	100.00	0.00	11417.00	12791.15	8160060.00	75.02	3026.04	2204.50
6	5	1	10619.00	7372.00	148.25	0	Spot (Block6, Row1, Column5)	21356.79	17000.50	16904.42	0.10	0.79	590.00	606.39	590.00	144.03	0.01	0.24	100.00	100.00	0.67	16410.50	20766.79	12814077.00	144.07	4049.88	3161.50
6	6	1	10915.00	7378.00	145.80	0	Spot (Block6, Row1, Column6)	25701.66	22912.50	14628.51	0.05	0.57	589.00	611.38	589.00	182.57	0.02	0.30	100.00	100.00	0.35	22323.50	25112.66	14855559.00	137.43	5617.89	4538.00
6	7	1	11213.00	7378.00	149.40	0	Spot (Block6, Row1, Column7)	48667.23	60930.00	19355.65	0.10	0.40	584.00	607.96	584.00	185.13	0.02	0.30	100.00	100.00	46.33	60346.00	48083.23	29833212.00	259.60	10997.46	8086.00
6	8	1	11525.00	7380.00	160.25	0	Spot (Block6, Row1, Column8)	1577.14	1459.00	499.58	0.03	0.32	583.00	590.81	583.00	133.21	0.01	0.23	99.00	99.00	0.00	876.00	994.14	1116615.00	7.40	851.91	839.00
6	1	2	9411.00	7670.00	216.00	0	Spot (Block6, Row2, Column1)	630.16	591.00	120.19	0.03	0.19	586.00	593.60	586.00	158.55	0.01	0.27	14.00	1.00	0.00	5.00	44.16	839375.00	0.23	587.87	588.00
6	2	2	9716.00	7668.00	129.60	0	Spot (Block6, Row2, Column2)	14132.11	13342.50	5927.16	0.02	0.42	533.00	585.97	533.00	183.68	0.04	0.31	100.00	100.00	0.00	12809.50	13599.11	6359450.00	73.75	3113.08	2900.00
6	3	2	10017.00	7666.00	171.50	0	Spot (Block6, Row2, Column3)	900.38	837.00	236.11	0.03	0.26	528.00	578.83	528.00	172.92	0.04	0.30	82.00	43.00	0.00	309.00	372.38	736507.00	1.86	644.72	628.00
6	4	2	10325.00	7674.00	166.60	0	Spot (Block6, Row2, Column4)	9161.94	8958.50	3557.56	0.01	0.39	591.00	621.39	591.00	200.01	0.02	0.32	100.00	100.00	0.00	8367.50	8570.94	7054694.00	42.70	2227.18	2100.00
6	5	2	10625.00	7672.00	181.95	0	Spot (Block6, Row2, Column5)	5297.66	4940.00	1786.23	0.03	0.34	595.00	655.80	595.00	274.80	0.04	0.42	100.00	100.00	0.00	4345.00	4702.66	4916230.00	16.89	1889.59	1575.50
6	6	2	10915.00	7676.00	151.35	0	Spot (Block6, Row2, Column6)	3782.57	3310.00	1952.70	0.06	0.52	589.00	733.14	589.00	599.53	0.10	0.82	99.00	82.00	0.00	2721.00	3193.57	2371674.00	5.09	1222.36	1084.00
6	7	2	11221.00	7677.00	150.90	0	Spot (Block6, Row2, Column7)	4468.92	3980.50	2418.83	0.05	0.54	584.00	603.87	584.00	194.13	0.01	0.32	100.00	100.00	0.00	3396.50	3884.92	2788608.00	19.91	1439.24	1321.00
6	8	2	11520.00	7677.00	147.00	-50	Spot (Block6, Row2, Column8)	638.39	600.00	123.23	0.03	0.19	585.00	608.70	585.00	240.11	0.02	0.39	7.00	0.00	0.00	15.00	53.39	376011.00	0.12	625.85	609.00
6	1	3	9419.00	7963.00	148.10	0	Spot (Block6, Row3, Column1)	18947.36	16939.00	12460.58	0.05	0.66	570.00	576.09	570.00	129.95	0.00	0.23	100.00	100.00	0.00	16369.00	18377.36	11292627.00	141.38	3904.85	2820.00
6	2	3	9719.00	7974.00	156.10	0	Spot (Block6, Row3, Column2)	1013.49	920.00	311.38	0.04	0.31	559.00	593.58	559.00	205.84	0.03	0.35	78.00	43.00	0.00	361.00	454.49	680052.00	2.04	680.79	693.00
6	3	3	10004.00	7961.00	152.90	0	Spot (Block6, Row3, Column3)	2548.96	1794.00	3386.12	0.15	1.33	553.00	571.58	553.00	150.69	0.01	0.26	99.00	93.00	0.00	1241.00	1995.96	1638984.00	13.12	968.28	780.00
6	4	3	10319.00	7971.00	148.10	0	Spot (Block6, Row3, Column4)	31292.36	27757.00	18417.95	0.05	0.59	580.00	596.73	580.00	166.92	0.01	0.28	100.00	100.00	5.34	27177.00	30712.36	18744152.00	183.90	6609.96	4993.00
6	5	3	10637.00	7974.00	161.55	0	Spot (Block6, Row3, Column5)	2419.56	1261.00	6628.42	0.28	2.74	597.00	791.37	597.00	666.37	0.12	0.84	49.00	23.00	0.70	664.00	1822.56	1734828.00	2.44	885.05	758.00
6	6	3	10917.00	7972.00	214.95	0	Spot (Block6, Row3, Column6)	52156.96	65535.00	16332.55	0.10	0.31	677.00	1016.71	677.00	883.87	0.18	0.87	100.00	100.00	52.74	64858.00	51479.96	68430624.00	57.86	12708.30	12449.00
6	7	3	11220.00	7984.00	147.15	0	Spot (Block6, Row3, Column7)	16155.32	13620.00	11022.10	0.07	0.68	598.00	761.62	598.00	611.85	0.11	0.80	100.00	100.00	0.00	13022.00	15557.32	9580104.00	25.16	3335.85	2646.50
6	8	3	11520.00	7980.00	162.20	0	Spot (Block6, Row3, Column8)	49551.00	55050.00	16807.73	0.05	0.34	595.00	651.92	595.00	329.71	0.04	0.51	100.00	100.00	39.70	54455.00	48956.00	36321172.00	148.31	8846.49	8053.50
6	1	4	9416.00	8261.00	147.55	0	Spot (Block6, Row4, Column1)	30731.51	28157.00	18592.00	0.04	0.60	578.00	664.37	578.00	1641.11	0.06	2.47	100.00	100.00	4.71	27579.00	30153.51	18285268.00	18.32	6709.73	4194.50
6	2	4	9716.00	8269.00	184.65	0	Spot (Block6, Row4, Column2)	11252.20	10465.50	6233.54	0.03	0.55	587.00	669.66	587.00	361.08	0.06	0.54	100.00	100.00	0.00	9878.50	10665.20	10802111.00	29.31	2699.45	2651.00
6	3	4	10015.00	8271.00	154.15	0	Spot (Block6, Row4, Column3)	58243.27	65535.00	12359.54	0.05	0.21	587.00	673.66	587.00	393.54	0.06	0.58	100.00	100.00	66.67	64948.00	57656.27	38091424.00	146.29	12768.77	9933.00
6	4	4	10325.00	8259.00	188.30	0	Spot (Block6, Row4, Column4)	935.31	897.50	304.48	0.02	0.33	569.00	580.59	569.00	152.12	0.01	0.26	76.00	52.00	0.00	328.50	366.31	931567.00	2.33	682.55	618.50
6	5	4	10592.00	8268.00	153.80	0	Spot (Block6, Row4, Column5)	1515.16	952.00	2682.16	0.20	1.77	583.00	591.79	583.00	152.80	0.01	0.26	85.00	64.00	0.00	369.00	932.16	978791.00	6.04	841.81	715.00
6	6	4	10919.00	8273.00	186.35	0	Spot (Block6, Row4, Column6)	6348.51	6189.50	2270.51	0.01	0.36	618.00	773.73	618.00	508.62	0.10	0.66	100.00	100.00	0.00	5571.50	5730.51	6196144.00	10.96	2045.14	1830.00
6	7	4	11215.00	8278.00	149.65	0	Spot (Block6, Row4, Column7)	8258.92	6042.00	6510.38	0.14	0.79	614.00	755.86	614.00	508.60	0.09	0.67	98.00	86.00	0.00	5428.00	7644.92	5029679.00	14.75	1926.22	1496.00
6	8	4	11515.00	8285.00	156.10	0	Spot (Block6, Row4, Column8)	3090.34	2576.00	1740.70	0.08	0.56	595.00	641.36	595.00	247.22	0.03	0.39	100.00	96.00	0.00	1981.00	2495.34	2073616.00	9.91	1049.05	972.00
6	1	5	9423.00	8564.00	146.20	0	Spot (Block6, Row5, Column1)	32826.36	29199.00	19897.52	0.05	0.61	601.00	840.84	601.00	1961.55	0.15	2.33	100.00	100.00	9.48	28598.00	32225.36	19039320.00	16.31	6324.44	4696.00
6	2	5	9716.00	8568.00	159.05	0	Spot (Block6, Row5, Column2)	51018.43	58060.00	16063.51	0.06	0.31	600.00	915.82	600.00	2082.60	0.18	2.27	100.00	100.00	41.57	57460.00	50418.43	35713184.00	24.06	9503.29	8594.00
6	3	5	10015.00	8568.00	161.25	0	Spot (Block6, Row5, Column3)	38367.10	34755.00	20512.89	0.04	0.53	592.00	732.09	592.00	517.41	0.09	0.71	100.00	100.00	22.04	34163.00	37775.10	27509368.00	72.74	5731.56	5052.00
6	4	5	10316.00	8572.00	147.60	0	Spot (Block6, Row5, Column4)	15916.88	13342.00	10847.38	0.08	0.68	585.00	639.58	585.00	354.40	0.04	0.55	100.00	100.00	0.00	12757.00	15331.88	9518296.00	43.11	3189.38	2591.00
6	5	5	10619.00	8569.00	151.45	0	Spot (Block6, Row5, Column5)	57994.00	65535.00	12894.16	0.05	0.22	577.00	604.12	577.00	235.27	0.02	0.39	100.00	100.00	67.36	64958.00	57417.00	36420528.00	243.94	13864.37	9230.50
6	6	5	10918.00	8571.00	150.60	0	Spot (Block6, Row5, Column6)	4353.89	3843.00	2235.57	0.05	0.51	605.50	761.71	605.50	555.81	0.10	0.73	99.00	89.00	0.00	3237.50	3748.39	2716826.00	6.46	1419.68	1329.50
6	7	5	11214.00	8579.00	212.00	0	Spot (Block6, Row5, Column7)	54814.59	65535.00	15117.62	0.08	0.28	705.00	953.90	705.00	757.35	0.13	0.79	100.00	100.00	59.25	64830.00	54109.59	70492320.00	71.12	12383.18	11533.00
6	8	5	11516.00	8579.00	148.25	0	Spot (Block6, Row5, Column8)	24689.68	19920.00	19533.29	0.09	0.79	599.00	721.87	599.00	502.99	0.08	0.70	100.00	100.00	2.50	19321.00	24090.68	14813808.00	47.65	4498.93	3228.50
6	1	6	9413.00	8865.00	212.00	0	Spot (Block6, Row6, Column1)	47879.32	57784.00	18774.72	0.08	0.39	692.00	1067.05	692.00	1054.22	0.19	0.99	100.00	100.00	46.46	57092.00	47187.32	61525540.00	44.40	11736.29	11514.50
6	2	6	9710.00	8863.00	210.25	0	Spot (Block6, Row6, Column2)	51457.35	65535.00	17845.27	0.11	0.35	609.00	985.57	609.00	1073.27	0.21	1.09	100.00	100.00	52.82	64926.00	50848.35	64785472.00	47.03	11469.41	10736.00
6	3	6	10005.00	8869.00	146.25	0	Spot (Block6, Row6, Column3)	42832.14	46370.00	20878.68	0.03	0.49	581.00	722.25	581.00	666.72	0.09	0.92	100.00	100.00	32.31	45789.00	42251.14	25056928.00	63.16	8384.92	6344.00
6	4	6	10316.00	8871.00	148.05	0	Spot (Block6, Row6, Column4)	2885.35	2548.50	1480.21	0.05	0.51	573.00	586.32	573.00	203.43	0.01	0.35	100.00	97.00	0.00	1975.50	2312.35	1731211.00	11.30	1029.48	941.00
6	5	6	10614.00	8870.00	148.30	0	Spot (Block6, Row6, Column5)	58991.73	65535.00	11796.60	0.05	0.20	590.00	653.96	590.00	293.01	0.04	0.45	100.00	100.00	69.73	64945.00	58401.73	35277336.00	199.10	14972.08	11373.00
6	6	6	10916.00	8870.00	153.80	0	Spot (Block6, Row6, Column6)	2049.83	1586.00	1183.76	0.11	0.58	595.00	720.58	595.00	524.01	0.08	0.73	74.00	48.00	0.00	991.00	1454.83	1334440.00	2.54	848.57	841.00
6	7	6	11213.00	8873.00	149.00	0	Spot (Block6, Row6, Column7)	25370.37	22485.00	17362.69	0.05	0.68	629.00	775.01	629.00	538.93	0.09	0.70	100.00	100.00	1.15	21856.00	24741.37	15450554.00	45.64	4963.98	3947.00
6	8	6	11519.00	8878.00	148.85	0	Spot (Block6, Row6, Column8)	34046.97	30516.00	22256.19	0.05	0.65	598.00	643.79	598.00	195.27	0.03	0.30	100.00	100.00	16.39	29918.00	33448.97	20564428.00	171.06	6456.53	3639.00
6	1	7	9411.00	9164.00	172.25	0	Spot (Block6, Row7, Column1)	16502.34	13790.00	10014.40	0.08	0.61	599.00	790.42	599.00	640.14	0.12	0.81	100.00	100.00	0.00	13191.00	15903.34	13696942.00	24.54	3193.23	3141.00
6	2	7	9704.00	9168.00	173.40	0	Spot (Block6, Row7, Column2)	1091.16	964.50	416.30	0.05	0.38	588.00	737.72	588.00	647.60	0.10	0.88	27.00	4.00	0.00	376.50	503.16	916571.00	0.55	662.13	628.00
6	3	7	10024.00	9139.00	188.40	0	Spot (Block6, Row7, Column3)	664.67	689.00	102.48	0.02	0.15	519.00	572.16	519.00	166.14	0.04	0.29	51.00	1.00	0.00	170.00	145.67	662009.00	0.56	608.45	592.00
6	4	7	10315.00	9171.00	180.30	0	Spot (Block6, Row7, Column4)	919.39	854.00	285.80	0.03	0.31	570.00	600.01	570.00	233.61	0.02	0.39	59.00	28.00	0.00	284.00	349.39	837563.00	1.37	620.87	607.00
6	5	7	10615.00	9171.00	184.90	0	Spot (Block6, Row7, Column5)	6362.45	5782.50	3259.57	0.04	0.51	629.00	856.29	629.00	748.24	0.13	0.87	100.00	95.00	0.00	5153.50	5733.45	6120680.00	7.36	1824.57	1784.50
6	6	7	10907.00	9170.00	205.75	0	Spot (Block6, Row7, Column6)	50171.32	65535.00	20139.39	0.12	0.40	716.00	1111.25	716.00	1073.75	0.19	0.97	100.00	100.00	57.99	64819.00	49455.32	60306596.00	45.69	11105.53	10891.50
6	7	7	11202.00	9181.00	147.50	0	Spot (Block6, Row7, Column7)	34994.78	34349.00	15931.45	0.01	0.46	694.00	824.59	694.00	601.06	0.07	0.73	100.00	100.00	5.20	33655.00	34300.78	20856920.00	56.85	8105.99	6374.50
6	8	7	11513.00	9178.00	187.65	0	Spot (Block6, Row7, Column8)	9743.54	9848.50	3077.17	0.00	0.32	599.00	655.58	599.00	240.88	0.04	0.37	100.00	100.00	0.00	9249.50	9144.54	9665597.00	37.73	2808.02	2240.50
6	1	8	9403.00	9471.00	163.55	0	Spot (Block6, Row8, Column1)	847.91	801.00	182.31	0.02	0.22	585.00	615.81	585.00	243.59	0.02	0.40	45.00	6.00	0.00	216.00	262.91	628303.00	0.95	674.73	672.50
6	2	8	9708.00	9464.00	152.45	0	Spot (Block6, Row8, Column2)	3394.22	3014.00	1753.81	0.05	0.52	573.00	566.37	573.00	106.73	0.01	0.19	100.00	100.00	0.00	2441.00	2821.22	2168906.00	26.50	1107.19	1085.50
6	3	8	10002.00	9465.00	147.60	0	Spot (Block6, Row8, Column3)	8466.70	6559.00	6250.31	0.11	0.74	507.00	568.77	507.00	210.01	0.05	0.37	100.00	99.00	0.00	6052.00	7959.70	5020754.00	37.61	1981.32	1532.00
6	4	8	10307.00	9471.00	155.95	0	Spot (Block6, Row8, Column4)	62065.18	65535.00	7838.22	0.02	0.13	522.00	589.11	522.00	262.94	0.05	0.45	100.00	100.00	76.95	65013.00	61543.18	41459916.00	233.80	15009.62	11987.50
6	5	8	10601.00	9461.00	183.10	0	Spot (Block6, Row8, Column5)	810.38	781.00	194.24	0.02	0.24	597.00	763.39	597.00	696.74	0.11	0.91	0.00	0.00	0.00	184.00	213.38	760949.00	0.07	624.01	609.00
6	6	8	10909.00	9471.00	214.50	0	Spot (Block6, Row8, Column6)	51700.91	65535.00	16780.97	0.10	0.32	710.00	1080.46	710.00	1056.49	0.18	0.98	100.00	100.00	53.03	64825.00	50990.91	68245904.00	47.91	12004.37	11671.00
6	7	8	11208.00	9476.00	146.40	0	Spot (Block6, Row8, Column7)	10825.28	9742.00	5934.40	0.05	0.55	687.00	811.50	687.00	589.22	0.07	0.73	100.00	100.00	0.00	9055.00	10138.28	6300315.00	16.99	2925.41	2329.50
6	8	8	11498.00	9477.00	148.50	0	Spot (Block6, Row8, Column8)	55232.45	65535.00	14234.51	0.07	0.26	642.00	692.35	642.00	272.59	0.03	0.39	100.00	100.00	56.72	64893.00	54590.45	33692052.00	200.08	12395.42	9255.50
7	1	1	13924.00	7390.00	155.90	0	Spot (Block7, Row1, Column1)	25615.42	21393.00	15386.06	0.08	0.60	499.00	548.01	499.00	145.14	0.04	0.26	100.00	100.00	0.60	20894.00	25116.42	17162336.00	172.71	4908.11	3614.00
7	2	1	14219.00	7395.00	164.00	0	Spot (Block7, Row1, Column2)	1226.53	1124.00	484.70	0.04	0.40	500.00	540.36	500.00	107.90	0.03	0.20	97.00	85.00	0.00	624.00	726.53	918668.00	6.36	667.78	679.50
7	3	1	14526.00	7392.00	184.45	0	Spot (Block7, Row1, Column3)	678.46	687.00	149.76	0.01	0.22	501.00	537.85	501.00	95.99	0.03	0.18	61.00	45.00	0.00	186.00	177.46	644540.00	1.46	603.14	584.50
7	4	1	14820.00	7402.00	155.20	0	Spot (Block7, Row1, Column4)	1109.09	1026.00	375.26	0.03	0.34	506.00	541.31	506.00	91.06	0.03	0.17	99.00	91.00	0.00	520.00	603.09	731998.00	6.24	725.46	720.50
7	5	1	15123.00	7401.00	164.40	0	Spot (Block7, Row1, Column5)	787.12	774.00	175.92	0.01	0.22	507.00	544.80	507.00	95.77	0.03	0.18	90.00	62.00	0.00	267.00	280.12	591917.00	2.53	616.44	598.00
7	6	1	15424.00	7400.00	148.80	0	Spot (Block7, Row1, Column6)	1710.56	1595.00	693.89	0.03	0.41	502.00	534.44	502.00	92.96	0.03	0.17	100.00	100.00	0.00	1093.00	1208.56	1026333.00	12.65	912.85	829.00
7	7	1	15715.00	7405.00	149.40	0	Spot (Block7, Row1, Column7)	1270.08	1223.00	417.17	0.02	0.33	496.00	520.14	496.00	87.95	0.02	0.17	100.00	99.00	0.00	727.00	774.08	770941.00	8.53	756.20	720.00
7	8	1	16026.00	7402.00	162.35	0	Spot (Block7, Row1, Column8)	819.20	793.00	177.61	0.01	0.22	491.00	506.78	491.00	85.31	0.01	0.17	94.00	85.00	0.00	302.00	328.20	595559.00	3.66	604.04	607.00
7	1	2	13922.00	7693.00	147.00	-50	Spot (Block7, Row2, Column1)	544.37	511.00	99.35	0.03	0.18	492.00	511.96	492.00	104.77	0.02	0.20	19.00	9.00	0.00	19.00	52.37	323898.00	0.31	535.90	508.00
7	2	2	14226.00	7689.00	158.20	0	Spot (Block7, Row2, Column2)	665.24	676.00	120.60	0.01	0.18	499.00	527.68	499.00	86.04	0.02	0.16	75.00	51.00	0.00	177.00	166.24	459681.00	1.60	565.55	577.00
7	3	2	14515.00	7703.00	209.10	0	Spot (Block7, Row2, Column3)	618.97	593.00	108.39	0.02	0.18	506.00	541.55	506.00	88.78	0.03	0.16	48.00	31.00	0.00	87.00	112.97	769997.00	0.87	572.47	583.00
7	4	2	14836.00	7686.00	191.60	0	Spot (Block7, Row2, Column4)	685.50	679.00	117.25	0.00	0.17	517.00	559.03	517.00	105.14	0.03	0.19	56.00	29.00	0.00	162.00	168.50	710182.00	1.20	604.24	596.50
7	5	2	15126.00	7703.00	198.35	0	Spot (Block7, Row2, Column5)	2833.61	2676.00	968.79	0.02	0.34	576.00	603.33	576.00	205.76	0.02	0.34	100.00	99.00	0.00	2100.00	2257.61	3159474.00	10.84	1138.02	1084.50
7	6	2	15424.00	7702.00	147.00	-50	Spot (Block7, Row2, Column6)	646.51	605.00	117.90	0.03	0.18	576.00	712.44	576.00	597.36	0.09	0.84	0.00	0.00	0.00	29.00	70.51	380792.00	-0.11	618.18	587.00
7	7	2	15720.00	7713.00	216.60	0	Spot (Block7, Row2, Column7)	629.83	601.00	119.63	0.02	0.19	503.00	578.33	503.00	271.08	0.06	0.47	15.00	0.00	0.00	98.00	126.83	843338.00	0.19	540.20	509.50
7	8	2	16012.00	7714.00	249.60	0	Spot (Block7, Row2, Column8)	550.31	515.00	86.76	0.03	0.16	495.00	563.41	495.00	379.60	0.06	0.67	0.00	0.00	0.00	20.00	55.31	994419.00	-0.03	510.52	495.00
7	1	3	13921.00	7996.00	174.60	0	Spot (Block7, Row3, Column1)	738.81	697.00	159.75	0.03	0.22	493.00	501.28	493.00	77.76	0.01	0.16	90.00	66.00	0.00	204.00	245.81	628730.00	3.05	577.97	573.00
7	2	3	14215.00	8011.00	234.90	0	Spot (Block7, Row3, Column2)	587.51	587.00	97.90	0.00	0.17	501.00	546.11	501.00	174.45	0.04	0.32	19.00	0.00	0.00	86.00	86.51	935908.00	0.24	533.82	501.00
7	3	3	14519.00	7991.00	169.80	0	Spot (Block7, Row3, Column3)	815.85	732.50	333.22	0.05	0.41	506.00	538.17	506.00	83.68	0.03	0.16	89.00	74.00	0.00	226.50	309.85	652678.00	3.32	591.68	590.50
7	4	3	14818.00	7999.00	155.15	0	Spot (Block7, Row3, Column4)	2572.49	2194.00	1287.70	0.07	0.50	512.00	549.35	512.00	87.70	0.03	0.16	100.00	100.00	0.00	1682.00	2060.49	1700414.00	23.07	978.23	931.00
7	5	3	15122.00	8000.00	147.00	-50	Spot (Block7, Row3, Column5)	1035.41	707.00	1719.87	0.17	1.66	592.00	748.29	592.00	624.15	0.10	0.83	6.00	5.00	0.00	115.00	443.41	608819.00	0.46	709.94	695.00
7	6	3	15420.00	8002.00	215.10	0	Spot (Block7, Row3, Column6)	52593.25	65535.00	16155.27	0.10	0.31	610.00	985.12	610.00	880.86	0.21	0.89	100.00	100.00	53.83	64925.00	51983.25	69371200.00	58.59	11650.01	11099.00
7	7	3	15722.00	8004.00	147.00	-50	Spot (Block7, Row3, Column7)	753.38	704.00	287.18	0.03	0.38	579.00	744.16	579.00	664.73	0.11	0.89	1.00	0.00	0.00	125.00	174.38	442985.00	0.01	713.20	612.00
7	8	3	16021.00	8005.00	166.05	0	Spot (Block7, Row3, Column8)	58311.08	65535.00	12771.66	0.05	0.22	507.00	633.00	507.00	506.03	0.10	0.80	100.00	100.00	64.62	65028.00	57804.08	44666712.00	113.98	11646.79	10481.00
7	1	4	13920.00	8292.00	150.80	0	Spot (Block7, Row4, Column1)	2713.16	2431.50	1396.60	0.05	0.51	507.00	552.45	507.00	168.67	0.04	0.31	100.00	99.00	0.00	1924.50	2206.16	1693014.00	12.81	1002.87	929.50
7	2	4	14216.00	8296.00	175.10	0	Spot (Block7, Row4, Column2)	9734.98	8775.00	5055.16	0.05	0.52	566.00	644.96	566.00	354.72	0.06	0.55	100.00	100.00	0.00	8209.00	9168.98	8342878.00	25.63	2227.56	2148.00
7	3	4	14520.00	8297.00	150.60	0	Spot (Block7, Row4, Column3)	7426.97	6854.50	3995.53	0.03	0.54	521.00	603.00	521.00	264.62	0.06	0.44	100.00	100.00	0.00	6333.50	6905.97	4634431.00	25.79	1939.74	1551.00
7	4	4	14806.00	8304.00	181.55	0	Spot (Block7, Row4, Column4)	648.97	618.00	92.01	0.02	0.14	509.00	541.03	509.00	85.01	0.03	0.16	66.00	42.00	0.00	109.00	139.97	597703.00	1.27	600.17	593.00
7	5	4	15110.00	8303.00	206.80	0	Spot (Block7, Row4, Column5)	694.66	692.00	206.73	0.00	0.30	562.00	585.22	562.00	165.20	0.02	0.28	28.00	3.00	0.00	130.00	132.66	846091.00	0.66	632.86	596.00
7	6	4	15421.00	8300.00	196.25	0	Spot (Block7, Row4, Column6)	3628.23	3489.50	1192.02	0.02	0.33	597.00	791.48	597.00	653.72	0.12	0.83	99.00	96.00	0.00	2892.50	3031.23	3940255.00	4.34	1310.78	1203.00
7	7	4	15720.00	8304.00	147.00	-50	Spot (Block7, Row4, Column7)	732.43	701.00	142.80	0.02	0.19	577.00	691.02	577.00	501.57	0.08	0.73	0.00	0.00	0.00	124.00	155.43	430668.00	0.08	645.39	607.00
7	8	4	16014.00	8306.00	192.15	0	Spot (Block7, Row4, Column8)	722.44	703.00	148.46	0.01	0.21	503.00	578.38	503.00	331.87	0.06	0.57	23.00	0.00	0.00	200.00	219.44	753502.00	0.43	573.21	581.00
7	1	5	13921.00	8592.00	147.60	0	Spot (Block7, Row5, Column1)	2470.84	2184.00	1316.77	0.05	0.53	589.00	762.78	589.00	647.00	0.11	0.85	80.00	57.00	0.00	1595.00	1881.84	1465207.00	2.64	1074.06	961.50
7	2	5	14214.00	8591.00	165.05	0	Spot (Block7, Row5, Column2)	59505.70	65535.00	11356.84	0.04	0.19	617.00	846.45	617.00	702.77	0.14	0.83	100.00	100.00	69.81	64918.00	58888.70	44748712.00	83.47	12074.41	10972.00
7	3	5	14516.00	8597.00	157.60	0	Spot (Block7, Row5, Column3)	34440.95	30185.50	19763.52	0.06	0.57	591.00	683.78	591.00	423.40	0.06	0.62	100.00	100.00	11.05	29594.50	33849.95	23695448.00	79.73	5474.88	4547.00
7	4	5	14823.00	8603.00	160.90	0	Spot (Block7, Row5, Column4)	1111.96	1076.00	337.36	0.01	0.30	512.00	578.81	512.00	224.17	0.05	0.39	87.00	62.00	0.00	564.00	599.96	796163.00	2.38	685.69	639.00
7	5	5	15120.00	8601.00	147.45	0	Spot (Block7, Row5, Column5)	8760.03	8146.00	4928.98	0.03	0.56	516.00	555.02	516.00	102.44	0.03	0.18	100.00	100.00	0.00	7630.00	8244.03	5220978.00	80.10	2237.15	1828.00
7	6	5	15418.00	8603.00	147.00	-50	Spot (Block7, Row5, Column6)	680.56	690.50	107.26	0.01	0.16	589.00	690.03	589.00	492.03	0.07	0.71	0.00	0.00	0.00	101.50	91.56	401528.00	-0.02	637.70	598.00
7	7	5	15718.00	8606.00	204.70	0	Spot (Block7, Row5, Column7)	52195.35	65535.00	17308.29	0.10	0.33	598.00	823.36	598.00	711.32	0.14	0.86	100.00	100.00	56.16	64937.00	51597.35	62269724.00	72.22	11871.40	11216.00
7	8	5	16041.00	8614.00	172.85	0	Spot (Block7, Row5, Column8)	730.97	693.00	225.42	0.02	0.31	502.00	598.19	502.00	436.65	0.08	0.73	18.00	0.00	0.00	191.00	228.97	608901.00	0.30	602.53	576.00
7	1	6	13912.00	8892.00	212.75	0	Spot (Block7, Row6, Column1)	48973.53	63007.00	18103.85	0.11	0.37	675.00	1020.37	675.00	972.89	0.18	0.95	100.00	100.00	48.68	62332.00	48298.53	62980592.00	49.29	11854.75	11345.50
7	2	6	14218.00	8892.00	208.30	0	Spot (Block7, Row6, Column2)	45814.82	50894.50	19357.40	0.05	0.42	649.00	1017.81	649.00	983.70	0.20	0.97	100.00	100.00	35.30	50245.50	45165.82	56719192.00	45.54	9893.55	9723.00
7	3	6	14511.00	8897.00	151.40	0	Spot (Block7, Row6, Column3)	2841.84	2612.00	1462.64	0.04	0.51	587.00	716.18	587.00	565.38	0.09	0.79	91.00	69.00	0.00	2025.00	2254.84	1778993.00	3.76	1143.89	936.50
7	4	6	14821.00	8894.00	196.30	0	Spot (Block7, Row6, Column4)	741.93	704.00	138.72	0.02	0.19	514.00	552.16	514.00	96.51	0.03	0.17	80.00	47.00	0.00	190.00	227.93	807222.00	1.97	623.88	595.50
7	5	6	15112.00	8904.00	147.40	0	Spot (Block7, Row6, Column5)	2744.84	2454.50	1339.46	0.05	0.49	570.00	578.56	570.00	139.27	0.01	0.24	100.00	99.00	0.00	1884.50	2174.84	1630433.00	15.55	1048.93	970.00
7	6	6	15416.00	8903.00	147.00	-50	Spot (Block7, Row6, Column6)	613.00	589.00	94.47	0.02	0.15	586.00	686.68	586.00	586.86	0.07	0.85	0.00	0.00	0.00	3.00	27.00	362282.00	-0.13	606.98	593.00
7	7	6	15722.00	8903.00	166.80	0	Spot (Block7, Row6, Column7)	1031.93	999.00	311.73	0.01	0.30	584.00	660.86	584.00	457.98	0.05	0.69	43.00	9.00	0.00	415.00	447.93	794589.00	0.81	673.57	680.00
7	8	6	16024.00	8908.00	150.50	0	Spot (Block7, Row6, Column8)	858.26	845.00	204.39	0.01	0.24	503.00	532.60	503.00	107.40	0.02	0.20	91.00	65.00	0.00	342.00	355.26	529547.00	3.03	643.89	629.00
7	1	7	13912.00	9192.00	165.90	0	Spot (Block7, Row7, Column1)	13704.47	11561.00	7913.63	0.07	0.58	553.00	712.10	553.00	590.54	0.11	0.83	100.00	100.00	0.00	11008.00	13151.47	10497626.00	22.00	2568.86	2451.50
7	2	7	14249.00	9204.00	220.50	0	Spot (Block7, Row7, Column2)	652.98	607.00	138.32	0.03	0.21	584.00	693.57	584.00	553.92	0.07	0.80	0.00	0.00	0.00	23.00	68.98	906989.00	-0.07	616.77	589.00
7	3	7	14514.00	9197.00	147.00	-50	Spot (Block7, Row7, Column3)	575.21	589.00	92.80	0.01	0.16	558.00	571.04	558.00	146.06	0.01	0.26	8.00	1.00	0.00	31.00	17.21	339376.00	0.03	579.33	581.00
7	4	7	14829.00	9192.00	229.35	0	Spot (Block7, Row7, Column4)	601.48	591.00	101.07	0.01	0.17	521.00	579.30	521.00	270.71	0.05	0.47	4.00	0.00	0.00	70.00	80.48	909443.00	0.08	567.26	564.00
7	5	7	15114.00	9201.00	147.00	-50	Spot (Block7, Row7, Column5)	647.06	603.00	102.28	0.03	0.16	586.00	699.58	586.00	592.95	0.08	0.85	0.00	0.00	0.00	17.00	61.06	381117.00	-0.09	623.18	595.50
7	6	7	15413.00	9200.00	196.15	0	Spot (Block7, Row7, Column6)	49681.67	65535.00	20615.04	0.12	0.41	627.00	980.95	627.00	1022.24	0.19	1.04	100.00	100.00	51.98	64908.00	49054.67	54004544.00	47.64	9913.62	9845.00
7	7	7	15705.00	9216.00	143.75	0	Spot (Block7, Row7, Column7)	1040.65	958.00	415.99	0.04	0.40	596.00	733.72	596.00	658.17	0.09	0.90	14.00	2.00	0.00	362.00	444.65	587967.00	0.47	750.24	717.00
7	8	7	16011.00	9209.00	192.20	0	Spot (Block7, Row7, Column8)	5313.06	5292.00	1527.57	0.00	0.29	506.00	565.51	506.00	200.48	0.05	0.35	100.00	100.00	0.00	4786.00	4807.06	5552153.00	23.68	1766.55	1489.00
7	1	8	13922.00	9502.00	172.30	0	Spot (Block7, Row8, Column1)	687.32	688.00	177.02	0.00	0.26	500.00	551.67	500.00	187.58	0.04	0.34	50.00	12.00	0.00	188.00	187.32	564973.00	0.72	613.86	596.00
7	2	8	14233.00	9475.00	149.70	0	Spot (Block7, Row8, Column2)	632.34	598.00	106.98	0.02	0.17	508.00	546.15	508.00	100.67	0.03	0.18	43.00	27.00	0.00	90.00	124.34	387622.00	0.86	588.35	586.00
7	3	8	14495.00	9482.00	150.25	0	Spot (Block7, Row8, Column3)	663.09	616.50	151.54	0.03	0.23	505.00	564.06	505.00	251.60	0.05	0.45	25.00	1.00	0.00	111.50	158.09	409788.00	0.39	611.84	593.00
7	4	8	14811.00	9500.00	161.65	0	Spot (Block7, Row8, Column4)	63802.22	65535.00	6902.17	0.01	0.11	519.00	597.61	519.00	331.75	0.06	0.56	100.00	100.00	90.50	65016.00	63283.22	46320860.00	190.52	15667.62	11061.50
7	5	8	15112.00	9501.00	147.00	-50	Spot (Block7, Row8, Column5)	594.92	593.00	111.65	0.00	0.19	521.00	697.27	521.00	661.14	0.13	0.95	0.00	0.00	0.00	72.00	73.92	351599.00	-0.15	577.92	596.00
7	6	8	15411.00	9501.00	214.75	0	Spot (Block7, Row8, Column6)	51640.46	65535.00	17128.45	0.10	0.33	622.00	1038.56	622.00	1092.03	0.22	1.05	100.00	100.00	54.71	64913.00	51018.46	67959552.00	46.34	11229.71	10427.50
7	7	8	15719.00	9501.00	153.10	0	Spot (Block7, Row8, Column7)	1116.84	1088.00	346.08	0.01	0.31	587.00	725.22	587.00	632.76	0.09	0.87	35.00	1.00	0.00	501.00	529.84	721476.00	0.62	708.29	697.00
7	8	8	15999.00	9503.00	152.20	0	Spot (Block7, Row8, Column8)	57276.26	65535.00	12907.01	0.06	0.23	509.00	581.67	509.00	253.01	0.06	0.43	100.00	100.00	61.22	65026.00	56767.26	36485280.00	224.08	11903.95	8391.50
8	1	1	18431.00	7419.00	154.25	0	Spot (Block8, Row1, Column1)	32101.57	28254.50	17435.15	0.06	0.54	397.00	420.04	397.00	124.27	0.02	0.30	100.00	100.00	5.66	27857.50	31704.57	20994460.00	254.94	6201.37	4976.50
8	2	1	18724.00	7426.00	147.15	0	Spot (Block8, Row1, Column2)	3331.88	3240.00	1550.59	0.01	0.47	395.00	408.41	395.00	90.66	0.01	0.22	100.00	100.00	0.00	2845.00	2936.88	1965811.00	32.25	1046.89	876.00
8	3	1	19008.00	7425.00	164.30	0	Spot (Block8, Row1, Column3)	517.18	504.00	129.05	0.01	0.25	397.00	405.14	397.00	51.41	0.01	0.13	77.00	56.00	0.00	107.00	120.18	387886.00	2.18	441.30	428.00
8	4	1	19318.00	7428.00	145.55	0	Spot (Block8, Row1, Column4)	3012.68	2664.00	1807.54	0.05	0.60	399.00	409.19	399.00	48.17	0.01	0.12	100.00	100.00	0.00	2265.00	2613.68	1741329.00	54.05	964.62	808.00
8	5	1	19610.00	7433.00	167.95	0	Spot (Block8, Row1, Column5)	536.26	508.00	102.46	0.02	0.19	399.00	406.57	399.00	57.51	0.01	0.14	81.00	47.00	0.00	109.00	137.26	419358.00	2.26	439.92	426.00
8	6	1	19924.00	7427.00	150.75	0	Spot (Block8, Row1, Column6)	1498.39	1380.00	653.48	0.04	0.44	396.00	397.40	396.00	51.74	0.00	0.13	99.00	99.00	0.00	984.00	1102.39	934997.00	21.28	650.25	612.00
8	7	1	20220.00	7432.00	145.55	0	Spot (Block8, Row1, Column7)	2613.91	2698.00	1062.85	0.01	0.41	396.00	400.73	396.00	50.77	0.01	0.13	100.00	100.00	0.00	2302.00	2217.91	1508226.00	43.59	939.23	796.00
8	8	1	20534.00	7436.00	164.80	0	Spot (Block8, Row1, Column8)	749.73	681.00	232.93	0.04	0.31	397.00	398.12	397.00	32.82	0.00	0.08	99.00	99.00	0.00	284.00	352.73	566048.00	10.71	498.09	492.00
8	1	2	18385.00	7698.00	152.25	0	Spot (Block8, Row2, Column1)	460.79	434.00	65.80	0.03	0.14	397.00	406.60	397.00	91.61	0.01	0.23	35.00	6.00	0.00	37.00	63.79	294442.00	0.59	425.07	413.00
8	2	2	18728.00	7724.00	131.40	0	Spot (Block8, Row2, Column2)	524.56	498.00	85.45	0.02	0.16	395.00	397.98	395.00	41.58	0.00	0.10	86.00	72.00	0.00	103.00	129.56	242870.00	3.04	444.62	442.00
8	3	2	19027.00	7733.00	172.45	0	Spot (Block8, Row2, Column3)	467.73	479.00	49.85	0.01	0.11	396.00	401.19	396.00	41.42	0.01	0.10	61.00	50.00	0.00	83.00	71.73	386347.00	1.61	431.35	410.00
8	4	2	19319.00	7727.00	191.15	0	Spot (Block8, Row2, Column4)	497.59	493.00	68.76	0.00	0.14	399.00	409.52	399.00	52.02	0.01	0.13	74.00	36.00	0.00	94.00	98.59	513013.00	1.69	432.85	420.00
8	5	2	19629.00	7722.00	183.30	0	Spot (Block8, Row2, Column5)	6403.92	6032.00	2078.00	0.03	0.32	403.00	442.54	403.00	646.19	0.04	1.46	100.00	99.00	0.00	5629.00	6000.92	6019685.00	9.23	2045.56	1801.00
8	6	2	19931.00	7704.00	195.40	0	Spot (Block8, Row2, Column6)	509.70	489.00	109.28	0.02	0.21	400.00	464.41	400.00	678.75	0.06	1.46	0.00	0.00	0.00	89.00	109.70	548442.00	0.07	439.62	413.00
8	7	2	20238.00	7741.00	179.85	0	Spot (Block8, Row2, Column7)	503.80	497.00	77.61	0.01	0.15	398.00	406.62	398.00	91.69	0.01	0.23	61.00	8.00	0.00	99.00	105.80	456447.00	1.06	454.84	433.50
8	8	2	20500.00	7720.00	168.40	0	Spot (Block8, Row2, Column8)	469.90	468.00	73.49	0.00	0.16	404.00	438.44	404.00	233.67	0.04	0.53	2.00	0.00	0.00	64.00	65.90	368870.00	0.13	439.61	425.50
8	1	3	18422.00	8018.00	147.30	0	Spot (Block8, Row3, Column1)	1218.82	1141.00	372.71	0.03	0.31	399.00	409.58	399.00	151.93	0.01	0.37	99.00	98.00	0.00	742.00	819.82	722761.00	5.33	622.47	567.00
8	2	3	18734.00	8030.00	137.60	0	Spot (Block8, Row3, Column2)	521.32	493.00	142.31	0.02	0.27	397.00	409.41	397.00	72.75	0.01	0.18	68.00	28.00	0.00	96.00	124.32	265350.00	1.54	456.82	422.50
8	3	3	19015.00	8022.00	154.25	0	Spot (Block8, Row3, Column3)	771.20	745.00	184.64	0.02	0.24	396.00	403.51	396.00	53.78	0.01	0.13	99.00	97.00	0.00	349.00	375.20	502053.00	6.84	509.20	505.00
8	4	3	19322.00	8026.00	146.95	0	Spot (Block8, Row3, Column4)	2445.24	2216.50	1214.70	0.04	0.50	399.00	407.12	399.00	42.45	0.01	0.10	100.00	100.00	0.00	1817.50	2046.24	1442694.00	48.02	933.48	789.00
8	5	3	19618.00	8031.00	139.25	0	Spot (Block8, Row3, Column5)	959.17	730.00	753.88	0.12	0.79	405.00	476.41	405.00	666.25	0.07	1.40	18.00	7.00	0.00	325.00	554.17	503563.00	0.72	569.37	531.00
8	6	3	19924.00	8030.00	196.65	0	Spot (Block8, Row3, Column6)	18124.88	12905.00	13755.29	0.15	0.76	417.00	543.43	417.00	697.47	0.12	1.28	100.00	100.00	0.00	12488.00	17707.88	19883004.00	25.21	3769.30	3744.00
8	7	3	20252.00	8032.00	157.10	0	Spot (Block8, Row3, Column7)	493.73	498.00	47.29	0.00	0.10	408.00	491.64	408.00	342.06	0.08	0.70	0.00	0.00	0.00	90.00	85.73	337709.00	0.01	444.27	429.50
8	8	3	20521.00	8035.00	160.25	0	Spot (Block8, Row3, Column8)	50283.37	56175.00	16126.84	0.05	0.32	419.00	494.78	419.00	350.95	0.07	0.71	100.00	100.00	36.07	55756.00	49864.37	35550600.00	141.87	9398.08	8082.00
8	1	4	18419.00	8317.00	148.60	0	Spot (Block8, Row4, Column1)	2301.32	2105.00	1271.47	0.04	0.55	403.00	428.66	403.00	169.19	0.03	0.39	100.00	93.00	0.00	1702.00	1898.32	1394597.00	11.07	813.88	689.50
8	2	4	18716.00	8324.00	171.90	0	Spot (Block8, Row4, Column2)	4226.71	3991.00	1907.63	0.02	0.45	403.00	460.93	403.00	235.77	0.06	0.51	100.00	100.00	0.00	3588.00	3823.71	3478581.00	15.97	1222.29	1196.50
8	3	4	19016.00	8324.00	148.05	0	Spot (Block8, Row4, Column3)	11752.78	10933.00	6119.22	0.03	0.52	399.00	433.91	399.00	132.40	0.04	0.31	100.00	100.00	0.00	10534.00	11353.78	7051669.00	85.49	2857.33	2260.00
8	4	4	19340.00	8283.00	253.70	0	Spot (Block8, Row4, Column4)	457.34	437.00	118.72	0.02	0.26	395.00	401.68	395.00	57.22	0.01	0.14	45.00	12.00	0.00	42.00	62.34	851569.00	0.97	423.27	407.00
8	5	4	19604.00	8333.00	161.50	0	Spot (Block8, Row4, Column5)	660.55	628.50	138.99	0.02	0.21	398.00	410.08	398.00	72.13	0.01	0.18	97.00	80.00	0.00	230.50	262.55	478237.00	3.47	490.38	488.00
8	6	4	19925.00	8329.00	190.75	0	Spot (Block8, Row4, Column6)	7636.38	7422.50	2304.55	0.01	0.30	411.00	471.25	411.00	195.73	0.06	0.42	100.00	100.00	0.00	7011.50	7225.38	7834925.00	36.61	2109.32	1792.00
8	7	4	20225.00	8344.00	152.90	0	Spot (Block8, Row4, Column7)	735.50	604.00	879.82	0.09	1.20	410.00	456.89	410.00	178.21	0.05	0.39	63.00	11.00	0.00	194.00	325.50	473661.00	1.56	521.32	494.00
8	8	4	20525.00	8352.00	216.95	0	Spot (Block8, Row4, Column8)	582.64	557.00	178.27	0.02	0.31	414.00	452.69	414.00	218.60	0.04	0.48	27.00	1.00	0.00	143.00	168.64	784234.00	0.59	520.97	467.50
8	1	5	18420.00	8623.00	143.30	0	Spot (Block8, Row5, Column1)	7548.39	6815.00	3797.02	0.04	0.50	406.00	475.68	406.00	274.29	0.07	0.58	100.00	100.00	0.00	6409.00	7142.39	4219550.00	25.79	1956.99	1766.00
8	2	5	18714.00	8624.00	158.95	0	Spot (Block8, Row5, Column2)	54344.72	65535.00	14323.70	0.08	0.26	415.00	529.87	415.00	356.26	0.11	0.67	100.00	100.00	50.87	65120.00	53929.72	37606864.00	151.05	10336.47	8666.00
8	3	5	19019.00	8621.00	157.60	0	Spot (Block8, Row5, Column3)	15526.43	12904.00	9251.47	0.08	0.60	400.00	465.65	400.00	257.69	0.07	0.55	100.00	100.00	0.00	12504.00	15126.43	10573496.00	58.45	2778.89	2375.00
8	4	5	19314.00	8624.00	150.75	0	Spot (Block8, Row5, Column4)	837.49	754.00	311.72	0.05	0.37	392.00	408.87	392.00	110.34	0.02	0.27	97.00	79.00	0.00	362.00	445.49	520082.00	3.88	516.79	487.50
8	5	5	19619.00	8627.00	146.25	0	Spot (Block8, Row5, Column5)	8230.69	7708.00	4176.15	0.03	0.51	397.00	405.45	397.00	57.41	0.01	0.14	100.00	100.00	0.00	7311.00	7833.69	4798494.00	136.29	1875.80	1494.00
8	6	5	19922.00	8626.00	165.40	0	Spot (Block8, Row5, Column6)	617.49	602.50	109.91	0.01	0.18	407.00	454.94	407.00	180.73	0.05	0.40	55.00	8.00	0.00	195.50	210.49	466823.00	0.90	475.42	482.00
8	7	5	20221.00	8629.00	190.65	0	Spot (Block8, Row5, Column7)	14715.83	12870.50	8677.57	0.06	0.59	417.00	493.52	417.00	243.37	0.07	0.49	100.00	100.00	0.00	12453.50	14298.83	15039577.00	58.44	3279.14	3296.00
8	8	5	20526.00	8630.00	149.55	0	Spot (Block8, Row5, Column8)	775.17	704.00	198.10	0.04	0.26	411.00	448.17	411.00	161.74	0.04	0.36	92.00	45.00	0.00	293.00	364.17	472076.00	2.02	524.60	502.00
8	1	6	18414.00	8924.00	196.90	0	Spot (Block8, Row6, Column1)	14416.08	9977.50	11118.54	0.16	0.77	433.00	533.61	433.00	289.27	0.09	0.54	100.00	100.00	0.00	9544.50	13983.08	15828855.00	47.99	3162.08	3108.50
8	2	6	18716.00	8917.00	202.30	0	Spot (Block8, Row6, Column2)	8536.76	7928.50	4253.42	0.03	0.50	418.00	535.71	418.00	337.17	0.11	0.63	100.00	100.00	0.00	7510.50	8118.76	9919714.00	23.73	2300.47	2205.00
8	3	6	19010.00	8925.00	147.20	0	Spot (Block8, Row6, Column3)	3124.67	2974.00	1620.63	0.02	0.52	397.00	443.47	397.00	174.68	0.05	0.39	100.00	100.00	0.00	2577.00	2727.67	1852927.00	15.35	951.74	777.00
8	4	6	19319.00	8917.00	174.85	0	Spot (Block8, Row6, Column4)	536.03	509.00	97.01	0.02	0.18	390.00	393.56	390.00	54.62	0.00	0.14	86.00	59.00	0.00	119.00	146.03	453479.00	2.61	439.98	423.00
8	5	6	19621.00	8922.00	140.65	0	Spot (Block8, Row6, Column5)	7617.04	6792.00	5038.67	0.05	0.66	396.00	407.66	396.00	68.47	0.01	0.17	100.00	100.00	0.00	6396.00	7221.04	4105586.00	105.29	2281.92	1571.00
8	6	6	19923.00	8927.00	198.10	0	Spot (Block8, Row6, Column6)	465.31	474.00	68.55	0.01	0.15	407.00	444.42	407.00	159.16	0.04	0.36	3.00	0.00	0.00	67.00	58.31	520222.00	0.13	424.87	410.00
8	7	6	20216.00	8932.00	155.45	0	Spot (Block8, Row6, Column7)	689.34	675.00	129.54	0.01	0.19	411.00	449.27	411.00	169.12	0.04	0.38	84.00	25.00	0.00	264.00	278.34	457719.00	1.42	499.94	501.00
8	8	6	20517.00	8923.00	176.95	0	Spot (Block8, Row6, Column8)	564.23	564.00	91.10	0.00	0.16	411.00	425.28	411.00	51.63	0.01	0.12	94.00	64.00	0.00	153.00	153.23	494264.00	2.69	464.32	456.00
8	1	7	18416.00	9216.00	163.75	0	Spot (Block8, Row7, Column1)	6099.43	5356.50	3236.44	0.06	0.53	403.00	469.20	403.00	206.97	0.07	0.44	100.00	100.00	0.00	4953.50	5696.43	4550174.00	27.20	1365.27	1342.00
8	2	7	18708.00	9215.00	178.50	0	Spot (Block8, Row7, Column2)	486.17	486.00	78.22	0.00	0.16	404.00	452.89	404.00	161.74	0.05	0.36	15.00	0.00	0.00	82.00	82.17	432208.00	0.21	436.88	416.00
8	3	7	19013.00	9177.00	193.05	0	Spot (Block8, Row7, Column3)	477.75	476.50	154.86	0.00	0.32	398.00	413.35	398.00	91.11	0.02	0.22	38.00	4.00	0.00	78.50	79.75	500685.00	0.71	419.02	400.00
8	4	7	19303.00	9234.00	266.80	0	Spot (Block8, Row7, Column4)	451.22	428.00	64.55	0.02	0.14	396.00	426.17	396.00	211.48	0.03	0.50	0.00	0.00	0.00	32.00	55.22	934933.00	0.12	413.14	404.00
8	5	7	19625.00	9225.00	228.65	0	Spot (Block8, Row7, Column5)	478.82	485.00	75.63	0.01	0.16	404.00	458.09	404.00	197.28	0.05	0.43	5.00	0.00	0.00	81.00	74.82	712004.00	0.11	429.80	407.50
8	6	7	19914.00	9226.00	187.10	0	Spot (Block8, Row7, Column6)	10955.76	10790.50	5409.80	0.01	0.49	434.00	577.61	434.00	404.72	0.12	0.70	100.00	100.00	0.00	10356.50	10521.76	10758555.00	25.64	2444.97	2327.00
8	7	7	20209.00	9230.00	154.15	0	Spot (Block8, Row7, Column7)	1097.82	982.00	456.45	0.05	0.42	417.00	480.60	417.00	249.83	0.06	0.52	88.00	55.00	0.00	565.00	680.82	723461.00	2.47	580.57	523.00
8	8	7	20518.00	9228.00	190.90	0	Spot (Block8, Row7, Column8)	11224.58	11302.00	3055.39	0.00	0.27	416.00	468.61	416.00	240.30	0.05	0.51	100.00	100.00	0.00	10886.00	10808.58	11538868.00	44.76	3110.82	2704.00
8	1	8	18409.00	9524.00	162.35	0	Spot (Block8, Row8, Column1)	677.92	643.00	184.13	0.02	0.27	396.50	411.52	396.50	94.18	0.02	0.23	89.00	68.00	0.00	246.50	281.42	496237.00	2.83	488.45	467.00
8	2	8	18714.00	9534.00	188.05	0	Spot (Block8, Row8, Column2)	485.11	492.00	59.54	0.01	0.12	395.00	401.03	395.00	90.12	0.01	0.22	59.00	6.00	0.00	97.00	90.11	481719.00	0.93	450.65	421.00
8	3	8	18998.00	9525.00	154.10	0	Spot (Block8, Row8, Column3)	629.39	601.00	121.64	0.02	0.19	398.00	421.45	398.00	170.98	0.02	0.41	72.00	13.00	0.00	203.00	231.39	412878.00	1.22	469.06	478.00
8	4	8	19310.00	9521.00	157.10	0	Spot (Block8, Row8, Column4)	63052.50	65535.00	6992.50	0.02	0.11	406.00	464.10	406.00	257.50	0.06	0.55	100.00	100.00	83.41	65129.00	62646.50	42939152.00	243.06	15406.75	12625.00
8	5	8	19598.00	9516.00	176.10	0	Spot (Block8, Row8, Column5)	467.31	477.00	67.12	0.01	0.14	405.00	484.77	405.00	340.03	0.08	0.70	0.00	0.00	0.00	72.00	62.31	403753.00	-0.05	436.98	417.00
8	6	8	19917.00	9527.00	183.70	0	Spot (Block8, Row8, Column6)	29602.05	21292.50	22234.95	0.14	0.75	427.00	596.03	427.00	482.10	0.14	0.81	100.00	100.00	15.71	20865.50	29175.05	27885280.00	60.17	4515.91	4487.00
8	7	8	20217.00	9546.00	166.20	0	Spot (Block8, Row8, Column7)	787.41	749.00	252.13	0.02	0.32	416.00	516.54	416.00	385.55	0.09	0.75	41.00	4.00	0.00	333.00	371.41	603158.00	0.70	552.39	491.00
8	8	8	20502.00	9529.00	151.60	0	Spot (Block8, Row8, Column8)	57248.94	65535.00	12112.67	0.06	0.21	417.00	484.48	417.00	275.46	0.07	0.57	100.00	100.00	60.44	65118.00	56831.94	36181628.00	206.07	11685.49	9254.00
9	1	1	4891.00	11837.00	152.15	0	Spot (Block9, Row1, Column1)	31037.87	27113.50	17617.22	0.06	0.57	402.00	439.47	402.00	130.32	0.04	0.30	100.00	100.00	3.94	26711.50	30635.87	19678032.00	234.79	6354.78	5200.50
9	2	1	5189.00	11841.00	147.30	0	Spot (Block9, Row1, Column2)	14871.50	13645.00	8303.85	0.04	0.56	398.00	429.79	398.00	121.66	0.03	0.28	100.00	100.00	0.00	13247.00	14473.50	8818799.00	118.71	2842.68	2482.00
9	3	1	5495.00	11844.00	145.50	0	Spot (Block9, Row1, Column3)	5248.05	4432.00	3400.80	0.07	0.65	400.00	418.33	400.00	80.89	0.02	0.19	100.00	100.00	0.00	4032.00	4848.05	3054363.00	59.71	1295.17	1057.00
9	4	1	5789.00	11845.00	145.10	0	Spot (Block9, Row1, Column4)	11662.65	10291.00	6388.87	0.05	0.55	404.00	437.87	404.00	102.19	0.03	0.23	100.00	100.00	0.00	9887.00	11258.65	6694362.00	109.84	2486.14	1968.00
9	5	1	6092.00	11842.00	145.70	0	Spot (Block9, Row1, Column5)	10840.51	9219.00	7780.41	0.07	0.72	405.00	437.82	405.00	105.05	0.03	0.24	100.00	100.00	0.00	8814.00	10435.51	6254977.00	99.02	2408.17	1383.50
9	6	1	6387.00	11846.00	143.50	0	Spot (Block9, Row1, Column6)	16227.17	14899.50	8415.99	0.04	0.52	404.00	438.08	404.00	162.85	0.04	0.37	100.00	100.00	0.00	14495.50	15823.17	8989853.00	96.95	4008.96	3310.50
9	7	1	6685.00	11849.00	145.80	0	Spot (Block9, Row1, Column7)	36954.53	35680.00	19347.10	0.02	0.52	398.00	420.23	398.00	113.08	0.02	0.27	100.00	100.00	13.62	35282.00	36556.53	21433696.00	323.07	6725.57	5857.00
9	8	1	6979.00	11856.00	162.50	0	Spot (Block9, Row1, Column8)	1330.77	918.50	2541.50	0.16	1.91	394.00	408.62	394.00	80.01	0.02	0.20	98.00	92.00	0.00	524.50	936.77	971460.00	11.53	691.37	516.00
9	1	2	4899.00	12131.00	168.20	0	Spot (Block9, Row2, Column1)	470.77	482.00	47.30	0.01	0.10	404.00	436.44	404.00	116.58	0.03	0.27	5.00	0.00	0.00	78.00	66.77	368141.00	0.29	436.74	417.50
9	2	2	5187.00	12143.00	127.95	0	Spot (Block9, Row2, Column2)	7855.83	7683.00	3047.36	0.01	0.39	403.00	433.27	403.00	114.57	0.03	0.26	100.00	100.00	0.00	7280.00	7452.83	3456566.00	64.78	1794.81	1685.00
9	3	2	5493.00	12143.00	150.85	0	Spot (Block9, Row2, Column3)	906.30	899.00	249.17	0.00	0.27	406.00	445.17	406.00	141.67	0.04	0.32	98.00	76.00	0.00	493.00	500.30	564628.00	3.25	544.74	520.00
9	4	2	5795.00	12150.00	171.00	0	Spot (Block9, Row2, Column4)	4698.62	4630.00	1905.74	0.01	0.41	415.00	472.39	415.00	141.92	0.06	0.30	100.00	100.00	0.00	4215.00	4283.62	3824678.00	29.78	1294.24	1274.00
9	5	2	6093.00	12144.00	166.50	0	Spot (Block9, Row2, Column5)	9772.69	9134.00	4207.40	0.03	0.43	429.00	480.70	429.00	147.57	0.05	0.31	100.00	100.00	0.00	8705.00	9343.69	7524971.00	62.97	2518.92	2125.00
9	6	2	6382.00	12146.00	146.60	0	Spot (Block9, Row2, Column6)	2490.72	2211.00	1238.47	0.05	0.50	413.00	519.19	413.00	445.63	0.10	0.86	98.00	80.00	0.00	1798.00	2077.72	1462051.00	4.42	875.78	788.00
9	7	2	6687.00	12150.00	148.75	0	Spot (Block9, Row2, Column7)	2805.90	2491.50	1528.09	0.05	0.54	400.00	426.37	400.00	123.41	0.03	0.29	100.00	100.00	0.00	2091.50	2405.90	1694761.00	19.28	916.68	844.50
9	8	2	6991.00	12145.00	221.80	0	Spot (Block9, Row2, Column8)	455.65	429.00	72.54	0.03	0.16	395.00	432.98	395.00	218.00	0.04	0.50	1.00	0.00	0.00	34.00	60.65	641561.00	0.10	438.90	412.00
9	1	3	4888.00	12435.00	143.55	0	Spot (Block9, Row3, Column1)	12984.84	11765.00	7676.34	0.04	0.59	405.00	421.14	405.00	67.04	0.02	0.16	100.00	100.00	0.00	11360.00	12579.84	7336436.00	187.40	2522.49	1966.00
9	2	3	5192.00	12442.00	148.35	0	Spot (Block9, Row3, Column2)	1407.10	1312.00	508.74	0.03	0.36	416.00	463.47	416.00	119.60	0.05	0.26	100.00	99.00	0.00	896.00	991.10	852705.00	7.89	643.91	627.50
9	3	3	5478.00	12442.00	143.55	0	Spot (Block9, Row3, Column3)	19677.60	15712.50	15470.23	0.10	0.79	438.00	478.64	438.00	165.17	0.04	0.35	100.00	100.00	5.58	15274.50	19239.60	10940747.00	116.23	5397.77	2401.00
9	4	3	5789.00	12443.00	144.00	0	Spot (Block9, Row3, Column4)	25365.79	22315.50	14885.16	0.06	0.59	462.00	483.94	462.00	150.38	0.02	0.31	100.00	100.00	0.35	21853.50	24903.79	14357040.00	165.46	5128.99	3517.50
9	5	3	6092.00	12442.00	140.65	0	Spot (Block9, Row3, Column5)	8131.50	7595.00	4384.07	0.03	0.54	490.00	578.95	490.00	521.37	0.07	0.90	100.00	100.00	0.00	7105.00	7641.50	4391008.00	14.49	2009.45	1551.00
9	6	3	6392.00	12448.00	223.25	0	Spot (Block9, Row3, Column6)	43601.41	38509.00	18996.14	0.05	0.44	491.00	689.54	491.00	723.68	0.15	1.05	100.00	100.00	34.65	38018.00	43110.41	61914492.00	59.30	10918.01	10638.00
9	7	3	6694.00	12450.00	146.90	0	Spot (Block9, Row3, Column7)	8801.45	7663.00	5906.00	0.06	0.67	411.00	525.44	411.00	452.01	0.11	0.86	100.00	99.00	0.00	7252.00	8390.45	5192853.00	18.31	1785.12	1341.00
9	8	3	6992.00	12459.00	156.60	0	Spot (Block9, Row3, Column8)	30445.59	28171.00	15472.84	0.03	0.51	405.00	472.77	405.00	284.43	0.07	0.60	100.00	100.00	1.92	27766.00	30040.59	20642120.00	105.38	5703.14	5038.00
9	1	4	4889.00	12738.00	144.00	0	Spot (Block9, Row4, Column1)	25893.04	23320.00	14723.45	0.05	0.57	421.00	459.43	421.00	116.74	0.04	0.25	100.00	100.00	0.35	22899.00	25472.04	14629568.00	217.86	4921.65	3887.00
9	2	4	5185.00	12743.00	167.50	0	Spot (Block9, Row4, Column2)	4279.71	3946.50	2054.67	0.04	0.48	461.00	509.98	461.00	217.81	0.04	0.43	100.00	100.00	0.00	3485.50	3818.71	3329617.00	17.31	1242.29	1223.00
9	3	4	5488.00	12741.00	148.15	0	Spot (Block9, Row4, Column3)	59265.86	65535.00	11648.66	0.04	0.20	483.00	520.00	483.00	207.85	0.03	0.40	100.00	100.00	70.72	65052.00	58782.86	35619068.00	282.64	14499.71	10543.50
9	4	4	5783.00	12748.00	180.40	0	Spot (Block9, Row4, Column4)	729.25	709.00	159.30	0.01	0.22	481.00	483.80	481.00	121.26	0.00	0.25	77.00	45.00	0.00	228.00	248.25	665806.00	2.02	539.14	519.50
9	5	4	6071.00	12747.00	140.45	0	Spot (Block9, Row4, Column5)	3832.92	3230.50	2490.00	0.07	0.65	489.00	499.18	489.00	143.84	0.01	0.29	100.00	100.00	0.00	2741.50	3343.92	2054445.00	23.18	1376.38	1193.00
9	6	4	6392.00	12746.00	172.05	0	Spot (Block9, Row4, Column6)	11460.20	10874.00	5184.06	0.02	0.45	490.00	577.57	490.00	488.05	0.07	0.85	100.00	100.00	0.00	10384.00	10970.20	9397364.00	22.30	3062.07	2474.50
9	7	4	6685.00	12751.00	146.15	0	Spot (Block9, Row4, Column7)	5596.67	4296.00	4106.12	0.11	0.73	439.00	525.82	439.00	374.40	0.08	0.71	100.00	89.00	0.00	3857.00	5157.67	3262859.00	13.54	1292.31	1073.00
9	8	4	6982.00	12755.00	151.65	0	Spot (Block9, Row4, Column8)	1862.89	1640.00	896.76	0.06	0.48	410.00	449.21	410.00	130.06	0.04	0.29	100.00	100.00	0.00	1230.00	1452.89	1169897.00	10.87	762.78	713.00
9	1	5	4887.00	13039.00	142.80	0	Spot (Block9, Row5, Column1)	36283.09	34014.00	21850.50	0.03	0.60	487.00	605.56	487.00	543.01	0.09	0.90	100.00	100.00	21.08	33527.00	35796.09	20137168.00	65.70	6470.45	4593.50
9	2	5	5188.00	13036.00	154.00	0	Spot (Block9, Row5, Column2)	32985.50	32066.50	14721.80	0.01	0.45	500.00	610.84	500.00	369.93	0.09	0.61	100.00	100.00	0.77	31566.50	32485.50	21506548.00	87.52	5827.25	4910.00
9	3	5	5489.00	13039.00	149.00	0	Spot (Block9, Row5, Column3)	18800.28	16750.00	11081.36	0.05	0.59	497.00	558.14	497.00	232.98	0.05	0.42	100.00	100.00	0.00	16253.00	18303.28	11355367.00	78.30	3442.20	2884.00
9	4	5	5789.00	13039.00	144.00	0	Spot (Block9, Row5, Column4)	9424.65	8124.50	5733.46	0.06	0.61	493.00	519.82	493.00	181.31	0.02	0.35	100.00	100.00	0.00	7631.50	8931.65	5334354.00	49.11	2148.82	1678.50
9	5	5	6086.00	13043.00	146.75	0	Spot (Block9, Row5, Column5)	59160.21	65535.00	11740.12	0.04	0.20	487.00	514.29	487.00	210.27	0.02	0.41	100.00	100.00	70.99	65048.00	58673.21	34668156.00	278.91	14212.73	11152.00
9	6	5	6385.00	13049.00	148.95	0	Spot (Block9, Row5, Column6)	2978.69	2655.00	1386.72	0.05	0.47	488.00	556.04	488.00	364.42	0.06	0.66	100.00	94.00	0.00	2167.00	2490.69	1790190.00	6.65	1048.76	939.50
9	7	5	6689.00	13052.00	205.35	0	Spot (Block9, Row5, Column7)	29460.99	23681.00	19786.44	0.09	0.67	484.00	607.97	484.00	505.27	0.10	0.83	100.00	100.00	8.19	23197.00	28976.99	35235436.00	57.10	6169.35	6123.00
9	8	5	6985.00	13053.00	145.80	0	Spot (Block9, Row5, Column8)	12169.08	10170.00	9026.99	0.08	0.74	412.00	486.36	412.00	312.68	0.07	0.64	100.00	100.00	0.00	9758.00	11757.08	6997219.00	37.36	2180.21	1722.00
9	1	6	4884.00	13337.00	226.95	0	Spot (Block9, Row6, Column1)	38149.85	28520.50	20456.12	0.13	0.54	513.00	774.93	513.00	778.59	0.18	1.00	100.00	100.00	26.68	28007.50	37636.85	56614764.00	48.00	9651.77	9708.50
9	2	6	5185.00	13336.00	214.60	0	Spot (Block9, Row6, Column2)	18602.22	15979.00	10680.04	0.07	0.57	506.00	727.43	506.00	685.65	0.16	0.94	100.00	100.00	0.00	15473.00	18096.22	24592138.00	26.07	4693.27	4720.00
9	3	6	5477.00	13340.00	142.90	0	Spot (Block9, Row6, Column3)	34099.71	30914.00	18669.37	0.04	0.55	494.00	569.80	494.00	340.13	0.06	0.60	100.00	100.00	7.22	30420.00	33605.71	18891276.00	98.58	7090.04	4985.50
9	4	6	5787.00	13341.00	144.05	0	Spot (Block9, Row6, Column4)	3310.96	2848.00	1707.55	0.07	0.52	487.00	507.14	487.00	175.74	0.02	0.35	100.00	100.00	0.00	2361.00	2823.96	1857448.00	15.95	1076.17	877.00
9	5	6	6083.00	13344.00	143.05	0	Spot (Block9, Row6, Column5)	54960.13	65535.00	15718.59	0.08	0.29	490.00	533.56	490.00	223.04	0.04	0.42	100.00	100.00	60.43	65045.00	54470.13	30558040.00	244.02	11385.33	7909.00
9	6	6	6385.00	13350.00	161.40	0	Spot (Block9, Row6, Column6)	1630.76	1102.00	2442.81	0.17	1.50	483.00	540.69	483.00	322.24	0.05	0.60	68.00	47.00	0.00	619.00	1147.76	1179040.00	3.38	617.29	613.00
9	7	6	6684.00	13346.00	145.15	0	Spot (Block9, Row6, Column7)	16418.62	14570.00	10382.32	0.05	0.63	466.00	533.37	466.00	364.39	0.06	0.68	100.00	100.00	0.00	14104.00	15952.62	9424285.00	43.59	3142.70	2470.00
9	8	6	6987.00	13355.00	145.05	0	Spot (Block9, Row6, Column8)	20167.48	17875.00	13539.31	0.05	0.67	415.00	456.00	415.00	126.22	0.04	0.28	100.00	100.00	0.00	17460.00	19752.48	11576135.00	156.16	3386.75	2579.00
9	1	7	4883.00	13639.00	155.90	0	Spot (Block9, Row7, Column1)	6133.36	5515.00	2907.60	0.05	0.47	509.00	623.77	509.00	485.39	0.09	0.78	100.00	99.00	0.00	5006.00	5624.36	4103218.00	11.35	1557.26	1473.50
9	2	7	5180.00	13640.00	164.10	0	Spot (Block9, Row7, Column2)	804.43	724.00	232.37	0.05	0.29	498.00	555.97	498.00	301.93	0.05	0.54	36.00	10.00	0.00	226.00	306.43	602515.00	0.82	562.35	557.50
9	3	7	5470.00	13630.00	233.80	0	Spot (Block9, Row7, Column3)	550.07	529.00	74.61	0.02	0.14	480.00	493.88	480.00	184.87	0.01	0.37	5.00	0.00	0.00	49.00	70.07	867461.00	0.30	497.94	495.00
9	4	7	5786.00	13645.00	179.10	0	Spot (Block9, Row7, Column4)	725.53	701.00	202.37	0.01	0.28	477.00	491.41	477.00	157.30	0.01	0.32	58.00	27.00	0.00	224.00	248.53	652979.00	1.49	558.85	536.00
9	5	7	6083.00	13642.00	190.05	0	Spot (Block9, Row7, Column5)	3442.67	3001.50	1853.23	0.06	0.54	497.00	621.79	497.00	426.85	0.10	0.69	100.00	90.00	0.00	2504.50	2945.67	3518408.00	6.61	1191.97	1136.50
9	6	7	6378.00	13646.00	203.85	0	Spot (Block9, Row7, Column6)	21385.11	19659.50	13038.61	0.04	0.61	521.00	780.82	521.00	747.63	0.18	0.96	100.00	100.00	0.00	19138.50	20864.11	25234432.00	27.56	4666.68	4696.00
9	7	7	6670.00	13653.00	144.95	0	Spot (Block9, Row7, Column7)	20583.73	19573.50	10586.34	0.02	0.51	498.00	582.81	498.00	385.80	0.07	0.66	100.00	100.00	0.52	19075.50	20085.73	11815059.00	51.84	4250.42	3258.50
9	8	7	6981.00	13650.00	176.35	0	Spot (Block9, Row7, Column8)	17730.07	18048.00	6000.94	0.01	0.34	470.00	498.58	470.00	206.12	0.03	0.41	100.00	100.00	0.00	17578.00	17260.07	15407429.00	83.60	4375.36	3645.00
9	1	8	4867.00	13941.00	152.05	0	Spot (Block9, Row8, Column1)	704.32	687.50	134.77	0.01	0.19	494.00	505.52	494.00	107.80	0.01	0.21	74.00	36.00	0.00	193.50	210.32	446539.00	1.84	578.51	579.00
9	2	8	5181.00	13935.00	146.30	0	Spot (Block9, Row8, Column2)	2306.67	2054.00	1072.74	0.05	0.47	492.00	486.38	492.00	83.06	0.00	0.17	100.00	100.00	0.00	1562.00	1814.67	1340175.00	21.92	883.11	855.00
9	3	8	5473.00	13944.00	145.45	0	Spot (Block9, Row8, Column3)	5218.83	4055.00	3781.62	0.11	0.72	495.00	514.30	495.00	173.50	0.02	0.34	100.00	97.00	0.00	3560.00	4723.83	3000827.00	27.11	1173.81	951.00
9	4	8	5781.00	13945.00	146.90	0	Spot (Block9, Row8, Column4)	53166.10	65535.00	15539.60	0.09	0.29	495.00	522.88	495.00	199.14	0.02	0.38	100.00	100.00	50.25	65040.00	52671.10	31421388.00	264.36	10911.65	8557.00
9	5	8	6068.00	13937.00	194.75	0	Spot (Block9, Row8, Column5)	687.03	673.00	138.55	0.01	0.20	502.00	656.04	502.00	645.63	0.12	0.98	0.00	0.00	0.00	171.00	185.03	733748.00	0.05	570.32	576.00
9	6	8	6380.00	13946.00	219.25	0	Spot (Block9, Row8, Column6)	44173.18	41827.00	20424.78	0.02	0.46	569.00	831.06	569.00	907.85	0.16	1.09	100.00	100.00	41.67	41258.00	43604.18	60738704.00	47.74	11058.86	11062.00
9	7	8	6681.00	13945.00	140.20	0	Spot (Block9, Row8, Column7)	8660.79	8120.00	4687.48	0.03	0.54	497.00	598.63	497.00	499.10	0.08	0.83	100.00	100.00	0.00	7623.00	8163.79	4598877.00	16.15	2281.32	1768.00
9	8	8	6966.00	13948.00	145.75	0	Spot (Block9, Row8, Column8)	53591.18	65535.00	15696.72	0.09	0.29	490.00	530.86	490.00	241.40	0.03	0.45	100.00	100.00	54.06	65045.00	53101.18	31029508.00	219.80	11834.54	9677.00
10	1	1	9396.00	11862.00	152.85	0	Spot (Block10, Row1, Column1)	27174.54	23888.50	15880.45	0.06	0.58	401.00	442.74	401.00	121.40	0.04	0.27	100.00	100.00	1.26	23487.50	26773.54	17283016.00	220.20	5368.05	4021.50
10	2	1	9690.00	11866.00	158.75	0	Spot (Block10, Row1, Column2)	820.88	765.00	255.98	0.03	0.31	393.00	405.90	393.00	79.23	0.01	0.20	100.00	89.00	0.00	372.00	427.88	568873.00	5.24	519.99	514.00
10	3	1	10002.00	11879.00	157.55	0	Spot (Block10, Row1, Column3)	531.12	503.00	108.92	0.02	0.21	393.50	398.56	393.50	60.81	0.01	0.15	77.00	39.00	0.00	109.50	137.62	364350.00	2.18	444.78	416.00
10	4	1	10285.00	11875.00	161.15	0	Spot (Block10, Row1, Column4)	710.45	669.00	210.51	0.03	0.30	395.00	402.57	395.00	67.03	0.01	0.17	95.00	76.00	0.00	274.00	315.45	510814.00	4.59	478.19	482.00
10	5	1	10591.00	11871.00	149.00	0	Spot (Block10, Row1, Column5)	696.58	692.00	194.24	0.00	0.28	396.00	418.83	396.00	80.92	0.02	0.19	85.00	70.00	0.00	296.00	300.58	424216.00	3.43	499.24	492.00
10	6	1	10887.00	11868.00	150.05	0	Spot (Block10, Row1, Column6)	794.49	769.00	197.01	0.01	0.25	398.00	421.75	398.00	74.19	0.03	0.18	99.00	96.00	0.00	371.00	396.49	491789.00	5.02	537.54	510.50
10	7	1	11191.00	11871.00	151.70	0	Spot (Block10, Row1, Column7)	1103.34	1033.00	569.42	0.03	0.52	408.00	442.02	408.00	87.24	0.03	0.20	99.00	92.00	0.00	625.00	695.34	696207.00	7.58	615.55	592.00
10	8	1	11498.00	11875.00	162.80	0	Spot (Block10, Row1, Column8)	888.49	836.50	272.91	0.03	0.31	410.00	445.23	410.00	81.73	0.04	0.18	100.00	94.00	0.00	426.50	478.49	653926.00	5.42	557.19	530.00
10	1	2	9412.00	12154.00	162.35	0	Spot (Block10, Row2, Column1)	465.87	481.00	85.35	0.01	0.18	402.00	430.75	402.00	109.13	0.03	0.25	23.00	5.00	0.00	79.00	63.87	339616.00	0.32	431.13	392.00
10	2	2	9689.00	12171.00	143.20	0	Spot (Block10, Row2, Column2)	599.89	587.00	116.92	0.01	0.19	396.00	410.08	396.00	66.40	0.02	0.16	92.00	65.00	0.00	191.00	203.89	337738.00	2.86	451.73	422.00
10	3	2	9986.00	12163.00	222.75	0	Spot (Block10, Row2, Column3)	501.85	492.00	96.14	0.01	0.19	399.00	418.72	399.00	73.56	0.02	0.18	65.00	27.00	0.00	93.00	102.85	713626.00	1.13	450.26	412.00
10	4	2	10304.00	12185.00	210.70	0	Spot (Block10, Row2, Column4)	566.38	561.00	111.86	0.00	0.20	404.00	432.27	404.00	94.21	0.03	0.22	67.00	32.00	0.00	157.00	162.38	715908.00	1.42	477.45	468.00
10	5	2	10590.00	12174.00	182.45	0	Spot (Block10, Row2, Column5)	8846.32	8233.50	3419.50	0.03	0.39	412.00	471.65	412.00	153.28	0.06	0.32	100.00	100.00	0.00	7821.50	8434.32	8280153.00	54.64	2200.07	1846.00
10	6	2	10893.00	12174.00	147.00	-50	Spot (Block10, Row2, Column6)	572.11	512.00	133.52	0.05	0.23	414.00	534.00	414.00	389.80	0.11	0.73	5.00	0.00	0.00	98.00	158.11	336403.00	0.10	530.44	495.00
10	7	2	11206.00	12212.00	112.50	0	Spot (Block10, Row2, Column7)	793.37	698.00	585.60	0.06	0.74	421.00	470.88	421.00	173.72	0.05	0.37	76.00	28.00	0.00	277.00	372.37	258638.00	1.86	571.94	584.00
10	8	2	11494.00	12178.00	147.00	-50	Spot (Block10, Row2, Column8)	500.99	492.00	90.16	0.01	0.18	463.00	562.50	463.00	872.66	0.08	1.55	0.00	0.00	0.00	29.00	37.99	296084.00	-0.07	517.29	494.50
10	1	3	9394.00	12465.00	148.75	0	Spot (Block10, Row3, Column1)	1583.94	1493.00	559.40	0.03	0.35	402.00	419.35	402.00	86.18	0.02	0.21	100.00	100.00	0.00	1091.00	1181.94	947197.00	13.51	715.48	703.00
10	2	3	9704.00	12465.00	166.15	0	Spot (Block10, Row3, Column2)	533.90	504.00	90.79	0.03	0.17	402.00	439.49	402.00	149.78	0.04	0.34	38.00	3.00	0.00	102.00	131.90	407901.00	0.63	452.63	434.00
10	3	3	9985.00	12464.00	148.80	0	Spot (Block10, Row3, Column3)	955.87	891.00	326.04	0.03	0.34	406.00	431.35	406.00	70.88	0.03	0.16	100.00	99.00	0.00	485.00	549.87	576391.00	7.40	581.92	582.00
10	4	3	10294.00	12482.00	170.65	0	Spot (Block10, Row3, Column4)	817.31	766.00	281.16	0.03	0.34	409.00	433.61	409.00	70.78	0.03	0.16	99.00	89.00	0.00	357.00	408.31	665294.00	5.42	551.14	492.00
10	5	3	10591.00	12472.00	147.00	-50	Spot (Block10, Row3, Column5)	893.83	816.00	329.15	0.04	0.37	475.50	590.89	475.50	471.30	0.09	0.80	34.00	5.00	0.00	340.50	418.33	530041.00	0.64	624.63	609.00
10	6	3	10888.00	12474.00	210.95	0	Spot (Block10, Row3, Column6)	35456.70	28783.50	20304.89	0.09	0.57	508.00	733.94	508.00	608.58	0.16	0.83	100.00	100.00	21.64	28275.50	34948.70	44888460.00	57.06	7890.72	7870.00
10	7	3	11213.00	12468.00	214.70	0	Spot (Block10, Row3, Column7)	542.25	505.00	106.52	0.03	0.20	480.00	566.33	480.00	437.63	0.07	0.77	0.00	0.00	0.00	25.00	62.25	714137.00	-0.06	488.71	484.00
10	8	3	11492.00	12480.00	158.05	0	Spot (Block10, Row3, Column8)	42340.38	42268.50	17986.45	0.00	0.42	483.00	616.06	483.00	936.38	0.11	1.52	100.00	100.00	20.95	41785.50	41857.38	29299688.00	44.56	8165.57	6625.50
10	1	4	9388.00	12771.00	159.35	0	Spot (Block10, Row4, Column1)	863.71	796.00	299.36	0.04	0.35	406.00	443.63	406.00	141.06	0.04	0.32	93.00	66.00	0.00	390.00	457.71	608917.00	2.98	531.92	512.00
10	2	4	9688.00	12769.00	171.65	0	Spot (Block10, Row4, Column2)	10416.00	9422.00	5819.95	0.04	0.56	412.00	496.62	412.00	262.83	0.08	0.53	100.00	100.00	0.00	9010.00	10004.00	8572366.00	37.74	2188.94	2040.00
10	3	4	9988.00	12767.00	146.70	0	Spot (Block10, Row4, Column3)	2830.56	2650.00	1267.98	0.03	0.45	412.00	488.91	412.00	261.08	0.07	0.53	100.00	99.00	0.00	2238.00	2418.56	1667199.00	8.97	999.00	846.50
10	4	4	10285.00	12785.00	226.80	0	Spot (Block10, Row4, Column4)	502.50	496.00	68.98	0.01	0.14	409.00	433.16	409.00	74.85	0.02	0.17	66.00	23.00	0.00	87.00	93.50	740686.00	0.93	464.77	473.00
10	5	4	10588.00	12772.00	171.65	0	Spot (Block10, Row4, Column5)	750.82	624.00	557.18	0.08	0.74	428.00	475.65	428.00	156.07	0.05	0.33	67.00	28.00	0.00	196.00	322.82	616423.00	1.76	524.82	503.00
10	6	4	10890.00	12773.00	185.45	0	Spot (Block10, Row4, Column6)	10988.09	10853.50	4159.45	0.01	0.38	497.00	600.48	497.00	420.40	0.08	0.70	100.00	100.00	0.00	10356.50	10491.09	10658447.00	24.71	2931.22	2335.00
10	7	4	11186.00	12759.00	166.80	0	Spot (Block10, Row4, Column7)	640.14	603.00	151.88	0.03	0.24	486.00	576.83	486.00	429.22	0.07	0.74	5.00	0.00	0.00	117.00	154.14	495466.00	0.15	527.61	496.00
10	8	4	11481.00	12774.00	187.65	0	Spot (Block10, Row4, Column8)	598.89	587.00	137.42	0.01	0.23	451.00	488.92	451.00	226.56	0.04	0.46	32.00	1.00	0.00	136.00	147.89	593500.00	0.49	496.85	482.00
10	1	5	9392.00	13064.00	147.20	0	Spot (Block10, Row5, Column1)	1334.49	1204.00	552.93	0.04	0.41	437.00	564.17	437.00	423.36	0.11	0.75	75.00	44.00	0.00	767.00	897.49	788683.00	1.82	630.47	609.00
10	2	5	9686.00	13065.00	156.45	0	Spot (Block10, Row5, Column2)	44945.24	45689.50	17688.16	0.01	0.39	487.00	614.37	487.00	430.35	0.10	0.70	100.00	100.00	26.33	45202.50	44458.24	30383156.00	103.01	8249.08	7163.00
10	3	5	9986.00	13072.00	154.50	0	Spot (Block10, Row5, Column3)	34053.97	29105.00	19647.82	0.07	0.58	437.00	536.48	437.00	320.67	0.09	0.60	100.00	100.00	10.23	28668.00	33616.97	22305420.00	104.52	5289.82	4837.00
10	4	5	10289.00	13068.00	169.00	0	Spot (Block10, Row5, Column4)	651.90	628.00	161.03	0.02	0.25	406.00	460.72	406.00	201.79	0.05	0.44	55.00	18.00	0.00	222.00	245.90	516954.00	0.95	486.68	477.00
10	5	5	10588.00	13071.00	141.25	0	Spot (Block10, Row5, Column5)	4410.44	4047.00	2240.96	0.04	0.51	407.00	433.88	407.00	76.08	0.03	0.18	100.00	100.00	0.00	3640.00	4003.44	2386049.00	52.27	1428.04	1239.00
10	6	5	10888.00	13074.00	147.00	-50	Spot (Block10, Row5, Column6)	660.90	674.50	120.56	0.01	0.18	480.00	561.85	480.00	427.32	0.07	0.76	2.00	0.00	0.00	194.50	180.90	389929.00	0.23	545.76	513.50
10	7	5	11187.00	13077.00	201.45	0	Spot (Block10, Row5, Column7)	40037.73	38190.50	20531.77	0.02	0.51	504.00	678.11	504.00	572.11	0.13	0.84	100.00	100.00	27.68	37686.50	39533.73	46283928.00	68.80	8423.62	8255.50
10	8	5	11482.00	13074.00	148.20	0	Spot (Block10, Row5, Column8)	851.15	801.00	240.83	0.03	0.28	468.00	530.62	468.00	383.60	0.05	0.72	44.00	5.00	0.00	333.00	383.15	508136.00	0.84	563.52	519.50
10	1	6	9385.00	13370.00	210.10	0	Spot (Block10, Row6, Column1)	29734.23	21189.00	20447.75	0.15	0.69	508.00	776.18	508.00	690.84	0.18	0.89	100.00	100.00	15.25	20681.00	29226.23	37435604.00	41.92	6838.50	6791.00
10	2	6	9682.00	13365.00	207.50	0	Spot (Block10, Row6, Column2)	27162.14	24751.00	14591.41	0.04	0.54	502.00	732.92	502.00	657.62	0.16	0.90	100.00	100.00	0.24	24249.00	26660.14	33355096.00	40.19	5889.59	5622.50
10	3	6	9979.00	13372.00	156.50	0	Spot (Block10, Row6, Column3)	1095.07	1064.00	375.52	0.01	0.34	479.00	543.08	479.00	329.68	0.05	0.61	71.00	44.00	0.00	585.00	616.07	741362.00	1.67	602.75	597.00
10	4	6	10283.00	13380.00	200.45	0	Spot (Block10, Row6, Column4)	621.73	590.50	168.19	0.02	0.27	413.00	443.72	413.00	74.71	0.03	0.17	86.00	61.00	0.00	177.50	208.73	710017.00	2.38	504.03	502.00
10	5	6	10588.00	13372.00	142.85	0	Spot (Block10, Row6, Column5)	2434.95	2318.00	1027.14	0.02	0.42	419.00	455.07	419.00	96.92	0.04	0.21	100.00	100.00	0.00	1899.00	2015.95	1339225.00	20.43	919.73	877.00
10	6	6	10883.00	13364.00	146.45	0	Spot (Block10, Row6, Column6)	535.00	505.00	87.03	0.03	0.16	420.00	523.95	420.00	416.01	0.10	0.79	0.00	0.00	0.00	85.00	115.00	312977.00	0.03	478.53	488.00
10	7	6	11183.00	13376.00	160.45	0	Spot (Block10, Row6, Column7)	953.12	879.00	322.32	0.04	0.34	479.00	527.62	479.00	371.12	0.04	0.70	54.00	18.00	0.00	400.00	474.12	677669.00	1.15	574.20	571.00
10	8	6	11497.00	13383.00	163.55	0	Spot (Block10, Row6, Column8)	679.47	662.50	173.48	0.01	0.26	422.00	461.45	422.00	127.51	0.04	0.28	73.00	45.00	0.00	240.50	257.47	500093.00	1.71	511.96	496.00
10	1	7	9386.00	13664.00	160.70	0	Spot (Block10, Row7, Column1)	14374.64	12747.00	7820.22	0.05	0.54	493.00	606.14	493.00	430.78	0.09	0.71	100.00	100.00	0.00	12254.00	13881.64	10249118.00	31.96	2623.56	2517.00
10	2	7	9690.00	13655.00	209.95	0	Spot (Block10, Row7, Column2)	549.30	503.00	103.28	0.04	0.19	486.00	578.38	486.00	444.95	0.08	0.77	0.00	0.00	0.00	17.00	63.30	687170.00	-0.07	499.94	489.00
10	3	7	9988.00	13616.00	192.15	0	Spot (Block10, Row7, Column3)	534.18	493.00	104.41	0.03	0.20	425.00	473.43	425.00	175.91	0.05	0.37	26.00	3.00	0.00	68.00	109.18	555548.00	0.35	501.28	489.50
10	4	7	10274.00	13676.00	182.45	0	Spot (Block10, Row7, Column4)	529.00	499.00	98.59	0.03	0.19	420.00	465.35	420.00	169.16	0.04	0.36	27.00	1.00	0.00	79.00	109.00	494088.00	0.38	508.26	492.50
10	5	7	10584.00	13672.00	147.00	-50	Spot (Block10, Row7, Column5)	663.23	623.00	133.49	0.03	0.20	487.00	575.95	487.00	426.86	0.07	0.74	5.00	0.00	0.00	136.00	176.23	390640.00	0.20	573.76	583.00
10	6	7	10883.00	13674.00	197.50	0	Spot (Block10, Row7, Column6)	35355.42	34538.00	19457.54	0.01	0.55	512.00	762.53	512.00	731.13	0.17	0.96	100.00	100.00	9.06	34026.00	34843.42	39032484.00	47.31	6779.66	6607.00
10	7	7	11175.00	13679.00	154.35	0	Spot (Block10, Row7, Column7)	742.06	721.00	147.42	0.01	0.20	493.00	570.29	493.00	409.38	0.06	0.72	16.00	0.00	0.00	228.00	249.06	486049.00	0.42	557.64	533.00
10	8	7	11482.00	13678.00	186.70	0	Spot (Block10, Row7, Column8)	15325.02	15551.00	4322.08	0.01	0.28	459.00	491.49	459.00	219.21	0.03	0.45	100.00	100.00	0.00	15092.00	14866.02	15018515.00	67.67	3785.89	3205.00
10	1	8	9389.00	13984.00	173.20	0	Spot (Block10, Row8, Column1)	683.17	619.00	249.69	0.04	0.37	443.00	476.14	443.00	160.34	0.03	0.34	55.00	27.00	0.00	176.00	240.17	573183.00	1.29	512.05	498.00
10	2	8	9682.00	13968.00	183.55	0	Spot (Block10, Row8, Column2)	585.08	593.00	104.36	0.01	0.18	414.00	448.60	414.00	80.20	0.03	0.18	80.00	58.00	0.00	179.00	171.08	552320.00	1.70	491.58	484.50
10	3	8	9967.00	13968.00	173.65	0	Spot (Block10, Row8, Column3)	631.85	590.00	152.71	0.03	0.24	407.00	454.78	407.00	177.35	0.05	0.39	52.00	18.00	0.00	183.00	224.85	529488.00	1.00	504.26	500.00
10	4	8	10281.00	13971.00	153.80	0	Spot (Block10, Row8, Column4)	57611.01	65535.00	12899.21	0.06	0.22	412.00	476.40	412.00	219.33	0.06	0.46	100.00	100.00	64.14	65123.00	57199.01	37274636.00	260.49	12652.77	9293.00
10	5	8	10582.00	13972.00	147.00	-50	Spot (Block10, Row8, Column5)	486.54	492.00	81.92	0.00	0.17	478.00	560.16	478.00	453.69	0.07	0.81	0.00	0.00	0.00	14.00	8.54	289975.00	-0.16	512.99	493.00
10	6	8	10884.00	13969.00	206.15	0	Spot (Block10, Row8, Column6)	38881.92	35878.50	21737.87	0.03	0.56	510.00	777.41	510.00	753.40	0.18	0.97	100.00	100.00	30.95	35368.50	38371.92	46736432.00	50.58	8578.69	8355.00
10	7	8	11195.00	13964.00	213.90	0	Spot (Block10, Row8, Column7)	670.48	603.00	203.78	0.05	0.30	489.00	586.92	489.00	476.19	0.08	0.81	11.00	0.00	0.00	114.00	181.48	877660.00	0.18	540.21	509.00
10	8	8	11469.00	13977.00	149.60	0	Spot (Block10, Row8, Column8)	53617.19	65535.00	16010.77	0.09	0.30	481.00	518.28	481.00	272.32	0.03	0.53	100.00	100.00	55.84	65054.00	53136.19	33028436.00	194.99	12107.59	8456.00
11	1	1	13898.00	11893.00	155.20	0	Spot (Block11, Row1, Column1)	28877.29	25791.00	16341.84	0.05	0.57	343.00	372.59	343.00	125.09	0.04	0.34	100.00	100.00	2.42	25448.00	28534.29	19087904.00	227.88	5053.29	4309.00
11	2	1	14191.00	11894.00	153.35	0	Spot (Block11, Row1, Column2)	832.94	765.00	297.28	0.04	0.36	317.00	387.98	317.00	548.51	0.09	1.41	37.00	2.00	0.00	448.00	515.94	538913.00	0.81	467.68	428.00
11	3	1	14494.00	11901.00	193.45	0	Spot (Block11, Row1, Column3)	380.48	385.00	62.52	0.01	0.16	307.00	325.28	307.00	50.84	0.03	0.16	67.00	19.00	0.00	78.00	73.48	404067.00	1.09	335.50	318.50
11	4	1	14798.00	11903.00	155.00	0	Spot (Block11, Row1, Column4)	696.53	651.00	227.21	0.03	0.33	307.00	323.80	307.00	44.68	0.02	0.14	100.00	99.00	0.00	344.00	389.53	460405.00	8.34	419.99	411.50
11	5	1	15086.00	11905.00	184.70	0	Spot (Block11, Row1, Column5)	461.05	462.00	106.80	0.00	0.23	305.00	322.99	305.00	56.34	0.02	0.17	91.00	59.00	0.00	157.00	156.05	443532.00	2.45	352.34	349.00
11	6	1	15392.00	11900.00	162.55	0	Spot (Block11, Row1, Column6)	630.31	575.00	190.27	0.04	0.30	308.00	326.62	308.00	50.64	0.03	0.16	99.00	90.00	0.00	267.00	322.31	460128.00	6.00	401.23	401.00
11	7	1	15695.00	11909.00	147.10	0	Spot (Block11, Row1, Column7)	933.65	881.00	374.67	0.03	0.40	314.00	336.05	314.00	50.45	0.03	0.15	99.00	99.00	0.00	567.00	619.65	548987.00	11.85	477.85	449.50
11	8	1	16004.00	11899.00	172.40	0	Spot (Block11, Row1, Column8)	581.60	570.00	135.33	0.01	0.23	322.00	343.16	322.00	50.54	0.03	0.15	95.00	87.00	0.00	248.00	259.60	482727.00	4.72	416.05	413.00
11	1	2	13894.00	12193.00	147.00	-50	Spot (Block11, Row2, Column1)	382.98	380.00	77.01	0.00	0.20	325.00	356.55	325.00	95.50	0.04	0.27	20.00	6.00	0.00	55.00	57.98	225193.00	0.28	385.47	388.00
11	2	2	14200.00	12186.00	142.45	0	Spot (Block11, Row2, Column2)	443.19	418.00	65.79	0.03	0.15	316.00	339.83	316.00	61.05	0.03	0.18	89.00	44.00	0.00	102.00	127.19	243756.00	1.69	370.37	373.00
11	3	2	14475.00	12211.00	205.25	0	Spot (Block11, Row2, Column3)	382.58	391.00	67.95	0.01	0.18	314.00	332.13	314.00	47.99	0.02	0.14	62.00	29.00	0.00	77.00	68.58	458718.00	1.05	351.68	327.00
11	4	2	14799.00	12206.00	170.90	0	Spot (Block11, Row2, Column4)	453.61	457.00	71.14	0.00	0.16	315.00	336.58	315.00	57.57	0.03	0.17	96.00	50.00	0.00	142.00	138.61	369236.00	2.03	387.48	390.50
11	5	2	15093.00	12200.00	189.70	0	Spot (Block11, Row2, Column5)	6999.87	6913.00	2425.20	0.01	0.35	313.00	343.01	313.00	83.53	0.04	0.24	100.00	100.00	0.00	6600.00	6686.87	7083870.00	79.70	1840.31	1536.50
11	6	2	15395.00	12203.00	147.00	-50	Spot (Block11, Row2, Column6)	423.97	400.50	64.82	0.02	0.15	320.00	413.42	320.00	361.04	0.11	0.87	0.00	0.00	0.00	80.50	103.97	249292.00	0.03	375.79	385.50
11	7	2	15708.00	12217.00	190.45	0	Spot (Block11, Row2, Column7)	414.40	402.50	60.57	0.01	0.15	319.00	344.23	319.00	70.30	0.03	0.20	69.00	23.00	0.00	83.50	95.40	425178.00	1.00	367.65	383.00
11	8	2	16038.00	12225.00	123.65	0	Spot (Block11, Row2, Column8)	400.14	398.00	42.11	0.00	0.11	331.00	372.61	331.00	233.85	0.05	0.63	0.00	0.00	0.00	67.00	69.14	162058.00	0.12	384.25	391.00
11	1	3	13898.00	12492.00	150.20	0	Spot (Block11, Row3, Column1)	953.52	911.00	304.42	0.02	0.32	313.00	331.32	313.00	47.42	0.02	0.14	100.00	99.00	0.00	598.00	640.52	590229.00	13.12	498.21	482.00
11	2	3	14193.00	12515.00	212.25	0	Spot (Block11, Row3, Column2)	395.88	396.00	73.82	0.00	0.19	314.00	355.94	314.00	150.34	0.05	0.42	13.00	2.00	0.00	82.00	81.88	508314.00	0.27	344.63	320.00
11	3	3	14483.00	12493.00	149.70	0	Spot (Block11, Row3, Column3)	616.85	587.50	167.35	0.02	0.27	312.00	331.57	312.00	51.23	0.03	0.15	99.00	95.00	0.00	275.50	304.85	379981.00	5.57	410.70	395.50
11	4	3	14790.00	12497.00	155.10	0	Spot (Block11, Row3, Column4)	777.32	722.00	252.18	0.03	0.32	313.00	330.61	313.00	48.46	0.02	0.15	100.00	99.00	0.00	409.00	464.32	511477.00	9.22	428.81	420.50
11	5	3	15091.00	12493.00	160.50	0	Spot (Block11, Row3, Column5)	560.07	493.00	317.06	0.06	0.57	323.00	421.80	323.00	382.16	0.12	0.91	10.00	1.00	0.00	170.00	237.07	399891.00	0.36	389.40	386.00
11	6	3	15393.00	12504.00	208.25	0	Spot (Block11, Row3, Column6)	38794.43	36389.00	20696.48	0.03	0.53	379.00	573.11	379.00	562.81	0.18	0.98	100.00	100.00	26.60	36010.00	38415.43	47833860.00	67.91	8628.40	8670.00
11	7	3	15693.00	12505.00	147.00	-50	Spot (Block11, Row3, Column7)	406.78	395.00	55.47	0.01	0.14	338.00	465.48	338.00	448.16	0.14	0.96	0.00	0.00	0.00	57.00	68.78	239186.00	-0.13	378.52	378.00
11	8	3	15993.00	12508.00	163.10	0	Spot (Block11, Row3, Column8)	49057.05	52929.00	16862.50	0.03	0.34	339.00	406.88	339.00	333.73	0.08	0.82	100.00	100.00	37.21	52590.00	48718.05	36253436.00	145.78	8276.57	7153.50
11	1	4	13892.00	12792.00	151.55	0	Spot (Block11, Row4, Column1)	833.95	787.00	294.09	0.03	0.35	318.00	354.93	318.00	136.80	0.05	0.39	93.00	75.00	0.00	469.00	515.95	522054.00	3.50	454.47	428.50
11	2	4	14189.00	12794.00	179.55	0	Spot (Block11, Row4, Column2)	9385.73	8442.00	5416.37	0.05	0.58	358.00	429.00	358.00	296.27	0.08	0.69	100.00	100.00	0.00	8084.00	9027.73	8372071.00	30.23	1949.78	1931.00
11	3	4	14485.00	12801.00	149.70	0	Spot (Block11, Row4, Column3)	2294.72	2112.00	1000.63	0.04	0.44	325.00	401.63	325.00	260.09	0.09	0.65	100.00	99.00	0.00	1787.00	1969.72	1392898.00	7.28	805.77	723.00
11	4	4	14780.00	12795.00	218.15	0	Spot (Block11, Row4, Column4)	395.37	396.00	54.44	0.00	0.14	312.00	326.86	312.00	43.15	0.02	0.13	78.00	44.00	0.00	84.00	83.37	537704.00	1.59	347.86	336.50
11	5	4	15072.00	12804.00	168.35	0	Spot (Block11, Row4, Column5)	530.20	487.00	356.59	0.04	0.67	316.00	338.77	316.00	72.21	0.03	0.21	88.00	59.00	0.00	171.00	214.20	416206.00	2.65	390.50	379.00
11	6	4	15391.00	12799.00	189.15	0	Spot (Block11, Row4, Column6)	9579.88	9443.50	3622.99	0.01	0.38	341.00	457.30	341.00	414.11	0.13	0.91	100.00	100.00	0.00	9102.50	9238.88	9656517.00	22.03	2245.19	1897.50
11	7	4	15685.00	12772.00	151.10	0	Spot (Block11, Row4, Column7)	481.00	480.00	85.69	0.00	0.18	362.00	460.12	362.00	389.62	0.10	0.85	0.00	0.00	0.00	118.00	119.00	301104.00	0.05	397.31	393.00
11	8	4	15988.00	12813.00	175.60	0	Spot (Block11, Row4, Column8)	534.92	514.00	113.53	0.02	0.21	335.00	382.50	335.00	217.25	0.06	0.57	41.00	4.00	0.00	179.00	199.92	459498.00	0.70	397.26	399.00
11	1	5	13893.00	13109.00	193.35	0	Spot (Block11, Row5, Column1)	1066.19	871.00	699.11	0.09	0.66	363.00	486.28	363.00	453.25	0.13	0.93	52.00	29.00	0.00	508.00	703.19	1125900.00	1.28	599.23	412.00
11	2	5	14188.00	13094.00	160.50	0	Spot (Block11, Row5, Column2)	52746.53	65315.00	15805.52	0.09	0.30	392.00	548.14	392.00	464.22	0.15	0.85	100.00	100.00	49.86	64923.00	52354.53	37555844.00	112.44	9095.21	7642.50
11	3	5	14487.00	13094.00	158.95	0	Spot (Block11, Row5, Column3)	33316.57	27674.00	20311.88	0.08	0.61	378.00	463.36	378.00	361.61	0.09	0.78	100.00	100.00	12.05	27296.00	32938.57	23221724.00	90.85	4555.66	4358.00
11	4	5	14793.00	13096.00	167.40	0	Spot (Block11, Row5, Column4)	553.63	520.00	116.72	0.03	0.21	321.00	370.52	321.00	211.94	0.06	0.57	47.00	6.00	0.00	199.00	232.63	430168.00	0.86	408.32	406.00
11	5	5	15091.00	13100.00	145.30	0	Spot (Block11, Row5, Column5)	3488.73	3426.00	1654.71	0.01	0.47	311.00	328.05	311.00	52.06	0.02	0.16	100.00	100.00	0.00	3115.00	3177.73	2006022.00	60.72	961.48	880.00
11	6	5	15389.00	13103.00	147.00	-50	Spot (Block11, Row5, Column6)	450.89	434.00	74.83	0.02	0.17	323.50	402.70	323.50	331.91	0.10	0.82	0.00	0.00	0.00	110.50	127.39	265125.00	0.15	385.53	391.00
11	7	5	15690.00	13103.00	200.75	0	Spot (Block11, Row5, Column7)	36453.27	33167.50	20765.84	0.04	0.57	388.00	518.20	388.00	488.02	0.13	0.94	100.00	100.00	21.29	32779.50	36065.27	41775696.00	73.63	7227.80	7391.50
11	8	5	16004.00	13107.00	174.55	0	Spot (Block11, Row5, Column8)	505.25	462.00	163.09	0.04	0.32	338.00	409.00	338.00	311.64	0.08	0.76	19.00	0.00	0.00	124.00	167.25	427950.00	0.31	372.42	386.00
11	1	6	13886.00	13397.00	207.55	0	Spot (Block11, Row6, Column1)	34895.47	30135.00	21405.83	0.06	0.61	406.00	651.74	406.00	635.55	0.21	0.98	100.00	100.00	21.82	29729.00	34489.47	42851888.00	53.88	7388.68	7457.50
11	2	6	14185.00	13393.00	207.90	0	Spot (Block11, Row6, Column2)	25202.39	22976.00	13620.58	0.04	0.54	407.00	624.13	407.00	586.44	0.19	0.94	100.00	100.00	0.33	22569.00	24795.39	30973748.00	41.91	5221.67	5060.00
11	3	6	14482.00	13400.00	151.30	0	Spot (Block11, Row6, Column3)	963.67	879.00	378.76	0.04	0.39	382.00	454.11	382.00	357.21	0.08	0.79	60.00	30.00	0.00	497.00	581.67	607114.00	1.43	527.00	500.50
11	4	6	14793.00	13409.00	164.95	0	Spot (Block11, Row6, Column4)	483.51	472.00	93.25	0.01	0.19	327.00	342.40	327.00	47.58	0.02	0.14	96.00	61.00	0.00	145.00	156.51	365531.00	2.97	394.69	390.00
11	5	6	15088.00	13404.00	146.05	0	Spot (Block11, Row6, Column5)	2566.05	2200.00	1623.75	0.07	0.63	317.00	339.74	317.00	72.44	0.03	0.21	100.00	100.00	0.00	1883.00	2249.05	1493444.00	30.73	842.89	673.00
11	6	6	15394.00	13401.00	214.60	0	Spot (Block11, Row6, Column6)	384.07	390.50	50.04	0.01	0.13	327.00	404.71	327.00	342.06	0.09	0.85	0.00	0.00	0.00	63.50	57.07	506969.00	-0.06	348.31	334.00
11	7	6	15692.00	13412.00	169.25	0	Spot (Block11, Row6, Column7)	609.57	576.00	164.02	0.02	0.27	376.00	425.48	376.00	335.86	0.05	0.79	27.00	1.00	0.00	200.00	233.57	487654.00	0.55	415.03	406.00
11	8	6	15992.00	13403.00	152.50	0	Spot (Block11, Row6, Column8)	458.87	417.50	95.70	0.04	0.21	330.00	353.63	330.00	70.96	0.03	0.20	63.00	42.00	0.00	87.50	128.87	291843.00	1.48	385.43	374.50
11	1	7	13883.00	13693.00	172.05	0	Spot (Block11, Row7, Column1)	13530.21	11623.00	8056.97	0.07	0.60	390.00	504.28	390.00	458.90	0.11	0.91	100.00	100.00	0.00	11233.00	13140.21	11148891.00	28.39	2428.54	2417.00
11	2	7	14177.00	13705.00	230.30	0	Spot (Block11, Row7, Column2)	417.38	400.00	60.34	0.02	0.14	393.00	471.78	393.00	348.75	0.08	0.74	0.00	0.00	0.00	7.00	24.38	636093.00	-0.16	392.84	397.00
11	3	7	14500.00	13678.00	254.85	0	Spot (Block11, Row7, Column3)	381.25	387.00	53.83	0.01	0.14	349.00	362.88	349.00	88.17	0.02	0.24	12.00	0.00	0.00	38.00	32.25	719417.00	0.21	354.79	346.00
11	4	7	14786.00	13703.00	210.00	0	Spot (Block11, Row7, Column4)	402.24	399.00	48.97	0.00	0.12	341.00	383.72	341.00	215.48	0.05	0.56	0.00	0.00	0.00	58.00	61.24	506020.00	0.09	367.08	384.00
11	5	7	15084.00	13694.00	221.10	0	Spot (Block11, Row7, Column5)	453.16	420.50	90.97	0.03	0.20	369.00	436.89	369.00	381.57	0.07	0.87	0.00	0.00	0.00	51.50	84.16	633516.00	0.04	404.03	386.00
11	6	7	15382.00	13701.00	198.90	0	Spot (Block11, Row7, Column6)	31332.47	30437.00	18049.92	0.01	0.58	403.00	663.30	403.00	747.47	0.22	1.13	100.00	100.00	2.49	30034.00	30929.47	35249060.00	41.03	6079.02	5962.50
11	7	7	15680.00	13707.00	152.85	0	Spot (Block11, Row7, Column7)	601.56	584.00	148.36	0.01	0.25	393.00	482.12	393.00	413.69	0.09	0.86	11.00	0.00	0.00	191.00	208.56	384396.00	0.29	462.51	420.00
11	8	7	15991.00	13707.00	190.30	0	Spot (Block11, Row7, Column8)	14531.07	15014.50	4231.15	0.01	0.29	382.00	406.58	382.00	175.39	0.03	0.43	100.00	100.00	0.00	14632.50	14149.07	14879816.00	80.53	3448.11	3148.00
11	1	8	13891.00	13999.00	164.20	0	Spot (Block11, Row8, Column1)	539.50	499.00	191.70	0.03	0.36	359.00	379.54	359.00	160.96	0.02	0.42	37.00	14.00	0.00	140.00	180.50	404628.00	0.99	418.78	400.00
11	2	8	14191.00	14001.00	183.35	0	Spot (Block11, Row8, Column2)	443.67	414.00	72.36	0.03	0.16	368.00	358.58	368.00	57.32	0.01	0.16	44.00	36.00	0.00	46.00	75.67	418380.00	1.48	384.32	380.50
11	3	8	14472.00	13980.00	185.45	0	Spot (Block11, Row8, Column3)	462.92	436.00	104.91	0.03	0.23	337.00	374.77	337.00	190.40	0.05	0.51	23.00	0.00	0.00	99.00	125.92	448571.00	0.46	374.80	388.00
11	4	8	14783.00	14001.00	157.75	0	Spot (Block11, Row8, Column4)	62295.63	65535.00	7522.99	0.02	0.12	384.00	415.05	384.00	267.36	0.03	0.64	100.00	100.00	79.01	65151.00	61911.63	42735200.00	231.45	14873.48	11187.50
11	5	8	15062.00	14009.00	199.75	0	Spot (Block11, Row8, Column5)	423.20	397.00	74.54	0.03	0.18	390.00	481.26	390.00	513.09	0.09	1.07	0.00	0.00	0.00	7.00	33.20	479480.00	-0.11	379.65	388.00
11	6	8	15386.00	14000.00	202.95	0	Spot (Block11, Row8, Column6)	44078.22	51336.00	21791.66	0.07	0.49	408.00	694.50	408.00	811.35	0.23	1.17	100.00	100.00	40.91	50928.00	43670.22	51616068.00	53.47	9519.79	9558.00
11	7	8	15691.00	13994.00	153.55	0	Spot (Block11, Row8, Column7)	620.31	595.00	133.05	0.02	0.21	398.00	510.66	398.00	488.98	0.11	0.96	4.00	0.00	0.00	197.00	222.31	404439.00	0.22	499.70	468.00
11	8	8	15972.00	14005.00	152.05	0	Spot (Block11, Row8, Column8)	55489.27	65535.00	13783.43	0.07	0.25	398.00	441.39	398.00	213.40	0.04	0.48	100.00	100.00	55.42	65137.00	55091.27	35346952.00	257.95	11065.07	7894.00
12	1	1	18398.00	11918.00	154.05	0	Spot (Block12, Row1, Column1)	35761.93	32444.00	18260.09	0.04	0.51	494.00	536.91	494.00	403.26	0.04	0.75	100.00	100.00	9.97	31950.00	35267.93	23316840.00	87.35	7086.62	5036.00
12	2	1	18696.00	11922.00	152.45	0	Spot (Block12, Row1, Column2)	5477.03	5058.00	2830.02	0.03	0.52	492.00	506.01	492.00	171.05	0.01	0.34	100.00	100.00	0.00	4566.00	4985.03	3483390.00	29.06	1550.93	1331.00
12	3	1	18999.00	11924.00	150.50	0	Spot (Block12, Row1, Column3)	2807.13	2502.00	1628.02	0.05	0.58	493.00	498.68	493.00	146.69	0.00	0.29	100.00	96.00	0.00	2009.00	2314.13	1731997.00	15.74	983.06	920.50
12	4	1	19291.00	11928.00	148.50	0	Spot (Block12, Row1, Column4)	4163.74	3836.00	2024.26	0.04	0.49	497.00	512.63	497.00	164.89	0.01	0.32	100.00	100.00	0.00	3339.00	3666.74	2523227.00	22.14	1308.96	1070.50
12	5	1	19597.00	11926.00	148.60	0	Spot (Block12, Row1, Column5)	4775.80	4154.00	3063.78	0.06	0.64	501.00	517.84	501.00	97.47	0.01	0.19	100.00	100.00	0.00	3653.00	4274.80	2903689.00	43.68	1299.27	1034.50
12	6	1	19891.00	11926.00	146.75	0	Spot (Block12, Row1, Column6)	9656.57	8827.00	5437.31	0.04	0.56	503.00	529.91	503.00	131.27	0.02	0.25	100.00	100.00	0.00	8324.00	9153.57	5687721.00	69.53	2672.71	2112.00
12	7	1	20189.00	11933.00	148.50	0	Spot (Block12, Row1, Column7)	19515.61	18765.00	10364.16	0.02	0.53	503.00	533.92	503.00	203.92	0.03	0.38	100.00	100.00	0.00	18262.00	19012.61	11728884.00	93.08	4617.45	3228.00
12	8	1	20504.00	11934.00	161.80	0	Spot (Block12, Row1, Column8)	1303.18	1200.00	491.22	0.04	0.38	504.00	526.96	504.00	181.40	0.02	0.34	95.00	78.00	0.00	696.00	799.18	950021.00	4.28	711.59	694.50
12	1	2	18394.00	12220.00	147.00	-50	Spot (Block12, Row2, Column1)	609.13	521.00	496.07	0.07	0.81	491.00	507.15	491.00	267.06	0.01	0.53	2.00	2.00	0.00	30.00	118.13	358775.00	0.38	1458.89	591.00
12	2	2	18695.00	12225.00	133.20	0	Spot (Block12, Row2, Column2)	4066.46	4065.00	1360.66	0.00	0.33	491.00	501.65	491.00	268.09	0.01	0.53	100.00	100.00	0.00	3574.00	3575.46	1955969.00	13.30	1239.56	1196.50
12	3	2	18993.00	12232.00	193.15	0	Spot (Block12, Row2, Column3)	675.53	632.00	145.07	0.03	0.21	493.00	502.95	493.00	86.27	0.01	0.17	75.00	46.00	0.00	139.00	182.53	708636.00	2.00	541.07	512.00
12	4	2	19296.00	12230.00	173.10	0	Spot (Block12, Row2, Column4)	2661.14	2613.00	934.17	0.01	0.35	499.00	526.60	499.00	114.64	0.02	0.22	100.00	100.00	0.00	2114.00	2162.14	2227376.00	18.62	1003.74	973.00
12	5	2	19598.00	12228.00	184.45	0	Spot (Block12, Row2, Column5)	15623.71	15126.50	5714.63	0.01	0.37	511.00	567.45	511.00	175.39	0.05	0.31	100.00	100.00	0.00	14615.50	15112.71	14967516.00	85.84	3965.22	3126.00
12	6	2	19884.00	12226.00	178.40	0	Spot (Block12, Row2, Column6)	2167.90	1787.50	2293.87	0.08	1.06	530.00	664.54	530.00	457.09	0.10	0.69	78.00	58.00	0.00	1257.50	1637.90	1938101.00	3.29	1194.85	721.00
12	7	2	20201.00	12236.00	157.25	0	Spot (Block12, Row2, Column7)	1625.66	1410.00	712.18	0.06	0.44	511.00	560.75	511.00	225.10	0.04	0.40	99.00	79.00	0.00	899.00	1114.66	1103823.00	4.73	816.44	775.00
12	8	2	20498.00	12237.00	218.60	0	Spot (Block12, Row2, Column8)	573.29	584.00	66.29	0.01	0.12	504.00	556.39	504.00	307.94	0.04	0.55	0.00	0.00	0.00	80.00	69.29	788842.00	0.05	530.20	510.00
12	1	3	18396.00	12519.00	148.70	0	Spot (Block12, Row3, Column1)	8700.23	8103.50	4627.76	0.03	0.53	491.00	490.80	491.00	79.08	0.00	0.16	100.00	100.00	0.00	7612.50	8209.23	5254937.00	103.81	2383.78	1872.50
12	2	3	18701.00	12527.00	175.75	0	Spot (Block12, Row3, Column2)	911.00	876.00	278.09	0.02	0.31	498.00	527.69	498.00	165.88	0.03	0.31	79.00	53.00	0.00	378.00	413.00	783457.00	2.31	591.34	592.00
12	3	3	18976.00	12522.00	148.00	0	Spot (Block12, Row3, Column3)	6022.07	3487.00	10343.79	0.24	1.72	499.00	525.69	499.00	137.60	0.02	0.26	100.00	100.00	1.82	2988.00	5523.07	3631307.00	39.94	1731.88	1042.50
12	4	3	19294.00	12528.00	148.20	0	Spot (Block12, Row3, Column4)	14124.88	13085.00	7963.94	0.03	0.56	504.00	534.02	504.00	105.24	0.03	0.20	100.00	100.00	0.00	12581.00	13620.88	8489055.00	129.14	3381.75	2494.00
12	5	3	19607.00	12529.00	144.60	0	Spot (Block12, Row3, Column5)	5331.42	2465.50	11085.30	0.33	2.08	518.00	663.58	518.00	483.32	0.11	0.73	96.00	82.00	1.94	1947.50	4813.42	3028248.00	9.66	1440.82	1006.00
12	6	3	19895.00	12529.00	209.65	0	Spot (Block12, Row3, Column6)	43984.57	46816.00	19716.45	0.03	0.45	605.00	875.40	605.00	694.51	0.16	0.79	100.00	100.00	34.75	46211.00	43379.57	54937160.00	62.07	10545.79	10598.00
12	7	3	20197.00	12534.00	148.65	0	Spot (Block12, Row3, Column7)	4263.29	3970.50	2488.24	0.03	0.58	578.00	693.46	578.00	492.68	0.08	0.71	98.00	83.00	0.00	3392.50	3685.29	2583552.00	7.25	1481.58	1074.50
12	8	3	20491.00	12538.00	158.10	0	Spot (Block12, Row3, Column8)	32504.36	29886.00	16424.63	0.04	0.51	514.00	577.95	514.00	274.48	0.05	0.47	100.00	100.00	4.93	29372.00	31990.36	22395548.00	116.31	6877.55	5474.00
12	1	4	18391.00	12812.00	150.70	0	Spot (Block12, Row4, Column1)	13425.44	11748.50	8496.14	0.06	0.63	496.00	523.47	496.00	159.61	0.02	0.30	100.00	100.00	0.00	11252.50	12929.44	8377475.00	80.84	3722.21	1739.00
12	2	4	18690.00	12826.00	180.40	0	Spot (Block12, Row4, Column2)	9764.86	8905.00	5528.38	0.04	0.57	505.00	587.26	505.00	259.27	0.07	0.44	100.00	100.00	0.00	8400.00	9259.86	8915314.00	35.40	2292.78	2356.00
12	3	4	18992.00	12826.00	149.30	0	Spot (Block12, Row4, Column3)	48144.09	54553.00	18783.10	0.05	0.39	508.00	605.68	508.00	307.75	0.08	0.51	100.00	100.00	43.21	54045.00	47636.09	29416228.00	154.47	10480.29	7539.50
12	4	4	19282.00	12827.00	163.55	0	Spot (Block12, Row4, Column4)	757.28	726.00	117.07	0.02	0.15	508.00	545.81	508.00	126.82	0.03	0.23	84.00	44.00	0.00	218.00	249.28	554329.00	1.67	616.28	610.00
12	5	4	19576.00	12829.00	141.45	0	Spot (Block12, Row4, Column5)	4217.01	1833.00	8784.33	0.36	2.08	510.00	554.01	510.00	152.38	0.04	0.28	100.00	99.00	1.11	1323.00	3707.01	2281403.00	24.04	1293.07	913.00
12	6	4	19894.00	12831.00	192.50	0	Spot (Block12, Row4, Column6)	18718.30	18267.00	5977.88	0.01	0.32	582.00	688.58	582.00	468.78	0.07	0.68	100.00	100.00	0.00	17685.00	18136.30	19598052.00	38.46	4697.41	4146.00
12	7	4	20185.00	12831.00	148.65	0	Spot (Block12, Row4, Column7)	3327.51	2634.00	2102.78	0.10	0.63	593.00	674.62	593.00	407.54	0.06	0.60	93.00	78.00	0.00	2041.00	2734.51	2006488.00	6.51	1102.30	941.50
12	8	4	20493.00	12841.00	161.85	0	Spot (Block12, Row4, Column8)	1395.82	1301.00	547.47	0.03	0.39	544.50	565.68	544.50	116.08	0.02	0.21	100.00	95.00	0.00	756.50	851.32	1007779.00	7.15	752.83	722.00
12	1	5	18392.00	13125.00	147.30	0	Spot (Block12, Row5, Column1)	11414.30	10121.00	7197.10	0.05	0.63	508.00	648.10	508.00	436.01	0.11	0.67	100.00	100.00	0.00	9613.00	10906.30	6745849.00	24.69	2775.18	2048.00
12	2	5	18689.00	13120.00	157.40	0	Spot (Block12, Row5, Column2)	36029.09	34183.50	16013.33	0.02	0.44	559.00	688.08	559.00	418.57	0.09	0.61	100.00	100.00	3.53	33624.50	35470.09	24499816.00	84.43	7002.52	6255.00
12	3	5	18989.00	13123.00	157.85	0	Spot (Block12, Row5, Column3)	35896.51	32775.50	19267.43	0.04	0.54	514.00	645.35	514.00	384.98	0.10	0.60	100.00	100.00	13.89	32261.50	35382.51	24553308.00	91.57	5708.89	5238.00
12	4	5	19289.00	13123.00	147.65	0	Spot (Block12, Row5, Column4)	5391.15	4581.00	3213.16	0.07	0.60	512.00	586.23	512.00	274.33	0.06	0.47	100.00	100.00	0.00	4069.00	4879.15	3218516.00	17.52	1553.83	1186.00
12	5	5	19592.00	13128.00	147.20	0	Spot (Block12, Row5, Column5)	47709.84	56591.00	19497.66	0.07	0.41	514.00	565.72	514.00	171.02	0.04	0.30	100.00	100.00	42.83	56077.00	47195.84	28292112.00	275.66	9864.20	7838.00
12	6	5	19890.00	13130.00	150.90	0	Spot (Block12, Row5, Column6)	2717.68	2499.00	1124.00	0.04	0.41	553.00	630.56	553.00	389.85	0.06	0.62	99.00	90.00	0.00	1946.00	2164.68	1693112.00	5.35	1029.02	986.50
12	7	5	20194.00	13130.00	193.00	0	Spot (Block12, Row5, Column7)	37650.79	35059.00	21020.39	0.03	0.56	599.00	741.83	599.00	555.48	0.09	0.75	100.00	100.00	21.81	34460.00	37051.79	39533564.00	66.44	7817.77	7763.00
12	8	5	20494.00	13131.00	146.30	0	Spot (Block12, Row5, Column8)	6759.22	5740.00	4523.25	0.07	0.67	577.00	632.03	577.00	394.79	0.04	0.62	100.00	95.00	0.00	5163.00	6182.22	3927109.00	15.52	1812.41	1472.00
12	1	6	18389.00	13422.00	206.80	0	Spot (Block12, Row6, Column1)	39910.13	38589.50	21338.60	0.01	0.53	579.00	843.74	579.00	724.95	0.16	0.86	100.00	100.00	29.67	38010.50	39331.13	48690732.00	53.89	9029.74	8950.50
12	2	6	18684.00	13421.00	206.75	0	Spot (Block12, Row6, Column2)	20512.96	18992.50	10631.03	0.03	0.52	576.00	779.17	576.00	619.20	0.13	0.79	100.00	100.00	0.00	18416.50	19936.96	24943754.00	31.87	4832.31	4694.00
12	3	6	18978.00	13426.00	146.75	0	Spot (Block12, Row6, Column3)	17418.87	14937.50	10275.20	0.07	0.59	506.00	611.27	506.00	341.13	0.08	0.56	100.00	100.00	0.00	14431.50	16912.87	10277135.00	49.27	3832.23	2975.00
12	4	6	19292.00	13425.00	153.65	0	Spot (Block12, Row6, Column4)	1647.69	1529.50	699.55	0.03	0.42	499.00	529.51	499.00	122.35	0.03	0.23	100.00	95.00	0.00	1030.50	1148.69	1064405.00	9.14	773.36	731.50
12	5	6	19587.00	13429.00	146.35	0	Spot (Block12, Row6, Column5)	42489.70	43815.00	20247.30	0.01	0.48	522.00	570.44	522.00	173.56	0.04	0.30	100.00	100.00	27.15	43293.00	41967.70	24729124.00	241.52	8181.49	6494.50
12	6	6	19887.00	13428.00	162.15	0	Spot (Block12, Row6, Column6)	1022.31	916.00	363.73	0.05	0.36	561.00	615.80	561.00	343.93	0.04	0.56	50.00	25.00	0.00	355.00	461.31	742199.00	1.18	677.39	672.00
12	7	6	20190.00	13431.00	150.10	0	Spot (Block12, Row6, Column7)	7568.23	6918.50	4654.35	0.04	0.61	588.00	646.10	588.00	382.93	0.04	0.59	100.00	99.00	0.00	6330.50	6980.23	4677165.00	18.08	1919.92	1520.00
12	8	6	20493.00	13438.00	147.40	0	Spot (Block12, Row6, Column8)	9515.23	8775.00	6074.50	0.04	0.64	579.00	580.83	579.00	120.63	0.00	0.21	100.00	100.00	0.00	8196.00	8936.23	5680595.00	74.06	2346.39	1801.00
12	1	7	18385.00	13717.00	166.95	0	Spot (Block12, Row7, Column1)	14774.36	12853.00	8210.54	0.06	0.56	501.00	656.83	501.00	520.49	0.12	0.79	100.00	100.00	0.00	12352.00	14273.36	11464903.00	27.12	2737.08	2661.50
12	2	7	18687.00	13727.00	164.85	0	Spot (Block12, Row7, Column2)	709.10	692.00	172.82	0.01	0.24	508.00	612.02	508.00	311.46	0.08	0.51	23.00	2.00	0.00	184.00	201.10	528990.00	0.31	590.31	590.50
12	3	7	18976.00	13727.00	170.55	0	Spot (Block12, Row7, Column3)	580.74	586.50	82.35	0.00	0.14	500.00	523.05	500.00	90.65	0.02	0.17	45.00	18.00	0.00	86.50	80.74	469236.00	0.64	559.61	577.00
12	4	7	19288.00	13730.00	173.65	0	Spot (Block12, Row7, Column4)	684.06	691.00	112.75	0.00	0.16	500.00	535.00	500.00	147.09	0.03	0.27	60.00	14.00	0.00	191.00	184.06	576663.00	1.01	546.32	507.00
12	5	7	19590.00	13727.00	186.20	0	Spot (Block12, Row7, Column5)	2231.87	2192.50	869.81	0.01	0.39	531.00	635.63	531.00	425.68	0.08	0.67	99.00	77.00	0.00	1661.50	1700.87	2187235.00	3.75	951.48	944.50
12	6	7	19888.00	13727.00	192.30	0	Spot (Block12, Row7, Column6)	27391.30	26653.50	14823.02	0.01	0.54	603.00	863.33	603.00	795.47	0.16	0.92	100.00	100.00	0.10	26050.50	26788.30	28486960.00	33.35	5478.75	5250.00
12	7	7	20175.00	13735.00	150.65	0	Spot (Block12, Row7, Column7)	11075.72	10289.00	5500.03	0.03	0.50	582.00	677.79	582.00	438.73	0.07	0.65	100.00	100.00	0.00	9707.00	10493.72	6878024.00	23.70	3029.84	2068.50
12	8	7	20498.00	13739.00	193.00	0	Spot (Block12, Row7, Column8)	28166.04	28946.00	8374.41	0.01	0.30	578.00	615.51	578.00	239.11	0.03	0.39	100.00	100.00	0.00	28368.00	27588.04	29658828.00	115.22	6560.15	5778.00
12	1	8	18374.00	14023.00	179.35	0	Spot (Block12, Row8, Column1)	752.34	691.00	264.78	0.04	0.35	490.00	513.61	490.00	182.42	0.02	0.36	57.00	24.00	0.00	201.00	262.34	677854.00	1.31	534.61	502.00
12	2	8	18684.00	14021.00	156.90	0	Spot (Block12, Row8, Column2)	1388.08	1263.00	509.39	0.04	0.37	498.00	513.70	498.00	77.62	0.01	0.15	100.00	99.00	0.00	765.00	890.08	942509.00	11.26	721.82	725.00
12	3	8	18978.00	14020.00	150.65	0	Spot (Block12, Row8, Column3)	2930.63	2440.00	1846.00	0.08	0.63	500.00	531.53	500.00	146.09	0.03	0.27	100.00	100.00	0.00	1940.00	2430.63	1819922.00	16.42	969.04	905.00
12	4	8	19284.00	14027.00	155.85	0	Spot (Block12, Row8, Column4)	54052.19	65535.00	15244.54	0.08	0.28	501.00	548.67	501.00	185.52	0.04	0.34	100.00	100.00	54.64	65034.00	53551.19	36107160.00	288.39	11274.34	8905.00
12	5	8	19580.00	14022.00	200.60	0	Spot (Block12, Row8, Column5)	656.39	666.00	105.16	0.01	0.16	508.00	641.77	508.00	522.48	0.10	0.81	0.00	0.00	0.00	158.00	148.39	750257.00	0.03	555.71	574.50
12	6	8	19887.00	14028.00	204.05	0	Spot (Block12, Row8, Column6)	47203.21	64680.00	20778.17	0.14	0.44	597.00	891.90	597.00	907.08	0.17	1.02	100.00	100.00	49.32	64083.00	46606.21	55605964.00	51.06	10650.13	10661.00
12	7	8	20186.00	14030.00	146.40	0	Spot (Block12, Row8, Column7)	5019.85	4676.00	2450.26	0.03	0.49	575.00	685.91	575.00	559.51	0.08	0.82	100.00	92.00	0.00	4101.00	4444.85	2936611.00	7.75	1631.51	1404.50
12	8	8	20475.00	14032.00	149.15	0	Spot (Block12, Row8, Column8)	59583.82	65535.00	10475.86	0.04	0.18	572.00	617.19	572.00	278.65	0.03	0.45	100.00	100.00	68.26	64963.00	59011.82	36227256.00	211.61	14820.57	11228.00
13	1	1	4864.00	16334.00	151.25	0	Spot (Block13, Row1, Column1)	28956.12	24805.00	16850.15	0.07	0.58	216.00	244.41	216.00	99.79	0.05	0.41	100.00	100.00	2.08	24589.00	28740.12	18068636.00	287.72	4954.11	3399.00
13	2	1	5161.00	16339.00	145.55	0	Spot (Block13, Row1, Column2)	5295.33	4903.00	2815.87	0.03	0.53	207.00	221.42	207.00	62.02	0.03	0.28	100.00	100.00	0.00	4696.00	5088.33	3055406.00	81.81	1122.61	869.00
13	3	1	5469.00	16341.00	146.00	0	Spot (Block13, Row1, Column3)	988.29	814.00	576.51	0.08	0.58	217.00	226.95	217.00	38.99	0.02	0.17	100.00	100.00	0.00	597.00	771.29	574199.00	19.53	375.19	344.00
13	4	1	5760.00	16343.00	141.95	0	Spot (Block13, Row1, Column4)	3964.89	3586.50	2231.21	0.04	0.56	221.00	231.92	221.00	40.32	0.02	0.17	100.00	100.00	0.00	3365.50	3743.89	2164829.00	92.57	957.64	746.50
13	5	1	6066.00	16341.00	141.30	0	Spot (Block13, Row1, Column5)	2208.39	1904.00	1443.93	0.06	0.65	209.00	217.89	209.00	39.88	0.02	0.18	100.00	100.00	0.00	1695.00	1999.39	1194741.00	49.91	581.25	455.00
13	6	1	6361.00	16344.00	139.90	0	Spot (Block13, Row1, Column6)	3819.75	3515.00	1987.39	0.04	0.52	212.00	227.44	212.00	172.61	0.03	0.76	100.00	100.00	0.00	3303.00	3607.75	2013008.00	20.81	1120.06	867.00
13	7	1	6658.00	16349.00	143.90	0	Spot (Block13, Row1, Column7)	6373.51	5780.50	3344.75	0.04	0.52	218.00	234.01	218.00	168.18	0.03	0.72	100.00	100.00	0.00	5562.50	6155.51	3607404.00	36.51	1367.63	1087.00
13	8	1	6963.00	16347.00	154.55	0	Spot (Block13, Row1, Column8)	955.42	855.00	421.22	0.05	0.44	220.00	228.45	220.00	30.49	0.02	0.13	100.00	100.00	0.00	635.00	735.42	627713.00	23.85	393.73	373.00
13	1	2	4862.00	16637.00	147.00	-50	Spot (Block13, Row2, Column1)	255.60	263.00	25.59	0.01	0.10	229.00	241.35	229.00	53.36	0.02	0.22	14.00	0.00	0.00	34.00	26.60	152339.00	0.27	264.12	270.50
13	2	2	5156.00	16637.00	125.40	0	Spot (Block13, Row2, Column2)	1561.65	1528.50	561.55	0.01	0.36	214.00	222.09	214.00	37.04	0.02	0.17	100.00	100.00	0.00	1314.50	1347.65	649645.00	36.16	537.40	522.00
13	3	2	5492.00	16624.00	191.65	0	Spot (Block13, Row2, Column3)	309.56	303.00	51.77	0.01	0.17	216.00	224.98	216.00	34.65	0.02	0.15	86.00	69.00	0.00	87.00	93.56	321939.00	2.44	254.16	253.50
13	4	2	5768.00	16639.00	182.45	0	Spot (Block13, Row2, Column4)	738.28	693.00	274.39	0.03	0.37	231.00	245.25	231.00	58.87	0.03	0.24	100.00	98.00	0.00	462.00	507.28	690293.00	8.37	353.73	344.00
13	5	2	6065.00	16647.00	165.75	0	Spot (Block13, Row2, Column5)	12126.20	11661.50	5620.79	0.02	0.46	228.00	254.06	228.00	100.43	0.05	0.40	100.00	100.00	0.00	11433.50	11898.20	9264416.00	118.21	2395.19	1980.50
13	6	2	6353.00	16613.00	188.05	0	Spot (Block13, Row2, Column6)	307.19	289.00	77.89	0.03	0.25	218.00	268.30	218.00	211.64	0.09	0.79	7.00	0.00	0.00	71.00	89.19	306571.00	0.18	249.39	233.00
13	7	2	6667.00	16653.00	148.30	0	Spot (Block13, Row2, Column7)	551.85	462.50	196.65	0.08	0.36	220.00	236.41	220.00	175.38	0.03	0.74	74.00	35.00	0.00	242.50	331.85	333319.00	1.80	307.55	295.00
13	8	2	7026.00	16671.00	206.95	0	Spot (Block13, Row2, Column8)	254.74	257.00	23.55	0.00	0.09	225.00	264.32	225.00	232.49	0.07	0.88	0.00	0.00	0.00	32.00	29.74	310785.00	-0.04	234.95	230.00
13	1	3	4861.00	16936.00	139.85	0	Spot (Block13, Row3, Column1)	3313.99	3019.00	1911.16	0.04	0.58	238.00	246.55	238.00	34.26	0.02	0.14	100.00	100.00	0.00	2781.00	3075.99	1763045.00	89.52	956.12	850.00
13	2	3	5169.00	16940.00	162.40	0	Spot (Block13, Row3, Column2)	373.72	377.00	61.19	0.00	0.16	235.00	260.01	235.00	106.30	0.04	0.41	63.00	13.00	0.00	142.00	138.72	274314.00	1.07	281.45	285.00
13	3	3	5448.00	16941.00	145.25	0	Spot (Block13, Row3, Column3)	971.91	809.00	454.94	0.08	0.47	242.00	250.78	242.00	52.48	0.02	0.21	100.00	99.00	0.00	567.00	729.91	558847.00	13.74	426.27	361.50
13	4	3	5761.00	16945.00	141.05	0	Spot (Block13, Row3, Column4)	5012.91	4644.00	2656.88	0.03	0.53	237.00	243.69	237.00	36.78	0.01	0.15	100.00	100.00	0.00	4407.00	4775.91	2701961.00	129.67	1275.27	938.50
13	5	3	6062.00	16945.00	141.40	0	Spot (Block13, Row3, Column5)	705.39	616.00	576.22	0.06	0.82	249.00	298.39	249.00	238.14	0.08	0.80	73.00	36.00	0.00	367.00	456.39	382321.00	1.71	350.09	334.00
13	6	3	6364.00	16945.00	225.05	0	Spot (Block13, Row3, Column6)	21233.45	12087.50	17134.20	0.24	0.81	258.00	350.29	258.00	343.06	0.13	0.98	100.00	100.00	3.29	11829.50	20975.45	30958436.00	60.87	4964.38	4870.00
13	7	3	6667.00	16955.00	143.25	0	Spot (Block13, Row3, Column7)	1332.34	1188.00	809.82	0.05	0.61	228.00	295.91	228.00	296.49	0.11	1.00	82.00	65.00	0.00	960.00	1104.34	742113.00	3.50	464.73	380.00
13	8	3	6961.00	16955.00	155.55	0	Spot (Block13, Row3, Column8)	44444.13	45349.50	17938.48	0.01	0.40	228.00	291.11	228.00	294.34	0.11	1.01	100.00	100.00	25.00	45121.50	44216.13	29688848.00	150.01	7253.87	6329.50
13	1	4	4859.00	17238.00	141.10	0	Spot (Block13, Row4, Column1)	6187.88	5346.00	3468.40	0.06	0.56	233.00	258.15	233.00	104.69	0.04	0.41	100.00	100.00	0.00	5113.00	5954.88	3341454.00	56.64	1448.84	1144.50
13	2	4	5158.00	17245.00	184.60	0	Spot (Block13, Row4, Column2)	5530.46	4806.00	3517.99	0.06	0.64	266.00	321.35	266.00	212.42	0.08	0.66	100.00	100.00	0.00	4540.00	5264.46	5309240.00	24.52	1272.32	1253.50
13	3	4	5463.00	17240.00	141.50	0	Spot (Block13, Row4, Column3)	21003.76	19182.50	11566.80	0.04	0.55	270.00	321.95	270.00	210.44	0.08	0.65	100.00	100.00	0.00	18912.50	20733.76	11384039.00	98.28	4112.83	3042.50
13	4	4	5718.00	17237.00	180.25	0	Spot (Block13, Row4, Column4)	359.96	350.00	53.53	0.01	0.15	247.00	257.30	247.00	57.84	0.02	0.22	89.00	45.00	0.00	103.00	112.96	328284.00	1.78	306.85	302.00
13	5	4	6054.00	17224.00	154.20	0	Spot (Block13, Row4, Column5)	551.61	359.00	1005.92	0.19	1.82	238.00	255.97	238.00	91.72	0.03	0.36	63.00	22.00	0.00	121.00	313.61	362958.00	3.22	299.06	292.00
13	6	4	6363.00	17248.00	173.40	0	Spot (Block13, Row4, Column6)	14535.76	14000.00	6687.63	0.02	0.46	243.00	296.57	243.00	237.64	0.09	0.80	100.00	100.00	0.00	13757.00	14292.76	12224572.00	59.92	2977.31	2382.00
13	7	4	6656.00	17245.00	145.75	0	Spot (Block13, Row4, Column7)	1192.10	1025.00	763.40	0.07	0.64	240.00	287.53	240.00	189.45	0.08	0.66	86.00	64.00	0.00	785.00	952.10	690225.00	4.77	429.94	378.00
13	8	4	6966.00	17251.00	155.75	0	Spot (Block13, Row4, Column8)	547.91	489.00	194.87	0.05	0.36	229.00	255.90	229.00	169.04	0.05	0.66	73.00	38.00	0.00	260.00	318.91	366005.00	1.73	315.29	300.00
13	1	5	4862.00	17539.00	139.75	0	Spot (Block13, Row5, Column1)	10342.02	9506.00	6114.59	0.04	0.59	254.00	323.87	254.00	282.07	0.11	0.87	100.00	100.00	0.00	9252.00	10088.02	5470929.00	35.52	2492.39	2016.00
13	2	5	5159.00	17538.00	153.90	0	Spot (Block13, Row5, Column2)	45320.69	46091.00	17520.62	0.01	0.39	275.00	387.35	275.00	323.90	0.15	0.84	100.00	100.00	27.76	45816.00	45045.69	29549268.00	138.73	7021.95	6425.00
13	3	5	5459.00	17543.00	152.40	0	Spot (Block13, Row5, Column3)	25098.49	21066.50	15510.44	0.08	0.62	255.00	346.61	255.00	290.25	0.13	0.84	100.00	100.00	0.63	20811.50	24843.49	16012834.00	85.28	3298.86	2813.00
13	4	5	5756.00	17544.00	141.50	0	Spot (Block13, Row5, Column4)	2858.26	2619.00	1704.33	0.04	0.60	243.00	283.34	243.00	177.56	0.07	0.63	100.00	100.00	0.00	2376.00	2615.26	1552035.00	14.50	855.63	724.00
13	5	5	6059.00	17543.00	139.80	0	Spot (Block13, Row5, Column5)	19901.47	18713.00	11328.40	0.03	0.57	230.00	245.05	230.00	68.36	0.03	0.28	100.00	100.00	0.00	18483.00	19671.47	10527880.00	287.55	3933.55	2863.00
13	6	5	6361.00	17545.00	185.00	0	Spot (Block13, Row5, Column6)	367.11	374.00	80.43	0.01	0.22	231.00	280.77	231.00	187.16	0.08	0.67	22.00	0.00	0.00	143.00	136.11	354263.00	0.46	271.19	272.00
13	7	5	6662.00	17548.00	220.50	0	Spot (Block13, Row5, Column7)	14013.37	9797.00	9639.24	0.16	0.69	270.00	322.66	270.00	234.90	0.08	0.73	100.00	100.00	0.00	9527.00	13743.37	19492608.00	58.28	3116.40	3131.00
13	8	5	6962.00	17554.00	141.25	0	Spot (Block13, Row5, Column8)	2756.26	2433.00	1837.82	0.05	0.67	227.00	252.16	227.00	131.81	0.05	0.52	100.00	100.00	0.00	2206.00	2529.26	1491135.00	19.00	744.24	717.00
13	1	6	4855.00	17841.00	225.00	0	Spot (Block13, Row6, Column1)	18233.02	9588.00	15562.09	0.28	0.85	294.00	420.60	294.00	383.88	0.16	0.91	100.00	100.00	0.41	9294.00	17939.02	26510800.00	46.40	4567.65	4471.50
13	2	6	5159.00	17836.00	231.80	0	Spot (Block13, Row6, Column2)	9518.09	7900.50	4754.19	0.08	0.50	280.00	386.42	280.00	353.59	0.14	0.92	100.00	100.00	0.00	7620.50	9238.09	14695926.00	25.83	2554.43	2477.00
13	3	6	5446.00	17842.00	140.70	0	Spot (Block13, Row6, Column3)	7329.41	6564.00	4024.38	0.05	0.55	238.00	296.62	238.00	211.13	0.10	0.71	100.00	100.00	0.00	6326.00	7091.41	3950553.00	33.31	1780.13	1438.00
13	4	6	5758.00	17843.00	145.70	0	Spot (Block13, Row6, Column4)	798.50	672.00	391.73	0.07	0.49	230.00	240.79	230.00	44.70	0.02	0.19	100.00	100.00	0.00	442.00	568.50	462330.00	12.48	336.83	319.50
13	5	6	6060.00	17846.00	140.30	0	Spot (Block13, Row6, Column5)	11955.50	11301.50	6408.10	0.02	0.54	243.00	262.61	243.00	84.75	0.03	0.32	100.00	100.00	0.00	11058.50	11712.50	6336417.00	137.97	2723.44	1976.00
13	6	6	6355.00	17842.00	165.00	0	Spot (Block13, Row6, Column6)	369.83	370.00	89.75	0.00	0.24	259.00	283.50	259.00	141.83	0.04	0.50	29.00	4.00	0.00	111.00	110.83	279222.00	0.61	279.02	281.00
13	7	6	6656.00	17849.00	145.10	0	Spot (Block13, Row6, Column7)	2420.16	2175.00	1408.62	0.05	0.58	259.00	278.05	259.00	141.01	0.03	0.51	100.00	99.00	0.00	1916.00	2161.16	1386749.00	15.19	624.68	522.00
13	8	6	6961.00	17858.00	144.25	0	Spot (Block13, Row6, Column8)	3185.17	2779.00	2104.49	0.06	0.66	234.00	247.63	234.00	69.65	0.02	0.28	100.00	100.00	0.00	2545.00	2951.17	1799621.00	42.17	814.49	667.00
13	1	7	4850.00	18139.00	162.40	0	Spot (Block13, Row7, Column1)	9000.47	7555.00	5346.89	0.08	0.59	272.00	358.16	272.00	297.56	0.12	0.83	100.00	100.00	0.00	7283.00	8728.47	6597346.00	29.04	1596.39	1605.00
13	2	7	5150.00	18141.00	207.25	0	Spot (Block13, Row7, Column2)	337.85	318.50	56.44	0.03	0.17	260.00	307.87	260.00	195.09	0.07	0.63	5.00	0.00	0.00	58.50	77.85	411499.00	0.15	275.11	274.00
13	3	7	5432.00	18158.00	192.45	0	Spot (Block13, Row7, Column3)	283.64	289.00	24.12	0.01	0.09	237.00	248.66	237.00	48.94	0.02	0.20	57.00	0.00	0.00	52.00	46.64	295555.00	0.71	263.85	266.00
13	4	7	5767.00	18152.00	248.75	0	Spot (Block13, Row7, Column4)	288.71	287.00	41.59	0.00	0.14	231.00	256.20	231.00	153.44	0.04	0.60	2.00	0.00	0.00	56.00	57.71	517653.00	0.21	244.25	238.00
13	5	7	6058.00	18151.00	201.80	0	Spot (Block13, Row7, Column5)	684.12	613.00	262.08	0.05	0.38	278.00	322.23	278.00	213.45	0.06	0.66	67.00	39.00	0.00	335.00	406.12	790848.00	1.70	385.24	380.50
13	6	7	6347.00	18145.00	223.35	0	Spot (Block13, Row7, Column6)	10706.89	8824.00	6182.28	0.08	0.58	303.00	429.23	303.00	410.70	0.15	0.96	100.00	100.00	0.00	8521.00	10403.89	15310851.00	25.02	2830.29	2885.50
13	7	7	6647.00	18156.00	144.35	0	Spot (Block13, Row7, Column7)	3822.78	3458.00	1695.86	0.04	0.44	286.00	324.68	286.00	196.74	0.06	0.61	100.00	100.00	0.00	3172.00	3536.78	2167515.00	17.78	1103.63	894.00
13	8	7	6954.00	18146.00	178.40	0	Spot (Block13, Row7, Column8)	22476.12	22455.00	8228.12	0.00	0.37	248.00	287.01	248.00	162.13	0.06	0.56	100.00	100.00	0.00	22207.00	22228.12	20071172.00	136.86	4773.00	4278.00
13	1	8	4838.00	18441.00	142.20	0	Spot (Block13, Row8, Column1)	510.15	431.00	265.93	0.07	0.52	267.00	286.18	267.00	136.80	0.03	0.48	59.00	23.00	0.00	164.00	243.15	280070.00	1.64	324.44	312.00
13	2	8	5149.00	18431.00	153.20	0	Spot (Block13, Row8, Column2)	547.23	521.00	160.31	0.02	0.29	257.00	255.72	257.00	27.59	0.00	0.11	99.00	96.00	0.00	264.00	290.23	352963.00	10.56	311.22	293.00
13	3	8	5443.00	18439.00	144.55	0	Spot (Block13, Row8, Column3)	1296.85	1059.00	890.73	0.09	0.69	248.00	266.78	248.00	148.69	0.03	0.56	91.00	73.00	0.00	811.00	1048.85	740504.00	6.93	425.26	377.00
13	4	8	5751.00	18444.00	149.45	0	Spot (Block13, Row8, Column4)	59014.70	65535.00	11459.99	0.05	0.19	258.00	284.89	258.00	193.67	0.04	0.68	100.00	100.00	67.27	65277.00	58756.70	36058276.00	303.24	12387.25	10091.50
13	5	8	6052.00	18445.00	147.00	-50	Spot (Block13, Row8, Column5)	286.79	291.00	33.57	0.01	0.12	270.00	342.27	270.00	371.25	0.10	1.08	0.00	0.00	0.00	21.00	16.79	168635.00	-0.15	297.26	293.00
13	6	8	6353.00	18444.00	213.65	0	Spot (Block13, Row8, Column6)	27462.45	15691.00	22341.81	0.24	0.81	296.00	440.52	296.00	506.66	0.17	1.15	100.00	100.00	18.08	15395.00	27166.45	35838732.00	53.33	5817.51	5810.00
13	7	8	6652.00	18453.00	138.00	0	Spot (Block13, Row8, Column7)	2393.78	2211.00	1206.77	0.03	0.50	280.00	352.77	280.00	349.92	0.10	0.99	100.00	85.00	0.00	1931.00	2113.78	1232798.00	5.83	791.53	689.50
13	8	8	6940.00	18458.00	146.00	0	Spot (Block13, Row8, Column8)	56816.76	65535.00	13352.37	0.06	0.24	275.00	311.43	275.00	205.04	0.05	0.66	100.00	100.00	61.83	65260.00	56541.76	32897148.00	275.59	11504.93	9300.00
14	1	1	9368.00	16362.00	152.85	0	Spot (Block14, Row1, Column1)	30626.37	26767.00	18103.34	0.06	0.59	745.00	803.56	745.00	311.95	0.03	0.39	100.00	100.00	5.35	26022.00	29881.37	19478404.00	95.60	6680.75	5536.00
14	2	1	9664.00	16366.00	151.40	0	Spot (Block14, Row1, Column2)	54125.39	65535.00	15505.89	0.08	0.29	723.00	857.87	723.00	485.16	0.07	0.57	100.00	100.00	55.96	64812.00	53402.39	34045136.00	109.79	9639.40	8391.50
14	3	1	9971.00	16371.00	144.50	0	Spot (Block14, Row1, Column3)	34654.15	31310.00	22010.46	0.04	0.64	698.00	787.26	698.00	323.76	0.05	0.41	100.00	100.00	18.87	30612.00	33956.15	19648944.00	104.60	6476.04	5025.00
14	4	1	10259.00	16377.00	147.75	0	Spot (Block14, Row1, Column4)	48859.75	59585.00	19038.62	0.09	0.39	701.00	816.11	701.00	445.12	0.07	0.55	100.00	100.00	46.45	58884.00	48158.75	28925156.00	107.93	10179.29	7558.00
14	5	1	10566.00	16373.00	147.90	0	Spot (Block14, Row1, Column5)	45287.36	61272.00	23170.72	0.13	0.51	691.00	743.94	691.00	249.01	0.03	0.33	100.00	100.00	48.41	60581.00	44596.36	27127284.00	178.88	8334.68	5972.00
14	6	1	10859.00	16375.00	146.90	0	Spot (Block14, Row1, Column6)	51383.79	65535.00	17327.60	0.11	0.34	691.00	746.83	691.00	291.40	0.03	0.39	100.00	100.00	50.42	64844.00	50692.79	30265260.00	173.77	11419.23	8677.00
14	7	1	11155.00	16376.00	154.10	0	Spot (Block14, Row1, Column7)	64285.81	65535.00	4587.13	0.01	0.07	692.00	741.76	692.00	275.34	0.03	0.37	100.00	100.00	87.48	64843.00	63593.81	41593296.00	230.78	16470.12	12979.00
14	8	1	11471.00	16372.00	173.30	0	Spot (Block14, Row1, Column8)	1488.26	1422.00	472.59	0.02	0.32	689.00	744.32	689.00	262.46	0.03	0.35	89.00	68.00	0.00	733.00	799.26	1244182.00	2.83	901.14	904.00
14	1	2	9361.00	16655.00	217.75	0	Spot (Block14, Row2, Column1)	854.38	805.00	172.18	0.03	0.20	705.00	809.30	705.00	412.91	0.06	0.51	8.00	0.00	0.00	100.00	149.38	1156834.00	0.11	775.94	783.50
14	2	2	9658.00	16670.00	134.90	0	Spot (Block14, Row2, Column2)	49558.74	54989.00	17391.34	0.05	0.35	710.00	855.89	710.00	554.25	0.08	0.65	100.00	100.00	40.45	54279.00	48848.74	24383016.00	87.87	9028.17	8534.00
14	3	2	9965.00	16671.00	145.20	0	Spot (Block14, Row2, Column3)	3509.42	2905.00	2079.27	0.08	0.59	719.00	876.56	719.00	580.26	0.09	0.66	90.00	72.00	0.00	2186.00	2790.42	2010895.00	4.54	1256.51	1175.00
14	4	2	10265.00	16681.00	170.55	0	Spot (Block14, Row2, Column4)	42881.99	46538.00	20859.16	0.04	0.49	786.00	946.08	786.00	667.82	0.08	0.71	100.00	100.00	29.30	45752.00	42095.99	34691764.00	62.80	6539.88	6425.00
14	5	2	10571.00	16677.00	189.05	0	Spot (Block14, Row2, Column5)	9971.68	9224.50	3852.92	0.03	0.39	712.00	853.77	712.00	501.66	0.08	0.59	100.00	100.00	0.00	8512.50	9259.68	10111288.00	18.18	2618.71	2311.50
14	6	2	10856.00	16675.00	147.40	0	Spot (Block14, Row2, Column6)	27439.11	24216.00	16629.31	0.05	0.61	704.00	865.08	704.00	544.36	0.09	0.63	100.00	100.00	0.85	23512.00	26735.11	16216512.00	48.82	5429.14	4713.00
14	7	2	11163.00	16680.00	147.60	0	Spot (Block14, Row2, Column7)	23574.38	21291.00	13566.68	0.04	0.58	700.00	772.78	700.00	281.95	0.04	0.36	100.00	100.00	0.00	20591.00	22874.38	13979605.00	80.87	5069.54	4314.00
14	8	2	11467.00	16703.00	163.10	0	Spot (Block14, Row2, Column8)	1048.66	986.00	236.64	0.03	0.23	698.00	774.08	698.00	302.08	0.04	0.39	48.00	18.00	0.00	288.00	350.66	768668.00	0.91	891.03	788.50
14	1	3	9366.00	16967.00	150.00	0	Spot (Block14, Row3, Column1)	54224.97	65535.00	16545.58	0.08	0.31	708.00	783.82	708.00	253.36	0.04	0.32	100.00	100.00	60.19	64827.00	53516.97	33511288.00	210.93	12578.58	10715.50
14	2	3	9663.00	16968.00	145.70	0	Spot (Block14, Row3, Column2)	4106.31	3678.00	2125.62	0.05	0.52	709.00	823.62	709.00	421.98	0.07	0.51	100.00	97.00	0.00	2969.00	3397.31	2373446.00	7.78	1477.44	1328.50
14	3	3	9957.00	16968.00	144.75	0	Spot (Block14, Row3, Column3)	12234.71	10308.00	7802.79	0.07	0.64	699.00	757.96	699.00	245.75	0.04	0.32	100.00	100.00	0.00	9609.00	11535.71	6924846.00	46.70	3164.40	2408.50
14	4	3	10261.00	16973.00	148.20	0	Spot (Block14, Row3, Column4)	54652.99	65535.00	15501.90	0.08	0.28	708.00	835.40	708.00	534.01	0.07	0.64	100.00	100.00	59.87	64827.00	53944.99	32956000.00	100.78	13162.05	9808.00
14	5	3	10563.00	16968.00	143.95	0	Spot (Block14, Row3, Column5)	6355.43	5301.00	3875.34	0.08	0.61	722.00	897.13	722.00	598.41	0.09	0.67	99.00	93.00	0.00	4579.00	5633.43	3571753.00	9.12	1908.19	1447.00
14	6	3	10861.00	16978.00	213.65	0	Spot (Block14, Row3, Column6)	44426.17	44652.00	18344.64	0.00	0.41	810.00	1099.55	810.00	801.62	0.13	0.73	100.00	100.00	32.67	43842.00	43616.17	57665608.00	54.05	10772.72	10243.00
14	7	3	11168.00	16981.00	148.30	0	Spot (Block14, Row3, Column7)	47515.17	61370.50	20722.34	0.11	0.44	750.00	875.78	750.00	528.13	0.07	0.60	100.00	100.00	44.87	60620.50	46765.17	28699344.00	88.31	9316.28	7101.50
14	8	3	11460.00	16987.00	156.30	0	Spot (Block14, Row3, Column8)	21820.39	20129.00	11604.31	0.04	0.53	702.00	774.15	702.00	259.57	0.04	0.34	100.00	100.00	0.00	19427.00	21118.39	14706941.00	81.08	5066.40	4259.00
14	1	4	9363.00	17265.00	148.80	0	Spot (Block14, Row4, Column1)	55495.50	65535.00	14479.25	0.07	0.26	715.00	814.18	715.00	319.88	0.06	0.39	100.00	100.00	59.57	64820.00	54780.50	33630528.00	170.95	14229.01	11273.00
14	2	4	9660.00	17273.00	175.90	0	Spot (Block14, Row4, Column2)	10590.48	9840.50	5794.85	0.03	0.55	727.00	840.26	727.00	368.61	0.06	0.44	100.00	100.00	0.00	9113.50	9863.48	9128994.00	26.45	2687.35	2722.50
14	3	4	9961.00	17271.00	156.15	0	Spot (Block14, Row4, Column3)	64925.17	65535.00	3445.86	0.00	0.05	710.00	834.77	710.00	425.32	0.07	0.51	100.00	100.00	94.93	64825.00	64215.17	43565196.00	150.69	19466.49	14374.50
14	4	4	10253.00	17276.00	149.45	0	Spot (Block14, Row4, Column4)	4038.49	3742.00	1866.17	0.03	0.46	700.00	749.92	700.00	255.03	0.03	0.34	100.00	100.00	0.00	3042.00	3338.49	2471553.00	12.89	1461.33	1320.00
14	5	4	10543.00	17275.00	147.45	0	Spot (Block14, Row4, Column5)	3758.60	2899.00	5001.02	0.11	1.33	701.00	757.78	701.00	260.90	0.03	0.34	100.00	97.00	0.17	2198.00	3057.60	2228848.00	11.50	1356.46	1185.00
14	6	4	10864.00	17274.00	189.75	0	Spot (Block14, Row4, Column6)	13090.39	12670.00	5514.22	0.01	0.42	741.00	913.68	741.00	596.81	0.09	0.65	100.00	100.00	0.00	11929.00	12349.39	13299840.00	20.40	3241.14	2715.00
14	7	4	11156.00	17276.00	146.40	0	Spot (Block14, Row4, Column7)	28956.18	24226.00	22550.69	0.08	0.78	779.00	881.24	779.00	504.93	0.05	0.57	100.00	100.00	14.07	23447.00	28177.18	16881452.00	55.60	5206.92	3545.00
14	8	4	11460.00	17287.00	150.75	0	Spot (Block14, Row4, Column8)	9685.01	7969.00	5640.71	0.08	0.58	713.00	783.11	713.00	230.02	0.04	0.29	100.00	100.00	0.00	7256.00	8972.01	6043448.00	38.70	2569.45	2170.00
14	1	5	9364.00	17570.00	148.05	0	Spot (Block14, Row5, Column1)	58606.43	65535.00	11893.90	0.05	0.20	726.00	940.57	726.00	709.90	0.11	0.75	100.00	100.00	68.97	64809.00	57880.43	34753888.00	81.23	14764.81	10571.50
14	2	5	9658.00	17572.00	151.30	0	Spot (Block14, Row5, Column2)	25511.56	24033.00	11438.53	0.03	0.45	800.50	963.58	800.50	610.14	0.08	0.63	100.00	100.00	0.00	23232.50	24711.06	15995749.00	40.23	5408.92	4773.00
14	3	5	9958.00	17571.00	156.45	0	Spot (Block14, Row5, Column3)	32642.53	27114.50	19321.91	0.08	0.59	784.00	889.48	784.00	478.58	0.05	0.54	100.00	100.00	9.82	26330.50	31858.53	21935844.00	66.35	5317.72	4843.00
14	4	5	10261.00	17570.00	147.25	0	Spot (Block14, Row5, Column4)	44944.52	54905.00	22456.03	0.09	0.50	707.00	808.83	707.00	411.09	0.06	0.51	100.00	100.00	44.33	54198.00	44237.52	26562360.00	107.36	8982.04	6686.00
14	5	5	10561.00	17572.00	153.75	0	Spot (Block14, Row5, Column5)	64768.57	65535.00	4281.76	0.01	0.07	697.00	782.15	697.00	382.91	0.05	0.49	100.00	100.00	95.37	64838.00	64071.57	41970416.00	167.10	18982.64	13951.00
14	6	5	10858.00	17572.00	148.50	0	Spot (Block14, Row5, Column6)	29173.96	26541.00	16552.17	0.04	0.57	709.00	851.97	709.00	485.87	0.08	0.57	100.00	100.00	2.64	25832.00	28464.96	17708612.00	58.29	5631.91	4707.00
14	7	5	11163.00	17580.00	202.90	0	Spot (Block14, Row5, Column7)	44777.56	49534.00	20183.63	0.04	0.45	809.00	1020.62	809.00	715.96	0.10	0.70	100.00	100.00	37.24	48725.00	43968.56	52300632.00	61.12	10465.22	10466.50
14	8	5	11461.00	17581.00	148.60	0	Spot (Block14, Row5, Column8)	46601.75	65535.00	22272.33	0.15	0.48	769.50	882.00	769.50	542.52	0.06	0.62	100.00	100.00	50.58	64765.50	45832.25	28287440.00	84.27	9570.19	7132.50
14	1	6	9356.00	17868.00	211.65	0	Spot (Block14, Row6, Column1)	40544.80	36119.00	20095.64	0.05	0.50	798.00	1136.77	798.00	1002.09	0.15	0.88	100.00	100.00	28.81	35321.00	39746.80	51654440.00	39.33	10305.19	10221.00
14	2	6	9653.00	17863.00	215.80	0	Spot (Block14, Row6, Column2)	34500.02	29834.00	18544.95	0.06	0.54	789.00	1052.37	789.00	869.43	0.13	0.83	100.00	100.00	11.96	29045.00	33711.02	45850664.00	38.47	7985.37	7659.50
14	3	6	9949.00	17872.00	147.45	0	Spot (Block14, Row6, Column3)	60645.33	65535.00	9771.88	0.03	0.16	709.00	875.09	709.00	538.35	0.09	0.62	100.00	100.00	74.41	64826.00	59936.33	36023616.00	111.03	16393.53	10940.00
14	4	6	10259.00	17871.00	146.60	0	Spot (Block14, Row6, Column4)	14263.03	11336.50	10319.77	0.10	0.72	699.00	761.07	699.00	295.12	0.04	0.39	100.00	100.00	0.00	10637.50	13564.03	8358134.00	45.75	3221.79	2545.00
14	5	6	10557.00	17874.00	152.70	0	Spot (Block14, Row6, Column5)	64902.51	65535.00	3853.72	0.00	0.06	707.00	843.06	707.00	516.48	0.08	0.61	100.00	100.00	96.08	64828.00	64195.51	41408176.00	124.03	17890.38	12412.50
14	6	6	10859.00	17875.00	147.75	0	Spot (Block14, Row6, Column6)	6983.23	5616.00	4842.00	0.09	0.69	723.00	871.00	723.00	567.87	0.08	0.65	100.00	89.00	0.00	4893.00	6260.23	4141055.00	10.76	1765.28	1592.50
14	7	6	11153.00	17876.00	151.20	0	Spot (Block14, Row6, Column7)	55717.29	65535.00	15232.01	0.07	0.27	786.00	902.75	786.00	562.94	0.06	0.62	100.00	100.00	63.90	64749.00	54931.29	34879296.00	97.37	13103.83	9054.00
14	8	6	11462.00	17884.00	151.10	0	Spot (Block14, Row6, Column8)	56283.88	65535.00	15278.55	0.07	0.27	717.00	802.52	717.00	309.05	0.05	0.39	100.00	100.00	65.34	64818.00	55566.88	35402844.00	179.52	12117.32	7718.00
14	1	7	9353.00	18165.00	164.30	0	Spot (Block14, Row7, Column1)	15444.19	13360.00	8947.26	0.06	0.58	710.00	878.30	710.00	574.99	0.09	0.65	100.00	100.00	0.00	12650.00	14734.19	11583146.00	25.33	3147.00	3095.00
14	2	7	9655.00	18171.00	147.65	0	Spot (Block14, Row7, Column2)	4186.78	3071.00	2868.94	0.13	0.69	698.00	814.62	698.00	465.32	0.07	0.57	93.00	79.00	0.00	2373.00	3488.78	2491134.00	7.25	1306.29	1190.50
14	3	7	9950.00	18162.00	176.05	0	Spot (Block14, Row7, Column3)	976.34	961.00	237.69	0.01	0.24	683.00	715.70	683.00	237.19	0.02	0.33	51.00	21.00	0.00	278.00	293.34	846488.00	1.10	776.46	763.00
14	4	7	10258.00	18171.00	152.90	0	Spot (Block14, Row7, Column4)	2706.43	2021.00	1622.49	0.13	0.60	690.00	779.55	690.00	464.88	0.05	0.60	91.00	60.00	0.00	1331.00	2016.43	1745647.00	4.14	1072.00	1070.00
14	5	7	10556.00	18176.00	191.45	0	Spot (Block14, Row7, Column5)	28099.14	22994.00	18629.12	0.09	0.66	798.00	1047.61	798.00	841.03	0.12	0.80	100.00	100.00	3.96	22196.00	27301.14	29082632.00	32.16	5741.50	5677.00
14	6	7	10852.00	18174.00	202.00	0	Spot (Block14, Row7, Column6)	41335.89	43646.50	20740.64	0.02	0.50	885.00	1265.18	885.00	1045.87	0.16	0.83	100.00	100.00	25.73	42761.50	40450.89	47867256.00	38.31	9157.99	9134.50
14	7	7	11141.00	18180.00	150.15	0	Spot (Block14, Row7, Column7)	59887.21	65535.00	10097.09	0.04	0.17	797.00	977.57	797.00	679.43	0.09	0.70	100.00	100.00	68.34	64738.00	59090.21	37070488.00	86.70	14140.13	11233.00
14	8	7	11458.00	18182.00	188.40	0	Spot (Block14, Row7, Column8)	24184.20	24319.00	7793.50	0.00	0.32	714.50	803.94	714.50	316.99	0.05	0.39	100.00	100.00	0.00	23604.50	23469.70	24208406.00	73.76	5427.48	4298.50
14	1	8	9338.00	18469.00	139.95	0	Spot (Block14, Row8, Column1)	2788.59	1752.00	4393.78	0.20	1.58	692.00	750.58	692.00	257.90	0.04	0.34	96.00	81.00	0.00	1060.00	2096.59	1480742.00	7.90	1243.12	1147.00
14	2	8	9656.00	18467.00	147.10	0	Spot (Block14, Row8, Column2)	16990.43	14777.50	10153.58	0.06	0.60	691.00	727.74	691.00	188.40	0.02	0.26	100.00	100.00	0.00	14086.50	16299.43	10126294.00	86.32	3549.73	3008.50
14	3	8	9944.00	18470.00	146.10	0	Spot (Block14, Row8, Column3)	27859.62	21256.00	21719.27	0.12	0.78	689.00	719.78	689.00	211.05	0.02	0.29	100.00	100.00	9.26	20567.00	27170.62	16242160.00	128.59	4657.42	3695.00
14	4	8	10254.00	18474.00	149.55	0	Spot (Block14, Row8, Column4)	49044.73	58325.50	18476.83	0.08	0.38	689.00	713.28	689.00	221.39	0.02	0.31	100.00	100.00	44.57	57636.50	48355.73	29819396.00	218.31	10436.11	7730.00
14	5	8	10545.00	18471.00	148.15	0	Spot (Block14, Row8, Column5)	4198.26	3770.00	2028.31	0.05	0.48	705.00	898.04	705.00	733.18	0.11	0.82	99.00	83.00	0.00	3065.00	3493.26	2510560.00	4.50	1469.64	1376.00
14	6	8	10854.00	18477.00	211.70	0	Spot (Block14, Row8, Column6)	45468.46	50339.00	20030.49	0.04	0.44	803.00	1111.93	803.00	954.34	0.14	0.86	100.00	100.00	41.85	49536.00	44665.46	58018304.00	46.48	10990.25	10885.50
14	7	8	11155.00	18477.00	145.50	0	Spot (Block14, Row8, Column7)	44603.76	49675.50	21134.31	0.05	0.47	779.00	899.45	779.00	573.61	0.06	0.64	100.00	100.00	39.14	48896.50	43824.76	25870320.00	76.19	8859.49	6679.00
14	8	8	11440.00	18476.00	148.05	0	Spot (Block14, Row8, Column8)	55927.05	65535.00	13636.22	0.07	0.24	706.00	793.11	706.00	316.56	0.05	0.40	100.00	100.00	59.67	64829.00	55221.05	33556488.00	174.17	13208.42	9050.50
15	1	1	13868.00	16390.00	154.55	0	Spot (Block15, Row1, Column1)	33167.43	29166.50	19016.54	0.06	0.57	413.00	495.90	413.00	289.79	0.08	0.58	100.00	100.00	10.09	28753.50	32754.43	21691564.00	112.74	6025.56	4782.50
15	2	1	14165.00	16398.00	156.65	0	Spot (Block15, Row1, Column2)	52082.03	65236.00	16257.97	0.10	0.31	409.00	512.06	409.00	366.48	0.10	0.72	100.00	100.00	49.34	64827.00	51673.03	35259816.00	140.72	9222.86	8459.00
15	3	1	14466.00	16394.00	148.25	0	Spot (Block15, Row1, Column3)	1774.16	1513.00	950.63	0.07	0.54	398.00	449.05	398.00	272.05	0.05	0.61	95.00	75.00	0.00	1115.00	1376.16	1064493.00	4.87	764.74	643.00
15	4	1	14762.00	16399.00	149.85	0	Spot (Block15, Row1, Column4)	47467.04	52165.00	18375.68	0.04	0.39	391.00	418.82	391.00	195.63	0.03	0.47	100.00	100.00	37.72	51774.00	47076.04	29192416.00	240.50	8466.56	6915.00
15	5	1	15065.00	16395.00	148.70	0	Spot (Block15, Row1, Column5)	2910.45	2352.00	1973.81	0.09	0.68	384.00	396.95	384.00	156.33	0.01	0.39	100.00	91.00	0.00	1968.00	2526.45	1755001.00	16.08	843.76	708.50
15	6	1	15363.00	16400.00	146.40	0	Spot (Block15, Row1, Column6)	29041.79	27914.50	15583.16	0.02	0.54	382.00	396.50	382.00	161.33	0.02	0.41	100.00	100.00	0.86	27532.50	28659.79	16960408.00	177.56	6003.38	3964.50
15	7	1	15661.00	16407.00	148.05	0	Spot (Block15, Row1, Column7)	44084.18	45859.00	19183.71	0.02	0.44	387.00	406.66	387.00	211.28	0.02	0.52	100.00	100.00	29.02	45472.00	43697.18	26582912.00	206.73	8182.46	6458.00
15	8	1	15972.00	16407.00	162.75	0	Spot (Block15, Row1, Column8)	1775.69	1630.50	803.57	0.04	0.45	382.00	386.00	382.00	193.14	0.00	0.50	99.00	97.00	0.00	1248.50	1393.69	1299804.00	7.20	696.63	615.50
15	1	2	13868.00	16711.00	210.25	0	Spot (Block15, Row2, Column1)	482.38	487.00	84.68	0.00	0.18	400.00	430.48	400.00	111.83	0.03	0.26	24.00	5.00	0.00	87.00	82.38	607315.00	0.46	424.19	397.00
15	2	2	14157.00	16697.00	133.90	0	Spot (Block15, Row2, Column2)	3370.38	3246.00	1316.94	0.02	0.39	400.00	461.16	400.00	282.07	0.06	0.61	100.00	100.00	0.00	2846.00	2970.38	1631266.00	10.31	1097.70	1085.50
15	3	2	14472.00	16700.00	153.85	0	Spot (Block15, Row2, Column3)	679.52	658.00	155.85	0.01	0.23	394.00	404.23	394.00	78.72	0.01	0.19	98.00	79.00	0.00	264.00	285.52	438973.00	3.50	479.04	485.50
15	4	2	14769.00	16702.00	176.80	0	Spot (Block15, Row2, Column4)	1214.92	1151.00	384.57	0.02	0.32	390.00	412.81	390.00	161.30	0.02	0.39	99.00	94.00	0.00	761.00	824.92	1066700.00	4.97	583.70	579.00
15	5	2	15070.00	16702.00	186.25	0	Spot (Block15, Row2, Column5)	2919.65	2849.50	989.28	0.01	0.34	385.00	385.83	385.00	80.63	0.00	0.21	100.00	100.00	0.00	2464.50	2534.65	2867097.00	31.43	1079.56	937.00
15	6	2	15360.00	16700.00	148.55	0	Spot (Block15, Row2, Column6)	991.70	938.00	313.81	0.02	0.32	389.00	420.39	389.00	198.81	0.03	0.47	94.00	67.00	0.00	549.00	602.70	594026.00	2.87	566.33	539.50
15	7	2	15670.00	16709.00	157.95	0	Spot (Block15, Row2, Column7)	902.95	846.50	288.41	0.03	0.32	384.00	392.05	384.00	186.90	0.01	0.48	89.00	61.00	0.00	462.50	518.95	615813.00	2.73	479.03	482.00
15	8	2	15955.00	16699.00	166.65	0	Spot (Block15, Row2, Column8)	426.31	401.00	78.99	0.03	0.19	384.00	400.92	384.00	255.00	0.02	0.64	1.00	0.00	0.00	17.00	42.31	328686.00	0.10	375.93	380.00
15	1	3	13865.00	16993.00	150.55	0	Spot (Block15, Row3, Column1)	9935.82	8762.00	6326.47	0.05	0.64	402.00	423.82	402.00	94.03	0.02	0.22	100.00	100.00	0.00	8360.00	9533.82	6150271.00	101.15	2270.89	1745.00
15	2	3	14166.00	16998.00	150.90	0	Spot (Block15, Row3, Column2)	1093.53	996.00	378.91	0.04	0.35	401.00	432.65	401.00	118.31	0.03	0.27	99.00	93.00	0.00	595.00	692.53	682365.00	5.59	584.27	561.00
15	3	3	14452.00	16996.00	148.55	0	Spot (Block15, Row3, Column3)	7932.60	6126.00	7530.46	0.11	0.95	398.00	430.75	398.00	163.15	0.03	0.38	100.00	100.00	0.49	5728.00	7534.60	4838887.00	45.98	2188.73	1341.50
15	4	3	14762.00	16999.00	147.70	0	Spot (Block15, Row3, Column4)	41883.47	42631.00	20072.29	0.01	0.48	397.00	416.34	397.00	128.08	0.02	0.31	100.00	100.00	27.32	42234.00	41486.47	24837016.00	323.77	8908.86	6919.50
15	5	3	15065.00	17005.00	142.95	0	Spot (Block15, Row3, Column5)	4422.11	3738.50	3654.78	0.07	0.83	397.00	440.69	397.00	189.92	0.05	0.43	100.00	100.00	0.00	3341.50	4025.11	2458695.00	20.96	1230.90	1055.00
15	6	3	15364.00	17003.00	205.55	0	Spot (Block15, Row3, Column6)	16078.23	10751.50	12461.52	0.17	0.78	402.00	484.20	402.00	275.36	0.08	0.57	100.00	100.00	0.00	10349.50	15676.23	19326030.00	56.63	3715.51	3890.00
15	7	3	15671.00	17009.00	149.05	0	Spot (Block15, Row3, Column7)	1494.07	1293.00	767.10	0.06	0.51	387.00	426.32	387.00	269.01	0.04	0.63	87.00	70.00	0.00	906.00	1107.07	906903.00	3.97	619.94	557.00
15	8	3	15961.00	17016.00	158.85	0	Spot (Block15, Row3, Column8)	23528.68	21024.00	12575.66	0.05	0.53	384.00	404.29	384.00	223.61	0.02	0.55	100.00	100.00	0.00	20640.00	23144.68	16493602.00	103.42	4949.19	3407.00
15	1	4	13866.00	17293.00	148.40	0	Spot (Block15, Row4, Column1)	43526.02	43674.50	19864.57	0.00	0.46	411.00	467.45	411.00	199.16	0.06	0.43	100.00	100.00	30.90	43263.50	43115.02	26202804.00	216.21	8743.85	5971.50
15	2	4	14161.00	17299.00	174.15	0	Spot (Block15, Row4, Column2)	5627.56	5249.00	2893.22	0.03	0.51	409.00	489.27	409.00	240.74	0.08	0.49	100.00	100.00	0.00	4840.00	5218.56	4766545.00	21.34	1440.41	1423.00
15	3	4	14461.00	17300.00	153.00	0	Spot (Block15, Row4, Column3)	61884.48	65535.00	8300.04	0.02	0.13	402.00	470.78	402.00	243.63	0.07	0.52	100.00	100.00	75.85	65133.00	61482.48	39977732.00	252.07	13837.82	10092.00
15	4	4	14752.00	17301.00	160.60	0	Spot (Block15, Row4, Column4)	757.23	741.50	207.21	0.01	0.27	399.00	419.08	399.00	138.60	0.02	0.33	86.00	62.00	0.00	342.50	358.23	545203.00	2.44	494.45	490.00
15	5	4	15050.00	17302.00	140.30	0	Spot (Block15, Row4, Column5)	1528.05	1403.00	639.75	0.04	0.42	393.00	404.44	393.00	145.70	0.01	0.36	100.00	99.00	0.00	1010.00	1135.05	815981.00	7.71	759.41	649.50
15	6	4	15367.00	17302.00	190.70	0	Spot (Block15, Row4, Column6)	3461.80	3394.00	1096.73	0.01	0.32	394.00	440.19	394.00	455.85	0.05	1.04	100.00	100.00	0.00	3000.00	3067.80	3551810.00	6.63	1142.14	1053.00
15	7	4	15658.00	17297.00	144.20	0	Spot (Block15, Row4, Column7)	1881.11	1414.00	2414.70	0.12	1.28	387.00	413.82	387.00	418.86	0.03	1.01	82.00	60.00	0.00	1027.00	1494.11	1060948.00	3.50	871.61	657.00
15	8	4	15962.00	17313.00	159.10	0	Spot (Block15, Row4, Column8)	880.74	820.50	279.87	0.03	0.32	382.00	379.72	382.00	84.18	0.00	0.22	99.00	92.00	0.00	438.50	498.74	616520.00	5.95	490.95	489.00
15	1	5	13866.00	17598.00	147.55	0	Spot (Block15, Row5, Column1)	56914.73	65535.00	13025.89	0.06	0.23	417.00	520.18	417.00	310.90	0.10	0.60	100.00	100.00	61.07	65118.00	56497.73	33921444.00	181.39	13377.23	8318.00
15	2	5	14160.00	17593.00	156.75	0	Spot (Block15, Row5, Column2)	29064.30	26798.00	13953.87	0.04	0.48	410.00	507.21	410.00	265.02	0.09	0.52	100.00	100.00	0.59	26388.00	28654.30	19647468.00	107.75	5192.27	4380.50
15	3	5	14462.00	17599.00	156.05	0	Spot (Block15, Row5, Column3)	17274.89	14356.00	10679.81	0.08	0.62	403.00	482.99	403.00	254.77	0.08	0.53	100.00	100.00	0.00	13953.00	16871.89	11608728.00	65.91	2757.65	2365.50
15	4	5	14760.00	17602.00	145.20	0	Spot (Block15, Row5, Column4)	10878.23	10090.50	5709.36	0.03	0.52	397.00	439.57	397.00	199.51	0.04	0.45	100.00	100.00	0.00	9693.50	10481.23	6265863.00	52.32	2491.40	2035.00
15	5	5	15064.00	17600.00	150.70	0	Spot (Block15, Row5, Column5)	60833.67	65535.00	9310.93	0.03	0.15	395.00	431.33	395.00	231.26	0.04	0.54	100.00	100.00	73.14	65140.00	60438.67	37595524.00	261.19	14538.26	10791.00
15	6	5	15360.00	17601.00	149.65	0	Spot (Block15, Row5, Column6)	972.30	943.50	304.10	0.01	0.31	390.00	415.04	390.00	429.89	0.03	1.04	65.00	16.00	0.00	553.50	582.30	593103.00	1.30	530.07	512.00
15	7	5	15663.00	17606.00	183.45	0	Spot (Block15, Row5, Column7)	7135.54	6353.00	4100.77	0.05	0.57	387.00	408.35	387.00	146.60	0.02	0.36	100.00	100.00	0.00	5966.00	6748.54	6721680.00	45.89	1692.71	1693.50
15	8	5	15965.00	17606.00	146.65	0	Spot (Block15, Row5, Column8)	3497.75	2806.00	2237.22	0.10	0.64	387.00	403.50	387.00	161.80	0.02	0.40	100.00	99.00	0.00	2419.00	3110.75	2046182.00	19.12	977.63	812.00
15	1	6	13858.00	17896.00	204.40	0	Spot (Block15, Row6, Column1)	16368.30	10473.50	13360.86	0.19	0.82	470.00	564.90	470.00	339.47	0.08	0.60	100.00	100.00	0.08	10003.50	15898.30	19412804.00	46.55	3677.15	3644.00
15	2	6	14159.00	17894.00	204.50	0	Spot (Block15, Row6, Column2)	4134.55	3698.00	2000.69	0.05	0.48	405.00	494.11	405.00	271.33	0.09	0.55	100.00	100.00	0.00	3293.00	3729.55	4924245.00	13.42	1365.41	1320.00
15	3	6	14448.00	17898.00	146.80	0	Spot (Block15, Row6, Column3)	45581.68	49701.00	19651.84	0.04	0.43	396.00	447.09	396.00	203.06	0.05	0.45	100.00	100.00	36.67	49305.00	45185.68	26847760.00	222.28	9249.23	7328.50
15	4	6	14766.00	17898.00	147.65	0	Spot (Block15, Row6, Column4)	1952.51	1825.50	885.80	0.03	0.45	393.00	419.45	393.00	187.03	0.03	0.45	100.00	98.00	0.00	1432.50	1559.51	1167603.00	8.20	748.60	717.00
15	5	6	15058.00	17903.00	146.75	0	Spot (Block15, Row6, Column5)	57389.20	65535.00	13244.47	0.06	0.23	397.00	432.60	397.00	224.70	0.04	0.52	100.00	100.00	64.33	65138.00	56992.20	33630328.00	253.48	14327.46	9942.00
15	6	6	15353.00	17905.00	154.00	0	Spot (Block15, Row6, Column6)	576.84	576.00	129.82	0.00	0.23	389.00	403.13	389.00	134.17	0.02	0.33	54.00	28.00	0.00	187.00	187.84	377254.00	1.29	433.73	399.50
15	7	6	15661.00	17908.00	148.80	0	Spot (Block15, Row6, Column7)	4344.00	3729.00	2652.79	0.07	0.61	389.00	405.69	389.00	134.79	0.02	0.33	100.00	100.00	0.00	3340.00	3955.00	2636811.00	29.22	1161.14	954.00
15	8	6	15968.00	17906.00	147.50	0	Spot (Block15, Row6, Column8)	4221.54	3581.00	2634.48	0.07	0.62	391.00	402.83	391.00	138.03	0.01	0.34	100.00	100.00	0.00	3190.00	3830.54	2486486.00	27.67	1190.89	927.00
15	1	7	13853.00	18196.00	164.95	0	Spot (Block15, Row7, Column1)	8105.27	7070.50	4523.51	0.06	0.56	412.00	504.11	412.00	254.91	0.09	0.51	100.00	100.00	0.00	6658.50	7693.27	6095162.00	29.82	1672.92	1615.00
15	2	7	14150.00	18198.00	165.00	0	Spot (Block15, Row7, Column2)	705.03	671.00	213.20	0.02	0.30	399.00	438.36	399.00	141.79	0.04	0.32	73.00	47.00	0.00	272.00	306.03	533004.00	1.88	465.73	459.00
15	3	7	14436.00	18196.00	175.45	0	Spot (Block15, Row7, Column3)	455.19	421.00	84.39	0.03	0.19	395.00	408.23	395.00	106.93	0.01	0.26	31.00	2.00	0.00	26.00	60.19	391919.00	0.44	434.49	405.00
15	4	7	14761.00	18207.00	208.60	0	Spot (Block15, Row7, Column4)	553.10	520.00	124.58	0.03	0.23	396.00	408.99	396.00	112.18	0.01	0.27	55.00	24.00	0.00	124.00	157.10	687503.00	1.28	429.90	414.50
15	5	7	15057.00	18200.00	175.10	0	Spot (Block15, Row7, Column5)	1233.69	1164.00	412.50	0.03	0.33	402.00	436.72	402.00	159.56	0.04	0.37	99.00	92.00	0.00	762.00	831.69	1051106.00	4.99	636.86	609.00
15	6	7	15358.00	18207.00	191.70	0	Spot (Block15, Row7, Column6)	4548.12	4346.50	2229.47	0.02	0.49	410.00	524.00	410.00	365.94	0.11	0.70	100.00	99.00	0.00	3936.50	4138.12	4711857.00	11.00	1338.36	1326.00
15	7	7	15648.00	18207.00	148.40	0	Spot (Block15, Row7, Column7)	24751.57	23702.50	12335.09	0.02	0.50	408.00	463.36	408.00	180.87	0.06	0.39	100.00	100.00	0.17	23294.50	24343.57	14900447.00	134.28	5757.18	4019.00
15	8	7	15958.00	18207.00	189.90	0	Spot (Block15, Row7, Column8)	5438.71	5452.00	1595.19	0.00	0.29	398.00	434.75	398.00	172.54	0.04	0.40	100.00	100.00	0.00	5054.00	5040.71	5552923.00	29.00	1651.33	1430.00
15	1	8	13834.00	18499.00	163.15	0	Spot (Block15, Row8, Column1)	1277.12	788.50	2524.40	0.21	1.98	407.00	451.85	407.00	126.35	0.05	0.28	87.00	68.00	0.00	381.50	870.12	942514.00	6.53	608.08	525.00
15	2	8	14150.00	18496.00	156.05	0	Spot (Block15, Row8, Column2)	1340.50	1184.50	574.54	0.05	0.43	401.00	425.96	401.00	77.62	0.03	0.18	100.00	99.00	0.00	783.50	939.50	895454.00	11.78	620.28	578.00
15	3	8	14444.00	18499.00	150.40	0	Spot (Block15, Row8, Column3)	1796.48	1495.00	994.19	0.08	0.55	401.00	430.41	401.00	134.98	0.03	0.31	100.00	95.00	0.00	1094.00	1395.48	1106630.00	10.12	711.13	680.50
15	4	8	14756.00	18506.00	152.45	0	Spot (Block15, Row8, Column4)	48356.03	54763.00	18141.93	0.05	0.38	401.00	436.05	401.00	160.87	0.04	0.37	100.00	100.00	40.22	54362.00	47955.03	30657932.00	297.88	9484.48	6726.00
15	5	8	15051.00	18493.00	164.35	0	Spot (Block15, Row8, Column5)	654.03	609.00	160.53	0.03	0.25	403.00	481.36	403.00	314.13	0.08	0.65	24.00	2.00	0.00	206.00	251.03	489869.00	0.55	486.13	487.00
15	6	8	15356.00	18503.00	192.05	0	Spot (Block15, Row8, Column6)	27114.76	17510.00	21979.17	0.19	0.81	432.00	582.07	432.00	456.61	0.13	0.78	100.00	100.00	14.82	17078.00	26682.76	28172388.00	58.11	4715.65	4650.00
15	7	8	15659.00	18505.00	146.50	0	Spot (Block15, Row8, Column7)	9656.32	8998.00	5249.32	0.03	0.54	417.00	524.95	417.00	356.09	0.10	0.68	100.00	100.00	0.00	8581.00	9239.32	5658601.00	25.64	2184.77	1657.00
15	8	8	15939.00	18506.00	149.20	0	Spot (Block15, Row8, Column8)	60478.72	65535.00	9180.71	0.03	0.15	416.00	488.00	416.00	255.41	0.07	0.52	100.00	100.00	68.65	65119.00	60062.72	36650408.00	234.88	15752.74	12130.50
16	1	1	18372.00	16417.00	154.90	0	Spot (Block16, Row1, Column1)	34894.17	32430.00	18340.17	0.03	0.53	297.00	328.61	297.00	134.63	0.04	0.41	100.00	100.00	8.38	32133.00	34597.17	22890624.00	256.75	6846.58	5555.50
16	2	1	18664.00	16423.00	153.65	0	Spot (Block16, Row1, Column2)	5637.47	5078.50	2956.49	0.05	0.52	295.00	321.98	295.00	111.69	0.04	0.35	100.00	100.00	0.00	4783.50	5342.47	3664354.00	47.59	1204.39	1053.00
16	3	1	18970.00	16424.00	147.05	0	Spot (Block16, Row1, Column3)	3145.18	2508.00	2069.97	0.10	0.66	291.00	297.62	291.00	53.62	0.01	0.18	100.00	100.00	0.00	2217.00	2854.18	1852513.00	53.10	845.44	737.50
16	4	1	19263.00	16427.00	146.65	0	Spot (Block16, Row1, Column4)	4526.85	4335.00	2155.67	0.02	0.48	290.00	300.72	290.00	56.07	0.02	0.19	100.00	100.00	0.00	4045.00	4236.85	2652735.00	75.37	1165.54	1044.00
16	5	1	19570.00	16429.00	150.80	0	Spot (Block16, Row1, Column5)	8226.06	7050.00	6251.28	0.07	0.76	292.00	303.12	292.00	61.03	0.02	0.20	100.00	100.00	0.00	6758.00	7934.06	5108381.00	129.81	1476.02	1169.00
16	6	1	19861.00	16430.00	149.05	0	Spot (Block16, Row1, Column6)	10624.56	9877.50	5455.76	0.03	0.51	296.00	310.42	296.00	100.65	0.02	0.32	100.00	100.00	0.00	9581.50	10328.56	6417233.00	102.48	2517.20	1828.50
16	7	1	20159.00	16432.00	147.95	0	Spot (Block16, Row1, Column7)	28447.63	27897.00	15438.31	0.01	0.54	298.00	313.15	298.00	89.68	0.02	0.29	100.00	100.00	0.51	27599.00	28149.63	16897892.00	313.71	5648.67	4515.50
16	8	1	20472.00	16435.00	155.65	0	Spot (Block16, Row1, Column8)	1110.69	1058.00	425.65	0.02	0.38	297.00	305.11	297.00	73.67	0.01	0.24	100.00	100.00	0.00	761.00	813.69	739720.00	10.93	531.81	481.00
16	1	2	18358.00	16728.00	203.90	0	Spot (Block16, Row2, Column1)	361.64	314.50	274.85	0.06	0.76	294.00	312.67	294.00	102.57	0.03	0.33	9.00	2.00	0.00	20.50	67.64	427457.00	0.48	305.09	302.00
16	2	2	18665.00	16726.00	135.25	0	Spot (Block16, Row2, Column2)	3861.13	3651.50	1415.13	0.02	0.37	292.00	304.91	292.00	72.93	0.02	0.24	100.00	100.00	0.00	3359.50	3569.13	1907398.00	48.76	1080.59	1002.00
16	3	2	18965.00	16724.00	147.00	-50	Spot (Block16, Row2, Column3)	532.50	507.00	105.30	0.02	0.20	292.00	339.48	292.00	806.20	0.07	2.37	0.00	0.00	0.00	215.00	240.50	313110.00	0.24	381.57	377.00
16	4	2	19269.00	16730.00	175.60	0	Spot (Block16, Row2, Column4)	2576.10	2463.00	1026.76	0.02	0.40	299.00	362.12	299.00	830.84	0.08	2.29	93.00	68.00	0.00	2164.00	2277.10	2225752.00	2.66	794.94	763.00
16	5	2	19568.00	16730.00	199.15	0	Spot (Block16, Row2, Column5)	4360.47	4270.00	1601.79	0.01	0.37	302.00	332.94	302.00	108.72	0.04	0.33	100.00	100.00	0.00	3968.00	4058.47	4909893.00	37.05	1069.70	978.00
16	6	2	19858.00	16731.00	148.55	0	Spot (Block16, Row2, Column6)	1621.95	1485.50	756.27	0.04	0.47	307.00	400.07	307.00	324.58	0.12	0.81	98.00	76.00	0.00	1178.50	1314.95	979657.00	3.76	620.30	551.00
16	7	2	20166.00	16736.00	149.80	0	Spot (Block16, Row2, Column7)	1974.46	1846.00	998.87	0.03	0.51	304.00	321.56	304.00	83.72	0.02	0.26	100.00	100.00	0.00	1542.00	1670.46	1216267.00	19.74	691.84	607.00
16	8	2	20476.00	16725.00	135.75	0	Spot (Block16, Row2, Column8)	352.42	340.50	47.23	0.01	0.13	300.00	319.55	300.00	130.96	0.03	0.41	4.00	1.00	0.00	40.50	52.42	175504.00	0.25	319.32	314.00
16	1	3	18366.00	17019.00	151.25	0	Spot (Block16, Row3, Column1)	7530.31	6611.50	4964.02	0.06	0.66	298.00	307.34	298.00	52.77	0.01	0.17	100.00	100.00	0.00	6313.50	7232.31	4713976.00	136.86	1565.53	1179.50
16	2	3	18671.00	17028.00	154.95	0	Spot (Block16, Row3, Column2)	723.72	697.00	226.53	0.02	0.31	299.00	326.89	299.00	124.02	0.04	0.38	93.00	73.00	0.00	398.00	424.72	478380.00	3.20	407.99	398.00
16	3	3	18959.00	17026.00	148.50	0	Spot (Block16, Row3, Column3)	3402.30	2242.50	5233.43	0.18	1.54	298.00	352.87	298.00	810.81	0.07	2.30	84.00	58.00	0.17	1944.50	3104.30	2048182.00	3.76	1011.83	622.50
16	4	3	19268.00	17030.00	148.60	0	Spot (Block16, Row3, Column4)	13922.16	13072.00	7729.15	0.03	0.56	297.50	347.26	297.50	750.69	0.07	2.16	100.00	100.00	0.00	12774.50	13624.66	8395064.00	18.08	3063.10	2539.00
16	5	3	19566.00	17009.00	146.00	0	Spot (Block16, Row3, Column5)	3841.62	1234.00	10303.92	0.49	2.68	301.00	384.00	301.00	305.16	0.11	0.79	86.00	67.00	1.72	933.00	3540.62	2231982.00	11.33	876.15	467.00
16	6	3	19863.00	17030.00	208.85	0	Spot (Block16, Row3, Column6)	32894.30	25988.00	20037.68	0.10	0.61	332.00	534.65	332.00	468.07	0.21	0.88	100.00	100.00	16.33	25656.00	32562.30	40690444.00	69.13	7111.68	7104.50
16	7	3	20169.00	17035.00	147.15	0	Spot (Block16, Row3, Column7)	5503.02	4516.00	3498.68	0.09	0.64	321.00	416.66	321.00	329.47	0.11	0.79	100.00	100.00	0.00	4195.00	5182.02	3263292.00	15.44	1275.59	1057.00
16	8	3	20467.00	17038.00	160.85	0	Spot (Block16, Row3, Column8)	29458.71	27225.50	13744.07	0.03	0.47	309.00	352.45	309.00	211.35	0.06	0.60	100.00	100.00	0.28	26916.50	29149.71	21210276.00	137.71	5043.96	4623.50
16	1	4	18364.00	17322.00	148.60	0	Spot (Block16, Row4, Column1)	12751.05	11602.00	7197.02	0.04	0.56	300.00	328.96	300.00	117.15	0.04	0.36	100.00	100.00	0.00	11302.00	12451.05	7688882.00	106.03	3024.34	2189.00
16	2	4	18661.00	17325.00	179.20	0	Spot (Block16, Row4, Column2)	7751.98	7082.50	4347.55	0.04	0.56	311.00	384.37	311.00	224.38	0.09	0.58	100.00	100.00	0.00	6771.50	7440.98	6992282.00	32.83	1674.88	1688.00
16	3	4	18961.00	17328.00	149.50	0	Spot (Block16, Row4, Column3)	45682.42	51086.00	19775.77	0.05	0.43	310.00	379.01	310.00	235.52	0.09	0.62	100.00	100.00	37.19	50776.00	45372.42	28003492.00	192.36	9338.98	7630.50
16	4	4	19255.00	17336.00	167.55	0	Spot (Block16, Row4, Column4)	496.55	477.00	113.69	0.02	0.23	299.00	315.05	299.00	82.72	0.02	0.26	92.00	54.00	0.00	178.00	197.55	385321.00	2.19	362.87	367.50
16	5	4	19550.00	17311.00	151.50	0	Spot (Block16, Row4, Column5)	1887.10	873.00	4027.24	0.33	2.13	299.00	328.93	299.00	145.30	0.04	0.44	87.00	74.00	0.00	574.00	1588.10	1190758.00	10.72	686.12	399.00
16	6	4	19868.00	17324.00	198.70	0	Spot (Block16, Row4, Column6)	4748.40	4728.50	1338.09	0.00	0.28	318.00	429.81	318.00	339.00	0.13	0.79	100.00	100.00	0.00	4410.50	4430.40	5280221.00	12.74	1414.14	1286.50
16	7	4	20160.00	17332.00	147.85	0	Spot (Block16, Row4, Column7)	4972.98	3892.00	3817.94	0.11	0.77	328.00	424.14	328.00	356.10	0.11	0.84	93.00	83.00	0.00	3564.00	4644.98	2953948.00	12.77	1078.18	942.50
16	8	4	20464.00	17342.00	149.20	0	Spot (Block16, Row4, Column8)	1573.44	1390.00	690.48	0.05	0.44	315.00	347.20	315.00	138.67	0.04	0.40	100.00	99.00	0.00	1075.00	1258.44	958227.00	8.84	633.73	574.00
16	1	5	18366.00	17624.00	147.80	0	Spot (Block16, Row5, Column1)	10648.23	9193.00	6629.17	0.06	0.62	309.00	426.68	309.00	367.35	0.14	0.86	100.00	100.00	0.00	8884.00	10339.23	6346343.00	27.83	2329.01	1797.00
16	2	5	18660.00	17623.00	158.90	0	Spot (Block16, Row5, Column2)	32807.89	31780.00	14749.28	0.01	0.45	358.00	506.90	358.00	422.40	0.15	0.83	100.00	100.00	1.29	31422.00	32449.89	22801496.00	76.47	5731.53	4493.00
16	3	5	18964.00	17626.00	160.60	0	Spot (Block16, Row5, Column3)	25731.05	20734.00	15799.75	0.09	0.61	316.00	422.19	316.00	296.47	0.13	0.70	100.00	100.00	0.84	20418.00	25415.05	18320516.00	85.37	3579.54	3357.50
16	4	5	19262.00	17630.00	147.35	0	Spot (Block16, Row5, Column4)	5885.14	4996.50	3583.19	0.07	0.61	303.00	347.80	303.00	203.69	0.06	0.59	100.00	100.00	0.00	4693.50	5582.14	3472233.00	27.18	1502.10	1246.50
16	5	5	19565.00	17627.00	149.70	0	Spot (Block16, Row5, Column5)	48685.41	58108.00	18810.13	0.08	0.39	300.00	328.86	300.00	148.57	0.04	0.45	100.00	100.00	44.23	57808.00	48385.41	29941724.00	325.48	10134.93	7368.50
16	6	5	19864.00	17625.00	150.40	0	Spot (Block16, Row5, Column6)	1706.18	1588.00	780.51	0.03	0.46	310.00	408.33	310.00	389.42	0.12	0.95	95.00	72.00	0.00	1278.00	1396.18	1049299.00	3.33	599.06	544.50
16	7	5	20166.00	17631.00	201.45	0	Spot (Block16, Row5, Column7)	36967.36	33984.00	20466.78	0.04	0.55	339.00	510.32	339.00	524.63	0.18	1.03	100.00	100.00	19.98	33645.00	36628.36	42549648.00	69.49	7448.67	7358.00
16	8	5	20467.00	17635.00	146.75	0	Spot (Block16, Row5, Column8)	13905.95	11282.50	10599.43	0.09	0.76	319.00	387.60	319.00	307.14	0.08	0.79	100.00	100.00	0.00	10963.50	13586.95	8176698.00	44.01	2402.23	1788.00
16	1	6	18359.00	17924.00	209.20	0	Spot (Block16, Row6, Column1)	28415.21	21305.50	19462.54	0.13	0.68	333.00	576.34	333.00	583.27	0.24	1.01	100.00	100.00	10.31	20972.50	28082.21	35291824.00	47.73	6315.97	6386.00
16	2	6	18658.00	17920.00	212.75	0	Spot (Block16, Row6, Column2)	24491.70	21566.00	13230.73	0.06	0.54	357.00	565.07	357.00	551.18	0.20	0.98	100.00	100.00	0.08	21209.00	24134.70	31716752.00	43.41	5277.15	5080.00
16	3	6	18952.00	17924.00	147.45	0	Spot (Block16, Row6, Column3)	21437.99	19607.00	11994.40	0.04	0.56	308.00	410.85	308.00	338.59	0.13	0.82	100.00	100.00	0.00	19299.00	21129.99	12669854.00	62.10	4453.73	3693.00
16	4	6	19264.00	17924.00	147.10	0	Spot (Block16, Row6, Column4)	1749.57	1532.00	846.28	0.06	0.48	302.00	319.99	302.00	111.82	0.03	0.35	100.00	100.00	0.00	1230.00	1447.57	1030496.00	12.78	625.93	565.00
16	5	6	19559.00	17929.00	147.55	0	Spot (Block16, Row6, Column5)	45061.52	50819.00	20434.12	0.05	0.45	301.00	338.98	301.00	156.34	0.05	0.46	100.00	100.00	37.10	50518.00	44760.52	26721636.00	286.07	7895.49	5815.00
16	6	6	19857.00	17930.00	163.40	0	Spot (Block16, Row6, Column6)	868.08	754.50	382.86	0.06	0.44	316.00	400.14	316.00	342.35	0.10	0.86	59.00	31.00	0.00	438.50	552.08	644113.00	1.37	434.04	415.50
16	7	6	20160.00	17933.00	148.90	0	Spot (Block16, Row6, Column7)	10625.84	9038.00	6706.11	0.07	0.63	331.00	426.00	331.00	372.15	0.11	0.87	100.00	100.00	0.00	8707.00	10294.84	6428636.00	27.41	2371.98	1807.00
16	8	6	20465.00	17939.00	148.70	0	Spot (Block16, Row6, Column8)	12906.86	11055.00	9089.37	0.07	0.70	323.00	353.10	323.00	129.90	0.04	0.37	100.00	100.00	0.00	10732.00	12583.86	7769929.00	96.65	2618.65	1824.50
16	1	7	18358.00	18221.00	168.30	0	Spot (Block16, Row7, Column1)	11023.57	9577.00	6400.84	0.06	0.58	306.00	417.21	306.00	342.57	0.13	0.82	100.00	100.00	0.00	9271.00	10717.57	8741694.00	30.96	1982.80	1980.00
16	2	7	18667.00	18228.00	164.45	0	Spot (Block16, Row7, Column2)	548.52	499.50	167.33	0.04	0.31	307.00	378.01	307.00	277.66	0.09	0.73	38.00	2.00	0.00	192.50	241.52	409196.00	0.61	388.44	379.00
16	3	7	18948.00	18231.00	185.90	0	Spot (Block16, Row7, Column3)	352.41	337.00	60.96	0.02	0.17	300.00	312.61	300.00	66.17	0.02	0.21	36.00	4.00	0.00	37.00	52.41	341838.00	0.60	318.11	305.50
16	4	7	19253.00	18230.00	196.50	0	Spot (Block16, Row7, Column4)	427.45	405.00	85.93	0.02	0.20	304.00	335.70	304.00	157.91	0.04	0.47	28.00	3.00	0.00	101.00	123.45	467207.00	0.58	337.65	325.00
16	5	7	19562.00	18229.00	183.20	0	Spot (Block16, Row7, Column5)	2237.13	2114.00	1008.15	0.02	0.45	311.00	418.35	311.00	392.58	0.13	0.94	99.00	85.00	0.00	1803.00	1926.13	2102904.00	4.63	735.90	737.50
16	6	7	19854.00	18228.00	203.15	0	Spot (Block16, Row7, Column6)	29726.38	27562.00	17166.17	0.03	0.58	379.00	615.01	379.00	645.36	0.21	1.05	100.00	100.00	1.02	27183.00	29347.38	34809608.00	45.11	5834.30	5853.00
16	7	7	20147.00	18234.00	150.65	0	Spot (Block16, Row7, Column7)	14718.88	14010.00	7503.62	0.02	0.51	354.00	459.05	354.00	376.70	0.11	0.82	100.00	100.00	0.00	13656.00	14364.88	9184581.00	37.85	3186.20	2741.50
16	8	7	20458.00	18236.00	197.20	0	Spot (Block16, Row7, Column8)	7655.85	7601.00	2010.80	0.00	0.26	331.00	382.23	331.00	192.19	0.06	0.50	100.00	100.00	0.00	7270.00	7324.85	8390810.00	37.85	2064.61	1928.00
16	1	8	18348.00	18515.00	153.00	0	Spot (Block16, Row8, Column1)	561.51	510.00	190.99	0.04	0.34	302.00	330.04	302.00	145.78	0.04	0.44	79.00	26.00	0.00	208.00	259.51	361052.00	1.59	378.38	364.00
16	2	8	18654.00	18521.00	151.15	0	Spot (Block16, Row8, Column2)	1436.20	1274.00	680.93	0.05	0.47	305.00	313.04	305.00	42.89	0.01	0.14	100.00	100.00	0.00	969.00	1131.20	901931.00	26.19	559.79	490.00
16	3	8	18946.00	18524.00	149.50	0	Spot (Block16, Row8, Column3)	4125.17	3495.00	3022.97	0.07	0.73	301.00	326.54	301.00	179.88	0.04	0.55	100.00	98.00	0.00	3194.00	3824.17	2532852.00	21.12	928.10	760.00
16	4	8	19253.00	18526.00	156.75	0	Spot (Block16, Row8, Column4)	48009.09	52572.50	17700.84	0.04	0.37	306.00	356.81	306.00	239.58	0.07	0.67	100.00	100.00	37.87	52266.50	47703.09	32454380.00	198.90	8705.23	6331.00
16	5	8	19546.00	18519.00	157.85	0	Spot (Block16, Row8, Column5)	454.93	417.50	91.02	0.04	0.20	313.00	420.19	313.00	398.72	0.13	0.95	0.00	0.00	0.00	104.50	141.93	312080.00	0.09	370.69	362.50
16	6	8	19859.00	18530.00	204.55	0	Spot (Block16, Row8, Column6)	37483.25	33393.50	21991.45	0.05	0.59	358.00	586.87	358.00	655.66	0.21	1.12	100.00	100.00	28.39	33035.50	37125.25	44755332.00	56.27	7467.39	7339.00
16	7	8	20158.00	18535.00	146.65	0	Spot (Block16, Row8, Column7)	5636.84	5231.00	2951.91	0.03	0.52	330.00	447.73	330.00	421.54	0.13	0.94	100.00	100.00	0.00	4901.00	5306.84	3297549.00	12.31	1418.90	1149.00
16	8	8	20442.00	18533.00	151.90	0	Spot (Block16, Row8, Column8)	57713.77	65535.00	11738.25	0.06	0.20	367.00	404.40	367.00	229.59	0.04	0.57	100.00	100.00	61.49	65168.00	57346.77	36417688.00	249.62	12589.16	10419.00
17	1	1	4839.00	20835.00	150.20	0	Spot (Block17, Row1, Column1)	34609.87	31067.00	19479.40	0.05	0.56	802.00	845.24	802.00	169.31	0.02	0.20	100.00	100.00	10.93	30265.00	33807.87	21215916.00	199.42	7289.97	5218.50
17	2	1	5132.00	20840.00	143.55	0	Spot (Block17, Row1, Column2)	12417.53	10671.00	7456.36	0.07	0.60	795.00	822.66	795.00	155.27	0.01	0.19	100.00	100.00	0.00	9876.00	11622.53	6953818.00	74.68	3065.97	2415.00
17	3	1	5443.00	20841.00	143.15	0	Spot (Block17, Row1, Column3)	3702.62	3240.00	2006.88	0.06	0.54	788.00	811.86	788.00	129.53	0.01	0.16	100.00	100.00	0.00	2452.00	2914.62	2047547.00	22.32	1418.88	1297.00
17	4	1	5729.00	20846.00	143.40	0	Spot (Block17, Row1, Column4)	8419.07	7123.00	5136.30	0.07	0.61	795.00	820.70	795.00	138.27	0.01	0.17	100.00	100.00	0.00	6328.00	7624.07	4739939.00	54.95	2167.04	1818.00
17	5	1	6041.00	20842.00	141.70	0	Spot (Block17, Row1, Column5)	10783.89	9527.50	7514.87	0.05	0.70	795.00	817.99	795.00	143.49	0.01	0.18	100.00	100.00	0.00	8732.50	9988.89	5866436.00	69.45	2723.59	2199.50
17	6	1	6328.00	20847.00	140.90	0	Spot (Block17, Row1, Column6)	13018.58	11490.00	7198.76	0.05	0.55	795.00	823.46	795.00	161.16	0.02	0.20	100.00	100.00	0.00	10695.00	12223.58	7030031.00	75.67	3655.63	2856.00
17	7	1	6632.00	20848.00	141.50	0	Spot (Block17, Row1, Column7)	33755.43	30737.00	18779.24	0.04	0.56	792.50	812.87	792.50	163.43	0.01	0.20	100.00	100.00	7.37	29944.50	32962.93	18329224.00	201.57	7882.88	6169.50
17	8	1	6944.00	20844.00	200.60	0	Spot (Block17, Row1, Column8)	1026.31	1009.00	193.64	0.01	0.19	788.00	790.14	788.00	144.22	0.00	0.18	62.00	42.00	0.00	221.00	238.31	1166918.00	1.64	875.63	876.00
17	1	2	4843.00	21141.00	210.45	0	Spot (Block17, Row2, Column1)	880.95	888.00	117.14	0.00	0.13	796.00	842.65	796.00	388.85	0.02	0.46	1.00	0.00	0.00	92.00	84.95	1112640.00	0.10	811.35	788.00
17	2	2	5127.00	21144.00	123.70	0	Spot (Block17, Row2, Column2)	6579.31	6542.00	2492.56	0.00	0.38	794.00	817.47	794.00	135.89	0.01	0.17	100.00	100.00	0.00	5748.00	5785.31	2671199.00	42.40	2055.66	1828.00
17	3	2	5438.00	21141.00	155.90	0	Spot (Block17, Row2, Column3)	1400.95	1373.00	340.47	0.01	0.24	792.00	819.50	792.00	139.60	0.01	0.17	97.00	79.00	0.00	581.00	608.95	934433.00	4.17	955.25	929.00
17	4	2	5742.00	21149.00	200.40	0	Spot (Block17, Row2, Column4)	2897.10	2575.00	1298.46	0.05	0.45	800.00	838.20	800.00	156.72	0.02	0.19	100.00	99.00	0.00	1775.00	2097.10	3299802.00	13.14	1396.08	1394.00
17	5	2	6038.00	21146.00	165.80	0	Spot (Block17, Row2, Column5)	8006.33	7659.00	3551.99	0.02	0.44	799.00	826.28	799.00	149.39	0.01	0.18	100.00	100.00	0.00	6860.00	7207.33	6100824.00	48.06	2398.66	1986.50
17	6	2	6329.00	21146.00	145.35	0	Spot (Block17, Row2, Column6)	2986.92	2767.50	1312.78	0.03	0.44	799.00	863.98	799.00	357.84	0.03	0.41	99.00	88.00	0.00	1968.50	2187.92	1720468.00	5.93	1238.03	1152.00
17	7	2	6636.00	21155.00	150.65	0	Spot (Block17, Row2, Column7)	2509.53	2232.00	1086.85	0.05	0.43	795.00	822.85	795.00	280.22	0.01	0.34	99.00	88.00	0.00	1437.00	1714.53	1563438.00	6.02	1203.94	1165.00
17	8	2	6957.00	21145.00	200.85	0	Spot (Block17, Row2, Column8)	882.70	868.00	142.41	0.01	0.16	792.00	823.01	792.00	289.00	0.02	0.35	11.00	0.00	0.00	76.00	90.70	1010691.00	0.21	837.82	794.50
17	1	3	4834.00	21435.00	140.60	0	Spot (Block17, Row3, Column1)	13545.46	12249.00	8317.57	0.04	0.61	797.00	834.84	797.00	372.88	0.02	0.45	100.00	100.00	0.00	11452.00	12748.46	7246821.00	34.09	3364.73	2793.50
17	2	3	5133.00	21444.00	142.50	0	Spot (Block17, Row3, Column2)	2334.15	2159.00	757.43	0.03	0.32	807.00	865.82	807.00	215.04	0.03	0.25	99.00	99.00	0.00	1352.00	1527.15	1283783.00	6.83	1205.25	1212.00
17	3	3	5426.00	21438.00	138.90	0	Spot (Block17, Row3, Column3)	9972.74	7835.00	9932.82	0.10	1.00	804.00	849.71	804.00	176.87	0.02	0.21	100.00	100.00	1.71	7031.00	9168.74	5235690.00	51.58	3055.65	2381.00
17	4	3	5735.00	21447.00	140.10	0	Spot (Block17, Row3, Column4)	23611.98	21259.00	13429.24	0.05	0.57	797.00	828.46	797.00	154.16	0.02	0.19	100.00	100.00	0.00	20462.00	22814.98	12467127.00	147.79	6072.59	4657.00
17	5	3	6033.00	21447.00	137.85	0	Spot (Block17, Row3, Column5)	4756.14	4196.50	2394.09	0.05	0.50	798.00	878.37	798.00	380.41	0.04	0.43	100.00	99.00	0.00	3398.50	3958.14	2435142.00	10.19	1665.33	1413.00
17	6	3	6338.00	21447.00	224.30	0	Spot (Block17, Row3, Column6)	29291.74	16962.50	20370.85	0.24	0.70	808.00	956.47	808.00	550.02	0.07	0.58	100.00	100.00	15.67	16154.50	28483.74	42238908.00	51.52	8042.66	7787.00
17	7	3	6638.00	21451.00	143.10	0	Spot (Block17, Row3, Column7)	6334.18	5658.00	3910.88	0.05	0.62	800.00	882.91	800.00	375.26	0.04	0.43	99.00	94.00	0.00	4858.00	5534.18	3528136.00	14.53	1836.08	1498.00
17	8	3	6932.00	21458.00	155.15	0	Spot (Block17, Row3, Column8)	13747.33	12964.00	6375.78	0.03	0.46	797.00	856.53	797.00	228.65	0.03	0.27	100.00	100.00	0.00	12167.00	12950.33	9100735.00	56.38	3462.57	3233.00
17	1	4	4832.00	21737.00	139.30	0	Spot (Block17, Row4, Column1)	22032.90	19023.50	12954.28	0.06	0.59	804.00	860.05	804.00	216.59	0.03	0.25	100.00	100.00	0.00	18219.50	21228.90	11677438.00	97.75	5331.96	4519.50
17	2	4	5133.00	21744.00	162.75	0	Spot (Block17, Row4, Column2)	10946.02	9907.00	5447.40	0.04	0.50	835.00	944.97	835.00	327.27	0.05	0.35	100.00	100.00	0.00	9072.00	10111.02	8034378.00	30.56	2717.17	2615.00
17	3	4	5432.00	21742.00	146.75	0	Spot (Block17, Row4, Column3)	56894.34	65535.00	14351.24	0.06	0.25	814.00	934.65	814.00	348.13	0.06	0.37	100.00	100.00	65.32	64721.00	56080.34	33795496.00	160.74	12426.65	8032.00
17	4	4	5728.00	21755.00	201.55	0	Spot (Block17, Row4, Column4)	1020.39	975.50	188.15	0.02	0.18	795.00	824.47	795.00	162.47	0.02	0.20	55.00	24.00	0.00	180.50	225.39	1177530.00	1.21	877.33	869.00
17	5	4	6027.00	21747.00	140.80	0	Spot (Block17, Row4, Column5)	3716.10	2471.50	5183.75	0.18	1.39	797.00	828.98	797.00	170.50	0.02	0.21	99.00	98.00	0.00	1674.50	2919.10	2006696.00	16.93	1521.57	1162.00
17	6	4	6335.00	21748.00	173.80	0	Spot (Block17, Row4, Column6)	11759.19	11581.50	5038.53	0.01	0.43	807.00	900.55	807.00	400.70	0.05	0.44	100.00	100.00	0.00	10774.50	10952.19	9877723.00	27.10	3299.38	2883.00
17	7	4	6624.00	21752.00	144.05	0	Spot (Block17, Row4, Column7)	6238.19	5158.00	4442.88	0.08	0.71	810.00	943.21	810.00	586.15	0.07	0.62	94.00	77.00	0.00	4348.00	5428.19	3530817.00	9.03	1648.04	1501.00
17	8	4	6932.00	21761.00	148.50	0	Spot (Block17, Row4, Column8)	2391.88	2171.50	999.35	0.04	0.42	797.00	856.61	797.00	249.62	0.03	0.29	98.00	88.00	0.00	1374.50	1594.88	1444694.00	6.15	1196.95	1136.00
17	1	5	4835.00	22042.00	139.10	0	Spot (Block17, Row5, Column1)	27304.65	23023.50	18804.21	0.07	0.69	826.50	924.59	826.50	382.36	0.05	0.41	100.00	100.00	3.64	22197.00	26478.15	14253025.00	68.99	5938.07	4951.50
17	2	5	5128.00	22040.00	153.15	0	Spot (Block17, Row5, Column2)	13532.43	12594.00	5901.14	0.03	0.44	877.00	1028.04	877.00	507.73	0.07	0.49	100.00	100.00	0.00	11717.00	12655.43	8728419.00	24.63	3285.00	2986.00
17	3	5	5431.00	22042.00	147.45	0	Spot (Block17, Row5, Column3)	37843.29	34860.50	20312.80	0.04	0.54	860.00	971.90	860.00	387.75	0.05	0.40	100.00	100.00	19.30	34000.50	36983.29	22554688.00	95.09	6452.67	5133.00
17	4	5	5729.00	22044.00	139.15	0	Spot (Block17, Row5, Column4)	8833.73	8197.00	4936.41	0.03	0.56	803.00	878.54	803.00	289.34	0.04	0.33	100.00	100.00	0.00	7394.00	8030.73	4637710.00	27.49	2872.84	2317.50
17	5	5	6033.00	22045.00	146.00	0	Spot (Block17, Row5, Column5)	57706.15	65535.00	13454.12	0.06	0.23	805.00	859.76	805.00	224.28	0.03	0.26	100.00	100.00	68.22	64730.00	56901.15	33412116.00	253.46	13941.10	10031.50
17	6	5	6332.00	22047.00	143.05	0	Spot (Block17, Row5, Column6)	3581.31	3287.00	1574.21	0.04	0.44	826.00	953.65	826.00	571.52	0.06	0.60	99.00	79.00	0.00	2461.00	2755.31	1980463.00	4.60	1460.34	1381.00
17	7	5	6633.00	22051.00	220.60	0	Spot (Block17, Row5, Column7)	39976.14	32525.00	21006.31	0.09	0.53	896.00	1094.87	896.00	898.08	0.09	0.82	100.00	100.00	31.80	31629.00	39080.14	55687180.00	43.29	10445.25	10211.50
17	8	5	6941.00	22051.00	154.40	0	Spot (Block17, Row5, Column8)	14109.08	10051.50	11786.80	0.15	0.84	804.00	939.41	804.00	801.15	0.07	0.85	98.00	87.00	0.30	9247.50	13305.08	9255556.00	16.44	3789.34	1552.00
17	1	6	4827.00	22342.00	219.25	0	Spot (Block17, Row6, Column1)	24222.32	12717.00	19703.43	0.28	0.81	892.00	1103.99	892.00	687.40	0.09	0.62	100.00	100.00	8.90	11825.00	23330.32	33475372.00	33.63	6602.58	6703.00
17	2	6	5131.00	22338.00	229.25	0	Spot (Block17, Row6, Column2)	30626.57	21940.50	17256.22	0.14	0.56	874.00	1086.06	874.00	735.48	0.09	0.68	100.00	100.00	7.07	21066.50	29752.57	46368736.00	40.16	8396.65	8340.00
17	3	6	5422.00	22342.00	139.35	0	Spot (Block17, Row6, Column3)	26145.22	22909.00	15712.36	0.06	0.60	807.00	945.53	807.00	499.57	0.07	0.53	100.00	100.00	0.56	22102.00	25338.22	13909258.00	50.44	6156.16	4734.00
17	4	6	5731.00	22340.00	139.45	0	Spot (Block17, Row6, Column4)	5037.61	4392.00	2683.82	0.06	0.53	801.00	845.07	801.00	172.88	0.02	0.20	100.00	100.00	0.00	3591.00	4236.61	2654819.00	24.25	1848.95	1641.00
17	5	6	6029.00	22345.00	142.95	0	Spot (Block17, Row6, Column5)	54892.34	65535.00	15546.17	0.08	0.28	814.00	881.92	814.00	229.88	0.03	0.26	100.00	100.00	59.57	64721.00	54078.34	30685028.00	234.95	11117.59	7987.00
17	6	6	6333.00	22345.00	150.85	0	Spot (Block17, Row6, Column6)	1932.11	1610.00	910.10	0.08	0.47	830.00	928.39	830.00	474.42	0.05	0.51	68.00	45.00	0.00	780.00	1102.11	1205639.00	2.12	1046.69	1043.00
17	7	6	6629.00	22348.00	142.85	0	Spot (Block17, Row6, Column7)	12477.27	11170.00	7685.88	0.05	0.62	881.00	957.28	881.00	646.68	0.04	0.68	99.00	99.00	0.00	10289.00	11596.27	6924885.00	17.81	3193.27	2442.00
17	8	6	6933.00	22355.00	139.95	0	Spot (Block17, Row6, Column8)	13807.26	12837.50	8823.04	0.03	0.64	805.00	871.77	805.00	447.82	0.03	0.51	100.00	100.00	0.00	12032.50	13002.26	7317849.00	28.89	3884.00	3070.00
17	1	7	4828.00	22636.00	148.65	0	Spot (Block17, Row7, Column1)	16124.06	14511.00	7898.34	0.05	0.49	888.00	1027.79	888.00	516.17	0.06	0.50	100.00	100.00	0.00	13623.00	15236.06	9771178.00	29.25	3538.15	3361.50
17	2	7	5127.00	22637.00	196.05	0	Spot (Block17, Row7, Column2)	1105.27	1089.50	188.42	0.01	0.17	834.00	962.04	834.00	489.07	0.06	0.51	14.00	0.00	0.00	255.50	271.27	1206952.00	0.29	939.06	916.00
17	3	7	5423.00	22634.00	239.25	0	Spot (Block17, Row7, Column3)	917.09	898.00	119.88	0.01	0.13	795.00	831.62	795.00	214.01	0.02	0.26	23.00	1.00	0.00	103.00	122.09	1510451.00	0.40	848.63	870.00
17	4	7	5736.00	22645.00	185.40	0	Spot (Block17, Row7, Column4)	1036.42	989.00	198.43	0.02	0.19	798.00	875.87	798.00	283.66	0.04	0.32	34.00	6.00	0.00	191.00	238.42	1002219.00	0.57	878.22	892.50
17	5	7	6030.00	22649.00	181.40	0	Spot (Block17, Row7, Column5)	3180.81	2782.50	1423.83	0.06	0.45	879.00	990.46	879.00	564.16	0.05	0.57	96.00	73.00	0.00	1903.50	2301.81	2932707.00	3.88	1439.33	1428.00
17	6	7	6325.00	22648.00	221.05	0	Spot (Block17, Row7, Column6)	35206.32	29764.00	19274.97	0.07	0.55	911.00	1183.50	911.00	881.02	0.11	0.74	100.00	100.00	15.82	28853.00	34295.32	49183448.00	38.62	9388.15	9357.00
17	7	7	6621.00	22654.00	143.35	0	Spot (Block17, Row7, Column7)	16810.03	15316.00	8861.76	0.04	0.53	890.00	976.61	890.00	548.70	0.04	0.56	100.00	100.00	0.00	14426.00	15920.03	9396808.00	28.86	4789.14	3157.00
17	8	7	6930.00	22654.00	175.25	0	Spot (Block17, Row7, Column8)	21975.95	22382.00	7132.91	0.01	0.32	805.00	874.72	805.00	248.06	0.04	0.28	100.00	100.00	0.00	21577.00	21170.95	18921296.00	85.07	5587.48	4686.50
17	1	8	4809.00	22932.00	167.35	0	Spot (Block17, Row8, Column1)	1129.45	1108.00	300.06	0.01	0.27	881.00	918.13	881.00	293.05	0.02	0.32	30.00	5.00	0.00	227.00	248.45	879839.00	0.72	955.24	915.00
17	2	8	5126.00	22935.00	146.65	0	Spot (Block17, Row8, Column2)	2194.80	2090.00	737.65	0.02	0.34	868.00	879.50	868.00	240.31	0.01	0.27	99.00	87.00	0.00	1222.00	1326.80	1283957.00	5.47	1191.41	1173.00
17	3	8	5418.00	22939.00	140.80	0	Spot (Block17, Row8, Column3)	6034.56	5072.00	4211.28	0.08	0.70	807.00	889.90	807.00	279.45	0.04	0.31	97.00	93.00	0.00	4265.00	5227.56	3240557.00	18.41	1748.80	1571.50
17	4	8	5726.00	22946.00	147.85	0	Spot (Block17, Row8, Column4)	33981.88	32248.00	16331.40	0.02	0.48	828.00	942.53	828.00	380.44	0.06	0.40	100.00	100.00	3.03	31420.00	33153.88	20185252.00	86.84	6614.71	5503.00
17	5	8	6020.00	22931.00	236.05	0	Spot (Block17, Row8, Column5)	938.74	905.00	188.82	0.02	0.20	892.00	1034.58	892.00	619.92	0.06	0.60	0.00	0.00	0.00	13.00	46.74	1506672.00	-0.15	987.90	794.00
17	6	8	6328.00	22948.00	212.30	0	Spot (Block17, Row8, Column6)	34093.37	23719.00	22678.11	0.16	0.67	908.00	1166.28	908.00	892.20	0.11	0.76	100.00	100.00	26.59	22811.00	33185.37	43844408.00	36.91	8559.80	8448.00
17	7	8	6627.00	22950.00	138.50	0	Spot (Block17, Row8, Column7)	7550.44	7071.50	3779.95	0.03	0.50	898.00	1015.32	898.00	590.83	0.05	0.58	100.00	99.00	0.00	6173.50	6652.44	3911127.00	11.06	2434.32	2217.50
17	8	8	6911.00	22953.00	143.45	0	Spot (Block17, Row8, Column8)	60563.39	65535.00	9328.71	0.03	0.15	886.00	951.10	886.00	379.46	0.03	0.40	100.00	100.00	70.68	64649.00	59677.39	33673504.00	157.10	15303.22	12368.00
18	1	1	9342.00	20863.00	151.50	0	Spot (Block18, Row1, Column1)	35008.79	31798.00	19069.49	0.04	0.54	433.00	477.61	433.00	150.14	0.04	0.31	100.00	100.00	11.90	31365.00	34575.79	22055612.00	229.99	6873.52	5435.00
18	2	1	9636.00	20869.00	146.60	0	Spot (Block18, Row1, Column2)	5668.77	5236.50	2862.40	0.03	0.50	426.00	464.76	426.00	117.53	0.04	0.25	100.00	100.00	0.00	4810.50	5242.77	3310562.00	44.28	1454.54	1343.50
18	3	1	9942.00	20873.00	144.25	0	Spot (Block18, Row1, Column3)	3188.46	2681.50	1885.62	0.08	0.59	432.00	457.35	432.00	100.33	0.02	0.22	100.00	100.00	0.00	2249.50	2756.46	1791912.00	27.22	1038.07	887.00
18	4	1	10230.00	20872.00	144.90	0	Spot (Block18, Row1, Column4)	4398.76	4152.50	2116.35	0.03	0.48	433.00	461.01	433.00	98.16	0.03	0.21	100.00	100.00	0.00	3719.50	3965.76	2516092.00	40.11	1295.45	1136.00
18	5	1	10540.00	20870.00	145.25	0	Spot (Block18, Row1, Column5)	5600.83	4397.00	3985.37	0.11	0.71	426.00	458.17	426.00	88.38	0.03	0.19	100.00	100.00	0.00	3971.00	5174.83	3231680.00	58.19	1256.50	1156.00
18	6	1	10831.00	20875.00	142.35	0	Spot (Block18, Row1, Column6)	9102.01	8659.00	4719.17	0.02	0.52	454.00	469.69	454.00	119.45	0.01	0.25	100.00	100.00	0.00	8205.00	8648.01	5006108.00	72.27	2350.98	1720.00
18	7	1	11129.00	20876.00	144.35	0	Spot (Block18, Row1, Column7)	26086.36	23852.00	14744.29	0.04	0.57	480.00	483.35	480.00	118.15	0.00	0.24	100.00	100.00	0.18	23372.00	25606.36	14869224.00	216.69	4849.14	3514.00
18	8	1	11448.00	20878.00	159.55	0	Spot (Block18, Row1, Column8)	771.37	749.00	188.84	0.01	0.24	487.00	485.76	487.00	91.77	0.00	0.19	86.00	69.00	0.00	262.00	284.37	543046.00	3.11	594.29	594.50
18	1	2	9322.00	21191.00	251.65	0	Spot (Block18, Row2, Column1)	483.33	489.00	55.05	0.01	0.11	423.00	463.88	423.00	124.70	0.04	0.27	10.00	0.00	0.00	66.00	60.33	886432.00	0.16	457.66	472.50
18	2	2	9629.00	21169.00	129.60	0	Spot (Block18, Row2, Column2)	5129.98	4837.00	1978.97	0.03	0.39	419.00	450.39	419.00	89.09	0.03	0.20	100.00	100.00	0.00	4418.00	4710.98	2303361.00	52.53	1487.61	1484.00
18	3	2	9946.00	21169.00	147.60	0	Spot (Block18, Row2, Column3)	786.65	741.00	193.04	0.03	0.25	427.00	458.99	427.00	111.62	0.03	0.24	95.00	72.00	0.00	314.00	359.65	467270.00	2.94	548.67	511.00
18	4	2	10240.00	21177.00	180.25	0	Spot (Block18, Row2, Column4)	2633.25	2478.00	1103.38	0.03	0.42	476.00	491.76	476.00	131.42	0.01	0.27	100.00	100.00	0.00	2002.00	2157.25	2401522.00	16.30	986.20	971.00
18	5	2	10537.00	21171.00	183.95	0	Spot (Block18, Row2, Column5)	7165.73	6946.50	2514.82	0.01	0.35	482.00	506.79	482.00	182.81	0.02	0.36	100.00	100.00	0.00	6464.50	6683.73	6793113.00	36.43	1968.31	1890.50
18	6	2	10829.00	21163.00	153.15	0	Spot (Block18, Row2, Column6)	1383.46	1205.00	634.31	0.06	0.46	485.00	601.48	485.00	533.07	0.09	0.89	64.00	31.00	0.00	720.00	898.46	892332.00	1.47	761.70	604.00
18	7	2	11136.00	21183.00	147.75	0	Spot (Block18, Row2, Column7)	1948.77	1744.00	914.00	0.05	0.47	483.00	510.60	483.00	253.75	0.02	0.50	100.00	85.00	0.00	1261.00	1465.77	1159516.00	5.67	837.45	759.00
18	8	2	11437.00	21181.00	147.00	-50	Spot (Block18, Row2, Column8)	499.16	492.00	65.16	0.01	0.13	486.00	508.42	486.00	252.26	0.02	0.50	0.00	0.00	0.00	6.00	13.16	295004.00	-0.04	493.14	496.00
18	1	3	9340.00	21465.00	145.10	0	Spot (Block18, Row3, Column1)	8373.49	7291.00	5278.60	0.06	0.63	445.00	467.76	445.00	172.21	0.02	0.37	100.00	100.00	0.00	6846.00	7928.49	4823130.00	45.91	1926.52	1500.50
18	2	3	9638.00	21470.00	149.30	0	Spot (Block18, Row3, Column2)	983.09	911.00	301.66	0.03	0.31	471.00	489.86	471.00	164.41	0.02	0.34	96.00	65.00	0.00	440.00	512.09	601652.00	3.00	580.93	589.00
18	3	3	9928.00	21468.00	147.10	0	Spot (Block18, Row3, Column3)	2406.03	2057.00	1344.27	0.07	0.56	437.00	462.25	437.00	105.77	0.02	0.23	100.00	100.00	0.00	1620.00	1969.03	1412337.00	18.38	861.87	852.00
18	4	3	10234.00	21468.00	143.35	0	Spot (Block18, Row3, Column4)	10752.59	9514.50	5878.73	0.05	0.55	469.00	477.98	469.00	98.58	0.01	0.21	100.00	100.00	0.00	9045.50	10283.59	5999944.00	104.23	2606.17	1876.00
18	5	3	10521.00	21465.00	167.20	0	Spot (Block18, Row3, Column5)	1365.90	929.00	1811.89	0.17	1.33	490.00	637.04	490.00	607.35	0.11	0.95	41.00	16.00	0.00	439.00	875.90	1057206.00	1.20	723.16	570.00
18	6	3	10836.00	21475.00	218.85	0	Spot (Block18, Row3, Column6)	50218.74	56384.50	16330.71	0.05	0.33	510.00	860.80	510.00	842.24	0.23	0.98	100.00	100.00	45.40	55874.50	49708.74	68800288.00	58.60	12137.74	11795.00
18	7	3	11141.00	21481.00	145.65	0	Spot (Block18, Row3, Column7)	4698.31	3880.00	2934.01	0.08	0.62	499.00	661.44	499.00	605.66	0.12	0.92	95.00	81.00	0.00	3381.00	4199.31	2720322.00	6.67	1280.86	1117.00
18	8	3	11434.00	21483.00	158.60	0	Spot (Block18, Row3, Column8)	54100.98	65535.00	15003.22	0.08	0.28	497.00	577.78	497.00	411.98	0.07	0.71	100.00	100.00	51.08	65038.00	53603.98	37492292.00	129.92	9845.63	8568.00
18	1	4	9334.00	21765.00	142.80	0	Spot (Block18, Row4, Column1)	14994.41	13760.00	8273.74	0.04	0.55	470.00	495.11	470.00	169.57	0.02	0.34	100.00	100.00	0.00	13290.00	14524.41	8321898.00	85.50	3046.97	2530.00
18	2	4	9634.00	21771.00	171.50	0	Spot (Block18, Row4, Column2)	9978.18	8910.00	5571.38	0.05	0.56	486.00	569.93	486.00	332.16	0.07	0.58	100.00	100.00	0.00	8424.00	9492.18	8172131.00	28.32	2137.73	2108.50
18	3	4	9931.00	21771.00	144.95	0	Spot (Block18, Row4, Column3)	45433.42	49389.00	19911.90	0.04	0.44	481.00	558.22	481.00	313.98	0.06	0.56	100.00	100.00	37.00	48908.00	44952.42	26033492.00	142.92	9540.34	5610.00
18	4	4	10215.00	21760.00	159.35	0	Spot (Block18, Row4, Column4)	694.11	687.50	149.86	0.00	0.22	465.00	475.88	465.00	137.31	0.01	0.29	69.00	33.00	0.00	222.50	229.11	483103.00	1.59	549.33	523.00
18	5	4	10519.00	21779.00	127.60	0	Spot (Block18, Row4, Column5)	3490.85	1143.00	8226.08	0.48	2.36	475.00	486.83	475.00	124.41	0.01	0.26	100.00	95.00	0.23	668.00	3015.85	1504558.00	24.15	1818.21	804.00
18	6	4	10835.00	21775.00	185.05	0	Spot (Block18, Row4, Column6)	10094.46	10169.00	3803.41	0.00	0.38	494.00	669.71	494.00	619.38	0.13	0.92	100.00	100.00	0.00	9675.00	9600.46	9720969.00	15.22	2569.10	2258.00
18	7	4	11127.00	21783.00	149.00	0	Spot (Block18, Row4, Column7)	2606.85	2039.50	1752.15	0.11	0.67	505.00	665.03	505.00	584.32	0.12	0.88	74.00	59.00	0.00	1534.50	2101.85	1590179.00	3.32	851.37	793.50
18	8	4	11430.00	21787.00	152.00	0	Spot (Block18, Row4, Column8)	1771.34	1587.50	792.50	0.05	0.45	501.00	575.61	501.00	317.31	0.06	0.55	95.00	75.00	0.00	1086.50	1270.34	1126572.00	3.77	816.55	714.50
18	1	5	9334.00	22072.00	143.25	0	Spot (Block18, Row5, Column1)	12523.19	10978.00	7625.99	0.06	0.61	499.00	717.91	499.00	807.89	0.16	1.13	100.00	100.00	0.00	10479.00	12024.19	6987942.00	14.61	2713.86	1925.50
18	2	5	9633.00	22071.00	155.55	0	Spot (Block18, Row5, Column2)	56148.84	65535.00	13392.40	0.07	0.24	507.00	758.24	507.00	724.02	0.17	0.95	100.00	100.00	56.93	65028.00	55641.84	37283144.00	76.50	11302.01	9792.50
18	3	5	9934.00	22071.00	153.45	0	Spot (Block18, Row5, Column3)	35008.64	30234.00	20444.24	0.06	0.58	494.00	632.09	494.00	428.71	0.11	0.68	100.00	100.00	13.60	29740.00	34514.64	22650680.00	80.19	4929.28	4236.00
18	4	5	10230.00	22076.00	142.85	0	Spot (Block18, Row5, Column4)	7069.88	6154.50	4574.46	0.06	0.65	483.00	531.95	483.00	265.26	0.04	0.50	100.00	100.00	0.00	5671.50	6586.88	3916712.00	24.65	1733.54	1220.00
18	5	5	10532.00	22076.00	143.30	0	Spot (Block18, Row5, Column5)	43112.99	46381.00	21300.77	0.03	0.49	474.00	511.14	474.00	483.37	0.03	0.95	100.00	100.00	34.36	45907.00	42638.99	23841588.00	88.13	9234.11	8258.00
18	6	5	10844.00	22075.00	208.65	0	Spot (Block18, Row5, Column6)	1329.71	1015.00	881.66	0.12	0.66	491.00	659.18	491.00	635.32	0.13	0.96	46.00	24.00	0.00	524.00	838.71	1643523.00	1.06	794.31	507.00
18	7	5	11131.00	22076.00	211.75	0	Spot (Block18, Row5, Column7)	51151.84	65535.00	17430.86	0.11	0.34	565.00	840.13	565.00	793.95	0.17	0.95	100.00	100.00	53.56	64970.00	50586.84	65321588.00	63.37	11651.24	11799.00
18	8	5	11437.00	22083.00	144.00	0	Spot (Block18, Row5, Column8)	12503.43	10099.50	9848.67	0.09	0.79	505.00	625.41	505.00	491.60	0.09	0.79	100.00	95.00	0.00	9594.50	11998.43	7001920.00	24.16	2588.57	1704.50
18	1	6	9328.00	22369.00	220.90	0	Spot (Block18, Row6, Column1)	44405.05	39973.00	19523.03	0.05	0.44	512.00	911.82	512.00	1071.87	0.25	1.18	100.00	100.00	39.43	39461.00	43893.05	61945600.00	40.58	10723.96	10684.00
18	2	6	9631.00	22366.00	221.45	0	Spot (Block18, Row6, Column2)	43912.15	42685.00	19223.69	0.01	0.44	526.00	919.68	526.00	1105.41	0.24	1.20	100.00	100.00	33.17	42159.00	43386.15	61565324.00	38.89	10336.60	10129.00
18	3	6	9924.00	22371.00	140.45	0	Spot (Block18, Row6, Column3)	26094.80	24734.00	15283.09	0.02	0.59	493.00	655.58	493.00	691.46	0.12	1.05	100.00	100.00	0.19	24241.00	25601.80	13934622.00	36.79	5659.67	4244.00
18	4	6	10231.00	22371.00	145.90	0	Spot (Block18, Row6, Column4)	2303.17	1995.00	1228.30	0.06	0.53	491.00	525.79	491.00	477.35	0.03	0.91	86.00	68.00	0.00	1504.00	1812.17	1338139.00	3.72	854.12	785.00
18	5	6	10531.00	22373.00	141.60	0	Spot (Block18, Row6, Column5)	47566.19	56650.50	19655.71	0.08	0.41	491.00	555.96	491.00	513.08	0.05	0.92	100.00	100.00	43.57	56159.50	47075.19	25876148.00	91.62	10012.02	7459.00
18	6	6	10837.00	22371.00	167.85	0	Spot (Block18, Row6, Column6)	988.40	826.00	407.26	0.08	0.41	497.00	639.45	497.00	595.34	0.11	0.93	32.00	7.00	0.00	329.00	491.40	776886.00	0.59	593.64	606.50
18	7	6	11127.00	22377.00	144.20	0	Spot (Block18, Row6, Column7)	16455.65	14763.00	10703.95	0.05	0.65	519.00	643.17	519.00	462.70	0.09	0.72	100.00	100.00	0.00	14244.00	15936.65	9182254.00	34.17	3855.52	2819.00
18	8	6	11437.00	22384.00	144.20	0	Spot (Block18, Row6, Column8)	23874.98	20125.00	16857.45	0.07	0.71	510.00	544.07	510.00	124.66	0.03	0.23	100.00	100.00	0.35	19615.00	23364.98	13465490.00	187.15	4468.23	3363.00
18	1	7	9329.00	22670.00	160.45	0	Spot (Block18, Row7, Column1)	13936.73	12055.00	8005.34	0.06	0.57	489.00	634.87	489.00	565.32	0.11	0.89	100.00	100.00	0.00	11566.00	13447.73	9909015.00	23.53	2575.37	2445.00
18	2	7	9634.00	22672.00	165.85	0	Spot (Block18, Row7, Column2)	887.49	769.50	333.27	0.06	0.38	493.00	622.50	493.00	597.81	0.10	0.96	22.00	3.00	0.00	276.50	394.49	678043.00	0.44	591.21	576.00
18	3	7	9910.00	22680.00	197.05	0	Spot (Block18, Row7, Column3)	578.53	548.00	203.76	0.02	0.35	487.00	508.17	487.00	236.21	0.02	0.46	6.00	2.00	0.00	61.00	91.53	634645.00	0.30	533.00	508.00
18	4	7	10234.00	22676.00	142.60	0	Spot (Block18, Row7, Column4)	857.22	807.50	226.50	0.03	0.26	495.00	525.60	495.00	202.93	0.03	0.39	70.00	34.00	0.00	312.50	362.22	473186.00	1.63	615.58	602.00
18	5	7	10533.00	22676.00	189.25	0	Spot (Block18, Row7, Column5)	3657.43	3266.00	1901.10	0.05	0.52	505.00	700.09	505.00	662.86	0.14	0.95	99.00	80.00	0.00	2761.00	3152.43	3690350.00	4.46	1280.13	1246.00
18	6	7	10826.00	22678.00	215.65	0	Spot (Block18, Row7, Column6)	47094.16	58431.00	19880.91	0.09	0.42	600.00	1053.60	600.00	1147.58	0.24	1.09	100.00	100.00	44.84	57831.00	46494.16	62494548.00	40.12	11172.01	11067.00
18	7	7	11118.00	22684.00	146.00	0	Spot (Block18, Row7, Column7)	24334.62	23479.00	12570.63	0.02	0.52	580.00	772.15	580.00	781.81	0.12	1.01	100.00	100.00	0.00	22899.00	23754.62	14089744.00	30.14	5717.66	3709.00
18	8	7	11433.00	22675.00	188.00	0	Spot (Block18, Row7, Column8)	21537.99	21831.00	6580.98	0.01	0.31	554.00	596.75	554.00	249.65	0.03	0.42	100.00	100.00	0.00	21277.00	20983.99	21430300.00	83.88	5165.87	4748.50
18	1	8	9322.00	22986.00	132.35	0	Spot (Block18, Row8, Column1)	2305.73	826.00	6931.46	0.45	3.01	475.00	493.35	475.00	186.98	0.02	0.38	77.00	48.00	0.43	351.00	1830.73	1083694.00	9.69	875.10	696.00
18	2	8	9631.00	22966.00	149.95	0	Spot (Block18, Row8, Column2)	1966.05	1767.00	942.05	0.05	0.48	479.00	472.85	479.00	76.54	0.01	0.16	100.00	100.00	0.00	1288.00	1487.05	1213051.00	19.51	789.54	703.00
18	3	8	9921.00	22971.00	145.50	0	Spot (Block18, Row8, Column3)	3965.40	3186.00	2779.74	0.10	0.70	485.00	507.31	485.00	231.81	0.02	0.46	100.00	91.00	0.00	2701.00	3480.40	2288033.00	14.92	1098.28	954.00
18	4	8	10224.00	22974.00	154.65	0	Spot (Block18, Row8, Column4)	62832.84	65535.00	8012.24	0.02	0.13	493.00	543.82	493.00	293.75	0.04	0.54	100.00	100.00	83.86	65042.00	62339.84	41658548.00	212.05	13365.94	10094.50
18	5	8	10516.00	22973.00	149.75	0	Spot (Block18, Row8, Column5)	875.37	829.00	197.32	0.02	0.23	499.00	642.23	499.00	581.36	0.11	0.91	18.00	0.00	0.00	330.00	376.37	536603.00	0.40	610.77	603.00
18	6	8	10827.00	22977.00	218.65	0	Spot (Block18, Row8, Column6)	48971.91	56608.50	17898.76	0.06	0.37	599.00	958.04	599.00	1000.80	0.20	1.04	100.00	100.00	47.89	56009.50	48372.91	67288064.00	47.98	10839.30	10563.00
18	7	8	11129.00	22979.00	143.30	0	Spot (Block18, Row8, Column7)	10483.06	9373.00	5660.21	0.05	0.54	590.00	748.06	590.00	626.70	0.10	0.84	100.00	100.00	0.00	8783.00	9893.06	5880995.00	15.53	2465.93	1955.50
18	8	8	11412.00	22981.00	147.00	0	Spot (Block18, Row8, Column8)	60411.04	65535.00	9155.37	0.04	0.15	583.00	641.44	583.00	308.00	0.04	0.48	100.00	100.00	68.75	64952.00	59828.04	35763624.00	194.06	14406.93	10124.00
19	1	1	13841.00	20893.00	153.90	0	Spot (Block19, Row1, Column1)	38455.96	35889.00	19649.71	0.03	0.51	429.00	480.22	429.00	157.68	0.05	0.33	100.00	100.00	18.80	35460.00	38026.96	24958040.00	240.84	7142.95	5210.00
19	2	1	14136.00	20896.00	151.40	0	Spot (Block19, Row1, Column2)	5234.15	4731.00	2436.04	0.04	0.47	415.00	457.22	415.00	118.83	0.04	0.26	100.00	100.00	0.00	4316.00	4819.15	3287048.00	40.20	1391.67	1334.50
19	3	1	14443.00	20890.00	163.75	0	Spot (Block19, Row1, Column3)	677.03	649.00	184.81	0.02	0.27	403.00	423.93	403.00	66.45	0.02	0.16	89.00	72.00	0.00	246.00	274.03	503712.00	3.81	482.19	490.00
19	4	1	14734.00	20901.00	145.85	0	Spot (Block19, Row1, Column4)	4110.89	3921.00	1766.06	0.02	0.43	401.00	417.60	401.00	56.07	0.02	0.13	100.00	100.00	0.00	3520.00	3709.89	2376093.00	65.87	1288.19	1109.00
19	5	1	15039.00	20896.00	153.60	0	Spot (Block19, Row1, Column5)	1102.73	1025.50	460.38	0.03	0.42	401.00	423.88	401.00	96.76	0.02	0.23	97.00	88.00	0.00	624.50	701.73	714568.00	7.02	548.83	529.50
19	6	1	15335.00	20901.00	147.90	0	Spot (Block19, Row1, Column6)	4265.11	3627.50	2322.71	0.07	0.54	401.00	417.28	401.00	66.84	0.02	0.16	100.00	100.00	0.00	3226.50	3864.11	2550536.00	57.56	1448.43	869.00
19	7	1	15633.00	20903.00	145.25	0	Spot (Block19, Row1, Column7)	7290.79	6787.00	3881.91	0.03	0.53	403.00	420.72	403.00	66.35	0.02	0.16	100.00	100.00	0.00	6384.00	6887.79	4199497.00	103.55	1837.26	1390.00
19	8	1	15941.00	20906.00	158.05	0	Spot (Block19, Row1, Column8)	1033.74	997.00	271.52	0.02	0.26	401.00	416.03	401.00	54.30	0.02	0.13	100.00	100.00	0.00	596.00	632.74	710178.00	11.38	586.42	568.50
19	1	2	13850.00	21202.00	197.35	0	Spot (Block19, Row2, Column1)	495.26	494.00	73.13	0.00	0.15	413.00	454.19	413.00	122.59	0.04	0.27	21.00	2.00	0.00	81.00	82.26	545776.00	0.34	451.50	430.00
19	2	2	14135.00	21198.00	141.00	0	Spot (Block19, Row2, Column2)	932.04	929.00	208.53	0.00	0.22	409.00	432.10	409.00	66.60	0.02	0.15	100.00	99.00	0.00	520.00	523.04	501439.00	7.51	572.76	572.50
19	3	2	14440.00	21204.00	159.65	0	Spot (Block19, Row2, Column3)	659.74	659.50	137.24	0.00	0.21	407.00	426.40	407.00	86.17	0.02	0.20	93.00	69.00	0.00	252.50	252.74	463135.00	2.71	503.41	499.00
19	4	2	14741.00	21207.00	180.05	0	Spot (Block19, Row2, Column4)	815.16	696.00	690.22	0.07	0.85	410.00	437.50	410.00	110.99	0.03	0.25	94.00	74.00	0.00	286.00	405.16	742608.00	3.40	532.93	537.50
19	5	2	15045.00	21200.00	189.45	0	Spot (Block19, Row2, Column5)	19126.93	18641.50	7113.78	0.01	0.37	409.00	488.64	409.00	303.83	0.08	0.62	100.00	100.00	0.00	18232.50	18717.93	19356448.00	61.34	4231.38	3542.00
19	6	2	15338.00	21152.00	253.25	0	Spot (Block19, Row2, Column6)	505.86	484.00	128.60	0.02	0.25	409.00	556.42	409.00	527.60	0.13	0.95	0.00	0.00	0.00	75.00	96.86	940393.00	-0.10	448.92	410.00
19	7	2	15638.00	21207.00	172.95	0	Spot (Block19, Row2, Column7)	663.70	628.50	140.44	0.02	0.21	405.00	443.62	405.00	176.90	0.04	0.40	70.00	26.00	0.00	223.50	258.70	550868.00	1.24	485.80	489.50
19	8	2	15923.00	21213.00	195.80	0	Spot (Block19, Row2, Column8)	454.73	453.00	58.57	0.00	0.13	402.00	435.98	402.00	190.93	0.04	0.44	0.00	0.00	0.00	51.00	52.73	492474.00	0.10	427.47	412.00
19	1	3	13840.00	21490.00	146.05	0	Spot (Block19, Row3, Column1)	3094.32	2828.00	1357.54	0.04	0.44	408.00	429.50	408.00	60.58	0.02	0.14	100.00	100.00	0.00	2420.00	2686.32	1810177.00	43.99	1045.87	869.00
19	2	3	14138.00	21503.00	173.30	0	Spot (Block19, Row3, Column2)	782.45	736.00	220.87	0.03	0.28	414.00	466.71	414.00	216.46	0.05	0.46	64.00	38.00	0.00	322.00	368.45	656476.00	1.46	515.48	508.00
19	3	3	14406.00	21488.00	156.65	0	Spot (Block19, Row3, Column3)	3670.91	1551.50	8672.68	0.37	2.36	413.00	439.50	413.00	118.26	0.03	0.27	94.00	87.00	1.04	1138.50	3257.91	2474192.00	27.32	1186.08	626.00
19	4	3	14731.00	21502.00	146.75	0	Spot (Block19, Row3, Column4)	4531.44	4157.00	2019.71	0.04	0.45	426.00	458.49	426.00	121.52	0.03	0.27	100.00	100.00	0.00	3731.00	4105.44	2678082.00	33.52	1296.97	969.00
19	5	3	15040.00	21509.00	137.35	0	Spot (Block19, Row3, Column5)	2696.66	1476.00	6629.74	0.26	2.46	463.00	626.81	463.00	595.08	0.13	0.95	77.00	41.00	0.60	1013.00	2233.66	1356420.00	3.48	1001.60	856.00
19	6	3	15334.00	21501.00	221.00	0	Spot (Block19, Row3, Column6)	52480.31	65535.00	15228.66	0.10	0.29	493.00	872.46	493.00	866.65	0.25	0.99	100.00	100.00	50.36	65042.00	51987.31	73578112.00	59.55	11703.27	10593.00
19	7	3	15664.00	21506.00	171.50	0	Spot (Block19, Row3, Column7)	739.54	696.00	239.60	0.03	0.32	431.00	591.31	431.00	555.70	0.14	0.94	17.00	0.00	0.00	265.00	308.54	607165.00	0.27	543.66	505.00
19	8	3	15935.00	21510.00	158.90	0	Spot (Block19, Row3, Column8)	39438.87	37070.00	17083.97	0.03	0.43	411.00	476.07	411.00	281.09	0.06	0.59	100.00	100.00	15.05	36659.00	39027.87	27252368.00	138.61	7741.03	6738.00
19	1	4	13835.00	21794.00	146.10	0	Spot (Block19, Row4, Column1)	5543.23	5152.00	2740.33	0.03	0.49	424.00	478.17	424.00	209.15	0.05	0.44	100.00	100.00	0.00	4728.00	5119.23	3220614.00	24.22	1596.39	1260.00
19	2	4	14135.00	21799.00	182.30	0	Spot (Block19, Row4, Column2)	14839.44	12982.00	9016.53	0.06	0.61	456.00	545.98	456.00	340.08	0.08	0.62	100.00	100.00	0.00	12526.00	14383.44	13874877.00	42.03	2986.19	3028.50
19	3	4	14435.00	21796.00	147.15	0	Spot (Block19, Row4, Column3)	14400.42	12715.00	7549.90	0.05	0.52	432.00	547.43	432.00	403.02	0.10	0.74	100.00	100.00	0.00	12283.00	13968.42	8510645.00	34.37	3352.83	2585.50
19	4	4	14706.00	21803.00	180.95	0	Spot (Block19, Row4, Column4)	523.95	506.00	66.70	0.02	0.13	422.00	453.21	422.00	95.85	0.03	0.21	41.00	8.00	0.00	84.00	101.95	482557.00	0.74	481.37	489.00
19	5	4	15045.00	21798.00	162.95	0	Spot (Block19, Row4, Column5)	1631.34	687.00	5311.82	0.38	3.26	431.00	514.84	431.00	323.18	0.08	0.63	39.00	15.00	0.14	256.00	1200.34	1195773.00	3.45	783.90	514.00
19	6	4	15337.00	21799.00	192.60	0	Spot (Block19, Row4, Column6)	23412.90	23561.50	8189.55	0.00	0.35	477.00	646.48	477.00	607.33	0.13	0.94	100.00	100.00	0.00	23084.50	22935.90	24630368.00	37.49	5193.22	4539.50
19	7	4	15636.00	21805.00	160.00	0	Spot (Block19, Row4, Column7)	744.07	681.00	209.93	0.04	0.28	465.00	563.39	465.00	458.94	0.08	0.81	21.00	0.00	0.00	216.00	279.07	529032.00	0.39	515.31	505.00
19	8	4	15937.00	21817.00	160.90	0	Spot (Block19, Row4, Column8)	768.88	719.00	214.70	0.03	0.28	419.00	458.72	419.00	175.78	0.04	0.38	73.00	40.00	0.00	300.00	349.88	550520.00	1.76	502.71	498.00
19	1	5	13838.00	22111.00	160.65	0	Spot (Block19, Row5, Column1)	6060.45	5129.00	3962.56	0.07	0.65	486.00	684.48	486.00	826.48	0.15	1.21	91.00	83.00	0.00	4643.00	5574.45	4327164.00	6.50	1494.81	948.00
19	2	5	14132.00	22096.00	154.70	0	Spot (Block19, Row5, Column2)	46298.24	48712.00	18069.58	0.02	0.39	500.00	712.68	500.00	605.97	0.15	0.85	100.00	100.00	31.96	48212.00	45798.24	30279252.00	75.23	8551.49	7426.50
19	3	5	14436.00	22101.00	159.65	0	Spot (Block19, Row5, Column3)	42509.35	41473.00	20184.63	0.01	0.47	469.00	609.81	469.00	500.54	0.11	0.82	100.00	100.00	32.48	41004.00	42040.35	29969292.00	83.71	6220.56	5773.00
19	4	5	14730.00	22102.00	141.20	0	Spot (Block19, Row5, Column4)	2300.24	2058.00	1043.65	0.05	0.45	416.00	498.95	416.00	346.40	0.08	0.69	100.00	88.00	0.00	1642.00	1884.24	1244428.00	5.20	922.76	833.00
19	5	5	15038.00	22103.00	145.90	0	Spot (Block19, Row5, Column5)	21761.40	18125.00	13994.11	0.08	0.64	414.00	441.52	414.00	92.70	0.03	0.21	100.00	100.00	0.17	17711.00	21347.40	12643375.00	230.00	4536.88	2508.00
19	6	5	15339.00	22110.00	165.60	0	Spot (Block19, Row5, Column6)	698.56	680.50	145.30	0.01	0.21	463.00	556.89	463.00	468.61	0.08	0.84	10.00	0.00	0.00	217.50	235.56	529509.00	0.30	526.16	507.00
19	7	5	15638.00	22108.00	202.35	0	Spot (Block19, Row5, Column7)	45507.68	54675.50	20978.75	0.08	0.46	487.00	664.30	487.00	647.23	0.13	0.97	100.00	100.00	40.83	54188.50	45020.68	52607356.00	69.29	10085.70	10004.00
19	8	5	15940.00	22111.00	146.30	0	Spot (Block19, Row5, Column8)	1731.33	1444.00	923.75	0.08	0.53	417.00	505.14	417.00	401.54	0.08	0.79	83.00	61.00	0.00	1027.00	1314.33	1005901.00	3.05	691.26	606.50
19	1	6	13831.00	22395.00	219.65	0	Spot (Block19, Row6, Column1)	48833.79	54419.00	17513.81	0.05	0.36	579.00	1006.52	579.00	1121.03	0.24	1.11	100.00	100.00	47.03	53840.00	48254.79	67488960.00	42.66	11563.39	11337.50
19	2	6	14132.00	22396.00	210.60	0	Spot (Block19, Row6, Column2)	36793.86	33299.50	19674.90	0.04	0.53	504.00	825.71	504.00	865.57	0.21	1.05	100.00	100.00	17.04	32795.50	36289.86	46434044.00	41.55	8161.67	8117.00
19	3	6	14422.00	22402.00	143.65	0	Spot (Block19, Row6, Column3)	6808.72	6352.50	3636.41	0.03	0.53	453.00	591.09	453.00	545.43	0.12	0.92	100.00	99.00	0.00	5899.50	6355.72	3785649.00	11.40	2080.26	1685.00
19	4	6	14735.00	22398.00	153.05	0	Spot (Block19, Row6, Column4)	1151.94	1085.00	413.44	0.03	0.36	415.00	437.50	415.00	68.89	0.02	0.16	100.00	99.00	0.00	670.00	736.94	741847.00	10.37	599.30	599.00
19	5	6	15034.00	22404.00	143.85	0	Spot (Block19, Row6, Column5)	15733.06	14905.50	9097.37	0.02	0.58	418.00	446.03	418.00	85.27	0.03	0.19	100.00	100.00	0.00	14487.50	15315.06	8904913.00	179.28	3177.58	2501.00
19	6	6	15333.00	22401.00	166.10	0	Spot (Block19, Row6, Column6)	521.37	490.50	92.81	0.03	0.18	441.00	532.81	441.00	457.76	0.08	0.86	0.00	0.00	0.00	49.50	80.37	397281.00	-0.02	482.70	486.00
19	7	6	15636.00	22403.00	146.50	0	Spot (Block19, Row6, Column7)	2311.85	2054.00	1093.15	0.05	0.47	470.00	548.32	470.00	447.22	0.07	0.82	96.00	76.00	0.00	1584.00	1841.85	1352434.00	3.94	937.31	847.50
19	8	6	15939.00	22414.00	145.60	0	Spot (Block19, Row6, Column8)	2275.13	2112.00	1147.33	0.03	0.50	429.00	461.19	429.00	141.05	0.03	0.31	99.00	98.00	0.00	1683.00	1846.13	1321852.00	12.86	825.91	669.00
19	1	7	13831.00	22696.00	168.75	0	Spot (Block19, Row7, Column1)	22421.99	18648.00	13656.50	0.08	0.61	499.00	734.83	499.00	701.89	0.17	0.96	100.00	100.00	0.00	18149.00	21922.99	17758216.00	30.90	3680.88	3584.00
19	2	7	14141.00	22709.00	199.40	0	Spot (Block19, Row7, Column2)	559.88	562.00	79.38	0.00	0.14	473.00	596.71	473.00	516.46	0.10	0.87	0.00	0.00	0.00	89.00	86.88	628745.00	-0.07	497.34	491.00
19	3	7	14429.00	22699.00	147.00	-50	Spot (Block19, Row7, Column3)	480.15	484.00	58.44	0.00	0.12	415.00	442.23	415.00	85.07	0.03	0.19	29.00	6.00	0.00	69.00	65.15	283766.00	0.45	472.22	481.00
19	4	7	14724.00	22709.00	157.05	0	Spot (Block19, Row7, Column4)	550.62	535.00	85.72	0.01	0.16	414.00	449.61	414.00	129.88	0.04	0.29	48.00	11.00	0.00	121.00	136.62	372217.00	0.78	477.82	480.00
19	5	7	15039.00	22706.00	208.15	0	Spot (Block19, Row7, Column5)	779.94	708.00	230.35	0.04	0.30	425.00	540.76	425.00	475.96	0.10	0.88	23.00	0.00	0.00	283.00	354.94	956205.00	0.50	548.78	498.00
19	6	7	15328.00	22701.00	200.70	0	Spot (Block19, Row7, Column6)	41328.48	43821.50	20954.12	0.03	0.51	496.00	839.24	496.00	918.03	0.23	1.09	100.00	100.00	26.44	43325.50	40832.48	47197428.00	44.10	8427.45	8396.00
19	7	7	15623.00	22709.00	147.15	0	Spot (Block19, Row7, Column7)	3966.77	3712.00	1853.34	0.03	0.47	492.00	651.64	492.00	629.03	0.12	0.97	99.00	89.00	0.00	3220.00	3474.77	2348327.00	5.27	1461.01	1026.50
19	8	7	15930.00	22709.00	188.20	0	Spot (Block19, Row7, Column8)	40240.57	41100.00	11724.90	0.01	0.29	476.00	518.43	476.00	258.97	0.04	0.50	100.00	100.00	1.71	40624.00	39764.57	39958852.00	153.39	9284.28	8044.00
19	1	8	13824.00	23000.00	153.40	0	Spot (Block19, Row8, Column1)	1066.64	891.00	587.56	0.08	0.55	475.00	515.67	475.00	295.05	0.04	0.57	71.00	32.00	0.00	416.00	591.64	694381.00	1.87	590.28	592.00
19	2	8	14124.00	22994.00	189.35	0	Spot (Block19, Row8, Column2)	629.49	593.00	152.92	0.03	0.24	462.00	463.79	462.00	79.31	0.00	0.17	68.00	41.00	0.00	131.00	167.49	635153.00	2.09	494.15	484.50
19	3	8	14421.00	23000.00	161.25	0	Spot (Block19, Row8, Column3)	779.22	707.00	244.54	0.04	0.31	415.00	454.54	415.00	165.40	0.04	0.36	77.00	46.00	0.00	292.00	364.22	558701.00	1.96	532.83	518.50
19	4	8	14728.00	23001.00	153.70	0	Spot (Block19, Row8, Column4)	57448.43	65535.00	12999.83	0.06	0.23	469.00	493.66	469.00	213.50	0.02	0.43	100.00	100.00	63.94	65066.00	56979.43	37284344.00	266.77	12146.97	8587.50
19	5	8	15007.00	23057.00	196.75	0	Spot (Block19, Row8, Column5)	596.74	594.00	102.94	0.00	0.17	483.00	581.96	483.00	535.68	0.08	0.92	0.00	0.00	0.00	111.00	113.74	657606.00	0.03	542.21	506.00
19	6	8	15331.00	23004.00	218.75	0	Spot (Block19, Row8, Column6)	51483.92	65535.00	16787.89	0.10	0.33	575.00	907.85	575.00	959.15	0.20	1.06	100.00	100.00	52.45	64960.00	50908.92	70482200.00	52.73	11473.00	11053.50
19	7	8	15631.00	23009.00	146.90	0	Spot (Block19, Row8, Column7)	2651.18	2431.00	1292.58	0.04	0.49	507.00	673.48	507.00	620.13	0.12	0.92	88.00	66.00	0.00	1924.00	2144.18	1558894.00	3.19	1085.39	898.00
19	8	8	15914.00	23005.00	151.90	0	Spot (Block19, Row8, Column8)	58562.63	65535.00	11348.62	0.05	0.19	494.00	548.15	494.00	266.56	0.05	0.49	100.00	100.00	64.77	65041.00	58068.63	37070452.00	217.64	11909.76	8999.50
20	1	1	18345.00	20921.00	153.55	0	Spot (Block20, Row1, Column1)	38914.08	37348.50	18831.86	0.02	0.48	414.00	478.92	414.00	208.32	0.06	0.43	100.00	100.00	14.66	36934.50	38500.08	25216420.00	184.50	7310.61	4965.00
20	2	1	18637.00	20925.00	150.60	0	Spot (Block20, Row1, Column2)	26136.66	24240.50	13907.48	0.03	0.53	417.00	506.53	417.00	260.20	0.08	0.51	100.00	100.00	0.00	23823.50	25719.66	16257003.00	98.50	4577.48	3894.50
20	3	1	18942.00	20923.00	147.45	0	Spot (Block20, Row1, Column3)	21367.65	17675.50	14891.40	0.08	0.70	405.00	442.64	405.00	141.95	0.04	0.32	100.00	100.00	0.17	17270.50	20962.65	12735120.00	147.42	3911.24	2613.50
20	4	1	19233.00	20927.00	147.15	0	Spot (Block20, Row1, Column4)	19319.81	17596.00	10027.72	0.04	0.52	412.00	476.26	412.00	234.62	0.06	0.49	100.00	100.00	0.00	17184.00	18907.81	11495287.00	80.32	3921.91	2999.00
20	5	1	19542.00	20929.00	150.70	0	Spot (Block20, Row1, Column5)	37447.47	36913.50	24172.50	0.01	0.65	410.00	450.85	410.00	167.86	0.04	0.37	100.00	100.00	30.61	36503.50	37037.47	23367324.00	220.40	6105.90	4770.00
20	6	1	19835.00	20930.00	148.10	0	Spot (Block20, Row1, Column6)	42824.14	45350.50	20594.08	0.02	0.48	414.00	459.64	414.00	194.38	0.05	0.42	100.00	100.00	31.27	44936.50	42410.14	25608968.00	217.95	8950.23	5998.50
20	7	1	20133.00	20934.00	153.60	0	Spot (Block20, Row1, Column7)	59387.79	65535.00	11110.95	0.04	0.19	434.00	472.22	434.00	172.17	0.04	0.36	100.00	100.00	70.11	65101.00	58953.79	38543008.00	342.20	12728.26	9621.50
20	8	1	20445.00	20933.00	154.50	0	Spot (Block20, Row1, Column8)	3009.46	2851.00	1302.47	0.02	0.43	437.00	457.34	437.00	103.57	0.02	0.23	100.00	100.00	0.00	2414.00	2572.46	1971198.00	24.64	990.86	856.00
20	1	2	18340.00	21245.00	182.60	0	Spot (Block20, Row2, Column1)	480.11	490.00	53.20	0.01	0.11	420.00	480.27	420.00	234.34	0.06	0.49	0.00	0.00	0.00	70.00	60.11	452746.00	-0.00	455.95	459.50
20	2	2	18642.00	21230.00	137.75	0	Spot (Block20, Row2, Column2)	30449.07	28979.50	13258.24	0.02	0.44	418.00	489.06	418.00	263.86	0.07	0.54	100.00	100.00	0.00	28561.50	30031.07	15650824.00	113.54	5306.60	4969.50
20	3	2	18942.00	21226.00	153.80	0	Spot (Block20, Row2, Column3)	1377.98	1237.00	619.79	0.05	0.45	417.00	493.67	417.00	274.56	0.07	0.56	90.00	67.00	0.00	820.00	960.98	891554.00	3.22	637.92	596.50
20	4	2	19240.00	21228.00	176.70	0	Spot (Block20, Row2, Column4)	18148.85	17656.00	8880.56	0.01	0.49	429.00	535.67	429.00	342.17	0.10	0.64	100.00	100.00	0.00	17227.00	17719.85	15807647.00	51.47	3343.51	3360.50
20	5	2	19539.00	21228.00	185.75	0	Spot (Block20, Row2, Column5)	2714.66	2571.00	866.75	0.02	0.32	419.00	490.47	419.00	248.35	0.07	0.51	100.00	100.00	0.00	2152.00	2295.66	2638652.00	8.96	1025.16	973.00
20	6	2	19833.00	21234.00	151.05	0	Spot (Block20, Row2, Column6)	10607.42	9462.50	6271.13	0.05	0.59	438.00	543.58	438.00	361.48	0.09	0.66	100.00	100.00	0.00	9024.50	10169.42	6619033.00	27.84	2331.35	1909.00
20	7	2	20139.00	21232.00	148.65	0	Spot (Block20, Row2, Column7)	12517.80	11199.00	7915.15	0.05	0.63	466.00	496.33	466.00	182.57	0.03	0.37	100.00	100.00	0.00	10733.00	12051.80	7560752.00	65.85	2907.22	2143.00
20	8	2	20448.00	21229.00	155.35	0	Spot (Block20, Row2, Column8)	537.75	518.00	54.11	0.02	0.10	450.00	474.98	450.00	174.39	0.02	0.37	4.00	0.00	0.00	68.00	87.75	357607.00	0.36	493.43	496.00
20	1	3	18340.00	21522.00	153.00	0	Spot (Block20, Row3, Column1)	40667.55	42658.00	22094.83	0.02	0.54	418.00	454.02	418.00	138.26	0.04	0.30	100.00	100.00	31.62	42240.00	40249.55	26108708.00	290.86	7036.78	5064.50
20	2	3	18638.00	21526.00	147.80	0	Spot (Block20, Row3, Column2)	2100.81	1862.00	994.63	0.05	0.47	422.00	492.68	422.00	246.46	0.07	0.50	100.00	97.00	0.00	1440.00	1678.81	1249984.00	6.53	812.08	754.50
20	3	3	18928.00	21523.00	146.35	0	Spot (Block20, Row3, Column3)	10744.15	9250.00	7680.99	0.07	0.71	423.00	465.32	423.00	187.33	0.04	0.40	100.00	100.00	0.34	8827.00	10321.15	6263837.00	54.87	2691.52	1823.00
20	4	3	19235.00	21530.00	149.80	0	Spot (Block20, Row3, Column4)	45223.59	51252.50	20492.59	0.05	0.45	432.00	498.79	432.00	261.68	0.06	0.52	100.00	100.00	39.11	50820.50	44791.59	27405652.00	170.92	10449.33	7140.50
20	5	3	19538.00	21530.00	146.00	0	Spot (Block20, Row3, Column5)	5151.55	4620.50	2749.85	0.05	0.53	432.00	531.43	432.00	372.07	0.09	0.70	100.00	99.00	0.00	4188.50	4719.55	2987901.00	12.42	1419.47	1043.50
20	6	3	19839.00	21530.00	213.50	0	Spot (Block20, Row3, Column6)	34883.93	28998.00	18763.23	0.08	0.54	486.00	699.73	486.00	547.21	0.16	0.78	100.00	100.00	16.48	28512.00	34397.93	45523732.00	62.47	8129.47	7760.00
20	7	3	20141.00	21535.00	149.50	0	Spot (Block20, Row3, Column7)	33188.20	28298.00	21623.83	0.07	0.65	477.00	595.51	477.00	409.91	0.10	0.69	100.00	100.00	13.21	27821.00	32711.20	20344416.00	79.51	5963.11	4500.00
20	8	3	20438.00	21543.00	160.55	0	Spot (Block20, Row3, Column8)	25947.99	23844.00	13537.89	0.04	0.52	459.00	494.30	459.00	206.32	0.03	0.42	100.00	100.00	0.28	23385.00	25488.99	18474972.00	123.37	5440.70	4482.00
20	1	4	18338.00	21821.00	148.50	0	Spot (Block20, Row4, Column1)	45011.36	50232.00	20250.34	0.05	0.45	431.00	496.94	431.00	231.21	0.06	0.47	100.00	100.00	37.42	49801.00	44580.36	27187020.00	192.53	9331.74	6513.00
20	2	4	18636.00	21825.00	188.55	0	Spot (Block20, Row4, Column2)	12494.05	10886.00	7690.03	0.06	0.62	455.00	545.79	455.00	318.47	0.08	0.58	100.00	100.00	0.00	10431.00	12039.05	12481552.00	37.52	2806.54	2774.50
20	3	4	18936.00	21825.00	155.70	0	Spot (Block20, Row4, Column3)	64828.77	65535.00	3410.16	0.00	0.05	462.00	575.28	462.00	439.29	0.10	0.76	100.00	100.00	91.89	65073.00	64366.77	43176360.00	146.27	17625.16	12735.00
20	4	4	19229.00	21831.00	148.80	0	Spot (Block20, Row4, Column4)	1434.80	1348.00	546.31	0.03	0.38	443.00	495.61	443.00	255.81	0.05	0.52	100.00	74.00	0.00	905.00	991.80	869488.00	3.67	745.28	696.50
20	5	4	19524.00	21809.00	114.80	0	Spot (Block20, Row4, Column5)	6745.42	2285.00	12176.97	0.47	1.81	434.00	509.34	434.00	334.73	0.07	0.66	100.00	83.00	1.74	1851.00	6311.42	2327169.00	18.63	1997.59	1738.00
20	6	4	19840.00	21831.00	192.95	0	Spot (Block20, Row4, Column6)	3120.07	3071.00	738.55	0.01	0.24	457.00	567.89	457.00	427.30	0.09	0.75	100.00	100.00	0.00	2614.00	2663.07	3288556.00	5.97	1217.23	1141.50
20	7	4	20133.00	21835.00	148.60	0	Spot (Block20, Row4, Column7)	20300.39	15860.00	16512.58	0.11	0.81	486.00	566.41	486.00	380.84	0.07	0.67	100.00	100.00	0.17	15374.00	19814.39	12241136.00	51.82	3646.10	3124.50
20	8	4	20435.00	21841.00	151.75	0	Spot (Block20, Row4, Column8)	6490.69	5686.50	3879.13	0.06	0.60	489.00	510.45	489.00	124.50	0.02	0.24	100.00	100.00	0.00	5197.50	6001.69	4115100.00	48.03	1566.57	1374.50
20	1	5	18342.00	22125.00	147.15	0	Spot (Block20, Row5, Column1)	40265.75	37766.00	20147.93	0.03	0.50	470.00	611.31	470.00	447.88	0.11	0.73	100.00	100.00	24.75	37296.00	39795.75	23756896.00	88.54	8053.57	5348.00
20	2	5	18634.00	22124.00	156.35	0	Spot (Block20, Row5, Column2)	31609.58	29694.00	14707.63	0.03	0.47	493.00	688.70	493.00	573.18	0.15	0.83	100.00	100.00	1.19	29201.00	31116.58	21210016.00	53.95	5734.44	4652.00
20	3	5	18938.00	22127.00	164.45	0	Spot (Block20, Row5, Column3)	39101.00	35985.50	20273.62	0.04	0.52	480.00	640.98	480.00	542.79	0.13	0.85	100.00	100.00	22.46	35505.50	38621.00	29247708.00	70.86	5639.51	5040.50
20	4	5	19235.00	22131.00	147.70	0	Spot (Block20, Row5, Column4)	31446.44	27286.00	21338.33	0.06	0.68	433.00	535.49	433.00	406.24	0.09	0.76	100.00	100.00	11.39	26853.00	31013.44	18773556.00	76.09	5453.19	4154.00
20	5	5	19536.00	22128.00	153.55	0	Spot (Block20, Row5, Column5)	64624.03	65535.00	3827.42	0.01	0.06	433.00	528.77	433.00	378.84	0.09	0.72	100.00	100.00	91.63	65102.00	64191.03	41682876.00	169.19	18138.52	13625.00
20	6	5	19838.00	22131.00	147.90	0	Spot (Block20, Row5, Column6)	12765.38	11396.00	6906.85	0.05	0.54	447.00	567.85	447.00	443.44	0.10	0.78	100.00	100.00	0.00	10949.00	12318.38	7620933.00	27.51	2791.66	2309.50
20	7	5	20138.00	22137.00	203.45	0	Spot (Block20, Row5, Column7)	44160.01	47932.50	20459.55	0.04	0.46	501.00	715.06	501.00	637.48	0.15	0.89	100.00	100.00	35.58	47431.50	43659.01	51755944.00	68.15	9552.81	9746.00
20	8	5	20437.00	22135.00	148.85	0	Spot (Block20, Row5, Column8)	40958.17	45363.00	24050.52	0.04	0.59	497.00	599.18	497.00	444.21	0.08	0.74	100.00	100.00	38.41	44866.00	40461.17	24738856.00	90.86	8169.49	5855.50
20	1	6	18334.00	22427.00	213.30	0	Spot (Block20, Row6, Column1)	32615.13	25333.50	19712.12	0.11	0.60	502.00	817.72	502.00	746.91	0.21	0.91	100.00	100.00	15.92	24831.50	32113.13	42399864.00	42.57	7378.12	7524.00
20	2	6	18632.00	22423.00	211.50	0	Spot (Block20, Row6, Column2)	35754.71	31921.00	18890.31	0.05	0.53	507.00	787.91	507.00	747.37	0.19	0.95	100.00	100.00	12.78	31414.00	35247.71	45587424.00	46.79	7809.41	7577.50
20	3	6	18924.00	22426.00	148.30	0	Spot (Block20, Row6, Column3)	54539.45	65535.00	15429.38	0.08	0.28	485.00	635.15	485.00	571.77	0.12	0.90	100.00	100.00	58.50	65050.00	54054.45	32723916.00	94.28	13888.24	8671.00
20	4	6	19233.00	22427.00	148.25	0	Spot (Block20, Row6, Column4)	6455.38	5525.00	4116.43	0.07	0.64	427.00	474.50	427.00	212.31	0.05	0.45	100.00	100.00	0.00	5098.00	6028.38	3873227.00	28.17	1641.75	1290.50
20	5	6	19531.00	22429.00	153.55	0	Spot (Block20, Row6, Column5)	64480.07	65535.00	5400.42	0.01	0.08	439.00	527.80	439.00	326.36	0.08	0.62	100.00	100.00	93.86	65096.00	64041.07	41976908.00	195.96	16076.70	12437.00
20	6	6	19835.00	22431.00	147.65	0	Spot (Block20, Row6, Column6)	4650.12	3589.50	3227.08	0.11	0.69	479.00	577.26	479.00	483.04	0.08	0.84	96.00	80.00	0.00	3110.50	4171.12	2762171.00	8.43	1255.58	1069.00
20	7	6	20133.00	22433.00	152.20	0	Spot (Block20, Row6, Column7)	45710.95	55261.00	21347.83	0.08	0.47	497.00	615.84	497.00	469.33	0.09	0.76	100.00	100.00	43.42	54764.00	45213.95	28843796.00	96.08	9516.32	6710.00
20	8	6	20438.00	22440.00	152.35	0	Spot (Block20, Row6, Column8)	46850.73	60292.00	21413.27	0.11	0.46	492.00	523.40	492.00	168.83	0.03	0.32	100.00	100.00	47.72	59800.00	46358.73	29844112.00	274.39	8884.52	5939.50
20	1	7	18330.00	22722.00	181.85	0	Spot (Block20, Row7, Column1)	17694.87	14394.50	11806.46	0.09	0.67	473.00	625.51	473.00	520.98	0.12	0.83	100.00	100.00	0.00	13921.50	17221.87	16420836.00	32.76	3259.40	3263.00
20	2	7	18632.00	22726.00	151.50	0	Spot (Block20, Row7, Column2)	2360.01	1852.00	1578.45	0.11	0.67	486.00	584.33	486.00	419.52	0.08	0.72	83.00	61.00	0.00	1366.00	1874.01	1477366.00	4.23	826.20	762.50
20	3	7	18930.00	22723.00	172.85	0	Spot (Block20, Row7, Column3)	636.64	615.00	93.43	0.02	0.15	475.00	485.02	475.00	160.82	0.01	0.33	42.00	4.00	0.00	140.00	161.64	530321.00	0.94	508.39	500.00
20	4	7	19233.00	22729.00	151.65	0	Spot (Block20, Row7, Column4)	1409.38	1254.50	697.98	0.05	0.50	423.00	478.58	423.00	209.80	0.05	0.44	96.00	73.00	0.00	831.50	986.38	887907.00	4.44	668.54	650.00
20	5	7	19533.00	22729.00	189.40	0	Spot (Block20, Row7, Column5)	13897.81	11754.00	8726.27	0.07	0.63	463.00	639.49	463.00	556.21	0.14	0.87	100.00	100.00	0.00	11291.00	13434.81	14078482.00	23.84	2835.82	2883.50
20	6	7	19829.00	22731.00	203.10	0	Spot (Block20, Row7, Column6)	38807.14	38898.00	20658.34	0.00	0.53	516.00	861.47	516.00	830.67	0.22	0.96	100.00	100.00	20.89	38382.00	38291.14	45521004.00	45.68	7914.94	7940.00
20	7	7	20120.00	22735.00	153.30	0	Spot (Block20, Row7, Column7)	50548.73	61761.00	17437.76	0.09	0.34	500.00	654.06	500.00	548.07	0.12	0.84	100.00	100.00	46.70	61261.00	50048.73	32907468.00	91.04	9732.92	7413.00
20	8	7	20429.00	22731.00	190.20	0	Spot (Block20, Row7, Column8)	6622.03	6608.00	1727.76	0.00	0.26	483.00	514.15	483.00	180.06	0.03	0.35	100.00	100.00	0.00	6125.00	6139.03	6714738.00	33.92	2137.99	1971.50
20	1	8	18317.00	23031.00	142.90	0	Spot (Block20, Row8, Column1)	685.90	615.00	235.80	0.05	0.34	428.00	480.51	428.00	227.46	0.05	0.47	45.00	6.00	0.00	187.00	257.90	377247.00	0.90	520.01	501.50
20	2	8	18627.00	23023.00	147.45	0	Spot (Block20, Row8, Column2)	8779.08	7884.00	5124.57	0.05	0.58	448.00	464.85	448.00	82.68	0.02	0.18	100.00	100.00	0.00	7436.00	8331.08	5232334.00	100.56	2144.37	1728.00
20	3	8	18921.00	23023.00	147.65	0	Spot (Block20, Row8, Column3)	21250.71	17051.50	16773.12	0.10	0.79	437.00	469.71	437.00	139.82	0.03	0.30	100.00	100.00	0.84	16614.50	20813.71	12707926.00	148.63	3630.38	2916.00
20	4	8	19228.00	23029.00	154.10	0	Spot (Block20, Row8, Column4)	48565.08	56058.00	18135.88	0.06	0.37	418.00	463.58	418.00	172.82	0.04	0.37	100.00	100.00	40.64	55640.00	48147.08	31664656.00	278.34	8993.90	7446.50
20	5	8	19516.00	23026.00	150.15	0	Spot (Block20, Row8, Column5)	1307.19	1183.50	455.72	0.04	0.35	420.00	547.35	420.00	429.20	0.12	0.78	85.00	43.00	0.00	763.50	887.19	805230.00	1.77	664.26	611.50
20	6	8	19834.00	23032.00	210.25	0	Spot (Block20, Row8, Column6)	39133.86	35276.50	20518.76	0.05	0.52	506.00	790.75	506.00	779.43	0.19	0.99	100.00	100.00	27.51	34770.50	38627.86	49074208.00	49.19	8546.45	8461.50
20	7	8	20129.00	23035.00	148.30	0	Spot (Block20, Row8, Column7)	23816.55	22272.50	14351.34	0.03	0.60	502.00	627.18	502.00	457.94	0.10	0.73	100.00	100.00	0.00	21770.50	23314.55	14242295.00	50.64	5180.89	4476.00
20	8	8	20415.00	23032.00	151.85	0	Spot (Block20, Row8, Column8)	56211.98	65535.00	13291.46	0.07	0.24	498.00	548.29	498.00	235.34	0.04	0.43	100.00	100.00	57.55	65037.00	55713.98	35751112.00	236.52	11165.53	8810.00
21	1	1	4813.00	25334.00	148.65	0	Spot (Block21, Row1, Column1)	40304.05	37620.00	19431.23	0.03	0.48	479.00	492.54	479.00	151.81	0.01	0.31	100.00	100.00	21.06	37141.00	39825.05	24303460.00	262.25	8737.50	7049.00
21	2	1	5107.00	25341.00	141.65	0	Spot (Block21, Row1, Column2)	3667.10	3515.00	1415.25	0.02	0.39	459.00	469.44	459.00	90.37	0.01	0.19	100.00	100.00	0.00	3056.00	3208.10	1994903.00	35.39	1169.37	1014.00
21	3	1	5419.00	25344.00	187.15	0	Spot (Block21, Row1, Column3)	682.99	606.00	185.09	0.05	0.27	478.00	473.88	478.00	91.22	0.00	0.19	66.00	40.00	0.00	128.00	204.99	672060.00	2.29	530.20	514.00
21	4	1	5703.00	25344.00	141.65	0	Spot (Block21, Row1, Column4)	2598.33	2496.00	1035.25	0.02	0.40	482.00	476.41	482.00	55.65	0.01	0.12	100.00	100.00	0.00	2014.00	2116.33	1413491.00	38.13	912.56	846.00
21	5	1	6012.00	25344.00	146.55	0	Spot (Block21, Row1, Column5)	1268.52	1095.00	539.13	0.06	0.43	486.00	483.55	486.00	70.66	0.00	0.15	100.00	96.00	0.00	609.00	782.52	740813.00	11.11	655.15	658.50
21	6	1	6304.00	25347.00	138.50	0	Spot (Block21, Row1, Column6)	2186.06	2056.00	826.51	0.03	0.38	494.00	498.81	494.00	71.21	0.00	0.14	100.00	100.00	0.00	1562.00	1692.06	1132380.00	23.69	938.97	789.00
21	7	1	6601.00	25348.00	139.55	0	Spot (Block21, Row1, Column7)	3644.84	3279.50	1822.71	0.05	0.50	493.00	495.86	493.00	72.83	0.00	0.15	100.00	100.00	0.00	2786.50	3151.84	1924477.00	43.24	1247.47	1135.50
21	8	1	6909.00	25354.00	169.55	0	Spot (Block21, Row1, Column8)	843.89	769.00	259.72	0.04	0.31	484.00	476.26	484.00	64.11	0.01	0.13	96.00	83.00	0.00	285.00	359.89	670896.00	5.73	572.65	557.00
21	1	2	4822.00	25625.00	199.85	0	Spot (Block21, Row2, Column1)	517.11	502.00	81.58	0.01	0.16	464.00	476.02	464.00	120.75	0.01	0.25	5.00	1.00	0.00	38.00	53.11	585888.00	0.34	480.02	489.00
21	2	2	5099.00	25639.00	131.50	0	Spot (Block21, Row2, Column2)	1008.25	986.00	236.97	0.01	0.24	468.00	468.32	468.00	54.65	0.00	0.12	100.00	99.00	0.00	518.00	540.25	471860.00	9.88	638.43	626.50
21	3	2	5409.00	25649.00	194.60	0	Spot (Block21, Row2, Column3)	584.02	593.00	70.10	0.01	0.12	483.00	476.14	483.00	47.36	0.01	0.10	67.00	59.00	0.00	110.00	101.02	627233.00	2.28	507.15	499.00
21	4	2	5712.00	25648.00	170.90	0	Spot (Block21, Row2, Column4)	758.93	710.00	137.84	0.03	0.18	489.00	491.82	489.00	67.25	0.00	0.14	96.00	86.00	0.00	221.00	269.93	615493.00	3.97	584.28	585.00
21	5	2	6011.00	25648.00	165.20	0	Spot (Block21, Row2, Column5)	7321.22	7133.00	3125.38	0.01	0.43	492.00	509.48	492.00	168.31	0.02	0.33	100.00	100.00	0.00	6641.00	6829.22	5542165.00	40.47	2115.69	1810.50
21	6	2	6300.00	25641.00	179.60	0	Spot (Block21, Row2, Column6)	687.91	683.00	127.50	0.00	0.19	497.00	558.16	497.00	360.91	0.05	0.65	13.00	0.00	0.00	186.00	190.91	623934.00	0.36	561.38	553.00
21	7	2	6609.00	25654.00	152.70	0	Spot (Block21, Row2, Column7)	729.44	707.00	105.79	0.01	0.15	492.00	499.69	492.00	108.53	0.01	0.22	91.00	47.00	0.00	215.00	237.44	471216.00	2.12	565.22	533.00
21	8	2	6928.00	25681.00	154.20	0	Spot (Block21, Row2, Column8)	549.38	532.00	72.24	0.01	0.13	484.00	516.80	484.00	281.32	0.03	0.54	1.00	0.00	0.00	48.00	65.38	358196.00	0.12	519.58	504.00
21	1	3	4809.00	25939.00	137.50	0	Spot (Block21, Row3, Column1)	2221.19	2165.00	881.33	0.01	0.40	464.00	464.15	464.00	46.49	0.00	0.10	100.00	100.00	0.00	1701.00	1757.19	1128365.00	37.79	982.59	858.00
21	2	3	5126.00	25935.00	170.55	0	Spot (Block21, Row3, Column2)	615.59	601.00	79.82	0.01	0.13	482.00	510.83	482.00	183.32	0.03	0.36	30.00	0.00	0.00	119.00	133.59	498626.00	0.57	535.98	516.00
21	3	3	5401.00	25946.00	151.30	0	Spot (Block21, Row3, Column3)	1036.53	967.00	392.65	0.03	0.38	494.00	501.98	494.00	62.60	0.01	0.12	99.00	97.00	0.00	473.00	542.53	650943.00	8.54	640.88	634.50
21	4	3	5707.00	25941.00	139.05	0	Spot (Block21, Row3, Column4)	2506.36	2486.00	1023.49	0.00	0.41	498.00	505.02	498.00	60.15	0.01	0.12	100.00	100.00	0.00	1988.00	2008.36	1330879.00	33.27	983.16	911.00
21	5	3	6002.00	25940.00	155.20	0	Spot (Block21, Row3, Column5)	924.52	851.50	367.91	0.04	0.40	502.00	574.06	502.00	387.28	0.06	0.67	42.00	8.00	0.00	349.50	422.52	610183.00	0.90	598.90	599.00
21	6	3	6306.00	25945.00	228.55	0	Spot (Block21, Row3, Column6)	33985.41	21481.00	20428.25	0.20	0.60	508.00	692.01	508.00	631.35	0.13	0.91	100.00	100.00	22.10	20973.00	33477.41	51046424.00	52.73	9206.93	8804.00
21	7	3	6615.00	25954.00	154.90	0	Spot (Block21, Row3, Column7)	870.71	830.00	210.25	0.02	0.24	496.00	611.95	496.00	517.00	0.09	0.84	26.00	0.00	0.00	334.00	374.71	579023.00	0.50	590.80	582.00
21	8	3	6907.00	25955.00	156.50	0	Spot (Block21, Row3, Column8)	53822.42	65535.00	15350.17	0.09	0.29	489.00	560.86	489.00	383.14	0.06	0.68	100.00	100.00	51.62	65046.00	53333.42	36491900.00	139.01	9677.52	8942.50
21	1	4	4807.00	26237.00	136.60	0	Spot (Block21, Row4, Column1)	3968.80	3704.50	1678.31	0.03	0.42	480.00	511.67	480.00	191.88	0.03	0.38	100.00	100.00	0.00	3224.50	3488.80	1984402.00	18.02	1360.55	1099.00
21	2	4	5105.00	26242.00	170.75	0	Spot (Block21, Row4, Column2)	10616.84	9345.00	6088.08	0.06	0.57	490.00	598.23	490.00	341.87	0.09	0.57	100.00	100.00	0.00	8855.00	10126.84	8610255.00	29.31	2261.01	2206.00
21	3	4	5404.00	26242.00	137.70	0	Spot (Block21, Row4, Column3)	11372.62	11015.00	5007.08	0.01	0.44	495.00	593.75	495.00	325.87	0.08	0.55	100.00	100.00	0.00	10520.00	10877.62	5856898.00	33.08	2824.62	2561.50
21	4	4	5693.00	26239.00	226.80	0	Spot (Block21, Row4, Column4)	564.08	574.00	63.13	0.01	0.11	497.00	505.45	497.00	64.11	0.01	0.13	53.00	8.00	0.00	77.00	67.08	833713.00	0.91	508.13	498.00
21	5	4	6008.00	26252.00	150.80	0	Spot (Block21, Row4, Column5)	790.69	690.00	567.65	0.06	0.72	497.00	515.06	497.00	93.92	0.02	0.18	78.00	52.00	0.00	193.00	293.69	491018.00	2.93	603.21	582.00
21	6	4	6311.00	26248.00	176.00	0	Spot (Block21, Row4, Column6)	8460.07	8264.00	3546.77	0.01	0.42	499.00	582.53	499.00	440.38	0.07	0.76	100.00	100.00	0.00	7765.00	7961.07	7334881.00	17.89	2333.13	1898.00
21	7	4	6602.00	26247.00	148.60	0	Spot (Block21, Row4, Column7)	956.03	914.00	283.56	0.02	0.30	500.00	575.36	500.00	398.29	0.06	0.69	53.00	13.00	0.00	414.00	456.03	582225.00	0.96	604.82	604.00
21	8	4	6906.00	26259.00	167.15	0	Spot (Block21, Row4, Column8)	823.12	778.50	203.37	0.02	0.25	489.00	522.82	489.00	262.23	0.03	0.50	53.00	17.00	0.00	289.50	334.12	638742.00	1.15	573.97	584.00
21	1	5	4808.00	26545.00	140.70	0	Spot (Block21, Row5, Column1)	6353.27	5819.50	3044.47	0.04	0.48	492.00	598.99	492.00	517.92	0.09	0.86	100.00	99.00	0.00	5327.50	5861.27	3405351.00	11.11	1783.16	1288.00
21	2	5	5104.00	26538.00	154.00	0	Spot (Block21, Row5, Column2)	56124.29	65535.00	13766.82	0.07	0.25	505.00	705.30	505.00	565.44	0.15	0.80	100.00	100.00	58.04	65030.00	55619.29	36649464.00	98.01	10360.67	8823.50
21	3	5	5406.00	26542.00	149.05	0	Spot (Block21, Row5, Column3)	40431.35	38875.50	20745.62	0.02	0.51	498.00	641.19	498.00	429.55	0.11	0.67	100.00	100.00	27.54	38377.50	39933.35	24663240.00	92.63	5979.71	5338.50
21	4	5	5706.00	26547.00	142.80	0	Spot (Block21, Row5, Column4)	1267.92	1183.00	399.64	0.03	0.32	493.00	546.36	493.00	267.17	0.04	0.49	93.00	69.00	0.00	690.00	774.92	701160.00	2.70	676.87	649.50
21	5	5	6008.00	26544.00	137.95	0	Spot (Block21, Row5, Column5)	9748.51	9309.00	4325.79	0.02	0.44	494.00	507.26	494.00	74.92	0.01	0.15	100.00	100.00	0.00	8815.00	9254.51	5010733.00	123.34	2577.17	2251.50
21	6	5	6304.00	26552.00	193.55	0	Spot (Block21, Row5, Column6)	709.59	686.00	141.54	0.01	0.20	502.00	585.78	502.00	437.53	0.07	0.75	9.00	0.00	0.00	184.00	207.59	749332.00	0.28	578.70	585.00
21	7	5	6606.00	26550.00	211.30	0	Spot (Block21, Row5, Column7)	29870.93	21741.00	21420.88	0.14	0.72	507.00	662.31	507.00	602.58	0.12	0.91	100.00	100.00	15.24	21234.00	29363.93	38025896.00	48.47	6855.16	6764.50
21	8	5	6908.00	26553.00	139.55	0	Spot (Block21, Row5, Column8)	1501.90	1393.00	554.90	0.03	0.37	488.00	536.68	488.00	363.12	0.04	0.68	91.00	60.00	0.00	905.00	1013.90	800515.00	2.66	754.92	694.00
21	1	6	4801.00	26839.00	226.85	0	Spot (Block21, Row6, Column1)	28529.18	16106.00	20449.62	0.25	0.72	514.00	745.19	514.00	691.99	0.16	0.93	100.00	100.00	16.20	15592.00	28015.18	42080780.00	40.15	7590.89	7540.50
21	2	6	5103.00	26838.00	227.15	0	Spot (Block21, Row6, Column2)	17675.16	12539.00	10865.56	0.15	0.61	511.00	691.37	511.00	555.42	0.13	0.80	100.00	100.00	0.00	12028.00	17164.16	26176928.00	30.58	4824.38	4731.00
21	3	6	5394.00	26844.00	139.50	0	Spot (Block21, Row6, Column3)	4047.76	3821.00	1914.06	0.03	0.47	496.00	586.38	496.00	351.38	0.07	0.60	100.00	99.00	0.00	3325.00	3551.76	2125073.00	9.85	1317.54	1015.00
21	4	6	5704.00	26843.00	160.20	0	Spot (Block21, Row6, Column4)	794.83	783.00	172.15	0.01	0.22	490.00	491.66	490.00	58.32	0.00	0.12	96.00	84.00	0.00	293.00	304.83	564327.00	5.20	572.54	578.50
21	5	6	6002.00	26848.00	136.85	0	Spot (Block21, Row6, Column5)	5673.27	5405.50	2580.72	0.02	0.45	496.00	513.91	496.00	121.47	0.02	0.24	100.00	100.00	0.00	4909.50	5177.27	2870674.00	42.47	1753.99	1356.00
21	6	6	6314.00	26846.00	190.75	0	Spot (Block21, Row6, Column6)	624.26	607.00	95.01	0.01	0.15	504.00	561.98	504.00	282.41	0.05	0.50	5.00	0.00	0.00	103.00	120.26	640489.00	0.22	535.90	511.00
21	7	6	6601.00	26849.00	144.10	0	Spot (Block21, Row6, Column7)	1619.99	1501.00	593.46	0.03	0.37	495.00	568.10	495.00	411.01	0.06	0.72	88.00	61.00	0.00	1006.00	1124.99	918534.00	2.56	721.19	673.00
21	8	6	6907.00	26852.00	138.45	0	Spot (Block21, Row6, Column8)	1429.55	1278.00	556.20	0.05	0.39	486.00	490.40	486.00	85.31	0.00	0.17	100.00	99.00	0.00	792.00	943.55	749084.00	11.01	764.74	693.50
21	1	7	4801.00	27140.00	157.10	0	Spot (Block21, Row7, Column1)	15375.25	13232.00	8770.34	0.07	0.57	503.00	653.28	503.00	455.16	0.11	0.70	100.00	100.00	0.00	12729.00	14872.25	10516668.00	32.34	2742.16	2638.50
21	2	7	5098.00	27137.00	191.10	0	Spot (Block21, Row7, Column2)	594.39	591.00	57.31	0.00	0.10	491.00	581.16	491.00	332.77	0.07	0.57	0.00	0.00	0.00	100.00	103.39	612819.00	0.04	524.92	512.00
21	3	7	5371.00	27128.00	186.20	0	Spot (Block21, Row7, Column3)	546.26	524.00	56.83	0.02	0.10	484.00	494.51	484.00	166.72	0.01	0.34	4.00	0.00	0.00	40.00	62.26	532606.00	0.31	513.06	504.00
21	4	7	5702.00	27159.00	233.15	0	Spot (Block21, Row7, Column4)	572.14	585.00	64.58	0.01	0.11	488.00	507.70	488.00	207.84	0.02	0.41	3.00	0.00	0.00	97.00	84.14	893687.00	0.31	501.78	494.00
21	5	7	6000.00	27147.00	208.35	0	Spot (Block21, Row7, Column5)	733.20	692.00	157.98	0.03	0.22	496.00	571.39	496.00	325.46	0.06	0.57	23.00	0.00	0.00	196.00	237.20	906973.00	0.50	567.58	577.00
21	6	7	6297.00	27147.00	218.90	0	Spot (Block21, Row7, Column6)	20691.39	16250.00	13046.43	0.10	0.63	537.00	785.28	537.00	749.85	0.17	0.95	100.00	100.00	0.00	15713.00	20154.39	28512728.00	26.55	5290.16	5328.00
21	7	7	6590.00	27156.00	146.65	0	Spot (Block21, Row7, Column7)	2301.22	2175.00	903.26	0.02	0.39	501.00	605.32	501.00	438.90	0.08	0.73	97.00	82.00	0.00	1674.00	1800.22	1346211.00	3.86	897.08	784.00
21	8	7	6903.00	27153.00	179.85	0	Spot (Block21, Row7, Column8)	13081.17	13219.50	4382.01	0.00	0.33	495.00	536.81	495.00	210.17	0.04	0.39	100.00	100.00	0.00	12724.50	12586.17	11877700.00	59.69	3082.23	2810.00
21	1	8	4804.00	27441.00	158.10	0	Spot (Block21, Row8, Column1)	930.45	729.00	989.75	0.11	1.06	503.50	568.86	503.50	496.82	0.05	0.87	14.00	4.00	0.00	225.50	426.95	640152.00	0.73	613.88	597.00
21	2	8	5098.00	27438.00	197.70	0	Spot (Block21, Row8, Column2)	683.72	664.00	113.38	0.01	0.17	498.00	515.83	498.00	471.01	0.02	0.91	2.00	0.00	0.00	166.00	185.72	755511.00	0.36	558.49	568.00
21	3	8	5391.00	27444.00	155.45	0	Spot (Block21, Row8, Column3)	1108.94	1029.50	423.12	0.03	0.38	495.00	516.40	495.00	208.55	0.02	0.40	83.00	57.00	0.00	534.50	613.94	738555.00	2.84	598.00	596.00
21	4	8	5703.00	27446.00	149.80	0	Spot (Block21, Row8, Column4)	63970.12	65535.00	4846.62	0.01	0.08	509.00	564.67	509.00	287.41	0.05	0.51	100.00	100.00	86.20	65026.00	63461.12	39405936.00	220.61	16290.15	13740.00
21	5	8	5986.00	27473.00	285.80	0	Spot (Block21, Row8, Column5)	584.21	587.00	75.97	0.00	0.13	516.00	655.50	516.00	579.86	0.10	0.88	0.00	0.00	0.00	71.00	68.21	1395101.00	-0.12	538.20	517.00
21	6	8	6302.00	27448.00	216.40	0	Spot (Block21, Row8, Column6)	36817.47	24601.00	22344.77	0.18	0.61	604.00	850.57	604.00	810.07	0.15	0.95	100.00	100.00	29.92	23997.00	36213.47	49225356.00	44.40	9390.95	9385.00
21	7	8	6600.00	27453.00	140.90	0	Spot (Block21, Row8, Column7)	1988.48	1858.00	788.55	0.03	0.40	537.00	657.04	537.00	506.52	0.09	0.77	87.00	61.00	0.00	1321.00	1451.48	1065823.00	2.63	878.32	831.00
21	8	8	6886.00	27452.00	143.40	0	Spot (Block21, Row8, Column8)	62662.96	65535.00	7022.00	0.02	0.11	516.00	595.60	516.00	279.46	0.06	0.47	100.00	100.00	79.28	65019.00	62146.96	34778216.00	222.10	16887.29	12775.00
22	1	1	9316.00	25366.00	148.85	0	Spot (Block22, Row1, Column1)	38390.83	36032.00	19251.46	0.03	0.50	511.00	588.43	511.00	311.13	0.06	0.53	100.00	100.00	16.58	35521.00	37879.83	23380116.00	121.50	8180.21	6157.00
22	2	1	9607.00	25370.00	151.25	0	Spot (Block22, Row1, Column2)	60072.55	65535.00	11383.79	0.04	0.19	507.00	636.44	507.00	437.34	0.10	0.69	100.00	100.00	73.17	65028.00	59565.55	37846032.00	135.90	12161.52	9583.00
22	3	1	9915.00	25372.00	142.55	0	Spot (Block22, Row1, Column3)	22037.12	18756.50	15048.19	0.07	0.68	497.00	570.17	497.00	327.63	0.06	0.57	100.00	100.00	0.00	18259.50	21540.12	12208566.00	65.52	4442.86	3241.50
22	4	1	10205.00	25373.00	146.45	0	Spot (Block22, Row1, Column4)	57711.19	65535.00	12924.21	0.06	0.22	500.00	595.01	500.00	341.86	0.08	0.57	100.00	100.00	64.55	65035.00	57211.19	33703592.00	167.07	12421.15	8864.50
22	5	1	10512.00	25372.00	145.60	0	Spot (Block22, Row1, Column5)	40150.36	43995.50	24002.33	0.04	0.60	506.00	709.43	506.00	1560.48	0.15	2.20	100.00	100.00	35.94	43489.50	39644.36	23126700.00	25.27	6758.49	4714.50
22	6	1	10805.00	25378.00	142.90	0	Spot (Block22, Row1, Column6)	54744.70	65535.00	14874.98	0.08	0.27	509.00	717.03	509.00	1552.85	0.15	2.17	100.00	100.00	57.12	65026.00	54235.70	30383516.00	34.79	12398.84	9129.00
22	7	1	11101.00	25380.00	150.20	0	Spot (Block22, Row1, Column7)	64743.21	65535.00	3604.58	0.01	0.06	507.00	585.17	507.00	295.64	0.06	0.51	100.00	100.00	92.54	65028.00	64236.21	39946912.00	217.01	17733.99	12831.50
22	8	1	11413.00	25382.00	171.15	0	Spot (Block22, Row1, Column8)	1066.33	961.00	326.63	0.05	0.31	499.00	538.00	499.00	199.47	0.03	0.37	94.00	58.00	0.00	462.00	567.33	867992.00	2.65	653.65	642.00
22	1	2	9308.00	25667.00	147.00	-50	Spot (Block22, Row2, Column1)	686.72	690.00	94.85	0.00	0.14	513.00	591.58	513.00	444.38	0.06	0.75	1.00	0.00	0.00	177.00	173.72	405163.00	0.21	633.62	608.00
22	2	2	9603.00	25670.00	129.40	0	Spot (Block22, Row2, Column2)	31111.64	29333.00	13423.80	0.03	0.43	512.00	633.50	512.00	535.82	0.09	0.85	100.00	100.00	0.00	28821.00	30599.64	13906905.00	56.88	5602.42	5191.00
22	3	2	9913.00	25670.00	148.75	0	Spot (Block22, Row2, Column3)	1818.90	1664.00	826.72	0.04	0.45	504.00	591.01	504.00	324.69	0.07	0.55	96.00	75.00	0.00	1160.00	1314.90	1094977.00	3.78	811.09	813.50
22	4	2	10212.00	25676.00	175.60	0	Spot (Block22, Row2, Column4)	17809.71	16179.50	9523.85	0.04	0.53	513.00	670.32	513.00	437.65	0.12	0.65	100.00	100.00	0.00	15666.50	17296.71	15351967.00	39.16	3484.28	3451.00
22	5	2	10507.00	25673.00	186.85	0	Spot (Block22, Row2, Column5)	10522.98	10264.00	3720.56	0.01	0.35	561.00	708.83	561.00	1126.81	0.10	1.59	100.00	99.00	0.00	9703.00	9961.98	10365138.00	8.71	2736.56	2495.00
22	6	2	10803.00	25678.00	143.60	0	Spot (Block22, Row2, Column6)	9872.80	9077.50	5651.48	0.04	0.57	585.00	855.03	585.00	1685.12	0.16	1.97	98.00	79.00	0.00	8492.50	9287.80	5469533.00	5.35	2555.07	2043.00
22	7	2	11109.00	25681.00	145.55	0	Spot (Block22, Row2, Column7)	13888.39	11861.50	8549.26	0.07	0.62	521.00	593.54	521.00	229.35	0.06	0.39	100.00	100.00	0.00	11340.50	13367.39	7999714.00	57.97	3036.59	2270.00
22	8	2	11416.00	25684.00	170.90	0	Spot (Block22, Row2, Column8)	652.27	613.00	146.67	0.03	0.22	500.00	550.71	500.00	267.66	0.04	0.49	19.00	1.00	0.00	113.00	152.27	530296.00	0.38	562.75	548.00
22	1	3	9311.00	25964.00	145.75	0	Spot (Block22, Row3, Column1)	41980.39	44583.00	22220.76	0.03	0.53	507.00	563.50	507.00	403.95	0.05	0.72	100.00	100.00	35.34	44076.00	41473.39	24348740.00	102.53	7204.79	5992.50
22	2	3	9612.00	25971.00	141.10	0	Spot (Block22, Row3, Column2)	3030.39	2713.50	1548.09	0.05	0.51	521.00	634.31	521.00	506.50	0.09	0.80	99.00	81.00	0.00	2192.50	2509.39	1642469.00	4.73	1138.48	1028.00
22	3	3	9900.00	25967.00	141.15	0	Spot (Block22, Row3, Column3)	14807.07	12942.00	8461.13	0.06	0.57	510.00	572.66	510.00	243.42	0.05	0.43	100.00	100.00	0.00	12432.00	14297.07	7981011.00	58.48	3477.74	2377.50
22	4	3	10208.00	25972.00	146.40	0	Spot (Block22, Row3, Column4)	58238.04	65535.00	12369.58	0.05	0.21	504.00	602.42	504.00	343.57	0.08	0.57	100.00	100.00	66.67	65031.00	57734.04	34069512.00	167.76	14333.40	9504.00
22	5	3	10508.00	25975.00	138.05	0	Spot (Block22, Row3, Column5)	8872.83	8517.00	5080.38	0.02	0.57	540.00	705.68	540.00	583.41	0.12	0.83	100.00	100.00	0.00	7977.00	8332.83	4578379.00	14.00	2478.79	2050.00
22	6	3	10808.00	25974.00	213.55	0	Spot (Block22, Row3, Column6)	46996.79	49625.00	18135.78	0.02	0.39	607.00	940.54	607.00	847.62	0.19	0.90	100.00	100.00	40.86	49018.00	46389.79	61190356.00	54.34	11661.73	11210.50
22	7	3	11112.00	25980.00	144.30	0	Spot (Block22, Row3, Column7)	37225.31	34306.50	22287.38	0.04	0.60	576.00	716.76	576.00	597.80	0.09	0.83	100.00	100.00	23.24	33730.50	36649.31	21144044.00	61.07	6355.34	4798.50
22	8	3	11408.00	25984.00	158.15	0	Spot (Block22, Row3, Column8)	51116.86	58970.00	16339.48	0.06	0.32	508.00	601.35	508.00	369.77	0.07	0.61	100.00	100.00	43.54	58462.00	50608.86	35219796.00	136.61	9590.60	8768.50
22	1	4	9309.00	26265.00	146.50	0	Spot (Block22, Row4, Column1)	57338.91	65535.00	13029.49	0.06	0.23	513.00	610.01	513.00	326.36	0.08	0.53	100.00	100.00	64.38	65022.00	56825.91	33486176.00	173.83	13095.90	10251.00
22	2	4	9605.00	26269.00	179.25	0	Spot (Block22, Row4, Column2)	16647.84	14121.00	10521.67	0.07	0.63	580.00	710.03	580.00	473.48	0.09	0.67	100.00	100.00	0.00	13541.00	16067.84	14783278.00	33.66	3321.77	3330.00
22	3	4	9906.00	26271.00	151.40	0	Spot (Block22, Row4, Column3)	65044.40	65535.00	2701.64	0.00	0.04	563.00	707.86	563.00	520.17	0.10	0.73	100.00	100.00	95.55	64972.00	64481.40	40913292.00	123.68	17948.84	14612.00
22	4	4	10202.00	26274.00	147.50	0	Spot (Block22, Row4, Column4)	1945.42	1838.50	807.00	0.02	0.41	512.00	569.56	512.00	223.35	0.05	0.39	99.00	91.00	0.00	1326.50	1433.42	1151689.00	6.16	887.66	804.00
22	5	4	10491.00	26273.00	138.80	0	Spot (Block22, Row4, Column5)	3431.46	2927.00	3202.70	0.07	0.93	519.00	575.88	519.00	202.46	0.05	0.35	100.00	100.00	0.00	2408.00	2912.46	1794655.00	14.10	1178.17	1081.50
22	6	4	10810.00	26270.00	190.70	0	Spot (Block22, Row4, Column6)	14247.40	14296.00	5560.45	0.00	0.39	588.00	750.43	588.00	599.14	0.11	0.80	100.00	100.00	0.00	13708.00	13659.40	14603582.00	22.53	3393.47	2993.00
22	7	4	11101.00	26279.00	144.05	0	Spot (Block22, Row4, Column7)	24711.34	19140.00	19542.60	0.11	0.79	595.00	743.16	595.00	596.26	0.10	0.80	100.00	99.00	4.04	18545.00	24116.34	14060751.00	40.20	3858.11	2757.00
22	8	4	11403.00	26286.00	149.25	0	Spot (Block22, Row4, Column8)	7724.38	6869.50	4290.56	0.05	0.56	524.00	591.42	524.00	254.76	0.05	0.43	100.00	100.00	0.00	6345.50	7200.38	4727321.00	28.00	2311.12	1455.00
22	1	5	9307.00	26571.00	145.70	0	Spot (Block22, Row5, Column1)	64339.84	65535.00	4351.50	0.01	0.07	585.00	776.83	585.00	664.14	0.12	0.85	100.00	100.00	88.10	64950.00	63754.84	37317420.00	95.71	17263.70	13195.50
22	2	5	9605.00	26568.00	155.20	0	Spot (Block22, Row5, Column2)	54685.97	65535.00	14215.04	0.08	0.26	610.00	920.22	610.00	820.98	0.18	0.89	100.00	100.00	52.11	64925.00	54075.97	36202408.00	65.49	10299.65	8924.50
22	3	5	9907.00	26570.00	156.05	0	Spot (Block22, Row5, Column3)	45491.52	49820.50	19712.71	0.04	0.43	583.00	776.76	583.00	611.12	0.12	0.79	100.00	100.00	37.31	49237.50	44908.52	30479528.00	73.17	6643.10	5865.00
22	4	5	10205.00	26573.00	143.10	0	Spot (Block22, Row5, Column4)	41175.09	41187.00	22056.22	0.00	0.54	529.00	645.10	529.00	412.35	0.09	0.64	100.00	100.00	33.51	40658.00	40646.09	22975792.00	98.29	7702.20	5558.00
22	5	5	10508.00	26573.00	150.65	0	Spot (Block22, Row5, Column5)	64751.19	65535.00	3904.17	0.01	0.06	523.00	604.27	523.00	307.44	0.06	0.51	100.00	100.00	94.68	65012.00	64228.19	40146096.00	208.65	20204.85	14935.50
22	6	5	10804.00	26574.00	144.35	0	Spot (Block22, Row5, Column6)	10425.98	9566.00	5943.62	0.04	0.57	582.00	765.09	582.00	704.83	0.12	0.92	100.00	99.00	0.00	8984.00	9843.98	5921954.00	13.71	2278.66	1885.50
22	7	5	11104.00	26581.00	202.70	0	Spot (Block22, Row5, Column7)	49945.23	65535.00	18580.39	0.12	0.37	649.00	916.80	649.00	834.45	0.15	0.91	100.00	100.00	51.50	64886.00	49296.23	58286688.00	58.76	11786.95	11686.00
22	8	5	11408.00	26579.00	146.35	0	Spot (Block22, Row5, Column8)	41803.56	47295.00	23721.46	0.05	0.57	534.00	631.54	534.00	404.13	0.07	0.64	100.00	100.00	40.51	46761.00	41269.56	24455200.00	101.88	6979.38	5191.00
22	1	6	9304.00	26868.00	215.85	0	Spot (Block22, Row6, Column1)	40904.09	32507.00	20958.45	0.10	0.51	662.00	1080.91	662.00	1056.25	0.21	0.98	100.00	100.00	33.56	31845.00	40242.09	54361980.00	37.70	10823.38	10985.50
22	2	6	9604.00	26867.00	220.30	0	Spot (Block22, Row6, Column2)	40871.89	35481.00	19360.16	0.06	0.47	664.00	1034.76	664.00	1040.67	0.19	1.01	100.00	100.00	27.23	34817.00	40207.89	56894032.00	38.28	10005.85	9705.00
22	3	6	9895.00	26871.00	145.35	0	Spot (Block22, Row6, Column3)	62011.55	65535.00	7796.65	0.02	0.13	579.00	762.15	579.00	704.72	0.12	0.92	100.00	100.00	78.26	64956.00	61432.55	35656928.00	86.91	15407.23	10618.00
22	4	6	10205.00	26871.00	140.70	0	Spot (Block22, Row6, Column4)	9740.72	8415.00	6144.42	0.06	0.63	539.00	592.24	539.00	256.00	0.04	0.43	100.00	100.00	0.00	7876.00	9201.72	5230765.00	35.74	2523.00	1773.00
22	5	6	10504.00	26875.00	150.65	0	Spot (Block22, Row6, Column5)	64460.62	65535.00	5365.12	0.01	0.08	578.00	671.65	578.00	410.14	0.07	0.61	100.00	100.00	94.51	64957.00	63882.62	39901476.00	155.53	17294.93	11345.50
22	6	6	10802.00	26876.00	144.70	0	Spot (Block22, Row6, Column6)	5502.30	4216.00	3843.45	0.12	0.70	590.00	765.60	590.00	608.90	0.11	0.80	99.00	79.00	0.00	3626.00	4912.30	3114304.00	7.78	1402.76	1149.50
22	7	6	11102.00	26878.00	146.00	0	Spot (Block22, Row6, Column7)	49162.77	64611.00	19737.59	0.12	0.40	597.00	757.25	597.00	594.64	0.10	0.79	100.00	100.00	48.88	64014.00	48565.77	28563748.00	81.40	10450.65	7356.00
22	8	6	11409.00	26883.00	146.60	0	Spot (Block22, Row6, Column8)	49965.51	65535.00	19729.03	0.12	0.39	555.00	593.87	555.00	194.88	0.03	0.33	100.00	100.00	52.14	64980.00	49410.51	29230016.00	253.35	9904.75	6998.50
22	1	7	9300.00	27168.00	163.65	0	Spot (Block22, Row7, Column1)	24348.10	21104.00	14534.97	0.06	0.60	611.00	860.12	611.00	741.00	0.15	0.86	100.00	100.00	0.27	20493.00	23737.10	18041952.00	31.70	4119.24	3990.00
22	2	7	9600.00	27170.00	144.95	0	Spot (Block22, Row7, Column2)	3014.06	2460.50	1849.35	0.09	0.61	600.00	770.66	600.00	647.79	0.11	0.84	83.00	62.00	0.00	1860.50	2414.06	1730071.00	3.46	1060.09	976.00
22	3	7	9905.00	27174.00	186.25	0	Spot (Block22, Row7, Column3)	744.21	711.00	143.79	0.02	0.19	569.00	587.37	569.00	184.60	0.01	0.31	44.00	6.00	0.00	142.00	175.21	725602.00	0.85	629.18	603.00
22	4	7	10208.00	27170.00	144.55	0	Spot (Block22, Row7, Column4)	2190.40	1833.50	1129.68	0.08	0.52	577.00	625.59	577.00	301.97	0.04	0.48	95.00	83.00	0.00	1256.50	1613.40	1252908.00	5.18	902.51	803.50
22	5	7	10505.00	27175.00	178.40	0	Spot (Block22, Row7, Column5)	15494.07	13215.00	9427.65	0.07	0.61	599.00	860.66	599.00	767.41	0.16	0.89	100.00	100.00	0.00	12616.00	14895.07	13712253.00	19.07	3197.83	3222.00
22	6	7	10800.00	27172.00	205.60	0	Spot (Block22, Row7, Column6)	46788.52	55315.00	20007.12	0.07	0.43	698.00	1191.86	698.00	1159.09	0.23	0.97	100.00	100.00	41.62	54617.00	46090.52	56099932.00	39.34	10647.51	10529.00
22	7	7	11090.00	27179.00	147.20	0	Spot (Block22, Row7, Column7)	58611.38	65535.00	11562.20	0.05	0.20	597.00	858.64	597.00	827.63	0.16	0.96	100.00	100.00	66.39	64938.00	58014.38	34698212.00	69.78	13192.35	10743.00
22	8	7	11404.00	27178.00	191.25	0	Spot (Block22, Row7, Column8)	22724.18	23770.00	6862.10	0.02	0.30	577.00	626.33	577.00	260.16	0.04	0.42	100.00	100.00	0.00	23193.00	22147.18	23428630.00	84.94	5262.26	4602.00
22	1	8	9294.00	27479.00	176.50	0	Spot (Block22, Row8, Column1)	834.31	783.00	198.24	0.03	0.24	595.00	655.65	595.00	347.12	0.04	0.53	28.00	1.00	0.00	188.00	239.31	726687.00	0.51	648.48	618.00
22	2	8	9602.00	27468.00	143.85	0	Spot (Block22, Row8, Column2)	10028.67	8835.00	5727.49	0.06	0.57	592.00	638.97	592.00	878.15	0.03	1.37	100.00	97.00	0.00	8243.00	9436.67	5585968.00	10.69	2581.31	2235.00
22	3	8	9894.00	27470.00	144.55	0	Spot (Block22, Row8, Column3)	21483.64	16028.50	17136.06	0.13	0.80	589.00	624.28	589.00	236.27	0.03	0.38	100.00	100.00	0.70	15439.50	20894.64	12245675.00	88.28	3558.04	2361.00
22	4	8	10200.00	27473.00	154.40	0	Spot (Block22, Row8, Column4)	62362.16	65535.00	7685.95	0.02	0.12	591.00	640.94	591.00	291.32	0.04	0.45	100.00	100.00	79.18	64944.00	61771.16	41034672.00	211.87	12852.92	10184.00
22	5	8	10489.00	27471.00	151.25	0	Spot (Block22, Row8, Column5)	1694.22	1578.00	625.29	0.03	0.37	596.00	774.52	596.00	641.79	0.11	0.83	69.00	36.00	0.00	982.00	1098.22	1062275.00	1.43	813.51	816.00
22	6	8	10804.00	27475.00	210.40	0	Spot (Block22, Row8, Column6)	46715.43	57302.50	19922.39	0.09	0.43	673.00	1032.68	673.00	1023.27	0.19	0.99	100.00	100.00	48.17	56629.50	46042.43	58862044.00	44.64	11189.08	11065.00
22	7	8	11099.00	27478.00	140.15	0	Spot (Block22, Row8, Column7)	34598.06	32593.00	19643.40	0.03	0.57	602.00	792.02	602.00	662.18	0.12	0.84	100.00	100.00	9.01	31991.00	33996.06	18440792.00	51.05	7428.57	5508.00
22	8	8	11387.00	27479.00	146.85	0	Spot (Block22, Row8, Column8)	59850.97	65535.00	9949.93	0.04	0.17	596.00	661.48	596.00	258.77	0.05	0.39	100.00	100.00	67.24	64939.00	59254.97	35072948.00	228.73	14698.84	10770.00
23	1	1	13815.00	25393.00	152.95	0	Spot (Block23, Row1, Column1)	38831.75	36600.00	19569.20	0.03	0.50	490.00	585.23	490.00	1454.86	0.08	2.49	100.00	100.00	18.97	36110.00	38341.75	24968936.00	26.29	7018.24	5164.50
23	2	1	14106.00	25399.00	153.00	0	Spot (Block23, Row1, Column2)	32720.35	29375.00	17696.83	0.05	0.54	438.00	571.17	438.00	1478.65	0.12	2.59	100.00	100.00	5.60	28937.00	32282.35	21039216.00	21.74	5288.43	4498.00
23	3	1	14415.00	25401.00	147.35	0	Spot (Block23, Row1, Column3)	7346.30	6213.00	5166.42	0.07	0.70	409.00	455.73	409.00	154.46	0.05	0.34	100.00	100.00	0.00	5804.00	6937.30	4349007.00	44.61	1537.74	1189.00
23	4	1	14706.00	25401.00	146.30	0	Spot (Block23, Row1, Column4)	17031.36	15383.00	9624.14	0.04	0.57	407.00	450.11	407.00	128.26	0.04	0.28	100.00	100.00	0.00	14976.00	16624.36	9929285.00	129.28	3466.59	2864.00
23	5	1	15018.00	25400.00	146.90	0	Spot (Block23, Row1, Column5)	18221.88	14427.00	14227.33	0.10	0.78	406.00	439.63	406.00	112.77	0.03	0.26	100.00	100.00	0.00	14021.00	17815.88	10732686.00	157.68	3117.66	2272.00
23	6	1	15307.00	25404.00	146.15	0	Spot (Block23, Row1, Column6)	27170.86	24334.50	15712.09	0.05	0.58	406.00	443.30	406.00	153.69	0.04	0.35	100.00	100.00	1.03	23928.50	26764.86	15867784.00	173.90	5029.74	3828.00
23	7	1	15605.00	25408.00	148.40	0	Spot (Block23, Row1, Column7)	48901.46	59950.00	19001.24	0.09	0.39	408.00	449.46	408.00	166.88	0.04	0.37	100.00	100.00	45.09	59542.00	48493.46	29389968.00	290.35	10737.47	7202.50
23	8	1	15915.00	25408.00	153.20	0	Spot (Block23, Row1, Column8)	4373.02	4075.00	1906.06	0.03	0.44	402.00	428.04	402.00	114.72	0.03	0.27	100.00	100.00	0.00	3673.00	3971.02	2816228.00	34.39	1290.16	1072.00
23	1	2	13809.00	25695.00	147.00	-50	Spot (Block23, Row2, Column1)	507.85	495.00	92.99	0.01	0.18	479.00	499.89	479.00	175.63	0.02	0.35	5.00	1.00	0.00	16.00	28.85	300646.00	0.05	521.90	505.00
23	2	2	14106.00	25697.00	134.40	0	Spot (Block23, Row2, Column2)	10928.16	10495.00	4253.02	0.02	0.39	433.00	485.68	433.00	187.54	0.05	0.39	100.00	100.00	0.00	10062.00	10495.16	5278299.00	55.68	2481.61	2330.00
23	3	2	14410.00	25701.00	158.00	0	Spot (Block23, Row2, Column3)	800.23	776.50	201.92	0.01	0.25	416.00	459.25	416.00	128.89	0.04	0.28	92.00	67.00	0.00	360.50	384.23	550559.00	2.65	530.89	520.50
23	4	2	14718.00	25703.00	182.00	0	Spot (Block23, Row2, Column4)	5633.45	5423.00	2734.03	0.02	0.49	433.00	484.30	433.00	156.08	0.05	0.32	100.00	100.00	0.00	4990.00	5200.45	5233475.00	32.99	1494.33	1431.00
23	5	2	15015.00	25701.00	188.80	0	Spot (Block23, Row2, Column5)	4284.52	4117.00	1501.68	0.02	0.35	423.00	477.25	423.00	162.46	0.05	0.34	100.00	100.00	0.00	3694.00	3861.52	4301659.00	23.44	1375.80	1286.00
23	6	2	15304.00	25704.00	146.25	0	Spot (Block23, Row2, Column6)	4170.96	3706.00	2337.57	0.05	0.56	428.00	520.13	428.00	302.72	0.08	0.58	100.00	99.00	0.00	3278.00	3742.96	2460869.00	12.06	1086.52	1002.50
23	7	2	15607.00	25707.00	151.65	0	Spot (Block23, Row2, Column7)	3849.17	3387.00	2276.25	0.06	0.59	417.00	459.43	417.00	139.90	0.04	0.30	100.00	100.00	0.00	2970.00	3432.17	2424979.00	24.23	1097.53	966.00
23	8	2	15914.00	25721.00	187.10	0	Spot (Block23, Row2, Column8)	483.77	484.00	68.09	0.00	0.14	407.00	446.52	407.00	203.16	0.04	0.45	3.00	0.00	0.00	77.00	76.77	476025.00	0.18	441.60	422.00
23	1	3	13815.00	25993.00	148.35	0	Spot (Block23, Row3, Column1)	22543.71	20097.50	15087.27	0.05	0.67	429.00	454.64	429.00	93.67	0.03	0.21	100.00	100.00	0.00	19668.50	22114.71	13526229.00	235.81	4469.38	3105.00
23	2	3	14102.00	25996.00	147.05	0	Spot (Block23, Row3, Column2)	1058.56	992.50	322.25	0.03	0.30	425.00	466.34	425.00	131.23	0.04	0.28	99.00	89.00	0.00	567.50	633.56	626667.00	4.51	629.53	579.00
23	3	3	14397.00	25993.00	147.00	0	Spot (Block23, Row3, Column3)	2780.23	2342.00	1546.00	0.07	0.56	424.00	467.17	424.00	211.79	0.04	0.45	100.00	100.00	0.00	1918.00	2356.23	1645895.00	10.92	1041.86	874.50
23	4	3	14708.00	25999.00	147.20	0	Spot (Block23, Row3, Column4)	35254.93	31905.00	19781.94	0.04	0.56	447.00	485.37	447.00	214.22	0.04	0.44	100.00	100.00	11.71	31458.00	34807.93	20765212.00	162.31	7059.44	4855.00
23	5	3	15013.00	25991.00	146.90	0	Spot (Block23, Row3, Column5)	2027.67	1507.50	2317.33	0.13	1.14	464.00	533.14	464.00	299.40	0.06	0.56	89.00	73.00	0.00	1043.50	1563.67	1196324.00	4.99	853.62	635.00
23	6	3	15307.00	26000.00	212.15	0	Spot (Block23, Row3, Column6)	29680.44	21940.00	19003.07	0.13	0.64	482.00	629.17	482.00	429.27	0.12	0.68	100.00	100.00	11.62	21458.00	29198.44	38050476.00	67.68	6687.17	6565.50
23	7	3	15615.00	26007.00	147.25	0	Spot (Block23, Row3, Column7)	12447.37	10138.00	8725.68	0.09	0.70	418.00	514.90	418.00	326.48	0.09	0.63	100.00	100.00	0.00	9720.00	12029.37	7368843.00	36.55	2725.82	1923.00
23	8	3	15908.00	26010.00	158.65	0	Spot (Block23, Row3, Column8)	40563.24	39456.00	17307.64	0.01	0.43	412.00	475.72	412.00	277.99	0.06	0.58	100.00	100.00	17.77	39044.00	40151.24	28069888.00	144.20	7139.11	6316.00
23	1	4	13808.00	26294.00	145.85	0	Spot (Block23, Row4, Column1)	39189.00	37178.00	20177.95	0.02	0.51	443.00	479.21	443.00	152.17	0.03	0.32	100.00	100.00	20.17	36735.00	38746.00	22729708.00	254.38	7581.28	5809.00
23	2	4	14106.00	26298.00	178.75	0	Spot (Block23, Row4, Column2)	5408.77	4913.00	2890.82	0.04	0.53	443.50	513.31	443.50	244.94	0.06	0.48	100.00	100.00	0.00	4469.50	4965.27	4846256.00	19.99	1390.88	1387.00
23	3	4	14407.00	26297.00	151.70	0	Spot (Block23, Row4, Column3)	58800.51	65535.00	11853.52	0.05	0.20	473.00	514.18	473.00	222.18	0.04	0.43	100.00	100.00	68.99	65062.00	58327.51	37162232.00	262.34	14250.59	10662.50
23	4	4	14696.00	26301.00	162.45	0	Spot (Block23, Row4, Column4)	938.20	877.50	310.43	0.03	0.33	439.00	477.84	439.00	219.78	0.04	0.46	80.00	49.00	0.00	438.50	499.20	684883.00	2.09	562.94	554.50
23	5	4	14993.00	26311.00	137.85	0	Spot (Block23, Row4, Column5)	2497.30	1042.00	5920.48	0.38	2.37	433.00	464.61	433.00	136.11	0.03	0.29	99.00	87.00	0.19	609.00	2064.30	1291105.00	14.93	766.60	675.00
23	6	4	15309.00	26300.00	191.25	0	Spot (Block23, Row4, Column6)	4664.91	4651.50	1626.89	0.00	0.35	446.00	524.74	446.00	298.79	0.07	0.57	100.00	100.00	0.00	4205.50	4218.91	4804854.00	13.86	1410.19	1290.00
23	7	4	15604.00	26309.00	148.00	0	Spot (Block23, Row4, Column7)	9183.45	6969.00	7275.35	0.12	0.79	425.00	483.21	425.00	220.63	0.06	0.46	100.00	100.00	0.00	6544.00	8758.45	5491701.00	39.43	1644.14	1413.00
23	8	4	15907.00	26313.00	148.15	0	Spot (Block23, Row4, Column8)	2705.04	2342.00	1424.11	0.06	0.53	419.00	462.07	419.00	185.33	0.04	0.40	100.00	100.00	0.00	1923.00	2286.04	1623024.00	12.10	961.02	873.50
23	1	5	13810.00	26601.00	145.55	0	Spot (Block23, Row5, Column1)	36907.50	33024.00	21025.32	0.05	0.57	474.00	580.24	474.00	401.58	0.09	0.69	100.00	100.00	20.17	32550.00	36433.50	21221880.00	90.46	6565.35	4378.00
23	2	5	14102.00	26597.00	155.45	0	Spot (Block23, Row5, Column2)	46991.61	48827.00	17523.62	0.02	0.37	479.00	589.47	479.00	369.10	0.09	0.63	100.00	100.00	33.73	48348.00	46512.61	31202648.00	125.72	7957.82	7203.00
23	3	5	14407.00	26599.00	154.10	0	Spot (Block23, Row5, Column3)	18669.61	16213.00	11084.05	0.06	0.59	474.00	540.46	474.00	267.78	0.06	0.50	100.00	100.00	0.00	15739.00	18195.61	12097906.00	67.70	3254.16	2661.00
23	4	5	14705.00	26604.00	145.85	0	Spot (Block23, Row5, Column4)	17713.44	14788.00	12314.11	0.08	0.70	444.00	491.20	444.00	205.99	0.04	0.42	100.00	100.00	0.00	14344.00	17269.44	10309223.00	83.61	3071.60	2371.00
23	5	5	15008.00	26601.00	148.20	0	Spot (Block23, Row5, Column5)	56466.39	65535.00	14630.55	0.06	0.26	439.00	482.30	439.00	203.76	0.04	0.42	100.00	100.00	64.67	65096.00	56027.39	33880096.00	274.76	12844.43	8575.00
23	6	5	15308.00	26605.00	147.15	0	Spot (Block23, Row5, Column6)	4314.15	3927.50	2305.08	0.04	0.53	446.00	512.54	446.00	260.77	0.06	0.51	100.00	100.00	0.00	3481.50	3868.15	2545349.00	14.58	1203.03	1098.00
23	7	5	15609.00	26608.00	196.45	0	Spot (Block23, Row5, Column7)	20535.64	16626.00	13483.93	0.09	0.66	478.00	559.51	478.00	328.95	0.07	0.59	100.00	100.00	0.00	16148.00	20057.64	22404390.00	60.73	4392.83	4568.00
23	8	5	15911.00	26607.00	146.25	0	Spot (Block23, Row5, Column8)	24120.65	18692.50	19339.62	0.11	0.80	425.00	481.05	425.00	217.93	0.05	0.45	100.00	100.00	1.71	18267.50	23695.65	14086459.00	108.48	3785.74	2684.00
23	1	6	13804.00	26897.00	210.85	0	Spot (Block23, Row6, Column1)	28607.36	20421.00	19810.75	0.15	0.69	496.00	691.66	496.00	521.86	0.14	0.75	100.00	100.00	11.83	19925.00	28111.36	36045420.00	53.49	6573.19	6388.00
23	2	6	14101.00	26896.00	208.50	0	Spot (Block23, Row6, Column2)	13114.40	11182.50	7081.46	0.07	0.54	497.00	643.91	497.00	450.19	0.11	0.70	100.00	100.00	0.00	10685.50	12617.40	16288079.00	27.70	3373.64	3219.00
23	3	6	14395.00	26900.00	147.00	0	Spot (Block23, Row6, Column3)	40949.30	40379.50	20802.57	0.01	0.51	459.00	512.87	459.00	222.82	0.05	0.43	100.00	100.00	28.74	39920.50	40490.30	24078296.00	181.47	7514.30	5709.00
23	4	6	14712.00	26898.00	144.90	0	Spot (Block23, Row6, Column4)	2791.08	2350.00	1473.73	0.07	0.53	436.00	473.56	436.00	178.73	0.04	0.38	100.00	100.00	0.00	1914.00	2355.08	1585336.00	12.97	993.04	823.00
23	5	6	15002.00	26904.00	146.70	0	Spot (Block23, Row6, Column5)	57459.79	65535.00	13481.89	0.06	0.23	472.00	506.09	472.00	226.81	0.03	0.45	100.00	100.00	65.76	65063.00	56987.79	33729152.00	251.11	13342.09	10483.00
23	6	6	15308.00	26902.00	150.85	0	Spot (Block23, Row6, Column6)	1671.41	1336.00	1003.25	0.10	0.60	474.00	513.72	474.00	231.54	0.03	0.45	81.00	69.00	0.00	862.00	1197.41	1044631.00	5.00	689.95	641.00
23	7	6	15607.00	26906.00	146.45	0	Spot (Block23, Row6, Column7)	22264.57	19256.50	15397.02	0.06	0.69	476.00	516.80	476.00	240.00	0.04	0.46	100.00	100.00	0.00	18780.50	21788.57	13047036.00	90.62	4267.40	3425.50
23	8	6	15912.00	26908.00	146.20	0	Spot (Block23, Row6, Column8)	29640.89	25118.00	21565.04	0.07	0.73	423.00	457.23	423.00	109.33	0.03	0.24	100.00	100.00	7.72	24695.00	29217.89	17280648.00	266.93	5073.32	3725.50
23	1	7	13801.00	27197.00	160.80	0	Spot (Block23, Row7, Column1)	8748.46	7985.50	4589.95	0.04	0.52	490.00	573.36	490.00	339.36	0.07	0.59	100.00	100.00	0.00	7495.50	8258.46	6298895.00	24.09	1834.82	1780.00
23	2	7	14101.00	27196.00	156.10	0	Spot (Block23, Row7, Column2)	1208.09	967.00	587.02	0.10	0.49	486.00	524.07	486.00	199.06	0.03	0.38	84.00	60.00	0.00	481.00	722.09	808209.00	3.44	617.10	602.50
23	3	7	14387.00	27199.00	160.40	0	Spot (Block23, Row7, Column3)	559.00	554.00	81.07	0.00	0.15	445.50	463.28	445.50	93.48	0.02	0.20	52.00	15.00	0.00	108.50	113.50	396330.00	1.02	482.84	487.00
23	4	7	14701.00	27203.00	154.90	0	Spot (Block23, Row7, Column4)	968.35	858.00	383.53	0.05	0.40	448.00	476.78	448.00	158.92	0.03	0.33	87.00	59.00	0.00	410.00	520.35	638145.00	3.09	592.97	560.50
23	5	7	15001.00	27204.00	186.25	0	Spot (Block23, Row7, Column5)	5110.36	4454.00	2875.87	0.06	0.56	481.00	539.64	481.00	266.70	0.05	0.49	100.00	100.00	0.00	3973.00	4629.36	4982597.00	17.14	1492.55	1493.50
23	6	7	15305.00	27205.00	196.80	0	Spot (Block23, Row7, Column6)	15295.36	14569.00	8317.43	0.02	0.54	497.00	672.86	497.00	522.76	0.13	0.78	100.00	100.00	0.00	14072.00	14798.36	16779010.00	27.97	3479.17	3375.00
23	7	7	15592.00	27210.00	149.00	0	Spot (Block23, Row7, Column7)	31907.90	29334.50	16607.32	0.04	0.52	485.00	551.49	485.00	293.63	0.06	0.53	100.00	100.00	3.14	28849.50	31422.90	19336204.00	106.79	7380.53	5475.00
23	8	7	15905.00	27207.00	188.20	0	Spot (Block23, Row7, Column8)	7998.48	8023.00	2280.76	0.00	0.29	451.00	478.39	451.00	159.66	0.03	0.33	100.00	100.00	0.00	7572.00	7547.48	7958491.00	47.10	2388.45	2189.50
23	1	8	13795.00	27492.00	148.65	0	Spot (Block23, Row8, Column1)	941.87	855.00	514.02	0.04	0.55	467.00	481.04	467.00	133.49	0.01	0.28	90.00	70.00	0.00	388.00	474.87	567946.00	3.45	592.05	549.00
23	2	8	14107.00	27496.00	146.90	0	Spot (Block23, Row8, Column2)	3148.26	2756.00	1719.02	0.06	0.55	475.00	474.72	475.00	82.92	0.00	0.17	100.00	100.00	0.00	2281.00	2673.26	1854325.00	32.24	1058.47	907.00
23	3	8	14392.00	27498.00	146.95	0	Spot (Block23, Row8, Column3)	8729.03	6599.00	7019.03	0.12	0.80	467.00	478.59	467.00	153.59	0.01	0.32	100.00	100.00	0.00	6132.00	8262.03	5185041.00	53.72	1686.05	1392.00
23	4	8	14703.00	27501.00	154.00	0	Spot (Block23, Row8, Column4)	56846.04	65535.00	13276.50	0.06	0.23	479.00	496.88	479.00	195.24	0.02	0.39	100.00	100.00	61.90	65056.00	56367.04	37007084.00	288.61	11606.73	8858.00
23	5	8	14988.00	27504.00	173.45	0	Spot (Block23, Row8, Column5)	848.42	765.00	267.53	0.04	0.32	479.00	566.26	479.00	418.11	0.07	0.74	38.00	4.00	0.00	286.00	369.42	714372.00	0.67	537.67	528.00
23	6	8	15305.00	27504.00	204.05	0	Spot (Block23, Row8, Column6)	35160.98	29474.00	21912.01	0.08	0.62	508.00	716.93	508.00	617.99	0.15	0.86	100.00	100.00	24.94	28966.00	34652.98	41877016.00	55.74	7510.29	7694.50
23	7	8	15603.00	27504.00	146.75	0	Spot (Block23, Row8, Column7)	14423.83	13326.00	8582.38	0.03	0.60	499.00	608.98	499.00	432.79	0.09	0.71	100.00	100.00	0.00	12827.00	13924.83	8466788.00	31.92	3290.87	2457.00
23	8	8	15889.00	27508.00	152.80	0	Spot (Block23, Row8, Column8)	57364.41	65535.00	12891.85	0.06	0.22	491.00	540.24	491.00	242.66	0.04	0.45	100.00	100.00	63.04	65044.00	56873.41	36942984.00	234.17	11321.01	8533.00
24	1	1	18321.00	25420.00	154.45	0	Spot (Block24, Row1, Column1)	36873.85	33679.00	19595.60	0.04	0.53	599.00	643.89	599.00	191.40	0.03	0.30	100.00	100.00	14.55	33080.00	36274.85	24078716.00	189.29	7187.14	5291.00
24	2	1	18611.00	25427.00	147.35	0	Spot (Block24, Row1, Column2)	15183.96	13865.00	8229.07	0.04	0.54	600.00	659.61	600.00	217.09	0.04	0.33	100.00	100.00	0.00	13265.00	14583.96	9049638.00	66.91	3353.32	2639.00
24	3	1	18916.00	25425.00	146.75	0	Spot (Block24, Row1, Column3)	11008.67	9146.00	7264.14	0.08	0.66	593.00	614.31	593.00	211.19	0.02	0.34	100.00	100.00	0.00	8553.00	10415.67	6462089.00	49.22	2437.96	2020.00
24	4	1	19207.00	25428.00	147.95	0	Spot (Block24, Row1, Column4)	10963.36	10089.00	5913.68	0.04	0.54	595.00	630.08	595.00	227.54	0.02	0.36	100.00	100.00	0.00	9494.00	10368.36	6556092.00	45.41	2687.41	2199.00
24	5	1	19517.00	25427.00	150.45	0	Spot (Block24, Row1, Column5)	24988.89	19338.00	19623.13	0.11	0.79	597.00	619.42	597.00	141.53	0.02	0.23	100.00	100.00	2.43	18741.00	24391.89	15443136.00	172.19	4298.99	3183.50
24	6	1	19809.00	25434.00	148.10	0	Spot (Block24, Row1, Column6)	26530.16	23280.00	15859.57	0.06	0.60	600.00	637.71	600.00	185.86	0.03	0.29	100.00	100.00	0.67	22680.00	25930.16	15865038.00	139.31	5657.53	3834.00
24	7	1	20106.00	25434.00	148.75	0	Spot (Block24, Row1, Column7)	49358.80	59637.00	18683.28	0.08	0.38	603.00	657.96	603.00	446.75	0.04	0.68	100.00	100.00	46.20	59034.00	48755.80	29911636.00	109.01	10254.08	7758.50
24	8	1	20419.00	25440.00	157.05	0	Spot (Block24, Row1, Column8)	4828.96	4414.50	2348.07	0.04	0.49	607.00	691.85	607.00	779.06	0.06	1.13	96.00	86.00	0.00	3807.50	4221.96	3264376.00	5.31	1687.21	1241.00
24	1	2	18312.00	25722.00	147.00	-50	Spot (Block24, Row2, Column1)	683.94	701.00	97.63	0.01	0.14	603.00	650.02	603.00	173.12	0.03	0.27	18.00	0.00	0.00	98.00	80.94	406945.00	0.20	697.47	695.00
24	2	2	18610.00	25724.00	134.90	0	Spot (Block24, Row2, Column2)	14966.61	13928.00	6004.25	0.03	0.40	607.00	662.85	607.00	199.04	0.04	0.30	100.00	100.00	0.00	13321.00	14359.61	7348604.00	71.86	3388.79	3057.00
24	3	2	18916.00	25724.00	153.90	0	Spot (Block24, Row2, Column3)	1277.27	1158.00	380.00	0.04	0.30	602.00	653.14	602.00	202.42	0.04	0.31	98.00	74.00	0.00	556.00	675.27	831505.00	3.08	818.98	813.50
24	4	2	19213.00	25729.00	178.30	0	Spot (Block24, Row2, Column4)	8683.50	8073.00	4184.93	0.03	0.48	605.00	670.77	605.00	221.72	0.04	0.33	100.00	100.00	0.00	7468.00	8078.50	7754361.00	36.14	2143.28	2076.00
24	5	2	19514.00	25730.00	186.10	0	Spot (Block24, Row2, Column5)	8610.40	8354.00	2865.88	0.01	0.33	602.00	658.63	602.00	192.35	0.04	0.29	100.00	100.00	0.00	7752.00	8008.40	8377922.00	41.34	2689.70	2502.50
24	6	2	19809.00	25730.00	148.80	0	Spot (Block24, Row2, Column6)	5835.70	5319.00	2994.19	0.04	0.51	613.00	738.53	613.00	417.11	0.08	0.56	100.00	100.00	0.00	4706.00	5222.70	3518928.00	12.22	1710.79	1459.00
24	7	2	20111.00	25732.00	150.45	0	Spot (Block24, Row2, Column7)	6003.00	5341.00	3353.36	0.05	0.56	627.00	673.58	627.00	161.35	0.03	0.24	100.00	100.00	0.00	4714.00	5376.00	3727861.00	33.03	1793.28	1449.00
24	8	2	20414.00	25736.00	147.00	-50	Spot (Block24, Row2, Column8)	735.09	701.00	98.56	0.02	0.13	635.00	718.85	635.00	791.79	0.05	1.10	0.00	0.00	0.00	66.00	100.09	432232.00	0.02	679.82	681.00
24	1	3	18313.00	26020.00	151.10	0	Spot (Block24, Row3, Column1)	26028.23	23006.50	17286.31	0.05	0.66	597.00	618.91	597.00	123.95	0.02	0.20	100.00	100.00	0.32	22409.50	25431.23	16293670.00	204.99	4615.97	3543.50
24	2	3	18609.00	26024.00	153.75	0	Spot (Block24, Row3, Column2)	1593.13	1497.50	512.66	0.03	0.32	602.00	657.14	602.00	222.03	0.04	0.34	100.00	85.00	0.00	895.50	991.13	1041907.00	4.22	830.84	818.50
24	3	3	18901.00	26024.00	147.85	0	Spot (Block24, Row3, Column3)	6972.46	5663.00	5185.08	0.09	0.74	602.00	638.26	602.00	156.50	0.03	0.25	100.00	100.00	0.00	5061.00	6370.46	4155586.00	40.47	2062.12	1494.00
24	4	3	19211.00	26029.00	149.50	0	Spot (Block24, Row3, Column4)	33349.20	31009.00	19450.33	0.03	0.58	610.00	665.39	610.00	185.07	0.04	0.28	100.00	100.00	6.59	30399.00	32739.20	20243008.00	176.60	7199.03	5321.50
24	5	3	19517.00	26034.00	147.40	0	Spot (Block24, Row3, Column5)	4834.89	3311.00	7089.72	0.16	1.47	612.00	746.02	612.00	456.60	0.09	0.61	99.00	90.00	0.68	2699.00	4222.89	2862252.00	8.95	1598.94	1073.00
24	6	3	19811.00	26030.00	213.60	0	Spot (Block24, Row3, Column6)	40000.14	36368.00	19911.20	0.04	0.50	697.00	964.37	697.00	680.81	0.14	0.71	100.00	100.00	27.45	35671.00	39303.14	52160536.00	57.34	9589.69	9396.00
24	7	3	20114.00	26033.00	147.50	0	Spot (Block24, Row3, Column7)	17270.12	14421.00	11804.61	0.08	0.68	683.00	804.53	683.00	493.03	0.07	0.61	100.00	100.00	0.00	13738.00	16587.12	10241183.00	33.40	3673.40	2943.50
24	8	3	20413.00	26042.00	157.40	0	Spot (Block24, Row3, Column8)	22818.60	20710.00	12167.28	0.04	0.53	613.00	669.55	613.00	201.04	0.04	0.30	100.00	100.00	0.00	20097.00	22205.60	15585101.00	110.17	5480.69	4395.00
24	1	4	18308.00	26320.00	147.30	0	Spot (Block24, Row4, Column1)	33370.45	30416.00	19516.59	0.04	0.58	603.00	662.66	603.00	248.63	0.04	0.38	100.00	100.00	9.48	29813.00	32767.45	19721976.00	131.55	7023.40	4566.00
24	2	4	18606.00	26326.00	174.90	0	Spot (Block24, Row4, Column2)	14992.76	12765.00	8475.47	0.07	0.57	610.00	718.69	610.00	346.14	0.07	0.48	100.00	100.00	0.00	12155.00	14382.76	12788821.00	41.24	3066.56	2994.00
24	3	4	18909.00	26327.00	152.40	0	Spot (Block24, Row4, Column3)	59024.11	65535.00	11521.61	0.05	0.20	618.00	741.49	618.00	388.90	0.08	0.52	100.00	100.00	69.40	64917.00	58406.11	37421600.00	149.87	14387.43	10911.50
24	4	4	19199.00	26332.00	158.25	0	Spot (Block24, Row4, Column4)	1304.43	1258.00	343.12	0.02	0.26	614.00	666.68	614.00	189.06	0.04	0.28	97.00	80.00	0.00	644.00	690.43	901362.00	3.37	802.12	789.00
24	5	4	19502.00	26341.00	149.70	0	Spot (Block24, Row4, Column5)	4206.03	1836.00	9467.70	0.36	2.25	606.00	644.74	606.00	158.46	0.03	0.25	98.00	95.00	1.29	1230.00	3600.03	2599325.00	22.47	1243.41	902.00
24	6	4	19811.00	26328.00	195.50	0	Spot (Block24, Row4, Column6)	8677.01	8640.00	2298.00	0.00	0.26	665.00	795.93	665.00	500.76	0.08	0.63	100.00	100.00	0.00	7975.00	8012.01	9388526.00	15.74	2704.10	2575.00
24	7	4	20105.00	26335.00	147.75	0	Spot (Block24, Row4, Column7)	11502.19	9003.00	9108.80	0.11	0.79	690.00	789.34	690.00	444.18	0.06	0.56	100.00	95.00	0.00	8313.00	10812.19	6855305.00	24.12	2341.18	1851.00
24	8	4	20411.00	26340.00	151.00	0	Spot (Block24, Row4, Column8)	4176.92	3508.00	2324.65	0.08	0.56	642.00	679.82	642.00	136.28	0.02	0.20	100.00	100.00	0.00	2866.00	3534.92	2606398.00	25.66	1467.99	1195.00
24	1	5	18311.00	26626.00	145.75	0	Spot (Block24, Row5, Column1)	28565.28	23502.00	17241.18	0.08	0.60	613.00	763.25	613.00	480.50	0.10	0.63	100.00	100.00	2.07	22889.00	27952.28	16596425.00	57.86	5731.42	4326.00
24	2	5	18607.00	26624.00	154.95	0	Spot (Block24, Row5, Column2)	28653.47	27071.50	13001.06	0.02	0.45	664.00	838.57	664.00	544.76	0.10	0.65	100.00	100.00	0.00	26407.50	27989.47	18796680.00	51.06	6099.01	5109.00
24	3	5	18910.00	26624.00	157.70	0	Spot (Block24, Row5, Column3)	42627.12	42623.00	20385.83	0.00	0.48	671.00	799.92	671.00	471.89	0.08	0.59	100.00	100.00	33.14	41952.00	41956.12	29199768.00	88.64	6814.18	6150.00
24	4	5	19207.00	26628.00	147.60	0	Spot (Block24, Row5, Column4)	20871.08	17844.00	14669.25	0.07	0.70	621.00	718.82	621.00	354.76	0.06	0.49	100.00	100.00	0.00	17223.00	20250.08	12460035.00	56.81	3925.53	2962.00
24	5	5	19511.00	26626.00	150.60	0	Spot (Block24, Row5, Column5)	58790.96	65535.00	12041.76	0.05	0.20	608.00	669.04	608.00	241.83	0.04	0.36	100.00	100.00	69.13	64927.00	58182.96	36568276.00	240.34	14398.92	10330.00
24	6	5	19809.00	26629.00	149.15	0	Spot (Block24, Row5, Column6)	5961.75	5605.50	2967.10	0.03	0.50	641.00	731.84	641.00	403.06	0.06	0.55	100.00	100.00	0.00	4964.50	5320.75	3624745.00	12.98	1754.96	1647.50
24	7	5	20114.00	26636.00	203.00	0	Spot (Block24, Row5, Column7)	43106.62	45218.00	20814.56	0.02	0.48	702.00	888.86	702.00	623.51	0.10	0.70	100.00	100.00	34.36	44516.00	42404.62	50564472.00	67.71	9744.67	9967.50
24	8	5	20413.00	26635.00	148.05	0	Spot (Block24, Row5, Column8)	29420.36	24233.00	22623.21	0.08	0.77	688.00	780.05	688.00	433.61	0.05	0.56	100.00	100.00	11.04	23545.00	28732.36	17593384.00	66.05	5311.28	3974.00
24	1	6	18307.00	26924.00	211.20	0	Spot (Block24, Row6, Column1)	36935.89	31594.50	20831.23	0.07	0.56	697.00	1045.14	697.00	861.80	0.18	0.82	100.00	100.00	25.40	30897.50	36238.89	46687284.00	41.65	8986.48	8702.50
24	2	6	18606.00	26922.00	210.25	0	Spot (Block24, Row6, Column2)	33905.08	30510.00	18132.64	0.05	0.53	716.00	997.25	716.00	773.02	0.14	0.78	100.00	100.00	8.80	29794.00	33189.08	42754404.00	42.57	7739.04	7345.50
24	3	6	18896.00	26925.00	146.25	0	Spot (Block24, Row6, Column3)	42956.49	45171.00	20960.40	0.02	0.49	677.00	806.97	677.00	499.39	0.08	0.62	100.00	100.00	34.25	44494.00	42279.49	24957844.00	84.40	9453.13	7058.00
24	4	6	19209.00	26927.00	147.25	0	Spot (Block24, Row6, Column4)	3925.36	3349.00	2130.48	0.07	0.54	620.00	671.90	620.00	198.26	0.03	0.30	100.00	100.00	0.00	2729.00	3305.36	2312036.00	16.41	1350.13	1149.00
24	5	6	19505.00	26930.00	148.00	0	Spot (Block24, Row6, Column5)	58982.36	65535.00	11957.58	0.05	0.20	633.00	707.00	633.00	276.46	0.05	0.39	100.00	100.00	70.02	64902.00	58349.36	35212752.00	210.79	14907.45	9954.50
24	6	6	19808.00	26930.00	149.85	0	Spot (Block24, Row6, Column6)	2705.45	2238.00	1655.80	0.08	0.61	672.00	752.66	672.00	432.80	0.05	0.58	81.00	64.00	0.00	1566.00	2033.45	1658440.00	4.51	1062.02	951.50
24	7	6	20108.00	26934.00	149.05	0	Spot (Block24, Row6, Column7)	31376.78	27019.00	20995.15	0.06	0.67	690.00	791.95	690.00	446.14	0.06	0.56	100.00	100.00	8.73	26329.00	30686.78	19045736.00	68.55	6346.38	4340.50
24	8	6	20413.00	26938.00	147.90	0	Spot (Block24, Row6, Column8)	35304.43	32056.00	23397.41	0.04	0.66	691.00	718.05	691.00	149.64	0.02	0.21	100.00	100.00	23.00	31365.00	34613.43	21182724.00	231.14	6420.60	4886.00
24	1	7	18305.00	27223.00	162.45	0	Spot (Block24, Row7, Column1)	22245.09	19228.00	12163.25	0.06	0.55	672.00	862.11	672.00	588.82	0.11	0.68	100.00	100.00	0.00	18556.00	21573.09	16283407.00	36.32	3946.08	3696.00
24	2	7	18604.00	27223.00	163.40	0	Spot (Block24, Row7, Column2)	1647.97	1251.50	860.75	0.12	0.52	692.00	826.44	692.00	480.80	0.08	0.58	56.00	37.00	0.00	559.50	955.97	1219498.00	1.71	868.69	842.00
24	3	7	18906.00	27234.00	203.80	0	Spot (Block24, Row7, Column3)	788.99	785.00	123.03	0.00	0.16	620.00	662.54	620.00	132.92	0.03	0.20	58.00	23.00	0.00	165.00	168.99	931795.00	0.95	691.29	685.00
24	4	7	19201.00	27228.00	169.65	0	Spot (Block24, Row7, Column4)	1223.92	1037.00	475.86	0.07	0.39	615.00	666.26	615.00	173.52	0.03	0.26	87.00	61.00	0.00	422.00	608.92	982804.00	3.21	767.83	735.00
24	5	7	19507.00	27230.00	183.45	0	Spot (Block24, Row7, Column5)	7784.23	6935.50	4195.37	0.05	0.54	671.00	803.92	671.00	507.95	0.08	0.63	100.00	100.00	0.00	6264.50	7113.23	7332749.00	13.74	2133.68	2153.00
24	6	7	19804.00	27227.00	201.60	0	Spot (Block24, Row7, Column6)	38539.83	38027.00	20116.74	0.01	0.52	715.00	1053.70	715.00	842.42	0.17	0.80	100.00	100.00	19.34	37312.00	37824.83	44436660.00	44.50	8142.24	8103.00
24	7	7	20088.00	27235.00	151.00	0	Spot (Block24, Row7, Column7)	33690.26	31527.00	17654.78	0.03	0.52	702.00	877.46	702.00	583.63	0.10	0.67	100.00	100.00	5.26	30825.00	32988.26	21123824.00	56.22	7634.79	5156.50
24	8	7	20407.00	27242.00	192.00	0	Spot (Block24, Row7, Column8)	15029.09	15414.00	3858.28	0.01	0.26	696.00	741.45	696.00	204.14	0.03	0.28	100.00	100.00	0.00	14718.00	14333.09	15615224.00	69.99	4150.52	3830.00
24	1	8	18295.00	27528.00	145.65	0	Spot (Block24, Row8, Column1)	1137.23	1088.50	314.67	0.02	0.28	602.00	661.73	602.00	270.70	0.04	0.41	83.00	38.00	0.00	486.50	535.23	657320.00	1.76	797.68	782.00
24	2	8	18605.00	27524.00	148.40	0	Spot (Block24, Row8, Column2)	5279.62	4596.00	2862.91	0.06	0.54	610.00	656.08	610.00	203.80	0.03	0.31	100.00	100.00	0.00	3986.00	4669.62	3173054.00	22.69	1520.43	1417.00
24	3	8	18894.00	27523.00	148.05	0	Spot (Block24, Row8, Column3)	11876.17	9333.00	9284.92	0.10	0.78	616.00	666.97	616.00	182.97	0.03	0.27	100.00	100.00	0.00	8717.00	11260.17	7101951.00	61.26	2481.29	1908.00
24	4	8	19203.00	27526.00	151.75	0	Spot (Block24, Row8, Column4)	48312.18	54701.00	18420.63	0.05	0.38	627.00	676.07	627.00	190.39	0.03	0.28	100.00	100.00	42.77	54074.00	47685.18	30388568.00	250.20	10623.04	8587.00
24	5	8	19488.00	27523.00	153.70	0	Spot (Block24, Row8, Column5)	1201.06	1103.50	284.60	0.04	0.24	630.00	767.78	630.00	510.73	0.09	0.67	45.00	10.00	0.00	473.50	571.06	780691.00	0.85	799.61	788.00
24	6	8	19806.00	27532.00	209.85	0	Spot (Block24, Row8, Column6)	42659.44	44919.50	21035.55	0.02	0.49	752.00	1040.37	752.00	835.38	0.14	0.80	100.00	100.00	35.82	44167.50	41907.44	53836668.00	49.82	9901.40	9961.50
24	7	8	20104.00	27533.00	147.35	0	Spot (Block24, Row8, Column7)	14523.90	13011.50	8358.02	0.05	0.58	708.00	863.46	708.00	532.51	0.09	0.62	100.00	100.00	0.00	12303.50	13815.90	8598146.00	25.65	3522.39	3145.00
24	8	8	20390.00	27539.00	151.00	0	Spot (Block24, Row8, Column8)	54763.73	65535.00	14751.58	0.08	0.27	715.00	804.09	715.00	281.18	0.05	0.35	100.00	100.00	57.07	64820.00	54048.73	34063300.00	191.90	11282.48	8504.00
25	1	1	4786.00	29833.00	147.00	0	Spot (Block25, Row1, Column1)	41339.00	39400.50	18963.06	0.02	0.46	970.00	1022.64	970.00	296.76	0.02	0.29	100.00	100.00	21.26	38430.50	40369.00	24307444.00	135.86	10058.21	7236.00
25	2	1	5080.00	29842.00	143.60	0	Spot (Block25, Row1, Column2)	51696.33	62510.00	16309.65	0.08	0.32	895.00	1030.22	895.00	1326.70	0.06	1.29	100.00	100.00	47.51	61615.00	50801.33	29053524.00	38.19	10535.40	9639.00
25	3	1	5389.00	29843.00	138.85	0	Spot (Block25, Row1, Column3)	26564.83	22037.00	18580.42	0.08	0.70	861.00	904.14	861.00	242.77	0.02	0.27	100.00	100.00	1.91	21176.00	25703.83	13893405.00	105.70	5614.47	4190.00
25	4	1	5674.00	29844.00	141.60	0	Spot (Block25, Row1, Column4)	45048.88	48510.00	19330.85	0.03	0.43	872.00	938.68	872.00	360.58	0.03	0.38	100.00	100.00	34.06	47638.00	44176.88	24731952.00	122.33	8365.13	6527.00
25	5	1	5982.00	29842.00	145.60	0	Spot (Block25, Row1, Column5)	47293.80	65535.00	22398.92	0.14	0.47	873.00	905.60	873.00	212.66	0.02	0.23	100.00	100.00	52.78	64662.00	46420.80	27241388.00	218.14	8900.23	6264.50
25	6	1	6277.00	29848.00	139.50	0	Spot (Block25, Row1, Column6)	50618.98	61171.50	17269.58	0.08	0.34	894.00	943.33	894.00	262.72	0.02	0.28	100.00	100.00	46.82	60277.50	49724.98	27030688.00	189.08	12182.90	8892.00
25	7	1	6575.00	29849.00	146.55	0	Spot (Block25, Row1, Column7)	63518.51	65535.00	5722.79	0.01	0.09	903.00	952.05	903.00	259.99	0.02	0.27	100.00	100.00	82.62	64632.00	62615.51	37285680.00	240.64	17499.44	12065.00
25	8	1	6885.00	29854.00	172.20	0	Spot (Block25, Row1, Column8)	1369.43	1306.00	307.67	0.02	0.22	893.00	908.73	893.00	163.14	0.01	0.18	84.00	56.00	0.00	413.00	476.43	1131152.00	2.82	1020.90	1007.50
25	1	2	4758.00	30149.00	114.65	0	Spot (Block25, Row2, Column1)	1053.17	1079.00	77.93	0.01	0.07	965.00	999.04	965.00	242.57	0.02	0.24	0.00	0.00	0.00	114.00	88.17	363344.00	0.22	1004.91	997.00
25	2	2	5075.00	30139.00	121.30	0	Spot (Block25, Row2, Column2)	39277.89	38221.00	16202.82	0.01	0.41	892.00	973.63	892.00	348.11	0.04	0.36	100.00	100.00	8.74	37329.00	38385.89	15279098.00	110.03	8012.24	6835.50
25	3	2	5381.00	30140.00	140.85	0	Spot (Block25, Row2, Column3)	1799.46	1698.50	522.54	0.03	0.29	879.00	956.80	879.00	398.77	0.04	0.42	87.00	50.00	0.00	819.50	920.46	964508.00	2.11	1094.93	1082.00
25	4	2	5684.00	30148.00	180.75	0	Spot (Block25, Row2, Column4)	16220.84	13933.50	10002.80	0.07	0.62	888.00	1019.89	888.00	505.20	0.06	0.50	100.00	100.00	0.00	13045.50	15332.84	14825849.00	30.09	3936.13	3957.00
25	5	2	5987.00	30146.00	164.35	0	Spot (Block25, Row2, Column5)	12531.03	12382.00	4838.70	0.01	0.39	890.00	964.33	890.00	356.50	0.03	0.37	100.00	100.00	0.00	11492.00	11641.03	9335615.00	32.45	3898.49	3263.50
25	6	2	6274.00	30146.00	140.55	0	Spot (Block25, Row2, Column6)	13107.01	12103.00	7028.21	0.03	0.54	912.00	1035.71	912.00	504.35	0.06	0.49	100.00	100.00	0.00	11191.00	12195.01	7012249.00	23.93	3310.07	2686.00
25	7	2	6584.00	30150.00	140.60	0	Spot (Block25, Row2, Column7)	17716.23	15447.50	11225.67	0.06	0.63	908.00	979.84	908.00	347.60	0.03	0.35	100.00	100.00	0.00	14539.50	16808.23	9495902.00	48.15	4075.38	3028.00
25	8	2	6880.00	30146.00	233.85	0	Spot (Block25, Row2, Column8)	984.96	981.00	119.40	0.00	0.12	893.00	937.89	893.00	283.15	0.02	0.30	6.00	0.00	0.00	88.00	91.96	1555244.00	0.17	924.27	903.00
25	1	3	4782.00	30436.00	141.55	0	Spot (Block25, Row3, Column1)	47092.24	58833.00	20767.59	0.10	0.44	920.00	957.06	920.00	178.53	0.02	0.19	100.00	100.00	44.49	57913.00	46172.24	25618312.00	258.42	10399.31	8291.00
25	2	3	5080.00	30442.00	148.25	0	Spot (Block25, Row3, Column2)	2227.95	2003.00	795.66	0.05	0.36	899.00	957.39	899.00	261.62	0.03	0.27	99.00	87.00	0.00	1104.00	1328.95	1334540.00	4.86	1198.00	1176.00
25	3	3	5368.00	30438.00	136.45	0	Spot (Block25, Row3, Column3)	8029.91	6783.00	7431.79	0.07	0.93	897.00	919.74	897.00	194.37	0.01	0.21	100.00	100.00	0.80	5886.00	7132.91	4031014.00	36.58	2675.81	1947.00
25	4	3	5679.00	30445.00	140.25	0	Spot (Block25, Row3, Column4)	53188.86	65535.00	15838.62	0.09	0.30	892.00	962.01	892.00	364.70	0.03	0.38	100.00	100.00	51.98	64643.00	52296.86	28243460.00	143.20	13313.33	9994.00
25	5	3	5974.00	30441.00	135.20	0	Spot (Block25, Row3, Column5)	7350.35	4809.00	10086.68	0.18	1.37	892.00	977.49	892.00	455.60	0.04	0.47	100.00	96.00	1.62	3917.00	6458.35	3638423.00	13.99	2473.52	1766.00
25	6	3	6282.00	30446.00	217.20	0	Spot (Block25, Row3, Column6)	32131.60	19578.00	21372.28	0.22	0.67	976.50	1194.54	976.50	750.18	0.09	0.63	100.00	100.00	20.30	18601.50	31155.10	43538592.00	41.24	8849.87	8852.00
25	7	3	6585.00	30450.00	141.85	0	Spot (Block25, Row3, Column7)	43504.47	49832.00	22300.55	0.06	0.51	921.00	1068.38	921.00	573.00	0.06	0.54	100.00	100.00	38.94	48911.00	42583.47	23797052.00	74.06	8209.21	6357.50
25	8	3	6881.00	30452.00	152.10	0	Spot (Block25, Row3, Column8)	48488.14	52536.50	16888.29	0.03	0.35	907.00	995.45	907.00	386.31	0.04	0.39	100.00	100.00	34.54	51629.50	47581.14	30741692.00	122.94	10055.07	9474.50
25	1	4	4782.00	30738.00	139.75	0	Spot (Block25, Row4, Column1)	50022.69	62531.00	18214.52	0.10	0.36	919.00	979.12	919.00	240.99	0.03	0.25	100.00	100.00	46.62	61612.00	49103.69	26612220.00	203.51	12527.63	10105.50
25	2	4	5079.00	30742.00	162.45	0	Spot (Block25, Row4, Column2)	5945.14	5573.00	2630.03	0.03	0.44	906.00	995.13	906.00	315.40	0.04	0.32	100.00	100.00	0.00	4667.00	5039.14	4345897.00	15.69	1978.23	1936.00
25	3	4	5379.00	30740.00	147.30	0	Spot (Block25, Row4, Column3)	65132.66	65535.00	2445.48	0.00	0.04	912.00	982.63	912.00	276.40	0.03	0.28	100.00	100.00	95.61	64623.00	64220.66	38558864.00	232.09	19702.13	16339.50
25	4	4	5672.00	30742.00	148.00	0	Spot (Block25, Row4, Column4)	1860.83	1821.00	522.43	0.01	0.28	887.00	915.28	887.00	208.79	0.01	0.23	98.00	81.00	0.00	934.00	973.83	1125802.00	4.53	1130.74	1090.00
25	5	4	5958.00	30743.00	147.85	0	Spot (Block25, Row4, Column5)	2239.39	1902.00	1482.98	0.07	0.66	907.00	949.28	907.00	219.85	0.02	0.23	98.00	82.00	0.00	995.00	1332.39	1339156.00	5.87	1204.48	1130.00
25	6	4	6282.00	30739.00	178.20	0	Spot (Block25, Row4, Column6)	15286.73	14718.00	6899.67	0.02	0.45	990.00	1121.94	990.00	565.80	0.05	0.50	100.00	100.00	0.00	13728.00	14296.73	13635763.00	25.03	4036.94	3219.50
25	7	4	6576.00	30749.00	141.25	0	Spot (Block25, Row4, Column7)	34696.76	31553.50	24164.22	0.04	0.70	979.00	1121.60	979.00	645.48	0.06	0.58	100.00	100.00	24.63	30574.50	33717.76	18736280.00	52.02	6938.75	4831.50
25	8	4	6873.00	30758.00	144.50	0	Spot (Block25, Row4, Column8)	12636.53	10865.50	7523.02	0.07	0.60	934.00	1023.17	934.00	419.62	0.04	0.41	100.00	100.00	0.00	9931.50	11702.53	7177548.00	27.68	3313.01	2633.00
25	1	5	4780.00	31039.00	140.80	0	Spot (Block25, Row5, Column1)	57389.18	65535.00	12420.62	0.06	0.22	925.00	1058.62	925.00	506.14	0.06	0.48	100.00	100.00	62.52	64610.00	56464.18	30932980.00	111.29	14366.37	10554.50
25	2	5	5077.00	31037.00	148.65	0	Spot (Block25, Row5, Column2)	48443.17	53007.50	16964.20	0.04	0.35	923.00	1109.64	923.00	630.19	0.08	0.57	100.00	100.00	37.01	52084.50	47520.17	29453636.00	75.11	9817.06	8371.50
25	3	5	5376.00	31040.00	146.55	0	Spot (Block25, Row5, Column3)	26184.21	21845.00	16319.05	0.08	0.62	912.00	1035.38	912.00	375.52	0.06	0.36	100.00	100.00	0.68	20933.00	25272.21	15317761.00	66.97	4651.91	3895.50
25	4	5	5675.00	31045.00	141.80	0	Spot (Block25, Row5, Column4)	42172.09	47272.00	23131.45	0.05	0.55	900.00	955.86	900.00	257.09	0.03	0.27	100.00	100.00	37.16	46372.00	41272.09	23152576.00	160.32	7417.64	5380.00
25	5	5	5978.00	31045.00	147.60	0	Spot (Block25, Row5, Column5)	64815.86	65535.00	3859.71	0.00	0.06	942.00	1001.98	942.00	309.93	0.03	0.31	100.00	100.00	95.31	64593.00	63873.86	38695400.00	205.90	19188.16	14726.00
25	6	5	6278.00	31047.00	139.50	0	Spot (Block25, Row5, Column6)	16054.47	15493.00	8404.00	0.02	0.52	993.00	1118.33	993.00	559.44	0.05	0.50	100.00	100.00	0.00	14500.00	15061.47	8492814.00	26.70	4494.31	3646.50
25	7	5	6581.00	31049.00	225.90	0	Spot (Block25, Row5, Column7)	48123.64	50266.50	17637.96	0.02	0.37	1073.50	1313.42	1073.50	920.54	0.09	0.70	100.00	100.00	45.83	49193.00	47050.14	70357440.00	50.85	13122.57	13246.00
25	8	5	6882.00	31051.00	145.55	0	Spot (Block25, Row5, Column8)	48698.63	65535.00	21888.12	0.13	0.45	996.00	1137.25	996.00	678.29	0.06	0.60	100.00	100.00	54.36	64539.00	47702.63	27953184.00	70.12	11051.91	8078.50
25	1	6	4775.00	31340.00	219.50	0	Spot (Block25, Row6, Column1)	25950.71	13232.00	20505.63	0.29	0.79	994.00	1245.52	994.00	868.35	0.10	0.70	100.00	100.00	13.18	12238.00	24956.71	35630508.00	28.45	7699.80	7768.50
25	2	6	5078.00	31338.00	228.30	0	Spot (Block25, Row6, Column2)	42101.65	34987.00	19122.48	0.08	0.45	975.00	1283.06	975.00	1045.83	0.12	0.82	100.00	100.00	30.49	34012.00	41126.65	63110836.00	39.03	12108.79	12700.50
25	3	6	5367.00	31342.00	141.60	0	Spot (Block25, Row6, Column3)	59106.73	65535.00	11344.08	0.04	0.19	910.00	1082.51	910.00	708.28	0.08	0.65	100.00	100.00	68.51	64625.00	58196.73	32095188.00	81.92	15854.72	11765.00
25	4	6	5678.00	31343.00	138.05	0	Spot (Block25, Row6, Column4)	7488.53	6673.00	4100.80	0.05	0.55	938.00	988.37	938.00	246.81	0.02	0.25	100.00	100.00	0.00	5735.00	6550.53	3879061.00	26.34	2435.46	2075.00
25	5	6	5977.00	31344.00	145.65	0	Spot (Block25, Row6, Column5)	65028.47	65535.00	2953.40	0.00	0.05	996.00	1109.94	996.00	453.10	0.05	0.41	100.00	100.00	96.38	64539.00	64032.47	37716832.00	141.07	18661.78	14946.50
25	6	6	6276.00	31346.00	138.20	0	Spot (Block25, Row6, Column6)	9085.17	6716.00	6559.34	0.13	0.72	1062.00	1183.10	1062.00	617.98	0.05	0.52	100.00	88.00	0.00	5654.00	8023.17	4724286.00	12.79	2547.36	2093.00
25	7	6	6577.00	31349.00	143.30	0	Spot (Block25, Row6, Column7)	54247.69	65535.00	16501.72	0.08	0.30	1104.00	1249.42	1104.00	674.13	0.05	0.54	100.00	100.00	61.43	64431.00	53143.69	30378912.00	78.62	13723.20	9219.50
25	8	6	6880.00	31354.00	145.35	0	Spot (Block25, Row6, Column8)	54021.39	65535.00	17241.68	0.08	0.32	1062.00	1105.45	1062.00	255.63	0.02	0.23	100.00	100.00	62.24	64473.00	52959.39	31332628.00	207.00	11625.52	8041.50
25	1	7	4774.00	31639.00	147.75	0	Spot (Block25, Row7, Column1)	9113.81	8124.50	4104.21	0.05	0.45	981.00	1082.86	981.00	395.88	0.04	0.37	100.00	100.00	0.00	7143.50	8132.81	5431832.00	20.29	2539.90	2425.00
25	2	7	5072.00	31642.00	144.80	0	Spot (Block25, Row7, Column2)	3090.07	2532.50	1720.45	0.09	0.56	974.00	1109.91	974.00	896.04	0.06	0.81	64.00	45.00	0.00	1558.50	2116.07	1748980.00	2.21	1390.73	1350.00
25	3	7	5369.00	31623.00	189.50	0	Spot (Block25, Row7, Column3)	1108.21	1096.00	112.76	0.00	0.10	910.00	998.55	910.00	731.25	0.04	0.73	0.00	0.00	0.00	186.00	198.21	1120403.00	0.15	1004.21	1001.00
25	4	7	5677.00	31642.00	152.65	0	Spot (Block25, Row7, Column4)	2183.04	1879.00	835.32	0.07	0.38	968.00	1081.12	968.00	668.71	0.05	0.62	62.00	36.00	0.00	911.00	1215.04	1397145.00	1.65	1204.95	1208.00
25	5	7	5973.00	31647.00	170.60	0	Spot (Block25, Row7, Column5)	15631.83	13131.00	9166.27	0.08	0.59	1070.00	1335.22	1070.00	913.08	0.10	0.68	100.00	100.00	0.00	12061.00	14561.83	12677414.00	15.66	3774.20	3724.50
25	6	7	6271.00	31645.00	228.75	0	Spot (Block25, Row7, Column6)	44548.26	39744.00	18399.92	0.05	0.41	1203.00	1650.85	1203.00	1383.45	0.14	0.84	100.00	100.00	35.68	38541.00	43345.26	67045680.00	31.01	12896.25	12909.00
25	7	7	6556.00	31653.00	143.05	0	Spot (Block25, Row7, Column7)	55475.73	65535.00	14201.38	0.07	0.26	1147.00	1387.24	1147.00	1079.52	0.08	0.78	100.00	100.00	57.94	64388.00	54328.73	30733768.00	50.10	14024.20	10889.00
25	8	7	6876.00	31653.00	176.85	0	Spot (Block25, Row7, Column8)	27294.18	27239.00	8503.68	0.00	0.31	1091.00	1164.02	1091.00	668.62	0.03	0.57	100.00	100.00	0.00	26148.00	26203.18	23909720.00	39.08	7555.85	6598.50
25	1	8	4762.00	31944.00	172.45	0	Spot (Block25, Row8, Column1)	1237.16	1207.00	156.31	0.01	0.13	942.00	981.92	942.00	161.43	0.02	0.16	81.00	35.00	0.00	265.00	295.16	1028084.00	1.58	1044.09	1023.50
25	2	8	5073.00	31943.00	139.60	0	Spot (Block25, Row8, Column2)	11045.00	9642.00	6330.59	0.06	0.57	971.50	1001.46	971.50	597.43	0.01	0.60	100.00	100.00	0.00	8670.50	10073.50	5842804.00	16.81	3132.47	2581.00
25	3	8	5362.00	31940.00	139.90	0	Spot (Block25, Row8, Column3)	27267.21	21741.00	20913.29	0.10	0.77	959.00	1013.29	959.00	640.23	0.02	0.63	100.00	99.00	5.48	20782.00	26308.21	14424353.00	41.01	5566.05	3904.00
25	4	8	5674.00	31946.00	146.40	0	Spot (Block25, Row8, Column4)	58951.60	65535.00	11580.33	0.05	0.20	981.00	1044.11	981.00	436.11	0.03	0.42	100.00	100.00	68.44	64554.00	57970.60	34369052.00	132.78	14433.95	10633.00
25	5	8	5960.00	31948.00	148.95	0	Spot (Block25, Row8, Column5)	1862.90	1817.50	439.53	0.01	0.24	1029.00	1252.17	1029.00	874.71	0.09	0.70	41.00	2.00	0.00	788.50	833.90	1128918.00	0.70	1251.93	1240.00
25	6	8	6275.00	31949.00	204.90	0	Spot (Block25, Row8, Column6)	36478.56	31687.50	23092.79	0.06	0.63	1184.00	1489.13	1184.00	1063.90	0.10	0.71	100.00	100.00	30.60	30503.50	35294.56	43628716.00	32.89	9690.62	9790.00
25	7	8	6574.00	31954.00	138.85	0	Spot (Block25, Row8, Column7)	35220.86	34344.00	19726.81	0.01	0.56	1166.00	1312.66	1166.00	706.21	0.05	0.54	100.00	100.00	8.32	33178.00	34054.86	18209204.00	48.01	8203.45	7064.50
25	8	8	6858.00	31952.00	143.00	0	Spot (Block25, Row8, Column8)	61144.38	65535.00	8449.24	0.03	0.14	1094.00	1182.14	1094.00	675.08	0.03	0.57	100.00	100.00	72.05	64441.00	60050.38	33690812.00	88.82	18145.99	14495.00
26	1	1	9291.00	29862.00	148.30	0	Spot (Block26, Row1, Column1)	40000.31	40030.00	19678.69	0.00	0.49	842.00	916.87	842.00	331.39	0.04	0.36	100.00	100.00	20.47	39188.00	39158.31	24040296.00	117.94	8978.58	6052.50
26	2	1	9580.00	29870.00	147.50	0	Spot (Block26, Row1, Column2)	52378.37	65535.00	16291.41	0.10	0.31	835.00	933.15	835.00	355.19	0.05	0.38	100.00	100.00	50.76	64700.00	51543.37	31060592.00	144.84	10041.88	9508.00
26	3	1	9886.00	29868.00	138.65	0	Spot (Block26, Row1, Column3)	15487.64	13861.00	10014.50	0.05	0.65	813.00	880.66	813.00	272.34	0.03	0.31	100.00	100.00	0.00	13048.00	14674.64	8084549.00	53.63	3531.21	2738.00
26	4	1	10177.00	29871.00	142.35	0	Spot (Block26, Row1, Column4)	47600.01	53370.50	18729.31	0.05	0.39	810.00	894.42	810.00	293.98	0.04	0.33	100.00	100.00	41.61	52560.50	46790.01	26084948.00	158.87	10537.77	8225.00
26	5	1	10485.00	29872.00	144.40	0	Spot (Block26, Row1, Column5)	30837.58	25924.00	23045.95	0.08	0.75	805.00	872.51	805.00	267.53	0.03	0.31	100.00	100.00	14.31	25119.00	30032.58	17454080.00	112.01	5512.85	4121.50
26	6	1	10778.00	29875.00	140.05	0	Spot (Block26, Row1, Column6)	44827.39	47581.00	19859.32	0.03	0.44	819.00	1019.85	819.00	2196.10	0.10	2.15	100.00	100.00	36.16	46762.00	44008.39	23803448.00	19.95	11175.53	7114.00
26	7	1	11072.00	29876.00	147.70	0	Spot (Block26, Row1, Column7)	62469.27	65535.00	7224.01	0.02	0.12	824.00	1021.23	824.00	2181.75	0.09	2.14	100.00	100.00	79.07	64711.00	61645.27	37606816.00	28.16	16288.21	11977.50
26	8	1	11400.00	29880.00	169.80	0	Spot (Block26, Row1, Column8)	1327.25	1284.00	341.17	0.01	0.26	810.00	860.12	810.00	304.63	0.03	0.35	68.00	34.00	0.00	474.00	517.25	1060475.00	1.53	989.78	944.00
26	1	2	9273.00	30173.00	211.55	0	Spot (Block26, Row2, Column1)	969.12	961.00	129.08	0.00	0.13	867.00	908.80	867.00	304.81	0.02	0.34	8.00	0.00	0.00	94.00	102.12	1234656.00	0.20	897.91	889.00
26	2	2	9583.00	30169.00	137.05	0	Spot (Block26, Row2, Column2)	19839.24	19111.00	8086.13	0.02	0.41	829.00	906.85	829.00	310.14	0.04	0.34	100.00	100.00	0.00	18282.00	19010.24	10018817.00	61.04	4481.21	4170.00
26	3	2	9870.00	30166.00	151.90	0	Spot (Block26, Row2, Column3)	1430.81	1325.00	511.55	0.03	0.36	811.00	881.35	811.00	280.43	0.04	0.32	75.00	47.00	0.00	514.00	619.81	905703.00	1.96	1033.28	989.00
26	4	2	10187.00	30176.00	175.30	0	Spot (Block26, Row2, Column4)	13761.94	13170.50	6844.98	0.02	0.50	859.00	960.24	859.00	377.19	0.05	0.39	100.00	100.00	0.00	12311.50	12902.94	11807748.00	33.94	3381.21	3272.50
26	5	2	10484.00	30173.00	194.60	0	Spot (Block26, Row2, Column5)	8492.38	8373.00	2970.01	0.01	0.35	870.00	940.35	870.00	305.21	0.03	0.32	100.00	100.00	0.00	7503.00	7622.38	9112321.00	24.74	2625.94	2592.50
26	6	2	10775.00	30174.00	142.60	0	Spot (Block26, Row2, Column6)	15028.06	13577.00	8898.74	0.04	0.59	887.00	1027.88	887.00	582.68	0.06	0.57	100.00	100.00	0.00	12690.00	14141.06	8310518.00	24.03	3347.54	2655.00
26	7	2	11083.00	30178.00	144.20	0	Spot (Block26, Row2, Column7)	8959.42	7747.00	5127.72	0.06	0.57	845.00	914.22	845.00	344.62	0.03	0.38	100.00	100.00	0.00	6902.00	8114.42	5053115.00	23.35	2525.19	1965.50
26	8	2	11395.00	30168.00	189.80	0	Spot (Block26, Row2, Column8)	936.83	905.50	109.27	0.01	0.12	808.00	877.97	808.00	397.01	0.04	0.45	1.00	0.00	0.00	97.50	128.83	948076.00	0.15	876.77	867.00
26	1	3	9283.00	30463.00	145.10	0	Spot (Block26, Row3, Column1)	44744.93	51997.00	21505.11	0.07	0.48	827.00	870.59	827.00	187.09	0.02	0.21	100.00	100.00	39.55	51170.00	43917.93	25683728.00	234.51	8892.63	6825.00
26	2	3	9587.00	30469.00	146.15	0	Spot (Block26, Row3, Column2)	1657.72	1565.00	466.08	0.02	0.28	811.00	876.51	811.00	244.06	0.03	0.28	97.00	73.00	0.00	754.00	846.72	966449.00	3.20	1061.47	1034.00
26	3	3	9880.00	30463.00	147.05	0	Spot (Block26, Row3, Column3)	3478.64	2448.00	4048.83	0.15	1.16	804.00	867.57	804.00	644.17	0.03	0.74	89.00	66.00	0.00	1644.00	2674.64	2052397.00	4.05	1495.31	1130.00
26	4	3	10182.00	30469.00	143.50	0	Spot (Block26, Row3, Column4)	51715.14	65401.50	16846.36	0.10	0.33	809.00	978.75	809.00	1513.15	0.08	1.55	100.00	100.00	49.82	64592.50	50906.14	28960664.00	33.53	11677.94	8839.00
26	5	3	10489.00	30470.00	146.35	0	Spot (Block26, Row3, Column5)	2398.50	1857.00	2939.75	0.11	1.23	858.00	1075.59	858.00	1509.80	0.10	1.40	32.00	4.00	0.00	999.00	1540.50	1410318.00	0.88	1200.59	1087.50
26	6	3	10783.00	30473.00	209.35	0	Spot (Block26, Row3, Column6)	43122.48	43154.00	19839.16	0.00	0.46	944.00	1235.58	944.00	809.27	0.12	0.65	100.00	100.00	34.77	42210.00	42178.48	53946656.00	51.76	11275.67	11396.50
26	7	3	11086.00	30477.00	143.55	0	Spot (Block26, Row3, Column7)	26854.66	22783.00	18456.01	0.07	0.69	888.00	1095.92	888.00	1670.42	0.09	1.52	100.00	96.00	2.16	21895.00	25966.66	14931192.00	15.42	5748.10	4296.50
26	8	3	11377.00	30481.00	160.35	0	Spot (Block26, Row3, Column8)	56377.23	65535.00	13962.66	0.07	0.25	844.00	994.00	844.00	1594.35	0.07	1.60	100.00	100.00	58.26	64691.00	55533.23	40253704.00	34.74	11690.65	10139.50
26	1	4	9280.00	30767.00	141.90	0	Spot (Block26, Row4, Column1)	51724.90	65535.00	17243.72	0.10	0.33	854.00	912.27	854.00	262.15	0.03	0.29	100.00	100.00	51.45	64681.00	50870.90	28448872.00	193.83	12103.80	8720.50
26	2	4	9579.00	30769.00	159.45	0	Spot (Block26, Row4, Column2)	7474.64	6780.00	3322.08	0.04	0.44	839.00	945.87	839.00	408.78	0.05	0.43	100.00	100.00	0.00	5941.00	6635.64	5209826.00	15.97	2247.32	2242.00
26	3	4	9881.00	30771.00	147.55	0	Spot (Block26, Row4, Column3)	65127.02	65535.00	2711.88	0.00	0.04	834.00	919.43	834.00	317.84	0.04	0.35	100.00	100.00	95.76	64701.00	64293.02	38425268.00	202.02	21322.11	16448.50
26	4	4	10164.00	30773.00	159.65	0	Spot (Block26, Row4, Column4)	1835.99	1684.00	650.57	0.04	0.35	806.00	929.91	806.00	1394.38	0.06	1.50	24.00	1.00	0.00	878.00	1029.99	1288867.00	0.65	1041.82	1006.00
26	5	4	10465.00	30775.00	174.55	0	Spot (Block26, Row4, Column5)	1196.18	1098.00	418.82	0.04	0.35	817.00	883.29	817.00	361.32	0.03	0.41	40.00	9.00	0.00	281.00	379.18	1020338.00	0.87	926.64	904.00
26	6	4	10784.00	30772.00	197.80	0	Spot (Block26, Row4, Column6)	10313.21	10235.50	3610.53	0.00	0.35	910.00	1059.71	910.00	525.91	0.07	0.50	100.00	100.00	0.00	9325.50	9403.21	11427033.00	17.60	2947.87	2766.00
26	7	4	11074.00	30780.00	143.80	0	Spot (Block26, Row4, Column7)	14645.03	10484.00	11543.55	0.15	0.79	902.00	1047.97	902.00	591.21	0.07	0.56	100.00	93.00	0.00	9582.00	13743.03	8245151.00	23.00	2852.23	2199.00
26	8	4	11376.00	30787.00	148.70	0	Spot (Block26, Row4, Column8)	4886.49	4198.00	2496.84	0.07	0.51	880.00	982.30	880.00	1546.95	0.05	1.57	82.00	55.00	0.00	3318.00	4006.49	2970987.00	2.52	1750.86	1599.00
26	1	5	9279.00	31068.00	143.70	0	Spot (Block26, Row5, Column1)	56403.73	65535.00	13441.85	0.07	0.24	895.00	1071.04	895.00	601.40	0.08	0.56	100.00	100.00	60.99	64640.00	55508.73	31811928.00	92.01	12980.83	9984.50
26	2	5	9578.00	31068.00	156.80	0	Spot (Block26, Row5, Column2)	58721.34	65535.00	11401.54	0.05	0.19	911.00	1124.23	911.00	651.45	0.09	0.58	100.00	100.00	64.11	64624.00	57810.34	39754692.00	88.41	12563.16	11431.00
26	3	5	9880.00	31070.00	147.15	0	Spot (Block26, Row5, Column3)	24464.35	21325.00	14591.92	0.06	0.60	881.00	978.01	881.00	393.19	0.05	0.40	100.00	100.00	0.34	20444.00	23583.35	14507359.00	59.73	4438.05	3881.50
26	4	5	10178.00	31073.00	140.55	0	Spot (Block26, Row5, Column4)	34501.04	29972.00	21430.46	0.06	0.62	819.00	883.36	819.00	238.13	0.03	0.27	100.00	100.00	15.03	29153.00	33682.04	18596088.00	141.17	7604.76	5824.50
26	5	5	10481.00	31079.00	146.55	0	Spot (Block26, Row5, Column5)	64705.08	65535.00	3509.54	0.01	0.05	873.00	928.53	873.00	325.21	0.03	0.35	100.00	100.00	91.11	64662.00	63832.08	37852792.00	196.11	18954.58	15174.00
26	6	5	10780.00	31074.00	142.95	0	Spot (Block26, Row5, Column6)	16208.87	14710.00	9188.22	0.04	0.57	902.00	1058.69	902.00	557.65	0.07	0.53	100.00	100.00	0.00	13808.00	15306.87	8995922.00	27.17	3557.34	2776.00
26	7	5	11079.00	31079.00	202.65	0	Spot (Block26, Row5, Column7)	45257.36	51632.00	20375.77	0.06	0.45	977.00	1221.42	977.00	804.98	0.10	0.66	100.00	100.00	41.32	50655.00	44280.36	52906344.00	54.70	11273.79	11138.00
26	8	5	11382.00	31080.00	142.55	0	Spot (Block26, Row5, Column8)	35887.31	33013.50	24292.18	0.04	0.68	886.00	1017.33	886.00	597.29	0.06	0.59	100.00	100.00	28.80	32127.50	35001.31	19809840.00	58.38	6458.14	4382.00
26	1	6	9276.00	31369.00	211.10	0	Spot (Block26, Row6, Column1)	38123.85	29326.00	21336.55	0.11	0.56	977.00	1338.47	977.00	1014.09	0.14	0.76	100.00	100.00	29.71	28349.00	37146.85	48379544.00	36.27	10518.90	10398.00
26	2	6	9576.00	31370.00	211.70	0	Spot (Block26, Row6, Column2)	37898.38	33144.00	19632.91	0.06	0.52	979.00	1353.82	979.00	1076.08	0.14	0.79	100.00	100.00	19.98	32165.00	36919.38	48548076.00	33.96	9735.14	9474.50
26	3	6	9868.00	31370.00	142.50	0	Spot (Block26, Row6, Column3)	55636.48	65535.00	14668.20	0.07	0.26	877.00	1018.63	877.00	655.12	0.07	0.64	100.00	100.00	61.59	64658.00	54759.48	30711548.00	83.37	13507.99	9499.00
26	4	6	10179.00	31369.00	139.35	0	Spot (Block26, Row6, Column4)	5279.54	4691.00	2633.63	0.05	0.50	862.00	901.89	862.00	277.31	0.02	0.31	100.00	100.00	0.00	3829.00	4417.54	2729521.00	15.79	2079.41	1732.50
26	5	6	10473.00	31372.00	146.00	0	Spot (Block26, Row6, Column5)	64855.98	65535.00	3667.80	0.00	0.06	887.00	980.42	887.00	401.59	0.04	0.41	100.00	100.00	94.34	64648.00	63968.98	37811356.00	159.06	18153.32	12640.00
26	6	6	10780.00	31375.00	147.55	0	Spot (Block26, Row6, Column6)	3354.71	2730.50	1919.02	0.09	0.57	900.00	1037.07	900.00	527.66	0.06	0.51	91.00	64.00	0.00	1830.50	2454.71	1985987.00	4.39	1395.40	1284.00
26	7	6	11076.00	31376.00	143.25	0	Spot (Block26, Row6, Column7)	42819.56	46513.00	22011.65	0.04	0.51	965.00	1099.43	965.00	585.21	0.06	0.53	100.00	100.00	35.75	45548.00	41854.56	23593684.00	71.29	9863.83	7546.00
26	8	6	11381.00	31383.00	144.55	0	Spot (Block26, Row6, Column8)	44027.70	50407.00	22485.61	0.06	0.51	901.00	963.97	901.00	273.10	0.03	0.28	100.00	100.00	41.48	49506.00	43126.70	25051888.00	157.69	9171.01	6986.00
26	1	7	9275.00	31667.00	149.00	0	Spot (Block26, Row7, Column1)	11138.83	10249.50	5067.39	0.04	0.45	967.00	1120.42	967.00	618.52	0.06	0.55	100.00	100.00	0.00	9282.50	10171.83	6772407.00	16.20	2931.08	2589.50
26	2	7	9572.00	31670.00	150.10	0	Spot (Block26, Row7, Column2)	2513.33	2099.50	1311.91	0.08	0.52	941.00	1110.98	941.00	732.34	0.07	0.66	65.00	40.00	0.00	1158.50	1572.33	1548211.00	1.91	1224.10	1199.50
26	3	7	9882.00	31666.00	198.90	0	Spot (Block26, Row7, Column3)	994.51	974.00	157.97	0.01	0.16	857.00	898.89	857.00	346.90	0.02	0.39	9.00	0.00	0.00	117.00	137.51	1117825.00	0.28	923.95	907.00
26	4	7	10183.00	31673.00	153.70	0	Spot (Block26, Row7, Column4)	1761.83	1585.00	650.13	0.05	0.37	879.50	944.48	879.50	354.40	0.03	0.38	72.00	49.00	0.00	705.50	882.33	1139902.00	2.31	1062.71	1058.50
26	5	7	10476.00	31674.00	170.45	0	Spot (Block26, Row7, Column5)	13505.52	12177.00	7264.63	0.04	0.54	907.00	1119.95	907.00	675.90	0.09	0.60	100.00	100.00	0.00	11270.00	12598.52	10925962.00	18.32	3346.02	3282.50
26	6	7	10776.00	31677.00	202.65	0	Spot (Block26, Row7, Column6)	42723.56	45491.50	20277.32	0.03	0.47	1008.00	1494.09	1008.00	1294.94	0.17	0.87	100.00	100.00	30.14	44483.50	41715.56	49901460.00	31.84	10213.27	9855.00
26	7	7	11060.00	31681.00	146.15	0	Spot (Block26, Row7, Column7)	54952.50	65535.00	14423.41	0.08	0.26	988.00	1236.71	988.00	959.93	0.10	0.78	100.00	100.00	56.09	64547.00	53964.50	32037536.00	55.96	12744.04	10789.00
26	8	7	11378.00	31678.00	192.90	0	Spot (Block26, Row7, Column8)	20533.19	20940.00	5995.55	0.01	0.29	916.00	998.55	916.00	290.11	0.04	0.29	100.00	100.00	0.00	20024.00	19617.19	21498238.00	67.34	5240.18	4685.50
26	1	8	9261.00	31968.00	180.05	0	Spot (Block26, Row8, Column1)	1208.58	1177.50	228.18	0.01	0.19	902.00	956.64	902.00	219.17	0.03	0.23	55.00	24.00	0.00	275.50	306.58	1097390.00	1.15	996.97	986.50
26	2	8	9579.00	31967.00	144.90	0	Spot (Block26, Row8, Column2)	6369.39	5742.50	3375.05	0.04	0.53	909.00	951.12	909.00	194.83	0.02	0.20	100.00	100.00	0.00	4833.50	5460.39	3643292.00	27.81	2026.40	1807.50
26	3	8	9867.00	31971.00	142.15	0	Spot (Block26, Row8, Column3)	14529.52	10937.00	11182.69	0.12	0.77	892.00	940.21	892.00	283.37	0.02	0.30	100.00	100.00	0.00	10045.00	13637.52	7947645.00	47.96	3328.28	2535.50
26	4	8	10173.00	31974.00	152.10	0	Spot (Block26, Row8, Column4)	64017.33	65535.00	5447.03	0.01	0.09	896.00	959.88	896.00	339.55	0.03	0.35	100.00	100.00	88.21	64639.00	63121.33	40715388.00	185.71	17017.24	11653.00
26	5	8	10462.00	31971.00	150.35	0	Spot (Block26, Row8, Column5)	1832.28	1763.00	509.00	0.02	0.28	916.00	1108.61	916.00	664.38	0.08	0.60	65.00	20.00	0.00	847.00	916.28	1143340.00	1.09	1177.97	1128.50
26	6	8	10777.00	31976.00	203.15	0	Spot (Block26, Row8, Column6)	45643.71	59810.00	21218.96	0.12	0.46	1017.00	1426.30	1017.00	1178.13	0.15	0.83	100.00	100.00	46.66	58793.00	44626.71	53312408.00	37.53	11592.19	11569.50
26	7	8	11072.00	31978.00	141.25	0	Spot (Block26, Row8, Column7)	27411.95	25618.00	15990.64	0.03	0.58	986.00	1159.69	986.00	760.65	0.07	0.66	100.00	100.00	1.10	24632.00	26425.95	14884686.00	34.51	6205.04	5031.50
26	8	8	11358.00	31981.00	146.10	0	Spot (Block26, Row8, Column8)	59248.46	65535.00	10632.22	0.04	0.18	962.00	1023.08	962.00	334.89	0.03	0.33	100.00	100.00	67.30	64573.00	58286.46	34423624.00	173.86	15267.18	11624.00
27	1	1	13788.00	29890.00	151.45	0	Spot (Block27, Row1, Column1)	37807.43	35307.00	19334.83	0.03	0.51	800.00	849.77	800.00	205.20	0.03	0.24	100.00	100.00	16.03	34507.00	37007.43	23818784.00	180.10	7559.99	5545.50
27	2	1	14083.00	29898.00	146.95	0	Spot (Block27, Row1, Column2)	25196.98	22526.00	13889.19	0.05	0.55	794.00	852.18	794.00	234.79	0.03	0.28	100.00	100.00	0.34	21732.00	24402.98	14891415.00	103.69	5153.60	4204.00
27	3	1	14387.00	29899.00	144.70	0	Spot (Block27, Row1, Column3)	13458.95	11258.00	9366.05	0.08	0.70	758.00	785.66	758.00	167.49	0.02	0.21	100.00	100.00	0.00	10500.00	12700.95	7685059.00	75.67	2936.66	2433.00
27	4	1	14680.00	29899.00	145.80	0	Spot (Block27, Row1, Column4)	15909.70	14223.00	9087.95	0.05	0.57	766.00	810.45	766.00	255.91	0.02	0.32	100.00	100.00	0.00	13457.00	15143.70	9243535.00	59.00	3615.04	2805.00
27	5	1	14985.00	29901.00	145.85	0	Spot (Block27, Row1, Column5)	30165.97	25543.00	22438.53	0.07	0.74	736.00	784.06	736.00	169.75	0.03	0.22	100.00	100.00	11.57	24807.00	29429.97	17466104.00	173.09	5009.97	3928.50
27	6	1	15279.00	29903.00	145.35	0	Spot (Block27, Row1, Column6)	30351.64	26464.00	17960.34	0.06	0.59	720.00	773.25	720.00	206.77	0.03	0.27	100.00	100.00	4.00	25744.00	29631.64	17452200.00	143.05	6253.86	3902.00
27	7	1	15578.00	29905.00	147.60	0	Spot (Block27, Row1, Column7)	53356.82	65535.00	16601.14	0.09	0.31	730.00	777.74	730.00	195.96	0.03	0.25	100.00	100.00	56.04	64805.00	52626.82	31800892.00	268.31	12634.98	10336.00
27	8	1	15888.00	29905.00	168.75	0	Spot (Block27, Row1, Column8)	1524.32	1477.50	443.04	0.01	0.29	741.00	768.83	741.00	127.89	0.02	0.17	98.00	93.00	0.00	736.50	783.32	1207264.00	5.91	919.63	915.00
27	1	2	13789.00	30172.00	198.05	0	Spot (Block27, Row2, Column1)	965.53	909.00	157.57	0.03	0.16	796.00	840.37	796.00	209.76	0.02	0.25	27.00	7.00	0.00	113.00	169.53	1072699.00	0.60	877.59	862.00
27	2	2	14084.00	30196.00	138.95	0	Spot (Block27, Row2, Column2)	15799.84	15347.00	6448.66	0.01	0.41	782.00	820.50	782.00	216.86	0.02	0.26	100.00	100.00	0.00	14565.00	15017.84	8231718.00	69.08	3687.78	3567.50
27	3	2	14384.00	30197.00	151.95	0	Spot (Block27, Row2, Column3)	1686.85	1574.50	552.14	0.03	0.33	761.00	807.54	761.00	228.34	0.03	0.28	93.00	80.00	0.00	813.50	925.85	1066090.00	3.85	997.95	979.50
27	4	2	14689.00	30201.00	174.45	0	Spot (Block27, Row2, Column4)	11292.02	11055.50	5269.06	0.01	0.47	778.00	848.68	778.00	288.52	0.04	0.34	100.00	100.00	0.00	10277.50	10514.02	9598220.00	36.20	2802.41	2760.00
27	5	2	14988.00	30203.00	190.30	0	Spot (Block27, Row2, Column5)	7996.89	7716.50	2719.78	0.02	0.34	771.00	823.51	771.00	228.98	0.03	0.28	100.00	100.00	0.00	6945.50	7225.89	8188817.00	31.33	2464.76	2276.50
27	6	2	15281.00	30202.00	146.65	0	Spot (Block27, Row2, Column6)	7581.02	6960.00	4018.29	0.04	0.53	758.00	851.91	758.00	358.00	0.05	0.42	100.00	100.00	0.00	6202.00	6823.02	4450060.00	18.80	2106.56	1847.50
27	7	2	15583.00	30203.00	147.90	0	Spot (Block27, Row2, Column7)	7523.15	6397.00	4337.54	0.07	0.58	735.00	783.65	735.00	173.10	0.03	0.22	100.00	100.00	0.00	5662.00	6788.15	4513890.00	38.93	2029.52	1724.50
27	8	2	15877.00	30214.00	213.25	0	Spot (Block27, Row2, Column8)	876.51	883.00	112.48	0.00	0.13	726.00	794.22	726.00	323.88	0.04	0.41	6.00	0.00	0.00	157.00	150.51	1137711.00	0.25	816.08	802.00
27	1	3	13787.00	30492.00	148.30	0	Spot (Block27, Row3, Column1)	34471.16	31368.50	21479.83	0.04	0.62	789.00	813.46	789.00	167.08	0.01	0.21	100.00	100.00	15.95	30579.50	33682.16	20958528.00	201.45	6389.03	5319.00
27	2	3	14083.00	30494.00	151.55	0	Spot (Block27, Row3, Column2)	2079.33	1913.00	788.89	0.04	0.38	787.00	835.84	787.00	253.74	0.03	0.30	98.00	83.00	0.00	1126.00	1292.33	1305818.00	4.90	1013.81	998.00
27	3	3	14371.00	30493.00	144.35	0	Spot (Block27, Row3, Column3)	7038.52	6040.50	3551.64	0.07	0.50	774.00	793.19	774.00	166.24	0.01	0.21	100.00	100.00	0.00	5266.50	6264.52	3969727.00	37.57	2231.83	1759.00
27	4	3	14685.00	30498.00	146.00	0	Spot (Block27, Row3, Column4)	37886.06	35918.00	20498.13	0.02	0.54	776.00	814.81	776.00	219.08	0.02	0.27	100.00	100.00	19.00	35142.00	37110.06	21936108.00	169.21	7890.32	5501.00
27	5	3	14974.00	30494.00	151.95	0	Spot (Block27, Row3, Column5)	6123.77	3531.00	10199.90	0.24	1.67	779.00	865.56	779.00	360.39	0.05	0.42	90.00	86.00	1.73	2752.00	5344.77	3888593.00	14.59	2086.61	1051.00
27	6	3	15282.00	30501.00	207.25	0	Spot (Block27, Row3, Column6)	34268.42	27419.00	20320.79	0.10	0.59	807.00	1007.65	807.00	529.41	0.10	0.53	100.00	100.00	19.77	26612.00	33461.42	41944788.00	62.83	8247.84	8231.50
27	7	3	15587.00	30505.00	146.00	0	Spot (Block27, Row3, Column7)	21723.54	18146.00	15001.50	0.08	0.69	774.00	895.44	774.00	493.02	0.06	0.55	100.00	100.00	0.34	17372.00	20949.54	12643102.00	42.25	4125.39	3469.00
27	8	3	15884.00	30506.00	163.60	0	Spot (Block27, Row3, Column8)	59598.45	65535.00	11888.52	0.04	0.20	757.00	851.43	757.00	474.72	0.05	0.56	100.00	100.00	70.93	64778.00	58841.45	44282064.00	123.75	12010.56	11325.00
27	1	4	13784.00	30793.00	144.25	0	Spot (Block27, Row4, Column1)	39896.26	39583.00	20558.09	0.00	0.52	801.00	873.32	801.00	284.08	0.04	0.33	100.00	100.00	24.78	38782.00	39095.26	22701060.00	137.37	8092.20	5718.50
27	2	4	14079.00	30797.00	165.55	0	Spot (Block27, Row4, Column2)	16245.43	14600.00	8339.32	0.05	0.51	801.00	934.19	801.00	450.62	0.07	0.48	100.00	100.00	0.00	13799.00	15444.43	12379020.00	33.98	3414.78	3283.00
27	3	4	14379.00	30799.00	150.05	0	Spot (Block27, Row4, Column3)	61760.22	65535.00	8357.88	0.03	0.14	790.00	894.38	790.00	396.03	0.05	0.44	100.00	100.00	76.67	64745.00	60970.22	37859332.00	153.69	17381.95	11455.50
27	4	4	14667.00	30804.00	161.95	0	Spot (Block27, Row4, Column4)	1514.33	1375.00	403.92	0.04	0.27	761.00	791.23	761.00	183.94	0.02	0.23	97.00	85.00	0.00	614.00	753.33	1096376.00	3.93	962.57	940.00
27	5	4	14961.00	30801.00	143.70	0	Spot (Block27, Row4, Column5)	3670.37	2259.00	6687.50	0.21	1.82	742.00	775.67	742.00	162.50	0.02	0.21	100.00	99.00	0.54	1517.00	2928.37	2044397.00	17.81	1273.24	1119.00
27	6	4	15282.00	30801.00	189.35	0	Spot (Block27, Row4, Column6)	11030.60	11055.00	3815.03	0.00	0.35	780.00	874.77	780.00	376.54	0.05	0.43	100.00	100.00	0.00	10275.00	10250.60	11173993.00	26.97	3036.17	2614.50
27	7	4	15576.00	30805.00	145.55	0	Spot (Block27, Row4, Column7)	14852.32	11057.50	11443.59	0.13	0.77	775.00	854.93	775.00	430.45	0.04	0.50	100.00	99.00	0.00	10282.50	14077.32	8554939.00	32.52	3032.09	2639.00
27	8	4	15882.00	30814.00	149.60	0	Spot (Block27, Row4, Column8)	5173.39	4501.00	2887.70	0.06	0.56	766.00	815.47	766.00	320.72	0.03	0.39	100.00	100.00	0.00	3735.00	4407.39	3171287.00	13.59	1711.69	1438.50
27	1	5	13785.00	31096.00	143.65	0	Spot (Block27, Row5, Column1)	39258.05	37699.00	20956.25	0.02	0.53	825.00	973.92	825.00	519.35	0.07	0.53	100.00	100.00	26.02	36874.00	38433.05	22180884.00	73.72	7298.47	5660.50
27	2	5	14079.00	31095.00	161.00	0	Spot (Block27, Row5, Column2)	61857.04	65535.00	9455.49	0.03	0.15	829.00	1056.99	829.00	647.36	0.11	0.61	100.00	100.00	78.35	64706.00	61028.04	44290056.00	93.92	13064.32	11672.00
27	3	5	14379.00	31099.00	153.85	0	Spot (Block27, Row5, Column3)	42806.06	43278.00	20533.42	0.00	0.48	793.00	952.37	793.00	531.70	0.08	0.56	100.00	100.00	33.33	42485.00	42013.06	28123752.00	78.72	6363.94	5879.50
27	4	5	14678.00	31099.00	144.60	0	Spot (Block27, Row5, Column4)	26517.89	21579.50	19119.67	0.09	0.72	770.00	839.10	770.00	329.95	0.04	0.39	100.00	100.00	2.80	20809.50	25747.89	15168233.00	77.83	4461.37	3373.00
27	5	5	14980.00	31101.00	147.85	0	Spot (Block27, Row5, Column5)	61499.22	65535.00	8673.24	0.03	0.14	759.00	804.26	759.00	258.52	0.03	0.32	100.00	100.00	76.09	64776.00	60740.22	36776840.00	234.78	15526.45	11157.00
27	6	5	15283.00	31101.00	145.80	0	Spot (Block27, Row5, Column6)	8453.75	7576.00	4680.66	0.05	0.55	780.00	872.50	780.00	472.34	0.05	0.54	100.00	100.00	0.00	6796.00	7673.75	4911629.00	16.05	2318.45	1970.00
27	7	5	15581.00	31103.00	190.50	0	Spot (Block27, Row5, Column7)	39387.23	38880.00	22006.00	0.01	0.56	804.00	972.80	804.00	637.53	0.08	0.66	100.00	100.00	29.95	38076.00	38583.23	40372220.00	60.26	8279.77	8086.00
27	8	5	15887.00	31109.00	145.70	0	Spot (Block27, Row5, Column8)	34437.19	29767.50	24391.75	0.06	0.71	779.00	850.44	779.00	412.42	0.04	0.48	100.00	100.00	25.86	28988.50	33658.19	19973616.00	81.44	5750.02	3991.00
27	1	6	13780.00	31397.00	203.50	0	Spot (Block27, Row6, Column1)	33011.62	26370.00	21151.45	0.10	0.64	890.00	1153.57	890.00	736.47	0.11	0.64	100.00	100.00	19.95	25480.00	32121.62	38887928.00	43.26	8099.35	8315.50
27	2	6	14077.00	31396.00	203.80	0	Spot (Block27, Row6, Column2)	24312.30	20493.00	14360.62	0.07	0.59	857.00	1106.93	857.00	735.83	0.11	0.66	100.00	100.00	0.25	19636.00	23455.30	28737140.00	31.54	5937.32	5848.50
27	3	6	14369.00	31397.00	144.40	0	Spot (Block27, Row6, Column3)	47332.13	54702.50	19534.00	0.06	0.41	792.00	910.08	792.00	436.78	0.06	0.48	100.00	100.00	40.99	53910.50	46540.13	26790136.00	106.28	10597.83	8380.50
27	4	6	14684.00	31398.00	144.75	0	Spot (Block27, Row6, Column4)	5523.14	4657.00	3133.12	0.07	0.57	777.00	809.30	777.00	231.56	0.02	0.29	100.00	100.00	0.00	3880.00	4746.14	3153713.00	20.36	1692.34	1433.00
27	5	6	14979.00	31402.00	146.70	0	Spot (Block27, Row6, Column5)	62223.32	65535.00	7807.83	0.02	0.13	783.00	846.31	783.00	307.14	0.03	0.36	100.00	100.00	79.18	64752.00	61440.32	36463164.00	199.84	16124.47	11371.00
27	6	6	15281.00	31403.00	146.60	0	Spot (Block27, Row6, Column6)	3742.28	3154.00	2346.23	0.07	0.63	787.00	862.88	787.00	409.05	0.04	0.47	90.00	75.00	0.00	2367.00	2955.28	2181748.00	7.04	1350.87	1260.50
27	7	6	15576.00	31404.00	146.40	0	Spot (Block27, Row6, Column7)	37977.68	36360.00	22001.42	0.02	0.58	802.00	905.77	802.00	454.28	0.05	0.50	100.00	100.00	22.47	35558.00	37175.68	22141068.00	81.61	7276.55	5389.00
27	8	6	15884.00	31409.00	146.75	0	Spot (Block27, Row6, Column8)	40908.86	44144.00	22816.47	0.03	0.56	786.00	809.59	786.00	156.49	0.01	0.19	100.00	100.00	34.18	43358.00	40122.86	24054520.00	256.24	7498.25	5753.00
27	1	7	13773.00	31695.00	158.00	0	Spot (Block27, Row7, Column1)	24245.99	21625.00	13054.58	0.05	0.54	847.00	1020.01	847.00	558.15	0.08	0.55	100.00	100.00	0.00	20778.00	23398.99	16608505.00	41.61	4520.40	4385.00
27	2	7	14074.00	31695.00	154.70	0	Spot (Block27, Row7, Column2)	2344.96	1768.00	1286.97	0.12	0.55	824.00	958.49	824.00	452.80	0.07	0.47	83.00	51.00	0.00	944.00	1520.96	1559398.00	3.06	1101.45	1107.50
27	3	7	14365.00	31703.00	221.20	0	Spot (Block27, Row7, Column3)	932.31	908.00	108.35	0.01	0.12	787.00	804.16	787.00	150.86	0.01	0.19	40.00	9.00	0.00	121.00	145.31	1305238.00	0.85	840.24	814.50
27	4	7	14678.00	31701.00	152.30	0	Spot (Block27, Row7, Column4)	1749.64	1444.50	756.69	0.08	0.43	782.00	823.84	782.00	262.23	0.02	0.32	90.00	58.00	0.00	662.50	967.64	1109270.00	3.53	995.96	997.00
27	5	7	14978.00	31702.00	177.75	0	Spot (Block27, Row7, Column5)	10071.92	9250.00	5499.20	0.04	0.55	798.00	925.81	798.00	467.61	0.06	0.51	100.00	100.00	0.00	8452.00	9273.92	8933790.00	19.56	2666.04	2568.50
27	6	7	15274.00	31702.00	191.55	0	Spot (Block27, Row7, Column6)	28810.90	26810.00	16029.00	0.03	0.56	814.00	1088.71	814.00	756.63	0.13	0.69	100.00	100.00	0.39	25996.00	27996.90	29819312.00	36.64	6254.31	6075.00
27	7	7	15563.00	31708.00	146.90	0	Spot (Block27, Row7, Column7)	41782.36	42596.50	19212.85	0.01	0.46	804.00	935.15	804.00	481.69	0.07	0.52	100.00	100.00	20.65	41792.50	40978.36	24484580.00	84.80	9730.50	6974.00
27	8	7	15880.00	31712.00	188.10	0	Spot (Block27, Row7, Column8)	19932.41	20364.50	5534.00	0.01	0.28	788.00	832.59	788.00	246.66	0.02	0.30	100.00	100.00	0.00	19576.50	19144.41	19812800.00	77.43	5312.42	4701.00
27	1	8	13769.00	32001.00	148.25	0	Spot (Block27, Row8, Column1)	1426.77	1414.50	292.44	0.00	0.20	860.00	907.45	860.00	283.81	0.02	0.31	80.00	47.00	0.00	554.50	566.77	856064.00	1.83	1050.91	1023.00
27	2	8	14075.00	31993.00	148.55	0	Spot (Block27, Row8, Column2)	5927.11	5157.00	3126.95	0.06	0.53	814.00	848.91	814.00	134.26	0.02	0.16	100.00	100.00	0.00	4343.00	5113.11	3574050.00	37.82	1857.55	1774.00
27	3	8	14365.00	31997.00	146.20	0	Spot (Block27, Row8, Column3)	14766.27	11828.50	11537.25	0.10	0.78	794.00	830.17	794.00	231.72	0.02	0.28	100.00	100.00	0.00	11034.50	13972.27	8623499.00	60.14	3141.71	2327.50
27	4	8	14673.00	32001.00	156.70	0	Spot (Block27, Row8, Column4)	64668.64	65535.00	4290.81	0.01	0.07	795.00	855.58	795.00	297.36	0.03	0.35	100.00	100.00	94.07	64740.00	63873.64	43651744.00	214.60	18367.67	14307.50
27	5	8	14961.00	32000.00	150.80	0	Spot (Block27, Row8, Column5)	1554.72	1495.00	377.96	0.02	0.24	790.00	909.16	790.00	518.80	0.06	0.57	65.00	21.00	0.00	705.00	764.72	965480.00	1.24	969.81	975.00
27	6	8	15276.00	32004.00	200.70	0	Spot (Block27, Row8, Column6)	38994.02	36994.00	22215.25	0.02	0.57	828.00	1078.17	828.00	767.50	0.11	0.71	100.00	100.00	31.35	36166.00	38166.02	44648496.00	49.40	8931.96	8901.00
27	7	8	15571.00	32004.00	146.15	0	Spot (Block27, Row8, Column7)	16656.02	14633.00	9798.58	0.06	0.59	802.00	940.48	802.00	524.03	0.07	0.56	100.00	100.00	0.00	13831.00	15854.02	9693803.00	29.99	3765.02	3009.00
27	8	8	15857.00	32008.00	148.70	0	Spot (Block27, Row8, Column8)	59734.95	65535.00	9832.26	0.04	0.16	803.00	871.90	803.00	292.30	0.04	0.34	100.00	100.00	67.43	64732.00	58931.95	36319148.00	201.38	14991.20	11440.00
28	1	1	18291.00	29919.00	151.20	0	Spot (Block28, Row1, Column1)	36698.34	32834.00	18744.97	0.05	0.51	566.00	617.67	566.00	240.74	0.04	0.39	100.00	100.00	12.44	32268.00	36132.34	23009936.00	149.87	7954.95	6200.00
28	2	1	18582.00	29925.00	147.70	0	Spot (Block28, Row1, Column2)	29611.11	27090.50	16846.10	0.04	0.57	564.00	644.59	564.00	328.06	0.06	0.51	100.00	100.00	2.03	26526.50	29047.11	17529788.00	88.30	5601.89	4777.00
28	3	1	18885.00	29925.00	147.75	0	Spot (Block28, Row1, Column3)	38084.31	36567.00	22434.28	0.02	0.59	537.00	581.42	537.00	155.97	0.03	0.27	100.00	100.00	26.55	36030.00	37547.31	22660256.00	240.45	7299.53	5565.00
28	4	1	19178.00	29926.00	144.70	0	Spot (Block28, Row1, Column4)	19808.07	18133.00	10816.56	0.04	0.55	559.00	656.58	559.00	470.17	0.07	0.72	100.00	100.00	0.00	17574.00	19249.07	11270794.00	40.73	4303.15	3597.00
28	5	1	19489.00	29928.00	152.25	0	Spot (Block28, Row1, Column5)	45681.11	61204.50	22823.21	0.13	0.50	566.00	611.50	566.00	221.34	0.03	0.36	100.00	100.00	47.80	60638.50	45115.11	29053368.00	203.62	8126.99	5809.50
28	6	1	19780.00	29931.00	147.75	0	Spot (Block28, Row1, Column6)	49602.11	61799.00	18152.69	0.10	0.37	585.00	641.18	585.00	262.64	0.04	0.41	100.00	100.00	47.39	61214.00	49017.11	29414244.00	186.42	12412.77	9196.50
28	7	1	20077.00	29933.00	153.40	0	Spot (Block28, Row1, Column7)	64181.73	65535.00	4403.87	0.01	0.07	622.00	689.29	622.00	278.28	0.04	0.40	100.00	100.00	85.25	64913.00	63559.73	41333404.00	228.16	18313.09	12930.50
28	8	1	20395.00	29928.00	156.80	0	Spot (Block28, Row1, Column8)	1257.09	1201.00	317.97	0.02	0.25	648.00	675.58	648.00	191.89	0.02	0.28	94.00	68.00	0.00	553.00	609.09	851047.00	3.03	817.61	798.00
28	1	2	18284.00	30221.00	147.00	-50	Spot (Block28, Row2, Column1)	645.12	635.00	43.86	0.01	0.07	572.00	644.81	572.00	363.93	0.05	0.56	0.00	0.00	0.00	63.00	73.12	380623.00	0.00	632.48	617.00
28	2	2	18587.00	30223.00	143.50	0	Spot (Block28, Row2, Column2)	47801.41	50378.00	16815.09	0.02	0.35	592.00	691.49	592.00	438.18	0.07	0.63	100.00	100.00	29.11	49786.00	47209.41	26768944.00	107.51	8287.47	7865.50
28	3	2	18888.00	30225.00	149.60	0	Spot (Block28, Row2, Column3)	3309.65	2704.50	1955.79	0.09	0.59	585.00	725.95	585.00	576.50	0.09	0.79	91.00	72.00	0.00	2119.50	2724.65	2018886.00	4.48	1209.23	942.00
28	4	2	19186.00	30226.00	182.35	0	Spot (Block28, Row2, Column4)	36858.30	35957.00	19364.51	0.01	0.53	599.00	794.44	599.00	706.39	0.12	0.89	100.00	100.00	12.54	35358.00	36259.30	34388924.00	51.05	6219.17	6195.00
28	5	2	19487.00	30228.00	185.45	0	Spot (Block28, Row2, Column5)	9106.45	8979.00	2879.91	0.01	0.32	617.00	736.44	617.00	492.41	0.08	0.67	100.00	100.00	0.00	8362.00	8489.45	8760403.00	17.00	2756.31	2526.50
28	6	2	19780.00	30228.00	148.10	0	Spot (Block28, Row2, Column6)	19863.96	18394.00	12143.23	0.03	0.61	641.00	755.67	641.00	404.81	0.07	0.54	100.00	100.00	0.00	17753.00	19222.96	11858786.00	47.20	4049.28	3176.00
28	7	2	20087.00	30232.00	151.60	0	Spot (Block28, Row2, Column7)	24891.09	22238.00	14890.26	0.05	0.60	672.00	725.51	672.00	227.82	0.03	0.31	100.00	100.00	0.16	21566.00	24219.09	15631605.00	106.07	5168.41	4421.50
28	8	2	20392.00	30242.00	154.65	0	Spot (Block28, Row2, Column8)	1020.02	1005.00	150.84	0.01	0.15	681.00	713.72	681.00	280.06	0.02	0.39	60.00	6.00	0.00	324.00	339.02	660974.00	1.09	783.38	777.00
28	1	3	18286.00	30519.00	153.60	0	Spot (Block28, Row3, Column1)	52093.01	65535.00	18103.87	0.10	0.35	555.00	588.62	555.00	180.42	0.03	0.31	100.00	100.00	55.25	64980.00	51538.01	33756528.00	285.47	9629.92	7454.00
28	2	3	18588.00	30521.00	144.00	0	Spot (Block28, Row3, Column2)	4669.02	4267.50	2495.28	0.04	0.53	596.00	684.52	596.00	355.67	0.06	0.52	100.00	100.00	0.00	3671.50	4073.02	2605313.00	11.20	1507.40	1296.00
28	3	3	18870.00	30519.00	145.45	0	Spot (Block28, Row3, Column3)	21676.51	20239.00	10799.79	0.03	0.50	597.00	654.15	597.00	249.14	0.04	0.38	100.00	100.00	0.86	19642.00	21079.51	12550700.00	84.38	4727.60	3612.00
28	4	3	19186.00	30528.00	148.75	0	Spot (Block28, Row3, Column4)	54003.38	65535.00	16038.92	0.08	0.30	609.00	725.99	609.00	481.88	0.08	0.66	100.00	100.00	57.99	64926.00	53394.38	32780292.00	110.56	13420.60	9527.50
28	5	3	19482.00	30521.00	146.20	0	Spot (Block28, Row3, Column5)	8700.32	6798.50	8081.19	0.11	0.93	627.00	743.24	627.00	392.84	0.07	0.53	100.00	99.00	1.03	6171.50	8073.32	5080988.00	20.26	2523.32	1560.00
28	6	3	19788.00	30528.00	212.15	0	Spot (Block28, Row3, Column6)	36615.31	31042.00	20282.81	0.07	0.55	703.00	968.93	703.00	700.02	0.14	0.72	100.00	100.00	23.54	30339.00	35912.31	46977756.00	50.92	8893.32	8922.00
28	7	3	20088.00	30534.00	148.85	0	Spot (Block28, Row3, Column7)	48881.62	65535.00	20020.49	0.13	0.41	692.00	869.52	692.00	614.04	0.10	0.71	100.00	100.00	50.25	64843.00	48189.62	29671340.00	78.19	10300.20	7730.00
28	8	3	20386.00	30536.00	157.45	0	Spot (Block28, Row3, Column8)	49297.31	53427.00	16131.69	0.03	0.33	693.00	769.80	693.00	367.23	0.05	0.48	100.00	100.00	34.60	52734.00	48604.31	33621008.00	132.14	9893.11	8690.00
28	1	4	18282.00	30818.00	148.65	0	Spot (Block28, Row4, Column1)	53770.99	65535.00	16614.54	0.09	0.31	581.00	641.41	581.00	237.05	0.04	0.37	100.00	100.00	58.44	64954.00	53189.99	32477916.00	224.13	13150.55	9920.50
28	2	4	18580.00	30824.00	162.95	0	Spot (Block28, Row4, Column2)	13095.17	12260.50	6539.77	0.03	0.50	608.00	708.30	608.00	331.61	0.07	0.47	100.00	100.00	0.00	11652.50	12487.17	9664236.00	37.35	2704.68	2613.00
28	3	4	18882.00	30829.00	156.10	0	Spot (Block28, Row4, Column3)	65100.24	65535.00	2760.03	0.00	0.04	634.00	735.66	634.00	340.28	0.06	0.46	100.00	100.00	96.11	64901.00	64466.24	43552468.00	189.15	19106.18	14785.00
28	4	4	19174.00	30830.00	148.60	0	Spot (Block28, Row4, Column4)	3631.74	3429.00	1692.28	0.02	0.47	637.00	687.11	637.00	219.11	0.03	0.32	100.00	99.00	0.00	2792.00	2994.74	2171782.00	13.44	1355.64	1124.00
28	5	4	19471.00	30827.00	140.00	0	Spot (Block28, Row4, Column5)	6803.37	3984.00	10377.84	0.23	1.53	622.00	663.08	622.00	197.74	0.03	0.30	100.00	100.00	1.68	3362.00	6181.37	3639803.00	31.05	1942.91	1366.00
28	6	4	19785.00	30824.00	193.75	0	Spot (Block28, Row4, Column6)	9605.19	9606.00	2583.12	0.00	0.27	666.00	814.59	666.00	569.55	0.09	0.70	100.00	100.00	0.00	8940.00	8939.19	10171896.00	15.43	3022.28	2623.50
28	7	4	20075.00	30835.00	147.85	0	Spot (Block28, Row4, Column7)	33402.81	28872.00	23826.92	0.06	0.71	714.00	853.54	714.00	540.74	0.08	0.63	100.00	100.00	23.10	28158.00	32688.81	19807912.00	60.19	6206.32	4810.00
28	8	4	20382.00	30842.00	151.10	0	Spot (Block28, Row4, Column8)	11420.88	9594.50	7230.32	0.08	0.63	709.00	770.57	709.00	227.30	0.04	0.29	100.00	100.00	0.00	8885.50	10711.88	7126626.00	46.86	2967.08	2232.50
28	1	5	18282.00	31124.00	145.65	0	Spot (Block28, Row5, Column1)	45644.78	51171.00	20190.24	0.05	0.44	600.00	750.66	600.00	510.57	0.10	0.68	100.00	100.00	39.17	50571.00	45044.78	26337180.00	87.93	9020.91	6481.00
28	2	5	18580.00	31123.00	155.10	0	Spot (Block28, Row5, Column2)	51752.06	60262.00	15825.71	0.07	0.31	623.00	806.58	623.00	530.04	0.11	0.66	100.00	100.00	45.15	59639.00	51129.06	34156624.00	96.12	9894.57	8871.50
28	3	5	18883.00	31123.00	156.10	0	Spot (Block28, Row5, Column3)	36100.27	32313.00	20369.09	0.05	0.56	644.50	782.15	644.50	646.95	0.08	0.83	100.00	100.00	16.29	31668.50	35455.77	24151192.00	54.59	5787.24	4823.50
28	4	5	19182.00	31129.00	148.70	0	Spot (Block28, Row5, Column4)	47198.47	64267.50	21582.55	0.13	0.46	661.50	751.75	661.50	590.36	0.06	0.79	100.00	100.00	49.01	63606.00	46536.97	28508052.00	78.68	10331.63	7407.50
28	5	5	19478.00	31126.00	155.45	0	Spot (Block28, Row5, Column5)	64600.09	65535.00	5305.35	0.01	0.08	642.00	723.88	642.00	324.94	0.05	0.45	100.00	100.00	96.24	64893.00	63958.09	42959460.00	196.58	18870.04	14066.50
28	6	5	19782.00	31127.00	147.90	0	Spot (Block28, Row5, Column6)	22994.35	20940.00	13407.51	0.04	0.58	685.00	787.85	685.00	425.35	0.06	0.54	100.00	100.00	0.00	20255.00	22309.35	13980564.00	52.21	4118.47	3457.50
28	7	5	20084.00	31133.00	199.85	0	Spot (Block28, Row5, Column7)	41408.44	41093.00	20792.12	0.00	0.50	793.00	966.18	793.00	588.40	0.09	0.61	100.00	100.00	30.78	40300.00	40615.44	46957532.00	68.73	9321.48	9332.00
28	8	5	20383.00	31134.00	150.15	0	Spot (Block28, Row5, Column8)	48785.16	65535.00	21550.40	0.13	0.44	765.00	873.27	765.00	427.81	0.06	0.49	100.00	100.00	54.81	64770.00	48020.16	29905504.00	111.99	9922.86	7228.00
28	1	6	18280.00	31424.00	208.80	0	Spot (Block28, Row6, Column1)	34138.22	27507.00	21126.34	0.09	0.62	639.00	959.24	639.00	801.58	0.18	0.84	100.00	100.00	21.04	26868.00	33499.22	42195108.00	41.39	8494.06	8495.00
28	2	6	18578.00	31423.00	208.85	0	Spot (Block28, Row6, Column2)	31358.94	26596.00	17637.70	0.07	0.56	697.00	968.09	697.00	760.72	0.14	0.79	100.00	100.00	5.38	25899.00	30661.94	39041944.00	39.95	7284.35	7069.00
28	3	6	18870.00	31423.00	149.95	0	Spot (Block28, Row6, Column3)	62011.29	65535.00	7576.10	0.02	0.12	677.00	818.42	677.00	694.83	0.08	0.85	100.00	100.00	74.71	64858.00	61334.29	37765196.00	88.07	16647.72	11888.00
28	4	6	19185.00	31426.00	146.35	0	Spot (Block28, Row6, Column4)	15156.36	12356.00	10434.85	0.09	0.69	690.00	738.03	690.00	282.35	0.03	0.38	100.00	100.00	0.00	11666.00	14466.36	8775535.00	51.07	3357.14	2540.00
28	5	6	19477.00	31428.00	155.30	0	Spot (Block28, Row6, Column5)	64665.81	65535.00	4596.22	0.01	0.07	710.00	833.94	710.00	494.92	0.07	0.59	100.00	100.00	95.18	64825.00	63955.81	42938496.00	128.97	18777.67	11966.00
28	6	6	19780.00	31432.00	146.50	0	Spot (Block28, Row6, Column6)	8388.25	6598.50	5841.98	0.10	0.70	721.00	838.68	721.00	481.12	0.07	0.57	100.00	100.00	0.00	5877.50	7667.25	4915516.00	15.69	2253.74	1729.00
28	7	6	20079.00	31432.00	153.10	0	Spot (Block28, Row6, Column7)	58965.70	65535.00	11937.38	0.05	0.20	764.00	883.57	764.00	480.15	0.06	0.54	100.00	100.00	70.20	64771.00	58201.70	37797328.00	120.97	13965.81	11316.00
28	8	6	20386.00	31437.00	151.25	0	Spot (Block28, Row6, Column8)	58100.80	65535.00	13037.94	0.05	0.22	782.00	833.72	782.00	240.66	0.03	0.29	100.00	100.00	68.85	64753.00	57318.80	36371400.00	237.96	15566.81	11780.50
28	1	7	18277.00	31722.00	160.40	0	Spot (Block28, Row7, Column1)	17203.94	15013.50	9116.60	0.06	0.53	619.00	771.21	619.00	489.03	0.10	0.63	100.00	100.00	0.00	14394.50	16584.94	12318023.00	33.60	3206.59	3021.50
28	2	7	18578.00	31724.00	147.75	0	Spot (Block28, Row7, Column2)	6349.94	5353.00	4125.45	0.07	0.65	697.00	824.11	697.00	598.62	0.07	0.73	100.00	89.00	0.00	4656.00	5652.94	3765513.00	9.23	1864.99	1530.00
28	3	7	18878.00	31728.00	161.30	0	Spot (Block28, Row7, Column3)	1096.18	1024.00	244.72	0.03	0.22	690.00	733.00	690.00	463.35	0.03	0.63	30.00	2.00	0.00	334.00	406.18	788154.00	0.78	800.23	776.00
28	4	7	19183.00	31727.00	148.10	0	Spot (Block28, Row7, Column4)	4156.39	3430.00	2441.68	0.08	0.59	698.00	777.44	698.00	419.88	0.05	0.54	100.00	88.00	0.00	2732.00	3458.39	2506303.00	8.05	1458.30	1336.00
28	5	7	19478.00	31728.00	190.20	0	Spot (Block28, Row7, Column5)	30273.01	26576.50	19100.77	0.06	0.63	718.00	983.89	718.00	780.54	0.14	0.79	100.00	100.00	5.48	25858.50	29555.01	30939052.00	37.52	5871.53	5799.00
28	6	7	19778.00	31727.00	199.25	0	Spot (Block28, Row7, Column6)	36097.73	34315.00	19782.99	0.02	0.55	790.00	1151.91	790.00	928.54	0.16	0.81	100.00	100.00	11.79	33525.00	35307.73	40718344.00	37.64	7587.74	7442.00
28	7	7	20065.00	31735.00	152.15	0	Spot (Block28, Row7, Column7)	57845.77	65535.00	12005.98	0.05	0.21	747.00	920.97	747.00	570.79	0.09	0.62	100.00	100.00	63.79	64788.00	57098.77	36905908.00	99.73	12548.77	9964.00
28	8	7	20382.00	31740.00	193.00	0	Spot (Block28, Row7, Column8)	18456.77	18780.00	4182.88	0.01	0.23	750.00	801.26	750.00	242.58	0.03	0.30	100.00	100.00	0.00	18030.00	17706.77	19471880.00	72.78	4968.05	4799.00
28	1	8	18270.00	32040.00	164.70	0	Spot (Block28, Row8, Column1)	974.52	920.00	237.55	0.03	0.24	659.00	694.06	659.00	200.36	0.02	0.29	63.00	27.00	0.00	261.00	315.52	733814.00	1.40	779.16	734.00
28	2	8	18578.00	32022.00	148.30	0	Spot (Block28, Row8, Column2)	19423.78	17532.50	11382.24	0.04	0.59	693.00	730.99	693.00	453.52	0.02	0.62	100.00	100.00	0.00	16839.50	18730.78	11693114.00	41.22	4404.15	3507.00
28	3	8	18867.00	32023.00	146.65	0	Spot (Block28, Row8, Column3)	34614.31	30230.00	23359.00	0.06	0.67	700.00	754.06	700.00	466.75	0.03	0.62	100.00	100.00	22.15	29530.00	33914.31	20318652.00	72.54	6443.76	4542.00
28	4	8	19175.00	32026.00	155.50	0	Spot (Block28, Row8, Column4)	59920.32	65535.00	10217.93	0.04	0.17	700.00	785.50	700.00	967.09	0.05	1.23	100.00	100.00	69.82	64835.00	59220.32	39907284.00	61.15	14429.17	11886.00
28	5	8	19466.00	32025.00	152.50	0	Spot (Block28, Row8, Column5)	3675.64	3275.00	1760.24	0.05	0.48	686.00	900.89	686.00	1165.40	0.12	1.29	83.00	54.00	0.00	2589.00	2989.64	2341381.00	2.38	1257.04	1137.50
28	6	8	19778.00	32031.00	206.00	0	Spot (Block28, Row8, Column6)	40595.92	40329.00	21790.19	0.00	0.54	739.00	1014.67	739.00	796.74	0.14	0.79	100.00	100.00	33.75	39590.00	39856.92	48959076.00	49.68	9606.37	9799.50
28	7	8	20076.00	32033.00	147.60	0	Spot (Block28, Row8, Column7)	43312.14	47237.00	21360.35	0.04	0.49	721.00	878.09	721.00	540.13	0.09	0.62	100.00	100.00	35.51	46516.00	42591.14	25857488.00	78.56	8653.00	6388.00
28	8	8	20363.00	32031.00	152.00	0	Spot (Block28, Row8, Column8)	56039.30	65535.00	13550.51	0.07	0.24	707.00	782.02	707.00	262.73	0.04	0.34	100.00	100.00	58.68	64828.00	55332.30	35529200.00	210.32	12960.67	10512.00
29	1	1	4759.00	34332.00	148.05	0	Spot (Block29, Row1, Column1)	38201.43	35100.00	19343.85	0.04	0.51	642.00	726.35	642.00	316.69	0.05	0.44	100.00	100.00	18.20	34458.00	37559.43	22882748.00	118.33	7831.10	5775.00
29	2	1	5052.00	34340.00	148.30	0	Spot (Block29, Row1, Column2)	52791.79	65535.00	15941.35	0.09	0.30	631.00	768.89	631.00	416.42	0.09	0.54	100.00	100.00	51.83	64904.00	52160.79	31675300.00	124.93	9920.17	9191.00
29	3	1	5355.00	34343.00	139.70	0	Spot (Block29, Row1, Column3)	16906.94	13465.50	12032.63	0.10	0.71	637.00	708.01	637.00	274.35	0.05	0.39	100.00	100.00	0.00	12828.50	16269.94	8926866.00	59.04	3931.53	2833.00
29	4	1	5650.00	34344.00	143.35	0	Spot (Block29, Row1, Column4)	47631.63	51786.00	18338.36	0.04	0.39	671.00	734.85	671.00	298.54	0.04	0.41	100.00	100.00	40.67	51115.00	46960.63	26816760.00	157.09	8293.36	6668.50
29	5	1	5956.00	34343.00	142.15	0	Spot (Block29, Row1, Column5)	39818.89	41408.00	24099.73	0.02	0.61	667.00	697.03	667.00	219.55	0.02	0.31	100.00	100.00	34.92	40741.00	39151.89	21781004.00	178.19	7072.69	5710.00
29	6	1	6248.00	34348.00	139.25	0	Spot (Block29, Row1, Column6)	48963.08	55241.00	17649.11	0.05	0.36	682.00	719.20	682.00	273.00	0.02	0.38	100.00	100.00	40.61	54559.00	48281.08	25803680.00	176.72	11464.95	8582.00
29	7	1	6546.00	34349.00	146.60	0	Spot (Block29, Row1, Column7)	64402.91	65535.00	4375.20	0.01	0.07	682.00	714.04	682.00	252.67	0.02	0.35	100.00	100.00	88.38	64853.00	63720.91	37676020.00	252.06	16831.46	12740.00
29	8	1	6859.00	34346.00	160.20	0	Spot (Block29, Row1, Column8)	1729.53	1631.00	658.81	0.03	0.38	667.00	684.91	667.00	290.10	0.01	0.42	91.00	68.00	0.00	964.00	1062.53	1226240.00	3.60	903.60	894.00
29	1	2	4702.00	34666.00	237.70	0	Spot (Block29, Row2, Column1)	767.55	760.00	100.84	0.00	0.13	631.00	697.68	631.00	233.32	0.04	0.33	18.00	0.00	0.00	129.00	136.55	1249578.00	0.30	679.29	685.00
29	2	2	5047.00	34638.00	130.00	0	Spot (Block29, Row2, Column2)	29720.21	27350.00	12665.36	0.04	0.43	656.00	758.91	656.00	393.10	0.06	0.52	100.00	100.00	0.00	26694.00	29064.21	13403815.00	73.67	5384.91	5073.00
29	3	2	5353.00	34642.00	142.70	0	Spot (Block29, Row2, Column3)	1602.18	1508.00	512.71	0.03	0.32	640.50	719.22	640.50	320.11	0.05	0.45	96.00	67.00	0.00	867.50	961.68	881198.00	2.76	916.99	877.00
29	4	2	5656.00	34644.00	193.40	0	Spot (Block29, Row2, Column4)	13946.55	11617.00	9176.78	0.08	0.66	682.00	788.39	682.00	409.05	0.06	0.52	100.00	100.00	0.00	10935.00	13264.55	14727557.00	32.17	3424.52	3348.00
29	5	2	5959.00	34645.00	168.05	0	Spot (Block29, Row2, Column5)	13455.31	12808.00	5972.18	0.02	0.44	676.00	735.76	676.00	311.55	0.04	0.42	100.00	100.00	0.00	12132.00	12779.31	10562421.00	40.83	3634.30	3070.50
29	6	2	6246.00	34644.00	143.05	0	Spot (Block29, Row2, Column6)	21486.14	19606.50	11661.23	0.04	0.54	694.00	771.24	694.00	372.68	0.05	0.48	100.00	100.00	0.00	18912.50	20792.14	11989264.00	55.58	4236.80	3503.00
29	7	2	6551.00	34649.00	141.05	0	Spot (Block29, Row2, Column7)	10636.67	9580.00	6212.05	0.05	0.58	687.00	726.31	687.00	257.50	0.02	0.35	100.00	100.00	0.00	8893.00	9949.67	5711889.00	38.49	2690.12	2197.00
29	8	2	6867.00	34675.00	195.55	0	Spot (Block29, Row2, Column8)	743.99	697.50	120.65	0.03	0.16	631.00	705.90	631.00	388.00	0.05	0.55	1.00	0.00	0.00	66.50	112.99	803509.00	0.10	700.88	685.00
29	1	3	4753.00	34935.00	142.75	0	Spot (Block29, Row3, Column1)	50515.77	65535.00	18818.09	0.11	0.37	658.00	690.94	658.00	188.60	0.02	0.27	100.00	100.00	51.62	64877.00	49857.77	27985908.00	264.18	10090.80	7920.50
29	2	3	5048.00	34939.00	141.40	0	Spot (Block29, Row3, Column2)	2314.13	2138.50	908.69	0.03	0.39	662.00	733.58	662.00	305.56	0.04	0.42	100.00	85.00	0.00	1476.50	1652.13	1254256.00	5.17	1027.81	989.00
29	3	3	5333.00	34933.00	140.20	0	Spot (Block29, Row3, Column3)	17931.80	12531.00	16091.89	0.16	0.90	662.00	691.86	662.00	199.94	0.02	0.29	100.00	100.00	5.98	11869.00	17269.80	9593512.00	86.23	4685.19	1844.00
29	4	3	5652.00	34942.00	140.30	0	Spot (Block29, Row3, Column4)	53995.55	65535.00	15694.77	0.08	0.29	682.50	744.11	682.50	306.98	0.04	0.41	100.00	100.00	56.67	64852.50	53313.05	29157788.00	173.47	11989.74	9459.00
29	5	3	5955.00	34948.00	138.00	0	Spot (Block29, Row3, Column5)	12428.77	8577.50	14426.47	0.16	1.16	676.00	737.23	676.00	365.02	0.04	0.50	100.00	99.00	4.47	7901.50	11752.77	6388390.00	32.03	2905.06	2159.50
29	6	3	6255.00	34943.00	230.60	0	Spot (Block29, Row3, Column6)	30830.74	20830.50	18406.08	0.17	0.60	701.00	861.66	701.00	545.74	0.09	0.63	100.00	100.00	14.37	20129.50	30129.74	46986296.00	54.91	8352.09	8182.00
29	7	3	6557.00	34949.00	140.50	0	Spot (Block29, Row3, Column7)	31812.61	29194.50	21088.69	0.04	0.66	687.00	787.76	687.00	459.05	0.06	0.58	100.00	100.00	9.02	28507.50	31125.61	16924312.00	67.58	6110.36	4549.00
29	8	3	6851.00	34954.00	154.80	0	Spot (Block29, Row3, Column8)	53429.33	65394.00	15353.86	0.09	0.29	676.00	751.54	676.00	415.96	0.05	0.55	100.00	100.00	49.47	64718.00	52753.33	35103352.00	126.64	10347.96	9355.00
29	1	4	4751.00	35236.00	140.70	0	Spot (Block29, Row4, Column1)	53880.52	65535.00	15749.55	0.09	0.29	685.00	749.79	685.00	279.67	0.04	0.37	100.00	100.00	55.02	64850.00	53195.52	28987904.00	189.97	13123.60	10740.00
29	2	4	5049.00	35241.00	178.15	0	Spot (Block29, Row4, Column2)	9185.39	8008.00	5406.17	0.06	0.59	690.00	815.75	690.00	423.53	0.07	0.52	100.00	100.00	0.00	7318.00	8495.39	8165815.00	19.76	2318.47	2288.00
29	3	4	5350.00	35241.00	147.40	0	Spot (Block29, Row4, Column3)	65116.04	65535.00	2791.24	0.00	0.04	694.00	815.01	694.00	408.64	0.07	0.50	100.00	100.00	96.46	64841.00	64422.04	38614140.00	157.35	18779.19	13601.00
29	4	4	5639.00	35244.00	150.65	0	Spot (Block29, Row4, Column4)	1660.43	1534.50	522.72	0.03	0.31	682.00	711.07	682.00	201.84	0.02	0.28	99.00	86.00	0.00	852.50	978.43	1026147.00	4.70	903.13	874.00
29	5	4	5936.00	35246.00	139.20	0	Spot (Block29, Row4, Column5)	3575.14	2610.00	2785.02	0.14	0.78	673.00	697.90	673.00	177.59	0.02	0.25	100.00	100.00	0.00	1937.00	2902.14	1880521.00	16.20	1260.01	1090.00
29	6	4	6250.00	35246.00	176.95	0	Spot (Block29, Row4, Column6)	16740.53	16960.50	7177.65	0.01	0.43	704.00	797.12	704.00	378.92	0.05	0.48	100.00	100.00	0.00	16256.50	16036.53	14597745.00	42.08	4358.48	3550.00
29	7	4	6544.00	35248.00	141.05	0	Spot (Block29, Row4, Column7)	23765.73	18562.00	18530.27	0.11	0.78	696.00	809.26	696.00	528.06	0.07	0.65	100.00	100.00	2.22	17866.00	23069.73	12833497.00	43.47	4675.85	3052.00
29	8	4	6848.00	35265.00	144.75	0	Spot (Block29, Row4, Column8)	7706.41	6308.00	4658.57	0.09	0.60	683.00	745.70	683.00	321.75	0.04	0.43	100.00	100.00	0.00	5625.00	7023.41	4408065.00	21.63	2174.08	1677.00
29	1	5	4756.00	35539.00	142.65	0	Spot (Block29, Row5, Column1)	57554.75	65535.00	12316.43	0.06	0.21	709.00	849.29	709.00	470.06	0.08	0.55	100.00	100.00	62.86	64826.00	56845.75	31770448.00	120.64	13665.91	9238.00
29	2	5	5049.00	35540.00	153.20	0	Spot (Block29, Row5, Column2)	54434.23	65535.00	14747.70	0.08	0.27	719.00	947.22	719.00	568.53	0.12	0.60	100.00	100.00	52.79	64816.00	53715.23	35164792.00	94.08	10080.19	9000.00
29	3	5	5350.00	35540.00	151.40	0	Spot (Block29, Row5, Column3)	35062.18	30567.00	19914.12	0.06	0.57	708.00	903.81	708.00	525.77	0.11	0.58	100.00	100.00	13.08	29859.00	34354.18	21984068.00	64.97	5191.11	4586.50
29	4	5	5648.00	35543.00	141.75	0	Spot (Block29, Row5, Column4)	40697.15	40887.00	22696.87	0.00	0.56	693.00	781.62	693.00	345.78	0.05	0.44	100.00	100.00	33.39	40194.00	40004.15	22180028.00	115.43	8022.79	6065.50
29	5	5	5950.00	35544.00	147.40	0	Spot (Block29, Row5, Column5)	65007.56	65535.00	3008.42	0.00	0.05	694.00	764.40	694.00	295.30	0.04	0.39	100.00	100.00	94.42	64841.00	64313.56	38419800.00	217.55	19113.23	15648.00
29	6	5	6250.00	35545.00	145.90	0	Spot (Block29, Row5, Column6)	25868.54	23095.00	13901.52	0.05	0.54	726.00	865.43	726.00	520.83	0.08	0.60	100.00	100.00	0.00	22369.00	25142.54	15055493.00	48.01	4887.01	4447.00
29	7	5	6552.00	35550.00	199.55	0	Spot (Block29, Row5, Column7)	32889.70	26770.00	22593.45	0.09	0.69	779.00	968.48	779.00	749.21	0.09	0.77	100.00	100.00	21.91	25991.00	32110.70	37231396.00	42.61	7292.98	7346.00
29	8	5	6849.00	35553.00	143.55	0	Spot (Block29, Row5, Column8)	40885.46	45381.50	24415.08	0.05	0.60	695.00	810.46	695.00	546.30	0.07	0.67	100.00	100.00	39.29	44686.50	40190.46	22895952.00	73.36	7652.86	5799.00
29	1	6	4747.00	35839.00	230.65	0	Spot (Block29, Row6, Column1)	27026.54	16423.50	18690.85	0.22	0.69	773.00	966.00	773.00	573.29	0.10	0.59	100.00	100.00	10.99	15650.50	26253.54	41296692.00	45.46	7636.47	7579.00
29	2	6	5051.00	35839.00	224.85	0	Spot (Block29, Row6, Column2)	15823.95	10562.50	10141.50	0.18	0.64	745.00	925.74	745.00	566.79	0.09	0.61	100.00	100.00	0.00	9817.50	15078.95	23008016.00	26.29	4749.79	4902.00
29	3	6	5338.00	35841.00	141.10	0	Spot (Block29, Row6, Column3)	57337.96	65535.00	13290.54	0.06	0.23	702.00	828.86	702.00	431.25	0.07	0.52	100.00	100.00	65.49	64833.00	56635.96	30905372.00	131.04	14919.67	10918.00
29	4	6	5649.00	35840.00	140.25	0	Spot (Block29, Row6, Column4)	7779.89	6623.50	4494.10	0.07	0.58	693.00	736.90	693.00	238.71	0.03	0.32	100.00	100.00	0.00	5930.50	7086.89	4138904.00	29.50	2184.52	1799.00
29	5	6	5948.00	35847.00	146.15	0	Spot (Block29, Row6, Column5)	64743.11	65535.00	4610.90	0.01	0.07	704.00	808.03	704.00	370.51	0.06	0.46	100.00	100.00	95.03	64831.00	64039.11	37745552.00	172.56	17987.09	12312.00
29	6	6	6243.00	35850.00	143.30	0	Spot (Block29, Row6, Column6)	4293.91	3461.50	2828.67	0.09	0.66	718.00	820.08	718.00	351.09	0.06	0.43	97.00	85.00	0.00	2743.50	3575.91	2413177.00	9.89	1272.43	1147.00
29	7	6	6547.00	35847.00	142.50	0	Spot (Block29, Row6, Column7)	46348.62	55486.50	21141.13	0.08	0.46	732.00	859.77	732.00	548.10	0.07	0.64	100.00	100.00	43.61	54754.50	45616.62	25399176.00	82.99	9941.33	7829.00
29	8	6	6851.00	35854.00	145.10	0	Spot (Block29, Row6, Column8)	46928.02	61978.00	21776.55	0.12	0.46	696.00	737.08	696.00	196.28	0.02	0.27	100.00	100.00	47.83	61282.00	46232.02	26983764.00	235.33	9098.95	6485.50
29	1	7	4746.00	36140.00	161.35	0	Spot (Block29, Row7, Column1)	13879.02	12050.00	7962.82	0.06	0.57	722.00	894.65	722.00	472.06	0.09	0.53	100.00	100.00	0.00	11328.00	13157.02	10034533.00	27.51	2957.85	2924.00
29	2	7	5044.00	36134.00	146.55	0	Spot (Block29, Row7, Column2)	2340.98	1845.00	1227.49	0.10	0.52	706.00	815.73	706.00	372.11	0.06	0.46	94.00	67.00	0.00	1139.00	1634.98	1374156.00	4.10	1025.45	1007.00
29	3	7	5338.00	36131.00	199.05	0	Spot (Block29, Row7, Column3)	868.46	830.00	128.47	0.02	0.15	685.00	704.34	685.00	191.78	0.01	0.27	38.00	10.00	0.00	145.00	183.46	977885.00	0.86	759.79	770.00
29	4	7	5648.00	36145.00	151.50	0	Spot (Block29, Row7, Column4)	1680.49	1456.00	718.84	0.06	0.43	681.00	752.32	681.00	347.27	0.04	0.46	82.00	52.00	0.00	775.00	999.49	1058706.00	2.67	870.79	856.50
29	5	7	5947.00	36146.00	187.85	0	Spot (Block29, Row7, Column5)	12616.90	9988.00	8606.94	0.10	0.68	707.00	874.70	707.00	469.80	0.09	0.54	100.00	100.00	0.00	9281.00	11909.90	12528580.00	24.99	3100.17	3076.50
29	6	7	6245.00	36146.00	216.05	0	Spot (Block29, Row7, Column6)	18171.45	14037.00	11148.36	0.11	0.61	798.00	1043.85	798.00	727.47	0.12	0.70	100.00	100.00	0.00	13239.00	17373.45	24222530.00	23.54	5301.24	5291.00
29	7	7	6529.00	36151.00	145.65	0	Spot (Block29, Row7, Column7)	56687.23	65535.00	12979.35	0.06	0.23	783.00	897.79	783.00	516.09	0.06	0.57	100.00	100.00	60.28	64752.00	55904.23	32822148.00	108.10	12053.04	9545.00
29	8	7	6847.00	36151.00	178.55	0	Spot (Block29, Row7, Column8)	30394.35	31242.50	10924.94	0.01	0.36	708.00	778.71	708.00	252.80	0.04	0.32	100.00	100.00	0.00	30534.50	29686.35	27111772.00	117.15	7429.89	6743.00
29	1	8	4739.00	36441.00	155.80	0	Spot (Block29, Row8, Column1)	1008.63	925.00	261.43	0.04	0.26	701.00	761.51	701.00	264.30	0.04	0.35	46.00	12.00	0.00	224.00	307.63	670741.00	0.93	784.65	795.00
29	2	8	5044.00	36436.00	138.85	0	Spot (Block29, Row8, Column2)	7447.88	6924.00	4165.25	0.03	0.56	703.00	729.88	703.00	109.29	0.02	0.15	100.00	100.00	0.00	6221.00	6744.88	3865448.00	61.47	2130.69	1637.50
29	3	8	5332.00	36440.00	139.05	0	Spot (Block29, Row8, Column3)	18380.38	15001.00	14371.83	0.09	0.78	700.00	755.13	700.00	296.42	0.03	0.39	100.00	100.00	0.00	14301.00	17680.38	9594556.00	59.46	3516.64	2684.50
29	4	8	5646.00	36445.00	152.10	0	Spot (Block29, Row8, Column4)	61724.52	65535.00	9008.77	0.03	0.15	699.00	791.73	699.00	393.14	0.05	0.50	100.00	100.00	76.22	64836.00	61025.52	39195416.00	154.99	12806.14	10876.00
29	5	8	5930.00	36442.00	160.45	0	Spot (Block29, Row8, Column5)	1396.33	1339.50	376.15	0.02	0.27	709.00	870.85	709.00	548.48	0.09	0.63	55.00	17.00	0.00	630.50	687.33	991392.00	0.96	856.14	843.00
29	6	8	6247.00	36447.00	218.80	0	Spot (Block29, Row8, Column6)	34705.96	22962.50	21129.63	0.18	0.61	806.00	1023.24	806.00	720.28	0.10	0.70	100.00	100.00	24.09	22156.50	33899.96	47825144.00	46.76	8985.42	8870.50
29	7	8	6544.00	36449.00	138.55	0	Spot (Block29, Row8, Column7)	31655.77	29526.00	18298.55	0.03	0.58	794.00	922.79	794.00	528.54	0.07	0.57	100.00	100.00	2.71	28732.00	30861.77	16366032.00	58.15	6800.62	5194.50
29	8	8	6829.00	36452.00	143.65	0	Spot (Block29, Row8, Column8)	58813.21	65535.00	11286.81	0.05	0.19	774.00	835.75	774.00	306.73	0.03	0.37	100.00	100.00	66.07	64761.00	58039.21	33112088.00	189.02	13653.14	12351.00
30	1	1	9262.00	34362.00	147.95	0	Spot (Block30, Row1, Column1)	35848.60	32579.00	19580.98	0.04	0.55	698.00	765.99	698.00	220.95	0.04	0.29	100.00	100.00	14.40	31881.00	35150.60	21652624.00	158.78	7568.76	5188.50
30	2	1	9546.00	34364.00	151.25	0	Spot (Block30, Row1, Column2)	2635.77	2235.00	2507.81	0.07	0.95	695.00	742.06	695.00	193.23	0.03	0.26	99.00	95.00	0.00	1540.00	1940.77	1642085.00	9.80	1211.84	1080.00
30	3	1	9860.00	34372.00	138.75	0	Spot (Block30, Row1, Column3)	1322.48	1249.50	366.40	0.02	0.28	688.00	713.81	688.00	172.42	0.02	0.24	96.00	76.00	0.00	561.50	634.48	687691.00	3.53	967.56	943.50
30	4	1	10142.00	34365.00	148.05	0	Spot (Block30, Row1, Column4)	1940.38	1743.50	1111.95	0.05	0.57	690.50	716.49	690.50	216.14	0.02	0.30	98.00	87.00	0.00	1053.00	1249.88	1156465.00	5.66	1091.81	953.00
30	5	1	10458.00	34371.00	143.60	0	Spot (Block30, Row1, Column5)	1901.40	1704.50	814.60	0.05	0.43	693.00	723.79	693.00	156.07	0.02	0.22	100.00	89.00	0.00	1011.50	1208.40	1068584.00	7.55	1026.11	1014.00
30	6	1	10750.00	34372.00	150.60	0	Spot (Block30, Row1, Column6)	2219.86	2137.50	886.76	0.02	0.40	713.00	758.11	713.00	161.40	0.03	0.21	99.00	97.00	0.00	1424.50	1506.86	1380752.00	9.06	1090.10	1039.00
30	7	1	11049.00	34378.00	141.75	0	Spot (Block30, Row1, Column7)	7387.38	7239.00	3767.42	0.01	0.51	767.00	778.95	767.00	174.17	0.01	0.22	100.00	100.00	0.00	6472.00	6620.38	4018732.00	37.94	2363.88	1841.00
30	8	1	11365.00	34372.00	148.40	0	Spot (Block30, Row1, Column8)	2320.08	1623.00	3417.57	0.16	1.47	725.00	768.87	725.00	154.73	0.03	0.20	100.00	94.00	0.00	898.00	1595.08	1392051.00	10.03	1193.40	1126.00
30	1	2	9242.00	34634.00	254.55	0	Spot (Block30, Row2, Column1)	930.51	893.00	203.54	0.02	0.22	708.00	771.41	708.00	211.90	0.04	0.27	43.00	14.00	0.00	185.00	222.51	1742847.00	0.75	820.37	781.00
30	2	2	9549.00	34669.00	137.10	0	Spot (Block30, Row2, Column2)	1860.73	1788.00	481.96	0.02	0.26	693.00	726.29	693.00	187.56	0.02	0.26	99.00	99.00	0.00	1095.00	1167.73	941527.00	6.05	1075.08	1045.00
30	3	2	9883.00	34672.00	192.50	0	Spot (Block30, Row2, Column3)	841.56	806.00	167.41	0.02	0.20	685.00	699.76	685.00	173.32	0.01	0.25	43.00	12.00	0.00	121.00	156.56	878586.00	0.82	756.89	779.50
30	4	2	10155.00	34672.00	175.75	0	Spot (Block30, Row2, Column4)	1347.46	1288.00	335.15	0.02	0.25	689.00	704.69	689.00	121.12	0.01	0.17	96.00	91.00	0.00	599.00	658.46	1162858.00	5.31	905.54	900.00
30	5	2	10456.00	34671.00	191.60	0	Spot (Block30, Row2, Column5)	2497.07	2447.50	803.27	0.01	0.32	697.00	726.65	697.00	141.19	0.02	0.19	100.00	100.00	0.00	1750.50	1800.07	2581969.00	12.54	1171.30	1105.00
30	6	2	10748.00	34678.00	154.80	0	Spot (Block30, Row2, Column6)	1353.58	1312.00	308.94	0.01	0.23	713.00	833.19	713.00	465.09	0.07	0.56	71.00	17.00	0.00	599.00	640.58	890654.00	1.12	895.15	900.00
30	7	2	11054.00	34677.00	153.60	0	Spot (Block30, Row2, Column7)	1260.38	1189.50	352.38	0.03	0.28	710.00	756.43	710.00	158.16	0.03	0.21	92.00	73.00	0.00	479.50	550.38	811687.00	3.19	905.12	881.00
30	8	2	11355.00	34678.00	204.55	0	Spot (Block30, Row2, Column8)	880.92	889.00	139.28	0.00	0.16	702.00	775.66	702.00	322.92	0.04	0.42	12.00	0.00	0.00	187.00	178.92	1047415.00	0.33	800.27	794.00
30	1	3	9255.00	34965.00	142.80	0	Spot (Block30, Row3, Column1)	3552.65	3287.00	1608.33	0.03	0.45	693.00	726.57	693.00	174.46	0.02	0.24	100.00	99.00	0.00	2594.00	2859.65	1971719.00	16.20	1343.18	1197.00
30	2	3	9550.00	34968.00	186.65	0	Spot (Block30, Row3, Column2)	1015.76	927.00	360.76	0.04	0.36	692.00	726.14	692.00	186.81	0.02	0.26	60.00	34.00	0.00	235.00	323.76	994425.00	1.55	809.11	791.00
30	3	3	9840.00	34974.00	142.25	0	Spot (Block30, Row3, Column3)	2394.67	1590.00	2566.74	0.18	1.07	685.00	697.51	685.00	130.09	0.01	0.19	99.00	94.00	0.00	905.00	1709.67	1321858.00	13.05	1111.34	969.00
30	4	3	10152.00	34971.00	146.65	0	Spot (Block30, Row3, Column4)	2132.23	1958.00	790.65	0.04	0.37	695.00	718.58	695.00	119.55	0.01	0.17	100.00	100.00	0.00	1263.00	1437.23	1251617.00	11.83	1053.93	1040.00
30	5	3	10458.00	34968.00	141.70	0	Spot (Block30, Row3, Column5)	1608.65	1322.00	1481.33	0.09	0.92	714.00	827.63	714.00	450.35	0.06	0.54	72.00	21.00	0.00	608.00	894.65	876716.00	1.73	952.78	915.00
30	6	3	10751.00	34975.00	206.00	0	Spot (Block30, Row3, Column6)	37250.95	31556.00	21408.48	0.07	0.57	800.00	1002.46	800.00	658.07	0.10	0.66	100.00	100.00	27.67	30756.00	36450.95	44962236.00	55.08	9385.56	9305.00
30	7	3	11068.00	34976.00	153.70	0	Spot (Block30, Row3, Column7)	1454.75	1361.00	551.15	0.03	0.38	764.00	880.40	764.00	545.13	0.06	0.62	51.00	23.00	0.00	597.00	690.75	938312.00	1.05	926.85	881.00
30	8	3	11351.00	34979.00	157.60	0	Spot (Block30, Row3, Column8)	57765.91	65535.00	12677.75	0.05	0.22	714.00	826.10	714.00	455.14	0.06	0.55	100.00	100.00	62.66	64821.00	57051.91	39454464.00	125.11	12428.95	11131.00
30	1	4	9251.00	35263.00	144.40	0	Spot (Block30, Row4, Column1)	3125.07	2831.00	1381.10	0.04	0.44	698.00	745.42	698.00	212.68	0.03	0.29	100.00	99.00	0.00	2133.00	2427.07	1771913.00	11.19	1245.83	1076.00
30	2	4	9550.00	35270.00	176.75	0	Spot (Block30, Row4, Column2)	7984.77	6989.00	4452.59	0.06	0.56	696.00	782.79	696.00	346.15	0.05	0.44	100.00	100.00	0.00	6293.00	7288.77	6970708.00	20.81	2206.99	2190.00
30	3	4	9852.00	35270.00	141.55	0	Spot (Block30, Row4, Column3)	7718.87	6989.50	3807.73	0.04	0.49	694.00	765.25	694.00	284.55	0.04	0.37	100.00	100.00	0.00	6295.50	7024.87	4199063.00	24.44	2359.30	1973.00
30	4	4	10127.00	35272.00	181.00	0	Spot (Block30, Row4, Column4)	963.75	817.00	846.40	0.07	0.88	698.00	724.25	698.00	123.86	0.02	0.17	49.00	27.00	0.00	119.00	265.75	885688.00	1.93	783.24	765.00
30	5	4	10446.00	35269.00	150.80	0	Spot (Block30, Row4, Column5)	1152.03	1061.50	339.78	0.04	0.29	715.00	759.53	715.00	150.80	0.03	0.20	90.00	58.00	0.00	346.50	437.03	714257.00	2.60	902.94	899.00
30	6	4	10753.00	35275.00	195.90	0	Spot (Block30, Row4, Column6)	3064.81	3041.00	917.79	0.00	0.30	787.00	875.45	787.00	453.02	0.05	0.52	99.00	96.00	0.00	2254.00	2277.81	3325323.00	4.83	1357.25	1251.00
30	7	4	11049.00	35284.00	170.15	0	Spot (Block30, Row4, Column7)	1403.62	1210.00	558.96	0.06	0.40	769.00	839.23	769.00	362.71	0.04	0.43	58.00	29.00	0.00	441.00	634.62	1121492.00	1.56	882.48	849.00
30	8	4	11352.00	35287.00	164.30	0	Spot (Block30, Row4, Column8)	1302.12	1244.50	354.01	0.02	0.27	749.00	796.78	749.00	294.92	0.03	0.37	71.00	40.00	0.00	495.50	553.12	958360.00	1.71	867.46	837.50
30	1	5	9254.00	35569.00	138.75	0	Spot (Block30, Row5, Column1)	4735.60	4274.00	2199.81	0.04	0.46	710.00	854.79	710.00	508.31	0.08	0.59	100.00	98.00	0.00	3564.00	4025.60	2467250.00	7.63	1760.57	1436.50
30	2	5	9548.00	35567.00	154.75	0	Spot (Block30, Row5, Column2)	59204.30	65535.00	11078.63	0.04	0.19	747.00	919.74	747.00	537.34	0.09	0.58	100.00	100.00	66.46	64788.00	58457.30	38838356.00	108.47	13221.03	11207.50
30	3	5	9850.00	35568.00	150.80	0	Spot (Block30, Row5, Column3)	31516.05	26436.00	18889.65	0.08	0.60	704.50	830.56	704.50	423.23	0.07	0.51	100.00	100.00	5.46	25731.50	30811.55	19634536.00	72.50	5023.48	4572.50
30	4	5	10150.00	35574.00	152.40	0	Spot (Block30, Row5, Column4)	1521.25	1437.00	480.46	0.02	0.32	693.00	745.53	693.00	246.90	0.03	0.33	91.00	72.00	0.00	744.00	828.25	972079.00	3.14	868.63	848.50
30	5	5	10453.00	35573.00	140.55	0	Spot (Block30, Row5, Column5)	8664.23	8021.50	4556.66	0.03	0.53	707.00	746.20	707.00	142.81	0.02	0.19	100.00	100.00	0.00	7314.50	7957.23	4661356.00	55.44	2503.36	2128.00
30	6	5	10748.00	35574.00	148.35	0	Spot (Block30, Row5, Column6)	1478.56	1413.00	378.45	0.02	0.26	792.00	865.52	792.00	390.27	0.04	0.45	78.00	33.00	0.00	621.00	686.56	888613.00	1.57	952.72	923.00
30	7	5	11050.00	35576.00	199.20	0	Spot (Block30, Row5, Column7)	28491.96	21943.00	19281.40	0.11	0.68	813.00	972.75	813.00	536.69	0.08	0.55	100.00	100.00	7.47	21130.00	27678.96	32053536.00	51.28	6590.76	6540.00
30	8	5	11359.00	35585.00	145.60	0	Spot (Block30, Row5, Column8)	3894.29	3124.00	2624.35	0.10	0.67	775.00	827.06	775.00	367.31	0.03	0.44	95.00	81.00	0.00	2349.00	3119.29	2266479.00	8.35	1488.75	1115.00
30	1	6	9246.00	35869.00	210.60	0	Spot (Block30, Row6, Column1)	31387.84	20081.00	21696.20	0.19	0.69	794.00	1035.13	794.00	733.21	0.12	0.71	100.00	100.00	20.49	19287.00	30593.84	39674500.00	41.40	8005.62	7837.00
30	2	6	9548.00	35869.00	213.00	0	Spot (Block30, Row6, Column2)	17419.51	14115.00	9783.48	0.09	0.56	796.00	988.90	796.00	648.12	0.09	0.66	100.00	100.00	0.00	13319.00	16623.51	22523416.00	25.35	4997.44	5029.00
30	3	6	9838.00	35871.00	140.70	0	Spot (Block30, Row6, Column3)	4070.10	3802.00	1975.79	0.03	0.49	700.00	805.21	700.00	383.98	0.06	0.48	99.00	98.00	0.00	3102.00	3370.10	2193783.00	8.50	1426.01	1220.50
30	4	6	10146.00	35867.00	169.15	0	Spot (Block30, Row6, Column4)	1047.17	986.50	267.06	0.03	0.26	690.00	710.31	690.00	148.14	0.01	0.21	73.00	50.00	0.00	296.50	357.17	837738.00	2.27	776.52	775.50
30	5	6	10448.00	35874.00	137.75	0	Spot (Block30, Row6, Column5)	9928.55	9097.00	5295.80	0.04	0.53	698.00	737.76	698.00	317.85	0.02	0.43	100.00	100.00	0.00	8399.00	9230.55	5073491.00	28.92	2575.70	2272.50
30	6	6	10775.00	35880.00	219.30	0	Spot (Block30, Row6, Column6)	986.32	966.50	189.08	0.01	0.19	780.00	855.38	780.00	468.04	0.04	0.55	10.00	0.00	0.00	186.50	206.32	1353237.00	0.28	810.38	794.00
30	7	6	11051.00	35878.00	147.45	0	Spot (Block30, Row6, Column7)	3489.61	3085.00	1878.42	0.05	0.54	793.00	880.23	793.00	442.93	0.05	0.50	95.00	80.00	0.00	2292.00	2696.61	2076318.00	5.89	1285.79	1146.00
30	8	6	11356.00	35882.00	139.50	0	Spot (Block30, Row6, Column8)	5253.45	4567.00	2913.91	0.06	0.55	723.00	765.62	723.00	137.02	0.02	0.18	100.00	100.00	0.00	3844.00	4530.45	2805342.00	32.75	1878.10	1651.00
30	1	7	9247.00	36167.00	161.50	0	Spot (Block30, Row7, Column1)	11694.65	10022.50	6712.04	0.07	0.57	779.00	923.88	779.00	631.21	0.07	0.68	100.00	100.00	0.00	9243.50	10915.65	8466925.00	17.06	2653.60	2554.00
30	2	7	9551.00	36177.00	222.20	0	Spot (Block30, Row7, Column2)	905.33	894.00	156.89	0.01	0.17	710.00	817.31	710.00	346.11	0.06	0.42	15.00	0.00	0.00	184.00	195.33	1281943.00	0.25	775.77	783.50
30	3	7	9843.00	36148.00	202.35	0	Spot (Block30, Row7, Column3)	835.89	785.00	167.13	0.03	0.20	688.00	721.52	688.00	196.45	0.02	0.27	38.00	8.00	0.00	97.00	147.89	967119.00	0.58	750.39	736.50
30	4	7	10155.00	36179.00	211.20	0	Spot (Block30, Row7, Column4)	891.57	891.00	154.20	0.00	0.17	694.00	740.04	694.00	234.81	0.03	0.32	32.00	4.00	0.00	197.00	197.57	1135866.00	0.65	782.13	770.50
30	5	7	10454.00	36177.00	193.20	0	Spot (Block30, Row7, Column5)	1503.93	1384.00	468.87	0.04	0.31	720.00	820.76	720.00	409.33	0.06	0.50	76.00	40.00	0.00	664.00	783.93	1582134.00	1.67	983.21	954.50
30	6	7	10747.00	36179.00	201.75	0	Spot (Block30, Row7, Column6)	22155.37	20276.50	12369.63	0.04	0.56	818.00	1106.40	818.00	895.59	0.13	0.81	100.00	100.00	0.00	19458.50	21337.37	25522978.00	23.50	5666.71	5407.00
30	7	7	11032.00	36181.00	139.45	0	Spot (Block30, Row7, Column7)	5533.42	5267.50	2206.78	0.02	0.40	794.00	908.23	794.00	542.15	0.06	0.60	100.00	99.00	0.00	4473.50	4739.42	2943777.00	8.53	2224.39	1861.50
30	8	7	11350.00	36184.00	190.10	0	Spot (Block30, Row7, Column8)	7357.34	7295.00	2017.15	0.00	0.27	756.00	788.18	756.00	193.02	0.02	0.24	100.00	100.00	0.00	6539.00	6601.34	7482410.00	34.03	2495.44	2394.50
30	1	8	9231.00	36487.00	156.70	0	Spot (Block30, Row8, Column1)	1138.47	1086.00	256.27	0.02	0.23	695.00	765.02	695.00	387.36	0.04	0.51	51.00	12.00	0.00	391.00	443.47	769604.00	0.96	874.46	811.50
30	2	8	9547.00	36467.00	167.65	0	Spot (Block30, Row8, Column2)	1289.06	1219.50	367.62	0.02	0.29	692.00	718.78	692.00	155.22	0.02	0.22	90.00	76.00	0.00	527.50	597.06	1015782.00	3.67	865.11	848.50
30	3	8	9838.00	36477.00	177.30	0	Spot (Block30, Row8, Column3)	1685.39	1329.00	981.26	0.10	0.58	693.00	738.30	693.00	243.19	0.03	0.33	74.00	56.00	0.00	636.00	992.39	1489884.00	3.89	1131.27	796.00
30	4	8	10143.00	36475.00	152.35	0	Spot (Block30, Row8, Column4)	63454.81	65535.00	5891.29	0.01	0.09	706.00	781.64	706.00	287.03	0.04	0.37	100.00	100.00	83.86	64829.00	62748.81	40484528.00	218.35	15314.47	11979.50
30	5	8	10425.00	36472.00	163.35	0	Spot (Block30, Row8, Column5)	951.58	912.00	155.26	0.02	0.16	782.00	879.26	782.00	536.10	0.05	0.61	1.00	0.00	0.00	130.00	169.58	705123.00	0.13	865.86	828.00
30	6	8	10752.00	36479.00	199.85	0	Spot (Block30, Row8, Column6)	42464.86	47079.00	22231.93	0.04	0.52	865.00	1143.27	865.00	947.62	0.12	0.83	100.00	100.00	39.24	46214.00	41599.86	48155592.00	43.61	9992.59	10114.50
30	7	8	11044.00	36479.00	142.35	0	Spot (Block30, Row8, Column7)	3551.27	3255.50	1662.74	0.04	0.47	805.00	948.64	805.00	649.82	0.07	0.69	93.00	73.00	0.00	2450.50	2746.27	1960301.00	4.01	1401.39	1264.00
30	8	8	11328.00	36479.00	147.40	0	Spot (Block30, Row8, Column8)	56792.86	65535.00	12845.24	0.06	0.23	792.00	843.97	792.00	287.92	0.03	0.34	100.00	100.00	60.98	64743.00	56000.86	33621632.00	194.32	13599.49	11642.00
31	1	1	13762.00	34391.00	149.95	0	Spot (Block31, Row1, Column1)	36599.59	33629.00	19273.32	0.04	0.53	598.00	677.67	598.00	694.83	0.05	1.03	100.00	100.00	12.28	33031.00	36001.59	22655224.00	51.70	7719.08	5869.50
31	2	1	14054.00	34396.00	143.50	0	Spot (Block31, Row1, Column2)	13860.18	12689.00	7211.36	0.04	0.52	592.00	634.13	592.00	238.90	0.03	0.38	100.00	100.00	0.00	12097.00	13268.18	7761701.00	55.36	3072.42	2813.00
31	3	1	14356.00	34398.00	141.00	0	Spot (Block31, Row1, Column3)	8582.16	7789.00	5365.59	0.04	0.63	585.00	662.59	585.00	1238.27	0.05	1.87	97.00	80.00	0.00	7204.00	7997.16	4642947.00	6.40	2973.70	2030.00
31	4	1	14652.00	34399.00	139.15	0	Spot (Block31, Row1, Column4)	10284.73	9538.00	5520.77	0.03	0.54	569.00	646.56	569.00	1229.88	0.06	1.90	100.00	94.00	0.00	8969.00	9715.73	5358344.00	7.84	4245.29	3536.00
31	5	1	14959.00	34397.00	146.90	0	Spot (Block31, Row1, Column5)	14940.25	12399.50	11137.42	0.08	0.75	528.00	591.41	528.00	589.98	0.05	1.00	100.00	99.00	0.00	11871.50	14412.25	8784865.00	24.32	2826.74	2092.00
31	6	1	15253.00	34401.00	146.25	0	Spot (Block31, Row1, Column6)	13832.29	12067.00	7798.15	0.06	0.56	569.00	606.59	569.00	521.48	0.03	0.86	100.00	100.00	0.00	11498.00	13263.29	8064226.00	25.36	3574.51	2456.00
31	7	1	15549.00	34406.00	145.70	0	Spot (Block31, Row1, Column7)	32679.70	29151.00	17968.61	0.05	0.55	575.00	592.31	575.00	473.74	0.01	0.80	100.00	100.00	4.51	28576.00	32104.70	18856208.00	67.73	6360.92	5061.00
31	8	1	15855.00	34402.00	137.10	0	Spot (Block31, Row1, Column8)	1224.45	962.50	1696.71	0.10	1.39	536.50	583.35	536.50	508.64	0.04	0.87	35.00	5.00	0.00	426.00	687.95	626917.00	1.26	871.17	853.00
31	1	2	13744.00	34706.00	225.10	0	Spot (Block31, Row2, Column1)	741.05	700.00	140.94	0.02	0.19	599.00	650.47	599.00	241.41	0.04	0.37	17.00	1.00	0.00	101.00	142.05	1074528.00	0.38	683.29	657.00
31	2	2	14058.00	34695.00	138.90	0	Spot (Block31, Row2, Column2)	9581.91	9244.50	3513.50	0.02	0.37	593.00	678.51	593.00	1135.93	0.06	1.67	100.00	99.00	0.00	8651.50	8988.91	5001756.00	7.84	2786.42	2493.50
31	3	2	14363.00	34692.00	160.35	0	Spot (Block31, Row2, Column3)	1130.96	1030.50	373.18	0.04	0.33	579.50	651.48	579.50	1130.76	0.05	1.74	6.00	0.00	0.00	451.00	551.46	805245.00	0.42	721.70	715.50
31	4	2	14660.00	34701.00	177.05	0	Spot (Block31, Row2, Column4)	7512.50	7255.00	3571.57	0.02	0.48	574.00	623.33	574.00	307.25	0.04	0.49	100.00	100.00	0.00	6681.00	6938.50	6603492.00	22.42	1977.30	1935.00
31	5	2	14958.00	34700.00	189.50	0	Spot (Block31, Row2, Column5)	5316.03	5237.50	1745.20	0.01	0.33	585.00	625.95	585.00	285.75	0.03	0.46	100.00	100.00	0.00	4652.50	4731.03	5379821.00	16.41	1737.44	1570.00
31	6	2	15248.00	34700.00	148.00	0	Spot (Block31, Row2, Column6)	4310.51	3891.00	2174.94	0.04	0.50	594.00	714.33	594.00	495.26	0.08	0.69	99.00	95.00	0.00	3297.00	3716.51	2573374.00	7.26	1398.80	1169.00
31	7	2	15555.00	34704.00	148.75	0	Spot (Block31, Row2, Column7)	5247.16	4515.50	2870.92	0.07	0.55	584.00	610.38	584.00	186.26	0.02	0.31	100.00	100.00	0.00	3931.50	4663.16	3148294.00	24.89	1567.36	1447.00
31	8	2	15851.00	34706.00	202.15	0	Spot (Block31, Row2, Column8)	719.03	695.00	123.57	0.01	0.17	542.00	585.18	542.00	219.41	0.03	0.37	36.00	2.00	0.00	153.00	177.03	832634.00	0.61	632.65	597.00
31	1	3	13753.00	34990.00	148.00	0	Spot (Block31, Row3, Column1)	18183.95	16592.00	11984.69	0.04	0.66	593.00	648.87	593.00	540.29	0.04	0.83	100.00	100.00	0.00	15999.00	17590.95	10855817.00	32.46	3623.46	2572.50
31	2	3	14052.00	34996.00	139.50	0	Spot (Block31, Row3, Column2)	1728.06	1580.00	653.26	0.04	0.38	591.00	681.11	591.00	1129.53	0.06	1.66	40.00	5.00	0.00	989.00	1137.06	908960.00	0.93	1009.56	883.00
31	3	3	14340.00	34988.00	144.90	0	Spot (Block31, Row3, Column3)	5703.34	4762.00	3471.51	0.08	0.61	580.00	631.15	580.00	1101.51	0.04	1.75	97.00	76.00	0.00	4182.00	5123.34	3268016.00	4.60	1677.25	1417.50
31	4	3	14656.00	34996.00	144.75	0	Spot (Block31, Row3, Column4)	17462.11	15496.00	9757.39	0.05	0.56	582.00	608.85	582.00	264.68	0.02	0.43	100.00	100.00	0.00	14914.00	16880.11	9901018.00	63.67	4087.79	3075.00
31	5	3	14960.00	34991.00	135.95	0	Spot (Block31, Row3, Column5)	4991.63	3078.00	7477.22	0.21	1.50	596.00	745.16	596.00	571.10	0.10	0.77	97.00	82.00	0.40	2482.00	4395.63	2490824.00	7.44	2423.53	1669.00
31	6	3	15252.00	35001.00	215.15	0	Spot (Block31, Row3, Column6)	46298.39	47631.00	18047.09	0.01	0.39	652.00	980.54	652.00	776.78	0.18	0.79	100.00	100.00	37.39	46979.00	45646.39	60929184.00	58.34	11179.50	10599.00
31	7	3	15558.00	35005.00	144.05	0	Spot (Block31, Row3, Column7)	12904.05	11064.00	8060.36	0.07	0.62	596.00	741.00	596.00	542.06	0.09	0.73	100.00	100.00	0.00	10468.00	12308.05	7316599.00	22.44	2762.41	2008.00
31	8	3	15856.00	35011.00	156.50	0	Spot (Block31, Row3, Column8)	32362.50	29660.00	15990.86	0.04	0.49	579.00	611.98	579.00	257.32	0.02	0.42	100.00	100.00	4.15	29081.00	31783.50	21812356.00	123.39	6778.60	5164.00
31	1	4	13752.00	35292.00	144.50	0	Spot (Block31, Row4, Column1)	17411.90	15722.50	10050.69	0.04	0.58	603.00	681.92	603.00	445.12	0.05	0.65	100.00	100.00	0.00	15119.50	16808.90	9785486.00	37.59	4507.34	3343.50
31	2	4	14053.00	35299.00	172.95	0	Spot (Block31, Row4, Column2)	11619.48	10372.50	6500.13	0.05	0.56	592.00	677.69	592.00	314.67	0.06	0.46	100.00	100.00	0.00	9780.50	11027.48	9690650.00	34.77	2556.75	2533.00
31	3	4	14355.00	35298.00	147.05	0	Spot (Block31, Row4, Column3)	48185.29	57198.50	19066.45	0.07	0.40	589.00	671.07	589.00	337.59	0.06	0.50	100.00	100.00	43.73	56609.50	47596.29	28429496.00	140.74	9865.99	7331.00
31	4	4	14645.00	35300.00	150.90	0	Spot (Block31, Row4, Column4)	1387.95	1322.50	420.02	0.02	0.30	566.00	578.61	566.00	139.61	0.01	0.24	98.00	94.00	0.00	756.50	821.95	863304.00	5.80	779.17	742.50
31	5	4	14939.00	35298.00	148.10	0	Spot (Block31, Row4, Column5)	1614.93	1400.00	722.90	0.06	0.45	585.00	611.45	585.00	186.09	0.02	0.30	98.00	91.00	0.00	815.00	1029.93	967345.00	5.39	808.35	761.50
31	6	4	15254.00	35300.00	194.35	0	Spot (Block31, Row4, Column6)	7360.88	7476.00	2382.04	0.01	0.32	605.00	768.62	605.00	531.43	0.10	0.69	100.00	100.00	0.00	6871.00	6755.88	7854054.00	12.40	2243.49	2149.50
31	7	4	15544.00	35307.00	146.40	0	Spot (Block31, Row4, Column7)	9522.73	7751.00	7113.65	0.09	0.75	600.00	684.67	600.00	342.65	0.06	0.50	100.00	99.00	0.00	7151.00	8922.73	5561273.00	25.79	1852.69	1408.50
31	8	4	15853.00	35314.00	148.25	0	Spot (Block31, Row4, Column8)	3656.59	3183.00	1815.39	0.06	0.50	591.00	611.29	591.00	202.57	0.01	0.33	100.00	99.00	0.00	2592.00	3065.59	2190296.00	15.03	1326.99	1192.50
31	1	5	13758.00	35597.00	144.00	0	Spot (Block31, Row5, Column1)	28674.34	24988.50	17361.56	0.06	0.61	675.00	851.89	675.00	773.17	0.10	0.91	100.00	100.00	1.97	24313.50	27999.34	16000283.00	35.98	6344.77	4070.50
31	2	5	14049.00	35593.00	153.95	0	Spot (Block31, Row5, Column2)	37325.43	35480.00	17132.95	0.02	0.46	623.00	820.48	623.00	683.16	0.12	0.83	100.00	100.00	7.68	34857.00	36702.43	24298916.00	53.44	6581.30	5636.00
31	3	5	14353.00	35595.00	155.45	0	Spot (Block31, Row5, Column3)	37532.91	32861.00	20910.12	0.06	0.56	599.00	726.60	599.00	419.77	0.08	0.58	100.00	100.00	22.66	32262.00	36933.91	24846908.00	87.68	5736.66	5120.50
31	4	5	14649.00	35601.00	144.30	0	Spot (Block31, Row5, Column4)	11152.10	9598.00	7715.93	0.07	0.69	572.00	626.84	572.00	302.54	0.04	0.48	100.00	100.00	0.00	9026.00	10580.10	6334395.00	34.79	2501.04	1829.00
31	5	5	14949.00	35599.00	146.65	0	Spot (Block31, Row5, Column5)	49972.21	63079.00	18779.35	0.10	0.38	587.50	621.94	587.50	192.31	0.02	0.31	100.00	100.00	48.39	62491.50	49384.71	29433824.00	256.62	9630.38	7634.50
31	6	5	15255.00	35599.00	147.80	0	Spot (Block31, Row5, Column6)	4975.30	4517.00	2313.39	0.04	0.46	604.00	687.32	604.00	322.78	0.06	0.47	100.00	100.00	0.00	3913.00	4371.30	2955327.00	13.28	1536.85	1450.50
31	7	5	15555.00	35606.00	199.25	0	Spot (Block31, Row5, Column7)	30019.54	24273.00	19323.58	0.09	0.64	638.00	768.90	638.00	469.04	0.08	0.61	100.00	100.00	8.31	23635.00	29381.54	33591964.00	62.36	6628.65	6679.00
31	8	5	15857.00	35608.00	144.10	0	Spot (Block31, Row5, Column8)	17725.51	14858.00	12748.45	0.08	0.72	595.00	661.94	595.00	353.23	0.05	0.53	100.00	100.00	0.00	14263.00	17130.51	9997190.00	48.31	3342.11	2392.00
31	1	6	13749.00	35898.00	213.35	0	Spot (Block31, Row6, Column1)	42506.31	38717.00	19984.26	0.04	0.47	775.00	1124.73	775.00	993.29	0.16	0.88	100.00	100.00	34.67	37942.00	41731.31	55173636.00	41.66	10940.10	10798.50
31	2	6	14050.00	35895.00	212.90	0	Spot (Block31, Row6, Column2)	20129.95	16348.00	11565.67	0.09	0.57	698.00	957.88	698.00	807.41	0.14	0.84	100.00	100.00	0.00	15650.00	19431.95	26108536.00	23.75	5081.25	4681.50
31	3	6	14340.00	35896.00	142.35	0	Spot (Block31, Row6, Column3)	26314.43	23772.00	15376.46	0.04	0.58	604.00	738.44	604.00	494.43	0.09	0.67	100.00	100.00	0.36	23168.00	25710.43	14551882.00	51.73	5291.91	4039.00
31	4	6	14650.00	35900.00	145.35	0	Spot (Block31, Row6, Column4)	3466.56	3047.00	1961.97	0.06	0.57	589.00	612.37	589.00	183.08	0.02	0.30	100.00	99.00	0.00	2458.00	2877.56	2007140.00	15.59	1136.73	1049.00
31	5	6	14952.00	35902.00	141.45	0	Spot (Block31, Row6, Column5)	50134.88	61762.50	18506.28	0.09	0.37	594.00	650.98	594.00	229.65	0.04	0.35	100.00	100.00	47.04	61168.50	49540.88	27072992.00	215.47	10955.61	7900.50
31	6	6	15254.00	35904.00	146.85	0	Spot (Block31, Row6, Column6)	2669.69	2208.00	1566.72	0.08	0.59	601.00	680.42	601.00	320.11	0.05	0.47	96.00	77.00	0.00	1607.00	2068.69	1567110.00	6.21	1026.70	908.00
31	7	6	15548.00	35904.00	146.05	0	Spot (Block31, Row6, Column7)	19637.83	17394.00	12779.17	0.05	0.65	611.00	705.83	611.00	357.48	0.06	0.51	100.00	100.00	0.00	16783.00	19026.83	11429217.00	52.96	3956.89	3147.00
31	8	6	15859.00	35908.00	145.65	0	Spot (Block31, Row6, Column8)	21283.18	18717.00	13920.41	0.06	0.65	586.00	597.31	586.00	116.80	0.01	0.20	100.00	100.00	0.00	18131.00	20697.18	12280393.00	177.10	4309.06	3151.00
31	1	7	13748.00	36195.00	163.65	0	Spot (Block31, Row7, Column1)	17184.28	15198.00	9799.56	0.05	0.57	717.00	972.26	717.00	1292.55	0.13	1.33	100.00	99.00	0.00	14481.00	16467.28	12750734.00	12.54	3360.42	3152.00
31	2	7	14051.00	36199.00	145.50	0	Spot (Block31, Row7, Column2)	2191.15	1915.00	977.21	0.06	0.45	702.00	869.90	702.00	1243.36	0.09	1.43	48.00	16.00	0.00	1213.00	1489.15	1262105.00	1.06	1120.62	1039.00
31	3	7	14343.00	36202.00	183.40	0	Spot (Block31, Row7, Column3)	844.09	766.00	566.18	0.04	0.67	604.00	682.92	604.00	378.51	0.05	0.55	10.00	2.00	0.00	162.00	240.09	798510.00	0.43	712.52	633.50
31	4	7	14656.00	36204.00	160.85	0	Spot (Block31, Row7, Column4)	1266.94	1111.00	475.67	0.06	0.38	594.00	648.07	594.00	233.40	0.04	0.36	83.00	55.00	0.00	517.00	672.94	905863.00	2.65	758.28	714.00
31	5	7	14949.00	36205.00	180.50	0	Spot (Block31, Row7, Column5)	6843.28	6327.50	3621.42	0.03	0.53	603.00	723.43	603.00	370.97	0.08	0.51	100.00	100.00	0.00	5724.50	6240.28	6241074.00	16.50	1844.16	1811.50
31	6	7	15246.00	36201.00	203.30	0	Spot (Block31, Row7, Column6)	22807.95	20784.50	13086.05	0.04	0.57	674.00	922.12	674.00	711.69	0.14	0.77	100.00	100.00	0.00	20110.50	22133.95	26730908.00	30.75	5239.10	5050.00
[truncated: 423,618 more chars]
