# Supplementary material for: An antigen microarray protocol for COVID-19 serological analysis
Source: STAR Protoc. 2021 Aug 26;2(3):100815. doi: 10.1016/j.xpro.2021.100815 (PMC8387221; doi:10.1016/j.xpro.2021.100815)
Supplement: Data S8. Slide_quantifications, related to step quantification and statistical analysis 2.e [file mmc8.zip › RPPA0136_12860A01-D12_IgGgamma_785/Joseph_2021-04-01_18h19m41_5μm_785nmGain025.txt]

ATF	1.0
30	28
"Checksum_ImageFile=1c27d2104ddac81e4aca045fc87c1132"
"Checksum_ResultFile=12d7f503049b97dc976f398b31ddd34a"
"Type=Mapix Results 2"
"DateTime=2021/04/01 18:19:53"
"ConfigFile="
"GalFile=L:\RPPA Service\Platform_Projects\2021-02-09_JPL_CoV-Array-7\64 pad grid.gal"
"PixelSize=5"
"Wavelengths=785"
"ImageFiles=L:\RPPA Service\Platform_Projects\2021-03-24_JPL_CoV-Array-9\RPPA0136_12860A01-D12_IgGgamma_785\Joseph_2021-04-01_18h19m41_5�m_785nmGain025.tif"
"GrinddingParameters=Find mode = Grid + Blocks + Spots | Max. diameter (% Dth) = 200.0 | Min. diameter (% Dth) = 50.0 | Max position offset (% pitch) = 30"
"QuantificationParameter=S/B border width (pixels) = 2.0 | Background diameter (pitch) = 2.0"
"JpegImage=L:\RPPA Service\Platform_Projects\2021-03-24_JPL_CoV-Array-9\RPPA0136_12860A01-D12_IgGgamma_785\Joseph_2021-04-01_18h19m41_5�m_785nmGain025.jpg"
"FeatureType=Circular"
"Barcode="
"BackgroundSubtraction=LocalFeature"
"Normalization=None"
"ImageOrigin=3680, 2560"
"ImageSize=17760.0, 71040.0"
"JpegOrigin=4730, 2630"
"JpegBrightness=37"
"JpegContrast=14"
"JpegBalance=0"
"Creator=Mapix 9.0.0"
"Scanner=ir710IVD IR0H8_IVD 717045"
"Temperature=30.6"
"Comment="
"Velocity=35 l/s"
"LaserPower=20.0"
"PMTGain=25"
"BatchFilename=L:\RPPA Service\InnooScan\Batch methods\CoV_Array image_processing.mbt"
"Block"	"Column"	"Row"	"X"	"Y"	"Dia."	"Flags"	"ID"	"F785 Mean"	"F785 Median"	"F785 SD"	"F785 |log Mean/Median|"	"F785 CV"	"B785"	"B785 Mean"	"B785 Median"	"B785 SD"	"B785 |log Mean/Median|"	"B785 CV"	"% > B785+1SD"	"% > B785+2SD"	"F785 % Sat."	"F785 Median - B785"	"F785 Mean - B785"	"F785 Total Intensity"	"SNR 785"	"ExcludedMean 785"	"ExcludedMedian 785"
1	1	1	4946.00	2827.00	156.40	0	Spot (Block1, Row1, Column1)	38373.95	35857.00	19370.48	0.03	0.50	197.00	227.62	197.00	267.63	0.06	1.18	100.00	100.00	17.56	35660.00	38176.95	25787412.00	142.53	6124.52	4053.50
1	2	1	5229.00	2826.00	156.75	0	Spot (Block1, Row1, Column2)	554.98	476.00	330.29	0.07	0.60	137.00	159.74	137.00	106.49	0.07	0.67	88.00	63.00	0.00	339.00	417.98	375723.00	3.71	262.43	213.50
1	3	1	5542.00	2831.00	154.65	0	Spot (Block1, Row1, Column3)	219.57	197.00	64.21	0.05	0.29	112.00	128.43	112.00	331.93	0.06	2.58	0.00	0.00	0.00	85.00	107.57	144260.00	0.27	153.95	134.00
1	4	1	5860.00	2826.00	144.80	0	Spot (Block1, Row1, Column4)	126.58	122.00	15.97	0.02	0.13	107.00	111.95	107.00	23.30	0.02	0.21	28.00	10.00	0.00	15.00	19.58	72401.00	0.63	119.43	119.00
1	5	1	6149.00	2840.00	159.65	0	Spot (Block1, Row1, Column5)	333.08	271.00	176.44	0.09	0.53	105.00	107.74	105.00	18.88	0.01	0.18	99.00	94.00	0.00	166.00	228.08	233489.00	11.94	149.94	143.50
1	6	1	6441.00	2842.00	151.40	0	Spot (Block1, Row1, Column6)	300.55	298.00	64.57	0.00	0.21	103.00	104.86	103.00	17.30	0.01	0.17	99.00	99.00	0.00	195.00	197.55	188446.00	11.31	166.01	175.00
1	7	1	6738.00	2840.00	144.50	0	Spot (Block1, Row1, Column7)	844.41	826.00	323.81	0.01	0.38	108.00	110.91	108.00	21.24	0.01	0.19	100.00	100.00	0.00	718.00	736.41	482159.00	34.54	269.21	255.50
1	8	1	7046.00	2844.00	147.00	-50	Spot (Block1, Row1, Column8)	128.63	127.00	14.64	0.01	0.11	116.00	122.10	116.00	66.40	0.02	0.54	0.00	0.00	0.00	11.00	12.63	75632.00	0.10	115.64	117.00
1	1	2	4943.00	3131.00	147.00	-50	Spot (Block1, Row2, Column1)	160.16	161.00	15.85	0.00	0.10	172.00	182.86	172.00	181.78	0.03	0.99	0.00	0.00	0.00	-11.00	-11.84	94497.00	-0.12	166.54	171.00
1	2	2	5232.00	3131.00	132.65	0	Spot (Block1, Row2, Column2)	374.02	389.00	109.52	0.02	0.29	117.00	122.64	117.00	29.54	0.02	0.24	100.00	99.00	0.00	272.00	257.02	176910.00	8.51	195.23	191.50
1	3	2	5543.00	3134.00	147.00	-50	Spot (Block1, Row2, Column3)	97.85	98.00	9.94	0.00	0.10	98.00	99.13	98.00	15.25	0.00	0.15	6.00	0.00	0.00	0.00	-0.15	57729.00	-0.08	96.79	97.00
1	4	2	5842.00	3136.00	172.55	0	Spot (Block1, Row2, Column4)	178.89	188.00	27.41	0.02	0.15	93.00	93.90	93.00	17.59	0.00	0.19	98.00	89.00	0.00	95.00	85.89	148657.00	4.83	118.96	116.00
1	5	2	6152.00	3130.00	209.85	0	Spot (Block1, Row2, Column5)	168.68	161.00	51.01	0.02	0.30	91.00	90.90	91.00	11.45	0.00	0.13	97.00	92.00	0.00	70.00	77.68	211361.00	6.80	111.08	109.50
1	6	2	6471.00	3130.00	138.50	0	Spot (Block1, Row2, Column6)	99.92	99.00	7.01	0.00	0.07	90.00	90.44	90.00	10.97	0.00	0.12	45.00	5.00	0.00	9.00	9.92	51860.00	0.86	93.47	94.00
1	7	2	6741.00	3147.00	161.40	0	Spot (Block1, Row2, Column7)	123.78	121.00	17.80	0.01	0.14	91.00	92.02	91.00	13.46	0.00	0.15	87.00	57.00	0.00	30.00	32.78	89372.00	2.36	103.48	103.00
1	8	2	7044.00	3144.00	147.00	-50	Spot (Block1, Row2, Column8)	91.88	92.00	10.43	0.00	0.11	96.00	97.86	96.00	13.33	0.01	0.14	4.00	0.00	0.00	-4.00	-4.12	54023.00	-0.45	92.09	91.00
1	1	3	4934.00	3426.00	154.85	0	Spot (Block1, Row3, Column1)	803.52	631.00	558.40	0.10	0.69	163.00	167.14	163.00	92.77	0.01	0.56	93.00	81.00	0.00	468.00	640.52	529519.00	6.86	331.10	226.50
1	2	3	5241.00	3433.00	147.00	-50	Spot (Block1, Row3, Column2)	124.53	125.00	12.20	0.00	0.10	111.00	113.77	111.00	23.01	0.01	0.20	22.00	0.00	0.00	14.00	13.53	73350.00	0.47	118.94	116.00
1	3	3	5531.00	3418.00	131.90	0	Spot (Block1, Row3, Column3)	232.47	179.50	289.66	0.11	1.25	95.00	96.87	95.00	14.35	0.01	0.15	99.00	92.00	0.00	84.50	137.47	108330.00	9.45	132.25	131.00
1	4	3	5843.00	3449.00	202.05	0	Spot (Block1, Row3, Column4)	122.84	118.00	21.19	0.02	0.17	89.00	90.03	89.00	16.67	0.00	0.19	78.00	38.00	0.00	29.00	33.84	142493.00	1.97	97.67	98.50
1	5	3	6146.00	3447.00	165.75	0	Spot (Block1, Row3, Column5)	114.93	113.00	11.95	0.01	0.10	87.00	86.98	87.00	10.33	0.00	0.12	94.00	73.00	0.00	26.00	27.93	87233.00	2.71	97.33	98.00
1	6	3	6446.00	3432.00	197.85	0	Spot (Block1, Row3, Column6)	137.98	137.00	22.16	0.00	0.16	85.00	85.34	85.00	10.83	0.00	0.13	98.00	90.00	0.00	52.00	52.98	153157.00	4.86	99.88	100.50
1	7	3	6754.00	3447.00	148.90	0	Spot (Block1, Row3, Column7)	293.39	277.00	117.95	0.02	0.40	86.00	86.17	86.00	12.03	0.00	0.14	99.00	99.00	0.00	191.00	207.39	178090.00	17.23	138.45	124.00
1	8	3	7061.00	3453.00	173.40	0	Spot (Block1, Row3, Column8)	139.17	134.00	25.14	0.02	0.18	93.00	94.38	93.00	15.44	0.01	0.16	90.00	68.00	0.00	41.00	46.17	116486.00	2.90	107.23	106.00
1	1	4	4933.00	3729.00	151.25	0	Spot (Block1, Row4, Column1)	1649.96	1322.50	1192.68	0.10	0.72	173.00	171.53	173.00	58.30	0.00	0.34	99.00	96.00	0.00	1149.50	1476.96	1032873.00	25.36	621.52	271.00
1	2	4	5236.00	3733.00	176.20	0	Spot (Block1, Row4, Column2)	192.14	192.00	25.52	0.00	0.13	109.00	112.41	109.00	28.35	0.01	0.25	97.00	87.00	0.00	83.00	83.14	166396.00	2.81	144.10	138.50
1	3	4	5534.00	3736.00	150.80	0	Spot (Block1, Row4, Column3)	790.82	677.50	497.84	0.07	0.63	93.00	94.45	93.00	15.03	0.01	0.16	100.00	100.00	0.00	584.50	697.82	490308.00	46.35	271.48	179.00
1	4	4	5840.00	3736.00	147.00	-50	Spot (Block1, Row4, Column4)	84.80	84.00	6.43	0.00	0.08	87.00	88.23	87.00	12.91	0.01	0.15	1.00	0.00	0.00	-3.00	-2.20	49610.00	-0.27	84.55	85.00
1	5	4	6119.00	3746.00	157.95	0	Spot (Block1, Row4, Column5)	97.66	98.00	10.16	0.00	0.10	85.00	85.98	85.00	12.20	0.00	0.14	51.00	12.00	0.00	13.00	12.66	67484.00	0.96	88.81	89.00
1	6	4	6453.00	3730.00	196.55	0	Spot (Block1, Row4, Column6)	121.12	122.00	12.47	0.00	0.10	82.00	82.43	82.00	11.11	0.00	0.13	98.00	90.00	0.00	40.00	39.12	132510.00	3.48	98.81	100.00
1	7	4	6742.00	3740.00	158.85	0	Spot (Block1, Row4, Column7)	218.92	191.00	93.32	0.06	0.43	83.00	83.48	83.00	11.88	0.00	0.14	98.00	94.00	0.00	108.00	135.92	152587.00	11.40	114.13	110.00
1	8	4	7043.00	3744.00	163.75	0	Spot (Block1, Row4, Column8)	258.39	276.00	73.99	0.03	0.29	92.00	92.31	92.00	13.11	0.00	0.14	100.00	99.00	0.00	184.00	166.39	192499.00	12.67	134.54	123.00
1	1	5	4927.00	4034.00	147.40	0	Spot (Block1, Row5, Column1)	3545.72	2731.00	2776.81	0.11	0.78	189.00	186.86	189.00	68.42	0.00	0.37	100.00	99.00	0.00	2542.00	3356.72	2095519.00	49.09	1050.34	463.00
1	2	5	5228.00	4029.00	157.90	0	Spot (Block1, Row5, Column2)	319.70	302.00	108.66	0.02	0.34	111.00	116.46	111.00	45.67	0.02	0.39	98.00	87.00	0.00	191.00	208.70	220590.00	4.45	179.30	172.00
1	3	5	5539.00	4035.00	181.95	0	Spot (Block1, Row5, Column3)	143.73	134.00	27.58	0.03	0.19	91.00	92.90	91.00	14.55	0.01	0.16	97.00	74.00	0.00	43.00	52.73	134527.00	3.49	106.81	108.00
1	4	5	5825.00	4019.00	201.90	0	Spot (Block1, Row5, Column4)	107.47	107.00	13.79	0.00	0.13	87.00	87.74	87.00	11.64	0.00	0.13	71.00	41.00	0.00	20.00	20.47	124450.00	1.70	93.62	93.50
1	5	5	6141.00	4038.00	144.15	0	Spot (Block1, Row5, Column5)	1270.49	1237.00	499.36	0.01	0.39	87.00	88.37	87.00	14.94	0.01	0.17	100.00	100.00	0.00	1150.00	1183.49	715287.00	79.14	386.98	289.50
1	6	5	6438.00	4040.00	147.00	-50	Spot (Block1, Row5, Column6)	84.16	84.00	6.95	0.00	0.08	84.00	84.24	84.00	13.06	0.00	0.15	2.00	0.00	0.00	0.00	0.16	49484.00	-0.01	85.61	85.00
1	7	5	6751.00	4049.00	209.60	0	Spot (Block1, Row5, Column7)	126.62	122.00	23.42	0.02	0.18	84.00	84.47	84.00	12.40	0.00	0.15	93.00	78.00	0.00	38.00	42.62	158278.00	3.40	98.46	98.00
1	8	5	7049.00	4041.00	154.55	0	Spot (Block1, Row5, Column8)	454.32	434.00	247.17	0.02	0.54	93.00	94.40	93.00	14.22	0.01	0.15	100.00	100.00	0.00	341.00	361.32	297581.00	25.30	153.63	144.00
1	1	6	4915.00	4330.00	199.75	0	Spot (Block1, Row6, Column1)	1505.60	1185.00	1005.21	0.10	0.67	206.00	205.58	206.00	67.48	0.00	0.33	100.00	100.00	0.00	979.00	1299.60	1699824.00	19.26	498.11	488.50
1	2	6	5212.00	4330.00	195.25	0	Spot (Block1, Row6, Column2)	279.70	266.50	74.88	0.02	0.27	116.00	124.83	116.00	41.27	0.03	0.33	100.00	91.00	0.00	150.50	163.70	300402.00	3.75	178.27	183.00
1	3	6	5530.00	4338.00	145.35	0	Spot (Block1, Row6, Column3)	736.11	665.00	342.99	0.04	0.47	95.00	97.25	95.00	14.75	0.01	0.15	100.00	100.00	0.00	570.00	641.11	423263.00	43.32	222.44	187.00
1	4	6	5841.00	4333.00	147.60	0	Spot (Block1, Row6, Column4)	133.53	132.00	18.38	0.00	0.14	90.00	90.57	90.00	12.94	0.00	0.14	96.00	82.00	0.00	42.00	43.53	79448.00	3.32	103.50	102.00
1	5	6	6141.00	4335.00	141.35	0	Spot (Block1, Row6, Column5)	1493.06	1365.00	588.61	0.04	0.39	91.00	91.98	91.00	15.44	0.00	0.17	100.00	100.00	0.00	1274.00	1402.06	807743.00	90.71	444.06	390.00
1	6	6	6465.00	4325.00	220.20	0	Spot (Block1, Row6, Column6)	95.60	95.00	10.44	0.00	0.11	88.00	88.03	88.00	12.59	0.00	0.14	32.00	4.00	0.00	7.00	7.60	132023.00	0.60	86.82	87.50
1	7	6	6739.00	4345.00	153.90	0	Spot (Block1, Row6, Column7)	387.01	359.50	162.52	0.03	0.42	91.00	92.23	91.00	16.14	0.01	0.18	100.00	99.00	0.00	268.50	296.01	253876.00	18.26	143.66	135.00
1	8	6	7045.00	4343.00	150.35	0	Spot (Block1, Row6, Column8)	579.15	525.00	317.90	0.04	0.55	104.00	110.06	104.00	26.32	0.02	0.24	100.00	100.00	0.00	421.00	475.15	357336.00	17.82	195.02	181.00
1	1	7	4929.00	4633.00	167.65	0	Spot (Block1, Row7, Column1)	733.84	599.00	353.13	0.09	0.48	201.00	199.38	201.00	63.45	0.00	0.32	100.00	97.00	0.00	398.00	532.84	570195.00	8.42	345.84	316.00
1	2	7	5234.00	4633.00	147.00	-50	Spot (Block1, Row7, Column2)	131.35	128.00	18.96	0.01	0.14	119.00	124.91	119.00	29.87	0.02	0.24	18.00	0.00	0.00	9.00	12.35	77364.00	0.22	122.47	121.00
1	3	7	5534.00	4635.00	147.00	-50	Spot (Block1, Row7, Column3)	106.14	108.00	10.60	0.01	0.10	103.00	103.23	103.00	13.89	0.00	0.13	14.00	0.00	0.00	5.00	3.14	62516.00	0.21	103.83	105.00
1	4	7	5834.00	4637.00	147.00	-50	Spot (Block1, Row7, Column4)	103.48	103.00	15.39	0.00	0.15	98.00	99.28	98.00	18.06	0.01	0.18	23.00	0.00	0.00	5.00	5.48	60844.00	0.23	97.11	96.00
1	5	7	6135.00	4636.00	180.55	0	Spot (Block1, Row7, Column5)	195.91	196.00	39.78	0.00	0.20	98.00	99.31	98.00	16.13	0.01	0.16	99.00	95.00	0.00	98.00	97.91	178673.00	5.99	133.89	129.00
1	6	7	6446.00	4653.00	172.75	0	Spot (Block1, Row7, Column6)	186.66	187.50	31.92	0.00	0.17	101.00	104.34	101.00	24.49	0.01	0.23	97.00	84.00	0.00	86.50	85.66	154928.00	3.36	125.71	123.50
1	7	7	6723.00	4647.00	148.10	0	Spot (Block1, Row7, Column7)	592.62	562.00	212.70	0.02	0.36	107.00	119.27	107.00	50.27	0.05	0.42	100.00	97.00	0.00	455.00	485.62	356162.00	9.42	220.11	187.00
1	8	7	7047.00	4648.00	185.25	0	Spot (Block1, Row7, Column8)	635.36	605.00	197.68	0.02	0.31	130.00	176.25	130.00	198.70	0.13	1.13	97.00	63.00	0.00	475.00	505.36	610578.00	2.31	286.33	272.00
1	1	8	4932.00	4931.00	147.00	-50	Spot (Block1, Row8, Column1)	261.22	275.00	31.53	0.02	0.12	226.00	231.94	226.00	67.02	0.01	0.29	11.00	0.00	0.00	49.00	35.22	155166.00	0.44	238.84	224.50
1	2	8	5223.00	4938.00	167.00	0	Spot (Block1, Row8, Column2)	297.07	276.00	98.86	0.03	0.33	165.00	161.85	165.00	39.94	0.01	0.25	91.00	67.00	0.00	111.00	132.07	229933.00	3.39	199.64	195.00
1	3	8	5528.00	4941.00	155.70	0	Spot (Block1, Row8, Column3)	399.51	331.50	204.41	0.08	0.51	133.00	143.23	133.00	49.42	0.03	0.35	98.00	78.00	0.00	198.50	266.51	266075.00	5.19	186.73	182.00
1	4	8	5830.00	4953.00	155.85	0	Spot (Block1, Row8, Column4)	960.09	752.00	661.68	0.11	0.69	130.00	142.49	130.00	51.66	0.04	0.36	100.00	93.00	0.00	622.00	830.09	641338.00	15.83	350.65	215.00
1	5	8	6132.00	4939.00	147.00	-50	Spot (Block1, Row8, Column5)	154.45	156.00	14.66	0.00	0.09	132.00	141.87	132.00	45.29	0.03	0.32	4.00	0.00	0.00	24.00	22.45	90818.00	0.28	148.87	147.00
1	6	8	6437.00	4956.00	178.50	0	Spot (Block1, Row8, Column6)	1139.37	716.50	999.76	0.20	0.88	151.00	157.15	151.00	47.09	0.02	0.30	100.00	100.00	0.00	565.50	988.37	1014042.00	20.86	337.53	309.50
1	7	8	6735.00	4953.00	148.75	0	Spot (Block1, Row8, Column7)	651.21	583.50	347.70	0.05	0.53	179.00	209.79	179.00	193.08	0.07	0.92	73.00	54.00	0.00	404.50	472.21	393330.00	2.29	308.90	231.00
1	8	8	7025.00	4941.00	148.65	0	Spot (Block1, Row8, Column8)	55733.46	65535.00	13637.87	0.07	0.24	194.00	252.57	194.00	235.57	0.11	0.93	100.00	100.00	56.95	65341.00	55539.46	33663264.00	235.52	11607.04	8051.00
2	1	1	9453.00	2861.00	154.45	0	Spot (Block2, Row1, Column1)	35773.90	31837.50	19086.82	0.05	0.53	619.00	688.69	619.00	254.90	0.05	0.37	100.00	100.00	11.93	31218.50	35154.90	23396208.00	137.64	7805.48	5496.00
2	2	1	9770.00	2871.00	192.20	0	Spot (Block2, Row1, Column2)	822.20	787.00	177.96	0.02	0.22	682.00	730.06	682.00	646.39	0.03	0.89	0.00	0.00	0.00	105.00	140.20	859194.00	0.14	696.09	688.00
2	3	1	10056.00	2865.00	147.60	0	Spot (Block2, Row1, Column3)	3443.25	2775.00	1949.90	0.09	0.57	684.00	728.03	684.00	642.62	0.03	0.88	89.00	70.00	0.00	2091.00	2759.25	2038402.00	4.23	1271.49	1149.50
2	4	1	10342.00	2854.00	189.30	0	Spot (Block2, Row1, Column4)	794.76	784.50	155.12	0.01	0.20	604.00	651.75	604.00	132.07	0.03	0.20	58.00	33.00	0.00	180.50	190.76	799533.00	1.08	720.14	689.50
2	5	1	10651.00	2872.00	147.60	0	Spot (Block2, Row1, Column5)	7845.54	6491.00	5297.62	0.08	0.68	617.00	667.08	617.00	143.17	0.03	0.21	100.00	100.00	0.00	5874.00	7228.54	4683787.00	50.14	1832.08	1473.00
2	6	1	10941.00	2873.00	147.95	0	Spot (Block2, Row1, Column6)	3467.80	3119.00	1518.72	0.05	0.44	689.00	715.90	689.00	166.69	0.02	0.23	100.00	100.00	0.00	2430.00	2778.80	2066807.00	16.51	1385.62	1130.00
2	7	1	11244.00	2874.00	148.55	0	Spot (Block2, Row1, Column7)	9735.53	8940.00	4718.09	0.04	0.48	702.00	750.40	702.00	186.47	0.03	0.25	100.00	100.00	0.00	8238.00	9033.53	5851053.00	48.19	2765.05	2249.00
2	8	1	11561.00	2876.00	162.70	0	Spot (Block2, Row1, Column8)	1255.78	1187.00	516.12	0.02	0.41	689.00	724.73	689.00	182.71	0.02	0.25	84.00	65.00	0.00	498.00	566.78	917976.00	2.91	864.89	839.00
2	1	2	9450.00	3161.00	147.00	-50	Spot (Block2, Row2, Column1)	687.61	689.00	120.04	0.00	0.17	624.00	753.74	624.00	1545.50	0.08	2.05	0.00	0.00	0.00	65.00	63.61	405688.00	-0.04	692.34	698.00
2	2	2	9745.00	3167.00	124.15	0	Spot (Block2, Row2, Column2)	4008.63	3820.00	1197.66	0.02	0.30	693.00	767.54	693.00	675.92	0.04	0.88	100.00	98.00	0.00	3127.00	3315.63	1635523.00	4.80	1602.31	1511.00
2	3	2	10050.00	3165.00	147.00	-50	Spot (Block2, Row2, Column3)	863.09	813.00	171.01	0.03	0.20	700.00	811.76	700.00	792.98	0.06	0.98	0.00	0.00	0.00	113.00	163.09	510950.00	0.06	759.46	765.00
2	4	2	10354.00	3168.00	154.50	0	Spot (Block2, Row2, Column4)	2745.57	2653.00	999.14	0.01	0.36	629.50	723.43	629.50	557.67	0.06	0.77	99.00	87.00	0.00	2023.50	2116.07	1803838.00	3.63	1244.43	1171.00
2	5	2	10652.00	3165.00	174.80	0	Spot (Block2, Row2, Column5)	12423.05	11741.00	4891.28	0.02	0.39	700.50	836.46	700.50	1442.50	0.08	1.72	100.00	100.00	0.00	11040.50	11722.55	10522327.00	8.03	4320.49	3500.00
2	6	2	10946.00	3135.00	189.05	0	Spot (Block2, Row2, Column6)	1004.96	982.00	222.13	0.01	0.22	726.00	852.84	726.00	480.57	0.07	0.56	21.00	0.00	0.00	256.00	278.96	1009989.00	0.32	861.24	800.00
2	7	2	11243.00	3174.00	154.95	0	Spot (Block2, Row2, Column7)	1376.92	1316.00	437.14	0.02	0.32	704.00	773.46	704.00	271.85	0.04	0.35	80.00	56.00	0.00	612.00	672.92	912897.00	2.22	903.09	913.00
2	8	2	11469.00	3195.00	153.40	0	Spot (Block2, Row2, Column8)	1149.06	874.00	1271.45	0.12	1.11	693.00	750.09	693.00	267.86	0.03	0.36	38.00	16.00	0.00	181.00	456.06	749186.00	1.49	810.35	779.00
2	1	3	9450.00	3461.00	146.30	0	Spot (Block2, Row3, Column1)	5623.26	4946.00	3527.58	0.06	0.63	609.00	684.36	609.00	391.69	0.05	0.57	100.00	96.00	0.00	4337.00	5014.26	3267115.00	12.61	1860.30	1631.00
2	2	3	9723.00	3460.00	199.15	0	Spot (Block2, Row3, Column2)	886.67	821.00	247.73	0.03	0.28	690.00	756.11	690.00	338.74	0.04	0.45	20.00	5.00	0.00	131.00	196.67	991296.00	0.39	736.56	699.50
2	3	3	10038.00	3469.00	145.20	0	Spot (Block2, Row3, Column3)	4716.97	3811.00	2810.27	0.09	0.60	697.00	826.39	697.00	822.45	0.07	1.00	98.00	76.00	0.00	3114.00	4019.97	2707538.00	4.73	2085.57	1468.00
2	4	3	10415.00	3411.00	293.45	0	Spot (Block2, Row3, Column4)	1785.03	1096.00	3955.15	0.21	2.22	720.00	1049.66	720.00	1869.77	0.16	1.78	10.00	4.00	0.28	376.00	1065.03	4510782.00	0.39	1289.28	873.50
2	5	3	10630.00	3448.00	115.70	0	Spot (Block2, Row3, Column5)	3269.21	2387.00	3199.68	0.14	0.98	793.00	1125.35	793.00	1754.90	0.15	1.56	46.00	16.00	0.00	1594.00	2476.21	1154031.00	1.22	1950.75	1634.00
2	6	3	10950.00	3475.00	209.25	0	Spot (Block2, Row3, Column6)	48263.19	52451.00	17303.61	0.04	0.36	835.00	1149.54	835.00	858.14	0.14	0.75	100.00	100.00	37.25	51616.00	47428.19	59991620.00	54.90	11831.93	11327.00
2	7	3	11281.00	3488.00	216.45	0	Spot (Block2, Row3, Column7)	4775.20	2350.00	6553.57	0.31	1.37	789.00	1085.29	789.00	1023.06	0.14	0.94	63.00	44.00	0.45	1561.00	3986.20	6384440.00	3.61	2114.64	1228.00
2	8	3	11548.00	3481.00	156.60	0	Spot (Block2, Row3, Column8)	13706.42	12820.50	6783.27	0.03	0.49	703.00	849.82	703.00	725.11	0.08	0.85	100.00	99.00	0.00	12117.50	13003.42	9238124.00	17.73	3921.77	3197.00
2	1	4	9441.00	3741.00	163.00	0	Spot (Block2, Row4, Column1)	968.07	920.00	281.78	0.02	0.29	602.00	700.50	602.00	515.44	0.07	0.74	33.00	1.00	0.00	318.00	366.07	711528.00	0.52	746.39	669.00
2	2	4	9751.00	3768.00	164.65	0	Spot (Block2, Row4, Column2)	15827.13	14685.00	7558.66	0.03	0.48	691.00	815.31	691.00	712.39	0.07	0.87	100.00	100.00	0.00	13994.00	15136.13	11886174.00	21.07	3757.19	3661.00
2	3	4	10046.00	3767.00	167.10	0	Spot (Block2, Row4, Column3)	3443.13	3089.50	1838.06	0.05	0.53	685.00	829.95	685.00	753.19	0.08	0.91	89.00	68.00	0.00	2404.50	2758.13	2664986.00	3.47	1643.51	949.00
2	4	4	10347.00	3767.00	147.00	-50	Spot (Block2, Row4, Column4)	786.55	763.00	201.64	0.01	0.26	681.00	817.43	681.00	966.84	0.08	1.18	0.00	0.00	0.00	82.00	105.55	468782.00	-0.03	832.27	793.50
2	5	4	10651.00	3762.00	150.35	0	Spot (Block2, Row4, Column5)	1383.19	1100.00	1412.44	0.10	1.02	715.00	881.86	715.00	836.61	0.09	0.95	17.00	4.00	0.00	385.00	668.19	854814.00	0.60	920.19	847.00
2	6	4	10943.00	3773.00	194.00	0	Spot (Block2, Row4, Column6)	11597.92	11256.50	3961.69	0.01	0.34	727.00	897.37	727.00	601.92	0.09	0.67	100.00	99.00	0.00	10529.50	10870.92	12316991.00	17.78	3516.28	2688.00
2	7	4	11245.00	3771.00	169.75	0	Spot (Block2, Row4, Column7)	4188.73	2759.50	3665.03	0.18	0.87	799.00	1160.58	799.00	1682.01	0.16	1.45	53.00	37.00	0.00	1960.50	3389.73	3359360.00	1.80	1754.06	1214.00
2	8	4	11576.00	3781.00	185.30	0	Spot (Block2, Row4, Column8)	1028.07	888.00	414.00	0.06	0.40	690.00	867.24	690.00	1455.63	0.10	1.68	1.00	0.00	0.00	198.00	338.07	987978.00	0.11	881.17	716.00
2	1	5	9454.00	4069.00	194.85	0	Spot (Block2, Row5, Column1)	1315.99	1118.50	899.05	0.07	0.68	685.00	838.58	685.00	705.24	0.09	0.84	31.00	9.00	0.00	433.50	630.99	1418642.00	0.68	849.58	684.00
2	2	5	9744.00	4068.00	153.30	0	Spot (Block2, Row5, Column2)	14846.37	14227.00	6393.80	0.02	0.43	702.00	896.57	702.00	731.53	0.11	0.82	100.00	100.00	0.00	13525.00	14144.37	9561065.00	19.07	3721.80	3213.00
2	3	5	10046.00	4069.00	157.95	0	Spot (Block2, Row5, Column3)	45045.79	47164.00	19384.35	0.02	0.43	640.00	780.86	640.00	522.62	0.09	0.67	100.00	100.00	34.60	46524.00	44405.79	30856580.00	84.70	7529.19	6495.00
2	4	5	10361.00	4041.00	166.00	0	Spot (Block2, Row5, Column4)	799.88	792.00	190.77	0.00	0.24	608.00	776.20	608.00	1367.80	0.11	1.76	0.00	0.00	0.00	184.00	191.88	611110.00	0.02	725.17	687.50
2	5	5	10651.00	4068.00	144.30	0	Spot (Block2, Row5, Column5)	18224.38	17239.00	9443.24	0.02	0.52	628.00	713.25	628.00	545.82	0.06	0.77	100.00	100.00	0.00	16611.00	17596.38	10278547.00	32.08	4638.85	3837.50
2	6	5	10945.00	4070.00	147.00	-50	Spot (Block2, Row5, Column6)	808.04	790.00	181.62	0.01	0.22	691.00	790.85	691.00	560.36	0.06	0.71	2.00	0.00	0.00	99.00	117.04	476744.00	0.03	775.02	703.00
2	7	5	11248.00	4072.00	197.60	0	Spot (Block2, Row5, Column7)	43754.64	45825.00	19864.53	0.02	0.45	772.00	959.43	772.00	710.24	0.09	0.74	100.00	100.00	31.71	45053.00	42982.64	48567992.00	60.25	9319.73	9384.00
2	8	5	11547.00	4075.00	147.15	0	Spot (Block2, Row5, Column8)	7746.57	6413.50	5561.05	0.08	0.72	635.50	758.00	635.50	523.31	0.08	0.69	94.00	83.00	0.00	5778.00	7111.07	4570478.00	13.35	1943.41	1510.50
2	1	6	9445.00	4363.00	206.80	0	Spot (Block2, Row6, Column1)	41108.99	38032.00	19459.21	0.03	0.47	701.00	1040.72	701.00	971.60	0.17	0.93	100.00	100.00	28.18	37331.00	40407.99	50029996.00	41.24	9684.70	9814.00
2	2	6	9743.00	4363.00	200.45	0	Spot (Block2, Row6, Column2)	32837.90	31072.00	16531.96	0.02	0.50	686.00	940.30	686.00	906.54	0.14	0.96	100.00	100.00	2.63	30386.00	32151.90	37402400.00	35.19	7251.42	7014.00
2	3	6	10035.00	4366.00	146.60	0	Spot (Block2, Row6, Column3)	5875.20	5416.50	3179.49	0.04	0.54	598.50	735.04	598.50	526.60	0.09	0.72	100.00	94.00	0.00	4818.00	5276.70	3431115.00	9.76	1779.65	1409.50
2	4	6	10352.00	4375.00	155.50	0	Spot (Block2, Row6, Column4)	1510.58	1475.00	499.73	0.01	0.33	597.00	682.36	597.00	1248.49	0.06	1.83	23.00	0.00	0.00	878.00	913.58	1004535.00	0.66	897.37	794.00
2	5	6	10641.00	4364.00	146.05	0	Spot (Block2, Row6, Column5)	17384.55	15854.50	8773.59	0.04	0.50	661.00	728.52	661.00	660.57	0.04	0.91	100.00	100.00	0.00	15193.50	16723.55	10083041.00	25.21	4259.44	3486.00
2	6	6	10951.00	4369.00	159.70	0	Spot (Block2, Row6, Column6)	1254.48	1005.50	920.90	0.10	0.73	694.00	833.09	694.00	663.08	0.08	0.80	30.00	8.00	0.00	311.50	560.48	883156.00	0.64	790.63	717.00
2	7	6	11247.00	4372.00	150.85	0	Spot (Block2, Row6, Column7)	6031.28	5144.00	3780.66	0.07	0.63	688.00	767.09	688.00	443.16	0.05	0.58	100.00	91.00	0.00	4456.00	5343.28	3733362.00	11.88	1637.96	1393.00
2	8	6	11547.00	4378.00	146.65	0	Spot (Block2, Row6, Column8)	7988.33	7105.00	5043.52	0.05	0.63	605.00	652.13	605.00	162.75	0.03	0.25	100.00	100.00	0.00	6500.00	7383.33	4689150.00	45.08	2007.96	1552.00
2	1	7	9441.00	4662.00	164.15	0	Spot (Block2, Row7, Column1)	20964.20	18693.50	11605.04	0.05	0.55	595.00	754.31	595.00	698.91	0.10	0.93	100.00	100.00	0.00	18098.50	20369.20	15639293.00	28.92	3703.72	3532.00
2	2	7	9738.00	4671.00	171.40	0	Spot (Block2, Row7, Column2)	639.47	588.00	122.30	0.04	0.19	585.00	698.95	585.00	664.58	0.08	0.95	0.00	0.00	0.00	3.00	54.47	522449.00	-0.09	621.17	593.50
2	3	7	10035.00	4658.00	179.85	0	Spot (Block2, Row7, Column3)	635.50	594.00	112.81	0.03	0.18	570.00	576.56	570.00	167.36	0.00	0.29	19.00	0.00	0.00	24.00	65.50	576395.00	0.35	611.14	584.00
2	4	7	10314.00	4684.00	103.20	0	Spot (Block2, Row7, Column4)	707.99	681.00	223.79	0.02	0.32	581.00	593.73	581.00	181.65	0.01	0.31	29.00	11.00	0.00	100.00	126.99	194697.00	0.63	656.19	598.50
2	5	7	10650.00	4671.00	165.75	0	Spot (Block2, Row7, Column5)	1926.70	1885.00	553.62	0.01	0.29	675.00	812.04	675.00	614.00	0.08	0.76	90.00	49.00	0.00	1210.00	1251.70	1471997.00	1.82	1071.76	1039.00
2	6	7	10941.00	4670.00	180.45	0	Spot (Block2, Row7, Column6)	43051.21	44903.00	18887.43	0.02	0.44	812.00	1136.08	812.00	983.91	0.15	0.87	100.00	100.00	19.65	44091.00	42239.21	39219836.00	42.60	7837.27	7515.00
2	7	7	11231.00	4679.00	146.10	0	Spot (Block2, Row7, Column7)	6089.41	5722.00	2238.34	0.03	0.37	703.00	881.13	703.00	689.47	0.10	0.78	100.00	99.00	0.00	5019.00	5386.41	3525767.00	7.55	2144.17	1710.50
2	8	7	11543.00	4674.00	185.00	0	Spot (Block2, Row7, Column8)	17777.23	17682.00	5640.85	0.00	0.32	627.00	705.25	627.00	273.53	0.05	0.39	100.00	100.00	0.00	17055.00	17150.23	17155032.00	62.41	4961.57	4613.00
2	1	8	9426.00	4965.00	148.95	0	Spot (Block2, Row8, Column1)	780.51	699.00	261.67	0.05	0.34	508.00	583.62	508.00	254.50	0.06	0.44	44.00	11.00	0.00	191.00	272.51	472206.00	0.77	622.00	591.00
2	2	8	9746.00	4962.00	160.65	0	Spot (Block2, Row8, Column2)	979.94	918.50	259.25	0.03	0.26	504.00	546.45	504.00	101.12	0.04	0.19	94.00	86.00	0.00	414.50	475.94	701636.00	4.29	668.49	632.00
2	3	8	10033.00	4968.00	150.15	0	Spot (Block2, Row8, Column3)	3241.45	2794.00	2160.58	0.06	0.67	515.00	561.97	515.00	143.49	0.04	0.26	100.00	94.00	0.00	2279.00	2726.45	2006460.00	18.67	1063.15	938.00
2	4	8	10341.00	4972.00	151.80	0	Spot (Block2, Row8, Column4)	35717.21	34146.50	18841.85	0.02	0.53	576.00	582.61	576.00	165.43	0.00	0.28	100.00	100.00	8.86	33570.50	35141.21	22573336.00	212.38	7402.35	5901.50
2	5	8	10639.00	4969.00	147.00	-50	Spot (Block2, Row8, Column5)	672.00	686.00	119.39	0.01	0.18	599.00	745.68	599.00	601.73	0.10	0.81	0.00	0.00	0.00	87.00	73.00	395135.00	-0.12	685.57	694.00
2	6	8	10945.00	4974.00	209.20	0	Spot (Block2, Row8, Column6)	48582.82	55539.00	17809.20	0.06	0.37	719.00	1063.31	719.00	987.12	0.17	0.93	100.00	100.00	43.13	54820.00	47863.82	60486140.00	48.14	11141.10	10987.00
2	7	8	11246.00	4977.00	148.55	0	Spot (Block2, Row8, Column7)	1810.24	1725.50	631.49	0.02	0.35	679.00	811.58	679.00	614.66	0.08	0.76	79.00	40.00	0.00	1046.50	1131.24	1089762.00	1.62	961.26	904.00
2	8	8	11527.00	4976.00	152.90	0	Spot (Block2, Row8, Column8)	54925.90	65535.00	14865.47	0.08	0.27	621.00	703.00	621.00	290.12	0.05	0.41	100.00	100.00	57.34	64914.00	54304.90	35152856.00	186.90	12988.98	11374.50
3	1	1	13954.00	2887.00	155.30	0	Spot (Block3, Row1, Column1)	30257.07	26791.50	17207.93	0.05	0.57	615.00	680.25	615.00	201.81	0.04	0.30	100.00	100.00	3.32	26176.50	29642.07	20030200.00	146.56	6087.04	4766.00
3	2	1	14253.00	2896.00	150.55	0	Spot (Block3, Row1, Column2)	5595.31	5136.00	2979.27	0.04	0.53	589.00	610.10	589.00	138.28	0.02	0.23	100.00	100.00	0.00	4547.00	5006.31	3457903.00	36.05	1758.76	1514.00
3	3	1	14573.00	2892.00	154.95	0	Spot (Block3, Row1, Column3)	1729.06	1362.50	1888.96	0.10	1.09	582.00	582.40	582.00	106.90	0.00	0.18	85.00	78.00	0.00	780.50	1147.06	1134264.00	10.73	919.45	727.50
3	4	1	14849.00	2894.00	148.85	0	Spot (Block3, Row1, Column4)	4517.37	4059.00	2470.22	0.05	0.55	583.00	594.59	583.00	119.30	0.01	0.20	100.00	100.00	0.00	3476.00	3934.37	2723972.00	32.88	1395.61	1187.50
3	5	1	15148.00	2897.00	150.40	0	Spot (Block3, Row1, Column5)	2636.58	2110.00	1632.86	0.10	0.62	582.00	594.81	582.00	125.06	0.01	0.21	100.00	96.00	0.00	1528.00	2054.58	1645224.00	16.33	1014.16	902.00
3	6	1	15448.00	2899.00	146.70	0	Spot (Block3, Row1, Column6)	7072.44	6249.00	3544.58	0.05	0.50	582.00	589.86	582.00	132.58	0.01	0.22	100.00	100.00	0.00	5667.00	6490.44	4137377.00	48.90	2107.53	1556.50
3	7	1	15743.00	2902.00	147.95	0	Spot (Block3, Row1, Column7)	10644.11	10044.00	5609.98	0.03	0.53	511.00	548.93	511.00	117.71	0.03	0.21	100.00	100.00	0.00	9533.00	10133.11	6397110.00	85.76	2810.85	2124.00
3	8	1	16048.00	2900.00	175.55	0	Spot (Block3, Row1, Column8)	825.95	789.00	205.49	0.02	0.25	500.00	526.17	500.00	105.97	0.02	0.20	84.00	63.00	0.00	289.00	325.95	712792.00	2.83	600.56	592.00
3	1	2	13937.00	3169.00	211.70	0	Spot (Block3, Row2, Column1)	642.60	607.00	101.78	0.02	0.16	580.00	587.08	580.00	149.33	0.01	0.25	16.00	1.00	0.00	27.00	62.60	821247.00	0.37	610.41	594.50
3	2	2	14248.00	3195.00	131.05	0	Spot (Block3, Row2, Column2)	1782.95	1738.00	510.60	0.01	0.29	577.00	568.17	577.00	97.30	0.01	0.17	100.00	99.00	0.00	1161.00	1205.95	821938.00	12.49	878.59	892.00
3	3	2	14570.00	3183.00	192.45	0	Spot (Block3, Row2, Column3)	664.18	675.50	135.72	0.01	0.20	581.00	583.65	581.00	138.38	0.00	0.24	28.00	7.00	0.00	94.50	83.18	697384.00	0.58	606.63	597.00
3	4	2	14855.00	3194.00	168.00	0	Spot (Block3, Row2, Column4)	1327.76	1293.50	374.32	0.01	0.28	575.00	575.83	575.00	115.63	0.00	0.20	99.00	97.00	0.00	718.50	752.76	1040964.00	6.50	781.21	742.00
3	5	2	15153.00	3199.00	182.60	0	Spot (Block3, Row2, Column5)	7758.78	7691.00	3073.31	0.00	0.40	588.00	635.45	588.00	231.86	0.03	0.36	100.00	100.00	0.00	7103.00	7170.78	7262215.00	30.72	2250.87	1792.00
3	6	2	15450.00	3200.00	147.00	-50	Spot (Block3, Row2, Column6)	975.82	919.00	211.01	0.03	0.22	599.00	765.25	599.00	574.63	0.11	0.75	20.00	0.00	0.00	320.00	376.82	574760.00	0.37	817.60	805.00
3	7	2	15747.00	3205.00	154.50	0	Spot (Block3, Row2, Column7)	990.05	966.00	253.21	0.01	0.26	527.00	591.32	527.00	240.02	0.05	0.41	79.00	40.00	0.00	439.00	463.05	645513.00	1.66	703.81	691.50
3	8	2	16051.00	3204.00	147.00	-50	Spot (Block3, Row2, Column8)	571.67	583.00	122.73	0.01	0.21	507.00	561.02	507.00	212.59	0.04	0.38	15.00	0.00	0.00	76.00	64.67	336714.00	0.05	591.52	598.00
3	1	3	13952.00	3488.00	150.20	0	Spot (Block3, Row3, Column1)	2364.70	2197.50	1060.09	0.03	0.45	562.00	565.34	562.00	130.88	0.00	0.23	100.00	99.00	0.00	1635.50	1802.70	1475570.00	13.75	1034.81	955.00
3	2	3	14219.00	3510.00	208.15	0	Spot (Block3, Row3, Column2)	756.56	667.00	565.17	0.05	0.75	579.00	599.30	579.00	182.58	0.01	0.30	32.00	9.00	0.00	88.00	177.56	931323.00	0.86	604.22	588.00
3	3	3	14564.00	3505.00	113.20	0	Spot (Block3, Row3, Column3)	5864.99	1532.00	13575.19	0.58	2.31	586.00	611.95	586.00	198.40	0.02	0.32	100.00	93.00	2.97	946.00	5278.99	1976503.00	26.48	1738.16	1236.00
3	4	3	14849.00	3499.00	151.45	0	Spot (Block3, Row3, Column4)	12809.64	11103.00	7819.68	0.06	0.61	528.00	567.58	528.00	122.62	0.03	0.22	100.00	100.00	0.00	10575.00	12281.64	8057261.00	99.84	2683.87	2158.50
3	5	3	15134.00	3505.00	134.85	0	Spot (Block3, Row3, Column5)	5142.71	1223.00	11378.89	0.62	2.21	588.00	708.40	588.00	505.87	0.08	0.71	58.00	34.00	1.43	635.00	4554.71	2525070.00	8.77	1798.54	788.50
3	6	3	15450.00	3498.00	213.60	0	Spot (Block3, Row3, Column6)	45324.21	45552.00	17652.15	0.00	0.39	682.00	980.40	682.00	785.99	0.16	0.80	100.00	100.00	31.49	44870.00	44642.21	59148508.00	56.42	10755.05	10445.00
3	7	3	15753.00	3503.00	147.30	0	Spot (Block3, Row3, Column7)	2639.23	2343.00	1555.47	0.05	0.59	570.00	722.90	570.00	587.57	0.10	0.81	76.00	61.00	0.00	1773.00	2069.23	1570341.00	3.26	991.36	897.00
3	8	3	16048.00	3505.00	160.05	0	Spot (Block3, Row3, Column8)	41708.91	39799.00	17511.48	0.02	0.42	514.00	624.43	514.00	889.74	0.08	1.42	100.00	100.00	19.89	39285.00	41194.91	29363220.00	46.18	7711.54	7101.00
3	1	4	13951.00	3788.00	149.20	0	Spot (Block3, Row4, Column1)	12269.65	10681.50	7456.71	0.06	0.61	548.00	583.70	548.00	157.74	0.03	0.27	100.00	100.00	0.00	10133.50	11721.65	7509023.00	74.08	3022.53	2493.00
3	2	4	14246.00	3792.00	181.70	0	Spot (Block3, Row4, Column2)	7875.77	7274.50	4222.17	0.03	0.54	576.00	634.21	576.00	287.94	0.04	0.45	100.00	100.00	0.00	6698.50	7299.77	7308719.00	25.15	2077.41	1999.00
3	3	4	14551.00	3796.00	155.00	0	Spot (Block3, Row4, Column3)	48657.28	63361.00	19826.39	0.11	0.41	582.00	646.80	582.00	319.49	0.05	0.49	100.00	100.00	48.87	62779.00	48075.28	32162696.00	150.27	9704.84	7913.00
3	4	4	14846.00	3794.00	234.80	0	Spot (Block3, Row4, Column4)	626.44	604.00	120.41	0.02	0.19	507.00	551.23	507.00	131.19	0.04	0.24	40.00	13.00	0.00	97.00	119.44	994786.00	0.57	544.57	503.00
3	5	4	15107.00	3806.00	84.80	0	Spot (Block3, Row4, Column5)	2418.98	728.00	5935.46	0.52	2.45	515.00	568.88	515.00	137.33	0.04	0.24	70.00	47.00	0.00	213.00	1903.98	416065.00	13.47	839.88	662.50
3	6	4	15455.00	3805.00	191.60	0	Spot (Block3, Row4, Column6)	8314.86	8200.50	2982.90	0.01	0.36	597.00	718.89	597.00	497.30	0.08	0.69	100.00	100.00	0.00	7603.50	7717.86	8597562.00	15.27	2417.87	2054.00
3	7	4	15744.00	3800.00	160.75	0	Spot (Block3, Row4, Column7)	1569.83	1240.00	1055.94	0.10	0.67	583.50	703.26	583.50	499.15	0.08	0.71	56.00	37.00	0.00	656.50	986.33	1119292.00	1.74	782.54	745.00
3	8	4	16041.00	3816.00	162.65	0	Spot (Block3, Row4, Column8)	839.56	806.00	181.95	0.02	0.22	510.00	614.30	510.00	881.58	0.08	1.44	0.00	0.00	0.00	296.00	329.56	610359.00	0.26	628.46	602.00
3	1	5	13948.00	4096.00	150.45	0	Spot (Block3, Row5, Column1)	15202.47	12279.00	10939.02	0.09	0.72	594.00	788.12	594.00	600.83	0.12	0.76	100.00	100.00	0.00	11685.00	14608.47	9440733.00	23.99	3288.49	2263.50
3	2	5	14245.00	4092.00	160.05	0	Spot (Block3, Row5, Column2)	46123.04	47956.00	17587.81	0.02	0.38	603.00	818.14	603.00	583.02	0.13	0.71	100.00	100.00	28.19	47353.00	45520.04	32563068.00	77.71	8515.81	7473.50
3	3	5	14546.00	4096.00	159.40	0	Spot (Block3, Row5, Column3)	32058.46	26509.00	18692.30	0.08	0.58	578.00	676.82	578.00	390.40	0.07	0.58	100.00	100.00	6.55	25931.00	31480.46	22505096.00	80.38	4877.67	4460.00
3	4	5	14846.00	4096.00	146.60	0	Spot (Block3, Row5, Column4)	3691.21	3190.00	2011.53	0.06	0.54	516.00	593.68	516.00	255.64	0.06	0.43	100.00	100.00	0.00	2674.00	3175.21	2159358.00	12.12	1302.54	1086.00
3	5	5	15153.00	4094.00	150.45	0	Spot (Block3, Row5, Column5)	44972.18	52425.00	21481.81	0.07	0.48	517.00	576.20	517.00	163.41	0.05	0.28	100.00	100.00	40.00	51908.00	44455.18	27882920.00	271.68	8589.85	6644.00
3	6	5	15440.00	4098.00	158.10	0	Spot (Block3, Row5, Column6)	794.22	775.00	165.17	0.01	0.21	587.00	681.76	587.00	451.89	0.06	0.66	6.00	0.00	0.00	188.00	207.22	547221.00	0.25	631.59	605.00
3	7	5	15749.00	4102.00	198.30	0	Spot (Block3, Row5, Column7)	46015.91	51283.00	19534.21	0.05	0.42	610.00	794.10	610.00	618.17	0.11	0.78	100.00	100.00	37.74	50673.00	45405.91	51216120.00	73.15	10125.83	10239.50
3	8	5	16047.00	4103.00	147.65	0	Spot (Block3, Row5, Column8)	4576.56	3932.00	3247.23	0.07	0.71	520.00	626.17	520.00	427.49	0.08	0.68	88.00	78.00	0.00	3412.00	4056.56	2745937.00	9.24	1245.12	1123.50
3	1	6	13945.00	4391.00	212.50	0	Spot (Block3, Row6, Column1)	42359.76	39567.50	18442.22	0.03	0.44	688.00	1022.10	688.00	886.97	0.17	0.87	100.00	100.00	27.72	38879.50	41671.76	54559728.00	46.61	9866.38	9621.50
3	2	6	14246.00	4391.00	199.75	0	Spot (Block3, Row6, Column2)	38434.93	37769.50	18421.21	0.01	0.48	633.50	951.32	633.50	849.29	0.18	0.89	100.00	100.00	11.38	37136.00	37801.43	43585328.00	44.14	7848.78	7773.50
3	3	6	14538.00	4395.00	148.10	0	Spot (Block3, Row6, Column3)	16014.04	14230.00	10143.97	0.05	0.63	565.00	681.19	565.00	510.09	0.08	0.75	100.00	100.00	0.00	13665.00	15449.04	9560383.00	30.06	3596.31	2810.00
3	4	6	14850.00	4398.00	150.20	0	Spot (Block3, Row6, Column4)	1022.06	940.00	285.48	0.04	0.28	510.00	550.69	510.00	126.78	0.03	0.23	99.00	83.00	0.00	430.00	512.06	632658.00	3.72	695.45	705.50
3	5	6	15147.00	4398.00	146.60	0	Spot (Block3, Row6, Column5)	23493.23	21597.00	14116.58	0.04	0.60	576.00	590.89	576.00	164.68	0.01	0.28	100.00	100.00	0.00	21021.00	22917.23	13814017.00	139.07	4663.12	3739.50
3	6	6	15442.00	4391.00	228.65	0	Spot (Block3, Row6, Column6)	695.06	673.00	157.71	0.01	0.23	591.00	725.03	591.00	612.13	0.09	0.84	0.00	0.00	0.00	82.00	104.06	1045368.00	-0.05	615.66	588.00
3	7	6	15746.00	4403.00	149.45	0	Spot (Block3, Row6, Column7)	4081.74	3648.00	2331.42	0.05	0.57	590.00	657.56	590.00	345.54	0.05	0.53	99.00	92.00	0.00	3058.00	3491.74	2506190.00	9.91	1412.63	1213.50
3	8	6	16052.00	4408.00	151.35	0	Spot (Block3, Row6, Column8)	5981.03	4949.00	4106.52	0.08	0.69	558.00	565.90	558.00	104.03	0.01	0.18	100.00	100.00	0.00	4391.00	5423.03	3744127.00	52.06	1537.94	1359.50
3	1	7	13946.00	4689.00	174.75	0	Spot (Block3, Row7, Column1)	11313.06	9919.00	6423.53	0.06	0.57	596.00	726.09	596.00	533.85	0.09	0.74	100.00	100.00	0.00	9323.00	10717.06	9672669.00	19.83	2424.24	2450.00
3	2	7	14238.00	4692.00	207.70	0	Spot (Block3, Row7, Column2)	645.37	598.00	128.74	0.03	0.20	574.00	673.12	574.00	484.32	0.07	0.72	0.00	0.00	0.00	24.00	71.37	795091.00	-0.06	576.04	583.00
3	3	7	14540.00	4695.00	147.00	-50	Spot (Block3, Row7, Column3)	597.93	581.00	116.55	0.01	0.19	505.00	551.32	505.00	133.62	0.04	0.24	29.00	7.00	0.00	76.00	92.93	352178.00	0.35	587.69	586.00
3	4	7	14836.00	4681.00	212.20	0	Spot (Block3, Row7, Column4)	615.43	584.00	134.44	0.02	0.22	505.00	560.14	505.00	191.11	0.05	0.34	29.00	3.00	0.00	79.00	110.43	788369.00	0.29	549.85	511.50
3	5	7	15146.00	4695.00	181.60	0	Spot (Block3, Row7, Column5)	1119.36	1081.00	278.78	0.02	0.25	590.00	727.61	590.00	592.52	0.09	0.81	38.00	1.00	0.00	491.00	529.36	1035410.00	0.66	753.31	728.50
3	6	7	15440.00	4698.00	186.90	0	Spot (Block3, Row7, Column6)	45228.03	51058.00	20470.54	0.05	0.45	693.00	1050.96	693.00	1027.48	0.18	0.98	100.00	100.00	33.78	50365.00	44535.03	44323796.00	43.00	8247.16	8081.00
3	7	7	15732.00	4711.00	149.75	0	Spot (Block3, Row7, Column7)	6121.59	5860.00	2686.65	0.02	0.44	605.00	784.48	605.00	664.96	0.11	0.85	99.00	97.00	0.00	5255.00	5516.59	3764780.00	8.03	2119.56	1614.50
3	8	7	16042.00	4706.00	188.85	0	Spot (Block3, Row7, Column8)	14068.01	13837.00	4303.69	0.01	0.31	591.00	646.78	591.00	272.01	0.04	0.42	100.00	100.00	0.00	13246.00	13477.01	14250896.00	49.34	3697.93	3441.00
3	1	8	13934.00	5007.00	190.70	0	Spot (Block3, Row8, Column1)	699.13	680.00	170.58	0.01	0.24	507.00	569.51	507.00	174.36	0.05	0.31	49.00	15.00	0.00	173.00	192.13	718705.00	0.74	606.42	594.50
3	2	8	14250.00	4991.00	164.75	0	Spot (Block3, Row8, Column2)	859.06	835.00	223.78	0.01	0.26	499.00	540.28	499.00	102.22	0.03	0.19	92.00	66.00	0.00	336.00	360.06	648589.00	3.12	608.72	587.50
3	3	8	14536.00	4990.00	157.70	0	Spot (Block3, Row8, Column3)	1397.49	1100.50	806.88	0.10	0.58	505.00	565.56	505.00	208.84	0.05	0.37	86.00	65.00	0.00	595.50	892.49	958680.00	3.98	696.42	660.00
3	4	8	14838.00	4997.00	156.75	0	Spot (Block3, Row8, Column4)	58760.60	65535.00	11497.81	0.05	0.20	561.00	597.33	561.00	256.66	0.03	0.43	100.00	100.00	67.26	64974.00	58199.60	39840040.00	226.61	13226.88	10593.50
3	5	8	15114.00	4984.00	219.55	0	Spot (Block3, Row8, Column5)	626.81	594.00	115.29	0.02	0.18	589.00	730.64	589.00	608.39	0.09	0.83	0.00	0.00	0.00	5.00	37.81	863120.00	-0.17	581.06	580.00
3	6	8	15444.00	4998.00	213.20	0	Spot (Block3, Row8, Column6)	47463.87	51562.00	18189.54	0.04	0.38	692.00	1053.01	692.00	1001.23	0.18	0.95	100.00	100.00	40.25	50870.00	46771.87	61561176.00	46.35	10908.66	10331.00
3	7	8	15745.00	5002.00	147.50	0	Spot (Block3, Row8, Column7)	3403.99	3239.00	1650.09	0.02	0.48	605.00	766.24	605.00	551.20	0.10	0.72	97.00	80.00	0.00	2634.00	2798.99	2011756.00	4.79	1332.02	1163.00
3	8	8	16030.00	5003.00	153.65	0	Spot (Block3, Row8, Column8)	52719.62	65535.00	16107.88	0.09	0.31	596.00	667.83	596.00	291.87	0.05	0.44	100.00	100.00	52.23	64939.00	52123.62	34215300.00	178.34	10404.58	8268.00
4	1	1	18457.00	2913.00	156.65	0	Spot (Block4, Row1, Column1)	26684.07	22691.50	15171.98	0.07	0.57	575.00	587.16	575.00	154.38	0.01	0.26	100.00	100.00	0.30	22116.50	26109.07	18038436.00	169.04	5150.77	3829.50
4	2	1	18755.00	2927.00	155.60	0	Spot (Block4, Row1, Column2)	1332.24	1259.00	402.41	0.02	0.30	510.00	548.30	510.00	106.07	0.03	0.19	100.00	99.00	0.00	749.00	822.24	885940.00	7.39	749.11	734.00
4	3	1	19069.00	2911.00	192.60	0	Spot (Block4, Row1, Column3)	648.00	602.00	110.45	0.03	0.17	512.00	537.75	512.00	69.73	0.02	0.13	73.00	39.00	0.00	90.00	136.00	679103.00	1.58	566.30	582.00
4	4	1	19347.00	2922.00	157.60	0	Spot (Block4, Row1, Column4)	1208.40	1086.00	775.03	0.05	0.64	515.00	543.29	515.00	68.18	0.02	0.13	100.00	99.00	0.00	571.00	693.40	828964.00	9.75	677.13	673.50
4	5	1	19653.00	2929.00	155.15	0	Spot (Block4, Row1, Column5)	847.08	804.00	158.43	0.02	0.19	522.00	552.27	522.00	78.07	0.02	0.14	97.00	87.00	0.00	282.00	325.08	559919.00	3.78	637.17	618.50
4	6	1	19949.00	2925.00	149.65	0	Spot (Block4, Row1, Column6)	3513.79	3086.50	1642.71	0.06	0.47	584.00	576.53	584.00	80.74	0.01	0.14	100.00	100.00	0.00	2502.50	2929.79	2143414.00	36.38	1268.71	1124.00
4	7	1	20244.00	2930.00	154.15	0	Spot (Block4, Row1, Column7)	1336.67	1249.00	562.86	0.03	0.42	592.00	596.45	592.00	77.38	0.00	0.13	100.00	99.00	0.00	657.00	744.67	878189.00	9.57	794.52	797.00
4	8	1	20556.00	2931.00	161.10	0	Spot (Block4, Row1, Column8)	1416.86	1288.00	528.38	0.04	0.37	586.00	578.71	586.00	71.87	0.01	0.12	100.00	99.00	0.00	702.00	830.86	1015887.00	11.66	793.83	798.50
4	1	2	18438.00	3220.00	115.35	0	Spot (Block4, Row2, Column1)	609.95	599.00	85.83	0.01	0.14	518.00	554.01	518.00	98.30	0.03	0.18	34.00	12.00	0.00	81.00	91.95	212261.00	0.57	603.76	592.50
4	2	2	18756.00	3215.00	146.50	0	Spot (Block4, Row2, Column2)	858.05	871.00	132.07	0.01	0.15	508.00	537.51	508.00	68.79	0.02	0.13	100.00	95.00	0.00	363.00	350.05	501958.00	4.66	651.23	639.00
4	3	2	19050.00	3223.00	193.30	0	Spot (Block4, Row2, Column3)	680.28	679.00	122.25	0.00	0.18	513.00	543.94	513.00	73.31	0.03	0.13	77.00	53.00	0.00	166.00	167.28	721772.00	1.86	580.26	590.50
4	4	2	19355.00	3227.00	178.15	0	Spot (Block4, Row2, Column4)	835.67	807.00	130.41	0.02	0.16	583.00	574.13	583.00	84.85	0.01	0.15	92.00	74.00	0.00	224.00	252.67	745418.00	3.08	681.02	678.00
4	5	2	19650.00	3225.00	186.75	0	Spot (Block4, Row2, Column5)	2798.75	2749.00	846.21	0.01	0.30	602.00	665.12	602.00	226.67	0.04	0.34	100.00	100.00	0.00	2147.00	2196.75	2745576.00	9.41	1228.39	1165.00
4	6	2	19952.00	3227.00	147.00	-50	Spot (Block4, Row2, Column6)	817.96	804.50	106.44	0.01	0.13	614.00	796.94	614.00	567.98	0.11	0.71	0.00	0.00	0.00	190.50	203.96	487505.00	0.04	753.73	719.50
4	7	2	20236.00	3225.00	186.30	0	Spot (Block4, Row2, Column7)	769.45	774.00	110.37	0.00	0.14	600.00	636.74	600.00	160.68	0.03	0.25	51.00	9.00	0.00	174.00	169.45	752519.00	0.83	663.88	663.00
4	8	2	20553.00	3230.00	147.00	-50	Spot (Block4, Row2, Column8)	621.69	594.50	100.75	0.02	0.16	591.00	615.86	591.00	183.00	0.02	0.30	9.00	0.00	0.00	3.50	30.69	366797.00	0.03	612.85	593.00
4	1	3	18455.00	3510.00	152.90	0	Spot (Block4, Row3, Column1)	1144.13	1121.00	320.57	0.01	0.28	508.00	536.12	508.00	74.47	0.02	0.14	99.00	98.00	0.00	613.00	636.13	740251.00	8.16	697.65	699.50
4	2	3	18758.00	3519.00	183.90	0	Spot (Block4, Row3, Column2)	686.15	685.50	118.13	0.00	0.17	519.00	568.97	519.00	166.91	0.04	0.29	50.00	9.00	0.00	166.50	167.15	653213.00	0.70	583.00	578.00
4	3	3	19041.00	3519.00	154.40	0	Spot (Block4, Row3, Column3)	879.86	865.00	181.05	0.01	0.21	568.00	564.20	568.00	83.26	0.00	0.15	94.00	73.00	0.00	297.00	311.86	577185.00	3.79	660.63	662.00
4	4	3	19352.00	3520.00	149.30	0	Spot (Block4, Row3, Column4)	2492.38	2327.00	1161.94	0.03	0.47	588.00	585.07	588.00	76.62	0.00	0.13	100.00	100.00	0.00	1739.00	1904.38	1522842.00	24.89	1055.70	988.00
4	5	3	19650.00	3525.00	147.00	-50	Spot (Block4, Row3, Column5)	1338.24	981.00	1656.30	0.13	1.24	638.00	828.60	638.00	588.79	0.11	0.71	20.00	7.00	0.00	343.00	700.24	786886.00	0.87	844.72	813.50
4	6	3	19951.00	3527.00	209.40	0	Spot (Block4, Row3, Column6)	45920.58	49504.00	18459.65	0.03	0.40	737.00	1046.57	737.00	750.07	0.15	0.72	100.00	100.00	35.57	48767.00	45183.58	57447104.00	59.83	11149.61	10747.00
4	7	3	20282.00	3525.00	165.95	0	Spot (Block4, Row3, Column7)	820.55	791.00	131.34	0.02	0.16	669.00	779.55	669.00	505.94	0.07	0.65	1.00	0.00	0.00	122.00	151.55	628538.00	0.08	742.95	708.00
4	8	3	20551.00	3534.00	159.40	0	Spot (Block4, Row3, Column8)	39086.31	37682.00	16851.70	0.02	0.43	604.00	671.76	604.00	279.90	0.05	0.42	100.00	100.00	12.66	37078.00	38482.31	27477760.00	137.25	7546.42	6851.50
4	1	4	18452.00	3816.00	150.10	0	Spot (Block4, Row4, Column1)	2423.27	2228.00	1135.74	0.04	0.47	514.00	565.34	514.00	172.76	0.04	0.31	100.00	100.00	0.00	1714.00	1909.27	1492735.00	10.75	983.32	928.00
4	2	4	18749.00	3822.00	169.80	0	Spot (Block4, Row4, Column2)	11869.75	10722.00	5777.58	0.04	0.49	586.00	648.93	586.00	297.59	0.04	0.46	100.00	100.00	0.00	10136.00	11283.75	9472063.00	37.71	2672.94	2504.50
4	3	4	19051.00	3825.00	153.20	0	Spot (Block4, Row4, Column3)	16023.46	14028.50	10691.21	0.06	0.67	594.00	655.63	594.00	280.23	0.04	0.43	100.00	100.00	0.00	13434.50	15429.46	10351158.00	54.84	3036.54	2542.00
4	4	4	19350.00	3826.00	194.30	0	Spot (Block4, Row4, Column4)	704.29	693.00	94.71	0.01	0.13	597.00	606.83	597.00	124.95	0.01	0.21	32.00	6.00	0.00	96.00	107.29	753592.00	0.78	649.24	642.50
4	5	4	19649.00	3808.00	161.40	0	Spot (Block4, Row4, Column5)	954.36	785.00	911.13	0.08	0.95	609.00	676.05	609.00	267.00	0.05	0.39	28.00	7.00	0.00	176.00	345.36	687137.00	1.04	719.32	689.00
4	6	4	19960.00	3822.00	199.55	0	Spot (Block4, Row4, Column6)	2919.46	2907.00	725.30	0.00	0.25	686.00	815.86	686.00	486.84	0.08	0.60	99.00	97.00	0.00	2221.00	2233.46	3298992.00	4.32	1295.13	1225.00
4	7	4	20241.00	3810.00	176.30	0	Spot (Block4, Row4, Column7)	878.86	827.00	172.84	0.03	0.20	682.00	797.85	682.00	514.37	0.07	0.64	3.00	0.00	0.00	145.00	196.86	762852.00	0.16	726.65	704.00
4	8	4	20540.00	3848.00	180.40	0	Spot (Block4, Row4, Column8)	768.35	758.50	118.18	0.01	0.15	606.00	661.07	606.00	234.39	0.04	0.35	26.00	0.00	0.00	152.50	162.35	699199.00	0.46	674.14	667.00
4	1	5	18453.00	4126.00	152.95	0	Spot (Block4, Row5, Column1)	2364.80	2039.00	1247.05	0.06	0.53	589.00	747.69	589.00	539.88	0.10	0.72	83.00	60.00	0.00	1450.00	1775.80	1501649.00	3.00	992.42	912.50
4	2	5	18746.00	4121.00	157.60	0	Spot (Block4, Row5, Column2)	42644.07	42937.00	17152.83	0.00	0.40	613.00	833.04	613.00	611.95	0.13	0.73	100.00	100.00	17.37	42324.00	42031.07	29211308.00	68.32	8150.72	7176.00
4	3	5	19050.00	4120.00	157.35	0	Spot (Block4, Row5, Column3)	40275.12	37453.00	19608.14	0.03	0.49	601.00	715.17	601.00	367.73	0.08	0.51	100.00	100.00	22.19	36852.00	39674.12	27226128.00	107.58	7021.79	6334.00
4	4	5	19347.00	4126.00	156.50	0	Spot (Block4, Row5, Column4)	1246.58	1158.00	362.42	0.03	0.29	596.00	650.97	596.00	260.37	0.04	0.40	86.00	56.00	0.00	562.00	650.58	837703.00	2.29	736.77	710.00
4	5	5	19650.00	4127.00	148.45	0	Spot (Block4, Row5, Column5)	22640.92	20593.50	13397.27	0.04	0.59	605.00	637.78	605.00	153.82	0.02	0.24	100.00	100.00	0.00	19988.50	22035.92	13675116.00	143.05	5233.04	4151.50
4	6	5	19947.00	4127.00	147.00	-50	Spot (Block4, Row5, Column6)	1098.62	1071.00	221.60	0.01	0.20	688.00	842.71	688.00	606.58	0.09	0.72	22.00	0.00	0.00	383.00	410.62	652582.00	0.42	981.00	912.50
4	7	5	20248.00	4131.00	200.30	0	Spot (Block4, Row5, Column7)	51329.05	65535.00	18044.70	0.11	0.35	705.00	959.29	705.00	761.87	0.13	0.79	100.00	100.00	53.95	64830.00	50624.05	58413068.00	66.11	11902.59	11830.00
4	8	5	20552.00	4128.00	147.20	0	Spot (Block4, Row5, Column8)	1050.40	999.00	242.59	0.02	0.23	601.00	691.59	601.00	455.36	0.06	0.66	40.00	3.00	0.00	398.00	449.40	622889.00	0.79	733.09	724.00
4	1	6	18443.00	4422.00	209.40	0	Spot (Block4, Row6, Column1)	40372.59	38042.50	19911.58	0.03	0.49	686.00	1046.90	686.00	938.92	0.18	0.90	100.00	100.00	28.48	37356.50	39686.59	50466084.00	41.88	8817.10	8687.00
4	2	6	18745.00	4418.00	205.05	0	Spot (Block4, Row6, Column2)	44590.91	47939.00	19195.77	0.03	0.43	676.00	1003.48	676.00	908.24	0.17	0.91	100.00	100.00	29.32	47263.00	43914.91	53375676.00	47.99	9617.87	9069.00
4	3	6	19039.00	4421.00	148.70	0	Spot (Block4, Row6, Column3)	7917.23	6694.50	4618.13	0.07	0.58	597.00	729.96	597.00	521.56	0.09	0.71	100.00	100.00	0.00	6097.50	7320.23	4782005.00	13.78	2098.20	1676.50
4	4	6	19348.00	4425.00	159.05	0	Spot (Block4, Row6, Column4)	991.30	951.00	242.32	0.02	0.24	589.00	590.82	589.00	85.18	0.00	0.14	96.00	84.00	0.00	362.00	402.30	688956.00	4.70	699.54	701.00
4	5	6	19648.00	4424.00	144.15	0	Spot (Block4, Row6, Column5)	3402.84	3187.00	1594.58	0.03	0.47	601.00	638.46	601.00	141.34	0.03	0.22	100.00	100.00	0.00	2586.00	2801.84	1929410.00	19.56	1196.92	1092.00
4	6	6	19926.00	4423.00	125.75	0	Spot (Block4, Row6, Column6)	741.36	702.00	117.61	0.02	0.16	647.00	771.61	647.00	554.38	0.08	0.72	0.00	0.00	0.00	55.00	94.36	310628.00	-0.05	737.26	707.00
4	7	6	20243.00	4428.00	148.25	0	Spot (Block4, Row6, Column7)	1276.33	1265.50	270.24	0.00	0.21	609.00	745.30	609.00	549.54	0.09	0.74	63.00	5.00	0.00	656.50	667.33	770906.00	0.97	836.17	796.00
4	8	6	20546.00	4439.00	160.70	0	Spot (Block4, Row6, Column8)	945.78	936.00	190.48	0.00	0.20	594.00	598.43	594.00	87.07	0.00	0.15	95.00	79.00	0.00	342.00	351.78	674343.00	3.99	692.50	687.00
4	1	7	18447.00	4716.00	165.25	0	Spot (Block4, Row7, Column1)	16753.45	14572.00	8873.88	0.06	0.53	594.00	747.36	594.00	544.45	0.10	0.73	100.00	100.00	0.00	13978.00	16159.45	12632103.00	29.40	3209.83	2956.50
4	2	7	18759.00	4720.00	146.60	0	Spot (Block4, Row7, Column2)	664.22	691.00	85.92	0.02	0.13	584.00	685.35	584.00	527.81	0.07	0.77	0.00	0.00	0.00	107.00	80.22	393882.00	-0.04	645.44	617.50
4	3	7	19041.00	4730.00	196.10	0	Spot (Block4, Row7, Column3)	626.89	598.00	87.87	0.02	0.14	577.00	566.86	577.00	94.03	0.01	0.17	29.00	8.00	0.00	21.00	49.89	682684.00	0.64	595.51	592.00
4	4	7	19359.00	4710.00	182.25	0	Spot (Block4, Row7, Column4)	671.67	684.00	102.15	0.01	0.15	586.00	592.00	586.00	153.50	0.00	0.26	21.00	1.00	0.00	98.00	85.67	632042.00	0.52	619.67	598.00
4	5	7	19643.00	4725.00	147.00	-50	Spot (Block4, Row7, Column5)	877.01	878.50	135.00	0.00	0.15	610.00	806.84	610.00	625.83	0.12	0.78	0.00	0.00	0.00	268.50	267.01	517438.00	0.11	857.62	826.00
4	6	7	19940.00	4727.00	196.85	0	Spot (Block4, Row7, Column6)	47945.96	61570.50	20983.83	0.11	0.44	710.00	1119.56	710.00	1046.23	0.20	0.93	100.00	100.00	45.98	60860.50	47235.96	52453392.00	44.76	9905.42	10007.50
4	7	7	20230.00	4729.00	216.95	0	Spot (Block4, Row7, Column7)	834.07	744.00	261.82	0.05	0.31	599.00	758.90	599.00	677.50	0.10	0.89	7.00	0.00	0.00	145.00	235.07	1120994.00	0.11	656.91	598.00
4	8	7	20540.00	4728.00	193.55	0	Spot (Block4, Row7, Column8)	4361.69	4333.00	978.07	0.00	0.22	586.00	594.86	586.00	138.46	0.01	0.23	100.00	100.00	0.00	3747.00	3775.69	4627757.00	27.21	1632.56	1511.00
4	1	8	18433.00	5029.00	155.60	0	Spot (Block4, Row8, Column1)	816.79	792.50	162.83	0.01	0.20	506.00	558.12	506.00	185.45	0.04	0.33	68.00	39.00	0.00	286.50	310.79	543980.00	1.39	634.14	612.00
4	2	8	18739.00	5020.00	137.05	0	Spot (Block4, Row8, Column2)	704.04	690.00	116.35	0.01	0.17	506.00	560.45	506.00	294.78	0.04	0.53	27.00	0.00	0.00	184.00	198.04	354131.00	0.49	636.54	608.00
4	3	8	19029.00	5015.00	182.05	0	Spot (Block4, Row8, Column3)	739.72	701.00	164.77	0.02	0.22	515.00	565.95	515.00	190.15	0.04	0.34	48.00	12.00	0.00	186.00	224.72	691636.00	0.91	597.81	600.00
4	4	8	19339.00	5024.00	156.60	0	Spot (Block4, Row8, Column4)	56940.19	65535.00	12633.80	0.06	0.22	586.00	610.67	586.00	241.44	0.02	0.40	100.00	100.00	59.88	64949.00	56354.19	38321076.00	233.31	12694.04	11064.00
4	5	8	19641.00	5025.00	147.00	-50	Spot (Block4, Row8, Column5)	695.28	671.00	197.05	0.02	0.28	605.00	807.17	605.00	645.50	0.13	0.80	1.00	0.00	0.00	66.00	90.28	410908.00	-0.17	710.81	671.00
4	6	8	19942.00	5026.00	205.25	0	Spot (Block4, Row8, Column6)	48219.54	61095.00	19521.19	0.10	0.40	704.00	1110.44	704.00	1035.54	0.20	0.93	100.00	100.00	47.45	60391.00	47515.54	57622908.00	45.49	11354.72	11030.00
4	7	8	20246.00	5039.00	157.10	0	Spot (Block4, Row8, Column7)	2072.34	1868.00	894.96	0.05	0.43	613.00	805.83	613.00	604.73	0.12	0.75	80.00	52.00	0.00	1255.00	1459.34	1413338.00	2.09	1008.50	913.00
4	8	8	20528.00	5030.00	154.10	0	Spot (Block4, Row8, Column8)	53308.12	65535.00	15871.55	0.09	0.30	598.00	670.34	598.00	269.48	0.05	0.40	100.00	100.00	54.57	64937.00	52710.12	34970400.00	195.33	10389.75	8390.00
5	1	1	4924.00	7335.00	153.30	0	Spot (Block5, Row1, Column1)	38610.33	35264.00	19271.36	0.04	0.50	616.50	704.58	616.50	300.79	0.06	0.43	100.00	100.00	18.24	34647.50	37993.83	24981000.00	126.02	7380.86	5140.00
5	2	1	5224.00	7339.00	153.45	0	Spot (Block5, Row1, Column2)	49718.65	60658.00	18196.94	0.09	0.37	660.00	764.96	660.00	409.97	0.06	0.54	100.00	100.00	46.09	59998.00	49058.65	32466516.00	119.41	8174.99	7407.50
5	3	1	5524.00	7340.00	146.50	0	Spot (Block5, Row1, Column3)	21895.40	19403.00	13848.39	0.05	0.63	666.00	717.41	666.00	272.96	0.03	0.38	100.00	100.00	0.00	18737.00	21229.40	12874497.00	77.59	4245.58	3634.50
5	4	1	5814.00	7343.00	148.25	0	Spot (Block5, Row1, Column4)	45031.41	47934.50	19647.60	0.03	0.44	683.00	751.01	683.00	310.97	0.04	0.41	100.00	100.00	33.11	47251.50	44348.41	26928936.00	142.39	9015.76	7063.00
5	5	1	6123.00	7341.00	147.80	0	Spot (Block5, Row1, Column5)	41771.26	47167.00	23376.00	0.05	0.56	680.00	715.37	680.00	232.70	0.02	0.33	100.00	100.00	38.44	46487.00	41091.26	25104656.00	176.43	7235.50	5868.00
5	6	1	6414.00	7348.00	145.45	0	Spot (Block5, Row1, Column6)	47625.30	51099.00	17039.69	0.03	0.36	684.00	716.15	684.00	222.79	0.02	0.31	100.00	100.00	34.20	50415.00	46941.30	27432332.00	210.55	10047.54	7241.00
5	7	1	6714.00	7349.00	152.65	0	Spot (Block5, Row1, Column7)	63088.90	65535.00	6331.30	0.02	0.10	672.00	715.92	672.00	513.50	0.03	0.72	100.00	100.00	80.62	64863.00	62416.90	40692704.00	121.47	14382.15	10459.50
5	8	1	7029.00	7351.00	188.45	0	Spot (Block5, Row1, Column8)	916.86	887.00	195.89	0.01	0.21	606.00	647.74	606.00	162.57	0.03	0.25	78.00	38.00	0.00	281.00	310.86	918698.00	1.66	700.06	692.00
5	1	2	4914.00	7642.00	259.20	0	Spot (Block5, Row2, Column1)	690.40	685.00	95.41	0.00	0.14	638.00	696.77	638.00	259.09	0.04	0.37	1.00	0.00	0.00	47.00	52.40	1346275.00	-0.02	635.17	612.00
5	2	2	5212.00	7642.00	129.35	0	Spot (Block5, Row2, Column2)	31040.42	30608.00	12667.83	0.01	0.41	633.00	815.17	633.00	1757.76	0.11	2.16	100.00	100.00	0.00	29975.00	30407.42	13937147.00	17.20	5686.29	5498.00
5	3	2	5524.00	7644.00	154.45	0	Spot (Block5, Row2, Column3)	1200.67	1160.00	336.04	0.01	0.28	671.00	797.10	671.00	1688.70	0.07	2.12	0.00	0.00	0.00	489.00	529.67	786440.00	0.24	771.56	767.00
5	4	2	5824.00	7644.00	164.10	0	Spot (Block5, Row2, Column4)	21190.95	21270.00	8837.52	0.00	0.42	694.00	799.28	694.00	365.90	0.06	0.46	100.00	100.00	0.00	20576.00	20496.95	15872024.00	55.73	4035.97	3612.00
5	5	2	6124.00	7642.00	167.25	0	Spot (Block5, Row2, Column5)	20411.66	19289.50	8214.88	0.02	0.40	692.00	765.41	692.00	300.16	0.04	0.39	100.00	100.00	0.00	18597.50	19719.66	15839452.00	65.45	5338.55	4743.00
5	6	2	6409.00	7645.00	147.55	0	Spot (Block5, Row2, Column6)	7488.35	7056.00	3669.90	0.03	0.49	693.00	816.98	693.00	552.38	0.07	0.68	100.00	100.00	0.00	6363.00	6795.35	4440593.00	12.08	2192.12	1866.00
5	7	2	6718.00	7648.00	147.80	0	Spot (Block5, Row2, Column7)	11057.83	9967.00	6161.82	0.05	0.56	682.00	727.86	682.00	516.24	0.03	0.71	100.00	100.00	0.00	9285.00	10375.83	6623638.00	20.01	2753.88	2149.00
5	8	2	7021.00	7661.00	221.45	0	Spot (Block5, Row2, Column8)	752.74	716.00	111.24	0.02	0.15	636.00	695.87	636.00	294.73	0.04	0.42	5.00	0.00	0.00	80.00	116.74	1056097.00	0.19	697.50	687.00
5	1	3	4923.00	7935.00	146.90	0	Spot (Block5, Row3, Column1)	38731.43	37390.00	20986.34	0.02	0.54	627.00	669.98	627.00	164.20	0.03	0.25	100.00	100.00	21.73	36763.00	38104.43	22812900.00	231.79	7218.98	5540.00
5	2	3	5221.00	7941.00	149.85	0	Spot (Block5, Row3, Column2)	1583.48	1540.00	466.24	0.01	0.29	670.00	791.27	670.00	1709.69	0.07	2.16	5.00	0.00	0.00	870.00	913.48	975425.00	0.46	872.94	829.50
5	3	3	5506.00	7938.00	137.80	0	Spot (Block5, Row3, Column3)	6995.30	4060.00	10881.23	0.24	1.56	682.00	734.57	682.00	1081.13	0.03	1.47	93.00	71.00	1.95	3378.00	6313.30	3595583.00	5.79	1965.95	1700.00
5	4	3	5818.00	7942.00	146.25	0	Spot (Block5, Row3, Column4)	52840.17	65535.00	16272.62	0.09	0.31	684.00	737.76	684.00	293.13	0.03	0.40	100.00	100.00	54.20	64851.00	52156.17	30806032.00	177.74	12181.87	8425.00
5	5	3	6116.00	7934.00	147.60	0	Spot (Block5, Row3, Column5)	4186.08	2053.50	8772.03	0.31	2.10	694.00	833.78	694.00	604.36	0.08	0.72	77.00	54.00	1.01	1359.50	3492.08	2494902.00	5.55	1265.48	1022.00
5	6	3	6418.00	7948.00	220.90	0	Spot (Block5, Row3, Column6)	50718.04	62744.50	16715.49	0.09	0.33	738.50	1024.71	738.50	816.35	0.14	0.80	100.00	100.00	48.93	62006.00	49979.54	70803048.00	60.87	12072.56	11877.50
5	7	3	6720.00	7949.00	146.55	0	Spot (Block5, Row3, Column7)	36502.07	33356.00	22062.13	0.04	0.60	699.00	839.34	699.00	558.35	0.08	0.67	100.00	100.00	21.98	32657.00	35803.07	21426788.00	63.87	6564.17	5092.00
5	8	3	7017.00	7956.00	157.05	0	Spot (Block5, Row3, Column8)	43020.18	42474.00	17799.57	0.01	0.41	679.00	737.59	679.00	338.38	0.04	0.46	100.00	100.00	21.93	41795.00	42341.18	29425948.00	124.96	8619.60	7357.00
5	1	4	4917.00	8235.00	146.30	0	Spot (Block5, Row4, Column1)	52691.84	65535.00	16451.15	0.09	0.31	664.00	735.93	664.00	322.50	0.04	0.44	100.00	100.00	53.09	64871.00	52027.84	30666860.00	161.10	11726.17	9538.00
5	2	4	5218.00	8244.00	191.10	0	Spot (Block5, Row4, Column2)	14390.38	12412.00	9058.45	0.06	0.63	689.00	815.89	689.00	430.34	0.07	0.53	100.00	100.00	0.00	11723.00	13701.38	14836480.00	31.54	3395.74	3349.00
5	3	4	5514.00	8240.00	155.20	0	Spot (Block5, Row4, Column3)	64633.01	65535.00	4580.58	0.01	0.07	688.00	853.42	688.00	599.98	0.09	0.70	100.00	100.00	94.13	64847.00	63945.01	42916716.00	106.30	16416.22	12268.00
5	4	4	5808.00	8245.00	152.65	0	Spot (Block5, Row4, Column4)	1537.47	1485.00	453.41	0.02	0.29	678.00	704.20	678.00	222.80	0.02	0.32	98.00	81.00	0.00	807.00	859.47	983982.00	3.74	877.61	878.00
5	5	4	6087.00	8221.00	159.60	0	Spot (Block5, Row4, Column5)	2883.48	1182.50	7523.27	0.39	2.61	688.00	725.90	688.00	254.89	0.02	0.35	70.00	48.00	0.85	494.50	2195.48	2035736.00	8.46	1161.16	797.00
5	6	4	6418.00	8245.00	175.55	0	Spot (Block5, Row4, Column6)	23570.49	23100.50	9181.71	0.01	0.39	710.00	864.29	710.00	576.16	0.09	0.67	100.00	100.00	0.00	22390.50	22860.49	20270616.00	39.41	5705.56	4477.00
5	7	4	6709.00	8247.00	147.05	0	Spot (Block5, Row4, Column7)	22772.60	17455.50	18048.13	0.12	0.79	709.00	854.18	709.00	565.02	0.08	0.66	100.00	100.00	1.02	16746.50	22063.60	13435833.00	38.79	4987.06	2637.50
5	8	4	7012.00	8255.00	150.60	0	Spot (Block5, Row4, Column8)	7704.09	7219.00	4085.37	0.03	0.53	687.00	728.85	687.00	223.22	0.03	0.31	100.00	100.00	0.00	6532.00	7017.09	4815055.00	31.25	2152.86	1752.50
5	1	5	4922.00	8537.00	148.00	0	Spot (Block5, Row5, Column1)	61449.78	65535.00	8855.73	0.03	0.14	688.00	834.34	688.00	596.21	0.08	0.71	100.00	100.00	75.08	64847.00	60761.78	37238880.00	101.67	14269.10	11654.50
5	2	5	5216.00	8540.00	156.65	0	Spot (Block5, Row5, Column2)	46657.35	48664.00	16841.29	0.02	0.36	701.00	981.98	701.00	784.54	0.15	0.80	100.00	100.00	27.33	47963.00	45956.35	31587208.00	58.22	8654.46	7673.00
5	3	5	5515.00	8541.00	162.65	0	Spot (Block5, Row5, Column3)	46815.70	52428.50	19266.94	0.05	0.41	698.00	962.26	698.00	780.68	0.14	0.81	100.00	100.00	40.03	51730.50	46117.70	34269360.00	58.74	7144.19	6905.00
5	4	5	5810.00	8544.00	146.00	0	Spot (Block5, Row5, Column4)	35477.08	32251.00	21620.75	0.04	0.61	692.00	812.37	692.00	546.76	0.07	0.67	100.00	100.00	16.84	31559.00	34785.08	20647720.00	63.40	6771.10	5028.50
5	5	5	6115.00	8543.00	153.50	0	Spot (Block5, Row5, Column5)	64900.76	65535.00	3495.80	0.00	0.05	691.00	743.24	691.00	279.76	0.03	0.38	100.00	100.00	95.38	64844.00	64209.76	42120976.00	229.33	16178.76	12610.50
5	6	5	6416.00	8543.00	149.25	0	Spot (Block5, Row5, Column6)	8472.50	7852.00	4204.53	0.03	0.50	705.00	851.60	705.00	554.48	0.08	0.65	100.00	100.00	0.00	7147.00	7767.50	5193643.00	13.74	2288.13	2145.50
5	7	5	6714.00	8550.00	208.05	0	Spot (Block5, Row5, Column7)	49797.27	65535.00	18368.30	0.12	0.37	767.00	998.10	767.00	799.76	0.11	0.80	100.00	100.00	51.31	64768.00	49030.27	61052076.00	61.02	12212.13	12206.50
5	8	5	7015.00	8552.00	148.25	0	Spot (Block5, Row5, Column8)	43197.42	50159.50	22889.88	0.06	0.53	696.00	801.10	696.00	506.46	0.06	0.63	100.00	100.00	40.97	49463.50	42501.42	25832196.00	83.71	8709.60	6089.00
5	1	6	4911.00	8840.00	222.80	0	Spot (Block5, Row6, Column1)	45351.21	42655.00	19132.85	0.03	0.42	727.00	1135.33	727.00	1047.69	0.19	0.92	100.00	100.00	42.26	41928.00	44624.21	64490040.00	42.20	11514.59	11415.50
5	2	6	5210.00	8836.00	213.05	0	Spot (Block5, Row6, Column2)	42108.64	43888.00	19695.62	0.02	0.47	708.00	1067.67	708.00	1016.02	0.18	0.95	100.00	100.00	25.62	43180.00	41400.64	54573128.00	40.39	9423.18	9610.50
5	3	6	5507.00	8841.00	147.55	0	Spot (Block5, Row6, Column3)	59285.79	65535.00	10363.31	0.04	0.17	685.00	890.56	685.00	778.62	0.11	0.87	100.00	100.00	66.89	64850.00	58600.79	35453184.00	75.00	14565.21	11311.00
5	4	6	5816.00	8842.00	145.85	0	Spot (Block5, Row6, Column4)	6079.71	5434.50	3247.15	0.05	0.53	689.00	712.60	689.00	215.65	0.01	0.30	100.00	100.00	0.00	4745.50	5390.71	3514072.00	24.89	1820.11	1537.00
5	5	6	6109.00	8842.00	151.80	0	Spot (Block5, Row6, Column5)	64857.61	65535.00	3647.05	0.00	0.06	703.00	795.51	703.00	340.80	0.05	0.43	100.00	100.00	95.13	64832.00	64154.61	41249816.00	187.98	16221.09	11936.00
5	6	6	6415.00	8844.00	148.45	0	Spot (Block5, Row6, Column6)	5260.39	4394.00	3421.38	0.08	0.65	733.00	881.01	733.00	633.36	0.08	0.72	95.00	78.00	0.00	3661.00	4527.39	3119411.00	6.91	1621.90	1386.00
5	7	6	6713.00	8846.00	147.40	0	Spot (Block5, Row6, Column7)	49678.34	63977.00	19020.72	0.11	0.38	724.00	868.27	724.00	569.73	0.08	0.66	100.00	100.00	48.99	63253.00	48954.34	29509124.00	85.67	10968.65	8059.00
5	8	6	7015.00	8854.00	152.00	0	Spot (Block5, Row6, Column8)	51302.32	65535.00	19107.26	0.11	0.37	694.00	744.12	694.00	270.90	0.03	0.36	100.00	100.00	55.50	64841.00	50608.32	32628516.00	186.63	10178.88	7330.00
5	1	7	4909.00	9138.00	176.10	0	Spot (Block5, Row7, Column1)	20639.02	17740.00	12491.62	0.07	0.61	713.00	975.33	713.00	786.48	0.14	0.81	100.00	100.00	0.12	17027.00	19926.02	17811476.00	25.00	4145.89	4056.00
5	2	7	5209.00	9135.00	146.70	0	Spot (Block5, Row7, Column2)	2728.94	2430.50	1458.93	0.05	0.53	702.00	879.05	702.00	680.14	0.10	0.77	79.00	55.00	0.00	1728.50	2026.94	1604614.00	2.72	1147.49	1074.50
5	3	7	5511.00	9137.00	204.20	0	Spot (Block5, Row7, Column3)	807.52	794.00	110.17	0.01	0.14	670.00	685.23	670.00	183.64	0.01	0.27	29.00	5.00	0.00	124.00	137.52	957722.00	0.67	716.55	705.50
5	4	7	5807.00	9145.00	151.75	0	Spot (Block5, Row7, Column4)	1764.07	1606.50	694.42	0.04	0.39	692.00	741.14	692.00	303.78	0.03	0.41	90.00	69.00	0.00	914.50	1072.07	1114891.00	3.37	936.72	920.00
5	5	7	6110.00	9144.00	183.60	0	Spot (Block5, Row7, Column5)	13273.28	12499.00	7268.03	0.03	0.55	757.50	1007.36	757.50	823.35	0.12	0.82	100.00	100.00	0.00	11741.50	12515.78	12649435.00	14.90	3214.85	3155.00
5	6	7	6405.00	9143.00	198.55	0	Spot (Block5, Row7, Column6)	46779.42	59385.00	21482.94	0.10	0.46	811.00	1242.10	811.00	1231.83	0.19	0.99	100.00	100.00	45.09	58574.00	45968.42	52393460.00	36.97	9567.71	9301.00
5	7	7	6701.00	9152.00	147.55	0	Spot (Block5, Row7, Column7)	56968.96	65535.00	12123.86	0.06	0.21	773.00	924.08	773.00	649.12	0.08	0.70	100.00	100.00	57.38	64762.00	56195.96	33953760.00	86.34	14096.69	10911.00
5	8	7	7012.00	9148.00	178.15	0	Spot (Block5, Row7, Column8)	36428.47	36923.00	11908.67	0.01	0.33	692.00	773.93	692.00	357.62	0.05	0.46	100.00	100.00	0.90	36231.00	35736.47	32457768.00	99.70	8649.25	6795.00
5	1	8	4889.00	9440.00	150.75	0	Spot (Block5, Row8, Column1)	980.70	922.00	197.62	0.03	0.20	692.00	748.72	692.00	333.18	0.03	0.45	30.00	3.00	0.00	230.00	288.70	609993.00	0.70	800.53	790.50
5	2	8	5207.00	9434.00	146.70	0	Spot (Block5, Row8, Column2)	7578.88	7230.00	3880.48	0.02	0.51	697.00	712.84	697.00	124.84	0.01	0.18	100.00	100.00	0.00	6533.00	6881.88	4433642.00	55.00	2179.64	1859.50
5	3	8	5499.00	9435.00	146.10	0	Spot (Block5, Row8, Column3)	21512.43	17288.00	16534.79	0.09	0.77	697.00	727.34	697.00	204.76	0.02	0.28	100.00	100.00	0.51	16591.00	20815.43	12627796.00	101.51	3870.41	2728.00
5	4	8	5808.00	9439.00	151.40	0	Spot (Block5, Row8, Column4)	61487.26	65535.00	8457.84	0.03	0.14	702.00	749.40	702.00	244.99	0.03	0.33	100.00	100.00	75.36	64833.00	60785.26	38675820.00	247.92	14045.29	10883.00
5	5	8	6100.00	9440.00	166.80	0	Spot (Block5, Row8, Column5)	1394.19	1343.50	359.30	0.02	0.26	790.00	982.37	790.00	778.82	0.09	0.79	30.00	0.00	0.00	553.50	604.19	1073523.00	0.53	940.24	899.00
5	6	8	6408.00	9443.00	221.00	0	Spot (Block5, Row8, Column6)	50094.80	61542.00	17359.12	0.09	0.35	875.00	1220.89	875.00	1210.69	0.14	0.99	100.00	100.00	48.89	60667.00	49219.80	70183504.00	40.37	11825.07	11130.50
5	7	8	6711.00	9448.00	144.95	0	Spot (Block5, Row8, Column7)	22719.79	21366.50	11994.31	0.03	0.53	797.00	935.86	797.00	639.23	0.07	0.68	100.00	100.00	0.00	20569.50	21922.79	12995722.00	34.08	5083.91	4230.00
5	8	8	6995.00	9447.00	146.85	0	Spot (Block5, Row8, Column8)	59034.28	65535.00	10790.04	0.05	0.18	750.00	834.16	750.00	341.48	0.05	0.41	100.00	100.00	65.99	64785.00	58284.28	34712428.00	170.43	14714.84	10796.00
6	1	1	9424.00	7362.00	154.60	0	Spot (Block6, Row1, Column1)	33066.91	28543.50	18960.52	0.06	0.57	697.00	748.92	697.00	221.89	0.03	0.30	100.00	100.00	8.72	27846.50	32369.91	21625812.00	145.65	7058.46	6019.00
6	2	1	9721.00	7368.00	149.80	0	Spot (Block6, Row1, Column2)	21468.88	19718.00	11873.70	0.04	0.55	671.00	712.06	671.00	220.28	0.03	0.31	100.00	100.00	0.00	19047.00	20797.88	13224828.00	94.23	4376.15	3531.00
6	3	1	10025.00	7369.00	147.95	0	Spot (Block6, Row1, Column3)	9950.87	8405.00	6599.30	0.07	0.66	676.00	687.44	676.00	157.26	0.01	0.23	100.00	100.00	0.00	7729.00	9274.87	5940671.00	58.91	2474.38	2145.50
6	4	1	10318.00	7371.00	148.10	0	Spot (Block6, Row1, Column4)	15550.58	14065.50	8783.15	0.04	0.56	692.00	717.51	692.00	187.23	0.02	0.26	100.00	100.00	0.00	13373.50	14858.58	9330347.00	79.22	3735.82	2714.00
6	5	1	10621.00	7372.00	147.75	0	Spot (Block6, Row1, Column5)	25044.76	20462.00	19267.32	0.09	0.77	684.00	700.09	684.00	165.83	0.01	0.24	100.00	100.00	2.34	19778.00	24360.76	14976764.00	146.81	4406.42	3128.00
6	6	1	10916.00	7378.00	146.00	0	Spot (Block6, Row1, Column6)	30351.06	27585.50	16822.84	0.04	0.55	682.00	704.77	682.00	199.80	0.01	0.28	100.00	100.00	2.41	26903.50	29669.06	17603624.00	148.38	6932.53	5636.00
6	7	1	11213.00	7378.00	150.30	0	Spot (Block6, Row1, Column7)	51516.07	65535.00	17803.60	0.10	0.35	690.00	714.73	690.00	203.34	0.02	0.28	100.00	100.00	52.74	64845.00	50826.07	31940192.00	249.84	12271.99	9259.00
6	8	1	11525.00	7381.00	160.55	0	Spot (Block6, Row1, Column8)	1846.04	1729.00	597.50	0.03	0.32	689.00	703.78	689.00	160.74	0.01	0.23	100.00	97.00	0.00	1040.00	1157.04	1314379.00	7.11	1019.02	998.00
6	1	2	9412.00	7665.00	222.95	0	Spot (Block6, Row2, Column1)	728.69	698.00	113.59	0.02	0.16	683.00	702.88	683.00	184.37	0.01	0.26	13.00	0.00	0.00	15.00	45.69	1037656.00	0.14	674.80	677.50
6	2	2	9715.00	7668.00	129.65	0	Spot (Block6, Row2, Column2)	16565.63	16051.00	6737.74	0.01	0.41	624.00	690.45	624.00	204.17	0.04	0.30	100.00	100.00	0.00	15427.00	15941.63	7487664.00	77.76	3760.83	3505.00
6	3	2	10016.00	7671.00	160.85	0	Spot (Block6, Row2, Column3)	1093.52	1061.00	268.18	0.01	0.25	638.00	691.26	638.00	194.49	0.03	0.28	82.00	52.00	0.00	423.00	455.52	784055.00	2.07	769.28	733.00
6	4	2	10325.00	7674.00	168.55	0	Spot (Block6, Row2, Column4)	10618.18	10131.50	4253.28	0.02	0.40	686.00	735.63	686.00	230.96	0.03	0.31	100.00	100.00	0.00	9445.50	9932.18	8367124.00	42.79	2634.80	2475.00
6	5	2	10625.00	7672.00	183.50	0	Spot (Block6, Row2, Column5)	6179.32	5824.00	2097.89	0.03	0.34	691.00	760.70	691.00	320.16	0.04	0.42	100.00	100.00	0.00	5133.00	5488.32	5845639.00	16.92	2068.15	1796.00
6	6	2	10916.00	7674.00	150.85	0	Spot (Block6, Row2, Column6)	4450.07	3971.00	2184.56	0.05	0.49	687.00	850.15	687.00	670.77	0.09	0.79	99.00	89.00	0.00	3284.00	3763.07	2754596.00	5.37	1493.18	1290.50
6	7	2	11220.00	7678.00	150.55	0	Spot (Block6, Row2, Column7)	5567.08	5026.00	2928.40	0.04	0.53	686.00	714.14	686.00	238.61	0.02	0.33	100.00	100.00	0.00	4340.00	4881.08	3451588.00	20.34	1762.57	1598.00
6	8	2	11520.00	7678.00	147.00	-50	Spot (Block6, Row2, Column8)	747.99	706.00	125.39	0.03	0.17	690.00	714.65	690.00	269.75	0.02	0.38	5.00	0.00	0.00	16.00	57.99	442065.00	0.12	741.84	714.00
6	1	3	9419.00	7963.00	148.35	0	Spot (Block6, Row3, Column1)	22523.63	20535.00	14450.37	0.04	0.64	669.00	677.62	669.00	136.60	0.01	0.20	100.00	100.00	0.00	19866.00	21854.63	13514177.00	159.93	4590.84	3495.00
6	2	3	9718.00	7969.00	153.80	0	Spot (Block6, Row3, Column2)	1282.34	1215.00	370.60	0.02	0.29	667.00	704.27	667.00	235.11	0.02	0.33	85.00	56.00	0.00	548.00	615.34	833521.00	2.46	803.79	801.00
6	3	3	10006.00	7959.00	151.75	0	Spot (Block6, Row3, Column3)	3212.49	2339.00	4628.89	0.14	1.44	636.00	677.80	636.00	179.25	0.03	0.26	99.00	96.00	0.16	1703.00	2576.49	2030295.00	14.14	1255.65	932.50
6	4	3	10319.00	7971.00	148.30	0	Spot (Block6, Row3, Column4)	36429.69	33395.00	20293.86	0.04	0.56	675.00	705.83	675.00	205.60	0.02	0.29	100.00	100.00	16.83	32720.00	35754.69	21857888.00	173.76	7875.38	5637.50
6	5	3	10637.00	7974.00	155.35	0	Spot (Block6, Row3, Column5)	2939.15	1561.50	7416.58	0.27	2.52	699.00	908.77	699.00	701.82	0.11	0.77	58.00	29.00	1.06	862.50	2240.15	1945714.00	2.89	1161.47	989.00
6	6	3	10917.00	7973.00	217.80	0	Spot (Block6, Row3, Column6)	54214.93	65535.00	15067.45	0.08	0.28	787.00	1167.55	787.00	962.33	0.17	0.82	100.00	100.00	55.43	64748.00	53427.93	73949936.00	55.12	11673.63	10452.50
6	7	3	11221.00	7985.00	146.95	0	Spot (Block6, Row3, Column7)	19390.66	16323.00	13249.30	0.07	0.68	700.00	888.77	700.00	691.24	0.10	0.78	100.00	100.00	0.00	15623.00	18690.66	11459881.00	26.77	3906.71	2969.00
6	8	3	11521.00	7980.00	163.25	0	Spot (Block6, Row3, Column8)	53182.71	63322.50	15143.50	0.08	0.28	691.00	755.09	691.00	368.52	0.04	0.49	100.00	100.00	47.15	62631.50	52491.71	39249180.00	142.26	10055.33	9157.00
6	1	4	9416.00	8262.00	147.85	0	Spot (Block6, Row4, Column1)	35500.79	31417.00	20347.84	0.05	0.57	678.00	778.06	678.00	1742.96	0.06	2.24	100.00	100.00	15.09	30739.00	34822.79	21407048.00	19.92	7040.49	5164.00
6	2	4	9716.00	8269.00	184.75	0	Spot (Block6, Row4, Column2)	13406.05	12426.00	7331.04	0.03	0.55	690.00	786.18	690.00	409.34	0.06	0.52	100.00	100.00	0.00	11736.00	12716.05	12869807.00	30.83	3186.72	3163.00
6	3	4	10015.00	8271.00	155.15	0	Spot (Block6, Row4, Column3)	60471.56	65535.00	9835.46	0.03	0.16	688.00	791.94	688.00	457.25	0.06	0.58	100.00	100.00	73.37	64847.00	59783.56	39972052.00	130.52	14089.30	10707.00
6	4	4	10317.00	8265.00	215.35	0	Spot (Block6, Row4, Column4)	1026.29	930.00	354.27	0.04	0.35	674.00	689.44	674.00	185.14	0.01	0.27	57.00	38.00	0.00	256.00	352.29	1360865.00	1.82	768.76	712.00
6	5	4	10595.00	8267.00	149.70	0	Spot (Block6, Row4, Column5)	1873.62	1210.50	3223.55	0.19	1.72	687.00	706.68	687.00	191.62	0.01	0.27	91.00	66.00	0.00	523.50	1186.62	1154152.00	6.09	1043.60	850.50
6	6	4	10919.00	8273.00	185.90	0	Spot (Block6, Row4, Column6)	7541.95	7415.00	2555.47	0.01	0.34	732.00	900.18	732.00	564.36	0.09	0.63	100.00	100.00	0.00	6683.00	6809.95	7338313.00	11.77	2505.03	2372.00
6	7	4	11214.00	8279.00	150.05	0	Spot (Block6, Row4, Column7)	9879.21	7280.00	7944.77	0.13	0.80	718.00	877.69	718.00	560.25	0.09	0.64	95.00	83.00	0.00	6562.00	9161.21	6055955.00	16.07	2214.72	1753.00
6	8	4	11515.00	8285.00	155.10	0	Spot (Block6, Row4, Column8)	3725.26	3268.00	1965.23	0.06	0.53	694.00	749.67	694.00	272.02	0.03	0.36	99.00	99.00	0.00	2574.00	3031.26	2481023.00	10.94	1300.31	1196.50
6	1	5	9422.00	8564.00	146.30	0	Spot (Block6, Row5, Column1)	36815.93	34767.00	20578.90	0.02	0.56	706.00	979.26	706.00	2114.52	0.14	2.16	100.00	100.00	17.26	34061.00	36109.93	21537388.00	16.95	7254.99	5469.00
6	2	5	9716.00	8568.00	160.35	0	Spot (Block6, Row5, Column2)	54264.96	65535.00	14481.22	0.08	0.27	717.00	1059.34	717.00	2238.14	0.17	2.11	100.00	100.00	52.11	64818.00	53547.96	38528452.00	23.77	10503.19	9439.00
6	3	5	10015.00	8568.00	163.50	0	Spot (Block6, Row5, Column3)	41131.17	38327.50	20710.83	0.03	0.50	693.00	852.15	693.00	565.88	0.09	0.66	100.00	100.00	29.86	37634.50	40438.17	30437272.00	71.18	5995.85	5370.00
6	4	5	10316.00	8571.00	147.50	0	Spot (Block6, Row5, Column4)	18849.31	16127.00	12800.78	0.07	0.68	679.00	752.48	679.00	396.56	0.04	0.53	100.00	100.00	0.17	15448.00	18170.31	11215342.00	45.64	4063.02	3011.00
6	5	5	10618.00	8569.00	152.60	0	Spot (Block6, Row5, Column5)	59944.66	65535.00	11024.96	0.04	0.18	679.00	710.16	679.00	271.63	0.02	0.38	100.00	100.00	73.59	64856.00	59265.66	38364908.00	218.07	14546.04	9343.50
6	6	5	10920.00	8570.00	153.20	0	Spot (Block6, Row5, Column6)	4923.61	4357.00	2544.03	0.05	0.52	703.00	886.98	703.00	619.30	0.10	0.70	99.00	92.00	0.00	3654.00	4220.61	3195420.00	6.52	1527.78	1361.00
6	7	5	11214.00	8579.00	214.90	0	Spot (Block6, Row5, Column7)	56947.44	65535.00	13578.13	0.06	0.24	815.00	1108.70	815.00	819.38	0.13	0.74	100.00	100.00	62.69	64720.00	56132.44	74943648.00	68.15	12946.81	12153.50
6	8	5	11516.00	8578.00	148.45	0	Spot (Block6, Row5, Column8)	28164.06	22223.00	21681.73	0.10	0.77	701.00	842.35	701.00	535.72	0.08	0.64	100.00	100.00	8.44	21522.00	27463.06	17011092.00	51.00	5053.02	3742.00
6	1	6	9413.00	8865.00	214.65	0	Spot (Block6, Row6, Column1)	49914.50	63300.00	17414.61	0.10	0.35	801.00	1217.26	801.00	1104.57	0.18	0.91	100.00	100.00	49.39	62499.00	49113.50	65987608.00	44.09	12202.54	11881.00
6	2	6	9710.00	8864.00	213.40	0	Spot (Block6, Row6, Column2)	53065.89	65535.00	16972.71	0.09	0.32	721.00	1111.45	721.00	1052.78	0.19	0.95	100.00	100.00	57.03	64814.00	52344.89	69039456.00	49.35	11826.09	11224.00
6	3	6	10005.00	8869.00	147.45	0	Spot (Block6, Row6, Column3)	46066.85	51854.00	20012.22	0.05	0.43	679.00	833.09	679.00	660.14	0.09	0.79	100.00	100.00	39.97	51175.00	45387.85	27317800.00	68.52	9212.65	6968.00
6	4	6	10318.00	8874.00	147.35	0	Spot (Block6, Row6, Column4)	3406.06	2968.00	1781.95	0.06	0.52	662.00	687.46	662.00	229.96	0.02	0.33	100.00	99.00	0.00	2306.00	2744.06	2019793.00	11.82	1309.05	1167.00
6	5	6	10614.00	8870.00	149.05	0	Spot (Block6, Row6, Column5)	61018.62	65535.00	9457.42	0.03	0.15	687.00	760.79	687.00	332.62	0.04	0.44	100.00	100.00	75.41	64848.00	60331.62	36977592.00	181.16	15530.42	11283.00
6	6	6	10920.00	8872.00	156.35	0	Spot (Block6, Row6, Column6)	2419.29	1924.00	1476.40	0.10	0.61	700.00	854.06	700.00	580.91	0.09	0.68	69.00	52.00	0.00	1224.00	1719.29	1628179.00	2.69	990.70	964.00
6	7	6	11213.00	8874.00	149.85	0	Spot (Block6, Row6, Column7)	29836.77	25981.50	19925.16	0.06	0.67	775.00	913.19	775.00	582.60	0.07	0.64	100.00	100.00	6.17	25206.50	29061.77	18379472.00	49.65	5484.86	4619.00
6	8	6	11520.00	8879.00	149.30	0	Spot (Block6, Row6, Column8)	37846.96	36878.00	22957.39	0.01	0.61	703.00	765.37	703.00	210.72	0.04	0.28	100.00	100.00	26.53	36175.00	37143.96	22821808.00	175.98	7736.68	6258.00
6	1	7	9412.00	9164.00	174.60	0	Spot (Block6, Row7, Column1)	19147.87	16409.00	11542.96	0.07	0.60	705.00	926.97	705.00	717.85	0.12	0.77	100.00	100.00	0.00	15704.00	18442.87	16160800.00	25.38	3809.21	3787.50
6	2	7	9703.00	9166.00	160.50	0	Spot (Block6, Row7, Column2)	1328.70	1188.00	467.13	0.05	0.35	695.00	856.25	695.00	665.78	0.09	0.78	39.00	9.00	0.00	493.00	633.70	944703.00	0.71	837.49	817.00
6	3	7	10021.00	9143.00	196.40	0	Spot (Block6, Row7, Column3)	765.48	764.00	135.91	0.00	0.18	634.00	675.03	634.00	180.93	0.03	0.27	27.00	6.00	0.00	130.00	131.48	836673.00	0.50	696.66	689.00
6	4	7	10311.00	9173.00	166.25	0	Spot (Block6, Row7, Column4)	1134.76	1039.50	315.85	0.04	0.28	673.00	703.29	673.00	259.30	0.02	0.37	66.00	34.00	0.00	366.50	461.76	866953.00	1.66	765.18	733.00
6	5	7	10617.00	9172.00	186.20	0	Spot (Block6, Row7, Column5)	7480.49	6779.00	3874.92	0.04	0.52	759.00	974.88	759.00	787.98	0.11	0.81	100.00	98.00	0.00	6020.00	6721.49	7271033.00	8.26	2168.73	2121.50
6	6	7	10907.00	9171.00	209.15	0	Spot (Block6, Row7, Column6)	51080.31	65535.00	19225.91	0.11	0.38	850.00	1262.21	850.00	1122.35	0.17	0.89	100.00	100.00	59.01	64685.00	50230.31	63800020.00	44.39	11575.73	11432.00
6	7	7	11203.00	9181.00	147.90	0	Spot (Block6, Row7, Column7)	40551.97	40466.00	16970.97	0.00	0.42	798.00	967.83	798.00	681.31	0.08	0.70	100.00	100.00	12.90	39668.00	39753.97	24209600.00	58.10	9441.30	7717.00
6	8	7	11513.00	9179.00	186.65	0	Spot (Block6, Row7, Column8)	11700.91	11710.00	3574.30	0.00	0.31	704.00	770.92	704.00	264.63	0.04	0.34	100.00	100.00	0.00	11006.00	10996.91	11455193.00	41.30	3659.74	2981.00
6	1	8	9406.00	9473.00	167.80	0	Spot (Block6, Row8, Column1)	951.72	905.50	199.13	0.02	0.21	680.00	716.68	680.00	277.58	0.02	0.39	45.00	5.00	0.00	225.50	271.72	746150.00	0.85	759.51	728.00
6	2	8	9707.00	9466.00	149.10	0	Spot (Block6, Row8, Column2)	4040.19	3599.00	2035.49	0.05	0.50	666.00	670.07	666.00	126.04	0.00	0.19	100.00	100.00	0.00	2933.00	3374.19	2464516.00	26.74	1398.19	1262.50
6	3	8	10002.00	9465.00	147.05	0	Spot (Block6, Row8, Column3)	9937.25	7927.00	7287.37	0.10	0.73	613.00	674.61	613.00	240.03	0.04	0.36	100.00	100.00	0.00	7314.00	9324.25	5862979.00	38.59	2257.66	1859.00
6	4	8	10307.00	9472.00	156.90	0	Spot (Block6, Row8, Column4)	63087.15	65535.00	6538.50	0.02	0.10	645.00	699.04	645.00	290.11	0.03	0.42	100.00	100.00	82.16	64890.00	62442.15	43152016.00	215.05	15431.74	13415.00
6	5	8	10594.00	9467.00	158.15	0	Spot (Block6, Row8, Column5)	1014.82	967.50	235.30	0.02	0.23	689.00	855.08	689.00	696.50	0.09	0.81	6.00	0.00	0.00	278.50	325.82	698196.00	0.23	795.79	791.00
6	6	8	10909.00	9471.00	218.05	0	Spot (Block6, Row8, Column6)	53926.52	65535.00	15387.90	0.08	0.29	842.00	1216.14	842.00	1087.99	0.16	0.89	100.00	100.00	55.01	64693.00	53084.52	73125112.00	48.45	12234.80	11748.00
6	7	8	11209.00	9476.00	146.40	0	Spot (Block6, Row8, Column7)	13103.28	11898.50	7138.42	0.04	0.54	792.00	940.57	792.00	634.75	0.07	0.67	100.00	100.00	0.00	11106.50	12311.28	7652317.00	19.16	3585.62	2762.00
6	8	8	11498.00	9477.00	149.65	0	Spot (Block6, Row8, Column8)	58083.33	65535.00	11909.90	0.05	0.21	738.50	810.14	738.50	314.69	0.04	0.39	100.00	100.00	63.73	64796.50	57344.83	35547280.00	182.00	14734.99	10671.50
7	1	1	13925.00	7390.00	156.65	0	Spot (Block7, Row1, Column1)	29788.44	25640.00	17300.36	0.07	0.58	600.00	643.29	600.00	167.16	0.03	0.26	100.00	100.00	2.38	25040.00	29188.44	20047636.00	174.36	5874.87	4206.00
7	2	1	14222.00	7396.00	152.65	0	Spot (Block7, Row1, Column2)	1540.93	1461.00	599.03	0.02	0.39	602.00	636.88	602.00	121.08	0.02	0.19	99.00	90.00	0.00	859.00	938.93	983116.00	7.47	856.75	843.00
7	3	1	14543.00	7398.00	186.75	0	Spot (Block7, Row1, Column3)	789.28	778.00	144.31	0.01	0.18	600.00	632.57	600.00	104.59	0.02	0.17	60.00	33.00	0.00	178.00	189.28	773490.00	1.50	687.20	680.00
7	4	1	14816.00	7400.00	159.85	0	Spot (Block7, Row1, Column4)	1246.38	1152.50	416.86	0.03	0.33	601.00	627.88	601.00	100.79	0.02	0.16	99.00	88.00	0.00	551.50	645.38	874960.00	6.14	786.61	794.00
7	5	1	15124.00	7403.00	157.30	0	Spot (Block7, Row1, Column5)	939.92	923.00	228.15	0.01	0.24	603.00	630.97	603.00	105.98	0.02	0.17	84.00	67.00	0.00	320.00	336.92	641024.00	2.92	697.91	675.00
7	6	1	15423.00	7402.00	148.50	0	Spot (Block7, Row1, Column6)	2029.55	1873.00	761.14	0.03	0.38	599.00	623.46	599.00	96.03	0.02	0.15	100.00	100.00	0.00	1274.00	1430.55	1231934.00	14.64	1016.12	932.50
7	7	1	15718.00	7408.00	148.70	0	Spot (Block7, Row1, Column7)	1513.97	1415.00	540.90	0.03	0.36	599.00	616.95	599.00	89.62	0.01	0.15	100.00	99.00	0.00	816.00	914.97	918980.00	10.01	900.62	842.50
7	8	1	16028.00	7412.00	173.20	0	Spot (Block7, Row1, Column8)	945.62	911.00	183.72	0.02	0.19	592.00	597.00	592.00	85.71	0.00	0.14	97.00	82.00	0.00	319.00	353.62	785813.00	4.07	688.77	660.00
7	1	2	13940.00	7698.00	244.25	0	Spot (Block7, Row2, Column1)	654.62	627.00	93.47	0.02	0.14	589.00	599.36	589.00	122.19	0.01	0.20	19.00	2.00	0.00	38.00	65.62	1128561.00	0.45	588.64	586.00
7	2	2	14221.00	7691.00	162.70	0	Spot (Block7, Row2, Column2)	754.87	766.00	127.05	0.01	0.17	596.00	612.36	596.00	96.46	0.01	0.16	67.00	43.00	0.00	170.00	158.87	551807.00	1.48	653.01	660.00
7	3	2	14500.00	7709.00	213.90	0	Spot (Block7, Row2, Column3)	735.46	692.00	129.25	0.03	0.18	601.00	628.13	601.00	96.66	0.02	0.15	46.00	30.00	0.00	91.00	134.46	961981.00	1.11	657.58	619.00
7	4	2	14830.00	7692.00	188.85	0	Spot (Block7, Row2, Column4)	776.27	770.50	123.22	0.00	0.16	622.00	658.30	622.00	118.71	0.02	0.18	52.00	24.00	0.00	148.50	154.27	776271.00	0.99	708.72	699.00
7	5	2	15126.00	7703.00	199.15	0	Spot (Block7, Row2, Column5)	3326.27	3230.00	1211.13	0.01	0.36	681.00	711.34	681.00	239.66	0.02	0.34	100.00	99.00	0.00	2549.00	2645.27	3742053.00	10.91	1295.35	1283.00
7	6	2	15424.00	7703.00	147.00	-50	Spot (Block7, Row2, Column6)	758.44	738.50	128.35	0.01	0.17	683.00	833.24	683.00	633.43	0.09	0.76	0.00	0.00	0.00	55.50	75.44	447481.00	-0.12	744.88	695.00
7	7	2	15700.00	7721.00	169.30	0	Spot (Block7, Row2, Column7)	781.17	783.00	131.85	0.00	0.17	610.00	721.40	610.00	441.03	0.07	0.61	0.00	0.00	0.00	173.00	171.17	621027.00	0.14	704.46	674.00
7	8	2	16013.00	7682.00	197.40	0	Spot (Block7, Row2, Column8)	657.76	640.00	78.51	0.01	0.12	597.00	639.65	597.00	287.35	0.03	0.45	1.00	0.00	0.00	43.00	60.76	724191.00	0.06	619.95	601.00
7	1	3	13920.00	8001.00	158.55	0	Spot (Block7, Row3, Column1)	958.30	962.00	179.42	0.00	0.19	591.00	595.33	591.00	89.34	0.00	0.15	98.00	82.00	0.00	371.00	367.30	666016.00	4.06	732.56	742.00
7	2	3	14228.00	8011.00	208.15	0	Spot (Block7, Row3, Column2)	704.38	693.00	103.86	0.01	0.15	597.00	634.87	597.00	191.06	0.03	0.30	25.00	1.00	0.00	96.00	107.38	870618.00	0.36	623.36	605.00
7	3	3	14516.00	7989.00	161.20	0	Spot (Block7, Row3, Column3)	1012.98	908.00	539.66	0.05	0.53	601.00	625.28	601.00	97.00	0.02	0.16	97.00	84.00	0.00	307.00	411.98	725293.00	4.00	721.70	708.50
7	4	3	14818.00	7998.00	151.75	0	Spot (Block7, Row3, Column4)	3176.69	2730.00	1624.12	0.07	0.51	620.00	655.65	620.00	102.00	0.02	0.16	100.00	100.00	0.00	2110.00	2556.69	2010844.00	24.71	1223.85	1156.00
7	5	3	15122.00	8001.00	147.00	-50	Spot (Block7, Row3, Column5)	1279.44	885.00	2225.54	0.16	1.74	697.00	879.72	697.00	684.32	0.10	0.78	8.00	5.00	0.00	188.00	582.44	756149.00	0.58	847.13	796.50
7	6	3	15420.00	8003.00	217.45	0	Spot (Block7, Row3, Column6)	54948.45	65535.00	14850.71	0.08	0.27	746.00	1151.09	746.00	964.04	0.19	0.84	100.00	100.00	58.02	64789.00	54202.45	74346032.00	55.80	12252.62	11283.00
7	7	3	15722.00	8005.00	147.00	-50	Spot (Block7, Row3, Column7)	884.45	812.00	351.86	0.04	0.40	677.00	860.79	677.00	730.84	0.10	0.85	1.00	0.00	0.00	135.00	207.45	520055.00	0.03	846.54	782.00
7	8	3	16022.00	8006.00	167.40	0	Spot (Block7, Row3, Column8)	59981.51	65535.00	11591.16	0.04	0.19	604.00	723.58	604.00	533.73	0.08	0.74	100.00	100.00	71.30	64931.00	59377.51	46606088.00	111.03	12720.28	11632.50
7	1	4	13921.00	8291.00	148.45	0	Spot (Block7, Row4, Column1)	3260.68	2863.50	1651.27	0.06	0.51	605.00	650.25	605.00	183.61	0.03	0.28	100.00	100.00	0.00	2258.50	2655.68	1975974.00	14.22	1172.60	1037.50
7	2	4	14217.00	8297.00	176.05	0	Spot (Block7, Row4, Column2)	11521.31	10684.50	6061.31	0.03	0.53	672.00	752.52	672.00	378.25	0.05	0.50	100.00	100.00	0.00	10012.50	10849.31	10046583.00	28.47	2623.61	2540.50
7	3	4	14521.00	8297.00	149.15	0	Spot (Block7, Row4, Column3)	9169.78	8547.50	4827.97	0.03	0.53	614.00	703.89	614.00	301.06	0.06	0.43	100.00	100.00	0.00	7933.50	8555.78	5593566.00	28.12	2670.76	2251.50
7	4	4	14802.00	8313.00	194.95	0	Spot (Block7, Row4, Column4)	724.35	704.00	101.37	0.01	0.14	606.00	641.57	606.00	105.34	0.02	0.16	43.00	12.00	0.00	98.00	118.35	777231.00	0.79	659.76	660.50
7	5	4	15119.00	8292.00	210.40	0	Spot (Block7, Row4, Column5)	814.86	786.00	220.32	0.02	0.27	674.00	725.56	674.00	313.61	0.03	0.43	10.00	0.00	0.00	112.00	140.86	1025090.00	0.28	696.16	681.00
7	6	4	15421.00	8301.00	199.50	0	Spot (Block7, Row4, Column6)	4229.09	4156.00	1489.84	0.01	0.35	704.00	927.11	704.00	733.84	0.12	0.79	98.00	93.00	0.00	3452.00	3525.09	4783096.00	4.50	1514.69	1403.50
7	7	4	15720.00	8305.00	147.00	-50	Spot (Block7, Row4, Column7)	838.53	798.00	153.37	0.02	0.18	678.00	813.30	678.00	555.51	0.08	0.68	0.00	0.00	0.00	120.00	160.53	493893.00	0.05	753.87	751.00
7	8	4	16025.00	8306.00	251.70	0	Spot (Block7, Row4, Column8)	769.21	718.00	168.97	0.03	0.22	600.00	671.92	600.00	383.65	0.05	0.57	10.00	0.00	0.00	118.00	169.21	1409971.00	0.25	658.88	640.50
7	1	5	13919.00	8593.00	150.15	0	Spot (Block7, Row5, Column1)	2888.13	2437.00	1621.61	0.07	0.56	684.00	878.66	684.00	690.30	0.11	0.79	81.00	57.00	0.00	1753.00	2204.13	1776199.00	2.91	1162.11	1013.00
7	2	5	14214.00	8591.00	166.25	0	Spot (Block7, Row5, Column2)	60817.76	65535.00	10228.54	0.03	0.17	727.00	985.96	727.00	800.31	0.13	0.81	100.00	100.00	74.97	64808.00	60090.76	46647676.00	74.76	13089.64	11842.00
7	3	5	14517.00	8597.00	159.60	0	Spot (Block7, Row5, Column3)	37957.22	34504.50	20782.74	0.04	0.55	690.00	794.72	690.00	450.01	0.06	0.57	100.00	100.00	23.16	33814.50	37267.22	26873864.00	82.58	5807.52	5106.00
7	4	5	14821.00	8605.00	158.05	0	Spot (Block7, Row5, Column4)	1364.13	1342.00	460.96	0.01	0.34	609.00	674.48	609.00	246.22	0.04	0.37	88.00	63.00	0.00	733.00	755.13	938519.00	2.80	810.63	796.00
7	5	5	15120.00	8601.00	147.55	0	Spot (Block7, Row5, Column5)	10254.76	9298.00	5856.99	0.04	0.57	607.00	645.64	607.00	106.59	0.03	0.17	100.00	100.00	0.00	8691.00	9647.76	6081071.00	90.15	2612.04	1832.50
7	6	5	15418.00	8603.00	147.00	-50	Spot (Block7, Row5, Column6)	774.63	773.00	113.85	0.00	0.15	693.00	797.60	693.00	511.13	0.06	0.64	0.00	0.00	0.00	80.00	81.63	454707.00	-0.04	755.17	702.00
7	7	5	15718.00	8606.00	207.75	0	Spot (Block7, Row5, Column7)	53710.23	65535.00	16204.10	0.09	0.30	699.00	946.24	699.00	761.91	0.13	0.81	100.00	100.00	58.79	64836.00	53011.23	65956888.00	69.25	12132.55	11641.50
7	8	5	16045.00	8610.00	174.70	0	Spot (Block7, Row5, Column8)	871.28	819.00	232.83	0.03	0.27	598.00	702.02	598.00	496.08	0.07	0.71	15.00	1.00	0.00	221.00	273.28	743198.00	0.34	722.55	670.00
7	1	6	13912.00	8892.00	216.45	0	Spot (Block7, Row6, Column1)	50613.91	63783.00	16982.53	0.10	0.34	785.00	1163.71	785.00	1048.22	0.17	0.90	100.00	100.00	49.70	62998.00	49828.91	68126984.00	47.18	11639.95	10769.00
7	2	6	14218.00	8893.00	210.45	0	Spot (Block7, Row6, Column2)	48890.61	58908.00	18731.75	0.08	0.38	784.00	1162.49	784.00	1061.40	0.17	0.91	100.00	100.00	44.22	58124.00	48106.61	61798288.00	44.97	10902.55	10559.00
7	3	6	14511.00	8900.00	153.05	0	Spot (Block7, Row6, Column3)	3275.43	2883.50	1748.77	0.06	0.53	693.00	835.41	693.00	627.34	0.08	0.75	90.00	71.00	0.00	2190.50	2582.43	2115929.00	3.89	1298.02	1040.50
7	4	6	14825.00	8899.00	191.45	0	Spot (Block7, Row6, Column4)	871.94	855.00	178.86	0.01	0.21	617.00	649.51	617.00	103.14	0.02	0.16	78.00	52.00	0.00	238.00	254.94	898966.00	2.16	714.88	699.00
7	5	6	15112.00	8906.00	149.45	0	Spot (Block7, Row6, Column5)	3151.97	2901.00	1588.03	0.04	0.50	621.00	672.16	621.00	150.80	0.03	0.22	100.00	100.00	0.00	2280.00	2530.97	1929005.00	16.44	1279.43	1132.00
7	6	6	15426.00	8906.00	153.95	0	Spot (Block7, Row6, Column6)	729.33	710.00	119.96	0.01	0.16	674.00	783.22	674.00	619.16	0.07	0.79	0.00	0.00	0.00	36.00	55.33	474797.00	-0.09	690.67	683.00
7	7	6	15723.00	8910.00	182.60	0	Spot (Block7, Row6, Column7)	1113.94	1011.00	378.88	0.04	0.34	670.00	754.05	670.00	483.93	0.05	0.64	38.00	11.00	0.00	341.00	443.94	1040421.00	0.74	761.83	726.00
7	8	6	16021.00	8906.00	164.60	0	Spot (Block7, Row6, Column8)	984.83	957.00	248.92	0.01	0.25	595.00	625.18	595.00	144.99	0.02	0.23	84.00	60.00	0.00	362.00	389.83	740589.00	2.48	689.63	687.00
7	1	7	13912.00	9193.00	164.80	0	Spot (Block7, Row7, Column1)	16702.69	14427.00	9268.18	0.06	0.55	644.00	830.85	644.00	633.87	0.11	0.76	100.00	100.00	0.00	13783.00	16058.69	12476910.00	25.04	3223.84	3030.00
7	2	7	14214.00	9196.00	147.00	-50	Spot (Block7, Row7, Column2)	780.10	788.00	127.83	0.00	0.16	694.00	829.34	694.00	576.26	0.08	0.69	0.00	0.00	0.00	94.00	86.10	459478.00	-0.09	740.73	698.00
7	3	7	14514.00	9197.00	147.00	-50	Spot (Block7, Row7, Column3)	658.87	636.50	98.56	0.02	0.15	672.00	677.11	672.00	163.73	0.00	0.24	6.00	0.00	0.00	-35.50	-13.13	387415.00	-0.11	663.82	680.00
7	4	7	14810.00	9171.00	177.50	0	Spot (Block7, Row7, Column4)	760.22	772.00	131.21	0.01	0.17	615.00	671.39	615.00	279.50	0.04	0.42	15.00	0.00	0.00	157.00	145.22	669752.00	0.32	689.96	694.50
7	5	7	15114.00	9201.00	147.00	-50	Spot (Block7, Row7, Column5)	762.53	773.00	104.00	0.01	0.14	691.00	807.68	691.00	609.92	0.07	0.76	0.00	0.00	0.00	82.00	71.53	450655.00	-0.07	735.72	705.00
7	6	7	15413.00	9201.00	198.50	0	Spot (Block7, Row7, Column6)	51020.23	65535.00	20093.99	0.11	0.39	715.00	1106.69	715.00	1087.61	0.19	0.98	100.00	100.00	58.68	64820.00	50305.23	57041236.00	45.89	10880.27	10734.00
7	7	7	15710.00	9215.00	157.45	0	Spot (Block7, Row7, Column7)	1168.05	1070.00	479.99	0.04	0.41	689.00	833.43	689.00	652.51	0.08	0.78	22.00	3.00	0.00	381.00	479.05	795444.00	0.51	792.10	786.50
7	8	7	16011.00	9209.00	191.75	0	Spot (Block7, Row7, Column8)	6266.16	6145.50	1755.48	0.01	0.28	603.00	659.73	603.00	222.33	0.04	0.34	100.00	100.00	0.00	5542.50	5663.16	6516805.00	25.22	1958.80	1687.50
7	1	8	13929.00	9497.00	210.65	0	Spot (Block7, Row8, Column1)	757.22	700.00	173.56	0.03	0.23	597.00	644.41	597.00	215.78	0.03	0.33	32.00	5.00	0.00	103.00	160.22	952578.00	0.52	670.25	667.50
7	2	8	14226.00	9485.00	171.90	0	Spot (Block7, Row8, Column2)	752.70	714.00	134.59	0.02	0.18	605.00	641.91	605.00	114.93	0.03	0.18	48.00	24.00	0.00	109.00	147.70	619473.00	0.96	674.84	685.00
7	3	8	14507.00	9489.00	208.85	0	Spot (Block7, Row8, Column3)	722.33	686.00	152.13	0.02	0.21	596.00	649.31	596.00	241.45	0.04	0.37	20.00	2.00	0.00	90.00	126.33	898575.00	0.30	653.58	620.50
7	4	8	14810.00	9500.00	163.35	0	Spot (Block7, Row8, Column4)	63885.04	65535.00	6711.89	0.01	0.11	603.00	687.95	603.00	345.65	0.06	0.50	100.00	100.00	92.58	64932.00	63282.04	47339284.00	182.83	15688.25	11638.50
7	5	8	15112.00	9501.00	147.00	-50	Spot (Block7, Row8, Column5)	714.19	695.50	110.82	0.01	0.16	625.00	813.97	625.00	715.08	0.11	0.88	0.00	0.00	0.00	70.50	89.19	424228.00	-0.14	660.69	673.50
7	6	8	15411.00	9502.00	218.35	0	Spot (Block7, Row8, Column6)	53168.49	65535.00	16153.27	0.09	0.30	765.00	1195.75	765.00	1169.02	0.19	0.98	100.00	100.00	55.86	64770.00	52403.49	72628928.00	44.46	11133.42	10508.00
7	7	8	15715.00	9506.00	152.50	0	Spot (Block7, Row8, Column7)	1328.36	1303.00	414.00	0.01	0.31	684.00	855.74	684.00	737.93	0.10	0.86	37.00	3.00	0.00	619.00	644.36	847495.00	0.64	848.54	817.50
7	8	8	16000.00	9504.00	153.40	0	Spot (Block7, Row8, Column8)	59333.89	65535.00	11011.83	0.04	0.19	611.00	683.70	611.00	276.47	0.05	0.40	100.00	100.00	67.80	64924.00	58722.89	38508028.00	212.14	12295.72	9354.00
8	1	1	18431.00	7419.00	154.60	0	Spot (Block8, Row1, Column1)	36509.24	32865.00	18675.68	0.05	0.51	475.00	486.99	475.00	136.40	0.01	0.28	100.00	100.00	12.52	32390.00	36034.24	23913632.00	264.10	7182.36	5800.00
8	2	1	18723.00	7425.00	146.90	0	Spot (Block8, Row1, Column2)	3912.97	3935.00	1737.55	0.00	0.44	435.00	461.63	435.00	104.40	0.03	0.23	100.00	100.00	0.00	3500.00	3477.97	2304737.00	33.06	1241.37	1073.00
8	3	1	19027.00	7431.00	212.70	0	Spot (Block8, Row1, Column3)	547.47	517.00	135.94	0.02	0.25	456.00	457.59	456.00	55.31	0.00	0.12	56.00	37.00	0.00	61.00	91.47	706234.00	1.62	492.14	490.00
8	4	1	19319.00	7429.00	146.00	0	Spot (Block8, Row1, Column4)	3415.61	3059.00	1861.57	0.05	0.55	456.00	458.55	456.00	56.33	0.00	0.12	100.00	100.00	0.00	2603.00	2959.61	1987884.00	52.49	1061.30	940.50
8	5	1	19632.00	7442.00	167.90	0	Spot (Block8, Row1, Column5)	588.03	578.00	96.28	0.01	0.16	448.00	454.59	448.00	70.80	0.01	0.16	77.00	41.00	0.00	130.00	140.03	463364.00	1.88	496.82	494.00
8	6	1	19922.00	7427.00	146.30	0	Spot (Block8, Row1, Column6)	1830.51	1809.00	741.08	0.01	0.40	445.00	453.11	445.00	65.12	0.01	0.14	99.00	99.00	0.00	1364.00	1385.51	1067185.00	21.15	809.72	674.00
8	7	1	20220.00	7433.00	146.25	0	Spot (Block8, Row1, Column7)	2983.50	2971.00	1253.19	0.00	0.42	461.00	463.14	461.00	68.11	0.00	0.15	100.00	100.00	0.00	2510.00	2522.50	1727449.00	37.01	1042.96	891.00
8	8	1	20531.00	7434.00	154.30	0	Spot (Block8, Row1, Column8)	877.90	801.00	251.75	0.04	0.29	461.00	458.67	461.00	41.28	0.00	0.09	100.00	100.00	0.00	340.00	416.90	575023.00	10.16	572.77	562.50
8	1	2	18425.00	7719.00	147.00	-50	Spot (Block8, Row2, Column1)	503.66	499.00	62.14	0.00	0.12	469.00	471.44	469.00	97.09	0.00	0.21	17.00	0.00	0.00	30.00	34.66	295651.00	0.33	514.64	508.00
8	2	2	18730.00	7728.00	138.20	0	Spot (Block8, Row2, Column2)	608.11	602.00	76.62	0.00	0.13	441.00	453.21	441.00	55.65	0.01	0.12	93.00	73.00	0.00	161.00	167.11	313176.00	2.78	503.10	498.00
8	3	2	19021.00	7737.00	175.60	0	Spot (Block8, Row2, Column3)	523.65	507.00	60.18	0.01	0.11	450.00	455.70	450.00	53.84	0.01	0.12	56.00	31.00	0.00	57.00	73.65	451386.00	1.26	480.28	490.00
8	4	2	19328.00	7723.00	194.35	0	Spot (Block8, Row2, Column4)	554.21	548.00	79.13	0.00	0.14	457.00	459.56	457.00	62.72	0.00	0.14	60.00	28.00	0.00	91.00	97.21	592447.00	1.51	496.21	495.00
8	5	2	19630.00	7722.00	184.10	0	Spot (Block8, Row2, Column5)	7338.17	6954.00	2480.65	0.02	0.34	466.00	505.43	466.00	851.81	0.04	1.69	100.00	100.00	0.00	6488.00	6872.17	6978601.00	8.02	2320.99	2083.00
8	6	2	19919.00	7704.00	171.10	0	Spot (Block8, Row2, Column6)	584.74	569.00	113.35	0.01	0.19	469.00	537.73	469.00	873.09	0.06	1.62	0.00	0.00	0.00	100.00	115.74	476562.00	0.05	517.04	496.00
8	7	2	20240.00	7734.00	233.10	0	Spot (Block8, Row2, Column7)	542.11	528.00	58.77	0.01	0.11	460.00	466.26	460.00	146.40	0.01	0.31	7.00	0.00	0.00	68.00	82.11	850574.00	0.52	497.29	500.00
8	8	2	20513.00	7722.00	207.40	0	Spot (Block8, Row2, Column8)	521.51	505.00	57.33	0.01	0.11	470.00	502.46	470.00	293.75	0.03	0.58	0.00	0.00	0.00	35.00	51.51	638846.00	0.06	487.08	487.50
8	1	3	18421.00	8019.00	150.40	0	Spot (Block8, Row3, Column1)	1438.37	1382.00	402.06	0.02	0.28	463.00	466.88	463.00	203.54	0.00	0.44	99.00	95.00	0.00	919.00	975.37	888913.00	4.77	716.64	671.00
8	2	3	18740.00	8019.00	141.70	0	Spot (Block8, Row3, Column2)	624.08	576.00	171.65	0.03	0.28	459.00	468.06	459.00	88.31	0.01	0.19	65.00	26.00	0.00	117.00	165.08	339502.00	1.77	521.88	499.00
8	3	3	19014.00	8020.00	150.05	0	Spot (Block8, Row3, Column3)	878.76	848.00	232.81	0.02	0.26	461.00	466.32	461.00	66.78	0.00	0.14	98.00	95.00	0.00	387.00	417.76	540435.00	6.18	582.33	574.50
8	4	3	19321.00	8027.00	147.40	0	Spot (Block8, Row3, Column4)	2827.48	2654.50	1371.42	0.03	0.49	463.00	461.62	463.00	48.15	0.00	0.10	100.00	100.00	0.00	2191.50	2364.48	1685181.00	49.14	976.56	823.00
8	5	3	19618.00	8026.00	149.40	0	Spot (Block8, Row3, Column5)	1112.86	869.00	824.98	0.11	0.74	474.00	551.90	474.00	867.86	0.07	1.57	10.00	7.00	0.00	395.00	638.86	679956.00	0.65	623.04	585.00
8	6	3	19924.00	8031.00	196.75	0	Spot (Block8, Row3, Column6)	21150.68	15553.00	15966.55	0.13	0.75	499.00	628.75	499.00	892.36	0.10	1.42	100.00	100.00	0.91	15054.00	20651.68	23159992.00	23.00	4508.13	4556.00
8	7	3	20240.00	8038.00	166.20	0	Spot (Block8, Row3, Column7)	569.44	575.00	61.00	0.00	0.11	487.00	568.58	487.00	391.98	0.07	0.69	0.00	0.00	0.00	88.00	82.44	437328.00	0.00	497.31	500.00
8	8	3	20521.00	8035.00	161.40	0	Spot (Block8, Row3, Column8)	53394.36	63364.00	15132.09	0.07	0.28	486.00	561.48	486.00	403.44	0.06	0.72	100.00	100.00	46.74	62878.00	52908.36	38497664.00	130.96	10094.61	8950.00
8	1	4	18420.00	8315.00	149.35	0	Spot (Block8, Row4, Column1)	2556.51	2407.00	1294.68	0.03	0.51	472.00	488.41	472.00	222.44	0.01	0.46	99.00	94.00	0.00	1935.00	2084.51	1546690.00	9.30	960.17	756.00
8	2	4	18716.00	8325.00	172.35	0	Spot (Block8, Row4, Column2)	4963.03	4643.00	2295.47	0.03	0.46	485.00	532.44	485.00	248.25	0.04	0.47	100.00	100.00	0.00	4158.00	4478.03	4104429.00	17.85	1426.55	1422.00
8	3	4	19016.00	8324.00	148.25	0	Spot (Block8, Row4, Column3)	13832.27	12582.00	7004.24	0.04	0.51	475.00	504.31	475.00	159.16	0.03	0.32	100.00	100.00	0.00	12107.00	13357.27	8299362.00	83.74	3532.28	2731.00
8	4	4	19362.00	8299.00	229.50	0	Spot (Block8, Row4, Column4)	531.16	505.00	146.21	0.02	0.28	465.00	464.04	465.00	57.82	0.00	0.12	31.00	14.00	0.00	40.00	66.16	802581.00	1.16	477.09	483.00
8	5	4	19605.00	8326.00	177.20	0	Spot (Block8, Row4, Column5)	683.54	666.00	136.63	0.01	0.20	471.00	476.81	471.00	77.35	0.01	0.16	86.00	59.00	0.00	195.00	212.54	600147.00	2.67	530.55	518.50
8	6	4	19925.00	8329.00	190.55	0	Spot (Block8, Row4, Column6)	8729.57	8675.00	2566.15	0.00	0.29	493.00	546.96	493.00	223.17	0.05	0.41	100.00	100.00	0.00	8182.00	8236.57	8939078.00	36.67	2463.93	2077.00
8	7	4	20227.00	8342.00	147.80	0	Spot (Block8, Row4, Column7)	892.89	721.00	1162.17	0.09	1.30	492.00	531.54	492.00	206.45	0.03	0.39	55.00	11.00	0.00	229.00	400.89	542877.00	1.75	589.04	572.00
8	8	4	20530.00	8342.00	183.10	0	Spot (Block8, Row4, Column8)	696.60	683.00	144.64	0.01	0.21	492.00	522.88	492.00	256.55	0.03	0.49	32.00	1.00	0.00	191.00	204.60	654802.00	0.68	551.12	555.00
8	1	5	18420.00	8623.00	143.95	0	Spot (Block8, Row5, Column1)	8899.05	8487.50	4373.14	0.02	0.49	485.00	543.81	485.00	297.64	0.05	0.55	100.00	100.00	0.00	8002.50	8414.05	5036862.00	28.07	2058.51	1688.50
8	2	5	18714.00	8624.00	160.15	0	Spot (Block8, Row5, Column2)	56439.97	65535.00	13290.98	0.06	0.24	497.00	610.25	497.00	386.93	0.09	0.63	100.00	100.00	57.40	65038.00	55942.97	40016296.00	144.29	10504.43	8854.00
8	3	5	19019.00	8621.00	157.50	0	Spot (Block8, Row5, Column3)	18096.29	15708.00	10621.24	0.06	0.59	479.00	540.91	479.00	287.66	0.05	0.53	100.00	100.00	0.00	15229.00	17617.29	12323570.00	61.03	3229.13	2702.00
8	4	5	19315.00	8621.00	151.10	0	Spot (Block8, Row5, Column4)	972.45	901.50	368.11	0.03	0.38	459.00	475.40	459.00	126.83	0.02	0.27	99.00	81.00	0.00	442.50	513.45	608752.00	3.92	587.15	574.00
8	5	5	19620.00	8626.00	146.20	0	Spot (Block8, Row5, Column5)	9685.85	9478.00	4854.12	0.01	0.50	476.00	476.55	476.00	66.43	0.00	0.14	100.00	100.00	0.00	9002.00	9209.85	5627480.00	138.63	2211.47	1786.00
8	6	5	19922.00	8627.00	169.65	0	Spot (Block8, Row5, Column6)	710.94	695.00	134.92	0.01	0.19	494.00	533.10	494.00	208.36	0.03	0.39	46.00	9.00	0.00	201.00	216.94	573729.00	0.85	546.40	533.00
8	7	5	20221.00	8629.00	191.85	0	Spot (Block8, Row5, Column7)	16721.66	14699.00	10071.29	0.06	0.60	496.00	569.11	496.00	283.88	0.06	0.50	100.00	100.00	0.00	14203.00	16225.66	17440690.00	56.90	3826.47	3811.00
8	8	5	20525.00	8629.00	150.90	0	Spot (Block8, Row5, Column8)	911.47	878.00	217.11	0.02	0.24	491.00	521.55	491.00	214.42	0.03	0.41	81.00	42.00	0.00	387.00	420.47	566021.00	1.82	602.15	592.00
8	1	6	18414.00	8924.00	197.05	0	Spot (Block8, Row6, Column1)	16993.64	11577.00	13167.82	0.17	0.77	496.00	604.01	496.00	326.40	0.09	0.54	100.00	100.00	0.18	11081.00	16497.64	18642020.00	50.21	3640.36	3595.50
8	2	6	18715.00	8918.00	202.00	0	Spot (Block8, Row6, Column2)	9986.58	9255.00	4982.76	0.03	0.50	500.00	620.94	500.00	380.53	0.09	0.61	100.00	100.00	0.00	8755.00	9486.58	11574450.00	24.61	2753.94	2625.50
8	3	6	19009.00	8925.00	146.85	0	Spot (Block8, Row6, Column3)	3688.97	3469.00	1919.24	0.03	0.52	476.00	515.06	476.00	204.20	0.03	0.40	100.00	100.00	0.00	2993.00	3212.97	2169114.00	15.54	1144.33	974.00
8	4	6	19320.00	8912.00	176.85	0	Spot (Block8, Row6, Column4)	604.54	591.00	134.79	0.01	0.22	436.00	453.97	436.00	73.72	0.02	0.16	80.00	55.00	0.00	155.00	168.54	528371.00	2.04	506.56	495.00
8	5	6	19621.00	8923.00	141.10	0	Spot (Block8, Row6, Column5)	9046.87	8420.50	6090.93	0.03	0.67	467.00	470.40	467.00	75.67	0.00	0.16	100.00	100.00	0.00	7953.50	8579.87	4885312.00	113.35	2554.62	1746.50
8	6	6	19925.00	8939.00	195.60	0	Spot (Block8, Row6, Column6)	556.21	533.00	84.19	0.02	0.15	486.00	516.37	486.00	194.21	0.03	0.38	2.00	1.00	0.00	47.00	70.21	604041.00	0.21	500.83	495.00
8	7	6	20224.00	8934.00	152.60	0	Spot (Block8, Row6, Column7)	811.28	801.00	132.92	0.01	0.16	487.00	514.46	487.00	195.27	0.02	0.38	85.00	33.00	0.00	314.00	324.28	521653.00	1.52	575.01	566.00
8	8	6	20522.00	8928.00	167.55	0	Spot (Block8, Row6, Column8)	641.33	605.00	135.34	0.03	0.21	485.00	485.46	485.00	56.40	0.00	0.12	84.00	55.00	0.00	120.00	156.33	502804.00	2.76	522.44	513.00
8	1	7	18416.00	9215.00	164.25	0	Spot (Block8, Row7, Column1)	7179.26	6248.00	3676.42	0.06	0.51	488.00	538.66	488.00	226.24	0.04	0.42	100.00	100.00	0.00	5760.00	6691.26	5377267.00	29.35	1665.97	1610.50
8	2	7	18716.00	9216.00	206.70	0	Spot (Block8, Row7, Column2)	559.46	550.50	66.91	0.01	0.12	489.00	524.53	489.00	198.30	0.03	0.38	2.00	0.00	0.00	61.50	70.46	680300.00	0.18	501.63	500.00
8	3	7	19022.00	9176.00	214.90	0	Spot (Block8, Row7, Column3)	526.41	495.00	186.22	0.03	0.35	480.00	479.72	480.00	103.16	0.00	0.22	9.00	4.00	0.00	15.00	46.41	692753.00	0.45	483.25	485.00
8	4	7	19331.00	9242.00	219.45	0	Spot (Block8, Row7, Column4)	538.94	513.00	66.68	0.02	0.12	474.00	492.54	474.00	215.41	0.02	0.44	2.00	0.00	0.00	39.00	64.94	742665.00	0.22	491.64	489.50
8	5	7	19636.00	9221.00	245.45	0	Spot (Block8, Row7, Column5)	566.68	565.00	89.41	0.00	0.16	483.00	526.84	483.00	234.26	0.04	0.44	4.00	0.00	0.00	82.00	83.68	987727.00	0.17	501.15	495.50
8	6	7	19914.00	9227.00	187.25	0	Spot (Block8, Row7, Column6)	12793.20	12311.50	6475.05	0.02	0.51	505.00	660.13	505.00	456.82	0.12	0.69	100.00	100.00	0.00	11806.50	12288.20	12665270.00	26.56	2819.20	2872.00
8	7	7	20212.00	9228.00	155.85	0	Spot (Block8, Row7, Column7)	1243.94	1148.50	500.43	0.03	0.40	498.00	554.46	498.00	298.78	0.05	0.54	80.00	54.00	0.00	650.50	745.94	830955.00	2.31	666.95	613.00
8	8	7	20518.00	9228.00	190.90	0	Spot (Block8, Row7, Column8)	13043.41	13244.00	3554.46	0.01	0.27	492.00	538.48	492.00	279.18	0.04	0.52	100.00	100.00	0.00	12752.00	12551.41	13395582.00	44.79	3649.60	3494.00
8	1	8	18407.00	9530.00	158.70	0	Spot (Block8, Row8, Column1)	824.62	796.00	210.06	0.02	0.25	472.00	474.79	472.00	102.97	0.00	0.22	94.00	75.00	0.00	324.00	352.62	573111.00	3.40	583.35	562.00
8	2	8	18710.00	9513.00	180.85	0	Spot (Block8, Row8, Column2)	566.51	583.00	86.18	0.01	0.15	472.00	464.88	472.00	58.71	0.01	0.13	57.00	43.00	0.00	111.00	94.51	517788.00	1.73	509.79	503.00
8	3	8	19003.00	9536.00	141.75	0	Spot (Block8, Row8, Column3)	756.61	712.50	162.85	0.03	0.22	483.00	491.27	483.00	185.40	0.01	0.38	69.00	23.00	0.00	229.50	273.61	413107.00	1.43	583.74	566.50
8	4	8	19310.00	9522.00	158.15	0	Spot (Block8, Row8, Column4)	63824.29	65535.00	5854.53	0.01	0.09	495.00	537.86	495.00	284.31	0.04	0.53	100.00	100.00	86.40	65040.00	63329.29	44103000.00	222.60	16791.35	13347.00
8	5	8	19588.00	9512.00	211.50	0	Spot (Block8, Row8, Column5)	540.02	520.00	54.87	0.02	0.10	493.00	563.15	493.00	375.66	0.06	0.67	0.00	0.00	0.00	27.00	47.02	687980.00	-0.06	502.28	493.00
8	6	8	19917.00	9528.00	184.45	0	Spot (Block8, Row8, Column6)	32176.40	23855.00	22941.46	0.13	0.71	508.00	684.55	508.00	539.45	0.13	0.79	100.00	100.00	21.94	23347.00	31668.40	30503432.00	58.38	5027.90	4915.50
8	7	8	20220.00	9544.00	161.75	0	Spot (Block8, Row8, Column7)	977.57	924.00	349.50	0.02	0.36	502.00	603.09	502.00	438.10	0.08	0.73	48.00	16.00	0.00	422.00	475.57	708737.00	0.85	642.85	584.50
8	8	8	20502.00	9529.00	152.55	0	Spot (Block8, Row8, Column8)	59307.99	65535.00	10421.09	0.04	0.18	501.00	566.90	501.00	322.18	0.05	0.57	100.00	100.00	66.72	65034.00	58806.99	37957436.00	182.32	12515.16	9833.00
9	1	1	4891.00	11838.00	152.65	0	Spot (Block9, Row1, Column1)	35700.95	32434.00	19405.94	0.04	0.54	482.00	507.10	482.00	158.74	0.02	0.31	100.00	100.00	13.23	31952.00	35218.95	22670188.00	221.71	7572.72	6311.50
9	2	1	5189.00	11842.00	147.45	0	Spot (Block9, Row1, Column2)	17526.05	15996.00	9839.37	0.04	0.56	472.00	494.12	472.00	148.18	0.02	0.30	100.00	100.00	0.00	15524.00	17054.05	10305316.00	114.94	3469.43	2958.50
9	3	1	5495.00	11845.00	145.50	0	Spot (Block9, Row1, Column3)	6003.71	4875.00	3854.88	0.09	0.64	485.00	489.66	485.00	102.71	0.00	0.21	100.00	100.00	0.00	4390.00	5518.71	3464143.00	53.68	1566.73	1140.50
9	4	1	5789.00	11846.00	144.85	0	Spot (Block9, Row1, Column4)	14019.73	12455.00	7796.36	0.05	0.56	495.00	513.38	495.00	126.61	0.02	0.25	100.00	100.00	0.00	11960.00	13524.73	8019286.00	106.68	2991.88	2422.00
9	5	1	6092.00	11842.00	146.55	0	Spot (Block9, Row1, Column5)	12619.08	10126.00	8992.27	0.10	0.71	494.00	508.19	494.00	131.65	0.01	0.26	100.00	100.00	0.00	9632.00	12125.08	7407403.00	91.99	2391.77	1623.00
9	6	1	6387.00	11848.00	145.00	0	Spot (Block9, Row1, Column6)	19016.46	16938.00	9657.19	0.05	0.51	489.00	509.59	489.00	195.12	0.02	0.38	100.00	100.00	0.00	16449.00	18527.46	10820366.00	94.85	4120.10	3422.00
9	7	1	6685.00	11849.00	146.20	0	Spot (Block9, Row1, Column7)	41623.01	40594.00	19813.46	0.01	0.48	487.00	493.12	487.00	132.85	0.01	0.27	100.00	100.00	25.09	40107.00	41136.01	24224704.00	309.60	7960.57	6520.50
9	8	1	6976.00	11860.00	163.40	0	Spot (Block9, Row1, Column8)	1545.73	919.00	3300.86	0.23	2.14	483.00	479.53	483.00	90.02	0.00	0.19	93.00	81.00	0.00	436.00	1062.73	1146934.00	11.84	789.50	606.00
9	1	2	4904.00	12131.00	198.85	0	Spot (Block9, Row2, Column1)	515.63	498.00	57.83	0.02	0.11	489.00	511.02	489.00	136.84	0.02	0.27	4.00	0.00	0.00	9.00	26.63	578017.00	0.03	490.88	489.00
9	2	2	5187.00	12143.00	128.30	0	Spot (Block9, Row2, Column2)	9171.71	8735.00	3512.74	0.02	0.38	490.00	508.74	490.00	127.69	0.02	0.25	100.00	100.00	0.00	8245.00	8681.71	4053894.00	67.85	2149.87	1924.00
9	3	2	5492.00	12144.00	147.90	0	Spot (Block9, Row2, Column3)	1068.81	1012.50	282.38	0.02	0.26	494.00	522.58	494.00	160.40	0.02	0.31	98.00	76.00	0.00	518.50	574.81	637010.00	3.41	650.31	618.00
9	4	2	5796.00	12150.00	171.35	0	Spot (Block9, Row2, Column4)	5505.64	5605.00	2205.85	0.01	0.40	501.00	553.77	501.00	169.95	0.04	0.31	100.00	100.00	0.00	5104.00	5004.64	4509122.00	29.14	1525.81	1532.00
9	5	2	6093.00	12145.00	166.30	0	Spot (Block9, Row2, Column5)	11472.16	10787.00	4972.61	0.03	0.43	507.00	561.37	507.00	168.90	0.04	0.30	100.00	100.00	0.00	10280.00	10965.16	8822092.00	64.60	2867.09	2402.00
9	6	2	6383.00	12147.00	145.65	0	Spot (Block9, Row2, Column6)	3037.16	2838.00	1443.97	0.03	0.48	498.00	600.71	498.00	502.76	0.08	0.84	99.00	83.00	0.00	2340.00	2539.16	1755476.00	4.85	1050.20	947.00
9	7	2	6689.00	12152.00	146.75	0	Spot (Block9, Row2, Column7)	3408.28	2914.00	1826.45	0.07	0.54	487.00	497.03	487.00	145.73	0.01	0.29	100.00	100.00	0.00	2427.00	2921.28	2004069.00	19.98	1122.47	1003.00
9	8	2	6992.00	12145.00	221.55	0	Spot (Block9, Row2, Column8)	541.85	520.00	55.71	0.02	0.10	490.00	515.33	490.00	243.43	0.02	0.47	0.00	0.00	0.00	30.00	51.85	761302.00	0.11	502.83	498.00
9	1	3	4888.00	12436.00	143.85	0	Spot (Block9, Row3, Column1)	15112.32	13444.00	8925.59	0.05	0.59	488.00	496.75	488.00	85.85	0.01	0.17	100.00	100.00	0.00	12956.00	14624.32	8478010.00	170.25	3079.93	2448.00
9	2	3	5191.00	12442.00	145.35	0	Spot (Block9, Row3, Column2)	1690.05	1614.00	617.21	0.02	0.37	500.00	543.69	500.00	136.85	0.04	0.25	100.00	99.00	0.00	1114.00	1190.05	965021.00	8.38	787.52	749.00
9	3	3	5478.00	12443.00	143.55	0	Spot (Block9, Row3, Column3)	22847.56	18333.00	16310.54	0.10	0.71	510.00	560.58	510.00	207.11	0.04	0.37	100.00	100.00	5.75	17823.00	22337.56	12726092.00	107.61	5945.97	2334.50
9	4	3	5788.00	12444.00	144.05	0	Spot (Block9, Row3, Column4)	29645.38	26088.00	16980.80	0.06	0.57	513.00	571.54	513.00	180.35	0.05	0.32	100.00	100.00	2.12	25575.00	29132.38	16808930.00	161.20	5994.73	4409.50
9	5	3	6092.00	12443.00	140.70	0	Spot (Block9, Row3, Column5)	9738.12	8834.50	5229.55	0.04	0.54	576.00	672.04	576.00	535.61	0.07	0.80	100.00	100.00	0.00	8258.50	9162.12	5239107.00	16.93	2456.94	2010.50
9	6	3	6392.00	12448.00	225.60	0	Spot (Block9, Row3, Column6)	46546.05	45021.00	17853.30	0.01	0.38	574.00	786.99	574.00	769.97	0.14	0.98	100.00	100.00	39.01	44447.00	45972.05	68004328.00	59.43	11194.15	10796.00
9	7	3	6694.00	12450.00	146.85	0	Spot (Block9, Row3, Column7)	10374.35	8574.00	6971.11	0.08	0.67	498.00	614.38	498.00	509.65	0.09	0.83	100.00	99.00	0.00	8076.00	9876.35	6100116.00	19.15	2120.70	1679.00
9	8	3	6992.00	12460.00	157.00	0	Spot (Block9, Row3, Column8)	35577.38	33829.00	17282.95	0.02	0.49	496.00	558.09	496.00	319.12	0.05	0.57	100.00	100.00	8.22	33333.00	35081.38	24228268.00	109.74	7072.73	5901.50
9	1	4	4889.00	12737.00	144.50	0	Spot (Block9, Row4, Column1)	30485.16	27399.50	17091.93	0.05	0.56	501.00	539.52	501.00	141.25	0.03	0.26	100.00	100.00	2.46	26898.50	29984.16	17315576.00	212.00	5929.51	4736.50
9	2	4	5185.00	12744.00	165.55	0	Spot (Block9, Row4, Column2)	5050.33	4490.00	2314.89	0.05	0.46	511.00	588.73	511.00	259.75	0.06	0.44	100.00	100.00	0.00	3979.00	4539.33	3833197.00	17.18	1437.96	1353.00
9	3	4	5488.00	12741.00	149.15	0	Spot (Block9, Row4, Column3)	61024.52	65535.00	9396.32	0.03	0.15	520.00	597.61	520.00	253.69	0.06	0.42	100.00	100.00	76.14	65015.00	60504.52	37347320.00	238.19	15072.83	11322.00
9	4	4	5781.00	12747.00	206.30	0	Spot (Block9, Row4, Column4)	776.72	708.00	195.12	0.04	0.25	517.00	559.64	517.00	161.50	0.03	0.29	58.00	30.00	0.00	191.00	259.72	938279.00	1.34	590.52	590.00
9	5	4	6071.00	12747.00	142.00	0	Spot (Block9, Row4, Column5)	4565.35	3707.50	2993.60	0.09	0.66	555.00	581.96	555.00	175.17	0.02	0.30	100.00	100.00	0.00	3152.50	4010.35	2492679.00	22.74	1594.04	1330.00
9	6	4	6392.00	12746.00	172.30	0	Spot (Block9, Row4, Column6)	13424.51	12735.00	5849.34	0.02	0.44	564.00	663.73	564.00	520.28	0.07	0.78	100.00	100.00	0.00	12171.00	12860.51	11048373.00	24.53	3287.33	2824.00
9	7	4	6685.00	12751.00	146.45	0	Spot (Block9, Row4, Column7)	6549.82	5277.00	4766.39	0.09	0.73	507.00	613.29	507.00	435.81	0.08	0.71	99.00	92.00	0.00	4770.00	6042.82	3825096.00	13.62	1536.79	1293.50
9	8	4	6983.00	12755.00	151.95	0	Spot (Block9, Row4, Column8)	2284.36	2037.00	1108.07	0.05	0.49	497.00	526.01	497.00	142.13	0.02	0.27	100.00	100.00	0.00	1540.00	1787.36	1436862.00	12.37	923.44	873.50
9	1	5	4887.00	13040.00	144.00	0	Spot (Block9, Row5, Column1)	39596.03	37378.00	22119.20	0.03	0.56	547.00	692.31	547.00	558.25	0.10	0.81	100.00	100.00	28.47	36831.00	39049.03	22253052.00	69.69	7173.24	5878.00
9	2	5	5188.00	13038.00	154.50	0	Spot (Block9, Row5, Column2)	38234.21	37503.00	16778.63	0.01	0.44	573.00	698.61	573.00	422.61	0.09	0.60	100.00	100.00	5.79	36930.00	37661.21	25081688.00	88.82	6901.36	6164.00
9	3	5	5489.00	13040.00	149.85	0	Spot (Block9, Row5, Column3)	21633.31	19158.50	12788.85	0.05	0.59	568.00	634.48	568.00	260.87	0.05	0.41	100.00	100.00	0.00	18590.50	21065.31	13239585.00	80.50	3918.83	3448.00
9	4	5	5788.00	13039.00	144.25	0	Spot (Block9, Row5, Column4)	11107.37	9820.00	6792.46	0.05	0.61	553.00	596.41	553.00	203.52	0.03	0.34	100.00	100.00	0.00	9267.00	10554.37	6331201.00	51.65	2400.51	1859.00
9	5	5	6086.00	13044.00	147.75	0	Spot (Block9, Row5, Column5)	61050.84	65535.00	9227.29	0.03	0.15	545.00	594.50	545.00	222.55	0.04	0.37	100.00	100.00	74.83	64990.00	60505.84	36386596.00	271.66	15377.90	13362.00
9	6	5	6384.00	13048.00	149.45	0	Spot (Block9, Row5, Column6)	3399.02	3115.50	1573.23	0.04	0.46	547.50	640.57	547.50	407.42	0.07	0.64	100.00	92.00	0.00	2568.00	2851.52	2073404.00	6.77	1195.41	1069.00
9	7	5	6689.00	13052.00	206.30	0	Spot (Block9, Row5, Column7)	33070.03	27980.00	20752.01	0.07	0.63	539.00	700.36	539.00	570.07	0.11	0.81	100.00	100.00	15.80	27441.00	32531.03	39981856.00	56.78	7141.92	7287.00
9	8	5	6985.00	13053.00	145.95	0	Spot (Block9, Row5, Column8)	14152.34	11855.00	10462.62	0.08	0.74	498.00	564.42	498.00	363.63	0.05	0.64	100.00	100.00	0.00	11357.00	13654.34	8222510.00	37.37	2582.17	1968.50
9	1	6	4884.00	13337.00	228.95	0	Spot (Block9, Row6, Column1)	41352.97	33309.50	19821.87	0.09	0.48	609.00	880.19	609.00	812.12	0.16	0.92	100.00	100.00	32.03	32700.50	40743.97	62360772.00	49.84	11005.13	11019.00
9	2	6	5184.00	13336.00	215.60	0	Spot (Block9, Row6, Column2)	21832.79	18382.00	12561.62	0.07	0.58	596.00	829.67	596.00	729.68	0.14	0.88	100.00	100.00	0.00	17786.00	21236.79	29059456.00	28.78	5458.88	5527.50
9	3	6	5476.00	13341.00	143.45	0	Spot (Block9, Row6, Column3)	38670.85	36262.50	19467.68	0.03	0.50	578.00	654.99	578.00	373.68	0.05	0.57	100.00	100.00	17.74	35684.50	38092.85	21578404.00	101.73	7829.59	5966.00
9	4	6	5787.00	13341.00	144.15	0	Spot (Block9, Row6, Column4)	3810.08	3325.00	1981.57	0.06	0.52	557.00	584.73	557.00	194.02	0.02	0.33	100.00	100.00	0.00	2768.00	3253.08	2137454.00	16.62	1223.41	1057.00
9	5	6	6083.00	13345.00	144.65	0	Spot (Block9, Row6, Column5)	56909.54	65535.00	13788.74	0.06	0.24	572.00	616.27	572.00	234.85	0.03	0.38	100.00	100.00	64.92	64963.00	56337.54	32609408.00	239.70	11326.65	8181.00
9	6	6	6385.00	13363.00	159.20	0	Spot (Block9, Row6, Column6)	1937.09	1206.00	2954.57	0.21	1.53	555.00	636.08	555.00	389.52	0.06	0.61	67.00	47.00	0.00	651.00	1382.09	1346275.00	3.34	894.49	717.00
9	7	6	6683.00	13347.00	144.95	0	Spot (Block9, Row6, Column7)	19536.23	17400.00	12517.97	0.05	0.64	523.00	622.52	523.00	391.72	0.08	0.63	100.00	100.00	0.00	16877.00	19013.23	11116114.00	48.28	4080.78	3134.00
9	8	6	6987.00	13355.00	144.85	0	Spot (Block9, Row6, Column8)	23649.38	20480.50	15738.88	0.06	0.67	501.00	536.40	501.00	138.12	0.03	0.26	100.00	100.00	0.00	19979.50	23148.38	13527442.00	167.34	4320.84	3278.50
9	1	7	4883.00	13641.00	156.15	0	Spot (Block9, Row7, Column1)	7199.93	6424.00	3492.64	0.05	0.49	606.00	726.53	606.00	515.71	0.08	0.71	100.00	100.00	0.00	5818.00	6593.93	4831156.00	12.55	1816.06	1737.50
9	2	7	5180.00	13638.00	173.75	0	Spot (Block9, Row7, Column2)	911.23	810.50	286.81	0.05	0.31	589.00	658.07	589.00	354.93	0.05	0.54	32.00	11.00	0.00	221.50	322.23	767256.00	0.71	645.78	618.00
9	3	7	5468.00	13640.00	216.10	0	Spot (Block9, Row7, Column3)	650.02	640.00	62.96	0.01	0.10	545.00	568.88	545.00	140.39	0.02	0.25	31.00	0.00	0.00	95.00	105.02	866479.00	0.58	599.85	596.00
9	4	7	5780.00	13651.00	183.70	0	Spot (Block9, Row7, Column4)	869.10	822.00	210.07	0.02	0.24	540.00	584.42	540.00	186.92	0.03	0.32	70.00	34.00	0.00	282.00	329.10	824778.00	1.52	634.71	615.00
9	5	7	6082.00	13643.00	185.35	0	Spot (Block9, Row7, Column5)	4170.97	3832.00	2160.42	0.04	0.52	596.00	739.82	596.00	501.54	0.09	0.68	100.00	93.00	0.00	3236.00	3574.97	4024988.00	6.84	1444.16	1415.00
9	6	7	6378.00	13646.00	203.65	0	Spot (Block9, Row7, Column6)	25281.38	24105.50	15378.56	0.02	0.61	622.00	918.47	622.00	835.93	0.17	0.91	100.00	100.00	0.00	23483.50	24659.38	29781452.00	29.14	5607.79	5684.00
9	7	7	6670.00	13654.00	145.40	0	Spot (Block9, Row7, Column7)	24049.63	22595.00	12304.67	0.03	0.51	589.00	687.59	589.00	427.94	0.07	0.62	100.00	100.00	0.52	22006.00	23460.63	13924736.00	54.59	4970.52	4039.00
9	8	7	6981.00	13651.00	176.30	0	Spot (Block9, Row7, Column8)	21079.62	20817.00	7161.55	0.01	0.34	507.00	573.77	507.00	238.78	0.05	0.42	100.00	100.00	0.00	20310.00	20572.62	18318192.00	85.88	5398.44	4337.50
9	1	8	4879.00	13943.00	152.25	0	Spot (Block9, Row8, Column1)	839.62	820.00	165.78	0.01	0.20	585.00	591.25	585.00	121.49	0.00	0.21	78.00	47.00	0.00	235.00	254.62	534000.00	2.04	662.63	642.00
9	2	8	5183.00	13936.00	146.30	0	Spot (Block9, Row8, Column2)	2796.20	2616.00	1334.21	0.03	0.48	584.00	572.41	584.00	92.19	0.01	0.16	100.00	100.00	0.00	2032.00	2212.20	1630186.00	24.12	1025.73	951.00
9	3	8	5473.00	13945.00	144.30	0	Spot (Block9, Row8, Column3)	6185.27	4954.50	4388.21	0.10	0.71	596.00	606.44	596.00	191.97	0.01	0.32	100.00	100.00	0.00	4358.50	5589.27	3525602.00	29.06	1523.70	1295.50
9	4	8	5781.00	13946.00	147.35	0	Spot (Block9, Row8, Column4)	56206.73	65535.00	13560.54	0.07	0.24	597.00	625.19	597.00	223.31	0.02	0.36	100.00	100.00	59.83	64938.00	55609.73	33443256.00	248.89	12103.90	9722.00
9	5	8	6068.00	13937.00	214.55	0	Spot (Block9, Row8, Column5)	780.41	756.50	175.74	0.01	0.23	605.00	766.06	605.00	683.34	0.10	0.89	0.00	0.00	0.00	151.50	175.41	1022333.00	0.02	675.63	661.00
9	6	8	6380.00	13946.00	222.45	0	Spot (Block9, Row8, Column6)	46453.72	46028.00	18902.74	0.00	0.41	668.00	943.54	668.00	954.40	0.15	1.01	100.00	100.00	44.83	45360.00	45785.72	66011352.00	47.68	11496.41	11074.00
9	7	8	6681.00	13946.00	141.05	0	Spot (Block9, Row8, Column7)	10111.12	9188.00	5445.95	0.04	0.54	587.00	686.90	587.00	494.14	0.07	0.72	100.00	100.00	0.00	8601.00	9524.12	5460006.00	19.07	2675.84	2102.00
9	8	8	6966.00	13948.00	146.75	0	Spot (Block9, Row8, Column8)	56060.16	65535.00	13773.56	0.07	0.25	564.00	613.88	564.00	257.64	0.04	0.42	100.00	100.00	60.51	64971.00	55496.16	32795440.00	215.21	12863.11	10714.50
10	1	1	9396.00	11862.00	153.55	0	Spot (Block10, Row1, Column1)	31163.88	26808.00	17898.15	0.07	0.57	493.00	520.79	493.00	149.06	0.02	0.29	100.00	100.00	4.81	26315.00	30670.88	20100736.00	205.57	6178.50	4783.00
10	2	1	9689.00	11869.00	149.30	0	Spot (Block10, Row1, Column2)	979.53	932.00	287.32	0.02	0.29	483.00	478.25	483.00	103.59	0.00	0.22	95.00	86.00	0.00	449.00	496.53	595552.00	4.84	591.53	590.50
10	3	1	9995.00	11874.00	154.35	0	Spot (Block10, Row1, Column3)	634.67	610.00	118.28	0.02	0.19	478.00	466.53	478.00	76.37	0.01	0.16	74.00	44.00	0.00	132.00	156.67	416977.00	2.20	530.95	505.00
10	4	1	10290.00	11877.00	154.90	0	Spot (Block10, Row1, Column4)	834.52	799.50	224.46	0.02	0.27	483.00	469.83	483.00	74.52	0.01	0.16	93.00	79.00	0.00	316.50	351.52	547447.00	4.89	596.93	595.50
10	5	1	10597.00	11879.00	190.90	0	Spot (Block10, Row1, Column5)	699.33	675.00	199.82	0.02	0.29	485.00	482.07	485.00	91.51	0.00	0.19	67.00	51.00	0.00	190.00	214.33	718909.00	2.37	544.08	508.00
10	6	1	10883.00	11875.00	164.30	0	Spot (Block10, Row1, Column6)	844.42	794.00	222.37	0.03	0.26	492.00	494.56	492.00	83.67	0.00	0.17	94.00	84.00	0.00	302.00	352.42	634163.00	4.18	591.78	584.50
10	7	1	11194.00	11870.00	153.60	0	Spot (Block10, Row1, Column7)	1272.56	1124.00	733.19	0.05	0.58	498.00	513.05	498.00	92.81	0.01	0.18	98.00	96.00	0.00	626.00	774.56	825889.00	8.18	729.77	693.00
10	8	1	11500.00	11876.00	161.70	0	Spot (Block10, Row1, Column8)	1082.96	1035.00	331.93	0.02	0.31	499.00	526.39	499.00	99.55	0.02	0.19	99.00	94.00	0.00	536.00	583.96	778648.00	5.59	681.07	700.00
10	1	2	9396.00	12174.00	253.50	0	Spot (Block10, Row2, Column1)	525.95	500.00	88.29	0.02	0.17	489.00	498.78	489.00	136.23	0.01	0.27	10.00	2.00	0.00	11.00	36.95	980372.00	0.20	479.46	485.00
10	2	2	9691.00	12171.00	144.85	0	Spot (Block10, Row2, Column2)	704.64	663.00	145.25	0.03	0.21	486.00	481.48	486.00	80.89	0.00	0.17	92.00	56.00	0.00	177.00	218.64	403056.00	2.76	566.32	544.50
10	3	2	9994.00	12168.00	226.20	0	Spot (Block10, Row2, Column3)	580.12	578.00	113.17	0.00	0.20	488.00	491.78	488.00	82.89	0.00	0.17	52.00	26.00	0.00	90.00	92.12	851039.00	1.07	516.49	491.00
10	4	2	10306.00	12184.00	277.85	0	Spot (Block10, Row2, Column4)	621.78	588.00	149.09	0.02	0.24	492.00	512.92	492.00	126.76	0.02	0.25	39.00	17.00	0.00	96.00	129.78	1403970.00	0.86	548.04	496.00
10	5	2	10591.00	12175.00	182.15	0	Spot (Block10, Row2, Column5)	10657.35	10208.00	4120.15	0.02	0.39	497.00	555.42	497.00	208.13	0.05	0.37	100.00	100.00	0.00	9711.00	10160.35	9953962.00	48.54	2702.33	2445.00
10	6	2	10892.00	12176.00	147.00	-50	Spot (Block10, Row2, Column6)	664.89	606.00	144.65	0.04	0.22	499.00	626.95	499.00	461.95	0.10	0.74	0.00	0.00	0.00	107.00	165.89	392949.00	0.08	576.58	553.00
10	7	2	11196.00	12211.00	169.60	0	Spot (Block10, Row2, Column7)	766.23	690.00	483.55	0.05	0.63	505.00	563.31	505.00	258.54	0.05	0.46	36.00	5.00	0.00	185.00	261.23	614518.00	0.78	632.80	596.00
10	8	2	11492.00	12180.00	147.00	-50	Spot (Block10, Row2, Column8)	567.73	572.50	105.39	0.00	0.19	526.00	678.31	526.00	1181.11	0.11	1.74	0.00	0.00	0.00	46.50	41.73	332687.00	-0.09	594.27	577.00
10	1	3	9395.00	12466.00	146.75	0	Spot (Block10, Row3, Column1)	1882.76	1830.50	669.35	0.01	0.36	491.00	495.11	491.00	115.08	0.00	0.23	100.00	100.00	0.00	1339.50	1391.76	1107065.00	12.06	810.04	762.00
10	2	3	9711.00	12450.00	180.55	0	Spot (Block10, Row3, Column2)	644.24	607.00	110.38	0.03	0.17	491.00	512.56	491.00	168.72	0.02	0.33	43.00	3.00	0.00	116.00	153.24	586904.00	0.78	556.36	510.00
10	3	3	9987.00	12461.00	146.75	0	Spot (Block10, Row3, Column3)	1104.01	1024.00	389.57	0.03	0.35	488.00	497.23	488.00	80.71	0.01	0.16	99.00	97.00	0.00	536.00	616.01	649159.00	7.52	647.98	606.50
10	4	3	10295.00	12480.00	173.10	0	Spot (Block10, Row3, Column4)	914.11	854.00	290.59	0.03	0.32	491.00	509.13	491.00	83.28	0.02	0.16	94.00	83.00	0.00	363.00	423.11	766935.00	4.86	644.35	576.00
10	5	3	10567.00	12465.00	183.85	0	Spot (Block10, Row3, Column5)	916.47	832.50	339.89	0.04	0.37	513.00	684.57	513.00	525.64	0.13	0.77	27.00	3.00	0.00	319.50	403.47	866981.00	0.44	657.42	579.00
10	6	3	10887.00	12474.00	212.95	0	Spot (Block10, Row3, Column6)	38674.15	33737.00	19987.20	0.06	0.52	595.00	842.14	595.00	687.59	0.15	0.82	100.00	100.00	26.10	33142.00	38079.15	50083368.00	55.02	8761.26	8709.00
10	7	3	11196.00	12485.00	169.10	0	Spot (Block10, Row3, Column7)	689.63	681.00	138.87	0.01	0.20	513.00	655.06	513.00	494.48	0.11	0.75	3.00	0.00	0.00	168.00	176.63	546184.00	0.07	559.78	533.00
10	8	3	11492.00	12479.00	159.45	0	Spot (Block10, Row3, Column8)	46731.50	50969.50	17569.61	0.04	0.38	574.00	721.37	574.00	1217.87	0.10	1.69	100.00	100.00	28.08	50395.50	46157.50	32618784.00	37.78	9168.41	8027.00
10	1	4	9389.00	12768.00	152.30	0	Spot (Block10, Row4, Column1)	1038.02	995.00	316.65	0.02	0.31	491.00	517.49	491.00	161.22	0.02	0.31	92.00	69.00	0.00	504.00	547.02	661218.00	3.23	638.44	617.00
10	2	4	9688.00	12769.00	173.15	0	Spot (Block10, Row4, Column2)	12084.12	10683.00	6765.68	0.05	0.56	497.00	576.12	497.00	311.49	0.06	0.54	100.00	100.00	0.00	10186.00	11587.12	10138580.00	36.95	2589.43	2267.00
10	3	4	9990.00	12769.00	149.45	0	Spot (Block10, Row4, Column3)	3372.34	3027.00	1576.91	0.05	0.47	494.00	561.56	494.00	304.93	0.06	0.54	100.00	99.00	0.00	2533.00	2878.34	2040266.00	9.22	1142.38	1036.00
10	4	4	10281.00	12772.00	194.80	0	Spot (Block10, Row4, Column4)	603.15	591.00	87.55	0.01	0.15	493.00	505.11	493.00	83.18	0.01	0.16	64.00	26.00	0.00	98.00	110.15	645978.00	1.18	554.38	517.50
10	5	4	10582.00	12772.00	157.60	0	Spot (Block10, Row4, Column5)	945.13	813.00	741.53	0.07	0.78	505.00	552.58	505.00	151.24	0.04	0.27	83.00	51.00	0.00	308.00	440.13	647413.00	2.60	636.91	605.00
10	6	4	10890.00	12773.00	185.95	0	Spot (Block10, Row4, Column6)	12998.11	12486.00	5035.06	0.02	0.39	577.00	692.27	577.00	474.13	0.08	0.68	100.00	100.00	0.00	11909.00	12421.11	12608166.00	25.95	3468.37	2942.00
10	7	4	11176.00	12762.00	180.35	0	Spot (Block10, Row4, Column7)	763.79	712.50	196.47	0.03	0.26	528.00	671.41	528.00	466.68	0.10	0.70	12.00	0.00	0.00	184.50	235.79	696572.00	0.20	602.55	585.00
10	8	4	11481.00	12787.00	178.20	0	Spot (Block10, Row4, Column8)	740.16	715.00	140.81	0.02	0.19	508.00	578.82	508.00	291.48	0.06	0.50	29.00	0.00	0.00	207.00	232.16	660224.00	0.55	602.22	591.00
10	1	5	9391.00	13064.00	148.60	0	Spot (Block10, Row5, Column1)	1515.24	1442.00	582.34	0.02	0.38	505.00	657.59	505.00	479.60	0.11	0.73	82.00	47.00	0.00	937.00	1010.24	913689.00	1.79	725.24	709.00
10	2	5	9686.00	13065.00	157.15	0	Spot (Block10, Row5, Column2)	49136.33	53344.00	16645.39	0.04	0.34	521.00	710.78	521.00	507.70	0.13	0.71	100.00	100.00	38.73	52823.00	48615.33	33363820.00	95.38	9402.65	8003.50
10	3	5	9986.00	13072.00	155.20	0	Spot (Block10, Row5, Column3)	37601.37	33909.00	20407.22	0.04	0.54	507.00	625.17	507.00	367.95	0.09	0.59	100.00	100.00	19.73	33402.00	37094.37	24967432.00	100.49	5622.51	5166.00
10	4	5	10286.00	13064.00	167.05	0	Spot (Block10, Row5, Column4)	766.53	700.50	206.58	0.04	0.27	497.00	542.40	497.00	230.68	0.04	0.43	45.00	15.00	0.00	203.50	269.53	591762.00	0.97	577.92	587.00
10	5	5	10588.00	13072.00	142.85	0	Spot (Block10, Row5, Column5)	5094.16	4643.00	2615.58	0.04	0.51	497.00	510.92	497.00	87.88	0.01	0.17	100.00	100.00	0.00	4146.00	4597.16	2801788.00	52.16	1685.01	1460.00
10	6	5	10886.00	13076.00	147.00	-50	Spot (Block10, Row5, Column6)	738.09	702.00	136.02	0.02	0.18	512.00	649.74	512.00	454.42	0.10	0.70	8.00	0.00	0.00	190.00	226.09	436211.00	0.19	646.80	614.00
10	7	5	11187.00	13077.00	203.75	0	Spot (Block10, Row5, Column7)	43182.39	44521.50	20236.08	0.01	0.47	584.00	769.41	584.00	604.38	0.12	0.79	100.00	100.00	33.25	43937.50	42598.39	50782876.00	70.18	9451.93	9294.00
10	8	5	11483.00	13073.00	153.35	0	Spot (Block10, Row5, Column8)	987.60	922.00	291.87	0.03	0.30	511.00	614.09	511.00	395.85	0.08	0.64	54.00	13.00	0.00	411.00	476.60	636013.00	0.94	633.85	616.00
10	1	6	9385.00	13371.00	210.70	0	Spot (Block10, Row6, Column1)	33335.84	26326.00	20500.25	0.10	0.61	605.00	907.67	605.00	790.01	0.18	0.87	100.00	100.00	20.00	25721.00	32730.84	42170100.00	41.05	7746.72	7568.00
10	2	6	9682.00	13365.00	208.70	0	Spot (Block10, Row6, Column2)	31971.61	28885.00	17099.72	0.04	0.53	592.00	848.64	592.00	745.51	0.16	0.88	100.00	100.00	4.03	28293.00	31379.61	39676820.00	41.75	6967.23	6675.50
10	3	6	9978.00	13372.00	148.45	0	Spot (Block10, Row6, Column3)	1297.43	1220.00	412.02	0.03	0.32	555.00	633.96	555.00	373.00	0.06	0.59	80.00	41.00	0.00	665.00	742.43	782348.00	1.78	763.10	755.00
10	4	6	10287.00	13382.00	166.95	0	Spot (Block10, Row6, Column4)	760.82	723.00	170.27	0.02	0.22	500.00	522.36	500.00	85.86	0.02	0.16	90.00	69.00	0.00	223.00	260.82	593438.00	2.78	627.15	595.50
10	5	6	10588.00	13372.00	142.05	0	Spot (Block10, Row6, Column5)	2942.06	2732.00	1259.77	0.03	0.43	499.00	524.71	499.00	106.54	0.02	0.20	100.00	100.00	0.00	2233.00	2443.06	1609309.00	22.69	1097.68	1006.00
10	6	6	10887.00	13371.00	209.10	0	Spot (Block10, Row6, Column6)	577.55	577.00	100.23	0.00	0.17	502.00	614.66	502.00	488.32	0.09	0.79	0.00	0.00	0.00	75.00	75.55	721361.00	-0.08	528.73	503.50
10	7	6	11182.00	13380.00	157.00	0	Spot (Block10, Row6, Column7)	1165.17	1121.00	348.76	0.02	0.30	507.00	606.82	507.00	394.83	0.08	0.65	73.00	28.00	0.00	614.00	658.17	792315.00	1.41	699.89	674.50
10	8	6	11501.00	13384.00	159.55	0	Spot (Block10, Row6, Column8)	779.54	763.50	202.69	0.01	0.26	501.00	536.75	501.00	137.85	0.03	0.26	70.00	46.00	0.00	262.50	278.54	544118.00	1.76	596.42	595.00
10	1	7	9385.00	13665.00	161.35	0	Spot (Block10, Row7, Column1)	16827.30	14623.50	9353.79	0.06	0.56	576.00	710.21	576.00	494.08	0.09	0.70	100.00	100.00	0.00	14047.50	16251.30	12182966.00	32.62	2919.94	2752.00
10	2	7	9686.00	13676.00	208.10	0	Spot (Block10, Row7, Column2)	664.12	630.00	118.94	0.02	0.18	571.50	654.56	571.50	412.76	0.06	0.63	1.00	0.00	0.00	58.50	92.62	818196.00	0.02	587.86	578.00
10	3	7	9982.00	13671.00	147.00	-50	Spot (Block10, Row7, Column3)	596.46	594.00	89.56	0.00	0.15	508.00	541.15	508.00	98.62	0.03	0.18	33.00	10.00	0.00	86.00	88.46	352505.00	0.56	597.44	595.00
10	4	7	10274.00	13671.00	161.15	0	Spot (Block10, Row7, Column4)	649.28	608.50	118.09	0.03	0.18	507.00	553.04	507.00	171.17	0.04	0.31	38.00	1.00	0.00	101.50	142.28	466186.00	0.56	608.95	595.00
10	5	7	10583.00	13674.00	147.00	-50	Spot (Block10, Row7, Column5)	733.59	704.00	124.92	0.02	0.17	572.00	677.42	572.00	502.98	0.07	0.74	0.00	0.00	0.00	132.00	161.59	429148.00	0.11	676.65	626.00
10	6	7	10882.00	13674.00	198.05	0	Spot (Block10, Row7, Column6)	40274.14	41355.50	20636.60	0.01	0.51	613.00	916.42	613.00	866.55	0.17	0.95	100.00	100.00	21.26	40742.50	39661.14	44704528.00	45.42	7957.33	7735.00
10	7	7	11176.00	13680.00	148.45	0	Spot (Block10, Row7, Column7)	881.14	872.00	189.18	0.00	0.21	588.00	681.15	588.00	488.02	0.06	0.72	15.00	0.00	0.00	284.00	293.14	530446.00	0.41	656.62	625.00
10	8	7	11482.00	13678.00	186.20	0	Spot (Block10, Row7, Column8)	18104.39	18366.00	5192.41	0.01	0.29	504.00	576.20	504.00	253.69	0.06	0.44	100.00	100.00	0.00	17862.00	17600.39	17724200.00	69.09	4576.88	4026.00
10	1	8	9389.00	13985.00	171.60	0	Spot (Block10, Row8, Column1)	813.78	773.00	305.95	0.02	0.38	508.00	565.44	508.00	185.29	0.05	0.33	60.00	34.00	0.00	265.00	305.78	666487.00	1.34	642.03	607.00
10	2	8	9691.00	13969.00	194.05	0	Spot (Block10, Row8, Column2)	700.59	685.00	150.55	0.01	0.21	502.00	530.07	502.00	94.52	0.02	0.18	62.00	47.00	0.00	183.00	198.59	746133.00	1.80	589.92	581.50
10	3	8	9972.00	13973.00	177.20	0	Spot (Block10, Row8, Column3)	748.14	698.00	188.10	0.03	0.25	497.00	535.74	497.00	194.75	0.03	0.36	53.00	24.00	0.00	201.00	251.14	660612.00	1.09	582.71	582.00
10	4	8	10281.00	13972.00	154.40	0	Spot (Block10, Row8, Column4)	59730.02	65535.00	10720.70	0.04	0.18	501.00	563.94	501.00	248.76	0.05	0.44	100.00	100.00	69.88	65034.00	59229.02	39063768.00	237.84	14168.59	11428.50
10	5	8	10549.00	13977.00	189.65	0	Spot (Block10, Row8, Column5)	580.80	588.00	95.01	0.01	0.16	506.00	634.16	506.00	482.83	0.10	0.76	0.00	0.00	0.00	82.00	74.80	587773.00	-0.11	545.66	508.50
10	6	8	10884.00	13970.00	208.05	0	Spot (Block10, Row8, Column6)	41620.80	42894.00	21211.50	0.01	0.51	610.00	923.04	610.00	891.54	0.18	0.97	100.00	100.00	34.72	42284.00	41010.80	51069152.00	45.65	9618.96	9636.00
10	7	8	11192.00	13963.00	216.25	0	Spot (Block10, Row8, Column7)	768.76	711.00	221.34	0.03	0.29	590.00	703.37	590.00	535.98	0.08	0.76	8.00	0.00	0.00	121.00	178.76	1027836.00	0.12	621.69	589.00
10	8	8	11469.00	13978.00	151.30	0	Spot (Block10, Row8, Column8)	55679.58	65535.00	14167.17	0.07	0.25	569.00	613.45	569.00	290.45	0.03	0.47	100.00	100.00	59.62	64966.00	55110.58	35022732.00	189.59	11581.71	8111.00
11	1	1	13898.00	11893.00	155.50	0	Spot (Block11, Row1, Column1)	33772.77	29000.00	18574.76	0.07	0.55	402.00	441.05	402.00	138.29	0.04	0.31	100.00	100.00	9.04	28598.00	33370.77	22425176.00	241.03	6108.92	5000.00
11	2	1	14195.00	11897.00	155.85	0	Spot (Block11, Row1, Column2)	990.71	933.00	329.97	0.03	0.33	391.00	447.94	391.00	601.66	0.06	1.34	44.00	4.00	0.00	542.00	599.71	665758.00	0.90	543.27	512.00
11	3	1	14506.00	11899.00	187.10	0	Spot (Block11, Row1, Column3)	448.31	413.00	79.32	0.04	0.18	389.00	381.85	389.00	52.61	0.01	0.14	44.00	34.00	0.00	24.00	59.31	440690.00	1.26	394.00	395.50
11	4	1	14792.00	11903.00	154.55	0	Spot (Block11, Row1, Column4)	804.38	747.00	254.05	0.03	0.32	388.00	380.89	388.00	51.24	0.01	0.13	99.00	98.00	0.00	359.00	416.38	528477.00	8.26	479.88	477.00
11	5	1	15094.00	11910.00	173.70	0	Spot (Block11, Row1, Column5)	528.94	495.00	108.14	0.03	0.20	388.00	381.31	388.00	66.14	0.01	0.17	79.00	35.00	0.00	107.00	140.94	447480.00	2.23	432.44	409.00
11	6	1	15390.00	11908.00	155.45	0	Spot (Block11, Row1, Column6)	792.11	810.00	233.59	0.01	0.29	386.00	378.79	386.00	57.29	0.01	0.15	99.00	89.00	0.00	424.00	406.11	525961.00	7.22	502.33	491.00
11	7	1	15694.00	11907.00	146.75	0	Spot (Block11, Row1, Column7)	1163.44	1088.00	456.95	0.03	0.39	388.00	386.20	388.00	54.34	0.00	0.14	100.00	100.00	0.00	700.00	775.44	680610.00	14.30	594.11	569.00
11	8	1	15999.00	11907.00	169.80	0	Spot (Block11, Row1, Column8)	659.95	639.00	165.03	0.01	0.25	393.00	396.07	393.00	52.60	0.00	0.13	91.00	81.00	0.00	246.00	266.95	529283.00	5.02	467.26	435.00
11	1	2	13894.00	12193.00	147.00	-50	Spot (Block11, Row2, Column1)	461.04	437.00	73.29	0.02	0.16	395.00	414.74	395.00	108.12	0.02	0.26	27.00	1.00	0.00	42.00	66.04	271551.00	0.43	469.17	417.00
11	2	2	14197.00	12166.00	148.25	0	Spot (Block11, Row2, Column2)	508.06	496.50	86.82	0.01	0.17	391.00	393.23	391.00	64.38	0.00	0.16	72.00	33.00	0.00	105.50	117.06	306868.00	1.78	451.50	452.50
11	3	2	14504.00	12201.00	187.85	0	Spot (Block11, Row2, Column3)	472.29	487.00	82.09	0.01	0.17	393.00	388.62	393.00	50.98	0.00	0.13	57.00	44.00	0.00	94.00	79.29	468981.00	1.64	413.71	401.00
11	4	2	14800.00	12201.00	199.90	0	Spot (Block11, Row2, Column4)	503.16	497.00	74.86	0.01	0.15	394.00	396.68	394.00	65.40	0.00	0.16	74.00	28.00	0.00	103.00	109.16	570589.00	1.63	424.12	409.00
11	5	2	15093.00	12201.00	188.55	0	Spot (Block11, Row2, Column5)	8366.91	8104.00	2955.37	0.01	0.35	393.00	403.42	393.00	92.41	0.01	0.23	100.00	100.00	0.00	7711.00	7973.91	8392010.00	86.18	2176.56	1830.00
11	6	2	15393.00	12166.00	197.65	0	Spot (Block11, Row2, Column6)	462.67	417.00	113.70	0.05	0.25	395.00	465.75	395.00	354.51	0.07	0.76	4.00	0.00	0.00	22.00	67.67	512640.00	-0.01	407.08	396.00
11	7	2	15703.00	12207.00	228.90	0	Spot (Block11, Row2, Column7)	440.62	414.00	62.86	0.03	0.14	391.00	399.47	391.00	74.43	0.01	0.19	36.00	7.00	0.00	23.00	49.62	664457.00	0.55	402.08	397.00
11	8	2	15990.00	12215.00	202.70	0	Spot (Block11, Row2, Column8)	433.06	409.00	52.08	0.02	0.12	393.00	426.45	393.00	251.36	0.04	0.59	0.00	0.00	0.00	16.00	40.06	507112.00	0.03	415.43	397.00
11	1	3	13899.00	12493.00	147.15	0	Spot (Block11, Row3, Column1)	1116.15	1037.00	288.05	0.03	0.26	389.00	386.56	389.00	54.24	0.00	0.14	100.00	100.00	0.00	648.00	727.15	657414.00	13.45	617.82	593.00
11	2	3	14197.00	12518.00	206.25	0	Spot (Block11, Row3, Column2)	455.73	424.50	76.98	0.03	0.17	393.00	416.55	393.00	167.69	0.03	0.40	7.00	1.00	0.00	31.50	62.73	549605.00	0.23	415.49	402.00
11	3	3	14482.00	12496.00	153.20	0	Spot (Block11, Row3, Column3)	701.99	682.00	176.74	0.01	0.25	393.00	393.78	393.00	53.93	0.00	0.14	96.00	90.00	0.00	289.00	308.99	450677.00	5.72	473.12	483.50
11	4	3	14787.00	12499.00	158.70	0	Spot (Block11, Row3, Column4)	888.61	836.00	287.09	0.03	0.32	389.00	385.04	389.00	47.56	0.00	0.12	100.00	99.00	0.00	447.00	499.61	618472.00	10.59	493.41	489.00
11	5	3	15086.00	12491.00	162.60	0	Spot (Block11, Row3, Column5)	603.46	580.00	280.46	0.02	0.46	396.00	482.18	396.00	391.15	0.09	0.81	5.00	1.00	0.00	184.00	207.46	439924.00	0.31	473.50	444.50
11	6	3	15393.00	12504.00	209.75	0	Spot (Block11, Row3, Column6)	42097.69	42669.00	20311.90	0.01	0.48	412.00	652.04	412.00	599.85	0.20	0.92	100.00	100.00	31.63	42257.00	41685.69	52832992.00	69.09	9483.86	9456.00
11	7	3	15693.00	12505.00	147.00	-50	Spot (Block11, Row3, Column7)	468.92	480.00	75.73	0.01	0.16	399.00	534.12	399.00	496.88	0.13	0.93	0.00	0.00	0.00	81.00	69.92	275258.00	-0.13	436.28	422.00
11	8	3	15993.00	12509.00	164.25	0	Spot (Block11, Row3, Column8)	52046.09	59531.00	15953.68	0.06	0.31	400.00	472.99	400.00	368.14	0.07	0.78	100.00	100.00	45.93	59131.00	51646.09	38982856.00	140.09	9249.42	7935.00
11	1	4	13892.00	12788.00	154.65	0	Spot (Block11, Row4, Column1)	951.97	893.00	356.98	0.03	0.37	393.00	413.30	393.00	155.33	0.02	0.38	85.00	70.00	0.00	500.00	558.97	625445.00	3.47	517.95	498.00
11	2	4	14189.00	12796.00	179.85	0	Spot (Block11, Row4, Column2)	10959.51	9707.00	6363.35	0.05	0.58	404.00	494.03	404.00	336.43	0.09	0.68	100.00	100.00	0.00	9303.00	10555.51	9940273.00	31.11	2288.91	2239.00
11	3	4	14486.00	12802.00	147.10	0	Spot (Block11, Row4, Column3)	2758.78	2636.50	1217.83	0.02	0.44	399.00	473.62	399.00	304.14	0.07	0.64	100.00	99.00	0.00	2237.50	2359.78	1644233.00	7.51	968.21	785.00
11	4	4	14791.00	12783.00	249.15	0	Spot (Block11, Row4, Column4)	447.71	430.00	53.93	0.02	0.12	387.00	384.91	387.00	48.21	0.00	0.13	48.00	31.00	0.00	43.00	60.71	805431.00	1.30	397.49	397.00
11	5	4	15081.00	12814.00	173.65	0	Spot (Block11, Row4, Column5)	601.13	505.00	387.01	0.08	0.64	387.00	392.00	387.00	74.68	0.01	0.19	87.00	40.00	0.00	118.00	214.13	505549.00	2.80	440.35	417.00
11	6	4	15391.00	12799.00	188.85	0	Spot (Block11, Row4, Column6)	11381.36	11164.00	4403.58	0.01	0.39	400.00	525.15	400.00	446.96	0.12	0.85	100.00	100.00	0.00	10764.00	10981.36	11438271.00	24.29	2712.05	2221.00
11	7	4	15692.00	12805.00	147.00	-50	Spot (Block11, Row4, Column7)	583.99	568.00	120.58	0.01	0.21	403.00	504.68	403.00	393.79	0.10	0.78	7.00	0.00	0.00	165.00	180.99	342216.00	0.20	469.59	466.00
11	8	4	15984.00	12808.00	160.00	0	Spot (Block11, Row4, Column8)	624.95	606.00	106.78	0.01	0.17	399.00	445.03	399.00	262.40	0.05	0.59	44.00	0.00	0.00	207.00	225.95	439963.00	0.69	469.31	457.00
11	1	5	13895.00	13108.00	179.45	0	Spot (Block11, Row5, Column1)	1278.91	1085.50	711.87	0.07	0.56	407.00	565.44	407.00	509.60	0.14	0.90	58.00	37.00	0.00	678.50	871.91	1156136.00	1.40	668.77	478.00
11	2	5	14188.00	13094.00	162.10	0	Spot (Block11, Row5, Column2)	55109.99	65535.00	14484.63	0.08	0.26	435.00	635.73	435.00	557.59	0.16	0.88	100.00	100.00	55.30	65100.00	54674.99	40065316.00	97.70	9761.79	9019.00
11	3	5	14487.00	13096.00	160.75	0	Spot (Block11, Row5, Column3)	36929.24	33414.00	21210.06	0.04	0.57	408.00	534.38	408.00	422.40	0.12	0.79	100.00	100.00	21.07	33006.00	36521.24	26293764.00	86.16	5155.05	4632.00
11	4	5	14792.00	13102.00	159.95	0	Spot (Block11, Row5, Column4)	686.52	683.00	172.35	0.00	0.25	393.00	431.09	393.00	244.69	0.04	0.57	60.00	12.00	0.00	290.00	293.52	486056.00	1.04	473.93	469.50
11	5	5	15093.00	13100.00	145.80	0	Spot (Block11, Row5, Column5)	4088.44	3840.00	2046.39	0.03	0.50	387.00	385.15	387.00	54.28	0.00	0.14	100.00	100.00	0.00	3453.00	3701.44	2363121.00	68.22	1104.63	905.00
11	6	5	15364.00	13106.00	172.65	0	Spot (Block11, Row5, Column6)	488.58	488.00	68.95	0.00	0.14	394.00	459.21	394.00	336.92	0.07	0.73	0.00	0.00	0.00	94.00	94.58	406008.00	0.09	435.43	408.50
11	7	5	15689.00	13104.00	201.20	0	Spot (Block11, Row5, Column7)	40345.60	39972.00	20744.60	0.00	0.51	422.00	605.20	422.00	563.09	0.16	0.93	100.00	100.00	28.73	39550.00	39923.60	46196052.00	70.58	8411.86	8310.00
11	8	5	16000.00	13106.00	145.15	0	Spot (Block11, Row5, Column8)	657.04	660.00	187.35	0.00	0.29	400.00	473.54	400.00	374.38	0.07	0.79	32.00	0.00	0.00	260.00	257.04	377139.00	0.49	487.91	428.50
11	1	6	13886.00	13398.00	208.95	0	Spot (Block11, Row6, Column1)	37924.18	34332.50	21354.67	0.04	0.56	483.00	744.64	483.00	704.06	0.19	0.95	100.00	100.00	27.20	33849.50	37441.18	47405548.00	52.81	8361.66	8243.00
11	2	6	14185.00	13394.00	208.20	0	Spot (Block11, Row6, Column2)	29937.05	27032.00	16007.11	0.04	0.53	478.00	733.07	478.00	698.39	0.19	0.95	100.00	100.00	2.12	26554.00	29459.05	36762728.00	41.82	6424.29	6251.50
11	3	6	14483.00	13399.00	152.35	0	Spot (Block11, Row6, Column3)	1166.37	1033.00	447.89	0.05	0.38	408.00	529.38	408.00	431.38	0.11	0.81	73.00	33.00	0.00	625.00	758.37	742978.00	1.48	610.30	560.50
11	4	6	14786.00	13399.00	176.80	0	Spot (Block11, Row6, Column4)	548.95	513.50	108.56	0.03	0.20	396.00	402.07	396.00	47.76	0.01	0.12	88.00	73.00	0.00	117.50	152.95	478684.00	3.08	447.46	437.00
11	5	6	15088.00	13405.00	145.05	0	Spot (Block11, Row6, Column5)	3067.87	2554.00	2002.82	0.08	0.65	393.00	403.65	393.00	84.75	0.01	0.21	100.00	100.00	0.00	2161.00	2674.87	1760957.00	31.44	1004.11	750.00
11	6	6	15388.00	13397.00	169.35	0	Spot (Block11, Row6, Column6)	463.02	467.50	53.68	0.00	0.12	396.00	465.89	396.00	375.32	0.07	0.81	0.00	0.00	0.00	71.50	67.02	370419.00	-0.01	431.41	415.00
11	7	6	15696.00	13404.00	167.50	0	Spot (Block11, Row6, Column7)	754.87	703.00	199.22	0.03	0.26	405.00	488.99	405.00	393.85	0.08	0.81	38.00	2.00	0.00	298.00	349.87	586532.00	0.68	506.67	498.00
11	8	6	15994.00	13411.00	164.40	0	Spot (Block11, Row6, Column8)	522.89	498.00	107.28	0.02	0.21	400.00	415.83	400.00	80.06	0.02	0.19	60.00	38.00	0.00	98.00	122.89	392690.00	1.34	433.32	405.00
11	1	7	13883.00	13694.00	172.35	0	Spot (Block11, Row7, Column1)	15960.79	13587.00	9693.59	0.07	0.61	410.00	575.60	410.00	501.96	0.15	0.87	100.00	100.00	0.00	13177.00	15550.79	13215533.00	30.65	2781.98	2804.00
11	2	7	14226.00	13708.00	280.40	0	Spot (Block11, Row7, Column2)	469.88	487.00	69.30	0.02	0.15	407.00	528.67	407.00	407.58	0.11	0.77	0.00	0.00	0.00	80.00	62.88	1081201.00	-0.14	433.46	410.00
11	3	7	14482.00	13692.00	204.65	0	Spot (Block11, Row7, Column3)	452.52	434.50	61.35	0.02	0.14	400.00	427.37	400.00	112.16	0.03	0.26	14.00	0.00	0.00	34.50	52.52	534879.00	0.22	427.54	404.50
11	4	7	14773.00	13709.00	216.90	0	Spot (Block11, Row7, Column4)	477.21	488.00	68.17	0.01	0.14	400.00	446.77	400.00	223.31	0.05	0.50	2.00	0.00	0.00	88.00	77.21	641853.00	0.14	423.38	405.00
11	5	7	15089.00	13700.00	194.85	0	Spot (Block11, Row7, Column5)	552.03	528.00	89.29	0.02	0.16	404.00	512.72	404.00	407.79	0.10	0.80	0.00	0.00	0.00	124.00	148.03	595088.00	0.10	463.70	421.00
11	6	7	15382.00	13702.00	200.40	0	Spot (Block11, Row7, Column6)	35939.18	35023.00	20161.42	0.01	0.56	483.00	740.49	483.00	782.29	0.19	1.06	100.00	100.00	12.76	34540.00	35456.18	40827056.00	44.99	7008.75	6802.50
11	7	7	15680.00	13702.00	158.00	0	Spot (Block11, Row7, Column7)	716.30	670.00	163.53	0.03	0.23	446.00	554.40	446.00	458.27	0.09	0.83	16.00	0.00	0.00	224.00	270.30	493534.00	0.35	525.37	510.00
11	8	7	15992.00	13708.00	190.30	0	Spot (Block11, Row7, Column8)	17195.60	17874.50	5027.82	0.02	0.29	410.00	477.89	410.00	200.91	0.07	0.42	100.00	100.00	0.00	17464.50	16785.60	17608300.00	83.21	4078.14	3832.00
11	1	8	13889.00	13998.00	170.85	0	Spot (Block11, Row8, Column1)	615.23	588.00	192.43	0.02	0.31	400.00	441.85	400.00	189.89	0.04	0.43	48.00	13.00	0.00	188.00	215.23	499570.00	0.91	487.30	493.00
11	2	8	14203.00	13997.00	212.00	0	Spot (Block11, Row8, Column2)	482.06	486.00	89.01	0.00	0.18	399.00	411.74	399.00	60.56	0.01	0.15	59.00	24.00	0.00	87.00	83.06	617040.00	1.16	439.00	410.50
11	3	8	14480.00	13980.00	157.90	0	Spot (Block11, Row8, Column3)	569.07	568.00	124.80	0.00	0.22	401.00	437.76	401.00	219.09	0.04	0.50	24.00	1.00	0.00	167.00	168.07	389242.00	0.60	477.63	486.00
11	4	8	14783.00	14002.00	158.75	0	Spot (Block11, Row8, Column4)	63454.06	65535.00	6039.83	0.01	0.10	404.00	481.14	404.00	295.27	0.08	0.61	100.00	100.00	83.67	65131.00	63050.06	44291352.00	213.27	15850.49	12751.00
11	5	8	15058.00	13990.00	221.80	0	Spot (Block11, Row8, Column5)	466.49	469.00	72.01	0.00	0.15	404.00	543.38	404.00	521.94	0.13	0.96	0.00	0.00	0.00	65.00	62.49	658220.00	-0.15	430.82	408.50
11	6	8	15386.00	14001.00	206.00	0	Spot (Block11, Row8, Column6)	45866.65	58864.00	21091.33	0.11	0.46	490.00	785.32	490.00	862.73	0.20	1.10	100.00	100.00	44.78	58374.00	45376.65	55407444.00	52.25	10141.10	10099.00
11	7	8	15686.00	14002.00	148.30	0	Spot (Block11, Row8, Column7)	752.24	746.00	171.50	0.00	0.23	476.00	593.37	476.00	549.93	0.10	0.93	3.00	0.00	0.00	270.00	276.24	455105.00	0.29	554.52	511.00
11	8	8	15972.00	14005.00	153.10	0	Spot (Block11, Row8, Column8)	58211.43	65535.00	11768.11	0.05	0.20	469.00	517.05	469.00	253.52	0.04	0.49	100.00	100.00	63.49	65066.00	57742.43	37313840.00	227.57	12185.96	9245.00
12	1	1	18398.00	11919.00	154.85	0	Spot (Block12, Row1, Column1)	40077.09	39258.00	18844.91	0.01	0.47	588.00	627.17	588.00	478.18	0.03	0.76	100.00	100.00	18.54	38670.00	39489.09	26370848.00	82.50	7947.84	6078.00
12	2	1	18697.00	11922.00	153.85	0	Spot (Block12, Row1, Column2)	6316.92	5674.50	3238.48	0.05	0.51	579.00	590.52	579.00	176.01	0.01	0.30	100.00	100.00	0.00	5095.50	5737.92	4093361.00	32.54	1747.95	1401.00
12	3	1	18998.00	11925.00	148.65	0	Spot (Block12, Row1, Column3)	3226.03	2786.50	1778.86	0.06	0.55	579.00	573.80	579.00	134.28	0.00	0.23	100.00	99.00	0.00	2207.50	2647.03	1954977.00	19.75	1121.99	954.50
12	4	1	19292.00	11929.00	148.00	0	Spot (Block12, Row1, Column4)	4908.23	4631.00	2436.53	0.03	0.50	587.00	591.67	587.00	193.01	0.00	0.33	100.00	100.00	0.00	4044.00	4321.23	2930212.00	22.36	1588.49	1211.00
12	5	1	19597.00	11927.00	148.55	0	Spot (Block12, Row1, Column5)	5522.25	4873.50	3521.97	0.05	0.64	587.00	594.90	587.00	115.55	0.01	0.19	100.00	100.00	0.00	4286.50	4935.25	3357528.00	42.64	1541.21	1227.00
12	6	1	19892.00	11928.00	147.15	0	Spot (Block12, Row1, Column6)	11474.61	10445.50	6430.01	0.04	0.56	591.00	605.25	591.00	140.40	0.01	0.23	100.00	100.00	0.00	9854.50	10883.61	6838869.00	77.41	2841.49	2158.00
12	7	1	20190.00	11934.00	149.25	0	Spot (Block12, Row1, Column7)	23015.16	22147.00	12259.66	0.02	0.53	595.00	623.46	595.00	269.26	0.02	0.43	100.00	100.00	0.00	21552.00	22420.16	13878139.00	83.16	5312.22	3615.00
12	8	1	20500.00	11935.00	165.30	0	Spot (Block12, Row1, Column8)	1477.82	1361.00	546.43	0.04	0.37	596.00	615.70	596.00	243.04	0.01	0.39	95.00	68.00	0.00	765.00	881.82	1120189.00	3.55	812.98	818.00
12	1	2	18394.00	12221.00	147.00	-50	Spot (Block12, Row2, Column1)	748.63	617.00	773.31	0.08	1.03	571.00	588.84	571.00	342.23	0.01	0.58	5.00	2.00	0.00	46.00	177.63	440192.00	0.47	1747.28	598.00
12	2	2	18696.00	12225.00	131.60	0	Spot (Block12, Row2, Column2)	4717.04	4669.00	1581.61	0.00	0.34	579.00	587.76	579.00	341.81	0.01	0.58	100.00	100.00	0.00	4090.00	4138.04	2193424.00	12.08	1542.89	1377.50
12	3	2	18993.00	12233.00	170.20	0	Spot (Block12, Row2, Column3)	860.59	813.00	187.48	0.02	0.22	586.00	588.31	586.00	102.08	0.00	0.17	84.00	60.00	0.00	227.00	274.59	694496.00	2.67	647.12	619.00
12	4	2	19298.00	12232.00	169.45	0	Spot (Block12, Row2, Column4)	3205.60	3240.00	1016.51	0.00	0.32	591.00	614.18	591.00	134.86	0.02	0.22	100.00	100.00	0.00	2649.00	2614.60	2564483.00	19.22	1181.05	1193.00
12	5	2	19598.00	12229.00	184.35	0	Spot (Block12, Row2, Column5)	18464.08	17848.50	6725.41	0.01	0.36	602.00	656.88	602.00	183.96	0.04	0.28	100.00	100.00	0.00	17246.50	17862.08	17688588.00	96.80	4642.88	3824.00
12	6	2	19885.00	12225.00	176.15	0	Spot (Block12, Row2, Column6)	2477.20	2122.00	2238.60	0.07	0.90	615.00	762.41	615.00	489.05	0.09	0.64	82.00	65.00	0.00	1507.00	1862.20	2152686.00	3.51	1678.66	845.00
12	7	2	20198.00	12236.00	153.95	0	Spot (Block12, Row2, Column7)	1897.06	1727.50	754.65	0.04	0.40	604.00	655.60	604.00	295.66	0.04	0.45	98.00	77.00	0.00	1123.50	1293.06	1236883.00	4.20	890.81	840.50
12	8	2	20473.00	12235.00	173.15	0	Spot (Block12, Row2, Column8)	682.80	695.00	80.80	0.01	0.12	600.00	648.54	600.00	361.10	0.03	0.56	0.00	0.00	0.00	95.00	82.80	572188.00	0.09	636.82	613.00
12	1	3	18396.00	12519.00	149.15	0	Spot (Block12, Row3, Column1)	10285.27	9576.00	5353.24	0.03	0.52	574.00	570.83	574.00	92.21	0.00	0.16	100.00	100.00	0.00	9002.00	9711.27	6222590.00	105.35	2905.01	2443.00
12	2	3	18704.00	12523.00	179.10	0	Spot (Block12, Row3, Column2)	1016.49	901.00	342.56	0.05	0.34	585.00	609.30	585.00	196.41	0.02	0.32	71.00	40.00	0.00	316.00	431.49	911792.00	2.07	669.38	618.00
12	3	3	18976.00	12522.00	147.75	0	Spot (Block12, Row3, Column3)	6957.92	4365.00	10706.19	0.20	1.54	594.00	613.54	594.00	150.93	0.01	0.25	100.00	100.00	2.00	3771.00	6363.92	4174751.00	42.04	2080.27	1181.50
12	4	3	19295.00	12528.00	148.45	0	Spot (Block12, Row3, Column4)	16931.23	15655.50	9605.52	0.03	0.57	599.00	625.36	599.00	120.53	0.02	0.19	100.00	100.00	0.00	15056.50	16332.23	10158740.00	135.28	4280.85	3343.50
12	5	3	19607.00	12530.00	143.25	0	Spot (Block12, Row3, Column5)	6037.84	2711.00	11789.31	0.35	1.95	611.00	765.69	611.00	511.40	0.10	0.67	97.00	87.00	2.50	2100.00	5426.84	3387231.00	10.31	1761.08	1127.50
12	6	3	19895.00	12530.00	211.20	0	Spot (Block12, Row3, Column6)	46516.43	52441.00	19003.05	0.05	0.41	712.00	1003.81	712.00	753.49	0.15	0.75	100.00	100.00	39.83	51729.00	45804.43	59215928.00	60.40	11320.20	10952.50
12	7	3	20198.00	12535.00	149.10	0	Spot (Block12, Row3, Column7)	4858.01	4440.00	2853.49	0.04	0.59	640.00	793.87	640.00	565.04	0.09	0.71	98.00	83.00	0.00	3800.00	4218.01	2943952.00	7.19	1674.79	1403.00
12	8	3	20491.00	12539.00	158.20	0	Spot (Block12, Row3, Column8)	36786.39	34425.50	17355.39	0.03	0.47	608.00	667.93	608.00	300.13	0.04	0.45	100.00	100.00	11.01	33817.50	36178.39	25382684.00	120.34	8164.96	6835.00
12	1	4	18391.00	12813.00	151.35	0	Spot (Block12, Row4, Column1)	15499.48	13570.00	9863.71	0.06	0.64	585.00	607.70	585.00	187.16	0.02	0.31	100.00	100.00	0.00	12985.00	14914.48	9749174.00	79.57	4165.74	2153.00
12	2	4	18690.00	12827.00	177.55	0	Spot (Block12, Row4, Column2)	11627.22	10622.50	6355.87	0.04	0.55	597.00	685.94	597.00	309.96	0.06	0.45	100.00	100.00	0.00	10025.50	11030.22	10255207.00	35.30	2639.34	2605.00
12	3	4	18992.00	12827.00	150.00	0	Spot (Block12, Row4, Column3)	51117.77	63029.50	17341.96	0.09	0.34	602.00	704.77	602.00	354.13	0.07	0.50	100.00	100.00	48.05	62427.50	50515.77	31386532.00	142.36	12050.18	8973.00
12	4	4	19280.00	12835.00	158.25	0	Spot (Block12, Row4, Column4)	863.10	815.00	139.69	0.02	0.16	601.00	632.96	601.00	135.19	0.02	0.21	77.00	44.00	0.00	214.00	262.10	592086.00	1.70	732.87	701.50
12	5	4	19576.00	12829.00	138.95	0	Spot (Block12, Row4, Column5)	5044.88	2294.00	9603.58	0.34	1.90	605.00	650.96	605.00	173.96	0.03	0.27	100.00	100.00	1.73	1689.00	4439.88	2628382.00	25.26	1538.99	1075.50
12	6	4	19894.00	12831.00	192.35	0	Spot (Block12, Row4, Column6)	21883.51	21644.00	6838.64	0.00	0.31	674.00	798.28	674.00	518.20	0.07	0.65	100.00	100.00	0.00	20970.00	21209.51	22912024.00	40.69	5493.68	4638.50
12	7	4	20186.00	12833.00	148.95	0	Spot (Block12, Row4, Column7)	3761.82	3214.00	2372.76	0.07	0.63	680.00	766.01	680.00	412.10	0.05	0.54	93.00	79.00	0.00	2534.00	3081.82	2287184.00	7.27	1248.15	1145.00
12	8	4	20492.00	12842.00	157.95	0	Spot (Block12, Row4, Column8)	1674.19	1551.00	587.51	0.03	0.35	614.00	652.28	614.00	137.54	0.03	0.21	99.00	96.00	0.00	937.00	1060.19	1151843.00	7.43	873.95	843.00
12	1	5	18392.00	13126.00	147.40	0	Spot (Block12, Row5, Column1)	13385.29	10994.00	8435.77	0.09	0.63	601.00	753.30	601.00	523.88	0.10	0.70	100.00	100.00	0.00	10393.00	12784.29	7937479.00	24.11	3230.83	2550.00
12	2	5	18689.00	13121.00	157.90	0	Spot (Block12, Row5, Column2)	40707.27	39387.50	17301.42	0.01	0.43	614.00	805.52	614.00	508.48	0.12	0.63	100.00	100.00	12.68	38773.50	40093.27	27925272.00	78.47	7801.03	6783.50
12	3	5	18990.00	13124.00	158.25	0	Spot (Block12, Row5, Column3)	39905.46	38004.00	19927.87	0.02	0.50	608.00	753.21	608.00	446.00	0.09	0.59	100.00	100.00	24.09	37396.00	39297.46	27335404.00	87.78	6656.38	5715.00
12	4	5	19289.00	13125.00	147.85	0	Spot (Block12, Row5, Column4)	6270.73	5679.00	3596.50	0.04	0.57	605.00	682.65	605.00	315.51	0.05	0.46	100.00	100.00	0.00	5074.00	5665.73	3718544.00	17.71	1797.87	1578.50
12	5	5	19593.00	13129.00	147.80	0	Spot (Block12, Row5, Column5)	50780.98	65535.00	18453.18	0.11	0.36	607.00	661.60	607.00	198.01	0.04	0.30	100.00	100.00	50.92	64928.00	50173.98	30214884.00	253.11	11459.16	9646.50
12	6	5	19890.00	13131.00	148.70	0	Spot (Block12, Row5, Column6)	3174.22	3020.00	1246.39	0.02	0.39	620.00	729.35	620.00	429.37	0.07	0.59	100.00	95.00	0.00	2400.00	2554.22	1914057.00	5.69	1260.41	1145.00
12	7	5	20195.00	13130.00	194.75	0	Spot (Block12, Row5, Column7)	40289.65	39687.00	21152.95	0.01	0.53	694.00	843.91	694.00	582.87	0.08	0.69	100.00	100.00	28.28	38993.00	39595.65	43311688.00	67.68	8716.30	8836.50
12	8	5	20494.00	13131.00	146.60	0	Spot (Block12, Row5, Column8)	8133.22	7092.00	5524.60	0.06	0.68	623.00	717.87	623.00	396.42	0.06	0.55	100.00	99.00	0.00	6469.00	7510.22	4766069.00	18.71	2024.03	1548.00
12	1	6	18389.00	13423.00	207.50	0	Spot (Block12, Row6, Column1)	43004.13	46554.00	20680.42	0.03	0.48	667.00	979.13	667.00	844.34	0.17	0.86	100.00	100.00	35.15	45887.00	42337.13	52852504.00	49.77	10414.09	10669.50
12	2	6	18684.00	13422.00	205.85	0	Spot (Block12, Row6, Column2)	24208.95	22093.00	12489.71	0.04	0.52	659.00	919.05	659.00	711.55	0.14	0.77	100.00	100.00	0.00	21434.00	23549.95	29317004.00	32.73	5697.00	5487.00
12	3	6	18978.00	13426.00	146.75	0	Spot (Block12, Row6, Column3)	20500.54	18635.00	12191.86	0.04	0.59	605.00	728.34	605.00	405.61	0.08	0.56	100.00	100.00	0.00	18030.00	19895.54	12033814.00	48.75	4950.23	3276.00
12	4	6	19292.00	13427.00	153.55	0	Spot (Block12, Row6, Column4)	1941.80	1780.00	899.23	0.04	0.46	603.00	631.94	603.00	127.90	0.02	0.20	100.00	99.00	0.00	1177.00	1338.80	1250517.00	10.24	881.22	865.00
12	5	6	19587.00	13430.00	146.70	0	Spot (Block12, Row6, Column5)	45774.00	49440.50	19645.53	0.03	0.43	614.00	671.91	614.00	193.95	0.04	0.29	100.00	100.00	36.73	48826.50	45160.00	26915268.00	232.54	9321.25	7533.50
12	6	6	19893.00	13431.00	154.45	0	Spot (Block12, Row6, Column6)	1251.29	1074.00	459.82	0.07	0.37	633.00	712.90	633.00	353.91	0.05	0.50	61.00	33.00	0.00	441.00	618.29	822095.00	1.52	801.23	800.00
12	7	6	20189.00	13432.00	148.60	0	Spot (Block12, Row6, Column7)	8907.22	8288.00	5287.81	0.03	0.59	680.00	742.58	680.00	419.70	0.04	0.57	100.00	100.00	0.00	7608.00	8227.22	5388867.00	19.45	2579.62	1826.00
12	8	6	20493.00	13437.00	147.85	0	Spot (Block12, Row6, Column8)	11129.78	9797.00	7129.66	0.06	0.64	627.00	665.93	627.00	150.70	0.03	0.23	100.00	100.00	0.00	9170.00	10502.78	6677865.00	69.44	2547.07	2043.00
12	1	7	18385.00	13718.00	165.90	0	Spot (Block12, Row7, Column1)	17494.74	15138.00	9687.42	0.06	0.55	595.00	763.57	595.00	575.40	0.11	0.75	100.00	100.00	0.00	14543.00	16899.74	13365983.00	29.08	3222.53	3164.00
12	2	7	18695.00	13717.00	204.70	0	Spot (Block12, Row7, Column2)	761.73	705.50	178.04	0.03	0.23	601.00	724.11	601.00	393.91	0.08	0.54	12.00	0.00	0.00	104.50	160.73	904938.00	0.10	635.42	611.50
12	3	7	18984.00	13715.00	203.75	0	Spot (Block12, Row7, Column3)	661.78	672.00	89.99	0.01	0.14	595.00	612.98	595.00	112.09	0.01	0.18	25.00	4.00	0.00	77.00	66.78	786198.00	0.44	604.33	600.00
12	4	7	19287.00	13722.00	163.55	0	Spot (Block12, Row7, Column4)	811.64	790.50	134.19	0.01	0.17	598.00	629.42	598.00	163.63	0.02	0.26	63.00	17.00	0.00	192.50	213.64	594124.00	1.11	658.49	631.00
12	5	7	19592.00	13728.00	186.55	0	Spot (Block12, Row7, Column5)	2637.45	2548.00	1047.60	0.01	0.40	613.00	735.74	613.00	477.52	0.08	0.65	98.00	81.00	0.00	1935.00	2024.45	2589973.00	3.98	1149.67	1102.00
12	6	7	19888.00	13728.00	193.55	0	Spot (Block12, Row7, Column6)	31352.14	30344.00	17105.80	0.01	0.55	700.00	970.48	700.00	813.00	0.14	0.84	100.00	100.00	1.33	29644.00	30652.14	33076544.00	37.37	6569.86	6461.00
12	7	7	20171.00	13732.00	150.05	0	Spot (Block12, Row7, Column7)	12758.63	12157.00	6251.46	0.02	0.49	686.00	794.00	686.00	488.46	0.06	0.62	100.00	100.00	0.00	11471.00	12072.63	7859318.00	24.49	3436.85	2839.00
12	8	7	20498.00	13741.00	192.80	0	Spot (Block12, Row7, Column8)	33191.40	34289.00	9814.22	0.01	0.30	633.00	709.82	633.00	294.64	0.05	0.42	100.00	100.00	0.00	33656.00	32558.40	34817768.00	110.24	7530.98	6807.00
12	1	8	18381.00	14024.00	150.60	0	Spot (Block12, Row8, Column1)	1000.56	929.00	367.45	0.03	0.37	576.00	598.46	576.00	222.09	0.02	0.37	72.00	36.00	0.00	353.00	424.56	623347.00	1.81	700.52	695.00
12	2	8	18686.00	14019.00	156.35	0	Spot (Block12, Row8, Column2)	1558.58	1408.00	592.24	0.04	0.38	592.00	591.15	592.00	85.35	0.00	0.14	100.00	97.00	0.00	816.00	966.58	1048924.00	11.33	813.64	809.50
12	3	8	18977.00	14021.00	148.65	0	Spot (Block12, Row8, Column3)	3515.11	2927.50	2243.10	0.08	0.64	596.00	616.30	596.00	170.16	0.01	0.28	100.00	91.00	0.00	2331.50	2919.11	2137187.00	17.04	1195.86	1066.50
12	4	8	19284.00	14028.00	156.50	0	Spot (Block12, Row8, Column4)	56525.67	65535.00	13273.54	0.06	0.23	596.00	633.38	596.00	207.57	0.03	0.33	100.00	100.00	58.90	64939.00	55929.67	38098628.00	269.27	12805.52	11175.00
12	5	8	19575.00	14021.00	202.25	0	Spot (Block12, Row8, Column5)	748.34	708.00	121.31	0.02	0.16	600.00	716.33	600.00	508.66	0.08	0.71	0.00	0.00	0.00	108.00	148.34	868825.00	0.06	633.06	607.00
12	6	8	19887.00	14028.00	207.15	0	Spot (Block12, Row8, Column6)	48399.00	65535.00	19829.36	0.13	0.41	684.00	979.95	684.00	908.42	0.16	0.93	100.00	100.00	52.42	64851.00	47715.00	58999024.00	52.20	11154.30	10867.00
12	7	8	20188.00	14032.00	145.95	0	Spot (Block12, Row8, Column7)	5881.72	5599.00	2892.08	0.02	0.49	621.50	783.31	621.50	576.35	0.10	0.74	100.00	99.00	0.00	4977.50	5260.22	3417278.00	8.85	1798.32	1331.00
12	8	8	20476.00	14033.00	150.25	0	Spot (Block12, Row8, Column8)	61329.07	65535.00	8926.21	0.03	0.15	624.00	714.10	624.00	346.60	0.06	0.49	100.00	100.00	73.83	64911.00	60705.07	37963020.00	174.88	15132.00	11222.50
13	1	1	4864.00	16333.00	151.65	0	Spot (Block13, Row1, Column1)	33386.82	29550.00	18748.99	0.05	0.56	257.00	281.29	257.00	110.13	0.04	0.39	100.00	100.00	8.06	29293.00	33129.82	21133904.00	300.61	5535.40	4463.00
13	2	1	5162.00	16339.00	145.75	0	Spot (Block13, Row1, Column2)	6225.26	5646.00	3416.71	0.04	0.55	242.00	259.59	242.00	67.61	0.03	0.26	100.00	100.00	0.00	5404.00	5983.26	3591973.00	88.24	1316.41	1082.50
13	3	1	5469.00	16340.00	145.50	0	Spot (Block13, Row1, Column3)	1166.56	954.00	622.74	0.09	0.53	269.00	269.94	269.00	48.22	0.00	0.18	100.00	100.00	0.00	685.00	897.56	675441.00	18.59	443.90	408.00
13	4	1	5760.00	16344.00	143.05	0	Spot (Block13, Row1, Column4)	4641.12	4099.00	2553.95	0.05	0.55	271.00	270.97	271.00	45.13	0.00	0.17	100.00	100.00	0.00	3828.00	4370.12	2580463.00	96.83	1036.72	936.00
13	5	1	6066.00	16341.00	141.10	0	Spot (Block13, Row1, Column5)	2534.18	2154.00	1666.36	0.07	0.66	239.00	251.49	239.00	44.70	0.02	0.18	100.00	100.00	0.00	1915.00	2295.18	1370994.00	51.07	713.48	570.00
13	6	1	6361.00	16344.00	140.85	0	Spot (Block13, Row1, Column6)	4409.63	3936.00	2263.64	0.05	0.51	243.00	263.08	243.00	199.72	0.03	0.76	100.00	100.00	0.00	3693.00	4166.63	2372380.00	20.76	1178.66	849.00
13	7	1	6658.00	16350.00	144.55	0	Spot (Block13, Row1, Column7)	7494.70	6969.00	3936.35	0.03	0.53	264.00	273.48	264.00	194.30	0.02	0.71	100.00	100.00	0.00	6705.00	7230.70	4279476.00	37.17	1569.07	1174.00
13	8	1	6963.00	16347.00	155.80	0	Spot (Block13, Row1, Column8)	1136.26	1016.00	505.91	0.05	0.45	273.00	268.21	273.00	34.04	0.01	0.13	100.00	100.00	0.00	743.00	863.26	757885.00	25.50	460.36	428.00
13	1	2	4815.00	16688.00	229.20	0	Spot (Block13, Row2, Column1)	312.06	308.00	28.29	0.01	0.09	276.00	275.57	276.00	49.84	0.00	0.18	18.00	3.00	0.00	32.00	36.06	470901.00	0.73	298.17	298.00
13	2	2	5156.00	16637.00	122.60	0	Spot (Block13, Row2, Column2)	1913.07	1839.50	588.38	0.02	0.31	254.00	259.07	254.00	42.39	0.01	0.16	100.00	100.00	0.00	1585.50	1659.07	761402.00	39.02	661.96	587.50
13	3	2	5480.00	16623.00	203.00	0	Spot (Block13, Row2, Column3)	345.33	332.00	54.84	0.02	0.16	261.00	264.19	261.00	37.05	0.01	0.14	81.00	47.00	0.00	71.00	84.33	405073.00	2.19	290.50	291.00
13	4	2	5769.00	16642.00	181.15	0	Spot (Block13, Row2, Column4)	857.56	803.00	303.02	0.03	0.35	278.00	283.38	278.00	67.52	0.01	0.24	99.00	99.00	0.00	525.00	579.56	788956.00	8.50	444.21	432.00
13	5	2	6066.00	16647.00	165.85	0	Spot (Block13, Row2, Column5)	14400.34	13612.00	6691.18	0.02	0.46	276.00	295.08	276.00	121.40	0.03	0.41	100.00	100.00	0.00	13336.00	14124.34	10944261.00	116.19	3102.23	2370.50
13	6	2	6367.00	16609.00	192.50	0	Spot (Block13, Row2, Column6)	346.34	320.00	86.47	0.03	0.25	268.00	313.47	268.00	254.28	0.07	0.81	2.00	0.00	0.00	52.00	78.34	363653.00	0.13	300.85	287.00
13	7	2	6666.00	16652.00	152.20	0	Spot (Block13, Row2, Column7)	608.65	556.00	204.98	0.04	0.34	271.00	282.61	271.00	206.26	0.02	0.73	63.00	34.00	0.00	285.00	337.65	387101.00	1.58	343.06	331.00
13	8	2	6972.00	16668.00	177.10	0	Spot (Block13, Row2, Column8)	290.55	292.00	14.12	0.00	0.05	274.00	304.25	274.00	258.19	0.05	0.85	0.00	0.00	0.00	18.00	16.55	255102.00	-0.05	282.41	284.00
13	1	3	4861.00	16936.00	139.55	0	Spot (Block13, Row3, Column1)	3896.38	3289.00	2180.74	0.07	0.56	281.00	280.55	281.00	39.59	0.00	0.14	100.00	100.00	0.00	3008.00	3615.38	2061185.00	91.33	1143.07	874.00
13	2	3	5169.00	16944.00	156.05	0	Spot (Block13, Row3, Column2)	463.00	421.50	125.45	0.04	0.27	279.00	297.71	279.00	131.62	0.03	0.44	52.00	28.00	0.00	142.50	184.00	310208.00	1.26	317.40	314.50
13	3	3	5450.00	16940.00	145.65	0	Spot (Block13, Row3, Column3)	1132.46	1015.50	545.68	0.05	0.48	280.00	279.30	280.00	54.66	0.00	0.20	100.00	100.00	0.00	735.50	852.46	659089.00	15.61	457.20	389.00
13	4	3	5761.00	16944.00	141.90	0	Spot (Block13, Row3, Column4)	5852.44	5264.00	3141.66	0.05	0.54	272.00	272.38	272.00	40.37	0.00	0.15	100.00	100.00	0.00	4992.00	5580.44	3201286.00	138.22	1491.27	1103.00
13	5	3	6062.00	16944.00	140.30	0	Spot (Block13, Row3, Column5)	852.12	712.00	799.85	0.08	0.94	288.00	338.99	288.00	284.89	0.07	0.84	73.00	29.00	0.00	424.00	564.12	449921.00	1.80	431.55	388.00
13	6	3	6364.00	16945.00	225.85	0	Spot (Block13, Row3, Column6)	24539.82	14215.00	18656.84	0.24	0.76	298.00	409.82	298.00	408.02	0.14	1.00	100.00	100.00	7.96	13917.00	24241.82	36049120.00	59.14	5885.75	5952.00
13	7	3	6667.00	16953.00	145.85	0	Spot (Block13, Row3, Column7)	1554.76	1260.50	937.62	0.09	0.60	286.00	352.69	286.00	342.29	0.09	0.97	81.00	64.00	0.00	974.50	1268.76	901763.00	3.51	515.65	455.00
13	8	3	6961.00	16954.00	156.35	0	Spot (Block13, Row3, Column8)	48535.76	51942.50	17183.69	0.03	0.35	281.00	336.80	281.00	321.25	0.08	0.95	100.00	100.00	35.71	51661.50	48254.76	32616268.00	150.03	8269.62	7428.00
13	1	4	4859.00	17238.00	141.85	0	Spot (Block13, Row4, Column1)	7482.13	6987.00	4094.55	0.03	0.55	279.00	302.80	279.00	137.21	0.04	0.45	100.00	100.00	0.00	6708.00	7203.13	4070281.00	52.33	1798.84	1342.00
13	2	4	5158.00	17245.00	182.40	0	Spot (Block13, Row4, Column2)	6851.09	6070.00	4273.58	0.05	0.62	301.00	379.22	301.00	259.60	0.10	0.68	100.00	100.00	0.00	5769.00	6550.09	6392070.00	24.93	1564.32	1533.00
13	3	4	5463.00	17240.00	142.65	0	Spot (Block13, Row4, Column3)	24584.25	22931.00	13556.34	0.03	0.55	300.00	368.30	300.00	246.44	0.09	0.67	100.00	100.00	0.00	22631.00	24284.25	13619673.00	98.26	4380.81	3492.50
13	4	4	5731.00	17242.00	187.85	0	Spot (Block13, Row4, Column4)	404.54	399.00	59.09	0.01	0.15	282.00	287.18	282.00	57.79	0.01	0.20	86.00	52.00	0.00	117.00	122.54	404136.00	2.03	333.19	325.00
13	5	4	6053.00	17225.00	129.35	0	Spot (Block13, Row4, Column5)	805.37	483.00	1446.11	0.22	1.80	282.00	293.37	282.00	99.56	0.02	0.34	89.00	50.00	0.00	201.00	523.37	357583.00	5.14	368.58	357.00
13	6	4	6363.00	17249.00	174.00	0	Spot (Block13, Row4, Column6)	17177.35	17040.00	7959.39	0.00	0.46	295.00	348.46	295.00	269.65	0.07	0.77	100.00	100.00	0.00	16745.00	16882.35	14583573.00	62.41	3270.73	2717.50
13	7	4	6660.00	17248.00	145.45	0	Spot (Block13, Row4, Column7)	1357.73	1126.00	928.10	0.08	0.68	288.00	334.60	288.00	214.57	0.07	0.64	72.00	62.00	0.00	838.00	1069.73	780694.00	4.77	469.03	414.00
13	8	4	6960.00	17252.00	154.15	0	Spot (Block13, Row4, Column8)	677.63	603.00	249.69	0.05	0.37	279.00	300.79	279.00	187.53	0.03	0.62	82.00	45.00	0.00	324.00	398.63	440457.00	2.01	390.41	381.50
13	1	5	4863.00	17538.00	140.05	0	Spot (Block13, Row5, Column1)	12230.29	10776.00	7287.58	0.05	0.60	295.00	379.79	295.00	340.78	0.11	0.90	100.00	100.00	0.00	10481.00	11935.29	6518744.00	34.77	2679.99	2198.50
13	2	5	5159.00	17538.00	154.40	0	Spot (Block13, Row5, Column2)	49656.24	55605.50	16707.91	0.05	0.34	318.00	463.75	318.00	391.23	0.16	0.84	100.00	100.00	38.99	55287.50	49338.24	32475416.00	125.74	8291.83	7319.50
13	3	5	5459.00	17543.00	152.90	0	Spot (Block13, Row5, Column3)	29136.63	23503.00	17957.48	0.09	0.62	299.00	413.23	299.00	343.35	0.14	0.83	100.00	100.00	2.64	23204.00	28837.63	18793144.00	83.66	3716.12	3495.00
13	4	5	5755.00	17545.00	142.80	0	Spot (Block13, Row5, Column4)	3309.35	2781.00	2084.41	0.08	0.63	285.00	329.81	285.00	219.17	0.06	0.66	100.00	100.00	0.00	2496.00	3024.35	1843306.00	13.59	883.27	604.00
13	5	5	6059.00	17543.00	139.85	0	Spot (Block13, Row5, Column5)	23752.58	22447.00	13520.57	0.02	0.57	275.00	283.46	275.00	78.88	0.01	0.28	100.00	100.00	0.00	22172.00	23477.58	12588866.00	297.53	4744.37	3530.50
13	6	5	6356.00	17543.00	164.70	0	Spot (Block13, Row5, Column6)	428.83	393.50	108.20	0.04	0.25	284.00	331.58	284.00	216.87	0.07	0.65	25.00	0.00	0.00	109.50	144.83	321626.00	0.45	317.38	303.00
13	7	5	6662.00	17548.00	220.80	0	Spot (Block13, Row5, Column7)	16680.23	11554.50	11648.44	0.16	0.70	300.00	378.41	300.00	284.04	0.10	0.75	100.00	100.00	0.00	11254.50	16380.23	23318968.00	57.39	3744.96	3679.00
13	8	5	6963.00	17553.00	140.90	0	Spot (Block13, Row5, Column8)	3262.34	2864.50	2147.56	0.06	0.66	275.00	294.27	275.00	158.62	0.03	0.54	100.00	99.00	0.00	2589.50	2987.34	1755137.00	18.71	908.75	822.00
13	1	6	4856.00	17841.00	226.00	0	Spot (Block13, Row6, Column1)	21460.80	11547.50	17906.06	0.27	0.83	330.00	488.22	330.00	461.58	0.17	0.95	100.00	100.00	3.54	11217.50	21130.80	31504520.00	45.44	5313.01	5281.50
13	2	6	5159.00	17836.00	231.00	0	Spot (Block13, Row6, Column2)	11348.76	9355.00	5656.96	0.08	0.50	308.00	450.80	308.00	428.61	0.17	0.95	100.00	100.00	0.00	9047.00	11040.76	17386292.00	25.43	3047.95	2963.00
13	3	6	5447.00	17842.00	141.05	0	Spot (Block13, Row6, Column3)	8661.32	8091.00	4756.67	0.03	0.55	283.00	349.90	283.00	263.41	0.09	0.75	100.00	100.00	0.00	7808.00	8378.32	4677115.00	31.55	1982.00	1597.00
13	4	6	5759.00	17846.00	145.65	0	Spot (Block13, Row6, Column4)	971.44	829.00	501.52	0.07	0.52	282.00	284.33	282.00	54.81	0.00	0.19	100.00	99.00	0.00	547.00	689.44	561493.00	12.54	431.48	396.00
13	5	6	6060.00	17846.00	140.55	0	Spot (Block13, Row6, Column5)	14384.27	13757.50	7653.73	0.02	0.53	285.00	302.86	285.00	90.82	0.03	0.30	100.00	100.00	0.00	13472.50	14099.27	7709969.00	155.04	3050.92	2430.50
13	6	6	6363.00	17845.00	176.15	0	Spot (Block13, Row6, Column6)	399.83	379.00	102.37	0.02	0.26	292.00	329.37	292.00	173.92	0.05	0.53	20.00	3.00	0.00	87.00	107.83	346654.00	0.41	319.76	312.50
13	7	6	6655.00	17848.00	145.10	0	Spot (Block13, Row6, Column7)	2943.80	2610.00	1721.55	0.05	0.58	294.00	325.70	294.00	178.10	0.04	0.55	100.00	100.00	0.00	2316.00	2649.80	1689740.00	14.70	795.17	719.00
13	8	6	6961.00	17857.00	144.30	0	Spot (Block13, Row6, Column8)	3736.95	3319.00	2447.12	0.05	0.65	280.00	286.10	280.00	80.97	0.01	0.28	100.00	100.00	0.00	3039.00	3456.95	2107642.00	42.62	961.48	826.00
13	1	7	4850.00	18139.00	165.60	0	Spot (Block13, Row7, Column1)	10222.68	8699.00	6320.60	0.07	0.62	307.00	416.51	307.00	343.89	0.13	0.83	100.00	100.00	0.00	8392.00	9915.68	7779462.00	28.52	1877.63	1841.00
13	2	7	5150.00	18140.00	208.35	0	Spot (Block13, Row7, Column2)	404.53	389.00	76.99	0.02	0.19	293.00	358.59	293.00	246.55	0.09	0.69	8.00	0.00	0.00	96.00	111.53	497162.00	0.19	314.78	312.00
13	3	7	5429.00	18159.00	205.30	0	Spot (Block13, Row7, Column3)	315.76	310.00	24.72	0.01	0.08	279.00	283.36	279.00	68.43	0.01	0.24	11.00	0.00	0.00	31.00	36.76	379865.00	0.47	296.51	296.00
13	4	7	5765.00	18146.00	235.70	0	Spot (Block13, Row7, Column4)	345.37	327.00	49.11	0.02	0.14	287.00	305.34	287.00	160.64	0.03	0.53	4.00	0.00	0.00	40.00	58.37	553623.00	0.25	300.79	296.50
13	5	7	6058.00	18148.00	196.85	0	Spot (Block13, Row7, Column5)	813.26	754.00	301.49	0.03	0.37	305.00	375.40	305.00	247.79	0.09	0.66	77.00	45.00	0.00	449.00	508.26	890520.00	1.77	462.33	423.00
13	6	7	6347.00	18145.00	222.85	0	Spot (Block13, Row7, Column6)	12841.78	10786.50	7327.73	0.08	0.57	356.00	498.09	356.00	476.45	0.15	0.96	100.00	100.00	0.00	10430.50	12485.78	18286692.00	25.91	3293.47	3433.00
13	7	7	6646.00	18155.00	144.25	0	Spot (Block13, Row7, Column7)	4600.38	4257.50	2067.87	0.03	0.45	312.00	374.96	312.00	252.75	0.08	0.67	100.00	100.00	0.00	3945.50	4288.38	2622214.00	16.72	1248.35	1028.00
13	8	7	6954.00	18146.00	178.75	0	Spot (Block13, Row7, Column8)	26797.26	26918.00	9938.79	0.00	0.37	290.00	334.25	290.00	190.47	0.06	0.57	100.00	100.00	0.00	26628.00	26507.26	23929932.00	138.93	5848.46	5237.00
13	1	8	4836.00	18443.00	142.50	0	Spot (Block13, Row8, Column1)	622.51	517.00	331.81	0.08	0.53	304.00	333.26	304.00	148.26	0.04	0.44	74.00	27.00	0.00	213.00	318.51	342382.00	1.95	383.74	389.00
13	2	8	5146.00	18430.00	166.40	0	Spot (Block13, Row8, Column2)	604.73	549.00	205.49	0.04	0.34	294.00	292.66	294.00	26.70	0.00	0.09	99.00	98.00	0.00	255.00	310.73	465041.00	11.69	367.03	375.50
13	3	8	5441.00	18438.00	143.80	0	Spot (Block13, Row8, Column3)	1517.89	1268.00	1044.09	0.08	0.69	288.00	303.44	288.00	152.86	0.02	0.50	88.00	70.00	0.00	980.00	1229.89	845464.00	7.94	545.71	465.00
13	4	8	5751.00	18444.00	150.45	0	Spot (Block13, Row8, Column4)	60945.39	65535.00	9234.63	0.03	0.15	294.00	328.74	294.00	206.07	0.05	0.63	100.00	100.00	73.27	65241.00	60651.39	37847408.00	294.16	13035.24	10014.50
13	5	8	6051.00	18446.00	147.00	-50	Spot (Block13, Row8, Column5)	326.32	313.00	42.89	0.02	0.13	300.00	395.45	300.00	403.29	0.12	1.02	0.00	0.00	0.00	13.00	26.32	191549.00	-0.17	331.16	314.00
13	6	8	6353.00	18444.00	215.00	0	Spot (Block13, Row8, Column6)	29808.77	17678.00	22550.59	0.23	0.76	326.00	509.66	326.00	568.96	0.19	1.12	100.00	100.00	20.97	17352.00	29482.77	39526700.00	51.50	6663.41	6683.50
13	7	8	6651.00	18453.00	138.25	0	Spot (Block13, Row8, Column7)	2846.08	2662.00	1456.25	0.03	0.51	306.00	410.98	306.00	400.44	0.13	0.97	100.00	89.00	0.00	2356.00	2540.08	1482808.00	6.08	945.57	804.00
13	8	8	6940.00	18458.00	146.80	0	Spot (Block13, Row8, Column8)	58925.31	65535.00	11402.54	0.05	0.19	301.00	364.54	301.00	240.54	0.08	0.66	100.00	100.00	67.86	65234.00	58624.31	34648356.00	243.45	12581.28	8346.50
14	1	1	9367.00	16362.00	153.20	0	Spot (Block14, Row1, Column1)	35054.20	31255.00	19707.86	0.05	0.56	887.00	944.12	887.00	341.26	0.03	0.36	100.00	100.00	12.56	30368.00	34167.20	22610032.00	99.95	7247.90	5929.00
14	2	1	9664.00	16366.00	152.90	0	Spot (Block14, Row1, Column2)	56192.75	65535.00	14090.43	0.07	0.25	891.00	995.87	891.00	539.37	0.05	0.54	100.00	100.00	62.15	64644.00	55301.75	36076036.00	102.34	10655.37	9227.00
14	3	1	9971.00	16372.00	145.25	0	Spot (Block14, Row1, Column3)	38289.60	37122.00	22248.95	0.01	0.58	857.00	928.11	857.00	377.46	0.03	0.41	100.00	100.00	26.00	36265.00	37432.60	21940020.00	98.98	7394.77	5878.00
14	4	1	10260.00	16378.00	148.35	0	Spot (Block14, Row1, Column4)	51441.42	65535.00	17803.20	0.11	0.35	829.50	956.30	829.50	498.60	0.06	0.52	100.00	100.00	51.08	64705.50	50611.92	30916508.00	101.25	11371.61	8386.00
14	5	1	10566.00	16372.00	148.50	0	Spot (Block14, Row1, Column5)	47087.18	65535.00	22356.61	0.14	0.47	804.00	883.22	804.00	307.33	0.04	0.35	100.00	100.00	52.23	64731.00	46283.18	28487924.00	150.34	9535.83	6798.00
14	6	1	10859.00	16375.00	147.60	0	Spot (Block14, Row1, Column6)	54392.31	65535.00	15377.43	0.08	0.28	802.00	879.77	802.00	336.13	0.04	0.38	100.00	100.00	57.17	64733.00	53590.31	32254876.00	159.20	13564.49	10543.00
14	7	1	11155.00	16376.00	155.20	0	Spot (Block14, Row1, Column7)	64623.86	65535.00	4772.50	0.01	0.07	799.00	878.83	799.00	312.45	0.04	0.36	100.00	100.00	94.86	64736.00	63824.86	42716768.00	204.02	18003.43	12543.00
14	8	1	11470.00	16369.00	167.80	0	Spot (Block14, Row1, Column8)	1733.65	1656.50	540.56	0.02	0.31	801.00	876.50	801.00	306.82	0.04	0.35	89.00	67.00	0.00	855.50	932.65	1355713.00	2.79	1113.42	1078.50
14	1	2	9349.00	16660.00	221.65	0	Spot (Block14, Row2, Column1)	978.90	989.00	195.87	0.00	0.20	887.00	945.06	887.00	469.53	0.03	0.50	1.00	0.00	0.00	102.00	91.90	1375354.00	0.07	874.48	841.50
14	2	2	9658.00	16670.00	136.65	0	Spot (Block14, Row2, Column2)	52852.48	65535.00	16595.05	0.09	0.31	880.00	993.16	880.00	613.99	0.05	0.62	100.00	100.00	50.10	64655.00	51972.48	26584944.00	84.46	10218.71	9642.00
14	3	2	9967.00	16670.00	146.45	0	Spot (Block14, Row2, Column3)	4144.46	3064.00	2638.94	0.13	0.64	864.00	999.01	864.00	621.75	0.06	0.62	93.00	70.00	0.00	2200.00	3280.46	2424511.00	5.06	1504.09	1398.00
14	4	2	10265.00	16680.00	172.90	0	Spot (Block14, Row2, Column4)	45557.87	53546.00	20948.01	0.07	0.46	891.00	1078.14	891.00	733.29	0.08	0.68	100.00	100.00	36.73	52655.00	44666.87	37950012.00	60.66	7086.36	6750.00
14	5	2	10571.00	16677.00	188.80	0	Spot (Block14, Row2, Column5)	12072.47	11390.00	4564.32	0.03	0.38	859.00	1000.47	859.00	565.52	0.07	0.57	100.00	100.00	0.00	10531.00	11213.47	12241482.00	19.58	3161.50	2753.50
14	6	2	10856.00	16676.00	146.90	0	Spot (Block14, Row2, Column6)	32251.70	29566.00	18914.04	0.04	0.59	832.00	1022.85	832.00	632.88	0.09	0.62	100.00	100.00	5.60	28734.00	31419.70	18996280.00	49.34	6416.04	4800.50
14	7	2	11163.00	16681.00	147.65	0	Spot (Block14, Row2, Column7)	28248.85	25095.00	16536.23	0.05	0.59	816.00	914.21	816.00	329.77	0.05	0.36	100.00	100.00	1.35	24279.00	27432.85	16751570.00	82.89	5949.07	5133.00
14	8	2	11469.00	16707.00	181.90	0	Spot (Block14, Row2, Column8)	1170.57	1122.00	252.00	0.02	0.22	809.00	903.18	809.00	369.43	0.05	0.41	40.00	10.00	0.00	313.00	361.57	1085121.00	0.72	997.82	941.00
14	1	3	9366.00	16966.00	151.50	0	Spot (Block14, Row3, Column1)	56187.90	65535.00	14938.43	0.07	0.27	882.00	916.86	882.00	306.85	0.02	0.33	100.00	100.00	64.17	64653.00	55305.90	35286280.00	180.12	13469.77	11232.00
14	2	3	9665.00	16968.00	146.20	0	Spot (Block14, Row3, Column2)	4767.74	4103.00	2425.25	0.07	0.51	874.00	956.34	874.00	473.34	0.04	0.49	100.00	95.00	0.00	3229.00	3893.74	2774827.00	8.05	1745.91	1616.00
14	3	3	9958.00	16967.00	145.45	0	Spot (Block14, Row3, Column3)	14156.13	11836.50	8940.71	0.08	0.63	800.00	882.16	800.00	287.03	0.04	0.33	100.00	100.00	0.00	11036.50	13356.13	8153930.00	46.25	3512.39	2586.50
14	4	3	10261.00	16973.00	149.15	0	Spot (Block14, Row3, Column4)	57153.68	65535.00	13397.99	0.06	0.23	805.00	960.93	805.00	588.77	0.08	0.61	100.00	100.00	65.03	64730.00	56348.68	34978332.00	95.44	14220.58	11310.50
14	5	3	10563.00	16968.00	145.65	0	Spot (Block14, Row3, Column5)	7380.09	6334.50	4476.83	0.07	0.61	866.00	1055.22	866.00	721.19	0.09	0.68	99.00	95.00	0.00	5468.50	6514.09	4265693.00	8.77	2121.67	1628.00
14	6	3	10862.00	16977.00	215.65	0	Spot (Block14, Row3, Column6)	47785.42	51825.00	17450.96	0.04	0.37	944.00	1296.92	944.00	937.51	0.14	0.72	100.00	100.00	38.33	50881.00	46841.42	63459548.00	49.59	12043.16	11533.00
14	7	3	11168.00	16981.00	148.75	0	Spot (Block14, Row3, Column7)	49691.78	65535.00	19516.42	0.12	0.39	903.00	1036.22	903.00	610.52	0.06	0.59	100.00	100.00	50.99	64632.00	48788.78	30212804.00	79.69	10890.18	8160.00
14	8	3	11461.00	16987.00	156.05	0	Spot (Block14, Row3, Column8)	26036.47	24043.00	13632.08	0.03	0.52	842.00	908.10	842.00	322.62	0.03	0.36	100.00	100.00	0.30	23201.00	25194.47	17392364.00	77.89	6242.74	4928.00
14	1	4	9363.00	17265.00	150.50	0	Spot (Block14, Row4, Column1)	57780.00	65535.00	12244.91	0.05	0.21	891.00	962.54	891.00	369.80	0.03	0.38	100.00	100.00	65.22	64644.00	56889.00	35881668.00	153.64	14143.33	10918.50
14	2	4	9660.00	17273.00	175.05	0	Spot (Block14, Row4, Column2)	12814.66	11452.50	6937.22	0.05	0.54	894.00	998.19	894.00	429.20	0.05	0.43	100.00	100.00	0.00	10558.50	11920.66	10994981.00	27.53	3256.49	3155.00
14	3	4	9961.00	17271.00	157.60	0	Spot (Block14, Row4, Column3)	64932.75	65535.00	3409.25	0.00	0.05	876.00	978.93	876.00	471.33	0.05	0.48	100.00	100.00	94.74	64659.00	64056.75	44414420.00	135.69	19008.25	14950.50
14	4	4	10251.00	17275.00	153.10	0	Spot (Block14, Row4, Column4)	4607.07	4095.00	2192.25	0.05	0.48	802.00	869.79	802.00	283.25	0.04	0.33	100.00	100.00	0.00	3293.00	3805.07	2966953.00	13.19	1540.47	1448.00
14	5	4	10545.00	17276.00	147.35	0	Spot (Block14, Row4, Column5)	4533.95	3481.50	5574.60	0.11	1.23	804.00	882.73	804.00	309.46	0.04	0.35	100.00	98.00	0.17	2677.50	3729.95	2684098.00	11.80	1626.75	1363.50
14	6	4	10864.00	17275.00	189.00	0	Spot (Block14, Row4, Column6)	15774.42	15435.00	6564.46	0.01	0.42	907.00	1089.79	907.00	713.43	0.08	0.65	100.00	100.00	0.00	14528.00	14867.42	15837518.00	20.58	4026.85	3363.00
14	7	4	11157.00	17276.00	146.75	0	Spot (Block14, Row4, Column7)	32196.90	27347.00	23402.11	0.07	0.73	911.00	1041.54	911.00	570.13	0.06	0.55	100.00	100.00	18.81	26436.00	31285.90	18996204.00	54.65	5463.73	4042.00
14	8	4	11461.00	17286.00	150.35	0	Spot (Block14, Row4, Column8)	11710.86	9844.00	6844.10	0.08	0.58	884.00	924.12	884.00	263.18	0.02	0.28	100.00	100.00	0.00	8960.00	10826.86	7295868.00	40.99	3016.98	2364.00
14	1	5	9365.00	17570.00	148.65	0	Spot (Block14, Row5, Column1)	60824.16	65535.00	9582.47	0.03	0.16	903.00	1106.49	903.00	799.83	0.09	0.72	100.00	100.00	73.70	64632.00	59921.16	36312324.00	74.66	16965.33	12674.00
14	2	5	9658.00	17571.00	151.80	0	Spot (Block14, Row5, Column2)	30369.45	28920.00	13815.97	0.02	0.45	920.00	1140.64	920.00	734.04	0.09	0.64	100.00	100.00	0.64	28000.00	29449.45	19102388.00	39.82	6439.19	5783.00
14	3	5	9959.00	17570.00	156.85	0	Spot (Block14, Row5, Column3)	36819.02	33681.00	20256.01	0.04	0.55	901.00	1035.58	901.00	527.96	0.06	0.51	100.00	100.00	17.73	32780.00	35918.02	24926596.00	67.78	6027.23	5391.00
14	4	5	10261.00	17571.00	148.05	0	Spot (Block14, Row5, Column4)	47335.93	63876.00	21595.57	0.13	0.46	873.00	952.34	873.00	455.97	0.04	0.48	100.00	100.00	49.58	63003.00	46462.93	28354396.00	101.73	9504.61	6916.00
14	5	5	10561.00	17572.00	155.20	0	Spot (Block14, Row5, Column5)	64566.87	65535.00	5071.86	0.01	0.08	825.00	928.21	825.00	440.71	0.05	0.47	100.00	100.00	95.18	64710.00	63741.87	42872800.00	144.40	18686.73	12955.00
14	6	5	10859.00	17572.00	148.65	0	Spot (Block14, Row5, Column6)	34606.59	31544.00	18751.28	0.04	0.54	884.00	1002.02	884.00	583.53	0.05	0.58	100.00	100.00	8.28	30660.00	33722.59	20902432.00	57.59	6813.05	5754.00
14	7	5	11163.00	17580.00	204.55	0	Spot (Block14, Row5, Column7)	47752.46	57595.50	19237.16	0.08	0.40	975.00	1199.03	975.00	816.85	0.09	0.68	100.00	100.00	43.35	56620.50	46777.46	56730436.00	56.99	11759.21	12220.50
14	8	5	11461.00	17580.00	149.65	0	Spot (Block14, Row5, Column8)	48640.98	65535.00	21061.55	0.13	0.43	894.00	1034.46	894.00	613.10	0.06	0.59	100.00	100.00	52.68	64641.00	47746.98	29914404.00	77.65	10096.89	7588.50
14	1	6	9356.00	17868.00	214.00	0	Spot (Block14, Row6, Column1)	43634.86	42314.50	19450.15	0.01	0.45	928.00	1343.17	928.00	1150.15	0.16	0.86	100.00	100.00	33.67	41386.50	42706.86	56900292.00	36.77	11210.20	11165.00
14	2	6	9653.00	17863.00	216.60	0	Spot (Block14, Row6, Column2)	38869.80	35613.00	18997.13	0.04	0.49	915.00	1239.42	915.00	1001.20	0.13	0.81	100.00	100.00	20.30	34698.00	37954.80	52085816.00	37.59	9398.07	8923.50
14	3	6	9949.00	17871.00	148.30	0	Spot (Block14, Row6, Column3)	62378.21	65535.00	7370.06	0.02	0.12	862.00	1015.42	862.00	624.49	0.07	0.62	100.00	100.00	79.07	64673.00	61516.21	37551996.00	98.26	18083.65	13077.50
14	4	6	10259.00	17871.00	147.05	0	Spot (Block14, Row6, Column4)	16657.70	13730.00	11941.15	0.08	0.72	813.00	898.77	813.00	343.84	0.04	0.38	100.00	100.00	0.00	12917.00	15844.70	9811385.00	45.83	3576.93	2669.00
14	5	6	10557.00	17874.00	154.20	0	Spot (Block14, Row6, Column5)	64948.30	65535.00	3665.56	0.00	0.06	884.00	1001.81	884.00	594.75	0.05	0.59	100.00	100.00	95.83	64651.00	64064.30	42086888.00	107.52	19646.21	14717.00
14	6	6	10860.00	17875.00	147.60	0	Spot (Block14, Row6, Column6)	8395.34	6743.00	5890.31	0.10	0.70	891.00	1010.93	891.00	603.53	0.05	0.60	99.00	91.00	0.00	5852.00	7504.34	4978436.00	12.24	2149.83	1892.50
14	7	6	11154.00	17876.00	152.55	0	Spot (Block14, Row6, Column7)	57709.37	65535.00	13263.45	0.06	0.23	905.00	1050.18	905.00	629.09	0.06	0.60	100.00	100.00	68.50	64630.00	56804.37	36818880.00	90.07	13184.21	9977.00
14	8	6	11462.00	17884.00	151.95	0	Spot (Block14, Row6, Column8)	58242.31	65535.00	13130.23	0.05	0.23	886.00	935.18	886.00	346.45	0.02	0.37	100.00	100.00	70.89	64649.00	57356.31	36809444.00	165.41	13827.21	9082.00
14	1	7	9353.00	18166.00	164.20	0	Spot (Block14, Row7, Column1)	18074.94	15782.00	10081.83	0.06	0.56	817.00	1027.57	817.00	674.60	0.10	0.66	100.00	100.00	0.00	14965.00	17257.94	13520055.00	25.27	3739.86	3534.00
14	2	7	9654.00	18171.00	146.95	0	Spot (Block14, Row7, Column2)	5018.85	3838.50	3352.73	0.12	0.67	804.00	953.81	804.00	551.42	0.07	0.58	96.00	83.00	0.00	3034.50	4214.85	2961121.00	7.37	1685.23	1543.00
14	3	7	9952.00	18171.00	169.30	0	Spot (Block14, Row7, Column3)	1123.32	1078.00	257.64	0.02	0.23	793.00	838.82	793.00	242.65	0.02	0.29	53.00	24.00	0.00	285.00	330.32	898659.00	1.17	910.51	889.00
14	4	7	10261.00	18169.00	149.80	0	Spot (Block14, Row7, Column4)	3246.80	2758.00	1818.87	0.07	0.56	797.00	914.83	797.00	548.42	0.06	0.60	89.00	66.00	0.00	1961.00	2449.80	1983795.00	4.25	1324.02	1296.00
14	5	7	10556.00	18177.00	193.05	0	Spot (Block14, Row7, Column5)	32333.32	27808.50	20611.14	0.07	0.64	910.00	1214.92	910.00	944.97	0.13	0.78	100.00	100.00	11.62	26898.50	31423.32	33950112.00	32.93	6609.59	6627.00
14	6	7	10852.00	18174.00	205.15	0	Spot (Block14, Row7, Column6)	44158.05	50243.00	20910.23	0.06	0.47	1018.00	1444.56	1018.00	1147.20	0.15	0.79	100.00	100.00	36.37	49225.00	43140.05	52813464.00	37.23	10370.55	10366.00
14	7	7	11141.00	18180.00	151.85	0	Spot (Block14, Row7, Column7)	61537.98	65535.00	8418.05	0.03	0.14	913.00	1121.37	913.00	756.63	0.09	0.67	100.00	100.00	74.84	64622.00	60624.98	38892336.00	79.85	14746.08	10832.00
14	8	7	11458.00	18182.00	188.40	0	Spot (Block14, Row7, Column8)	28819.38	28993.00	9332.08	0.00	0.32	882.00	936.71	882.00	370.05	0.03	0.40	100.00	100.00	0.00	28111.00	27937.38	28848204.00	75.35	6394.18	5595.00
14	1	8	9338.00	18468.00	140.80	0	Spot (Block14, Row8, Column1)	3313.96	2140.00	5307.23	0.19	1.60	801.00	882.67	801.00	302.34	0.04	0.34	98.00	85.00	0.00	1339.00	2512.96	1792851.00	8.04	1405.59	1244.00
14	2	8	9656.00	18466.00	146.85	0	Spot (Block14, Row8, Column2)	20126.23	17436.00	11938.78	0.06	0.59	795.00	842.66	795.00	210.70	0.03	0.25	100.00	100.00	0.00	16641.00	19331.23	11894602.00	91.52	4236.79	3361.00
14	3	8	9945.00	18470.00	146.35	0	Spot (Block14, Row8, Column3)	31383.95	24653.00	23053.36	0.10	0.73	793.00	840.91	793.00	245.33	0.03	0.29	100.00	100.00	16.87	23860.00	30590.95	18422404.00	124.50	5147.58	4044.50
14	4	8	10255.00	18474.00	150.55	0	Spot (Block14, Row8, Column4)	51523.29	63635.00	16997.65	0.09	0.33	792.00	832.75	792.00	253.55	0.02	0.30	100.00	100.00	48.38	62843.00	50731.29	31841624.00	199.93	11003.25	8704.00
14	5	8	10544.00	18471.00	147.65	0	Spot (Block14, Row8, Column5)	4910.56	4590.00	2213.24	0.03	0.45	809.00	1042.31	809.00	813.12	0.11	0.78	99.00	87.00	0.00	3781.00	4101.56	2916873.00	4.76	1711.64	1548.50
14	6	8	10854.00	18477.00	214.50	0	Spot (Block14, Row8, Column6)	47614.39	55807.00	18780.34	0.07	0.39	932.00	1282.87	932.00	1031.48	0.14	0.80	100.00	100.00	46.28	54875.00	46682.39	62661136.00	44.92	11779.20	11637.00
14	7	8	11155.00	18476.00	146.30	0	Spot (Block14, Row8, Column7)	47616.96	57767.00	20003.73	0.08	0.42	903.00	1049.57	903.00	618.71	0.07	0.59	100.00	100.00	44.85	56864.00	46713.96	27713236.00	75.26	10592.22	8204.50
14	8	8	11439.00	18476.00	148.60	0	Spot (Block14, Row8, Column8)	58571.77	65535.00	11094.74	0.05	0.19	877.50	934.37	877.50	370.71	0.03	0.40	100.00	100.00	65.28	64657.50	57694.27	35260488.00	155.48	15301.20	11033.00
15	1	1	13868.00	16390.00	155.00	0	Spot (Block15, Row1, Column1)	37463.95	33993.00	19955.77	0.04	0.53	497.00	570.03	497.00	336.13	0.06	0.59	100.00	100.00	19.67	33496.00	36966.95	24763792.00	109.76	6653.67	5347.00
15	2	1	14165.00	16398.00	157.65	0	Spot (Block15, Row1, Column2)	54868.06	65535.00	14535.76	0.08	0.26	497.00	592.24	497.00	417.65	0.08	0.71	100.00	100.00	55.28	65038.00	54371.06	37420328.00	129.96	10124.43	8821.00
15	3	1	14470.00	16397.00	151.15	0	Spot (Block15, Row1, Column3)	1981.80	1613.00	1094.90	0.09	0.55	470.00	516.79	470.00	314.55	0.04	0.61	94.00	72.00	0.00	1143.00	1511.80	1248534.00	4.66	742.91	724.00
15	4	1	14763.00	16399.00	150.35	0	Spot (Block15, Row1, Column4)	50837.72	60009.00	16816.44	0.07	0.33	425.00	487.37	425.00	224.73	0.06	0.46	100.00	100.00	44.77	59584.00	50412.72	31570448.00	224.05	9562.33	7665.00
15	5	1	15064.00	16395.00	150.25	0	Spot (Block15, Row1, Column5)	3392.18	2648.50	2374.41	0.11	0.70	412.00	460.66	412.00	170.96	0.05	0.37	99.00	93.00	0.00	2236.50	2980.18	2089585.00	17.15	983.52	824.50
15	6	1	15363.00	16401.00	146.40	0	Spot (Block15, Row1, Column6)	33851.07	31289.00	17600.56	0.03	0.52	406.00	460.17	406.00	183.14	0.05	0.40	100.00	100.00	4.63	30883.00	33445.07	19735200.00	182.33	6882.84	5180.50
15	7	1	15661.00	16407.00	148.20	0	Spot (Block15, Row1, Column7)	48254.96	55094.50	18197.51	0.06	0.38	411.00	473.98	411.00	235.14	0.06	0.50	100.00	100.00	39.24	54683.50	47843.96	29146184.00	203.20	9475.29	7736.00
15	8	1	15975.00	16407.00	161.30	0	Spot (Block15, Row1, Column8)	2137.03	1946.50	892.35	0.04	0.42	409.00	453.36	409.00	208.36	0.04	0.46	100.00	98.00	0.00	1537.50	1728.03	1534385.00	8.08	804.25	745.00
15	1	2	13861.00	16701.00	206.55	0	Spot (Block15, Row2, Column1)	529.65	499.00	84.22	0.03	0.16	490.00	504.80	490.00	131.28	0.01	0.26	13.00	0.00	0.00	9.00	39.65	642463.00	0.19	496.90	484.00
15	2	2	14158.00	16696.00	130.95	0	Spot (Block15, Row2, Column2)	4130.06	3838.00	1495.87	0.03	0.36	481.00	531.33	481.00	324.32	0.04	0.61	100.00	99.00	0.00	3357.00	3649.06	1903959.00	11.10	1350.42	1183.00
15	3	2	14467.00	16696.00	174.05	0	Spot (Block15, Row2, Column3)	738.93	705.00	188.34	0.02	0.25	427.00	458.80	427.00	92.72	0.03	0.20	87.00	66.00	0.00	278.00	311.93	621437.00	3.02	515.54	501.00
15	4	2	14769.00	16700.00	174.20	0	Spot (Block15, Row2, Column4)	1421.07	1354.00	476.11	0.02	0.34	425.00	477.43	425.00	190.96	0.05	0.40	99.00	92.00	0.00	929.00	996.07	1212171.00	4.94	705.39	694.00
15	5	2	15069.00	16701.00	186.80	0	Spot (Block15, Row2, Column5)	3417.86	3319.00	1152.06	0.01	0.34	412.00	447.97	412.00	92.24	0.04	0.21	100.00	100.00	0.00	2907.00	3005.86	3346087.00	32.20	1337.44	1176.00
15	6	2	15360.00	16700.00	151.40	0	Spot (Block15, Row2, Column6)	1110.76	995.00	359.25	0.05	0.32	410.00	486.47	410.00	235.53	0.07	0.48	95.00	64.00	0.00	585.00	700.76	696446.00	2.65	606.46	596.00
15	7	2	15672.00	16709.00	155.85	0	Spot (Block15, Row2, Column7)	1013.81	929.50	343.26	0.04	0.34	407.00	453.24	407.00	206.63	0.05	0.46	95.00	61.00	0.00	522.50	606.81	677222.00	2.71	574.05	570.50
15	8	2	15965.00	16714.00	141.20	0	Spot (Block15, Row2, Column8)	492.65	495.00	70.70	0.00	0.14	407.00	452.36	407.00	216.02	0.05	0.48	0.00	0.00	0.00	88.00	85.65	265536.00	0.19	472.64	477.50
15	1	3	13864.00	16992.00	151.05	0	Spot (Block15, Row3, Column1)	11674.80	10025.50	7545.18	0.07	0.65	484.00	493.24	484.00	119.50	0.01	0.24	100.00	100.00	0.00	9541.50	11190.80	7355125.00	93.57	2574.56	2009.00
15	2	3	14166.00	16998.00	148.60	0	Spot (Block15, Row3, Column2)	1294.30	1228.00	454.63	0.02	0.35	480.00	494.59	480.00	134.40	0.01	0.27	99.00	94.00	0.00	748.00	814.30	784345.00	5.95	697.37	640.50
15	3	3	14452.00	16996.00	148.40	0	Spot (Block15, Row3, Column3)	9643.81	7307.00	8502.42	0.12	0.88	471.00	488.63	471.00	191.36	0.02	0.39	100.00	100.00	0.83	6836.00	9172.81	5815220.00	47.84	2672.80	1508.00
15	4	3	14762.00	16999.00	148.25	0	Spot (Block15, Row3, Column4)	45622.93	49241.50	19279.32	0.03	0.42	423.00	469.43	423.00	165.52	0.05	0.35	100.00	100.00	35.95	48818.50	45199.93	27282672.00	272.79	10002.60	7730.50
15	5	3	15065.00	17005.00	144.55	0	Spot (Block15, Row3, Column5)	5136.82	4423.00	4078.31	0.06	0.79	431.00	505.39	431.00	235.43	0.07	0.47	100.00	100.00	0.00	3992.00	4705.82	2922851.00	19.67	1378.67	1235.00
15	6	3	15364.00	17003.00	204.80	0	Spot (Block15, Row3, Column6)	19285.76	13189.00	14808.29	0.17	0.77	466.00	560.51	466.00	320.84	0.08	0.57	100.00	100.00	0.17	12723.00	18819.76	23007908.00	58.36	4299.07	4448.00
15	7	3	15670.00	17009.00	148.95	0	Spot (Block15, Row3, Column7)	1716.12	1555.00	845.67	0.04	0.49	412.00	487.95	412.00	270.01	0.07	0.55	92.00	80.00	0.00	1143.00	1304.12	1036538.00	4.55	703.52	608.50
15	8	3	15963.00	17010.00	157.70	0	Spot (Block15, Row3, Column8)	28073.53	25046.00	14216.72	0.05	0.51	412.00	464.02	412.00	212.08	0.05	0.46	100.00	100.00	1.32	24634.00	27661.53	19146160.00	130.18	5624.12	4821.50
15	1	4	13866.00	17294.00	149.35	0	Spot (Block15, Row4, Column1)	47064.38	52395.00	18972.64	0.05	0.40	492.00	536.11	492.00	206.83	0.04	0.39	100.00	100.00	38.10	51903.00	46572.38	28662388.00	224.96	9810.85	7350.00
15	2	4	14161.00	17299.00	172.25	0	Spot (Block15, Row4, Column2)	6653.37	6215.00	3445.28	0.03	0.52	494.00	558.44	494.00	259.11	0.05	0.46	100.00	100.00	0.00	5721.00	6159.37	5515640.00	23.52	1626.94	1587.50
15	3	4	14461.00	17300.00	153.95	0	Spot (Block15, Row4, Column3)	63141.69	65535.00	6669.74	0.02	0.11	482.00	535.10	482.00	268.01	0.05	0.50	100.00	100.00	81.83	65053.00	62659.69	41358184.00	233.60	14483.40	10467.00
15	4	4	14760.00	17307.00	154.35	0	Spot (Block15, Row4, Column4)	845.84	796.00	280.45	0.03	0.33	429.00	474.00	429.00	173.19	0.04	0.37	83.00	55.00	0.00	367.00	416.84	550639.00	2.15	555.32	521.00
15	5	4	15051.00	17301.00	145.30	0	Spot (Block15, Row4, Column5)	1813.26	1632.00	702.34	0.05	0.39	422.00	461.97	422.00	174.98	0.04	0.38	100.00	100.00	0.00	1210.00	1391.26	1048066.00	7.72	778.43	723.50
15	6	4	15368.00	17303.00	191.50	0	Spot (Block15, Row4, Column6)	4010.97	4062.50	1260.50	0.01	0.31	420.00	510.38	420.00	546.12	0.08	1.07	100.00	99.00	0.00	3642.50	3590.97	4139319.00	6.41	1299.78	1249.50
15	7	4	15656.00	17299.00	141.90	0	Spot (Block15, Row4, Column7)	2342.21	1769.00	3422.12	0.12	1.46	415.00	479.89	415.00	505.36	0.06	1.05	88.00	61.00	0.00	1354.00	1927.21	1276503.00	3.69	1079.82	845.00
15	8	4	15961.00	17316.00	157.25	0	Spot (Block15, Row4, Column8)	1078.64	976.00	347.43	0.04	0.32	416.00	454.01	416.00	135.45	0.04	0.30	99.00	90.00	0.00	560.00	662.64	732395.00	4.61	598.01	589.50
15	1	5	13866.00	17597.00	148.15	0	Spot (Block15, Row5, Column1)	59444.37	65535.00	10987.99	0.04	0.18	507.00	617.17	507.00	367.13	0.09	0.59	100.00	100.00	67.50	65028.00	58937.37	35666912.00	160.23	15571.01	8995.50
15	2	5	14161.00	17593.00	157.05	0	Spot (Block15, Row5, Column2)	33649.52	31337.00	16006.42	0.03	0.48	500.00	592.56	500.00	315.58	0.07	0.53	100.00	100.00	2.21	30837.00	33149.52	22848040.00	104.75	6057.44	5178.00
15	3	5	14463.00	17599.00	156.85	0	Spot (Block15, Row5, Column3)	20201.09	16766.00	12380.26	0.08	0.61	489.00	560.76	489.00	296.25	0.06	0.53	100.00	100.00	0.00	16277.00	19712.09	13676136.00	66.30	3363.18	2831.00
15	4	5	14760.00	17602.00	145.05	0	Spot (Block15, Row5, Column4)	12742.31	11580.00	6836.22	0.04	0.54	467.00	503.00	467.00	229.43	0.03	0.46	100.00	100.00	0.00	11113.00	12275.31	7314088.00	53.35	3000.85	2381.00
15	5	5	15064.00	17600.00	152.10	0	Spot (Block15, Row5, Column5)	62034.48	65535.00	8061.19	0.02	0.13	432.00	491.68	432.00	263.19	0.06	0.54	100.00	100.00	78.14	65103.00	61602.48	39454276.00	233.84	13379.40	9366.00
15	6	5	15365.00	17603.00	154.25	0	Spot (Block15, Row5, Column6)	1101.03	1015.00	366.93	0.04	0.33	426.00	491.28	426.00	517.83	0.06	1.05	59.00	15.00	0.00	589.00	675.03	721177.00	1.18	597.78	587.00
15	7	5	15664.00	17607.00	183.40	0	Spot (Block15, Row5, Column7)	8239.07	7231.00	4743.98	0.06	0.58	431.00	483.02	431.00	170.39	0.05	0.35	100.00	100.00	0.00	6800.00	7808.07	7752964.00	45.52	2005.62	1959.00
15	8	5	15965.00	17606.00	146.50	0	Spot (Block15, Row5, Column8)	4109.77	3460.50	2603.14	0.07	0.63	433.00	479.06	433.00	186.21	0.04	0.39	100.00	100.00	0.00	3027.50	3676.77	2391889.00	19.50	1246.71	968.00
15	1	6	13858.00	17896.00	204.20	0	Spot (Block15, Row6, Column1)	19311.60	12627.00	15666.33	0.18	0.81	522.00	672.31	522.00	418.69	0.11	0.62	100.00	100.00	0.42	12105.00	18789.60	22922864.00	44.52	4382.01	4355.00
15	2	6	14159.00	17893.00	201.55	0	Spot (Block15, Row6, Column2)	4945.76	4516.00	2337.41	0.04	0.47	496.00	589.64	496.00	343.60	0.08	0.58	100.00	100.00	0.00	4020.00	4449.76	5717299.00	12.68	1622.53	1620.00
15	3	6	14448.00	17898.00	147.30	0	Spot (Block15, Row6, Column3)	49061.81	57794.00	18446.26	0.07	0.38	478.00	521.98	478.00	233.80	0.04	0.45	100.00	100.00	43.84	57316.00	48583.81	29093840.00	207.61	10252.55	7591.00
15	4	6	14768.00	17897.00	147.10	0	Spot (Block15, Row6, Column4)	2314.11	2171.00	1046.14	0.03	0.45	442.00	482.84	442.00	211.89	0.04	0.44	100.00	99.00	0.00	1729.00	1872.11	1374580.00	8.64	880.17	815.00
15	5	6	15058.00	17902.00	147.45	0	Spot (Block15, Row6, Column5)	59167.33	65535.00	11433.42	0.04	0.19	454.00	498.01	454.00	261.26	0.04	0.52	100.00	100.00	68.17	65081.00	58713.33	35323180.00	224.56	14205.34	10978.00
15	6	6	15359.00	17901.00	175.75	0	Spot (Block15, Row6, Column6)	635.92	590.00	150.13	0.03	0.24	440.00	474.44	440.00	160.55	0.03	0.34	44.00	22.00	0.00	150.00	195.92	547526.00	1.01	487.90	485.00
15	7	6	15661.00	17905.00	148.75	0	Spot (Block15, Row6, Column7)	5226.37	4921.00	3020.16	0.03	0.58	448.00	479.65	448.00	168.61	0.03	0.35	100.00	100.00	0.00	4473.00	4778.37	3156730.00	28.15	1472.12	1125.50
15	8	6	15967.00	17905.00	148.15	0	Spot (Block15, Row6, Column8)	4879.00	4054.50	3017.09	0.08	0.62	430.00	464.51	430.00	153.65	0.03	0.33	100.00	100.00	0.00	3624.50	4449.00	2927402.00	28.73	1439.84	1173.50
15	1	7	13854.00	18196.00	164.40	0	Spot (Block15, Row7, Column1)	9757.63	8131.00	5459.97	0.08	0.56	497.00	586.59	497.00	303.02	0.07	0.52	100.00	100.00	0.00	7634.00	9260.63	7318223.00	30.27	1908.86	1870.00
15	2	7	14150.00	18198.00	152.05	0	Spot (Block15, Row7, Column2)	882.58	853.00	247.09	0.01	0.28	486.00	510.39	486.00	164.73	0.02	0.32	84.00	58.00	0.00	367.00	396.58	560436.00	2.26	603.92	610.00
15	3	7	14450.00	18193.00	196.65	0	Spot (Block15, Row7, Column3)	502.88	495.00	84.64	0.01	0.17	459.00	467.70	459.00	133.39	0.01	0.29	18.00	0.00	0.00	36.00	43.88	550152.00	0.26	467.98	483.00
15	4	7	14771.00	18198.00	162.45	0	Spot (Block15, Row7, Column4)	711.96	685.50	163.67	0.02	0.23	450.00	467.86	450.00	131.74	0.02	0.28	77.00	39.00	0.00	235.50	261.96	519729.00	1.85	525.76	510.00
15	5	7	15058.00	18201.00	180.35	0	Spot (Block15, Row7, Column5)	1391.00	1344.50	473.01	0.01	0.34	480.00	497.19	480.00	187.94	0.02	0.38	98.00	87.00	0.00	864.50	911.00	1271371.00	4.76	721.67	711.00
15	6	7	15358.00	18207.00	192.10	0	Spot (Block15, Row7, Column6)	5326.24	5065.50	2606.94	0.02	0.49	495.00	601.09	495.00	406.00	0.08	0.68	100.00	99.00	0.00	4570.50	4831.24	5528638.00	11.64	1546.67	1453.00
15	7	7	15649.00	18208.00	148.30	0	Spot (Block15, Row7, Column7)	29146.25	28393.00	14570.24	0.01	0.50	491.00	533.41	491.00	223.42	0.04	0.42	100.00	100.00	0.67	27902.00	28655.25	17458604.00	128.07	7108.45	4636.00
15	8	7	15959.00	18207.00	189.70	0	Spot (Block15, Row7, Column8)	6391.21	6496.00	1740.90	0.01	0.27	475.00	495.89	475.00	186.97	0.02	0.38	100.00	100.00	0.00	6021.00	5916.21	6480689.00	31.53	1929.20	1594.00
15	1	8	13834.00	18499.00	161.25	0	Spot (Block15, Row8, Column1)	1602.67	1030.00	3095.40	0.19	1.93	492.00	527.12	492.00	154.02	0.03	0.29	91.00	73.00	0.00	538.00	1110.67	1152323.00	6.98	710.01	612.00
15	2	8	14152.00	18495.00	151.80	0	Spot (Block15, Row8, Column2)	1623.28	1447.00	723.65	0.05	0.45	491.00	496.06	491.00	95.58	0.00	0.19	100.00	95.00	0.00	956.00	1132.28	1021045.00	11.79	728.71	712.50
15	3	8	14443.00	18501.00	147.75	0	Spot (Block15, Row8, Column3)	2125.08	1781.00	1213.54	0.08	0.57	484.00	491.46	484.00	155.99	0.01	0.32	97.00	92.00	0.00	1297.00	1641.08	1268670.00	10.47	867.75	768.00
15	4	8	14757.00	18505.00	153.15	0	Spot (Block15, Row8, Column4)	51238.26	61636.50	16808.79	0.08	0.33	486.00	507.10	486.00	193.32	0.02	0.38	100.00	100.00	47.20	61150.50	50752.26	32895204.00	262.42	10616.25	8136.00
15	5	8	15048.00	18488.00	178.00	0	Spot (Block15, Row8, Column5)	712.40	659.50	224.37	0.03	0.31	489.00	546.95	489.00	332.36	0.05	0.61	26.00	2.00	0.00	170.50	223.40	634037.00	0.50	520.93	505.00
15	6	8	15357.00	18503.00	195.30	0	Spot (Block15, Row8, Column6)	28855.30	20026.00	22371.91	0.16	0.78	503.00	646.07	503.00	468.50	0.11	0.73	100.00	100.00	17.25	19523.00	28352.30	31106196.00	60.21	5139.82	5095.50
15	7	8	15659.00	18504.00	146.80	0	Spot (Block15, Row8, Column7)	11241.97	10529.00	6035.81	0.03	0.54	499.00	590.67	499.00	368.49	0.07	0.62	100.00	100.00	0.00	10030.00	10742.97	6599035.00	28.91	2620.16	2249.00
15	8	8	15940.00	18506.00	150.70	0	Spot (Block15, Row8, Column8)	61982.89	65535.00	7872.56	0.02	0.13	498.00	554.67	498.00	275.62	0.05	0.50	100.00	100.00	74.32	65037.00	61484.89	38615676.00	222.87	14735.28	11255.00
16	1	1	18372.00	16418.00	155.25	0	Spot (Block16, Row1, Column1)	39084.39	37562.00	19330.57	0.02	0.49	325.00	369.14	325.00	152.05	0.06	0.41	100.00	100.00	17.92	37237.00	38759.39	25952160.00	254.61	7183.24	5378.00
16	2	1	18666.00	16423.00	152.25	0	Spot (Block16, Row1, Column2)	6600.94	5977.00	3325.62	0.04	0.50	326.00	366.42	326.00	127.29	0.05	0.35	100.00	100.00	0.00	5651.00	6274.94	4211397.00	48.98	1547.76	1343.00
16	3	1	18969.00	16423.00	146.60	0	Spot (Block16, Row1, Column3)	3684.17	3141.00	2351.29	0.07	0.64	317.00	335.91	317.00	62.07	0.03	0.18	100.00	100.00	0.00	2824.00	3367.17	2151558.00	53.94	968.95	793.00
16	4	1	19263.00	16426.00	147.35	0	Spot (Block16, Row1, Column4)	5268.60	4818.00	2611.50	0.04	0.50	315.00	339.34	315.00	74.53	0.03	0.22	100.00	100.00	0.00	4503.00	4953.60	3124278.00	66.13	1275.39	1134.00
16	5	1	19570.00	16429.00	151.75	0	Spot (Block16, Row1, Column5)	9324.17	7012.00	7241.33	0.12	0.78	319.00	344.30	319.00	77.97	0.03	0.23	100.00	100.00	0.00	6693.00	9005.17	5883552.00	115.18	1632.01	1361.00
16	6	1	19862.00	16430.00	147.95	0	Spot (Block16, Row1, Column6)	12447.17	11751.00	6571.76	0.02	0.53	325.00	355.88	325.00	151.45	0.04	0.43	100.00	100.00	0.00	11426.00	12122.17	7430958.00	79.84	3109.02	2236.00
16	7	1	20161.00	16431.00	147.95	0	Spot (Block16, Row1, Column7)	32550.21	32182.00	17093.83	0.00	0.53	333.00	360.89	333.00	107.25	0.03	0.30	100.00	100.00	3.18	31849.00	32217.21	19432500.00	300.12	6198.90	4718.00
16	8	1	20471.00	16433.00	155.25	0	Spot (Block16, Row1, Column8)	1278.35	1240.50	436.55	0.01	0.34	329.00	348.32	329.00	90.18	0.02	0.26	100.00	100.00	0.00	911.50	949.35	846268.00	10.31	610.51	574.00
16	1	2	18365.00	16720.00	147.00	-50	Spot (Block16, Row2, Column1)	402.95	363.00	306.82	0.05	0.76	324.00	356.47	324.00	125.09	0.04	0.35	7.00	2.00	0.00	39.00	78.95	236935.00	0.37	340.63	336.00
16	2	2	18666.00	16725.00	135.65	0	Spot (Block16, Row2, Column2)	4510.72	4164.00	1763.82	0.03	0.39	322.00	344.21	322.00	78.22	0.03	0.23	100.00	100.00	0.00	3842.00	4188.72	2250850.00	53.27	1194.28	1153.00
16	3	2	18966.00	16724.00	147.00	-50	Spot (Block16, Row2, Column3)	596.93	593.00	115.12	0.00	0.19	318.00	383.50	318.00	971.12	0.08	2.53	0.00	0.00	0.00	275.00	278.93	350395.00	0.22	449.62	419.00
16	4	2	19271.00	16731.00	176.25	0	Spot (Block16, Row2, Column4)	2956.55	2893.00	1217.11	0.01	0.41	343.00	417.47	343.00	1000.06	0.09	2.40	87.00	65.00	0.00	2550.00	2613.55	2557420.00	2.54	885.94	865.00
16	5	2	19568.00	16729.00	195.55	0	Spot (Block16, Row2, Column5)	5184.16	5032.00	1871.06	0.01	0.36	344.00	384.16	344.00	126.77	0.05	0.33	100.00	100.00	0.00	4688.00	4840.16	5604079.00	37.87	1413.58	1355.00
16	6	2	19859.00	16729.00	148.95	0	Spot (Block16, Row2, Column6)	1901.44	1821.00	861.55	0.02	0.45	372.00	463.34	372.00	376.60	0.10	0.81	95.00	74.00	0.00	1449.00	1529.44	1150373.00	3.82	707.04	610.50
16	7	2	20167.00	16736.00	148.30	0	Spot (Block16, Row2, Column7)	2248.98	2065.50	1073.54	0.04	0.48	357.00	374.61	357.00	105.95	0.02	0.28	100.00	100.00	0.00	1708.50	1891.98	1362880.00	17.69	804.46	704.00
16	8	2	20469.00	16725.00	156.80	0	Spot (Block16, Row2, Column8)	390.85	398.00	39.83	0.01	0.10	341.00	367.39	341.00	156.04	0.03	0.42	1.00	0.00	0.00	57.00	49.85	263039.00	0.15	365.66	361.00
16	1	3	18366.00	17019.00	151.65	0	Spot (Block16, Row3, Column1)	8650.02	7273.00	5751.06	0.08	0.66	328.00	347.68	328.00	68.09	0.03	0.20	100.00	100.00	0.00	6945.00	8322.02	5432215.00	121.93	1945.33	1561.00
16	2	3	18671.00	17027.00	153.35	0	Spot (Block16, Row3, Column2)	845.35	799.50	258.79	0.02	0.31	332.00	367.11	332.00	128.52	0.04	0.35	98.00	83.00	0.00	467.50	513.35	544404.00	3.72	476.54	457.00
16	3	3	18961.00	17025.00	148.75	0	Spot (Block16, Row3, Column3)	4062.74	2721.00	6078.78	0.17	1.50	324.00	395.81	324.00	976.30	0.09	2.47	87.00	59.00	0.33	2397.00	3738.74	2449830.00	3.76	1131.40	698.50
16	4	3	19269.00	17029.00	148.70	0	Spot (Block16, Row3, Column4)	16166.49	14355.00	8852.92	0.05	0.55	323.00	384.33	323.00	824.11	0.08	2.14	100.00	100.00	0.00	14032.00	15843.49	9748395.00	19.15	3651.41	2716.00
16	5	3	19567.00	17009.00	146.00	0	Spot (Block16, Row3, Column5)	4348.69	1494.00	11113.16	0.46	2.56	335.00	442.17	335.00	351.47	0.12	0.79	86.00	70.00	2.07	1159.00	4013.69	2526588.00	11.11	1016.24	634.00
16	6	3	19864.00	17030.00	210.05	0	Spot (Block16, Row3, Column6)	35857.81	29973.00	19955.33	0.08	0.56	394.00	617.84	394.00	542.82	0.20	0.88	100.00	100.00	21.31	29579.00	35463.81	44930092.00	64.92	7919.39	7754.00
16	7	3	20168.00	17035.00	147.20	0	Spot (Block16, Row3, Column7)	6369.15	5465.00	4119.97	0.07	0.65	385.00	479.53	385.00	385.80	0.10	0.80	100.00	100.00	0.00	5080.00	5984.15	3751429.00	15.27	1586.74	1423.00
16	8	3	20468.00	17038.00	160.75	0	Spot (Block16, Row3, Column8)	33520.52	31531.00	15244.06	0.03	0.45	361.00	401.31	361.00	233.88	0.05	0.58	100.00	100.00	2.10	31170.00	33159.52	23967180.00	141.61	5889.27	5003.00
16	1	4	18364.00	17322.00	149.30	0	Spot (Block16, Row4, Column1)	14860.00	13637.00	8407.47	0.04	0.57	341.00	377.34	341.00	134.14	0.04	0.36	100.00	100.00	0.00	13296.00	14519.00	9079460.00	107.97	3228.55	2641.00
16	2	4	18662.00	17325.00	181.15	0	Spot (Block16, Row4, Column2)	8993.30	7826.00	5109.51	0.06	0.57	377.00	436.99	377.00	253.39	0.06	0.58	100.00	100.00	0.00	7449.00	8616.30	8273834.00	33.77	1956.37	1973.00
16	3	4	18962.00	17328.00	150.55	0	Spot (Block16, Row4, Column3)	48581.53	56222.50	18647.81	0.06	0.38	362.00	425.30	362.00	270.63	0.07	0.64	100.00	100.00	43.27	55860.50	48219.53	30315076.00	177.94	10134.56	8230.00
16	4	4	19251.00	17333.00	155.00	0	Spot (Block16, Row4, Column4)	594.19	587.00	101.19	0.01	0.17	327.00	352.21	327.00	94.52	0.03	0.27	99.00	72.00	0.00	260.00	267.19	392759.00	2.56	425.75	413.00
16	5	4	19551.00	17309.00	152.90	0	Spot (Block16, Row4, Column5)	2209.54	985.00	4642.71	0.35	2.10	329.00	373.99	329.00	165.47	0.06	0.44	87.00	79.00	0.00	656.00	1880.54	1418522.00	11.09	789.66	490.50
16	6	4	19869.00	17325.00	199.90	0	Spot (Block16, Row4, Column6)	5524.37	5493.00	1597.20	0.00	0.29	381.00	489.67	381.00	381.12	0.11	0.78	100.00	100.00	0.00	5112.00	5143.37	6231488.00	13.21	1535.97	1400.00
16	7	4	20161.00	17332.00	147.50	0	Spot (Block16, Row4, Column7)	5635.55	4287.00	4381.85	0.12	0.78	393.00	478.90	393.00	362.11	0.09	0.76	96.00	88.00	0.00	3894.00	5242.55	3375692.00	14.24	1224.01	1043.50
16	8	4	20464.00	17343.00	151.10	0	Spot (Block16, Row4, Column8)	1825.46	1716.00	762.55	0.03	0.42	376.00	395.70	376.00	153.29	0.02	0.39	100.00	99.00	0.00	1340.00	1449.46	1142740.00	9.33	697.47	657.00
16	1	5	18366.00	17623.00	147.60	0	Spot (Block16, Row5, Column1)	12526.35	11068.00	7799.47	0.05	0.62	361.00	480.38	361.00	406.08	0.12	0.85	100.00	100.00	0.00	10707.00	12165.35	7428126.00	29.66	2497.72	1832.00
16	2	5	18659.00	17623.00	160.35	0	Spot (Block16, Row5, Column2)	36775.01	36536.00	16220.68	0.00	0.44	401.00	578.01	401.00	491.96	0.16	0.85	100.00	100.00	4.23	36135.00	36374.01	26073512.00	73.58	6315.81	5630.50
16	3	5	18964.00	17626.00	161.10	0	Spot (Block16, Row5, Column3)	29204.43	24215.00	17432.34	0.08	0.60	389.00	487.24	389.00	341.72	0.10	0.70	100.00	100.00	2.79	23826.00	28815.43	20939600.00	84.04	4148.12	3604.00
16	4	5	19262.00	17629.00	147.55	0	Spot (Block16, Row5, Column4)	6802.49	5958.00	4139.77	0.06	0.61	342.00	394.72	342.00	238.14	0.06	0.60	100.00	100.00	0.00	5616.00	6460.49	4047483.00	26.91	1597.93	1340.50
16	5	5	19566.00	17626.00	150.65	0	Spot (Block16, Row5, Column5)	51348.50	65481.50	17509.59	0.11	0.34	330.00	369.58	330.00	171.28	0.05	0.46	100.00	100.00	50.00	65151.50	51018.50	32144396.00	297.64	10443.36	8041.50
16	6	5	19865.00	17626.00	148.15	0	Spot (Block16, Row5, Column6)	1944.95	1859.00	870.97	0.02	0.45	375.00	464.81	375.00	433.16	0.09	0.93	92.00	73.00	0.00	1484.00	1569.95	1161135.00	3.42	722.19	653.00
16	7	5	20166.00	17630.00	202.50	0	Spot (Block16, Row5, Column7)	40074.76	38142.00	20437.39	0.02	0.51	400.00	581.18	400.00	567.54	0.16	0.98	100.00	100.00	25.88	37742.00	39674.76	46607240.00	69.59	8316.10	8160.00
16	8	5	20467.00	17635.00	147.05	0	Spot (Block16, Row5, Column8)	15962.56	13250.00	12002.27	0.08	0.75	382.00	441.36	382.00	345.67	0.06	0.78	100.00	100.00	0.00	12868.00	15580.56	9354063.00	44.90	2794.62	2188.50
16	1	6	18360.00	17924.00	209.90	0	Spot (Block16, Row6, Column1)	31574.20	24713.00	20014.62	0.11	0.63	390.00	656.66	390.00	674.50	0.23	1.03	100.00	100.00	14.83	24323.00	31184.20	39594236.00	45.84	6841.83	6617.00
16	2	6	18658.00	17920.00	212.70	0	Spot (Block16, Row6, Column2)	28517.38	25132.50	15313.17	0.05	0.54	403.00	656.03	403.00	644.80	0.21	0.98	100.00	100.00	0.77	24729.50	28114.38	36844464.00	43.21	6139.88	6036.50
16	3	6	18953.00	17924.00	147.05	0	Spot (Block16, Row6, Column3)	24790.17	23620.00	13813.43	0.02	0.56	380.00	484.44	380.00	408.09	0.11	0.84	100.00	100.00	0.00	23240.00	24410.17	14650991.00	59.56	5342.96	4286.00
16	4	6	19265.00	17924.00	147.70	0	Spot (Block16, Row6, Column4)	1900.48	1695.00	903.89	0.05	0.48	345.00	367.79	345.00	122.45	0.03	0.33	100.00	100.00	0.00	1350.00	1555.48	1126983.00	12.52	715.51	667.00
16	5	6	19560.00	17929.00	148.15	0	Spot (Block16, Row6, Column5)	47952.15	56600.00	19512.98	0.07	0.41	349.00	390.28	349.00	183.15	0.05	0.47	100.00	100.00	43.87	56251.00	47603.15	28531708.00	259.69	9533.16	7447.00
16	6	6	19857.00	17928.00	155.20	0	Spot (Block16, Row6, Column6)	1044.60	949.00	478.13	0.04	0.46	382.00	455.53	382.00	374.35	0.08	0.82	58.00	40.00	0.00	567.00	662.60	695702.00	1.57	504.24	499.00
16	7	6	20160.00	17933.00	149.00	0	Spot (Block16, Row6, Column7)	12343.23	11226.00	7688.33	0.04	0.62	393.00	487.88	393.00	427.88	0.09	0.88	100.00	100.00	0.00	10833.00	11950.23	7492339.00	27.71	2791.81	2130.00
16	8	6	20465.00	17939.00	148.30	0	Spot (Block16, Row6, Column8)	14772.33	12263.00	10417.72	0.08	0.71	385.00	403.27	385.00	171.50	0.02	0.43	100.00	100.00	0.00	11878.00	14387.33	8848626.00	83.79	3033.71	2249.00
16	1	7	18358.00	18222.00	171.40	0	Spot (Block16, Row7, Column1)	12527.11	10844.00	7481.29	0.06	0.60	366.00	478.00	366.00	409.38	0.12	0.86	100.00	100.00	0.00	10478.00	12161.11	10234650.00	29.43	2171.17	2182.00
16	2	7	18669.00	18229.00	172.10	0	Spot (Block16, Row7, Column2)	603.63	578.00	169.06	0.02	0.28	373.00	438.36	373.00	326.12	0.07	0.74	21.00	1.00	0.00	205.00	230.63	498599.00	0.51	435.07	413.00
16	3	7	18934.00	18218.00	208.15	0	Spot (Block16, Row7, Column3)	398.53	389.00	56.74	0.01	0.14	349.00	373.54	349.00	153.40	0.03	0.41	4.00	0.00	0.00	40.00	49.53	491388.00	0.16	361.29	366.00
16	4	7	19266.00	18211.00	157.95	0	Spot (Block16, Row7, Column4)	517.23	501.00	103.47	0.01	0.20	365.00	385.94	365.00	159.95	0.02	0.41	36.00	10.00	0.00	136.00	152.23	357403.00	0.82	432.57	402.00
16	5	7	19562.00	18229.00	180.00	0	Spot (Block16, Row7, Column5)	2598.27	2478.00	1159.93	0.02	0.45	377.00	477.26	377.00	411.83	0.10	0.86	100.00	89.00	0.00	2101.00	2221.27	2361830.00	5.15	886.56	898.00
16	6	7	19854.00	18227.00	203.55	0	Spot (Block16, Row7, Column6)	34135.47	32917.00	19255.50	0.02	0.56	417.00	699.42	417.00	723.60	0.22	1.03	100.00	100.00	7.16	32500.00	33718.47	40075132.00	46.21	6706.57	6525.00
16	7	7	20148.00	18235.00	151.10	0	Spot (Block16, Row7, Column7)	16606.64	16286.00	8350.08	0.01	0.50	402.00	529.82	402.00	462.08	0.12	0.87	100.00	100.00	0.00	15884.00	16204.64	10412363.00	34.79	3488.91	2673.00
16	8	7	20458.00	18235.00	197.20	0	Spot (Block16, Row7, Column8)	8781.79	8830.50	2353.50	0.00	0.27	390.00	432.81	390.00	212.42	0.05	0.49	100.00	100.00	0.00	8440.50	8391.79	9659967.00	39.30	2354.24	2126.00
16	1	8	18350.00	18512.00	155.75	0	Spot (Block16, Row8, Column1)	601.52	569.00	215.70	0.02	0.36	331.00	369.44	331.00	154.22	0.05	0.42	67.00	31.00	0.00	238.00	270.52	403016.00	1.50	432.43	410.50
16	2	8	18654.00	18521.00	152.40	0	Spot (Block16, Row8, Column2)	1610.46	1527.00	762.14	0.02	0.47	330.00	346.10	330.00	51.61	0.02	0.15	100.00	100.00	0.00	1197.00	1280.46	1025860.00	24.50	633.19	593.00
16	3	8	18947.00	18523.00	149.60	0	Spot (Block16, Row8, Column3)	4693.57	3732.00	3426.67	0.10	0.73	332.00	369.29	332.00	219.68	0.05	0.59	100.00	90.00	0.00	3400.00	4361.57	2891239.00	19.68	1125.04	894.00
16	4	8	19254.00	18525.00	157.55	0	Spot (Block16, Row8, Column4)	51092.56	60182.50	16309.58	0.07	0.32	371.00	411.52	371.00	275.19	0.05	0.67	100.00	100.00	45.15	59811.50	50721.56	34743216.00	184.17	9806.04	7568.00
16	5	8	19542.00	18506.00	157.70	0	Spot (Block16, Row8, Column5)	516.15	495.00	137.76	0.02	0.27	380.00	484.81	380.00	444.46	0.11	0.92	1.00	0.00	0.00	115.00	136.15	354081.00	0.07	420.21	400.00
16	6	8	19860.00	18530.00	205.85	0	Spot (Block16, Row8, Column6)	39878.05	38444.00	21679.93	0.02	0.54	403.00	663.84	403.00	727.75	0.22	1.10	100.00	100.00	31.81	38041.00	39475.05	48133188.00	53.88	8397.79	8400.50
16	7	8	20159.00	18535.00	147.45	0	Spot (Block16, Row8, Column7)	6365.52	5890.00	3272.78	0.03	0.51	396.00	509.95	396.00	465.71	0.11	0.91	100.00	100.00	0.00	5494.00	5969.52	3768385.00	12.57	1692.00	1393.50
16	8	8	20443.00	18533.00	152.90	0	Spot (Block16, Row8, Column8)	59868.21	65535.00	9993.38	0.04	0.17	402.00	459.59	402.00	260.55	0.06	0.57	100.00	100.00	68.18	65133.00	59466.21	38196240.00	228.01	13872.24	10799.00
17	1	1	4839.00	20834.00	150.35	0	Spot (Block17, Row1, Column1)	38790.95	35506.50	20228.83	0.04	0.52	981.00	1005.14	981.00	206.70	0.01	0.21	100.00	100.00	20.94	34525.50	37809.95	23895332.00	182.80	8628.29	6424.00
17	2	1	5132.00	20840.00	143.40	0	Spot (Block17, Row1, Column2)	14865.32	12764.00	8960.32	0.07	0.60	926.00	977.61	926.00	186.68	0.02	0.19	100.00	100.00	0.00	11838.00	13939.32	8309713.00	74.39	3659.90	2807.00
17	3	1	5443.00	20842.00	144.80	0	Spot (Block17, Row1, Column3)	4346.77	3652.00	2466.93	0.08	0.57	907.00	953.04	907.00	141.50	0.02	0.15	99.00	99.00	0.00	2745.00	3439.77	2460270.00	23.98	1619.28	1520.00
17	4	1	5730.00	20846.00	142.80	0	Spot (Block17, Row1, Column4)	10002.32	8425.00	6108.94	0.07	0.61	924.00	970.16	924.00	159.90	0.02	0.16	100.00	100.00	0.00	7501.00	9078.32	5571290.00	56.49	2671.36	2197.00
17	5	1	6040.00	20841.00	143.00	0	Spot (Block17, Row1, Column5)	12725.44	10892.00	8933.63	0.07	0.70	914.50	961.44	914.50	166.43	0.02	0.17	100.00	100.00	0.00	9977.50	11810.94	7062621.00	70.69	2909.70	2209.50
17	6	1	6329.00	20847.00	141.45	0	Spot (Block17, Row1, Column6)	15654.43	13924.00	8478.73	0.05	0.54	977.00	978.90	977.00	185.75	0.00	0.19	100.00	100.00	0.00	12947.00	14677.43	8516012.00	79.01	4335.21	3433.00
17	7	1	6632.00	20848.00	141.85	0	Spot (Block17, Row1, Column7)	39046.30	36834.00	20090.62	0.03	0.51	909.00	970.75	909.00	191.67	0.03	0.20	100.00	100.00	19.45	35925.00	38137.30	21280304.00	198.65	9208.32	8056.00
17	8	1	6937.00	20852.00	166.45	0	Spot (Block17, Row1, Column8)	1243.90	1202.00	211.42	0.01	0.17	903.00	950.12	903.00	166.51	0.02	0.18	80.00	43.00	0.00	299.00	340.90	960290.00	1.76	1020.21	994.00
17	1	2	4825.00	21141.00	222.10	0	Spot (Block17, Row2, Column1)	1028.84	1002.00	114.10	0.01	0.11	918.00	991.91	918.00	465.81	0.03	0.47	0.00	0.00	0.00	84.00	110.84	1454779.00	0.08	966.79	982.00
17	2	2	5127.00	21143.00	123.05	0	Spot (Block17, Row2, Column2)	7776.88	7557.00	2807.90	0.01	0.36	905.00	953.46	905.00	162.69	0.02	0.17	100.00	100.00	0.00	6652.00	6871.88	3118527.00	41.94	2439.23	2237.00
17	3	2	5443.00	21144.00	158.70	0	Spot (Block17, Row2, Column3)	1643.03	1560.50	416.62	0.02	0.25	919.00	968.90	919.00	169.39	0.02	0.17	96.00	81.00	0.00	641.50	724.03	1136976.00	3.98	1140.73	1125.00
17	4	2	5741.00	21150.00	190.35	0	Spot (Block17, Row2, Column4)	3656.58	3241.00	1523.47	0.05	0.42	988.00	1001.32	988.00	190.91	0.01	0.19	100.00	100.00	0.00	2253.00	2668.58	3726051.00	13.91	1770.45	1722.00
17	5	2	6038.00	21145.00	165.00	0	Spot (Block17, Row2, Column5)	9673.61	8997.00	4305.57	0.03	0.45	964.00	983.56	964.00	179.48	0.01	0.18	100.00	100.00	0.00	8033.00	8709.61	7284228.00	48.42	2860.01	2618.00
17	6	2	6330.00	21147.00	145.50	0	Spot (Block17, Row2, Column6)	3531.37	3200.00	1594.10	0.04	0.45	934.00	1023.53	934.00	397.08	0.04	0.39	99.00	87.00	0.00	2266.00	2597.37	2034071.00	6.32	1481.03	1441.50
17	7	2	6636.00	21153.00	147.30	0	Spot (Block17, Row2, Column7)	3076.41	2687.00	1369.81	0.06	0.45	962.00	989.69	962.00	355.33	0.01	0.36	98.00	86.00	0.00	1725.00	2114.41	1818159.00	5.87	1378.77	1254.50
17	8	2	6936.00	21152.00	147.00	-50	Spot (Block17, Row2, Column8)	1036.23	1007.00	141.17	0.01	0.14	929.00	995.01	929.00	360.53	0.03	0.36	4.00	0.00	0.00	78.00	107.23	613451.00	0.11	1001.90	986.00
17	1	3	4834.00	21435.00	141.05	0	Spot (Block17, Row3, Column1)	15827.88	14603.00	9509.77	0.03	0.60	919.00	981.40	919.00	446.49	0.03	0.45	100.00	100.00	0.00	13684.00	14908.88	8626193.00	33.25	3562.01	2738.00
17	2	3	5134.00	21441.00	147.30	0	Spot (Block17, Row3, Column2)	2628.27	2479.00	939.66	0.03	0.36	953.00	1007.72	953.00	249.05	0.02	0.25	100.00	94.00	0.00	1526.00	1675.27	1555937.00	6.51	1322.80	1311.00
17	3	3	5426.00	21437.00	138.25	0	Spot (Block17, Row3, Column3)	11690.30	9550.00	10173.80	0.09	0.87	971.00	991.95	971.00	222.15	0.01	0.22	100.00	100.00	1.92	8579.00	10719.30	6078956.00	48.16	3674.14	2696.00
17	4	3	5735.00	21446.00	139.75	0	Spot (Block17, Row3, Column4)	28158.53	25599.50	15812.67	0.04	0.56	938.00	981.22	938.00	188.22	0.02	0.19	100.00	100.00	0.57	24661.50	27220.53	14867702.00	144.39	6920.80	5422.50
17	5	3	6033.00	21447.00	138.50	0	Spot (Block17, Row3, Column5)	5652.65	5058.00	2868.82	0.05	0.51	967.00	1034.63	967.00	419.78	0.03	0.41	100.00	100.00	0.00	4091.00	4685.65	2928073.00	11.00	1970.34	1735.00
17	6	3	6338.00	21447.00	225.30	0	Spot (Block17, Row3, Column6)	32421.85	20367.50	20414.81	0.20	0.63	975.00	1107.49	975.00	603.78	0.06	0.55	100.00	100.00	19.33	19392.50	31446.85	47141652.00	51.86	9038.97	8865.50
17	7	3	6638.00	21451.00	142.95	0	Spot (Block17, Row3, Column7)	7575.76	6533.00	4770.72	0.06	0.63	967.00	1031.82	967.00	415.17	0.03	0.40	100.00	99.00	0.00	5566.00	6608.76	4196971.00	15.76	2296.97	1946.00
17	8	3	6932.00	21458.00	154.85	0	Spot (Block17, Row3, Column8)	16451.68	15342.50	7412.68	0.03	0.45	989.00	1025.27	989.00	265.20	0.02	0.26	100.00	100.00	0.00	14353.50	15462.68	10858111.00	58.17	4160.52	3635.50
17	1	4	4832.00	21736.00	139.45	0	Spot (Block17, Row4, Column1)	26050.44	23483.50	15050.95	0.05	0.58	957.00	1008.97	957.00	258.00	0.02	0.26	100.00	100.00	0.19	22526.50	25093.44	13858834.00	97.06	6287.31	5115.00
17	2	4	5133.00	21743.00	162.45	0	Spot (Block17, Row4, Column2)	12828.13	12048.00	6180.34	0.03	0.48	990.00	1109.58	990.00	390.98	0.05	0.35	100.00	100.00	0.00	11058.00	11838.13	9364536.00	29.97	3224.08	3140.00
17	3	4	5432.00	21741.00	147.40	0	Spot (Block17, Row4, Column3)	59289.57	65535.00	12055.34	0.04	0.20	981.00	1084.81	981.00	399.66	0.04	0.37	100.00	100.00	72.03	64554.00	58308.57	35396156.00	145.64	14292.85	9418.00
17	4	4	5725.00	21759.00	174.25	0	Spot (Block17, Row4, Column4)	1304.28	1276.00	240.74	0.01	0.18	915.00	964.87	915.00	181.76	0.02	0.19	77.00	49.00	0.00	361.00	389.28	1107334.00	1.87	1064.44	1027.00
17	5	4	6027.00	21746.00	140.60	0	Spot (Block17, Row4, Column5)	4482.07	3190.00	6010.09	0.15	1.34	914.00	969.04	914.00	192.30	0.03	0.20	99.00	99.00	0.19	2276.00	3568.07	2406870.00	18.27	1820.70	1348.00
17	6	4	6335.00	21747.00	173.95	0	Spot (Block17, Row4, Column6)	14091.49	14039.50	5960.73	0.00	0.42	978.00	1050.40	978.00	443.99	0.03	0.42	100.00	100.00	0.00	13061.50	13113.49	11865031.00	29.37	3937.01	3239.00
17	7	4	6625.00	21753.00	143.95	0	Spot (Block17, Row4, Column7)	7385.07	5869.50	5167.31	0.10	0.70	986.00	1085.77	986.00	617.82	0.04	0.57	95.00	83.00	0.00	4883.50	6399.07	4165178.00	10.20	2003.08	1795.00
17	8	4	6929.00	21762.00	150.40	0	Spot (Block17, Row4, Column8)	2821.22	2451.00	1193.98	0.06	0.42	985.00	1018.20	985.00	319.91	0.01	0.31	99.00	85.00	0.00	1466.00	1836.22	1754799.00	5.64	1413.17	1379.00
17	1	5	4835.00	22042.00	139.35	0	Spot (Block17, Row5, Column1)	31365.13	27908.00	20722.02	0.05	0.66	996.00	1096.23	996.00	445.57	0.04	0.41	100.00	100.00	10.10	26912.00	30369.13	16466693.00	67.93	6975.91	5379.00
17	2	5	5128.00	22040.00	153.85	0	Spot (Block17, Row5, Column2)	15857.51	14886.00	7054.63	0.03	0.44	1008.00	1208.99	1008.00	571.93	0.08	0.47	100.00	100.00	0.00	13878.00	14849.51	10354953.00	25.61	3766.28	3530.50
17	3	5	5431.00	22042.00	147.95	0	Spot (Block17, Row5, Column3)	41794.09	40854.00	20351.55	0.01	0.49	998.00	1137.99	998.00	459.74	0.06	0.40	100.00	100.00	28.00	39856.00	40796.09	25076580.00	88.43	7759.76	6473.00
17	4	5	5729.00	22044.00	139.70	0	Spot (Block17, Row5, Column4)	10448.67	9584.00	5844.52	0.04	0.56	980.00	1036.14	980.00	317.22	0.02	0.31	100.00	100.00	0.00	8604.00	9468.67	5516899.00	29.67	3376.05	2831.50
17	5	5	6033.00	22044.00	146.85	0	Spot (Block17, Row5, Column5)	59619.75	65535.00	11178.16	0.04	0.19	980.00	1010.68	980.00	250.75	0.01	0.25	100.00	100.00	71.77	64555.00	58639.75	35056688.00	233.73	15060.64	11399.00
17	6	5	6333.00	22047.00	142.65	0	Spot (Block17, Row5, Column6)	4309.12	3963.50	1890.32	0.04	0.44	989.00	1108.64	989.00	616.05	0.05	0.56	100.00	82.00	0.00	2974.50	3320.12	2361398.00	5.20	1824.99	1734.50
17	7	5	6633.00	22051.00	223.20	0	Spot (Block17, Row5, Column7)	42624.50	38061.00	20185.88	0.05	0.47	1019.00	1270.08	1019.00	981.73	0.10	0.77	100.00	100.00	36.11	37042.00	41605.50	60910928.00	42.12	11298.54	11271.00
17	8	5	6940.00	22051.00	156.10	0	Spot (Block17, Row5, Column8)	16649.13	12528.00	14019.95	0.12	0.84	985.00	1105.10	985.00	992.84	0.05	0.90	95.00	82.00	0.30	11543.00	15664.13	11171565.00	15.66	4097.10	1666.00
17	1	6	4827.00	22342.00	221.60	0	Spot (Block17, Row6, Column1)	27168.77	14641.00	20483.62	0.27	0.75	1050.00	1292.64	1050.00	763.10	0.09	0.59	100.00	100.00	13.79	13591.00	26118.77	38036456.00	33.91	7786.04	8022.00
17	2	6	5131.00	22338.00	230.20	0	Spot (Block17, Row6, Column2)	34921.34	26756.00	17994.55	0.12	0.52	1009.00	1259.98	1009.00	826.62	0.10	0.66	100.00	100.00	14.60	25747.00	33912.34	53325120.00	40.72	9501.74	9512.00
17	3	6	5422.00	22341.00	139.55	0	Spot (Block17, Row6, Column3)	30790.65	28313.00	17989.85	0.04	0.58	990.00	1111.10	990.00	583.11	0.05	0.52	100.00	100.00	3.77	27323.00	29800.65	16349835.00	50.90	7464.26	5861.00
17	4	6	5731.00	22340.00	139.40	0	Spot (Block17, Row6, Column4)	5915.85	5257.50	3076.96	0.05	0.52	984.00	996.22	984.00	192.75	0.01	0.19	100.00	100.00	0.00	4273.50	4931.85	3111738.00	25.52	2139.82	1997.50
17	5	6	6030.00	22345.00	144.20	0	Spot (Block17, Row6, Column5)	57475.01	65535.00	13323.53	0.06	0.23	992.00	1036.05	992.00	269.75	0.02	0.26	100.00	100.00	65.61	64543.00	56483.01	32588572.00	209.23	12330.53	9884.00
17	6	6	6336.00	22345.00	149.95	0	Spot (Block17, Row6, Column6)	2276.93	1967.00	1043.63	0.06	0.46	989.00	1087.48	989.00	518.85	0.04	0.48	71.00	45.00	0.00	978.00	1287.93	1393483.00	2.29	1288.48	1259.00
17	7	6	6629.00	22347.00	143.05	0	Spot (Block17, Row6, Column7)	14763.62	12852.00	9101.22	0.06	0.62	1004.00	1126.89	1004.00	705.77	0.05	0.63	100.00	100.00	0.00	11848.00	13759.62	8238099.00	19.32	3775.42	2937.00
17	8	6	6934.00	22354.00	141.05	0	Spot (Block17, Row6, Column8)	16435.09	14380.00	10860.89	0.06	0.66	978.00	1012.72	978.00	498.23	0.02	0.49	100.00	100.00	0.00	13402.00	15457.09	8940690.00	30.95	3694.03	3200.00
17	1	7	4828.00	22636.00	151.70	0	Spot (Block17, Row7, Column1)	18535.90	16277.00	9585.68	0.06	0.52	1004.00	1184.66	1004.00	582.43	0.07	0.49	100.00	100.00	0.00	15273.00	17531.90	11733222.00	29.79	3943.82	3667.00
17	2	7	5129.00	22647.00	168.65	0	Spot (Block17, Row7, Column2)	1347.27	1312.00	227.77	0.01	0.17	989.00	1102.13	989.00	557.89	0.05	0.51	19.00	0.00	0.00	323.00	358.27	1061652.00	0.44	1118.12	1110.00
17	3	7	5414.00	22642.00	219.95	0	Spot (Block17, Row7, Column3)	1078.12	1085.00	131.64	0.00	0.12	936.00	980.31	936.00	280.73	0.02	0.29	12.00	0.00	0.00	149.00	142.12	1496434.00	0.35	1004.26	993.00
17	4	7	5738.00	22650.00	218.05	0	Spot (Block17, Row7, Column4)	1169.72	1112.00	205.54	0.02	0.18	978.00	1027.98	978.00	331.48	0.02	0.32	20.00	1.00	0.00	134.00	191.72	1584965.00	0.43	1022.21	1000.00
17	5	7	6029.00	22650.00	189.40	0	Spot (Block17, Row7, Column5)	3617.87	3055.00	1778.85	0.07	0.49	1004.00	1149.90	1004.00	661.27	0.06	0.58	93.00	66.00	0.00	2051.00	2613.87	3635964.00	3.73	1671.51	1655.00
17	6	7	6325.00	22648.00	222.95	0	Spot (Block17, Row7, Column6)	38993.21	33719.00	19380.06	0.06	0.50	1082.00	1367.11	1082.00	993.01	0.10	0.73	100.00	100.00	22.53	32637.00	37911.21	55565656.00	37.89	10582.98	10672.00
17	7	7	6621.00	22654.00	142.55	0	Spot (Block17, Row7, Column7)	20466.05	19282.00	10448.90	0.03	0.51	1011.00	1146.57	1011.00	603.69	0.05	0.53	100.00	100.00	0.00	18271.00	19455.05	11235860.00	32.00	5788.43	3636.00
17	8	7	6930.00	22654.00	174.95	0	Spot (Block17, Row7, Column8)	25993.67	26003.00	8296.22	0.00	0.32	992.00	1030.43	992.00	265.33	0.02	0.26	100.00	100.00	0.00	25011.00	25001.67	22302572.00	94.09	6876.67	6312.00
17	1	8	4811.00	22945.00	196.00	0	Spot (Block17, Row8, Column1)	1308.00	1230.50	337.76	0.03	0.26	999.00	1068.12	999.00	344.46	0.03	0.32	32.00	4.00	0.00	231.50	309.00	1420486.00	0.70	1108.67	1092.00
17	2	8	5128.00	22935.00	150.00	0	Spot (Block17, Row8, Column2)	2549.99	2374.00	901.40	0.03	0.35	992.00	1029.08	992.00	286.20	0.02	0.28	99.00	85.00	0.00	1382.00	1557.99	1573341.00	5.31	1371.59	1326.00
17	3	8	5418.00	22941.00	139.30	0	Spot (Block17, Row8, Column3)	7287.74	6170.00	5051.40	0.07	0.69	992.00	1057.82	992.00	314.29	0.03	0.30	100.00	94.00	0.00	5178.00	6295.74	3840641.00	19.82	2318.61	1899.00
17	4	8	5726.00	22945.00	148.40	0	Spot (Block17, Row8, Column4)	39276.57	38221.50	18066.50	0.01	0.46	996.00	1112.68	996.00	430.00	0.05	0.39	100.00	100.00	13.29	37225.50	38280.57	23644572.00	88.75	7363.22	6458.00
17	5	8	6022.00	22939.00	191.55	0	Spot (Block17, Row8, Column5)	1193.41	1191.00	170.83	0.00	0.14	1015.00	1192.78	1015.00	667.27	0.07	0.56	0.00	0.00	0.00	176.00	178.41	1238763.00	0.00	1070.61	1084.00
17	6	8	6328.00	22947.00	214.05	0	Spot (Block17, Row8, Column6)	36692.39	28168.00	22371.19	0.11	0.61	1100.00	1364.33	1100.00	993.91	0.09	0.73	100.00	100.00	29.89	27068.00	35592.39	47883964.00	35.54	9850.85	9839.00
17	7	8	6627.00	22950.00	138.20	0	Spot (Block17, Row8, Column7)	8907.23	8303.50	4446.53	0.03	0.50	1077.00	1193.02	1077.00	675.58	0.04	0.57	100.00	98.00	0.00	7226.50	7830.23	4596131.00	11.42	2740.35	2384.50
17	8	8	6911.00	22953.00	144.20	0	Spot (Block17, Row8, Column8)	62522.02	65535.00	6717.24	0.02	0.11	1077.00	1128.18	1077.00	440.25	0.02	0.39	100.00	100.00	76.69	64458.00	61445.02	35137656.00	139.45	17182.01	13671.50
18	1	1	9341.00	20863.00	152.35	0	Spot (Block18, Row1, Column1)	39113.27	36485.00	19786.04	0.03	0.51	507.00	556.55	507.00	178.51	0.04	0.32	100.00	100.00	22.20	35978.00	38606.27	24837048.00	215.99	8086.89	6716.50
18	2	1	9637.00	20869.00	146.30	0	Spot (Block18, Row1, Column2)	6721.08	6047.50	3332.82	0.05	0.50	508.00	550.05	508.00	143.74	0.03	0.26	100.00	100.00	0.00	5539.50	6213.08	3925111.00	42.93	1758.04	1598.00
18	3	1	9943.00	20871.00	144.25	0	Spot (Block18, Row1, Column3)	3632.62	3174.00	2056.82	0.06	0.57	513.00	546.75	513.00	123.18	0.03	0.23	100.00	100.00	0.00	2661.00	3119.62	2037898.00	25.05	1191.50	963.00
18	4	1	10231.00	20872.00	144.90	0	Spot (Block18, Row1, Column4)	5151.38	4722.50	2418.25	0.04	0.47	509.00	543.21	509.00	120.52	0.03	0.22	100.00	100.00	0.00	4213.50	4642.38	2936286.00	38.24	1551.82	1366.00
18	5	1	10539.00	20868.00	145.75	0	Spot (Block18, Row1, Column5)	6664.26	5134.00	4866.36	0.11	0.73	506.00	539.05	506.00	103.10	0.03	0.19	100.00	100.00	0.00	4628.00	6158.26	3858605.00	59.41	1554.48	1325.00
18	6	1	10832.00	20874.00	143.45	0	Spot (Block18, Row1, Column6)	10603.37	9672.00	5651.96	0.04	0.53	509.00	548.80	509.00	134.07	0.03	0.24	100.00	100.00	0.00	9163.00	10094.37	5959094.00	75.00	2730.31	2020.50
18	7	1	11130.00	20876.00	144.05	0	Spot (Block18, Row1, Column7)	31278.03	28757.50	17507.12	0.04	0.56	515.00	556.71	515.00	135.22	0.03	0.24	100.00	100.00	3.35	28242.50	30763.03	17765936.00	227.19	5726.90	4416.00
18	8	1	11449.00	20869.00	177.55	0	Spot (Block18, Row1, Column8)	898.81	888.00	208.10	0.01	0.23	562.00	563.53	562.00	98.23	0.00	0.17	89.00	74.00	0.00	326.00	336.81	790050.00	3.41	640.31	610.00
18	1	2	9355.00	21188.00	175.15	0	Spot (Block18, Row2, Column1)	590.72	594.00	70.79	0.00	0.12	507.00	542.32	507.00	133.11	0.03	0.25	24.00	0.00	0.00	87.00	83.72	508607.00	0.36	543.52	514.00
18	2	2	9629.00	21168.00	129.70	0	Spot (Block18, Row2, Column2)	6025.07	5678.00	2297.13	0.03	0.38	504.00	533.03	504.00	104.89	0.02	0.20	100.00	100.00	0.00	5174.00	5521.07	2717307.00	52.36	1679.86	1640.00
18	3	2	9944.00	21167.00	172.35	0	Spot (Block18, Row2, Column3)	848.33	812.00	180.66	0.02	0.21	509.00	541.24	509.00	136.73	0.03	0.25	87.00	61.00	0.00	303.00	339.33	709208.00	2.25	608.48	596.50
18	4	2	10239.00	21178.00	179.85	0	Spot (Block18, Row2, Column4)	3105.01	3049.50	1259.63	0.01	0.41	530.00	573.23	530.00	150.37	0.03	0.26	100.00	100.00	0.00	2519.50	2575.01	2813135.00	16.84	1177.60	1162.00
18	5	2	10537.00	21171.00	183.20	0	Spot (Block18, Row2, Column5)	8538.01	8188.00	2985.30	0.02	0.35	529.00	587.76	529.00	205.11	0.05	0.35	100.00	100.00	0.00	7659.00	8009.01	8042807.00	38.76	2453.65	2078.50
18	6	2	10831.00	21166.00	155.15	0	Spot (Block18, Row2, Column6)	1662.02	1565.00	766.88	0.03	0.46	570.00	706.52	570.00	635.25	0.09	0.90	65.00	35.00	0.00	995.00	1092.02	1101916.00	1.50	813.77	709.50
18	7	2	11134.00	21182.00	148.30	0	Spot (Block18, Row2, Column7)	2321.30	2141.00	1083.08	0.04	0.47	554.00	601.23	554.00	307.65	0.04	0.51	100.00	83.00	0.00	1587.00	1767.30	1390457.00	5.59	994.45	891.00
18	8	2	11437.00	21180.00	147.00	-50	Spot (Block18, Row2, Column8)	579.05	585.00	67.87	0.00	0.12	565.00	591.32	565.00	265.88	0.02	0.45	0.00	0.00	0.00	20.00	14.05	340481.00	-0.05	591.38	596.00
18	1	3	9340.00	21464.00	145.55	0	Spot (Block18, Row3, Column1)	9777.97	8435.00	6101.74	0.06	0.62	508.00	538.09	508.00	183.32	0.02	0.34	100.00	100.00	0.00	7927.00	9269.97	5690777.00	50.40	2249.48	1756.50
18	2	3	9637.00	21470.00	148.85	0	Spot (Block18, Row3, Column2)	1190.21	1076.50	375.99	0.04	0.32	515.00	567.41	515.00	194.91	0.04	0.34	98.00	71.00	0.00	561.50	675.21	723645.00	3.20	714.03	696.50
18	3	3	9929.00	21469.00	145.30	0	Spot (Block18, Row3, Column3)	2885.71	2333.00	1697.72	0.09	0.59	511.00	539.57	511.00	108.76	0.02	0.20	100.00	100.00	0.00	1822.00	2374.71	1665057.00	21.57	987.91	846.00
18	4	3	10234.00	21467.00	143.75	0	Spot (Block18, Row3, Column4)	13022.24	11815.00	7123.95	0.04	0.55	526.00	556.30	526.00	99.46	0.02	0.18	100.00	100.00	0.00	11289.00	12496.24	7318497.00	125.34	3112.97	2405.50
18	5	3	10522.00	21467.00	160.10	0	Spot (Block18, Row3, Column5)	1612.19	1114.00	2065.81	0.16	1.28	586.00	742.86	586.00	685.59	0.10	0.92	41.00	19.00	0.00	528.00	1026.19	1147881.00	1.27	971.70	697.00
18	6	3	10836.00	21474.00	221.35	0	Spot (Block18, Row3, Column6)	53152.29	65043.50	14689.19	0.09	0.28	607.00	1003.38	607.00	973.41	0.22	0.97	100.00	100.00	49.36	64436.50	52545.29	74520216.00	53.57	12145.18	11383.00
18	7	3	11142.00	21480.00	145.80	0	Spot (Block18, Row3, Column7)	5616.05	4849.00	3589.15	0.06	0.64	585.00	772.72	585.00	718.76	0.12	0.93	95.00	79.00	0.00	4264.00	5031.05	3262927.00	6.74	1479.58	1266.50
18	8	3	11434.00	21483.00	159.90	0	Spot (Block18, Row3, Column8)	56414.04	65535.00	13638.55	0.07	0.24	593.00	676.74	593.00	445.41	0.06	0.66	100.00	100.00	57.95	64942.00	55821.04	39715832.00	125.14	10945.99	9294.50
18	1	4	9335.00	21765.00	142.95	0	Spot (Block18, Row4, Column1)	18244.94	16200.00	10218.31	0.05	0.56	516.00	575.66	516.00	202.68	0.05	0.35	100.00	100.00	0.00	15684.00	17728.94	10180678.00	87.18	3602.68	2822.00
18	2	4	9634.00	21772.00	171.30	0	Spot (Block18, Row4, Column2)	11585.96	10413.00	6488.71	0.05	0.56	575.00	677.71	575.00	397.24	0.07	0.59	100.00	100.00	0.00	9838.00	11010.96	9512076.00	27.46	2614.43	2533.00
18	3	4	9932.00	21771.00	145.80	0	Spot (Block18, Row4, Column3)	48644.72	57618.00	18566.07	0.07	0.38	556.00	652.55	556.00	357.32	0.07	0.55	100.00	100.00	43.87	57062.00	48088.72	28165468.00	134.31	10385.22	6833.00
18	4	4	10220.00	21760.00	189.70	0	Spot (Block18, Row4, Column4)	756.98	712.00	161.23	0.03	0.21	519.00	555.48	519.00	156.88	0.03	0.28	67.00	26.00	0.00	193.00	237.98	769088.00	1.28	581.03	579.00
18	5	4	10519.00	21781.00	133.10	0	Spot (Block18, Row4, Column5)	3896.15	1253.00	9207.94	0.49	2.36	540.00	576.57	540.00	167.82	0.03	0.29	99.00	95.00	0.63	713.00	3356.15	1850672.00	19.78	1957.83	877.00
18	6	4	10835.00	21775.00	185.05	0	Spot (Block18, Row4, Column6)	12058.33	12197.00	4490.46	0.00	0.37	586.00	784.99	586.00	705.94	0.13	0.90	100.00	100.00	0.00	11611.00	11472.33	11612176.00	15.97	3039.88	2535.00
18	7	4	11127.00	21783.00	149.20	0	Spot (Block18, Row4, Column7)	3000.06	2374.00	1981.96	0.10	0.66	595.00	760.63	595.00	620.35	0.11	0.82	79.00	62.00	0.00	1779.00	2405.06	1836038.00	3.61	1031.18	924.50
18	8	4	11436.00	21789.00	153.05	0	Spot (Block18, Row4, Column8)	2055.07	1858.00	868.97	0.04	0.42	593.00	652.65	593.00	314.00	0.04	0.48	99.00	79.00	0.00	1265.00	1462.07	1321413.00	4.47	905.31	855.50
18	1	5	9334.00	22072.00	143.05	0	Spot (Block18, Row5, Column1)	14984.37	12877.00	9300.40	0.07	0.62	588.00	837.06	588.00	933.10	0.15	1.11	100.00	100.00	0.00	12289.00	14396.37	8331307.00	15.16	3380.89	2630.50
18	2	5	9633.00	22070.00	156.95	0	Spot (Block18, Row5, Column2)	58559.74	65535.00	12048.50	0.05	0.21	608.00	882.71	608.00	778.73	0.16	0.88	100.00	100.00	64.02	64927.00	57951.74	39879536.00	74.07	11634.53	10624.00
18	3	5	9934.00	22071.00	154.00	0	Spot (Block18, Row5, Column3)	38943.72	34911.00	20977.23	0.05	0.54	587.00	737.07	587.00	486.32	0.10	0.66	100.00	100.00	25.42	34324.00	38356.72	25430380.00	78.56	5616.89	5111.00
18	4	5	10230.00	22076.00	143.30	0	Spot (Block18, Row5, Column4)	8315.38	7045.00	5411.04	0.07	0.65	544.00	617.97	544.00	305.67	0.06	0.49	100.00	100.00	0.00	6501.00	7771.38	4681556.00	25.18	1982.30	1451.00
18	5	5	10533.00	22076.00	144.05	0	Spot (Block18, Row5, Column5)	46803.00	56882.50	20278.87	0.08	0.43	523.00	595.71	523.00	605.02	0.06	1.02	100.00	100.00	41.07	56359.50	46280.00	26209824.00	76.37	9497.07	7151.00
18	6	5	10843.00	22075.00	222.15	0	Spot (Block18, Row5, Column6)	1486.08	1023.50	1109.94	0.16	0.75	580.00	760.19	580.00	675.69	0.12	0.89	41.00	26.00	0.00	443.50	906.08	2098341.00	1.07	876.94	643.00
18	7	5	11131.00	22076.00	214.45	0	Spot (Block18, Row5, Column7)	53256.21	65535.00	15947.84	0.09	0.30	648.00	967.13	648.00	855.71	0.17	0.88	100.00	100.00	55.52	64887.00	52608.21	69926120.00	61.11	12082.53	11342.00
18	8	5	11438.00	22083.00	144.55	0	Spot (Block18, Row5, Column8)	14713.40	12138.50	11538.70	0.08	0.78	597.00	722.83	597.00	546.20	0.08	0.76	100.00	96.00	0.00	11541.50	14116.40	8327786.00	25.61	3023.63	1894.50
18	1	6	9329.00	22369.00	223.50	0	Spot (Block18, Row6, Column1)	46930.70	45728.00	18012.72	0.01	0.38	603.00	1029.37	603.00	1128.62	0.23	1.10	100.00	100.00	42.07	45125.00	46327.70	67486960.00	40.67	11264.15	10964.00
18	2	6	9630.00	22366.00	224.85	0	Spot (Block18, Row6, Column2)	46733.93	47377.00	18415.47	0.01	0.39	611.00	1044.88	611.00	1176.93	0.23	1.13	100.00	100.00	39.71	46766.00	46122.93	67904984.00	38.82	11104.09	10737.00
18	3	6	9924.00	22372.00	140.55	0	Spot (Block18, Row6, Column3)	30800.04	29773.50	17660.60	0.01	0.57	583.00	755.84	583.00	754.90	0.11	1.00	100.00	100.00	2.81	29190.50	30217.04	16447224.00	39.80	6884.13	5426.00
18	4	6	10232.00	22371.00	145.45	0	Spot (Block18, Row6, Column4)	2743.99	2290.00	1495.98	0.08	0.55	582.00	618.07	582.00	592.66	0.03	0.96	87.00	64.00	0.00	1708.00	2161.99	1580537.00	3.59	1021.85	952.50
18	5	6	10531.00	22373.00	142.25	0	Spot (Block18, Row6, Column5)	50826.42	65535.00	18247.03	0.11	0.36	589.00	661.22	589.00	639.65	0.05	0.97	100.00	100.00	51.09	64946.00	50237.42	27853044.00	78.43	11694.77	8704.50
18	6	6	10835.00	22372.00	159.35	0	Spot (Block18, Row6, Column6)	1208.18	1054.50	485.37	0.06	0.40	599.00	741.28	599.00	612.74	0.09	0.83	36.00	10.00	0.00	455.50	609.18	843309.00	0.76	716.52	714.00
18	7	6	11128.00	22377.00	144.05	0	Spot (Block18, Row6, Column7)	19529.23	17176.00	12890.26	0.06	0.66	622.00	763.54	622.00	518.10	0.09	0.68	100.00	100.00	0.00	16554.00	18907.23	10975425.00	36.22	4224.16	3320.50
18	8	6	11437.00	22384.00	144.85	0	Spot (Block18, Row6, Column8)	27571.04	22938.50	19068.38	0.08	0.69	601.00	640.19	601.00	159.16	0.03	0.25	100.00	100.00	3.17	22337.50	26970.04	15660348.00	169.21	4948.88	3955.50
18	1	7	9329.00	22669.00	161.55	0	Spot (Block18, Row7, Column1)	16601.59	14489.00	9568.55	0.06	0.58	576.00	740.94	576.00	636.22	0.11	0.86	100.00	100.00	0.00	13913.00	16025.59	12019551.00	24.93	2952.42	2810.00
18	2	7	9635.00	22673.00	190.70	0	Spot (Block18, Row7, Column2)	920.94	789.00	371.99	0.07	0.40	587.00	720.40	587.00	675.58	0.09	0.94	17.00	1.00	0.00	202.00	333.94	943038.00	0.30	651.82	595.00
18	3	7	9896.00	22674.00	178.70	0	Spot (Block18, Row7, Column3)	707.98	687.00	260.13	0.01	0.37	575.00	629.59	575.00	507.85	0.04	0.81	2.00	1.00	0.00	112.00	132.98	633645.00	0.15	613.65	607.00
18	4	7	10235.00	22676.00	156.05	0	Spot (Block18, Row7, Column4)	944.31	891.00	249.57	0.03	0.26	587.00	615.09	587.00	216.68	0.02	0.35	60.00	31.00	0.00	304.00	357.31	631744.00	1.52	662.19	638.00
18	5	7	10534.00	22676.00	188.80	0	Spot (Block18, Row7, Column5)	4344.35	4092.00	2255.37	0.03	0.52	603.00	826.33	603.00	742.59	0.14	0.90	99.00	80.00	0.00	3489.00	3741.35	4357380.00	4.74	1491.79	1487.00
18	6	7	10826.00	22678.00	218.95	0	Spot (Block18, Row7, Column6)	48902.76	65535.00	18799.90	0.13	0.38	697.00	1219.87	697.00	1266.32	0.24	1.04	100.00	100.00	50.11	64838.00	48205.76	67144176.00	37.65	11218.39	10577.00
18	7	7	11118.00	22684.00	146.35	0	Spot (Block18, Row7, Column7)	28661.40	27285.00	14604.65	0.02	0.51	693.00	923.66	693.00	888.50	0.12	0.96	100.00	100.00	0.17	26592.00	27968.40	16766921.00	31.22	6388.55	4268.50
18	8	7	11433.00	22675.00	187.60	0	Spot (Block18, Row7, Column8)	25786.07	26327.00	7779.93	0.01	0.30	640.00	709.78	640.00	306.71	0.04	0.43	100.00	100.00	0.00	25687.00	25146.07	25553984.00	81.76	6333.40	5855.50
18	1	8	9322.00	22985.00	130.25	0	Spot (Block18, Row8, Column1)	2738.27	1031.00	7576.20	0.42	2.77	520.00	579.48	520.00	210.20	0.05	0.36	88.00	62.00	0.88	511.00	2218.27	1245913.00	10.27	1006.42	861.00
18	2	8	9630.00	22968.00	148.00	0	Spot (Block18, Row8, Column2)	2390.67	2089.00	1120.22	0.06	0.47	565.00	562.35	565.00	83.93	0.00	0.15	100.00	100.00	0.00	1524.00	1825.67	1427227.00	21.78	972.19	881.00
18	3	8	9921.00	22971.00	145.45	0	Spot (Block18, Row8, Column3)	4641.41	3716.00	3284.31	0.10	0.71	566.00	594.00	566.00	260.77	0.02	0.44	100.00	91.00	0.00	3150.00	4075.41	2678092.00	15.52	1230.42	1077.00
18	4	8	10225.00	22974.00	155.85	0	Spot (Block18, Row8, Column4)	63720.68	65535.00	6573.85	0.01	0.10	585.00	633.70	585.00	325.13	0.03	0.51	100.00	100.00	89.69	64950.00	63135.68	42629528.00	194.03	14542.99	11392.00
18	5	8	10515.00	22967.00	160.35	0	Spot (Block18, Row8, Column5)	1005.76	919.00	280.51	0.04	0.28	590.00	756.01	590.00	655.64	0.11	0.87	19.00	0.00	0.00	329.00	415.76	712078.00	0.38	690.65	676.00
18	6	8	10828.00	22977.00	222.35	0	Spot (Block18, Row8, Column6)	51577.05	63764.00	16307.45	0.09	0.32	704.00	1101.99	704.00	1093.76	0.19	0.99	100.00	100.00	49.29	63060.00	50873.05	73033824.00	46.15	11336.60	11033.50
18	7	8	11130.00	22979.00	142.95	0	Spot (Block18, Row8, Column7)	12426.55	11445.00	6752.93	0.04	0.54	697.00	872.27	697.00	692.55	0.10	0.79	100.00	100.00	0.00	10748.00	11729.55	6934014.00	16.68	2862.25	2372.00
18	8	8	11412.00	22981.00	147.80	0	Spot (Block18, Row8, Column8)	62805.87	65535.00	6540.00	0.02	0.10	688.00	761.19	688.00	382.82	0.04	0.50	100.00	100.00	77.96	64847.00	62117.87	37621036.00	162.07	16064.21	11296.00
19	1	1	13841.00	20893.00	154.00	0	Spot (Block19, Row1, Column1)	42146.83	41414.50	19445.90	0.01	0.46	509.00	564.51	509.00	187.55	0.04	0.33	100.00	100.00	26.46	40905.50	41637.83	27395600.00	221.71	8258.86	5445.00
19	2	1	14135.00	20896.00	151.85	0	Spot (Block19, Row1, Column2)	6151.36	5708.00	2954.78	0.03	0.48	498.00	524.80	498.00	140.58	0.02	0.27	100.00	100.00	0.00	5210.00	5653.36	3906115.00	40.03	1625.80	1412.00
19	3	1	14442.00	20898.00	162.30	0	Spot (Block19, Row1, Column3)	816.05	787.00	209.06	0.02	0.26	489.00	489.23	489.00	72.62	0.00	0.15	94.00	75.00	0.00	298.00	327.05	593271.00	4.50	562.30	532.00
19	4	1	14734.00	20901.00	145.15	0	Spot (Block19, Row1, Column4)	4838.81	4569.00	2213.62	0.02	0.46	488.00	487.25	488.00	66.27	0.00	0.14	100.00	100.00	0.00	4081.00	4350.81	2782313.00	65.67	1451.38	1265.00
19	5	1	15040.00	20899.00	148.15	0	Spot (Block19, Row1, Column5)	1330.60	1197.00	578.31	0.05	0.43	485.00	493.78	485.00	123.33	0.01	0.25	95.00	84.00	0.00	712.00	845.60	794366.00	6.79	674.26	622.00
19	6	1	15335.00	20901.00	148.60	0	Spot (Block19, Row1, Column6)	4999.99	4252.50	2634.03	0.07	0.53	489.00	489.47	489.00	78.92	0.00	0.16	100.00	100.00	0.00	3763.50	4510.99	2999994.00	57.15	1577.25	1044.00
19	7	1	15634.00	20902.00	145.25	0	Spot (Block19, Row1, Column7)	8658.83	8359.50	4587.96	0.02	0.53	492.00	495.34	492.00	70.10	0.00	0.14	100.00	100.00	0.00	7867.50	8166.83	4970168.00	116.45	2233.99	1689.50
19	8	1	15946.00	20906.00	158.05	0	Spot (Block19, Row1, Column8)	1148.90	1049.00	336.98	0.04	0.29	491.00	490.30	491.00	58.02	0.00	0.12	100.00	100.00	0.00	558.00	657.90	791595.00	11.35	663.54	637.00
19	1	2	13838.00	21195.00	147.00	-50	Spot (Block19, Row2, Column1)	541.04	503.00	89.08	0.03	0.16	499.00	534.40	499.00	144.23	0.03	0.27	12.00	0.00	0.00	4.00	42.04	319754.00	0.05	538.38	512.00
19	2	2	14142.00	21197.00	138.20	0	Spot (Block19, Row2, Column2)	1063.42	1037.50	259.82	0.01	0.24	494.00	498.75	494.00	70.33	0.00	0.14	100.00	100.00	0.00	543.50	569.42	557232.00	8.03	653.74	659.00
19	3	2	14434.00	21195.00	162.50	0	Spot (Block19, Row2, Column3)	765.76	733.00	165.16	0.02	0.22	488.00	484.10	488.00	86.73	0.00	0.18	92.00	70.00	0.00	245.00	277.76	561299.00	3.25	548.42	524.00
19	4	2	14747.00	21205.00	192.20	0	Spot (Block19, Row2, Column4)	903.59	799.00	710.23	0.05	0.79	490.00	505.34	490.00	134.83	0.01	0.27	88.00	63.00	0.00	309.00	413.59	950580.00	2.95	597.74	595.00
19	5	2	15045.00	21200.00	189.10	0	Spot (Block19, Row2, Column5)	22810.08	22535.00	8393.44	0.01	0.37	492.00	567.46	492.00	340.69	0.06	0.60	100.00	100.00	0.00	22043.00	22318.08	22924126.00	65.29	5191.41	4106.00
19	6	2	15339.00	21205.00	147.00	-50	Spot (Block19, Row2, Column6)	757.73	763.00	125.63	0.00	0.17	495.00	669.98	495.00	649.43	0.13	0.97	0.00	0.00	0.00	268.00	262.73	447820.00	0.14	643.82	638.00
19	7	2	15642.00	21210.00	167.75	0	Spot (Block19, Row2, Column7)	788.65	766.50	175.95	0.01	0.22	491.00	518.02	491.00	197.39	0.02	0.38	67.00	30.00	0.00	275.50	297.65	616726.00	1.37	564.62	549.50
19	8	2	15923.00	21216.00	243.85	0	Spot (Block19, Row2, Column8)	522.08	507.00	59.55	0.01	0.11	487.00	508.28	487.00	215.99	0.02	0.42	0.00	0.00	0.00	20.00	35.08	897449.00	0.06	490.63	493.00
19	1	3	13840.00	21489.00	145.35	0	Spot (Block19, Row3, Column1)	3610.56	3357.00	1586.20	0.03	0.44	498.00	505.21	498.00	66.27	0.01	0.13	100.00	100.00	0.00	2859.00	3112.56	2083291.00	46.86	1267.87	1153.50
19	2	3	14133.00	21503.00	152.25	0	Spot (Block19, Row3, Column2)	942.17	860.00	231.73	0.04	0.25	498.00	544.30	498.00	243.36	0.04	0.45	84.00	32.00	0.00	362.00	444.17	597335.00	1.63	639.29	620.00
19	3	3	14406.00	21488.00	155.95	0	Spot (Block19, Row3, Column3)	4442.38	1778.00	10012.95	0.40	2.25	493.00	510.13	493.00	138.24	0.01	0.27	96.00	91.00	1.35	1285.00	3949.38	2971952.00	28.44	1237.32	664.00
19	4	3	14732.00	21501.00	146.10	0	Spot (Block19, Row3, Column4)	5320.78	4871.00	2429.79	0.04	0.46	499.00	528.61	499.00	142.48	0.03	0.27	100.00	100.00	0.00	4372.00	4821.78	3091373.00	33.63	1704.59	1411.00
19	5	3	15040.00	21507.00	137.65	0	Spot (Block19, Row3, Column5)	2966.72	1639.00	6562.27	0.26	2.21	517.00	720.45	517.00	656.58	0.14	0.91	88.00	38.00	0.39	1122.00	2449.72	1524896.00	3.42	1112.17	1005.00
19	6	3	15334.00	21501.00	223.55	0	Spot (Block19, Row3, Column6)	54722.85	65535.00	14118.23	0.08	0.26	563.00	995.07	563.00	968.72	0.25	0.97	100.00	100.00	53.51	64972.00	54159.85	78637512.00	55.46	11798.15	10981.00
19	7	3	15667.00	21510.00	169.20	0	Spot (Block19, Row3, Column7)	848.59	744.00	318.68	0.06	0.38	504.00	678.87	504.00	628.53	0.13	0.93	21.00	0.00	0.00	240.00	344.59	674632.00	0.27	658.69	575.00
19	8	3	15936.00	21509.00	159.90	0	Spot (Block19, Row3, Column8)	43465.32	43167.00	17292.33	0.00	0.40	493.00	545.52	493.00	293.39	0.04	0.54	100.00	100.00	22.87	42674.00	42972.32	30599748.00	146.29	7920.35	6908.50
19	1	4	13835.00	21793.00	145.90	0	Spot (Block19, Row4, Column1)	6581.78	6161.50	3158.08	0.03	0.48	502.00	557.71	502.00	250.46	0.05	0.45	100.00	100.00	0.00	5659.50	6079.78	3817430.00	24.05	1851.03	1454.00
19	2	4	14135.00	21799.00	182.65	0	Spot (Block19, Row4, Column2)	17575.43	15661.00	10773.02	0.05	0.61	511.00	635.69	511.00	392.08	0.09	0.62	100.00	100.00	0.00	15150.00	17064.43	16538477.00	43.20	3503.85	3485.00
19	3	4	14436.00	21796.00	146.85	0	Spot (Block19, Row4, Column3)	16974.80	15333.00	8761.56	0.04	0.52	505.00	636.73	505.00	460.53	0.10	0.72	100.00	100.00	0.00	14828.00	16469.80	9998160.00	35.48	4054.73	3147.00
19	4	4	14711.00	21798.00	210.50	0	Spot (Block19, Row4, Column4)	614.51	603.00	89.75	0.01	0.15	501.00	525.83	501.00	93.61	0.02	0.18	57.00	20.00	0.00	102.00	113.51	776120.00	0.95	535.72	514.50
19	5	4	15046.00	21798.00	163.10	0	Spot (Block19, Row4, Column5)	1884.82	829.50	6030.72	0.36	3.20	501.00	594.01	501.00	382.06	0.07	0.64	42.00	16.00	0.55	328.50	1383.82	1379686.00	3.38	1162.94	592.00
19	6	4	15337.00	21799.00	193.00	0	Spot (Block19, Row4, Column6)	27805.08	28326.50	9510.05	0.01	0.34	520.00	742.87	520.00	691.22	0.15	0.93	100.00	100.00	0.00	27806.50	27285.08	29306556.00	39.15	6068.34	4743.50
19	7	4	15632.00	21805.00	150.30	0	Spot (Block19, Row4, Column7)	912.26	828.00	255.61	0.04	0.28	518.00	653.36	518.00	513.77	0.10	0.79	25.00	1.00	0.00	310.00	394.26	567427.00	0.50	636.01	616.00
19	8	4	15933.00	21812.00	156.00	0	Spot (Block19, Row4, Column8)	934.51	905.00	215.57	0.01	0.23	500.00	535.08	500.00	193.32	0.03	0.36	85.00	52.00	0.00	405.00	434.51	626123.00	2.07	598.33	586.00
19	1	5	13838.00	22111.00	161.90	0	Spot (Block19, Row5, Column1)	7226.97	5923.50	4789.16	0.09	0.66	545.00	789.00	545.00	911.36	0.16	1.16	91.00	84.00	0.00	5378.50	6681.97	5246777.00	7.06	1786.97	1063.50
19	2	5	14132.00	22096.00	155.95	0	Spot (Block19, Row5, Column2)	48892.84	53546.50	16991.25	0.04	0.35	583.00	820.45	583.00	691.37	0.15	0.84	100.00	100.00	39.22	52963.50	48309.84	32660656.00	69.53	9192.17	7952.50
19	3	5	14437.00	22101.00	160.15	0	Spot (Block19, Row5, Column3)	45990.31	49260.00	19314.38	0.03	0.42	524.00	710.07	524.00	592.78	0.13	0.83	100.00	100.00	39.75	48736.00	45466.31	32745344.00	76.39	6894.21	6190.00
19	4	5	14731.00	22103.00	141.55	0	Spot (Block19, Row5, Column4)	2728.61	2576.00	1164.80	0.02	0.43	503.00	591.66	503.00	418.01	0.07	0.71	99.00	88.00	0.00	2073.00	2225.61	1484365.00	5.11	1080.16	936.00
19	5	5	15038.00	22103.00	146.25	0	Spot (Block19, Row5, Column5)	25793.21	21843.00	16523.45	0.07	0.64	497.00	516.86	497.00	121.20	0.02	0.23	100.00	100.00	1.20	21346.00	25296.21	15037439.00	208.55	5330.11	3352.00
19	6	5	15344.00	22107.00	213.35	0	Spot (Block19, Row5, Column6)	750.83	697.00	174.59	0.03	0.23	509.00	636.54	509.00	512.35	0.10	0.80	8.00	0.00	0.00	188.00	241.83	976836.00	0.22	615.22	569.00
19	7	5	15638.00	22108.00	204.30	0	Spot (Block19, Row5, Column7)	47625.78	61662.00	20240.80	0.11	0.42	567.00	759.07	567.00	694.86	0.13	0.92	100.00	100.00	47.60	61095.00	47058.78	56532360.00	67.45	10779.18	10689.00
19	8	5	15942.00	22112.00	145.45	0	Spot (Block19, Row5, Column8)	2010.73	1663.50	1129.47	0.08	0.56	497.00	584.32	497.00	449.61	0.07	0.77	81.00	58.00	0.00	1166.50	1513.73	1154160.00	3.17	859.09	719.00
19	1	6	13832.00	22395.00	222.50	0	Spot (Block19, Row6, Column1)	51234.89	59564.00	15984.24	0.07	0.31	676.00	1157.36	676.00	1237.63	0.23	1.07	100.00	100.00	47.79	58888.00	50558.89	72907952.00	40.46	11366.54	10960.00
19	2	6	14132.00	22395.00	211.70	0	Spot (Block19, Row6, Column2)	40810.77	39601.50	19847.34	0.01	0.49	592.00	962.34	592.00	992.03	0.21	1.03	100.00	100.00	25.74	39009.50	40218.77	52156492.00	40.17	9166.24	8946.00
19	3	6	14422.00	22401.00	144.00	0	Spot (Block19, Row6, Column3)	8079.97	7549.00	4227.29	0.03	0.52	518.00	701.15	518.00	650.89	0.13	0.93	100.00	100.00	0.00	7031.00	7561.97	4524785.00	11.34	2098.42	1755.00
19	4	6	14738.00	22396.00	152.05	0	Spot (Block19, Row6, Column4)	1339.72	1204.00	517.92	0.05	0.39	503.00	522.78	503.00	84.27	0.02	0.16	100.00	99.00	0.00	701.00	836.72	845364.00	9.69	705.21	669.50
19	5	6	15033.00	22404.00	143.65	0	Spot (Block19, Row6, Column5)	18661.08	17253.50	10563.24	0.03	0.57	502.00	524.92	502.00	106.02	0.02	0.20	100.00	100.00	0.00	16751.50	18159.08	10524850.00	171.06	3762.74	2878.00
19	6	6	15341.00	22397.00	171.15	0	Spot (Block19, Row6, Column6)	630.36	611.50	82.28	0.01	0.13	509.00	621.01	509.00	517.97	0.09	0.83	0.00	0.00	0.00	102.50	121.36	513116.00	0.02	551.29	543.00
19	7	6	15635.00	22404.00	148.15	0	Spot (Block19, Row6, Column7)	2716.28	2523.00	1310.97	0.03	0.48	524.00	629.23	524.00	455.91	0.08	0.72	94.00	81.00	0.00	1999.00	2192.28	1610757.00	4.58	1078.54	1023.00
19	8	6	15939.00	22412.00	146.15	0	Spot (Block19, Row6, Column8)	2604.99	2470.00	1253.10	0.02	0.48	504.00	535.38	504.00	172.09	0.03	0.32	100.00	100.00	0.00	1966.00	2100.99	1518710.00	12.03	937.48	869.00
19	1	7	13831.00	22696.00	167.40	0	Spot (Block19, Row7, Column1)	26733.78	22759.00	16035.93	0.07	0.60	588.00	846.63	588.00	774.87	0.16	0.92	100.00	100.00	1.03	22171.00	26145.78	20798888.00	33.41	4359.06	4227.00
19	2	7	14132.00	22705.00	202.60	0	Spot (Block19, Row7, Column2)	647.43	619.00	95.85	0.02	0.15	533.00	726.64	533.00	646.22	0.13	0.89	0.00	0.00	0.00	86.00	114.43	754900.00	-0.12	585.68	585.00
19	3	7	14428.00	22687.00	187.35	0	Spot (Block19, Row7, Column3)	561.62	555.00	62.21	0.01	0.11	502.00	532.04	502.00	182.94	0.03	0.34	3.00	0.00	0.00	53.00	59.62	556003.00	0.16	540.08	509.50
19	4	7	14728.00	22707.00	165.10	0	Spot (Block19, Row7, Column4)	655.20	634.00	97.47	0.01	0.15	499.00	526.42	499.00	170.30	0.02	0.32	42.00	3.00	0.00	135.00	156.20	495330.00	0.76	566.60	555.00
19	5	7	15038.00	22704.00	212.50	0	Spot (Block19, Row7, Column5)	911.36	853.50	280.21	0.03	0.31	501.00	623.08	501.00	521.10	0.09	0.84	29.00	1.00	0.00	352.50	410.36	1172012.00	0.55	647.53	582.00
19	6	7	15329.00	22701.00	203.00	0	Spot (Block19, Row7, Column6)	44178.36	50484.00	21184.96	0.06	0.48	580.00	949.18	580.00	996.54	0.21	1.05	100.00	100.00	34.90	49904.00	43598.36	51644904.00	43.38	9308.61	9272.00
19	7	7	15623.00	22710.00	148.30	0	Spot (Block19, Row7, Column7)	4545.75	4243.00	2260.19	0.03	0.50	571.00	749.63	571.00	691.58	0.12	0.92	99.00	90.00	0.00	3672.00	3974.75	2731995.00	5.49	1657.64	1215.50
19	8	7	15930.00	22709.00	188.30	0	Spot (Block19, Row7, Column8)	46911.47	47851.00	12725.66	0.01	0.27	513.00	597.69	513.00	315.09	0.07	0.53	100.00	100.00	9.98	47338.00	46398.47	46536244.00	146.98	11189.24	9583.00
19	1	8	13824.00	23001.00	153.90	0	Spot (Block19, Row8, Column1)	1285.43	1101.50	680.82	0.07	0.53	520.00	603.79	520.00	338.58	0.06	0.56	78.00	42.00	0.00	581.50	765.43	830390.00	2.01	745.55	725.00
19	2	8	14132.00	22983.00	188.25	0	Spot (Block19, Row8, Column2)	789.89	746.00	190.80	0.02	0.24	514.00	543.65	514.00	84.55	0.02	0.16	87.00	67.00	0.00	232.00	275.89	793836.00	2.91	601.45	598.50
19	3	8	14419.00	22997.00	160.75	0	Spot (Block19, Row8, Column3)	926.33	875.50	282.36	0.02	0.30	503.00	537.66	503.00	190.58	0.03	0.35	80.00	49.00	0.00	372.50	423.33	657694.00	2.04	634.50	619.00
19	4	8	14728.00	23001.00	154.90	0	Spot (Block19, Row8, Column4)	59032.34	65535.00	11606.35	0.05	0.20	520.00	580.87	520.00	244.27	0.05	0.42	100.00	100.00	68.44	65015.00	58512.34	38902652.00	239.29	13307.73	10089.50
19	5	8	15018.00	23039.00	217.25	0	Spot (Block19, Row8, Column5)	680.79	674.00	125.06	0.00	0.18	521.00	674.03	521.00	614.39	0.11	0.91	0.00	0.00	0.00	153.00	159.79	917027.00	0.01	612.19	596.00
19	6	8	15331.00	23004.00	222.30	0	Spot (Block19, Row8, Column6)	53636.98	65535.00	15516.59	0.09	0.29	666.00	1017.87	666.00	1033.71	0.18	1.02	100.00	100.00	54.56	64869.00	52970.98	75897096.00	50.90	11502.65	10766.00
19	7	8	15632.00	23008.00	145.95	0	Spot (Block19, Row8, Column7)	3105.20	2871.00	1463.28	0.03	0.47	600.00	776.08	600.00	661.35	0.11	0.85	93.00	70.00	0.00	2271.00	2505.20	1804124.00	3.52	1284.38	1164.00
19	8	8	15915.00	23006.00	152.75	0	Spot (Block19, Row8, Column8)	60334.16	65535.00	9559.35	0.04	0.16	579.00	637.57	579.00	322.55	0.04	0.51	100.00	100.00	70.25	64956.00	59755.16	38734864.00	185.08	12734.85	9663.00
20	1	1	18345.00	20921.00	153.80	0	Spot (Block20, Row1, Column1)	43159.25	42247.50	18701.46	0.01	0.43	498.00	550.33	498.00	231.74	0.04	0.42	100.00	100.00	25.69	41749.50	42661.25	28053680.00	183.87	8134.98	6024.00
20	2	1	18637.00	20924.00	150.65	0	Spot (Block20, Row1, Column2)	30149.30	28052.50	15732.05	0.03	0.52	500.00	578.36	500.00	298.76	0.06	0.52	100.00	100.00	1.29	27552.50	29649.30	18692568.00	98.98	5247.13	4308.00
20	3	1	18942.00	20923.00	147.90	0	Spot (Block20, Row1, Column3)	24603.85	20938.00	17119.44	0.07	0.70	492.00	513.97	492.00	157.15	0.02	0.31	100.00	100.00	1.00	20446.00	24111.85	14836122.00	153.29	4591.72	3042.00
20	4	1	19234.00	20928.00	147.50	0	Spot (Block20, Row1, Column4)	22273.14	20700.00	11380.25	0.03	0.51	493.00	553.73	493.00	274.57	0.05	0.50	100.00	100.00	0.00	20207.00	21780.14	13207971.00	79.10	4514.21	3380.00
20	5	1	19542.00	20929.00	151.75	0	Spot (Block20, Row1, Column5)	39375.62	39749.00	24062.32	0.00	0.61	488.00	519.76	488.00	181.11	0.03	0.35	100.00	100.00	34.80	39261.00	38887.62	25003640.00	214.55	6215.15	4486.50
20	6	1	19835.00	20930.00	148.80	0	Spot (Block20, Row1, Column6)	45813.07	50469.00	19782.44	0.04	0.43	493.00	531.54	493.00	217.82	0.03	0.41	100.00	100.00	38.47	49976.00	45320.07	27625448.00	207.88	9724.64	7022.50
20	7	1	20134.00	20933.00	154.75	0	Spot (Block20, Row1, Column7)	60988.25	65535.00	9067.57	0.03	0.15	499.00	533.41	499.00	193.28	0.03	0.36	100.00	100.00	74.09	65036.00	60489.25	40252604.00	312.79	12803.27	10062.00
20	8	1	20446.00	20933.00	155.50	0	Spot (Block20, Row1, Column8)	3470.21	3187.50	1607.26	0.04	0.46	502.00	514.85	502.00	99.81	0.01	0.19	100.00	100.00	0.00	2685.50	2968.21	2304221.00	29.61	1160.46	1100.00
20	1	2	18311.00	21226.00	165.10	0	Spot (Block20, Row2, Column1)	573.56	582.00	56.09	0.01	0.10	496.00	542.57	496.00	248.41	0.04	0.46	0.00	0.00	0.00	86.00	77.56	434183.00	0.12	520.50	513.00
20	2	2	18642.00	21230.00	137.55	0	Spot (Block20, Row2, Column2)	35561.34	33982.00	15454.82	0.02	0.43	502.00	570.54	502.00	308.90	0.06	0.54	100.00	100.00	3.32	33480.00	35059.34	18207420.00	113.28	5996.16	5589.50
20	3	2	18943.00	21227.00	147.60	0	Spot (Block20, Row2, Column3)	1641.06	1514.00	733.33	0.03	0.45	497.00	570.51	497.00	322.85	0.06	0.57	88.00	68.00	0.00	1017.00	1144.06	978071.00	3.32	788.03	690.00
20	4	2	19241.00	21228.00	174.55	0	Spot (Block20, Row2, Column4)	21664.58	20893.50	10361.33	0.02	0.48	497.00	612.94	497.00	400.35	0.09	0.65	100.00	100.00	0.00	20396.50	21167.58	18414896.00	52.58	3927.22	3756.00
20	5	2	19540.00	21227.00	185.25	0	Spot (Block20, Row2, Column5)	3051.50	3017.00	937.85	0.00	0.31	491.00	560.03	491.00	296.60	0.06	0.53	100.00	100.00	0.00	2526.00	2560.50	2950803.00	8.40	1224.22	1070.00
20	6	2	19834.00	21234.00	151.65	0	Spot (Block20, Row2, Column6)	12071.74	10629.50	6909.15	0.06	0.57	502.00	623.91	502.00	428.56	0.09	0.69	100.00	100.00	0.00	10127.50	11569.74	7605193.00	26.71	2571.06	1976.50
20	7	2	20139.00	21232.00	149.35	0	Spot (Block20, Row2, Column7)	14247.91	12584.00	9016.49	0.05	0.63	506.00	559.27	506.00	207.26	0.04	0.37	100.00	100.00	0.00	12078.00	13741.91	8705474.00	66.05	3280.77	2731.00
20	8	2	20441.00	21228.00	158.30	0	Spot (Block20, Row2, Column8)	620.83	600.00	77.08	0.01	0.12	502.00	524.52	502.00	134.82	0.02	0.26	34.00	4.00	0.00	98.00	118.83	428370.00	0.71	553.14	528.50
20	1	3	18340.00	21522.00	153.70	0	Spot (Block20, Row3, Column1)	43360.52	47615.50	21651.13	0.04	0.50	496.00	518.66	496.00	155.43	0.02	0.30	100.00	100.00	36.69	47119.50	42864.52	28011068.00	275.63	8266.82	6317.00
20	2	3	18639.00	21528.00	148.20	0	Spot (Block20, Row3, Column2)	2438.26	2176.00	1152.26	0.05	0.47	502.00	573.75	502.00	288.24	0.06	0.50	99.00	93.00	0.00	1674.00	1936.26	1460518.00	6.47	988.55	847.50
20	3	3	18929.00	21522.00	146.25	0	Spot (Block20, Row3, Column3)	12454.81	10607.00	8618.47	0.07	0.69	494.00	525.97	494.00	190.04	0.03	0.36	100.00	100.00	0.51	10113.00	11960.81	7298519.00	62.77	2969.58	2173.50
20	4	3	19236.00	21530.00	151.25	0	Spot (Block20, Row3, Column4)	47353.49	55739.00	19443.69	0.07	0.41	491.00	555.82	491.00	302.22	0.05	0.54	100.00	100.00	43.33	55248.00	46862.49	29832900.00	154.85	8713.32	6366.50
20	5	3	19538.00	21530.00	146.40	0	Spot (Block20, Row3, Column5)	6037.39	5491.00	3331.22	0.04	0.55	494.00	593.59	494.00	420.32	0.08	0.71	100.00	100.00	0.00	4997.00	5543.39	3525838.00	12.95	1622.51	1271.00
20	6	3	19839.00	21530.00	213.95	0	Spot (Block20, Row3, Column6)	38493.34	33998.00	18680.19	0.05	0.49	525.00	801.62	525.00	635.61	0.18	0.79	100.00	100.00	21.54	33473.00	37968.34	50388048.00	59.30	9083.96	8555.00
20	7	3	20142.00	21535.00	150.25	0	Spot (Block20, Row3, Column7)	36211.38	32783.00	22096.09	0.04	0.61	521.00	682.51	521.00	485.86	0.12	0.71	100.00	100.00	21.81	32262.00	35690.38	22414928.00	73.13	6494.61	5123.50
20	8	3	20439.00	21538.00	159.05	0	Spot (Block20, Row3, Column8)	30398.53	27581.00	14607.42	0.04	0.48	507.00	555.48	507.00	218.71	0.04	0.39	100.00	100.00	2.15	27074.00	29891.53	21248580.00	136.45	5710.66	5083.50
20	1	4	18338.00	21821.00	148.95	0	Spot (Block20, Row4, Column1)	48008.40	57328.00	19228.85	0.08	0.40	507.00	575.88	507.00	277.01	0.06	0.48	100.00	100.00	43.44	56821.00	47501.40	29285316.00	171.23	10640.71	7461.00
20	2	4	18636.00	21825.00	187.65	0	Spot (Block20, Row4, Column2)	14632.72	13200.00	8743.41	0.04	0.60	524.00	642.41	524.00	359.83	0.09	0.56	100.00	100.00	0.00	12676.00	14108.72	14515657.00	38.88	3200.98	3213.00
20	3	4	18936.00	21825.00	157.00	0	Spot (Block20, Row4, Column3)	64773.85	65535.00	3691.85	0.01	0.06	509.00	647.41	509.00	463.71	0.10	0.72	100.00	100.00	93.13	65026.00	64264.85	44305732.00	138.29	16817.87	13819.00
20	4	4	19229.00	21830.00	148.95	0	Spot (Block20, Row4, Column4)	1695.64	1632.50	598.32	0.02	0.35	499.00	559.00	499.00	301.84	0.05	0.54	95.00	80.00	0.00	1133.50	1196.64	1024167.00	3.77	829.67	774.00
20	5	4	19524.00	21808.00	115.95	0	Spot (Block20, Row4, Column5)	7646.60	2687.00	13225.06	0.45	1.73	494.00	570.63	494.00	380.10	0.06	0.67	98.00	84.00	2.26	2193.00	7152.60	2706896.00	18.62	2136.06	1853.00
20	6	4	19841.00	21830.00	193.05	0	Spot (Block20, Row4, Column6)	3619.65	3460.00	834.46	0.02	0.23	506.00	647.82	506.00	494.93	0.11	0.76	100.00	99.00	0.00	2954.00	3113.65	3815115.00	6.00	1380.79	1263.00
20	7	4	20134.00	21835.00	149.35	0	Spot (Block20, Row4, Column7)	23018.86	17465.00	18607.36	0.12	0.81	531.00	639.13	531.00	413.99	0.08	0.65	100.00	100.00	1.49	16934.00	22487.86	13903391.00	54.06	4421.07	3552.00
20	8	4	20436.00	21842.00	151.60	0	Spot (Block20, Row4, Column8)	7426.54	6576.00	4332.57	0.05	0.58	532.00	576.36	532.00	176.38	0.03	0.31	100.00	100.00	0.00	6044.00	6894.54	4671291.00	38.84	2012.48	1628.50
20	1	5	18342.00	22125.00	147.40	0	Spot (Block20, Row5, Column1)	43727.69	44853.00	19668.21	0.01	0.45	522.00	704.00	522.00	511.09	0.13	0.73	100.00	100.00	31.58	44331.00	43205.69	25755744.00	84.18	9335.29	6624.00
20	2	5	18635.00	22124.00	156.60	0	Spot (Block20, Row5, Column2)	36375.77	34653.50	16161.90	0.02	0.44	580.00	784.27	580.00	608.23	0.13	0.78	100.00	100.00	5.34	34073.50	35795.77	24517312.00	58.52	6680.60	5842.50
20	3	5	18939.00	22126.00	165.85	0	Spot (Block20, Row5, Column3)	41865.11	40772.50	20207.14	0.01	0.48	539.00	728.50	539.00	589.12	0.13	0.81	100.00	100.00	29.27	40233.50	41326.11	31901436.00	69.83	6254.99	5698.00
20	4	5	19236.00	22131.00	147.45	0	Spot (Block20, Row5, Column4)	35328.27	33105.00	22443.90	0.03	0.64	501.00	606.15	501.00	443.93	0.08	0.73	100.00	100.00	20.07	32604.00	34827.27	20949728.00	78.22	6561.28	4458.00
20	5	5	19536.00	22128.00	154.60	0	Spot (Block20, Row5, Column5)	64868.40	65535.00	3381.23	0.00	0.05	501.00	602.14	501.00	424.54	0.08	0.71	100.00	100.00	93.61	65034.00	64367.40	42618932.00	151.38	17990.95	13088.00
20	6	5	19839.00	22130.00	148.10	0	Spot (Block20, Row5, Column6)	14865.99	13247.00	8124.99	0.05	0.55	512.00	646.02	512.00	489.64	0.10	0.76	100.00	100.00	0.00	12735.00	14353.99	8874998.00	29.04	3302.22	3047.50
20	7	5	20138.00	22137.00	204.90	0	Spot (Block20, Row5, Column7)	46719.63	55515.50	19798.22	0.07	0.42	573.00	800.54	573.00	690.55	0.15	0.86	100.00	100.00	41.50	54942.50	46146.63	55503404.00	66.50	10359.32	10347.50
20	8	5	20437.00	22135.00	150.15	0	Spot (Block20, Row5, Column8)	42475.81	48670.50	23676.55	0.06	0.56	554.00	669.24	554.00	475.77	0.08	0.71	100.00	100.00	42.10	48116.50	41921.81	26335148.00	87.87	8143.18	6458.00
20	1	6	18334.00	22427.00	213.95	0	Spot (Block20, Row6, Column1)	36138.19	30829.00	19554.77	0.07	0.54	577.00	931.29	577.00	846.12	0.21	0.91	100.00	100.00	19.83	30252.00	35561.19	47196728.00	41.61	8326.67	8154.50
20	2	6	18632.00	22423.00	212.75	0	Spot (Block20, Row6, Column2)	39525.81	36954.00	19208.79	0.03	0.49	592.00	895.44	592.00	830.78	0.18	0.93	100.00	100.00	21.66	36362.00	38933.81	50909520.00	46.50	8951.72	8706.50
20	3	6	18924.00	22426.00	149.10	0	Spot (Block20, Row6, Column3)	56505.54	65535.00	13651.65	0.06	0.24	530.00	718.05	530.00	631.46	0.13	0.88	100.00	100.00	62.52	65005.00	55975.54	34525152.00	88.35	14172.74	10201.50
20	4	6	19234.00	22427.00	148.35	0	Spot (Block20, Row6, Column4)	7550.51	6538.00	4856.17	0.06	0.64	501.00	544.44	501.00	226.36	0.04	0.42	100.00	100.00	0.00	6037.00	7049.51	4530305.00	30.95	2042.73	1715.00
20	5	6	19531.00	22428.00	154.80	0	Spot (Block20, Row6, Column5)	64481.61	65535.00	5632.34	0.01	0.09	511.00	610.45	511.00	369.32	0.08	0.61	100.00	100.00	94.24	65024.00	63970.61	42558260.00	172.94	17997.17	14379.50
20	6	6	19835.00	22430.00	147.45	0	Spot (Block20, Row6, Column6)	5346.17	4344.00	3686.26	0.09	0.69	531.00	657.16	531.00	526.78	0.09	0.80	99.00	85.00	0.00	3813.00	4815.17	3159587.00	8.90	1479.09	1195.00
20	7	6	20133.00	22433.00	152.70	0	Spot (Block20, Row6, Column7)	48187.41	61065.00	20045.70	0.10	0.42	568.00	699.53	568.00	532.70	0.09	0.76	100.00	100.00	46.70	60497.00	47619.41	30647404.00	89.15	10995.83	7445.00
20	8	6	20438.00	22440.00	152.70	0	Spot (Block20, Row6, Column8)	49164.44	65535.00	20487.46	0.12	0.42	560.00	596.74	560.00	205.54	0.03	0.34	100.00	100.00	52.03	64975.00	48604.44	31465464.00	236.29	9740.07	6030.50
20	1	7	18331.00	22722.00	182.55	0	Spot (Block20, Row7, Column1)	20259.47	16261.00	13505.25	0.10	0.67	518.00	721.43	518.00	595.36	0.14	0.83	100.00	100.00	0.11	15743.00	19741.47	18922344.00	32.82	3722.38	3706.00
20	2	7	18632.00	22725.00	151.70	0	Spot (Block20, Row7, Column2)	2764.87	2173.00	1815.31	0.10	0.66	545.00	671.26	545.00	476.08	0.09	0.71	89.00	63.00	0.00	1628.00	2219.87	1752926.00	4.40	916.17	843.50
20	3	7	18925.00	22732.00	173.40	0	Spot (Block20, Row7, Column3)	734.48	708.00	122.52	0.02	0.17	516.00	551.94	516.00	156.48	0.03	0.28	69.00	20.00	0.00	192.00	218.48	618434.00	1.17	599.69	595.00
20	4	7	19233.00	22731.00	152.70	0	Spot (Block20, Row7, Column4)	1612.60	1395.00	799.20	0.06	0.50	507.00	560.54	507.00	236.30	0.04	0.42	93.00	74.00	0.00	888.00	1105.60	1036902.00	4.45	779.55	750.00
20	5	7	19534.00	22729.00	187.90	0	Spot (Block20, Row7, Column5)	16385.53	13975.00	10054.85	0.07	0.61	523.00	741.87	523.00	606.46	0.15	0.82	100.00	100.00	0.00	13452.00	15862.53	16238055.00	25.80	3412.55	3408.50
20	6	7	19829.00	22731.00	203.90	0	Spot (Block20, Row7, Column6)	41944.98	44280.00	20739.69	0.02	0.49	599.00	982.40	599.00	914.95	0.21	0.93	100.00	100.00	28.04	43681.00	41345.98	49663180.00	44.77	8857.85	9060.00
20	7	7	20120.00	22735.00	153.95	0	Spot (Block20, Row7, Column7)	53176.19	65535.00	15672.97	0.09	0.29	584.00	749.88	584.00	609.22	0.11	0.81	100.00	100.00	52.82	64951.00	52592.19	34937036.00	86.06	10456.46	8477.00
20	8	7	20430.00	22731.00	190.25	0	Spot (Block20, Row7, Column8)	7502.96	7551.50	1986.54	0.00	0.26	551.00	592.88	551.00	205.71	0.03	0.35	100.00	100.00	0.00	7000.50	6951.96	7638011.00	33.59	2357.50	2129.50
20	1	8	18312.00	23031.00	159.45	0	Spot (Block20, Row8, Column1)	771.93	700.00	290.25	0.04	0.38	502.00	552.34	502.00	252.94	0.04	0.46	39.00	6.00	0.00	198.00	269.93	542670.00	0.87	595.11	592.00
20	2	8	18628.00	23024.00	147.75	0	Spot (Block20, Row8, Column2)	10098.60	8846.00	5939.54	0.06	0.59	505.00	531.73	505.00	89.33	0.02	0.17	100.00	100.00	0.00	8341.00	9593.60	6008668.00	107.10	2466.79	1817.50
20	3	8	18922.00	23023.00	148.10	0	Spot (Block20, Row8, Column3)	24147.91	18977.00	18676.02	0.10	0.77	511.00	546.47	511.00	149.19	0.03	0.27	100.00	100.00	1.99	18466.00	23636.91	14561187.00	158.20	4180.15	3258.00
20	4	8	19228.00	23028.00	154.45	0	Spot (Block20, Row8, Column4)	51053.79	61220.00	16803.24	0.08	0.33	509.00	549.96	509.00	188.73	0.03	0.34	100.00	100.00	46.80	60711.00	50544.79	33491544.00	267.59	10744.35	8637.00
20	5	8	19517.00	23026.00	151.45	0	Spot (Block20, Row8, Column5)	1493.19	1498.00	506.69	0.00	0.34	507.00	640.84	507.00	478.33	0.10	0.75	78.00	53.00	0.00	991.00	986.19	934737.00	1.78	762.80	722.00
20	6	8	19834.00	23032.00	211.00	0	Spot (Block20, Row8, Column6)	42184.99	41009.00	19876.04	0.01	0.47	595.00	905.63	595.00	847.51	0.18	0.94	100.00	100.00	31.57	40414.00	41589.99	53322200.00	48.71	9532.56	9447.00
20	7	8	20129.00	23035.00	148.60	0	Spot (Block20, Row8, Column7)	27304.50	24978.00	16284.16	0.04	0.60	586.00	715.14	586.00	504.57	0.09	0.71	100.00	100.00	0.50	24392.00	26718.50	16300786.00	52.70	5789.83	5157.00
20	8	8	20415.00	23032.00	152.00	0	Spot (Block20, Row8, Column8)	58952.65	65535.00	10869.41	0.05	0.18	571.00	628.63	571.00	268.14	0.04	0.43	100.00	100.00	66.46	64964.00	58381.65	37258388.00	217.51	13455.19	10470.50
21	1	1	4812.00	25333.00	148.90	0	Spot (Block21, Row1, Column1)	44270.48	44595.50	19088.87	0.00	0.43	524.00	568.82	524.00	167.47	0.04	0.29	100.00	100.00	31.09	44071.50	43746.48	26916604.00	260.95	9771.64	7734.00
21	2	1	5107.00	25342.00	142.15	0	Spot (Block21, Row1, Column2)	4332.44	4105.00	1720.76	0.02	0.40	523.00	555.82	523.00	108.33	0.03	0.19	100.00	100.00	0.00	3582.00	3809.44	2369843.00	34.86	1378.83	1281.00
21	3	1	5418.00	25343.00	160.20	0	Spot (Block21, Row1, Column3)	856.37	789.00	197.17	0.04	0.23	528.00	552.99	528.00	118.58	0.02	0.21	92.00	58.00	0.00	261.00	328.37	609737.00	2.56	625.79	617.00
21	4	1	5703.00	25343.00	140.10	0	Spot (Block21, Row1, Column4)	3125.07	2986.50	1290.90	0.02	0.41	553.00	559.64	553.00	64.47	0.01	0.12	100.00	100.00	0.00	2433.50	2572.07	1675035.00	39.79	1148.71	1061.00
21	5	1	6011.00	25341.00	140.15	0	Spot (Block21, Row1, Column5)	1565.98	1385.00	714.10	0.05	0.46	553.00	563.60	553.00	83.55	0.01	0.15	100.00	99.00	0.00	832.00	1012.98	839366.00	12.00	783.41	736.00
21	6	1	6306.00	25345.00	141.95	0	Spot (Block21, Row1, Column6)	2519.37	2300.00	994.50	0.04	0.39	574.00	575.20	574.00	87.50	0.00	0.15	100.00	100.00	0.00	1726.00	1945.37	1378096.00	22.22	1052.85	963.00
21	7	1	6602.00	25347.00	139.15	0	Spot (Block21, Row1, Column7)	4337.00	3994.00	2242.08	0.04	0.52	576.00	575.12	576.00	81.34	0.00	0.14	100.00	100.00	0.00	3418.00	3761.00	2302948.00	46.25	1448.85	1242.00
21	8	1	6916.00	25354.00	162.90	0	Spot (Block21, Row1, Column8)	1027.78	980.00	290.79	0.02	0.28	533.00	555.91	533.00	73.74	0.02	0.13	99.00	92.00	0.00	447.00	494.78	757471.00	6.40	686.35	700.00
21	1	2	4789.00	25613.00	220.90	0	Spot (Block21, Row2, Column1)	593.24	587.00	130.14	0.00	0.22	523.00	555.55	523.00	145.32	0.03	0.26	5.00	1.00	0.00	64.00	70.24	830531.00	0.26	561.66	557.00
21	2	2	5102.00	25642.00	127.55	0	Spot (Block21, Row2, Column2)	1197.81	1130.00	299.12	0.03	0.25	527.00	543.86	527.00	58.64	0.01	0.11	100.00	100.00	0.00	603.00	670.81	521048.00	11.15	725.75	701.00
21	3	2	5413.00	25646.00	194.40	0	Spot (Block21, Row2, Column3)	662.98	661.50	68.59	0.00	0.10	548.00	554.60	548.00	52.81	0.01	0.10	80.00	51.00	0.00	113.50	114.98	709387.00	2.05	585.68	592.00
21	4	2	5708.00	25649.00	164.25	0	Spot (Block21, Row2, Column4)	884.14	881.00	122.77	0.00	0.14	575.00	573.21	575.00	74.83	0.00	0.13	97.00	89.00	0.00	306.00	309.14	660452.00	4.15	683.40	681.00
21	5	2	6012.00	25649.00	164.80	0	Spot (Block21, Row2, Column5)	8802.47	8429.00	3744.85	0.02	0.43	586.00	599.90	586.00	181.45	0.01	0.30	100.00	100.00	0.00	7843.00	8216.47	6610655.00	45.21	2468.80	1964.50
21	6	2	6306.00	25626.00	180.95	0	Spot (Block21, Row2, Column6)	792.94	784.00	159.46	0.00	0.20	590.00	648.52	590.00	366.06	0.04	0.56	16.00	0.00	0.00	194.00	202.94	728714.00	0.39	669.20	679.00
21	7	2	6611.00	25656.00	153.80	0	Spot (Block21, Row2, Column7)	860.19	811.50	160.07	0.03	0.19	581.00	585.09	581.00	127.24	0.00	0.22	78.00	48.00	0.00	230.50	279.19	560842.00	2.16	670.50	672.00
21	8	2	6922.00	25667.00	191.90	0	Spot (Block21, Row2, Column8)	643.41	609.00	113.63	0.02	0.18	539.00	599.20	539.00	299.64	0.05	0.50	1.00	0.00	0.00	70.00	104.41	669150.00	0.15	603.97	596.00
21	1	3	4809.00	25937.00	138.00	0	Spot (Block21, Row3, Column1)	2694.92	2399.50	1160.57	0.05	0.43	525.00	539.98	525.00	55.54	0.01	0.10	100.00	100.00	0.00	1874.50	2169.92	1385191.00	38.80	1056.44	989.50
21	2	3	5115.00	25934.00	205.20	0	Spot (Block21, Row3, Column2)	688.01	679.00	90.75	0.01	0.13	546.00	587.38	546.00	208.54	0.03	0.36	21.00	0.00	0.00	133.00	142.01	824231.00	0.48	599.37	596.00
21	3	3	5397.00	25945.00	145.45	0	Spot (Block21, Row3, Column3)	1312.01	1174.50	588.52	0.05	0.45	581.00	579.13	581.00	68.77	0.00	0.12	98.00	95.00	0.00	593.50	731.01	760967.00	10.66	765.74	724.50
21	4	3	5707.00	25942.00	137.65	0	Spot (Block21, Row3, Column4)	3020.44	2903.50	1163.03	0.02	0.39	591.00	590.56	591.00	62.00	0.00	0.10	100.00	100.00	0.00	2312.50	2429.44	1564587.00	39.19	1183.10	1067.00
21	5	3	6002.00	25941.00	164.35	0	Spot (Block21, Row3, Column5)	1034.15	941.00	417.81	0.04	0.40	596.00	672.36	596.00	421.23	0.05	0.63	43.00	10.00	0.00	345.00	438.15	770441.00	0.86	690.83	691.00
21	6	3	6306.00	25944.00	229.45	0	Spot (Block21, Row3, Column6)	37366.93	25574.00	19809.43	0.16	0.53	609.00	805.16	609.00	678.24	0.12	0.84	100.00	100.00	25.64	24965.00	36757.93	56536536.00	53.91	10403.52	10302.00
21	7	3	6628.00	25950.00	166.60	0	Spot (Block21, Row3, Column7)	932.32	834.00	298.48	0.05	0.32	592.00	714.90	592.00	564.57	0.08	0.79	24.00	1.00	0.00	242.00	340.32	717883.00	0.39	680.17	648.00
21	8	3	6907.00	25954.00	157.50	0	Spot (Block21, Row3, Column8)	56677.06	65535.00	13608.35	0.06	0.24	581.00	662.45	581.00	435.24	0.06	0.66	100.00	100.00	60.73	64954.00	56096.06	38824124.00	128.70	10846.46	10843.00
21	1	4	4807.00	26238.00	137.50	0	Spot (Block21, Row4, Column1)	4648.60	4390.00	1912.34	0.02	0.41	538.00	585.95	538.00	199.59	0.04	0.34	100.00	100.00	0.00	3852.00	4110.60	2380085.00	20.36	1556.77	1329.00
21	2	4	5106.00	26242.00	176.05	0	Spot (Block21, Row4, Column2)	11713.04	10031.50	7214.66	0.07	0.62	568.00	682.62	568.00	384.92	0.08	0.56	100.00	100.00	0.00	9463.50	11145.04	10143496.00	28.66	2559.13	2532.50
21	3	4	5404.00	26242.00	138.35	0	Spot (Block21, Row4, Column3)	13449.97	13136.00	6066.92	0.01	0.45	583.00	678.85	583.00	369.53	0.07	0.54	100.00	100.00	0.00	12553.00	12866.97	6953636.00	34.56	3537.22	2997.00
21	4	4	5707.00	26246.00	214.45	0	Spot (Block21, Row4, Column4)	659.54	649.00	70.34	0.01	0.11	584.00	586.04	584.00	68.73	0.00	0.12	48.00	13.00	0.00	65.00	75.54	863994.00	1.07	602.68	596.00
21	5	4	6011.00	26251.00	153.90	0	Spot (Block21, Row4, Column5)	888.87	782.00	577.93	0.06	0.65	589.00	602.96	589.00	117.52	0.01	0.19	66.00	40.00	0.00	193.00	299.87	577768.00	2.43	691.52	665.00
21	6	4	6311.00	26247.00	176.50	0	Spot (Block21, Row4, Column6)	9764.54	9483.00	4048.74	0.01	0.41	593.00	678.07	593.00	463.41	0.06	0.68	100.00	100.00	0.00	8890.00	9171.54	8514679.00	19.61	2603.40	2216.50
21	7	4	6606.00	26249.00	144.05	0	Spot (Block21, Row4, Column7)	1241.74	1165.00	375.19	0.03	0.30	590.00	663.51	590.00	412.52	0.05	0.62	67.00	30.00	0.00	575.00	651.74	705309.00	1.40	758.76	742.00
21	8	4	6905.00	26259.00	154.75	0	Spot (Block21, Row4, Column8)	983.39	958.00	203.91	0.01	0.21	576.00	615.82	576.00	308.12	0.03	0.50	65.00	19.00	0.00	382.00	407.39	651987.00	1.19	668.16	641.00
21	1	5	4809.00	26546.00	142.90	0	Spot (Block21, Row5, Column1)	7259.90	6447.00	3645.16	0.05	0.50	564.00	680.69	564.00	583.49	0.08	0.86	100.00	99.00	0.00	5883.00	6695.90	4029243.00	11.28	1919.50	1313.00
21	2	5	5105.00	26538.00	155.15	0	Spot (Block21, Row5, Column2)	58554.29	65535.00	12002.96	0.05	0.20	586.00	804.58	586.00	662.15	0.14	0.82	100.00	100.00	65.20	64949.00	57968.29	38704716.00	87.22	11084.64	9556.00
21	3	5	5407.00	26542.00	150.10	0	Spot (Block21, Row5, Column3)	43575.91	44890.00	20239.02	0.01	0.46	581.00	728.55	581.00	476.72	0.10	0.65	100.00	100.00	34.90	44309.00	42994.91	26842916.00	89.88	6613.10	5948.50
21	4	5	5708.00	26545.00	148.80	0	Spot (Block21, Row5, Column4)	1418.71	1352.00	448.24	0.02	0.32	564.00	620.58	564.00	288.49	0.04	0.46	91.00	69.00	0.00	788.00	854.71	855482.00	2.77	761.51	767.00
21	5	5	6008.00	26545.00	138.45	0	Spot (Block21, Row5, Column5)	11562.38	11244.00	4929.05	0.01	0.43	585.00	589.93	585.00	81.96	0.00	0.14	100.00	100.00	0.00	10659.00	10977.38	5977751.00	133.88	3027.70	2561.00
21	6	5	6301.00	26563.00	199.30	0	Spot (Block21, Row5, Column6)	815.46	767.00	174.39	0.03	0.21	596.50	684.89	596.50	478.95	0.06	0.70	12.00	0.00	0.00	170.50	218.96	920650.00	0.27	669.12	666.00
21	7	5	6606.00	26550.00	212.85	0	Spot (Block21, Row5, Column7)	32738.30	24529.00	21831.04	0.13	0.67	594.00	763.39	594.00	662.47	0.11	0.87	100.00	100.00	20.29	23935.00	32144.30	42265408.00	48.27	7724.64	7908.00
21	8	5	6907.00	26552.00	139.05	0	Spot (Block21, Row5, Column8)	1741.00	1663.50	628.45	0.02	0.36	564.00	620.81	564.00	404.84	0.04	0.65	90.00	67.00	0.00	1099.50	1177.00	922729.00	2.77	871.75	837.50
21	1	6	4802.00	26839.00	228.65	0	Spot (Block21, Row6, Column1)	31155.32	18430.00	20567.99	0.23	0.66	598.00	849.41	598.00	775.55	0.15	0.91	100.00	100.00	19.27	17832.00	30557.32	46889072.00	39.08	8427.14	8263.00
21	2	6	5104.00	26838.00	226.80	0	Spot (Block21, Row6, Column2)	20924.57	14838.00	12830.38	0.15	0.61	585.00	779.89	585.00	619.06	0.12	0.79	100.00	100.00	0.07	14253.00	20339.57	30905604.00	32.54	5681.46	5871.50
21	3	6	5394.00	26844.00	139.50	0	Spot (Block21, Row6, Column3)	4949.23	4679.00	2249.97	0.02	0.45	576.00	676.79	576.00	416.33	0.07	0.62	100.00	99.00	0.00	4103.00	4373.23	2608242.00	10.26	1565.24	1260.00
21	4	6	5709.00	26845.00	163.80	0	Spot (Block21, Row6, Column4)	924.21	890.00	196.67	0.02	0.21	570.00	571.40	570.00	62.58	0.00	0.11	97.00	93.00	0.00	320.00	354.21	688539.00	5.64	664.19	669.50
21	5	6	6003.00	26848.00	136.80	0	Spot (Block21, Row6, Column5)	6797.38	6561.50	3113.46	0.02	0.46	587.00	603.61	587.00	143.98	0.01	0.24	100.00	100.00	0.00	5974.50	6210.38	3453068.00	43.02	1991.49	1682.50
21	6	6	6314.00	26841.00	181.85	0	Spot (Block21, Row6, Column6)	746.32	718.00	99.52	0.02	0.13	597.00	671.67	597.00	409.83	0.05	0.61	1.00	0.00	0.00	121.00	149.32	691835.00	0.18	653.45	651.00
21	7	6	6603.00	26848.00	142.80	0	Spot (Block21, Row6, Column7)	1897.89	1795.00	714.34	0.02	0.38	585.00	656.47	585.00	456.45	0.05	0.70	89.00	63.00	0.00	1210.00	1312.89	1049534.00	2.72	876.73	829.00
21	8	6	6907.00	26855.00	143.70	0	Spot (Block21, Row6, Column8)	1670.20	1527.00	654.44	0.04	0.39	558.00	569.31	558.00	102.25	0.01	0.18	100.00	99.00	0.00	969.00	1112.20	936980.00	10.77	797.43	756.50
21	1	7	4802.00	27139.00	157.10	0	Spot (Block21, Row7, Column1)	18164.96	15110.00	10474.17	0.08	0.58	584.00	755.76	584.00	519.08	0.11	0.69	100.00	100.00	0.00	14526.00	17580.96	12370337.00	33.54	3184.12	3033.50
21	2	7	5105.00	27136.00	211.50	0	Spot (Block21, Row7, Column2)	685.13	686.00	67.96	0.00	0.10	564.00	669.82	564.00	390.48	0.07	0.58	0.00	0.00	0.00	122.00	121.13	874907.00	0.04	604.17	597.00
21	3	7	5403.00	27135.00	245.90	0	Spot (Block21, Row7, Column3)	608.15	598.00	53.72	0.01	0.09	546.00	560.97	546.00	98.49	0.01	0.18	15.00	2.00	0.00	52.00	62.15	1060000.00	0.48	559.95	566.00
21	4	7	5702.00	27143.00	213.85	0	Spot (Block21, Row7, Column4)	683.46	685.00	68.51	0.00	0.10	573.00	596.24	573.00	223.08	0.02	0.37	8.00	0.00	0.00	112.00	110.46	891231.00	0.39	599.52	594.50
21	5	7	5999.00	27145.00	202.85	0	Spot (Block21, Row7, Column5)	856.32	807.00	180.07	0.03	0.21	594.00	672.67	594.00	408.67	0.05	0.61	18.00	0.00	0.00	213.00	262.32	1003608.00	0.45	671.53	675.00
21	6	7	6298.00	27147.00	218.75	0	Spot (Block21, Row7, Column6)	24701.38	18957.00	15536.95	0.11	0.63	621.00	896.99	621.00	803.77	0.16	0.90	100.00	100.00	0.66	18336.00	24080.38	33890280.00	29.62	6361.82	6402.00
21	7	7	6592.00	27156.00	145.40	0	Spot (Block21, Row7, Column7)	2694.27	2608.00	1035.56	0.01	0.38	594.00	696.23	594.00	473.22	0.07	0.68	98.00	89.00	0.00	2014.00	2100.27	1546512.00	4.22	1114.92	982.00
21	8	7	6903.00	27153.00	178.95	0	Spot (Block21, Row7, Column8)	15497.97	15711.00	5187.29	0.01	0.33	584.00	622.48	584.00	223.61	0.03	0.36	100.00	100.00	0.00	15127.00	14913.97	13901677.00	66.52	3700.87	3421.50
21	1	8	4805.00	27441.00	156.15	0	Spot (Block21, Row8, Column1)	1096.51	868.00	1078.63	0.10	0.98	585.00	653.51	585.00	645.28	0.05	0.99	14.00	5.00	0.00	283.00	511.51	735757.00	0.69	705.29	684.00
21	2	8	5099.00	27438.00	184.85	0	Spot (Block21, Row8, Column2)	803.60	786.50	136.17	0.01	0.17	578.50	598.32	578.50	625.00	0.01	1.04	0.00	0.00	0.00	208.00	225.10	773061.00	0.33	629.34	616.00
21	3	8	5394.00	27443.00	149.85	0	Spot (Block21, Row8, Column3)	1274.00	1135.50	425.17	0.05	0.33	580.00	602.77	580.00	225.31	0.02	0.37	90.00	63.00	0.00	555.50	694.00	784781.00	2.98	723.75	704.00
21	4	8	5702.00	27446.00	151.25	0	Spot (Block21, Row8, Column4)	64400.99	65535.00	4566.38	0.01	0.07	601.00	653.92	601.00	289.89	0.04	0.44	100.00	100.00	90.43	64934.00	63799.99	40379780.00	219.90	17084.03	15133.00
21	5	8	5984.00	27481.00	182.15	0	Spot (Block21, Row8, Column5)	707.72	696.00	75.68	0.01	0.11	617.00	738.27	617.00	548.27	0.08	0.74	0.00	0.00	0.00	79.00	90.72	658181.00	-0.06	673.62	674.00
21	6	8	6302.00	27448.00	219.75	0	Spot (Block21, Row8, Column6)	38912.50	26964.50	21676.43	0.16	0.56	695.00	941.01	695.00	822.10	0.13	0.87	100.00	100.00	32.80	26269.50	38217.50	53855360.00	46.19	10124.49	9764.00
21	7	8	6600.00	27453.00	140.45	0	Spot (Block21, Row8, Column7)	2331.19	2224.00	841.06	0.02	0.36	638.00	758.21	638.00	531.89	0.07	0.70	97.00	69.00	0.00	1586.00	1693.19	1244854.00	2.96	1013.88	926.00
21	8	8	6886.00	27451.00	144.20	0	Spot (Block21, Row8, Column8)	63967.33	65535.00	5253.33	0.01	0.08	620.00	699.61	620.00	306.07	0.05	0.44	100.00	100.00	86.15	64915.00	63347.33	36013900.00	206.71	16786.40	11276.50
22	1	1	9316.00	25366.00	149.45	0	Spot (Block22, Row1, Column1)	42540.88	40857.00	19076.70	0.02	0.45	603.00	684.55	603.00	362.83	0.06	0.53	100.00	100.00	26.26	40254.00	41937.88	26077700.00	115.36	9095.98	6514.00
22	2	1	9607.00	25369.00	152.90	0	Spot (Block22, Row1, Column2)	61404.22	65535.00	10493.09	0.03	0.17	604.00	737.38	604.00	493.63	0.09	0.67	100.00	100.00	78.91	64931.00	60800.22	39299040.00	122.90	13307.36	10343.00
22	3	1	9915.00	25372.00	143.35	0	Spot (Block22, Row1, Column3)	26562.52	22434.00	18120.59	0.07	0.68	596.00	667.67	596.00	366.67	0.05	0.55	100.00	100.00	1.43	21838.00	25966.52	14901574.00	70.62	4640.27	3812.00
22	4	1	10205.00	25373.00	146.85	0	Spot (Block22, Row1, Column4)	60051.86	65535.00	10620.52	0.04	0.18	600.00	698.52	600.00	391.13	0.07	0.56	100.00	100.00	72.70	64935.00	59451.86	35190668.00	151.75	13961.55	9044.00
22	5	1	10512.00	25372.00	146.30	0	Spot (Block22, Row1, Column5)	42630.85	50602.50	23555.56	0.07	0.55	601.00	828.53	601.00	1843.28	0.14	2.22	100.00	100.00	41.27	50001.50	42029.85	24896536.00	22.68	7463.61	4245.00
22	6	1	10805.00	25378.00	144.05	0	Spot (Block22, Row1, Column6)	57230.87	65535.00	12643.06	0.06	0.22	608.00	841.87	608.00	1832.39	0.14	2.18	100.00	100.00	62.21	64927.00	56622.87	32564604.00	30.77	12161.17	8713.50
22	7	1	11101.00	25380.00	152.15	0	Spot (Block22, Row1, Column7)	64550.26	65535.00	4959.21	0.01	0.08	602.00	673.50	602.00	318.52	0.05	0.47	100.00	100.00	94.51	64933.00	63948.26	41118884.00	200.55	15915.69	10657.00
22	8	1	11415.00	25382.00	166.00	0	Spot (Block22, Row1, Column8)	1252.86	1136.50	375.21	0.04	0.30	593.00	623.96	593.00	221.25	0.02	0.35	93.00	63.00	0.00	543.50	659.86	959689.00	2.84	782.35	795.00
22	1	2	9309.00	25667.00	147.00	-50	Spot (Block22, Row2, Column1)	793.16	778.00	126.03	0.01	0.16	609.00	698.30	609.00	536.16	0.06	0.77	1.00	0.00	0.00	169.00	184.16	466380.00	0.18	707.77	694.00
22	2	2	9604.00	25669.00	129.90	0	Spot (Block22, Row2, Column2)	36275.48	34269.50	15861.85	0.02	0.44	602.00	739.59	602.00	634.30	0.09	0.86	100.00	100.00	4.44	33667.50	35673.48	16323967.00	56.02	6326.48	5760.00
22	3	2	9913.00	25670.00	147.85	0	Spot (Block22, Row2, Column3)	2214.73	2055.00	935.43	0.03	0.42	606.00	700.46	606.00	377.69	0.06	0.54	98.00	79.00	0.00	1449.00	1608.73	1322196.00	4.01	935.41	920.00
22	4	2	10212.00	25676.00	175.65	0	Spot (Block22, Row2, Column4)	20823.74	19049.00	11165.98	0.04	0.54	632.00	789.07	632.00	505.51	0.10	0.64	100.00	100.00	0.12	18417.00	20191.74	17929248.00	39.63	4129.04	3973.00
22	5	2	10508.00	25672.00	186.55	0	Spot (Block22, Row2, Column5)	12592.90	12623.50	4360.94	0.00	0.35	636.00	831.12	636.00	1227.59	0.12	1.48	100.00	99.00	0.00	11987.50	11956.90	12315853.00	9.58	3297.20	2776.00
22	6	2	10803.00	25676.00	145.40	0	Spot (Block22, Row2, Column6)	11319.25	9931.00	6788.73	0.06	0.60	677.00	1009.72	677.00	1981.10	0.17	1.96	95.00	79.00	0.00	9254.00	10642.25	6531207.00	5.20	2472.18	2074.00
22	7	2	11110.00	25680.00	145.75	0	Spot (Block22, Row2, Column7)	16333.74	14224.00	10014.78	0.06	0.61	613.00	690.27	613.00	253.82	0.05	0.37	100.00	100.00	0.00	13611.00	15720.74	9506237.00	61.63	3324.92	2676.00
22	8	2	11421.00	25691.00	218.30	0	Spot (Block22, Row2, Column8)	699.04	683.00	125.33	0.01	0.18	597.00	655.15	597.00	310.28	0.04	0.47	5.00	0.00	0.00	86.00	102.04	952791.00	0.14	618.46	597.00
22	1	3	9311.00	25964.00	146.25	0	Spot (Block22, Row3, Column1)	44989.45	52123.00	21601.57	0.06	0.48	601.00	663.08	601.00	496.88	0.04	0.75	100.00	100.00	41.85	51522.00	44388.45	26228992.00	89.21	8693.40	6922.00
22	2	3	9612.00	25971.00	143.75	0	Spot (Block22, Row3, Column2)	3530.00	3218.00	1716.04	0.04	0.49	609.00	744.51	609.00	617.04	0.09	0.83	99.00	80.00	0.00	2609.00	2921.00	1976798.00	4.51	1220.23	1133.50
22	3	3	9900.00	25966.00	141.55	0	Spot (Block22, Row3, Column3)	17579.62	15673.50	10110.03	0.05	0.58	613.00	672.25	613.00	248.32	0.04	0.37	100.00	100.00	0.00	15060.50	16966.62	9528155.00	68.09	4034.03	2750.00
22	4	3	10208.00	25971.00	147.20	0	Spot (Block22, Row3, Column4)	60253.37	65535.00	10081.96	0.04	0.17	609.00	712.57	609.00	393.95	0.07	0.55	100.00	100.00	72.20	64926.00	59644.37	35549772.00	151.14	15498.77	11792.00
22	5	3	10509.00	25974.00	138.80	0	Spot (Block22, Row3, Column5)	10576.09	9998.00	6125.24	0.02	0.58	619.00	823.97	619.00	659.86	0.12	0.80	100.00	100.00	0.19	9379.00	9957.09	5510141.00	14.78	2858.53	2244.00
22	6	3	10808.00	25974.00	216.20	0	Spot (Block22, Row3, Column6)	49447.55	56206.00	16927.56	0.06	0.34	711.00	1097.41	711.00	953.20	0.19	0.87	100.00	100.00	46.52	55495.00	48736.55	66112012.00	50.72	12352.94	11810.00
22	7	3	11112.00	25979.00	144.50	0	Spot (Block22, Row3, Column7)	40755.95	42444.00	22321.42	0.02	0.55	662.00	836.57	662.00	664.15	0.10	0.79	100.00	100.00	31.22	41782.00	40093.95	23108716.00	60.11	7604.21	5804.50
22	8	3	11409.00	25983.00	159.00	0	Spot (Block22, Row3, Column8)	54662.34	65535.00	14558.54	0.08	0.27	608.00	716.54	608.00	429.44	0.07	0.60	100.00	100.00	53.10	64927.00	54054.34	37881324.00	125.62	10868.44	9505.00
22	1	4	9309.00	26265.00	147.40	0	Spot (Block22, Row4, Column1)	59286.59	65535.00	11214.19	0.04	0.19	610.00	712.13	610.00	375.39	0.07	0.53	100.00	100.00	70.27	64925.00	58676.59	35097940.00	156.03	14306.46	11165.50
22	2	4	9605.00	26269.00	176.90	0	Spot (Block22, Row4, Column2)	19506.13	17469.00	11768.20	0.05	0.60	654.00	823.78	654.00	550.36	0.10	0.67	100.00	100.00	0.00	16815.00	18852.13	17106880.00	33.95	4025.88	3883.00
22	3	4	9907.00	26271.00	153.15	0	Spot (Block22, Row4, Column3)	64905.67	65535.00	3738.49	0.00	0.06	642.00	815.28	642.00	570.17	0.10	0.70	100.00	100.00	95.64	64893.00	64263.67	41669820.00	112.41	17804.24	12778.00
22	4	4	10202.00	26274.00	148.85	0	Spot (Block22, Row4, Column4)	2186.15	2064.50	869.09	0.02	0.40	605.00	664.36	605.00	245.12	0.04	0.37	99.00	95.00	0.00	1459.50	1581.15	1329180.00	6.21	1039.22	998.00
22	5	4	10491.00	26273.00	139.15	0	Spot (Block22, Row4, Column5)	4069.34	3453.00	4006.51	0.07	0.98	608.00	667.12	608.00	216.61	0.04	0.32	100.00	99.00	0.00	2845.00	3461.34	2140472.00	15.71	1500.51	1321.00
22	6	4	10811.00	26270.00	190.70	0	Spot (Block22, Row4, Column6)	16662.18	16679.00	6395.21	0.00	0.38	683.00	867.55	683.00	674.55	0.10	0.78	100.00	100.00	0.00	15996.00	15979.18	17078732.00	23.42	4049.06	3487.00
22	7	4	11101.00	26278.00	144.25	0	Spot (Block22, Row4, Column7)	28385.58	22865.00	21733.50	0.09	0.77	691.00	843.99	691.00	603.13	0.09	0.71	100.00	99.00	9.06	22174.00	27694.58	15981082.00	45.66	4841.92	3675.50
22	8	4	11403.00	26285.00	149.25	0	Spot (Block22, Row4, Column8)	9006.34	7956.00	5088.26	0.05	0.56	606.00	682.87	606.00	295.09	0.05	0.43	100.00	100.00	0.00	7350.00	8400.34	5484861.00	28.21	2526.09	1719.50
22	1	5	9307.00	26571.00	146.80	0	Spot (Block22, Row5, Column1)	64911.93	65535.00	3051.30	0.00	0.05	679.00	892.21	679.00	700.40	0.12	0.79	100.00	100.00	93.04	64856.00	64232.93	38233456.00	91.40	18194.44	14255.00
22	2	5	9606.00	26568.00	155.85	0	Spot (Block22, Row5, Column2)	57591.00	65535.00	12341.88	0.06	0.21	704.00	1057.22	704.00	897.95	0.18	0.85	100.00	100.00	61.23	64831.00	56887.00	38471120.00	62.96	11914.80	10493.00
22	3	5	9908.00	26570.00	156.75	0	Spot (Block22, Row5, Column3)	48142.36	55173.00	18802.71	0.06	0.39	674.00	901.38	674.00	696.29	0.13	0.77	100.00	100.00	43.15	54499.00	47468.36	32688904.00	67.85	7484.17	6676.50
22	4	5	10206.00	26572.00	143.85	0	Spot (Block22, Row5, Column4)	44261.56	49965.00	21447.71	0.05	0.48	613.00	743.53	613.00	478.76	0.08	0.64	100.00	100.00	39.53	49352.00	43648.56	24742332.00	90.90	9402.35	6978.50
22	5	5	10508.00	26572.00	152.50	0	Spot (Block22, Row5, Column5)	64945.66	65535.00	3508.71	0.00	0.05	611.00	696.88	611.00	333.20	0.06	0.48	100.00	100.00	94.97	64924.00	64334.66	41305816.00	192.82	18910.00	15141.00
22	6	5	10804.00	26574.00	145.40	0	Spot (Block22, Row5, Column6)	12072.02	10444.00	7057.92	0.06	0.58	669.00	868.82	669.00	748.54	0.11	0.86	100.00	100.00	0.00	9775.00	11403.02	6965556.00	14.97	2603.57	2206.50
22	7	5	11104.00	26580.00	204.95	0	Spot (Block22, Row5, Column7)	51787.03	65535.00	17342.36	0.10	0.33	763.00	1039.56	763.00	883.69	0.13	0.85	100.00	100.00	55.27	64772.00	51024.03	61937952.00	57.43	12270.00	12126.00
22	8	5	11409.00	26579.00	146.80	0	Spot (Block22, Row5, Column8)	44199.94	53744.00	23010.80	0.08	0.52	620.00	735.72	620.00	450.43	0.07	0.61	100.00	100.00	45.14	53124.00	43579.94	25945504.00	96.49	8041.99	6407.50
22	1	6	9305.00	26868.00	218.25	0	Spot (Block22, Row6, Column1)	43430.73	37026.00	19913.04	0.07	0.46	767.00	1234.79	767.00	1146.29	0.21	0.93	100.00	100.00	38.82	36259.00	42663.73	59066324.00	36.81	11673.67	11386.00
22	2	6	9605.00	26867.00	222.70	0	Spot (Block22, Row6, Column2)	44267.39	41856.50	18519.53	0.02	0.42	744.00	1180.48	744.00	1106.78	0.20	0.94	100.00	100.00	33.19	41112.50	43523.39	62948712.00	38.93	11098.21	10773.00
22	3	6	9896.00	26871.00	146.25	0	Spot (Block22, Row6, Column3)	63444.51	65535.00	5708.63	0.01	0.09	684.00	886.76	684.00	756.97	0.11	0.85	100.00	100.00	83.19	64851.00	62760.51	36988456.00	82.64	16931.81	12074.00
22	4	6	10205.00	26871.00	140.80	0	Spot (Block22, Row6, Column4)	11472.74	10112.00	7121.24	0.05	0.62	623.00	682.59	623.00	249.05	0.04	0.36	100.00	100.00	0.00	9489.00	10849.74	6137918.00	43.33	2974.79	2238.50
22	5	6	10505.00	26874.00	152.55	0	Spot (Block22, Row6, Column5)	64325.67	65535.00	5557.64	0.01	0.09	668.00	773.95	668.00	451.61	0.06	0.58	100.00	100.00	93.29	64867.00	63657.67	41233128.00	140.72	15602.58	10166.50
22	6	6	10803.00	26876.00	145.20	0	Spot (Block22, Row6, Column6)	6664.92	5237.50	4580.52	0.10	0.69	692.00	882.10	692.00	663.30	0.11	0.75	99.00	86.00	0.00	4545.50	5972.92	3838996.00	8.72	1674.28	1511.00
22	7	6	11102.00	26878.00	146.70	0	Spot (Block22, Row6, Column7)	52024.34	65535.00	18082.37	0.10	0.35	704.00	890.63	704.00	663.91	0.10	0.75	100.00	100.00	55.71	64831.00	51320.34	30538500.00	77.02	11634.97	8650.00
22	8	6	11409.00	26883.00	147.50	0	Spot (Block22, Row6, Column8)	52153.14	65535.00	18270.58	0.10	0.35	637.00	700.88	637.00	231.25	0.04	0.33	100.00	100.00	57.21	64898.00	51516.14	31083492.00	222.50	10649.61	7720.50
22	1	7	9300.00	27168.00	163.70	0	Spot (Block22, Row7, Column1)	28933.88	25213.50	17046.66	0.06	0.59	706.00	987.52	706.00	825.98	0.15	0.84	100.00	100.00	1.75	24507.50	28227.88	21468960.00	33.83	4831.69	4805.00
22	2	7	9600.00	27171.00	145.65	0	Spot (Block22, Row7, Column2)	3537.06	2963.00	2206.27	0.08	0.62	692.00	889.30	692.00	716.73	0.11	0.81	83.00	62.00	0.00	2271.00	2845.06	2040885.00	3.69	1265.46	1128.50
22	3	7	9906.00	27163.00	173.95	0	Spot (Block22, Row7, Column3)	885.38	864.00	166.26	0.01	0.19	655.50	691.16	655.50	247.26	0.02	0.36	40.00	5.00	0.00	208.50	229.88	746373.00	0.79	721.66	725.00
22	4	7	10206.00	27168.00	145.60	0	Spot (Block22, Row7, Column4)	2477.16	2035.50	1284.13	0.09	0.52	634.00	722.75	634.00	352.03	0.06	0.49	97.00	80.00	0.00	1401.50	1843.16	1431800.00	4.98	1049.66	980.00
22	5	7	10505.00	27174.00	177.85	0	Spot (Block22, Row7, Column5)	18492.03	15855.00	11416.72	0.07	0.62	697.00	990.99	697.00	852.79	0.15	0.86	100.00	100.00	0.00	15158.00	17795.03	16291480.00	20.52	3766.71	3778.50
22	6	7	10800.00	27171.00	208.10	0	Spot (Block22, Row7, Column6)	48810.78	62439.00	19289.69	0.11	0.40	809.00	1380.33	809.00	1309.67	0.23	0.95	100.00	100.00	47.81	61630.00	48001.78	60135468.00	36.22	11326.28	10937.00
22	7	7	11090.00	27179.00	147.80	0	Spot (Block22, Row7, Column7)	61031.29	65535.00	9063.66	0.03	0.15	703.00	1003.00	703.00	945.50	0.15	0.94	100.00	100.00	73.74	64832.00	60328.29	36252884.00	63.49	15396.44	11240.00
22	8	7	11405.00	27178.00	191.30	0	Spot (Block22, Row7, Column8)	26809.71	27221.00	7936.37	0.01	0.30	668.00	733.99	668.00	302.86	0.04	0.41	100.00	100.00	0.00	26553.00	26141.71	27614004.00	86.10	6280.74	5072.00
22	1	8	9300.00	27482.00	170.45	0	Spot (Block22, Row8, Column1)	963.81	914.50	186.96	0.02	0.19	688.00	752.45	688.00	399.74	0.04	0.53	25.00	0.00	0.00	226.50	275.81	782615.00	0.53	759.26	732.00
22	2	8	9602.00	27468.00	144.20	0	Spot (Block22, Row8, Column2)	11674.63	10234.50	6736.55	0.06	0.58	680.00	730.10	680.00	996.30	0.03	1.36	100.00	98.00	0.00	9554.50	10994.63	6537791.00	10.99	2760.01	2150.50
22	3	8	9893.00	27470.00	144.60	0	Spot (Block22, Row8, Column3)	24745.60	19366.00	19412.34	0.11	0.78	679.00	707.38	679.00	271.67	0.02	0.38	100.00	100.00	3.67	18687.00	24066.60	14154483.00	88.48	4096.99	3262.50
22	4	8	10200.00	27473.00	155.20	0	Spot (Block22, Row8, Column4)	63655.35	65535.00	6346.34	0.01	0.10	684.00	738.25	684.00	349.36	0.03	0.47	100.00	100.00	86.60	64851.00	62971.35	42267540.00	180.09	14834.44	12443.00
22	5	8	10491.00	27471.00	147.00	0	Spot (Block22, Row8, Column5)	1997.14	1936.50	703.93	0.01	0.35	697.00	890.23	697.00	695.53	0.11	0.78	75.00	36.00	0.00	1239.50	1300.14	1178314.00	1.59	980.01	963.50
22	6	8	10805.00	27476.00	213.65	0	Spot (Block22, Row8, Column6)	48409.55	61196.00	18607.14	0.10	0.38	789.00	1178.44	789.00	1095.30	0.17	0.93	100.00	100.00	49.19	60407.00	47620.55	63078284.00	43.12	11507.79	11553.00
22	7	8	11099.00	27478.00	141.15	0	Spot (Block22, Row8, Column7)	38796.28	37615.00	20766.58	0.01	0.54	708.00	917.28	708.00	710.39	0.11	0.77	100.00	100.00	19.29	36907.00	38088.28	20911256.00	53.32	7966.81	6635.00
22	8	8	11388.00	27479.00	147.55	0	Spot (Block22, Row8, Column8)	61936.09	65535.00	7623.64	0.02	0.12	693.00	767.07	693.00	292.53	0.04	0.38	100.00	100.00	74.03	64842.00	61243.09	36728408.00	209.10	16290.90	12186.50
23	1	1	13815.00	25392.00	153.60	0	Spot (Block23, Row1, Column1)	42383.72	40369.00	19538.78	0.02	0.46	521.00	668.17	521.00	1677.00	0.11	2.51	100.00	100.00	27.75	39848.00	41862.72	27337664.00	24.88	8463.47	5812.50
23	2	1	14105.00	25397.00	153.15	0	Spot (Block23, Row1, Column2)	38193.06	36069.00	19059.80	0.02	0.50	509.00	661.29	509.00	1673.04	0.11	2.53	100.00	100.00	16.04	35560.00	37684.06	24520044.00	22.43	6343.02	5297.50
23	3	1	14417.00	25400.00	146.65	0	Spot (Block23, Row1, Column3)	8741.34	7518.00	5885.58	0.07	0.67	498.00	531.73	498.00	181.33	0.03	0.34	100.00	100.00	0.00	7020.00	8243.34	5122428.00	45.28	1950.40	1629.00
23	4	1	14706.00	25401.00	146.75	0	Spot (Block23, Row1, Column4)	19978.05	17953.00	11284.77	0.05	0.56	492.00	522.45	492.00	152.82	0.03	0.29	100.00	100.00	0.00	17461.00	19486.05	11687158.00	127.31	4086.50	3433.00
23	5	1	15017.00	25401.00	147.50	0	Spot (Block23, Row1, Column5)	21114.25	16878.00	16578.40	0.10	0.79	492.00	507.61	492.00	131.57	0.01	0.26	100.00	100.00	0.67	16386.00	20622.25	12584092.00	156.62	3440.60	2609.00
23	6	1	15307.00	25404.00	145.90	0	Spot (Block23, Row1, Column6)	31411.80	28638.50	17231.04	0.04	0.55	492.00	514.73	492.00	195.45	0.02	0.38	100.00	100.00	3.78	28146.50	30919.80	18281688.00	158.08	6135.94	4274.00
23	7	1	15606.00	25408.00	148.40	0	Spot (Block23, Row1, Column7)	51703.64	65535.00	17795.66	0.10	0.34	489.00	517.51	489.00	197.21	0.02	0.38	100.00	100.00	51.75	65046.00	51214.64	31074108.00	259.55	12044.78	8176.00
23	8	1	15915.00	25408.00	153.85	0	Spot (Block23, Row1, Column8)	5078.49	4472.00	2300.67	0.06	0.45	488.00	501.75	488.00	114.06	0.01	0.23	100.00	100.00	0.00	3984.00	4590.49	3326413.00	40.13	1419.55	1166.00
23	1	2	13792.00	25686.00	204.80	0	Spot (Block23, Row2, Column1)	673.23	610.00	393.45	0.04	0.58	516.00	576.19	516.00	170.20	0.05	0.30	25.00	4.00	0.00	94.00	157.23	799801.00	0.57	586.92	587.50
23	2	2	14107.00	25697.00	135.75	0	Spot (Block23, Row2, Column2)	12654.83	12309.00	5220.04	0.01	0.41	502.00	557.36	502.00	216.68	0.05	0.39	100.00	100.00	0.00	11807.00	12152.83	6251485.00	55.83	2774.57	2684.50
23	3	2	14411.00	25697.00	150.90	0	Spot (Block23, Row2, Column3)	934.82	899.00	216.92	0.02	0.23	499.00	532.40	499.00	158.48	0.03	0.30	93.00	69.00	0.00	400.00	435.82	583328.00	2.54	618.21	612.50
23	4	2	14718.00	25701.00	179.60	0	Spot (Block23, Row2, Column4)	6723.51	6542.00	3145.41	0.01	0.47	506.00	568.88	506.00	198.28	0.05	0.35	100.00	100.00	0.00	6036.00	6217.51	6064604.00	31.04	1866.89	1792.00
23	5	2	15015.00	25700.00	188.05	0	Spot (Block23, Row2, Column5)	5080.05	4851.00	1680.68	0.02	0.33	506.00	560.70	506.00	189.74	0.04	0.34	100.00	100.00	0.00	4345.00	4574.05	5034332.00	23.82	1740.57	1564.50
23	6	2	15304.00	25705.00	147.10	0	Spot (Block23, Row2, Column6)	4910.89	4360.00	2719.74	0.05	0.55	504.00	605.87	504.00	378.36	0.08	0.62	100.00	97.00	0.00	3856.00	4406.89	2912156.00	11.38	1290.80	1192.00
23	7	2	15609.00	25707.00	149.05	0	Spot (Block23, Row2, Column7)	4449.78	4122.00	2508.60	0.03	0.56	496.00	527.64	496.00	169.72	0.03	0.32	100.00	100.00	0.00	3626.00	3953.78	2705469.00	23.11	1444.63	1185.00
23	8	2	15907.00	25707.00	196.85	0	Spot (Block23, Row2, Column8)	548.96	523.00	69.27	0.02	0.13	488.00	516.73	488.00	228.86	0.02	0.44	2.00	0.00	0.00	35.00	60.96	608248.00	0.14	519.41	505.00
23	1	3	13815.00	25992.00	148.95	0	Spot (Block23, Row3, Column1)	26378.21	23070.00	17988.13	0.06	0.68	500.00	521.86	500.00	109.26	0.02	0.21	100.00	100.00	2.31	22570.00	25878.21	15958815.00	236.64	5252.46	3900.00
23	2	3	14109.00	25997.00	146.45	0	Spot (Block23, Row3, Column2)	1179.20	1090.00	360.52	0.03	0.31	501.00	536.80	501.00	147.26	0.03	0.27	98.00	90.00	0.00	589.00	678.20	688650.00	4.36	672.57	663.50
23	3	3	14397.00	25993.00	147.35	0	Spot (Block23, Row3, Column3)	3351.70	2906.00	1926.78	0.06	0.57	502.00	540.49	502.00	238.26	0.03	0.44	100.00	98.00	0.00	2404.00	2849.70	1990910.00	11.80	1175.77	873.50
23	4	3	14709.00	25999.00	147.60	0	Spot (Block23, Row3, Column4)	39309.80	37054.00	20632.86	0.03	0.52	507.00	564.07	507.00	248.21	0.05	0.44	100.00	100.00	23.78	36547.00	38802.80	23310812.00	156.10	7701.54	5965.00
23	5	3	15014.00	25990.00	154.60	0	Spot (Block23, Row3, Column5)	2319.26	1675.00	2699.72	0.14	1.16	512.00	617.78	512.00	359.24	0.08	0.58	87.00	68.00	0.00	1163.00	1807.26	1537668.00	4.74	875.37	747.50
23	6	3	15307.00	26000.00	213.05	0	Spot (Block23, Row3, Column6)	32808.09	25429.00	19543.70	0.11	0.60	557.00	737.75	557.00	502.53	0.12	0.68	100.00	100.00	16.81	24872.00	32251.09	42552308.00	63.82	7707.32	7530.00
23	7	3	15617.00	26007.00	147.75	0	Spot (Block23, Row3, Column7)	14438.97	12057.00	10224.19	0.08	0.71	500.00	599.06	500.00	383.00	0.08	0.64	100.00	100.00	0.00	11557.00	13938.97	8721140.00	36.14	2750.60	2457.00
23	8	3	15908.00	26009.00	159.75	0	Spot (Block23, Row3, Column8)	44534.02	44254.00	16935.48	0.00	0.38	489.00	541.77	489.00	314.41	0.04	0.58	100.00	100.00	24.11	43765.00	44045.02	31218516.00	139.92	8050.94	6940.50
23	1	4	13808.00	26293.00	146.45	0	Spot (Block23, Row4, Column1)	42539.01	43319.00	19920.97	0.01	0.47	502.00	548.30	502.00	170.76	0.04	0.31	100.00	100.00	29.67	42817.00	42037.01	24800364.00	245.91	9232.80	6102.00
23	2	4	14107.00	26298.00	175.70	0	Spot (Block23, Row4, Column2)	6334.27	5741.50	3245.29	0.04	0.51	509.00	591.56	509.00	295.49	0.07	0.50	100.00	100.00	0.00	5232.50	5825.27	5460145.00	19.43	1683.65	1644.00
23	3	4	14408.00	26296.00	152.40	0	Spot (Block23, Row4, Column3)	60764.48	65535.00	9634.34	0.03	0.16	516.00	596.90	516.00	279.30	0.06	0.47	100.00	100.00	74.13	65019.00	60248.48	38525008.00	215.42	16270.79	12280.00
23	4	4	14694.00	26299.00	162.25	0	Spot (Block23, Row4, Column4)	1073.63	1046.00	335.62	0.01	0.31	504.00	551.75	504.00	251.90	0.04	0.46	82.00	51.00	0.00	542.00	569.63	786974.00	2.07	636.22	623.50
23	5	4	14993.00	26311.00	136.50	0	Spot (Block23, Row4, Column5)	2966.20	1197.50	6664.43	0.39	2.25	499.00	527.47	499.00	147.64	0.02	0.28	99.00	89.00	0.40	698.50	2467.20	1489032.00	16.52	935.57	891.00
23	6	4	15309.00	26299.00	190.55	0	Spot (Block23, Row4, Column6)	5339.94	5350.00	1807.08	0.00	0.34	506.00	601.68	506.00	317.15	0.08	0.53	100.00	100.00	0.00	4844.00	4833.94	5473434.00	14.94	1696.76	1476.00
23	7	4	15604.00	26310.00	147.55	0	Spot (Block23, Row4, Column7)	10356.66	7845.00	8065.36	0.12	0.78	499.00	561.90	499.00	252.63	0.05	0.45	100.00	100.00	0.00	7346.00	9857.66	6141497.00	38.77	2038.27	1695.00
23	8	4	15906.00	26313.00	148.45	0	Spot (Block23, Row4, Column8)	3170.87	2906.50	1570.41	0.04	0.50	491.00	521.51	491.00	208.68	0.03	0.40	100.00	100.00	0.00	2415.50	2679.87	1915203.00	12.70	1112.12	982.50
23	1	5	13811.00	26600.00	145.75	0	Spot (Block23, Row5, Column1)	40538.45	40135.50	21262.28	0.00	0.52	513.00	662.32	513.00	463.25	0.11	0.70	100.00	100.00	29.41	39622.50	40025.45	23431324.00	86.08	7454.01	5597.00
23	2	5	14103.00	26597.00	156.20	0	Spot (Block23, Row5, Column2)	50204.78	56951.00	16566.26	0.05	0.33	526.00	680.96	526.00	433.44	0.11	0.64	100.00	100.00	41.19	56425.00	49678.78	33637460.00	114.26	8981.39	7613.50
23	3	5	14407.00	26599.00	155.55	0	Spot (Block23, Row5, Column3)	21389.96	17470.00	12981.19	0.09	0.61	513.00	622.92	513.00	341.15	0.08	0.55	100.00	100.00	0.00	16957.00	20876.96	14224320.00	60.87	3532.54	2849.00
23	4	5	14704.00	26604.00	146.05	0	Spot (Block23, Row5, Column4)	20677.08	17638.50	14242.14	0.07	0.69	504.00	558.42	504.00	223.32	0.04	0.40	100.00	100.00	0.17	17134.50	20173.08	12075415.00	90.09	3823.12	2739.00
23	5	5	15009.00	26601.00	149.20	0	Spot (Block23, Row5, Column5)	58344.88	65535.00	12675.97	0.05	0.22	504.00	550.88	504.00	216.13	0.04	0.39	100.00	100.00	68.52	65031.00	57840.88	35765700.00	267.40	13367.22	10268.00
23	6	5	15308.00	26604.00	147.15	0	Spot (Block23, Row5, Column6)	4946.38	4310.50	2671.24	0.06	0.54	508.00	586.68	508.00	302.21	0.06	0.52	100.00	100.00	0.00	3802.50	4438.38	2918364.00	14.43	1408.92	1304.50
23	7	5	15609.00	26607.00	196.85	0	Spot (Block23, Row5, Column7)	23731.04	19589.00	15530.75	0.08	0.65	518.00	639.87	518.00	381.41	0.09	0.60	100.00	100.00	0.46	19071.00	23213.04	26032964.00	60.54	4931.34	4907.00
23	8	5	15911.00	26607.00	146.95	0	Spot (Block23, Row5, Column8)	27261.19	20682.00	21511.20	0.12	0.79	498.00	550.27	498.00	259.20	0.04	0.47	100.00	100.00	6.59	20184.00	26763.19	16138627.00	103.05	4420.83	3186.00
23	1	6	13805.00	26896.00	211.50	0	Spot (Block23, Row6, Column1)	31765.45	23201.00	20402.04	0.14	0.64	575.00	800.45	575.00	617.02	0.14	0.77	100.00	100.00	16.94	22626.00	31190.45	40501184.00	50.18	7521.26	7577.50
23	2	6	14102.00	26896.00	209.15	0	Spot (Block23, Row6, Column2)	15432.75	13325.00	8260.42	0.06	0.54	583.00	737.53	583.00	491.63	0.10	0.67	100.00	100.00	0.00	12742.00	14849.75	19290940.00	29.89	3870.61	3643.50
23	3	6	14395.00	26900.00	147.30	0	Spot (Block23, Row6, Column3)	44450.36	48334.00	20196.73	0.04	0.45	516.00	595.38	516.00	255.42	0.06	0.43	100.00	100.00	36.95	47818.00	43934.36	26225856.00	171.69	8824.55	6898.00
23	4	6	14712.00	26899.00	145.10	0	Spot (Block23, Row6, Column4)	3204.68	2760.00	1649.61	0.06	0.51	507.00	549.75	507.00	187.34	0.04	0.34	100.00	99.00	0.00	2253.00	2697.68	1836280.00	14.17	1139.54	913.50
23	5	6	15003.00	26903.00	147.70	0	Spot (Block23, Row6, Column5)	59287.37	65535.00	11823.02	0.04	0.20	514.00	584.11	514.00	244.16	0.06	0.42	100.00	100.00	71.95	65021.00	58773.37	35513416.00	240.43	13779.50	10705.00
23	6	6	15308.00	26902.00	148.60	0	Spot (Block23, Row6, Column6)	1975.83	1666.50	1123.42	0.07	0.57	522.00	588.63	522.00	254.88	0.05	0.43	91.00	76.00	0.00	1144.50	1453.83	1189449.00	5.44	800.51	747.50
23	7	6	15607.00	26906.00	147.20	0	Spot (Block23, Row6, Column7)	25453.79	22297.00	17163.69	0.06	0.67	534.00	601.35	534.00	281.84	0.05	0.47	100.00	100.00	1.02	21763.00	24919.79	15043192.00	88.18	4981.16	4140.00
23	8	6	15912.00	26908.00	146.65	0	Spot (Block23, Row6, Column8)	33192.62	29107.00	22976.41	0.06	0.69	505.00	532.24	505.00	130.56	0.02	0.25	100.00	100.00	16.50	28602.00	32687.62	19517304.00	250.15	5573.44	4460.00
23	1	7	13801.00	27196.00	159.00	0	Spot (Block23, Row7, Column1)	10606.94	9716.00	5390.34	0.04	0.51	559.00	667.96	559.00	408.83	0.08	0.61	100.00	100.00	0.00	9157.00	10047.94	7435468.00	24.31	2218.67	2129.00
23	2	7	14105.00	27196.00	153.60	0	Spot (Block23, Row7, Column2)	1534.05	1266.00	755.27	0.08	0.49	550.00	604.46	550.00	222.36	0.04	0.37	89.00	68.00	0.00	716.00	984.05	995601.00	4.18	754.05	713.00
23	3	7	14379.00	27196.00	180.85	0	Spot (Block23, Row7, Column3)	642.36	615.00	101.60	0.02	0.16	515.00	543.41	515.00	127.16	0.02	0.23	43.00	9.00	0.00	100.00	127.36	589046.00	0.78	547.93	538.00
23	4	7	14701.00	27202.00	162.65	0	Spot (Block23, Row7, Column4)	1081.33	929.00	438.56	0.07	0.41	509.00	558.85	509.00	187.00	0.04	0.33	83.00	54.00	0.00	420.00	572.33	788286.00	2.79	625.67	601.50
23	5	7	15001.00	27204.00	183.25	0	Spot (Block23, Row7, Column5)	6133.53	5423.50	3317.58	0.05	0.54	543.00	637.86	543.00	298.00	0.07	0.47	100.00	100.00	0.00	4880.50	5590.53	5814588.00	18.44	1754.13	1723.00
23	6	7	15305.00	27205.00	198.40	0	Spot (Block23, Row7, Column6)	17619.47	16499.00	9503.99	0.03	0.54	588.00	779.69	588.00	584.14	0.12	0.75	100.00	100.00	0.00	15911.00	17031.47	19557612.00	28.83	4084.47	3928.00
23	7	7	15592.00	27209.00	148.95	0	Spot (Block23, Row7, Column7)	36991.76	34706.00	18597.24	0.03	0.50	561.00	644.27	561.00	328.46	0.06	0.51	100.00	100.00	12.19	34145.00	36430.76	22454076.00	110.66	8427.52	6709.00
23	8	7	15905.00	27206.00	189.70	0	Spot (Block23, Row7, Column8)	9234.42	9514.00	2657.76	0.01	0.29	512.00	552.23	512.00	179.28	0.03	0.32	100.00	100.00	0.00	9002.00	8722.42	9363699.00	48.43	2492.83	2408.50
23	1	8	13793.00	27491.00	162.00	0	Spot (Block23, Row8, Column1)	1012.31	879.00	671.60	0.06	0.66	518.00	558.79	518.00	156.11	0.03	0.28	85.00	56.00	0.00	361.00	494.31	732913.00	2.91	648.54	622.50
23	2	8	14106.00	27496.00	147.30	0	Spot (Block23, Row8, Column2)	3472.51	3024.00	1861.47	0.06	0.54	521.00	545.00	521.00	83.16	0.02	0.15	100.00	100.00	0.00	2503.00	2951.51	2052256.00	35.20	1187.82	1055.00
23	3	8	14393.00	27498.00	146.80	0	Spot (Block23, Row8, Column3)	10267.43	8051.50	8116.41	0.11	0.79	514.00	549.81	514.00	178.93	0.03	0.33	100.00	100.00	0.00	7537.50	9753.43	6037248.00	54.31	1941.86	1446.00
23	4	8	14703.00	27501.00	154.90	0	Spot (Block23, Row8, Column4)	58884.52	65535.00	11474.63	0.05	0.19	525.00	573.90	525.00	226.38	0.04	0.39	100.00	100.00	67.57	65010.00	58359.52	39040776.00	257.58	12518.30	10257.50
23	5	8	14987.00	27497.00	166.70	0	Spot (Block23, Row8, Column5)	1013.35	901.50	336.44	0.05	0.33	550.00	661.06	550.00	454.37	0.08	0.69	40.00	11.00	0.00	351.50	463.35	782307.00	0.78	660.06	638.50
23	6	8	15306.00	27504.00	205.60	0	Spot (Block23, Row8, Column6)	38177.30	33482.00	21588.48	0.06	0.57	606.00	823.29	606.00	664.47	0.13	0.81	100.00	100.00	29.18	32876.00	37571.30	45927636.00	56.22	8640.74	8509.50
23	7	8	15603.00	27503.00	146.80	0	Spot (Block23, Row8, Column7)	16641.03	15609.00	10013.13	0.03	0.60	581.00	696.81	581.00	458.10	0.08	0.66	100.00	100.00	0.00	15028.00	16060.03	9768286.00	34.81	4023.41	3098.00
23	8	8	15889.00	27508.00	153.80	0	Spot (Block23, Row8, Column8)	59149.29	65535.00	11118.07	0.04	0.19	561.00	618.41	561.00	268.33	0.04	0.43	100.00	100.00	67.90	64974.00	58588.29	38506520.00	218.13	12363.45	9995.00
24	1	1	18321.00	25419.00	154.60	0	Spot (Block24, Row1, Column1)	40430.28	39001.50	19779.67	0.02	0.49	691.00	731.29	691.00	213.10	0.02	0.29	100.00	100.00	23.17	38310.50	39739.28	26522412.00	186.29	7987.05	6075.00
24	2	1	18612.00	25427.00	148.15	0	Spot (Block24, Row1, Column2)	17469.17	15466.00	9428.97	0.05	0.54	689.00	752.15	689.00	249.93	0.04	0.33	100.00	100.00	0.00	14777.00	16780.17	10568848.00	66.89	3744.27	3078.00
24	3	1	18916.00	25425.00	147.05	0	Spot (Block24, Row1, Column3)	12565.51	10617.00	8482.55	0.07	0.68	673.00	705.10	673.00	270.64	0.02	0.38	100.00	100.00	0.00	9944.00	11892.51	7426219.00	43.82	2704.86	2353.00
24	4	1	19208.00	25428.00	148.25	0	Spot (Block24, Row1, Column4)	12653.81	11401.00	6941.23	0.05	0.55	674.00	716.48	674.00	290.78	0.03	0.41	100.00	100.00	0.00	10727.00	11979.81	7630250.00	41.05	3026.02	2279.50
24	5	1	19517.00	25426.00	150.65	0	Spot (Block24, Row1, Column5)	28161.31	22166.50	21372.62	0.10	0.76	683.00	704.48	683.00	175.01	0.01	0.25	100.00	100.00	7.40	21483.50	27478.31	17516348.00	156.89	4904.17	4095.50
24	6	1	19810.00	25433.00	148.25	0	Spot (Block24, Row1, Column6)	30266.13	27364.50	17933.13	0.04	0.59	695.00	733.20	695.00	216.78	0.02	0.30	100.00	100.00	2.84	26669.50	29571.13	18099164.00	136.23	6860.58	4653.00
24	7	1	20106.00	25433.00	149.30	0	Spot (Block24, Row1, Column7)	51842.50	65535.00	17638.09	0.10	0.34	699.00	749.64	699.00	455.17	0.03	0.61	100.00	100.00	52.78	64836.00	51143.50	31727840.00	112.25	11399.24	8721.00
24	8	1	20419.00	25438.00	154.95	0	Spot (Block24, Row1, Column8)	5736.84	5435.50	2666.49	0.02	0.46	701.00	791.62	701.00	916.04	0.05	1.16	98.00	89.00	0.00	4734.50	5035.84	3786316.00	5.40	2021.73	1424.00
24	1	2	18353.00	25722.00	221.20	0	Spot (Block24, Row2, Column1)	789.54	785.00	130.02	0.00	0.16	694.00	743.34	694.00	207.95	0.03	0.28	14.00	2.00	0.00	91.00	95.54	1106940.00	0.22	726.54	702.00
24	2	2	18610.00	25724.00	135.30	0	Spot (Block24, Row2, Column2)	16932.58	16225.00	6696.39	0.02	0.40	695.00	751.34	695.00	224.74	0.03	0.30	100.00	100.00	0.00	15530.00	16237.58	8381629.00	72.00	3787.19	3569.50
24	3	2	18915.00	25724.00	151.00	0	Spot (Block24, Row2, Column3)	1479.35	1396.00	408.82	0.03	0.28	692.00	748.58	692.00	235.40	0.03	0.31	99.00	73.00	0.00	704.00	787.35	920156.00	3.10	944.84	948.00
24	4	2	19213.00	25729.00	175.25	0	Spot (Block24, Row2, Column4)	10241.08	9513.00	4746.05	0.03	0.46	698.00	772.16	698.00	253.26	0.04	0.33	100.00	100.00	0.00	8815.00	9543.08	8786851.00	37.39	2601.28	2529.00
24	5	2	19514.00	25729.00	185.55	0	Spot (Block24, Row2, Column5)	9838.47	9808.00	3229.43	0.00	0.33	702.00	767.77	702.00	220.23	0.04	0.29	100.00	100.00	0.00	9106.00	9136.47	9513805.00	41.19	3127.26	2873.00
24	6	2	19809.00	25730.00	148.75	0	Spot (Block24, Row2, Column6)	6557.41	5846.00	3382.20	0.05	0.52	712.00	848.56	712.00	473.84	0.08	0.56	100.00	100.00	0.00	5134.00	5845.41	3954119.00	12.05	1939.65	1685.50
24	7	2	20111.00	25731.00	150.10	0	Spot (Block24, Row2, Column7)	6952.27	5817.00	3922.59	0.08	0.56	713.00	761.87	713.00	176.86	0.03	0.23	100.00	100.00	0.00	5104.00	6239.27	4296503.00	35.00	2100.06	1930.00
24	8	2	20397.00	25753.00	154.40	0	Spot (Block24, Row2, Column8)	830.12	807.00	101.32	0.01	0.12	713.00	819.98	713.00	948.41	0.06	1.16	0.00	0.00	0.00	94.00	117.12	544559.00	0.01	791.90	792.50
24	1	3	18313.00	26019.00	151.60	0	Spot (Block24, Row3, Column1)	29454.36	25428.00	19320.84	0.06	0.66	688.00	701.81	688.00	137.10	0.01	0.20	100.00	100.00	5.07	24740.00	28766.36	18585728.00	209.72	5138.92	4072.00
24	2	3	18610.00	26025.00	149.95	0	Spot (Block24, Row3, Column2)	1884.00	1735.00	647.14	0.04	0.34	700.00	764.78	700.00	265.68	0.04	0.35	99.00	84.00	0.00	1035.00	1184.00	1154894.00	4.21	998.84	980.50
24	3	3	18902.00	26024.00	147.60	0	Spot (Block24, Row3, Column3)	8018.90	6502.00	5862.57	0.09	0.73	697.00	735.50	697.00	176.41	0.02	0.24	100.00	100.00	0.00	5805.00	7321.90	4763228.00	41.29	2485.26	1837.50
24	4	3	19212.00	26028.00	148.80	0	Spot (Block24, Row3, Column4)	37484.30	35142.50	20608.98	0.03	0.55	701.00	758.26	701.00	209.09	0.03	0.28	100.00	100.00	19.08	34441.50	36783.30	22790544.00	175.65	7935.75	6104.00
24	5	3	19519.00	26035.00	152.00	0	Spot (Block24, Row3, Column5)	5220.15	3534.00	7514.87	0.17	1.44	709.00	849.05	709.00	494.47	0.08	0.58	95.00	87.00	0.79	2825.00	4511.15	3314792.00	8.84	1597.84	1102.00
24	6	3	19812.00	26030.00	214.75	0	Spot (Block24, Row3, Column6)	42587.03	42037.00	19284.71	0.01	0.45	797.00	1099.17	797.00	754.70	0.14	0.69	100.00	100.00	31.41	41240.00	41790.03	56130104.00	54.97	10549.09	10136.00
24	7	3	20114.00	26032.00	147.45	0	Spot (Block24, Row3, Column7)	19778.49	17393.00	13571.58	0.06	0.69	740.00	900.41	740.00	558.86	0.09	0.62	100.00	100.00	0.00	16653.00	19038.49	11728645.00	33.78	4191.11	3179.00
24	8	3	20413.00	26042.00	157.70	0	Spot (Block24, Row3, Column8)	25885.62	24172.00	13561.98	0.03	0.52	702.00	748.41	702.00	236.87	0.03	0.32	100.00	100.00	0.15	23470.00	25183.62	17809308.00	106.12	5951.51	4752.50
24	1	4	18309.00	26320.00	147.60	0	Spot (Block24, Row4, Column1)	37249.36	35098.00	20307.07	0.03	0.55	696.00	756.72	696.00	275.93	0.04	0.36	100.00	100.00	16.69	34402.00	36553.36	22088948.00	132.25	8127.62	6011.50
24	2	4	18606.00	26325.00	173.40	0	Spot (Block24, Row4, Column2)	17312.18	15493.00	9363.29	0.05	0.54	707.00	829.95	707.00	392.58	0.07	0.47	100.00	100.00	0.00	14786.00	16605.18	14524916.00	41.98	3588.36	3513.00
24	3	4	18909.00	26327.00	153.55	0	Spot (Block24, Row4, Column3)	60746.53	65535.00	9522.62	0.03	0.16	710.00	843.21	710.00	437.16	0.07	0.52	100.00	100.00	73.84	64825.00	60036.53	39242600.00	137.03	14687.47	11847.00
24	4	4	19199.00	26332.00	159.90	0	Spot (Block24, Row4, Column4)	1443.54	1371.50	357.48	0.02	0.25	707.00	756.64	707.00	200.24	0.03	0.26	98.00	81.00	0.00	664.50	736.54	1016250.00	3.43	896.59	898.00
24	5	4	19502.00	26342.00	150.10	0	Spot (Block24, Row4, Column5)	4679.02	2071.50	10068.71	0.35	2.15	701.00	733.63	701.00	169.11	0.02	0.23	95.00	92.00	1.79	1370.50	3978.02	2872917.00	23.33	1435.20	1036.00
24	6	4	19811.00	26328.00	195.70	0	Spot (Block24, Row4, Column6)	9887.63	9868.00	2672.83	0.00	0.27	737.00	898.55	737.00	543.24	0.09	0.60	100.00	100.00	0.00	9131.00	9150.63	10708308.00	16.55	3073.55	2861.50
24	7	4	20105.00	26335.00	148.55	0	Spot (Block24, Row4, Column7)	12794.65	10172.50	10060.00	0.10	0.79	778.00	890.13	778.00	470.88	0.06	0.53	100.00	92.00	0.00	9394.50	12016.65	7676788.00	25.28	2706.35	2113.00
24	8	4	20412.00	26339.00	150.40	0	Spot (Block24, Row4, Column8)	4774.72	4239.00	2540.91	0.05	0.53	716.00	757.60	716.00	142.64	0.02	0.19	100.00	100.00	0.00	3523.00	4058.72	2979425.00	28.16	1623.24	1432.00
24	1	5	18312.00	26626.00	145.95	0	Spot (Block24, Row5, Column1)	32272.03	27941.00	18627.13	0.06	0.58	706.00	879.46	706.00	555.12	0.10	0.63	100.00	100.00	5.66	27235.00	31566.03	18814624.00	56.55	6314.33	4794.00
24	2	5	18608.00	26624.00	155.95	0	Spot (Block24, Row5, Column2)	32689.82	30371.00	15132.92	0.03	0.46	764.00	955.78	764.00	599.53	0.10	0.63	100.00	100.00	1.94	29607.00	31925.82	21902188.00	52.93	6366.61	5802.00
24	3	5	18911.00	26624.00	158.35	0	Spot (Block24, Row5, Column3)	45605.28	49392.00	19380.99	0.03	0.42	740.00	903.13	740.00	507.28	0.09	0.56	100.00	100.00	37.97	48652.00	44865.28	31467868.00	88.12	7737.18	6630.00
24	4	5	19207.00	26628.00	147.60	0	Spot (Block24, Row5, Column4)	23893.95	19968.00	16741.35	0.08	0.70	714.00	820.14	714.00	384.95	0.06	0.47	100.00	100.00	0.67	19254.00	23179.95	14288580.00	59.94	4729.25	3335.00
24	5	5	19511.00	26625.00	152.50	0	Spot (Block24, Row5, Column5)	59974.93	65535.00	10666.59	0.04	0.18	705.00	763.60	705.00	255.79	0.03	0.33	100.00	100.00	73.74	64830.00	59269.93	38144384.00	231.48	14368.07	9836.00
24	6	5	19809.00	26628.00	150.20	0	Spot (Block24, Row5, Column6)	6688.93	6064.00	3307.02	0.04	0.49	718.00	825.49	718.00	453.24	0.06	0.55	100.00	100.00	0.00	5346.00	5970.93	4140447.00	12.94	1923.32	1711.50
24	7	5	20114.00	26635.00	203.65	0	Spot (Block24, Row5, Column7)	45383.80	51558.00	20153.69	0.06	0.44	801.00	1007.39	801.00	670.78	0.10	0.67	100.00	100.00	38.64	50757.00	44582.80	53916412.00	66.16	10557.26	10763.00
24	8	5	20414.00	26635.00	148.45	0	Spot (Block24, Row5, Column8)	32157.93	27100.00	23799.22	0.07	0.74	779.00	878.98	779.00	475.67	0.05	0.54	100.00	100.00	19.53	26321.00	31378.93	19262636.00	65.76	6121.09	4404.00
24	1	6	18307.00	26924.00	212.50	0	Spot (Block24, Row6, Column1)	39450.82	36429.00	20522.37	0.03	0.52	797.50	1198.15	797.50	983.78	0.18	0.82	100.00	100.00	28.58	35631.50	38653.32	50931384.00	38.88	9886.38	9562.00
24	2	6	18606.00	26922.00	211.25	0	Spot (Block24, Row6, Column2)	37875.27	35355.50	18971.26	0.03	0.50	836.00	1147.19	836.00	884.17	0.14	0.77	100.00	100.00	16.93	34519.50	37039.27	48101816.00	41.54	8794.89	8513.50
24	3	6	18896.00	26924.00	147.05	0	Spot (Block24, Row6, Column3)	45895.26	51117.00	20073.96	0.05	0.44	778.00	926.73	778.00	554.67	0.08	0.60	100.00	100.00	40.89	50339.00	45117.26	26940672.00	81.07	10476.86	7301.00
24	4	6	19209.00	26926.00	147.55	0	Spot (Block24, Row6, Column4)	4531.79	3871.00	2487.30	0.07	0.55	711.00	765.07	711.00	220.73	0.03	0.29	100.00	100.00	0.00	3160.00	3820.79	2696415.00	17.06	1495.91	1277.00
24	5	6	19506.00	26930.00	148.80	0	Spot (Block24, Row6, Column5)	60672.75	65535.00	9896.88	0.03	0.16	715.00	800.10	715.00	303.25	0.05	0.38	100.00	100.00	73.96	64820.00	59957.75	36585972.00	197.44	16317.12	12272.00
24	6	6	19808.00	26932.00	149.30	0	Spot (Block24, Row6, Column6)	3163.91	2568.50	1837.14	0.09	0.58	738.00	849.24	738.00	492.19	0.06	0.58	88.00	70.00	0.00	1830.50	2425.91	1936314.00	4.70	1238.33	1143.00
24	7	6	20108.00	26933.00	149.35	0	Spot (Block24, Row6, Column7)	34631.73	32120.50	21883.98	0.03	0.63	783.00	892.41	783.00	499.55	0.06	0.56	100.00	100.00	17.05	31337.50	33848.73	21125420.00	67.54	7188.66	4962.00
24	8	6	20413.00	26938.00	148.20	0	Spot (Block24, Row6, Column8)	37589.95	35717.50	23257.07	0.02	0.62	783.00	808.26	783.00	171.60	0.01	0.21	100.00	100.00	27.74	34934.50	36806.95	22629240.00	214.34	7244.04	4978.00
24	1	7	18306.00	27223.00	165.30	0	Spot (Block24, Row7, Column1)	24970.02	21486.00	13828.59	0.07	0.55	764.00	978.42	764.00	671.27	0.11	0.69	100.00	100.00	0.13	20722.00	24206.02	18827392.00	35.74	4487.21	4304.00
24	2	7	18601.00	27223.00	152.35	0	Spot (Block24, Row7, Column2)	2087.77	1833.00	926.22	0.06	0.44	799.00	955.23	799.00	546.35	0.08	0.57	68.00	48.00	0.00	1034.00	1288.77	1321560.00	2.07	1083.13	1019.00
24	3	7	18903.00	27223.00	206.50	0	Spot (Block24, Row7, Column3)	885.23	870.00	125.07	0.01	0.14	723.00	769.48	723.00	159.80	0.03	0.21	46.00	9.00	0.00	147.00	162.23	1072899.00	0.72	789.19	781.00
24	4	7	19206.00	27230.00	168.45	0	Spot (Block24, Row7, Column4)	1413.99	1263.00	533.04	0.05	0.38	703.00	753.93	703.00	204.86	0.03	0.27	86.00	60.00	0.00	560.00	710.99	1112807.00	3.22	871.63	842.00
24	5	7	19507.00	27229.00	185.60	0	Spot (Block24, Row7, Column5)	8602.07	7631.00	4710.97	0.05	0.55	732.00	902.28	732.00	531.39	0.09	0.59	100.00	100.00	0.00	6899.00	7870.07	8352606.00	14.49	2438.66	2388.00
24	6	7	19804.00	27227.00	202.95	0	Spot (Block24, Row7, Column6)	41551.91	42239.00	20472.93	0.01	0.49	825.00	1180.30	825.00	897.44	0.16	0.76	100.00	100.00	25.83	41414.00	40726.91	48574464.00	44.99	9135.42	9079.00
24	7	7	20089.00	27235.00	151.70	0	Spot (Block24, Row7, Column7)	37880.32	35998.50	18927.53	0.02	0.50	799.00	984.93	799.00	635.38	0.09	0.65	100.00	100.00	13.69	35199.50	37081.32	23788924.00	58.07	8669.63	5581.00
24	8	7	20407.00	27241.00	192.30	0	Spot (Block24, Row7, Column8)	17260.14	17522.50	4394.10	0.01	0.25	791.00	830.71	791.00	230.90	0.02	0.28	100.00	100.00	0.00	16731.50	16469.14	17950554.00	71.15	4809.07	4683.00
24	1	8	18290.00	27519.00	153.00	0	Spot (Block24, Row8, Column1)	1264.19	1200.00	359.34	0.02	0.28	699.00	763.78	699.00	304.86	0.04	0.40	78.00	36.00	0.00	501.00	565.19	817929.00	1.64	865.27	826.00
24	2	8	18607.00	27526.00	148.35	0	Spot (Block24, Row8, Column2)	5881.99	5158.50	3126.07	0.06	0.53	732.00	770.34	732.00	267.03	0.02	0.35	100.00	100.00	0.00	4426.50	5149.99	3552721.00	19.14	1871.82	1617.00
24	3	8	18895.00	27522.00	147.75	0	Spot (Block24, Row8, Column3)	13686.51	10547.00	10591.92	0.11	0.77	728.00	771.54	728.00	191.71	0.03	0.25	100.00	100.00	0.00	9819.00	12958.51	8157163.00	67.37	2923.74	2260.00
24	4	8	19203.00	27527.00	152.80	0	Spot (Block24, Row8, Column4)	50845.01	62347.00	17259.99	0.09	0.34	718.00	770.06	718.00	211.55	0.03	0.27	100.00	100.00	47.81	61629.00	50127.01	32439352.00	236.70	11734.27	9550.00
24	5	8	19492.00	27527.00	159.55	0	Spot (Block24, Row8, Column5)	1343.35	1299.00	327.01	0.01	0.24	719.00	866.75	719.00	544.55	0.08	0.63	54.00	10.00	0.00	580.00	624.35	948405.00	0.88	876.89	863.00
24	6	8	19807.00	27531.00	211.20	0	Spot (Block24, Row8, Column6)	44861.53	51774.50	20370.62	0.06	0.45	865.00	1176.88	865.00	900.09	0.13	0.76	100.00	100.00	39.87	50909.50	43996.53	57154080.00	48.53	10950.02	11043.00
24	7	8	20104.00	27533.00	147.25	0	Spot (Block24, Row8, Column7)	16615.22	15046.50	9804.10	0.04	0.59	812.00	981.38	812.00	598.12	0.08	0.61	100.00	100.00	0.00	14234.50	15803.22	9836208.00	26.14	4185.77	3503.50
24	8	8	20390.00	27540.00	152.05	0	Spot (Block24, Row8, Column8)	56659.79	65535.00	13236.96	0.06	0.23	816.00	904.83	816.00	297.03	0.04	0.33	100.00	100.00	60.69	64719.00	55843.79	36035920.00	187.71	11690.30	9661.00
25	1	1	4786.00	29833.00	147.05	0	Spot (Block25, Row1, Column1)	45226.41	48273.00	18430.98	0.03	0.41	1115.00	1201.52	1115.00	356.84	0.03	0.30	100.00	100.00	30.96	47158.00	44111.41	26728956.00	123.37	11245.19	9273.00
25	2	1	5080.00	29841.00	144.70	0	Spot (Block25, Row1, Column2)	54513.48	65535.00	14395.15	0.08	0.26	1042.00	1206.18	1042.00	1544.79	0.06	1.28	100.00	100.00	52.80	64493.00	53471.48	31181932.00	34.51	10802.54	9114.00
25	3	1	5388.00	29843.00	139.00	0	Spot (Block25, Row1, Column3)	30986.47	28327.50	20801.39	0.04	0.67	997.00	1056.79	997.00	263.12	0.03	0.25	100.00	100.00	9.16	27330.50	29989.47	16236912.00	113.75	6513.27	5083.00
25	4	1	5674.00	29844.00	142.45	0	Spot (Block25, Row1, Column4)	48583.51	56213.00	18582.43	0.06	0.38	1002.00	1110.46	1002.00	427.99	0.04	0.39	100.00	100.00	43.22	55211.00	47581.51	26866832.00	110.92	9738.41	7546.50
25	5	1	5983.00	29842.00	146.05	0	Spot (Block25, Row1, Column5)	49387.40	65535.00	21312.56	0.12	0.43	1007.00	1067.13	1007.00	255.18	0.03	0.24	100.00	100.00	55.40	64528.00	48380.40	28793036.00	189.35	10231.43	7464.00
25	6	1	6277.00	29848.00	140.10	0	Spot (Block25, Row1, Column6)	53913.06	65535.00	15201.45	0.08	0.28	1023.00	1097.88	1023.00	297.81	0.03	0.27	100.00	100.00	54.49	64512.00	52890.06	28789760.00	177.35	13937.26	11363.00
25	7	1	6575.00	29849.00	147.40	0	Spot (Block25, Row1, Column7)	64239.38	65535.00	5155.64	0.01	0.08	1077.00	1114.91	1077.00	299.50	0.02	0.27	100.00	100.00	89.85	64458.00	63162.38	37965792.00	210.76	19834.67	13570.00
25	8	1	6887.00	29848.00	181.45	0	Spot (Block25, Row1, Column8)	1586.12	1502.00	322.90	0.02	0.20	1019.00	1064.01	1019.00	182.47	0.02	0.17	92.00	68.00	0.00	483.00	567.12	1467159.00	2.86	1184.10	1150.50
25	1	2	4773.00	30144.00	183.65	0	Spot (Block25, Row2, Column1)	1190.44	1191.00	90.59	0.00	0.08	1108.00	1173.76	1108.00	307.72	0.03	0.26	0.00	0.00	0.00	83.00	82.44	1132106.00	0.05	1162.78	1153.50
25	2	2	5075.00	30138.00	122.20	0	Spot (Block25, Row2, Column2)	44620.07	44365.00	16867.56	0.00	0.38	1036.00	1134.35	1036.00	404.89	0.04	0.36	100.00	100.00	21.21	43329.00	43584.07	17669560.00	107.40	8727.69	7560.00
25	3	2	5380.00	30142.00	139.30	0	Spot (Block25, Row2, Column3)	2184.32	2094.00	653.19	0.02	0.30	1009.00	1121.51	1009.00	460.48	0.05	0.41	86.00	55.00	0.00	1085.00	1175.32	1142402.00	2.31	1366.31	1294.00
25	4	2	5685.00	30147.00	180.95	0	Spot (Block25, Row2, Column4)	19228.41	16551.50	11767.63	0.07	0.61	1028.00	1208.21	1028.00	594.22	0.07	0.49	100.00	100.00	0.00	15523.50	18200.41	17651684.00	30.33	4583.25	4573.00
25	5	2	5988.00	30146.00	164.85	0	Spot (Block25, Row2, Column5)	14758.88	14102.00	5774.12	0.02	0.39	1031.00	1139.33	1031.00	419.28	0.04	0.37	100.00	100.00	0.00	13071.00	13727.88	11157714.00	32.48	4369.13	4006.00
25	6	2	6275.00	30146.00	139.15	0	Spot (Block25, Row2, Column6)	15586.14	14648.00	8262.05	0.03	0.53	1082.00	1201.54	1082.00	579.10	0.05	0.48	100.00	100.00	0.00	13566.00	14504.14	8182725.00	24.84	4222.19	3599.50
25	7	2	6584.00	30150.00	140.95	0	Spot (Block25, Row2, Column7)	21022.28	17829.50	13332.02	0.07	0.63	1074.00	1139.20	1074.00	400.40	0.03	0.35	100.00	100.00	0.00	16755.50	19948.28	11309984.00	49.66	4829.49	3672.00
25	8	2	6880.00	30144.00	183.50	0	Spot (Block25, Row2, Column8)	1188.81	1170.00	134.44	0.01	0.11	1013.00	1081.00	1013.00	289.04	0.03	0.27	26.00	0.00	0.00	157.00	175.81	1128180.00	0.37	1097.36	1076.50
25	1	3	4783.00	30435.00	142.25	0	Spot (Block25, Row3, Column1)	49312.28	65236.00	19810.09	0.12	0.40	1093.00	1121.01	1093.00	189.16	0.01	0.17	100.00	100.00	49.91	64143.00	48219.28	27072596.00	254.76	11140.13	8468.00
25	2	3	5079.00	30441.00	140.80	0	Spot (Block25, Row3, Column2)	2722.60	2561.00	876.81	0.03	0.32	1031.00	1106.41	1031.00	309.36	0.03	0.28	100.00	93.00	0.00	1530.00	1691.60	1459312.00	5.22	1468.45	1437.50
25	3	3	5368.00	30438.00	136.60	0	Spot (Block25, Row3, Column3)	9512.14	7562.50	8285.34	0.10	0.87	1020.00	1065.88	1020.00	229.64	0.02	0.22	100.00	100.00	0.79	6542.50	8492.14	4794117.00	36.78	3224.63	2490.00
25	4	3	5680.00	30445.00	140.60	0	Spot (Block25, Row3, Column4)	55815.81	65535.00	13923.95	0.07	0.25	1032.00	1132.36	1032.00	430.79	0.04	0.38	100.00	100.00	58.20	64503.00	54783.81	30308192.00	126.94	12342.48	8672.00
25	5	3	5976.00	30440.00	132.60	0	Spot (Block25, Row3, Column5)	8840.96	5930.00	11008.54	0.17	1.25	1034.00	1135.95	1034.00	475.95	0.04	0.42	100.00	99.00	2.11	4896.00	7806.96	4181775.00	16.19	3075.15	2380.50
25	6	3	6281.00	30447.00	219.10	0	Spot (Block25, Row3, Column6)	34728.78	22759.00	21158.10	0.18	0.61	1114.00	1372.05	1114.00	797.34	0.09	0.58	100.00	100.00	24.37	21645.00	33614.78	47891320.00	41.84	9973.60	10146.00
25	7	3	6585.00	30450.00	142.95	0	Spot (Block25, Row3, Column7)	46076.85	56344.00	21388.68	0.09	0.46	1092.00	1243.28	1092.00	629.57	0.06	0.51	100.00	100.00	43.45	55252.00	44984.85	25664940.00	71.21	8770.83	6622.50
25	8	3	6881.00	30451.00	153.10	0	Spot (Block25, Row3, Column8)	52392.09	63090.50	15597.54	0.08	0.30	1075.00	1156.67	1075.00	437.86	0.03	0.38	100.00	100.00	47.49	62015.50	51317.09	33426408.00	117.01	11019.31	10106.00
25	1	4	4782.00	30738.00	140.95	0	Spot (Block25, Row4, Column1)	52836.68	65535.00	16590.68	0.09	0.31	1087.00	1141.95	1087.00	248.94	0.02	0.22	100.00	100.00	54.44	64448.00	51749.68	28531984.00	207.66	13254.56	10921.00
25	2	4	5079.00	30741.00	158.25	0	Spot (Block25, Row4, Column2)	7308.07	6860.50	3053.13	0.03	0.42	1052.00	1151.76	1052.00	348.30	0.04	0.30	100.00	100.00	0.00	5808.50	6256.07	5042568.00	17.68	2380.98	2368.50
25	3	4	5379.00	30740.00	148.60	0	Spot (Block25, Row4, Column3)	65173.02	65535.00	2411.30	0.00	0.04	1047.00	1133.00	1047.00	324.94	0.03	0.29	100.00	100.00	96.83	64488.00	64126.02	39104148.00	197.08	20119.55	16080.00
25	4	4	5671.00	30745.00	147.65	0	Spot (Block25, Row4, Column4)	2242.63	2189.00	580.76	0.01	0.26	1022.00	1068.67	1022.00	240.15	0.02	0.22	99.00	91.00	0.00	1167.00	1220.63	1332122.00	4.89	1342.51	1315.00
25	5	4	5959.00	30744.00	142.25	0	Spot (Block25, Row4, Column5)	2807.04	2269.00	2062.43	0.09	0.73	1074.00	1105.18	1074.00	235.54	0.01	0.21	99.00	96.00	0.00	1195.00	1733.04	1546678.00	7.23	1436.52	1394.00
25	6	4	6282.00	30739.00	179.05	0	Spot (Block25, Row4, Column6)	17984.37	17423.50	8231.57	0.01	0.46	1135.00	1289.57	1135.00	563.43	0.06	0.44	100.00	100.00	0.00	16288.50	16849.37	16185928.00	29.63	4674.71	3831.00
25	7	4	6576.00	30748.00	141.75	0	Spot (Block25, Row4, Column7)	37288.56	34812.00	24152.54	0.03	0.65	1135.00	1304.34	1135.00	667.99	0.06	0.51	100.00	100.00	31.56	33677.00	36153.56	20322316.00	53.87	8006.16	6291.00
25	8	4	6874.00	30758.00	144.50	0	Spot (Block25, Row4, Column8)	14981.29	13032.50	8941.15	0.06	0.60	1104.00	1203.16	1104.00	435.46	0.04	0.36	100.00	100.00	0.00	11928.50	13877.29	8539333.00	31.64	3821.67	2928.00
25	1	5	4780.00	31039.00	142.20	0	Spot (Block25, Row5, Column1)	59092.12	65535.00	10782.21	0.04	0.18	1100.00	1232.27	1100.00	548.42	0.05	0.45	100.00	100.00	67.33	64435.00	57992.12	32559996.00	105.50	13935.44	9638.50
25	2	5	5077.00	31036.00	149.50	0	Spot (Block25, Row5, Column2)	51685.65	58709.00	15637.16	0.06	0.30	1086.00	1272.46	1086.00	673.78	0.07	0.53	100.00	100.00	45.10	57623.00	50599.65	31631844.00	74.82	11121.78	9768.00
25	3	5	5376.00	31039.00	146.70	0	Spot (Block25, Row5, Column3)	30657.63	27452.00	18433.91	0.05	0.60	1071.00	1198.02	1071.00	440.48	0.05	0.37	100.00	100.00	4.45	26381.00	29586.63	17904072.00	66.88	5625.19	4679.00
25	4	5	5675.00	31045.00	142.25	0	Spot (Block25, Row5, Column4)	44318.22	54509.00	22478.54	0.09	0.51	1038.00	1112.86	1038.00	290.26	0.03	0.26	100.00	100.00	42.31	53471.00	43280.22	24508092.00	148.85	8240.67	5809.00
25	5	5	5978.00	31044.00	148.70	0	Spot (Block25, Row5, Column5)	65054.30	65535.00	2826.90	0.00	0.04	1089.00	1152.54	1089.00	331.10	0.02	0.29	100.00	100.00	95.85	64446.00	63965.30	39228084.00	193.00	20981.24	15908.50
25	6	5	6279.00	31046.00	140.20	0	Spot (Block25, Row5, Column6)	18772.33	17860.00	9875.28	0.02	0.53	1152.00	1279.41	1152.00	599.21	0.05	0.47	100.00	100.00	0.00	16708.00	17620.33	9986879.00	29.19	5087.71	4636.00
25	7	5	6581.00	31048.00	229.00	0	Spot (Block25, Row5, Column7)	50592.68	57370.50	15986.91	0.05	0.32	1256.00	1508.32	1256.00	938.95	0.08	0.62	100.00	100.00	47.02	56114.50	49336.68	76294464.00	52.28	13682.31	13248.00
25	8	5	6883.00	31051.00	146.45	0	Spot (Block25, Row5, Column8)	50678.40	65535.00	20616.79	0.11	0.41	1184.00	1314.59	1184.00	675.92	0.05	0.51	100.00	100.00	57.71	64351.00	49494.40	29596380.00	73.03	11452.13	8656.50
25	1	6	4775.00	31340.00	220.40	0	Spot (Block25, Row6, Column1)	28544.45	15364.00	20964.41	0.27	0.73	1165.00	1444.19	1165.00	994.90	0.09	0.69	100.00	100.00	16.44	14199.00	27379.45	39591388.00	27.24	8664.72	8718.00
25	2	6	5079.00	31338.00	230.40	0	Spot (Block25, Row6, Column2)	45149.31	40399.00	17932.60	0.05	0.40	1134.00	1470.55	1134.00	1146.93	0.11	0.78	100.00	100.00	35.89	39265.00	44015.31	68943528.00	38.08	13122.83	13635.00
25	3	6	5366.00	31342.00	142.30	0	Spot (Block25, Row6, Column3)	61043.71	65535.00	9126.73	0.03	0.15	1076.00	1238.02	1076.00	734.34	0.06	0.59	100.00	100.00	75.32	64459.00	59967.71	33391164.00	81.44	17876.91	13237.00
25	4	6	5679.00	31343.00	138.45	0	Spot (Block25, Row6, Column4)	8829.45	7869.00	4672.72	0.05	0.53	1094.00	1136.91	1094.00	237.97	0.02	0.21	100.00	100.00	0.00	6775.00	7735.45	4582486.00	32.33	2846.25	2257.00
25	5	6	5976.00	31344.00	147.25	0	Spot (Block25, Row6, Column5)	65057.44	65535.00	3179.42	0.00	0.05	1138.00	1279.44	1138.00	534.84	0.05	0.42	100.00	100.00	96.11	64397.00	63919.44	38449276.00	119.25	20041.52	16492.00
25	6	6	6276.00	31346.00	139.20	0	Spot (Block25, Row6, Column6)	10687.95	8591.00	7491.00	0.09	0.70	1210.00	1358.32	1210.00	665.83	0.05	0.49	100.00	90.00	0.00	7381.00	9477.95	5643238.00	14.01	2973.72	2630.00
25	7	6	6578.00	31349.00	144.40	0	Spot (Block25, Row6, Column7)	56158.73	65535.00	14847.93	0.07	0.26	1279.00	1424.34	1279.00	708.08	0.05	0.50	100.00	100.00	64.04	64256.00	54879.73	32010708.00	77.30	13257.81	8414.50
25	8	6	6880.00	31354.00	145.80	0	Spot (Block25, Row6, Column8)	56018.67	65535.00	15426.61	0.07	0.28	1200.00	1272.71	1200.00	294.81	0.03	0.23	100.00	100.00	66.95	64335.00	54818.67	32715144.00	185.70	13182.57	9027.00
25	1	7	4774.00	31639.00	148.15	0	Spot (Block25, Row7, Column1)	10622.80	9777.00	4780.19	0.04	0.45	1122.00	1259.26	1122.00	476.63	0.05	0.38	100.00	100.00	0.00	8655.00	9500.80	6363058.00	19.65	2955.15	2891.00
25	2	7	5073.00	31641.00	142.70	0	Spot (Block25, Row7, Column2)	3634.17	2946.50	1961.24	0.09	0.54	1105.00	1268.43	1105.00	949.29	0.06	0.75	73.00	49.00	0.00	1841.50	2529.17	1998794.00	2.49	1706.26	1614.50
25	3	7	5371.00	31622.00	183.20	0	Spot (Block25, Row7, Column3)	1259.64	1257.00	102.00	0.00	0.08	1076.00	1151.30	1076.00	761.85	0.03	0.66	0.00	0.00	0.00	181.00	183.64	1186584.00	0.14	1146.48	1140.00
25	4	7	5677.00	31644.00	146.50	0	Spot (Block25, Row7, Column4)	2669.30	2361.00	1026.59	0.05	0.38	1108.00	1262.85	1108.00	790.00	0.06	0.63	71.00	36.00	0.00	1253.00	1561.30	1558872.00	1.78	1458.95	1433.00
25	5	7	5973.00	31647.00	169.10	0	Spot (Block25, Row7, Column5)	18695.71	15624.00	11017.44	0.08	0.59	1207.00	1557.51	1207.00	1073.37	0.11	0.69	100.00	100.00	0.00	14417.00	17488.71	14956565.00	15.97	4434.80	4376.50
25	6	7	6271.00	31645.00	231.20	0	Spot (Block25, Row7, Column6)	47687.25	45619.00	16905.94	0.02	0.35	1383.00	1889.95	1383.00	1576.21	0.14	0.83	100.00	100.00	40.48	44236.00	46304.25	73152840.00	29.06	13549.94	13470.00
25	7	7	6556.00	31653.00	144.25	0	Spot (Block25, Row7, Column7)	57380.42	65535.00	12517.57	0.06	0.22	1303.00	1580.88	1303.00	1255.19	0.08	0.79	100.00	100.00	63.23	64232.00	56077.42	32305412.00	44.46	15379.14	11989.00
25	8	7	6876.00	31652.00	176.95	0	Spot (Block25, Row7, Column8)	31986.73	32563.00	10061.52	0.01	0.31	1248.00	1341.71	1248.00	871.30	0.03	0.65	100.00	100.00	0.00	31315.00	30738.73	28052364.00	35.17	8815.54	7751.50
25	1	8	4762.00	31956.00	182.20	0	Spot (Block25, Row8, Column1)	1415.36	1402.00	169.43	0.00	0.12	1093.00	1131.93	1093.00	188.03	0.02	0.17	77.00	39.00	0.00	309.00	322.36	1319115.00	1.51	1194.49	1187.00
25	2	8	5073.00	31943.00	139.00	0	Spot (Block25, Row8, Column2)	12848.88	11971.00	7348.49	0.03	0.57	1097.00	1147.62	1097.00	633.40	0.02	0.55	100.00	100.00	0.00	10874.00	11751.88	6745663.00	18.47	3637.47	3219.50
25	3	8	5362.00	31941.00	140.60	0	Spot (Block25, Row8, Column3)	30508.26	25978.00	22661.38	0.07	0.74	1093.00	1165.12	1093.00	679.42	0.03	0.58	100.00	100.00	13.59	24885.00	29415.26	16382936.00	43.19	6119.65	4812.50
25	4	8	5674.00	31946.00	147.10	0	Spot (Block25, Row8, Column4)	60864.28	65535.00	9231.11	0.03	0.15	1111.00	1210.69	1111.00	503.91	0.04	0.42	100.00	100.00	73.10	64424.00	59753.28	35971084.00	118.38	15226.56	11494.00
25	5	8	5959.00	31946.00	147.55	0	Spot (Block25, Row8, Column5)	2134.96	2055.50	487.78	0.02	0.23	1194.00	1444.15	1194.00	988.96	0.08	0.68	40.00	3.00	0.00	861.50	940.96	1268166.00	0.70	1435.70	1410.00
25	6	8	6275.00	31949.00	207.90	0	Spot (Block25, Row8, Column6)	38541.12	32456.00	22583.81	0.07	0.59	1382.00	1709.97	1382.00	1133.12	0.09	0.66	100.00	100.00	33.01	31074.00	37159.12	47290364.00	32.50	11041.16	11013.00
25	7	8	6574.00	31954.00	139.15	0	Spot (Block25, Row8, Column7)	39183.85	39567.50	20688.86	0.00	0.53	1346.00	1523.08	1346.00	774.55	0.05	0.51	100.00	100.00	21.18	38221.50	37837.85	20532392.00	48.62	8916.02	7157.00
25	8	8	6857.00	31952.00	144.35	0	Spot (Block25, Row8, Column8)	62769.30	65535.00	6302.79	0.02	0.10	1288.00	1379.11	1288.00	873.45	0.03	0.63	100.00	100.00	77.60	64247.00	61481.30	35025548.00	70.28	19972.51	16843.00
26	1	1	9291.00	29862.00	148.70	0	Spot (Block26, Row1, Column1)	43648.14	44683.00	19407.87	0.01	0.44	990.00	1062.80	990.00	387.88	0.03	0.36	100.00	100.00	31.24	43693.00	42658.14	26407268.00	109.79	10334.81	7584.00
26	2	1	9580.00	29869.00	147.85	0	Spot (Block26, Row1, Column2)	55522.55	65535.00	14492.42	0.07	0.26	991.00	1088.07	991.00	396.60	0.04	0.36	100.00	100.00	58.32	64544.00	54531.55	33036168.00	137.25	11842.11	10314.50
26	3	1	9887.00	29868.00	138.95	0	Spot (Block26, Row1, Column3)	18203.74	15466.00	11828.40	0.07	0.65	969.00	1021.69	969.00	308.42	0.02	0.30	100.00	100.00	0.00	14497.00	17234.74	9647984.00	55.71	4180.18	3397.00
26	4	1	10178.00	29871.00	142.90	0	Spot (Block26, Row1, Column4)	50831.62	61182.00	17224.87	0.08	0.34	965.00	1031.60	965.00	334.10	0.03	0.32	100.00	100.00	47.21	60217.00	49866.62	28211724.00	149.06	11180.07	8239.00
26	5	1	10486.00	29872.00	145.30	0	Spot (Block26, Row1, Column5)	33624.99	27291.50	24026.67	0.09	0.71	960.00	1020.30	960.00	313.01	0.03	0.31	100.00	100.00	22.30	26331.50	32664.99	19300784.00	104.17	5940.64	4770.00
26	6	1	10778.00	29875.00	140.85	0	Spot (Block26, Row1, Column6)	48501.53	57268.50	18665.71	0.07	0.38	979.00	1188.77	979.00	2394.77	0.08	2.01	100.00	100.00	43.28	56289.50	47522.53	25996960.00	19.76	12640.89	8453.00
26	7	1	11073.00	29877.00	148.30	0	Spot (Block26, Row1, Column7)	63830.95	65535.00	5389.89	0.01	0.08	982.00	1184.92	982.00	2380.72	0.08	2.01	100.00	100.00	85.15	64553.00	62848.95	38681884.00	26.31	18152.07	13826.50
26	8	1	11398.00	29883.00	172.55	0	Spot (Block26, Row1, Column8)	1624.29	1545.00	415.91	0.02	0.26	985.00	1019.97	985.00	352.13	0.02	0.35	70.00	36.00	0.00	560.00	639.29	1349789.00	1.72	1179.07	1137.50
26	1	2	9267.00	30170.00	221.55	0	Spot (Block26, Row2, Column1)	1115.51	1100.00	135.63	0.01	0.12	991.00	1058.59	991.00	350.09	0.03	0.33	5.00	0.00	0.00	109.00	124.51	1575103.00	0.16	1022.83	989.50
26	2	2	9583.00	30168.00	136.45	0	Spot (Block26, Row2, Column2)	24133.58	23574.00	9572.87	0.01	0.40	978.00	1054.68	978.00	358.22	0.03	0.34	100.00	100.00	0.00	22596.00	23155.58	12066792.00	64.43	5367.76	5056.00
26	3	2	9871.00	30168.00	158.70	0	Spot (Block26, Row2, Column3)	1654.83	1499.00	691.14	0.04	0.42	965.00	1034.96	965.00	512.15	0.03	0.49	52.00	15.00	0.00	534.00	689.83	1153418.00	1.21	1125.85	1091.50
26	4	2	10187.00	30176.00	176.65	0	Spot (Block26, Row2, Column4)	16025.89	14929.50	8206.93	0.03	0.51	993.00	1126.31	993.00	436.64	0.05	0.39	100.00	100.00	0.00	13936.50	15032.89	14006624.00	34.12	3929.92	3955.00
26	5	2	10484.00	30173.00	196.40	0	Spot (Block26, Row2, Column5)	10140.19	9970.50	3558.38	0.01	0.35	996.00	1104.47	996.00	344.87	0.04	0.31	100.00	100.00	0.00	8974.50	9144.19	11052808.00	26.20	3099.14	2883.00
26	6	2	10775.00	30173.00	143.60	0	Spot (Block26, Row2, Column6)	16992.58	14667.00	10123.88	0.06	0.60	1007.00	1182.03	1007.00	639.85	0.07	0.54	100.00	100.00	0.00	13660.00	15985.58	9566825.00	24.71	3743.44	3019.00
26	7	2	11083.00	30178.00	144.15	0	Spot (Block26, Row2, Column7)	10680.99	9579.00	6040.99	0.05	0.57	992.50	1060.68	992.50	362.62	0.03	0.34	100.00	100.00	0.00	8586.50	9688.49	6013395.00	26.53	3035.56	2451.00
26	8	2	11392.00	30171.00	209.10	0	Spot (Block26, Row2, Column8)	1113.78	1089.00	139.08	0.01	0.12	977.00	1028.91	977.00	439.99	0.02	0.43	2.00	0.00	0.00	112.00	136.78	1388888.00	0.19	1018.69	1004.00
26	1	3	9284.00	30463.00	146.00	0	Spot (Block26, Row3, Column1)	47485.15	59105.00	20543.11	0.10	0.43	988.00	1029.66	988.00	224.60	0.02	0.22	100.00	100.00	47.59	58117.00	46497.15	27541552.00	206.84	9938.96	7254.00
26	2	3	9589.00	30466.00	150.65	0	Spot (Block26, Row3, Column2)	1896.95	1776.00	532.36	0.03	0.28	979.00	1034.44	979.00	286.78	0.02	0.28	93.00	70.00	0.00	797.00	917.95	1174212.00	3.01	1216.63	1224.50
26	3	3	9880.00	30462.00	147.90	0	Spot (Block26, Row3, Column3)	4124.22	2988.00	4842.15	0.14	1.17	930.00	1016.99	930.00	765.66	0.04	0.75	90.00	66.00	0.17	2058.00	3194.22	2458038.00	4.06	1731.54	1339.00
26	4	3	10182.00	30469.00	143.95	0	Spot (Block26, Row3, Column4)	54364.32	65535.00	15166.84	0.08	0.28	966.00	1156.10	966.00	1854.87	0.08	1.60	100.00	100.00	57.02	64569.00	53398.32	30607324.00	28.69	13592.32	9625.50
26	5	3	10491.00	30468.00	147.30	0	Spot (Block26, Row3, Column5)	2768.19	2201.00	3283.49	0.10	1.19	996.00	1261.08	996.00	1835.05	0.10	1.46	25.00	4.00	0.00	1205.00	1772.19	1630463.00	0.82	1483.07	1360.00
26	6	3	10784.00	30473.00	210.95	0	Spot (Block26, Row3, Column6)	46155.69	50103.00	18748.81	0.04	0.41	1104.00	1426.36	1104.00	896.85	0.11	0.63	100.00	100.00	39.54	48999.00	45051.69	58479772.00	49.87	12893.14	12469.00
26	7	3	11087.00	30477.00	143.95	0	Spot (Block26, Row3, Column7)	30878.36	27465.50	20666.10	0.05	0.67	1004.00	1256.23	1004.00	1606.23	0.10	1.28	100.00	99.00	8.99	26461.50	29874.36	17168372.00	18.44	6718.14	5192.00
26	8	3	11377.00	30481.00	161.90	0	Spot (Block26, Row3, Column8)	58744.10	65535.00	12717.39	0.05	0.22	984.00	1137.30	984.00	1531.19	0.06	1.35	100.00	100.00	67.73	64551.00	57760.10	42413632.00	37.62	13166.78	11225.00
26	1	4	9280.00	30766.00	143.15	0	Spot (Block26, Row4, Column1)	54447.96	65535.00	15309.17	0.08	0.28	995.00	1071.70	995.00	290.07	0.03	0.27	100.00	100.00	56.53	64540.00	53452.96	30436620.00	184.01	12915.27	10641.00
26	2	4	9580.00	30769.00	160.25	0	Spot (Block26, Row4, Column2)	8648.38	7954.50	3956.13	0.04	0.46	985.00	1090.99	985.00	433.24	0.04	0.40	100.00	100.00	0.00	6969.50	7663.38	6140353.00	17.44	2524.86	2452.50
26	3	4	9881.00	30771.00	149.10	0	Spot (Block26, Row4, Column3)	65007.43	65535.00	2763.54	0.00	0.04	970.00	1051.43	970.00	374.91	0.04	0.36	100.00	100.00	95.08	64565.00	64037.43	39654880.00	170.59	19628.23	15927.00
26	4	4	10169.00	30771.00	155.40	0	Spot (Block26, Row4, Column4)	2180.26	2051.00	681.82	0.03	0.31	957.00	1095.41	957.00	1713.10	0.06	1.56	25.00	0.00	0.00	1094.00	1223.26	1445512.00	0.63	1265.57	1257.00
26	5	4	10469.00	30774.00	154.75	0	Spot (Block26, Row4, Column5)	1583.19	1436.00	566.21	0.04	0.36	982.00	1041.06	982.00	364.77	0.03	0.35	67.00	28.00	0.00	454.00	601.19	1049656.00	1.49	1106.52	1105.00
26	6	4	10784.00	30772.00	199.05	0	Spot (Block26, Row4, Column6)	12076.83	11943.00	4333.09	0.00	0.36	1063.00	1230.44	1063.00	578.78	0.06	0.47	100.00	100.00	0.00	10880.00	11013.83	13574353.00	18.74	3357.16	3200.00
26	7	4	11075.00	30780.00	144.60	0	Spot (Block26, Row4, Column7)	17096.02	13472.00	13314.19	0.10	0.78	1043.00	1199.44	1043.00	626.05	0.06	0.52	100.00	97.00	0.00	12429.00	16053.02	9693445.00	25.39	3347.59	2551.00
26	8	4	11379.00	30785.00	148.00	0	Spot (Block26, Row4, Column8)	5783.14	4912.00	3002.00	0.07	0.52	997.00	1126.10	997.00	1465.27	0.05	1.30	89.00	63.00	0.00	3915.00	4786.14	3452535.00	3.18	2036.67	1840.50
26	1	5	9279.00	31067.00	144.40	0	Spot (Block26, Row5, Column1)	59130.82	65535.00	10912.27	0.04	0.18	1073.00	1242.81	1073.00	636.14	0.06	0.51	100.00	100.00	67.67	64462.00	58057.82	33468300.00	91.00	15045.27	12205.00
26	2	5	9578.00	31069.00	158.05	0	Spot (Block26, Row5, Column2)	60696.28	65535.00	9702.03	0.03	0.16	1063.00	1281.14	1063.00	695.60	0.08	0.54	100.00	100.00	70.78	64472.00	59633.28	41759420.00	85.42	13718.64	11948.00
26	3	5	9880.00	31069.00	147.40	0	Spot (Block26, Row5, Column3)	28553.32	25295.00	16913.14	0.05	0.59	1000.00	1123.47	1000.00	427.40	0.05	0.38	100.00	100.00	2.03	24295.00	27553.32	16875016.00	64.18	5356.93	4855.50
26	4	5	10178.00	31073.00	141.15	0	Spot (Block26, Row5, Column4)	38396.76	38513.00	22127.03	0.00	0.58	984.00	1038.70	984.00	278.17	0.02	0.27	100.00	100.00	24.40	37529.00	37412.76	20772708.00	134.30	8928.48	6290.00
26	5	5	10481.00	31079.00	147.85	0	Spot (Block26, Row5, Column5)	64985.31	65535.00	3246.39	0.00	0.05	990.00	1076.59	990.00	363.72	0.04	0.34	100.00	100.00	95.47	64545.00	63995.31	38731576.00	175.71	19844.53	16167.00
26	6	5	10780.00	31074.00	142.75	0	Spot (Block26, Row5, Column6)	19368.04	17783.00	11102.16	0.04	0.57	1058.00	1218.34	1058.00	600.48	0.06	0.49	100.00	100.00	0.00	16725.00	18310.04	10749265.00	30.23	4217.77	3652.00
26	7	5	11079.00	31078.00	204.80	0	Spot (Block26, Row5, Column7)	47756.88	60968.00	19341.40	0.11	0.40	1128.00	1400.96	1128.00	869.46	0.09	0.62	100.00	100.00	46.19	59840.00	46628.88	57070024.00	53.32	12338.18	12220.50
26	8	5	11382.00	31080.00	143.60	0	Spot (Block26, Row5, Column8)	38160.91	38907.00	24323.74	0.01	0.64	1010.00	1171.78	1010.00	648.96	0.06	0.55	100.00	100.00	32.98	37897.00	37150.91	21408344.00	57.00	6877.73	5060.50
26	1	6	9276.00	31369.00	213.20	0	Spot (Block26, Row6, Column1)	40609.18	31747.50	20689.04	0.11	0.51	1156.00	1534.99	1156.00	1067.84	0.12	0.70	100.00	100.00	32.72	30591.50	39453.18	52873592.00	36.59	11611.74	11500.00
26	2	6	9576.00	31370.00	213.75	0	Spot (Block26, Row6, Column2)	41363.35	38207.00	19581.63	0.03	0.47	1119.00	1540.46	1119.00	1173.26	0.14	0.76	100.00	100.00	27.31	37088.00	40244.35	54062236.00	33.94	11062.93	10818.50
26	3	6	9868.00	31370.00	143.70	0	Spot (Block26, Row6, Column3)	57674.73	65535.00	12598.68	0.06	0.22	1003.00	1180.31	1003.00	728.63	0.07	0.62	100.00	100.00	65.25	64532.00	56671.73	32528784.00	77.54	13660.61	10116.00
26	4	6	10180.00	31369.00	139.75	0	Spot (Block26, Row6, Column4)	6220.23	5730.00	3185.01	0.04	0.51	1001.00	1051.61	1001.00	266.04	0.02	0.25	100.00	100.00	0.00	4729.00	5219.23	3253182.00	19.43	2246.78	2013.00
26	5	6	10473.00	31372.00	147.10	0	Spot (Block26, Row6, Column5)	64814.49	65535.00	3933.37	0.00	0.06	1012.00	1135.32	1012.00	449.15	0.05	0.40	100.00	100.00	94.95	64523.00	63802.49	38500136.00	141.78	18699.47	12656.50
26	6	6	10778.00	31373.00	149.80	0	Spot (Block26, Row6, Column6)	3883.73	3081.00	2356.57	0.10	0.61	1050.00	1184.47	1050.00	587.34	0.05	0.50	84.00	65.00	0.00	2031.00	2833.73	2388493.00	4.60	1530.52	1500.00
26	7	6	11076.00	31376.00	144.15	0	Spot (Block26, Row6, Column7)	45874.38	56092.00	21268.57	0.09	0.46	1093.00	1259.19	1093.00	632.98	0.06	0.50	100.00	100.00	42.42	54999.00	44781.38	25735664.00	70.48	9807.50	7512.00
26	8	6	11381.00	31383.00	145.45	0	Spot (Block26, Row6, Column8)	46204.62	57079.50	21642.52	0.09	0.47	1029.00	1111.61	1029.00	308.46	0.03	0.28	100.00	100.00	45.85	56050.50	45175.62	26706420.00	146.19	10173.66	7027.00
26	1	7	9276.00	31666.00	149.50	0	Spot (Block26, Row7, Column1)	13256.31	12171.00	6184.56	0.04	0.47	1098.00	1279.38	1098.00	638.76	0.07	0.50	100.00	100.00	0.00	11073.00	12158.31	8139376.00	18.75	3323.95	3054.50
26	2	7	9575.00	31669.00	145.55	0	Spot (Block26, Row7, Column2)	2985.11	2429.00	1408.63	0.09	0.47	1094.00	1279.14	1094.00	808.74	0.07	0.63	71.00	45.00	0.00	1335.00	1891.11	1734350.00	2.11	1491.97	1466.00
26	3	7	9856.00	31663.00	183.70	0	Spot (Block26, Row7, Column3)	1160.61	1131.00	156.53	0.01	0.13	999.00	1075.22	999.00	498.99	0.03	0.46	2.00	0.00	0.00	132.00	161.61	1097939.00	0.17	1057.98	1038.00
26	4	7	10183.00	31676.00	154.55	0	Spot (Block26, Row7, Column4)	2050.56	1895.50	656.72	0.03	0.32	1018.00	1104.65	1018.00	370.70	0.04	0.34	83.00	59.00	0.00	877.50	1032.56	1349271.00	2.55	1251.56	1218.00
26	5	7	10476.00	31675.00	170.25	0	Spot (Block26, Row7, Column5)	16201.38	14590.50	8722.78	0.05	0.54	1091.00	1308.13	1091.00	752.46	0.08	0.58	100.00	100.00	0.00	13499.50	15110.38	13058308.00	19.79	4011.90	3970.00
26	6	7	10776.00	31677.00	205.30	0	Spot (Block26, Row7, Column6)	45382.34	51042.00	19914.18	0.05	0.44	1163.00	1734.78	1163.00	1454.56	0.17	0.84	100.00	100.00	36.89	49879.00	44219.34	54368488.00	30.01	11405.23	10682.00
26	7	7	11060.00	31681.00	147.00	0	Spot (Block26, Row7, Column7)	57699.04	65535.00	12280.94	0.06	0.21	1105.00	1431.07	1105.00	1071.87	0.11	0.75	100.00	100.00	63.50	64430.00	56594.04	33984992.00	52.50	14246.92	11411.00
26	8	7	11378.00	31678.00	193.20	0	Spot (Block26, Row7, Column8)	24338.97	24970.00	7128.45	0.01	0.29	1083.00	1158.74	1083.00	331.28	0.03	0.29	100.00	100.00	0.00	23887.00	23255.97	25628926.00	69.97	6132.70	5629.00
26	1	8	9268.00	31967.00	182.90	0	Spot (Block26, Row8, Column1)	1453.14	1377.00	322.85	0.02	0.22	1084.00	1119.66	1084.00	245.50	0.01	0.22	59.00	27.00	0.00	293.00	369.14	1363041.00	1.36	1163.19	1164.50
26	2	8	9578.00	31967.00	145.15	0	Spot (Block26, Row8, Column2)	7659.57	6536.50	4005.99	0.07	0.52	1087.00	1115.55	1087.00	218.80	0.01	0.20	100.00	100.00	0.00	5449.50	6572.57	4365955.00	29.91	2392.24	2161.50
26	3	8	9867.00	31971.00	142.70	0	Spot (Block26, Row8, Column3)	17119.99	14376.00	12633.89	0.08	0.74	1057.00	1094.67	1057.00	279.48	0.02	0.26	100.00	100.00	0.00	13319.00	16062.99	9381756.00	57.34	3891.70	3131.00
26	4	8	10173.00	31973.00	153.65	0	Spot (Block26, Row8, Column4)	64464.30	65535.00	4572.25	0.01	0.07	1061.00	1114.24	1061.00	332.34	0.02	0.30	100.00	100.00	91.53	64474.00	63403.30	41837716.00	190.62	16390.78	12702.00
26	5	8	10464.00	31971.00	147.65	0	Spot (Block26, Row8, Column5)	2252.06	2037.00	762.44	0.04	0.34	1091.00	1270.51	1091.00	710.38	0.07	0.56	64.00	34.00	0.00	946.00	1161.06	1335472.00	1.38	1379.43	1366.00
26	6	8	10777.00	31976.00	206.00	0	Spot (Block26, Row8, Column6)	47223.19	63634.00	20067.80	0.13	0.42	1203.00	1634.76	1203.00	1275.42	0.13	0.78	100.00	100.00	49.00	62431.00	46020.19	56951764.00	35.74	12065.96	12049.00
26	7	8	11072.00	31978.00	141.30	0	Spot (Block26, Row8, Column7)	32226.33	29836.00	18645.40	0.03	0.58	1117.00	1339.45	1117.00	844.08	0.08	0.63	100.00	100.00	6.08	28719.00	31109.33	17498904.00	36.59	7328.71	5599.00
26	8	8	11358.00	31981.00	146.65	0	Spot (Block26, Row8, Column8)	61664.91	65535.00	7765.50	0.03	0.13	1095.00	1182.92	1095.00	354.98	0.03	0.30	100.00	100.00	74.57	64440.00	60569.91	36135928.00	170.38	16983.65	13931.00
27	1	1	13788.00	29890.00	152.55	0	Spot (Block27, Row1, Column1)	41800.93	39671.50	19612.31	0.02	0.47	908.00	978.39	908.00	237.61	0.03	0.24	100.00	100.00	26.88	38763.50	40892.93	26752748.00	171.81	7932.82	6127.00
27	2	1	14083.00	29898.00	147.30	0	Spot (Block27, Row1, Column2)	29396.26	26679.50	15891.27	0.04	0.54	903.00	980.60	903.00	264.68	0.04	0.27	100.00	100.00	1.52	25776.50	28493.26	17461388.00	107.36	5956.96	4855.00
27	3	1	14387.00	29899.00	145.15	0	Spot (Block27, Row1, Column3)	15434.47	12937.00	10764.59	0.08	0.70	882.00	914.48	882.00	189.78	0.02	0.21	100.00	100.00	0.00	12055.00	14552.47	8859387.00	76.51	3461.47	2862.50
27	4	1	14680.00	29899.00	145.10	0	Spot (Block27, Row1, Column4)	18638.03	16934.00	10410.32	0.04	0.56	883.00	928.77	883.00	288.50	0.02	0.31	100.00	100.00	0.00	16051.00	17755.03	10754142.00	61.38	4203.87	3469.00
27	5	1	14985.00	29901.00	146.35	0	Spot (Block27, Row1, Column5)	33330.54	29095.00	23463.88	0.06	0.70	878.00	902.80	878.00	189.36	0.01	0.21	100.00	100.00	20.07	28217.00	32452.54	19431740.00	171.25	6016.11	4866.00
27	6	1	15280.00	29903.00	145.45	0	Spot (Block27, Row1, Column6)	34960.09	31078.00	19451.89	0.05	0.56	866.00	898.03	866.00	209.30	0.02	0.23	100.00	100.00	11.13	30212.00	34094.09	20102100.00	162.75	7532.70	4859.00
27	7	1	15578.00	29904.00	148.25	0	Spot (Block27, Row1, Column7)	55671.28	65535.00	14672.92	0.07	0.26	875.00	900.01	875.00	206.21	0.01	0.23	100.00	100.00	61.40	64660.00	54796.28	33458692.00	265.61	13993.30	10458.00
27	8	1	15888.00	29904.00	158.20	0	Spot (Block27, Row1, Column8)	1882.90	1820.50	513.22	0.01	0.27	880.00	890.19	880.00	154.52	0.01	0.17	100.00	98.00	0.00	940.50	1002.90	1299201.00	6.42	1140.66	1133.00
27	1	2	13784.00	30181.00	227.25	0	Spot (Block27, Row2, Column1)	1065.12	1037.00	147.97	0.01	0.14	908.00	973.16	908.00	243.21	0.03	0.25	27.00	2.00	0.00	129.00	157.12	1577438.00	0.38	949.63	936.50
27	2	2	14084.00	30196.00	137.80	0	Spot (Block27, Row2, Column2)	18635.58	17904.50	6974.91	0.02	0.37	892.00	950.37	892.00	246.14	0.03	0.26	100.00	100.00	0.00	17012.50	17743.58	9466873.00	71.85	4454.38	4221.00
27	3	2	14382.00	30193.00	157.80	0	Spot (Block27, Row2, Column3)	1917.75	1748.00	675.62	0.04	0.35	878.00	931.59	878.00	260.42	0.03	0.28	92.00	70.00	0.00	870.00	1039.75	1321328.00	3.79	1099.77	1099.00
27	4	2	14690.00	30201.00	172.75	0	Spot (Block27, Row2, Column4)	13328.64	12935.00	6190.85	0.01	0.46	890.00	979.60	890.00	335.43	0.04	0.34	100.00	100.00	0.00	12045.00	12438.64	11156072.00	36.82	3188.76	3178.00
27	5	2	14988.00	30202.00	191.70	0	Spot (Block27, Row2, Column5)	9157.45	8917.00	3111.36	0.01	0.34	889.00	952.37	889.00	266.33	0.03	0.28	100.00	100.00	0.00	8028.00	8268.45	9487116.00	30.81	2806.44	2478.00
27	6	2	15281.00	30202.00	146.70	0	Spot (Block27, Row2, Column6)	8915.56	8131.00	4860.59	0.04	0.55	888.00	985.54	888.00	415.16	0.05	0.42	100.00	100.00	0.00	7243.00	8027.56	5242351.00	19.10	2549.80	2235.50
27	7	2	15584.00	30203.00	148.30	0	Spot (Block27, Row2, Column7)	8832.15	7748.00	4974.38	0.06	0.56	871.00	903.18	871.00	183.82	0.02	0.20	100.00	100.00	0.00	6877.00	7961.15	5290458.00	43.14	2482.84	2190.00
27	8	2	15890.00	30209.00	246.95	0	Spot (Block27, Row2, Column8)	972.95	967.00	128.33	0.00	0.13	859.00	908.57	859.00	352.51	0.02	0.39	2.00	0.00	0.00	108.00	113.95	1716289.00	0.18	905.53	884.00
27	1	3	13787.00	30492.00	148.50	0	Spot (Block27, Row3, Column1)	37839.49	35252.00	22354.40	0.03	0.59	904.00	939.65	904.00	192.35	0.02	0.20	100.00	100.00	25.33	34348.00	36935.49	23006504.00	191.84	7753.57	6408.00
27	2	3	14084.00	30493.00	153.25	0	Spot (Block27, Row3, Column2)	2424.50	2155.00	922.72	0.05	0.38	890.00	962.28	890.00	296.06	0.03	0.31	99.00	87.00	0.00	1265.00	1534.50	1561377.00	4.94	1192.62	1173.00
27	3	3	14372.00	30492.00	144.20	0	Spot (Block27, Row3, Column3)	8461.56	7530.50	4142.05	0.05	0.49	884.00	919.03	884.00	191.94	0.02	0.21	100.00	100.00	0.00	6646.50	7577.56	4721548.00	39.30	2814.55	2451.50
27	4	3	14685.00	30499.00	146.35	0	Spot (Block27, Row3, Column4)	41357.74	41500.50	20479.27	0.00	0.50	886.00	939.95	886.00	256.98	0.03	0.27	100.00	100.00	27.91	40614.50	40471.74	24153032.00	157.28	8498.61	6322.50
27	5	3	14975.00	30493.00	152.30	0	Spot (Block27, Row3, Column5)	7149.55	4058.00	10917.09	0.25	1.53	888.00	993.83	888.00	427.53	0.05	0.43	93.00	88.00	2.04	3170.00	6261.55	4561413.00	14.40	2288.20	1161.50
27	6	3	15282.00	30500.00	207.95	0	Spot (Block27, Row3, Column6)	37416.15	32903.50	20095.13	0.06	0.54	924.00	1162.02	924.00	619.97	0.10	0.53	100.00	100.00	23.10	31979.50	36492.15	46171832.00	58.48	9457.85	9485.00
27	7	3	15587.00	30505.00	146.15	0	Spot (Block27, Row3, Column7)	25393.58	21600.50	17186.16	0.07	0.68	883.00	1021.61	883.00	552.14	0.06	0.54	100.00	100.00	0.52	20717.50	24510.58	14779065.00	44.14	4900.96	3967.00
27	8	3	15885.00	30506.00	165.30	0	Spot (Block27, Row3, Column8)	60566.43	65535.00	11216.58	0.03	0.19	857.00	962.27	857.00	538.56	0.05	0.56	100.00	100.00	76.81	64678.00	59709.43	45970364.00	110.67	12927.61	12034.50
27	1	4	13784.00	30793.00	145.10	0	Spot (Block27, Row4, Column1)	44006.97	48043.50	20446.99	0.04	0.46	915.00	997.96	915.00	319.00	0.04	0.32	100.00	100.00	34.27	47128.50	43091.97	25172112.00	134.82	9281.99	7301.00
27	2	4	14079.00	30797.00	168.70	0	Spot (Block27, Row4, Column2)	18594.71	16341.00	9941.02	0.06	0.53	910.00	1068.31	910.00	505.73	0.07	0.47	100.00	100.00	0.00	15431.00	17684.71	14652636.00	34.66	4088.53	3936.50
27	3	4	14380.00	30799.00	151.35	0	Spot (Block27, Row4, Column3)	62956.05	65535.00	6607.00	0.02	0.10	904.00	1035.29	904.00	436.39	0.06	0.42	100.00	100.00	80.60	64631.00	62052.05	39599704.00	141.89	15664.06	11223.00
27	4	4	14670.00	30803.00	170.55	0	Spot (Block27, Row4, Column4)	1656.97	1502.50	477.33	0.04	0.29	884.00	916.11	884.00	183.89	0.02	0.20	95.00	84.00	0.00	618.50	772.97	1342148.00	4.03	1075.61	1039.50
27	5	4	14961.00	30801.00	143.95	0	Spot (Block27, Row4, Column5)	4401.02	2752.00	7671.15	0.20	1.74	858.00	888.65	858.00	194.33	0.02	0.22	100.00	99.00	0.54	1894.00	3543.02	2464570.00	18.07	1410.38	1259.00
27	6	4	15282.00	30800.00	189.80	0	Spot (Block27, Row4, Column6)	12949.22	12845.00	4524.40	0.00	0.35	884.00	1005.97	884.00	442.18	0.06	0.44	100.00	100.00	0.00	11961.00	12065.22	13143461.00	27.01	3504.93	3158.00
27	7	4	15576.00	30805.00	145.90	0	Spot (Block27, Row4, Column7)	17251.86	12717.00	13325.37	0.13	0.77	895.00	991.06	895.00	473.36	0.04	0.48	100.00	100.00	0.17	11822.00	16356.86	10006080.00	34.35	3565.46	2887.50
27	8	4	15883.00	30813.00	149.70	0	Spot (Block27, Row4, Column8)	5977.36	5226.50	3277.26	0.06	0.55	883.00	936.67	883.00	361.98	0.03	0.39	100.00	100.00	0.00	4343.50	5094.36	3670100.00	13.93	2050.88	1742.50
27	1	5	13785.00	31096.00	144.05	0	Spot (Block27, Row5, Column1)	42869.97	43772.00	20425.65	0.01	0.48	956.00	1111.79	956.00	600.43	0.07	0.54	100.00	100.00	32.86	42816.00	41913.97	24393132.00	69.55	8355.57	6317.00
27	2	5	14079.00	31095.00	162.70	0	Spot (Block27, Row5, Column2)	62003.59	65535.00	9775.49	0.02	0.16	971.00	1205.08	971.00	694.44	0.09	0.58	100.00	100.00	84.55	64564.00	61032.59	45759092.00	87.55	12949.33	11803.00
27	3	5	14379.00	31099.00	155.25	0	Spot (Block27, Row5, Column3)	45671.74	50082.00	19867.90	0.04	0.44	917.00	1098.92	917.00	558.04	0.08	0.51	100.00	100.00	40.00	49165.00	44754.74	30371916.00	79.87	7602.25	6865.50
27	4	5	14679.00	31099.00	144.65	0	Spot (Block27, Row5, Column4)	29999.47	24135.00	21042.15	0.09	0.70	887.00	969.94	887.00	379.71	0.04	0.39	100.00	100.00	9.77	23248.00	29112.47	17189704.00	76.45	5471.53	4354.00
27	5	5	14980.00	31101.00	148.55	0	Spot (Block27, Row5, Column5)	62800.80	65535.00	6779.62	0.02	0.11	879.00	932.15	879.00	293.19	0.03	0.31	100.00	100.00	81.40	64656.00	61921.80	37806400.00	211.02	18093.29	12632.00
27	6	5	15283.00	31100.00	145.35	0	Spot (Block27, Row5, Column6)	9812.98	8760.00	5272.54	0.05	0.54	887.00	1001.29	887.00	519.34	0.05	0.52	100.00	100.00	0.00	7873.00	8925.98	5662090.00	16.97	2688.99	2334.00
27	7	5	15582.00	31103.00	190.90	0	Spot (Block27, Row5, Column7)	42498.80	45315.00	21593.13	0.03	0.51	920.00	1115.45	920.00	691.55	0.08	0.62	100.00	100.00	34.21	44395.00	41578.80	43731624.00	59.84	9290.67	9131.00
27	8	5	15887.00	31109.00	146.25	0	Spot (Block27, Row5, Column8)	36813.36	34458.50	24686.66	0.03	0.67	899.00	986.02	899.00	456.32	0.04	0.46	100.00	100.00	30.24	33559.50	35914.36	21425444.00	78.51	6652.14	4636.00
27	1	6	13781.00	31398.00	204.85	0	Spot (Block27, Row6, Column1)	35804.39	30127.00	21130.47	0.07	0.59	1009.00	1325.92	1009.00	835.73	0.12	0.63	100.00	100.00	23.97	29118.00	34795.39	42714920.00	41.26	9122.52	9167.50
27	2	6	14077.00	31396.00	203.75	0	Spot (Block27, Row6, Column2)	28205.53	23862.50	16585.93	0.07	0.59	999.00	1273.77	999.00	809.38	0.11	0.64	100.00	100.00	1.86	22863.50	27206.53	33282520.00	33.27	6950.96	6750.50
27	3	6	14368.00	31398.00	145.10	0	Spot (Block27, Row6, Column3)	49982.40	61984.00	18228.60	0.09	0.36	908.00	1057.51	908.00	500.06	0.07	0.47	100.00	100.00	47.12	61076.00	49074.40	28640096.00	97.84	11362.60	8394.00
27	4	6	14683.00	31398.00	144.95	0	Spot (Block27, Row6, Column4)	6362.41	5515.00	3621.79	0.06	0.57	893.00	938.98	893.00	278.29	0.02	0.30	100.00	100.00	0.00	4622.00	5469.41	3652022.00	19.49	1937.59	1676.00
27	5	6	14979.00	31401.00	147.50	0	Spot (Block27, Row6, Column5)	63507.88	65535.00	6238.30	0.01	0.10	904.00	993.16	904.00	356.12	0.04	0.36	100.00	100.00	84.65	64631.00	62603.88	37660492.00	175.55	18418.98	13055.00
27	6	6	15281.00	31404.00	147.30	0	Spot (Block27, Row6, Column6)	4212.30	3327.00	2723.30	0.10	0.65	903.00	998.29	903.00	455.04	0.04	0.46	91.00	74.00	0.00	2424.00	3309.30	2493679.00	7.06	1555.27	1414.50
27	7	6	15575.00	31405.00	147.00	0	Spot (Block27, Row6, Column7)	40809.39	43176.00	21854.08	0.02	0.54	912.00	1037.92	912.00	503.40	0.06	0.49	100.00	100.00	30.90	42264.00	39897.39	24036844.00	79.01	8214.00	6068.00
27	8	6	15884.00	31409.00	147.60	0	Spot (Block27, Row6, Column8)	43331.99	49291.00	22453.35	0.06	0.52	893.00	934.32	893.00	197.18	0.02	0.21	100.00	100.00	40.00	48398.00	42438.99	25782668.00	215.02	8936.79	7182.00
27	1	7	13773.00	31695.00	156.65	0	Spot (Block27, Row7, Column1)	29209.54	25247.00	15703.04	0.06	0.54	996.00	1186.32	996.00	628.45	0.08	0.53	100.00	100.00	1.04	24251.00	28213.54	19687228.00	44.59	5445.13	5003.00
27	2	7	14073.00	31694.00	151.25	0	Spot (Block27, Row7, Column2)	2862.76	2448.00	1471.69	0.07	0.51	981.00	1107.01	981.00	506.48	0.05	0.46	86.00	59.00	0.00	1467.00	1881.76	1783502.00	3.47	1333.39	1289.00
27	3	7	14362.00	31688.00	204.90	0	Spot (Block27, Row7, Column3)	1128.68	1096.00	168.03	0.01	0.15	898.00	938.39	898.00	202.84	0.02	0.22	47.00	15.00	0.00	198.00	230.68	1344261.00	0.94	991.26	986.50
27	4	7	14680.00	31699.00	157.05	0	Spot (Block27, Row7, Column4)	1981.97	1628.00	847.20	0.09	0.43	887.00	945.99	887.00	309.28	0.03	0.33	88.00	57.00	0.00	741.00	1094.97	1339810.00	3.35	1112.87	1095.50
27	5	7	14978.00	31702.00	178.20	0	Spot (Block27, Row7, Column5)	11799.96	10424.00	6455.15	0.05	0.55	909.00	1071.55	909.00	554.41	0.07	0.52	100.00	100.00	0.00	9515.00	10890.96	10478367.00	19.35	3064.57	2977.50
27	6	7	15273.00	31702.00	191.00	0	Spot (Block27, Row7, Column6)	33833.05	31828.50	18624.74	0.03	0.55	962.00	1246.90	962.00	843.96	0.11	0.68	100.00	100.00	5.62	30866.50	32871.05	34915768.00	38.61	7147.00	6948.00
27	7	7	15563.00	31708.00	147.15	0	Spot (Block27, Row7, Column7)	45459.83	49932.50	18915.68	0.04	0.42	919.00	1070.78	919.00	542.94	0.07	0.51	100.00	100.00	31.76	49013.50	44540.83	26912372.00	81.76	10002.18	7335.50
27	8	7	15880.00	31713.00	188.45	0	Spot (Block27, Row7, Column8)	23143.78	23496.50	6540.29	0.01	0.28	897.00	961.61	897.00	297.93	0.03	0.31	100.00	100.00	0.00	22599.50	22246.78	23143784.00	74.45	6079.75	5368.00
27	1	8	13764.00	32004.00	166.15	0	Spot (Block27, Row8, Column1)	1560.05	1502.50	356.02	0.02	0.23	986.00	1043.51	986.00	330.36	0.02	0.32	71.00	38.00	0.00	516.50	574.05	1195002.00	1.56	1158.56	1112.00
27	2	8	14076.00	31993.00	146.65	0	Spot (Block27, Row8, Column2)	7040.11	6349.50	3801.48	0.04	0.54	968.00	973.70	968.00	150.58	0.00	0.15	100.00	100.00	0.00	5381.50	6072.11	4125506.00	40.29	2348.45	2056.00
27	3	8	14366.00	31997.00	146.40	0	Spot (Block27, Row8, Column3)	16800.87	13459.50	12891.95	0.10	0.77	910.00	959.79	910.00	256.42	0.02	0.27	100.00	100.00	0.00	12549.50	15890.87	9878911.00	61.78	3577.90	3042.50
27	4	8	14673.00	32001.00	158.00	0	Spot (Block27, Row8, Column4)	64759.34	65535.00	3957.81	0.01	0.06	913.00	994.66	913.00	333.82	0.04	0.34	100.00	100.00	95.06	64622.00	63846.34	44554852.00	191.01	18168.76	15138.50
27	5	8	14962.00	31999.00	153.00	0	Spot (Block27, Row8, Column5)	1770.45	1710.50	411.04	0.01	0.23	905.00	1058.69	905.00	569.02	0.07	0.54	70.00	28.00	0.00	805.50	865.45	1136626.00	1.25	1117.32	1099.50
27	6	8	15276.00	32004.00	202.00	0	Spot (Block27, Row8, Column6)	41679.37	43468.50	21734.48	0.02	0.52	977.00	1230.85	977.00	854.92	0.10	0.69	100.00	100.00	35.03	42491.50	40702.37	48181756.00	47.31	9997.96	10097.00
27	7	8	15571.00	32004.00	145.85	0	Spot (Block27, Row8, Column7)	19430.88	17512.50	11437.49	0.05	0.59	912.00	1073.95	912.00	583.56	0.07	0.54	100.00	100.00	0.00	16600.50	18518.88	11192189.00	31.46	4587.78	3700.00
27	8	8	15858.00	32008.00	149.40	0	Spot (Block27, Row8, Column8)	61724.77	65535.00	7437.00	0.03	0.12	916.00	1011.97	916.00	357.47	0.04	0.35	100.00	100.00	72.59	64619.00	60808.77	37837600.00	169.84	16719.65	12866.00
28	1	1	18291.00	29918.00	151.25	0	Spot (Block28, Row1, Column1)	40584.43	39165.00	19290.60	0.02	0.48	639.00	704.87	639.00	271.21	0.04	0.38	100.00	100.00	23.52	38526.00	39945.43	25365400.00	147.04	9223.56	7460.00
28	2	1	18583.00	29924.00	148.25	0	Spot (Block28, Row1, Column2)	33241.45	31189.00	18596.54	0.03	0.56	629.00	733.00	629.00	389.36	0.07	0.53	100.00	100.00	6.66	30560.00	32612.45	19978152.00	83.49	5977.54	5209.00
28	3	1	18886.00	29925.00	148.15	0	Spot (Block28, Row1, Column3)	40730.85	41039.00	22002.96	0.00	0.54	614.00	662.56	614.00	176.58	0.03	0.27	100.00	100.00	31.83	40425.00	40116.85	24316432.00	226.92	7972.32	6708.00
28	4	1	19178.00	29926.00	145.30	0	Spot (Block28, Row1, Column4)	22861.07	20244.00	12685.47	0.05	0.55	622.00	741.76	622.00	526.13	0.08	0.71	100.00	100.00	0.00	19622.00	22239.07	13213701.00	42.04	4772.50	3955.00
28	5	1	19488.00	29928.00	152.75	0	Spot (Block28, Row1, Column5)	47656.13	65535.00	22050.61	0.14	0.46	623.00	687.78	623.00	223.12	0.04	0.32	100.00	100.00	52.04	64912.00	47033.13	30309508.00	210.51	9651.79	7374.00
28	6	1	19781.00	29930.00	148.45	0	Spot (Block28, Row1, Column6)	51748.52	65535.00	16983.26	0.10	0.33	669.00	724.16	669.00	283.22	0.03	0.39	100.00	100.00	52.17	64866.00	51079.52	31049328.00	180.16	12340.07	9385.00
28	7	1	20078.00	29933.00	154.35	0	Spot (Block28, Row1, Column7)	64804.35	65535.00	3519.97	0.00	0.05	704.00	769.55	704.00	304.05	0.04	0.40	100.00	100.00	92.67	64831.00	64100.35	42447240.00	210.60	18376.53	13907.00
28	8	1	20393.00	29932.00	157.85	0	Spot (Block28, Row1, Column8)	1417.32	1380.00	354.92	0.01	0.25	723.00	757.42	723.00	205.77	0.02	0.27	99.00	71.00	0.00	657.00	694.32	973700.00	3.21	933.21	906.00
28	1	2	18284.00	30221.00	147.00	-50	Spot (Block28, Row2, Column1)	759.16	754.50	48.86	0.00	0.06	658.00	738.16	658.00	402.35	0.05	0.55	0.00	0.00	0.00	96.50	101.16	446386.00	0.05	739.50	731.00
28	2	2	18587.00	30223.00	144.70	0	Spot (Block28, Row2, Column2)	50946.44	58358.00	16434.24	0.06	0.32	667.00	776.22	667.00	488.59	0.07	0.63	100.00	100.00	40.56	57691.00	50279.44	28886816.00	102.68	9297.87	8900.00
28	3	2	18889.00	30224.00	152.20	0	Spot (Block28, Row2, Column3)	3769.56	3114.00	2233.07	0.08	0.59	666.00	825.97	666.00	648.97	0.09	0.79	88.00	71.00	0.00	2448.00	3103.56	2401209.00	4.54	1158.75	1037.00
28	4	2	19186.00	30226.00	184.25	0	Spot (Block28, Row2, Column4)	40084.49	39656.00	20381.87	0.00	0.51	685.00	902.67	685.00	781.25	0.12	0.87	100.00	100.00	19.98	38971.00	39399.49	38320960.00	50.15	7113.27	6843.00
28	5	2	19488.00	30227.00	184.90	0	Spot (Block28, Row2, Column5)	10541.32	10372.00	3259.76	0.01	0.31	700.00	830.74	700.00	536.75	0.07	0.65	100.00	100.00	0.00	9672.00	9841.32	10056419.00	18.09	3430.06	2972.00
28	6	2	19781.00	30230.00	148.85	0	Spot (Block28, Row2, Column6)	22348.91	19865.50	13678.56	0.05	0.61	710.00	842.79	710.00	431.57	0.07	0.51	100.00	100.00	0.00	19155.50	21638.91	13543437.00	49.83	4725.48	3989.00
28	7	2	20088.00	30232.00	152.00	0	Spot (Block28, Row2, Column7)	28007.08	24418.00	16852.58	0.06	0.60	745.00	809.17	745.00	246.94	0.04	0.31	100.00	100.00	0.79	23673.00	27262.08	17700480.00	110.14	5661.79	5186.00
28	8	2	20387.00	30241.00	157.60	0	Spot (Block28, Row2, Column8)	1087.83	1077.00	148.74	0.00	0.14	762.00	804.00	762.00	316.48	0.02	0.39	49.00	1.00	0.00	315.00	325.83	747336.00	0.90	846.45	837.00
28	1	3	18286.00	30519.00	154.35	0	Spot (Block28, Row3, Column1)	54237.04	65535.00	16523.27	0.08	0.30	638.00	679.56	638.00	192.18	0.03	0.28	100.00	100.00	60.03	64897.00	53599.04	35417072.00	278.69	11190.45	7996.00
28	2	3	18588.00	30522.00	144.55	0	Spot (Block28, Row3, Column2)	5309.89	4563.00	2932.02	0.07	0.55	683.00	773.12	683.00	377.70	0.05	0.49	100.00	100.00	0.00	3880.00	4626.89	3005398.00	12.01	1814.66	1405.50
28	3	3	18871.00	30519.00	145.25	0	Spot (Block28, Row3, Column3)	24819.63	22735.50	12193.09	0.04	0.49	678.00	738.44	678.00	291.23	0.04	0.39	100.00	100.00	1.04	22057.50	24141.63	14296108.00	82.69	5725.22	4193.00
28	4	3	19187.00	30528.00	149.95	0	Spot (Block28, Row3, Column4)	55900.90	65535.00	14615.00	0.07	0.26	699.00	821.14	699.00	524.26	0.07	0.64	100.00	100.00	62.28	64836.00	55201.90	34379320.00	105.06	14183.19	10954.00
28	5	3	19483.00	30521.00	146.25	0	Spot (Block28, Row3, Column5)	10010.91	7777.50	8573.01	0.11	0.86	709.00	836.87	709.00	421.61	0.07	0.50	100.00	100.00	1.03	7068.50	9301.91	5826349.00	21.76	3068.12	1853.50
28	6	3	19789.00	30527.00	212.95	0	Spot (Block28, Row3, Column6)	39267.50	35110.00	19973.38	0.05	0.51	800.00	1084.25	800.00	786.47	0.13	0.73	100.00	100.00	27.24	34310.00	38467.50	50891052.00	48.55	9755.42	9611.50
28	7	3	20088.00	30534.00	150.45	0	Spot (Block28, Row3, Column7)	50627.84	65535.00	18821.00	0.11	0.37	792.00	982.92	792.00	694.10	0.09	0.71	100.00	100.00	52.43	64743.00	49835.84	31288224.00	71.52	10676.21	8759.00
28	8	3	20386.00	30536.00	158.25	0	Spot (Block28, Row3, Column8)	51784.27	57976.00	15359.96	0.05	0.30	788.00	865.46	788.00	397.81	0.04	0.46	100.00	100.00	41.82	57188.00	50996.27	35783220.00	128.00	10436.72	9570.00
28	1	4	18282.00	30818.00	149.60	0	Spot (Block28, Row4, Column1)	55909.71	65535.00	14644.97	0.07	0.26	670.00	736.54	670.00	277.32	0.04	0.38	100.00	100.00	62.05	64865.00	55239.71	34328832.00	198.95	13833.33	11029.50
28	2	4	18579.00	30824.00	164.20	0	Spot (Block28, Row4, Column2)	14742.02	13787.00	7107.87	0.03	0.48	690.00	807.84	690.00	385.55	0.07	0.48	100.00	100.00	0.00	13097.00	14052.02	11041773.00	36.14	3098.20	3035.50
28	3	4	18882.00	30828.00	157.55	0	Spot (Block28, Row4, Column3)	64968.08	65535.00	3395.43	0.00	0.05	711.00	829.62	711.00	381.54	0.07	0.46	100.00	100.00	95.92	64824.00	64257.08	44568524.00	168.10	18852.01	13412.50
28	4	4	19175.00	30830.00	148.60	0	Spot (Block28, Row4, Column4)	4181.78	3797.00	1947.82	0.04	0.47	722.00	782.81	722.00	245.49	0.04	0.31	100.00	100.00	0.00	3075.00	3459.78	2504884.00	13.85	1678.49	1454.50
28	5	4	19472.00	30827.00	141.10	0	Spot (Block28, Row4, Column5)	7731.83	4496.00	11145.61	0.24	1.44	713.00	753.05	713.00	221.53	0.02	0.29	100.00	100.00	2.04	3783.00	7018.83	4175189.00	31.50	2109.81	1450.50
28	6	4	19785.00	30824.00	194.00	0	Spot (Block28, Row4, Column6)	10860.88	11230.00	2799.42	0.01	0.26	771.00	923.89	771.00	643.99	0.08	0.70	100.00	100.00	0.00	10459.00	10089.88	11577694.00	15.43	3345.01	3145.00
28	7	4	20076.00	30835.00	148.45	0	Spot (Block28, Row4, Column7)	35424.35	30910.50	24104.40	0.06	0.68	820.00	970.93	820.00	624.55	0.07	0.64	100.00	100.00	27.08	30090.50	34604.35	21325528.00	55.17	6493.19	5115.50
28	8	4	20383.00	30842.00	151.45	0	Spot (Block28, Row4, Column8)	12827.32	10904.50	8026.67	0.07	0.63	808.00	871.60	808.00	235.36	0.03	0.27	100.00	100.00	0.00	10096.50	12019.32	8029905.00	50.80	3449.22	2553.00
28	1	5	18282.00	31124.00	146.20	0	Spot (Block28, Row5, Column1)	48214.57	57446.00	19214.81	0.08	0.40	684.00	851.59	684.00	561.84	0.10	0.66	100.00	100.00	44.43	56762.00	47530.57	28109264.00	84.30	9508.40	7288.00
28	2	5	18580.00	31123.00	156.10	0	Spot (Block28, Row5, Column2)	54311.55	65535.00	14559.67	0.08	0.27	703.00	916.08	703.00	602.85	0.11	0.66	100.00	100.00	52.39	64832.00	53608.55	36389040.00	88.57	10756.70	9308.00
28	3	5	18883.00	31124.00	156.95	0	Spot (Block28, Row5, Column3)	38949.02	36225.00	20691.30	0.03	0.53	749.00	891.43	749.00	713.23	0.08	0.80	100.00	100.00	24.22	35476.00	38200.02	26368632.00	53.36	6458.03	5133.00
28	4	5	19181.00	31128.00	149.80	0	Spot (Block28, Row5, Column4)	48849.75	65535.00	20774.77	0.13	0.43	769.00	863.22	769.00	654.65	0.05	0.76	100.00	100.00	51.22	64766.00	48080.75	30042796.00	73.30	10489.23	7389.00
28	5	5	19479.00	31126.00	157.35	0	Spot (Block28, Row5, Column5)	64379.61	65535.00	5495.94	0.01	0.09	760.00	834.44	760.00	348.64	0.04	0.42	100.00	100.00	93.68	64775.00	63619.61	43778548.00	182.27	19134.51	12712.50
28	6	5	19782.00	31127.00	147.85	0	Spot (Block28, Row5, Column6)	26374.23	22910.00	15498.33	0.06	0.59	792.00	903.47	792.00	481.32	0.06	0.53	100.00	100.00	0.17	22118.00	25582.23	15982782.00	52.92	4879.32	3927.50
28	7	5	20084.00	31133.00	200.75	0	Spot (Block28, Row5, Column7)	43908.77	46629.00	20434.56	0.03	0.47	876.00	1080.36	876.00	675.44	0.09	0.63	100.00	100.00	36.21	45753.00	43032.77	50319856.00	63.41	10178.86	10049.00
28	8	5	20384.00	31134.00	151.35	0	Spot (Block28, Row5, Column8)	50132.50	65535.00	20586.34	0.12	0.41	859.00	975.86	859.00	477.34	0.06	0.49	100.00	100.00	56.87	64676.00	49273.50	31383164.00	102.98	9581.24	6976.00
28	1	6	18280.00	31424.00	209.90	0	Spot (Block28, Row6, Column1)	36861.52	30792.00	20998.80	0.08	0.57	756.00	1093.38	756.00	878.71	0.16	0.80	100.00	100.00	25.70	30036.00	36105.52	46187784.00	40.71	8932.86	8789.00
28	2	6	18578.00	31423.00	209.80	0	Spot (Block28, Row6, Column2)	35192.97	31219.50	18793.57	0.05	0.53	788.00	1102.67	788.00	841.89	0.15	0.76	100.00	100.00	10.99	30431.50	34404.97	44202508.00	40.49	8320.34	8048.50
28	3	6	18870.00	31423.00	151.10	0	Spot (Block28, Row6, Column3)	63238.05	65535.00	6244.96	0.02	0.10	780.00	933.02	780.00	761.69	0.08	0.82	100.00	100.00	81.40	64755.00	62458.05	39777088.00	81.80	15778.02	11010.00
28	4	6	19184.00	31426.00	145.80	0	Spot (Block28, Row6, Column4)	17491.13	14281.00	11839.42	0.09	0.68	798.00	855.21	798.00	297.02	0.03	0.35	100.00	100.00	0.00	13483.00	16693.13	10092384.00	56.01	4007.64	2946.00
28	5	6	19477.00	31428.00	156.50	0	Spot (Block28, Row6, Column5)	64900.66	65535.00	3991.75	0.00	0.06	823.00	959.47	823.00	543.23	0.07	0.57	100.00	100.00	96.13	64712.00	64077.66	43613656.00	117.71	19869.86	15150.00
28	6	6	19779.00	31432.00	146.55	0	Spot (Block28, Row6, Column6)	9729.04	7882.50	6672.56	0.09	0.69	824.00	956.49	824.00	526.64	0.06	0.55	100.00	99.00	0.00	7058.50	8905.04	5681762.00	16.66	2473.81	1924.00
28	7	6	20079.00	31432.00	153.80	0	Spot (Block28, Row6, Column7)	60333.50	65535.00	10489.20	0.04	0.17	854.00	995.86	854.00	542.89	0.07	0.55	100.00	100.00	74.77	64681.00	59479.50	38975780.00	109.30	15252.65	12620.00
28	8	6	20386.00	31438.00	152.35	0	Spot (Block28, Row6, Column8)	59678.24	65535.00	11290.39	0.04	0.19	878.00	937.35	878.00	288.81	0.03	0.31	100.00	100.00	72.91	64657.00	58800.24	37896008.00	203.39	16529.42	12026.50
28	1	7	18277.00	31723.00	158.00	0	Spot (Block28, Row7, Column1)	20338.25	17846.50	10202.64	0.06	0.50	717.00	880.81	717.00	533.15	0.09	0.61	100.00	100.00	0.00	17129.50	19621.25	14033394.00	36.50	3867.63	3493.50
28	2	7	18579.00	31725.00	148.45	0	Spot (Block28, Row7, Column2)	7095.80	5553.50	4774.47	0.11	0.67	788.00	945.74	788.00	702.58	0.08	0.74	100.00	85.00	0.00	4765.50	6307.80	4257479.00	8.75	2034.85	1709.00
28	3	7	18875.00	31727.00	159.05	0	Spot (Block28, Row7, Column3)	1228.96	1180.00	262.41	0.02	0.21	791.00	845.09	791.00	549.17	0.03	0.65	34.00	1.00	0.00	389.00	437.96	856587.00	0.70	895.22	868.00
28	4	7	19182.00	31726.00	147.60	0	Spot (Block28, Row7, Column4)	4826.52	4121.00	2850.25	0.07	0.59	795.00	885.31	795.00	462.96	0.05	0.52	100.00	86.00	0.00	3326.00	4031.52	2891083.00	8.51	1595.00	1442.50
28	5	7	19479.00	31728.00	190.85	0	Spot (Block28, Row7, Column5)	33571.34	30237.00	20332.48	0.05	0.61	833.00	1138.09	833.00	877.58	0.14	0.77	100.00	100.00	13.42	29404.00	32738.34	34511492.00	36.96	6540.60	6472.50
28	6	7	19778.00	31727.00	199.50	0	Spot (Block28, Row7, Column6)	39786.27	40214.00	20317.20	0.00	0.51	907.00	1329.03	907.00	1025.28	0.17	0.77	100.00	100.00	21.13	39307.00	38879.27	44998500.00	37.51	8662.36	8458.00
28	7	7	20065.00	31735.00	153.10	0	Spot (Block28, Row7, Column7)	59709.79	65535.00	10121.53	0.04	0.17	862.00	1055.95	862.00	632.21	0.09	0.60	100.00	100.00	68.10	64673.00	58847.79	38751992.00	92.78	12877.25	10368.00
28	8	7	20382.00	31740.00	193.15	0	Spot (Block28, Row7, Column8)	21111.01	21746.00	4929.21	0.01	0.23	847.00	910.00	847.00	280.54	0.03	0.31	100.00	100.00	0.00	20899.00	20264.01	22314340.00	72.01	5713.59	5438.00
28	1	8	18269.00	32044.00	165.25	0	Spot (Block28, Row8, Column1)	1073.15	998.50	289.97	0.03	0.27	736.00	788.99	736.00	235.90	0.03	0.30	55.00	22.00	0.00	262.50	337.15	813444.00	1.20	856.92	802.00
28	2	8	18579.00	32021.00	149.25	0	Spot (Block28, Row8, Column2)	22128.59	19444.00	12777.98	0.06	0.58	781.00	834.23	781.00	538.64	0.03	0.65	100.00	100.00	0.00	18663.00	21347.59	13454185.00	39.53	5061.07	3558.00
28	3	8	18867.00	32024.00	147.25	0	Spot (Block28, Row8, Column3)	37329.31	35111.50	23440.88	0.03	0.63	797.00	860.40	797.00	551.59	0.03	0.64	100.00	100.00	28.81	34314.50	36532.31	22024376.00	66.12	7239.27	5221.00
28	4	8	19175.00	32026.00	156.25	0	Spot (Block28, Row8, Column4)	61406.23	65535.00	8622.53	0.03	0.14	800.00	901.73	800.00	1147.34	0.05	1.27	100.00	100.00	75.07	64735.00	60606.23	41388172.00	52.73	14746.69	11000.50
28	5	8	19466.00	32025.00	148.55	0	Spot (Block28, Row8, Column5)	4314.30	4228.00	1900.69	0.01	0.44	798.00	1048.56	798.00	1374.55	0.12	1.31	83.00	57.00	0.00	3430.00	3516.30	2597209.00	2.38	1621.24	1398.00
28	6	8	19778.00	32030.00	206.80	0	Spot (Block28, Row8, Column6)	43214.20	46821.50	21122.07	0.03	0.49	880.00	1163.00	880.00	893.13	0.12	0.77	100.00	100.00	38.98	45941.50	42334.20	52548944.00	47.08	10731.62	10879.50
28	7	8	20077.00	32034.00	147.75	0	Spot (Block28, Row8, Column7)	46283.95	54029.00	20547.51	0.07	0.44	820.00	992.25	820.00	589.92	0.08	0.59	100.00	100.00	40.91	53209.00	45463.95	27492828.00	76.78	10756.85	8414.00
28	8	8	20363.00	32032.00	152.70	0	Spot (Block28, Row8, Column8)	58106.36	65535.00	11932.51	0.05	0.21	801.00	883.75	801.00	300.89	0.04	0.34	100.00	100.00	64.48	64734.00	57305.36	37130272.00	190.18	14388.32	12445.00
29	1	1	4759.00	34333.00	148.00	0	Spot (Block29, Row1, Column1)	42488.99	42101.00	19508.59	0.00	0.46	748.00	841.40	748.00	384.68	0.05	0.46	100.00	100.00	26.63	41353.00	41740.99	25366056.00	108.26	9366.81	6868.00
29	2	1	5052.00	34340.00	149.00	0	Spot (Block29, Row1, Column2)	55416.52	65535.00	14265.24	0.07	0.26	745.00	892.16	745.00	501.04	0.08	0.56	100.00	100.00	57.73	64790.00	54671.52	33693500.00	108.82	10880.30	9576.50
29	3	1	5356.00	34342.00	139.95	0	Spot (Block29, Row1, Column3)	19771.58	15838.00	14014.12	0.10	0.71	759.00	827.85	759.00	346.63	0.04	0.42	100.00	100.00	0.00	15079.00	19012.58	10577796.00	54.65	4138.66	3167.00
29	4	1	5650.00	34343.00	144.00	0	Spot (Block29, Row1, Column4)	51011.79	62434.00	17074.09	0.09	0.33	783.00	858.58	783.00	350.18	0.04	0.41	100.00	100.00	47.36	61651.00	50228.79	28974880.00	143.22	9390.74	7982.50
29	5	1	5956.00	34342.00	142.40	0	Spot (Block29, Row1, Column5)	42339.00	50300.50	23936.38	0.07	0.57	781.00	812.16	781.00	229.44	0.02	0.28	100.00	100.00	41.61	49519.50	41558.00	23201868.00	180.99	8317.74	6667.50
29	6	1	6247.00	34348.00	139.60	0	Spot (Block29, Row1, Column6)	52550.84	65339.00	15976.22	0.09	0.30	792.00	839.14	792.00	291.16	0.03	0.35	100.00	100.00	49.44	64547.00	51758.84	27957216.00	177.61	13056.84	10566.00
29	7	1	6546.00	34349.00	147.30	0	Spot (Block29, Row1, Column7)	64875.21	65535.00	3627.01	0.00	0.06	791.00	837.06	791.00	289.11	0.02	0.35	100.00	100.00	93.93	64744.00	64084.21	38471332.00	221.50	17910.68	13381.00
29	8	1	6859.00	34343.00	159.95	0	Spot (Block29, Row1, Column8)	2055.51	1844.00	793.09	0.05	0.39	775.00	797.56	775.00	336.69	0.01	0.42	92.00	74.00	0.00	1069.00	1280.51	1457357.00	3.74	1099.32	1034.00
29	1	2	4700.00	34637.00	218.75	0	Spot (Block29, Row2, Column1)	918.57	888.00	118.97	0.01	0.13	746.00	805.07	746.00	262.88	0.03	0.33	16.00	2.00	0.00	142.00	172.57	1254771.00	0.43	836.59	807.50
29	2	2	5047.00	34638.00	130.05	0	Spot (Block29, Row2, Column2)	35042.69	33327.00	15229.37	0.02	0.43	757.00	873.58	757.00	457.29	0.06	0.52	100.00	100.00	1.54	32570.00	34285.69	15944423.00	74.72	6391.83	5782.50
29	3	2	5356.00	34642.00	143.50	0	Spot (Block29, Row2, Column3)	1846.82	1663.00	600.69	0.05	0.33	741.00	837.30	741.00	379.16	0.05	0.45	97.00	62.00	0.00	922.00	1105.82	1023136.00	2.66	1010.44	991.00
29	4	2	5657.00	34643.00	194.55	0	Spot (Block29, Row2, Column4)	16331.52	13672.00	10672.74	0.08	0.65	777.00	909.87	777.00	464.66	0.07	0.51	100.00	100.00	0.00	12895.00	15554.52	17442064.00	33.19	4039.53	3934.50
29	5	2	5960.00	34644.00	167.00	0	Spot (Block29, Row2, Column5)	16084.64	15628.00	7031.17	0.01	0.44	780.00	861.00	780.00	356.34	0.04	0.41	100.00	100.00	0.00	14848.00	15304.64	12497766.00	42.72	4318.81	3796.00
29	6	2	6246.00	34643.00	142.80	0	Spot (Block29, Row2, Column6)	25785.21	23675.00	14122.99	0.04	0.55	799.00	903.57	799.00	420.99	0.05	0.47	100.00	100.00	0.00	22876.00	24986.21	14259220.00	59.10	5195.76	4578.00
29	7	2	6551.00	34648.00	140.20	0	Spot (Block29, Row2, Column7)	12579.99	11536.00	7514.59	0.04	0.60	795.00	844.64	795.00	289.30	0.03	0.34	100.00	100.00	0.00	10741.00	11784.99	6730297.00	40.56	3284.03	2669.00
29	8	2	6859.00	34671.00	162.45	0	Spot (Block29, Row2, Column8)	902.59	869.00	145.60	0.02	0.16	769.00	818.81	769.00	439.28	0.03	0.54	1.00	0.00	0.00	100.00	133.59	660697.00	0.19	801.98	792.00
29	1	3	4753.00	34935.00	144.10	0	Spot (Block29, Row3, Column1)	52436.16	65535.00	17587.39	0.10	0.34	755.00	796.82	755.00	213.59	0.02	0.27	100.00	100.00	55.71	64780.00	51681.16	29836376.00	241.76	9610.17	7943.50
29	2	3	5049.00	34941.00	141.00	0	Spot (Block29, Row3, Column2)	2782.67	2650.00	1104.78	0.02	0.40	740.00	836.13	740.00	342.25	0.05	0.41	100.00	94.00	0.00	1910.00	2042.67	1488729.00	5.69	1222.96	1168.50
29	3	3	5334.00	34932.00	140.55	0	Spot (Block29, Row3, Column3)	20688.77	15351.00	16783.29	0.13	0.81	753.50	797.44	753.50	237.55	0.02	0.30	100.00	100.00	6.39	14597.50	19935.27	11006427.00	83.74	5275.53	2399.00
29	4	3	5652.00	34942.00	141.35	0	Spot (Block29, Row3, Column4)	56589.40	65535.00	13735.03	0.06	0.24	780.00	854.55	780.00	338.57	0.04	0.40	100.00	100.00	62.78	64755.00	55809.40	30558484.00	164.62	14548.22	11635.00
29	5	3	5956.00	34948.00	138.50	0	Spot (Block29, Row3, Column5)	14154.98	9399.00	15445.29	0.18	1.09	783.00	855.50	783.00	386.31	0.04	0.45	100.00	99.00	4.98	8616.00	13371.98	7388899.00	34.43	3426.44	2144.00
29	6	3	6254.00	34943.00	231.45	0	Spot (Block29, Row3, Column6)	34267.20	24527.00	18230.19	0.15	0.53	822.00	1014.51	822.00	615.97	0.09	0.61	100.00	100.00	18.15	23705.00	33445.20	52668968.00	53.98	9621.88	9504.50
29	7	3	6556.00	34949.00	140.90	0	Spot (Block29, Row3, Column7)	35393.13	31937.00	22315.51	0.04	0.63	800.00	924.62	800.00	539.09	0.06	0.58	100.00	100.00	19.96	31137.00	34593.13	19147720.00	63.94	6662.86	5295.00
29	8	3	6851.00	34953.00	155.80	0	Spot (Block29, Row3, Column8)	55958.33	65535.00	13887.25	0.07	0.25	787.00	872.80	787.00	456.92	0.04	0.52	100.00	100.00	57.19	64748.00	55171.33	37380476.00	120.56	11290.02	10317.00
29	1	4	4751.00	35236.00	142.05	0	Spot (Block29, Row4, Column1)	56195.38	65535.00	14017.47	0.07	0.25	778.00	859.30	778.00	315.47	0.04	0.37	100.00	100.00	60.15	64757.00	55417.38	30739088.00	175.41	14002.22	10927.00
29	2	4	5050.00	35241.00	181.05	0	Spot (Block29, Row4, Column2)	10385.69	9162.50	6294.73	0.05	0.61	788.00	937.35	788.00	465.04	0.08	0.50	100.00	100.00	0.00	8374.50	9597.69	9534067.00	20.32	2710.13	2668.50
29	3	4	5350.00	35241.00	148.90	0	Spot (Block29, Row4, Column3)	65136.95	65535.00	2823.66	0.00	0.04	796.00	932.58	796.00	460.84	0.07	0.49	100.00	100.00	97.03	64739.00	64340.95	39473340.00	139.32	18988.75	13876.00
29	4	4	5639.00	35247.00	152.25	0	Spot (Block29, Row4, Column4)	1883.24	1822.50	570.08	0.01	0.30	785.00	820.23	785.00	214.90	0.02	0.26	99.00	89.00	0.00	1037.50	1098.24	1201504.00	4.95	1030.57	1024.50
29	5	4	5935.00	35246.00	139.95	0	Spot (Block29, Row4, Column5)	4228.68	3313.50	3208.59	0.11	0.76	785.00	814.16	785.00	205.30	0.02	0.25	100.00	100.00	0.00	2528.50	3443.68	2241198.00	16.63	1540.16	1275.50
29	6	4	6250.00	35246.00	177.60	0	Spot (Block29, Row4, Column6)	19604.92	19375.50	8424.68	0.01	0.43	811.00	930.47	811.00	432.44	0.06	0.46	100.00	100.00	0.00	18564.50	18793.92	17291540.00	43.18	4754.93	4085.50
29	7	4	6544.00	35248.00	141.80	0	Spot (Block29, Row4, Column7)	27209.21	22853.00	20518.36	0.08	0.75	803.00	937.05	803.00	587.37	0.07	0.63	100.00	100.00	5.48	22050.00	26406.21	14883435.00	44.73	5011.15	3530.50
29	8	4	6848.00	35265.00	145.75	0	Spot (Block29, Row4, Column8)	8940.30	7162.00	5424.54	0.10	0.61	797.00	863.37	797.00	342.13	0.03	0.40	100.00	100.00	0.00	6365.00	8143.30	5140672.00	23.61	2586.19	1962.50
29	1	5	4756.00	35539.00	143.65	0	Spot (Block29, Row5, Column1)	59433.66	65535.00	10317.53	0.04	0.17	816.00	971.99	816.00	524.44	0.08	0.54	100.00	100.00	66.25	64719.00	58617.66	33639708.00	111.48	12930.11	9841.50
29	2	5	5049.00	35540.00	154.20	0	Spot (Block29, Row5, Column2)	56713.73	65535.00	13515.17	0.06	0.24	832.00	1092.39	832.00	644.77	0.12	0.59	100.00	100.00	59.06	64703.00	55881.73	37261232.00	86.27	10724.15	9624.00
29	3	5	5349.00	35540.00	152.35	0	Spot (Block29, Row5, Column3)	38143.61	34890.00	20443.53	0.04	0.54	826.00	1039.29	826.00	588.37	0.10	0.57	100.00	100.00	21.13	34064.00	37317.61	24373880.00	63.06	5751.60	5158.00
29	4	5	5648.00	35543.00	142.45	0	Spot (Block29, Row5, Column4)	43462.53	48002.50	22192.57	0.04	0.51	800.00	899.79	800.00	407.27	0.05	0.45	100.00	100.00	39.45	47202.50	42662.53	23904500.00	104.51	9019.19	7641.00
29	5	5	5950.00	35544.00	148.40	0	Spot (Block29, Row5, Column5)	65034.62	65535.00	2878.02	0.00	0.04	809.00	892.54	809.00	334.28	0.04	0.37	100.00	100.00	95.66	64726.00	64225.62	38956080.00	191.88	19070.86	12531.00
29	6	5	6251.00	35545.00	145.65	0	Spot (Block29, Row5, Column6)	29992.85	28244.00	15535.39	0.03	0.52	874.00	1000.37	874.00	574.97	0.06	0.57	100.00	100.00	0.70	27370.00	29118.85	17245896.00	50.42	6005.75	5326.00
29	7	5	6552.00	35551.00	202.35	0	Spot (Block29, Row5, Column7)	35204.22	30643.00	22705.26	0.06	0.64	884.00	1097.46	884.00	811.77	0.09	0.74	100.00	100.00	26.06	29759.00	34320.22	40801992.00	42.02	8276.77	8390.00
29	8	5	6849.00	35552.00	144.55	0	Spot (Block29, Row5, Column8)	42881.26	51770.50	23851.99	0.08	0.56	807.00	924.25	807.00	570.41	0.06	0.62	100.00	100.00	42.25	50963.50	42074.26	24356672.00	73.56	7909.61	6296.00
29	1	6	4748.00	35838.00	231.15	0	Spot (Block29, Row6, Column1)	30037.36	19299.00	18861.61	0.19	0.63	886.00	1114.75	886.00	667.09	0.10	0.60	100.00	100.00	13.65	18413.00	29151.36	46197660.00	43.36	8604.46	8472.00
29	2	6	5051.00	35839.00	224.35	0	Spot (Block29, Row6, Column2)	18507.27	12448.00	11822.11	0.17	0.64	868.00	1070.13	868.00	642.26	0.09	0.60	100.00	100.00	0.00	11580.00	17639.27	26798524.00	27.15	5436.58	5323.50
29	3	6	5338.00	35840.00	142.80	0	Spot (Block29, Row6, Column3)	59137.57	65535.00	11167.65	0.04	0.19	804.50	959.54	804.50	503.81	0.08	0.53	100.00	100.00	68.83	64730.50	58333.07	32821596.00	115.48	13780.55	9210.50
29	4	6	5650.00	35840.00	140.50	0	Spot (Block29, Row6, Column4)	9163.68	8057.00	5174.33	0.06	0.56	800.00	856.23	800.00	298.96	0.03	0.35	100.00	100.00	0.00	7257.00	8363.68	4939224.00	27.79	2321.10	1937.00
29	5	6	5948.00	35847.00	147.20	0	Spot (Block29, Row6, Column5)	64777.16	65535.00	4482.12	0.01	0.07	857.00	950.01	857.00	433.05	0.04	0.46	100.00	100.00	95.78	64678.00	63920.16	38348408.00	147.39	19228.09	13179.50
29	6	6	6244.00	35851.00	141.40	0	Spot (Block29, Row6, Column6)	5220.17	4047.00	3413.45	0.11	0.65	877.00	954.03	877.00	396.78	0.04	0.42	98.00	87.00	0.00	3170.00	4343.17	2818891.00	10.75	1791.16	1480.00
29	7	6	6547.00	35847.00	143.40	0	Spot (Block29, Row6, Column7)	48814.92	64359.50	20347.56	0.12	0.42	885.00	999.68	885.00	573.98	0.05	0.57	100.00	100.00	49.28	63474.50	47929.92	27141252.00	83.31	11029.35	9550.50
29	8	6	6851.00	35853.00	145.70	0	Spot (Block29, Row6, Column8)	49058.97	65535.00	20774.25	0.13	0.42	807.50	864.20	807.50	229.41	0.03	0.27	100.00	100.00	52.17	64727.50	48251.47	28307200.00	210.08	10576.71	8150.00
29	1	7	4747.00	36139.00	159.65	0	Spot (Block29, Row7, Column1)	16738.92	14684.50	9319.43	0.06	0.56	824.00	1034.66	824.00	556.61	0.10	0.54	100.00	100.00	0.00	13860.50	15914.92	11817680.00	28.21	3455.30	3363.00
29	2	7	5043.00	36134.00	145.45	0	Spot (Block29, Row7, Column2)	2753.21	2356.00	1419.30	0.07	0.52	817.00	951.91	817.00	427.76	0.07	0.45	92.00	68.00	0.00	1539.00	1936.21	1583094.00	4.21	1190.98	1178.00
29	3	7	5338.00	36136.00	208.55	0	Spot (Block29, Row7, Column3)	975.70	983.00	119.12	0.00	0.12	793.00	823.78	793.00	202.73	0.02	0.25	42.00	3.00	0.00	190.00	182.70	1212791.00	0.75	887.48	892.00
29	4	7	5646.00	36147.00	154.65	0	Spot (Block29, Row7, Column4)	1956.82	1691.00	838.92	0.06	0.43	794.00	888.13	794.00	409.41	0.05	0.46	83.00	51.00	0.00	897.00	1162.82	1285634.00	2.61	1015.21	994.00
29	5	7	5948.00	36146.00	185.75	0	Spot (Block29, Row7, Column5)	15177.04	12506.00	9987.40	0.08	0.66	864.00	1027.86	864.00	549.35	0.08	0.53	100.00	100.00	0.00	11642.00	14313.04	14706553.00	25.76	3771.97	3744.00
29	6	7	6245.00	36145.00	216.10	0	Spot (Block29, Row7, Column6)	21431.84	16597.00	13089.46	0.11	0.61	911.00	1213.19	911.00	828.22	0.12	0.68	100.00	100.00	0.00	15686.00	20520.84	28611524.00	24.41	6216.19	6304.00
29	7	7	6529.00	36150.00	146.50	0	Spot (Block29, Row7, Column7)	58814.98	65535.00	11229.32	0.05	0.19	890.00	1054.46	890.00	609.90	0.07	0.58	100.00	100.00	66.55	64645.00	57924.98	34465848.00	94.71	13657.42	10183.50
29	8	7	6847.00	36151.00	178.50	0	Spot (Block29, Row7, Column8)	35375.09	35845.00	12386.03	0.01	0.35	822.00	905.45	822.00	288.69	0.04	0.32	100.00	100.00	0.56	35023.00	34553.09	31589976.00	119.40	8509.93	7188.00
29	1	8	4738.00	36444.00	163.35	0	Spot (Block29, Row8, Column1)	1155.87	1078.00	274.01	0.03	0.24	805.00	880.31	805.00	306.84	0.04	0.35	42.00	12.00	0.00	273.00	350.87	856499.00	0.90	930.64	913.00
29	2	8	5045.00	36437.00	139.60	0	Spot (Block29, Row8, Column2)	8634.05	7518.00	4805.62	0.06	0.56	822.00	856.83	822.00	125.82	0.02	0.15	100.00	100.00	0.00	6696.00	7812.05	4515607.00	61.81	2491.49	2160.50
29	3	8	5332.00	36440.00	139.10	0	Spot (Block29, Row8, Column3)	21545.86	16502.50	16778.40	0.12	0.78	813.00	887.35	813.00	317.31	0.04	0.36	100.00	100.00	0.19	15689.50	20732.86	11246940.00	65.10	4210.20	3291.50
29	4	8	5646.00	36445.00	153.80	0	Spot (Block29, Row8, Column4)	62163.66	65535.00	9083.92	0.02	0.15	811.00	920.92	811.00	419.21	0.06	0.46	100.00	100.00	80.83	64724.00	61352.66	40531064.00	146.09	13483.57	11096.00
29	5	8	5931.00	36445.00	157.25	0	Spot (Block29, Row8, Column5)	1687.50	1611.00	458.88	0.02	0.27	836.00	1001.50	836.00	590.02	0.08	0.59	61.00	27.00	0.00	775.00	851.50	1145812.00	1.16	1021.72	1009.50
29	6	8	6247.00	36447.00	221.00	0	Spot (Block29, Row8, Column6)	37556.55	26979.50	20475.43	0.14	0.55	912.00	1165.09	912.00	786.26	0.11	0.67	100.00	100.00	27.22	26067.50	36644.55	52429324.00	46.28	10014.10	9965.50
29	7	8	6544.00	36449.00	138.85	0	Spot (Block29, Row8, Column7)	36279.56	35134.00	20134.09	0.01	0.55	902.00	1068.31	902.00	583.56	0.07	0.55	100.00	100.00	12.38	34232.00	35377.56	18756560.00	60.34	7816.11	5601.00
29	8	8	6829.00	36452.00	144.50	0	Spot (Block29, Row8, Column8)	60722.61	65535.00	9293.45	0.03	0.15	885.00	968.19	885.00	351.89	0.04	0.36	100.00	100.00	73.19	64650.00	59837.61	34429988.00	169.81	15758.08	12897.00
30	1	1	9262.00	34362.00	148.35	0	Spot (Block30, Row1, Column1)	40226.83	39169.00	19708.21	0.01	0.49	822.00	896.02	822.00	279.76	0.04	0.31	100.00	100.00	23.19	38347.00	39404.83	24458028.00	140.59	8363.81	6513.50
30	2	1	9545.00	34365.00	148.70	0	Spot (Block30, Row1, Column2)	3163.32	2591.00	3402.94	0.09	1.08	812.00	868.17	812.00	230.43	0.03	0.27	98.00	97.00	0.00	1779.00	2351.32	1904319.00	9.96	1521.12	1263.00
30	3	1	9861.00	34363.00	144.70	0	Spot (Block30, Row1, Column3)	1506.77	1441.00	440.19	0.02	0.29	795.00	837.07	795.00	209.42	0.02	0.25	89.00	72.00	0.00	646.00	711.77	857350.00	3.20	1102.57	1034.00
30	4	1	10145.00	34367.00	151.90	0	Spot (Block30, Row1, Column4)	2272.58	2054.50	1233.49	0.04	0.54	792.00	835.15	792.00	259.10	0.02	0.31	98.00	88.00	0.00	1262.50	1480.58	1436270.00	5.55	1191.62	1109.50
30	5	1	10458.00	34370.00	146.15	0	Spot (Block30, Row1, Column5)	2164.95	2038.00	870.45	0.03	0.40	806.00	845.46	806.00	185.31	0.02	0.22	98.00	88.00	0.00	1232.00	1358.95	1257837.00	7.12	1146.23	1087.00
30	6	1	10748.00	34374.00	143.75	0	Spot (Block30, Row1, Column6)	2718.47	2547.50	979.87	0.03	0.36	871.00	889.02	871.00	194.64	0.01	0.22	99.00	99.00	0.00	1676.50	1847.47	1533218.00	9.40	1289.68	1247.00
30	7	1	11050.00	34378.00	141.80	0	Spot (Block30, Row1, Column7)	8700.80	8188.00	4547.94	0.03	0.52	886.00	913.60	886.00	210.17	0.01	0.23	100.00	100.00	0.00	7302.00	7814.80	4741934.00	37.05	2886.03	1933.50
30	8	1	11365.00	34370.00	152.00	0	Spot (Block30, Row1, Column8)	2659.95	1871.00	4010.54	0.15	1.51	884.00	897.12	884.00	188.29	0.01	0.21	94.00	89.00	0.00	987.00	1775.95	1694387.00	9.36	1342.35	1246.00
30	1	2	9243.00	34636.00	206.70	0	Spot (Block30, Row2, Column1)	1152.41	1096.00	235.63	0.02	0.20	876.00	908.15	876.00	251.22	0.02	0.28	45.00	16.00	0.00	220.00	276.41	1400179.00	0.97	1002.96	975.00
30	2	2	9550.00	34666.00	137.70	0	Spot (Block30, Row2, Column2)	2134.24	2088.00	501.53	0.01	0.23	810.00	860.52	810.00	230.10	0.03	0.27	100.00	98.00	0.00	1278.00	1324.24	1090597.00	5.54	1261.91	1263.00
30	3	2	9877.00	34672.00	197.25	0	Spot (Block30, Row2, Column3)	985.41	983.00	164.18	0.00	0.17	788.00	817.52	788.00	213.17	0.02	0.26	40.00	11.00	0.00	195.00	197.41	1095774.00	0.79	857.31	804.00
30	4	2	10163.00	34672.00	192.50	0	Spot (Block30, Row2, Column4)	1486.77	1410.00	376.49	0.02	0.25	797.00	822.36	797.00	135.63	0.01	0.16	97.00	91.00	0.00	613.00	689.77	1552183.00	4.90	1042.03	1040.00
30	5	2	10457.00	34670.00	188.35	0	Spot (Block30, Row2, Column5)	3053.94	2922.00	928.16	0.02	0.30	801.00	839.47	801.00	166.24	0.02	0.20	100.00	100.00	0.00	2121.00	2252.94	3041726.00	13.32	1430.38	1362.00
30	6	2	10748.00	34679.00	211.50	0	Spot (Block30, Row2, Column6)	1307.26	1218.00	392.57	0.03	0.30	814.00	958.56	814.00	541.44	0.07	0.56	37.00	9.00	0.00	404.00	493.26	1669377.00	0.64	1009.53	905.50
30	7	2	11060.00	34679.00	184.50	0	Spot (Block30, Row2, Column7)	1289.14	1211.00	331.06	0.03	0.26	814.00	867.64	814.00	165.48	0.03	0.19	86.00	58.00	0.00	397.00	475.14	1232422.00	2.55	988.67	917.00
30	8	2	11356.00	34672.00	198.00	0	Spot (Block30, Row2, Column8)	981.01	962.00	145.81	0.01	0.15	858.00	902.68	858.00	346.09	0.02	0.38	12.00	0.00	0.00	104.00	123.01	1089900.00	0.23	936.80	889.00
30	1	3	9255.00	34963.00	144.00	0	Spot (Block30, Row3, Column1)	4080.33	3738.00	1898.07	0.04	0.47	800.00	845.05	800.00	249.59	0.02	0.30	100.00	100.00	0.00	2938.00	3280.33	2321708.00	12.96	1533.45	1411.00
30	2	3	9550.00	34969.00	200.75	0	Spot (Block30, Row3, Column2)	1139.94	1057.00	370.36	0.03	0.32	798.00	850.75	798.00	224.11	0.03	0.26	53.00	21.00	0.00	259.00	341.94	1298393.00	1.29	925.16	908.50
30	3	3	9839.00	34972.00	142.55	0	Spot (Block30, Row3, Column3)	2927.89	1943.00	3103.94	0.18	1.06	789.50	808.01	789.50	133.81	0.01	0.17	99.00	98.00	0.00	1153.50	2138.39	1616195.00	15.84	1325.16	1206.00
30	4	3	10153.00	34969.00	144.25	0	Spot (Block30, Row3, Column4)	2525.87	2346.00	930.25	0.03	0.37	799.00	830.39	799.00	126.39	0.02	0.15	100.00	100.00	0.00	1547.00	1726.87	1442270.00	13.41	1226.99	1227.00
30	5	3	10458.00	34968.00	161.70	0	Spot (Block30, Row3, Column5)	1730.19	1431.50	1596.83	0.08	0.92	824.00	960.54	824.00	512.95	0.07	0.53	58.00	23.00	0.00	607.50	906.19	1249200.00	1.50	1013.70	1003.00
30	6	3	10752.00	34975.00	207.90	0	Spot (Block30, Row3, Column6)	39883.14	35770.00	20834.70	0.05	0.52	894.00	1155.27	894.00	740.45	0.11	0.64	100.00	100.00	31.39	34876.00	38989.14	49176300.00	52.30	10120.71	9938.00
30	7	3	11064.00	34981.00	157.80	0	Spot (Block30, Row3, Column7)	1700.39	1493.00	608.84	0.06	0.36	844.00	1000.66	844.00	598.27	0.07	0.60	54.00	27.00	0.00	649.00	856.39	1161363.00	1.17	1024.02	991.50
30	8	3	11351.00	34978.00	158.80	0	Spot (Block30, Row3, Column8)	59461.70	65535.00	11302.16	0.04	0.19	836.00	947.00	836.00	499.90	0.05	0.53	100.00	100.00	66.95	64699.00	58625.70	41564104.00	117.05	13195.74	12157.00
30	1	4	9252.00	35264.00	143.90	0	Spot (Block30, Row4, Column1)	3627.00	3199.50	1528.65	0.05	0.42	796.00	859.68	796.00	297.50	0.03	0.35	100.00	99.00	0.00	2403.50	2831.00	2038372.00	9.30	1494.84	1344.50
30	2	4	9550.00	35270.00	172.45	0	Spot (Block30, Row4, Column2)	9634.51	8564.50	5106.50	0.05	0.53	806.00	915.08	806.00	389.28	0.06	0.43	100.00	100.00	0.00	7758.50	8828.51	7996643.00	22.40	2547.63	2531.00
30	3	4	9852.00	35270.00	142.60	0	Spot (Block30, Row4, Column3)	8857.82	8137.00	4424.55	0.04	0.50	794.00	879.11	794.00	313.63	0.04	0.36	100.00	100.00	0.00	7343.00	8063.82	4898374.00	25.44	2589.30	2177.00
30	4	4	10129.00	35276.00	201.75	0	Spot (Block30, Row4, Column4)	1108.89	985.00	874.81	0.05	0.79	794.00	826.98	794.00	136.53	0.02	0.17	60.00	31.00	0.00	191.00	314.89	1278554.00	2.06	908.37	889.00
30	5	4	10443.00	35266.00	173.95	0	Spot (Block30, Row4, Column5)	1279.86	1208.00	372.47	0.03	0.29	818.00	875.61	818.00	180.51	0.03	0.21	79.00	54.00	0.00	390.00	461.86	1076361.00	2.24	972.23	980.00
30	6	4	10752.00	35273.00	199.45	0	Spot (Block30, Row4, Column6)	3561.08	3493.00	1057.10	0.01	0.30	888.00	1009.79	888.00	501.41	0.06	0.50	99.00	96.00	0.00	2605.00	2673.08	4031143.00	5.09	1526.69	1429.50
30	7	4	11048.00	35287.00	170.75	0	Spot (Block30, Row4, Column7)	1658.31	1443.50	649.90	0.06	0.39	878.00	961.10	878.00	416.57	0.04	0.43	63.00	34.00	0.00	565.50	780.31	1349867.00	1.67	1016.29	1003.00
30	8	4	11351.00	35286.00	169.90	0	Spot (Block30, Row4, Column8)	1479.74	1376.50	400.94	0.03	0.27	881.00	920.95	881.00	340.39	0.02	0.37	68.00	38.00	0.00	495.50	598.74	1192668.00	1.64	1003.59	992.00
30	1	5	9254.00	35568.00	140.45	0	Spot (Block30, Row5, Column1)	5495.98	4978.50	2593.32	0.04	0.47	826.00	977.75	826.00	555.53	0.07	0.57	100.00	98.00	0.00	4152.50	4669.98	2934853.00	8.13	1830.10	1552.00
30	2	5	9548.00	35567.00	156.30	0	Spot (Block30, Row5, Column2)	60553.49	65535.00	10178.84	0.03	0.17	887.00	1050.68	887.00	588.57	0.07	0.56	100.00	100.00	71.98	64648.00	59666.49	40631752.00	101.10	13443.57	11168.00
30	3	5	9850.00	35567.00	150.85	0	Spot (Block30, Row5, Column3)	35451.84	31508.00	20226.54	0.05	0.57	816.00	953.88	816.00	465.37	0.07	0.49	100.00	100.00	14.67	30692.00	34635.84	22228384.00	74.13	5676.35	5077.00
30	4	5	10149.00	35575.00	153.45	0	Spot (Block30, Row5, Column4)	1793.07	1651.00	553.64	0.04	0.31	794.00	862.81	794.00	282.70	0.04	0.33	96.00	74.00	0.00	857.00	999.07	1165494.00	3.29	1063.23	1046.00
30	5	5	10454.00	35573.00	140.65	0	Spot (Block30, Row5, Column5)	10308.79	9732.00	5380.54	0.03	0.52	874.00	884.12	874.00	183.09	0.01	0.21	100.00	100.00	0.00	8858.00	9434.79	5515202.00	51.48	2815.02	2388.00
30	6	5	10751.00	35574.00	151.70	0	Spot (Block30, Row5, Column6)	1689.22	1617.00	412.64	0.02	0.24	905.00	1021.71	905.00	450.15	0.05	0.44	76.00	34.00	0.00	712.00	784.22	1069274.00	1.48	1147.33	1133.00
30	7	5	11051.00	35576.00	200.20	0	Spot (Block30, Row5, Column7)	31937.69	24947.00	20568.38	0.11	0.64	933.00	1118.85	933.00	593.72	0.08	0.53	100.00	100.00	15.38	24014.00	31004.69	36345276.00	51.91	7632.62	7617.00
30	8	5	11359.00	35584.00	146.00	0	Spot (Block30, Row5, Column8)	4709.78	3761.00	3295.93	0.10	0.70	889.00	951.00	889.00	384.57	0.03	0.40	99.00	85.00	0.00	2872.00	3820.78	2750513.00	9.77	1690.75	1321.50
30	1	6	9246.00	35869.00	212.70	0	Spot (Block30, Row6, Column1)	33871.97	23576.50	21753.67	0.16	0.64	907.00	1196.05	907.00	815.95	0.12	0.68	100.00	100.00	23.14	22669.50	32964.97	43762876.00	40.05	9156.50	9197.00
30	2	6	9549.00	35869.00	213.05	0	Spot (Block30, Row6, Column2)	20319.86	16193.50	11388.20	0.10	0.56	900.00	1126.60	900.00	720.87	0.10	0.64	100.00	100.00	0.00	15293.50	19419.86	26415820.00	26.63	5711.44	5537.00
30	3	6	9837.00	35870.00	141.15	0	Spot (Block30, Row6, Column3)	4667.19	4325.50	2168.09	0.03	0.46	812.00	933.75	812.00	425.18	0.06	0.46	99.00	99.00	0.00	3513.50	3855.19	2520280.00	8.78	1616.10	1485.50
30	4	6	10149.00	35867.00	147.40	0	Spot (Block30, Row6, Column4)	1324.50	1252.50	305.86	0.02	0.23	794.00	829.20	794.00	168.23	0.02	0.20	96.00	68.00	0.00	458.50	530.50	784104.00	2.94	970.30	928.50
30	5	6	10448.00	35874.00	137.40	0	Spot (Block30, Row6, Column5)	11519.41	10853.00	6016.48	0.03	0.52	817.00	874.59	817.00	384.92	0.03	0.44	100.00	100.00	0.00	10036.00	10702.41	5886419.00	27.65	3112.12	2668.00
30	6	6	10761.00	35883.00	202.00	0	Spot (Block30, Row6, Column6)	1143.39	1070.00	247.47	0.03	0.22	891.00	993.06	891.00	563.80	0.05	0.57	13.00	0.00	0.00	179.00	252.39	1319477.00	0.27	964.38	921.00
30	7	6	11051.00	35878.00	146.45	0	Spot (Block30, Row6, Column7)	4108.17	3552.50	2128.43	0.06	0.52	897.00	1005.20	897.00	479.42	0.05	0.48	99.00	87.00	0.00	2655.50	3211.17	2415605.00	6.47	1572.86	1410.50
30	8	6	11359.00	35882.00	143.85	0	Spot (Block30, Row6, Column8)	5847.73	4954.50	3326.96	0.07	0.57	881.00	888.03	881.00	142.70	0.00	0.16	100.00	100.00	0.00	4073.50	4966.73	3298122.00	34.76	1988.43	1606.00
30	1	7	9247.00	36166.00	160.50	0	Spot (Block30, Row7, Column1)	13935.32	11798.00	7800.75	0.07	0.56	874.00	1059.44	874.00	696.79	0.08	0.66	100.00	100.00	0.00	10924.00	13061.32	9935885.00	18.48	3074.90	3046.50
30	2	7	9554.00	36172.00	204.60	0	Spot (Block30, Row7, Column2)	1085.87	1091.00	180.37	0.00	0.17	858.00	950.48	858.00	393.83	0.04	0.41	17.00	0.00	0.00	233.00	227.87	1288931.00	0.34	960.72	961.00
30	3	7	9845.00	36143.00	178.30	0	Spot (Block30, Row7, Column3)	1039.79	1001.00	193.48	0.02	0.19	791.00	839.20	791.00	222.46	0.03	0.27	46.00	14.00	0.00	210.00	248.79	923331.00	0.90	917.04	895.00
30	4	7	10162.00	36182.00	198.65	0	Spot (Block30, Row7, Column4)	1065.25	1055.00	182.50	0.00	0.17	801.00	864.07	801.00	288.24	0.03	0.33	43.00	6.00	0.00	254.00	264.25	1197337.00	0.70	921.29	896.00
30	5	7	10448.00	36177.00	179.10	0	Spot (Block30, Row7, Column5)	1842.48	1803.00	492.12	0.01	0.27	875.00	948.97	875.00	414.00	0.04	0.44	88.00	57.00	0.00	928.00	967.48	1658229.00	2.16	1149.97	1109.50
30	6	7	10748.00	36178.00	202.30	0	Spot (Block30, Row7, Column6)	25970.90	23753.00	14406.70	0.04	0.55	934.00	1274.04	934.00	986.45	0.13	0.77	100.00	100.00	0.26	22819.00	25036.90	30048328.00	25.04	6816.08	6491.00
30	7	7	11034.00	36182.00	140.75	0	Spot (Block30, Row7, Column7)	6481.29	5995.00	2579.00	0.03	0.40	899.00	1047.93	899.00	631.85	0.07	0.60	100.00	100.00	0.00	5096.00	5582.29	3486932.00	8.60	2528.92	2083.00
30	8	7	11350.00	36183.00	190.45	0	Spot (Block30, Row7, Column8)	8728.87	8897.50	2456.99	0.01	0.28	885.00	911.66	885.00	226.98	0.01	0.25	100.00	100.00	0.00	8012.50	7843.87	8920902.00	34.44	2838.37	2470.00
30	1	8	9229.00	36484.00	159.60	0	Spot (Block30, Row8, Column1)	1311.02	1313.00	303.63	0.00	0.23	803.00	881.68	803.00	434.69	0.04	0.49	56.00	11.00	0.00	510.00	508.02	919027.00	0.99	1002.24	984.00
30	2	8	9552.00	36467.00	168.50	0	Spot (Block30, Row8, Column2)	1448.16	1354.00	443.40	0.03	0.31	805.00	839.57	805.00	167.34	0.02	0.20	92.00	67.00	0.00	549.00	643.16	1146946.00	3.64	967.32	932.00
30	3	8	9840.00	36476.00	177.55	0	Spot (Block30, Row8, Column3)	1981.83	1517.50	1107.98	0.12	0.56	807.00	868.92	807.00	274.90	0.03	0.32	78.00	64.00	0.00	710.50	1174.83	1744014.00	4.05	1363.71	959.50
30	4	8	10143.00	36475.00	153.75	0	Spot (Block30, Row8, Column4)	64187.86	65535.00	4945.74	0.01	0.08	865.00	914.54	865.00	353.68	0.02	0.39	100.00	100.00	88.60	64670.00	63322.86	41658296.00	178.90	16413.48	13439.00
30	5	8	10438.00	36474.00	200.40	0	Spot (Block30, Row8, Column5)	1050.52	990.00	189.34	0.03	0.18	895.00	1023.84	895.00	603.67	0.06	0.59	0.00	0.00	0.00	95.00	155.52	1195487.00	0.04	955.80	955.00
30	6	8	10752.00	36479.00	203.15	0	Spot (Block30, Row8, Column6)	44566.49	53302.00	21632.88	0.08	0.49	978.00	1287.84	978.00	974.59	0.12	0.76	100.00	100.00	44.53	52324.00	43588.49	52143316.00	44.41	11024.86	10939.50
30	7	8	11046.00	36476.00	144.05	0	Spot (Block30, Row8, Column7)	4080.68	3914.50	1829.23	0.02	0.45	905.00	1065.33	905.00	666.23	0.07	0.63	97.00	80.00	0.00	3009.50	3175.68	2293343.00	4.53	1526.50	1465.00
30	8	8	11328.00	36479.00	147.95	0	Spot (Block30, Row8, Column8)	59287.78	65535.00	10371.75	0.04	0.17	899.00	965.06	899.00	331.06	0.03	0.34	100.00	100.00	65.89	64636.00	58388.78	35454376.00	176.17	14929.88	12910.00
31	1	1	13764.00	34390.00	151.70	0	Spot (Block31, Row1, Column1)	39843.28	38628.00	19626.28	0.01	0.49	699.00	781.68	699.00	746.70	0.05	0.96	100.00	100.00	22.19	37929.00	39144.28	25141236.00	52.31	7725.94	5204.00
31	2	1	14053.00	34396.00	144.35	0	Spot (Block31, Row1, Column2)	16284.02	15396.00	8372.37	0.02	0.51	689.00	735.44	689.00	271.13	0.03	0.37	100.00	100.00	0.00	14707.00	15595.02	9233041.00	57.35	3401.51	2857.00
31	3	1	14356.00	34398.00	140.80	0	Spot (Block31, Row1, Column3)	10076.87	8907.00	6284.40	0.05	0.62	672.00	767.58	672.00	1423.35	0.06	1.85	98.00	81.00	0.00	8235.00	9404.87	5441507.00	6.54	3470.79	2397.00
31	4	1	14652.00	34399.00	139.20	0	Spot (Block31, Row1, Column4)	12174.96	11370.50	6413.86	0.03	0.53	621.00	743.36	621.00	1408.73	0.08	1.90	100.00	93.00	0.00	10749.50	11553.96	6355331.00	8.11	4937.65	3816.00
31	5	1	14959.00	34397.00	147.25	0	Spot (Block31, Row1, Column5)	17423.67	14668.00	12677.46	0.07	0.73	614.00	679.89	614.00	628.61	0.04	0.92	100.00	99.00	0.00	14054.00	16809.67	10245117.00	26.64	3296.70	2514.00
31	6	1	15253.00	34402.00	146.20	0	Spot (Block31, Row1, Column6)	16338.90	15088.50	9110.55	0.03	0.56	619.00	694.61	619.00	611.03	0.05	0.88	100.00	100.00	0.00	14469.50	15719.90	9541915.00	25.60	3931.52	2522.00
31	7	1	15549.00	34406.00	145.70	0	Spot (Block31, Row1, Column7)	37590.82	34730.00	19422.47	0.03	0.52	638.00	688.22	638.00	522.61	0.03	0.76	100.00	100.00	13.91	34092.00	36952.82	21614792.00	70.61	7734.21	6190.00
31	8	1	15858.00	34403.00	138.25	0	Spot (Block31, Row1, Column8)	1437.90	1127.50	2033.53	0.11	1.41	621.00	678.19	621.00	589.95	0.04	0.87	39.00	5.00	0.00	506.50	816.90	747707.00	1.29	988.27	949.00
31	1	2	13745.00	34708.00	207.15	0	Spot (Block31, Row2, Column1)	884.74	871.00	170.12	0.01	0.19	690.00	743.15	690.00	281.81	0.03	0.38	26.00	1.00	0.00	181.00	194.74	1081147.00	0.50	793.41	720.00
31	2	2	14058.00	34694.00	140.35	0	Spot (Block31, Row2, Column2)	11096.15	10715.00	4312.19	0.02	0.39	669.00	773.75	669.00	1477.98	0.06	1.91	100.00	97.00	0.00	10046.00	10427.15	5925342.00	6.98	2984.00	2751.00
31	3	2	14366.00	34694.00	168.30	0	Spot (Block31, Row2, Column3)	1202.47	1120.00	427.60	0.03	0.36	632.00	750.55	632.00	1483.92	0.07	1.98	2.00	0.00	0.00	488.00	570.47	942738.00	0.30	752.07	709.00
31	4	2	14660.00	34701.00	179.25	0	Spot (Block31, Row2, Column4)	8519.28	8127.00	4117.67	0.02	0.48	618.00	707.52	618.00	359.09	0.06	0.51	100.00	100.00	0.00	7509.00	7901.28	7692912.00	21.75	2249.18	2178.00
31	5	2	14958.00	34700.00	190.55	0	Spot (Block31, Row2, Column5)	6202.91	6172.00	2066.10	0.00	0.33	659.00	720.30	659.00	337.73	0.04	0.47	100.00	100.00	0.00	5513.00	5543.91	6333175.00	16.23	1971.19	1850.00
31	6	2	15250.00	34701.00	148.70	0	Spot (Block31, Row2, Column6)	4979.88	4417.00	2452.13	0.05	0.49	683.00	819.92	683.00	567.38	0.08	0.69	100.00	95.00	0.00	3734.00	4296.88	3002867.00	7.33	1566.25	1392.50
31	7	2	15555.00	34704.00	148.20	0	Spot (Block31, Row2, Column7)	6088.93	5433.00	3256.88	0.05	0.53	670.00	703.76	670.00	206.51	0.02	0.29	100.00	100.00	0.00	4763.00	5418.93	3647268.00	26.08	1743.96	1536.00
31	8	2	15846.00	34714.00	183.95	0	Spot (Block31, Row2, Column8)	825.39	799.00	140.18	0.01	0.17	614.00	671.09	614.00	243.63	0.04	0.36	35.00	3.00	0.00	185.00	211.39	787426.00	0.63	694.69	688.00
31	1	3	13756.00	34990.00	148.10	0	Spot (Block31, Row3, Column1)	21074.11	18938.00	13692.47	0.05	0.65	681.00	741.44	681.00	628.34	0.04	0.85	100.00	100.00	0.00	18257.00	20393.11	12623390.00	32.36	4191.29	3443.00
31	2	3	14054.00	34992.00	140.05	0	Spot (Block31, Row3, Column2)	2070.33	1927.50	754.24	0.03	0.36	665.00	781.54	665.00	1472.81	0.07	1.88	40.00	2.00	0.00	1262.50	1405.33	1101414.00	0.88	1157.45	1070.50
31	3	3	14340.00	34988.00	145.70	0	Spot (Block31, Row3, Column3)	6680.23	5772.00	3842.87	0.06	0.58	633.00	726.43	633.00	1442.27	0.06	1.99	97.00	73.00	0.00	5139.00	6047.23	3847814.00	4.13	1937.23	1658.00
31	4	3	14656.00	34996.00	145.45	0	Spot (Block31, Row3, Column4)	20303.61	18093.00	11584.23	0.05	0.57	638.00	695.60	638.00	303.19	0.04	0.44	100.00	100.00	0.00	17455.00	19665.61	11715180.00	64.67	4425.04	3650.00
31	5	3	14960.00	34991.00	135.80	0	Spot (Block31, Row3, Column5)	5820.21	3820.00	8403.72	0.18	1.44	685.00	858.01	685.00	665.93	0.10	0.78	98.00	80.00	0.40	3135.00	5135.21	2886826.00	7.45	2692.01	1671.00
31	6	3	15252.00	35000.00	216.70	0	Spot (Block31, Row3, Column6)	49133.16	55237.00	16890.53	0.05	0.34	754.00	1130.55	754.00	888.72	0.18	0.79	100.00	100.00	42.87	54483.00	48379.16	65789864.00	54.01	12202.87	11371.00
31	7	3	15558.00	35005.00	144.45	0	Spot (Block31, Row3, Column7)	14816.05	12962.50	9246.54	0.06	0.62	687.00	849.81	687.00	600.96	0.09	0.71	100.00	100.00	0.00	12275.50	14129.05	8474783.00	23.24	3151.93	2764.00
31	8	3	15856.00	35010.00	157.15	0	Spot (Block31, Row3, Column8)	36607.42	34557.00	17373.85	0.03	0.47	649.00	709.68	649.00	293.95	0.04	0.41	100.00	100.00	11.01	33908.00	35958.42	24929724.00	122.12	7472.22	5998.50
31	1	4	13753.00	35291.00	144.90	0	Spot (Block31, Row4, Column1)	20149.58	18120.00	11734.51	0.05	0.58	697.00	788.75	697.00	508.47	0.05	0.64	100.00	100.00	0.00	17423.00	19452.58	11465112.00	38.08	4821.37	3616.00
31	2	4	14053.00	35299.00	172.50	0	Spot (Block31, Row4, Column2)	13688.84	11709.50	7627.47	0.07	0.56	679.00	785.25	679.00	379.12	0.06	0.48	100.00	100.00	0.00	11030.50	13009.84	11389118.00	34.04	3087.87	3029.00
31	3	4	14355.00	35298.00	147.65	0	Spot (Block31, Row4, Column3)	50986.00	65535.00	17685.62	0.11	0.35	668.00	767.24	668.00	384.42	0.06	0.50	100.00	100.00	50.25	64867.00	50318.00	30336876.00	130.63	11340.28	8809.50
31	4	4	14644.00	35301.00	155.50	0	Spot (Block31, Row4, Column4)	1567.37	1494.00	471.40	0.02	0.30	623.00	666.45	623.00	159.49	0.03	0.24	100.00	94.00	0.00	871.00	944.37	1042298.00	5.65	891.02	888.00
31	5	4	14938.00	35299.00	147.65	0	Spot (Block31, Row4, Column5)	1961.15	1823.50	800.09	0.03	0.41	666.00	701.63	666.00	210.65	0.02	0.30	100.00	93.00	0.00	1157.50	1295.15	1164923.00	5.98	969.06	916.00
31	6	4	15254.00	35299.00	194.30	0	Spot (Block31, Row4, Column6)	8403.69	8565.00	2689.40	0.01	0.32	704.00	889.09	704.00	619.20	0.10	0.70	100.00	100.00	0.00	7861.00	7699.69	9017163.00	12.14	2516.78	2225.00
31	7	4	15544.00	35307.00	147.05	0	Spot (Block31, Row4, Column7)	10870.93	8512.00	8149.39	0.11	0.75	695.00	789.81	695.00	381.30	0.06	0.48	100.00	100.00	0.00	7817.00	10175.93	6370367.00	26.44	2349.94	1751.00
31	8	4	15852.00	35312.00	147.25	0	Spot (Block31, Row4, Column8)	4243.35	3935.50	1998.67	0.03	0.47	669.00	697.01	669.00	234.43	0.02	0.34	100.00	100.00	0.00	3266.50	3574.35	2546011.00	15.13	1483.92	1235.00
31	1	5	13758.00	35597.00	144.25	0	Spot (Block31, Row5, Column1)	32973.50	29163.00	19042.15	0.05	0.58	762.00	977.67	762.00	890.69	0.11	0.91	100.00	100.00	7.65	28401.00	32211.50	18531132.00	35.92	7357.97	4672.50
31	2	5	14050.00	35593.00	154.05	0	Spot (Block31, Row5, Column2)	42286.29	41831.00	17914.44	0.00	0.42	721.00	953.65	721.00	844.39	0.12	0.89	100.00	100.00	17.64	41110.00	41565.29	27570772.00	48.95	7585.57	6715.00
31	3	5	14353.00	35595.00	156.70	0	Spot (Block31, Row5, Column3)	40313.93	38808.00	20978.81	0.02	0.52	696.00	826.20	696.00	464.96	0.07	0.56	100.00	100.00	29.63	38112.00	39617.93	27212064.00	84.93	5970.50	5556.00
31	4	5	14649.00	35602.00	145.60	0	Spot (Block31, Row5, Column4)	12863.88	10680.00	8897.80	0.08	0.69	645.00	720.78	645.00	342.72	0.05	0.48	100.00	100.00	0.00	10035.00	12218.88	7422456.00	35.43	2570.69	2005.00
31	5	5	14949.00	35599.00	147.30	0	Spot (Block31, Row5, Column5)	52530.16	65535.00	17164.62	0.10	0.33	685.00	717.38	685.00	221.88	0.02	0.31	100.00	100.00	55.25	64850.00	51845.16	30993008.00	233.52	11178.48	8976.00
31	6	5	15256.00	35599.00	148.35	0	Spot (Block31, Row5, Column6)	5559.00	5117.50	2673.84	0.04	0.48	708.00	793.15	708.00	362.78	0.05	0.46	100.00	100.00	0.00	4409.50	4851.00	3346519.00	13.14	1685.41	1640.00
31	7	5	15555.00	35606.00	199.90	0	Spot (Block31, Row5, Column7)	33261.71	27997.00	20193.38	0.07	0.61	732.00	881.22	732.00	518.28	0.08	0.59	100.00	100.00	14.10	27265.00	32529.71	37752196.00	62.48	7283.65	7400.00
31	8	5	15857.00	35609.00	144.10	0	Spot (Block31, Row5, Column8)	20426.47	17444.50	14671.61	0.07	0.72	672.00	744.66	672.00	402.81	0.04	0.54	100.00	100.00	0.00	16772.50	19754.47	11520532.00	48.86	4030.99	3364.00
31	1	6	13750.00	35898.00	215.25	0	Spot (Block31, Row6, Column1)	44919.75	44156.00	19046.61	0.01	0.42	910.00	1301.62	910.00	1140.43	0.16	0.88	100.00	100.00	37.51	43246.00	44009.75	59519160.00	38.25	11644.73	11307.00
31	2	6	14050.00	35895.00	212.15	0	Spot (Block31, Row6, Column2)	23549.29	19545.00	13356.11	0.08	0.57	815.00	1123.42	815.00	967.72	0.14	0.86	100.00	100.00	0.00	18730.00	22734.29	30355052.00	23.17	6020.27	5653.00
31	3	6	14340.00	35896.00	142.55	0	Spot (Block31, Row6, Column3)	30649.75	27874.00	17446.30	0.04	0.57	701.00	850.08	701.00	556.97	0.08	0.66	100.00	100.00	2.52	27173.00	29948.75	17010616.00	53.50	6101.84	4810.00
31	4	6	14650.00	35900.00	145.55	0	Spot (Block31, Row6, Column4)	4079.79	3550.00	2366.19	0.06	0.58	690.00	710.95	690.00	211.06	0.01	0.30	100.00	99.00	0.00	2860.00	3389.79	2374437.00	15.96	1304.58	1113.00
31	5	6	14952.00	35902.00	142.10	0	Spot (Block31, Row6, Column5)	52653.55	65535.00	17124.51	0.10	0.33	694.00	746.06	694.00	248.28	0.03	0.33	100.00	100.00	53.85	64841.00	51959.55	28749020.00	209.07	11960.29	9029.50
31	6	6	15255.00	35905.00	150.30	0	Spot (Block31, Row6, Column6)	2950.79	2381.00	1776.22	0.09	0.60	705.00	793.43	705.00	390.97	0.05	0.49	87.00	72.00	0.00	1676.00	2245.79	1817686.00	5.52	1106.73	1055.00
[truncated: 427,098 more chars]
