# Supplementary material for: An antigen microarray protocol for COVID-19 serological analysis
Source: STAR Protoc. 2021 Aug 26;2(3):100815. doi: 10.1016/j.xpro.2021.100815 (PMC8387221; doi:10.1016/j.xpro.2021.100815)
Supplement: Data S8. Slide_quantifications, related to step quantification and statistical analysis 2.e [file mmc8.zip › RPPA0136_12860A01-D12_IgGgamma_785/Joseph_2021-04-01_18h27m38_5μm_785nmGain050.txt]

ATF	1.0
30	28
"Checksum_ImageFile=78082db91162349540478b6cdb95b5d3"
"Checksum_ResultFile=4a8a1e6687c5ca963fb5a9ce6891d842"
"Type=Mapix Results 2"
"DateTime=2021/04/01 18:27:50"
"ConfigFile="
"GalFile=L:\RPPA Service\Platform_Projects\2021-02-09_JPL_CoV-Array-7\64 pad grid.gal"
"PixelSize=5"
"Wavelengths=785"
"ImageFiles=L:\RPPA Service\Platform_Projects\2021-03-24_JPL_CoV-Array-9\RPPA0136_12860A01-D12_IgGgamma_785\Joseph_2021-04-01_18h27m38_5�m_785nmGain050.tif"
"GrinddingParameters=Find mode = Grid + Blocks + Spots | Max. diameter (% Dth) = 200.0 | Min. diameter (% Dth) = 50.0 | Max position offset (% pitch) = 30"
"QuantificationParameter=S/B border width (pixels) = 2.0 | Background diameter (pitch) = 2.0"
"JpegImage=L:\RPPA Service\Platform_Projects\2021-03-24_JPL_CoV-Array-9\RPPA0136_12860A01-D12_IgGgamma_785\Joseph_2021-04-01_18h27m38_5�m_785nmGain050.jpg"
"FeatureType=Circular"
"Barcode="
"BackgroundSubtraction=LocalFeature"
"Normalization=None"
"ImageOrigin=3680, 2560"
"ImageSize=17760.0, 71040.0"
"JpegOrigin=4730, 2630"
"JpegBrightness=28"
"JpegContrast=19"
"JpegBalance=0"
"Creator=Mapix 9.0.0"
"Scanner=ir710IVD IR0H8_IVD 717045"
"Temperature=30.7"
"Comment="
"Velocity=35 l/s"
"LaserPower=20.0"
"PMTGain=50"
"BatchFilename=L:\RPPA Service\InnooScan\Batch methods\CoV_Array image_processing.mbt"
"Block"	"Column"	"Row"	"X"	"Y"	"Dia."	"Flags"	"ID"	"F785 Mean"	"F785 Median"	"F785 SD"	"F785 |log Mean/Median|"	"F785 CV"	"B785"	"B785 Mean"	"B785 Median"	"B785 SD"	"B785 |log Mean/Median|"	"B785 CV"	"% > B785+1SD"	"% > B785+2SD"	"F785 % Sat."	"F785 Median - B785"	"F785 Mean - B785"	"F785 Total Intensity"	"SNR 785"	"ExcludedMean 785"	"ExcludedMedian 785"
1	1	1	4946.00	2828.00	159.30	0	Spot (Block1, Row1, Column1)	49819.44	59636.00	17609.99	0.08	0.35	311.00	362.25	311.00	400.22	0.07	1.10	100.00	100.00	45.38	59325.00	49508.44	35023340.00	123.58	9045.05	6204.50
1	2	1	5232.00	2830.00	149.55	0	Spot (Block1, Row1, Column2)	950.59	887.50	469.38	0.03	0.49	222.00	247.79	222.00	176.52	0.05	0.71	92.00	72.00	0.00	665.50	728.59	583664.00	3.98	458.86	328.00
1	3	1	5551.00	2829.00	145.85	0	Spot (Block1, Row1, Column3)	361.61	354.00	112.43	0.01	0.31	172.00	200.43	172.00	558.94	0.07	2.79	0.00	0.00	0.00	182.00	189.61	209008.00	0.29	237.07	214.50
1	4	1	5842.00	2825.00	142.65	0	Spot (Block1, Row1, Column4)	214.29	211.00	23.03	0.01	0.11	164.00	164.71	164.00	34.19	0.00	0.21	74.00	22.00	0.00	47.00	50.29	119146.00	1.45	187.76	188.00
1	5	1	6145.00	2836.00	152.80	0	Spot (Block1, Row1, Column5)	580.79	503.00	288.93	0.06	0.50	155.00	158.64	155.00	31.08	0.01	0.20	99.00	98.00	0.00	348.00	425.79	374029.00	13.58	238.57	220.00
1	6	1	6441.00	2843.00	142.85	0	Spot (Block1, Row1, Column6)	500.71	487.00	118.36	0.01	0.24	152.00	157.90	152.00	31.51	0.02	0.20	100.00	100.00	0.00	335.00	348.71	276895.00	10.88	255.32	233.00
1	7	1	6738.00	2839.00	143.50	0	Spot (Block1, Row1, Column7)	1429.77	1380.50	464.17	0.02	0.32	159.00	165.32	159.00	34.56	0.02	0.21	100.00	100.00	0.00	1221.50	1270.77	803529.00	36.58	510.04	394.00
1	8	1	7045.00	2845.00	147.00	-50	Spot (Block1, Row1, Column8)	189.64	189.00	15.38	0.00	0.08	174.00	185.08	174.00	150.19	0.03	0.81	0.00	0.00	0.00	15.00	15.64	112456.00	0.03	185.91	186.00
1	1	2	4942.00	3132.00	147.00	-50	Spot (Block1, Row2, Column1)	258.44	257.00	14.66	0.00	0.06	269.00	285.86	269.00	216.16	0.03	0.76	0.00	0.00	0.00	-12.00	-10.56	154032.00	-0.13	253.40	253.00
1	2	2	5235.00	3131.00	120.00	0	Spot (Block1, Row2, Column2)	658.55	637.00	177.28	0.01	0.27	175.00	182.59	175.00	45.24	0.02	0.25	100.00	100.00	0.00	462.00	483.55	246956.00	10.52	338.43	305.00
1	3	2	5503.00	3080.00	105.60	0	Spot (Block1, Row2, Column3)	164.51	165.00	9.25	0.00	0.06	142.00	147.05	142.00	26.00	0.02	0.18	32.00	0.00	0.00	23.00	22.51	47049.00	0.67	154.05	153.00
1	4	2	5848.00	3140.00	171.05	0	Spot (Block1, Row2, Column4)	286.34	297.00	53.27	0.02	0.19	132.00	135.45	132.00	36.42	0.01	0.27	99.00	90.00	0.00	165.00	154.34	233940.00	4.14	183.98	184.00
1	5	2	6147.00	3131.00	202.65	0	Spot (Block1, Row2, Column5)	260.60	259.00	65.70	0.00	0.25	127.00	128.66	127.00	17.67	0.01	0.14	98.00	98.00	0.00	132.00	133.60	303600.00	7.47	168.70	170.00
1	6	2	6443.00	3141.00	147.00	-50	Spot (Block1, Row2, Column6)	138.93	140.00	13.13	0.00	0.09	126.00	127.10	126.00	16.40	0.00	0.13	42.00	6.00	0.00	14.00	12.93	81971.00	0.72	126.98	126.00
1	7	2	6739.00	3141.00	169.15	0	Spot (Block1, Row2, Column7)	196.36	192.00	26.20	0.01	0.13	127.00	130.06	127.00	20.19	0.01	0.16	96.00	92.00	0.00	65.00	69.36	156501.00	3.28	151.45	148.00
1	8	2	7043.00	3145.00	147.00	-50	Spot (Block1, Row2, Column8)	139.14	138.00	12.78	0.00	0.09	137.00	139.77	137.00	21.31	0.01	0.15	10.00	0.00	0.00	1.00	2.14	81955.00	-0.03	138.71	138.00
1	1	3	4934.00	3427.00	151.75	0	Spot (Block1, Row3, Column1)	1405.48	1103.00	1005.62	0.11	0.72	233.00	257.48	233.00	133.79	0.04	0.52	97.00	90.00	0.00	870.00	1172.48	888261.00	8.58	596.36	350.00
1	2	3	5247.00	3432.00	159.95	0	Spot (Block1, Row3, Column2)	189.98	190.00	15.95	0.00	0.08	159.00	163.14	159.00	37.81	0.01	0.23	33.00	1.00	0.00	31.00	30.98	135269.00	0.71	171.64	169.00
1	3	3	5534.00	3424.00	143.50	0	Spot (Block1, Row3, Column3)	364.86	275.00	466.71	0.12	1.28	130.00	132.61	130.00	18.96	0.01	0.14	100.00	100.00	0.00	145.00	234.86	203955.00	12.25	190.58	191.00
1	4	3	5848.00	3453.00	188.90	0	Spot (Block1, Row3, Column4)	186.71	186.00	33.78	0.00	0.18	123.00	126.04	123.00	36.42	0.01	0.29	75.00	38.00	0.00	63.00	63.71	188205.00	1.67	146.11	143.00
1	5	3	6151.00	3432.00	166.30	0	Spot (Block1, Row3, Column5)	177.84	179.00	18.14	0.00	0.10	119.00	120.25	119.00	14.73	0.00	0.12	97.00	92.00	0.00	60.00	58.84	135867.00	3.91	144.17	138.00
1	6	3	6440.00	3442.00	184.80	0	Spot (Block1, Row3, Column6)	211.32	214.00	27.93	0.01	0.13	116.00	116.73	116.00	14.04	0.00	0.12	98.00	97.00	0.00	98.00	95.32	202440.00	6.74	147.77	144.50
1	7	3	6755.00	3448.00	155.45	0	Spot (Block1, Row3, Column7)	452.36	398.00	208.36	0.06	0.46	120.00	120.86	120.00	16.30	0.00	0.13	100.00	100.00	0.00	278.00	332.36	299917.00	20.34	189.33	191.50
1	8	3	7067.00	3458.00	159.10	0	Spot (Block1, Row3, Column8)	193.04	183.00	39.12	0.02	0.20	134.00	135.99	134.00	18.80	0.01	0.14	94.00	69.00	0.00	49.00	59.04	135126.00	3.03	155.87	156.50
1	1	4	4933.00	3728.00	153.40	0	Spot (Block1, Row4, Column1)	2824.55	2230.00	2011.31	0.10	0.71	268.00	271.60	268.00	89.60	0.01	0.33	99.00	98.00	0.00	1962.00	2556.55	1824659.00	28.49	910.24	472.00
1	2	4	5230.00	3735.00	181.25	0	Spot (Block1, Row4, Column2)	289.38	278.00	57.94	0.02	0.20	163.00	167.72	163.00	44.64	0.01	0.27	95.00	73.00	0.00	115.00	126.38	265655.00	2.73	206.19	205.00
1	3	4	5539.00	3735.00	150.40	0	Spot (Block1, Row4, Column3)	1363.69	1248.00	810.89	0.04	0.59	128.00	131.78	128.00	20.74	0.01	0.16	100.00	100.00	0.00	1120.00	1235.69	840032.00	59.39	378.55	283.00
1	4	4	5839.00	3738.00	147.00	-50	Spot (Block1, Row4, Column4)	117.32	117.00	8.13	0.00	0.07	120.00	120.84	120.00	16.09	0.00	0.13	1.00	0.00	0.00	-3.00	-2.68	69334.00	-0.22	116.03	115.00
1	5	4	6121.00	3723.00	112.45	0	Spot (Block1, Row4, Column5)	145.60	139.00	20.04	0.02	0.14	116.00	117.27	116.00	16.78	0.00	0.14	68.00	32.00	0.00	23.00	29.60	47756.00	1.69	134.21	131.00
1	6	4	6455.00	3737.00	212.25	0	Spot (Block1, Row4, Column6)	184.22	188.00	21.90	0.01	0.12	114.00	113.99	114.00	13.70	0.00	0.12	98.00	93.00	0.00	74.00	70.22	237281.00	5.13	135.87	134.00
1	7	4	6737.00	3743.00	158.80	0	Spot (Block1, Row4, Column7)	357.40	305.50	169.12	0.07	0.47	119.00	119.44	119.00	16.39	0.00	0.14	100.00	98.00	0.00	186.50	238.40	250177.00	14.52	169.16	175.50
1	8	4	7042.00	3749.00	161.20	0	Spot (Block1, Row4, Column8)	420.59	418.00	107.21	0.00	0.25	132.00	133.03	132.00	19.73	0.00	0.15	100.00	100.00	0.00	286.00	288.59	301565.00	14.57	197.71	191.00
1	1	5	4926.00	4033.00	147.90	0	Spot (Block1, Row5, Column1)	6046.16	4911.00	4620.88	0.09	0.76	291.00	303.03	291.00	118.31	0.02	0.39	100.00	100.00	0.00	4620.00	5755.16	3621652.00	48.54	1732.99	683.00
1	2	5	5223.00	4029.00	158.05	0	Spot (Block1, Row5, Column2)	503.34	457.00	191.01	0.04	0.38	170.00	178.88	170.00	75.58	0.02	0.42	94.00	86.00	0.00	287.00	333.34	345798.00	4.29	267.88	219.50
1	3	5	5532.00	4038.00	184.60	0	Spot (Block1, Row5, Column3)	217.01	213.00	39.73	0.01	0.18	130.00	133.89	130.00	23.60	0.01	0.18	94.00	86.00	0.00	83.00	87.01	206593.00	3.52	157.64	156.00
1	4	5	5832.00	4048.00	157.85	0	Spot (Block1, Row5, Column4)	174.62	174.00	25.49	0.00	0.15	123.00	124.48	123.00	17.04	0.01	0.14	92.00	76.00	0.00	51.00	51.62	120141.00	2.94	140.97	140.00
1	5	5	6143.00	4038.00	143.70	0	Spot (Block1, Row5, Column5)	2146.26	2030.00	886.11	0.02	0.41	122.00	124.44	122.00	21.74	0.01	0.17	100.00	100.00	0.00	1908.00	2024.26	1199758.00	93.01	635.27	474.00
1	6	5	6446.00	4063.00	192.35	0	Spot (Block1, Row5, Column6)	123.18	123.00	12.33	0.00	0.10	115.00	115.71	115.00	15.25	0.00	0.13	26.00	5.00	0.00	8.00	8.18	128728.00	0.49	117.92	118.00
1	7	5	6745.00	4040.00	179.90	0	Spot (Block1, Row5, Column7)	201.49	195.00	30.62	0.01	0.15	118.00	118.90	118.00	15.81	0.00	0.13	100.00	97.00	0.00	77.00	83.49	181740.00	5.22	147.42	147.00
1	8	5	7047.00	4044.00	148.30	0	Spot (Block1, Row5, Column8)	797.06	715.00	403.23	0.05	0.51	134.00	138.33	134.00	22.19	0.01	0.16	100.00	100.00	0.00	581.00	663.06	479031.00	29.69	261.04	254.00
1	1	6	4917.00	4330.00	199.45	0	Spot (Block1, Row6, Column1)	2572.44	1961.00	1795.45	0.12	0.70	343.00	336.73	343.00	119.99	0.01	0.36	100.00	100.00	0.00	1618.00	2229.44	2911998.00	18.63	795.90	767.50
1	2	6	5208.00	4329.00	189.10	0	Spot (Block1, Row6, Column2)	471.25	434.00	126.30	0.04	0.27	174.00	190.02	174.00	78.83	0.04	0.41	100.00	89.00	0.00	260.00	297.25	474546.00	3.57	279.29	283.00
1	3	6	5530.00	4338.00	144.90	0	Spot (Block1, Row6, Column3)	1329.42	1271.00	629.30	0.02	0.47	136.00	139.24	136.00	21.93	0.01	0.16	100.00	100.00	0.00	1135.00	1193.42	759099.00	54.26	395.90	284.00
1	4	6	5841.00	4337.00	159.85	0	Spot (Block1, Row6, Column4)	207.03	206.00	19.21	0.00	0.09	131.00	132.89	131.00	19.26	0.01	0.14	99.00	98.00	0.00	75.00	76.03	146162.00	3.85	161.52	167.00
1	5	6	6142.00	4335.00	141.55	0	Spot (Block1, Row6, Column5)	2664.21	2531.00	1000.80	0.02	0.38	129.00	133.30	129.00	23.58	0.01	0.18	100.00	100.00	0.00	2402.00	2535.21	1446665.00	107.35	781.18	649.00
1	6	6	6464.00	4350.00	209.75	0	Spot (Block1, Row6, Column6)	147.37	147.00	16.88	0.00	0.11	126.00	128.82	126.00	20.81	0.01	0.16	50.00	14.00	0.00	21.00	21.37	184656.00	0.89	133.18	131.50
1	7	6	6738.00	4345.00	153.30	0	Spot (Block1, Row6, Column7)	650.43	532.00	321.25	0.09	0.49	128.00	131.54	128.00	22.62	0.01	0.17	100.00	100.00	0.00	404.00	522.43	421478.00	22.94	237.23	208.00
1	8	6	7046.00	4345.00	146.80	0	Spot (Block1, Row6, Column8)	1055.39	1018.00	527.35	0.02	0.50	149.00	159.81	149.00	39.43	0.03	0.25	100.00	100.00	0.00	869.00	906.39	619511.00	22.71	350.77	286.00
1	1	7	4923.00	4633.00	170.35	0	Spot (Block1, Row7, Column1)	1222.60	1016.50	613.68	0.08	0.50	336.00	328.01	336.00	106.66	0.01	0.33	100.00	95.00	0.00	680.50	886.60	987860.00	8.39	565.76	493.00
1	2	7	5230.00	4649.00	213.20	0	Spot (Block1, Row7, Column2)	199.98	197.00	19.00	0.01	0.10	183.00	193.29	183.00	50.23	0.02	0.26	5.00	0.00	0.00	14.00	16.98	259969.00	0.13	185.73	183.00
1	3	7	5533.00	4636.00	147.00	-50	Spot (Block1, Row7, Column3)	142.90	143.00	12.29	0.00	0.09	149.00	152.36	149.00	21.23	0.01	0.14	0.00	0.00	0.00	-6.00	-6.10	84028.00	-0.45	142.95	143.00
1	4	7	5833.00	4638.00	147.00	-50	Spot (Block1, Row7, Column4)	141.34	141.00	15.59	0.00	0.11	143.00	147.79	143.00	27.30	0.01	0.18	3.00	0.00	0.00	-2.00	-1.66	82964.00	-0.24	146.87	147.50
1	5	7	6141.00	4647.00	183.35	0	Spot (Block1, Row7, Column5)	286.69	282.00	60.10	0.01	0.21	146.00	149.72	146.00	24.41	0.01	0.16	100.00	98.00	0.00	136.00	140.69	269774.00	5.61	195.11	196.00
1	6	7	6442.00	4652.00	190.25	0	Spot (Block1, Row7, Column6)	288.85	282.00	72.44	0.01	0.25	152.00	159.55	152.00	40.05	0.02	0.25	96.00	71.00	0.00	130.00	136.85	295495.00	3.23	186.77	188.00
1	7	7	6726.00	4647.00	146.75	0	Spot (Block1, Row7, Column7)	996.95	898.00	365.41	0.05	0.37	160.00	181.20	160.00	86.61	0.05	0.48	100.00	98.00	0.00	738.00	836.95	586204.00	9.42	378.80	291.00
1	8	7	7047.00	4649.00	188.45	0	Spot (Block1, Row7, Column8)	1037.41	916.00	343.14	0.05	0.33	203.00	270.40	203.00	308.31	0.12	1.14	97.00	68.00	0.00	713.00	834.41	1036376.00	2.49	410.31	374.00
1	1	8	4931.00	4933.00	147.00	-50	Spot (Block1, Row8, Column1)	422.07	417.00	37.57	0.01	0.09	380.00	384.32	380.00	121.31	0.00	0.32	1.00	0.00	0.00	37.00	42.07	249023.00	0.31	384.25	387.00
1	2	8	5225.00	4940.00	159.90	0	Spot (Block1, Row8, Column2)	526.69	485.50	177.89	0.04	0.34	255.00	259.45	255.00	66.50	0.01	0.26	92.00	77.00	0.00	230.50	271.69	370793.00	4.02	321.09	305.00
1	3	8	5528.00	4934.00	156.30	0	Spot (Block1, Row8, Column3)	691.21	580.00	401.69	0.08	0.58	205.00	219.72	205.00	84.65	0.03	0.39	94.00	72.00	0.00	375.00	486.21	464495.00	5.57	284.92	283.00
1	4	8	5832.00	4954.00	157.15	0	Spot (Block1, Row8, Column4)	1650.62	1350.00	1110.40	0.09	0.67	208.00	219.41	208.00	89.34	0.02	0.41	99.00	92.00	0.00	1142.00	1442.62	1127371.00	16.02	526.64	324.00
1	5	8	6132.00	4940.00	147.00	-50	Spot (Block1, Row8, Column5)	230.18	224.00	24.31	0.01	0.11	212.00	225.94	212.00	88.90	0.03	0.39	0.00	0.00	0.00	12.00	18.18	135116.00	0.05	225.34	215.00
1	6	8	6436.00	4955.00	182.05	0	Spot (Block1, Row8, Column6)	1962.40	1220.50	1736.78	0.21	0.89	237.00	247.13	237.00	81.01	0.02	0.33	100.00	99.00	0.00	983.50	1725.40	1825028.00	21.17	535.27	530.00
1	7	8	6736.00	4954.00	153.70	0	Spot (Block1, Row8, Column7)	1029.25	908.00	552.89	0.05	0.54	291.00	334.51	291.00	287.24	0.06	0.86	76.00	52.00	0.00	617.00	738.25	664896.00	2.42	441.67	373.00
1	8	8	7026.00	4941.00	153.60	0	Spot (Block1, Row8, Column8)	62609.53	65535.00	7601.27	0.02	0.12	309.00	401.51	309.00	333.63	0.11	0.83	100.00	100.00	79.10	65226.00	62300.53	40446116.00	186.46	13440.08	11655.50
2	1	1	9453.00	2861.00	156.80	0	Spot (Block2, Row1, Column1)	49059.35	55965.00	17479.67	0.06	0.36	1096.00	1189.55	1096.00	448.86	0.04	0.38	100.00	100.00	42.01	54869.00	47963.35	33164368.00	106.65	11592.95	8626.00
2	2	1	9754.00	2868.00	151.90	0	Spot (Block2, Row1, Column2)	1561.85	1507.50	255.43	0.02	0.16	1173.00	1270.88	1173.00	1036.81	0.03	0.82	1.00	0.00	0.00	334.50	388.85	990212.00	0.28	1295.38	1271.00
2	3	1	10055.00	2863.00	147.90	0	Spot (Block2, Row1, Column3)	6091.10	5325.00	3483.16	0.06	0.57	1177.00	1256.34	1177.00	1023.47	0.03	0.81	86.00	72.00	0.00	4148.00	4914.10	3636386.00	4.72	2248.27	1973.00
2	4	1	10345.00	2864.00	165.15	0	Spot (Block2, Row1, Column4)	1429.21	1409.50	261.35	0.01	0.18	1089.00	1122.02	1089.00	198.61	0.01	0.18	67.00	44.00	0.00	320.50	340.21	1077625.00	1.55	1164.03	1099.00
2	5	1	10651.00	2873.00	147.75	0	Spot (Block2, Row1, Column5)	13949.04	12204.00	8972.68	0.06	0.64	1103.00	1151.73	1103.00	230.14	0.02	0.20	100.00	100.00	0.00	11101.00	12846.04	8285729.00	55.61	3761.81	3006.00
2	6	1	10941.00	2872.00	150.25	0	Spot (Block2, Row1, Column6)	6055.48	5365.00	2563.25	0.05	0.42	1190.00	1229.11	1190.00	243.73	0.01	0.20	100.00	100.00	0.00	4175.00	4865.48	3742289.00	19.80	2487.18	1974.00
2	7	1	11244.00	2874.00	148.85	0	Spot (Block2, Row1, Column7)	17142.68	16143.00	8256.12	0.03	0.48	1279.00	1310.85	1279.00	282.93	0.01	0.22	100.00	100.00	0.00	14864.00	15863.68	10337036.00	55.96	5178.44	4032.50
2	8	1	11556.00	2873.00	160.85	0	Spot (Block2, Row1, Column8)	2192.84	2030.00	984.04	0.03	0.45	1204.00	1264.23	1204.00	298.35	0.02	0.24	92.00	66.00	0.00	826.00	988.84	1567881.00	3.11	1526.43	1518.50
2	1	2	9449.00	3161.00	147.00	-50	Spot (Block2, Row2, Column1)	1145.14	1088.00	183.13	0.02	0.16	1113.50	1310.22	1113.50	2008.69	0.07	1.53	0.00	0.00	0.00	-25.50	31.64	675634.00	-0.08	1163.83	1204.00
2	2	2	9746.00	3166.00	126.00	0	Spot (Block2, Row2, Column2)	7102.51	6953.00	1994.09	0.01	0.28	1210.00	1337.46	1210.00	1083.83	0.04	0.81	100.00	98.00	0.00	5743.00	5892.51	3011465.00	5.32	2708.86	2604.00
2	3	2	10050.00	3165.00	147.00	-50	Spot (Block2, Row2, Column3)	1511.57	1468.00	261.74	0.01	0.17	1231.00	1425.14	1231.00	1301.69	0.06	0.91	0.00	0.00	0.00	237.00	280.57	896361.00	0.07	1342.72	1272.00
2	4	2	10355.00	3168.00	154.35	0	Spot (Block2, Row2, Column4)	4958.68	4757.00	1637.60	0.02	0.33	1112.00	1269.34	1112.00	904.53	0.06	0.71	99.00	92.00	0.00	3645.00	3846.68	3252892.00	4.08	2243.38	2045.00
2	5	2	10652.00	3166.00	175.10	0	Spot (Block2, Row2, Column5)	22347.73	21756.00	8771.94	0.01	0.39	1192.00	1438.86	1192.00	2075.86	0.08	1.44	100.00	100.00	0.00	20564.00	21155.73	19084956.00	10.07	7618.60	5795.50
2	6	2	10953.00	3140.00	227.00	0	Spot (Block2, Row2, Column6)	1693.74	1668.50	369.89	0.01	0.22	1243.00	1445.31	1243.00	722.15	0.07	0.50	22.00	0.00	0.00	425.50	450.74	2506739.00	0.34	1443.03	1380.00
2	7	2	11244.00	3169.00	156.35	0	Spot (Block2, Row2, Column7)	2358.43	2221.00	702.45	0.03	0.30	1259.00	1338.80	1259.00	418.60	0.03	0.31	83.00	54.00	0.00	962.00	1099.43	1587222.00	2.44	1570.76	1547.00
2	8	2	11466.00	3198.00	163.40	0	Spot (Block2, Row2, Column8)	1932.91	1566.00	1934.00	0.09	1.00	1213.00	1306.72	1213.00	453.93	0.03	0.35	36.00	11.00	0.00	353.00	719.91	1416821.00	1.38	1406.68	1416.00
2	1	3	9451.00	3461.00	147.10	0	Spot (Block2, Row3, Column1)	9823.63	8785.00	6069.67	0.05	0.62	1101.00	1202.13	1101.00	779.49	0.04	0.65	99.00	89.00	0.00	7684.00	8722.63	5805766.00	11.06	3170.37	2426.00
2	2	3	9742.00	3464.00	153.95	0	Spot (Block2, Row3, Column2)	1792.98	1732.00	402.69	0.02	0.22	1204.00	1335.09	1204.00	599.55	0.04	0.45	44.00	7.00	0.00	528.00	588.98	1161853.00	0.76	1396.39	1347.00
2	3	3	10039.00	3468.00	145.65	0	Spot (Block2, Row3, Column3)	8338.33	6805.00	4919.41	0.09	0.59	1220.00	1449.19	1220.00	1403.16	0.07	0.97	98.00	79.00	0.00	5585.00	7118.33	4819557.00	4.91	3374.01	2444.00
2	4	3	10417.00	3410.00	293.50	0	Spot (Block2, Row3, Column4)	3147.15	1964.00	5209.93	0.20	1.66	1297.00	1856.25	1297.00	2895.15	0.16	1.56	12.00	5.00	0.28	667.00	1850.15	7949708.00	0.45	2234.88	1601.00
2	5	3	10629.00	3447.00	113.00	0	Spot (Block2, Row3, Column5)	6011.20	4670.00	5761.27	0.11	0.96	1382.00	1939.49	1382.00	2591.86	0.15	1.34	60.00	25.00	0.00	3288.00	4629.20	1995717.00	1.57	3403.38	2727.50
2	6	3	10951.00	3475.00	217.70	0	Spot (Block2, Row3, Column6)	57424.66	65535.00	12835.63	0.06	0.22	1439.00	1939.13	1439.00	1288.68	0.13	0.66	100.00	100.00	61.81	64096.00	55985.66	77581544.00	43.06	14364.39	13240.50
2	7	3	11281.00	3488.00	214.85	0	Spot (Block2, Row3, Column7)	8288.31	4435.00	9231.39	0.27	1.11	1323.00	1888.41	1323.00	1781.42	0.15	0.94	67.00	47.00	0.99	3112.00	6965.31	10932283.00	3.59	3743.66	2534.00
2	8	3	11549.00	3481.00	157.30	0	Spot (Block2, Row3, Column8)	24279.96	22655.50	12370.75	0.03	0.51	1211.00	1490.99	1211.00	1280.47	0.09	0.86	100.00	99.00	0.00	21444.50	23068.96	16510372.00	17.80	6887.40	5901.00
2	1	4	9440.00	3743.00	161.85	0	Spot (Block2, Row4, Column1)	1703.75	1615.00	439.22	0.02	0.26	1094.00	1230.86	1094.00	915.80	0.05	0.74	26.00	1.00	0.00	521.00	609.75	1240330.00	0.52	1354.55	1277.50
2	2	4	9752.00	3768.00	164.00	0	Spot (Block2, Row4, Column2)	28975.25	26992.00	12980.95	0.03	0.45	1193.00	1438.96	1193.00	1164.80	0.08	0.81	100.00	100.00	0.14	25799.00	27782.25	21412704.00	23.64	7042.61	6734.50
2	3	4	10044.00	3765.00	166.65	0	Spot (Block2, Row4, Column3)	6261.81	5751.00	3245.75	0.04	0.52	1189.00	1444.40	1189.00	1242.26	0.08	0.86	88.00	76.00	0.00	4562.00	5072.81	4827853.00	3.88	3195.23	1754.00
2	4	4	10346.00	3767.00	147.00	-50	Spot (Block2, Row4, Column4)	1337.44	1270.00	285.57	0.02	0.21	1181.00	1450.56	1181.00	1746.79	0.09	1.20	0.00	0.00	0.00	89.00	156.44	793102.00	-0.06	1338.21	1303.00
2	5	4	10650.00	3764.00	149.50	0	Spot (Block2, Row4, Column5)	2570.07	2166.00	2287.09	0.07	0.89	1261.00	1561.03	1261.00	1503.38	0.09	0.96	18.00	6.00	0.00	905.00	1309.07	1565171.00	0.67	1721.12	1558.50
2	6	4	10944.00	3773.00	194.55	0	Spot (Block2, Row4, Column6)	20749.09	20488.00	6901.38	0.01	0.33	1314.00	1551.53	1314.00	917.70	0.07	0.59	100.00	99.00	0.00	19174.00	19435.09	22243000.00	20.92	6101.12	5052.50
2	7	4	11246.00	3772.00	169.80	0	Spot (Block2, Row4, Column7)	7540.36	5025.00	6505.37	0.18	0.86	1445.50	2060.35	1445.50	2667.66	0.15	1.29	58.00	39.00	0.00	3579.50	6094.86	6054909.00	2.05	3239.48	2080.00
2	8	4	11575.00	3784.00	184.10	0	Spot (Block2, Row4, Column8)	1836.36	1670.00	705.25	0.04	0.38	1199.00	1546.09	1199.00	2268.98	0.11	1.47	2.00	0.00	0.00	471.00	637.36	1742701.00	0.13	1511.04	1341.00
2	1	5	9453.00	4069.00	199.95	0	Spot (Block2, Row5, Column1)	2251.42	1937.00	1506.90	0.07	0.67	1123.00	1439.56	1123.00	1132.05	0.11	0.79	37.00	10.00	0.00	814.00	1128.42	2548612.00	0.72	1514.05	1283.50
2	2	5	9745.00	4068.00	154.35	0	Spot (Block2, Row5, Column2)	26727.69	25356.00	11459.53	0.02	0.43	1198.00	1549.89	1198.00	1246.65	0.11	0.80	100.00	100.00	0.00	24158.00	25529.69	17479906.00	20.20	6548.26	5650.00
2	3	5	10046.00	4069.00	164.15	0	Spot (Block2, Row5, Column3)	53981.84	65535.00	15803.63	0.08	0.29	1108.00	1323.43	1108.00	823.48	0.08	0.62	100.00	100.00	55.35	64427.00	52873.84	40378776.00	63.95	9760.25	9119.00
2	4	5	10363.00	4041.00	185.05	0	Spot (Block2, Row5, Column4)	1412.37	1374.00	346.67	0.01	0.25	1094.00	1342.57	1094.00	2040.99	0.09	1.52	0.00	0.00	0.00	280.00	318.37	1360113.00	0.03	1253.19	1193.50
2	5	5	10651.00	4068.00	146.00	0	Spot (Block2, Row5, Column5)	32486.85	31060.00	16320.92	0.02	0.50	1104.00	1253.24	1104.00	1034.22	0.06	0.83	100.00	100.00	2.93	29956.00	31382.85	18874876.00	30.20	7439.06	6175.50
2	6	5	10945.00	4071.00	147.00	-50	Spot (Block2, Row5, Column6)	1419.05	1342.00	349.98	0.02	0.25	1202.00	1366.60	1202.00	881.99	0.06	0.65	2.00	0.00	0.00	140.00	217.05	835822.00	0.06	1374.66	1269.00
2	7	5	11248.00	4072.00	204.45	0	Spot (Block2, Row5, Column7)	53497.49	65535.00	16424.94	0.09	0.31	1360.00	1651.38	1360.00	1103.86	0.08	0.67	100.00	100.00	57.89	64175.00	52137.49	63395224.00	46.97	13251.07	13394.50
2	8	5	11547.00	4076.00	147.85	0	Spot (Block2, Row5, Column8)	13950.06	11900.00	9868.70	0.07	0.71	1120.00	1307.49	1120.00	835.11	0.07	0.64	94.00	86.00	0.00	10780.00	12830.06	8370036.00	15.14	3454.81	2800.00
2	1	6	9445.00	4363.00	212.65	0	Spot (Block2, Row6, Column1)	52557.97	65311.00	15666.36	0.09	0.30	1217.00	1761.68	1217.00	1550.85	0.16	0.88	100.00	100.00	49.50	64094.00	51340.97	67852976.00	32.75	13455.83	13414.00
2	2	6	9744.00	4364.00	203.40	0	Spot (Block2, Row6, Column2)	48503.66	55887.00	18452.27	0.06	0.38	1170.00	1604.98	1170.00	1448.16	0.14	0.90	100.00	100.00	39.24	54717.00	47333.66	57234784.00	32.39	11743.00	11198.00
2	3	6	10035.00	4367.00	147.35	0	Spot (Block2, Row6, Column3)	10460.74	9803.00	5519.91	0.03	0.53	1074.00	1264.60	1074.00	784.81	0.07	0.62	100.00	100.00	0.00	8729.00	9386.74	6182295.00	11.72	3166.99	2598.00
2	4	6	10349.00	4379.00	160.85	0	Spot (Block2, Row6, Column4)	2569.36	2416.00	949.69	0.03	0.37	1031.00	1193.30	1031.00	1874.00	0.06	1.57	34.00	1.00	0.00	1385.00	1538.36	1837095.00	0.73	1512.28	1397.50
2	5	6	10641.00	4365.00	146.95	0	Spot (Block2, Row6, Column5)	31235.16	29447.50	15141.04	0.03	0.48	1127.00	1279.73	1127.00	1226.33	0.06	0.96	100.00	100.00	0.51	28320.50	30108.16	18366280.00	24.43	7375.19	6287.00
2	6	6	10931.00	4370.00	163.85	0	Spot (Block2, Row6, Column6)	2188.57	1771.00	1673.77	0.09	0.76	1206.00	1422.52	1206.00	1044.31	0.07	0.73	33.00	8.00	0.00	565.00	982.57	1630485.00	0.73	1391.21	1340.00
2	7	6	11247.00	4372.00	151.95	0	Spot (Block2, Row6, Column7)	10742.62	9361.00	6450.70	0.06	0.60	1200.00	1323.76	1200.00	598.33	0.04	0.45	99.00	96.00	0.00	8161.00	9542.62	6800080.00	15.74	3014.93	2704.00
2	8	6	11548.00	4379.00	148.05	0	Spot (Block2, Row6, Column8)	14086.77	12442.00	8612.42	0.05	0.61	1098.00	1146.00	1098.00	282.80	0.02	0.25	100.00	100.00	0.00	11344.00	12988.77	8395716.00	45.76	3710.95	3344.00
2	1	7	9440.00	4661.00	166.75	0	Spot (Block2, Row7, Column1)	35607.09	33202.00	19037.77	0.03	0.53	1010.00	1298.96	1010.00	1125.53	0.11	0.87	100.00	100.00	11.13	32192.00	34597.09	27524364.00	30.48	6331.42	6177.50
2	2	7	9752.00	4675.00	185.75	0	Spot (Block2, Row7, Column2)	1154.61	1094.00	176.84	0.02	0.15	994.00	1190.76	994.00	951.64	0.08	0.80	0.00	0.00	0.00	100.00	160.61	1121131.00	-0.04	1046.16	999.00
2	3	7	10044.00	4669.00	199.30	0	Spot (Block2, Row7, Column3)	1114.86	1091.00	156.72	0.01	0.14	982.00	1000.81	982.00	220.01	0.01	0.22	27.00	5.00	0.00	109.00	132.86	1247527.00	0.52	1003.07	991.50
2	4	7	10303.00	4665.00	255.25	0	Spot (Block2, Row7, Column4)	1090.14	1075.00	188.13	0.01	0.17	996.00	1050.21	996.00	337.81	0.02	0.32	8.00	0.00	0.00	79.00	94.14	2062544.00	0.12	993.28	969.00
2	5	7	10651.00	4670.00	172.15	0	Spot (Block2, Row7, Column5)	3323.95	3251.00	987.01	0.01	0.30	1175.00	1409.99	1175.00	919.55	0.08	0.65	90.00	56.00	0.00	2076.00	2148.95	2755556.00	2.08	1813.91	1757.50
2	6	7	10941.00	4670.00	189.10	0	Spot (Block2, Row7, Column6)	52569.82	65535.00	18689.82	0.10	0.36	1411.00	1872.83	1411.00	1370.72	0.12	0.73	100.00	100.00	57.07	64124.00	51158.82	52780644.00	36.99	11632.21	11028.00
2	7	7	11232.00	4679.00	146.30	0	Spot (Block2, Row7, Column7)	11107.72	10696.50	3942.89	0.02	0.35	1247.00	1496.64	1247.00	991.98	0.08	0.66	100.00	100.00	0.00	9449.50	9860.72	6486908.00	9.69	3714.92	3233.00
2	8	7	11543.00	4674.00	186.10	0	Spot (Block2, Row7, Column8)	31886.11	32073.50	9984.71	0.00	0.31	1119.00	1231.54	1119.00	434.04	0.04	0.35	100.00	100.00	0.00	30954.50	30767.11	31057064.00	70.63	8678.50	7927.00
2	1	8	9431.00	4964.00	150.05	0	Spot (Block2, Row8, Column1)	1441.35	1325.50	410.81	0.04	0.29	980.00	1038.40	980.00	427.11	0.03	0.41	38.00	8.00	0.00	345.50	461.35	890752.00	0.94	1117.34	1111.00
2	2	8	9746.00	4966.00	168.90	0	Spot (Block2, Row8, Column2)	1615.15	1500.50	437.86	0.03	0.27	924.00	965.82	924.00	137.32	0.02	0.14	97.00	82.00	0.00	576.50	691.15	1285660.00	4.73	1145.21	1134.00
2	3	8	10036.00	4967.00	152.10	0	Spot (Block2, Row8, Column3)	5868.04	4673.50	3952.95	0.10	0.67	920.00	979.00	920.00	215.86	0.03	0.22	100.00	92.00	0.00	3753.50	4948.04	3708601.00	22.65	1875.51	1744.50
2	4	8	10341.00	4971.00	154.20	0	Spot (Block2, Row8, Column4)	49335.87	59190.00	18320.26	0.08	0.37	982.00	1011.22	982.00	272.12	0.01	0.27	100.00	100.00	44.73	58208.00	48353.87	32315232.00	177.59	10919.46	8722.00
2	5	8	10609.00	4978.00	171.45	0	Spot (Block2, Row8, Column5)	1131.18	1098.00	170.59	0.01	0.15	1017.00	1219.82	1017.00	784.87	0.08	0.64	0.00	0.00	0.00	81.00	114.18	928699.00	-0.11	1092.49	1062.00
2	6	8	10945.00	4974.00	219.00	0	Spot (Block2, Row8, Column6)	57023.32	65535.00	13292.41	0.06	0.23	1246.00	1739.78	1246.00	1364.16	0.14	0.78	100.00	100.00	60.67	64289.00	55777.32	78008728.00	40.53	13433.52	12784.50
2	7	8	11246.00	4974.00	147.90	0	Spot (Block2, Row8, Column7)	3190.49	3060.00	1128.42	0.02	0.35	1166.00	1390.56	1166.00	877.29	0.08	0.63	81.00	56.00	0.00	1894.00	2024.49	1904725.00	2.05	1752.01	1623.00
2	8	8	11527.00	4976.00	156.30	0	Spot (Block2, Row8, Column8)	62416.82	65535.00	7126.05	0.02	0.11	1122.00	1224.94	1122.00	425.33	0.04	0.35	100.00	100.00	77.53	64413.00	61294.82	41944488.00	143.87	16417.05	12149.50
3	1	1	13954.00	2887.00	157.20	0	Spot (Block3, Row1, Column1)	44686.46	46281.50	19233.79	0.02	0.43	1093.00	1158.81	1093.00	307.64	0.03	0.27	100.00	100.00	33.33	45188.50	43593.46	30565752.00	141.49	9164.38	7836.00
3	2	1	14253.00	2897.00	151.80	0	Spot (Block3, Row1, Column2)	9865.77	9372.00	5049.49	0.02	0.51	1005.00	1064.82	1005.00	232.24	0.03	0.22	100.00	100.00	0.00	8367.00	8860.77	6195706.00	37.90	2917.81	2764.50
3	3	1	14575.00	2895.00	158.70	0	Spot (Block3, Row1, Column3)	2937.44	2125.00	3375.23	0.14	1.15	980.00	1000.58	980.00	171.14	0.01	0.17	91.00	84.00	0.00	1145.00	1957.44	2023898.00	11.32	1634.95	1219.50
3	4	1	14851.00	2895.00	148.90	0	Spot (Block3, Row1, Column4)	7821.20	7277.00	4221.10	0.03	0.54	995.00	1036.24	995.00	184.27	0.02	0.18	100.00	100.00	0.00	6282.00	6826.20	4747466.00	36.82	2582.21	2154.00
3	5	1	15150.00	2897.00	148.55	0	Spot (Block3, Row1, Column5)	4741.16	4106.00	2821.88	0.06	0.60	998.00	1040.15	998.00	190.06	0.02	0.18	100.00	95.00	0.00	3108.00	3743.16	2854177.00	19.47	1975.07	1700.00
3	6	1	15449.00	2899.00	147.35	0	Spot (Block3, Row1, Column6)	12573.05	11135.00	5997.13	0.05	0.48	988.00	1016.77	988.00	207.20	0.01	0.20	100.00	100.00	0.00	10147.00	11585.05	7430673.00	55.77	3756.28	3064.00
3	7	1	15743.00	2902.00	148.75	0	Spot (Block3, Row1, Column7)	18840.37	17349.00	10047.36	0.04	0.53	906.00	952.57	906.00	183.33	0.02	0.19	100.00	100.00	0.00	16443.00	17934.37	11492626.00	97.57	5010.82	4124.50
3	8	1	16058.00	2901.00	162.65	0	Spot (Block3, Row1, Column8)	1490.68	1385.50	319.17	0.03	0.21	885.00	899.15	885.00	158.75	0.01	0.18	96.00	81.00	0.00	500.50	605.68	1091179.00	3.73	1093.62	1104.00
3	1	2	13931.00	3176.00	173.25	0	Spot (Block3, Row2, Column1)	1156.95	1151.50	174.45	0.00	0.15	991.00	1024.50	991.00	260.12	0.01	0.25	27.00	2.00	0.00	160.50	165.95	967212.00	0.51	1088.91	1078.00
3	2	2	14247.00	3196.00	126.80	0	Spot (Block3, Row2, Column2)	3125.84	3045.00	736.22	0.01	0.24	977.00	991.18	977.00	163.00	0.01	0.16	100.00	100.00	0.00	2068.00	2148.84	1337860.00	13.10	1556.20	1521.00
3	3	2	14559.00	3190.00	177.70	0	Spot (Block3, Row2, Column3)	1137.99	1111.00	154.55	0.01	0.14	981.00	1008.58	981.00	216.51	0.01	0.21	35.00	6.00	0.00	130.00	156.99	1001432.00	0.60	1025.82	1004.00
3	4	2	14857.00	3193.00	166.35	0	Spot (Block3, Row2, Column4)	2384.26	2304.00	608.02	0.01	0.26	973.00	992.13	973.00	184.17	0.01	0.19	99.00	98.00	0.00	1331.00	1411.26	1831112.00	7.56	1391.76	1367.00
3	5	2	15153.00	3200.00	183.00	0	Spot (Block3, Row2, Column5)	14048.58	13737.50	5576.52	0.01	0.40	997.00	1100.34	997.00	394.84	0.04	0.36	100.00	100.00	0.00	12740.50	13051.58	13261860.00	32.79	3951.41	3354.00
3	6	2	15451.00	3201.00	147.00	-50	Spot (Block3, Row2, Column6)	1655.70	1557.00	328.04	0.03	0.20	1019.00	1305.44	1019.00	893.81	0.11	0.68	21.00	0.00	0.00	538.00	636.70	970242.00	0.39	1373.67	1317.00
3	7	2	15748.00	3206.00	161.30	0	Spot (Block3, Row2, Column7)	1651.82	1565.50	393.54	0.02	0.24	939.00	1031.44	939.00	437.50	0.04	0.42	69.00	34.00	0.00	626.50	712.82	1189311.00	1.42	1151.80	1131.50
3	8	2	16054.00	3188.00	190.85	0	Spot (Block3, Row2, Column8)	1018.20	980.50	149.61	0.02	0.15	899.00	951.48	899.00	283.12	0.02	0.30	19.00	0.00	0.00	81.50	119.20	1042636.00	0.24	973.32	985.00
3	1	3	13953.00	3489.00	153.35	0	Spot (Block3, Row3, Column1)	4016.12	3569.50	1841.00	0.05	0.46	961.00	980.13	961.00	233.61	0.01	0.24	100.00	99.00	0.00	2608.50	3055.12	2602448.00	13.00	1611.42	1530.50
3	2	3	14198.00	3525.00	122.20	0	Spot (Block3, Row3, Column2)	1640.86	1316.00	1497.44	0.10	0.91	993.00	1042.89	993.00	289.09	0.02	0.28	55.00	20.00	0.00	323.00	647.86	651420.00	2.07	1127.59	1087.50
3	3	3	14563.00	3504.00	121.40	0	Spot (Block3, Row3, Column3)	7725.61	2608.50	14415.83	0.47	1.87	994.00	1049.74	994.00	287.75	0.02	0.27	100.00	97.00	4.08	1614.50	6731.61	3028439.00	23.20	2562.59	2083.00
3	4	3	14850.00	3500.00	153.20	0	Spot (Block3, Row3, Column4)	22423.26	19815.00	13293.53	0.05	0.59	915.00	974.17	915.00	190.61	0.03	0.20	100.00	100.00	0.00	18900.00	21508.26	14552694.00	112.53	4381.24	3566.50
3	5	3	15135.00	3506.00	133.80	0	Spot (Block3, Row3, Column5)	8396.63	2310.50	14639.04	0.56	1.74	992.00	1208.04	992.00	803.57	0.09	0.67	66.00	44.00	3.51	1318.50	7404.63	4063969.00	8.95	3272.28	1461.50
3	6	3	15450.00	3499.00	221.15	0	Spot (Block3, Row3, Column6)	56567.97	65535.00	13493.11	0.06	0.24	1141.00	1653.98	1141.00	1209.49	0.16	0.73	100.00	100.00	58.83	64394.00	55426.97	79139416.00	45.40	13066.57	12699.00
3	7	3	15753.00	3502.00	150.90	0	Spot (Block3, Row3, Column7)	4590.58	4062.00	2633.71	0.05	0.57	981.00	1226.62	981.00	881.97	0.10	0.72	82.00	67.00	0.00	3081.00	3609.58	2864524.00	3.81	1641.69	1545.50
3	8	3	16049.00	3504.00	163.25	0	Spot (Block3, Row3, Column8)	55124.21	65535.00	13996.36	0.08	0.25	908.00	1068.16	908.00	1525.43	0.07	1.43	100.00	100.00	52.64	64627.00	54216.21	40737160.00	35.44	11260.28	10333.00
3	1	4	13952.00	3789.00	151.05	0	Spot (Block3, Row4, Column1)	21934.94	20183.00	13003.54	0.04	0.59	970.00	1021.45	970.00	272.26	0.02	0.27	100.00	100.00	0.00	19213.00	20964.94	13775139.00	76.82	5203.97	4479.00
3	2	4	14245.00	3792.00	181.90	0	Spot (Block3, Row4, Column2)	14411.11	12819.00	7744.06	0.05	0.54	1003.00	1111.31	1003.00	454.23	0.04	0.41	100.00	100.00	0.00	11816.00	13408.11	13359096.00	29.28	3620.27	3580.00
3	3	4	14551.00	3796.00	158.20	0	Spot (Block3, Row4, Column3)	57112.41	65535.00	13808.67	0.06	0.24	983.00	1094.03	983.00	519.59	0.05	0.47	100.00	100.00	65.99	64552.00	56129.41	39465020.00	107.81	14093.97	10763.50
3	4	4	14844.00	3789.00	173.00	0	Spot (Block3, Row4, Column4)	1196.22	1175.00	202.53	0.01	0.17	906.00	956.97	906.00	233.93	0.02	0.24	54.00	21.00	0.00	269.00	290.22	1002431.00	1.02	1017.70	997.00
3	5	4	15147.00	3799.00	147.00	-50	Spot (Block3, Row4, Column5)	2052.87	1230.50	5569.80	0.22	2.71	945.00	1004.39	945.00	272.72	0.03	0.27	53.00	19.00	0.34	285.50	1107.87	1207088.00	3.84	1530.27	1127.50
3	6	4	15454.00	3806.00	192.50	0	Spot (Block3, Row4, Column6)	14886.36	14944.00	5153.88	0.00	0.35	1019.00	1228.36	1019.00	725.92	0.08	0.59	100.00	100.00	0.00	13925.00	13867.36	15630676.00	18.81	4284.28	3663.00
3	7	4	15743.00	3798.00	155.75	0	Spot (Block3, Row4, Column7)	2875.94	2252.50	1789.35	0.11	0.62	997.00	1204.16	997.00	713.63	0.08	0.59	69.00	45.00	0.00	1255.50	1878.94	1915377.00	2.34	1385.10	1339.00
3	8	4	16043.00	3816.00	162.70	0	Spot (Block3, Row4, Column8)	1461.54	1390.00	350.49	0.02	0.24	911.00	1062.81	911.00	1509.42	0.07	1.42	1.00	0.00	0.00	479.00	550.54	1064003.00	0.26	1088.58	1111.50
3	1	5	13949.00	4097.00	152.75	0	Spot (Block3, Row5, Column1)	26475.83	21597.00	18491.43	0.09	0.70	1087.00	1371.90	1087.00	968.24	0.10	0.71	100.00	100.00	3.29	20510.00	25388.83	16891584.00	25.93	5624.13	3613.00
3	2	5	14245.00	4092.00	163.20	0	Spot (Block3, Row5, Column2)	57632.27	65535.00	12473.05	0.06	0.22	1099.00	1407.44	1099.00	915.67	0.11	0.65	100.00	100.00	61.25	64436.00	56533.27	42533004.00	61.40	12691.76	11198.00
3	3	5	14546.00	4096.00	164.05	0	Spot (Block3, Row5, Column3)	44483.84	47171.00	19792.62	0.03	0.44	988.00	1159.37	988.00	634.41	0.07	0.55	100.00	100.00	35.66	46183.00	43495.84	33185192.00	68.29	7496.80	7452.00
3	4	5	14846.00	4097.00	148.90	0	Spot (Block3, Row5, Column4)	6548.42	5788.00	3527.16	0.05	0.54	917.00	1020.36	917.00	416.12	0.05	0.41	100.00	100.00	0.00	4871.00	5631.42	3994535.00	13.28	2163.65	1844.50
3	5	5	15153.00	4095.00	154.65	0	Spot (Block3, Row5, Column5)	53418.74	65535.00	17101.13	0.09	0.32	922.00	987.48	922.00	240.85	0.03	0.24	100.00	100.00	58.30	64613.00	52496.74	35096392.00	217.69	10377.13	8578.00
3	6	5	15439.00	4107.00	160.70	0	Spot (Block3, Row5, Column6)	1427.73	1426.00	255.61	0.00	0.18	1004.00	1149.35	1004.00	621.44	0.06	0.54	22.00	0.00	0.00	422.00	423.73	1016547.00	0.45	1081.35	1040.00
3	7	5	15750.00	4102.00	205.30	0	Spot (Block3, Row5, Column7)	54754.23	65535.00	15423.18	0.08	0.28	1092.00	1336.54	1092.00	834.79	0.09	0.62	100.00	100.00	59.97	64443.00	53662.23	65651028.00	63.99	13507.07	13411.00
3	8	5	16048.00	4104.00	149.05	0	Spot (Block3, Row5, Column8)	7893.17	6508.00	5403.50	0.08	0.68	955.00	1069.20	955.00	559.37	0.05	0.52	92.00	83.00	0.00	5553.00	6938.17	4814832.00	12.20	2244.05	1971.00
3	1	6	13945.00	4391.00	219.95	0	Spot (Block3, Row6, Column1)	53838.32	65535.00	14756.36	0.09	0.27	1194.00	1734.66	1194.00	1357.13	0.16	0.78	100.00	100.00	50.22	64341.00	52644.32	74512920.00	38.39	12928.64	12231.00
3	2	6	14246.00	4391.00	206.60	0	Spot (Block3, Row6, Column2)	50978.29	64551.00	18031.98	0.10	0.35	1118.00	1589.89	1118.00	1218.54	0.15	0.77	100.00	100.00	49.22	63433.00	49860.29	61939224.00	40.53	11765.55	11583.00
3	3	6	14539.00	4395.00	149.10	0	Spot (Block3, Row6, Column3)	28361.88	26259.50	17188.43	0.03	0.61	975.00	1157.78	975.00	748.34	0.07	0.65	100.00	100.00	1.15	25284.50	27386.88	17244032.00	36.35	6228.26	4612.00
3	4	6	14847.00	4394.00	153.35	0	Spot (Block3, Row6, Column4)	1802.82	1744.00	470.11	0.01	0.26	905.00	959.70	905.00	201.87	0.03	0.21	100.00	87.00	0.00	839.00	897.82	1159215.00	4.18	1198.53	1158.00
3	5	6	15147.00	4398.00	147.45	0	Spot (Block3, Row6, Column5)	39495.62	38898.00	20999.88	0.01	0.53	979.00	1024.74	979.00	251.51	0.02	0.25	100.00	100.00	24.58	37919.00	38516.62	23618484.00	152.96	7876.75	6658.00
3	6	6	15453.00	4391.00	226.70	0	Spot (Block3, Row6, Column6)	1208.33	1182.00	211.12	0.01	0.17	1023.00	1197.15	1023.00	732.34	0.07	0.61	0.00	0.00	0.00	159.00	185.33	1783496.00	0.02	1053.81	1015.00
3	7	6	15746.00	4402.00	151.75	0	Spot (Block3, Row6, Column7)	7217.33	6696.00	4068.73	0.03	0.56	1016.00	1130.21	1016.00	510.73	0.05	0.45	99.00	98.00	0.00	5680.00	6201.33	4554133.00	11.92	2386.56	2062.00
3	8	6	16053.00	4409.00	151.70	0	Spot (Block3, Row6, Column8)	10525.60	9802.00	6830.62	0.03	0.65	959.00	972.77	959.00	158.45	0.01	0.16	100.00	100.00	0.00	8843.00	9566.60	6683757.00	60.29	2622.85	2260.50
3	1	7	13947.00	4690.00	174.70	0	Spot (Block3, Row7, Column1)	20715.81	18059.00	11535.14	0.06	0.56	1007.00	1250.43	1007.00	813.70	0.09	0.65	100.00	100.00	0.00	17052.00	19708.81	17567008.00	23.92	4449.39	4453.00
3	2	7	14236.00	4697.00	205.95	0	Spot (Block3, Row7, Column2)	1133.53	1095.00	181.11	0.02	0.16	993.00	1167.11	993.00	704.28	0.07	0.60	0.00	0.00	0.00	102.00	140.53	1364766.00	-0.05	1026.33	998.00
3	3	7	14551.00	4726.00	205.40	0	Spot (Block3, Row7, Column3)	1032.30	1005.00	126.43	0.01	0.12	899.00	943.19	899.00	168.93	0.02	0.18	40.00	5.00	0.00	106.00	133.30	1237728.00	0.53	989.07	989.50
3	4	7	14845.00	4698.00	203.05	0	Spot (Block3, Row7, Column4)	1086.94	1080.00	170.13	0.00	0.16	901.00	967.50	901.00	298.47	0.03	0.31	32.00	0.00	0.00	179.00	185.94	1269550.00	0.40	1009.17	985.50
3	5	7	15145.00	4696.00	178.25	0	Spot (Block3, Row7, Column5)	2000.10	1920.00	473.73	0.02	0.24	999.00	1193.83	999.00	725.92	0.08	0.61	68.00	18.00	0.00	921.00	1001.10	1772091.00	1.11	1326.93	1327.50
3	6	7	15441.00	4698.00	197.50	0	Spot (Block3, Row7, Column6)	51356.36	65535.00	19804.74	0.11	0.39	1188.00	1660.83	1188.00	1323.95	0.15	0.80	100.00	100.00	59.13	64347.00	50168.36	56800740.00	37.54	11551.34	11249.00
3	7	7	15732.00	4711.00	150.85	0	Spot (Block3, Row7, Column7)	10867.08	10195.00	4554.22	0.03	0.42	1096.00	1306.79	1096.00	877.24	0.08	0.67	100.00	99.00	0.00	9099.00	9771.08	6791925.00	10.90	3511.76	2902.50
3	8	7	16042.00	4706.00	189.50	0	Spot (Block3, Row7, Column8)	25220.38	25509.00	7481.13	0.00	0.30	996.00	1115.76	996.00	454.55	0.05	0.41	100.00	100.00	0.00	24513.00	24224.38	25649120.00	53.03	6584.60	6091.00
3	1	8	13927.00	5006.00	164.65	0	Spot (Block3, Row8, Column1)	1311.67	1284.00	288.99	0.01	0.22	980.00	1018.44	980.00	290.01	0.02	0.28	52.00	12.00	0.00	304.00	331.67	979816.00	1.01	1132.86	1118.00
3	2	8	14240.00	4993.00	177.80	0	Spot (Block3, Row8, Column2)	1426.89	1341.00	343.22	0.03	0.24	923.00	957.65	923.00	145.45	0.02	0.15	87.00	68.00	0.00	418.00	503.89	1265651.00	3.23	1083.91	1101.00
3	3	8	14533.00	4993.00	155.00	0	Spot (Block3, Row8, Column3)	2529.68	2059.00	1379.27	0.09	0.55	913.00	975.78	913.00	286.79	0.03	0.29	87.00	71.00	0.00	1146.00	1616.68	1672117.00	5.42	1281.21	1242.50
3	4	8	14839.00	4997.00	161.80	0	Spot (Block3, Row8, Column4)	63931.41	65535.00	5278.27	0.01	0.08	975.00	1023.02	975.00	362.74	0.02	0.35	100.00	100.00	86.81	64560.00	62956.41	46031060.00	173.43	17042.63	14446.00
3	5	8	15140.00	5000.00	147.00	-50	Spot (Block3, Row8, Column5)	1165.20	1161.00	163.79	0.00	0.14	1011.00	1249.33	1011.00	869.12	0.09	0.70	0.00	0.00	0.00	150.00	154.20	686304.00	-0.10	1090.62	1059.00
3	6	8	15444.00	4998.00	222.70	0	Spot (Block3, Row8, Column6)	56391.62	65535.00	13898.53	0.07	0.25	1224.00	1714.21	1224.00	1356.50	0.15	0.79	100.00	100.00	59.58	64311.00	55167.62	80076952.00	40.31	12675.48	12104.00
3	7	8	15745.00	5003.00	147.55	0	Spot (Block3, Row8, Column7)	6109.18	6180.50	2848.58	0.01	0.47	1093.00	1304.73	1093.00	816.13	0.08	0.63	98.00	84.00	0.00	5087.50	5016.18	3616634.00	5.89	2316.33	2032.00
3	8	8	16030.00	5003.00	157.20	0	Spot (Block3, Row8, Column8)	61230.35	65535.00	8670.59	0.03	0.14	1018.50	1151.59	1018.50	471.07	0.05	0.41	100.00	100.00	73.93	64516.50	60211.85	41575784.00	127.54	14855.76	12357.00
4	1	1	18457.00	2913.00	157.60	0	Spot (Block4, Row1, Column1)	42022.12	39962.00	19603.23	0.02	0.47	960.00	1005.34	960.00	253.24	0.02	0.25	100.00	100.00	25.87	39002.00	41062.12	28911392.00	161.97	9232.29	7099.50
4	2	1	18756.00	2926.00	154.30	0	Spot (Block4, Row1, Column2)	2327.40	2237.00	681.61	0.02	0.29	898.00	933.49	898.00	174.27	0.02	0.19	100.00	99.00	0.00	1339.00	1429.40	1522120.00	8.00	1281.01	1262.50
4	3	1	19062.00	2930.00	195.95	0	Spot (Block4, Row1, Column3)	1129.14	1092.00	170.30	0.01	0.15	897.00	919.94	897.00	105.87	0.01	0.12	74.00	44.00	0.00	195.00	232.14	1228501.00	1.98	974.50	973.50
4	4	1	19346.00	2921.00	159.05	0	Spot (Block4, Row1, Column4)	2001.96	1784.00	1187.84	0.05	0.59	902.50	921.90	902.50	103.77	0.01	0.11	100.00	99.00	0.00	881.50	1099.46	1403371.00	10.41	1158.04	1156.00
4	5	1	19652.00	2929.00	154.55	0	Spot (Block4, Row1, Column5)	1493.55	1496.00	234.86	0.00	0.16	908.00	940.96	908.00	121.25	0.02	0.13	99.00	93.00	0.00	588.00	585.55	976780.00	4.56	1115.37	1115.50
4	6	1	19950.00	2925.00	152.80	0	Spot (Block4, Row1, Column6)	6046.50	5435.50	2898.83	0.05	0.48	973.00	972.98	973.00	125.34	0.00	0.13	100.00	100.00	0.00	4462.50	5073.50	3893947.00	40.48	2042.54	1826.00
4	7	1	20250.00	2927.00	154.45	0	Spot (Block4, Row1, Column7)	2383.53	2224.50	887.83	0.03	0.37	994.00	1004.07	994.00	108.44	0.00	0.11	100.00	99.00	0.00	1230.50	1389.53	1554061.00	12.72	1313.21	1264.00
4	8	1	20555.00	2929.00	166.50	0	Spot (Block4, Row1, Column8)	2439.83	2327.00	815.46	0.02	0.33	976.00	972.38	976.00	90.59	0.00	0.09	100.00	100.00	0.00	1351.00	1463.83	1876229.00	16.20	1301.12	1272.50
4	1	2	18466.00	3219.00	165.50	0	Spot (Block4, Row2, Column1)	1027.54	1000.00	113.30	0.01	0.11	905.00	939.22	905.00	158.86	0.02	0.17	36.00	7.00	0.00	95.00	122.54	784012.00	0.56	973.44	965.00
4	2	2	18753.00	3214.00	146.15	0	Spot (Block4, Row2, Column2)	1445.40	1400.00	201.19	0.01	0.14	899.00	919.90	899.00	105.18	0.01	0.11	100.00	98.00	0.00	501.00	546.40	841220.00	5.00	1122.09	1126.00
4	3	2	19066.00	3219.00	195.75	0	Spot (Block4, Row2, Column3)	1190.27	1162.00	174.85	0.01	0.15	906.00	934.17	906.00	106.95	0.01	0.11	84.00	55.00	0.00	256.00	284.27	1291442.00	2.39	999.17	999.00
4	4	2	19356.00	3235.00	193.80	0	Spot (Block4, Row2, Column4)	1378.15	1325.00	223.89	0.02	0.16	972.00	985.16	972.00	127.11	0.01	0.13	93.00	71.00	0.00	353.00	406.15	1466356.00	3.09	1127.10	1114.00
4	5	2	19650.00	3226.00	188.65	0	Spot (Block4, Row2, Column5)	4940.79	4782.00	1470.59	0.01	0.30	1014.00	1156.21	1014.00	430.55	0.06	0.37	100.00	99.00	0.00	3768.00	3926.79	4945732.00	8.79	2089.79	1974.00
4	6	2	19942.00	3182.00	198.75	0	Spot (Block4, Row2, Column6)	1240.63	1214.00	207.31	0.01	0.17	1068.00	1278.49	1068.00	763.52	0.08	0.60	0.00	0.00	0.00	146.00	172.63	1391989.00	-0.05	1120.78	1106.00
4	7	2	20240.00	3229.00	195.20	0	Spot (Block4, Row2, Column7)	1301.81	1266.00	188.09	0.01	0.14	1024.00	1093.80	1024.00	307.56	0.03	0.28	37.00	4.00	0.00	242.00	277.81	1408557.00	0.68	1110.38	1102.00
4	8	2	20552.00	3230.00	147.00	-50	Spot (Block4, Row2, Column8)	1048.33	1003.50	93.77	0.02	0.09	1002.00	1046.86	1002.00	278.83	0.02	0.27	2.00	0.00	0.00	1.50	46.33	616417.00	0.01	1042.36	1006.00
4	1	3	18448.00	3512.00	162.05	0	Spot (Block4, Row3, Column1)	1863.06	1723.00	562.98	0.03	0.30	899.00	918.83	899.00	106.28	0.01	0.12	100.00	97.00	0.00	824.00	964.06	1346994.00	8.88	1153.99	1122.50
4	2	3	18764.00	3532.00	210.85	0	Spot (Block4, Row3, Column2)	1165.35	1118.00	193.95	0.02	0.17	920.00	993.46	920.00	311.98	0.03	0.31	31.00	5.00	0.00	198.00	245.35	1470669.00	0.55	1034.08	1016.00
4	3	3	19043.00	3519.00	153.25	0	Spot (Block4, Row3, Column3)	1591.82	1567.00	299.87	0.01	0.19	971.00	979.49	971.00	134.83	0.00	0.14	98.00	91.00	0.00	596.00	620.82	1023542.00	4.54	1191.14	1193.50
4	4	3	19351.00	3522.00	151.75	0	Spot (Block4, Row3, Column4)	4380.42	3946.00	2037.70	0.05	0.47	984.00	1000.18	984.00	120.50	0.01	0.12	100.00	100.00	0.00	2962.00	3396.42	2755286.00	28.05	1790.59	1676.50
4	5	3	19650.00	3525.00	147.00	-50	Spot (Block4, Row3, Column5)	2397.90	1743.00	3045.82	0.14	1.27	1093.00	1397.49	1093.00	897.74	0.11	0.64	27.00	9.00	0.00	650.00	1304.90	1421957.00	1.11	1486.69	1380.50
4	6	3	19951.00	3527.00	217.30	0	Spot (Block4, Row3, Column6)	55200.80	65535.00	14223.25	0.07	0.26	1263.00	1749.54	1263.00	1124.45	0.14	0.64	100.00	100.00	57.08	64272.00	53937.80	74853072.00	47.54	13127.41	12249.50
4	7	3	20250.00	3528.00	147.00	-50	Spot (Block4, Row3, Column7)	1459.16	1449.50	173.02	0.00	0.12	1107.00	1335.05	1107.00	765.02	0.08	0.57	0.00	0.00	0.00	342.50	352.16	860905.00	0.16	1293.72	1291.00
4	8	3	20552.00	3533.00	162.45	0	Spot (Block4, Row3, Column8)	53616.12	64456.00	14829.63	0.08	0.28	1067.00	1152.02	1067.00	460.34	0.03	0.40	100.00	100.00	48.15	63389.00	52549.12	39086492.00	113.97	11495.37	10695.00
4	1	4	18452.00	3816.00	153.30	0	Spot (Block4, Row4, Column1)	4178.52	3867.00	1837.39	0.03	0.44	908.00	972.51	908.00	280.67	0.03	0.29	100.00	100.00	0.00	2959.00	3270.52	2678429.00	11.42	1676.19	1518.00
4	2	4	18751.00	3822.00	170.70	0	Spot (Block4, Row4, Column2)	21059.35	19507.00	10168.15	0.03	0.48	993.00	1125.07	993.00	492.33	0.05	0.44	100.00	100.00	0.00	18514.00	20066.35	17037012.00	40.49	4699.03	4536.00
4	3	4	19050.00	3826.00	153.90	0	Spot (Block4, Row4, Column3)	28723.37	24554.50	18704.04	0.07	0.65	1003.00	1135.45	1003.00	474.80	0.05	0.42	100.00	100.00	3.37	23551.50	27720.37	18727656.00	58.10	5542.43	4339.00
4	4	4	19339.00	3825.00	212.55	0	Spot (Block4, Row4, Column4)	1190.54	1180.00	152.36	0.00	0.13	1002.00	1037.41	1002.00	236.01	0.02	0.23	32.00	4.00	0.00	178.00	188.54	1539373.00	0.65	1064.36	1052.00
4	5	4	19653.00	3809.00	153.25	0	Spot (Block4, Row4, Column5)	1700.38	1422.00	1834.66	0.08	1.08	1058.50	1168.37	1058.50	495.48	0.04	0.42	27.00	5.00	0.00	363.50	641.88	1101848.00	1.07	1315.55	1187.50
4	6	4	19960.00	3822.00	201.10	0	Spot (Block4, Row4, Column6)	5084.73	5103.50	1195.43	0.00	0.24	1166.00	1384.10	1166.00	749.75	0.07	0.54	100.00	97.00	0.00	3937.50	3918.73	5827095.00	4.94	2215.47	2080.00
4	7	4	20241.00	3798.00	184.30	0	Spot (Block4, Row4, Column7)	1410.19	1385.50	291.71	0.01	0.21	1152.00	1354.00	1152.00	681.86	0.07	0.50	8.00	0.00	0.00	233.50	258.19	1350965.00	0.08	1204.03	1180.00
4	8	4	20532.00	3832.00	206.85	0	Spot (Block4, Row4, Column8)	1267.59	1228.00	178.60	0.01	0.14	1078.00	1140.33	1078.00	365.59	0.02	0.32	16.00	0.00	0.00	150.00	189.59	1548992.00	0.35	1125.21	1097.00
4	1	5	18454.00	4125.00	151.20	0	Spot (Block4, Row5, Column1)	4184.27	3704.00	2234.05	0.05	0.53	995.00	1267.40	995.00	812.76	0.11	0.64	89.00	64.00	0.00	2709.00	3189.27	2615168.00	3.59	1664.73	1515.00
4	2	5	18746.00	4122.00	160.90	0	Spot (Block4, Row5, Column2)	55634.48	65535.00	13400.54	0.07	0.24	1095.00	1397.26	1095.00	881.41	0.11	0.63	100.00	100.00	54.09	64440.00	54539.48	40112820.00	61.53	12053.16	11653.50
4	3	5	19050.00	4121.00	161.85	0	Spot (Block4, Row5, Column3)	51020.80	62298.00	17023.93	0.09	0.33	1071.00	1221.46	1071.00	585.47	0.06	0.48	100.00	100.00	47.04	61227.00	49949.80	37092428.00	85.06	9232.49	8613.00
4	4	5	19349.00	4127.00	154.25	0	Spot (Block4, Row5, Column4)	2193.40	2120.00	587.91	0.01	0.27	1010.00	1107.22	1010.00	430.48	0.04	0.39	92.00	65.00	0.00	1110.00	1183.40	1434482.00	2.52	1360.29	1315.00
4	5	5	19650.00	4127.00	150.25	0	Spot (Block4, Row5, Column5)	38410.17	37216.00	20403.33	0.01	0.53	1031.00	1079.41	1031.00	257.29	0.02	0.24	100.00	100.00	18.87	36185.00	37379.17	23814412.00	145.09	7897.25	6475.00
4	6	5	19951.00	4121.00	260.35	0	Spot (Block4, Row5, Column6)	1710.79	1628.00	471.38	0.02	0.28	1127.00	1384.77	1127.00	835.49	0.09	0.60	25.00	3.00	0.00	501.00	583.79	3365129.00	0.39	1444.80	1309.00
4	7	5	20248.00	4131.00	210.95	0	Spot (Block4, Row5, Column7)	56541.19	65535.00	14149.27	0.06	0.25	1196.00	1536.22	1196.00	958.01	0.11	0.62	100.00	100.00	62.81	64339.00	55345.19	71751560.00	57.42	13421.88	12641.00
4	8	5	20554.00	4129.00	144.35	0	Spot (Block4, Row5, Column8)	1909.48	1881.00	408.17	0.01	0.21	1039.00	1154.14	1039.00	520.33	0.05	0.45	78.00	31.00	0.00	842.00	870.48	1088403.00	1.45	1299.26	1247.00
4	1	6	18444.00	4423.00	216.65	0	Spot (Block4, Row6, Column1)	51002.20	62376.00	16569.64	0.09	0.32	1185.00	1721.05	1185.00	1339.97	0.16	0.78	100.00	100.00	48.32	61191.00	49817.20	68496608.00	36.78	12090.65	11777.00
4	2	6	18744.00	4418.00	213.45	0	Spot (Block4, Row6, Column2)	53438.32	65535.00	16640.91	0.09	0.31	1131.00	1628.57	1131.00	1249.47	0.16	0.77	100.00	100.00	57.20	64404.00	52307.32	69417112.00	41.47	12677.76	11722.50
4	3	6	19040.00	4421.00	150.05	0	Spot (Block4, Row6, Column3)	13884.32	12354.00	7850.97	0.05	0.57	1010.00	1222.03	1010.00	727.84	0.08	0.60	100.00	100.00	0.00	11344.00	12874.32	8538859.00	17.40	3702.46	3001.00
4	4	6	19347.00	4425.00	173.95	0	Spot (Block4, Row6, Column4)	1612.67	1499.00	411.75	0.03	0.26	996.00	1009.43	996.00	130.65	0.01	0.13	94.00	74.00	0.00	503.00	616.67	1359481.00	4.62	1162.64	1146.50
4	5	6	19649.00	4425.00	145.35	0	Spot (Block4, Row6, Column5)	5983.11	5585.00	2850.02	0.03	0.48	1068.00	1097.25	1068.00	228.33	0.01	0.21	100.00	100.00	0.00	4517.00	4915.11	3440290.00	21.40	2116.34	1947.00
4	6	6	19942.00	4424.00	116.45	0	Spot (Block4, Row6, Column6)	1301.03	1289.00	150.00	0.00	0.12	1099.00	1272.08	1099.00	652.41	0.06	0.51	0.00	0.00	0.00	190.00	202.03	465769.00	0.04	1211.69	1180.50
4	7	6	20239.00	4429.00	146.10	0	Spot (Block4, Row6, Column7)	2106.18	2060.00	462.59	0.01	0.22	1071.00	1232.29	1071.00	690.10	0.06	0.56	69.00	23.00	0.00	989.00	1035.18	1234224.00	1.27	1457.83	1359.50
4	8	6	20547.00	4435.00	157.95	0	Spot (Block4, Row6, Column8)	1703.95	1667.00	303.02	0.01	0.18	1005.00	1037.31	1005.00	146.64	0.01	0.14	99.00	94.00	0.00	662.00	698.95	1172318.00	4.55	1211.09	1189.00
4	1	7	18447.00	4716.00	165.95	0	Spot (Block4, Row7, Column1)	29654.38	26919.00	15238.16	0.04	0.51	1010.00	1275.11	1010.00	819.26	0.10	0.64	100.00	100.00	1.97	25909.00	28644.38	22626304.00	34.64	5741.53	5507.00
4	2	7	18751.00	4728.00	151.55	0	Spot (Block4, Row7, Column2)	1110.49	1080.00	165.82	0.01	0.15	994.00	1164.47	994.00	681.02	0.07	0.58	0.00	0.00	0.00	86.00	116.49	698498.00	-0.08	1050.28	1078.50
4	3	7	19033.00	4730.00	205.65	0	Spot (Block4, Row7, Column3)	1090.33	1091.00	183.71	0.00	0.17	964.00	977.96	964.00	179.25	0.01	0.18	29.00	3.00	0.00	127.00	126.33	1316023.00	0.63	993.25	985.00
4	4	7	19343.00	4722.00	175.65	0	Spot (Block4, Row7, Column4)	1131.98	1101.00	118.72	0.01	0.10	986.00	1007.88	986.00	231.80	0.01	0.23	21.00	0.00	0.00	115.00	145.98	975767.00	0.54	1051.53	1013.50
4	5	7	19643.00	4725.00	147.00	-50	Spot (Block4, Row7, Column5)	1502.97	1476.00	206.24	0.01	0.14	1091.00	1320.64	1091.00	808.87	0.08	0.61	5.00	0.00	0.00	385.00	411.97	888258.00	0.23	1410.65	1374.00
4	6	7	19940.00	4727.00	208.35	0	Spot (Block4, Row7, Column6)	51881.71	65535.00	18638.40	0.10	0.36	1209.00	1724.29	1209.00	1244.36	0.15	0.72	100.00	100.00	60.23	64326.00	50672.71	64178396.00	40.31	12409.22	12092.00
4	7	7	20231.00	4730.00	161.90	0	Spot (Block4, Row7, Column7)	1620.68	1568.00	343.50	0.01	0.21	1016.00	1232.59	1016.00	758.57	0.08	0.62	29.00	1.00	0.00	552.00	604.68	1176611.00	0.51	1157.94	1146.50
4	8	7	20541.00	4728.00	195.15	0	Spot (Block4, Row7, Column8)	7509.73	7570.00	1650.83	0.00	0.22	999.00	1040.03	999.00	223.16	0.02	0.21	100.00	100.00	0.00	6571.00	6510.73	8103003.00	28.99	2801.48	2643.00
4	1	8	18441.00	5021.00	147.35	0	Spot (Block4, Row8, Column1)	1503.23	1488.00	230.73	0.00	0.15	911.00	976.81	911.00	297.53	0.03	0.30	92.00	47.00	0.00	577.00	592.23	891417.00	1.77	1164.28	1147.00
4	2	8	18734.00	5021.00	198.80	0	Spot (Block4, Row8, Column2)	1120.17	1103.00	149.43	0.01	0.13	905.00	976.99	905.00	539.70	0.03	0.55	1.00	0.00	0.00	198.00	215.17	1248991.00	0.27	991.50	994.50
4	3	8	19024.00	5022.00	164.80	0	Spot (Block4, Row8, Column3)	1362.78	1318.00	251.41	0.01	0.18	905.00	962.67	905.00	291.11	0.03	0.30	75.00	25.00	0.00	413.00	457.78	1022087.00	1.37	1062.85	1049.00
4	4	8	19340.00	5024.00	160.35	0	Spot (Block4, Row8, Column4)	63502.40	65535.00	5642.13	0.01	0.09	980.00	1038.40	980.00	395.50	0.03	0.38	100.00	100.00	81.52	64555.00	62522.40	45023632.00	157.94	16794.08	13830.50
4	5	8	19641.00	5025.00	147.00	-50	Spot (Block4, Row8, Column5)	1290.45	1208.50	319.29	0.03	0.25	1084.00	1350.88	1084.00	913.84	0.10	0.68	1.00	0.00	0.00	124.50	206.45	758787.00	-0.07	1222.82	1178.50
4	6	8	19942.00	5026.00	216.45	0	Spot (Block4, Row8, Column6)	54232.50	65535.00	15419.88	0.08	0.28	1210.00	1772.60	1210.00	1341.52	0.17	0.76	100.00	100.00	56.82	64325.00	53022.50	72726560.00	39.10	12397.92	11682.00
4	7	8	20247.00	5040.00	159.65	0	Spot (Block4, Row8, Column7)	3598.76	3248.50	1481.22	0.04	0.41	1094.00	1347.71	1094.00	797.80	0.09	0.59	87.00	61.00	0.00	2154.50	2504.76	2511937.00	2.82	1839.89	1661.00
4	8	8	20528.00	5030.00	157.45	0	Spot (Block4, Row8, Column8)	61176.05	65535.00	8950.93	0.03	0.15	1008.00	1156.70	1008.00	433.96	0.06	0.38	100.00	100.00	75.07	64527.00	60168.05	41722448.00	138.30	16003.58	13639.00
5	1	1	4925.00	7335.00	155.35	0	Spot (Block5, Row1, Column1)	51491.64	60143.50	15873.75	0.07	0.31	1114.00	1228.51	1114.00	464.44	0.04	0.38	100.00	100.00	47.31	59029.50	50377.64	34396684.00	108.22	10883.62	9159.50
5	2	1	5224.00	7339.00	157.50	0	Spot (Block5, Row1, Column2)	58650.10	65535.00	12041.72	0.05	0.21	1129.00	1333.39	1129.00	672.46	0.07	0.50	100.00	100.00	68.14	64406.00	57521.10	39765120.00	85.23	12606.81	11520.50
5	3	1	5525.00	7340.00	147.95	0	Spot (Block5, Row1, Column3)	36804.42	33641.50	21160.86	0.04	0.57	1137.00	1251.63	1137.00	446.11	0.04	0.36	100.00	100.00	19.40	32504.50	35667.42	22009120.00	79.69	7510.31	6184.00
5	4	1	5814.00	7344.00	152.10	0	Spot (Block5, Row1, Column4)	55008.97	65535.00	14950.90	0.08	0.27	1170.00	1306.73	1170.00	510.40	0.05	0.39	100.00	100.00	58.96	64365.00	53838.97	34985980.00	105.22	11288.74	9635.50
5	5	1	6123.00	7342.00	151.40	0	Spot (Block5, Row1, Column5)	50180.23	65535.00	20214.88	0.12	0.40	1185.00	1264.89	1185.00	363.09	0.03	0.29	100.00	100.00	54.47	64350.00	48995.23	31413044.00	134.72	11117.55	9608.00
5	6	1	6414.00	7348.00	148.05	0	Spot (Block5, Row1, Column6)	59022.98	65535.00	10685.84	0.05	0.18	1181.00	1253.78	1181.00	368.26	0.03	0.29	100.00	100.00	63.77	64354.00	57841.98	35355044.00	156.87	15261.80	12097.00
5	7	1	6715.00	7350.00	158.10	0	Spot (Block5, Row1, Column7)	64747.99	65535.00	4208.44	0.01	0.06	1169.00	1254.27	1169.00	791.83	0.03	0.63	100.00	100.00	94.89	64366.00	63578.99	44352792.00	80.19	19485.74	16493.00
5	8	1	7032.00	7352.00	185.40	0	Spot (Block5, Row1, Column8)	1682.61	1598.00	326.32	0.02	0.19	1100.00	1143.67	1100.00	258.56	0.02	0.23	84.00	48.00	0.00	498.00	582.61	1616992.00	2.08	1292.95	1298.50
5	1	2	4917.00	7632.00	176.80	0	Spot (Block5, Row2, Column1)	1307.57	1284.50	137.45	0.01	0.11	1139.00	1223.82	1139.00	425.42	0.03	0.35	6.00	0.00	0.00	145.50	168.57	1142820.00	0.20	1204.35	1197.00
5	2	2	5212.00	7642.00	131.05	0	Spot (Block5, Row2, Column2)	50119.98	54945.00	15852.87	0.04	0.32	1128.00	1392.65	1128.00	2215.87	0.09	1.59	100.00	100.00	35.57	53817.00	48991.98	23105404.00	21.99	10197.83	9760.00
5	3	2	5522.00	7643.00	162.25	0	Spot (Block5, Row2, Column3)	2099.85	1926.00	601.03	0.04	0.29	1149.00	1386.40	1149.00	2192.19	0.08	1.58	1.00	0.00	0.00	777.00	950.85	1526589.00	0.33	1326.51	1312.00
5	4	2	5824.00	7644.00	164.20	0	Spot (Block5, Row2, Column4)	38412.54	38783.00	15329.38	0.00	0.40	1190.00	1403.93	1190.00	653.49	0.07	0.47	100.00	100.00	3.47	37593.00	37222.54	28771020.00	56.63	7395.51	7022.50
5	5	2	6124.00	7642.00	167.85	0	Spot (Block5, Row2, Column5)	37157.05	37129.50	14577.82	0.00	0.39	1192.00	1356.39	1192.00	540.87	0.06	0.40	100.00	100.00	3.46	35937.50	35965.05	28982524.00	66.19	9666.29	8501.00
5	6	2	6409.00	7645.00	148.60	0	Spot (Block5, Row2, Column6)	13412.13	12536.00	6608.76	0.03	0.49	1190.00	1389.28	1190.00	720.37	0.07	0.52	100.00	100.00	0.00	11346.00	12222.13	8020452.00	16.69	3878.83	3277.00
5	7	2	6720.00	7648.00	150.20	0	Spot (Block5, Row2, Column7)	19545.79	17323.00	10862.61	0.05	0.56	1178.00	1269.09	1178.00	772.47	0.03	0.61	100.00	100.00	0.00	16145.00	18367.79	12020662.00	23.66	4639.76	4218.00
5	8	2	7028.00	7655.00	191.30	0	Spot (Block5, Row2, Column8)	1367.71	1316.00	174.78	0.02	0.13	1114.00	1192.61	1114.00	346.49	0.03	0.29	26.00	2.00	0.00	202.00	253.71	1412840.00	0.51	1205.87	1186.00
5	1	3	4923.00	7934.00	148.85	0	Spot (Block5, Row3, Column1)	50595.98	64094.00	18348.85	0.10	0.36	1112.00	1166.33	1112.00	260.49	0.02	0.22	100.00	100.00	49.34	62982.00	49483.98	30560180.00	189.76	11933.52	9121.00
5	2	3	5221.00	7939.00	148.05	0	Spot (Block5, Row3, Column2)	2766.42	2668.00	783.88	0.02	0.28	1150.00	1376.12	1150.00	2204.51	0.08	1.60	25.00	0.00	0.00	1518.00	1616.42	1659849.00	0.63	1554.38	1530.50
5	3	3	5507.00	7938.00	138.25	0	Spot (Block5, Row3, Column3)	11502.15	7220.50	13537.99	0.20	1.18	1167.00	1267.59	1167.00	1401.70	0.04	1.11	99.00	90.00	4.04	6053.50	10335.15	5981117.00	7.30	3586.79	3228.00
5	4	3	5818.00	7942.00	149.45	0	Spot (Block5, Row3, Column4)	61363.04	65535.00	8464.77	0.03	0.14	1166.00	1287.30	1166.00	495.95	0.04	0.39	100.00	100.00	73.04	64369.00	60197.04	37554496.00	121.13	17449.35	12046.00
5	5	3	6115.00	7934.00	149.75	0	Spot (Block5, Row3, Column5)	6742.69	3718.00	10761.98	0.26	1.60	1187.00	1407.35	1187.00	785.00	0.07	0.56	90.00	68.00	1.96	2531.00	5555.69	4119783.00	6.80	2258.85	1810.00
5	6	3	6418.00	7947.00	231.50	0	Spot (Block5, Row3, Column6)	58384.63	65535.00	12820.89	0.05	0.22	1300.00	1703.23	1300.00	1068.80	0.12	0.63	100.00	100.00	66.49	64235.00	57084.63	90088512.00	53.03	13430.39	13163.00
5	7	3	6721.00	7949.00	149.20	0	Spot (Block5, Row3, Column7)	47508.70	60794.00	20517.82	0.11	0.43	1214.00	1428.00	1214.00	750.28	0.07	0.53	100.00	100.00	45.47	59580.00	46294.70	28837960.00	61.42	10309.50	7816.00
5	8	3	7018.00	7954.00	161.50	0	Spot (Block5, Row3, Column8)	55705.50	65535.00	14123.95	0.07	0.25	1178.00	1277.78	1178.00	486.93	0.04	0.38	100.00	100.00	57.32	64357.00	54527.50	40331136.00	111.78	11918.89	11072.50
5	1	4	4917.00	8235.00	149.00	0	Spot (Block5, Row4, Column1)	61220.70	65535.00	8423.41	0.03	0.14	1129.00	1280.00	1129.00	556.88	0.05	0.44	100.00	100.00	73.61	64406.00	60091.70	37344936.00	107.64	17483.14	15306.50
5	2	4	5218.00	8243.00	191.05	0	Spot (Block5, Row4, Column2)	26287.84	23420.50	16235.48	0.05	0.62	1193.00	1431.47	1193.00	747.52	0.08	0.52	100.00	100.00	0.48	22227.50	25094.84	27129060.00	33.25	6194.89	6152.00
5	3	4	5514.00	8240.00	161.05	0	Spot (Block5, Row4, Column3)	64614.23	65535.00	4776.25	0.01	0.07	1186.00	1452.07	1186.00	916.20	0.09	0.63	100.00	100.00	94.28	64349.00	63428.23	46328848.00	68.94	17622.41	13999.00
5	4	4	5807.00	8246.00	151.70	0	Spot (Block5, Row4, Column4)	2831.55	2802.00	752.15	0.00	0.27	1158.00	1223.71	1158.00	334.20	0.02	0.27	99.00	97.00	0.00	1644.00	1673.55	1783878.00	4.81	1615.69	1612.00
5	5	4	6089.00	8222.00	158.65	0	Spot (Block5, Row4, Column5)	4810.17	2215.00	9741.19	0.34	2.03	1179.00	1261.06	1179.00	405.58	0.03	0.32	81.00	61.00	1.29	1036.00	3631.17	3343066.00	8.75	1994.95	1352.00
5	6	4	6418.00	8245.00	176.20	0	Spot (Block5, Row4, Column6)	42434.87	42412.50	15581.45	0.00	0.37	1269.00	1478.11	1269.00	769.93	0.07	0.52	100.00	100.00	10.88	41143.50	41165.87	36663820.00	53.20	10337.88	8565.50
5	7	4	6711.00	8247.00	147.95	0	Spot (Block5, Row4, Column7)	35776.04	33050.50	23428.62	0.03	0.65	1265.00	1454.95	1265.00	702.86	0.06	0.48	100.00	100.00	25.50	31785.50	34511.04	21322592.00	48.83	8182.01	5617.00
5	8	4	7012.00	8255.00	151.45	0	Spot (Block5, Row4, Column8)	13610.85	12395.50	6955.08	0.04	0.51	1194.00	1291.38	1194.00	397.06	0.03	0.31	100.00	100.00	0.00	11201.50	12416.85	8602057.00	31.03	3740.01	2983.00
5	1	5	4922.00	8537.00	152.70	0	Spot (Block5, Row5, Column1)	64503.11	65535.00	4465.31	0.01	0.07	1183.00	1396.86	1183.00	743.15	0.07	0.53	100.00	100.00	91.28	64352.00	63320.11	41411368.00	84.92	18737.62	16939.50
5	2	5	5218.00	8540.00	160.30	0	Spot (Block5, Row5, Column2)	58293.66	65535.00	11981.54	0.05	0.21	1224.00	1640.94	1224.00	1102.76	0.13	0.67	100.00	100.00	63.89	64311.00	57069.66	41330576.00	51.37	13111.16	11866.00
5	3	5	5515.00	8541.00	172.50	0	Spot (Block5, Row5, Column3)	53250.41	65535.00	17989.41	0.09	0.34	1216.00	1616.22	1216.00	1152.07	0.12	0.71	100.00	100.00	58.00	64319.00	52034.41	44251508.00	44.82	9944.33	10006.50
5	4	5	5811.00	8543.00	147.75	0	Spot (Block5, Row5, Column4)	47228.84	58061.00	20242.89	0.09	0.43	1188.00	1379.32	1188.00	814.99	0.06	0.59	100.00	100.00	45.06	56873.00	46040.84	28195788.00	56.26	10697.95	8411.00
5	5	5	6115.00	8543.00	159.40	0	Spot (Block5, Row5, Column5)	64668.38	65535.00	4384.86	0.01	0.07	1192.00	1277.19	1192.00	386.13	0.03	0.30	100.00	100.00	95.01	64343.00	63476.38	45332964.00	164.17	18383.68	13953.00
5	6	5	6418.00	8543.00	149.45	0	Spot (Block5, Row5, Column6)	15386.45	14709.00	7280.38	0.02	0.47	1263.00	1444.02	1263.00	698.52	0.06	0.48	100.00	100.00	0.00	13446.00	14123.45	9447281.00	19.96	4102.42	3671.50
5	7	5	6714.00	8550.00	218.90	0	Spot (Block5, Row5, Column7)	56511.96	65535.00	13791.02	0.06	0.24	1339.00	1629.25	1339.00	914.98	0.09	0.56	100.00	100.00	61.27	64196.00	55172.96	77196168.00	59.98	13713.39	13703.00
5	8	5	7016.00	8551.00	151.75	0	Spot (Block5, Row5, Column8)	51568.83	65535.00	18935.80	0.10	0.37	1198.00	1343.31	1198.00	565.11	0.05	0.42	100.00	100.00	56.98	64337.00	50370.83	32488600.00	88.88	11900.52	8954.00
5	1	6	4912.00	8840.00	234.80	0	Spot (Block5, Row6, Column1)	54415.42	65535.00	14511.60	0.08	0.27	1302.00	1786.43	1302.00	1276.91	0.14	0.71	100.00	100.00	51.51	64233.00	53113.42	86412512.00	41.22	13214.65	13039.50
5	2	6	5212.00	8836.00	223.85	0	Spot (Block5, Row6, Column2)	51342.68	65535.00	17438.70	0.11	0.34	1280.00	1674.69	1280.00	1170.76	0.12	0.70	100.00	100.00	52.37	64255.00	50062.68	73523464.00	42.42	12503.55	12570.50
5	3	6	5507.00	8841.00	151.95	0	Spot (Block5, Row6, Column3)	64693.53	65535.00	3616.75	0.01	0.06	1192.00	1476.80	1192.00	999.12	0.09	0.68	100.00	100.00	90.69	64343.00	63501.53	41016068.00	63.27	18728.75	16312.00
5	4	6	5816.00	8841.00	145.85	0	Spot (Block5, Row6, Column4)	10994.71	10131.50	5767.13	0.04	0.52	1184.00	1247.71	1184.00	318.71	0.02	0.26	100.00	100.00	0.00	8947.50	9810.71	6398923.00	30.58	3339.34	2907.00
5	5	6	6110.00	8841.00	157.95	0	Spot (Block5, Row6, Column5)	64773.08	65535.00	4078.42	0.01	0.06	1239.00	1382.35	1239.00	545.27	0.05	0.39	100.00	100.00	94.75	64296.00	63534.08	44434756.00	116.26	19416.32	15129.00
5	6	6	6415.00	8843.00	149.55	0	Spot (Block5, Row6, Column6)	9492.33	8016.00	6075.26	0.07	0.64	1299.00	1472.56	1299.00	727.74	0.05	0.49	100.00	93.00	0.00	6717.00	8193.33	5771338.00	11.02	2836.20	2365.00
5	7	6	6713.00	8846.00	151.15	0	Spot (Block5, Row6, Column7)	57782.53	65535.00	12922.70	0.05	0.22	1312.00	1471.17	1312.00	643.46	0.05	0.44	100.00	100.00	65.81	64223.00	56470.53	36172160.00	87.51	15139.21	12744.00
5	8	6	7015.00	8853.00	155.90	0	Spot (Block5, Row6, Column8)	58395.98	65535.00	12991.71	0.05	0.22	1209.00	1309.12	1209.00	411.90	0.03	0.31	100.00	100.00	69.25	64326.00	57186.98	39125644.00	138.59	14149.23	11378.00
5	1	7	4910.00	9137.00	179.45	0	Spot (Block5, Row7, Column1)	35323.67	32127.00	20304.43	0.04	0.57	1292.00	1636.54	1292.00	1079.70	0.10	0.66	100.00	100.00	13.22	30835.00	34031.67	31791428.00	31.20	7289.74	7233.50
5	2	7	5210.00	9136.00	147.25	0	Spot (Block5, Row7, Column2)	4782.25	4038.00	2420.55	0.07	0.51	1230.00	1475.10	1230.00	904.52	0.08	0.61	89.00	67.00	0.00	2808.00	3552.25	2826312.00	3.66	1974.45	1843.50
5	3	7	5514.00	9135.00	181.90	0	Spot (Block5, Row7, Column3)	1433.36	1397.00	182.44	0.01	0.13	1160.00	1202.22	1160.00	259.63	0.02	0.22	45.00	11.00	0.00	237.00	273.36	1340193.00	0.89	1255.57	1238.50
5	4	7	5810.00	9141.00	159.85	0	Spot (Block5, Row7, Column4)	2956.01	2575.00	1143.78	0.06	0.39	1186.00	1294.76	1186.00	503.94	0.04	0.39	94.00	65.00	0.00	1389.00	1770.01	2078076.00	3.30	1543.41	1546.00
5	5	7	6111.00	9144.00	185.40	0	Spot (Block5, Row7, Column5)	24315.95	22483.00	13475.95	0.03	0.55	1309.00	1710.77	1309.00	1131.10	0.12	0.66	100.00	100.00	0.00	21174.00	23006.95	23537830.00	19.99	5655.06	5400.00
5	6	7	6405.00	9143.00	212.15	0	Spot (Block5, Row7, Column6)	50896.35	65535.00	19130.48	0.11	0.38	1408.00	1957.59	1408.00	1493.52	0.14	0.76	100.00	100.00	57.79	64127.00	49488.35	65351648.00	32.77	12574.98	12171.50
5	7	7	6701.00	9151.00	152.25	0	Spot (Block5, Row7, Column7)	63930.94	65535.00	5680.85	0.01	0.09	1320.00	1547.85	1320.00	784.55	0.07	0.51	100.00	100.00	85.42	64215.00	62610.94	40340780.00	79.51	18201.21	15274.00
5	8	7	7013.00	9148.00	180.60	0	Spot (Block5, Row7, Column8)	55792.39	63073.00	12532.70	0.05	0.22	1222.00	1360.01	1222.00	538.45	0.05	0.40	100.00	100.00	46.34	61851.00	54570.39	51050456.00	101.09	13138.36	10303.50
5	1	8	4901.00	9433.00	169.50	0	Spot (Block5, Row8, Column1)	1665.06	1592.50	306.41	0.02	0.18	1200.00	1324.26	1200.00	583.70	0.04	0.44	25.00	1.00	0.00	392.50	465.06	1332049.00	0.58	1377.57	1385.50
5	2	8	5208.00	9433.00	147.70	0	Spot (Block5, Row8, Column2)	13816.10	12529.50	7158.09	0.04	0.52	1201.00	1247.21	1201.00	187.28	0.02	0.15	100.00	100.00	0.00	11328.50	12615.10	8262028.00	67.11	3652.46	3374.00
5	3	8	5499.00	9438.00	147.25	0	Spot (Block5, Row8, Column3)	35046.91	31566.00	22993.53	0.05	0.66	1196.00	1262.90	1196.00	315.85	0.02	0.25	100.00	100.00	21.75	30370.00	33850.91	20782876.00	106.96	6454.94	5600.00
5	4	8	5808.00	9439.00	156.55	0	Spot (Block5, Row8, Column4)	64489.86	65535.00	4800.49	0.01	0.07	1221.00	1300.78	1221.00	359.44	0.03	0.28	100.00	100.00	93.62	64314.00	63268.86	43466572.00	175.80	17577.01	15150.00
5	5	8	6100.00	9440.00	183.70	0	Spot (Block5, Row8, Column5)	2300.03	2184.00	651.65	0.02	0.28	1377.00	1665.64	1377.00	1020.47	0.08	0.61	35.00	6.00	0.00	807.00	923.03	2196526.00	0.62	1585.55	1542.00
5	6	8	6407.00	9443.00	233.65	0	Spot (Block5, Row8, Column6)	57186.36	65535.00	14133.42	0.06	0.25	1513.00	1947.41	1513.00	1456.70	0.11	0.75	100.00	100.00	64.33	64022.00	55673.36	89612032.00	37.92	13478.95	12958.00
5	7	8	6712.00	9447.00	146.15	0	Spot (Block5, Row8, Column7)	39281.26	37825.00	19053.18	0.02	0.49	1375.00	1590.14	1375.00	823.36	0.06	0.52	100.00	100.00	16.32	36450.00	37906.26	22861784.00	45.78	8109.33	6845.00
5	8	8	6996.00	9447.00	151.00	0	Spot (Block5, Row8, Column8)	64414.65	65535.00	4584.79	0.01	0.07	1316.50	1470.66	1316.50	535.85	0.05	0.36	100.00	100.00	89.26	64218.50	63098.15	40195096.00	117.46	19061.67	17466.00
6	1	1	9424.00	7361.00	156.70	0	Spot (Block6, Row1, Column1)	46852.36	51172.00	18748.26	0.04	0.40	1285.00	1353.54	1285.00	344.22	0.02	0.25	100.00	100.00	39.53	49887.00	45567.36	31766128.00	132.18	10568.49	8420.00
6	2	1	9722.00	7368.00	152.00	0	Spot (Block6, Row1, Column2)	37079.64	34852.00	19268.75	0.03	0.52	1192.00	1281.57	1192.00	383.42	0.03	0.30	100.00	100.00	11.37	33660.00	35887.64	23471480.00	93.37	7578.10	7048.00
6	3	1	10026.00	7370.00	148.65	0	Spot (Block6, Row1, Column3)	18152.59	15770.00	11612.56	0.06	0.64	1175.00	1209.51	1175.00	247.71	0.01	0.20	100.00	100.00	0.00	14595.00	16977.59	10909704.00	68.40	4559.14	3940.50
6	4	1	10318.00	7372.00	149.65	0	Spot (Block6, Row1, Column4)	28316.09	25883.50	15685.63	0.04	0.55	1192.00	1271.57	1192.00	329.05	0.03	0.26	100.00	100.00	2.12	24691.50	27124.09	17386088.00	82.19	6796.92	5100.00
6	5	1	10621.00	7372.00	150.05	0	Spot (Block6, Row1, Column5)	37121.69	36099.00	23657.80	0.01	0.64	1191.00	1251.22	1191.00	267.73	0.02	0.21	100.00	100.00	28.27	34908.00	35930.69	22978420.00	133.98	7223.05	6147.50
6	6	1	10916.00	7378.00	147.60	0	Spot (Block6, Row1, Column6)	46414.82	50019.00	18760.80	0.03	0.40	1197.00	1262.44	1197.00	293.35	0.02	0.23	100.00	100.00	37.56	48822.00	45217.82	27431324.00	153.92	10946.19	8645.00
6	7	1	11213.00	7379.00	154.90	0	Spot (Block6, Row1, Column7)	59470.05	65535.00	10915.68	0.04	0.18	1204.00	1271.12	1204.00	293.62	0.02	0.23	100.00	100.00	70.56	64331.00	58266.05	39191108.00	198.21	15256.92	11822.00
6	8	1	11528.00	7381.00	161.30	0	Spot (Block6, Row1, Column8)	3313.05	3146.50	1049.12	0.02	0.32	1200.00	1244.17	1200.00	213.71	0.02	0.17	100.00	99.00	0.00	1946.50	2113.05	2385399.00	9.68	1696.04	1661.50
6	1	2	9413.00	7656.00	225.00	0	Spot (Block6, Row2, Column1)	1298.63	1283.00	158.41	0.01	0.12	1193.00	1244.90	1193.00	323.31	0.02	0.26	8.00	0.00	0.00	90.00	105.63	1886906.00	0.17	1241.26	1224.00
6	2	2	9716.00	7668.00	129.45	0	Spot (Block6, Row2, Column2)	30834.06	29827.00	12115.33	0.01	0.39	1141.00	1231.18	1141.00	384.76	0.03	0.31	100.00	100.00	0.22	28686.00	29693.06	13844492.00	76.94	6910.05	6288.00
6	3	2	10019.00	7672.00	165.95	0	Spot (Block6, Row2, Column3)	1907.24	1836.50	429.56	0.02	0.23	1159.00	1219.78	1159.00	341.52	0.02	0.28	83.00	49.00	0.00	677.50	748.24	1457132.00	2.01	1377.92	1401.50
6	4	2	10326.00	7674.00	168.55	0	Spot (Block6, Row2, Column4)	19581.06	19280.50	7937.65	0.01	0.41	1197.00	1304.32	1197.00	406.23	0.04	0.31	100.00	100.00	0.00	18083.50	18384.06	15429873.00	44.99	4588.81	4371.00
6	5	2	10625.00	7672.00	184.10	0	Spot (Block6, Row2, Column5)	11177.16	10730.00	3814.70	0.02	0.34	1215.00	1365.78	1215.00	559.45	0.05	0.41	100.00	100.00	0.00	9515.00	9962.16	10618304.00	17.54	3785.08	3372.50
6	6	2	10916.00	7675.00	151.70	0	Spot (Block6, Row2, Column6)	7990.27	7448.00	3886.64	0.03	0.49	1206.00	1457.09	1206.00	901.50	0.08	0.62	100.00	93.00	0.00	6242.00	6784.27	5049853.00	7.25	2565.58	2296.00
6	7	2	11221.00	7678.00	151.85	0	Spot (Block6, Row2, Column7)	9813.35	8735.50	5119.10	0.05	0.52	1190.00	1265.56	1190.00	390.97	0.03	0.31	100.00	100.00	0.00	7545.50	8623.35	6182409.00	21.86	3084.29	2865.00
6	8	2	11534.00	7669.00	219.80	0	Spot (Block6, Row2, Column8)	1313.57	1283.00	247.42	0.01	0.19	1186.00	1240.27	1186.00	354.99	0.02	0.29	9.00	1.00	0.00	97.00	127.57	1807476.00	0.21	1243.83	1181.00
6	1	3	9419.00	7962.00	150.55	0	Spot (Block6, Row3, Column1)	36860.16	35636.50	21594.34	0.01	0.59	1152.00	1187.36	1152.00	220.92	0.01	0.19	100.00	100.00	19.55	34484.50	35708.16	23000836.00	161.47	7170.21	5397.00
6	2	3	9723.00	7971.00	158.80	0	Spot (Block6, Row3, Column2)	2274.32	2096.50	683.25	0.04	0.30	1142.00	1229.96	1142.00	410.53	0.03	0.33	86.00	57.00	0.00	954.50	1132.32	1587474.00	2.54	1392.71	1371.00
6	3	3	10007.00	7960.00	151.15	0	Spot (Block6, Row3, Column3)	5796.90	4249.00	6597.85	0.13	1.14	1140.00	1189.06	1140.00	281.94	0.02	0.24	100.00	99.00	0.48	3109.00	4656.90	3640452.00	16.34	2221.66	1770.00
6	4	3	10320.00	7971.00	150.95	0	Spot (Block6, Row3, Column4)	48889.68	58851.50	18640.36	0.08	0.38	1178.00	1240.56	1178.00	337.04	0.02	0.27	100.00	100.00	45.53	57673.50	47711.68	30605152.00	141.38	11342.78	8853.00
6	5	3	10635.00	7977.00	157.70	0	Spot (Block6, Row3, Column5)	4715.82	2737.50	8842.99	0.24	1.88	1220.00	1553.71	1220.00	1051.37	0.11	0.68	66.00	35.00	1.46	1517.50	3495.82	3225620.00	3.01	1837.71	1713.50
6	6	3	10918.00	7972.00	229.00	0	Spot (Block6, Row3, Column6)	59481.69	65535.00	12706.60	0.04	0.21	1367.00	1961.58	1367.00	1397.42	0.16	0.71	100.00	100.00	74.02	64168.00	58114.69	89758984.00	41.16	12694.89	12023.50
6	7	3	11220.00	7984.00	148.55	0	Spot (Block6, Row3, Column7)	33567.53	29687.00	21312.78	0.05	0.63	1231.00	1525.97	1231.00	949.45	0.09	0.62	100.00	100.00	12.98	28456.00	32336.53	19905588.00	33.75	7873.25	6500.50
6	8	3	11521.00	7979.00	168.20	0	Spot (Block6, Row3, Column8)	60948.30	65535.00	10501.20	0.03	0.17	1198.00	1322.38	1198.00	556.92	0.04	0.42	100.00	100.00	75.80	64337.00	59750.30	47844888.00	107.06	14545.11	13649.50
6	1	4	9417.00	8262.00	150.65	0	Spot (Block6, Row4, Column1)	48720.16	58826.50	18661.70	0.08	0.38	1179.00	1355.36	1179.00	2112.96	0.06	1.56	100.00	100.00	44.19	57647.50	47541.16	30206700.00	22.42	11340.29	8720.50
6	2	4	9716.00	8268.00	186.70	0	Spot (Block6, Row4, Column2)	24175.50	21960.00	13600.57	0.04	0.56	1197.00	1377.95	1197.00	658.52	0.06	0.48	100.00	100.00	0.00	20763.00	22978.50	23716164.00	34.62	5586.69	5622.00
6	3	4	10016.00	8270.00	159.35	0	Spot (Block6, Row4, Column3)	64650.85	65535.00	3985.71	0.01	0.06	1194.00	1372.46	1194.00	705.26	0.06	0.51	100.00	100.00	91.45	64341.00	63456.85	45385332.00	89.72	18397.34	14861.50
6	4	4	10324.00	8262.00	189.10	0	Spot (Block6, Row4, Column4)	1946.60	1844.50	617.03	0.02	0.32	1169.00	1207.31	1169.00	263.96	0.01	0.22	84.00	60.00	0.00	675.50	777.60	1954391.00	2.80	1520.08	1364.00
6	5	4	10596.00	8269.00	152.70	0	Spot (Block6, Row4, Column5)	3308.21	2180.00	5554.09	0.18	1.68	1188.00	1241.37	1188.00	291.98	0.02	0.24	95.00	78.00	0.00	992.00	2120.21	2123870.00	7.08	1738.79	1485.50
6	6	4	10919.00	8273.00	185.60	0	Spot (Block6, Row4, Column6)	13985.12	13801.00	4615.98	0.01	0.33	1307.00	1565.96	1307.00	809.99	0.08	0.52	100.00	100.00	0.00	12494.00	12678.12	13537597.00	15.33	4451.51	4185.00
6	7	4	11214.00	8279.00	151.90	0	Spot (Block6, Row4, Column7)	17276.65	12962.50	13591.45	0.12	0.79	1294.00	1523.52	1294.00	769.94	0.07	0.51	99.00	90.00	0.00	11668.50	15982.65	10884290.00	20.46	3683.53	3254.00
6	8	4	11517.00	8285.00	155.20	0	Spot (Block6, Row4, Column8)	6793.68	5987.50	3626.50	0.05	0.53	1228.00	1337.12	1228.00	449.98	0.04	0.34	100.00	99.00	0.00	4759.50	5565.68	4470243.00	12.13	2343.16	2181.00
6	1	5	9422.00	8564.00	148.70	0	Spot (Block6, Row5, Column1)	49095.06	60259.00	18704.03	0.09	0.38	1242.00	1650.31	1242.00	2645.66	0.12	1.60	100.00	100.00	45.29	59017.00	47853.06	29702708.00	17.93	12187.73	10213.50
6	2	5	9716.00	8568.00	165.00	0	Spot (Block6, Row5, Column2)	61919.10	65535.00	8980.77	0.02	0.15	1268.00	1768.49	1268.00	2808.61	0.14	1.59	100.00	100.00	78.07	64267.00	60651.10	46873220.00	21.42	14011.21	12380.00
6	3	5	10015.00	8567.00	170.20	0	Spot (Block6, Row5, Column3)	50341.75	65219.00	18380.16	0.11	0.37	1208.00	1481.32	1208.00	911.90	0.09	0.62	100.00	100.00	48.95	64011.00	49133.75	40626152.00	53.58	9385.58	8872.00
6	4	5	10317.00	8572.00	148.60	0	Spot (Block6, Row5, Column4)	32904.48	29710.00	20767.26	0.04	0.63	1186.00	1310.39	1186.00	635.63	0.04	0.49	100.00	100.00	11.18	28524.00	31718.48	20005972.00	49.70	6590.06	5644.50
6	5	5	10619.00	8569.00	156.75	0	Spot (Block6, Row5, Column5)	64359.04	65535.00	4769.99	0.01	0.07	1181.00	1245.48	1181.00	392.96	0.02	0.32	100.00	100.00	89.61	64354.00	63178.04	43378396.00	160.61	19093.87	15301.00
6	6	5	10919.00	8570.00	152.50	0	Spot (Block6, Row5, Column6)	9121.00	8195.00	4535.49	0.05	0.50	1280.00	1518.56	1280.00	845.69	0.07	0.56	99.00	97.00	0.00	6915.00	7841.00	5846563.00	8.99	2761.82	2510.00
6	7	5	11215.00	8578.00	226.00	0	Spot (Block6, Row5, Column7)	60305.32	65535.00	11675.53	0.04	0.19	1417.00	1864.17	1417.00	1121.34	0.12	0.60	100.00	100.00	77.69	64118.00	58888.32	88408688.00	52.12	13624.44	13016.00
6	8	5	11518.00	8577.00	151.30	0	Spot (Block6, Row5, Column8)	39128.15	39233.50	23836.57	0.00	0.61	1276.00	1453.25	1276.00	718.85	0.06	0.49	100.00	100.00	33.87	37957.50	37852.15	24494336.00	52.41	8247.57	6366.50
6	1	6	9413.00	8865.00	227.20	0	Spot (Block6, Row6, Column1)	57479.57	65535.00	13357.68	0.06	0.23	1384.00	1976.56	1384.00	1458.32	0.15	0.74	100.00	100.00	63.80	64151.00	56095.57	84783304.00	38.06	13269.29	12630.00
6	2	6	9710.00	8864.00	225.05	0	Spot (Block6, Row6, Column2)	57802.90	65535.00	13923.94	0.05	0.24	1281.50	1765.52	1281.50	1307.79	0.14	0.74	100.00	100.00	69.78	64253.50	56521.40	84162032.00	42.85	13225.92	12438.00
6	3	6	10006.00	8869.00	149.80	0	Spot (Block6, Row6, Column3)	56005.95	65535.00	14089.50	0.07	0.25	1181.00	1400.16	1181.00	837.66	0.07	0.60	100.00	100.00	61.56	64354.00	54824.95	34387916.00	65.19	14204.91	11020.00
6	4	6	10318.00	8871.00	147.35	0	Spot (Block6, Row6, Column4)	6235.53	5543.00	2954.04	0.05	0.47	1172.00	1213.68	1172.00	299.13	0.02	0.25	100.00	100.00	0.00	4371.00	5063.53	3710140.00	16.79	2323.98	2168.50
6	5	6	10614.00	8870.00	154.35	0	Spot (Block6, Row6, Column5)	63998.74	65535.00	6442.97	0.01	0.10	1208.00	1326.74	1208.00	479.67	0.04	0.36	100.00	100.00	91.23	64327.00	62790.74	42303556.00	130.66	17034.83	12919.50
6	6	6	10919.00	8870.00	153.35	0	Spot (Block6, Row6, Column6)	4341.49	3560.00	2510.25	0.09	0.58	1235.00	1435.92	1235.00	728.72	0.07	0.51	79.00	63.00	0.00	2325.00	3106.49	2817628.00	3.99	1826.16	1754.50
6	7	6	11213.00	8873.00	152.30	0	Spot (Block6, Row6, Column7)	42831.85	45599.50	21975.56	0.03	0.51	1317.00	1549.78	1317.00	777.14	0.07	0.50	100.00	100.00	35.49	44282.50	41514.85	27155552.00	53.12	9543.18	7292.00
6	8	6	11520.00	8879.00	152.95	0	Spot (Block6, Row6, Column8)	47055.84	61102.50	21257.69	0.11	0.45	1275.00	1345.69	1275.00	338.69	0.02	0.25	100.00	100.00	46.75	59827.50	45780.84	30398280.00	134.96	9123.05	7302.00
6	1	7	9412.00	9163.00	175.30	0	Spot (Block6, Row7, Column1)	34328.00	31035.50	19330.58	0.04	0.56	1241.00	1598.34	1241.00	1058.54	0.11	0.66	100.00	100.00	11.71	29794.50	33087.00	29316196.00	30.92	6772.32	6596.50
6	2	7	9708.00	9165.00	167.80	0	Spot (Block6, Row7, Column2)	2407.12	2108.00	884.59	0.06	0.37	1202.00	1453.15	1202.00	914.66	0.08	0.63	49.00	20.00	0.00	906.00	1205.12	1879963.00	1.04	1435.87	1424.00
6	3	7	10018.00	9152.00	185.10	0	Spot (Block6, Row7, Column3)	1345.01	1306.00	175.51	0.01	0.13	1133.00	1188.53	1133.00	282.27	0.02	0.24	29.00	2.00	0.00	173.00	212.01	1293900.00	0.55	1238.82	1195.00
6	4	7	10311.00	9171.00	170.50	0	Spot (Block6, Row7, Column4)	1993.62	1857.00	581.32	0.03	0.29	1118.00	1209.84	1118.00	357.20	0.03	0.30	79.00	51.00	0.00	739.00	875.62	1616827.00	2.19	1356.65	1321.50
6	5	7	10617.00	9171.00	190.90	0	Spot (Block6, Row7, Column5)	13154.66	11888.50	7105.99	0.04	0.54	1295.00	1626.67	1295.00	1092.56	0.10	0.67	100.00	99.00	0.00	10593.50	11859.66	13575611.00	10.55	3780.91	3625.00
6	6	7	10908.00	9171.00	220.45	0	Spot (Block6, Row7, Column6)	55762.20	65535.00	14952.09	0.07	0.27	1468.00	2025.47	1468.00	1461.07	0.14	0.72	100.00	100.00	63.53	64067.00	54294.20	77677624.00	36.78	13396.57	12556.50
6	7	7	11203.00	9179.00	150.50	0	Spot (Block6, Row7, Column7)	55744.96	65535.00	13781.72	0.07	0.25	1409.00	1650.72	1409.00	870.43	0.07	0.53	100.00	100.00	54.93	64126.00	54335.96	34506400.00	62.15	14536.87	12420.00
6	8	7	11514.00	9178.00	187.75	0	Spot (Block6, Row7, Column8)	21085.62	21247.00	6575.93	0.00	0.31	1287.00	1364.26	1287.00	418.30	0.03	0.31	100.00	100.00	0.00	19960.00	19798.62	20938012.00	47.15	6355.39	5438.50
6	1	8	9402.00	9473.00	178.65	0	Spot (Block6, Row8, Column1)	1640.11	1554.50	357.39	0.02	0.22	1191.00	1282.41	1191.00	489.39	0.03	0.38	35.00	6.00	0.00	363.50	449.11	1466261.00	0.73	1363.24	1333.00
6	2	8	9708.00	9465.00	151.00	0	Spot (Block6, Row8, Column2)	7340.80	6883.00	3691.63	0.03	0.50	1172.00	1189.87	1172.00	189.99	0.01	0.16	100.00	100.00	0.00	5711.00	6168.80	4602681.00	32.38	2458.19	2279.50
6	3	8	10002.00	9465.00	148.35	0	Spot (Block6, Row8, Column3)	18024.27	14975.00	13170.42	0.08	0.73	1118.00	1181.40	1118.00	290.86	0.02	0.25	100.00	100.00	0.00	13857.00	16906.27	10814559.00	57.91	4098.29	3540.00
6	4	8	10307.00	9471.00	162.85	0	Spot (Block6, Row8, Column4)	64527.43	65535.00	4600.37	0.01	0.07	1126.00	1209.19	1126.00	378.65	0.03	0.31	100.00	100.00	92.78	64409.00	63401.43	47363596.00	167.22	17637.91	13841.50
6	5	8	10598.00	9457.00	156.80	0	Spot (Block6, Row8, Column5)	1763.72	1718.50	327.44	0.01	0.19	1200.00	1473.47	1200.00	958.27	0.09	0.65	13.00	0.00	0.00	518.50	563.72	1188746.00	0.30	1444.46	1467.00
6	6	8	10910.00	9471.00	230.70	0	Spot (Block6, Row8, Column6)	58774.10	65535.00	13429.31	0.05	0.23	1489.00	1946.55	1489.00	1355.90	0.12	0.70	100.00	100.00	72.48	64046.00	57285.10	89925480.00	41.91	12805.79	12144.50
6	7	8	11209.00	9476.00	147.70	0	Spot (Block6, Row8, Column7)	23656.73	22261.00	12916.96	0.03	0.55	1412.00	1629.56	1412.00	850.40	0.06	0.52	100.00	100.00	0.00	20849.00	22244.73	14123069.00	25.90	6019.44	5220.00
6	8	8	11498.00	9476.00	154.20	0	Spot (Block6, Row8, Column8)	63806.62	65535.00	6376.83	0.01	0.10	1343.00	1436.43	1343.00	451.64	0.03	0.31	100.00	100.00	87.44	64192.00	62463.62	41666100.00	138.10	18279.35	14161.50
7	1	1	13925.00	7391.00	158.10	0	Spot (Block7, Row1, Column1)	44400.75	46156.00	19275.04	0.02	0.43	1087.00	1145.60	1087.00	307.64	0.02	0.27	100.00	100.00	34.11	45069.00	43313.75	30592328.00	140.61	9717.16	7384.00
7	2	1	14221.00	7395.00	156.15	0	Spot (Block7, Row1, Column2)	2685.72	2398.00	1039.46	0.05	0.39	1097.00	1134.24	1097.00	206.63	0.01	0.18	96.00	91.00	0.00	1301.00	1588.72	1802118.00	7.51	1498.17	1463.50
7	3	1	14537.00	7388.00	186.40	0	Spot (Block7, Row1, Column3)	1353.69	1288.00	219.85	0.02	0.16	1095.00	1124.78	1095.00	145.37	0.01	0.13	61.00	41.00	0.00	193.00	258.69	1323913.00	1.57	1206.68	1184.50
7	4	1	14818.00	7403.00	154.15	0	Spot (Block7, Row1, Column4)	2352.36	2294.50	702.58	0.01	0.30	1092.00	1111.85	1092.00	135.84	0.01	0.12	99.00	97.00	0.00	1202.50	1260.36	1533741.00	9.13	1426.77	1431.00
7	5	1	15118.00	7401.00	169.55	0	Spot (Block7, Row1, Column5)	1580.70	1512.00	353.44	0.02	0.22	1094.00	1119.85	1094.00	152.89	0.01	0.14	86.00	63.00	0.00	418.00	486.70	1269306.00	3.01	1250.49	1236.00
7	6	1	15420.00	7403.00	148.40	0	Spot (Block7, Row1, Column6)	3574.87	3265.00	1397.34	0.04	0.39	1093.00	1111.96	1093.00	144.82	0.01	0.13	100.00	100.00	0.00	2172.00	2481.87	2141350.00	17.01	1804.05	1738.00
7	7	1	15718.00	7408.00	149.15	0	Spot (Block7, Row1, Column7)	2778.63	2554.00	768.42	0.04	0.28	1086.00	1092.27	1086.00	127.24	0.00	0.12	100.00	100.00	0.00	1468.00	1692.63	1706077.00	13.25	1585.52	1491.00
7	8	1	16027.00	7411.00	188.55	0	Spot (Block7, Row1, Column8)	1594.92	1522.50	358.93	0.02	0.23	1024.00	1054.73	1024.00	119.00	0.01	0.11	94.00	83.00	0.00	498.50	570.92	1607676.00	4.54	1197.34	1185.00
7	1	2	13942.00	7689.00	228.25	0	Spot (Block7, Row2, Column1)	1167.13	1163.00	162.32	0.00	0.14	1011.00	1058.81	1011.00	204.42	0.02	0.19	35.00	6.00	0.00	152.00	156.13	1750692.00	0.53	1087.17	1088.00
7	2	2	14231.00	7684.00	174.55	0	Spot (Block7, Row2, Column2)	1323.87	1299.00	199.23	0.01	0.15	1081.00	1084.75	1081.00	131.35	0.00	0.12	64.00	38.00	0.00	218.00	242.87	1129257.00	1.82	1168.99	1109.00
7	3	2	14514.00	7707.00	220.20	0	Spot (Block7, Row2, Column3)	1290.19	1281.00	174.53	0.00	0.14	1089.00	1110.96	1089.00	138.07	0.01	0.12	55.00	32.00	0.00	192.00	201.19	1793366.00	1.30	1166.48	1146.00
7	4	2	14836.00	7686.00	203.95	0	Spot (Block7, Row2, Column4)	1408.29	1401.00	177.52	0.00	0.13	1106.00	1147.95	1106.00	166.66	0.02	0.15	75.00	39.00	0.00	295.00	302.29	1661783.00	1.56	1201.44	1186.50
7	5	2	15126.00	7703.00	197.50	0	Spot (Block7, Row2, Column5)	6133.93	5983.00	2046.09	0.01	0.33	1174.00	1251.17	1174.00	441.30	0.03	0.35	100.00	99.00	0.00	4809.00	4959.93	6765726.00	11.06	2417.98	2339.00
7	6	2	15425.00	7702.00	147.00	-50	Spot (Block7, Row2, Column6)	1308.14	1289.50	149.47	0.01	0.11	1171.00	1400.24	1171.00	875.82	0.08	0.63	0.00	0.00	0.00	118.50	137.14	771803.00	-0.11	1294.88	1298.50
7	7	2	15723.00	7707.00	180.30	0	Spot (Block7, Row2, Column7)	1331.19	1298.00	160.05	0.01	0.12	1095.00	1174.39	1095.00	415.99	0.03	0.35	12.00	0.00	0.00	203.00	236.19	1215379.00	0.38	1195.50	1189.00
7	8	2	16023.00	7699.00	190.25	0	Spot (Block7, Row2, Column8)	1168.13	1179.00	122.68	0.00	0.11	1058.00	1112.06	1058.00	402.91	0.02	0.36	0.00	0.00	0.00	121.00	110.13	1190322.00	0.14	1123.44	1102.50
7	1	3	13921.00	7996.00	172.95	0	Spot (Block7, Row3, Column1)	1635.50	1606.00	325.82	0.01	0.20	1005.00	1031.99	1005.00	119.53	0.01	0.12	97.00	89.00	0.00	601.00	630.50	1359097.00	5.05	1196.60	1195.00
7	2	3	14228.00	8017.00	196.05	0	Spot (Block7, Row3, Column2)	1276.36	1274.00	171.79	0.00	0.13	1041.00	1109.46	1041.00	336.77	0.03	0.30	27.00	0.00	0.00	233.00	235.36	1391227.00	0.50	1133.83	1094.00
7	3	3	14518.00	7986.00	179.45	0	Spot (Block7, Row3, Column3)	1680.03	1546.00	745.12	0.04	0.44	1083.00	1104.62	1083.00	153.72	0.01	0.14	88.00	71.00	0.00	463.00	597.03	1515388.00	3.74	1239.28	1209.00
7	4	3	14818.00	7997.00	153.40	0	Spot (Block7, Row3, Column4)	5658.16	5307.50	2738.97	0.03	0.48	1103.00	1137.20	1103.00	151.16	0.01	0.13	100.00	100.00	0.00	4204.50	4555.16	3632539.00	29.91	2214.47	2031.50
7	5	3	15123.00	8000.00	147.00	-50	Spot (Block7, Row3, Column5)	2278.10	1584.50	4002.92	0.16	1.76	1201.00	1489.76	1201.00	1024.61	0.09	0.69	8.00	6.00	0.00	383.50	1077.10	1344079.00	0.77	1476.39	1390.00
7	6	3	15421.00	8003.00	229.95	0	Spot (Block7, Row3, Column6)	59232.39	65535.00	13282.07	0.04	0.22	1301.00	1917.89	1301.00	1411.14	0.17	0.74	100.00	100.00	75.11	64234.00	57931.39	90212040.00	40.62	12061.56	11260.00
7	7	3	15724.00	8004.00	147.00	-50	Spot (Block7, Row3, Column7)	1526.85	1458.50	598.84	0.02	0.39	1154.00	1418.53	1154.00	929.12	0.09	0.65	1.00	1.00	0.00	304.50	372.85	897790.00	0.12	1446.09	1288.00
7	8	3	16022.00	8006.00	175.50	0	Spot (Block7, Row3, Column8)	61422.71	65535.00	10581.77	0.03	0.17	1093.00	1217.48	1093.00	629.82	0.05	0.52	100.00	100.00	83.12	64442.00	60329.71	52762656.00	95.59	14600.54	12539.00
7	1	4	13922.00	8292.00	152.30	0	Spot (Block7, Row4, Column1)	5663.23	5258.00	2800.29	0.03	0.49	1084.00	1142.80	1084.00	322.51	0.02	0.28	100.00	100.00	0.00	4174.00	4579.23	3601812.00	14.02	2042.44	1976.00
7	2	4	14218.00	8296.00	175.55	0	Spot (Block7, Row4, Column2)	21321.65	19188.00	11004.45	0.05	0.52	1117.00	1289.51	1117.00	565.66	0.06	0.44	100.00	100.00	0.00	18071.00	20204.65	18379256.00	35.41	4702.80	4601.00
7	3	4	14521.00	8296.00	150.90	0	Spot (Block7, Row4, Column3)	16092.71	15498.50	8135.54	0.02	0.51	1099.00	1227.69	1099.00	493.42	0.05	0.40	100.00	100.00	0.00	14399.50	14993.71	10009668.00	30.13	4572.19	3963.00
7	4	4	14802.00	8302.00	189.65	0	Spot (Block7, Row4, Column4)	1277.66	1283.00	128.74	0.00	0.10	1097.00	1126.56	1097.00	145.88	0.01	0.13	59.00	21.00	0.00	186.00	180.66	1300655.00	1.04	1205.23	1191.50
7	5	4	15117.00	8304.00	199.55	0	Spot (Block7, Row4, Column5)	1415.48	1361.00	300.30	0.02	0.21	1165.00	1236.96	1165.00	386.75	0.03	0.31	19.00	1.00	0.00	196.00	250.48	1602327.00	0.46	1274.22	1265.00
7	6	4	15422.00	8300.00	197.15	0	Spot (Block7, Row4, Column6)	7647.46	7494.00	2389.76	0.01	0.31	1241.00	1570.95	1241.00	1071.16	0.10	0.68	100.00	98.00	0.00	6253.00	6406.46	8396908.00	5.67	2835.14	2551.50
7	7	4	15722.00	8304.00	147.00	-50	Spot (Block7, Row4, Column7)	1421.71	1371.00	209.11	0.02	0.15	1161.00	1381.68	1161.00	781.42	0.08	0.57	1.00	0.00	0.00	210.00	260.71	834546.00	0.05	1298.64	1234.50
7	8	4	16019.00	8308.00	162.75	0	Spot (Block7, Row4, Column8)	1580.19	1491.00	252.00	0.03	0.16	1085.00	1157.41	1085.00	430.49	0.03	0.37	46.00	10.00	0.00	406.00	495.19	1161443.00	0.98	1244.98	1227.00
7	1	5	13921.00	8593.00	147.80	0	Spot (Block7, Row5, Column1)	5325.91	4590.00	2797.39	0.06	0.53	1197.00	1476.57	1197.00	941.36	0.09	0.64	91.00	72.00	0.00	3393.00	4128.91	3200872.00	4.09	2106.13	1922.00
7	2	5	14214.00	8591.00	173.95	0	Spot (Block7, Row5, Column2)	62240.23	65535.00	9232.03	0.02	0.15	1279.00	1613.62	1279.00	1037.27	0.10	0.64	100.00	100.00	85.21	64256.00	60961.23	52593540.00	58.45	14079.25	12668.00
7	3	5	14517.00	8596.00	162.80	0	Spot (Block7, Row5, Column3)	49855.31	60676.00	17643.90	0.09	0.35	1178.00	1360.90	1178.00	697.04	0.06	0.51	100.00	100.00	46.03	59498.00	48677.31	36394676.00	69.57	9464.89	8818.50
7	4	5	14823.00	8601.00	155.95	0	Spot (Block7, Row5, Column4)	2440.40	2296.00	729.58	0.03	0.30	1096.00	1174.73	1096.00	414.10	0.03	0.35	92.00	72.00	0.00	1200.00	1344.40	1632630.00	3.06	1468.79	1425.00
7	5	5	15121.00	8602.00	147.95	0	Spot (Block7, Row5, Column5)	18722.25	17739.00	10168.64	0.02	0.54	1104.00	1144.33	1104.00	161.39	0.02	0.14	100.00	100.00	0.00	16635.00	17618.25	11195906.00	108.92	5123.86	4075.00
7	6	5	15420.00	8603.00	147.00	-50	Spot (Block7, Row5, Column6)	1373.21	1382.00	133.05	0.00	0.10	1200.00	1373.39	1200.00	666.29	0.06	0.49	0.00	0.00	0.00	182.00	173.21	807449.00	-0.00	1334.61	1301.00
7	7	5	15719.00	8606.00	217.15	0	Spot (Block7, Row5, Column7)	59366.53	65535.00	12113.37	0.04	0.20	1238.00	1587.37	1238.00	1000.74	0.11	0.63	100.00	100.00	72.19	64297.00	58128.53	79848936.00	57.74	13827.22	12850.00
7	8	5	16053.00	8605.00	186.10	0	Spot (Block7, Row5, Column8)	1464.08	1326.50	387.92	0.04	0.26	1059.00	1179.08	1059.00	602.75	0.05	0.51	26.00	5.00	0.00	267.50	405.08	1426012.00	0.47	1222.98	1117.00
7	1	6	13913.00	8892.00	227.65	0	Spot (Block7, Row6, Column1)	57935.70	65535.00	13742.42	0.05	0.24	1355.50	1885.23	1355.50	1392.41	0.14	0.74	100.00	100.00	67.38	64179.50	56580.20	86325200.00	40.25	12905.31	12632.00
7	2	6	14219.00	8892.00	221.30	0	Spot (Block7, Row6, Column2)	55414.61	65535.00	15347.92	0.07	0.28	1318.00	1847.17	1318.00	1374.16	0.15	0.74	100.00	100.00	61.62	64217.00	54096.61	77969224.00	38.98	12637.36	11667.00
7	3	6	14510.00	8898.00	152.25	0	Spot (Block7, Row6, Column3)	5997.03	5256.00	3019.36	0.06	0.50	1197.00	1398.78	1197.00	819.27	0.07	0.59	99.00	81.00	0.00	4059.00	4800.03	3814113.00	5.61	2170.25	1846.50
7	4	6	14822.00	8890.00	173.45	0	Spot (Block7, Row6, Column4)	1628.97	1612.00	252.39	0.00	0.15	1096.00	1124.78	1096.00	154.25	0.01	0.14	93.00	82.00	0.00	516.00	532.97	1365074.00	3.27	1271.32	1225.00
7	5	6	15112.00	8902.00	148.45	0	Spot (Block7, Row6, Column5)	5854.82	5504.50	2735.61	0.03	0.47	1105.00	1164.07	1105.00	249.85	0.02	0.21	100.00	100.00	0.00	4399.50	4749.82	3559731.00	18.77	2173.77	2041.00
7	6	6	15429.00	8895.00	205.00	0	Spot (Block7, Row6, Column6)	1272.64	1268.00	151.97	0.00	0.12	1179.00	1331.47	1179.00	728.14	0.05	0.55	0.00	0.00	0.00	89.00	93.64	1523345.00	-0.08	1172.29	1174.00
7	7	6	15726.00	8907.00	161.95	0	Spot (Block7, Row6, Column7)	2235.51	2199.50	521.14	0.01	0.23	1183.00	1303.39	1183.00	605.15	0.04	0.46	77.00	31.00	0.00	1016.50	1052.51	1614037.00	1.54	1490.63	1442.00
7	8	6	16026.00	8910.00	158.25	0	Spot (Block7, Row6, Column8)	1723.02	1658.00	386.68	0.02	0.22	1075.00	1099.19	1075.00	188.21	0.01	0.17	89.00	72.00	0.00	583.00	648.02	1188886.00	3.31	1255.61	1234.50
7	1	7	13913.00	9193.00	166.15	0	Spot (Block7, Row7, Column1)	29962.97	25873.00	16345.17	0.06	0.55	1110.00	1423.75	1110.00	921.64	0.11	0.65	100.00	100.00	2.62	24763.00	28852.97	22891728.00	30.97	5762.09	5536.00
7	2	7	14249.00	9206.00	233.05	0	Spot (Block7, Row7, Column2)	1338.51	1309.00	228.10	0.01	0.17	1177.00	1375.55	1177.00	784.75	0.07	0.57	0.00	0.00	0.00	132.00	161.51	2098789.00	-0.05	1233.49	1197.00
7	3	7	14516.00	9197.00	147.00	-50	Spot (Block7, Row7, Column3)	1166.08	1175.50	132.28	0.00	0.11	1110.00	1176.41	1110.00	271.26	0.03	0.23	6.00	0.00	0.00	65.50	56.08	687990.00	-0.04	1224.84	1203.00
7	4	7	14826.00	9202.00	208.75	0	Spot (Block7, Row7, Column4)	1297.55	1269.00	185.89	0.01	0.14	1095.00	1161.20	1095.00	431.86	0.03	0.37	15.00	0.00	0.00	174.00	202.55	1615450.00	0.32	1162.67	1127.00
7	5	7	15116.00	9201.00	147.00	-50	Spot (Block7, Row7, Column5)	1359.24	1390.00	180.54	0.01	0.13	1157.00	1336.04	1157.00	789.72	0.06	0.59	0.00	0.00	0.00	233.00	202.24	797875.00	0.03	1290.95	1286.00
7	6	7	15414.00	9200.00	210.90	0	Spot (Block7, Row7, Column6)	53957.62	65535.00	16905.73	0.08	0.31	1295.00	1743.67	1295.00	1277.49	0.13	0.73	100.00	100.00	63.15	64240.00	52662.62	68526968.00	40.87	13201.07	12911.00
7	7	7	15710.00	9217.00	156.40	0	Spot (Block7, Row7, Column7)	2002.23	1828.00	718.07	0.04	0.36	1202.00	1408.05	1202.00	790.38	0.07	0.56	38.00	7.00	0.00	626.00	800.23	1353506.00	0.75	1478.38	1433.50
7	8	7	16011.00	9209.00	192.55	0	Spot (Block7, Row7, Column8)	11228.53	11164.00	3100.05	0.00	0.28	1090.00	1153.57	1090.00	345.34	0.02	0.30	100.00	100.00	0.00	10074.00	10138.53	11756269.00	29.17	3564.24	2994.00
7	1	8	13935.00	9504.00	231.90	0	Spot (Block7, Row8, Column1)	1324.16	1280.00	262.23	0.01	0.20	1063.00	1125.14	1063.00	380.77	0.02	0.34	26.00	3.00	0.00	217.00	261.16	2059066.00	0.52	1163.79	1131.00
7	2	8	14227.00	9476.00	183.65	0	Spot (Block7, Row8, Column2)	1309.86	1305.50	149.56	0.00	0.11	1091.00	1120.13	1091.00	155.43	0.01	0.14	63.00	32.00	0.00	214.50	218.86	1236506.00	1.22	1198.13	1183.50
7	3	8	14503.00	9481.00	141.45	0	Spot (Block7, Row8, Column3)	1394.46	1350.50	206.08	0.01	0.15	1090.00	1143.24	1090.00	278.66	0.02	0.24	49.00	12.00	0.00	260.50	304.46	755800.00	0.90	1265.47	1217.00
7	4	8	14811.00	9500.00	169.40	0	Spot (Block7, Row8, Column4)	64264.61	65535.00	5436.07	0.01	0.08	1108.00	1208.13	1108.00	490.82	0.04	0.41	100.00	100.00	92.71	64427.00	63156.61	51155148.00	128.47	17837.62	14009.00
7	5	8	15099.00	9511.00	139.10	0	Spot (Block7, Row8, Column5)	1298.25	1290.00	200.47	0.00	0.15	1102.00	1307.98	1102.00	879.08	0.07	0.67	0.00	0.00	0.00	188.00	196.25	678986.00	-0.01	1197.07	1151.00
7	6	8	15412.00	9502.00	231.95	0	Spot (Block7, Row8, Column6)	57645.25	65535.00	14608.95	0.06	0.25	1311.00	1853.97	1311.00	1463.20	0.15	0.79	100.00	100.00	69.61	64224.00	56334.25	89351216.00	38.13	12009.11	11515.50
7	7	8	15715.00	9502.00	150.75	0	Spot (Block7, Row8, Column7)	2357.07	2327.00	666.16	0.01	0.28	1173.00	1407.68	1173.00	944.38	0.08	0.67	59.00	16.00	0.00	1154.00	1184.07	1473169.00	1.01	1517.17	1456.50
7	8	8	16000.00	9503.00	157.40	0	Spot (Block7, Row8, Column8)	63988.21	65535.00	6274.77	0.01	0.10	1084.00	1171.28	1084.00	400.47	0.03	0.34	100.00	100.00	88.81	64451.00	62904.21	43448400.00	156.86	18054.64	14729.00
8	1	1	18432.00	7419.00	156.70	0	Spot (Block8, Row1, Column1)	50018.13	56423.50	16657.77	0.05	0.33	794.00	844.58	794.00	240.46	0.03	0.28	100.00	100.00	42.50	55629.50	49224.13	34012592.00	204.50	10671.26	8301.50
8	2	1	18723.00	7425.00	148.00	0	Spot (Block8, Row1, Column2)	6973.93	6794.00	3156.13	0.01	0.45	782.00	808.97	782.00	178.26	0.01	0.22	100.00	100.00	0.00	6012.00	6191.93	4163435.00	34.58	2179.12	1889.00
8	3	1	19028.00	7431.00	208.10	0	Spot (Block8, Row1, Column3)	942.97	910.00	196.26	0.02	0.21	786.00	790.69	786.00	74.28	0.00	0.09	72.00	41.00	0.00	124.00	156.97	1165513.00	2.05	855.86	830.50
8	4	1	19319.00	7429.00	148.00	0	Spot (Block8, Row1, Column4)	5950.56	5529.00	3291.93	0.03	0.55	794.00	801.58	794.00	80.77	0.00	0.10	100.00	100.00	0.00	4735.00	5156.56	3552486.00	63.75	1902.13	1704.00
8	5	1	19617.00	7431.00	167.75	0	Spot (Block8, Row1, Column5)	1038.88	1032.00	128.64	0.00	0.12	781.00	793.24	781.00	103.79	0.01	0.13	92.00	66.00	0.00	251.00	257.88	816563.00	2.37	865.00	872.00
8	6	1	19922.00	7428.00	148.25	0	Spot (Block8, Row1, Column6)	3132.68	3017.00	1316.84	0.02	0.42	761.00	769.39	761.00	103.76	0.00	0.13	100.00	100.00	0.00	2256.00	2371.68	1895269.00	22.78	1405.41	1216.50
8	7	1	20222.00	7433.00	145.60	0	Spot (Block8, Row1, Column7)	5424.92	5485.00	2293.84	0.00	0.42	780.00	788.34	780.00	109.26	0.00	0.14	100.00	100.00	0.00	4705.00	4644.92	3130181.00	42.44	1982.05	1604.00
8	8	1	20536.00	7432.00	164.05	0	Spot (Block8, Row1, Column8)	1484.94	1367.50	493.57	0.04	0.33	777.00	779.67	777.00	62.41	0.00	0.08	100.00	100.00	0.00	590.50	707.94	1098854.00	11.30	976.20	952.00
8	1	2	18418.00	7702.00	209.15	0	Spot (Block8, Row2, Column1)	902.58	889.00	85.52	0.01	0.09	786.00	813.93	786.00	177.69	0.02	0.22	23.00	0.00	0.00	103.00	116.58	1127326.00	0.50	840.13	816.00
8	2	2	18735.00	7720.00	131.65	0	Spot (Block8, Row2, Column2)	1086.86	1087.00	124.93	0.00	0.11	784.00	786.19	784.00	69.26	0.00	0.09	99.00	92.00	0.00	303.00	302.86	506477.00	4.34	922.74	903.00
8	3	2	19010.00	7703.00	204.00	0	Spot (Block8, Row2, Column3)	916.12	892.00	115.64	0.01	0.13	787.00	787.26	787.00	56.09	0.00	0.07	72.00	46.00	0.00	105.00	129.12	1083767.00	2.30	867.03	815.00
8	4	2	19331.00	7724.00	198.65	0	Spot (Block8, Row2, Column4)	988.23	977.50	107.47	0.00	0.11	792.00	804.24	792.00	95.91	0.01	0.12	86.00	46.00	0.00	185.50	196.23	1102865.00	1.92	868.06	869.00
8	5	2	19630.00	7723.00	185.20	0	Spot (Block8, Row2, Column5)	12976.39	12832.50	4303.53	0.00	0.33	791.00	867.69	791.00	1234.59	0.04	1.42	100.00	99.00	0.00	12041.50	12185.39	12535195.00	9.81	3924.03	3398.00
8	6	2	19923.00	7704.00	178.30	0	Spot (Block8, Row2, Column6)	1014.46	1015.00	177.93	0.00	0.18	783.00	912.17	783.00	1272.18	0.07	1.39	0.00	0.00	0.00	232.00	231.46	903882.00	0.08	866.70	838.00
8	7	2	20225.00	7732.00	168.90	0	Spot (Block8, Row2, Column7)	986.84	965.00	196.97	0.01	0.20	781.00	793.79	781.00	156.48	0.01	0.20	57.00	10.00	0.00	184.00	205.84	778619.00	1.23	857.96	864.00
8	8	2	20510.00	7724.00	199.50	0	Spot (Block8, Row2, Column8)	921.13	900.00	137.23	0.01	0.15	786.00	833.03	786.00	336.55	0.03	0.40	3.00	0.00	0.00	114.00	135.13	1032590.00	0.26	844.59	822.00
8	1	3	18422.00	8016.00	146.65	0	Spot (Block8, Row3, Column1)	2516.64	2463.00	726.04	0.01	0.29	783.00	801.29	783.00	389.58	0.01	0.49	100.00	96.00	0.00	1680.00	1733.64	1487335.00	4.40	1233.52	1155.00
8	2	3	18736.00	8022.00	136.45	0	Spot (Block8, Row3, Column2)	1112.65	1019.00	322.29	0.04	0.29	786.00	808.59	786.00	142.16	0.01	0.18	89.00	37.00	0.00	233.00	326.65	559664.00	2.14	922.47	907.00
8	3	3	19015.00	8023.00	151.95	0	Spot (Block8, Row3, Column3)	1531.87	1525.00	379.78	0.00	0.25	787.00	800.32	787.00	101.26	0.01	0.13	99.00	98.00	0.00	738.00	744.87	971203.00	7.22	986.84	982.50
8	4	3	19322.00	8027.00	148.05	0	Spot (Block8, Row3, Column4)	5070.87	4749.50	2438.79	0.03	0.48	791.00	798.12	791.00	65.48	0.00	0.08	100.00	100.00	0.00	3958.50	4279.87	3062807.00	65.25	1748.35	1497.00
8	5	3	19619.00	8029.00	143.90	0	Spot (Block8, Row3, Column5)	2029.39	1561.00	1504.03	0.11	0.74	801.00	944.66	801.00	1255.31	0.07	1.33	18.00	8.00	0.00	760.00	1228.39	1150665.00	0.86	1091.61	1027.00
8	6	3	19924.00	8030.00	198.65	0	Spot (Block8, Row3, Column6)	33780.24	27644.00	21002.95	0.09	0.62	830.00	1073.46	830.00	1319.50	0.11	1.23	100.00	100.00	18.74	26814.00	32950.24	37665180.00	24.79	7569.82	7456.50
8	7	3	20249.00	8034.00	152.60	0	Spot (Block8, Row3, Column7)	979.88	981.00	114.10	0.00	0.12	796.00	932.83	796.00	535.49	0.07	0.57	0.00	0.00	0.00	185.00	183.88	631042.00	0.09	874.09	872.50
8	8	3	20522.00	8034.00	166.15	0	Spot (Block8, Row3, Column8)	60556.61	65535.00	11084.93	0.03	0.18	809.00	921.02	809.00	530.36	0.06	0.58	100.00	100.00	75.33	64726.00	59747.61	46386812.00	112.44	13396.73	12095.00
8	1	4	18421.00	8314.00	150.35	0	Spot (Block8, Row4, Column1)	4508.48	4202.00	2316.09	0.03	0.51	790.00	836.59	790.00	418.72	0.02	0.50	100.00	92.00	0.00	3412.00	3718.48	2790751.00	8.77	1661.67	1446.50
8	2	4	18716.00	8325.00	173.45	0	Spot (Block8, Row4, Column2)	8737.11	8027.50	4017.54	0.04	0.46	804.00	900.36	804.00	374.80	0.05	0.42	100.00	100.00	0.00	7223.50	7933.11	7321697.00	20.91	2436.91	2378.00
8	3	4	19016.00	8325.00	149.55	0	Spot (Block8, Row4, Column3)	24669.06	23724.00	12395.51	0.02	0.50	795.00	866.70	795.00	276.54	0.04	0.32	100.00	100.00	0.00	22929.00	23874.06	15072795.00	86.07	6004.55	5352.00
8	4	4	19337.00	8307.00	232.65	0	Spot (Block8, Row4, Column4)	942.73	916.00	268.39	0.01	0.28	790.00	798.96	790.00	94.01	0.00	0.12	61.00	31.00	0.00	126.00	152.73	1470664.00	1.53	835.11	813.50
8	5	4	19605.00	8334.00	165.15	0	Spot (Block8, Row4, Column5)	1273.25	1245.00	261.43	0.01	0.21	792.00	808.48	792.00	111.22	0.01	0.14	99.00	83.00	0.00	453.00	481.25	965124.00	4.18	938.00	925.00
8	6	4	19926.00	8329.00	191.85	0	Spot (Block8, Row4, Column6)	15433.41	15566.00	4545.91	0.00	0.29	815.00	922.01	815.00	377.39	0.05	0.41	100.00	100.00	0.00	14751.00	14618.41	16066181.00	38.45	4156.81	3729.00
8	7	4	20223.00	8342.00	141.55	0	Spot (Block8, Row4, Column7)	1570.54	1264.00	2066.77	0.09	1.32	809.00	895.88	809.00	353.43	0.04	0.39	65.00	15.00	0.00	455.00	761.54	855943.00	1.91	1021.59	956.00
8	8	4	20529.00	8357.00	205.65	0	Spot (Block8, Row4, Column8)	1155.11	1116.00	388.43	0.01	0.34	811.00	865.37	811.00	331.71	0.03	0.38	45.00	9.00	0.00	305.00	344.11	1393058.00	0.87	1005.97	885.00
8	1	5	18421.00	8623.00	144.20	0	Spot (Block8, Row5, Column1)	16038.66	14683.00	7882.73	0.04	0.49	813.00	930.94	813.00	456.75	0.06	0.49	100.00	100.00	0.00	13870.00	15225.66	9029768.00	33.08	3982.84	3302.00
8	2	5	18716.00	8624.00	165.55	0	Spot (Block8, Row5, Column2)	61960.44	65535.00	9365.70	0.02	0.15	833.00	1024.86	833.00	562.40	0.09	0.55	100.00	100.00	81.52	64702.00	61127.44	47276280.00	108.35	13294.44	12817.50
8	3	5	19020.00	8621.00	159.90	0	Spot (Block8, Row5, Column3)	31089.90	26513.00	17781.08	0.07	0.57	792.00	912.94	792.00	433.48	0.06	0.47	100.00	100.00	3.56	25721.00	30297.90	21856228.00	69.62	5386.94	4713.00
8	4	5	19315.00	8623.00	151.85	0	Spot (Block8, Row5, Column4)	1621.72	1467.50	620.45	0.04	0.38	768.00	804.79	768.00	218.99	0.02	0.27	98.00	75.00	0.00	699.50	853.72	1028169.00	3.73	1001.70	949.00
8	5	5	19620.00	8626.00	146.70	0	Spot (Block8, Row5, Column5)	17004.82	16073.00	8386.00	0.02	0.49	781.00	794.61	781.00	101.93	0.01	0.13	100.00	100.00	0.00	15292.00	16223.82	9964822.00	159.03	4181.65	3342.00
8	6	5	19927.00	8622.00	157.50	0	Spot (Block8, Row5, Column6)	1279.81	1270.50	228.73	0.00	0.18	810.00	895.84	810.00	366.49	0.04	0.41	68.00	9.00	0.00	460.50	469.81	875387.00	1.05	938.60	928.00
8	7	5	20222.00	8629.00	192.10	0	Spot (Block8, Row5, Column7)	29791.40	25964.50	17488.44	0.06	0.59	841.00	976.39	841.00	480.22	0.06	0.49	100.00	100.00	2.78	25123.50	28950.40	31102264.00	60.00	6635.91	6688.50
8	8	5	20526.00	8630.00	152.55	0	Spot (Block8, Row5, Column8)	1647.68	1626.50	354.00	0.01	0.21	808.00	876.08	808.00	322.29	0.04	0.37	94.00	62.00	0.00	818.50	839.68	1051219.00	2.39	1047.14	1026.50
8	1	6	18415.00	8924.00	196.95	0	Spot (Block8, Row6, Column1)	29016.47	21613.00	20235.94	0.13	0.70	846.00	1056.25	846.00	581.09	0.10	0.55	100.00	100.00	11.46	20767.00	28170.47	31889220.00	48.12	6475.21	6566.50
8	2	6	18716.00	8917.00	202.55	0	Spot (Block8, Row6, Column2)	17930.61	16702.00	8861.89	0.03	0.49	821.00	1055.63	821.00	617.71	0.11	0.59	100.00	100.00	0.00	15881.00	17109.61	20907084.00	27.32	4664.88	4489.50
8	3	6	19010.00	8926.00	148.30	0	Spot (Block8, Row6, Column3)	6443.46	6096.00	3168.33	0.02	0.49	780.00	875.79	780.00	360.47	0.05	0.41	100.00	100.00	0.00	5316.00	5663.46	3859631.00	15.45	1995.77	1748.00
8	4	6	19317.00	8926.00	170.90	0	Spot (Block8, Row6, Column4)	1037.25	1009.50	206.83	0.01	0.20	763.00	775.93	763.00	119.92	0.01	0.15	89.00	53.00	0.00	246.50	274.25	844319.00	2.18	855.82	857.50
8	5	6	19621.00	8922.00	142.70	0	Spot (Block8, Row6, Column5)	15596.71	14461.00	9486.68	0.03	0.61	771.00	793.55	771.00	134.55	0.01	0.17	100.00	100.00	0.73	13690.00	14825.71	8562593.00	110.02	4240.29	3461.00
8	6	6	19914.00	8930.00	206.50	0	Spot (Block8, Row6, Column6)	949.10	922.00	123.72	0.01	0.13	808.00	873.80	808.00	316.58	0.03	0.36	8.00	0.00	0.00	114.00	141.10	1148406.00	0.24	833.71	810.00
8	7	6	20219.00	8936.00	150.90	0	Spot (Block8, Row6, Column7)	1360.02	1346.00	201.86	0.00	0.15	817.00	882.39	817.00	325.29	0.03	0.37	85.00	33.00	0.00	529.00	543.02	845933.00	1.47	985.63	985.00
8	8	6	20520.00	8928.00	174.65	0	Spot (Block8, Row6, Column8)	1056.79	1020.00	172.04	0.02	0.16	803.00	822.79	803.00	102.93	0.01	0.13	87.00	55.00	0.00	217.00	253.79	902499.00	2.27	878.64	874.50
8	1	7	18416.00	9215.00	163.90	0	Spot (Block8, Row7, Column1)	12725.53	11651.00	6272.38	0.04	0.49	804.00	930.22	804.00	417.51	0.06	0.45	100.00	100.00	0.00	10847.00	11921.53	9467792.00	28.25	2877.74	2851.50
8	2	7	18712.00	9224.00	210.85	0	Spot (Block8, Row7, Column2)	924.18	907.00	99.22	0.01	0.11	800.00	889.84	800.00	329.61	0.05	0.37	1.00	0.00	0.00	107.00	124.18	1167243.00	0.10	831.87	820.50
8	3	7	19030.00	9196.00	212.50	0	Spot (Block8, Row7, Column3)	905.00	865.00	286.85	0.02	0.32	784.00	795.72	784.00	95.29	0.01	0.12	39.00	13.00	0.00	81.00	121.00	1164735.00	1.15	823.82	795.00
8	4	7	19325.00	9236.00	216.30	0	Spot (Block8, Row7, Column4)	910.41	903.00	103.52	0.00	0.11	779.00	819.95	779.00	292.72	0.02	0.36	3.00	0.00	0.00	124.00	131.41	1216312.00	0.31	832.44	812.00
8	5	7	19629.00	9222.00	241.95	0	Spot (Block8, Row7, Column5)	954.12	913.00	154.16	0.02	0.16	792.00	895.80	792.00	392.99	0.05	0.44	6.00	0.00	0.00	121.00	162.12	1614367.00	0.15	847.85	815.00
8	6	7	19916.00	9227.00	188.45	0	Spot (Block8, Row7, Column6)	22802.94	22288.00	11478.36	0.01	0.50	875.00	1120.33	875.00	681.17	0.11	0.61	100.00	100.00	0.00	21413.00	21927.94	22825740.00	31.83	5058.17	4925.00
8	7	7	20212.00	9229.00	152.20	0	Spot (Block8, Row7, Column7)	2198.16	2030.00	884.99	0.03	0.40	852.00	958.67	852.00	499.10	0.05	0.52	84.00	55.00	0.00	1178.00	1346.16	1391434.00	2.48	1218.20	1116.50
8	8	7	20519.00	9228.00	191.35	0	Spot (Block8, Row7, Column8)	23065.80	23564.00	6147.48	0.01	0.27	820.00	913.99	820.00	467.26	0.05	0.51	100.00	100.00	0.00	22744.00	22245.80	23780832.00	47.41	6349.68	5669.50
8	1	8	18405.00	9529.00	159.90	0	Spot (Block8, Row8, Column1)	1420.03	1385.00	315.53	0.01	0.22	787.00	809.33	787.00	175.71	0.01	0.22	95.00	81.00	0.00	598.00	633.03	998279.00	3.48	994.78	924.00
8	2	8	18709.00	9516.00	164.00	0	Spot (Block8, Row8, Column2)	967.25	974.50	90.48	0.00	0.09	787.00	787.67	787.00	77.74	0.00	0.10	89.00	55.00	0.00	187.50	180.25	721567.00	2.31	870.79	862.00
8	3	8	18998.00	9528.00	156.45	0	Spot (Block8, Row8, Column3)	1247.14	1208.00	221.29	0.01	0.18	792.00	817.19	792.00	222.49	0.01	0.27	88.00	43.00	0.00	416.00	455.14	839323.00	1.93	944.62	925.00
8	4	8	19311.00	9522.00	164.50	0	Spot (Block8, Row8, Column4)	64579.91	65535.00	4502.54	0.01	0.07	808.00	887.89	808.00	389.36	0.04	0.44	100.00	100.00	93.98	64727.00	63771.91	48241672.00	163.58	17701.27	15971.00
8	5	8	19601.00	9516.00	198.85	0	Spot (Block8, Row8, Column5)	932.89	925.00	71.93	0.00	0.08	805.00	923.24	805.00	494.76	0.06	0.54	0.00	0.00	0.00	120.00	127.89	1049501.00	0.02	846.68	827.00
8	6	8	19918.00	9528.00	192.85	0	Spot (Block8, Row8, Column6)	39890.71	37198.00	22645.71	0.03	0.57	871.00	1123.32	871.00	750.22	0.11	0.67	100.00	100.00	34.77	36327.00	39019.71	41765948.00	51.68	7975.82	8190.00
8	7	8	20219.00	9543.00	158.70	0	Spot (Block8, Row8, Column7)	1659.74	1634.00	539.99	0.01	0.33	858.00	1002.13	858.00	645.29	0.07	0.64	56.00	18.00	0.00	776.00	801.74	1148543.00	1.02	1150.71	963.50
8	8	8	20503.00	9529.00	156.75	0	Spot (Block8, Row8, Column8)	64060.53	65535.00	5568.71	0.01	0.09	855.00	957.84	855.00	516.34	0.05	0.54	100.00	100.00	88.46	64680.00	63205.53	43305320.00	122.21	16203.61	13567.00
9	1	1	4891.00	11838.00	154.85	0	Spot (Block9, Row1, Column1)	48635.20	55586.00	17895.53	0.06	0.37	811.00	879.74	811.00	258.77	0.04	0.29	100.00	100.00	42.55	54775.00	47824.20	32002196.00	184.55	11116.33	8166.50
9	2	1	5190.00	11840.00	148.15	0	Spot (Block9, Row1, Column2)	31894.99	30472.00	16913.34	0.02	0.53	806.00	875.53	806.00	259.60	0.04	0.30	100.00	100.00	2.70	29666.00	31088.99	18913744.00	119.49	6311.84	5427.00
9	3	1	5496.00	11844.00	145.65	0	Spot (Block9, Row1, Column3)	10890.98	9515.00	6774.35	0.06	0.62	810.00	860.95	810.00	180.75	0.03	0.21	100.00	100.00	0.00	8705.00	10080.98	6284098.00	55.49	2832.67	2373.00
9	4	1	5790.00	11845.00	146.20	0	Spot (Block9, Row1, Column4)	24920.42	22467.50	13420.04	0.05	0.54	823.00	895.53	823.00	220.77	0.04	0.25	100.00	100.00	0.34	21644.50	24097.42	14603367.00	108.82	5223.79	4529.00
9	5	1	6095.00	11842.00	147.40	0	Spot (Block9, Row1, Column5)	23085.37	20134.00	15897.44	0.06	0.69	837.00	897.76	837.00	275.88	0.03	0.31	100.00	100.00	0.17	19297.00	22248.37	13574198.00	80.43	4549.88	3672.00
9	6	1	6388.00	11847.00	145.50	0	Spot (Block9, Row1, Column6)	34146.54	31293.50	16278.63	0.04	0.48	837.00	899.83	837.00	363.26	0.03	0.40	100.00	100.00	5.23	30456.50	33309.54	19600144.00	91.52	7225.76	5741.00
9	7	1	6686.00	11849.00	148.40	0	Spot (Block9, Row1, Column7)	53358.15	65535.00	15704.99	0.09	0.29	814.00	863.42	814.00	229.37	0.03	0.27	100.00	100.00	53.33	64721.00	52544.15	32015120.00	228.86	12469.27	10701.00
9	8	1	6979.00	11857.00	162.75	0	Spot (Block9, Row1, Column8)	2805.15	1706.50	5496.10	0.22	1.96	810.00	840.19	810.00	148.12	0.02	0.18	95.00	91.00	0.27	896.50	1995.15	2053369.00	13.27	1479.90	997.00
9	1	2	4912.00	12143.00	165.55	0	Spot (Block9, Row2, Column1)	919.35	895.00	94.61	0.01	0.10	829.00	881.27	829.00	209.65	0.03	0.24	9.00	0.00	0.00	66.00	90.35	697790.00	0.18	861.61	851.00
9	2	2	5188.00	12143.00	127.75	0	Spot (Block9, Row2, Column2)	16906.88	16265.00	6355.44	0.02	0.38	846.00	894.63	846.00	221.43	0.02	0.25	100.00	100.00	0.00	15419.00	16060.88	7388308.00	72.31	3993.55	3788.00
9	3	2	5492.00	12144.00	153.95	0	Spot (Block9, Row2, Column3)	1833.00	1765.50	562.35	0.02	0.31	859.00	919.19	859.00	261.84	0.03	0.28	94.00	75.00	0.00	906.50	974.00	1191450.00	3.49	1070.08	1024.00
9	4	2	5797.00	12150.00	172.25	0	Spot (Block9, Row2, Column4)	9852.28	9605.50	4053.18	0.01	0.41	878.00	965.74	878.00	310.63	0.04	0.32	100.00	100.00	0.00	8727.50	8974.28	8177390.00	28.61	2648.74	2585.50
9	5	2	6094.00	12145.00	167.20	0	Spot (Block9, Row2, Column5)	20975.49	19942.00	9217.43	0.02	0.44	897.00	991.49	897.00	315.04	0.04	0.32	100.00	100.00	0.00	19045.00	20078.49	16297954.00	63.43	5291.02	5034.50
9	6	2	6384.00	12146.00	147.50	0	Spot (Block9, Row2, Column6)	5331.16	4813.50	2485.03	0.04	0.47	876.00	1014.98	876.00	584.35	0.06	0.58	100.00	91.00	0.00	3937.50	4455.16	3156045.00	7.39	1890.13	1781.00
9	7	2	6689.00	12151.00	148.20	0	Spot (Block9, Row2, Column7)	5978.39	5180.00	3162.23	0.06	0.53	812.00	866.17	812.00	233.39	0.03	0.27	100.00	100.00	0.00	4368.00	5166.39	3581054.00	21.90	1922.86	1813.00
9	8	2	6992.00	12154.00	212.20	0	Spot (Block9, Row2, Column8)	978.14	976.00	111.78	0.00	0.11	812.00	884.10	812.00	355.57	0.04	0.40	3.00	0.00	0.00	164.00	166.14	1257889.00	0.26	861.24	864.00
9	1	3	4888.00	12435.00	145.00	0	Spot (Block9, Row3, Column1)	27467.06	25250.50	15994.68	0.04	0.58	855.00	877.59	855.00	138.31	0.01	0.16	100.00	100.00	0.35	24395.50	26612.06	15766090.00	192.25	5226.49	4491.00
9	2	3	5192.00	12441.00	144.40	0	Spot (Block9, Row3, Column2)	3116.52	2906.00	1071.07	0.03	0.34	893.00	960.66	893.00	245.41	0.03	0.26	100.00	100.00	0.00	2013.00	2223.52	1760833.00	8.78	1428.87	1356.00
9	3	3	5481.00	12442.00	143.20	0	Spot (Block9, Row3, Column3)	37431.23	35676.00	19183.41	0.02	0.51	903.00	975.95	903.00	294.71	0.03	0.30	100.00	100.00	17.63	34773.00	36528.23	20811824.00	123.70	10004.10	5870.00
9	4	3	5788.00	12443.00	145.85	0	Spot (Block9, Row3, Column4)	45302.09	48092.50	19043.07	0.03	0.42	912.00	998.14	912.00	304.63	0.04	0.31	100.00	100.00	35.40	47180.50	44390.09	26365964.00	145.44	9321.18	7985.00
9	5	3	6092.00	12442.00	142.15	0	Spot (Block9, Row3, Column5)	17730.76	16743.50	9261.82	0.02	0.52	983.00	1128.71	983.00	652.28	0.06	0.58	100.00	100.00	0.00	15760.50	16747.76	9645534.00	25.45	4505.55	3410.50
9	6	3	6392.00	12447.00	235.95	0	Spot (Block9, Row3, Column6)	56618.05	65535.00	13327.11	0.06	0.24	986.00	1276.15	986.00	937.69	0.11	0.73	100.00	100.00	56.52	64549.00	55632.05	90363320.00	59.02	12605.56	12244.00
9	7	3	6695.00	12450.00	147.75	0	Spot (Block9, Row3, Column7)	18775.95	16073.50	12236.37	0.07	0.65	873.00	1026.06	873.00	689.00	0.07	0.67	100.00	100.00	0.00	15200.50	17902.95	11152915.00	25.76	3991.16	3109.00
9	8	3	6993.00	12456.00	159.00	0	Spot (Block9, Row3, Column8)	51553.96	60614.00	16235.99	0.07	0.31	881.00	973.52	881.00	540.97	0.04	0.56	100.00	100.00	44.51	59733.00	50672.96	36139624.00	93.50	10361.26	9477.00
9	1	4	4889.00	12737.00	146.35	0	Spot (Block9, Row4, Column1)	45989.83	49394.00	19117.33	0.03	0.42	889.00	945.75	889.00	233.63	0.03	0.25	100.00	100.00	36.90	48505.00	45100.83	26674252.00	192.80	9879.26	7660.50
9	2	4	5186.00	12743.00	166.25	0	Spot (Block9, Row4, Column2)	9265.11	8594.50	4239.14	0.03	0.46	910.00	1030.43	910.00	373.93	0.05	0.36	100.00	100.00	0.00	7684.50	8355.11	7078546.00	22.02	2647.25	2605.00
9	3	4	5488.00	12741.00	155.05	0	Spot (Block9, Row4, Column3)	64379.32	65535.00	4967.94	0.01	0.08	928.00	1045.02	928.00	378.15	0.05	0.36	100.00	100.00	90.47	64607.00	63451.32	42555124.00	167.49	17157.46	14511.50
9	4	4	5785.00	12745.00	168.95	0	Spot (Block9, Row4, Column4)	1564.61	1462.00	331.86	0.03	0.21	932.00	983.23	932.00	227.34	0.02	0.23	91.00	63.00	0.00	530.00	632.61	1234478.00	2.56	1085.20	1076.00
9	5	4	6072.00	12747.00	140.50	0	Spot (Block9, Row4, Column5)	8198.21	6932.50	4985.63	0.07	0.61	976.00	1017.95	976.00	262.48	0.02	0.26	100.00	100.00	0.00	5956.50	7222.21	4427033.00	27.36	2985.69	2261.50
9	6	4	6393.00	12746.00	172.70	0	Spot (Block9, Row4, Column6)	24418.08	22992.50	10778.61	0.03	0.44	990.00	1138.10	990.00	664.14	0.06	0.58	100.00	100.00	0.00	22002.50	23428.08	20267006.00	35.05	5974.67	4952.00
9	7	4	6686.00	12750.00	147.35	0	Spot (Block9, Row4, Column7)	11551.35	9320.00	8200.22	0.09	0.71	906.00	1067.58	906.00	695.93	0.07	0.65	100.00	93.00	0.00	8414.00	10645.35	6849950.00	15.06	2811.56	2358.50
9	8	4	6982.00	12755.00	151.70	0	Spot (Block9, Row4, Column8)	4100.89	3712.00	1911.30	0.04	0.47	888.00	933.03	888.00	295.33	0.02	0.32	100.00	99.00	0.00	2824.00	3212.89	2604062.00	10.73	1573.89	1411.00
9	1	5	4888.00	13039.00	146.75	0	Spot (Block9, Row5, Column1)	49809.57	64798.00	18968.84	0.11	0.38	944.00	1163.77	944.00	761.55	0.09	0.65	100.00	100.00	49.15	63854.00	48865.57	29188592.00	63.88	10467.98	8858.00
9	2	5	5189.00	13036.00	157.25	0	Spot (Block9, Row5, Column2)	53284.04	64316.00	15066.64	0.08	0.28	975.00	1211.75	975.00	731.65	0.09	0.60	100.00	100.00	48.38	63341.00	52309.04	36233444.00	71.17	11237.90	10079.00
9	3	5	5489.00	13040.00	151.75	0	Spot (Block9, Row5, Column3)	37085.77	33930.00	19929.59	0.04	0.54	985.00	1110.75	985.00	432.16	0.05	0.39	100.00	100.00	16.98	32945.00	36100.77	23364136.00	83.24	6370.89	5419.00
9	4	5	5789.00	13039.00	145.00	0	Spot (Block9, Row5, Column4)	20137.39	18099.00	11923.57	0.05	0.59	988.00	1053.53	988.00	312.24	0.03	0.30	100.00	100.00	0.00	17111.00	19149.39	11538725.00	61.12	4560.26	3747.00
9	5	5	6087.00	13042.00	152.90	0	Spot (Block9, Row5, Column5)	64585.78	65535.00	3932.01	0.01	0.06	970.00	1039.19	970.00	348.93	0.03	0.34	100.00	100.00	91.42	64565.00	63615.78	41399860.00	182.12	18689.27	16266.00
9	6	5	6386.00	13047.00	149.95	0	Spot (Block9, Row5, Column6)	6070.98	5709.00	2745.52	0.03	0.45	978.00	1122.54	978.00	633.10	0.06	0.56	100.00	99.00	0.00	4731.00	5092.98	3751865.00	7.82	2125.12	1975.00
9	7	5	6689.00	13052.00	212.20	0	Spot (Block9, Row5, Column7)	44618.35	48206.00	20093.19	0.03	0.45	972.00	1204.44	972.00	857.86	0.09	0.71	100.00	100.00	38.17	47234.00	43646.35	57156596.00	50.61	11032.58	11249.50
9	8	5	6986.00	13053.00	147.10	0	Spot (Block9, Row5, Column8)	25224.59	21759.50	18041.42	0.06	0.72	884.00	973.72	884.00	522.75	0.04	0.54	100.00	100.00	1.53	20875.50	24340.59	14832061.00	46.39	4599.50	3542.50
9	1	6	4886.00	13337.00	239.10	0	Spot (Block9, Row6, Column1)	51558.29	54841.50	15106.97	0.03	0.29	1070.00	1438.94	1070.00	1075.60	0.13	0.75	100.00	100.00	43.41	53771.50	50488.29	85278112.00	46.60	12813.15	12795.50
9	2	6	5186.00	13336.00	217.15	0	Spot (Block9, Row6, Column2)	37913.23	34307.00	19338.11	0.04	0.51	1006.00	1369.78	1006.00	1035.22	0.13	0.76	100.00	100.00	18.11	33301.00	36907.23	51069356.00	35.30	9669.96	9446.50
9	3	6	5478.00	13340.00	146.55	0	Spot (Block9, Row6, Column3)	51843.27	64109.00	16153.32	0.09	0.31	987.00	1142.93	987.00	637.30	0.06	0.56	100.00	100.00	48.71	63122.00	50856.27	30224828.00	79.55	11603.58	9713.00
9	4	6	5787.00	13340.00	143.80	0	Spot (Block9, Row6, Column4)	7017.77	6289.00	3570.34	0.05	0.51	986.00	1030.62	986.00	310.25	0.02	0.30	100.00	100.00	0.00	5303.00	6031.77	3943985.00	19.30	2283.23	1982.00
9	5	6	6084.00	13344.00	148.05	0	Spot (Block9, Row6, Column5)	63296.44	65535.00	6107.13	0.02	0.10	991.00	1082.02	991.00	372.89	0.04	0.34	100.00	100.00	84.54	64544.00	62305.44	37661700.00	166.84	18571.19	14214.50
9	6	6	6387.00	13362.00	162.05	0	Spot (Block9, Row6, Column6)	3394.37	2052.50	5158.38	0.22	1.52	979.00	1111.35	979.00	614.29	0.06	0.55	69.00	47.00	0.14	1073.50	2415.37	2464314.00	3.72	1488.45	1219.00
9	7	6	6684.00	13346.00	146.60	0	Spot (Block9, Row6, Column7)	34170.91	31275.00	20622.49	0.04	0.60	942.00	1084.70	942.00	618.22	0.06	0.57	100.00	100.00	10.81	30333.00	33228.91	19921684.00	53.52	6731.38	5997.00
9	8	6	6987.00	13354.00	146.60	0	Spot (Block9, Row6, Column8)	38408.33	36533.00	21933.18	0.02	0.57	890.00	938.68	890.00	253.31	0.02	0.27	100.00	100.00	23.97	35643.00	37518.33	22430552.00	147.92	7213.80	5777.50
9	1	7	4884.00	13639.00	155.85	0	Spot (Block9, Row7, Column1)	13122.72	12239.50	5891.90	0.03	0.45	1076.00	1219.54	1076.00	624.81	0.05	0.51	100.00	100.00	0.00	11163.50	12046.72	8792224.00	19.05	3264.57	3058.00
9	2	7	5183.00	13640.00	163.25	0	Spot (Block9, Row7, Column2)	1655.49	1557.00	430.47	0.03	0.26	996.00	1135.48	996.00	570.72	0.06	0.50	48.00	16.00	0.00	561.00	659.49	1223406.00	0.91	1167.39	1125.00
9	3	7	5472.00	13639.00	219.45	0	Spot (Block9, Row7, Column3)	1139.36	1114.00	124.73	0.01	0.11	966.00	996.19	966.00	226.59	0.01	0.23	28.00	3.00	0.00	148.00	173.36	1570034.00	0.63	1047.11	1062.00
9	4	7	5784.00	13646.00	186.25	0	Spot (Block9, Row7, Column4)	1511.41	1369.00	366.59	0.04	0.24	962.00	1010.19	962.00	267.47	0.02	0.26	76.00	38.00	0.00	407.00	549.41	1472111.00	1.87	1130.24	1102.00
9	5	7	6083.00	13642.00	191.05	0	Spot (Block9, Row7, Column5)	7210.01	6498.50	3808.41	0.05	0.53	1055.00	1284.49	1055.00	825.81	0.09	0.64	100.00	95.00	0.00	5443.50	6155.01	7440730.00	7.18	2543.13	2507.00
9	6	7	6379.00	13646.00	207.60	0	Spot (Block9, Row7, Column6)	40462.37	41757.00	21153.76	0.01	0.52	1103.00	1513.53	1103.00	1184.94	0.14	0.78	100.00	100.00	25.18	40654.00	39359.37	49485796.00	32.87	9722.05	9550.00
9	7	7	6671.00	13653.00	146.35	0	Spot (Block9, Row7, Column7)	41062.66	40555.00	17617.68	0.01	0.43	1010.00	1189.20	1010.00	666.12	0.07	0.56	100.00	100.00	17.98	39545.00	40052.66	23980692.00	59.86	9259.13	7382.00
9	8	7	6982.00	13650.00	177.50	0	Spot (Block9, Row7, Column8)	37765.09	37435.00	12370.62	0.00	0.33	908.00	1015.26	908.00	403.45	0.05	0.40	100.00	100.00	1.02	36527.00	36857.09	33422132.00	91.09	9152.85	7709.00
9	1	8	4875.00	13947.00	148.65	0	Spot (Block9, Row8, Column1)	1459.69	1431.00	268.87	0.01	0.18	990.00	1032.87	990.00	201.76	0.02	0.20	81.00	55.00	0.00	441.00	469.69	883115.00	2.12	1131.87	1122.00
9	2	8	5183.00	13935.00	146.20	0	Spot (Block9, Row8, Column2)	4936.06	4719.00	2264.27	0.02	0.46	985.00	994.58	985.00	126.38	0.00	0.13	100.00	100.00	0.00	3734.00	3951.06	2877721.00	31.19	1807.03	1687.00
9	3	8	5472.00	13944.00	146.25	0	Spot (Block9, Row8, Column3)	10941.05	9437.00	7752.18	0.06	0.71	998.00	1042.55	998.00	289.31	0.02	0.28	100.00	100.00	0.00	8439.00	9943.05	6378632.00	34.21	2626.48	2252.50
9	4	8	5782.00	13945.00	151.50	0	Spot (Block9, Row8, Column4)	63053.96	65535.00	6343.32	0.02	0.10	1003.00	1066.64	1003.00	341.49	0.03	0.32	100.00	100.00	81.53	64532.00	62050.96	39598236.00	181.52	16834.64	14305.00
9	5	8	6068.00	13936.00	186.85	0	Spot (Block9, Row8, Column5)	1443.42	1384.00	287.87	0.02	0.20	1077.00	1243.99	1077.00	756.58	0.06	0.61	10.00	0.00	0.00	307.00	366.42	1418877.00	0.26	1200.05	1168.00
9	6	8	6379.00	13946.00	234.85	0	Spot (Block9, Row8, Column6)	54763.07	65535.00	14460.81	0.08	0.26	1145.00	1515.02	1145.00	1198.73	0.12	0.79	100.00	100.00	52.14	64390.00	53618.07	87074064.00	44.42	12937.30	12857.00
9	7	8	6682.00	13945.00	142.65	0	Spot (Block9, Row8, Column7)	17967.54	16921.50	9554.95	0.03	0.53	1008.00	1165.94	1008.00	630.68	0.06	0.54	100.00	100.00	0.00	15913.50	16959.54	9954018.00	26.64	4428.95	3508.00
9	8	8	6966.00	13948.00	150.30	0	Spot (Block9, Row8, Column8)	63102.75	65535.00	6674.89	0.02	0.11	984.00	1075.57	984.00	430.62	0.04	0.40	100.00	100.00	81.20	64551.00	62118.75	38934732.00	144.04	17629.55	14465.00
10	1	1	9396.00	11862.00	155.60	0	Spot (Block10, Row1, Column1)	45517.71	48783.50	19371.78	0.03	0.43	879.00	920.62	879.00	244.97	0.02	0.27	100.00	100.00	36.98	47904.50	44638.71	30406036.00	182.05	9376.96	7109.50
10	2	1	9693.00	11868.00	153.20	0	Spot (Block10, Row1, Column2)	1744.39	1649.00	523.58	0.02	0.30	807.00	845.98	807.00	178.99	0.02	0.21	98.00	89.00	0.00	842.00	937.39	1121644.00	5.02	1108.02	1103.00
10	3	1	10003.00	11873.00	175.70	0	Spot (Block10, Row1, Column3)	1061.65	1063.50	172.04	0.00	0.16	795.00	818.77	795.00	108.14	0.01	0.13	73.00	54.00	0.00	268.50	266.65	915140.00	2.25	911.13	885.00
10	4	1	10288.00	11873.00	175.70	0	Spot (Block10, Row1, Column4)	1387.66	1342.00	350.01	0.01	0.25	806.00	831.77	806.00	108.47	0.01	0.13	95.00	86.00	0.00	536.00	581.66	1197551.00	5.12	965.10	975.00
10	5	1	10594.00	11879.00	162.30	0	Spot (Block10, Row1, Column5)	1366.51	1349.00	288.32	0.01	0.21	820.00	857.85	820.00	146.62	0.02	0.17	95.00	75.00	0.00	529.00	546.51	1001649.00	3.47	999.59	1002.00
10	6	1	10888.00	11873.00	154.60	0	Spot (Block10, Row1, Column6)	1606.80	1574.00	361.84	0.01	0.23	859.00	867.62	859.00	126.35	0.00	0.15	99.00	94.00	0.00	715.00	747.80	1054061.00	5.85	1041.85	1031.00
10	7	1	11194.00	11872.00	152.00	0	Spot (Block10, Row1, Column7)	2335.51	2243.50	1284.00	0.02	0.55	892.00	907.58	892.00	135.25	0.01	0.15	99.00	98.00	0.00	1351.50	1443.51	1476043.00	10.56	1337.87	1227.00
10	8	1	11499.00	11876.00	162.50	0	Spot (Block10, Row1, Column8)	1896.37	1840.00	475.28	0.01	0.25	897.00	929.11	897.00	139.26	0.02	0.15	99.00	98.00	0.00	943.00	999.37	1384350.00	6.95	1162.76	1124.00
10	1	2	9398.00	12165.00	245.75	0	Spot (Block10, Row2, Column1)	945.40	917.00	113.90	0.01	0.12	839.00	885.56	839.00	224.81	0.02	0.25	13.00	0.00	0.00	78.00	106.40	1654445.00	0.27	884.21	888.00
10	2	2	9688.00	12169.00	139.75	0	Spot (Block10, Row2, Column2)	1308.48	1279.00	223.59	0.01	0.17	819.00	847.88	819.00	121.18	0.02	0.14	99.00	88.00	0.00	460.00	489.48	685642.00	3.80	1008.28	999.00
10	3	2	9999.00	12185.00	231.85	0	Spot (Block10, Row2, Column3)	1049.28	1007.00	178.31	0.02	0.17	817.00	850.76	817.00	118.22	0.02	0.14	70.00	44.00	0.00	190.00	232.28	1630585.00	1.68	931.65	901.50
10	4	2	10299.00	12183.00	213.00	0	Spot (Block10, Row2, Column4)	1183.89	1169.00	185.70	0.01	0.16	876.00	895.79	876.00	199.02	0.01	0.22	70.00	28.00	0.00	293.00	307.89	1530775.00	1.45	990.65	976.50
10	5	2	10591.00	12173.00	183.15	0	Spot (Block10, Row2, Column5)	19066.59	17970.00	7201.79	0.03	0.38	905.00	978.21	905.00	310.55	0.03	0.32	100.00	100.00	0.00	17065.00	18161.59	17922600.00	58.25	5055.91	4619.00
10	6	2	10893.00	12173.00	147.00	-50	Spot (Block10, Row2, Column6)	1222.09	1195.00	214.88	0.01	0.18	897.00	1081.00	897.00	719.83	0.08	0.67	3.00	0.00	0.00	298.00	325.09	717365.00	0.20	1111.36	1102.00
10	7	2	11207.00	12204.00	165.10	0	Spot (Block10, Row2, Column7)	1373.98	1276.00	911.59	0.03	0.66	904.00	956.75	904.00	277.68	0.02	0.29	65.00	18.00	0.00	372.00	469.98	1037358.00	1.50	1120.32	1110.50
10	8	2	11493.00	12177.00	147.00	-50	Spot (Block10, Row2, Column8)	1017.86	987.00	138.82	0.01	0.14	926.00	1174.45	926.00	2008.68	0.10	1.71	0.00	0.00	0.00	61.00	91.86	601554.00	-0.08	1031.18	957.50
10	1	3	9396.00	12467.00	145.25	0	Spot (Block10, Row3, Column1)	3366.69	3227.50	1102.74	0.02	0.33	844.00	872.49	844.00	169.75	0.01	0.19	100.00	100.00	0.00	2383.50	2522.69	1919016.00	14.69	1468.52	1330.00
10	2	3	9692.00	12448.00	195.30	0	Spot (Block10, Row3, Column2)	1082.44	1069.00	158.43	0.01	0.15	858.00	910.01	858.00	300.01	0.03	0.33	27.00	2.00	0.00	211.00	224.44	1167949.00	0.57	928.24	904.00
10	3	3	9987.00	12462.00	150.75	0	Spot (Block10, Row3, Column3)	2051.46	1913.00	694.53	0.03	0.34	861.00	868.80	861.00	115.52	0.00	0.13	100.00	99.00	0.00	1052.00	1190.46	1269853.00	10.24	1145.57	1132.00
10	4	3	10295.00	12483.00	164.15	0	Spot (Block10, Row3, Column4)	1705.51	1660.00	492.65	0.01	0.29	886.00	895.04	886.00	146.09	0.00	0.16	94.00	85.00	0.00	774.00	819.51	1279135.00	5.55	1222.19	1021.50
10	5	3	10591.00	12472.00	147.00	-50	Spot (Block10, Row3, Column5)	1927.19	1747.00	727.04	0.04	0.38	946.00	1175.62	946.00	800.63	0.09	0.68	50.00	13.00	0.00	801.00	981.19	1142821.00	0.94	1255.72	1239.00
10	6	3	10888.00	12474.00	219.25	0	Spot (Block10, Row3, Column6)	50447.27	57792.00	16403.65	0.06	0.33	1022.00	1443.77	1022.00	1035.96	0.15	0.72	100.00	100.00	44.40	56770.00	49425.27	69416064.00	47.30	12484.60	11882.00
10	7	3	11220.00	12469.00	171.05	0	Spot (Block10, Row3, Column7)	1194.95	1182.00	191.72	0.00	0.16	976.00	1123.97	976.00	670.14	0.06	0.60	1.00	0.00	0.00	206.00	218.95	971497.00	0.11	1058.32	1026.00
10	8	3	11492.00	12477.00	163.05	0	Spot (Block10, Row3, Column8)	58014.73	65535.00	12998.85	0.05	0.22	979.00	1266.28	979.00	2083.93	0.11	1.65	100.00	100.00	64.48	64556.00	57035.73	42467172.00	27.23	13360.77	11009.00
10	1	4	9389.00	12764.00	155.25	0	Spot (Block10, Row4, Column1)	1861.32	1740.50	551.23	0.03	0.30	882.00	922.18	882.00	291.69	0.02	0.32	94.00	73.00	0.00	858.50	979.32	1243361.00	3.22	1120.74	1119.00
10	2	4	9689.00	12769.00	171.30	0	Spot (Block10, Row4, Column2)	22892.54	20383.50	12161.86	0.05	0.53	903.00	1042.77	903.00	538.30	0.06	0.52	100.00	100.00	0.00	19480.50	21989.54	18634534.00	40.59	4897.92	4384.00
10	3	4	9989.00	12768.00	148.25	0	Spot (Block10, Row4, Column3)	5991.18	5510.50	2673.01	0.04	0.45	892.00	1008.89	892.00	520.73	0.05	0.52	100.00	99.00	0.00	4618.50	5099.18	3582723.00	9.57	2050.37	1838.00
10	4	4	10277.00	12768.00	221.00	0	Spot (Block10, Row4, Column4)	1046.90	995.00	150.92	0.02	0.14	879.00	888.86	879.00	153.75	0.00	0.17	44.00	21.00	0.00	116.00	167.90	1465663.00	1.03	955.44	966.00
10	5	4	10575.00	12778.00	169.20	0	Spot (Block10, Row4, Column5)	1581.77	1359.00	1113.86	0.07	0.70	902.00	951.96	902.00	211.54	0.02	0.22	88.00	55.00	0.00	457.00	679.77	1255925.00	2.98	1104.81	1099.50
10	6	4	10891.00	12772.00	186.50	0	Spot (Block10, Row4, Column6)	23794.17	23271.00	8965.86	0.01	0.38	1000.00	1204.32	1000.00	688.73	0.08	0.57	100.00	100.00	0.00	22271.00	22794.17	23342056.00	32.80	6308.72	5186.00
10	7	4	11179.00	12762.00	159.10	0	Spot (Block10, Row4, Column7)	1401.25	1390.00	275.27	0.00	0.20	989.00	1166.78	989.00	674.08	0.07	0.58	12.00	1.00	0.00	401.00	412.25	976674.00	0.35	1135.11	1100.00
10	8	4	11481.00	12771.00	168.00	0	Spot (Block10, Row4, Column8)	1265.25	1225.50	238.87	0.01	0.19	961.00	1031.54	961.00	433.05	0.03	0.42	24.00	1.00	0.00	264.50	304.25	994486.00	0.54	1051.35	1033.50
10	1	5	9392.00	13063.00	146.80	0	Spot (Block10, Row5, Column1)	2786.56	2618.00	1083.97	0.03	0.39	927.00	1151.61	927.00	750.07	0.09	0.65	82.00	58.00	0.00	1691.00	1859.56	1641281.00	2.18	1319.04	1252.00
10	2	5	9687.00	13065.00	160.85	0	Spot (Block10, Row5, Column2)	59358.36	65535.00	10844.59	0.04	0.18	989.00	1250.52	989.00	781.71	0.10	0.63	100.00	100.00	66.95	64546.00	58369.36	42382256.00	74.33	13073.22	10917.00
10	3	5	9986.00	13071.00	158.35	0	Spot (Block10, Row5, Column3)	49688.48	60954.50	17861.31	0.09	0.36	913.00	1090.51	913.00	587.50	0.08	0.54	100.00	100.00	46.82	60041.50	48775.48	34384692.00	82.72	9201.90	8346.50
10	4	5	10288.00	13065.00	169.45	0	Spot (Block10, Row5, Column4)	1324.65	1284.00	259.74	0.01	0.20	883.00	937.75	883.00	361.62	0.03	0.39	55.00	13.00	0.00	401.00	441.65	1053099.00	1.07	1012.06	992.00
10	5	5	10589.00	13071.00	144.60	0	Spot (Block10, Row5, Column5)	9162.16	8274.50	4762.31	0.04	0.52	882.00	895.27	882.00	133.84	0.01	0.15	100.00	100.00	0.00	7392.50	8280.16	5240758.00	61.77	2606.21	2124.50
10	6	5	10888.00	13074.00	147.00	-50	Spot (Block10, Row5, Column6)	1358.99	1348.00	230.25	0.00	0.17	945.00	1125.12	945.00	643.00	0.08	0.57	19.00	0.00	0.00	403.00	413.99	803166.00	0.36	1175.24	1118.00
10	7	5	11187.00	13077.00	210.70	0	Spot (Block10, Row5, Column7)	52346.69	65535.00	16770.58	0.10	0.32	1012.00	1310.52	1012.00	844.56	0.11	0.64	100.00	100.00	54.87	64523.00	51334.69	66585676.00	60.43	12353.37	11835.00
10	8	5	11488.00	13068.00	152.05	0	Spot (Block10, Row5, Column8)	1756.72	1645.00	497.56	0.03	0.28	926.00	1064.33	926.00	575.06	0.06	0.54	64.00	20.00	0.00	719.00	830.72	1108489.00	1.20	1168.65	1105.00
10	1	6	9386.00	13370.00	216.60	0	Spot (Block10, Row6, Column1)	45071.01	46059.00	18612.11	0.01	0.41	1083.00	1561.20	1083.00	1221.92	0.16	0.78	100.00	100.00	35.57	44976.00	43988.01	60440704.00	35.61	11736.92	11365.00
10	2	6	9682.00	13364.00	213.45	0	Spot (Block10, Row6, Column2)	47060.38	52504.50	18398.59	0.05	0.39	1020.00	1463.40	1020.00	1164.36	0.16	0.80	100.00	100.00	35.77	51484.50	46040.38	61178948.00	39.16	10984.95	10014.00
10	3	6	9978.00	13370.00	151.85	0	Spot (Block10, Row6, Column3)	2345.37	2319.00	791.50	0.00	0.34	958.00	1103.02	958.00	639.93	0.06	0.58	77.00	53.00	0.00	1361.00	1387.37	1482273.00	1.94	1261.37	1249.00
10	4	6	10292.00	13383.00	187.55	0	Spot (Block10, Row6, Column4)	1308.99	1271.00	255.14	0.01	0.19	893.00	909.85	893.00	116.62	0.01	0.13	92.00	77.00	0.00	378.00	415.99	1301137.00	3.42	1001.03	995.50
10	5	6	10588.00	13373.00	141.75	0	Spot (Block10, Row6, Column5)	5389.35	5108.00	2195.92	0.02	0.41	889.00	925.65	889.00	182.55	0.02	0.20	100.00	100.00	0.00	4219.00	4500.35	2921025.00	24.45	2062.87	1864.00
10	6	6	10886.00	13363.00	196.15	0	Spot (Block10, Row6, Column6)	1068.60	1053.00	129.75	0.01	0.12	908.00	1056.64	908.00	652.24	0.07	0.62	0.00	0.00	0.00	145.00	160.60	1162637.00	0.02	956.09	964.00
10	7	6	11187.00	13377.00	157.10	0	Spot (Block10, Row6, Column7)	1979.84	1875.00	585.65	0.02	0.30	937.00	1043.41	937.00	505.94	0.05	0.48	80.00	46.00	0.00	938.00	1042.84	1346291.00	1.85	1234.66	1232.50
10	8	6	11499.00	13382.00	159.55	0	Spot (Block10, Row6, Column8)	1415.30	1336.00	356.90	0.03	0.25	902.00	945.74	902.00	258.65	0.02	0.27	72.00	38.00	0.00	434.00	513.30	997785.00	1.82	1039.17	1021.00
10	1	7	9387.00	13664.00	161.65	0	Spot (Block10, Row7, Column1)	31083.18	26511.00	16834.24	0.07	0.54	987.00	1245.58	987.00	823.55	0.10	0.66	100.00	100.00	3.60	25524.00	30096.18	22473164.00	36.23	5669.63	5385.00
10	2	7	9700.00	13655.00	217.10	0	Spot (Block10, Row7, Column2)	1147.95	1105.00	171.89	0.02	0.15	973.00	1161.71	973.00	755.29	0.08	0.65	0.00	0.00	0.00	132.00	174.95	1543988.00	-0.02	1012.32	993.00
10	3	7	9986.00	13637.00	200.10	0	Spot (Block10, Row7, Column3)	1090.15	1081.00	122.02	0.00	0.11	914.00	963.73	914.00	270.28	0.02	0.28	23.00	0.00	0.00	167.00	176.15	1240592.00	0.47	1015.30	1003.00
10	4	7	10278.00	13675.00	187.35	0	Spot (Block10, Row7, Column4)	1118.49	1098.00	161.92	0.01	0.14	902.00	957.79	902.00	285.59	0.03	0.30	30.00	0.00	0.00	196.00	216.49	1105065.00	0.56	1033.80	1016.00
10	5	7	10584.00	13672.00	147.00	-50	Spot (Block10, Row7, Column5)	1324.18	1303.00	208.86	0.01	0.16	976.00	1167.10	976.00	745.83	0.08	0.64	4.00	0.00	0.00	327.00	348.18	779942.00	0.21	1203.46	1181.00
10	6	7	10883.00	13674.00	205.75	0	Spot (Block10, Row7, Column6)	50180.60	65535.00	19600.79	0.12	0.39	1078.00	1493.60	1078.00	1163.93	0.14	0.78	100.00	100.00	53.70	64457.00	49102.60	60367904.00	41.83	11785.08	11600.00
10	7	7	11178.00	13684.00	154.35	0	Spot (Block10, Row7, Column7)	1493.86	1444.00	292.24	0.01	0.20	1002.00	1155.11	1002.00	662.89	0.06	0.57	24.00	0.00	0.00	442.00	491.86	976986.00	0.51	1178.17	1153.00
10	8	7	11483.00	13678.00	187.55	0	Spot (Block10, Row7, Column8)	32835.75	33404.00	9277.04	0.01	0.28	912.00	1004.18	912.00	395.26	0.04	0.39	100.00	100.00	0.00	32492.00	31923.75	32474568.00	80.53	7898.01	7101.00
10	1	8	9387.00	13975.00	173.55	0	Spot (Block10, Row8, Column1)	1449.80	1312.00	486.45	0.04	0.34	915.00	991.98	915.00	329.89	0.04	0.33	70.00	26.00	0.00	397.00	534.80	1217831.00	1.39	1096.48	1088.00
10	2	8	9687.00	13967.00	196.85	0	Spot (Block10, Row8, Column2)	1174.18	1120.00	203.53	0.02	0.17	903.00	930.94	903.00	128.62	0.01	0.14	70.00	47.00	0.00	217.00	271.18	1295123.00	1.89	1019.76	999.00
10	3	8	9971.00	13965.00	172.75	0	Spot (Block10, Row8, Column3)	1296.90	1231.00	269.85	0.02	0.21	897.00	937.69	897.00	293.49	0.02	0.31	56.00	21.00	0.00	334.00	399.90	1080315.00	1.22	1023.46	1013.00
10	4	8	10281.00	13972.00	158.70	0	Spot (Block10, Row8, Column4)	63920.89	65535.00	6015.19	0.01	0.09	900.00	970.41	900.00	370.28	0.03	0.38	100.00	100.00	88.79	64635.00	63020.89	44489364.00	170.01	17353.93	14469.50
10	5	8	10536.00	13964.00	147.20	0	Spot (Block10, Row8, Column5)	1073.43	1088.00	165.91	0.01	0.15	911.00	1076.72	911.00	666.16	0.07	0.62	0.00	0.00	0.00	177.00	162.43	634395.00	-0.00	990.87	976.00
10	6	8	10885.00	13969.00	216.55	0	Spot (Block10, Row8, Column6)	50166.66	65508.00	17465.38	0.12	0.35	1066.00	1475.10	1066.00	1174.44	0.14	0.80	100.00	100.00	49.81	64442.00	49100.66	67173832.00	41.46	12820.46	12866.00
10	7	8	11199.00	13961.00	184.80	0	Spot (Block10, Row8, Column7)	1473.25	1384.00	348.79	0.03	0.24	1001.00	1169.45	1001.00	708.83	0.07	0.61	21.00	1.00	0.00	383.00	472.25	1415792.00	0.43	1152.16	1135.00
10	8	8	11469.00	13977.00	155.25	0	Spot (Block10, Row8, Column8)	62729.43	65535.00	7293.32	0.02	0.12	978.00	1060.31	978.00	436.59	0.04	0.41	100.00	100.00	80.45	64557.00	61751.43	41401796.00	141.25	15841.95	11429.50
11	1	1	13899.00	11893.00	157.25	0	Spot (Block11, Row1, Column1)	47708.00	51980.00	17857.76	0.04	0.37	702.00	755.90	702.00	242.10	0.03	0.32	100.00	100.00	38.97	51278.00	47006.00	32441676.00	193.94	10000.01	7582.00
11	2	1	14193.00	11900.00	163.40	0	Spot (Block11, Row1, Column2)	1652.31	1596.50	576.88	0.01	0.35	678.00	781.81	678.00	1116.70	0.06	1.43	38.00	3.00	0.00	918.50	974.31	1222710.00	0.78	939.49	875.00
11	3	1	14512.00	11895.00	216.85	0	Spot (Block11, Row1, Column3)	746.23	719.00	104.74	0.02	0.14	634.00	647.52	634.00	66.56	0.01	0.10	64.00	36.00	0.00	85.00	112.23	1003676.00	1.48	669.31	679.00
11	4	1	14793.00	11899.00	152.65	0	Spot (Block11, Row1, Column4)	1470.61	1438.00	393.91	0.01	0.27	626.00	642.55	626.00	68.51	0.01	0.11	100.00	100.00	0.00	812.00	844.61	941190.00	12.09	862.17	816.00
11	5	1	15099.00	11905.00	174.90	0	Spot (Block11, Row1, Column5)	941.41	903.00	169.13	0.02	0.18	643.00	658.89	643.00	99.77	0.01	0.15	89.00	67.00	0.00	260.00	298.41	806789.00	2.83	712.73	703.00
11	6	1	15386.00	11905.00	160.85	0	Spot (Block11, Row1, Column6)	1295.32	1221.00	358.09	0.03	0.28	642.00	652.42	642.00	71.79	0.01	0.11	100.00	99.00	0.00	579.00	653.32	926153.00	8.95	804.06	794.00
11	7	1	15697.00	11906.00	149.65	0	Spot (Block11, Row1, Column7)	1987.79	1899.00	713.71	0.02	0.36	660.00	663.51	660.00	72.02	0.00	0.11	100.00	100.00	0.00	1239.00	1327.79	1216528.00	18.39	996.01	926.00
11	8	1	15998.00	11900.00	171.15	0	Spot (Block11, Row1, Column8)	1180.02	1129.50	258.85	0.02	0.22	689.00	686.85	689.00	68.55	0.00	0.10	98.00	95.00	0.00	440.50	491.02	962900.00	7.19	832.35	816.50
11	1	2	13898.00	12182.00	233.60	0	Spot (Block11, Row2, Column1)	783.15	780.00	134.26	0.00	0.17	688.00	717.57	688.00	185.85	0.02	0.26	18.00	1.00	0.00	92.00	95.15	1227972.00	0.35	720.33	698.00
11	2	2	14197.00	12193.00	135.50	0	Spot (Block11, Row2, Column2)	955.09	953.50	109.47	0.00	0.11	676.00	672.65	676.00	69.16	0.00	0.10	97.00	93.00	0.00	277.50	279.09	469903.00	4.08	781.27	783.00
11	3	2	14506.00	12194.00	182.05	0	Spot (Block11, Row2, Column3)	836.17	822.50	102.35	0.01	0.12	654.00	657.95	654.00	65.61	0.00	0.10	87.00	71.00	0.00	168.50	182.17	777640.00	2.72	735.05	719.00
11	4	2	14793.00	12195.00	202.50	0	Spot (Block11, Row2, Column4)	836.32	807.00	114.84	0.02	0.14	663.00	671.32	663.00	100.16	0.01	0.15	78.00	33.00	0.00	144.00	173.32	973477.00	1.65	734.77	712.50
11	5	2	15094.00	12200.00	189.85	0	Spot (Block11, Row2, Column5)	14855.59	14800.00	5120.21	0.00	0.34	663.00	694.34	663.00	174.49	0.02	0.25	100.00	100.00	0.00	14137.00	14192.59	15108133.00	81.16	3771.61	3338.50
11	6	2	15375.00	12165.00	229.50	0	Spot (Block11, Row2, Column6)	764.30	739.00	155.54	0.01	0.20	668.00	792.88	668.00	528.53	0.07	0.67	0.00	0.00	0.00	71.00	96.30	1153333.00	-0.05	678.10	674.00
11	7	2	15704.00	12196.00	235.75	0	Spot (Block11, Row2, Column7)	768.19	744.00	107.61	0.01	0.14	667.00	671.91	667.00	80.75	0.00	0.12	49.00	21.00	0.00	77.00	101.19	1229865.00	1.19	686.78	697.00
11	8	2	16000.00	12218.00	207.60	0	Spot (Block11, Row2, Column8)	737.28	722.00	68.84	0.01	0.09	686.00	731.03	686.00	376.05	0.03	0.51	0.00	0.00	0.00	36.00	51.28	903911.00	0.02	695.86	691.00
11	1	3	13898.00	12493.00	148.00	0	Spot (Block11, Row3, Column1)	2004.55	1876.00	565.28	0.03	0.28	659.00	665.21	659.00	73.70	0.00	0.11	100.00	100.00	0.00	1217.00	1345.55	1202731.00	18.17	1004.11	973.50
11	2	3	14198.00	12516.00	246.75	0	Spot (Block11, Row3, Column2)	771.00	732.00	135.06	0.02	0.18	665.00	725.89	665.00	333.19	0.04	0.46	5.00	0.00	0.00	67.00	106.00	1356190.00	0.14	675.59	674.50
11	3	3	14482.00	12493.00	166.50	0	Spot (Block11, Row3, Column3)	1156.20	1081.50	314.23	0.03	0.27	661.00	668.64	661.00	76.84	0.00	0.11	99.00	96.00	0.00	420.50	495.20	887963.00	6.34	790.55	793.00
11	4	3	14789.00	12499.00	153.20	0	Spot (Block11, Row3, Column4)	1596.91	1585.00	470.44	0.00	0.29	651.00	659.03	651.00	63.15	0.01	0.10	100.00	100.00	0.00	934.00	945.91	1037990.00	14.85	869.47	840.50
11	5	3	15089.00	12494.00	157.30	0	Spot (Block11, Row3, Column5)	1159.93	1041.50	661.91	0.05	0.57	669.00	806.53	669.00	580.81	0.08	0.72	24.00	2.00	0.00	372.50	490.93	784115.00	0.61	776.41	763.00
11	6	3	15394.00	12504.00	216.85	0	Spot (Block11, Row3, Column6)	51966.29	65535.00	16211.00	0.10	0.31	708.00	1096.77	708.00	893.01	0.19	0.81	100.00	100.00	51.82	64827.00	51258.29	69791424.00	56.96	12511.43	12368.50
11	7	3	15694.00	12503.00	147.00	-50	Spot (Block11, Row3, Column7)	854.95	855.00	85.36	0.00	0.10	686.00	884.79	686.00	707.67	0.11	0.80	0.00	0.00	0.00	169.00	168.95	503563.00	-0.04	788.39	792.00
11	8	3	15993.00	12508.00	169.60	0	Spot (Block11, Row3, Column8)	59587.30	65535.00	12222.97	0.04	0.21	689.00	785.28	689.00	523.77	0.06	0.67	100.00	100.00	72.35	64846.00	58898.30	47849076.00	112.27	12062.14	11010.50
11	1	4	13892.00	12788.00	156.15	0	Spot (Block11, Row4, Column1)	1690.86	1641.00	572.29	0.01	0.34	677.00	722.12	677.00	299.55	0.03	0.41	88.00	71.00	0.00	964.00	1013.86	1131183.00	3.23	882.43	843.50
11	2	4	14190.00	12795.00	180.15	0	Spot (Block11, Row4, Column2)	20417.48	18386.50	11581.69	0.05	0.57	698.00	860.70	698.00	558.87	0.09	0.65	100.00	100.00	0.00	17688.50	19719.48	18416568.00	34.99	4153.43	4117.00
11	3	4	14487.00	12801.00	148.30	0	Spot (Block11, Row4, Column3)	4966.81	4623.50	2062.69	0.03	0.42	688.00	801.25	688.00	473.34	0.07	0.59	100.00	100.00	0.00	3935.50	4278.81	2999953.00	8.80	1702.71	1417.00
11	4	4	14792.00	12795.00	204.95	0	Spot (Block11, Row4, Column4)	822.17	803.00	91.31	0.01	0.11	645.00	656.59	645.00	70.94	0.01	0.11	90.00	63.00	0.00	158.00	177.17	979208.00	2.33	724.70	711.00
11	5	4	15083.00	12810.00	185.00	0	Spot (Block11, Row4, Column5)	1017.70	875.00	675.13	0.07	0.66	648.00	676.24	648.00	136.13	0.02	0.20	79.00	34.00	0.00	227.00	369.70	983098.00	2.51	739.49	727.00
11	6	4	15392.00	12799.00	190.00	0	Spot (Block11, Row4, Column6)	20460.96	20728.50	7876.93	0.01	0.38	691.00	888.68	691.00	666.62	0.11	0.75	100.00	100.00	0.00	20037.50	19769.96	20747408.00	29.36	4815.47	4332.50
11	7	4	15692.00	12804.00	147.00	-50	Spot (Block11, Row4, Column7)	981.72	967.00	150.98	0.01	0.15	694.00	850.46	694.00	577.31	0.09	0.68	5.00	0.00	0.00	273.00	287.72	580198.00	0.23	827.02	817.50
11	8	4	15985.00	12811.00	177.50	0	Spot (Block11, Row4, Column8)	1042.97	1015.00	182.23	0.01	0.17	688.00	753.16	688.00	380.19	0.04	0.50	44.00	2.00	0.00	327.00	354.97	913640.00	0.76	786.69	795.00
11	1	5	13893.00	13108.00	187.50	0	Spot (Block11, Row5, Column1)	2169.48	1737.00	1332.73	0.10	0.61	697.00	930.88	697.00	729.37	0.13	0.78	62.00	40.00	0.00	1040.00	1472.48	2149951.00	1.70	1190.03	795.00
11	2	5	14189.00	13093.00	166.95	0	Spot (Block11, Row5, Column2)	61656.68	65535.00	9671.07	0.03	0.16	753.00	1053.74	753.00	813.31	0.15	0.77	100.00	100.00	79.61	64782.00	60903.68	47476108.00	74.51	13367.42	12268.50
11	3	5	14488.00	13094.00	166.20	0	Spot (Block11, Row5, Column3)	46816.43	53563.00	19677.40	0.06	0.42	703.00	894.48	703.00	646.69	0.10	0.72	100.00	100.00	42.26	52860.00	46113.43	36002132.00	71.01	7329.01	6960.00
11	4	5	14788.00	13101.00	161.10	0	Spot (Block11, Row5, Column4)	1095.59	1055.00	223.85	0.02	0.20	661.00	733.53	661.00	396.93	0.05	0.54	49.00	6.00	0.00	394.00	434.59	784440.00	0.91	788.08	789.00
11	5	5	15092.00	13098.00	145.65	0	Spot (Block11, Row5, Column5)	7151.31	6847.00	3430.34	0.02	0.48	647.00	665.45	647.00	75.26	0.01	0.11	100.00	100.00	0.00	6200.00	6504.31	4140609.00	86.18	2022.34	1622.50
11	6	5	15367.00	13098.00	169.30	0	Spot (Block11, Row5, Column6)	859.01	852.50	135.96	0.00	0.16	675.00	774.59	675.00	459.13	0.06	0.59	3.00	0.00	0.00	177.50	184.01	687210.00	0.18	745.23	709.00
11	7	5	15690.00	13102.00	207.90	0	Spot (Block11, Row5, Column7)	50000.88	65263.00	18221.26	0.12	0.36	741.00	991.13	741.00	765.13	0.13	0.77	100.00	100.00	49.31	64522.00	49259.88	61551692.00	64.05	11527.11	11493.00
11	8	5	15999.00	13102.00	145.60	0	Spot (Block11, Row5, Column8)	1177.94	1173.00	228.20	0.00	0.19	692.00	802.33	692.00	536.70	0.06	0.67	40.00	0.00	0.00	481.00	485.94	679669.00	0.70	862.42	798.00
11	1	6	13887.00	13397.00	216.25	0	Spot (Block11, Row6, Column1)	47901.31	55655.00	18499.10	0.07	0.39	789.00	1226.33	789.00	1054.55	0.19	0.86	100.00	100.00	44.78	54866.00	47112.31	64284176.00	44.26	11304.09	10670.00
11	2	6	14186.00	13394.00	212.20	0	Spot (Block11, Row6, Column2)	45361.77	48073.00	18602.67	0.03	0.41	800.00	1199.22	800.00	1026.19	0.18	0.86	100.00	100.00	32.50	47273.00	44561.77	58199576.00	43.04	10081.85	9859.00
11	3	6	14483.00	13401.00	161.45	0	Spot (Block11, Row6, Column3)	1944.83	1874.00	730.32	0.02	0.38	713.00	898.91	713.00	679.58	0.10	0.76	69.00	40.00	0.00	1161.00	1231.83	1394445.00	1.54	1012.93	961.00
11	4	6	14783.00	13398.00	167.50	0	Spot (Block11, Row6, Column4)	944.79	931.00	131.81	0.01	0.14	681.00	683.52	681.00	71.49	0.00	0.10	95.00	80.00	0.00	250.00	263.79	737883.00	3.65	782.82	787.50
11	5	6	15089.00	13404.00	146.30	0	Spot (Block11, Row6, Column5)	5416.84	4834.50	3452.89	0.05	0.64	661.00	684.14	661.00	131.93	0.01	0.19	100.00	100.00	0.00	4173.50	4755.84	3174268.00	35.87	1723.03	1380.00
11	6	6	15391.00	13399.00	199.60	0	Spot (Block11, Row6, Column6)	751.25	749.00	69.57	0.00	0.09	682.00	794.34	682.00	562.65	0.07	0.71	0.00	0.00	0.00	67.00	69.25	849668.00	-0.08	687.75	696.00
11	7	6	15695.00	13405.00	161.80	0	Spot (Block11, Row6, Column7)	1321.62	1282.00	315.26	0.01	0.24	703.00	821.23	703.00	531.94	0.07	0.65	56.00	8.00	0.00	579.00	618.62	958178.00	0.94	876.81	844.50
11	8	6	16004.00	13406.00	163.40	0	Spot (Block11, Row6, Column8)	929.02	899.00	136.58	0.01	0.15	694.00	712.91	694.00	136.85	0.01	0.19	70.00	40.00	0.00	205.00	235.02	688406.00	1.58	769.80	769.00
11	1	7	13883.00	13693.00	175.20	0	Spot (Block11, Row7, Column1)	27896.07	23353.00	16780.09	0.08	0.60	717.00	966.75	717.00	748.53	0.13	0.77	100.00	100.00	1.63	22636.00	27179.07	23962740.00	35.98	4923.51	4807.00
11	2	7	14208.00	13696.00	252.80	0	Spot (Block11, Row7, Column2)	828.16	795.00	115.16	0.02	0.14	724.00	911.67	724.00	659.02	0.10	0.72	0.00	0.00	0.00	71.00	104.16	1532918.00	-0.13	774.47	786.00
11	3	7	14503.00	13694.00	240.10	0	Spot (Block11, Row7, Column3)	806.09	798.00	83.42	0.00	0.10	703.50	730.67	703.50	156.98	0.02	0.21	29.00	0.00	0.00	94.50	102.59	1337308.00	0.48	767.32	776.00
11	4	7	14799.00	13704.00	221.40	0	Spot (Block11, Row7, Column4)	797.59	791.50	90.83	0.00	0.11	701.00	756.56	701.00	285.76	0.03	0.38	3.00	0.00	0.00	90.50	96.59	1119814.00	0.14	743.92	722.50
11	5	7	15092.00	13694.00	250.85	0	Spot (Block11, Row7, Column5)	894.73	862.00	198.47	0.02	0.22	702.00	870.02	702.00	667.54	0.09	0.77	2.00	0.00	0.00	160.00	192.73	1630203.00	0.04	780.92	709.00
11	6	7	15383.00	13702.00	206.00	0	Spot (Block11, Row7, Column6)	47511.15	59654.00	20463.51	0.10	0.43	803.00	1238.10	803.00	1128.43	0.19	0.91	100.00	100.00	44.90	58851.00	46708.15	57251472.00	41.01	10672.94	10565.00
11	7	7	15670.00	13698.00	216.80	0	Spot (Block11, Row7, Column7)	1074.33	992.00	341.95	0.03	0.32	766.00	948.52	766.00	695.94	0.09	0.73	14.00	0.00	0.00	226.00	308.33	1440675.00	0.18	852.94	766.00
11	8	7	15992.00	13708.00	191.25	0	Spot (Block11, Row7, Column8)	30525.04	31486.00	8891.33	0.01	0.29	717.00	813.07	717.00	328.75	0.05	0.40	100.00	100.00	0.00	30769.00	29808.04	31532376.00	90.38	7198.28	6850.00
11	1	8	13893.00	14003.00	178.30	0	Spot (Block11, Row8, Column1)	1046.91	992.00	299.83	0.02	0.29	701.00	760.69	701.00	315.94	0.04	0.42	43.00	8.00	0.00	291.00	345.91	933844.00	0.91	821.30	807.00
11	2	8	14190.00	13994.00	188.40	0	Spot (Block11, Row8, Column2)	887.47	885.00	114.72	0.00	0.13	700.00	719.45	700.00	85.25	0.01	0.12	81.00	56.00	0.00	185.00	187.47	883033.00	1.97	783.55	771.00
11	3	8	14472.00	13993.00	148.95	0	Spot (Block11, Row8, Column3)	1018.12	997.00	163.96	0.01	0.16	703.00	747.17	703.00	273.51	0.03	0.37	56.00	6.00	0.00	294.00	315.12	621051.00	0.99	818.04	802.00
11	4	8	14784.00	14002.00	166.00	0	Spot (Block11, Row8, Column4)	63981.51	65535.00	6435.08	0.01	0.10	723.00	806.99	723.00	353.38	0.05	0.44	100.00	100.00	92.82	64812.00	63258.51	49010328.00	178.77	15772.52	11293.00
11	5	8	15063.00	13983.00	198.65	0	Spot (Block11, Row8, Column5)	810.49	792.00	106.05	0.01	0.13	714.00	895.10	714.00	662.39	0.10	0.74	0.00	0.00	0.00	78.00	96.49	907751.00	-0.13	748.32	722.00
11	6	8	15387.00	14000.00	216.95	0	Spot (Block11, Row8, Column6)	51873.06	65535.00	17033.67	0.10	0.33	813.00	1226.07	813.00	1093.37	0.18	0.89	100.00	100.00	54.75	64722.00	51060.06	69821880.00	46.32	11593.38	11087.00
11	7	8	15689.00	13998.00	153.55	0	Spot (Block11, Row8, Column7)	1322.85	1252.00	321.91	0.02	0.24	795.00	981.96	795.00	689.60	0.09	0.70	24.00	2.00	0.00	457.00	527.85	855883.00	0.49	990.66	924.00
11	8	8	15973.00	14005.00	157.20	0	Spot (Block11, Row8, Column8)	63539.79	65535.00	6197.10	0.01	0.10	792.00	882.89	792.00	388.26	0.05	0.44	100.00	100.00	84.90	64743.00	62747.79	43334536.00	161.38	15751.25	13784.00
12	1	1	18399.00	11919.00	157.25	0	Spot (Block12, Row1, Column1)	52696.24	63065.50	15282.71	0.08	0.29	985.00	1077.21	985.00	836.21	0.04	0.78	100.00	100.00	48.67	62080.50	51711.24	35728340.00	61.73	12694.94	10787.00
12	2	1	18697.00	11922.00	153.70	0	Spot (Block12, Row1, Column2)	11277.56	10305.00	5662.21	0.04	0.50	938.00	997.66	938.00	308.61	0.03	0.31	100.00	100.00	0.00	9367.00	10339.56	7307861.00	33.31	2939.91	2501.50
12	3	1	19000.00	11926.00	152.85	0	Spot (Block12, Row1, Column3)	5531.48	4903.00	2975.34	0.05	0.54	973.00	987.54	973.00	249.71	0.01	0.25	100.00	100.00	0.00	3930.00	4558.48	3556739.00	18.20	1818.79	1702.50
12	4	1	19292.00	11927.00	148.80	0	Spot (Block12, Row1, Column4)	8560.32	8202.50	3969.77	0.02	0.46	993.00	1026.95	993.00	322.56	0.01	0.31	100.00	100.00	0.00	7209.50	7567.32	5204677.00	23.36	2628.84	2308.00
12	5	1	19597.00	11927.00	150.25	0	Spot (Block12, Row1, Column5)	9586.62	8473.50	6133.54	0.05	0.64	994.00	1026.42	994.00	192.56	0.01	0.19	100.00	100.00	0.00	7479.50	8592.62	5905359.00	44.45	2651.75	2265.50
12	6	1	19892.00	11928.00	148.00	0	Spot (Block12, Row1, Column6)	19866.12	17958.00	11016.86	0.04	0.55	996.00	1040.92	996.00	236.42	0.02	0.23	100.00	100.00	0.00	16962.00	18870.12	11979272.00	79.62	4944.90	3587.00
12	7	1	20190.00	11934.00	150.55	0	Spot (Block12, Row1, Column7)	38766.25	39388.00	19181.04	0.01	0.49	1003.00	1057.01	1003.00	474.82	0.02	0.45	100.00	100.00	13.13	38385.00	37763.25	23918856.00	79.42	8385.56	6405.00
12	8	1	20503.00	11934.00	160.55	0	Spot (Block12, Row1, Column8)	2650.06	2479.00	931.29	0.03	0.35	1014.00	1050.90	1014.00	435.76	0.02	0.41	95.00	74.00	0.00	1465.00	1636.06	1884196.00	3.67	1408.31	1389.00
12	1	2	18394.00	12220.00	147.00	-50	Spot (Block12, Row2, Column1)	1282.50	1056.00	1654.31	0.08	1.29	978.00	1017.36	978.00	579.99	0.02	0.57	5.00	3.00	0.00	78.00	304.50	756676.00	0.46	2864.16	1059.00
12	2	2	18696.00	12224.00	134.40	0	Spot (Block12, Row2, Column2)	8167.17	8043.00	2785.28	0.01	0.34	970.00	1006.21	970.00	590.23	0.02	0.59	100.00	100.00	0.00	7073.00	7197.17	3985578.00	12.13	2537.84	2446.00
12	3	2	18995.00	12231.00	177.80	0	Spot (Block12, Row2, Column3)	1418.31	1374.50	260.08	0.01	0.18	987.00	1006.39	987.00	166.52	0.01	0.17	85.00	55.00	0.00	387.50	431.31	1245279.00	2.47	1135.91	1108.00
12	4	2	19298.00	12231.00	169.95	0	Spot (Block12, Row2, Column4)	5756.17	5663.00	1936.76	0.01	0.34	1007.00	1068.01	1007.00	225.78	0.03	0.21	100.00	100.00	0.00	4656.00	4749.17	4639471.00	20.76	2064.18	2010.00
12	5	2	19599.00	12228.00	184.80	0	Spot (Block12, Row2, Column5)	32890.15	32781.00	11682.19	0.00	0.36	1075.00	1141.44	1075.00	328.56	0.03	0.29	100.00	100.00	0.31	31706.00	31815.15	31607420.00	96.63	8399.65	7143.00
12	6	2	19886.00	12225.00	177.85	0	Spot (Block12, Row2, Column6)	4338.12	3537.50	3741.92	0.09	0.86	1090.00	1279.74	1090.00	717.48	0.07	0.56	85.00	70.00	0.11	2447.50	3248.12	3826225.00	4.26	2740.27	1449.00
12	7	2	20199.00	12237.00	156.30	0	Spot (Block12, Row2, Column7)	3261.68	3037.00	1242.54	0.03	0.38	1054.00	1128.29	1054.00	531.79	0.03	0.47	98.00	78.00	0.00	1983.00	2207.68	2198375.00	4.01	1532.88	1477.50
12	8	2	20489.00	12233.00	214.25	0	Spot (Block12, Row2, Column8)	1110.49	1109.00	99.42	0.00	0.09	1024.00	1093.24	1024.00	539.84	0.03	0.49	0.00	0.00	0.00	85.00	86.49	1458068.00	0.03	1065.88	1071.00
12	1	3	18397.00	12519.00	150.80	0	Spot (Block12, Row3, Column1)	17816.67	16773.00	9153.68	0.03	0.51	973.00	983.77	973.00	144.35	0.00	0.15	100.00	100.00	0.00	15800.00	16843.67	11153234.00	116.61	4603.84	4142.00
12	2	3	18698.00	12524.00	156.45	0	Spot (Block12, Row3, Column2)	1965.90	1854.00	504.59	0.03	0.26	993.00	1056.57	993.00	348.33	0.03	0.33	94.00	64.00	0.00	861.00	972.90	1326983.00	2.61	1227.86	1216.00
12	3	3	18978.00	12521.00	148.10	0	Spot (Block12, Row3, Column3)	11469.13	7698.50	13026.65	0.17	1.14	1004.00	1049.71	1004.00	287.39	0.02	0.27	100.00	100.00	3.32	6694.50	10465.13	6904415.00	36.26	3338.47	1975.00
12	4	3	19295.00	12527.00	149.65	0	Spot (Block12, Row3, Column4)	29164.67	27398.00	16190.89	0.03	0.56	1016.00	1073.34	1016.00	199.71	0.02	0.19	100.00	100.00	0.98	26382.00	28148.67	17936280.00	140.66	6748.54	5466.00
12	5	3	19606.00	12529.00	143.70	0	Spot (Block12, Row3, Column5)	9676.53	5131.00	14097.46	0.28	1.46	1083.00	1273.95	1083.00	705.38	0.07	0.55	99.00	93.00	4.08	4048.00	8593.53	5457562.00	11.91	2943.22	2255.50
12	6	3	19896.00	12529.00	220.10	0	Spot (Block12, Row3, Column6)	54787.45	65535.00	14098.18	0.08	0.26	1190.00	1641.30	1190.00	1057.98	0.14	0.64	100.00	100.00	54.80	64345.00	53597.45	75881376.00	50.23	13489.30	12964.00
12	7	3	20199.00	12533.00	149.55	0	Spot (Block12, Row3, Column7)	8483.80	7466.00	4816.00	0.06	0.57	1096.00	1324.34	1096.00	771.15	0.08	0.58	100.00	90.00	0.00	6370.00	7387.80	5200570.00	9.28	2683.61	2415.50
12	8	3	20493.00	12535.00	160.20	0	Spot (Block12, Row3, Column8)	52101.89	59384.00	15419.94	0.06	0.30	1035.00	1121.93	1035.00	402.47	0.04	0.36	100.00	100.00	43.56	58349.00	51066.89	36836344.00	126.67	10704.20	9573.50
12	1	4	18392.00	12812.00	153.05	0	Spot (Block12, Row4, Column1)	27374.71	24285.00	16861.44	0.05	0.62	983.00	1046.10	983.00	329.78	0.03	0.32	100.00	100.00	1.86	23302.00	26391.71	17629324.00	79.84	6808.83	3530.00
12	2	4	18691.00	12826.00	178.65	0	Spot (Block12, Row4, Column2)	20758.06	19213.00	11239.22	0.03	0.54	1016.00	1183.06	1016.00	525.92	0.07	0.44	100.00	100.00	0.00	18197.00	19742.06	18578468.00	37.22	4592.72	4661.00
12	3	4	18992.00	12826.00	153.80	0	Spot (Block12, Row4, Column3)	59669.91	65535.00	10525.09	0.04	0.18	1031.00	1196.93	1031.00	574.53	0.06	0.48	100.00	100.00	68.89	64504.00	58638.91	38547092.00	101.78	16158.79	12290.00
12	4	4	19284.00	12829.00	150.15	0	Spot (Block12, Row4, Column4)	1526.46	1512.00	192.18	0.00	0.13	1024.00	1075.90	1024.00	239.87	0.02	0.22	91.00	53.00	0.00	488.00	502.46	935723.00	1.88	1263.87	1260.50
12	5	4	19579.00	12829.00	141.30	0	Spot (Block12, Row4, Column5)	7915.02	4026.00	11339.90	0.29	1.43	1046.00	1102.94	1046.00	301.57	0.02	0.27	100.00	100.00	1.85	2980.00	6869.02	4282028.00	22.59	2359.28	1934.00
12	6	4	19895.00	12831.00	192.65	0	Spot (Block12, Row4, Column6)	38595.49	38150.00	11930.75	0.01	0.31	1116.00	1334.30	1116.00	711.94	0.08	0.53	100.00	100.00	1.90	37034.00	37479.49	40641072.00	52.34	9514.06	9010.50
12	7	4	20186.00	12832.00	148.65	0	Spot (Block12, Row4, Column7)	6724.11	5834.00	4016.75	0.06	0.60	1121.00	1304.03	1121.00	613.32	0.07	0.47	100.00	90.00	0.00	4713.00	5603.11	4081537.00	8.84	2224.52	1994.00
12	8	4	20492.00	12842.00	157.15	0	Spot (Block12, Row4, Column8)	2859.38	2604.00	965.97	0.04	0.34	1066.00	1116.21	1066.00	258.95	0.02	0.23	100.00	96.00	0.00	1538.00	1793.38	1955815.00	6.73	1471.79	1403.50
12	1	5	18393.00	13126.00	148.50	0	Spot (Block12, Row5, Column1)	23516.60	20219.00	14864.46	0.07	0.63	1031.00	1264.26	1031.00	719.59	0.09	0.57	100.00	100.00	0.99	19188.00	22485.60	14251059.00	30.92	5493.98	3793.00
12	2	5	18690.00	13120.00	160.70	0	Spot (Block12, Row5, Column2)	54608.41	65535.00	14089.59	0.08	0.26	1087.00	1368.03	1087.00	792.50	0.10	0.58	100.00	100.00	51.54	64448.00	53521.41	38881528.00	67.18	12001.65	10698.00
12	3	5	18991.00	13123.00	163.65	0	Spot (Block12, Row5, Column3)	50452.50	61393.50	17320.01	0.09	0.34	1071.00	1263.46	1071.00	682.58	0.07	0.54	100.00	100.00	46.35	60322.50	49381.50	37335164.00	72.06	8963.10	8330.50
12	4	5	19290.00	13124.00	149.05	0	Spot (Block12, Row5, Column4)	10983.17	10263.00	6253.26	0.03	0.57	1043.00	1140.96	1043.00	475.26	0.04	0.42	100.00	100.00	0.00	9220.00	9940.17	6633833.00	20.71	3227.57	2907.00
12	5	5	19593.00	13128.00	151.95	0	Spot (Block12, Row5, Column5)	58383.06	65535.00	12473.45	0.05	0.21	1068.00	1118.72	1068.00	319.57	0.02	0.29	100.00	100.00	68.62	64467.00	57315.06	36840016.00	179.19	15438.61	13079.50
12	6	5	19890.00	13131.00	149.50	0	Spot (Block12, Row5, Column6)	5359.71	5212.00	2101.92	0.01	0.39	1100.00	1233.62	1100.00	613.53	0.05	0.50	100.00	99.00	0.00	4112.00	4259.71	3290862.00	6.73	2166.75	1986.50
12	7	5	20195.00	13130.00	200.70	0	Spot (Block12, Row5, Column7)	50149.00	65535.00	18694.90	0.12	0.37	1176.00	1412.00	1176.00	835.85	0.08	0.59	100.00	100.00	50.57	64359.00	48973.00	56919696.00	58.31	12868.75	12617.00
12	8	5	20495.00	13131.00	147.85	0	Spot (Block12, Row5, Column8)	13632.04	11861.00	8933.29	0.06	0.66	1084.00	1209.21	1084.00	585.75	0.05	0.48	100.00	100.00	0.00	10777.00	12548.04	8124695.00	21.21	3443.11	2839.50
12	1	6	18389.00	13422.00	217.30	0	Spot (Block12, Row6, Column1)	50986.57	65535.00	16541.05	0.11	0.32	1118.00	1587.88	1118.00	1160.72	0.15	0.73	100.00	100.00	50.37	64417.00	49868.57	68730576.00	42.56	12913.69	12455.00
12	2	6	18684.00	13422.00	208.45	0	Spot (Block12, Row6, Column2)	40491.11	39893.00	18802.00	0.01	0.46	1108.00	1516.33	1108.00	1058.27	0.14	0.70	100.00	100.00	19.63	38785.00	39383.11	50128240.00	36.83	9652.50	9490.50
12	3	6	18978.00	13426.00	148.30	0	Spot (Block12, Row6, Column3)	35100.58	32604.00	19076.75	0.03	0.54	1048.00	1220.70	1048.00	642.66	0.07	0.53	100.00	100.00	8.49	31556.00	34052.58	21095496.00	52.72	7987.21	6322.00
12	4	6	19293.00	13426.00	151.25	0	Spot (Block12, Row6, Column4)	3449.66	3102.00	1398.26	0.05	0.41	1012.00	1056.52	1012.00	196.96	0.02	0.19	100.00	100.00	0.00	2090.00	2437.66	2162939.00	12.15	1595.82	1480.00
12	5	6	19588.00	13429.00	150.10	0	Spot (Block12, Row6, Column5)	55345.34	65535.00	15193.39	0.07	0.27	1077.00	1127.01	1077.00	315.21	0.02	0.28	100.00	100.00	60.42	64458.00	54268.34	34259032.00	172.01	12478.92	10447.00
12	6	6	19890.00	13430.00	155.15	0	Spot (Block12, Row6, Column6)	2180.85	1966.00	729.97	0.05	0.33	1093.00	1211.95	1093.00	585.70	0.04	0.48	67.00	39.00	0.00	873.00	1087.85	1454630.00	1.65	1378.87	1359.00
12	7	6	20190.00	13431.00	150.95	0	Spot (Block12, Row6, Column7)	15392.41	14394.00	8971.96	0.03	0.58	1106.00	1242.47	1106.00	582.17	0.05	0.47	100.00	100.00	0.00	13288.00	14286.41	9558686.00	24.31	3918.72	3401.50
12	8	6	20493.00	13437.00	148.85	0	Spot (Block12, Row6, Column8)	18741.44	17012.50	11586.51	0.04	0.62	1091.00	1140.70	1091.00	303.91	0.02	0.27	100.00	100.00	0.00	15921.50	17650.44	11357315.00	57.91	4707.24	3877.50
12	1	7	18385.00	13718.00	167.80	0	Spot (Block12, Row7, Column1)	30532.03	27730.00	16498.84	0.04	0.54	1004.00	1285.10	1004.00	817.70	0.11	0.64	100.00	100.00	1.41	26726.00	29528.03	23784460.00	35.77	5702.08	5755.00
12	2	7	18690.00	13725.00	183.95	0	Spot (Block12, Row7, Column2)	1387.02	1306.00	270.64	0.03	0.20	1050.50	1225.23	1050.50	633.22	0.07	0.52	13.00	0.00	0.00	255.50	336.52	1316278.00	0.26	1150.23	1172.00
12	3	7	18989.00	13710.00	193.05	0	Spot (Block12, Row7, Column3)	1160.05	1128.00	112.21	0.01	0.10	1005.00	1041.47	1005.00	174.59	0.02	0.17	43.00	3.00	0.00	123.00	155.05	1220371.00	0.68	1077.94	1083.00
12	4	7	19287.00	13725.00	186.20	0	Spot (Block12, Row7, Column4)	1337.21	1303.00	174.54	0.01	0.13	1008.00	1060.40	1008.00	235.18	0.02	0.22	66.00	22.00	0.00	295.00	329.21	1309124.00	1.18	1144.29	1128.00
12	5	7	19592.00	13727.00	183.25	0	Spot (Block12, Row7, Column5)	4619.36	4299.00	1771.14	0.03	0.38	1082.00	1252.92	1082.00	741.41	0.06	0.59	99.00	86.00	0.00	3217.00	3537.36	4351439.00	4.54	1885.81	1808.50
12	6	7	19888.00	13728.00	196.65	0	Spot (Block12, Row7, Column6)	46181.93	52387.00	20144.45	0.05	0.44	1182.00	1603.52	1182.00	1219.75	0.13	0.76	100.00	100.00	36.66	51205.00	44999.93	50384876.00	36.55	10459.85	10567.00
12	7	7	20172.00	13732.00	151.50	0	Spot (Block12, Row7, Column7)	22647.35	21614.50	11012.27	0.02	0.49	1114.00	1334.32	1114.00	771.61	0.08	0.58	100.00	100.00	0.00	20500.50	21533.35	14177239.00	27.62	5795.86	5144.50
12	8	7	20498.00	13741.00	193.95	0	Spot (Block12, Row7, Column8)	54093.18	59537.00	12736.63	0.04	0.24	1096.00	1206.44	1096.00	463.29	0.04	0.38	100.00	100.00	33.46	58441.00	52997.18	57555488.00	114.15	13062.83	11330.00
12	1	8	18380.00	14022.00	163.85	0	Spot (Block12, Row8, Column1)	1679.44	1563.00	554.42	0.03	0.33	982.00	1041.55	982.00	387.98	0.03	0.37	66.00	36.00	0.00	581.00	697.44	1249507.00	1.64	1148.35	1132.00
12	2	8	18686.00	14019.00	156.40	0	Spot (Block12, Row8, Column2)	2773.53	2590.00	1005.04	0.03	0.36	998.00	1020.12	998.00	119.04	0.01	0.12	100.00	100.00	0.00	1592.00	1775.53	1866587.00	14.73	1467.80	1428.00
12	3	8	18979.00	14022.00	149.65	0	Spot (Block12, Row8, Column3)	6073.83	5379.00	3681.10	0.05	0.61	1001.00	1044.97	1001.00	230.49	0.02	0.22	100.00	99.00	0.00	4378.00	5072.83	3741479.00	21.82	2031.11	1891.00
12	4	8	19284.00	14028.00	160.70	0	Spot (Block12, Row8, Column4)	63079.16	65535.00	6678.72	0.02	0.11	1015.00	1084.19	1015.00	307.82	0.03	0.28	100.00	100.00	82.84	64520.00	62064.16	44849712.00	201.40	16351.39	13062.00
12	5	8	19573.00	14022.00	172.05	0	Spot (Block12, Row8, Column5)	1355.34	1307.00	202.19	0.02	0.15	1017.00	1185.40	1017.00	642.72	0.07	0.54	10.00	0.00	0.00	290.00	338.34	1115446.00	0.26	1152.99	1126.00
12	6	8	19888.00	14028.00	218.10	0	Spot (Block12, Row8, Column6)	53963.81	65535.00	15432.92	0.08	0.29	1159.00	1583.44	1159.00	1226.64	0.14	0.77	100.00	100.00	56.87	64376.00	52804.81	73445512.00	42.70	12424.79	11968.50
12	7	8	20187.00	14031.00	147.35	0	Spot (Block12, Row8, Column7)	10103.01	9692.00	4846.69	0.02	0.48	1096.00	1290.16	1096.00	740.95	0.07	0.57	100.00	100.00	0.00	8596.00	9007.01	6021395.00	11.89	3046.36	2635.00
12	8	8	20476.00	14032.00	155.15	0	Spot (Block12, Row8, Column8)	64203.35	65535.00	5606.38	0.01	0.09	1092.00	1196.60	1092.00	453.73	0.04	0.38	100.00	100.00	91.98	64443.00	63111.35	42438808.00	138.87	17847.24	15239.00
13	1	1	4866.00	16333.00	153.35	0	Spot (Block13, Row1, Column1)	47366.50	53204.00	18096.14	0.05	0.38	429.00	485.36	429.00	204.34	0.05	0.42	100.00	100.00	37.83	52775.00	46937.50	30551604.00	229.43	9221.04	7545.50
13	2	1	5162.00	16338.00	147.00	0	Spot (Block13, Row1, Column2)	11003.72	9900.00	5936.09	0.05	0.54	405.00	435.20	405.00	121.68	0.03	0.28	100.00	100.00	0.00	9495.00	10598.72	6503198.00	86.86	2257.35	2081.00
13	3	1	5470.00	16339.00	148.35	0	Spot (Block13, Row1, Column3)	2020.50	1723.00	1113.16	0.07	0.55	424.00	440.82	424.00	70.61	0.02	0.16	100.00	100.00	0.00	1299.00	1596.50	1202196.00	22.37	767.06	690.50
13	4	1	5761.00	16343.00	143.65	0	Spot (Block13, Row1, Column4)	8453.37	7578.50	4632.61	0.05	0.55	434.00	452.56	434.00	72.05	0.02	0.16	100.00	100.00	0.00	7144.50	8019.37	4750795.00	111.04	1896.55	1640.00
13	5	1	6067.00	16339.00	143.50	0	Spot (Block13, Row1, Column5)	4470.50	3827.00	2945.06	0.07	0.66	413.00	435.07	413.00	79.23	0.02	0.18	100.00	100.00	0.00	3414.00	4057.50	2507951.00	50.93	1095.34	947.00
13	6	1	6361.00	16343.00	141.55	0	Spot (Block13, Row1, Column6)	7989.22	7179.50	3971.50	0.05	0.50	417.00	453.11	417.00	379.55	0.04	0.84	100.00	100.00	0.00	6762.50	7572.22	4330156.00	19.86	2181.00	1635.00
13	7	1	6658.00	16349.00	146.35	0	Spot (Block13, Row1, Column7)	13289.95	12109.50	6806.69	0.04	0.51	425.00	459.93	425.00	369.47	0.03	0.80	100.00	100.00	0.00	11684.50	12864.95	7761333.00	34.73	2857.14	2340.50
13	8	1	6965.00	16348.00	155.70	0	Spot (Block13, Row1, Column8)	2004.11	1788.50	861.24	0.05	0.43	439.00	447.33	439.00	44.59	0.01	0.10	100.00	100.00	0.00	1349.50	1565.11	1338747.00	34.92	792.86	770.50
13	1	2	4821.00	16620.00	207.40	0	Spot (Block13, Row2, Column1)	508.20	503.00	37.30	0.00	0.07	449.00	470.21	449.00	144.80	0.02	0.31	0.00	0.00	0.00	54.00	59.20	621026.00	0.26	483.34	483.00
13	2	2	5158.00	16635.00	124.70	0	Spot (Block13, Row2, Column2)	3268.97	3181.00	1059.53	0.01	0.32	419.00	432.25	419.00	69.45	0.01	0.16	100.00	100.00	0.00	2762.00	2849.97	1350084.00	40.85	1097.02	1044.00
13	3	2	5482.00	16637.00	208.65	0	Spot (Block13, Row2, Column3)	587.36	566.00	112.62	0.02	0.19	426.00	440.31	426.00	61.01	0.01	0.14	83.00	55.00	0.00	140.00	161.36	728321.00	2.41	466.39	468.00
13	4	2	5768.00	16641.00	182.60	0	Spot (Block13, Row2, Column4)	1503.93	1485.00	526.16	0.01	0.35	467.00	484.59	467.00	112.03	0.02	0.23	100.00	99.00	0.00	1018.00	1036.93	1398655.00	9.10	735.85	719.00
13	5	2	6066.00	16646.00	166.45	0	Spot (Block13, Row2, Column5)	25792.51	24683.00	11664.11	0.02	0.45	454.00	506.18	454.00	230.63	0.05	0.46	100.00	100.00	0.00	24229.00	25338.51	19705476.00	109.64	5992.16	4789.00
13	6	2	6366.00	16610.00	188.90	0	Spot (Block13, Row2, Column6)	594.51	573.00	160.46	0.02	0.27	427.00	530.26	427.00	429.88	0.09	0.81	9.00	0.00	0.00	146.00	167.51	597478.00	0.15	514.63	467.00
13	7	2	6665.00	16651.00	155.10	0	Spot (Block13, Row2, Column7)	1080.64	976.00	370.78	0.04	0.34	429.00	474.20	429.00	424.05	0.04	0.89	59.00	34.00	0.00	547.00	651.64	713223.00	1.43	584.87	577.00
13	8	2	6961.00	16665.00	210.30	0	Spot (Block13, Row2, Column8)	489.25	491.00	46.04	0.00	0.09	440.00	492.37	440.00	310.78	0.05	0.63	0.00	0.00	0.00	51.00	49.25	617439.00	-0.01	452.20	456.00
13	1	3	4861.00	16935.00	141.45	0	Spot (Block13, Row3, Column1)	6926.62	6382.00	3797.59	0.04	0.55	466.00	472.31	466.00	68.06	0.01	0.14	100.00	100.00	0.00	5916.00	6460.62	3761155.00	94.84	1846.85	1508.00
13	2	3	5165.00	16944.00	159.00	0	Spot (Block13, Row3, Column2)	712.03	672.00	159.72	0.03	0.22	463.00	503.26	463.00	230.84	0.04	0.46	40.00	11.00	0.00	209.00	249.03	492724.00	0.90	524.20	521.00
13	3	3	5452.00	16939.00	144.20	0	Spot (Block13, Row3, Column3)	2090.99	1851.50	924.38	0.05	0.44	470.00	480.22	470.00	106.01	0.01	0.22	100.00	100.00	0.00	1381.50	1620.99	1183500.00	15.19	878.18	751.00
13	4	3	5762.00	16944.00	143.05	0	Spot (Block13, Row3, Column4)	10609.18	9670.50	5599.59	0.04	0.53	451.00	465.51	451.00	70.19	0.01	0.15	100.00	100.00	0.00	9219.50	10158.18	5898702.00	144.51	2521.68	2074.00
13	5	3	6062.00	16945.00	140.90	0	Spot (Block13, Row3, Column5)	1498.93	1241.00	1329.27	0.08	0.89	479.00	567.00	479.00	436.89	0.07	0.77	79.00	44.00	0.00	762.00	1019.93	804924.00	2.13	700.48	665.50
13	6	3	6364.00	16944.00	229.80	0	Spot (Block13, Row3, Column6)	36319.56	26422.00	19206.84	0.14	0.53	491.00	684.52	491.00	672.62	0.14	0.98	100.00	100.00	22.14	25931.00	35828.56	54951848.00	52.98	9133.81	8830.00
13	7	3	6667.00	16954.00	146.55	0	Spot (Block13, Row3, Column7)	2760.77	2367.00	1654.85	0.07	0.60	455.00	575.86	455.00	550.00	0.10	0.96	84.00	66.00	0.00	1912.00	2305.77	1612292.00	3.97	897.76	860.00
13	8	3	6962.00	16952.00	161.80	0	Spot (Block13, Row3, Column8)	57639.69	65535.00	13756.40	0.06	0.24	450.00	546.98	450.00	451.15	0.08	0.82	100.00	100.00	65.80	65085.00	57189.69	41962080.00	126.55	11051.29	10295.00
13	1	4	4860.00	17238.00	142.95	0	Spot (Block13, Row4, Column1)	13280.53	12248.00	7327.64	0.04	0.55	460.00	507.45	460.00	242.59	0.04	0.48	100.00	100.00	0.00	11788.00	12820.53	7370694.00	52.65	2943.60	2425.50
13	2	4	5159.00	17244.00	183.55	0	Spot (Block13, Row4, Column2)	12063.08	10504.00	7408.01	0.06	0.61	502.00	640.32	502.00	436.79	0.11	0.68	100.00	100.00	0.00	10002.00	11561.08	11447862.00	26.15	2664.26	2636.00
13	3	4	5464.00	17239.00	144.00	0	Spot (Block13, Row4, Column3)	41305.80	41956.00	20019.86	0.01	0.48	505.00	632.12	505.00	427.01	0.10	0.68	100.00	100.00	24.25	41451.00	40800.80	23337876.00	95.25	7338.68	5854.50
13	4	4	5731.00	17241.00	188.40	0	Spot (Block13, Row4, Column4)	719.07	708.00	107.59	0.01	0.15	474.00	491.03	474.00	110.68	0.02	0.23	88.00	56.00	0.00	234.00	245.07	721230.00	2.06	578.54	573.00
13	5	4	6052.00	17223.00	132.20	0	Spot (Block13, Row4, Column5)	1364.86	789.50	2447.65	0.24	1.79	467.00	497.86	467.00	176.52	0.03	0.35	83.00	44.00	0.00	322.50	897.86	638755.00	4.91	647.46	602.00
13	6	4	6364.00	17248.00	174.65	0	Spot (Block13, Row4, Column6)	31172.11	30558.50	13949.54	0.01	0.45	488.00	583.19	488.00	435.57	0.08	0.75	100.00	100.00	0.12	30070.50	30684.11	26558644.00	70.23	6350.93	5229.00
13	7	4	6659.00	17244.00	147.45	0	Spot (Block13, Row4, Column7)	2463.05	1918.00	1650.44	0.11	0.67	478.00	564.84	478.00	399.86	0.07	0.71	84.00	65.00	0.00	1440.00	1985.05	1460589.00	4.75	835.99	724.00
13	8	4	6958.00	17255.00	153.25	0	Spot (Block13, Row4, Column8)	1180.53	1056.00	465.67	0.05	0.39	448.00	500.65	448.00	325.01	0.05	0.65	77.00	45.00	0.00	608.00	732.53	760263.00	2.09	627.14	586.00
13	1	5	4863.00	17538.00	141.75	0	Spot (Block13, Row5, Column1)	21655.35	20038.50	12530.73	0.03	0.58	494.00	627.86	494.00	501.94	0.10	0.80	100.00	100.00	0.00	19544.50	21161.35	11780512.00	41.89	4543.01	3752.00
13	2	5	5160.00	17537.00	158.35	0	Spot (Block13, Row5, Column2)	59129.21	65535.00	11586.29	0.04	0.20	529.00	783.44	529.00	631.08	0.17	0.81	100.00	100.00	67.87	65006.00	58600.21	41036040.00	92.45	11525.85	10838.50
13	3	5	5459.00	17543.00	156.30	0	Spot (Block13, Row5, Column3)	42886.00	43406.00	20420.06	0.01	0.48	492.00	688.97	492.00	578.24	0.15	0.84	100.00	100.00	33.14	42914.00	42394.00	28862460.00	72.97	6124.23	6027.00
13	4	5	5757.00	17543.00	143.70	0	Spot (Block13, Row5, Column4)	5939.06	5107.00	3503.40	0.07	0.59	470.00	547.91	470.00	369.86	0.07	0.68	100.00	100.00	0.00	4637.00	5469.06	3325873.00	14.58	1584.50	1394.50
13	5	5	6060.00	17543.00	142.90	0	Spot (Block13, Row5, Column5)	39159.89	38311.00	20229.41	0.01	0.52	458.00	477.34	458.00	113.31	0.02	0.24	100.00	100.00	18.43	37853.00	38701.89	21890460.00	341.39	6578.15	6011.00
13	6	5	6358.00	17543.00	159.70	0	Spot (Block13, Row5, Column6)	724.08	692.00	164.35	0.02	0.23	475.00	563.38	475.00	387.30	0.07	0.69	19.00	0.00	0.00	217.00	249.08	511201.00	0.41	529.36	493.00
13	7	5	6663.00	17547.00	221.70	0	Spot (Block13, Row5, Column7)	29556.65	22032.00	18854.43	0.13	0.64	500.00	641.50	500.00	503.36	0.11	0.78	100.00	100.00	10.11	21532.00	29056.65	41527240.00	57.44	6738.91	6850.00
13	8	5	6962.00	17553.00	143.30	0	Spot (Block13, Row5, Column8)	5790.92	5186.00	3765.27	0.05	0.65	449.00	498.13	449.00	280.37	0.05	0.56	100.00	95.00	0.00	4737.00	5341.92	3196588.00	18.88	1530.34	1309.00
13	1	6	4857.00	17840.00	229.25	0	Spot (Block13, Row6, Column1)	32426.51	21114.00	20252.25	0.19	0.62	565.00	815.35	565.00	698.51	0.16	0.86	100.00	100.00	19.51	20549.00	31861.51	49029172.00	45.25	8374.52	8709.00
13	2	6	5159.00	17836.00	232.45	0	Spot (Block13, Row6, Column2)	20658.43	17070.50	10373.70	0.08	0.50	508.00	744.47	508.00	628.59	0.17	0.84	100.00	100.00	0.00	16562.50	20150.43	32185816.00	31.68	5401.44	5205.00
13	3	6	5447.00	17841.00	142.35	0	Spot (Block13, Row6, Column3)	15596.14	14122.00	8772.09	0.04	0.56	472.00	584.61	472.00	446.62	0.09	0.76	100.00	100.00	0.00	13650.00	15124.14	8531087.00	33.61	3677.39	3151.00
13	4	6	5761.00	17841.00	144.85	0	Spot (Block13, Row6, Column4)	1696.34	1463.00	774.50	0.06	0.46	462.00	471.89	462.00	93.59	0.01	0.20	100.00	100.00	0.00	1001.00	1234.34	972004.00	13.08	707.14	663.50
13	5	6	6061.00	17845.00	142.60	0	Spot (Block13, Row6, Column5)	25678.29	23976.00	14105.31	0.03	0.55	482.00	513.50	482.00	168.62	0.03	0.33	100.00	100.00	0.18	23494.00	25196.29	14200095.00	149.24	4950.31	3701.00
13	6	6	6361.00	17845.00	163.35	0	Spot (Block13, Row6, Column6)	771.11	715.00	195.75	0.03	0.25	490.00	558.22	490.00	321.47	0.06	0.58	32.00	8.00	0.00	225.00	281.11	571389.00	0.66	566.30	556.50
13	7	6	6656.00	17848.00	144.60	0	Spot (Block13, Row6, Column7)	5326.04	4758.50	3056.05	0.05	0.57	494.00	549.99	494.00	307.81	0.05	0.56	100.00	100.00	0.00	4264.50	4832.04	3025193.00	15.52	1449.33	1232.50
13	8	6	6962.00	17857.00	145.85	0	Spot (Block13, Row6, Column8)	6527.42	6099.50	4181.12	0.03	0.64	466.00	483.34	466.00	144.52	0.02	0.30	100.00	100.00	0.00	5633.50	6061.42	3785904.00	41.82	1540.64	1393.00
13	1	7	4851.00	18139.00	165.55	0	Spot (Block13, Row7, Column1)	18794.19	15651.00	11555.27	0.08	0.61	515.00	704.43	515.00	554.44	0.14	0.79	100.00	100.00	0.00	15136.00	18279.19	14302377.00	32.63	3345.58	3262.50
13	2	7	5149.00	18142.00	187.90	0	Spot (Block13, Row7, Column2)	724.38	662.00	161.37	0.04	0.22	498.00	613.31	498.00	421.27	0.09	0.69	15.00	0.00	0.00	164.00	226.38	720033.00	0.26	555.85	553.50
13	3	7	5431.00	18162.00	187.20	0	Spot (Block13, Row7, Column3)	555.37	559.00	38.83	0.00	0.07	481.00	484.84	481.00	74.06	0.00	0.15	52.00	2.00	0.00	78.00	74.37	547595.00	0.95	511.85	509.00
13	4	7	5773.00	18145.00	252.20	0	Spot (Block13, Row7, Column4)	603.98	591.00	92.62	0.01	0.15	482.00	513.73	482.00	240.34	0.03	0.47	11.00	0.00	0.00	109.00	121.98	1112533.00	0.38	511.98	515.00
13	5	7	6059.00	18149.00	211.95	0	Spot (Block13, Row7, Column5)	1396.12	1229.50	563.53	0.06	0.40	527.50	652.30	527.50	476.38	0.09	0.73	65.00	40.00	0.00	702.00	868.62	1798200.00	1.56	798.21	698.00
13	6	7	6348.00	18144.00	224.55	0	Spot (Block13, Row7, Column6)	23579.05	19435.50	13562.97	0.08	0.58	597.00	827.23	597.00	718.77	0.14	0.87	100.00	100.00	0.07	18838.50	22982.05	34048156.00	31.65	5994.26	6029.00
13	7	7	6647.00	18155.00	145.50	0	Spot (Block13, Row7, Column7)	8323.66	7608.00	3883.85	0.04	0.47	523.00	631.29	523.00	417.56	0.08	0.66	100.00	100.00	0.00	7085.00	7800.66	4794429.00	18.42	2324.75	2154.00
13	8	7	6955.00	18145.00	179.80	0	Spot (Block13, Row7, Column8)	47177.55	49359.50	15086.33	0.02	0.32	483.00	557.19	483.00	306.98	0.06	0.55	100.00	100.00	19.82	48876.50	46694.55	42365616.00	151.87	9984.44	9036.00
13	1	8	4835.00	18439.00	156.25	0	Spot (Block13, Row8, Column1)	980.44	846.00	469.54	0.06	0.48	513.00	568.31	513.00	273.57	0.04	0.48	63.00	21.00	0.00	333.00	467.44	657874.00	1.51	621.56	616.00
13	2	8	5153.00	18435.00	146.75	0	Spot (Block13, Row8, Column2)	1169.40	1052.00	337.27	0.05	0.29	500.00	500.28	500.00	39.54	0.00	0.08	100.00	100.00	0.00	552.00	669.40	686440.00	16.92	653.91	625.00
13	3	8	5443.00	18438.00	145.30	0	Spot (Block13, Row8, Column3)	2710.60	2218.00	1800.13	0.09	0.66	490.00	516.37	490.00	224.42	0.02	0.43	90.00	80.00	0.00	1728.00	2220.60	1558596.00	9.78	882.36	796.00
13	4	8	5752.00	18443.00	155.20	0	Spot (Block13, Row8, Column4)	63899.02	65535.00	6176.16	0.01	0.10	503.00	559.24	503.00	302.22	0.05	0.54	100.00	100.00	90.09	65032.00	63396.02	42557140.00	209.58	15518.37	12702.00
13	5	8	6025.00	18451.00	154.50	0	Spot (Block13, Row8, Column5)	604.35	604.00	46.16	0.00	0.08	516.00	633.15	516.00	530.26	0.09	0.84	0.00	0.00	0.00	88.00	88.35	396451.00	-0.05	551.98	561.50
13	6	8	6354.00	18443.00	222.65	0	Spot (Block13, Row8, Column6)	39054.26	29328.00	20988.77	0.12	0.54	586.00	816.63	586.00	787.05	0.14	0.96	100.00	100.00	31.48	28742.00	38468.26	55457492.00	48.58	9746.58	9647.50
13	7	8	6653.00	18452.00	139.25	0	Spot (Block13, Row8, Column7)	5067.82	4722.00	2521.19	0.03	0.50	519.00	669.01	519.00	558.13	0.11	0.83	100.00	97.00	0.00	4203.00	4548.82	2691011.00	7.88	1586.00	1347.00
13	8	8	6941.00	18457.00	151.35	0	Spot (Block13, Row8, Column8)	63774.98	65535.00	6138.68	0.01	0.10	516.00	613.88	516.00	365.86	0.08	0.60	100.00	100.00	86.90	65019.00	63258.98	39923488.00	172.64	15881.27	13183.50
14	1	1	9368.00	16361.00	155.35	0	Spot (Block14, Row1, Column1)	48371.79	55477.50	18283.52	0.06	0.38	1583.00	1671.31	1583.00	517.25	0.02	0.31	100.00	100.00	43.22	53894.50	46788.79	32119100.00	90.29	10991.81	9552.00
14	2	1	9665.00	16366.00	157.80	0	Spot (Block14, Row1, Column2)	62105.54	65535.00	9013.64	0.02	0.15	1583.00	1744.80	1583.00	767.57	0.04	0.44	100.00	100.00	80.53	63952.00	60522.54	42418476.00	78.64	15369.89	13295.00
14	3	1	9972.00	16371.00	147.80	0	Spot (Block14, Row1, Column3)	48508.02	60246.00	19746.11	0.09	0.41	1513.00	1639.11	1513.00	568.96	0.03	0.35	100.00	100.00	47.42	58733.00	46995.02	29153504.00	82.38	10976.13	8835.00
14	4	1	10260.00	16376.00	152.90	0	Spot (Block14, Row1, Column4)	59340.12	65535.00	11397.93	0.04	0.19	1505.50	1657.77	1505.50	705.98	0.04	0.43	100.00	100.00	70.30	64029.50	57834.62	38156024.00	81.70	13698.41	11894.50
14	5	1	10567.00	16371.00	153.20	0	Spot (Block14, Row1, Column5)	54345.54	65535.00	17556.11	0.08	0.32	1494.00	1556.96	1494.00	436.63	0.02	0.28	100.00	100.00	63.18	64041.00	52851.54	34835768.00	120.90	13542.01	10782.00
14	6	1	10859.00	16375.00	151.70	0	Spot (Block14, Row1, Column6)	61890.67	65535.00	7586.00	0.02	0.12	1486.00	1565.53	1486.00	504.99	0.02	0.32	100.00	100.00	75.12	64049.00	60404.67	39053348.00	119.46	15792.17	13107.00
14	7	1	11156.00	16376.00	161.65	0	Spot (Block14, Row1, Column7)	64634.73	65535.00	4568.18	0.01	0.07	1473.00	1544.28	1473.00	474.80	0.02	0.31	100.00	100.00	94.58	64062.00	63161.73	46537460.00	132.88	19234.62	14484.00
14	8	1	11468.00	16370.00	169.60	0	Spot (Block14, Row1, Column8)	3097.14	3037.00	960.36	0.01	0.31	1483.00	1548.00	1483.00	492.09	0.02	0.32	90.00	66.00	0.00	1554.00	1614.14	2480811.00	3.15	1915.75	1930.00
14	1	2	9369.00	16655.00	184.15	0	Spot (Block14, Row2, Column1)	1821.51	1766.00	307.98	0.01	0.17	1553.00	1652.85	1553.00	604.57	0.03	0.37	16.00	0.00	0.00	213.00	268.51	1743182.00	0.28	1697.06	1705.50
14	2	2	9659.00	16669.00	144.60	0	Spot (Block14, Row2, Column2)	57092.59	65535.00	15483.01	0.06	0.27	1536.00	1707.43	1536.00	786.01	0.05	0.46	100.00	100.00	71.33	63999.00	55556.59	32657200.00	70.46	13308.41	12993.50
14	3	2	9967.00	16670.00	147.95	0	Spot (Block14, Row2, Column3)	7389.08	5841.50	4409.21	0.10	0.60	1588.50	1756.73	1588.50	850.81	0.04	0.48	95.00	79.00	0.00	4253.00	5800.58	4418669.00	6.62	2529.66	2496.50
14	4	2	10266.00	16680.00	182.85	0	Spot (Block14, Row2, Column4)	51195.24	65535.00	19999.53	0.11	0.39	1616.50	1860.80	1616.50	1027.50	0.06	0.55	100.00	100.00	57.22	63918.50	49578.74	48226396.00	48.01	10082.42	9869.00
14	5	2	10572.00	16676.00	189.25	0	Spot (Block14, Row2, Column5)	21951.87	20586.00	8244.66	0.03	0.38	1546.00	1746.02	1546.00	839.93	0.05	0.48	100.00	100.00	0.00	19040.00	20405.87	22259206.00	24.06	5804.63	5230.00
14	6	2	10858.00	16675.00	149.05	0	Spot (Block14, Row2, Column6)	46161.39	51894.00	19667.29	0.05	0.43	1512.00	1749.83	1512.00	885.70	0.06	0.51	100.00	100.00	37.79	50382.00	44649.39	27973972.00	50.14	10419.33	8947.50
14	7	2	11164.00	16679.00	150.35	0	Spot (Block14, Row2, Column7)	42722.56	42837.00	19902.15	0.00	0.47	1490.00	1590.83	1490.00	500.96	0.03	0.31	100.00	100.00	30.15	41347.00	41232.56	26359964.00	82.11	9015.14	7593.00
14	8	2	11468.00	16704.00	171.75	0	Spot (Block14, Row2, Column8)	2110.60	2068.00	419.12	0.01	0.20	1513.00	1613.81	1513.00	574.62	0.03	0.36	47.00	10.00	0.00	555.00	597.60	1741248.00	0.86	1855.30	1850.50
14	1	3	9367.00	16966.00	155.75	0	Spot (Block14, Row3, Column1)	62238.42	65535.00	7562.23	0.02	0.12	1520.00	1607.41	1520.00	410.38	0.02	0.26	100.00	100.00	79.19	64015.00	60718.42	41575644.00	147.74	17165.14	14542.50
14	2	3	9666.00	16968.00	145.80	0	Spot (Block14, Row3, Column2)	8687.13	7721.00	4363.37	0.05	0.50	1554.00	1685.09	1554.00	646.24	0.04	0.38	100.00	99.00	0.00	6167.00	7133.13	5038537.00	10.84	3069.28	2871.00
14	3	3	9958.00	16967.00	146.20	0	Spot (Block14, Row3, Column3)	25762.18	22025.00	15589.14	0.07	0.61	1516.00	1580.50	1516.00	407.69	0.02	0.26	100.00	100.00	1.71	20509.00	24246.18	15045115.00	59.31	6463.99	5102.00
14	4	3	10262.00	16972.00	153.95	0	Spot (Block14, Row3, Column4)	63613.01	65535.00	5263.88	0.01	0.08	1506.00	1662.35	1506.00	813.95	0.04	0.49	100.00	100.00	82.10	64029.00	62107.01	41221600.00	76.11	18725.89	16731.50
14	5	3	10563.00	16968.00	145.30	0	Spot (Block14, Row3, Column5)	13242.61	11677.00	7629.87	0.05	0.58	1531.00	1819.38	1531.00	1063.75	0.07	0.58	100.00	98.00	0.00	10146.00	11711.61	7614500.00	10.74	3881.79	2933.00
14	6	3	10863.00	16977.00	225.65	0	Spot (Block14, Row3, Column6)	57436.48	65535.00	12797.85	0.06	0.22	1670.00	2188.59	1670.00	1357.77	0.12	0.62	100.00	100.00	59.04	63865.00	55766.48	83858104.00	40.69	13344.19	12159.00
14	7	3	11168.00	16980.00	154.35	0	Spot (Block14, Row3, Column7)	57098.98	65535.00	13796.12	0.06	0.24	1566.00	1764.12	1566.00	799.08	0.05	0.45	100.00	100.00	65.50	63969.00	55532.98	37400144.00	69.25	12594.66	10694.50
14	8	3	11461.00	16985.00	156.95	0	Spot (Block14, Row3, Column8)	43218.43	43488.00	17739.53	0.00	0.41	1516.00	1612.76	1516.00	469.87	0.03	0.29	100.00	100.00	23.64	41972.00	41702.43	29431912.00	88.55	10181.65	8481.00
14	1	4	9363.00	17264.00	155.00	0	Spot (Block14, Row4, Column1)	64256.83	65535.00	4070.85	0.01	0.06	1585.00	1696.21	1585.00	593.96	0.03	0.35	100.00	100.00	85.48	63950.00	62671.83	42474156.00	105.33	17290.00	13173.00
14	2	4	9661.00	17273.00	177.80	0	Spot (Block14, Row4, Column2)	22854.78	20225.00	12579.21	0.05	0.55	1595.00	1753.27	1595.00	670.28	0.04	0.38	100.00	100.00	0.00	18630.00	21259.78	20249330.00	31.48	5700.34	5761.00
14	3	4	9962.00	17270.00	164.60	0	Spot (Block14, Row4, Column3)	64760.32	65535.00	3951.56	0.01	0.06	1517.00	1706.95	1517.00	712.37	0.05	0.42	100.00	100.00	94.13	64018.00	63243.32	48570720.00	88.51	20481.92	15430.50
14	4	4	10252.00	17276.00	150.65	0	Spot (Block14, Row4, Column4)	8535.17	7944.00	3735.75	0.03	0.44	1483.00	1538.20	1483.00	381.99	0.02	0.25	100.00	100.00	0.00	6461.00	7052.17	5291804.00	18.32	2987.55	2678.00
14	5	4	10546.00	17275.00	146.70	0	Spot (Block14, Row4, Column5)	8024.18	6637.00	7534.59	0.08	0.94	1503.00	1568.60	1503.00	467.19	0.02	0.30	100.00	98.00	0.68	5134.00	6521.18	4710195.00	13.82	2827.71	2332.00
14	6	4	10865.00	17274.00	190.25	0	Spot (Block14, Row4, Column6)	28778.78	27673.00	12219.49	0.02	0.42	1590.00	1871.17	1590.00	1035.94	0.07	0.55	100.00	100.00	0.20	26083.00	27188.78	29383140.00	25.97	6783.05	5698.00
14	7	4	11158.00	17275.00	150.00	0	Spot (Block14, Row4, Column7)	41542.45	45421.00	23680.06	0.04	0.57	1609.50	1803.11	1609.50	796.27	0.05	0.44	100.00	100.00	38.90	43811.50	39932.95	25631828.00	49.91	8429.29	7377.00
14	8	4	11461.00	17286.00	151.05	0	Spot (Block14, Row4, Column8)	20936.19	17955.50	11617.86	0.07	0.55	1542.00	1636.84	1542.00	437.31	0.03	0.27	100.00	100.00	0.00	16413.50	19394.19	13106057.00	44.13	5664.80	4685.00
14	1	5	9365.00	17569.00	154.25	0	Spot (Block14, Row5, Column1)	63818.64	65535.00	6506.45	0.01	0.10	1604.00	1911.67	1604.00	1251.46	0.08	0.65	100.00	100.00	89.82	63931.00	62214.64	41993048.00	49.47	17422.53	14202.00
14	2	5	9659.00	17570.00	154.35	0	Spot (Block14, Row5, Column2)	47578.39	50011.00	17110.30	0.02	0.36	1635.50	1964.75	1635.50	1090.37	0.08	0.55	100.00	100.00	32.78	48375.50	45942.89	31354376.00	41.83	9875.20	9009.00
14	3	5	9959.00	17570.00	162.35	0	Spot (Block14, Row5, Column3)	47548.24	54906.00	18950.14	0.06	0.40	1590.00	1801.83	1590.00	805.63	0.05	0.45	100.00	100.00	43.52	53316.00	45958.24	34853136.00	56.78	8791.08	8089.00
14	4	5	10262.00	17570.00	152.05	0	Spot (Block14, Row5, Column4)	54551.84	65535.00	16676.88	0.08	0.31	1508.00	1658.23	1508.00	680.11	0.04	0.41	100.00	100.00	62.68	64027.00	53043.84	34640692.00	77.77	12719.38	9603.00
14	5	5	10561.00	17571.00	162.15	0	Spot (Block14, Row5, Column5)	64556.12	65535.00	4607.04	0.01	0.07	1503.00	1603.75	1503.00	602.70	0.03	0.38	100.00	100.00	92.29	64032.00	63053.12	46868200.00	104.45	20516.77	14111.00
14	6	5	10860.00	17571.00	152.20	0	Spot (Block14, Row5, Column6)	48031.61	54388.50	18556.35	0.05	0.39	1541.00	1737.95	1541.00	790.40	0.05	0.45	100.00	100.00	41.98	52847.50	46490.61	30548316.00	58.57	9729.13	8538.00
14	7	5	11164.00	17579.00	214.65	0	Spot (Block14, Row5, Column7)	55042.71	65535.00	14536.42	0.08	0.26	1706.00	2028.37	1706.00	1085.58	0.08	0.54	100.00	100.00	58.10	63829.00	53336.71	72381936.00	48.83	14085.35	13406.50
14	8	5	11462.00	17580.00	154.40	0	Spot (Block14, Row5, Column8)	55909.79	65535.00	15705.96	0.07	0.28	1600.00	1786.45	1600.00	829.24	0.05	0.46	100.00	100.00	66.00	63935.00	54309.79	36341660.00	65.27	13783.40	11152.00
14	1	6	9356.00	17867.00	223.85	0	Spot (Block14, Row6, Column1)	53704.16	65374.00	14392.23	0.09	0.27	1646.00	2233.84	1646.00	1676.71	0.13	0.75	100.00	100.00	49.86	63728.00	52058.16	76905072.00	30.70	14031.23	13874.50
14	2	6	9653.00	17862.00	225.30	0	Spot (Block14, Row6, Column2)	50833.03	59363.00	16530.02	0.07	0.33	1630.00	2073.09	1630.00	1383.20	0.10	0.67	100.00	100.00	45.84	57733.00	49203.03	73962720.00	35.25	13032.12	12530.00
14	3	6	9950.00	17871.00	154.50	0	Spot (Block14, Row6, Column3)	64678.40	65535.00	4020.83	0.01	0.06	1505.00	1749.26	1505.00	891.89	0.07	0.51	100.00	100.00	93.02	64030.00	63173.40	42623456.00	70.56	17657.66	14517.50
14	4	6	10259.00	17870.00	147.65	0	Spot (Block14, Row6, Column4)	30036.95	25263.00	20334.57	0.08	0.68	1492.50	1563.09	1492.50	474.64	0.02	0.30	100.00	100.00	7.42	23770.50	28544.45	17811928.00	59.99	6637.96	5461.50
14	5	6	10558.00	17873.00	160.45	0	Spot (Block14, Row6, Column5)	64651.28	65535.00	4200.58	0.01	0.06	1531.00	1700.13	1531.00	789.22	0.05	0.46	100.00	100.00	92.71	64004.00	63120.28	46096808.00	79.76	19614.71	15122.00
14	6	6	10860.00	17874.00	148.45	0	Spot (Block14, Row6, Column6)	15121.97	11970.00	10387.58	0.10	0.69	1589.00	1741.67	1589.00	750.33	0.04	0.43	100.00	99.00	0.00	10381.00	13532.97	9058060.00	17.83	3899.01	3755.00
14	7	6	11155.00	17876.00	156.70	0	Spot (Block14, Row6, Column7)	63078.48	65535.00	6844.63	0.02	0.11	1627.00	1820.91	1627.00	857.65	0.05	0.47	100.00	100.00	81.56	63908.00	61451.48	42767608.00	71.42	16963.70	12833.00
14	8	6	11463.00	17883.00	156.40	0	Spot (Block14, Row6, Column8)	63329.94	65535.00	6585.14	0.01	0.10	1576.00	1666.21	1576.00	570.88	0.02	0.34	100.00	100.00	84.63	63959.00	61753.94	42431452.00	108.02	19040.71	13885.50
14	1	7	9354.00	18165.00	165.85	0	Spot (Block14, Row7, Column1)	33031.52	29050.00	17975.72	0.06	0.54	1524.00	1811.65	1524.00	979.83	0.08	0.54	100.00	100.00	7.23	27526.00	31507.52	25137036.00	31.86	6864.73	6757.00
14	2	7	9655.00	18170.00	148.25	0	Spot (Block14, Row7, Column2)	9116.18	7284.50	6019.53	0.10	0.66	1499.00	1691.52	1499.00	797.71	0.05	0.47	100.00	86.00	0.00	5785.50	7617.18	5469706.00	9.31	2790.40	2559.00
14	3	7	9946.00	18166.00	198.70	0	Spot (Block14, Row7, Column3)	1942.26	1852.00	377.32	0.02	0.19	1418.00	1499.29	1418.00	389.74	0.02	0.26	57.00	25.00	0.00	434.00	524.26	2183104.00	1.14	1606.22	1587.00
14	4	7	10260.00	18170.00	149.65	0	Spot (Block14, Row7, Column4)	5916.79	4896.00	3107.41	0.08	0.53	1441.00	1590.78	1441.00	774.16	0.04	0.49	99.00	80.00	0.00	3455.00	4475.79	3585573.00	5.59	2478.84	2298.50
14	5	7	10557.00	18176.00	202.05	0	Spot (Block14, Row7, Column5)	42799.77	46571.50	21514.35	0.04	0.50	1638.00	2029.24	1638.00	1294.57	0.09	0.64	100.00	100.00	36.55	44933.50	41161.77	49648156.00	31.49	10846.63	10659.50
14	6	7	10852.00	18174.00	215.80	0	Spot (Block14, Row7, Column6)	51251.52	65535.00	17644.47	0.11	0.34	1807.00	2348.70	1807.00	1510.58	0.11	0.64	100.00	100.00	54.48	63728.00	49444.52	68114000.00	32.37	13248.68	12912.00
14	7	7	11142.00	18179.00	156.35	0	Spot (Block14, Row7, Column7)	64534.28	65535.00	4700.83	0.01	0.07	1663.00	1942.08	1663.00	1028.46	0.07	0.53	100.00	100.00	93.78	63872.00	62871.28	43561048.00	60.86	18786.79	15762.00
14	8	7	11459.00	18181.00	189.35	0	Spot (Block14, Row7, Column8)	50254.06	52578.00	13955.74	0.02	0.28	1540.00	1667.36	1540.00	606.70	0.03	0.36	100.00	100.00	23.66	51038.00	48714.06	50555812.00	80.08	11965.18	9596.50
14	1	8	9339.00	18466.00	145.05	0	Spot (Block14, Row8, Column1)	5757.19	3876.00	8156.14	0.17	1.42	1487.00	1589.84	1487.00	504.10	0.03	0.32	98.00	86.00	0.70	2389.00	4270.19	3298869.00	8.27	2435.77	2230.50
14	2	8	9656.00	18466.00	147.05	0	Spot (Block14, Row8, Column2)	35971.46	32942.50	19363.57	0.04	0.54	1475.00	1529.04	1475.00	344.28	0.02	0.23	100.00	100.00	12.03	31467.50	34496.46	21223228.00	100.04	8061.98	6584.00
14	3	8	9945.00	18469.00	148.50	0	Spot (Block14, Row8, Column3)	42119.47	48074.50	23117.41	0.06	0.55	1467.00	1514.99	1467.00	391.87	0.01	0.26	100.00	100.00	39.46	46607.50	40652.47	25187572.00	103.62	9368.92	7595.50
14	4	8	10255.00	18473.00	154.30	0	Spot (Block14, Row8, Column4)	60187.64	65535.00	10205.87	0.04	0.17	1410.00	1502.00	1410.00	399.82	0.03	0.27	100.00	100.00	71.25	64125.00	58777.64	39363056.00	146.78	14752.21	12618.50
14	5	8	10545.00	18470.00	149.45	0	Spot (Block14, Row8, Column5)	8966.51	8397.00	4002.33	0.03	0.45	1487.00	1782.58	1487.00	1134.53	0.08	0.64	100.00	96.00	0.00	6910.00	7479.51	5433707.00	6.33	3011.77	2749.00
14	6	8	10855.00	18476.00	226.45	0	Spot (Block14, Row8, Column6)	55807.68	65535.00	14102.83	0.07	0.25	1701.00	2129.77	1701.00	1343.84	0.10	0.63	100.00	100.00	56.70	63834.00	54106.68	82093944.00	39.94	13522.45	12738.00
14	7	8	11156.00	18476.00	148.85	0	Spot (Block14, Row8, Column7)	56489.56	65535.00	14454.88	0.06	0.26	1611.00	1813.33	1611.00	819.81	0.05	0.45	100.00	100.00	64.59	63924.00	54878.56	34458900.00	66.69	14709.21	11926.00
14	8	8	11440.00	18476.00	153.35	0	Spot (Block14, Row8, Column8)	64208.39	65535.00	4931.14	0.01	0.08	1529.00	1653.74	1529.00	532.85	0.03	0.32	100.00	100.00	87.91	64006.00	62679.39	41414788.00	117.40	17733.57	15450.00
15	1	1	13868.00	16389.00	157.35	0	Spot (Block15, Row1, Column1)	49902.77	59888.00	17532.05	0.08	0.35	878.00	982.10	878.00	512.21	0.05	0.52	100.00	100.00	44.79	59010.00	49024.77	33984048.00	95.51	11413.50	9071.50
15	2	1	14166.00	16399.00	163.85	0	Spot (Block15, Row1, Column2)	60273.15	65535.00	11445.21	0.04	0.19	808.00	983.46	808.00	622.09	0.09	0.63	100.00	100.00	74.37	64727.00	59465.15	45145020.00	95.31	11955.70	10836.50
15	3	1	14471.00	16396.00	149.50	0	Spot (Block15, Row1, Column3)	3584.34	3148.00	1800.66	0.06	0.50	783.00	870.49	783.00	455.78	0.05	0.52	96.00	86.00	0.00	2365.00	2801.34	2197201.00	5.95	1355.22	1266.00
15	4	1	14764.00	16399.00	154.95	0	Spot (Block15, Row1, Column4)	59038.38	65535.00	11490.79	0.05	0.19	779.00	837.07	779.00	323.92	0.03	0.39	100.00	100.00	68.33	64756.00	58259.38	39142788.00	179.68	12145.51	9953.00
15	5	1	15066.00	16395.00	149.90	0	Spot (Block15, Row1, Column5)	6000.45	4829.50	4012.70	0.09	0.67	727.00	790.44	727.00	267.91	0.04	0.34	100.00	92.00	0.00	4102.50	5273.45	3684276.00	19.45	1737.28	1543.00
15	6	1	15364.00	16401.00	148.10	0	Spot (Block15, Row1, Column6)	48665.17	55306.00	17843.79	0.06	0.37	723.00	798.98	723.00	300.15	0.04	0.38	100.00	100.00	41.54	54583.00	47942.17	29053296.00	159.48	10994.51	8181.00
15	7	1	15661.00	16406.00	152.10	0	Spot (Block15, Row1, Column7)	57772.92	65535.00	12135.94	0.05	0.21	753.00	825.54	753.00	374.94	0.04	0.45	100.00	100.00	63.03	64782.00	57019.92	36570560.00	151.88	14232.19	10998.00
15	8	1	15973.00	16406.00	158.10	0	Spot (Block15, Row1, Column8)	3962.22	3737.00	1580.33	0.03	0.40	743.00	790.26	743.00	327.97	0.03	0.42	100.00	99.00	0.00	2994.00	3219.22	2737895.00	9.67	1544.73	1318.00
15	1	2	13870.00	16675.00	163.50	0	Spot (Block15, Row2, Column1)	985.10	980.00	159.69	0.00	0.16	800.00	884.00	800.00	356.26	0.04	0.40	17.00	0.00	0.00	180.00	185.10	737839.00	0.28	898.69	872.00
15	2	2	14158.00	16695.00	133.50	0	Spot (Block15, Row2, Column2)	7351.97	7029.00	2689.79	0.02	0.37	792.00	892.86	792.00	488.14	0.05	0.55	100.00	100.00	0.00	6237.00	6559.97	3551002.00	13.23	2284.68	2153.00
15	3	2	14472.00	16694.00	166.30	0	Spot (Block15, Row2, Column3)	1325.47	1271.00	338.74	0.02	0.26	766.00	786.65	766.00	147.93	0.01	0.19	89.00	72.00	0.00	505.00	559.47	1019288.00	3.64	878.25	848.00
15	4	2	14770.00	16699.00	179.00	0	Spot (Block15, Row2, Column4)	2388.06	2318.00	774.62	0.01	0.32	774.00	816.20	774.00	256.66	0.02	0.31	100.00	96.00	0.00	1544.00	1614.06	2137317.00	6.12	1190.39	1174.00
15	5	2	15070.00	16701.00	189.45	0	Spot (Block15, Row2, Column5)	5954.36	5677.50	1942.39	0.02	0.33	727.00	769.38	727.00	155.41	0.02	0.20	100.00	100.00	0.00	4950.50	5227.36	6025812.00	33.36	2086.47	1816.00
15	6	2	15363.00	16702.00	156.05	0	Spot (Block15, Row2, Column6)	1946.33	1841.00	682.60	0.02	0.35	719.00	829.42	719.00	386.69	0.06	0.47	96.00	67.00	0.00	1122.00	1227.33	1304038.00	2.89	993.47	964.50
15	7	2	15669.00	16706.00	161.15	0	Spot (Block15, Row2, Column7)	1711.81	1552.00	607.40	0.04	0.35	713.00	781.33	713.00	320.23	0.04	0.41	95.00	61.00	0.00	839.00	998.81	1227370.00	2.91	952.51	972.00
15	8	2	15956.00	16707.00	178.75	0	Spot (Block15, Row2, Column8)	844.64	804.50	118.02	0.02	0.14	714.00	781.24	714.00	332.27	0.04	0.43	5.00	0.00	0.00	90.50	130.64	756796.00	0.19	767.06	778.00
15	1	3	13866.00	16992.00	151.65	0	Spot (Block15, Row3, Column1)	21020.55	19209.00	13197.26	0.04	0.63	805.00	853.31	805.00	197.53	0.03	0.23	100.00	100.00	0.00	18404.00	20215.55	13221929.00	102.10	4730.68	3801.00
15	2	3	14167.00	16996.00	147.90	0	Spot (Block15, Row3, Column2)	2334.29	2142.00	693.57	0.04	0.30	798.00	854.29	798.00	236.05	0.03	0.28	100.00	99.00	0.00	1344.00	1536.29	1405240.00	6.27	1219.77	1165.50
15	3	3	14454.00	16995.00	149.70	0	Spot (Block15, Row3, Column3)	16436.27	14078.50	11203.28	0.07	0.68	780.00	830.64	780.00	280.48	0.03	0.34	100.00	100.00	1.97	13298.50	15656.27	10026127.00	55.64	4303.84	2572.50
15	4	3	14763.00	16999.00	151.65	0	Spot (Block15, Row3, Column4)	55766.61	65535.00	13752.27	0.07	0.25	771.00	808.62	771.00	234.33	0.02	0.29	100.00	100.00	59.14	64764.00	54995.61	35077476.00	234.54	12325.83	9844.50
15	5	3	15065.00	17004.00	145.00	0	Spot (Block15, Row3, Column5)	9047.88	8192.00	6606.40	0.04	0.73	772.00	868.38	772.00	389.34	0.05	0.45	100.00	100.00	0.17	7420.00	8275.88	5193485.00	21.01	2471.18	2034.00
15	6	3	15365.00	17002.00	207.60	0	Spot (Block15, Row3, Column6)	31038.68	23236.00	20308.19	0.13	0.65	793.00	962.57	793.00	521.90	0.08	0.54	100.00	100.00	15.46	22443.00	30245.68	38146732.00	57.63	7195.17	7315.00
15	7	3	15671.00	17009.00	151.25	0	Spot (Block15, Row3, Column7)	3012.64	2789.00	1372.74	0.03	0.46	724.00	838.83	724.00	415.00	0.06	0.49	100.00	83.00	0.00	2065.00	2288.64	1888924.00	5.24	1189.72	1162.00
15	8	3	15963.00	17009.00	160.10	0	Spot (Block15, Row3, Column8)	44288.20	42881.00	17050.12	0.01	0.38	714.00	795.09	714.00	332.78	0.05	0.42	100.00	100.00	24.65	42167.00	43574.20	31267640.00	130.69	9034.36	8244.00
15	1	4	13866.00	17293.00	152.90	0	Spot (Block15, Row4, Column1)	57414.79	65535.00	12629.46	0.06	0.22	836.00	925.28	836.00	345.85	0.04	0.37	100.00	100.00	62.34	64699.00	56578.79	36745764.00	163.34	13344.85	10909.00
15	2	4	14162.00	17299.00	173.60	0	Spot (Block15, Row4, Column2)	11986.01	11138.50	5962.43	0.03	0.50	820.00	960.86	820.00	431.19	0.07	0.45	100.00	100.00	0.00	10318.50	11166.01	10092222.00	25.57	2984.80	2984.00
15	3	4	14461.00	17299.00	158.70	0	Spot (Block15, Row4, Column3)	64894.20	65535.00	3545.76	0.00	0.05	790.00	916.84	790.00	441.76	0.06	0.48	100.00	100.00	94.52	64745.00	64104.20	44972112.00	144.82	18543.42	15257.50
15	4	4	14753.00	17301.00	159.70	0	Spot (Block15, Row4, Column4)	1466.72	1386.00	403.68	0.02	0.28	777.00	818.40	777.00	269.60	0.02	0.33	89.00	62.00	0.00	609.00	689.72	1036973.00	2.40	939.32	919.00
15	5	4	15053.00	17301.00	145.10	0	Spot (Block15, Row4, Column5)	3131.23	2863.00	1267.79	0.04	0.40	755.00	788.23	755.00	238.47	0.02	0.30	100.00	100.00	0.00	2108.00	2376.23	1800457.00	9.83	1328.32	1207.00
15	6	4	15369.00	17302.00	192.10	0	Spot (Block15, Row4, Column6)	7036.10	6933.00	2195.00	0.01	0.31	766.00	881.52	766.00	901.89	0.06	1.02	100.00	99.00	0.00	6167.00	6270.10	7324577.00	6.82	2236.06	1925.00
15	7	4	15658.00	17297.00	141.80	0	Spot (Block15, Row4, Column7)	4084.47	3041.50	5538.68	0.13	1.36	736.00	835.36	736.00	843.37	0.05	1.01	87.00	66.00	0.18	2305.50	3348.47	2230118.00	3.85	1961.15	1459.00
15	8	4	15962.00	17315.00	159.60	0	Spot (Block15, Row4, Column8)	1827.94	1690.00	553.02	0.03	0.30	720.00	771.31	720.00	212.62	0.03	0.28	99.00	90.00	0.00	970.00	1107.94	1283217.00	4.97	1001.75	1012.00
15	1	5	13867.00	17596.00	153.15	0	Spot (Block15, Row5, Column1)	64107.53	65535.00	5869.25	0.01	0.09	881.00	1039.62	881.00	570.43	0.07	0.55	100.00	100.00	89.39	64654.00	63226.53	41093296.00	110.56	18904.79	13801.00
15	2	5	14161.00	17592.00	158.75	0	Spot (Block15, Row5, Column2)	49931.96	55567.00	16679.95	0.05	0.33	858.00	1018.00	858.00	518.64	0.07	0.51	100.00	100.00	40.83	54709.00	49073.96	34852780.00	94.31	10117.85	8842.00
15	3	5	14464.00	17599.00	157.85	0	Spot (Block15, Row5, Column3)	34742.28	30123.50	19584.63	0.06	0.56	803.00	968.82	803.00	496.50	0.08	0.51	100.00	100.00	12.28	29320.50	33939.28	23763800.00	68.02	5990.05	5382.50
15	4	5	14760.00	17602.00	146.30	0	Spot (Block15, Row5, Column4)	22710.03	20653.50	11812.66	0.04	0.52	791.00	871.03	791.00	350.17	0.04	0.40	100.00	100.00	0.00	19862.50	21919.03	13262658.00	62.37	5055.02	3723.00
15	5	5	15065.00	17600.00	156.95	0	Spot (Block15, Row5, Column5)	64696.97	65535.00	4399.68	0.01	0.07	774.00	839.78	774.00	362.86	0.04	0.43	100.00	100.00	95.11	64761.00	63922.97	43670864.00	175.98	17135.37	14447.50
15	6	5	15363.00	17605.00	151.90	0	Spot (Block15, Row5, Column6)	2085.35	1961.00	662.18	0.03	0.32	741.00	839.04	741.00	864.89	0.05	1.03	71.00	25.00	0.00	1220.00	1344.35	1322111.00	1.44	1059.90	1050.50
15	7	5	15664.00	17605.00	185.05	0	Spot (Block15, Row5, Column7)	14654.28	12823.00	8501.64	0.06	0.58	749.00	823.17	749.00	298.17	0.04	0.36	100.00	100.00	0.00	12074.00	13905.28	14112069.00	46.39	3544.89	3494.50
15	8	5	15966.00	17605.00	147.95	0	Spot (Block15, Row5, Column8)	7061.04	6031.00	4489.93	0.07	0.64	758.00	808.35	758.00	307.10	0.03	0.38	100.00	100.00	0.00	5273.00	6303.04	4222499.00	20.36	2079.91	1757.00
15	1	6	13859.00	17896.00	206.95	0	Spot (Block15, Row6, Column1)	30862.13	22887.00	20687.94	0.13	0.67	907.00	1156.43	907.00	656.59	0.11	0.57	100.00	100.00	17.09	21980.00	29955.13	37559420.00	45.24	7544.17	7546.00
15	2	6	14160.00	17893.00	203.15	0	Spot (Block15, Row6, Column2)	8859.56	8094.00	4224.94	0.04	0.48	823.00	1006.97	823.00	539.35	0.09	0.54	100.00	100.00	0.00	7271.00	8036.56	10374550.00	14.56	2879.94	2850.00
15	3	6	14448.00	17898.00	150.45	0	Spot (Block15, Row6, Column3)	58386.36	65535.00	11656.54	0.05	0.20	793.00	900.35	793.00	383.35	0.06	0.43	100.00	100.00	65.59	64742.00	57593.36	36141452.00	149.96	14824.35	12326.00
15	4	6	14767.00	17896.00	148.70	0	Spot (Block15, Row6, Column4)	4097.35	3738.00	1813.44	0.04	0.44	778.00	822.70	778.00	277.99	0.02	0.34	100.00	99.00	0.00	2960.00	3319.35	2503480.00	11.78	1496.54	1418.50
15	5	6	15059.00	17902.00	152.60	0	Spot (Block15, Row6, Column5)	63890.38	65535.00	6091.40	0.01	0.10	782.00	839.69	782.00	331.49	0.03	0.39	100.00	100.00	88.44	64753.00	63108.38	40890212.00	190.20	16281.61	12416.00
15	6	6	15364.00	17902.00	177.95	0	Spot (Block15, Row6, Column6)	1124.81	1084.00	227.94	0.02	0.20	766.00	806.37	766.00	252.77	0.02	0.31	59.00	27.00	0.00	318.00	358.81	1001081.00	1.26	890.37	879.00
15	7	6	15662.00	17905.00	149.95	0	Spot (Block15, Row6, Column7)	9245.65	8535.50	5246.66	0.03	0.57	777.00	818.51	777.00	269.00	0.02	0.33	100.00	100.00	0.00	7758.50	8468.65	5713813.00	31.33	2487.04	2121.00
15	8	6	15967.00	17905.00	149.10	0	Spot (Block15, Row6, Column8)	8556.60	7867.00	5180.74	0.04	0.61	778.00	800.01	778.00	253.82	0.01	0.32	100.00	100.00	0.00	7089.00	7778.60	5210972.00	30.56	2253.46	1899.00
15	1	7	13855.00	18195.00	164.55	0	Spot (Block15, Row7, Column1)	17454.78	15082.00	9487.54	0.06	0.54	884.00	1024.41	884.00	516.32	0.06	0.50	100.00	100.00	0.00	14198.00	16570.78	13073629.00	31.82	3576.16	3419.00
15	2	7	14156.00	18196.00	161.35	0	Spot (Block15, Row7, Column2)	1484.06	1390.50	419.31	0.03	0.28	802.00	884.86	802.00	297.47	0.04	0.34	84.00	49.00	0.00	588.50	682.06	1062588.00	2.01	990.13	955.00
15	3	7	14454.00	18200.00	140.75	0	Spot (Block15, Row7, Column3)	972.56	967.00	133.40	0.00	0.14	786.00	807.19	786.00	179.25	0.01	0.22	50.00	9.00	0.00	181.00	186.56	524212.00	0.92	849.66	816.00
15	4	7	14755.00	18201.00	165.45	0	Spot (Block15, Row7, Column4)	1214.36	1170.00	254.84	0.02	0.21	782.50	809.21	782.50	204.72	0.01	0.25	87.00	46.00	0.00	387.50	431.86	925345.00	1.98	916.69	887.00
15	5	7	15058.00	18198.00	186.95	0	Spot (Block15, Row7, Column5)	2344.75	2250.00	791.83	0.02	0.34	798.00	860.26	798.00	275.33	0.03	0.32	98.00	91.00	0.00	1452.00	1546.75	2309577.00	5.39	1219.44	1198.50
15	6	7	15358.00	18206.00	191.00	0	Spot (Block15, Row7, Column6)	9750.90	9542.00	4600.47	0.01	0.47	869.00	1034.08	869.00	610.73	0.08	0.59	100.00	100.00	0.00	8673.00	8881.90	10023925.00	14.27	2844.26	2652.00
15	7	7	15648.00	18206.00	150.10	0	Spot (Block15, Row7, Column7)	46014.30	48932.00	18042.66	0.03	0.39	845.00	931.21	845.00	325.17	0.04	0.35	100.00	100.00	31.50	48087.00	45169.30	28483032.00	138.65	10367.12	7994.50
15	8	7	15959.00	18206.00	189.75	0	Spot (Block15, Row7, Column8)	11560.33	11826.00	3102.02	0.01	0.27	801.00	861.90	801.00	288.53	0.03	0.33	100.00	100.00	0.00	11025.00	10759.33	11664376.00	37.08	3545.09	3140.50
15	1	8	13833.00	18499.00	162.50	0	Spot (Block15, Row8, Column1)	2839.26	1843.00	5387.69	0.19	1.90	885.00	935.31	885.00	254.82	0.02	0.27	92.00	73.00	0.27	958.00	1954.26	2069824.00	7.47	1369.78	1125.00
15	2	8	14153.00	18495.00	153.15	0	Spot (Block15, Row8, Column2)	2856.48	2565.50	1174.26	0.05	0.41	834.00	864.45	834.00	135.81	0.02	0.16	100.00	100.00	0.00	1731.50	2022.48	1845288.00	14.67	1294.71	1279.50
15	3	8	14445.00	18497.00	148.60	0	Spot (Block15, Row8, Column3)	3857.11	3313.00	2135.02	0.07	0.55	807.00	855.23	807.00	231.07	0.03	0.27	100.00	96.00	0.00	2506.00	3050.11	2329696.00	12.99	1469.73	1398.00
15	4	8	14758.00	18504.00	156.80	0	Spot (Block15, Row8, Column4)	60180.55	65535.00	9685.52	0.04	0.16	823.50	886.89	823.50	280.94	0.03	0.32	100.00	100.00	69.56	64711.50	59357.05	40923140.00	211.06	13754.81	12495.00
15	5	8	15049.00	18494.00	154.00	0	Spot (Block15, Row8, Column5)	1369.80	1345.00	322.18	0.01	0.24	813.00	942.87	813.00	505.79	0.06	0.54	51.00	7.00	0.00	532.00	556.80	897222.00	0.84	1018.56	983.00
15	6	8	15358.00	18503.00	200.35	0	Spot (Block15, Row8, Column6)	38152.68	34313.50	22308.40	0.05	0.58	897.00	1115.35	897.00	704.03	0.09	0.63	100.00	100.00	31.28	33416.50	37255.68	43418108.00	52.61	8495.03	8478.00
15	7	8	15659.00	18504.00	147.60	0	Spot (Block15, Row8, Column7)	20100.88	18146.00	10801.95	0.04	0.54	882.00	1013.68	882.00	520.50	0.06	0.51	100.00	100.00	0.00	17264.00	19218.88	11919821.00	36.67	4509.95	3661.00
15	8	8	15940.00	18506.00	156.30	0	Spot (Block15, Row8, Column8)	64195.14	65535.00	5460.89	0.01	0.09	875.00	952.57	875.00	375.06	0.04	0.39	100.00	100.00	91.69	64660.00	63320.14	43267932.00	168.62	16067.01	13394.00
16	1	1	18372.00	16417.00	157.75	0	Spot (Block16, Row1, Column1)	51317.34	62093.50	16386.01	0.08	0.32	572.00	625.58	572.00	282.54	0.04	0.45	100.00	100.00	47.97	61521.50	50745.34	35306608.00	179.41	10950.41	8524.50
16	2	1	18665.00	16422.00	154.95	0	Spot (Block16, Row1, Column2)	11506.05	10222.50	6001.31	0.05	0.52	561.00	614.54	561.00	228.55	0.04	0.37	100.00	100.00	0.00	9661.50	10945.05	7570981.00	47.65	2541.27	2271.50
16	3	1	18971.00	16422.00	147.60	0	Spot (Block16, Row1, Column3)	6240.48	5411.00	3889.01	0.06	0.62	538.00	568.74	538.00	113.87	0.02	0.20	100.00	100.00	0.00	4873.00	5702.48	3731809.00	49.81	1660.86	1371.00
16	4	1	19264.00	16426.00	148.15	0	Spot (Block16, Row1, Column4)	8925.83	8498.00	4316.67	0.02	0.48	538.00	571.82	538.00	121.95	0.03	0.21	100.00	100.00	0.00	7960.00	8387.83	5364421.00	68.50	2303.15	2030.50
16	5	1	19571.00	16428.00	153.30	0	Spot (Block16, Row1, Column5)	15809.39	12258.50	11871.57	0.11	0.75	535.00	572.69	535.00	129.75	0.03	0.23	100.00	100.00	0.00	11723.50	15274.39	10244484.00	117.43	2580.56	2308.00
16	6	1	19862.00	16429.00	150.10	0	Spot (Block16, Row1, Column6)	21346.79	20110.00	11065.99	0.03	0.52	561.00	590.69	561.00	232.44	0.02	0.39	100.00	100.00	0.00	19549.00	20785.79	13192315.00	89.30	4743.69	3612.00
16	7	1	20161.00	16430.00	150.35	0	Spot (Block16, Row1, Column7)	47118.24	53202.00	18987.22	0.05	0.40	563.00	593.00	563.00	171.03	0.02	0.29	100.00	100.00	36.83	52639.00	46555.24	29166380.00	272.03	9316.81	7825.50
16	8	1	20473.00	16433.00	156.35	0	Spot (Block16, Row1, Column8)	2171.76	2084.50	763.90	0.02	0.35	549.00	574.29	549.00	145.73	0.02	0.25	100.00	100.00	0.00	1535.50	1622.76	1455077.00	10.96	977.33	940.50
16	1	2	18366.00	16720.00	147.00	-50	Spot (Block16, Row2, Column1)	698.43	605.00	486.42	0.06	0.70	554.00	598.48	554.00	234.91	0.03	0.39	8.00	4.00	0.00	51.00	144.43	413473.00	0.43	625.51	607.00
16	2	2	18667.00	16725.00	135.40	0	Spot (Block16, Row2, Column2)	7890.18	7495.00	2795.97	0.02	0.35	554.00	581.89	554.00	132.15	0.02	0.23	100.00	100.00	0.00	6941.00	7336.18	3905639.00	55.30	2096.36	2131.00
16	3	2	18966.00	16723.00	147.00	-50	Spot (Block16, Row2, Column3)	1025.28	1011.00	204.14	0.01	0.20	561.00	663.98	561.00	1688.30	0.07	2.54	0.00	0.00	0.00	450.00	464.28	604917.00	0.21	757.68	725.00
16	4	2	19271.00	16729.00	174.30	0	Spot (Block16, Row2, Column4)	5222.72	5187.50	1913.66	0.00	0.37	587.00	713.64	587.00	1738.72	0.08	2.44	93.00	68.00	0.00	4600.50	4635.72	4428870.00	2.59	1572.15	1534.00
16	5	2	19568.00	16729.00	196.70	0	Spot (Block16, Row2, Column5)	9055.04	8662.00	3121.42	0.02	0.34	590.00	644.56	590.00	208.96	0.04	0.32	100.00	100.00	0.00	8072.00	8465.04	9915266.00	40.25	2508.09	2347.00
16	6	2	19860.00	16728.00	151.30	0	Spot (Block16, Row2, Column6)	3168.18	2873.50	1436.51	0.04	0.45	593.00	763.38	593.00	600.74	0.11	0.79	97.00	79.00	0.00	2280.50	2575.18	1995956.00	4.00	1122.66	945.00
16	7	2	20168.00	16736.00	151.20	0	Spot (Block16, Row2, Column7)	3626.28	3320.00	1747.15	0.04	0.48	588.00	625.61	588.00	185.03	0.03	0.30	100.00	100.00	0.00	2732.00	3038.28	2262797.00	16.22	1352.53	1250.00
16	8	2	20484.00	16732.00	283.15	0	Spot (Block16, Row2, Column8)	592.75	591.00	49.35	0.00	0.08	574.00	612.49	574.00	290.88	0.03	0.47	0.00	0.00	0.00	17.00	18.75	1389413.00	-0.07	567.03	573.00
16	1	3	18367.00	17018.00	153.80	0	Spot (Block16, Row3, Column1)	14765.73	13122.50	9637.01	0.05	0.65	560.00	583.41	560.00	125.61	0.02	0.22	100.00	100.00	0.00	12562.50	14205.73	9568190.00	112.91	3002.08	2631.00
16	2	3	18667.00	17026.00	152.85	0	Spot (Block16, Row3, Column2)	1469.93	1414.50	443.64	0.02	0.30	580.00	624.39	580.00	234.59	0.03	0.38	98.00	82.00	0.00	834.50	889.93	943692.00	3.60	774.15	740.00
16	3	3	18961.00	17025.00	150.55	0	Spot (Block16, Row3, Column3)	6857.73	4722.00	8278.74	0.16	1.21	581.00	686.62	581.00	1697.09	0.07	2.47	86.00	60.00	0.97	4141.00	6276.73	4244936.00	3.64	1912.72	1284.00
16	4	3	19269.00	17029.00	151.05	0	Spot (Block16, Row3, Column4)	27928.92	25919.00	15363.06	0.03	0.55	575.00	662.42	575.00	1429.46	0.06	2.16	100.00	100.00	0.64	25344.00	27353.92	17399716.00	19.07	5300.27	4014.50
16	5	3	19566.00	17009.00	148.40	0	Spot (Block16, Row3, Column5)	6522.32	2601.00	12897.54	0.40	1.98	585.00	743.29	585.00	552.29	0.10	0.74	86.00	74.00	3.17	2016.00	5937.32	3913390.00	10.46	1705.71	860.00
16	6	3	19865.00	17029.00	214.15	0	Spot (Block16, Row3, Column6)	47344.70	50850.00	17651.83	0.03	0.37	644.00	1028.51	644.00	857.01	0.20	0.83	100.00	100.00	38.27	50206.00	46700.70	61974720.00	54.04	11347.54	11051.50
16	7	3	20169.00	17035.00	148.20	0	Spot (Block16, Row3, Column7)	10887.55	9796.00	6812.00	0.05	0.63	616.00	797.07	616.00	598.53	0.11	0.75	100.00	100.00	0.00	9180.00	10271.55	6521644.00	16.86	2613.34	2104.00
16	8	3	20468.00	17037.00	162.95	0	Spot (Block16, Row3, Column8)	50036.15	54909.50	16162.57	0.04	0.32	597.00	681.46	597.00	418.48	0.06	0.61	100.00	100.00	37.09	54312.50	49439.15	36826876.00	117.94	9265.42	8354.50
16	1	4	18365.00	17322.00	151.15	0	Spot (Block16, Row4, Column1)	25886.20	23525.50	14549.37	0.04	0.56	580.00	633.17	580.00	233.96	0.04	0.37	100.00	100.00	0.00	22945.50	25306.20	16256531.00	107.94	5046.93	3985.00
16	2	4	18663.00	17325.00	181.80	0	Spot (Block16, Row4, Column2)	15686.99	14081.00	8936.34	0.05	0.57	612.00	746.44	612.00	430.89	0.09	0.58	100.00	100.00	0.00	13469.00	15074.99	14541843.00	34.67	3337.28	3372.00
16	3	4	18962.00	17328.00	154.10	0	Spot (Block16, Row4, Column3)	57789.12	65535.00	12805.40	0.05	0.22	605.00	726.17	605.00	439.63	0.08	0.61	100.00	100.00	66.36	64930.00	57184.12	37621036.00	129.80	13582.56	10414.00
16	4	4	19251.00	17329.00	158.65	0	Spot (Block16, Row4, Column4)	987.65	975.00	190.87	0.01	0.19	570.00	593.33	570.00	161.10	0.02	0.27	96.00	64.00	0.00	405.00	417.65	685427.00	2.45	689.26	680.00
16	5	4	19551.00	17309.00	153.50	0	Spot (Block16, Row4, Column5)	3822.31	1829.00	6941.58	0.32	1.82	570.00	628.72	570.00	276.93	0.04	0.44	89.00	79.00	0.31	1259.00	3252.31	2488327.00	11.53	1330.95	783.00
16	6	4	19869.00	17324.00	200.80	0	Spot (Block16, Row4, Column6)	9649.33	9753.00	2725.12	0.00	0.28	606.00	817.80	606.00	629.84	0.13	0.77	100.00	100.00	0.00	9147.00	9043.33	10971293.00	14.02	2643.90	2529.00
16	7	4	20162.00	17332.00	148.90	0	Spot (Block16, Row4, Column7)	9574.38	7679.50	7050.04	0.10	0.74	629.00	792.39	629.00	541.76	0.10	0.68	100.00	90.00	0.00	7050.50	8945.38	5840375.00	16.21	2081.31	1682.00
16	8	4	20464.00	17342.00	151.15	0	Spot (Block16, Row4, Column8)	3105.12	2962.00	1281.36	0.02	0.41	604.00	666.27	604.00	286.03	0.04	0.43	100.00	100.00	0.00	2358.00	2501.12	1956224.00	8.53	1185.86	1077.00
16	1	5	18367.00	17625.00	149.35	0	Spot (Block16, Row5, Column1)	21671.30	19132.00	13185.00	0.05	0.61	599.00	817.19	599.00	661.02	0.13	0.81	100.00	100.00	0.00	18533.00	21072.30	13241164.00	31.55	4425.65	3709.00
16	2	5	18660.00	17622.00	162.90	0	Spot (Block16, Row5, Column2)	51861.59	60791.00	15908.50	0.07	0.31	683.00	982.66	683.00	812.39	0.16	0.83	100.00	100.00	44.61	60108.00	51178.59	38014868.00	62.63	9807.05	9071.00
16	3	5	18965.00	17626.00	164.65	0	Spot (Block16, Row5, Column3)	42322.40	40395.00	19970.15	0.02	0.47	630.00	818.32	630.00	547.10	0.11	0.67	100.00	100.00	30.23	39765.00	41692.40	31784352.00	75.86	6565.94	5937.00
16	4	5	19263.00	17628.00	148.50	0	Spot (Block16, Row5, Column4)	11719.21	10281.50	6983.24	0.06	0.60	586.00	662.05	586.00	363.77	0.05	0.55	100.00	100.00	0.00	9695.50	11133.21	7101838.00	30.40	2674.82	2259.00
16	5	5	19566.00	17626.00	154.60	0	Spot (Block16, Row5, Column5)	59419.59	65535.00	10790.12	0.04	0.18	577.00	623.21	577.00	246.21	0.03	0.40	100.00	100.00	68.39	64958.00	58842.59	39098428.00	238.81	13533.79	10518.00
16	6	5	19865.00	17625.00	149.10	0	Spot (Block16, Row5, Column6)	3399.82	3217.00	1531.51	0.02	0.45	600.00	756.63	600.00	578.30	0.10	0.76	100.00	82.00	0.00	2617.00	2799.82	2060292.00	4.57	1213.77	1133.00
16	7	5	20167.00	17630.00	209.35	0	Spot (Block16, Row5, Column7)	49797.89	63742.00	18089.50	0.11	0.36	658.00	938.40	658.00	793.33	0.15	0.85	100.00	100.00	48.07	63084.00	49139.89	62048776.00	61.59	11267.10	11124.50
16	8	5	20467.00	17634.00	148.40	0	Spot (Block16, Row5, Column8)	27006.69	22415.00	19690.60	0.08	0.73	608.00	721.97	608.00	471.95	0.07	0.65	100.00	100.00	3.67	21807.00	26398.69	16204014.00	55.69	4989.27	4174.50
16	1	6	18360.00	17923.00	214.65	0	Spot (Block16, Row6, Column1)	43303.71	43142.00	19247.74	0.00	0.44	641.00	1093.49	641.00	1048.04	0.23	0.96	100.00	100.00	32.63	42501.00	42662.71	57074708.00	40.28	10280.52	9750.00
16	2	6	18659.00	17920.00	215.75	0	Spot (Block16, Row6, Column2)	44164.30	44481.50	18481.94	0.00	0.42	679.00	1090.81	679.00	1033.86	0.21	0.95	100.00	100.00	29.25	43802.50	43485.30	58738928.00	41.66	10138.26	9891.00
16	3	6	18954.00	17924.00	148.60	0	Spot (Block16, Row6, Column3)	40776.61	40533.00	19957.44	0.00	0.49	609.00	803.13	609.00	655.71	0.12	0.82	100.00	100.00	23.75	39924.00	40167.61	24547632.00	60.96	8425.65	7279.00
16	4	6	19265.00	17923.00	148.70	0	Spot (Block16, Row6, Column4)	3349.34	3029.00	1597.51	0.04	0.48	590.00	616.72	590.00	184.63	0.02	0.30	100.00	100.00	0.00	2439.00	2759.34	2019652.00	14.80	1222.04	1093.00
16	5	6	19560.00	17928.00	152.05	0	Spot (Block16, Row6, Column5)	55958.13	65535.00	14780.28	0.07	0.26	583.00	649.87	583.00	281.14	0.05	0.43	100.00	100.00	62.83	64952.00	55375.13	35533700.00	196.73	11806.48	9965.00
16	6	6	19858.00	17927.00	157.50	0	Spot (Block16, Row6, Column6)	1743.80	1477.50	835.55	0.07	0.48	612.00	749.18	612.00	559.36	0.09	0.75	67.00	41.00	0.00	865.50	1131.80	1196247.00	1.78	836.89	792.50
16	7	6	20161.00	17932.00	150.35	0	Spot (Block16, Row6, Column7)	21061.36	18800.00	12999.56	0.05	0.62	641.00	803.25	641.00	624.26	0.10	0.78	100.00	100.00	0.00	18159.00	20420.36	13036982.00	32.45	4662.33	3651.00
16	8	6	20465.00	17938.00	150.15	0	Spot (Block16, Row6, Column8)	25266.16	21557.00	17462.41	0.07	0.69	621.00	678.75	621.00	304.24	0.04	0.45	100.00	100.00	0.48	20936.00	24645.16	15639755.00	80.82	4882.04	3956.00
16	1	7	18359.00	18221.00	171.00	0	Spot (Block16, Row7, Column1)	22151.17	18941.00	12831.47	0.07	0.58	589.00	796.38	589.00	629.84	0.13	0.79	100.00	100.00	0.00	18352.00	21562.17	18031056.00	33.91	3977.49	3791.50
16	2	7	18670.00	18223.00	171.55	0	Spot (Block16, Row7, Column2)	1027.33	965.00	273.45	0.03	0.27	598.00	737.93	598.00	553.17	0.09	0.75	27.00	1.00	0.00	367.00	429.33	842414.00	0.52	723.30	700.00
16	3	7	18941.00	18215.00	191.25	0	Spot (Block16, Row7, Column3)	679.20	673.00	69.53	0.00	0.10	590.00	624.56	590.00	242.13	0.02	0.39	2.00	0.00	0.00	83.00	89.20	699574.00	0.23	613.89	611.00
16	4	7	19262.00	18222.00	164.95	0	Spot (Block16, Row7, Column4)	899.75	878.00	156.76	0.01	0.17	596.00	647.88	596.00	269.81	0.04	0.42	55.00	7.00	0.00	282.00	303.75	671211.00	0.93	678.66	677.00
16	5	7	19563.00	18229.00	185.25	0	Spot (Block16, Row7, Column5)	4387.41	4121.50	2027.58	0.03	0.46	604.00	785.90	604.00	636.39	0.11	0.81	100.00	90.00	0.00	3517.50	3783.41	4238237.00	5.66	1437.59	1416.00
16	6	7	19854.00	18227.00	208.85	0	Spot (Block16, Row7, Column6)	46250.13	55059.00	20324.80	0.08	0.44	666.00	1116.44	666.00	1071.78	0.22	0.96	100.00	100.00	39.44	54393.00	45584.13	57350648.00	42.11	10161.13	10050.50
16	7	7	20148.00	18234.00	152.95	0	Spot (Block16, Row7, Column7)	28872.37	28449.00	14536.70	0.01	0.50	654.00	880.46	654.00	745.15	0.13	0.85	100.00	100.00	0.77	27795.00	28218.37	18651560.00	37.57	5427.64	4308.00
16	8	7	20459.00	18235.00	198.10	0	Spot (Block16, Row7, Column8)	15440.16	15525.00	4154.85	0.00	0.27	649.00	732.14	649.00	348.78	0.05	0.48	100.00	100.00	0.00	14876.00	14791.16	17092248.00	42.17	4072.00	3780.50
16	1	8	18350.00	18515.00	150.05	0	Spot (Block16, Row8, Column1)	1120.36	1072.00	346.62	0.02	0.31	584.00	631.69	584.00	269.94	0.03	0.43	79.00	39.00	0.00	488.00	536.36	686780.00	1.81	749.98	711.00
16	2	8	18655.00	18519.00	153.50	0	Spot (Block16, Row8, Column2)	2766.54	2512.00	1241.30	0.04	0.45	585.00	594.03	585.00	82.79	0.01	0.14	100.00	100.00	0.00	1927.00	2181.54	1801017.00	26.24	1095.79	1055.50
16	3	8	18947.00	18523.00	149.80	0	Spot (Block16, Row8, Column3)	8210.24	6994.00	5795.94	0.07	0.71	582.00	616.03	582.00	285.71	0.02	0.46	100.00	96.00	0.00	6412.00	7628.24	5057509.00	26.58	1983.41	1711.00
16	4	8	19255.00	18525.00	161.65	0	Spot (Block16, Row8, Column4)	59570.56	65535.00	11177.21	0.04	0.19	601.00	683.11	601.00	382.09	0.06	0.56	100.00	100.00	67.68	64934.00	58969.56	43308200.00	154.12	11596.19	9193.00
16	5	8	19544.00	18528.00	156.40	0	Spot (Block16, Row8, Column5)	918.30	914.00	155.01	0.00	0.17	606.00	773.99	606.00	615.37	0.11	0.80	2.00	0.00	0.00	308.00	312.30	618018.00	0.23	712.80	701.00
16	6	8	19861.00	18530.00	213.75	0	Spot (Block16, Row8, Column6)	48583.55	60811.00	18696.87	0.10	0.38	666.00	1043.52	666.00	1014.86	0.20	0.97	100.00	100.00	47.74	60145.00	47917.55	63304992.00	46.84	11271.82	10757.00
16	7	8	20159.00	18534.00	148.45	0	Spot (Block16, Row8, Column7)	11135.12	10526.00	5702.66	0.02	0.51	640.00	829.71	640.00	669.71	0.11	0.81	100.00	100.00	0.00	9886.00	10495.12	6647669.00	15.39	2990.13	2833.00
16	8	8	20443.00	18533.00	157.30	0	Spot (Block16, Row8, Column8)	64189.78	65535.00	5728.04	0.01	0.09	683.00	763.27	683.00	378.98	0.05	0.50	100.00	100.00	89.40	64852.00	63506.78	43585272.00	167.36	15983.61	11977.00
17	1	1	4840.00	20833.00	153.45	0	Spot (Block17, Row1, Column1)	50939.91	61883.50	16732.40	0.08	0.33	1698.00	1759.88	1698.00	312.42	0.02	0.18	100.00	100.00	46.92	60185.50	49241.91	33111192.00	157.41	11253.49	9243.50
17	2	1	5133.00	20840.00	145.20	0	Spot (Block17, Row1, Column2)	26186.22	23264.00	15246.76	0.05	0.58	1662.00	1718.53	1662.00	296.32	0.01	0.17	100.00	100.00	0.52	21602.00	24524.22	14978519.00	82.57	5979.76	5598.00
17	3	1	5443.00	20842.00	144.75	0	Spot (Block17, Row1, Column3)	7810.04	6902.50	4229.99	0.05	0.54	1681.00	1710.27	1681.00	223.17	0.01	0.13	100.00	100.00	0.00	5221.50	6129.04	4436103.00	27.33	2936.02	2714.00
17	4	1	5730.00	20846.00	143.30	0	Spot (Block17, Row1, Column4)	18135.67	15827.00	10852.47	0.06	0.60	1685.00	1723.24	1685.00	253.32	0.01	0.15	100.00	100.00	0.00	14142.00	16450.67	10155975.00	64.79	5008.87	4262.00
17	5	1	6041.00	20842.00	142.85	0	Spot (Block17, Row1, Column5)	23344.69	20285.00	15810.69	0.06	0.68	1677.00	1701.35	1677.00	255.12	0.01	0.15	100.00	100.00	0.36	18608.00	21667.69	12816234.00	84.83	5737.39	4539.00
17	6	1	6329.00	20846.00	142.55	0	Spot (Block17, Row1, Column6)	27950.53	25548.00	14512.40	0.04	0.52	1699.00	1740.35	1699.00	300.39	0.01	0.17	100.00	100.00	0.36	23849.00	26251.53	15428693.00	87.25	7173.86	6158.50
17	7	1	6632.00	20848.00	144.60	0	Spot (Block17, Row1, Column7)	51751.41	64806.00	17036.22	0.10	0.33	1696.00	1744.16	1696.00	317.02	0.01	0.18	100.00	100.00	47.80	63110.00	50055.41	29343240.00	157.74	13169.77	10803.00
17	8	1	6944.00	20850.00	187.25	0	Spot (Block17, Row1, Column8)	2182.40	2128.00	326.80	0.01	0.15	1675.00	1695.39	1675.00	263.78	0.01	0.16	76.00	39.00	0.00	453.00	507.40	2149663.00	1.85	1884.61	1807.00
17	1	2	4833.00	21126.00	212.35	0	Spot (Block17, Row2, Column1)	1833.47	1800.00	169.17	0.01	0.09	1665.00	1750.86	1665.00	907.36	0.02	0.52	0.00	0.00	0.00	135.00	168.47	2354171.00	0.09	1746.60	1708.00
17	2	2	5128.00	21143.00	123.95	0	Spot (Block17, Row2, Column2)	13794.65	13270.00	4795.50	0.02	0.35	1658.00	1703.11	1658.00	267.76	0.01	0.16	100.00	100.00	0.00	11612.00	12136.65	5586832.00	45.16	4358.52	4199.00
17	3	2	5441.00	21139.00	150.95	0	Spot (Block17, Row2, Column3)	3023.47	2985.00	639.18	0.01	0.21	1683.00	1722.83	1683.00	274.08	0.01	0.16	98.00	90.00	0.00	1302.00	1340.47	1889669.00	4.75	2055.67	2025.50
17	4	2	5743.00	21149.00	192.95	0	Spot (Block17, Row2, Column4)	6503.70	6066.00	2751.88	0.03	0.42	1700.00	1768.94	1700.00	313.35	0.02	0.18	100.00	100.00	0.00	4366.00	4803.70	6841892.00	15.11	3155.28	3186.00
17	5	2	6039.00	21145.00	165.60	0	Spot (Block17, Row2, Column5)	17138.52	16683.00	7399.59	0.01	0.43	1706.00	1746.84	1706.00	285.18	0.01	0.16	100.00	100.00	0.00	14977.00	15432.52	13076691.00	53.97	5214.69	4909.50
17	6	2	6331.00	21146.00	145.85	0	Spot (Block17, Row2, Column6)	6297.54	5623.00	2584.16	0.05	0.41	1709.00	1804.05	1709.00	573.07	0.02	0.32	100.00	94.00	0.00	3914.00	4588.54	3646278.00	7.84	2683.63	2607.00
17	7	2	6638.00	21153.00	146.50	0	Spot (Block17, Row2, Column7)	5456.96	4891.50	2189.50	0.05	0.40	1704.00	1765.37	1704.00	545.23	0.02	0.31	100.00	94.00	0.00	3187.50	3752.96	3208691.00	6.77	2552.46	2350.50
17	8	2	6956.00	21144.00	195.05	0	Spot (Block17, Row2, Column8)	1865.93	1797.00	305.57	0.02	0.16	1687.00	1753.17	1687.00	570.05	0.02	0.33	5.00	1.00	0.00	110.00	178.93	2005876.00	0.20	1768.21	1727.00
17	1	3	4835.00	21435.00	142.60	0	Spot (Block17, Row3, Column1)	28111.82	26416.00	16412.99	0.03	0.58	1680.00	1739.98	1680.00	869.52	0.02	0.50	100.00	100.00	0.72	24736.00	26431.82	15545834.00	30.33	6300.83	4925.00
17	2	3	5134.00	21442.00	143.45	0	Spot (Block17, Row3, Column2)	4998.83	4838.50	1726.77	0.01	0.35	1697.00	1794.67	1697.00	431.75	0.02	0.24	100.00	99.00	0.00	3141.50	3301.83	2799344.00	7.42	2504.49	2468.50
17	3	3	5427.00	21438.00	138.90	0	Spot (Block17, Row3, Column3)	19776.47	17475.50	12422.09	0.05	0.63	1686.00	1747.74	1686.00	358.86	0.02	0.21	100.00	100.00	3.02	15789.50	18090.47	10481532.00	50.24	6382.55	5018.50
17	4	3	5736.00	21446.00	142.35	0	Spot (Block17, Row3, Column4)	43829.84	44091.00	19458.64	0.00	0.44	1668.00	1723.32	1668.00	298.38	0.01	0.17	100.00	100.00	31.63	42423.00	42161.84	23975032.00	141.12	10890.66	8656.00
17	5	3	6033.00	21446.00	139.15	0	Spot (Block17, Row3, Column5)	9991.38	9173.00	4999.73	0.04	0.50	1690.00	1789.52	1690.00	577.45	0.02	0.32	100.00	100.00	0.00	7483.00	8301.38	5245473.00	14.20	3416.38	3052.50
17	6	3	6338.00	21447.00	230.90	0	Spot (Block17, Row3, Column6)	44255.64	35599.00	17681.27	0.09	0.40	1726.00	1934.28	1726.00	848.85	0.05	0.44	100.00	100.00	33.42	33873.00	42529.64	68065696.00	49.86	13752.14	13832.50
17	7	3	6639.00	21451.00	142.65	0	Spot (Block17, Row3, Column7)	13617.54	11896.00	8225.24	0.06	0.60	1737.00	1858.37	1737.00	623.72	0.03	0.34	100.00	99.00	0.00	10159.00	11880.54	7571355.00	18.85	4000.48	3373.00
17	8	3	6933.00	21458.00	156.10	0	Spot (Block17, Row3, Column8)	29645.29	28101.50	13416.74	0.02	0.45	1716.00	1814.80	1716.00	435.10	0.02	0.24	100.00	100.00	0.15	26385.50	27929.29	19862340.00	63.96	7700.74	6607.00
17	1	4	4832.00	21736.00	141.70	0	Spot (Block17, Row4, Column1)	41819.60	43164.00	20233.51	0.01	0.48	1681.00	1774.41	1681.00	447.46	0.02	0.25	100.00	100.00	26.79	41483.00	40138.60	22791772.00	89.49	10268.80	8527.50
17	2	4	5133.00	21743.00	164.85	0	Spot (Block17, Row4, Column2)	22654.19	20821.00	10939.61	0.04	0.48	1735.00	1954.41	1735.00	670.82	0.05	0.34	100.00	100.00	0.00	19086.00	20919.19	17081260.00	30.86	5703.10	5568.00
17	3	4	5432.00	21741.00	151.95	0	Spot (Block17, Row4, Column3)	63929.77	65535.00	5131.15	0.01	0.08	1714.00	1922.83	1714.00	666.49	0.05	0.35	100.00	100.00	86.21	63821.00	62215.77	40340044.00	93.03	19545.57	16222.50
17	4	4	5722.00	21751.00	207.00	0	Spot (Block17, Row4, Column4)	2102.52	2081.00	344.93	0.00	0.16	1664.00	1717.86	1664.00	329.23	0.01	0.19	58.00	22.00	0.00	417.00	438.52	2562968.00	1.17	1816.27	1806.50
17	5	4	6028.00	21746.00	140.35	0	Spot (Block17, Row4, Column5)	7684.44	5454.00	8829.22	0.15	1.15	1663.00	1706.72	1663.00	306.45	0.01	0.18	100.00	98.00	0.93	3791.00	6021.44	4126547.00	19.51	3395.42	2495.00
17	6	4	6335.00	21747.00	174.00	0	Spot (Block17, Row4, Column6)	25459.96	25548.50	10700.77	0.00	0.42	1705.00	1840.11	1705.00	651.47	0.03	0.35	100.00	100.00	0.00	23843.50	23754.96	21437294.00	36.26	7281.60	6219.00
17	7	4	6627.00	21751.00	144.60	0	Spot (Block17, Row4, Column7)	13356.17	10873.00	9220.43	0.09	0.69	1766.00	1882.89	1766.00	688.88	0.03	0.37	100.00	91.00	0.00	9107.00	11590.17	7546235.00	16.66	3786.62	3358.00
17	8	4	6933.00	21759.00	148.40	0	Spot (Block17, Row4, Column8)	5216.71	4671.00	2117.87	0.05	0.41	1726.00	1811.06	1726.00	414.91	0.02	0.23	100.00	95.00	0.00	2945.00	3490.71	3130028.00	8.21	2572.33	2438.50
17	1	5	4835.00	22042.00	142.35	0	Spot (Block17, Row5, Column1)	43391.07	47396.00	21688.93	0.04	0.50	1718.00	1897.29	1718.00	679.51	0.04	0.36	100.00	100.00	37.91	45678.00	41673.07	24038764.00	61.06	9278.01	8576.00
17	2	5	5129.00	22039.00	154.05	0	Spot (Block17, Row5, Column2)	29054.29	27703.00	12651.04	0.02	0.44	1796.00	2104.54	1796.00	853.90	0.07	0.41	100.00	100.00	0.00	25907.00	27258.29	19204888.00	31.56	6542.52	6098.00
17	3	5	5432.00	22041.00	152.50	0	Spot (Block17, Row5, Column3)	52279.01	65535.00	16425.12	0.10	0.31	1780.00	2004.10	1780.00	719.08	0.05	0.36	100.00	100.00	51.65	63755.00	50499.01	33301980.00	69.92	11362.57	10627.00
17	4	5	5730.00	22044.00	140.95	0	Spot (Block17, Row5, Column4)	18873.51	18050.50	10434.32	0.02	0.55	1707.00	1832.12	1707.00	487.55	0.03	0.27	100.00	100.00	0.00	16343.50	17166.51	10153949.00	34.95	5485.91	4496.00
17	5	5	6034.00	22044.00	151.50	0	Spot (Block17, Row5, Column5)	64153.35	65535.00	4896.04	0.01	0.08	1715.00	1797.20	1715.00	377.30	0.02	0.21	100.00	100.00	88.20	63820.00	62438.35	40224508.00	165.27	18383.27	14561.00
17	6	5	6333.00	22048.00	144.25	0	Spot (Block17, Row5, Column6)	7687.88	7368.00	3340.93	0.02	0.43	1781.00	1916.27	1781.00	738.79	0.03	0.39	100.00	91.00	0.00	5587.00	5906.88	4328275.00	7.81	3064.54	2939.00
17	7	5	6634.00	22049.00	233.50	0	Spot (Block17, Row5, Column7)	52190.92	57715.00	14831.73	0.04	0.28	1844.00	2130.72	1844.00	1337.77	0.06	0.63	100.00	100.00	46.89	55871.00	50346.92	82149256.00	37.42	14046.43	13400.00
17	8	5	6940.00	22050.00	154.60	0	Spot (Block17, Row5, Column8)	29375.47	22292.00	22148.53	0.12	0.75	1728.00	1936.20	1728.00	1608.08	0.05	0.83	98.00	89.00	12.10	20564.00	27647.47	19417224.00	17.06	6249.00	3057.00
17	1	6	4828.00	22342.00	227.05	0	Spot (Block17, Row6, Column1)	37914.09	25996.00	20083.83	0.16	0.53	1853.00	2223.67	1853.00	1117.58	0.08	0.50	100.00	100.00	27.03	24143.00	36061.09	56113240.00	31.94	12111.56	12192.00
17	2	6	5132.00	22336.00	236.85	0	Spot (Block17, Row6, Column2)	49163.45	47188.00	15213.21	0.02	0.31	1793.00	2154.72	1793.00	1127.84	0.08	0.52	100.00	100.00	36.61	45395.00	47370.45	79497912.00	41.68	14049.04	13496.00
17	3	6	5423.00	22341.00	142.30	0	Spot (Block17, Row6, Column3)	45413.49	51018.50	19680.30	0.05	0.43	1702.00	1920.15	1702.00	787.81	0.05	0.41	100.00	100.00	35.45	49316.50	43711.49	24977544.00	55.21	11912.40	9128.00
17	4	6	5732.00	22339.00	141.80	0	Spot (Block17, Row6, Column4)	10701.10	9654.50	5644.46	0.04	0.53	1701.00	1761.45	1701.00	307.74	0.02	0.17	100.00	100.00	0.00	7953.50	9000.10	5885604.00	29.05	3474.01	3095.50
17	5	6	6030.00	22344.00	147.65	0	Spot (Block17, Row6, Column5)	63642.81	65535.00	5405.78	0.01	0.08	1766.00	1842.39	1766.00	442.48	0.02	0.24	100.00	100.00	84.15	63769.00	61876.81	37740504.00	139.67	18595.34	15165.00
17	6	6	6337.00	22344.00	152.30	0	Spot (Block17, Row6, Column6)	4150.76	3537.00	1845.69	0.07	0.44	1798.00	1911.99	1798.00	679.55	0.03	0.36	80.00	57.00	0.00	1739.00	2352.76	2631583.00	3.29	2253.93	2230.50
17	7	6	6629.00	22347.00	144.45	0	Spot (Block17, Row6, Column7)	27078.98	23865.00	16551.35	0.05	0.61	1809.00	1960.75	1809.00	1096.65	0.03	0.56	100.00	100.00	1.41	22056.00	25269.98	15380863.00	22.90	6386.08	5203.00
17	8	6	6934.00	22354.00	142.45	0	Spot (Block17, Row6, Column8)	29072.37	27010.00	18319.94	0.03	0.63	1741.00	1832.82	1741.00	936.13	0.02	0.51	100.00	100.00	2.71	25269.00	27331.37	16077018.00	29.10	6807.14	5274.00
17	1	7	4828.00	22636.00	150.45	0	Spot (Block17, Row7, Column1)	33990.16	31044.50	16362.41	0.04	0.48	1804.00	2113.01	1804.00	937.06	0.07	0.44	100.00	100.00	3.38	29240.50	32186.16	21141900.00	34.02	7228.01	6931.00
17	2	7	5125.00	22644.00	203.95	0	Spot (Block17, Row7, Column2)	2255.17	2170.00	358.97	0.02	0.16	1770.00	1982.43	1770.00	888.31	0.05	0.45	14.00	0.00	0.00	400.00	485.17	2672378.00	0.31	1934.12	1894.00
17	3	7	5419.00	22649.00	235.00	0	Spot (Block17, Row7, Column3)	1903.11	1864.00	235.15	0.01	0.12	1689.00	1735.33	1689.00	321.72	0.01	0.19	31.00	3.00	0.00	175.00	214.11	3024042.00	0.52	1767.81	1724.00
17	4	7	5732.00	22647.00	171.45	0	Spot (Block17, Row7, Column4)	2243.60	2169.50	316.33	0.01	0.14	1695.00	1810.32	1695.00	514.23	0.03	0.28	44.00	9.00	0.00	474.50	548.60	1830779.00	0.84	1869.99	1829.00
17	5	7	6031.00	22648.00	191.55	0	Spot (Block17, Row7, Column5)	6475.42	5538.00	3077.49	0.07	0.48	1795.00	2004.52	1795.00	914.50	0.05	0.46	99.00	78.00	0.00	3743.00	4680.42	6695580.00	4.89	3003.11	2982.50
17	6	7	6326.00	22648.00	231.80	0	Spot (Block17, Row7, Column6)	50861.48	55856.00	15764.09	0.04	0.31	1922.00	2300.19	1922.00	1241.99	0.08	0.54	100.00	100.00	45.37	53934.00	48939.48	78479944.00	39.10	14764.08	14496.00
17	7	7	6621.00	22653.00	144.30	0	Spot (Block17, Row7, Column7)	36212.79	34346.00	17238.68	0.02	0.48	1836.00	2008.92	1836.00	763.34	0.04	0.38	100.00	100.00	7.79	32510.00	34376.79	20460272.00	44.81	9773.07	7716.00
17	8	7	6930.00	22653.00	175.85	0	Spot (Block17, Row7, Column8)	46820.74	48668.50	14150.36	0.02	0.30	1785.00	1856.51	1785.00	446.37	0.02	0.24	100.00	100.00	14.24	46883.50	45035.74	40453240.00	100.73	12747.88	11498.00
17	1	8	4811.00	22941.00	163.70	0	Spot (Block17, Row8, Column1)	2494.04	2372.00	566.94	0.02	0.23	1819.00	1940.48	1819.00	592.35	0.03	0.31	42.00	9.00	0.00	553.00	675.04	1838104.00	0.93	2004.10	2004.00
17	2	8	5126.00	22935.00	147.65	0	Spot (Block17, Row8, Column2)	4583.45	4505.00	1586.21	0.01	0.35	1804.00	1860.04	1804.00	497.77	0.01	0.27	98.00	86.00	0.00	2701.00	2779.45	2727150.00	5.47	2479.20	2415.50
17	3	8	5419.00	22939.00	142.45	0	Spot (Block17, Row8, Column3)	12940.63	10789.00	8788.47	0.08	0.68	1791.00	1892.34	1791.00	550.58	0.02	0.29	99.00	93.00	0.00	8998.00	11149.63	7156168.00	20.07	3649.03	3062.00
17	4	8	5726.00	22944.00	152.30	0	Spot (Block17, Row8, Column4)	52167.36	62429.00	16082.69	0.08	0.31	1787.00	1968.37	1787.00	707.08	0.04	0.36	100.00	100.00	47.18	60642.00	50380.36	33283028.00	70.99	10925.71	9630.00
17	5	8	6023.00	22933.00	195.20	0	Spot (Block17, Row8, Column5)	2114.85	2069.00	294.41	0.01	0.14	1835.00	2082.77	1835.00	956.48	0.06	0.46	2.00	0.00	0.00	234.00	279.85	2275582.00	0.03	1913.45	1909.00
17	6	8	6329.00	22947.00	223.40	0	Spot (Block17, Row8, Column6)	45764.49	43170.00	18667.34	0.03	0.41	1946.00	2263.99	1946.00	1176.04	0.07	0.52	100.00	100.00	41.85	41224.00	43818.49	65398052.00	36.99	13887.02	13708.50
17	7	8	6628.00	22949.00	138.80	0	Spot (Block17, Row8, Column7)	16301.14	15547.00	8061.41	0.02	0.49	1912.00	2083.68	1912.00	929.32	0.04	0.45	100.00	100.00	0.00	13635.00	14389.14	8443991.00	15.30	5303.69	4504.00
17	8	8	6912.00	22953.00	148.55	0	Spot (Block17, Row8, Column8)	64652.86	65535.00	4039.21	0.01	0.06	1920.00	2021.09	1920.00	714.23	0.02	0.35	100.00	100.00	94.26	63615.00	62732.86	39438592.00	87.69	19010.52	16335.00
18	1	1	9343.00	20863.00	154.80	0	Spot (Block18, Row1, Column1)	51580.89	63150.50	16408.02	0.09	0.32	928.00	1002.30	928.00	299.41	0.03	0.30	100.00	100.00	48.18	62222.50	50652.89	34043648.00	168.93	11070.26	8741.00
18	2	1	9636.00	20869.00	147.75	0	Spot (Block18, Row1, Column2)	12131.03	11220.00	6044.03	0.03	0.50	920.00	977.29	920.00	215.15	0.03	0.22	100.00	100.00	0.00	10300.00	11211.03	7254357.00	51.84	3009.39	2863.00
18	3	1	9942.00	20871.00	145.40	0	Spot (Block18, Row1, Column3)	6533.90	5722.00	3790.96	0.06	0.58	918.00	954.46	918.00	187.62	0.02	0.20	100.00	100.00	0.00	4804.00	5615.90	3750459.00	29.74	2049.39	1762.50
18	4	1	10231.00	20872.00	144.60	0	Spot (Block18, Row1, Column4)	9453.37	9385.00	4361.12	0.00	0.46	909.00	952.95	909.00	185.46	0.02	0.19	100.00	100.00	0.00	8476.00	8544.37	5360062.00	45.84	2854.31	2635.00
18	5	1	10540.00	20870.00	146.40	0	Spot (Block18, Row1, Column5)	11808.62	9787.50	8228.03	0.08	0.70	911.00	950.00	911.00	163.67	0.02	0.17	100.00	100.00	0.00	8876.50	10897.62	6919849.00	66.34	2622.31	2302.00
18	6	1	10832.00	20874.00	143.75	0	Spot (Block18, Row1, Column6)	19632.78	18483.00	10260.45	0.03	0.52	925.00	971.09	925.00	219.03	0.02	0.23	100.00	100.00	0.00	17558.00	18707.78	11033623.00	85.20	4897.01	3684.50
18	7	1	11130.00	20876.00	146.25	0	Spot (Block18, Row1, Column7)	46328.17	51829.50	19514.79	0.05	0.42	944.00	981.69	944.00	211.63	0.02	0.22	100.00	100.00	37.93	50885.50	45384.17	26870492.00	214.28	9901.14	8358.50
18	8	1	11450.00	20878.00	166.50	0	Spot (Block18, Row1, Column8)	1621.18	1568.50	355.89	0.01	0.22	981.00	989.07	981.00	142.35	0.00	0.14	97.00	78.00	0.00	587.50	640.18	1248309.00	4.44	1150.51	1119.00
18	1	2	9339.00	21176.00	225.90	0	Spot (Block18, Row2, Column1)	993.22	982.00	122.50	0.00	0.12	906.00	962.74	906.00	230.79	0.03	0.24	11.00	0.00	0.00	76.00	87.22	1453074.00	0.13	928.88	907.00
18	2	2	9629.00	21168.00	129.70	0	Spot (Block18, Row2, Column2)	10950.57	10899.00	3922.31	0.00	0.36	902.00	944.25	902.00	178.16	0.02	0.19	100.00	100.00	0.00	9997.00	10048.57	4927755.00	56.17	3145.32	2978.00
18	3	2	9940.00	21169.00	159.60	0	Spot (Block18, Row2, Column3)	1530.26	1430.00	350.89	0.03	0.23	905.00	945.90	905.00	204.36	0.02	0.22	94.00	68.00	0.00	525.00	625.26	1074243.00	2.86	1061.30	1048.00
18	4	2	10240.00	21177.00	181.00	0	Spot (Block18, Row2, Column4)	5583.66	5373.50	2287.84	0.02	0.41	951.00	1003.32	951.00	242.99	0.02	0.24	100.00	100.00	0.00	4422.50	4632.66	5148135.00	18.85	2015.27	2014.50
18	5	2	10538.00	21171.00	183.85	0	Spot (Block18, Row2, Column5)	15427.39	15241.00	5478.90	0.01	0.36	954.00	1034.37	954.00	369.06	0.04	0.36	100.00	100.00	0.00	14287.00	14473.39	14609740.00	39.00	4362.50	3910.00
18	6	2	10831.00	21164.00	155.45	0	Spot (Block18, Row2, Column6)	2907.55	2739.00	1248.09	0.03	0.43	978.00	1192.84	978.00	860.56	0.09	0.72	76.00	51.00	0.00	1761.00	1929.55	1933524.00	1.99	1460.41	1241.00
18	7	2	11136.00	21183.00	147.35	0	Spot (Block18, Row2, Column7)	4160.99	3908.00	1858.43	0.03	0.45	977.00	1059.52	977.00	502.47	0.04	0.47	100.00	89.00	0.00	2931.00	3183.99	2488271.00	6.17	1747.66	1564.00
18	8	2	11454.00	21186.00	198.75	0	Spot (Block18, Row2, Column8)	1065.43	1064.00	108.05	0.00	0.10	983.00	1037.06	983.00	402.30	0.02	0.39	0.00	0.00	0.00	81.00	82.43	1191146.00	0.07	995.32	990.00
18	1	3	9340.00	21464.00	146.65	0	Spot (Block18, Row3, Column1)	17257.93	15288.50	10422.07	0.05	0.60	900.00	940.59	900.00	312.09	0.02	0.33	100.00	100.00	0.00	14388.50	16357.93	10113148.00	52.28	3961.79	3331.50
18	2	3	9638.00	21474.00	150.20	0	Spot (Block18, Row3, Column2)	2146.81	1975.50	612.49	0.04	0.29	914.00	996.24	914.00	332.62	0.04	0.33	97.00	79.00	0.00	1061.50	1232.81	1326729.00	3.46	1284.34	1242.00
18	3	3	9929.00	21467.00	145.65	0	Spot (Block18, Row3, Column3)	5078.69	4269.50	2887.60	0.08	0.57	916.00	954.67	916.00	184.29	0.02	0.19	100.00	100.00	0.00	3353.50	4162.69	2945640.00	22.38	1738.05	1530.50
18	4	3	10235.00	21467.00	144.80	0	Spot (Block18, Row3, Column4)	23268.49	21469.50	12764.63	0.03	0.55	938.00	978.64	938.00	166.54	0.02	0.17	100.00	100.00	0.00	20531.50	22330.49	13263038.00	133.84	5358.20	4089.00
18	5	3	10519.00	21465.00	167.80	0	Spot (Block18, Row3, Column5)	2835.70	1966.00	3602.92	0.16	1.27	993.00	1239.97	993.00	931.34	0.10	0.75	51.00	27.00	0.00	973.00	1842.70	2211849.00	1.71	1670.07	1155.50
18	6	3	10836.00	21475.00	233.05	0	Spot (Block18, Row3, Column6)	59457.88	65535.00	13004.85	0.04	0.22	1048.00	1650.28	1048.00	1357.71	0.20	0.82	100.00	100.00	74.97	64487.00	58409.88	93112200.00	42.58	12594.24	11661.50
18	7	3	11142.00	21480.00	145.95	0	Spot (Block18, Row3, Column7)	9863.19	8201.00	6110.92	0.08	0.62	1008.00	1285.78	1008.00	945.94	0.11	0.74	100.00	88.00	0.00	7193.00	8855.19	5740378.00	9.07	2639.11	2164.00
18	8	3	11434.00	21483.00	166.30	0	Spot (Block18, Row3, Column8)	61156.00	65535.00	10851.10	0.03	0.18	1011.00	1147.55	1011.00	613.28	0.06	0.53	100.00	100.00	80.34	64524.00	60145.00	46968272.00	97.85	13585.26	12033.50
18	1	4	9335.00	21765.00	144.50	0	Spot (Block18, Row4, Column1)	32360.46	30682.50	17687.65	0.02	0.55	937.00	1012.85	937.00	338.92	0.03	0.33	100.00	100.00	4.04	29745.50	31423.46	18445488.00	92.49	6321.25	5457.00
18	2	4	9634.00	21771.00	174.55	0	Spot (Block18, Row4, Column2)	20877.76	18938.50	11781.59	0.04	0.56	983.00	1153.87	983.00	581.90	0.07	0.50	100.00	100.00	0.00	17955.50	19894.76	17829608.00	33.90	4605.99	4613.50
18	3	4	9932.00	21771.00	148.50	0	Spot (Block18, Row4, Column3)	58083.16	65535.00	12305.37	0.05	0.21	969.00	1138.20	969.00	618.42	0.07	0.54	100.00	100.00	65.79	64566.00	57114.16	35140592.00	92.08	15063.25	10389.00
18	4	4	10221.00	21762.00	178.25	0	Spot (Block18, Row4, Column4)	1338.27	1293.00	260.70	0.01	0.19	930.00	980.53	930.00	302.53	0.02	0.31	58.00	25.00	0.00	363.00	408.27	1195074.00	1.18	1023.10	996.00
18	5	4	10519.00	21780.00	130.25	0	Spot (Block18, Row4, Column5)	6526.15	2444.00	12538.43	0.43	1.92	959.00	1006.16	959.00	262.54	0.02	0.26	100.00	96.00	2.42	1485.00	5567.15	2969399.00	21.03	3298.47	1659.00
18	6	4	10836.00	21776.00	185.30	0	Spot (Block18, Row4, Column6)	21791.24	22196.00	8039.79	0.01	0.37	1006.00	1323.40	1006.00	960.26	0.12	0.73	100.00	100.00	0.00	21190.00	20785.24	21028540.00	21.31	5579.78	4842.00
18	7	4	11128.00	21783.00	147.20	0	Spot (Block18, Row4, Column7)	5630.40	4640.00	3574.32	0.08	0.63	1065.00	1306.85	1065.00	846.68	0.09	0.65	82.00	70.00	0.00	3575.00	4565.40	3327566.00	5.11	1966.63	1717.00
18	8	4	11433.00	21787.00	151.70	0	Spot (Block18, Row4, Column8)	3744.09	3491.50	1474.55	0.03	0.39	1054.00	1163.17	1054.00	518.80	0.04	0.45	99.00	89.00	0.00	2437.50	2690.09	2358776.00	4.97	1696.84	1562.00
18	1	5	9335.00	22071.00	144.60	0	Spot (Block18, Row5, Column1)	26605.72	23050.50	16050.09	0.06	0.60	1004.00	1406.37	1004.00	1423.99	0.15	1.01	100.00	100.00	1.22	22046.50	25601.72	15218470.00	17.70	5244.53	4302.00
18	2	5	9633.00	22069.00	163.10	0	Spot (Block18, Row5, Column2)	61991.61	65535.00	9803.71	0.02	0.16	1049.00	1438.77	1049.00	1042.58	0.14	0.72	100.00	100.00	84.10	64486.00	60942.61	45626268.00	58.08	13859.29	12079.00
18	3	5	9935.00	22071.00	158.35	0	Spot (Block18, Row5, Column3)	49378.37	59596.00	18379.01	0.08	0.37	1008.00	1277.46	1008.00	814.88	0.10	0.64	100.00	100.00	46.74	58588.00	48370.37	34120720.00	59.03	8666.86	8134.50
18	4	5	10231.00	22075.00	143.65	0	Spot (Block18, Row5, Column4)	15239.21	13142.00	9406.24	0.06	0.62	968.00	1082.55	968.00	519.89	0.05	0.48	100.00	100.00	0.00	12174.00	14271.21	8549195.00	27.23	3558.49	2664.00
18	5	5	10533.00	22076.00	147.00	0	Spot (Block18, Row5, Column5)	55628.45	65535.00	15058.47	0.07	0.27	932.50	1046.91	932.50	1023.77	0.05	0.98	100.00	100.00	61.46	64602.50	54695.95	32765400.00	53.31	13319.20	11045.50
18	6	5	10845.00	22075.00	216.30	0	Spot (Block18, Row5, Column6)	2707.53	1892.00	1983.71	0.16	0.73	991.00	1273.00	991.00	919.18	0.11	0.72	49.00	33.00	0.00	901.00	1716.53	3622678.00	1.56	1596.69	1017.50
18	7	5	11131.00	22075.00	225.55	0	Spot (Block18, Row5, Column7)	59109.54	65535.00	12650.18	0.04	0.21	1124.00	1595.98	1124.00	1147.81	0.15	0.72	100.00	100.00	71.77	64411.00	57985.54	86064536.00	50.11	13196.79	12478.00
18	8	5	11438.00	22082.00	145.15	0	Spot (Block18, Row5, Column8)	26561.79	22130.50	20029.74	0.08	0.75	1072.00	1242.18	1072.00	726.48	0.06	0.58	100.00	99.00	5.28	21058.50	25489.79	15087098.00	34.85	5390.43	3584.00
18	1	6	9328.00	22368.00	236.75	0	Spot (Block18, Row6, Column1)	56148.52	65535.00	14288.68	0.07	0.25	1057.00	1627.06	1057.00	1455.89	0.19	0.89	100.00	100.00	56.33	64478.00	55091.52	90512312.00	37.45	12337.76	11720.00
18	2	6	9632.00	22364.00	237.55	0	Spot (Block18, Row6, Column2)	55380.67	65535.00	15480.39	0.07	0.28	1076.00	1588.89	1076.00	1431.91	0.17	0.90	100.00	100.00	57.52	64459.00	54304.67	90216040.00	37.57	12492.75	11367.50
18	3	6	9924.00	22370.00	143.45	0	Spot (Block18, Row6, Column3)	45467.68	48624.00	19682.38	0.03	0.43	988.00	1245.35	988.00	956.68	0.10	0.77	100.00	100.00	36.12	47636.00	44479.68	25552972.00	46.22	9120.06	7396.00
18	4	6	10231.00	22371.00	147.20	0	Spot (Block18, Row6, Column4)	4890.61	4118.50	2477.23	0.07	0.51	990.00	1072.61	990.00	1000.30	0.03	0.93	91.00	69.00	0.00	3128.50	3900.61	2905024.00	3.82	1816.84	1679.00
18	5	6	10531.00	22372.00	145.90	0	Spot (Block18, Row6, Column5)	58793.46	65535.00	12099.12	0.05	0.21	1003.00	1150.61	1003.00	1077.03	0.06	0.94	100.00	100.00	67.82	64532.00	57790.46	33982884.00	53.52	15018.42	10545.00
18	6	6	10838.00	22373.00	155.75	0	Spot (Block18, Row6, Column6)	2234.20	1978.50	847.35	0.05	0.38	1022.00	1244.66	1022.00	802.98	0.09	0.65	60.00	30.00	0.00	956.50	1212.20	1487979.00	1.23	1284.49	1263.00
18	7	6	11128.00	22376.00	146.05	0	Spot (Block18, Row6, Column7)	33286.62	30429.50	20363.82	0.04	0.61	1106.00	1299.20	1106.00	685.62	0.07	0.53	100.00	100.00	11.00	29323.50	32180.62	19372852.00	46.65	6662.44	5130.00
18	8	6	11436.00	22384.00	146.40	0	Spot (Block18, Row6, Column8)	40630.65	42539.00	22548.19	0.02	0.55	1092.00	1145.05	1092.00	279.08	0.02	0.24	100.00	100.00	31.90	41447.00	39538.65	23687776.00	141.49	8643.66	6096.00
18	1	7	9329.00	22669.00	164.05	0	Spot (Block18, Row7, Column1)	29441.98	25410.00	17259.56	0.06	0.59	979.00	1241.39	979.00	841.84	0.10	0.68	100.00	100.00	2.54	24431.00	28462.98	22022624.00	33.50	5301.83	5207.00
18	2	7	9638.00	22672.00	188.20	0	Spot (Block18, Row7, Column2)	1687.98	1414.00	633.99	0.08	0.38	994.50	1209.49	994.50	852.48	0.08	0.70	31.00	7.00	0.00	419.50	693.48	1682920.00	0.56	1163.26	1083.00
18	3	7	9904.00	22678.00	246.50	0	Spot (Block18, Row7, Column3)	1188.60	1101.00	381.05	0.03	0.32	982.00	1064.43	982.00	591.30	0.04	0.56	3.00	1.00	0.00	119.00	206.60	2090754.00	0.21	1044.98	995.00
18	4	7	10236.00	22670.00	169.75	0	Spot (Block18, Row7, Column4)	1563.11	1422.00	404.24	0.04	0.26	997.00	1061.40	997.00	306.38	0.03	0.29	63.00	38.00	0.00	425.00	566.11	1248927.00	1.64	1134.05	1119.00
18	5	7	10534.00	22676.00	192.60	0	Spot (Block18, Row7, Column5)	7824.43	7035.00	4235.38	0.05	0.54	1079.00	1377.69	1079.00	1041.69	0.11	0.76	100.00	90.00	0.00	5956.00	6745.43	8231297.00	6.19	2681.91	2538.00
18	6	7	10827.00	22678.00	231.35	0	Spot (Block18, Row7, Column6)	55639.40	65535.00	14741.41	0.07	0.26	1196.00	1948.75	1196.00	1879.94	0.21	0.96	100.00	100.00	59.77	64339.00	54443.40	85741248.00	28.56	12424.09	11689.50
18	7	7	11118.00	22682.00	147.45	0	Spot (Block18, Row7, Column7)	45971.84	48982.50	18533.45	0.03	0.40	1190.00	1560.88	1190.00	1416.87	0.12	0.91	100.00	100.00	31.14	47792.50	44781.84	27307436.00	31.34	10724.36	7697.50
18	8	7	11433.00	22675.00	188.75	0	Spot (Block18, Row7, Column8)	46221.02	47998.00	13434.84	0.02	0.29	1148.00	1252.70	1148.00	490.71	0.04	0.39	100.00	100.00	10.69	46850.00	45073.02	46267384.00	91.64	11270.97	10516.00
18	1	8	9324.00	22986.00	127.20	0	Spot (Block18, Row8, Column1)	4428.17	1851.00	9355.97	0.38	2.11	963.00	1034.35	963.00	364.85	0.03	0.35	90.00	60.00	1.63	888.00	3465.17	1904115.00	9.30	1924.85	1500.00
18	2	8	9630.00	22967.00	149.50	0	Spot (Block18, Row8, Column2)	4283.38	3835.00	1964.96	0.05	0.46	972.00	985.71	972.00	131.61	0.01	0.13	100.00	100.00	0.00	2863.00	3311.38	2617146.00	25.06	1637.20	1601.00
18	3	8	9921.00	22970.00	145.30	0	Spot (Block18, Row8, Column3)	8614.09	6824.00	5835.83	0.10	0.68	990.00	1036.05	990.00	339.21	0.02	0.33	100.00	100.00	0.00	5834.00	7624.09	4953103.00	22.34	2366.88	1928.00
18	4	8	10224.00	22973.00	162.85	0	Spot (Block18, Row8, Column4)	63526.06	65535.00	7442.34	0.01	0.12	1010.00	1100.94	1010.00	417.87	0.04	0.38	100.00	100.00	90.88	64525.00	62516.06	46692112.00	149.39	14832.99	11825.00
18	5	8	10515.00	22970.00	154.20	0	Spot (Block18, Row8, Column5)	1872.12	1840.00	448.36	0.01	0.24	1031.00	1261.81	1031.00	844.66	0.09	0.67	48.00	3.00	0.00	809.00	841.12	1237471.00	0.72	1278.18	1277.00
18	6	8	10829.00	22977.00	234.90	0	Spot (Block18, Row8, Column6)	57837.13	65535.00	14186.72	0.05	0.25	1208.00	1731.40	1208.00	1387.61	0.16	0.80	100.00	100.00	68.83	64327.00	56629.13	91846448.00	40.43	12512.20	12289.00
18	7	8	11130.00	22979.00	144.15	0	Spot (Block18, Row8, Column7)	22276.28	20071.00	12079.68	0.05	0.54	1185.00	1459.17	1185.00	893.19	0.09	0.61	100.00	100.00	0.00	18886.00	21091.28	12630650.00	23.31	5109.81	4406.00
18	8	8	11412.00	22981.00	153.85	0	Spot (Block18, Row8, Column8)	64463.80	65535.00	4949.14	0.01	0.08	1191.00	1325.64	1191.00	560.44	0.05	0.42	100.00	100.00	92.87	64344.00	63272.80	41579528.00	112.66	18344.86	13191.50
19	1	1	13842.00	20892.00	156.80	0	Spot (Block19, Row1, Column1)	53842.33	65535.00	14807.75	0.09	0.28	908.00	985.37	908.00	290.03	0.04	0.29	100.00	100.00	51.91	64627.00	52934.33	36613084.00	182.25	11635.26	9247.00
19	2	1	14136.00	20895.00	152.45	0	Spot (Block19, Row1, Column2)	11183.89	10498.50	5200.85	0.03	0.47	894.00	933.51	894.00	215.03	0.02	0.23	100.00	100.00	0.00	9604.50	10289.89	7135319.00	47.67	2937.78	2799.00
19	3	1	14446.00	20896.00	155.05	0	Spot (Block19, Row1, Column3)	1457.86	1380.00	359.73	0.02	0.25	844.00	864.91	844.00	112.99	0.01	0.13	99.00	89.00	0.00	536.00	613.86	962186.00	5.25	993.84	1002.50
19	4	1	14734.00	20901.00	146.85	0	Spot (Block19, Row1, Column4)	8509.75	8150.50	3667.85	0.02	0.43	824.00	843.73	824.00	92.81	0.01	0.11	100.00	100.00	0.00	7326.50	7685.75	5003735.00	82.60	2518.20	2247.00
19	5	1	15039.00	20896.00	156.50	0	Spot (Block19, Row1, Column5)	2247.84	2005.00	937.64	0.05	0.42	825.00	867.21	825.00	210.91	0.02	0.24	100.00	88.00	0.00	1180.00	1422.84	1519543.00	6.55	1069.56	1068.00
19	6	1	15335.00	20901.00	147.95	0	Spot (Block19, Row1, Column6)	9059.13	7858.00	4778.05	0.06	0.53	821.00	850.58	821.00	129.28	0.02	0.15	100.00	100.00	0.00	7037.00	8238.13	5408298.00	63.49	2966.33	2113.00
19	7	1	15635.00	20902.00	146.70	0	Spot (Block19, Row1, Column7)	15171.17	13990.00	7977.00	0.04	0.53	823.00	850.03	823.00	109.33	0.01	0.13	100.00	100.00	0.00	13167.00	14348.17	8875132.00	130.99	3719.14	2951.00
19	8	1	15946.00	20906.00	155.30	0	Spot (Block19, Row1, Column8)	2103.93	1993.00	590.74	0.02	0.28	826.00	844.15	826.00	84.69	0.01	0.10	100.00	100.00	0.00	1167.00	1277.93	1399116.00	14.87	1173.12	1115.50
19	1	2	13839.00	21194.00	147.00	-50	Spot (Block19, Row2, Column1)	980.72	971.00	103.56	0.00	0.11	892.00	934.47	892.00	215.05	0.02	0.23	12.00	0.00	0.00	79.00	88.72	581569.00	0.22	935.22	911.00
19	2	2	14142.00	21198.00	139.10	0	Spot (Block19, Row2, Column2)	1906.09	1944.00	349.83	0.01	0.18	867.00	875.54	867.00	109.64	0.00	0.13	100.00	99.00	0.00	1077.00	1039.09	1002604.00	9.40	1181.91	1164.00
19	3	2	14443.00	21198.00	158.50	0	Spot (Block19, Row2, Column3)	1325.42	1290.00	234.41	0.01	0.18	825.00	842.05	825.00	105.49	0.01	0.13	99.00	89.00	0.00	465.00	500.42	923821.00	4.58	976.36	960.00
19	4	2	14746.00	21203.00	181.90	0	Spot (Block19, Row2, Column4)	1665.82	1479.50	1589.02	0.05	0.95	848.00	885.59	848.00	221.27	0.02	0.25	94.00	73.00	0.00	631.50	817.82	1545880.00	3.53	1062.98	1056.00
19	5	2	15046.00	21200.00	190.80	0	Spot (Block19, Row2, Column5)	40435.05	39608.00	14470.52	0.01	0.36	860.00	996.00	860.00	588.79	0.06	0.59	100.00	100.00	6.43	38748.00	39575.05	41486416.00	66.98	8380.02	7525.50
19	6	2	15335.00	21150.00	192.75	0	Spot (Block19, Row2, Column6)	1084.30	1029.00	231.29	0.02	0.21	868.00	1071.49	868.00	811.50	0.09	0.76	2.00	0.00	0.00	161.00	216.30	1141771.00	0.02	980.37	881.00
19	7	2	15638.00	21205.00	153.75	0	Spot (Block19, Row2, Column7)	1459.13	1451.00	275.79	0.00	0.19	858.00	911.19	858.00	361.43	0.03	0.40	76.00	36.00	0.00	593.00	601.13	946973.00	1.52	1022.67	1012.00
19	8	2	15932.00	21211.00	206.65	0	Spot (Block19, Row2, Column8)	918.64	913.00	61.47	0.00	0.07	834.00	879.19	834.00	302.84	0.02	0.34	0.00	0.00	0.00	79.00	84.64	1115230.00	0.13	878.16	885.00
19	1	3	13840.00	21490.00	147.85	0	Spot (Block19, Row3, Column1)	6432.48	5899.00	2782.24	0.04	0.43	880.00	887.07	880.00	98.39	0.00	0.11	100.00	100.00	0.00	5019.00	5552.48	3820891.00	56.36	2188.86	2015.50
19	2	3	14136.00	21503.00	159.95	0	Spot (Block19, Row3, Column2)	1625.26	1535.50	407.87	0.02	0.25	857.00	939.77	857.00	449.40	0.04	0.48	76.00	33.00	0.00	678.50	768.26	1150687.00	1.53	1071.14	1052.00
19	3	3	14408.00	21489.00	156.75	0	Spot (Block19, Row3, Column3)	7113.10	3653.00	12398.35	0.29	1.74	839.00	878.56	839.00	187.87	0.02	0.21	97.00	90.00	2.66	2814.00	6274.10	4815566.00	33.19	2292.18	1108.50
19	4	3	14732.00	21502.00	147.45	0	Spot (Block19, Row3, Column4)	9497.40	8806.00	4334.38	0.03	0.46	879.50	917.41	879.50	192.76	0.02	0.21	100.00	100.00	0.00	7926.50	8617.90	5717433.00	44.51	2718.89	2184.00
19	5	3	15040.00	21507.00	137.20	0	Spot (Block19, Row3, Column5)	5041.31	3105.50	8795.51	0.21	1.74	918.00	1202.95	918.00	939.68	0.12	0.78	90.00	55.00	1.38	2187.50	4123.31	2560986.00	4.08	1923.11	1711.50
19	6	3	15335.00	21501.00	235.90	0	Spot (Block19, Row3, Column6)	59575.04	65535.00	13005.68	0.04	0.22	947.00	1614.40	947.00	1409.20	0.23	0.87	100.00	100.00	76.71	64588.00	58628.04	95678712.00	41.13	11664.76	11079.00
19	7	3	15665.00	21509.00	167.60	0	Spot (Block19, Row3, Column7)	1485.32	1434.00	492.25	0.02	0.33	877.00	1114.74	877.00	846.53	0.10	0.76	30.00	1.00	0.00	557.00	608.32	1158552.00	0.44	1105.53	928.00
19	8	3	15936.00	21509.00	163.25	0	Spot (Block19, Row3, Column8)	56533.59	65535.00	13413.73	0.06	0.24	854.00	945.92	854.00	457.04	0.04	0.48	100.00	100.00	57.78	64681.00	55679.59	41778708.00	121.63	11608.85	10529.00
19	1	4	13836.00	21793.00	146.05	0	Spot (Block19, Row4, Column1)	11726.67	11136.00	5624.75	0.02	0.48	892.00	976.76	892.00	427.31	0.04	0.44	100.00	100.00	0.00	10244.00	10834.67	6836647.00	25.16	3262.42	2554.00
19	2	4	14136.00	21798.00	183.85	0	Spot (Block19, Row4, Column2)	31526.14	28052.50	18554.10	0.05	0.59	906.00	1115.15	906.00	689.87	0.09	0.62	100.00	100.00	5.27	27146.50	30620.14	29886832.00	44.08	6254.91	6252.00
19	3	4	14436.00	21796.00	148.05	0	Spot (Block19, Row4, Column3)	30477.30	28082.00	15728.51	0.04	0.52	890.00	1092.14	890.00	756.01	0.09	0.69	100.00	100.00	1.17	27192.00	29587.30	18255908.00	38.87	7107.48	5827.00
19	4	4	14715.00	21803.00	178.20	0	Spot (Block19, Row4, Column4)	1086.34	1069.00	147.21	0.01	0.14	875.00	901.48	875.00	145.16	0.01	0.16	59.00	31.00	0.00	194.00	211.34	963581.00	1.27	947.24	940.00
19	5	4	15030.00	21803.00	148.85	0	Spot (Block19, Row4, Column5)	3745.66	1713.00	8366.73	0.34	2.23	880.00	966.63	880.00	374.07	0.04	0.39	90.00	52.00	0.99	833.00	2865.66	2262376.00	7.43	1397.94	1125.00
19	6	4	15338.00	21800.00	194.15	0	Spot (Block19, Row4, Column6)	48105.66	49674.50	14493.16	0.01	0.30	913.00	1238.77	913.00	999.87	0.13	0.81	100.00	100.00	19.79	48761.50	47192.66	51280824.00	46.87	10554.16	8828.50
19	7	4	15630.00	21802.00	151.70	0	Spot (Block19, Row4, Column7)	1658.61	1602.00	445.30	0.02	0.27	901.00	1098.10	901.00	680.09	0.09	0.62	51.00	9.00	0.00	701.00	757.61	1044925.00	0.82	1098.81	1059.00
19	8	4	15936.00	21810.00	154.50	0	Spot (Block19, Row4, Column8)	1627.55	1594.00	343.33	0.01	0.21	863.00	921.12	863.00	324.26	0.03	0.35	92.00	57.00	0.00	731.00	764.55	1072556.00	2.18	1048.40	1008.50
19	1	5	13839.00	22111.00	157.70	0	Spot (Block19, Row5, Column1)	13556.28	11880.00	8231.99	0.06	0.61	960.00	1346.78	960.00	1606.48	0.15	1.19	93.00	89.00	0.00	10920.00	12596.28	9258941.00	7.60	3671.62	2285.00
19	2	5	14133.00	22096.00	158.55	0	Spot (Block19, Row5, Column2)	59608.87	65535.00	10880.27	0.04	0.18	1009.00	1408.74	1009.00	1076.41	0.14	0.76	100.00	100.00	67.82	64526.00	58599.87	41488148.00	54.07	13757.48	11984.50
19	3	5	14437.00	22101.00	167.15	0	Spot (Block19, Row5, Column3)	54058.66	65535.00	16336.98	0.08	0.30	924.00	1212.53	924.00	919.80	0.12	0.76	100.00	100.00	56.31	64611.00	53134.66	41949904.00	57.45	9859.31	9152.50
19	4	5	14731.00	22102.00	142.85	0	Spot (Block19, Row5, Column4)	4812.38	4407.00	2108.83	0.04	0.44	870.00	989.35	870.00	631.53	0.06	0.64	100.00	92.00	0.00	3537.00	3942.38	2656433.00	6.05	1864.38	1725.50
19	5	5	15038.00	22102.00	147.05	0	Spot (Block19, Row5, Column5)	40852.43	40234.00	20788.46	0.01	0.51	864.00	891.74	864.00	186.01	0.01	0.21	100.00	100.00	27.03	39370.00	39988.43	24184752.00	214.83	8631.79	6536.00
19	6	5	15346.00	22108.00	240.40	0	Spot (Block19, Row5, Column6)	1246.20	1164.00	326.08	0.03	0.26	903.00	1069.37	903.00	625.63	0.07	0.59	16.00	2.00	0.00	261.00	343.20	2083645.00	0.28	1061.50	974.50
19	7	5	15638.00	22108.00	213.65	0	Spot (Block19, Row5, Column7)	54176.35	65535.00	15361.22	0.08	0.28	959.00	1218.51	959.00	806.97	0.10	0.66	100.00	100.00	57.80	64576.00	53217.35	70484176.00	65.63	12927.76	12806.50
19	8	5	15942.00	22112.00	147.10	0	Spot (Block19, Row5, Column8)	3549.02	2918.00	1922.95	0.09	0.54	879.00	983.67	879.00	500.62	0.05	0.51	95.00	75.00	0.00	2039.00	2670.02	2115214.00	5.12	1532.77	1290.50
19	1	6	13832.00	22395.00	234.95	0	Spot (Block19, Row6, Column1)	58434.11	65535.00	13430.65	0.05	0.23	1124.00	1875.74	1124.00	1983.03	0.22	1.06	100.00	100.00	69.27	64411.00	57310.11	92794456.00	28.52	12287.79	11914.50
19	2	6	14132.00	22394.00	220.85	0	Spot (Block19, Row6, Column2)	50427.57	63142.00	17503.33	0.10	0.35	1038.50	1531.20	1038.50	1294.43	0.17	0.85	100.00	100.00	48.33	62103.50	49389.07	70750560.00	37.77	11881.62	11459.00
19	3	6	14422.00	22401.00	145.40	0	Spot (Block19, Row6, Column3)	14474.47	13300.00	7418.06	0.04	0.51	914.00	1164.05	914.00	885.58	0.11	0.76	100.00	100.00	0.00	12386.00	13560.47	8337296.00	15.03	3696.11	2950.00
19	4	6	14738.00	22397.00	152.95	0	Spot (Block19, Row6, Column4)	2381.68	2165.00	926.02	0.04	0.39	869.00	891.42	869.00	142.59	0.01	0.16	100.00	98.00	0.00	1296.00	1512.68	1529041.00	10.45	1229.32	1173.50
19	5	6	15034.00	22404.00	144.90	0	Spot (Block19, Row6, Column5)	32629.09	30573.50	18023.83	0.03	0.55	864.00	900.13	864.00	188.51	0.02	0.21	100.00	100.00	4.36	29709.50	31765.09	18729124.00	168.32	6283.82	5385.50
19	6	6	15365.00	22398.00	199.45	0	Spot (Block19, Row6, Column6)	1056.74	1036.00	126.44	0.01	0.12	903.00	1058.73	903.00	639.84	0.07	0.60	0.00	0.00	0.00	133.00	153.74	1192004.00	-0.00	944.95	945.00
19	7	6	15636.00	22403.00	148.30	0	Spot (Block19, Row6, Column7)	4711.82	4365.50	2250.43	0.03	0.48	941.00	1064.79	941.00	567.83	0.05	0.53	100.00	88.00	0.00	3424.50	3770.82	2827093.00	6.42	1900.77	1637.00
19	8	6	15940.00	22412.00	145.60	0	Spot (Block19, Row6, Column8)	4724.68	4428.50	2244.47	0.03	0.48	897.00	935.64	897.00	255.90	0.02	0.27	100.00	100.00	0.00	3531.50	3827.68	2740312.00	14.81	1751.03	1456.00
19	1	7	13831.00	22695.00	171.90	0	Spot (Block19, Row7, Column1)	40996.13	39901.00	20621.18	0.01	0.50	1009.00	1417.40	1009.00	1105.91	0.15	0.78	100.00	100.00	28.66	38892.00	39987.13	33904036.00	35.79	7363.52	7200.00
19	2	7	14135.00	22697.00	196.95	0	Spot (Block19, Row7, Column2)	1113.78	1099.00	127.26	0.01	0.11	964.00	1232.96	964.00	919.55	0.11	0.75	0.00	0.00	0.00	135.00	149.78	1219590.00	-0.13	1025.17	1006.00
19	3	7	14436.00	22699.00	209.25	0	Spot (Block19, Row7, Column3)	977.09	984.50	82.67	0.00	0.08	889.00	907.44	889.00	141.38	0.01	0.16	23.00	0.00	0.00	95.50	88.09	1217459.00	0.49	938.48	908.00
19	4	7	14734.00	22702.00	180.80	0	Spot (Block19, Row7, Column4)	1106.99	1078.00	151.01	0.01	0.14	873.00	904.78	873.00	207.08	0.02	0.23	48.00	17.00	0.00	205.00	233.99	1016217.00	0.98	945.21	929.00
19	5	7	15039.00	22705.00	216.30	0	Spot (Block19, Row7, Column5)	1568.42	1472.00	518.63	0.03	0.33	866.00	1028.15	866.00	655.12	0.07	0.64	47.00	10.00	0.00	606.00	702.42	2100119.00	0.82	1147.12	991.00
19	6	7	15330.00	22701.00	212.30	0	Spot (Block19, Row7, Column6)	50947.03	65535.00	18678.95	0.11	0.37	997.00	1493.03	997.00	1266.12	0.18	0.85	100.00	100.00	56.38	64538.00	49950.03	65518604.00	39.06	12278.20	12242.50
19	7	7	15623.00	22710.00	147.80	0	Spot (Block19, Row7, Column7)	8396.70	7985.00	3924.50	0.02	0.47	990.00	1255.73	990.00	938.40	0.10	0.75	100.00	98.00	0.00	6995.00	7406.70	4996036.00	7.61	3016.55	2120.00
19	8	7	15930.00	22710.00	191.65	0	Spot (Block19, Row7, Column8)	61049.84	65535.00	9013.14	0.03	0.15	915.00	1024.58	915.00	426.53	0.05	0.42	100.00	100.00	68.49	64620.00	60134.84	63553596.00	140.73	13972.27	11554.50
19	1	8	13824.00	23001.00	147.05	0	Spot (Block19, Row8, Column1)	2484.49	2189.00	1312.09	0.05	0.53	971.00	1070.39	971.00	562.61	0.04	0.53	83.00	54.00	0.00	1218.00	1513.49	1463366.00	2.51	1350.93	1330.00
19	2	8	14134.00	22995.00	162.05	0	Spot (Block19, Row8, Column2)	1407.16	1381.00	255.82	0.01	0.18	928.00	952.07	928.00	120.80	0.01	0.13	97.00	75.00	0.00	453.00	479.16	1025821.00	3.77	1108.08	1100.00
19	3	8	14421.00	22998.00	155.30	0	Spot (Block19, Row8, Column3)	1699.88	1663.00	455.70	0.01	0.27	906.00	941.52	906.00	244.90	0.02	0.26	89.00	68.00	0.00	757.00	793.88	1128719.00	3.10	1112.22	1094.00
19	4	8	14729.00	23000.00	159.20	0	Spot (Block19, Row8, Column4)	63781.59	65535.00	5865.43	0.01	0.09	954.00	1004.53	954.00	313.78	0.02	0.31	100.00	100.00	86.93	64581.00	62827.59	44392404.00	200.07	17109.94	13773.00
19	5	8	15018.00	23037.00	211.20	0	Spot (Block19, Row8, Column5)	1203.60	1161.00	205.47	0.02	0.17	928.00	1111.07	928.00	777.49	0.08	0.70	3.00	0.00	0.00	233.00	275.60	1533392.00	0.12	1047.85	1038.00
19	6	8	15332.00	23004.00	234.75	0	Spot (Block19, Row8, Column6)	58446.50	65535.00	13849.29	0.05	0.24	1133.00	1600.71	1133.00	1299.95	0.15	0.81	100.00	100.00	72.01	64402.00	57313.50	92697288.00	43.73	12338.93	11426.00
19	7	8	15631.00	23007.00	146.80	0	Spot (Block19, Row8, Column7)	5505.10	5099.00	2596.59	0.03	0.47	1063.00	1289.97	1063.00	851.02	0.08	0.66	99.00	81.00	0.00	4036.00	4442.10	3264527.00	4.95	2096.42	1821.00
19	8	8	15915.00	23005.00	157.20	0	Spot (Block19, Row8, Column8)	64524.45	65535.00	4554.52	0.01	0.07	995.00	1101.03	995.00	461.79	0.04	0.42	100.00	100.00	92.47	64540.00	63529.45	43683460.00	137.34	16761.69	14230.50
20	1	1	18345.00	20921.00	156.45	0	Spot (Block20, Row1, Column1)	54873.82	65535.00	14096.29	0.08	0.26	847.00	946.90	847.00	389.54	0.05	0.41	100.00	100.00	54.30	64688.00	54026.82	36985264.00	138.44	11860.20	9826.00
20	2	1	18638.00	20925.00	153.80	0	Spot (Block20, Row1, Column2)	45592.87	48356.50	18929.24	0.03	0.42	836.00	991.89	836.00	509.11	0.07	0.51	100.00	100.00	34.52	47520.50	44756.87	29453188.00	87.61	8308.13	7132.50
20	3	1	18942.00	20924.00	148.95	0	Spot (Block20, Row1, Column3)	38376.38	35397.00	22256.28	0.04	0.58	806.00	874.70	806.00	270.38	0.04	0.31	100.00	100.00	26.15	34591.00	37570.38	23332936.00	138.70	7793.61	6362.00
20	4	1	19234.00	20928.00	149.30	0	Spot (Block20, Row1, Column4)	38004.47	36347.00	18203.96	0.02	0.48	814.00	942.09	814.00	488.82	0.06	0.52	100.00	100.00	11.49	35533.00	37190.47	23144784.00	75.82	7549.24	6316.00
20	5	1	19542.00	20929.00	155.05	0	Spot (Block20, Row1, Column5)	47298.82	64944.00	21533.36	0.14	0.46	803.00	870.45	803.00	279.35	0.04	0.32	100.00	100.00	49.85	64141.00	46495.82	31217440.00	166.20	9505.06	7524.00
20	6	1	19835.00	20931.00	152.25	0	Spot (Block20, Row1, Column6)	55380.82	65535.00	14238.45	0.07	0.26	821.00	892.73	821.00	318.72	0.04	0.36	100.00	100.00	58.93	64714.00	54559.82	35333248.00	170.96	11707.58	9944.00
20	7	1	20134.00	20933.00	158.85	0	Spot (Block20, Row1, Column7)	64476.30	65535.00	4749.67	0.01	0.07	848.00	903.51	848.00	306.86	0.03	0.34	100.00	100.00	91.79	64687.00	63628.30	44746980.00	207.17	17862.58	13846.50
20	8	1	20446.00	20933.00	155.45	0	Spot (Block20, Row1, Column8)	5933.75	5641.50	2588.47	0.02	0.44	848.00	873.97	848.00	185.77	0.01	0.21	100.00	100.00	0.00	4793.50	5085.75	3940011.00	27.24	2059.68	1857.00
20	1	2	18349.00	21246.00	185.50	0	Spot (Block20, Row2, Column1)	953.11	947.00	76.73	0.00	0.08	837.00	941.26	837.00	433.82	0.05	0.46	0.00	0.00	0.00	110.00	116.11	922615.00	0.03	891.74	897.00
20	2	2	18643.00	21230.00	140.10	0	Spot (Block20, Row2, Column2)	52094.23	59672.50	15521.88	0.06	0.30	847.00	968.43	847.00	522.11	0.06	0.54	100.00	100.00	44.51	58825.50	51247.23	27505916.00	97.92	10208.94	9611.00
20	3	2	18944.00	21225.00	151.75	0	Spot (Block20, Row2, Column3)	2859.27	2671.00	1244.08	0.03	0.44	826.00	967.60	826.00	567.71	0.07	0.59	88.00	67.00	0.00	1845.00	2033.27	1807058.00	3.33	1273.41	1193.00
20	4	2	19242.00	21228.00	177.10	0	Spot (Block20, Row2, Column4)	37396.85	36522.00	17611.30	0.01	0.47	837.00	1048.09	837.00	689.92	0.10	0.66	100.00	100.00	7.38	35685.00	36559.85	32946716.00	52.69	6751.57	6360.50
20	5	2	19540.00	21227.00	185.75	0	Spot (Block20, Row2, Column5)	5405.15	5274.00	1738.51	0.01	0.32	821.00	957.98	821.00	500.42	0.07	0.52	100.00	100.00	0.00	4453.00	4584.15	5253810.00	8.89	2054.90	1933.00
20	6	2	19835.00	21234.00	152.25	0	Spot (Block20, Row2, Column6)	21028.85	19699.00	11923.03	0.03	0.57	852.00	1049.18	852.00	650.76	0.09	0.62	100.00	100.00	0.00	18847.00	20176.85	13437433.00	30.70	4456.03	3549.50
20	7	2	20140.00	21232.00	151.40	0	Spot (Block20, Row2, Column7)	24898.98	21827.50	15524.21	0.06	0.62	865.00	951.11	865.00	332.23	0.04	0.35	100.00	100.00	0.79	20962.50	24033.98	15686355.00	72.08	4825.80	3789.00
20	8	2	20439.00	21230.00	168.70	0	Spot (Block20, Row2, Column8)	1055.28	1058.00	71.77	0.00	0.07	855.00	890.23	855.00	208.47	0.02	0.23	47.00	0.00	0.00	203.00	200.28	832613.00	0.79	955.07	966.00
20	1	3	18340.00	21522.00	156.65	0	Spot (Block20, Row3, Column1)	52245.48	65535.00	17883.28	0.10	0.34	824.00	877.65	824.00	243.51	0.03	0.28	100.00	100.00	55.00	64711.00	51421.48	35527216.00	210.95	10966.60	9053.50
20	2	3	18639.00	21527.00	148.05	0	Spot (Block20, Row3, Column2)	4307.11	4099.50	1875.59	0.02	0.44	863.00	980.72	863.00	492.68	0.06	0.50	100.00	98.00	0.00	3236.50	3444.11	2575652.00	6.75	1726.44	1585.50
20	3	3	18930.00	21522.00	147.55	0	Spot (Block20, Row3, Column3)	21714.78	18921.00	12748.79	0.06	0.59	854.00	905.73	854.00	275.42	0.03	0.30	100.00	100.00	1.69	18067.00	20860.78	12876863.00	75.55	5298.68	4115.00
20	4	3	19236.00	21530.00	154.45	0	Spot (Block20, Row3, Column4)	56424.38	65535.00	13952.42	0.07	0.25	841.00	962.00	841.00	503.22	0.06	0.52	100.00	100.00	62.52	64694.00	55583.38	37183976.00	110.22	12038.49	9996.50
20	5	3	19538.00	21530.00	146.50	0	Spot (Block20, Row3, Column5)	10475.02	9880.00	5578.85	0.03	0.53	841.00	1018.65	841.00	642.00	0.08	0.63	100.00	100.00	0.00	9039.00	9634.02	6127887.00	14.73	2882.92	2307.00
20	6	3	19840.00	21530.00	219.80	0	Spot (Block20, Row3, Column6)	51323.73	57450.00	15396.24	0.05	0.30	914.00	1360.58	914.00	1000.32	0.17	0.74	100.00	100.00	42.95	56536.00	50409.73	70622040.00	49.95	12644.87	11793.50
20	7	3	20142.00	21535.00	153.20	0	Spot (Block20, Row3, Column7)	46884.21	56950.00	20548.21	0.08	0.44	902.00	1152.17	902.00	771.77	0.11	0.67	100.00	100.00	45.03	56048.00	45982.21	30193640.00	59.26	8749.20	7543.00
20	8	3	20439.00	21537.00	160.85	0	Spot (Block20, Row3, Column8)	46887.84	48536.00	16469.67	0.02	0.35	880.00	952.19	880.00	360.53	0.03	0.38	100.00	100.00	28.29	47656.00	46007.84	33478116.00	127.41	9240.17	8755.00
20	1	4	18338.00	21821.00	153.05	0	Spot (Block20, Row4, Column1)	57175.88	65535.00	13175.47	0.06	0.23	859.00	972.96	859.00	442.57	0.05	0.45	100.00	100.00	64.63	64676.00	56316.88	36535684.00	126.99	14015.22	9878.00
20	2	4	18636.00	21825.00	188.70	0	Spot (Block20, Row4, Column2)	26333.37	23922.00	15709.06	0.04	0.60	906.00	1089.70	906.00	610.92	0.08	0.56	100.00	100.00	0.50	23016.00	25427.37	26359716.00	41.32	5755.34	5830.00
20	3	4	18937.00	21825.00	162.90	0	Spot (Block20, Row4, Column3)	64702.45	65535.00	4128.19	0.01	0.06	903.00	1100.77	903.00	720.89	0.09	0.65	100.00	100.00	94.14	64632.00	63799.45	47492064.00	88.23	18692.55	13706.00
20	4	4	19228.00	21830.00	150.05	0	Spot (Block20, Row4, Column4)	2943.29	2859.00	1059.66	0.01	0.36	870.00	956.42	870.00	476.51	0.04	0.50	100.00	79.00	0.00	1989.00	2073.29	1810125.00	4.17	1405.57	1313.00
20	5	4	19524.00	21808.00	119.55	0	Spot (Block20, Row4, Column5)	11594.75	4869.00	16416.85	0.38	1.42	851.00	987.77	851.00	666.56	0.06	0.67	98.00	85.00	5.36	4018.00	10743.75	4324841.00	15.91	3769.50	3170.00
20	6	4	19841.00	21831.00	193.50	0	Spot (Block20, Row4, Column6)	6203.78	6053.00	1391.62	0.01	0.22	891.00	1106.59	891.00	781.18	0.09	0.71	100.00	100.00	0.00	5162.00	5312.78	6551196.00	6.52	2432.26	2202.00
20	7	4	20134.00	21835.00	151.80	0	Spot (Block20, Row4, Column7)	34616.99	31028.00	23855.02	0.05	0.69	917.00	1066.88	917.00	536.41	0.07	0.50	100.00	100.00	25.71	30111.00	33699.99	21808780.00	62.55	5914.37	4430.50
20	8	4	20436.00	21841.00	152.55	0	Spot (Block20, Row4, Column8)	13029.19	11762.00	7399.52	0.04	0.57	916.00	984.08	916.00	288.36	0.03	0.29	100.00	100.00	0.00	10846.00	12113.19	8273536.00	41.77	3457.99	3045.00
20	1	5	18342.00	22124.00	149.70	0	Spot (Block20, Row5, Column1)	54934.21	65535.00	14601.92	0.08	0.27	892.00	1189.76	892.00	821.83	0.13	0.69	100.00	100.00	55.92	64643.00	54042.21	33894664.00	65.40	12847.77	10081.00
20	2	5	18635.00	22123.00	159.05	0	Spot (Block20, Row5, Column2)	51864.80	59107.00	15636.95	0.06	0.30	960.00	1315.72	960.00	946.94	0.14	0.72	100.00	100.00	43.87	58147.00	50904.80	35942600.00	53.38	10950.81	9408.00
20	3	5	18939.00	22127.00	173.35	0	Spot (Block20, Row5, Column3)	50361.30	63165.00	18664.42	0.10	0.37	918.00	1200.77	918.00	879.54	0.12	0.73	100.00	100.00	48.57	62247.00	49443.30	42404604.00	55.89	9030.59	8766.50
20	4	5	19237.00	22130.00	151.15	0	Spot (Block20, Row5, Column4)	44933.98	53517.50	21809.67	0.08	0.49	869.00	1004.54	869.00	629.34	0.06	0.63	100.00	100.00	42.70	52648.50	44064.98	28308580.00	69.80	8194.97	6613.00
20	5	5	19537.00	22128.00	160.80	0	Spot (Block20, Row5, Column5)	64698.53	65535.00	4144.19	0.01	0.06	876.00	1016.09	876.00	677.55	0.06	0.67	100.00	100.00	93.89	64659.00	63822.53	46583392.00	93.99	17732.48	13719.50
20	6	5	19839.00	22130.00	149.10	0	Spot (Block20, Row5, Column6)	25873.25	23273.00	13638.91	0.05	0.53	894.00	1079.89	894.00	648.39	0.08	0.60	100.00	100.00	0.17	22379.00	24979.25	15679192.00	38.24	5436.53	4640.00
20	7	5	20139.00	22137.00	213.25	0	Spot (Block20, Row5, Column7)	53810.54	65535.00	15710.77	0.09	0.29	953.00	1304.03	953.00	910.08	0.14	0.70	100.00	100.00	58.24	64582.00	52857.54	69846840.00	57.69	12839.95	12380.00
20	8	5	20438.00	22135.00	154.75	0	Spot (Block20, Row5, Column8)	49714.20	65535.00	20381.20	0.12	0.41	927.00	1102.43	927.00	638.82	0.08	0.58	100.00	100.00	53.58	64608.00	48787.20	32662472.00	76.10	9621.17	7797.00
20	1	6	18335.00	22427.00	220.70	0	Spot (Block20, Row6, Column1)	47946.91	49161.50	17217.10	0.01	0.36	958.00	1535.80	958.00	1230.08	0.20	0.80	100.00	100.00	38.90	48203.50	46988.91	66934416.00	37.73	11400.78	10568.50
20	2	6	18633.00	22422.00	219.85	0	Spot (Block20, Row6, Column2)	50986.02	62843.50	17004.03	0.09	0.33	994.00	1441.85	994.00	1134.45	0.16	0.79	100.00	100.00	46.89	61849.50	49992.02	70565304.00	43.67	11931.50	11620.00
20	3	6	18924.00	22426.00	154.00	0	Spot (Block20, Row6, Column3)	62746.22	65535.00	7646.34	0.02	0.12	924.00	1186.62	924.00	890.18	0.11	0.75	100.00	100.00	81.35	64611.00	61822.22	41036400.00	69.15	15807.43	11664.00
20	4	6	19234.00	22427.00	149.30	0	Spot (Block20, Row6, Column4)	13228.07	10682.00	8344.32	0.09	0.63	863.00	920.15	863.00	292.86	0.03	0.32	100.00	100.00	0.00	9819.00	12365.07	8082350.00	42.03	3379.35	2875.00
20	5	6	19532.00	22428.00	160.50	0	Spot (Block20, Row6, Column5)	64663.30	65535.00	4501.95	0.01	0.07	882.00	1022.89	882.00	527.39	0.06	0.52	100.00	100.00	94.97	64653.00	63781.30	46234712.00	120.67	18185.20	13647.00
20	6	6	19836.00	22430.00	148.85	0	Spot (Block20, Row6, Column6)	9131.93	7408.50	6146.25	0.09	0.67	916.00	1096.88	916.00	694.24	0.08	0.63	100.00	89.00	0.00	6492.50	8215.93	5515683.00	11.57	2498.59	2186.50
20	7	6	20134.00	22432.00	156.55	0	Spot (Block20, Row6, Column7)	55788.86	65535.00	15123.67	0.07	0.27	963.00	1165.07	963.00	718.72	0.08	0.62	100.00	100.00	63.22	64572.00	54825.86	37769372.00	76.00	12183.22	8446.00
20	8	6	20438.00	22439.00	156.35	0	Spot (Block20, Row6, Column8)	56291.51	65535.00	15098.26	0.07	0.27	928.00	1001.73	928.00	299.15	0.03	0.30	100.00	100.00	66.42	64607.00	55363.51	37884508.00	184.82	13042.11	9693.00
20	1	7	18332.00	22722.00	182.20	0	Spot (Block20, Row7, Column1)	34876.02	29849.50	20716.92	0.07	0.59	917.50	1226.31	917.50	918.74	0.13	0.75	100.00	100.00	15.24	28932.00	33958.52	32504584.00	36.63	6606.06	6522.50
20	2	7	18632.00	22724.00	151.65	0	Spot (Block20, Row7, Column2)	4768.31	3969.00	2932.74	0.08	0.62	952.00	1146.56	952.00	722.77	0.08	0.63	93.00	69.00	0.00	3017.00	3816.31	3008806.00	5.01	1687.64	1566.50
20	3	7	18932.00	22728.00	180.70	0	Spot (Block20, Row7, Column3)	1215.73	1188.00	168.33	0.01	0.14	909.00	947.01	909.00	228.43	0.02	0.24	63.00	20.00	0.00	279.00	306.73	1112392.00	1.18	1005.19	1003.00
20	4	7	19233.00	22731.00	154.50	0	Spot (Block20, Row7, Column4)	2829.93	2528.00	1404.48	0.05	0.50	875.00	958.17	875.00	442.89	0.04	0.46	94.00	69.00	0.00	1653.00	1954.93	1856433.00	4.23	1307.55	1263.00
20	5	7	19534.00	22729.00	188.30	0	Spot (Block20, Row7, Column5)	29435.67	26137.50	17508.84	0.05	0.59	892.00	1229.84	892.00	903.80	0.14	0.73	100.00	100.00	2.31	25245.50	28543.67	29317940.00	31.21	6018.68	5978.50
20	6	7	19830.00	22731.00	212.65	0	Spot (Block20, Row7, Column6)	50506.55	65535.00	18700.04	0.11	0.37	1016.00	1582.00	1016.00	1236.75	0.19	0.78	100.00	100.00	53.76	64519.00	49490.55	65103644.00	39.56	12470.71	11747.00
20	7	7	20120.00	22733.00	157.30	0	Spot (Block20, Row7, Column7)	61847.59	65535.00	7598.62	0.03	0.12	980.00	1244.41	980.00	829.33	0.10	0.67	100.00	100.00	74.52	64555.00	60867.59	41994900.00	73.07	15921.16	13180.00
20	8	7	20431.00	22731.00	190.60	0	Spot (Block20, Row7, Column8)	13321.19	13459.00	3409.38	0.00	0.26	922.00	1000.65	922.00	340.02	0.04	0.34	100.00	100.00	0.00	12537.00	12399.19	13680859.00	36.24	4181.43	3691.50
20	1	8	18324.00	23030.00	161.60	0	Spot (Block20, Row8, Column1)	1304.64	1188.00	464.62	0.04	0.36	884.00	959.50	884.00	446.33	0.04	0.47	32.00	5.00	0.00	304.00	420.64	945863.00	0.77	966.87	954.50
20	2	8	18629.00	23023.00	148.40	0	Spot (Block20, Row8, Column2)	17886.11	15820.50	10289.37	0.05	0.58	897.00	928.62	897.00	143.91	0.02	0.15	100.00	100.00	0.00	14923.50	16989.11	10767438.00	117.83	4308.34	3784.00
20	3	8	18922.00	23022.00	150.65	0	Spot (Block20, Row8, Column3)	36305.48	32474.00	23327.71	0.05	0.64	886.00	927.26	886.00	240.84	0.02	0.26	100.00	100.00	26.49	31588.00	35419.48	22473176.00	146.89	6730.54	5272.00
20	4	8	19228.00	23028.00	157.50	0	Spot (Block20, Row8, Column4)	60012.76	65535.00	10190.49	0.04	0.17	879.00	928.81	879.00	320.87	0.02	0.35	100.00	100.00	70.04	64656.00	59133.76	40869052.00	184.14	15546.31	12743.00
20	5	8	19516.00	23025.00	155.70	0	Spot (Block20, Row8, Column5)	2530.83	2362.50	876.13	0.03	0.35	862.00	1067.14	862.00	726.19	0.09	0.68	82.00	52.00	0.00	1500.50	1668.83	1690596.00	2.02	1235.18	1218.50
20	6	8	19836.00	23032.00	219.20	0	Spot (Block20, Row8, Column6)	51709.33	65508.00	16326.32	0.10	0.32	1012.00	1436.15	1012.00	1144.35	0.15	0.80	100.00	100.00	49.85	64496.00	50697.33	71152712.00	43.93	12130.58	11718.00
20	7	8	20129.00	23034.00	150.35	0	Spot (Block20, Row8, Column7)	42024.87	43891.00	21093.78	0.02	0.50	992.00	1193.27	992.00	705.64	0.08	0.59	100.00	100.00	29.06	42899.00	41032.87	25887456.00	57.86	9030.76	6933.00
20	8	8	20416.00	23032.00	156.05	0	Spot (Block20, Row8, Column8)	63865.56	65535.00	5865.45	0.01	0.09	947.00	1065.98	947.00	443.96	0.05	0.42	100.00	100.00	86.72	64588.00	62918.56	42790320.00	141.45	16485.42	12963.50
21	1	1	4812.00	25334.00	152.70	0	Spot (Block21, Row1, Column1)	55374.60	65535.00	13622.34	0.07	0.25	945.00	991.71	945.00	228.39	0.02	0.23	100.00	100.00	54.79	64590.00	54429.60	35273904.00	238.11	12426.57	9830.50
21	2	1	5107.00	25341.00	145.00	0	Spot (Block21, Row1, Column2)	7471.70	7256.00	3010.08	0.01	0.40	920.00	956.00	920.00	156.89	0.02	0.16	100.00	100.00	0.00	6336.00	6551.70	4281285.00	41.53	2280.01	2092.00
21	3	1	5418.00	25338.00	159.00	0	Spot (Block21, Row1, Column3)	1532.20	1409.00	395.84	0.04	0.26	923.00	946.75	923.00	198.38	0.01	0.21	87.00	60.00	0.00	486.00	609.20	1075601.00	2.95	1082.79	1073.50
21	4	1	5703.00	25342.00	139.60	0	Spot (Block21, Row1, Column4)	5581.95	5370.00	2253.01	0.02	0.40	939.00	954.32	939.00	87.94	0.01	0.09	100.00	100.00	0.00	4431.00	4642.95	2964014.00	52.62	2117.14	1878.00
21	5	1	6010.00	25343.00	143.35	0	Spot (Block21, Row1, Column5)	2657.44	2522.00	1027.53	0.02	0.39	973.00	987.79	973.00	149.57	0.01	0.15	100.00	96.00	0.00	1549.00	1684.44	1496139.00	11.16	1349.45	1320.00
21	6	1	6306.00	25347.00	141.45	0	Spot (Block21, Row1, Column6)	4487.14	4305.00	1736.40	0.02	0.39	993.00	1011.28	993.00	151.16	0.01	0.15	100.00	100.00	0.00	3312.00	3494.14	2436517.00	22.99	1857.44	1658.00
21	7	1	6603.00	25347.00	140.30	0	Spot (Block21, Row1, Column7)	7705.98	7146.50	3770.66	0.03	0.49	986.00	1005.02	986.00	138.98	0.01	0.14	100.00	100.00	0.00	6160.50	6719.98	4114994.00	48.22	2643.30	2208.50
21	8	1	6911.00	25349.00	160.85	0	Spot (Block21, Row1, Column8)	1854.87	1690.50	555.75	0.04	0.30	969.00	977.29	969.00	117.94	0.00	0.12	100.00	95.00	0.00	721.50	885.87	1328087.00	7.44	1192.68	1179.00
21	1	2	4810.00	25597.00	106.65	0	Spot (Block21, Row2, Column1)	1157.70	1099.00	393.43	0.02	0.34	919.00	957.33	919.00	191.94	0.02	0.20	42.00	5.00	0.00	180.00	238.70	341522.00	1.04	1001.38	1001.00
21	2	2	5102.00	25640.00	128.90	0	Spot (Block21, Row2, Column2)	2147.81	2102.00	486.05	0.01	0.23	924.00	945.83	924.00	90.12	0.01	0.10	100.00	100.00	0.00	1178.00	1223.81	960073.00	13.34	1273.16	1277.00
21	3	2	5405.00	25648.00	222.50	0	Spot (Block21, Row2, Column3)	1122.25	1108.00	95.00	0.01	0.08	955.00	957.89	955.00	75.66	0.00	0.08	84.00	51.00	0.00	153.00	167.25	1590233.00	2.17	995.36	992.00
21	4	2	5715.00	25647.00	198.55	0	Spot (Block21, Row2, Column4)	1449.44	1407.50	245.46	0.01	0.17	982.00	994.14	982.00	118.93	0.01	0.12	97.00	78.00	0.00	425.50	467.44	1620478.00	3.83	1148.62	1152.50
21	5	2	6012.00	25648.00	166.05	0	Spot (Block21, Row2, Column5)	15400.58	15190.00	6520.09	0.01	0.42	992.00	1033.85	992.00	281.90	0.02	0.27	100.00	100.00	0.00	14198.00	14408.58	11766045.00	50.96	4297.47	3816.00
21	6	2	6305.00	25635.00	166.45	0	Spot (Block21, Row2, Column6)	1423.26	1402.00	247.00	0.01	0.17	999.00	1095.07	999.00	473.64	0.04	0.43	40.00	2.00	0.00	403.00	424.26	1094484.00	0.69	1146.51	1108.50
21	7	2	6609.00	25648.00	173.10	0	Spot (Block21, Row2, Column7)	1366.80	1304.00	215.33	0.02	0.16	986.00	1005.09	986.00	186.97	0.01	0.19	82.00	45.00	0.00	318.00	380.80	1141278.00	1.93	1105.41	1101.00
21	8	2	6908.00	25667.00	203.40	0	Spot (Block21, Row2, Column8)	1073.80	1074.00	118.51	0.00	0.11	966.00	1020.17	966.00	403.69	0.02	0.40	0.00	0.00	0.00	108.00	107.80	1259567.00	0.13	1002.64	991.50
21	1	3	4810.00	25938.00	138.55	0	Spot (Block21, Row3, Column1)	4657.04	4446.50	1880.10	0.02	0.40	910.00	920.97	910.00	73.59	0.01	0.08	100.00	100.00	0.00	3536.50	3747.04	2412347.00	50.77	1854.25	1622.50
21	2	3	5112.00	25944.00	202.75	0	Spot (Block21, Row3, Column2)	1188.24	1166.00	136.44	0.01	0.11	941.00	1021.45	941.00	373.71	0.04	0.37	18.00	0.00	0.00	225.00	247.24	1381929.00	0.45	1019.23	1010.00
21	3	3	5398.00	25946.00	148.50	0	Spot (Block21, Row3, Column3)	2268.01	2021.50	1038.92	0.05	0.46	985.00	999.20	985.00	109.10	0.01	0.11	99.00	98.00	0.00	1036.50	1283.01	1374413.00	11.63	1322.49	1249.00
21	4	3	5708.00	25941.00	138.15	0	Spot (Block21, Row3, Column4)	5356.18	5312.00	1958.88	0.00	0.37	1002.00	1014.47	1002.00	92.65	0.01	0.09	100.00	100.00	0.00	4310.00	4354.18	2779856.00	46.86	2094.66	1957.00
21	5	3	6000.00	25941.00	144.35	0	Spot (Block21, Row3, Column5)	1973.91	1849.00	746.00	0.03	0.38	1014.00	1120.76	1014.00	533.18	0.04	0.48	71.00	35.00	0.00	835.00	959.91	1125126.00	1.60	1279.08	1206.00
21	6	3	6306.00	25944.00	237.60	0	Spot (Block21, Row3, Column6)	48596.77	44706.00	15229.04	0.04	0.31	1059.00	1292.29	1059.00	845.11	0.09	0.65	100.00	100.00	38.35	43647.00	47537.77	79067608.00	55.97	12986.25	12685.00
21	7	3	6622.00	25951.00	156.55	0	Spot (Block21, Row3, Column7)	1753.09	1684.00	464.02	0.02	0.26	998.00	1167.23	998.00	726.12	0.07	0.62	46.00	6.00	0.00	686.00	755.09	1179831.00	0.81	1206.75	1173.00
21	8	3	6907.00	25953.00	164.35	0	Spot (Block21, Row3, Column8)	60777.35	65535.00	11132.69	0.03	0.18	991.00	1112.54	991.00	620.75	0.05	0.56	100.00	100.00	79.47	64544.00	59786.35	45583452.00	96.12	13601.75	12364.00
21	1	4	4807.00	26238.00	138.10	0	Spot (Block21, Row4, Column1)	8073.36	7587.00	3374.42	0.03	0.42	931.00	1010.46	931.00	364.12	0.04	0.36	100.00	100.00	0.00	6656.00	7142.36	4165856.00	19.40	2637.37	2266.00
21	2	4	5106.00	26241.00	175.60	0	Spot (Block21, Row4, Column2)	21403.59	18390.00	12840.05	0.07	0.60	965.00	1176.15	965.00	632.59	0.09	0.54	100.00	100.00	0.00	17425.00	20438.59	18385676.00	31.98	4611.93	4509.00
21	3	4	5404.00	26243.00	139.05	0	Spot (Block21, Row4, Column3)	23603.98	22933.00	10044.02	0.01	0.43	988.00	1160.70	988.00	601.49	0.07	0.52	100.00	100.00	0.00	21945.00	22615.98	12321279.00	37.31	6161.20	5338.50
21	4	4	5706.00	26245.00	190.45	0	Spot (Block21, Row4, Column4)	1137.41	1125.00	71.04	0.00	0.06	988.00	999.00	988.00	109.64	0.00	0.11	69.00	13.00	0.00	137.00	149.41	1165843.00	1.26	1068.94	1047.00
21	5	4	6010.00	26250.00	152.10	0	Spot (Block21, Row4, Column5)	1621.16	1414.00	1141.55	0.06	0.70	998.00	1036.35	998.00	206.60	0.02	0.20	80.00	50.00	0.00	416.00	623.16	1032682.00	2.83	1206.41	1110.00
21	6	4	6311.00	26247.00	177.15	0	Spot (Block21, Row4, Column6)	17180.55	17249.00	7012.29	0.00	0.41	1008.00	1126.41	1008.00	540.88	0.05	0.48	100.00	100.00	0.00	16241.00	16172.55	15101700.00	29.68	4638.36	3901.00
21	7	4	6606.00	26247.00	144.65	0	Spot (Block21, Row4, Column7)	2046.78	1988.00	576.98	0.01	0.28	1004.00	1111.51	1004.00	551.70	0.04	0.50	73.00	43.00	0.00	984.00	1042.78	1166662.00	1.70	1257.21	1180.00
21	8	4	6908.00	26255.00	158.55	0	Spot (Block21, Row4, Column8)	1729.57	1700.50	347.07	0.01	0.20	981.00	1048.00	981.00	454.24	0.03	0.43	79.00	30.00	0.00	719.50	748.57	1196860.00	1.50	1142.78	1132.00
21	1	5	4809.00	26545.00	143.60	0	Spot (Block21, Row5, Column1)	12565.17	11717.00	6045.71	0.03	0.48	966.50	1150.91	966.50	920.61	0.08	0.80	100.00	99.00	0.00	10750.50	11598.67	7049058.00	12.40	3172.90	2531.00
21	2	5	5105.00	26538.00	160.65	0	Spot (Block21, Row5, Column2)	62551.29	65535.00	8878.36	0.02	0.14	1005.00	1366.86	1005.00	1094.39	0.13	0.80	100.00	100.00	85.77	64530.00	61546.29	44411840.00	55.91	14349.07	12177.00
21	3	5	5407.00	26542.00	155.40	0	Spot (Block21, Row5, Column3)	52634.70	65535.00	16646.47	0.10	0.32	994.00	1243.07	994.00	759.45	0.10	0.61	100.00	100.00	53.18	64541.00	51640.70	34739172.00	67.67	9407.38	8275.50
21	4	5	5707.00	26546.00	143.80	0	Spot (Block21, Row5, Column4)	2559.67	2445.00	703.35	0.02	0.27	974.00	1068.89	974.00	471.05	0.04	0.44	99.00	75.00	0.00	1471.00	1585.67	1430853.00	3.16	1399.97	1369.00
21	5	5	6008.00	26544.00	139.75	0	Spot (Block21, Row5, Column5)	20114.85	19605.00	8855.03	0.01	0.44	992.00	1014.23	992.00	136.09	0.01	0.13	100.00	100.00	0.00	18613.00	19122.85	10660872.00	140.35	5238.21	4598.00
21	6	5	6307.00	26554.00	156.25	0	Spot (Block21, Row5, Column6)	1589.96	1501.00	324.70	0.03	0.20	1019.00	1139.11	1019.00	592.24	0.05	0.52	38.00	1.00	0.00	482.00	570.96	1066865.00	0.76	1182.44	1182.00
21	7	5	6607.00	26549.00	220.70	0	Spot (Block21, Row5, Column7)	42110.59	36690.50	20415.95	0.06	0.48	1018.00	1234.78	1018.00	829.09	0.08	0.67	100.00	100.00	34.36	35672.50	41092.59	58955304.00	49.30	11079.53	10959.00
21	8	5	6907.00	26551.00	139.45	0	Spot (Block21, Row5, Column8)	3021.10	2789.00	1078.52	0.03	0.36	976.00	1053.13	976.00	510.46	0.03	0.48	96.00	79.00	0.00	1813.00	2045.10	1607224.00	3.86	1499.77	1423.00
21	1	6	4802.00	26839.00	235.10	0	Spot (Block21, Row6, Column1)	42223.11	32776.00	18275.17	0.11	0.43	1029.00	1430.32	1029.00	1237.06	0.14	0.86	100.00	100.00	31.29	31747.00	41194.11	67346360.00	32.98	11960.86	11542.00
21	2	6	5104.00	26837.00	228.55	0	Spot (Block21, Row6, Column2)	35532.68	27043.50	18394.18	0.12	0.52	1006.00	1328.85	1006.00	977.64	0.12	0.74	100.00	100.00	15.40	26037.50	34526.68	53299256.00	34.99	9985.34	9825.00
21	3	6	5395.00	26844.00	142.85	0	Spot (Block21, Row6, Column3)	8505.80	8166.00	3805.47	0.02	0.45	979.00	1149.72	979.00	671.24	0.07	0.58	100.00	100.00	0.00	7187.00	7526.80	4720721.00	10.96	2476.12	2187.00
21	4	6	5714.00	26847.00	168.20	0	Spot (Block21, Row6, Column4)	1582.04	1523.00	296.10	0.02	0.19	974.00	983.89	974.00	90.47	0.00	0.09	100.00	96.00	0.00	549.00	608.04	1241898.00	6.61	1170.48	1154.00
21	5	6	6003.00	26848.00	137.20	0	Spot (Block21, Row6, Column5)	12256.15	11662.00	5414.38	0.02	0.44	999.00	1042.17	999.00	269.67	0.02	0.26	100.00	100.00	0.00	10663.00	11257.15	6238380.00	41.58	3893.09	3030.50
21	6	6	6305.00	26840.00	197.55	0	Spot (Block21, Row6, Column6)	1301.73	1290.00	163.43	0.00	0.13	1040.00	1157.50	1040.00	593.17	0.05	0.51	3.00	0.00	0.00	250.00	261.73	1435809.00	0.24	1124.43	1104.00
21	7	6	6603.00	26847.00	142.90	0	Spot (Block21, Row6, Column7)	3427.59	3414.00	1217.69	0.00	0.36	1008.00	1112.10	1008.00	570.79	0.04	0.51	100.00	80.00	0.00	2406.00	2419.59	1892032.00	4.06	1535.84	1473.50
21	8	6	6908.00	26855.00	140.25	0	Spot (Block21, Row6, Column8)	3045.08	2830.50	1156.61	0.03	0.38	971.00	990.66	971.00	148.47	0.01	0.15	100.00	100.00	0.00	1859.50	2074.08	1613891.00	13.84	1533.97	1456.00
21	1	7	4802.00	27138.00	158.05	0	Spot (Block21, Row7, Column1)	32373.96	27881.50	18177.67	0.06	0.56	1002.00	1304.75	1002.00	837.62	0.11	0.64	100.00	100.00	5.64	26879.50	31371.96	22402820.00	37.09	5813.70	5577.00
21	2	7	5101.00	27136.00	226.05	0	Spot (Block21, Row7, Column2)	1173.09	1149.00	124.95	0.01	0.11	973.00	1173.62	973.00	706.26	0.08	0.60	0.00	0.00	0.00	176.00	200.09	1719746.00	-0.00	1017.51	1011.00
21	3	7	5398.00	27134.00	229.85	0	Spot (Block21, Row7, Column3)	1079.86	1073.00	87.24	0.00	0.08	944.00	971.03	944.00	213.98	0.01	0.22	15.00	1.00	0.00	129.00	135.86	1641381.00	0.51	982.20	989.00
21	4	7	5701.00	27151.00	220.40	0	Spot (Block21, Row7, Column4)	1171.49	1169.00	108.48	0.00	0.09	971.00	1010.62	971.00	281.81	0.02	0.28	22.00	0.00	0.00	198.00	200.49	1633054.00	0.57	1037.48	1042.00
21	5	7	6000.00	27145.00	196.45	0	Spot (Block21, Row7, Column5)	1527.88	1499.50	264.92	0.01	0.17	1004.00	1155.59	1004.00	659.01	0.06	0.57	28.00	0.00	0.00	495.50	523.88	1674560.00	0.56	1165.10	1173.00
21	6	7	6299.00	27147.00	221.55	0	Spot (Block21, Row7, Column6)	39168.29	34319.00	19473.02	0.06	0.50	1097.00	1503.75	1097.00	1184.23	0.14	0.79	100.00	100.00	24.45	33222.00	38071.29	55110144.00	31.80	10763.49	10569.00
21	7	7	6591.00	27155.00	144.20	0	Spot (Block21, Row7, Column7)	4914.81	4629.50	1866.64	0.03	0.38	1023.00	1212.34	1023.00	788.61	0.07	0.65	100.00	92.00	0.00	3606.50	3891.81	2791614.00	4.69	1985.92	1683.00
21	8	7	6903.00	27153.00	179.90	0	Spot (Block21, Row7, Column8)	27662.02	28289.00	9126.98	0.01	0.33	1004.00	1086.35	1004.00	335.05	0.03	0.31	100.00	100.00	0.00	27285.00	26658.02	25089448.00	79.32	6740.09	6296.50
21	1	8	4802.00	27442.00	151.15	0	Spot (Block21, Row8, Column1)	2089.48	1747.00	2117.18	0.08	1.01	1012.00	1146.32	1012.00	1086.30	0.05	0.95	15.00	5.00	0.00	735.00	1077.48	1301746.00	0.87	1296.39	1220.00
21	2	8	5098.00	27441.00	203.45	0	Spot (Block21, Row8, Column2)	1370.10	1283.00	247.64	0.03	0.18	1002.00	1048.56	1002.00	1059.73	0.02	1.01	0.00	0.00	0.00	281.00	368.10	1607133.00	0.30	1091.57	1087.00
21	3	8	5393.00	27445.00	155.55	0	Spot (Block21, Row8, Column3)	2154.78	1953.50	763.34	0.04	0.35	1007.00	1042.22	1007.00	287.56	0.01	0.28	97.00	65.00	0.00	946.50	1147.78	1435081.00	3.87	1233.14	1228.50
21	4	8	5703.00	27446.00	157.55	0	Spot (Block21, Row8, Column4)	64547.08	65535.00	4741.16	0.01	0.07	1065.00	1130.66	1065.00	391.32	0.03	0.35	100.00	100.00	94.87	64470.00	63482.08	44021520.00	162.06	18449.28	14946.00
21	5	8	5988.00	27469.00	267.20	0	Spot (Block21, Row8, Column5)	1215.14	1212.00	123.99	0.00	0.10	1082.00	1241.66	1082.00	719.22	0.06	0.58	0.00	0.00	0.00	130.00	133.14	2520200.00	-0.04	1105.56	1089.00
21	6	8	6303.00	27447.00	229.90	0	Spot (Block21, Row8, Column6)	47597.75	45241.50	17093.21	0.02	0.36	1213.00	1542.30	1213.00	1079.34	0.10	0.70	100.00	100.00	42.57	44028.50	46384.75	72349216.00	42.67	12721.41	12392.50
21	7	8	6599.00	27453.00	141.95	0	Spot (Block21, Row8, Column7)	4093.91	4039.50	1545.15	0.01	0.38	1102.00	1265.53	1102.00	640.80	0.06	0.51	99.00	84.00	0.00	2937.50	2991.91	2227089.00	4.41	1744.55	1694.00
21	8	8	6886.00	27451.00	150.15	0	Spot (Block21, Row8, Column8)	64520.25	65535.00	4983.38	0.01	0.08	1111.00	1217.58	1111.00	408.61	0.04	0.34	100.00	100.00	93.99	64424.00	63409.25	39744828.00	154.92	18143.80	13919.00
22	1	1	9316.00	25365.00	153.75	0	Spot (Block22, Row1, Column1)	53904.27	65535.00	14697.55	0.08	0.27	1073.00	1159.16	1073.00	460.56	0.03	0.40	100.00	100.00	51.93	64462.00	52831.27	34876336.00	114.52	11786.81	8727.00
22	2	1	9607.00	25370.00	159.60	0	Spot (Block22, Row1, Column2)	62764.77	65535.00	8602.95	0.02	0.14	1059.00	1237.66	1059.00	658.97	0.07	0.53	100.00	100.00	87.68	64476.00	61705.77	43810220.00	93.37	15458.57	13956.00
22	3	1	9915.00	25372.00	144.75	0	Spot (Block22, Row1, Column3)	39995.28	39363.50	22035.44	0.01	0.55	1003.00	1137.44	1003.00	505.37	0.05	0.44	100.00	100.00	29.93	38360.50	38992.28	22717408.00	76.89	8319.01	6659.00
22	4	1	10206.00	25373.00	152.05	0	Spot (Block22, Row1, Column4)	63869.36	65535.00	6222.05	0.01	0.10	1021.00	1207.01	1021.00	646.84	0.07	0.54	100.00	100.00	88.11	64514.00	62848.36	40301924.00	96.87	17174.72	14047.00
22	5	1	10512.00	25372.00	149.55	0	Spot (Block22, Row1, Column5)	50500.07	65535.00	19982.60	0.11	0.40	1069.00	1472.57	1069.00	3368.29	0.14	2.29	100.00	100.00	56.37	64466.00	49431.07	30906256.00	14.56	11383.92	8079.50
22	6	1	10806.00	25378.00	147.60	0	Spot (Block22, Row1, Column6)	64078.35	65535.00	4541.00	0.01	0.07	1085.00	1478.27	1085.00	3344.57	0.13	2.26	100.00	100.00	84.80	64450.00	62993.35	37934708.00	18.72	17355.54	13504.00
22	7	1	11102.00	25379.00	157.65	0	Spot (Block22, Row1, Column7)	64637.36	65535.00	4483.58	0.01	0.07	1079.00	1162.42	1079.00	492.60	0.03	0.42	100.00	100.00	93.91	64456.00	63558.36	44600204.00	128.86	17683.70	14246.00
22	8	1	11412.00	25382.00	160.90	0	Spot (Block22, Row1, Column8)	2278.83	2150.50	652.05	0.03	0.29	1032.00	1086.56	1032.00	384.93	0.02	0.35	98.00	69.00	0.00	1118.50	1246.83	1631641.00	3.10	1405.96	1365.50
22	1	2	9309.00	25666.00	147.00	-50	Spot (Block22, Row2, Column1)	1417.83	1395.00	192.32	0.01	0.14	1087.00	1199.63	1087.00	908.02	0.04	0.76	0.00	0.00	0.00	308.00	330.83	835103.00	0.24	1247.78	1241.00
22	2	2	9604.00	25669.00	133.55	0	Spot (Block22, Row2, Column2)	51376.76	59692.50	16423.64	0.07	0.32	1075.00	1248.60	1075.00	1027.75	0.07	0.82	100.00	100.00	43.60	58617.50	50301.76	24866472.00	48.77	9862.89	9107.00
22	3	2	9912.00	25671.00	147.40	0	Spot (Block22, Row2, Column3)	3817.86	3356.00	1685.82	0.06	0.44	1049.00	1198.18	1049.00	643.62	0.06	0.54	100.00	77.00	0.00	2307.00	2768.86	2271624.00	4.07	1629.28	1532.00
22	4	2	10213.00	25675.00	176.80	0	Spot (Block22, Row2, Column4)	37223.29	36308.00	18828.89	0.01	0.51	1101.00	1369.58	1101.00	864.58	0.09	0.63	100.00	100.00	11.99	35207.00	36122.29	32607732.00	41.47	7397.13	7391.00
22	5	2	10508.00	25672.00	188.05	0	Spot (Block22, Row2, Column5)	22571.65	22108.00	7954.85	0.01	0.35	1114.00	1470.53	1114.00	2412.61	0.12	1.64	100.00	99.00	0.00	20994.00	21457.65	22616800.00	8.75	5729.85	5299.50
22	6	2	10804.00	25676.00	146.30	0	Spot (Block22, Row2, Column6)	19945.51	18354.00	11357.78	0.04	0.57	1139.00	1736.56	1139.00	3580.86	0.18	2.06	97.00	78.00	0.00	17215.00	18806.51	11628235.00	5.09	4359.04	3746.00
22	7	2	11110.00	25681.00	146.50	0	Spot (Block22, Row2, Column7)	29206.94	26128.50	17359.55	0.05	0.59	1086.00	1190.81	1086.00	402.78	0.04	0.34	100.00	100.00	2.05	25042.50	28120.94	17056852.00	69.56	6268.73	4994.00
22	8	2	11415.00	25682.00	182.60	0	Spot (Block22, Row2, Column8)	1287.56	1232.00	203.22	0.02	0.16	1037.00	1109.02	1037.00	393.01	0.03	0.35	22.00	1.00	0.00	195.00	250.56	1201298.00	0.45	1117.61	1102.00
22	1	3	9311.00	25964.00	148.75	0	Spot (Block22, Row3, Column1)	53750.65	65535.00	17338.90	0.09	0.32	1038.00	1144.19	1038.00	856.72	0.04	0.75	100.00	100.00	58.71	64497.00	52712.65	32411876.00	61.40	12532.75	9686.00
22	2	3	9612.00	25972.00	143.65	0	Spot (Block22, Row3, Column2)	6143.42	5549.00	3061.53	0.04	0.50	1078.00	1268.50	1078.00	1038.46	0.07	0.82	98.00	75.00	0.00	4471.00	5065.42	3421887.00	4.69	2299.38	2085.00
22	3	3	9900.00	25966.00	142.45	0	Spot (Block22, Row3, Column3)	30676.96	27157.50	16144.81	0.05	0.53	1076.00	1138.89	1076.00	331.76	0.02	0.29	100.00	100.00	3.09	26081.50	29600.96	16872328.00	89.04	6938.32	5480.00
22	4	3	10208.00	25971.00	151.85	0	Spot (Block22, Row3, Column4)	64442.02	65535.00	4909.81	0.01	0.08	1074.00	1226.11	1074.00	662.15	0.06	0.54	100.00	100.00	90.94	64461.00	63368.02	40534392.00	95.47	19736.85	13499.00
22	5	3	10508.00	25974.00	139.25	0	Spot (Block22, Row3, Column5)	18738.65	18754.00	9508.84	0.00	0.51	1093.00	1391.82	1093.00	979.90	0.10	0.70	100.00	100.00	0.57	17661.00	17645.65	9837789.00	17.70	4955.97	3939.00
22	6	3	10809.00	25974.00	226.80	0	Spot (Block22, Row3, Column6)	58162.38	65535.00	12661.14	0.05	0.22	1208.00	1817.05	1208.00	1371.38	0.18	0.75	100.00	100.00	62.34	64327.00	56954.38	86023072.00	41.09	13254.84	12498.00
22	7	3	11113.00	25979.00	147.55	0	Spot (Block22, Row3, Column7)	50203.36	65535.00	19251.82	0.12	0.38	1107.00	1377.17	1107.00	844.11	0.09	0.61	100.00	100.00	51.52	64428.00	49096.36	29820996.00	57.84	10782.39	9171.00
22	8	3	11409.00	25983.00	164.35	0	Spot (Block22, Row3, Column8)	60686.59	65535.00	10935.89	0.03	0.18	1085.00	1204.66	1085.00	568.46	0.05	0.47	100.00	100.00	75.33	64450.00	59601.59	45515384.00	104.64	13645.30	12894.00
22	1	4	9309.00	26265.00	152.25	0	Spot (Block22, Row4, Column1)	64081.39	65535.00	5075.28	0.01	0.08	1057.00	1204.66	1057.00	592.06	0.06	0.49	100.00	100.00	87.89	64478.00	63024.39	40756124.00	106.20	16306.28	13141.00
22	2	4	9606.00	26269.00	181.70	0	Spot (Block22, Row4, Column2)	33283.04	29462.00	19602.28	0.05	0.59	1116.00	1400.65	1116.00	859.41	0.10	0.61	100.00	100.00	9.86	28346.00	32167.04	30720328.00	37.10	6975.44	6972.00
22	3	4	9908.00	26270.00	160.15	0	Spot (Block22, Row4, Column3)	64745.22	65535.00	3662.69	0.01	0.06	1120.00	1382.03	1120.00	865.91	0.09	0.63	100.00	100.00	93.49	64415.00	63625.22	45775312.00	73.17	18309.92	14752.00
22	4	4	10201.00	26274.00	147.85	0	Spot (Block22, Row4, Column4)	3879.61	3592.50	1481.41	0.03	0.38	1082.00	1146.92	1082.00	332.53	0.03	0.29	99.00	98.00	0.00	2510.50	2797.61	2312246.00	8.22	1809.91	1659.50
22	5	4	10491.00	26272.00	139.80	0	Spot (Block22, Row4, Column5)	7270.67	6207.50	6564.76	0.07	0.90	1096.00	1167.71	1096.00	329.91	0.03	0.28	100.00	100.00	0.56	5111.50	6174.67	3867996.00	18.50	2640.37	2422.00
22	6	4	10811.00	26270.00	192.10	0	Spot (Block22, Row4, Column6)	29515.00	29820.00	11099.63	0.00	0.38	1167.00	1463.10	1167.00	920.52	0.10	0.63	100.00	100.00	0.00	28653.00	28348.00	30843172.00	30.47	6754.13	5983.00
22	7	4	11102.00	26279.00	146.85	0	Spot (Block22, Row4, Column7)	39161.68	40290.00	23871.92	0.01	0.61	1200.00	1448.00	1200.00	840.57	0.08	0.58	100.00	100.00	32.99	39090.00	37961.68	23027160.00	44.87	7278.83	6028.00
22	8	4	11405.00	26285.00	150.70	0	Spot (Block22, Row4, Column8)	16219.34	14332.00	8887.72	0.05	0.55	1100.00	1203.22	1100.00	428.56	0.04	0.36	100.00	100.00	0.00	13232.00	15119.34	10039769.00	35.04	4127.56	3506.00
22	1	5	9308.00	26571.00	153.40	0	Spot (Block22, Row5, Column1)	64674.50	65535.00	4307.39	0.01	0.07	1148.00	1488.94	1148.00	1013.61	0.11	0.68	100.00	100.00	94.26	64387.00	63526.50	41715436.00	62.34	18255.83	14838.00
22	2	5	9606.00	26568.00	160.95	0	Spot (Block22, Row5, Column2)	62896.03	65535.00	7785.15	0.02	0.12	1222.00	1755.07	1222.00	1321.45	0.16	0.75	100.00	100.00	85.15	64313.00	61674.03	44908196.00	46.27	14960.40	13315.00
22	3	5	9908.00	26570.00	164.80	0	Spot (Block22, Row5, Column3)	55259.37	65535.00	16014.03	0.07	0.29	1177.00	1536.20	1177.00	1082.83	0.12	0.70	100.00	100.00	60.59	64358.00	54082.37	41500164.00	49.61	10341.85	9682.00
22	4	5	10206.00	26573.00	146.75	0	Spot (Block22, Row5, Column4)	53034.59	65535.00	17040.55	0.09	0.32	1109.00	1282.69	1109.00	716.45	0.06	0.56	100.00	100.00	56.05	64426.00	51925.59	31131524.00	72.23	13422.56	9902.00
22	5	5	10508.00	26573.00	158.60	0	Spot (Block22, Row5, Column5)	64616.16	65535.00	4011.96	0.01	0.06	1108.00	1192.21	1108.00	400.57	0.03	0.34	100.00	100.00	92.69	64427.00	63508.16	45102516.00	158.33	19028.67	15473.00
22	6	5	10804.00	26574.00	146.20	0	Spot (Block22, Row5, Column6)	21380.58	19291.00	11989.87	0.04	0.56	1153.00	1459.08	1153.00	1026.32	0.10	0.70	100.00	100.00	0.00	18138.00	20227.58	12529021.00	19.41	4732.85	4116.50
22	7	5	11103.00	26580.00	215.90	0	Spot (Block22, Row5, Column7)	57761.59	65535.00	13117.42	0.05	0.23	1294.00	1723.94	1294.00	1195.44	0.12	0.69	100.00	100.00	64.66	64241.00	56467.59	76823776.00	46.88	13782.96	12976.00
22	8	5	11409.00	26579.00	150.30	0	Spot (Block22, Row5, Column8)	51540.88	65535.00	19407.88	0.10	0.38	1101.00	1256.51	1101.00	570.62	0.06	0.45	100.00	100.00	57.93	64434.00	50439.88	31852492.00	88.12	11098.18	9420.00
22	1	6	9305.00	26868.00	230.40	0	Spot (Block22, Row6, Column1)	52449.37	57778.00	14742.90	0.04	0.28	1304.00	1956.68	1304.00	1525.36	0.18	0.78	100.00	100.00	46.15	56474.00	51145.37	79776208.00	33.10	13113.27	12857.50
22	2	6	9605.00	26867.00	233.95	0	Spot (Block22, Row6, Column2)	54110.21	65535.00	15025.45	0.08	0.28	1294.00	1867.19	1294.00	1466.40	0.16	0.79	100.00	100.00	50.79	64241.00	52816.21	85224368.00	35.63	13341.64	12986.00
22	3	6	9896.00	26871.00	152.00	0	Spot (Block22, Row6, Column3)	64780.46	65535.00	3949.20	0.01	0.06	1170.00	1471.38	1170.00	1053.11	0.10	0.72	100.00	100.00	94.14	64365.00	63610.46	40876836.00	60.12	19376.97	14175.00
22	4	6	10206.00	26871.00	142.00	0	Spot (Block22, Row6, Column4)	20343.31	18203.50	12279.18	0.05	0.60	1108.00	1189.94	1108.00	362.74	0.03	0.30	100.00	100.00	0.00	17095.50	19235.31	11107449.00	52.80	5117.42	4005.00
22	5	6	10505.00	26874.00	158.10	0	Spot (Block22, Row6, Column5)	64651.64	65535.00	4251.12	0.01	0.07	1136.00	1332.72	1136.00	723.35	0.07	0.54	100.00	100.00	92.97	64399.00	63515.64	44157488.00	87.54	20739.17	16778.50
22	6	6	10804.00	26875.00	146.05	0	Spot (Block22, Row6, Column6)	11647.61	9306.00	7799.58	0.10	0.67	1209.00	1496.35	1209.00	953.26	0.09	0.64	100.00	88.00	0.00	8097.00	10438.61	6790557.00	10.65	2951.01	2536.50
22	7	6	11102.00	26878.00	150.70	0	Spot (Block22, Row6, Column7)	59168.37	65535.00	11591.37	0.04	0.20	1247.00	1503.15	1247.00	886.25	0.08	0.59	100.00	100.00	70.74	64288.00	57921.37	36803028.00	65.07	15343.28	14005.00
22	8	6	11409.00	26883.00	152.00	0	Spot (Block22, Row6, Column8)	58890.09	65535.00	12007.41	0.05	0.20	1108.00	1210.16	1108.00	388.32	0.04	0.32	100.00	100.00	69.81	64427.00	57782.09	37454412.00	148.54	12786.57	10901.00
22	1	7	9300.00	27167.00	171.25	0	Spot (Block22, Row7, Column1)	41458.00	41705.50	21060.65	0.00	0.51	1256.00	1659.88	1256.00	1205.19	0.12	0.73	100.00	100.00	29.58	40449.50	40202.00	33912884.00	33.02	7887.87	7838.00
22	2	7	9601.00	27170.00	146.70	0	Spot (Block22, Row7, Column2)	6270.47	5252.00	3759.30	0.08	0.60	1206.00	1504.05	1206.00	1026.18	0.10	0.68	92.00	67.00	0.00	4046.00	5064.47	3674493.00	4.64	2187.58	2015.50
22	3	7	9911.00	27160.00	163.20	0	Spot (Block22, Row7, Column3)	1568.79	1529.00	261.66	0.01	0.17	1162.00	1222.29	1162.00	386.23	0.02	0.32	47.00	9.00	0.00	367.00	406.79	1156200.00	0.90	1305.34	1276.50
22	4	7	10208.00	27169.00	147.45	0	Spot (Block22, Row7, Column4)	4399.76	3673.00	2311.22	0.08	0.53	1155.00	1271.82	1155.00	559.55	0.04	0.44	98.00	80.00	0.00	2518.00	3244.76	2609058.00	5.59	1871.48	1701.00
22	5	7	10506.00	27175.00	180.15	0	Spot (Block22, Row7, Column5)	32448.71	28897.00	19153.31	0.05	0.59	1209.00	1688.67	1209.00	1321.15	0.15	0.78	100.00	100.00	7.70	27688.00	31239.71	29495948.00	23.28	6788.28	6685.00
22	6	7	10801.00	27170.00	219.90	0	Spot (Block22, Row7, Column6)	54753.89	65535.00	15716.63	0.08	0.29	1396.00	2250.00	1396.00	1966.23	0.21	0.87	100.00	100.00	59.91	64139.00	53357.89	75944464.00	26.70	12851.11	12411.00
22	7	7	11090.00	27179.00	153.20	0	Spot (Block22, Row7, Column7)	63810.73	65535.00	6969.96	0.01	0.11	1251.00	1697.99	1251.00	1484.40	0.13	0.87	100.00	100.00	90.78	64284.00	62559.73	41541164.00	41.84	15871.86	11776.00
22	8	7	11405.00	27178.00	191.80	0	Spot (Block22, Row7, Column8)	47433.10	49700.00	13351.50	0.02	0.28	1175.00	1270.52	1175.00	450.66	0.03	0.35	100.00	100.00	11.54	48525.00	46258.10	49330536.00	102.43	11012.67	9854.50
22	1	8	9299.00	27473.00	175.85	0	Spot (Block22, Row8, Column1)	1676.77	1626.50	282.83	0.01	0.17	1199.00	1333.49	1199.00	645.92	0.05	0.48	22.00	1.00	0.00	427.50	477.77	1445377.00	0.53	1372.44	1360.00
22	2	8	9603.00	27467.00	145.05	0	Spot (Block22, Row8, Column2)	21155.68	19333.00	11780.81	0.04	0.56	1192.00	1306.03	1192.00	1637.39	0.04	1.25	100.00	99.00	0.00	18141.00	19963.68	12037580.00	12.12	5108.79	4418.50
22	3	8	9893.00	27471.00	146.60	0	Spot (Block22, Row8, Column3)	36824.18	36199.00	23705.33	0.01	0.64	1188.00	1266.10	1188.00	388.24	0.03	0.31	100.00	100.00	27.69	35011.00	35636.18	21542212.00	91.59	7237.38	5837.00
22	4	8	10200.00	27473.00	161.35	0	Spot (Block22, Row8, Column4)	64119.47	65535.00	5751.36	0.01	0.09	1191.00	1291.04	1191.00	466.31	0.04	0.36	100.00	100.00	92.06	64344.00	62928.47	46038228.00	134.73	17211.16	14540.50
22	5	8	10491.00	27472.00	147.05	0	Spot (Block22, Row8, Column5)	3495.57	3417.50	1174.02	0.01	0.34	1217.00	1497.33	1217.00	919.44	0.09	0.61	83.00	58.00	0.00	2200.50	2278.57	2062385.00	2.17	1767.74	1716.50
22	6	8	10805.00	27476.00	226.95	0	Spot (Block22, Row8, Column6)	55099.18	65535.00	14858.37	0.08	0.27	1343.00	1858.75	1343.00	1362.58	0.14	0.73	100.00	100.00	56.50	64192.00	53756.18	81437432.00	39.07	12463.31	12164.00
22	7	8	11099.00	27478.00	144.90	0	Spot (Block22, Row8, Column7)	49963.21	64522.00	18667.97	0.11	0.37	1241.00	1517.62	1241.00	945.56	0.09	0.62	100.00	100.00	48.61	63281.00	48722.21	28679064.00	51.24	10509.75	8801.00
22	8	8	11388.00	27479.00	153.10	0	Spot (Block22, Row8, Column8)	64406.61	65535.00	5048.22	0.01	0.08	1214.00	1329.75	1214.00	433.45	0.04	0.33	100.00	100.00	92.85	64321.00	63192.61	41413824.00	145.52	17372.06	13544.00
23	1	1	13815.00	25392.00	156.05	0	Spot (Block23, Row1, Column1)	54076.77	65535.00	14666.18	0.08	0.27	938.00	1154.69	938.00	2137.16	0.09	1.85	100.00	100.00	53.27	64597.00	53138.77	36339888.00	24.76	11843.14	9290.50
23	2	1	14106.00	25398.00	156.10	0	Spot (Block23, Row1, Column2)	51149.51	60411.00	16558.02	0.07	0.32	901.00	1127.78	901.00	2163.55	0.10	1.92	100.00	100.00	46.10	59510.00	50248.51	34065840.00	23.12	10254.65	8873.00
23	3	1	14417.00	25400.00	147.45	0	Spot (Block23, Row1, Column3)	15381.24	13316.00	10257.61	0.06	0.67	862.00	915.85	862.00	302.38	0.03	0.33	100.00	100.00	0.00	12454.00	14519.24	9105695.00	47.84	3485.22	2877.50
23	4	1	14707.00	25401.00	147.75	0	Spot (Block23, Row1, Column4)	34948.54	32153.50	18474.78	0.04	0.53	838.00	909.44	838.00	259.47	0.04	0.29	100.00	100.00	9.80	31315.50	34110.54	21039084.00	131.19	6703.39	5450.00
23	5	1	15018.00	25400.00	148.90	0	Spot (Block23, Row1, Column5)	33883.66	29051.00	23484.12	0.07	0.69	830.00	884.41	830.00	219.45	0.03	0.25	100.00	100.00	18.71	28221.00	33053.66	20465784.00	150.37	6004.08	5088.50
23	6	1	15307.00	25405.00	147.70	0	Spot (Block23, Row1, Column6)	46680.47	51434.50	18815.59	0.04	0.40	820.00	883.20	820.00	266.51	0.03	0.30	100.00	100.00	37.54	50614.50	45860.47	27728368.00	171.84	10196.94	9295.00
23	7	1	15605.00	25408.00	153.30	0	Spot (Block23, Row1, Column7)	59376.06	65535.00	11366.90	0.04	0.19	822.00	881.24	822.00	259.24	0.03	0.29	100.00	100.00	71.23	64713.00	58554.06	38179132.00	225.64	14874.54	10817.00
23	8	1	15915.00	25408.00	153.85	0	Spot (Block23, Row1, Column8)	9079.48	8832.00	3954.28	0.01	0.44	816.00	849.48	816.00	162.10	0.02	0.19	100.00	100.00	0.00	8016.00	8263.48	5910741.00	50.77	2747.12	2109.50
23	1	2	13810.00	25694.00	147.00	-50	Spot (Block23, Row2, Column1)	1021.27	1003.00	117.63	0.01	0.12	929.00	1015.05	929.00	391.40	0.04	0.39	2.00	0.00	0.00	74.00	92.27	601530.00	0.02	1093.22	1072.00
23	2	2	14107.00	25697.00	135.25	0	Spot (Block23, Row2, Column2)	23084.17	21947.50	9057.74	0.02	0.39	893.00	969.58	893.00	354.90	0.04	0.37	100.00	100.00	0.00	21054.50	22191.17	11357413.00	62.31	5293.96	4824.00
23	3	2	14418.00	25696.00	156.95	0	Spot (Block23, Row2, Column3)	1532.86	1473.00	380.41	0.02	0.25	877.00	924.63	877.00	261.21	0.02	0.28	83.00	58.00	0.00	596.00	655.86	1037745.00	2.33	1045.82	1025.00
23	4	2	14718.00	25702.00	181.05	0	Spot (Block23, Row2, Column4)	12086.93	11701.00	5679.56	0.01	0.47	889.00	983.77	889.00	325.70	0.04	0.33	100.00	100.00	0.00	10812.00	11197.93	11107885.00	34.09	3198.75	3215.50
23	5	2	15015.00	25701.00	189.85	0	Spot (Block23, Row2, Column5)	8787.08	8377.00	2791.05	0.02	0.32	887.00	984.78	887.00	343.46	0.05	0.35	100.00	100.00	0.00	7490.00	7900.08	8918887.00	22.72	2841.67	2582.00
23	6	2	15305.00	25705.00	146.15	0	Spot (Block23, Row2, Column6)	8558.52	8060.00	4509.56	0.03	0.53	886.00	1042.45	886.00	575.30	0.07	0.55	100.00	99.00	0.00	7174.00	7672.52	5006737.00	13.06	2272.94	1853.00
23	7	2	15607.00	25707.00	149.95	0	Spot (Block23, Row2, Column7)	7970.67	7459.50	4346.99	0.03	0.55	876.00	915.82	876.00	241.17	0.02	0.26	100.00	100.00	0.00	6583.50	7094.67	4893993.00	29.25	2464.30	2057.50
23	8	2	15928.00	25715.00	161.70	0	Spot (Block23, Row2, Column8)	967.75	960.00	112.27	0.00	0.12	828.00	880.22	828.00	283.67	0.03	0.32	11.00	0.00	0.00	132.00	139.75	695811.00	0.31	907.53	900.00
23	1	3	13815.00	25993.00	151.15	0	Spot (Block23, Row3, Column1)	39683.96	40432.50	22005.88	0.01	0.55	881.00	914.68	881.00	200.40	0.02	0.22	100.00	100.00	27.00	39551.50	38802.96	24842284.00	193.46	7848.87	6369.50
23	2	3	14108.00	25997.00	145.75	0	Spot (Block23, Row3, Column2)	2162.44	2090.00	581.48	0.01	0.27	886.00	948.21	886.00	273.95	0.03	0.29	100.00	92.00	0.00	1204.00	1276.44	1254218.00	4.43	1277.92	1211.50
23	3	3	14401.00	25993.00	147.40	0	Spot (Block23, Row3, Column3)	5844.14	5015.00	3068.20	0.07	0.53	881.00	937.63	881.00	450.56	0.03	0.48	100.00	100.00	0.00	4134.00	4963.14	3471417.00	10.89	2036.60	1632.50
23	4	3	14709.00	25999.00	150.20	0	Spot (Block23, Row3, Column4)	50592.39	61950.00	17414.91	0.09	0.34	886.00	969.31	886.00	466.54	0.04	0.48	100.00	100.00	47.97	61064.00	49706.39	31215724.00	106.36	11748.61	8855.50
23	5	3	15013.00	25991.00	149.70	0	Spot (Block23, Row3, Column5)	4289.10	3158.00	4416.93	0.13	1.03	891.00	1053.42	891.00	545.04	0.07	0.52	95.00	77.00	0.00	2267.00	3398.10	2633506.00	5.94	1667.71	1413.00
23	6	3	15307.00	26000.00	217.30	0	Spot (Block23, Row3, Column6)	45491.86	45414.00	17590.50	0.00	0.39	922.00	1246.27	922.00	778.70	0.13	0.62	100.00	100.00	33.46	44492.00	44569.86	61596448.00	56.82	11069.82	10496.00
23	7	3	15616.00	26007.00	148.60	0	Spot (Block23, Row3, Column7)	25864.92	21553.00	17884.47	0.08	0.69	863.00	1013.43	863.00	562.46	0.07	0.56	100.00	100.00	1.48	20690.00	25001.92	15700005.00	44.18	5294.83	4509.00
23	8	3	15909.00	26008.00	163.60	0	Spot (Block23, Row3, Column8)	56608.38	65535.00	13445.92	0.06	0.24	821.00	916.60	821.00	426.30	0.05	0.47	100.00	100.00	56.87	64714.00	55787.38	42003804.00	130.64	10927.60	9720.00
23	1	4	13809.00	26294.00	149.50	0	Spot (Block23, Row4, Column1)	54009.17	65535.00	15290.17	0.08	0.28	884.00	967.83	884.00	322.11	0.04	0.33	100.00	100.00	54.84	64651.00	53125.17	32891828.00	164.67	12298.49	10136.00
23	2	4	14107.00	26298.00	172.35	0	Spot (Block23, Row4, Column2)	11816.79	10956.50	5610.82	0.03	0.47	896.00	1036.81	896.00	477.95	0.06	0.46	100.00	100.00	0.00	10060.50	10920.79	9737038.00	22.55	3041.40	3008.00
23	3	4	14408.00	26296.00	156.70	0	Spot (Block23, Row4, Column3)	64602.79	65535.00	4351.43	0.01	0.07	900.00	1015.82	900.00	439.11	0.05	0.43	100.00	100.00	91.68	64635.00	63702.79	43478084.00	144.81	19324.39	13318.00
23	4	4	14701.00	26301.00	152.25	0	Spot (Block23, Row4, Column4)	1980.88	1915.50	553.68	0.01	0.28	878.00	941.36	878.00	464.46	0.03	0.49	84.00	58.00	0.00	1037.50	1102.88	1259838.00	2.24	1202.04	1155.00
23	5	4	14994.00	26311.00	137.75	0	Spot (Block23, Row4, Column5)	4967.37	2210.00	9008.50	0.35	1.81	874.00	903.31	874.00	211.78	0.01	0.23	99.00	96.00	0.98	1336.00	4093.37	2533359.00	19.19	1687.67	1556.00
23	6	4	15310.00	26299.00	191.50	0	Spot (Block23, Row4, Column6)	9540.20	9497.00	3133.72	0.00	0.33	889.00	1032.67	889.00	523.78	0.07	0.51	100.00	100.00	0.00	8608.00	8651.20	9912268.00	16.24	2912.86	2592.50
23	7	4	15605.00	26309.00	148.65	0	Spot (Block23, Row4, Column7)	18477.13	14890.00	13928.01	0.09	0.75	869.00	967.24	869.00	429.60	0.05	0.44	99.00	98.00	0.00	14021.00	17608.13	11141712.00	40.76	3675.69	3198.50
23	8	4	15907.00	26314.00	150.35	0	Spot (Block23, Row4, Column8)	5436.12	4993.00	2699.87	0.04	0.50	834.00	894.99	834.00	302.29	0.03	0.34	100.00	100.00	0.00	4159.00	4602.12	3370393.00	15.02	1887.11	1705.00
23	1	5	13811.00	26600.00	148.30	0	Spot (Block23, Row5, Column1)	51282.48	65281.00	17328.00	0.10	0.34	907.00	1149.73	907.00	726.45	0.10	0.63	100.00	100.00	49.67	64374.00	50375.48	30667132.00	69.01	11922.87	9223.50
23	2	5	14103.00	26597.00	160.05	0	Spot (Block23, Row5, Column2)	59719.54	65535.00	10630.40	0.04	0.18	926.00	1182.14	926.00	708.35	0.11	0.60	100.00	100.00	68.17	64609.00	58793.54	42401260.00	82.64	13152.70	11968.50
23	3	5	14407.00	26599.00	156.75	0	Spot (Block23, Row5, Column3)	36382.73	32515.50	20054.28	0.05	0.55	908.00	1076.32	908.00	532.28	0.07	0.49	100.00	100.00	16.12	31607.50	35474.73	24594836.00	66.33	6229.23	5485.00
23	4	5	14705.00	26603.00	147.35	0	Spot (Block23, Row5, Column4)	34607.20	32393.00	21160.44	0.03	0.61	875.00	956.68	875.00	362.22	0.04	0.38	100.00	100.00	14.36	31518.00	33732.20	20487520.00	92.90	6636.35	5118.50
23	5	5	15009.00	26601.00	154.50	0	Spot (Block23, Row5, Column5)	63079.51	65535.00	6683.04	0.02	0.11	879.00	937.86	879.00	308.00	0.03	0.33	100.00	100.00	81.64	64656.00	62200.51	41569776.00	201.76	14931.79	12690.50
23	6	5	15309.00	26606.00	148.15	0	Spot (Block23, Row5, Column6)	8743.08	7923.00	4672.83	0.04	0.53	891.00	1010.59	891.00	491.30	0.05	0.49	100.00	100.00	0.00	7032.00	7852.08	5228363.00	15.74	2463.11	2039.00
23	7	5	15610.00	26608.00	198.35	0	Spot (Block23, Row5, Column7)	37890.64	34863.50	20753.36	0.04	0.55	912.00	1109.85	912.00	651.22	0.09	0.59	100.00	100.00	22.80	33951.50	36978.64	42210440.00	56.48	8539.47	8426.00
23	8	5	15911.00	26607.00	148.55	0	Spot (Block23, Row5, Column8)	37926.70	37223.50	24222.51	0.01	0.64	860.00	951.59	860.00	446.99	0.04	0.47	100.00	100.00	32.13	36363.50	37066.70	23135384.00	82.72	6522.87	5423.50
23	1	6	13805.00	26896.00	216.35	0	Spot (Block23, Row6, Column1)	43447.71	41063.00	18884.20	0.02	0.43	971.00	1381.67	971.00	997.78	0.15	0.72	100.00	100.00	32.83	40092.00	42476.71	58090048.00	42.16	11081.75	10466.00
23	2	6	14102.00	26896.00	209.80	0	Spot (Block23, Row6, Column2)	28075.04	25003.00	15034.09	0.05	0.54	983.00	1277.73	983.00	826.54	0.11	0.65	100.00	100.00	1.44	24020.00	27092.04	35206140.00	32.42	6859.40	6465.50
23	3	6	14395.00	26899.00	150.35	0	Spot (Block23, Row6, Column3)	54653.86	65535.00	15381.45	0.08	0.28	909.00	1039.21	909.00	452.65	0.06	0.44	100.00	100.00	58.05	64626.00	53744.86	33612384.00	118.45	12955.33	10767.50
23	4	6	14712.00	26899.00	145.40	0	Spot (Block23, Row6, Column4)	5649.65	4986.00	2813.96	0.05	0.50	885.00	937.45	885.00	277.09	0.03	0.30	100.00	100.00	0.00	4101.00	4764.65	3259850.00	17.01	1953.31	1687.00
23	5	6	15003.00	26903.00	152.10	0	Spot (Block23, Row6, Column5)	64113.09	65535.00	4686.31	0.01	0.07	895.00	989.98	895.00	354.18	0.04	0.36	100.00	100.00	86.87	64640.00	63218.09	40519836.00	178.22	18674.55	14590.00
23	6	6	15308.00	26902.00	151.80	0	Spot (Block23, Row6, Column6)	3405.89	2977.50	2000.58	0.06	0.59	905.00	1013.92	905.00	440.38	0.05	0.43	86.00	72.00	0.00	2072.50	2500.89	2152525.00	5.43	1385.81	1342.50
23	7	6	15607.00	26906.00	148.55	0	Spot (Block23, Row6, Column7)	39228.26	40342.00	22203.16	0.01	0.57	910.00	1023.49	910.00	451.02	0.05	0.44	100.00	100.00	28.57	39432.00	38318.26	23615516.00	84.71	8408.39	7336.00
23	8	6	15913.00	26908.00	149.00	0	Spot (Block23, Row6, Column8)	43064.41	49074.50	22953.61	0.06	0.53	875.00	915.59	875.00	207.65	0.02	0.23	100.00	100.00	40.33	48199.50	42189.41	26269436.00	202.98	8591.53	7098.00
23	1	7	13802.00	27197.00	162.00	0	Spot (Block23, Row7, Column1)	18370.16	16512.00	9737.05	0.05	0.53	961.00	1155.44	961.00	660.50	0.08	0.57	100.00	100.00	0.00	15551.00	17409.16	13373476.00	26.06	3820.62	3770.50
23	2	7	14103.00	27196.00	157.60	0	Spot (Block23, Row7, Column2)	2519.28	2088.50	1097.08	0.08	0.44	966.00	1068.37	966.00	405.26	0.04	0.38	93.00	61.00	0.00	1122.50	1553.28	1728228.00	3.58	1266.67	1259.50
23	3	7	14386.00	27176.00	195.80	0	Spot (Block23, Row7, Column3)	1097.26	1084.00	124.82	0.01	0.11	893.00	938.09	893.00	243.02	0.02	0.26	35.00	0.00	0.00	191.00	204.26	1190527.00	0.65	960.41	966.00
23	4	7	14705.00	27200.00	163.05	0	Spot (Block23, Row7, Column4)	1944.54	1592.50	841.71	0.09	0.43	883.00	943.75	883.00	276.57	0.03	0.29	94.00	65.00	0.00	709.50	1061.54	1438956.00	3.62	1107.44	1100.00
23	5	7	15001.00	27203.00	185.70	0	Spot (Block23, Row7, Column5)	10841.20	9539.00	5933.53	0.06	0.55	917.00	1076.81	917.00	493.41	0.07	0.46	100.00	100.00	0.00	8622.00	9924.20	10505120.00	19.79	3122.15	3091.00
23	6	7	15305.00	27204.00	198.65	0	Spot (Block23, Row7, Column6)	31938.40	29519.00	17302.96	0.03	0.54	973.00	1321.36	973.00	928.08	0.13	0.70	100.00	100.00	2.24	28546.00	30965.40	35611336.00	32.99	7164.97	7094.00
23	7	7	15591.00	27208.00	151.60	0	Spot (Block23, Row7, Column7)	50958.96	60468.00	16618.17	0.07	0.33	933.00	1108.38	933.00	577.35	0.07	0.52	100.00	100.00	45.95	59535.00	50025.96	32053416.00	86.34	11977.97	9866.00
23	8	7	15906.00	27206.00	189.70	0	Spot (Block23, Row7, Column8)	16364.03	16909.00	4690.95	0.01	0.29	898.00	958.93	898.00	275.87	0.03	0.29	100.00	100.00	0.00	16011.00	15466.03	16625856.00	55.84	4478.26	4130.50
23	1	8	13793.00	27490.00	153.50	0	Spot (Block23, Row8, Column1)	1835.51	1642.00	1139.19	0.05	0.62	909.00	973.63	909.00	282.31	0.03	0.29	94.00	64.00	0.00	733.00	926.51	1191244.00	3.05	1164.27	1140.50
23	2	8	14109.00	27496.00	147.85	0	Spot (Block23, Row8, Column2)	6332.29	5900.50	3228.59	0.03	0.51	929.00	959.52	929.00	152.01	0.01	0.16	100.00	100.00	0.00	4971.50	5403.29	3786712.00	35.34	2075.09	1815.00
23	3	8	14394.00	27497.00	147.20	0	Spot (Block23, Row8, Column3)	18209.58	15030.00	13767.51	0.08	0.76	909.00	948.71	909.00	219.70	0.02	0.23	100.00	100.00	0.00	14121.00	17300.58	10743652.00	78.57	3851.11	3066.50
23	4	8	14703.00	27500.00	159.50	0	Spot (Block23, Row8, Column4)	63701.01	65535.00	6160.11	0.01	0.10	921.00	981.06	921.00	310.77	0.03	0.32	100.00	100.00	85.88	64614.00	62780.01	44654832.00	201.82	16439.09	13437.00
23	5	8	14988.00	27501.00	160.05	0	Spot (Block23, Row8, Column5)	1767.90	1627.00	480.41	0.04	0.27	936.00	1110.68	936.00	668.71	0.07	0.60	53.00	20.00	0.00	691.00	831.90	1256975.00	0.98	1176.51	1165.50
23	6	8	15305.00	27504.00	212.50	0	Spot (Block23, Row8, Column6)	47717.03	56178.00	18634.61	0.07	0.39	1012.00	1378.71	1012.00	1019.67	0.13	0.74	100.00	100.00	43.92	55166.00	46705.03	61603256.00	45.44	11902.82	11507.00
23	7	8	15604.00	27503.00	148.10	0	Spot (Block23, Row8, Column7)	29378.04	27695.00	17086.14	0.03	0.58	976.00	1172.35	976.00	674.54	0.08	0.58	100.00	100.00	1.84	26719.00	28402.04	17568080.00	41.81	6599.68	5064.50
23	8	8	15889.00	27508.00	157.65	0	Spot (Block23, Row8, Column8)	64187.32	65535.00	5100.39	0.01	0.08	952.00	1061.32	952.00	395.79	0.05	0.37	100.00	100.00	88.87	64583.00	63235.32	43840352.00	159.50	16882.60	13350.00
24	1	1	18322.00	25419.00	157.05	0	Spot (Block24, Row1, Column1)	51744.23	63485.50	16341.99	0.09	0.32	1188.00	1275.95	1188.00	358.75	0.03	0.28	100.00	100.00	48.97	62297.50	50556.23	35289844.00	140.68	12293.04	9787.00
24	2	1	18612.00	25426.00	148.60	0	Spot (Block24, Row1, Column2)	30828.15	28450.50	16017.10	0.03	0.52	1199.00	1320.76	1199.00	419.03	0.04	0.32	100.00	100.00	1.48	27251.50	29629.15	18805176.00	70.42	6886.47	6191.00
24	3	1	18918.00	25425.00	147.95	0	Spot (Block24, Row1, Column3)	21657.79	18961.00	14025.61	0.06	0.65	1161.00	1224.18	1161.00	452.65	0.02	0.37	100.00	100.00	0.00	17800.00	20496.79	12973016.00	45.14	5009.28	4246.00
24	4	1	19208.00	25428.00	149.65	0	Spot (Block24, Row1, Column4)	22065.36	21358.00	11399.38	0.01	0.52	1164.00	1247.27	1164.00	473.91	0.03	0.38	100.00	100.00	0.00	20194.00	20901.36	13548132.00	43.93	5394.86	4293.00
24	5	1	19518.00	25427.00	153.80	0	Spot (Block24, Row1, Column5)	38518.48	39423.00	24026.50	0.01	0.62	1173.00	1220.00	1173.00	263.23	0.02	0.22	100.00	100.00	32.92	38250.00	37345.48	24921580.00	141.70	7607.78	6152.50
24	6	1	19809.00	25435.00	149.50	0	Spot (Block24, Row1, Column6)	45307.52	48806.00	19879.72	0.03	0.44	1186.00	1243.98	1186.00	291.65	0.02	0.23	100.00	100.00	37.23	47620.00	44121.52	27501828.00	151.08	10909.70	8257.50
24	7	1	20106.00	25434.00	153.90	0	Spot (Block24, Row1, Column7)	59221.95	65535.00	11118.10	0.04	0.19	1190.00	1267.56	1190.00	769.21	0.03	0.61	100.00	100.00	69.17	64345.00	58031.95	38613044.00	75.34	13406.64	10841.50
24	8	1	20419.00	25440.00	157.60	0	Spot (Block24, Row1, Column8)	9794.01	9045.00	4610.72	0.03	0.47	1195.00	1347.63	1195.00	1542.85	0.05	1.14	98.00	89.00	0.00	7850.00	8599.01	6669723.00	5.47	3565.61	2460.00
24	1	2	18316.00	25723.00	256.80	0	Spot (Block24, Row2, Column1)	1343.46	1321.00	209.78	0.01	0.16	1196.00	1280.58	1196.00	351.19	0.03	0.27	8.00	1.00	0.00	125.00	147.46	2564670.00	0.18	1223.57	1188.00
24	2	2	18611.00	25723.00	135.70	0	Spot (Block24, Row2, Column2)	29901.91	29357.00	11655.91	0.01	0.39	1209.00	1313.79	1209.00	402.68	0.04	0.31	100.00	100.00	0.00	28148.00	28692.91	14891149.00	70.99	6910.24	6516.00
24	3	2	18913.00	25723.00	157.40	0	Spot (Block24, Row2, Column3)	2478.76	2309.00	729.66	0.03	0.29	1204.00	1299.10	1204.00	399.75	0.03	0.31	90.00	68.00	0.00	1105.00	1274.76	1688033.00	2.95	1557.84	1542.50
24	4	2	19214.00	25730.00	175.70	0	Spot (Block24, Row2, Column4)	18551.18	17964.00	8439.25	0.01	0.45	1201.00	1326.05	1201.00	425.93	0.04	0.32	100.00	100.00	0.00	16763.00	17350.18	16046767.00	40.44	4442.29	4284.00
24	5	2	19514.00	25729.00	186.65	0	Spot (Block24, Row2, Column5)	17358.79	17095.00	5599.47	0.01	0.32	1202.00	1311.14	1202.00	368.95	0.04	0.28	100.00	100.00	0.00	15893.00	16156.79	17028980.00	43.50	5326.94	4892.00
24	6	2	19810.00	25730.00	150.10	0	Spot (Block24, Row2, Column6)	11300.08	10421.00	5808.65	0.04	0.51	1252.00	1433.63	1252.00	686.61	0.06	0.48	100.00	100.00	0.00	9169.00	10048.08	6926950.00	14.37	3267.11	2861.00
24	7	2	20112.00	25731.00	151.85	0	Spot (Block24, Row2, Column7)	12118.03	11084.00	6569.57	0.04	0.54	1253.00	1306.82	1253.00	271.94	0.02	0.21	100.00	100.00	0.00	9831.00	10865.03	7634360.00	39.76	3468.77	3062.00
24	8	2	20411.00	25755.00	146.20	0	Spot (Block24, Row2, Column8)	1404.53	1407.00	120.14	0.00	0.09	1216.00	1387.76	1216.00	1569.99	0.06	1.13	0.00	0.00	0.00	191.00	188.53	816031.00	0.01	1316.83	1307.00
24	1	3	18313.00	26019.00	154.00	0	Spot (Block24, Row3, Column1)	41810.44	42973.00	21921.25	0.01	0.52	1170.00	1206.91	1170.00	225.55	0.01	0.19	100.00	100.00	33.74	41803.00	40640.44	27386000.00	180.02	7894.19	6367.00
24	2	3	18612.00	26025.00	151.75	0	Spot (Block24, Row3, Column2)	3235.83	3091.00	998.81	0.02	0.31	1200.00	1311.29	1200.00	459.37	0.04	0.35	99.00	88.00	0.00	1891.00	2035.83	2045042.00	4.19	1696.60	1674.00
24	3	3	18902.00	26024.00	147.95	0	Spot (Block24, Row3, Column3)	14153.40	11918.00	9202.73	0.07	0.65	1201.00	1251.01	1201.00	265.92	0.02	0.21	100.00	100.00	0.84	10717.00	12952.40	8449577.00	48.52	4340.74	3239.00
24	4	3	19212.00	26028.00	152.00	0	Spot (Block24, Row3, Column4)	49248.35	60008.00	18575.61	0.09	0.38	1215.00	1309.32	1215.00	365.53	0.03	0.28	100.00	100.00	47.23	58793.00	48033.35	31075928.00	131.15	12147.32	10040.00
24	5	3	19519.00	26035.00	150.10	0	Spot (Block24, Row3, Column5)	9047.68	6434.50	9674.79	0.15	1.07	1224.00	1430.01	1224.00	708.40	0.07	0.50	99.00	94.00	1.79	5210.50	7823.68	5555276.00	10.75	3212.62	1889.00
24	6	3	19812.00	26030.00	222.15	0	Spot (Block24, Row3, Column6)	52760.86	65535.00	14961.92	0.09	0.28	1354.00	1837.96	1354.00	1138.95	0.13	0.62	100.00	100.00	50.25	64181.00	51406.86	74762856.00	44.71	13213.14	12405.00
24	7	3	20115.00	26033.00	149.25	0	Spot (Block24, Row3, Column7)	33238.32	30014.00	21094.20	0.04	0.63	1277.00	1529.56	1277.00	859.52	0.08	0.56	100.00	100.00	11.35	28737.00	31961.32	20208952.00	36.89	6849.21	5640.00
24	8	3	20414.00	26036.00	158.85	0	Spot (Block24, Row3, Column8)	42390.30	42749.00	17202.06	0.00	0.41	1205.00	1291.77	1205.00	367.37	0.03	0.28	100.00	100.00	21.01	41544.00	41185.30	29461404.00	111.87	9164.11	7418.00
24	1	4	18308.00	26321.00	149.55	0	Spot (Block24, Row4, Column1)	49400.37	57922.50	18062.27	0.07	0.37	1185.00	1298.99	1185.00	480.02	0.04	0.37	100.00	100.00	45.10	56737.50	48215.37	30233228.00	100.21	11908.50	9247.00
24	2	4	18606.00	26326.00	174.40	0	Spot (Block24, Row4, Column2)	30630.25	27780.50	16299.53	0.04	0.53	1211.00	1427.32	1211.00	693.00	0.07	0.49	100.00	100.00	1.65	26569.50	29419.25	25974464.00	42.14	6220.19	6080.00
24	3	4	18910.00	26326.00	157.90	0	Spot (Block24, Row4, Column3)	64604.09	65535.00	4002.80	0.01	0.06	1243.00	1444.52	1243.00	723.86	0.07	0.50	100.00	100.00	91.75	64292.00	63361.09	44641848.00	87.25	17769.10	12525.00
24	4	4	19196.00	26328.00	163.65	0	Spot (Block24, Row4, Column4)	2471.97	2358.00	641.50	0.02	0.26	1236.00	1316.65	1236.00	375.98	0.03	0.29	96.00	75.00	0.00	1122.00	1235.97	1821843.00	3.07	1585.72	1550.00
24	5	4	19503.00	26341.00	149.60	0	Spot (Block24, Row4, Column5)	7483.99	3790.00	11985.93	0.30	1.60	1208.00	1266.01	1208.00	271.12	0.02	0.21	99.00	94.00	2.60	2582.00	6275.99	4602655.00	22.93	2475.38	1663.00
24	6	4	19812.00	26328.00	196.80	0	Spot (Block24, Row4, Column6)	17514.42	17436.00	4661.84	0.00	0.27	1293.00	1526.95	1293.00	802.09	0.07	0.53	100.00	100.00	0.00	16143.00	16221.42	19160782.00	19.93	5322.46	4952.00
24	7	4	20106.00	26335.00	149.05	0	Spot (Block24, Row4, Column7)	22329.12	17758.00	17215.79	0.10	0.77	1307.00	1501.23	1307.00	622.74	0.06	0.41	100.00	100.00	1.15	16451.00	21022.12	13598431.00	33.45	4898.55	4270.00
24	8	4	20413.00	26340.00	153.25	0	Spot (Block24, Row4, Column8)	8202.82	7093.50	4361.53	0.06	0.53	1242.00	1315.84	1242.00	295.60	0.03	0.22	100.00	100.00	0.00	5851.50	6960.82	5282619.00	23.30	2606.58	2332.00
24	1	5	18313.00	26626.00	147.90	0	Spot (Block24, Row5, Column1)	45870.97	51278.00	19648.72	0.05	0.43	1222.00	1503.02	1222.00	883.53	0.09	0.59	100.00	100.00	39.00	50056.00	44648.97	27522748.00	50.22	10143.92	8521.00
24	2	5	18609.00	26623.00	157.55	0	Spot (Block24, Row5, Column2)	49033.56	53155.00	16709.56	0.04	0.34	1294.00	1628.58	1294.00	933.83	0.10	0.57	100.00	100.00	37.37	51861.00	47739.56	33588248.00	50.76	10513.81	9084.00
24	3	5	18911.00	26624.00	164.20	0	Spot (Block24, Row5, Column3)	53792.61	65535.00	15975.37	0.09	0.30	1302.00	1545.18	1302.00	803.00	0.07	0.52	100.00	100.00	55.96	64233.00	52490.61	40183436.00	65.06	10233.87	9220.00
24	4	5	19207.00	26628.00	148.80	0	Spot (Block24, Row5, Column4)	37594.01	35637.00	22475.75	0.02	0.60	1247.00	1403.71	1247.00	628.42	0.05	0.45	100.00	100.00	25.08	34390.00	36347.01	22782060.00	57.59	7867.20	6072.00
24	5	5	19511.00	26626.00	156.45	0	Spot (Block24, Row5, Column5)	64316.76	65535.00	5112.23	0.01	0.08	1211.00	1309.85	1211.00	405.38	0.03	0.31	100.00	100.00	89.61	64324.00	63105.76	43349900.00	155.43	19326.81	14791.00
24	6	5	19809.00	26628.00	150.05	0	Spot (Block24, Row5, Column6)	11600.32	10682.00	5599.45	0.04	0.48	1254.00	1400.39	1254.00	580.88	0.05	0.41	100.00	100.00	0.00	9428.00	10346.32	7134194.00	17.56	3461.16	3049.50
24	7	5	20114.00	26635.00	211.95	0	Spot (Block24, Row5, Column7)	52977.28	65535.00	16167.22	0.09	0.31	1375.00	1652.91	1375.00	865.61	0.08	0.52	100.00	100.00	56.34	64160.00	51602.28	68076536.00	59.29	13217.33	12795.00
24	8	5	20414.00	26635.00	152.50	0	Spot (Block24, Row5, Column8)	40461.30	44826.00	24187.27	0.04	0.60	1305.00	1471.59	1305.00	629.96	0.05	0.43	100.00	100.00	37.95	43521.00	39156.30	26016752.00	61.89	7059.39	5745.00
24	1	6	18307.00	26925.00	220.15	0	Spot (Block24, Row6, Column1)	49771.02	55318.50	16683.81	0.05	0.34	1358.00	1976.94	1358.00	1416.43	0.16	0.72	100.00	100.00	46.46	53960.50	48413.02	68983256.00	33.74	13202.03	13116.00
24	2	6	18606.00	26922.00	217.80	0	Spot (Block24, Row6, Column2)	49620.54	59011.00	17610.04	0.08	0.35	1424.00	1883.43	1424.00	1219.60	0.12	0.65	100.00	100.00	43.51	57587.00	48196.54	67633400.00	39.14	12529.20	11723.50
24	3	6	18896.00	26925.00	149.85	0	Spot (Block24, Row6, Column3)	55753.76	65535.00	14456.49	0.07	0.26	1321.00	1572.55	1321.00	840.53	0.08	0.53	100.00	100.00	60.39	64214.00	54432.76	34065808.00	64.46	14242.74	11382.50
24	4	6	19209.00	26927.00	148.60	0	Spot (Block24, Row6, Column4)	7870.16	6899.00	4252.58	0.06	0.54	1236.00	1316.72	1236.00	329.65	0.03	0.25	100.00	100.00	0.00	5663.00	6634.16	4737837.00	19.88	2737.27	2502.00
24	5	6	19506.00	26930.00	153.75	0	Spot (Block24, Row6, Column5)	64145.40	65535.00	5625.85	0.01	0.09	1252.00	1369.50	1252.00	461.19	0.04	0.34	100.00	100.00	89.42	64283.00	62893.40	41823184.00	136.12	17074.31	13345.50
24	6	6	19807.00	26931.00	151.45	0	Spot (Block24, Row6, Column6)	5405.48	4487.00	3076.78	0.08	0.57	1288.00	1426.21	1288.00	592.43	0.04	0.42	91.00	79.00	0.00	3199.00	4117.48	3394642.00	6.72	2104.29	2057.00
24	7	6	20108.00	26934.00	153.55	0	Spot (Block24, Row6, Column7)	44826.29	52631.00	21496.06	0.07	0.48	1324.00	1510.99	1324.00	693.70	0.06	0.46	100.00	100.00	40.46	51307.00	43502.29	29137272.00	62.44	9103.90	6798.50
24	8	6	20414.00	26938.00	152.40	0	Spot (Block24, Row6, Column8)	46291.19	56408.00	21522.62	0.09	0.46	1315.00	1384.82	1315.00	268.81	0.02	0.19	100.00	100.00	45.84	55093.00	44976.19	29487684.00	167.06	9641.87	7738.00
24	1	7	18306.00	27222.00	166.55	0	Spot (Block24, Row7, Column1)	40707.89	38237.50	19421.29	0.03	0.48	1294.00	1657.28	1294.00	1018.64	0.11	0.61	100.00	100.00	22.15	36943.50	39413.89	31426664.00	38.34	7494.34	7288.00
24	2	7	18604.00	27224.00	156.95	0	Spot (Block24, Row7, Column2)	3489.58	2873.00	1745.75	0.08	0.50	1383.00	1623.24	1383.00	849.74	0.07	0.52	70.00	44.00	0.00	1490.00	2106.58	2358955.00	2.20	1781.59	1793.00
24	3	7	18894.00	27230.00	195.25	0	Spot (Block24, Row7, Column3)	1533.34	1506.00	175.76	0.01	0.11	1286.00	1337.12	1286.00	255.82	0.02	0.19	41.00	4.00	0.00	220.00	247.34	1660612.00	0.77	1379.79	1384.00
24	4	7	19206.00	27231.00	157.70	0	Spot (Block24, Row7, Column4)	2706.72	2392.00	899.85	0.05	0.33	1226.00	1311.05	1226.00	343.99	0.03	0.26	99.00	80.00	0.00	1166.00	1480.72	1859520.00	4.06	1608.55	1585.00
24	5	7	19508.00	27230.00	184.40	0	Spot (Block24, Row7, Column5)	15621.37	13848.50	8343.84	0.05	0.53	1285.00	1538.31	1285.00	802.81	0.08	0.52	100.00	100.00	0.00	12563.50	14336.37	14965272.00	17.54	4149.81	4110.00
24	6	7	19805.00	27227.00	210.20	0	Spot (Block24, Row7, Column6)	50711.21	65535.00	18533.38	0.11	0.37	1416.00	1951.43	1416.00	1293.58	0.14	0.66	100.00	100.00	53.03	64119.00	49295.21	63693940.00	37.69	12935.91	12867.00
24	7	7	20091.00	27236.00	154.00	0	Spot (Block24, Row7, Column7)	51176.32	60657.00	16754.57	0.07	0.33	1383.00	1668.61	1383.00	948.76	0.08	0.57	100.00	100.00	45.86	59274.00	49793.32	33367212.00	52.18	11902.33	9090.00
24	8	7	20408.00	27241.00	192.70	0	Spot (Block24, Row7, Column8)	30355.71	30613.00	7778.61	0.00	0.26	1341.00	1417.51	1341.00	327.61	0.02	0.23	100.00	100.00	0.00	29272.00	29014.71	31661012.00	88.33	8475.29	8241.50
24	1	8	18291.00	27524.00	154.55	0	Spot (Block24, Row8, Column1)	2197.87	2121.00	648.23	0.02	0.29	1203.00	1305.22	1203.00	507.14	0.04	0.39	71.00	43.00	0.00	918.00	994.87	1439603.00	1.76	1470.82	1432.50
24	2	8	18606.00	27524.00	149.05	0	Spot (Block24, Row8, Column2)	10531.32	9418.00	5514.43	0.05	0.52	1286.00	1331.41	1286.00	473.76	0.02	0.36	100.00	100.00	0.00	8132.00	9245.32	6392511.00	19.42	3298.99	3015.50
24	3	8	18895.00	27523.00	149.50	0	Spot (Block24, Row8, Column3)	23540.27	18971.00	17489.79	0.09	0.74	1279.00	1328.86	1279.00	335.53	0.02	0.25	100.00	100.00	1.15	17692.00	22261.27	14336027.00	66.20	5040.74	3847.00
24	4	8	19204.00	27527.00	156.10	0	Spot (Block24, Row8, Column4)	59580.21	65535.00	10571.04	0.04	0.18	1270.00	1324.24	1270.00	350.09	0.02	0.26	100.00	100.00	68.15	64265.00	58310.21	40038256.00	166.40	15038.41	11559.00
24	5	8	19491.00	27527.00	151.80	0	Spot (Block24, Row8, Column5)	2408.00	2322.50	558.08	0.02	0.23	1257.00	1449.32	1257.00	726.30	0.06	0.50	71.00	27.00	0.00	1065.50	1151.00	1521857.00	1.32	1527.84	1487.50
24	6	8	19808.00	27532.00	221.60	0	Spot (Block24, Row8, Column6)	52140.01	65535.00	16196.15	0.10	0.31	1459.00	1904.44	1459.00	1225.31	0.12	0.64	100.00	100.00	53.02	64076.00	50681.01	73257464.00	41.00	13020.15	12782.00
24	7	8	20105.00	27533.00	148.15	0	Spot (Block24, Row8, Column7)	28682.23	27286.50	16375.98	0.02	0.57	1401.00	1641.02	1401.00	840.25	0.07	0.51	100.00	100.00	0.67	25885.50	27281.23	17151980.00	32.18	7283.92	5909.00
24	8	8	20391.00	27539.00	155.85	0	Spot (Block24, Row8, Column8)	63078.45	65535.00	6427.22	0.02	0.10	1397.00	1530.08	1397.00	470.23	0.04	0.31	100.00	100.00	81.02	64138.00	61681.45	42199868.00	130.89	15741.10	13295.50
25	1	1	4786.00	29833.00	150.00	0	Spot (Block25, Row1, Column1)	56991.68	65535.00	12380.30	0.06	0.22	1970.00	2092.99	1970.00	600.96	0.03	0.29	100.00	100.00	57.49	63565.00	55021.68	34993168.00	91.35	16447.04	14428.00
25	2	1	5080.00	29841.00	148.35	0	Spot (Block25, Row1, Column2)	62118.86	65535.00	8016.94	0.02	0.13	1807.00	2075.90	1807.00	2088.02	0.06	1.01	100.00	100.00	78.54	63728.00	60311.86	37333748.00	28.76	16193.88	13390.00
25	3	1	5389.00	29843.00	142.20	0	Spot (Block25, Row1, Column3)	42717.54	47538.00	22026.65	0.05	0.52	1752.00	1850.77	1752.00	449.20	0.02	0.24	100.00	100.00	36.61	45786.00	40965.54	23452028.00	90.98	9762.62	8094.00
25	4	1	5675.00	29844.00	145.90	0	Spot (Block25, Row1, Column4)	57716.52	65535.00	12759.47	0.06	0.22	1782.00	1948.61	1782.00	749.12	0.04	0.38	100.00	100.00	64.90	63753.00	55934.52	33706704.00	74.44	14077.23	11858.50
25	5	1	5983.00	29841.00	149.50	0	Spot (Block25, Row1, Column5)	56021.71	65535.00	16204.98	0.07	0.29	1789.00	1870.16	1789.00	410.82	0.02	0.22	100.00	100.00	68.40	63746.00	54232.71	34397596.00	131.81	14601.89	11361.00
25	6	1	6277.00	29848.00	144.40	0	Spot (Block25, Row1, Column6)	62024.55	65535.00	7284.67	0.02	0.12	1818.00	1924.50	1818.00	427.90	0.02	0.22	100.00	100.00	74.91	63717.00	60206.55	34858072.00	140.45	19287.92	15679.50
25	7	1	6575.00	29848.00	153.85	0	Spot (Block25, Row1, Column7)	64256.88	65535.00	6054.76	0.01	0.09	1866.00	1935.14	1866.00	379.40	0.02	0.20	100.00	100.00	94.17	63669.00	62390.88	41895872.00	164.26	18918.95	14072.00
25	8	1	6888.00	29851.00	181.50	0	Spot (Block25, Row1, Column8)	2773.82	2661.00	544.66	0.02	0.20	1838.00	1875.96	1838.00	249.35	0.01	0.13	93.00	74.00	0.00	823.00	935.82	2560234.00	3.60	2062.49	2028.00
25	1	2	4764.00	30145.00	197.80	0	Spot (Block25, Row2, Column1)	2086.28	2087.00	162.61	0.00	0.08	1922.00	2026.30	1922.00	468.07	0.02	0.23	3.00	0.00	0.00	165.00	164.28	2307429.00	0.13	2004.92	2009.50
25	2	2	5075.00	30139.00	127.15	0	Spot (Block25, Row2, Column2)	56047.52	65535.00	13810.41	0.07	0.25	1802.00	1952.44	1802.00	624.05	0.03	0.32	100.00	100.00	56.28	63733.00	54245.52	24100544.00	86.68	12720.07	12180.00
25	3	2	5383.00	30140.00	141.40	0	Spot (Block25, Row2, Column3)	3819.14	3542.50	1015.83	0.03	0.27	1787.00	1964.11	1787.00	825.68	0.04	0.42	92.00	54.00	0.00	1755.50	2032.14	2062333.00	2.25	2342.26	2256.50
25	4	2	5685.00	30147.00	181.45	0	Spot (Block25, Row2, Column4)	33714.49	30308.00	19335.45	0.05	0.57	1821.00	2119.41	1821.00	1049.73	0.07	0.50	100.00	100.00	9.96	28487.00	31893.49	31152288.00	30.10	8199.99	8185.00
25	5	2	5988.00	30145.00	165.60	0	Spot (Block25, Row2, Column5)	26232.05	26308.00	9963.17	0.00	0.38	1808.00	1994.17	1808.00	735.41	0.04	0.37	100.00	100.00	0.00	24500.00	24424.05	19988824.00	32.96	7582.29	6976.00
25	6	2	6276.00	30146.00	140.95	0	Spot (Block25, Row2, Column6)	27300.93	25880.50	14301.85	0.02	0.52	1879.00	2080.77	1879.00	882.07	0.04	0.42	100.00	100.00	0.37	24001.50	25421.93	14687901.00	28.59	7268.85	5893.00
25	7	2	6584.00	30149.00	142.55	0	Spot (Block25, Row2, Column7)	35548.13	32976.00	20287.00	0.03	0.57	1888.00	2001.32	1888.00	673.27	0.03	0.34	100.00	100.00	12.30	31088.00	33660.13	19658160.00	49.83	7952.11	6077.00
25	8	2	6876.00	30143.00	221.85	0	Spot (Block25, Row2, Column8)	2042.67	2007.00	225.42	0.01	0.11	1818.00	1900.82	1818.00	431.64	0.02	0.23	18.00	0.00	0.00	189.00	224.67	2880168.00	0.33	1845.06	1837.00
25	1	3	4783.00	30435.00	146.40	0	Spot (Block25, Row3, Column1)	57045.73	65535.00	14279.94	0.06	0.25	1887.00	1931.49	1887.00	319.23	0.01	0.17	100.00	100.00	66.61	63648.00	55158.73	33314956.00	172.65	14797.22	12373.00
25	2	3	5082.00	30442.00	143.15	0	Spot (Block25, Row3, Column2)	4816.92	4433.00	1586.49	0.04	0.33	1798.00	1911.03	1798.00	463.70	0.03	0.24	100.00	95.00	0.00	2635.00	3018.92	2663755.00	6.27	2604.96	2461.00
25	3	3	5369.00	30438.00	137.35	0	Spot (Block25, Row3, Column3)	16306.93	14463.00	10814.79	0.05	0.66	1795.00	1846.07	1795.00	291.22	0.01	0.16	100.00	100.00	1.96	12668.00	14511.93	8300225.00	49.66	5636.97	4371.00
25	4	3	5679.00	30445.00	145.25	0	Spot (Block25, Row3, Column4)	63116.29	65535.00	5798.47	0.02	0.09	1795.00	1958.43	1795.00	728.28	0.04	0.37	100.00	100.00	80.42	63740.00	61321.29	36418396.00	83.98	17941.00	14591.00
25	5	3	5977.00	30441.00	134.65	0	Spot (Block25, Row3, Column5)	14370.94	10510.50	13198.48	0.14	0.92	1786.00	1951.78	1786.00	679.71	0.04	0.35	100.00	100.00	3.51	8724.50	12584.94	6955535.00	18.27	5182.59	4315.00
25	6	3	6282.00	30446.00	225.60	0	Spot (Block25, Row3, Column6)	45795.91	40217.00	17774.74	0.06	0.39	1986.00	2344.83	1986.00	1226.78	0.07	0.52	100.00	100.00	38.27	38231.00	43809.91	66770988.00	35.42	14530.76	13934.00
25	7	3	6585.00	30450.00	146.40	0	Spot (Block25, Row3, Column7)	54342.05	65535.00	16769.51	0.08	0.31	1906.00	2138.18	1906.00	954.60	0.05	0.45	100.00	100.00	60.07	63629.00	52436.05	31844668.00	54.69	13161.99	10440.50
25	8	3	6881.00	30450.00	157.60	0	Spot (Block25, Row3, Column8)	60610.64	65535.00	10129.73	0.03	0.17	1875.00	2015.27	1875.00	641.77	0.03	0.32	100.00	100.00	72.55	63660.00	58735.64	41518664.00	91.30	15153.87	14367.50
25	1	4	4782.00	30738.00	144.65	0	Spot (Block25, Row4, Column1)	60827.00	65535.00	9183.53	0.03	0.15	1881.00	1987.74	1881.00	439.82	0.02	0.22	100.00	100.00	73.27	63654.00	58946.00	34367524.00	133.78	18272.62	15172.00
25	2	4	5079.00	30741.00	157.80	0	Spot (Block25, Row4, Column2)	13042.40	11843.50	5325.92	0.04	0.41	1815.00	1994.29	1815.00	521.34	0.04	0.26	100.00	100.00	0.00	10028.50	11227.40	8947086.00	21.19	4303.46	4158.50
25	3	4	5380.00	30740.00	155.20	0	Spot (Block25, Row4, Column3)	64944.83	65535.00	3313.68	0.00	0.05	1820.00	1958.95	1820.00	470.46	0.03	0.24	100.00	100.00	95.35	63715.00	63124.83	43318604.00	133.88	18340.69	15170.50
25	4	4	5670.00	30743.00	147.20	0	Spot (Block25, Row4, Column4)	3993.19	3906.00	959.87	0.01	0.24	1785.00	1854.14	1785.00	317.70	0.02	0.17	100.00	98.00	0.00	2121.00	2208.19	2363968.00	6.73	2411.87	2332.00
25	5	4	5960.00	30743.00	145.15	0	Spot (Block25, Row4, Column5)	4909.84	4162.50	3301.41	0.07	0.67	1882.00	1933.03	1882.00	323.68	0.01	0.17	100.00	96.00	0.00	2280.50	3027.84	2808429.00	9.20	2553.99	2415.50
25	6	4	6282.00	30739.00	180.15	0	Spot (Block25, Row4, Column6)	31861.34	31613.00	14072.00	0.00	0.44	1998.00	2229.52	1998.00	874.87	0.05	0.39	100.00	100.00	1.10	29615.00	29863.34	28961960.00	33.87	8354.10	6689.00
25	7	4	6576.00	30748.00	145.45	0	Spot (Block25, Row4, Column7)	45832.21	59139.50	22184.46	0.11	0.48	1984.00	2207.77	1984.00	874.40	0.05	0.40	100.00	100.00	47.40	57155.50	43848.21	26491168.00	49.89	10491.16	8910.00
25	8	4	6875.00	30758.00	145.45	0	Spot (Block25, Row4, Column8)	27018.12	24467.00	15610.24	0.04	0.58	1961.00	2096.55	1961.00	619.80	0.03	0.30	100.00	100.00	0.87	22506.00	25057.12	15535418.00	40.21	7122.60	5809.50
25	1	5	4780.00	31038.00	146.15	0	Spot (Block25, Row5, Column1)	64692.27	65535.00	3674.78	0.01	0.06	1912.00	2115.74	1912.00	800.73	0.04	0.38	100.00	100.00	89.83	63623.00	62780.27	37521832.00	78.15	19519.94	17632.00
25	2	5	5077.00	31036.00	154.15	0	Spot (Block25, Row5, Column2)	60474.41	65535.00	9744.00	0.03	0.16	1903.00	2187.75	1903.00	883.55	0.06	0.40	100.00	100.00	70.92	63632.00	58571.41	39308712.00	65.97	15779.93	12884.50
25	3	5	5376.00	31039.00	148.35	0	Spot (Block25, Row5, Column3)	44253.95	48315.00	20201.72	0.04	0.46	1886.00	2092.80	1886.00	689.43	0.05	0.33	100.00	100.00	34.94	46429.00	42367.95	26596776.00	61.15	9436.19	8812.00
25	4	5	5676.00	31045.00	146.05	0	Spot (Block25, Row5, Column4)	52469.19	65535.00	18408.17	0.10	0.35	1861.00	1959.94	1861.00	423.08	0.02	0.22	100.00	100.00	58.30	63674.00	50608.19	30327396.00	119.39	12732.00	10021.50
25	5	5	5978.00	31044.00	155.25	0	Spot (Block25, Row5, Column5)	65084.41	65535.00	2744.41	0.00	0.04	1934.00	2024.43	1934.00	413.06	0.02	0.20	100.00	100.00	96.22	63601.00	63150.41	43086280.00	152.67	20340.45	17183.00
25	6	5	6279.00	31046.00	141.45	0	Spot (Block25, Row5, Column6)	33711.57	32065.50	17192.76	0.02	0.51	2039.00	2220.51	2039.00	734.82	0.04	0.33	100.00	100.00	4.61	30026.50	31672.57	18271692.00	42.86	8763.52	7344.00
25	7	5	6582.00	31048.00	239.55	0	Spot (Block25, Row5, Column7)	59370.77	65535.00	11965.58	0.04	0.20	2214.00	2502.16	2214.00	1063.48	0.05	0.43	100.00	100.00	68.99	63321.00	57156.77	98615992.00	53.47	15906.83	15309.00
25	8	5	6883.00	31051.00	150.35	0	Spot (Block25, Row5, Column8)	56973.74	65535.00	15378.66	0.06	0.27	2099.00	2243.44	2099.00	726.14	0.03	0.32	100.00	100.00	71.01	63436.00	54874.74	35380976.00	75.37	15817.41	12565.00
25	1	6	4775.00	31339.00	227.30	0	Spot (Block25, Row6, Column1)	38747.45	26806.00	19839.76	0.16	0.51	1998.00	2412.83	1998.00	1336.17	0.08	0.55	100.00	100.00	28.36	24808.00	36749.45	57385380.00	27.19	13489.21	13812.00
25	2	6	5080.00	31338.00	240.85	0	Spot (Block25, Row6, Column2)	56220.80	65535.00	13866.04	0.07	0.25	1979.00	2399.08	1979.00	1386.45	0.08	0.58	100.00	99.00	52.81	63556.00	54241.80	94114496.00	38.82	15646.27	14668.00
25	3	6	5367.00	31341.00	146.60	0	Spot (Block25, Row6, Column3)	64868.82	65535.00	3421.45	0.00	0.05	1884.00	2086.69	1884.00	777.18	0.04	0.37	100.00	100.00	92.87	63651.00	62984.82	38208060.00	80.78	19814.07	14926.00
25	4	6	5679.00	31342.00	140.35	0	Spot (Block25, Row6, Column4)	15635.55	13676.00	8372.19	0.06	0.54	1932.00	2013.57	1932.00	395.91	0.02	0.20	100.00	100.00	0.00	11744.00	13703.55	8286841.00	34.41	5004.34	4500.00
25	5	6	5978.00	31343.00	153.60	0	Spot (Block25, Row6, Column5)	65018.12	65535.00	3251.08	0.00	0.05	2012.00	2242.75	2012.00	799.63	0.05	0.36	100.00	100.00	96.13	63523.00	63006.12	42002092.00	78.51	21461.03	16279.00
25	6	6	6276.00	31345.00	139.20	0	Spot (Block25, Row6, Column6)	19082.95	15514.00	13420.90	0.09	0.70	2147.00	2316.34	2147.00	773.53	0.03	0.33	100.00	99.00	0.58	13367.00	16935.95	9942219.00	21.68	5886.08	5063.00
25	7	6	6578.00	31349.00	147.90	0	Spot (Block25, Row6, Column7)	62785.51	65535.00	7073.18	0.02	0.11	2245.00	2450.77	2245.00	846.36	0.04	0.35	100.00	100.00	81.88	63290.00	60540.51	37420476.00	71.29	20213.75	16243.00
25	8	6	6880.00	31354.00	149.65	0	Spot (Block25, Row6, Column8)	62078.54	65535.00	7934.02	0.02	0.13	2175.00	2265.07	2175.00	487.92	0.02	0.22	100.00	100.00	79.34	63360.00	59903.54	37868232.00	122.59	18663.45	13396.00
25	1	7	4774.00	31639.00	149.70	0	Spot (Block25, Row7, Column1)	18961.26	17685.00	8389.52	0.03	0.44	1962.00	2173.52	1962.00	714.56	0.04	0.33	100.00	100.00	0.00	15723.00	16999.26	11547409.00	23.49	5167.40	4804.50
25	2	7	5073.00	31640.00	141.85	0	Spot (Block25, Row7, Column2)	6566.52	5424.00	3417.68	0.08	0.52	1929.50	2179.79	1929.50	1575.02	0.05	0.72	76.00	53.00	0.00	3494.50	4637.02	3565618.00	2.79	3070.06	2852.00
25	3	7	5380.00	31621.00	202.05	0	Spot (Block25, Row7, Column3)	2129.94	2108.00	181.91	0.00	0.09	1876.00	2001.26	1876.00	1415.17	0.03	0.71	0.00	0.00	0.00	232.00	253.94	2460080.00	0.09	1975.97	1975.00
25	4	7	5678.00	31645.00	150.85	0	Spot (Block25, Row7, Column4)	4547.96	3953.00	1877.69	0.06	0.41	1976.00	2236.63	1976.00	1367.46	0.05	0.61	65.00	38.00	0.00	1977.00	2571.96	2847020.00	1.69	2486.60	2456.00
25	5	7	5974.00	31646.00	171.60	0	Spot (Block25, Row7, Column5)	33160.52	28711.00	18733.01	0.06	0.56	2150.00	2673.82	2150.00	1664.10	0.09	0.62	100.00	100.00	7.45	26561.00	31010.52	27158536.00	18.32	7926.52	7811.00
25	6	7	6271.00	31644.00	241.95	0	Spot (Block25, Row7, Column6)	58022.11	65535.00	11887.49	0.05	0.20	2369.00	3091.50	2369.00	2470.55	0.12	0.80	100.00	100.00	57.82	63166.00	55653.11	98348448.00	22.23	15741.82	14782.00
25	7	7	6556.00	31652.00	147.95	0	Spot (Block25, Row7, Column7)	63773.97	65535.00	5421.78	0.01	0.09	2301.00	2727.59	2301.00	2126.23	0.07	0.78	100.00	100.00	83.97	63234.00	61472.97	38200936.00	28.71	20526.17	15821.00
25	8	7	6876.00	31652.00	178.65	0	Spot (Block25, Row7, Column8)	52878.20	57155.50	12964.83	0.03	0.25	2203.00	2372.87	2203.00	1447.54	0.03	0.61	100.00	100.00	33.37	54952.50	50675.20	47379164.00	34.89	14457.91	12983.00
25	1	8	4757.00	31941.00	168.85	0	Spot (Block25, Row8, Column1)	2522.18	2500.50	295.98	0.00	0.12	1907.00	1992.45	1907.00	323.91	0.02	0.16	85.00	43.00	0.00	593.50	615.18	2012700.00	1.64	2111.53	2085.00
25	2	8	5073.00	31942.00	140.60	0	Spot (Block25, Row8, Column2)	22758.12	20846.00	12825.21	0.04	0.56	1927.00	2030.30	1927.00	1302.92	0.02	0.64	100.00	100.00	0.00	18919.00	20831.12	12266628.00	15.91	6315.84	5522.00
25	3	8	5363.00	31941.00	143.40	0	Spot (Block25, Row8, Column3)	40824.86	43114.50	23479.81	0.02	0.58	1911.00	2060.12	1911.00	1376.40	0.03	0.67	100.00	100.00	36.20	41203.50	38913.86	22780364.00	28.16	9428.73	6914.00
25	4	8	5674.00	31946.00	152.35	0	Spot (Block25, Row8, Column4)	64384.43	65535.00	5067.94	0.01	0.08	1993.00	2125.25	1993.00	812.02	0.03	0.38	100.00	100.00	91.85	63542.00	62391.43	41077632.00	76.67	18447.05	15934.50
25	5	8	5961.00	31947.00	144.15	0	Spot (Block25, Row8, Column5)	3847.87	3665.00	923.02	0.02	0.24	2116.00	2482.68	2116.00	1498.39	0.07	0.60	52.00	11.00	0.00	1549.00	1731.87	2166351.00	0.91	2594.91	2559.00
25	6	8	6276.00	31949.00	219.50	0	Spot (Block25, Row8, Column6)	45796.73	43924.00	19054.19	0.02	0.42	2400.00	2781.45	2400.00	1331.23	0.06	0.48	100.00	100.00	44.66	41524.00	43396.73	63062712.00	32.31	14748.16	14893.00
25	7	8	6574.00	31953.00	142.60	0	Spot (Block25, Row8, Column7)	50570.00	64358.00	18320.14	0.10	0.36	2362.00	2578.01	2362.00	924.58	0.04	0.36	100.00	100.00	48.55	61996.00	48208.00	27914808.00	51.91	12601.34	11009.00
25	8	8	6858.00	31951.00	148.40	0	Spot (Block25, Row8, Column8)	64874.26	65535.00	3161.57	0.00	0.05	2251.00	2418.80	2251.00	1426.12	0.03	0.59	100.00	100.00	94.21	63284.00	62623.26	39249268.00	43.79	21183.31	17044.50
26	1	1	9291.00	29862.00	152.45	0	Spot (Block26, Row1, Column1)	54864.35	65535.00	14299.92	0.08	0.26	1739.00	1871.47	1739.00	612.02	0.03	0.33	100.00	100.00	55.68	63796.00	53125.35	34784268.00	86.59	13814.49	11281.00
26	2	1	9581.00	29869.00	153.25	0	Spot (Block26, Row1, Column2)	61198.23	65535.00	9781.08	0.03	0.16	1714.00	1894.40	1714.00	617.86	0.04	0.33	100.00	100.00	75.89	63821.00	59484.23	39595604.00	95.98	14272.25	12429.50
26	3	1	9887.00	29868.00	139.75	0	Spot (Block26, Row1, Column3)	32492.77	28251.00	20044.72	0.06	0.62	1667.00	1769.65	1667.00	469.80	0.03	0.27	100.00	100.00	8.08	26584.00	30825.77	17286160.00	65.40	7592.75	6337.00
26	4	1	10178.00	29870.00	146.65	0	Spot (Block26, Row1, Column4)	59592.77	65535.00	10838.63	0.04	0.18	1679.00	1821.24	1679.00	566.42	0.04	0.31	100.00	100.00	68.31	63856.00	57913.77	34981228.00	101.99	15436.71	13997.00
26	5	1	10486.00	29871.00	148.10	0	Spot (Block26, Row1, Column5)	42679.09	48385.50	23404.99	0.05	0.55	1694.00	1805.69	1694.00	489.22	0.03	0.27	100.00	100.00	42.00	46691.50	40985.09	25607588.00	83.55	9069.95	7217.00
26	6	1	10777.00	29876.00	144.20	0	Spot (Block26, Row1, Column6)	58086.54	65535.00	11955.17	0.05	0.21	1704.00	2054.07	1704.00	3214.33	0.08	1.56	100.00	100.00	64.36	63831.00	56382.54	32761048.00	17.43	16201.02	12769.50
26	7	1	11073.00	29876.00	154.40	0	Spot (Block26, Row1, Column7)	64572.71	65535.00	4489.09	0.01	0.07	1714.00	2049.88	1714.00	3193.41	0.08	1.56	100.00	100.00	93.92	63821.00	62858.71	42489232.00	19.58	19458.92	14395.00
26	8	1	11402.00	29878.00	181.30	0	Spot (Block26, Row1, Column8)	2742.29	2612.00	664.73	0.02	0.24	1715.00	1799.54	1715.00	641.67	0.02	0.36	63.00	35.00	0.00	897.00	1027.29	2531130.00	1.47	2054.28	2076.00
26	1	2	9256.00	30167.00	235.55	0	Spot (Block26, Row2, Column1)	1926.71	1889.00	190.58	0.01	0.10	1766.00	1868.67	1766.00	572.53	0.02	0.31	2.00	0.00	0.00	123.00	160.71	3076948.00	0.10	1789.73	1767.50
26	2	2	9584.00	30168.00	137.60	0	Spot (Block26, Row2, Column2)	41823.60	40925.00	15657.35	0.01	0.37	1715.00	1861.36	1715.00	572.09	0.04	0.31	100.00	100.00	10.53	39210.00	40108.60	21455556.00	69.85	9469.23	9165.00
26	3	2	9869.00	30167.00	170.00	0	Spot (Block26, Row2, Column3)	2674.62	2404.00	1098.56	0.05	0.41	1676.00	1805.88	1676.00	755.97	0.03	0.42	47.00	19.00	0.00	728.00	998.62	2145049.00	1.15	1871.55	1832.00
26	4	2	10187.00	30175.00	178.60	0	Spot (Block26, Row2, Column4)	28726.42	26789.00	14692.43	0.03	0.51	1717.00	1969.79	1717.00	785.26	0.06	0.40	100.00	100.00	0.56	25072.00	27009.42	25767624.00	34.07	7120.91	7252.50
26	5	2	10485.00	30172.00	197.15	0	Spot (Block26, Row2, Column5)	18329.44	17608.00	6333.37	0.02	0.35	1766.00	1954.40	1766.00	613.92	0.04	0.31	100.00	100.00	0.00	15842.00	16563.44	20144064.00	26.67	5523.30	5291.50
26	6	2	10775.00	30173.00	144.15	0	Spot (Block26, Row2, Column6)	30425.37	28310.00	17610.06	0.03	0.58	1795.00	2061.04	1795.00	963.67	0.06	0.47	100.00	100.00	3.17	26515.00	28630.37	17281616.00	29.43	6971.80	5703.50
26	7	2	11083.00	30177.00	146.25	0	Spot (Block26, Row2, Column7)	18697.04	16552.50	10763.89	0.05	0.58	1756.00	1871.52	1756.00	620.45	0.03	0.33	100.00	100.00	0.00	14796.50	16941.04	10956464.00	27.12	4853.82	4212.50
26	8	2	11391.00	30177.00	199.95	0	Spot (Block26, Row2, Column8)	1958.13	1926.50	207.36	0.01	0.11	1691.00	1797.46	1691.00	766.44	0.03	0.43	2.00	0.00	0.00	235.50	267.13	2232267.00	0.21	1820.33	1792.50
26	1	3	9284.00	30462.00	148.90	0	Spot (Block26, Row3, Column1)	55580.75	65535.00	15760.21	0.07	0.28	1728.00	1798.71	1728.00	338.41	0.02	0.19	100.00	100.00	63.32	63807.00	53852.75	33793356.00	158.93	13666.68	11222.00
26	2	3	9587.00	30469.00	148.20	0	Spot (Block26, Row3, Column2)	3445.50	3341.50	929.45	0.01	0.27	1697.00	1816.02	1697.00	491.17	0.03	0.27	99.00	74.00	0.00	1644.50	1748.50	2060411.00	3.32	2223.85	2168.00
26	3	3	9880.00	30462.00	147.50	0	Spot (Block26, Row3, Column3)	7236.65	5440.00	7113.37	0.12	0.98	1664.00	1782.86	1664.00	1299.80	0.03	0.73	93.00	68.00	0.51	3776.00	5572.65	4284099.00	4.20	3198.93	2311.00
26	4	3	10182.00	30469.00	147.70	0	Spot (Block26, Row3, Column4)	62136.02	65535.00	7348.60	0.02	0.12	1685.00	2032.49	1685.00	2926.52	0.08	1.44	100.00	100.00	76.77	63850.00	60451.02	36909104.00	20.54	18320.66	14913.00
26	5	3	10490.00	30469.00	151.90	0	Spot (Block26, Row3, Column5)	4787.25	3788.50	5410.44	0.10	1.13	1736.00	2178.04	1736.00	2830.20	0.10	1.30	34.00	4.00	0.16	2052.50	3051.25	3035118.00	0.92	2464.52	2234.00
26	6	3	10784.00	30473.00	220.00	0	Spot (Block26, Row3, Column6)	55649.67	65535.00	12887.12	0.07	0.23	1922.00	2449.80	1922.00	1379.59	0.11	0.56	100.00	100.00	53.43	63613.00	53727.67	77075520.00	38.56	14726.69	13897.00
26	7	3	11087.00	30478.00	146.40	0	Spot (Block26, Row3, Column7)	42773.65	46811.00	22142.21	0.04	0.52	1805.00	2111.38	1805.00	1609.87	0.07	0.76	100.00	100.00	37.41	45006.00	40968.65	25151032.00	25.26	9283.70	7098.00
26	8	3	11376.00	30480.00	170.85	0	Spot (Block26, Row3, Column8)	60511.13	65535.00	12087.66	0.03	0.20	1747.00	1928.55	1747.00	1444.44	0.04	0.75	100.00	100.00	81.26	63788.00	58764.13	49075016.00	40.56	15519.78	12047.50
26	1	4	9280.00	30766.00	146.50	0	Spot (Block26, Row4, Column1)	62329.21	65535.00	7290.37	0.02	0.12	1776.00	1878.53	1776.00	451.36	0.02	0.24	100.00	100.00	77.26	63759.00	60553.21	36462888.00	133.93	18025.49	14262.00
26	2	4	9580.00	30769.00	161.55	0	Spot (Block26, Row4, Column2)	15130.61	13764.00	6844.14	0.04	0.45	1716.00	1894.68	1716.00	611.64	0.04	0.32	100.00	100.00	0.00	12048.00	13414.61	10969691.00	21.64	4370.11	4316.00
26	3	4	9881.00	30770.00	155.75	0	Spot (Block26, Row4, Column3)	64896.73	65535.00	3286.19	0.00	0.05	1714.00	1858.49	1714.00	513.78	0.04	0.28	100.00	100.00	94.60	63821.00	63182.73	43286524.00	122.70	20554.88	16865.00
26	4	4	10165.00	30770.00	161.10	0	Spot (Block26, Row4, Column4)	3818.26	3476.00	1299.64	0.04	0.34	1684.00	1928.98	1684.00	2655.52	0.06	1.38	31.00	1.00	0.00	1792.00	2134.26	2745329.00	0.71	2167.58	2173.50
26	5	4	10462.00	30772.00	169.65	0	Spot (Block26, Row4, Column5)	2677.49	2481.00	964.37	0.03	0.36	1712.00	1851.64	1712.00	1168.80	0.03	0.63	27.00	4.00	0.00	769.00	965.49	2152701.00	0.71	1956.28	1910.00
26	6	4	10785.00	30771.00	199.20	0	Spot (Block26, Row4, Column6)	22228.39	22154.00	7917.92	0.00	0.36	1879.00	2140.30	1879.00	852.26	0.06	0.40	100.00	100.00	0.00	20275.00	20349.39	25006924.00	23.57	6114.59	5785.00
26	7	4	11075.00	30780.00	144.60	0	Spot (Block26, Row4, Column7)	29619.45	25051.00	21347.57	0.07	0.72	1845.00	2083.87	1845.00	931.05	0.05	0.45	100.00	99.00	9.88	23206.00	27774.45	17090424.00	29.57	5855.69	4854.50
26	8	4	11378.00	30786.00	148.45	0	Spot (Block26, Row4, Column8)	10392.26	9333.50	5292.77	0.05	0.51	1801.00	1958.35	1801.00	1384.52	0.04	0.71	99.00	86.00	0.00	7532.50	8591.26	6276928.00	6.09	3642.07	3392.00
26	1	5	9279.00	31067.00	148.20	0	Spot (Block26, Row5, Column1)	64416.06	65535.00	4476.24	0.01	0.07	1859.00	2120.77	1859.00	876.27	0.06	0.41	100.00	100.00	88.33	63676.00	62557.06	38649968.00	71.09	20618.60	16395.00
26	2	5	9578.00	31068.00	165.70	0	Spot (Block26, Row5, Column2)	62558.45	65535.00	8700.33	0.02	0.14	1872.00	2184.49	1872.00	959.90	0.07	0.44	100.00	100.00	86.33	63663.00	60686.45	47607452.00	62.90	15938.68	14350.00
26	3	5	9881.00	31069.00	148.95	0	Spot (Block26, Row5, Column3)	43452.18	44380.50	20040.19	0.01	0.46	1789.00	1971.54	1789.00	607.10	0.04	0.31	100.00	100.00	32.18	42591.50	41663.18	26332168.00	68.33	9438.92	8427.00
26	4	5	10179.00	31073.00	144.95	0	Spot (Block26, Row5, Column4)	48689.94	61770.00	19766.68	0.10	0.41	1706.50	1816.35	1706.50	434.95	0.03	0.24	100.00	100.00	47.73	60063.50	46983.44	27850812.00	107.77	10988.96	9674.00
26	5	5	10482.00	31079.00	154.00	0	Spot (Block26, Row5, Column5)	64932.16	65535.00	3180.41	0.00	0.05	1763.00	1871.29	1763.00	531.62	0.03	0.28	100.00	100.00	94.15	63772.00	63169.16	42206292.00	118.62	21437.91	18016.00
26	6	5	10780.00	31074.00	144.20	0	Spot (Block26, Row5, Column6)	33874.95	32350.00	18309.65	0.02	0.54	1890.00	2116.14	1890.00	847.53	0.05	0.40	100.00	100.00	6.36	30460.00	31984.95	19173256.00	37.47	7620.40	6969.00
26	7	5	11080.00	31078.00	214.40	0	Spot (Block26, Row5, Column7)	55444.64	65535.00	13775.42	0.07	0.25	2002.00	2389.17	2002.00	1224.28	0.08	0.51	100.00	100.00	57.06	63533.00	53442.64	73076784.00	43.34	14872.30	14550.00
26	8	5	11383.00	31080.00	146.90	0	Spot (Block26, Row5, Column8)	46347.38	63399.00	22137.61	0.14	0.48	1812.00	2041.96	1812.00	936.87	0.05	0.46	100.00	100.00	48.55	61587.00	44535.38	27206072.00	47.29	10164.16	8840.00
26	1	6	9277.00	31369.00	223.65	0	Spot (Block26, Row6, Column1)	49934.74	51167.50	15713.63	0.01	0.31	1982.00	2532.56	1982.00	1441.72	0.11	0.57	100.00	100.00	43.92	49185.50	47952.74	71407296.00	32.88	14638.85	13691.00
26	2	6	9576.00	31370.00	223.90	0	Spot (Block26, Row6, Column2)	51672.52	60220.50	15924.29	0.07	0.31	1986.00	2545.61	1986.00	1626.44	0.11	0.64	100.00	100.00	47.22	58234.50	49686.52	74409104.00	30.21	14435.03	13582.00
26	3	6	9868.00	31370.00	147.35	0	Spot (Block26, Row6, Column3)	64109.08	65535.00	4239.01	0.01	0.07	1786.00	2038.10	1786.00	1063.31	0.06	0.52	100.00	100.00	84.77	63749.00	62323.08	37888788.00	58.38	20205.81	18361.00
26	4	6	10180.00	31369.00	141.30	0	Spot (Block26, Row6, Column4)	10938.41	10231.00	5101.60	0.03	0.47	1768.00	1835.11	1768.00	393.24	0.02	0.21	100.00	100.00	0.00	8463.00	9170.41	5895804.00	23.15	3797.23	3402.50
26	5	6	10473.00	31371.00	153.60	0	Spot (Block26, Row6, Column5)	64895.42	65535.00	3511.96	0.00	0.05	1800.00	1966.15	1800.00	679.04	0.04	0.35	100.00	100.00	94.44	63735.00	63095.42	42052616.00	92.67	19545.22	15502.00
26	6	6	10781.00	31374.00	148.75	0	Spot (Block26, Row6, Column6)	7010.83	5587.00	4260.40	0.10	0.61	1892.00	2086.79	1892.00	813.93	0.04	0.39	91.00	71.00	0.00	3695.00	5118.83	4234539.00	6.05	2832.73	2706.50
26	7	6	11077.00	31376.00	147.15	0	Spot (Block26, Row6, Column7)	53928.29	65535.00	16646.26	0.08	0.31	1980.00	2200.97	1980.00	883.18	0.05	0.40	100.00	100.00	59.70	63555.00	51948.29	32249352.00	58.57	13256.24	10306.50
26	8	6	11381.00	31383.00	148.20	0	Spot (Block26, Row6, Column8)	54538.18	65535.00	16787.62	0.08	0.31	1892.00	1976.50	1892.00	510.96	0.02	0.26	100.00	100.00	62.19	63643.00	52646.18	32886764.00	102.87	13940.90	10263.50
26	1	7	9276.00	31666.00	149.40	0	Spot (Block26, Row7, Column1)	24070.27	22273.00	10833.12	0.03	0.45	1967.00	2231.31	1967.00	873.41	0.05	0.39	100.00	100.00	0.00	20306.00	22103.27	14755076.00	25.00	6236.84	5686.00
26	2	7	9573.00	31668.00	145.85	0	Spot (Block26, Row7, Column2)	5411.90	4660.50	2534.42	0.06	0.47	1927.00	2226.05	1927.00	1219.99	0.06	0.55	77.00	53.00	0.00	2733.50	3484.90	3138899.00	2.61	2700.78	2676.50
26	3	7	9866.00	31658.00	199.45	0	Spot (Block26, Row7, Column3)	2113.13	2071.00	234.01	0.01	0.11	1790.00	1901.30	1790.00	810.35	0.03	0.43	2.00	0.00	0.00	281.00	323.13	2385728.00	0.26	1908.08	1888.00
26	4	7	10183.00	31673.00	154.50	0	Spot (Block26, Row7, Column4)	3563.00	3302.00	1079.80	0.03	0.30	1794.00	1929.03	1794.00	613.08	0.03	0.32	89.00	59.00	0.00	1508.00	1769.00	2337327.00	2.67	2234.10	2173.00
26	5	7	10476.00	31674.00	172.50	0	Spot (Block26, Row7, Column5)	28694.18	25786.00	15463.72	0.05	0.54	1888.00	2250.02	1888.00	1162.25	0.08	0.52	100.00	100.00	0.72	23898.00	26806.18	23844852.00	22.75	6916.20	6760.00
26	6	7	10778.00	31678.00	215.25	0	Spot (Block26, Row7, Column6)	53117.98	65535.00	16274.80	0.09	0.31	2075.00	2870.00	2075.00	2104.02	0.14	0.73	100.00	100.00	55.41	63460.00	51042.98	70169584.00	23.88	14512.71	13158.50
26	7	7	11060.00	31680.00	151.35	0	Spot (Block26, Row7, Column7)	63655.20	65535.00	5542.77	0.01	0.09	2004.00	2476.19	2004.00	1691.13	0.09	0.68	100.00	100.00	84.69	63531.00	61651.20	39912164.00	36.18	17824.82	14232.00
26	8	7	11378.00	31678.00	194.35	0	Spot (Block26, Row7, Column8)	43596.44	44776.00	12104.02	0.01	0.28	1913.00	2047.34	1913.00	563.20	0.03	0.28	100.00	100.00	3.37	42863.00	41683.44	46517424.00	73.77	10865.21	10228.00
26	1	8	9270.00	31969.00	187.85	0	Spot (Block26, Row8, Column1)	2537.95	2460.00	469.36	0.01	0.18	1888.00	1974.29	1888.00	460.42	0.02	0.23	59.00	25.00	0.00	572.00	649.95	2512568.00	1.22	2055.30	2024.00
26	2	8	9579.00	31966.00	145.60	0	Spot (Block26, Row8, Column2)	13771.85	11836.00	7246.83	0.07	0.53	1899.00	1967.22	1899.00	396.91	0.02	0.20	100.00	100.00	0.00	9937.00	11872.85	7946360.00	29.74	4258.66	3879.00
26	3	8	9866.00	31970.00	144.35	0	Spot (Block26, Row8, Column3)	29590.51	24180.00	20705.17	0.09	0.70	1861.50	1925.76	1861.50	392.26	0.01	0.20	100.00	100.00	7.03	22318.50	27729.01	16837000.00	70.53	6387.50	5132.00
26	4	8	10174.00	31973.00	159.70	0	Spot (Block26, Row8, Column4)	64288.79	65535.00	5654.73	0.01	0.09	1884.00	1959.60	1884.00	450.71	0.02	0.23	100.00	100.00	93.48	63651.00	62404.79	45324028.00	138.29	19122.55	15055.50
26	5	8	10464.00	31971.00	152.50	0	Spot (Block26, Row8, Column5)	3811.87	3648.00	1080.88	0.02	0.28	1903.00	2185.79	1903.00	966.63	0.06	0.44	75.00	45.00	0.00	1745.00	1908.87	2428162.00	1.68	2312.64	2290.00
26	6	8	10778.00	31976.00	219.40	0	Spot (Block26, Row8, Column6)	53074.62	65535.00	15682.27	0.09	0.30	2101.00	2644.10	2101.00	1523.67	0.10	0.58	100.00	100.00	53.73	63434.00	50973.62	73190624.00	33.10	13825.96	13522.00
26	7	8	11073.00	31978.00	143.85	0	Spot (Block26, Row8, Column7)	46620.66	53618.00	19933.41	0.06	0.43	2002.00	2271.10	2002.00	1035.05	0.05	0.46	100.00	100.00	40.07	51616.00	44618.66	26061088.00	42.85	10975.82	8893.00
26	8	8	11358.00	31980.00	152.90	0	Spot (Block26, Row8, Column8)	64180.43	65535.00	5669.32	0.01	0.09	1963.00	2080.62	1963.00	552.18	0.03	0.27	100.00	100.00	92.24	63572.00	62217.43	41332568.00	112.46	16607.82	14120.00
27	1	1	13789.00	29889.00	155.30	0	Spot (Block27, Row1, Column1)	53304.84	65535.00	15261.49	0.09	0.29	1621.00	1725.85	1621.00	375.62	0.03	0.22	100.00	100.00	51.12	63914.00	51683.84	35661228.00	137.32	11789.47	10247.50
27	2	1	14084.00	29896.00	149.20	0	Spot (Block27, Row1, Column2)	45311.98	48862.50	18957.73	0.03	0.42	1600.00	1719.46	1600.00	441.33	0.03	0.26	100.00	100.00	32.62	47262.50	43711.98	27640472.00	98.77	10365.89	8856.00
27	3	1	14387.00	29898.00	146.00	0	Spot (Block27, Row1, Column3)	27622.96	23456.00	18453.75	0.07	0.67	1522.00	1598.19	1522.00	334.14	0.02	0.21	100.00	100.00	2.41	21934.00	26100.96	16076564.00	77.89	6253.70	5275.50
27	4	1	14681.00	29898.00	145.60	0	Spot (Block27, Row1, Column4)	32877.53	30930.00	17437.05	0.03	0.53	1510.00	1631.08	1510.00	491.40	0.03	0.30	100.00	100.00	5.00	29420.00	31367.53	19068992.00	63.59	7801.22	6328.50
27	5	1	14986.00	29900.00	147.80	0	Spot (Block27, Row1, Column5)	43161.91	52354.00	23196.60	0.08	0.54	1492.00	1572.22	1492.00	323.70	0.02	0.21	100.00	100.00	41.18	50862.00	41669.91	25681468.00	128.48	9405.41	8100.00
27	6	1	15279.00	29904.00	147.00	0	Spot (Block27, Row1, Column6)	48235.99	53812.50	18256.68	0.05	0.38	1488.00	1554.82	1488.00	330.21	0.02	0.21	100.00	100.00	41.69	52324.50	46747.99	28459412.00	141.37	11883.11	10249.00
27	7	1	15578.00	29904.00	152.45	0	Spot (Block27, Row1, Column7)	62077.12	65535.00	7691.42	0.02	0.12	1494.00	1555.12	1494.00	316.64	0.02	0.20	100.00	100.00	77.74	64041.00	60583.12	39605548.00	191.14	17055.14	12251.50
27	8	1	15888.00	29906.00	154.80	0	Spot (Block27, Row1, Column8)	3260.72	3109.00	747.51	0.02	0.23	1506.00	1548.64	1506.00	241.45	0.01	0.16	100.00	99.00	0.00	1603.00	1754.72	2148816.00	7.09	2009.77	1976.00
27	1	2	13779.00	30181.00	214.40	0	Spot (Block27, Row2, Column1)	1904.05	1879.00	210.87	0.01	0.11	1596.00	1698.52	1596.00	398.76	0.03	0.23	31.00	1.00	0.00	283.00	308.05	2500024.00	0.52	1733.36	1715.00
27	2	2	14085.00	30195.00	140.30	0	Spot (Block27, Row2, Column2)	32844.40	31853.00	12986.45	0.01	0.40	1563.00	1648.71	1563.00	404.22	0.02	0.25	100.00	100.00	0.75	30290.00	31281.40	17473220.00	77.17	7521.49	7266.00
27	3	2	14386.00	30197.00	158.45	0	Spot (Block27, Row2, Column3)	3237.53	3032.00	1060.93	0.03	0.33	1520.00	1631.30	1520.00	460.84	0.03	0.28	98.00	69.00	0.00	1512.00	1717.53	2246848.00	3.49	1884.90	1866.50
27	4	2	14690.00	30201.00	174.15	0	Spot (Block27, Row2, Column4)	24195.00	23295.00	11204.63	0.02	0.46	1529.00	1708.79	1529.00	590.64	0.05	0.35	100.00	100.00	0.00	21766.00	22666.00	20541558.00	38.07	5914.55	5819.00
27	5	2	14989.00	30202.00	191.95	0	Spot (Block27, Row2, Column5)	16475.59	15974.00	5581.62	0.01	0.34	1515.00	1661.56	1515.00	472.30	0.04	0.28	100.00	100.00	0.00	14459.00	14960.59	17118140.00	31.37	4904.19	4369.00
27	6	2	15281.00	30201.00	147.65	0	Spot (Block27, Row2, Column6)	15559.95	14450.00	8433.90	0.03	0.54	1517.00	1705.36	1517.00	658.27	0.05	0.39	100.00	100.00	0.00	12933.00	14042.95	9258170.00	21.05	4378.34	3802.00
27	7	2	15584.00	30204.00	148.75	0	Spot (Block27, Row2, Column7)	15545.54	14059.00	8541.04	0.04	0.55	1495.00	1567.19	1495.00	306.56	0.02	0.20	100.00	100.00	0.00	12564.00	14050.54	9373959.00	45.60	4403.67	3989.00
27	8	2	15887.00	30210.00	194.10	0	Spot (Block27, Row2, Column8)	1751.16	1720.00	198.19	0.01	0.11	1487.00	1552.93	1487.00	414.82	0.02	0.27	16.00	0.00	0.00	233.00	264.16	1863235.00	0.48	1606.94	1593.00
27	1	3	13788.00	30492.00	152.00	0	Spot (Block27, Row3, Column1)	48092.70	60273.00	20374.76	0.10	0.42	1579.00	1642.53	1579.00	325.52	0.02	0.20	100.00	100.00	47.07	58694.00	46513.70	30346696.00	142.69	11391.08	9947.00
27	2	3	14085.00	30492.00	149.05	0	Spot (Block27, Row3, Column2)	4324.89	4069.00	1538.13	0.03	0.36	1574.00	1690.69	1574.00	523.72	0.03	0.31	99.00	86.00	0.00	2495.00	2750.89	2629532.00	5.03	2205.92	2175.00
27	3	3	14372.00	30492.00	144.70	0	Spot (Block27, Row3, Column3)	14943.32	13781.00	7218.93	0.04	0.48	1556.00	1601.88	1556.00	269.42	0.01	0.17	100.00	100.00	0.00	12225.00	13387.32	8398147.00	49.52	5148.27	4281.00
27	4	3	14685.00	30498.00	148.50	0	Spot (Block27, Row3, Column4)	52725.41	65535.00	16347.37	0.09	0.31	1521.00	1638.62	1521.00	435.88	0.03	0.27	100.00	100.00	53.49	64014.00	51204.41	31740928.00	117.20	13614.95	10810.00
27	5	3	14976.00	30494.00	150.85	0	Spot (Block27, Row3, Column5)	11923.10	8384.00	13101.05	0.15	1.10	1523.00	1725.12	1523.00	680.98	0.05	0.39	97.00	92.00	3.06	6861.00	10400.10	7392325.00	14.98	4054.98	2085.00
27	6	3	15283.00	30501.00	213.25	0	Spot (Block27, Row3, Column6)	49243.53	55931.50	16912.58	0.06	0.34	1609.00	1999.59	1609.00	960.82	0.09	0.48	100.00	100.00	42.75	54322.50	47634.53	63820176.00	49.17	13740.45	13487.50
27	7	3	15588.00	30505.00	147.40	0	Spot (Block27, Row3, Column7)	39610.08	38633.50	22347.14	0.01	0.56	1501.00	1738.73	1501.00	781.52	0.06	0.45	100.00	100.00	29.05	37132.50	38109.08	23449268.00	48.46	8326.97	7061.00
27	8	3	15885.00	30506.00	173.75	0	Spot (Block27, Row3, Column8)	61481.06	65535.00	10560.03	0.03	0.17	1469.00	1607.21	1469.00	617.35	0.04	0.38	100.00	100.00	84.24	64066.00	60012.06	51890548.00	96.99	14007.00	13107.00
27	1	4	13784.00	30793.00	147.65	0	Spot (Block27, Row4, Column1)	54104.05	65535.00	15776.72	0.08	0.29	1598.00	1749.30	1598.00	570.94	0.04	0.33	100.00	100.00	56.38	63937.00	52506.05	32246252.00	91.70	13623.33	11050.00
27	2	4	14079.00	30797.00	167.20	0	Spot (Block27, Row4, Column2)	33729.55	30883.50	16631.61	0.04	0.49	1594.00	1838.26	1594.00	777.25	0.06	0.42	100.00	100.00	3.85	29289.50	32135.55	26309080.00	41.03	7160.59	6988.50
27	3	4	14380.00	30799.00	156.10	0	Spot (Block27, Row4, Column3)	64887.48	65535.00	3342.57	0.00	0.05	1584.00	1773.78	1584.00	698.72	0.05	0.39	100.00	100.00	94.49	63951.00	63303.48	43539904.00	90.33	19148.78	17209.00
27	4	4	14668.00	30803.00	159.75	0	Spot (Block27, Row4, Column4)	3129.71	3049.00	768.19	0.01	0.25	1511.00	1580.00	1511.00	284.00	0.02	0.18	99.00	96.00	0.00	1538.00	1618.71	2212705.00	5.46	1924.30	1898.00
27	5	4	14963.00	30802.00	143.50	0	Spot (Block27, Row4, Column5)	7326.49	4857.00	9848.59	0.18	1.34	1490.00	1550.54	1490.00	265.70	0.02	0.17	100.00	100.00	1.62	3367.00	5836.49	4073531.00	21.74	2688.37	2344.00
27	6	4	15283.00	30800.00	190.50	0	Spot (Block27, Row4, Column6)	23231.34	22900.00	8103.01	0.01	0.35	1550.00	1745.89	1550.00	648.92	0.05	0.37	100.00	100.00	0.00	21350.00	21681.34	23765660.00	33.11	6312.48	5695.00
27	7	4	15576.00	30805.00	147.35	0	Spot (Block27, Row4, Column7)	29386.89	23699.50	20780.39	0.09	0.71	1516.00	1681.54	1516.00	613.76	0.05	0.36	100.00	100.00	8.61	22183.50	27870.89	17397048.00	45.14	6000.85	5177.00
27	8	4	15883.00	30813.00	149.85	0	Spot (Block27, Row4, Column8)	10650.51	9549.00	5761.69	0.05	0.54	1489.00	1585.22	1489.00	431.30	0.03	0.27	100.00	100.00	0.00	8060.00	9161.51	6571366.00	21.02	3565.13	3129.00
27	1	5	13785.00	31095.00	147.05	0	Spot (Block27, Row5, Column1)	53286.42	65535.00	16163.08	0.09	0.30	1652.00	1898.37	1652.00	804.07	0.06	0.42	100.00	100.00	53.31	63883.00	51634.42	31385920.00	63.91	12639.33	10973.00
27	2	5	14080.00	31094.00	170.50	0	Spot (Block27, Row5, Column2)	62922.41	65535.00	8176.22	0.02	0.13	1677.00	2036.11	1677.00	1002.51	0.08	0.49	100.00	100.00	86.89	63858.00	61245.41	50401360.00	60.73	15058.64	13415.50
27	3	5	14379.00	31099.00	160.00	0	Spot (Block27, Row5, Column3)	54812.63	65535.00	14724.81	0.08	0.27	1604.00	1863.57	1604.00	832.48	0.07	0.45	100.00	100.00	57.10	63931.00	53208.63	38588424.00	63.60	11306.10	10647.50
27	4	5	14678.00	31099.00	146.65	0	Spot (Block27, Row5, Column4)	41997.66	43946.00	22358.14	0.02	0.53	1556.00	1679.41	1556.00	571.58	0.03	0.34	100.00	100.00	36.46	42390.00	40441.66	24652744.00	70.54	8961.55	7538.00
27	5	5	14980.00	31101.00	154.05	0	Spot (Block27, Row5, Column5)	64874.89	65535.00	3525.59	0.00	0.05	1526.00	1611.75	1526.00	367.06	0.02	0.23	100.00	100.00	94.64	64009.00	63348.89	42363692.00	172.35	18136.51	14457.00
27	6	5	15283.00	31100.00	146.65	0	Spot (Block27, Row5, Column6)	17707.68	16379.00	9239.08	0.03	0.52	1559.00	1719.44	1559.00	675.20	0.04	0.39	100.00	100.00	0.00	14820.00	16148.68	10358995.00	23.68	4802.45	4246.00
27	7	5	15582.00	31103.00	200.20	0	Spot (Block27, Row5, Column7)	49540.18	65535.00	19455.24	0.12	0.39	1609.00	1850.69	1609.00	862.91	0.06	0.47	100.00	100.00	52.76	63926.00	47931.18	56525940.00	55.27	12875.48	13054.00
27	8	5	15887.00	31108.00	149.15	0	Spot (Block27, Row5, Column8)	44945.95	57994.00	22869.45	0.11	0.51	1531.00	1654.30	1531.00	539.92	0.03	0.33	100.00	100.00	46.47	56463.00	43414.95	27372244.00	80.18	9968.67	8575.00
27	1	6	13781.00	31398.00	211.65	0	Spot (Block27, Row6, Column1)	46181.99	48065.00	18581.25	0.02	0.40	1784.00	2253.59	1784.00	1242.79	0.10	0.55	100.00	100.00	40.34	46281.00	44397.99	59067288.00	35.35	13391.40	13252.00
27	2	6	14078.00	31395.00	207.65	0	Spot (Block27, Row6, Column2)	42775.64	42787.00	19447.74	0.00	0.45	1708.00	2128.03	1708.00	1158.13	0.10	0.54	100.00	100.00	29.37	41079.00	41067.64	52571620.00	35.10	11445.99	11460.00
27	3	6	14369.00	31397.00	147.70	0	Spot (Block27, Row6, Column3)	58908.43	65535.00	11515.48	0.05	0.20	1595.00	1820.96	1595.00	775.74	0.06	0.43	100.00	100.00	68.58	63940.00	57313.43	34874064.00	73.59	17597.37	12506.50
27	4	6	14684.00	31398.00	145.05	0	Spot (Block27, Row6, Column4)	11448.80	10305.00	6291.69	0.05	0.55	1567.00	1633.56	1567.00	366.80	0.02	0.22	100.00	100.00	0.00	8738.00	9881.80	6560165.00	26.76	3450.42	2901.00
27	5	6	14979.00	31401.00	154.05	0	Spot (Block27, Row6, Column5)	64507.32	65535.00	5008.99	0.01	0.08	1567.00	1687.39	1567.00	497.95	0.03	0.30	100.00	100.00	93.56	63968.00	62940.32	42059160.00	126.16	17678.83	13027.00
27	6	6	15282.00	31404.00	147.35	0	Spot (Block27, Row6, Column6)	7439.56	5950.00	4564.30	0.10	0.61	1572.00	1705.56	1572.00	666.72	0.04	0.39	96.00	83.00	0.00	4378.00	5867.56	4411659.00	8.60	2791.29	2520.50
27	7	6	15575.00	31404.00	149.65	0	Spot (Block27, Row6, Column7)	50596.80	65535.00	18743.88	0.11	0.37	1601.00	1772.27	1601.00	648.00	0.04	0.37	100.00	100.00	50.66	63934.00	48995.80	30864260.00	75.35	12129.19	9842.00
27	8	6	15884.00	31408.00	150.85	0	Spot (Block27, Row6, Column8)	51569.87	65535.00	18835.98	0.10	0.37	1539.00	1613.26	1539.00	306.41	0.02	0.19	100.00	100.00	56.73	63996.00	50030.87	32179832.00	163.04	11539.02	8879.00
27	1	7	13773.00	31696.00	159.50	0	Spot (Block27, Row7, Column1)	44352.11	44849.00	18626.68	0.00	0.42	1719.00	2045.87	1719.00	976.80	0.08	0.48	100.00	100.00	30.00	43130.00	42633.11	31046684.00	43.31	9026.44	8400.50
27	2	7	14075.00	31694.00	149.75	0	Spot (Block27, Row7, Column2)	5093.17	4123.00	2649.89	0.09	0.52	1679.00	1916.66	1679.00	855.88	0.06	0.45	81.00	62.00	0.00	2444.00	3414.17	3111926.00	3.71	2348.47	2252.00
27	3	7	14367.00	31696.00	207.40	0	Spot (Block27, Row7, Column3)	1956.51	1906.00	241.19	0.01	0.12	1580.00	1638.36	1580.00	288.96	0.02	0.18	57.00	19.00	0.00	326.00	376.51	2400639.00	1.10	1754.42	1750.50
27	4	7	14678.00	31701.00	154.50	0	Spot (Block27, Row7, Column4)	3512.23	3147.00	1430.29	0.05	0.41	1557.00	1654.17	1557.00	445.63	0.03	0.27	92.00	66.00	0.00	1590.00	1955.23	2307537.00	4.17	1966.55	1962.50
27	5	7	14979.00	31701.00	178.65	0	Spot (Block27, Row7, Column5)	21266.81	18838.00	11767.44	0.05	0.55	1580.00	1836.84	1580.00	861.15	0.07	0.47	100.00	100.00	0.00	17258.00	19686.81	19076332.00	22.56	5324.50	5221.00
27	6	7	15274.00	31701.00	197.30	0	Spot (Block27, Row7, Column6)	46591.19	54300.00	20074.56	0.07	0.43	1681.00	2096.12	1681.00	1211.04	0.10	0.58	100.00	100.00	39.04	52619.00	44910.19	51437092.00	36.74	11383.61	11388.00
27	7	7	15562.00	31707.00	150.55	0	Spot (Block27, Row7, Column7)	56410.96	65535.00	13325.90	0.07	0.24	1616.00	1859.07	1616.00	820.14	0.06	0.44	100.00	100.00	59.25	63919.00	54794.96	34749424.00	66.52	14715.41	11614.00
27	8	7	15880.00	31712.00	189.00	0	Spot (Block27, Row7, Column8)	41147.18	42104.00	10881.21	0.01	0.26	1545.00	1653.63	1545.00	454.37	0.03	0.27	100.00	100.00	1.39	40559.00	39602.18	41311752.00	86.92	10446.46	9711.00
27	1	8	13768.00	32001.00	149.50	0	Spot (Block27, Row8, Column1)	2837.20	2726.00	586.30	0.02	0.21	1710.00	1835.98	1710.00	548.82	0.03	0.30	88.00	45.00	0.00	1016.00	1127.20	1739203.00	1.82	2069.97	2074.50
27	2	8	14075.00	31992.00	148.25	0	Spot (Block27, Row8, Column2)	12437.81	11266.00	6186.30	0.04	0.50	1680.00	1718.42	1680.00	231.64	0.01	0.13	100.00	100.00	0.00	9586.00	10757.81	7462684.00	46.28	3989.46	3704.50
27	3	8	14367.00	31996.00	147.50	0	Spot (Block27, Row8, Column3)	28919.05	24248.50	20607.42	0.08	0.71	1595.00	1665.30	1595.00	310.13	0.02	0.19	100.00	100.00	8.22	22653.50	27324.05	17235760.00	87.88	6313.87	5178.00
27	4	8	14673.00	32001.00	164.90	0	Spot (Block27, Row8, Column4)	64602.95	65535.00	4316.87	0.01	0.07	1605.00	1712.29	1605.00	408.18	0.03	0.24	100.00	100.00	93.48	63930.00	62997.95	48581900.00	154.07	18710.25	15725.00
27	5	8	14962.00	31999.00	153.75	0	Spot (Block27, Row8, Column5)	3065.48	2979.00	732.90	0.01	0.24	1584.00	1784.87	1584.00	758.88	0.05	0.43	80.00	44.00	0.00	1395.00	1481.48	1980303.00	1.69	1957.18	1900.50
27	6	8	15277.00	32004.00	211.50	0	Spot (Block27, Row8, Column6)	49117.20	65323.00	18404.74	0.12	0.37	1671.00	2020.71	1671.00	1115.40	0.08	0.55	100.00	100.00	49.69	63652.00	47446.20	62575948.00	42.22	13198.85	12955.50
27	7	8	15571.00	32004.00	146.80	0	Spot (Block27, Row8, Column7)	33981.39	31410.00	19197.68	0.03	0.56	1613.00	1824.87	1613.00	768.73	0.05	0.42	100.00	100.00	6.48	29797.00	32368.39	19913136.00	41.83	8342.55	7025.50
27	8	8	15858.00	32008.00	154.85	0	Spot (Block27, Row8, Column8)	64421.34	65535.00	5135.04	0.01	0.08	1592.00	1718.19	1592.00	506.69	0.03	0.29	100.00	100.00	93.03	63943.00	62829.34	42518480.00	123.75	19037.18	14623.50
28	1	1	18292.00	29918.00	153.90	0	Spot (Block28, Row1, Column1)	52390.19	64740.00	15478.67	0.09	0.30	1091.00	1208.48	1091.00	473.55	0.04	0.39	100.00	100.00	49.07	63649.00	51299.19	33949104.00	108.08	12640.92	10083.50
28	2	1	18584.00	29924.00	150.80	0	Spot (Block28, Row1, Column2)	47012.91	54311.00	19356.62	0.06	0.41	1094.00	1250.93	1094.00	551.62	0.06	0.44	100.00	100.00	38.59	53217.00	45918.91	29242220.00	82.96	9185.37	7529.00
28	3	1	18886.00	29925.00	152.05	0	Spot (Block28, Row1, Column3)	49671.13	64532.50	19142.96	0.11	0.39	1063.00	1140.10	1063.00	283.32	0.03	0.25	100.00	100.00	49.53	63469.50	48608.13	31591068.00	171.29	10162.30	8558.50
28	4	1	19179.00	29926.00	146.55	0	Spot (Block28, Row1, Column4)	38652.48	37353.50	18994.40	0.01	0.49	1071.00	1229.73	1071.00	659.08	0.06	0.54	100.00	100.00	13.87	36282.50	37581.48	22573132.00	56.78	8190.69	7077.00
28	5	1	19489.00	29928.00	156.95	0	Spot (Block28, Row1, Column5)	53529.36	65535.00	18221.97	0.09	0.34	1074.00	1171.73	1074.00	336.27	0.04	0.29	100.00	100.00	62.46	64461.00	52455.36	36507320.00	155.70	11544.15	7846.00
28	6	1	19780.00	29931.00	152.50	0	Spot (Block28, Row1, Column6)	60398.54	65535.00	9388.28	0.04	0.16	1123.00	1214.53	1123.00	367.84	0.03	0.30	100.00	100.00	70.58	64412.00	59275.54	38595000.00	160.89	14112.59	11759.50
28	7	1	20078.00	29933.00	160.65	0	Spot (Block28, Row1, Column7)	64822.64	65535.00	3744.25	0.00	0.06	1209.00	1301.63	1209.00	419.12	0.03	0.32	100.00	100.00	95.38	64326.00	63613.64	46283812.00	151.56	18669.49	15340.50
28	8	1	20396.00	29932.00	156.40	0	Spot (Block28, Row1, Column8)	2429.84	2348.00	621.15	0.01	0.26	1249.00	1289.63	1249.00	298.98	0.01	0.23	99.00	76.00	0.00	1099.00	1180.84	1632852.00	3.81	1609.72	1528.00
28	1	2	18285.00	30221.00	147.00	-50	Spot (Block28, Row2, Column1)	1334.20	1334.00	101.07	0.00	0.08	1121.00	1244.14	1121.00	570.03	0.05	0.46	0.00	0.00	0.00	213.00	213.20	783176.00	0.16	1262.03	1242.00
28	2	2	18588.00	30223.00	150.65	0	Spot (Block28, Row2, Column2)	57989.05	65535.00	14034.34	0.05	0.24	1165.00	1308.15	1165.00	646.52	0.05	0.49	100.00	100.00	68.86	64370.00	56824.05	36127476.00	87.67	13073.74	12807.00
28	3	2	18890.00	30224.00	151.85	0	Spot (Block28, Row2, Column3)	6546.96	5533.00	3826.97	0.07	0.58	1142.00	1361.29	1142.00	868.51	0.08	0.64	100.00	80.00	0.00	4391.00	5404.96	4144224.00	5.97	2251.69	2005.00
28	4	2	19186.00	30226.00	194.60	0	Spot (Block28, Row2, Column4)	48216.77	63097.50	20929.18	0.12	0.43	1165.00	1447.00	1165.00	1002.67	0.09	0.69	100.00	100.00	48.32	61932.50	47051.77	51688888.00	46.65	10474.83	10524.50
28	5	2	19488.00	30227.00	185.75	0	Spot (Block28, Row2, Column5)	18400.49	18333.50	5627.99	0.00	0.31	1194.00	1375.24	1194.00	714.76	0.06	0.52	100.00	100.00	0.00	17139.50	17206.49	17811676.00	23.82	5491.30	4734.00
28	6	2	19781.00	30230.00	150.50	0	Spot (Block28, Row2, Column6)	36763.84	35440.00	20740.06	0.02	0.56	1226.00	1444.21	1226.00	675.58	0.07	0.47	100.00	100.00	18.49	34214.00	35537.84	22867196.00	52.28	7601.56	6087.00
28	7	2	20088.00	30231.00	153.85	0	Spot (Block28, Row2, Column7)	42268.78	43025.00	20317.36	0.01	0.48	1279.00	1386.06	1279.00	374.91	0.03	0.27	100.00	100.00	29.69	41746.00	40989.78	27474868.00	109.05	8692.55	7381.50
28	8	2	20392.00	30239.00	159.60	0	Spot (Block28, Row2, Column8)	1909.71	1901.50	228.48	0.00	0.12	1285.00	1347.72	1285.00	359.81	0.02	0.27	87.00	35.00	0.00	616.50	624.71	1348256.00	1.56	1465.87	1444.00
28	1	3	18287.00	30519.00	157.40	0	Spot (Block28, Row3, Column1)	60732.43	65535.00	10062.36	0.03	0.17	1098.00	1157.86	1098.00	302.22	0.02	0.26	100.00	100.00	74.89	64437.00	59634.43	41602096.00	197.12	15365.05	13332.00
28	2	3	18588.00	30522.00	145.20	0	Spot (Block28, Row3, Column2)	9429.34	8257.00	5084.65	0.06	0.54	1178.00	1324.49	1178.00	557.88	0.05	0.42	100.00	100.00	0.00	7079.00	8251.34	5403014.00	14.53	3085.91	2705.00
28	3	3	18871.00	30518.00	146.05	0	Spot (Block28, Row3, Column3)	42025.58	41420.00	17028.62	0.01	0.41	1170.00	1271.27	1170.00	465.16	0.04	0.37	100.00	100.00	15.78	40250.00	40855.58	24501004.00	87.61	9742.56	7805.00
28	4	3	19187.00	30527.00	154.60	0	Spot (Block28, Row3, Column4)	62651.78	65535.00	6551.07	0.02	0.10	1189.00	1365.68	1189.00	709.39	0.06	0.52	100.00	100.00	78.46	64346.00	61462.78	40724020.00	86.39	17743.82	13809.00
28	5	3	19483.00	30522.00	147.20	0	Spot (Block28, Row3, Column5)	17157.11	14748.50	11334.54	0.07	0.66	1230.00	1435.57	1230.00	689.78	0.07	0.48	100.00	100.00	2.03	13518.50	15927.11	10157007.00	22.79	4791.82	3682.50
28	6	3	19789.00	30527.00	219.10	0	Spot (Block28, Row3, Column6)	50276.45	58446.00	16211.70	0.07	0.32	1368.00	1858.57	1368.00	1314.69	0.13	0.71	100.00	100.00	44.42	57078.00	48908.45	68929624.00	36.83	13548.47	12937.00
28	7	3	20088.00	30533.00	154.40	0	Spot (Block28, Row3, Column7)	57878.54	65535.00	13127.20	0.05	0.23	1324.00	1654.12	1324.00	1146.55	0.10	0.69	100.00	100.00	68.09	64211.00	56554.54	37910764.00	49.04	13560.30	11764.50
28	8	3	20387.00	30534.00	163.25	0	Spot (Block28, Row3, Column8)	60140.75	65535.00	10926.80	0.04	0.18	1329.00	1444.17	1329.00	544.82	0.04	0.38	100.00	100.00	70.64	64206.00	58811.75	44444436.00	107.74	14329.16	13323.50
28	1	4	18282.00	30818.00	153.85	0	Spot (Block28, Row4, Column1)	62714.91	65535.00	6682.43	0.02	0.11	1129.00	1256.26	1129.00	471.17	0.05	0.38	100.00	100.00	79.04	64406.00	61585.91	40702340.00	130.44	17666.76	15091.00
28	2	4	18581.00	30824.00	163.90	0	Spot (Block28, Row4, Column2)	26688.24	25247.00	12837.16	0.02	0.48	1196.00	1385.34	1196.00	604.52	0.06	0.44	100.00	100.00	0.00	24051.00	25492.24	19936110.00	41.86	5561.17	5438.00
28	3	4	18883.00	30828.00	164.45	0	Spot (Block28, Row4, Column3)	64879.46	65535.00	4057.60	0.00	0.06	1239.00	1414.37	1239.00	555.20	0.06	0.39	100.00	100.00	95.47	64296.00	63640.46	48660084.00	114.31	18445.82	13805.50
28	4	4	19175.00	30829.00	148.85	0	Spot (Block28, Row4, Column4)	7447.94	7100.00	3219.18	0.02	0.43	1266.00	1336.68	1266.00	334.08	0.02	0.25	100.00	100.00	0.00	5834.00	6181.94	4431525.00	18.29	3032.64	2534.00
28	5	4	19470.00	30827.00	141.45	0	Spot (Block28, Row4, Column5)	12813.62	8604.00	13818.39	0.17	1.08	1227.00	1289.53	1227.00	284.02	0.02	0.22	100.00	100.00	3.50	7377.00	11586.62	6957793.00	40.57	3871.35	2716.00
28	6	4	19785.00	30824.00	194.30	0	Spot (Block28, Row4, Column6)	19480.50	19525.00	5192.73	0.00	0.27	1298.00	1573.80	1298.00	1087.72	0.08	0.69	100.00	100.00	0.00	18227.00	18182.50	20824646.00	16.46	5780.64	5567.00
28	7	4	20076.00	30835.00	152.05	0	Spot (Block28, Row4, Column7)	43908.82	51281.50	22750.04	0.07	0.52	1371.00	1620.83	1371.00	1001.95	0.07	0.62	100.00	100.00	42.90	49910.50	42537.82	27838360.00	42.21	9092.99	6903.00
28	8	4	20383.00	30842.00	152.35	0	Spot (Block28, Row4, Column8)	22650.87	18868.50	13876.49	0.08	0.61	1367.00	1473.82	1367.00	380.74	0.03	0.26	100.00	100.00	0.00	17501.50	21283.87	14405953.00	55.62	5795.66	4546.00
28	1	5	18283.00	31124.00	149.10	0	Spot (Block28, Row5, Column1)	57464.58	65535.00	13260.86	0.06	0.23	1151.00	1432.15	1151.00	905.62	0.09	0.63	100.00	100.00	65.57	64384.00	56313.58	34881276.00	61.87	13903.85	10332.00
28	2	5	18580.00	31122.00	159.75	0	Spot (Block28, Row5, Column2)	61674.89	65535.00	9153.46	0.03	0.15	1213.00	1537.94	1213.00	898.12	0.10	0.58	100.00	100.00	76.20	64322.00	60461.89	43542876.00	66.96	14889.37	12830.00
28	3	5	18884.00	31123.00	161.75	0	Spot (Block28, Row5, Column3)	49262.91	58408.00	18243.93	0.07	0.37	1270.00	1489.16	1270.00	1123.73	0.07	0.75	100.00	100.00	46.62	57138.00	47992.91	35715900.00	42.51	8929.86	7561.00
28	4	5	19182.00	31128.00	153.70	0	Spot (Block28, Row5, Column4)	55798.80	65535.00	15657.43	0.07	0.28	1304.00	1457.15	1304.00	1033.95	0.05	0.71	100.00	100.00	64.97	64231.00	54494.80	36157920.00	52.56	14167.24	10636.50
28	5	5	19479.00	31126.00	163.85	0	Spot (Block28, Row5, Column5)	64475.79	65535.00	5584.10	0.01	0.09	1271.00	1374.82	1271.00	433.96	0.03	0.32	100.00	100.00	93.67	64264.00	63204.79	47905980.00	145.41	18379.24	12527.00
28	6	5	19783.00	31127.00	148.50	0	Spot (Block28, Row5, Column6)	41775.51	42478.00	20003.34	0.01	0.48	1319.00	1488.19	1319.00	627.95	0.05	0.42	100.00	100.00	26.03	41159.00	40456.51	25357864.00	64.16	8822.15	7459.00
28	7	5	20085.00	31133.00	209.05	0	Spot (Block28, Row5, Column7)	51984.43	65535.00	16890.70	0.10	0.32	1481.50	1774.19	1481.50	882.75	0.08	0.50	100.00	100.00	54.10	64053.50	50502.93	64669300.00	56.88	13434.34	12909.00
28	8	5	20384.00	31133.00	155.45	0	Spot (Block28, Row5, Column8)	56401.58	65535.00	15412.32	0.07	0.27	1457.00	1640.70	1457.00	659.49	0.05	0.40	100.00	100.00	67.52	64078.00	54944.58	37338156.00	83.04	12908.66	11365.00
28	1	6	18281.00	31424.00	216.35	0	Spot (Block28, Row6, Column1)	47137.73	49890.50	18044.78	0.02	0.38	1217.00	1783.16	1217.00	1306.03	0.17	0.73	100.00	100.00	41.32	48673.50	45920.73	62976556.00	34.73	12626.99	12107.00
28	2	6	18578.00	31423.00	216.00	0	Spot (Block28, Row6, Column2)	47731.99	52887.00	18062.55	0.04	0.38	1344.00	1798.36	1344.00	1234.94	0.13	0.69	100.00	100.00	39.94	51543.00	46387.99	63579552.00	37.19	11886.35	11415.00
28	3	6	18870.00	31423.00	155.80	0	Spot (Block28, Row6, Column3)	64837.02	65535.00	3662.25	0.00	0.06	1316.00	1563.40	1316.00	1201.60	0.07	0.77	100.00	100.00	95.06	64219.00	63521.02	43311532.00	52.66	18917.95	15744.00
28	4	6	19184.00	31426.00	147.20	0	Spot (Block28, Row6, Column4)	29828.44	25413.00	19231.58	0.07	0.64	1344.00	1432.05	1344.00	378.28	0.03	0.26	100.00	100.00	5.08	24069.00	28484.44	17628620.00	75.07	6507.81	5050.00
28	5	6	19478.00	31428.00	163.15	0	Spot (Block28, Row6, Column5)	64781.38	65535.00	4277.08	0.01	0.07	1381.00	1569.56	1381.00	706.14	0.06	0.45	100.00	100.00	95.23	64154.00	63400.38	47550004.00	89.52	20149.71	13676.50
28	6	6	19780.00	31432.00	147.65	0	Spot (Block28, Row6, Column6)	16772.40	13494.00	11428.84	0.09	0.68	1377.00	1575.20	1377.00	715.07	0.06	0.45	100.00	100.00	0.00	12117.00	15395.40	9979581.00	21.25	4400.25	3509.00
28	7	6	20080.00	31432.00	157.70	0	Spot (Block28, Row6, Column7)	64117.16	65535.00	5044.74	0.01	0.08	1443.00	1655.07	1443.00	743.86	0.06	0.45	100.00	100.00	88.50	64092.00	62674.16	44048904.00	83.97	19294.09	14143.00
28	8	6	20387.00	31437.00	156.60	0	Spot (Block28, Row6, Column8)	63991.47	65535.00	5502.90	0.01	0.09	1481.00	1585.87	1481.00	411.73	0.03	0.26	100.00	100.00	86.51	64054.00	62510.47	43642592.00	151.57	18180.22	13461.50
28	1	7	18278.00	31721.00	160.65	0	Spot (Block28, Row7, Column1)	34919.65	32132.00	17481.18	0.04	0.50	1213.00	1470.83	1213.00	803.93	0.08	0.55	100.00	100.00	5.87	30919.00	33706.65	24967600.00	41.61	6791.91	6553.50
28	2	7	18579.00	31724.00	148.30	0	Spot (Block28, Row7, Column2)	12516.54	10448.00	8286.63	0.08	0.66	1340.50	1597.48	1340.50	1182.70	0.08	0.74	100.00	85.00	0.00	9107.50	11176.04	7509922.00	9.23	3626.14	2891.00
28	3	7	18879.00	31730.00	165.50	0	Spot (Block28, Row7, Column3)	2110.44	1985.00	436.69	0.03	0.21	1327.00	1433.66	1327.00	975.64	0.03	0.68	33.00	0.00	0.00	658.00	783.44	1595496.00	0.69	1534.12	1519.50
28	4	7	19182.00	31728.00	148.50	0	Spot (Block28, Row7, Column4)	8308.16	6988.00	4755.29	0.08	0.57	1340.00	1485.64	1340.00	675.83	0.04	0.45	100.00	95.00	0.00	5648.00	6968.16	5043052.00	10.10	2782.62	2611.50
28	5	7	19479.00	31728.00	198.70	0	Spot (Block28, Row7, Column5)	44043.82	48728.50	21269.31	0.04	0.48	1410.00	1829.25	1410.00	1195.62	0.11	0.65	100.00	100.00	38.28	47318.50	42633.82	49241436.00	35.31	10390.79	10669.00
28	6	7	19778.00	31727.00	207.40	0	Spot (Block28, Row7, Column6)	49285.25	65464.00	19381.97	0.12	0.39	1562.00	2112.76	1562.00	1389.14	0.13	0.66	100.00	100.00	49.55	63902.00	47723.25	60375036.00	33.96	12422.29	12234.00
28	7	7	20065.00	31735.00	156.90	0	Spot (Block28, Row7, Column7)	64700.45	65535.00	3748.95	0.01	0.06	1451.00	1757.68	1451.00	930.67	0.08	0.53	100.00	100.00	91.25	64084.00	63249.45	43608512.00	67.63	19707.56	15693.00
28	8	7	20383.00	31739.00	193.65	0	Spot (Block28, Row7, Column8)	36682.15	37536.50	8448.82	0.01	0.23	1437.00	1542.81	1437.00	426.62	0.03	0.28	100.00	100.00	0.00	36099.50	35245.15	39029808.00	82.37	9719.78	9190.00
28	1	8	18280.00	32043.00	168.40	0	Spot (Block28, Row8, Column1)	1884.11	1799.00	462.93	0.02	0.25	1282.00	1358.85	1282.00	390.86	0.03	0.29	61.00	24.00	0.00	517.00	602.11	1479027.00	1.34	1444.61	1413.00
28	2	8	18578.00	32022.00	150.15	0	Spot (Block28, Row8, Column2)	37276.31	34628.00	19159.78	0.03	0.51	1331.00	1439.08	1331.00	958.20	0.03	0.67	100.00	100.00	12.32	33297.00	35945.31	22999556.00	37.40	8152.69	7042.00
28	3	8	18866.00	32023.00	149.85	0	Spot (Block28, Row8, Column3)	46483.82	57359.00	21442.61	0.09	0.46	1372.00	1478.70	1372.00	969.02	0.03	0.66	100.00	100.00	46.10	55987.00	45111.82	28634216.00	46.44	10230.67	8717.00
28	4	8	19176.00	32026.00	161.20	0	Spot (Block28, Row8, Column4)	64655.75	65535.00	4672.74	0.01	0.07	1357.00	1530.78	1357.00	1805.03	0.05	1.18	100.00	100.00	92.32	64178.00	63298.75	46293968.00	34.97	18154.80	15429.00
28	5	8	19468.00	32028.00	151.35	0	Spot (Block28, Row8, Column5)	7361.06	7001.00	3332.65	0.02	0.45	1316.00	1697.38	1316.00	2097.31	0.11	1.24	87.00	60.00	0.00	5685.00	6045.06	4615384.00	2.70	2737.14	2398.00
28	6	8	19779.00	32030.00	216.20	0	Spot (Block28, Row8, Column6)	50591.14	65535.00	17194.80	0.11	0.34	1474.00	1860.43	1474.00	1135.92	0.10	0.61	100.00	100.00	51.35	64061.00	49117.14	67590440.00	42.90	13534.74	13751.00
28	7	8	20078.00	32034.00	151.80	0	Spot (Block28, Row8, Column7)	54843.76	65535.00	15848.48	0.08	0.29	1409.00	1636.77	1409.00	779.50	0.07	0.48	100.00	100.00	60.57	64126.00	53434.76	34496996.00	68.26	13775.15	10912.50
28	8	8	20364.00	32031.00	156.85	0	Spot (Block28, Row8, Column8)	63654.61	65535.00	5319.58	0.01	0.08	1380.00	1493.33	1380.00	449.91	0.03	0.30	100.00	100.00	83.16	64155.00	62274.61	43094572.00	138.16	17324.20	15024.50
29	1	1	4759.00	34332.00	151.25	0	Spot (Block29, Row1, Column1)	53735.07	65535.00	14881.14	0.09	0.28	1296.00	1445.50	1296.00	588.60	0.05	0.41	100.00	100.00	51.83	64239.00	52439.07	33799620.00	88.84	11837.81	10230.00
29	2	1	5053.00	34340.00	155.65	0	Spot (Block29, Row1, Column2)	60749.88	65535.00	10476.80	0.03	0.17	1303.00	1524.63	1303.00	746.60	0.07	0.49	100.00	100.00	74.81	64232.00	59446.88	40520528.00	79.33	13498.50	12152.00
29	3	1	5356.00	34342.00	142.10	0	Spot (Block29, Row1, Column3)	33270.51	28590.00	21553.21	0.07	0.65	1302.00	1424.57	1302.00	519.81	0.04	0.36	100.00	100.00	13.71	27288.00	31968.51	18198988.00	61.26	7156.91	6108.00
29	4	1	5650.00	34343.00	147.70	0	Spot (Block29, Row1, Column4)	59872.21	65535.00	10343.96	0.04	0.17	1331.00	1497.06	1331.00	611.24	0.05	0.41	100.00	100.00	70.08	64204.00	58541.21	35624252.00	95.50	14304.60	11258.00
29	5	1	5957.00	34342.00	146.45	0	Spot (Block29, Row1, Column5)	49463.95	65535.00	20856.50	0.12	0.42	1342.00	1421.09	1342.00	367.21	0.02	0.26	100.00	100.00	54.08	64193.00	48121.95	29084992.00	130.83	9866.84	7535.00
29	6	1	6247.00	34348.00	143.70	0	Spot (Block29, Row1, Column6)	61465.18	65535.00	8060.95	0.03	0.13	1382.00	1462.66	1382.00	430.04	0.02	0.29	100.00	100.00	73.02	64153.00	60083.18	34174904.00	139.53	17856.41	13482.50
29	7	1	6546.00	34349.00	154.00	0	Spot (Block29, Row1, Column7)	64623.41	65535.00	4161.85	0.01	0.06	1387.00	1464.40	1387.00	400.88	0.02	0.27	100.00	100.00	94.16	64148.00	63236.41	42070224.00	157.55	18040.67	14335.00
29	8	1	6860.00	34344.00	159.10	0	Spot (Block29, Row1, Column8)	3605.49	3315.00	1345.25	0.04	0.37	1340.00	1402.52	1340.00	543.17	0.02	0.39	96.00	75.00	0.00	1975.00	2265.49	2505816.00	4.06	1916.12	1869.00
29	1	2	4692.00	34650.00	213.25	0	Spot (Block29, Row2, Column1)	1606.05	1572.00	197.92	0.01	0.12	1295.00	1392.42	1295.00	396.97	0.03	0.29	33.00	1.00	0.00	277.00	311.05	2086261.00	0.54	1440.07	1421.00
29	2	2	5047.00	34638.00	134.55	0	Spot (Block29, Row2, Column2)	50758.35	57646.50	16418.03	0.06	0.32	1306.00	1499.00	1306.00	697.29	0.06	0.47	100.00	100.00	40.08	56340.50	49452.35	24567160.00	70.64	10226.04	9643.00
29	3	2	5354.00	34640.00	146.55	0	Spot (Block29, Row2, Column3)	3209.41	3032.00	1026.65	0.02	0.32	1297.00	1450.49	1297.00	639.97	0.05	0.44	92.00	63.00	0.00	1735.00	1912.41	1880714.00	2.75	1703.45	1662.00
29	4	2	5657.00	34644.00	194.90	0	Spot (Block29, Row2, Column4)	29648.70	24593.50	19095.66	0.08	0.64	1353.00	1594.35	1353.00	821.49	0.07	0.52	100.00	100.00	5.41	23240.50	28295.70	31783460.00	34.15	7148.75	7046.50
29	5	2	5960.00	34644.00	168.55	0	Spot (Block29, Row2, Column5)	28716.65	27984.00	12628.40	0.01	0.44	1344.50	1506.36	1344.50	620.93	0.05	0.41	100.00	100.00	0.00	26639.50	27372.15	22600004.00	43.82	7568.55	6564.00
29	6	2	6246.00	34644.00	144.75	0	Spot (Block29, Row2, Column6)	41736.07	41894.00	19703.44	0.00	0.47	1395.00	1544.26	1395.00	609.78	0.04	0.39	100.00	100.00	24.43	40499.00	40341.07	23914876.00	65.91	8498.62	6871.00
29	7	2	6551.00	34648.00	143.10	0	Spot (Block29, Row2, Column7)	21924.76	19620.00	12498.34	0.05	0.57	1386.00	1477.78	1386.00	427.19	0.03	0.29	100.00	100.00	0.00	18234.00	20538.76	12168242.00	47.86	5242.62	3978.50
29	8	2	6854.00	34670.00	188.85	0	Spot (Block29, Row2, Column8)	1569.19	1566.00	215.10	0.00	0.14	1310.00	1423.18	1310.00	666.13	0.04	0.47	4.00	0.00	0.00	256.00	259.19	1573893.00	0.22	1377.47	1384.00
29	1	3	4753.00	34935.00	147.65	0	Spot (Block29, Row3, Column1)	59670.33	65535.00	11350.66	0.04	0.19	1316.00	1393.51	1316.00	344.04	0.02	0.25	100.00	100.00	72.15	64219.00	58354.33	35563804.00	169.39	14376.71	12119.00
29	2	3	5049.00	34941.00	142.30	0	Spot (Block29, Row3, Column2)	4973.17	4697.00	1866.53	0.02	0.38	1304.00	1468.47	1304.00	586.84	0.05	0.40	100.00	99.00	0.00	3393.00	3669.17	2740217.00	5.97	2069.96	2031.00
29	3	3	5336.00	34933.00	139.40	0	Spot (Block29, Row3, Column3)	33678.54	29512.50	19068.33	0.06	0.57	1302.00	1377.59	1302.00	335.95	0.02	0.24	100.00	100.00	14.39	28210.50	32376.54	17782284.00	96.15	8865.68	5663.00
29	4	3	5652.00	34941.00	145.30	0	Spot (Block29, Row3, Column4)	63263.76	65535.00	5843.99	0.02	0.09	1360.00	1490.91	1360.00	596.57	0.04	0.40	100.00	100.00	81.61	64175.00	61903.76	36123904.00	103.55	19256.34	16035.00
29	5	3	5955.00	34946.00	139.00	0	Spot (Block29, Row3, Column5)	22599.14	18357.00	17145.25	0.09	0.76	1354.00	1469.71	1354.00	541.93	0.04	0.37	100.00	100.00	8.08	17003.00	21245.14	11751553.00	38.99	6456.89	4346.50
29	6	3	6255.00	34942.00	237.00	0	Spot (Block29, Row3, Column6)	48175.09	44339.00	14649.67	0.04	0.30	1430.00	1717.05	1430.00	884.74	0.08	0.52	100.00	100.00	32.53	42909.00	46745.09	78188704.00	52.51	13498.25	13585.00
29	7	3	6557.00	34949.00	144.55	0	Spot (Block29, Row3, Column7)	45677.04	54965.00	21417.96	0.08	0.47	1386.00	1581.97	1386.00	771.05	0.06	0.49	100.00	100.00	43.31	53579.00	44291.04	25944696.00	57.19	9419.18	8280.50
29	8	3	6851.00	34953.00	161.90	0	Spot (Block29, Row3, Column8)	61300.71	65535.00	10351.19	0.03	0.17	1340.00	1504.75	1340.00	666.12	0.05	0.44	100.00	100.00	78.76	64195.00	59960.71	44443436.00	89.77	14646.83	13653.00
29	1	4	4751.00	35236.00	145.75	0	Spot (Block29, Row4, Column1)	62763.84	65535.00	6578.82	0.02	0.10	1343.00	1501.98	1343.00	540.95	0.05	0.36	100.00	100.00	79.14	64192.00	61420.84	36403324.00	113.25	17758.01	14007.50
29	2	4	5050.00	35241.00	179.60	0	Spot (Block29, Row4, Column2)	19103.38	16596.00	11405.81	0.06	0.60	1364.00	1615.84	1364.00	744.41	0.07	0.46	100.00	100.00	0.00	15232.00	17739.38	17288556.00	23.49	4840.20	4801.00
29	3	4	5351.00	35241.00	155.50	0	Spot (Block29, Row4, Column3)	64948.98	65535.00	3463.74	0.00	0.05	1381.00	1606.40	1381.00	728.69	0.07	0.45	100.00	100.00	96.39	64154.00	63567.98	43191476.00	86.93	18550.04	15295.50
29	4	4	5641.00	35244.00	152.95	0	Spot (Block29, Row4, Column4)	3361.85	3265.00	1006.22	0.01	0.30	1362.00	1422.70	1362.00	332.54	0.02	0.23	100.00	95.00	0.00	1903.00	1999.85	2161668.00	5.83	1802.53	1840.00
29	5	4	5935.00	35246.00	141.05	0	Spot (Block29, Row4, Column5)	7520.15	5862.00	5690.72	0.11	0.76	1370.00	1412.33	1370.00	293.06	0.01	0.21	100.00	100.00	0.00	4492.00	6150.15	4053362.00	20.84	2542.76	2144.00
29	6	4	6250.00	35246.00	178.75	0	Spot (Block29, Row4, Column6)	34452.27	34372.00	14709.87	0.00	0.43	1455.00	1616.96	1455.00	660.83	0.05	0.41	100.00	100.00	1.01	32917.00	32997.27	30834788.00	49.69	8192.61	7109.00
29	7	4	6544.00	35249.00	144.45	0	Spot (Block29, Row4, Column7)	38565.38	37389.00	23553.71	0.01	0.61	1407.00	1586.85	1407.00	793.38	0.05	0.50	100.00	100.00	31.52	35982.00	37158.38	22020912.00	46.61	7395.23	5536.00
29	8	4	6849.00	35265.00	147.00	0	Spot (Block29, Row4, Column8)	15928.80	13749.00	9299.19	0.06	0.58	1381.00	1498.74	1381.00	560.40	0.04	0.37	100.00	100.00	0.00	12368.00	14547.80	9445778.00	25.75	4026.77	3314.00
29	1	5	4757.00	35539.00	147.00	0	Spot (Block29, Row5, Column1)	64770.66	65535.00	3125.13	0.01	0.05	1428.00	1667.41	1428.00	787.71	0.07	0.47	100.00	100.00	91.53	64107.00	63342.66	38215020.00	80.11	19528.94	16054.50
29	2	5	5049.00	35540.00	160.65	0	Spot (Block29, Row5, Column2)	61413.88	65535.00	10583.76	0.03	0.17	1452.00	1869.89	1452.00	1023.55	0.11	0.55	100.00	100.00	81.18	64083.00	59961.88	43727092.00	58.17	14395.18	12728.50
29	3	5	5350.00	35539.00	158.00	0	Spot (Block29, Row5, Column3)	48449.61	57532.00	18774.00	0.07	0.39	1439.00	1791.91	1439.00	945.49	0.10	0.53	100.00	100.00	45.11	56093.00	47010.61	33188236.00	49.35	9386.90	8953.00
29	4	5	5649.00	35543.00	146.05	0	Spot (Block29, Row5, Column4)	51982.46	65535.00	18266.19	0.10	0.35	1386.00	1562.47	1386.00	635.92	0.05	0.41	100.00	100.00	56.28	64149.00	50596.46	30202012.00	79.29	11953.75	9267.00
29	5	5	5951.00	35543.00	154.85	0	Spot (Block29, Row5, Column5)	64945.05	65535.00	3414.55	0.00	0.05	1404.00	1528.96	1404.00	479.08	0.04	0.31	100.00	100.00	95.45	64131.00	63541.05	42864132.00	132.37	19065.66	16154.50
29	6	5	6251.00	35545.00	147.90	0	Spot (Block29, Row5, Column6)	45964.34	49362.00	18603.71	0.03	0.40	1508.00	1712.30	1508.00	795.55	0.06	0.46	100.00	100.00	34.11	47854.00	44456.34	27486836.00	55.62	9660.66	8741.00
29	7	5	6553.00	35551.00	212.40	0	Spot (Block29, Row5, Column7)	43268.44	46361.00	21345.35	0.03	0.49	1525.00	1832.67	1525.00	1061.75	0.08	0.58	100.00	100.00	40.33	44836.00	41743.44	55687004.00	39.03	12261.29	12552.50
29	8	5	6849.00	35553.00	148.10	0	Spot (Block29, Row5, Column8)	50588.88	65535.00	20258.03	0.11	0.40	1405.00	1572.54	1405.00	764.72	0.05	0.49	100.00	100.00	56.83	64130.00	49183.88	30353532.00	64.10	10934.53	8953.00
29	1	6	4749.00	35839.00	236.65	0	Spot (Block29, Row6, Column1)	43005.14	35571.00	16586.96	0.08	0.39	1538.00	1928.72	1538.00	1024.65	0.10	0.53	100.00	100.00	27.48	34033.00	41467.14	69324760.00	40.09	13011.01	12484.00
29	2	6	5052.00	35838.00	226.55	0	Spot (Block29, Row6, Column2)	32159.78	22516.00	18701.10	0.15	0.58	1507.00	1819.32	1507.00	963.52	0.08	0.53	100.00	100.00	12.02	21009.00	30652.78	47371556.00	31.49	9672.76	9350.00
29	3	6	5338.00	35840.00	146.80	0	Spot (Block29, Row6, Column3)	64453.59	65535.00	4007.93	0.01	0.06	1398.00	1663.25	1398.00	815.61	0.08	0.49	100.00	100.00	88.93	64137.00	63055.59	37834580.00	76.99	18337.13	15763.00
29	4	6	5650.00	35840.00	141.15	0	Spot (Block29, Row6, Column4)	16500.81	14577.00	9166.87	0.05	0.56	1384.00	1479.58	1384.00	375.84	0.03	0.25	100.00	100.00	0.00	13193.00	15116.81	8959942.00	39.97	4217.48	3671.50
29	5	6	5949.00	35847.00	153.90	0	Spot (Block29, Row6, Column5)	64815.10	65535.00	3965.20	0.00	0.06	1477.00	1642.75	1477.00	653.12	0.05	0.40	100.00	100.00	94.92	64058.00	63338.10	42130204.00	96.72	20009.40	15848.00
29	6	6	6245.00	35850.00	143.40	0	Spot (Block29, Row6, Column6)	9157.00	7415.00	5790.89	0.09	0.63	1510.00	1672.27	1510.00	653.68	0.04	0.39	100.00	90.00	0.00	5905.00	7647.00	5146234.00	11.45	2744.10	2430.50
29	7	6	6547.00	35847.00	146.80	0	Spot (Block29, Row6, Column7)	56205.77	65535.00	15069.03	0.07	0.27	1527.00	1702.67	1527.00	746.20	0.05	0.44	100.00	100.00	65.42	64008.00	54678.77	33161656.00	73.04	13426.71	9924.50
29	8	6	6851.00	35853.00	148.60	0	Spot (Block29, Row6, Column8)	56198.54	65535.00	15456.67	0.07	0.28	1477.00	1528.84	1477.00	354.49	0.01	0.23	100.00	100.00	66.45	64058.00	54721.54	34000380.00	154.22	14616.40	11341.00
29	1	7	4746.00	36139.00	161.40	0	Spot (Block29, Row7, Column1)	29748.28	26260.00	16293.94	0.05	0.55	1477.00	1807.99	1477.00	910.64	0.09	0.50	100.00	100.00	1.81	24783.00	28271.28	21359272.00	30.68	6251.83	6220.50
29	2	7	5043.00	36135.00	144.25	0	Spot (Block29, Row7, Column2)	4964.20	4169.00	2524.18	0.08	0.51	1432.50	1664.12	1432.50	760.72	0.07	0.46	91.00	70.00	0.00	2736.50	3531.70	2824629.00	4.34	2131.87	2025.50
29	3	7	5333.00	36130.00	232.55	0	Spot (Block29, Row7, Column3)	1729.38	1721.00	200.52	0.00	0.12	1364.00	1426.99	1364.00	360.44	0.02	0.25	49.00	5.00	0.00	357.00	365.38	2689179.00	0.84	1494.93	1477.00
29	4	7	5649.00	36145.00	150.40	0	Spot (Block29, Row7, Column4)	3664.30	3303.00	1456.16	0.05	0.40	1379.00	1544.05	1379.00	670.31	0.05	0.43	90.00	63.00	0.00	1924.00	2285.30	2253542.00	3.16	1823.22	1812.50
29	5	7	5948.00	36146.00	185.80	0	Spot (Block29, Row7, Column5)	27864.56	22513.00	18109.54	0.09	0.65	1503.00	1826.46	1503.00	962.95	0.08	0.53	100.00	100.00	3.10	21010.00	26361.56	27000792.00	27.04	6726.67	6700.00
29	6	7	6246.00	36145.00	217.90	0	Spot (Block29, Row7, Column6)	36684.94	30785.00	19357.84	0.08	0.53	1642.00	2129.51	1642.00	1346.50	0.11	0.63	100.00	100.00	17.93	29143.00	35042.94	49708352.00	25.66	10855.28	10624.00
29	7	7	6530.00	36150.00	150.75	0	Spot (Block29, Row7, Column7)	64143.80	65535.00	5252.15	0.01	0.08	1597.00	1852.94	1597.00	1010.24	0.06	0.55	100.00	100.00	88.69	63938.00	62546.80	39705360.00	61.66	17629.27	14310.00
29	8	7	6847.00	36151.00	180.40	0	Spot (Block29, Row7, Column8)	54891.37	63615.50	13101.81	0.06	0.24	1515.00	1613.74	1515.00	474.12	0.03	0.29	100.00	100.00	46.83	62100.50	53376.37	50171128.00	112.37	13456.18	12691.50
29	1	8	4741.00	36440.00	178.85	0	Spot (Block29, Row8, Column1)	1951.88	1808.50	462.82	0.03	0.24	1409.00	1548.50	1409.00	552.29	0.04	0.36	37.00	7.00	0.00	399.50	542.88	1752786.00	0.73	1598.68	1611.00
29	2	8	5045.00	36437.00	140.25	0	Spot (Block29, Row8, Column2)	15555.34	13758.50	8700.02	0.05	0.56	1451.00	1486.48	1451.00	215.61	0.01	0.15	100.00	100.00	0.00	12307.50	14104.34	8275441.00	65.25	4360.91	3780.50
29	3	8	5332.00	36440.00	142.05	0	Spot (Block29, Row8, Column3)	33729.73	29355.00	23252.52	0.06	0.69	1419.00	1518.68	1419.00	413.62	0.03	0.27	100.00	100.00	21.96	27936.00	32310.73	18585108.00	77.88	6296.01	5451.50
29	4	8	5647.00	36445.00	160.15	0	Spot (Block29, Row8, Column4)	63618.52	65535.00	6536.79	0.01	0.10	1424.00	1579.14	1424.00	566.94	0.04	0.36	100.00	100.00	88.94	64111.00	62194.52	44851484.00	109.43	15694.74	13821.50
29	5	8	5929.00	36443.00	158.65	0	Spot (Block29, Row8, Column5)	2940.05	2789.50	826.56	0.02	0.28	1494.00	1725.84	1494.00	866.54	0.06	0.50	68.00	34.00	0.00	1295.50	1446.05	2034517.00	1.40	1784.96	1728.50
29	6	8	6248.00	36447.00	229.45	0	Spot (Block29, Row8, Column6)	48126.25	46440.00	16511.78	0.02	0.34	1681.00	1988.36	1681.00	1098.34	0.07	0.55	100.00	100.00	40.34	44759.00	46445.25	73008136.00	42.01	13371.89	12985.00
29	7	8	6544.00	36449.00	141.20	0	Spot (Block29, Row8, Column7)	48629.29	59444.00	19316.79	0.09	0.40	1653.00	1858.33	1653.00	826.08	0.05	0.44	100.00	100.00	45.79	57791.00	46976.29	26551740.00	56.62	10079.03	8016.00
29	8	8	6829.00	36452.00	148.60	0	Spot (Block29, Row8, Column8)	64624.51	65535.00	4442.90	0.01	0.07	1582.00	1711.07	1582.00	549.25	0.03	0.32	100.00	100.00	93.52	63953.00	63042.51	38904292.00	114.54	20212.43	16645.50
30	1	1	9261.00	34362.00	151.35	0	Spot (Block30, Row1, Column1)	52101.30	64190.00	15869.45	0.09	0.30	1491.00	1574.20	1491.00	430.09	0.02	0.27	100.00	100.00	49.20	62699.00	50610.30	32719860.00	117.48	13005.20	10954.00
30	2	1	9546.00	34365.00	148.45	0	Spot (Block30, Row1, Column2)	5586.69	4752.00	5523.49	0.07	0.99	1481.00	1528.11	1481.00	367.37	0.01	0.24	99.00	95.00	0.50	3271.00	4105.69	3368772.00	11.05	2655.67	2125.50
30	3	1	9864.00	34368.00	138.85	0	Spot (Block30, Row1, Column3)	2782.65	2531.00	810.40	0.04	0.29	1432.00	1476.06	1432.00	307.57	0.01	0.21	96.00	83.00	0.00	1099.00	1350.65	1446978.00	4.25	2029.87	1947.00
30	4	1	10144.00	34367.00	148.40	0	Spot (Block30, Row1, Column4)	4058.09	3709.50	1773.92	0.04	0.44	1412.00	1474.64	1412.00	424.82	0.02	0.29	99.00	95.00	0.00	2297.50	2646.09	2434857.00	6.08	2432.84	2012.00
30	5	1	10460.00	34369.00	147.65	0	Spot (Block30, Row1, Column5)	3792.54	3286.00	1588.38	0.06	0.42	1458.00	1491.80	1458.00	292.03	0.01	0.20	98.00	89.00	0.00	1828.00	2334.54	2248974.00	7.88	2005.11	2028.00
30	6	1	10751.00	34374.00	149.10	0	Spot (Block30, Row1, Column6)	4629.85	4225.50	1710.97	0.04	0.37	1505.00	1560.36	1505.00	289.49	0.02	0.19	99.00	98.00	0.00	2720.50	3124.85	2805692.00	10.60	2195.69	2161.00
30	7	1	11050.00	34379.00	143.00	0	Spot (Block30, Row1, Column7)	15451.82	15044.00	7595.77	0.01	0.49	1571.00	1607.26	1571.00	299.20	0.01	0.19	100.00	100.00	0.00	13473.00	13880.82	8653019.00	46.27	4501.37	3401.00
30	8	1	11364.00	34369.00	148.85	0	Spot (Block30, Row1, Column8)	4786.30	3505.00	6515.38	0.14	1.36	1575.00	1591.40	1575.00	275.39	0.00	0.17	99.00	95.00	0.50	1930.00	3211.30	2876569.00	11.60	2474.66	2378.00
30	1	2	9244.00	34636.00	244.85	0	Spot (Block30, Row2, Column1)	1941.82	1872.00	347.59	0.02	0.18	1513.00	1589.37	1513.00	400.84	0.02	0.25	45.00	14.00	0.00	359.00	428.82	3367116.00	0.88	1668.82	1621.00
30	2	2	9550.00	34669.00	134.35	0	Spot (Block30, Row2, Column2)	3963.92	3847.00	880.49	0.01	0.22	1471.00	1509.73	1471.00	366.37	0.01	0.24	100.00	100.00	0.00	2376.00	2492.92	1930430.00	6.70	2346.09	2337.00
30	3	2	9870.00	34673.00	192.65	0	Spot (Block30, Row2, Column3)	1760.94	1732.00	263.71	0.01	0.15	1397.00	1448.54	1397.00	318.16	0.02	0.22	51.00	19.00	0.00	335.00	363.94	1847222.00	0.98	1577.50	1554.00
30	4	2	10161.00	34673.00	182.80	0	Spot (Block30, Row2, Column4)	2751.47	2668.00	625.14	0.01	0.23	1407.00	1451.50	1407.00	199.74	0.01	0.14	99.00	98.00	0.00	1261.00	1344.47	2572623.00	6.51	1863.67	1841.50
30	5	2	10456.00	34671.00	189.70	0	Spot (Block30, Row2, Column5)	5356.68	5225.00	1649.47	0.01	0.31	1442.00	1487.89	1442.00	264.87	0.01	0.18	100.00	100.00	0.00	3783.00	3914.68	5431670.00	14.61	2466.55	2337.00
30	6	2	10748.00	34668.00	222.45	0	Spot (Block30, Row2, Column6)	2244.51	2037.00	674.88	0.04	0.30	1502.00	1675.69	1502.00	727.45	0.05	0.43	37.00	16.00	0.00	535.00	742.51	3175987.00	0.78	1795.28	1647.00
30	7	2	11056.00	34675.00	159.95	0	Spot (Block30, Row2, Column7)	2442.27	2333.00	599.76	0.02	0.25	1495.00	1546.73	1495.00	261.80	0.01	0.17	92.00	74.00	0.00	838.00	947.27	1729125.00	3.42	1785.02	1742.00
30	8	2	11357.00	34683.00	170.20	0	Spot (Block30, Row2, Column8)	1782.83	1783.50	226.28	0.00	0.13	1491.00	1575.08	1491.00	448.41	0.02	0.28	24.00	0.00	0.00	292.50	291.83	1436962.00	0.46	1675.18	1680.50
30	1	3	9257.00	34962.00	141.65	0	Spot (Block30, Row3, Column1)	7385.92	6959.50	3165.04	0.03	0.43	1458.00	1490.35	1458.00	378.25	0.01	0.25	100.00	99.00	0.00	5501.50	5927.92	4003170.00	15.59	2986.34	2827.50
30	2	3	9552.00	34965.00	188.55	0	Spot (Block30, Row3, Column2)	2103.51	1909.50	706.57	0.04	0.34	1404.00	1495.67	1404.00	358.94	0.03	0.24	70.00	32.00	0.00	505.50	699.51	2099304.00	1.69	1651.84	1613.00
30	3	3	9839.00	34973.00	141.40	0	Spot (Block30, Row3, Column3)	5259.23	3518.00	5733.08	0.17	1.09	1384.00	1424.29	1384.00	211.53	0.01	0.15	99.00	98.00	0.00	2134.00	3875.23	2845242.00	18.13	2353.68	2011.00
30	4	3	10155.00	34969.00	145.60	0	Spot (Block30, Row3, Column4)	4542.46	4227.50	1583.07	0.03	0.35	1429.00	1465.77	1429.00	192.81	0.01	0.13	100.00	100.00	0.00	2798.50	3113.46	2643714.00	15.96	2148.59	2105.00
30	5	3	10458.00	34966.00	146.50	0	Spot (Block30, Row3, Column5)	3342.34	2932.00	2859.33	0.06	0.86	1504.00	1666.27	1504.00	688.75	0.04	0.41	79.00	52.00	0.00	1428.00	1838.34	1955270.00	2.43	1909.78	1846.50
30	6	3	10752.00	34974.00	214.95	0	Spot (Block30, Row3, Column6)	49914.06	59087.50	16682.22	0.07	0.33	1629.00	2003.42	1629.00	1051.65	0.09	0.52	100.00	100.00	47.13	57458.50	48285.06	66086840.00	45.56	13865.35	13333.00
30	7	3	11070.00	34982.00	157.45	0	Spot (Block30, Row3, Column7)	2955.30	2600.00	1060.38	0.06	0.36	1505.00	1730.70	1505.00	825.95	0.06	0.48	65.00	35.00	0.00	1095.00	1450.30	2021428.00	1.48	1908.11	1834.00
30	8	3	11351.00	34978.00	166.45	0	Spot (Block30, Row3, Column8)	62122.00	65535.00	9506.04	0.02	0.15	1489.00	1621.97	1489.00	611.95	0.04	0.38	100.00	100.00	85.18	64046.00	60633.00	47772288.00	98.86	15340.66	13885.00
30	1	4	9252.00	35263.00	144.55	0	Spot (Block30, Row4, Column1)	6459.24	6060.00	2701.11	0.03	0.42	1414.00	1504.11	1414.00	456.15	0.03	0.30	100.00	99.00	0.00	4646.00	5045.24	3649469.00	10.86	2577.48	2402.00
30	2	4	9550.00	35269.00	175.60	0	Spot (Block30, Row4, Column2)	17055.94	15088.00	9359.81	0.05	0.55	1396.00	1566.79	1396.00	575.83	0.05	0.37	100.00	100.00	0.00	13692.00	15659.94	14753390.00	26.90	4517.21	4434.00
30	3	4	9853.00	35271.00	143.70	0	Spot (Block30, Row4, Column3)	16005.25	15009.00	8047.55	0.03	0.50	1393.00	1545.87	1393.00	541.32	0.05	0.35	100.00	100.00	0.00	13616.00	14612.25	8994951.00	26.71	4423.44	3458.00
30	4	4	10134.00	35278.00	205.15	0	Spot (Block30, Row4, Column4)	1994.01	1771.00	1529.52	0.05	0.77	1405.00	1453.53	1405.00	197.34	0.01	0.14	80.00	42.00	0.00	366.00	589.01	2390812.00	2.74	1587.77	1544.00
30	5	4	10430.00	35279.00	171.35	0	Spot (Block30, Row4, Column5)	2175.21	1984.00	665.07	0.04	0.31	1491.00	1526.88	1491.00	238.69	0.01	0.16	86.00	51.00	0.00	493.00	684.21	1774972.00	2.72	1677.40	1655.00
30	6	4	10753.00	35274.00	196.10	0	Spot (Block30, Row4, Column6)	6415.90	6325.00	1729.53	0.01	0.27	1601.00	1765.93	1601.00	714.95	0.04	0.40	100.00	99.00	0.00	4724.00	4814.90	6974087.00	6.50	2861.59	2739.00
30	7	4	11049.00	35287.00	185.90	0	Spot (Block30, Row4, Column7)	2751.77	2409.00	1062.89	0.06	0.39	1526.00	1690.01	1526.00	641.19	0.04	0.38	63.00	35.00	0.00	883.00	1225.77	2680226.00	1.66	1835.01	1749.00
30	8	4	11352.00	35287.00	162.55	0	Spot (Block30, Row4, Column8)	2593.57	2458.00	609.60	0.02	0.24	1503.00	1593.92	1503.00	417.53	0.03	0.26	90.00	57.00	0.00	955.00	1090.57	1895902.00	2.39	1800.39	1747.00
30	1	5	9254.00	35569.00	140.70	0	Spot (Block30, Row5, Column1)	9728.52	8949.00	4348.43	0.04	0.45	1492.00	1674.90	1492.00	742.61	0.05	0.44	100.00	99.00	0.00	7457.00	8236.52	5224217.00	10.85	3397.33	2906.00
30	2	5	9548.00	35567.00	162.55	0	Spot (Block30, Row5, Column2)	63073.37	65535.00	7922.75	0.02	0.13	1512.00	1801.47	1512.00	888.32	0.08	0.49	100.00	100.00	88.22	64023.00	61561.37	46044004.00	68.98	15792.42	14311.50
30	3	5	9851.00	35568.00	154.90	0	Spot (Block30, Row5, Column3)	47362.52	53176.00	18805.01	0.05	0.40	1482.00	1673.92	1482.00	726.34	0.05	0.43	100.00	100.00	41.52	51694.00	45880.52	31259480.00	62.90	8969.91	8335.00
30	4	5	10148.00	35575.00	153.75	0	Spot (Block30, Row5, Column4)	3049.57	2879.00	938.83	0.02	0.31	1409.00	1517.39	1409.00	464.16	0.03	0.31	98.00	70.00	0.00	1470.00	1640.57	1985272.00	3.30	1853.13	1851.00
30	5	5	10454.00	35574.00	141.65	0	Spot (Block30, Row5, Column5)	18467.92	17417.00	9655.48	0.03	0.52	1501.00	1538.63	1501.00	279.81	0.01	0.18	100.00	100.00	0.00	15916.00	16966.92	10009615.00	60.50	4867.91	4339.00
30	6	5	10745.00	35570.00	151.15	0	Spot (Block30, Row5, Column6)	3086.62	2960.00	692.19	0.02	0.22	1619.00	1771.87	1619.00	660.94	0.04	0.37	90.00	51.00	0.00	1341.00	1467.62	1913703.00	1.99	2050.62	2057.00
30	7	5	11051.00	35576.00	205.30	0	Spot (Block30, Row5, Column7)	43342.45	43629.00	19782.58	0.00	0.46	1691.00	1963.70	1691.00	941.52	0.06	0.48	100.00	100.00	34.00	41938.00	41651.45	52011352.00	43.95	12255.80	12229.50
30	8	5	11359.00	35584.00	145.70	0	Spot (Block30, Row5, Column8)	8256.86	6758.00	5307.20	0.09	0.64	1531.00	1666.96	1531.00	641.10	0.04	0.38	99.00	91.00	0.00	5227.00	6725.86	4813752.00	10.28	3073.00	2254.00
30	1	6	9247.00	35869.00	220.50	0	Spot (Block30, Row6, Column1)	44097.06	37699.00	19103.67	0.07	0.43	1609.00	2053.74	1609.00	1181.78	0.11	0.58	100.00	100.00	36.85	36090.00	42488.06	61515916.00	35.58	13200.12	13111.00
30	2	6	9549.00	35869.00	214.75	0	Spot (Block30, Row6, Column2)	35996.05	31057.50	18146.69	0.06	0.50	1589.00	1955.66	1589.00	1085.40	0.09	0.56	100.00	100.00	12.95	29468.50	34407.05	47514956.00	31.36	10299.88	10026.00
30	3	6	9839.00	35869.00	140.85	0	Spot (Block30, Row6, Column3)	8521.99	7728.00	3857.84	0.04	0.45	1488.00	1663.51	1488.00	733.87	0.05	0.44	100.00	99.00	0.00	6240.00	7033.99	4576311.00	9.35	3043.37	2803.50
30	4	6	10151.00	35869.00	156.55	0	Spot (Block30, Row6, Column4)	2327.60	2261.00	499.72	0.01	0.21	1436.50	1471.30	1436.50	278.74	0.01	0.19	91.00	71.00	0.00	824.50	891.10	1571129.00	3.07	1698.43	1683.00
30	5	6	10449.00	35874.00	138.00	0	Spot (Block30, Row6, Column5)	20994.25	20327.00	10801.84	0.01	0.51	1490.00	1554.87	1490.00	724.11	0.02	0.47	100.00	100.00	0.00	18837.00	19504.25	10728061.00	26.85	5544.05	5085.00
30	6	6	10768.00	35882.00	193.35	0	Spot (Block30, Row6, Column6)	2068.30	1957.50	396.12	0.02	0.19	1587.50	1774.04	1587.50	998.59	0.05	0.56	11.00	0.00	0.00	370.00	480.80	2179993.00	0.29	1717.70	1681.50
30	7	6	11051.00	35879.00	148.65	0	Spot (Block30, Row6, Column7)	7186.65	6065.00	3766.41	0.07	0.52	1612.00	1794.55	1612.00	823.67	0.05	0.46	99.00	84.00	0.00	4453.00	5574.65	4347923.00	6.55	2864.92	2522.00
30	8	6	11358.00	35882.00	143.35	0	Spot (Block30, Row6, Column8)	10538.00	9753.00	5796.66	0.03	0.55	1513.00	1568.05	1513.00	239.24	0.02	0.15	100.00	100.00	0.00	8240.00	9025.00	5859130.00	37.49	3701.04	3336.50
30	1	7	9247.00	36166.00	161.25	0	Spot (Block30, Row7, Column1)	25147.57	21745.50	13891.75	0.06	0.55	1550.00	1848.97	1550.00	1061.65	0.08	0.57	100.00	100.00	0.00	20195.50	23597.57	18106252.00	21.95	5637.21	5563.50
30	2	7	9551.00	36173.00	196.95	0	Spot (Block30, Row7, Column2)	1942.83	1898.00	295.89	0.01	0.15	1510.00	1703.90	1510.00	699.47	0.05	0.41	15.00	0.00	0.00	388.00	432.83	2131289.00	0.34	1664.59	1626.00
30	3	7	9854.00	36145.00	199.80	0	Spot (Block30, Row7, Column3)	1730.18	1684.00	255.69	0.01	0.15	1413.00	1479.86	1413.00	350.23	0.02	0.24	41.00	5.00	0.00	271.00	317.18	1949910.00	0.71	1607.76	1585.50
30	4	7	10157.00	36173.00	196.85	0	Spot (Block30, Row7, Column4)	1865.33	1842.00	279.63	0.01	0.15	1482.00	1518.00	1482.00	360.14	0.01	0.24	49.00	14.00	0.00	360.00	383.33	2055599.00	0.96	1618.58	1601.50
30	5	7	10452.00	36177.00	171.70	0	Spot (Block30, Row7, Column5)	3406.63	3220.00	891.11	0.02	0.26	1521.00	1696.38	1521.00	813.89	0.05	0.48	92.00	54.00	0.00	1699.00	1885.63	2786620.00	2.10	2061.38	2004.00
30	6	7	10748.00	36178.00	204.15	0	Spot (Block30, Row7, Column6)	42087.53	42164.50	19273.76	0.00	0.46	1682.00	2210.61	1682.00	1601.21	0.12	0.72	100.00	100.00	25.80	40482.50	40405.53	49916096.00	24.90	11336.73	10985.50
30	7	7	11034.00	36181.00	139.50	0	Spot (Block30, Row7, Column7)	11861.89	11278.00	4664.85	0.02	0.39	1598.00	1872.52	1598.00	1105.10	0.07	0.59	100.00	100.00	0.00	9680.00	10263.89	6251217.00	9.04	4935.19	4269.00
30	8	7	11351.00	36183.00	190.85	0	Spot (Block30, Row7, Column8)	15864.19	16184.00	4302.57	0.01	0.27	1552.00	1609.75	1552.00	319.44	0.02	0.20	100.00	100.00	0.00	14632.00	14312.19	16308392.00	44.62	5180.92	4633.00
30	1	8	9244.00	36488.00	166.40	0	Spot (Block30, Row8, Column1)	2290.61	2204.50	497.75	0.02	0.22	1482.00	1574.61	1482.00	730.26	0.03	0.46	49.00	11.00	0.00	722.50	808.61	1763773.00	0.98	1716.48	1661.00
30	2	8	9549.00	36464.00	156.90	0	Spot (Block30, Row8, Column2)	2707.56	2499.50	705.99	0.03	0.26	1468.00	1488.15	1468.00	274.56	0.01	0.18	99.00	86.00	0.00	1031.50	1239.56	1830310.00	4.44	1767.25	1740.50
30	3	8	9837.00	36474.00	153.60	0	Spot (Block30, Row8, Column3)	4164.86	3544.50	1925.23	0.07	0.46	1472.00	1531.45	1472.00	729.80	0.02	0.48	84.00	64.00	0.00	2072.50	2692.86	2682170.00	3.61	1971.30	1907.00
30	4	8	10143.00	36475.00	159.30	0	Spot (Block30, Row8, Column4)	64738.52	65535.00	3905.32	0.01	0.06	1498.00	1597.04	1498.00	773.70	0.03	0.48	100.00	100.00	93.97	64037.00	63240.52	45058436.00	81.61	19161.17	15706.50
30	5	8	10435.00	36469.00	186.05	0	Spot (Block30, Row8, Column5)	1939.82	1897.00	305.92	0.01	0.16	1573.00	1741.96	1573.00	753.37	0.04	0.43	8.00	0.00	0.00	324.00	366.82	1887449.00	0.26	1667.60	1615.50
30	6	8	10753.00	36480.00	213.90	0	Spot (Block30, Row8, Column6)	50882.73	65535.00	17027.28	0.11	0.33	1707.00	2165.31	1707.00	1343.01	0.10	0.62	100.00	100.00	51.61	63828.00	49175.73	66555280.00	36.27	13862.01	13645.00
30	7	8	11045.00	36478.00	143.30	0	Spot (Block30, Row8, Column7)	7394.02	7148.00	3193.58	0.01	0.43	1605.00	1831.01	1605.00	900.85	0.06	0.49	100.00	91.00	0.00	5543.00	5789.02	4133258.00	6.18	2829.45	2668.50
30	8	8	11328.00	36479.00	152.65	0	Spot (Block30, Row8, Column8)	64067.97	65535.00	5542.98	0.01	0.09	1588.00	1685.49	1588.00	464.35	0.03	0.28	100.00	100.00	88.59	63947.00	62479.97	41003872.00	134.34	17705.46	13303.00
31	1	1	13763.00	34390.00	154.20	0	Spot (Block31, Row1, Column1)	52267.94	65057.00	15862.17	0.10	0.30	1264.00	1397.33	1264.00	1418.21	0.04	1.01	100.00	100.00	49.46	63793.00	51003.94	34131224.00	35.87	11660.72	9972.00
31	2	1	14054.00	34396.00	145.20	0	Spot (Block31, Row1, Column2)	28709.63	26497.00	14883.61	0.03	0.52	1195.00	1301.50	1195.00	465.56	0.04	0.36	100.00	100.00	0.70	25302.00	27514.63	16421909.00	58.87	6101.11	5323.00
31	3	1	14357.00	34398.00	142.50	0	Spot (Block31, Row1, Column3)	17416.62	15339.50	10591.46	0.06	0.61	1161.50	1344.78	1161.50	1998.52	0.06	1.49	100.00	87.00	0.00	14178.00	16255.12	9544306.00	8.04	5904.22	4179.50
31	4	1	14652.00	34399.00	139.70	0	Spot (Block31, Row1, Column4)	21390.86	20914.50	11038.93	0.01	0.52	1099.00	1286.20	1099.00	1965.65	0.07	1.53	100.00	98.00	0.00	19815.50	20291.86	11251590.00	10.23	8507.09	7014.00
31	5	1	14960.00	34397.00	147.65	0	Spot (Block31, Row1, Column5)	29802.08	26070.50	20514.49	0.06	0.69	1095.00	1191.80	1095.00	1211.49	0.04	1.02	100.00	99.00	7.43	24975.50	28707.08	17642844.00	23.62	6193.46	4680.50
31	6	1	15253.00	34401.00	147.70	0	Spot (Block31, Row1, Column6)	28636.81	26382.00	15680.52	0.04	0.55	1111.00	1230.53	1111.00	1069.22	0.04	0.87	100.00	100.00	0.34	25271.00	27525.81	17038904.00	25.63	6935.54	4429.00
31	7	1	15549.00	34406.00	148.05	0	Spot (Block31, Row1, Column7)	50317.39	61709.00	17681.19	0.09	0.35	1116.00	1205.73	1116.00	916.46	0.03	0.76	100.00	100.00	47.41	60593.00	49201.39	30140316.00	53.59	11609.21	9708.00
31	8	1	15855.00	34400.00	130.50	0	Spot (Block31, Row1, Column8)	2579.38	1883.50	3789.33	0.14	1.47	1102.00	1179.73	1102.00	943.81	0.03	0.80	40.00	6.00	0.00	781.50	1477.38	1165878.00	1.48	1834.99	1858.00
31	1	2	13741.00	34709.00	194.55	0	Spot (Block31, Row2, Column1)	1521.70	1487.00	250.84	0.01	0.16	1215.00	1327.17	1215.00	462.27	0.04	0.35	19.00	0.00	0.00	272.00	306.70	1631263.00	0.42	1349.34	1299.00
31	2	2	14059.00	34694.00	139.10	0	Spot (Block31, Row2, Column2)	19847.49	19467.00	6855.94	0.01	0.35	1189.00	1376.15	1189.00	1973.12	0.06	1.43	100.00	100.00	0.00	18278.00	18658.49	10439779.00	9.36	5717.22	5104.00
31	3	2	14363.00	34691.00	160.80	0	Spot (Block31, Row2, Column3)	2242.91	2103.50	730.86	0.03	0.33	1115.00	1308.07	1115.00	1986.02	0.07	1.52	14.00	0.00	0.00	988.50	1127.91	1601438.00	0.47	1381.62	1308.50
[truncated: 443,037 more chars]
