# Supplementary material for: An antigen microarray protocol for COVID-19 serological analysis
Source: STAR Protoc. 2021 Aug 26;2(3):100815. doi: 10.1016/j.xpro.2021.100815 (PMC8387221; doi:10.1016/j.xpro.2021.100815)
Supplement: Data S8. Slide_quantifications, related to step quantification and statistical analysis 2.e [file mmc8.zip › RPPA0136_12860A01-D12_IgGgamma_785/Joseph_2021-04-01_18h35m35_5μm_785nmGain075.txt]

ATF	1.0
30	28
"Checksum_ImageFile=224d275084cb05d392dbcfcf019944e1"
"Checksum_ResultFile=dc05a8ef854e7ffc2a3c79855eed011e"
"Type=Mapix Results 2"
"DateTime=2021/04/01 18:35:47"
"ConfigFile="
"GalFile=L:\RPPA Service\Platform_Projects\2021-02-09_JPL_CoV-Array-7\64 pad grid.gal"
"PixelSize=5"
"Wavelengths=785"
"ImageFiles=L:\RPPA Service\Platform_Projects\2021-03-24_JPL_CoV-Array-9\RPPA0136_12860A01-D12_IgGgamma_785\Joseph_2021-04-01_18h35m35_5�m_785nmGain075.tif"
"GrinddingParameters=Find mode = Grid + Blocks + Spots | Max. diameter (% Dth) = 200.0 | Min. diameter (% Dth) = 50.0 | Max position offset (% pitch) = 30"
"QuantificationParameter=S/B border width (pixels) = 2.0 | Background diameter (pitch) = 2.0"
"JpegImage=L:\RPPA Service\Platform_Projects\2021-03-24_JPL_CoV-Array-9\RPPA0136_12860A01-D12_IgGgamma_785\Joseph_2021-04-01_18h35m35_5�m_785nmGain075.jpg"
"FeatureType=Circular"
"Barcode="
"BackgroundSubtraction=LocalFeature"
"Normalization=None"
"ImageOrigin=3680, 2560"
"ImageSize=17760.0, 71040.0"
"JpegOrigin=4730, 2625"
"JpegBrightness=18"
"JpegContrast=30"
"JpegBalance=0"
"Creator=Mapix 9.0.0"
"Scanner=ir710IVD IR0H8_IVD 717045"
"Temperature=30.8"
"Comment="
"Velocity=35 l/s"
"LaserPower=20.0"
"PMTGain=75"
"BatchFilename=L:\RPPA Service\InnooScan\Batch methods\CoV_Array image_processing.mbt"
"Block"	"Column"	"Row"	"X"	"Y"	"Dia."	"Flags"	"ID"	"F785 Mean"	"F785 Median"	"F785 SD"	"F785 |log Mean/Median|"	"F785 CV"	"B785"	"B785 Mean"	"B785 Median"	"B785 SD"	"B785 |log Mean/Median|"	"B785 CV"	"% > B785+1SD"	"% > B785+2SD"	"F785 % Sat."	"F785 Median - B785"	"F785 Mean - B785"	"F785 Total Intensity"	"SNR 785"	"ExcludedMean 785"	"ExcludedMedian 785"
1	1	1	4946.00	2827.00	162.50	0	Spot (Block1, Row1, Column1)	53915.29	65535.00	15276.10	0.08	0.28	416.00	476.71	416.00	566.64	0.06	1.19	100.00	100.00	53.84	65119.00	53499.29	39358508.00	94.31	10013.47	6987.50
1	2	1	5231.00	2830.00	151.65	0	Spot (Block1, Row1, Column2)	1228.17	1057.50	612.59	0.06	0.50	294.00	325.68	294.00	211.62	0.04	0.65	94.00	75.00	0.00	763.50	934.17	776201.00	4.26	576.65	462.00
1	3	1	5547.00	2826.00	155.50	0	Spot (Block1, Row1, Column3)	426.91	395.00	132.49	0.03	0.31	232.00	278.00	232.00	830.48	0.08	2.99	0.00	0.00	0.00	163.00	194.91	283893.00	0.18	299.35	284.00
1	4	1	5832.00	2832.00	138.20	0	Spot (Block1, Row1, Column4)	264.93	270.00	28.11	0.01	0.11	214.00	223.64	214.00	47.62	0.02	0.21	60.00	4.00	0.00	56.00	50.93	137764.00	0.87	234.70	233.00
1	5	1	6144.00	2837.00	154.45	0	Spot (Block1, Row1, Column5)	731.02	662.50	359.34	0.04	0.49	209.00	215.40	209.00	38.29	0.01	0.18	100.00	99.00	0.00	453.50	522.02	478090.00	13.47	327.95	299.00
1	6	1	6441.00	2841.00	146.00	0	Spot (Block1, Row1, Column6)	631.23	625.00	131.16	0.00	0.21	203.00	210.89	203.00	37.82	0.02	0.18	100.00	100.00	0.00	422.00	428.23	366115.00	11.11	348.77	312.00
1	7	1	6740.00	2840.00	145.10	0	Spot (Block1, Row1, Column7)	1816.39	1758.50	629.30	0.01	0.35	206.00	216.35	206.00	40.05	0.02	0.19	100.00	100.00	0.00	1552.50	1610.39	1042610.00	39.95	630.07	566.00
1	8	1	7045.00	2841.00	147.00	-50	Spot (Block1, Row1, Column8)	254.51	255.00	32.89	0.00	0.13	227.00	244.94	227.00	170.64	0.03	0.70	0.00	0.00	0.00	28.00	27.51	149652.00	0.06	245.10	243.00
1	1	2	4942.00	3127.00	147.00	-50	Spot (Block1, Row2, Column1)	327.92	326.00	16.40	0.00	0.05	354.00	384.58	354.00	317.40	0.04	0.83	0.00	0.00	0.00	-28.00	-26.08	195438.00	-0.18	343.07	343.50
1	2	2	5236.00	3131.00	122.20	0	Spot (Block1, Row2, Column2)	821.93	783.00	154.22	0.02	0.19	230.00	246.22	230.00	62.19	0.03	0.25	100.00	100.00	0.00	553.00	591.93	323017.00	9.26	449.17	438.50
1	3	2	5553.00	3076.00	216.65	0	Spot (Block1, Row2, Column3)	197.16	197.00	13.16	0.00	0.07	190.00	192.83	190.00	26.26	0.01	0.14	6.00	0.00	0.00	7.00	7.16	264783.00	0.16	190.79	192.00
1	4	2	5849.00	3136.00	158.85	0	Spot (Block1, Row2, Column4)	409.85	395.00	71.96	0.02	0.18	180.00	182.26	180.00	35.95	0.01	0.20	100.00	99.00	0.00	215.00	229.85	284023.00	6.33	262.07	267.00
1	5	2	6150.00	3133.00	194.50	0	Spot (Block1, Row2, Column5)	334.80	321.00	64.77	0.02	0.19	177.00	178.38	177.00	19.61	0.00	0.11	100.00	99.00	0.00	144.00	157.80	358234.00	7.98	232.81	227.00
1	6	2	6443.00	3137.00	147.00	-50	Spot (Block1, Row2, Column6)	188.39	191.00	16.42	0.01	0.09	175.00	173.93	175.00	18.31	0.00	0.11	43.00	4.00	0.00	16.00	13.39	112282.00	0.79	177.08	177.50
1	7	2	6728.00	3150.00	157.15	0	Spot (Block1, Row2, Column7)	246.23	246.50	32.83	0.00	0.13	173.00	173.53	173.00	22.25	0.00	0.13	94.00	78.00	0.00	73.50	73.23	168420.00	3.27	202.61	202.00
1	8	2	7043.00	3141.00	147.00	-50	Spot (Block1, Row2, Column8)	188.28	187.00	16.63	0.00	0.09	185.00	187.94	185.00	25.29	0.01	0.13	10.00	0.00	0.00	2.00	3.28	110523.00	0.01	193.27	190.50
1	1	3	4935.00	3426.00	152.40	0	Spot (Block1, Row3, Column1)	1771.57	1371.00	1229.44	0.11	0.69	315.00	339.04	315.00	207.71	0.03	0.61	94.00	81.00	0.00	1056.00	1456.57	1128489.00	6.90	713.46	450.00
1	2	3	5256.00	3429.00	143.95	0	Spot (Block1, Row3, Column2)	241.50	241.00	20.94	0.00	0.09	211.00	220.04	211.00	47.81	0.02	0.22	22.00	0.00	0.00	30.00	30.50	136932.00	0.45	227.29	226.00
1	3	3	5534.00	3422.00	127.80	0	Spot (Block1, Row3, Column3)	557.68	388.50	687.01	0.16	1.23	183.00	184.64	183.00	21.12	0.00	0.11	100.00	100.00	0.00	205.50	374.68	244262.00	17.66	302.80	279.50
1	4	3	5839.00	3437.00	177.80	0	Spot (Block1, Row3, Column4)	265.41	273.00	38.93	0.01	0.15	169.00	171.38	169.00	34.64	0.01	0.20	97.00	70.00	0.00	104.00	96.41	235680.00	2.71	200.08	199.00
1	5	3	6138.00	3434.00	150.05	0	Spot (Block1, Row3, Column5)	222.57	213.00	30.64	0.02	0.14	167.00	165.92	167.00	17.77	0.00	0.11	94.00	72.00	0.00	46.00	55.57	137104.00	3.19	182.72	185.00
1	6	3	6450.00	3433.00	188.90	0	Spot (Block1, Row3, Column6)	275.56	283.00	34.22	0.01	0.12	166.00	164.27	166.00	19.20	0.00	0.12	99.00	98.00	0.00	117.00	109.56	277217.00	5.80	209.03	209.00
1	7	3	6752.00	3448.00	149.25	0	Spot (Block1, Row3, Column7)	595.40	567.50	240.40	0.02	0.40	165.00	164.42	165.00	18.56	0.00	0.11	100.00	100.00	0.00	402.50	430.40	364386.00	23.23	277.04	261.00
1	8	3	7071.00	3452.00	178.70	0	Spot (Block1, Row3, Column8)	252.49	244.00	42.93	0.01	0.17	177.00	180.10	177.00	21.78	0.01	0.12	92.00	75.00	0.00	67.00	75.49	226228.00	3.32	199.37	203.00
1	1	4	4934.00	3728.00	153.70	0	Spot (Block1, Row4, Column1)	3625.08	2964.00	2450.04	0.09	0.68	342.00	358.38	342.00	121.29	0.02	0.34	100.00	97.00	0.00	2622.00	3283.08	2356300.00	26.93	1225.85	657.00
1	2	4	5224.00	3730.00	173.95	0	Spot (Block1, Row4, Column2)	398.63	387.00	72.27	0.01	0.18	212.00	222.40	212.00	55.11	0.02	0.25	100.00	86.00	0.00	175.00	186.63	338435.00	3.20	292.71	292.50
1	3	4	5534.00	3734.00	152.75	0	Spot (Block1, Row4, Column3)	1742.25	1546.00	1035.83	0.05	0.59	176.00	179.55	176.00	23.20	0.01	0.13	100.00	100.00	0.00	1370.00	1566.25	1118524.00	67.35	573.41	356.50
1	4	4	5839.00	3734.00	147.00	-50	Spot (Block1, Row4, Column4)	173.10	173.00	9.55	0.00	0.06	167.00	167.00	167.00	17.61	0.00	0.11	12.00	0.00	0.00	6.00	6.10	101955.00	0.35	168.23	169.00
1	5	4	6139.00	3736.00	147.00	-50	Spot (Block1, Row4, Column5)	176.33	177.00	14.87	0.00	0.08	166.00	166.49	166.00	20.72	0.00	0.12	24.00	0.00	0.00	11.00	10.33	103858.00	0.47	179.12	180.00
1	6	4	6453.00	3724.00	216.10	0	Spot (Block1, Row4, Column6)	250.57	253.00	33.28	0.00	0.13	158.00	158.01	158.00	18.16	0.00	0.11	99.00	96.00	0.00	95.00	92.57	334764.00	5.10	192.73	192.00
1	7	4	6740.00	3740.00	158.30	0	Spot (Block1, Row4, Column7)	459.56	408.00	206.35	0.05	0.45	160.00	160.46	160.00	18.82	0.00	0.12	100.00	99.00	0.00	248.00	299.56	314799.00	15.89	221.34	216.00
1	8	4	7038.00	3748.00	154.05	0	Spot (Block1, Row4, Column8)	591.14	589.00	143.61	0.00	0.24	178.00	179.09	178.00	21.45	0.00	0.12	100.00	100.00	0.00	411.00	413.14	386607.00	19.21	280.76	270.00
1	1	5	4927.00	4034.00	147.85	0	Spot (Block1, Row5, Column1)	7997.83	6077.50	5996.91	0.12	0.75	385.00	400.04	385.00	160.49	0.02	0.40	100.00	99.00	0.00	5692.50	7612.83	4750711.00	47.34	2416.54	1172.00
1	2	5	5225.00	4031.00	154.85	0	Spot (Block1, Row5, Column2)	712.03	683.00	271.17	0.02	0.38	219.50	236.35	219.50	104.07	0.03	0.44	96.00	88.00	0.00	463.50	492.53	469942.00	4.57	383.97	316.00
1	3	5	5538.00	4030.00	173.35	0	Spot (Block1, Row5, Column3)	302.04	295.00	61.16	0.01	0.20	177.00	181.09	177.00	26.81	0.01	0.15	99.00	86.00	0.00	118.00	125.04	252502.00	4.51	212.27	211.00
1	4	5	5844.00	4040.00	174.10	0	Spot (Block1, Row5, Column4)	222.13	221.00	20.70	0.00	0.09	169.00	170.91	169.00	19.53	0.00	0.11	95.00	72.00	0.00	52.00	53.13	188813.00	2.62	185.56	187.00
1	5	5	6144.00	4037.00	144.70	0	Spot (Block1, Row5, Column5)	2858.92	2739.50	1120.65	0.02	0.39	169.00	172.18	169.00	25.68	0.01	0.15	100.00	100.00	0.00	2570.50	2689.92	1623869.00	104.62	834.14	689.50
1	6	5	6437.00	4038.00	147.00	-50	Spot (Block1, Row5, Column6)	169.68	171.00	10.39	0.00	0.06	162.00	163.44	162.00	20.11	0.00	0.12	8.00	0.00	0.00	9.00	7.68	100791.00	0.31	159.22	160.00
1	7	5	6742.00	4040.00	180.25	0	Spot (Block1, Row5, Column7)	270.95	282.00	40.06	0.02	0.15	160.00	162.35	160.00	19.49	0.01	0.12	99.00	96.00	0.00	122.00	110.95	247381.00	5.57	193.49	193.00
1	8	5	7047.00	4043.00	152.80	0	Spot (Block1, Row5, Column8)	989.46	910.00	518.66	0.04	0.52	181.00	182.45	181.00	24.75	0.00	0.14	100.00	100.00	0.00	729.00	808.46	632266.00	32.61	335.60	287.00
1	1	6	4917.00	4331.00	200.00	0	Spot (Block1, Row6, Column1)	3457.21	2768.00	2397.50	0.10	0.69	446.00	444.48	446.00	159.39	0.00	0.36	100.00	100.00	0.00	2322.00	3011.21	3934306.00	18.90	1078.94	1094.50
1	2	6	5211.00	4332.00	198.00	0	Spot (Block1, Row6, Column2)	581.84	523.50	159.99	0.05	0.27	238.00	256.15	238.00	95.30	0.03	0.37	99.00	83.00	0.00	285.50	343.84	649330.00	3.42	345.67	342.00
1	3	6	5529.00	4339.00	147.90	0	Spot (Block1, Row6, Column3)	1664.94	1652.00	763.57	0.00	0.46	184.00	188.85	184.00	30.53	0.01	0.16	100.00	100.00	0.00	1468.00	1480.94	990638.00	48.34	534.69	442.00
1	4	6	5849.00	4331.00	172.70	0	Spot (Block1, Row6, Column4)	262.00	265.00	35.10	0.00	0.13	174.00	176.15	174.00	22.04	0.01	0.13	98.00	87.00	0.00	91.00	88.00	218244.00	3.90	201.38	202.00
1	5	6	6142.00	4335.00	143.55	0	Spot (Block1, Row6, Column5)	3301.63	3224.00	1275.09	0.01	0.39	175.00	179.46	175.00	25.25	0.01	0.14	100.00	100.00	0.00	3049.00	3126.63	1848913.00	123.66	875.13	749.00
1	6	6	6446.00	4306.00	192.20	0	Spot (Block1, Row6, Column6)	194.59	195.00	13.35	0.00	0.07	172.00	173.95	172.00	20.66	0.00	0.12	59.00	6.00	0.00	23.00	22.59	202374.00	1.00	180.15	179.50
1	7	6	6740.00	4345.00	152.55	0	Spot (Block1, Row6, Column7)	889.94	831.00	391.40	0.03	0.44	177.00	180.00	177.00	27.67	0.01	0.15	100.00	100.00	0.00	654.00	712.94	572232.00	25.66	324.21	284.00
1	8	6	7047.00	4345.00	147.50	0	Spot (Block1, Row6, Column8)	1370.82	1343.00	671.40	0.01	0.49	199.00	213.10	199.00	48.83	0.03	0.23	100.00	100.00	0.00	1144.00	1171.82	808784.00	23.71	479.04	437.50
1	1	7	4929.00	4635.00	169.70	0	Spot (Block1, Row7, Column1)	1653.14	1465.00	735.31	0.05	0.44	428.00	428.17	428.00	136.88	0.00	0.32	100.00	99.00	0.00	1037.00	1225.14	1324165.00	8.95	745.87	713.50
1	2	7	5233.00	4630.00	147.00	-50	Spot (Block1, Row7, Column2)	261.35	260.00	24.83	0.00	0.10	255.00	262.87	255.00	59.47	0.01	0.23	0.00	0.00	0.00	5.00	6.35	154198.00	-0.03	256.72	256.00
1	3	7	5520.00	4580.00	247.80	0	Spot (Block1, Row7, Column3)	208.15	206.00	15.76	0.00	0.08	198.00	203.58	198.00	30.72	0.01	0.15	8.00	0.00	0.00	8.00	10.15	368638.00	0.15	194.10	193.00
1	4	7	5833.00	4634.00	147.00	-50	Spot (Block1, Row7, Column4)	194.71	191.00	21.88	0.01	0.11	194.00	199.62	194.00	37.54	0.01	0.19	8.00	0.00	0.00	-3.00	0.71	114487.00	-0.13	197.97	193.00
1	5	7	6133.00	4640.00	185.25	0	Spot (Block1, Row7, Column5)	393.14	402.00	78.57	0.01	0.20	198.00	200.82	198.00	27.56	0.01	0.14	99.00	96.00	0.00	204.00	195.14	379775.00	6.98	253.13	257.00
1	6	7	6439.00	4648.00	173.25	0	Spot (Block1, Row7, Column6)	416.79	397.00	88.43	0.02	0.21	201.00	211.38	201.00	50.78	0.02	0.24	99.00	90.00	0.00	196.00	215.79	349686.00	4.05	268.24	276.00
1	7	7	6724.00	4646.00	146.55	0	Spot (Block1, Row7, Column7)	1329.10	1242.00	442.07	0.03	0.33	218.00	243.47	218.00	113.40	0.05	0.47	100.00	99.00	0.00	1024.00	1111.10	774868.00	9.57	502.62	390.00
1	8	7	7048.00	4648.00	188.35	0	Spot (Block1, Row7, Column8)	1399.28	1307.00	427.31	0.03	0.31	267.00	355.39	267.00	388.96	0.12	1.09	98.00	79.00	0.00	1040.00	1132.28	1402083.00	2.68	546.44	476.00
1	1	8	4931.00	4929.00	147.00	-50	Spot (Block1, Row8, Column1)	542.45	548.00	52.18	0.00	0.10	498.00	499.07	498.00	147.88	0.00	0.30	3.00	0.00	0.00	50.00	44.45	319501.00	0.29	486.58	478.00
1	2	8	5226.00	4936.00	153.25	0	Spot (Block1, Row8, Column2)	720.10	667.00	239.21	0.03	0.33	323.00	335.25	323.00	84.03	0.02	0.25	96.00	83.00	0.00	344.00	397.10	462306.00	4.58	429.12	395.50
1	3	8	5529.00	4935.00	152.20	0	Spot (Block1, Row8, Column3)	923.38	757.00	522.77	0.09	0.57	273.00	289.36	273.00	105.49	0.03	0.36	93.00	80.00	0.00	484.00	650.38	590960.00	6.01	387.90	381.00
1	4	8	5832.00	4953.00	155.60	0	Spot (Block1, Row8, Column4)	2204.40	1843.50	1391.93	0.08	0.63	272.00	290.35	272.00	108.90	0.03	0.38	98.00	95.00	0.00	1571.50	1932.40	1463723.00	17.58	729.29	469.00
1	5	8	6131.00	4936.00	147.00	-50	Spot (Block1, Row8, Column5)	311.41	305.00	29.30	0.01	0.09	279.00	297.10	279.00	104.71	0.03	0.35	0.00	0.00	0.00	26.00	32.41	184352.00	0.14	302.48	304.00
1	6	8	6436.00	4955.00	180.00	0	Spot (Block1, Row8, Column6)	2617.80	1720.00	2189.02	0.18	0.84	317.00	334.91	317.00	108.46	0.02	0.32	100.00	100.00	0.00	1403.00	2300.80	2374349.00	21.05	766.39	793.00
1	7	8	6736.00	4954.00	152.80	0	Spot (Block1, Row8, Column7)	1420.87	1384.00	702.13	0.01	0.49	375.00	445.21	375.00	366.39	0.07	0.82	80.00	63.00	0.00	1009.00	1045.87	907935.00	2.66	631.60	467.50
1	8	8	7026.00	4941.00	156.75	0	Spot (Block1, Row8, Column8)	63566.57	65535.00	6881.53	0.01	0.11	418.00	534.97	418.00	433.11	0.11	0.81	100.00	100.00	87.56	65117.00	63148.57	42907828.00	145.53	14466.40	11833.00
2	1	1	9454.00	2860.00	159.35	0	Spot (Block2, Row1, Column1)	54186.97	65535.00	14577.90	0.08	0.27	1499.00	1603.17	1499.00	576.38	0.03	0.36	100.00	100.00	53.44	64036.00	52687.97	37822828.00	91.23	13453.29	11715.00
2	2	1	9755.00	2863.00	163.50	0	Spot (Block2, Row1, Column2)	1986.16	1950.00	330.37	0.01	0.17	1547.00	1696.37	1547.00	1351.41	0.04	0.80	1.00	0.00	0.00	403.00	439.16	1475714.00	0.21	1638.23	1622.00
2	3	1	10056.00	2864.00	149.75	0	Spot (Block2, Row1, Column3)	7874.41	7018.50	4323.28	0.05	0.55	1568.00	1672.04	1568.00	1332.64	0.03	0.80	89.00	72.00	0.00	5450.50	6306.41	4819138.00	4.65	2849.58	2580.00
2	4	1	10347.00	2859.00	161.10	0	Spot (Block2, Row1, Column4)	1892.61	1860.00	277.98	0.01	0.15	1487.00	1503.21	1487.00	252.85	0.00	0.17	67.00	32.00	0.00	373.00	405.61	1353219.00	1.54	1626.29	1605.00
2	5	1	10651.00	2873.00	148.95	0	Spot (Block2, Row1, Column5)	18160.32	15585.50	11805.60	0.07	0.65	1518.00	1558.27	1518.00	283.23	0.01	0.18	100.00	100.00	0.00	14067.50	16642.32	11077798.00	58.62	4572.18	4117.00
2	6	1	10943.00	2874.00	150.85	0	Spot (Block2, Row1, Column6)	8016.84	7493.00	3218.66	0.03	0.40	1637.00	1678.68	1637.00	311.91	0.01	0.19	100.00	100.00	0.00	5856.00	6379.84	5010523.00	20.32	3204.59	2833.00
2	7	1	11245.00	2874.00	149.85	0	Spot (Block2, Row1, Column7)	22587.27	21658.00	10366.33	0.02	0.46	1698.00	1763.74	1698.00	381.40	0.02	0.22	100.00	100.00	0.00	19960.00	20889.27	13800822.00	54.60	6587.51	5657.00
2	8	1	11557.00	2874.00	165.00	0	Spot (Block2, Row1, Column8)	2960.46	2667.50	1150.23	0.05	0.39	1657.00	1711.20	1657.00	401.38	0.01	0.23	89.00	63.00	0.00	1010.50	1303.46	2226267.00	3.11	2018.97	2006.50
2	1	2	9450.00	3160.00	147.00	-50	Spot (Block2, Row2, Column1)	1544.10	1484.00	209.19	0.02	0.14	1509.00	1746.03	1509.00	2265.15	0.06	1.30	0.00	0.00	0.00	-25.00	35.10	907929.00	-0.09	1500.40	1461.00
2	2	2	9745.00	3165.00	125.65	0	Spot (Block2, Row2, Column2)	9524.17	9268.00	2728.63	0.01	0.29	1599.00	1771.71	1599.00	1416.18	0.04	0.80	100.00	99.00	0.00	7669.00	7925.17	4019201.00	5.47	3672.83	3510.00
2	3	2	10050.00	3164.00	147.00	-50	Spot (Block2, Row2, Column3)	2050.39	2032.00	303.82	0.00	0.15	1641.00	1890.90	1641.00	1693.70	0.06	0.90	0.00	0.00	0.00	391.00	409.39	1209731.00	0.09	1766.87	1730.00
2	4	2	10354.00	3169.00	158.05	0	Spot (Block2, Row2, Column4)	6481.40	6275.00	2082.09	0.01	0.32	1513.00	1705.88	1513.00	1193.36	0.05	0.70	99.00	91.00	0.00	4762.00	4968.40	4426796.00	4.00	2916.84	2721.00
2	5	2	10653.00	3166.00	176.45	0	Spot (Block2, Row2, Column5)	29272.16	28775.00	11379.39	0.01	0.39	1621.00	1960.72	1621.00	2614.46	0.08	1.33	100.00	100.00	0.23	27154.00	27651.16	25554596.00	10.45	9517.75	7783.00
2	6	2	10947.00	3137.00	207.35	0	Spot (Block2, Row2, Column6)	2309.28	2212.00	487.18	0.02	0.21	1727.00	1944.75	1727.00	893.13	0.05	0.46	23.00	1.00	0.00	485.00	582.28	2826559.00	0.41	1908.74	1876.00
2	7	2	11240.00	3169.00	159.00	0	Spot (Block2, Row2, Column7)	3013.12	2792.00	910.31	0.03	0.30	1729.00	1842.04	1729.00	608.26	0.03	0.33	72.00	43.00	0.00	1063.00	1284.12	2088093.00	1.93	2125.22	2017.00
2	8	2	11465.00	3192.00	135.60	0	Spot (Block2, Row2, Column8)	2927.72	2347.50	2922.14	0.10	1.00	1652.00	1768.01	1652.00	604.82	0.03	0.34	54.00	16.00	0.00	695.50	1275.72	1452149.00	1.92	1887.49	1837.00
2	1	3	9452.00	3461.00	148.20	0	Spot (Block2, Row3, Column1)	12855.05	11422.50	7719.89	0.05	0.60	1487.00	1599.82	1487.00	998.90	0.03	0.62	100.00	91.00	0.00	9935.50	11368.05	7764448.00	11.27	4206.89	3531.50
2	2	3	9730.00	3454.00	170.60	0	Spot (Block2, Row3, Column2)	2199.21	2174.00	502.66	0.01	0.23	1598.00	1756.11	1598.00	757.06	0.04	0.43	40.00	2.00	0.00	576.00	601.21	1779164.00	0.59	1891.84	1729.00
2	3	3	10039.00	3468.00	146.65	0	Spot (Block2, Row3, Column3)	11101.75	9728.00	6360.20	0.06	0.57	1639.00	1953.35	1639.00	1779.88	0.08	0.91	98.00	83.00	0.00	8089.00	9462.75	6494526.00	5.14	4793.05	3302.00
2	4	3	10417.00	3410.00	288.60	0	Spot (Block2, Row3, Column4)	4240.89	2702.50	6236.48	0.20	1.47	1748.00	2513.66	1748.00	3648.61	0.16	1.45	14.00	6.00	0.37	954.50	2492.89	10322335.00	0.47	3345.86	2286.50
2	5	3	10627.00	3444.00	111.65	0	Spot (Block2, Row3, Column5)	8223.36	6331.00	7829.19	0.11	0.95	1873.00	2606.91	1873.00	3288.08	0.14	1.26	65.00	27.00	0.00	4458.00	6350.36	2639700.00	1.71	4466.49	3645.00
2	6	3	10951.00	3474.00	223.25	0	Spot (Block2, Row3, Column6)	59746.66	65535.00	11709.62	0.04	0.20	1951.00	2593.60	1951.00	1664.07	0.12	0.64	100.00	100.00	72.91	63584.00	57795.66	85558256.00	34.35	14645.35	13403.00
2	7	3	11282.00	3489.00	215.30	0	Spot (Block2, Row3, Column7)	11032.13	6256.00	10891.95	0.25	0.99	1805.00	2536.77	1805.00	2274.18	0.15	0.90	73.00	49.00	1.21	4451.00	9227.13	14584471.00	3.74	5119.68	3471.00
2	8	3	11550.00	3481.00	158.30	0	Spot (Block2, Row3, Column8)	31829.54	29297.50	15517.36	0.04	0.49	1633.00	2019.73	1633.00	1662.72	0.09	0.82	100.00	99.00	3.19	27664.50	30196.54	21962404.00	17.93	9159.60	7178.00
2	1	4	9441.00	3744.00	162.75	0	Spot (Block2, Row4, Column1)	2278.49	2291.00	541.79	0.00	0.24	1467.00	1631.14	1467.00	1175.08	0.05	0.72	21.00	1.00	0.00	824.00	811.49	1670136.00	0.55	1724.83	1618.50
2	2	4	9753.00	3767.00	166.60	0	Spot (Block2, Row4, Column2)	37179.79	34949.50	16864.85	0.03	0.45	1580.00	1906.47	1580.00	1501.26	0.08	0.79	100.00	100.00	6.99	33369.50	35599.79	28702864.00	23.50	8944.50	8668.50
2	3	4	10046.00	3764.00	167.60	0	Spot (Block2, Row4, Column3)	8322.03	7706.00	4159.74	0.03	0.50	1598.00	1958.44	1598.00	1610.13	0.09	0.82	91.00	74.00	0.00	6108.00	6724.03	6466215.00	3.95	4187.64	2301.50
2	4	4	10347.00	3767.00	147.00	-50	Spot (Block2, Row4, Column4)	1817.54	1797.50	383.45	0.00	0.21	1581.00	1969.61	1581.00	2257.27	0.10	1.15	0.00	0.00	0.00	216.50	236.54	1083252.00	-0.07	1815.06	1797.50
2	5	4	10643.00	3783.00	175.20	0	Spot (Block2, Row4, Column5)	3058.77	2550.00	2822.36	0.08	0.92	1672.00	2034.93	1672.00	1878.26	0.09	0.92	14.00	4.00	0.00	878.00	1386.77	2621364.00	0.55	2433.77	1817.00
2	6	4	10945.00	3773.00	195.10	0	Spot (Block2, Row4, Column6)	27306.98	27007.00	9034.28	0.00	0.33	1761.00	2075.25	1761.00	1123.91	0.07	0.54	100.00	100.00	0.00	25246.00	25545.98	29300372.00	22.45	8260.30	7141.00
2	7	4	11246.00	3771.00	170.35	0	Spot (Block2, Row4, Column7)	9901.57	6867.00	8031.04	0.16	0.81	1945.00	2742.13	1945.00	3191.70	0.15	1.16	60.00	44.00	0.12	4922.00	7956.57	7990569.00	2.24	4457.08	2917.00
2	8	4	11578.00	3780.00	186.90	0	Spot (Block2, Row4, Column8)	2466.51	2258.00	893.14	0.04	0.36	1595.00	2069.87	1595.00	2709.11	0.11	1.31	3.00	0.00	0.00	663.00	871.51	2422117.00	0.15	2108.78	1806.00
2	1	5	9456.00	4069.00	195.35	0	Spot (Block2, Row5, Column1)	3168.12	2678.00	2041.57	0.07	0.64	1524.00	1913.77	1524.00	1424.04	0.10	0.74	42.00	14.00	0.00	1154.00	1644.12	3418397.00	0.88	2092.34	1712.00
2	2	5	9746.00	4067.00	155.25	0	Spot (Block2, Row5, Column2)	35132.89	32809.00	14467.25	0.03	0.41	1633.00	2073.60	1633.00	1562.31	0.10	0.75	100.00	100.00	3.02	31176.00	33499.89	23293116.00	21.16	8538.49	7601.50
2	3	5	10046.00	4068.00	166.95	0	Spot (Block2, Row5, Column3)	57840.09	65535.00	13101.72	0.05	0.23	1526.00	1789.90	1526.00	1059.37	0.07	0.59	100.00	100.00	64.86	64009.00	56314.09	44768660.00	52.91	12478.06	11239.00
2	4	5	10363.00	4042.00	161.20	0	Spot (Block2, Row5, Column4)	1942.78	1911.00	361.96	0.01	0.19	1493.00	1797.39	1493.00	2423.26	0.08	1.35	0.00	0.00	0.00	418.00	449.78	1391033.00	0.06	1767.58	1663.00
2	5	5	10652.00	4068.00	147.45	0	Spot (Block2, Row5, Column5)	41032.44	40894.00	18745.31	0.00	0.46	1507.00	1671.26	1507.00	1227.15	0.04	0.73	100.00	100.00	19.46	39387.00	39525.44	24455452.00	32.08	9149.04	7717.00
2	6	5	10945.00	4071.00	147.00	-50	Spot (Block2, Row5, Column6)	1938.20	1925.00	380.93	0.00	0.20	1604.00	1824.79	1604.00	1095.24	0.06	0.60	2.00	0.00	0.00	321.00	334.20	1143540.00	0.10	1762.83	1719.00
2	7	5	11249.00	4071.00	210.25	0	Spot (Block2, Row5, Column7)	56071.61	65535.00	14529.31	0.07	0.26	1815.00	2180.76	1815.00	1327.32	0.08	0.61	100.00	100.00	62.76	63720.00	54256.61	70763168.00	40.60	14454.53	13533.00
2	8	5	11548.00	4076.00	150.80	0	Spot (Block2, Row5, Column8)	17900.88	15673.00	12103.34	0.06	0.68	1533.00	1747.42	1533.00	995.05	0.06	0.57	98.00	89.00	0.00	14140.00	16367.88	11116443.00	16.23	4328.71	4009.00
2	1	6	9445.00	4362.00	219.90	0	Spot (Block2, Row6, Column1)	56166.28	65535.00	13886.43	0.07	0.25	1628.00	2273.94	1628.00	1842.69	0.15	0.81	100.00	100.00	58.19	63907.00	54538.28	77791088.00	29.25	13771.62	13306.00
2	2	6	9744.00	4363.00	209.35	0	Spot (Block2, Row6, Column2)	52632.00	65535.00	16986.21	0.10	0.32	1590.00	2112.53	1590.00	1740.81	0.12	0.82	100.00	100.00	53.88	63945.00	51042.00	65738032.00	29.02	13727.78	13000.00
2	3	6	10035.00	4367.00	148.40	0	Spot (Block2, Row6, Column3)	13952.40	12986.00	7296.98	0.03	0.52	1413.00	1682.20	1413.00	969.60	0.08	0.58	100.00	100.00	0.00	11573.00	12539.40	8357487.00	12.65	4387.79	3806.00
2	4	6	10351.00	4375.00	153.85	0	Spot (Block2, Row6, Column4)	3489.63	3338.00	1127.61	0.02	0.32	1407.00	1600.04	1407.00	2122.04	0.06	1.33	42.00	3.00	0.00	1931.00	2082.63	2271751.00	0.89	2182.08	1931.00
2	5	6	10642.00	4365.00	148.10	0	Spot (Block2, Row6, Column5)	40003.76	39914.00	18139.62	0.00	0.45	1561.00	1730.88	1561.00	1428.25	0.04	0.83	100.00	100.00	13.69	38353.00	38442.76	23962328.00	26.80	10195.44	9055.00
2	6	6	10942.00	4364.00	157.80	0	Spot (Block2, Row6, Column6)	3120.36	2750.50	2220.02	0.05	0.71	1617.00	1864.22	1617.00	1212.13	0.06	0.65	46.00	15.00	0.00	1133.50	1503.36	2140568.00	1.04	1915.43	1840.50
2	7	6	11248.00	4371.00	153.25	0	Spot (Block2, Row6, Column7)	14446.90	12952.00	8524.16	0.05	0.59	1610.00	1772.09	1610.00	741.80	0.04	0.42	100.00	99.00	0.00	11342.00	12836.90	9289355.00	17.09	4154.50	3421.00
2	8	6	11548.00	4379.00	148.75	0	Spot (Block2, Row6, Column8)	18615.04	16689.00	11140.79	0.05	0.60	1487.00	1547.99	1487.00	394.58	0.02	0.25	100.00	100.00	0.00	15202.00	17128.04	11262099.00	43.25	4800.08	4452.00
2	1	7	9441.00	4662.00	170.35	0	Spot (Block2, Row7, Column1)	42479.61	42209.00	19703.50	0.00	0.46	1397.00	1707.41	1397.00	1354.00	0.09	0.79	100.00	100.00	28.25	40812.00	41082.61	34281264.00	30.11	8124.66	7825.50
2	2	7	9755.00	4671.00	194.95	0	Spot (Block2, Row7, Column2)	1548.13	1515.00	188.65	0.01	0.12	1354.00	1596.45	1354.00	1278.51	0.07	0.80	0.00	0.00	0.00	161.00	194.13	1664240.00	-0.04	1442.48	1392.00
2	3	7	10037.00	4661.00	199.00	0	Spot (Block2, Row7, Column3)	1507.09	1491.00	178.77	0.00	0.12	1305.00	1379.68	1305.00	320.06	0.02	0.23	26.00	0.00	0.00	186.00	202.09	1696986.00	0.40	1414.48	1391.50
2	4	7	10304.00	4676.00	127.15	0	Spot (Block2, Row7, Column4)	1568.37	1510.00	322.19	0.02	0.21	1382.00	1424.61	1382.00	368.19	0.01	0.26	10.00	3.00	0.00	128.00	186.37	674400.00	0.39	1479.80	1387.50
2	5	7	10652.00	4670.00	169.70	0	Spot (Block2, Row7, Column5)	4614.60	4573.50	1304.31	0.00	0.28	1601.00	1862.73	1601.00	1027.27	0.07	0.55	95.00	71.00	0.00	2972.50	3013.60	3691677.00	2.68	2433.23	2383.50
2	6	7	10942.00	4670.00	197.60	0	Spot (Block2, Row7, Column6)	53305.56	65535.00	18196.92	0.09	0.34	1866.00	2394.06	1866.00	1532.06	0.11	0.64	100.00	100.00	63.04	63669.00	51439.56	58849976.00	33.23	13192.08	13019.50
2	7	7	11232.00	4680.00	147.75	0	Spot (Block2, Row7, Column7)	14475.59	13975.00	5014.21	0.02	0.35	1711.00	1988.61	1711.00	1149.92	0.07	0.58	100.00	100.00	0.00	12264.00	12764.59	8612977.00	10.86	4833.80	4414.00
2	8	7	11543.00	4674.00	186.55	0	Spot (Block2, Row7, Column8)	42679.15	43329.00	12615.26	0.01	0.30	1518.00	1659.17	1518.00	588.38	0.04	0.35	100.00	100.00	4.81	41811.00	41161.15	41697588.00	69.72	11473.00	10538.00
2	1	8	9433.00	4970.00	163.00	0	Spot (Block2, Row8, Column1)	1901.75	1768.00	567.99	0.03	0.30	1297.00	1401.55	1297.00	536.15	0.03	0.38	43.00	7.00	0.00	471.00	604.75	1401593.00	0.93	1537.40	1535.50
2	2	8	9743.00	4967.00	156.65	0	Spot (Block2, Row8, Column2)	2306.40	2247.00	567.92	0.01	0.25	1288.00	1315.22	1288.00	183.80	0.01	0.14	99.00	89.00	0.00	959.00	1018.40	1554515.00	5.39	1639.44	1563.50
2	3	8	10036.00	4968.00	152.95	0	Spot (Block2, Row8, Column3)	7699.03	6374.50	4993.66	0.08	0.65	1292.00	1333.11	1292.00	251.13	0.01	0.19	100.00	97.00	0.00	5082.50	6407.03	4942778.00	25.35	2538.27	2383.00
2	4	8	10342.00	4971.00	156.70	0	Spot (Block2, Row8, Column4)	54337.54	65535.00	15435.23	0.08	0.28	1310.00	1379.09	1310.00	312.77	0.02	0.23	100.00	100.00	55.36	64225.00	53027.54	36515128.00	169.32	13484.17	11851.00
2	5	8	10613.00	4976.00	179.40	0	Spot (Block2, Row8, Column5)	1571.12	1583.50	200.42	0.00	0.13	1401.00	1620.37	1401.00	907.30	0.06	0.56	0.00	0.00	0.00	182.50	170.12	1420292.00	-0.05	1440.48	1388.50
2	6	8	10946.00	4974.00	227.00	0	Spot (Block2, Row8, Column6)	58549.02	65535.00	13429.66	0.05	0.23	1698.00	2248.60	1698.00	1566.30	0.12	0.70	100.00	100.00	70.77	63837.00	56851.02	86536496.00	35.94	13660.68	12989.50
2	7	8	11248.00	4975.00	147.55	0	Spot (Block2, Row8, Column7)	4339.66	4335.50	1463.93	0.00	0.34	1579.00	1855.78	1579.00	1052.10	0.07	0.57	87.00	59.00	0.00	2756.50	2760.66	2577760.00	2.36	2472.72	2264.00
2	8	8	11528.00	4976.00	159.60	0	Spot (Block2, Row8, Column8)	63983.18	65535.00	4925.91	0.01	0.08	1507.00	1649.75	1507.00	559.81	0.04	0.34	100.00	100.00	85.71	64028.00	62476.18	45236540.00	111.35	18396.88	15225.00
3	1	1	13955.00	2887.00	158.85	0	Spot (Block3, Row1, Column1)	50471.11	59260.00	16912.02	0.07	0.34	1463.50	1551.48	1463.50	416.59	0.03	0.27	100.00	100.00	44.83	57796.50	49007.61	35128176.00	117.43	11676.90	10223.00
3	2	1	14254.00	2897.00	153.10	0	Spot (Block3, Row1, Column2)	12996.42	11946.00	6563.11	0.04	0.50	1345.00	1406.55	1345.00	309.23	0.02	0.22	100.00	100.00	0.00	10601.00	11651.42	8317712.00	37.48	3692.93	3320.00
3	3	1	14574.00	2893.00	159.65	0	Spot (Block3, Row1, Column3)	3913.47	3010.00	4303.24	0.11	1.10	1284.00	1318.47	1284.00	214.95	0.01	0.16	92.00	82.00	0.00	1726.00	2629.47	2731602.00	12.07	2135.85	1663.00
3	4	1	14851.00	2895.00	150.40	0	Spot (Block3, Row1, Column4)	10274.89	9747.50	5410.72	0.02	0.53	1331.00	1366.60	1331.00	227.30	0.01	0.17	100.00	100.00	0.00	8416.50	8943.89	6329335.00	39.19	3306.64	2821.00
3	5	1	15152.00	2898.00	149.25	0	Spot (Block3, Row1, Column5)	5972.32	5311.00	3447.42	0.05	0.58	1322.00	1366.89	1322.00	239.54	0.01	0.18	100.00	92.00	0.00	3989.00	4650.32	3649087.00	19.23	2422.80	2173.50
3	6	1	15450.00	2899.00	148.15	0	Spot (Block3, Row1, Column6)	16211.73	14537.00	7586.11	0.05	0.47	1294.00	1344.54	1294.00	267.25	0.02	0.20	100.00	100.00	0.00	13243.00	14917.73	9613558.00	55.63	4978.90	4211.50
3	7	1	15744.00	2903.00	152.00	0	Spot (Block3, Row1, Column7)	23882.23	22685.00	12180.00	0.02	0.51	1203.00	1249.92	1203.00	227.02	0.02	0.18	100.00	100.00	0.00	21482.00	22679.23	15165217.00	99.69	5565.92	4734.00
3	8	1	16058.00	2901.00	176.85	0	Spot (Block3, Row1, Column8)	1838.32	1747.00	395.80	0.02	0.22	1181.00	1187.25	1181.00	203.40	0.00	0.17	93.00	69.00	0.00	566.00	657.32	1606694.00	3.20	1363.19	1315.50
3	1	2	13934.00	3193.00	224.65	0	Spot (Block3, Row2, Column1)	1484.46	1464.00	235.61	0.01	0.16	1306.00	1356.06	1306.00	314.18	0.02	0.23	28.00	1.00	0.00	158.00	178.46	2155437.00	0.41	1404.37	1381.00
3	2	2	14248.00	3196.00	128.35	0	Spot (Block3, Row2, Column2)	4115.75	3968.00	981.90	0.02	0.24	1283.50	1311.36	1283.50	200.19	0.01	0.15	100.00	100.00	0.00	2684.50	2832.25	1815045.00	14.01	2124.06	2028.00
3	3	2	14555.00	3185.00	153.35	0	Spot (Block3, Row2, Column3)	1564.23	1572.00	241.11	0.00	0.15	1286.00	1344.53	1286.00	293.12	0.02	0.22	49.00	9.00	0.00	286.00	278.23	1018314.00	0.75	1387.70	1387.00
3	4	2	14857.00	3192.00	170.10	0	Spot (Block3, Row2, Column4)	3033.24	2966.50	741.46	0.01	0.24	1292.00	1328.11	1292.00	238.18	0.01	0.18	99.00	98.00	0.00	1674.50	1741.24	2456927.00	7.16	1810.90	1814.50
3	5	2	15154.00	3199.00	183.70	0	Spot (Block3, Row2, Column5)	18263.82	17648.50	7142.67	0.01	0.39	1348.00	1476.59	1348.00	529.49	0.04	0.36	100.00	100.00	0.00	16300.50	16915.82	17350630.00	31.70	5233.34	4230.00
3	6	2	15451.00	3201.00	147.00	-50	Spot (Block3, Row2, Column6)	2190.57	2164.00	388.51	0.01	0.18	1361.00	1686.48	1361.00	1065.52	0.09	0.63	25.00	0.00	0.00	803.00	829.57	1285865.00	0.47	1839.09	1715.00
3	7	2	15749.00	3203.00	161.95	0	Spot (Block3, Row2, Column7)	2193.48	2116.50	512.02	0.02	0.23	1257.00	1352.85	1257.00	529.64	0.03	0.39	75.00	31.00	0.00	859.50	936.48	1596855.00	1.59	1461.76	1448.00
3	8	2	16050.00	3200.00	238.90	0	Spot (Block3, Row2, Column8)	1305.97	1283.00	173.01	0.01	0.13	1197.00	1267.08	1197.00	411.69	0.02	0.32	5.00	0.00	0.00	86.00	108.97	2153542.00	0.09	1225.36	1194.00
3	1	3	13953.00	3488.00	152.75	0	Spot (Block3, Row3, Column1)	5401.83	5016.00	2343.44	0.03	0.43	1277.00	1291.83	1277.00	272.41	0.01	0.21	100.00	100.00	0.00	3739.00	4124.83	3462572.00	15.09	2202.17	2042.50
3	2	3	14225.00	3518.00	180.90	0	Spot (Block3, Row3, Column2)	1812.23	1579.00	1218.43	0.06	0.67	1292.00	1390.61	1292.00	412.28	0.03	0.30	37.00	11.00	0.00	287.00	520.23	1661817.00	1.02	1405.48	1381.50
3	3	3	14563.00	3505.00	120.95	0	Spot (Block3, Row3, Column3)	9757.75	3669.00	15543.14	0.42	1.59	1298.00	1406.60	1298.00	400.55	0.03	0.28	100.00	99.00	5.43	2371.00	8459.75	3776249.00	20.85	3404.52	2737.00
3	4	3	14850.00	3499.00	153.60	0	Spot (Block3, Row3, Column4)	29440.13	25900.00	16898.80	0.06	0.57	1274.00	1312.28	1274.00	255.06	0.01	0.19	100.00	100.00	1.84	24626.00	28166.13	19224412.00	110.28	6141.19	5105.00
3	5	3	15135.00	3505.00	131.15	0	Spot (Block3, Row3, Column5)	11177.41	3687.00	16446.87	0.48	1.47	1309.00	1594.77	1309.00	972.76	0.09	0.61	82.00	55.00	5.01	2378.00	9868.41	5130430.00	9.85	4430.50	2145.50
3	6	3	15451.00	3498.00	228.40	0	Spot (Block3, Row3, Column6)	58313.54	65535.00	13531.85	0.05	0.23	1523.00	2150.35	1523.00	1460.23	0.15	0.68	100.00	100.00	68.82	64012.00	56790.54	87529640.00	38.46	12985.99	12169.00
3	7	3	15754.00	3503.00	151.65	0	Spot (Block3, Row3, Column7)	5950.77	5422.00	3203.52	0.04	0.54	1292.00	1600.72	1292.00	1037.52	0.09	0.65	87.00	71.00	0.00	4130.00	4658.77	3754938.00	4.19	2189.08	2065.00
3	8	3	16049.00	3504.00	166.05	0	Spot (Block3, Row3, Column8)	58896.11	65535.00	11610.67	0.05	0.20	1232.00	1423.04	1232.00	1846.00	0.06	1.30	100.00	100.00	65.84	64303.00	57664.11	44997052.00	31.13	13697.63	12105.00
3	1	4	13952.00	3789.00	153.15	0	Spot (Block3, Row4, Column1)	28532.12	26167.50	16434.18	0.04	0.58	1269.00	1340.54	1269.00	377.46	0.02	0.28	100.00	100.00	2.80	24898.50	27263.12	18317640.00	72.04	6217.47	5237.00
3	2	4	14246.00	3792.00	181.90	0	Spot (Block3, Row4, Column2)	19185.89	17493.00	10017.48	0.04	0.52	1295.00	1452.92	1295.00	580.06	0.05	0.40	100.00	100.00	0.00	16198.00	17890.89	17804504.00	30.57	4811.28	4799.50
3	3	4	14552.00	3796.00	162.00	0	Spot (Block3, Row4, Column3)	59971.03	65535.00	10544.32	0.04	0.18	1275.00	1450.94	1275.00	657.24	0.06	0.45	100.00	100.00	72.58	64260.00	58696.03	43299484.00	89.04	15775.86	13767.00
3	4	4	14839.00	3794.00	192.60	0	Spot (Block3, Row4, Column4)	1543.47	1486.00	244.58	0.02	0.16	1208.00	1277.42	1208.00	274.34	0.02	0.21	50.00	20.00	0.00	278.00	335.47	1620640.00	0.97	1327.00	1307.00
3	5	4	15147.00	3799.00	147.00	-50	Spot (Block3, Row4, Column5)	2667.49	1690.00	6623.73	0.20	2.48	1272.00	1349.37	1272.00	378.26	0.03	0.28	51.00	15.00	0.34	418.00	1395.49	1563150.00	3.48	2238.66	1588.00
3	6	4	15455.00	3806.00	193.55	0	Spot (Block3, Row4, Column6)	19292.34	19041.00	6694.97	0.01	0.35	1334.00	1610.15	1334.00	870.08	0.08	0.54	100.00	100.00	0.00	17707.00	17958.34	20488464.00	20.32	5551.06	4571.00
3	7	4	15744.00	3798.00	157.35	0	Spot (Block3, Row4, Column7)	3750.75	2989.50	2256.06	0.10	0.60	1325.00	1597.11	1325.00	867.94	0.08	0.54	74.00	49.00	0.00	1664.50	2425.75	2558011.00	2.48	1794.82	1721.00
3	8	4	16040.00	3815.00	169.25	0	Spot (Block3, Row4, Column8)	1905.45	1883.00	404.68	0.01	0.21	1223.00	1410.84	1223.00	1803.58	0.06	1.28	0.00	0.00	0.00	660.00	682.45	1511020.00	0.27	1423.43	1456.00
3	1	5	13950.00	4097.00	154.90	0	Spot (Block3, Row5, Column1)	32907.91	28059.50	21389.16	0.07	0.65	1414.00	1799.25	1414.00	1231.79	0.10	0.68	100.00	100.00	14.02	26645.50	31493.91	21587660.00	25.25	7193.72	5132.50
3	2	5	14246.00	4092.00	166.45	0	Spot (Block3, Row5, Column2)	60657.88	65535.00	10203.75	0.03	0.17	1433.00	1839.75	1433.00	1126.12	0.11	0.61	100.00	100.00	73.25	64102.00	59224.88	46707024.00	52.23	14183.68	12372.50
3	3	5	14547.00	4095.00	166.40	0	Spot (Block3, Row5, Column3)	50139.38	60614.00	17395.67	0.08	0.35	1303.00	1542.50	1303.00	804.96	0.07	0.52	100.00	100.00	45.05	59311.00	48836.38	38507376.00	60.37	9486.94	9195.00
3	4	5	14847.00	4096.00	149.85	0	Spot (Block3, Row5, Column4)	8805.12	7879.00	4636.73	0.05	0.53	1255.00	1358.58	1255.00	529.72	0.03	0.39	100.00	100.00	0.00	6624.00	7550.12	5432758.00	14.06	2959.40	2590.00
3	5	5	15154.00	4095.00	157.10	0	Spot (Block3, Row5, Column5)	57469.30	65535.00	14008.00	0.06	0.24	1277.00	1321.68	1277.00	303.66	0.01	0.23	100.00	100.00	66.47	64258.00	56192.30	38907056.00	184.91	13747.39	11796.00
3	6	5	15442.00	4099.00	156.55	0	Spot (Block3, Row5, Column6)	1879.44	1866.00	347.59	0.00	0.18	1326.00	1503.67	1326.00	683.41	0.05	0.45	31.00	2.00	0.00	540.00	553.44	1270499.00	0.55	1451.67	1416.50
3	7	5	15750.00	4101.00	210.80	0	Spot (Block3, Row5, Column7)	57391.30	65535.00	13300.72	0.06	0.23	1436.00	1731.29	1436.00	933.62	0.08	0.54	100.00	100.00	64.77	64099.00	55955.30	72658208.00	59.62	14431.01	14522.00
3	8	5	16048.00	4103.00	151.65	0	Spot (Block3, Row5, Column8)	10093.00	8496.00	6713.01	0.07	0.67	1253.00	1399.33	1253.00	641.51	0.05	0.46	93.00	86.00	0.00	7243.00	8840.00	6348495.00	13.55	2776.37	2647.00
3	1	6	13945.00	4390.00	226.45	0	Spot (Block3, Row6, Column1)	57385.95	65535.00	13409.21	0.06	0.23	1586.00	2239.98	1586.00	1635.48	0.15	0.73	100.00	100.00	62.34	63949.00	55799.95	84415656.00	33.72	13837.09	13244.00
3	2	6	14247.00	4391.00	212.25	0	Spot (Block3, Row6, Column2)	54074.71	65535.00	16470.75	0.08	0.30	1517.00	2063.54	1517.00	1422.45	0.13	0.69	100.00	100.00	59.27	64018.00	52557.71	69432672.00	36.56	13026.00	12436.00
3	3	6	14539.00	4395.00	151.20	0	Spot (Block3, Row6, Column3)	35617.09	33220.00	20114.43	0.03	0.56	1297.00	1539.71	1297.00	874.12	0.07	0.57	100.00	100.00	13.08	31923.00	34320.09	22332000.00	38.98	7761.10	6467.50
3	4	6	14850.00	4399.00	159.00	0	Spot (Block3, Row6, Column4)	2400.37	2322.00	566.77	0.01	0.24	1216.00	1278.02	1216.00	258.83	0.02	0.20	99.00	92.00	0.00	1106.00	1184.37	1661057.00	4.34	1615.43	1626.50
3	5	6	15147.00	4398.00	149.65	0	Spot (Block3, Row6, Column5)	45585.74	50964.50	20216.67	0.05	0.44	1299.00	1366.71	1299.00	332.68	0.02	0.24	100.00	100.00	36.93	49665.50	44286.74	27898644.00	132.92	10157.04	8746.50
3	6	6	15452.00	4393.00	210.60	0	Spot (Block3, Row6, Column6)	1630.09	1564.00	280.75	0.02	0.17	1384.00	1554.09	1384.00	760.71	0.05	0.49	5.00	0.00	0.00	180.00	246.09	2073471.00	0.10	1448.34	1389.50
3	7	6	15746.00	4401.00	153.60	0	Spot (Block3, Row6, Column7)	9231.30	8437.00	5028.13	0.04	0.54	1382.00	1493.25	1382.00	547.52	0.03	0.37	99.00	96.00	0.00	7055.00	7849.30	5926493.00	14.13	3043.02	2707.00
3	8	6	16053.00	4409.00	153.60	0	Spot (Block3, Row6, Column8)	13658.84	12188.00	8836.81	0.05	0.65	1275.00	1301.74	1275.00	212.56	0.01	0.16	100.00	100.00	0.00	10913.00	12383.84	8905563.00	58.13	3240.03	2843.00
3	1	7	13947.00	4689.00	176.00	0	Spot (Block3, Row7, Column1)	27270.91	25172.00	14458.10	0.03	0.53	1375.50	1648.82	1375.50	959.29	0.08	0.58	100.00	100.00	0.23	23796.50	25895.41	23398432.00	26.71	5946.26	5761.50
3	2	7	14241.00	4695.00	225.10	0	Spot (Block3, Row7, Column2)	1502.29	1476.00	229.03	0.01	0.15	1309.00	1556.34	1309.00	830.36	0.08	0.53	0.00	0.00	0.00	167.00	193.29	2184331.00	-0.07	1341.10	1302.00
3	3	7	14538.00	4725.00	239.15	0	Spot (Block3, Row7, Column3)	1323.03	1298.00	172.80	0.01	0.13	1209.00	1269.56	1209.00	238.31	0.02	0.19	20.00	2.00	0.00	89.00	114.03	2184326.00	0.22	1245.44	1191.00
3	4	7	14835.00	4695.00	188.15	0	Spot (Block3, Row7, Column4)	1484.40	1482.00	211.35	0.00	0.14	1206.00	1286.01	1206.00	341.57	0.03	0.27	34.00	3.00	0.00	276.00	278.40	1472528.00	0.58	1294.64	1288.00
3	5	7	15144.00	4696.00	187.95	0	Spot (Block3, Row7, Column5)	2631.32	2539.00	669.51	0.02	0.25	1330.00	1554.96	1330.00	811.02	0.07	0.52	71.00	32.00	0.00	1209.00	1301.32	2623424.00	1.33	1682.48	1662.50
3	6	7	15441.00	4698.00	204.60	0	Spot (Block3, Row7, Column6)	52530.43	65535.00	18544.44	0.10	0.35	1551.00	2106.54	1551.00	1462.84	0.13	0.69	100.00	100.00	62.64	63984.00	50979.43	62564440.00	34.47	13039.83	12598.00
3	7	7	15732.00	4711.00	151.90	0	Spot (Block3, Row7, Column7)	14417.07	13345.50	6015.46	0.03	0.42	1436.00	1709.57	1436.00	1006.70	0.08	0.59	100.00	99.00	0.00	11909.50	12981.07	9082752.00	12.62	4668.47	3788.00
3	8	7	16043.00	4706.00	190.45	0	Spot (Block3, Row7, Column8)	33312.99	33309.00	10136.94	0.00	0.30	1317.00	1490.96	1317.00	568.57	0.05	0.38	100.00	100.00	0.29	31992.00	31995.99	34145800.00	55.97	8832.31	7924.00
3	1	8	13939.00	5002.00	186.70	0	Spot (Block3, Row8, Column1)	1682.61	1620.00	337.61	0.02	0.20	1293.00	1363.07	1293.00	368.28	0.02	0.27	45.00	11.00	0.00	327.00	389.61	1655689.00	0.87	1450.35	1430.00
3	2	8	14241.00	4991.00	170.90	0	Spot (Block3, Row8, Column2)	2024.08	1960.00	448.94	0.01	0.22	1281.00	1291.22	1281.00	171.05	0.00	0.13	94.00	82.00	0.00	679.00	743.08	1649629.00	4.28	1493.32	1481.00
3	3	8	14535.00	4990.00	156.80	0	Spot (Block3, Row8, Column3)	3308.52	2907.50	1575.02	0.06	0.48	1269.00	1303.98	1269.00	320.39	0.01	0.25	89.00	78.00	0.00	1638.50	2039.52	2229940.00	6.26	1689.90	1625.00
3	4	8	14839.00	4996.00	166.00	0	Spot (Block3, Row8, Column4)	64121.73	65535.00	5628.84	0.01	0.09	1277.00	1351.68	1277.00	413.89	0.02	0.31	100.00	100.00	91.25	64258.00	62844.73	49117740.00	151.66	16666.11	14347.00
3	5	8	15111.00	5011.00	186.40	0	Spot (Block3, Row8, Column5)	1500.57	1491.00	192.18	0.00	0.13	1355.00	1590.14	1355.00	958.10	0.07	0.60	0.00	0.00	0.00	136.00	145.57	1466059.00	-0.09	1420.60	1408.50
3	6	8	15444.00	4998.00	230.95	0	Spot (Block3, Row8, Column6)	57879.07	65535.00	14061.18	0.05	0.24	1617.00	2179.20	1617.00	1536.92	0.13	0.71	100.00	100.00	68.86	63918.00	56262.07	88671792.00	36.24	13271.35	12729.00
3	7	8	15745.00	5003.00	148.60	0	Spot (Block3, Row8, Column7)	8109.36	8075.00	3496.00	0.00	0.43	1427.00	1703.38	1427.00	934.72	0.08	0.55	100.00	90.00	0.00	6648.00	6682.36	4881837.00	6.85	3012.20	2782.00
3	8	8	16030.00	5003.00	160.35	0	Spot (Block3, Row8, Column8)	63183.45	65535.00	6869.31	0.02	0.11	1399.00	1543.16	1399.00	592.23	0.04	0.38	100.00	100.00	82.25	64136.00	61784.45	44860680.00	104.08	16922.11	14417.00
4	1	1	18458.00	2912.00	160.25	0	Spot (Block4, Row1, Column1)	46979.09	51203.50	18327.53	0.04	0.39	1260.00	1313.84	1260.00	309.18	0.02	0.24	100.00	100.00	37.50	49943.50	45719.09	33449364.00	147.70	10480.33	8425.00
4	2	1	18752.00	2926.00	157.00	0	Spot (Block4, Row1, Column2)	2920.33	2750.00	797.01	0.03	0.27	1196.00	1235.91	1196.00	215.68	0.01	0.17	100.00	99.00	0.00	1554.00	1724.33	1979986.00	7.81	1630.73	1623.00
4	3	1	19050.00	2932.00	170.35	0	Spot (Block4, Row1, Column3)	1557.66	1511.00	234.37	0.01	0.15	1193.00	1210.43	1193.00	126.85	0.01	0.10	82.00	63.00	0.00	318.00	364.66	1258592.00	2.74	1301.85	1270.00
4	4	1	19348.00	2923.00	162.60	0	Spot (Block4, Row1, Column4)	2592.50	2290.00	1469.16	0.05	0.57	1194.00	1208.10	1194.00	133.73	0.01	0.11	100.00	99.00	0.00	1096.00	1398.50	1889933.00	10.35	1520.05	1521.00
4	5	1	19649.00	2929.00	159.95	0	Spot (Block4, Row1, Column5)	1870.98	1855.00	304.83	0.00	0.16	1202.00	1235.31	1202.00	165.35	0.01	0.13	97.00	87.00	0.00	653.00	668.98	1320912.00	3.84	1378.13	1338.50
4	6	1	19949.00	2925.00	152.45	0	Spot (Block4, Row1, Column6)	7793.47	7102.00	3416.48	0.04	0.44	1271.00	1281.42	1271.00	171.50	0.00	0.13	100.00	100.00	0.00	5831.00	6522.47	5003409.00	37.97	2656.21	2497.00
4	7	1	20253.00	2925.00	154.85	0	Spot (Block4, Row1, Column7)	3086.99	2860.00	1277.21	0.03	0.41	1300.00	1324.35	1300.00	144.71	0.01	0.11	99.00	99.00	0.00	1560.00	1786.99	2025065.00	12.18	1749.46	1678.50
4	8	1	20557.00	2929.00	163.25	0	Spot (Block4, Row1, Column8)	3207.56	3016.50	1047.95	0.03	0.33	1275.00	1280.25	1275.00	121.19	0.00	0.09	100.00	100.00	0.00	1741.50	1932.56	2367177.00	15.90	1764.52	1701.50
4	1	2	18448.00	3221.00	155.55	0	Spot (Block4, Row2, Column1)	1355.88	1323.50	162.38	0.01	0.12	1197.00	1242.82	1197.00	198.45	0.02	0.16	39.00	8.00	0.00	126.50	158.88	903013.00	0.57	1314.03	1304.50
4	2	2	18753.00	3215.00	154.95	0	Spot (Block4, Row2, Column2)	1820.97	1757.00	289.15	0.02	0.16	1198.00	1228.18	1198.00	131.74	0.01	0.11	98.00	92.00	0.00	559.00	622.97	1196379.00	4.50	1444.37	1483.50
4	3	2	19070.00	3214.00	197.00	0	Spot (Block4, Row2, Column3)	1497.63	1440.00	222.12	0.02	0.15	1208.00	1240.68	1208.00	127.17	0.01	0.10	73.00	47.00	0.00	232.00	289.63	1644394.00	2.02	1334.52	1311.50
4	4	2	19360.00	3223.00	201.85	0	Spot (Block4, Row2, Column4)	1771.26	1723.00	288.14	0.01	0.16	1269.00	1281.44	1269.00	161.52	0.00	0.13	90.00	69.00	0.00	454.00	502.26	2049344.00	3.03	1416.46	1415.00
4	5	2	19650.00	3225.00	190.90	0	Spot (Block4, Row2, Column5)	6587.25	6669.00	1886.17	0.01	0.29	1352.00	1507.13	1352.00	534.91	0.05	0.35	100.00	100.00	0.00	5317.00	5235.25	6771695.00	9.50	2747.95	2618.00
4	6	2	19953.00	3226.00	147.00	-50	Spot (Block4, Row2, Column6)	1800.50	1776.00	222.89	0.01	0.12	1401.00	1727.89	1401.00	1025.97	0.09	0.59	0.00	0.00	0.00	375.00	399.50	1056894.00	0.07	1570.08	1519.00
4	7	2	20241.00	3231.00	180.00	0	Spot (Block4, Row2, Column7)	1728.81	1718.00	196.99	0.00	0.11	1376.00	1444.61	1376.00	440.80	0.02	0.31	28.00	0.00	0.00	342.00	352.81	1569757.00	0.64	1451.36	1445.00
4	8	2	20553.00	3230.00	147.00	-50	Spot (Block4, Row2, Column8)	1325.06	1295.50	94.92	0.01	0.07	1303.00	1365.54	1303.00	343.24	0.02	0.25	0.00	0.00	0.00	-7.50	22.06	781787.00	-0.12	1348.60	1321.00
4	1	3	18454.00	3510.00	153.95	0	Spot (Block4, Row3, Column1)	2638.61	2582.00	673.82	0.01	0.26	1192.00	1212.75	1192.00	138.21	0.01	0.11	100.00	99.00	0.00	1390.00	1446.61	1730929.00	10.32	1644.63	1608.00
4	2	3	18761.00	3517.00	163.70	0	Spot (Block4, Row3, Column2)	1630.15	1604.00	217.52	0.01	0.13	1238.50	1307.95	1238.50	358.32	0.02	0.27	51.00	5.00	0.00	365.50	391.65	1196530.00	0.90	1340.96	1310.50
4	3	3	19043.00	3517.00	151.15	0	Spot (Block4, Row3, Column3)	2158.21	2118.00	419.45	0.01	0.19	1284.00	1293.58	1284.00	159.05	0.00	0.12	99.00	95.00	0.00	834.00	874.21	1346725.00	5.44	1563.71	1550.50
4	4	3	19352.00	3521.00	153.40	0	Spot (Block4, Row3, Column4)	5577.75	5422.00	2413.31	0.01	0.43	1297.00	1315.93	1297.00	151.66	0.01	0.12	100.00	100.00	0.00	4125.00	4280.75	3592073.00	28.10	2276.91	2209.00
4	5	3	19651.00	3525.00	147.00	-50	Spot (Block4, Row3, Column5)	3135.09	2178.00	3862.86	0.16	1.23	1453.00	1819.72	1453.00	1119.18	0.10	0.62	33.00	9.00	0.00	725.00	1682.09	1852840.00	1.18	1965.20	1857.50
4	6	3	19952.00	3527.00	222.20	0	Spot (Block4, Row3, Column6)	58690.93	65535.00	12039.29	0.05	0.21	1682.00	2271.20	1682.00	1368.45	0.13	0.60	100.00	100.00	66.52	63853.00	57008.93	82403000.00	41.23	14878.76	13778.00
4	7	3	20251.00	3528.00	147.00	-50	Spot (Block4, Row3, Column7)	1890.83	1856.00	273.36	0.01	0.14	1486.00	1727.10	1486.00	876.14	0.07	0.51	0.00	0.00	0.00	370.00	404.83	1115588.00	0.19	1692.73	1651.50
4	8	3	20552.00	3533.00	164.85	0	Spot (Block4, Row3, Column8)	58058.68	65535.00	12184.41	0.05	0.21	1377.00	1487.82	1377.00	564.94	0.03	0.38	100.00	100.00	62.83	64158.00	56681.68	43428296.00	100.14	14220.06	12859.50
4	1	4	18452.00	3818.00	154.15	0	Spot (Block4, Row4, Column1)	5405.28	4885.00	2415.15	0.04	0.45	1200.00	1281.77	1200.00	359.51	0.03	0.28	100.00	100.00	0.00	3685.00	4205.28	3508027.00	11.47	2140.40	1958.00
4	2	4	18751.00	3822.00	171.20	0	Spot (Block4, Row4, Column2)	27476.72	25927.00	13039.50	0.03	0.47	1307.00	1467.57	1307.00	601.74	0.05	0.41	100.00	100.00	0.00	24620.00	26169.72	22393528.00	43.22	6330.87	6165.00
4	3	4	19051.00	3825.00	155.75	0	Spot (Block4, Row4, Column3)	35290.43	32639.00	20933.25	0.03	0.59	1318.00	1469.16	1318.00	567.63	0.05	0.39	100.00	100.00	15.04	31321.00	33972.43	23468236.00	59.58	6851.60	5747.50
4	4	4	19344.00	3823.00	195.20	0	Spot (Block4, Row4, Column4)	1596.67	1580.00	188.98	0.00	0.12	1320.00	1371.91	1320.00	284.71	0.02	0.21	39.00	8.00	0.00	260.00	276.67	1718016.00	0.79	1427.41	1422.00
4	5	4	19655.00	3805.00	158.55	0	Spot (Block4, Row4, Column5)	2178.07	1827.00	2033.44	0.08	0.93	1400.00	1554.28	1400.00	640.71	0.05	0.41	27.00	5.00	0.00	427.00	778.07	1498512.00	0.97	1763.52	1595.00
4	6	4	19960.00	3822.00	200.35	0	Spot (Block4, Row4, Column6)	6727.65	6730.00	1551.65	0.00	0.23	1528.00	1800.19	1528.00	859.35	0.07	0.48	100.00	99.00	0.00	5202.00	5199.65	7689708.00	5.73	2868.05	2695.00
4	7	4	20247.00	3793.00	176.55	0	Spot (Block4, Row4, Column7)	1891.30	1854.00	361.08	0.01	0.19	1507.00	1746.48	1507.00	772.90	0.06	0.44	11.00	0.00	0.00	347.00	384.30	1649214.00	0.19	1631.59	1530.50
4	8	4	20545.00	3846.00	163.20	0	Spot (Block4, Row4, Column8)	1827.39	1818.00	228.25	0.00	0.12	1392.00	1479.13	1392.00	435.52	0.03	0.29	48.00	3.00	0.00	426.00	435.39	1354095.00	0.80	1560.89	1528.00
4	1	5	18455.00	4124.00	152.75	0	Spot (Block4, Row5, Column1)	5318.40	4581.50	2615.27	0.06	0.49	1318.00	1669.46	1318.00	1020.95	0.10	0.61	94.00	68.00	0.00	3263.50	4000.40	3425048.00	3.57	2141.09	1984.00
4	2	5	18747.00	4121.00	163.40	0	Spot (Block4, Row5, Column2)	59954.64	65535.00	9934.81	0.04	0.17	1460.00	1824.21	1460.00	1028.93	0.10	0.56	100.00	100.00	66.08	64075.00	58494.64	44007120.00	56.50	14993.44	13426.00
4	3	5	19051.00	4120.00	165.40	0	Spot (Block4, Row5, Column3)	54805.96	65535.00	15014.89	0.08	0.27	1402.00	1600.86	1402.00	719.81	0.06	0.45	100.00	100.00	57.05	64133.00	53403.96	41598104.00	73.92	10809.23	9737.50
4	4	5	19348.00	4126.00	156.15	0	Spot (Block4, Row5, Column4)	2929.66	2927.00	718.90	0.00	0.25	1345.00	1447.39	1345.00	511.68	0.03	0.35	97.00	74.00	0.00	1582.00	1584.66	1959942.00	2.90	1800.21	1798.50
4	5	5	19650.00	4126.00	153.05	0	Spot (Block4, Row5, Column5)	44027.18	45466.00	19856.12	0.01	0.45	1376.00	1413.93	1376.00	312.10	0.01	0.22	100.00	100.00	33.49	44090.00	42651.18	28265628.00	136.54	9468.70	7901.00
4	6	5	19944.00	4120.00	281.65	0	Spot (Block4, Row5, Column6)	2112.00	1982.00	590.22	0.03	0.28	1507.00	1800.99	1507.00	1001.48	0.08	0.56	20.00	2.00	0.00	475.00	605.00	4912515.00	0.31	1744.95	1519.00
4	7	5	20249.00	4131.00	216.10	0	Spot (Block4, Row5, Column7)	58802.74	65535.00	12609.22	0.05	0.21	1566.00	1978.06	1566.00	1118.18	0.10	0.57	100.00	100.00	70.87	63969.00	57236.74	78326184.00	50.82	14487.29	14417.00
4	8	5	20558.00	4130.00	150.30	0	Spot (Block4, Row5, Column8)	2382.56	2285.00	477.78	0.02	0.20	1377.00	1495.34	1377.00	588.44	0.04	0.39	82.00	32.00	0.00	908.00	1005.56	1479567.00	1.51	1718.83	1676.50
4	1	6	18444.00	4423.00	222.75	0	Spot (Block4, Row6, Column1)	54494.92	65535.00	14893.50	0.08	0.27	1532.00	2220.90	1532.00	1571.13	0.16	0.71	100.00	100.00	54.99	64003.00	52962.92	77601544.00	33.27	13138.18	12575.00
4	2	6	18744.00	4418.00	220.10	0	Spot (Block4, Row6, Column2)	55782.96	65535.00	15213.30	0.07	0.27	1513.00	2099.44	1513.00	1462.67	0.14	0.70	100.00	100.00	63.64	64022.00	54269.96	77316064.00	36.70	13591.54	12588.50
4	3	6	19040.00	4421.00	151.75	0	Spot (Block4, Row6, Column3)	17995.30	15838.00	9905.21	0.06	0.55	1372.00	1593.17	1372.00	871.71	0.06	0.55	100.00	100.00	0.00	14466.00	16623.30	11301050.00	18.82	4758.65	3865.00
4	4	6	19348.00	4423.00	163.25	0	Spot (Block4, Row6, Column4)	2230.23	2214.00	465.30	0.00	0.21	1309.00	1347.65	1309.00	164.14	0.01	0.12	99.00	89.00	0.00	905.00	921.23	1639219.00	5.38	1561.19	1551.00
4	5	6	19649.00	4425.00	147.05	0	Spot (Block4, Row6, Column5)	7815.11	7287.00	3666.04	0.03	0.47	1387.00	1443.39	1387.00	288.66	0.02	0.20	100.00	100.00	0.00	5900.00	6428.11	4634361.00	22.07	2750.21	2593.50
4	6	6	19941.00	4420.00	161.60	0	Spot (Block4, Row6, Column6)	1627.84	1609.00	172.36	0.01	0.11	1429.00	1672.89	1429.00	816.37	0.07	0.49	0.00	0.00	0.00	180.00	198.84	1175302.00	-0.06	1567.23	1575.00
4	7	6	20240.00	4429.00	150.50	0	Spot (Block4, Row6, Column7)	2775.55	2809.00	528.83	0.01	0.19	1395.00	1608.87	1395.00	805.80	0.06	0.50	83.00	33.00	0.00	1414.00	1380.55	1715289.00	1.45	1858.06	1875.00
4	8	6	20550.00	4441.00	161.05	0	Spot (Block4, Row6, Column8)	2110.24	2037.00	347.15	0.02	0.16	1306.00	1346.13	1306.00	173.88	0.01	0.13	99.00	93.00	0.00	731.00	804.24	1513039.00	4.39	1559.48	1576.00
4	1	7	18448.00	4716.00	168.80	0	Spot (Block4, Row7, Column1)	37303.30	34235.00	18305.03	0.04	0.49	1368.00	1671.57	1368.00	1012.66	0.09	0.61	100.00	100.00	12.45	32867.00	35935.30	29656236.00	35.19	7345.71	7079.50
4	2	7	18753.00	4727.00	148.35	0	Spot (Block4, Row7, Column2)	1509.72	1491.00	174.97	0.01	0.12	1296.00	1501.80	1296.00	791.14	0.06	0.53	0.00	0.00	0.00	195.00	213.72	910364.00	0.01	1419.58	1382.50
4	3	7	19028.00	4719.00	179.15	0	Spot (Block4, Row7, Column3)	1438.51	1401.00	205.26	0.01	0.14	1269.00	1309.63	1269.00	357.47	0.01	0.27	12.00	1.00	0.00	132.00	169.51	1294656.00	0.36	1340.21	1334.50
4	4	7	19362.00	4724.00	184.60	0	Spot (Block4, Row7, Column4)	1475.10	1437.00	159.63	0.01	0.11	1293.00	1332.16	1293.00	267.74	0.01	0.20	28.00	4.00	0.00	144.00	182.10	1414623.00	0.53	1367.08	1330.00
4	5	7	19644.00	4725.00	147.00	-50	Spot (Block4, Row7, Column5)	1898.39	1819.00	259.14	0.02	0.14	1415.00	1731.45	1415.00	945.30	0.09	0.55	4.00	0.00	0.00	404.00	483.39	1120048.00	0.18	1853.07	1785.50
4	6	7	19941.00	4728.00	214.00	0	Spot (Block4, Row7, Column6)	54026.00	65535.00	16561.33	0.08	0.31	1536.00	2214.76	1536.00	1477.41	0.16	0.67	100.00	100.00	62.46	63999.00	52490.00	70666816.00	35.07	13491.88	13132.00
4	7	7	20232.00	4727.00	160.45	0	Spot (Block4, Row7, Column7)	2215.35	2165.00	386.32	0.01	0.17	1369.00	1599.59	1369.00	885.13	0.07	0.55	43.00	1.00	0.00	796.00	846.35	1583975.00	0.70	1577.48	1562.00
4	8	7	20541.00	4728.00	196.10	0	Spot (Block4, Row7, Column8)	9994.10	10040.00	2241.32	0.00	0.22	1299.00	1353.32	1299.00	314.04	0.02	0.23	100.00	100.00	0.00	8741.00	8695.10	10853591.00	27.51	3696.41	3412.00
4	1	8	18435.00	5026.00	151.70	0	Spot (Block4, Row8, Column1)	1886.81	1828.00	286.98	0.01	0.15	1212.00	1296.94	1212.00	373.84	0.03	0.29	87.00	40.00	0.00	616.00	674.81	1184914.00	1.58	1468.21	1478.00
4	2	8	18742.00	5022.00	182.70	0	Spot (Block4, Row8, Column2)	1515.29	1498.00	176.16	0.00	0.12	1204.00	1297.38	1204.00	723.17	0.03	0.56	1.00	0.00	0.00	294.00	311.29	1418310.00	0.30	1335.74	1319.00
4	3	8	19032.00	5019.00	160.10	0	Spot (Block4, Row8, Column3)	1792.53	1749.00	313.79	0.01	0.18	1215.00	1275.07	1215.00	278.93	0.02	0.22	82.00	46.00	0.00	534.00	577.53	1267322.00	1.86	1376.48	1380.00
4	4	8	19340.00	5024.00	164.20	0	Spot (Block4, Row8, Column4)	64205.27	65535.00	5320.68	0.01	0.08	1291.00	1371.67	1291.00	423.06	0.03	0.31	100.00	100.00	91.05	64244.00	62914.27	48090224.00	148.52	17337.39	15210.00
4	5	8	19642.00	5025.00	147.00	-50	Spot (Block4, Row8, Column5)	1717.68	1640.00	422.72	0.02	0.25	1411.00	1770.55	1411.00	1115.32	0.10	0.63	2.00	1.00	0.00	229.00	306.68	1013434.00	-0.05	1615.04	1592.00
4	6	8	19942.00	5027.00	224.15	0	Spot (Block4, Row8, Column6)	56295.70	65535.00	14782.56	0.07	0.26	1561.00	2238.75	1561.00	1572.67	0.16	0.70	100.00	100.00	62.45	63974.00	54734.70	80954104.00	34.37	13243.39	12769.00
4	7	8	20248.00	5038.00	161.20	0	Spot (Block4, Row8, Column7)	4614.22	4359.00	1844.02	0.02	0.40	1421.00	1717.17	1421.00	914.91	0.08	0.53	92.00	67.00	0.00	2938.00	3193.22	3303779.00	3.17	2326.04	2116.00
4	8	8	20529.00	5030.00	160.75	0	Spot (Block4, Row8, Column8)	62984.77	65535.00	6934.03	0.02	0.11	1343.50	1521.02	1343.50	542.82	0.05	0.36	100.00	100.00	81.77	64191.50	61641.27	44908572.00	113.23	16959.55	14188.00
5	1	1	4926.00	7335.00	157.25	0	Spot (Block5, Row1, Column1)	57063.43	65535.00	11941.39	0.06	0.21	1493.00	1639.89	1493.00	569.00	0.04	0.35	100.00	100.00	59.03	64042.00	55570.43	38860528.00	97.40	14643.04	13213.50
5	2	1	5224.00	7339.00	161.80	0	Spot (Block5, Row1, Column2)	60379.21	65535.00	11030.27	0.04	0.18	1546.00	1768.52	1546.00	783.93	0.06	0.44	100.00	100.00	73.55	63989.00	58833.21	43835716.00	74.76	13208.75	11884.00
5	3	1	5525.00	7340.00	149.85	0	Spot (Block5, Row1, Column3)	43190.01	46749.00	20914.18	0.03	0.48	1563.00	1678.11	1563.00	522.42	0.03	0.31	100.00	100.00	33.50	45186.00	41627.01	26302860.00	79.46	9829.94	8428.00
5	4	1	5815.00	7343.00	155.30	0	Spot (Block5, Row1, Column4)	58520.57	65535.00	12055.19	0.05	0.21	1582.00	1758.47	1582.00	657.99	0.05	0.37	100.00	100.00	67.02	63953.00	56938.57	38857996.00	86.27	13512.78	11280.50
5	5	1	6123.00	7341.00	155.05	0	Spot (Block5, Row1, Column5)	53185.71	65535.00	17813.48	0.09	0.33	1581.00	1692.63	1581.00	447.04	0.03	0.26	100.00	100.00	59.82	63954.00	51604.71	35209224.00	115.19	12444.07	9962.00
5	6	1	6415.00	7348.00	151.35	0	Spot (Block5, Row1, Column6)	62490.89	65535.00	7417.36	0.02	0.12	1588.00	1689.93	1588.00	423.36	0.03	0.25	100.00	100.00	78.38	63947.00	60902.89	39307112.00	143.62	16300.52	13566.00
5	7	1	6715.00	7349.00	162.70	0	Spot (Block5, Row1, Column7)	64191.85	65535.00	5677.20	0.01	0.09	1571.00	1686.22	1571.00	991.61	0.03	0.59	100.00	100.00	92.57	63964.00	62620.85	47502436.00	63.03	16427.45	11696.50
5	8	1	7035.00	7352.00	190.45	0	Spot (Block5, Row1, Column8)	2223.84	2202.00	424.53	0.00	0.19	1493.00	1537.50	1493.00	301.09	0.01	0.20	79.00	58.00	0.00	709.00	730.84	2277212.00	2.28	1740.60	1715.50
5	1	2	4916.00	7646.00	209.45	0	Spot (Block5, Row2, Column1)	1654.56	1617.00	181.41	0.01	0.11	1500.00	1612.94	1500.00	530.42	0.03	0.33	2.00	0.00	0.00	117.00	154.56	2078132.00	0.08	1529.31	1518.00
5	2	2	5213.00	7641.00	135.15	0	Spot (Block5, Row2, Column2)	55091.83	65535.00	14234.23	0.08	0.26	1502.00	1831.15	1502.00	2479.10	0.09	1.35	100.00	100.00	51.53	64033.00	53589.83	26940060.00	21.48	12231.90	11359.00
5	3	2	5523.00	7641.00	160.30	0	Spot (Block5, Row2, Column3)	2821.97	2635.00	747.32	0.03	0.26	1551.00	1848.18	1551.00	2423.46	0.08	1.31	10.00	0.00	0.00	1084.00	1270.97	2003600.00	0.40	1844.04	1832.50
5	4	2	5825.00	7644.00	166.10	0	Spot (Block5, Row2, Column4)	47663.09	50872.00	16505.11	0.03	0.35	1602.00	1889.14	1602.00	840.25	0.07	0.44	100.00	100.00	27.49	49270.00	46061.09	36414804.00	54.48	9973.95	9804.00
5	5	2	6125.00	7642.00	169.65	0	Spot (Block5, Row2, Column5)	46129.99	47596.00	15727.85	0.01	0.34	1618.00	1836.81	1618.00	709.65	0.06	0.39	100.00	100.00	21.65	45978.00	44511.99	36858036.00	62.42	11736.57	10392.50
5	6	2	6410.00	7645.00	148.80	0	Spot (Block5, Row2, Column6)	17696.62	16961.00	8421.02	0.02	0.48	1608.00	1853.57	1608.00	843.25	0.06	0.45	100.00	100.00	0.00	15353.00	16088.62	10600278.00	18.79	5265.36	4422.00
5	7	2	6720.00	7648.00	150.15	0	Spot (Block5, Row2, Column7)	25895.03	23627.00	13835.62	0.04	0.53	1574.00	1696.16	1574.00	1007.42	0.03	0.59	100.00	100.00	0.32	22053.00	24321.03	16054917.00	24.02	6147.32	5490.50
5	8	2	7024.00	7659.00	182.85	0	Spot (Block5, Row2, Column8)	1815.37	1787.50	180.59	0.01	0.10	1507.00	1593.20	1507.00	425.08	0.02	0.27	23.00	0.00	0.00	280.50	308.37	1710077.00	0.52	1653.18	1615.00
5	1	3	4923.00	7934.00	152.20	0	Spot (Block5, Row3, Column1)	54269.57	65535.00	16104.98	0.08	0.30	1504.00	1568.31	1504.00	314.12	0.02	0.20	100.00	100.00	58.08	64031.00	52765.57	34569988.00	167.77	12103.91	9384.50
5	2	3	5222.00	7940.00	153.40	0	Spot (Block5, Row3, Column2)	3616.77	3416.00	1081.35	0.02	0.30	1535.00	1835.42	1535.00	2448.63	0.08	1.33	35.00	1.00	0.00	1881.00	2081.77	2325584.00	0.73	2009.62	1980.50
5	3	3	5507.00	7938.00	138.95	0	Spot (Block5, Row3, Column3)	14525.14	10182.00	14037.58	0.15	0.97	1571.00	1700.44	1571.00	1556.94	0.03	0.92	100.00	95.00	5.14	8611.00	12954.14	7625699.00	8.24	4626.03	4046.00
5	4	3	5818.00	7942.00	153.15	0	Spot (Block5, Row3, Column4)	63726.10	65535.00	5723.52	0.01	0.09	1586.00	1733.44	1586.00	608.28	0.04	0.35	100.00	100.00	83.98	63949.00	62140.10	40976252.00	101.92	18706.57	15380.00
5	5	3	6116.00	7934.00	148.85	0	Spot (Block5, Row3, Column5)	8786.84	5329.00	11921.21	0.22	1.36	1607.00	1882.19	1607.00	969.33	0.07	0.52	92.00	70.00	2.47	3722.00	7179.84	5333612.00	7.12	2990.72	2235.00
5	6	3	6419.00	7948.00	237.90	0	Spot (Block5, Row3, Column6)	60085.91	65535.00	11898.74	0.04	0.20	1755.00	2248.54	1755.00	1280.31	0.11	0.57	100.00	100.00	76.63	63780.00	58330.91	97941264.00	45.17	13997.81	13443.50
5	7	3	6722.00	7949.00	152.45	0	Spot (Block5, Row3, Column7)	51147.89	65535.00	18615.67	0.11	0.36	1666.00	1893.37	1666.00	833.86	0.06	0.44	100.00	100.00	54.53	63869.00	49481.89	32734896.00	59.07	11116.66	8715.50
5	8	3	7018.00	7953.00	164.25	0	Spot (Block5, Row3, Column8)	59646.30	65535.00	11399.17	0.04	0.19	1591.00	1723.20	1591.00	609.05	0.03	0.35	100.00	100.00	70.36	63944.00	58055.30	44675500.00	95.10	14227.08	12643.00
5	1	4	4918.00	8235.00	153.00	0	Spot (Block5, Row4, Column1)	63473.27	65535.00	6145.90	0.01	0.10	1524.00	1714.09	1524.00	701.42	0.05	0.41	100.00	100.00	83.31	64011.00	61949.27	40686728.00	88.05	17597.06	13349.00
5	2	4	5219.00	8243.00	192.25	0	Spot (Block5, Row4, Column2)	34219.36	31674.00	19607.26	0.03	0.57	1595.00	1916.08	1595.00	961.15	0.08	0.50	100.00	100.00	10.72	30079.00	32624.36	35759344.00	33.61	8434.15	8273.00
5	3	4	5515.00	8239.00	165.55	0	Spot (Block5, Row4, Column3)	64821.34	65535.00	3838.29	0.00	0.06	1594.00	1910.71	1594.00	1078.16	0.08	0.56	100.00	100.00	94.97	63941.00	63227.34	49005424.00	58.35	19744.07	15715.00
5	4	4	5809.00	8247.00	157.15	0	Spot (Block5, Row4, Column4)	3575.04	3457.00	916.94	0.01	0.26	1568.00	1637.25	1568.00	363.78	0.02	0.22	100.00	97.00	0.00	1889.00	2007.04	2441753.00	5.33	2037.48	2029.00
5	5	4	6089.00	8222.00	159.15	0	Spot (Block5, Row4, Column5)	6259.63	3022.00	11121.53	0.32	1.78	1596.00	1700.19	1596.00	523.72	0.03	0.31	80.00	63.00	2.15	1426.00	4663.63	4362964.00	8.71	2695.41	1825.00
5	6	4	6418.00	8245.00	178.35	0	Spot (Block5, Row4, Column6)	50443.03	54453.50	15182.07	0.03	0.30	1706.00	1959.61	1706.00	879.70	0.06	0.45	100.00	100.00	34.35	52747.50	48737.03	44793708.00	55.11	12419.43	10521.00
5	7	4	6712.00	8247.00	149.05	0	Spot (Block5, Row4, Column7)	41100.97	43915.00	22778.05	0.03	0.55	1706.00	1938.22	1706.00	797.88	0.06	0.41	100.00	100.00	34.70	42209.00	39394.97	25112816.00	49.08	9363.20	7626.00
5	8	4	7012.00	8255.00	152.20	0	Spot (Block5, Row4, Column8)	18013.63	17090.00	8844.70	0.02	0.49	1604.00	1741.00	1604.00	519.96	0.04	0.30	100.00	100.00	0.00	15486.00	16409.63	11474684.00	31.30	4926.99	4053.00
5	1	5	4923.00	8537.00	156.65	0	Spot (Block5, Row5, Column1)	64868.45	65535.00	3372.25	0.00	0.05	1592.00	1843.90	1592.00	833.25	0.06	0.45	100.00	100.00	94.64	63943.00	63276.45	43592004.00	75.64	19570.50	15708.50
5	2	5	5218.00	8539.00	163.85	0	Spot (Block5, Row5, Column2)	61010.74	65535.00	9950.57	0.03	0.16	1664.00	2140.77	1664.00	1298.17	0.11	0.61	100.00	100.00	74.36	63871.00	59346.74	45453440.00	45.35	14249.83	13250.00
5	3	5	5516.00	8541.00	179.70	0	Spot (Block5, Row5, Column3)	54400.89	65535.00	18072.89	0.08	0.33	1638.00	2088.25	1638.00	1327.58	0.11	0.64	100.00	100.00	63.91	63897.00	52762.89	49287696.00	39.40	11900.64	11543.00
5	4	5	5811.00	8543.00	150.15	0	Spot (Block5, Row5, Column4)	51943.80	65535.00	17550.85	0.10	0.34	1593.00	1817.47	1593.00	909.63	0.06	0.50	100.00	100.00	53.15	63942.00	50350.80	32153448.00	55.11	12235.84	10852.00
5	5	5	6116.00	8543.00	164.10	0	Spot (Block5, Row5, Column5)	64678.44	65535.00	4182.17	0.01	0.06	1606.00	1716.25	1606.00	446.60	0.03	0.26	100.00	100.00	93.84	63929.00	63072.44	48315276.00	140.98	19178.47	15859.00
5	6	5	6417.00	8542.00	152.95	0	Spot (Block5, Row5, Column6)	19592.53	18241.00	9600.56	0.03	0.49	1693.00	1921.40	1693.00	825.06	0.05	0.43	100.00	100.00	0.00	16548.00	17899.53	12617591.00	21.42	5123.17	4952.50
5	7	5	6715.00	8549.00	224.60	0	Spot (Block5, Row5, Column7)	58934.28	65535.00	12424.18	0.05	0.21	1792.00	2124.58	1792.00	1031.72	0.07	0.49	100.00	100.00	70.46	63743.00	57142.28	85396792.00	55.06	14454.21	13967.50
5	8	5	7016.00	8551.00	155.35	0	Spot (Block5, Row5, Column8)	54977.32	65535.00	16531.52	0.08	0.30	1613.00	1789.88	1613.00	653.94	0.05	0.37	100.00	100.00	63.50	63922.00	53364.32	36450268.00	81.33	13098.83	11257.00
5	1	6	4912.00	8840.00	241.20	0	Spot (Block5, Row6, Column1)	58043.29	65535.00	13101.30	0.05	0.23	1726.00	2280.60	1726.00	1397.05	0.12	0.61	100.00	100.00	65.14	63809.00	56317.29	97397728.00	39.91	13946.71	13489.00
5	2	6	5211.00	8835.00	229.90	0	Spot (Block5, Row6, Column2)	54674.78	65535.00	15489.75	0.08	0.28	1698.00	2141.04	1698.00	1269.75	0.10	0.59	100.00	100.00	58.33	63837.00	52976.78	83051864.00	41.37	13619.84	13329.00
5	3	6	5507.00	8841.00	156.20	0	Spot (Block5, Row6, Column3)	64789.04	65535.00	3575.23	0.00	0.06	1601.00	1916.13	1601.00	1128.90	0.08	0.59	100.00	100.00	94.34	63934.00	63188.04	43473852.00	55.69	18726.73	15169.00
5	4	6	5817.00	8842.00	147.55	0	Spot (Block5, Row6, Column4)	14126.44	12664.00	7225.73	0.05	0.51	1588.00	1671.45	1588.00	392.43	0.02	0.23	100.00	100.00	0.00	11076.00	12538.44	8504118.00	31.74	4041.41	3457.50
5	5	6	6111.00	8841.00	163.35	0	Spot (Block5, Row6, Column5)	64530.50	65535.00	4783.28	0.01	0.07	1681.00	1843.87	1681.00	647.24	0.04	0.35	100.00	100.00	93.92	63854.00	62849.50	47753044.00	96.85	17816.76	13959.00
5	6	6	6414.00	8843.00	151.90	0	Spot (Block5, Row6, Column6)	12442.97	10214.00	7793.74	0.09	0.63	1769.00	1939.69	1769.00	781.54	0.04	0.40	100.00	99.00	0.00	8445.00	10673.97	7901283.00	13.44	3597.12	3202.00
5	7	6	6713.00	8845.00	155.50	0	Spot (Block5, Row6, Column7)	60438.35	65535.00	10173.54	0.04	0.17	1778.00	1950.92	1778.00	740.71	0.04	0.38	100.00	100.00	73.91	63757.00	58660.35	40312740.00	78.96	15175.65	13228.50
5	8	6	7016.00	8853.00	158.70	0	Spot (Block5, Row6, Column8)	61321.26	65535.00	9204.09	0.03	0.15	1662.00	1768.75	1662.00	546.57	0.03	0.31	100.00	100.00	77.30	63873.00	59659.26	42679992.00	108.96	17034.81	14059.00
5	1	7	4910.00	9137.00	184.65	0	Spot (Block5, Row7, Column1)	40622.27	40508.00	21061.79	0.00	0.52	1684.00	2109.10	1684.00	1275.21	0.10	0.60	100.00	100.00	27.46	38824.00	38938.27	38753904.00	30.20	9312.69	9310.50
5	2	7	5210.00	9135.00	148.50	0	Spot (Block5, Row7, Column2)	6228.31	5639.50	3130.04	0.04	0.50	1667.00	1946.16	1667.00	1073.31	0.07	0.55	88.00	70.00	0.00	3972.50	4561.31	3736986.00	3.99	2625.93	2484.50
5	3	7	5512.00	9135.00	197.60	0	Spot (Block5, Row7, Column3)	1882.17	1867.00	198.86	0.00	0.11	1582.00	1635.10	1582.00	372.21	0.01	0.23	34.00	2.00	0.00	285.00	300.17	2083566.00	0.66	1710.29	1703.50
5	4	7	5809.00	9143.00	154.65	0	Spot (Block5, Row7, Column4)	4142.60	3653.00	1496.18	0.05	0.36	1598.00	1734.35	1598.00	626.39	0.04	0.36	99.00	78.00	0.00	2055.00	2544.60	2717548.00	3.84	2147.25	2120.50
5	5	7	6111.00	9144.00	187.10	0	Spot (Block5, Row7, Column5)	32382.68	30404.00	17408.83	0.03	0.54	1774.00	2225.40	1774.00	1324.76	0.10	0.60	100.00	100.00	3.55	28630.00	30608.68	31961740.00	22.76	7785.09	7598.00
5	6	7	6405.00	9143.00	218.70	0	Spot (Block5, Row7, Column6)	53191.45	65535.00	16910.60	0.09	0.32	1902.00	2511.64	1902.00	1644.07	0.12	0.65	100.00	100.00	59.59	63633.00	51289.45	72660328.00	30.83	13859.49	13267.00
5	7	7	6701.00	9151.00	155.80	0	Spot (Block5, Row7, Column7)	63972.25	65535.00	6248.60	0.01	0.10	1790.50	2068.84	1790.50	947.26	0.06	0.46	100.00	100.00	91.78	63744.50	62181.75	42797832.00	65.35	18707.29	14803.00
5	8	7	7013.00	9148.00	182.40	0	Spot (Block5, Row7, Column8)	60951.69	65535.00	9296.99	0.03	0.15	1685.00	1835.89	1685.00	715.09	0.04	0.39	100.00	100.00	69.21	63850.00	59266.69	56807580.00	82.67	16450.48	13516.00
5	1	8	4903.00	9438.00	157.85	0	Spot (Block5, Row8, Column1)	2304.97	2200.00	425.58	0.02	0.18	1608.00	1759.72	1608.00	706.36	0.04	0.40	37.00	3.00	0.00	592.00	696.97	1583517.00	0.77	1865.03	1833.00
5	2	8	5208.00	9433.00	148.05	0	Spot (Block5, Row8, Column2)	18268.79	17097.00	8983.70	0.03	0.49	1609.00	1668.10	1609.00	254.70	0.02	0.15	100.00	100.00	0.00	15488.00	16659.79	10979542.00	65.18	5144.66	4413.50
5	3	8	5499.00	9438.00	149.45	0	Spot (Block5, Row8, Column3)	40234.94	41756.00	23082.05	0.02	0.57	1601.00	1689.26	1601.00	367.11	0.02	0.22	100.00	100.00	33.66	40155.00	38633.94	24503192.00	105.00	8545.89	7491.00
5	4	8	5808.00	9438.00	160.80	0	Spot (Block5, Row8, Column4)	64316.74	65535.00	5444.75	0.01	0.08	1684.00	1754.65	1684.00	419.97	0.02	0.24	100.00	100.00	93.15	63851.00	62632.74	45986916.00	148.97	18182.92	15098.00
5	5	8	6101.00	9440.00	165.60	0	Spot (Block5, Row8, Column5)	3280.72	3117.50	736.65	0.02	0.22	1864.00	2180.39	1864.00	1133.12	0.07	0.52	55.00	14.00	0.00	1253.50	1416.72	2506472.00	0.97	2198.28	2096.00
5	6	8	6407.00	9443.00	241.00	0	Spot (Block5, Row8, Column6)	58622.06	65535.00	13650.49	0.05	0.23	2056.00	2484.49	2056.00	1508.96	0.08	0.61	100.00	100.00	73.45	63479.00	56566.06	98486288.00	37.20	14140.40	14034.00
5	7	8	6713.00	9447.00	147.65	0	Spot (Block5, Row8, Column7)	46483.39	50389.00	18547.85	0.04	0.40	1851.00	2118.08	1851.00	960.65	0.06	0.45	100.00	100.00	34.78	48538.00	44632.39	27936688.00	46.18	10401.65	9302.00
5	8	8	6996.00	9447.00	155.20	0	Spot (Block5, Row8, Column8)	64316.25	65535.00	5431.11	0.01	0.08	1792.00	1969.35	1792.00	647.38	0.04	0.33	100.00	100.00	93.82	63743.00	62524.25	42642064.00	96.31	18909.41	16040.00
6	1	1	9425.00	7361.00	159.30	0	Spot (Block6, Row1, Column1)	52069.89	64047.00	16089.26	0.09	0.31	1717.00	1818.62	1717.00	441.96	0.02	0.24	100.00	100.00	48.78	62330.00	50352.89	36293012.00	113.70	13044.95	10540.00
6	2	1	9722.00	7368.00	154.30	0	Spot (Block6, Row1, Column2)	44283.29	46806.00	19406.38	0.02	0.44	1592.00	1713.63	1592.00	490.02	0.03	0.29	100.00	100.00	31.85	45214.00	42691.29	28784320.00	86.87	9497.30	8708.00
6	3	1	10026.00	7369.00	151.15	0	Spot (Block6, Row1, Column3)	23698.25	20562.00	15038.22	0.06	0.63	1580.00	1630.73	1580.00	318.21	0.01	0.20	100.00	100.00	0.80	18982.00	22118.25	14764012.00	69.35	5740.40	5033.00
6	4	1	10319.00	7371.00	151.20	0	Spot (Block6, Row1, Column4)	36617.73	34647.00	18400.81	0.02	0.50	1628.00	1721.29	1628.00	415.38	0.02	0.24	100.00	100.00	9.41	33019.00	34989.73	22959380.00	84.01	8408.10	7056.00
6	5	1	10621.00	7371.00	153.05	0	Spot (Block6, Row1, Column5)	42110.85	45916.00	23178.99	0.04	0.55	1622.00	1693.54	1622.00	352.27	0.02	0.21	100.00	100.00	37.77	44294.00	40488.85	26866876.00	114.73	9084.25	8061.00
6	6	1	10916.00	7377.00	149.35	0	Spot (Block6, Row1, Column6)	51824.99	65195.50	16280.28	0.10	0.31	1623.00	1702.06	1623.00	378.36	0.02	0.22	100.00	100.00	49.67	63572.50	50201.99	31717120.00	132.47	13555.59	11788.00
6	7	1	11213.00	7378.00	157.55	0	Spot (Block6, Row1, Column7)	62656.78	65535.00	6534.05	0.02	0.10	1626.00	1716.45	1626.00	391.74	0.02	0.23	100.00	100.00	78.18	63909.00	61030.78	42794976.00	155.56	17274.53	13729.00
6	8	1	11527.00	7380.00	162.90	0	Spot (Block6, Row1, Column8)	4434.57	4217.00	1307.74	0.02	0.29	1640.00	1685.36	1640.00	299.34	0.01	0.18	100.00	99.00	0.00	2577.00	2794.57	3259407.00	9.18	2266.10	2202.00
6	1	2	9411.00	7676.00	228.00	0	Spot (Block6, Row2, Column1)	1736.28	1706.50	197.77	0.01	0.11	1592.00	1670.26	1592.00	405.84	0.02	0.24	11.00	0.00	0.00	114.50	144.28	2597481.00	0.16	1640.82	1615.00
6	2	2	9717.00	7668.00	131.00	0	Spot (Block6, Row2, Column2)	40076.51	40915.00	14858.86	0.01	0.37	1507.00	1633.45	1507.00	484.20	0.03	0.30	100.00	100.00	6.74	39408.00	38569.51	18435220.00	79.39	9547.14	9042.50
6	3	2	10021.00	7672.00	171.00	0	Spot (Block6, Row2, Column3)	2540.08	2371.00	570.56	0.03	0.22	1534.50	1636.40	1534.50	431.56	0.03	0.26	85.00	48.00	0.00	836.50	1005.58	2067624.00	2.09	1848.06	1837.00
6	4	2	10326.00	7674.00	168.40	0	Spot (Block6, Row2, Column4)	26978.84	26489.00	10518.04	0.01	0.39	1620.00	1769.08	1620.00	516.77	0.04	0.29	100.00	100.00	0.00	24869.00	25358.84	21232344.00	48.78	6420.61	6040.00
6	5	2	10625.00	7672.00	185.65	0	Spot (Block6, Row2, Column5)	14710.99	14289.00	4859.91	0.01	0.33	1678.00	1855.49	1678.00	755.35	0.04	0.41	100.00	100.00	0.00	12611.00	13032.99	14313793.00	17.02	4866.92	4257.00
6	6	2	10916.00	7676.00	152.90	0	Spot (Block6, Row2, Column6)	10353.04	9427.50	5070.64	0.04	0.49	1671.00	1960.11	1671.00	1102.05	0.07	0.56	100.00	95.00	0.00	7756.50	8682.04	6646654.00	7.62	3471.82	3214.50
6	7	2	11221.00	7679.00	152.40	0	Spot (Block6, Row2, Column7)	13352.53	12019.00	6907.95	0.05	0.52	1608.00	1722.88	1608.00	535.11	0.03	0.31	100.00	100.00	0.00	10411.00	11744.53	8505560.00	21.73	4007.46	3598.00
6	8	2	11531.00	7653.00	225.95	0	Spot (Block6, Row2, Column8)	1774.25	1709.00	299.71	0.02	0.17	1597.00	1666.46	1597.00	415.69	0.02	0.25	13.00	2.00	0.00	112.00	177.25	2601048.00	0.26	1622.90	1586.50
6	1	3	9420.00	7963.00	152.75	0	Spot (Block6, Row3, Column1)	42963.64	46864.00	21524.59	0.04	0.50	1567.00	1609.23	1567.00	303.03	0.01	0.19	100.00	100.00	34.53	45297.00	41396.64	27496888.00	136.47	9087.92	7897.50
6	2	3	9722.00	7972.00	157.35	0	Spot (Block6, Row3, Column2)	2973.18	2843.50	775.87	0.02	0.26	1542.00	1675.23	1542.00	578.05	0.04	0.35	88.00	55.00	0.00	1301.50	1431.18	2033657.00	2.25	1911.21	1873.00
6	3	3	10006.00	7961.00	151.60	0	Spot (Block6, Row3, Column3)	7628.30	5764.00	7662.83	0.12	1.00	1540.00	1599.66	1540.00	289.34	0.02	0.18	100.00	99.00	0.95	4224.00	6088.30	4798203.00	20.84	3061.21	2458.00
6	4	3	10320.00	7972.00	153.35	0	Spot (Block6, Row3, Column4)	54049.03	65535.00	15643.99	0.08	0.29	1592.00	1686.82	1592.00	412.19	0.03	0.24	100.00	100.00	56.28	63943.00	52457.03	34861900.00	127.03	13195.58	10707.00
6	5	3	10636.00	7976.00	151.85	0	Spot (Block6, Row3, Column5)	6409.53	4090.50	9986.95	0.20	1.56	1691.00	2090.59	1691.00	1335.02	0.09	0.64	70.00	45.00	1.59	2399.50	4718.53	4038006.00	3.24	2876.29	2444.00
6	6	3	10918.00	7973.00	237.40	0	Spot (Block6, Row3, Column6)	59570.25	65535.00	13348.33	0.04	0.22	1834.00	2602.38	1834.00	1785.71	0.15	0.69	100.00	100.00	78.82	63701.00	57736.25	97041160.00	31.90	12878.09	12197.00
6	7	3	11220.00	7985.00	150.80	0	Spot (Block6, Row3, Column7)	39424.35	38850.00	22089.34	0.01	0.56	1702.00	2026.78	1702.00	1152.56	0.08	0.57	100.00	100.00	28.18	37148.00	37722.35	24482636.00	32.45	8760.46	6609.00
6	8	3	11521.00	7980.00	172.60	0	Spot (Block6, Row3, Column8)	61815.68	65535.00	9727.64	0.03	0.16	1657.00	1777.01	1657.00	620.53	0.03	0.35	100.00	100.00	82.79	63878.00	60158.68	51369356.00	96.75	15206.96	14047.00
6	1	4	9417.00	8263.00	153.10	0	Spot (Block6, Row4, Column1)	53472.44	65535.00	16032.77	0.09	0.30	1587.00	1826.62	1587.00	2310.16	0.06	1.26	100.00	100.00	55.45	63948.00	51885.44	34329572.00	22.36	13624.24	10897.00
6	2	4	9717.00	8269.00	185.80	0	Spot (Block6, Row4, Column2)	32956.39	30605.50	17592.95	0.03	0.53	1607.00	1859.33	1607.00	839.55	0.06	0.45	100.00	100.00	4.62	28998.50	31349.39	32099568.00	37.04	7743.19	7642.00
6	3	4	10016.00	8270.00	163.90	0	Spot (Block6, Row4, Column3)	64665.73	65535.00	3930.70	0.01	0.06	1593.00	1812.30	1593.00	853.15	0.06	0.47	100.00	100.00	93.70	63942.00	63072.73	48241116.00	73.67	17904.02	14213.00
6	4	4	10321.00	8263.00	200.30	0	Spot (Block6, Row4, Column4)	2524.24	2424.00	771.81	0.02	0.31	1581.00	1630.95	1581.00	341.45	0.01	0.21	81.00	57.00	0.00	843.00	943.24	2870057.00	2.62	1921.73	1822.50
6	5	4	10595.00	8268.00	145.70	0	Spot (Block6, Row4, Column5)	4644.93	2967.50	6969.18	0.19	1.50	1611.00	1697.06	1611.00	365.30	0.02	0.22	98.00	90.00	0.17	1356.50	3033.93	2675481.00	8.07	2538.28	2074.00
6	6	4	10920.00	8273.00	186.50	0	Spot (Block6, Row4, Column6)	18510.02	18496.00	5973.81	0.00	0.32	1778.00	2077.91	1778.00	1026.55	0.07	0.49	100.00	100.00	0.00	16718.00	16732.02	18047264.00	16.01	5957.41	5420.00
6	7	4	11214.00	8279.00	153.20	0	Spot (Block6, Row4, Column7)	22692.60	17085.00	17424.65	0.12	0.77	1753.00	2030.89	1753.00	945.00	0.06	0.47	99.00	91.00	1.54	15332.00	20939.60	14727498.00	21.86	4765.01	4484.50
6	8	4	11517.00	8285.00	156.20	0	Spot (Block6, Row4, Column8)	8932.38	7803.50	4485.10	0.06	0.50	1692.00	1798.77	1692.00	529.19	0.03	0.29	100.00	99.00	0.00	6111.50	7240.38	6002562.00	13.48	3216.22	2938.00
6	1	5	9422.00	8564.00	152.40	0	Spot (Block6, Row5, Column1)	53703.19	65535.00	16008.32	0.09	0.30	1676.00	2156.42	1676.00	2881.40	0.11	1.34	100.00	100.00	54.82	63859.00	52027.19	33994380.00	17.89	12185.70	10987.00
6	2	5	9716.00	8568.00	169.10	0	Spot (Block6, Row5, Column2)	62686.58	65535.00	8335.75	0.02	0.13	1684.00	2285.26	1684.00	3061.50	0.13	1.34	100.00	100.00	86.06	63851.00	61002.58	49899020.00	19.73	16045.86	15685.00
6	3	5	10016.00	8567.00	175.70	0	Spot (Block6, Row5, Column3)	53404.46	65535.00	17248.69	0.09	0.32	1613.00	1921.67	1613.00	1052.98	0.08	0.55	100.00	100.00	56.26	63922.00	51791.46	46035088.00	48.89	11008.25	10796.00
6	4	5	10318.00	8572.00	150.20	0	Spot (Block6, Row5, Column4)	39620.73	39997.00	21578.12	0.00	0.54	1601.00	1751.48	1601.00	725.82	0.04	0.41	100.00	100.00	26.05	38396.00	38019.73	24485724.00	52.17	9006.10	8010.00
6	5	5	10619.00	8569.00	161.30	0	Spot (Block6, Row5, Column5)	64418.25	65535.00	5037.20	0.01	0.08	1597.00	1690.71	1597.00	441.81	0.02	0.26	100.00	100.00	92.92	63938.00	62821.25	46381592.00	141.98	18020.18	13766.50
6	6	5	10919.00	8570.00	151.95	0	Spot (Block6, Row5, Column6)	12129.00	11253.50	5771.17	0.03	0.48	1709.00	2023.98	1709.00	1037.58	0.07	0.51	100.00	99.00	0.00	9544.50	10420.00	7689789.00	9.74	3826.13	3591.50
6	7	5	11215.00	8579.00	232.50	0	Spot (Block6, Row5, Column7)	60654.14	65535.00	11679.89	0.03	0.19	1940.00	2472.83	1940.00	1376.40	0.11	0.56	100.00	100.00	80.68	63595.00	58714.14	94500336.00	42.27	14099.59	13438.50
6	8	5	11519.00	8577.00	154.30	0	Spot (Block6, Row5, Column8)	43311.46	50490.00	22958.46	0.07	0.53	1710.00	1944.38	1710.00	880.39	0.06	0.45	100.00	100.00	40.67	48780.00	41601.46	28325868.00	46.99	9825.97	8039.50
6	1	6	9413.00	8865.00	234.50	0	Spot (Block6, Row6, Column1)	58986.29	65535.00	13306.17	0.05	0.23	1854.00	2531.53	1854.00	1647.08	0.14	0.65	100.00	100.00	73.46	63681.00	57132.29	93553416.00	34.28	13475.86	12768.00
6	2	6	9710.00	8864.00	232.00	0	Spot (Block6, Row6, Column2)	58958.20	65535.00	13394.38	0.05	0.23	1722.00	2277.37	1722.00	1483.55	0.12	0.65	100.00	100.00	74.34	63813.00	57236.20	91681136.00	38.21	13517.85	12337.00
6	3	6	10005.00	8869.00	153.45	0	Spot (Block6, Row6, Column3)	59106.45	65535.00	11080.58	0.04	0.19	1582.50	1838.54	1582.50	998.37	0.07	0.54	100.00	100.00	67.59	63952.50	57523.95	38301304.00	57.36	14481.87	12029.00
6	4	6	10318.00	8873.00	150.00	0	Spot (Block6, Row6, Column4)	8178.08	7605.00	3779.31	0.03	0.46	1578.00	1636.13	1578.00	368.50	0.02	0.23	100.00	100.00	0.00	6027.00	6600.08	5054056.00	17.75	3123.67	2901.50
6	5	6	10614.00	8869.00	157.95	0	Spot (Block6, Row6, Column5)	64754.60	65535.00	4331.17	0.01	0.07	1633.00	1783.60	1633.00	597.06	0.04	0.33	100.00	100.00	95.29	63902.00	63121.60	44033544.00	105.47	21529.40	18769.00
6	6	6	10918.00	8870.00	153.90	0	Spot (Block6, Row6, Column6)	5895.73	5034.00	3190.94	0.07	0.54	1692.00	1927.86	1692.00	873.49	0.06	0.45	88.00	70.00	0.00	3342.00	4203.73	3849912.00	4.54	2481.87	2388.00
6	7	6	11213.00	8873.00	155.20	0	Spot (Block6, Row6, Column7)	46901.57	55869.00	20509.33	0.08	0.44	1829.00	2091.54	1829.00	961.19	0.06	0.46	100.00	100.00	45.26	54040.00	45072.57	31189764.00	46.62	10238.20	9664.00
6	8	6	11521.00	8879.00	155.70	0	Spot (Block6, Row6, Column8)	51673.59	65535.00	18801.60	0.10	0.36	1714.00	1822.97	1714.00	470.53	0.03	0.26	100.00	100.00	55.31	63821.00	49959.59	34569900.00	105.95	11193.38	8964.00
6	1	7	9412.00	9164.00	179.80	0	Spot (Block6, Row7, Column1)	40255.81	37803.00	20578.50	0.03	0.51	1700.00	2087.62	1700.00	1225.26	0.09	0.59	100.00	100.00	26.05	36103.00	38555.81	36472004.00	31.15	8655.24	8632.00
6	2	7	9707.00	9166.00	166.00	0	Spot (Block6, Row7, Column2)	3249.06	2893.50	1156.81	0.05	0.36	1605.00	1915.68	1605.00	1064.85	0.08	0.56	58.00	28.00	0.00	1288.50	1644.06	2482281.00	1.25	2013.64	1966.50
6	3	7	10026.00	9142.00	213.90	0	Spot (Block6, Row7, Column3)	1798.55	1790.00	195.57	0.00	0.11	1519.00	1597.75	1519.00	387.78	0.02	0.24	25.00	1.00	0.00	271.00	279.55	2343513.00	0.52	1606.02	1576.50
6	4	7	10309.00	9169.00	167.25	0	Spot (Block6, Row7, Column4)	2695.59	2552.00	697.97	0.02	0.26	1539.00	1639.53	1539.00	445.74	0.03	0.27	85.00	55.00	0.00	1013.00	1156.59	2086383.00	2.37	1811.87	1760.50
6	5	7	10618.00	9171.00	195.05	0	Spot (Block6, Row7, Column5)	17378.70	15318.00	9581.35	0.05	0.55	1729.00	2146.73	1729.00	1373.05	0.09	0.64	100.00	99.00	0.00	13589.00	15649.70	18682100.00	11.09	5159.37	4941.00
6	6	7	10908.00	9172.00	226.95	0	Spot (Block6, Row7, Column6)	57888.24	65535.00	13667.57	0.05	0.24	1950.00	2646.84	1950.00	1828.43	0.13	0.69	100.00	100.00	69.74	63585.00	55938.24	85907184.00	30.21	13560.97	13135.00
6	7	7	11203.00	9178.00	152.65	0	Spot (Block6, Row7, Column7)	60374.04	65535.00	9386.98	0.04	0.16	1942.00	2231.48	1942.00	1148.10	0.06	0.51	100.00	100.00	69.45	63593.00	58432.04	38337844.00	50.64	17636.29	15112.50
6	8	7	11514.00	9179.00	188.00	0	Spot (Block6, Row7, Column8)	28206.81	28524.00	8145.83	0.00	0.29	1724.00	1859.91	1724.00	563.57	0.03	0.30	100.00	100.00	0.00	26800.00	26482.81	27896528.00	46.75	8685.28	7443.50
6	1	8	9408.00	9472.00	192.30	0	Spot (Block6, Row8, Column1)	2200.90	2156.50	411.47	0.01	0.19	1597.00	1715.52	1597.00	591.61	0.03	0.34	46.00	10.00	0.00	559.50	603.90	2293341.00	0.82	1846.70	1864.50
6	2	8	9709.00	9466.00	151.25	0	Spot (Block6, Row8, Column2)	9616.75	8630.00	4563.57	0.05	0.47	1575.00	1603.30	1575.00	217.31	0.01	0.14	100.00	100.00	0.00	7055.00	8041.75	6029701.00	36.88	3428.84	3084.00
6	3	8	10003.00	9465.00	149.65	0	Spot (Block6, Row8, Column3)	23279.47	19586.00	16046.08	0.08	0.69	1520.00	1594.50	1520.00	357.28	0.02	0.22	100.00	100.00	0.00	18066.00	21759.47	14200477.00	60.69	5345.33	4920.00
6	4	8	10308.00	9471.00	167.05	0	Spot (Block6, Row8, Column4)	64584.63	65535.00	4638.07	0.01	0.07	1561.00	1634.32	1561.00	452.81	0.02	0.28	100.00	100.00	93.55	63974.00	63023.63	50053596.00	139.02	19192.05	15853.50
6	5	8	10596.00	9462.00	171.15	0	Spot (Block6, Row8, Column5)	2371.22	2258.00	455.18	0.02	0.19	1632.50	1919.13	1632.50	1110.49	0.07	0.58	22.00	0.00	0.00	625.50	738.72	1932546.00	0.41	1843.48	1836.00
6	6	8	10910.00	9471.00	239.30	0	Spot (Block6, Row8, Column6)	59143.53	65535.00	13570.02	0.04	0.23	1978.00	2521.37	1978.00	1567.13	0.11	0.62	100.00	100.00	77.00	63557.00	57165.53	97469768.00	36.13	13922.06	13512.00
6	7	8	11210.00	9476.00	148.45	0	Spot (Block6, Row8, Column7)	30964.37	28311.00	15931.65	0.04	0.51	1923.00	2156.30	1923.00	990.62	0.05	0.46	100.00	100.00	1.50	26388.00	29041.37	18640560.00	29.08	8610.67	7813.00
6	8	8	11499.00	9476.00	157.90	0	Spot (Block6, Row8, Column8)	64078.93	65535.00	5882.92	0.01	0.09	1827.00	1948.80	1827.00	572.73	0.03	0.29	100.00	100.00	91.58	63708.00	62251.93	44150796.00	108.48	18695.92	14592.50
7	1	1	13925.00	7390.00	160.50	0	Spot (Block7, Row1, Column1)	49922.08	59168.00	17173.54	0.07	0.34	1449.00	1531.58	1449.00	357.74	0.02	0.23	100.00	100.00	46.13	57719.00	48473.08	35494884.00	135.27	11525.88	9193.00
7	2	1	14222.00	7394.00	160.00	0	Spot (Block7, Row1, Column2)	3524.10	3315.00	1219.83	0.03	0.35	1480.00	1512.58	1480.00	223.24	0.01	0.15	100.00	99.00	0.00	1835.00	2044.10	2488013.00	9.01	1942.37	1925.50
7	3	1	14527.00	7392.00	202.90	0	Spot (Block7, Row1, Column3)	1786.43	1722.00	237.79	0.02	0.13	1473.00	1487.17	1473.00	174.54	0.00	0.12	67.00	34.00	0.00	249.00	313.43	2086549.00	1.71	1605.47	1591.00
7	4	1	14820.00	7402.00	151.85	0	Spot (Block7, Row1, Column4)	3128.49	2894.00	860.72	0.03	0.28	1477.00	1488.59	1477.00	169.19	0.00	0.11	99.00	99.00	0.00	1417.00	1651.49	1986594.00	9.69	1996.72	1923.00
7	5	1	15121.00	7402.00	151.65	0	Spot (Block7, Row1, Column5)	2251.14	2228.00	409.19	0.00	0.18	1490.00	1514.85	1490.00	198.02	0.01	0.13	90.00	77.00	0.00	738.00	761.14	1418217.00	3.72	1767.97	1773.50
7	6	1	15421.00	7403.00	150.25	0	Spot (Block7, Row1, Column6)	4736.24	4327.00	1713.88	0.04	0.36	1482.00	1493.33	1482.00	175.96	0.00	0.12	100.00	100.00	0.00	2845.00	3254.24	2936471.00	18.43	2345.59	2257.00
7	7	1	15716.00	7409.00	155.60	0	Spot (Block7, Row1, Column7)	3442.66	3253.50	1111.56	0.02	0.32	1416.00	1443.58	1416.00	143.70	0.01	0.10	100.00	100.00	0.00	1837.50	2026.66	2292809.00	13.91	1916.45	1915.00
7	8	1	16026.00	7410.00	170.90	0	Spot (Block7, Row1, Column8)	2176.34	2106.00	441.78	0.01	0.20	1384.00	1399.12	1384.00	138.52	0.00	0.10	97.00	88.00	0.00	722.00	792.34	1769366.00	5.61	1563.53	1543.00
7	1	2	13947.00	7681.00	248.05	0	Spot (Block7, Row2, Column1)	1566.87	1552.00	176.93	0.00	0.11	1391.00	1430.44	1391.00	248.63	0.01	0.17	29.00	4.00	0.00	161.00	175.87	2793726.00	0.55	1455.67	1423.00
7	2	2	14228.00	7693.00	149.35	0	Spot (Block7, Row2, Column2)	1897.68	1857.00	253.38	0.01	0.13	1441.00	1465.59	1441.00	164.10	0.01	0.11	89.00	60.00	0.00	416.00	456.68	1163278.00	2.63	1605.37	1581.00
7	3	2	14525.00	7706.00	224.10	0	Spot (Block7, Row2, Column3)	1737.37	1690.50	214.72	0.01	0.12	1476.00	1501.78	1476.00	181.10	0.01	0.12	59.00	30.00	0.00	214.50	261.37	2508762.00	1.30	1533.85	1486.00
7	4	2	14834.00	7686.00	209.80	0	Spot (Block7, Row2, Column4)	1846.18	1812.00	219.93	0.01	0.12	1515.00	1568.84	1515.00	225.41	0.02	0.14	62.00	27.00	0.00	297.00	331.18	2305875.00	1.23	1662.80	1638.00
7	5	2	15126.00	7703.00	198.00	0	Spot (Block7, Row2, Column5)	8189.09	7920.00	2678.98	0.01	0.33	1577.00	1688.16	1577.00	548.46	0.03	0.32	100.00	100.00	0.00	6343.00	6612.09	9130840.00	11.85	3237.04	3148.00
7	6	2	15426.00	7704.00	147.00	-50	Spot (Block7, Row2, Column6)	1751.86	1714.00	200.98	0.01	0.11	1529.00	1848.34	1529.00	1051.01	0.08	0.57	0.00	0.00	0.00	185.00	222.86	1028340.00	-0.09	1733.60	1693.00
7	7	2	15713.00	7707.00	207.55	0	Spot (Block7, Row2, Column7)	1758.55	1717.50	219.06	0.01	0.12	1480.00	1602.61	1480.00	704.40	0.03	0.44	5.00	0.00	0.00	237.50	278.55	2155980.00	0.22	1572.04	1569.00
7	8	2	16018.00	7707.00	189.00	0	Spot (Block7, Row2, Column8)	1586.78	1578.00	136.80	0.00	0.09	1405.00	1480.50	1405.00	443.22	0.02	0.30	5.00	0.00	0.00	173.00	181.78	1605818.00	0.24	1509.60	1486.00
7	1	3	13922.00	7994.00	175.35	0	Spot (Block7, Row3, Column1)	2199.65	2095.00	461.09	0.02	0.21	1392.00	1413.77	1392.00	162.92	0.01	0.12	98.00	87.00	0.00	703.00	807.65	1889500.00	4.82	1645.78	1658.00
7	2	3	14227.00	8007.00	209.65	0	Spot (Block7, Row3, Column2)	1687.92	1642.00	197.00	0.01	0.12	1423.00	1518.70	1423.00	443.58	0.03	0.29	19.00	0.00	0.00	219.00	264.92	2126784.00	0.38	1526.76	1481.50
7	3	3	14515.00	7990.00	156.20	0	Spot (Block7, Row3, Column3)	2411.55	2237.00	1092.81	0.03	0.45	1472.50	1503.38	1472.50	190.95	0.01	0.13	96.00	88.00	0.00	764.50	939.05	1618148.00	4.76	1717.50	1707.00
7	4	3	14818.00	7998.00	152.75	0	Spot (Block7, Row3, Column4)	7702.57	7227.00	3552.08	0.03	0.46	1510.00	1555.70	1510.00	195.53	0.01	0.13	100.00	100.00	0.00	5717.00	6192.57	4891132.00	31.44	3086.44	2952.50
7	5	3	15124.00	8002.00	147.00	-50	Spot (Block7, Row3, Column5)	3079.08	2188.00	4657.93	0.15	1.51	1617.00	1962.69	1617.00	1206.98	0.08	0.61	10.00	7.00	0.00	571.00	1462.08	1813577.00	0.92	2033.04	1955.00
7	6	3	15421.00	8003.00	239.15	0	Spot (Block7, Row3, Column6)	58611.12	65535.00	14504.32	0.05	0.25	1684.00	2477.12	1684.00	1730.14	0.17	0.70	100.00	100.00	76.71	63851.00	56927.12	96885400.00	32.44	12707.31	12121.00
7	7	3	15759.00	8013.00	198.10	0	Spot (Block7, Row3, Column7)	1952.23	1820.50	750.78	0.03	0.38	1516.00	1831.84	1516.00	1052.98	0.08	0.57	3.00	1.00	0.00	304.50	436.23	2166979.00	0.11	1602.22	1532.50
7	8	3	16022.00	8006.00	180.40	0	Spot (Block7, Row3, Column8)	61745.42	65535.00	9838.92	0.03	0.16	1483.00	1614.32	1483.00	663.52	0.04	0.41	100.00	100.00	83.68	64052.00	60262.42	56374172.00	90.62	14733.63	13825.00
7	1	4	13921.00	8293.00	153.20	0	Spot (Block7, Row4, Column1)	7596.23	6794.50	3485.99	0.05	0.46	1471.00	1540.29	1471.00	433.08	0.02	0.28	100.00	100.00	0.00	5323.50	6125.23	4861586.00	13.98	2925.76	2787.00
7	2	4	14217.00	8296.00	176.00	0	Spot (Block7, Row4, Column2)	28322.58	25651.50	14274.27	0.04	0.50	1559.00	1759.30	1559.00	716.65	0.05	0.41	100.00	100.00	0.46	24092.50	26763.58	24584000.00	37.07	6487.21	6390.00
7	3	4	14521.00	8297.00	152.45	0	Spot (Block7, Row4, Column3)	21369.02	19963.50	10879.21	0.03	0.51	1508.00	1680.20	1508.00	632.40	0.05	0.38	100.00	100.00	0.00	18455.50	19861.02	13676173.00	31.13	5858.78	5065.50
7	4	4	14804.00	8309.00	205.30	0	Spot (Block7, Row4, Column4)	1687.41	1621.00	232.77	0.02	0.14	1495.00	1533.99	1495.00	197.45	0.01	0.13	41.00	23.00	0.00	126.00	192.41	2023199.00	0.78	1588.10	1570.00
7	5	4	15119.00	8301.00	203.00	0	Spot (Block7, Row4, Column5)	1952.99	1876.50	481.85	0.02	0.25	1559.00	1692.93	1559.00	667.13	0.04	0.39	11.00	2.00	0.00	317.50	393.99	2288903.00	0.39	1687.91	1681.00
7	6	4	15421.00	8301.00	200.50	0	Spot (Block7, Row4, Column6)	10181.58	9934.00	3421.67	0.01	0.34	1671.00	2061.54	1671.00	1303.43	0.09	0.63	99.00	97.00	0.00	8263.00	8510.58	11607003.00	6.23	3573.19	3333.00
7	7	4	15722.00	8306.00	147.00	-50	Spot (Block7, Row4, Column7)	1926.68	1902.50	230.95	0.01	0.12	1556.00	1856.05	1556.00	1010.32	0.08	0.54	0.00	0.00	0.00	346.50	370.68	1136744.00	0.07	1738.86	1712.00
7	8	4	16023.00	8313.00	172.30	0	Spot (Block7, Row4, Column8)	2106.59	2032.00	342.40	0.02	0.16	1471.00	1554.07	1471.00	489.83	0.02	0.32	59.00	18.00	0.00	561.00	635.59	1735829.00	1.13	1677.99	1644.00
7	1	5	13923.00	8592.00	149.85	0	Spot (Block7, Row5, Column1)	6916.41	5959.00	3513.51	0.06	0.51	1601.00	1947.28	1601.00	1118.69	0.09	0.57	94.00	74.00	0.00	4358.00	5315.41	4246676.00	4.44	2862.75	2675.50
7	2	5	14214.00	8591.00	178.75	0	Spot (Block7, Row5, Column2)	62426.82	65535.00	9057.37	0.02	0.15	1726.00	2146.58	1726.00	1185.37	0.09	0.55	100.00	100.00	86.86	63809.00	60700.82	56059880.00	50.85	15697.39	14848.00
7	3	5	14518.00	8596.00	166.20	0	Spot (Block7, Row5, Column3)	54249.62	65535.00	15151.81	0.08	0.28	1602.00	1848.64	1602.00	862.54	0.06	0.47	100.00	100.00	56.02	63933.00	52647.62	41447084.00	60.75	11658.59	10860.00
7	4	5	14825.00	8604.00	160.50	0	Spot (Block7, Row5, Column4)	3224.13	2918.00	1038.99	0.04	0.32	1502.00	1599.81	1502.00	497.65	0.03	0.31	92.00	67.00	0.00	1416.00	1722.13	2292356.00	3.26	1879.14	1822.00
7	5	5	15121.00	8602.00	148.65	0	Spot (Block7, Row5, Column5)	24823.80	23702.00	13251.33	0.02	0.53	1496.00	1541.49	1496.00	217.25	0.01	0.14	100.00	100.00	0.00	22206.00	23327.80	15092870.00	107.17	6557.16	5636.00
7	6	5	15420.00	8604.00	147.00	-50	Spot (Block7, Row5, Column6)	1859.73	1827.50	202.20	0.01	0.11	1620.00	1819.56	1620.00	783.89	0.05	0.43	0.00	0.00	0.00	207.50	239.73	1093520.00	0.05	1825.65	1809.00
7	7	5	15719.00	8606.00	222.95	0	Spot (Block7, Row5, Column7)	60488.40	65535.00	11514.00	0.03	0.19	1662.00	2088.52	1662.00	1233.64	0.10	0.59	100.00	100.00	78.60	63873.00	58826.40	86197024.00	47.34	14264.93	13269.00
7	8	5	16054.00	8607.00	190.85	0	Spot (Block7, Row5, Column8)	1934.33	1761.00	499.20	0.04	0.26	1399.00	1568.92	1399.00	774.27	0.05	0.49	28.00	3.00	0.00	362.00	535.33	1994294.00	0.47	1678.49	1538.00
7	1	6	13913.00	8892.00	236.05	0	Spot (Block7, Row6, Column1)	58769.94	65535.00	13846.86	0.05	0.24	1834.00	2435.51	1834.00	1627.30	0.12	0.67	100.00	100.00	74.21	63701.00	56935.94	94326936.00	34.62	13296.41	12896.00
7	2	6	14219.00	8892.00	228.80	0	Spot (Block7, Row6, Column2)	57396.22	65535.00	14207.51	0.06	0.25	1814.00	2360.62	1814.00	1491.14	0.11	0.63	100.00	100.00	67.44	63721.00	55582.22	86382328.00	36.91	13555.75	12313.50
7	3	6	14512.00	8897.00	152.10	0	Spot (Block7, Row6, Column3)	7901.43	7421.50	3856.98	0.03	0.49	1600.00	1838.79	1600.00	932.34	0.06	0.51	99.00	89.00	0.00	5821.50	6301.43	5009505.00	6.50	3235.87	2842.00
7	4	6	14828.00	8893.00	175.75	0	Spot (Block7, Row6, Column4)	2128.87	2084.00	323.27	0.01	0.15	1505.00	1533.52	1505.00	190.00	0.01	0.12	92.00	72.00	0.00	579.00	623.87	1839343.00	3.13	1765.76	1730.00
7	5	6	15113.00	8903.00	148.90	0	Spot (Block7, Row6, Column5)	7689.85	7224.00	3431.54	0.03	0.45	1512.00	1591.83	1512.00	363.33	0.02	0.23	100.00	100.00	0.00	5712.00	6177.85	4667737.00	16.78	3061.64	2815.00
7	6	6	15422.00	8893.00	216.85	0	Spot (Block7, Row6, Column6)	1686.42	1681.50	167.29	0.00	0.10	1580.00	1771.64	1580.00	855.46	0.05	0.48	0.00	0.00	0.00	101.50	106.42	2276673.00	-0.10	1556.00	1509.50
7	7	6	15723.00	8905.00	161.50	0	Spot (Block7, Row6, Column7)	2995.46	2894.00	660.87	0.01	0.22	1563.00	1724.52	1563.00	709.25	0.04	0.41	89.00	42.00	0.00	1331.00	1432.46	2162719.00	1.79	2003.72	1993.00
7	8	6	16028.00	8911.00	163.55	0	Spot (Block7, Row6, Column8)	2276.79	2173.00	505.65	0.02	0.22	1409.00	1466.70	1409.00	239.92	0.02	0.16	93.00	74.00	0.00	764.00	867.79	1691654.00	3.38	1675.53	1660.00
7	1	7	13913.00	9193.00	168.10	0	Spot (Block7, Row7, Column1)	37843.64	34587.50	18865.04	0.04	0.50	1539.00	1869.21	1539.00	1083.65	0.08	0.58	100.00	100.00	13.99	33048.50	36304.64	29745212.00	33.20	7357.72	7197.00
7	2	7	14244.00	9210.00	173.05	0	Spot (Block7, Row7, Column2)	1874.18	1802.00	290.69	0.02	0.16	1598.00	1812.08	1598.00	861.57	0.05	0.48	4.00	0.00	0.00	204.00	276.18	1574311.00	0.07	1716.62	1649.50
7	3	7	14510.00	9267.00	162.75	0	Spot (Block7, Row7, Column3)	1657.89	1668.50	195.61	0.00	0.12	1490.00	1545.80	1490.00	280.75	0.02	0.18	33.00	1.00	0.00	178.50	167.89	1210257.00	0.40	1585.45	1529.50
7	4	7	14819.00	9192.00	220.25	0	Spot (Block7, Row7, Column4)	1757.06	1737.50	189.03	0.00	0.11	1490.00	1564.57	1490.00	558.44	0.02	0.36	6.00	0.00	0.00	247.50	267.06	2438806.00	0.34	1561.57	1566.50
7	5	7	15116.00	9203.00	147.00	-50	Spot (Block7, Row7, Column5)	1800.64	1773.50	182.64	0.01	0.10	1565.00	1796.05	1565.00	941.33	0.06	0.52	0.00	0.00	0.00	208.50	235.64	1069582.00	0.00	1685.74	1653.00
7	6	7	15414.00	9201.00	217.45	0	Spot (Block7, Row7, Column6)	55849.66	65535.00	15138.87	0.07	0.27	1691.00	2237.96	1691.00	1455.38	0.12	0.65	100.00	100.00	65.41	63844.00	54158.66	75397912.00	36.84	14213.20	14030.00
7	7	7	15709.00	9216.00	153.85	0	Spot (Block7, Row7, Column7)	2845.27	2652.00	995.06	0.03	0.35	1595.00	1835.35	1595.00	889.50	0.06	0.48	59.00	16.00	0.00	1057.00	1250.27	1849428.00	1.14	2000.07	1952.00
7	8	7	16011.00	9209.00	192.85	0	Spot (Block7, Row7, Column8)	15039.78	15145.00	4044.59	0.00	0.27	1453.00	1537.93	1453.00	410.45	0.02	0.27	100.00	100.00	0.00	13692.00	13586.78	15836887.00	32.90	4868.78	4437.00
7	1	8	13938.00	9493.00	199.30	0	Spot (Block7, Row8, Column1)	1829.86	1806.00	313.71	0.01	0.17	1449.00	1529.72	1449.00	464.53	0.02	0.30	34.00	1.00	0.00	357.00	380.86	2065917.00	0.65	1611.92	1577.00
7	2	8	14225.00	9486.00	195.35	0	Spot (Block7, Row8, Column2)	1745.57	1700.50	212.51	0.01	0.12	1486.00	1514.71	1486.00	185.61	0.01	0.12	58.00	29.00	0.00	214.50	259.57	1885216.00	1.24	1646.07	1629.00
7	3	8	14507.00	9496.00	154.60	0	Spot (Block7, Row8, Column3)	1860.22	1786.50	256.85	0.02	0.14	1474.00	1523.69	1474.00	345.88	0.01	0.23	45.00	13.00	0.00	312.50	386.22	1220304.00	0.97	1627.96	1589.00
7	4	8	14812.00	9500.00	173.80	0	Spot (Block7, Row8, Column4)	64324.72	65535.00	5465.75	0.01	0.08	1498.00	1611.25	1498.00	621.92	0.03	0.39	100.00	100.00	93.36	64037.00	62826.72	54226308.00	100.84	18245.47	14729.50
7	5	8	15083.00	9513.00	134.60	0	Spot (Block7, Row8, Column5)	1723.10	1705.00	232.79	0.00	0.14	1484.00	1689.03	1484.00	977.89	0.06	0.58	1.00	0.00	0.00	221.00	239.10	837429.00	0.03	1585.23	1573.50
7	6	8	15412.00	9502.00	241.75	0	Spot (Block7, Row8, Column6)	57507.04	65535.00	15333.10	0.06	0.27	1702.00	2317.67	1702.00	1621.72	0.13	0.70	100.00	100.00	73.73	63833.00	55805.04	97188120.00	34.03	12696.72	12314.00
7	7	8	15720.00	9502.00	151.80	0	Spot (Block7, Row8, Column7)	3114.48	3069.00	837.34	0.01	0.27	1558.50	1827.12	1558.50	1025.80	0.07	0.56	68.00	29.00	0.00	1510.50	1555.98	1977695.00	1.25	2090.28	1941.00
7	8	8	16000.00	9503.00	161.65	0	Spot (Block7, Row8, Column8)	63867.01	65535.00	6478.94	0.01	0.10	1464.00	1569.00	1464.00	477.65	0.03	0.30	100.00	100.00	91.67	64071.00	62403.01	45984688.00	130.43	17453.21	14215.00
8	1	1	18432.00	7419.00	158.30	0	Spot (Block8, Row1, Column1)	55138.88	65535.00	13781.85	0.08	0.25	1062.00	1130.28	1062.00	309.06	0.03	0.27	100.00	100.00	55.32	64473.00	54076.88	38376988.00	174.75	12686.64	11739.00
8	2	1	18724.00	7426.00	149.10	0	Spot (Block8, Row1, Column2)	9047.85	8859.00	3919.07	0.01	0.43	1024.00	1070.16	1024.00	232.01	0.02	0.22	100.00	100.00	0.00	7835.00	8023.85	5501095.00	34.39	2797.86	2664.00
8	3	1	19022.00	7428.00	193.05	0	Spot (Block8, Row1, Column3)	1255.72	1216.00	298.22	0.01	0.24	1027.00	1046.87	1027.00	103.45	0.01	0.10	86.00	42.00	0.00	189.00	228.72	1318505.00	2.02	1125.46	1122.00
8	4	1	19320.00	7429.00	148.20	0	Spot (Block8, Row1, Column4)	7912.65	7515.00	4306.07	0.02	0.54	1041.00	1056.89	1041.00	111.46	0.01	0.11	100.00	100.00	0.00	6474.00	6871.65	4708026.00	61.51	2675.51	2554.00
8	5	1	19621.00	7435.00	180.05	0	Spot (Block8, Row1, Column5)	1319.60	1309.00	154.24	0.00	0.12	1018.00	1044.13	1018.00	150.85	0.01	0.14	81.00	45.00	0.00	291.00	301.60	1198200.00	1.83	1122.56	1111.00
8	6	1	19925.00	7427.00	150.85	0	Spot (Block8, Row1, Column6)	3970.16	3584.00	1634.52	0.04	0.41	1002.00	1018.51	1002.00	118.18	0.01	0.12	100.00	100.00	0.00	2582.00	2968.16	2485317.00	24.98	1844.75	1570.00
8	7	1	20221.00	7433.00	146.15	0	Spot (Block8, Row1, Column7)	6992.66	7198.00	2872.97	0.01	0.41	1006.00	1025.49	1006.00	118.10	0.01	0.12	100.00	100.00	0.00	6192.00	5986.66	4076722.00	50.53	2531.77	2312.50
8	8	1	20531.00	7436.00	157.50	0	Spot (Block8, Row1, Column8)	1998.04	1890.50	583.81	0.02	0.29	1011.00	1021.82	1011.00	68.33	0.00	0.07	100.00	100.00	0.00	879.50	987.04	1366657.00	14.29	1310.18	1279.00
8	1	2	18428.00	7698.00	263.25	0	Spot (Block8, Row2, Column1)	1153.41	1129.00	93.62	0.01	0.08	1036.00	1084.99	1036.00	227.49	0.02	0.21	14.00	0.00	0.00	93.00	117.41	2319507.00	0.30	1082.67	1080.00
8	2	2	18736.00	7724.00	126.25	0	Spot (Block8, Row2, Column2)	1418.92	1377.00	239.83	0.01	0.17	1020.00	1035.48	1020.00	79.73	0.01	0.08	100.00	96.00	0.00	357.00	398.92	597364.00	4.81	1200.25	1177.00
8	3	2	19011.00	7702.00	208.65	0	Spot (Block8, Row2, Column3)	1224.60	1214.00	123.90	0.00	0.10	1021.00	1030.24	1021.00	76.22	0.00	0.07	84.00	69.00	0.00	193.00	203.60	1519723.00	2.55	1116.44	1048.00
8	4	2	19326.00	7730.00	196.75	0	Spot (Block8, Row2, Column4)	1327.39	1304.00	176.23	0.01	0.13	1028.00	1046.95	1028.00	126.74	0.01	0.12	87.00	56.00	0.00	276.00	299.39	1458807.00	2.21	1138.63	1127.00
8	5	2	19631.00	7723.00	185.95	0	Spot (Block8, Row2, Column5)	17008.01	16683.00	5419.69	0.01	0.32	1030.00	1148.80	1030.00	1660.45	0.05	1.45	100.00	99.00	0.00	15653.00	15978.01	16531786.00	9.55	4938.38	4058.00
8	6	2	19925.00	7704.00	169.60	0	Spot (Block8, Row2, Column6)	1416.57	1411.00	244.01	0.00	0.17	1019.00	1201.61	1019.00	1684.30	0.07	1.40	0.00	0.00	0.00	392.00	397.57	1134671.00	0.13	1202.74	1154.00
8	7	2	20230.00	7735.00	164.05	0	Spot (Block8, Row2, Column7)	1300.32	1282.00	235.72	0.01	0.18	1016.00	1041.99	1016.00	205.15	0.01	0.20	60.00	11.00	0.00	266.00	284.32	973940.00	1.26	1129.62	1124.00
8	8	2	20503.00	7717.00	208.25	0	Spot (Block8, Row2, Column8)	1181.22	1148.00	197.69	0.01	0.17	1027.00	1092.68	1027.00	429.81	0.03	0.39	2.00	0.00	0.00	121.00	154.22	1463537.00	0.21	1082.30	1077.00
8	1	3	18422.00	8018.00	147.60	0	Spot (Block8, Row3, Column1)	3419.79	3432.00	957.58	0.00	0.28	1043.00	1078.65	1043.00	504.12	0.01	0.47	100.00	97.00	0.00	2389.00	2376.79	2034773.00	4.64	1696.49	1559.00
8	2	3	18733.00	8025.00	151.05	0	Spot (Block8, Row3, Column2)	1407.56	1298.00	432.16	0.04	0.31	1035.00	1075.50	1035.00	182.38	0.02	0.17	80.00	19.00	0.00	263.00	372.56	878318.00	1.82	1178.09	1164.00
8	3	3	19017.00	8021.00	152.80	0	Spot (Block8, Row3, Column3)	2084.12	2003.50	531.37	0.02	0.25	1021.00	1048.34	1021.00	135.29	0.01	0.13	100.00	98.00	0.00	982.50	1063.12	1325499.00	7.66	1347.10	1318.50
8	4	3	19323.00	8026.00	148.90	0	Spot (Block8, Row3, Column4)	6589.26	6330.50	3024.06	0.02	0.46	1038.00	1055.54	1038.00	91.80	0.01	0.09	100.00	100.00	0.00	5292.50	5551.26	4019447.00	60.28	2281.38	2155.50
8	5	3	19619.00	8029.00	146.40	0	Spot (Block8, Row3, Column5)	2715.09	2146.50	2081.21	0.10	0.77	1059.00	1249.50	1059.00	1674.92	0.07	1.34	20.00	9.00	0.00	1087.50	1656.09	1585610.00	0.88	1479.10	1393.00
8	6	3	19925.00	8031.00	200.60	0	Spot (Block8, Row3, Column6)	39268.43	35806.00	21020.58	0.04	0.54	1087.00	1417.63	1087.00	1756.04	0.12	1.24	100.00	100.00	27.85	34719.00	38181.43	44844876.00	21.55	9564.59	9879.00
8	7	3	20250.00	8039.00	180.80	0	Spot (Block8, Row3, Column7)	1247.40	1224.00	152.94	0.01	0.12	1047.00	1228.68	1047.00	655.57	0.07	0.53	0.00	0.00	0.00	177.00	200.40	1143866.00	0.03	1099.36	1084.00
8	8	3	20522.00	8036.00	170.60	0	Spot (Block8, Row3, Column8)	61497.28	65535.00	10429.67	0.03	0.17	1069.00	1197.60	1069.00	597.39	0.05	0.50	100.00	100.00	82.88	64466.00	60428.28	49567304.00	100.94	14646.86	12922.50
8	1	4	18421.00	8314.00	150.30	0	Spot (Block8, Row4, Column1)	6062.62	5738.00	3032.84	0.02	0.50	1057.00	1122.36	1057.00	529.45	0.03	0.47	100.00	93.00	0.00	4681.00	5005.62	3728512.00	9.33	2322.27	2025.00
8	2	4	18716.00	8324.00	173.60	0	Spot (Block8, Row4, Column2)	11653.80	11484.50	5239.55	0.01	0.45	1070.00	1183.83	1070.00	422.74	0.04	0.36	100.00	100.00	0.00	10414.50	10583.80	9789189.00	24.77	3238.62	3102.50
8	3	4	19017.00	8325.00	151.05	0	Spot (Block8, Row4, Column3)	32355.22	31631.50	16040.83	0.01	0.50	1057.00	1147.55	1057.00	337.62	0.04	0.29	100.00	100.00	1.75	30574.50	31298.22	20319096.00	92.43	6663.84	5649.50
8	4	4	19373.00	8265.00	122.50	0	Spot (Block8, Row4, Column4)	1382.94	1209.00	579.80	0.06	0.42	1051.00	1071.47	1051.00	114.25	0.01	0.11	62.00	39.00	0.00	158.00	331.94	551793.00	2.73	1166.15	1136.00
8	5	4	19610.00	8321.00	157.50	0	Spot (Block8, Row4, Column5)	1721.03	1652.00	371.58	0.02	0.22	1051.00	1087.28	1051.00	172.38	0.01	0.16	96.00	79.00	0.00	601.00	670.03	1175463.00	3.68	1274.41	1262.50
8	6	4	19926.00	8330.00	192.45	0	Spot (Block8, Row4, Column6)	20322.04	20120.00	6141.77	0.00	0.30	1079.00	1224.78	1079.00	486.20	0.06	0.40	100.00	100.00	0.00	19041.00	19243.04	21358456.00	39.28	5540.72	4805.00
8	7	4	20225.00	8343.00	143.45	0	Spot (Block8, Row4, Column7)	2111.52	1652.00	2771.91	0.11	1.31	1069.00	1186.46	1069.00	478.26	0.05	0.40	66.00	14.00	0.00	583.00	1042.52	1180341.00	1.93	1340.60	1203.50
8	8	4	20531.00	8352.00	215.05	0	Spot (Block8, Row4, Column8)	1469.02	1355.50	490.24	0.03	0.33	1080.00	1129.28	1080.00	322.77	0.02	0.29	44.00	21.00	0.00	275.50	389.02	1933232.00	1.05	1291.42	1123.00
8	1	5	18421.00	8623.00	145.45	0	Spot (Block8, Row5, Column1)	20636.56	19150.00	9832.03	0.03	0.48	1087.00	1238.71	1087.00	541.43	0.06	0.44	100.00	100.00	0.00	18063.00	19549.56	11907298.00	35.83	5206.31	4270.00
8	2	5	18716.00	8624.00	169.75	0	Spot (Block8, Row5, Column2)	62495.89	65535.00	8854.26	0.02	0.14	1120.00	1352.45	1120.00	653.41	0.08	0.48	100.00	100.00	85.88	64415.00	61375.89	49997216.00	93.58	14468.78	13292.00
8	3	5	19020.00	8621.00	161.15	0	Spot (Block8, Row5, Column3)	38363.00	35434.00	19656.01	0.03	0.51	1064.00	1210.62	1064.00	503.91	0.06	0.42	100.00	100.00	18.99	34370.00	37299.00	27468044.00	73.73	6995.30	6365.00
8	4	5	19318.00	8624.00	150.60	0	Spot (Block8, Row5, Column4)	2202.66	2108.00	719.27	0.02	0.33	1016.00	1076.33	1016.00	263.55	0.03	0.24	100.00	84.00	0.00	1092.00	1186.66	1367850.00	4.27	1342.52	1323.50
8	5	5	19621.00	8627.00	147.65	0	Spot (Block8, Row5, Column5)	21795.01	21203.00	10588.59	0.01	0.49	1035.00	1062.65	1035.00	147.32	0.01	0.14	100.00	100.00	0.00	20168.00	20760.01	13011619.00	140.73	5208.86	4390.00
8	6	5	19921.00	8626.00	145.40	0	Spot (Block8, Row5, Column6)	1725.90	1681.00	229.12	0.01	0.13	1087.00	1193.02	1087.00	477.17	0.04	0.40	69.00	9.00	0.00	594.00	638.90	997568.00	1.12	1305.03	1287.00
8	7	5	20222.00	8629.00	192.80	0	Spot (Block8, Row5, Column7)	37439.14	34556.00	19812.66	0.03	0.53	1108.00	1291.96	1108.00	643.01	0.07	0.50	100.00	100.00	16.41	33448.00	36331.14	39461028.00	56.22	8472.56	8418.00
8	8	5	20528.00	8628.00	153.40	0	Spot (Block8, Row5, Column8)	2092.49	1994.00	436.75	0.02	0.21	1075.00	1157.79	1075.00	449.72	0.03	0.39	93.00	51.00	0.00	919.00	1017.49	1341287.00	2.08	1393.22	1362.00
8	1	6	18416.00	8924.00	199.60	0	Spot (Block8, Row6, Column1)	34853.46	28954.00	20809.71	0.08	0.60	1136.00	1425.03	1136.00	753.18	0.10	0.53	100.00	100.00	20.84	27818.00	33717.46	39140676.00	44.38	8447.65	8661.00
8	2	6	18717.00	8918.00	203.40	0	Spot (Block8, Row6, Column2)	23915.53	22179.00	11753.22	0.03	0.49	1118.00	1411.48	1118.00	767.87	0.10	0.54	100.00	100.00	0.00	21061.00	22797.53	28028986.00	29.31	6373.91	6264.00
8	3	6	19010.00	8926.00	148.80	0	Spot (Block8, Row6, Column3)	8491.98	8138.50	4136.38	0.02	0.49	1047.00	1173.37	1047.00	440.46	0.05	0.38	100.00	100.00	0.00	7091.50	7444.98	5129157.00	16.62	2675.30	2383.50
8	4	6	19322.00	8925.00	168.65	0	Spot (Block8, Row6, Column4)	1364.09	1362.50	243.23	0.00	0.18	1003.00	1030.56	1003.00	154.16	0.01	0.15	90.00	58.00	0.00	359.50	361.09	1074899.00	2.16	1154.34	1137.00
8	5	6	19622.00	8923.00	144.00	0	Spot (Block8, Row6, Column5)	20194.58	19865.00	11251.33	0.01	0.56	1033.00	1069.20	1033.00	187.00	0.01	0.17	100.00	100.00	1.96	18832.00	19161.58	11308966.00	102.27	5383.07	4252.00
8	6	6	19932.00	8923.00	214.15	0	Spot (Block8, Row6, Column6)	1205.62	1186.00	144.80	0.01	0.12	1096.00	1184.11	1096.00	444.62	0.03	0.38	2.00	0.00	0.00	90.00	109.62	1575744.00	0.05	1121.94	1092.00
8	7	6	20216.00	8932.00	149.30	0	Spot (Block8, Row6, Column7)	1832.25	1876.50	266.91	0.01	0.15	1091.00	1173.71	1091.00	444.78	0.03	0.38	83.00	33.00	0.00	785.50	741.25	1121336.00	1.48	1306.65	1291.50
8	8	6	20522.00	8938.00	173.55	0	Spot (Block8, Row6, Column8)	1443.87	1400.00	291.10	0.01	0.20	1072.00	1090.92	1072.00	139.35	0.01	0.13	84.00	61.00	0.00	328.00	371.87	1205634.00	2.53	1193.09	1175.00
8	1	7	18416.00	9215.00	165.65	0	Spot (Block8, Row7, Column1)	16652.71	15150.00	8220.50	0.04	0.49	1083.00	1250.21	1083.00	539.59	0.06	0.43	100.00	100.00	0.00	14067.00	15569.71	12706014.00	28.54	3849.97	3610.00
8	2	7	18725.00	9219.00	190.55	0	Spot (Block8, Row7, Column2)	1273.70	1269.00	133.99	0.00	0.11	1076.00	1185.04	1076.00	428.89	0.04	0.36	4.00	0.00	0.00	193.00	197.70	1302996.00	0.21	1142.58	1119.00
8	3	7	19022.00	9182.00	210.85	0	Spot (Block8, Row7, Column3)	1236.29	1174.50	392.51	0.02	0.32	1036.00	1074.92	1036.00	201.17	0.02	0.19	31.00	7.00	0.00	138.50	200.29	1575034.00	0.80	1071.83	1065.00
8	4	7	19314.00	9235.00	229.80	0	Spot (Block8, Row7, Column4)	1211.18	1192.00	138.94	0.01	0.11	1020.00	1080.60	1020.00	345.12	0.03	0.32	7.00	0.00	0.00	172.00	191.18	1834938.00	0.38	1104.15	1094.00
8	5	7	19629.00	9227.00	216.90	0	Spot (Block8, Row7, Column5)	1304.31	1273.00	193.90	0.01	0.15	1056.00	1189.42	1056.00	536.21	0.05	0.45	4.00	1.00	0.00	217.00	248.31	1750387.00	0.21	1162.22	1116.50
8	6	7	19916.00	9227.00	188.50	0	Spot (Block8, Row7, Column6)	30384.10	29905.00	14902.07	0.01	0.49	1143.00	1458.69	1143.00	845.64	0.11	0.58	100.00	100.00	0.20	28762.00	29241.10	30444888.00	34.21	6731.00	6672.00
8	7	7	20214.00	9230.00	154.50	0	Spot (Block8, Row7, Column7)	2808.97	2646.00	1162.57	0.03	0.41	1118.00	1267.26	1118.00	649.12	0.05	0.51	83.00	54.00	0.00	1528.00	1690.97	1856732.00	2.38	1607.65	1385.00
8	8	7	20518.00	9228.00	192.00	0	Spot (Block8, Row7, Column8)	29613.97	30126.00	7966.27	0.01	0.27	1088.00	1207.37	1088.00	584.03	0.05	0.48	100.00	100.00	0.00	29038.00	28525.97	30768928.00	48.64	8234.05	7652.00
8	1	8	18410.00	9527.00	160.65	0	Spot (Block8, Row8, Column1)	1832.28	1721.50	418.83	0.03	0.23	1031.00	1076.61	1031.00	227.92	0.02	0.21	95.00	81.00	0.00	690.50	801.28	1297252.00	3.32	1303.60	1216.00
8	2	8	18705.00	9531.00	175.55	0	Spot (Block8, Row8, Column2)	1250.46	1210.50	126.33	0.01	0.10	1037.00	1061.09	1037.00	183.91	0.01	0.17	45.00	11.00	0.00	173.50	213.46	1077893.00	1.03	1152.73	1137.00
8	3	8	19000.00	9528.00	150.60	0	Spot (Block8, Row8, Column3)	1644.13	1591.00	267.67	0.01	0.16	1048.00	1083.03	1048.00	241.56	0.01	0.22	95.00	60.00	0.00	543.00	596.13	1022649.00	2.32	1263.62	1223.00
8	4	8	19311.00	9522.00	168.55	0	Spot (Block8, Row8, Column4)	64246.80	65535.00	5230.22	0.01	0.08	1086.00	1177.83	1086.00	466.03	0.04	0.40	100.00	100.00	92.18	64449.00	63160.80	50948236.00	135.33	17149.88	14424.50
8	5	8	19593.00	9513.00	209.10	0	Spot (Block8, Row8, Column5)	1209.79	1208.00	104.20	0.00	0.09	1075.00	1207.12	1075.00	581.32	0.05	0.48	0.00	0.00	0.00	133.00	134.79	1511026.00	0.00	1093.51	1095.00
8	6	8	19918.00	9528.00	196.85	0	Spot (Block8, Row8, Column6)	43689.29	47739.00	21722.33	0.04	0.50	1135.00	1451.14	1135.00	872.59	0.11	0.60	100.00	100.00	40.88	46604.00	42554.29	47883916.00	48.41	9527.39	9542.00
8	7	8	20216.00	9545.00	163.30	0	Spot (Block8, Row8, Column7)	2182.41	2083.00	711.18	0.02	0.33	1129.00	1296.26	1129.00	718.46	0.06	0.55	59.00	33.00	0.00	954.00	1053.41	1608436.00	1.23	1515.50	1264.00
8	8	8	20503.00	9529.00	161.05	0	Spot (Block8, Row8, Column8)	63861.23	65535.00	6378.42	0.01	0.10	1124.00	1244.23	1124.00	607.26	0.04	0.49	100.00	100.00	91.10	64411.00	62737.23	45916668.00	103.11	15544.49	12392.00
9	1	1	4892.00	11837.00	157.55	0	Spot (Block9, Row1, Column1)	53605.58	65535.00	14992.50	0.09	0.28	1099.00	1186.85	1099.00	335.98	0.03	0.28	100.00	100.00	52.91	64436.00	52506.58	36880944.00	156.02	11708.88	9427.00
9	2	1	5191.00	11840.00	150.30	0	Spot (Block9, Row1, Column2)	39571.81	38539.00	19623.56	0.01	0.50	1091.00	1177.75	1091.00	335.79	0.03	0.29	100.00	100.00	19.58	37448.00	38480.81	24455496.00	114.34	7778.11	6962.00
9	3	1	5496.00	11843.00	146.65	0	Spot (Block9, Row1, Column3)	14474.83	12392.00	8711.26	0.07	0.60	1112.00	1158.03	1112.00	234.62	0.02	0.20	100.00	100.00	0.00	11280.00	13362.83	8482249.00	56.76	3904.84	3372.00
9	4	1	5790.00	11845.00	147.10	0	Spot (Block9, Row1, Column4)	32899.73	30150.00	16815.00	0.04	0.51	1134.00	1216.85	1134.00	288.06	0.03	0.24	100.00	100.00	3.54	29016.00	31765.73	19509560.00	109.99	6851.34	6287.00
9	5	1	6095.00	11842.00	148.65	0	Spot (Block9, Row1, Column5)	29941.96	26212.00	19987.38	0.06	0.67	1147.00	1223.16	1147.00	370.46	0.03	0.30	100.00	100.00	4.96	25065.00	28794.96	18114904.00	77.52	5929.57	5241.00
9	6	1	6388.00	11847.00	147.15	0	Spot (Block9, Row1, Column6)	42057.52	41615.00	17926.64	0.00	0.43	1131.00	1213.32	1131.00	451.91	0.03	0.37	100.00	100.00	19.97	40484.00	40926.52	25066400.00	90.38	8955.67	7515.00
9	7	1	6686.00	11849.00	151.35	0	Spot (Block9, Row1, Column7)	57873.10	65535.00	12081.58	0.05	0.21	1110.00	1169.99	1110.00	281.50	0.02	0.24	100.00	100.00	64.43	64425.00	56763.10	36286728.00	201.43	14356.39	12687.00
9	8	1	6978.00	11856.00	159.65	0	Spot (Block9, Row1, Column8)	3700.38	2364.00	6509.46	0.19	1.76	1105.00	1144.22	1105.00	204.23	0.02	0.18	98.00	90.00	0.57	1259.00	2595.38	2616172.00	12.52	1980.12	1440.00
9	1	2	4895.00	12151.00	213.90	0	Spot (Block9, Row2, Column1)	1189.88	1181.00	122.27	0.00	0.10	1116.00	1191.42	1116.00	296.09	0.03	0.25	3.00	0.00	0.00	65.00	73.88	1558748.00	-0.01	1135.66	1125.00
9	2	2	5188.00	12142.00	129.55	0	Spot (Block9, Row2, Column2)	21947.43	21518.00	7948.14	0.01	0.36	1127.00	1205.04	1127.00	298.23	0.03	0.25	100.00	100.00	0.00	20391.00	20820.43	9876344.00	69.55	5350.99	4983.00
9	3	2	5496.00	12142.00	147.90	0	Spot (Block9, Row2, Column3)	2523.74	2442.00	616.49	0.01	0.24	1166.00	1239.00	1166.00	345.38	0.03	0.28	99.00	81.00	0.00	1276.00	1357.74	1516769.00	3.72	1529.91	1465.00
9	4	2	5796.00	12149.00	172.55	0	Spot (Block9, Row2, Column4)	13506.84	13294.00	5318.48	0.01	0.39	1186.00	1309.88	1186.00	398.69	0.04	0.30	100.00	100.00	0.00	12108.00	12320.84	11237692.00	30.59	3673.68	3540.00
9	5	2	6095.00	12144.00	168.20	0	Spot (Block9, Row2, Column5)	27568.79	26389.00	11584.26	0.02	0.42	1208.00	1345.31	1208.00	440.10	0.05	0.33	100.00	100.00	0.00	25181.00	26360.79	21641500.00	59.59	6864.35	6072.00
9	6	2	6383.00	12146.00	148.90	0	Spot (Block9, Row2, Column6)	6938.49	6676.00	3073.26	0.02	0.44	1177.00	1346.67	1177.00	674.98	0.06	0.50	100.00	95.00	0.00	5499.00	5761.49	4225541.00	8.28	2425.84	2270.50
9	7	2	6690.00	12151.00	149.20	0	Spot (Block9, Row2, Column7)	7898.19	7220.50	3964.86	0.04	0.50	1115.00	1175.89	1115.00	279.89	0.02	0.24	100.00	100.00	0.00	6105.50	6783.19	4786302.00	24.02	2593.19	2438.00
9	8	2	6995.00	12167.00	200.85	0	Spot (Block9, Row2, Column8)	1324.32	1309.00	131.00	0.01	0.10	1120.00	1198.37	1120.00	391.56	0.03	0.33	5.00	0.00	0.00	189.00	204.32	1517667.00	0.32	1181.16	1160.00
9	1	3	4889.00	12434.00	146.80	0	Spot (Block9, Row3, Column1)	34788.11	32596.00	19078.63	0.03	0.55	1132.00	1178.73	1132.00	209.86	0.02	0.18	100.00	100.00	6.98	31464.00	33656.11	20420656.00	160.15	6888.14	6347.00
9	2	3	5193.00	12441.00	146.35	0	Spot (Block9, Row3, Column2)	4193.89	4029.00	1367.95	0.02	0.33	1192.00	1285.55	1192.00	336.99	0.03	0.26	100.00	100.00	0.00	2837.00	3001.89	2453424.00	8.63	1910.04	1840.00
9	3	3	5482.00	12441.00	144.55	0	Spot (Block9, Row3, Column3)	45883.67	49907.50	18588.65	0.04	0.41	1221.00	1317.92	1221.00	368.51	0.03	0.28	100.00	100.00	32.33	48686.50	44662.67	25970300.00	120.94	11547.22	7974.00
9	4	3	5788.00	12443.00	147.95	0	Spot (Block9, Row3, Column4)	50955.60	62510.00	16812.43	0.09	0.33	1239.00	1351.22	1239.00	387.11	0.04	0.29	100.00	100.00	46.90	61271.00	49716.60	30420700.00	128.14	11503.52	9594.50
9	5	3	6092.00	12442.00	143.30	0	Spot (Block9, Row3, Column5)	23051.76	21002.50	11760.81	0.04	0.51	1300.00	1479.31	1300.00	668.03	0.06	0.45	100.00	100.00	0.00	19702.50	21751.76	12816779.00	32.29	6133.43	5186.00
9	6	3	6391.00	12447.00	242.45	0	Spot (Block9, Row3, Column6)	59532.00	65535.00	12189.25	0.04	0.20	1293.00	1657.11	1293.00	1032.70	0.11	0.62	100.00	100.00	72.86	64242.00	58239.00	100669848.00	56.04	13560.67	12858.00
9	7	3	6696.00	12450.00	148.75	0	Spot (Block9, Row3, Column7)	24501.48	22104.50	15216.19	0.04	0.62	1168.00	1363.30	1168.00	819.37	0.07	0.60	100.00	100.00	0.33	20936.50	23333.48	14798893.00	28.24	5551.51	4523.00
9	8	3	6993.00	12454.00	162.45	0	Spot (Block9, Row3, Column8)	56298.41	65535.00	13769.08	0.07	0.24	1175.00	1299.81	1175.00	652.94	0.04	0.50	100.00	100.00	58.44	64360.00	55123.41	41041916.00	84.23	12515.39	10973.00
9	1	4	4889.00	12738.00	148.35	0	Spot (Block9, Row4, Column1)	51393.30	63930.00	16699.06	0.09	0.32	1201.00	1281.92	1201.00	333.16	0.03	0.26	100.00	100.00	47.92	62729.00	50192.30	30887588.00	150.41	12075.56	10575.00
9	2	4	5187.00	12742.00	168.85	0	Spot (Block9, Row4, Column2)	12027.89	11018.00	5595.48	0.04	0.47	1228.00	1377.69	1228.00	473.95	0.05	0.34	100.00	100.00	0.00	9790.00	10799.89	9598255.00	22.47	3364.49	3306.00
9	3	4	5489.00	12740.00	159.00	0	Spot (Block9, Row4, Column3)	64499.57	65535.00	4987.70	0.01	0.08	1261.50	1402.78	1261.50	462.34	0.05	0.33	100.00	100.00	94.10	64273.50	63238.07	44827632.00	136.47	18640.23	14976.00
9	4	4	5781.00	12745.00	194.15	0	Spot (Block9, Row4, Column4)	1886.04	1769.00	425.37	0.03	0.23	1257.00	1313.16	1257.00	280.52	0.02	0.21	76.00	45.00	0.00	512.00	629.04	2008637.00	2.04	1400.54	1393.00
9	5	4	6072.00	12746.00	141.95	0	Spot (Block9, Row4, Column5)	11053.79	9799.00	6533.86	0.05	0.59	1291.00	1363.09	1291.00	318.06	0.02	0.23	100.00	100.00	0.00	8508.00	9762.79	6035369.00	30.47	3937.22	3448.50
9	6	4	6393.00	12745.00	174.40	0	Spot (Block9, Row4, Column6)	32126.20	30595.00	13822.07	0.02	0.43	1301.00	1506.12	1301.00	722.73	0.06	0.48	100.00	100.00	1.41	29294.00	30825.20	27339412.00	42.37	7264.47	6431.50
9	7	4	6686.00	12751.00	148.80	0	Spot (Block9, Row4, Column7)	15127.28	12391.00	10523.56	0.09	0.70	1210.00	1419.23	1210.00	817.28	0.07	0.58	100.00	95.00	0.00	11181.00	13917.28	9182256.00	16.77	3649.71	3250.00
9	8	4	6983.00	12756.00	154.75	0	Spot (Block9, Row4, Column8)	5404.69	5033.50	2477.55	0.03	0.46	1181.00	1258.70	1181.00	397.53	0.03	0.32	100.00	99.00	0.00	3852.50	4223.69	3556283.00	10.43	2141.67	2076.00
9	1	5	4888.00	13039.00	148.90	0	Spot (Block9, Row5, Column1)	54469.71	65535.00	16074.11	0.08	0.30	1287.00	1545.75	1287.00	882.75	0.08	0.57	100.00	100.00	59.05	64248.00	53182.71	33117832.00	59.95	12805.52	10899.00
9	2	5	5189.00	13036.00	160.75	0	Spot (Block9, Row5, Column2)	57529.15	65535.00	12461.12	0.06	0.22	1299.50	1619.88	1299.50	935.57	0.10	0.58	100.00	100.00	61.01	64235.50	56229.65	41018656.00	59.76	12746.49	11319.00
9	3	5	5488.00	13039.00	154.20	0	Spot (Block9, Row5, Column3)	43531.64	45255.00	19928.37	0.02	0.46	1294.00	1483.56	1294.00	549.28	0.06	0.37	100.00	100.00	31.00	43961.00	42237.64	28644000.00	76.55	7934.75	7397.50
9	4	5	5790.00	13038.00	146.60	0	Spot (Block9, Row5, Column4)	26095.25	23798.00	14984.40	0.04	0.57	1293.00	1404.61	1293.00	399.80	0.04	0.28	100.00	100.00	0.00	22505.00	24802.25	15317911.00	61.76	5742.93	5267.50
9	5	5	6087.00	13042.00	156.95	0	Spot (Block9, Row5, Column5)	64631.13	65535.00	4466.47	0.01	0.07	1292.00	1392.05	1292.00	410.88	0.03	0.30	100.00	100.00	93.71	64243.00	63339.13	44208108.00	153.91	17562.52	14749.00
9	6	5	6386.00	13047.00	150.20	0	Spot (Block9, Row5, Column6)	8069.00	7701.50	3490.71	0.02	0.43	1303.00	1494.94	1303.00	708.46	0.06	0.47	100.00	99.00	0.00	6398.50	6766.00	5018918.00	9.28	2813.44	2589.00
9	7	5	6689.00	13051.00	216.65	0	Spot (Block9, Row5, Column7)	49384.03	61756.00	17966.79	0.10	0.36	1299.00	1582.90	1299.00	982.49	0.09	0.62	100.00	100.00	47.94	60457.00	48085.03	66027084.00	48.65	13022.59	12805.00
9	8	5	6986.00	13052.00	148.45	0	Spot (Block9, Row5, Column8)	31984.92	27317.00	21482.54	0.07	0.67	1183.00	1303.07	1183.00	598.01	0.04	0.46	100.00	100.00	11.37	26134.00	30801.92	19414888.00	51.31	5975.01	5392.00
9	1	6	4886.00	13337.00	245.65	0	Spot (Block9, Row6, Column1)	56823.51	65535.00	13495.32	0.06	0.24	1423.00	1875.81	1423.00	1214.10	0.12	0.65	100.00	100.00	55.17	64112.00	55400.51	98873856.00	45.26	14101.17	13393.00
9	2	6	5186.00	13335.00	220.60	0	Spot (Block9, Row6, Column2)	44322.95	44409.50	18836.23	0.00	0.42	1385.00	1813.21	1385.00	1237.42	0.12	0.68	100.00	100.00	31.82	43024.50	42937.95	61697988.00	34.35	11878.73	12158.00
9	3	6	5478.00	13340.00	148.60	0	Spot (Block9, Row6, Column3)	56432.19	65535.00	13246.55	0.06	0.23	1314.00	1531.78	1314.00	809.13	0.07	0.53	100.00	100.00	58.31	64221.00	55118.19	33972440.00	67.85	14264.55	12756.00
9	4	6	5787.00	13339.00	146.10	0	Spot (Block9, Row6, Column4)	9128.77	8386.50	4461.22	0.04	0.49	1299.00	1383.42	1299.00	382.03	0.03	0.28	100.00	100.00	0.00	7087.50	7829.77	5294689.00	20.27	2849.92	2711.00
9	5	6	6084.00	13343.00	152.40	0	Spot (Block9, Row6, Column5)	64419.20	65535.00	4717.30	0.01	0.07	1331.00	1455.40	1331.00	449.95	0.04	0.31	100.00	100.00	91.05	64204.00	63088.20	41035396.00	139.94	16803.31	14428.50
9	6	6	6386.00	13348.00	151.10	0	Spot (Block9, Row6, Column6)	5002.51	3614.50	6632.32	0.14	1.33	1311.00	1480.37	1311.00	724.19	0.05	0.49	85.00	62.00	0.48	2303.50	3691.51	3121569.00	4.86	1940.00	1855.00
9	7	6	6684.00	13346.00	148.20	0	Spot (Block9, Row6, Column7)	40487.85	40800.00	21281.02	0.00	0.53	1286.00	1436.63	1286.00	711.36	0.05	0.50	100.00	100.00	28.21	39514.00	39201.85	24252336.00	54.90	8395.42	6808.00
9	8	6	6988.00	13354.00	148.60	0	Spot (Block9, Row6, Column8)	43900.77	48929.00	21570.64	0.05	0.49	1189.00	1261.41	1189.00	321.71	0.03	0.26	100.00	100.00	37.87	47740.00	42711.77	26428408.00	132.54	9445.39	7869.00
9	1	7	4885.00	13639.00	157.35	0	Spot (Block9, Row7, Column1)	17377.16	16046.00	7736.19	0.03	0.45	1440.00	1617.74	1440.00	662.65	0.05	0.41	100.00	100.00	0.00	14606.00	15937.16	11729586.00	23.78	4499.12	4384.00
9	2	7	5186.00	13636.00	170.30	0	Spot (Block9, Row7, Column2)	2236.46	2012.00	648.20	0.05	0.29	1370.00	1544.14	1370.00	742.60	0.05	0.48	45.00	17.00	0.00	642.00	866.46	1809295.00	0.93	1545.18	1523.00
9	3	7	5475.00	13644.00	207.90	0	Spot (Block9, Row7, Column3)	1525.83	1513.00	140.72	0.00	0.09	1296.00	1345.51	1296.00	239.82	0.02	0.18	44.00	2.00	0.00	217.00	229.83	1867615.00	0.75	1395.32	1392.50
9	4	7	5783.00	13650.00	199.10	0	Spot (Block9, Row7, Column4)	1926.46	1758.00	473.83	0.04	0.25	1284.00	1363.92	1284.00	368.24	0.03	0.27	66.00	28.00	0.00	474.00	642.46	2169196.00	1.53	1462.69	1463.00
9	5	7	6084.00	13642.00	196.10	0	Spot (Block9, Row7, Column5)	9560.61	8548.00	5086.18	0.05	0.53	1406.00	1710.47	1406.00	978.48	0.09	0.57	100.00	97.00	0.00	7142.00	8154.61	10411506.00	8.02	3412.94	3408.00
9	6	7	6379.00	13646.00	213.10	0	Spot (Block9, Row7, Column6)	45115.80	52990.00	20838.70	0.07	0.46	1489.00	1950.66	1489.00	1339.36	0.12	0.69	100.00	100.00	40.96	51501.00	43626.80	58380368.00	32.23	11560.88	11260.00
9	7	7	6671.00	13652.00	147.65	0	Spot (Block9, Row7, Column7)	49501.53	54220.00	16284.09	0.04	0.33	1380.00	1576.28	1380.00	766.21	0.06	0.49	100.00	100.00	36.62	52840.00	48121.53	29602108.00	62.55	11297.16	9664.00
9	8	7	6982.00	13650.00	179.00	0	Spot (Block9, Row7, Column8)	48439.00	50640.00	14156.78	0.02	0.29	1219.00	1357.91	1219.00	485.78	0.05	0.36	100.00	100.00	19.29	49421.00	47220.00	43449960.00	96.92	11689.74	10435.00
9	1	8	4873.00	13939.00	158.60	0	Spot (Block9, Row8, Column1)	1920.35	1903.00	272.12	0.00	0.14	1332.00	1396.60	1332.00	270.23	0.02	0.19	87.00	55.00	0.00	571.00	588.35	1328881.00	1.94	1572.04	1543.50
9	2	8	5184.00	13934.00	146.15	0	Spot (Block9, Row8, Column2)	6621.73	6224.00	2950.85	0.03	0.45	1314.00	1354.28	1314.00	187.68	0.01	0.14	100.00	100.00	0.00	4910.00	5307.73	3860468.00	28.07	2480.22	2344.00
9	3	8	5475.00	13943.00	148.00	0	Spot (Block9, Row8, Column3)	14349.51	11925.50	9834.40	0.08	0.69	1366.00	1415.96	1366.00	345.86	0.02	0.24	100.00	100.00	0.00	10559.50	12983.51	8581008.00	37.40	3577.39	2967.50
9	4	8	5782.00	13945.00	155.50	0	Spot (Block9, Row8, Column4)	63956.31	65535.00	6156.16	0.01	0.10	1387.00	1456.30	1387.00	421.78	0.02	0.29	100.00	100.00	89.61	64148.00	62569.31	42467380.00	148.18	17398.26	15002.00
9	5	8	6068.00	13936.00	218.40	0	Spot (Block9, Row8, Column5)	1879.75	1823.00	352.62	0.01	0.19	1451.00	1669.34	1451.00	897.37	0.06	0.54	9.00	0.00	0.00	372.00	428.75	2577144.00	0.23	1561.26	1554.00
9	6	8	6380.00	13946.00	241.80	0	Spot (Block9, Row8, Column6)	58059.95	65535.00	13539.50	0.05	0.23	1537.00	1945.17	1537.00	1318.29	0.10	0.68	100.00	100.00	67.28	63998.00	56522.95	98122440.00	42.57	13652.75	13168.50
9	7	8	6682.00	13945.00	143.20	0	Spot (Block9, Row8, Column7)	24072.08	22309.00	12439.83	0.03	0.52	1395.00	1557.27	1395.00	670.85	0.05	0.43	100.00	100.00	0.00	20914.00	22677.08	13432223.00	33.56	5936.26	4932.50
9	8	8	6966.00	13947.00	154.70	0	Spot (Block9, Row8, Column8)	63998.50	65535.00	6111.07	0.01	0.10	1344.00	1476.34	1344.00	516.22	0.04	0.35	100.00	100.00	90.85	64191.00	62654.50	41983396.00	121.12	17456.24	15482.00
10	1	1	9396.00	11862.00	157.65	0	Spot (Block10, Row1, Column1)	51369.98	63528.50	16663.36	0.09	0.32	1180.00	1240.72	1180.00	330.15	0.02	0.27	100.00	100.00	48.69	62348.50	50189.98	35342828.00	151.84	11387.20	9220.50
10	2	1	9691.00	11870.00	157.45	0	Spot (Block10, Row1, Column2)	2296.55	2144.00	673.81	0.03	0.29	1102.00	1143.94	1102.00	229.22	0.02	0.20	99.00	90.00	0.00	1042.00	1194.55	1573138.00	5.03	1441.14	1440.00
10	3	1	9996.00	11872.00	183.90	0	Spot (Block10, Row1, Column3)	1403.33	1361.00	192.97	0.01	0.14	1090.00	1109.95	1090.00	129.35	0.01	0.12	82.00	51.00	0.00	271.00	313.33	1327549.00	2.27	1207.25	1205.50
10	4	1	10286.00	11869.00	152.05	0	Spot (Block10, Row1, Column4)	2030.02	1924.00	443.38	0.02	0.22	1094.00	1121.06	1094.00	131.08	0.01	0.12	100.00	99.00	0.00	830.00	936.02	1293122.00	6.93	1400.05	1336.50
10	5	1	10595.00	11875.00	168.90	0	Spot (Block10, Row1, Column5)	1832.38	1799.00	394.28	0.01	0.22	1115.00	1158.83	1115.00	175.43	0.02	0.15	96.00	78.00	0.00	684.00	717.38	1453080.00	3.84	1329.72	1294.00
10	6	1	10889.00	11879.00	158.05	0	Spot (Block10, Row1, Column6)	2101.78	2033.00	521.13	0.01	0.25	1169.00	1178.66	1169.00	145.82	0.00	0.12	99.00	89.00	0.00	864.00	932.78	1439722.00	6.33	1454.30	1393.50
10	7	1	11193.00	11872.00	150.25	0	Spot (Block10, Row1, Column7)	3222.70	2926.00	1679.39	0.04	0.52	1197.00	1231.62	1197.00	178.81	0.01	0.15	100.00	99.00	0.00	1729.00	2025.70	2001298.00	11.14	1859.46	1682.00
10	8	1	11500.00	11878.00	176.25	0	Spot (Block10, Row1, Column8)	2405.71	2248.00	661.85	0.03	0.28	1206.50	1248.64	1206.50	171.75	0.01	0.14	99.00	95.00	0.00	1041.50	1199.21	2085753.00	6.74	1526.84	1522.50
10	1	2	9416.00	12157.00	234.20	0	Spot (Block10, Row2, Column1)	1280.47	1275.00	184.96	0.00	0.14	1179.00	1211.67	1179.00	292.17	0.01	0.24	9.00	1.00	0.00	96.00	101.47	2015459.00	0.24	1214.70	1202.00
10	2	2	9690.00	12171.00	133.20	0	Spot (Block10, Row2, Column2)	1871.30	1880.50	272.63	0.00	0.15	1122.00	1149.04	1122.00	137.91	0.01	0.12	100.00	98.00	0.00	758.50	749.30	894480.00	5.24	1415.41	1391.00
10	3	2	10003.00	12179.00	206.25	0	Spot (Block10, Row2, Column3)	1425.90	1381.00	218.38	0.01	0.15	1121.00	1151.59	1121.00	142.23	0.01	0.12	79.00	41.00	0.00	260.00	304.90	1723913.00	1.93	1241.81	1241.00
10	4	2	10303.00	12187.00	261.65	0	Spot (Block10, Row2, Column4)	1489.44	1440.00	259.53	0.01	0.17	1175.00	1209.33	1175.00	243.96	0.01	0.20	53.00	23.00	0.00	265.00	314.44	2965475.00	1.15	1284.18	1202.00
10	5	2	10591.00	12174.00	183.55	0	Spot (Block10, Row2, Column5)	25525.66	24521.00	9391.21	0.02	0.37	1227.00	1345.25	1227.00	456.28	0.04	0.34	100.00	100.00	0.00	23294.00	24298.66	24070708.00	53.00	6946.36	6181.00
10	6	2	10894.00	12174.00	147.00	-50	Spot (Block10, Row2, Column6)	1638.99	1623.00	234.87	0.00	0.14	1207.00	1455.85	1207.00	880.99	0.08	0.61	1.00	0.00	0.00	416.00	431.99	963724.00	0.21	1457.64	1412.50
10	7	2	11209.00	12205.00	152.20	0	Spot (Block10, Row2, Column7)	1898.72	1720.00	1241.20	0.04	0.65	1203.00	1286.56	1203.00	374.56	0.03	0.29	61.00	29.00	0.00	517.00	695.72	1207583.00	1.63	1528.51	1490.00
10	8	2	11495.00	12178.00	147.00	-50	Spot (Block10, Row2, Column8)	1395.61	1362.00	182.00	0.01	0.13	1268.50	1568.82	1268.50	2593.32	0.09	1.65	0.00	0.00	0.00	93.50	127.11	816431.00	-0.07	1376.97	1257.00
10	1	3	9397.00	12466.00	145.70	0	Spot (Block10, Row3, Column1)	4428.61	4254.50	1367.89	0.02	0.31	1177.00	1189.90	1177.00	210.11	0.00	0.18	100.00	100.00	0.00	3077.50	3251.61	2542025.00	15.41	2012.02	1871.00
10	2	3	9694.00	12461.00	188.30	0	Spot (Block10, Row3, Column2)	1484.85	1430.00	222.77	0.02	0.15	1173.00	1240.59	1173.00	412.61	0.02	0.33	30.00	0.00	0.00	257.00	311.85	1480396.00	0.59	1310.06	1293.00
10	3	3	9986.00	12464.00	149.70	0	Spot (Block10, Row3, Column3)	2745.80	2554.00	959.55	0.03	0.35	1179.00	1187.30	1179.00	139.47	0.00	0.12	100.00	99.00	0.00	1375.00	1566.80	1688664.00	11.17	1570.50	1521.00
10	4	3	10291.00	12484.00	169.10	0	Spot (Block10, Row3, Column4)	2278.25	2286.00	638.38	0.00	0.28	1194.00	1210.20	1194.00	147.65	0.01	0.12	97.00	91.00	0.00	1092.00	1084.25	1808930.00	7.23	1623.31	1409.00
10	5	3	10592.00	12472.00	147.00	-50	Spot (Block10, Row3, Column5)	2554.66	2345.00	964.06	0.04	0.38	1268.00	1581.06	1268.00	1021.95	0.10	0.65	53.00	13.00	0.00	1077.00	1286.66	1517467.00	0.95	1726.69	1687.00
10	6	3	10888.00	12474.00	224.70	0	Spot (Block10, Row3, Column6)	54916.25	65535.00	14295.84	0.08	0.26	1395.00	1941.39	1395.00	1316.09	0.14	0.68	100.00	100.00	54.03	64140.00	53521.25	79684272.00	40.25	13286.55	12843.00
10	7	3	11209.00	12478.00	160.95	0	Spot (Block10, Row3, Column7)	1699.94	1702.00	264.57	0.00	0.16	1275.00	1476.24	1275.00	827.11	0.06	0.56	6.00	0.00	0.00	427.00	424.94	1215460.00	0.27	1470.73	1441.50
10	8	3	11493.00	12477.00	166.40	0	Spot (Block10, Row3, Column8)	60622.98	65535.00	11413.56	0.03	0.19	1291.00	1686.72	1291.00	2715.46	0.12	1.61	100.00	100.00	76.82	64244.00	59331.98	46558904.00	21.70	15432.39	12423.50
10	1	4	9393.00	12770.00	158.70	0	Spot (Block10, Row4, Column1)	2458.41	2298.50	716.73	0.03	0.29	1180.00	1246.08	1180.00	393.71	0.02	0.32	96.00	66.00	0.00	1118.50	1278.41	1701220.00	3.08	1484.45	1481.00
10	2	4	9689.00	12768.00	172.00	0	Spot (Block10, Row4, Column2)	30796.56	28536.00	15837.74	0.03	0.51	1207.00	1396.37	1207.00	662.51	0.06	0.47	100.00	100.00	1.70	27329.00	29589.56	25407188.00	44.38	6566.98	5886.00
10	3	4	9990.00	12767.00	148.35	0	Spot (Block10, Row4, Column3)	8120.58	7569.00	3429.43	0.03	0.42	1210.00	1360.59	1210.00	615.21	0.05	0.45	100.00	100.00	0.00	6359.00	6910.58	4856104.00	10.99	2966.22	2641.00
10	4	4	10274.00	12769.00	210.55	0	Spot (Block10, Row4, Column4)	1451.66	1392.00	204.59	0.02	0.14	1187.00	1205.36	1187.00	174.33	0.01	0.14	58.00	32.00	0.00	205.00	264.66	1834893.00	1.41	1301.67	1267.00
10	5	4	10580.00	12780.00	165.35	0	Spot (Block10, Row4, Column5)	2185.15	1950.00	1427.16	0.05	0.65	1220.00	1289.46	1220.00	303.12	0.02	0.24	88.00	58.00	0.00	730.00	965.15	1651976.00	2.95	1484.94	1441.00
10	6	4	10891.00	12772.00	187.45	0	Spot (Block10, Row4, Column6)	31594.33	31756.50	11717.41	0.00	0.37	1365.00	1624.41	1365.00	881.44	0.08	0.54	100.00	100.00	0.20	30391.50	30229.33	31278412.00	34.00	7931.39	6361.50
10	7	4	11178.00	12763.00	160.45	0	Spot (Block10, Row4, Column7)	1837.21	1789.00	375.53	0.01	0.20	1307.00	1543.27	1307.00	771.06	0.07	0.50	25.00	1.00	0.00	482.00	530.21	1309928.00	0.38	1504.20	1463.50
10	8	4	11480.00	12772.00	227.00	0	Spot (Block10, Row4, Column8)	1599.15	1530.00	352.75	0.02	0.22	1276.00	1373.35	1276.00	586.17	0.03	0.43	18.00	0.00	0.00	254.00	323.15	2373135.00	0.39	1522.54	1284.50
10	1	5	9393.00	13064.00	146.65	0	Spot (Block10, Row5, Column1)	3701.24	3599.00	1308.63	0.01	0.35	1232.50	1536.12	1232.50	969.69	0.10	0.63	86.00	61.00	0.00	2366.50	2468.74	2168925.00	2.23	1801.74	1785.00
10	2	5	9687.00	13064.00	164.25	0	Spot (Block10, Row5, Column2)	62051.83	65535.00	9004.16	0.02	0.15	1284.00	1635.76	1284.00	952.40	0.11	0.58	100.00	100.00	78.88	64251.00	60767.83	46415224.00	63.44	15269.32	13853.00
10	3	5	9987.00	13071.00	162.55	0	Spot (Block10, Row5, Column3)	54142.20	65535.00	15353.10	0.08	0.28	1243.00	1446.67	1243.00	721.31	0.07	0.50	100.00	100.00	55.57	64292.00	52899.20	39361724.00	73.06	10727.22	10081.00
10	4	5	10292.00	13068.00	183.90	0	Spot (Block10, Row5, Column4)	1726.97	1669.00	331.57	0.01	0.19	1183.00	1261.46	1183.00	465.01	0.03	0.37	54.00	15.00	0.00	486.00	543.97	1633714.00	1.00	1305.87	1298.00
10	5	5	10589.00	13071.00	144.05	0	Spot (Block10, Row5, Column5)	12245.71	11441.00	5979.80	0.03	0.49	1193.00	1220.24	1193.00	184.15	0.01	0.15	100.00	100.00	0.00	10248.00	11052.71	6967811.00	59.87	3507.13	3189.50
10	6	5	10889.00	13074.00	147.00	-50	Spot (Block10, Row5, Column6)	1851.72	1814.00	281.93	0.01	0.15	1290.00	1500.60	1290.00	791.19	0.07	0.53	26.00	0.00	0.00	524.00	561.72	1090664.00	0.44	1591.66	1539.00
10	7	5	11188.00	13076.00	216.20	0	Spot (Block10, Row5, Column7)	55953.84	65535.00	14366.20	0.07	0.26	1389.50	1728.86	1389.50	995.45	0.09	0.58	100.00	100.00	60.69	64145.50	54564.34	74587280.00	54.47	13659.69	13047.00
10	8	5	11486.00	13071.00	152.90	0	Spot (Block10, Row5, Column8)	2324.62	2181.50	553.46	0.03	0.24	1272.00	1421.29	1272.00	673.04	0.05	0.47	70.00	26.00	0.00	909.50	1052.62	1483109.00	1.34	1592.42	1530.00
10	1	6	9386.00	13370.00	221.45	0	Spot (Block10, Row6, Column1)	50435.48	57677.50	16181.14	0.06	0.32	1410.00	2029.49	1410.00	1473.50	0.16	0.73	100.00	100.00	44.66	56267.50	49025.48	70812048.00	32.85	13018.84	12940.00
10	2	6	9682.00	13364.00	218.55	0	Spot (Block10, Row6, Column2)	51948.45	65535.00	16841.50	0.10	0.32	1361.00	1888.70	1361.00	1360.58	0.14	0.72	100.00	100.00	50.40	64174.00	50587.45	70910336.00	36.79	12912.67	12130.00
10	3	6	9983.00	13371.00	159.30	0	Spot (Block10, Row6, Column3)	2983.96	2843.00	990.55	0.02	0.33	1281.00	1456.14	1281.00	720.18	0.06	0.49	79.00	53.00	0.00	1562.00	1702.96	2097721.00	2.12	1643.67	1613.00
10	4	6	10287.00	13383.00	181.70	0	Spot (Block10, Row6, Column4)	1775.61	1709.50	358.15	0.02	0.20	1198.00	1218.38	1198.00	150.19	0.01	0.12	92.00	78.00	0.00	511.50	577.61	1647768.00	3.71	1370.57	1350.00
10	5	6	10589.00	13372.00	145.15	0	Spot (Block10, Row6, Column5)	6780.93	6379.00	2789.65	0.03	0.41	1190.00	1246.39	1190.00	233.43	0.02	0.19	100.00	100.00	0.00	5189.00	5590.93	3912594.00	23.71	2459.03	2275.00
10	6	6	10884.00	13361.00	195.60	0	Spot (Block10, Row6, Column6)	1386.27	1365.00	192.15	0.01	0.14	1214.00	1391.23	1214.00	726.94	0.06	0.52	0.00	0.00	0.00	151.00	172.27	1498559.00	-0.01	1261.37	1242.00
10	7	6	11186.00	13376.00	156.85	0	Spot (Block10, Row6, Column7)	2730.29	2534.00	753.13	0.03	0.28	1276.00	1401.27	1276.00	635.84	0.04	0.45	88.00	49.00	0.00	1258.00	1454.29	1848404.00	2.09	1666.58	1657.00
10	8	6	11498.00	13383.00	165.15	0	Spot (Block10, Row6, Column8)	1857.46	1804.00	370.41	0.01	0.20	1201.00	1269.62	1201.00	318.12	0.02	0.25	76.00	45.00	0.00	603.00	656.46	1400524.00	1.85	1398.21	1340.50
10	1	7	9387.00	13664.00	163.90	0	Spot (Block10, Row7, Column1)	39017.31	36020.00	19077.05	0.03	0.49	1314.00	1646.62	1314.00	1000.47	0.10	0.61	100.00	100.00	17.56	34706.00	37703.31	29107024.00	37.35	7545.61	7419.00
10	2	7	9698.00	13660.00	225.10	0	Spot (Block10, Row7, Column2)	1577.66	1539.00	216.48	0.01	0.14	1300.00	1540.03	1300.00	879.60	0.07	0.57	0.00	0.00	0.00	239.00	277.66	2289189.00	0.04	1403.03	1367.00
10	3	7	10001.00	13614.00	192.50	0	Spot (Block10, Row7, Column3)	1469.11	1458.00	184.94	0.00	0.13	1273.00	1315.49	1273.00	359.34	0.01	0.27	20.00	0.00	0.00	185.00	196.11	1536692.00	0.43	1362.96	1369.00
10	4	7	10288.00	13664.00	216.70	0	Spot (Block10, Row7, Column4)	1484.77	1474.00	208.79	0.00	0.14	1224.00	1283.92	1224.00	282.32	0.02	0.22	37.00	3.00	0.00	250.00	260.77	1985135.00	0.71	1329.14	1306.00
10	5	7	10585.00	13673.00	147.00	-50	Spot (Block10, Row7, Column5)	1755.06	1688.00	208.87	0.02	0.12	1307.00	1556.87	1307.00	865.69	0.08	0.56	3.00	0.00	0.00	381.00	448.06	1033728.00	0.23	1680.86	1615.00
10	6	7	10883.00	13674.00	212.35	0	Spot (Block10, Row7, Column6)	52474.41	65535.00	17611.19	0.10	0.34	1447.00	1913.57	1447.00	1284.90	0.12	0.67	100.00	100.00	58.88	64088.00	51027.41	67640264.00	39.35	13005.75	12529.50
10	7	7	11182.00	13685.00	162.55	0	Spot (Block10, Row7, Column7)	1981.78	1938.00	414.27	0.01	0.21	1356.00	1533.32	1356.00	718.66	0.05	0.47	39.00	3.00	0.00	582.00	625.78	1450665.00	0.62	1554.06	1562.00
10	8	7	11483.00	13678.00	189.00	0	Spot (Block10, Row7, Column8)	43750.23	44534.00	12273.17	0.01	0.28	1276.00	1368.36	1276.00	497.63	0.03	0.36	100.00	100.00	3.48	43258.00	42474.23	44056496.00	85.17	10369.72	9081.00
10	1	8	9384.00	13979.00	161.35	0	Spot (Block10, Row8, Column1)	2052.64	1937.00	640.89	0.03	0.31	1284.00	1342.68	1284.00	403.09	0.02	0.30	71.00	40.00	0.00	653.00	768.64	1482004.00	1.76	1515.29	1482.00
10	2	8	9687.00	13967.00	190.25	0	Spot (Block10, Row8, Column2)	1593.10	1553.00	244.13	0.01	0.15	1252.00	1265.85	1252.00	168.53	0.00	0.13	71.00	42.00	0.00	301.00	341.10	1629741.00	1.94	1349.05	1325.00
10	3	8	9975.00	13963.00	172.00	0	Spot (Block10, Row8, Column3)	1780.22	1722.00	343.30	0.01	0.19	1205.00	1271.19	1205.00	378.84	0.02	0.30	67.00	26.00	0.00	517.00	575.22	1468681.00	1.34	1399.76	1393.50
10	4	8	10281.00	13971.00	163.15	0	Spot (Block10, Row8, Column4)	64450.97	65535.00	4792.18	0.01	0.07	1226.00	1319.21	1226.00	475.34	0.03	0.36	100.00	100.00	92.74	64309.00	63224.97	47049668.00	132.81	18481.30	16827.50
10	5	8	10550.00	13970.00	206.65	0	Spot (Block10, Row8, Column5)	1394.04	1402.00	157.22	0.00	0.11	1284.00	1476.15	1284.00	851.16	0.06	0.58	0.00	0.00	0.00	118.00	110.04	1690966.00	-0.10	1289.15	1249.00
10	6	8	10886.00	13969.00	223.20	0	Spot (Block10, Row8, Column6)	53991.01	65535.00	15142.81	0.08	0.28	1460.00	1935.05	1460.00	1332.70	0.12	0.69	100.00	100.00	54.72	64075.00	52531.01	77153936.00	39.06	13183.19	12776.00
10	7	8	11197.00	13963.00	178.90	0	Spot (Block10, Row8, Column7)	1984.79	1883.00	490.89	0.02	0.25	1366.00	1568.09	1366.00	802.92	0.06	0.51	31.00	4.00	0.00	517.00	618.79	1786311.00	0.52	1588.25	1580.00
10	8	8	11470.00	13977.00	158.55	0	Spot (Block10, Row8, Column8)	63765.36	65535.00	6556.82	0.01	0.10	1308.00	1445.10	1308.00	561.67	0.04	0.39	100.00	100.00	88.79	64227.00	62457.36	44381108.00	110.95	16915.20	12909.50
11	1	1	13899.00	11893.00	160.50	0	Spot (Block11, Row1, Column1)	52839.93	65535.00	15427.49	0.09	0.29	933.00	1004.80	933.00	302.04	0.03	0.30	100.00	100.00	50.78	64602.00	51906.93	37463828.00	171.61	11226.18	9897.00
11	2	1	14196.00	11895.00	157.40	0	Spot (Block11, Row1, Column2)	2286.96	2206.00	663.05	0.02	0.29	898.00	1054.03	898.00	1476.51	0.07	1.40	40.00	1.00	0.00	1308.00	1388.96	1559710.00	0.84	1267.95	1183.00
11	3	1	14503.00	11905.00	192.25	0	Spot (Block11, Row1, Column3)	1020.72	988.00	126.00	0.01	0.12	869.00	872.17	869.00	78.61	0.00	0.09	67.00	40.00	0.00	119.00	151.72	1066655.00	1.89	903.64	898.00
11	4	1	14793.00	11899.00	154.70	0	Spot (Block11, Row1, Column4)	1891.32	1840.00	474.38	0.01	0.25	876.00	874.02	876.00	80.27	0.00	0.09	99.00	99.00	0.00	964.00	1015.32	1242595.00	12.67	1123.62	1106.00
11	5	1	15089.00	11899.00	176.90	0	Spot (Block11, Row1, Column5)	1231.67	1187.50	221.39	0.02	0.18	879.00	885.70	879.00	115.74	0.00	0.13	88.00	64.00	0.00	308.50	352.67	1076482.00	2.99	962.74	944.00
11	6	1	15391.00	11904.00	162.95	0	Spot (Block11, Row1, Column6)	1693.11	1603.00	444.81	0.02	0.26	883.00	887.20	883.00	94.46	0.00	0.11	100.00	98.00	0.00	720.00	810.11	1246132.00	8.53	1084.66	1083.00
11	7	1	15696.00	11905.00	148.65	0	Spot (Block11, Row1, Column7)	2575.05	2544.00	858.11	0.01	0.33	895.00	905.14	895.00	87.95	0.00	0.10	100.00	100.00	0.00	1649.00	1680.05	1550182.00	18.99	1326.82	1304.00
11	8	1	15998.00	11903.00	168.45	0	Spot (Block11, Row1, Column8)	1537.81	1486.00	321.41	0.01	0.21	908.00	923.78	908.00	81.99	0.01	0.09	99.00	98.00	0.00	578.00	629.81	1211791.00	7.49	1095.78	1092.00
11	1	2	13894.00	12191.00	147.00	-50	Spot (Block11, Row2, Column1)	1057.23	1010.00	151.35	0.02	0.14	913.00	959.72	913.00	213.99	0.02	0.22	21.00	2.00	0.00	97.00	144.23	623767.00	0.46	1079.92	1009.00
11	2	2	14201.00	12184.00	147.65	0	Spot (Block11, Row2, Column2)	1212.23	1188.00	162.66	0.01	0.13	900.00	915.34	900.00	107.16	0.01	0.12	93.00	69.00	0.00	288.00	312.23	720062.00	2.77	1030.92	1011.00
11	3	2	14504.00	12197.00	193.95	0	Spot (Block11, Row2, Column3)	1080.80	1076.50	125.56	0.00	0.12	886.00	888.77	886.00	84.37	0.00	0.09	80.00	56.00	0.00	190.50	194.80	1147813.00	2.28	967.16	944.50
11	4	2	14788.00	12209.00	203.40	0	Spot (Block11, Row2, Column4)	1131.91	1118.00	137.58	0.01	0.12	896.00	907.26	896.00	119.20	0.01	0.13	75.00	46.00	0.00	222.00	235.91	1334523.00	1.88	995.99	987.00
11	5	2	15095.00	12200.00	190.90	0	Spot (Block11, Row2, Column5)	19518.41	19240.00	6660.85	0.01	0.34	892.50	933.29	892.50	217.22	0.02	0.23	100.00	100.00	0.00	18347.50	18625.91	20123480.00	85.56	4754.03	4286.00
11	6	2	15384.00	12164.00	190.55	0	Spot (Block11, Row2, Column6)	1073.74	1045.00	204.43	0.01	0.19	892.00	1033.76	892.00	582.77	0.06	0.56	1.00	0.00	0.00	153.00	181.74	1099507.00	0.07	933.10	888.00
11	7	2	15704.00	12200.00	176.45	0	Spot (Block11, Row2, Column7)	1104.32	1095.00	119.07	0.00	0.11	890.00	904.64	890.00	116.04	0.01	0.13	72.00	38.00	0.00	205.00	214.32	962967.00	1.72	969.58	966.00
11	8	2	15985.00	12201.00	181.45	0	Spot (Block11, Row2, Column8)	1005.22	1001.00	83.84	0.00	0.08	904.00	957.41	904.00	355.86	0.02	0.37	0.00	0.00	0.00	97.00	101.22	928827.00	0.13	934.64	907.00
11	1	3	13898.00	12492.00	148.85	0	Spot (Block11, Row3, Column1)	2646.24	2565.50	710.85	0.01	0.27	889.00	897.66	889.00	91.02	0.00	0.10	100.00	100.00	0.00	1676.50	1757.24	1614209.00	19.21	1358.03	1321.50
11	2	3	14199.00	12516.00	189.55	0	Spot (Block11, Row3, Column2)	1114.31	1089.00	167.24	0.01	0.15	898.00	973.16	898.00	391.91	0.03	0.40	13.00	1.00	0.00	191.00	216.31	1123227.00	0.36	986.00	934.50
11	3	3	14487.00	12496.00	155.25	0	Spot (Block11, Row3, Column3)	1601.40	1553.50	377.05	0.01	0.24	896.00	911.47	896.00	99.28	0.01	0.11	99.00	98.00	0.00	657.50	705.40	1060125.00	6.95	1111.59	1112.00
11	4	3	14789.00	12499.00	156.70	0	Spot (Block11, Row3, Column4)	2119.58	2064.00	669.51	0.01	0.32	890.00	896.80	890.00	77.72	0.00	0.09	100.00	99.00	0.00	1174.00	1229.58	1430714.00	15.73	1157.06	1119.00
11	5	3	15081.00	12501.00	163.85	0	Spot (Block11, Row3, Column5)	1463.87	1356.00	698.70	0.03	0.48	897.00	1067.75	897.00	681.67	0.08	0.64	24.00	1.00	0.00	459.00	566.87	1084731.00	0.58	1111.88	1000.00
11	6	3	15395.00	12503.00	222.45	0	Spot (Block11, Row3, Column6)	55630.55	65535.00	14034.79	0.07	0.25	956.00	1422.95	956.00	1071.34	0.17	0.75	100.00	100.00	57.94	64579.00	54674.55	78829328.00	50.60	12623.13	12005.00
11	7	3	15693.00	12503.00	147.00	-50	Spot (Block11, Row3, Column7)	1105.15	1091.00	102.27	0.01	0.09	909.00	1158.04	909.00	815.57	0.11	0.70	0.00	0.00	0.00	182.00	196.15	648721.00	-0.06	1057.87	1046.50
11	8	3	15994.00	12508.00	173.90	0	Spot (Block11, Row3, Column8)	61051.15	65535.00	11207.89	0.03	0.18	922.00	1033.36	922.00	543.55	0.05	0.53	100.00	100.00	81.68	64613.00	60129.15	51649800.00	110.42	13311.19	11595.00
11	1	4	13895.00	12789.00	158.65	0	Spot (Block11, Row4, Column1)	2271.35	2113.00	790.72	0.03	0.35	899.00	966.41	899.00	376.52	0.03	0.39	96.00	74.00	0.00	1214.00	1372.35	1569506.00	3.47	1203.20	1182.50
11	2	4	14190.00	12794.00	180.55	0	Spot (Block11, Row4, Column2)	26991.07	24304.50	15130.98	0.05	0.56	967.00	1142.76	967.00	649.83	0.07	0.57	100.00	100.00	0.33	23337.50	26024.07	24615864.00	39.78	5544.59	5423.00
11	3	4	14487.00	12801.00	149.05	0	Spot (Block11, Row4, Column3)	6584.27	6258.50	2699.35	0.02	0.41	918.00	1082.58	918.00	619.42	0.07	0.57	100.00	100.00	0.00	5340.50	5666.27	4003236.00	8.88	2272.04	1966.50
11	4	4	14780.00	12789.00	222.35	0	Spot (Block11, Row4, Column4)	1060.00	1050.50	105.37	0.00	0.10	873.00	882.61	873.00	92.62	0.00	0.10	82.00	48.00	0.00	177.50	187.00	1505205.00	1.92	934.67	929.00
11	5	4	15083.00	12810.00	188.00	0	Spot (Block11, Row4, Column5)	1364.95	1159.00	905.53	0.07	0.66	878.00	905.32	878.00	179.72	0.01	0.20	70.00	38.00	0.00	281.00	486.95	1358121.00	2.56	974.99	952.00
11	6	4	15392.00	12799.00	190.70	0	Spot (Block11, Row4, Column6)	26882.75	26200.00	10312.92	0.01	0.38	921.00	1184.46	921.00	833.40	0.11	0.70	100.00	100.00	0.00	25279.00	25961.75	27527926.00	30.84	6280.91	5607.00
11	7	4	15681.00	12755.00	137.00	0	Spot (Block11, Row4, Column7)	1178.56	1107.00	223.74	0.03	0.19	935.00	1212.03	935.00	815.11	0.11	0.67	3.00	0.00	0.00	172.00	243.56	595175.00	-0.04	1085.61	1013.00
11	8	4	15985.00	12814.00	172.15	0	Spot (Block11, Row4, Column8)	1398.45	1384.00	233.05	0.00	0.17	914.00	1013.24	914.00	429.35	0.04	0.42	55.00	6.00	0.00	470.00	484.45	1156517.00	0.90	1044.84	1047.00
11	1	5	13893.00	13109.00	185.00	0	Spot (Block11, Row5, Column1)	3074.12	2563.50	1840.41	0.08	0.60	965.00	1229.42	965.00	846.70	0.11	0.69	72.00	47.00	0.00	1598.50	2109.12	2963453.00	2.18	1608.56	1025.00
11	2	5	14189.00	13093.00	171.65	0	Spot (Block11, Row5, Column2)	61890.80	65535.00	9770.63	0.02	0.16	1018.00	1383.10	1018.00	956.21	0.13	0.69	100.00	100.00	83.82	64517.00	60872.80	50874760.00	63.28	13585.91	12180.50
11	3	5	14488.00	13094.00	169.40	0	Spot (Block11, Row5, Column3)	51300.89	65535.00	17698.51	0.11	0.34	972.00	1183.77	972.00	763.99	0.09	0.65	100.00	100.00	51.57	64563.00	50328.89	40784576.00	65.60	9189.19	8584.00
11	4	5	14794.00	13095.00	174.95	0	Spot (Block11, Row5, Column4)	1442.52	1417.00	333.30	0.01	0.23	875.00	963.03	875.00	475.58	0.04	0.49	53.00	15.00	0.00	542.00	567.52	1236237.00	1.01	1014.91	995.50
11	5	5	15093.00	13099.00	146.10	0	Spot (Block11, Row5, Column5)	9742.92	9167.00	4412.53	0.03	0.45	877.00	889.22	877.00	104.17	0.01	0.12	100.00	100.00	0.00	8290.00	8865.92	5660638.00	85.00	2814.71	2442.50
11	6	5	15371.00	13093.00	165.55	0	Spot (Block11, Row5, Column6)	1162.46	1189.00	164.74	0.01	0.14	899.00	1037.73	899.00	552.60	0.06	0.53	4.00	0.00	0.00	290.00	263.46	881147.00	0.23	1011.08	978.00
11	7	5	15691.00	13103.00	213.70	0	Spot (Block11, Row5, Column7)	53317.58	65535.00	16034.17	0.09	0.30	985.00	1287.79	985.00	873.70	0.12	0.68	100.00	100.00	56.80	64550.00	52332.58	69366904.00	59.55	12565.41	12058.00
11	8	5	16004.00	13106.00	165.20	0	Spot (Block11, Row5, Column8)	1466.97	1464.00	348.26	0.00	0.24	909.00	1039.95	909.00	578.25	0.06	0.56	47.00	3.00	0.00	555.00	557.97	1113432.00	0.74	1053.22	1033.50
11	1	6	13887.00	13397.00	221.75	0	Spot (Block11, Row6, Column1)	52446.54	65535.00	15680.14	0.10	0.30	1058.00	1585.39	1058.00	1209.38	0.18	0.76	100.00	100.00	51.72	64477.00	51388.54	73216088.00	42.06	12702.37	12227.00
11	2	6	14187.00	13393.00	216.80	0	Spot (Block11, Row6, Column2)	50782.34	63169.00	17432.63	0.09	0.34	1071.00	1519.60	1071.00	1128.09	0.15	0.74	100.00	100.00	48.32	62098.00	49711.34	68201328.00	43.67	11827.19	11298.00
11	3	6	14484.00	13400.00	157.55	0	Spot (Block11, Row6, Column3)	2619.78	2541.50	899.97	0.01	0.34	967.00	1165.49	967.00	761.34	0.08	0.65	80.00	51.00	0.00	1574.50	1652.78	1776208.00	1.91	1387.69	1295.00
11	4	6	14790.00	13409.00	179.25	0	Spot (Block11, Row6, Column4)	1221.37	1189.00	183.86	0.01	0.15	902.00	909.37	902.00	88.21	0.00	0.10	94.00	81.00	0.00	287.00	319.37	1093125.00	3.54	1015.47	990.00
11	5	6	15089.00	13404.00	148.00	0	Spot (Block11, Row6, Column5)	7099.16	6339.50	4311.64	0.05	0.61	890.00	918.52	890.00	171.18	0.01	0.19	100.00	100.00	0.00	5449.50	6209.16	4245296.00	36.11	2299.88	1987.00
11	6	6	15376.00	13371.00	188.55	0	Spot (Block11, Row6, Column6)	995.25	984.00	115.03	0.00	0.12	906.00	1032.70	906.00	579.40	0.06	0.56	0.00	0.00	0.00	78.00	89.25	998240.00	-0.06	945.34	940.00
11	7	6	15695.00	13408.00	159.90	0	Spot (Block11, Row6, Column7)	1693.88	1646.50	381.63	0.01	0.23	945.50	1079.67	945.50	597.78	0.06	0.55	60.00	13.00	0.00	701.00	748.38	1199268.00	1.03	1166.70	1139.00
11	8	6	15996.00	13417.00	160.65	0	Spot (Block11, Row6, Column8)	1219.16	1188.50	162.62	0.01	0.13	919.00	953.72	919.00	202.47	0.02	0.21	64.00	22.00	0.00	269.50	300.16	868044.00	1.31	1021.56	1017.00
11	1	7	13884.00	13693.00	175.65	0	Spot (Block11, Row7, Column1)	36227.38	32382.00	19870.24	0.05	0.55	984.00	1288.50	984.00	914.26	0.12	0.71	100.00	100.00	14.29	31398.00	35243.38	31191884.00	38.22	6506.74	6470.00
11	2	7	14196.00	13712.00	226.90	0	Spot (Block11, Row7, Column2)	1117.72	1092.50	137.64	0.01	0.12	983.00	1190.76	983.00	748.43	0.08	0.63	0.00	0.00	0.00	109.50	134.72	1654226.00	-0.10	1014.84	983.00
11	3	7	14479.00	13687.00	215.00	0	Spot (Block11, Row7, Column3)	1069.59	1070.00	89.52	0.00	0.08	952.00	1005.95	952.00	319.77	0.02	0.32	2.00	0.00	0.00	118.00	117.59	1409721.00	0.20	996.93	987.00
11	4	7	14791.00	13710.00	223.90	0	Spot (Block11, Row7, Column4)	1089.16	1088.00	128.35	0.00	0.12	947.00	1011.31	947.00	350.86	0.03	0.35	6.00	0.00	0.00	141.00	142.16	1567305.00	0.22	996.71	976.00
11	5	7	15098.00	13698.00	268.45	0	Spot (Block11, Row7, Column5)	1196.67	1149.00	288.16	0.02	0.24	959.00	1162.00	959.00	779.18	0.08	0.67	5.00	0.00	0.00	190.00	237.67	2511814.00	0.04	1034.91	947.50
11	6	7	15383.00	13702.00	211.45	0	Spot (Block11, Row7, Column6)	50695.00	65535.00	18868.01	0.11	0.37	1041.50	1543.48	1041.50	1237.86	0.17	0.80	100.00	100.00	55.09	64493.50	49653.50	64687516.00	39.71	12291.78	11614.50
11	7	7	15672.00	13701.00	156.55	0	Spot (Block11, Row7, Column7)	1623.83	1574.00	305.79	0.01	0.19	1014.00	1252.59	1014.00	799.63	0.09	0.64	23.00	0.00	0.00	560.00	609.83	1092839.00	0.46	1203.55	1199.00
11	8	7	15992.00	13708.00	192.15	0	Spot (Block11, Row7, Column8)	40247.00	41653.00	11512.23	0.01	0.29	986.00	1093.25	986.00	419.72	0.04	0.38	100.00	100.00	1.93	40667.00	39261.00	41776396.00	93.28	9376.48	8852.00
11	1	8	13887.00	13994.00	197.45	0	Spot (Block11, Row8, Column1)	1367.30	1263.00	442.66	0.03	0.32	951.00	1034.54	951.00	456.50	0.04	0.44	31.00	7.00	0.00	312.00	416.30	1501291.00	0.73	1052.39	1038.50
11	2	8	14189.00	13998.00	205.55	0	Spot (Block11, Row8, Column2)	1147.46	1123.00	120.14	0.01	0.10	945.00	967.05	945.00	106.63	0.01	0.11	77.00	46.00	0.00	178.00	202.46	1380396.00	1.69	1023.71	997.50
11	3	8	14470.00	13992.00	170.05	0	Spot (Block11, Row8, Column3)	1366.91	1335.00	234.92	0.01	0.17	949.00	993.89	949.00	301.98	0.02	0.30	63.00	22.00	0.00	386.00	417.91	1100366.00	1.24	1090.88	1067.50
11	4	8	14784.00	14001.00	170.15	0	Spot (Block11, Row8, Column4)	64187.37	65535.00	5405.26	0.01	0.08	995.00	1077.08	995.00	410.74	0.03	0.38	100.00	100.00	92.07	64540.00	63192.37	51799740.00	153.65	15662.64	13234.00
11	5	8	15063.00	13993.00	182.65	0	Spot (Block11, Row8, Column5)	1143.37	1111.00	133.30	0.01	0.12	991.00	1168.44	991.00	742.73	0.07	0.64	0.00	0.00	0.00	120.00	152.37	1064482.00	-0.03	1027.29	1005.00
11	6	8	15387.00	14000.00	223.10	0	Spot (Block11, Row8, Column6)	55320.54	65535.00	14819.49	0.07	0.27	1093.00	1564.78	1093.00	1250.67	0.16	0.80	100.00	100.00	58.99	64442.00	54227.54	78777296.00	42.98	12468.54	11882.00
11	7	8	15690.00	13998.00	158.60	0	Spot (Block11, Row8, Column7)	1750.12	1674.00	393.71	0.02	0.22	1045.00	1265.81	1045.00	774.22	0.08	0.61	39.00	3.00	0.00	629.00	705.12	1211080.00	0.63	1281.39	1276.00
11	8	8	15973.00	14004.00	161.35	0	Spot (Block11, Row8, Column8)	63709.23	65535.00	6694.48	0.01	0.11	1046.00	1172.92	1046.00	462.04	0.05	0.39	100.00	100.00	90.83	64489.00	62663.23	45871092.00	135.35	15506.13	13376.00
12	1	1	18399.00	11919.00	159.75	0	Spot (Block12, Row1, Column1)	57268.13	65535.00	12248.65	0.06	0.21	1298.00	1429.62	1298.00	1056.14	0.04	0.74	100.00	100.00	59.54	64237.00	55970.13	40202584.00	52.87	13359.20	11341.00
12	2	1	18696.00	11921.00	155.05	0	Spot (Block12, Row1, Column2)	14462.93	13361.00	6870.66	0.03	0.48	1279.00	1343.47	1279.00	371.63	0.02	0.28	100.00	100.00	0.00	12082.00	13183.93	9559996.00	35.30	3935.26	3349.00
12	3	1	18999.00	11925.00	151.95	0	Spot (Block12, Row1, Column3)	7131.70	6389.00	3757.93	0.05	0.53	1284.00	1319.93	1284.00	290.01	0.01	0.22	100.00	100.00	0.00	5105.00	5847.70	4521495.00	20.04	2443.77	2156.00
12	4	1	19293.00	11927.00	148.75	0	Spot (Block12, Row1, Column4)	11023.39	10655.50	5037.47	0.01	0.46	1301.00	1363.17	1301.00	429.44	0.02	0.32	100.00	100.00	0.00	9354.50	9722.39	6702219.00	22.49	3630.80	3255.00
12	5	1	19598.00	11926.00	152.65	0	Spot (Block12, Row1, Column5)	12268.91	11307.50	7532.53	0.04	0.61	1310.00	1369.12	1310.00	265.86	0.02	0.19	100.00	100.00	0.00	9997.50	10958.91	7778486.00	41.00	3309.24	2872.00
12	6	1	19892.00	11927.00	149.20	0	Spot (Block12, Row1, Column6)	25281.19	23761.00	13454.78	0.03	0.53	1322.00	1384.69	1322.00	296.40	0.02	0.21	100.00	100.00	0.00	22439.00	23959.19	15472086.00	80.62	6556.64	5260.00
12	7	1	20190.00	11934.00	152.70	0	Spot (Block12, Row1, Column7)	45270.19	48430.00	19243.36	0.03	0.43	1334.00	1398.30	1334.00	554.95	0.02	0.40	100.00	100.00	32.14	47096.00	43936.19	29018376.00	79.06	9340.32	7951.00
12	8	1	20501.00	11934.00	160.95	0	Spot (Block12, Row1, Column8)	3368.79	3197.00	1096.88	0.02	0.33	1349.00	1380.90	1349.00	519.34	0.01	0.38	99.00	76.00	0.00	1848.00	2019.79	2412057.00	3.83	1856.92	1815.00
12	1	2	18394.00	12220.00	147.00	-50	Spot (Block12, Row2, Column1)	1744.43	1485.00	2158.12	0.07	1.24	1287.00	1351.20	1287.00	753.44	0.02	0.56	4.00	3.00	0.00	198.00	457.43	1034448.00	0.52	3702.63	1520.50
12	2	2	18697.00	12224.00	136.35	0	Spot (Block12, Row2, Column2)	10541.57	10453.50	3637.71	0.00	0.35	1281.00	1331.33	1281.00	754.58	0.02	0.57	100.00	100.00	0.00	9172.50	9260.57	5312951.00	12.21	3382.36	3313.00
12	3	2	18995.00	12231.00	182.80	0	Spot (Block12, Row2, Column3)	1849.14	1736.00	360.12	0.03	0.19	1290.00	1338.34	1290.00	204.50	0.02	0.15	86.00	53.00	0.00	446.00	559.14	1734491.00	2.50	1475.93	1441.00
12	4	2	19298.00	12231.00	171.50	0	Spot (Block12, Row2, Column4)	7505.78	7565.00	2417.70	0.00	0.32	1318.00	1407.45	1318.00	313.80	0.03	0.22	100.00	100.00	0.00	6247.00	6187.78	6132220.00	19.43	2747.28	2753.00
12	5	2	19599.00	12228.00	185.95	0	Spot (Block12, Row2, Column5)	42287.00	41860.50	14286.15	0.00	0.34	1376.00	1505.71	1376.00	474.48	0.04	0.32	100.00	100.00	8.23	40484.50	40911.00	41103012.00	85.95	10512.59	9384.50
12	6	2	19885.00	12223.00	175.85	0	Spot (Block12, Row2, Column6)	5788.85	4945.00	5181.55	0.07	0.90	1402.00	1667.87	1402.00	866.74	0.08	0.52	88.00	74.00	0.23	3543.00	4386.85	5024719.00	4.75	3161.80	1993.00
12	7	2	20199.00	12236.00	158.50	0	Spot (Block12, Row2, Column7)	4179.18	3885.50	1515.70	0.03	0.36	1381.00	1486.51	1381.00	671.42	0.03	0.45	99.00	81.00	0.00	2504.50	2798.18	2891993.00	4.01	1996.40	1984.50
12	8	2	20481.00	12232.00	246.45	0	Spot (Block12, Row2, Column8)	1409.34	1398.00	112.25	0.00	0.08	1352.00	1419.56	1352.00	634.12	0.02	0.45	0.00	0.00	0.00	46.00	57.34	2476213.00	-0.02	1367.67	1354.00
12	1	3	18398.00	12519.00	152.85	0	Spot (Block12, Row3, Column1)	23005.38	21352.00	11563.09	0.03	0.50	1278.00	1306.75	1278.00	207.56	0.01	0.16	100.00	100.00	0.00	20074.00	21727.38	14723440.00	104.54	5517.96	4894.00
12	2	3	18703.00	12524.00	187.00	0	Spot (Block12, Row3, Column2)	2305.63	2143.50	742.10	0.03	0.32	1306.00	1399.80	1306.00	416.62	0.03	0.30	78.00	50.00	0.00	837.50	999.63	2264131.00	2.17	1609.34	1445.00
12	3	3	18978.00	12522.00	149.65	0	Spot (Block12, Row3, Column3)	14270.07	10420.50	13992.89	0.14	0.98	1326.00	1392.14	1326.00	288.60	0.02	0.21	100.00	100.00	4.72	9094.50	12944.07	8761822.00	44.62	4417.68	2637.00
12	4	3	19296.00	12529.00	151.35	0	Spot (Block12, Row3, Column4)	37330.34	35202.00	19280.20	0.03	0.52	1354.00	1415.04	1354.00	269.68	0.02	0.19	100.00	100.00	13.24	33848.00	35976.34	23406204.00	133.18	8568.74	7298.00
12	5	3	19606.00	12529.00	144.20	0	Spot (Block12, Row3, Column5)	12288.19	7395.00	14999.67	0.22	1.22	1398.00	1672.48	1398.00	878.44	0.08	0.53	99.00	97.00	5.27	5997.00	10890.19	6991979.00	12.08	3853.99	3174.00
12	6	3	19896.00	12529.00	226.40	0	Spot (Block12, Row3, Column6)	58015.39	65535.00	12792.77	0.05	0.22	1590.00	2159.27	1590.00	1307.37	0.13	0.61	100.00	100.00	64.38	63945.00	56425.39	85341592.00	42.72	13495.68	12864.00
12	7	3	20199.00	12533.00	151.45	0	Spot (Block12, Row3, Column7)	10786.47	9794.00	6035.33	0.04	0.56	1456.00	1736.90	1456.00	954.27	0.08	0.55	100.00	91.00	0.00	8338.00	9330.47	6763116.00	9.48	3504.76	3093.50
12	8	3	20493.00	12533.00	162.60	0	Spot (Block12, Row3, Column8)	57214.83	65535.00	12673.39	0.06	0.22	1387.00	1475.78	1387.00	489.28	0.03	0.33	100.00	100.00	58.63	64148.00	55827.83	41767208.00	113.92	13433.11	12424.50
12	1	4	18393.00	12816.00	152.80	0	Spot (Block12, Row4, Column1)	35454.52	33000.00	18841.05	0.03	0.53	1294.00	1395.96	1294.00	416.86	0.03	0.30	100.00	100.00	10.39	31706.00	34160.52	22513688.00	81.70	8445.19	7273.00
12	2	4	18691.00	12826.00	178.55	0	Spot (Block12, Row4, Column2)	27370.02	24732.50	14198.18	0.04	0.52	1376.00	1563.07	1376.00	662.60	0.06	0.42	100.00	100.00	0.22	23356.50	25994.02	24523544.00	38.95	6094.47	5963.00
12	3	4	18993.00	12826.00	156.60	0	Spot (Block12, Row4, Column3)	62389.81	65535.00	7142.42	0.02	0.11	1383.00	1587.59	1383.00	730.42	0.06	0.46	100.00	100.00	77.63	64152.00	61006.81	42113508.00	83.24	17287.63	14628.00
12	4	4	19286.00	12830.00	166.85	0	Spot (Block12, Row4, Column4)	1966.34	1910.00	254.19	0.01	0.13	1382.00	1429.10	1382.00	289.30	0.01	0.20	93.00	45.00	0.00	528.00	584.34	1519982.00	1.86	1644.06	1635.50
12	5	4	19579.00	12829.00	142.00	0	Spot (Block12, Row4, Column5)	10275.34	5752.00	12721.15	0.25	1.24	1398.00	1471.87	1398.00	369.89	0.02	0.25	100.00	99.00	2.72	4354.00	8877.34	5661710.00	23.80	3156.34	2669.00
12	6	4	19895.00	12831.00	194.05	0	Spot (Block12, Row4, Column6)	49010.21	50922.00	13244.78	0.02	0.27	1500.00	1763.93	1500.00	869.67	0.07	0.49	100.00	100.00	18.48	49422.00	47510.21	52245072.00	54.33	12107.82	10728.00
12	7	4	20187.00	12832.00	149.55	0	Spot (Block12, Row4, Column7)	8485.55	7399.00	4816.01	0.06	0.57	1510.00	1720.04	1510.00	730.20	0.06	0.42	100.00	92.00	0.00	5889.00	6975.55	5227099.00	9.27	2826.02	2577.00
12	8	4	20492.00	12841.00	157.70	0	Spot (Block12, Row4, Column8)	3749.07	3659.50	1184.54	0.01	0.32	1402.00	1481.36	1402.00	366.21	0.02	0.25	100.00	95.00	0.00	2257.50	2347.07	2586856.00	6.19	1915.20	1815.00
12	1	5	18393.00	13125.00	150.10	0	Spot (Block12, Row5, Column1)	29888.99	26783.50	17458.12	0.05	0.58	1375.00	1654.76	1375.00	879.08	0.08	0.53	100.00	100.00	4.40	25408.50	28513.99	18351860.00	32.12	6921.85	5244.00
12	2	5	18691.00	13120.00	163.70	0	Spot (Block12, Row5, Column2)	58506.12	65535.00	11678.69	0.05	0.20	1433.00	1787.03	1433.00	1010.89	0.10	0.57	100.00	100.00	64.20	64102.00	57073.12	43470456.00	56.11	13121.32	11665.50
12	3	5	18991.00	13123.00	166.95	0	Spot (Block12, Row5, Column3)	54440.94	65535.00	15466.08	0.08	0.28	1397.00	1651.13	1397.00	837.58	0.07	0.51	100.00	100.00	56.22	64138.00	53043.94	42028788.00	63.03	10945.36	10303.00
12	4	5	19290.00	13123.00	149.75	0	Spot (Block12, Row5, Column4)	14148.83	12593.00	7937.29	0.05	0.56	1386.00	1508.93	1386.00	576.88	0.04	0.38	100.00	100.00	0.00	11207.00	12762.83	8687381.00	21.91	3991.10	3843.00
12	5	5	19593.00	13128.00	154.80	0	Spot (Block12, Row5, Column5)	61261.88	65535.00	8989.86	0.03	0.15	1398.00	1480.50	1398.00	368.37	0.02	0.25	100.00	100.00	75.45	64137.00	59863.88	40433200.00	162.29	16231.08	13560.00
12	6	5	19890.00	13130.00	150.45	0	Spot (Block12, Row5, Column6)	7115.82	6803.50	2675.44	0.02	0.38	1447.00	1608.70	1447.00	670.94	0.05	0.42	100.00	99.00	0.00	5356.50	5668.82	4397579.00	8.21	2776.81	2592.00
12	7	5	20196.00	13129.00	205.25	0	Spot (Block12, Row5, Column7)	52771.10	65535.00	16784.15	0.09	0.32	1532.00	1811.11	1532.00	898.20	0.07	0.50	100.00	100.00	57.58	64003.00	51239.10	63326016.00	56.74	14117.23	14023.00
12	8	5	20495.00	13130.00	149.00	0	Spot (Block12, Row5, Column8)	17672.39	15373.00	11305.04	0.06	0.64	1412.00	1563.42	1412.00	653.53	0.04	0.42	100.00	100.00	0.00	13961.00	16260.39	10656451.00	24.65	4689.11	4054.00
12	1	6	18390.00	13422.00	222.55	0	Spot (Block12, Row6, Column1)	54739.83	65535.00	14333.92	0.08	0.26	1491.00	2077.42	1491.00	1413.81	0.14	0.68	100.00	100.00	54.72	64044.00	53248.83	77731328.00	37.25	13838.17	13312.00
12	2	6	18685.00	13422.00	211.70	0	Spot (Block12, Row6, Column2)	46761.42	52179.00	18429.12	0.05	0.39	1479.00	1972.21	1479.00	1281.35	0.12	0.65	100.00	100.00	34.74	50700.00	45282.42	59761544.00	34.95	11853.22	11323.50
12	3	6	18979.00	13425.00	150.70	0	Spot (Block12, Row6, Column3)	41919.20	41946.00	20045.99	0.00	0.48	1383.00	1602.67	1383.00	802.81	0.06	0.50	100.00	100.00	26.86	40563.00	40536.20	25906204.00	50.22	9442.41	8084.00
12	4	6	19294.00	13426.00	152.55	0	Spot (Block12, Row6, Column4)	4396.20	3954.00	1710.38	0.05	0.39	1360.00	1398.44	1360.00	236.09	0.01	0.17	100.00	100.00	0.00	2594.00	3036.20	2809172.00	12.70	2031.04	1940.00
12	5	6	19588.00	13429.00	153.00	0	Spot (Block12, Row6, Column5)	58517.63	65535.00	12185.89	0.05	0.21	1405.00	1495.48	1405.00	371.09	0.03	0.25	100.00	100.00	68.95	64130.00	57112.63	37510116.00	153.66	14183.05	11921.00
12	6	6	19890.00	13430.00	162.05	0	Spot (Block12, Row6, Column6)	2718.30	2573.00	898.20	0.02	0.33	1462.00	1594.05	1462.00	694.70	0.04	0.44	62.00	39.00	0.00	1111.00	1256.30	1987076.00	1.62	1732.02	1719.00
12	7	6	20190.00	13431.00	152.15	0	Spot (Block12, Row6, Column7)	19542.57	17937.00	11025.05	0.04	0.56	1493.00	1625.45	1493.00	633.64	0.04	0.39	100.00	100.00	0.00	16444.00	18049.57	12370450.00	28.28	4998.97	4446.00
12	8	6	20494.00	13437.00	150.65	0	Spot (Block12, Row6, Column8)	23508.47	21287.50	13992.65	0.04	0.60	1424.00	1488.42	1424.00	352.98	0.02	0.24	100.00	100.00	0.00	19863.50	22084.47	14669286.00	62.38	5749.00	4721.50
12	1	7	18386.00	13718.00	168.85	0	Spot (Block12, Row7, Column1)	38427.91	36074.00	18965.88	0.03	0.49	1371.00	1684.90	1371.00	1009.16	0.09	0.60	100.00	100.00	14.72	34703.00	37056.91	30550304.00	36.41	7446.49	6959.50
12	2	7	18685.00	13721.00	181.20	0	Spot (Block12, Row7, Column2)	1846.36	1788.00	312.15	0.01	0.17	1402.00	1656.59	1402.00	855.67	0.07	0.52	11.00	0.00	0.00	386.00	444.36	1700494.00	0.22	1523.48	1522.00
12	3	7	18978.00	13706.00	212.90	0	Spot (Block12, Row7, Column3)	1514.33	1495.50	160.32	0.01	0.11	1359.00	1410.99	1359.00	364.91	0.02	0.26	10.00	0.00	0.00	136.50	155.33	1959539.00	0.28	1414.83	1389.00
12	4	7	19290.00	13727.00	164.70	0	Spot (Block12, Row7, Column4)	1871.89	1825.00	281.41	0.01	0.15	1366.00	1410.07	1366.00	284.29	0.01	0.20	75.00	38.00	0.00	459.00	505.89	1415149.00	1.62	1514.24	1499.00
12	5	7	19593.00	13727.00	187.15	0	Spot (Block12, Row7, Column5)	6008.39	5685.00	2368.63	0.02	0.39	1414.00	1639.47	1414.00	846.07	0.06	0.52	100.00	86.00	0.00	4271.00	4594.39	5936290.00	5.16	2557.76	2512.50
12	6	7	19889.00	13728.00	201.20	0	Spot (Block12, Row7, Column6)	50342.67	65535.00	19350.95	0.11	0.38	1561.00	2078.25	1561.00	1468.12	0.12	0.71	100.00	100.00	51.00	63974.00	48781.67	57642936.00	32.87	12526.98	11938.00
12	7	7	20172.00	13731.00	151.70	0	Spot (Block12, Row7, Column7)	29601.00	28085.00	13587.69	0.02	0.46	1499.00	1763.92	1499.00	942.76	0.07	0.53	100.00	100.00	0.48	26586.00	28102.00	18648636.00	29.53	7796.31	7129.00
12	8	7	20498.00	13740.00	195.50	0	Spot (Block12, Row7, Column8)	59848.69	65535.00	10198.57	0.04	0.17	1455.00	1586.26	1455.00	538.42	0.04	0.34	100.00	100.00	63.18	64080.00	58393.69	64697120.00	108.21	16106.87	13784.00
12	1	8	18374.00	14019.00	158.65	0	Spot (Block12, Row8, Column1)	2305.33	2147.00	797.26	0.03	0.35	1301.00	1388.03	1301.00	471.11	0.03	0.34	77.00	43.00	0.00	846.00	1004.33	1590679.00	1.95	1588.14	1580.00
12	2	8	18686.00	14019.00	157.20	0	Spot (Block12, Row8, Column2)	3692.31	3477.50	1267.89	0.03	0.34	1359.00	1369.01	1359.00	151.94	0.00	0.11	100.00	100.00	0.00	2118.50	2333.31	2503387.00	15.29	1920.97	1906.00
12	3	8	18979.00	14020.00	152.40	0	Spot (Block12, Row8, Column3)	7741.07	6901.00	4461.16	0.05	0.58	1371.00	1399.64	1371.00	282.26	0.01	0.20	100.00	100.00	0.00	5530.00	6370.07	4962024.00	22.47	2504.78	2417.50
12	4	8	19285.00	14027.00	164.05	0	Spot (Block12, Row8, Column4)	63965.22	65535.00	5471.59	0.01	0.09	1381.00	1437.02	1381.00	365.93	0.02	0.25	100.00	100.00	89.04	64154.00	62584.22	47846460.00	170.88	17110.43	15015.00
12	5	8	19574.00	14023.00	189.30	0	Spot (Block12, Row8, Column5)	1743.71	1715.00	230.76	0.01	0.13	1384.00	1558.66	1384.00	769.20	0.05	0.49	7.00	0.00	0.00	331.00	359.71	1754169.00	0.24	1484.73	1490.00
12	6	8	19889.00	14028.00	224.40	0	Spot (Block12, Row8, Column6)	56847.29	65535.00	13913.22	0.06	0.24	1536.00	2038.99	1536.00	1483.79	0.12	0.73	100.00	100.00	62.90	63999.00	55311.29	81974696.00	36.94	13264.81	12856.00
12	7	8	20188.00	14030.00	148.10	0	Spot (Block12, Row8, Column7)	13206.60	12498.00	6057.58	0.02	0.46	1460.00	1676.23	1460.00	840.05	0.06	0.50	100.00	100.00	0.00	11038.00	11746.60	7884342.00	13.73	4392.14	4017.00
12	8	8	20477.00	14032.00	159.20	0	Spot (Block12, Row8, Column8)	63569.68	65535.00	7278.60	0.01	0.11	1428.00	1558.42	1428.00	499.12	0.04	0.32	100.00	100.00	90.68	64107.00	62141.68	45007760.00	124.24	16683.92	12946.50
13	1	1	4866.00	16333.00	155.60	0	Spot (Block13, Row1, Column1)	52719.31	64399.00	15603.32	0.09	0.30	582.00	649.21	582.00	261.21	0.05	0.40	100.00	100.00	49.25	63817.00	52137.31	35005900.00	199.34	11190.20	9386.00
13	2	1	5163.00	16338.00	148.60	0	Spot (Block13, Row1, Column2)	14268.53	12937.00	7579.72	0.04	0.53	547.00	585.54	547.00	173.20	0.03	0.30	100.00	100.00	0.00	12390.00	13721.53	8632459.00	79.00	2923.91	2666.00
13	3	1	5469.00	16340.00	148.70	0	Spot (Block13, Row1, Column3)	2619.50	2315.00	1388.90	0.05	0.53	590.00	598.96	590.00	93.20	0.01	0.16	100.00	100.00	0.00	1725.00	2029.50	1574319.00	21.68	1003.67	888.00
13	4	1	5761.00	16343.00	144.30	0	Spot (Block13, Row1, Column4)	11088.39	10000.00	5753.70	0.04	0.52	595.00	611.60	595.00	90.08	0.01	0.15	100.00	100.00	0.00	9405.00	10493.39	6287118.00	116.30	2622.34	2309.00
13	5	1	6066.00	16340.00	144.50	0	Spot (Block13, Row1, Column5)	5878.15	5563.00	3575.01	0.02	0.61	554.00	575.98	554.00	107.92	0.02	0.19	100.00	100.00	0.00	5009.00	5324.15	3350546.00	49.13	1461.47	1306.50
13	6	1	6361.00	16344.00	143.60	0	Spot (Block13, Row1, Column6)	10315.36	9730.00	5122.08	0.03	0.50	559.00	595.91	559.00	463.77	0.03	0.78	100.00	100.00	0.00	9171.00	9756.36	5797230.00	20.96	2553.31	2189.00
13	7	1	6658.00	16349.00	146.95	0	Spot (Block13, Row1, Column7)	17828.79	16937.00	8704.44	0.02	0.49	581.00	613.20	581.00	447.66	0.02	0.73	100.00	100.00	0.00	16356.00	17247.79	10447669.00	38.46	3961.07	3329.00
13	8	1	6966.00	16347.00	155.05	0	Spot (Block13, Row1, Column8)	2676.37	2474.00	1133.43	0.03	0.42	600.00	607.96	600.00	61.41	0.01	0.10	100.00	100.00	0.00	1874.00	2076.37	1769078.00	33.68	1095.37	1025.00
13	1	2	4840.00	16618.00	229.20	0	Spot (Block13, Row2, Column1)	701.24	697.00	42.37	0.00	0.06	599.00	622.21	599.00	170.54	0.02	0.27	9.00	0.00	0.00	98.00	102.24	1056072.00	0.46	646.11	645.00
13	2	2	5158.00	16635.00	125.80	0	Spot (Block13, Row2, Column2)	4286.36	4195.00	1312.53	0.01	0.31	566.00	578.37	566.00	90.89	0.01	0.16	100.00	100.00	0.00	3629.00	3720.36	1795985.00	40.79	1459.16	1341.00
13	3	2	5486.00	16634.00	181.85	0	Spot (Block13, Row2, Column3)	807.19	793.00	109.63	0.01	0.14	584.00	592.41	584.00	74.86	0.01	0.13	93.00	69.00	0.00	209.00	223.19	749881.00	2.87	650.93	649.50
13	4	2	5767.00	16642.00	186.70	0	Spot (Block13, Row2, Column4)	1945.19	1965.00	658.31	0.00	0.34	614.00	646.21	614.00	157.64	0.02	0.24	100.00	99.00	0.00	1351.00	1331.19	1908232.00	8.24	988.23	994.00
13	5	2	6066.00	16646.00	167.55	0	Spot (Block13, Row2, Column5)	33635.15	33178.00	14763.46	0.01	0.44	601.00	675.56	601.00	333.35	0.05	0.49	100.00	100.00	2.42	32577.00	33034.15	26403604.00	98.87	6890.78	6000.00
13	6	2	6360.00	16607.00	199.00	0	Spot (Block13, Row2, Column6)	788.90	718.00	197.79	0.04	0.25	584.00	696.41	584.00	500.23	0.08	0.72	10.00	0.00	0.00	134.00	204.90	885938.00	0.18	665.64	614.00
13	7	2	6668.00	16653.00	148.15	0	Spot (Block13, Row2, Column7)	1451.12	1386.00	490.92	0.02	0.34	596.00	637.32	596.00	490.07	0.03	0.77	68.00	38.00	0.00	790.00	855.12	872122.00	1.66	815.10	778.00
13	8	2	6963.00	16649.00	147.00	-50	Spot (Block13, Row2, Column8)	614.69	609.00	31.89	0.00	0.05	610.00	658.55	610.00	345.42	0.03	0.52	0.00	0.00	0.00	-1.00	4.69	362665.00	-0.13	639.01	626.50
13	1	3	4862.00	16935.00	143.20	0	Spot (Block13, Row3, Column1)	8855.02	7903.00	4954.94	0.05	0.56	612.00	624.86	612.00	75.56	0.01	0.12	100.00	100.00	0.00	7291.00	8243.02	4958813.00	108.93	2286.09	2024.00
13	2	3	5165.00	16939.00	146.45	0	Spot (Block13, Row3, Column2)	1011.05	1002.50	160.20	0.00	0.16	602.00	663.87	602.00	286.92	0.04	0.43	71.00	17.00	0.00	400.50	409.05	592476.00	1.21	721.57	702.00
13	3	3	5450.00	16940.00	146.95	0	Spot (Block13, Row3, Column3)	2584.11	2359.00	1146.80	0.04	0.44	621.00	643.03	621.00	132.99	0.02	0.21	100.00	99.00	0.00	1738.00	1963.11	1516872.00	14.60	1166.28	984.00
13	4	3	5763.00	16944.00	145.10	0	Spot (Block13, Row3, Column4)	13505.33	12540.00	6793.14	0.03	0.50	607.00	623.56	607.00	90.31	0.01	0.14	100.00	100.00	0.00	11933.00	12898.33	7752059.00	142.64	3082.03	2551.00
13	5	3	6062.00	16945.00	141.65	0	Spot (Block13, Row3, Column5)	1921.09	1628.50	1625.18	0.07	0.85	626.00	750.19	626.00	532.10	0.08	0.71	85.00	47.00	0.00	1002.50	1295.09	1048915.00	2.20	903.33	837.00
13	6	3	6364.00	16944.00	233.85	0	Spot (Block13, Row3, Column6)	42365.14	35420.00	17824.50	0.08	0.42	658.00	891.56	658.00	772.69	0.13	0.87	100.00	100.00	29.11	34762.00	41707.14	66810280.00	53.67	10682.41	10556.50
13	7	3	6667.00	16953.00	146.35	0	Spot (Block13, Row3, Column7)	3644.31	3400.00	2059.18	0.03	0.57	611.00	750.04	611.00	618.69	0.09	0.82	88.00	73.00	0.00	2789.00	3033.31	2131921.00	4.68	1212.20	1062.00
13	8	3	6961.00	16952.00	164.95	0	Spot (Block13, Row3, Column8)	60436.20	65535.00	11480.36	0.04	0.19	610.00	721.97	610.00	534.35	0.07	0.74	100.00	100.00	76.80	64925.00	59826.20	45327580.00	111.75	12979.63	11828.00
13	1	4	4860.00	17237.00	143.90	0	Spot (Block13, Row4, Column1)	17164.06	16149.50	9152.78	0.03	0.53	605.00	668.56	605.00	291.91	0.04	0.44	100.00	100.00	0.00	15544.50	16559.06	9680530.00	56.51	4003.49	3217.50
13	2	4	5159.00	17245.00	184.90	0	Spot (Block13, Row4, Column2)	16172.68	14325.00	9956.16	0.05	0.62	668.00	835.29	668.00	533.52	0.10	0.64	100.00	100.00	0.00	13657.00	15504.68	15574295.00	28.75	3575.27	3611.50
13	3	4	5464.00	17239.00	146.20	0	Spot (Block13, Row4, Column3)	47375.41	55081.00	18988.02	0.07	0.40	689.00	846.41	689.00	547.57	0.09	0.65	100.00	100.00	38.97	54392.00	46686.41	27714780.00	84.97	9030.97	7762.00
13	4	4	5734.00	17245.00	175.30	0	Spot (Block13, Row4, Column4)	965.15	976.00	120.80	0.00	0.13	640.00	667.10	640.00	165.62	0.02	0.25	91.00	51.00	0.00	336.00	325.15	831955.00	1.80	793.47	793.00
13	5	4	6053.00	17224.00	137.00	0	Spot (Block13, Row4, Column5)	1751.54	1089.00	2869.87	0.21	1.64	619.00	665.59	619.00	231.36	0.03	0.35	90.00	51.00	0.00	470.00	1132.54	884529.00	4.69	855.93	798.00
13	6	4	6364.00	17248.00	175.55	0	Spot (Block13, Row4, Column6)	40192.31	39538.00	17207.74	0.01	0.43	649.00	776.24	649.00	507.72	0.08	0.65	100.00	100.00	10.43	38889.00	39543.31	34686052.00	77.63	7979.91	7028.00
13	7	4	6660.00	17246.00	147.05	0	Spot (Block13, Row4, Column7)	3241.17	2730.00	2009.52	0.07	0.62	636.00	767.50	636.00	510.22	0.08	0.66	88.00	67.00	0.00	2094.00	2605.17	1902566.00	4.85	1186.44	1058.00
13	8	4	6962.00	17254.00	151.20	0	Spot (Block13, Row4, Column8)	1624.74	1509.00	531.91	0.03	0.33	612.00	672.70	612.00	368.82	0.04	0.55	93.00	60.00	0.00	897.00	1012.74	1018715.00	2.58	857.22	801.00
13	1	5	4863.00	17538.00	143.30	0	Spot (Block13, Row5, Column1)	28398.54	26248.00	15912.80	0.03	0.56	647.50	835.95	647.50	656.93	0.11	0.79	100.00	100.00	0.36	25600.50	27751.04	15817988.00	41.96	5718.59	5248.00
13	2	5	5160.00	17537.00	162.25	0	Spot (Block13, Row5, Column2)	61372.34	65535.00	10128.40	0.03	0.17	700.00	1029.58	700.00	797.15	0.17	0.77	100.00	100.00	78.93	64835.00	60672.34	44556744.00	75.70	13136.33	12326.50
13	3	5	5459.00	17542.00	159.25	0	Spot (Block13, Row5, Column3)	48049.48	54924.00	18797.94	0.06	0.39	673.00	919.04	673.00	717.81	0.14	0.78	100.00	100.00	42.32	54251.00	47376.48	33490744.00	65.66	7944.93	7459.50
13	4	5	5757.00	17544.00	144.30	0	Spot (Block13, Row5, Column4)	7834.27	7308.00	4443.07	0.03	0.57	622.00	733.67	622.00	464.50	0.07	0.63	100.00	100.00	0.00	6686.00	7212.27	4418526.00	15.29	2182.67	1720.50
13	5	5	6060.00	17542.00	144.80	0	Spot (Block13, Row5, Column5)	45625.59	49978.00	19635.26	0.04	0.43	605.00	635.32	605.00	166.35	0.02	0.26	100.00	100.00	36.43	49373.00	45020.59	26052356.00	270.45	8380.92	6959.00
13	6	5	6356.00	17544.00	149.10	0	Spot (Block13, Row5, Column6)	1020.36	979.00	196.69	0.02	0.19	630.00	759.07	630.00	492.78	0.08	0.65	26.00	0.00	0.00	349.00	390.36	618338.00	0.53	760.96	726.00
13	7	5	6663.00	17547.00	223.75	0	Spot (Block13, Row5, Column7)	36109.81	29069.50	19428.61	0.09	0.54	689.00	873.84	689.00	638.00	0.10	0.73	100.00	100.00	20.35	28380.50	35420.81	51637324.00	55.23	8394.13	8429.50
13	8	5	6963.00	17552.00	143.60	0	Spot (Block13, Row5, Column8)	7601.78	6525.00	4895.06	0.07	0.64	610.00	669.42	610.00	337.19	0.04	0.50	100.00	100.00	0.00	5915.00	6991.78	4256995.00	20.56	2041.71	1632.50
13	1	6	4856.00	17840.00	231.75	0	Spot (Block13, Row6, Column1)	38400.60	28434.00	19544.58	0.13	0.51	752.00	1092.92	752.00	930.15	0.16	0.85	100.00	100.00	25.97	27682.00	37648.60	59290924.00	40.11	10678.54	10509.50
13	2	6	5160.00	17836.00	233.15	0	Spot (Block13, Row6, Column2)	27814.92	23062.00	13707.33	0.08	0.49	699.00	1023.88	699.00	874.04	0.17	0.85	100.00	100.00	0.51	22363.00	27115.92	43530356.00	30.65	7371.08	7231.00
13	3	6	5447.00	17841.00	143.55	0	Spot (Block13, Row6, Column3)	20326.69	18843.50	10999.68	0.03	0.54	627.00	792.90	627.00	588.29	0.10	0.74	100.00	100.00	0.00	18216.50	19699.69	11342292.00	33.20	4529.69	3769.50
13	4	6	5759.00	17841.00	147.15	0	Spot (Block13, Row6, Column4)	2252.65	2026.50	991.09	0.05	0.44	614.00	638.32	614.00	130.11	0.02	0.20	100.00	100.00	0.00	1412.50	1638.65	1324558.00	12.41	970.01	946.50
13	5	6	6061.00	17845.00	143.55	0	Spot (Block13, Row6, Column5)	33531.17	32114.00	17193.33	0.02	0.51	631.00	691.32	631.00	235.83	0.04	0.34	100.00	100.00	3.20	31483.00	32900.17	18878060.00	139.25	6245.76	5000.00
13	6	6	6356.00	17843.00	193.50	0	Spot (Block13, Row6, Column6)	953.76	851.00	260.34	0.05	0.27	659.00	761.43	659.00	458.79	0.06	0.60	24.00	3.00	0.00	192.00	294.76	1007169.00	0.42	718.60	730.50
13	7	6	6657.00	17849.00	146.40	0	Spot (Block13, Row6, Column7)	6976.24	6477.50	3911.42	0.03	0.56	669.00	747.07	669.00	399.21	0.05	0.53	100.00	99.00	0.00	5808.50	6307.24	4088075.00	15.60	1889.26	1581.00
13	8	6	6962.00	17856.00	146.40	0	Spot (Block13, Row6, Column8)	8671.80	7765.00	5309.48	0.05	0.61	617.00	655.37	617.00	202.97	0.03	0.31	100.00	100.00	0.00	7148.00	8054.80	5073003.00	39.50	2119.81	1990.00
13	1	7	4851.00	18138.00	165.80	0	Spot (Block13, Row7, Column1)	25196.16	22166.00	14599.53	0.06	0.58	695.00	946.75	695.00	737.63	0.13	0.78	100.00	100.00	0.26	21471.00	24501.16	19149084.00	32.87	4457.02	4310.00
13	2	7	5151.00	18137.00	196.45	0	Spot (Block13, Row7, Column2)	943.82	889.00	192.70	0.03	0.20	670.00	841.25	670.00	613.35	0.10	0.73	7.00	0.00	0.00	219.00	273.82	1031598.00	0.17	728.84	723.00
13	3	7	5428.00	18152.00	213.80	0	Spot (Block13, Row7, Column3)	724.43	720.00	51.31	0.00	0.07	627.00	652.84	627.00	193.27	0.02	0.30	2.00	0.00	0.00	93.00	97.43	938141.00	0.37	668.24	671.00
13	4	7	5763.00	18141.00	198.90	0	Spot (Block13, Row7, Column4)	822.54	805.50	125.67	0.01	0.15	639.00	681.68	639.00	283.55	0.03	0.42	20.00	0.00	0.00	166.50	183.54	924538.00	0.50	680.12	670.00
13	5	7	6059.00	18148.00	214.40	0	Spot (Block13, Row7, Column5)	1798.53	1625.50	755.89	0.04	0.42	703.00	876.77	703.00	641.83	0.10	0.73	61.00	35.00	0.00	922.50	1095.53	2366864.00	1.44	1066.87	935.00
13	6	7	6348.00	18145.00	224.30	0	Spot (Block13, Row7, Column6)	31867.43	28094.50	17488.40	0.05	0.55	816.00	1141.89	816.00	964.88	0.15	0.84	100.00	100.00	4.64	27278.50	31051.43	46016608.00	31.84	8171.00	8419.00
13	7	7	6647.00	18155.00	146.80	0	Spot (Block13, Row7, Column7)	10943.31	9975.00	4892.86	0.04	0.45	722.00	878.38	722.00	567.03	0.09	0.65	100.00	100.00	0.00	9253.00	10221.31	6412779.00	17.75	3091.18	2571.00
13	8	7	6955.00	18145.00	181.85	0	Spot (Block13, Row7, Column8)	54312.82	63793.00	14111.57	0.07	0.26	660.00	754.63	660.00	377.91	0.06	0.50	100.00	100.00	45.99	63133.00	53652.82	50782908.00	141.72	10986.16	9276.00
13	1	8	4838.00	18440.00	153.45	0	Spot (Block13, Row8, Column1)	1371.11	1186.00	724.80	0.06	0.53	700.00	771.61	700.00	382.13	0.04	0.50	64.00	20.00	0.00	486.00	671.11	889852.00	1.57	841.70	839.50
13	2	8	5151.00	18431.00	159.55	0	Spot (Block13, Row8, Column2)	1465.18	1403.50	429.49	0.02	0.29	672.00	670.11	672.00	55.15	0.00	0.08	100.00	100.00	0.00	731.50	793.18	1034419.00	14.42	829.19	827.00
13	3	8	5443.00	18436.00	146.30	0	Spot (Block13, Row8, Column3)	3515.99	2998.00	2223.73	0.07	0.63	654.00	681.62	654.00	242.37	0.02	0.36	100.00	82.00	0.00	2344.00	2861.99	2049825.00	11.69	1221.72	1056.00
13	4	8	5752.00	18443.00	159.35	0	Spot (Block13, Row8, Column4)	64130.91	65535.00	5962.68	0.01	0.09	670.00	732.76	670.00	341.35	0.04	0.47	100.00	100.00	92.59	64865.00	63460.91	45020328.00	185.73	16173.15	13365.00
13	5	8	6017.00	18456.00	146.15	0	Spot (Block13, Row8, Column5)	811.87	801.00	83.42	0.01	0.10	684.00	823.65	684.00	616.55	0.08	0.75	0.00	0.00	0.00	117.00	127.87	474134.00	-0.02	739.81	725.00
13	6	8	6354.00	18443.00	226.60	0	Spot (Block13, Row8, Column6)	44301.32	39073.50	19092.96	0.05	0.43	802.00	1089.74	802.00	977.36	0.13	0.90	100.00	100.00	37.82	38271.50	43499.32	65123476.00	44.21	11736.96	11391.00
13	7	8	6653.00	18452.00	139.65	0	Spot (Block13, Row8, Column7)	6749.83	6570.50	3128.45	0.01	0.46	714.00	897.12	714.00	655.41	0.10	0.73	100.00	100.00	0.00	5856.50	6035.83	3590908.00	8.93	2185.65	2013.00
13	8	8	6941.00	18456.00	155.40	0	Spot (Block13, Row8, Column8)	63854.23	65535.00	6479.65	0.01	0.10	692.50	816.77	692.50	434.63	0.07	0.53	100.00	100.00	91.11	64842.50	63161.73	42399600.00	145.04	16243.36	13041.00
14	1	1	9368.00	16361.00	157.50	0	Spot (Block14, Row1, Column1)	53740.07	65535.00	14910.80	0.09	0.28	2110.00	2235.50	2110.00	606.49	0.03	0.27	100.00	100.00	52.57	63425.00	51630.07	36597292.00	84.92	13767.99	13423.00
14	2	1	9666.00	16365.00	162.95	0	Spot (Block14, Row1, Column2)	62330.13	65535.00	9483.06	0.02	0.15	2103.00	2305.78	2103.00	845.75	0.04	0.37	100.00	100.00	85.50	63432.00	60227.13	46000080.00	70.97	15390.15	13789.00
14	3	1	9972.00	16371.00	150.80	0	Spot (Block14, Row1, Column3)	53026.34	65535.00	16927.43	0.09	0.32	2076.00	2203.02	2076.00	658.33	0.03	0.30	100.00	100.00	56.25	63459.00	50950.34	33088684.00	77.20	13302.18	11607.50
14	4	1	10260.00	16376.00	156.00	0	Spot (Block14, Row1, Column4)	62005.99	65535.00	8263.51	0.02	0.13	2026.00	2207.25	2026.00	783.95	0.04	0.36	100.00	100.00	79.04	63509.00	59979.99	41420376.00	76.28	16970.02	14896.00
14	5	1	10567.00	16371.00	156.40	0	Spot (Block14, Row1, Column5)	57291.80	65535.00	14671.75	0.06	0.26	2006.00	2113.05	2006.00	558.48	0.02	0.26	100.00	100.00	69.05	63529.00	55285.80	38500424.00	98.80	14867.26	11836.00
14	6	1	10859.00	16375.00	155.45	0	Spot (Block14, Row1, Column6)	63986.83	65535.00	5173.68	0.01	0.08	2003.00	2096.73	2003.00	550.08	0.02	0.26	100.00	100.00	84.86	63532.00	61983.83	42679608.00	112.51	17274.06	14481.00
14	7	1	11155.00	16376.00	166.25	0	Spot (Block14, Row1, Column7)	64455.63	65535.00	4988.30	0.01	0.08	1994.00	2072.08	1994.00	524.88	0.02	0.25	100.00	100.00	92.69	63541.00	62461.63	49373512.00	118.85	20001.96	15437.00
14	8	1	11470.00	16368.00	173.20	0	Spot (Block14, Row1, Column8)	4142.88	4103.50	1197.58	0.00	0.29	2006.00	2109.53	2006.00	651.08	0.02	0.31	90.00	69.00	0.00	2097.50	2136.88	3471734.00	3.12	2598.03	2561.00
14	1	2	9360.00	16651.00	204.70	0	Spot (Block14, Row2, Column1)	2392.67	2378.00	349.91	0.00	0.15	2071.00	2181.94	2071.00	644.90	0.02	0.30	21.00	0.00	0.00	307.00	321.67	2849670.00	0.33	2196.90	2167.00
14	2	2	9659.00	16670.00	150.65	0	Spot (Block14, Row2, Column2)	57799.63	65535.00	14323.23	0.05	0.25	2071.50	2249.06	2071.50	860.47	0.04	0.38	100.00	100.00	72.70	63463.50	55728.13	35778260.00	64.56	14650.52	13906.00
14	3	2	9968.00	16670.00	148.90	0	Spot (Block14, Row2, Column3)	9835.05	8023.50	5791.41	0.09	0.59	2117.00	2318.89	2117.00	975.59	0.04	0.42	99.00	84.00	0.00	5906.50	7718.05	5940368.00	7.70	3695.22	3271.00
14	4	2	10265.00	16680.00	191.20	0	Spot (Block14, Row2, Column4)	52118.36	65535.00	19310.54	0.10	0.37	2155.00	2433.59	2155.00	1131.04	0.05	0.46	100.00	100.00	61.42	63380.00	49963.36	53630348.00	43.93	12319.61	12338.50
14	5	2	10572.00	16676.00	190.65	0	Spot (Block14, Row2, Column5)	28966.32	27578.00	10699.31	0.02	0.37	2114.00	2346.81	2114.00	1017.84	0.05	0.43	100.00	100.00	0.10	25464.00	26852.32	29806360.00	26.15	7807.85	6852.00
14	6	2	10858.00	16675.00	152.60	0	Spot (Block14, Row2, Column6)	50651.05	64134.00	17728.15	0.10	0.35	2058.00	2355.96	2058.00	1088.58	0.06	0.46	100.00	100.00	49.30	62076.00	48593.05	32467560.00	44.37	11244.18	10261.00
14	7	2	11164.00	16679.00	152.80	0	Spot (Block14, Row2, Column7)	48504.41	55069.00	18054.20	0.06	0.37	2011.00	2140.65	2011.00	617.46	0.03	0.29	100.00	100.00	42.17	53058.00	46493.41	31285568.00	75.09	10235.81	8632.00
14	8	2	11474.00	16706.00	179.85	0	Spot (Block14, Row2, Column8)	2783.20	2680.50	558.88	0.02	0.20	2017.00	2143.26	2017.00	728.28	0.03	0.34	45.00	11.00	0.00	663.50	766.20	2521583.00	0.88	2461.85	2393.50
14	1	3	9367.00	16966.00	159.10	0	Spot (Block14, Row3, Column1)	64141.99	65535.00	4408.19	0.01	0.07	2094.00	2171.19	2094.00	511.84	0.02	0.24	100.00	100.00	87.43	63441.00	62047.99	44899824.00	121.07	19322.74	16466.50
14	2	3	9664.00	16968.00	147.50	0	Spot (Block14, Row3, Column2)	11546.63	10263.00	5507.29	0.05	0.48	2109.00	2262.25	2109.00	779.47	0.03	0.34	100.00	100.00	0.00	8154.00	9437.63	6858696.00	11.91	4202.36	3842.00
14	3	3	9958.00	16966.00	147.25	0	Spot (Block14, Row3, Column3)	32997.96	29009.00	18283.02	0.06	0.55	2063.00	2128.68	2063.00	480.05	0.01	0.23	100.00	100.00	7.37	26946.00	30934.96	19699828.00	64.30	7988.24	6915.50
14	4	3	10262.00	16972.00	157.75	0	Spot (Block14, Row3, Column4)	64490.57	65535.00	4356.55	0.01	0.07	2029.00	2205.93	2029.00	897.14	0.04	0.41	100.00	100.00	90.84	63506.00	62461.57	44369936.00	69.43	19333.21	16156.50
14	5	3	10564.00	16968.00	146.30	0	Spot (Block14, Row3, Column5)	17969.26	15907.50	10301.13	0.05	0.57	2089.00	2433.10	2089.00	1299.47	0.07	0.53	99.00	99.00	0.00	13818.50	15880.26	10458110.00	11.96	5352.72	4597.00
14	6	3	10863.00	16978.00	232.65	0	Spot (Block14, Row3, Column6)	59622.83	65535.00	12295.24	0.04	0.21	2282.50	2911.90	2282.50	1687.15	0.11	0.58	100.00	100.00	73.39	63252.50	57340.33	92535768.00	33.61	14633.24	14432.50
14	7	3	11169.00	16980.00	157.10	0	Spot (Block14, Row3, Column7)	60354.84	65535.00	10347.07	0.04	0.17	2104.00	2348.79	2104.00	991.43	0.05	0.42	100.00	100.00	74.93	63431.00	58250.84	40920948.00	58.51	15829.84	14591.00
14	8	3	11461.00	16983.00	157.85	0	Spot (Block14, Row3, Column8)	50784.64	55832.00	15589.71	0.04	0.31	2032.00	2145.87	2032.00	580.18	0.02	0.27	100.00	100.00	39.10	53800.00	48752.64	34940108.00	83.83	13050.80	11817.00
14	1	4	9364.00	17265.00	158.85	0	Spot (Block14, Row4, Column1)	64812.30	65535.00	3842.73	0.00	0.06	2135.00	2304.88	2135.00	766.73	0.03	0.33	100.00	100.00	94.63	63400.00	62677.30	44656096.00	81.52	22206.48	19245.50
14	2	4	9661.00	17273.00	176.85	0	Spot (Block14, Row4, Column2)	31284.85	28079.00	16140.01	0.05	0.52	2190.00	2384.72	2190.00	881.67	0.04	0.37	100.00	100.00	2.17	25889.00	29094.85	27405544.00	32.78	7924.32	7845.50
14	3	4	9962.00	17270.00	169.35	0	Spot (Block14, Row4, Column3)	64809.79	65535.00	3807.95	0.00	0.06	2098.00	2307.67	2098.00	901.46	0.04	0.39	100.00	100.00	94.36	63437.00	62711.79	51718748.00	69.33	20681.71	16451.00
14	4	4	10253.00	17277.00	152.00	0	Spot (Block14, Row4, Column4)	11437.87	10465.00	4860.98	0.04	0.42	2005.00	2083.46	2005.00	472.96	0.02	0.23	100.00	100.00	0.00	8460.00	9432.87	7228733.00	19.78	4217.93	4101.50
14	5	4	10544.00	17275.00	148.20	0	Spot (Block14, Row4, Column5)	10512.64	8618.00	8664.05	0.09	0.82	2015.00	2114.99	2015.00	579.40	0.02	0.27	100.00	99.00	1.34	6603.00	8497.64	6297073.00	14.49	3710.70	3135.50
14	6	4	10865.00	17275.00	191.50	0	Spot (Block14, Row4, Column6)	37386.28	36861.00	14904.62	0.01	0.40	2126.00	2512.58	2126.00	1272.37	0.07	0.51	100.00	100.00	4.90	34735.00	35260.28	38919172.00	27.41	8791.13	7735.50
14	7	4	11158.00	17276.00	153.00	0	Spot (Block14, Row4, Column7)	45887.09	59493.00	22145.25	0.11	0.48	2188.00	2434.93	2188.00	1003.59	0.05	0.41	100.00	100.00	47.25	57305.00	43699.09	29230264.00	43.30	10681.14	9572.50
14	8	4	11461.00	17286.00	153.85	0	Spot (Block14, Row4, Column8)	27137.11	23846.00	14976.29	0.06	0.55	2114.00	2236.54	2114.00	601.11	0.02	0.27	100.00	100.00	0.46	21732.00	25023.11	17639124.00	41.42	6782.64	5773.00
14	1	5	9365.00	17569.00	158.00	0	Spot (Block14, Row5, Column1)	64416.21	65535.00	5130.16	0.01	0.08	2143.00	2544.80	2143.00	1591.96	0.07	0.63	100.00	100.00	93.42	63392.00	62273.21	44061104.00	38.87	20969.29	17355.00
14	2	5	9659.00	17570.00	156.45	0	Spot (Block14, Row5, Column2)	54029.32	65535.00	14329.62	0.08	0.27	2232.00	2621.28	2232.00	1358.88	0.07	0.52	100.00	100.00	50.30	63303.00	51797.32	36307996.00	37.83	13193.25	12366.00
14	3	5	9959.00	17570.00	165.95	0	Spot (Block14, Row5, Column3)	52376.34	65535.00	16505.51	0.10	0.32	2143.00	2420.26	2143.00	1021.34	0.05	0.42	100.00	100.00	51.25	63392.00	50233.34	39963496.00	48.91	11453.71	10867.50
14	4	5	10262.00	17570.00	155.40	0	Spot (Block14, Row5, Column4)	57935.14	65535.00	13294.12	0.05	0.23	2083.00	2236.15	2083.00	806.44	0.03	0.36	100.00	100.00	68.67	63452.00	55852.14	38469264.00	69.07	15183.84	12590.00
14	5	5	10562.00	17571.00	166.50	0	Spot (Block14, Row5, Column5)	64651.69	65535.00	4064.14	0.01	0.06	2011.00	2153.54	2011.00	695.67	0.03	0.32	100.00	100.00	92.59	63524.00	62640.69	49717648.00	89.84	20945.38	16038.00
14	6	5	10861.00	17572.00	154.75	0	Spot (Block14, Row5, Column6)	53263.71	65535.00	15947.16	0.09	0.30	2054.00	2312.57	2054.00	950.11	0.05	0.41	100.00	100.00	53.19	63481.00	51209.71	35047796.00	53.63	12205.51	11234.00
14	7	5	11165.00	17580.00	220.80	0	Spot (Block14, Row5, Column7)	58104.03	65535.00	12970.28	0.05	0.22	2301.00	2701.30	2301.00	1276.95	0.07	0.47	100.00	100.00	66.16	63234.00	55803.03	81056040.00	43.39	14724.60	13707.00
14	8	5	11462.00	17579.00	157.05	0	Spot (Block14, Row5, Column8)	58703.30	65535.00	12666.15	0.05	0.22	2118.00	2386.00	2118.00	995.22	0.05	0.42	100.00	100.00	72.14	63417.00	56585.30	40036004.00	56.59	15655.76	12992.00
14	1	6	9356.00	17867.00	231.20	0	Spot (Block14, Row6, Column1)	57322.68	65535.00	13432.38	0.06	0.23	2202.00	2919.22	2202.00	2043.73	0.12	0.70	100.00	100.00	60.93	63333.00	55120.68	88335200.00	26.62	14437.45	13675.50
14	2	6	9653.00	17862.00	232.00	0	Spot (Block14, Row6, Column2)	55285.54	65535.00	14626.80	0.07	0.26	2209.00	2700.89	2209.00	1569.18	0.09	0.58	100.00	100.00	55.76	63326.00	53076.54	85361720.00	33.51	14447.53	13623.00
14	3	6	9950.00	17870.00	159.00	0	Spot (Block14, Row6, Column3)	64698.02	65535.00	4392.22	0.01	0.07	2072.00	2354.09	2072.00	1112.65	0.06	0.47	100.00	100.00	94.23	63463.00	62626.02	44836156.00	56.03	20292.04	16751.00
14	4	6	10259.00	17871.00	149.40	0	Spot (Block14, Row6, Column4)	36597.69	32962.50	21934.93	0.05	0.60	2029.50	2138.31	2029.50	598.48	0.02	0.28	100.00	100.00	22.61	30933.00	34568.19	22178280.00	57.58	8680.22	6825.00
14	5	6	10558.00	17873.00	165.85	0	Spot (Block14, Row6, Column5)	64447.00	65535.00	4740.34	0.01	0.07	2066.00	2269.79	2066.00	882.70	0.04	0.39	100.00	100.00	92.40	63469.00	62381.00	49173556.00	70.44	19837.55	15750.00
14	6	6	10860.00	17874.00	149.70	0	Spot (Block14, Row6, Column6)	19896.76	16485.00	13164.04	0.08	0.66	2100.00	2307.07	2100.00	899.92	0.04	0.39	100.00	99.00	0.00	14385.00	17796.76	12137021.00	19.55	5238.63	4633.00
14	7	6	11155.00	17876.00	160.85	0	Spot (Block14, Row6, Column7)	64291.17	65535.00	5127.56	0.01	0.08	2201.00	2414.11	2201.00	923.19	0.04	0.38	100.00	100.00	90.08	63334.00	62090.17	46032924.00	67.03	18444.16	15354.00
14	8	6	11463.00	17883.00	160.40	0	Spot (Block14, Row6, Column8)	64283.71	65535.00	4928.18	0.01	0.08	2123.00	2247.93	2123.00	679.37	0.02	0.30	100.00	100.00	90.42	63412.00	62160.71	45641876.00	91.31	20216.85	14705.00
14	1	7	9354.00	18165.00	168.30	0	Spot (Block14, Row7, Column1)	40267.15	37450.00	19345.49	0.03	0.48	2118.00	2444.93	2118.00	1198.35	0.06	0.49	100.00	100.00	21.12	35332.00	38149.15	31650148.00	31.56	9028.06	9012.50
14	2	7	9655.00	18170.00	148.55	0	Spot (Block14, Row7, Column2)	12083.91	10079.00	7569.07	0.08	0.63	2053.00	2287.69	2053.00	965.33	0.05	0.42	99.00	91.00	0.00	8026.00	10030.91	7202008.00	10.15	4095.68	3956.00
14	3	7	9948.00	18165.00	192.00	0	Spot (Block14, Row7, Column3)	2613.96	2567.00	515.41	0.01	0.20	1969.00	2036.24	1969.00	496.80	0.01	0.24	59.00	22.00	0.00	598.00	644.96	2723747.00	1.16	2150.96	2137.00
14	4	7	10260.00	18170.00	151.80	0	Spot (Block14, Row7, Column4)	7732.75	6652.00	3902.88	0.07	0.50	1982.00	2125.72	1982.00	822.11	0.03	0.39	99.00	89.00	0.00	4670.00	5750.75	4887097.00	6.82	3098.47	2983.00
14	5	7	10557.00	18176.00	208.35	0	Spot (Block14, Row7, Column5)	46532.50	57338.00	20255.70	0.09	0.44	2191.00	2613.98	2191.00	1430.11	0.08	0.55	100.00	100.00	44.27	55147.00	44341.50	57700840.00	30.71	12870.44	12763.00
14	6	7	10853.00	18174.00	222.30	0	Spot (Block14, Row7, Column6)	54205.82	65535.00	15560.85	0.08	0.29	2391.00	3049.37	2391.00	1791.45	0.11	0.59	100.00	100.00	58.74	63144.00	51814.82	76864696.00	28.56	14874.95	14448.00
14	7	7	11142.00	18179.00	160.55	0	Spot (Block14, Row7, Column7)	64714.27	65535.00	4097.41	0.01	0.06	2255.00	2608.22	2255.00	1264.11	0.06	0.48	100.00	100.00	94.36	63280.00	62459.27	45882856.00	49.13	19726.80	16292.50
14	8	7	11459.00	18181.00	191.45	0	Spot (Block14, Row7, Column8)	57113.95	65535.00	12237.09	0.06	0.21	2111.00	2242.04	2111.00	696.26	0.03	0.31	100.00	100.00	52.17	63424.00	55002.95	59113472.00	78.81	14385.01	11466.00
14	1	8	9338.00	18466.00	140.95	0	Spot (Block14, Row8, Column1)	7730.84	5271.00	9285.56	0.17	1.20	2030.00	2159.64	2030.00	647.82	0.03	0.30	99.00	89.00	1.12	3241.00	5700.84	4159193.00	8.60	3524.99	3261.50
14	2	8	9656.00	18466.00	148.70	0	Spot (Block14, Row8, Column2)	43483.73	44062.00	19558.62	0.01	0.45	1999.50	2064.72	1999.50	429.38	0.01	0.21	100.00	100.00	30.30	42062.50	41484.23	26264320.00	96.46	10455.53	9161.00
14	3	8	9946.00	18469.00	151.55	0	Spot (Block14, Row8, Column3)	45871.46	57642.00	21632.28	0.10	0.47	1934.00	2023.23	1934.00	464.48	0.02	0.23	100.00	100.00	45.24	55708.00	43937.46	28899204.00	94.40	9958.92	8841.00
14	4	8	10255.00	18473.00	157.20	0	Spot (Block14, Row8, Column4)	62579.72	65535.00	7351.31	0.02	0.12	1909.00	2008.07	1909.00	486.02	0.02	0.24	100.00	100.00	80.56	63626.00	60670.72	42804924.00	124.63	17349.85	14930.00
14	5	8	10545.00	18470.00	151.40	0	Spot (Block14, Row8, Column5)	11776.22	10928.00	5157.81	0.03	0.44	2016.00	2342.27	2016.00	1277.95	0.07	0.55	100.00	99.00	0.00	8912.00	9760.22	7383690.00	7.38	3892.19	3601.00
14	6	8	10855.00	18477.00	233.00	0	Spot (Block14, Row8, Column6)	58353.40	65535.00	13230.47	0.05	0.23	2282.00	2769.61	2282.00	1567.26	0.08	0.57	100.00	100.00	68.93	63253.00	56071.40	90915664.00	35.47	14537.09	14296.00
14	7	8	11156.00	18476.00	152.55	0	Spot (Block14, Row8, Column7)	59433.31	65535.00	11518.73	0.04	0.19	2210.00	2437.90	2210.00	997.28	0.04	0.41	100.00	100.00	72.33	63325.00	57223.31	37799904.00	57.15	17275.99	14278.00
14	8	8	11441.00	18475.00	157.15	0	Spot (Block14, Row8, Column8)	64479.99	65535.00	4716.05	0.01	0.07	2115.00	2242.03	2115.00	650.65	0.03	0.29	100.00	100.00	93.07	63420.00	62364.99	43717840.00	95.66	19334.96	17172.00
15	1	1	13869.00	16390.00	159.70	0	Spot (Block15, Row1, Column1)	54529.25	65535.00	14646.63	0.08	0.27	1185.00	1335.96	1185.00	682.65	0.05	0.51	100.00	100.00	55.32	64350.00	53344.25	38443452.00	77.92	12965.29	10297.00
15	2	1	14165.00	16399.00	167.40	0	Spot (Block15, Row1, Column2)	62049.03	65535.00	9560.06	0.02	0.15	1115.00	1330.29	1115.00	802.77	0.08	0.60	100.00	100.00	84.43	64420.00	60934.03	48212572.00	75.64	14296.11	13153.00
15	3	1	14470.00	16395.00	150.85	0	Spot (Block15, Row1, Column3)	4815.06	4224.50	2362.71	0.06	0.49	1074.00	1178.94	1074.00	565.58	0.04	0.48	99.00	88.00	0.00	3150.50	3741.06	2994966.00	6.43	1908.11	1788.00
15	4	1	14763.00	16398.00	157.40	0	Spot (Block15, Row1, Column4)	62350.86	65535.00	7791.59	0.02	0.12	1016.00	1118.58	1016.00	423.13	0.04	0.38	100.00	100.00	78.68	64519.00	61334.86	42398972.00	144.71	15411.38	13783.00
15	5	1	15066.00	16394.00	152.35	0	Spot (Block15, Row1, Column5)	7750.73	6600.00	5009.50	0.07	0.65	991.00	1065.22	991.00	356.41	0.03	0.33	100.00	98.00	0.00	5609.00	6759.73	4937217.00	18.76	2231.92	1965.00
15	6	1	15364.00	16401.00	150.45	0	Spot (Block15, Row1, Column6)	53713.50	65535.00	14938.81	0.09	0.28	994.00	1069.05	994.00	353.64	0.03	0.33	100.00	100.00	51.76	64541.00	52719.50	33517476.00	148.86	11924.92	10596.50
15	7	1	15661.00	16406.00	154.60	0	Spot (Block15, Row1, Column7)	61130.54	65535.00	8637.08	0.03	0.14	1002.00	1108.28	1002.00	527.52	0.04	0.48	100.00	100.00	72.30	64533.00	60128.54	40163120.00	113.78	15315.37	13230.50
15	8	1	15974.00	16406.00	162.45	0	Spot (Block15, Row1, Column8)	4954.38	4611.00	1962.50	0.03	0.40	997.00	1061.59	997.00	477.68	0.03	0.45	100.00	98.00	0.00	3614.00	3957.38	3606788.00	8.15	1939.61	1672.00
15	1	2	13867.00	16676.00	247.70	0	Spot (Block15, Row2, Column1)	1240.23	1202.00	175.40	0.01	0.14	1089.00	1189.48	1089.00	471.43	0.04	0.40	4.00	0.00	0.00	113.00	151.23	2206364.00	0.11	1157.54	1120.00
15	2	2	14158.00	16696.00	133.60	0	Spot (Block15, Row2, Column2)	9574.09	9225.00	3351.14	0.02	0.35	1089.00	1209.85	1089.00	648.89	0.05	0.54	100.00	100.00	0.00	8136.00	8485.09	4605137.00	12.89	3014.56	2896.00
15	3	2	14467.00	16695.00	172.30	0	Spot (Block15, Row2, Column3)	1720.69	1628.50	412.10	0.02	0.24	1013.00	1065.58	1013.00	189.00	0.02	0.18	94.00	78.00	0.00	615.50	707.69	1431613.00	3.47	1259.53	1228.50
15	4	2	14770.00	16701.00	179.00	0	Spot (Block15, Row2, Column4)	3122.94	3094.50	900.30	0.00	0.29	1005.00	1089.70	1005.00	341.45	0.04	0.31	99.00	96.00	0.00	2089.50	2117.94	2810650.00	5.95	1571.84	1536.00
15	5	2	15070.00	16700.00	189.30	0	Spot (Block15, Row2, Column5)	7833.38	7549.00	2473.69	0.02	0.32	994.00	1036.86	994.00	200.32	0.02	0.19	100.00	100.00	0.00	6555.00	6839.38	7903884.00	33.93	2836.21	2433.00
15	6	2	15362.00	16700.00	155.20	0	Spot (Block15, Row2, Column6)	2518.10	2353.00	781.76	0.03	0.31	987.00	1101.76	987.00	473.81	0.05	0.43	97.00	72.00	0.00	1366.00	1531.10	1659426.00	2.99	1346.95	1347.50
15	7	2	15671.00	16708.00	157.50	0	Spot (Block15, Row2, Column7)	2387.78	2302.00	744.90	0.02	0.31	985.00	1047.55	985.00	487.63	0.03	0.47	91.00	64.00	0.00	1317.00	1402.78	1628466.00	2.75	1306.24	1250.00
15	8	2	15964.00	16703.00	187.30	0	Spot (Block15, Row2, Column8)	1121.54	1087.00	129.74	0.01	0.12	982.00	1040.95	982.00	478.71	0.03	0.46	0.00	0.00	0.00	105.00	139.54	1105835.00	0.17	1014.83	998.00
15	1	3	13865.00	16993.00	153.70	0	Spot (Block15, Row3, Column1)	27046.26	24365.00	16721.76	0.05	0.62	1091.00	1155.28	1091.00	287.26	0.02	0.25	100.00	100.00	0.31	23274.00	25955.26	17498932.00	90.13	6004.77	4674.00
15	2	3	14167.00	16995.00	148.60	0	Spot (Block15, Row3, Column2)	3045.83	2999.00	869.12	0.01	0.29	1089.00	1158.15	1089.00	313.74	0.03	0.27	100.00	99.00	0.00	1910.00	1956.83	1839681.00	6.02	1631.21	1610.50
15	3	3	14453.00	16995.00	152.05	0	Spot (Block15, Row3, Column3)	20840.38	18181.00	12727.31	0.06	0.61	1063.00	1123.22	1063.00	338.18	0.02	0.30	100.00	100.00	2.35	17118.00	19777.38	13275324.00	58.30	5069.14	3713.00
15	4	3	14763.00	16999.00	154.40	0	Spot (Block15, Row3, Column4)	59690.74	65535.00	10137.40	0.04	0.17	1013.00	1086.78	1013.00	302.91	0.03	0.28	100.00	100.00	68.65	64522.00	58677.74	39038084.00	193.47	14322.68	11643.00
15	5	3	15065.00	17005.00	145.55	0	Spot (Block15, Row3, Column5)	12097.58	10815.50	8382.23	0.05	0.69	1015.00	1166.26	1015.00	502.27	0.06	0.43	100.00	100.00	0.69	9800.50	11082.58	7016599.00	21.76	3419.85	2694.00
15	6	3	15365.00	17002.00	210.90	0	Spot (Block15, Row3, Column6)	36670.75	31637.00	20440.16	0.06	0.56	1023.00	1284.20	1023.00	683.23	0.10	0.53	100.00	100.00	22.37	30614.00	35647.75	46388768.00	51.79	8891.96	8901.50
15	7	3	15673.00	17010.00	153.70	0	Spot (Block15, Row3, Column7)	3837.41	3521.00	1843.14	0.04	0.48	988.00	1115.41	988.00	546.12	0.05	0.49	93.00	79.00	0.00	2533.00	2849.41	2498157.00	4.98	1528.13	1448.00
15	8	3	15964.00	17009.00	162.25	0	Spot (Block15, Row3, Column8)	50963.05	56298.00	15751.61	0.04	0.31	980.00	1058.91	980.00	425.29	0.03	0.40	100.00	100.00	38.80	55318.00	49983.05	37305244.00	117.34	10141.83	8533.50
15	1	4	13867.00	17294.00	155.60	0	Spot (Block15, Row4, Column1)	60937.66	65535.00	8792.60	0.03	0.14	1124.00	1254.19	1124.00	473.78	0.05	0.38	100.00	100.00	71.92	64411.00	59813.66	40584848.00	125.97	15180.50	12704.00
15	2	4	14163.00	17300.00	173.80	0	Spot (Block15, Row4, Column2)	15994.21	14816.50	7891.41	0.03	0.49	1143.00	1304.52	1143.00	542.05	0.06	0.42	100.00	100.00	0.00	13673.50	14851.21	13467125.00	27.10	4091.47	3980.00
15	3	4	14461.00	17299.00	163.40	0	Spot (Block15, Row4, Column3)	64282.96	65535.00	5735.56	0.01	0.09	1092.00	1240.24	1092.00	527.74	0.06	0.43	100.00	100.00	93.10	64443.00	63190.96	47505580.00	119.46	18048.82	14419.00
15	4	4	14755.00	17305.00	160.45	0	Spot (Block15, Row4, Column4)	2002.53	1912.00	571.77	0.02	0.29	1031.00	1101.94	1031.00	319.91	0.03	0.29	96.00	67.00	0.00	881.00	971.53	1421796.00	2.82	1263.51	1241.00
15	5	4	15053.00	17301.00	146.75	0	Spot (Block15, Row4, Column5)	4101.75	3813.00	1513.48	0.03	0.37	1004.00	1056.21	1004.00	268.59	0.02	0.25	100.00	100.00	0.00	2809.00	3097.75	2411829.00	11.34	1753.83	1661.00
15	6	4	15369.00	17303.00	193.15	0	Spot (Block15, Row4, Column6)	9295.48	9337.00	2850.62	0.00	0.31	1002.00	1188.49	1002.00	1218.74	0.07	1.03	100.00	99.00	0.00	8335.00	8293.48	9769547.00	6.65	2894.36	2630.50
15	7	4	15655.00	17297.00	142.30	0	Spot (Block15, Row4, Column7)	5362.63	4121.00	6804.11	0.11	1.27	996.00	1132.73	996.00	1146.79	0.06	1.01	85.00	63.00	0.36	3125.00	4366.63	2949446.00	3.69	2581.97	1904.00
15	8	4	15966.00	17314.00	164.75	0	Spot (Block15, Row4, Column8)	2339.23	2294.50	650.89	0.01	0.28	1000.00	1049.81	1000.00	283.69	0.02	0.27	98.00	89.00	0.00	1294.50	1339.23	1763780.00	4.55	1315.40	1291.50
15	1	5	13867.00	17596.00	157.00	0	Spot (Block15, Row5, Column1)	63840.27	65535.00	6966.16	0.01	0.11	1195.00	1404.97	1195.00	715.94	0.07	0.51	100.00	100.00	91.67	64340.00	62645.27	43667156.00	87.21	17509.74	14144.50
15	2	5	14161.00	17593.00	161.55	0	Spot (Block15, Row5, Column2)	55094.44	65535.00	14177.94	0.08	0.26	1180.00	1378.54	1180.00	659.34	0.07	0.48	100.00	100.00	53.59	64355.00	53914.44	39888724.00	81.47	11900.88	11070.50
15	3	5	14463.00	17599.00	161.10	0	Spot (Block15, Row5, Column3)	40633.49	38406.00	20306.28	0.02	0.50	1110.00	1296.65	1110.00	590.72	0.07	0.46	100.00	100.00	27.05	37296.00	39523.49	29296936.00	66.59	6965.72	6334.50
15	4	5	14761.00	17602.00	146.50	0	Spot (Block15, Row5, Column4)	30118.83	28602.00	15316.84	0.02	0.51	1078.00	1170.73	1078.00	415.50	0.04	0.35	100.00	100.00	1.02	27524.00	29040.83	17800232.00	69.67	6638.08	5227.50
15	5	5	15065.00	17599.00	161.15	0	Spot (Block15, Row5, Column5)	64357.78	65535.00	4967.63	0.01	0.08	1012.00	1113.30	1012.00	399.67	0.04	0.36	100.00	100.00	92.90	64523.00	63345.78	46209336.00	158.24	15739.58	12554.00
15	6	5	15363.00	17604.00	152.95	0	Spot (Block15, Row5, Column6)	2705.81	2677.00	829.61	0.00	0.31	996.00	1125.28	996.00	1146.86	0.05	1.02	71.00	22.00	0.00	1681.00	1709.81	1742541.00	1.38	1423.41	1398.00
15	7	5	15664.00	17606.00	184.55	0	Spot (Block15, Row5, Column7)	19722.93	17793.00	10858.63	0.04	0.55	1011.00	1120.28	1011.00	385.35	0.04	0.34	100.00	100.00	0.00	16782.00	18711.93	18914292.00	48.27	4742.72	4681.00
15	8	5	15965.00	17605.00	148.40	0	Spot (Block15, Row5, Column8)	9369.21	7963.00	5717.13	0.07	0.61	1013.00	1099.39	1013.00	416.62	0.04	0.38	100.00	100.00	0.00	6950.00	8356.21	5630892.00	19.85	2906.15	2442.00
15	1	6	13859.00	17896.00	208.80	0	Spot (Block15, Row6, Column1)	36626.26	30973.50	20737.61	0.07	0.57	1245.00	1550.44	1245.00	848.74	0.10	0.55	100.00	100.00	24.96	29728.50	35381.26	45343628.00	41.33	9550.43	9383.50
15	2	6	14160.00	17892.00	204.00	0	Spot (Block15, Row6, Column2)	11956.96	11131.00	5601.74	0.03	0.47	1153.50	1369.74	1153.50	689.88	0.07	0.50	100.00	100.00	0.00	9977.50	10803.46	14157041.00	15.35	3842.43	3861.00
15	3	6	14448.00	17897.00	153.75	0	Spot (Block15, Row6, Column3)	61361.38	65535.00	8577.61	0.03	0.14	1094.00	1226.98	1094.00	472.27	0.05	0.38	100.00	100.00	73.30	64441.00	60267.38	39762524.00	127.33	16283.95	13323.00
15	4	6	14768.00	17897.00	149.35	0	Spot (Block15, Row6, Column4)	5342.44	4761.50	2309.19	0.05	0.43	1069.00	1121.30	1069.00	321.34	0.02	0.29	100.00	100.00	0.00	3692.50	4273.44	3269576.00	13.14	2006.27	1829.50
15	5	6	15059.00	17902.00	156.35	0	Spot (Block15, Row6, Column5)	63907.86	65535.00	6870.77	0.01	0.11	1028.00	1128.50	1028.00	401.58	0.04	0.36	100.00	100.00	92.16	64507.00	62879.86	43202112.00	156.33	17206.86	13883.00
15	6	6	15362.00	17905.00	163.65	0	Spot (Block15, Row6, Column6)	1480.50	1451.00	269.94	0.01	0.18	1015.00	1097.28	1015.00	345.52	0.03	0.31	62.00	23.00	0.00	436.00	465.50	1100012.00	1.11	1149.75	1113.00
15	7	6	15662.00	17905.00	151.50	0	Spot (Block15, Row6, Column7)	12053.55	10658.00	6751.75	0.05	0.56	1014.50	1097.12	1014.50	332.00	0.03	0.30	100.00	100.00	0.00	9643.50	11039.05	7569629.00	33.00	3208.90	2947.50
15	8	6	15968.00	17905.00	150.40	0	Spot (Block15, Row6, Column8)	11037.99	9800.00	6588.80	0.05	0.60	1005.00	1070.56	1005.00	360.21	0.03	0.34	100.00	100.00	0.00	8795.00	10032.99	6854589.00	27.67	2981.96	2618.00
15	1	7	13855.00	18196.00	165.85	0	Spot (Block15, Row7, Column1)	23211.59	21068.00	12267.55	0.04	0.53	1189.00	1379.06	1189.00	646.73	0.06	0.47	100.00	100.00	0.00	19879.00	22022.59	17733658.00	33.76	4866.84	4678.00
15	2	7	14153.00	18196.00	155.45	0	Spot (Block15, Row7, Column2)	2021.14	1946.00	532.28	0.02	0.26	1107.00	1216.40	1107.00	402.12	0.04	0.33	81.00	52.00	0.00	839.00	914.14	1346080.00	2.00	1328.04	1320.00
15	3	7	14462.00	18193.00	198.10	0	Spot (Block15, Row7, Column3)	1221.45	1194.00	135.89	0.01	0.11	1072.00	1096.26	1072.00	233.11	0.01	0.21	23.00	2.00	0.00	122.00	149.45	1361912.00	0.54	1129.58	1109.00
15	4	7	14761.00	18201.00	175.65	0	Spot (Block15, Row7, Column4)	1602.37	1529.00	356.03	0.02	0.22	1067.00	1094.98	1067.00	253.15	0.01	0.23	80.00	42.00	0.00	462.00	535.37	1379644.00	2.00	1205.81	1160.00
15	5	7	15057.00	18200.00	187.55	0	Spot (Block15, Row7, Column5)	3159.58	3183.00	1082.61	0.00	0.34	1086.00	1162.53	1086.00	362.04	0.03	0.31	99.00	92.00	0.00	2097.00	2073.58	3134300.00	5.52	1679.69	1640.00
15	6	7	15359.00	18207.00	191.95	0	Spot (Block15, Row7, Column6)	12840.15	12420.00	6079.18	0.01	0.47	1131.00	1372.66	1131.00	746.57	0.08	0.54	100.00	100.00	0.00	11289.00	11709.15	13392272.00	15.36	3803.78	3588.00
15	7	7	15648.00	18206.00	152.55	0	Spot (Block15, Row7, Column7)	51935.10	62532.00	15899.26	0.08	0.31	1113.00	1232.47	1113.00	413.73	0.04	0.34	100.00	100.00	47.25	61419.00	50822.10	33082908.00	122.55	11675.22	9485.00
15	8	7	15959.00	18206.00	190.50	0	Spot (Block15, Row7, Column8)	15143.55	15499.00	4136.99	0.01	0.27	1084.00	1149.99	1084.00	364.59	0.03	0.32	100.00	100.00	0.00	14415.00	14059.55	15476711.00	38.38	4508.41	4046.50
15	1	8	13832.00	18498.00	162.05	0	Spot (Block15, Row8, Column1)	3770.32	2412.00	6004.05	0.19	1.59	1183.00	1249.94	1183.00	342.61	0.02	0.27	94.00	80.00	0.55	1229.00	2587.32	2737252.00	7.36	1888.86	1601.00
15	2	8	14154.00	18496.00	152.75	0	Spot (Block15, Row8, Column2)	3816.11	3537.00	1470.36	0.03	0.39	1138.00	1174.34	1138.00	169.78	0.01	0.14	100.00	99.00	0.00	2399.00	2678.11	2438493.00	15.56	1833.55	1768.00
15	3	8	14447.00	18497.00	149.40	0	Spot (Block15, Row8, Column3)	5049.06	4585.00	2527.82	0.04	0.50	1105.00	1161.62	1105.00	257.79	0.02	0.22	100.00	100.00	0.00	3480.00	3944.06	3069829.00	15.08	1980.99	1891.00
15	4	8	14758.00	18504.00	160.05	0	Spot (Block15, Row8, Column4)	62863.75	65535.00	6897.94	0.02	0.11	1100.00	1169.67	1100.00	334.15	0.03	0.29	100.00	100.00	79.55	64435.00	61763.75	44256500.00	184.63	15962.24	13310.00
15	5	8	15046.00	18495.00	184.90	0	Spot (Block15, Row8, Column5)	1619.65	1530.00	405.06	0.02	0.25	1097.00	1252.30	1097.00	630.94	0.06	0.50	37.00	4.00	0.00	433.00	522.65	1558101.00	0.58	1214.49	1187.50
15	6	8	15358.00	18503.00	202.85	0	Spot (Block15, Row8, Column6)	42980.43	45473.00	21268.95	0.02	0.49	1209.00	1488.25	1209.00	878.68	0.09	0.59	100.00	100.00	37.47	44264.00	41771.43	50244560.00	47.22	10351.09	10091.00
15	7	8	15659.00	18503.00	148.20	0	Spot (Block15, Row8, Column7)	26188.78	24369.00	13547.83	0.03	0.52	1186.00	1335.58	1186.00	603.21	0.05	0.45	100.00	100.00	0.50	23183.00	25002.78	15739458.00	41.20	5936.31	4876.00
15	8	8	15941.00	18506.00	160.00	0	Spot (Block15, Row8, Column8)	64096.68	65535.00	5785.95	0.01	0.09	1179.00	1259.07	1179.00	408.99	0.03	0.32	100.00	100.00	92.38	64356.00	62917.68	45444984.00	153.64	16368.85	13727.50
16	1	1	18373.00	16417.00	160.10	0	Spot (Block16, Row1, Column1)	55821.95	65535.00	13338.56	0.07	0.24	734.00	825.45	734.00	338.03	0.05	0.41	100.00	100.00	55.92	64801.00	55087.95	39633936.00	162.70	12486.26	10655.50
16	2	1	18666.00	16422.00	154.85	0	Spot (Block16, Row1, Column2)	14934.78	14350.50	7352.01	0.02	0.49	737.00	820.19	737.00	289.33	0.05	0.35	100.00	100.00	0.00	13613.50	14197.78	9856957.00	48.78	3449.18	3239.00
16	3	1	18970.00	16421.00	149.85	0	Spot (Block16, Row1, Column3)	7950.11	6873.50	4969.71	0.06	0.63	718.00	756.56	718.00	149.79	0.02	0.20	100.00	100.00	0.00	6155.50	7232.11	4897266.00	48.02	2149.34	1921.00
16	4	1	19264.00	16426.00	149.05	0	Spot (Block16, Row1, Column4)	11593.30	11220.00	5493.20	0.01	0.47	709.00	756.88	709.00	166.82	0.03	0.22	100.00	100.00	0.00	10511.00	10884.30	7025538.00	64.96	2960.76	2485.00
16	5	1	19571.00	16428.00	153.50	0	Spot (Block16, Row1, Column5)	20521.47	16920.00	14795.59	0.08	0.72	714.00	761.49	714.00	179.04	0.03	0.24	100.00	100.00	0.00	16206.00	19807.47	13277389.00	110.37	3712.45	3369.00
16	6	1	19862.00	16429.00	151.25	0	Spot (Block16, Row1, Column6)	27596.02	25638.00	13997.96	0.03	0.51	721.00	773.97	721.00	316.36	0.03	0.41	100.00	100.00	0.32	24917.00	26875.02	17413092.00	84.78	5652.23	4606.00
16	7	1	20161.00	16431.00	152.80	0	Spot (Block16, Row1, Column7)	51958.34	65535.00	17099.43	0.10	0.33	730.00	782.50	730.00	230.79	0.03	0.29	100.00	100.00	50.86	64805.00	51228.34	33201628.00	221.74	10694.80	8477.00
16	8	1	20472.00	16432.00	156.10	0	Spot (Block16, Row1, Column8)	2818.62	2754.50	938.48	0.01	0.33	735.00	768.04	735.00	174.98	0.02	0.23	100.00	100.00	0.00	2019.50	2083.62	1905390.00	11.72	1282.35	1194.00
16	1	2	18366.00	16719.00	147.00	-50	Spot (Block16, Row2, Column1)	943.02	811.00	801.69	0.07	0.85	733.00	796.50	733.00	282.56	0.04	0.35	7.00	3.00	0.00	78.00	210.02	556383.00	0.52	832.83	805.50
16	2	2	18667.00	16725.00	136.20	0	Spot (Block16, Row2, Column2)	10209.00	10165.00	3606.38	0.00	0.35	725.00	768.73	725.00	169.97	0.03	0.22	100.00	100.00	0.00	9440.00	9484.00	5145334.00	55.54	2692.58	2531.00
16	3	2	18967.00	16723.00	147.00	-50	Spot (Block16, Row2, Column3)	1364.07	1344.00	233.82	0.01	0.17	728.00	872.29	728.00	1975.76	0.08	2.27	0.00	0.00	0.00	616.00	636.07	806165.00	0.25	1013.54	978.00
16	4	2	19272.00	16729.00	177.85	0	Spot (Block16, Row2, Column4)	6760.89	6771.00	2627.31	0.00	0.39	762.50	938.19	762.50	2038.08	0.09	2.17	94.00	71.00	0.00	6008.50	5998.39	5996906.00	2.86	2091.32	2013.00
16	5	2	19569.00	16729.00	197.85	0	Spot (Block16, Row2, Column5)	11970.69	11249.00	4048.15	0.03	0.34	768.00	856.81	768.00	296.36	0.05	0.35	100.00	100.00	0.00	10481.00	11202.69	13227608.00	37.50	3324.73	3192.00
16	6	2	19860.00	16728.00	153.65	0	Spot (Block16, Row2, Column6)	4023.81	3901.00	1806.02	0.01	0.45	779.00	992.88	779.00	735.49	0.11	0.74	98.00	78.00	0.00	3122.00	3244.81	2591336.00	4.12	1488.86	1297.00
16	7	2	20167.00	16736.00	151.35	0	Spot (Block16, Row2, Column7)	4864.83	4541.00	2249.74	0.03	0.46	768.00	816.43	768.00	236.86	0.03	0.29	100.00	100.00	0.00	3773.00	4096.83	3055115.00	17.09	1696.60	1574.00
16	8	2	20473.00	16730.00	196.75	0	Spot (Block16, Row2, Column8)	823.88	817.00	62.72	0.00	0.08	759.00	804.07	759.00	309.11	0.03	0.38	0.00	0.00	0.00	58.00	64.88	899673.00	0.06	773.19	777.50
16	1	3	18367.00	17018.00	154.75	0	Spot (Block16, Row3, Column1)	19200.10	16409.50	12199.03	0.07	0.64	738.00	778.06	738.00	172.38	0.02	0.22	100.00	100.00	0.00	15671.50	18462.10	12633664.00	106.87	3985.01	3398.00
16	2	3	18668.00	17026.00	156.10	0	Spot (Block16, Row3, Column2)	1862.64	1776.50	506.61	0.02	0.27	743.00	821.31	743.00	312.90	0.04	0.38	97.00	82.00	0.00	1033.50	1119.64	1247967.00	3.33	1037.52	999.00
16	3	3	18960.00	17025.00	153.05	0	Spot (Block16, Row3, Column3)	8483.00	6477.00	9152.96	0.12	1.08	758.00	904.39	758.00	1989.64	0.08	2.20	86.00	62.00	1.24	5719.00	7725.00	5480020.00	3.81	2238.72	1750.00
16	4	3	19268.00	17029.00	152.40	0	Spot (Block16, Row3, Column4)	35724.94	33702.50	18848.13	0.03	0.53	758.00	888.60	758.00	1818.02	0.07	2.05	100.00	100.00	8.81	32944.50	34966.94	22721120.00	19.16	6917.20	5498.00
16	5	3	19567.00	17008.00	145.40	0	Spot (Block16, Row3, Column5)	8493.48	3552.00	14583.74	0.38	1.72	774.00	982.53	774.00	675.36	0.10	0.69	90.00	74.00	4.02	2778.00	7719.48	4858272.00	11.12	2322.47	1366.00
16	6	3	19865.00	17030.00	219.00	0	Spot (Block16, Row3, Column6)	52474.34	65332.00	15423.22	0.10	0.29	853.00	1338.96	853.00	1063.03	0.20	0.79	100.00	100.00	49.16	64479.00	51621.34	71628144.00	48.10	12433.66	12072.00
16	7	3	20169.00	17035.00	150.45	0	Spot (Block16, Row3, Column7)	13665.40	12387.50	8333.71	0.04	0.61	812.00	1031.71	812.00	726.81	0.10	0.70	100.00	100.00	0.00	11575.50	12853.40	8417886.00	17.38	3262.48	2849.00
16	8	3	20468.00	17037.00	165.75	0	Spot (Block16, Row3, Column8)	54770.28	65535.00	14407.67	0.08	0.26	791.00	883.59	791.00	465.45	0.05	0.53	100.00	100.00	51.71	64744.00	53979.28	41625792.00	115.77	10966.57	9901.00
16	1	4	18365.00	17322.00	152.85	0	Spot (Block16, Row4, Column1)	33822.24	32614.50	18211.06	0.02	0.54	757.00	838.57	757.00	311.30	0.04	0.37	100.00	100.00	5.80	31857.50	33065.24	21578628.00	105.96	6592.25	5395.00
16	2	4	18662.00	17325.00	181.35	0	Spot (Block16, Row4, Column2)	21297.23	19249.50	11798.63	0.04	0.55	807.00	983.88	807.00	563.57	0.09	0.57	100.00	100.00	0.00	18442.50	20490.23	19636044.00	36.04	4512.15	4436.00
16	3	4	18963.00	17328.00	156.85	0	Spot (Block16, Row4, Column3)	61025.18	65535.00	9118.62	0.03	0.15	792.00	949.41	792.00	566.23	0.08	0.60	100.00	100.00	73.56	64743.00	60233.18	41314416.00	106.10	14968.87	12484.00
16	4	4	19254.00	17334.00	155.55	0	Spot (Block16, Row4, Column4)	1339.05	1322.00	227.16	0.01	0.17	753.00	792.74	753.00	221.60	0.02	0.28	97.00	73.00	0.00	569.00	586.05	894484.00	2.47	911.25	883.00
16	5	4	19551.00	17308.00	153.15	0	Spot (Block16, Row4, Column5)	5025.57	2372.00	8752.98	0.33	1.74	747.00	847.60	747.00	401.89	0.05	0.47	88.00	73.00	0.47	1625.00	4278.57	3231443.00	10.40	1818.12	1110.50
16	6	4	19869.00	17325.00	202.55	0	Spot (Block16, Row4, Column6)	12708.70	12712.50	3710.41	0.00	0.29	819.00	1076.91	819.00	766.46	0.12	0.71	100.00	100.00	0.00	11893.50	11889.70	14843762.00	15.18	3400.79	3208.00
16	7	4	20162.00	17332.00	150.90	0	Spot (Block16, Row4, Column7)	12298.05	9898.00	8825.50	0.09	0.72	850.00	1035.46	850.00	617.46	0.09	0.60	100.00	91.00	0.00	9048.00	11448.05	7624789.00	18.24	2826.07	2422.00
16	8	4	20464.00	17344.00	153.10	0	Spot (Block16, Row4, Column8)	3986.70	3846.00	1662.30	0.02	0.42	805.00	877.35	805.00	341.71	0.04	0.39	100.00	99.00	0.00	3041.00	3181.70	2579393.00	9.10	1535.23	1414.50
16	1	5	18368.00	17625.00	151.20	0	Spot (Block16, Row5, Column1)	27350.77	23780.00	16329.83	0.06	0.60	794.00	1078.81	794.00	836.79	0.13	0.78	100.00	100.00	0.64	22986.00	26556.77	17176288.00	31.40	5410.60	4340.00
16	2	5	18660.00	17623.00	165.20	0	Spot (Block16, Row5, Column2)	56664.38	65535.00	13436.97	0.06	0.24	886.00	1277.26	886.00	1010.98	0.16	0.79	100.00	100.00	58.05	64649.00	55778.38	42951996.00	54.79	11422.13	10298.50
16	3	5	18965.00	17626.00	167.00	0	Spot (Block16, Row5, Column3)	47604.65	52560.50	18314.50	0.04	0.38	831.00	1071.71	831.00	707.19	0.11	0.66	100.00	100.00	41.60	51729.50	46773.65	36846308.00	65.80	8130.48	7448.00
16	4	5	19264.00	17629.00	149.40	0	Spot (Block16, Row5, Column4)	15326.98	14062.50	8834.99	0.04	0.58	767.00	871.87	767.00	460.89	0.06	0.53	100.00	100.00	0.00	13295.50	14559.98	9349460.00	31.36	3608.79	3146.00
16	5	5	19566.00	17626.00	157.05	0	Spot (Block16, Row5, Column5)	62254.12	65535.00	7439.74	0.02	0.12	744.00	824.48	744.00	336.01	0.04	0.41	100.00	100.00	78.50	64791.00	61510.12	42270932.00	182.82	15257.24	12853.50
16	6	5	19865.00	17625.00	150.80	0	Spot (Block16, Row5, Column6)	4342.18	4067.00	1880.09	0.03	0.43	800.00	989.34	800.00	704.90	0.09	0.71	100.00	86.00	0.00	3267.00	3542.18	2700834.00	4.76	1532.64	1379.50
16	7	5	20167.00	17630.00	213.85	0	Spot (Block16, Row5, Column7)	53148.45	65535.00	16044.12	0.09	0.30	875.00	1208.75	875.00	906.84	0.14	0.75	100.00	100.00	55.82	64660.00	52273.45	69412600.00	57.28	12178.80	11618.00
16	8	5	20468.00	17633.00	149.30	0	Spot (Block16, Row5, Column8)	32960.64	29293.00	22272.41	0.05	0.68	813.00	940.09	813.00	529.23	0.06	0.56	100.00	100.00	15.22	28480.00	32147.64	20139000.00	60.50	6170.04	5066.00
16	1	6	18360.00	17923.00	218.50	0	Spot (Block16, Row6, Column1)	48491.83	54000.00	17500.68	0.05	0.36	845.00	1421.38	845.00	1294.43	0.23	0.91	100.00	100.00	42.20	53155.00	47646.83	66191940.00	36.36	11757.02	10886.50
16	2	6	18659.00	17920.00	220.35	0	Spot (Block16, Row6, Column2)	49727.89	57867.50	17495.89	0.07	0.35	886.00	1404.86	886.00	1254.72	0.20	0.89	100.00	100.00	42.64	56981.50	48841.89	68923448.00	38.51	11631.61	11362.50
16	3	6	18953.00	17924.00	150.90	0	Spot (Block16, Row6, Column3)	46472.59	50350.50	18855.28	0.03	0.41	810.00	1042.50	810.00	778.20	0.11	0.75	100.00	100.00	37.14	49540.50	45662.59	28906136.00	58.38	9649.63	7469.00
16	4	6	19265.00	17923.00	149.35	0	Spot (Block16, Row6, Column4)	4371.52	4027.00	1965.48	0.04	0.45	771.00	809.88	771.00	219.16	0.02	0.27	100.00	100.00	0.00	3256.00	3600.52	2653513.00	16.25	1671.06	1457.00
16	5	6	19560.00	17928.00	155.10	0	Spot (Block16, Row6, Column5)	58864.81	65535.00	11815.19	0.05	0.20	761.00	856.91	761.00	361.93	0.05	0.42	100.00	100.00	69.83	64774.00	58103.81	39027708.00	160.27	12621.69	10197.00
16	6	6	19861.00	17928.00	162.65	0	Spot (Block16, Row6, Column6)	2176.74	1931.00	942.78	0.05	0.43	817.00	990.04	817.00	705.38	0.08	0.71	69.00	39.00	0.00	1114.00	1359.74	1589017.00	1.68	1059.49	1047.00
16	7	6	20161.00	17932.00	152.05	0	Spot (Block16, Row6, Column7)	27008.81	24605.00	15784.24	0.04	0.58	854.00	1049.27	854.00	728.26	0.09	0.69	100.00	100.00	0.16	23751.00	26154.81	17042560.00	35.65	5662.81	4951.50
16	8	6	20466.00	17937.00	151.35	0	Spot (Block16, Row6, Column8)	31592.52	27706.50	20606.47	0.06	0.65	821.00	899.86	821.00	404.67	0.04	0.45	100.00	100.00	7.48	26885.50	30771.52	19840148.00	75.85	6278.00	5016.50
16	1	7	18359.00	18221.00	172.05	0	Spot (Block16, Row7, Column1)	29166.04	25844.00	16639.49	0.05	0.57	787.00	1053.63	787.00	803.12	0.13	0.76	100.00	100.00	1.69	25057.00	28379.04	24120340.00	35.00	5221.87	5147.00
16	2	7	18672.00	18224.00	174.35	0	Spot (Block16, Row7, Column2)	1380.65	1265.00	369.78	0.04	0.27	794.00	955.05	794.00	627.56	0.08	0.66	36.00	2.00	0.00	471.00	586.65	1170787.00	0.68	979.61	959.00
16	3	7	18951.00	18220.00	154.70	0	Spot (Block16, Row7, Column3)	933.99	904.00	120.85	0.01	0.13	785.00	818.68	785.00	203.35	0.02	0.25	15.00	4.00	0.00	119.00	148.99	613634.00	0.57	845.49	831.00
16	4	7	19264.00	18219.00	165.15	0	Spot (Block16, Row7, Column4)	1203.13	1183.00	226.62	0.01	0.19	788.00	856.31	788.00	316.06	0.04	0.37	61.00	22.00	0.00	395.00	415.13	911970.00	1.10	897.24	862.00
16	5	7	19563.00	18228.00	183.55	0	Spot (Block16, Row7, Column5)	5852.47	5609.00	2579.72	0.02	0.44	798.00	1029.16	798.00	784.96	0.11	0.76	100.00	94.00	0.00	4811.00	5054.47	5542293.00	6.14	1937.12	1900.50
16	6	7	19855.00	18227.00	212.30	0	Spot (Block16, Row7, Column6)	50207.12	65535.00	18980.41	0.12	0.38	912.00	1455.97	912.00	1325.63	0.20	0.91	100.00	100.00	52.41	64623.00	49295.12	64667456.00	36.78	11585.88	11196.50
16	7	7	20148.00	18233.00	153.60	0	Spot (Block16, Row7, Column7)	37256.27	37640.00	17285.09	0.00	0.46	875.00	1167.17	875.00	948.54	0.13	0.81	100.00	100.00	7.10	36765.00	36381.27	24142112.00	38.05	7436.09	6382.00
16	8	7	20459.00	18235.00	199.75	0	Spot (Block16, Row7, Column8)	20161.92	20446.50	5298.51	0.01	0.26	836.00	955.88	836.00	433.88	0.06	0.45	100.00	100.00	0.00	19610.50	19325.92	22702332.00	44.27	5265.94	5023.00
16	1	8	18348.00	18511.00	148.85	0	Spot (Block16, Row8, Column1)	1480.85	1379.50	565.76	0.03	0.38	781.00	843.03	781.00	350.81	0.03	0.42	76.00	40.00	0.00	598.50	699.85	903319.00	1.82	1007.59	930.00
16	2	8	18656.00	18520.00	154.75	0	Spot (Block16, Row8, Column2)	3586.12	3369.00	1565.18	0.03	0.44	780.00	790.94	780.00	91.85	0.01	0.12	100.00	100.00	0.00	2589.00	2806.12	2366836.00	30.43	1421.67	1299.00
16	3	8	18947.00	18523.00	152.35	0	Spot (Block16, Row8, Column3)	10461.14	8685.50	7224.18	0.08	0.69	770.00	813.99	770.00	319.67	0.02	0.39	100.00	100.00	0.00	7915.50	9691.14	6632362.00	30.18	2536.06	2271.50
16	4	8	19255.00	18525.00	164.75	0	Spot (Block16, Row8, Column4)	61926.34	65535.00	9232.17	0.02	0.15	807.00	901.90	807.00	442.98	0.05	0.49	100.00	100.00	78.12	64728.00	61119.34	46692920.00	137.76	13767.66	11210.00
16	5	8	19545.00	18519.00	156.25	0	Spot (Block16, Row8, Column5)	1242.37	1210.00	229.95	0.01	0.19	810.00	1009.62	810.00	720.72	0.10	0.71	11.00	0.00	0.00	400.00	432.37	832385.00	0.32	919.86	891.00
16	6	8	19861.00	18530.00	219.70	0	Spot (Block16, Row8, Column6)	51573.68	65535.00	16974.51	0.10	0.33	878.00	1328.42	878.00	1211.66	0.18	0.91	100.00	100.00	53.08	64657.00	50695.68	71223992.00	41.47	11820.62	11519.50
16	7	8	20159.00	18534.00	149.65	0	Spot (Block16, Row8, Column7)	14143.02	13251.50	7196.01	0.03	0.51	852.00	1054.85	852.00	720.51	0.09	0.68	100.00	100.00	0.00	12399.50	13291.02	8570672.00	18.17	3810.40	3401.00
16	8	8	20444.00	18532.00	161.40	0	Spot (Block16, Row8, Column8)	63838.12	65535.00	6375.37	0.01	0.10	880.00	983.68	880.00	432.60	0.05	0.44	100.00	100.00	91.36	64655.00	62958.12	45836212.00	145.29	16147.83	14120.50
17	1	1	4840.00	20833.00	155.75	0	Spot (Block17, Row1, Column1)	55729.34	65535.00	13438.93	0.07	0.24	2311.00	2384.75	2311.00	405.21	0.01	0.17	100.00	100.00	57.55	63224.00	53418.34	37283244.00	131.65	13985.41	12620.50
17	2	1	5133.00	20840.00	145.95	0	Spot (Block17, Row1, Column2)	34301.31	31784.50	18479.88	0.03	0.54	2269.00	2333.46	2269.00	385.88	0.01	0.17	100.00	100.00	8.97	29515.50	32032.31	19894808.00	82.84	8518.55	7560.00
17	3	1	5444.00	20841.00	146.60	0	Spot (Block17, Row1, Column3)	10204.87	9224.00	5340.98	0.04	0.52	2279.00	2305.24	2279.00	277.67	0.00	0.12	100.00	100.00	0.00	6945.00	7925.87	5969847.00	28.45	3845.64	3514.00
17	4	1	5731.00	20845.00	144.50	0	Spot (Block17, Row1, Column4)	24098.50	21608.50	13543.49	0.05	0.56	2294.00	2337.85	2294.00	328.87	0.01	0.14	100.00	100.00	0.18	19314.50	21804.50	13736147.00	66.17	6377.65	5571.00
17	5	1	6041.00	20841.00	145.20	0	Spot (Block17, Row1, Column5)	29634.36	26506.00	19669.68	0.05	0.66	2285.00	2324.82	2285.00	328.20	0.01	0.14	100.00	100.00	4.89	24221.00	27349.36	16980492.00	83.21	7011.02	5891.00
17	6	1	6329.00	20846.00	144.60	0	Spot (Block17, Row1, Column6)	36409.78	33496.00	18011.24	0.04	0.49	2295.00	2358.54	2295.00	365.63	0.01	0.16	100.00	100.00	9.46	31201.00	34114.78	20790040.00	93.13	9039.70	7770.00
17	7	1	6633.00	20848.00	146.30	0	Spot (Block17, Row1, Column7)	56178.08	65535.00	13402.63	0.07	0.24	2301.00	2366.65	2301.00	381.37	0.01	0.16	100.00	100.00	60.27	63234.00	53877.08	32808244.00	141.10	16448.45	13814.00
17	8	1	6943.00	20846.00	204.00	0	Spot (Block17, Row1, Column8)	2867.74	2841.00	415.56	0.00	0.14	2249.00	2282.51	2249.00	303.59	0.01	0.13	76.00	49.00	0.00	592.00	618.74	3392531.00	1.93	2500.88	2509.00
17	1	2	4845.00	21125.00	187.70	0	Spot (Block17, Row2, Column1)	2502.84	2525.00	184.74	0.00	0.07	2270.00	2373.09	2270.00	1082.12	0.02	0.46	0.00	0.00	0.00	255.00	232.84	2477812.00	0.12	2340.96	2293.00
17	2	2	5128.00	21142.00	125.00	0	Spot (Block17, Row2, Column2)	18288.89	17916.00	6470.12	0.01	0.35	2250.00	2304.86	2250.00	330.53	0.01	0.14	100.00	100.00	0.00	15666.00	16038.89	7571600.00	48.36	5974.00	5583.00
17	3	2	5440.00	21141.00	154.60	0	Spot (Block17, Row2, Column3)	3980.15	3812.00	852.00	0.02	0.21	2291.00	2334.52	2291.00	348.37	0.01	0.15	98.00	91.00	0.00	1521.00	1689.15	2614961.00	4.72	2692.28	2682.50
17	4	2	5742.00	21149.00	190.25	0	Spot (Block17, Row2, Column4)	8930.37	8367.00	3623.51	0.03	0.41	2313.00	2400.27	2313.00	421.44	0.02	0.18	100.00	100.00	0.00	6054.00	6617.37	9135768.00	15.49	4210.26	4187.00
17	5	2	6039.00	21144.00	166.60	0	Spot (Block17, Row2, Column5)	22594.82	22150.50	9706.43	0.01	0.43	2290.00	2352.85	2290.00	374.88	0.01	0.16	100.00	100.00	0.00	19860.50	20304.82	17443204.00	54.00	6958.25	6394.00
17	6	2	6330.00	21145.00	146.65	0	Spot (Block17, Row2, Column6)	8286.45	8034.00	3435.99	0.01	0.41	2296.00	2404.25	2296.00	616.26	0.02	0.26	100.00	100.00	0.00	5738.00	5990.45	4864146.00	9.54	3571.27	3340.00
17	7	2	6637.00	21152.00	147.10	0	Spot (Block17, Row2, Column7)	7263.09	6741.00	2859.77	0.03	0.39	2290.00	2366.22	2290.00	657.69	0.01	0.28	100.00	97.00	0.00	4451.00	4973.09	4328804.00	7.45	3521.48	3337.50
17	8	2	6967.00	21151.00	198.80	0	Spot (Block17, Row2, Column8)	2528.07	2490.50	310.33	0.01	0.12	2290.00	2379.63	2290.00	704.54	0.02	0.30	3.00	0.00	0.00	200.50	238.07	2831441.00	0.21	2405.74	2350.50
17	1	3	4835.00	21433.00	143.90	0	Spot (Block17, Row3, Column1)	35536.82	33418.00	19690.59	0.03	0.55	2231.00	2337.63	2231.00	1045.09	0.02	0.45	100.00	100.00	10.04	31187.00	33305.82	20184968.00	31.77	8289.62	7077.00
17	2	3	5134.00	21442.00	144.50	0	Spot (Block17, Row3, Column2)	6549.64	6489.00	2075.91	0.00	0.32	2297.00	2418.15	2297.00	562.92	0.02	0.23	100.00	99.00	0.00	4192.00	4252.64	3707094.00	7.34	3301.27	3187.00
17	3	3	5427.00	21436.00	140.25	0	Spot (Block17, Row3, Column3)	25941.90	24129.00	13767.05	0.03	0.53	2294.00	2349.27	2294.00	393.35	0.01	0.17	100.00	100.00	4.11	21835.00	23647.90	13878918.00	59.98	8367.86	7294.50
17	4	3	5735.00	21446.00	144.85	0	Spot (Block17, Row3, Column4)	49386.48	57033.00	17528.60	0.06	0.35	2260.00	2335.46	2260.00	394.42	0.01	0.17	100.00	100.00	42.48	54773.00	47126.48	28249244.00	119.29	12346.01	10273.00
17	5	3	6034.00	21445.00	140.50	0	Spot (Block17, Row3, Column5)	13480.27	12556.50	6327.70	0.03	0.47	2287.00	2419.14	2287.00	713.95	0.02	0.30	100.00	100.00	0.00	10269.50	11193.27	7198465.00	15.49	4851.20	4553.00
17	6	3	6339.00	21446.00	235.65	0	Spot (Block17, Row3, Column6)	50346.86	48459.00	14416.44	0.02	0.29	2308.00	2549.18	2308.00	981.33	0.04	0.38	100.00	100.00	40.89	46151.00	48038.86	80656312.00	48.71	15272.44	15006.00
17	7	3	6640.00	21450.00	145.65	0	Spot (Block17, Row3, Column7)	17714.38	15569.00	10515.73	0.06	0.59	2291.00	2449.68	2291.00	688.21	0.03	0.28	100.00	100.00	0.00	13278.00	15423.38	10309769.00	22.18	5271.94	4766.50
17	8	3	6932.00	21457.00	156.90	0	Spot (Block17, Row3, Column8)	38780.69	37190.00	16076.87	0.02	0.41	2324.00	2455.39	2324.00	550.77	0.02	0.22	100.00	100.00	9.68	34866.00	36456.69	26448500.00	65.95	9750.34	9039.50
17	1	4	4832.00	21736.00	144.35	0	Spot (Block17, Row4, Column1)	47709.36	53951.50	18728.91	0.05	0.39	2231.00	2379.34	2231.00	594.61	0.03	0.25	100.00	100.00	40.07	51720.50	45478.36	26908232.00	76.23	12400.80	11286.00
17	2	4	5134.00	21743.00	164.85	0	Spot (Block17, Row4, Column2)	30594.04	28880.00	14466.78	0.03	0.47	2326.00	2619.40	2326.00	866.02	0.05	0.33	100.00	100.00	1.33	26554.00	28268.04	23006724.00	32.30	7746.52	7593.00
17	3	4	5433.00	21740.00	156.30	0	Spot (Block17, Row4, Column3)	64588.65	65535.00	3951.49	0.01	0.06	2307.00	2548.85	2307.00	833.46	0.04	0.33	100.00	100.00	91.39	63228.00	62281.65	43533156.00	74.44	20073.27	17293.00
17	4	4	5726.00	21755.00	189.05	0	Spot (Block17, Row4, Column4)	2934.22	2884.00	416.20	0.01	0.14	2213.00	2293.44	2213.00	376.73	0.02	0.16	75.00	43.00	0.00	671.00	721.22	2948887.00	1.70	2504.06	2492.00
17	5	4	6028.00	21745.00	143.15	0	Spot (Block17, Row4, Column5)	9891.92	7194.00	9973.05	0.14	1.01	2233.50	2299.95	2233.50	374.16	0.01	0.16	100.00	99.00	1.26	4960.50	7658.42	5509797.00	20.29	4078.25	3178.00
17	6	4	6335.00	21747.00	174.80	0	Spot (Block17, Row4, Column6)	33358.30	33310.50	13615.28	0.00	0.41	2298.00	2465.94	2298.00	807.82	0.03	0.33	100.00	100.00	0.71	31012.50	31060.30	28287836.00	38.24	9706.72	8577.00
17	7	4	6627.00	21751.00	146.05	0	Spot (Block17, Row4, Column7)	17198.29	14350.00	11340.98	0.08	0.66	2329.00	2502.82	2329.00	806.49	0.03	0.32	100.00	94.00	0.00	12021.00	14869.29	10043801.00	18.22	4891.86	4400.50
17	8	4	6931.00	21759.00	149.05	0	Spot (Block17, Row4, Column8)	6803.47	6126.00	2534.96	0.05	0.37	2339.00	2440.82	2339.00	588.58	0.02	0.24	99.00	93.00	0.00	3787.00	4464.47	4116098.00	7.41	3447.25	3268.00
17	1	5	4835.00	22042.00	144.70	0	Spot (Block17, Row5, Column1)	48297.85	61413.00	19919.80	0.10	0.41	2302.00	2518.45	2302.00	805.94	0.04	0.32	100.00	100.00	47.80	59111.00	45995.85	27385040.00	56.80	12467.35	10594.00
17	2	5	5129.00	22039.00	155.55	0	Spot (Block17, Row5, Column2)	37347.83	36549.00	15536.84	0.01	0.42	2392.00	2779.42	2392.00	1067.33	0.07	0.38	100.00	100.00	3.44	34157.00	34955.83	24985732.00	32.39	8892.57	8532.50
17	3	5	5432.00	22042.00	156.00	0	Spot (Block17, Row5, Column3)	55988.44	65535.00	13950.98	0.07	0.25	2326.00	2647.52	2326.00	927.44	0.06	0.35	100.00	100.00	60.00	63209.00	53662.44	37512568.00	57.51	12689.14	12013.00
17	4	5	5730.00	22043.00	143.20	0	Spot (Block17, Row5, Column4)	23874.43	22053.00	12610.96	0.03	0.53	2287.00	2430.91	2287.00	626.74	0.03	0.26	100.00	100.00	0.00	19766.00	21587.43	13441302.00	34.21	6650.38	5771.50
17	5	5	6034.00	22043.00	156.05	0	Spot (Block17, Row5, Column5)	64455.31	65535.00	5065.67	0.01	0.08	2291.00	2378.10	2291.00	461.29	0.02	0.19	100.00	100.00	93.29	63244.00	62164.31	43249916.00	134.57	19556.01	15854.00
17	6	5	6333.00	22047.00	146.05	0	Spot (Block17, Row5, Column6)	9887.80	9494.00	4036.68	0.02	0.41	2327.00	2518.09	2327.00	833.19	0.03	0.33	100.00	99.00	0.00	7167.00	7560.80	5734926.00	8.85	4032.20	3856.00
17	7	5	6633.00	22049.00	239.55	0	Spot (Block17, Row5, Column7)	57034.11	65535.00	12862.75	0.06	0.23	2497.00	2810.51	2497.00	1593.46	0.05	0.57	100.00	100.00	55.68	63038.00	54537.11	94335320.00	34.03	15463.67	15577.00
17	8	5	6941.00	22050.00	155.85	0	Spot (Block17, Row5, Column8)	35087.09	31555.00	23234.97	0.05	0.66	2350.00	2586.97	2350.00	2000.74	0.04	0.77	98.00	91.00	22.99	29205.00	32737.09	23508456.00	16.24	8229.25	4681.00
17	1	6	4828.00	22341.00	230.35	0	Spot (Block17, Row6, Column1)	43444.58	34793.00	18190.59	0.10	0.42	2420.00	2880.26	2420.00	1302.95	0.08	0.45	100.00	100.00	33.92	32373.00	41024.58	66340384.00	31.13	14496.84	14258.50
17	2	6	5132.00	22337.00	241.50	0	Spot (Block17, Row6, Column2)	55250.82	61283.00	12846.67	0.05	0.23	2392.00	2803.74	2392.00	1300.78	0.07	0.46	100.00	100.00	45.84	58891.00	52858.82	93043152.00	40.32	15723.04	14969.00
17	3	6	5423.00	22341.00	144.85	0	Spot (Block17, Row6, Column3)	50382.33	61721.50	17455.85	0.09	0.35	2289.00	2527.03	2289.00	905.27	0.04	0.36	100.00	100.00	47.37	59432.50	48093.33	28718108.00	52.86	13543.02	10906.00
17	4	6	5732.00	22339.00	143.40	0	Spot (Block17, Row6, Column4)	13686.26	12501.50	6895.10	0.04	0.50	2277.00	2348.32	2277.00	387.50	0.01	0.17	100.00	100.00	0.00	10224.50	11409.26	7664307.00	29.26	4609.11	4283.00
17	5	6	6031.00	22344.00	151.90	0	Spot (Block17, Row6, Column5)	64411.49	65535.00	4436.03	0.01	0.07	2312.00	2448.26	2312.00	552.27	0.02	0.23	100.00	100.00	90.08	63223.00	62099.49	40901664.00	112.20	18378.90	15166.00
17	6	6	6335.00	22345.00	153.30	0	Spot (Block17, Row6, Column6)	5354.18	4529.00	2250.45	0.07	0.42	2380.00	2522.36	2380.00	728.54	0.03	0.29	89.00	60.00	0.00	2149.00	2974.18	3469507.00	3.89	3033.56	3062.50
17	7	6	6629.00	22347.00	145.85	0	Spot (Block17, Row6, Column7)	34156.28	31878.50	19238.88	0.03	0.56	2431.00	2611.98	2431.00	1320.65	0.03	0.51	100.00	100.00	7.61	29447.50	31725.28	19742372.00	23.89	8283.71	7216.50
17	8	6	6935.00	22354.00	144.30	0	Spot (Block17, Row6, Column8)	36036.69	33748.00	20918.53	0.03	0.58	2306.00	2438.00	2306.00	1181.95	0.02	0.48	100.00	100.00	15.09	31442.00	33730.69	20540968.00	28.43	8964.58	7547.00
17	1	7	4828.00	22636.00	153.65	0	Spot (Block17, Row7, Column1)	41533.31	38894.00	18083.50	0.03	0.44	2399.00	2764.19	2399.00	1186.87	0.06	0.43	100.00	100.00	18.83	36495.00	39134.31	26913704.00	32.66	9286.39	8817.00
17	2	7	5128.00	22640.00	195.40	0	Spot (Block17, Row7, Column2)	3029.91	2908.00	470.56	0.02	0.16	2319.00	2585.15	2319.00	1065.97	0.05	0.41	23.00	0.00	0.00	589.00	710.91	3272308.00	0.42	2625.33	2629.00
17	3	7	5414.00	22647.00	204.10	0	Spot (Block17, Row7, Column3)	2572.23	2524.00	302.51	0.01	0.12	2222.00	2299.74	2222.00	417.50	0.01	0.18	35.00	5.00	0.00	302.00	350.23	3040370.00	0.65	2385.41	2296.00
17	4	7	5728.00	22645.00	197.65	0	Spot (Block17, Row7, Column4)	2800.18	2740.50	413.99	0.01	0.15	2239.00	2386.39	2239.00	629.41	0.03	0.26	32.00	8.00	0.00	501.50	561.18	3102600.00	0.66	2453.86	2446.00
17	5	7	6031.00	22649.00	188.35	0	Spot (Block17, Row7, Column5)	8717.02	7756.00	3954.95	0.05	0.45	2352.00	2623.85	2352.00	1002.53	0.05	0.38	100.00	91.00	0.00	5404.00	6365.02	8708300.00	6.08	4012.12	3993.00
17	6	7	6326.00	22648.00	237.60	0	Spot (Block17, Row7, Column6)	55041.48	65535.00	13870.45	0.08	0.25	2520.00	2936.09	2520.00	1318.11	0.07	0.45	100.00	100.00	52.55	63015.00	52521.48	89663440.00	39.53	15459.17	14633.00
17	7	7	6620.00	22652.00	145.20	0	Spot (Block17, Row7, Column7)	44090.34	44449.00	17386.49	0.00	0.39	2433.00	2627.37	2433.00	876.95	0.03	0.33	100.00	100.00	22.69	42016.00	41657.34	25263892.00	47.28	12025.26	10137.00
17	8	7	6931.00	22653.00	178.10	0	Spot (Block17, Row7, Column8)	54540.34	61383.50	12999.02	0.05	0.24	2319.00	2442.63	2319.00	543.43	0.02	0.22	100.00	100.00	42.19	59064.50	52221.34	48214028.00	95.87	14544.50	12184.00
17	1	8	4815.00	22946.00	196.15	0	Spot (Block17, Row8, Column1)	2996.31	2799.00	640.66	0.03	0.21	2404.00	2532.61	2404.00	770.91	0.02	0.30	28.00	4.00	0.00	395.00	592.31	3256985.00	0.60	2617.70	2590.50
17	2	8	5126.00	22936.00	148.05	0	Spot (Block17, Row8, Column2)	6044.18	5898.00	1882.09	0.01	0.31	2382.00	2424.24	2382.00	632.23	0.01	0.26	100.00	91.00	0.00	3516.00	3662.18	3632552.00	5.73	3283.09	3261.00
17	3	8	5420.00	22939.00	144.00	0	Spot (Block17, Row8, Column3)	16298.73	13599.00	10482.11	0.08	0.64	2326.00	2444.77	2326.00	622.98	0.02	0.25	99.00	98.00	0.00	11273.00	13972.73	9192482.00	22.24	4841.93	4380.00
17	4	8	5726.00	22944.00	156.15	0	Spot (Block17, Row8, Column4)	55942.26	65535.00	14134.64	0.07	0.25	2354.00	2577.64	2354.00	868.86	0.04	0.34	100.00	100.00	58.40	63181.00	53588.26	37649460.00	61.42	13206.73	11623.00
17	5	8	6025.00	22932.00	234.85	0	Spot (Block17, Row8, Column5)	2686.52	2599.00	634.30	0.01	0.24	2428.00	2711.64	2428.00	1044.52	0.05	0.39	3.00	0.00	0.00	171.00	258.52	4279623.00	-0.02	2712.84	2347.50
17	6	8	6329.00	22947.00	229.50	0	Spot (Block17, Row8, Column6)	49747.30	52670.00	16277.92	0.02	0.33	2564.00	2882.83	2564.00	1207.43	0.05	0.42	100.00	100.00	45.50	50106.00	47183.30	75218624.00	38.81	15159.24	14969.50
17	7	8	6628.00	22949.00	139.95	0	Spot (Block17, Row8, Column7)	20752.36	19777.00	9789.88	0.02	0.47	2505.00	2706.59	2505.00	1092.66	0.03	0.40	100.00	100.00	0.00	17272.00	18247.36	10957247.00	16.52	6724.14	5754.00
17	8	8	6912.00	22952.00	154.05	0	Spot (Block17, Row8, Column8)	64680.25	65535.00	4252.87	0.01	0.07	2496.00	2638.32	2496.00	888.22	0.02	0.34	100.00	100.00	94.29	63039.00	62184.25	41913184.00	69.85	19684.83	18393.50
18	1	1	9343.00	20863.00	157.05	0	Spot (Block18, Row1, Column1)	56646.22	65535.00	12847.53	0.06	0.23	1265.00	1329.70	1265.00	360.73	0.02	0.27	100.00	100.00	59.23	64270.00	55381.22	38349820.00	153.35	14121.44	11417.00
18	2	1	9637.00	20869.00	147.95	0	Spot (Block18, Row1, Column2)	16249.72	15771.00	7699.70	0.01	0.47	1254.00	1311.86	1254.00	285.62	0.02	0.22	100.00	100.00	0.00	14517.00	14995.72	9652336.00	52.30	4317.90	4057.00
18	3	1	9944.00	20871.00	145.25	0	Spot (Block18, Row1, Column3)	8542.83	7913.00	4598.90	0.03	0.54	1268.00	1296.62	1268.00	251.12	0.01	0.19	100.00	100.00	0.00	6645.00	7274.83	4912125.00	28.86	2837.27	2453.00
18	4	1	10231.00	20871.00	145.75	0	Spot (Block18, Row1, Column4)	12453.75	12398.50	5471.04	0.00	0.44	1259.00	1301.19	1259.00	252.75	0.01	0.19	100.00	100.00	0.00	11139.50	11194.75	7223177.00	44.12	3833.69	3414.00
18	5	1	10541.00	20869.00	147.50	0	Spot (Block18, Row1, Column5)	15654.29	13351.50	10600.72	0.07	0.68	1215.00	1271.42	1215.00	214.31	0.02	0.17	100.00	100.00	0.00	12136.50	14439.29	9329955.00	67.11	3601.54	3317.00
18	6	1	10833.00	20873.00	144.95	0	Spot (Block18, Row1, Column6)	25786.38	24598.00	13320.19	0.02	0.52	1252.00	1299.66	1252.00	279.13	0.02	0.21	100.00	100.00	0.17	23346.00	24534.38	14775593.00	87.72	6304.18	4817.00
18	7	1	11130.00	20876.00	147.90	0	Spot (Block18, Row1, Column7)	51726.02	65388.00	17102.28	0.10	0.33	1283.00	1330.06	1283.00	292.25	0.02	0.22	100.00	100.00	49.92	64105.00	50443.02	30880644.00	172.44	12530.87	10245.50
18	8	1	11447.00	20875.00	173.65	0	Spot (Block18, Row1, Column8)	2089.66	2037.00	417.48	0.01	0.20	1299.00	1343.21	1299.00	218.70	0.01	0.16	94.00	76.00	0.00	738.00	790.66	1757402.00	3.41	1537.87	1524.50
18	1	2	9344.00	21173.00	212.65	0	Spot (Block18, Row2, Column1)	1376.60	1369.00	132.21	0.00	0.10	1211.50	1284.37	1211.50	278.56	0.03	0.22	18.00	1.00	0.00	157.50	165.10	1773064.00	0.33	1304.57	1295.00
18	2	2	9629.00	21167.00	132.10	0	Spot (Block18, Row2, Column2)	14032.28	13573.50	5125.86	0.01	0.37	1210.00	1265.68	1210.00	212.21	0.02	0.17	100.00	100.00	0.00	12363.50	12822.28	6595171.00	60.16	4139.36	3870.00
18	3	2	9942.00	21166.00	168.50	0	Spot (Block18, Row2, Column3)	2041.19	1879.00	519.97	0.04	0.25	1228.00	1284.41	1228.00	280.74	0.02	0.22	88.00	57.00	0.00	651.00	813.19	1618664.00	2.70	1459.05	1464.00
18	4	2	10240.00	21176.00	182.55	0	Spot (Block18, Row2, Column4)	7418.59	7137.50	3062.11	0.02	0.41	1289.00	1363.49	1289.00	336.39	0.02	0.25	100.00	100.00	0.00	5848.50	6129.59	6928967.00	18.00	2798.75	2752.00
18	5	2	10538.00	21171.00	185.00	0	Spot (Block18, Row2, Column5)	20387.21	20065.00	7055.70	0.01	0.35	1285.00	1402.69	1285.00	526.33	0.04	0.38	100.00	100.00	0.00	18780.00	19102.21	19632872.00	36.07	5553.73	4872.00
18	6	2	10832.00	21164.00	156.35	0	Spot (Block18, Row2, Column6)	3953.40	3613.00	1757.74	0.04	0.44	1301.00	1575.77	1301.00	1041.95	0.08	0.66	75.00	53.00	0.00	2312.00	2652.40	2660638.00	2.28	2003.70	1891.00
18	7	2	11137.00	21179.00	151.75	0	Spot (Block18, Row2, Column7)	5336.68	4825.50	2388.06	0.04	0.45	1293.00	1416.70	1293.00	637.47	0.04	0.45	100.00	91.00	0.00	3532.50	4043.68	3383457.00	6.15	2194.56	2153.50
18	8	2	11450.00	21180.00	252.95	0	Spot (Block18, Row2, Column8)	1401.16	1381.00	151.34	0.01	0.11	1303.00	1376.05	1303.00	444.78	0.02	0.32	1.00	0.00	0.00	78.00	98.16	2607555.00	0.06	1297.15	1261.00
18	1	3	9341.00	21463.00	147.80	0	Spot (Block18, Row3, Column1)	22795.66	20200.00	13543.85	0.05	0.59	1217.00	1284.97	1217.00	458.24	0.02	0.36	100.00	100.00	0.00	18983.00	21578.66	13517825.00	46.94	5517.76	4692.00
18	2	3	9638.00	21469.00	152.80	0	Spot (Block18, Row3, Column2)	2832.59	2632.50	795.26	0.03	0.28	1245.50	1345.59	1245.50	443.59	0.03	0.33	98.00	78.00	0.00	1387.00	1587.09	1824189.00	3.35	1618.17	1614.00
18	3	3	9930.00	21469.00	147.25	0	Spot (Block18, Row3, Column3)	6718.73	6165.50	3719.94	0.04	0.55	1240.00	1286.78	1240.00	238.91	0.02	0.19	100.00	100.00	0.00	4925.50	5478.73	3964050.00	22.74	2486.93	2184.00
18	4	3	10235.00	21466.00	146.40	0	Spot (Block18, Row3, Column4)	30329.86	28032.00	16095.21	0.03	0.53	1266.00	1314.40	1266.00	229.97	0.02	0.17	100.00	100.00	1.55	26766.00	29063.86	17651988.00	126.17	6980.72	5879.00
18	5	3	10518.00	21465.00	166.45	0	Spot (Block18, Row3, Column5)	3802.12	2731.00	4806.15	0.14	1.26	1321.00	1638.71	1321.00	1186.77	0.09	0.72	56.00	28.00	0.00	1410.00	2481.12	2923834.00	1.82	2442.49	1605.00
18	6	3	10837.00	21475.00	241.95	0	Spot (Block18, Row3, Column6)	59195.46	65535.00	13849.53	0.04	0.23	1403.00	2150.11	1403.00	1671.94	0.19	0.78	100.00	100.00	78.43	64132.00	57792.46	100159992.00	34.12	12658.88	12340.00
18	7	3	11143.00	21480.00	147.20	0	Spot (Block18, Row3, Column7)	13036.00	11224.50	7608.36	0.06	0.58	1335.00	1654.33	1335.00	1051.92	0.09	0.64	100.00	93.00	0.00	9889.50	11701.00	7717309.00	10.82	3675.31	3458.00
18	8	3	11434.00	21482.00	171.20	0	Spot (Block18, Row3, Column8)	61261.14	65535.00	10936.63	0.03	0.18	1376.00	1510.79	1376.00	660.80	0.04	0.44	100.00	100.00	82.68	64159.00	59885.14	50234648.00	90.42	14422.79	13043.00
18	1	4	9336.00	21765.00	145.80	0	Spot (Block18, Row4, Column1)	40395.95	39995.00	19480.91	0.00	0.48	1264.00	1362.23	1264.00	451.92	0.03	0.33	100.00	100.00	20.49	38731.00	39131.95	23268168.00	86.37	8854.06	7384.00
18	2	4	9635.00	21770.00	173.50	0	Spot (Block18, Row4, Column2)	28347.66	26434.00	15322.45	0.03	0.54	1313.00	1549.17	1313.00	737.69	0.07	0.48	100.00	100.00	1.18	25121.00	27034.66	23953784.00	36.33	6258.06	6230.00
18	3	4	9932.00	21770.00	151.80	0	Spot (Block18, Row4, Column3)	61371.62	65535.00	8821.26	0.03	0.14	1299.00	1519.63	1299.00	732.49	0.07	0.48	100.00	100.00	75.16	64236.00	60072.62	38787196.00	81.71	15762.90	12919.50
18	4	4	10219.00	21764.00	181.25	0	Spot (Block18, Row4, Column4)	1811.32	1784.00	358.39	0.01	0.20	1242.00	1311.20	1242.00	378.31	0.02	0.29	65.00	26.00	0.00	542.00	569.32	1682720.00	1.32	1409.63	1371.00
18	5	4	10519.00	21779.00	129.80	0	Spot (Block18, Row4, Column5)	8487.72	3218.00	13738.83	0.42	1.62	1277.00	1355.76	1277.00	383.83	0.03	0.28	99.00	97.00	3.39	1941.00	7210.72	3751574.00	18.58	4655.45	2316.00
18	6	4	10836.00	21775.00	186.60	0	Spot (Block18, Row4, Column6)	28372.20	28824.00	10593.63	0.01	0.37	1342.00	1734.18	1342.00	1140.85	0.11	0.66	100.00	100.00	0.00	27482.00	27030.20	27889862.00	23.35	6954.89	6011.00
18	7	4	11128.00	21782.00	148.55	0	Spot (Block18, Row4, Column7)	7225.18	6056.00	4565.09	0.08	0.63	1411.00	1724.23	1411.00	1026.15	0.09	0.60	85.00	71.00	0.00	4645.00	5814.18	4356786.00	5.36	2478.99	2189.00
18	8	4	11433.00	21789.00	155.35	0	Spot (Block18, Row4, Column8)	4784.94	4423.00	1866.82	0.03	0.39	1408.00	1553.40	1408.00	648.32	0.04	0.42	99.00	88.00	0.00	3015.00	3376.94	3177197.00	4.98	2142.07	2098.50
18	1	5	9335.00	22071.00	146.05	0	Spot (Block18, Row5, Column1)	33804.16	30149.00	18793.91	0.05	0.56	1355.00	1803.41	1355.00	1726.19	0.12	0.96	100.00	100.00	8.61	28794.00	32449.16	19640260.00	18.54	7073.55	6310.00
18	2	5	9633.00	22069.00	167.65	0	Spot (Block18, Row5, Column2)	62675.41	65535.00	8407.14	0.02	0.13	1397.00	1837.61	1397.00	1165.78	0.12	0.63	100.00	100.00	87.02	64138.00	61278.41	48761952.00	52.19	15601.28	13970.00
18	3	5	9934.00	22071.00	163.45	0	Spot (Block18, Row5, Column3)	52663.93	65535.00	17109.65	0.09	0.32	1339.00	1661.26	1339.00	955.15	0.09	0.57	100.00	100.00	54.12	64196.00	51324.93	39024312.00	53.40	9852.76	9084.00
18	4	5	10231.00	22076.00	145.15	0	Spot (Block18, Row5, Column4)	19695.69	17661.00	11854.13	0.05	0.60	1289.00	1435.35	1289.00	617.41	0.05	0.43	100.00	100.00	0.00	16372.00	18406.69	11325024.00	29.58	4826.73	3810.00
18	5	5	10533.00	22075.00	150.65	0	Spot (Block18, Row5, Column5)	58554.91	65535.00	12202.68	0.05	0.21	1274.00	1398.21	1274.00	1257.97	0.04	0.90	100.00	100.00	68.44	64261.00	57280.91	36362900.00	45.44	14447.64	12246.00
18	6	5	10845.00	22076.00	219.10	0	Spot (Block18, Row5, Column6)	3590.32	2678.50	2605.17	0.13	0.73	1314.00	1670.33	1314.00	1133.41	0.10	0.68	54.00	36.00	0.00	1364.50	2276.32	4933100.00	1.69	2388.07	1444.00
18	7	5	11132.00	22075.00	232.20	0	Spot (Block18, Row5, Column7)	59688.70	65535.00	12673.11	0.04	0.21	1534.00	2080.56	1534.00	1368.73	0.13	0.66	100.00	100.00	77.79	64001.00	58154.70	92458944.00	42.09	13538.71	13193.00
18	8	5	11437.00	22082.00	146.65	0	Spot (Block18, Row5, Column8)	32159.11	27191.00	22104.08	0.07	0.69	1454.00	1655.64	1454.00	832.64	0.06	0.50	100.00	99.00	14.24	25737.00	30705.11	18973904.00	36.63	6152.75	5163.50
18	1	6	9328.00	22368.00	244.20	0	Spot (Block18, Row6, Column1)	58134.47	65535.00	14174.73	0.05	0.24	1390.00	2045.56	1390.00	1665.39	0.17	0.81	100.00	100.00	70.98	64145.00	56744.47	100166920.00	33.68	12746.51	12092.50
18	2	6	9632.00	22364.00	245.25	0	Spot (Block18, Row6, Column2)	57365.05	65535.00	15051.61	0.06	0.26	1434.00	1986.12	1434.00	1558.25	0.14	0.78	100.00	100.00	68.76	64101.00	55931.05	99529576.00	35.54	13108.54	11919.50
18	3	6	9924.00	22370.00	146.05	0	Spot (Block18, Row6, Column3)	50422.45	61210.00	17732.84	0.08	0.35	1317.00	1607.11	1317.00	1029.37	0.09	0.64	100.00	100.00	46.31	59893.00	49105.45	29396476.00	47.42	11261.03	9976.00
18	4	6	10233.00	22371.00	147.85	0	Spot (Block18, Row6, Column4)	6399.92	5784.00	3019.74	0.04	0.47	1324.00	1441.97	1324.00	1220.93	0.04	0.85	94.00	74.00	0.00	4460.00	5075.92	3820752.00	4.06	2474.14	2328.50
18	5	6	10532.00	22372.00	148.90	0	Spot (Block18, Row6, Column5)	61666.49	65535.00	8617.33	0.03	0.14	1330.00	1533.19	1330.00	1347.06	0.06	0.88	100.00	100.00	77.30	64205.00	60336.49	37493540.00	44.64	16370.01	13467.00
18	6	6	10836.00	22373.00	163.70	0	Spot (Block18, Row6, Column6)	2760.08	2474.50	1058.59	0.05	0.38	1387.00	1628.29	1387.00	947.15	0.07	0.58	52.00	28.00	0.00	1087.50	1373.08	2042461.00	1.19	1641.86	1616.00
18	7	6	11128.00	22376.00	147.30	0	Spot (Block18, Row6, Column7)	40028.83	40672.00	21333.35	0.01	0.53	1499.00	1723.01	1499.00	792.46	0.06	0.46	100.00	100.00	25.68	39173.00	38529.83	23697172.00	48.34	8448.02	6826.00
18	8	6	11437.00	22383.00	148.20	0	Spot (Block18, Row6, Column8)	45512.59	53085.00	21415.47	0.07	0.47	1472.00	1547.88	1472.00	358.53	0.02	0.23	100.00	100.00	42.86	51613.00	44040.59	27398740.00	122.63	9693.92	7668.50
18	1	7	9329.00	22669.00	165.40	0	Spot (Block18, Row7, Column1)	36539.88	34039.00	19404.06	0.03	0.53	1296.00	1606.04	1296.00	949.34	0.09	0.59	100.00	100.00	15.07	32743.00	35243.88	27880048.00	36.80	6862.22	6625.00
18	2	7	9640.00	22674.00	184.00	0	Spot (Block18, Row7, Column2)	2301.97	2039.00	743.38	0.05	0.32	1322.00	1564.83	1322.00	912.29	0.07	0.58	40.00	14.00	0.00	717.00	979.97	2189176.00	0.81	1605.35	1495.00
18	3	7	9897.00	22672.00	219.50	0	Spot (Block18, Row7, Column3)	1584.39	1503.00	543.05	0.02	0.34	1302.00	1415.87	1302.00	665.99	0.04	0.47	3.00	2.00	0.00	201.00	282.39	2192798.00	0.25	1421.75	1401.50
18	4	7	10232.00	22672.00	152.30	0	Spot (Block18, Row7, Column4)	2219.02	2086.00	554.30	0.03	0.25	1342.00	1418.41	1342.00	356.55	0.02	0.25	84.00	53.00	0.00	744.00	877.02	1411295.00	2.25	1594.56	1568.00
18	5	7	10535.00	22676.00	195.10	0	Spot (Block18, Row7, Column5)	10077.54	8911.00	5410.35	0.05	0.54	1405.00	1777.01	1405.00	1242.01	0.10	0.70	100.00	91.00	0.00	7506.00	8672.54	10843437.00	6.68	3458.72	3380.00
18	6	7	10827.00	22678.00	238.25	0	Spot (Block18, Row7, Column6)	57594.73	65535.00	14430.10	0.06	0.25	1582.00	2483.37	1582.00	2373.53	0.20	0.96	100.00	100.00	68.39	63953.00	56012.73	94744448.00	23.22	12672.92	12037.50
18	7	7	11118.00	22682.00	149.50	0	Spot (Block18, Row7, Column7)	52070.50	62429.00	15862.60	0.08	0.30	1592.00	2064.16	1592.00	1864.49	0.11	0.90	100.00	100.00	47.14	60837.00	50478.50	31815304.00	26.82	12782.90	10629.00
18	8	7	11433.00	22675.00	190.40	0	Spot (Block18, Row7, Column8)	54863.06	61049.00	12823.04	0.05	0.23	1509.00	1674.72	1509.00	638.17	0.05	0.38	100.00	100.00	40.61	59540.00	53354.06	56070488.00	83.35	12967.10	11267.00
18	1	8	9323.00	22986.00	127.05	0	Spot (Block18, Row8, Column1)	5762.11	2535.00	10600.53	0.36	1.84	1290.00	1368.65	1290.00	460.34	0.03	0.34	91.00	62.00	1.87	1245.00	4472.11	2460420.00	9.54	2556.29	2007.00
18	2	8	9631.00	22967.00	152.95	0	Spot (Block18, Row8, Column2)	5427.04	5023.50	2382.98	0.03	0.44	1291.00	1315.91	1291.00	156.89	0.01	0.12	100.00	100.00	0.00	3732.50	4136.04	3473308.00	26.20	2091.88	1970.50
18	3	8	9919.00	22968.00	147.40	0	Spot (Block18, Row8, Column3)	10833.85	9057.00	6877.03	0.08	0.63	1290.00	1355.72	1290.00	354.24	0.02	0.26	100.00	100.00	0.00	7767.00	9543.85	6413640.00	26.76	2976.70	2874.50
18	4	8	10225.00	22973.00	166.90	0	Spot (Block18, Row8, Column4)	63883.02	65535.00	6338.12	0.01	0.10	1318.00	1431.02	1318.00	468.60	0.04	0.33	100.00	100.00	90.78	64217.00	62565.02	49190416.00	133.27	17247.26	13485.50
18	5	8	10514.00	22971.00	156.85	0	Spot (Block18, Row8, Column5)	2446.97	2359.00	573.23	0.02	0.23	1367.00	1618.59	1367.00	949.95	0.07	0.59	52.00	9.00	0.00	992.00	1079.97	1656599.00	0.87	1649.39	1630.00
18	6	8	10829.00	22977.00	244.25	0	Spot (Block18, Row8, Column6)	57811.41	65535.00	14949.95	0.05	0.26	1621.00	2148.61	1621.00	1476.96	0.12	0.69	100.00	100.00	72.80	63914.00	56190.41	99668128.00	37.69	12528.19	12018.50
18	7	8	11131.00	22978.00	145.25	0	Spot (Block18, Row8, Column7)	29012.69	27576.00	15362.29	0.02	0.53	1588.00	1899.67	1588.00	1018.82	0.08	0.54	100.00	100.00	0.70	25988.00	27424.69	16682295.00	26.61	6779.38	5934.00
18	8	8	11412.00	22981.00	157.70	0	Spot (Block18, Row8, Column8)	64125.70	65535.00	5784.27	0.01	0.09	1591.00	1756.88	1591.00	685.97	0.04	0.39	100.00	100.00	92.32	63944.00	62534.70	44247152.00	90.92	17876.81	15102.50
19	1	1	13842.00	20892.00	159.25	0	Spot (Block19, Row1, Column1)	58054.30	65535.00	11484.67	0.05	0.20	1206.00	1310.53	1206.00	372.26	0.04	0.28	100.00	100.00	61.44	64329.00	56848.30	41102816.00	152.43	13491.39	11334.00
19	2	1	14136.00	20896.00	153.40	0	Spot (Block19, Row1, Column2)	14826.60	13639.00	6921.72	0.04	0.47	1176.00	1234.93	1176.00	285.58	0.02	0.23	100.00	100.00	0.00	12463.00	13650.60	9533507.00	47.59	3866.12	3535.00
19	3	1	14445.00	20892.00	155.55	0	Spot (Block19, Row1, Column3)	1962.94	1879.50	509.15	0.02	0.26	1125.00	1153.61	1125.00	137.33	0.01	0.12	99.00	85.00	0.00	754.50	837.94	1303393.00	5.89	1351.26	1328.00
19	4	1	14735.00	20900.00	148.00	0	Spot (Block19, Row1, Column4)	10913.32	10376.00	4570.97	0.02	0.42	1107.00	1130.72	1107.00	124.89	0.01	0.11	100.00	100.00	0.00	9269.00	9806.32	6526166.00	78.33	3321.44	3082.00
19	5	1	15040.00	20896.00	156.25	0	Spot (Block19, Row1, Column5)	2947.92	2646.00	1200.76	0.05	0.41	1096.00	1150.09	1096.00	280.56	0.02	0.24	100.00	89.00	0.00	1550.00	1851.92	1978054.00	6.41	1494.02	1456.00
19	6	1	15336.00	20900.00	148.75	0	Spot (Block19, Row1, Column6)	11683.46	10331.00	6104.44	0.05	0.52	1120.00	1150.22	1120.00	164.99	0.01	0.14	100.00	100.00	0.00	9211.00	10563.46	7080177.00	63.84	4074.93	2641.00
19	7	1	15634.00	20902.00	147.40	0	Spot (Block19, Row1, Column7)	19859.58	19157.50	10109.27	0.02	0.51	1112.00	1138.94	1112.00	147.65	0.01	0.13	100.00	100.00	0.00	18045.50	18747.58	11717155.00	126.79	4988.54	4178.00
19	8	1	15944.00	20907.00	159.65	0	Spot (Block19, Row1, Column8)	2730.53	2677.00	683.80	0.01	0.25	1103.00	1121.59	1103.00	111.86	0.01	0.10	100.00	100.00	0.00	1574.00	1627.53	1930486.00	14.38	1557.30	1523.00
19	1	2	13840.00	21187.00	214.40	0	Spot (Block19, Row2, Column1)	1293.16	1290.00	116.05	0.00	0.09	1172.00	1241.85	1172.00	298.62	0.03	0.24	7.00	0.00	0.00	118.00	121.16	1694045.00	0.17	1244.44	1235.00
19	2	2	14140.00	21198.00	137.70	0	Spot (Block19, Row2, Column2)	2573.62	2477.00	494.19	0.02	0.19	1138.00	1165.12	1138.00	131.04	0.01	0.11	100.00	100.00	0.00	1339.00	1435.62	1320266.00	10.75	1561.84	1552.00
19	3	2	14433.00	21200.00	164.65	0	Spot (Block19, Row2, Column3)	1726.30	1699.50	283.43	0.01	0.16	1112.00	1130.99	1112.00	144.43	0.01	0.13	96.00	87.00	0.00	587.50	614.30	1301627.00	4.12	1317.23	1309.00
19	4	2	14746.00	21201.00	177.55	0	Spot (Block19, Row2, Column4)	2254.12	1936.00	2023.27	0.07	0.90	1117.00	1174.69	1117.00	300.39	0.02	0.26	97.00	73.00	0.00	819.00	1137.12	1985881.00	3.59	1447.20	1421.50
19	5	2	15046.00	21199.00	192.20	0	Spot (Block19, Row2, Column5)	49438.36	51920.00	14711.41	0.02	0.30	1119.00	1306.03	1119.00	706.04	0.07	0.54	100.00	100.00	26.79	50801.00	48319.36	51663368.00	68.17	10613.28	9671.50
19	6	2	15340.00	21204.00	147.00	-50	Spot (Block19, Row2, Column6)	1780.65	1723.00	255.95	0.01	0.14	1148.50	1462.89	1148.50	1118.39	0.11	0.76	3.00	0.00	0.00	574.50	632.15	1052366.00	0.28	1452.91	1401.00
19	7	2	15639.00	21206.00	164.55	0	Spot (Block19, Row2, Column7)	1793.40	1738.00	330.68	0.01	0.18	1123.00	1208.43	1123.00	473.82	0.03	0.39	70.00	20.00	0.00	615.00	670.40	1348639.00	1.23	1318.88	1291.00
19	8	2	15931.00	21213.00	181.90	0	Spot (Block19, Row2, Column8)	1210.51	1196.00	91.46	0.01	0.08	1101.00	1149.39	1101.00	340.23	0.02	0.30	0.00	0.00	0.00	95.00	109.51	1120928.00	0.18	1160.74	1148.50
19	1	3	13841.00	21490.00	147.20	0	Spot (Block19, Row3, Column1)	8497.04	8183.00	3352.77	0.02	0.39	1160.00	1173.21	1160.00	124.18	0.00	0.11	100.00	100.00	0.00	7023.00	7337.04	5021748.00	58.98	3186.74	2757.00
19	2	3	14137.00	21500.00	161.50	0	Spot (Block19, Row3, Column2)	2170.27	2140.00	486.85	0.01	0.22	1149.00	1258.01	1149.00	585.17	0.04	0.47	76.00	37.00	0.00	991.00	1021.27	1566933.00	1.56	1426.81	1416.50
19	3	3	14408.00	21489.00	156.65	0	Spot (Block19, Row3, Column3)	9092.21	5133.00	13782.18	0.25	1.52	1136.00	1183.40	1136.00	263.59	0.02	0.22	96.00	89.00	3.71	3997.00	7956.21	6119057.00	30.00	3246.28	1467.00
19	4	3	14733.00	21501.00	147.30	0	Spot (Block19, Row3, Column4)	12306.31	12041.50	5311.81	0.01	0.43	1170.00	1218.12	1170.00	255.21	0.02	0.21	100.00	100.00	0.00	10871.50	11136.31	7285337.00	43.45	3808.05	3309.00
19	5	3	15040.00	21507.00	138.20	0	Spot (Block19, Row3, Column5)	6441.06	3945.00	9653.91	0.21	1.50	1206.00	1568.84	1206.00	1177.72	0.11	0.75	96.00	60.00	1.74	2739.00	5235.06	3323588.00	4.14	2584.70	2360.00
19	6	3	15335.00	21501.00	243.55	0	Spot (Block19, Row3, Column6)	59469.19	65535.00	13618.27	0.04	0.23	1276.00	2110.55	1276.00	1788.38	0.22	0.85	100.00	100.00	79.01	64259.00	58193.19	101990960.00	32.07	12085.41	11575.50
19	7	3	15666.00	21508.00	174.10	0	Spot (Block19, Row3, Column7)	2011.81	1859.00	657.96	0.03	0.33	1145.00	1432.13	1145.00	963.27	0.10	0.67	41.00	6.00	0.00	714.00	866.81	1704006.00	0.60	1508.02	1317.00
19	8	3	15936.00	21509.00	166.60	0	Spot (Block19, Row3, Column8)	59522.71	65535.00	11633.78	0.04	0.20	1114.00	1229.66	1114.00	538.38	0.04	0.44	100.00	100.00	69.65	64421.00	58408.71	45892452.00	108.27	13630.17	12433.00
19	1	4	13836.00	21793.00	147.60	0	Spot (Block19, Row4, Column1)	15130.92	14104.00	7016.26	0.03	0.46	1184.00	1293.07	1184.00	562.73	0.04	0.44	100.00	100.00	0.00	12920.00	13946.92	9048289.00	24.59	4196.60	3563.50
19	2	4	14136.00	21798.00	185.90	0	Spot (Block19, Row4, Column2)	38618.02	37254.00	20238.14	0.02	0.52	1219.00	1475.27	1219.00	882.03	0.08	0.60	100.00	100.00	19.16	36035.00	37399.02	37498276.00	42.11	8159.28	8095.00
19	3	4	14437.00	21796.00	149.30	0	Spot (Block19, Row4, Column3)	38755.66	36615.00	18336.66	0.02	0.47	1186.00	1419.36	1186.00	886.44	0.08	0.62	100.00	100.00	12.13	35429.00	37569.66	23641032.00	42.12	9054.50	7984.50
19	4	4	14720.00	21796.00	181.15	0	Spot (Block19, Row4, Column4)	1501.76	1509.00	201.09	0.00	0.13	1156.00	1197.60	1156.00	210.13	0.02	0.18	70.00	36.00	0.00	353.00	345.76	1377110.00	1.45	1288.55	1285.50
19	5	4	15045.00	21795.00	164.45	0	Spot (Block19, Row4, Column5)	3861.10	1966.50	8057.81	0.29	2.09	1168.00	1361.04	1168.00	784.26	0.07	0.58	51.00	24.00	0.80	798.50	2693.10	2903548.00	3.19	2662.66	1314.00
19	6	4	15338.00	21799.00	195.70	0	Spot (Block19, Row4, Column6)	55489.66	63139.50	12623.66	0.06	0.23	1202.00	1620.91	1202.00	1251.58	0.13	0.77	100.00	100.00	46.30	61937.50	54287.66	60040316.00	43.04	13256.74	11537.00
19	7	4	15634.00	21806.00	156.60	0	Spot (Block19, Row4, Column7)	2116.28	2039.00	532.61	0.02	0.25	1180.00	1415.95	1180.00	762.43	0.08	0.54	55.00	18.00	0.00	859.00	936.28	1430602.00	0.92	1410.45	1413.00
19	8	4	15936.00	21813.00	153.00	0	Spot (Block19, Row4, Column8)	2133.52	2097.00	403.50	0.01	0.19	1130.00	1216.37	1130.00	412.85	0.03	0.34	93.00	65.00	0.00	967.00	1003.52	1367589.00	2.22	1419.71	1390.50
19	1	5	13840.00	22110.00	162.20	0	Spot (Block19, Row5, Column1)	16769.78	14672.00	10423.81	0.06	0.62	1273.00	1727.15	1273.00	1912.37	0.13	1.11	94.00	87.00	0.00	13399.00	15496.78	12258709.00	7.87	3989.26	2720.50
19	2	5	14133.00	22096.00	162.70	0	Spot (Block19, Row5, Column2)	62122.79	65535.00	8199.63	0.02	0.13	1315.00	1799.14	1315.00	1270.17	0.14	0.71	100.00	100.00	78.16	64220.00	60807.79	45225820.00	47.49	15777.90	14286.00
19	3	5	14437.00	22100.00	173.45	0	Spot (Block19, Row5, Column3)	55816.19	65535.00	16043.34	0.07	0.29	1225.00	1540.77	1225.00	1053.52	0.10	0.68	100.00	100.00	63.48	64310.00	54591.19	46774424.00	51.52	11032.13	10379.50
19	4	5	14732.00	22101.00	144.05	0	Spot (Block19, Row5, Column4)	6185.25	5610.00	2491.41	0.04	0.40	1117.50	1276.59	1117.50	752.91	0.06	0.59	100.00	94.00	0.00	4492.50	5067.75	3469926.00	6.52	2457.60	2208.00
19	5	5	15038.00	22101.00	148.90	0	Spot (Block19, Row5, Column5)	46321.62	51923.50	19413.67	0.05	0.42	1131.00	1176.49	1131.00	240.48	0.02	0.20	100.00	100.00	38.85	50792.50	45190.62	28256364.00	187.73	10461.99	8099.00
19	6	5	15340.00	22106.00	236.80	0	Spot (Block19, Row5, Column6)	1610.86	1549.00	369.23	0.02	0.23	1211.00	1390.59	1211.00	684.84	0.06	0.49	22.00	0.00	0.00	338.00	399.86	2598323.00	0.32	1350.41	1217.50
19	7	5	15638.00	22108.00	219.90	0	Spot (Block19, Row5, Column7)	56526.86	65535.00	13945.74	0.06	0.25	1266.00	1579.58	1266.00	892.17	0.10	0.56	100.00	100.00	61.83	64269.00	55260.86	78347072.00	61.59	12929.01	12324.00
19	8	5	15941.00	22112.00	147.30	0	Spot (Block19, Row5, Column8)	4527.08	4004.00	2284.37	0.05	0.50	1149.00	1282.10	1149.00	584.20	0.05	0.46	98.00	80.00	0.00	2855.00	3378.08	2693611.00	5.55	1952.84	1629.50
19	1	6	13832.00	22395.00	242.50	0	Spot (Block19, Row6, Column1)	58790.99	65535.00	13969.36	0.05	0.24	1510.00	2366.43	1510.00	2341.30	0.20	0.99	100.00	100.00	75.40	64025.00	57280.99	100122320.00	24.10	12616.74	12269.00
19	2	6	14133.00	22395.00	226.60	0	Spot (Block19, Row6, Column2)	54342.25	65535.00	15474.37	0.08	0.28	1333.00	1919.15	1333.00	1477.84	0.16	0.77	100.00	100.00	56.04	64202.00	53009.25	80101304.00	35.47	13436.72	12395.00
19	3	6	14422.00	22401.00	145.90	0	Spot (Block19, Row6, Column3)	18672.37	17468.00	9231.03	0.03	0.49	1202.00	1468.16	1202.00	978.41	0.09	0.67	100.00	100.00	0.00	16266.00	17470.37	10885989.00	17.58	4736.18	4104.00
19	4	6	14739.00	22400.00	156.70	0	Spot (Block19, Row6, Column4)	3026.42	2843.00	1079.91	0.03	0.36	1143.00	1179.59	1143.00	189.30	0.01	0.16	100.00	99.00	0.00	1700.00	1883.42	2036781.00	9.76	1620.63	1544.50
19	5	6	15034.00	22404.00	146.30	0	Spot (Block19, Row6, Column5)	40353.25	40547.00	19964.35	0.00	0.49	1149.00	1198.85	1149.00	260.70	0.02	0.22	100.00	100.00	20.38	39398.00	39204.25	23566400.00	150.19	8196.37	7050.00
19	6	6	15346.00	22401.00	165.25	0	Spot (Block19, Row6, Column6)	1448.74	1414.50	168.31	0.01	0.12	1203.00	1343.87	1203.00	621.99	0.05	0.46	4.00	0.00	0.00	211.50	245.74	1095250.00	0.17	1280.35	1270.00
19	7	6	15635.00	22404.00	149.20	0	Spot (Block19, Row6, Column7)	6272.03	5934.00	2922.46	0.02	0.47	1234.00	1382.88	1234.00	623.62	0.05	0.45	100.00	95.00	0.00	4700.00	5038.03	3807122.00	7.84	2538.88	2209.00
19	8	6	15941.00	22413.00	147.55	0	Spot (Block19, Row6, Column8)	6044.03	5920.00	2834.44	0.01	0.47	1187.00	1233.43	1187.00	314.26	0.02	0.25	100.00	99.00	0.00	4733.00	4857.03	3590155.00	15.31	2376.26	2103.50
19	1	7	13832.00	22696.00	178.15	0	Spot (Block19, Row7, Column1)	44722.86	48670.50	20458.58	0.04	0.46	1340.00	1801.02	1340.00	1279.37	0.13	0.71	100.00	100.00	35.28	47330.50	43382.86	39803656.00	33.55	8961.74	8775.00
19	2	7	14133.00	22702.00	212.95	0	Spot (Block19, Row7, Column2)	1518.41	1485.00	195.98	0.01	0.13	1259.00	1571.14	1259.00	1051.44	0.10	0.67	0.00	0.00	0.00	226.00	259.41	1957233.00	-0.05	1323.01	1313.00
19	3	7	14431.00	22691.00	203.65	0	Spot (Block19, Row7, Column3)	1275.87	1265.00	110.10	0.00	0.09	1148.00	1191.10	1148.00	329.71	0.02	0.28	5.00	0.00	0.00	117.00	127.87	1500419.00	0.26	1219.93	1210.00
19	4	7	14730.00	22711.00	192.75	0	Spot (Block19, Row7, Column4)	1429.68	1409.50	182.70	0.01	0.13	1143.00	1189.34	1143.00	266.93	0.02	0.22	50.00	9.00	0.00	266.50	286.68	1509742.00	0.90	1238.70	1225.00
19	5	7	15040.00	22704.00	220.40	0	Spot (Block19, Row7, Column5)	2048.97	1930.00	675.98	0.03	0.33	1150.00	1334.11	1150.00	737.42	0.06	0.55	52.00	15.00	0.00	780.00	898.97	2837818.00	0.97	1505.76	1305.00
19	6	7	15330.00	22701.00	218.15	0	Spot (Block19, Row7, Column6)	53393.29	65535.00	16630.46	0.09	0.31	1290.00	1858.11	1290.00	1429.48	0.16	0.77	100.00	100.00	58.85	64245.00	52103.29	72669072.00	36.05	13180.78	12639.00
19	7	7	15623.00	22710.00	148.75	0	Spot (Block19, Row7, Column7)	10610.86	9764.00	4710.38	0.04	0.44	1281.00	1613.06	1281.00	1112.93	0.10	0.69	100.00	99.00	0.00	8483.00	9329.86	6408960.00	8.08	4016.05	2984.50
19	8	7	15931.00	22710.00	194.30	0	Spot (Block19, Row7, Column8)	63264.92	65535.00	6888.80	0.02	0.11	1219.00	1340.54	1219.00	523.83	0.04	0.39	100.00	100.00	83.07	64316.00	62045.92	67630976.00	118.22	16288.92	14305.50
19	1	8	13824.00	23001.00	154.70	0	Spot (Block19, Row8, Column1)	3014.99	2583.00	1447.59	0.07	0.48	1270.00	1385.71	1270.00	647.44	0.04	0.47	81.00	51.00	0.00	1313.00	1744.99	1980848.00	2.52	1646.69	1646.00
19	2	8	14133.00	22987.00	170.80	0	Spot (Block19, Row8, Column2)	1867.71	1828.00	327.35	0.01	0.18	1240.00	1267.13	1240.00	160.56	0.01	0.13	98.00	79.00	0.00	588.00	627.71	1520320.00	3.74	1453.45	1436.50
19	3	8	14423.00	22998.00	153.70	0	Spot (Block19, Row8, Column3)	2186.85	2007.50	568.94	0.04	0.26	1192.00	1219.74	1192.00	232.59	0.01	0.19	96.00	82.00	0.00	815.50	994.85	1412706.00	4.16	1463.96	1443.50
19	4	8	14729.00	23001.00	163.50	0	Spot (Block19, Row8, Column4)	64195.43	65535.00	5437.27	0.01	0.08	1225.00	1304.19	1225.00	335.40	0.03	0.26	100.00	100.00	91.50	64310.00	62970.43	47569280.00	187.51	16134.25	13754.00
19	5	8	15018.00	23048.00	190.85	0	Spot (Block19, Row8, Column5)	1605.00	1589.00	238.07	0.00	0.15	1242.00	1415.42	1242.00	786.82	0.06	0.56	4.00	0.00	0.00	347.00	363.00	1651543.00	0.24	1433.45	1414.00
19	6	8	15332.00	23004.00	241.95	0	Spot (Block19, Row8, Column6)	58766.75	65535.00	13961.80	0.05	0.24	1453.00	1972.98	1453.00	1408.60	0.13	0.71	100.00	100.00	76.40	64082.00	57313.75	99375832.00	40.32	12525.23	11974.00
19	7	8	15632.00	23007.00	148.00	0	Spot (Block19, Row8, Column7)	6955.36	6584.50	3067.31	0.02	0.44	1373.00	1631.99	1373.00	959.99	0.08	0.59	99.00	88.00	0.00	5211.50	5582.36	4228858.00	5.55	2684.85	2307.00
19	8	8	15914.00	23006.00	162.15	0	Spot (Block19, Row8, Column8)	63551.65	65535.00	7031.93	0.01	0.11	1295.00	1425.49	1295.00	541.60	0.04	0.38	100.00	100.00	90.56	64240.00	62256.65	46456708.00	114.71	15106.22	12579.00
20	1	1	18346.00	20921.00	158.40	0	Spot (Block20, Row1, Column1)	58894.91	65535.00	11156.90	0.05	0.19	1114.00	1248.75	1114.00	490.40	0.05	0.39	100.00	100.00	64.50	64421.00	57780.91	40814536.00	117.55	14105.59	10836.00
20	2	1	18638.00	20925.00	155.90	0	Spot (Block20, Row1, Column2)	50675.34	60943.00	17266.57	0.08	0.34	1114.00	1302.28	1114.00	605.74	0.07	0.47	100.00	100.00	45.44	59829.00	49561.34	33902064.00	81.51	10007.31	9132.00
20	3	1	18943.00	20924.00	152.35	0	Spot (Block20, Row1, Column3)	42861.84	45778.50	21668.38	0.03	0.51	1065.00	1141.15	1065.00	325.62	0.03	0.29	100.00	100.00	35.38	44713.50	41796.84	27260288.00	128.13	8468.13	7260.00
20	4	1	19235.00	20928.00	151.30	0	Spot (Block20, Row1, Column4)	44699.34	47176.00	18374.82	0.02	0.41	1062.00	1213.33	1062.00	604.38	0.06	0.50	100.00	100.00	27.58	46114.00	43637.34	28205460.00	71.95	8737.96	7578.50
20	5	1	19543.00	20929.00	157.80	0	Spot (Block20, Row1, Column5)	51164.99	65535.00	19461.46	0.11	0.38	1070.00	1149.69	1070.00	334.58	0.03	0.29	100.00	100.00	56.41	64465.00	50094.99	35099464.00	149.49	10739.01	8401.00
20	6	1	19835.00	20931.00	155.25	0	Spot (Block20, Row1, Column6)	58951.82	65535.00	11164.63	0.05	0.19	1082.00	1157.97	1082.00	349.94	0.03	0.30	100.00	100.00	66.37	64453.00	57869.82	39262252.00	165.15	12660.24	10696.00
20	7	1	20135.00	20933.00	163.45	0	Spot (Block20, Row1, Column7)	64418.98	65535.00	5086.77	0.01	0.08	1082.00	1158.10	1082.00	327.00	0.03	0.28	100.00	100.00	92.85	64453.00	63336.98	47734932.00	193.46	16079.79	13280.00
20	8	1	20447.00	20932.00	156.65	0	Spot (Block20, Row1, Column8)	7546.49	7165.00	3194.05	0.02	0.42	1100.00	1130.58	1100.00	194.45	0.01	0.17	100.00	100.00	0.00	6065.00	6446.49	5146705.00	33.00	2526.84	2297.00
20	1	2	18329.00	21240.00	186.95	0	Spot (Block20, Row2, Column1)	1248.74	1236.00	112.07	0.00	0.09	1106.00	1224.07	1106.00	507.31	0.04	0.41	0.00	0.00	0.00	130.00	142.74	1227514.00	0.05	1161.84	1137.00
20	2	2	18643.00	21229.00	143.75	0	Spot (Block20, Row2, Column2)	55815.78	65535.00	14526.02	0.07	0.26	1126.00	1266.55	1126.00	584.94	0.05	0.46	100.00	100.00	56.11	64409.00	54689.78	31536140.00	93.26	11600.73	11080.50
20	3	2	18944.00	21226.00	153.45	0	Spot (Block20, Row2, Column3)	3645.05	3418.00	1524.86	0.03	0.42	1099.00	1258.27	1099.00	670.48	0.06	0.53	94.00	71.00	0.00	2319.00	2546.05	2351056.00	3.56	1676.17	1569.00
20	4	2	19242.00	21228.00	180.45	0	Spot (Block20, Row2, Column4)	44420.99	46914.50	19140.54	0.02	0.43	1095.00	1360.93	1095.00	864.65	0.09	0.64	100.00	100.00	27.84	45819.50	43325.99	40689888.00	49.80	8356.10	8194.00
20	5	2	19540.00	21227.00	187.20	0	Spot (Block20, Row2, Column5)	6915.87	6842.00	2106.43	0.00	0.30	1093.00	1258.91	1093.00	636.93	0.06	0.51	100.00	100.00	0.00	5749.00	5822.87	6825963.00	8.88	2604.56	2421.00
20	6	2	19835.00	21233.00	154.20	0	Spot (Block20, Row2, Column6)	26333.21	24489.50	14658.79	0.03	0.56	1114.00	1359.64	1114.00	793.37	0.09	0.58	100.00	100.00	0.46	23375.50	25219.21	17274584.00	31.48	5439.87	4704.00
20	7	2	20140.00	21232.00	153.20	0	Spot (Block20, Row2, Column7)	31288.30	28012.00	18523.09	0.05	0.59	1119.00	1238.03	1119.00	443.42	0.04	0.36	100.00	100.00	4.98	26893.00	30169.30	20087116.00	67.77	6256.48	5489.50
20	8	2	20450.00	21213.00	184.95	0	Spot (Block20, Row2, Column8)	1324.77	1311.00	114.32	0.00	0.09	1113.00	1156.99	1113.00	263.72	0.02	0.23	29.00	1.00	0.00	198.00	211.77	1275755.00	0.64	1200.17	1197.00
20	1	3	18341.00	21521.00	159.20	0	Spot (Block20, Row3, Column1)	55727.82	65535.00	15161.35	0.07	0.27	1106.00	1167.42	1106.00	286.73	0.02	0.25	100.00	100.00	62.39	64429.00	54621.82	39121272.00	190.29	12774.37	10989.00
20	2	3	18639.00	21526.00	149.15	0	Spot (Block20, Row3, Column2)	5519.15	5171.00	2365.03	0.03	0.43	1130.00	1281.42	1130.00	592.72	0.05	0.46	100.00	99.00	0.00	4041.00	4389.15	3344606.00	7.15	2248.13	1962.50
20	3	3	18929.00	21522.00	148.50	0	Spot (Block20, Row3, Column3)	27711.43	25619.50	15019.13	0.03	0.54	1104.00	1179.87	1104.00	347.78	0.03	0.29	100.00	100.00	3.49	24515.50	26607.43	16682283.00	76.29	6639.03	5475.00
20	4	3	19236.00	21529.00	157.20	0	Spot (Block20, Row3, Column4)	59588.31	65535.00	10759.83	0.04	0.18	1091.00	1250.54	1091.00	643.60	0.06	0.51	100.00	100.00	70.07	64444.00	58497.31	40818356.00	90.64	14008.93	12117.00
20	5	3	19539.00	21529.00	147.75	0	Spot (Block20, Row3, Column5)	13467.54	12551.00	7088.14	0.03	0.53	1093.00	1294.02	1093.00	728.38	0.07	0.56	100.00	100.00	0.00	11458.00	12374.54	7999721.00	16.71	3874.95	3311.50
20	6	3	19840.00	21530.00	225.00	0	Spot (Block20, Row3, Column6)	55404.27	65535.00	13898.90	0.07	0.25	1191.00	1741.65	1191.00	1196.11	0.17	0.69	100.00	100.00	54.05	64344.00	54213.27	80669384.00	44.86	12942.48	12204.00
20	7	3	20142.00	21535.00	156.05	0	Spot (Block20, Row3, Column7)	50531.02	65535.00	18540.33	0.11	0.37	1173.00	1486.15	1173.00	943.30	0.10	0.63	100.00	100.00	50.07	64362.00	49358.02	34007636.00	51.99	10418.75	9003.50
20	8	3	20439.00	21537.00	163.25	0	Spot (Block20, Row3, Column8)	52469.22	60268.50	15075.82	0.06	0.29	1142.00	1237.30	1142.00	436.51	0.03	0.35	100.00	100.00	44.44	59126.50	51327.22	38722612.00	117.37	11187.25	10417.50
20	1	4	18338.00	21821.00	156.10	0	Spot (Block20, Row4, Column1)	59978.42	65535.00	10469.78	0.04	0.17	1129.00	1282.74	1129.00	566.61	0.06	0.44	100.00	100.00	71.54	64406.00	58849.42	40245876.00	103.59	15724.59	12356.00
20	2	4	18637.00	21825.00	189.20	0	Spot (Block20, Row4, Column2)	33843.36	31366.00	18743.34	0.03	0.55	1175.00	1418.07	1175.00	778.17	0.08	0.55	100.00	100.00	8.07	30191.00	32668.36	33978808.00	41.67	7401.93	7340.00
20	3	4	18938.00	21825.00	167.15	0	Spot (Block20, Row4, Column3)	64967.02	65535.00	3047.13	0.00	0.05	1164.00	1409.28	1164.00	836.72	0.08	0.59	100.00	100.00	95.61	64371.00	63803.02	50349952.00	75.96	18756.57	16513.00
20	4	4	19229.00	21831.00	153.90	0	Spot (Block20, Row4, Column4)	3780.40	3743.50	1304.29	0.00	0.35	1123.00	1236.36	1123.00	574.08	0.04	0.46	100.00	85.00	0.00	2620.50	2657.40	2464819.00	4.43	1751.39	1686.00
20	5	4	19525.00	21808.00	124.55	0	Spot (Block20, Row4, Column5)	13766.61	6432.50	17062.47	0.33	1.24	1104.00	1269.51	1104.00	799.09	0.06	0.63	99.00	92.00	6.52	5328.50	12662.61	5699376.00	15.64	4837.79	4489.00
20	6	4	19841.00	21830.00	194.30	0	Spot (Block20, Row4, Column6)	8065.80	8003.00	1761.37	0.00	0.22	1144.00	1420.08	1144.00	926.42	0.09	0.65	100.00	100.00	0.00	6859.00	6921.80	8646541.00	7.17	3063.46	2817.50
20	7	4	20135.00	21835.00	154.95	0	Spot (Block20, Row4, Column7)	38285.01	37220.00	23729.61	0.01	0.62	1197.00	1381.65	1197.00	626.08	0.06	0.45	100.00	100.00	32.18	36023.00	37088.01	25459664.00	58.94	6564.90	5810.50
20	8	4	20437.00	21841.00	154.55	0	Spot (Block20, Row4, Column8)	16343.52	14556.50	9118.27	0.05	0.56	1195.00	1286.43	1195.00	356.26	0.03	0.28	100.00	100.00	0.00	13361.50	15148.52	10688665.00	42.26	4173.95	3820.00
20	1	5	18342.00	22123.00	153.45	0	Spot (Block20, Row5, Column1)	58465.37	65535.00	11888.87	0.05	0.20	1165.00	1556.15	1165.00	1066.52	0.13	0.69	100.00	100.00	63.88	64370.00	57300.37	37710484.00	53.36	13672.24	11356.50
20	2	5	18636.00	22123.00	161.90	0	Spot (Block20, Row5, Column2)	56225.04	65535.00	13250.74	0.07	0.24	1254.00	1688.61	1254.00	1149.06	0.13	0.68	100.00	100.00	55.05	64281.00	54971.04	40651068.00	47.46	12542.13	11673.50
20	3	5	18939.00	22127.00	178.00	0	Spot (Block20, Row5, Column3)	53559.72	65535.00	17574.78	0.09	0.33	1206.00	1541.68	1206.00	1030.95	0.11	0.67	100.00	100.00	56.60	64329.00	52353.72	47507940.00	50.46	10806.69	10159.00
20	4	5	19238.00	22130.00	153.75	0	Spot (Block20, Row5, Column4)	49008.05	65467.00	20237.51	0.13	0.41	1139.00	1312.91	1139.00	759.50	0.06	0.58	100.00	100.00	50.00	64328.00	47869.05	31855464.00	62.80	9623.74	8619.00
20	5	5	19538.00	22127.00	165.45	0	Spot (Block20, Row5, Column5)	64635.30	65535.00	4811.43	0.01	0.07	1130.00	1305.30	1130.00	802.68	0.06	0.61	100.00	100.00	94.99	64405.00	63505.30	48994048.00	78.90	18125.92	14727.00
20	6	5	19839.00	22130.00	151.50	0	Spot (Block20, Row5, Column6)	32149.39	29447.50	16858.49	0.04	0.52	1153.00	1395.90	1153.00	788.74	0.08	0.57	100.00	100.00	2.70	28294.50	30996.39	20254136.00	38.99	6499.82	5650.00
20	7	5	20140.00	22138.00	218.65	0	Spot (Block20, Row5, Column7)	56607.12	65535.00	14068.14	0.06	0.25	1241.00	1659.12	1241.00	1052.03	0.13	0.63	100.00	100.00	63.32	64294.00	55366.12	77326168.00	52.23	13285.12	12639.00
20	8	5	20438.00	22134.00	157.20	0	Spot (Block20, Row5, Column8)	53354.14	65535.00	18022.56	0.09	0.34	1211.00	1416.82	1211.00	718.13	0.07	0.51	100.00	100.00	60.67	64324.00	52143.14	36494532.00	72.32	11285.04	9798.00
20	1	6	18335.00	22427.00	226.35	0	Spot (Block20, Row6, Column1)	52119.86	61214.00	15478.68	0.07	0.30	1239.00	1963.60	1239.00	1502.86	0.20	0.77	100.00	100.00	47.15	59975.00	50880.86	76721120.00	33.37	12337.70	11523.00
20	2	6	18633.00	22422.00	225.70	0	Spot (Block20, Row6, Column2)	54214.80	65535.00	15607.23	0.08	0.29	1292.00	1826.49	1292.00	1346.46	0.15	0.74	100.00	100.00	55.25	64243.00	52922.80	79479712.00	38.91	12495.36	11342.00
20	3	6	18925.00	22426.00	157.20	0	Spot (Block20, Row6, Column3)	64284.69	65535.00	5120.68	0.01	0.08	1199.00	1506.11	1199.00	1002.44	0.10	0.67	100.00	100.00	90.31	64336.00	63085.69	43778284.00	62.63	18832.31	15463.00
20	4	6	19234.00	22426.00	151.45	0	Spot (Block20, Row6, Column4)	16706.85	14252.50	10193.46	0.07	0.61	1131.00	1205.44	1131.00	367.33	0.03	0.30	100.00	100.00	0.00	13121.50	15575.85	10525313.00	42.20	4010.73	3525.00
20	5	6	19533.00	22428.00	165.15	0	Spot (Block20, Row6, Column5)	64686.22	65535.00	4873.36	0.01	0.08	1157.00	1329.98	1157.00	645.54	0.06	0.49	100.00	100.00	94.56	64378.00	63529.22	48773900.00	98.15	18796.58	14076.50
20	6	6	19836.00	22429.00	149.80	0	Spot (Block20, Row6, Column6)	11506.66	9876.50	7387.75	0.07	0.64	1196.00	1410.77	1196.00	819.66	0.07	0.58	100.00	97.00	0.00	8680.50	10310.66	7065088.00	12.32	3186.97	2738.50
20	7	6	20134.00	22432.00	159.40	0	Spot (Block20, Row6, Column7)	58922.80	65535.00	11920.97	0.05	0.20	1223.00	1467.27	1223.00	792.81	0.08	0.54	100.00	100.00	70.76	64312.00	57699.80	41305256.00	72.47	15043.88	12210.00
20	8	6	20439.00	22439.00	159.60	0	Spot (Block20, Row6, Column8)	59013.82	65535.00	12135.11	0.05	0.21	1213.00	1305.89	1213.00	391.00	0.03	0.30	100.00	100.00	71.71	64322.00	57800.82	41310044.00	147.59	14852.29	10554.00
20	1	7	18332.00	22722.00	185.80	0	Spot (Block20, Row7, Column1)	40155.12	39628.50	21164.75	0.01	0.53	1199.00	1564.45	1199.00	1072.28	0.12	0.69	100.00	100.00	27.23	38429.50	38956.12	38790108.00	35.99	8110.34	7972.00
20	2	7	18631.00	22725.00	153.50	0	Spot (Block20, Row7, Column2)	6113.28	5279.00	3535.57	0.06	0.58	1216.00	1468.46	1216.00	867.21	0.08	0.59	99.00	75.00	0.00	4063.00	4897.28	3973630.00	5.36	2104.93	1891.00
20	3	7	18929.00	22728.00	189.75	0	Spot (Block20, Row7, Column3)	1552.59	1505.00	194.32	0.01	0.13	1171.00	1225.52	1171.00	299.89	0.02	0.24	60.00	19.00	0.00	334.00	381.59	1566560.00	1.09	1307.08	1295.00
20	4	7	19233.00	22729.00	154.05	0	Spot (Block20, Row7, Column4)	3641.98	3292.00	1662.93	0.04	0.46	1129.00	1234.16	1129.00	529.81	0.04	0.43	95.00	75.00	0.00	2163.00	2512.98	2352719.00	4.54	1661.35	1591.00
20	5	7	19535.00	22729.00	189.80	0	Spot (Block20, Row7, Column5)	36242.73	33724.00	19973.44	0.03	0.55	1177.00	1581.72	1177.00	1097.64	0.13	0.69	100.00	100.00	14.96	32547.00	35065.73	36822764.00	31.58	7742.31	7756.50
20	6	7	19830.00	22732.00	218.40	0	Spot (Block20, Row7, Column6)	52709.17	65535.00	17064.45	0.09	0.32	1318.00	2003.57	1318.00	1476.77	0.18	0.74	100.00	100.00	58.18	64217.00	51391.17	71843400.00	34.34	12993.09	12318.50
20	7	7	20120.00	22734.00	160.75	0	Spot (Block20, Row7, Column7)	63617.55	65535.00	5821.76	0.01	0.09	1230.00	1575.68	1230.00	1003.60	0.11	0.64	100.00	100.00	83.43	64305.00	62387.55	45296132.00	61.82	16867.23	13511.00
20	8	7	20431.00	22731.00	192.00	0	Spot (Block20, Row7, Column8)	16561.36	16682.00	4269.51	0.00	0.26	1192.00	1279.54	1192.00	420.50	0.03	0.33	100.00	100.00	0.00	15490.00	15369.36	17174128.00	36.34	5172.27	4801.50
20	1	8	18324.00	23025.00	160.55	0	Spot (Block20, Row8, Column1)	1745.15	1627.50	619.88	0.03	0.36	1148.00	1249.21	1148.00	535.47	0.04	0.43	41.00	5.00	0.00	479.50	597.15	1239058.00	0.93	1298.16	1286.00
20	2	8	18629.00	23022.00	150.30	0	Spot (Block20, Row8, Column2)	22629.16	20420.50	12629.76	0.04	0.56	1167.00	1197.10	1167.00	178.10	0.01	0.15	100.00	100.00	0.00	19253.50	21462.16	14075337.00	120.34	5201.95	4822.00
20	3	8	18922.00	23022.00	153.65	0	Spot (Block20, Row8, Column3)	40608.62	41601.00	22835.09	0.01	0.56	1144.00	1198.17	1144.00	279.06	0.02	0.23	100.00	100.00	34.52	40457.00	39464.62	26233312.00	141.23	7897.15	7045.00
20	4	8	19229.00	23028.00	161.35	0	Spot (Block20, Row8, Column4)	62425.60	65535.00	7346.03	0.02	0.12	1128.00	1202.35	1128.00	351.27	0.03	0.29	100.00	100.00	78.69	64407.00	61297.60	44822008.00	174.29	15429.53	13903.50
20	5	8	19518.00	23025.00	153.05	0	Spot (Block20, Row8, Column5)	3340.84	3214.00	1144.36	0.02	0.34	1124.00	1381.01	1124.00	839.60	0.09	0.61	89.00	62.00	0.00	2090.00	2216.84	2148161.00	2.33	1655.53	1616.00
20	6	8	19836.00	23032.00	224.90	0	Spot (Block20, Row8, Column6)	55023.17	65535.00	14785.22	0.08	0.27	1307.00	1808.07	1307.00	1326.70	0.14	0.73	100.00	100.00	56.28	64228.00	53716.17	79674368.00	40.11	12925.65	12323.00
20	7	8	20130.00	23034.00	153.00	0	Spot (Block20, Row8, Column7)	46351.09	53893.00	19845.42	0.07	0.43	1276.00	1521.02	1276.00	838.87	0.08	0.55	100.00	100.00	39.45	52617.00	45075.09	30082064.00	53.44	9148.98	7677.00
20	8	8	20417.00	23032.00	160.70	0	Spot (Block20, Row8, Column8)	63791.93	65535.00	6200.45	0.01	0.10	1228.00	1362.30	1228.00	501.47	0.05	0.37	100.00	100.00	89.53	64307.00	62563.93	45675456.00	124.49	16718.88	15440.00
21	1	1	4813.00	25333.00	155.30	0	Spot (Block21, Row1, Column1)	59400.45	65535.00	10204.16	0.04	0.17	1254.00	1330.41	1254.00	345.40	0.03	0.26	100.00	100.00	65.86	64281.00	58146.45	39323440.00	168.13	14555.99	11786.00
21	2	1	5108.00	25341.00	145.90	0	Spot (Block21, Row1, Column2)	9668.00	9217.00	3730.66	0.02	0.39	1232.00	1286.84	1232.00	230.57	0.02	0.18	100.00	100.00	0.00	7985.00	8436.00	5607441.00	36.35	3016.15	2880.00
21	3	1	5413.00	25343.00	164.75	0	Spot (Block21, Row1, Column3)	1983.01	1863.50	492.23	0.03	0.25	1242.00	1280.17	1242.00	269.47	0.01	0.21	81.00	54.00	0.00	621.50	741.01	1495192.00	2.61	1403.81	1402.00
21	4	1	5704.00	25343.00	143.65	0	Spot (Block21, Row1, Column4)	7054.23	6708.00	2862.75	0.02	0.41	1283.00	1295.88	1283.00	116.26	0.00	0.09	100.00	100.00	0.00	5425.00	5771.23	3971533.00	49.53	2556.23	2306.00
21	5	1	6012.00	25342.00	144.80	0	Spot (Block21, Row1, Column5)	3528.59	3332.00	1329.90	0.02	0.38	1300.00	1331.76	1300.00	176.16	0.01	0.13	100.00	100.00	0.00	2032.00	2228.59	1997184.00	12.47	1887.43	1858.00
21	6	1	6306.00	25346.00	142.05	0	Spot (Block21, Row1, Column6)	5906.58	5713.00	2332.70	0.01	0.39	1330.00	1363.65	1330.00	166.44	0.01	0.12	100.00	100.00	0.00	4383.00	4576.58	3224990.00	27.30	2495.85	2326.00
21	7	1	6603.00	25347.00	141.60	0	Spot (Block21, Row1, Column7)	10093.49	9266.00	4963.44	0.04	0.49	1309.00	1343.40	1309.00	149.27	0.01	0.11	100.00	100.00	0.00	7957.00	8784.49	5490860.00	58.62	3523.23	3064.50
21	8	1	6913.00	25351.00	159.25	0	Spot (Block21, Row1, Column8)	2533.75	2445.00	612.71	0.02	0.24	1292.00	1302.73	1292.00	131.08	0.00	0.10	100.00	100.00	0.00	1153.00	1241.75	1786295.00	9.39	1613.72	1603.00
21	1	2	4797.00	25624.00	226.85	0	Spot (Block21, Row2, Column1)	1356.17	1330.00	251.70	0.01	0.19	1218.00	1273.54	1218.00	270.83	0.02	0.21	5.00	1.00	0.00	112.00	138.17	2009841.00	0.31	1290.19	1283.00
21	2	2	5101.00	25642.00	130.45	0	Spot (Block21, Row2, Column2)	2877.81	2860.50	582.12	0.00	0.20	1239.00	1266.96	1239.00	121.22	0.01	0.10	100.00	100.00	0.00	1621.50	1638.81	1318036.00	13.29	1728.65	1731.50
21	3	2	5408.00	25647.00	202.30	0	Spot (Block21, Row2, Column3)	1564.99	1541.00	142.56	0.01	0.09	1275.00	1289.81	1275.00	102.26	0.01	0.08	93.00	70.00	0.00	266.00	289.99	1809132.00	2.69	1366.82	1371.00
21	4	2	5713.00	25646.00	190.75	0	Spot (Block21, Row2, Column4)	1984.58	1949.00	336.75	0.01	0.17	1311.00	1339.61	1311.00	144.61	0.01	0.11	98.00	85.00	0.00	638.00	673.58	2038159.00	4.46	1567.59	1566.00
21	5	2	6013.00	25648.00	166.85	0	Spot (Block21, Row2, Column5)	20525.53	20410.50	8489.50	0.00	0.41	1321.00	1387.98	1321.00	316.75	0.02	0.23	100.00	100.00	0.00	19089.50	19204.53	15886762.00	60.42	5612.12	5374.00
21	6	2	6303.00	25638.00	168.15	0	Spot (Block21, Row2, Column6)	1960.37	1916.00	377.94	0.01	0.19	1357.00	1464.15	1357.00	529.07	0.03	0.36	52.00	13.00	0.00	559.00	603.37	1546732.00	0.94	1491.15	1483.00
21	7	2	6611.00	25650.00	158.30	0	Spot (Block21, Row2, Column7)	1898.15	1873.00	291.82	0.01	0.15	1320.00	1356.70	1320.00	234.49	0.01	0.17	86.00	61.00	0.00	553.00	578.15	1311625.00	2.31	1521.23	1509.50
21	8	2	6921.00	25667.00	233.25	0	Spot (Block21, Row2, Column8)	1453.37	1432.00	156.49	0.01	0.11	1286.00	1355.23	1286.00	458.28	0.02	0.34	1.00	0.00	0.00	146.00	167.37	2273078.00	0.21	1330.50	1313.00
21	1	3	4810.00	25938.00	138.70	0	Spot (Block21, Row3, Column1)	6266.01	5900.00	2363.85	0.03	0.38	1214.00	1239.35	1214.00	102.56	0.01	0.08	100.00	100.00	0.00	4686.00	5052.01	3252060.00	49.01	2515.09	2302.00
21	2	3	5115.00	25943.00	211.00	0	Spot (Block21, Row3, Column2)	1550.36	1498.00	171.95	0.01	0.11	1264.00	1386.42	1264.00	547.40	0.04	0.39	9.00	0.00	0.00	234.00	286.36	1967401.00	0.30	1368.29	1349.50
21	3	3	5399.00	25947.00	152.05	0	Spot (Block21, Row3, Column3)	3029.36	2753.50	1386.89	0.04	0.46	1324.00	1354.65	1324.00	166.14	0.01	0.12	100.00	95.00	0.00	1429.50	1705.36	1926675.00	10.08	1747.20	1634.50
21	4	3	5708.00	25941.00	139.30	0	Spot (Block21, Row3, Column4)	7018.88	6790.00	2521.74	0.01	0.36	1357.00	1365.32	1357.00	123.26	0.00	0.09	100.00	100.00	0.00	5433.00	5661.88	3698948.00	45.87	2905.31	2808.00
21	5	3	6001.00	25942.00	142.90	0	Spot (Block21, Row3, Column5)	2737.21	2515.50	963.31	0.04	0.35	1387.00	1504.85	1387.00	586.16	0.04	0.39	81.00	47.00	0.00	1128.50	1350.21	1505464.00	2.10	1764.74	1789.00
21	6	3	6306.00	25944.00	242.55	0	Spot (Block21, Row3, Column6)	55252.89	60033.00	12534.57	0.04	0.23	1425.00	1726.46	1425.00	968.11	0.08	0.56	100.00	100.00	45.18	58608.00	53827.89	94041208.00	55.29	14111.79	13665.00
21	7	3	6626.00	25947.00	167.00	0	Spot (Block21, Row3, Column7)	2213.17	2055.50	613.20	0.03	0.28	1361.00	1558.06	1361.00	833.29	0.06	0.53	40.00	12.00	0.00	694.50	852.17	1712995.00	0.79	1598.43	1530.50
21	8	3	6908.00	25954.00	169.70	0	Spot (Block21, Row3, Column8)	61150.39	65535.00	10815.46	0.03	0.18	1302.00	1455.73	1302.00	664.81	0.05	0.46	100.00	100.00	82.67	64233.00	59848.39	49043104.00	89.79	13999.69	12844.00
21	1	4	4807.00	26237.00	138.80	0	Spot (Block21, Row4, Column1)	10622.30	10203.50	4306.89	0.02	0.41	1251.00	1371.53	1251.00	521.37	0.04	0.38	100.00	100.00	0.00	8952.50	9371.30	5608577.00	17.74	3477.48	3315.50
21	2	4	5106.00	26242.00	172.80	0	Spot (Block21, Row4, Column2)	29268.88	26080.50	16238.43	0.05	0.55	1292.00	1593.70	1292.00	859.14	0.09	0.54	100.00	100.00	1.45	24788.50	27976.88	24234644.00	32.21	6265.66	6165.00
21	3	4	5405.00	26242.00	139.70	0	Spot (Block21, Row4, Column3)	31529.81	30465.00	12991.46	0.01	0.41	1332.00	1569.26	1332.00	809.33	0.07	0.52	100.00	100.00	0.38	29133.00	30197.81	16647740.00	37.02	8338.97	7047.50
21	4	4	5699.00	26243.00	188.00	0	Spot (Block21, Row4, Column4)	1526.50	1518.00	121.46	0.00	0.08	1336.00	1358.02	1336.00	155.59	0.01	0.11	64.00	13.00	0.00	182.00	190.50	1518869.00	1.08	1456.62	1478.00
21	5	4	6010.00	26251.00	151.20	0	Spot (Block21, Row4, Column5)	2175.07	1926.00	1444.43	0.05	0.66	1363.00	1408.95	1363.00	272.98	0.01	0.19	82.00	55.00	0.00	563.00	812.07	1368121.00	2.81	1647.07	1547.00
21	6	4	6312.00	26247.00	178.35	0	Spot (Block21, Row4, Column6)	22623.01	22828.00	9160.97	0.00	0.40	1390.00	1523.27	1390.00	622.19	0.04	0.41	100.00	100.00	0.00	21438.00	21233.01	20202352.00	33.91	5919.98	5099.00
21	7	4	6605.00	26247.00	146.35	0	Spot (Block21, Row4, Column7)	2686.58	2568.50	730.80	0.02	0.27	1366.00	1493.58	1366.00	630.78	0.04	0.42	78.00	47.00	0.00	1202.50	1320.58	1563589.00	1.89	1686.05	1620.50
21	8	4	6906.00	26257.00	155.90	0	Spot (Block21, Row4, Column8)	2335.87	2292.50	439.21	0.01	0.19	1299.00	1392.40	1299.00	519.14	0.03	0.37	86.00	46.00	0.00	993.50	1036.87	1560359.00	1.82	1573.55	1565.00
21	1	5	4809.00	26545.00	145.05	0	Spot (Block21, Row5, Column1)	16634.29	15101.50	7703.17	0.04	0.46	1292.00	1519.08	1292.00	1147.85	0.07	0.76	100.00	99.00	0.00	13809.50	15342.29	9548084.00	13.17	4105.76	3323.00
21	2	5	5105.00	26537.00	165.30	0	Spot (Block21, Row5, Column2)	62418.71	65535.00	9033.42	0.02	0.14	1319.00	1790.01	1319.00	1334.74	0.13	0.75	100.00	100.00	86.54	64216.00	61099.71	47313848.00	45.42	14536.13	12291.00
21	3	5	5407.00	26542.00	160.15	0	Spot (Block21, Row5, Column3)	55062.44	65535.00	15481.99	0.08	0.28	1315.00	1640.79	1315.00	955.66	0.10	0.58	100.00	100.00	60.03	64220.00	53747.44	39259860.00	55.90	10415.92	10028.00
21	4	5	5707.00	26547.00	144.55	0	Spot (Block21, Row5, Column4)	3433.61	3349.50	989.57	0.01	0.29	1310.00	1442.07	1310.00	614.61	0.04	0.43	99.00	76.00	0.00	2039.50	2123.61	1915955.00	3.24	1898.11	1823.50
21	5	5	6009.00	26544.00	140.60	0	Spot (Block21, Row5, Column5)	26906.51	26857.00	11396.61	0.00	0.42	1348.00	1379.94	1348.00	173.36	0.01	0.13	100.00	100.00	0.00	25509.00	25558.51	14394982.00	147.25	6893.17	6576.50
21	6	5	6304.00	26553.00	156.50	0	Spot (Block21, Row5, Column6)	2147.69	2155.00	404.41	0.00	0.19	1407.00	1530.20	1407.00	650.94	0.04	0.43	58.00	6.00	0.00	748.00	740.69	1453985.00	0.95	1598.55	1584.00
21	7	5	6607.00	26549.00	225.70	0	Spot (Block21, Row5, Column7)	46971.61	46406.00	18245.65	0.01	0.39	1404.00	1635.69	1404.00	923.51	0.07	0.56	100.00	100.00	42.68	45002.00	45567.61	68673112.00	49.09	12861.54	12911.00
21	8	5	6908.00	26550.00	144.40	0	Spot (Block21, Row5, Column8)	3933.25	3729.00	1309.73	0.02	0.33	1304.00	1402.82	1304.00	557.54	0.03	0.40	100.00	88.00	0.00	2425.00	2629.25	2245888.00	4.54	1948.75	1951.50
21	1	6	4802.00	26839.00	239.45	0	Spot (Block21, Row6, Column1)	48151.92	43911.50	15563.55	0.04	0.32	1377.00	1854.36	1377.00	1485.32	0.13	0.80	100.00	100.00	37.77	42534.50	46774.92	79932800.00	31.17	13510.03	13217.50
21	2	6	5104.00	26837.00	231.90	0	Spot (Block21, Row6, Column2)	42522.98	36406.50	17720.53	0.07	0.42	1338.00	1726.47	1338.00	1102.19	0.11	0.64	100.00	100.00	27.43	35068.50	41184.98	65740960.00	37.01	12230.19	12105.00
21	3	6	5395.00	26845.00	143.15	0	Spot (Block21, Row6, Column3)	11316.83	10917.00	5268.11	0.02	0.47	1318.00	1543.72	1318.00	844.71	0.07	0.55	100.00	99.00	0.00	9599.00	9998.83	6326106.00	11.57	3379.91	2676.00
21	4	6	5709.00	26841.00	152.60	0	Spot (Block21, Row6, Column4)	2234.16	2113.00	420.22	0.02	0.19	1317.00	1342.04	1317.00	141.75	0.01	0.11	99.00	95.00	0.00	796.00	917.16	1432096.00	6.29	1578.50	1546.00
21	5	6	6003.00	26847.00	138.10	0	Spot (Block21, Row6, Column5)	16356.58	15530.00	7145.96	0.02	0.44	1366.00	1415.89	1366.00	381.33	0.02	0.27	100.00	100.00	0.00	14164.00	14990.58	8472710.00	39.18	4849.01	4268.00
21	6	6	6311.00	26843.00	183.55	0	Spot (Block21, Row6, Column6)	1778.31	1780.50	213.39	0.00	0.12	1404.00	1551.97	1404.00	765.07	0.04	0.49	6.00	0.00	0.00	376.50	374.31	1682277.00	0.30	1526.72	1513.50
21	7	6	6604.00	26848.00	144.15	0	Spot (Block21, Row6, Column7)	4553.20	4360.00	1667.55	0.02	0.37	1365.00	1492.17	1365.00	667.41	0.04	0.45	100.00	86.00	0.00	2995.00	3188.20	2590769.00	4.59	2060.66	1968.00
21	8	6	6907.00	26855.00	141.45	0	Spot (Block21, Row6, Column8)	4142.88	4116.50	1522.59	0.00	0.37	1321.00	1356.65	1321.00	200.24	0.01	0.15	100.00	100.00	0.00	2795.50	2821.88	2253725.00	13.91	1996.94	1944.50
21	1	7	4803.00	27139.00	161.10	0	Spot (Block21, Row7, Column1)	39624.30	37696.00	19476.20	0.02	0.49	1333.00	1716.94	1333.00	1034.04	0.11	0.60	100.00	100.00	21.68	36363.00	38291.30	28331536.00	36.66	7494.75	7355.00
21	2	7	5101.00	27137.00	217.80	0	Spot (Block21, Row7, Column2)	1585.88	1566.00	144.66	0.01	0.09	1303.00	1554.26	1303.00	859.04	0.08	0.55	0.00	0.00	0.00	263.00	282.88	2156799.00	0.04	1388.77	1393.00
21	3	7	5414.00	27132.00	210.55	0	Spot (Block21, Row7, Column3)	1455.77	1435.00	113.80	0.01	0.08	1291.00	1314.72	1291.00	150.75	0.01	0.11	47.00	7.00	0.00	144.00	164.77	1828443.00	0.94	1369.31	1375.50
21	4	7	5702.00	27145.00	231.40	0	Spot (Block21, Row7, Column4)	1580.18	1571.50	143.18	0.00	0.09	1301.00	1349.94	1301.00	300.86	0.02	0.22	38.00	1.00	0.00	270.50	279.18	2433472.00	0.77	1374.86	1377.50
21	5	7	5999.00	27149.00	208.05	0	Spot (Block21, Row7, Column5)	2011.80	1891.00	406.71	0.03	0.20	1348.00	1552.42	1348.00	860.47	0.06	0.55	29.00	1.00	0.00	543.00	663.80	2474515.00	0.53	1577.64	1579.00
21	6	7	6298.00	27147.00	226.30	0	Spot (Block21, Row7, Column6)	45499.38	45072.00	18309.94	0.00	0.40	1454.00	1943.40	1454.00	1390.80	0.13	0.72	100.00	100.00	34.81	43618.00	44045.38	66930108.00	31.32	12698.62	12516.00
21	7	7	6591.00	27156.00	146.25	0	Spot (Block21, Row7, Column7)	6487.58	6215.50	2318.40	0.02	0.36	1378.00	1606.12	1378.00	943.89	0.07	0.59	100.00	98.00	0.00	4837.50	5109.58	3775770.00	5.17	2609.40	2410.00
21	8	7	6903.00	27152.00	180.35	0	Spot (Block21, Row7, Column8)	37129.97	37781.00	12265.00	0.01	0.33	1368.00	1458.28	1368.00	393.32	0.03	0.27	100.00	100.00	0.77	36413.00	35761.97	33936804.00	90.69	9047.98	8512.00
21	1	8	4806.00	27441.00	156.70	0	Spot (Block21, Row8, Column1)	2701.01	2156.00	2799.07	0.10	1.04	1363.00	1537.66	1363.00	1323.31	0.05	0.86	20.00	7.00	0.00	793.00	1338.01	1823184.00	0.88	1700.59	1662.00
21	2	8	5104.00	27436.00	189.90	0	Spot (Block21, Row8, Column2)	1900.82	1837.00	308.26	0.01	0.16	1340.00	1402.67	1340.00	1258.08	0.02	0.90	1.00	0.00	0.00	497.00	560.82	1923633.00	0.40	1516.01	1508.50
21	3	8	5392.00	27443.00	146.55	0	Spot (Block21, Row8, Column3)	3089.32	2854.00	942.70	0.03	0.31	1356.50	1391.40	1356.50	271.72	0.01	0.20	100.00	98.00	0.00	1497.50	1732.82	1813428.00	6.25	1746.24	1727.00
21	4	8	5703.00	27446.00	162.65	0	Spot (Block21, Row8, Column4)	64306.20	65535.00	4996.03	0.01	0.08	1420.00	1499.87	1420.00	402.42	0.02	0.27	100.00	100.00	92.48	64115.00	62886.20	47008292.00	156.07	16299.11	14251.00
21	5	8	5984.00	27471.00	276.95	0	Spot (Block21, Row8, Column5)	1606.08	1606.00	180.13	0.00	0.11	1448.00	1645.11	1448.00	810.98	0.06	0.49	0.00	0.00	0.00	158.00	158.08	3597610.00	-0.05	1463.86	1444.50
21	6	8	6303.00	27447.00	236.55	0	Spot (Block21, Row8, Column6)	52516.28	58441.50	14897.36	0.05	0.28	1633.00	1990.70	1633.00	1162.94	0.09	0.58	100.00	100.00	46.28	56808.50	50883.28	84656984.00	43.45	13371.43	13026.00
21	7	8	6601.00	27453.00	141.20	0	Spot (Block21, Row8, Column7)	5483.48	5249.00	1998.65	0.02	0.36	1479.00	1656.72	1479.00	690.87	0.05	0.42	100.00	92.00	0.00	3770.00	4004.48	2961077.00	5.54	2360.98	2261.00
21	8	8	6887.00	27451.00	154.70	0	Spot (Block21, Row8, Column8)	63981.23	65535.00	6141.87	0.01	0.10	1481.00	1609.78	1481.00	500.95	0.04	0.31	100.00	100.00	91.79	64054.00	62500.23	42100032.00	124.51	18065.39	14284.00
22	1	1	9316.00	25364.00	155.95	0	Spot (Block22, Row1, Column1)	58390.15	65535.00	11410.18	0.05	0.20	1443.00	1570.68	1443.00	569.99	0.04	0.36	100.00	100.00	64.42	64092.00	56947.15	39063352.00	99.68	14310.48	12038.00
22	2	1	9608.00	25370.00	165.50	0	Spot (Block22, Row1, Column2)	62077.32	65535.00	10082.59	0.02	0.16	1417.00	1648.85	1417.00	792.10	0.07	0.48	100.00	100.00	86.20	64118.00	60660.32	47241308.00	76.29	14963.77	12868.50
22	3	1	9916.00	25372.00	147.35	0	Spot (Block22, Row1, Column3)	45035.77	50508.00	21045.50	0.05	0.47	1380.00	1516.16	1380.00	595.21	0.04	0.39	100.00	100.00	40.30	49128.00	43655.77	26706364.00	73.12	9493.25	7859.00
22	4	1	10206.00	25372.00	155.85	0	Spot (Block22, Row1, Column4)	63839.48	65535.00	6439.55	0.01	0.10	1389.00	1597.02	1389.00	790.90	0.06	0.50	100.00	100.00	91.17	64146.00	62450.48	42645164.00	78.70	17022.13	13246.00
22	5	1	10512.00	25371.00	153.05	0	Spot (Block22, Row1, Column5)	54034.76	65535.00	17378.28	0.08	0.32	1408.00	1966.82	1408.00	4170.05	0.15	2.12	100.00	100.00	61.37	64127.00	52626.76	34690588.00	12.49	13057.11	11046.50
22	6	1	10806.00	25378.00	151.60	0	Spot (Block22, Row1, Column6)	64473.81	65535.00	4442.31	0.01	0.07	1440.00	1980.30	1440.00	4138.23	0.14	2.09	100.00	100.00	91.57	64095.00	63033.81	40554388.00	15.10	19086.87	16589.00
22	7	1	11101.00	25380.00	163.05	0	Spot (Block22, Row1, Column7)	64301.09	65535.00	5427.13	0.01	0.08	1430.00	1558.56	1430.00	602.20	0.04	0.39	100.00	100.00	92.94	64105.00	62871.09	47390368.00	104.19	18392.97	14304.00
22	8	1	11415.00	25378.00	156.55	0	Spot (Block22, Row1, Column8)	3128.10	3039.00	648.28	0.01	0.21	1402.00	1472.24	1402.00	477.71	0.02	0.32	100.00	89.00	0.00	1637.00	1726.10	2114598.00	3.47	1893.38	1895.00
22	1	2	9244.00	25687.00	129.35	0	Spot (Block22, Row2, Column1)	1801.31	1800.50	252.15	0.00	0.14	1461.00	1578.31	1461.00	1038.42	0.03	0.66	1.00	0.00	0.00	339.50	340.31	806988.00	0.21	1647.65	1568.00
22	2	2	9604.00	25669.00	137.00	0	Spot (Block22, Row2, Column2)	56000.93	65535.00	14180.03	0.07	0.25	1440.00	1667.06	1440.00	1221.95	0.06	0.73	100.00	100.00	56.57	64095.00	54560.93	28112636.00	44.46	12673.81	12170.50
22	3	2	9914.00	25670.00	147.40	0	Spot (Block22, Row2, Column3)	5305.61	4721.50	2122.05	0.05	0.40	1409.00	1602.68	1409.00	764.30	0.06	0.48	100.00	88.00	0.00	3312.50	3896.61	3140920.00	4.84	2309.74	2242.00
22	4	2	10213.00	25676.00	180.85	0	Spot (Block22, Row2, Column4)	44052.20	46271.50	19644.21	0.02	0.45	1494.00	1809.48	1494.00	1030.46	0.08	0.57	100.00	100.00	29.74	44777.50	42558.20	40440200.00	40.99	9479.62	9328.50
22	5	2	10508.00	25671.00	189.90	0	Spot (Block22, Row2, Column5)	29791.57	28547.00	10278.62	0.02	0.35	1514.00	1981.69	1514.00	3047.66	0.12	1.54	100.00	100.00	0.00	27033.00	28277.57	30476770.00	9.12	7131.60	6394.00
22	6	2	10804.00	25676.00	147.45	0	Spot (Block22, Row2, Column6)	26348.76	24924.00	14929.86	0.02	0.57	1552.00	2324.78	1552.00	4437.85	0.18	1.91	97.00	81.00	0.17	23372.00	24796.76	15624817.00	5.41	5863.97	5321.00
22	7	2	11111.00	25679.00	147.85	0	Spot (Block22, Row2, Column7)	36797.90	34686.50	20127.17	0.03	0.55	1489.00	1619.97	1489.00	528.20	0.04	0.33	100.00	100.00	14.55	33197.50	35308.90	22005220.00	66.60	7883.62	7090.00
22	8	2	11413.00	25686.00	168.65	0	Spot (Block22, Row2, Column8)	1830.69	1761.00	265.03	0.02	0.14	1406.00	1495.22	1406.00	434.93	0.03	0.29	39.00	6.00	0.00	355.00	424.69	1455396.00	0.77	1562.08	1564.00
22	1	3	9311.00	25964.00	152.45	0	Spot (Block22, Row3, Column1)	56836.07	65535.00	14371.11	0.06	0.25	1407.00	1542.46	1407.00	1052.13	0.04	0.68	100.00	100.00	66.72	64128.00	55429.07	36204876.00	52.55	13545.33	11290.00
22	2	3	9612.00	25971.00	145.55	0	Spot (Block22, Row3, Column2)	8189.75	7349.50	3783.78	0.05	0.46	1433.00	1686.28	1433.00	1273.34	0.07	0.76	100.00	86.00	0.00	5916.50	6756.75	4700919.00	5.11	3022.01	2768.00
22	3	3	9900.00	25966.00	144.10	0	Spot (Block22, Row3, Column3)	38540.82	37106.50	18396.54	0.02	0.48	1447.00	1535.55	1447.00	397.80	0.03	0.26	100.00	100.00	13.38	35659.50	37093.82	21891264.00	93.03	8181.67	6869.00
22	4	3	10209.00	25971.00	156.25	0	Spot (Block22, Row3, Column4)	64308.96	65535.00	5534.88	0.01	0.09	1456.00	1637.33	1456.00	757.62	0.05	0.46	100.00	100.00	93.90	64079.00	62852.96	43216024.00	82.72	18894.04	15826.50
22	5	3	10509.00	25974.00	140.20	0	Spot (Block22, Row3, Column5)	24755.37	24526.00	11861.77	0.00	0.48	1500.00	1856.69	1500.00	1181.95	0.09	0.64	100.00	100.00	1.50	23026.00	23255.37	13219366.00	19.37	6675.92	5265.00
22	6	3	10809.00	25974.00	234.40	0	Spot (Block22, Row3, Column6)	59503.11	65535.00	12729.48	0.04	0.21	1624.00	2401.13	1624.00	1732.62	0.17	0.72	100.00	100.00	75.00	63911.00	57879.11	94254096.00	32.96	13534.89	12932.50
22	7	3	11113.00	25979.00	150.85	0	Spot (Block22, Row3, Column7)	54108.32	65535.00	16795.66	0.08	0.31	1503.00	1828.27	1503.00	1027.58	0.09	0.56	100.00	100.00	59.39	64032.00	52605.32	33709740.00	50.88	12311.28	10798.00
22	8	3	11409.00	25983.00	169.00	0	Spot (Block22, Row3, Column8)	61774.93	65535.00	9903.46	0.03	0.16	1466.00	1608.77	1466.00	680.26	0.04	0.42	100.00	100.00	83.46	64069.00	60308.93	48926236.00	88.45	15339.09	13489.00
22	1	4	9309.00	26265.00	156.00	0	Spot (Block22, Row4, Column1)	64526.22	65535.00	4478.72	0.01	0.07	1419.00	1613.17	1419.00	690.30	0.06	0.43	100.00	100.00	92.84	64116.00	63107.22	43232968.00	91.14	17636.82	13798.00
22	2	4	9606.00	26268.00	186.40	0	Spot (Block22, Row4, Column2)	39485.28	38526.00	21157.87	0.01	0.54	1507.00	1829.40	1507.00	1007.11	0.08	0.55	100.00	100.00	26.05	37019.00	37978.28	38498412.00	37.39	8887.86	8951.00
22	3	4	9908.00	26270.00	164.85	0	Spot (Block22, Row4, Column3)	64606.16	65535.00	3995.80	0.01	0.06	1516.00	1820.02	1516.00	1019.69	0.08	0.56	100.00	100.00	92.05	64019.00	63090.16	48778140.00	61.57	17788.85	14846.00
22	4	4	10202.00	26274.00	150.80	0	Spot (Block22, Row4, Column4)	5077.33	4751.00	1781.28	0.03	0.35	1440.00	1530.21	1440.00	396.03	0.03	0.26	100.00	99.00	0.00	3311.00	3637.33	3178410.00	8.96	2349.50	2209.00
22	5	4	10492.00	26271.00	139.60	0	Spot (Block22, Row4, Column5)	9546.93	8438.00	7407.49	0.05	0.78	1475.00	1566.58	1475.00	411.25	0.03	0.26	100.00	100.00	0.56	6963.00	8071.93	5078965.00	19.41	3493.41	3274.00
22	6	4	10811.00	26270.00	193.00	0	Spot (Block22, Row4, Column6)	39247.88	39846.00	14514.43	0.01	0.37	1562.00	1955.64	1562.00	1142.66	0.10	0.58	100.00	100.00	4.64	38284.00	37685.88	41445808.00	32.64	8956.32	7682.00
22	7	4	11102.00	26278.00	149.25	0	Spot (Block22, Row4, Column7)	43466.33	51052.00	22851.63	0.07	0.53	1587.00	1937.23	1587.00	1100.87	0.09	0.57	100.00	100.00	41.90	49465.00	41879.33	26558080.00	37.72	9168.76	8027.00
22	8	4	11405.00	26285.00	152.05	0	Spot (Block22, Row4, Column8)	21232.04	19056.00	11279.57	0.05	0.53	1493.00	1609.83	1493.00	522.11	0.03	0.32	100.00	100.00	0.00	17563.00	19739.04	13503579.00	37.58	5228.90	4278.00
22	1	5	9308.00	26570.00	157.45	0	Spot (Block22, Row5, Column1)	64801.50	65535.00	3379.56	0.00	0.05	1551.00	1953.50	1551.00	1169.27	0.10	0.60	100.00	100.00	93.99	63984.00	63250.50	44195044.00	53.75	19440.71	16598.00
22	2	5	9606.00	26567.00	165.80	0	Spot (Block22, Row5, Column2)	62773.47	65535.00	8346.73	0.02	0.13	1671.00	2261.21	1671.00	1496.48	0.13	0.66	100.00	100.00	87.27	63864.00	61102.47	47833856.00	40.44	15746.87	13843.00
22	3	5	9908.00	26570.00	171.00	0	Spot (Block22, Row5, Column3)	56605.86	65535.00	16253.21	0.06	0.29	1593.00	2011.26	1593.00	1265.60	0.10	0.63	100.00	100.00	68.14	63942.00	55012.86	46190832.00	43.14	11975.06	11496.50
22	4	5	10207.00	26573.00	149.55	0	Spot (Block22, Row5, Column4)	57296.42	65535.00	13489.65	0.06	0.24	1500.00	1699.40	1500.00	818.04	0.05	0.48	100.00	100.00	65.25	64035.00	55796.42	35122984.00	67.96	14904.91	12412.00
22	5	5	10509.00	26572.00	163.90	0	Spot (Block22, Row5, Column5)	64496.48	65535.00	4627.67	0.01	0.07	1483.00	1588.29	1483.00	460.24	0.03	0.29	100.00	100.00	92.49	64052.00	63013.48	48114852.00	136.69	19654.08	15319.00
22	6	5	10805.00	26574.00	147.15	0	Spot (Block22, Row5, Column6)	28711.77	25911.00	15794.79	0.04	0.55	1560.00	1943.32	1560.00	1279.49	0.10	0.66	100.00	100.00	0.67	24351.00	27151.77	17026084.00	20.92	6250.40	6136.50
22	7	5	11103.00	26580.00	222.30	0	Spot (Block22, Row5, Column7)	59526.45	65535.00	12581.51	0.04	0.21	1754.00	2286.89	1754.00	1486.89	0.12	0.65	100.00	100.00	74.75	63781.00	57772.45	84409536.00	38.50	14162.09	13444.00
22	8	5	11409.00	26579.00	154.05	0	Spot (Block22, Row5, Column8)	54677.45	65535.00	16824.32	0.08	0.31	1494.00	1678.84	1494.00	642.42	0.05	0.38	100.00	100.00	63.11	64041.00	53183.45	35868700.00	82.50	11713.85	9920.00
22	1	6	9306.00	26868.00	238.05	0	Spot (Block22, Row6, Column1)	56685.46	65535.00	13953.07	0.06	0.25	1777.00	2502.70	1777.00	1705.99	0.15	0.68	100.00	100.00	57.71	63758.00	54908.46	92624984.00	31.76	13280.99	12465.50
22	2	6	9605.00	26866.00	242.35	0	Spot (Block22, Row6, Column2)	56938.70	65535.00	14486.19	0.06	0.25	1772.00	2393.98	1772.00	1639.23	0.13	0.68	100.00	100.00	63.74	63763.00	55166.70	96569128.00	33.27	13808.00	13058.00
22	3	6	9896.00	26870.00	156.25	0	Spot (Block22, Row6, Column3)	64619.02	65535.00	4131.13	0.01	0.06	1582.00	1922.80	1582.00	1218.08	0.08	0.63	100.00	100.00	93.74	63953.00	63037.02	43359764.00	51.47	18880.74	15840.00
22	4	6	10206.00	26870.00	143.65	0	Spot (Block22, Row6, Column4)	27231.29	24249.00	16181.93	0.05	0.59	1507.00	1599.86	1507.00	445.71	0.03	0.28	100.00	100.00	0.89	22742.00	25724.29	15331219.00	57.51	6311.74	5301.00
22	5	6	10506.00	26874.00	163.30	0	Spot (Block22, Row6, Column5)	64204.92	65535.00	5389.27	0.01	0.08	1546.00	1782.43	1546.00	903.05	0.06	0.51	100.00	100.00	91.73	63989.00	62658.92	47383696.00	69.12	18768.97	13963.00
22	6	6	10804.00	26875.00	147.50	0	Spot (Block22, Row6, Column6)	15488.04	13358.00	10096.26	0.06	0.65	1641.00	1969.86	1641.00	1115.48	0.08	0.57	100.00	93.00	0.00	11717.00	13847.04	9184409.00	12.12	4157.49	3463.50
22	7	6	11102.00	26877.00	154.00	0	Spot (Block22, Row6, Column7)	62160.09	65535.00	7792.32	0.02	0.13	1681.00	1991.61	1681.00	1105.71	0.07	0.56	100.00	100.00	79.48	63854.00	60479.09	40280096.00	54.42	17349.74	14960.50
22	8	6	11410.00	26882.00	154.90	0	Spot (Block22, Row6, Column8)	61767.34	65535.00	8471.60	0.03	0.14	1495.00	1632.97	1495.00	485.19	0.04	0.30	100.00	100.00	77.85	64040.00	60272.34	40705040.00	123.94	15635.93	13910.00
22	1	7	9301.00	27167.00	177.00	0	Spot (Block22, Row7, Column1)	45629.85	52219.00	20797.60	0.06	0.46	1703.00	2167.24	1703.00	1414.93	0.10	0.65	100.00	100.00	39.98	50516.00	43926.85	40063352.00	30.72	9947.38	9915.00
22	2	7	9601.00	27169.00	147.20	0	Spot (Block22, Row7, Column2)	8325.18	7109.50	4757.00	0.07	0.57	1658.00	1989.67	1658.00	1218.86	0.08	0.61	93.00	74.00	0.00	5451.50	6667.18	4928504.00	5.20	2899.14	2780.00
22	3	7	9905.00	27163.00	170.05	0	Spot (Block22, Row7, Column3)	2085.44	2025.00	331.36	0.01	0.16	1552.00	1643.70	1552.00	527.95	0.02	0.32	44.00	4.00	0.00	473.00	533.44	1682949.00	0.84	1734.39	1723.00
22	4	7	10209.00	27170.00	147.15	0	Spot (Block22, Row7, Column4)	5756.26	5083.00	2752.36	0.05	0.48	1541.00	1693.93	1541.00	688.64	0.04	0.41	100.00	83.00	0.00	3542.00	4215.26	3390437.00	5.90	2549.36	2373.00
22	5	7	10507.00	27174.00	185.45	0	Spot (Block22, Row7, Column5)	38607.50	36663.50	21105.09	0.02	0.55	1627.00	2209.29	1627.00	1668.28	0.13	0.76	100.00	100.00	25.00	35036.50	36980.50	37526736.00	21.82	8726.47	8477.50
22	6	7	10801.00	27170.00	227.50	0	Spot (Block22, Row7, Column6)	57075.09	65535.00	14564.69	0.06	0.26	1853.00	2909.48	1853.00	2505.75	0.20	0.86	100.00	100.00	66.58	63682.00	55222.09	84700424.00	21.62	13643.47	12933.50
22	7	7	11090.00	27179.00	156.95	0	Spot (Block22, Row7, Column7)	64157.27	65535.00	5598.33	0.01	0.09	1685.00	2245.94	1685.00	1909.62	0.12	0.85	100.00	100.00	92.32	63850.00	62472.27	43434880.00	32.42	19607.46	15014.00
22	8	7	11405.00	27178.00	193.65	0	Spot (Block22, Row7, Column8)	56426.16	64134.00	11901.17	0.06	0.21	1572.00	1710.07	1572.00	586.46	0.04	0.34	100.00	100.00	46.37	62562.00	54854.16	59868660.00	93.30	13616.57	11941.00
22	1	8	9291.00	27477.00	177.70	0	Spot (Block22, Row8, Column1)	2316.14	2241.00	436.00	0.01	0.19	1607.00	1758.65	1607.00	767.83	0.04	0.44	38.00	5.00	0.00	634.00	709.14	2056731.00	0.73	1828.76	1802.50
22	2	8	9603.00	27467.00	146.15	0	Spot (Block22, Row8, Column2)	27681.15	25584.50	15155.63	0.03	0.55	1607.00	1756.38	1607.00	1858.43	0.04	1.06	100.00	100.00	0.51	23977.50	26074.15	16165793.00	13.95	6447.44	5482.00
22	3	8	9894.00	27470.00	149.00	0	Spot (Block22, Row8, Column3)	41584.52	45922.00	22950.19	0.04	0.55	1589.00	1682.25	1589.00	483.41	0.02	0.29	100.00	100.00	36.44	44333.00	39995.52	24992424.00	82.54	9091.93	8009.50
22	4	8	10201.00	27473.00	165.45	0	Spot (Block22, Row8, Column4)	64247.70	65535.00	5156.07	0.01	0.08	1618.00	1727.11	1618.00	555.88	0.03	0.32	100.00	100.00	92.06	63917.00	62629.70	48571744.00	112.47	18187.87	16502.00
22	5	8	10491.00	27471.00	148.70	0	Spot (Block22, Row8, Column5)	4729.92	4549.00	1588.09	0.02	0.34	1675.00	1979.58	1675.00	1088.98	0.07	0.55	89.00	63.00	0.00	2874.00	3054.92	2871063.00	2.53	2381.38	2318.50
22	6	8	10806.00	27475.00	235.75	0	Spot (Block22, Row8, Column6)	57202.03	65535.00	14645.76	0.06	0.26	1804.00	2390.99	1804.00	1520.48	0.12	0.64	100.00	100.00	66.65	63731.00	55398.03	91409904.00	36.05	13123.21	12708.50
22	7	8	11099.00	27478.00	146.95	0	Spot (Block22, Row8, Column7)	54851.44	65535.00	15555.36	0.08	0.28	1709.00	2008.12	1709.00	1053.74	0.07	0.52	100.00	100.00	59.45	63826.00	53142.44	32198028.00	50.15	13332.90	11628.00
22	8	8	11388.00	27478.00	156.90	0	Spot (Block22, Row8, Column8)	64371.05	65535.00	4846.98	0.01	0.08	1678.00	1792.22	1678.00	535.18	0.03	0.30	100.00	100.00	93.06	63857.00	62693.05	43579604.00	116.93	18717.16	16673.00
23	1	1	13815.00	25391.00	158.20	0	Spot (Block23, Row1, Column1)	58455.54	65535.00	11100.83	0.05	0.19	1274.00	1535.81	1274.00	2470.37	0.08	1.61	100.00	100.00	63.57	64261.00	57181.54	40276224.00	23.04	14609.73	12111.00
23	2	1	14107.00	25398.00	158.30	0	Spot (Block23, Row1, Column2)	55595.08	65535.00	14101.58	0.07	0.25	1193.00	1495.00	1193.00	2507.21	0.10	1.68	100.00	100.00	56.28	64342.00	54402.08	38527724.00	21.58	11600.76	10529.00
23	3	1	14417.00	25400.00	148.65	0	Spot (Block23, Row1, Column3)	19927.31	17970.50	12948.56	0.04	0.65	1155.00	1228.00	1155.00	370.10	0.03	0.30	100.00	100.00	0.00	16815.50	18772.31	11996241.00	50.53	4543.87	3897.50
23	4	1	14707.00	25401.00	149.50	0	Spot (Block23, Row1, Column4)	42092.12	42199.00	19396.99	0.00	0.46	1116.00	1216.73	1116.00	340.23	0.04	0.28	100.00	100.00	24.67	41083.00	40976.12	25760516.00	120.14	8673.58	7897.50
23	5	1	15019.00	25400.00	152.05	0	Spot (Block23, Row1, Column5)	38133.16	37808.00	23579.96	0.00	0.62	1110.00	1178.26	1110.00	276.50	0.03	0.23	100.00	100.00	31.40	36698.00	37023.16	24290940.00	133.65	6396.86	5377.50
23	6	1	15307.00	25405.00	149.50	0	Spot (Block23, Row1, Column6)	51774.28	63755.00	16231.12	0.09	0.31	1106.00	1181.40	1106.00	354.77	0.03	0.30	100.00	100.00	48.53	62649.00	50668.28	31789636.00	142.61	11898.21	10521.00
23	7	1	15606.00	25407.00	155.70	0	Spot (Block23, Row1, Column7)	62407.28	65535.00	7532.66	0.02	0.12	1114.00	1186.51	1114.00	378.58	0.03	0.32	100.00	100.00	79.46	64421.00	61293.28	41626036.00	161.71	16176.61	12405.00
23	8	1	15915.00	25407.00	154.45	0	Spot (Block23, Row1, Column8)	11824.25	10737.50	4976.86	0.04	0.42	1098.00	1138.77	1098.00	250.18	0.02	0.22	100.00	100.00	0.00	9639.50	10726.25	7756709.00	42.71	3560.83	3014.00
23	1	2	13811.00	25694.00	147.00	-50	Spot (Block23, Row2, Column1)	1454.27	1419.00	226.24	0.01	0.16	1269.00	1361.05	1269.00	470.26	0.03	0.35	4.00	2.00	0.00	150.00	185.27	856563.00	0.20	1432.79	1399.00
23	2	2	14107.00	25697.00	136.60	0	Spot (Block23, Row2, Column2)	30306.28	29918.50	11859.41	0.01	0.39	1193.00	1298.92	1193.00	449.52	0.04	0.35	100.00	100.00	0.20	28725.50	29113.28	15153141.00	64.53	6866.35	6142.50
23	3	2	14415.00	25696.00	169.45	0	Spot (Block23, Row2, Column3)	2030.20	1925.00	481.47	0.02	0.24	1166.00	1237.67	1166.00	340.87	0.03	0.28	86.00	58.00	0.00	759.00	864.20	1616040.00	2.33	1366.27	1343.50
23	4	2	14719.00	25701.00	182.75	0	Spot (Block23, Row2, Column4)	15840.04	15219.00	7440.28	0.02	0.47	1190.00	1314.17	1190.00	428.33	0.04	0.33	100.00	100.00	0.00	14029.00	14650.04	14826274.00	33.91	4268.35	4190.00
23	5	2	15015.00	25701.00	190.85	0	Spot (Block23, Row2, Column5)	11537.55	11173.50	3803.23	0.01	0.33	1176.00	1308.91	1176.00	493.33	0.05	0.38	100.00	100.00	0.00	9997.50	10361.55	11837530.00	20.73	3773.60	3330.00
23	6	2	15305.00	25704.00	147.50	0	Spot (Block23, Row2, Column6)	11283.50	10249.00	5804.26	0.04	0.51	1181.00	1387.16	1181.00	741.92	0.07	0.53	100.00	99.00	0.00	9068.00	10102.50	6691114.00	13.34	3311.67	3122.00
23	7	2	15608.00	25707.00	151.80	0	Spot (Block23, Row2, Column7)	10413.38	9587.00	5630.64	0.04	0.54	1158.00	1231.55	1158.00	331.57	0.03	0.27	100.00	100.00	0.00	8429.00	9255.38	6581256.00	27.69	3146.38	2777.00
23	8	2	15928.00	25716.00	154.55	0	Spot (Block23, Row2, Column8)	1308.23	1297.00	124.06	0.00	0.09	1110.00	1166.38	1110.00	359.69	0.02	0.31	7.00	0.00	0.00	187.00	198.23	858202.00	0.39	1193.48	1178.00
23	1	3	13815.00	25992.00	153.25	0	Spot (Block23, Row3, Column1)	45016.52	53376.50	21265.82	0.07	0.47	1181.00	1224.76	1181.00	246.17	0.02	0.20	100.00	100.00	38.63	52195.50	43835.52	28900784.00	177.89	9336.02	8054.00
23	2	3	14106.00	25995.00	149.45	0	Spot (Block23, Row3, Column2)	2873.04	2755.00	834.10	0.02	0.29	1175.00	1248.97	1175.00	331.23	0.03	0.27	99.00	93.00	0.00	1580.00	1698.04	1755430.00	4.90	1682.30	1595.00
23	3	3	14401.00	25993.00	147.10	0	Spot (Block23, Row3, Column3)	7925.13	7144.00	4172.43	0.05	0.53	1167.00	1241.48	1167.00	533.07	0.03	0.43	100.00	100.00	0.00	5977.00	6758.13	4659979.00	12.54	2797.33	2559.00
23	4	3	14709.00	25999.00	153.45	0	Spot (Block23, Row3, Column4)	54688.57	65535.00	14960.79	0.08	0.27	1184.00	1292.70	1184.00	564.02	0.04	0.44	100.00	100.00	56.66	64351.00	53504.57	35711924.00	94.67	11174.63	9432.50
23	5	3	15014.00	25989.00	151.25	0	Spot (Block23, Row3, Column5)	5616.61	3903.00	5816.14	0.16	1.04	1194.00	1416.00	1194.00	716.06	0.07	0.51	95.00	78.00	0.16	2709.00	4422.61	3493532.00	5.87	2252.49	1913.00
23	6	3	15308.00	26000.00	220.45	0	Spot (Block23, Row3, Column6)	51678.26	58722.00	15282.16	0.06	0.30	1259.00	1674.39	1259.00	1008.85	0.12	0.60	100.00	100.00	44.65	57463.00	50419.26	71988416.00	49.57	13348.12	12751.00
23	7	3	15617.00	26006.00	150.95	0	Spot (Block23, Row3, Column7)	32078.14	28441.00	20783.58	0.05	0.65	1150.00	1350.47	1150.00	696.71	0.07	0.52	100.00	100.00	8.81	27291.00	30928.14	20016808.00	44.10	6461.45	6116.00
23	8	3	15909.00	26008.00	166.70	0	Spot (Block23, Row3, Column8)	59786.47	65535.00	11556.35	0.04	0.19	1104.00	1209.76	1104.00	518.67	0.04	0.43	100.00	100.00	70.13	64431.00	58682.47	46036028.00	112.94	13590.42	12441.50
23	1	4	13809.00	26294.00	153.00	0	Spot (Block23, Row4, Column1)	57703.54	65535.00	12557.61	0.06	0.22	1184.00	1285.81	1184.00	400.41	0.04	0.31	100.00	100.00	62.79	64351.00	56519.54	37219092.00	140.90	12604.10	10087.00
23	2	4	14108.00	26297.00	176.10	0	Spot (Block23, Row4, Column2)	15344.93	14065.00	7664.27	0.04	0.50	1197.00	1353.39	1197.00	520.86	0.05	0.38	100.00	100.00	0.00	12868.00	14147.93	13350088.00	26.86	3972.83	3998.50
23	3	4	14408.00	26296.00	161.40	0	Spot (Block23, Row4, Column3)	64506.72	65535.00	4751.15	0.01	0.07	1208.00	1348.41	1208.00	507.52	0.05	0.38	100.00	100.00	92.92	64327.00	63298.72	46445292.00	124.44	18840.67	15451.50
23	4	4	14694.00	26299.00	159.75	0	Spot (Block23, Row4, Column4)	2554.35	2383.50	790.92	0.03	0.31	1176.00	1265.33	1176.00	555.07	0.03	0.44	88.00	54.00	0.00	1207.50	1378.35	1798260.00	2.32	1488.08	1481.50
23	5	4	14994.00	26311.00	138.90	0	Spot (Block23, Row4, Column5)	6380.41	3071.00	10502.86	0.32	1.65	1173.00	1220.68	1173.00	268.56	0.02	0.22	98.00	96.00	1.73	1898.00	5207.41	3324192.00	19.21	2278.29	2017.00
23	6	4	15310.00	26299.00	192.25	0	Spot (Block23, Row4, Column6)	12549.99	12354.50	4089.31	0.01	0.33	1187.00	1381.48	1187.00	676.57	0.07	0.49	100.00	100.00	0.00	11167.50	11362.99	13102189.00	16.51	3885.15	3507.00
23	7	4	15605.00	26309.00	150.05	0	Spot (Block23, Row4, Column7)	23944.59	19338.50	17603.71	0.09	0.74	1157.00	1279.28	1157.00	499.76	0.04	0.39	100.00	100.00	1.47	18181.50	22787.59	14654091.00	45.35	4771.59	4394.00
23	8	4	15905.00	26314.00	151.25	0	Spot (Block23, Row4, Column8)	7124.51	6707.00	3431.93	0.03	0.48	1119.00	1198.37	1119.00	372.07	0.03	0.31	100.00	100.00	0.00	5588.00	6005.51	4438570.00	15.93	2549.73	2286.50
23	1	5	13811.00	26600.00	151.90	0	Spot (Block23, Row5, Column1)	55233.53	65535.00	14877.57	0.07	0.27	1209.00	1512.62	1209.00	903.61	0.10	0.60	100.00	100.00	59.72	64326.00	54024.53	34963100.00	59.45	11823.66	9230.00
23	2	5	14103.00	26596.00	164.00	0	Spot (Block23, Row5, Column2)	61875.64	65535.00	9098.12	0.02	0.15	1249.00	1564.92	1249.00	884.69	0.10	0.57	100.00	100.00	78.39	64286.00	60626.64	46097796.00	68.17	14279.24	13279.00
23	3	5	14408.00	26598.00	158.25	0	Spot (Block23, Row5, Column3)	42956.04	43744.00	19696.99	0.01	0.46	1231.00	1436.82	1231.00	634.49	0.07	0.44	100.00	100.00	31.26	42513.00	41725.04	29682820.00	65.44	8042.82	6876.00
23	4	5	14705.00	26603.00	148.40	0	Spot (Block23, Row5, Column4)	41174.02	41294.50	21748.20	0.00	0.53	1187.00	1296.50	1187.00	447.41	0.04	0.35	100.00	100.00	30.50	40107.50	39987.02	24704528.00	89.13	8480.78	7286.50
23	5	5	15009.00	26601.00	157.65	0	Spot (Block23, Row5, Column5)	64432.83	65535.00	4578.24	0.01	0.07	1188.00	1265.83	1188.00	384.31	0.03	0.30	100.00	100.00	91.04	64347.00	63244.83	43879172.00	164.37	18794.90	16396.00
23	6	5	15309.00	26605.00	148.65	0	Spot (Block23, Row5, Column6)	11663.04	11059.50	5909.20	0.02	0.51	1202.00	1346.58	1202.00	571.75	0.05	0.42	100.00	100.00	0.00	9857.50	10461.04	6974496.00	18.04	3473.57	3021.00
23	7	5	15610.00	26607.00	201.45	0	Spot (Block23, Row5, Column7)	44206.17	47780.00	20125.03	0.03	0.46	1261.00	1470.68	1261.00	727.86	0.07	0.49	100.00	100.00	35.21	46519.00	42945.17	50970120.00	58.71	10656.97	10536.00
23	8	5	15912.00	26606.00	151.50	0	Spot (Block23, Row5, Column8)	42105.89	47868.00	23468.58	0.06	0.56	1162.00	1267.00	1162.00	501.84	0.04	0.40	100.00	100.00	39.84	46706.00	40943.89	26526856.00	81.38	8505.38	7607.00
23	1	6	13805.00	26897.00	221.20	0	Spot (Block23, Row6, Column1)	48825.22	51266.50	16690.27	0.02	0.34	1299.00	1814.03	1299.00	1227.37	0.15	0.68	100.00	100.00	41.38	49967.50	47526.22	68551192.00	38.30	12670.56	12588.50
23	2	6	14103.00	26896.00	210.85	0	Spot (Block23, Row6, Column2)	36706.22	32950.00	18227.35	0.05	0.50	1304.50	1684.40	1304.50	1028.35	0.11	0.61	100.00	100.00	11.76	31645.50	35401.72	46506928.00	34.06	9129.05	8843.00
23	3	6	14396.00	26899.00	153.25	0	Spot (Block23, Row6, Column3)	58345.48	65535.00	11800.56	0.05	0.20	1233.00	1394.28	1233.00	585.35	0.05	0.42	100.00	100.00	65.69	64302.00	57112.48	37749844.00	97.29	13146.82	10599.00
23	4	6	14712.00	26899.00	146.05	0	Spot (Block23, Row6, Column4)	7659.21	7339.00	3600.10	0.02	0.47	1204.00	1267.27	1204.00	332.33	0.02	0.26	100.00	100.00	0.00	6135.00	6455.21	4465319.00	19.23	2664.04	2355.50
23	5	6	15003.00	26902.00	156.00	0	Spot (Block23, Row6, Column5)	64662.38	65535.00	4168.27	0.01	0.06	1215.00	1328.18	1215.00	441.44	0.04	0.33	100.00	100.00	93.26	64320.00	63447.38	43194872.00	143.47	18284.37	14361.00
23	6	6	15309.00	26901.00	151.45	0	Spot (Block23, Row6, Column6)	4586.77	3992.00	2494.90	0.06	0.54	1240.00	1371.50	1240.00	562.31	0.04	0.41	91.00	74.00	0.00	2752.00	3346.77	2885079.00	5.72	1930.07	1787.50
23	7	6	15607.00	26905.00	151.10	0	Spot (Block23, Row6, Column7)	44204.07	49969.00	21514.40	0.05	0.49	1246.00	1377.82	1246.00	534.42	0.04	0.39	100.00	100.00	38.44	48723.00	42958.07	27716120.00	80.14	8771.75	7094.00
23	8	6	15913.00	26908.00	152.15	0	Spot (Block23, Row6, Column8)	47045.09	60666.50	21321.53	0.11	0.45	1181.00	1233.95	1181.00	266.79	0.02	0.22	100.00	100.00	47.00	59485.50	45864.09	29826788.00	171.72	10381.30	8878.00
23	1	7	13803.00	27196.00	163.10	0	Spot (Block23, Row7, Column1)	24702.95	22527.00	12384.21	0.04	0.50	1285.00	1524.17	1285.00	769.12	0.07	0.50	100.00	100.00	0.00	21242.00	23417.95	18033152.00	30.14	5297.36	5003.50
23	2	7	14104.00	27196.00	151.80	0	Spot (Block23, Row7, Column2)	3502.11	3032.00	1499.63	0.06	0.43	1293.00	1432.33	1293.00	524.79	0.04	0.37	91.00	70.00	0.00	1739.00	2209.11	2216833.00	3.94	1771.18	1723.50
23	3	7	14395.00	27192.00	172.15	0	Spot (Block23, Row7, Column3)	1460.88	1433.00	140.45	0.01	0.10	1207.00	1251.59	1207.00	219.77	0.02	0.18	51.00	11.00	0.00	226.00	253.88	1211073.00	0.95	1333.33	1314.00
23	4	7	14705.00	27201.00	153.75	0	Spot (Block23, Row7, Column4)	2701.49	2441.00	1011.13	0.04	0.37	1212.00	1288.67	1212.00	351.29	0.03	0.27	92.00	71.00	0.00	1229.00	1489.49	1758668.00	4.02	1542.00	1487.00
23	5	7	15002.00	27204.00	185.95	0	Spot (Block23, Row7, Column5)	14578.58	13016.50	7857.38	0.05	0.54	1266.00	1465.60	1266.00	658.98	0.06	0.45	100.00	100.00	0.00	11750.50	13312.58	14228691.00	19.90	4166.27	4184.00
23	6	7	15306.00	27204.00	199.95	0	Spot (Block23, Row7, Column6)	40263.46	39698.00	19691.56	0.01	0.49	1318.00	1758.10	1318.00	1164.22	0.13	0.66	100.00	100.00	20.42	38380.00	38945.46	45538240.00	33.07	9507.25	9233.00
23	7	7	15591.00	27208.00	153.90	0	Spot (Block23, Row7, Column7)	55890.57	65535.00	13625.02	0.07	0.24	1264.00	1479.44	1264.00	746.47	0.07	0.50	100.00	100.00	57.43	64271.00	54626.57	36496844.00	72.89	13074.10	11399.00
23	8	7	15906.00	27206.00	190.75	0	Spot (Block23, Row7, Column8)	21594.39	22055.00	6160.44	0.01	0.29	1206.00	1283.60	1206.00	344.02	0.03	0.27	100.00	100.00	0.00	20849.00	20388.39	22177432.00	59.04	5911.36	5676.00
23	1	8	13793.00	27490.00	158.65	0	Spot (Block23, Row8, Column1)	2407.41	2110.00	1484.29	0.06	0.62	1225.00	1309.59	1225.00	358.95	0.03	0.27	93.00	59.00	0.00	885.00	1182.41	1668333.00	3.06	1564.95	1529.50
23	2	8	14107.00	27493.00	150.05	0	Spot (Block23, Row8, Column2)	8031.18	6947.00	4059.80	0.06	0.51	1259.00	1287.54	1259.00	183.18	0.01	0.14	100.00	100.00	0.00	5688.00	6772.18	4963272.00	36.81	2683.72	2435.00
23	3	8	14393.00	27497.00	149.05	0	Spot (Block23, Row8, Column3)	23616.88	19137.50	17667.28	0.09	0.75	1217.00	1271.33	1217.00	267.59	0.02	0.21	100.00	100.00	1.15	17920.50	22399.88	14406298.00	83.51	4950.49	4516.50
23	4	8	14704.00	27501.00	163.45	0	Spot (Block23, Row8, Column4)	64025.97	65535.00	5986.28	0.01	0.09	1243.00	1311.62	1243.00	344.17	0.02	0.26	100.00	100.00	90.15	64292.00	62782.97	47443708.00	182.22	15990.03	12826.00
23	5	8	14987.00	27500.00	164.05	0	Spot (Block23, Row8, Column5)	2449.19	2345.50	663.62	0.02	0.27	1273.00	1482.80	1273.00	786.19	0.07	0.53	62.00	32.00	0.00	1072.50	1176.19	1827098.00	1.23	1575.43	1535.50
23	6	8	15306.00	27504.00	218.30	0	Spot (Block23, Row8, Column6)	51739.21	65535.00	16414.92	0.10	0.32	1365.00	1801.50	1365.00	1233.93	0.12	0.68	100.00	100.00	52.17	64170.00	50374.21	70314296.00	40.47	13211.11	12821.00
23	7	8	15604.00	27503.00	149.95	0	Spot (Block23, Row8, Column7)	36685.32	35871.00	20170.20	0.01	0.55	1299.00	1530.96	1299.00	750.60	0.07	0.49	100.00	100.00	14.47	34572.00	35386.32	22561556.00	46.83	7869.27	6684.50
23	8	8	15889.00	27509.00	162.25	0	Spot (Block23, Row8, Column8)	63710.01	65535.00	7037.25	0.01	0.11	1278.00	1400.42	1278.00	443.39	0.04	0.32	100.00	100.00	90.86	64257.00	62432.01	46699896.00	140.53	15343.72	12555.50
24	1	1	18323.00	25419.00	159.95	0	Spot (Block24, Row1, Column1)	56195.64	65535.00	13376.07	0.07	0.24	1575.00	1681.35	1575.00	435.81	0.03	0.26	100.00	100.00	59.52	63960.00	54620.64	39562080.00	125.09	13266.50	9943.00
24	2	1	18612.00	25426.00	150.55	0	Spot (Block24, Row1, Column2)	38515.62	36856.50	18349.47	0.02	0.48	1575.00	1730.37	1575.00	537.82	0.04	0.31	100.00	100.00	11.86	35281.50	36940.62	24033820.00	68.40	8804.52	7634.00
24	3	1	18917.00	25424.00	149.40	0	Spot (Block24, Row1, Column3)	27671.37	24824.00	17419.80	0.05	0.63	1507.00	1618.35	1507.00	627.02	0.03	0.39	100.00	100.00	0.98	23317.00	26164.37	16934880.00	41.55	6182.04	5114.50
24	4	1	19208.00	25428.00	150.70	0	Spot (Block24, Row1, Column4)	28538.23	27512.50	14488.37	0.02	0.51	1505.00	1645.22	1505.00	678.37	0.04	0.41	100.00	100.00	0.00	26007.50	27033.23	17750780.00	39.64	6782.30	5911.00
24	5	1	19518.00	25426.00	156.25	0	Spot (Block24, Row1, Column5)	42369.77	46870.00	23180.61	0.04	0.55	1515.00	1593.92	1515.00	315.28	0.02	0.20	100.00	100.00	39.79	45355.00	40854.77	28430296.00	129.33	8732.02	7672.50
24	6	1	19809.00	25435.00	152.35	0	Spot (Block24, Row1, Column6)	49742.41	59082.00	17903.86	0.07	0.36	1548.00	1626.37	1548.00	343.35	0.02	0.21	100.00	100.00	44.91	57534.00	48194.41	31785632.00	140.14	11068.45	9274.00
24	7	1	20106.00	25433.00	156.45	0	Spot (Block24, Row1, Column7)	62197.81	65535.00	7802.68	0.02	0.13	1555.00	1671.22	1555.00	935.27	0.03	0.56	100.00	100.00	77.71	63980.00	60642.81	41859508.00	64.72	16903.36	14443.00
24	8	1	20419.00	25439.00	157.30	0	Spot (Block24, Row1, Column8)	12718.85	12159.00	5719.90	0.02	0.45	1585.00	1786.11	1585.00	1895.18	0.05	1.06	98.00	93.00	0.00	10574.00	11133.85	8585221.00	5.77	4561.32	3290.00
24	1	2	18313.00	25722.00	147.00	-50	Spot (Block24, Row2, Column1)	1815.43	1778.00	186.17	0.01	0.10	1580.00	1682.37	1580.00	426.50	0.03	0.25	12.00	1.00	0.00	198.00	235.43	1072919.00	0.31	1821.80	1736.00
24	2	2	18611.00	25723.00	137.00	0	Spot (Block24, Row2, Column2)	38925.73	37495.50	14627.33	0.02	0.38	1599.50	1731.73	1599.50	492.72	0.03	0.28	100.00	100.00	5.56	35896.00	37326.23	19618596.00	75.49	9456.96	9103.00
24	3	2	18915.00	25724.00	152.30	0	Spot (Block24, Row2, Column3)	3350.41	3198.00	817.31	0.02	0.24	1580.00	1703.36	1580.00	505.22	0.03	0.30	98.00	79.00	0.00	1618.00	1770.41	2147615.00	3.26	2112.43	2072.00
24	4	2	19214.00	25729.00	176.80	0	Spot (Block24, Row2, Column4)	24119.92	23482.50	10742.10	0.01	0.45	1589.00	1762.18	1589.00	585.96	0.04	0.33	100.00	100.00	0.00	21893.50	22530.92	21129052.00	38.16	5866.60	5800.00
24	5	2	19515.00	25729.00	187.45	0	Spot (Block24, Row2, Column5)	22537.67	22250.00	7275.93	0.01	0.32	1597.00	1749.68	1597.00	507.21	0.04	0.29	100.00	100.00	0.00	20653.00	20940.67	22222144.00	40.98	6869.20	6569.00
24	6	2	19810.00	25730.00	151.45	0	Spot (Block24, Row2, Column6)	14430.19	14011.00	7148.69	0.01	0.50	1610.00	1855.67	1610.00	805.92	0.06	0.43	100.00	100.00	0.00	12401.00	12820.19	9062159.00	15.60	4344.63	4041.00
24	7	2	20112.00	25731.00	153.00	0	Spot (Block24, Row2, Column7)	15528.05	14261.00	8283.25	0.04	0.53	1604.00	1694.70	1604.00	365.52	0.02	0.22	100.00	100.00	0.00	12657.00	13924.05	9922425.00	37.85	4625.97	4070.00
24	8	2	20423.00	25756.00	162.90	0	Spot (Block24, Row2, Column8)	1809.30	1787.00	182.95	0.01	0.10	1606.00	1824.13	1606.00	1925.09	0.06	1.06	0.00	0.00	0.00	181.00	203.30	1320787.00	-0.01	1725.12	1698.00
24	1	3	18314.00	26019.00	156.30	0	Spot (Block24, Row3, Column1)	46849.28	56874.00	20455.45	0.08	0.44	1543.00	1608.63	1543.00	305.33	0.02	0.19	100.00	100.00	44.03	55331.00	45306.28	31389240.00	148.17	9954.77	8939.00
24	2	3	18612.00	26026.00	156.40	0	Spot (Block24, Row3, Column2)	4105.46	3615.00	1314.31	0.06	0.32	1593.00	1729.64	1593.00	581.90	0.04	0.34	99.00	85.00	0.00	2022.00	2512.46	2762973.00	4.08	2136.61	2079.00
24	3	3	18903.00	26023.00	149.05	0	Spot (Block24, Row3, Column3)	18269.58	15595.50	10792.18	0.07	0.59	1581.00	1655.19	1581.00	350.90	0.02	0.21	100.00	100.00	1.48	14014.50	16688.58	11107903.00	47.35	5461.36	4328.00
24	4	3	19212.00	26028.00	154.60	0	Spot (Block24, Row3, Column4)	53723.03	65535.00	15926.86	0.09	0.30	1589.00	1722.84	1589.00	484.79	0.04	0.28	100.00	100.00	55.59	63946.00	52134.03	35081416.00	107.26	13387.03	10016.00
24	5	3	19519.00	26034.00	151.60	0	Spot (Block24, Row3, Column5)	11371.69	8553.50	10454.18	0.12	0.92	1611.00	1861.87	1611.00	810.35	0.06	0.44	99.00	96.00	2.06	6942.50	9760.69	7164163.00	11.74	3653.90	2617.50
24	6	3	19812.00	26030.00	228.15	0	Spot (Block24, Row3, Column6)	56682.12	65535.00	13190.65	0.06	0.23	1766.00	2358.36	1766.00	1351.56	0.13	0.57	100.00	100.00	57.30	63769.00	54916.12	84967360.00	40.19	13733.71	12847.00
24	7	3	20115.00	26032.00	151.70	0	Spot (Block24, Row3, Column7)	38291.83	37080.50	21970.53	0.01	0.57	1669.00	1968.86	1669.00	1011.18	0.07	0.51	100.00	100.00	24.37	35411.50	36622.83	24353716.00	35.92	7487.60	6415.00
24	8	3	20414.00	26036.00	161.35	0	Spot (Block24, Row3, Column8)	48909.45	53460.00	16469.62	0.04	0.34	1589.00	1686.99	1589.00	437.58	0.03	0.26	100.00	100.00	34.73	51871.00	47320.45	35068328.00	107.92	11031.74	9809.50
24	1	4	18309.00	26321.00	152.70	0	Spot (Block24, Row4, Column1)	53690.98	65535.00	15644.73	0.09	0.29	1572.00	1714.87	1572.00	608.26	0.04	0.35	100.00	100.00	53.99	63963.00	52118.98	34308804.00	85.45	12689.11	9869.50
24	2	4	18607.00	26326.00	176.60	0	Spot (Block24, Row4, Column2)	38077.57	36235.00	18850.77	0.02	0.50	1629.00	1888.07	1629.00	846.15	0.06	0.45	100.00	100.00	13.17	34606.00	36448.57	33241816.00	42.77	8279.46	8193.00
24	3	4	18910.00	26326.00	162.35	0	Spot (Block24, Row4, Column3)	64710.02	65535.00	4123.70	0.01	0.06	1643.00	1886.99	1643.00	842.89	0.06	0.45	100.00	100.00	94.24	63892.00	63067.02	47174064.00	74.53	17954.08	16324.00
24	4	4	19198.00	26330.00	158.10	0	Spot (Block24, Row4, Column4)	3315.10	3120.00	780.06	0.03	0.24	1602.00	1717.82	1602.00	445.41	0.03	0.26	97.00	86.00	0.00	1518.00	1713.10	2284102.00	3.59	2122.15	2088.50
24	5	4	19505.00	26341.00	153.50	0	Spot (Block24, Row4, Column5)	9268.90	5081.50	12889.92	0.26	1.39	1583.00	1644.74	1583.00	318.16	0.02	0.19	98.00	96.00	3.10	3498.50	7685.90	5987712.00	23.96	3179.46	2221.00
24	6	4	19812.00	26328.00	198.10	0	Spot (Block24, Row4, Column6)	22563.24	22632.00	5860.93	0.00	0.26	1683.00	1978.04	1683.00	963.85	0.07	0.49	100.00	100.00	0.00	20949.00	20880.24	25225698.00	21.36	6321.74	5966.00
24	7	4	20105.00	26335.00	151.00	0	Spot (Block24, Row4, Column7)	27838.89	22560.00	20179.82	0.09	0.72	1725.00	1967.14	1725.00	748.74	0.06	0.38	100.00	100.00	4.67	20835.00	26113.89	17287956.00	34.55	6156.74	4706.00
24	8	4	20413.00	26340.00	153.65	0	Spot (Block24, Row4, Column8)	10511.99	9450.00	5465.13	0.05	0.52	1653.00	1741.10	1653.00	360.61	0.02	0.21	100.00	100.00	0.00	7797.00	8858.99	6864329.00	24.32	3476.43	3169.00
24	1	5	18313.00	26626.00	150.20	0	Spot (Block24, Row5, Column1)	50645.99	62074.50	17462.01	0.09	0.34	1626.00	1973.07	1626.00	1084.80	0.08	0.55	100.00	100.00	46.77	60448.50	49019.99	31400736.00	44.87	11943.41	10480.00
24	2	5	18609.00	26623.00	160.55	0	Spot (Block24, Row5, Column2)	54333.63	65535.00	14409.34	0.08	0.27	1720.00	2137.76	1720.00	1111.05	0.09	0.52	100.00	100.00	52.19	63815.00	52613.63	38522876.00	46.98	12690.71	11536.50
24	3	5	18911.00	26624.00	167.70	0	Spot (Block24, Row5, Column3)	57524.57	65535.00	13455.06	0.06	0.23	1729.00	2026.11	1729.00	946.85	0.07	0.47	100.00	100.00	63.72	63806.00	55795.57	44869592.00	58.61	12622.64	12116.00
24	4	5	19208.00	26628.00	152.05	0	Spot (Block24, Row5, Column4)	42056.00	42562.00	21910.93	0.01	0.52	1674.00	1839.44	1674.00	716.23	0.04	0.39	100.00	100.00	35.13	40888.00	40382.00	26579536.00	56.15	9514.82	8200.00
24	5	5	19512.00	26625.00	160.50	0	Spot (Block24, Row5, Column5)	64752.52	65535.00	4153.59	0.01	0.06	1601.00	1710.78	1601.00	474.37	0.03	0.28	100.00	100.00	94.51	63934.00	63151.52	45974732.00	132.89	19364.53	15230.00
24	6	5	19809.00	26628.00	152.50	0	Spot (Block24, Row5, Column6)	14919.83	13444.00	7210.69	0.05	0.48	1644.00	1810.73	1644.00	639.14	0.04	0.35	100.00	100.00	0.00	11800.00	13275.83	9518853.00	20.51	4238.00	3963.00
24	7	5	20115.00	26636.00	217.25	0	Spot (Block24, Row5, Column7)	56295.40	65535.00	13718.99	0.07	0.24	1794.00	2143.37	1794.00	980.74	0.08	0.46	100.00	100.00	61.19	63741.00	54501.40	75718144.00	55.22	14638.46	14430.00
24	8	5	20414.00	26635.00	154.55	0	Spot (Block24, Row5, Column8)	44485.91	53856.00	22891.03	0.08	0.51	1725.00	1929.95	1725.00	735.07	0.05	0.38	100.00	100.00	44.41	52131.00	42760.91	29449868.00	57.89	8532.51	7312.50
24	1	6	18308.00	26925.00	226.25	0	Spot (Block24, Row6, Column1)	53789.20	65535.00	14484.68	0.09	0.27	1799.00	2538.42	1799.00	1716.10	0.15	0.68	100.00	100.00	50.48	63736.00	51990.20	79070872.00	29.86	14058.74	13187.00
24	2	6	18606.00	26921.00	223.10	0	Spot (Block24, Row6, Column2)	54126.31	65535.00	15289.34	0.08	0.28	1878.00	2421.03	1878.00	1442.13	0.11	0.60	100.00	100.00	54.62	63657.00	52248.31	76697768.00	35.85	14232.73	13061.50
24	3	6	18896.00	26924.00	152.90	0	Spot (Block24, Row6, Column3)	58963.89	65535.00	11494.02	0.05	0.19	1766.00	2051.67	1766.00	961.42	0.07	0.47	100.00	100.00	68.38	63769.00	57197.89	37855140.00	59.20	15031.88	11807.00
24	4	6	19209.00	26927.00	148.60	0	Spot (Block24, Row6, Column4)	10309.58	9382.50	5292.95	0.04	0.51	1670.00	1745.38	1670.00	392.94	0.02	0.23	100.00	100.00	0.00	7712.50	8639.58	6206369.00	21.79	3686.85	3253.00
24	5	6	19506.00	26930.00	157.20	0	Spot (Block24, Row6, Column5)	64484.26	65535.00	4902.12	0.01	0.08	1660.00	1805.29	1660.00	558.03	0.04	0.31	100.00	100.00	93.86	63875.00	62824.26	44107648.00	112.32	19128.49	15952.50
24	6	6	19808.00	26930.00	153.25	0	Spot (Block24, Row6, Column6)	7047.92	6036.50	3925.53	0.07	0.56	1702.00	1875.84	1702.00	689.55	0.04	0.37	95.00	80.00	0.00	4334.50	5345.92	4552959.00	7.50	2672.83	2535.00
24	7	6	20109.00	26933.00	155.50	0	Spot (Block24, Row6, Column7)	49116.57	64207.00	19555.69	0.12	0.40	1755.00	1971.71	1755.00	778.33	0.05	0.39	100.00	100.00	48.65	62452.00	47361.57	32711876.00	60.57	10838.30	8634.50
24	8	6	20414.00	26938.00	154.55	0	Spot (Block24, Row6, Column8)	50226.82	65535.00	19537.44	0.12	0.39	1721.00	1822.38	1721.00	364.51	0.02	0.20	100.00	100.00	53.52	63814.00	48505.82	32848580.00	132.79	11470.78	9651.50
24	1	7	18307.00	27222.00	170.10	0	Spot (Block24, Row7, Column1)	46019.28	48846.50	18929.70	0.03	0.41	1726.00	2150.74	1726.00	1187.04	0.10	0.55	100.00	100.00	36.42	47120.50	44293.28	37275912.00	36.96	9301.71	9088.00
24	2	7	18603.00	27223.00	156.05	0	Spot (Block24, Row7, Column2)	4620.54	4077.00	2093.08	0.05	0.45	1793.00	2100.77	1793.00	1027.41	0.07	0.49	73.00	55.00	0.00	2284.00	2827.54	3095764.00	2.45	2382.86	2322.00
24	3	7	18903.00	27225.00	196.50	0	Spot (Block24, Row7, Column3)	2025.25	1994.50	231.62	0.01	0.11	1681.00	1742.15	1681.00	322.97	0.02	0.19	47.00	8.00	0.00	313.50	344.25	2211569.00	0.88	1820.50	1800.50
24	4	7	19205.00	27230.00	164.15	0	Spot (Block24, Row7, Column4)	3335.18	2988.00	1159.67	0.05	0.35	1622.50	1736.04	1622.50	457.03	0.03	0.26	94.00	64.00	0.00	1365.50	1712.68	2491380.00	3.50	2043.07	2033.50
24	5	7	19508.00	27229.00	183.35	0	Spot (Block24, Row7, Column5)	21040.65	19521.50	11024.54	0.03	0.52	1686.00	2002.14	1686.00	932.74	0.07	0.47	100.00	100.00	0.00	17835.50	19354.65	19820308.00	20.41	5687.64	5531.00
24	6	7	19805.00	27227.00	215.85	0	Spot (Block24, Row7, Column6)	53177.97	65535.00	16597.36	0.09	0.31	1893.00	2505.96	1893.00	1501.99	0.12	0.60	100.00	100.00	58.65	63642.00	51284.97	70727480.00	33.74	13750.17	13615.00
24	7	7	20090.00	27235.00	156.20	0	Spot (Block24, Row7, Column7)	55543.26	65535.00	13877.56	0.07	0.25	1799.00	2180.56	1799.00	1159.91	0.08	0.53	100.00	100.00	57.55	63736.00	53744.26	37158748.00	46.01	14149.55	11606.00
24	8	7	20408.00	27241.00	193.30	0	Spot (Block24, Row7, Column8)	39185.72	39355.00	9869.85	0.00	0.25	1766.00	1870.05	1766.00	461.75	0.02	0.25	100.00	100.00	0.38	37589.00	37419.72	41262592.00	80.81	10843.89	10189.00
24	1	8	18288.00	27522.00	149.65	0	Spot (Block24, Row8, Column1)	2972.30	2801.50	876.40	0.03	0.29	1615.00	1736.43	1615.00	633.06	0.03	0.36	81.00	45.00	0.00	1186.50	1357.30	1830934.00	1.95	2021.63	1968.50
24	2	8	18607.00	27524.00	149.65	0	Spot (Block24, Row8, Column2)	13599.79	12428.00	6966.03	0.04	0.51	1697.00	1761.34	1697.00	582.53	0.02	0.33	100.00	100.00	0.00	10731.00	11902.79	8336674.00	20.32	4344.97	3995.00
24	3	8	18895.00	27522.00	150.05	0	Spot (Block24, Row8, Column3)	29736.63	24882.50	20833.97	0.08	0.70	1687.00	1752.30	1687.00	397.30	0.02	0.23	100.00	100.00	9.90	23195.50	28049.63	18317788.00	70.44	6720.62	5265.00
24	4	8	19204.00	27526.00	158.80	0	Spot (Block24, Row8, Column4)	62259.97	65535.00	7322.75	0.02	0.12	1676.00	1753.93	1676.00	435.27	0.02	0.25	100.00	100.00	76.48	63859.00	60583.97	43146560.00	139.01	17244.21	13524.00
24	5	8	19492.00	27527.00	153.80	0	Spot (Block24, Row8, Column5)	3170.44	3098.50	678.15	0.01	0.21	1665.00	1895.89	1665.00	830.25	0.06	0.44	80.00	39.00	0.00	1433.50	1505.44	2048104.00	1.54	2134.09	2118.50
24	6	8	19808.00	27532.00	228.25	0	Spot (Block24, Row8, Column6)	55190.11	65535.00	14615.44	0.07	0.26	1907.00	2431.42	1907.00	1377.81	0.11	0.57	100.00	100.00	56.88	63628.00	53283.11	82675624.00	38.29	13377.33	12957.00
24	7	8	20105.00	27533.00	149.40	0	Spot (Block24, Row8, Column7)	36152.47	33896.50	19521.24	0.03	0.54	1807.00	2119.02	1807.00	990.64	0.07	0.47	100.00	100.00	11.02	32089.50	34345.47	21980768.00	34.35	9200.88	7316.00
24	8	8	20392.00	27539.00	158.15	0	Spot (Block24, Row8, Column8)	64323.93	65535.00	4916.57	0.01	0.08	1816.00	2008.47	1816.00	631.79	0.04	0.31	100.00	100.00	90.43	63719.00	62507.93	44383932.00	98.63	18785.61	16417.00
25	1	1	4787.00	29832.00	153.20	0	Spot (Block25, Row1, Column1)	60911.49	65535.00	8404.04	0.03	0.14	2649.00	2818.12	2649.00	780.57	0.03	0.28	100.00	100.00	69.10	62886.00	58262.49	39227344.00	74.42	17924.90	16337.00
25	2	1	5081.00	29840.00	152.65	0	Spot (Block25, Row1, Column2)	63070.80	65535.00	7417.41	0.02	0.12	2449.00	2773.43	2449.00	2396.22	0.05	0.86	100.00	100.00	85.40	63086.00	60621.80	40617960.00	25.16	16839.81	14019.00
25	3	1	5389.00	29842.00	144.55	0	Spot (Block25, Row1, Column3)	47438.16	58281.00	20393.52	0.09	0.43	2359.00	2474.21	2359.00	557.29	0.02	0.23	100.00	100.00	46.05	55922.00	45079.16	26992472.00	80.68	10904.38	8964.50
25	4	1	5675.00	29843.00	148.25	0	Spot (Block25, Row1, Column4)	61404.35	65535.00	8988.52	0.03	0.15	2401.00	2594.66	2401.00	920.78	0.03	0.35	100.00	100.00	76.29	63134.00	59003.35	36781508.00	63.87	17900.91	15021.00
25	5	1	5983.00	29841.00	153.80	0	Spot (Block25, Row1, Column5)	58551.52	65535.00	13472.68	0.05	0.23	2414.00	2522.41	2414.00	479.83	0.02	0.19	100.00	100.00	71.85	63121.00	56137.52	38058808.00	116.77	15293.38	12797.00
25	6	1	6277.00	29847.00	147.35	0	Spot (Block25, Row1, Column6)	63544.13	65535.00	6062.36	0.01	0.10	2477.00	2588.74	2477.00	507.67	0.02	0.20	100.00	100.00	85.03	63058.00	61067.13	38635164.00	120.07	17178.92	13714.00
25	7	1	6576.00	29848.00	157.05	0	Spot (Block25, Row1, Column7)	64736.09	65535.00	4455.62	0.01	0.07	2528.00	2631.28	2528.00	493.74	0.02	0.19	100.00	100.00	94.85	63007.00	62208.09	44020960.00	125.78	21941.34	16702.00
25	8	1	6888.00	29846.00	171.90	0	Spot (Block25, Row1, Column8)	3794.47	3642.50	722.09	0.02	0.19	2481.00	2532.45	2481.00	318.48	0.01	0.13	95.00	79.00	0.00	1161.50	1313.47	3111462.00	3.96	2816.37	2767.50
25	1	2	4779.00	30147.00	195.35	0	Spot (Block25, Row2, Column1)	2765.01	2758.00	180.65	0.00	0.07	2591.00	2721.93	2591.00	604.79	0.02	0.22	2.00	0.00	0.00	167.00	174.01	2980684.00	0.07	2719.68	2759.00
25	2	2	5076.00	30138.00	130.10	0	Spot (Block25, Row2, Column2)	59557.06	65535.00	11577.70	0.04	0.19	2421.00	2615.46	2421.00	789.22	0.03	0.30	100.00	100.00	69.32	63114.00	57136.06	26979500.00	72.15	15341.31	14054.50
25	3	2	5383.00	30138.00	147.20	0	Spot (Block25, Row2, Column3)	4954.30	4670.00	1364.24	0.03	0.28	2375.00	2603.54	2375.00	1031.43	0.04	0.40	97.00	52.00	0.00	2295.00	2579.30	2908175.00	2.28	3030.68	3048.00
25	4	2	5686.00	30147.00	186.55	0	Spot (Block25, Row2, Column4)	40125.89	38875.50	20616.06	0.01	0.51	2424.00	2798.86	2424.00	1312.28	0.06	0.47	100.00	100.00	26.37	36451.50	37701.89	39403876.00	28.44	10686.99	10719.00
25	5	2	5989.00	30145.00	166.15	0	Spot (Block25, Row2, Column5)	35383.65	35282.00	13474.83	0.00	0.38	2461.00	2684.94	2461.00	927.85	0.04	0.35	100.00	100.00	0.92	32821.00	32922.65	27068532.00	35.24	10404.67	9078.50
25	6	2	6276.00	30146.00	142.35	0	Spot (Block25, Row2, Column6)	35954.38	34528.00	17969.54	0.02	0.50	2575.00	2810.45	2575.00	1149.87	0.04	0.41	100.00	100.00	6.73	31953.00	33379.38	19774944.00	28.82	9407.68	8223.00
25	7	2	6584.00	30148.00	144.60	0	Spot (Block25, Row2, Column7)	42320.71	43329.50	20647.18	0.01	0.49	2577.00	2733.62	2577.00	952.42	0.03	0.35	100.00	100.00	29.72	40752.50	39743.71	24207560.00	41.56	9776.32	8420.50
25	8	2	6886.00	30146.00	210.30	0	Spot (Block25, Row2, Column8)	2842.55	2818.00	220.04	0.00	0.08	2483.00	2568.98	2483.00	487.43	0.01	0.19	29.00	0.00	0.00	335.00	359.55	3584457.00	0.56	2605.57	2594.00
25	1	3	4783.00	30435.00	149.00	0	Spot (Block25, Row3, Column1)	60062.48	65535.00	10826.87	0.04	0.18	2538.00	2595.52	2538.00	397.26	0.01	0.15	100.00	100.00	75.12	62997.00	57524.48	36458228.00	144.66	17672.06	15906.00
25	2	3	5080.00	30441.00	147.00	0	Spot (Block25, Row3, Column2)	6208.48	5857.00	2051.22	0.03	0.33	2416.00	2563.93	2416.00	593.30	0.03	0.23	100.00	94.00	0.00	3441.00	3792.48	3656793.00	6.14	3335.31	3289.00
25	3	3	5368.00	30438.00	138.10	0	Spot (Block25, Row3, Column3)	21573.09	19728.00	12269.30	0.04	0.57	2412.00	2478.67	2412.00	367.15	0.01	0.15	100.00	100.00	2.71	17316.00	19161.09	11153288.00	52.01	6955.20	5669.00
25	4	3	5679.00	30444.00	148.50	0	Spot (Block25, Row3, Column4)	64841.17	65535.00	3265.86	0.00	0.05	2410.00	2621.39	2410.00	927.83	0.04	0.35	100.00	100.00	91.79	63125.00	62431.17	38710512.00	67.06	21564.25	19478.00
25	5	3	5977.00	30441.00	135.05	0	Spot (Block25, Row3, Column5)	18761.29	14480.50	14450.83	0.11	0.77	2435.00	2611.95	2435.00	787.20	0.03	0.30	100.00	100.00	5.10	12045.50	16326.29	9193032.00	20.52	6544.68	5203.00
25	6	3	6282.00	30446.00	231.45	0	Spot (Block25, Row3, Column6)	50948.42	50998.00	14650.49	0.00	0.29	2670.00	3138.66	2670.00	1539.48	0.07	0.49	100.00	100.00	43.08	48328.00	48278.42	78410296.00	31.06	16386.76	16690.50
25	7	3	6585.00	30450.00	148.60	0	Spot (Block25, Row3, Column7)	58044.68	65535.00	13426.55	0.05	0.23	2587.00	2884.92	2587.00	1211.85	0.05	0.42	100.00	100.00	69.44	62948.00	55457.68	34943172.00	45.52	16420.55	14348.00
25	8	3	6882.00	30450.00	162.15	0	Spot (Block25, Row3, Column8)	61952.56	65535.00	9243.33	0.02	0.15	2544.00	2710.20	2544.00	720.03	0.03	0.27	100.00	100.00	81.68	62991.00	59408.56	44977988.00	82.28	17168.86	15646.00
25	1	4	4782.00	30737.00	147.60	0	Spot (Block25, Row4, Column1)	63246.50	65535.00	5602.38	0.02	0.09	2513.00	2653.05	2513.00	563.64	0.02	0.21	100.00	100.00	80.23	63022.00	60733.50	38074720.00	107.50	18646.91	15716.00
25	2	4	5079.00	30741.00	161.60	0	Spot (Block25, Row4, Column2)	16709.94	15517.00	6958.90	0.03	0.42	2450.00	2670.93	2450.00	679.16	0.04	0.25	100.00	100.00	0.00	13067.00	14259.94	12114706.00	20.67	5560.67	5372.00
25	3	4	5380.00	30739.00	159.65	0	Spot (Block25, Row4, Column3)	64849.52	65535.00	3464.62	0.00	0.05	2468.00	2626.08	2468.00	610.69	0.03	0.23	100.00	100.00	95.01	63067.00	62381.52	45459952.00	101.89	21331.54	18126.00
25	4	4	5670.00	30743.00	151.95	0	Spot (Block25, Row4, Column4)	5140.77	5111.00	1210.44	0.00	0.24	2395.00	2475.85	2395.00	460.22	0.01	0.19	100.00	96.00	0.00	2716.00	2745.77	3254105.00	5.79	3133.87	3049.50
25	5	4	5960.00	30745.00	145.55	0	Spot (Block25, Row4, Column5)	6414.98	5576.00	4213.20	0.06	0.66	2502.50	2581.10	2502.50	437.07	0.01	0.17	99.00	96.00	0.00	3073.50	3912.48	3701443.00	8.77	3334.14	3181.50
25	6	4	6283.00	30739.00	180.75	0	Spot (Block25, Row4, Column6)	41353.74	41652.00	16783.44	0.00	0.41	2710.00	2986.56	2710.00	1073.99	0.04	0.36	100.00	100.00	11.69	38942.00	38643.74	37838780.00	35.72	10883.04	9446.50
25	7	4	6576.00	30748.00	147.75	0	Spot (Block25, Row4, Column7)	49567.94	65535.00	20217.31	0.12	0.41	2651.00	2969.39	2651.00	1089.67	0.05	0.37	100.00	100.00	53.50	62884.00	46916.94	29740960.00	42.76	12374.16	10499.50
25	8	4	6875.00	30758.00	146.15	0	Spot (Block25, Row4, Column8)	34965.95	33257.00	18623.28	0.02	0.53	2632.00	2805.09	2632.00	669.74	0.03	0.24	100.00	100.00	10.17	30625.00	32333.95	20280300.00	48.02	9937.15	8158.50
25	1	5	4781.00	31038.00	148.80	0	Spot (Block25, Row5, Column1)	64904.99	65535.00	3440.68	0.00	0.05	2578.00	2806.17	2578.00	944.69	0.04	0.34	100.00	100.00	95.39	62957.00	62326.99	39462576.00	65.73	22369.15	18436.00
25	2	5	5078.00	31036.00	157.65	0	Spot (Block25, Row5, Column2)	62954.00	65535.00	7373.82	0.02	0.12	2528.00	2858.82	2528.00	975.15	0.05	0.34	100.00	100.00	82.34	63007.00	60426.00	43123888.00	61.63	17446.67	16323.50
25	3	5	5377.00	31039.00	151.60	0	Spot (Block25, Row5, Column3)	49111.67	59537.50	18398.77	0.08	0.37	2507.00	2759.61	2507.00	828.02	0.04	0.30	100.00	100.00	44.46	57030.50	46604.67	31038788.00	55.98	10889.87	9664.00
25	4	5	5676.00	31044.00	148.55	0	Spot (Block25, Row5, Column4)	56010.39	65535.00	15537.12	0.07	0.28	2473.00	2602.17	2473.00	556.51	0.02	0.21	100.00	100.00	66.72	63062.00	53537.39	33662500.00	95.97	15530.88	13780.00
25	5	5	5978.00	31043.00	160.05	0	Spot (Block25, Row5, Column5)	64947.99	65535.00	3184.61	0.00	0.05	2572.00	2687.69	2572.00	508.19	0.02	0.19	100.00	100.00	95.20	62963.00	62375.99	45983624.00	122.51	20926.38	17677.00
25	6	5	6279.00	31046.00	142.85	0	Spot (Block25, Row5, Column6)	41692.27	40681.50	19157.12	0.01	0.46	2737.00	2971.54	2737.00	914.49	0.04	0.31	100.00	100.00	20.86	37944.50	38955.27	23181000.00	42.34	11252.13	9121.50
25	7	5	6583.00	31047.00	245.45	0	Spot (Block25, Row5, Column7)	61119.48	65535.00	10496.52	0.03	0.17	2979.00	3317.48	2979.00	1245.26	0.05	0.38	100.00	100.00	79.08	62556.00	58140.48	106349264.00	46.42	16944.80	16025.00
25	8	5	6883.00	31050.00	154.65	0	Spot (Block25, Row5, Column8)	59521.65	65535.00	12076.16	0.04	0.20	2811.00	2983.71	2811.00	784.04	0.03	0.26	100.00	100.00	74.12	62724.00	56710.65	39106064.00	72.11	16763.68	13703.50
25	1	6	4775.00	31339.00	231.90	0	Spot (Block25, Row6, Column1)	44194.74	35272.00	17455.31	0.10	0.39	2703.00	3158.61	2703.00	1415.66	0.07	0.45	100.00	100.00	35.48	32569.00	41491.74	68502424.00	28.99	15565.68	15621.50
25	2	6	5081.00	31337.00	246.55	0	Spot (Block25, Row6, Column2)	59308.72	65535.00	13353.16	0.04	0.23	2654.00	3074.83	2654.00	1411.98	0.06	0.46	100.00	100.00	73.02	62881.00	56654.72	104859096.00	39.83	16415.04	14879.00
25	3	6	5368.00	31341.00	150.80	0	Spot (Block25, Row6, Column3)	64903.19	65535.00	3540.28	0.00	0.05	2504.00	2734.99	2504.00	812.59	0.04	0.30	100.00	100.00	95.49	63031.00	62399.19	40305240.00	76.51	22503.71	19295.00
25	4	6	5679.00	31341.00	140.70	0	Spot (Block25, Row6, Column4)	20821.73	19506.50	10645.30	0.03	0.51	2582.00	2687.75	2582.00	477.34	0.02	0.18	100.00	100.00	0.00	16924.50	18239.73	11160450.00	37.99	6740.51	6156.00
25	5	6	5978.00	31343.00	157.80	0	Spot (Block25, Row6, Column5)	64989.18	65535.00	3049.57	0.00	0.05	2715.00	2992.07	2715.00	1011.75	0.04	0.34	100.00	100.00	95.48	62820.00	62274.18	44583004.00	61.28	22534.12	17684.00
25	6	6	6277.00	31345.00	141.70	0	Spot (Block25, Row6, Column6)	24629.15	20316.00	16093.53	0.08	0.65	2909.00	3109.59	2909.00	915.01	0.03	0.29	100.00	100.00	1.09	17407.00	21720.15	13546033.00	23.52	6772.31	5973.00
25	7	6	6578.00	31348.00	151.55	0	Spot (Block25, Row6, Column7)	64421.59	65535.00	4335.85	0.01	0.07	3029.00	3276.95	3029.00	986.30	0.03	0.30	100.00	100.00	89.17	62506.00	61392.59	40457116.00	61.99	22767.14	18657.50
25	8	6	6881.00	31353.00	153.35	0	Spot (Block25, Row6, Column8)	63805.39	65535.00	5477.38	0.01	0.09	2928.00	3059.19	2928.00	624.18	0.02	0.20	100.00	100.00	86.40	62607.00	60877.39	41282464.00	97.32	20323.07	16557.50
25	1	7	4775.00	31638.00	151.30	0	Spot (Block25, Row7, Column1)	24770.37	23064.50	10968.08	0.03	0.44	2631.00	2912.63	2631.00	871.67	0.04	0.30	100.00	100.00	0.00	20433.50	22139.37	15555792.00	25.08	6803.01	6540.00
25	2	7	5073.00	31640.00	145.90	0	Spot (Block25, Row7, Column2)	8435.37	7509.50	4085.99	0.05	0.48	2587.00	2880.91	2587.00	1792.08	0.05	0.62	84.00	59.00	0.00	4922.50	5848.37	4892512.00	3.10	3857.28	3772.00
25	3	7	5376.00	31622.00	190.55	0	Spot (Block25, Row7, Column3)	2947.25	2922.50	221.40	0.00	0.08	2497.00	2656.42	2497.00	1628.38	0.03	0.61	0.00	0.00	0.00	425.50	450.25	3017985.00	0.18	2634.15	2625.00
25	4	7	5679.00	31645.00	154.50	0	Spot (Block25, Row7, Column4)	6020.83	5164.00	2275.30	0.07	0.38	2633.00	2987.48	2633.00	1846.58	0.05	0.62	62.00	38.00	0.00	2531.00	3387.83	3967725.00	1.64	3328.41	3340.50
25	5	7	5973.00	31646.00	175.00	0	Spot (Block25, Row7, Column5)	39861.29	37497.00	19957.48	0.03	0.50	2918.00	3570.08	2918.00	2219.23	0.09	0.62	100.00	100.00	22.84	34579.00	36943.29	34201184.00	16.35	10189.79	10071.50
25	6	7	6272.00	31645.00	247.90	0	Spot (Block25, Row7, Column6)	60680.48	65535.00	10782.03	0.03	0.18	3215.00	4094.64	3215.00	3195.04	0.11	0.78	100.00	100.00	75.96	62320.00	57465.48	108012600.00	17.71	17193.35	16450.00
25	7	7	6556.00	31652.00	152.40	0	Spot (Block25, Row7, Column7)	64518.92	65535.00	4641.19	0.01	0.07	3140.00	3655.82	3140.00	2773.61	0.07	0.76	100.00	100.00	93.25	62395.00	61378.92	41098920.00	21.94	21703.46	18934.00
25	8	7	6876.00	31652.00	180.70	0	Spot (Block25, Row7, Column8)	59208.77	65535.00	9438.99	0.04	0.16	2988.00	3196.04	2988.00	1697.50	0.03	0.53	100.00	100.00	58.02	62547.00	56220.77	54294968.00	33.00	17704.21	16713.50
25	1	8	4759.00	31951.00	186.25	0	Spot (Block25, Row8, Column1)	3278.43	3168.00	448.45	0.01	0.14	2573.00	2665.46	2573.00	417.60	0.02	0.16	68.00	29.00	0.00	595.00	705.43	3193194.00	1.47	2796.23	2804.00
25	2	8	5074.00	31942.00	142.45	0	Spot (Block25, Row8, Column2)	29814.85	27196.50	16555.03	0.04	0.56	2568.00	2697.73	2568.00	1525.15	0.02	0.57	100.00	100.00	1.99	24628.50	27246.85	16517426.00	17.78	7920.91	7271.00
25	3	8	5363.00	31940.00	146.30	0	Spot (Block25, Row8, Column3)	45226.32	56326.00	22200.10	0.10	0.49	2591.00	2752.56	2591.00	1610.26	0.03	0.59	100.00	100.00	44.94	53735.00	42635.32	26367088.00	26.38	10790.11	8961.00
25	4	8	5674.00	31946.00	156.35	0	Spot (Block25, Row8, Column4)	64443.22	65535.00	4761.99	0.01	0.07	2686.00	2848.29	2686.00	1101.95	0.03	0.39	100.00	100.00	93.76	62849.00	61757.22	43370688.00	55.90	19463.86	16940.00
25	5	8	5960.00	31947.00	148.30	0	Spot (Block25, Row8, Column5)	5104.09	4942.00	1202.41	0.01	0.24	2858.00	3302.69	2858.00	1950.08	0.06	0.59	53.00	9.00	0.00	2084.00	2246.09	3067558.00	0.92	3485.48	3454.00
25	6	8	6276.00	31949.00	226.90	0	Spot (Block25, Row8, Column6)	49867.80	52314.00	16087.14	0.02	0.32	3193.50	3625.32	3193.50	1406.98	0.06	0.39	100.00	100.00	45.98	49120.50	46674.30	73755144.00	32.87	16433.18	16242.00
25	7	8	6575.00	31953.00	144.90	0	Spot (Block25, Row8, Column7)	54959.48	65535.00	15451.52	0.08	0.28	3163.00	3422.23	3163.00	1015.19	0.03	0.30	100.00	100.00	58.71	62372.00	51796.48	31546968.00	50.77	14363.01	12989.50
25	8	8	6858.00	31951.00	153.40	0	Spot (Block25, Row8, Column8)	64572.00	65535.00	4607.34	0.01	0.07	3029.00	3230.34	3029.00	1677.92	0.03	0.52	100.00	100.00	94.10	62506.00	61543.00	41584744.00	36.56	21600.41	18123.00
26	1	1	9291.00	29862.00	154.95	0	Spot (Block26, Row1, Column1)	59334.09	65535.00	10321.66	0.04	0.17	2377.00	2526.26	2377.00	738.37	0.03	0.29	100.00	100.00	66.52	63158.00	56957.09	39160840.00	76.94	16256.49	14475.00
26	2	1	9581.00	29869.00	156.80	0	Spot (Block26, Row1, Column2)	62942.58	65535.00	7700.14	0.02	0.12	2335.00	2559.11	2335.00	796.36	0.04	0.31	100.00	100.00	84.30	63200.00	60607.58	42486632.00	75.82	17498.07	14962.00
26	3	1	9887.00	29868.00	142.30	0	Spot (Block26, Row1, Column3)	39463.47	37420.00	21297.64	0.02	0.54	2283.00	2419.21	2283.00	617.46	0.03	0.26	100.00	100.00	25.64	35137.00	37180.47	21547128.00	59.99	9562.59	8568.50
26	4	1	10179.00	29870.00	149.45	0	Spot (Block26, Row1, Column4)	62491.52	65535.00	7246.23	0.02	0.12	2286.00	2465.65	2286.00	731.02	0.03	0.30	100.00	100.00	79.41	63249.00	60205.52	37932676.00	82.11	17899.72	14802.00
26	5	1	10486.00	29871.00	151.00	0	Spot (Block26, Row1, Column5)	46717.78	63814.50	21988.02	0.14	0.47	2298.00	2432.88	2298.00	568.96	0.02	0.23	100.00	100.00	48.88	61516.50	44419.78	29245520.00	77.83	11416.27	10022.00
26	6	1	10778.00	29875.00	147.10	0	Spot (Block26, Row1, Column6)	61598.64	65535.00	8697.44	0.03	0.14	2308.00	2741.73	2308.00	3552.30	0.07	1.30	100.00	100.00	75.38	63227.00	59290.64	36281900.00	16.57	18579.02	15151.00
26	7	1	11074.00	29876.00	158.85	0	Spot (Block26, Row1, Column7)	64493.55	65535.00	5025.03	0.01	0.08	2339.00	2741.41	2339.00	3528.81	0.07	1.29	100.00	100.00	93.55	63196.00	62154.55	45016932.00	17.50	20470.88	17445.00
26	8	1	11400.00	29882.00	173.65	0	Spot (Block26, Row1, Column8)	3811.67	3758.50	811.88	0.01	0.21	2356.00	2443.09	2356.00	894.83	0.02	0.37	71.00	27.00	0.00	1402.50	1455.67	3209422.00	1.53	2807.62	2743.00
26	1	2	9282.00	30165.00	147.00	-50	Spot (Block26, Row2, Column1)	2644.94	2613.00	188.56	0.01	0.07	2417.00	2543.42	2417.00	724.56	0.02	0.28	0.00	0.00	0.00	196.00	227.94	1555222.00	0.14	2666.24	2625.00
26	2	2	9584.00	30168.00	139.40	0	Spot (Block26, Row2, Column2)	50701.43	55312.00	15223.75	0.04	0.30	2353.00	2514.26	2353.00	715.50	0.03	0.28	100.00	100.00	34.47	52959.00	48348.43	26770508.00	67.35	12524.16	11624.00
26	3	2	9866.00	30165.00	165.85	0	Spot (Block26, Row2, Column3)	3737.08	3315.50	1519.17	0.05	0.41	2292.00	2452.68	2292.00	741.62	0.03	0.30	67.00	35.00	0.00	1023.50	1445.08	2862605.00	1.73	2694.02	2607.00
26	4	2	10188.00	30175.00	178.65	0	Spot (Block26, Row2, Column4)	38320.89	37227.00	18155.40	0.01	0.47	2377.00	2686.15	2377.00	1027.26	0.05	0.38	100.00	100.00	10.29	34850.00	35943.89	34258960.00	34.69	9571.52	9485.00
26	5	2	10485.00	30172.00	198.40	0	Spot (Block26, Row2, Column5)	24992.47	24588.00	8810.54	0.01	0.35	2410.00	2650.70	2410.00	827.73	0.04	0.31	100.00	100.00	0.09	22178.00	22582.47	27866588.00	26.99	7456.89	7286.50
26	6	2	10776.00	30173.00	145.45	0	Spot (Block26, Row2, Column6)	38700.16	36403.50	20366.37	0.03	0.53	2431.00	2779.67	2431.00	1240.93	0.06	0.45	100.00	100.00	18.34	33972.50	36269.16	22368776.00	28.95	9175.52	8203.00
26	7	2	11084.00	30176.00	146.95	0	Spot (Block26, Row2, Column7)	24872.16	22740.00	13596.96	0.04	0.55	2364.00	2526.72	2364.00	833.02	0.03	0.33	100.00	100.00	0.17	20376.00	22508.16	14649701.00	26.82	6698.41	6213.50
26	8	2	11384.00	30168.00	210.25	0	Spot (Block26, Row2, Column8)	2667.57	2617.00	253.58	0.01	0.10	2294.00	2428.07	2294.00	1013.07	0.02	0.42	1.00	0.00	0.00	323.00	373.57	3363803.00	0.24	2449.06	2412.50
26	1	3	9284.00	30462.00	152.25	0	Spot (Block26, Row3, Column1)	58699.07	65535.00	12440.48	0.05	0.21	2389.00	2462.85	2389.00	433.15	0.01	0.18	100.00	100.00	70.06	63146.00	56310.07	37450324.00	129.83	15110.23	13369.00
26	2	3	9586.00	30467.00	146.95	0	Spot (Block26, Row3, Column2)	4598.92	4555.00	1150.00	0.00	0.25	2306.00	2453.95	2306.00	633.43	0.03	0.26	99.00	77.00	0.00	2249.00	2292.92	2713365.00	3.39	2948.97	2920.50
26	3	3	9880.00	30462.00	148.75	0	Spot (Block26, Row3, Column3)	9713.42	7240.00	8582.52	0.13	0.88	2242.00	2395.87	2242.00	1649.67	0.03	0.69	93.00	76.00	0.83	4998.00	7471.42	5857190.00	4.44	4164.02	3110.00
26	4	3	10182.00	30468.00	150.85	0	Spot (Block26, Row3, Column4)	64160.86	65535.00	4694.55	0.01	0.07	2289.00	2715.95	2289.00	3364.69	0.07	1.24	100.00	100.00	87.70	63246.00	61871.86	40165052.00	18.26	19314.82	17510.50
26	5	3	10490.00	30468.00	147.50	0	Spot (Block26, Row3, Column5)	6546.35	5250.50	6381.92	0.10	0.97	2361.00	2897.48	2361.00	3185.67	0.09	1.10	45.00	9.00	0.50	2889.50	4185.35	3901625.00	1.15	3399.61	2993.00
26	6	3	10784.00	30473.00	226.70	0	Spot (Block26, Row3, Column6)	59395.96	65535.00	11470.94	0.04	0.19	2570.00	3274.51	2570.00	1751.57	0.11	0.53	100.00	100.00	66.58	62965.00	56825.96	87431832.00	32.04	15476.31	14882.00
26	7	3	11088.00	30477.00	148.40	0	Spot (Block26, Row3, Column7)	47426.02	60084.00	20551.28	0.10	0.43	2411.00	2803.90	2411.00	1783.63	0.07	0.64	100.00	100.00	46.38	57673.00	45015.02	28835200.00	25.02	11513.09	9745.00
26	8	3	11377.00	30480.00	176.30	0	Spot (Block26, Row3, Column8)	60719.19	65535.00	11752.85	0.03	0.19	2365.00	2559.80	2365.00	1525.80	0.03	0.60	100.00	100.00	81.26	63170.00	58354.19	52826244.00	38.12	17201.69	14096.50
26	1	4	9280.00	30766.00	149.50	0	Spot (Block26, Row4, Column1)	64274.67	65535.00	4145.59	0.01	0.06	2407.00	2554.06	2407.00	586.07	0.03	0.23	100.00	100.00	85.81	63128.00	61867.67	39400720.00	105.31	20012.93	17618.50
26	2	4	9580.00	30769.00	161.80	0	Spot (Block26, Row4, Column2)	20851.15	19295.00	9155.58	0.03	0.44	2361.50	2554.06	2361.50	700.46	0.03	0.27	100.00	100.00	0.00	16933.50	18489.65	15117087.00	26.12	6115.14	5982.00
26	3	4	9882.00	30770.00	160.25	0	Spot (Block26, Row4, Column3)	64945.80	65535.00	3155.88	0.00	0.05	2319.00	2484.46	2319.00	656.24	0.03	0.26	100.00	100.00	94.77	63216.00	62626.80	45917128.00	95.18	21466.69	19121.00
26	4	4	10165.00	30771.00	159.10	0	Spot (Block26, Row4, Column4)	5065.39	4731.00	1600.35	0.03	0.32	2276.00	2556.28	2276.00	2957.51	0.05	1.16	41.00	4.00	0.00	2455.00	2789.39	3515381.00	0.85	2985.32	2856.00
26	5	4	10465.00	30770.00	163.65	0	Spot (Block26, Row4, Column5)	3694.48	3367.00	1247.27	0.04	0.34	2307.50	2483.41	2307.50	1458.71	0.03	0.59	37.00	4.00	0.00	1059.50	1386.98	2752386.00	0.83	2699.10	2675.00
26	6	4	10785.00	30771.00	201.35	0	Spot (Block26, Row4, Column6)	29536.91	29327.00	10613.91	0.00	0.36	2489.00	2858.87	2489.00	1040.16	0.06	0.36	100.00	100.00	0.09	26838.00	27047.91	33996992.00	25.65	8080.97	7933.00
26	7	4	11075.00	30779.00	146.35	0	Spot (Block26, Row4, Column7)	35844.75	32368.50	22840.22	0.04	0.64	2496.00	2798.32	2496.00	1082.16	0.05	0.39	100.00	100.00	22.16	29872.50	33348.75	20861704.00	30.54	7968.24	6870.00
26	8	4	11378.00	30785.00	149.15	0	Spot (Block26, Row4, Column8)	13872.14	12487.00	6698.60	0.05	0.48	2410.00	2609.00	2410.00	1387.35	0.03	0.53	100.00	96.00	0.00	10077.00	11462.14	8475880.00	8.12	5020.77	4508.00
26	1	5	9280.00	31066.00	152.95	0	Spot (Block26, Row5, Column1)	64553.77	65535.00	4433.81	0.01	0.07	2506.50	2821.36	2506.50	1019.09	0.05	0.36	100.00	100.00	93.12	63028.50	62047.27	41314784.00	60.58	19814.97	16112.00
26	2	5	9578.00	31067.00	170.20	0	Spot (Block26, Row5, Column2)	62657.45	65535.00	8504.59	0.02	0.14	2523.00	2892.60	2523.00	1074.17	0.06	0.37	100.00	100.00	87.24	63012.00	60134.45	50565076.00	55.64	17140.80	16154.00
26	3	5	9881.00	31069.00	152.10	0	Spot (Block26, Row5, Column3)	48457.94	55268.00	18368.32	0.06	0.38	2407.00	2637.17	2407.00	740.52	0.04	0.28	100.00	100.00	41.82	52861.00	46050.94	30819464.00	61.88	10484.41	8977.50
26	4	5	10179.00	31072.00	146.60	0	Spot (Block26, Row5, Column4)	53227.20	65535.00	17014.08	0.09	0.32	2333.50	2448.36	2333.50	528.65	0.02	0.22	100.00	100.00	56.22	63201.50	50893.70	31244588.00	96.05	13743.61	11338.00
26	5	5	10482.00	31078.00	157.85	0	Spot (Block26, Row5, Column5)	64954.97	65535.00	2897.86	0.00	0.04	2397.00	2522.42	2397.00	658.80	0.02	0.26	100.00	100.00	95.21	63138.00	62557.97	44754400.00	94.77	22068.74	18512.00
26	6	5	10780.00	31073.00	145.15	0	Spot (Block26, Row5, Column6)	41852.16	40996.00	19820.96	0.01	0.47	2516.00	2848.30	2516.00	1049.20	0.05	0.37	100.00	100.00	24.96	38480.00	39336.16	23981396.00	37.17	10065.13	8761.00
26	7	5	11081.00	31079.00	221.80	0	Spot (Block26, Row5, Column7)	58223.51	65535.00	12635.94	0.05	0.22	2672.00	3167.56	2672.00	1425.04	0.07	0.45	100.00	100.00	65.89	62863.00	55551.51	82096080.00	38.63	15369.08	14532.50
26	8	5	11383.00	31080.00	149.15	0	Spot (Block26, Row5, Column8)	50330.66	65535.00	19963.79	0.11	0.40	2452.00	2715.08	2452.00	1064.50	0.04	0.39	100.00	100.00	54.86	63083.00	47878.66	30550924.00	44.73	13101.95	12081.00
26	1	6	9277.00	31369.00	230.25	0	Spot (Block26, Row6, Column1)	55008.62	65347.00	13324.88	0.07	0.24	2673.00	3293.43	2673.00	1626.15	0.09	0.49	100.00	100.00	49.80	62674.00	52335.62	83833888.00	31.80	15718.16	15284.00
26	2	6	9576.00	31370.00	231.00	0	Spot (Block26, Row6, Column2)	55753.40	65535.00	14443.75	0.07	0.26	2643.00	3289.83	2643.00	1879.33	0.10	0.57	100.00	100.00	57.31	62892.00	53110.40	85415088.00	27.92	15486.60	14684.50
26	3	6	9869.00	31370.00	151.50	0	Spot (Block26, Row6, Column3)	64556.07	65535.00	4309.43	0.01	0.07	2400.50	2702.33	2400.50	1290.00	0.05	0.48	100.00	100.00	91.27	63134.50	62155.57	40670688.00	47.95	18816.08	14760.00
26	4	6	10181.00	31369.00	141.75	0	Spot (Block26, Row6, Column4)	14671.97	13680.00	6774.00	0.03	0.46	2396.00	2476.29	2396.00	499.50	0.01	0.20	100.00	100.00	0.00	11284.00	12275.97	7966879.00	24.42	5339.59	4483.00
26	5	6	10474.00	31371.00	157.85	0	Spot (Block26, Row6, Column5)	64591.44	65535.00	4437.86	0.01	0.07	2463.00	2657.80	2463.00	868.40	0.03	0.33	100.00	100.00	93.34	63072.00	62128.44	44633112.00	71.32	20940.21	18214.00
26	6	6	10779.00	31374.00	150.10	0	Spot (Block26, Row6, Column6)	9300.83	7629.00	5355.95	0.09	0.58	2536.00	2784.90	2536.00	969.42	0.04	0.35	93.00	76.00	0.00	5093.00	6764.83	5692108.00	6.72	3736.83	3771.00
26	7	6	11077.00	31376.00	149.95	0	Spot (Block26, Row6, Column7)	57705.72	65535.00	13254.68	0.06	0.23	2642.00	2917.33	2642.00	1028.02	0.04	0.35	100.00	100.00	66.40	62893.00	55063.72	35547012.00	53.30	16475.82	14098.00
26	8	6	11382.00	31382.00	152.45	0	Spot (Block26, Row6, Column8)	57508.78	65535.00	13940.92	0.06	0.24	2522.00	2659.85	2522.00	661.26	0.02	0.25	100.00	100.00	68.40	63013.00	54986.78	36575884.00	82.95	16574.15	12377.00
26	1	7	9276.00	31666.00	151.90	0	Spot (Block26, Row7, Column1)	31110.71	28558.00	14110.05	0.04	0.45	2653.00	2978.69	2653.00	1063.41	0.05	0.36	100.00	100.00	0.95	25905.00	28457.71	19724192.00	26.45	8028.19	7689.00
26	2	7	9575.00	31666.00	145.65	0	Spot (Block26, Row7, Column2)	7192.63	6528.00	3101.47	0.04	0.43	2620.50	2969.81	2620.50	1474.12	0.05	0.50	81.00	60.00	0.00	3907.50	4572.13	4142956.00	2.86	3661.35	3516.50
26	3	7	9862.00	31667.00	207.00	0	Spot (Block26, Row7, Column3)	2744.98	2696.00	308.59	0.01	0.11	2388.00	2537.73	2388.00	1011.17	0.03	0.40	2.00	0.00	0.00	308.00	356.98	3354361.00	0.20	2543.52	2516.00
26	4	7	10185.00	31672.00	151.80	0	Spot (Block26, Row7, Column4)	4798.70	4390.00	1396.19	0.04	0.29	2409.00	2582.20	2409.00	760.22	0.03	0.29	96.00	64.00	0.00	1981.00	2389.70	3051975.00	2.92	3006.44	2959.00
26	5	7	10476.00	31673.00	174.80	0	Spot (Block26, Row7, Column5)	37087.73	34294.50	18829.94	0.03	0.51	2532.00	2974.59	2532.00	1427.32	0.07	0.48	100.00	100.00	13.03	31762.50	34555.73	31598848.00	23.90	9202.65	9024.00
26	6	7	10779.00	31678.00	222.20	0	Spot (Block26, Row7, Column6)	56275.61	65535.00	14522.53	0.07	0.26	2746.50	3742.22	2746.50	2649.43	0.13	0.71	100.00	100.00	61.63	62788.50	53529.11	79630864.00	19.83	15579.45	14257.50
26	7	7	11060.00	31679.00	155.10	0	Spot (Block26, Row7, Column7)	64215.95	65535.00	5122.60	0.01	0.08	2693.00	3290.94	2693.00	2170.06	0.09	0.66	100.00	100.00	90.38	62842.00	61522.95	42704004.00	28.08	19033.23	16688.00
26	8	7	11378.00	31678.00	195.80	0	Spot (Block26, Row7, Column8)	54085.86	58858.50	12775.33	0.04	0.24	2582.00	2755.49	2582.00	709.72	0.03	0.26	100.00	100.00	32.56	56276.50	51503.86	58629408.00	72.33	14296.23	13476.00
26	1	8	9269.00	31968.00	159.20	0	Spot (Block26, Row8, Column1)	3663.65	3537.50	607.54	0.02	0.17	2563.00	2661.54	2563.00	550.64	0.02	0.21	85.00	42.00	0.00	974.50	1100.65	2557231.00	1.82	2862.69	2836.00
26	2	8	9579.00	31966.00	146.95	0	Spot (Block26, Row8, Column2)	17783.38	16387.50	8881.56	0.04	0.50	2575.00	2645.35	2575.00	457.00	0.01	0.17	100.00	100.00	0.00	13812.50	15208.38	10492197.00	33.12	5745.96	5116.00
26	3	8	9866.00	31970.00	145.70	0	Spot (Block26, Row8, Column3)	35950.77	33137.00	22363.67	0.04	0.62	2488.00	2587.45	2488.00	440.55	0.02	0.17	100.00	100.00	21.88	30649.00	33462.77	20707700.00	75.73	8156.81	7175.00
26	4	8	10174.00	31973.00	164.30	0	Spot (Block26, Row8, Column4)	64409.14	65535.00	4837.11	0.01	0.08	2501.00	2619.88	2501.00	514.78	0.02	0.20	100.00	100.00	93.05	63034.00	61908.14	48178512.00	120.03	19021.02	15590.00
26	5	8	10463.00	31972.00	148.85	0	Spot (Block26, Row8, Column5)	5294.18	5031.00	1457.90	0.02	0.28	2546.00	2879.85	2546.00	1153.40	0.05	0.40	87.00	54.00	0.00	2485.00	2748.18	3213565.00	2.09	3256.60	3230.00
26	6	8	10778.00	31976.00	227.75	0	Spot (Block26, Row8, Column6)	56080.20	65535.00	14295.10	0.07	0.25	2801.00	3442.10	2801.00	1777.09	0.09	0.52	100.00	100.00	59.38	62734.00	53279.20	83392128.00	29.62	15263.15	14712.00
26	7	8	11073.00	31978.00	146.20	0	Spot (Block26, Row8, Column7)	51230.63	65535.00	17849.43	0.11	0.35	2676.00	3004.55	2676.00	1258.51	0.05	0.42	100.00	100.00	51.46	62859.00	48554.63	29867656.00	38.32	13129.96	11948.00
26	8	8	11359.00	31980.00	156.85	0	Spot (Block26, Row8, Column8)	64455.90	65535.00	4572.99	0.01	0.07	2634.00	2789.75	2634.00	656.42	0.02	0.24	100.00	100.00	92.87	62901.00	61821.90	43379228.00	93.94	19680.88	16859.00
27	1	1	13789.00	29889.00	157.00	0	Spot (Block27, Row1, Column1)	58568.96	65535.00	10961.48	0.05	0.19	2208.00	2324.95	2208.00	479.76	0.02	0.21	100.00	100.00	62.67	63327.00	56360.96	39534396.00	117.23	15800.54	14768.00
27	2	1	14084.00	29896.00	152.20	0	Spot (Block27, Row1, Column2)	50555.49	61564.50	17298.65	0.09	0.34	2158.00	2301.70	2158.00	551.60	0.03	0.24	100.00	100.00	46.24	59406.50	48397.49	32254636.00	87.48	11392.32	10259.00
27	3	1	14387.00	29898.00	147.10	0	Spot (Block27, Row1, Column3)	34347.89	29671.00	21354.37	0.06	0.62	2062.00	2146.07	2062.00	397.51	0.02	0.19	100.00	100.00	15.29	27609.00	32285.89	20437052.00	81.01	7784.43	7031.00
27	4	1	14683.00	29898.00	146.60	0	Spot (Block27, Row1, Column4)	41001.29	40513.00	19200.23	0.01	0.47	2026.00	2185.46	2026.00	645.86	0.03	0.30	100.00	100.00	18.60	38487.00	38975.29	24026864.00	60.10	10179.01	8781.00
27	5	1	14987.00	29899.00	150.85	0	Spot (Block27, Row1, Column5)	46837.24	64694.00	21882.90	0.14	0.47	2007.00	2102.64	2007.00	406.46	0.02	0.19	100.00	100.00	49.28	62687.00	44830.24	29273464.00	110.06	10283.95	8372.50
27	6	1	15279.00	29904.00	148.90	0	Spot (Block27, Row1, Column6)	53472.71	65535.00	15356.70	0.09	0.29	2002.00	2087.00	2002.00	418.63	0.02	0.20	100.00	100.00	52.32	63533.00	51470.71	32297752.00	122.75	13877.04	11703.00
27	7	1	15578.00	29904.00	155.70	0	Spot (Block27, Row1, Column7)	64164.48	65535.00	4976.88	0.01	0.08	1994.00	2076.62	1994.00	400.60	0.02	0.19	100.00	100.00	86.62	63541.00	62170.48	42669776.00	154.99	19617.62	17008.00
27	8	1	15890.00	29901.00	161.30	0	Spot (Block27, Row1, Column8)	4126.93	3965.00	1012.95	0.02	0.25	2003.00	2060.63	2003.00	308.90	0.01	0.15	100.00	98.00	0.00	1962.00	2123.93	2950756.00	6.69	2533.56	2508.00
27	1	2	13787.00	30181.00	198.15	0	Spot (Block27, Row2, Column1)	2560.54	2515.00	243.56	0.01	0.10	2173.00	2294.75	2173.00	547.57	0.02	0.24	21.00	0.00	0.00	342.00	387.54	2855003.00	0.49	2335.40	2275.00
27	2	2	14085.00	30195.00	141.10	0	Spot (Block27, Row2, Column2)	42521.32	41512.50	15702.04	0.01	0.37	2100.00	2222.88	2100.00	519.58	0.02	0.23	100.00	100.00	12.96	39412.50	40421.32	22961584.00	77.56	9988.00	9626.50
27	3	2	14385.00	30193.00	160.20	0	Spot (Block27, Row2, Column3)	4294.38	3879.00	1353.80	0.04	0.32	2065.00	2196.08	2065.00	587.21	0.03	0.27	98.00	74.00	0.00	1814.00	2229.38	3044715.00	3.57	2577.36	2582.00
27	4	2	14691.00	30201.00	174.05	0	Spot (Block27, Row2, Column4)	32577.66	31538.00	14600.63	0.01	0.45	2062.00	2296.36	2062.00	795.40	0.05	0.35	100.00	100.00	1.18	29476.00	30515.66	27560712.00	38.07	8012.58	7831.00
27	5	2	14989.00	30201.00	192.55	0	Spot (Block27, Row2, Column5)	21716.07	20994.50	7312.68	0.01	0.34	2053.00	2232.73	2053.00	635.90	0.04	0.28	100.00	100.00	0.00	18941.50	19663.07	22801880.00	30.64	6483.09	5910.00
27	6	2	15282.00	30202.00	148.65	0	Spot (Block27, Row2, Column6)	20074.50	18484.50	10426.00	0.04	0.52	2055.00	2269.85	2055.00	762.42	0.04	0.34	100.00	100.00	0.00	16429.50	18019.50	12205295.00	23.35	5580.80	4900.50
27	7	2	15584.00	30203.00	148.50	0	Spot (Block27, Row2, Column7)	20379.77	18986.00	10606.84	0.03	0.52	2004.00	2100.73	2004.00	381.00	0.02	0.18	100.00	100.00	0.00	16982.00	18375.77	12248241.00	47.98	6001.13	5084.00
27	8	2	15891.00	30201.00	199.95	0	Spot (Block27, Row2, Column8)	2289.76	2244.00	266.30	0.01	0.12	1983.00	2058.73	1983.00	439.57	0.02	0.21	25.00	0.00	0.00	261.00	306.76	2596583.00	0.53	2137.27	2085.00
27	1	3	13788.00	30491.00	154.50	0	Spot (Block27, Row3, Column1)	52289.04	65535.00	17867.09	0.10	0.34	2115.00	2203.33	2115.00	404.68	0.02	0.18	100.00	100.00	55.03	63420.00	50174.04	34301876.00	123.77	12662.40	11351.50
27	2	3	14084.00	30493.00	153.05	0	Spot (Block27, Row3, Column2)	5569.16	5022.00	2019.36	0.04	0.36	2088.00	2246.32	2088.00	648.40	0.03	0.29	100.00	85.00	0.00	2934.00	3481.16	3580972.00	5.12	2815.37	2776.00
27	3	3	14373.00	30493.00	145.95	0	Spot (Block27, Row3, Column3)	19871.28	18692.00	9334.97	0.03	0.47	2069.00	2139.51	2069.00	354.04	0.01	0.17	100.00	100.00	0.00	16623.00	17802.28	11525343.00	50.08	6230.42	5395.00
27	4	3	14685.00	30497.00	151.50	0	Spot (Block27, Row3, Column4)	56682.90	65535.00	13089.15	0.06	0.23	2015.50	2174.09	2015.50	601.69	0.03	0.28	100.00	100.00	59.81	63519.50	54667.40	35823884.00	90.59	14315.11	12913.50
27	5	3	14977.00	30493.00	149.90	0	Spot (Block27, Row3, Column5)	15377.65	11071.50	14334.29	0.14	0.93	2035.00	2291.04	2035.00	843.04	0.05	0.37	98.00	93.00	4.19	9036.50	13342.65	9534142.00	15.52	5472.51	2928.00
27	6	3	15283.00	30500.00	217.60	0	Spot (Block27, Row3, Column6)	54025.83	65535.00	14032.67	0.08	0.26	2168.00	2639.63	2168.00	1151.18	0.09	0.44	100.00	100.00	51.55	63367.00	51857.83	73043624.00	44.64	15388.97	14994.00
27	7	3	15588.00	30505.00	149.25	0	Spot (Block27, Row3, Column7)	44097.12	49679.00	21336.45	0.05	0.48	2001.00	2281.54	2001.00	867.59	0.06	0.38	100.00	100.00	38.95	47678.00	42096.12	26943492.00	48.20	9867.69	8823.50
27	8	3	15885.00	30506.00	178.25	0	Spot (Block27, Row3, Column8)	61820.56	65535.00	9912.56	0.03	0.16	1943.00	2103.22	1943.00	695.11	0.03	0.33	100.00	100.00	84.35	63592.00	59877.56	54897240.00	85.91	15557.35	13774.50
27	1	4	13785.00	30793.00	150.05	0	Spot (Block27, Row4, Column1)	58184.32	65535.00	12106.58	0.05	0.21	2141.00	2318.95	2141.00	688.14	0.03	0.30	100.00	100.00	65.37	63394.00	56043.32	35958204.00	81.18	15240.25	12822.00
27	2	4	14080.00	30797.00	171.65	0	Spot (Block27, Row4, Column2)	40776.94	38765.00	18794.88	0.02	0.46	2113.00	2419.38	2113.00	928.27	0.06	0.38	100.00	100.00	19.13	36652.00	38663.94	33681916.00	41.32	9160.08	8993.50
27	3	4	14381.00	30799.00	161.15	0	Spot (Block27, Row4, Column3)	64603.68	65535.00	4129.22	0.01	0.06	2092.00	2345.39	2092.00	844.22	0.05	0.36	100.00	100.00	94.00	63443.00	62511.68	46321288.00	73.75	18887.08	15422.00
27	4	4	14668.00	30801.00	164.20	0	Spot (Block27, Row4, Column4)	3975.02	3805.00	1048.99	0.02	0.26	2002.00	2092.05	2002.00	372.57	0.02	0.18	100.00	89.00	0.00	1803.00	1973.02	2977293.00	5.05	2517.01	2476.50
27	5	4	14962.00	30801.00	144.60	0	Spot (Block27, Row4, Column5)	9393.85	6337.00	10642.10	0.17	1.13	1981.00	2052.39	1981.00	347.00	0.02	0.17	100.00	99.00	1.95	4356.00	7412.85	5307524.00	21.16	3611.88	3226.50
27	6	4	15283.00	30800.00	191.20	0	Spot (Block27, Row4, Column6)	30121.30	30295.00	10480.96	0.00	0.35	2034.00	2302.65	2034.00	820.32	0.05	0.36	100.00	100.00	0.00	28261.00	28087.30	31055040.00	33.91	7931.19	7195.00
27	7	4	15576.00	30805.00	148.70	0	Spot (Block27, Row4, Column7)	35198.02	30822.00	22718.72	0.06	0.65	2011.00	2201.21	2011.00	673.20	0.04	0.31	100.00	100.00	23.01	28811.00	33187.02	21259668.00	49.01	7896.02	6826.50
27	8	4	15884.00	30813.00	152.35	0	Spot (Block27, Row4, Column8)	13691.38	12095.00	7147.64	0.05	0.52	1967.00	2077.50	1967.00	495.60	0.02	0.24	100.00	100.00	0.00	10128.00	11724.38	8735098.00	23.43	4371.16	4090.00
27	1	5	13785.00	31095.00	149.00	0	Spot (Block27, Row5, Column1)	57732.73	65535.00	12528.47	0.06	0.22	2217.00	2513.78	2217.00	934.11	0.05	0.37	100.00	100.00	64.25	63318.00	55515.73	35044044.00	59.11	15400.28	11957.50
27	2	5	14080.00	31094.00	175.30	0	Spot (Block27, Row5, Column2)	62532.73	65535.00	8643.38	0.02	0.14	2229.00	2664.25	2229.00	1164.28	0.08	0.44	100.00	100.00	86.18	63306.00	60303.73	53841240.00	51.42	15851.35	14244.50
27	3	5	14380.00	31098.00	164.25	0	Spot (Block27, Row5, Column3)	57561.40	65535.00	13246.18	0.06	0.23	2138.00	2447.33	2138.00	990.71	0.06	0.40	100.00	100.00	64.09	63397.00	55423.40	43113888.00	55.63	12600.96	11536.00
27	4	5	14679.00	31099.00	148.90	0	Spot (Block27, Row5, Column4)	46425.49	54752.50	20884.69	0.07	0.45	2041.00	2209.15	2041.00	727.38	0.03	0.33	100.00	100.00	44.85	52711.50	44384.49	27948312.00	60.79	11173.86	9950.00
27	5	5	14981.00	31100.00	157.90	0	Spot (Block27, Row5, Column5)	64717.76	65535.00	4031.73	0.01	0.06	2026.00	2123.39	2026.00	442.74	0.02	0.21	100.00	100.00	94.63	63509.00	62691.76	44590960.00	141.38	20068.42	16884.00
27	6	5	15284.00	31100.00	148.35	0	Spot (Block27, Row5, Column6)	22875.78	21269.50	11972.42	0.03	0.52	2077.00	2257.46	2077.00	733.39	0.04	0.32	100.00	100.00	0.00	19192.50	20798.78	13725469.00	28.11	6116.79	5428.50
27	7	5	15582.00	31103.00	205.85	0	Spot (Block27, Row5, Column7)	52129.16	65535.00	17283.04	0.10	0.33	2148.00	2414.97	2148.00	922.22	0.05	0.38	100.00	100.00	57.36	63387.00	49981.16	62712064.00	53.91	14337.58	14046.50
27	8	5	15888.00	31108.00	152.25	0	Spot (Block27, Row5, Column8)	48713.37	65535.00	20970.28	0.13	0.43	2038.00	2176.33	2038.00	604.76	0.03	0.28	100.00	100.00	52.13	63497.00	46675.37	30933204.00	76.95	11568.08	9989.00
27	1	6	13782.00	31397.00	217.25	0	Spot (Block27, Row6, Column1)	50790.11	59502.50	16159.81	0.07	0.32	2388.00	2957.68	2388.00	1455.22	0.09	0.49	100.00	100.00	47.93	57114.50	48402.11	68668856.00	32.87	14292.60	13741.00
27	2	6	14078.00	31395.00	211.45	0	Spot (Block27, Row6, Column2)	48153.60	55423.00	18005.69	0.06	0.37	2299.00	2790.16	2299.00	1370.38	0.08	0.49	100.00	100.00	40.86	53124.00	45854.60	61396344.00	33.10	13560.77	13195.00
27	3	6	14369.00	31396.00	152.05	0	Spot (Block27, Row6, Column3)	61412.64	65535.00	8535.15	0.03	0.14	2131.00	2404.04	2131.00	965.01	0.05	0.40	100.00	100.00	73.90	63404.00	59281.64	39058780.00	61.15	16344.72	14459.00
27	4	6	14684.00	31398.00	145.90	0	Spot (Block27, Row6, Column4)	14887.97	13177.00	7992.96	0.05	0.54	2063.00	2153.07	2063.00	462.33	0.02	0.21	100.00	100.00	0.00	11114.00	12824.97	8620132.00	27.54	4501.62	4166.00
27	5	6	14980.00	31401.00	157.65	0	Spot (Block27, Row6, Column5)	64785.98	65535.00	4081.36	0.00	0.06	2098.00	2249.92	2098.00	616.12	0.03	0.27	100.00	100.00	95.01	63437.00	62687.98	44119668.00	101.50	21292.13	18420.00
27	6	6	15281.00	31403.00	148.15	0	Spot (Block27, Row6, Column6)	9874.99	8566.00	5812.90	0.06	0.59	2101.00	2267.16	2101.00	800.54	0.03	0.35	100.00	86.00	0.00	6465.00	7773.99	5934867.00	9.50	3596.21	3328.50
27	7	6	15576.00	31403.00	152.05	0	Spot (Block27, Row6, Column7)	54520.68	65535.00	16200.90	0.08	0.30	2147.00	2333.60	2147.00	719.69	0.04	0.31	100.00	100.00	60.54	63388.00	52373.68	34402812.00	72.51	14655.26	11929.00
27	8	6	15884.00	31408.00	153.75	0	Spot (Block27, Row6, Column8)	54623.33	65535.00	16349.85	0.08	0.30	2061.00	2141.75	2061.00	392.17	0.02	0.18	100.00	100.00	61.16	63474.00	52562.33	35723948.00	133.82	13059.18	11366.00
27	1	7	13774.00	31695.00	165.75	0	Spot (Block27, Row7, Column1)	48449.32	53872.00	18135.02	0.05	0.37	2303.00	2661.79	2303.00	1172.61	0.06	0.44	100.00	100.00	41.00	51569.00	46146.32	36870240.00	39.05	10698.92	10397.00
27	2	7	14077.00	31695.00	152.80	0	Spot (Block27, Row7, Column2)	6509.25	5543.50	3111.66	0.07	0.48	2227.00	2513.47	2227.00	1024.37	0.05	0.41	89.00	63.00	0.00	3316.50	4282.25	4165923.00	3.90	3089.86	2991.50
27	3	7	14366.00	31697.00	205.20	0	Spot (Block27, Row7, Column3)	2514.83	2459.00	270.68	0.01	0.11	2089.00	2156.02	2089.00	354.27	0.01	0.16	52.00	15.00	0.00	370.00	425.83	3007736.00	1.01	2264.59	2266.00
27	4	7	14679.00	31699.00	155.15	0	Spot (Block27, Row7, Column4)	4657.17	3970.00	1786.72	0.07	0.38	2056.00	2177.43	2056.00	548.63	0.02	0.25	95.00	79.00	0.00	1914.00	2601.17	3087704.00	4.52	2554.66	2503.50
27	5	7	14979.00	31701.00	179.50	0	Spot (Block27, Row7, Column5)	27741.49	24944.50	14659.03	0.05	0.53	2101.00	2416.81	2101.00	1015.42	0.06	0.42	100.00	100.00	0.33	22843.50	25640.49	25078296.00	24.94	7328.92	7264.00
27	6	7	15274.00	31702.00	201.50	0	Spot (Block27, Row7, Column6)	50384.09	65535.00	18890.26	0.11	0.37	2193.50	2701.37	2193.50	1397.88	0.09	0.52	100.00	100.00	51.12	63341.50	48190.59	58244604.00	34.11	13449.57	13139.50
27	7	7	15562.00	31706.00	152.95	0	Spot (Block27, Row7, Column7)	60188.12	65535.00	9562.31	0.04	0.16	2127.00	2431.85	2127.00	987.76	0.06	0.41	100.00	100.00	69.11	63408.00	58061.12	38580920.00	58.47	17129.53	14588.50
27	8	7	15880.00	31712.00	190.35	0	Spot (Block27, Row7, Column8)	51439.41	54185.00	12696.80	0.02	0.25	2058.00	2200.10	2058.00	581.26	0.03	0.26	100.00	100.00	22.53	52127.00	49381.41	52519868.00	84.71	13167.79	12782.00
27	1	8	13769.00	32001.00	171.45	0	Spot (Block27, Row8, Column1)	3551.11	3312.50	824.74	0.03	0.23	2303.00	2429.48	2303.00	676.36	0.02	0.28	73.00	37.00	0.00	1009.50	1248.11	2911911.00	1.66	2646.76	2619.00
27	2	8	14076.00	31992.00	148.60	0	Spot (Block27, Row8, Column2)	16171.90	14619.00	7981.74	0.04	0.49	2227.00	2274.58	2227.00	286.28	0.01	0.13	100.00	100.00	0.00	12392.00	13944.90	9816343.00	48.54	5270.93	4853.00
27	3	8	14367.00	31996.00	149.20	0	Spot (Block27, Row8, Column3)	34977.79	31035.00	22473.90	0.05	0.64	2122.00	2196.70	2122.00	371.64	0.02	0.17	100.00	100.00	19.44	28913.00	32855.79	21406476.00	88.21	8297.66	7478.00
27	4	8	14674.00	32000.00	169.45	0	Spot (Block27, Row8, Column4)	64740.74	65535.00	3868.18	0.01	0.06	2128.00	2255.23	2128.00	485.76	0.03	0.22	100.00	100.00	94.47	63407.00	62612.74	51469416.00	128.64	19475.78	15534.00
27	5	8	14963.00	32000.00	158.15	0	Spot (Block27, Row8, Column5)	3954.24	3751.00	951.67	0.02	0.24	2086.00	2340.69	2086.00	900.10	0.05	0.38	82.00	46.00	0.00	1665.00	1868.24	2720517.00	1.79	2549.74	2546.00
27	6	8	15278.00	32004.00	217.25	0	Spot (Block27, Row8, Column6)	52468.56	65535.00	16023.86	0.10	0.31	2201.00	2613.21	2201.00	1236.77	0.07	0.47	100.00	100.00	53.29	63334.00	50267.56	70885744.00	40.31	14152.73	13721.00
27	7	8	15572.00	32004.00	148.00	0	Spot (Block27, Row8, Column7)	40770.76	41145.00	20057.15	0.00	0.49	2119.00	2379.98	2119.00	913.17	0.05	0.38	100.00	100.00	22.28	39026.00	38651.76	24340256.00	42.04	10381.09	9058.00
27	8	8	15858.00	32007.00	158.15	0	Spot (Block27, Row8, Column8)	64584.05	65535.00	4443.81	0.01	0.07	2114.00	2286.63	2114.00	636.41	0.03	0.28	100.00	100.00	93.35	63421.00	62470.05	44692588.00	97.89	20133.30	17187.00
28	1	1	18292.00	29917.00	156.25	0	Spot (Block28, Row1, Column1)	56795.00	65535.00	12226.24	0.06	0.22	1447.00	1577.45	1447.00	574.59	0.04	0.36	100.00	100.00	57.35	64088.00	55348.00	38620932.00	96.10	12784.33	11458.00
28	2	1	18584.00	29924.00	153.70	0	Spot (Block28, Row1, Column2)	51560.18	65535.00	17510.01	0.10	0.34	1439.00	1613.40	1439.00	620.87	0.05	0.38	100.00	100.00	51.31	64096.00	50121.18	33565932.00	80.45	10249.89	9422.00
28	3	1	18887.00	29925.00	154.60	0	Spot (Block28, Row1, Column3)	53650.17	65535.00	16532.75	0.09	0.31	1387.00	1495.54	1387.00	385.99	0.03	0.26	100.00	100.00	57.82	64148.00	52263.17	34980188.00	135.12	12410.93	10523.00
28	4	1	19180.00	29926.00	148.45	0	Spot (Block28, Row1, Column4)	44689.36	45484.00	19007.18	0.01	0.43	1404.00	1589.84	1404.00	726.29	0.05	0.46	100.00	100.00	31.61	44080.00	43285.36	26858456.00	59.34	10038.00	9252.00
28	5	1	19490.00	29928.00	160.50	0	Spot (Block28, Row1, Column5)	56653.06	65535.00	15402.99	0.06	0.27	1393.00	1526.81	1393.00	405.96	0.04	0.27	100.00	100.00	68.73	64142.00	55260.06	40224028.00	135.79	13352.40	10354.00
28	6	1	19781.00	29930.00	155.15	0	Spot (Block28, Row1, Column6)	63216.02	65535.00	6028.53	0.02	0.10	1474.00	1580.06	1474.00	430.66	0.03	0.27	100.00	100.00	79.82	64061.00	61742.02	41975824.00	143.12	16882.79	14082.00
28	7	1	20079.00	29933.00	165.45	0	Spot (Block28, Row1, Column7)	64666.45	65535.00	4291.25	0.01	0.07	1579.00	1694.80	1579.00	537.02	0.03	0.32	100.00	100.00	94.61	63956.00	63087.45	49211656.00	117.26	18498.39	15607.00
28	8	1	20398.00	29929.00	158.90	0	Spot (Block28, Row1, Column8)	3056.53	2945.00	752.06	0.02	0.25	1629.00	1684.34	1629.00	411.85	0.01	0.24	99.00	74.00	0.00	1316.00	1427.53	2124287.00	3.33	2104.90	1991.00
28	1	2	18286.00	30220.00	147.00	-50	Spot (Block28, Row2, Column1)	1739.58	1736.00	127.44	0.00	0.07	1439.00	1600.48	1439.00	689.67	0.05	0.43	0.00	0.00	0.00	297.00	300.58	1026353.00	0.20	1657.42	1649.00
28	2	2	18588.00	30223.00	155.35	0	Spot (Block28, Row2, Column2)	59023.08	65535.00	13210.32	0.05	0.22	1498.00	1666.71	1498.00	694.06	0.05	0.42	100.00	100.00	76.62	64037.00	57525.08	39132644.00	82.64	14562.10	13930.50
28	3	2	18891.00	30225.00	154.30	0	Spot (Block28, Row2, Column3)	8374.76	7320.00	4747.81	0.06	0.57	1486.00	1726.26	1486.00	944.78	0.07	0.55	100.00	85.00	0.00	5834.00	6888.76	5518969.00	7.04	2745.23	2559.50
28	4	2	19187.00	30225.00	199.65	0	Spot (Block28, Row2, Column4)	50764.29	65535.00	19827.67	0.11	0.39	1534.00	1830.04	1534.00	1073.71	0.08	0.59	100.00	100.00	56.70	64001.00	49230.29	57567328.00	45.58	12412.90	12193.50
28	5	2	19488.00	30227.00	187.00	0	Spot (Block28, Row2, Column5)	23679.42	23383.00	7342.23	0.01	0.31	1572.00	1778.04	1572.00	773.44	0.05	0.43	100.00	100.00	0.00	21811.00	22107.42	23324224.00	28.32	6930.65	6070.50
28	6	2	19782.00	30228.00	152.05	0	Spot (Block28, Row2, Column6)	42654.21	43771.00	20407.85	0.01	0.48	1602.00	1878.87	1602.00	838.56	0.07	0.45	100.00	100.00	29.64	42169.00	41052.21	26914960.00	48.63	9567.59	8108.00
28	7	2	20089.00	30231.00	155.95	0	Spot (Block28, Row2, Column7)	47110.87	54254.00	19155.99	0.06	0.41	1659.00	1787.79	1659.00	477.09	0.03	0.27	100.00	100.00	40.96	52595.00	45451.87	31517396.00	95.00	10386.03	9057.50
28	8	2	20390.00	30236.00	170.45	0	Spot (Block28, Row2, Column8)	2361.56	2295.50	328.51	0.01	0.14	1680.00	1751.14	1680.00	431.37	0.02	0.25	70.00	35.00	0.00	615.50	681.56	1908137.00	1.42	1858.81	1861.00
28	1	3	18287.00	30519.00	161.05	0	Spot (Block28, Row3, Column1)	62718.05	65535.00	7187.47	0.02	0.11	1412.00	1496.25	1412.00	368.82	0.03	0.25	100.00	100.00	81.37	64123.00	61306.05	44781120.00	165.99	16557.60	12660.00
28	2	3	18589.00	30522.00	146.30	0	Spot (Block28, Row3, Column2)	12192.94	10758.00	6217.31	0.05	0.51	1527.00	1712.61	1527.00	652.58	0.05	0.38	100.00	100.00	0.00	9231.00	10665.94	7132869.00	16.06	3817.91	3261.00
28	3	3	18871.00	30517.00	147.35	0	Spot (Block28, Row3, Column3)	49415.78	52683.00	16156.04	0.03	0.33	1525.00	1674.84	1525.00	613.76	0.04	0.37	100.00	100.00	35.12	51158.00	47890.78	29550828.00	77.78	11324.91	9259.50
28	4	3	19187.00	30527.00	157.15	0	Spot (Block28, Row3, Column4)	64115.98	65535.00	5245.25	0.01	0.08	1571.00	1763.03	1571.00	736.38	0.05	0.42	100.00	100.00	88.30	63964.00	62544.98	43855744.00	84.68	18550.71	14561.50
28	5	3	19484.00	30522.00	147.95	0	Spot (Block28, Row3, Column5)	22158.93	19513.50	13146.24	0.06	0.59	1618.00	1865.94	1618.00	820.18	0.06	0.44	100.00	100.00	2.52	17895.50	20540.93	13206720.00	24.74	6400.58	4958.00
28	6	3	19789.00	30527.00	223.30	0	Spot (Block28, Row3, Column6)	54693.83	65535.00	13628.50	0.08	0.25	1751.00	2400.10	1751.00	1580.33	0.14	0.66	100.00	100.00	52.59	63784.00	52942.83	77994168.00	33.09	14467.14	13425.00
28	7	3	20089.00	30533.00	157.35	0	Spot (Block28, Row3, Column7)	60240.85	65535.00	10282.71	0.04	0.17	1712.00	2114.87	1712.00	1356.15	0.09	0.64	100.00	100.00	73.47	63823.00	58528.85	41325596.00	42.86	14899.65	13119.00
28	8	3	20387.00	30534.00	166.10	0	Spot (Block28, Row3, Column8)	62045.39	65535.00	9234.38	0.02	0.15	1730.00	1868.98	1730.00	606.97	0.03	0.32	100.00	100.00	82.64	63805.00	60315.39	47527236.00	99.14	15625.25	13904.00
28	1	4	18283.00	30818.00	156.75	0	Spot (Block28, Row4, Column1)	64377.30	65535.00	3963.38	0.01	0.06	1460.00	1631.78	1460.00	586.44	0.05	0.36	100.00	100.00	86.69	64075.00	62917.30	43519460.00	106.99	19139.21	14759.50
28	2	4	18581.00	30824.00	164.75	0	Spot (Block28, Row4, Column2)	34649.23	32773.00	15829.05	0.02	0.46	1542.00	1792.32	1542.00	771.14	0.07	0.43	100.00	100.00	2.93	31231.00	33107.23	26021584.00	42.61	7277.95	6989.00
28	3	4	18884.00	30827.00	169.10	0	Spot (Block28, Row4, Column3)	64744.70	65535.00	4316.30	0.01	0.07	1618.00	1837.17	1618.00	701.10	0.06	0.38	100.00	100.00	94.92	63917.00	63126.70	51019344.00	89.73	21734.74	16019.50
28	4	4	19176.00	30829.00	151.70	0	Spot (Block28, Row4, Column4)	9340.07	9003.50	4181.95	0.02	0.45	1633.00	1733.01	1633.00	418.68	0.03	0.24	100.00	99.00	0.00	7370.50	7707.07	5902924.00	18.17	3475.50	2873.00
28	5	4	19471.00	30828.00	142.05	0	Spot (Block28, Row4, Column5)	16084.75	11270.00	15038.09	0.15	0.93	1604.00	1681.11	1604.00	358.89	0.02	0.21	100.00	100.00	4.40	9666.00	14480.75	8782274.00	40.13	5031.88	4002.00
28	6	4	19785.00	30824.00	194.90	0	Spot (Block28, Row4, Column6)	24764.44	25163.50	6382.31	0.01	0.26	1693.00	2034.50	1693.00	1290.23	0.08	0.63	100.00	100.00	0.00	23470.50	23071.44	26696058.00	17.62	7500.31	7206.00
28	7	4	20077.00	30834.00	154.55	0	Spot (Block28, Row4, Column7)	47687.34	64599.00	21163.10	0.13	0.44	1790.00	2103.94	1790.00	1188.89	0.07	0.57	100.00	100.00	49.69	62809.00	45897.34	31187740.00	38.34	11024.25	9408.50
28	8	4	20383.00	30841.00	153.50	0	Spot (Block28, Row4, Column8)	28633.93	25138.00	16674.45	0.06	0.58	1787.00	1919.77	1787.00	451.43	0.03	0.24	100.00	100.00	1.55	23351.00	26846.93	18468896.00	59.18	7111.98	5903.00
28	1	5	18283.00	31123.00	152.05	0	Spot (Block28, Row5, Column1)	60408.57	65535.00	10164.99	0.04	0.17	1534.00	1867.74	1534.00	1108.48	0.09	0.59	100.00	100.00	71.84	64001.00	58874.57	38178540.00	52.81	16175.15	13176.00
28	2	5	18581.00	31122.00	163.35	0	Spot (Block28, Row5, Column2)	63032.42	65535.00	7921.99	0.02	0.13	1595.00	1975.23	1595.00	1101.80	0.09	0.56	100.00	100.00	87.19	63940.00	61437.42	46266244.00	55.42	17403.79	15183.50
28	3	5	18885.00	31123.00	165.65	0	Spot (Block28, Row5, Column3)	52690.71	65535.00	16773.12	0.09	0.32	1641.00	1887.11	1641.00	1256.37	0.06	0.67	100.00	100.00	53.21	63894.00	51049.71	40203364.00	40.44	10635.79	9331.00
28	4	5	19183.00	31128.00	156.85	0	Spot (Block28, Row5, Column4)	58728.95	65535.00	12719.51	0.05	0.22	1692.00	1868.35	1692.00	1156.44	0.04	0.62	100.00	100.00	70.46	63843.00	57036.95	39759848.00	49.17	15863.11	12984.00
28	5	5	19480.00	31126.00	168.15	0	Spot (Block28, Row5, Column5)	64513.15	65535.00	5262.84	0.01	0.08	1643.00	1787.65	1643.00	537.26	0.04	0.30	100.00	100.00	93.74	63892.00	62870.15	50514308.00	116.75	20174.95	14700.00
28	6	5	19783.00	31127.00	151.20	0	Spot (Block28, Row5, Column6)	46876.60	52994.00	19199.19	0.05	0.41	1721.00	1925.81	1721.00	702.72	0.05	0.36	100.00	100.00	40.16	51273.00	45155.60	29298068.00	63.97	10645.37	9718.00
28	7	5	20085.00	31132.00	213.65	0	Spot (Block28, Row5, Column7)	55129.48	65535.00	14564.69	0.08	0.26	1903.00	2281.54	1903.00	994.79	0.08	0.44	100.00	100.00	58.54	63632.00	53226.48	71944744.00	53.12	14501.46	14243.00
28	8	5	20385.00	31133.00	157.95	0	Spot (Block28, Row5, Column8)	59066.28	65535.00	12554.89	0.05	0.21	1887.00	2110.56	1887.00	739.72	0.05	0.35	100.00	100.00	73.55	63648.00	57179.28	40637964.00	77.00	15361.55	13415.00
28	1	6	18281.00	31425.00	221.90	0	Spot (Block28, Row6, Column1)	51138.55	57258.50	15728.35	0.05	0.31	1603.00	2256.31	1603.00	1530.71	0.15	0.68	100.00	100.00	46.82	55655.50	49535.55	72310560.00	31.93	13451.93	13350.50
28	2	6	18578.00	31423.00	220.30	0	Spot (Block28, Row6, Column2)	52132.82	65485.00	16210.61	0.10	0.31	1730.00	2283.75	1730.00	1458.51	0.12	0.64	100.00	100.00	49.86	63755.00	50402.82	72465312.00	34.18	13824.84	13395.50
28	3	6	18871.00	31423.00	159.85	0	Spot (Block28, Row6, Column3)	64575.21	65535.00	4872.37	0.01	0.08	1701.00	1999.77	1701.00	1365.15	0.07	0.68	100.00	100.00	94.35	63834.00	62874.21	45719692.00	45.84	19799.03	15734.00
28	4	6	19185.00	31426.00	148.75	0	Spot (Block28, Row6, Column4)	36200.39	32387.00	21237.94	0.05	0.59	1766.00	1878.10	1766.00	494.42	0.03	0.26	100.00	100.00	19.47	30621.00	34434.39	21937516.00	69.42	8345.99	6814.50
28	5	6	19479.00	31428.00	167.75	0	Spot (Block28, Row6, Column5)	64694.25	65535.00	4768.78	0.01	0.07	1809.00	2029.44	1809.00	802.68	0.05	0.40	100.00	100.00	95.77	63726.00	62885.25	50462028.00	78.07	20927.20	15444.00
28	6	6	19780.00	31432.00	148.30	0	Spot (Block28, Row6, Column6)	21588.87	18475.50	14075.17	0.07	0.65	1800.00	2027.43	1800.00	774.31	0.05	0.38	100.00	100.00	0.00	16675.50	19788.87	12910142.00	25.26	5816.22	5109.00
28	7	6	20081.00	31432.00	161.95	0	Spot (Block28, Row6, Column7)	64681.61	65535.00	4502.61	0.01	0.07	1861.00	2113.55	1861.00	835.11	0.06	0.40	100.00	100.00	93.53	63674.00	62820.61	46959312.00	74.92	20398.92	18024.00
28	8	6	20387.00	31436.00	160.20	0	Spot (Block28, Row6, Column8)	64971.45	65535.00	3251.25	0.00	0.05	1910.00	2045.31	1910.00	500.20	0.03	0.24	100.00	100.00	94.80	63625.00	63061.45	46195152.00	125.80	20399.72	16942.00
28	1	7	18278.00	31721.00	163.30	0	Spot (Block28, Row7, Column1)	42191.44	40670.00	18588.03	0.02	0.44	1575.00	1879.20	1575.00	972.04	0.08	0.52	100.00	100.00	22.89	39095.00	40616.44	30968672.00	41.47	8505.74	8270.50
28	2	7	18579.00	31724.00	151.10	0	Spot (Block28, Row7, Column2)	15684.47	13342.00	10131.05	0.07	0.65	1745.50	2055.84	1745.50	1349.49	0.07	0.66	100.00	89.00	0.00	11596.50	13938.97	9802793.00	10.10	4277.94	3634.00
28	3	7	18879.00	31726.00	165.35	0	Spot (Block28, Row7, Column3)	2732.74	2631.00	527.28	0.02	0.19	1751.00	1871.41	1751.00	1088.66	0.03	0.58	34.00	2.00	0.00	880.00	981.74	2074150.00	0.79	2006.51	1958.50
28	4	7	19183.00	31726.00	148.35	0	Spot (Block28, Row7, Column4)	10539.79	9076.00	5649.14	0.06	0.54	1754.00	1921.62	1754.00	755.06	0.04	0.39	100.00	100.00	0.00	7322.00	8785.79	6355491.00	11.41	3718.59	3331.50
28	5	7	19480.00	31728.00	203.90	0	Spot (Block28, Row7, Column5)	47562.80	59531.00	20272.75	0.10	0.43	1823.00	2295.35	1823.00	1314.47	0.10	0.57	100.00	100.00	45.93	57708.00	45739.80	56124640.00	34.44	12150.30	12072.50
28	6	7	19778.00	31727.00	212.35	0	Spot (Block28, Row7, Column6)	52157.36	65535.00	17455.61	0.10	0.33	1974.00	2642.14	1974.00	1582.85	0.13	0.60	100.00	100.00	56.94	63561.00	50183.36	66866456.00	31.28	14036.93	13909.50
28	7	7	20066.00	31734.00	161.30	0	Spot (Block28, Row7, Column7)	64294.02	65535.00	5424.16	0.01	0.08	1857.00	2230.09	1857.00	1115.16	0.08	0.50	100.00	100.00	93.07	63678.00	62437.02	46356436.00	55.65	17538.77	14287.50
28	8	7	20383.00	31739.00	194.35	0	Spot (Block28, Row7, Column8)	46633.12	47975.00	10522.86	0.01	0.23	1840.00	1970.28	1840.00	543.34	0.03	0.28	100.00	100.00	4.21	46135.00	44793.12	49850836.00	82.20	12598.69	12323.00
28	1	8	18273.00	32042.00	165.15	0	Spot (Block28, Row8, Column1)	2573.86	2529.00	659.09	0.01	0.26	1673.00	1768.11	1673.00	494.81	0.02	0.28	69.00	40.00	0.00	856.00	900.86	1938119.00	1.63	1940.01	1864.00
28	2	8	18578.00	32021.00	153.00	0	Spot (Block28, Row8, Column2)	43330.00	42874.00	19674.32	0.00	0.45	1737.00	1856.81	1737.00	1064.70	0.03	0.57	100.00	100.00	30.42	41137.00	41593.00	27774696.00	38.95	9464.22	8187.00
28	3	8	18867.00	32024.00	153.75	0	Spot (Block28, Row8, Column3)	49669.08	65535.00	19792.22	0.12	0.40	1781.00	1921.63	1781.00	1101.94	0.03	0.57	100.00	100.00	51.16	63754.00	47888.08	32136128.00	43.33	11103.76	9412.50
28	4	8	19178.00	32027.00	165.00	0	Spot (Block28, Row8, Column4)	64466.06	65535.00	5004.17	0.01	0.08	1773.00	1987.77	1773.00	2064.26	0.05	1.04	100.00	100.00	94.39	63762.00	62693.06	48285560.00	30.27	20049.85	16440.50
28	5	8	19468.00	32025.00	151.35	0	Spot (Block28, Row8, Column5)	9397.16	8988.50	4063.83	0.02	0.43	1722.00	2160.44	1722.00	2396.38	0.10	1.11	94.00	66.00	0.00	7266.50	7675.16	5901417.00	3.02	3535.64	3140.00
28	6	8	19780.00	32030.00	221.80	0	Spot (Block28, Row8, Column6)	53677.35	65535.00	15084.29	0.09	0.28	1882.00	2341.34	1882.00	1296.89	0.09	0.55	100.00	100.00	53.84	63653.00	51795.35	75578464.00	39.58	14175.33	13661.00
28	7	8	20078.00	32033.00	154.70	0	Spot (Block28, Row8, Column7)	57667.01	65535.00	13259.40	0.06	0.23	1801.00	2074.07	1801.00	893.92	0.06	0.43	100.00	100.00	67.12	63734.00	55866.01	37887544.00	62.19	14732.71	13008.00
28	8	8	20364.00	32031.00	160.85	0	Spot (Block28, Row8, Column8)	64034.39	65535.00	5770.51	0.01	0.09	1747.00	1898.87	1747.00	529.65	0.04	0.28	100.00	100.00	90.10	63788.00	62287.39	45913100.00	117.32	16973.05	14786.00
29	1	1	4759.00	34332.00	154.20	0	Spot (Block29, Row1, Column1)	57847.22	65535.00	11548.53	0.05	0.20	1726.00	1907.66	1726.00	716.82	0.04	0.38	100.00	100.00	61.17	63809.00	56121.22	37543164.00	78.04	14473.09	12988.00
29	2	1	5053.00	34340.00	159.70	0	Spot (Block29, Row1, Column2)	62372.86	65535.00	8712.56	0.02	0.14	1716.00	1990.71	1716.00	920.21	0.06	0.46	100.00	100.00	84.55	63819.00	60656.86	43599036.00	65.62	15477.20	14063.00
29	3	1	5358.00	34342.00	144.60	0	Spot (Block29, Row1, Column3)	38884.16	37063.00	22141.11	0.02	0.57	1710.00	1876.24	1710.00	643.52	0.04	0.34	100.00	100.00	27.48	35353.00	37174.16	21930744.00	57.51	8586.66	7644.50
29	4	1	5650.00	34343.00	150.70	0	Spot (Block29, Row1, Column4)	62380.73	65535.00	7399.46	0.02	0.12	1791.00	1976.43	1791.00	733.80	0.04	0.37	100.00	100.00	79.20	63744.00	60589.73	38988296.00	82.32	16132.58	14371.00
29	5	1	5958.00	34341.00	148.90	0	Spot (Block29, Row1, Column5)	53266.01	65535.00	18308.79	0.09	0.34	1787.00	1880.10	1787.00	444.37	0.02	0.24	100.00	100.00	60.78	63748.00	51479.01	32599040.00	115.64	12318.01	10700.50
29	6	1	6248.00	34348.00	146.65	0	Spot (Block29, Row1, Column6)	63702.01	65535.00	5641.14	0.01	0.09	1806.00	1924.52	1806.00	505.07	0.03	0.26	100.00	100.00	83.05	63729.00	61896.01	37584504.00	122.32	17863.66	14370.50
29	7	1	6547.00	34349.00	157.75	0	Spot (Block29, Row1, Column7)	64871.17	65535.00	3714.11	0.00	0.06	1811.00	1929.92	1811.00	486.12	0.03	0.25	100.00	100.00	94.74	63724.00	63060.17	44437176.00	129.48	20148.92	16735.50
29	8	1	6859.00	34344.00	162.60	0	Spot (Block29, Row1, Column8)	4761.18	4491.00	1662.94	0.03	0.35	1779.00	1848.74	1779.00	708.73	0.02	0.38	97.00	80.00	0.00	2712.00	2982.18	3504225.00	4.11	2483.29	2404.00
29	1	2	4701.00	34624.00	246.10	0	Spot (Block29, Row2, Column1)	2051.02	2022.00	274.36	0.01	0.13	1722.00	1838.91	1722.00	483.25	0.03	0.26	20.00	3.00	0.00	300.00	329.02	3587233.00	0.44	1899.07	1870.00
29	2	2	5047.00	34638.00	137.70	0	Spot (Block29, Row2, Column2)	54747.06	65535.00	15106.87	0.08	0.28	1738.00	1971.30	1738.00	839.76	0.05	0.43	100.00	100.00	53.61	63797.00	53009.06	28085412.00	62.85	12205.69	11619.50
29	3	2	5356.00	34640.00	144.80	0	Spot (Block29, Row2, Column3)	4323.77	4163.50	1230.55	0.02	0.28	1715.00	1910.15	1715.00	787.40	0.05	0.41	99.00	72.00	0.00	2448.50	2608.77	2473196.00	3.07	2304.56	2277.00
29	4	2	5658.00	34643.00	197.65	0	Spot (Block29, Row2, Column4)	36043.81	32229.50	20928.21	0.05	0.58	1795.00	2087.78	1795.00	997.62	0.07	0.48	100.00	100.00	19.04	30434.50	34248.81	39936744.00	34.04	9190.16	9183.00
29	5	2	5961.00	34644.00	170.65	0	Spot (Block29, Row2, Column5)	36576.15	35294.00	15709.03	0.02	0.43	1796.00	1994.38	1796.00	761.52	0.05	0.38	100.00	100.00	3.82	33498.00	34780.15	29663280.00	45.41	8779.67	7567.00
29	6	2	6246.00	34644.00	146.80	0	Spot (Block29, Row2, Column6)	47609.49	53700.50	18347.07	0.05	0.39	1863.00	2058.31	1863.00	778.94	0.04	0.38	100.00	100.00	38.23	51837.50	45746.49	27899328.00	58.48	10795.24	9795.50
29	7	2	6551.00	34648.00	143.80	0	Spot (Block29, Row2, Column7)	28915.47	26885.50	16047.21	0.03	0.55	1835.00	1965.99	1835.00	557.09	0.03	0.28	100.00	100.00	0.90	25050.50	27080.47	16134835.00	48.38	7005.77	6128.50
29	8	2	6867.00	34674.00	172.90	0	Spot (Block29, Row2, Column8)	2061.09	1997.00	255.44	0.01	0.12	1777.00	1901.77	1777.00	837.68	0.03	0.44	3.00	0.00	0.00	220.00	284.09	1723070.00	0.19	1877.98	1848.00
29	1	3	4754.00	34935.00	151.60	0	Spot (Block29, Row3, Column1)	61445.34	65535.00	9133.43	0.03	0.15	1764.00	1843.91	1764.00	403.07	0.02	0.22	100.00	100.00	78.29	63771.00	59681.34	38772340.00	147.87	15610.99	12617.00
29	2	3	5048.00	34939.00	141.35	0	Spot (Block29, Row3, Column2)	6557.71	6318.00	2191.30	0.02	0.33	1760.00	1949.28	1760.00	738.67	0.04	0.38	100.00	99.00	0.00	4558.00	4797.71	3541163.00	6.24	2979.45	2801.00
29	3	3	5337.00	34933.00	140.90	0	Spot (Block29, Row3, Column3)	40564.30	39236.00	19221.27	0.01	0.47	1766.00	1838.32	1766.00	375.52	0.02	0.20	100.00	100.00	22.96	37470.00	38798.30	21904804.00	103.13	10460.38	7004.50
29	4	3	5653.00	34941.00	148.35	0	Spot (Block29, Row3, Column4)	64375.71	65535.00	4637.29	0.01	0.07	1793.00	1965.42	1793.00	717.44	0.04	0.37	100.00	100.00	90.58	63742.00	62582.71	38947644.00	86.99	19502.82	15780.00
29	5	3	5955.00	34946.00	140.30	0	Spot (Block29, Row3, Column5)	28079.98	24619.50	18188.35	0.06	0.65	1790.00	1940.84	1790.00	623.78	0.04	0.32	100.00	100.00	11.47	22829.50	26289.98	14938551.00	41.90	7823.20	5906.00
29	6	3	6255.00	34943.00	242.10	0	Spot (Block29, Row3, Column6)	55063.59	58542.00	12182.73	0.03	0.22	1908.00	2245.78	1908.00	1064.51	0.07	0.47	100.00	100.00	42.01	56634.00	53155.59	93333488.00	49.62	15050.45	14748.00
29	7	3	6558.00	34949.00	146.95	0	Spot (Block29, Row3, Column7)	50074.29	65535.00	19545.15	0.12	0.39	1834.00	2076.59	1834.00	901.19	0.05	0.43	100.00	100.00	51.44	63701.00	48240.29	29493952.00	53.26	11504.69	10038.00
29	8	3	6851.00	34953.00	166.70	0	Spot (Block29, Row3, Column8)	61681.82	65535.00	10053.08	0.03	0.16	1799.00	1987.92	1799.00	738.47	0.04	0.37	100.00	100.00	83.68	63736.00	59882.82	47618832.00	80.83	15982.76	14241.00
29	1	4	4752.00	35236.00	148.70	0	Spot (Block29, Row4, Column1)	64313.19	65535.00	4149.71	0.01	0.06	1798.00	1985.22	1798.00	659.96	0.04	0.33	100.00	100.00	87.79	63737.00	62515.19	38974132.00	94.44	19065.93	16265.50
29	2	4	5050.00	35241.00	181.70	0	Spot (Block29, Row4, Column2)	24643.63	22218.50	14475.64	0.04	0.59	1816.00	2132.15	1816.00	911.04	0.07	0.43	100.00	100.00	0.22	20402.50	22827.63	22770720.00	24.71	6472.04	6470.00
29	3	4	5351.00	35240.00	160.35	0	Spot (Block29, Row4, Column3)	64711.23	65535.00	4127.51	0.01	0.06	1845.00	2124.25	1845.00	902.23	0.06	0.42	100.00	100.00	94.51	63690.00	62866.23	46010132.00	69.37	19103.74	17142.50
29	4	4	5641.00	35244.00	155.65	0	Spot (Block29, Row4, Column4)	4379.32	4361.00	1286.03	0.00	0.29	1800.00	1888.24	1800.00	410.86	0.02	0.22	99.00	96.00	0.00	2561.00	2579.32	2921006.00	6.06	2399.87	2414.00
29	5	4	5936.00	35245.00	141.95	0	Spot (Block29, Row4, Column5)	9825.16	7948.00	7173.48	0.09	0.73	1808.00	1883.53	1808.00	376.69	0.02	0.20	100.00	100.00	0.00	6140.00	8017.16	5374363.00	21.08	3460.20	3123.50
29	6	4	6251.00	35246.00	180.00	0	Spot (Block29, Row4, Column6)	43767.99	44822.00	17259.10	0.01	0.39	1917.00	2116.44	1917.00	751.66	0.04	0.36	100.00	100.00	16.83	42905.00	41850.99	39785252.00	55.41	10476.70	9449.00
29	7	4	6544.00	35248.00	147.25	0	Spot (Block29, Row4, Column7)	42800.10	46874.00	22616.40	0.04	0.53	1877.00	2074.69	1877.00	850.04	0.04	0.41	100.00	100.00	39.86	44997.00	40923.10	25337788.00	47.91	8879.03	7230.00
29	8	4	6849.00	35265.00	148.20	0	Spot (Block29, Row4, Column8)	20758.33	18657.00	11650.83	0.05	0.56	1823.00	1988.93	1823.00	651.29	0.04	0.33	100.00	100.00	0.00	16834.00	18935.33	12371966.00	28.82	5674.55	4702.00
29	1	5	4757.00	35539.00	151.45	0	Spot (Block29, Row5, Column1)	64744.51	65535.00	3721.90	0.01	0.06	1911.00	2180.71	1911.00	898.43	0.06	0.41	100.00	100.00	93.49	63624.00	62833.51	40789404.00	69.64	19069.54	15693.50
29	2	5	5049.00	35540.00	165.70	0	Spot (Block29, Row5, Column2)	61448.68	65535.00	10515.34	0.03	0.17	1945.00	2431.38	1945.00	1216.54	0.10	0.50	100.00	100.00	83.05	63590.00	59503.68	46762904.00	48.51	15205.66	14552.50
29	3	5	5350.00	35539.00	163.15	0	Spot (Block29, Row5, Column3)	51151.47	65535.00	18046.17	0.11	0.35	1919.00	2314.81	1919.00	1118.34	0.08	0.48	100.00	100.00	51.47	63616.00	49232.47	38159324.00	43.67	10195.65	9570.00
29	4	5	5649.00	35543.00	148.65	0	Spot (Block29, Row5, Column4)	55868.69	65535.00	15334.95	0.07	0.27	1854.00	2057.97	1854.00	778.77	0.05	0.38	100.00	100.00	63.62	63681.00	54014.69	33633208.00	69.10	14664.36	12665.50
29	5	5	5951.00	35543.00	159.45	0	Spot (Block29, Row5, Column5)	64833.34	65535.00	3559.08	0.00	0.05	1894.00	2031.09	1894.00	583.63	0.03	0.29	100.00	100.00	94.63	63641.00	62939.34	45837616.00	107.61	19596.27	16539.00
29	6	5	6251.00	35544.00	150.65	0	Spot (Block29, Row5, Column6)	51089.38	60186.00	16614.25	0.07	0.33	1991.00	2227.80	1991.00	900.38	0.05	0.40	100.00	100.00	46.07	58195.00	49098.38	31828912.00	54.27	11232.32	10621.00
29	7	5	6553.00	35550.00	217.75	0	Spot (Block29, Row5, Column7)	47072.17	55071.50	19199.10	0.07	0.41	2041.00	2367.44	2041.00	1145.28	0.06	0.48	100.00	100.00	46.82	53030.50	45031.17	63642200.00	39.03	14400.16	14520.00
29	8	5	6849.00	35552.00	150.90	0	Spot (Block29, Row5, Column8)	54047.57	65535.00	17883.81	0.08	0.33	1911.00	2073.26	1911.00	815.98	0.04	0.39	100.00	100.00	63.46	63624.00	52136.57	33725940.00	63.70	12942.89	10594.00
29	1	6	4749.00	35839.00	240.75	0	Spot (Block29, Row6, Column1)	49494.18	46494.50	14154.83	0.03	0.29	2021.00	2494.71	2021.00	1229.35	0.09	0.49	100.00	100.00	35.65	44473.50	47473.18	82754880.00	38.23	14566.99	13917.50
29	2	6	5052.00	35838.00	228.45	0	Spot (Block29, Row6, Column2)	38889.13	30354.50	18589.12	0.11	0.48	1983.00	2354.84	1983.00	1133.36	0.07	0.48	100.00	100.00	22.84	28371.50	36906.13	58411784.00	32.24	12071.53	12271.50
29	3	6	5338.00	35840.00	151.20	0	Spot (Block29, Row6, Column3)	64522.47	65535.00	4518.03	0.01	0.07	1888.00	2163.86	1888.00	955.28	0.06	0.44	100.00	100.00	92.83	63647.00	62634.47	40520476.00	65.28	17665.65	14190.00
29	4	6	5651.00	35840.00	143.15	0	Spot (Block29, Row6, Column4)	21208.22	19110.00	11447.36	0.05	0.54	1873.00	1957.15	1873.00	432.78	0.02	0.22	100.00	100.00	0.00	17237.00	19335.22	11855396.00	44.48	5379.70	4810.00
29	5	6	5949.00	35846.00	159.05	0	Spot (Block29, Row6, Column5)	64589.07	65535.00	4676.08	0.01	0.07	1957.00	2150.17	1957.00	783.42	0.04	0.36	100.00	100.00	94.26	63578.00	62632.07	45019008.00	79.70	19398.61	14304.00
29	6	6	6245.00	35850.00	144.65	0	Spot (Block29, Row6, Column6)	12108.97	10056.00	7415.39	0.08	0.61	2010.00	2208.62	2010.00	797.23	0.04	0.36	100.00	98.00	0.00	8046.00	10098.97	6914221.00	12.42	3838.34	3479.50
29	7	6	6548.00	35847.00	149.60	0	Spot (Block29, Row6, Column7)	59597.48	65535.00	11164.87	0.04	0.19	2057.00	2238.39	2057.00	850.65	0.04	0.38	100.00	100.00	70.59	63478.00	57540.48	36473960.00	67.43	16629.53	14896.00
29	8	6	6851.00	35853.00	152.85	0	Spot (Block29, Row6, Column8)	58821.83	65535.00	12621.24	0.05	0.21	1955.00	2032.60	1955.00	475.25	0.02	0.23	100.00	100.00	71.74	63580.00	56866.83	37881580.00	119.49	14863.17	12298.00
29	1	7	4747.00	36139.00	165.60	0	Spot (Block29, Row7, Column1)	36309.22	33632.50	19394.73	0.03	0.53	1928.00	2343.07	1928.00	1130.29	0.08	0.48	100.00	100.00	13.39	31704.50	34381.22	27667728.00	30.05	7992.09	7809.50
29	2	7	5042.00	36136.00	147.45	0	Spot (Block29, Row7, Column2)	6286.11	5390.50	3063.97	0.07	0.49	1904.00	2174.89	1904.00	951.36	0.06	0.44	91.00	70.00	0.00	3486.50	4382.11	3759091.00	4.32	2689.48	2651.00
29	3	7	5340.00	36135.00	211.70	0	Spot (Block29, Row7, Column3)	2314.28	2265.00	282.34	0.01	0.12	1790.00	1880.07	1790.00	396.74	0.02	0.21	61.00	18.00	0.00	475.00	524.28	2969217.00	1.09	1989.29	1952.00
29	4	7	5647.00	36142.00	151.85	0	Spot (Block29, Row7, Column4)	4702.49	4217.00	1796.96	0.05	0.38	1815.00	2022.66	1815.00	795.59	0.05	0.39	93.00	67.00	0.00	2402.00	2887.49	2971974.00	3.37	2392.23	2351.00
29	5	7	5949.00	36146.00	189.25	0	Spot (Block29, Row7, Column5)	34013.40	29206.00	20434.74	0.07	0.60	1986.00	2370.71	1986.00	1185.35	0.08	0.50	100.00	100.00	15.84	27220.00	32027.40	34353700.00	26.69	8724.43	8655.00
29	6	7	6246.00	36145.00	221.20	0	Spot (Block29, Row7, Column6)	42734.97	39407.00	18841.70	0.04	0.44	2137.50	2717.17	2137.50	1583.89	0.10	0.58	100.00	100.00	29.53	37269.50	40597.47	59914852.00	25.27	13187.91	12950.50
29	7	7	6530.00	36150.00	154.75	0	Spot (Block29, Row7, Column7)	63943.50	65535.00	5941.37	0.01	0.09	2093.00	2410.25	2093.00	1198.01	0.06	0.50	100.00	100.00	90.98	63442.00	61850.50	42522816.00	51.36	17151.84	13949.00
29	8	7	6847.00	36151.00	182.50	0	Spot (Block29, Row7, Column8)	59560.71	65535.00	10101.02	0.04	0.17	1987.00	2121.98	1987.00	577.23	0.03	0.27	100.00	100.00	64.99	63548.00	57573.71	55630296.00	99.51	16742.45	15748.00
29	1	8	4732.00	36444.00	181.40	0	Spot (Block29, Row8, Column1)	2654.62	2545.00	593.51	0.02	0.22	1895.00	2037.08	1895.00	679.49	0.03	0.33	46.00	10.00	0.00	650.00	759.62	2450213.00	0.91	2131.20	2108.00
29	2	8	5045.00	36437.00	142.55	0	Spot (Block29, Row8, Column2)	19775.70	18173.50	10759.94	0.04	0.54	1936.00	1979.76	1936.00	271.80	0.01	0.14	100.00	100.00	0.00	16237.50	17839.70	10995289.00	65.47	5293.68	4884.00
29	3	8	5332.00	36440.00	144.30	0	Spot (Block29, Row8, Column3)	38671.70	37574.50	23226.35	0.01	0.60	1911.00	2006.91	1911.00	459.98	0.02	0.23	100.00	100.00	31.69	35663.50	36760.70	21965600.00	79.71	7911.77	6298.00
29	4	8	5647.00	36445.00	165.55	0	Spot (Block29, Row8, Column4)	63035.88	65535.00	8116.42	0.02	0.13	1907.00	2070.93	1907.00	629.99	0.04	0.30	100.00	100.00	88.68	63628.00	61128.88	47907744.00	96.77	16170.02	14075.50
29	5	8	5930.00	36442.00	155.90	0	Spot (Block29, Row8, Column5)	3869.02	3780.50	1024.44	0.01	0.26	1955.00	2239.70	1955.00	995.85	0.06	0.44	76.00	42.00	0.00	1825.50	1914.02	2584504.00	1.64	2371.21	2356.00
29	6	8	6248.00	36446.00	235.30	0	Spot (Block29, Row8, Column6)	53654.84	60568.00	14076.32	0.05	0.26	2199.00	2543.50	2199.00	1201.50	0.06	0.47	100.00	100.00	46.27	58369.00	51455.84	85580224.00	42.54	14616.96	14117.50
29	7	8	6545.00	36449.00	144.40	0	Spot (Block29, Row8, Column7)	53088.80	65535.00	16685.51	0.09	0.31	2197.00	2407.65	2197.00	862.29	0.04	0.36	100.00	100.00	54.83	63338.00	50891.80	30207732.00	58.78	12248.45	10516.50
29	8	8	6829.00	36452.00	153.75	0	Spot (Block29, Row8, Column8)	64512.14	65535.00	4580.59	0.01	0.07	2080.00	2260.36	2080.00	633.09	0.04	0.28	100.00	100.00	92.72	63455.00	62432.14	41675224.00	98.33	19046.31	17016.50
30	1	1	9262.00	34362.00	154.20	0	Spot (Block30, Row1, Column1)	56852.70	65535.00	12480.11	0.06	0.22	1987.00	2081.52	1987.00	518.54	0.02	0.25	100.00	100.00	58.18	63548.00	54865.70	36840856.00	105.63	15163.60	13552.00
30	2	1	9545.00	34364.00	151.65	0	Spot (Block30, Row1, Column2)	7221.83	6238.00	6355.69	0.06	0.88	1934.00	2020.70	1934.00	461.90	0.02	0.23	99.00	95.00	0.63	4304.00	5287.83	4549755.00	11.26	3320.04	2749.00
30	3	1	9866.00	34362.00	152.60	0	Spot (Block30, Row1, Column3)	3366.86	3222.50	942.10	0.02	0.28	1892.00	1945.18	1892.00	398.37	0.01	0.20	90.00	71.00	0.00	1330.50	1474.86	2134587.00	3.57	2386.85	2258.00
30	4	1	10144.00	34366.00	152.05	0	Spot (Block30, Row1, Column4)	5267.39	5017.00	2692.63	0.02	0.51	1881.00	1946.27	1881.00	613.55	0.01	0.32	98.00	87.00	0.00	3136.00	3386.39	3344790.00	5.41	2786.12	2493.00
30	5	1	10461.00	34367.00	150.00	0	Spot (Block30, Row1, Column5)	4873.08	4338.50	1956.57	0.05	0.40	1914.50	1973.02	1914.50	352.96	0.01	0.18	99.00	94.00	0.00	2424.00	2958.58	3011565.00	8.22	2526.79	2502.50
30	6	1	10751.00	34374.00	148.40	0	Spot (Block30, Row1, Column6)	6096.91	5591.00	2171.73	0.04	0.36	2038.00	2076.04	2038.00	346.69	0.01	0.17	100.00	100.00	0.00	3553.00	4058.91	3652050.00	11.60	3029.64	2922.00
30	7	1	11050.00	34378.00	143.10	0	Spot (Block30, Row1, Column7)	20311.17	19216.50	9865.26	0.02	0.49	2094.00	2128.43	2094.00	381.01	0.01	0.18	100.00	100.00	0.00	17122.50	18217.17	11293009.00	47.72	6340.19	5039.00
30	8	1	11367.00	34371.00	148.25	0	Spot (Block30, Row1, Column8)	6133.28	4553.00	7456.66	0.13	1.22	2077.00	2109.86	2077.00	336.71	0.01	0.16	100.00	93.00	0.66	2476.00	4056.28	3704504.00	11.95	3319.30	3034.50
30	1	2	9242.00	34636.00	251.80	0	Spot (Block30, Row2, Column1)	2525.24	2453.00	437.14	0.01	0.17	2005.00	2107.75	2005.00	478.59	0.02	0.23	46.00	13.00	0.00	448.00	520.24	4641386.00	0.87	2209.62	2199.00
30	2	2	9549.00	34668.00	138.65	0	Spot (Block30, Row2, Column2)	5032.91	5036.00	1060.35	0.00	0.21	1960.00	2021.69	1960.00	452.13	0.01	0.22	100.00	100.00	0.00	3076.00	3072.91	2607045.00	6.66	3026.18	2992.00
30	3	2	9874.00	34675.00	191.20	0	Spot (Block30, Row2, Column3)	2287.30	2212.00	297.39	0.01	0.13	1881.00	1927.40	1881.00	417.08	0.01	0.22	40.00	11.00	0.00	331.00	406.30	2353627.00	0.86	2052.22	2026.00
30	4	2	10161.00	34673.00	184.85	0	Spot (Block30, Row2, Column4)	3631.99	3522.00	829.01	0.01	0.23	1888.00	1926.79	1888.00	251.93	0.01	0.13	99.00	97.00	0.00	1634.00	1743.99	3468554.00	6.77	2520.50	2545.00
30	5	2	10458.00	34671.00	191.25	0	Spot (Block30, Row2, Column5)	7120.85	6950.00	2064.46	0.01	0.29	1900.00	1976.90	1900.00	350.04	0.02	0.18	100.00	100.00	0.00	5050.00	5220.85	7341598.00	14.70	3274.06	3056.50
30	6	2	10747.00	34667.00	156.55	0	Spot (Block30, Row2, Column6)	3632.36	3492.00	783.84	0.02	0.22	1993.00	2179.31	1993.00	833.74	0.04	0.38	84.00	44.00	0.00	1499.00	1639.36	2477269.00	1.74	2389.55	2314.00
30	7	2	11058.00	34671.00	180.85	0	Spot (Block30, Row2, Column7)	3068.75	2938.00	743.69	0.02	0.24	1980.00	2018.18	1980.00	334.52	0.01	0.17	85.00	66.00	0.00	958.00	1088.75	2820177.00	3.14	2276.39	2281.00
30	8	2	11333.00	34671.00	232.70	0	Spot (Block30, Row2, Column8)	2259.39	2203.00	289.08	0.01	0.13	1989.00	2060.10	1989.00	463.67	0.02	0.23	27.00	0.00	0.00	214.00	270.39	3513345.00	0.43	2112.65	2075.50
30	1	3	9257.00	34963.00	144.90	0	Spot (Block30, Row3, Column1)	9437.60	9085.00	4081.62	0.02	0.43	1914.00	1973.23	1914.00	438.91	0.01	0.22	100.00	100.00	0.00	7171.00	7523.60	5360559.00	17.01	3748.38	3574.50
30	2	3	9554.00	34966.00	187.05	0	Spot (Block30, Row3, Column2)	2738.85	2499.00	949.10	0.04	0.35	1906.00	2007.13	1906.00	485.89	0.02	0.24	60.00	27.00	0.00	593.00	832.85	2695027.00	1.51	2181.00	2077.00
30	3	3	9841.00	34973.00	144.70	0	Spot (Block30, Row3, Column3)	6939.12	4983.00	6855.64	0.14	0.99	1871.00	1900.16	1871.00	264.83	0.01	0.14	99.00	97.00	0.00	3112.00	5068.12	3962238.00	19.03	3050.91	2611.00
30	4	3	10153.00	34970.00	147.45	0	Spot (Block30, Row3, Column4)	5936.81	5501.00	2057.67	0.03	0.35	1908.00	1942.92	1908.00	246.53	0.01	0.13	100.00	100.00	0.00	3593.00	4028.81	3532402.00	16.20	2840.75	2811.00
30	5	3	10458.00	34967.00	144.50	0	Spot (Block30, Row3, Column5)	4589.89	3762.00	3860.03	0.09	0.84	2002.00	2186.35	2002.00	796.41	0.04	0.36	94.00	60.00	0.00	1760.00	2587.89	2602470.00	3.02	2659.16	2595.00
30	6	3	10752.00	34974.00	220.85	0	Spot (Block30, Row3, Column6)	54194.89	65535.00	14137.53	0.08	0.26	2112.00	2581.40	2112.00	1240.28	0.09	0.48	100.00	100.00	51.93	63423.00	52082.89	75981928.00	41.61	14405.68	13814.50
30	7	3	11068.00	34981.00	160.15	0	Spot (Block30, Row3, Column7)	3891.40	3582.00	1274.63	0.04	0.33	2015.00	2257.80	2015.00	963.91	0.05	0.43	66.00	41.00	0.00	1567.00	1876.40	2762891.00	1.69	2459.06	2367.00
30	8	3	11352.00	34978.00	171.55	0	Spot (Block30, Row3, Column8)	62109.31	65535.00	9441.78	0.02	0.15	2013.00	2137.72	2013.00	671.98	0.03	0.31	100.00	100.00	85.10	63522.00	60096.31	50868044.00	89.25	16423.64	15764.00
30	1	4	9252.00	35264.00	145.15	0	Spot (Block30, Row4, Column1)	8480.67	7758.00	3482.31	0.04	0.41	1896.00	2000.02	1896.00	575.02	0.02	0.29	100.00	100.00	0.00	5862.00	6584.67	4876386.00	11.27	3369.75	3124.00
30	2	4	9551.00	35269.00	174.60	0	Spot (Block30, Row4, Column2)	22928.13	20362.00	11999.13	0.05	0.52	1901.00	2100.79	1901.00	723.06	0.04	0.34	100.00	100.00	0.00	18461.00	21027.13	19580628.00	28.80	5987.56	5959.00
30	3	4	9853.00	35270.00	145.05	0	Spot (Block30, Row4, Column3)	20777.31	19736.00	10075.62	0.02	0.48	1894.00	2071.98	1894.00	695.23	0.04	0.34	100.00	100.00	0.00	17842.00	18883.31	11905401.00	26.91	5780.64	4806.50
30	4	4	10127.00	35280.00	219.65	0	Spot (Block30, Row4, Column4)	2525.66	2249.00	1841.68	0.05	0.73	1892.00	1935.19	1892.00	273.29	0.01	0.14	62.00	29.00	0.00	357.00	633.66	3487942.00	2.16	2055.53	1991.00
30	5	4	10438.00	35269.00	152.50	0	Spot (Block30, Row4, Column5)	3111.69	3038.50	785.14	0.01	0.25	1981.00	2037.80	1981.00	338.97	0.01	0.17	93.00	73.00	0.00	1057.50	1130.69	1985257.00	3.17	2330.64	2303.00
30	6	4	10753.00	35274.00	197.05	0	Spot (Block30, Row4, Column6)	8315.73	8176.00	2174.04	0.01	0.26	2078.00	2318.87	2078.00	875.61	0.05	0.38	100.00	99.00	0.00	6098.00	6237.73	9138988.00	6.85	3744.20	3529.00
30	7	4	11048.00	35285.00	155.70	0	Spot (Block30, Row4, Column7)	4042.63	3785.00	1228.55	0.03	0.30	2047.00	2254.61	2047.00	788.57	0.04	0.35	86.00	55.00	0.00	1738.00	1995.63	2704522.00	2.27	2553.79	2560.00
30	8	4	11355.00	35284.00	156.35	0	Spot (Block30, Row4, Column8)	3649.71	3598.00	785.07	0.01	0.22	2035.00	2119.44	2035.00	481.01	0.02	0.23	96.00	75.00	0.00	1563.00	1614.71	2448958.00	3.18	2468.00	2440.50
30	1	5	9254.00	35569.00	142.50	0	Spot (Block30, Row5, Column1)	12564.72	11791.50	5704.58	0.03	0.45	1971.50	2203.55	1971.50	895.32	0.05	0.41	100.00	100.00	0.00	9820.00	10593.22	6960854.00	11.57	4240.91	3801.00
30	2	5	9549.00	35567.00	167.05	0	Spot (Block30, Row5, Column2)	62946.12	65535.00	7970.24	0.02	0.13	2032.00	2372.79	2032.00	1054.09	0.07	0.44	100.00	100.00	87.48	63503.00	60914.12	48783732.00	57.46	16770.18	14469.00
30	3	5	9851.00	35567.00	158.30	0	Spot (Block30, Row5, Column3)	51459.55	65535.00	16983.42	0.11	0.33	1960.50	2211.98	1960.50	878.42	0.05	0.40	100.00	100.00	51.44	63574.50	49499.05	35816136.00	56.06	10880.06	10250.00
30	4	5	10150.00	35571.00	158.95	0	Spot (Block30, Row5, Column4)	3982.42	3689.00	1216.55	0.03	0.31	1891.00	2016.51	1891.00	589.55	0.03	0.29	97.00	72.00	0.00	1798.00	2091.42	2767785.00	3.33	2418.60	2418.00
30	5	5	10455.00	35573.00	143.90	0	Spot (Block30, Row5, Column5)	23449.78	21588.00	11847.84	0.04	0.51	1979.00	2025.20	1979.00	334.40	0.01	0.17	100.00	100.00	0.00	19609.00	21470.78	13296026.00	64.07	5957.18	5620.50
30	6	5	10746.00	35570.00	157.55	0	Spot (Block30, Row5, Column6)	3856.07	3673.00	925.06	0.02	0.24	2116.00	2314.55	2116.00	822.24	0.04	0.36	84.00	48.00	0.00	1557.00	1740.07	2649119.00	1.87	2606.29	2561.00
30	7	5	11052.00	35576.00	210.15	0	Spot (Block30, Row5, Column7)	48115.20	56663.00	18241.38	0.07	0.38	2245.00	2570.98	2245.00	1093.09	0.06	0.43	100.00	100.00	43.05	54418.00	45870.20	60577592.00	41.67	13813.74	13741.00
30	8	5	11359.00	35584.00	148.00	0	Spot (Block30, Row5, Column8)	10705.88	9062.50	6698.50	0.07	0.63	2060.00	2199.74	2060.00	694.92	0.03	0.32	100.00	94.00	0.00	7002.50	8645.88	6402113.00	12.24	3880.87	3096.00
30	1	6	9247.00	35869.00	226.45	0	Spot (Block30, Row6, Column1)	48456.08	48502.00	16609.97	0.00	0.34	2124.00	2654.43	2124.00	1410.38	0.10	0.53	100.00	100.00	42.64	46378.00	46332.08	71473352.00	32.47	14436.48	14156.00
30	2	6	9550.00	35869.00	217.55	0	Spot (Block30, Row6, Column2)	42874.34	40483.00	18090.59	0.02	0.42	2143.00	2554.40	2143.00	1341.76	0.08	0.53	100.00	100.00	27.06	38340.00	40731.34	58137976.00	30.05	12725.90	12511.50
30	3	6	9838.00	35870.00	141.60	0	Spot (Block30, Row6, Column3)	11057.64	10668.00	5038.47	0.02	0.46	1924.50	2179.30	1924.50	943.24	0.05	0.43	100.00	99.00	0.00	8743.50	9133.14	5993243.00	9.41	4071.04	3499.00
30	4	6	10148.00	35866.00	166.70	0	Spot (Block30, Row6, Column4)	2928.39	2831.00	634.02	0.01	0.22	1889.00	1936.53	1889.00	332.29	0.01	0.17	88.00	68.00	0.00	942.00	1039.39	2254860.00	2.98	2149.74	2121.00
30	5	6	10449.00	35874.00	139.35	0	Spot (Block30, Row6, Column5)	27119.81	26310.00	13304.66	0.01	0.49	1952.00	2036.62	1952.00	833.71	0.02	0.41	100.00	100.00	0.19	24358.00	25167.81	14237903.00	30.09	7377.85	6694.00
30	6	6	10766.00	35874.00	188.75	0	Spot (Block30, Row6, Column6)	2765.13	2656.00	484.88	0.02	0.18	2099.00	2352.46	2099.00	1220.96	0.05	0.52	12.00	0.00	0.00	557.00	666.13	2767891.00	0.34	2305.66	2246.00
30	7	6	11051.00	35878.00	147.05	0	Spot (Block30, Row6, Column7)	9610.74	8602.00	4608.54	0.05	0.48	2136.00	2355.88	2136.00	983.34	0.04	0.42	99.00	90.00	0.00	6466.00	7474.74	5641502.00	7.38	3812.42	3261.00
30	8	6	11358.00	35882.00	144.50	0	Spot (Block30, Row6, Column8)	13713.73	12633.50	7346.66	0.04	0.54	2024.00	2081.98	2024.00	300.59	0.01	0.14	100.00	100.00	0.00	10609.50	11689.73	7761973.00	38.70	4782.38	3872.00
30	1	7	9247.00	36166.00	162.50	0	Spot (Block30, Row7, Column1)	32474.31	28702.00	16793.92	0.05	0.52	2027.00	2408.53	2027.00	1300.84	0.07	0.54	100.00	100.00	3.99	26675.00	30447.31	23576384.00	23.11	7441.65	7291.50
30	2	7	9546.00	36169.00	187.85	0	Spot (Block30, Row7, Column2)	2563.92	2585.50	390.97	0.00	0.15	2024.00	2256.41	2024.00	913.86	0.05	0.41	19.00	0.00	0.00	561.50	539.92	2543405.00	0.34	2215.83	2209.00
30	3	7	9844.00	36146.00	183.85	0	Spot (Block30, Row7, Column3)	2306.81	2239.00	312.17	0.01	0.14	1870.00	1963.11	1870.00	484.44	0.02	0.25	38.00	5.00	0.00	369.00	436.81	2200699.00	0.71	2117.12	2081.00
30	4	7	10170.00	36184.00	227.20	0	Spot (Block30, Row7, Column4)	2398.36	2356.50	314.96	0.01	0.13	1883.00	1962.00	1883.00	430.19	0.02	0.22	54.00	13.00	0.00	473.50	515.36	3544777.00	1.01	2092.44	2079.00
30	5	7	10456.00	36176.00	192.25	0	Spot (Block30, Row7, Column5)	4065.27	3790.50	1146.82	0.03	0.28	2008.00	2228.85	2008.00	1108.16	0.05	0.50	76.00	39.00	0.00	1782.50	2057.27	4227879.00	1.66	2636.82	2574.00
30	6	7	10749.00	36179.00	208.25	0	Spot (Block30, Row7, Column6)	47903.52	54823.00	18194.48	0.06	0.38	2211.00	2872.00	2211.00	1965.06	0.11	0.68	100.00	100.00	39.14	52612.00	45692.52	58873900.00	22.92	13684.17	13017.50
30	7	7	11034.00	36181.00	142.15	0	Spot (Block30, Row7, Column7)	15213.32	14584.50	5718.65	0.02	0.38	2096.00	2445.62	2096.00	1405.53	0.07	0.57	100.00	100.00	0.00	12488.50	13117.32	8336898.00	9.08	5870.63	5160.00
30	8	7	11351.00	36183.00	191.80	0	Spot (Block30, Row7, Column8)	20655.15	20979.00	5557.97	0.01	0.27	2022.00	2108.37	2022.00	401.95	0.02	0.19	100.00	100.00	0.00	18957.00	18633.15	21419402.00	46.14	6820.15	6224.00
30	1	8	9238.00	36483.00	158.05	0	Spot (Block30, Row8, Column1)	3047.10	2949.00	579.13	0.01	0.19	1958.00	2086.47	1958.00	935.60	0.03	0.45	53.00	7.00	0.00	991.00	1089.10	2093356.00	1.03	2275.98	2291.00
30	2	8	9547.00	36465.00	160.00	0	Spot (Block30, Row8, Column2)	3571.21	3429.00	811.90	0.02	0.23	1927.00	1971.73	1927.00	320.87	0.01	0.16	99.00	95.00	0.00	1502.00	1644.21	2524848.00	4.98	2433.92	2423.00
30	3	8	9838.00	36477.00	171.15	0	Spot (Block30, Row8, Column3)	4851.18	3769.00	2394.84	0.11	0.49	1904.00	1999.72	1904.00	654.47	0.02	0.33	86.00	65.00	0.00	1865.00	2947.18	3958561.00	4.36	3106.48	2266.50
30	4	8	10144.00	36474.00	164.50	0	Spot (Block30, Row8, Column4)	64274.02	65535.00	5412.17	0.01	0.08	1976.00	2080.48	1976.00	708.36	0.02	0.34	100.00	100.00	92.43	63559.00	62298.02	48398816.00	87.80	17978.02	15181.50
30	5	8	10434.00	36470.00	183.65	0	Spot (Block30, Row8, Column5)	2588.58	2570.00	365.25	0.00	0.14	2080.00	2259.72	2080.00	837.31	0.04	0.37	20.00	0.00	0.00	490.00	508.58	2461741.00	0.39	2223.61	2211.50
[truncated: 448,366 more chars]
