# Supplementary material for: An antigen microarray protocol for COVID-19 serological analysis
Source: STAR Protoc. 2021 Aug 26;2(3):100815. doi: 10.1016/j.xpro.2021.100815 (PMC8387221; doi:10.1016/j.xpro.2021.100815)
Supplement: Data S8. Slide_quantifications, related to step quantification and statistical analysis 2.e [file mmc8.zip › RPPA0136_12860A01-D12_IgGgamma_785/Joseph_2021-04-01_18h43m33_5μm_785nmGain100.txt]

ATF	1.0
30	28
"Checksum_ImageFile=1f3fb6c758f800b00feb8026c99b067b"
"Checksum_ResultFile=997dda89540c0b3e906ba0b8c6d8f60c"
"Type=Mapix Results 2"
"DateTime=2021/04/01 18:43:46"
"ConfigFile="
"GalFile=L:\RPPA Service\Platform_Projects\2021-02-09_JPL_CoV-Array-7\64 pad grid.gal"
"PixelSize=5"
"Wavelengths=785"
"ImageFiles=L:\RPPA Service\Platform_Projects\2021-03-24_JPL_CoV-Array-9\RPPA0136_12860A01-D12_IgGgamma_785\Joseph_2021-04-01_18h43m33_5�m_785nmGain100.tif"
"GrinddingParameters=Find mode = Grid + Blocks + Spots | Max. diameter (% Dth) = 200.0 | Min. diameter (% Dth) = 50.0 | Max position offset (% pitch) = 30"
"QuantificationParameter=S/B border width (pixels) = 2.0 | Background diameter (pitch) = 2.0"
"JpegImage=L:\RPPA Service\Platform_Projects\2021-03-24_JPL_CoV-Array-9\RPPA0136_12860A01-D12_IgGgamma_785\Joseph_2021-04-01_18h43m33_5�m_785nmGain100.jpg"
"FeatureType=Circular"
"Barcode="
"BackgroundSubtraction=LocalFeature"
"Normalization=None"
"ImageOrigin=3680, 2560"
"ImageSize=17760.0, 71040.0"
"JpegOrigin=4730, 2630"
"JpegBrightness=9"
"JpegContrast=62"
"JpegBalance=0"
"Creator=Mapix 9.0.0"
"Scanner=ir710IVD IR0H8_IVD 717045"
"Temperature=30.9"
"Comment="
"Velocity=35 l/s"
"LaserPower=20.0"
"PMTGain=100"
"BatchFilename=L:\RPPA Service\InnooScan\Batch methods\CoV_Array image_processing.mbt"
"Block"	"Column"	"Row"	"X"	"Y"	"Dia."	"Flags"	"ID"	"F785 Mean"	"F785 Median"	"F785 SD"	"F785 |log Mean/Median|"	"F785 CV"	"B785"	"B785 Mean"	"B785 Median"	"B785 SD"	"B785 |log Mean/Median|"	"B785 CV"	"% > B785+1SD"	"% > B785+2SD"	"F785 % Sat."	"F785 Median - B785"	"F785 Mean - B785"	"F785 Total Intensity"	"SNR 785"	"ExcludedMean 785"	"ExcludedMedian 785"
1	1	1	4947.00	2828.00	165.50	0	Spot (Block1, Row1, Column1)	56991.80	65535.00	13333.93	0.06	0.23	622.00	688.62	622.00	538.84	0.04	0.78	100.00	100.00	61.14	64913.00	56369.80	42972216.00	104.49	12329.69	9212.00
1	2	1	5233.00	2829.00	148.15	0	Spot (Block1, Row1, Column2)	1648.80	1523.50	693.79	0.03	0.42	449.00	508.80	449.00	286.01	0.05	0.56	97.00	80.00	0.00	1074.50	1199.80	982684.00	3.99	842.50	680.00
1	3	1	5545.00	2830.00	149.50	0	Spot (Block1, Row1, Column3)	669.55	660.00	152.53	0.01	0.23	379.00	431.37	379.00	826.42	0.06	1.92	0.00	0.00	0.00	281.00	290.55	407759.00	0.29	487.16	464.00
1	4	1	5851.00	2829.00	163.30	0	Spot (Block1, Row1, Column4)	441.86	438.00	27.22	0.00	0.06	365.00	376.57	365.00	58.84	0.01	0.16	68.00	9.00	0.00	73.00	76.86	326977.00	1.11	404.98	403.00
1	5	1	6144.00	2837.00	149.95	0	Spot (Block1, Row1, Column5)	1008.52	950.00	379.80	0.03	0.38	360.00	367.32	360.00	50.17	0.01	0.14	100.00	100.00	0.00	590.00	648.52	621250.00	12.78	539.41	495.00
1	6	1	6442.00	2844.00	143.70	0	Spot (Block1, Row1, Column6)	900.83	889.00	147.72	0.01	0.16	362.00	366.90	362.00	45.02	0.01	0.12	100.00	100.00	0.00	527.00	538.83	507169.00	11.86	529.77	492.50
1	7	1	6741.00	2840.00	145.05	0	Spot (Block1, Row1, Column7)	2305.52	2265.00	675.48	0.01	0.29	379.00	380.00	379.00	52.78	0.00	0.14	100.00	100.00	0.00	1886.00	1926.52	1323371.00	36.48	883.26	771.00
1	8	1	7045.00	2844.00	147.00	-50	Spot (Block1, Row1, Column8)	415.66	416.00	20.03	0.00	0.05	398.00	415.21	398.00	196.78	0.02	0.47	0.00	0.00	0.00	18.00	17.66	244411.00	0.00	406.99	410.00
1	1	2	4942.00	3131.00	147.00	-50	Spot (Block1, Row2, Column1)	507.58	504.00	23.74	0.00	0.05	549.00	585.89	549.00	362.75	0.03	0.62	0.00	0.00	0.00	-45.00	-41.42	300486.00	-0.22	511.19	509.00
1	2	2	5234.00	3130.00	125.15	0	Spot (Block1, Row2, Column2)	1095.27	1018.00	257.08	0.03	0.23	397.00	413.52	397.00	76.23	0.02	0.18	100.00	100.00	0.00	621.00	698.27	461109.00	8.94	640.62	594.50
1	3	2	5542.00	3135.00	147.00	-50	Spot (Block1, Row2, Column3)	352.19	353.00	21.06	0.00	0.06	344.00	347.08	344.00	32.02	0.00	0.09	11.00	0.00	0.00	9.00	8.19	207088.00	0.16	349.09	347.00
1	4	2	5852.00	3142.00	162.75	0	Spot (Block1, Row2, Column4)	608.33	612.00	71.85	0.00	0.12	328.00	332.42	328.00	50.76	0.01	0.15	100.00	99.00	0.00	284.00	280.33	445296.00	5.44	422.84	413.50
1	5	2	6149.00	3135.00	197.45	0	Spot (Block1, Row2, Column5)	520.89	495.00	111.42	0.02	0.21	322.00	325.85	322.00	27.55	0.01	0.08	99.00	99.00	0.00	173.00	198.89	574539.00	7.08	386.60	392.00
1	6	2	6443.00	3140.00	147.00	-50	Spot (Block1, Row2, Column6)	335.13	335.00	12.80	0.00	0.04	320.00	322.67	320.00	24.87	0.00	0.08	22.00	0.00	0.00	15.00	15.13	197729.00	0.50	327.19	325.00
1	7	2	6724.00	3139.00	155.75	0	Spot (Block1, Row2, Column7)	407.84	402.00	39.77	0.01	0.10	321.00	324.79	321.00	29.38	0.01	0.09	94.00	79.00	0.00	81.00	86.84	272436.00	2.83	356.05	361.00
1	8	2	7043.00	3144.00	147.00	-50	Spot (Block1, Row2, Column8)	331.94	332.00	27.41	0.00	0.08	340.00	343.18	340.00	32.58	0.00	0.09	7.00	0.00	0.00	-8.00	-8.06	195179.00	-0.35	348.70	346.00
1	1	3	4935.00	3428.00	154.20	0	Spot (Block1, Row3, Column1)	2221.19	1877.00	1332.28	0.07	0.60	509.00	532.58	509.00	225.57	0.02	0.42	94.00	85.00	0.00	1368.00	1712.19	1461544.00	7.49	981.86	666.00
1	2	3	5240.00	3433.00	147.00	-50	Spot (Block1, Row3, Column2)	388.89	388.00	17.93	0.00	0.05	378.00	383.37	378.00	55.27	0.01	0.14	1.00	0.00	0.00	10.00	10.89	229446.00	0.10	391.87	387.00
1	3	3	5533.00	3425.00	135.60	0	Spot (Block1, Row3, Column3)	755.36	581.00	686.48	0.11	0.91	331.00	335.50	331.00	29.75	0.01	0.09	100.00	100.00	0.00	250.00	424.36	373904.00	14.11	465.79	472.50
1	4	3	5836.00	3437.00	159.45	0	Spot (Block1, Row3, Column4)	442.01	441.00	45.39	0.00	0.10	319.00	323.96	319.00	49.72	0.01	0.15	95.00	68.00	0.00	122.00	123.01	311176.00	2.37	362.35	357.00
1	5	3	6143.00	3439.00	145.70	0	Spot (Block1, Row3, Column5)	383.45	381.00	26.40	0.00	0.07	313.00	315.66	313.00	24.56	0.00	0.08	96.00	88.00	0.00	68.00	70.45	221633.00	2.76	345.73	341.00
1	6	3	6451.00	3438.00	189.15	0	Spot (Block1, Row3, Column6)	430.86	426.00	49.77	0.00	0.12	308.00	310.31	308.00	20.90	0.00	0.07	99.00	97.00	0.00	118.00	122.86	436026.00	5.77	347.77	348.00
1	7	3	6758.00	3444.00	148.80	0	Spot (Block1, Row3, Column7)	793.24	763.50	289.80	0.02	0.37	311.00	313.37	311.00	22.81	0.00	0.07	100.00	100.00	0.00	452.50	482.24	479115.00	21.04	426.88	388.50
1	8	3	7059.00	3448.00	156.10	0	Spot (Block1, Row3, Column8)	436.53	422.00	62.20	0.01	0.14	329.00	332.89	329.00	30.79	0.01	0.09	94.00	76.00	0.00	93.00	107.53	292913.00	3.37	363.23	371.00
1	1	4	4934.00	3728.00	154.45	0	Spot (Block1, Row4, Column1)	4617.99	3800.00	2996.62	0.08	0.65	535.00	552.46	535.00	161.16	0.01	0.29	99.00	97.00	0.00	3265.00	4082.99	3029404.00	25.23	1609.01	1074.00
1	2	4	5229.00	3731.00	169.45	0	Spot (Block1, Row4, Column2)	587.35	577.50	82.51	0.01	0.14	380.00	386.79	380.00	80.58	0.01	0.21	95.00	68.00	0.00	197.50	207.35	471058.00	2.49	460.70	462.00
1	3	4	5540.00	3736.00	150.95	0	Spot (Block1, Row4, Column3)	2269.83	2119.00	1185.53	0.03	0.52	328.00	334.25	328.00	33.56	0.01	0.10	100.00	100.00	0.00	1791.00	1941.83	1418644.00	57.67	770.58	738.50
1	4	4	5839.00	3737.00	147.00	-50	Spot (Block1, Row4, Column4)	326.83	328.00	16.09	0.00	0.05	313.00	316.16	313.00	25.50	0.00	0.08	25.00	0.00	0.00	15.00	13.83	192500.00	0.42	310.25	310.50
1	5	4	6125.00	3734.00	186.55	0	Spot (Block1, Row4, Column5)	338.61	337.00	19.83	0.00	0.06	306.00	309.34	306.00	28.95	0.00	0.09	55.00	13.00	0.00	31.00	32.61	332173.00	1.01	315.19	316.00
1	6	4	6457.00	3730.00	202.25	0	Spot (Block1, Row4, Column6)	406.00	406.00	33.22	0.00	0.08	304.00	306.06	304.00	20.12	0.00	0.07	98.00	96.00	0.00	102.00	102.00	471776.00	4.97	342.42	338.50
1	7	4	6741.00	3740.00	154.90	0	Spot (Block1, Row4, Column7)	677.58	632.50	245.54	0.03	0.36	308.00	309.87	308.00	23.23	0.00	0.07	99.00	95.00	0.00	324.50	369.58	448558.00	15.83	401.89	385.00
1	8	4	7041.00	3753.00	156.30	0	Spot (Block1, Row4, Column8)	802.01	792.00	154.97	0.01	0.19	325.00	330.44	325.00	31.23	0.01	0.09	100.00	100.00	0.00	467.00	477.01	538149.00	15.10	456.88	451.00
1	1	5	4926.00	4034.00	150.30	0	Spot (Block1, Row5, Column1)	9598.58	7812.00	6970.42	0.09	0.73	595.00	609.39	595.00	209.10	0.01	0.34	100.00	100.00	0.00	7217.00	9003.58	5941522.00	42.99	2734.01	1587.00
1	2	5	5225.00	4029.00	154.20	0	Spot (Block1, Row5, Column2)	990.65	906.50	324.69	0.04	0.33	390.00	404.65	390.00	133.82	0.02	0.33	96.00	90.00	0.00	516.50	600.65	651850.00	4.38	578.16	528.50
1	3	5	5543.00	4029.00	166.45	0	Spot (Block1, Row5, Column3)	478.62	473.00	62.27	0.01	0.13	325.00	330.21	325.00	38.39	0.01	0.12	99.00	89.00	0.00	148.00	153.62	367579.00	3.87	378.74	380.00
1	4	5	5846.00	4036.00	192.35	0	Spot (Block1, Row5, Column4)	387.66	389.00	33.91	0.00	0.09	310.00	312.31	310.00	27.32	0.00	0.09	90.00	74.00	0.00	79.00	77.66	403940.00	2.76	336.52	336.00
1	5	5	6144.00	4038.00	147.15	0	Spot (Block1, Row5, Column5)	3536.68	3392.50	1338.27	0.02	0.38	312.00	318.22	312.00	36.66	0.01	0.12	100.00	100.00	0.00	3080.50	3224.68	2079570.00	87.78	1095.30	1009.00
1	6	5	6437.00	4041.00	147.00	-50	Spot (Block1, Row5, Column6)	309.52	310.00	13.22	0.00	0.04	305.00	307.53	305.00	27.20	0.00	0.09	3.00	0.00	0.00	5.00	4.52	182616.00	0.07	309.08	309.00
1	7	5	6751.00	4041.00	180.20	0	Spot (Block1, Row5, Column7)	449.92	450.00	46.98	0.00	0.10	309.00	311.19	309.00	25.00	0.00	0.08	100.00	99.00	0.00	141.00	140.92	410327.00	5.55	364.13	367.00
1	8	5	7048.00	4046.00	147.95	0	Spot (Block1, Row5, Column8)	1458.76	1390.00	671.40	0.02	0.46	331.00	337.42	331.00	35.64	0.01	0.11	100.00	100.00	0.00	1059.00	1127.76	876712.00	31.46	572.20	544.00
1	1	6	4917.00	4331.00	201.45	0	Spot (Block1, Row6, Column1)	4245.27	3471.50	2641.42	0.09	0.62	668.00	664.89	668.00	200.83	0.00	0.30	100.00	100.00	0.00	2803.50	3577.27	4882056.00	17.83	1481.51	1450.00
1	2	6	5214.00	4330.00	194.35	0	Spot (Block1, Row6, Column2)	858.64	808.00	194.82	0.03	0.23	409.00	427.07	409.00	121.90	0.02	0.29	100.00	88.00	0.00	399.00	449.64	918744.00	3.54	569.86	574.00
1	3	6	5530.00	4338.00	147.20	0	Spot (Block1, Row6, Column3)	2088.04	2097.50	841.08	0.00	0.40	330.00	336.89	330.00	40.68	0.01	0.12	100.00	100.00	0.00	1767.50	1758.04	1227769.00	43.05	781.17	692.00
1	4	6	5842.00	4336.00	156.60	0	Spot (Block1, Row6, Column4)	443.58	443.00	43.14	0.00	0.10	317.00	320.41	317.00	32.71	0.00	0.10	99.00	97.00	0.00	126.00	126.58	298973.00	3.77	364.30	367.50
1	5	6	6142.00	4335.00	144.75	0	Spot (Block1, Row6, Column5)	4078.81	3973.50	1503.95	0.01	0.37	318.00	326.12	318.00	38.10	0.01	0.12	100.00	100.00	0.00	3655.50	3760.81	2324919.00	98.49	1221.60	1112.00
1	6	6	6412.00	4312.00	236.10	0	Spot (Block1, Row6, Column6)	338.64	336.00	26.92	0.00	0.08	316.00	320.57	316.00	32.73	0.01	0.10	37.00	5.00	0.00	20.00	22.64	541817.00	0.55	315.62	309.50
1	7	6	6740.00	4346.00	150.45	0	Spot (Block1, Row6, Column7)	1219.72	1197.00	430.26	0.01	0.35	327.00	329.64	327.00	35.01	0.00	0.11	100.00	100.00	0.00	870.00	892.72	751349.00	25.43	575.80	536.00
1	8	6	7047.00	4345.00	147.90	0	Spot (Block1, Row6, Column8)	1792.73	1772.00	763.27	0.01	0.43	357.00	371.57	357.00	60.15	0.02	0.16	100.00	100.00	0.00	1415.00	1435.73	1068470.00	23.63	700.23	664.00
1	1	7	4928.00	4635.00	170.40	0	Spot (Block1, Row7, Column1)	2121.07	1907.00	862.66	0.05	0.41	648.00	641.98	648.00	176.44	0.00	0.27	100.00	99.00	0.00	1259.00	1473.07	1711705.00	8.38	1035.08	1003.50
1	2	7	5233.00	4634.00	147.00	-50	Spot (Block1, Row7, Column2)	439.87	440.00	19.59	0.00	0.04	415.00	428.18	415.00	78.89	0.01	0.18	0.00	0.00	0.00	25.00	24.87	259965.00	0.15	424.53	427.00
1	3	7	5533.00	4635.00	147.00	-50	Spot (Block1, Row7, Column3)	334.13	333.00	23.70	0.00	0.07	357.00	358.46	357.00	35.33	0.00	0.10	0.00	0.00	0.00	-24.00	-22.87	196466.00	-0.69	340.17	341.00
1	4	7	5833.00	4637.00	147.00	-50	Spot (Block1, Row7, Column4)	336.81	335.00	19.05	0.00	0.06	340.00	348.30	340.00	50.68	0.01	0.15	0.00	0.00	0.00	-5.00	-3.19	198719.00	-0.23	332.88	331.50
1	5	7	6136.00	4646.00	168.95	0	Spot (Block1, Row7, Column5)	612.87	607.50	96.86	0.00	0.16	350.00	353.14	350.00	38.31	0.00	0.11	99.00	97.00	0.00	257.50	262.87	487847.00	6.78	437.34	432.00
1	6	7	6442.00	4651.00	169.90	0	Spot (Block1, Row7, Column6)	642.74	603.00	121.92	0.03	0.19	356.00	369.23	356.00	65.02	0.02	0.18	99.00	92.00	0.00	247.00	286.74	516120.00	4.21	446.72	447.00
1	7	7	6726.00	4648.00	147.90	0	Spot (Block1, Row7, Column7)	1735.96	1664.00	540.10	0.02	0.31	372.00	408.37	372.00	145.03	0.04	0.36	100.00	99.00	0.00	1292.00	1363.96	1032898.00	9.15	797.93	670.00
1	8	7	7047.00	4649.00	190.90	0	Spot (Block1, Row7, Column8)	1804.55	1695.00	536.10	0.03	0.30	435.00	536.94	435.00	428.25	0.09	0.80	98.00	88.00	0.00	1260.00	1369.55	1856878.00	2.96	800.48	776.00
1	1	8	4931.00	4932.00	147.00	-50	Spot (Block1, Row8, Column1)	816.54	813.00	50.19	0.00	0.06	738.00	745.40	738.00	195.32	0.00	0.26	2.00	0.00	0.00	75.00	78.54	481757.00	0.36	752.58	757.00
1	2	8	5223.00	4938.00	161.35	0	Spot (Block1, Row8, Column2)	999.23	954.00	333.27	0.02	0.33	515.00	533.86	515.00	112.74	0.02	0.21	94.00	69.00	0.00	439.00	484.23	717446.00	4.13	633.52	601.00
1	3	8	5528.00	4945.00	153.75	0	Spot (Block1, Row8, Column3)	1207.35	1069.00	594.33	0.05	0.49	456.00	477.46	456.00	136.80	0.02	0.29	85.00	73.00	0.00	613.00	751.35	785986.00	5.34	635.27	577.00
1	4	8	5832.00	4955.00	156.60	0	Spot (Block1, Row8, Column4)	2742.94	2411.00	1641.10	0.06	0.60	452.50	467.66	452.50	138.05	0.01	0.30	99.00	96.00	0.00	1958.50	2290.44	1856967.00	16.48	1045.08	768.50
1	5	8	6132.00	4939.00	147.00	-50	Spot (Block1, Row8, Column5)	480.39	480.00	17.68	0.00	0.04	467.00	480.06	467.00	137.64	0.01	0.29	0.00	0.00	0.00	13.00	13.39	281028.00	0.00	470.89	474.00
1	6	8	6437.00	4956.00	180.95	0	Spot (Block1, Row8, Column6)	3385.18	2287.00	2668.87	0.17	0.79	508.00	522.07	508.00	139.38	0.01	0.27	100.00	100.00	0.00	1779.00	2877.18	3114369.00	20.54	1055.89	1059.00
1	7	8	6735.00	4955.00	152.40	0	Spot (Block1, Row8, Column7)	1928.09	1755.00	882.34	0.04	0.46	571.00	648.70	571.00	393.27	0.06	0.61	92.00	67.00	0.00	1184.00	1357.09	1232051.00	3.25	910.94	743.50
1	8	8	7026.00	4941.00	162.90	0	Spot (Block1, Row8, Column8)	62677.41	65535.00	8736.53	0.02	0.14	647.00	773.25	647.00	492.84	0.08	0.64	100.00	100.00	86.65	64888.00	62030.41	46005664.00	125.61	14156.78	12767.00
2	1	1	9454.00	2861.00	162.65	0	Spot (Block2, Row1, Column1)	57122.02	65535.00	12558.92	0.06	0.22	2010.00	2146.71	2010.00	680.10	0.03	0.32	100.00	100.00	59.07	63525.00	55112.02	41870824.00	80.83	14401.43	11890.00
2	2	1	9760.00	2868.00	163.85	0	Spot (Block2, Row1, Column2)	2641.71	2607.00	371.38	0.01	0.14	2086.00	2264.48	2086.00	1565.36	0.04	0.69	0.00	0.00	0.00	521.00	555.71	1968077.00	0.24	2227.96	2236.00
2	3	1	10056.00	2864.00	151.85	0	Spot (Block2, Row1, Column3)	9552.35	8573.00	4859.28	0.05	0.51	2095.00	2242.71	2095.00	1544.08	0.03	0.69	91.00	75.00	0.00	6478.00	7457.35	6046638.00	4.73	3614.66	3370.00
2	4	1	10347.00	2863.00	179.55	0	Spot (Block2, Row1, Column4)	2446.49	2391.50	384.76	0.01	0.16	1993.00	2031.37	1993.00	321.31	0.01	0.16	55.00	27.00	0.00	398.50	453.49	2216518.00	1.29	2113.05	2071.00
2	5	1	10652.00	2874.00	151.10	0	Spot (Block2, Row1, Column5)	22058.29	19908.50	13173.43	0.04	0.60	2043.00	2089.15	2043.00	375.14	0.01	0.18	100.00	100.00	0.00	17865.50	20015.29	13808492.00	53.23	5571.58	5288.50
2	6	1	10942.00	2873.00	150.75	0	Spot (Block2, Row1, Column6)	10026.90	9466.00	3930.14	0.03	0.39	2194.00	2236.28	2194.00	386.69	0.01	0.17	100.00	100.00	0.00	7272.00	7832.90	6226707.00	20.15	4223.84	3653.00
2	7	1	11245.00	2875.00	152.10	0	Spot (Block2, Row1, Column7)	27502.28	26122.00	12142.91	0.02	0.44	2290.00	2348.18	2290.00	448.56	0.01	0.19	100.00	100.00	0.16	23832.00	25212.28	17518952.00	56.08	7707.89	6484.00
2	8	1	11562.00	2879.00	167.20	0	Spot (Block2, Row1, Column8)	3786.27	3509.50	1443.65	0.03	0.38	2211.00	2275.26	2211.00	491.73	0.01	0.22	88.00	67.00	0.00	1298.50	1575.27	2930575.00	3.07	2649.91	2651.50
2	1	2	9451.00	3162.00	147.00	-50	Spot (Block2, Row2, Column1)	2086.65	2023.00	308.46	0.01	0.15	2056.00	2343.08	2056.00	2429.02	0.06	1.04	0.00	0.00	0.00	-33.00	30.65	1233209.00	-0.11	2071.10	2058.00
2	2	2	9747.00	3166.00	127.75	0	Spot (Block2, Row2, Column2)	11793.91	11830.50	3345.95	0.00	0.28	2166.00	2370.60	2166.00	1626.24	0.04	0.69	100.00	99.00	0.00	9664.50	9627.91	5189319.00	5.79	4657.77	4726.00
2	3	2	10051.00	3165.00	147.00	-50	Spot (Block2, Row2, Column3)	2710.52	2679.00	373.76	0.01	0.14	2250.00	2542.26	2250.00	1967.41	0.05	0.77	0.00	0.00	0.00	429.00	460.52	1596498.00	0.09	2335.76	2347.00
2	4	2	10354.00	3169.00	156.40	0	Spot (Block2, Row2, Column4)	8310.93	8273.00	2575.84	0.00	0.31	2172.00	2798.11	2172.00	3223.61	0.11	1.15	88.00	45.00	0.00	6101.00	6138.93	5576636.00	1.71	3913.38	3530.00
2	5	2	10653.00	3166.00	177.60	0	Spot (Block2, Row2, Column5)	36306.67	35530.00	13495.77	0.01	0.37	2257.00	2834.65	2257.00	3414.15	0.10	1.20	100.00	100.00	2.38	33273.00	34049.67	31986200.00	9.80	12022.66	9836.00
2	6	2	10945.00	3141.00	220.80	0	Spot (Block2, Row2, Column6)	2984.55	2885.00	554.05	0.01	0.19	2316.00	2584.04	2316.00	1071.02	0.05	0.41	19.00	1.00	0.00	569.00	668.55	4151504.00	0.37	2530.53	2501.00
2	7	2	11242.00	3171.00	155.15	0	Spot (Block2, Row2, Column7)	4028.67	3741.00	1107.00	0.03	0.27	2346.00	2541.38	2346.00	1167.18	0.03	0.46	58.00	29.00	0.00	1395.00	1682.67	2671009.00	1.27	2877.28	2628.00
2	8	2	11552.00	3175.00	147.00	-50	Spot (Block2, Row2, Column8)	2419.32	2292.50	428.50	0.02	0.18	2275.00	2426.84	2275.00	1104.57	0.03	0.46	3.00	0.00	0.00	17.50	144.32	1417723.00	-0.01	2421.29	2391.50
2	1	3	9452.00	3462.00	149.55	0	Spot (Block2, Row3, Column1)	15988.52	14427.00	9073.22	0.04	0.57	2020.00	2163.57	2020.00	1082.21	0.03	0.50	100.00	95.00	0.00	12407.00	13968.52	9784974.00	12.77	5423.72	4723.00
2	2	3	9748.00	3461.00	153.55	0	Spot (Block2, Row3, Column2)	3128.55	3034.00	629.41	0.01	0.20	2201.00	2395.85	2201.00	944.25	0.04	0.39	43.00	4.00	0.00	833.00	927.55	2024170.00	0.78	2485.21	2448.00
2	3	3	10039.00	3468.00	147.70	0	Spot (Block2, Row3, Column3)	13939.60	12074.00	7371.51	0.06	0.53	2276.00	2637.15	2276.00	2041.55	0.06	0.77	99.00	87.00	0.00	9798.00	11663.60	8321942.00	5.54	5838.77	4646.00
2	4	3	10350.00	3467.00	147.00	-50	Spot (Block2, Row3, Column4)	6289.79	4722.00	5638.32	0.12	0.90	2449.00	3431.80	2449.00	4242.33	0.15	1.24	21.00	9.00	0.17	2273.00	3840.79	3685817.00	0.67	6670.72	3326.50
2	5	3	10628.00	3441.00	118.45	0	Spot (Block2, Row3, Column5)	9953.30	8113.50	7877.18	0.09	0.79	2657.00	3735.81	2657.00	4447.43	0.15	1.19	61.00	22.00	0.00	5456.50	7296.30	3682720.00	1.40	5284.30	4679.00
2	6	3	10952.00	3475.00	231.55	0	Spot (Block2, Row3, Column6)	59996.35	65535.00	12196.44	0.04	0.20	2602.00	3377.63	2602.00	2007.21	0.11	0.59	100.00	100.00	77.40	62933.00	57394.35	92395528.00	28.21	14849.28	14140.00
2	7	3	11283.00	3488.00	212.90	0	Spot (Block2, Row3, Column7)	14241.87	9068.50	12367.00	0.20	0.87	2449.50	3341.46	2449.50	2751.12	0.13	0.82	74.00	54.00	1.39	6619.00	11792.37	18429000.00	3.96	6848.14	4601.00
2	8	3	11550.00	3481.00	159.15	0	Spot (Block2, Row3, Column8)	39157.63	38670.00	16774.03	0.01	0.43	2252.00	2754.62	2252.00	2155.51	0.09	0.78	100.00	99.00	10.62	36418.00	36905.63	27292932.00	16.89	11076.14	8883.00
2	1	4	9454.00	3734.00	177.65	0	Spot (Block2, Row4, Column1)	2847.35	2738.50	665.83	0.02	0.23	2003.00	2240.82	2003.00	1531.52	0.05	0.68	14.00	0.00	0.00	735.50	844.35	2499971.00	0.40	2302.06	2218.00
2	2	4	9753.00	3768.00	167.55	0	Spot (Block2, Row4, Column2)	44799.61	45067.50	17221.93	0.00	0.38	2172.00	2581.83	2172.00	1886.69	0.08	0.73	100.00	100.00	23.14	42895.50	42627.61	34854280.00	22.38	12124.34	11450.00
2	3	4	10046.00	3766.00	170.85	0	Spot (Block2, Row4, Column3)	10583.18	9710.00	5521.39	0.04	0.52	2201.00	2599.17	2201.00	1874.02	0.07	0.72	90.00	76.00	0.12	7509.00	8382.18	8614711.00	4.26	5185.24	3145.00
2	4	4	10348.00	3768.00	147.00	-50	Spot (Block2, Row4, Column4)	2496.09	2449.00	437.09	0.01	0.18	2170.00	2674.31	2170.00	2736.14	0.09	1.02	0.00	0.00	0.00	279.00	326.09	1480183.00	-0.07	2358.66	2324.00
2	5	4	10643.00	3782.00	180.00	0	Spot (Block2, Row4, Column5)	3980.06	3301.00	3213.04	0.08	0.81	2288.00	2733.44	2288.00	2228.23	0.08	0.82	17.00	5.00	0.00	1013.00	1692.06	3625837.00	0.56	3000.64	2475.00
2	6	4	10945.00	3773.00	196.80	0	Spot (Block2, Row4, Column6)	34354.47	34329.00	11275.16	0.00	0.33	2358.00	2732.13	2358.00	1341.68	0.06	0.49	100.00	100.00	0.46	31971.00	31996.47	37652496.00	23.57	10406.92	8620.50
2	7	4	11247.00	3772.00	173.50	0	Spot (Block2, Row4, Column7)	12466.58	9256.50	9349.76	0.13	0.75	2658.50	3608.80	2658.50	3613.82	0.13	1.00	65.00	47.00	0.48	6598.00	9808.08	10397126.00	2.45	5343.23	3686.00
2	8	4	11576.00	3786.00	180.15	0	Spot (Block2, Row4, Column8)	3310.80	3131.00	1136.69	0.02	0.34	2173.00	2767.85	2173.00	3030.09	0.11	1.09	7.00	0.00	0.00	958.00	1137.80	3016138.00	0.18	2685.48	2349.00
2	1	5	9456.00	4072.00	198.80	0	Spot (Block2, Row5, Column1)	4169.27	3611.00	2372.21	0.06	0.57	2103.00	2577.96	2103.00	1807.13	0.09	0.70	41.00	15.00	0.00	1508.00	2066.27	4661248.00	0.88	2883.90	2336.00
2	2	5	9747.00	4068.00	156.50	0	Spot (Block2, Row5, Column2)	43026.88	42462.50	15923.53	0.01	0.37	2235.00	2731.61	2235.00	1902.64	0.09	0.70	100.00	100.00	14.29	40227.50	40791.88	28914164.00	21.18	11317.01	10332.50
2	3	5	10047.00	4069.00	173.30	0	Spot (Block2, Row5, Column3)	59152.90	65535.00	12638.62	0.04	0.21	2070.00	2366.90	2070.00	1180.60	0.06	0.50	100.00	100.00	71.24	63465.00	57082.90	49570632.00	48.10	13998.99	13171.00
2	4	5	10360.00	4042.00	169.15	0	Spot (Block2, Row5, Column4)	2589.95	2551.00	497.00	0.01	0.19	2031.00	2405.16	2031.00	2668.28	0.07	1.11	0.00	0.00	0.00	520.00	558.95	2059008.00	0.07	2367.96	2232.50
2	5	5	10652.00	4068.00	148.55	0	Spot (Block2, Row5, Column5)	47182.22	51736.50	17957.13	0.04	0.38	2062.00	2279.43	2062.00	1533.67	0.04	0.67	100.00	100.00	33.44	49674.50	45120.22	28498236.00	29.28	11825.56	10376.00
2	6	5	10946.00	4071.00	147.00	-50	Spot (Block2, Row5, Column6)	2611.94	2597.50	549.04	0.00	0.21	2205.00	2447.86	2205.00	1298.73	0.05	0.53	3.00	1.00	0.00	392.50	406.94	1546270.00	0.13	2465.90	2355.00
2	7	5	11249.00	4071.00	216.15	0	Spot (Block2, Row5, Column7)	58144.60	65535.00	13064.32	0.05	0.22	2454.00	2884.73	2454.00	1540.58	0.07	0.53	100.00	100.00	68.64	63081.00	55690.60	77682112.00	35.87	15314.49	14938.00
2	8	5	11549.00	4076.00	153.00	0	Spot (Block2, Row5, Column8)	22063.83	19186.00	14417.90	0.06	0.65	2108.00	2359.53	2108.00	1199.02	0.05	0.51	98.00	91.00	0.00	17078.00	19955.83	14142914.00	16.43	5572.86	4915.00
2	1	6	9446.00	4363.00	226.15	0	Spot (Block2, Row6, Column1)	58306.82	65535.00	13088.19	0.05	0.22	2215.50	2978.30	2215.50	2160.96	0.13	0.73	100.00	100.00	68.03	63319.50	56091.32	85537096.00	25.60	14894.64	14910.00
2	2	6	9744.00	4364.00	215.45	0	Spot (Block2, Row6, Column2)	55065.38	65535.00	15489.45	0.08	0.28	2137.00	2751.32	2137.00	2023.92	0.11	0.74	100.00	100.00	60.92	63398.00	52928.38	73127632.00	25.85	14819.80	14058.00
2	3	6	10035.00	4367.00	151.40	0	Spot (Block2, Row6, Column3)	17198.59	15538.50	8579.48	0.04	0.50	1940.00	2223.62	1940.00	1091.80	0.06	0.49	100.00	100.00	0.00	13598.50	15258.59	10835110.00	13.72	5004.26	4602.00
2	4	6	10352.00	4381.00	159.10	0	Spot (Block2, Row6, Column4)	4416.29	4236.00	1408.71	0.02	0.32	1952.00	2167.37	1952.00	2353.58	0.05	1.09	48.00	8.00	0.00	2284.00	2464.29	3091400.00	0.96	2819.12	2450.00
2	5	6	10642.00	4365.00	150.90	0	Spot (Block2, Row6, Column5)	45786.51	47987.50	17789.74	0.02	0.39	2104.00	2342.38	2104.00	1749.19	0.05	0.75	100.00	100.00	29.55	45883.50	43682.51	28662536.00	24.84	11601.96	10055.00
2	6	6	10928.00	4370.00	172.75	0	Spot (Block2, Row6, Column6)	3766.76	3212.50	2228.53	0.07	0.59	2219.00	2504.48	2219.00	1430.28	0.05	0.57	36.00	12.00	0.00	993.50	1547.76	3133946.00	0.88	2587.84	2511.00
2	7	6	11249.00	4373.00	156.00	0	Spot (Block2, Row6, Column7)	17579.04	15840.00	10002.36	0.05	0.57	2204.00	2392.15	2204.00	873.96	0.04	0.37	100.00	98.00	0.00	13636.00	15375.04	11760379.00	17.38	4827.86	4539.00
2	8	6	11549.00	4379.00	152.45	0	Spot (Block2, Row6, Column8)	22521.78	20590.00	13092.05	0.04	0.58	2017.00	2101.39	2017.00	501.71	0.02	0.24	100.00	100.00	0.00	18573.00	20504.78	14481503.00	40.70	5632.16	5149.50
2	1	7	9442.00	4663.00	175.55	0	Spot (Block2, Row7, Column1)	46440.82	52087.00	19544.31	0.05	0.42	1928.00	2308.36	1928.00	1630.61	0.08	0.71	100.00	100.00	39.05	50159.00	44512.82	40078760.00	27.06	9949.59	9822.00
2	2	7	9752.00	4673.00	184.60	0	Spot (Block2, Row7, Column2)	2146.49	2128.50	286.44	0.00	0.13	1881.00	2156.07	1881.00	1515.59	0.06	0.70	0.00	0.00	0.00	247.50	265.49	2043460.00	-0.01	1959.39	1958.50
2	3	7	10038.00	4663.00	210.95	0	Spot (Block2, Row7, Column3)	2080.16	2080.00	265.35	0.00	0.13	1803.00	1887.00	1803.00	428.71	0.02	0.23	31.00	0.00	0.00	277.00	277.16	2639726.00	0.45	1910.48	1877.00
2	4	7	10305.00	4667.00	196.80	0	Spot (Block2, Row7, Column4)	2104.87	2023.00	422.36	0.02	0.20	1886.00	1948.65	1886.00	505.63	0.01	0.26	18.00	2.00	0.00	137.00	218.87	2302723.00	0.31	1934.96	1897.00
2	5	7	10652.00	4671.00	174.55	0	Spot (Block2, Row7, Column5)	5840.85	5770.00	1556.83	0.01	0.27	2157.00	2483.94	2157.00	1208.47	0.06	0.49	96.00	75.00	0.00	3613.00	3683.85	4953039.00	2.78	3282.94	3175.50
2	6	7	10943.00	4671.00	204.85	0	Spot (Block2, Row7, Column6)	54295.91	65535.00	16979.66	0.08	0.31	2500.00	3123.24	2500.00	1729.83	0.10	0.55	100.00	100.00	63.70	63035.00	51795.91	64775752.00	29.58	14362.25	13964.00
2	7	7	11232.00	4680.00	148.95	0	Spot (Block2, Row7, Column7)	18301.62	17371.50	6205.44	0.02	0.34	2302.00	2649.11	2302.00	1310.45	0.06	0.49	100.00	100.00	0.00	15069.50	15999.62	11127386.00	11.94	6155.11	5527.50
2	8	7	11543.00	4675.00	188.70	0	Spot (Block2, Row7, Column8)	50488.12	51892.00	12976.50	0.01	0.26	2095.00	2254.01	2095.00	722.98	0.03	0.32	100.00	100.00	22.08	49797.00	48393.12	50538840.00	66.72	13900.69	12598.00
2	1	8	9430.00	4966.00	153.50	0	Spot (Block2, Row8, Column1)	2556.33	2379.50	639.80	0.03	0.25	1824.00	1930.30	1824.00	622.63	0.02	0.32	44.00	12.00	0.00	555.50	732.33	1656501.00	1.01	2057.41	2014.00
2	2	8	9745.00	4965.00	167.25	0	Spot (Block2, Row8, Column2)	2938.71	2785.50	632.64	0.02	0.22	1804.00	1828.01	1804.00	220.74	0.01	0.12	98.00	88.00	0.00	981.50	1134.71	2286314.00	5.03	2138.53	2139.00
2	3	8	10036.00	4968.00	155.50	0	Spot (Block2, Row8, Column3)	9761.62	7943.00	5815.34	0.09	0.60	1792.00	1845.49	1792.00	357.44	0.01	0.19	100.00	96.00	0.00	6151.00	7969.62	6471957.00	22.15	3308.74	3169.00
2	4	8	10343.00	4971.00	159.95	0	Spot (Block2, Row8, Column4)	57442.56	65535.00	13003.25	0.06	0.23	1845.00	1914.96	1845.00	433.58	0.02	0.23	100.00	100.00	64.74	63690.00	55597.56	40727136.00	128.07	14915.95	13536.00
2	5	8	10641.00	4970.00	147.00	-50	Spot (Block2, Row8, Column5)	2138.09	2083.00	276.89	0.01	0.13	1979.00	2235.54	1979.00	1069.78	0.05	0.48	0.00	0.00	0.00	104.00	159.09	1259335.00	-0.09	2122.26	2099.50
2	6	8	10947.00	4974.00	235.35	0	Spot (Block2, Row8, Column6)	58605.38	65535.00	13919.25	0.05	0.24	2269.50	2906.43	2269.50	1757.79	0.11	0.60	100.00	100.00	74.23	63265.50	56335.88	93711168.00	31.69	14001.37	13435.00
2	7	8	11248.00	4974.00	150.85	0	Spot (Block2, Row8, Column7)	5482.86	5376.00	1812.78	0.01	0.33	2135.00	2458.99	2135.00	1187.43	0.06	0.48	87.00	64.00	0.00	3241.00	3347.86	3404855.00	2.55	3009.14	2873.00
2	8	8	11528.00	4976.00	165.20	0	Spot (Block2, Row8, Column8)	64162.97	65535.00	5495.14	0.01	0.09	2106.00	2254.57	2106.00	671.59	0.03	0.30	100.00	100.00	91.11	63429.00	62056.97	48379360.00	92.18	19144.72	17400.00
3	1	1	13955.00	2887.00	162.00	0	Spot (Block3, Row1, Column1)	53787.24	65535.00	15016.52	0.09	0.28	1966.00	2072.61	1966.00	519.89	0.02	0.25	100.00	100.00	53.17	63569.00	51821.24	39049876.00	99.47	13038.99	11461.00
3	2	1	14254.00	2897.00	153.85	0	Spot (Block3, Row1, Column2)	16177.00	15654.00	7667.17	0.01	0.47	1825.00	1892.97	1825.00	401.58	0.02	0.21	100.00	100.00	0.00	13829.00	14352.00	10482699.00	35.57	4842.34	4379.50
3	3	1	14577.00	2892.00	164.65	0	Spot (Block3, Row1, Column3)	4821.10	3613.00	5035.12	0.13	1.04	1729.00	1782.04	1729.00	274.10	0.01	0.15	92.00	80.00	0.14	1884.00	3092.10	3567616.00	11.09	2570.26	2116.50
3	4	1	14851.00	2895.00	152.20	0	Spot (Block3, Row1, Column4)	12591.45	11978.00	6326.33	0.02	0.50	1796.00	1840.87	1796.00	297.92	0.01	0.16	100.00	100.00	0.00	10182.00	10795.45	8020753.00	36.09	4101.49	3545.00
3	5	1	15152.00	2898.00	152.10	0	Spot (Block3, Row1, Column5)	7313.66	6544.00	3787.78	0.05	0.52	1790.00	1822.76	1790.00	310.62	0.01	0.17	100.00	94.00	0.00	4754.00	5523.66	4622235.00	17.68	3114.27	2808.50
3	6	1	15450.00	2899.00	150.65	0	Spot (Block3, Row1, Column6)	19989.05	18876.00	9175.34	0.02	0.46	1745.00	1808.31	1745.00	353.54	0.02	0.20	100.00	100.00	0.00	17131.00	18244.05	12353235.00	51.43	5990.81	5211.00
3	7	1	15744.00	2903.00	153.50	0	Spot (Block3, Row1, Column7)	29457.59	27458.50	14765.91	0.03	0.50	1665.00	1715.58	1665.00	320.65	0.01	0.19	100.00	100.00	0.46	25793.50	27792.59	19147440.00	86.52	6841.69	6396.50
3	8	1	16056.00	2904.00	175.95	0	Spot (Block3, Row1, Column8)	2459.67	2315.00	513.62	0.03	0.21	1579.00	1611.40	1579.00	275.41	0.01	0.17	94.00	71.00	0.00	736.00	880.67	2125158.00	3.08	1804.31	1803.00
3	1	2	13939.00	3175.00	210.70	0	Spot (Block3, Row2, Column1)	2054.32	1992.00	291.82	0.01	0.14	1783.00	1841.33	1783.00	418.86	0.01	0.23	27.00	4.00	0.00	209.00	271.32	2598710.00	0.51	1903.28	1884.50
3	2	2	14249.00	3194.00	128.85	0	Spot (Block3, Row2, Column2)	5399.24	5411.00	1144.20	0.00	0.21	1731.50	1772.35	1731.50	246.98	0.01	0.14	100.00	100.00	0.00	3679.50	3667.74	2359467.00	14.69	2877.19	2825.00
3	3	2	14561.00	3192.00	185.10	0	Spot (Block3, Row2, Column3)	2058.45	2058.00	262.63	0.00	0.13	1774.00	1830.26	1774.00	371.48	0.01	0.20	35.00	4.00	0.00	284.00	284.45	1974052.00	0.61	1851.52	1845.00
3	4	2	14858.00	3193.00	171.95	0	Spot (Block3, Row2, Column4)	3936.26	3834.00	910.39	0.01	0.23	1755.00	1805.09	1755.00	307.05	0.01	0.17	99.00	96.00	0.00	2079.00	2181.26	3231668.00	6.94	2371.15	2317.00
3	5	2	15154.00	3200.00	185.60	0	Spot (Block3, Row2, Column5)	22739.53	22408.00	8632.18	0.01	0.38	1815.00	1983.72	1815.00	704.60	0.04	0.36	100.00	100.00	0.00	20593.00	20924.53	22080092.00	29.46	6575.81	5949.00
3	6	2	15452.00	3201.00	147.00	-50	Spot (Block3, Row2, Column6)	2870.83	2862.00	448.12	0.00	0.16	1855.00	2264.93	1855.00	1318.37	0.09	0.58	23.00	0.00	0.00	1007.00	1015.83	1705275.00	0.46	2507.01	2440.00
3	7	2	15750.00	3200.00	164.50	0	Spot (Block3, Row2, Column7)	2831.01	2750.00	597.61	0.01	0.21	1694.00	1832.19	1694.00	637.66	0.03	0.35	79.00	37.00	0.00	1056.00	1137.01	2126091.00	1.57	2035.01	2035.00
3	8	2	16058.00	3188.00	206.00	0	Spot (Block3, Row2, Column8)	1823.46	1798.00	230.39	0.01	0.13	1605.00	1700.71	1605.00	437.02	0.03	0.26	18.00	0.00	0.00	193.00	218.46	2197273.00	0.28	1736.23	1696.00
3	1	3	13953.00	3489.00	154.65	0	Spot (Block3, Row3, Column1)	6816.63	6241.00	2752.99	0.04	0.40	1715.00	1770.06	1715.00	364.42	0.01	0.21	99.00	99.00	0.00	4526.00	5101.63	4471707.00	13.85	2877.62	2797.00
3	2	3	14226.00	3518.00	192.25	0	Spot (Block3, Row3, Column2)	2438.63	2147.50	1624.05	0.06	0.67	1773.00	1884.34	1773.00	521.66	0.03	0.28	40.00	9.00	0.00	374.50	665.63	2541054.00	1.06	1912.67	1906.00
3	3	3	14565.00	3507.00	118.05	0	Spot (Block3, Row3, Column3)	12643.43	5024.50	17228.88	0.40	1.36	1787.00	1895.48	1787.00	508.53	0.03	0.27	100.00	98.00	6.25	3237.50	10856.43	4652782.00	21.14	4664.99	3722.00
3	4	3	14851.00	3500.00	155.80	0	Spot (Block3, Row3, Column4)	35454.77	31808.00	18942.94	0.05	0.53	1700.00	1771.42	1700.00	343.17	0.02	0.19	100.00	100.00	11.36	30108.00	33754.77	23719316.00	98.15	7882.82	7475.00
3	5	3	15135.00	3507.00	130.30	0	Spot (Block3, Row3, Column5)	14097.43	5805.50	17784.85	0.39	1.26	1807.00	2122.27	1807.00	1165.82	0.07	0.55	92.00	68.00	5.70	3998.50	12290.43	6428428.00	10.27	5925.57	3027.50
3	6	3	15452.00	3498.00	235.65	0	Spot (Block3, Row3, Column6)	58852.36	65535.00	13615.95	0.05	0.23	2060.00	2842.60	2060.00	1822.89	0.14	0.64	100.00	100.00	74.05	63475.00	56792.36	94341504.00	30.73	13769.59	13125.00
3	7	3	15755.00	3503.00	153.65	0	Spot (Block3, Row3, Column7)	7438.93	6569.00	3852.72	0.05	0.52	1728.00	2117.10	1728.00	1273.16	0.09	0.60	89.00	72.00	0.00	4841.00	5710.93	4805548.00	4.18	2814.51	2716.00
3	8	3	16050.00	3505.00	169.90	0	Spot (Block3, Row3, Column8)	61296.55	65535.00	9747.17	0.03	0.16	1678.00	1880.91	1678.00	1919.28	0.05	1.02	100.00	100.00	75.78	63857.00	59618.55	48853844.00	30.96	15457.62	14324.00
3	1	4	13953.00	3789.00	155.40	0	Spot (Block3, Row4, Column1)	34622.35	31838.50	18315.27	0.04	0.53	1763.00	1849.70	1763.00	473.37	0.02	0.26	100.00	100.00	9.19	30075.50	32859.35	22989304.00	69.23	8170.19	7230.00
3	2	4	14247.00	3792.00	183.80	0	Spot (Block3, Row4, Column2)	24176.71	22814.00	12169.36	0.03	0.50	1785.00	1971.11	1785.00	707.88	0.04	0.36	100.00	100.00	0.00	21029.00	22391.71	22871166.00	31.37	6422.96	6311.50
3	3	4	14552.00	3796.00	166.15	0	Spot (Block3, Row4, Column3)	62272.43	65535.00	7419.00	0.02	0.12	1729.00	1957.00	1729.00	782.33	0.05	0.40	100.00	100.00	77.81	63806.00	60543.43	47701152.00	77.10	17481.74	15776.00
3	4	4	14850.00	3795.00	187.45	0	Spot (Block3, Row4, Column4)	2122.53	2058.00	319.19	0.01	0.15	1680.00	1737.15	1680.00	366.82	0.01	0.21	52.00	23.00	0.00	378.00	442.53	2092816.00	1.05	1787.65	1749.00
3	5	4	15103.00	3802.00	74.00	0	Spot (Block3, Row4, Column5)	8844.37	2698.00	14555.50	0.52	1.65	1716.00	1790.65	1716.00	376.69	0.02	0.21	82.00	67.00	2.36	982.00	7128.37	1123235.00	18.73	2836.04	2462.50
3	6	4	15456.00	3806.00	194.75	0	Spot (Block3, Row4, Column6)	24374.59	24198.50	8160.44	0.00	0.33	1873.00	2168.23	1873.00	1035.19	0.06	0.48	100.00	100.00	0.00	22325.50	22501.59	26032056.00	21.45	7114.23	6161.00
3	7	4	15745.00	3798.00	158.10	0	Spot (Block3, Row4, Column7)	4819.96	3924.00	2660.99	0.09	0.55	1806.00	2129.32	1806.00	1030.17	0.07	0.48	75.00	51.00	0.00	2118.00	3013.96	3320950.00	2.61	2413.20	2359.50
3	8	4	16044.00	3816.00	161.95	0	Spot (Block3, Row4, Column8)	2559.27	2485.50	475.00	0.01	0.19	1697.00	1906.52	1697.00	1906.50	0.05	1.00	2.00	0.00	0.00	788.50	862.27	1847790.00	0.34	1913.22	1921.00
3	1	5	13949.00	4098.00	157.70	0	Spot (Block3, Row5, Column1)	37569.33	35754.00	21614.19	0.02	0.58	1919.00	2395.08	1919.00	1501.08	0.10	0.63	100.00	100.00	23.69	33835.00	35650.33	25847836.00	23.43	8259.13	7170.50
3	2	5	14247.00	4092.00	171.05	0	Spot (Block3, Row5, Column2)	62060.80	65535.00	9018.32	0.02	0.15	1949.00	2435.70	1949.00	1335.85	0.10	0.55	100.00	100.00	81.20	63586.00	60111.80	50518008.00	44.63	15709.12	14441.00
3	3	5	14548.00	4096.00	172.40	0	Spot (Block3, Row5, Column3)	52442.22	65535.00	16636.70	0.10	0.32	1811.00	2078.38	1811.00	935.21	0.06	0.45	100.00	100.00	51.57	63724.00	50631.22	43527448.00	53.85	11022.15	10729.50
3	4	5	14848.00	4097.00	152.20	0	Spot (Block3, Row5, Column4)	10768.62	9909.50	5434.14	0.04	0.50	1714.00	1840.22	1714.00	605.34	0.03	0.33	100.00	100.00	0.00	8195.50	9054.62	6827306.00	14.75	3785.38	3391.00
3	5	5	15154.00	4095.00	161.60	0	Spot (Block3, Row5, Column5)	59178.50	65535.00	12051.54	0.04	0.20	1726.00	1806.33	1726.00	381.95	0.02	0.21	100.00	100.00	72.24	63809.00	57452.50	42845628.00	150.21	13418.50	11944.50
3	6	5	15440.00	4103.00	162.05	0	Spot (Block3, Row5, Column6)	2508.38	2441.00	401.11	0.01	0.16	1836.00	2026.14	1836.00	778.23	0.04	0.38	38.00	1.00	0.00	605.00	672.38	1823590.00	0.62	2002.45	2004.50
3	7	5	15751.00	4101.00	216.50	0	Spot (Block3, Row5, Column7)	59201.44	65535.00	12238.53	0.04	0.21	1976.00	2310.87	1976.00	1074.43	0.07	0.46	100.00	100.00	71.88	63559.00	57225.44	79153272.00	52.95	14790.18	13725.00
3	8	5	16048.00	4104.00	154.60	0	Spot (Block3, Row5, Column8)	12272.59	10856.00	7938.50	0.05	0.65	1708.00	1895.23	1708.00	760.75	0.05	0.40	91.00	87.00	0.00	9148.00	10564.59	8087635.00	13.64	3453.67	3209.50
3	1	6	13946.00	4391.00	233.70	0	Spot (Block3, Row6, Column1)	58837.37	65535.00	13164.88	0.05	0.22	2129.00	2910.49	2129.00	1928.60	0.14	0.66	100.00	100.00	72.51	63406.00	56708.37	92258136.00	29.00	14309.33	13896.50
3	2	6	14247.00	4391.00	219.30	0	Spot (Block3, Row6, Column2)	55490.66	65535.00	15667.63	0.07	0.28	2037.00	2657.89	2037.00	1608.08	0.12	0.61	100.00	100.00	63.89	63498.00	53453.66	76522496.00	32.85	13735.22	13214.00
3	3	6	14539.00	4396.00	154.25	0	Spot (Block3, Row6, Column3)	41343.27	41291.00	20540.80	0.00	0.50	1797.00	2051.41	1797.00	959.05	0.06	0.47	100.00	100.00	26.61	39494.00	39546.27	27038652.00	40.97	9285.23	8067.00
3	4	6	14851.00	4396.00	157.85	0	Spot (Block3, Row6, Column4)	3109.96	3019.00	698.22	0.01	0.22	1712.00	1763.23	1712.00	311.10	0.01	0.18	99.00	87.00	0.00	1307.00	1397.96	2142761.00	4.33	2176.85	2182.00
3	5	6	15147.00	4398.00	153.10	0	Spot (Block3, Row6, Column5)	49640.36	60305.50	18395.74	0.08	0.37	1796.00	1869.78	1796.00	420.74	0.02	0.23	100.00	100.00	46.41	58509.50	47844.36	31770060.00	113.54	11424.09	10686.00
3	6	6	15450.00	4394.00	200.75	0	Spot (Block3, Row6, Column6)	2256.27	2211.00	333.36	0.01	0.15	1891.00	2073.03	1891.00	827.99	0.04	0.40	9.00	0.00	0.00	320.00	365.27	2569887.00	0.22	1983.47	1934.50
3	7	6	15747.00	4404.00	154.90	0	Spot (Block3, Row6, Column7)	11469.88	10566.00	5916.68	0.04	0.52	1864.00	2005.41	1864.00	669.40	0.03	0.33	100.00	100.00	0.00	8702.00	9605.88	7524239.00	14.14	4058.18	3802.00
3	8	6	16054.00	4410.00	154.95	0	Spot (Block3, Row6, Column8)	16909.96	15229.00	10267.73	0.05	0.61	1708.00	1765.63	1708.00	292.59	0.01	0.17	100.00	100.00	0.00	13521.00	15201.96	11245126.00	51.76	4421.50	4316.00
3	1	7	13948.00	4690.00	176.90	0	Spot (Block3, Row7, Column1)	34578.52	32138.00	17607.25	0.03	0.51	1854.00	2202.38	1854.00	1126.90	0.07	0.51	100.00	100.00	6.96	30284.00	32724.52	30325412.00	28.73	7956.57	7763.00
3	2	7	14236.00	4701.00	198.05	0	Spot (Block3, Row7, Column2)	2071.38	2030.00	296.59	0.01	0.14	1802.00	2053.69	1802.00	938.45	0.06	0.46	3.00	0.00	0.00	228.00	269.38	2301301.00	0.02	1913.52	1884.00
3	3	7	14552.00	4726.00	132.05	0	Spot (Block3, Row7, Column3)	1942.85	1906.00	229.15	0.01	0.12	1702.00	1761.48	1702.00	282.50	0.01	0.16	42.00	7.00	0.00	204.00	240.85	909252.00	0.64	1857.09	1809.50
3	4	7	14836.00	4698.00	180.00	0	Spot (Block3, Row7, Column4)	1995.63	1956.00	250.13	0.01	0.13	1696.00	1761.37	1696.00	393.59	0.02	0.22	33.00	3.00	0.00	260.00	299.63	1816021.00	0.60	1818.62	1783.00
3	5	7	15146.00	4695.00	188.15	0	Spot (Block3, Row7, Column5)	3414.49	3383.50	789.83	0.00	0.23	1826.00	2085.26	1826.00	975.77	0.06	0.47	71.00	31.00	0.00	1557.50	1588.49	3407657.00	1.36	2293.76	2308.00
3	6	7	15442.00	4699.00	211.40	0	Spot (Block3, Row7, Column6)	54189.25	65535.00	16792.88	0.08	0.31	2123.00	2708.42	2123.00	1614.88	0.11	0.60	100.00	100.00	63.44	63412.00	52066.25	68929528.00	31.88	14295.82	13419.00
3	7	7	15733.00	4711.00	152.80	0	Spot (Block3, Row7, Column7)	17904.11	16848.00	7154.69	0.03	0.40	1961.00	2269.67	1961.00	1123.20	0.06	0.49	100.00	100.00	0.00	14887.00	15943.11	11404916.00	13.92	6009.97	4951.00
3	8	7	16044.00	4707.00	192.40	0	Spot (Block3, Row7, Column8)	41382.48	41544.50	12017.56	0.00	0.29	1805.00	2001.04	1805.00	674.28	0.04	0.34	100.00	100.00	3.16	39739.50	39577.48	43203344.00	58.41	10705.67	9736.50
3	1	8	13936.00	5004.00	181.00	0	Spot (Block3, Row8, Column1)	2308.74	2252.50	399.63	0.01	0.17	1783.00	1861.16	1783.00	461.94	0.02	0.25	50.00	12.00	0.00	469.50	525.74	2114807.00	0.97	1980.71	1973.50
3	2	8	14243.00	4993.00	160.50	0	Spot (Block3, Row8, Column2)	2769.19	2700.00	522.36	0.01	0.19	1757.00	1774.14	1757.00	207.95	0.00	0.12	99.00	89.00	0.00	943.00	1012.19	1979970.00	4.79	2068.07	2093.00
3	3	8	14537.00	4991.00	157.40	0	Spot (Block3, Row8, Column3)	4262.75	3759.00	1860.01	0.05	0.44	1724.00	1789.39	1724.00	357.86	0.02	0.20	95.00	85.00	0.00	2035.00	2538.75	2924245.00	6.91	2332.10	2322.50
3	4	8	14840.00	4998.00	171.60	0	Spot (Block3, Row8, Column4)	63834.71	65535.00	6375.83	0.01	0.10	1766.00	1836.62	1766.00	461.58	0.02	0.25	100.00	100.00	91.08	63769.00	62068.71	52217336.00	134.32	17625.01	15446.00
3	5	8	15113.00	5010.00	179.45	0	Spot (Block3, Row8, Column5)	2017.90	1966.00	268.51	0.01	0.13	1814.00	2085.15	1814.00	1067.47	0.06	0.51	0.00	0.00	0.00	152.00	203.90	1816111.00	-0.06	1872.38	1803.00
3	6	8	15444.00	4999.00	239.45	0	Spot (Block3, Row8, Column6)	58131.52	65535.00	14274.77	0.05	0.25	2186.50	2801.92	2186.50	1739.93	0.11	0.62	100.00	100.00	73.41	63348.50	55945.02	95976352.00	31.80	13852.42	13718.50
3	7	8	15746.00	5003.00	149.00	0	Spot (Block3, Row8, Column7)	10118.02	9780.00	4349.96	0.01	0.43	1955.00	2268.17	1955.00	1101.32	0.06	0.49	100.00	94.00	0.00	7825.00	8163.02	6182111.00	7.13	4021.06	3550.00
3	8	8	16030.00	5002.00	165.60	0	Spot (Block3, Row8, Column8)	63111.71	65535.00	7861.87	0.02	0.12	1890.00	2075.00	1890.00	704.40	0.04	0.34	100.00	100.00	87.25	63645.00	61221.71	48028492.00	86.65	17669.87	14640.00
4	1	1	18458.00	2913.00	163.20	0	Spot (Block4, Row1, Column1)	50967.05	59818.00	16410.44	0.07	0.32	1691.00	1777.94	1691.00	398.58	0.02	0.22	100.00	100.00	44.99	58127.00	49276.05	37614004.00	123.41	11943.80	10429.00
4	2	1	18758.00	2926.00	152.55	0	Spot (Block4, Row1, Column2)	3799.17	3697.00	943.17	0.01	0.25	1604.00	1672.59	1604.00	311.79	0.02	0.19	100.00	99.00	0.00	2093.00	2195.17	2412471.00	6.82	2297.40	2275.00
4	3	1	19058.00	2922.00	171.55	0	Spot (Block4, Row1, Column3)	2038.94	2015.00	249.55	0.01	0.12	1597.00	1630.56	1597.00	167.91	0.01	0.10	87.00	59.00	0.00	418.00	441.94	1669889.00	2.43	1745.04	1706.00
4	4	1	19346.00	2922.00	161.75	0	Spot (Block4, Row1, Column4)	3391.37	3071.50	1752.54	0.04	0.52	1598.00	1630.66	1598.00	166.76	0.01	0.10	100.00	96.00	0.00	1473.50	1793.37	2448569.00	10.56	2066.56	2057.00
4	5	1	19655.00	2926.00	156.40	0	Spot (Block4, Row1, Column5)	2464.46	2383.00	377.30	0.01	0.15	1613.00	1660.52	1613.00	196.40	0.01	0.12	99.00	94.00	0.00	770.00	851.46	1658584.00	4.09	1903.76	1892.00
4	6	1	19950.00	2925.00	154.55	0	Spot (Block4, Row1, Column6)	9552.71	9007.00	3979.83	0.03	0.42	1697.00	1726.60	1697.00	212.06	0.01	0.12	100.00	100.00	0.00	7310.00	7855.71	6304788.00	36.90	3391.08	3195.00
4	7	1	20254.00	2925.00	153.60	0	Spot (Block4, Row1, Column7)	3886.50	3655.00	1423.03	0.03	0.37	1746.00	1767.22	1746.00	185.88	0.01	0.11	100.00	99.00	0.00	1909.00	2140.50	2530114.00	11.40	2329.11	2150.50
4	8	1	20556.00	2930.00	164.50	0	Spot (Block4, Row1, Column8)	4009.72	3855.00	1199.08	0.02	0.30	1687.00	1701.21	1687.00	156.62	0.00	0.09	100.00	100.00	0.00	2168.00	2322.72	3011302.00	14.74	2255.86	2170.00
4	1	2	18454.00	3225.00	144.05	0	Spot (Block4, Row2, Column1)	1841.41	1807.00	208.63	0.01	0.11	1662.00	1687.90	1662.00	258.55	0.01	0.15	38.00	2.00	0.00	145.00	179.41	1044078.00	0.59	1748.56	1721.00
4	2	2	18752.00	3213.00	138.05	0	Spot (Block4, Row2, Column2)	2552.66	2522.00	315.78	0.01	0.12	1629.00	1662.42	1629.00	169.36	0.01	0.10	100.00	99.00	0.00	893.00	923.66	1327382.00	5.26	2043.49	2024.00
4	3	2	19068.00	3222.00	176.45	0	Spot (Block4, Row2, Column3)	2065.49	2043.50	241.40	0.00	0.12	1649.00	1671.86	1649.00	175.51	0.01	0.10	82.00	56.00	0.00	394.50	416.49	1796978.00	2.24	1814.11	1821.00
4	4	2	19359.00	3227.00	209.55	0	Spot (Block4, Row2, Column4)	2315.17	2277.50	337.87	0.01	0.15	1695.00	1722.10	1695.00	214.53	0.01	0.12	87.00	69.00	0.00	582.50	620.17	2893965.00	2.76	1889.50	1866.00
4	5	2	19651.00	3226.00	192.70	0	Spot (Block4, Row2, Column5)	8390.77	8280.50	2348.65	0.01	0.28	1813.00	1998.00	1813.00	698.91	0.04	0.35	100.00	100.00	0.00	6467.50	6577.77	8793531.00	9.15	3568.95	3489.00
4	6	2	19953.00	3226.00	147.00	-50	Spot (Block4, Row2, Column6)	2333.93	2281.00	257.11	0.01	0.11	1893.00	2264.47	1893.00	1204.31	0.08	0.53	0.00	0.00	0.00	388.00	440.93	1374685.00	0.06	2101.23	2095.00
4	7	2	20242.00	3226.00	170.25	0	Spot (Block4, Row2, Column7)	2302.30	2293.00	226.19	0.00	0.10	1819.00	1915.92	1819.00	501.66	0.02	0.26	43.00	0.00	0.00	474.00	483.30	1857955.00	0.77	1981.53	1966.50
4	8	2	20540.00	3202.00	170.00	0	Spot (Block4, Row2, Column8)	1889.37	1879.00	161.00	0.00	0.09	1773.00	1817.95	1773.00	406.62	0.01	0.22	4.00	0.00	0.00	106.00	116.37	1515275.00	0.18	1839.14	1803.50
4	1	3	18451.00	3513.00	162.00	0	Spot (Block4, Row3, Column1)	3308.32	3284.00	809.43	0.00	0.24	1610.00	1646.39	1610.00	180.29	0.01	0.11	100.00	100.00	0.00	1674.00	1698.32	2388610.00	9.22	2127.16	2113.00
4	2	3	18761.00	3525.00	204.75	0	Spot (Block4, Row3, Column2)	2010.13	1957.00	247.34	0.01	0.12	1680.00	1761.89	1680.00	494.34	0.02	0.28	26.00	0.00	0.00	277.00	330.13	2398084.00	0.50	1799.45	1812.50
4	3	3	19047.00	3518.00	165.10	0	Spot (Block4, Row3, Column3)	2725.80	2615.00	541.66	0.02	0.20	1690.00	1734.03	1690.00	230.07	0.01	0.13	98.00	87.00	0.00	925.00	1035.80	2049799.00	4.31	1922.85	1920.00
4	4	3	19352.00	3523.00	154.95	0	Spot (Block4, Row3, Column4)	7084.29	6540.00	2948.34	0.03	0.42	1737.50	1766.59	1737.50	212.96	0.01	0.12	100.00	100.00	0.00	4802.50	5346.79	4675632.00	24.97	2930.40	2785.50
4	5	3	19651.00	3524.00	147.00	-50	Spot (Block4, Row3, Column5)	4135.88	3067.00	4592.70	0.13	1.11	1930.00	2369.67	1930.00	1349.37	0.09	0.57	40.00	12.00	0.00	1137.00	2205.88	2444308.00	1.31	2690.52	2549.00
4	6	3	19953.00	3527.00	229.25	0	Spot (Block4, Row3, Column6)	59262.21	65535.00	12618.89	0.04	0.21	2192.00	2935.02	2192.00	1661.87	0.13	0.57	100.00	100.00	73.65	63343.00	57070.21	89724104.00	33.89	14468.31	13782.50
4	7	3	20251.00	3528.00	147.00	-50	Spot (Block4, Row3, Column7)	2504.94	2493.00	257.69	0.00	0.10	1943.00	2259.93	1943.00	1023.74	0.07	0.45	4.00	0.00	0.00	550.00	561.94	1477912.00	0.24	2191.25	2175.00
4	8	3	20553.00	3534.00	168.75	0	Spot (Block4, Row3, Column8)	59938.70	65535.00	11082.54	0.04	0.18	1858.00	1976.95	1858.00	614.73	0.03	0.31	100.00	100.00	71.48	63677.00	58080.70	47292100.00	94.29	15558.28	13811.00
4	1	4	18452.00	3816.00	155.70	0	Spot (Block4, Row4, Column1)	6713.09	6592.00	2749.20	0.01	0.41	1664.00	1741.40	1664.00	456.69	0.02	0.26	100.00	100.00	0.00	4928.00	5049.09	4484343.00	10.89	2843.12	2624.00
4	2	4	18751.00	3823.00	172.05	0	Spot (Block4, Row4, Column2)	34446.43	32868.00	15437.32	0.02	0.45	1778.00	1974.93	1778.00	769.55	0.05	0.39	100.00	100.00	2.92	31090.00	32668.43	28280544.00	42.20	8077.49	7873.50
4	3	4	19052.00	3825.00	157.60	0	Spot (Block4, Row4, Column3)	40606.00	40752.50	21105.66	0.00	0.52	1804.00	1981.18	1804.00	710.00	0.04	0.36	100.00	100.00	25.80	38948.50	38802.00	27855888.00	54.40	8907.92	8091.50
4	4	4	19339.00	3829.00	212.30	0	Spot (Block4, Row4, Column4)	2077.38	2044.00	232.88	0.01	0.11	1798.00	1852.63	1798.00	377.29	0.01	0.20	34.00	2.00	0.00	246.00	279.38	2679822.00	0.60	1898.58	1870.00
4	5	4	19652.00	3806.00	161.30	0	Spot (Block4, Row4, Column5)	2870.49	2464.00	2582.65	0.07	0.90	1893.00	2069.83	1893.00	783.35	0.04	0.38	23.00	6.00	0.00	571.00	977.49	2055268.00	1.02	2263.23	2103.00
4	6	4	19961.00	3823.00	202.95	0	Spot (Block4, Row4, Column6)	8545.14	8537.50	1978.21	0.00	0.23	2026.00	2378.60	2026.00	1069.29	0.07	0.45	100.00	98.00	0.00	6511.50	6519.14	9997812.00	5.77	3708.28	3616.00
4	7	4	20239.00	3793.00	188.60	0	Spot (Block4, Row4, Column7)	2417.72	2395.50	423.90	0.00	0.18	2014.00	2325.50	2014.00	963.17	0.06	0.41	12.00	0.00	0.00	381.50	403.72	2412889.00	0.10	2162.26	2081.00
4	8	4	20543.00	3848.00	165.15	0	Spot (Block4, Row4, Column8)	2344.53	2330.00	267.23	0.00	0.11	1885.00	1981.53	1885.00	516.77	0.02	0.26	41.00	0.00	0.00	445.00	459.53	1774806.00	0.70	2063.00	2021.50
4	1	5	18455.00	4126.00	155.50	0	Spot (Block4, Row5, Column1)	6718.78	6116.00	3079.78	0.04	0.46	1801.00	2191.22	1801.00	1185.11	0.09	0.54	94.00	73.00	0.00	4315.00	4917.78	4454554.00	3.82	2805.87	2690.00
4	2	5	18747.00	4122.00	167.60	0	Spot (Block4, Row5, Column2)	61434.62	65535.00	9286.37	0.03	0.15	1951.00	2388.55	1951.00	1225.14	0.09	0.51	100.00	100.00	76.02	63584.00	59483.62	48165224.00	48.20	14975.51	14072.50
4	3	5	19051.00	4121.00	169.60	0	Spot (Block4, Row5, Column3)	57397.19	65535.00	13371.39	0.06	0.23	1899.00	2130.71	1899.00	842.25	0.05	0.40	100.00	100.00	64.00	63636.00	55498.19	45918196.00	65.62	12893.19	12369.00
4	4	5	19349.00	4127.00	156.00	0	Spot (Block4, Row5, Column4)	3648.50	3519.00	875.13	0.02	0.24	1825.00	1953.10	1825.00	604.07	0.03	0.31	97.00	70.00	0.00	1694.00	1823.50	2448143.00	2.81	2354.35	2320.50
4	5	5	19650.00	4127.00	155.30	0	Spot (Block4, Row5, Column5)	48645.15	57602.00	18508.75	0.07	0.38	1865.00	1924.99	1865.00	421.89	0.01	0.22	100.00	100.00	44.56	55737.00	46780.15	32203324.00	110.74	11257.27	10254.00
4	6	5	19947.00	4120.00	276.65	0	Spot (Block4, Row5, Column6)	2841.55	2724.00	752.15	0.02	0.26	2001.00	2350.10	2001.00	1117.02	0.07	0.48	30.00	4.00	0.00	723.00	840.55	6348023.00	0.44	2473.35	2107.00
4	7	5	20249.00	4131.00	221.80	0	Spot (Block4, Row5, Column7)	59630.06	65535.00	12152.27	0.04	0.20	2105.00	2571.27	2105.00	1277.17	0.09	0.50	100.00	100.00	75.83	63430.00	57525.06	84139040.00	44.68	15061.64	14121.00
4	8	5	20557.00	4128.00	149.95	0	Spot (Block4, Row5, Column8)	3099.35	3048.00	594.42	0.01	0.19	1830.00	1999.34	1830.00	707.00	0.04	0.35	81.00	40.00	0.00	1218.00	1269.35	1915396.00	1.56	2239.46	2138.00
4	1	6	18444.00	4423.00	230.55	0	Spot (Block4, Row6, Column1)	56651.89	65535.00	14415.12	0.06	0.25	2035.00	2832.04	2035.00	1803.87	0.14	0.64	100.00	100.00	62.77	63500.00	54616.89	86281800.00	29.84	13514.77	13467.00
4	2	6	18745.00	4419.00	226.80	0	Spot (Block4, Row6, Column2)	57048.43	65535.00	14542.34	0.06	0.25	2008.00	2706.87	2008.00	1684.33	0.13	0.62	100.00	100.00	66.69	63527.00	55040.43	84261512.00	32.26	14182.29	13319.00
4	3	6	19040.00	4422.00	153.45	0	Spot (Block4, Row6, Column3)	22190.47	19888.50	11757.08	0.05	0.53	1850.00	2127.80	1850.00	1006.43	0.06	0.47	100.00	100.00	0.00	18038.50	20340.47	14290665.00	19.93	5838.69	5220.00
4	4	6	19348.00	4426.00	174.20	0	Spot (Block4, Row6, Column4)	2828.48	2781.00	599.52	0.01	0.21	1793.00	1822.33	1793.00	196.83	0.01	0.11	96.00	83.00	0.00	988.00	1035.48	2395721.00	5.11	2028.46	2006.00
4	5	6	19650.00	4425.00	148.75	0	Spot (Block4, Row6, Column5)	9680.16	9273.00	4332.61	0.02	0.45	1882.00	1959.94	1882.00	393.77	0.02	0.20	100.00	100.00	0.00	7391.00	7798.16	5798416.00	19.61	3767.95	3542.00
4	6	6	19940.00	4421.00	153.30	0	Spot (Block4, Row6, Column6)	2240.27	2230.00	193.71	0.00	0.09	1950.50	2216.67	1950.50	941.35	0.06	0.42	0.00	0.00	0.00	279.50	289.77	1449454.00	0.03	2101.32	2097.50
4	7	6	20242.00	4432.00	151.80	0	Spot (Block4, Row6, Column7)	3580.89	3477.00	676.41	0.01	0.19	1871.00	2118.25	1871.00	928.11	0.05	0.44	89.00	35.00	0.00	1606.00	1709.89	2259543.00	1.58	2494.00	2392.00
4	8	6	20549.00	4439.00	157.45	0	Spot (Block4, Row6, Column8)	2804.86	2749.50	441.61	0.01	0.16	1789.00	1813.80	1789.00	224.43	0.01	0.12	100.00	95.00	0.00	960.50	1015.86	1896084.00	4.42	2110.80	2101.00
4	1	7	18448.00	4717.00	170.35	0	Spot (Block4, Row7, Column1)	43849.06	43848.00	18174.58	0.00	0.41	1819.00	2221.11	1819.00	1177.52	0.09	0.53	100.00	100.00	25.31	42029.00	42030.06	35342544.00	35.35	9555.24	9352.00
4	2	7	18751.00	4733.00	165.50	0	Spot (Block4, Row7, Column2)	1979.39	1959.50	224.09	0.00	0.11	1775.00	2029.82	1775.00	954.56	0.06	0.47	0.00	0.00	0.00	184.50	204.39	1504337.00	-0.05	1856.23	1838.00
4	3	7	19039.00	4712.00	231.40	0	Spot (Block4, Row7, Column3)	1910.35	1904.00	234.93	0.00	0.12	1710.00	1795.69	1710.00	467.74	0.02	0.26	7.00	0.00	0.00	194.00	200.35	2940022.00	0.25	1735.49	1691.00
4	4	7	19356.00	4721.00	177.05	0	Spot (Block4, Row7, Column4)	2007.57	2001.00	211.58	0.00	0.11	1770.00	1821.27	1770.00	360.53	0.01	0.20	24.00	2.00	0.00	231.00	237.57	1764652.00	0.52	1875.35	1802.00
4	5	7	19644.00	4725.00	147.00	-50	Spot (Block4, Row7, Column5)	2611.56	2537.50	286.58	0.01	0.11	1928.00	2298.98	1928.00	1119.92	0.08	0.49	11.00	0.00	0.00	609.50	683.56	1540821.00	0.28	2443.50	2370.00
4	6	7	19941.00	4729.00	220.20	0	Spot (Block4, Row7, Column6)	55879.43	65535.00	15049.92	0.07	0.27	2122.00	2869.92	2122.00	1717.79	0.13	0.60	100.00	100.00	63.98	63413.00	53757.43	77561528.00	30.86	14504.67	13782.00
4	7	7	20231.00	4728.00	162.00	0	Spot (Block4, Row7, Column7)	2884.60	2836.50	503.68	0.01	0.17	1810.00	2129.39	1810.00	1100.51	0.07	0.52	45.00	0.00	0.00	1026.50	1074.60	2088449.00	0.69	2126.93	2106.50
4	8	7	20541.00	4729.00	197.20	0	Spot (Block4, Row7, Column8)	12587.29	12626.50	2662.65	0.00	0.21	1775.00	1835.07	1775.00	386.53	0.01	0.21	100.00	100.00	0.00	10851.50	10812.29	13820848.00	27.82	4726.93	4687.50
4	1	8	18439.00	5025.00	153.85	0	Spot (Block4, Row8, Column1)	2586.81	2613.00	360.80	0.00	0.14	1685.00	1760.76	1685.00	477.24	0.02	0.27	90.00	47.00	0.00	928.00	901.81	1686598.00	1.73	1992.30	2003.50
4	2	8	18735.00	5018.00	192.80	0	Spot (Block4, Row8, Column2)	2016.08	1991.00	239.57	0.01	0.12	1675.00	1761.14	1675.00	860.15	0.02	0.49	0.00	0.00	0.00	316.00	341.08	2122937.00	0.30	1768.90	1774.00
4	3	8	19032.00	5016.00	165.90	0	Spot (Block4, Row8, Column3)	2354.21	2316.00	409.78	0.01	0.17	1684.00	1734.98	1684.00	348.14	0.01	0.20	76.00	43.00	0.00	632.00	670.21	1796264.00	1.78	1878.58	1874.00
4	4	8	19340.00	5025.00	168.45	0	Spot (Block4, Row8, Column4)	64150.76	65535.00	5390.15	0.01	0.08	1774.00	1872.73	1774.00	543.73	0.02	0.29	100.00	100.00	92.01	63761.00	62376.76	50551312.00	114.54	18783.16	16578.00
4	5	8	19642.00	5025.00	147.00	-50	Spot (Block4, Row8, Column5)	2206.99	2195.00	535.29	0.00	0.24	1922.00	2329.30	1922.00	1213.60	0.08	0.52	3.00	1.00	0.00	273.00	284.99	1299915.00	-0.10	2148.87	2189.00
4	6	8	19943.00	5027.00	231.70	0	Spot (Block4, Row8, Column6)	57164.68	65535.00	14773.34	0.06	0.26	2109.00	2866.82	2109.00	1772.25	0.13	0.62	100.00	100.00	68.18	63426.00	55055.68	88377648.00	30.64	13889.42	13636.00
4	7	8	20242.00	5034.00	154.65	0	Spot (Block4, Row8, Column7)	6117.11	6026.00	1990.47	0.01	0.33	1927.00	2274.88	1927.00	1038.80	0.07	0.46	99.00	79.00	0.00	4099.00	4190.11	3994474.00	3.70	2962.28	2839.00
4	8	8	20529.00	5031.00	164.90	0	Spot (Block4, Row8, Column8)	63606.61	65535.00	6498.18	0.01	0.10	1815.00	2031.83	1815.00	638.43	0.05	0.31	100.00	100.00	86.59	63720.00	61791.61	47896252.00	96.45	18156.79	15947.50
5	1	1	4926.00	7335.00	161.30	0	Spot (Block5, Row1, Column1)	60202.38	65535.00	9544.77	0.04	0.16	2077.50	2231.56	2077.50	661.58	0.03	0.30	100.00	100.00	67.78	63457.50	58124.88	43165504.00	87.63	15331.78	13859.00
5	2	1	5225.00	7339.00	166.45	0	Spot (Block5, Row1, Column2)	61635.05	65535.00	9836.39	0.03	0.16	2101.00	2390.80	2101.00	941.28	0.06	0.39	100.00	100.00	80.13	63434.00	59534.05	47459460.00	62.94	15562.40	15075.00
5	3	1	5526.00	7340.00	153.15	0	Spot (Block5, Row1, Column3)	47114.71	55298.50	19608.58	0.07	0.42	2107.00	2285.80	2107.00	674.12	0.04	0.29	100.00	100.00	42.13	53191.50	45007.71	30530544.00	66.50	10358.44	9193.00
5	4	1	5815.00	7343.00	158.80	0	Spot (Block5, Row1, Column4)	61042.48	65535.00	9239.66	0.03	0.15	2131.00	2380.89	2131.00	827.90	0.05	0.35	100.00	100.00	74.93	63404.00	58911.48	42363872.00	70.86	15961.91	14462.00
5	5	1	6124.00	7341.00	158.90	0	Spot (Block5, Row1, Column5)	56386.01	65535.00	15145.99	0.07	0.27	2177.00	2310.56	2177.00	581.28	0.03	0.25	100.00	100.00	66.57	63358.00	54209.01	39132228.00	93.03	14653.86	13171.00
5	6	1	6416.00	7349.00	155.45	0	Spot (Block5, Row1, Column6)	63585.69	65535.00	6427.88	0.01	0.10	2186.00	2298.30	2186.00	528.52	0.02	0.23	100.00	100.00	86.92	63349.00	61399.69	42284876.00	115.96	17952.66	15739.00
5	7	1	6716.00	7349.00	167.95	0	Spot (Block5, Row1, Column7)	64708.75	65535.00	3794.07	0.01	0.06	2140.00	2308.07	2140.00	1185.13	0.03	0.51	100.00	100.00	94.22	63395.00	62568.75	50343920.00	52.65	20328.10	19102.00
5	8	1	7033.00	7349.00	171.65	0	Spot (Block5, Row1, Column8)	3076.37	3007.50	469.25	0.01	0.15	2069.00	2110.86	2069.00	316.00	0.01	0.15	95.00	76.00	0.00	938.50	1007.37	2528778.00	3.06	2394.12	2358.00
5	1	2	4924.00	7643.00	180.70	0	Spot (Block5, Row2, Column1)	2345.17	2318.00	247.06	0.01	0.11	2084.00	2207.52	2084.00	591.60	0.03	0.27	5.00	1.00	0.00	234.00	261.17	2150520.00	0.23	2218.57	2210.00
5	2	2	5214.00	7642.00	139.20	0	Spot (Block5, Row2, Column2)	57692.11	65535.00	13768.54	0.06	0.24	2090.00	2463.15	2090.00	2664.99	0.07	1.08	100.00	100.00	63.43	63445.00	55602.11	30288564.00	20.72	14097.63	13756.00
5	3	2	5523.00	7640.00	157.65	0	Spot (Block5, Row2, Column3)	3737.78	3516.50	876.85	0.03	0.23	2119.00	2483.29	2119.00	2623.90	0.07	1.06	14.00	0.00	0.00	1397.50	1618.78	2564116.00	0.48	2523.43	2508.50
5	4	2	5826.00	7644.00	170.35	0	Spot (Block5, Row2, Column4)	52569.66	62373.00	16098.79	0.07	0.31	2203.00	2539.60	2203.00	1039.29	0.06	0.41	100.00	100.00	46.84	60170.00	50366.66	42424100.00	48.14	11807.46	11419.00
5	5	2	6126.00	7642.00	172.10	0	Spot (Block5, Row2, Column5)	52366.76	58653.00	14398.71	0.05	0.27	2215.50	2482.87	2215.50	880.39	0.05	0.35	100.00	100.00	40.41	56437.50	50151.26	43412380.00	56.66	13054.13	11742.00
5	6	2	6411.00	7645.00	150.20	0	Spot (Block5, Row2, Column6)	22277.75	21280.50	9765.20	0.02	0.44	2206.00	2487.95	2206.00	967.48	0.05	0.39	100.00	100.00	0.00	19074.50	20071.75	13678536.00	20.45	6373.56	5579.00
5	7	2	6721.00	7648.00	152.25	0	Spot (Block5, Row2, Column7)	32504.12	30199.00	16410.85	0.03	0.50	2151.00	2339.54	2151.00	1235.33	0.04	0.53	100.00	100.00	2.06	28048.00	30353.12	20510104.00	24.42	8224.48	7834.00
5	8	2	7020.00	7653.00	206.85	0	Spot (Block5, Row2, Column8)	2389.07	2350.00	236.56	0.01	0.10	2084.00	2178.99	2084.00	493.29	0.02	0.23	21.00	0.00	0.00	266.00	305.07	2917055.00	0.43	2180.16	2179.50
5	1	3	4924.00	7934.00	156.25	0	Spot (Block5, Row3, Column1)	57542.69	65535.00	13192.61	0.06	0.23	2061.00	2141.23	2061.00	389.06	0.02	0.18	100.00	100.00	65.02	63474.00	55481.69	38496392.00	142.40	14558.77	13031.00
5	2	3	5222.00	7939.00	151.70	0	Spot (Block5, Row3, Column2)	4819.65	4498.00	1375.08	0.03	0.29	2115.00	2472.34	2115.00	2654.71	0.07	1.07	44.00	3.00	0.00	2383.00	2704.65	3041202.00	0.88	2794.68	2735.00
5	3	3	5508.00	7938.00	139.20	0	Spot (Block5, Row3, Column3)	18325.90	13819.00	14252.42	0.12	0.78	2156.00	2310.72	2156.00	1765.46	0.03	0.76	100.00	97.00	5.51	11663.00	16169.90	9639426.00	9.07	6081.07	5477.00
5	4	3	5820.00	7941.00	158.15	0	Spot (Block5, Row3, Column4)	63788.86	65535.00	6570.81	0.01	0.10	2157.00	2352.33	2157.00	779.89	0.04	0.33	100.00	100.00	88.87	63378.00	61631.86	44142304.00	78.78	18716.12	16115.00
5	5	3	6115.00	7933.00	151.95	0	Spot (Block5, Row3, Column5)	10819.98	6643.00	12667.89	0.21	1.17	2206.00	2523.93	2206.00	1051.60	0.06	0.42	94.00	78.00	3.31	4437.00	8613.98	6859865.00	7.89	3956.88	3027.00
5	6	3	6419.00	7947.00	245.45	0	Spot (Block5, Row3, Column6)	60246.54	65535.00	12086.46	0.04	0.20	2416.00	2980.04	2416.00	1462.92	0.09	0.49	100.00	100.00	79.64	63119.00	57830.54	104770064.00	39.15	14971.21	14476.00
5	7	3	6723.00	7949.00	155.75	0	Spot (Block5, Row3, Column7)	54987.36	65535.00	15623.10	0.08	0.28	2254.00	2546.44	2254.00	1003.09	0.05	0.39	100.00	100.00	60.87	63281.00	52733.36	36676872.00	52.28	13476.56	12072.00
5	8	3	7019.00	7953.00	168.70	0	Spot (Block5, Row3, Column8)	61313.12	65535.00	10091.89	0.03	0.16	2163.00	2325.69	2163.00	705.67	0.03	0.30	100.00	100.00	79.31	63372.00	59150.12	48315216.00	83.59	16323.03	15210.50
5	1	4	4919.00	8235.00	157.70	0	Spot (Block5, Row4, Column1)	64383.94	65535.00	4638.46	0.01	0.07	2081.00	2311.76	2081.00	853.64	0.05	0.37	100.00	100.00	91.34	63454.00	62302.94	43845876.00	72.71	19873.81	18779.50
5	2	4	5219.00	8243.00	195.65	0	Spot (Block5, Row4, Column2)	40373.32	40530.50	20531.93	0.00	0.51	2192.00	2554.00	2192.00	1133.53	0.07	0.44	100.00	100.00	24.91	38338.50	38181.32	43603464.00	33.36	10544.68	10493.00
5	3	4	5516.00	8240.00	172.20	0	Spot (Block5, Row4, Column3)	64523.20	65535.00	4608.06	0.01	0.07	2187.00	2521.87	2187.00	1173.41	0.06	0.47	100.00	100.00	93.73	63348.00	62336.20	53554816.00	52.84	18736.27	15839.00
5	4	4	5809.00	8246.00	158.50	0	Spot (Block5, Row4, Column4)	4750.73	4508.00	1195.34	0.02	0.25	2122.00	2235.40	2122.00	485.62	0.02	0.22	99.00	97.00	0.00	2386.00	2628.73	3287504.00	5.18	2813.47	2833.50
5	5	4	6090.00	8221.00	157.65	0	Spot (Block5, Row4, Column5)	7877.90	4078.00	11691.31	0.29	1.48	2179.00	2331.07	2179.00	642.18	0.03	0.28	89.00	63.00	2.49	1899.00	5698.90	5380606.00	8.64	3393.47	2495.50
5	6	4	6418.00	8245.00	181.10	0	Spot (Block5, Row4, Column6)	55750.05	65535.00	12626.07	0.07	0.23	2325.00	2650.97	2325.00	1060.42	0.06	0.40	100.00	100.00	51.14	63210.00	53425.05	51234772.00	50.07	14028.05	12327.00
5	7	4	6715.00	8248.00	153.65	0	Spot (Block5, Row4, Column7)	45124.05	52505.00	21434.37	0.07	0.48	2368.00	2623.64	2368.00	980.08	0.04	0.37	100.00	100.00	41.71	50137.00	42756.05	29105200.00	43.36	9919.44	8554.50
5	8	4	7013.00	8255.00	154.65	0	Spot (Block5, Row4, Column8)	22649.40	21686.50	10614.11	0.02	0.47	2211.00	2366.31	2211.00	610.69	0.03	0.26	100.00	100.00	0.00	19475.50	20438.40	14903308.00	33.21	6356.34	5598.00
5	1	5	4924.00	8537.00	162.70	0	Spot (Block5, Row5, Column1)	64435.27	65535.00	4865.47	0.01	0.08	2159.50	2460.58	2159.50	990.25	0.06	0.40	100.00	100.00	93.15	63375.50	62275.77	47038208.00	62.58	19248.98	17459.50
5	2	5	5218.00	8540.00	167.55	0	Spot (Block5, Row5, Column2)	62372.72	65535.00	8478.59	0.02	0.14	2239.00	2786.42	2239.00	1431.69	0.09	0.51	100.00	100.00	82.03	63296.00	60133.72	48588836.00	41.62	17113.80	16056.00
5	3	5	5516.00	8541.00	189.90	0	Spot (Block5, Row5, Column3)	53651.49	65535.00	18534.42	0.09	0.35	2231.00	2704.94	2231.00	1380.96	0.08	0.51	100.00	100.00	65.98	63304.00	51420.49	54886052.00	36.89	13183.79	12795.00
5	4	5	5812.00	8542.00	154.10	0	Spot (Block5, Row5, Column4)	55615.69	65535.00	14926.95	0.07	0.27	2172.00	2410.48	2172.00	966.27	0.05	0.40	100.00	100.00	61.42	63363.00	53443.69	36039260.00	55.06	14541.81	12774.50
5	5	5	6117.00	8543.00	170.55	0	Spot (Block5, Row5, Column5)	64688.38	65535.00	3674.27	0.01	0.06	2189.00	2330.62	2189.00	541.40	0.03	0.23	100.00	100.00	93.10	63346.00	62499.38	52527508.00	115.18	19678.88	17797.50
5	6	5	6418.00	8542.00	153.80	0	Spot (Block5, Row5, Column6)	25067.33	23690.00	11327.96	0.02	0.45	2294.00	2577.84	2294.00	973.83	0.05	0.38	100.00	100.00	0.00	21396.00	22773.33	16243632.00	23.09	6978.56	6962.00
5	7	5	6716.00	8550.00	230.65	0	Spot (Block5, Row5, Column7)	60171.63	65535.00	11656.49	0.04	0.19	2449.00	2854.60	2449.00	1225.42	0.07	0.43	100.00	100.00	77.57	63086.00	57722.63	91762880.00	46.77	15438.27	14695.00
5	8	5	7016.00	8551.00	159.00	0	Spot (Block5, Row5, Column8)	57493.87	65535.00	13912.74	0.06	0.24	2212.00	2423.53	2212.00	766.86	0.04	0.32	100.00	100.00	68.09	63323.00	55281.87	40361056.00	71.81	14840.65	13690.00
5	1	6	4912.00	8841.00	247.40	0	Spot (Block5, Row6, Column1)	59273.58	65535.00	12577.92	0.04	0.21	2333.00	2926.52	2333.00	1516.56	0.10	0.52	100.00	100.00	73.18	63202.00	56940.58	105211904.00	37.15	14818.40	14345.00
5	2	6	5212.00	8836.00	236.35	0	Spot (Block5, Row6, Column2)	56937.34	65535.00	14208.20	0.06	0.25	2312.00	2785.16	2312.00	1365.30	0.08	0.49	100.00	100.00	65.24	63223.00	54625.34	91727096.00	39.66	14664.72	14560.50
5	3	6	5509.00	8841.00	162.35	0	Spot (Block5, Row6, Column3)	64152.92	65535.00	5391.47	0.01	0.08	2189.00	2506.98	2189.00	1171.27	0.06	0.47	100.00	100.00	92.47	63346.00	61963.92	46832088.00	52.63	18689.09	16390.00
5	4	6	5817.00	8841.00	148.20	0	Spot (Block5, Row6, Column4)	18295.15	16711.50	8511.81	0.04	0.47	2169.00	2260.07	2169.00	445.55	0.02	0.20	100.00	100.00	0.00	14542.50	16126.15	11013680.00	35.99	5771.22	4923.00
5	5	6	6111.00	8841.00	169.00	0	Spot (Block5, Row6, Column5)	64594.07	65535.00	4455.95	0.01	0.07	2273.00	2503.41	2273.00	859.15	0.04	0.34	100.00	100.00	93.73	63262.00	62321.07	51482008.00	72.27	19396.48	15399.00
5	6	6	6415.00	8844.00	152.60	0	Spot (Block5, Row6, Column6)	15355.18	13090.50	8826.22	0.07	0.57	2400.00	2618.07	2400.00	901.79	0.04	0.34	100.00	100.00	0.00	10690.50	12955.18	9888736.00	14.12	4678.36	4384.00
5	7	6	6715.00	8846.00	159.55	0	Spot (Block5, Row6, Column7)	62496.67	65535.00	7408.54	0.02	0.12	2409.00	2639.89	2409.00	879.03	0.04	0.33	100.00	100.00	79.80	63126.00	60087.67	43623084.00	68.09	18008.62	16758.00
5	8	6	7017.00	8853.00	163.80	0	Spot (Block5, Row6, Column8)	62890.09	65535.00	6797.75	0.02	0.11	2237.00	2408.98	2237.00	723.65	0.03	0.30	100.00	100.00	82.84	63298.00	60653.09	46539120.00	83.58	18934.34	16148.00
5	1	7	4911.00	9137.00	190.60	0	Spot (Block5, Row7, Column1)	44399.30	49575.00	21046.23	0.05	0.47	2303.00	2757.63	2303.00	1389.18	0.08	0.50	100.00	100.00	36.12	47272.00	42096.30	45731652.00	29.98	11286.17	11386.50
5	2	7	5211.00	9135.00	148.45	0	Spot (Block5, Row7, Column2)	7979.75	7306.00	3507.24	0.04	0.44	2239.00	2563.51	2239.00	1152.29	0.06	0.45	99.00	76.00	0.00	5067.00	5740.75	4779872.00	4.70	3664.35	3371.00
5	3	7	5513.00	9135.00	215.45	0	Spot (Block5, Row7, Column3)	2531.89	2505.50	238.16	0.00	0.09	2114.00	2215.72	2114.00	480.97	0.02	0.22	37.00	0.00	0.00	391.50	417.89	3362354.00	0.66	2242.10	2238.50
5	4	7	5809.00	9142.00	159.25	0	Spot (Block5, Row7, Column4)	5247.27	4828.00	1764.55	0.04	0.34	2188.00	2354.73	2188.00	799.17	0.03	0.34	97.00	72.00	0.00	2640.00	3059.27	3657345.00	3.62	2845.25	2810.00
5	5	7	6112.00	9144.00	187.65	0	Spot (Block5, Row7, Column5)	40131.84	40324.00	19305.17	0.00	0.48	2392.00	2970.18	2392.00	1612.04	0.09	0.54	100.00	100.00	18.87	37932.00	37739.84	39770836.00	23.05	10095.89	9923.50
5	6	7	6405.00	9142.00	225.65	0	Spot (Block5, Row7, Column6)	55333.06	65535.00	15381.70	0.07	0.28	2568.00	3274.85	2568.00	1878.45	0.11	0.57	100.00	100.00	62.38	62967.00	52765.06	80897832.00	27.71	14960.22	14202.00
5	7	7	6703.00	9151.00	160.95	0	Spot (Block5, Row7, Column7)	63865.54	65535.00	6101.69	0.01	0.10	2423.00	2761.59	2423.00	1066.17	0.06	0.39	100.00	100.00	90.35	63112.00	61442.54	45664300.00	57.31	18773.56	17186.00
5	8	7	7014.00	9148.00	185.55	0	Spot (Block5, Row7, Column8)	62746.25	65535.00	8358.17	0.02	0.13	2294.00	2482.66	2294.00	827.16	0.03	0.33	100.00	100.00	81.96	63241.00	60452.25	60864536.00	72.86	17830.24	14997.00
5	1	8	4896.00	9441.00	168.25	0	Spot (Block5, Row8, Column1)	2960.82	2856.50	505.12	0.02	0.17	2187.00	2340.65	2187.00	783.83	0.03	0.33	40.00	3.00	0.00	669.50	773.82	2339047.00	0.79	2410.45	2408.00
5	2	8	5208.00	9433.00	150.40	0	Spot (Block5, Row8, Column2)	22497.36	21471.00	10552.50	0.02	0.47	2187.00	2258.57	2187.00	324.34	0.01	0.14	100.00	100.00	0.00	19284.00	20310.36	13948365.00	62.40	6441.76	6342.00
5	3	8	5500.00	9437.00	152.70	0	Spot (Block5, Row8, Column3)	43983.48	48002.00	21658.27	0.04	0.49	2198.00	2297.61	2198.00	429.35	0.02	0.19	100.00	100.00	39.84	45804.00	41785.48	28149596.00	97.09	9712.58	8155.50
5	4	8	5809.00	9439.00	166.10	0	Spot (Block5, Row8, Column4)	64092.09	65535.00	5417.74	0.01	0.08	2297.00	2381.09	2297.00	459.16	0.02	0.19	100.00	100.00	91.12	63238.00	61795.09	49095036.00	134.40	18959.47	17208.00
5	5	8	6100.00	9440.00	156.40	0	Spot (Block5, Row8, Column5)	4449.00	4482.00	884.69	0.00	0.20	2519.00	2880.52	2519.00	1269.26	0.06	0.44	74.00	23.00	0.00	1963.00	1930.00	2985277.00	1.24	3052.63	2898.50
5	6	8	6407.00	9443.00	249.00	0	Spot (Block5, Row8, Column6)	58982.38	65535.00	13420.30	0.05	0.23	2752.00	3216.37	2752.00	1640.86	0.07	0.51	100.00	100.00	75.40	62783.00	56230.38	105992696.00	33.99	15106.82	14759.00
5	7	8	6713.00	9447.00	150.45	0	Spot (Block5, Row8, Column7)	51283.65	60868.00	16554.66	0.07	0.32	2496.00	2806.70	2496.00	1060.76	0.05	0.38	100.00	100.00	46.31	58372.00	48787.65	32001232.00	45.70	13422.11	12600.00
5	8	8	6995.00	9447.00	161.40	0	Spot (Block5, Row8, Column8)	64113.99	65535.00	5419.42	0.01	0.08	2441.00	2656.55	2441.00	773.31	0.04	0.29	100.00	100.00	91.23	63094.00	61672.99	46034288.00	79.47	19481.73	17618.00
6	1	1	9425.00	7361.00	162.95	0	Spot (Block6, Row1, Column1)	55392.79	65535.00	13770.60	0.07	0.25	2338.00	2457.71	2338.00	535.56	0.02	0.22	100.00	100.00	56.58	63197.00	53054.79	40824848.00	98.84	13946.77	13097.00
6	2	1	9722.00	7368.00	156.80	0	Spot (Block6, Row1, Column2)	49215.72	56800.00	17626.11	0.06	0.36	2190.00	2342.09	2190.00	622.91	0.03	0.27	100.00	100.00	41.36	54610.00	47025.72	33319296.00	75.25	11113.59	10292.50
6	3	1	10027.00	7369.00	152.75	0	Spot (Block6, Row1, Column3)	29549.32	27671.00	17421.83	0.03	0.59	2138.00	2222.57	2138.00	402.20	0.02	0.18	100.00	100.00	3.45	25533.00	27411.32	18852488.00	67.94	6951.24	6490.50
6	4	1	10320.00	7372.00	153.85	0	Spot (Block6, Row1, Column4)	43005.52	42638.50	18781.58	0.00	0.44	2208.00	2333.77	2208.00	521.89	0.02	0.22	100.00	100.00	25.08	40430.50	40797.52	27953748.00	77.93	9770.19	9241.50
6	5	1	10622.00	7372.00	157.05	0	Spot (Block6, Row1, Column5)	45229.94	56567.00	22159.87	0.10	0.49	2214.00	2303.78	2214.00	433.94	0.02	0.19	100.00	100.00	43.99	54353.00	43015.94	30847032.00	98.92	9595.73	8615.00
6	6	1	10916.00	7377.00	153.20	0	Spot (Block6, Row1, Column6)	56186.44	65535.00	12814.00	0.07	0.23	2201.00	2311.06	2201.00	494.56	0.02	0.21	100.00	100.00	57.32	63334.00	53985.44	36071988.00	108.94	15753.99	15402.50
6	7	1	11215.00	7378.00	162.75	0	Spot (Block6, Row1, Column7)	63822.97	65535.00	5598.85	0.01	0.09	2251.00	2345.03	2251.00	480.62	0.02	0.20	100.00	100.00	86.49	63284.00	61571.97	46782692.00	127.91	17866.18	16593.00
6	8	1	11527.00	7380.00	161.20	0	Spot (Block6, Row1, Column8)	5797.73	5875.00	1591.72	0.01	0.27	2247.00	2308.55	2247.00	361.00	0.01	0.16	100.00	100.00	0.00	3628.00	3550.73	4151174.00	9.67	3157.68	3145.50
6	1	2	9418.00	7683.00	183.35	0	Spot (Block6, Row2, Column1)	2430.49	2403.00	208.10	0.00	0.09	2192.00	2277.37	2192.00	488.56	0.02	0.21	13.00	0.00	0.00	211.00	238.49	2294380.00	0.31	2330.73	2272.00
6	2	2	9717.00	7668.00	133.20	0	Spot (Block6, Row2, Column2)	48138.27	50679.00	15511.81	0.02	0.32	2121.00	2267.73	2121.00	617.27	0.03	0.27	100.00	100.00	25.89	48558.00	46017.27	22865772.00	74.31	12039.77	11736.00
6	3	2	10020.00	7669.00	173.05	0	Spot (Block6, Row2, Column3)	3320.25	3175.00	663.98	0.02	0.20	2096.00	2239.65	2096.00	565.80	0.03	0.25	86.00	47.00	0.00	1079.00	1224.25	2779049.00	1.91	2429.16	2397.00
6	4	2	10327.00	7674.00	170.25	0	Spot (Block6, Row2, Column4)	33982.80	33719.00	12984.38	0.00	0.38	2209.00	2407.48	2209.00	687.57	0.04	0.29	100.00	100.00	0.87	31510.00	31773.80	27424132.00	45.92	8638.71	8464.00
6	5	2	10626.00	7672.00	185.75	0	Spot (Block6, Row2, Column5)	18937.18	18425.00	5925.40	0.01	0.31	2267.00	2509.97	2267.00	961.87	0.04	0.38	100.00	100.00	0.00	16158.00	16670.18	18425884.00	17.08	6650.95	6106.50
6	6	2	10917.00	7675.00	153.60	0	Spot (Block6, Row2, Column6)	13358.14	12707.50	6111.33	0.02	0.46	2238.00	2612.42	2238.00	1327.92	0.07	0.51	100.00	97.00	0.00	10469.50	11120.14	8602643.00	8.09	4654.91	4502.00
6	7	2	11222.00	7678.00	154.40	0	Spot (Block6, Row2, Column7)	16407.13	15566.00	7932.84	0.02	0.48	2203.00	2350.86	2203.00	670.05	0.03	0.29	100.00	100.00	0.00	13363.00	14204.13	10746671.00	20.98	5191.79	4824.50
6	8	2	11522.00	7677.00	147.00	-50	Spot (Block6, Row2, Column8)	2356.29	2314.00	248.70	0.01	0.11	2203.00	2296.24	2203.00	511.52	0.02	0.22	5.00	0.00	0.00	111.00	153.29	1406704.00	0.12	2298.29	2256.00
6	1	3	9419.00	7962.00	155.30	0	Spot (Block6, Row3, Column1)	47267.45	56823.00	20156.28	0.08	0.43	2151.00	2216.09	2151.00	384.37	0.01	0.17	100.00	100.00	41.60	54672.00	45116.45	31244004.00	117.21	11150.04	9737.00
6	2	3	9721.00	7973.00	157.30	0	Spot (Block6, Row3, Column2)	4016.72	3836.50	965.74	0.02	0.24	2108.00	2292.29	2108.00	723.91	0.04	0.32	90.00	60.00	0.00	1728.50	1908.72	2739406.00	2.38	2603.49	2569.00
6	3	3	10007.00	7960.00	153.55	0	Spot (Block6, Row3, Column3)	9453.64	7724.50	8075.26	0.09	0.85	2105.00	2184.71	2105.00	386.37	0.02	0.18	99.00	98.00	1.08	5619.50	7348.64	6107051.00	18.81	3850.49	3055.00
6	4	3	10321.00	7971.00	156.50	0	Spot (Block6, Row3, Column4)	57428.78	65535.00	12335.34	0.06	0.21	2179.00	2293.31	2179.00	559.02	0.02	0.24	100.00	100.00	62.56	63356.00	55249.78	38649904.00	98.63	15803.14	13710.00
6	5	3	10637.00	7974.00	162.25	0	Spot (Block6, Row3, Column5)	7551.26	4985.00	10462.30	0.18	1.39	2291.00	2770.03	2291.00	1648.93	0.08	0.60	67.00	40.00	2.20	2694.00	5260.26	5489765.00	2.90	3242.79	2895.00
6	6	3	10919.00	7973.00	246.70	0	Spot (Block6, Row3, Column6)	58895.01	65535.00	14088.17	0.05	0.24	2447.00	3426.84	2447.00	2212.47	0.15	0.65	100.00	100.00	77.96	63088.00	56448.01	103420960.00	25.07	13822.84	13630.00
6	7	3	11220.00	7984.00	153.95	0	Spot (Block6, Row3, Column7)	43586.27	48167.00	21082.46	0.04	0.48	2311.00	2680.60	2311.00	1349.04	0.06	0.50	100.00	100.00	35.92	45856.00	41275.27	28636356.00	30.32	9551.59	8322.00
6	8	3	11522.00	7980.00	177.40	0	Spot (Block6, Row3, Column8)	62299.35	65535.00	8876.66	0.02	0.14	2250.00	2390.54	2250.00	701.99	0.03	0.29	100.00	100.00	85.15	63285.00	60049.35	54948604.00	85.34	16877.52	16545.00
6	1	4	9418.00	8261.00	156.75	0	Spot (Block6, Row4, Column1)	56975.25	65535.00	13211.41	0.06	0.23	2198.00	2469.77	2198.00	2521.50	0.05	1.02	100.00	100.00	63.31	63337.00	54777.25	38515600.00	21.62	15001.59	13705.50
6	2	4	9718.00	8269.00	188.55	0	Spot (Block6, Row4, Column2)	40085.95	39645.00	19300.84	0.00	0.48	2213.00	2511.41	2213.00	1018.77	0.05	0.41	100.00	100.00	18.05	37432.00	37872.95	40206404.00	36.88	10016.70	10036.00
6	3	4	10018.00	8270.00	169.95	0	Spot (Block6, Row4, Column3)	64392.32	65535.00	5005.28	0.01	0.08	2196.00	2453.77	2196.00	984.18	0.05	0.40	100.00	100.00	92.54	63339.00	62196.32	51771956.00	62.93	19181.63	15815.00
6	4	4	10324.00	8258.00	198.15	0	Spot (Block6, Row4, Column4)	3415.47	3278.00	998.69	0.02	0.29	2134.00	2216.90	2134.00	431.27	0.02	0.19	83.00	61.00	0.00	1144.00	1281.47	3804835.00	2.78	2637.43	2478.00
6	5	4	10595.00	8268.00	151.45	0	Spot (Block6, Row4, Column5)	5839.22	3932.50	8116.23	0.17	1.39	2191.00	2277.99	2191.00	439.37	0.02	0.19	97.00	87.00	0.79	1741.50	3648.22	3690390.00	8.11	3352.76	2855.00
6	6	4	10920.00	8274.00	188.15	0	Spot (Block6, Row4, Column6)	23430.48	23425.00	7559.99	0.00	0.32	2418.00	2786.18	2418.00	1189.48	0.06	0.43	100.00	100.00	0.00	21007.00	21012.48	23219596.00	17.36	7753.44	6945.50
6	7	4	11216.00	8279.00	155.75	0	Spot (Block6, Row4, Column7)	27837.84	22282.50	19590.43	0.10	0.70	2394.00	2734.75	2394.00	1125.04	0.06	0.41	100.00	96.00	6.14	19888.50	25443.84	18595704.00	22.31	6473.17	6182.00
6	8	4	11518.00	8284.00	157.45	0	Spot (Block6, Row4, Column8)	11449.38	10792.00	5514.44	0.03	0.48	2289.00	2436.46	2289.00	657.69	0.03	0.27	100.00	100.00	0.00	8503.00	9160.38	7854278.00	13.70	4282.13	4151.50
6	1	5	9423.00	8564.00	156.25	0	Spot (Block6, Row5, Column1)	56360.66	65535.00	14035.09	0.07	0.25	2270.00	2845.96	2270.00	3217.21	0.10	1.13	100.00	100.00	61.90	63265.00	54090.66	37874680.00	16.63	13865.30	12820.00
6	2	5	9718.00	8568.00	174.35	0	Spot (Block6, Row5, Column2)	62688.34	65535.00	8266.12	0.02	0.13	2288.00	3006.49	2288.00	3419.15	0.12	1.14	100.00	100.00	87.13	63247.00	60400.34	53097580.00	17.46	16814.58	15506.00
6	3	5	10016.00	8568.00	180.35	0	Spot (Block6, Row5, Column3)	56118.03	65535.00	15926.31	0.07	0.28	2230.00	2595.26	2230.00	1175.00	0.07	0.45	100.00	100.00	64.23	63305.00	53888.03	51460760.00	45.55	13132.47	13089.00
6	4	5	10319.00	8572.00	153.85	0	Spot (Block6, Row5, Column4)	43959.62	47327.50	20744.23	0.03	0.47	2193.00	2358.66	2193.00	812.06	0.03	0.34	100.00	100.00	35.65	45134.50	41766.62	28486012.00	51.23	10647.08	9350.00
6	5	5	10621.00	8569.00	166.90	0	Spot (Block6, Row5, Column5)	64380.25	65535.00	5143.22	0.01	0.08	2187.00	2285.52	2187.00	531.26	0.02	0.23	100.00	100.00	93.01	63348.00	62193.25	49766432.00	116.88	20371.76	18283.00
6	6	5	10919.00	8571.00	154.30	0	Spot (Block6, Row5, Column6)	15206.71	14051.00	6759.19	0.03	0.44	2334.00	2693.93	2334.00	1185.88	0.06	0.44	100.00	100.00	0.00	11717.00	12872.71	10006016.00	10.55	4966.32	4640.00
6	7	5	11216.00	8579.00	240.65	0	Spot (Block6, Row5, Column7)	60350.67	65535.00	12104.63	0.04	0.20	2611.00	3261.37	2611.00	1633.45	0.10	0.50	100.00	100.00	81.04	62924.00	57739.67	100907600.00	34.95	15037.59	14431.50
6	8	5	11519.00	8577.00	157.30	0	Spot (Block6, Row5, Column8)	47161.02	62666.50	21309.35	0.12	0.45	2325.00	2620.61	2325.00	1072.86	0.05	0.41	100.00	100.00	47.66	60341.50	44836.02	32258376.00	41.52	11057.42	9847.50
6	1	6	9414.00	8865.00	242.45	0	Spot (Block6, Row6, Column1)	59117.59	65535.00	13485.45	0.04	0.23	2468.00	3242.47	2468.00	1870.68	0.12	0.58	100.00	100.00	76.46	63067.00	56649.59	100442056.00	29.87	14360.39	14001.00
6	2	6	9710.00	8864.00	239.30	0	Spot (Block6, Row6, Column2)	59403.98	65535.00	13133.49	0.04	0.22	2275.00	2960.60	2275.00	1711.65	0.11	0.58	100.00	100.00	76.81	63260.00	57128.98	97839592.00	32.98	15028.57	13551.50
6	3	6	10007.00	8869.00	157.05	0	Spot (Block6, Row6, Column3)	62146.97	65535.00	7684.61	0.02	0.12	2144.00	2474.14	2144.00	1167.27	0.06	0.47	100.00	100.00	76.51	63391.00	60002.97	42322472.00	51.12	17448.03	14674.00
6	4	6	10319.00	8872.00	151.50	0	Spot (Block6, Row6, Column4)	10510.81	9687.00	4535.65	0.04	0.43	2133.00	2217.60	2133.00	438.60	0.02	0.20	100.00	100.00	0.00	7554.00	8377.81	6600788.00	18.91	3941.54	3770.00
6	5	6	10616.00	8869.00	164.40	0	Spot (Block6, Row6, Column5)	64107.98	65535.00	6029.82	0.01	0.09	2231.50	2436.24	2231.50	778.00	0.04	0.32	100.00	100.00	92.79	63303.50	61876.48	48017352.00	79.27	18748.11	15293.00
6	6	6	10919.00	8870.00	155.45	0	Spot (Block6, Row6, Column6)	7429.87	6481.00	3680.81	0.06	0.50	2299.00	2581.63	2299.00	1064.87	0.05	0.41	89.00	72.00	0.00	4182.00	5130.87	4963152.00	4.55	3377.26	3239.00
6	7	6	11214.00	8874.00	158.85	0	Spot (Block6, Row6, Column7)	51197.56	65535.00	18474.41	0.11	0.36	2453.00	2771.82	2453.00	1097.45	0.05	0.40	100.00	100.00	53.39	63082.00	48744.56	35480192.00	44.13	12680.56	10881.00
6	8	6	11521.00	8879.00	158.70	0	Spot (Block6, Row6, Column8)	54617.37	65535.00	16362.84	0.08	0.30	2337.00	2491.69	2337.00	622.88	0.03	0.25	100.00	100.00	61.67	63198.00	52280.37	37904772.00	83.69	13944.87	12212.00
6	1	7	9413.00	9164.00	184.25	0	Spot (Block6, Row7, Column1)	44794.27	47058.50	20040.94	0.02	0.45	2301.00	2767.18	2301.00	1425.99	0.08	0.52	100.00	100.00	35.22	44757.50	42493.27	42734068.00	29.47	10975.37	11031.00
6	2	7	9706.00	9166.00	175.70	0	Spot (Block6, Row7, Column2)	4037.08	3631.00	1284.88	0.05	0.32	2197.50	2574.71	2197.50	1244.72	0.07	0.48	56.00	25.00	0.00	1433.50	1839.58	3475930.00	1.17	2661.20	2671.00
6	3	7	10026.00	9145.00	210.45	0	Spot (Block6, Row7, Column3)	2437.35	2460.00	271.94	0.00	0.11	2079.00	2157.73	2079.00	463.92	0.02	0.22	37.00	1.00	0.00	381.00	358.35	3078368.00	0.60	2194.25	2153.00
6	4	7	10313.00	9172.00	166.00	0	Spot (Block6, Row7, Column4)	3600.37	3427.00	777.95	0.02	0.22	2086.00	2204.67	2086.00	554.42	0.02	0.25	93.00	63.00	0.00	1341.00	1514.37	2747086.00	2.52	2494.05	2482.50
6	5	7	10618.00	9171.00	193.25	0	Spot (Block6, Row7, Column5)	22761.64	21204.00	11694.40	0.03	0.51	2369.00	2868.93	2369.00	1635.73	0.08	0.57	100.00	100.00	0.00	18835.00	20392.64	23967990.00	12.16	6978.77	6598.00
6	6	7	10908.00	9172.00	232.80	0	Spot (Block6, Row7, Column6)	59555.91	65535.00	12422.88	0.04	0.21	2637.00	3465.70	2637.00	2204.10	0.12	0.64	100.00	100.00	75.55	62898.00	56918.91	92789264.00	25.45	15424.31	14710.00
6	7	7	11203.00	9178.00	156.75	0	Spot (Block6, Row7, Column7)	62390.24	65535.00	7430.14	0.02	0.12	2622.00	2983.81	2622.00	1419.08	0.06	0.48	100.00	100.00	77.66	62913.00	59768.24	42176188.00	41.86	18575.51	17457.50
6	8	7	11515.00	9179.00	189.70	0	Spot (Block6, Row7, Column8)	35192.39	35572.50	10451.69	0.00	0.30	2355.50	2515.38	2355.50	697.46	0.03	0.28	100.00	100.00	0.20	33217.00	32836.89	35685092.00	46.85	10185.05	8710.00
6	1	8	9401.00	9476.00	183.90	0	Spot (Block6, Row8, Column1)	2957.59	2880.00	488.74	0.01	0.17	2197.00	2321.49	2197.00	680.22	0.02	0.29	50.00	9.00	0.00	683.00	760.59	2800839.00	0.94	2427.64	2424.50
6	2	8	9709.00	9465.00	154.05	0	Spot (Block6, Row8, Column2)	12228.16	11294.00	5647.28	0.03	0.46	2167.00	2203.31	2167.00	271.39	0.01	0.12	100.00	100.00	0.00	9127.00	10061.16	8033904.00	36.94	4188.98	3972.50
6	3	8	10004.00	9465.00	153.40	0	Spot (Block6, Row8, Column3)	28241.18	23799.00	18686.46	0.07	0.66	2098.00	2172.10	2098.00	385.72	0.02	0.18	100.00	100.00	3.69	21701.00	26143.18	18385032.00	67.58	6111.13	5484.50
6	4	8	10309.00	9471.00	173.35	0	Spot (Block6, Row8, Column4)	64033.56	65535.00	5751.83	0.01	0.09	2128.00	2208.35	2128.00	464.69	0.02	0.21	100.00	100.00	91.31	63407.00	61905.56	53788752.00	133.05	17411.88	16515.50
6	5	8	10597.00	9467.00	163.80	0	Spot (Block6, Row8, Column5)	3166.64	3120.50	519.82	0.01	0.16	2212.00	2522.79	2212.00	1177.10	0.06	0.47	33.00	0.00	0.00	908.50	954.64	2317977.00	0.55	2447.88	2405.50
6	6	8	10910.00	9471.00	249.25	0	Spot (Block6, Row8, Column6)	58338.64	65535.00	14494.28	0.05	0.25	2677.00	3256.11	2677.00	1716.32	0.09	0.53	100.00	100.00	76.00	62858.00	55661.64	105010896.00	32.09	14171.23	14012.50
6	7	8	11211.00	9476.00	150.75	0	Spot (Block6, Row8, Column7)	37450.98	36054.50	17885.84	0.02	0.48	2599.00	2861.39	2599.00	1081.63	0.04	0.38	100.00	100.00	8.65	33455.50	34851.98	23369464.00	31.98	10314.82	9327.00
6	8	8	11499.00	9477.00	163.35	0	Spot (Block6, Row8, Column8)	63776.56	65535.00	6579.48	0.01	0.10	2480.00	2621.48	2480.00	666.99	0.02	0.25	100.00	100.00	91.06	63055.00	61296.56	47067564.00	91.69	19590.71	16822.50
7	1	1	13926.00	7390.00	163.95	0	Spot (Block7, Row1, Column1)	53791.00	65535.00	14830.62	0.09	0.28	1961.00	2053.21	1961.00	436.33	0.02	0.21	100.00	100.00	52.01	63574.00	51830.00	40236024.00	118.57	12501.53	10722.00
7	2	1	14223.00	7398.00	162.25	0	Spot (Block7, Row1, Column2)	4591.63	4075.00	1531.02	0.05	0.33	2001.00	2059.86	2001.00	321.56	0.01	0.16	100.00	94.00	0.00	2074.00	2590.63	3328929.00	7.87	2656.89	2626.00
7	3	1	14529.00	7397.00	164.45	0	Spot (Block7, Row1, Column3)	2496.99	2477.00	305.47	0.00	0.12	2001.00	2042.74	2001.00	227.16	0.01	0.11	77.00	52.00	0.00	476.00	495.99	1872743.00	2.00	2244.19	2248.00
7	4	1	14818.00	7400.00	155.90	0	Spot (Block7, Row1, Column4)	3983.29	3830.00	974.11	0.02	0.24	2007.00	2042.65	2007.00	216.04	0.01	0.11	100.00	100.00	0.00	1823.00	1976.29	2664820.00	8.98	2586.18	2620.00
7	5	1	15125.00	7400.00	160.60	0	Spot (Block7, Row1, Column5)	2942.80	2846.00	490.35	0.01	0.17	1996.00	2041.34	1996.00	246.67	0.01	0.12	94.00	82.00	0.00	850.00	946.80	2101156.00	3.65	2284.01	2283.50
7	6	1	15424.00	7402.00	152.00	0	Spot (Block7, Row1, Column6)	5997.02	5725.50	2075.98	0.02	0.35	1986.00	2023.07	1986.00	219.15	0.01	0.11	100.00	100.00	0.00	3739.50	4011.02	3790114.00	18.13	3099.71	3012.50
7	7	1	15720.00	7408.00	153.20	0	Spot (Block7, Row1, Column7)	4548.45	4526.00	1245.32	0.00	0.27	1948.00	1974.98	1948.00	188.34	0.01	0.10	100.00	100.00	0.00	2578.00	2600.45	2933752.00	13.66	2697.76	2564.50
7	8	1	16029.00	7410.00	172.20	0	Spot (Block7, Row1, Column8)	2858.12	2788.50	534.30	0.01	0.19	1893.00	1918.73	1893.00	171.34	0.01	0.09	98.00	90.00	0.00	895.50	965.12	2366526.00	5.48	2196.11	2204.00
7	1	2	13941.00	7701.00	253.70	0	Spot (Block7, Row2, Column1)	2089.35	2068.00	216.01	0.00	0.10	1890.00	1937.75	1890.00	309.52	0.01	0.16	29.00	2.00	0.00	178.00	199.35	3898729.00	0.49	1929.75	1897.00
7	2	2	14229.00	7689.00	152.20	0	Spot (Block7, Row2, Column2)	2466.61	2420.00	310.34	0.01	0.13	1967.00	1997.58	1967.00	205.09	0.01	0.10	82.00	57.00	0.00	453.00	499.61	1576166.00	2.29	2135.18	2084.00
7	3	2	14518.00	7711.00	219.15	0	Spot (Block7, Row2, Column3)	2339.52	2309.50	251.23	0.01	0.11	1997.00	2034.94	1997.00	215.30	0.01	0.11	61.00	37.00	0.00	312.50	342.52	3219182.00	1.41	2131.49	2115.00
7	4	2	14836.00	7695.00	188.15	0	Spot (Block7, Row2, Column4)	2537.13	2486.00	266.72	0.01	0.11	2051.00	2107.28	2051.00	276.79	0.01	0.13	74.00	36.00	0.00	435.00	486.13	2524442.00	1.55	2305.75	2315.00
7	5	2	15127.00	7703.00	198.40	0	Spot (Block7, Row2, Column5)	10657.67	10278.00	3326.70	0.02	0.31	2116.00	2264.83	2116.00	639.39	0.03	0.28	100.00	100.00	0.00	8162.00	8541.67	11925931.00	13.13	4266.13	4195.00
7	6	2	15427.00	7703.00	147.00	-50	Spot (Block7, Row2, Column6)	2327.72	2253.50	244.30	0.01	0.10	2101.00	2444.63	2101.00	1206.29	0.07	0.49	0.00	0.00	0.00	152.50	226.72	1387323.00	-0.10	2310.08	2297.00
7	7	2	15720.00	7721.00	193.85	0	Spot (Block7, Row2, Column7)	2352.98	2330.00	237.53	0.00	0.10	1992.00	2182.14	1992.00	851.79	0.04	0.39	0.00	0.00	0.00	338.00	360.98	2503573.00	0.20	2081.46	2077.00
7	8	2	16009.00	7705.00	198.05	0	Spot (Block7, Row2, Column8)	2093.66	2080.00	173.76	0.00	0.08	1903.00	1989.46	1903.00	477.96	0.02	0.24	5.00	0.00	0.00	177.00	190.66	2315585.00	0.22	2018.21	2010.00
7	1	3	13920.00	7992.00	167.55	0	Spot (Block7, Row3, Column1)	2902.09	2861.00	491.37	0.01	0.17	1904.00	1931.06	1904.00	189.18	0.01	0.10	99.00	92.00	0.00	957.00	998.09	2260725.00	5.13	2228.92	2244.00
7	2	3	14223.00	8005.00	204.85	0	Spot (Block7, Row3, Column2)	2279.86	2272.00	217.17	0.00	0.10	1963.00	2066.19	1963.00	554.11	0.02	0.27	14.00	0.00	0.00	309.00	316.86	2722148.00	0.39	2107.87	2051.00
7	3	3	14520.00	7993.00	166.20	0	Spot (Block7, Row3, Column3)	3166.94	3050.00	1028.34	0.02	0.32	1997.00	2037.15	1997.00	226.39	0.01	0.11	98.00	89.00	0.00	1053.00	1169.94	2432209.00	4.99	2340.46	2313.00
7	4	3	14819.00	7997.00	154.60	0	Spot (Block7, Row3, Column4)	9480.91	8945.00	4036.06	0.03	0.43	2057.00	2089.63	2057.00	219.70	0.01	0.11	100.00	100.00	0.00	6888.00	7423.91	6200512.00	33.64	3923.30	3740.00
7	5	3	15125.00	8001.00	147.00	-50	Spot (Block7, Row3, Column5)	3971.30	2811.00	5702.64	0.15	1.44	2176.00	2595.23	2176.00	1450.51	0.08	0.56	13.00	8.00	0.17	635.00	1795.30	2347040.00	0.95	2796.84	2595.50
7	6	3	15422.00	8003.00	248.55	0	Spot (Block7, Row3, Column6)	57940.24	65535.00	15088.60	0.05	0.26	2303.00	3235.72	2303.00	2097.24	0.15	0.65	100.00	100.00	75.99	63232.00	55637.24	103772296.00	26.08	13603.60	13056.00
7	7	3	15725.00	8005.00	147.00	-50	Spot (Block7, Row3, Column7)	2752.02	2618.00	860.45	0.02	0.31	2098.00	2456.86	2098.00	1245.89	0.07	0.51	3.00	1.00	0.00	520.00	654.02	1631950.00	0.24	2625.51	2335.00
7	8	3	16023.00	8006.00	186.30	0	Spot (Block7, Row3, Column8)	61819.34	65535.00	9832.82	0.03	0.16	2000.00	2141.54	2000.00	671.96	0.03	0.31	100.00	100.00	84.10	63535.00	59819.34	60274520.00	88.81	15992.39	15573.00
7	1	4	13923.00	8292.00	154.15	0	Spot (Block7, Row4, Column1)	9554.96	8986.00	4200.68	0.03	0.44	1990.00	2087.37	1990.00	542.86	0.02	0.26	100.00	100.00	0.00	6996.00	7564.96	6220282.00	13.76	3667.76	3466.50
7	2	4	14218.00	8296.00	177.10	0	Spot (Block7, Row4, Column2)	35588.49	32926.00	16829.32	0.03	0.47	2095.00	2338.62	2095.00	846.96	0.05	0.36	100.00	100.00	6.71	30831.00	33493.49	31282352.00	39.26	8440.41	8248.00
7	3	4	14522.00	8296.00	154.50	0	Spot (Block7, Row4, Column3)	26186.46	24522.50	12604.36	0.03	0.48	2060.00	2233.41	2060.00	753.61	0.04	0.34	100.00	100.00	0.00	22462.50	24126.46	17178318.00	31.78	7398.20	6505.50
7	4	4	14816.00	8311.00	187.95	0	Spot (Block7, Row4, Column4)	2294.79	2275.50	186.73	0.00	0.08	2016.00	2060.57	2016.00	226.48	0.01	0.11	53.00	19.00	0.00	259.50	278.79	2285606.00	1.03	2186.60	2156.00
7	5	4	15121.00	8294.00	234.00	0	Spot (Block7, Row4, Column5)	2549.23	2458.50	481.08	0.02	0.19	2105.00	2337.93	2105.00	992.43	0.05	0.42	4.00	0.00	0.00	353.50	444.23	4022680.00	0.21	2229.48	2214.00
7	6	4	15423.00	8301.00	201.75	0	Spot (Block7, Row4, Column6)	13139.45	12997.00	4242.13	0.00	0.32	2274.00	2755.62	2274.00	1584.34	0.08	0.57	99.00	97.00	0.00	10723.00	10865.45	15176066.00	6.55	4756.72	4384.00
7	7	4	15723.00	8305.00	147.00	-50	Spot (Block7, Row4, Column7)	2632.67	2646.50	261.10	0.00	0.10	2115.00	2467.52	2115.00	1197.91	0.07	0.49	0.00	0.00	0.00	531.50	517.67	1553278.00	0.14	2459.32	2450.00
7	8	4	16026.00	8312.00	184.10	0	Spot (Block7, Row4, Column8)	2741.36	2677.50	416.95	0.01	0.15	1972.00	2066.81	1972.00	494.62	0.02	0.24	69.00	28.00	0.00	705.50	769.36	2598810.00	1.36	2198.74	2197.00
7	1	5	13922.00	8590.00	153.05	0	Spot (Block7, Row5, Column1)	8696.76	8307.00	4059.35	0.02	0.47	2118.00	2541.60	2118.00	1298.31	0.08	0.51	98.00	79.00	0.00	6189.00	6578.76	5574625.00	4.74	3551.16	3375.50
7	2	5	14216.00	8591.00	184.15	0	Spot (Block7, Row5, Column2)	62622.05	65535.00	8539.23	0.02	0.14	2261.50	2746.02	2261.50	1322.96	0.08	0.48	100.00	100.00	86.88	63273.50	60360.55	59679464.00	45.26	16478.31	15139.00
7	3	5	14518.00	8597.00	171.45	0	Spot (Block7, Row5, Column3)	56612.92	65535.00	13750.25	0.06	0.24	2136.00	2417.19	2136.00	981.40	0.05	0.41	100.00	100.00	61.37	63399.00	54476.92	46309820.00	55.22	13157.47	12569.00
7	4	5	14825.00	8604.00	161.45	0	Spot (Block7, Row5, Column4)	4066.76	3905.50	1048.86	0.02	0.26	2008.00	2137.67	2008.00	628.79	0.03	0.29	93.00	73.00	0.00	1897.50	2058.76	2936202.00	3.07	2530.37	2498.00
7	5	5	15121.00	8601.00	151.25	0	Spot (Block7, Row5, Column5)	30248.89	28582.00	15408.65	0.02	0.51	2015.00	2079.20	2015.00	283.57	0.01	0.14	100.00	100.00	0.96	26567.00	28233.89	18935804.00	99.34	8166.19	6824.00
7	6	5	15421.00	8603.00	147.00	-50	Spot (Block7, Row5, Column6)	2491.97	2451.00	257.17	0.01	0.10	2208.00	2430.63	2208.00	890.97	0.04	0.37	0.00	0.00	0.00	243.00	283.97	1462786.00	0.07	2345.68	2337.50
7	7	5	15720.00	8606.00	229.60	0	Spot (Block7, Row5, Column7)	60508.80	65535.00	11637.39	0.03	0.19	2256.00	2745.29	2256.00	1459.15	0.09	0.53	100.00	100.00	79.52	63279.00	58252.80	91611464.00	39.59	14817.95	14067.00
7	8	5	16051.00	8605.00	181.95	0	Spot (Block7, Row5, Column8)	2620.63	2458.00	612.31	0.03	0.23	1904.50	2108.40	1904.50	908.33	0.04	0.43	32.00	5.00	0.00	553.50	716.13	2431949.00	0.56	2229.85	2014.00
7	1	6	13913.00	8892.00	244.35	0	Spot (Block7, Row6, Column1)	58724.30	65535.00	13982.92	0.05	0.24	2368.00	3112.24	2368.00	1785.49	0.12	0.57	100.00	100.00	75.86	63167.00	56356.30	101183264.00	31.15	14639.28	14402.00
7	2	6	14220.00	8892.00	236.45	0	Spot (Block7, Row6, Column2)	58129.85	65535.00	14134.05	0.05	0.24	2359.00	3037.06	2359.00	1706.93	0.11	0.56	100.00	100.00	72.24	63176.00	55770.85	93822744.00	32.28	14203.58	13570.50
7	3	6	14512.00	8898.00	155.55	0	Spot (Block7, Row6, Column3)	9878.11	9292.00	4691.74	0.03	0.47	2149.00	2440.39	2149.00	1098.55	0.06	0.45	100.00	90.00	0.00	7143.00	7729.11	6549185.00	6.77	3989.42	3370.50
7	4	6	14826.00	8893.00	178.55	0	Spot (Block7, Row6, Column4)	2800.76	2743.00	388.92	0.01	0.14	2008.00	2049.99	2008.00	234.40	0.01	0.11	95.00	77.00	0.00	735.00	792.76	2506681.00	3.20	2376.75	2324.00
7	5	6	15113.00	8904.00	151.30	0	Spot (Block7, Row6, Column5)	9756.19	9343.00	4123.92	0.02	0.42	2029.00	2125.59	2029.00	474.67	0.02	0.22	100.00	100.00	0.00	7314.00	7727.19	6136642.00	16.08	3739.25	3464.00
7	6	6	15429.00	8896.00	217.20	0	Spot (Block7, Row6, Column6)	2286.34	2256.50	209.63	0.01	0.09	2133.00	2355.06	2133.00	964.11	0.04	0.41	0.00	0.00	0.00	123.50	153.34	3077411.00	-0.07	2172.32	2162.00
7	7	6	15725.00	8905.00	159.85	0	Spot (Block7, Row6, Column7)	3903.55	3824.00	786.60	0.01	0.20	2117.00	2303.70	2117.00	837.65	0.04	0.36	86.00	52.00	0.00	1707.00	1786.55	2752004.00	1.91	2606.41	2574.00
7	8	6	16026.00	8909.00	161.80	0	Spot (Block7, Row6, Column8)	2926.29	2880.00	526.45	0.01	0.18	1904.00	1980.85	1904.00	342.11	0.02	0.17	90.00	69.00	0.00	976.00	1022.29	2133268.00	2.76	2200.33	2189.00
7	1	7	13914.00	9193.00	170.60	0	Spot (Block7, Row7, Column1)	43693.97	44750.00	18964.50	0.01	0.43	2089.00	2470.38	2089.00	1236.21	0.07	0.50	100.00	100.00	27.25	42661.00	41604.97	35436024.00	33.35	9384.17	9375.00
7	2	7	14258.00	9206.00	201.60	0	Spot (Block7, Row7, Column2)	2462.50	2442.00	313.87	0.00	0.13	2149.00	2409.44	2149.00	1071.29	0.05	0.44	1.00	0.00	0.00	293.00	313.50	2836805.00	0.05	2261.35	2224.00
7	3	7	14517.00	9198.00	147.00	-50	Spot (Block7, Row7, Column3)	2082.63	2094.00	217.94	0.00	0.10	2066.00	2149.70	2066.00	499.17	0.02	0.23	1.00	0.00	0.00	28.00	16.63	1237082.00	-0.13	2126.29	2119.50
7	4	7	14839.00	9200.00	193.05	0	Spot (Block7, Row7, Column4)	2342.13	2293.00	262.95	0.01	0.11	2011.00	2092.84	2011.00	680.64	0.02	0.33	12.00	0.00	0.00	282.00	331.13	2473294.00	0.37	2159.31	2120.50
7	5	7	15117.00	9202.00	147.00	-50	Spot (Block7, Row7, Column5)	2353.89	2294.00	250.70	0.01	0.11	2101.00	2357.41	2101.00	1078.70	0.05	0.46	0.00	0.00	0.00	193.00	252.89	1400567.00	-0.00	2262.19	2209.00
7	6	7	15415.00	9201.00	223.45	0	Spot (Block7, Row7, Column6)	57594.30	65535.00	13862.37	0.06	0.24	2271.00	2900.43	2271.00	1675.26	0.11	0.58	100.00	100.00	68.69	63264.00	55323.30	82591208.00	32.65	14876.89	13456.00
7	7	7	15712.00	9209.00	163.15	0	Spot (Block7, Row7, Column7)	3537.19	3362.00	1122.02	0.02	0.32	2185.00	2435.94	2185.00	1001.88	0.05	0.41	58.00	16.00	0.00	1177.00	1352.19	2613987.00	1.10	2529.98	2490.00
7	8	7	16012.00	9209.00	194.55	0	Spot (Block7, Row7, Column8)	18922.06	18890.00	4964.55	0.00	0.26	1975.00	2084.80	1975.00	521.94	0.02	0.25	100.00	100.00	0.00	16915.00	16947.06	20246600.00	32.26	6436.31	5890.50
7	1	8	13932.00	9493.00	198.65	0	Spot (Block7, Row8, Column1)	2487.64	2424.00	427.99	0.01	0.17	1950.00	2073.45	1950.00	603.24	0.03	0.29	38.00	2.00	0.00	474.00	537.64	2788641.00	0.69	2152.91	2121.00
7	2	8	14225.00	9489.00	186.05	0	Spot (Block7, Row8, Column2)	2367.14	2342.00	226.04	0.00	0.10	2016.00	2062.05	2016.00	243.57	0.01	0.12	62.00	30.00	0.00	326.00	351.14	2303230.00	1.25	2212.59	2170.50
7	3	8	14507.00	9488.00	145.75	0	Spot (Block7, Row8, Column3)	2503.86	2479.00	292.56	0.00	0.12	1990.00	2054.36	1990.00	363.06	0.01	0.18	67.00	29.00	0.00	489.00	513.86	1447230.00	1.24	2228.81	2222.50
7	4	8	14813.00	9500.00	180.50	0	Spot (Block7, Row8, Column4)	63984.39	65535.00	6129.33	0.01	0.10	2025.00	2155.57	2025.00	743.37	0.03	0.34	100.00	100.00	91.77	63510.00	61959.39	58290416.00	83.17	17995.89	15164.00
7	5	8	15090.00	9490.00	156.45	0	Spot (Block7, Row8, Column5)	2302.88	2285.00	259.25	0.00	0.11	2016.00	2260.07	2016.00	1112.00	0.05	0.49	1.00	0.00	0.00	269.00	286.88	1549838.00	0.04	2127.84	2128.50
7	6	8	15413.00	9502.00	251.80	0	Spot (Block7, Row8, Column6)	57129.90	65535.00	15582.88	0.06	0.27	2273.00	2993.64	2273.00	1860.75	0.12	0.62	100.00	100.00	72.64	63262.00	54856.90	104834696.00	29.09	13480.24	13299.00
7	7	8	15721.00	9501.00	155.40	0	Spot (Block7, Row8, Column7)	3972.34	3905.50	1012.76	0.01	0.25	2121.00	2407.30	2121.00	1133.79	0.05	0.47	71.00	32.00	0.00	1784.50	1851.34	2637633.00	1.38	2716.75	2614.00
7	8	8	16001.00	9503.00	166.60	0	Spot (Block7, Row8, Column8)	63761.91	65535.00	6389.27	0.01	0.10	1984.00	2112.45	1984.00	583.76	0.03	0.28	100.00	100.00	90.49	63551.00	61777.91	48969636.00	105.61	18776.69	15814.00
8	1	1	18433.00	7419.00	162.85	0	Spot (Block8, Row1, Column1)	57856.11	65535.00	12106.88	0.05	0.21	1444.00	1523.97	1444.00	366.40	0.02	0.24	100.00	100.00	62.77	64091.00	56412.11	42582488.00	153.74	13113.41	11637.00
8	2	1	18725.00	7426.00	151.10	0	Spot (Block8, Row1, Column2)	11059.31	10764.00	4750.73	0.01	0.43	1390.00	1452.50	1390.00	289.90	0.02	0.20	100.00	100.00	0.00	9374.00	9669.31	6934185.00	33.14	3422.99	3269.00
8	3	1	19023.00	7434.00	189.20	0	Spot (Block8, Row1, Column3)	1687.96	1670.00	293.13	0.00	0.17	1401.00	1428.40	1401.00	122.80	0.01	0.09	81.00	52.00	0.00	269.00	286.96	1698083.00	2.11	1527.76	1506.50
8	4	1	19319.00	7431.00	150.05	0	Spot (Block8, Row1, Column4)	9514.71	8816.50	5094.67	0.03	0.54	1412.00	1431.00	1412.00	126.60	0.01	0.09	100.00	100.00	0.00	7404.50	8102.71	5823001.00	63.85	3226.65	2947.00
8	5	1	19616.00	7424.00	181.80	0	Spot (Block8, Row1, Column5)	1788.02	1770.00	198.88	0.00	0.11	1390.00	1419.52	1390.00	173.78	0.01	0.12	86.00	54.00	0.00	380.00	398.02	1661074.00	2.12	1524.22	1511.00
8	6	1	19923.00	7428.00	149.85	0	Spot (Block8, Row1, Column6)	5104.71	4957.00	1773.25	0.01	0.35	1368.00	1384.70	1368.00	148.56	0.01	0.11	100.00	100.00	0.00	3589.00	3736.71	3144501.00	25.04	2367.48	2271.00
8	7	1	20223.00	7433.00	148.30	0	Spot (Block8, Row1, Column7)	8497.51	8438.50	3376.32	0.00	0.40	1383.00	1399.01	1383.00	152.94	0.00	0.11	100.00	100.00	0.00	7055.50	7114.51	5132496.00	46.41	3196.07	2883.00
8	8	1	20536.00	7434.00	163.30	0	Spot (Block8, Row1, Column8)	2463.19	2359.00	630.97	0.02	0.26	1379.00	1386.59	1379.00	82.06	0.00	0.06	100.00	100.00	0.00	980.00	1084.19	1815370.00	13.12	1699.18	1669.00
8	1	2	18410.00	7725.00	186.75	0	Spot (Block8, Row2, Column1)	1614.03	1610.00	89.40	0.00	0.06	1433.00	1475.42	1433.00	247.26	0.01	0.17	15.00	0.00	0.00	177.00	181.03	1581752.00	0.56	1540.77	1533.00
8	2	2	18733.00	7723.00	130.15	0	Spot (Block8, Row2, Column2)	1874.91	1851.50	200.68	0.01	0.11	1399.00	1415.85	1399.00	108.08	0.01	0.08	99.00	95.00	0.00	452.50	475.91	851207.00	4.25	1598.42	1598.00
8	3	2	19009.00	7707.00	211.50	0	Spot (Block8, Row2, Column3)	1650.55	1641.50	170.77	0.00	0.10	1399.00	1411.45	1399.00	93.75	0.00	0.07	83.00	67.00	0.00	242.50	251.55	2102807.00	2.55	1503.36	1472.50
8	4	2	19325.00	7731.00	199.00	0	Spot (Block8, Row2, Column4)	1757.25	1729.00	168.56	0.01	0.10	1405.50	1427.26	1405.50	157.63	0.01	0.11	91.00	53.00	0.00	323.50	351.75	1971629.00	2.09	1530.35	1516.00
8	5	2	19631.00	7723.00	187.30	0	Spot (Block8, Row2, Column5)	20412.23	20035.00	6247.46	0.01	0.31	1405.00	1546.27	1405.00	1829.81	0.04	1.18	100.00	100.00	0.00	18630.00	19007.23	20228516.00	10.31	6077.74	5556.00
8	6	2	19927.00	7705.00	176.95	0	Spot (Block8, Row2, Column6)	1800.32	1789.00	317.51	0.00	0.18	1395.00	1623.05	1395.00	1894.65	0.07	1.17	0.00	0.00	0.00	394.00	405.32	1584285.00	0.09	1579.14	1543.00
8	7	2	20224.00	7732.00	177.45	0	Spot (Block8, Row2, Column7)	1711.17	1698.00	234.92	0.00	0.14	1390.00	1419.70	1390.00	258.12	0.01	0.18	64.00	5.00	0.00	308.00	321.17	1512676.00	1.13	1518.88	1503.50
8	8	2	20508.00	7721.00	186.05	0	Spot (Block8, Row2, Column8)	1605.74	1559.00	224.43	0.01	0.14	1406.00	1475.90	1406.00	460.21	0.02	0.31	6.00	0.00	0.00	153.00	199.74	1560783.00	0.28	1489.42	1479.00
8	1	3	18422.00	8015.00	148.65	0	Spot (Block8, Row3, Column1)	4254.59	4138.00	1051.50	0.01	0.25	1425.00	1468.80	1425.00	586.66	0.01	0.40	100.00	99.00	0.00	2713.00	2829.59	2569773.00	4.75	2296.70	2250.00
8	2	3	18736.00	8026.00	150.00	0	Spot (Block8, Row3, Column2)	1847.37	1725.00	460.95	0.03	0.25	1422.00	1464.98	1422.00	241.59	0.01	0.16	67.00	22.00	0.00	303.00	425.37	1137977.00	1.58	1577.64	1591.00
8	3	3	19014.00	8022.00	149.85	0	Spot (Block8, Row3, Column3)	2724.82	2738.50	478.48	0.00	0.18	1417.00	1446.78	1417.00	166.03	0.01	0.11	100.00	99.00	0.00	1321.50	1307.82	1683936.00	7.70	1838.98	1812.50
8	4	3	19323.00	8027.00	152.05	0	Spot (Block8, Row3, Column4)	8133.38	7508.00	3605.53	0.03	0.44	1427.00	1446.58	1427.00	116.01	0.01	0.08	100.00	100.00	0.00	6081.00	6706.38	5156564.00	57.64	3022.58	2815.50
8	5	3	19618.00	8028.00	147.90	0	Spot (Block8, Row3, Column5)	3442.60	2806.00	2272.96	0.09	0.66	1442.00	1682.57	1442.00	1867.90	0.07	1.11	26.00	9.00	0.00	1364.00	2000.60	2065559.00	0.94	1990.10	1850.00
8	6	3	19926.00	8031.00	203.10	0	Spot (Block8, Row3, Column6)	43779.96	44216.50	20070.98	0.00	0.46	1470.00	1878.27	1470.00	1956.85	0.11	1.04	100.00	100.00	35.07	42746.50	42309.96	51310504.00	21.41	11157.10	11174.00
8	7	3	20252.00	8031.00	164.20	0	Spot (Block8, Row3, Column7)	1684.41	1690.00	149.24	0.00	0.09	1424.00	1624.25	1424.00	732.19	0.06	0.45	0.00	0.00	0.00	266.00	260.41	1254883.00	0.08	1514.68	1499.50
8	8	3	20524.00	8035.00	175.70	0	Spot (Block8, Row3, Column8)	61321.10	65535.00	10521.13	0.03	0.17	1456.00	1594.73	1456.00	631.59	0.04	0.40	100.00	100.00	82.73	64079.00	59865.10	52920660.00	94.56	14877.03	14118.00
8	1	4	18421.00	8319.00	151.70	0	Spot (Block8, Row4, Column1)	7551.63	7169.00	3480.95	0.02	0.46	1444.00	1534.64	1444.00	636.19	0.03	0.41	100.00	99.00	0.00	5725.00	6107.63	4742421.00	9.46	2858.13	2812.00
8	2	4	18717.00	8325.00	172.40	0	Spot (Block8, Row4, Column2)	14729.83	14060.00	6151.86	0.02	0.42	1466.00	1612.56	1466.00	525.66	0.04	0.33	100.00	100.00	0.00	12594.00	13263.83	12255216.00	24.95	4241.78	4107.50
8	3	4	19018.00	8324.00	153.65	0	Spot (Block8, Row4, Column3)	38234.15	37350.00	17570.93	0.01	0.46	1436.00	1561.11	1436.00	460.45	0.04	0.29	100.00	100.00	9.15	35914.00	36798.15	24661080.00	79.65	8154.55	7180.50
8	4	4	19349.00	8293.00	221.15	0	Spot (Block8, Row4, Column4)	1652.85	1599.00	331.68	0.01	0.20	1412.00	1441.55	1412.00	179.76	0.01	0.12	53.00	10.00	0.00	187.00	240.85	2313997.00	1.18	1506.96	1476.50
8	5	4	19608.00	8321.00	152.10	0	Spot (Block8, Row4, Column5)	2280.48	2255.50	386.51	0.00	0.17	1420.00	1464.42	1420.00	208.56	0.01	0.14	97.00	87.00	0.00	835.50	860.48	1445826.00	3.91	1705.34	1645.00
8	6	4	19927.00	8329.00	193.70	0	Spot (Block8, Row4, Column6)	24338.59	24627.00	6875.03	0.01	0.28	1458.00	1636.64	1458.00	564.27	0.05	0.34	100.00	100.00	0.00	23169.00	22880.59	25847572.00	40.23	6854.92	6128.00
8	7	4	20226.00	8344.00	145.50	0	Spot (Block8, Row4, Column7)	2791.53	2308.00	2958.47	0.08	1.06	1456.00	1594.00	1456.00	584.87	0.04	0.37	79.00	21.00	0.00	852.00	1335.53	1616297.00	2.05	1836.91	1748.50
8	8	4	20534.00	8351.00	173.60	0	Spot (Block8, Row4, Column8)	2049.04	2002.00	358.67	0.01	0.18	1459.00	1527.02	1459.00	440.00	0.02	0.29	65.00	20.00	0.00	543.00	590.04	1721192.00	1.19	1650.03	1667.00
8	1	5	18421.00	8623.00	146.75	0	Spot (Block8, Row5, Column1)	25020.12	23847.00	11246.34	0.02	0.45	1466.00	1651.34	1466.00	635.86	0.05	0.39	100.00	100.00	0.00	22381.00	23554.12	14736851.00	36.75	6348.93	5252.50
8	2	5	18716.00	8624.00	174.75	0	Spot (Block8, Row5, Column2)	62322.00	65535.00	8784.84	0.02	0.14	1501.00	1790.15	1501.00	754.55	0.08	0.42	100.00	100.00	85.31	64034.00	60821.00	53036572.00	80.22	15377.11	14309.00
8	3	5	19021.00	8622.00	164.20	0	Spot (Block8, Row5, Column3)	42909.99	42672.00	19189.34	0.00	0.45	1428.00	1618.98	1428.00	617.25	0.05	0.38	100.00	100.00	28.05	41244.00	41481.99	31968152.00	66.90	8711.29	8512.00
8	4	5	19321.00	8625.00	152.45	0	Spot (Block8, Row5, Column4)	2750.03	2633.50	865.27	0.02	0.31	1359.00	1433.61	1359.00	348.53	0.02	0.24	99.00	77.00	0.00	1274.50	1391.03	1754519.00	3.78	1715.55	1662.00
8	5	5	19621.00	8626.00	149.90	0	Spot (Block8, Row5, Column5)	26243.29	25607.00	12095.40	0.01	0.46	1397.00	1432.91	1397.00	190.38	0.01	0.13	100.00	100.00	0.00	24210.00	24846.29	16113381.00	130.32	6540.28	5878.50
8	6	5	19921.00	8623.00	150.75	0	Spot (Block8, Row5, Column6)	2204.98	2188.00	288.32	0.00	0.13	1462.00	1599.49	1462.00	561.87	0.04	0.35	67.00	11.00	0.00	726.00	742.98	1371500.00	1.08	1687.86	1679.00
8	7	5	20223.00	8629.00	195.15	0	Spot (Block8, Row5, Column7)	42366.35	42819.00	19633.28	0.00	0.46	1492.00	1714.85	1492.00	766.96	0.06	0.45	100.00	100.00	26.81	41327.00	40874.35	45671228.00	53.00	10418.45	10518.50
8	8	5	20528.00	8631.00	149.75	0	Spot (Block8, Row5, Column8)	2798.84	2734.50	515.53	0.01	0.18	1453.00	1565.19	1453.00	589.44	0.03	0.38	95.00	55.00	0.00	1281.50	1345.84	1724084.00	2.09	1874.62	1827.50
8	1	6	18416.00	8924.00	202.20	0	Spot (Block8, Row6, Column1)	39410.73	36008.00	20665.68	0.04	0.52	1516.00	1888.99	1516.00	940.34	0.10	0.50	100.00	100.00	27.17	34492.00	37894.73	45834976.00	39.90	9762.03	9680.00
8	2	6	18718.00	8918.00	203.60	0	Spot (Block8, Row6, Column2)	29994.54	28114.00	14053.36	0.03	0.47	1496.00	1872.98	1496.00	929.98	0.10	0.50	100.00	100.00	0.09	26618.00	28498.54	35153600.00	30.24	8114.54	7947.00
8	3	6	19011.00	8925.00	151.80	0	Spot (Block8, Row6, Column3)	9955.81	9413.00	4526.78	0.02	0.45	1414.00	1588.06	1414.00	576.58	0.05	0.36	100.00	100.00	0.00	7999.00	8541.81	6282116.00	14.51	3197.31	2947.00
8	4	6	19322.00	8922.00	170.20	0	Spot (Block8, Row6, Column4)	1824.19	1812.50	297.94	0.00	0.16	1346.00	1377.66	1346.00	180.28	0.01	0.13	93.00	67.00	0.00	466.50	478.19	1477592.00	2.48	1524.57	1505.00
8	5	6	19622.00	8922.00	145.80	0	Spot (Block8, Row6, Column5)	24225.65	22624.00	12004.73	0.03	0.50	1380.00	1426.31	1380.00	226.45	0.01	0.16	100.00	100.00	2.24	21244.00	22845.65	14050877.00	100.68	6102.72	4855.00
8	6	6	19922.00	8933.00	228.40	0	Spot (Block8, Row6, Column6)	1629.00	1583.00	197.08	0.01	0.12	1458.00	1574.93	1458.00	540.89	0.03	0.34	3.00	0.00	0.00	125.00	171.00	2448382.00	0.10	1517.72	1488.00
8	7	6	20215.00	8935.00	148.95	0	Spot (Block8, Row6, Column7)	2384.57	2392.00	308.49	0.00	0.13	1448.00	1558.22	1448.00	522.87	0.03	0.34	90.00	37.00	0.00	944.00	936.57	1442664.00	1.58	1717.91	1710.00
8	8	6	20521.00	8927.00	180.90	0	Spot (Block8, Row6, Column8)	1822.76	1797.00	272.09	0.01	0.15	1437.00	1470.02	1437.00	190.73	0.01	0.13	74.00	47.00	0.00	360.00	385.76	1673294.00	1.85	1535.46	1533.00
8	1	7	18417.00	9216.00	166.50	0	Spot (Block8, Row7, Column1)	20676.84	18734.50	9541.15	0.04	0.46	1466.00	1668.68	1466.00	651.92	0.06	0.39	100.00	100.00	0.00	17268.50	19210.84	15921169.00	29.16	5165.35	4989.50
8	2	7	18713.00	9230.00	204.70	0	Spot (Block8, Row7, Column2)	1673.35	1652.00	163.27	0.01	0.10	1453.00	1601.20	1453.00	543.81	0.04	0.34	3.00	0.00	0.00	199.00	220.35	1994629.00	0.13	1549.51	1524.00
8	3	7	19035.00	9173.00	228.15	0	Spot (Block8, Row7, Column3)	1604.06	1513.00	479.02	0.03	0.30	1409.00	1448.94	1409.00	244.14	0.01	0.17	16.00	6.00	0.00	104.00	195.06	2396459.00	0.64	1450.45	1452.00
8	4	7	19312.00	9232.00	219.75	0	Spot (Block8, Row7, Column4)	1625.28	1603.50	167.41	0.01	0.10	1399.00	1453.53	1399.00	382.20	0.02	0.26	12.00	1.00	0.00	204.50	226.28	2259137.00	0.45	1534.59	1503.50
8	5	7	19623.00	9228.00	220.60	0	Spot (Block8, Row7, Column5)	1727.39	1686.00	238.86	0.01	0.14	1423.00	1588.66	1423.00	632.34	0.05	0.40	5.00	1.00	0.00	263.00	304.39	2411437.00	0.22	1520.70	1467.00
8	6	7	19916.00	9227.00	189.60	0	Spot (Block8, Row7, Column6)	36600.64	36832.00	17315.87	0.00	0.47	1530.00	1936.87	1530.00	1016.56	0.10	0.52	100.00	100.00	4.62	35302.00	35070.64	37222892.00	34.10	8483.52	8476.00
8	7	7	20212.00	9229.00	154.20	0	Spot (Block8, Row7, Column7)	3632.37	3470.00	1215.17	0.02	0.33	1497.00	1686.37	1497.00	789.41	0.05	0.47	91.00	59.00	0.00	1973.00	2135.37	2368307.00	2.47	2130.03	2023.50
8	8	7	20519.00	9228.00	193.10	0	Spot (Block8, Row7, Column8)	35668.37	36486.00	9494.65	0.01	0.27	1463.00	1607.29	1463.00	709.09	0.04	0.44	100.00	100.00	0.09	35023.00	34205.37	37594440.00	48.03	9491.83	8426.00
8	1	8	18408.00	9530.00	158.95	0	Spot (Block8, Row8, Column1)	2490.96	2402.00	511.42	0.02	0.21	1411.00	1474.05	1411.00	289.32	0.02	0.20	97.00	85.00	0.00	991.00	1079.96	1733708.00	3.51	1804.75	1714.00
8	2	8	18712.00	9531.00	189.60	0	Spot (Block8, Row8, Column2)	1727.77	1713.50	150.38	0.00	0.09	1413.00	1450.57	1413.00	231.77	0.01	0.16	68.00	14.00	0.00	300.50	314.77	1758869.00	1.20	1580.54	1584.50
8	3	8	19006.00	9530.00	146.65	0	Spot (Block8, Row8, Column3)	2250.66	2195.00	317.04	0.01	0.14	1423.00	1474.27	1423.00	291.67	0.02	0.20	97.00	74.00	0.00	772.00	827.66	1316636.00	2.66	1730.31	1665.00
8	4	8	19313.00	9522.00	174.35	0	Spot (Block8, Row8, Column4)	64259.14	65535.00	5459.79	0.01	0.08	1482.00	1582.89	1482.00	526.68	0.03	0.33	100.00	100.00	92.66	64053.00	62777.14	54299548.00	119.00	17851.55	15128.00
8	5	8	19606.00	9523.00	206.30	0	Spot (Block8, Row8, Column5)	1633.46	1619.50	108.43	0.00	0.07	1453.00	1619.72	1453.00	679.82	0.05	0.42	0.00	0.00	0.00	166.50	180.46	1973220.00	0.02	1496.90	1490.00
8	6	8	19919.00	9528.00	200.20	0	Spot (Block8, Row8, Column6)	47411.74	57989.00	20285.44	0.09	0.43	1539.50	1926.96	1539.50	1043.93	0.10	0.54	100.00	100.00	46.31	56449.50	45872.24	53955088.00	43.57	11258.99	11385.00
8	7	8	20217.00	9546.00	167.50	0	Spot (Block8, Row8, Column7)	2707.95	2567.50	813.59	0.02	0.30	1525.00	1734.94	1525.00	879.15	0.06	0.51	54.00	28.00	0.00	1042.50	1182.95	2123032.00	1.11	1896.70	1668.50
8	8	8	20505.00	9528.00	166.05	0	Spot (Block8, Row8, Column8)	63404.10	65535.00	7162.47	0.01	0.11	1519.00	1667.45	1519.00	741.86	0.04	0.44	100.00	100.00	89.43	64016.00	61885.10	48568028.00	83.22	16626.35	14463.50
9	1	1	4893.00	11838.00	161.00	0	Spot (Block9, Row1, Column1)	56992.27	65535.00	12577.79	0.06	0.22	1495.00	1607.80	1495.00	426.47	0.03	0.27	100.00	100.00	59.58	64040.00	55497.27	41034800.00	129.87	13597.93	11977.00
9	2	1	5191.00	11840.00	153.00	0	Spot (Block9, Row1, Column2)	44697.75	46771.00	19096.48	0.02	0.43	1493.50	1609.38	1493.50	438.86	0.03	0.27	100.00	100.00	31.36	45277.50	43204.25	28651440.00	98.18	9136.79	8696.00
9	3	1	5496.00	11844.00	149.25	0	Spot (Block9, Row1, Column3)	17109.63	15118.00	9697.67	0.05	0.57	1514.00	1584.38	1514.00	298.83	0.02	0.19	100.00	100.00	0.00	13604.00	15595.63	10453983.00	51.95	4600.82	4277.50
9	4	1	5790.00	11845.00	149.50	0	Spot (Block9, Row1, Column4)	38807.79	36926.00	17859.33	0.02	0.46	1558.00	1652.69	1558.00	383.56	0.03	0.23	100.00	100.00	11.66	35368.00	37249.79	23634024.00	96.87	8811.62	7602.50
9	5	1	6095.00	11842.00	151.00	0	Spot (Block9, Row1, Column5)	34980.70	31903.50	21167.39	0.04	0.61	1574.00	1670.36	1574.00	491.80	0.03	0.29	100.00	100.00	14.17	30329.50	33406.70	21967956.00	67.73	7047.51	6713.00
9	6	1	6388.00	11848.00	148.90	0	Spot (Block9, Row1, Column6)	48144.99	50531.00	16652.86	0.02	0.35	1563.00	1666.41	1563.00	550.67	0.03	0.33	100.00	100.00	34.05	48968.00	46581.99	29272344.00	84.40	11344.20	10449.00
9	7	1	6687.00	11849.00	155.30	0	Spot (Block9, Row1, Column7)	60529.37	65535.00	9486.50	0.03	0.16	1534.00	1620.23	1534.00	401.70	0.02	0.25	100.00	100.00	71.82	64001.00	58995.37	39949740.00	146.65	15667.70	13554.50
9	8	1	6978.00	11858.00	161.55	0	Spot (Block9, Row1, Column8)	4646.82	3238.00	6847.87	0.16	1.47	1542.00	1582.08	1542.00	308.10	0.01	0.19	98.00	81.00	0.55	1696.00	3104.82	3359649.00	9.95	2704.12	2158.50
9	1	2	4903.00	12152.00	202.40	0	Spot (Block9, Row2, Column1)	1629.44	1610.00	167.56	0.01	0.10	1515.00	1612.22	1515.00	377.41	0.03	0.23	0.00	0.00	0.00	95.00	114.44	1890155.00	0.05	1562.11	1559.50
9	2	2	5188.00	12143.00	131.75	0	Spot (Block9, Row2, Column2)	27409.37	26839.00	10060.08	0.01	0.37	1539.00	1636.75	1539.00	382.78	0.03	0.23	100.00	100.00	0.00	25300.00	25870.37	12690539.00	67.33	7006.44	6907.50
9	3	2	5494.00	12144.00	154.25	0	Spot (Block9, Row2, Column3)	3164.11	2986.50	794.80	0.03	0.25	1577.00	1686.09	1577.00	428.52	0.03	0.25	98.00	78.00	0.00	1409.50	1587.11	2081987.00	3.45	1951.85	1921.50
9	4	2	5797.00	12150.00	175.05	0	Spot (Block9, Row2, Column4)	16942.91	16844.50	6631.64	0.00	0.39	1610.00	1780.64	1610.00	520.91	0.04	0.29	100.00	100.00	0.00	15234.50	15332.91	14401472.00	29.11	4770.52	4732.50
9	5	2	6095.00	12145.00	170.15	0	Spot (Block9, Row2, Column5)	34234.55	33510.00	14086.31	0.01	0.41	1664.00	1827.80	1664.00	550.16	0.04	0.30	100.00	100.00	1.50	31846.00	32570.55	27421884.00	58.90	8322.16	7323.00
9	6	2	6384.00	12145.00	150.85	0	Spot (Block9, Row2, Column6)	8638.50	8166.00	3534.72	0.02	0.41	1595.00	1811.03	1595.00	767.24	0.06	0.42	100.00	99.00	0.00	6571.00	7043.50	5381788.00	8.90	3218.30	2934.50
9	7	2	6689.00	12151.00	152.90	0	Spot (Block9, Row2, Column7)	9591.21	8453.00	4656.29	0.05	0.49	1536.00	1613.49	1536.00	352.64	0.02	0.22	100.00	100.00	0.00	6917.00	8055.21	6176739.00	22.62	3136.20	2855.50
9	8	2	6994.00	12149.00	220.65	0	Spot (Block9, Row2, Column8)	1729.25	1689.00	176.57	0.01	0.10	1567.00	1627.61	1567.00	438.22	0.02	0.27	6.00	0.00	0.00	122.00	162.25	2408850.00	0.23	1622.87	1609.00
9	1	3	4890.00	12435.00	149.00	0	Spot (Block9, Row3, Column1)	40529.71	38815.00	19836.72	0.02	0.49	1559.00	1615.48	1559.00	300.36	0.02	0.19	100.00	100.00	21.36	37256.00	38970.71	24480060.00	129.56	8730.80	7923.00
9	2	3	5192.00	12442.00	148.60	0	Spot (Block9, Row3, Column2)	5184.84	5020.50	1622.78	0.01	0.31	1628.00	1764.73	1628.00	454.18	0.04	0.26	100.00	100.00	0.00	3392.50	3556.84	3152384.00	7.53	2443.99	2351.00
9	3	3	5483.00	12440.00	146.85	0	Spot (Block9, Row3, Column3)	51493.53	60820.00	16480.71	0.07	0.32	1673.00	1775.87	1673.00	445.28	0.03	0.25	100.00	100.00	44.12	59147.00	49820.53	30226908.00	111.66	13424.89	10919.00
9	4	3	5789.00	12444.00	151.60	0	Spot (Block9, Row3, Column4)	54620.85	65535.00	14596.26	0.08	0.27	1689.00	1825.79	1689.00	478.70	0.03	0.26	100.00	100.00	54.29	63846.00	52931.85	34411404.00	110.29	12951.29	10582.00
9	5	3	6093.00	12442.00	145.60	0	Spot (Block9, Row3, Column5)	28246.56	26308.00	13945.76	0.03	0.49	1786.00	1991.71	1786.00	725.05	0.05	0.36	100.00	100.00	0.35	24522.00	26460.56	16213527.00	36.21	7043.62	6279.50
9	6	3	6392.00	12447.00	248.55	0	Spot (Block9, Row3, Column6)	59960.41	65535.00	12340.32	0.04	0.21	1800.00	2198.30	1800.00	1150.22	0.09	0.52	100.00	100.00	78.18	63735.00	58160.41	107450440.00	50.22	13809.98	13661.50
9	7	3	6696.00	12450.00	152.30	0	Spot (Block9, Row3, Column7)	29107.30	26203.50	17590.16	0.05	0.60	1604.00	1839.53	1604.00	873.43	0.06	0.47	100.00	100.00	2.52	24599.50	27503.30	18512256.00	31.22	6468.20	5411.00
9	8	3	6993.00	12455.00	165.75	0	Spot (Block9, Row3, Column8)	59015.41	65535.00	11963.03	0.05	0.20	1624.00	1768.39	1624.00	679.43	0.04	0.38	100.00	100.00	67.58	63911.00	57391.41	45147220.00	84.26	14189.20	13318.50
9	1	4	4890.00	12738.00	152.45	0	Spot (Block9, Row4, Column1)	54708.91	65535.00	14758.03	0.08	0.27	1632.00	1748.08	1632.00	432.74	0.03	0.25	100.00	100.00	55.85	63903.00	53076.91	35068688.00	122.38	12428.47	11419.00
9	2	4	5187.00	12743.00	168.60	0	Spot (Block9, Row4, Column2)	15358.77	14266.00	6559.89	0.03	0.43	1702.00	1890.12	1702.00	584.76	0.05	0.31	100.00	100.00	0.00	12564.00	13656.77	12225584.00	23.03	4526.65	4416.00
9	3	4	5490.00	12740.00	165.25	0	Spot (Block9, Row4, Column3)	64321.52	65535.00	5154.17	0.01	0.08	1712.00	1906.05	1712.00	570.36	0.05	0.30	100.00	100.00	92.50	63823.00	62609.52	48884844.00	109.43	17806.50	16114.00
9	4	4	5781.00	12747.00	179.80	0	Spot (Block9, Row4, Column4)	2689.24	2617.00	490.49	0.01	0.18	1714.00	1809.21	1714.00	371.32	0.02	0.21	91.00	59.00	0.00	903.00	975.24	2444520.00	2.37	1988.02	1972.50
9	5	4	6073.00	12746.00	144.25	0	Spot (Block9, Row4, Column5)	13539.71	11710.00	7497.83	0.06	0.55	1785.00	1876.65	1785.00	392.54	0.02	0.21	100.00	100.00	0.00	9925.00	11754.71	7595776.00	29.71	4925.79	4468.00
9	6	4	6393.00	12746.00	175.25	0	Spot (Block9, Row4, Column6)	39792.47	38650.00	15878.76	0.01	0.40	1814.00	2043.62	1814.00	817.49	0.05	0.40	100.00	100.00	9.08	36836.00	37978.47	34181820.00	46.18	9688.18	8612.00
9	7	4	6687.00	12750.00	152.15	0	Spot (Block9, Row4, Column7)	18335.08	15469.00	11986.82	0.07	0.65	1701.00	1927.42	1701.00	887.05	0.05	0.46	100.00	98.00	0.00	13768.00	16634.08	11606104.00	18.50	4441.42	4401.00
9	8	4	6984.00	12755.00	155.35	0	Spot (Block9, Row4, Column8)	6811.38	6309.00	2838.38	0.03	0.42	1627.00	1728.83	1627.00	481.14	0.03	0.28	100.00	100.00	0.00	4682.00	5184.38	4529571.00	10.56	2776.73	2741.00
9	1	5	4888.00	13039.00	154.10	0	Spot (Block9, Row5, Column1)	56647.61	65535.00	14115.92	0.06	0.25	1759.00	2057.64	1759.00	961.92	0.07	0.47	100.00	100.00	64.79	63776.00	54888.61	37161144.00	56.75	12741.32	11391.00
9	2	5	5188.00	13036.00	164.45	0	Spot (Block9, Row5, Column2)	60226.18	65535.00	10682.98	0.04	0.18	1798.00	2160.93	1798.00	1017.99	0.08	0.47	100.00	100.00	70.17	63737.00	58428.18	45230296.00	57.04	14414.06	13638.50
9	3	5	5489.00	13039.00	157.35	0	Spot (Block9, Row5, Column3)	48256.93	53684.50	18192.41	0.05	0.38	1795.00	2028.85	1795.00	698.13	0.05	0.34	100.00	100.00	41.86	51889.50	46461.93	32621928.00	66.22	10211.52	9617.50
9	4	5	5790.00	13039.00	148.25	0	Spot (Block9, Row5, Column4)	32570.89	30565.00	17629.46	0.03	0.54	1793.00	1926.84	1793.00	488.37	0.03	0.25	100.00	100.00	3.03	28772.00	30777.89	19379700.00	62.75	7752.42	7363.00
9	5	5	6088.00	13043.00	163.30	0	Spot (Block9, Row5, Column5)	64358.11	65535.00	4835.58	0.01	0.08	1794.00	1920.06	1794.00	524.04	0.03	0.27	100.00	100.00	92.14	63741.00	62564.11	47496748.00	119.15	18460.59	16095.00
9	6	5	6386.00	13047.00	152.40	0	Spot (Block9, Row5, Column6)	10193.93	9797.00	4115.94	0.02	0.40	1809.00	2023.20	1809.00	797.11	0.05	0.39	100.00	100.00	0.00	7988.00	8384.93	6473144.00	10.25	3737.33	3497.50
9	7	5	6690.00	13051.00	222.70	0	Spot (Block9, Row5, Column7)	52528.83	65535.00	16141.05	0.10	0.31	1810.00	2127.03	1810.00	1084.32	0.07	0.51	100.00	100.00	53.59	63725.00	50718.83	74696760.00	46.48	14074.08	13772.00
9	8	5	6987.00	13052.00	152.40	0	Spot (Block9, Row5, Column8)	36715.40	34462.00	22123.72	0.03	0.60	1646.00	1781.13	1646.00	661.01	0.03	0.37	100.00	100.00	21.07	32816.00	35069.40	23351096.00	52.85	7288.75	6992.00
9	1	6	4887.00	13336.00	251.45	0	Spot (Block9, Row6, Column1)	59204.70	65535.00	12679.44	0.04	0.21	1955.00	2449.93	1955.00	1344.73	0.10	0.55	100.00	100.00	71.82	63580.00	57249.70	108405128.00	42.21	15157.38	14673.00
9	2	6	5187.00	13335.00	226.65	0	Spot (Block9, Row6, Column2)	48896.64	55297.50	17561.54	0.05	0.36	1878.00	2333.50	1878.00	1304.29	0.09	0.56	100.00	100.00	42.09	53419.50	47018.64	72367664.00	35.70	13604.07	13297.50
9	3	6	5479.00	13339.00	153.00	0	Spot (Block9, Row6, Column3)	59251.27	65535.00	10833.26	0.04	0.18	1798.00	2055.81	1798.00	896.78	0.06	0.44	100.00	100.00	67.34	63737.00	57453.27	38276652.00	63.78	14088.24	12373.50
9	4	6	5787.00	13340.00	147.40	0	Spot (Block9, Row6, Column4)	11406.26	10498.00	5163.49	0.04	0.45	1797.00	1900.51	1797.00	462.27	0.02	0.24	100.00	100.00	0.00	8701.00	9609.26	6741099.00	20.56	3946.72	3660.00
9	5	6	6085.00	13343.00	157.25	0	Spot (Block9, Row6, Column5)	64422.01	65535.00	4607.87	0.01	0.07	1845.50	1995.26	1845.50	576.90	0.03	0.29	100.00	100.00	92.18	63689.50	62576.51	43678528.00	108.21	19170.58	18553.00
9	6	6	6388.00	13363.00	162.50	0	Spot (Block9, Row6, Column6)	5871.12	4064.00	6962.40	0.16	1.19	1801.00	2000.77	1801.00	830.99	0.05	0.42	80.00	59.00	0.69	2263.00	4070.12	4262432.00	4.66	2801.43	2273.50
9	7	6	6685.00	13346.00	151.50	0	Spot (Block9, Row6, Column7)	45052.70	50363.00	20408.08	0.05	0.45	1774.00	1967.39	1774.00	818.22	0.04	0.42	100.00	100.00	37.72	48589.00	43278.70	28428432.00	52.66	9598.72	8807.00
9	8	6	6988.00	13355.00	153.20	0	Spot (Block9, Row6, Column8)	47321.91	57323.00	20253.90	0.08	0.43	1683.00	1767.76	1683.00	393.27	0.02	0.22	100.00	100.00	44.29	55640.00	45638.91	30664812.00	115.83	9273.92	8132.00
9	1	7	4885.00	13640.00	160.70	0	Spot (Block9, Row7, Column1)	21418.79	19503.00	9541.28	0.04	0.45	1973.00	2181.37	1973.00	813.39	0.04	0.37	100.00	100.00	0.00	17530.00	19445.79	15271600.00	23.65	5788.04	5713.00
9	2	7	5185.00	13640.00	180.25	0	Spot (Block9, Row7, Column2)	2845.49	2613.00	752.80	0.04	0.26	1846.00	2054.80	1846.00	825.94	0.05	0.40	48.00	22.00	0.00	767.00	999.49	2592242.00	0.96	2035.36	2027.00
9	3	7	5475.00	13641.00	215.80	0	Spot (Block9, Row7, Column3)	2047.40	2013.00	170.58	0.01	0.08	1772.00	1832.99	1772.00	384.30	0.01	0.21	24.00	0.00	0.00	241.00	275.40	2731234.00	0.56	1893.42	1834.00
9	4	7	5782.00	13650.00	190.00	0	Spot (Block9, Row7, Column4)	2647.94	2529.50	558.97	0.02	0.21	1772.00	1868.72	1772.00	441.64	0.02	0.24	75.00	38.00	0.00	757.50	875.94	2690303.00	1.76	2039.55	1983.00
9	5	7	6084.00	13642.00	195.45	0	Spot (Block9, Row7, Column5)	12489.57	10897.00	6259.00	0.06	0.50	1912.00	2258.50	1912.00	1076.33	0.07	0.48	100.00	100.00	0.00	8985.00	10577.57	13463755.00	9.51	4554.15	4456.50
9	6	7	6379.00	13646.00	218.55	0	Spot (Block9, Row7, Column6)	48527.48	63887.50	19282.41	0.12	0.40	2008.00	2558.98	2008.00	1498.49	0.11	0.59	100.00	100.00	49.05	61879.50	46519.48	66095092.00	30.68	13512.86	13418.50
9	7	7	6671.00	13652.00	149.90	0	Spot (Block9, Row7, Column7)	54403.81	65535.00	14017.03	0.08	0.26	1891.00	2152.74	1891.00	908.98	0.06	0.42	100.00	100.00	50.65	63644.00	52512.81	33513000.00	57.48	13834.98	12956.00
9	8	7	6982.00	13650.00	181.60	0	Spot (Block9, Row7, Column8)	54683.24	61068.50	12766.27	0.05	0.23	1718.00	1889.60	1718.00	607.82	0.04	0.32	100.00	100.00	41.67	59350.50	52965.24	50527708.00	86.86	13151.14	11653.00
9	1	8	4876.00	13944.00	156.85	0	Spot (Block9, Row8, Column1)	2584.95	2519.00	414.47	0.01	0.16	1843.00	1914.65	1843.00	336.60	0.02	0.18	81.00	50.00	0.00	676.00	741.95	1755179.00	1.99	2109.16	2108.00
9	2	8	5185.00	13935.00	148.70	0	Spot (Block9, Row8, Column2)	8421.92	7939.00	3560.22	0.03	0.42	1815.00	1860.39	1815.00	244.74	0.01	0.13	100.00	100.00	0.00	6124.00	6606.92	5027887.00	26.81	3430.59	3214.00
9	3	8	5474.00	13944.00	149.35	0	Spot (Block9, Row8, Column3)	17952.44	15700.00	11563.34	0.06	0.64	1868.00	1930.89	1868.00	369.18	0.01	0.19	100.00	100.00	0.00	13832.00	16084.44	10897133.00	43.40	4683.58	4262.00
9	4	8	5783.00	13945.00	160.35	0	Spot (Block9, Row8, Column4)	63864.60	65535.00	5765.26	0.01	0.09	1893.00	1976.35	1893.00	459.83	0.02	0.23	100.00	100.00	89.58	63642.00	61971.60	45344300.00	134.59	17757.75	16349.00
9	5	8	6068.00	13936.00	204.50	0	Spot (Block9, Row8, Column5)	2572.44	2497.50	429.16	0.01	0.17	1982.00	2213.40	1982.00	954.63	0.05	0.43	24.00	0.00	0.00	515.50	590.44	3061209.00	0.38	2175.56	2137.00
9	6	8	6379.00	13946.00	248.80	0	Spot (Block9, Row8, Column6)	59216.25	65535.00	12840.69	0.04	0.22	2098.00	2552.39	2098.00	1452.74	0.09	0.57	100.00	100.00	74.62	63437.00	57118.25	106176064.00	39.00	14659.68	14437.00
9	7	8	6682.00	13945.00	146.00	0	Spot (Block9, Row8, Column7)	29848.88	28130.00	14993.16	0.03	0.50	1923.00	2117.56	1923.00	792.38	0.04	0.37	100.00	100.00	0.52	26207.00	27925.88	17372048.00	35.00	7354.36	6382.00
9	8	8	6967.00	13947.00	159.85	0	Spot (Block9, Row8, Column8)	63597.16	65535.00	6697.05	0.01	0.11	1875.00	2013.40	1875.00	610.53	0.03	0.30	100.00	100.00	89.83	63660.00	61722.16	45027216.00	100.87	17540.37	15558.00
10	1	1	9397.00	11862.00	162.15	0	Spot (Block10, Row1, Column1)	53886.43	65535.00	15089.91	0.08	0.28	1604.00	1693.94	1604.00	400.52	0.02	0.24	100.00	100.00	52.46	63931.00	52282.43	39445212.00	130.31	12436.26	11156.00
10	2	1	9691.00	11868.00	156.00	0	Spot (Block10, Row1, Column2)	3077.06	2991.00	709.71	0.01	0.23	1514.00	1565.18	1514.00	285.30	0.01	0.18	99.00	93.00	0.00	1477.00	1563.06	2058550.00	5.30	1969.81	1955.00
10	3	1	10002.00	11871.00	184.40	0	Spot (Block10, Row1, Column3)	1885.36	1803.50	255.81	0.02	0.14	1494.00	1520.01	1494.00	159.75	0.01	0.11	82.00	48.00	0.00	309.50	391.36	1794860.00	2.29	1708.41	1682.00
10	4	1	10288.00	11878.00	171.20	0	Spot (Block10, Row1, Column4)	2524.32	2388.00	569.54	0.02	0.23	1511.00	1544.40	1511.00	149.21	0.01	0.10	99.00	97.00	0.00	877.00	1013.32	2057318.00	6.57	1844.88	1816.00
10	5	1	10596.00	11871.00	161.05	0	Spot (Block10, Row1, Column5)	2491.54	2448.00	449.54	0.01	0.18	1568.00	1599.11	1568.00	228.08	0.01	0.14	100.00	82.00	0.00	880.00	923.54	1778961.00	3.91	1852.52	1855.00
10	6	1	10887.00	11875.00	163.15	0	Spot (Block10, Row1, Column6)	2717.76	2684.00	553.68	0.01	0.20	1590.00	1625.98	1590.00	181.87	0.01	0.11	99.00	97.00	0.00	1094.00	1127.76	2002989.00	6.00	1949.05	1942.00
10	7	1	11194.00	11872.00	152.70	0	Spot (Block10, Row1, Column7)	4091.27	3725.50	2019.18	0.04	0.49	1636.00	1679.30	1636.00	205.13	0.01	0.12	100.00	98.00	0.00	2089.50	2455.27	2610231.00	11.76	2476.01	2388.50
10	8	1	11499.00	11876.00	166.40	0	Spot (Block10, Row1, Column8)	3170.86	3104.00	727.48	0.01	0.23	1687.00	1718.59	1687.00	210.56	0.01	0.12	99.00	98.00	0.00	1417.00	1483.86	2432046.00	6.90	2113.66	2137.00
10	1	2	9401.00	12145.00	219.70	0	Spot (Block10, Row2, Column1)	1762.47	1742.00	221.07	0.01	0.13	1602.00	1658.92	1602.00	365.60	0.02	0.22	13.00	1.00	0.00	140.00	160.47	2428683.00	0.28	1646.73	1610.00
10	2	2	9689.00	12173.00	142.55	0	Spot (Block10, Row2, Column2)	2302.88	2242.00	332.10	0.01	0.14	1565.00	1567.61	1565.00	176.38	0.00	0.11	99.00	91.00	0.00	677.00	737.88	1278097.00	4.17	1787.91	1776.00
10	3	2	10003.00	12182.00	240.70	0	Spot (Block10, Row2, Column3)	1911.87	1893.00	253.82	0.00	0.13	1577.00	1580.99	1577.00	171.86	0.00	0.11	70.00	44.00	0.00	316.00	334.87	3198560.00	1.93	1702.02	1665.50
10	4	2	10303.00	12184.00	225.90	0	Spot (Block10, Row2, Column4)	2117.80	2079.00	300.20	0.01	0.14	1602.00	1663.09	1602.00	311.66	0.02	0.19	74.00	31.00	0.00	477.00	515.80	3098339.00	1.46	1742.34	1699.50
10	5	2	10592.00	12174.00	185.20	0	Spot (Block10, Row2, Column5)	31704.64	30637.00	11337.25	0.01	0.36	1687.00	1822.65	1687.00	613.02	0.03	0.34	100.00	100.00	0.41	28950.00	30017.64	30626684.00	48.75	8384.95	7284.00
10	6	2	10896.00	12174.00	147.00	-50	Spot (Block10, Row2, Column6)	2181.32	2153.50	281.88	0.01	0.13	1685.00	1969.30	1685.00	1085.91	0.07	0.55	0.00	0.00	0.00	468.50	496.32	1282615.00	0.20	2095.89	2068.00
10	7	2	11205.00	12207.00	170.85	0	Spot (Block10, Row2, Column7)	2376.71	2199.00	1130.27	0.03	0.48	1698.00	1797.27	1698.00	539.71	0.02	0.30	45.00	8.00	0.00	501.00	678.71	1934645.00	1.07	2005.37	1989.00
10	8	2	11496.00	12177.00	147.00	-50	Spot (Block10, Row2, Column8)	1844.24	1783.00	218.86	0.01	0.12	1725.00	2129.24	1725.00	3161.10	0.09	1.48	0.00	0.00	0.00	58.00	119.24	1095477.00	-0.09	1970.58	1800.50
10	1	3	9398.00	12466.00	148.60	0	Spot (Block10, Row3, Column1)	5669.92	5372.00	1669.59	0.02	0.29	1594.00	1623.70	1594.00	256.02	0.01	0.16	100.00	100.00	0.00	3778.00	4075.92	3435972.00	15.80	2663.57	2607.00
10	2	3	9699.00	12454.00	178.35	0	Spot (Block10, Row3, Column2)	2039.07	2016.00	248.19	0.00	0.12	1599.00	1682.97	1599.00	459.31	0.02	0.27	46.00	0.00	0.00	417.00	440.07	1806619.00	0.78	1718.18	1670.00
10	3	3	9988.00	12462.00	154.80	0	Spot (Block10, Row3, Column3)	3580.56	3448.00	1124.45	0.02	0.31	1587.00	1613.70	1587.00	165.42	0.01	0.10	100.00	100.00	0.00	1861.00	1993.56	2359590.00	11.89	2100.80	2077.00
10	4	3	10294.00	12485.00	170.10	0	Spot (Block10, Row3, Column4)	3003.30	2830.00	866.21	0.03	0.29	1610.00	1646.66	1610.00	199.35	0.01	0.12	98.00	94.00	0.00	1220.00	1393.30	2402640.00	6.81	2106.92	1905.50
10	5	3	10594.00	12472.00	147.00	-50	Spot (Block10, Row3, Column5)	3334.33	3115.00	1090.67	0.03	0.33	1753.50	2103.85	1753.50	1185.87	0.08	0.56	60.00	11.00	0.00	1361.50	1580.83	1967256.00	1.04	2414.10	2341.00
10	6	3	10888.00	12474.00	231.75	0	Spot (Block10, Row3, Column6)	57283.99	65535.00	13867.48	0.06	0.24	1936.00	2571.28	1936.00	1578.26	0.12	0.61	100.00	100.00	63.46	63599.00	55347.99	88733880.00	34.67	13906.15	13601.00
10	7	3	11221.00	12471.00	170.65	0	Spot (Block10, Row3, Column7)	2161.21	2119.00	297.88	0.01	0.14	1779.00	2015.47	1779.00	950.68	0.05	0.47	1.00	0.00	0.00	340.00	382.21	1757062.00	0.15	1942.07	1905.00
10	8	3	11493.00	12478.00	171.20	0	Spot (Block10, Row3, Column8)	61233.88	65535.00	10667.94	0.03	0.17	1793.00	2274.48	1793.00	3337.83	0.10	1.47	100.00	100.00	80.81	63742.00	59440.88	50089824.00	17.66	16536.68	15320.50
10	1	4	9394.00	12769.00	152.95	0	Spot (Block10, Row4, Column1)	3335.04	3315.00	801.50	0.00	0.24	1601.00	1699.73	1601.00	480.48	0.03	0.28	99.00	77.00	0.00	1714.00	1734.04	2157770.00	3.40	2105.66	2080.00
10	2	4	9690.00	12768.00	173.95	0	Spot (Block10, Row4, Column2)	37875.64	36246.50	18141.26	0.02	0.48	1668.00	1881.58	1668.00	784.46	0.05	0.42	100.00	100.00	11.65	34578.50	36207.64	32194392.00	45.88	8472.13	7705.00
10	3	4	9990.00	12768.00	152.15	0	Spot (Block10, Row4, Column3)	10016.90	9318.00	4132.67	0.03	0.41	1638.00	1824.68	1638.00	734.68	0.05	0.40	100.00	100.00	0.00	7680.00	8378.90	6370750.00	11.15	3404.33	3203.00
10	4	4	10285.00	12775.00	209.90	0	Spot (Block10, Row4, Column4)	1982.74	1972.00	214.72	0.00	0.11	1608.00	1649.83	1608.00	221.87	0.01	0.13	71.00	35.00	0.00	364.00	374.74	2482389.00	1.50	1784.88	1785.00
10	5	4	10588.00	12781.00	173.95	0	Spot (Block10, Row4, Column5)	2805.18	2449.00	1565.81	0.06	0.56	1684.00	1793.31	1684.00	464.95	0.03	0.26	79.00	37.00	0.00	765.00	1121.18	2370377.00	2.18	2008.76	2038.50
10	6	4	10892.00	12773.00	188.40	0	Spot (Block10, Row4, Column6)	39271.22	39621.00	13932.66	0.00	0.35	1907.00	2202.81	1907.00	1020.66	0.06	0.46	100.00	100.00	4.29	37714.00	37364.22	39349776.00	36.32	10214.55	8708.00
10	7	4	11182.00	12737.00	183.25	0	Spot (Block10, Row4, Column7)	2256.91	2193.00	518.04	0.01	0.23	1811.00	2128.48	1811.00	981.43	0.07	0.46	14.00	0.00	0.00	382.00	445.91	2121498.00	0.13	2094.42	2030.00
10	8	4	11490.00	12778.00	240.45	0	Spot (Block10, Row4, Column8)	2145.60	2039.50	414.54	0.02	0.19	1763.00	1869.43	1763.00	622.39	0.03	0.33	22.00	1.00	0.00	276.50	382.60	3570278.00	0.44	1996.67	1789.00
10	1	5	9393.00	13075.00	204.20	0	Spot (Block10, Row5, Column1)	3665.08	2964.00	1917.17	0.09	0.52	1702.00	2048.83	1702.00	1105.65	0.08	0.54	52.00	37.00	0.00	1262.00	1963.08	4350451.00	1.46	2323.00	1816.00
10	2	5	9688.00	13065.00	169.15	0	Spot (Block10, Row5, Column2)	62543.30	65535.00	8557.07	0.02	0.14	1791.00	2192.63	1791.00	1104.50	0.09	0.50	100.00	100.00	85.14	63744.00	60752.30	49659884.00	54.64	16487.32	15232.00
10	3	5	9987.00	13072.00	167.10	0	Spot (Block10, Row5, Column3)	56466.09	65535.00	14036.97	0.06	0.25	1714.00	1968.99	1714.00	874.90	0.06	0.44	100.00	100.00	60.82	63821.00	54752.09	44100432.00	62.29	12424.33	11285.50
10	4	5	10291.00	13067.00	171.15	0	Spot (Block10, Row5, Column4)	2461.68	2408.50	442.80	0.01	0.18	1645.00	1746.46	1645.00	561.27	0.03	0.32	64.00	24.00	0.00	763.50	816.68	2008730.00	1.27	1879.17	1921.00
10	5	5	10589.00	13071.00	147.00	0	Spot (Block10, Row5, Column5)	15146.19	13955.00	7173.72	0.04	0.47	1644.00	1689.55	1644.00	229.59	0.01	0.14	100.00	100.00	0.00	12311.00	13502.19	8951400.00	58.61	4455.86	4139.00
10	6	5	10890.00	13074.00	147.00	-50	Spot (Block10, Row5, Column6)	2446.11	2394.50	331.23	0.01	0.14	1767.00	2029.43	1767.00	907.56	0.06	0.45	27.00	0.00	0.00	627.50	679.11	1438313.00	0.46	2139.50	2083.00
10	7	5	11189.00	13076.00	222.35	0	Spot (Block10, Row5, Column7)	58145.82	65535.00	13174.21	0.05	0.23	1902.00	2311.45	1902.00	1153.56	0.08	0.50	100.00	100.00	67.75	63633.00	56243.82	82219152.00	48.40	14291.41	13505.50
10	8	5	11490.00	13075.00	147.35	0	Spot (Block10, Row5, Column8)	3102.86	2975.00	706.48	0.02	0.23	1772.00	1945.61	1772.00	795.06	0.04	0.41	75.00	34.00	0.00	1203.00	1330.86	1839994.00	1.46	2132.51	2105.50
10	1	6	9387.00	13370.00	228.45	0	Spot (Block10, Row6, Column1)	53969.05	65535.00	14745.11	0.08	0.27	1968.00	2653.93	1968.00	1689.47	0.13	0.64	100.00	100.00	51.73	63567.00	52001.05	80954344.00	30.37	13669.15	13269.50
10	2	6	9682.00	13365.00	224.40	0	Spot (Block10, Row6, Column2)	54936.15	65535.00	15353.83	0.08	0.28	1919.00	2497.39	1919.00	1572.54	0.11	0.63	100.00	100.00	58.71	63616.00	53017.15	79163840.00	33.35	14150.06	13382.50
10	3	6	9980.00	13373.00	155.00	0	Spot (Block10, Row6, Column3)	4099.70	3876.00	1180.48	0.02	0.29	1786.00	1993.78	1786.00	893.25	0.05	0.45	87.00	62.00	0.00	2090.00	2313.70	2701701.00	2.36	2312.96	2262.00
10	4	6	10290.00	13382.00	166.40	0	Spot (Block10, Row6, Column4)	2485.90	2424.00	368.45	0.01	0.15	1693.00	1714.49	1693.00	192.59	0.01	0.11	97.00	91.00	0.00	731.00	792.90	1916628.00	4.01	2025.49	1986.00
10	5	6	10589.00	13372.00	145.15	0	Spot (Block10, Row6, Column5)	8746.72	8599.00	3383.54	0.01	0.39	1668.00	1727.57	1668.00	294.04	0.02	0.17	100.00	100.00	0.00	6931.00	7078.72	5046857.00	23.87	3280.02	3021.50
10	6	6	10888.00	13361.00	187.15	0	Spot (Block10, Row6, Column6)	1925.01	1884.00	244.01	0.01	0.13	1693.00	1914.51	1693.00	942.55	0.05	0.49	0.00	0.00	0.00	191.00	232.01	1892280.00	0.01	1750.80	1734.00
10	7	6	11186.00	13378.00	158.95	0	Spot (Block10, Row6, Column7)	3531.21	3445.50	855.35	0.01	0.24	1773.00	1912.07	1773.00	705.95	0.03	0.37	91.00	60.00	0.00	1672.50	1758.21	2471847.00	2.29	2293.76	2286.00
10	8	6	11502.00	13381.00	171.50	0	Spot (Block10, Row6, Column8)	2388.62	2411.50	458.60	0.00	0.19	1697.00	1773.32	1697.00	404.35	0.02	0.23	72.00	37.00	0.00	714.50	691.62	1958667.00	1.52	1881.30	1847.00
10	1	7	9388.00	13664.00	167.70	0	Spot (Block10, Row7, Column1)	44453.35	44947.50	18765.49	0.00	0.42	1808.00	2214.49	1808.00	1207.02	0.09	0.55	100.00	100.00	29.18	43139.50	42645.35	34584928.00	34.99	9707.53	9462.50
10	2	7	9699.00	13658.00	237.60	0	Spot (Block10, Row7, Column2)	2102.89	2039.00	283.26	0.01	0.13	1799.00	2116.82	1799.00	1084.71	0.07	0.51	0.00	0.00	0.00	240.00	303.89	3417192.00	-0.01	1863.47	1831.00
10	3	7	9989.00	13635.00	232.10	0	Spot (Block10, Row7, Column3)	1938.92	1903.00	207.69	0.01	0.11	1731.00	1797.77	1731.00	415.80	0.02	0.23	17.00	0.00	0.00	172.00	207.92	3015019.00	0.34	1844.67	1850.50
10	4	7	10287.00	13669.00	194.35	0	Spot (Block10, Row7, Column4)	2025.79	1985.00	256.48	0.01	0.13	1700.00	1766.42	1700.00	342.37	0.02	0.19	41.00	6.00	0.00	285.00	325.79	2159496.00	0.76	1891.46	1879.00
10	5	7	10586.00	13673.00	147.00	-50	Spot (Block10, Row7, Column5)	2404.33	2373.00	214.01	0.01	0.09	1793.00	2074.63	1793.00	985.60	0.06	0.48	5.00	0.00	0.00	580.00	611.33	1425766.00	0.33	2219.12	2218.00
10	6	7	10883.00	13674.00	217.90	0	Spot (Block10, Row7, Column6)	54919.23	65535.00	15692.97	0.08	0.29	1994.00	2555.45	1994.00	1542.23	0.11	0.60	100.00	100.00	61.89	63541.00	52925.23	74361472.00	33.95	14496.92	13627.00
10	7	7	11185.00	13683.00	166.45	0	Spot (Block10, Row7, Column7)	2620.21	2548.00	502.72	0.01	0.19	1871.00	2092.68	1871.00	867.68	0.05	0.41	39.00	4.00	0.00	677.00	749.21	2014941.00	0.61	2044.89	1988.00
10	8	7	11484.00	13678.00	190.30	0	Spot (Block10, Row7, Column8)	52136.16	55843.50	12968.62	0.03	0.25	1725.00	1879.12	1725.00	609.70	0.04	0.32	100.00	100.00	25.00	54118.50	50411.16	53179128.00	82.43	12940.36	11581.50
10	1	8	9386.00	13983.00	176.50	0	Spot (Block10, Row8, Column1)	2602.74	2417.00	746.28	0.03	0.29	1752.00	1834.45	1752.00	498.72	0.02	0.27	68.00	29.00	0.00	665.00	850.74	2266984.00	1.54	1961.85	1918.00
10	2	8	9689.00	13966.00	206.25	0	Spot (Block10, Row8, Column2)	2169.25	2135.00	271.90	0.01	0.13	1700.00	1744.21	1700.00	198.57	0.01	0.11	84.00	55.00	0.00	435.00	469.25	2622624.00	2.14	1882.51	1842.50
10	3	8	9974.00	13967.00	166.65	0	Spot (Block10, Row8, Column3)	2413.15	2345.00	425.54	0.01	0.18	1688.00	1750.93	1688.00	346.30	0.02	0.20	79.00	46.00	0.00	657.00	725.15	1862948.00	1.91	1902.24	1880.50
10	4	8	10283.00	13972.00	168.10	0	Spot (Block10, Row8, Column4)	64109.79	65535.00	5353.92	0.01	0.08	1700.00	1802.03	1700.00	444.14	0.03	0.25	100.00	100.00	91.14	63835.00	62409.79	50647244.00	140.29	17817.32	16176.00
10	5	8	10585.00	13973.00	147.00	-50	Spot (Block10, Row8, Column5)	1914.76	1921.50	252.17	0.00	0.13	1757.00	2011.57	1757.00	980.51	0.06	0.49	0.00	0.00	0.00	164.50	157.76	1125879.00	-0.10	1925.00	1916.00
10	6	8	10886.00	13970.00	230.95	0	Spot (Block10, Row8, Column6)	56327.87	65535.00	14507.53	0.07	0.26	1992.00	2528.08	1992.00	1503.34	0.10	0.59	100.00	100.00	61.83	63543.00	54335.87	86182600.00	35.79	13784.82	13322.50
10	7	8	11198.00	13961.00	189.50	0	Spot (Block10, Row8, Column7)	2636.98	2506.00	541.20	0.02	0.21	1859.00	2088.71	1859.00	874.83	0.05	0.42	36.00	5.00	0.00	647.00	777.98	2671256.00	0.63	2104.75	2079.50
10	8	8	11470.00	13977.00	164.20	0	Spot (Block10, Row8, Column8)	63695.09	65535.00	6718.12	0.01	0.11	1812.00	1969.37	1812.00	618.44	0.04	0.31	100.00	100.00	90.64	63723.00	61883.09	47644396.00	99.81	17085.82	16096.50
11	1	1	13900.00	11893.00	163.80	0	Spot (Block11, Row1, Column1)	56063.47	65535.00	13317.66	0.07	0.24	1307.00	1391.18	1307.00	362.60	0.03	0.26	100.00	100.00	57.53	64228.00	54756.47	41711604.00	150.78	12041.50	11075.00
11	2	1	14194.00	11899.00	155.50	0	Spot (Block11, Row1, Column2)	2974.62	2926.00	800.81	0.01	0.27	1241.00	1456.15	1241.00	1929.29	0.07	1.32	40.00	1.00	0.00	1685.00	1733.62	1984072.00	0.79	1762.12	1621.00
11	3	1	14492.00	11908.00	185.15	0	Spot (Block11, Row1, Column3)	1419.69	1416.00	131.92	0.00	0.09	1206.00	1222.40	1206.00	101.87	0.01	0.08	74.00	52.00	0.00	210.00	213.69	1365740.00	1.94	1296.10	1283.00
11	4	1	14794.00	11899.00	152.80	0	Spot (Block11, Row1, Column4)	2557.67	2619.00	587.27	0.01	0.23	1222.00	1230.71	1222.00	96.56	0.00	0.08	100.00	100.00	0.00	1397.00	1335.67	1652255.00	13.74	1588.92	1585.00
11	5	1	15100.00	11903.00	183.40	0	Spot (Block11, Row1, Column5)	1650.45	1603.00	245.74	0.01	0.15	1223.00	1251.53	1223.00	183.23	0.01	0.15	84.00	51.00	0.00	380.00	427.45	1569581.00	2.18	1358.90	1336.50
11	6	1	15390.00	11904.00	162.20	0	Spot (Block11, Row1, Column6)	2269.92	2119.00	545.03	0.03	0.24	1210.00	1231.73	1210.00	107.71	0.01	0.09	100.00	99.00	0.00	909.00	1059.92	1652502.00	9.64	1491.16	1488.50
11	7	1	15698.00	11907.00	147.40	0	Spot (Block11, Row1, Column7)	3381.81	3244.00	1061.14	0.02	0.31	1214.00	1238.85	1214.00	106.52	0.01	0.09	100.00	100.00	0.00	2030.00	2167.81	2008797.00	20.12	1915.23	1755.00
11	8	1	16000.00	11902.00	166.75	0	Spot (Block11, Row1, Column8)	2055.38	2034.00	346.53	0.00	0.17	1284.00	1288.44	1284.00	111.88	0.00	0.09	100.00	99.00	0.00	750.00	771.38	1586750.00	6.85	1522.35	1485.50
11	1	2	13895.00	12192.00	147.00	-50	Spot (Block11, Row2, Column1)	1436.03	1412.00	174.35	0.01	0.12	1273.00	1326.42	1273.00	274.97	0.02	0.21	23.00	2.00	0.00	139.00	163.03	845823.00	0.40	1442.47	1356.50
11	2	2	14191.00	12191.00	154.70	0	Spot (Block11, Row2, Column2)	1621.15	1570.00	200.62	0.01	0.12	1229.00	1260.74	1229.00	132.93	0.01	0.11	94.00	68.00	0.00	341.00	392.15	1068336.00	2.71	1403.11	1383.00
11	3	2	14504.00	12205.00	198.85	0	Spot (Block11, Row2, Column3)	1501.44	1497.50	146.46	0.00	0.10	1223.00	1242.81	1223.00	104.50	0.01	0.08	88.00	66.00	0.00	274.50	278.44	1675611.00	2.48	1378.13	1360.50
11	4	2	14796.00	12204.00	182.75	0	Spot (Block11, Row2, Column4)	1543.36	1528.00	174.01	0.00	0.11	1253.00	1271.90	1253.00	160.59	0.01	0.13	75.00	41.00	0.00	275.00	290.36	1446127.00	1.69	1373.25	1323.50
11	5	2	15094.00	12201.00	192.45	0	Spot (Block11, Row2, Column5)	24119.08	24056.00	7931.30	0.00	0.33	1252.00	1323.63	1252.00	315.65	0.02	0.24	100.00	100.00	0.00	22804.00	22867.08	25300904.00	72.22	6270.47	5712.00
11	6	2	15388.00	12163.00	197.60	0	Spot (Block11, Row2, Column6)	1472.57	1444.00	226.06	0.01	0.15	1238.00	1439.21	1238.00	737.96	0.07	0.51	1.00	0.00	0.00	206.00	234.57	1638969.00	0.05	1334.09	1270.50
11	7	2	15700.00	12207.00	187.20	0	Spot (Block11, Row2, Column7)	1445.77	1428.00	119.88	0.01	0.08	1238.00	1279.80	1238.00	240.40	0.01	0.19	40.00	1.00	0.00	190.00	207.77	1428416.00	0.69	1320.36	1298.00
11	8	2	16015.00	12200.00	169.25	0	Spot (Block11, Row2, Column8)	1362.28	1329.00	120.52	0.01	0.09	1272.00	1317.93	1272.00	378.14	0.02	0.29	3.00	0.00	0.00	57.00	90.28	1080286.00	0.12	1315.88	1309.00
11	1	3	13898.00	12491.00	151.75	0	Spot (Block11, Row3, Column1)	3369.17	3266.00	870.56	0.01	0.26	1214.00	1240.27	1214.00	114.30	0.01	0.09	100.00	100.00	0.00	2052.00	2155.17	2119210.00	18.63	1824.95	1743.50
11	2	3	14210.00	12518.00	208.95	0	Spot (Block11, Row3, Column2)	1497.77	1463.00	221.91	0.01	0.15	1242.00	1349.02	1242.00	497.42	0.04	0.37	10.00	2.00	0.00	221.00	255.77	1854236.00	0.30	1324.49	1286.50
11	3	3	14486.00	12497.00	146.65	0	Spot (Block11, Row3, Column3)	2227.83	2149.50	466.90	0.02	0.21	1241.00	1267.33	1241.00	126.96	0.01	0.10	99.00	99.00	0.00	908.50	986.83	1314420.00	7.57	1566.00	1544.00
11	4	3	14789.00	12501.00	156.20	0	Spot (Block11, Row3, Column4)	2751.97	2725.00	746.55	0.00	0.27	1239.00	1253.81	1239.00	100.91	0.01	0.08	100.00	100.00	0.00	1486.00	1512.97	1852079.00	14.85	1650.66	1619.00
11	5	3	15087.00	12494.00	161.25	0	Spot (Block11, Row3, Column5)	2045.57	1888.50	900.30	0.03	0.44	1248.00	1460.41	1248.00	787.23	0.07	0.54	38.00	3.00	0.00	640.50	797.57	1464629.00	0.74	1516.85	1464.00
11	6	3	15396.00	12504.00	228.35	0	Spot (Block11, Row3, Column6)	57849.62	65535.00	13369.19	0.05	0.23	1319.00	1919.58	1319.00	1303.36	0.16	0.68	100.00	100.00	66.02	64216.00	56530.62	86659720.00	42.91	13180.67	12979.00
11	7	3	15695.00	12504.00	147.00	-50	Spot (Block11, Row3, Column7)	1506.98	1481.00	143.13	0.01	0.09	1281.00	1566.66	1281.00	957.11	0.09	0.61	0.00	0.00	0.00	200.00	225.98	886107.00	-0.06	1410.67	1389.00
11	8	3	15994.00	12509.00	178.60	0	Spot (Block11, Row3, Column8)	61472.97	65535.00	10336.47	0.03	0.17	1288.00	1407.19	1288.00	604.66	0.04	0.43	100.00	100.00	82.81	64247.00	60184.97	54711520.00	99.34	14946.17	13389.00
11	1	4	13895.00	12791.00	158.75	0	Spot (Block11, Row4, Column1)	2898.57	2699.00	917.97	0.03	0.32	1279.00	1360.17	1279.00	486.09	0.03	0.36	97.00	70.00	0.00	1420.00	1619.57	2017406.00	3.16	1644.26	1617.00
11	2	4	14191.00	12795.00	181.80	0	Spot (Block11, Row4, Column2)	33521.54	31473.50	17757.36	0.03	0.53	1335.00	1571.41	1335.00	791.50	0.07	0.50	100.00	100.00	5.39	30138.50	32186.54	31108036.00	40.37	7176.92	7194.50
11	3	4	14488.00	12801.00	151.25	0	Spot (Block11, Row4, Column3)	8254.26	7945.00	3269.24	0.02	0.40	1285.00	1468.34	1285.00	704.06	0.06	0.48	100.00	100.00	0.00	6660.00	6969.26	5183675.00	9.64	2904.94	2744.00
11	4	4	14788.00	12796.00	196.40	0	Spot (Block11, Row4, Column4)	1499.99	1513.00	140.73	0.00	0.09	1223.00	1244.33	1223.00	112.18	0.01	0.09	84.00	67.00	0.00	290.00	276.99	1636489.00	2.28	1345.13	1328.00
11	5	4	15082.00	12811.00	178.20	0	Spot (Block11, Row4, Column5)	1932.57	1692.00	1132.46	0.06	0.59	1222.00	1263.01	1222.00	222.72	0.01	0.18	86.00	53.00	0.00	470.00	710.57	1721921.00	3.01	1391.47	1359.00
11	6	4	15393.00	12800.00	192.30	0	Spot (Block11, Row4, Column6)	33168.46	32837.00	12319.59	0.00	0.37	1286.00	1597.55	1286.00	990.12	0.09	0.62	100.00	100.00	0.38	31551.00	31882.46	34694200.00	31.89	7508.71	6718.50
11	7	4	15693.00	12804.00	147.00	-50	Spot (Block11, Row4, Column7)	1796.60	1786.50	243.86	0.00	0.14	1297.00	1544.43	1297.00	779.06	0.08	0.50	12.00	0.00	0.00	489.50	499.60	1056400.00	0.32	1514.59	1473.50
11	8	4	15987.00	12810.00	164.55	0	Spot (Block11, Row4, Column8)	1938.30	1897.00	304.83	0.01	0.16	1281.00	1384.47	1281.00	487.96	0.03	0.35	66.00	15.00	0.00	616.00	657.30	1455662.00	1.13	1481.63	1450.00
11	1	5	13895.00	13106.00	174.75	0	Spot (Block11, Row5, Column1)	4110.57	3810.00	1898.56	0.03	0.46	1322.00	1669.23	1322.00	1055.80	0.10	0.63	75.00	56.00	0.00	2488.00	2788.57	3514538.00	2.31	1932.82	1568.00
11	2	5	14190.00	13093.00	176.30	0	Spot (Block11, Row5, Column2)	62236.18	65535.00	9229.82	0.02	0.15	1423.00	1844.28	1423.00	1092.26	0.11	0.59	100.00	100.00	85.73	64112.00	60813.18	54083808.00	55.29	14761.68	14266.00
11	3	5	14489.00	13094.00	174.45	0	Spot (Block11, Row5, Column3)	53490.25	65535.00	16595.76	0.09	0.31	1323.00	1587.41	1323.00	886.29	0.08	0.56	100.00	100.00	56.14	64212.00	52167.25	45734600.00	58.56	10313.92	9761.00
11	4	5	14796.00	13096.00	168.25	0	Spot (Block11, Row5, Column4)	1955.27	1909.00	365.93	0.01	0.19	1227.00	1334.15	1227.00	552.42	0.04	0.41	64.00	18.00	0.00	682.00	728.27	1550526.00	1.12	1427.75	1407.00
11	5	5	15093.00	13099.00	148.85	0	Spot (Block11, Row5, Column5)	11906.62	11244.50	5403.80	0.02	0.45	1215.00	1236.73	1215.00	144.48	0.01	0.12	100.00	100.00	0.00	10029.50	10691.62	7215412.00	73.85	3494.56	3136.00
11	6	5	15366.00	13089.00	170.65	0	Spot (Block11, Row5, Column6)	1560.87	1544.00	190.59	0.00	0.12	1256.00	1396.08	1256.00	580.57	0.05	0.42	11.00	0.00	0.00	288.00	304.87	1268987.00	0.28	1395.55	1315.00
11	7	5	15691.00	13103.00	219.20	0	Spot (Block11, Row5, Column7)	55853.00	65535.00	14777.32	0.07	0.26	1379.00	1726.20	1379.00	968.54	0.10	0.56	100.00	100.00	61.52	64156.00	54474.00	77078000.00	55.89	12724.21	11996.00
11	8	5	16005.00	13104.00	158.40	0	Spot (Block11, Row5, Column8)	1995.15	1947.00	427.59	0.01	0.21	1279.00	1433.37	1279.00	648.63	0.05	0.45	51.00	10.00	0.00	668.00	716.15	1370670.00	0.87	1575.46	1496.50
11	1	6	13888.00	13397.00	228.20	0	Spot (Block11, Row6, Column1)	55083.34	65535.00	14787.10	0.08	0.27	1493.00	2111.66	1493.00	1479.24	0.15	0.70	100.00	100.00	56.94	64042.00	53590.34	82515680.00	35.81	12894.11	12214.50
11	2	6	14187.00	13393.00	222.60	0	Spot (Block11, Row6, Column2)	53816.04	65535.00	16044.12	0.09	0.30	1491.00	2023.20	1491.00	1355.17	0.13	0.67	100.00	100.00	55.99	64044.00	52325.04	76311936.00	38.22	12786.54	12367.00
11	3	6	14486.00	13400.00	159.95	0	Spot (Block11, Row6, Column3)	3381.89	3279.00	1092.59	0.01	0.32	1331.00	1590.36	1331.00	932.93	0.08	0.59	83.00	52.00	0.00	1948.00	2050.89	2384230.00	1.92	1881.17	1739.00
11	4	6	14789.00	13401.00	160.30	0	Spot (Block11, Row6, Column4)	1782.45	1752.50	256.39	0.01	0.14	1257.00	1272.57	1257.00	111.68	0.01	0.09	99.00	94.00	0.00	495.50	525.45	1258410.00	4.57	1442.26	1425.00
11	5	6	15090.00	13404.00	148.70	0	Spot (Block11, Row6, Column5)	8956.31	7972.00	5073.89	0.05	0.57	1233.00	1288.14	1233.00	250.66	0.02	0.19	100.00	100.00	0.00	6739.00	7723.31	5391699.00	30.59	3072.13	2645.00
11	6	6	15399.00	13398.00	182.00	0	Spot (Block11, Row6, Column6)	1427.29	1406.00	107.39	0.01	0.08	1271.00	1419.73	1271.00	680.33	0.05	0.48	0.00	0.00	0.00	135.00	156.29	1323095.00	0.01	1315.41	1295.00
11	7	6	15696.00	13409.00	163.55	0	Spot (Block11, Row6, Column7)	2300.78	2278.00	440.40	0.00	0.19	1330.00	1492.57	1330.00	666.52	0.05	0.45	73.00	23.00	0.00	948.00	970.78	1707176.00	1.21	1606.64	1594.00
11	8	6	16001.00	13410.00	155.90	0	Spot (Block11, Row6, Column8)	1647.61	1625.00	208.44	0.01	0.13	1297.00	1346.71	1297.00	262.43	0.02	0.19	59.00	24.00	0.00	328.00	350.61	1095658.00	1.15	1425.96	1399.00
11	1	7	13885.00	13693.00	177.85	0	Spot (Block11, Row7, Column1)	41839.79	40431.00	19968.97	0.01	0.48	1380.00	1725.29	1380.00	1069.42	0.10	0.62	100.00	100.00	27.73	39051.00	40459.79	37112136.00	37.51	8356.70	8284.00
11	2	7	14200.00	13706.00	213.00	0	Spot (Block11, Row7, Column2)	1552.33	1516.50	162.45	0.01	0.10	1397.00	1639.17	1397.00	899.12	0.07	0.55	0.00	0.00	0.00	119.50	155.33	2008709.00	-0.10	1424.53	1389.00
11	3	7	14510.00	13677.00	275.25	0	Spot (Block11, Row7, Column3)	1430.17	1414.00	116.38	0.00	0.08	1317.00	1376.17	1317.00	287.32	0.02	0.21	7.00	0.00	0.00	97.00	113.17	3154949.00	0.19	1374.04	1359.50
11	4	7	14796.00	13700.00	179.55	0	Spot (Block11, Row7, Column4)	1505.84	1488.00	112.09	0.01	0.07	1312.00	1391.25	1312.00	386.44	0.03	0.28	5.00	0.00	0.00	176.00	193.84	1361283.00	0.30	1409.68	1398.00
11	5	7	15087.00	13701.00	147.00	-50	Spot (Block11, Row7, Column5)	1722.81	1684.50	205.65	0.01	0.12	1324.00	1533.92	1324.00	756.05	0.06	0.49	5.00	0.00	0.00	360.50	398.81	1016455.00	0.25	1607.38	1606.50
11	6	7	15384.00	13703.00	216.60	0	Spot (Block11, Row7, Column6)	52706.61	65535.00	17105.90	0.09	0.32	1467.00	1992.99	1467.00	1352.98	0.13	0.68	100.00	100.00	58.42	64068.00	51239.61	70733040.00	37.48	13084.89	12622.00
11	7	7	15673.00	13696.00	160.05	0	Spot (Block11, Row7, Column7)	2124.95	2081.00	398.02	0.01	0.19	1409.00	1679.83	1409.00	897.62	0.08	0.53	32.00	0.00	0.00	672.00	715.95	1506590.00	0.50	1606.19	1586.00
11	8	7	15993.00	13708.00	193.15	0	Spot (Block11, Row7, Column8)	48801.86	52005.50	13107.71	0.03	0.27	1365.00	1502.20	1365.00	529.14	0.04	0.35	100.00	100.00	13.07	50640.50	47436.86	51144508.00	89.39	12179.48	10859.00
11	1	8	13890.00	13996.00	169.45	0	Spot (Block11, Row8, Column1)	1993.50	1860.00	580.39	0.03	0.29	1342.00	1429.61	1342.00	504.57	0.03	0.35	51.00	15.00	0.00	518.00	651.50	1594802.00	1.12	1558.26	1544.00
11	2	8	14190.00	13992.00	191.00	0	Spot (Block11, Row8, Column2)	1624.10	1597.00	170.60	0.01	0.11	1326.00	1352.80	1326.00	129.03	0.01	0.10	85.00	54.00	0.00	271.00	298.10	1671199.00	2.10	1440.70	1419.00
11	3	8	14473.00	13989.00	150.50	0	Spot (Block11, Row8, Column3)	1850.82	1840.50	272.65	0.00	0.15	1319.00	1391.71	1319.00	339.47	0.02	0.24	71.00	34.00	0.00	521.50	531.82	1140104.00	1.35	1570.59	1544.00
11	4	8	14785.00	14001.00	175.85	0	Spot (Block11, Row8, Column4)	63896.51	65535.00	6254.83	0.01	0.10	1381.00	1481.39	1381.00	475.15	0.03	0.32	100.00	100.00	90.96	64154.00	62515.51	55143276.00	131.36	16908.92	15360.00
11	5	8	15068.00	13993.00	197.45	0	Spot (Block11, Row8, Column5)	1568.41	1559.00	171.71	0.00	0.11	1371.00	1564.96	1371.00	790.06	0.06	0.50	0.00	0.00	0.00	188.00	197.41	1729957.00	0.00	1462.62	1471.00
11	6	8	15388.00	14000.00	229.90	0	Spot (Block11, Row8, Column6)	57005.04	65535.00	14454.03	0.06	0.25	1507.00	2051.62	1507.00	1438.22	0.13	0.70	100.00	100.00	65.77	64028.00	55498.04	86762648.00	38.21	12604.87	12249.50
11	7	8	15692.00	14000.00	148.85	0	Spot (Block11, Row8, Column7)	2356.77	2352.00	399.19	0.00	0.17	1442.00	1691.94	1442.00	892.33	0.07	0.53	50.00	0.00	0.00	910.00	914.77	1428204.00	0.75	1837.61	1777.00
11	8	8	15974.00	14004.00	166.25	0	Spot (Block11, Row8, Column8)	63716.29	65535.00	6431.07	0.01	0.10	1443.00	1583.56	1443.00	545.53	0.04	0.34	100.00	100.00	90.07	64092.00	62273.29	48743448.00	113.89	17400.87	14890.00
12	1	1	18400.00	11919.00	163.15	0	Spot (Block12, Row1, Column1)	59715.03	65535.00	10252.14	0.04	0.17	1787.00	1947.16	1787.00	1203.42	0.04	0.62	100.00	100.00	67.75	63748.00	57928.03	44070108.00	48.00	14267.79	12799.00
12	2	1	18698.00	11922.00	156.50	0	Spot (Block12, Row1, Column2)	17544.05	16433.50	8238.58	0.03	0.47	1723.00	1816.91	1723.00	450.27	0.02	0.25	100.00	100.00	0.00	14710.50	15821.05	11789602.00	34.93	5156.84	4459.00
12	3	1	19000.00	11926.00	153.10	0	Spot (Block12, Row1, Column3)	8940.22	8190.00	4366.30	0.04	0.49	1736.00	1780.24	1736.00	336.83	0.01	0.19	100.00	100.00	0.00	6454.00	7204.22	5766444.00	21.26	3198.23	3025.00
12	4	1	19293.00	11928.00	151.80	0	Spot (Block12, Row1, Column4)	13357.82	12850.00	5896.86	0.02	0.44	1768.00	1827.27	1768.00	516.46	0.01	0.28	100.00	100.00	0.00	11082.00	11589.82	8455502.00	22.33	4476.43	4193.00
12	5	1	19598.00	11927.00	154.80	0	Spot (Block12, Row1, Column5)	14764.01	13412.00	8596.77	0.04	0.58	1786.00	1843.32	1786.00	333.35	0.01	0.18	100.00	100.00	0.00	11626.00	12978.01	9714717.00	38.76	4144.23	3875.00
12	6	1	19893.00	11928.00	150.75	0	Spot (Block12, Row1, Column6)	31104.43	28164.00	15982.05	0.04	0.51	1789.00	1854.40	1789.00	349.14	0.02	0.19	100.00	100.00	2.25	26375.00	29315.43	19315868.00	83.78	8595.24	7094.50
12	7	1	20190.00	11934.00	155.35	0	Spot (Block12, Row1, Column7)	49112.23	56118.00	17957.05	0.06	0.37	1803.00	1885.44	1803.00	680.73	0.02	0.36	100.00	100.00	42.58	54315.00	47309.23	32758104.00	69.38	11121.48	9528.00
12	8	1	20501.00	11934.00	163.60	0	Spot (Block12, Row1, Column8)	4167.66	3793.50	1301.01	0.04	0.31	1808.00	1858.61	1808.00	615.18	0.01	0.33	99.00	73.00	0.00	1985.50	2359.66	3092401.00	3.75	2379.75	2365.00
12	1	2	18395.00	12220.00	147.00	-50	Spot (Block12, Row2, Column1)	2324.17	1941.00	3207.81	0.08	1.38	1744.00	1837.19	1744.00	857.40	0.02	0.47	5.00	3.00	0.17	197.00	580.17	1368936.00	0.57	4375.65	1972.50
12	2	2	18697.00	12224.00	136.90	0	Spot (Block12, Row2, Column2)	12978.52	13001.00	4194.68	0.00	0.32	1724.00	1815.65	1724.00	866.99	0.02	0.48	100.00	100.00	0.00	11277.00	11254.52	6567131.00	12.88	4389.32	4356.00
12	3	2	18996.00	12227.00	173.30	0	Spot (Block12, Row2, Column3)	2500.87	2398.50	427.60	0.02	0.17	1764.00	1816.15	1764.00	267.52	0.01	0.15	89.00	60.00	0.00	634.50	736.87	2080726.00	2.56	1961.91	1952.50
12	4	2	19298.00	12232.00	170.70	0	Spot (Block12, Row2, Column4)	9467.36	9402.00	2927.23	0.00	0.31	1801.00	1897.96	1801.00	387.24	0.02	0.20	100.00	100.00	0.00	7601.00	7666.36	7696960.00	19.55	3616.62	3604.50
12	5	2	19599.00	12229.00	188.10	0	Spot (Block12, Row2, Column5)	49281.71	51172.50	14432.37	0.02	0.29	1880.00	2038.79	1880.00	594.07	0.04	0.29	100.00	100.00	27.26	49292.50	47401.71	48986304.00	79.52	12805.31	12316.00
12	6	2	19885.00	12224.00	177.45	0	Spot (Block12, Row2, Column6)	7187.58	6314.00	5717.39	0.06	0.80	1899.00	2226.03	1899.00	1032.76	0.07	0.46	88.00	77.00	0.34	4415.00	5288.58	6325074.00	4.80	4111.61	2564.50
12	7	2	20199.00	12236.00	158.65	0	Spot (Block12, Row2, Column7)	5220.81	4755.00	1733.72	0.04	0.33	1861.00	1994.51	1861.00	831.46	0.03	0.42	100.00	80.00	0.00	2894.00	3359.81	3612802.00	3.88	2738.96	2620.00
12	8	2	20476.00	12237.00	189.80	0	Spot (Block12, Row2, Column8)	1940.19	1907.00	130.54	0.01	0.07	1823.00	1908.62	1823.00	734.27	0.02	0.38	0.00	0.00	0.00	84.00	117.19	1975114.00	0.04	1889.06	1867.00
12	1	3	18397.00	12519.00	154.20	0	Spot (Block12, Row3, Column1)	27725.19	25919.50	13460.87	0.03	0.49	1724.00	1777.29	1724.00	262.98	0.01	0.15	100.00	100.00	0.00	24195.50	26001.19	18021366.00	98.67	7298.90	6468.00
12	2	3	18702.00	12524.00	164.75	0	Spot (Block12, Row3, Column2)	3233.84	3254.00	792.61	0.00	0.25	1777.00	1887.16	1777.00	563.17	0.03	0.30	89.00	62.00	0.00	1477.00	1456.84	2444782.00	2.39	2114.45	2120.00
12	3	3	18979.00	12522.00	149.70	0	Spot (Block12, Row3, Column3)	17524.05	13079.00	14555.70	0.13	0.83	1800.00	1888.46	1800.00	459.10	0.02	0.24	100.00	99.00	5.19	11279.00	15724.05	10812342.00	34.06	5392.65	3819.00
12	4	3	19297.00	12529.00	153.25	0	Spot (Block12, Row3, Column4)	42529.78	42011.00	18963.69	0.01	0.45	1817.00	1913.69	1817.00	374.37	0.02	0.20	100.00	100.00	23.83	40194.00	40712.78	27304268.00	108.49	10180.48	9021.00
12	5	3	19607.00	12529.00	145.75	0	Spot (Block12, Row3, Column5)	15105.04	9512.50	15943.49	0.20	1.06	1888.00	2211.96	1888.00	1060.20	0.07	0.48	99.00	99.00	6.38	7624.50	13217.04	8760924.00	12.16	5077.47	4123.00
12	6	3	19898.00	12530.00	232.10	0	Spot (Block12, Row3, Column6)	59257.65	65535.00	12628.69	0.04	0.21	2089.00	2802.85	2089.00	1553.00	0.13	0.55	100.00	100.00	73.01	63446.00	57168.65	91791224.00	36.35	14307.70	13485.00
12	7	3	20200.00	12534.00	153.55	0	Spot (Block12, Row3, Column7)	12964.52	11993.00	6791.00	0.03	0.52	1904.00	2265.16	1904.00	1099.69	0.08	0.49	100.00	93.00	0.00	10089.00	11060.52	8426939.00	9.73	4133.15	4005.50
12	8	3	20494.00	12533.00	165.70	0	Spot (Block12, Row3, Column8)	59623.40	65535.00	11256.83	0.04	0.19	1845.00	1952.01	1845.00	549.55	0.02	0.28	100.00	100.00	67.71	63690.00	57778.40	45612340.00	104.94	14591.14	13309.00
12	1	4	18393.00	12816.00	154.85	0	Spot (Block12, Row4, Column1)	40808.13	41178.00	19448.00	0.00	0.48	1753.00	1877.42	1753.00	537.75	0.03	0.29	100.00	100.00	23.03	39425.00	39055.13	26933520.00	72.40	9600.12	8167.50
12	2	4	18692.00	12826.00	181.25	0	Spot (Block12, Row4, Column2)	33600.22	31502.50	17042.24	0.03	0.51	1850.00	2072.43	1850.00	792.70	0.05	0.38	100.00	100.00	4.66	29652.50	31750.22	30979440.00	39.77	7973.37	7991.50
12	3	4	18994.00	12826.00	161.70	0	Spot (Block12, Row4, Column3)	63694.66	65535.00	5984.67	0.01	0.09	1876.00	2088.15	1876.00	825.17	0.05	0.40	100.00	100.00	85.81	63659.00	61818.66	45796900.00	74.66	17612.40	15284.00
12	4	4	19285.00	12833.00	156.45	0	Spot (Block12, Row4, Column4)	2643.97	2627.00	284.67	0.00	0.11	1830.50	1914.20	1830.50	378.36	0.02	0.20	93.00	56.00	0.00	796.50	813.47	1784683.00	1.93	2226.38	2214.00
12	5	4	19579.00	12829.00	142.30	0	Spot (Block12, Row4, Column5)	12712.35	7419.50	13941.00	0.23	1.10	1861.00	1951.92	1861.00	461.50	0.02	0.24	100.00	99.00	3.26	5558.50	10851.35	7017216.00	23.32	4102.53	3265.00
12	6	4	19896.00	12831.00	196.10	0	Spot (Block12, Row4, Column6)	54848.23	59998.50	12117.52	0.04	0.22	1986.50	2317.20	1986.50	1036.39	0.07	0.45	100.00	100.00	37.78	58012.00	52861.73	59675292.00	50.69	14617.29	13530.00
12	7	4	20187.00	12832.00	149.95	0	Spot (Block12, Row4, Column7)	10467.54	9607.00	5514.53	0.04	0.53	1990.00	2259.31	1990.00	872.98	0.06	0.39	100.00	93.00	0.00	7617.00	8477.54	6416601.00	9.40	3840.48	3450.00
12	8	4	20493.00	12842.00	158.05	0	Spot (Block12, Row4, Column8)	4669.25	4520.00	1460.96	0.01	0.31	1882.00	1967.96	1882.00	427.59	0.02	0.22	100.00	94.00	0.00	2638.00	2787.25	3235789.00	6.32	2578.07	2510.50
12	1	5	18394.00	13125.00	152.95	0	Spot (Block12, Row5, Column1)	34938.68	31746.00	18851.19	0.04	0.54	1859.00	2195.79	1859.00	1034.16	0.07	0.47	100.00	100.00	10.32	29887.00	33079.68	22675264.00	31.66	7351.80	6357.50
12	2	5	18691.00	13120.00	166.70	0	Spot (Block12, Row5, Column2)	61013.00	65535.00	9747.21	0.03	0.16	1931.00	2357.59	1931.00	1181.78	0.09	0.50	100.00	100.00	73.09	63604.00	59082.00	47163508.00	49.63	15595.58	14306.00
12	3	5	18992.00	13123.00	172.10	0	Spot (Block12, Row5, Column3)	56485.43	65535.00	14440.74	0.06	0.26	1896.00	2176.92	1896.00	953.31	0.06	0.44	100.00	100.00	62.62	63639.00	54589.43	46544444.00	56.97	12499.40	12094.00
12	4	5	19291.00	13124.00	152.15	0	Spot (Block12, Row5, Column4)	17062.66	15680.00	8979.60	0.04	0.53	1871.00	2003.31	1871.00	660.73	0.03	0.33	100.00	100.00	0.00	13809.00	15191.66	10800665.00	22.79	4873.39	4550.50
12	5	5	19594.00	13128.00	159.40	0	Spot (Block12, Row5, Column5)	62579.11	65535.00	7109.37	0.02	0.11	1878.00	1977.22	1878.00	485.39	0.02	0.25	100.00	100.00	80.06	63657.00	60701.11	43618044.00	124.85	17748.05	15728.00
12	6	5	19891.00	13130.00	152.80	0	Spot (Block12, Row5, Column6)	8528.90	8233.00	3012.16	0.02	0.35	1913.00	2113.28	1913.00	761.65	0.04	0.36	100.00	100.00	0.00	6320.00	6615.90	5467022.00	8.42	3513.75	3394.00
12	7	5	20196.00	13129.00	210.60	0	Spot (Block12, Row5, Column7)	54981.83	65535.00	15081.01	0.08	0.27	2062.00	2366.63	2062.00	988.11	0.06	0.42	100.00	100.00	61.03	63473.00	52919.83	69552800.00	53.25	14462.91	14035.00
12	8	5	20496.00	13131.00	151.25	0	Spot (Block12, Row5, Column8)	20730.65	18481.00	12252.21	0.05	0.59	1905.00	2076.94	1905.00	705.77	0.04	0.34	100.00	100.00	0.00	16576.00	18825.65	12998118.00	26.43	5499.93	4865.00
12	1	6	18390.00	13423.00	229.05	0	Spot (Block12, Row6, Column1)	57141.57	65535.00	13704.29	0.06	0.24	1978.00	2668.88	1978.00	1629.18	0.13	0.61	100.00	100.00	62.82	63557.00	55163.57	86227568.00	33.44	13839.07	13044.00
12	2	6	18685.00	13422.00	215.90	0	Spot (Block12, Row6, Column2)	50957.57	63525.00	17204.97	0.10	0.34	1973.00	2561.22	1973.00	1495.56	0.11	0.58	100.00	100.00	47.56	61552.00	48984.57	67927072.00	32.36	13315.98	12185.00
12	3	6	18979.00	13426.00	153.80	0	Spot (Block12, Row6, Column3)	46009.45	50091.00	19076.43	0.04	0.41	1870.00	2120.74	1870.00	925.54	0.05	0.44	100.00	100.00	35.29	48221.00	44139.45	29860332.00	47.42	10154.88	8556.00
12	4	6	19295.00	13427.00	153.75	0	Spot (Block12, Row6, Column4)	5590.35	5230.50	1989.24	0.03	0.36	1817.00	1880.14	1817.00	302.18	0.01	0.16	100.00	100.00	0.00	3413.50	3773.35	3600183.00	12.28	2810.35	2660.00
12	5	6	19589.00	13429.00	156.85	0	Spot (Block12, Row6, Column5)	60683.30	65535.00	9545.34	0.03	0.16	1887.00	1984.96	1887.00	468.41	0.02	0.24	100.00	100.00	73.29	63648.00	58796.30	40900912.00	125.32	15993.44	14819.50
12	6	6	19891.00	13431.00	166.25	0	Spot (Block12, Row6, Column6)	3440.29	3194.00	1004.28	0.03	0.29	1923.00	2093.76	1923.00	758.74	0.04	0.36	71.00	40.00	0.00	1271.00	1517.29	2624944.00	1.77	2253.10	2231.50
12	7	6	20191.00	13431.00	154.25	0	Spot (Block12, Row6, Column7)	23187.56	21407.00	12442.92	0.03	0.54	1985.00	2148.01	1985.00	732.65	0.03	0.34	100.00	100.00	0.00	19422.00	21202.56	15164663.00	28.72	6093.30	5531.00
12	8	6	20495.00	13437.00	152.65	0	Spot (Block12, Row6, Column8)	27952.40	24714.00	15960.42	0.05	0.57	1909.00	2002.58	1909.00	428.79	0.02	0.21	100.00	100.00	0.78	22805.00	26043.40	17833636.00	60.52	7099.93	6189.00
12	1	7	18386.00	13718.00	173.20	0	Spot (Block12, Row7, Column1)	43112.85	43656.00	19124.68	0.01	0.44	1813.00	2185.41	1813.00	1152.38	0.08	0.53	100.00	100.00	27.07	41843.00	41299.85	35999448.00	35.52	9296.63	9145.00
12	2	7	18692.00	13723.00	180.50	0	Spot (Block12, Row7, Column2)	2387.95	2320.50	403.47	0.01	0.17	1887.00	2148.85	1887.00	969.06	0.06	0.45	14.00	0.00	0.00	433.50	500.95	2182583.00	0.25	2015.68	1989.00
12	3	7	18990.00	13714.00	199.85	0	Spot (Block12, Row7, Column3)	2025.61	2008.00	168.56	0.00	0.08	1801.00	1855.08	1801.00	273.54	0.01	0.15	38.00	2.00	0.00	207.00	224.61	2290966.00	0.62	1900.74	1911.00
12	4	7	19286.00	13728.00	193.90	0	Spot (Block12, Row7, Column4)	2242.83	2208.00	271.26	0.01	0.12	1801.00	1868.46	1801.00	350.32	0.02	0.19	58.00	19.00	0.00	407.00	441.83	2375152.00	1.07	1976.00	1942.00
12	5	7	19594.00	13727.00	191.75	0	Spot (Block12, Row7, Column5)	7360.44	7032.00	2788.69	0.02	0.38	1883.00	2143.90	1883.00	982.54	0.06	0.46	100.00	90.00	0.00	5149.00	5477.44	7640133.00	5.31	3323.87	3132.00
12	6	7	19890.00	13728.00	206.30	0	Spot (Block12, Row7, Column6)	52074.19	65535.00	18114.85	0.10	0.35	2065.00	2644.68	2065.00	1563.37	0.11	0.59	100.00	100.00	58.30	63470.00	50009.19	63062548.00	31.62	14257.80	13954.00
12	7	7	20173.00	13732.00	154.10	0	Spot (Block12, Row7, Column7)	34860.92	32906.00	15835.79	0.03	0.45	1993.00	2289.95	1993.00	1037.18	0.06	0.45	100.00	100.00	5.53	30913.00	32867.92	22694504.00	31.40	8869.88	8100.00
12	8	7	20499.00	13740.00	198.75	0	Spot (Block12, Row7, Column8)	61717.75	65535.00	8728.73	0.03	0.14	1911.00	2091.15	1911.00	666.99	0.04	0.32	100.00	100.00	74.75	63624.00	59806.75	68692648.00	89.40	17947.81	16081.50
12	1	8	18380.00	14023.00	153.85	0	Spot (Block12, Row8, Column1)	2972.91	2818.00	808.10	0.02	0.27	1736.00	1843.85	1736.00	558.27	0.03	0.30	88.00	47.00	0.00	1082.00	1236.91	1935362.00	2.02	2083.05	2028.00
12	2	8	18687.00	14020.00	161.75	0	Spot (Block12, Row8, Column2)	4478.85	4242.00	1492.64	0.02	0.33	1808.00	1835.15	1808.00	185.88	0.01	0.10	100.00	100.00	0.00	2434.00	2670.85	3238205.00	14.22	2437.87	2411.50
12	3	8	18979.00	14020.00	154.90	0	Spot (Block12, Row8, Column3)	9315.08	8420.00	4996.47	0.04	0.54	1801.00	1856.70	1801.00	317.71	0.01	0.17	100.00	98.00	0.00	6619.00	7514.08	6166581.00	23.48	3193.59	3028.50
12	4	8	19286.00	14027.00	168.90	0	Spot (Block12, Row8, Column4)	63621.90	65535.00	6828.94	0.01	0.11	1809.00	1894.90	1809.00	418.31	0.02	0.22	100.00	100.00	89.84	63726.00	61812.90	50707172.00	147.56	17695.99	15920.00
12	5	8	19576.00	14025.00	184.60	0	Spot (Block12, Row8, Column5)	2311.99	2295.00	271.93	0.00	0.12	1826.00	2041.53	1826.00	846.30	0.05	0.41	12.00	0.00	0.00	469.00	485.99	2217198.00	0.32	1951.35	1907.00
12	6	8	19889.00	14028.00	230.85	0	Spot (Block12, Row8, Column6)	57994.79	65535.00	13702.81	0.05	0.24	2044.00	2606.26	2044.00	1591.85	0.11	0.61	100.00	100.00	69.30	63491.00	55950.79	88791072.00	34.80	14027.28	14043.00
12	7	8	20189.00	14030.00	150.40	0	Spot (Block12, Row8, Column7)	15847.35	14998.00	7074.42	0.02	0.45	1959.00	2211.65	1959.00	973.38	0.05	0.44	100.00	100.00	0.00	13039.00	13888.35	9777816.00	14.01	5150.61	4707.50
12	8	8	20478.00	14032.00	164.85	0	Spot (Block12, Row8, Column8)	63234.25	65535.00	7881.86	0.02	0.12	1908.00	2063.72	1908.00	627.11	0.03	0.30	100.00	100.00	90.17	63627.00	61326.25	47615860.00	97.54	17620.53	14629.50
13	1	1	4866.00	16333.00	159.05	0	Spot (Block13, Row1, Column1)	55817.44	65535.00	13442.62	0.07	0.24	840.00	932.62	840.00	335.82	0.05	0.36	100.00	100.00	57.12	64695.00	54977.44	39184184.00	163.44	11992.31	11235.00
13	2	1	5163.00	16338.00	150.35	0	Spot (Block13, Row1, Column2)	17780.47	16590.00	8933.36	0.03	0.50	805.00	857.99	805.00	249.00	0.03	0.29	100.00	100.00	0.00	15785.00	16975.47	11041672.00	67.96	3829.88	3616.00
13	3	1	5470.00	16339.00	149.90	0	Spot (Block13, Row1, Column3)	3389.38	2948.00	1635.98	0.06	0.48	848.00	873.22	848.00	131.62	0.01	0.15	100.00	100.00	0.00	2100.00	2541.38	2064133.00	19.12	1393.96	1308.00
13	4	1	5761.00	16343.00	146.70	0	Spot (Block13, Row1, Column4)	13741.18	12534.00	6758.43	0.04	0.49	862.00	895.58	862.00	127.91	0.02	0.14	100.00	100.00	0.00	11672.00	12879.18	8066070.00	100.43	3371.32	3127.00
13	5	1	6068.00	16339.00	146.55	0	Spot (Block13, Row1, Column5)	7216.87	6725.00	4126.22	0.03	0.57	823.00	860.14	823.00	168.39	0.02	0.20	100.00	100.00	0.00	5902.00	6393.87	4214652.00	37.75	2020.41	1892.00
13	6	1	6362.00	16344.00	144.50	0	Spot (Block13, Row1, Column6)	12727.53	12395.00	5809.32	0.01	0.46	825.00	876.88	825.00	552.54	0.03	0.63	100.00	100.00	0.00	11570.00	11902.53	7241965.00	21.45	3431.13	2797.00
13	7	1	6659.00	16348.00	148.80	0	Spot (Block13, Row1, Column7)	21753.30	20200.50	10310.24	0.03	0.47	841.00	891.38	841.00	539.74	0.03	0.61	100.00	100.00	0.00	19359.50	20912.30	13182502.00	38.65	5020.55	4363.00
13	8	1	6966.00	16347.00	156.65	0	Spot (Block13, Row1, Column8)	3460.97	3342.50	1231.61	0.02	0.36	867.00	879.01	867.00	87.36	0.01	0.10	100.00	100.00	0.00	2475.50	2593.97	2332692.00	29.55	1521.30	1443.00
13	1	2	4839.00	16620.00	197.85	0	Spot (Block13, Row2, Column1)	981.34	984.00	53.95	0.00	0.05	876.00	914.48	876.00	239.33	0.02	0.26	0.00	0.00	0.00	108.00	105.34	1082413.00	0.28	941.17	932.00
13	2	2	5158.00	16636.00	128.40	0	Spot (Block13, Row2, Column2)	5294.35	5115.00	1602.20	0.01	0.30	820.00	846.60	820.00	126.32	0.01	0.15	100.00	100.00	0.00	4295.00	4474.35	2355984.00	35.21	1902.12	1822.00
13	3	2	5481.00	16625.00	187.60	0	Spot (Block13, Row2, Column3)	1121.09	1057.00	202.94	0.03	0.18	833.00	851.93	833.00	99.04	0.01	0.12	83.00	56.00	0.00	224.00	288.09	1111002.00	2.72	908.75	884.00
13	4	2	5768.00	16639.00	190.45	0	Spot (Block13, Row2, Column4)	2554.06	2464.00	808.82	0.02	0.32	895.00	939.48	895.00	204.75	0.02	0.22	100.00	99.00	0.00	1569.00	1659.06	2602586.00	7.89	1329.28	1333.50
13	5	2	6067.00	16646.00	170.30	0	Spot (Block13, Row2, Column5)	40831.21	40468.00	16621.66	0.00	0.41	883.00	982.69	883.00	423.22	0.05	0.43	100.00	100.00	12.39	39585.00	39948.21	32950900.00	94.16	8331.56	7299.00
13	6	2	6363.00	16611.00	179.55	0	Spot (Block13, Row2, Column6)	1144.88	1107.00	243.01	0.01	0.21	854.00	1004.80	854.00	611.60	0.07	0.61	10.00	0.00	0.00	253.00	290.88	1036119.00	0.23	1007.22	897.00
13	7	2	6667.00	16650.00	148.10	0	Spot (Block13, Row2, Column7)	2007.22	1961.50	555.50	0.01	0.28	861.00	921.49	861.00	601.41	0.03	0.65	76.00	45.00	0.00	1100.50	1146.22	1200320.00	1.81	1155.15	1118.00
13	8	2	6974.00	16665.00	221.35	0	Spot (Block13, Row2, Column8)	927.50	922.00	53.20	0.00	0.06	882.00	948.07	882.00	403.77	0.03	0.43	0.00	0.00	0.00	40.00	45.50	1299432.00	-0.05	896.37	894.00
13	1	3	4862.00	16935.00	144.30	0	Spot (Block13, Row3, Column1)	11214.26	10757.00	5666.81	0.02	0.51	893.00	915.81	893.00	113.07	0.01	0.12	100.00	100.00	0.00	9864.00	10321.26	6336058.00	91.08	3093.68	2862.00
13	2	3	5167.00	16943.00	146.95	0	Spot (Block13, Row3, Column2)	1441.68	1426.00	267.87	0.00	0.19	884.00	972.17	884.00	398.85	0.04	0.41	67.00	25.00	0.00	542.00	557.68	854918.00	1.18	1026.84	1012.00
13	3	3	5453.00	16940.00	145.60	0	Spot (Block13, Row3, Column3)	3600.76	3296.00	1476.43	0.04	0.41	886.00	926.04	886.00	209.30	0.02	0.23	100.00	99.00	0.00	2410.00	2714.76	2070436.00	12.78	1592.97	1447.00
13	4	3	5764.00	16944.00	146.50	0	Spot (Block13, Row3, Column4)	17277.93	15967.00	8345.45	0.03	0.48	877.00	906.54	877.00	119.22	0.01	0.13	100.00	100.00	0.00	15090.00	16400.93	10107588.00	137.33	4149.12	3900.00
13	5	3	6062.00	16945.00	141.90	0	Spot (Block13, Row3, Column5)	2610.40	2259.00	2072.26	0.06	0.79	917.00	1072.77	917.00	636.57	0.07	0.59	84.00	52.00	0.00	1342.00	1693.40	1425277.00	2.42	1330.72	1276.00
13	6	3	6366.00	16944.00	237.40	0	Spot (Block13, Row3, Column6)	48484.79	46692.00	15755.87	0.02	0.32	953.00	1246.65	953.00	923.08	0.12	0.74	100.00	100.00	36.72	45739.00	47531.79	78691384.00	51.17	12692.43	12570.00
13	7	3	6668.00	16954.00	148.40	0	Spot (Block13, Row3, Column7)	4651.60	4273.00	2448.48	0.04	0.53	910.00	1063.22	910.00	684.71	0.07	0.64	90.00	82.00	0.00	3363.00	3741.60	2781657.00	5.24	1728.60	1575.00
13	8	3	6963.00	16952.00	170.15	0	Spot (Block13, Row3, Column8)	60439.33	65535.00	11764.01	0.04	0.19	897.00	1025.53	897.00	583.86	0.06	0.57	100.00	100.00	80.84	64638.00	59542.33	48895908.00	101.76	13462.65	13258.00
13	1	4	4861.00	17236.00	146.05	0	Spot (Block13, Row4, Column1)	21273.32	20916.00	10768.03	0.01	0.51	886.00	980.58	886.00	412.31	0.04	0.42	100.00	100.00	0.00	20030.00	20387.32	12359799.00	49.22	5174.45	4374.50
13	2	4	5160.00	17245.00	184.25	0	Spot (Block13, Row4, Column2)	20993.01	18932.00	11933.98	0.04	0.57	969.00	1185.60	969.00	684.81	0.09	0.58	100.00	100.00	0.00	17963.00	20024.01	20090304.00	28.92	4883.45	4828.00
13	3	4	5465.00	17239.00	148.60	0	Spot (Block13, Row4, Column3)	51925.03	64542.00	16659.38	0.09	0.32	993.00	1195.92	993.00	710.45	0.08	0.59	100.00	100.00	48.42	63549.00	50932.03	31207160.00	71.40	11087.63	10169.00
13	4	4	5732.00	17247.00	189.10	0	Spot (Block13, Row4, Column4)	1312.99	1310.00	146.43	0.00	0.11	914.00	966.49	914.00	257.68	0.02	0.27	85.00	19.00	0.00	396.00	398.99	1332685.00	1.34	1108.53	1095.00
13	5	4	6053.00	17222.00	133.40	0	Spot (Block13, Row4, Column5)	2330.44	1453.00	3530.42	0.21	1.51	897.00	964.46	897.00	313.04	0.03	0.32	80.00	43.00	0.00	556.00	1433.44	1116281.00	4.36	1223.17	1140.00
13	6	4	6365.00	17248.00	177.85	0	Spot (Block13, Row4, Column6)	46749.13	49480.00	17213.33	0.02	0.37	945.00	1106.29	945.00	633.91	0.07	0.57	100.00	100.00	28.96	48535.00	45804.13	41326476.00	72.00	9572.19	8500.00
13	7	4	6660.00	17245.00	148.65	0	Spot (Block13, Row4, Column7)	4119.77	3605.00	2268.24	0.06	0.55	930.00	1100.01	930.00	656.05	0.07	0.60	89.00	69.00	0.00	2675.00	3189.77	2467744.00	4.60	1718.56	1576.00
13	8	4	6964.00	17254.00	152.55	0	Spot (Block13, Row4, Column8)	2182.43	2077.00	619.79	0.02	0.28	888.00	959.61	888.00	412.49	0.03	0.43	98.00	65.00	0.00	1189.00	1294.43	1398936.00	2.96	1212.29	1156.00
13	1	5	4864.00	17538.00	145.70	0	Spot (Block13, Row5, Column1)	34160.69	31680.00	18405.09	0.03	0.54	931.00	1160.60	931.00	740.74	0.10	0.64	100.00	100.00	6.24	30749.00	33229.69	19710756.00	44.55	6727.51	6080.00
13	2	5	5160.00	17537.00	166.75	0	Spot (Block13, Row5, Column2)	61717.29	65535.00	9986.92	0.03	0.16	1019.00	1406.28	1019.00	973.55	0.14	0.69	100.00	100.00	83.98	64516.00	60698.29	47769652.00	61.95	14093.90	13133.00
13	3	5	5461.00	17543.00	164.60	0	Spot (Block13, Row5, Column3)	50676.30	64899.00	17960.19	0.11	0.35	955.00	1265.04	955.00	901.58	0.12	0.71	100.00	100.00	49.40	63944.00	49721.30	38159580.00	54.81	8953.36	8433.50
13	4	5	5757.00	17544.00	147.25	0	Spot (Block13, Row5, Column4)	9638.73	8959.50	5240.85	0.03	0.54	903.00	1037.90	903.00	578.45	0.06	0.56	100.00	99.00	0.00	8056.50	8735.73	5686852.00	14.87	2668.85	2474.00
13	5	5	6060.00	17542.00	147.30	0	Spot (Block13, Row5, Column5)	50074.16	61185.00	17988.85	0.09	0.36	881.00	929.15	881.00	247.96	0.02	0.27	100.00	100.00	46.53	60304.00	49193.16	29594020.00	198.20	10243.91	8811.50
13	6	5	6360.00	17547.00	157.70	0	Spot (Block13, Row5, Column6)	1402.94	1393.50	250.34	0.00	0.18	926.00	1085.34	926.00	628.86	0.07	0.58	26.00	0.00	0.00	467.50	476.94	962418.00	0.51	1076.27	1012.00
13	7	5	6663.00	17547.00	226.95	0	Spot (Block13, Row5, Column7)	41586.22	37449.00	18784.18	0.05	0.45	987.00	1216.47	987.00	796.15	0.09	0.65	100.00	100.00	28.55	36462.00	40599.22	61464864.00	50.71	10282.33	9939.00
13	8	5	6964.00	17552.00	146.55	0	Spot (Block13, Row5, Column8)	9195.44	8485.00	5466.82	0.03	0.59	879.00	957.59	879.00	445.16	0.04	0.46	100.00	100.00	0.00	7606.00	8316.44	5397724.00	18.51	2459.72	2250.00
13	1	6	4857.00	17840.00	236.10	0	Spot (Block13, Row6, Column1)	43416.21	36599.00	18064.26	0.07	0.42	1063.50	1478.61	1063.50	1089.83	0.14	0.74	100.00	100.00	31.30	35535.50	42352.71	69900576.00	38.48	12091.68	12433.00
13	2	6	5161.00	17836.00	234.65	0	Spot (Block13, Row6, Column2)	35313.39	30633.50	16121.55	0.06	0.46	993.00	1393.76	993.00	1042.55	0.15	0.75	100.00	100.00	8.06	29640.50	34320.39	56077800.00	32.54	9317.72	9303.00
13	3	6	5448.00	17842.00	145.35	0	Spot (Block13, Row6, Column3)	25243.82	23724.00	12936.68	0.03	0.51	903.00	1112.51	903.00	743.44	0.09	0.67	100.00	100.00	0.00	22821.00	24340.82	14489955.00	32.46	5656.12	4883.00
13	4	6	5760.00	17840.00	149.25	0	Spot (Block13, Row6, Column4)	2815.35	2592.00	1162.62	0.04	0.41	889.00	914.57	889.00	147.83	0.01	0.16	100.00	100.00	0.00	1703.00	1926.35	1711733.00	12.86	1313.07	1299.00
13	5	6	6061.00	17845.00	146.20	0	Spot (Block13, Row6, Column5)	39682.92	39477.00	18668.76	0.00	0.47	920.00	994.97	920.00	315.81	0.03	0.32	100.00	100.00	16.03	38557.00	38762.92	23016184.00	122.50	8032.44	7467.00
13	6	6	6359.00	17842.00	195.25	0	Spot (Block13, Row6, Column6)	1285.27	1194.00	301.59	0.03	0.23	962.00	1091.04	962.00	587.96	0.05	0.54	20.00	2.00	0.00	232.00	323.27	1384231.00	0.33	1023.29	1007.00
13	7	6	6658.00	17848.00	148.15	0	Spot (Block13, Row6, Column7)	8550.17	7855.00	4489.88	0.04	0.53	959.00	1061.28	959.00	483.12	0.04	0.46	100.00	100.00	0.00	6896.00	7591.17	5155752.00	15.50	2491.80	2288.00
13	8	6	6962.00	17856.00	148.00	0	Spot (Block13, Row6, Column8)	10775.13	9874.00	6221.98	0.04	0.58	892.00	943.78	892.00	274.67	0.02	0.29	100.00	100.00	0.00	8982.00	9883.13	6486626.00	35.79	2758.02	2446.00
13	1	7	4852.00	18139.00	167.50	0	Spot (Block13, Row7, Column1)	31120.24	27184.50	17336.51	0.06	0.56	986.00	1292.37	986.00	872.38	0.12	0.68	100.00	100.00	3.73	26198.50	30134.24	24211580.00	34.19	5979.11	5898.50
13	2	7	5150.00	18142.00	184.10	0	Spot (Block13, Row7, Column2)	1333.51	1279.00	208.87	0.02	0.16	944.00	1166.94	944.00	763.20	0.09	0.65	6.00	0.00	0.00	335.00	389.51	1266839.00	0.22	1055.55	1044.50
13	3	7	5429.00	18156.00	200.50	0	Spot (Block13, Row7, Column3)	1008.78	1011.00	52.38	0.00	0.05	905.00	932.57	905.00	240.74	0.01	0.26	0.00	0.00	0.00	106.00	103.78	1150007.00	0.32	951.47	955.00
13	4	7	5772.00	18148.00	247.45	0	Spot (Block13, Row7, Column4)	1102.90	1076.00	133.09	0.01	0.12	915.00	964.06	915.00	318.55	0.02	0.33	17.00	0.00	0.00	161.00	187.90	1954336.00	0.44	970.33	970.00
13	5	7	6059.00	18149.00	210.40	0	Spot (Block13, Row7, Column5)	2469.41	2262.00	899.04	0.04	0.36	1000.00	1229.30	1000.00	802.40	0.09	0.65	66.00	39.00	0.00	1262.00	1469.41	3113922.00	1.55	1433.92	1301.50
13	6	7	6348.00	18145.00	227.10	0	Spot (Block13, Row7, Column6)	38181.91	35236.50	18813.12	0.03	0.49	1143.00	1534.32	1143.00	1135.61	0.13	0.74	100.00	100.00	16.71	34093.50	37038.91	56433136.00	32.27	10101.84	10222.00
13	7	7	6648.00	18155.00	148.35	0	Spot (Block13, Row7, Column7)	13514.51	12719.50	5691.75	0.03	0.42	1015.00	1219.47	1015.00	705.98	0.08	0.58	100.00	100.00	0.00	11704.50	12499.51	8108706.00	17.42	3945.90	3400.00
13	8	7	6956.00	18145.00	184.55	0	Spot (Block13, Row7, Column8)	58126.34	65535.00	11671.77	0.05	0.20	933.00	1065.82	933.00	472.02	0.06	0.44	100.00	100.00	60.79	64602.00	57193.34	55743740.00	120.88	13268.70	11339.00
13	1	8	4839.00	18442.00	139.75	0	Spot (Block13, Row8, Column1)	1922.54	1655.00	869.13	0.07	0.45	992.00	1075.80	992.00	458.04	0.04	0.43	78.00	24.00	0.00	663.00	930.54	1011254.00	1.85	1257.53	1217.00
13	2	8	5151.00	18432.00	153.90	0	Spot (Block13, Row8, Column2)	1990.58	1882.00	543.48	0.02	0.27	940.00	949.10	940.00	69.86	0.00	0.07	100.00	100.00	0.00	942.00	1050.58	1287906.00	14.91	1225.97	1194.00
13	3	8	5444.00	18438.00	147.25	0	Spot (Block13, Row8, Column3)	4412.68	3885.00	2541.10	0.06	0.58	939.00	973.38	939.00	265.84	0.02	0.27	100.00	90.00	0.00	2946.00	3473.68	2616722.00	12.94	1649.68	1511.00
13	4	8	5753.00	18443.00	165.75	0	Spot (Block13, Row8, Column4)	63423.02	65535.00	6959.93	0.01	0.11	967.00	1040.78	967.00	380.99	0.03	0.37	100.00	100.00	89.25	64568.00	62456.02	48392248.00	163.74	15765.77	15131.50
13	5	8	6022.00	18452.00	165.05	0	Spot (Block13, Row8, Column5)	1126.70	1112.00	98.34	0.01	0.09	985.00	1149.28	985.00	699.68	0.07	0.61	0.00	0.00	0.00	127.00	141.70	833757.00	-0.03	1027.05	1037.00
13	6	8	6355.00	18443.00	231.75	0	Spot (Block13, Row8, Column6)	48467.07	48674.00	17130.38	0.00	0.35	1135.00	1461.66	1135.00	1101.62	0.11	0.75	100.00	100.00	43.25	47539.00	47332.07	75076144.00	42.67	12699.93	12221.00
13	7	8	6654.00	18452.00	143.35	0	Spot (Block13, Row8, Column7)	8229.15	7899.00	3715.87	0.02	0.45	1009.00	1219.49	1009.00	717.09	0.08	0.59	100.00	99.00	0.00	6890.00	7220.15	4608325.00	9.78	2658.89	2461.00
13	8	8	6942.00	18456.00	161.25	0	Spot (Block13, Row8, Column8)	63479.59	65535.00	6676.59	0.01	0.11	996.00	1146.71	996.00	504.22	0.06	0.44	100.00	100.00	89.06	64539.00	62483.59	45832708.00	123.62	15447.88	14001.00
14	1	1	9369.00	16361.00	161.75	0	Spot (Block14, Row1, Column1)	56950.63	65535.00	12556.11	0.06	0.22	2852.00	2995.22	2852.00	723.99	0.02	0.24	100.00	100.00	59.39	62683.00	54098.63	41232628.00	74.52	14809.90	13339.50
14	2	1	9666.00	16365.00	168.40	0	Spot (Block14, Row1, Column2)	62568.73	65535.00	8541.16	0.02	0.14	2824.00	3052.01	2824.00	965.12	0.03	0.32	100.00	100.00	86.29	62711.00	59744.73	49304656.00	61.67	17255.85	15883.00
14	3	1	9973.00	16371.00	155.20	0	Spot (Block14, Row1, Column3)	55892.89	65535.00	14537.63	0.07	0.26	2759.00	2921.36	2759.00	782.89	0.02	0.27	100.00	100.00	61.45	62776.00	53133.89	37113192.00	67.66	15299.58	13313.00
14	4	1	10261.00	16376.00	160.45	0	Spot (Block14, Row1, Column4)	63383.35	65535.00	6279.79	0.01	0.10	2726.00	2929.49	2726.00	903.45	0.03	0.31	100.00	100.00	84.85	62809.00	60657.35	45192760.00	66.91	18566.38	17279.00
14	5	1	10568.00	16371.00	162.00	0	Spot (Block14, Row1, Column5)	59462.77	65535.00	11801.83	0.04	0.20	2700.00	2836.14	2700.00	687.36	0.02	0.24	100.00	100.00	73.62	62835.00	56762.77	43051440.00	82.38	16640.12	15110.50
14	6	1	10860.00	16375.00	160.80	0	Spot (Block14, Row1, Column6)	64037.31	65535.00	5799.54	0.01	0.09	2669.00	2804.72	2669.00	677.75	0.02	0.24	100.00	100.00	90.59	62866.00	61368.31	45595004.00	90.35	18726.67	17143.00
14	7	1	11157.00	16376.00	172.50	0	Spot (Block14, Row1, Column7)	64508.80	65535.00	4436.55	0.01	0.07	2668.00	2778.66	2668.00	624.53	0.02	0.22	100.00	100.00	92.31	62867.00	61840.80	53671880.00	98.84	19963.42	16360.00
14	8	1	11470.00	16369.00	171.75	0	Spot (Block14, Row1, Column8)	5346.84	5011.00	1382.96	0.03	0.26	2737.00	2843.47	2737.00	800.33	0.02	0.28	94.00	72.00	0.00	2274.00	2609.84	4389753.00	3.13	3440.49	3430.50
14	1	2	9372.00	16650.00	250.10	0	Spot (Block14, Row2, Column1)	3100.67	3070.50	436.36	0.00	0.14	2820.00	2950.36	2820.00	762.35	0.02	0.26	13.00	0.00	0.00	250.50	280.67	5612207.00	0.20	2907.79	2868.50
14	2	2	9660.00	16670.00	156.25	0	Spot (Block14, Row2, Column2)	58524.15	65535.00	13145.91	0.05	0.22	2819.00	2998.33	2819.00	918.19	0.03	0.31	100.00	100.00	72.96	62716.00	55705.15	39387100.00	60.47	16337.77	16323.00
14	3	2	9968.00	16669.00	153.90	0	Spot (Block14, Row2, Column3)	11937.08	9870.00	6667.21	0.08	0.56	2825.00	3067.05	2825.00	1063.20	0.04	0.35	99.00	88.00	0.00	7045.00	9112.08	7782977.00	8.34	4460.33	4294.00
14	4	2	10266.00	16680.00	197.20	0	Spot (Block14, Row2, Column4)	53867.52	65535.00	17545.79	0.09	0.33	2856.00	3210.78	2856.00	1270.80	0.05	0.40	100.00	100.00	63.93	62679.00	51011.52	59147176.00	39.86	14212.32	14274.00
14	5	2	10573.00	16676.00	191.95	0	Spot (Block14, Row2, Column5)	36619.39	35148.00	12649.04	0.02	0.35	2795.00	3111.39	2795.00	1188.65	0.05	0.38	100.00	100.00	2.32	32353.00	33824.39	37901096.00	28.19	10518.03	9952.00
14	6	2	10859.00	16675.00	156.05	0	Spot (Block14, Row2, Column6)	54361.14	65535.00	15386.31	0.08	0.28	2755.00	3130.00	2755.00	1307.41	0.06	0.42	100.00	100.00	56.05	62780.00	51606.14	36367900.00	39.19	13110.60	11800.50
14	7	2	11165.00	16679.00	155.85	0	Spot (Block14, Row2, Column7)	53313.36	65535.00	15569.99	0.09	0.29	2746.00	2910.70	2746.00	809.34	0.03	0.28	100.00	100.00	53.21	62789.00	50567.36	35666924.00	62.28	13332.43	11877.00
14	8	2	11467.00	16708.00	166.10	0	Spot (Block14, Row2, Column8)	3718.28	3659.50	610.50	0.01	0.16	2793.00	2922.86	2793.00	897.61	0.02	0.31	48.00	9.00	0.00	866.50	925.28	2855641.00	0.89	3333.39	3177.50
14	1	3	9368.00	16966.00	165.20	0	Spot (Block14, Row3, Column1)	64293.44	65535.00	4926.56	0.01	0.08	2828.00	2927.67	2828.00	621.88	0.02	0.21	100.00	100.00	91.38	62707.00	61465.44	48477736.00	98.68	20141.62	18228.00
14	2	3	9667.00	16967.00	149.65	0	Spot (Block14, Row3, Column2)	14792.59	13978.00	6722.17	0.02	0.45	2852.50	3041.72	2852.50	903.80	0.03	0.30	100.00	99.00	0.00	11125.50	11940.09	9053064.00	13.00	5451.15	5152.50
14	3	3	9958.00	16966.00	149.45	0	Spot (Block14, Row3, Column3)	39568.03	37221.00	19470.81	0.03	0.49	2789.00	2868.12	2789.00	590.40	0.01	0.21	100.00	100.00	20.59	34432.00	36779.03	24215744.00	62.16	10229.69	9315.00
14	4	3	10263.00	16972.00	163.75	0	Spot (Block14, Row3, Column4)	64198.02	65535.00	5383.14	0.01	0.08	2748.00	2953.03	2748.00	1021.01	0.03	0.35	100.00	100.00	91.63	62787.00	61450.02	47571204.00	59.98	20511.43	18735.00
14	5	3	10564.00	16968.00	147.45	0	Spot (Block14, Row3, Column5)	22490.57	20395.00	12075.96	0.04	0.54	2799.00	3228.80	2799.00	1582.61	0.06	0.49	100.00	100.00	0.00	17596.00	19691.57	13314415.00	12.17	6853.10	5895.00
14	6	3	10862.00	16978.00	241.25	0	Spot (Block14, Row3, Column6)	59342.97	65535.00	13136.44	0.04	0.22	2995.00	3836.22	2995.00	2080.92	0.11	0.54	100.00	100.00	76.85	62540.00	56347.97	99697456.00	26.67	15026.49	14374.00
14	7	3	11170.00	16980.00	162.15	0	Spot (Block14, Row3, Column7)	61879.58	65535.00	8366.57	0.02	0.14	2861.00	3152.34	2861.00	1172.56	0.04	0.37	100.00	100.00	78.49	62674.00	59018.58	45172524.00	50.08	16143.75	14353.00
14	8	3	11462.00	16981.00	161.40	0	Spot (Block14, Row3, Column8)	55648.86	65535.00	13155.56	0.07	0.24	2808.00	2925.15	2808.00	695.37	0.02	0.24	100.00	100.00	52.42	62727.00	52840.86	40234484.00	75.82	15086.12	14122.50
14	1	4	9365.00	17264.00	165.00	0	Spot (Block14, Row4, Column1)	64436.50	65535.00	4575.01	0.01	0.07	2882.00	3074.93	2882.00	946.55	0.03	0.31	100.00	100.00	91.91	62653.00	61554.50	48585608.00	64.83	20090.21	17329.00
14	2	4	9661.00	17272.00	178.95	0	Spot (Block14, Row4, Column2)	38513.50	36162.00	18310.50	0.03	0.48	2910.00	3171.47	2910.00	1083.58	0.04	0.34	100.00	100.00	13.56	33252.00	35603.50	34662276.00	32.62	10138.35	9943.50
14	3	4	9963.00	17270.00	176.15	0	Spot (Block14, Row4, Column3)	64719.09	65535.00	3942.41	0.01	0.06	2838.00	3065.27	2838.00	1053.17	0.03	0.34	100.00	100.00	93.54	62697.00	61881.09	56112048.00	58.54	21410.61	19024.50
14	4	4	10253.00	17275.00	153.15	0	Spot (Block14, Row4, Column4)	14484.47	13535.00	5815.24	0.03	0.40	2719.00	2809.80	2719.00	576.32	0.01	0.21	100.00	100.00	0.00	10816.00	11765.47	9299032.00	20.26	5453.38	5104.00
14	5	4	10545.00	17275.00	150.20	0	Spot (Block14, Row4, Column5)	13174.47	11249.00	9555.35	0.07	0.73	2716.00	2855.49	2716.00	761.68	0.02	0.27	100.00	98.00	1.47	8533.00	10458.47	8075953.00	13.55	4905.58	4163.00
14	6	4	10865.00	17275.00	192.75	0	Spot (Block14, Row4, Column6)	45028.65	45925.00	15771.84	0.01	0.35	2861.00	3342.29	2861.00	1556.95	0.07	0.47	100.00	100.00	18.42	43064.00	42167.65	47415352.00	26.77	11633.05	10542.50
14	7	4	11159.00	17276.00	156.90	0	Spot (Block14, Row4, Column7)	49436.43	65535.00	20065.79	0.12	0.41	2922.00	3256.63	2922.00	1210.44	0.05	0.37	100.00	100.00	51.77	62613.00	46514.43	33518156.00	38.15	11977.96	10880.00
14	8	4	11462.00	17286.00	154.65	0	Spot (Block14, Row4, Column8)	33766.24	30347.00	17114.24	0.05	0.51	2844.50	3019.60	2844.50	809.75	0.03	0.27	100.00	100.00	6.38	27502.50	30921.74	22218224.00	37.97	9036.31	8497.00
14	1	5	9367.00	17571.00	164.35	0	Spot (Block14, Row5, Column1)	64119.82	65535.00	6304.27	0.01	0.10	2870.00	3376.34	2870.00	1985.10	0.07	0.59	100.00	100.00	92.99	62665.00	61249.82	47577372.00	30.60	21800.29	17607.50
14	2	5	9660.00	17570.00	159.75	0	Spot (Block14, Row5, Column2)	57525.51	65535.00	12355.21	0.06	0.21	2985.00	3452.14	2985.00	1577.07	0.06	0.46	100.00	100.00	60.40	62550.00	54540.51	40383264.00	34.29	15476.02	14594.50
14	3	5	9960.00	17570.00	172.00	0	Spot (Block14, Row5, Column3)	54845.90	65535.00	15389.75	0.08	0.28	2903.00	3217.05	2903.00	1208.58	0.04	0.38	100.00	100.00	57.82	62632.00	51942.90	45248304.00	42.72	13206.60	12629.50
14	4	5	10263.00	17570.00	159.85	0	Spot (Block14, Row5, Column4)	60285.62	65535.00	10388.88	0.04	0.17	2786.00	2986.51	2786.00	932.08	0.03	0.31	100.00	100.00	73.72	62749.00	57499.62	42441468.00	61.47	17079.62	14930.00
14	5	5	10564.00	17571.00	174.50	0	Spot (Block14, Row5, Column5)	64212.02	65535.00	5593.10	0.01	0.09	2705.00	2870.15	2705.00	769.05	0.03	0.27	100.00	100.00	91.79	62830.00	61507.02	54773436.00	79.76	19664.16	15851.00
14	6	5	10861.00	17572.00	157.55	0	Spot (Block14, Row5, Column6)	56705.69	65535.00	13284.39	0.06	0.23	2780.00	3070.93	2780.00	1049.08	0.04	0.34	100.00	100.00	61.14	62755.00	53925.69	38673616.00	51.13	14767.08	13779.50
14	7	5	11165.00	17580.00	227.30	0	Spot (Block14, Row5, Column7)	59632.66	65535.00	12128.90	0.04	0.20	3035.00	3553.09	3035.00	1517.02	0.07	0.43	100.00	100.00	74.09	62500.00	56597.66	88138152.00	36.97	16377.31	15410.00
14	8	5	11463.00	17580.00	163.20	0	Spot (Block14, Row5, Column8)	60639.47	65535.00	10219.05	0.03	0.17	2867.50	3195.59	2867.50	1242.54	0.05	0.39	100.00	100.00	75.31	62667.50	57771.97	44691712.00	46.23	16267.06	13613.00
14	1	6	9357.00	17867.00	238.30	0	Spot (Block14, Row6, Column1)	58783.09	65535.00	13252.52	0.05	0.23	2928.00	3772.47	2928.00	2465.55	0.11	0.65	100.00	100.00	71.84	62607.00	55855.09	96640592.00	22.31	15150.42	14748.00
14	2	6	9654.00	17862.00	238.95	0	Spot (Block14, Row6, Column2)	57282.08	65535.00	14102.94	0.06	0.25	2909.00	3486.08	2909.00	1792.74	0.08	0.51	100.00	100.00	66.24	62626.00	54373.08	94172832.00	30.01	15417.55	14493.00
14	3	6	9952.00	17871.00	164.80	0	Spot (Block14, Row6, Column3)	64435.50	65535.00	4906.77	0.01	0.08	2746.00	3085.59	2746.00	1237.37	0.05	0.40	100.00	100.00	92.97	62789.00	61689.50	48584856.00	49.58	20386.74	17461.00
14	4	6	10260.00	17870.00	152.80	0	Spot (Block14, Row6, Column4)	40813.75	39713.50	21400.22	0.01	0.52	2718.00	2849.80	2718.00	670.21	0.02	0.24	100.00	100.00	30.43	36995.50	38095.75	26284200.00	56.65	9248.93	8808.00
14	5	6	10560.00	17873.00	173.15	0	Spot (Block14, Row6, Column5)	64502.85	65535.00	4701.87	0.01	0.07	2760.00	3000.71	2760.00	962.02	0.04	0.32	100.00	100.00	92.38	62775.00	61742.85	54182964.00	63.93	18095.08	14842.00
14	6	6	10861.00	17874.00	152.20	0	Spot (Block14, Row6, Column6)	24485.22	20591.50	15414.14	0.08	0.63	2819.00	3066.38	2819.00	1000.07	0.04	0.33	100.00	99.00	1.26	17772.50	21666.22	15572603.00	21.42	6489.75	6275.00
14	7	6	11157.00	17876.00	165.95	0	Spot (Block14, Row6, Column7)	64514.66	65535.00	4332.61	0.01	0.07	2931.00	3187.39	2931.00	1070.87	0.04	0.34	100.00	100.00	92.17	62604.00	61583.66	49418732.00	57.27	20741.51	18106.50
14	8	6	11465.00	17883.00	167.10	0	Spot (Block14, Row6, Column8)	64286.23	65535.00	5206.46	0.01	0.08	2823.00	2996.93	2823.00	818.63	0.03	0.27	100.00	100.00	91.18	62712.00	61463.23	49565184.00	74.87	20310.52	16850.00
14	1	7	9355.00	18165.00	171.45	0	Spot (Block14, Row7, Column1)	46196.62	49575.00	18772.40	0.03	0.41	2766.50	3184.06	2766.50	1431.40	0.06	0.45	100.00	100.00	34.93	46808.50	43430.12	37696728.00	30.05	11219.73	10943.50
14	2	7	9656.00	18170.00	152.55	0	Spot (Block14, Row7, Column2)	14453.44	11720.00	8612.13	0.09	0.60	2708.00	2994.09	2708.00	1156.99	0.04	0.39	100.00	93.00	0.00	9012.00	11745.44	9264654.00	9.90	4877.57	4700.50
14	3	7	9949.00	18166.00	188.95	0	Spot (Block14, Row7, Column3)	3503.02	3394.00	572.63	0.01	0.16	2605.00	2704.41	2605.00	588.45	0.02	0.22	68.00	27.00	0.00	789.00	898.02	3513531.00	1.36	2907.21	2863.00
14	4	7	10261.00	18170.00	156.00	0	Spot (Block14, Row7, Column4)	9441.87	7963.00	4537.34	0.07	0.48	2622.00	2792.20	2622.00	871.11	0.03	0.31	99.00	92.00	0.00	5341.00	6819.87	6326052.00	7.63	3980.48	3911.00
14	5	7	10558.00	18176.00	214.55	0	Spot (Block14, Row7, Column5)	49658.42	65535.00	18502.86	0.12	0.37	2877.50	3397.40	2877.50	1584.39	0.07	0.47	100.00	100.00	51.07	62657.50	46780.92	65152524.00	29.20	14636.67	14512.00
14	6	7	10853.00	18174.00	228.20	0	Spot (Block14, Row7, Column6)	56894.37	65535.00	13767.65	0.06	0.24	3156.00	3911.11	3156.00	2014.03	0.09	0.51	100.00	100.00	63.70	62379.00	53738.37	85114928.00	26.31	15798.14	15114.50
14	7	7	11141.00	18178.00	166.80	0	Spot (Block14, Row7, Column7)	63971.38	65535.00	5932.41	0.01	0.09	3008.00	3400.15	3008.00	1479.31	0.05	0.44	100.00	100.00	91.20	62527.00	60963.38	49450376.00	40.95	19534.72	16950.50
14	8	7	11460.00	18181.00	194.35	0	Spot (Block14, Row7, Column8)	60318.62	65535.00	10284.26	0.04	0.17	2831.00	2998.26	2831.00	865.54	0.02	0.29	100.00	100.00	68.22	62704.00	57487.62	64541656.00	66.23	16295.41	14058.00
14	1	8	9339.00	18466.00	144.75	0	Spot (Block14, Row8, Column1)	9604.28	6966.50	10004.12	0.14	1.04	2716.00	2860.50	2716.00	799.99	0.02	0.28	97.00	91.00	1.40	4250.50	6888.28	5493647.00	8.43	4412.53	4156.50
14	2	8	9656.00	18466.00	152.95	0	Spot (Block14, Row8, Column2)	47627.77	53051.50	18327.50	0.05	0.38	2638.00	2750.57	2638.00	521.41	0.02	0.19	100.00	100.00	38.94	50413.50	44989.77	30577236.00	86.07	11895.14	10635.00
14	3	8	9946.00	18469.00	156.05	0	Spot (Block14, Row8, Column3)	49442.68	65535.00	19571.93	0.12	0.40	2588.00	2702.33	2588.00	594.89	0.02	0.22	100.00	100.00	51.35	62947.00	46854.68	33027956.00	78.57	11700.02	10841.00
14	4	8	10256.00	18473.00	161.20	0	Spot (Block14, Row8, Column4)	63846.64	65535.00	5703.49	0.01	0.09	2576.00	2691.50	2576.00	619.09	0.02	0.23	100.00	100.00	86.25	62959.00	61270.64	45970028.00	98.78	19631.60	17761.50
14	5	8	10546.00	18470.00	151.55	0	Spot (Block14, Row8, Column5)	14782.33	13912.50	6068.40	0.03	0.41	2668.00	3033.54	2668.00	1346.49	0.06	0.44	100.00	99.00	0.00	11244.50	12114.33	9342436.00	8.73	5214.68	4944.50
14	6	8	10855.00	18476.00	241.75	0	Spot (Block14, Row8, Column6)	58647.86	65535.00	13626.94	0.05	0.23	3010.50	3571.84	3010.50	1759.09	0.07	0.49	100.00	100.00	74.17	62524.50	55637.36	99233424.00	31.31	14997.28	14878.00
14	7	8	11158.00	18476.00	156.55	0	Spot (Block14, Row8, Column7)	61608.14	65535.00	8857.73	0.03	0.14	2908.00	3174.27	2908.00	1138.06	0.04	0.36	100.00	100.00	77.63	62627.00	58700.14	41585872.00	51.35	18222.46	15521.00
14	8	8	11441.00	18476.00	163.05	0	Spot (Block14, Row8, Column8)	64036.17	65535.00	5770.64	0.01	0.09	2818.00	2963.07	2818.00	774.59	0.02	0.26	100.00	100.00	91.03	62717.00	61218.17	47131080.00	78.85	18033.77	15737.00
15	1	1	13870.00	16389.00	164.60	0	Spot (Block15, Row1, Column1)	57474.69	65535.00	12759.17	0.06	0.22	1602.00	1773.40	1602.00	762.40	0.04	0.43	100.00	100.00	63.78	63933.00	55872.69	43163896.00	73.06	13480.02	11317.00
15	2	1	14167.00	16398.00	173.45	0	Spot (Block15, Row1, Column2)	61669.20	65535.00	10167.16	0.03	0.16	1518.00	1756.80	1518.00	883.57	0.06	0.50	100.00	100.00	84.73	64017.00	60151.20	51679320.00	67.81	14908.91	13691.00
15	3	1	14471.00	16397.00	153.00	0	Spot (Block15, Row1, Column3)	5852.70	5354.50	2659.02	0.04	0.45	1452.00	1567.00	1452.00	588.73	0.03	0.38	99.00	94.00	0.00	3902.50	4400.70	3734021.00	7.28	2429.99	2349.00
15	4	1	14764.00	16399.00	162.60	0	Spot (Block15, Row1, Column4)	62582.84	65535.00	8374.58	0.02	0.13	1421.00	1525.21	1421.00	470.34	0.03	0.31	100.00	100.00	83.92	64114.00	61161.84	45936248.00	129.81	14756.25	13556.00
15	5	1	15067.00	16394.00	154.40	0	Spot (Block15, Row1, Column5)	9492.07	8419.50	5651.64	0.05	0.60	1387.00	1465.43	1387.00	407.69	0.02	0.28	100.00	95.00	0.00	7032.50	8105.07	6169846.00	19.69	3020.73	2866.00
15	6	1	15364.00	16401.00	154.45	0	Spot (Block15, Row1, Column6)	56906.13	65535.00	12704.18	0.06	0.22	1378.00	1465.12	1378.00	422.66	0.03	0.29	100.00	100.00	60.76	64157.00	55528.13	37273828.00	131.17	13088.05	11350.00
15	7	1	15662.00	16406.00	158.25	0	Spot (Block15, Row1, Column7)	63015.46	65535.00	6533.89	0.02	0.10	1392.00	1513.70	1392.00	597.39	0.04	0.39	100.00	100.00	80.52	64143.00	61623.46	43670120.00	102.95	16141.25	14530.50
15	8	1	15976.00	16406.00	160.30	0	Spot (Block15, Row1, Column8)	6334.27	5891.50	2312.65	0.03	0.37	1379.00	1446.44	1379.00	489.89	0.02	0.34	100.00	99.00	0.00	4512.50	4955.27	4497329.00	9.98	2723.46	2390.00
15	1	2	13865.00	16688.00	208.90	0	Spot (Block15, Row2, Column1)	1758.32	1725.00	191.47	0.01	0.11	1501.00	1597.45	1501.00	430.17	0.03	0.27	19.00	0.00	0.00	224.00	257.32	2178556.00	0.37	1620.37	1592.50
15	2	2	14159.00	16696.00	135.20	0	Spot (Block15, Row2, Column2)	11975.38	11484.00	4147.72	0.02	0.35	1480.00	1622.12	1480.00	714.85	0.04	0.44	100.00	100.00	0.00	10004.00	10495.38	5927811.00	14.48	4036.26	3906.00
15	3	2	14471.00	16697.00	175.45	0	Spot (Block15, Row2, Column3)	2299.73	2265.50	497.10	0.01	0.22	1405.00	1467.94	1405.00	247.55	0.02	0.17	93.00	74.00	0.00	860.50	894.73	1977768.00	3.36	1617.43	1583.00
15	4	2	14770.00	16698.00	182.50	0	Spot (Block15, Row2, Column4)	4112.84	4088.00	1190.31	0.00	0.29	1403.00	1499.18	1403.00	429.10	0.03	0.29	100.00	96.00	0.00	2685.00	2709.84	3849617.00	6.09	2112.54	2098.00
15	5	2	15070.00	16701.00	190.45	0	Spot (Block15, Row2, Column5)	9844.64	9551.00	2884.41	0.01	0.29	1386.00	1443.97	1386.00	267.31	0.02	0.19	100.00	100.00	0.00	8165.00	8458.64	10051378.00	31.43	3605.46	3330.00
15	6	2	15365.00	16702.00	154.15	0	Spot (Block15, Row2, Column6)	3347.61	3245.00	898.60	0.01	0.27	1380.00	1542.84	1380.00	616.10	0.05	0.40	97.00	76.00	0.00	1865.00	1967.61	2179292.00	2.93	1972.69	1933.00
15	7	2	15673.00	16707.00	164.00	0	Spot (Block15, Row2, Column7)	2993.73	2857.00	836.14	0.02	0.28	1370.00	1461.24	1370.00	533.10	0.03	0.36	96.00	69.00	0.00	1487.00	1623.73	2209371.00	2.87	1780.55	1752.50
15	8	2	15949.00	16712.00	171.60	0	Spot (Block15, Row2, Column8)	1572.82	1570.00	165.86	0.00	0.11	1369.00	1441.41	1369.00	530.60	0.02	0.37	2.00	0.00	0.00	201.00	203.82	1291285.00	0.25	1443.99	1411.00
15	1	3	13866.00	16993.00	156.10	0	Spot (Block15, Row3, Column1)	32892.10	30623.00	19264.42	0.03	0.59	1504.00	1582.24	1504.00	344.45	0.02	0.22	100.00	100.00	6.13	29119.00	31388.10	22004848.00	90.90	7070.86	5936.00
15	2	3	14168.00	16995.00	155.00	0	Spot (Block15, Row3, Column2)	3867.80	3813.50	1064.93	0.01	0.28	1493.00	1589.25	1493.00	387.51	0.03	0.24	100.00	96.00	0.00	2320.50	2374.80	2560483.00	5.88	2074.35	2027.00
15	3	3	14455.00	16995.00	152.70	0	Spot (Block15, Row3, Column3)	26094.66	23985.00	14040.71	0.04	0.54	1443.00	1544.25	1443.00	442.95	0.03	0.29	100.00	100.00	2.81	22542.00	24651.66	16726676.00	55.42	6186.99	4839.00
15	4	3	14764.00	16998.00	158.20	0	Spot (Block15, Row3, Column4)	62124.36	65535.00	7550.23	0.02	0.12	1403.00	1500.04	1403.00	400.85	0.03	0.27	100.00	100.00	75.47	64132.00	60721.36	42804084.00	151.24	15800.50	13993.00
15	5	3	15065.00	17005.00	146.40	0	Spot (Block15, Row3, Column5)	15055.69	13927.00	8896.40	0.03	0.59	1424.00	1619.22	1424.00	661.33	0.06	0.41	100.00	100.00	1.03	12503.00	13631.69	8807577.00	20.32	4501.01	3746.50
15	6	3	15366.00	17003.00	212.95	0	Spot (Block15, Row3, Column6)	42019.50	39810.50	19553.83	0.02	0.47	1462.00	1788.62	1462.00	883.29	0.09	0.49	100.00	100.00	30.59	38348.50	40557.50	54121492.00	45.55	11170.70	11092.00
15	7	3	15673.00	17009.00	154.20	0	Spot (Block15, Row3, Column7)	4969.47	4540.50	2152.69	0.04	0.43	1388.00	1544.71	1388.00	656.48	0.05	0.42	99.00	86.00	0.00	3152.50	3581.47	3250034.00	5.22	2137.30	2067.00
15	8	3	15965.00	17009.00	164.60	0	Spot (Block15, Row3, Column8)	55859.42	65535.00	13742.57	0.07	0.25	1378.00	1466.33	1378.00	505.48	0.03	0.34	100.00	100.00	53.92	64157.00	54481.42	42062528.00	107.61	12798.94	11712.00
15	1	4	13867.00	17294.00	159.55	0	Spot (Block15, Row4, Column1)	62660.96	65535.00	7317.31	0.02	0.12	1570.00	1703.49	1570.00	562.41	0.04	0.33	100.00	100.00	79.60	63965.00	61090.96	44239056.00	108.39	16379.15	14777.00
15	2	4	14163.00	17299.00	174.75	0	Spot (Block15, Row4, Column2)	20379.04	19309.00	9582.11	0.02	0.47	1556.00	1757.31	1556.00	660.02	0.05	0.38	100.00	100.00	0.00	17753.00	18823.04	17403696.00	28.21	5369.90	5325.00
15	3	4	14463.00	17299.00	169.35	0	Spot (Block15, Row4, Column3)	64122.41	65535.00	5715.60	0.01	0.09	1495.00	1677.58	1495.00	648.38	0.05	0.39	100.00	100.00	91.85	64040.00	62627.41	51170212.00	96.31	17714.04	14775.50
15	4	4	14756.00	17305.00	162.75	0	Spot (Block15, Row4, Column4)	2579.96	2479.00	640.74	0.02	0.25	1433.00	1525.13	1433.00	417.32	0.03	0.27	96.00	68.00	0.00	1046.00	1146.96	1893691.00	2.53	1769.85	1747.00
15	5	4	15052.00	17302.00	149.30	0	Spot (Block15, Row4, Column5)	5128.15	4851.00	1756.29	0.02	0.34	1392.00	1457.48	1392.00	315.86	0.02	0.22	100.00	100.00	0.00	3459.00	3736.15	3138427.00	11.62	2320.40	2311.00
15	6	4	15369.00	17303.00	194.45	0	Spot (Block15, Row4, Column6)	11566.26	11773.00	3527.86	0.01	0.31	1396.00	1632.04	1396.00	1429.70	0.07	0.88	100.00	99.00	0.00	10377.00	10170.26	12364328.00	6.95	3841.89	3467.00
15	7	4	15659.00	17297.00	141.05	0	Spot (Block15, Row4, Column7)	6837.93	5574.00	6979.66	0.09	1.02	1395.00	1553.68	1395.00	1323.17	0.05	0.85	95.00	71.00	0.55	4179.00	5442.93	3706156.00	3.99	3446.23	2537.00
15	8	4	15965.00	17313.00	161.10	0	Spot (Block15, Row4, Column8)	3056.58	2899.00	775.78	0.02	0.25	1384.00	1440.70	1384.00	368.84	0.02	0.26	99.00	89.00	0.00	1515.00	1672.58	2197684.00	4.38	1808.13	1781.00
15	1	5	13868.00	17598.00	163.15	0	Spot (Block15, Row5, Column1)	63836.66	65535.00	6381.49	0.01	0.10	1612.00	1888.17	1612.00	846.59	0.07	0.45	100.00	100.00	90.86	63923.00	62224.66	46792728.00	73.17	17837.16	15661.00
15	2	5	14162.00	17592.00	165.10	0	Spot (Block15, Row5, Column2)	58737.29	65535.00	11566.93	0.05	0.20	1595.00	1850.25	1595.00	786.13	0.06	0.42	100.00	100.00	65.11	63940.00	57142.29	43935908.00	72.36	14178.39	11993.00
15	3	5	14464.00	17598.00	164.30	0	Spot (Block15, Row5, Column3)	45250.56	47069.00	19208.83	0.02	0.42	1538.00	1756.60	1538.00	712.11	0.06	0.41	100.00	100.00	36.35	45531.00	43712.56	33983436.00	61.08	8678.60	8436.50
15	4	5	14762.00	17602.00	148.45	0	Spot (Block15, Row5, Column4)	36202.29	33942.50	17022.22	0.03	0.47	1486.00	1599.86	1486.00	516.50	0.03	0.32	100.00	100.00	6.91	32456.50	34716.29	22011036.00	66.99	8520.88	7475.00
15	5	5	15066.00	17600.00	167.05	0	Spot (Block15, Row5, Column5)	64106.00	65535.00	5680.03	0.01	0.09	1410.00	1538.70	1410.00	507.14	0.04	0.33	100.00	100.00	91.19	64125.00	62696.00	49490332.00	123.37	17837.60	16583.00
15	6	5	15364.00	17605.00	155.70	0	Spot (Block15, Row5, Column6)	3423.88	3284.00	987.86	0.02	0.29	1392.50	1548.92	1392.50	1349.22	0.05	0.87	73.00	25.00	0.00	1891.50	2031.38	2287153.00	1.39	1875.14	1808.00
15	7	5	15665.00	17606.00	185.75	0	Spot (Block15, Row5, Column7)	24631.03	22009.50	13125.42	0.05	0.53	1402.00	1530.02	1402.00	478.34	0.04	0.31	100.00	100.00	0.10	20607.50	23229.03	23892100.00	48.29	6200.06	6264.00
15	8	5	15967.00	17606.00	149.80	0	Spot (Block15, Row5, Column8)	11416.44	9998.00	6591.51	0.06	0.58	1397.00	1493.27	1397.00	496.98	0.03	0.33	100.00	100.00	0.00	8601.00	10019.44	7055361.00	19.97	3455.08	3162.00
15	1	6	13860.00	17896.00	212.35	0	Spot (Block15, Row6, Column1)	41348.34	38580.00	19812.94	0.03	0.48	1696.00	2063.84	1696.00	1018.01	0.09	0.49	100.00	100.00	30.51	36884.00	39652.34	53132984.00	38.59	11091.03	10639.50
15	2	6	14160.00	17893.00	206.05	0	Spot (Block15, Row6, Column2)	14992.91	13860.00	6871.37	0.03	0.46	1569.00	1824.39	1569.00	824.33	0.07	0.45	100.00	100.00	0.00	12291.00	13423.91	18066444.00	15.97	4925.78	4757.00
15	3	6	14449.00	17897.00	157.80	0	Spot (Block15, Row6, Column3)	63024.53	65535.00	6705.36	0.02	0.11	1482.00	1648.08	1482.00	579.79	0.05	0.35	100.00	100.00	80.17	64053.00	61542.53	43235232.00	105.86	17261.43	15276.00
15	4	6	14769.00	17897.00	151.45	0	Spot (Block15, Row6, Column4)	6657.98	6216.50	2564.60	0.03	0.39	1441.00	1528.34	1441.00	420.75	0.03	0.28	100.00	100.00	0.00	4775.50	5216.98	4207842.00	12.19	2624.49	2469.00
15	5	6	15060.00	17902.00	161.90	0	Spot (Block15, Row6, Column5)	63931.40	65535.00	6194.48	0.01	0.10	1428.00	1539.44	1428.00	463.00	0.03	0.30	100.00	100.00	91.67	64107.00	62503.40	46031056.00	134.76	18590.37	16165.00
15	6	6	15357.00	17901.00	173.10	0	Spot (Block15, Row6, Column6)	2011.57	1961.50	347.21	0.01	0.17	1410.00	1501.10	1410.00	387.90	0.03	0.26	66.00	29.00	0.00	551.50	601.57	1673625.00	1.32	1605.62	1553.00
15	7	6	15662.00	17906.00	153.65	0	Spot (Block15, Row6, Column7)	14468.17	13400.00	7696.34	0.03	0.53	1412.00	1517.27	1412.00	427.44	0.03	0.28	100.00	100.00	0.00	11988.00	13056.17	9317498.00	30.30	4191.67	3794.00
15	8	6	15968.00	17905.00	152.15	0	Spot (Block15, Row6, Column8)	13391.36	11889.00	7692.66	0.05	0.57	1408.00	1481.32	1408.00	414.34	0.02	0.28	100.00	100.00	0.00	10481.00	11983.36	8503512.00	28.74	3663.99	3126.00
15	1	7	13856.00	18196.00	166.65	0	Spot (Block15, Row7, Column1)	29085.02	25688.00	14660.31	0.05	0.50	1621.50	1867.09	1621.50	800.45	0.06	0.43	100.00	100.00	0.78	24066.50	27463.52	22395480.00	34.00	6415.13	6242.00
15	2	7	14153.00	18196.00	164.65	0	Spot (Block15, Row7, Column2)	2565.26	2511.00	617.98	0.01	0.24	1495.00	1625.53	1495.00	490.07	0.04	0.30	79.00	51.00	0.00	1016.00	1070.26	1926509.00	1.92	1732.51	1715.00
15	3	7	14463.00	18194.00	142.30	0	Spot (Block15, Row7, Column3)	1691.41	1658.00	179.95	0.01	0.11	1426.00	1481.98	1426.00	289.22	0.02	0.20	35.00	6.00	0.00	232.00	265.41	930276.00	0.72	1501.01	1485.50
15	4	7	14760.00	18200.00	179.00	0	Spot (Block15, Row7, Column4)	2137.83	2112.00	371.20	0.01	0.17	1427.00	1490.83	1427.00	315.11	0.02	0.21	84.00	54.00	0.00	685.00	710.83	1906944.00	2.05	1652.69	1631.50
15	5	7	15058.00	18199.00	185.40	0	Spot (Block15, Row7, Column5)	4106.01	3934.00	1285.16	0.02	0.31	1471.00	1563.85	1471.00	418.08	0.03	0.27	99.00	96.00	0.00	2463.00	2635.01	3970513.00	6.08	2235.14	2238.00
15	6	7	15360.00	18206.00	191.05	0	Spot (Block15, Row7, Column6)	16327.65	15864.00	7280.20	0.01	0.45	1561.00	1840.67	1561.00	888.04	0.07	0.48	100.00	100.00	0.00	14303.00	14766.65	16850138.00	16.31	4928.37	4773.50
15	7	7	15648.00	18206.00	155.10	0	Spot (Block15, Row7, Column7)	55883.80	65535.00	13279.39	0.07	0.24	1546.00	1694.26	1546.00	542.49	0.04	0.32	100.00	100.00	56.11	63989.00	54337.80	37051268.00	99.89	13934.45	12286.50
15	8	7	15960.00	18206.00	192.55	0	Spot (Block15, Row7, Column8)	18357.12	18561.50	4846.00	0.00	0.26	1468.00	1563.46	1468.00	463.21	0.03	0.30	100.00	100.00	0.00	17093.50	16889.12	19238264.00	36.26	5367.38	5039.00
15	1	8	13832.00	18497.00	163.00	0	Spot (Block15, Row8, Column1)	4696.92	3205.00	6609.00	0.17	1.41	1614.00	1710.71	1614.00	417.50	0.03	0.24	92.00	73.00	0.55	1591.00	3082.92	3438149.00	7.15	2606.00	2138.50
15	2	8	14152.00	18497.00	158.75	0	Spot (Block15, Row8, Column2)	4701.80	4378.50	1708.13	0.03	0.36	1563.00	1587.73	1563.00	206.81	0.01	0.13	100.00	100.00	0.00	2815.50	3138.80	3253643.00	15.06	2336.73	2261.50
15	3	8	14448.00	18499.00	149.40	0	Spot (Block15, Row8, Column3)	6318.36	5681.50	2887.97	0.05	0.46	1493.00	1556.30	1493.00	281.08	0.02	0.18	100.00	100.00	0.00	4188.50	4825.36	3866835.00	16.94	2676.07	2559.50
15	4	8	14759.00	18505.00	164.80	0	Spot (Block15, Row8, Column4)	63187.66	65535.00	6957.54	0.02	0.11	1501.00	1587.42	1501.00	398.40	0.02	0.25	100.00	100.00	85.56	64034.00	61686.66	47707152.00	154.62	16193.57	14388.00
15	5	8	15048.00	18496.00	184.95	0	Spot (Block15, Row8, Column5)	2135.83	2090.50	389.16	0.01	0.18	1496.00	1677.64	1496.00	743.57	0.05	0.44	32.00	2.00	0.00	594.50	639.83	2050393.00	0.62	1647.55	1628.50
15	6	8	15359.00	18503.00	207.15	0	Spot (Block15, Row8, Column6)	46698.14	53708.00	19939.17	0.06	0.43	1622.00	1962.16	1622.00	1045.56	0.08	0.53	100.00	100.00	43.50	52086.00	45076.14	57112364.00	42.79	12069.54	11681.00
15	7	8	15660.00	18503.00	150.85	0	Spot (Block15, Row8, Column7)	31535.67	30345.00	15691.06	0.02	0.50	1600.00	1794.48	1600.00	747.06	0.05	0.42	100.00	100.00	0.96	28745.00	29935.67	19646720.00	39.81	7365.32	6531.00
15	8	8	15942.00	18506.00	165.40	0	Spot (Block15, Row8, Column8)	63658.83	65535.00	6504.23	0.01	0.10	1581.00	1695.18	1581.00	519.84	0.03	0.31	100.00	100.00	90.08	63954.00	62077.83	48126556.00	119.20	16728.97	15233.50
16	1	1	18373.00	16417.00	164.25	0	Spot (Block16, Row1, Column1)	58628.35	65535.00	11379.81	0.05	0.19	1061.00	1151.02	1061.00	423.83	0.04	0.37	100.00	100.00	64.44	64474.00	57567.35	43854416.00	135.61	13615.76	12836.50
16	2	1	18666.00	16423.00	157.05	0	Spot (Block16, Row1, Column2)	17794.51	16429.00	8357.33	0.03	0.47	1040.00	1140.16	1040.00	378.52	0.04	0.33	100.00	100.00	0.00	15389.00	16754.51	12046883.00	44.00	4328.36	4086.00
16	3	1	18972.00	16422.00	151.55	0	Spot (Block16, Row1, Column3)	9609.12	8607.00	5544.96	0.05	0.58	1000.00	1049.22	1000.00	190.41	0.02	0.18	100.00	100.00	0.00	7607.00	8609.12	6024918.00	44.96	2624.90	2442.00
16	4	1	19265.00	16426.00	152.95	0	Spot (Block16, Row1, Column4)	13521.35	13037.50	6257.19	0.02	0.46	1000.00	1054.78	1000.00	199.52	0.02	0.19	100.00	100.00	0.00	12037.50	12521.35	8680704.00	62.48	3406.08	2951.00
16	5	1	19572.00	16429.00	156.05	0	Spot (Block16, Row1, Column5)	23944.11	20445.00	16535.74	0.07	0.69	1001.00	1061.21	1001.00	229.55	0.03	0.22	100.00	100.00	0.00	19444.00	22943.11	16066499.00	99.69	4644.48	4042.00
16	6	1	19863.00	16430.00	154.10	0	Spot (Block16, Row1, Column6)	32465.63	30936.00	15691.25	0.02	0.48	1014.50	1079.83	1014.50	356.78	0.03	0.33	100.00	100.00	2.15	29921.50	31451.13	21135140.00	87.97	6647.42	5502.00
16	7	1	20162.00	16431.00	155.85	0	Spot (Block16, Row1, Column7)	55117.75	65535.00	14800.09	0.08	0.27	1022.00	1093.56	1022.00	316.98	0.03	0.29	100.00	100.00	58.83	64513.00	54095.75	36818964.00	170.44	11932.02	10298.50
16	8	1	20473.00	16433.00	156.65	0	Spot (Block16, Row1, Column8)	3522.27	3511.00	1060.47	0.00	0.30	1028.00	1064.18	1028.00	231.31	0.02	0.22	100.00	100.00	0.00	2483.00	2494.27	2377533.00	10.63	1795.28	1708.00
16	1	2	18367.00	16720.00	147.00	-50	Spot (Block16, Row2, Column1)	1301.92	1151.00	815.03	0.05	0.63	1051.00	1119.23	1051.00	340.28	0.03	0.30	9.00	4.00	0.00	100.00	250.92	766831.00	0.54	1142.06	1109.00
16	2	2	18667.00	16725.00	137.25	0	Spot (Block16, Row2, Column2)	12437.86	12296.00	4288.64	0.00	0.34	1027.00	1080.42	1027.00	223.83	0.02	0.21	100.00	100.00	0.00	11269.00	11410.86	6330871.00	50.74	3499.66	3341.00
16	3	2	18967.00	16724.00	147.00	-50	Spot (Block16, Row2, Column3)	1744.88	1761.00	265.72	0.00	0.15	1024.00	1200.31	1024.00	2241.30	0.07	1.87	0.00	0.00	0.00	737.00	720.88	1027732.00	0.24	1377.94	1355.00
16	4	2	19272.00	16729.00	176.50	0	Spot (Block16, Row2, Column4)	8530.38	8485.00	3079.04	0.00	0.36	1067.00	1286.77	1067.00	2314.88	0.08	1.80	97.00	78.00	0.00	7418.00	7463.38	7412902.00	3.13	2750.51	2687.00
16	5	2	19569.00	16729.00	199.90	0	Spot (Block16, Row2, Column5)	14946.98	14365.00	4817.00	0.02	0.32	1083.00	1199.68	1083.00	394.63	0.04	0.33	100.00	100.00	0.00	13282.00	13863.98	16830294.00	34.84	4239.06	4015.50
16	6	2	19860.00	16732.00	155.45	0	Spot (Block16, Row2, Column6)	4936.78	4585.00	2039.46	0.03	0.41	1086.00	1371.45	1086.00	926.85	0.10	0.68	98.00	81.00	0.00	3499.00	3850.78	3273084.00	3.85	1878.05	1737.50
16	7	2	20167.00	16736.00	154.00	0	Spot (Block16, Row2, Column7)	5758.92	5403.00	2520.75	0.03	0.44	1063.00	1134.22	1063.00	324.94	0.03	0.29	100.00	100.00	0.00	4340.00	4695.92	3743296.00	14.23	2160.88	2006.00
16	8	2	20471.00	16740.00	146.85	0	Spot (Block16, Row2, Column8)	1158.84	1136.00	93.06	0.01	0.08	1050.00	1103.35	1050.00	360.22	0.02	0.33	1.00	0.00	0.00	86.00	108.84	682554.00	0.15	1092.56	1089.00
16	1	3	18368.00	17018.00	156.60	0	Spot (Block16, Row3, Column1)	22965.75	21321.00	13681.40	0.03	0.60	1047.00	1096.14	1047.00	232.04	0.02	0.21	100.00	100.00	0.00	20274.00	21918.75	15455951.00	94.25	4980.42	4284.00
16	2	3	18671.00	17026.00	155.95	0	Spot (Block16, Row3, Column2)	2443.04	2311.00	665.29	0.02	0.27	1055.00	1153.01	1055.00	413.91	0.04	0.36	97.00	77.00	0.00	1256.00	1388.04	1639282.00	3.12	1403.14	1353.50
16	3	3	18962.00	17026.00	153.20	0	Spot (Block16, Row3, Column3)	10571.35	8109.00	10118.60	0.12	0.96	1056.00	1243.62	1056.00	2261.50	0.07	1.82	95.00	68.00	1.40	7053.00	9515.35	6776233.00	4.12	3308.58	2444.00
16	4	3	19270.00	17029.00	154.70	0	Spot (Block16, Row3, Column4)	40754.53	40373.00	19411.87	0.00	0.48	1055.00	1218.28	1055.00	1897.60	0.06	1.56	100.00	100.00	20.64	39318.00	39699.53	26857372.00	20.83	8113.39	6877.00
16	5	3	19568.00	17006.00	143.75	0	Spot (Block16, Row3, Column5)	10791.10	4906.00	15669.72	0.34	1.45	1088.00	1362.25	1088.00	869.33	0.10	0.64	92.00	78.00	5.03	3818.00	9703.10	6010642.00	10.85	3377.81	2160.00
16	6	3	19866.00	17029.00	223.95	0	Spot (Block16, Row3, Column6)	55229.61	65535.00	14491.20	0.07	0.26	1174.00	1798.33	1174.00	1318.12	0.19	0.73	100.00	100.00	55.79	64361.00	54055.61	79586696.00	40.54	12773.50	11853.00
16	7	3	20170.00	17035.00	153.05	0	Spot (Block16, Row3, Column7)	16275.64	14700.00	9506.14	0.04	0.58	1113.00	1377.98	1113.00	860.65	0.09	0.62	100.00	100.00	0.00	13587.00	15162.64	10530342.00	17.31	3683.59	3261.00
16	8	3	20469.00	17037.00	169.40	0	Spot (Block16, Row3, Column8)	57759.58	65535.00	12994.32	0.05	0.22	1085.00	1199.03	1085.00	572.42	0.04	0.48	100.00	100.00	61.46	64450.00	56674.58	45861552.00	98.81	13097.31	11896.50
16	1	4	18366.00	17322.00	154.95	0	Spot (Block16, Row4, Column1)	39334.29	38663.50	19248.59	0.01	0.49	1068.00	1180.56	1068.00	434.29	0.04	0.37	100.00	100.00	16.06	37595.50	38266.29	25960728.00	87.85	7739.59	6993.50
16	2	4	18663.00	17325.00	180.35	0	Spot (Block16, Row4, Column2)	26727.19	24019.00	13760.19	0.05	0.51	1129.00	1357.38	1129.00	695.41	0.08	0.51	100.00	100.00	0.11	22890.00	25598.19	24348472.00	36.48	5901.96	5814.00
16	3	4	18964.00	17328.00	161.90	0	Spot (Block16, Row4, Column3)	62242.49	65535.00	7885.19	0.02	0.13	1103.00	1299.56	1103.00	663.83	0.07	0.51	100.00	100.00	79.22	64432.00	61139.49	44939508.00	91.81	14884.73	13042.00
16	4	4	19255.00	17331.00	165.00	0	Spot (Block16, Row4, Column4)	1758.13	1745.50	303.65	0.00	0.17	1039.00	1105.72	1039.00	289.00	0.03	0.26	97.00	63.00	0.00	706.50	719.13	1329144.00	2.26	1249.15	1239.00
16	5	4	19552.00	17308.00	152.10	0	Spot (Block16, Row4, Column5)	6402.01	3248.00	9616.09	0.29	1.50	1057.00	1193.72	1057.00	555.31	0.05	0.47	91.00	75.00	0.95	2191.00	5345.01	4039669.00	9.38	2349.06	1549.00
16	6	4	19870.00	17324.00	202.85	0	Spot (Block16, Row4, Column6)	15789.60	15835.50	4291.63	0.00	0.27	1141.00	1465.84	1141.00	949.47	0.11	0.65	100.00	100.00	0.00	14694.50	14648.60	18536988.00	15.09	4418.88	4274.00
16	7	4	20162.00	17331.00	153.75	0	Spot (Block16, Row4, Column7)	14311.99	12373.00	9738.18	0.06	0.68	1156.00	1400.19	1156.00	764.82	0.08	0.55	100.00	94.00	0.00	11217.00	13155.99	9231236.00	16.88	3348.97	2888.50
16	8	4	20464.00	17343.00	154.95	0	Spot (Block16, Row4, Column8)	4883.43	4604.50	1973.15	0.03	0.40	1102.00	1202.54	1102.00	448.73	0.04	0.37	100.00	99.00	0.00	3502.50	3781.43	3223061.00	8.20	1941.41	1868.00
16	1	5	18369.00	17625.00	154.00	0	Spot (Block16, Row5, Column1)	32450.36	29522.00	18269.56	0.04	0.56	1115.00	1450.80	1115.00	987.09	0.11	0.68	100.00	100.00	4.90	28407.00	31335.36	21190112.00	31.40	6259.10	5272.00
16	2	5	18661.00	17623.00	168.30	0	Spot (Block16, Row5, Column2)	59277.90	65535.00	11788.47	0.04	0.20	1234.00	1698.02	1234.00	1178.41	0.14	0.69	100.00	100.00	67.88	64301.00	58043.90	47067112.00	48.86	13241.48	12227.00
16	3	5	18966.00	17626.00	171.60	0	Spot (Block16, Row5, Column3)	50590.70	60598.00	17312.92	0.08	0.34	1156.00	1445.07	1156.00	835.52	0.10	0.58	100.00	100.00	47.25	59442.00	49434.70	41332972.00	58.82	9607.64	9453.00
16	4	5	19265.00	17628.00	152.15	0	Spot (Block16, Row5, Column4)	17992.31	16981.00	9900.58	0.03	0.55	1073.00	1198.75	1073.00	515.01	0.05	0.43	100.00	100.00	0.00	15908.00	16919.31	11461101.00	32.61	4086.05	3600.00
16	5	5	19567.00	17627.00	161.95	0	Spot (Block16, Row5, Column5)	63092.03	65535.00	7011.20	0.02	0.11	1064.00	1157.82	1064.00	423.03	0.04	0.37	100.00	100.00	83.61	64471.00	62028.03	45805256.00	146.40	15696.53	14760.00
16	6	5	19866.00	17626.00	151.55	0	Spot (Block16, Row5, Column6)	5338.67	5025.00	2088.82	0.03	0.39	1112.00	1336.85	1112.00	765.09	0.08	0.57	100.00	91.00	0.00	3913.00	4226.67	3352683.00	5.23	2122.39	2024.00
16	7	5	20167.00	17630.00	219.20	0	Spot (Block16, Row5, Column7)	55449.52	65535.00	14822.05	0.07	0.27	1192.50	1607.39	1192.50	1051.64	0.13	0.65	100.00	100.00	60.35	64342.50	54257.02	76077576.00	51.20	12698.59	13028.00
16	8	5	20468.00	17633.00	153.20	0	Spot (Block16, Row5, Column8)	36237.27	33009.00	22488.45	0.04	0.62	1132.00	1286.19	1132.00	627.68	0.06	0.49	100.00	100.00	21.79	31877.00	35105.27	23445612.00	55.68	6363.18	5833.00
16	1	6	18361.00	17923.00	224.30	0	Spot (Block16, Row6, Column1)	51879.27	65077.00	16232.03	0.10	0.31	1170.00	1836.39	1170.00	1467.19	0.20	0.80	100.00	100.00	49.65	63907.00	50709.27	74914360.00	34.11	12485.42	11827.00
16	2	6	18659.00	17920.00	224.55	0	Spot (Block16, Row6, Column2)	52903.78	65535.00	16274.08	0.09	0.31	1235.00	1823.10	1235.00	1413.74	0.17	0.78	100.00	100.00	51.79	64300.00	51668.78	76711224.00	36.13	12543.27	11894.00
16	3	6	18954.00	17924.00	154.55	0	Spot (Block16, Row6, Column3)	49680.79	58139.00	17506.00	0.07	0.35	1128.00	1402.53	1128.00	913.61	0.09	0.65	100.00	100.00	43.76	57011.00	48552.79	33037972.00	52.84	9518.76	8523.00
16	4	6	19266.00	17923.00	150.65	0	Spot (Block16, Row6, Column4)	5444.34	5090.50	2322.60	0.03	0.43	1079.00	1140.13	1079.00	288.39	0.02	0.25	100.00	100.00	0.00	4011.50	4365.34	3375489.00	14.92	2142.01	1933.00
16	5	6	19561.00	17929.00	158.15	0	Spot (Block16, Row6, Column5)	61016.84	65535.00	9206.81	0.03	0.15	1074.00	1198.14	1074.00	465.44	0.05	0.39	100.00	100.00	74.53	64461.00	59942.84	42163020.00	128.52	14701.03	12622.00
16	6	6	19860.00	17927.00	161.50	0	Spot (Block16, Row6, Column6)	2859.66	2657.00	1092.82	0.03	0.38	1130.00	1336.52	1130.00	775.37	0.07	0.58	75.00	48.00	0.00	1527.00	1729.66	2053233.00	1.96	1516.57	1460.00
16	7	6	20162.00	17933.00	154.80	0	Spot (Block16, Row6, Column7)	31245.09	27977.00	17867.45	0.05	0.57	1184.00	1425.13	1184.00	907.48	0.08	0.64	100.00	100.00	3.05	26793.00	30061.09	20496800.00	32.86	6510.75	5511.00
16	8	6	20467.00	17938.00	154.50	0	Spot (Block16, Row6, Column8)	35582.46	33244.00	21276.10	0.03	0.60	1152.00	1257.49	1152.00	548.28	0.04	0.44	100.00	100.00	14.83	32092.00	34430.46	23271024.00	62.61	7070.56	5991.00
16	1	7	18360.00	18221.00	173.40	0	Spot (Block16, Row7, Column1)	34684.79	31903.00	18179.54	0.04	0.52	1093.00	1407.14	1093.00	919.18	0.11	0.65	100.00	100.00	7.53	30810.00	33591.79	29031240.00	36.20	6638.73	6551.00
16	2	7	18674.00	18225.00	172.65	0	Spot (Block16, Row7, Column2)	1800.20	1709.00	393.36	0.02	0.22	1106.00	1295.10	1106.00	729.21	0.07	0.56	39.00	2.00	0.00	603.00	694.20	1504967.00	0.69	1335.93	1293.00
16	3	7	18936.00	18235.00	172.00	0	Spot (Block16, Row7, Column3)	1267.98	1246.00	120.51	0.01	0.10	1078.00	1125.56	1078.00	269.97	0.02	0.24	16.00	2.00	0.00	168.00	189.98	1049890.00	0.53	1162.93	1150.50
16	4	7	19262.00	18228.00	183.95	0	Spot (Block16, Row7, Column4)	1513.39	1468.00	259.74	0.01	0.17	1090.00	1184.21	1090.00	426.19	0.04	0.36	43.00	8.00	0.00	378.00	423.39	1433182.00	0.77	1216.77	1196.50
16	5	7	19565.00	18229.00	185.25	0	Spot (Block16, Row7, Column5)	7317.69	6943.50	3114.16	0.02	0.43	1108.00	1388.28	1108.00	882.24	0.10	0.64	100.00	97.00	0.00	5835.50	6209.69	7054258.00	6.72	2574.91	2569.00
16	6	7	19856.00	18227.00	217.95	0	Spot (Block16, Row7, Column6)	51860.34	65535.00	17843.08	0.10	0.34	1225.00	1849.42	1225.00	1458.80	0.18	0.79	100.00	100.00	56.57	64310.00	50635.34	70686400.00	34.28	12067.52	11420.50
16	7	7	20145.00	18233.00	156.00	0	Spot (Block16, Row7, Column7)	42677.48	43709.00	18249.65	0.01	0.43	1197.00	1561.89	1197.00	1141.93	0.12	0.73	100.00	100.00	18.09	42512.00	41480.48	28551348.00	36.01	8828.94	7797.00
16	8	7	20459.00	18235.00	200.90	0	Spot (Block16, Row7, Column8)	24386.96	24652.00	6578.21	0.00	0.27	1169.00	1315.74	1169.00	560.59	0.05	0.43	100.00	100.00	0.00	23483.00	23217.96	27776740.00	41.16	6566.79	6170.00
16	1	8	18351.00	18514.00	145.40	0	Spot (Block16, Row8, Column1)	2004.26	1865.00	632.82	0.03	0.32	1072.00	1158.56	1072.00	413.05	0.03	0.36	90.00	47.00	0.00	793.00	932.26	1150443.00	2.05	1392.19	1330.00
16	2	8	18656.00	18521.00	155.95	0	Spot (Block16, Row8, Column2)	4428.60	4134.00	1818.66	0.03	0.41	1075.00	1094.53	1075.00	114.11	0.01	0.10	100.00	100.00	0.00	3059.00	3353.60	2958304.00	29.22	1899.31	1804.50
16	3	8	18948.00	18523.00	154.65	0	Spot (Block16, Row8, Column3)	12200.09	10853.00	7947.09	0.05	0.65	1065.00	1122.40	1065.00	352.99	0.02	0.31	100.00	100.00	0.00	9788.00	11135.09	8027662.00	31.38	3015.64	2690.00
16	4	8	19256.00	18525.00	168.75	0	Spot (Block16, Row8, Column4)	62734.62	65535.00	8728.07	0.02	0.14	1106.00	1232.72	1106.00	550.07	0.05	0.45	100.00	100.00	86.04	64429.00	61628.62	49435380.00	111.81	14823.95	12850.00
16	5	8	19546.00	18529.00	173.00	0	Spot (Block16, Row8, Column5)	1544.03	1493.00	278.60	0.01	0.18	1112.00	1342.91	1112.00	804.58	0.08	0.60	12.00	0.00	0.00	381.00	432.03	1290810.00	0.25	1219.60	1161.00
16	6	8	19862.00	18530.00	225.20	0	Spot (Block16, Row8, Column6)	54089.59	65535.00	15656.66	0.08	0.29	1196.00	1713.75	1196.00	1322.54	0.16	0.77	100.00	100.00	56.83	64339.00	52893.59	78430712.00	39.60	12597.78	12502.50
16	7	8	20160.00	18535.00	152.25	0	Spot (Block16, Row8, Column7)	16393.04	16018.00	7922.78	0.01	0.48	1171.00	1422.10	1171.00	874.45	0.08	0.61	100.00	100.00	0.00	14847.00	15222.04	10475154.00	17.12	4052.33	3808.50
16	8	8	20446.00	18532.00	166.15	0	Spot (Block16, Row8, Column8)	63431.14	65535.00	7248.28	0.01	0.11	1206.00	1332.22	1206.00	502.03	0.04	0.38	100.00	100.00	89.69	64329.00	62225.14	48588744.00	123.70	16500.71	13547.50
17	1	1	4840.00	20833.00	159.50	0	Spot (Block17, Row1, Column1)	59032.41	65535.00	10433.30	0.05	0.18	3015.00	3124.25	3015.00	526.84	0.02	0.17	100.00	100.00	63.66	62520.00	56017.41	41264024.00	106.12	16380.53	15001.00
17	2	1	5134.00	20840.00	148.65	0	Spot (Block17, Row1, Column2)	39858.69	38574.00	19212.69	0.01	0.48	2982.00	3075.28	2982.00	508.86	0.01	0.17	100.00	100.00	18.24	35592.00	36876.69	24034900.00	72.29	10187.40	9132.00
17	3	1	5444.00	20842.00	149.80	0	Spot (Block17, Row1, Column3)	12439.56	11144.50	6224.68	0.05	0.50	2994.00	3054.61	2994.00	353.66	0.01	0.12	100.00	100.00	0.00	8150.50	9445.56	7662768.00	26.54	4913.46	4754.50
17	4	1	5731.00	20846.00	146.60	0	Spot (Block17, Row1, Column4)	29333.10	27157.50	15584.82	0.03	0.53	2996.00	3079.42	2996.00	423.97	0.01	0.14	100.00	100.00	1.54	24161.50	26337.10	17189200.00	61.92	8353.40	7401.00
17	5	1	6042.00	20841.00	147.40	0	Spot (Block17, Row1, Column5)	34473.05	32591.00	20670.43	0.02	0.60	2994.50	3076.56	2994.50	429.82	0.01	0.14	100.00	100.00	13.19	29596.50	31478.55	20649416.00	73.05	8267.22	7536.00
17	6	1	6330.00	20847.00	145.80	0	Spot (Block17, Row1, Column6)	42745.38	42213.50	17809.65	0.01	0.42	3037.00	3126.16	3037.00	452.00	0.01	0.14	100.00	100.00	20.52	39176.50	39708.38	24792440.00	87.65	11494.98	10934.00
17	7	1	6633.00	20848.00	150.05	0	Spot (Block17, Row1, Column7)	59385.20	65535.00	10334.97	0.04	0.17	3057.00	3139.63	3057.00	494.89	0.01	0.16	100.00	100.00	67.96	62478.00	56328.20	36700352.00	113.65	18140.16	15948.50
17	8	1	6944.00	20851.00	173.80	0	Spot (Block17, Row1, Column8)	3903.02	3866.00	480.22	0.00	0.12	3001.00	3067.28	3001.00	401.06	0.01	0.13	84.00	54.00	0.00	865.00	902.02	3301952.00	2.08	3282.14	3211.00
17	1	2	4841.00	21144.00	232.35	0	Spot (Block17, Row2, Column1)	3275.59	3247.00	283.89	0.00	0.09	2973.00	3141.64	2973.00	1448.17	0.02	0.46	0.00	0.00	0.00	274.00	302.59	5100092.00	0.09	3090.78	3036.00
17	2	2	5129.00	21142.00	126.25	0	Spot (Block17, Row2, Column2)	22770.58	22249.00	7089.55	0.01	0.31	2959.00	3049.71	2959.00	438.09	0.01	0.14	100.00	100.00	0.00	19290.00	19811.58	9677495.00	45.02	7458.84	7056.00
17	3	2	5441.00	21141.00	156.40	0	Spot (Block17, Row2, Column3)	5149.90	5095.00	1059.07	0.00	0.21	3027.00	3110.76	3027.00	451.86	0.01	0.15	98.00	87.00	0.00	2068.00	2122.90	3471030.00	4.51	3572.96	3557.00
17	4	2	5744.00	21148.00	193.60	0	Spot (Block17, Row2, Column4)	11232.02	10562.00	4385.85	0.03	0.39	3079.00	3190.99	3079.00	521.21	0.02	0.16	100.00	100.00	0.00	7483.00	8153.02	11928404.00	15.43	5515.69	5471.00
17	5	2	6040.00	21145.00	167.85	0	Spot (Block17, Row2, Column5)	28416.18	27926.00	11612.89	0.01	0.41	3029.00	3142.39	3029.00	472.16	0.02	0.15	100.00	100.00	0.13	24897.00	25387.18	22306712.00	53.53	8955.33	8696.50
17	6	2	6331.00	21146.00	147.90	0	Spot (Block17, Row2, Column6)	10459.15	10191.00	3875.81	0.01	0.37	3072.00	3220.97	3072.00	745.89	0.02	0.23	100.00	99.00	0.00	7119.00	7387.15	6254569.00	9.70	4851.14	4678.50
17	7	2	6638.00	21151.00	148.15	0	Spot (Block17, Row2, Column7)	9130.57	8535.00	3329.68	0.03	0.36	3074.00	3173.72	3074.00	777.87	0.01	0.25	100.00	99.00	0.00	5461.00	6056.57	5505734.00	7.66	4606.67	4421.00
17	8	2	6969.00	21148.00	180.55	0	Spot (Block17, Row2, Column8)	3335.27	3277.00	436.19	0.01	0.13	3067.00	3177.53	3067.00	808.95	0.02	0.25	4.00	0.00	0.00	210.00	268.27	3045098.00	0.19	3219.96	3155.00
17	1	3	4836.00	21434.00	145.90	0	Spot (Block17, Row3, Column1)	41567.73	42186.00	20220.10	0.01	0.49	2999.00	3137.81	2999.00	1392.77	0.02	0.44	100.00	100.00	24.18	39187.00	38568.73	24067828.00	27.59	10647.13	9909.00
17	2	3	5134.00	21441.00	147.80	0	Spot (Block17, Row3, Column2)	8411.86	8195.00	2589.69	0.01	0.31	3060.00	3228.79	3060.00	731.63	0.02	0.23	100.00	99.00	0.00	5135.00	5351.86	5005056.00	7.08	4304.42	4111.00
17	3	3	5427.00	21437.00	141.70	0	Spot (Block17, Row3, Column3)	32365.57	31097.00	15090.42	0.02	0.47	3083.00	3156.11	3083.00	481.37	0.01	0.15	100.00	100.00	4.79	28014.00	29282.57	17574516.00	60.68	10572.35	9498.50
17	4	3	5736.00	21445.00	147.40	0	Spot (Block17, Row3, Column4)	54004.99	65535.00	14870.69	0.08	0.28	3053.00	3146.59	3053.00	512.75	0.01	0.16	100.00	100.00	51.60	62482.00	50951.99	32025192.00	99.19	14915.00	13118.00
17	5	3	6034.00	21446.00	142.20	0	Spot (Block17, Row3, Column5)	16701.66	15482.00	7539.74	0.03	0.45	3067.00	3232.59	3067.00	781.00	0.02	0.24	100.00	100.00	0.00	12415.00	13634.66	9152508.00	17.25	6090.69	5658.00
17	6	3	6339.00	21447.00	241.15	0	Spot (Block17, Row3, Column6)	55613.23	61539.00	12216.68	0.04	0.22	3109.50	3409.55	3109.50	1096.64	0.04	0.32	100.00	100.00	46.58	58429.50	52503.73	93597872.00	47.60	16518.30	16167.50
17	7	3	6640.00	21450.00	146.30	0	Spot (Block17, Row3, Column7)	22312.01	21096.00	12285.83	0.02	0.55	3103.00	3278.92	3103.00	832.21	0.02	0.25	100.00	99.00	0.00	17993.00	19209.01	12963278.00	22.87	7172.82	6157.00
17	8	3	6933.00	21456.00	158.85	0	Spot (Block17, Row3, Column8)	46105.64	47471.00	16169.17	0.01	0.35	3157.00	3289.80	3157.00	685.54	0.02	0.21	100.00	100.00	23.11	44314.00	42948.64	32320208.00	62.46	12307.94	11073.00
17	1	4	4833.00	21736.00	146.90	0	Spot (Block17, Row4, Column1)	52146.64	65004.50	16207.32	0.10	0.31	3025.00	3204.32	3025.00	744.39	0.03	0.23	100.00	100.00	49.32	61979.50	49121.64	30558140.00	65.75	14450.33	12571.00
17	2	4	5134.00	21743.00	167.25	0	Spot (Block17, Row4, Column2)	38147.09	36465.00	16608.33	0.02	0.44	3173.00	3526.22	3173.00	1094.06	0.05	0.31	100.00	100.00	7.62	33292.00	34974.09	29525896.00	31.64	10190.08	10231.50
17	3	4	5434.00	21741.00	162.70	0	Spot (Block17, Row4, Column3)	64281.31	65535.00	5331.86	0.01	0.08	3134.00	3430.05	3134.00	1008.18	0.04	0.29	100.00	100.00	92.38	62401.00	61147.31	47247228.00	60.36	19906.19	16238.00
17	4	4	5723.00	21752.00	197.50	0	Spot (Block17, Row4, Column4)	3814.45	3679.00	520.79	0.02	0.14	3031.00	3112.36	3031.00	467.05	0.01	0.15	70.00	31.00	0.00	648.00	783.45	4207343.00	1.50	3305.50	3310.50
17	5	4	6029.00	21745.00	142.60	0	Spot (Block17, Row4, Column5)	12511.76	9491.00	10905.35	0.12	0.87	3026.00	3115.15	3026.00	478.34	0.01	0.15	100.00	99.00	1.80	6465.00	9485.76	6944028.00	19.64	5685.68	4277.00
17	6	4	6336.00	21747.00	176.40	0	Spot (Block17, Row4, Column6)	41472.54	41793.00	15921.23	0.00	0.38	3104.00	3311.10	3104.00	905.82	0.03	0.27	100.00	100.00	8.85	38689.00	38368.54	36081184.00	42.13	11894.27	10777.00
17	7	4	6626.00	21751.00	147.65	0	Spot (Block17, Row4, Column7)	21623.27	18779.50	13411.91	0.06	0.62	3167.00	3361.30	3167.00	903.84	0.03	0.27	99.00	98.00	0.00	15612.50	18456.27	12930714.00	20.20	6351.89	5897.00
17	8	4	6933.00	21759.00	152.65	0	Spot (Block17, Row4, Column8)	8652.12	8037.00	2974.14	0.03	0.34	3194.00	3284.98	3194.00	612.14	0.01	0.19	100.00	99.00	0.00	4843.00	5458.12	5520056.00	8.77	4323.53	4306.50
17	1	5	4836.00	22042.00	147.90	0	Spot (Block17, Row5, Column1)	51904.84	65535.00	17448.24	0.10	0.34	3133.00	3391.92	3133.00	982.41	0.03	0.29	100.00	100.00	52.67	62402.00	48771.84	31143120.00	49.38	13592.24	12430.00
17	2	5	5130.00	22039.00	157.55	0	Spot (Block17, Row5, Column2)	45600.58	46601.00	16332.11	0.01	0.36	3272.00	3730.91	3272.00	1279.00	0.06	0.34	100.00	100.00	21.59	43329.00	42328.58	31054136.00	32.74	12007.08	11843.00
17	3	5	5433.00	22041.00	160.60	0	Spot (Block17, Row5, Column3)	58615.14	65535.00	12150.55	0.05	0.21	3208.00	3565.30	3208.00	1106.72	0.05	0.31	100.00	100.00	67.32	62327.00	55407.14	41968820.00	49.74	15694.28	15245.00
17	4	5	5730.00	22043.00	144.70	0	Spot (Block17, Row5, Column4)	29901.83	28674.00	14776.81	0.02	0.49	3123.00	3283.78	3123.00	748.71	0.02	0.23	100.00	100.00	0.35	25551.00	26778.83	17044044.00	35.55	8712.94	7844.00
17	5	5	6035.00	22043.00	161.80	0	Spot (Block17, Row5, Column5)	64492.79	65535.00	4563.65	0.01	0.07	3112.00	3222.06	3112.00	572.48	0.02	0.18	100.00	100.00	93.38	62423.00	61380.79	46757724.00	107.03	20364.04	17930.00
17	6	5	6333.00	22046.00	146.40	0	Spot (Block17, Row5, Column6)	12700.52	11948.00	4798.83	0.03	0.38	3183.00	3380.23	3183.00	908.28	0.03	0.27	100.00	100.00	0.00	8765.00	9517.52	7417105.00	10.26	5519.19	5388.00
17	7	5	6634.00	22049.00	245.95	0	Spot (Block17, Row5, Column7)	59485.29	65535.00	11982.17	0.04	0.20	3345.50	3729.52	3345.50	1851.23	0.05	0.50	100.00	100.00	71.66	62189.50	56139.79	104100512.00	30.12	16690.67	15868.00
17	8	5	6942.00	22050.00	160.65	0	Spot (Block17, Row5, Column8)	39225.71	39987.50	23122.21	0.01	0.59	3197.00	3438.65	3197.00	1996.94	0.03	0.58	99.00	96.00	31.60	36790.50	36028.71	27928872.00	17.92	10121.75	6371.00
17	1	6	4829.00	22342.00	235.80	0	Spot (Block17, Row6, Column1)	48401.67	45413.50	15814.24	0.03	0.33	3328.00	3825.68	3328.00	1512.58	0.06	0.40	100.00	100.00	39.70	42085.50	45073.67	77540096.00	29.47	16168.27	15772.00
17	2	6	5134.00	22337.00	247.65	0	Spot (Block17, Row6, Column2)	59387.58	65535.00	11715.33	0.04	0.20	3234.00	3688.12	3234.00	1437.88	0.06	0.39	100.00	100.00	66.59	62301.00	56153.58	105235968.00	38.74	16733.42	15322.50
17	3	6	5424.00	22341.00	147.75	0	Spot (Block17, Row6, Column3)	54849.41	65535.00	14500.80	0.08	0.26	3103.00	3385.92	3103.00	1026.48	0.04	0.30	100.00	100.00	56.32	62432.00	51746.41	32525940.00	50.14	15937.46	14480.00
17	4	6	5733.00	22339.00	145.55	0	Spot (Block17, Row6, Column4)	17503.31	16102.00	8375.20	0.04	0.48	3091.00	3165.21	3091.00	450.56	0.01	0.14	100.00	100.00	0.00	13011.00	14412.31	10064404.00	31.82	6138.71	5823.00
17	5	6	6031.00	22344.00	157.10	0	Spot (Block17, Row6, Column5)	64330.42	65535.00	4913.52	0.01	0.08	3156.50	3299.33	3156.50	691.48	0.02	0.21	100.00	100.00	92.25	62378.50	61173.92	44002420.00	88.26	20184.44	17480.00
17	6	6	6337.00	22344.00	155.40	0	Spot (Block17, Row6, Column6)	6926.60	6014.00	2688.39	0.06	0.39	3228.00	3379.66	3228.00	813.78	0.02	0.24	93.00	69.00	0.00	2786.00	3698.60	4599260.00	4.36	4046.44	4072.00
17	7	6	6631.00	22348.00	147.75	0	Spot (Block17, Row6, Column7)	40364.12	39610.50	19981.35	0.01	0.50	3287.00	3486.39	3287.00	1569.23	0.03	0.45	100.00	100.00	21.89	36323.50	37077.12	23976392.00	23.50	10676.41	10070.00
17	8	6	6934.00	22354.00	146.05	0	Spot (Block17, Row6, Column8)	41826.72	42725.00	21104.31	0.01	0.50	3174.00	3314.47	3174.00	1409.87	0.02	0.43	100.00	100.00	28.21	39551.00	38652.72	24468748.00	27.32	11128.65	9913.50
17	1	7	4829.00	22636.00	156.65	0	Spot (Block17, Row7, Column1)	47201.55	49769.00	17314.15	0.02	0.37	3293.00	3710.41	3293.00	1424.33	0.05	0.38	100.00	100.00	33.63	46476.00	43908.55	32002876.00	30.53	11616.65	11628.00
17	2	7	5129.00	22642.00	203.80	0	Spot (Block17, Row7, Column2)	3950.86	3828.00	537.00	0.01	0.14	3157.00	3483.39	3157.00	1308.65	0.04	0.38	18.00	0.00	0.00	671.00	793.86	4665965.00	0.36	3418.65	3398.00
17	3	7	5426.00	22641.00	221.45	0	Spot (Block17, Row7, Column3)	3387.76	3380.00	313.37	0.00	0.09	3024.00	3121.11	3024.00	520.03	0.01	0.17	29.00	1.00	0.00	356.00	363.76	4749646.00	0.51	3238.48	3186.00
17	4	7	5731.00	22647.00	203.20	0	Spot (Block17, Row7, Column4)	3748.22	3691.50	493.53	0.01	0.13	3024.00	3210.40	3024.00	795.72	0.03	0.25	42.00	5.00	0.00	667.50	724.22	4385415.00	0.68	3210.10	3202.50
17	5	7	6031.00	22649.00	189.10	0	Spot (Block17, Row7, Column5)	11363.99	10503.00	4868.02	0.03	0.43	3191.00	3513.63	3191.00	1203.74	0.04	0.34	100.00	92.00	0.00	7312.00	8172.99	11466269.00	6.52	5350.05	5279.00
17	6	7	6327.00	22648.00	242.70	0	Spot (Block17, Row7, Column6)	59090.66	65535.00	11756.81	0.04	0.20	3448.00	3906.64	3448.00	1527.53	0.05	0.39	100.00	100.00	67.20	62087.00	55642.66	100159808.00	36.13	17720.70	16867.00
17	7	7	6620.00	22652.00	147.60	0	Spot (Block17, Row7, Column7)	50310.96	53699.00	15489.65	0.03	0.31	3343.00	3568.68	3343.00	1036.30	0.03	0.29	100.00	100.00	39.93	50356.00	46967.96	29733972.00	45.11	14578.30	13028.00
17	8	7	6931.00	22654.00	180.60	0	Spot (Block17, Row7, Column8)	59228.40	65535.00	10204.72	0.04	0.17	3203.00	3346.66	3203.00	704.74	0.02	0.21	100.00	100.00	61.58	62332.00	56025.40	53957632.00	79.29	17138.53	14720.00
17	1	8	4809.00	22936.00	179.45	0	Spot (Block17, Row8, Column1)	4142.26	3931.00	975.24	0.02	0.24	3258.00	3426.34	3258.00	981.76	0.02	0.29	31.00	6.00	0.00	673.00	884.26	3740462.00	0.73	3538.36	3535.00
17	2	8	5127.00	22936.00	151.15	0	Spot (Block17, Row8, Column2)	7792.41	7564.00	2319.16	0.01	0.30	3213.00	3299.28	3213.00	824.06	0.01	0.25	100.00	92.00	0.00	4351.00	4579.41	4870255.00	5.45	4450.63	4453.00
17	3	8	5420.00	22939.00	145.20	0	Spot (Block17, Row8, Column3)	20738.26	17936.50	12412.13	0.06	0.60	3182.00	3326.99	3182.00	752.53	0.02	0.23	100.00	98.00	0.00	14754.50	17556.26	11945239.00	23.14	6475.55	5733.00
17	4	8	5727.00	22944.00	160.65	0	Spot (Block17, Row8, Column4)	58644.75	65535.00	12484.41	0.05	0.21	3180.00	3447.15	3180.00	1047.99	0.04	0.30	100.00	100.00	68.54	62355.00	55464.75	41755444.00	52.67	15369.41	14783.00
17	5	8	6027.00	22928.00	235.40	0	Spot (Block17, Row8, Column5)	3646.06	3536.00	1087.06	0.01	0.30	3280.00	3629.13	3280.00	1285.38	0.04	0.35	2.00	0.00	0.00	256.00	366.06	5808169.00	0.01	3512.81	3169.00
17	6	8	6330.00	22947.00	235.30	0	Spot (Block17, Row8, Column6)	54396.77	65535.00	13670.71	0.08	0.25	3488.00	3841.59	3488.00	1360.67	0.04	0.35	100.00	100.00	50.44	62047.00	50908.77	86818056.00	37.15	16760.54	16373.00
17	7	8	6628.00	22949.00	141.80	0	Spot (Block17, Row8, Column7)	26220.74	25562.50	11993.64	0.01	0.46	3449.00	3660.48	3449.00	1179.79	0.03	0.32	100.00	100.00	0.18	22113.50	22771.74	14264085.00	19.12	8436.69	7805.00
17	8	8	6913.00	22953.00	159.10	0	Spot (Block17, Row8, Column8)	64180.32	65535.00	4965.46	0.01	0.08	3438.00	3582.02	3438.00	967.19	0.02	0.27	100.00	100.00	91.01	62097.00	60742.32	44990832.00	62.65	20953.18	19908.50
18	1	1	9343.00	20862.00	161.55	0	Spot (Block18, Row1, Column1)	59243.34	65535.00	10497.53	0.04	0.18	1717.00	1808.18	1717.00	436.20	0.02	0.24	100.00	100.00	65.92	63818.00	57526.34	42596356.00	131.67	15270.70	14494.00
18	2	1	9639.00	20869.00	150.00	0	Spot (Block18, Row1, Column2)	19629.59	18868.00	8769.86	0.02	0.45	1698.00	1785.67	1698.00	370.18	0.02	0.21	100.00	100.00	0.00	17170.00	17931.59	12013307.00	48.20	5474.91	5086.00
18	3	1	9943.00	20872.00	147.05	0	Spot (Block18, Row1, Column3)	10763.41	10268.00	5582.46	0.02	0.52	1707.00	1760.08	1707.00	311.40	0.01	0.18	100.00	100.00	0.00	8561.00	9056.41	6350413.00	28.91	3628.93	3381.00
18	4	1	10231.00	20871.00	146.50	0	Spot (Block18, Row1, Column4)	15325.09	14891.00	6376.56	0.01	0.42	1701.00	1767.77	1701.00	312.53	0.02	0.18	100.00	100.00	0.00	13190.00	13624.09	8965178.00	43.38	5091.13	4331.00
18	5	1	10541.00	20869.00	150.25	0	Spot (Block18, Row1, Column5)	19086.04	16703.00	12072.57	0.06	0.63	1688.00	1741.00	1688.00	289.78	0.01	0.17	100.00	100.00	0.00	15015.00	17398.04	11737912.00	59.85	4684.48	4220.00
18	6	1	10833.00	20874.00	147.10	0	Spot (Block18, Row1, Column6)	31010.62	29197.00	15125.47	0.03	0.49	1698.00	1770.30	1698.00	336.62	0.02	0.19	100.00	100.00	1.35	27499.00	29312.62	18327284.00	86.87	8248.88	7184.50
18	7	1	11130.00	20876.00	151.20	0	Spot (Block18, Row1, Column7)	55208.67	65535.00	14611.49	0.07	0.26	1747.00	1819.31	1747.00	361.35	0.02	0.20	100.00	100.00	58.69	63788.00	53461.67	34616108.00	147.75	13661.65	12458.00
18	8	1	11447.00	20874.00	188.30	0	Spot (Block18, Row1, Column8)	2639.06	2586.50	477.85	0.01	0.18	1791.00	1828.97	1791.00	270.70	0.01	0.15	92.00	67.00	0.00	795.50	848.06	2628501.00	2.99	2016.07	2031.00
18	1	2	9342.00	21175.00	201.00	0	Spot (Block18, Row2, Column1)	1866.99	1843.00	148.67	0.01	0.08	1680.00	1753.38	1680.00	369.59	0.02	0.21	13.00	0.00	0.00	163.00	186.99	2147040.00	0.31	1737.28	1701.00
18	2	2	9630.00	21168.00	133.15	0	Spot (Block18, Row2, Column2)	17781.90	17620.00	6116.88	0.00	0.34	1666.00	1728.14	1666.00	285.47	0.02	0.17	100.00	100.00	0.00	15954.00	16115.90	8428622.00	56.24	5438.34	5048.00
18	3	2	9943.00	21163.00	156.10	0	Spot (Block18, Row2, Column3)	2763.82	2661.00	553.61	0.02	0.20	1691.00	1761.72	1691.00	349.05	0.02	0.20	98.00	69.00	0.00	970.00	1072.82	1848994.00	2.87	2051.29	2034.00
18	4	2	10241.00	21177.00	181.25	0	Spot (Block18, Row2, Column4)	9748.63	9238.00	3726.37	0.02	0.38	1771.00	1871.80	1771.00	427.23	0.02	0.23	100.00	100.00	0.00	7467.00	7977.63	8988239.00	18.44	3769.89	3733.00
18	5	2	10539.00	21170.00	186.40	0	Spot (Block18, Row2, Column5)	25454.18	25128.00	8422.96	0.01	0.33	1763.00	1929.03	1763.00	697.08	0.04	0.36	100.00	100.00	0.00	23365.00	23691.18	24817816.00	33.75	7365.51	7078.00
18	6	2	10834.00	21159.00	163.45	0	Spot (Block18, Row2, Column6)	4724.74	4487.00	2008.76	0.02	0.43	1778.00	2121.70	1778.00	1267.10	0.08	0.60	74.00	51.00	0.00	2709.00	2946.74	3515210.00	2.05	2603.00	2238.00
18	7	2	11136.00	21182.00	150.85	0	Spot (Block18, Row2, Column7)	6913.05	6733.50	2663.28	0.01	0.39	1792.00	1956.97	1792.00	801.18	0.04	0.41	100.00	95.00	0.00	4941.50	5121.05	4299917.00	6.19	3077.69	2887.00
18	8	2	11445.00	21184.00	225.50	0	Spot (Block18, Row2, Column8)	1909.78	1890.50	166.72	0.00	0.09	1803.00	1880.38	1803.00	471.07	0.02	0.25	0.00	0.00	0.00	87.50	106.78	2795913.00	0.06	1818.64	1806.00
18	1	3	9342.00	21464.00	149.70	0	Spot (Block18, Row3, Column1)	27666.73	24914.00	16186.21	0.05	0.59	1690.00	1774.11	1690.00	546.71	0.02	0.31	100.00	100.00	0.97	23224.00	25976.73	17042712.00	47.36	6451.15	5758.00
18	2	3	9639.00	21471.00	152.00	0	Spot (Block18, Row3, Column2)	3741.55	3541.00	966.91	0.02	0.26	1726.00	1855.50	1726.00	582.94	0.03	0.31	99.00	78.00	0.00	1815.00	2015.55	2379623.00	3.24	2269.06	2269.00
18	3	3	9930.00	21468.00	147.00	0	Spot (Block18, Row3, Column3)	8512.38	7706.00	4155.75	0.04	0.49	1707.00	1768.91	1707.00	326.42	0.02	0.18	100.00	100.00	0.00	5999.00	6805.38	5013789.00	20.66	3257.44	2962.50
18	4	3	10235.00	21467.00	147.40	0	Spot (Block18, Row3, Column4)	37288.64	35308.00	18424.70	0.02	0.49	1741.00	1820.50	1741.00	319.99	0.02	0.18	100.00	100.00	11.15	33567.00	35547.64	22074944.00	110.84	9290.30	8279.00
18	5	3	10520.00	21464.00	166.55	0	Spot (Block18, Row3, Column5)	5041.90	3675.00	5684.71	0.14	1.13	1855.00	2220.68	1855.00	1405.16	0.08	0.63	58.00	37.00	0.13	1820.00	3186.90	3887303.00	2.01	2991.15	2134.00
18	6	3	10838.00	21475.00	250.45	0	Spot (Block18, Row3, Column6)	58765.55	65535.00	14431.08	0.05	0.25	1937.00	2838.77	1937.00	2017.70	0.17	0.71	100.00	100.00	77.86	63598.00	56828.55	106954672.00	27.72	13255.63	12651.00
18	7	3	11144.00	21479.00	149.75	0	Spot (Block18, Row3, Column7)	16259.18	14652.00	8988.87	0.05	0.55	1887.00	2226.89	1887.00	1175.07	0.07	0.53	99.00	95.00	0.00	12765.00	14372.18	9885584.00	11.94	4734.71	4203.00
18	8	3	11436.00	21482.00	176.40	0	Spot (Block18, Row3, Column8)	61623.86	65535.00	10187.74	0.03	0.17	1906.00	2070.10	1906.00	721.55	0.04	0.35	100.00	100.00	83.03	63629.00	59717.86	53736564.00	82.54	15394.63	13816.00
18	1	4	9336.00	21765.00	148.30	0	Spot (Block18, Row4, Column1)	45529.89	49016.00	18757.49	0.03	0.41	1745.50	1892.67	1745.50	621.31	0.04	0.33	100.00	100.00	32.78	47270.50	43784.39	27363628.00	70.23	10658.99	9797.00
18	2	4	9635.00	21771.00	173.65	0	Spot (Block18, Row4, Column2)	35955.29	33503.00	17607.65	0.03	0.49	1824.00	2120.47	1824.00	922.30	0.07	0.43	100.00	100.00	7.71	31679.00	34131.29	30310368.00	36.69	8359.80	8196.00
18	3	4	9933.00	21771.00	156.65	0	Spot (Block18, Row4, Column3)	62764.40	65535.00	7143.33	0.02	0.11	1798.00	2073.18	1798.00	951.91	0.06	0.46	100.00	100.00	80.53	63737.00	60966.40	42240832.00	63.76	17794.72	16287.50
18	4	4	10224.00	21764.00	175.95	0	Spot (Block18, Row4, Column4)	2510.84	2479.50	451.96	0.01	0.18	1716.00	1813.48	1716.00	522.34	0.02	0.29	66.00	30.00	0.00	763.50	794.84	2174390.00	1.34	1944.32	1908.00
18	5	4	10521.00	21781.00	132.90	0	Spot (Block18, Row4, Column5)	10408.82	4818.00	14440.14	0.33	1.39	1777.00	1868.02	1777.00	471.69	0.02	0.25	100.00	98.00	4.00	3041.00	8631.82	4944189.00	18.11	5349.91	2856.00
18	6	4	10837.00	21775.00	188.15	0	Spot (Block18, Row4, Column6)	35966.28	36520.50	13193.20	0.01	0.37	1847.00	2323.99	1847.00	1360.00	0.10	0.59	100.00	100.00	1.00	34673.50	34119.28	35822412.00	24.74	8934.03	7906.50
18	7	4	11129.00	21782.00	153.30	0	Spot (Block18, Row4, Column7)	8802.26	7645.00	5071.95	0.06	0.58	1938.00	2330.58	1938.00	1229.53	0.08	0.53	88.00	75.00	0.00	5707.00	6864.26	5651054.00	5.26	3230.90	3016.50
18	8	4	11434.00	21788.00	155.20	0	Spot (Block18, Row4, Column8)	6208.17	5926.00	2232.53	0.02	0.36	1952.00	2121.28	1952.00	774.18	0.04	0.36	100.00	92.00	0.00	3974.00	4256.17	4103599.00	5.28	2903.61	2859.00
18	1	5	9335.00	22070.00	147.90	0	Spot (Block18, Row5, Column1)	39851.97	38371.00	19449.54	0.02	0.49	1863.00	2417.61	1863.00	2126.22	0.11	0.88	100.00	100.00	18.72	36508.00	37988.97	23632324.00	17.61	9607.28	8447.00
18	2	5	9634.00	22069.00	173.55	0	Spot (Block18, Row5, Column2)	62100.11	65535.00	9461.15	0.02	0.15	1918.00	2442.87	1918.00	1366.38	0.11	0.56	100.00	100.00	85.31	63617.00	60182.11	52413036.00	43.66	15600.15	13657.00
18	3	5	9936.00	22071.00	167.90	0	Spot (Block18, Row5, Column3)	55620.81	65535.00	14941.04	0.07	0.27	1845.00	2235.35	1845.00	1153.71	0.08	0.52	100.00	100.00	60.56	63690.00	53775.81	43440256.00	46.27	11910.69	11467.00
18	4	5	10232.00	22076.00	146.85	0	Spot (Block18, Row5, Column4)	24186.37	21692.00	13984.98	0.05	0.58	1781.00	1961.36	1781.00	780.58	0.04	0.40	100.00	100.00	0.17	19911.00	22405.37	14269955.00	28.47	5950.30	5221.00
18	5	5	10534.00	22075.00	155.35	0	Spot (Block18, Row5, Column5)	60518.66	65535.00	9863.85	0.03	0.16	1737.00	1918.33	1737.00	1620.80	0.04	0.84	100.00	100.00	73.31	63798.00	58781.66	40366308.00	36.16	14611.77	13435.00
18	6	5	10845.00	22075.00	223.10	0	Spot (Block18, Row5, Column6)	4710.41	3327.00	3322.74	0.15	0.71	1816.00	2224.78	1816.00	1323.84	0.09	0.60	53.00	39.00	0.00	1511.00	2894.41	6731174.00	1.88	2768.52	1951.00
18	7	5	11132.00	22075.00	240.35	0	Spot (Block18, Row5, Column7)	59521.23	65535.00	13187.24	0.04	0.22	2058.00	2759.78	2058.00	1652.46	0.13	0.60	100.00	100.00	78.27	63477.00	57463.23	99163616.00	34.35	14159.19	13783.50
18	8	5	11438.00	22081.00	148.60	0	Spot (Block18, Row5, Column8)	36972.35	34940.00	22515.36	0.02	0.61	1988.00	2245.91	1988.00	1027.13	0.05	0.46	100.00	100.00	23.64	32952.00	34984.35	22368356.00	33.81	8121.40	6813.00
18	1	6	9328.00	22368.00	251.70	0	Spot (Block18, Row6, Column1)	58732.38	65535.00	13817.15	0.05	0.24	1897.00	2677.12	1897.00	1910.71	0.15	0.71	100.00	100.00	75.01	63638.00	56835.38	107657808.00	29.34	14082.41	13382.00
18	2	6	9633.00	22364.00	252.15	0	Spot (Block18, Row6, Column2)	58335.30	65535.00	14537.58	0.05	0.25	1966.00	2579.15	1966.00	1749.11	0.12	0.68	100.00	100.00	74.54	63569.00	56369.30	107454992.00	31.88	14584.94	13730.00
18	3	6	9925.00	22370.00	148.95	0	Spot (Block18, Row6, Column3)	54734.87	65535.00	14952.91	0.08	0.27	1820.00	2154.59	1820.00	1193.88	0.07	0.55	100.00	100.00	56.22	63715.00	52914.87	33005372.00	44.04	13713.42	12548.00
18	4	6	10233.00	22371.00	148.55	0	Spot (Block18, Row6, Column4)	8234.84	7655.00	3722.33	0.03	0.45	1831.00	1983.01	1831.00	1571.44	0.03	0.79	99.00	72.00	0.00	5824.00	6403.84	4990314.00	3.98	3298.42	3139.00
18	5	6	10533.00	22372.00	154.00	0	Spot (Block18, Row6, Column5)	62938.91	65535.00	6936.40	0.02	0.11	1844.00	2110.25	1844.00	1723.95	0.06	0.82	100.00	100.00	82.72	63691.00	61094.91	40784780.00	35.28	17900.59	15109.00
18	6	6	10838.00	22371.00	162.85	0	Spot (Block18, Row6, Column6)	3691.94	3400.00	1254.81	0.04	0.34	1889.00	2182.70	1889.00	1052.64	0.06	0.48	64.00	37.00	0.00	1511.00	1802.94	2717267.00	1.43	2232.74	2190.50
18	7	6	11128.00	22376.00	150.55	0	Spot (Block18, Row6, Column7)	44775.21	50395.50	20247.23	0.05	0.45	2012.00	2310.28	2012.00	966.87	0.06	0.42	100.00	100.00	34.57	48383.50	42763.21	27850348.00	43.92	9717.91	8247.00
18	8	6	11438.00	22383.00	152.60	0	Spot (Block18, Row6, Column8)	49219.73	63533.00	19710.61	0.11	0.40	1995.00	2111.02	1995.00	471.69	0.02	0.22	100.00	100.00	48.74	61538.00	47224.73	31303968.00	99.87	11024.16	9926.00
18	1	7	9329.00	22669.00	167.55	0	Spot (Block18, Row7, Column1)	43118.12	43996.00	19330.85	0.01	0.45	1802.00	2200.70	1802.00	1157.90	0.09	0.53	100.00	100.00	27.09	42194.00	41316.12	33589208.00	35.34	9351.07	9058.50
18	2	7	9641.00	22674.00	184.40	0	Spot (Block18, Row7, Column2)	2991.19	2749.00	915.79	0.04	0.31	1867.00	2143.67	1867.00	1076.72	0.06	0.50	40.00	14.00	0.00	882.00	1124.19	2868548.00	0.79	2227.30	2068.00
18	3	7	9902.00	22686.00	206.00	0	Spot (Block18, Row7, Column3)	2219.33	2063.00	736.05	0.03	0.33	1822.00	1934.33	1822.00	682.77	0.03	0.35	9.00	3.00	0.00	241.00	397.33	2669860.00	0.42	1925.30	1898.00
18	4	7	10235.00	22672.00	163.50	0	Spot (Block18, Row7, Column4)	2916.59	2785.00	634.71	0.02	0.22	1872.00	1950.84	1872.00	421.50	0.02	0.22	82.00	53.00	0.00	913.00	1044.59	2161193.00	2.29	2134.07	2098.00
18	5	7	10534.00	22675.00	192.75	0	Spot (Block18, Row7, Column5)	13589.02	12612.00	6865.25	0.03	0.51	1968.00	2406.11	1968.00	1489.90	0.09	0.62	99.00	97.00	0.00	10644.00	11621.02	14227706.00	7.51	4819.65	4612.00
18	6	7	10827.00	22678.00	246.40	0	Spot (Block18, Row7, Column6)	58291.56	65535.00	14356.12	0.05	0.25	2179.00	3240.02	2179.00	2947.11	0.17	0.91	100.00	100.00	73.38	63356.00	56112.56	102477848.00	18.68	13679.05	12801.00
18	7	7	11118.00	22682.00	153.00	0	Spot (Block18, Row7, Column7)	56239.93	65535.00	13215.37	0.07	0.23	2190.00	2764.43	2190.00	2359.78	0.10	0.85	100.00	100.00	56.65	63345.00	54049.93	35937608.00	22.66	15047.02	13670.50
18	8	7	11434.00	22675.00	192.90	0	Spot (Block18, Row7, Column8)	59014.58	65535.00	10565.94	0.05	0.18	2088.00	2285.68	2088.00	798.44	0.04	0.35	100.00	100.00	61.25	63447.00	56926.58	62143000.00	71.05	15136.76	13083.00
18	1	8	9325.00	22985.00	131.30	0	Spot (Block18, Row8, Column1)	7290.34	3353.50	11393.47	0.34	1.56	1790.00	1903.61	1790.00	594.08	0.03	0.31	97.00	71.00	1.72	1563.50	5500.34	3382719.00	9.07	3284.40	2795.00
18	2	8	9631.00	22967.00	152.30	0	Spot (Block18, Row8, Column2)	7132.58	6639.00	2876.29	0.03	0.40	1804.00	1841.37	1804.00	196.48	0.01	0.11	100.00	100.00	0.00	4835.00	5328.58	4514924.00	26.93	2941.61	2860.00
18	3	8	9922.00	22970.00	148.10	0	Spot (Block18, Row8, Column3)	13828.06	12344.00	8310.51	0.05	0.60	1803.00	1891.67	1803.00	425.00	0.02	0.22	100.00	99.00	0.00	10541.00	12025.06	8255350.00	28.09	4241.08	3783.00
18	4	8	10226.00	22973.00	172.60	0	Spot (Block18, Row8, Column4)	63775.64	65535.00	6418.26	0.01	0.10	1868.00	1971.05	1868.00	536.37	0.02	0.27	100.00	100.00	90.70	63667.00	61907.64	52806780.00	115.23	17473.43	15595.50
18	5	8	10517.00	22970.00	153.35	0	Spot (Block18, Row8, Column5)	3270.32	3219.00	629.45	0.01	0.19	1900.00	2184.38	1900.00	1044.47	0.06	0.48	64.00	15.00	0.00	1319.00	1370.32	2106086.00	1.04	2291.87	2303.50
18	6	8	10829.00	22977.00	252.45	0	Spot (Block18, Row8, Column6)	57933.49	65535.00	14752.95	0.05	0.25	2212.00	2767.09	2212.00	1602.70	0.10	0.58	100.00	100.00	74.32	63323.00	55721.49	106946592.00	34.42	13773.62	13493.00
18	7	8	11131.00	22979.00	147.65	0	Spot (Block18, Row8, Column7)	35145.94	33997.00	17312.90	0.01	0.49	2187.00	2540.13	2187.00	1133.60	0.07	0.45	100.00	100.00	5.90	31810.00	32958.94	20841576.00	28.76	8575.58	7432.00
18	8	8	11411.00	22981.00	164.30	0	Spot (Block18, Row8, Column8)	63324.23	65535.00	7708.29	0.01	0.12	2180.00	2397.42	2180.00	819.01	0.04	0.34	100.00	100.00	89.84	63355.00	61144.23	47366988.00	74.39	18340.62	14815.00
19	1	1	13843.00	20892.00	163.15	0	Spot (Block19, Row1, Column1)	61084.34	65535.00	9030.75	0.03	0.15	1667.00	1774.88	1667.00	475.95	0.03	0.27	100.00	100.00	72.40	63868.00	59417.34	44714164.00	124.61	16327.80	13845.00
19	2	1	14138.00	20898.00	154.95	0	Spot (Block19, Row1, Column2)	17722.27	16705.00	7782.85	0.03	0.44	1578.00	1669.54	1578.00	377.55	0.02	0.23	100.00	100.00	0.00	15127.00	16144.27	11714417.00	42.52	4919.58	4592.00
19	3	1	14445.00	20892.00	152.05	0	Spot (Block19, Row1, Column3)	2547.79	2485.50	526.77	0.01	0.21	1525.00	1564.98	1525.00	179.05	0.01	0.11	99.00	92.00	0.00	960.50	1022.79	1625490.00	5.49	1865.18	1822.00
19	4	1	14736.00	20901.00	148.95	0	Spot (Block19, Row1, Column4)	13432.19	12909.50	5238.58	0.02	0.39	1509.00	1541.53	1509.00	167.20	0.01	0.11	100.00	100.00	0.00	11400.50	11923.19	8166774.00	71.12	4318.81	4151.00
19	5	1	15039.00	20897.00	155.25	0	Spot (Block19, Row1, Column5)	3823.95	3501.00	1328.92	0.04	0.35	1500.00	1576.54	1500.00	373.92	0.02	0.24	100.00	88.00	0.00	2001.00	2323.95	2523804.00	6.01	2032.08	2001.50
19	6	1	15336.00	20900.00	151.00	0	Spot (Block19, Row1, Column6)	14144.17	12981.00	6946.13	0.04	0.49	1505.00	1550.05	1505.00	214.10	0.01	0.14	100.00	100.00	0.00	11476.00	12639.17	8783527.00	58.82	4734.11	3545.00
19	7	1	15635.00	20902.00	148.95	0	Spot (Block19, Row1, Column7)	23369.34	22045.00	11584.83	0.03	0.50	1509.00	1545.38	1509.00	187.00	0.01	0.12	100.00	100.00	0.00	20536.00	21860.34	14231927.00	116.70	6419.82	5241.00
19	8	1	15947.00	20907.00	161.90	0	Spot (Block19, Row1, Column8)	3395.57	3322.00	851.15	0.01	0.25	1505.00	1527.55	1505.00	134.34	0.01	0.09	100.00	100.00	0.00	1817.00	1890.57	2465185.00	13.91	2015.89	1974.00
19	1	2	13847.00	21193.00	167.85	0	Spot (Block19, Row2, Column1)	1778.40	1781.00	115.02	0.00	0.06	1605.00	1690.86	1605.00	358.36	0.02	0.21	4.00	0.00	0.00	176.00	173.40	1403160.00	0.24	1725.34	1728.00
19	2	2	14141.00	21197.00	139.70	0	Spot (Block19, Row2, Column2)	3306.96	3252.00	562.01	0.01	0.17	1553.00	1584.88	1553.00	167.93	0.01	0.11	100.00	100.00	0.00	1699.00	1753.96	1759301.00	10.26	2120.23	2102.50
19	3	2	14439.00	21197.00	185.50	0	Spot (Block19, Row2, Column3)	2194.22	2154.50	334.98	0.01	0.15	1511.00	1547.59	1511.00	186.44	0.01	0.12	95.00	82.00	0.00	643.50	683.22	2132779.00	3.47	1744.64	1734.00
19	4	2	14755.00	21198.00	167.95	0	Spot (Block19, Row2, Column4)	3027.57	2735.00	2472.10	0.04	0.82	1535.00	1614.54	1535.00	365.63	0.02	0.23	98.00	84.00	0.00	1200.00	1492.57	2370589.00	3.86	2042.58	1975.50
19	5	2	15046.00	21199.00	194.40	0	Spot (Block19, Row2, Column5)	54974.74	63612.00	13012.95	0.06	0.24	1526.00	1777.24	1526.00	890.87	0.07	0.50	100.00	100.00	46.92	62086.00	53448.74	58823472.00	59.71	12878.33	11188.00
19	6	2	15333.00	21147.00	235.30	0	Spot (Block19, Row2, Column6)	1822.53	1706.00	328.37	0.03	0.18	1571.00	1917.85	1571.00	1320.76	0.09	0.69	0.00	0.00	0.00	135.00	251.53	2912410.00	-0.07	1656.12	1617.00
19	7	2	15638.00	21208.00	154.40	0	Spot (Block19, Row2, Column7)	2476.95	2480.00	368.46	0.00	0.15	1545.00	1655.16	1545.00	615.30	0.03	0.37	75.00	21.00	0.00	935.00	931.95	1627356.00	1.34	1855.43	1825.00
19	8	2	15946.00	21199.00	213.50	0	Spot (Block19, Row2, Column8)	1635.04	1621.00	105.51	0.00	0.06	1502.00	1558.61	1502.00	378.20	0.02	0.24	1.00	0.00	0.00	119.00	133.04	2127193.00	0.20	1585.31	1585.00
19	1	3	13841.00	21490.00	148.40	0	Spot (Block19, Row3, Column1)	10481.25	10052.00	3943.15	0.02	0.38	1582.00	1615.63	1582.00	170.05	0.01	0.11	100.00	100.00	0.00	8470.00	8899.25	6299229.00	52.14	3957.77	3617.00
19	2	3	14139.00	21503.00	159.55	0	Spot (Block19, Row3, Column2)	2834.95	2724.00	621.43	0.02	0.22	1571.00	1693.73	1571.00	648.24	0.03	0.38	87.00	43.00	0.00	1153.00	1263.95	1987297.00	1.76	1897.66	1874.00
19	3	3	14409.00	21488.00	156.70	0	Spot (Block19, Row3, Column3)	11249.46	6701.00	14402.58	0.22	1.28	1557.00	1617.24	1557.00	332.55	0.02	0.21	99.00	95.00	4.30	5144.00	9692.46	7593383.00	28.97	4097.56	2209.00
19	4	3	14733.00	21501.00	151.25	0	Spot (Block19, Row3, Column4)	14970.90	14464.00	6310.94	0.01	0.42	1593.00	1668.33	1593.00	326.13	0.02	0.20	100.00	100.00	0.00	12871.00	13377.90	9386752.00	40.79	4529.52	4182.50
19	5	3	15040.00	21506.00	136.20	0	Spot (Block19, Row3, Column5)	8313.15	5164.00	10632.54	0.21	1.28	1665.00	2089.75	1665.00	1443.89	0.10	0.69	100.00	69.00	1.80	3499.00	6648.15	4148260.00	4.31	3570.82	3290.00
19	6	3	15336.00	21501.00	252.85	0	Spot (Block19, Row3, Column6)	58624.18	65535.00	14514.05	0.05	0.25	1693.00	2755.78	1693.00	2231.85	0.21	0.81	100.00	100.00	77.57	63842.00	56931.18	108456128.00	25.03	12829.46	12549.00
19	7	3	15671.00	21512.00	179.45	0	Spot (Block19, Row3, Column7)	2516.13	2329.00	794.46	0.03	0.32	1572.00	1898.64	1572.00	1125.74	0.08	0.59	37.00	6.00	0.00	757.00	944.13	2277100.00	0.55	1956.26	1702.50
19	8	3	15937.00	21509.00	170.60	0	Spot (Block19, Row3, Column8)	60964.01	65535.00	10603.33	0.03	0.17	1520.00	1655.39	1520.00	602.29	0.04	0.36	100.00	100.00	77.46	64015.00	59444.01	49503276.00	98.47	14897.41	14587.50
19	1	4	13838.00	21793.00	148.45	0	Spot (Block19, Row4, Column1)	18925.59	18662.00	8232.30	0.01	0.43	1636.00	1767.23	1636.00	623.51	0.03	0.35	100.00	100.00	0.00	17026.00	17289.59	11374278.00	27.52	5664.47	4789.00
19	2	4	14136.00	21797.00	190.50	0	Spot (Block19, Row4, Column2)	43371.32	45876.50	20586.88	0.02	0.47	1669.00	1950.65	1669.00	984.57	0.07	0.50	100.00	100.00	32.26	44207.50	41702.32	44499300.00	42.07	9989.59	9947.50
19	3	4	14437.00	21796.00	152.30	0	Spot (Block19, Row4, Column3)	44485.84	44701.50	18195.97	0.00	0.41	1608.00	1896.72	1608.00	1013.44	0.07	0.53	100.00	100.00	27.29	43093.50	42877.84	28204196.00	42.02	10621.25	9779.00
19	4	4	14725.00	21808.00	184.40	0	Spot (Block19, Row4, Column4)	1939.31	1948.00	155.07	0.00	0.08	1592.00	1658.95	1592.00	283.56	0.02	0.17	66.00	6.00	0.00	356.00	347.31	1853980.00	0.99	1748.46	1712.00
19	5	4	15047.00	21793.00	167.10	0	Spot (Block19, Row4, Column5)	4936.09	2597.00	9055.97	0.28	1.83	1592.00	1868.68	1592.00	1019.97	0.07	0.55	49.00	26.00	1.16	1005.00	3344.09	3820530.00	3.01	3249.87	1737.50
19	6	4	15338.00	21799.00	199.05	0	Spot (Block19, Row4, Column6)	59324.86	65535.00	10702.83	0.04	0.18	1646.50	2147.16	1646.50	1508.34	0.12	0.70	100.00	100.00	62.18	63888.50	57678.36	66503860.00	37.91	14584.64	13293.50
19	7	4	15633.00	21799.00	153.70	0	Spot (Block19, Row4, Column7)	2698.27	2687.00	605.73	0.00	0.22	1631.00	1953.22	1631.00	1028.08	0.08	0.53	51.00	5.00	0.00	1056.00	1067.27	1764669.00	0.72	1944.07	1905.00
19	8	4	15934.00	21812.00	156.15	0	Spot (Block19, Row4, Column8)	2768.62	2636.50	519.10	0.02	0.19	1561.00	1661.79	1561.00	514.70	0.03	0.31	97.00	53.00	0.00	1075.50	1207.62	1854978.00	2.15	1925.56	1915.00
19	1	5	13840.00	22110.00	165.05	0	Spot (Block19, Row5, Column1)	20604.33	17714.00	12183.86	0.07	0.59	1725.00	2303.55	1725.00	2357.10	0.13	1.02	95.00	89.00	0.00	15989.00	18879.33	15618082.00	7.76	5148.42	3305.50
19	2	5	14134.00	22096.00	167.40	0	Spot (Block19, Row5, Column2)	62622.07	65535.00	8480.47	0.02	0.14	1804.00	2358.45	1804.00	1462.11	0.12	0.62	100.00	100.00	83.51	63731.00	60818.07	48595208.00	41.22	16636.96	15913.00
19	3	5	14438.00	22100.00	180.60	0	Spot (Block19, Row5, Column3)	56327.84	65535.00	16312.41	0.07	0.29	1693.00	2027.46	1693.00	1112.26	0.08	0.55	100.00	100.00	68.09	63842.00	54634.84	51540500.00	48.82	12749.90	12254.00
19	4	5	14732.00	22102.00	145.45	0	Spot (Block19, Row5, Column4)	7791.11	7507.00	2980.12	0.02	0.38	1575.00	1734.23	1575.00	743.45	0.04	0.43	100.00	100.00	0.00	5932.00	6216.11	4456514.00	8.15	3163.84	2916.00
19	5	5	15039.00	22102.00	152.70	0	Spot (Block19, Row5, Column5)	50369.43	61200.00	17693.41	0.08	0.35	1562.00	1634.15	1562.00	337.14	0.02	0.21	100.00	100.00	47.73	59638.00	48807.43	32186304.00	144.55	11263.18	10283.50
19	6	5	15343.00	22109.00	237.80	0	Spot (Block19, Row5, Column6)	2185.51	2076.00	522.67	0.02	0.24	1644.00	1867.61	1644.00	831.52	0.06	0.45	23.00	2.00	0.00	432.00	541.51	3562381.00	0.38	1877.03	1656.00
19	7	5	15639.00	22108.00	224.65	0	Spot (Block19, Row5, Column7)	58593.13	65535.00	12784.73	0.05	0.22	1713.00	2093.38	1713.00	1069.04	0.09	0.51	100.00	100.00	69.70	63822.00	56880.13	84902456.00	52.85	14255.35	14020.00
19	8	5	15943.00	22112.00	147.65	0	Spot (Block19, Row5, Column8)	5643.23	5131.00	2680.72	0.04	0.48	1563.00	1725.82	1563.00	694.06	0.04	0.40	100.00	79.00	0.00	3568.00	4080.23	3374653.00	5.64	2650.07	2287.50
19	1	6	13833.00	22395.00	251.15	0	Spot (Block19, Row6, Column1)	58796.90	65535.00	13954.85	0.05	0.24	2063.00	3006.20	2063.00	2770.56	0.16	0.92	100.00	100.00	76.12	63472.00	56733.90	107364520.00	20.14	13573.73	13283.00
19	2	6	14133.00	22395.00	232.80	0	Spot (Block19, Row6, Column2)	56598.75	65535.00	14443.00	0.06	0.26	1830.00	2484.34	1830.00	1644.77	0.13	0.66	100.00	100.00	63.21	63705.00	54768.75	88295032.00	32.90	13895.38	13386.00
19	3	6	14424.00	22401.00	147.30	0	Spot (Block19, Row6, Column3)	23289.08	21999.00	10791.17	0.02	0.46	1663.00	1961.79	1663.00	1086.30	0.07	0.55	100.00	100.00	0.00	20336.00	21626.08	13717269.00	19.63	6522.89	5606.00
19	4	6	14740.00	22400.00	157.05	0	Spot (Block19, Row6, Column4)	3974.73	3820.00	1337.95	0.02	0.34	1580.00	1625.50	1580.00	248.40	0.01	0.15	100.00	99.00	0.00	2240.00	2394.73	2682945.00	9.46	2182.10	2074.00
19	5	6	15034.00	22404.00	148.90	0	Spot (Block19, Row6, Column5)	45693.40	48969.00	19570.49	0.03	0.43	1578.00	1644.19	1578.00	342.31	0.02	0.21	100.00	100.00	36.32	47391.00	44115.40	27553284.00	128.68	10405.65	9443.00
19	6	6	15350.00	22399.00	179.80	0	Spot (Block19, Row6, Column6)	1946.13	1901.00	204.66	0.01	0.11	1675.00	1842.62	1675.00	790.73	0.04	0.43	1.00	0.00	0.00	226.00	271.13	1755409.00	0.13	1732.45	1728.00
19	7	6	15636.00	22404.00	150.70	0	Spot (Block19, Row6, Column7)	7720.37	7396.00	3219.80	0.02	0.42	1700.00	1878.36	1700.00	773.84	0.04	0.41	100.00	93.00	0.00	5696.00	6020.37	4809792.00	7.55	3233.33	3114.50
19	8	6	15941.00	22413.00	147.35	0	Spot (Block19, Row6, Column8)	7554.08	7608.00	3303.84	0.00	0.44	1602.00	1673.32	1602.00	394.14	0.02	0.24	100.00	100.00	0.00	6006.00	5952.08	4472014.00	14.92	3177.40	2716.00
19	1	7	13833.00	22696.00	185.70	0	Spot (Block19, Row7, Column1)	47641.77	58471.00	20405.80	0.09	0.43	1848.00	2321.46	1848.00	1372.82	0.10	0.59	100.00	100.00	43.24	56623.00	45793.77	46165304.00	33.01	11200.61	11144.00
19	2	7	14142.00	22708.00	204.10	0	Spot (Block19, Row7, Column2)	2047.82	2012.50	201.40	0.01	0.10	1707.00	2024.96	1707.00	1123.83	0.07	0.55	0.00	0.00	0.00	305.50	340.82	2416428.00	0.02	1808.53	1780.00
19	3	7	14429.00	22693.00	205.55	0	Spot (Block19, Row7, Column3)	1764.81	1746.00	116.16	0.00	0.07	1592.00	1661.03	1592.00	487.93	0.02	0.29	0.00	0.00	0.00	154.00	172.81	2124837.00	0.21	1714.72	1700.00
19	4	7	14736.00	22707.00	178.00	0	Spot (Block19, Row7, Column4)	1923.80	1908.50	180.65	0.00	0.09	1584.00	1638.92	1584.00	330.09	0.01	0.20	48.00	4.00	0.00	324.50	339.80	1708331.00	0.86	1747.02	1745.50
19	5	7	15039.00	22706.00	213.10	0	Spot (Block19, Row7, Column5)	2790.95	2726.50	774.62	0.01	0.28	1590.00	1802.74	1590.00	803.47	0.05	0.45	65.00	26.00	0.00	1136.50	1200.95	3617069.00	1.23	2062.42	1821.00
19	6	7	15331.00	22702.00	224.50	0	Spot (Block19, Row7, Column6)	55343.93	65535.00	15234.87	0.07	0.28	1786.00	2448.14	1786.00	1688.75	0.14	0.69	100.00	100.00	62.49	63749.00	53557.93	79972888.00	31.32	13603.35	13137.00
19	7	7	15624.00	22709.00	151.30	0	Spot (Block19, Row7, Column7)	13485.17	12950.00	6050.96	0.02	0.45	1771.00	2161.48	1771.00	1316.95	0.09	0.61	100.00	99.00	0.00	11179.00	11714.17	8441715.00	8.60	4701.66	3616.50
19	8	7	15931.00	22709.00	198.60	0	Spot (Block19, Row7, Column8)	63484.27	65535.00	6983.67	0.01	0.11	1697.00	1837.92	1697.00	631.71	0.03	0.34	100.00	100.00	88.43	63838.00	61787.27	70785784.00	97.59	16759.93	15696.50
19	1	8	13826.00	23000.00	150.30	0	Spot (Block19, Row8, Column1)	4139.93	3755.00	1894.89	0.04	0.46	1755.00	1876.60	1755.00	702.03	0.03	0.37	95.00	66.00	0.00	2000.00	2384.93	2541918.00	3.22	2341.14	2301.50
19	2	8	14135.00	22991.00	174.55	0	Spot (Block19, Row8, Column2)	2396.89	2278.00	400.15	0.02	0.17	1710.00	1745.22	1710.00	193.90	0.01	0.11	93.00	71.00	0.00	568.00	686.89	2034958.00	3.36	1898.89	1879.00
19	3	8	14423.00	22997.00	156.35	0	Spot (Block19, Row8, Column3)	2926.03	2876.50	719.18	0.01	0.25	1644.00	1679.47	1644.00	279.34	0.01	0.17	95.00	82.00	0.00	1232.50	1282.03	1960439.00	4.46	1948.55	1923.00
19	4	8	14730.00	23000.00	168.00	0	Spot (Block19, Row8, Column4)	64287.40	65535.00	5013.45	0.01	0.08	1686.00	1783.96	1686.00	440.41	0.02	0.25	100.00	100.00	92.05	63849.00	62601.40	50144680.00	141.92	18933.66	16713.00
19	5	8	15018.00	23048.00	214.05	0	Spot (Block19, Row8, Column5)	2108.16	2068.00	294.01	0.01	0.14	1694.00	1891.75	1694.00	854.60	0.05	0.45	8.00	0.00	0.00	374.00	414.16	2759582.00	0.25	1936.13	1900.00
19	6	8	15333.00	23004.00	251.10	0	Spot (Block19, Row8, Column6)	58363.06	65535.00	14554.33	0.05	0.25	2012.00	2566.91	2012.00	1576.45	0.11	0.61	100.00	100.00	76.66	63523.00	56351.06	106513952.00	35.39	13134.04	12777.50
19	7	8	15632.00	23007.00	148.60	0	Spot (Block19, Row8, Column7)	8832.62	8629.00	3462.88	0.01	0.39	1881.00	2174.93	1881.00	1066.84	0.06	0.49	99.00	94.00	0.00	6748.00	6951.62	5379065.00	6.24	3748.76	3377.00
19	8	8	15916.00	23005.00	166.75	0	Spot (Block19, Row8, Column8)	63565.73	65535.00	7053.37	0.01	0.11	1788.00	1935.83	1788.00	640.27	0.03	0.33	100.00	100.00	90.14	63747.00	61777.73	49009664.00	96.26	17325.41	15875.00
20	1	1	18347.00	20921.00	162.75	0	Spot (Block20, Row1, Column1)	60339.65	65535.00	10417.47	0.04	0.17	1504.00	1664.20	1504.00	613.55	0.04	0.37	100.00	100.00	70.98	64031.00	58835.65	44289720.00	95.63	15275.84	12778.00
20	2	1	18640.00	20925.00	159.25	0	Spot (Block20, Row1, Column2)	54000.81	65535.00	15335.18	0.08	0.28	1504.00	1719.35	1504.00	733.42	0.06	0.43	100.00	100.00	53.88	64031.00	52496.81	37584884.00	71.28	12376.54	11219.50
20	3	1	18942.00	20925.00	155.70	0	Spot (Block20, Row1, Column3)	46196.04	52882.50	20383.80	0.06	0.44	1432.00	1536.35	1432.00	419.80	0.03	0.27	100.00	100.00	42.51	51450.50	44764.04	30859168.00	106.38	9849.69	8146.00
20	4	1	19235.00	20928.00	154.10	0	Spot (Block20, Row1, Column4)	49065.87	55058.50	17241.72	0.05	0.35	1428.00	1617.18	1428.00	683.55	0.05	0.42	100.00	100.00	38.84	53630.50	47637.87	32089308.00	69.41	9927.26	8794.50
20	5	1	19544.00	20929.00	162.85	0	Spot (Block20, Row1, Column5)	52881.74	65535.00	17819.20	0.09	0.34	1423.00	1526.09	1423.00	410.40	0.03	0.27	100.00	100.00	59.08	64112.00	51458.74	39027060.00	125.14	10779.70	9640.00
20	6	1	19836.00	20931.00	158.20	0	Spot (Block20, Row1, Column6)	61322.45	65535.00	8492.25	0.03	0.14	1444.50	1547.13	1444.50	452.44	0.03	0.29	100.00	100.00	73.19	64090.50	59877.95	42312880.00	132.12	15519.12	13577.00
20	7	1	20136.00	20933.00	168.40	0	Spot (Block20, Row1, Column7)	64228.48	65535.00	5185.93	0.01	0.08	1476.00	1568.07	1476.00	444.08	0.03	0.28	100.00	100.00	92.41	64059.00	62752.48	50805244.00	141.10	17362.67	15312.00
20	8	1	20448.00	20933.00	158.15	0	Spot (Block20, Row1, Column8)	9072.93	8770.50	3562.11	0.01	0.39	1471.00	1508.01	1471.00	253.02	0.01	0.17	100.00	100.00	0.00	7299.50	7601.93	6278470.00	29.90	3309.75	3165.00
20	1	2	18309.00	21229.00	203.05	0	Spot (Block20, Row2, Column1)	1597.26	1582.00	102.50	0.00	0.06	1494.00	1627.67	1494.00	573.22	0.04	0.35	0.00	0.00	0.00	88.00	103.26	1879976.00	-0.05	1548.96	1520.50
20	2	2	18644.00	21230.00	147.40	0	Spot (Block20, Row2, Column2)	58013.46	65535.00	13181.11	0.05	0.23	1498.00	1663.87	1498.00	666.92	0.05	0.40	100.00	100.00	65.09	64037.00	56515.46	34402248.00	84.49	13587.74	13367.00
20	3	2	18945.00	21226.00	155.55	0	Spot (Block20, Row2, Column3)	4447.23	4187.50	1631.75	0.03	0.37	1472.00	1673.89	1472.00	752.80	0.06	0.45	96.00	78.00	0.00	2715.50	2975.23	2970753.00	3.68	2179.80	2152.00
20	4	2	19243.00	21228.00	183.90	0	Spot (Block20, Row2, Column4)	48887.34	55571.00	18492.68	0.06	0.38	1483.50	1790.24	1483.50	956.26	0.08	0.53	100.00	100.00	40.89	54087.50	47403.84	46394484.00	49.25	10074.10	10149.00
20	5	2	19541.00	21227.00	189.55	0	Spot (Block20, Row2, Column5)	8441.46	8332.50	2536.73	0.01	0.30	1464.00	1660.89	1464.00	706.88	0.05	0.43	100.00	100.00	0.00	6868.50	6977.46	8593401.00	9.59	3179.14	3142.50
20	6	2	19836.00	21233.00	155.85	0	Spot (Block20, Row2, Column6)	31152.98	28659.50	16271.58	0.04	0.52	1498.00	1803.64	1498.00	958.03	0.08	0.53	100.00	100.00	1.50	27161.50	29654.98	20810196.00	30.64	6956.87	6626.00
20	7	2	20141.00	21231.00	155.25	0	Spot (Block20, Row2, Column7)	36078.93	33168.50	19570.23	0.04	0.54	1501.00	1662.32	1501.00	580.42	0.04	0.35	100.00	100.00	12.84	31667.50	34577.93	23884336.00	59.30	7661.85	7062.00
20	8	2	20458.00	21234.00	172.30	0	Spot (Block20, Row2, Column8)	1724.76	1710.00	126.85	0.00	0.07	1492.00	1552.87	1492.00	363.56	0.02	0.23	15.00	0.00	0.00	218.00	232.76	1433274.00	0.47	1585.24	1583.00
20	1	3	18342.00	21522.00	164.20	0	Spot (Block20, Row3, Column1)	58108.71	65535.00	12763.40	0.05	0.22	1509.00	1587.59	1509.00	401.45	0.02	0.25	100.00	100.00	69.35	64026.00	56599.71	42652184.00	140.79	15232.93	14015.50
20	2	3	18639.00	21527.00	152.70	0	Spot (Block20, Row3, Column2)	6764.88	6621.50	2689.57	0.01	0.40	1517.00	1708.58	1517.00	701.16	0.05	0.41	100.00	99.00	0.00	5104.50	5247.88	4329525.00	7.21	2674.52	2437.00
20	3	3	18930.00	21522.00	151.25	0	Spot (Block20, Row3, Column3)	32086.05	29308.00	16316.02	0.04	0.51	1489.00	1588.72	1489.00	412.61	0.03	0.26	100.00	100.00	5.09	27819.00	30597.05	20182152.00	73.91	7011.25	6056.00
20	4	3	19238.00	21529.00	161.25	0	Spot (Block20, Row3, Column4)	61685.85	65535.00	8395.59	0.03	0.14	1484.00	1674.74	1484.00	734.04	0.05	0.44	100.00	100.00	76.68	64051.00	60201.85	44167488.00	81.75	16264.92	15051.00
20	5	3	19540.00	21529.00	150.45	0	Spot (Block20, Row3, Column5)	16054.62	15029.00	8071.19	0.03	0.50	1469.00	1717.77	1469.00	852.10	0.07	0.50	100.00	100.00	0.00	13560.00	14585.62	9889644.00	16.83	4591.17	3987.00
20	6	3	19841.00	21530.00	231.25	0	Spot (Block20, Row3, Column6)	57633.34	65535.00	13537.02	0.06	0.23	1568.00	2252.40	1568.00	1448.01	0.16	0.64	100.00	100.00	63.22	63967.00	56065.34	88525784.00	38.25	13220.23	12774.50
20	7	3	20143.00	21535.00	159.40	0	Spot (Block20, Row3, Column7)	53716.72	65535.00	16775.43	0.09	0.31	1552.00	1937.30	1552.00	1148.14	0.10	0.59	100.00	100.00	58.39	63983.00	52164.72	37440868.00	45.10	11832.58	10800.00
20	8	3	20440.00	21538.00	166.25	0	Spot (Block20, Row3, Column8)	56144.63	65535.00	13330.94	0.07	0.24	1523.00	1636.73	1523.00	506.69	0.03	0.31	100.00	100.00	55.54	64012.00	54621.63	43063328.00	107.58	12755.58	12003.00
20	1	4	18339.00	21821.00	160.60	0	Spot (Block20, Row4, Column1)	61994.74	65535.00	8427.48	0.02	0.14	1546.00	1719.07	1546.00	662.79	0.05	0.39	100.00	100.00	77.95	63989.00	60448.74	44140672.00	90.94	16430.10	14288.00
20	2	4	18638.00	21825.00	191.00	0	Spot (Block20, Row4, Column2)	39415.59	38441.00	19910.87	0.01	0.51	1603.00	1901.72	1603.00	931.38	0.07	0.49	100.00	100.00	20.06	36838.00	37812.59	40677096.00	40.28	9149.34	9254.00
20	3	4	18939.00	21824.00	174.15	0	Spot (Block20, Row4, Column3)	64148.39	65535.00	5317.86	0.01	0.08	1550.00	1857.36	1550.00	959.62	0.08	0.52	100.00	100.00	91.09	63985.00	62598.39	54719152.00	64.91	17129.80	15475.00
20	4	4	19230.00	21829.00	154.85	0	Spot (Block20, Row4, Column4)	4757.01	4607.00	1561.76	0.01	0.33	1504.00	1651.68	1504.00	690.30	0.04	0.42	99.00	90.00	0.00	3103.00	3253.01	3158655.00	4.50	2273.30	2144.00
20	5	4	19526.00	21808.00	127.50	0	Spot (Block20, Row4, Column5)	16075.48	8638.50	17503.31	0.27	1.09	1495.00	1691.36	1495.00	899.97	0.05	0.53	100.00	98.00	7.37	7143.50	14580.48	6976758.00	15.98	5854.45	5323.00
20	6	4	19842.00	21830.00	196.70	0	Spot (Block20, Row4, Column6)	9749.82	9540.00	2149.18	0.01	0.22	1534.00	1853.60	1534.00	1030.68	0.08	0.56	100.00	100.00	0.00	8006.00	8215.82	10656558.00	7.66	3734.66	3431.50
20	7	4	20136.00	21834.00	157.35	0	Spot (Block20, Row4, Column7)	42029.26	45764.00	22654.05	0.04	0.54	1581.00	1818.00	1581.00	751.33	0.06	0.41	100.00	100.00	37.56	44183.00	40448.26	28538044.00	53.52	8782.91	8528.00
20	8	4	20437.00	21841.00	156.25	0	Spot (Block20, Row4, Column8)	19559.51	17832.00	10219.71	0.04	0.52	1578.00	1694.27	1578.00	455.64	0.03	0.27	100.00	100.00	0.00	16254.00	17981.51	13104873.00	39.21	5121.31	4636.50
20	1	5	18343.00	22124.00	157.10	0	Spot (Block20, Row5, Column1)	60413.34	65535.00	9993.10	0.04	0.17	1601.00	2054.71	1601.00	1242.55	0.11	0.60	100.00	100.00	72.50	63934.00	58812.34	41081440.00	46.97	14934.31	13145.00
20	2	5	18636.00	22123.00	165.10	0	Spot (Block20, Row5, Column2)	58818.68	65535.00	11647.51	0.05	0.20	1701.00	2208.44	1701.00	1292.35	0.11	0.59	100.00	100.00	64.29	63834.00	57117.68	44467344.00	43.80	14136.17	12754.50
20	3	5	18940.00	22127.00	183.25	0	Spot (Block20, Row5, Column3)	55552.23	65535.00	16687.29	0.07	0.30	1624.00	2001.21	1624.00	1129.99	0.09	0.56	100.00	100.00	64.15	63911.00	53928.23	52219640.00	47.39	12538.76	12153.00
20	4	5	19239.00	22130.00	157.40	0	Spot (Block20, Row5, Column4)	51545.46	65535.00	18697.44	0.10	0.36	1510.00	1708.68	1510.00	805.80	0.05	0.47	100.00	100.00	55.95	64025.00	50035.46	35102740.00	61.85	11734.94	10068.00
20	5	5	19539.00	22127.00	172.05	0	Spot (Block20, Row5, Column5)	64325.05	65535.00	5125.60	0.01	0.08	1520.00	1723.86	1520.00	886.53	0.05	0.51	100.00	100.00	93.23	64015.00	62805.05	53197376.00	70.61	17890.06	14988.00
20	6	5	19840.00	22130.00	153.60	0	Spot (Block20, Row5, Column6)	37434.59	34247.00	18337.13	0.04	0.49	1552.00	1839.16	1552.00	898.37	0.07	0.49	100.00	100.00	11.67	32695.00	35882.59	24369988.00	39.62	7887.02	7043.00
20	7	5	20140.00	22138.00	223.80	0	Spot (Block20, Row5, Column7)	58335.67	65535.00	13058.11	0.05	0.22	1645.00	2163.90	1645.00	1213.10	0.12	0.56	100.00	100.00	69.27	63890.00	56690.67	83712680.00	46.30	13842.99	13296.00
20	8	5	20439.00	22135.00	162.25	0	Spot (Block20, Row5, Column8)	55210.12	65535.00	16045.39	0.07	0.29	1594.00	1848.81	1594.00	827.36	0.06	0.45	100.00	100.00	63.75	63941.00	53616.12	40358960.00	64.50	11804.33	10248.50
20	1	6	18335.00	22428.00	233.20	0	Spot (Block20, Row6, Column1)	55276.50	65535.00	14746.51	0.07	0.27	1682.00	2497.95	1682.00	1706.67	0.17	0.68	100.00	100.00	54.95	63853.00	53594.50	86508584.00	30.92	13336.28	12933.00
20	2	6	18634.00	22422.00	231.60	0	Spot (Block20, Row6, Column2)	56579.51	65535.00	14478.67	0.06	0.26	1743.00	2357.08	1743.00	1506.27	0.13	0.64	100.00	100.00	63.08	63792.00	54836.51	87189984.00	36.00	13796.02	13027.50
20	3	6	18926.00	22426.00	162.75	0	Spot (Block20, Row6, Column3)	64057.05	65535.00	5733.38	0.01	0.09	1625.00	1968.32	1625.00	1120.14	0.08	0.57	100.00	100.00	91.92	63910.00	62432.05	46762100.00	55.43	19343.43	16410.50
20	4	6	19236.00	22427.00	152.95	0	Spot (Block20, Row6, Column4)	20368.08	18369.00	11595.76	0.04	0.57	1536.00	1619.99	1536.00	393.35	0.02	0.24	100.00	100.00	0.00	16833.00	18832.08	12994832.00	47.66	5335.35	4677.50
20	5	6	19534.00	22428.00	172.05	0	Spot (Block20, Row6, Column5)	64258.95	65535.00	5210.46	0.01	0.08	1556.00	1770.18	1556.00	752.36	0.06	0.43	100.00	100.00	92.61	63979.00	62702.95	53014184.00	83.06	17438.43	15603.00
20	6	6	19836.00	22429.00	152.75	0	Spot (Block20, Row6, Column6)	13835.67	11567.50	8647.67	0.08	0.63	1589.00	1836.28	1589.00	894.60	0.06	0.49	100.00	95.00	0.00	9978.50	12246.67	8854829.00	13.41	3845.28	3480.50
20	7	6	20135.00	22432.00	164.20	0	Spot (Block20, Row6, Column7)	60565.07	65535.00	10048.46	0.03	0.17	1645.00	1944.02	1645.00	920.71	0.07	0.47	100.00	100.00	74.06	63890.00	58920.07	45303108.00	63.67	15622.21	14127.00
20	8	6	20440.00	22439.00	164.55	0	Spot (Block20, Row6, Column8)	60862.88	65535.00	9728.40	0.03	0.16	1625.00	1744.91	1625.00	443.89	0.03	0.25	100.00	100.00	75.63	63910.00	59237.88	45708468.00	133.18	14948.15	13462.00
20	1	7	18332.00	22722.00	190.25	0	Spot (Block20, Row7, Column1)	43781.46	45514.00	20909.03	0.02	0.48	1608.00	2010.49	1608.00	1191.29	0.10	0.59	100.00	100.00	35.84	43906.00	42173.46	44832572.00	35.06	9822.75	9998.50
20	2	7	18633.00	22725.00	155.55	0	Spot (Block20, Row7, Column2)	7350.67	6228.00	4014.26	0.07	0.55	1679.00	1934.44	1679.00	946.09	0.06	0.49	97.00	79.00	0.00	4549.00	5671.67	4902895.00	5.72	2789.33	2683.00
20	3	7	18928.00	22729.00	180.85	0	Spot (Block20, Row7, Column3)	2069.36	1991.00	239.30	0.02	0.12	1593.00	1677.27	1593.00	398.27	0.02	0.24	49.00	15.00	0.00	398.00	476.36	1895536.00	0.98	1770.77	1791.50
20	4	7	19235.00	22729.00	156.80	0	Spot (Block20, Row7, Column4)	4465.49	3954.00	1898.60	0.05	0.43	1550.00	1672.02	1550.00	631.44	0.03	0.38	95.00	76.00	0.00	2404.00	2915.49	3005277.00	4.42	2192.59	2188.00
20	5	7	19536.00	22729.00	193.50	0	Spot (Block20, Row7, Column5)	41214.00	40278.00	20276.50	0.01	0.49	1579.00	2068.38	1579.00	1275.27	0.12	0.62	100.00	100.00	25.73	38699.00	39635.00	43728328.00	30.70	9471.04	9545.00
20	6	7	19831.00	22732.00	224.45	0	Spot (Block20, Row7, Column6)	54654.12	65535.00	15772.26	0.08	0.29	1727.00	2543.47	1727.00	1693.17	0.17	0.67	100.00	100.00	60.66	63808.00	52927.12	78921432.00	30.78	14035.09	13348.00
20	7	7	20121.00	22733.00	165.20	0	Spot (Block20, Row7, Column7)	63956.83	65535.00	5688.83	0.01	0.09	1668.00	2072.49	1668.00	1145.37	0.09	0.55	100.00	100.00	90.20	63867.00	62288.83	48287888.00	54.03	17337.06	15695.50
20	8	7	20431.00	22731.00	192.95	0	Spot (Block20, Row7, Column8)	20234.34	20468.50	5095.58	0.00	0.25	1606.00	1724.82	1606.00	507.45	0.03	0.29	100.00	100.00	0.00	18862.50	18628.34	21205584.00	36.48	6327.88	6232.50
20	1	8	18311.00	23032.00	162.55	0	Spot (Block20, Row8, Column1)	2279.06	2128.00	723.77	0.03	0.32	1549.00	1655.45	1549.00	550.24	0.03	0.33	53.00	10.00	0.00	579.00	730.06	1663711.00	1.13	1776.14	1762.00
20	2	8	18630.00	23022.00	153.95	0	Spot (Block20, Row8, Column2)	27176.54	25138.00	14673.10	0.03	0.54	1583.00	1638.06	1583.00	246.17	0.01	0.15	100.00	100.00	0.47	23555.00	25593.54	17528872.00	103.74	6357.70	6063.00
20	3	8	18923.00	23023.00	156.65	0	Spot (Block20, Row8, Column3)	44120.99	51650.00	21967.22	0.07	0.50	1565.00	1641.21	1565.00	335.89	0.02	0.20	100.00	100.00	39.82	50085.00	42555.99	29693624.00	126.47	9351.29	8641.00
20	4	8	19230.00	23028.00	165.60	0	Spot (Block20, Row8, Column4)	62941.79	65535.00	7299.89	0.02	0.12	1539.00	1625.83	1539.00	424.46	0.02	0.26	100.00	100.00	83.51	63996.00	61402.79	48088000.00	144.46	15672.87	14268.00
20	5	8	19518.00	23025.00	156.20	0	Spot (Block20, Row8, Column5)	4094.16	4026.00	1291.22	0.01	0.32	1509.00	1804.01	1509.00	963.60	0.08	0.53	90.00	59.00	0.00	2517.00	2585.16	2747184.00	2.38	2125.54	2070.50
20	6	8	19836.00	23032.00	231.45	0	Spot (Block20, Row8, Column6)	56693.61	65535.00	14435.92	0.06	0.25	1729.50	2307.81	1729.50	1515.70	0.13	0.66	100.00	100.00	63.32	63805.50	54964.11	87479208.00	35.88	13455.56	13220.00
20	7	8	20131.00	23035.00	155.95	0	Spot (Block20, Row8, Column7)	50329.68	62933.00	17959.05	0.10	0.36	1698.00	2008.03	1698.00	995.31	0.07	0.50	100.00	100.00	47.98	61235.00	48631.68	33570156.00	48.55	11530.95	10429.00
20	8	8	20419.00	23033.00	166.15	0	Spot (Block20, Row8, Column8)	63202.21	65535.00	7876.12	0.02	0.12	1633.00	1803.58	1633.00	579.30	0.04	0.32	100.00	100.00	89.18	63902.00	61569.21	48476580.00	105.99	17009.88	13775.00
21	1	1	4813.00	25333.00	158.80	0	Spot (Block21, Row1, Column1)	61535.53	65535.00	8317.26	0.03	0.14	1725.00	1818.94	1725.00	410.65	0.02	0.23	100.00	100.00	73.35	63810.00	59810.53	42952200.00	145.42	15812.24	13830.00
21	2	1	5108.00	25341.00	146.35	0	Spot (Block21, Row1, Column2)	12262.76	12183.00	4523.55	0.00	0.37	1707.00	1769.97	1707.00	306.82	0.02	0.17	100.00	100.00	0.00	10476.00	10555.76	7149192.00	34.20	4088.99	3971.00
21	3	1	5416.00	25342.00	161.55	0	Spot (Block21, Row1, Column3)	2695.68	2620.50	564.75	0.01	0.21	1716.00	1748.45	1716.00	292.85	0.01	0.17	89.00	67.00	0.00	904.50	979.68	1951674.00	3.23	1964.88	1972.50
21	4	1	5704.00	25343.00	145.55	0	Spot (Block21, Row1, Column4)	8776.11	8386.00	3276.17	0.02	0.37	1745.00	1771.91	1745.00	142.09	0.01	0.08	100.00	100.00	0.00	6641.00	7031.11	5063816.00	49.29	3272.53	3238.50
21	5	1	6014.00	25342.00	144.85	0	Spot (Block21, Row1, Column5)	4590.28	4562.00	1507.22	0.00	0.33	1785.00	1826.55	1785.00	240.43	0.01	0.13	100.00	100.00	0.00	2777.00	2805.28	2625640.00	11.49	2519.12	2461.00
21	6	1	6306.00	25345.00	142.55	0	Spot (Block21, Row1, Column6)	7401.47	7131.00	2481.83	0.02	0.34	1820.00	1858.14	1820.00	217.50	0.01	0.12	100.00	100.00	0.00	5311.00	5581.47	4085611.00	25.49	3265.32	3078.00
21	7	1	6603.00	25347.00	143.00	0	Spot (Block21, Row1, Column7)	12965.14	12367.00	5876.39	0.02	0.45	1803.00	1837.67	1803.00	202.88	0.01	0.11	100.00	100.00	0.00	10564.00	11162.14	7156757.00	54.85	4404.49	4079.00
21	8	1	6916.00	25348.00	163.65	0	Spot (Block21, Row1, Column8)	3230.63	3083.00	770.69	0.02	0.24	1777.00	1795.35	1777.00	191.00	0.00	0.11	100.00	99.00	0.00	1306.00	1453.63	2400356.00	7.51	2190.20	2175.00
21	1	2	4813.00	25623.00	227.40	0	Spot (Block21, Row2, Column1)	1844.94	1813.00	251.99	0.01	0.14	1689.00	1753.41	1689.00	313.17	0.02	0.18	8.00	1.00	0.00	124.00	155.94	2737898.00	0.29	1751.15	1746.50
21	2	2	5103.00	25640.00	130.30	0	Spot (Block21, Row2, Column2)	3803.77	3828.00	659.16	0.00	0.17	1712.00	1740.51	1712.00	152.91	0.01	0.09	100.00	100.00	0.00	2116.00	2091.77	1730714.00	13.49	2387.40	2353.00
21	3	2	5406.00	25645.00	197.35	0	Spot (Block21, Row2, Column3)	2088.71	2076.00	171.07	0.00	0.08	1748.00	1762.28	1748.00	132.33	0.00	0.08	89.00	61.00	0.00	328.00	340.71	2301760.00	2.47	1880.94	1881.50
21	4	2	5712.00	25645.00	179.75	0	Spot (Block21, Row2, Column4)	2668.95	2612.00	370.42	0.01	0.14	1795.00	1831.89	1795.00	202.13	0.01	0.11	99.00	90.00	0.00	817.00	873.95	2418071.00	4.14	2121.26	2104.50
21	5	2	6013.00	25648.00	168.30	0	Spot (Block21, Row2, Column5)	25197.28	24426.00	10042.93	0.01	0.40	1822.00	1909.71	1822.00	423.23	0.02	0.22	100.00	100.00	0.00	22604.00	23375.28	19880652.00	55.02	7022.31	6452.00
21	6	2	6309.00	25628.00	187.85	0	Spot (Block21, Row2, Column6)	2506.46	2445.00	435.57	0.01	0.17	1856.00	1994.12	1856.00	632.98	0.03	0.32	42.00	12.00	0.00	589.00	650.46	2493929.00	0.81	2073.48	2043.00
21	7	2	6609.00	25654.00	163.55	0	Spot (Block21, Row2, Column7)	2516.82	2490.00	273.42	0.00	0.11	1808.00	1865.44	1808.00	353.39	0.01	0.19	92.00	46.00	0.00	682.00	708.82	1864965.00	1.84	2084.15	2055.00
21	8	2	6919.00	25669.00	220.90	0	Spot (Block21, Row2, Column8)	1973.50	1960.00	166.75	0.00	0.08	1769.00	1849.56	1769.00	484.67	0.02	0.26	4.00	1.00	0.00	191.00	204.50	2756984.00	0.26	1860.67	1845.50
21	1	3	4810.00	25938.00	142.30	0	Spot (Block21, Row3, Column1)	7551.21	7271.00	2789.81	0.02	0.37	1673.00	1697.53	1673.00	133.50	0.01	0.08	100.00	100.00	0.00	5598.00	5878.21	4168270.00	43.85	3138.91	3155.00
21	2	3	5110.00	25942.00	207.75	0	Spot (Block21, Row3, Column2)	2093.01	2032.50	231.25	0.01	0.11	1740.00	1877.05	1740.00	654.36	0.03	0.35	13.00	0.00	0.00	292.50	353.01	2574403.00	0.33	1866.75	1842.50
21	3	3	5398.00	25945.00	152.80	0	Spot (Block21, Row3, Column3)	3827.79	3505.00	1484.38	0.04	0.39	1792.00	1840.32	1792.00	235.01	0.01	0.13	100.00	96.00	0.00	1713.00	2035.79	2445957.00	8.46	2337.85	2215.00
21	4	3	5708.00	25942.00	141.40	0	Spot (Block21, Row3, Column4)	8732.14	8631.00	3136.07	0.01	0.36	1832.00	1857.40	1832.00	158.33	0.01	0.09	100.00	100.00	0.00	6799.00	6900.14	4741551.00	43.42	3652.66	3515.00
21	5	3	6001.00	25940.00	143.75	0	Spot (Block21, Row3, Column5)	3557.08	3379.00	1087.35	0.02	0.31	1878.00	2021.77	1878.00	646.72	0.03	0.32	90.00	62.00	0.00	1501.00	1679.08	2006193.00	2.37	2362.95	2276.00
21	6	3	6307.00	25945.00	248.40	0	Spot (Block21, Row3, Column6)	59162.61	65535.00	11884.77	0.04	0.20	1944.00	2285.15	1944.00	1082.74	0.07	0.47	100.00	100.00	64.05	63591.00	57218.61	105665552.00	52.53	14949.78	14361.00
21	7	3	6639.00	25948.00	176.20	0	Spot (Block21, Row3, Column7)	2724.55	2509.50	716.00	0.04	0.26	1860.00	2080.67	1860.00	921.31	0.05	0.44	37.00	10.00	0.00	649.50	864.55	2359464.00	0.70	2162.67	2049.00
21	8	3	6909.00	25954.00	175.40	0	Spot (Block21, Row3, Column8)	61250.24	65535.00	10658.22	0.03	0.17	1793.00	1963.36	1793.00	718.10	0.04	0.37	100.00	100.00	82.11	63742.00	59457.24	52737000.00	82.56	14922.43	14331.00
21	1	4	4808.00	26238.00	140.30	0	Spot (Block21, Row4, Column1)	13255.14	12971.50	4943.85	0.01	0.37	1715.00	1855.68	1715.00	625.83	0.03	0.34	100.00	100.00	0.00	11256.50	11540.14	7104756.00	18.21	4566.68	4346.00
21	2	4	5107.00	26241.00	175.90	0	Spot (Block21, Row4, Column2)	35465.20	32901.00	18610.06	0.03	0.52	1774.00	2132.10	1774.00	1031.47	0.08	0.48	100.00	100.00	8.87	31127.00	33691.20	30783872.00	32.32	8036.18	7821.00
21	3	4	5406.00	26243.00	142.25	0	Spot (Block21, Row4, Column3)	37992.35	36790.00	15232.57	0.01	0.40	1798.00	2112.77	1798.00	994.54	0.07	0.47	100.00	100.00	4.55	34992.00	36194.35	20857816.00	36.08	9421.19	8722.00
21	4	4	5692.00	26241.00	208.25	0	Spot (Block21, Row4, Column4)	2071.91	2073.00	133.48	0.00	0.06	1794.00	1842.38	1794.00	226.88	0.01	0.12	65.00	6.00	0.00	279.00	277.91	2565024.00	1.01	1911.05	1896.00
21	5	4	6012.00	26248.00	160.05	0	Spot (Block21, Row4, Column5)	2753.18	2502.00	1431.64	0.04	0.52	1837.00	1904.77	1837.00	349.58	0.02	0.18	78.00	46.00	0.00	665.00	916.18	1957508.00	2.43	2152.55	2020.00
21	6	4	6313.00	26247.00	180.25	0	Spot (Block21, Row4, Column6)	28117.01	28128.00	11248.83	0.00	0.40	1880.00	2029.43	1880.00	644.86	0.03	0.32	100.00	100.00	0.00	26248.00	26237.01	25642718.00	40.45	7543.37	6562.00
21	7	4	6606.00	26246.00	147.30	0	Spot (Block21, Row4, Column7)	3451.71	3406.00	854.42	0.01	0.25	1870.00	2019.11	1870.00	696.26	0.03	0.34	81.00	53.00	0.00	1536.00	1581.71	2026153.00	2.06	2315.39	2231.00
21	8	4	6909.00	26258.00	159.35	0	Spot (Block21, Row4, Column8)	2945.30	2849.00	512.29	0.01	0.17	1792.00	1899.49	1792.00	589.24	0.03	0.31	88.00	44.00	0.00	1057.00	1153.30	2055822.00	1.77	2111.62	2104.50
21	1	5	4810.00	26544.00	146.30	0	Spot (Block21, Row5, Column1)	20427.17	19533.00	9144.69	0.02	0.45	1756.00	2018.19	1756.00	1264.29	0.06	0.63	100.00	99.00	0.00	17777.00	18671.17	11970322.00	14.56	5208.44	4427.00
21	2	5	5106.00	26537.00	170.95	0	Spot (Block21, Row5, Column2)	62416.73	65535.00	8795.47	0.02	0.14	1795.00	2350.34	1795.00	1527.20	0.12	0.65	100.00	100.00	85.38	63740.00	60621.73	50807740.00	39.33	15831.59	14237.50
21	3	5	5408.00	26541.00	166.00	0	Spot (Block21, Row5, Column3)	57217.46	65535.00	14211.16	0.06	0.25	1775.00	2171.53	1775.00	1133.88	0.09	0.52	100.00	100.00	65.44	63760.00	55442.46	43542896.00	48.55	12665.19	12208.50
21	4	5	5708.00	26546.00	147.10	0	Spot (Block21, Row5, Column4)	4337.57	4037.50	1170.09	0.03	0.27	1771.00	1927.10	1771.00	730.17	0.04	0.38	99.00	78.00	0.00	2266.50	2566.57	2550494.00	3.30	2385.18	2309.00
21	5	5	6010.00	26544.00	143.15	0	Spot (Block21, Row5, Column5)	32373.82	31675.00	13172.86	0.01	0.41	1812.00	1854.02	1812.00	225.56	0.01	0.12	100.00	100.00	0.18	29863.00	30561.82	18032220.00	135.31	7829.42	6950.00
21	6	5	6306.00	26553.00	158.80	0	Spot (Block21, Row5, Column6)	2796.96	2721.50	465.92	0.01	0.17	1892.00	2028.67	1892.00	685.65	0.03	0.34	60.00	16.00	0.00	829.50	904.96	1952279.00	1.12	2132.85	2129.50
21	7	5	6607.00	26549.00	231.60	0	Spot (Block21, Row5, Column7)	50729.46	57492.00	16082.69	0.05	0.32	1904.00	2165.02	1904.00	982.24	0.06	0.45	100.00	100.00	46.98	55588.00	48825.46	78174840.00	49.44	14212.84	13534.00
21	8	5	6909.00	26551.00	146.30	0	Spot (Block21, Row5, Column8)	4949.49	4816.00	1550.89	0.01	0.31	1782.00	1894.52	1782.00	614.63	0.03	0.32	100.00	91.00	0.00	3034.00	3167.49	2875655.00	4.97	2546.31	2512.00
21	1	6	4802.00	26839.00	244.55	0	Spot (Block21, Row6, Column1)	53761.06	56844.00	13295.90	0.02	0.25	1873.00	2416.61	1873.00	1682.21	0.11	0.70	100.00	100.00	43.90	54971.00	51888.06	92953600.00	30.52	14395.33	13872.50
21	2	6	5106.00	26837.00	236.10	0	Spot (Block21, Row6, Column2)	48014.09	46315.00	16012.55	0.02	0.33	1814.00	2259.51	1814.00	1238.56	0.10	0.55	100.00	100.00	35.76	44501.00	46200.09	77207216.00	36.94	13537.59	13680.00
21	3	6	5395.00	26845.00	145.25	0	Spot (Block21, Row6, Column3)	13780.03	13443.00	5913.40	0.01	0.43	1783.00	2055.87	1783.00	971.39	0.06	0.47	100.00	100.00	0.00	11660.00	11997.03	7923518.00	12.07	4194.27	3765.00
21	4	6	5707.00	26844.00	158.75	0	Spot (Block21, Row6, Column4)	2930.52	2881.00	471.85	0.01	0.16	1791.00	1824.63	1791.00	166.84	0.01	0.09	100.00	98.00	0.00	1090.00	1139.52	2042572.00	6.63	2127.57	2102.00
21	5	6	6004.00	26848.00	139.90	0	Spot (Block21, Row6, Column5)	20237.23	20047.00	8304.90	0.00	0.41	1848.00	1926.38	1848.00	472.88	0.02	0.25	100.00	100.00	0.00	18199.00	18389.23	10745971.00	38.72	6255.58	5671.50
21	6	6	6310.00	26833.00	194.65	0	Spot (Block21, Row6, Column6)	2344.39	2327.00	239.80	0.00	0.10	1908.00	2084.45	1908.00	855.85	0.04	0.41	3.00	0.00	0.00	419.00	436.39	2510843.00	0.30	2058.69	2046.50
21	7	6	6603.00	26847.00	145.40	0	Spot (Block21, Row6, Column7)	5782.80	5547.00	1890.76	0.02	0.33	1842.00	1987.37	1842.00	710.40	0.03	0.36	100.00	92.00	0.00	3705.00	3940.80	3330894.00	5.34	2768.21	2667.00
21	8	6	6909.00	26854.00	145.30	0	Spot (Block21, Row6, Column8)	5097.06	4842.00	1753.34	0.02	0.34	1792.00	1845.10	1792.00	280.55	0.01	0.15	100.00	100.00	0.00	3050.00	3305.06	2951197.00	11.59	2535.98	2452.00
21	1	7	4803.00	27139.00	166.15	0	Spot (Block21, Row7, Column1)	43942.24	44546.50	19548.84	0.01	0.44	1830.50	2260.88	1830.50	1204.79	0.09	0.53	100.00	100.00	30.68	42716.00	42111.74	33659996.00	34.60	9130.80	8908.00
21	2	7	5101.00	27135.00	210.70	0	Spot (Block21, Row7, Column2)	2179.43	2167.00	196.76	0.00	0.09	1774.00	2079.26	1774.00	1010.60	0.07	0.49	1.00	0.00	0.00	393.00	405.43	2752622.00	0.10	1943.99	1943.00
21	3	7	5395.00	27124.00	200.90	0	Spot (Block21, Row7, Column3)	1976.66	1941.00	161.78	0.01	0.08	1751.00	1808.76	1751.00	393.96	0.01	0.22	11.00	1.00	0.00	190.00	225.66	2257350.00	0.43	1850.12	1824.50
21	4	7	5701.00	27150.00	221.35	0	Spot (Block21, Row7, Column4)	2147.18	2157.50	173.43	0.00	0.08	1780.00	1836.78	1780.00	367.18	0.01	0.20	51.00	1.00	0.00	377.50	367.18	3006056.00	0.85	1899.55	1903.00
21	5	7	5999.00	27145.00	201.80	0	Spot (Block21, Row7, Column5)	2743.22	2683.00	495.27	0.01	0.18	1862.00	2066.27	1862.00	850.53	0.05	0.41	48.00	7.00	0.00	821.00	881.22	3176648.00	0.80	2138.38	2107.50
21	6	7	6300.00	27147.00	230.85	0	Spot (Block21, Row7, Column6)	50009.15	54520.00	16407.05	0.04	0.33	2011.00	2550.69	2011.00	1608.71	0.10	0.63	100.00	100.00	44.19	52509.00	47998.15	76614688.00	29.50	14477.70	14206.50
21	7	7	6593.00	27155.00	149.10	0	Spot (Block21, Row7, Column7)	8135.73	7896.50	2849.61	0.01	0.35	1871.00	2161.18	1871.00	1184.89	0.06	0.55	99.00	96.00	0.00	6025.50	6264.73	4946521.00	5.04	3352.36	3074.00
21	8	7	6904.00	27153.00	182.55	0	Spot (Block21, Row7, Column8)	44807.48	46470.00	14019.22	0.02	0.31	1850.00	1979.28	1850.00	501.65	0.03	0.25	100.00	100.00	7.82	44620.00	42957.48	41850276.00	85.38	11099.94	9998.50
21	1	8	4805.00	27441.00	154.75	0	Spot (Block21, Row8, Column1)	3479.09	2915.00	2639.56	0.08	0.76	1850.00	2046.16	1850.00	1509.13	0.04	0.74	30.00	7.00	0.00	1065.00	1629.09	2292723.00	0.95	2281.60	2181.00
21	2	8	5107.00	27437.00	188.30	0	Spot (Block21, Row8, Column2)	2525.56	2463.00	372.34	0.01	0.15	1794.00	1883.44	1794.00	1425.33	0.02	0.76	3.00	0.00	0.00	669.00	731.56	2535666.00	0.45	2019.36	2013.00
21	3	8	5391.00	27446.00	155.35	0	Spot (Block21, Row8, Column3)	3863.17	3635.00	1132.84	0.03	0.29	1801.00	1853.87	1801.00	310.66	0.01	0.17	100.00	95.00	0.00	1834.00	2062.17	2565147.00	6.47	2285.89	2278.00
21	4	8	5704.00	27446.00	168.60	0	Spot (Block21, Row8, Column4)	64027.39	65535.00	5802.24	0.01	0.09	1896.00	1992.39	1896.00	474.97	0.02	0.24	100.00	100.00	91.50	63639.00	62131.39	50454096.00	130.61	18540.24	15891.50
21	5	8	5985.00	27463.00	225.90	0	Spot (Block21, Row8, Column5)	2203.54	2200.00	208.25	0.00	0.09	1958.00	2145.17	1958.00	808.92	0.04	0.38	0.00	0.00	0.00	242.00	245.54	3221569.00	0.07	2009.88	1955.00
21	6	8	6303.00	27447.00	241.95	0	Spot (Block21, Row8, Column6)	56568.66	65535.00	13529.62	0.06	0.24	2184.00	2584.59	2184.00	1261.58	0.07	0.49	100.00	100.00	56.52	63351.00	54384.66	95488840.00	42.79	14727.17	14739.00
21	7	8	6602.00	27454.00	144.10	0	Spot (Block21, Row8, Column7)	6954.47	6931.00	2410.93	0.00	0.35	2020.00	2230.85	2020.00	793.24	0.04	0.36	100.00	96.00	0.00	4911.00	4934.47	3929277.00	5.95	3123.41	2953.00
21	8	8	6887.00	27451.00	160.40	0	Spot (Block21, Row8, Column8)	63769.97	65535.00	6384.12	0.01	0.10	2030.50	2180.44	2030.50	585.23	0.03	0.27	100.00	100.00	90.88	63504.50	61739.47	45468424.00	105.24	18008.60	16630.00
22	1	1	9316.00	25365.00	159.70	0	Spot (Block22, Row1, Column1)	60930.07	65535.00	8938.38	0.03	0.15	1937.00	2102.79	1937.00	642.14	0.04	0.31	100.00	100.00	71.12	63598.00	58993.07	42834232.00	91.61	15486.40	13601.00
22	2	1	9609.00	25369.00	171.80	0	Spot (Block22, Row1, Column2)	61957.75	65535.00	9919.90	0.02	0.16	1911.00	2176.56	1911.00	871.54	0.06	0.40	100.00	100.00	84.31	63624.00	60046.75	50929788.00	68.59	15372.60	14034.00
22	3	1	9916.00	25372.00	150.05	0	Spot (Block22, Row1, Column3)	49441.61	61261.00	18873.65	0.09	0.38	1885.00	2043.00	1885.00	655.08	0.03	0.32	100.00	100.00	46.59	59376.00	47556.61	30456240.00	72.36	11490.38	10090.50
22	4	1	10207.00	25373.00	161.45	0	Spot (Block22, Row1, Column4)	63545.95	65535.00	6801.21	0.01	0.11	1897.00	2137.64	1897.00	888.09	0.05	0.42	100.00	100.00	90.21	63638.00	61648.95	46071260.00	69.15	17531.82	15994.00
22	5	1	10513.00	25372.00	157.00	0	Spot (Block22, Row1, Column5)	56558.00	65535.00	15078.53	0.06	0.27	1933.00	2612.35	1933.00	4674.58	0.13	1.79	100.00	100.00	67.16	63602.00	54625.00	38233532.00	11.54	14182.71	12209.50
22	6	1	10807.00	25378.00	156.70	0	Spot (Block22, Row1, Column6)	64291.92	65535.00	5079.07	0.01	0.08	1962.00	2616.65	1962.00	4647.61	0.13	1.78	100.00	100.00	91.57	63573.00	62329.92	43461744.00	13.27	18426.52	15460.00
22	7	1	11103.00	25380.00	169.05	0	Spot (Block22, Row1, Column7)	64358.10	65535.00	5190.84	0.01	0.08	1937.00	2084.24	1937.00	716.01	0.03	0.34	100.00	100.00	92.57	63598.00	62421.10	51100856.00	86.97	19200.77	17053.50
22	8	1	11415.00	25382.00	162.60	0	Spot (Block22, Row1, Column8)	3912.18	3704.00	911.01	0.02	0.23	1909.00	1986.02	1909.00	558.57	0.02	0.28	99.00	84.00	0.00	1795.00	2003.18	2867628.00	3.45	2475.70	2466.00
22	1	2	9243.00	25685.00	241.25	0	Spot (Block22, Row2, Column1)	2182.27	2120.50	297.09	0.01	0.14	1980.50	2143.64	1980.50	1403.18	0.03	0.65	0.00	0.00	0.00	140.00	201.77	3666210.00	0.03	2034.56	1986.50
22	2	2	9605.00	25669.00	141.95	0	Spot (Block22, Row2, Column2)	57492.10	65535.00	14161.33	0.06	0.25	1955.00	2209.62	1955.00	1500.29	0.05	0.68	100.00	100.00	65.52	63580.00	55537.10	31678372.00	36.85	13605.91	13168.00
22	3	2	9913.00	25670.00	148.60	0	Spot (Block22, Row2, Column3)	6590.10	5999.00	2537.43	0.04	0.39	1952.00	2156.38	1952.00	901.95	0.04	0.42	100.00	90.00	0.00	4047.00	4638.10	3967240.00	4.92	3106.27	2990.00
22	4	2	10214.00	25676.00	185.00	0	Spot (Block22, Row2, Column4)	48286.32	55689.50	19105.18	0.06	0.40	2048.00	2414.33	2048.00	1212.84	0.07	0.50	100.00	100.00	42.32	53641.50	46238.32	46548420.00	37.82	11848.23	11757.00
22	5	2	10509.00	25671.00	190.75	0	Spot (Block22, Row2, Column5)	37675.36	37378.00	12794.35	0.00	0.34	2057.00	2646.25	2057.00	3487.51	0.11	1.32	100.00	100.00	2.34	35321.00	35618.36	38692632.00	10.04	9640.83	8660.00
22	6	2	10805.00	25676.00	150.20	0	Spot (Block22, Row2, Column6)	31802.59	29371.00	16879.66	0.03	0.53	2098.00	3055.60	2098.00	5011.25	0.16	1.64	100.00	85.00	2.93	27273.00	29704.59	19558604.00	5.74	7498.21	7075.00
22	7	2	11111.00	25679.00	150.20	0	Spot (Block22, Row2, Column7)	42323.66	43972.50	19898.59	0.02	0.47	1991.00	2168.24	1991.00	668.99	0.04	0.31	100.00	100.00	26.54	41981.50	40332.66	26156164.00	60.02	9763.65	8622.00
22	8	2	11418.00	25683.00	179.75	0	Spot (Block22, Row2, Column8)	2386.58	2331.50	301.96	0.01	0.13	1909.00	2009.90	1909.00	479.68	0.02	0.24	42.00	6.00	0.00	422.50	477.58	2162239.00	0.79	2079.11	2067.00
22	1	3	9312.00	25963.00	156.50	0	Spot (Block22, Row3, Column1)	59175.97	65535.00	11864.32	0.04	0.20	1922.00	2088.03	1922.00	1392.00	0.04	0.67	100.00	100.00	71.36	63613.00	57253.97	39884956.00	41.01	15715.93	13590.00
22	2	3	9613.00	25971.00	146.00	0	Spot (Block22, Row3, Column2)	10313.57	9858.00	4411.32	0.02	0.43	1986.00	2277.76	1986.00	1578.83	0.06	0.69	100.00	86.00	0.00	7872.00	8327.57	5992185.00	5.09	4035.65	3759.00
22	3	3	9901.00	25965.00	146.10	0	Spot (Block22, Row3, Column3)	44523.99	44994.00	18184.86	0.00	0.41	1992.00	2082.55	1992.00	435.79	0.02	0.21	100.00	100.00	26.76	43002.00	42531.99	25957628.00	97.39	10540.80	8999.00
22	4	3	10210.00	25971.00	162.45	0	Spot (Block22, Row3, Column4)	64093.79	65535.00	5668.02	0.01	0.09	1986.00	2194.41	1986.00	915.03	0.04	0.42	100.00	100.00	91.36	63549.00	62107.79	46724828.00	67.65	18191.35	15348.50
22	5	3	10510.00	25974.00	143.35	0	Spot (Block22, Row3, Column5)	29487.68	29631.00	13129.43	0.00	0.45	2008.00	2463.35	2008.00	1513.15	0.09	0.61	100.00	100.00	1.61	27623.00	27479.68	16483614.00	17.86	7380.41	6616.00
22	6	3	10810.00	25974.00	242.20	0	Spot (Block22, Row3, Column6)	59331.98	65535.00	13325.81	0.04	0.22	2196.00	3177.66	2196.00	2188.62	0.16	0.69	100.00	100.00	77.49	63339.00	57135.98	100687648.00	25.66	14121.34	13634.50
22	7	3	11114.00	25979.00	155.35	0	Spot (Block22, Row3, Column7)	56243.23	65535.00	14751.66	0.07	0.26	2024.00	2403.32	2024.00	1158.39	0.07	0.48	100.00	100.00	63.87	63511.00	54219.23	37514552.00	46.48	13040.29	12300.00
22	8	3	11410.00	25983.00	174.80	0	Spot (Block22, Row3, Column8)	61307.43	65535.00	10372.10	0.03	0.17	1972.00	2131.28	1972.00	699.60	0.03	0.33	100.00	100.00	82.11	63563.00	59335.43	52418396.00	84.59	15432.77	14799.00
22	1	4	9311.00	26265.00	161.40	0	Spot (Block22, Row4, Column1)	63883.51	65535.00	6056.62	0.01	0.09	1975.00	2190.07	1975.00	860.31	0.04	0.39	100.00	100.00	90.75	63560.00	61908.51	46252112.00	71.71	18379.05	16080.00
22	2	4	9606.00	26268.00	189.25	0	Spot (Block22, Row4, Column2)	44319.33	47880.00	20653.12	0.03	0.47	2081.00	2451.38	2081.00	1177.89	0.07	0.48	100.00	100.00	36.57	45799.00	42238.33	44718576.00	35.54	11171.00	11049.00
22	3	4	9910.00	26270.00	171.60	0	Spot (Block22, Row4, Column3)	64555.89	65535.00	4330.87	0.01	0.07	2061.00	2392.37	2061.00	1153.63	0.06	0.48	100.00	100.00	91.84	63474.00	62494.89	53000944.00	53.89	17874.41	14586.50
22	4	4	10202.00	26273.00	149.80	0	Spot (Block22, Row4, Column4)	6592.08	6284.00	2188.25	0.02	0.33	1971.00	2068.36	1971.00	472.85	0.02	0.23	100.00	99.00	0.00	4313.00	4621.08	4067312.00	9.57	3268.01	2935.50
22	5	4	10492.00	26272.00	142.05	0	Spot (Block22, Row4, Column5)	11836.65	10834.50	7712.58	0.04	0.65	1993.00	2119.71	1993.00	540.99	0.03	0.26	100.00	100.00	0.74	8841.50	9843.65	6439139.00	17.96	4355.44	4140.50
22	6	4	10812.00	26270.00	194.85	0	Spot (Block22, Row4, Column6)	46829.29	48845.00	15277.71	0.02	0.33	2117.00	2614.29	2117.00	1388.15	0.09	0.53	100.00	100.00	20.65	46728.00	44712.29	50341692.00	31.85	11216.83	9874.00
22	7	4	11102.00	26281.00	153.95	0	Spot (Block22, Row4, Column7)	46248.39	57917.00	21600.12	0.10	0.47	2166.00	2587.91	2166.00	1297.69	0.08	0.50	100.00	100.00	44.53	55751.00	44082.39	30015404.00	33.64	10345.15	8673.00
22	8	4	11406.00	26285.00	152.80	0	Spot (Block22, Row4, Column8)	25742.13	24100.00	12687.13	0.03	0.49	2010.00	2177.00	2010.00	608.28	0.03	0.28	100.00	100.00	0.00	22090.00	23732.13	16500709.00	38.74	6889.82	5735.00
22	1	5	9310.00	26571.00	164.55	0	Spot (Block22, Row5, Column1)	63999.91	65535.00	5945.96	0.01	0.09	2093.00	2572.95	2093.00	1408.96	0.09	0.55	100.00	100.00	90.95	63442.00	61906.91	48064408.00	43.60	18407.68	15868.50
22	2	5	9607.00	26567.00	171.30	0	Spot (Block22, Row5, Column2)	62592.16	65535.00	8380.50	0.02	0.13	2243.00	2904.47	2243.00	1689.14	0.11	0.58	100.00	100.00	86.89	63292.00	60349.16	51075724.00	35.34	16659.47	15988.00
22	3	5	9909.00	26570.00	179.25	0	Spot (Block22, Row5, Column3)	56936.27	65535.00	15977.01	0.06	0.28	2129.00	2575.86	2129.00	1380.92	0.08	0.54	100.00	100.00	72.36	63406.00	54807.27	50673800.00	39.37	13538.32	13340.00
22	4	5	10207.00	26573.00	154.25	0	Spot (Block22, Row5, Column4)	59688.07	65535.00	10965.56	0.04	0.18	2009.00	2238.22	2009.00	906.31	0.05	0.40	100.00	100.00	71.47	63526.00	57679.07	38916956.00	63.39	16096.38	14519.00
22	5	5	10510.00	26572.00	170.80	0	Spot (Block22, Row5, Column5)	64488.09	65535.00	4840.75	0.01	0.08	2004.00	2134.48	2004.00	543.65	0.03	0.25	100.00	100.00	92.87	63531.00	62484.09	52429360.00	114.69	19549.28	16110.50
22	6	5	10806.00	26574.00	148.95	0	Spot (Block22, Row5, Column6)	34281.17	31911.00	17655.89	0.03	0.52	2104.00	2572.33	2104.00	1495.88	0.09	0.58	100.00	100.00	6.91	29807.00	32177.17	20842992.00	21.20	8067.02	7038.50
22	7	5	11103.00	26580.00	229.25	0	Spot (Block22, Row5, Column7)	59766.18	65535.00	12549.27	0.04	0.21	2331.00	2994.98	2331.00	1748.29	0.11	0.58	100.00	100.00	77.42	63204.00	57435.18	90248056.00	32.47	14794.48	14682.00
22	8	5	11410.00	26579.00	158.05	0	Spot (Block22, Row5, Column8)	57535.41	65535.00	14123.73	0.06	0.25	2009.00	2260.21	2009.00	803.56	0.05	0.36	100.00	100.00	68.48	63526.00	55526.41	39239492.00	68.79	15672.00	14672.00
22	1	6	9306.00	26868.00	245.00	0	Spot (Block22, Row6, Column1)	58398.23	65535.00	13623.45	0.05	0.23	2350.00	3160.25	2350.00	1908.30	0.13	0.60	100.00	100.00	70.70	63185.00	56048.23	101438944.00	28.95	14359.07	14248.00
22	2	6	9605.00	26866.00	249.15	0	Spot (Block22, Row6, Column2)	58289.46	65535.00	13935.88	0.05	0.24	2370.00	3050.09	2370.00	1801.52	0.11	0.59	100.00	100.00	71.52	63165.00	55919.46	104805728.00	30.66	14906.21	14762.00
22	3	6	9899.00	26870.00	162.45	0	Spot (Block22, Row6, Column3)	64019.00	65535.00	6005.46	0.01	0.09	2113.00	2490.75	2113.00	1330.63	0.07	0.53	100.00	100.00	91.29	63422.00	61906.00	47054428.00	46.24	17472.69	14578.00
22	4	6	10206.00	26870.00	145.65	0	Spot (Block22, Row6, Column4)	32544.80	28202.00	18323.46	0.06	0.56	2033.00	2136.08	2033.00	437.51	0.02	0.20	100.00	100.00	5.03	26169.00	30511.80	18778376.00	69.50	8076.20	6967.00
22	5	6	10507.00	26874.00	169.60	0	Spot (Block22, Row6, Column5)	64555.04	65535.00	4461.40	0.01	0.07	2101.00	2375.12	2101.00	1072.67	0.05	0.45	100.00	100.00	92.98	63434.00	62454.04	51515452.00	57.97	20068.45	16686.00
22	6	6	10805.00	26874.00	149.95	0	Spot (Block22, Row6, Column6)	18921.71	16208.50	11740.12	0.07	0.62	2251.00	2634.35	2251.00	1340.38	0.07	0.51	100.00	94.00	0.00	13957.50	16670.71	11580089.00	12.15	5059.47	4389.00
22	7	6	11103.00	26878.00	158.80	0	Spot (Block22, Row6, Column7)	63200.36	65535.00	6437.47	0.02	0.10	2288.00	2660.21	2288.00	1329.79	0.07	0.50	100.00	100.00	82.86	63247.00	60912.36	44240668.00	45.53	17672.52	16431.00
22	8	6	11411.00	26883.00	159.15	0	Spot (Block22, Row6, Column8)	62961.27	65535.00	6579.20	0.02	0.10	2061.00	2219.82	2061.00	655.66	0.03	0.30	100.00	100.00	81.17	63474.00	60900.27	44136268.00	92.64	17891.15	15712.00
22	1	7	9302.00	27167.00	184.40	0	Spot (Block22, Row7, Column1)	48254.07	61473.00	20400.91	0.11	0.42	2271.00	2800.07	2271.00	1593.94	0.09	0.57	100.00	100.00	47.27	59202.00	45983.07	45938316.00	28.52	12037.68	11888.50
22	2	7	9602.00	27170.00	150.80	0	Spot (Block22, Row7, Column2)	10154.06	8780.00	5407.79	0.06	0.53	2207.00	2596.29	2207.00	1344.63	0.07	0.52	97.00	81.00	0.00	6573.00	7947.06	6336132.00	5.62	3754.80	3461.00
22	3	7	9907.00	27168.00	171.25	0	Spot (Block22, Row7, Column3)	2744.58	2683.00	362.28	0.01	0.13	2098.00	2211.38	2098.00	605.57	0.02	0.27	46.00	4.00	0.00	585.00	646.58	2242318.00	0.88	2349.45	2302.00
22	4	7	10210.00	27170.00	149.35	0	Spot (Block22, Row7, Column4)	7397.60	6609.00	3287.01	0.05	0.44	2100.00	2267.73	2100.00	780.39	0.03	0.34	100.00	92.00	0.00	4509.00	5297.60	4482945.00	6.57	3380.44	3155.00
22	5	7	10508.00	27174.00	189.90	0	Spot (Block22, Row7, Column5)	43381.92	45297.00	20648.14	0.02	0.48	2232.00	2902.32	2232.00	2009.49	0.11	0.69	100.00	100.00	33.30	43065.00	41149.92	43902836.00	20.14	10513.72	10379.00
22	6	7	10802.00	27170.00	235.50	0	Spot (Block22, Row7, Column6)	57490.87	65535.00	14682.82	0.06	0.26	2465.00	3739.38	2465.00	3120.19	0.18	0.83	100.00	100.00	70.46	63070.00	55025.87	91871536.00	17.23	14146.51	13492.50
22	7	7	11088.00	27179.00	164.45	0	Spot (Block22, Row7, Column7)	62761.70	65535.00	9173.52	0.02	0.15	2264.00	2952.35	2264.00	2432.50	0.12	0.82	100.00	100.00	88.79	63271.00	60497.70	47008972.00	24.59	18756.55	13321.50
22	8	7	11405.00	27178.00	195.95	0	Spot (Block22, Row7, Column8)	60431.63	65535.00	9170.82	0.04	0.15	2118.00	2316.38	2118.00	781.08	0.04	0.34	100.00	100.00	66.30	63417.00	58313.63	65448168.00	74.40	16161.51	14600.50
22	1	8	9293.00	27475.00	184.90	0	Spot (Block22, Row8, Column1)	2934.68	2856.00	480.39	0.01	0.16	2182.00	2346.23	2182.00	868.45	0.03	0.37	34.00	4.00	0.00	674.00	752.68	2829030.00	0.68	2421.73	2386.00
22	2	8	9604.00	27468.00	148.35	0	Spot (Block22, Row8, Column2)	33624.39	32365.00	17305.89	0.02	0.51	2164.00	2354.39	2164.00	2152.15	0.04	0.91	100.00	100.00	4.83	30201.00	31460.39	20208288.00	14.53	8363.15	7660.00
22	3	8	9895.00	27470.00	152.90	0	Spot (Block22, Row8, Column3)	45014.25	52343.00	21664.52	0.07	0.48	2154.00	2260.88	2154.00	574.91	0.02	0.25	100.00	100.00	42.92	50189.00	42860.25	28944344.00	74.36	9775.28	8054.00
22	4	8	10203.00	27473.00	171.90	0	Spot (Block22, Row8, Column4)	63920.94	65535.00	5975.54	0.01	0.09	2188.50	2313.62	2188.50	643.04	0.02	0.28	100.00	100.00	90.48	63346.50	61732.44	52351788.00	95.81	18387.53	17192.00
22	5	8	10493.00	27471.00	148.90	0	Spot (Block22, Row8, Column5)	6037.96	6035.00	1776.93	0.00	0.29	2224.00	2593.02	2224.00	1255.09	0.07	0.48	94.00	69.00	0.00	3811.00	3813.96	3671081.00	2.74	3199.70	3112.00
22	6	8	10806.00	27475.00	243.90	0	Spot (Block22, Row8, Column6)	57530.85	65535.00	14835.24	0.06	0.26	2407.00	3062.14	2407.00	1671.96	0.10	0.55	100.00	100.00	71.18	63128.00	55123.85	99011824.00	32.58	14121.61	13984.50
22	7	8	11100.00	27478.00	150.40	0	Spot (Block22, Row8, Column7)	57507.60	65535.00	13212.09	0.06	0.23	2290.00	2628.68	2290.00	1195.09	0.06	0.45	100.00	100.00	64.73	63245.00	55217.60	35712508.00	45.92	14977.15	12907.00
22	8	8	11388.00	27479.00	163.35	0	Spot (Block22, Row8, Column8)	63655.46	65535.00	6771.76	0.01	0.11	2247.00	2391.50	2247.00	627.21	0.03	0.26	100.00	100.00	89.86	63288.00	61408.46	47105500.00	97.68	16933.67	14394.00
23	1	1	13816.00	25392.00	161.95	0	Spot (Block23, Row1, Column1)	60751.71	65535.00	9258.71	0.03	0.15	1708.00	2052.73	1708.00	2713.20	0.08	1.32	100.00	100.00	71.21	63827.00	59043.71	44106156.00	21.63	16062.41	14454.00
23	2	1	14107.00	25398.00	162.50	0	Spot (Block23, Row1, Column2)	58494.55	65535.00	11824.60	0.05	0.20	1627.00	1994.69	1627.00	2766.51	0.09	1.39	100.00	100.00	66.44	63908.00	56867.55	42525928.00	20.42	13677.89	12497.00
23	3	1	14417.00	25400.00	152.25	0	Spot (Block23, Row1, Column3)	23795.00	21826.00	14915.14	0.04	0.63	1564.00	1656.36	1564.00	470.85	0.02	0.28	100.00	100.00	0.47	20262.00	22231.00	15133618.00	47.02	5171.65	4835.00
23	4	1	14708.00	25401.00	152.55	0	Spot (Block23, Row1, Column4)	46700.90	50588.00	18235.90	0.03	0.39	1509.00	1637.12	1509.00	437.39	0.04	0.27	100.00	100.00	34.17	49079.00	45191.90	29655264.00	103.03	10409.16	9526.00
23	5	1	15019.00	25400.00	155.70	0	Spot (Block23, Row1, Column5)	41502.46	45361.00	22926.91	0.04	0.55	1510.00	1591.19	1510.00	328.33	0.02	0.21	100.00	100.00	36.62	43851.00	39992.46	27765312.00	121.56	7763.04	7296.00
23	6	1	15308.00	25405.00	153.85	0	Spot (Block23, Row1, Column6)	54791.08	65535.00	14248.93	0.08	0.26	1515.00	1599.98	1515.00	389.12	0.02	0.24	100.00	100.00	55.21	64020.00	53276.08	35724072.00	136.70	11993.19	10242.00
23	7	1	15606.00	25407.00	160.15	0	Spot (Block23, Row1, Column7)	63230.11	65535.00	6994.82	0.02	0.11	1516.00	1615.35	1516.00	430.15	0.03	0.27	100.00	100.00	83.94	64019.00	61714.11	44893808.00	143.24	17544.09	15062.00
23	8	1	15916.00	25407.00	156.10	0	Spot (Block23, Row1, Column8)	14220.85	13268.50	5726.58	0.03	0.40	1492.00	1551.58	1492.00	303.16	0.02	0.20	100.00	100.00	0.00	11776.50	12728.85	9527967.00	41.79	4331.80	3752.00
23	1	2	13811.00	25694.00	147.00	-50	Spot (Block23, Row2, Column1)	1915.98	1890.00	220.60	0.01	0.12	1705.00	1838.39	1705.00	552.60	0.03	0.30	10.00	0.00	0.00	185.00	210.98	1128510.00	0.14	2011.66	1993.00
23	2	2	14108.00	25697.00	137.90	0	Spot (Block23, Row2, Column2)	37258.04	37560.00	13901.35	0.00	0.37	1608.00	1743.29	1608.00	539.47	0.04	0.31	100.00	100.00	1.74	35952.00	35650.04	19225148.00	65.83	8601.59	7917.50
23	3	2	14413.00	25694.00	166.60	0	Spot (Block23, Row2, Column3)	2626.79	2538.00	561.64	0.01	0.21	1549.00	1657.44	1549.00	443.92	0.03	0.27	90.00	57.00	0.00	989.00	1077.79	2020001.00	2.18	1851.98	1852.00
23	4	2	14719.00	25701.00	183.90	0	Spot (Block23, Row2, Column4)	20242.78	19642.00	9292.23	0.01	0.46	1596.00	1767.21	1596.00	575.85	0.04	0.33	100.00	100.00	0.00	18046.00	18646.78	19250876.00	32.08	5469.01	5400.00
23	5	2	15016.00	25700.00	192.25	0	Spot (Block23, Row2, Column5)	14292.64	14062.00	4524.62	0.01	0.32	1591.00	1768.94	1591.00	614.88	0.05	0.35	100.00	100.00	0.00	12471.00	12701.64	14921520.00	20.37	4620.23	4248.00
23	6	2	15305.00	25704.00	150.05	0	Spot (Block23, Row2, Column6)	13755.17	13111.00	6686.49	0.02	0.49	1594.00	1857.46	1594.00	884.20	0.07	0.48	100.00	99.00	0.00	11517.00	12161.17	8404408.00	13.46	4195.70	4007.00
23	7	2	15610.00	25706.00	154.80	0	Spot (Block23, Row2, Column7)	12572.93	11733.00	6365.22	0.03	0.51	1567.00	1655.87	1567.00	421.45	0.02	0.25	100.00	100.00	0.00	10166.00	11005.93	8260412.00	25.90	3819.72	3694.00
23	8	2	15922.00	25722.00	181.65	0	Spot (Block23, Row2, Column8)	1700.98	1674.00	139.51	0.01	0.08	1502.00	1579.85	1502.00	411.05	0.02	0.26	8.00	0.00	0.00	172.00	198.98	1575111.00	0.29	1599.08	1605.00
23	1	3	13816.00	25992.00	156.45	0	Spot (Block23, Row3, Column1)	48583.23	60826.50	19723.52	0.10	0.41	1611.00	1667.87	1611.00	320.75	0.02	0.19	100.00	100.00	46.58	59215.50	46972.23	32648168.00	146.27	10978.60	9209.00
23	2	3	14108.00	25996.00	152.45	0	Spot (Block23, Row3, Column2)	3658.89	3508.00	1057.33	0.02	0.29	1596.00	1694.93	1596.00	414.91	0.03	0.24	99.00	85.00	0.00	1912.00	2062.89	2319735.00	4.73	2178.73	2064.00
23	3	3	14401.00	25994.00	150.05	0	Spot (Block23, Row3, Column3)	9454.68	8311.00	4553.51	0.06	0.48	1583.00	1677.67	1583.00	627.17	0.03	0.37	100.00	100.00	0.00	6728.00	7871.68	5833536.00	12.40	3383.19	3088.50
23	4	3	14710.00	25999.00	156.90	0	Spot (Block23, Row3, Column4)	58238.39	65535.00	11775.45	0.05	0.20	1610.00	1761.22	1610.00	704.57	0.04	0.40	100.00	100.00	64.44	63925.00	56628.39	39311260.00	80.16	14285.07	12966.00
23	5	3	15015.00	25989.00	152.10	0	Spot (Block23, Row3, Column5)	6957.50	5417.00	6716.30	0.11	0.97	1630.00	1906.14	1630.00	861.27	0.07	0.45	96.00	84.00	0.31	3787.00	5327.50	4418013.00	5.87	2901.34	2422.00
23	6	3	15308.00	26000.00	225.20	0	Spot (Block23, Row3, Column6)	55426.09	65535.00	13728.54	0.07	0.25	1702.00	2222.98	1702.00	1226.72	0.12	0.55	100.00	100.00	54.36	63833.00	53724.09	80645752.00	43.37	13976.23	13486.00
23	7	3	15618.00	26007.00	153.50	0	Spot (Block23, Row3, Column7)	37096.83	35231.00	21322.20	0.02	0.57	1545.00	1795.69	1545.00	842.35	0.07	0.47	100.00	100.00	19.13	33686.00	35551.83	23853368.00	41.91	7846.16	7250.00
23	8	3	15910.00	26008.00	171.40	0	Spot (Block23, Row3, Column8)	60702.22	65535.00	11224.70	0.03	0.18	1494.00	1619.47	1494.00	586.47	0.04	0.36	100.00	100.00	77.80	64041.00	59208.22	49776324.00	100.74	14304.69	13264.00
23	1	4	13810.00	26293.00	156.25	0	Spot (Block23, Row4, Column1)	60374.94	65535.00	9560.26	0.04	0.16	1612.00	1739.01	1612.00	506.67	0.03	0.29	100.00	100.00	69.20	63923.00	58762.94	40572320.00	115.73	15215.95	13560.50
23	2	4	14108.00	26298.00	178.40	0	Spot (Block23, Row4, Column2)	18810.88	17066.00	8977.02	0.04	0.48	1634.00	1811.60	1634.00	623.21	0.04	0.34	100.00	100.00	0.00	15432.00	17176.88	16835740.00	27.28	5092.80	5027.00
23	3	4	14410.00	26296.00	167.15	0	Spot (Block23, Row4, Column3)	64335.10	65535.00	5213.48	0.01	0.08	1643.00	1808.12	1643.00	586.76	0.04	0.32	100.00	100.00	92.39	63892.00	62692.10	49860208.00	106.56	18434.61	16089.00
23	4	4	14698.00	26302.00	159.00	0	Spot (Block23, Row4, Column4)	3303.60	3246.00	780.59	0.01	0.24	1599.00	1714.16	1599.00	658.86	0.03	0.38	95.00	64.00	0.00	1647.00	1704.60	2312519.00	2.41	2057.12	2040.00
23	5	4	14995.00	26312.00	137.10	0	Spot (Block23, Row4, Column5)	8208.02	4105.00	11223.14	0.30	1.37	1603.00	1663.72	1603.00	327.58	0.02	0.20	99.00	97.00	1.76	2502.00	6605.02	4202506.00	19.98	3064.84	2923.00
23	6	4	15310.00	26299.00	193.40	0	Spot (Block23, Row4, Column6)	15501.63	15466.00	4810.02	0.00	0.31	1614.00	1869.30	1614.00	835.06	0.06	0.45	100.00	100.00	0.00	13852.00	13887.63	16431726.00	16.32	4962.80	4441.50
23	7	4	15606.00	26309.00	153.00	0	Spot (Block23, Row4, Column7)	27707.64	23618.00	18999.07	0.07	0.69	1552.00	1728.18	1552.00	623.75	0.05	0.36	100.00	100.00	3.88	22066.00	26155.64	17871444.00	41.65	5518.78	4896.00
23	8	4	15907.00	26313.00	151.90	0	Spot (Block23, Row4, Column8)	8755.86	8288.00	3881.69	0.02	0.44	1520.00	1609.37	1520.00	441.57	0.02	0.27	100.00	100.00	0.00	6768.00	7235.86	5516194.00	16.18	3219.92	3041.00
23	1	5	13812.00	26601.00	155.25	0	Spot (Block23, Row5, Column1)	58101.89	65535.00	12546.06	0.05	0.22	1665.00	2030.03	1665.00	1068.53	0.09	0.53	100.00	100.00	65.81	63870.00	56436.89	38579988.00	52.48	14706.67	12458.00
23	2	5	14104.00	26596.00	168.50	0	Spot (Block23, Row5, Column2)	62265.77	65535.00	8992.38	0.02	0.14	1703.00	2100.59	1703.00	1089.69	0.09	0.52	100.00	100.00	85.13	63832.00	60562.77	49003656.00	55.21	16068.58	15198.50
23	3	5	14408.00	26599.00	163.10	0	Spot (Block23, Row5, Column3)	46400.27	50222.00	18803.40	0.03	0.41	1664.00	1908.26	1664.00	749.62	0.06	0.39	100.00	100.00	37.86	48558.00	44736.27	34197260.00	59.35	9015.99	8552.50
23	4	5	14706.00	26603.00	151.80	0	Spot (Block23, Row5, Column4)	44745.41	48627.50	20587.29	0.04	0.46	1596.00	1728.85	1596.00	526.75	0.03	0.30	100.00	100.00	38.89	47031.50	43149.41	28189780.00	81.66	9756.44	9329.00
23	5	5	15011.00	26601.00	164.05	0	Spot (Block23, Row5, Column5)	63853.26	65535.00	6192.71	0.01	0.10	1586.00	1683.29	1586.00	445.50	0.03	0.26	100.00	100.00	90.67	63949.00	62267.26	47890420.00	139.55	16641.14	14105.00
23	6	5	15310.00	26605.00	150.85	0	Spot (Block23, Row5, Column6)	13851.20	13296.00	6606.08	0.02	0.48	1615.00	1798.68	1615.00	694.72	0.05	0.39	100.00	100.00	0.00	11681.00	12236.20	8601596.00	17.35	4066.90	3644.00
23	7	5	15611.00	26607.00	204.80	0	Spot (Block23, Row5, Column7)	47772.74	55563.00	18941.09	0.07	0.40	1666.00	1942.56	1666.00	891.10	0.07	0.46	100.00	100.00	42.57	53897.00	46106.74	56897832.00	51.43	12161.98	12241.00
23	8	5	15913.00	26607.00	155.25	0	Spot (Block23, Row5, Column8)	45295.45	54572.50	22203.62	0.08	0.49	1553.00	1696.09	1553.00	617.29	0.04	0.36	100.00	100.00	44.71	53019.50	43742.45	29985788.00	70.63	9152.80	8468.00
23	1	6	13806.00	26897.00	226.65	0	Spot (Block23, Row6, Column1)	52619.91	63682.50	15301.79	0.08	0.29	1776.00	2407.91	1776.00	1467.36	0.13	0.61	100.00	100.00	49.05	61906.50	50843.91	77772968.00	34.22	13177.35	12230.00
23	2	6	14103.00	26896.00	213.10	0	Spot (Block23, Row6, Column2)	43104.14	42727.00	18449.61	0.00	0.43	1790.00	2264.70	1790.00	1284.00	0.10	0.57	100.00	100.00	25.56	40937.00	41314.14	55647792.00	31.81	11788.72	11227.00
23	3	6	14397.00	26900.00	156.70	0	Spot (Block23, Row6, Column3)	60725.36	65535.00	9398.44	0.03	0.15	1676.00	1879.62	1676.00	724.49	0.05	0.39	100.00	100.00	72.86	63859.00	59049.36	41172164.00	81.22	15529.91	14104.50
23	4	6	14713.00	26899.00	147.40	0	Spot (Block23, Row6, Column4)	9428.00	8818.00	4262.31	0.03	0.45	1620.00	1707.27	1620.00	403.46	0.02	0.24	100.00	100.00	0.00	7198.00	7808.00	5581375.00	19.14	3591.25	3218.50
23	5	6	15005.00	26903.00	162.65	0	Spot (Block23, Row6, Column5)	64031.85	65535.00	5805.33	0.01	0.09	1629.00	1768.42	1629.00	520.41	0.04	0.29	100.00	100.00	91.26	63906.00	62402.85	46871772.00	119.64	17702.86	15414.00
23	6	6	15309.00	26901.00	154.05	0	Spot (Block23, Row6, Column6)	5658.75	4920.00	2875.75	0.06	0.51	1649.00	1817.54	1649.00	692.20	0.04	0.38	93.00	78.00	0.00	3271.00	4009.75	3695165.00	5.55	2398.02	2414.00
23	7	6	15608.00	26905.00	155.00	0	Spot (Block23, Row6, Column7)	47409.98	56813.50	20005.27	0.08	0.42	1662.00	1832.84	1662.00	663.35	0.04	0.36	100.00	100.00	44.39	55151.50	45747.98	31290808.00	68.71	10117.82	9061.00
23	8	6	15913.00	26908.00	156.05	0	Spot (Block23, Row6, Column8)	49937.30	65535.00	19758.39	0.12	0.40	1589.00	1673.66	1589.00	370.22	0.02	0.22	100.00	100.00	52.17	63946.00	48348.30	33408304.00	130.37	10948.01	10058.50
23	1	7	13803.00	27196.00	166.45	0	Spot (Block23, Row7, Column1)	29739.80	26946.00	14856.79	0.04	0.50	1721.00	2034.64	1721.00	925.62	0.07	0.45	100.00	100.00	1.30	25225.00	28018.80	22810436.00	29.93	6632.07	6442.00
23	2	7	14103.00	27196.00	156.55	0	Spot (Block23, Row7, Column2)	4357.44	3771.00	1727.89	0.06	0.40	1717.00	1915.59	1717.00	655.17	0.05	0.34	95.00	73.00	0.00	2054.00	2640.44	2941274.00	3.73	2293.45	2257.50
23	3	7	14392.00	27186.00	182.10	0	Spot (Block23, Row7, Column3)	1934.98	1923.00	184.86	0.00	0.10	1640.00	1704.16	1640.00	348.48	0.02	0.20	33.00	4.00	0.00	283.00	294.98	1797596.00	0.66	1764.39	1740.00
23	4	7	14703.00	27202.00	161.15	0	Spot (Block23, Row7, Column4)	3274.63	2897.00	1086.94	0.05	0.33	1635.00	1724.36	1635.00	449.03	0.02	0.26	92.00	66.00	0.00	1262.00	1639.63	2361005.00	3.45	1994.43	1969.50
23	5	7	15003.00	27204.00	188.25	0	Spot (Block23, Row7, Column5)	18077.83	16268.00	9355.49	0.05	0.52	1708.00	1949.78	1708.00	802.38	0.06	0.41	100.00	100.00	0.00	14560.00	16369.83	18041676.00	20.10	5276.17	5248.00
23	6	7	15306.00	27205.00	202.55	0	Spot (Block23, Row7, Column6)	45596.82	50692.00	19440.71	0.05	0.43	1798.00	2296.40	1798.00	1331.57	0.11	0.58	100.00	100.00	33.85	48894.00	43798.82	53075100.00	32.52	11710.13	11481.50
23	7	7	15591.00	27208.00	156.90	0	Spot (Block23, Row7, Column7)	59309.06	65535.00	10590.94	0.04	0.18	1698.00	1989.25	1698.00	907.84	0.07	0.46	100.00	100.00	65.58	63837.00	57611.06	40152588.00	63.14	15497.02	12829.00
23	8	7	15907.00	27206.00	192.15	0	Spot (Block23, Row7, Column8)	26260.42	27029.00	7378.83	0.01	0.28	1624.00	1736.78	1624.00	459.18	0.03	0.26	100.00	100.00	0.00	25405.00	24636.42	27284582.00	53.41	7398.28	6972.00
23	1	8	13792.00	27491.00	152.10	0	Spot (Block23, Row8, Column1)	3211.38	2900.00	1650.18	0.04	0.51	1674.00	1759.17	1674.00	418.40	0.02	0.24	95.00	74.00	0.00	1226.00	1537.38	2036015.00	3.47	2134.72	2097.00
23	2	8	14108.00	27495.00	150.90	0	Spot (Block23, Row8, Column2)	10211.47	9431.00	4901.13	0.03	0.48	1681.00	1728.19	1681.00	218.99	0.01	0.13	100.00	100.00	0.00	7750.00	8530.47	6371955.00	38.74	3578.73	3306.50
23	3	8	14395.00	27497.00	152.95	0	Spot (Block23, Row8, Column3)	27512.25	22403.50	19195.65	0.09	0.70	1641.00	1702.88	1641.00	304.14	0.02	0.18	100.00	100.00	3.44	20762.50	25871.25	17607852.00	84.86	5662.09	5425.00
23	4	8	14705.00	27501.00	168.40	0	Spot (Block23, Row8, Column4)	63982.51	65535.00	5676.85	0.01	0.09	1701.00	1770.28	1701.00	438.47	0.02	0.25	100.00	100.00	90.70	63834.00	62281.51	50226784.00	141.89	17914.75	15833.00
23	5	8	14989.00	27500.00	163.45	0	Spot (Block23, Row8, Column5)	3108.28	3056.00	743.63	0.01	0.24	1710.00	1957.07	1710.00	931.11	0.06	0.48	66.00	27.00	0.00	1346.00	1398.28	2303232.00	1.24	2084.26	2062.00
23	6	8	15307.00	27504.00	223.65	0	Spot (Block23, Row8, Column6)	54713.03	65535.00	14884.22	0.08	0.27	1873.00	2346.36	1873.00	1385.32	0.10	0.59	100.00	100.00	56.11	63662.00	52840.03	78295144.00	37.80	13780.26	13187.00
23	7	8	15605.00	27504.00	152.50	0	Spot (Block23, Row8, Column7)	41821.31	43164.00	20392.89	0.01	0.49	1765.00	2032.29	1765.00	872.96	0.06	0.43	100.00	100.00	27.84	41399.00	40056.31	26891260.00	45.58	9000.66	7400.50
23	8	8	15890.00	27509.00	167.00	0	Spot (Block23, Row8, Column8)	63750.94	65535.00	6584.29	0.01	0.10	1696.00	1857.61	1696.00	558.78	0.04	0.30	100.00	100.00	91.10	63839.00	62054.94	49407476.00	110.77	17762.90	15967.50
24	1	1	18323.00	25420.00	164.20	0	Spot (Block24, Row1, Column1)	58110.32	65535.00	11990.58	0.05	0.21	2083.00	2195.21	2083.00	499.29	0.02	0.23	100.00	100.00	63.73	63452.00	56027.32	43583144.00	111.99	14275.97	11463.00
24	2	1	18612.00	25426.00	152.95	0	Spot (Block24, Row1, Column2)	43800.48	46020.00	18509.89	0.02	0.42	2063.50	2239.97	2063.50	634.80	0.04	0.28	100.00	100.00	24.57	43956.50	41736.98	27988664.00	65.47	10739.15	10070.50
24	3	1	18919.00	25424.00	152.60	0	Spot (Block24, Row1, Column3)	31907.25	28204.00	19078.64	0.05	0.60	1988.00	2107.13	1988.00	670.61	0.03	0.32	100.00	100.00	6.38	26216.00	29919.25	20516396.00	44.44	7040.21	6007.00
24	4	1	19209.00	25428.00	153.25	0	Spot (Block24, Row1, Column4)	33131.46	31870.00	16084.67	0.02	0.49	1982.00	2138.78	1982.00	732.46	0.03	0.34	100.00	100.00	2.78	29888.00	31149.46	21436080.00	42.31	7658.60	6871.50
24	5	1	19519.00	25426.00	159.95	0	Spot (Block24, Row1, Column5)	45301.08	54555.00	21834.62	0.08	0.48	2006.00	2095.78	2006.00	383.69	0.02	0.18	100.00	100.00	44.03	52549.00	43295.08	31892188.00	112.61	9491.44	8410.00
24	6	1	19810.00	25435.00	155.20	0	Spot (Block24, Row1, Column6)	52819.88	65535.00	15975.00	0.09	0.30	2018.50	2120.64	2018.50	439.56	0.02	0.21	100.00	100.00	51.05	63516.50	50801.38	35178316.00	115.34	12569.73	11334.50
24	7	1	20107.00	25434.00	160.55	0	Spot (Block24, Row1, Column7)	63279.35	65535.00	6286.42	0.02	0.10	2009.00	2173.85	2009.00	1185.45	0.03	0.55	100.00	100.00	81.69	63526.00	61270.35	44928764.00	51.55	18309.55	16885.50
24	8	1	20420.00	25439.00	158.25	0	Spot (Block24, Row1, Column8)	15011.25	14756.50	6322.47	0.01	0.42	2037.00	2298.50	2037.00	2185.36	0.05	0.95	98.00	95.00	0.00	12719.50	12974.25	10267698.00	5.82	5695.14	3955.00
24	1	2	18314.00	25722.00	147.00	-50	Spot (Block24, Row2, Column1)	2323.98	2281.00	293.06	0.01	0.13	2095.00	2208.11	2095.00	507.86	0.02	0.23	10.00	2.00	0.00	186.00	228.98	1371147.00	0.23	2330.08	2283.00
24	2	2	18611.00	25723.00	138.30	0	Spot (Block24, Row2, Column2)	45623.61	46239.50	15232.05	0.01	0.33	2101.00	2252.77	2101.00	596.65	0.03	0.26	100.00	100.00	18.58	44138.50	43522.61	23815624.00	72.69	11368.01	11199.00
24	3	2	18913.00	25723.00	156.80	0	Spot (Block24, Row2, Column3)	4117.28	3962.00	984.03	0.02	0.24	2072.00	2226.73	2072.00	626.16	0.03	0.28	99.00	74.00	0.00	1890.00	2045.28	2787398.00	3.02	2691.65	2715.00
24	4	2	19214.00	25729.00	179.15	0	Spot (Block24, Row2, Column4)	29345.62	28623.00	12703.08	0.01	0.43	2089.00	2287.95	2089.00	724.70	0.04	0.32	100.00	100.00	0.11	26534.00	27256.62	26058916.00	37.34	7534.05	7349.00
24	5	2	19515.00	25729.00	189.25	0	Spot (Block24, Row2, Column5)	26991.94	26252.50	8688.87	0.01	0.32	2095.00	2264.77	2095.00	633.71	0.03	0.28	100.00	100.00	0.00	24157.50	24896.94	27261848.00	39.02	7864.87	7078.50
24	6	2	19811.00	25730.00	154.00	0	Spot (Block24, Row2, Column6)	16964.95	15532.00	8175.17	0.04	0.48	2100.00	2387.25	2100.00	954.50	0.06	0.40	100.00	100.00	0.00	13432.00	14864.95	11095074.00	15.27	5010.88	4766.50
24	7	2	20112.00	25731.00	155.90	0	Spot (Block24, Row2, Column7)	18008.47	16305.50	9045.17	0.04	0.50	2093.00	2212.02	2093.00	475.98	0.02	0.22	100.00	100.00	0.00	14212.50	15915.47	12029656.00	33.19	5401.19	4979.00
24	8	2	20419.00	25752.00	190.15	0	Spot (Block24, Row2, Column8)	2295.80	2306.00	197.38	0.00	0.09	2108.00	2351.26	2108.00	2230.69	0.05	0.95	0.00	0.00	0.00	198.00	187.80	2339423.00	-0.02	2193.51	2201.00
24	1	3	18315.00	26019.00	159.45	0	Spot (Block24, Row3, Column1)	49723.61	64894.00	18912.62	0.12	0.38	2029.00	2120.84	2029.00	386.28	0.02	0.18	100.00	100.00	48.64	62865.00	47694.61	34657628.00	123.24	12380.05	11282.00
24	2	3	18612.00	26025.00	154.45	0	Spot (Block24, Row3, Column2)	5175.77	5079.00	1366.33	0.01	0.26	2088.00	2265.89	2088.00	710.69	0.04	0.31	99.00	89.00	0.00	2991.00	3087.77	3379776.00	4.09	2851.73	2822.50
24	3	3	18903.00	26024.00	151.15	0	Spot (Block24, Row3, Column3)	21902.51	20217.50	11329.13	0.03	0.52	2085.00	2166.51	2085.00	404.81	0.02	0.19	100.00	100.00	1.44	18132.50	19817.51	13710974.00	48.75	6442.14	5745.50
24	4	3	19213.00	26028.00	157.45	0	Spot (Block24, Row3, Column4)	56701.96	65535.00	13271.31	0.06	0.23	2110.00	2262.95	2110.00	618.47	0.03	0.27	100.00	100.00	62.37	63425.00	54591.96	38727776.00	88.02	14901.27	12954.50
24	5	3	19519.00	26035.00	152.50	0	Spot (Block24, Row3, Column5)	13894.05	11528.00	11332.98	0.08	0.82	2100.00	2401.89	2100.00	969.12	0.06	0.40	100.00	98.00	2.35	9428.00	11794.05	8878296.00	11.86	4752.25	3706.00
24	6	3	19813.00	26030.00	234.10	0	Spot (Block24, Row3, Column6)	58522.71	65535.00	12832.23	0.05	0.22	2278.00	3015.47	2278.00	1631.80	0.12	0.54	100.00	100.00	66.90	63257.00	56244.71	92291376.00	34.02	14762.78	14160.00
24	7	3	20115.00	26033.00	154.95	0	Spot (Block24, Row3, Column7)	41859.80	44371.00	21267.36	0.03	0.51	2142.00	2532.28	2142.00	1200.51	0.07	0.47	100.00	100.00	31.77	42229.00	39717.80	27669492.00	32.76	8818.06	8288.00
24	8	3	20415.00	26036.00	163.55	0	Spot (Block24, Row3, Column8)	52872.08	61680.50	14943.01	0.07	0.28	2083.00	2196.69	2083.00	507.44	0.02	0.23	100.00	100.00	44.74	59597.50	50789.08	39231412.00	99.86	12336.67	11574.00
24	1	4	18310.00	26321.00	156.25	0	Spot (Block24, Row4, Column1)	56633.29	65535.00	13485.70	0.06	0.24	2081.50	2268.42	2081.50	725.37	0.04	0.32	100.00	100.00	61.40	63453.50	54551.79	38001260.00	74.95	14176.32	12878.00
24	2	4	18607.00	26325.00	179.25	0	Spot (Block24, Row4, Column2)	43238.74	44297.50	19245.78	0.01	0.45	2163.00	2453.51	2163.00	982.40	0.05	0.40	100.00	100.00	26.94	42134.50	41075.74	39001596.00	41.52	9988.94	9875.00
24	3	4	18912.00	26326.00	167.30	0	Spot (Block24, Row4, Column3)	64415.36	65535.00	4878.49	0.01	0.08	2176.00	2440.27	2176.00	959.40	0.05	0.39	100.00	100.00	93.21	63359.00	62239.36	50244488.00	64.60	19244.25	16733.00
24	4	4	19199.00	26327.00	157.60	0	Spot (Block24, Row4, Column4)	4257.33	4183.00	899.78	0.01	0.21	2152.00	2274.47	2152.00	576.41	0.02	0.25	99.00	84.00	0.00	2031.00	2105.33	2920527.00	3.44	2725.62	2663.50
24	5	4	19505.00	26343.00	154.30	0	Spot (Block24, Row4, Column5)	11193.99	6073.00	13852.63	0.27	1.24	2079.00	2158.70	2079.00	381.13	0.02	0.18	99.00	96.00	3.81	3994.00	9114.99	7343257.00	23.71	3916.19	2905.00
24	6	4	19812.00	26328.00	199.20	0	Spot (Block24, Row4, Column6)	27129.02	27497.00	7185.77	0.01	0.26	2170.00	2539.73	2170.00	1162.29	0.07	0.46	100.00	100.00	0.00	25327.00	24959.02	30628670.00	21.16	7814.49	7226.50
24	7	4	20107.00	26335.00	153.95	0	Spot (Block24, Row4, Column7)	31444.30	26386.50	20995.05	0.08	0.67	2209.00	2529.30	2209.00	938.94	0.06	0.37	100.00	100.00	10.19	24177.50	29235.30	20375960.00	30.80	7116.71	6323.50
24	8	4	20413.00	26340.00	155.80	0	Spot (Block24, Row4, Column8)	12618.24	11633.00	6175.32	0.04	0.49	2121.00	2254.42	2121.00	487.35	0.03	0.22	100.00	100.00	0.00	9512.00	10497.24	8416367.00	21.27	4342.83	4050.00
24	1	5	18314.00	26626.00	154.55	0	Spot (Block24, Row5, Column1)	53758.12	65535.00	15571.84	0.09	0.29	2162.00	2576.47	2162.00	1296.63	0.08	0.50	100.00	100.00	52.90	63373.00	51596.12	35265612.00	39.47	12381.89	10836.00
24	2	5	18610.00	26623.00	163.65	0	Spot (Block24, Row5, Column2)	57000.54	65535.00	12849.76	0.06	0.23	2262.50	2725.03	2262.50	1252.20	0.08	0.46	100.00	100.00	59.76	63272.50	54738.04	42351788.00	43.34	13700.61	12547.00
24	3	5	18913.00	26624.00	174.15	0	Spot (Block24, Row5, Column3)	58336.24	65535.00	13568.02	0.05	0.23	2240.50	2583.77	2240.50	1048.58	0.06	0.41	100.00	100.00	69.66	63294.50	56095.74	49411292.00	53.17	13393.84	12882.00
24	4	5	19209.00	26628.00	155.45	0	Spot (Block24, Row5, Column4)	45056.52	50385.50	20866.72	0.05	0.46	2162.00	2360.79	2162.00	806.19	0.04	0.34	100.00	100.00	39.94	48223.50	42894.52	30007840.00	52.96	10156.34	8981.00
24	5	5	19514.00	26625.00	166.55	0	Spot (Block24, Row5, Column5)	64180.79	65535.00	5661.80	0.01	0.09	2104.00	2230.49	2104.00	520.17	0.03	0.23	100.00	100.00	92.60	63431.00	62076.79	49419704.00	119.10	19648.75	17397.00
24	6	5	19811.00	26629.00	153.85	0	Spot (Block24, Row5, Column6)	17419.19	16542.50	7965.92	0.02	0.46	2143.00	2343.97	2143.00	743.51	0.04	0.32	100.00	100.00	0.00	14399.50	15276.19	11426990.00	20.28	5109.53	4718.00
24	7	5	20116.00	26636.00	222.85	0	Spot (Block24, Row5, Column7)	57679.93	65535.00	13261.83	0.06	0.23	2294.00	2710.86	2294.00	1129.44	0.07	0.42	100.00	100.00	65.96	63241.00	55385.93	82021792.00	48.67	14753.87	14748.50
24	8	5	20415.00	26635.00	157.80	0	Spot (Block24, Row5, Column8)	47673.70	64852.00	21351.52	0.13	0.45	2214.00	2449.86	2214.00	830.82	0.04	0.34	100.00	100.00	49.78	62638.00	45459.70	32466028.00	54.43	11419.92	10363.50
24	1	6	18309.00	26925.00	232.15	0	Spot (Block24, Row6, Column1)	56642.67	65535.00	13678.43	0.06	0.24	2342.00	3200.92	2342.00	1947.71	0.14	0.61	100.00	100.00	59.01	63193.00	54300.67	88023616.00	27.44	14294.88	13790.00
24	2	6	18607.00	26922.00	228.45	0	Spot (Block24, Row6, Column2)	56031.96	65535.00	14458.42	0.07	0.26	2477.00	3096.19	2477.00	1621.84	0.10	0.52	100.00	100.00	60.72	63058.00	53554.96	84160920.00	32.64	14563.32	12955.00
24	3	6	18897.00	26924.00	156.30	0	Spot (Block24, Row6, Column3)	61167.09	65535.00	8805.12	0.03	0.14	2305.00	2631.94	2305.00	1082.76	0.06	0.41	100.00	100.00	74.11	63230.00	58862.09	41349324.00	54.06	16934.62	14789.00
24	4	6	19210.00	26926.00	151.05	0	Spot (Block24, Row6, Column4)	12246.56	11326.00	5971.05	0.03	0.49	2144.00	2254.96	2144.00	467.00	0.02	0.21	100.00	100.00	0.00	9182.00	10102.56	7666348.00	21.40	4329.56	4069.00
24	5	6	19508.00	26930.00	163.40	0	Spot (Block24, Row6, Column5)	64089.37	65535.00	5704.36	0.01	0.09	2151.00	2326.51	2151.00	626.29	0.03	0.27	100.00	100.00	91.88	63384.00	61938.37	47362512.00	98.62	18753.11	16913.00
24	6	6	19809.00	26930.00	155.30	0	Spot (Block24, Row6, Column6)	8352.99	7174.50	4291.67	0.07	0.51	2199.00	2398.75	2199.00	769.87	0.04	0.32	99.00	84.00	0.00	4975.50	6153.99	5579794.00	7.73	3357.40	3262.50
24	7	6	20110.00	26934.00	158.60	0	Spot (Block24, Row6, Column7)	52336.70	65535.00	17565.10	0.10	0.34	2254.00	2521.43	2254.00	918.37	0.05	0.36	100.00	100.00	54.00	63281.00	50082.70	35955604.00	54.24	13892.35	12795.00
24	8	6	20415.00	26938.00	158.35	0	Spot (Block24, Row6, Column8)	52874.80	65535.00	17498.74	0.09	0.33	2235.00	2356.94	2235.00	476.08	0.02	0.20	100.00	100.00	57.74	63300.00	50639.80	36536788.00	106.11	13250.95	11529.50
24	1	7	18307.00	27223.00	175.00	0	Spot (Block24, Row7, Column1)	49534.97	57777.00	18090.38	0.07	0.37	2273.00	2754.79	2273.00	1390.01	0.08	0.50	100.00	100.00	42.34	55504.00	47261.97	42352756.00	33.65	11206.68	11183.00
24	2	7	18605.00	27224.00	158.75	0	Spot (Block24, Row7, Column2)	5636.07	4991.00	2256.56	0.05	0.40	2364.00	2727.81	2364.00	1188.15	0.06	0.44	79.00	53.00	0.00	2627.00	3272.07	3877619.00	2.45	3093.39	3064.50
24	3	7	18902.00	27225.00	192.85	0	Spot (Block24, Row7, Column3)	2669.66	2600.50	283.87	0.01	0.11	2233.00	2331.78	2233.00	465.36	0.02	0.20	39.00	4.00	0.00	367.50	436.66	2803148.00	0.73	2416.62	2370.50
24	4	7	19204.00	27230.00	174.85	0	Spot (Block24, Row7, Column4)	4037.95	3658.00	1271.78	0.04	0.31	2145.00	2264.47	2145.00	534.05	0.02	0.24	94.00	65.00	0.00	1513.00	1892.95	3460525.00	3.32	2569.55	2582.00
24	5	7	19508.00	27229.00	187.30	0	Spot (Block24, Row7, Column5)	25032.56	23186.00	12905.83	0.03	0.52	2185.00	2560.09	2185.00	1078.06	0.07	0.42	100.00	100.00	0.10	21001.00	22847.56	24682112.00	20.85	6907.79	6810.50
24	6	7	19806.00	27228.00	221.20	0	Spot (Block24, Row7, Column6)	55063.81	65535.00	15239.22	0.08	0.28	2405.00	3135.29	2405.00	1715.49	0.12	0.55	100.00	100.00	61.10	63130.00	52658.81	77145256.00	30.27	14540.73	14574.00
24	7	7	20089.00	27236.00	159.65	0	Spot (Block24, Row7, Column7)	58480.00	65535.00	11435.53	0.05	0.20	2333.00	2795.13	2333.00	1368.18	0.08	0.49	100.00	100.00	64.29	63202.00	56147.00	40936364.00	40.70	15606.12	13208.00
24	8	7	20408.00	27241.00	194.90	0	Spot (Block24, Row7, Column8)	46303.57	47550.00	11533.95	0.01	0.25	2298.00	2445.90	2298.00	596.47	0.03	0.24	100.00	100.00	5.42	45252.00	44005.57	49591176.00	73.53	13116.16	12362.00
24	1	8	18290.00	27523.00	150.10	0	Spot (Block24, Row8, Column1)	3740.28	3520.00	984.10	0.03	0.26	2136.00	2269.48	2136.00	722.41	0.03	0.32	87.00	48.00	0.00	1384.00	1604.28	2289049.00	2.04	2592.22	2498.00
24	2	8	18608.00	27524.00	152.65	0	Spot (Block24, Row8, Column2)	16187.24	14436.00	7908.58	0.05	0.49	2209.00	2296.06	2209.00	676.83	0.02	0.29	100.00	100.00	0.00	12227.00	13978.24	10376023.00	20.52	5082.19	4718.00
24	3	8	18896.00	27523.00	153.15	0	Spot (Block24, Row8, Column3)	33641.93	30032.00	21176.76	0.05	0.63	2200.00	2296.79	2200.00	473.68	0.02	0.21	100.00	100.00	14.87	27832.00	31441.93	21497264.00	66.17	8071.56	7561.00
24	4	8	19206.00	27527.00	163.25	0	Spot (Block24, Row8, Column4)	63277.93	65535.00	6206.37	0.02	0.10	2200.00	2291.93	2200.00	510.28	0.02	0.22	100.00	100.00	82.47	63335.00	61077.93	46573012.00	119.52	18035.44	16740.50
24	5	8	19492.00	27528.00	154.75	0	Spot (Block24, Row8, Column5)	3944.86	3825.00	800.86	0.01	0.20	2173.00	2436.37	2173.00	950.16	0.05	0.39	80.00	42.00	0.00	1652.00	1771.86	2599662.00	1.59	2658.59	2635.00
24	6	8	19809.00	27532.00	233.55	0	Spot (Block24, Row8, Column6)	57384.89	65535.00	13692.52	0.06	0.24	2506.00	3073.81	2506.00	1559.33	0.09	0.51	100.00	100.00	64.60	63029.00	54878.89	89980512.00	34.83	14785.89	14111.00
24	7	8	20106.00	27533.00	151.55	0	Spot (Block24, Row8, Column7)	41096.81	40664.00	19830.48	0.00	0.48	2387.00	2735.08	2387.00	1149.18	0.06	0.42	100.00	100.00	20.57	38277.00	38709.81	25767832.00	33.38	10904.06	9702.50
24	8	8	20393.00	27541.00	164.35	0	Spot (Block24, Row8, Column8)	63385.06	65535.00	7409.68	0.01	0.12	2405.00	2596.71	2405.00	691.38	0.03	0.27	100.00	100.00	89.20	63130.00	60980.06	47539264.00	87.92	17985.30	15209.00
25	1	1	4787.00	29833.00	156.50	0	Spot (Block25, Row1, Column1)	62854.47	65535.00	6336.19	0.02	0.10	3428.00	3625.88	3428.00	886.05	0.02	0.24	100.00	100.00	77.38	62107.00	59426.47	42238592.00	66.85	20126.90	18251.00
25	2	1	5081.00	29841.00	157.35	0	Spot (Block25, Row1, Column2)	63404.68	65535.00	6874.54	0.01	0.11	3206.00	3590.67	3206.00	2770.21	0.05	0.77	100.00	100.00	88.55	62329.00	60198.68	43178988.00	21.59	19054.29	18685.00
25	3	1	5389.00	29843.00	148.30	0	Spot (Block25, Row1, Column3)	50877.84	65535.00	18483.31	0.11	0.36	3071.00	3229.31	3071.00	755.73	0.02	0.23	100.00	100.00	51.00	62464.00	47806.84	30526916.00	63.05	13306.51	12056.00
25	4	1	5675.00	29844.00	153.30	0	Spot (Block25, Row1, Column4)	62219.13	65535.00	8084.51	0.02	0.13	3098.00	3339.49	3098.00	1050.46	0.03	0.31	100.00	100.00	79.94	62437.00	59121.13	40318356.00	56.05	17354.99	15060.00
25	5	1	5984.00	29841.00	158.95	0	Spot (Block25, Row1, Column5)	60527.33	65535.00	10616.07	0.03	0.18	3143.00	3276.06	3143.00	579.50	0.02	0.18	100.00	100.00	75.61	62392.00	57384.33	42187932.00	98.79	17225.57	14938.50
25	6	1	6278.00	29848.00	152.55	0	Spot (Block25, Row1, Column6)	64343.96	65535.00	4601.26	0.01	0.07	3220.00	3366.81	3220.00	627.51	0.02	0.19	100.00	100.00	90.57	62315.00	61123.96	40923128.00	97.17	21861.48	21106.00
25	7	1	6577.00	29848.00	163.75	0	Spot (Block25, Row1, Column7)	64647.56	65535.00	4526.89	0.01	0.07	3306.50	3417.48	3306.50	585.77	0.01	0.17	100.00	100.00	94.34	62228.50	61341.06	47968964.00	104.53	22704.45	18828.50
25	8	1	6888.00	29849.00	169.85	0	Spot (Block25, Row1, Column8)	4909.57	4865.00	773.69	0.00	0.16	3274.00	3315.40	3274.00	364.67	0.01	0.11	99.00	86.00	0.00	1591.00	1635.57	3937477.00	4.37	3716.96	3702.00
25	1	2	4762.00	30146.00	173.40	0	Spot (Block25, Row2, Column1)	3544.58	3516.00	199.41	0.00	0.06	3374.00	3504.50	3374.00	657.17	0.02	0.19	1.00	0.00	0.00	142.00	170.58	2970359.00	0.06	3461.42	3440.00
25	2	2	5076.00	30139.00	135.60	0	Spot (Block25, Row2, Column2)	59921.84	65535.00	11797.45	0.04	0.20	3147.00	3353.26	3147.00	875.42	0.03	0.26	100.00	100.00	74.80	62388.00	56774.84	29721428.00	64.62	16475.61	15824.00
25	3	2	5383.00	30141.00	142.70	0	Spot (Block25, Row2, Column3)	6193.23	5975.50	1395.99	0.02	0.23	3101.00	3356.33	3101.00	1191.40	0.03	0.35	97.00	62.00	0.00	2874.50	3092.23	3406275.00	2.38	3946.68	3898.00
25	4	2	5686.00	30147.00	192.85	0	Spot (Block25, Row2, Column4)	43976.55	46453.00	20341.73	0.02	0.46	3164.50	3571.60	3164.50	1452.76	0.05	0.41	100.00	100.00	35.00	43288.50	40812.05	45867916.00	27.81	12942.07	13192.00
25	5	2	5989.00	30146.00	167.90	0	Spot (Block25, Row2, Column5)	42072.06	42049.00	14506.42	0.00	0.34	3173.00	3435.34	3173.00	1012.71	0.03	0.29	100.00	100.00	8.09	38876.00	38899.06	32774192.00	38.15	12625.81	12026.00
25	6	2	6276.00	30146.00	144.95	0	Spot (Block25, Row2, Column6)	40819.60	40514.50	18314.33	0.00	0.45	3299.00	3599.65	3299.00	1226.51	0.04	0.34	100.00	100.00	16.55	37215.50	37520.60	23430544.00	30.35	11047.82	9993.00
25	7	2	6585.00	30149.00	147.25	0	Spot (Block25, Row2, Column7)	47027.26	53278.00	19051.98	0.05	0.41	3329.00	3528.56	3329.00	1038.55	0.03	0.29	100.00	100.00	38.79	49949.00	43698.26	27887332.00	41.88	12197.14	11455.00
25	8	2	6882.00	30152.00	205.90	0	Spot (Block25, Row2, Column8)	3651.49	3619.00	280.79	0.00	0.08	3255.00	3336.68	3255.00	552.95	0.01	0.17	28.00	0.00	0.00	364.00	396.49	4407346.00	0.57	3367.44	3345.00
25	1	3	4784.00	30436.00	154.05	0	Spot (Block25, Row3, Column1)	61389.76	65535.00	8920.63	0.03	0.15	3267.00	3341.54	3267.00	480.34	0.01	0.14	100.00	100.00	77.68	62268.00	58122.76	40149260.00	120.85	17516.10	15684.00
25	2	3	5081.00	30442.00	147.20	0	Spot (Block25, Row3, Column2)	7682.72	7104.00	2382.45	0.03	0.31	3115.00	3294.08	3115.00	669.12	0.02	0.20	100.00	98.00	0.00	3989.00	4567.72	4571216.00	6.56	4279.13	4161.00
25	3	3	5369.00	30439.00	140.50	0	Spot (Block25, Row3, Column3)	25763.91	23375.50	13085.71	0.04	0.51	3119.00	3208.04	3119.00	437.61	0.01	0.14	100.00	100.00	3.17	20256.50	22644.91	13809457.00	51.54	8784.69	7502.50
25	4	3	5681.00	30445.00	153.95	0	Spot (Block25, Row3, Column4)	63852.72	65535.00	5999.59	0.01	0.09	3135.00	3357.74	3135.00	988.10	0.03	0.29	100.00	100.00	90.58	62400.00	60717.72	42015476.00	61.22	18890.97	16359.00
25	5	3	5978.00	30441.00	136.15	0	Spot (Block25, Row3, Column5)	22492.73	18423.00	14918.40	0.09	0.66	3170.00	3368.94	3170.00	853.64	0.03	0.25	100.00	100.00	5.39	15253.00	19322.73	11268856.00	22.40	8464.59	6928.00
25	6	3	6283.00	30447.00	237.10	0	Spot (Block25, Row3, Column6)	55225.21	63875.00	12920.10	0.06	0.23	3452.00	3978.58	3452.00	1670.22	0.06	0.42	100.00	100.00	49.17	60423.00	51773.21	89410400.00	30.68	17050.16	16204.00
25	7	3	6586.00	30451.00	153.80	0	Spot (Block25, Row3, Column7)	60017.25	65535.00	10924.84	0.04	0.18	3366.00	3689.85	3366.00	1285.48	0.04	0.35	100.00	100.00	73.65	62169.00	56651.25	38951536.00	43.82	17230.41	15743.00
25	8	3	6883.00	30451.00	167.05	0	Spot (Block25, Row3, Column8)	62106.51	65535.00	8979.94	0.02	0.14	3325.00	3503.23	3325.00	810.63	0.02	0.23	100.00	100.00	83.29	62210.00	58781.51	48319344.00	72.29	18357.13	16701.00
25	1	4	4783.00	30738.00	152.50	0	Spot (Block25, Row4, Column1)	64327.51	65535.00	4553.07	0.01	0.07	3245.00	3405.72	3245.00	658.42	0.02	0.19	100.00	100.00	87.85	62290.00	61082.51	40784008.00	92.53	22222.96	20304.00
25	2	4	5079.00	30741.00	162.40	0	Spot (Block25, Row4, Column2)	20703.94	19455.00	8287.07	0.03	0.40	3147.00	3410.47	3147.00	787.42	0.03	0.23	100.00	100.00	0.00	16308.00	17556.94	15134577.00	21.96	7031.84	7141.00
25	3	4	5381.00	30740.00	166.25	0	Spot (Block25, Row4, Column3)	64762.25	65535.00	3893.96	0.01	0.06	3189.00	3369.60	3189.00	687.74	0.02	0.20	100.00	100.00	94.27	62346.00	61573.25	49737908.00	89.27	21241.92	18109.00
25	4	4	5671.00	30744.00	148.75	0	Spot (Block25, Row4, Column4)	6476.58	6406.00	1367.41	0.00	0.21	3113.00	3206.64	3113.00	465.09	0.01	0.15	100.00	99.00	0.00	3293.00	3363.58	3931284.00	7.03	4015.07	3923.00
25	5	4	5958.00	30744.00	146.95	0	Spot (Block25, Row4, Column5)	7975.49	6976.00	4789.35	0.06	0.60	3270.00	3349.84	3270.00	515.64	0.01	0.15	100.00	96.00	0.00	3706.00	4705.49	4689589.00	8.97	4332.58	4159.00
25	6	4	6283.00	30739.00	182.65	0	Spot (Block25, Row4, Column6)	47111.23	50421.00	16696.68	0.03	0.35	3484.00	3819.33	3484.00	1233.96	0.04	0.32	100.00	100.00	26.63	46937.00	43627.23	44049256.00	35.08	13288.66	12119.00
25	7	4	6578.00	30748.00	152.55	0	Spot (Block25, Row4, Column7)	53246.04	65535.00	17486.10	0.09	0.33	3485.00	3827.33	3485.00	1260.91	0.04	0.33	100.00	100.00	58.74	62050.00	49761.04	33811492.00	39.19	14940.78	13756.00
25	8	4	6876.00	30758.00	148.15	0	Spot (Block25, Row4, Column8)	39827.31	38249.00	18881.45	0.02	0.47	3423.00	3646.97	3423.00	839.00	0.03	0.23	100.00	100.00	17.64	34826.00	36404.31	23936320.00	43.12	11117.46	10554.50
25	1	5	4781.00	31038.00	155.30	0	Spot (Block25, Row5, Column1)	64557.07	65535.00	4237.38	0.01	0.07	3365.00	3629.63	3365.00	1049.89	0.03	0.29	100.00	100.00	92.76	62170.00	61192.07	42801732.00	58.03	21242.34	19544.00
25	2	5	5079.00	31036.00	163.10	0	Spot (Block25, Row5, Column2)	62905.94	65535.00	7680.27	0.02	0.12	3337.00	3708.52	3337.00	1112.63	0.05	0.30	100.00	100.00	86.31	62198.00	59568.94	46425036.00	53.20	18167.71	16903.00
25	3	5	5378.00	31040.00	156.35	0	Spot (Block25, Row5, Column3)	51961.51	65535.00	16833.54	0.10	0.32	3313.00	3608.09	3313.00	965.23	0.04	0.27	100.00	100.00	51.41	62222.00	48648.51	34970376.00	50.10	12782.71	11963.00
25	4	5	5678.00	31044.00	153.50	0	Spot (Block25, Row5, Column4)	58456.48	65535.00	12624.31	0.05	0.22	3266.00	3421.87	3266.00	641.44	0.02	0.19	100.00	100.00	69.92	62269.00	55190.48	37704748.00	85.80	16317.05	14969.00
25	5	5	5980.00	31044.00	166.55	0	Spot (Block25, Row5, Column5)	64809.52	65535.00	3608.93	0.00	0.06	3394.00	3527.32	3394.00	615.56	0.02	0.17	100.00	100.00	94.16	62141.00	61415.52	49968644.00	99.56	22270.61	18328.00
25	6	5	6279.00	31047.00	145.35	0	Spot (Block25, Row5, Column6)	46909.40	48969.00	17906.70	0.02	0.38	3577.00	3865.45	3577.00	1000.33	0.03	0.26	100.00	100.00	34.26	45392.00	43332.40	26973060.00	43.03	13541.65	12787.00
25	7	5	6583.00	31048.00	251.15	0	Spot (Block25, Row5, Column7)	61587.49	65535.00	10066.73	0.03	0.16	3884.00	4307.75	3884.00	1395.21	0.04	0.32	100.00	100.00	82.18	61651.00	57703.49	112644984.00	41.05	18677.37	18413.50
25	8	5	6884.00	31051.00	159.55	0	Spot (Block25, Row5, Column8)	61605.59	65535.00	9353.82	0.03	0.15	3704.00	3914.75	3704.00	971.11	0.02	0.25	100.00	100.00	79.91	61831.00	57901.59	43247532.00	59.41	18977.99	17567.00
25	1	6	4776.00	31340.00	237.00	0	Spot (Block25, Row6, Column1)	49587.61	46185.50	14501.29	0.03	0.29	3582.00	4069.74	3582.00	1465.52	0.06	0.36	100.00	100.00	39.06	42603.50	46005.61	80233400.00	31.06	17628.53	17620.50
25	2	6	5080.00	31339.00	252.05	0	Spot (Block25, Row6, Column2)	60415.00	65535.00	12445.73	0.04	0.21	3496.00	3977.53	3496.00	1496.74	0.06	0.38	100.00	100.00	79.74	62039.00	56919.00	111527528.00	37.71	18176.75	17471.00
25	3	6	5368.00	31342.00	156.55	0	Spot (Block25, Row6, Column3)	64802.23	65535.00	3685.44	0.00	0.06	3353.00	3623.53	3353.00	974.78	0.03	0.27	100.00	100.00	94.49	62182.00	61449.23	43547508.00	62.76	22905.01	19110.00
25	4	6	5679.00	31342.00	143.10	0	Spot (Block25, Row6, Column4)	25601.21	24048.50	12430.11	0.03	0.49	3466.00	3574.06	3466.00	510.49	0.01	0.14	100.00	100.00	0.00	20582.50	22135.21	14336680.00	43.15	8056.64	7779.00
25	5	6	5979.00	31344.00	164.95	0	Spot (Block25, Row6, Column5)	64794.50	65535.00	3755.28	0.00	0.06	3600.50	3898.56	3600.50	1139.63	0.03	0.29	100.00	100.00	94.71	61934.50	61194.00	48985136.00	53.43	21307.09	18719.00
25	6	6	6277.00	31345.00	144.70	0	Spot (Block25, Row6, Column6)	29972.30	26158.50	18420.37	0.06	0.61	3851.00	4072.73	3851.00	1016.51	0.02	0.25	100.00	100.00	5.81	22307.50	26121.30	17024268.00	25.48	8665.38	8090.50
25	7	6	6579.00	31349.00	157.15	0	Spot (Block25, Row6, Column7)	64852.93	65535.00	3431.39	0.00	0.05	3988.00	4310.27	3988.00	1134.03	0.03	0.26	100.00	100.00	94.23	61547.00	60864.93	43840992.00	53.39	23498.68	20909.00
25	8	6	6882.00	31354.00	158.05	0	Spot (Block25, Row6, Column8)	64845.21	65535.00	3276.88	0.00	0.05	3852.00	4033.18	3852.00	758.67	0.02	0.19	100.00	100.00	92.05	61683.00	60993.21	44873316.00	80.16	22483.98	20620.00
25	1	7	4776.00	31639.00	153.45	0	Spot (Block25, Row7, Column1)	30879.80	28028.00	13306.48	0.04	0.43	3492.00	3820.93	3492.00	1022.05	0.04	0.27	100.00	100.00	0.62	24536.00	27387.80	20010112.00	26.48	9043.81	8759.50
25	2	7	5074.00	31641.00	147.70	0	Spot (Block25, Row7, Column2)	10581.26	9230.00	4940.60	0.06	0.47	3444.00	3777.43	3444.00	2006.64	0.04	0.53	86.00	61.00	0.00	5786.00	7137.26	6274686.00	3.39	5060.08	4876.00
25	3	7	5374.00	31622.00	190.40	0	Spot (Block25, Row7, Column3)	3942.51	3929.50	291.69	0.00	0.07	3338.00	3531.05	3338.00	1860.01	0.02	0.53	0.00	0.00	0.00	591.50	604.51	4045011.00	0.22	3565.61	3520.00
25	4	7	5678.00	31646.00	155.10	0	Spot (Block25, Row7, Column4)	7839.13	7118.00	2636.10	0.04	0.34	3514.00	3920.84	3514.00	2160.40	0.05	0.55	73.00	41.00	0.00	3604.00	4325.13	5181668.00	1.81	4498.35	4458.50
25	5	7	5974.00	31646.00	183.40	0	Spot (Block25, Row7, Column5)	43546.96	44374.00	19717.33	0.01	0.45	3817.00	4559.14	3817.00	2576.16	0.08	0.57	100.00	100.00	31.92	40557.00	39729.96	41065080.00	15.13	12650.14	12498.00
25	6	7	6272.00	31645.00	254.35	0	Spot (Block25, Row7, Column6)	61637.23	65535.00	9727.37	0.03	0.16	4208.00	5241.88	4208.00	3965.49	0.10	0.76	100.00	100.00	81.27	61327.00	57429.23	115201480.00	14.22	18721.85	18487.00
25	7	7	6557.00	31653.00	157.60	0	Spot (Block25, Row7, Column7)	64045.35	65535.00	5943.81	0.01	0.09	4108.00	4777.95	4108.00	3490.91	0.07	0.73	100.00	100.00	92.46	61427.00	59937.35	44191708.00	16.98	21097.60	18055.00
25	8	7	6877.00	31653.00	183.35	0	Spot (Block25, Row7, Column8)	62566.82	65535.00	6546.77	0.02	0.10	3964.00	4219.09	3964.00	1859.07	0.03	0.44	100.00	100.00	74.15	61571.00	58602.82	59063728.00	31.39	19976.17	19153.00
25	1	8	4761.00	31949.00	165.55	0	Spot (Block25, Row8, Column1)	4389.70	4323.00	446.02	0.01	0.10	3416.00	3527.27	3416.00	502.72	0.01	0.14	89.00	41.00	0.00	907.00	973.70	3340563.00	1.72	3727.65	3687.00
25	2	8	5074.00	31943.00	145.05	0	Spot (Block25, Row8, Column2)	35854.91	32809.00	18285.55	0.04	0.51	3425.00	3577.42	3425.00	1730.53	0.02	0.48	100.00	100.00	9.44	29384.00	32429.91	20509056.00	18.65	10006.65	9115.00
25	3	8	5363.00	31941.00	149.30	0	Spot (Block25, Row8, Column3)	48906.62	65535.00	20091.25	0.13	0.41	3411.00	3624.93	3411.00	1855.47	0.03	0.51	100.00	100.00	50.82	62124.00	45495.62	29833240.00	24.40	12850.72	11257.00
25	4	8	5675.00	31947.00	162.05	0	Spot (Block25, Row8, Column4)	64276.64	65535.00	5196.39	0.01	0.08	3571.00	3766.64	3571.00	1279.75	0.02	0.34	100.00	100.00	92.41	61964.00	60705.64	46601020.00	47.28	20710.16	18039.00
25	5	8	5961.00	31948.00	148.60	0	Spot (Block25, Row8, Column5)	6470.86	6215.00	1322.89	0.02	0.20	3780.00	4279.94	3780.00	2261.29	0.05	0.53	54.00	11.00	0.00	2435.00	2690.86	3927810.00	0.97	4478.70	4453.00
25	6	8	6277.00	31949.00	233.65	0	Spot (Block25, Row8, Column6)	54065.36	65535.00	13877.29	0.08	0.26	4208.00	4673.83	4208.00	1524.32	0.05	0.33	100.00	100.00	50.32	61327.00	49857.36	84991520.00	32.40	18228.86	17897.00
25	7	8	6576.00	31954.00	148.45	0	Spot (Block25, Row8, Column7)	58056.00	65535.00	12525.97	0.05	0.22	4206.00	4499.50	4206.00	1112.77	0.03	0.25	100.00	100.00	66.22	61329.00	53850.00	34891928.00	48.13	17819.78	16056.00
25	8	8	6859.00	31952.00	159.05	0	Spot (Block25, Row8, Column8)	64318.70	65535.00	4909.39	0.01	0.08	4063.00	4294.90	4063.00	1826.35	0.02	0.43	100.00	100.00	91.71	61472.00	60255.70	45023520.00	32.87	21156.88	19299.50
26	1	1	9291.00	29862.00	158.50	0	Spot (Block26, Row1, Column1)	61361.03	65535.00	8343.63	0.03	0.14	3116.00	3306.56	3116.00	860.81	0.03	0.26	100.00	100.00	72.92	62419.00	58245.03	42830392.00	67.44	18020.23	15623.50
26	2	1	9582.00	29870.00	162.80	0	Spot (Block26, Row1, Column2)	62599.96	65535.00	8504.66	0.02	0.14	3090.50	3330.20	3090.50	884.36	0.03	0.27	100.00	100.00	86.10	62444.50	59509.46	45948816.00	67.02	18380.19	16536.00
26	3	1	9888.00	29868.00	145.55	0	Spot (Block26, Row1, Column3)	43326.41	45177.00	20490.03	0.02	0.47	3005.00	3162.44	3005.00	684.91	0.02	0.22	100.00	100.00	33.62	42172.00	40321.41	24999464.00	58.64	10897.08	10262.50
26	4	1	10179.00	29871.00	154.75	0	Spot (Block26, Row1, Column4)	63007.68	65535.00	7040.01	0.02	0.11	2997.00	3226.01	2997.00	863.41	0.03	0.27	100.00	100.00	83.33	62538.00	60010.68	41585448.00	69.24	17828.37	15839.00
26	5	1	10487.00	29871.00	155.05	0	Spot (Block26, Row1, Column5)	49988.25	65535.00	20033.38	0.12	0.40	3005.00	3177.63	3005.00	712.87	0.02	0.22	100.00	100.00	52.65	62530.00	46983.25	33042480.00	65.67	12300.06	10718.00
26	6	1	10778.00	29876.00	151.45	0	Spot (Block26, Row1, Column6)	63049.91	65535.00	7187.66	0.02	0.11	3070.00	3595.04	3070.00	4048.52	0.07	1.13	100.00	100.00	82.78	62465.00	59979.91	39532644.00	14.69	20128.30	17551.00
26	7	1	11073.00	29877.00	165.05	0	Spot (Block26, Row1, Column7)	64460.04	65535.00	4745.91	0.01	0.07	3069.00	3590.52	3069.00	4040.46	0.07	1.13	100.00	100.00	92.97	62466.00	61391.04	48603356.00	15.07	20383.21	18070.00
26	8	1	11400.00	29884.00	192.00	0	Spot (Block26, Row1, Column8)	4639.33	4429.00	981.76	0.02	0.21	3044.00	3177.72	3044.00	906.34	0.02	0.29	72.00	38.00	0.00	1385.00	1595.33	4829547.00	1.61	3572.88	3526.00
26	1	2	9266.00	30172.00	211.00	0	Spot (Block26, Row2, Column1)	3475.30	3434.50	296.34	0.01	0.09	3126.00	3291.56	3126.00	834.18	0.02	0.25	5.00	0.00	0.00	308.50	349.30	4406677.00	0.22	3260.82	3221.00
26	2	2	9584.00	30168.00	143.70	0	Spot (Block26, Row2, Column2)	54615.94	65152.50	14210.36	0.08	0.26	3038.00	3244.33	3038.00	797.72	0.03	0.25	100.00	100.00	48.58	62114.50	51577.94	30803604.00	64.40	14374.53	13899.50
26	3	2	9867.00	30167.00	164.25	0	Spot (Block26, Row2, Column3)	4780.08	4265.00	1757.16	0.05	0.37	3000.00	3202.64	3000.00	988.52	0.03	0.31	60.00	35.00	0.00	1265.00	1780.08	3499021.00	1.60	3542.26	3371.50
26	4	2	10188.00	30176.00	183.95	0	Spot (Block26, Row2, Column4)	43462.36	44427.00	18964.06	0.01	0.44	3096.00	3476.67	3096.00	1191.29	0.05	0.34	100.00	100.00	26.45	41331.00	40366.36	41246040.00	33.57	11801.95	11631.00
26	5	2	10485.00	30173.00	200.55	0	Spot (Block26, Row2, Column5)	31290.54	31005.00	10303.15	0.00	0.33	3168.00	3456.70	3168.00	1004.64	0.04	0.29	100.00	100.00	0.18	27837.00	28122.54	35733808.00	27.71	9553.22	9140.00
26	6	2	10776.00	30174.00	148.35	0	Spot (Block26, Row2, Column6)	43364.00	44013.00	19522.09	0.01	0.45	3196.50	3605.70	3196.50	1494.70	0.05	0.41	100.00	100.00	27.79	40816.50	40167.50	26061904.00	26.60	11171.30	10092.00
26	7	2	11084.00	30178.00	148.95	0	Spot (Block26, Row2, Column7)	29885.96	27613.50	14877.11	0.03	0.50	3083.00	3312.49	3083.00	1029.33	0.03	0.31	100.00	100.00	0.66	24530.50	26802.96	18051124.00	25.82	8856.76	8233.00
26	8	2	11381.00	30168.00	199.95	0	Spot (Block26, Row2, Column8)	3420.77	3358.00	282.72	0.01	0.08	2981.00	3131.88	2981.00	972.92	0.02	0.31	4.00	0.00	0.00	377.00	439.77	3882573.00	0.30	3184.95	3110.00
26	1	3	9285.00	30463.00	157.00	0	Spot (Block26, Row3, Column1)	60450.02	65535.00	10161.56	0.04	0.17	3064.00	3180.05	3064.00	568.15	0.02	0.18	100.00	100.00	73.65	62471.00	57386.02	41287736.00	100.80	16829.95	15792.00
26	2	3	9583.00	30468.00	149.60	0	Spot (Block26, Row3, Column2)	5858.65	5571.00	1242.19	0.02	0.21	2998.00	3184.70	2998.00	783.60	0.03	0.25	99.00	86.00	0.00	2573.00	2860.65	3591354.00	3.41	3859.30	3767.00
26	3	3	9882.00	30463.00	148.70	0	Spot (Block26, Row3, Column3)	11962.31	9266.50	9033.62	0.11	0.76	2958.00	3148.12	2958.00	1913.90	0.03	0.61	94.00	79.00	0.99	6308.50	9004.31	7249161.00	4.61	5566.60	4109.00
26	4	3	10184.00	30470.00	156.95	0	Spot (Block26, Row3, Column4)	64065.88	65535.00	5592.05	0.01	0.09	3014.00	3520.82	3014.00	3712.13	0.07	1.05	100.00	100.00	89.63	62521.00	61051.88	43244872.00	16.31	19899.62	18232.00
26	5	3	10491.00	30469.00	150.95	0	Spot (Block26, Row3, Column5)	8045.68	6676.00	6982.86	0.08	0.87	3107.00	3719.97	3107.00	3470.05	0.08	0.93	51.00	11.00	0.80	3569.00	4938.68	5028548.00	1.25	4469.38	3953.00
26	6	3	10785.00	30474.00	233.00	0	Spot (Block26, Row3, Column6)	59963.73	65535.00	11883.52	0.04	0.20	3356.00	4214.96	3356.00	2146.88	0.10	0.51	100.00	100.00	75.24	62179.00	56607.73	93964336.00	25.97	15958.00	15234.00
26	7	3	11088.00	30478.00	152.40	0	Spot (Block26, Row3, Column7)	51184.46	65535.00	18301.56	0.11	0.36	3156.00	3621.50	3156.00	1917.52	0.06	0.53	100.00	100.00	52.52	62379.00	48028.46	32451184.00	24.80	13727.87	12787.00
26	8	3	11378.00	30481.00	181.75	0	Spot (Block26, Row3, Column8)	61189.07	65535.00	11066.33	0.03	0.18	3078.00	3309.33	3078.00	1529.07	0.03	0.46	100.00	100.00	83.35	62457.00	58111.07	56600496.00	37.85	18234.41	15232.00
26	1	4	9281.00	30767.00	155.00	0	Spot (Block26, Row4, Column1)	64114.18	65535.00	5340.11	0.01	0.08	3089.00	3296.75	3089.00	739.83	0.03	0.22	100.00	100.00	89.86	62446.00	61025.18	42379860.00	82.20	20836.35	17626.00
26	2	4	9581.00	30770.00	164.10	0	Spot (Block26, Row4, Column2)	25287.70	23890.00	10774.02	0.02	0.43	3034.00	3293.60	3034.00	847.23	0.04	0.26	100.00	100.00	0.00	20856.00	22253.70	18889908.00	25.96	7680.80	7672.00
26	3	4	9883.00	30770.00	167.10	0	Spot (Block26, Row4, Column3)	64729.01	65535.00	3687.56	0.01	0.06	3030.00	3246.77	3030.00	776.00	0.03	0.24	100.00	100.00	93.28	62505.00	61699.01	50100760.00	79.23	21360.89	20278.00
26	4	4	10165.00	30771.00	165.35	0	Spot (Block26, Row4, Column4)	6224.84	5873.00	1784.23	0.03	0.29	2974.00	3322.10	2974.00	3218.88	0.05	0.97	45.00	6.00	0.00	2899.00	3250.84	4718426.00	0.90	3725.68	3653.00
26	5	4	10466.00	30773.00	162.05	0	Spot (Block26, Row4, Column5)	4704.01	4435.00	1383.95	0.03	0.29	3041.00	3204.05	3041.00	1279.18	0.02	0.40	57.00	13.00	0.00	1394.00	1663.01	3400997.00	1.17	3541.31	3468.00
26	6	4	10785.00	30772.00	203.50	0	Spot (Block26, Row4, Column6)	36006.03	36604.00	12129.22	0.01	0.34	3294.50	3714.05	3294.50	1288.11	0.05	0.35	100.00	100.00	1.11	33309.50	32711.53	42343064.00	25.07	10255.98	10229.50
26	7	4	11075.00	30780.00	150.45	0	Spot (Block26, Row4, Column7)	39446.24	39331.50	22317.11	0.00	0.57	3266.00	3665.18	3266.00	1391.97	0.05	0.38	100.00	99.00	29.22	36065.50	36180.24	24298996.00	25.71	9528.97	8564.00
26	8	4	11379.00	30786.00	152.10	0	Spot (Block26, Row4, Column8)	16123.96	14383.50	7363.55	0.05	0.46	3149.00	3404.23	3149.00	1630.23	0.03	0.48	100.00	97.00	0.00	11234.50	12974.96	10254838.00	7.80	5995.94	5683.00
26	1	5	9281.00	31067.00	157.35	0	Spot (Block26, Row5, Column1)	64596.42	65535.00	4286.26	0.01	0.07	3291.00	3700.16	3291.00	1225.43	0.05	0.33	100.00	100.00	93.11	62244.00	61305.42	44055176.00	49.69	21674.55	18696.00
26	2	5	9579.00	31068.00	176.10	0	Spot (Block26, Row5, Column2)	62554.65	65535.00	8438.24	0.02	0.13	3320.00	3768.47	3320.00	1240.40	0.06	0.33	100.00	100.00	86.18	62215.00	59234.65	54298008.00	47.39	18136.23	16837.00
26	3	5	9881.00	31070.00	156.00	0	Spot (Block26, Row5, Column3)	52273.45	65535.00	16307.00	0.10	0.31	3155.00	3456.72	3155.00	918.10	0.04	0.27	100.00	100.00	50.67	62380.00	49118.45	35075760.00	53.17	12873.70	12260.00
26	4	5	10179.00	31073.00	151.10	0	Spot (Block26, Row5, Column4)	56133.47	65535.00	14609.03	0.07	0.26	3048.00	3217.34	3048.00	659.89	0.02	0.21	100.00	100.00	63.00	62487.00	53085.47	35195968.00	80.19	14676.39	12928.50
26	5	5	10483.00	31079.00	165.30	0	Spot (Block26, Row5, Column5)	64711.00	65535.00	3846.97	0.01	0.06	3166.00	3321.66	3166.00	766.44	0.02	0.23	100.00	100.00	93.92	62369.00	61545.00	48922008.00	80.10	20850.96	18858.00
26	6	5	10781.00	31074.00	148.05	0	Spot (Block26, Row5, Column6)	46454.84	50239.50	18701.41	0.03	0.40	3344.00	3738.21	3344.00	1238.98	0.05	0.33	100.00	100.00	36.45	46895.50	43110.84	27780156.00	34.48	12272.88	11081.00
26	7	5	11081.00	31080.00	228.65	0	Spot (Block26, Row5, Column7)	59480.76	65535.00	12105.57	0.04	0.20	3538.00	4173.74	3538.00	1737.12	0.07	0.42	100.00	100.00	73.14	61997.00	55942.76	89460152.00	31.84	16285.93	15870.00
26	8	5	11384.00	31080.00	154.65	0	Spot (Block26, Row5, Column8)	52695.96	65535.00	17927.78	0.09	0.34	3256.00	3594.36	3256.00	1319.51	0.04	0.37	100.00	100.00	57.27	62279.00	49439.96	34779608.00	37.21	13070.99	12349.00
26	1	6	9278.00	31370.00	236.80	0	Spot (Block26, Row6, Column1)	58611.37	65535.00	12090.18	0.05	0.21	3617.00	4294.92	3617.00	1798.01	0.07	0.42	100.00	100.00	63.99	61918.00	54994.37	94717008.00	30.21	16959.64	16695.00
26	2	6	9576.00	31370.00	238.70	0	Spot (Block26, Row6, Column2)	57739.27	65535.00	14043.77	0.06	0.24	3559.00	4263.62	3559.00	2137.65	0.08	0.50	100.00	100.00	66.93	61976.00	54180.27	94982192.00	25.02	16237.19	15569.00
26	3	6	9870.00	31371.00	156.95	0	Spot (Block26, Row6, Column3)	64464.30	65535.00	4552.58	0.01	0.07	3214.00	3571.33	3214.00	1543.52	0.05	0.43	100.00	100.00	92.76	62321.00	61250.30	43642740.00	39.45	20699.83	19120.50
26	4	6	10180.00	31369.00	144.70	0	Spot (Block26, Row6, Column4)	18097.92	16793.00	8228.77	0.03	0.45	3178.00	3304.76	3178.00	613.66	0.02	0.19	100.00	100.00	0.00	13615.00	14919.92	10333912.00	24.11	6380.90	6016.50
26	5	6	10475.00	31372.00	164.60	0	Spot (Block26, Row6, Column5)	64845.52	65535.00	3486.56	0.00	0.05	3296.00	3536.51	3296.00	1017.36	0.03	0.29	100.00	100.00	93.87	62239.00	61549.52	48634624.00	60.26	21784.02	18804.00
26	6	6	10780.00	31374.00	152.80	0	Spot (Block26, Row6, Column6)	11521.00	9862.00	6219.75	0.07	0.54	3374.00	3689.40	3374.00	1154.72	0.04	0.31	98.00	80.00	0.00	6488.00	8147.00	7442569.00	6.78	4869.69	4688.00
26	7	6	11078.00	31377.00	154.45	0	Spot (Block26, Row6, Column7)	60427.66	65535.00	10030.01	0.04	0.17	3527.00	3875.85	3527.00	1273.70	0.04	0.33	100.00	100.00	73.85	62008.00	56900.66	39278324.00	44.40	18360.34	17442.50
26	8	6	11382.00	31383.00	156.15	0	Spot (Block26, Row6, Column8)	60066.05	65535.00	10949.24	0.04	0.18	3362.00	3561.51	3362.00	828.91	0.03	0.23	100.00	100.00	74.52	62173.00	56704.05	40304680.00	68.17	17860.12	15714.00
26	1	7	9276.00	31666.00	154.40	0	Spot (Block26, Row7, Column1)	38431.82	36235.00	16078.22	0.03	0.42	3532.00	3912.46	3532.00	1276.22	0.04	0.33	100.00	100.00	7.00	32703.00	34899.82	25249756.00	27.05	10530.93	9976.50
26	2	7	9574.00	31669.00	148.10	0	Spot (Block26, Row7, Column2)	9134.55	8356.00	3707.52	0.04	0.41	3495.00	3911.04	3495.00	1731.43	0.05	0.44	85.00	62.00	0.00	4861.00	5639.55	5471598.00	3.02	4891.91	4925.00
26	3	7	9851.00	31661.00	187.50	0	Spot (Block26, Row7, Column3)	3775.63	3673.00	384.02	0.01	0.10	3225.00	3419.04	3225.00	1304.30	0.03	0.38	3.00	0.00	0.00	448.00	550.63	3734099.00	0.27	3428.57	3457.00
26	4	7	10183.00	31676.00	160.35	0	Spot (Block26, Row7, Column4)	5981.58	5432.50	1696.04	0.04	0.28	3221.00	3434.60	3221.00	918.63	0.03	0.27	91.00	59.00	0.00	2211.50	2760.58	4258886.00	2.77	3888.69	3876.00
26	5	7	10478.00	31674.00	181.10	0	Spot (Block26, Row7, Column5)	41900.89	40728.00	19503.87	0.01	0.47	3418.00	3937.63	3418.00	1730.23	0.06	0.44	100.00	100.00	25.93	37310.00	38482.89	38465260.00	21.94	11498.81	11299.50
26	6	7	10780.00	31680.00	229.30	0	Spot (Block26, Row7, Column6)	58063.76	65535.00	13727.42	0.05	0.24	3639.00	4824.19	3639.00	3299.60	0.12	0.68	100.00	100.00	69.73	61896.00	54424.76	87270872.00	16.14	16882.20	14975.50
26	7	7	11056.00	31680.00	163.45	0	Spot (Block26, Row7, Column7)	61763.63	65535.00	10914.84	0.03	0.18	3538.00	4309.31	3538.00	2753.96	0.09	0.64	100.00	100.00	86.12	61997.00	58225.63	45829056.00	20.86	19116.91	14370.00
26	8	7	11378.00	31678.00	198.65	0	Spot (Block26, Row7, Column8)	59026.00	65535.00	11011.02	0.05	0.19	3433.00	3687.61	3433.00	966.86	0.03	0.26	100.00	100.00	61.28	62102.00	55593.00	66168836.00	57.24	16359.79	15253.00
26	1	8	9270.00	31968.00	154.00	0	Spot (Block26, Row8, Column1)	4873.37	4751.50	755.37	0.01	0.15	3411.00	3554.08	3411.00	668.68	0.02	0.19	92.00	50.00	0.00	1340.50	1462.37	3167691.00	1.97	3907.77	3906.00
26	2	8	9580.00	31967.00	148.50	0	Spot (Block26, Row8, Column2)	21985.27	19832.00	10635.00	0.04	0.48	3450.00	3550.97	3450.00	582.53	0.01	0.16	100.00	100.00	0.00	16382.00	18535.27	13323072.00	31.65	7445.23	7032.00
26	3	8	9867.00	31971.00	147.90	0	Spot (Block26, Row8, Column3)	40223.82	40676.00	21824.83	0.00	0.54	3353.00	3464.10	3353.00	573.74	0.01	0.17	100.00	100.00	31.17	37323.00	36870.82	24134404.00	64.07	10553.45	9229.00
26	4	8	10175.00	31974.00	170.15	0	Spot (Block26, Row8, Column4)	64388.47	65535.00	4901.26	0.01	0.08	3373.00	3485.53	3373.00	651.11	0.01	0.19	100.00	100.00	93.12	62162.00	61015.47	51446920.00	93.54	21084.95	17793.00
26	5	8	10464.00	31972.00	156.10	0	Spot (Block26, Row8, Column5)	6507.32	6212.00	1695.54	0.02	0.26	3430.00	3787.50	3430.00	1342.22	0.04	0.35	81.00	52.00	0.00	2782.00	3077.32	4366414.00	2.03	4157.87	4093.00
26	6	8	10779.00	31977.00	235.60	0	Spot (Block26, Row8, Column6)	57559.16	65535.00	13896.95	0.06	0.24	3727.00	4428.03	3727.00	1983.68	0.07	0.45	100.00	100.00	67.08	61808.00	53832.16	91980608.00	26.78	16360.00	15447.00
26	7	8	11074.00	31979.00	148.90	0	Spot (Block26, Row8, Column7)	55133.95	65535.00	15059.95	0.08	0.27	3549.00	3949.74	3549.00	1469.80	0.05	0.37	100.00	100.00	58.25	61986.00	51584.95	33411424.00	34.82	15545.87	14127.00
26	8	8	11360.00	31982.00	162.60	0	Spot (Block26, Row8, Column8)	63924.55	65535.00	6135.89	0.01	0.10	3524.00	3716.84	3524.00	801.46	0.02	0.22	100.00	100.00	90.53	62011.00	60400.55	46601448.00	75.12	20896.91	17856.50
27	1	1	13790.00	29890.00	161.20	0	Spot (Block27, Row1, Column1)	60172.11	65535.00	9806.79	0.04	0.16	2893.00	3023.48	2893.00	577.47	0.02	0.19	100.00	100.00	68.79	62642.00	57279.11	43384500.00	98.96	15557.36	13306.00
27	2	1	14084.00	29897.00	155.60	0	Spot (Block27, Row1, Column2)	54043.46	65535.00	15120.18	0.08	0.28	2792.00	2975.40	2792.00	674.87	0.03	0.23	100.00	100.00	53.30	62743.00	51251.46	35993240.00	75.67	13689.67	11717.50
27	3	1	14388.00	29899.00	150.50	0	Spot (Block27, Row1, Column3)	38709.50	37543.00	21359.10	0.01	0.55	2689.00	2786.88	2689.00	477.24	0.02	0.17	100.00	100.00	24.23	34854.00	36020.50	23961292.00	75.27	9199.43	8357.50
27	4	1	14683.00	29899.00	149.70	0	Spot (Block27, Row1, Column4)	45430.03	47901.00	18561.62	0.02	0.41	2665.00	2850.88	2665.00	783.38	0.03	0.27	100.00	100.00	31.71	45236.00	42765.03	27939636.00	54.35	11211.42	10547.00
27	5	1	14987.00	29900.00	154.80	0	Spot (Block27, Row1, Column5)	49733.69	65535.00	20076.54	0.12	0.40	2610.00	2740.68	2610.00	486.91	0.02	0.18	100.00	100.00	54.12	62925.00	47123.69	32625544.00	96.51	11911.82	10570.00
27	6	1	15279.00	29904.00	152.95	0	Spot (Block27, Row1, Column6)	56242.70	65535.00	13227.87	0.07	0.24	2585.00	2693.48	2585.00	452.50	0.02	0.17	100.00	100.00	59.22	62950.00	53657.70	36276840.00	118.34	14464.62	12903.00
27	7	1	15579.00	29905.00	161.20	0	Spot (Block27, Row1, Column7)	64118.83	65535.00	5458.17	0.01	0.09	2593.00	2691.16	2593.00	456.08	0.02	0.17	100.00	100.00	90.96	62942.00	61525.83	46101884.00	134.69	18164.84	16319.00
27	8	1	15891.00	29902.00	157.75	0	Spot (Block27, Row1, Column8)	5229.02	5132.00	1092.21	0.01	0.21	2627.50	2679.07	2627.50	341.04	0.01	0.13	100.00	100.00	0.00	2504.50	2601.52	3602792.00	7.48	3340.53	3392.00
27	1	2	13783.00	30180.00	180.40	0	Spot (Block27, Row2, Column1)	3397.56	3316.50	336.82	0.01	0.10	2827.00	2965.91	2827.00	588.76	0.02	0.20	39.00	4.00	0.00	489.50	570.56	3098572.00	0.73	3060.59	3026.00
27	2	2	14085.00	30196.00	143.15	0	Spot (Block27, Row2, Column2)	48604.14	50737.50	15408.62	0.02	0.32	2733.00	2879.36	2733.00	601.34	0.02	0.21	100.00	100.00	28.75	48004.50	45871.14	27218476.00	76.04	12051.81	11745.00
27	3	2	14386.00	30195.00	162.20	0	Spot (Block27, Row2, Column3)	5251.77	4879.00	1451.27	0.03	0.28	2691.00	2855.26	2691.00	714.32	0.03	0.25	98.00	69.00	0.00	2188.00	2560.77	3828538.00	3.35	3305.47	3295.00
27	4	2	14691.00	30201.00	176.30	0	Spot (Block27, Row2, Column4)	39262.98	38955.00	16523.46	0.00	0.42	2687.00	2979.39	2687.00	974.94	0.04	0.33	100.00	100.00	7.62	36268.00	36575.98	34001808.00	37.22	9983.99	9793.50
27	5	2	14989.00	30202.00	194.35	0	Spot (Block27, Row2, Column5)	26597.61	25965.00	8645.87	0.01	0.33	2659.00	2894.88	2659.00	791.32	0.04	0.27	100.00	100.00	0.00	23306.00	23938.61	28353048.00	29.95	8286.83	7968.50
27	6	2	15282.00	30201.00	150.10	0	Spot (Block27, Row2, Column6)	24313.97	23180.50	11483.58	0.02	0.47	2646.00	2927.83	2646.00	917.46	0.04	0.31	100.00	100.00	0.00	20534.50	21667.97	14977407.00	23.31	7278.83	6912.00
27	7	2	15585.00	30203.00	152.50	0	Spot (Block27, Row2, Column7)	23937.75	21442.50	12211.72	0.05	0.51	2575.00	2710.39	2575.00	477.63	0.02	0.18	100.00	100.00	0.16	18867.50	21362.75	15320158.00	44.44	6640.34	6467.00
27	8	2	15891.00	30199.00	207.75	0	Spot (Block27, Row2, Column8)	2965.43	2947.00	268.58	0.00	0.09	2564.00	2658.57	2564.00	518.27	0.02	0.19	31.00	0.00	0.00	383.00	401.43	3632657.00	0.59	2756.00	2678.50
27	1	3	13788.00	30492.00	157.75	0	Spot (Block27, Row3, Column1)	54956.84	65535.00	15898.65	0.08	0.29	2753.00	2860.30	2753.00	506.66	0.02	0.18	100.00	100.00	60.47	62782.00	52203.84	37810624.00	102.82	14533.22	13769.50
27	2	3	14084.00	30495.00	153.95	0	Spot (Block27, Row3, Column2)	6984.72	6421.00	2404.26	0.04	0.34	2710.00	2913.09	2710.00	786.67	0.03	0.27	99.00	95.00	0.00	3711.00	4274.72	4588964.00	5.18	3605.48	3607.00
27	3	3	14373.00	30493.00	147.20	0	Spot (Block27, Row3, Column3)	23377.51	22252.50	10325.65	0.02	0.44	2681.00	2772.71	2681.00	427.84	0.01	0.15	100.00	100.00	0.00	19571.50	20696.51	13745973.00	48.16	7773.76	6728.50
27	4	3	14686.00	30499.00	155.50	0	Spot (Block27, Row3, Column4)	59318.25	65535.00	10494.23	0.04	0.18	2617.00	2811.08	2617.00	742.72	0.03	0.26	100.00	100.00	66.27	62918.00	56701.25	39565620.00	76.08	15968.25	13727.00
27	5	3	14976.00	30495.00	152.05	0	Spot (Block27, Row3, Column5)	18593.58	14539.50	15459.32	0.11	0.83	2643.00	2940.41	2643.00	987.78	0.05	0.34	98.00	95.00	5.35	11896.50	15950.58	11825520.00	15.85	6662.28	4066.00
27	6	3	15284.00	30502.00	223.30	0	Spot (Block27, Row3, Column6)	56821.96	65535.00	12818.26	0.06	0.23	2815.50	3406.45	2815.50	1402.90	0.08	0.41	100.00	100.00	57.94	62719.50	54006.46	81199408.00	38.07	15927.27	15422.00
27	7	3	15588.00	30506.00	153.25	0	Spot (Block27, Row3, Column7)	47215.48	56067.50	19928.90	0.07	0.42	2590.00	2933.25	2590.00	1048.37	0.05	0.36	100.00	100.00	44.12	53477.50	44625.48	30501412.00	42.24	10983.27	9872.00
27	8	3	15886.00	30506.00	183.35	0	Spot (Block27, Row3, Column8)	62163.68	65535.00	9189.50	0.02	0.15	2552.00	2725.24	2552.00	759.15	0.03	0.28	100.00	100.00	85.14	62983.00	59611.68	58558820.00	78.30	16630.30	15299.50
27	1	4	13785.00	30793.00	155.30	0	Spot (Block27, Row4, Column1)	59765.21	65535.00	10756.25	0.04	0.18	2772.00	2987.28	2772.00	816.50	0.03	0.27	100.00	100.00	71.69	62763.00	56993.21	39684452.00	69.54	15859.57	14576.00
27	2	4	14081.00	30797.00	174.20	0	Spot (Block27, Row4, Column2)	46367.86	48989.00	18233.71	0.02	0.39	2776.00	3128.71	2776.00	1132.80	0.05	0.36	100.00	100.00	33.41	46213.00	43591.86	39134764.00	38.17	11340.20	11234.50
27	3	4	14382.00	30799.00	166.60	0	Spot (Block27, Row4, Column3)	64417.93	65535.00	4800.62	0.01	0.07	2738.00	3036.29	2738.00	1025.24	0.04	0.34	100.00	100.00	92.62	62797.00	61679.93	49731144.00	59.87	19909.39	15813.50
27	4	4	14668.00	30805.00	167.95	0	Spot (Block27, Row4, Column4)	4843.64	4687.00	1131.01	0.01	0.23	2634.00	2726.21	2634.00	456.59	0.01	0.17	98.00	88.00	0.00	2053.00	2209.64	3782886.00	4.64	3196.83	3156.00
27	5	4	14964.00	30803.00	146.70	0	Spot (Block27, Row4, Column5)	11302.77	8150.00	11229.28	0.14	0.99	2585.00	2670.20	2585.00	443.15	0.01	0.17	100.00	100.00	2.04	5565.00	8717.77	6646028.00	19.48	4439.20	3983.00
27	6	4	15283.00	30801.00	192.75	0	Spot (Block27, Row4, Column6)	36027.47	37091.00	11918.10	0.01	0.33	2680.00	2980.14	2680.00	993.53	0.05	0.33	100.00	100.00	0.38	34411.00	33347.47	37792808.00	33.26	9977.41	9465.50
27	7	4	15578.00	30806.00	152.35	0	Spot (Block27, Row4, Column7)	38778.13	37923.00	21920.39	0.01	0.57	2621.00	2842.44	2621.00	782.84	0.04	0.28	100.00	100.00	27.24	35302.00	36157.13	24624232.00	45.90	9128.58	8450.50
27	8	4	15884.00	30813.00	154.45	0	Spot (Block27, Row4, Column8)	16068.11	14786.00	7757.00	0.04	0.48	2583.00	2698.72	2583.00	542.95	0.02	0.20	100.00	100.00	0.00	12203.00	13485.11	10556745.00	24.62	5298.50	4985.00
27	1	5	13786.00	31096.00	153.60	0	Spot (Block27, Row5, Column1)	59820.94	65535.00	10455.25	0.04	0.17	2911.00	3289.75	2911.00	1155.01	0.05	0.35	100.00	100.00	69.60	62624.00	56909.94	38764300.00	48.94	16456.02	14877.00
27	2	5	14081.00	31095.00	180.80	0	Spot (Block27, Row5, Column2)	62937.50	65535.00	8088.89	0.02	0.13	2913.00	3448.73	2913.00	1365.10	0.07	0.40	100.00	100.00	87.45	62622.00	60024.50	57651376.00	43.58	17334.48	16730.00
27	3	5	14381.00	31099.00	169.00	0	Spot (Block27, Row5, Column3)	59546.91	65535.00	11988.92	0.04	0.20	2821.00	3184.68	2821.00	1137.06	0.05	0.36	100.00	100.00	70.94	62714.00	56725.91	47340260.00	49.57	15053.54	14422.00
27	4	5	14680.00	31099.00	153.25	0	Spot (Block27, Row5, Column4)	49075.24	63999.50	19598.71	0.12	0.40	2714.00	2908.77	2714.00	825.15	0.03	0.28	100.00	100.00	49.23	61285.50	46361.24	31899136.00	55.95	11079.64	10000.00
27	5	5	14982.00	31102.00	164.35	0	Spot (Block27, Row5, Column5)	64819.16	65535.00	3782.93	0.00	0.06	2674.00	2790.25	2674.00	566.71	0.02	0.20	100.00	100.00	94.57	62861.00	62145.16	47707372.00	109.45	22352.73	19703.00
27	6	5	15285.00	31101.00	150.10	0	Spot (Block27, Row5, Column6)	27718.33	26174.00	13619.56	0.02	0.49	2706.00	2922.45	2706.00	822.80	0.03	0.28	100.00	100.00	0.16	23468.00	25012.33	16991336.00	30.14	7652.75	6927.00
27	7	5	15583.00	31104.00	210.50	0	Spot (Block27, Row5, Column7)	54936.07	65535.00	15110.67	0.08	0.28	2791.00	3101.22	2791.00	1030.28	0.05	0.33	100.00	100.00	60.30	62744.00	52145.07	69330088.00	50.31	15839.37	15736.50
27	8	5	15888.00	31108.00	156.50	0	Spot (Block27, Row5, Column8)	51428.17	65535.00	19116.02	0.11	0.37	2666.00	2836.11	2666.00	682.98	0.03	0.24	100.00	100.00	56.68	62869.00	48762.17	34662856.00	71.15	13109.64	11619.00
27	1	6	13782.00	31398.00	222.25	0	Spot (Block27, Row6, Column1)	54552.79	65535.00	13950.26	0.08	0.26	3125.00	3833.11	3125.00	1718.31	0.09	0.45	100.00	100.00	52.55	62410.00	51427.79	77138384.00	29.52	16009.23	15094.00
27	2	6	14078.00	31396.00	216.35	0	Spot (Block27, Row6, Column2)	52054.61	65535.00	16103.20	0.10	0.31	3042.50	3624.41	3042.50	1571.44	0.08	0.43	100.00	100.00	50.30	62492.50	49012.11	69545608.00	30.82	15230.83	14612.00
27	3	6	14369.00	31398.00	155.85	0	Spot (Block27, Row6, Column3)	63180.24	65535.00	6553.47	0.02	0.10	2840.00	3150.18	2840.00	1056.14	0.05	0.34	100.00	100.00	81.32	62695.00	60340.24	42267968.00	56.84	18852.38	17024.00
27	4	6	14685.00	31399.00	147.35	0	Spot (Block27, Row6, Column4)	18434.03	16430.00	9331.84	0.05	0.51	2752.50	2866.25	2752.50	573.44	0.02	0.20	100.00	100.00	0.00	13677.50	15681.53	10931378.00	27.15	5844.09	5355.50
27	5	6	14981.00	31402.00	163.25	0	Spot (Block27, Row6, Column5)	64618.43	65535.00	4483.87	0.01	0.07	2784.00	2979.54	2784.00	761.76	0.03	0.26	100.00	100.00	93.99	62751.00	61834.43	47301160.00	80.92	22516.46	19087.00
27	6	6	15283.00	31403.00	149.70	0	Spot (Block27, Row6, Column6)	11930.04	10194.00	6575.46	0.07	0.55	2753.00	2944.27	2753.00	834.14	0.03	0.28	100.00	87.00	0.00	7441.00	9177.04	7336976.00	10.77	4748.37	4653.00
27	7	6	15576.00	31404.00	156.00	0	Spot (Block27, Row6, Column7)	57086.61	65535.00	13584.10	0.06	0.24	2810.00	3054.98	2810.00	862.65	0.04	0.28	100.00	100.00	65.67	62725.00	54276.61	38248356.00	62.63	15375.24	13364.00
27	8	6	15885.00	31409.00	156.90	0	Spot (Block27, Row6, Column8)	57906.44	65535.00	12856.44	0.05	0.22	2688.00	2823.08	2688.00	541.43	0.02	0.19	100.00	100.00	67.36	62847.00	55218.44	39029280.00	101.74	16335.83	14703.00
27	1	7	13775.00	31696.00	169.65	0	Spot (Block27, Row7, Column1)	52466.85	65535.00	16469.49	0.10	0.31	3059.00	3477.08	3059.00	1351.86	0.06	0.39	100.00	100.00	50.06	62476.00	49407.85	41921396.00	36.24	12993.38	12677.50
27	2	7	14074.00	31695.00	153.10	0	Spot (Block27, Row7, Column2)	8373.86	7196.00	3789.34	0.07	0.45	2977.00	3307.56	2977.00	1193.60	0.05	0.36	91.00	72.00	0.00	4219.00	5396.86	5434637.00	4.24	4013.25	3840.00
27	3	7	14365.00	31695.00	193.45	0	Spot (Block27, Row7, Column3)	3395.46	3339.00	375.50	0.01	0.11	2786.00	2874.30	2786.00	436.67	0.01	0.15	64.00	22.00	0.00	553.00	609.46	3599186.00	1.19	2994.34	2964.00
27	4	7	14681.00	31701.00	154.85	0	Spot (Block27, Row7, Column4)	5969.73	5451.00	2217.35	0.04	0.37	2739.00	2878.96	2739.00	674.03	0.02	0.23	96.00	74.00	0.00	2712.00	3230.73	3945992.00	4.59	3461.43	3374.50
27	5	7	14980.00	31702.00	179.85	0	Spot (Block27, Row7, Column5)	35152.65	33279.00	17214.17	0.02	0.49	2791.00	3165.48	2791.00	1213.93	0.05	0.38	100.00	100.00	6.52	30488.00	32361.65	31813200.00	26.35	9362.33	9359.00
27	6	7	15275.00	31702.00	206.95	0	Spot (Block27, Row7, Column6)	52720.97	65535.00	17260.41	0.09	0.33	2867.00	3470.12	2867.00	1575.62	0.08	0.45	100.00	100.00	57.35	62668.00	49853.97	64531168.00	31.26	14993.51	14787.00
27	7	7	15562.00	31707.00	156.75	0	Spot (Block27, Row7, Column7)	61987.15	65535.00	7892.05	0.02	0.13	2837.00	3173.56	2837.00	1114.00	0.05	0.35	100.00	100.00	76.18	62698.00	59150.15	42151648.00	52.79	17613.02	15010.00
27	8	7	15881.00	31713.00	192.25	0	Spot (Block27, Row7, Column8)	57335.06	65535.00	11217.37	0.06	0.20	2693.00	2880.38	2693.00	701.79	0.03	0.24	100.00	100.00	50.29	62842.00	54642.06	59858320.00	77.59	15227.93	14078.50
27	1	8	13770.00	32002.00	157.30	0	Spot (Block27, Row8, Column1)	4918.69	4868.00	1015.77	0.00	0.21	3066.00	3202.75	3066.00	766.82	0.02	0.24	91.00	58.00	0.00	1802.00	1852.69	3359462.00	2.24	3606.02	3653.50
27	2	8	14076.00	31993.00	149.80	0	Spot (Block27, Row8, Column2)	20201.92	19157.00	9369.25	0.02	0.46	2974.50	3021.44	2974.50	357.45	0.01	0.12	100.00	100.00	0.00	16182.50	17227.42	12424182.00	48.06	6785.01	6329.50
27	3	8	14368.00	31996.00	152.70	0	Spot (Block27, Row8, Column3)	38995.25	37887.00	22299.74	0.01	0.57	2825.00	2916.22	2825.00	416.71	0.01	0.14	100.00	100.00	28.19	35062.00	36170.25	24762108.00	86.58	10030.41	9757.00
27	4	8	14675.00	32002.00	175.35	0	Spot (Block27, Row8, Column4)	64321.16	65535.00	5151.93	0.01	0.08	2842.00	2969.05	2842.00	539.26	0.02	0.18	100.00	100.00	92.89	62693.00	61479.16	55188136.00	113.77	20066.82	17644.00
27	5	8	14962.00	31999.00	156.20	0	Spot (Block27, Row8, Column5)	5070.20	4886.00	1090.91	0.02	0.22	2769.00	3044.96	2769.00	1031.26	0.04	0.34	86.00	51.00	0.00	2117.00	2301.20	3402102.00	1.96	3336.59	3313.00
27	6	8	15278.00	32005.00	223.15	0	Spot (Block27, Row8, Column6)	55247.58	65535.00	14280.30	0.07	0.26	2886.00	3367.96	2886.00	1427.34	0.07	0.42	100.00	100.00	57.74	62649.00	52361.58	78839128.00	36.35	15743.52	15303.00
27	7	8	15572.00	32005.00	150.95	0	Spot (Block27, Row8, Column7)	45413.48	48053.50	19377.79	0.02	0.43	2807.00	3099.46	2807.00	1056.04	0.04	0.34	100.00	100.00	33.71	45246.50	42606.48	28429016.00	40.07	11460.88	10779.00
27	8	8	15859.00	32009.00	165.00	0	Spot (Block27, Row8, Column8)	63676.49	65535.00	6701.72	0.01	0.11	2768.00	2960.15	2768.00	690.49	0.03	0.23	100.00	100.00	90.21	62767.00	60908.49	48139908.00	87.93	19028.83	16431.00
28	1	1	18293.00	29918.00	159.20	0	Spot (Block28, Row1, Column1)	59849.91	65535.00	9591.31	0.04	0.16	1899.00	2071.63	1899.00	693.49	0.04	0.33	100.00	100.00	66.24	63636.00	57950.91	42015020.00	83.32	15779.35	14484.50
28	2	1	18584.00	29924.00	156.55	0	Spot (Block28, Row1, Column2)	54514.85	65535.00	15438.53	0.08	0.28	1877.00	2096.98	1877.00	735.89	0.05	0.35	100.00	100.00	57.80	63658.00	52637.85	36688796.00	71.23	12499.13	12208.00
28	3	1	18887.00	29926.00	157.90	0	Spot (Block28, Row1, Column3)	56402.55	65535.00	14184.23	0.07	0.25	1822.00	1955.62	1822.00	475.08	0.03	0.24	100.00	100.00	63.37	63713.00	54580.55	38805292.00	114.61	14337.16	12599.00
28	4	1	19180.00	29926.00	150.75	0	Spot (Block28, Row1, Column4)	49312.93	55696.00	17667.28	0.05	0.36	1843.00	2044.48	1843.00	760.74	0.05	0.37	100.00	100.00	41.57	53853.00	47469.93	30722164.00	62.13	11251.56	9632.50
28	5	1	19491.00	29928.00	164.85	0	Spot (Block28, Row1, Column5)	58809.23	65535.00	12854.29	0.05	0.22	1836.00	2000.96	1836.00	515.13	0.04	0.26	100.00	100.00	72.61	63699.00	56973.23	44224960.00	110.28	14407.67	12573.00
28	6	1	19781.00	29931.00	159.30	0	Spot (Block28, Row1, Column6)	64001.79	65535.00	5149.16	0.01	0.08	1901.00	2060.94	1901.00	560.61	0.04	0.27	100.00	100.00	87.48	63634.00	62100.79	44993688.00	110.49	18491.98	17122.00
28	7	1	20080.00	29933.00	171.80	0	Spot (Block28, Row1, Column7)	64442.19	65535.00	4773.43	0.01	0.07	2039.00	2173.34	2039.00	634.86	0.03	0.29	100.00	100.00	93.32	63496.00	62403.19	53036472.00	98.08	18621.66	17003.50
28	8	1	20399.00	29932.00	164.45	0	Spot (Block28, Row1, Column8)	3727.49	3575.50	857.38	0.02	0.23	2106.00	2168.82	2106.00	448.42	0.01	0.21	98.00	75.00	0.00	1469.50	1621.49	2795617.00	3.48	2599.89	2547.00
28	1	2	18286.00	30221.00	147.00	-50	Spot (Block28, Row2, Column1)	2210.35	2215.50	108.89	0.00	0.05	1915.00	2107.04	1915.00	778.71	0.04	0.37	0.00	0.00	0.00	300.50	295.35	1304109.00	0.13	2134.52	2133.50
28	2	2	18589.00	30224.00	160.45	0	Spot (Block28, Row2, Column2)	59497.69	65535.00	12461.45	0.04	0.21	1959.00	2156.65	1959.00	781.53	0.04	0.36	100.00	100.00	76.48	63576.00	57538.69	42243748.00	73.37	15208.15	14589.00
28	3	2	18891.00	30225.00	156.00	0	Spot (Block28, Row2, Column3)	10119.61	8889.00	5267.14	0.06	0.52	1952.00	2227.42	1952.00	1002.45	0.06	0.45	100.00	90.00	0.00	6937.00	8167.61	6770017.00	7.87	3575.02	3313.00
28	4	2	19187.00	30226.00	205.60	0	Spot (Block28, Row2, Column4)	52242.47	65535.00	18420.01	0.10	0.35	1994.00	2336.03	1994.00	1139.67	0.07	0.49	100.00	100.00	60.48	63541.00	50248.47	62796148.00	43.79	13666.54	13409.00
28	5	2	19488.00	30227.00	188.70	0	Spot (Block28, Row2, Column5)	28742.69	28443.50	8631.76	0.00	0.30	2034.00	2291.53	2034.00	846.19	0.05	0.37	100.00	100.00	0.00	26409.50	26708.69	28857648.00	31.26	8138.40	7471.00
28	6	2	19782.00	30231.00	155.00	0	Spot (Block28, Row2, Column6)	46043.76	51021.50	19497.47	0.04	0.42	2079.00	2410.77	2079.00	957.04	0.06	0.40	100.00	100.00	36.52	48942.50	43964.76	30389088.00	45.59	10727.51	9419.50
28	7	2	20089.00	30232.00	158.40	0	Spot (Block28, Row2, Column7)	50809.18	63676.00	17430.59	0.10	0.34	2133.00	2316.12	2133.00	620.90	0.04	0.27	100.00	100.00	46.41	61543.00	48676.18	35363468.00	78.10	12148.64	11345.50
28	8	2	20390.00	30237.00	160.55	0	Spot (Block28, Row2, Column8)	3007.01	2927.00	324.12	0.01	0.11	2160.00	2240.66	2160.00	464.57	0.02	0.21	88.00	35.00	0.00	767.00	847.01	2128966.00	1.65	2409.91	2413.50
28	1	3	18288.00	30520.00	166.30	0	Spot (Block28, Row3, Column1)	63153.74	65535.00	6620.95	0.02	0.10	1869.00	1980.78	1869.00	450.07	0.03	0.23	100.00	100.00	84.53	63666.00	61284.74	48565712.00	135.92	16805.08	15250.00
28	2	3	18589.00	30522.00	148.35	0	Spot (Block28, Row3, Column2)	14298.60	13237.00	6854.25	0.03	0.48	1993.00	2211.58	1993.00	754.20	0.05	0.34	100.00	100.00	0.00	11244.00	12305.60	8593461.00	16.03	4807.62	4540.50
28	3	3	18872.00	30518.00	149.55	0	Spot (Block28, Row3, Column3)	53939.64	62233.00	14223.89	0.06	0.26	1970.00	2155.07	1970.00	678.77	0.04	0.31	100.00	100.00	45.60	60263.00	51969.64	33119184.00	76.29	13752.27	11927.00
28	4	3	19189.00	30528.00	163.40	0	Spot (Block28, Row3, Column4)	63813.79	65535.00	6553.56	0.01	0.10	2006.00	2250.24	2006.00	847.56	0.05	0.38	100.00	100.00	89.99	63529.00	61807.79	47158856.00	72.64	18336.22	15835.00
28	5	3	19484.00	30522.00	149.80	0	Spot (Block28, Row3, Column5)	25794.49	23738.00	13947.49	0.04	0.54	2069.00	2394.43	2069.00	958.95	0.06	0.40	100.00	100.00	2.61	21669.00	23725.49	15837819.00	24.40	7339.49	6053.00
28	6	3	19790.00	30528.00	229.05	0	Spot (Block28, Row3, Column6)	57033.55	65535.00	13114.81	0.06	0.23	2263.00	3031.92	2263.00	1788.71	0.13	0.59	100.00	100.00	59.46	63272.00	54770.55	85950448.00	30.19	14668.71	14375.00
28	7	3	20090.00	30534.00	162.35	0	Spot (Block28, Row3, Column7)	61759.40	65535.00	8548.06	0.03	0.14	2222.00	2688.96	2222.00	1502.66	0.08	0.56	100.00	100.00	78.20	63313.00	59537.40	45331836.00	39.31	15485.00	13092.50
28	8	3	20388.00	30535.00	171.10	0	Spot (Block28, Row3, Column8)	61898.76	65535.00	9592.74	0.02	0.15	2216.00	2368.32	2216.00	654.56	0.03	0.28	100.00	100.00	83.37	63319.00	59682.76	50633700.00	90.95	15896.75	14867.00
28	1	4	18284.00	30819.00	163.20	0	Spot (Block28, Row4, Column1)	63951.09	65535.00	6161.47	0.01	0.10	1930.00	2114.08	1930.00	688.59	0.04	0.33	100.00	100.00	90.23	63605.00	62021.09	47132420.00	89.80	17717.05	15339.00
28	2	4	18581.00	30824.00	166.75	0	Spot (Block28, Row4, Column2)	40380.76	39144.00	17226.82	0.01	0.43	2034.00	2309.37	2034.00	879.16	0.06	0.38	100.00	100.00	11.64	37110.00	38346.76	31214432.00	43.30	8975.27	8696.00
28	3	4	18886.00	30828.00	175.70	0	Spot (Block28, Row4, Column3)	64859.04	65535.00	3553.66	0.00	0.05	2101.00	2344.67	2101.00	818.52	0.05	0.35	100.00	100.00	94.53	63434.00	62758.04	55779368.00	76.37	20609.87	17895.00
28	4	4	19177.00	30830.00	153.70	0	Spot (Block28, Row4, Column4)	10904.87	10378.00	4371.01	0.02	0.40	2108.00	2217.78	2108.00	491.49	0.02	0.22	100.00	100.00	0.00	8270.00	8796.87	7066358.00	17.67	4371.61	3852.00
28	5	4	19471.00	30828.00	143.70	0	Spot (Block28, Row4, Column5)	18956.50	14007.00	15976.97	0.13	0.84	2052.00	2157.85	2052.00	400.04	0.02	0.19	100.00	100.00	6.26	11955.00	16904.50	10596686.00	41.99	6063.07	4799.00
28	6	4	19786.00	30824.00	196.55	0	Spot (Block28, Row4, Column6)	29577.89	30258.00	7492.57	0.01	0.25	2177.00	2585.34	2177.00	1457.23	0.07	0.56	100.00	100.00	0.00	28081.00	27400.89	32269472.00	18.52	9045.88	8825.00
28	7	4	20078.00	30835.00	158.15	0	Spot (Block28, Row4, Column7)	50419.21	65535.00	19507.26	0.11	0.39	2296.00	2666.98	2296.00	1307.61	0.07	0.49	100.00	100.00	53.11	63239.00	48123.21	34839952.00	36.52	11967.19	10594.50
28	8	4	20384.00	30841.00	156.55	0	Spot (Block28, Row4, Column8)	32457.96	29160.00	17717.22	0.05	0.55	2276.00	2442.76	2276.00	552.63	0.03	0.23	100.00	100.00	4.43	26884.00	30181.96	21974064.00	54.31	7831.20	6734.00
28	1	5	18284.00	31125.00	157.05	0	Spot (Block28, Row5, Column1)	61759.72	65535.00	8556.48	0.03	0.14	1991.00	2410.03	1991.00	1325.43	0.08	0.55	100.00	100.00	77.66	63544.00	59768.72	41749952.00	44.78	16458.12	14832.00
28	2	5	18582.00	31123.00	168.00	0	Spot (Block28, Row5, Column2)	62815.11	65535.00	8159.73	0.02	0.13	2111.00	2554.60	2111.00	1276.94	0.08	0.50	100.00	100.00	86.69	63424.00	60704.11	49561624.00	47.19	17049.12	15062.00
28	3	5	18885.00	31124.00	169.50	0	Spot (Block28, Row5, Column3)	55857.70	65535.00	14544.82	0.07	0.26	2185.00	2460.06	2185.00	1283.79	0.05	0.52	100.00	100.00	58.44	63350.00	53672.70	44351432.00	41.59	12895.39	11429.00
28	4	5	19184.00	31129.00	162.20	0	Spot (Block28, Row5, Column4)	60102.29	65535.00	10962.51	0.04	0.18	2240.00	2421.58	2240.00	1105.28	0.03	0.46	100.00	100.00	74.08	63295.00	57862.29	44055392.00	52.19	14679.79	12431.50
28	5	5	19482.00	31126.00	174.50	0	Spot (Block28, Row5, Column5)	64825.30	65535.00	3867.80	0.00	0.06	2156.00	2318.80	2156.00	565.67	0.03	0.24	100.00	100.00	95.04	63379.00	62669.30	54907612.00	110.50	20951.91	18105.00
28	6	5	19784.00	31127.00	154.90	0	Spot (Block28, Row5, Column6)	50271.63	60470.00	17598.95	0.08	0.35	2234.00	2485.86	2234.00	810.67	0.05	0.33	100.00	100.00	46.43	58236.00	48037.63	33129256.00	58.95	11874.94	11111.00
28	7	5	20086.00	31133.00	218.90	0	Spot (Block28, Row5, Column7)	57290.89	65535.00	13297.94	0.06	0.23	2465.50	2890.70	2465.50	1111.80	0.07	0.38	100.00	100.00	63.66	63069.50	54825.39	78661256.00	48.93	15291.46	14693.00
28	8	5	20386.00	31134.00	163.70	0	Spot (Block28, Row5, Column8)	60552.09	65535.00	10434.18	0.03	0.17	2433.00	2690.86	2433.00	849.63	0.04	0.32	100.00	100.00	76.61	63102.00	58119.09	45051188.00	68.10	15552.37	13121.00
28	1	6	18282.00	31425.00	228.10	0	Spot (Block28, Row6, Column1)	54307.84	65535.00	14580.30	0.08	0.27	2168.00	2903.97	2168.00	1787.26	0.13	0.62	100.00	100.00	52.24	63367.00	52139.84	81299632.00	28.76	14090.89	13719.00
28	2	6	18579.00	31424.00	226.05	0	Spot (Block28, Row6, Column2)	54796.04	65535.00	14950.19	0.08	0.27	2287.00	2910.61	2287.00	1642.38	0.10	0.56	100.00	100.00	56.19	63248.00	52509.04	80551000.00	31.59	14702.42	13582.00
28	3	6	18872.00	31424.00	166.00	0	Spot (Block28, Row6, Column3)	64417.45	65535.00	4941.35	0.01	0.08	2277.00	2565.04	2277.00	1339.96	0.05	0.52	100.00	100.00	92.95	63258.00	62140.45	49344260.00	46.16	19153.50	16608.00
28	4	6	19185.00	31426.00	151.30	0	Spot (Block28, Row6, Column4)	40484.84	39267.50	20804.89	0.01	0.51	2321.00	2443.70	2321.00	474.40	0.02	0.19	100.00	100.00	26.43	36946.50	38163.84	25424612.00	80.19	9342.03	8495.00
28	5	6	19480.00	31429.00	174.30	0	Spot (Block28, Row6, Column5)	64633.62	65535.00	4250.95	0.01	0.07	2361.00	2617.56	2361.00	847.03	0.04	0.32	100.00	100.00	94.15	63174.00	62272.62	55197692.00	73.22	19290.48	16039.50
28	6	6	19781.00	31432.00	152.00	0	Spot (Block28, Row6, Column6)	25454.71	21749.50	15941.84	0.07	0.63	2348.00	2620.68	2348.00	890.95	0.05	0.34	100.00	100.00	1.42	19401.50	23106.71	16087379.00	25.63	6566.47	6145.50
28	7	6	20082.00	31432.00	167.35	0	Spot (Block28, Row6, Column7)	64281.14	65535.00	5098.01	0.01	0.08	2409.00	2721.79	2409.00	944.64	0.05	0.35	100.00	100.00	92.22	63126.00	61872.14	50396924.00	65.17	18967.57	15655.50
28	8	6	20389.00	31438.00	166.30	0	Spot (Block28, Row6, Column8)	64519.50	65535.00	4559.89	0.01	0.07	2461.00	2639.24	2461.00	603.73	0.03	0.23	100.00	100.00	93.74	63074.00	62058.50	49486956.00	102.50	20402.56	17975.00
28	1	7	18278.00	31723.00	166.30	0	Spot (Block28, Row7, Column1)	46564.95	49101.00	18177.86	0.02	0.39	2102.00	2458.28	2102.00	1109.17	0.07	0.45	100.00	100.00	35.16	46999.00	44462.95	35622460.00	39.77	10287.75	9860.00
28	2	7	18580.00	31725.00	153.70	0	Spot (Block28, Row7, Column2)	18472.11	16159.00	11234.22	0.06	0.61	2315.00	2672.10	2315.00	1743.28	0.06	0.65	100.00	90.00	0.00	13844.00	16157.11	12025344.00	9.06	5247.26	4990.00
28	3	7	18881.00	31729.00	167.35	0	Spot (Block28, Row7, Column3)	3469.85	3288.50	620.50	0.02	0.18	2290.00	2443.22	2290.00	1490.16	0.03	0.61	31.00	0.00	0.00	998.50	1179.85	2692607.00	0.69	2591.33	2552.00
28	4	7	19183.00	31727.00	152.00	0	Spot (Block28, Row7, Column4)	12730.83	11441.50	6633.34	0.05	0.52	2299.00	2490.79	2299.00	884.27	0.03	0.36	100.00	100.00	0.00	9142.50	10431.83	8045884.00	11.58	4505.99	4425.50
28	5	7	19481.00	31728.00	208.55	0	Spot (Block28, Row7, Column5)	50249.93	65535.00	18941.64	0.12	0.38	2366.00	2914.33	2366.00	1472.63	0.09	0.51	100.00	100.00	53.23	63169.00	47883.93	62310576.00	32.14	13870.41	13642.00
28	6	7	19779.00	31728.00	217.10	0	Spot (Block28, Row7, Column6)	54182.17	65535.00	15901.53	0.08	0.29	2547.00	3313.90	2547.00	1769.83	0.11	0.53	100.00	100.00	60.30	62988.00	51635.17	72875824.00	28.74	14982.12	14743.00
28	7	7	20066.00	31735.00	166.60	0	Spot (Block28, Row7, Column7)	64134.70	65535.00	5395.29	0.01	0.08	2410.00	2883.31	2410.00	1323.39	0.08	0.46	100.00	100.00	91.42	63125.00	61724.70	49320080.00	46.28	18972.91	17290.00
28	8	7	20383.00	31740.00	195.55	0	Spot (Block28, Row7, Column8)	54433.71	57160.00	10540.02	0.02	0.19	2378.00	2558.17	2378.00	691.89	0.03	0.27	100.00	100.00	24.24	54782.00	52055.71	58843104.00	74.98	15355.83	14517.00
28	1	8	18274.00	32042.00	165.20	0	Spot (Block28, Row8, Column1)	3271.03	3158.50	806.62	0.02	0.25	2201.00	2310.61	2201.00	586.78	0.02	0.25	69.00	34.00	0.00	957.50	1070.03	2479442.00	1.64	2557.62	2457.00
28	2	8	18578.00	32022.00	154.90	0	Spot (Block28, Row8, Column2)	47957.10	52827.50	18135.46	0.04	0.38	2296.00	2446.80	2296.00	1466.55	0.03	0.60	100.00	100.00	40.00	50531.50	45661.10	31651912.00	31.03	11735.79	10756.50
28	3	8	18868.00	32024.00	157.45	0	Spot (Block28, Row8, Column3)	52613.20	65535.00	17824.47	0.10	0.34	2336.00	2514.78	2336.00	1492.26	0.03	0.59	100.00	100.00	56.83	63199.00	50277.20	35829876.00	33.57	13185.56	11678.50
28	4	8	19179.00	32027.00	170.55	0	Spot (Block28, Row8, Column4)	63829.56	65535.00	6204.54	0.01	0.10	2322.00	2574.66	2322.00	2206.68	0.04	0.86	100.00	100.00	90.14	63213.00	61507.56	51766308.00	27.76	19335.07	18011.00
28	5	8	19469.00	32028.00	155.35	0	Spot (Block28, Row8, Column5)	11188.17	10868.00	4679.39	0.01	0.42	2261.00	2743.29	2261.00	2560.04	0.08	0.93	95.00	72.00	0.00	8607.00	8927.17	7440133.00	3.30	4318.64	3885.00
28	6	8	19781.00	32031.00	228.20	0	Spot (Block28, Row8, Column6)	55710.61	65535.00	14307.81	0.07	0.26	2433.00	2941.24	2433.00	1407.74	0.08	0.48	100.00	100.00	58.13	63102.00	53277.61	83566792.00	37.49	14397.40	13324.50
28	7	8	20079.00	32034.00	158.35	0	Spot (Block28, Row8, Column7)	60068.29	65535.00	10212.58	0.04	0.17	2331.00	2673.02	2331.00	1019.19	0.06	0.38	100.00	100.00	71.68	63204.00	57737.29	41147148.00	56.31	17599.85	16286.50
28	8	8	20366.00	32032.00	165.55	0	Spot (Block28, Row8, Column8)	63849.79	65535.00	6284.09	0.01	0.10	2281.00	2476.33	2281.00	668.96	0.04	0.27	100.00	100.00	91.25	63254.00	61568.79	48143216.00	91.74	19292.44	16365.00
29	1	1	4760.00	34333.00	157.40	0	Spot (Block29, Row1, Column1)	60422.02	65535.00	9406.79	0.04	0.16	2328.00	2539.58	2328.00	811.92	0.04	0.32	100.00	100.00	68.66	63207.00	58094.02	41449880.00	71.29	15958.66	14683.50
29	2	1	5053.00	34341.00	165.95	0	Spot (Block29, Row1, Column2)	61738.20	65535.00	9911.51	0.03	0.16	2316.00	2632.54	2316.00	1066.62	0.06	0.41	100.00	100.00	83.86	63219.00	59422.20	47044968.00	55.41	15743.18	15679.00
29	3	1	5358.00	34342.00	147.25	0	Spot (Block29, Row1, Column3)	42980.69	45080.00	21250.47	0.02	0.49	2323.00	2517.02	2323.00	772.89	0.03	0.31	100.00	100.00	34.91	42757.00	40657.69	25487684.00	52.35	9673.99	8808.50
29	4	1	5651.00	34343.00	154.95	0	Spot (Block29, Row1, Column4)	63415.09	65535.00	6580.42	0.01	0.10	2409.00	2651.04	2409.00	873.11	0.04	0.33	100.00	100.00	85.91	63126.00	61006.09	41854344.00	69.59	17943.38	16173.00
29	5	1	5959.00	34342.00	154.15	0	Spot (Block29, Row1, Column5)	55690.74	65535.00	16024.63	0.07	0.29	2413.00	2546.07	2413.00	550.36	0.02	0.22	100.00	100.00	65.18	63122.00	53277.74	36310660.00	96.56	14282.52	12846.50
29	6	1	6248.00	34348.00	151.35	0	Spot (Block29, Row1, Column6)	64269.81	65535.00	5128.34	0.01	0.08	2493.00	2605.68	2493.00	562.05	0.02	0.22	100.00	100.00	90.89	63042.00	61776.81	40233256.00	109.71	20157.83	18399.00
29	7	1	6548.00	34349.00	164.80	0	Spot (Block29, Row1, Column7)	64224.88	65535.00	5409.28	0.01	0.08	2483.00	2610.05	2483.00	547.65	0.02	0.21	100.00	100.00	92.32	63052.00	61741.88	48490264.00	112.51	18679.38	16026.00
29	8	1	6859.00	34345.00	164.95	0	Spot (Block29, Row1, Column8)	6054.91	5727.00	1970.29	0.02	0.33	2403.00	2510.40	2403.00	914.98	0.02	0.36	96.00	75.00	0.00	3324.00	3651.91	4559350.00	3.87	3273.94	3156.00
29	1	2	4696.00	34642.00	209.75	0	Spot (Block29, Row2, Column1)	2889.77	2841.00	331.93	0.01	0.11	2308.00	2444.83	2308.00	555.98	0.03	0.23	47.00	4.00	0.00	533.00	581.77	3629555.00	0.80	2604.15	2555.00
29	2	2	5048.00	34639.00	142.80	0	Spot (Block29, Row2, Column2)	56988.60	65535.00	14405.32	0.06	0.25	2349.00	2581.13	2349.00	925.10	0.04	0.36	100.00	100.00	64.98	63186.00	54639.60	31571912.00	58.81	14012.92	13199.50
29	3	2	5354.00	34642.00	142.65	0	Spot (Block29, Row2, Column3)	5602.08	5517.00	1528.18	0.01	0.27	2340.00	2539.41	2340.00	892.49	0.04	0.35	99.00	81.00	0.00	3177.00	3262.08	3109155.00	3.43	3159.29	3062.50
29	4	2	5658.00	34644.00	201.95	0	Spot (Block29, Row2, Column4)	40999.54	41167.00	20858.46	0.00	0.51	2425.00	2776.44	2425.00	1175.61	0.06	0.42	100.00	100.00	29.42	38742.00	38574.54	47518816.00	32.51	11545.26	11561.00
29	5	2	5961.00	34644.00	172.10	0	Spot (Block29, Row2, Column5)	43607.30	44438.00	16853.88	0.01	0.39	2407.00	2655.21	2407.00	891.51	0.04	0.34	100.00	100.00	18.64	42031.00	41200.30	36019788.00	45.94	10705.86	9826.00
29	6	2	6247.00	34644.00	149.40	0	Spot (Block29, Row2, Column6)	52034.02	65042.50	16257.41	0.10	0.31	2504.00	2756.07	2504.00	894.46	0.04	0.32	100.00	100.00	49.35	62538.50	49530.02	31845052.00	55.09	13165.68	12901.00
29	7	2	6552.00	34649.00	146.05	0	Spot (Block29, Row2, Column7)	34720.61	32986.50	17785.35	0.02	0.51	2499.00	2642.77	2499.00	643.33	0.02	0.24	100.00	100.00	5.50	30487.50	32221.61	20207424.00	49.86	8671.67	8142.00
29	8	2	6877.00	34674.00	164.75	0	Spot (Block29, Row2, Column8)	2871.74	2831.00	374.53	0.01	0.13	2394.00	2527.25	2394.00	1018.33	0.02	0.40	5.00	0.00	0.00	437.00	477.74	2153804.00	0.34	2581.38	2532.00
29	1	3	4755.00	34935.00	156.20	0	Spot (Block29, Row3, Column1)	62821.36	65535.00	7055.18	0.02	0.11	2349.00	2458.02	2349.00	474.80	0.02	0.19	100.00	100.00	82.27	63186.00	60472.36	42153516.00	127.13	17338.35	15823.00
29	2	3	5049.00	34940.00	144.45	0	Spot (Block29, Row3, Column2)	8082.27	8024.00	2658.41	0.00	0.33	2353.00	2569.95	2353.00	849.15	0.04	0.33	100.00	99.00	0.00	5671.00	5729.27	4598813.00	6.49	3656.33	3630.00
29	3	3	5338.00	34934.00	143.90	0	Spot (Block29, Row3, Column3)	46464.05	49127.00	17712.90	0.02	0.38	2372.00	2458.43	2372.00	487.45	0.02	0.20	100.00	100.00	31.92	46755.00	44092.05	26345264.00	90.28	11206.97	10065.00
29	4	3	5654.00	34942.00	154.20	0	Spot (Block29, Row3, Column4)	64059.84	65535.00	5816.81	0.01	0.09	2411.00	2628.68	2411.00	854.50	0.04	0.33	100.00	100.00	91.88	63124.00	61648.84	41831460.00	71.89	20357.60	17543.00
29	5	3	5956.00	34947.00	143.65	0	Spot (Block29, Row3, Column5)	33558.18	31197.00	18844.39	0.03	0.56	2406.00	2589.95	2406.00	695.99	0.03	0.27	100.00	100.00	14.36	28791.00	31152.18	18691936.00	44.50	9227.68	7451.50
29	6	3	6255.00	34944.00	247.95	0	Spot (Block29, Row3, Column6)	59314.86	65535.00	11494.21	0.04	0.19	2571.00	2978.76	2571.00	1196.27	0.06	0.40	100.00	100.00	62.70	62964.00	56743.86	105107048.00	47.09	15835.09	15619.50
29	7	3	6558.00	34949.00	150.85	0	Spot (Block29, Row3, Column7)	53007.62	65535.00	17188.28	0.09	0.32	2505.00	2762.98	2505.00	987.82	0.04	0.36	100.00	100.00	56.55	63030.00	50502.62	33183020.00	50.86	12471.56	11075.00
29	8	3	6852.00	34954.00	172.75	0	Spot (Block29, Row3, Column8)	61517.22	65535.00	10281.71	0.03	0.17	2425.00	2614.14	2425.00	768.22	0.03	0.29	100.00	100.00	83.45	63110.00	59092.22	51305884.00	76.67	16182.64	15513.00
29	1	4	4753.00	35236.00	154.65	0	Spot (Block29, Row4, Column1)	64131.54	65535.00	5315.48	0.01	0.08	2395.00	2635.39	2395.00	822.78	0.04	0.31	100.00	100.00	90.70	63140.00	61736.54	42070672.00	74.74	19123.38	17047.00
29	2	4	5051.00	35241.00	182.55	0	Spot (Block29, Row4, Column2)	31294.11	27826.00	17378.91	0.05	0.56	2403.50	2807.09	2403.50	1124.30	0.07	0.40	100.00	100.00	3.00	25422.50	28890.61	29228740.00	25.34	8431.15	8384.00
29	3	4	5352.00	35241.00	166.15	0	Spot (Block29, Row4, Column3)	64814.06	65535.00	3579.08	0.00	0.06	2448.00	2798.62	2448.00	1125.17	0.06	0.40	100.00	100.00	94.63	63087.00	62366.06	49518444.00	55.12	20348.89	17611.50
29	4	4	5641.00	35245.00	154.05	0	Spot (Block29, Row4, Column4)	5830.48	5736.50	1549.41	0.01	0.27	2405.00	2525.72	2405.00	519.30	0.02	0.21	100.00	99.00	0.00	3331.50	3425.48	3824796.00	6.36	3197.40	3199.50
29	5	4	5936.00	35246.00	144.25	0	Spot (Block29, Row4, Column5)	12183.01	10108.00	7818.79	0.08	0.64	2411.00	2517.16	2411.00	466.90	0.02	0.19	100.00	100.00	0.00	7697.00	9772.01	6859034.00	20.70	4423.03	4207.00
29	6	4	6251.00	35246.00	181.85	0	Spot (Block29, Row4, Column6)	49487.30	54375.00	16463.19	0.04	0.33	2583.00	2821.45	2583.00	882.14	0.04	0.31	100.00	100.00	36.99	51792.00	46904.30	46023532.00	52.90	12772.62	12204.00
29	7	4	6545.00	35249.00	150.45	0	Spot (Block29, Row4, Column7)	46683.94	55366.00	20811.44	0.07	0.45	2548.00	2779.38	2548.00	958.72	0.04	0.34	100.00	100.00	44.23	52818.00	44135.94	28710804.00	45.80	11087.83	9464.00
29	8	4	6850.00	35265.00	149.90	0	Spot (Block29, Row4, Column8)	25570.79	23769.00	13516.82	0.03	0.53	2463.00	2652.59	2463.00	730.79	0.03	0.28	100.00	100.00	0.00	21306.00	23107.79	15623753.00	31.36	7016.34	6423.50
29	1	5	4758.00	35539.00	157.25	0	Spot (Block29, Row5, Column1)	64296.38	65535.00	4919.42	0.01	0.08	2588.00	2876.60	2588.00	995.58	0.05	0.35	100.00	100.00	90.95	62947.00	61708.38	44043440.00	61.69	18843.18	16729.50
29	2	5	5050.00	35541.00	171.75	0	Spot (Block29, Row5, Column2)	61244.34	65535.00	10487.49	0.03	0.17	2628.00	3180.53	2628.00	1437.18	0.08	0.45	100.00	100.00	81.63	62907.00	58616.34	50343364.00	40.40	15533.15	14776.00
29	3	5	5351.00	35540.00	168.40	0	Spot (Block29, Row5, Column3)	54381.27	65535.00	16258.22	0.08	0.30	2597.00	3057.52	2597.00	1362.35	0.07	0.45	100.00	100.00	58.47	62938.00	51784.27	42689688.00	37.67	12440.43	12116.50
29	4	5	5650.00	35543.00	153.90	0	Spot (Block29, Row5, Column4)	57993.51	65535.00	12828.29	0.05	0.22	2494.00	2734.39	2494.00	907.33	0.04	0.33	100.00	100.00	67.85	63041.00	55499.51	37696100.00	60.90	14285.91	13272.00
29	5	5	5952.00	35544.00	166.00	0	Spot (Block29, Row5, Column5)	64612.79	65535.00	4277.22	0.01	0.07	2536.00	2708.36	2536.00	702.13	0.03	0.26	100.00	100.00	93.73	62999.00	62076.79	49493892.00	88.17	19790.92	15623.50
29	6	5	6252.00	35545.00	154.30	0	Spot (Block29, Row5, Column6)	54844.70	65535.00	14457.13	0.08	0.26	2695.00	2964.32	2695.00	1036.35	0.04	0.35	100.00	100.00	55.08	62840.00	52149.70	35649344.00	50.06	13429.80	12000.00
29	7	5	6554.00	35551.00	223.95	0	Spot (Block29, Row5, Column7)	50241.70	62567.50	16991.48	0.10	0.34	2737.00	3102.76	2737.00	1236.38	0.05	0.40	100.00	100.00	49.24	59830.50	47504.70	72348760.00	38.13	15423.53	15327.00
29	8	5	6850.00	35552.00	155.75	0	Spot (Block29, Row5, Column8)	56388.85	65535.00	15474.95	0.07	0.27	2522.00	2751.41	2522.00	887.64	0.04	0.32	100.00	100.00	67.72	63013.00	53866.85	37555292.00	60.43	14710.59	13207.00
29	1	6	4750.00	35838.00	245.95	0	Spot (Block29, Row6, Column1)	55060.09	58600.50	12150.37	0.03	0.22	2718.00	3249.93	2718.00	1399.63	0.08	0.43	100.00	100.00	42.56	55882.50	52342.09	96245784.00	37.02	15737.48	15733.00
29	2	6	5053.00	35839.00	232.20	0	Spot (Block29, Row6, Column2)	44385.36	39409.00	17421.93	0.05	0.39	2661.00	3067.21	2661.00	1270.19	0.06	0.41	100.00	100.00	30.45	36748.00	41724.36	68797808.00	32.53	14219.35	14369.00
29	3	6	5339.00	35840.00	156.75	0	Spot (Block29, Row6, Column3)	64386.56	65535.00	4690.21	0.01	0.07	2555.00	2870.89	2555.00	1149.53	0.05	0.40	100.00	100.00	92.72	62980.00	61831.56	43332560.00	53.51	19869.57	18668.00
29	4	6	5651.00	35840.00	145.15	0	Spot (Block29, Row6, Column4)	25852.06	23422.00	13399.64	0.04	0.52	2491.00	2601.74	2491.00	484.82	0.02	0.19	100.00	100.00	0.00	20931.00	23361.06	14813228.00	47.96	7023.69	6401.00
29	5	6	5950.00	35847.00	165.30	0	Spot (Block29, Row6, Column5)	64648.72	65535.00	4312.52	0.01	0.07	2625.00	2821.71	2625.00	860.03	0.03	0.30	100.00	100.00	93.94	62910.00	62023.72	49068872.00	71.89	19546.78	15748.00
29	6	6	6246.00	35851.00	146.95	0	Spot (Block29, Row6, Column6)	14679.26	12563.00	8358.69	0.07	0.57	2694.00	2907.97	2694.00	873.55	0.03	0.30	100.00	93.00	0.00	9869.00	11985.26	8616728.00	13.48	4944.24	4795.00
29	7	6	6548.00	35848.00	155.00	0	Spot (Block29, Row6, Column7)	61351.22	65535.00	8676.99	0.03	0.14	2719.00	2938.31	2719.00	925.64	0.03	0.32	100.00	100.00	76.67	62816.00	58632.22	40492164.00	63.11	17627.07	16241.50
29	8	6	6852.00	35854.00	157.30	0	Spot (Block29, Row6, Column8)	61126.19	65535.00	9511.70	0.03	0.16	2596.00	2723.77	2596.00	576.25	0.02	0.21	100.00	100.00	76.13	62939.00	58530.19	41749572.00	101.35	17664.70	15241.00
29	1	7	4747.00	36140.00	168.80	0	Spot (Block29, Row7, Column1)	42046.79	40716.50	19715.37	0.01	0.47	2564.00	3076.43	2564.00	1384.18	0.08	0.45	100.00	100.00	26.27	38152.50	39482.79	33133084.00	28.15	10160.71	10078.50
29	2	7	5042.00	36136.00	149.10	0	Spot (Block29, Row7, Column2)	7799.92	6880.50	3498.58	0.05	0.45	2522.00	2868.48	2522.00	1146.94	0.06	0.40	93.00	73.00	0.00	4358.50	5277.92	4757950.00	4.30	3597.71	3545.50
29	3	7	5339.00	36135.00	208.80	0	Spot (Block29, Row7, Column3)	3070.60	3040.00	332.80	0.00	0.11	2412.00	2518.42	2412.00	488.70	0.02	0.19	66.00	18.00	0.00	628.00	658.60	3810617.00	1.13	2671.45	2663.00
29	4	7	5648.00	36145.00	156.35	0	Spot (Block29, Row7, Column4)	5864.62	5302.00	2088.50	0.04	0.36	2430.00	2665.28	2430.00	894.85	0.04	0.34	96.00	71.00	0.00	2872.00	3434.62	3958616.00	3.58	3079.11	3046.00
29	5	7	5949.00	36146.00	194.25	0	Spot (Block29, Row7, Column5)	38829.49	36592.50	20760.28	0.03	0.53	2640.00	3065.05	2640.00	1337.51	0.06	0.44	100.00	100.00	24.86	33952.50	36189.49	41547816.00	26.74	10728.83	10735.00
29	6	7	6247.00	36146.00	226.05	0	Spot (Block29, Row7, Column6)	47517.40	47970.00	17239.73	0.00	0.36	2840.00	3506.66	2840.00	1854.21	0.09	0.53	100.00	100.00	39.24	45130.00	44677.40	69756112.00	23.74	14978.22	14412.50
29	7	7	6531.00	36151.00	160.25	0	Spot (Block29, Row7, Column7)	63880.84	65535.00	6065.98	0.01	0.09	2792.00	3172.67	2792.00	1449.96	0.06	0.46	100.00	100.00	90.99	62743.00	61088.84	45355832.00	41.87	18630.32	15939.00
29	8	7	6848.00	36152.00	185.45	0	Spot (Block29, Row7, Column8)	62114.54	65535.00	7672.49	0.02	0.12	2662.00	2832.80	2662.00	728.61	0.03	0.26	100.00	100.00	75.44	62873.00	59452.54	59941188.00	81.36	18566.81	16224.00
29	1	8	4741.00	36439.00	155.75	0	Spot (Block29, Row8, Column1)	3697.58	3647.00	715.67	0.01	0.19	2512.00	2719.71	2512.00	844.99	0.03	0.31	67.00	14.00	0.00	1135.00	1185.58	2466285.00	1.16	2919.45	2853.00
29	2	8	5046.00	36437.00	144.15	0	Spot (Block29, Row8, Column2)	24867.00	22923.00	12612.56	0.04	0.51	2572.00	2640.12	2572.00	347.96	0.01	0.13	100.00	100.00	0.00	20351.00	22295.00	14024988.00	63.88	7090.81	6628.50
29	3	8	5333.00	36440.00	147.05	0	Spot (Block29, Row8, Column3)	42593.71	46262.00	22091.74	0.04	0.52	2573.00	2688.64	2573.00	550.85	0.02	0.20	100.00	100.00	37.59	43689.00	40020.71	25045232.00	72.44	10109.80	9290.00
29	4	8	5648.00	36446.00	171.55	0	Spot (Block29, Row8, Column4)	62876.48	65535.00	8124.15	0.02	0.13	2596.00	2779.39	2596.00	731.65	0.03	0.26	100.00	100.00	88.40	62939.00	60280.48	51496368.00	82.14	16933.21	15873.00
29	5	8	5928.00	36446.00	167.60	0	Spot (Block29, Row8, Column5)	4951.86	4633.00	1328.20	0.03	0.27	2659.00	2960.84	2659.00	1102.44	0.05	0.37	75.00	46.00	0.00	1974.00	2292.86	3847599.00	1.81	3060.54	3076.00
29	6	8	6249.00	36447.00	241.75	0	Spot (Block29, Row8, Column6)	57380.77	65535.00	13111.50	0.06	0.23	2898.50	3332.84	2898.50	1343.93	0.06	0.40	100.00	100.00	58.82	62636.50	54482.27	96974480.00	40.22	15621.47	14984.00
29	7	8	6545.00	36450.00	147.20	0	Spot (Block29, Row8, Column7)	56663.89	65535.00	13877.13	0.06	0.24	2881.00	3182.94	2881.00	1035.16	0.04	0.33	100.00	100.00	63.05	62654.00	53782.89	33431948.00	51.66	15398.37	14418.00
29	8	8	6830.00	36453.00	159.15	0	Spot (Block29, Row8, Column8)	63980.84	65535.00	5731.53	0.01	0.09	2799.00	3023.02	2799.00	815.64	0.03	0.27	100.00	100.00	90.66	62736.00	61181.84	44531088.00	74.74	19523.01	18355.00
30	1	1	9262.00	34362.00	156.85	0	Spot (Block30, Row1, Column1)	59964.18	65535.00	9642.61	0.04	0.16	2660.00	2802.76	2660.00	685.01	0.02	0.24	100.00	100.00	67.79	62875.00	57304.18	40955904.00	83.45	16406.40	14527.00
30	2	1	9545.00	34365.00	151.40	0	Spot (Block30, Row1, Column2)	9151.24	8375.50	6759.95	0.04	0.74	2638.00	2732.00	2638.00	597.25	0.02	0.22	99.00	95.00	0.48	5737.50	6513.24	5710373.00	10.75	4414.39	3909.00
30	3	1	9862.00	34360.00	158.00	0	Spot (Block30, Row1, Column3)	4298.19	4081.00	1094.45	0.02	0.25	2587.00	2628.87	2587.00	501.22	0.01	0.19	88.00	65.00	0.00	1494.00	1711.19	2965752.00	3.33	3140.25	3061.50
30	4	1	10144.00	34366.00	152.65	0	Spot (Block30, Row1, Column4)	6772.99	6475.00	3296.08	0.02	0.49	2533.00	2607.12	2533.00	685.26	0.01	0.26	99.00	95.00	0.00	3942.00	4239.99	4327939.00	6.08	3712.21	3460.00
30	5	1	10460.00	34370.00	148.85	0	Spot (Block30, Row1, Column5)	6342.08	5761.00	2314.98	0.04	0.37	2582.00	2642.40	2582.00	414.80	0.01	0.16	100.00	90.00	0.00	3179.00	3760.08	3811591.00	8.92	3479.97	3366.50
30	6	1	10751.00	34375.00	148.70	0	Spot (Block30, Row1, Column6)	7839.40	7452.00	2535.48	0.02	0.32	2715.00	2770.03	2715.00	414.12	0.01	0.15	100.00	100.00	0.00	4737.00	5124.40	4719321.00	12.24	4009.12	3967.00
30	7	1	11051.00	34379.00	144.85	0	Spot (Block30, Row1, Column7)	25168.88	24410.00	11797.15	0.01	0.47	2752.00	2830.57	2752.00	494.49	0.01	0.17	100.00	100.00	0.18	21658.00	22416.88	14371431.00	45.17	8127.99	7046.00
30	8	1	11366.00	34372.00	148.30	0	Spot (Block30, Row1, Column8)	7882.88	6084.00	8312.89	0.11	1.05	2738.00	2803.03	2738.00	431.19	0.01	0.15	100.00	99.00	0.83	3346.00	5144.88	4777028.00	11.78	4277.96	3930.00
30	1	2	9244.00	34640.00	231.65	0	Spot (Block30, Row2, Column1)	3384.32	3317.00	509.24	0.01	0.15	2694.00	2805.29	2694.00	600.71	0.02	0.21	52.00	10.00	0.00	623.00	690.32	5238935.00	0.96	3048.00	3019.50
30	2	2	9551.00	34669.00	138.30	0	Spot (Block30, Row2, Column2)	6537.99	6472.50	1203.98	0.00	0.18	2640.00	2706.53	2640.00	564.97	0.01	0.21	100.00	100.00	0.00	3832.50	3897.99	3386677.00	6.78	3878.59	3809.00
30	3	2	9878.00	34664.00	169.50	0	Spot (Block30, Row2, Column3)	3092.07	3056.00	354.82	0.01	0.11	2535.00	2587.95	2535.00	518.80	0.01	0.20	50.00	14.00	0.00	521.00	557.07	2473654.00	0.97	2877.47	2833.50
30	4	2	10161.00	34674.00	187.50	0	Spot (Block30, Row2, Column4)	4656.54	4673.00	977.53	0.00	0.21	2515.00	2572.62	2515.00	305.09	0.01	0.12	100.00	97.00	0.00	2158.00	2141.54	4609978.00	6.83	3222.84	3226.00
30	5	2	10458.00	34671.00	191.60	0	Spot (Block30, Row2, Column5)	9220.81	9032.50	2549.58	0.01	0.28	2535.00	2628.90	2535.00	462.71	0.02	0.18	100.00	100.00	0.00	6497.50	6685.81	9552755.00	14.25	4337.77	4317.00
30	6	2	10748.00	34663.00	171.75	0	Spot (Block30, Row2, Column6)	4358.60	4278.00	1010.47	0.01	0.23	2632.00	2882.55	2632.00	1011.63	0.04	0.35	68.00	37.00	0.00	1646.00	1726.60	3569697.00	1.46	3068.33	3051.00
30	7	2	11054.00	34674.00	169.80	0	Spot (Block30, Row2, Column7)	4142.12	4012.00	806.17	0.01	0.19	2623.00	2722.64	2623.00	477.36	0.02	0.18	96.00	71.00	0.00	1389.00	1519.12	3317841.00	2.97	3082.64	3102.50
30	8	2	11343.00	34673.00	202.15	0	Spot (Block30, Row2, Column8)	3038.43	3016.00	324.62	0.00	0.11	2649.00	2738.17	2649.00	518.28	0.01	0.19	33.00	1.00	0.00	367.00	389.43	3515459.00	0.58	2868.76	2860.00
30	1	3	9257.00	34964.00	145.55	0	Spot (Block30, Row3, Column1)	11875.48	11591.00	4719.16	0.01	0.40	2575.00	2639.95	2575.00	549.83	0.01	0.21	100.00	100.00	0.00	9016.00	9300.48	6887779.00	16.80	4751.68	4574.00
30	2	3	9554.00	34966.00	192.05	0	Spot (Block30, Row3, Column2)	3621.37	3352.00	1175.30	0.03	0.32	2533.00	2655.44	2533.00	581.27	0.02	0.22	68.00	32.00	0.00	819.00	1088.37	3777092.00	1.66	2933.37	2845.00
30	3	3	9841.00	34973.00	139.65	0	Spot (Block30, Row3, Column3)	9220.83	6756.50	8216.03	0.14	0.89	2485.00	2527.74	2485.00	348.20	0.01	0.14	100.00	99.00	0.00	4271.50	6735.83	4868599.00	19.22	4202.74	3621.50
30	4	3	10154.00	34970.00	148.05	0	Spot (Block30, Row3, Column4)	7517.28	7292.50	2275.90	0.01	0.30	2555.00	2597.15	2555.00	294.21	0.01	0.11	100.00	100.00	0.00	4737.50	4962.28	4465262.00	16.72	3860.30	3766.00
30	5	3	10459.00	34965.00	147.50	0	Spot (Block30, Row3, Column5)	5752.68	4919.00	4555.72	0.07	0.79	2626.00	2877.37	2626.00	976.80	0.04	0.34	92.00	60.00	0.00	2293.00	3126.68	3399836.00	2.94	3399.74	3373.00
30	6	3	10753.00	34975.00	227.50	0	Spot (Block30, Row3, Column6)	57205.84	65535.00	13184.69	0.06	0.23	2799.00	3376.06	2799.00	1525.90	0.08	0.45	100.00	100.00	60.19	62736.00	54406.84	85065976.00	35.28	15259.42	14477.50
30	7	3	11078.00	34979.00	166.10	0	Spot (Block30, Row3, Column7)	4708.27	4342.50	1487.94	0.04	0.32	2632.00	2939.67	2632.00	1099.23	0.05	0.37	65.00	40.00	0.00	1710.50	2076.27	3606531.00	1.61	3330.39	3060.00
30	8	3	11353.00	34979.00	176.25	0	Spot (Block30, Row3, Column8)	62465.06	65535.00	8531.74	0.02	0.14	2659.00	2808.09	2659.00	719.46	0.02	0.26	100.00	100.00	85.33	62876.00	59806.06	54095312.00	82.92	17867.63	16524.00
30	1	4	9252.00	35263.00	146.40	0	Spot (Block30, Row4, Column1)	10318.08	10191.00	3849.98	0.01	0.37	2528.00	2668.10	2528.00	706.60	0.02	0.26	100.00	99.00	0.00	7663.00	7790.08	6036077.00	10.83	4303.72	3909.50
30	2	4	9551.00	35270.00	175.10	0	Spot (Block30, Row4, Column2)	28934.12	27294.00	14057.07	0.03	0.49	2518.00	2783.60	2518.00	891.09	0.04	0.32	100.00	100.00	0.47	24776.00	26416.12	24796532.00	29.35	7968.50	7861.00
30	3	4	9853.00	35271.00	146.50	0	Spot (Block30, Row4, Column3)	25500.02	24131.00	11655.43	0.02	0.46	2490.00	2713.57	2490.00	839.73	0.04	0.31	100.00	100.00	0.00	21641.00	23010.02	14866513.00	27.14	7591.54	6877.00
30	4	4	10107.00	35288.00	162.20	0	Spot (Block30, Row4, Column4)	3624.30	3127.50	2621.75	0.06	0.72	2507.00	2607.33	2507.00	472.65	0.02	0.18	64.00	26.00	0.00	620.50	1117.30	2631240.00	2.15	2813.94	2760.00
30	5	4	10441.00	35265.00	167.20	0	Spot (Block30, Row4, Column5)	3800.75	3592.00	961.21	0.02	0.25	2653.00	2717.76	2653.00	438.16	0.01	0.16	85.00	53.00	0.00	939.00	1147.75	2949380.00	2.47	2961.70	2934.00
30	6	4	10754.00	35275.00	199.70	0	Spot (Block30, Row4, Column6)	10535.11	10329.50	2729.30	0.01	0.26	2776.00	3035.04	2776.00	1040.65	0.04	0.34	100.00	99.00	0.00	7553.50	7759.11	11841463.00	7.21	4783.56	4600.00
30	7	4	11049.00	35283.00	154.40	0	Spot (Block30, Row4, Column7)	5284.30	4960.00	1468.59	0.03	0.28	2733.00	2980.83	2733.00	983.83	0.04	0.33	90.00	54.00	0.00	2227.00	2551.30	3461218.00	2.34	3330.65	3348.00
30	8	4	11355.00	35286.00	158.55	0	Spot (Block30, Row4, Column8)	4513.66	4385.50	909.21	0.01	0.20	2702.00	2799.80	2702.00	560.64	0.02	0.20	97.00	70.00	0.00	1683.50	1811.66	3123454.00	3.06	3213.62	3160.00
30	1	5	9255.00	35570.00	144.75	0	Spot (Block30, Row5, Column1)	15738.55	14714.50	6613.87	0.03	0.42	2625.00	2924.27	2625.00	1077.84	0.05	0.37	100.00	100.00	0.00	12089.50	13113.55	9002452.00	11.89	5382.54	4994.50
30	2	5	9550.00	35567.00	173.30	0	Spot (Block30, Row5, Column2)	62608.31	65535.00	8589.09	0.02	0.14	2715.00	3124.64	2715.00	1233.62	0.06	0.39	100.00	100.00	86.34	62820.00	59893.31	52716748.00	48.22	17098.77	16622.50
30	3	5	9851.00	35568.00	163.95	0	Spot (Block30, Row5, Column3)	54427.68	65535.00	15338.61	0.08	0.28	2597.00	2888.72	2597.00	1015.45	0.05	0.35	100.00	100.00	56.18	62938.00	51830.68	40494556.00	50.76	12762.21	12098.00
30	4	5	10151.00	35575.00	153.15	0	Spot (Block30, Row5, Column4)	5346.91	5107.50	1478.44	0.02	0.28	2524.00	2669.57	2524.00	693.56	0.02	0.26	99.00	83.00	0.00	2583.50	2822.91	3443408.00	3.86	3262.15	3247.50
30	5	5	10454.00	35574.00	145.25	0	Spot (Block30, Row5, Column5)	29277.61	27145.00	14602.04	0.03	0.50	2640.00	2700.64	2640.00	422.41	0.01	0.16	100.00	100.00	0.34	24505.00	26637.61	16981012.00	62.92	7623.28	7475.00
30	6	5	10747.00	35570.00	157.55	0	Spot (Block30, Row5, Column6)	5047.46	5052.00	1035.64	0.00	0.21	2827.00	3068.36	2827.00	998.90	0.04	0.33	87.00	56.00	0.00	2225.00	2220.46	3457512.00	1.98	3376.65	3456.50
30	7	5	11052.00	35576.00	214.65	0	Spot (Block30, Row5, Column7)	52341.23	65535.00	15914.06	0.10	0.30	2969.00	3388.48	2969.00	1321.80	0.06	0.39	100.00	100.00	51.37	62566.00	49372.23	68672360.00	37.04	15917.36	15565.00
30	8	5	11360.00	35585.00	149.65	0	Spot (Block30, Row5, Column8)	13215.62	11425.50	7931.97	0.06	0.60	2729.00	2914.04	2729.00	833.28	0.03	0.29	100.00	98.00	0.00	8696.50	10486.62	8035100.00	12.36	5012.74	4248.00
30	1	6	9247.00	35870.00	232.25	0	Spot (Block30, Row6, Column1)	52855.98	60387.00	14455.30	0.06	0.27	2820.00	3466.32	2820.00	1653.66	0.09	0.48	100.00	100.00	47.12	57567.00	50035.98	81768936.00	29.87	15727.79	15561.00
30	2	6	9550.00	35869.00	222.10	0	Spot (Block30, Row6, Column2)	47928.74	49878.50	16914.60	0.02	0.35	2818.00	3310.30	2818.00	1533.38	0.07	0.46	100.00	100.00	36.37	47060.50	45110.74	67867600.00	29.10	14826.73	14658.00
30	3	6	9839.00	35870.00	143.40	0	Spot (Block30, Row6, Column3)	13640.62	12942.00	5627.55	0.02	0.41	2593.00	2870.49	2593.00	1101.36	0.04	0.38	100.00	99.00	0.00	10349.00	11047.62	7666031.00	9.78	5001.59	4600.00
30	4	6	10150.00	35872.00	160.60	0	Spot (Block30, Row6, Column4)	3842.87	3702.50	651.32	0.02	0.17	2554.00	2593.71	2554.00	388.27	0.01	0.15	94.00	79.00	0.00	1148.50	1288.87	2743810.00	3.22	2884.50	2874.50
30	5	6	10449.00	35875.00	141.90	0	Spot (Block30, Row6, Column5)	32691.27	31151.00	15610.07	0.02	0.48	2610.00	2723.78	2610.00	1105.91	0.02	0.41	100.00	100.00	1.63	28541.00	30081.27	18012896.00	27.10	8290.43	7724.50
30	6	6	10768.00	35882.00	190.35	0	Spot (Block30, Row6, Column6)	3564.09	3485.00	591.20	0.01	0.17	2801.00	3088.69	2801.00	1481.35	0.04	0.48	12.00	0.00	0.00	684.00	763.09	3653193.00	0.32	2939.70	2904.50
30	7	6	11052.00	35879.00	150.60	0	Spot (Block30, Row6, Column7)	11285.54	10391.50	5076.39	0.04	0.45	2830.00	3104.62	2830.00	1141.72	0.04	0.37	100.00	92.00	0.00	7561.50	8455.54	7019605.00	7.17	4645.05	4336.00
30	8	6	11360.00	35883.00	147.45	0	Spot (Block30, Row6, Column8)	16641.84	15394.00	8738.23	0.03	0.53	2699.00	2765.79	2699.00	374.28	0.01	0.14	100.00	100.00	0.00	12695.00	13942.84	9868609.00	37.07	5811.35	5185.00
30	1	7	9248.00	36167.00	165.70	0	Spot (Block30, Row7, Column1)	38916.38	36410.00	18526.68	0.03	0.48	2720.00	3164.05	2720.00	1538.12	0.07	0.49	100.00	100.00	15.15	33690.00	36196.38	29537648.00	23.24	9577.53	9334.00
30	2	7	9553.00	36174.00	205.50	0	Spot (Block30, Row7, Column2)	3262.98	3246.50	428.94	0.00	0.13	2693.00	2964.73	2693.00	1072.06	0.04	0.36	13.00	0.00	0.00	553.50	569.98	3922105.00	0.28	2845.82	2803.00
30	3	7	9846.00	36141.00	191.95	0	Spot (Block30, Row7, Column3)	3075.40	2972.50	412.40	0.01	0.13	2560.00	2644.36	2560.00	588.05	0.01	0.22	33.00	5.00	0.00	412.50	515.40	3186117.00	0.73	2737.46	2709.00
30	4	7	10170.00	36185.00	177.30	0	Spot (Block30, Row7, Column4)	3303.32	3264.00	335.81	0.01	0.10	2601.00	2676.20	2601.00	504.46	0.01	0.19	70.00	18.00	0.00	663.00	702.32	2903617.00	1.24	2940.32	2946.00
30	5	7	10454.00	36177.00	182.50	0	Spot (Block30, Row7, Column5)	5535.66	5382.00	1432.95	0.01	0.26	2691.00	2942.92	2691.00	1211.06	0.04	0.41	87.00	55.00	0.00	2691.00	2844.66	5159233.00	2.14	3575.37	3567.00
30	6	7	10750.00	36180.00	213.20	0	Spot (Block30, Row7, Column6)	51457.69	65408.00	16885.72	0.10	0.33	2909.00	3736.42	2909.00	2371.67	0.11	0.63	100.00	100.00	49.81	62499.00	48548.69	66844184.00	20.12	15305.33	14317.00
[truncated: 451,013 more chars]
