# Supplementary material for: An antigen microarray protocol for COVID-19 serological analysis
Source: STAR Protoc. 2021 Aug 26;2(3):100815. doi: 10.1016/j.xpro.2021.100815 (PMC8387221; doi:10.1016/j.xpro.2021.100815)
Supplement: Data S8. Slide_quantifications, related to step quantification and statistical analysis 2.e [file mmc8.zip › RPPA0137_12860A01-D12_IgGgamma_785/Joseph_2021-04-02_11h12m08_5μm_785nmGain000.txt]

ATF	1.0
30	28
"Checksum_ImageFile=8671359337f015cac304236f9d3a1c1f"
"Checksum_ResultFile=9c40f1a49e55b3352ee29546612d3d6f"
"Type=Mapix Results 2"
"DateTime=2021/04/02 11:12:20"
"ConfigFile="
"GalFile=L:\RPPA Service\Platform_Projects\2021-02-09_JPL_CoV-Array-7\64 pad grid.gal"
"PixelSize=5"
"Wavelengths=785"
"ImageFiles=L:\RPPA Service\Platform_Projects\2021-03-24_JPL_CoV-Array-9\RPPA0137_12860A01-D12_IgGgamma_785\Joseph_2021-04-02_11h12m08_5�m_785nmGain000.tif"
"GrinddingParameters=Find mode = Grid + Blocks + Spots | Max. diameter (% Dth) = 200.0 | Min. diameter (% Dth) = 50.0 | Max position offset (% pitch) = 30"
"QuantificationParameter=S/B border width (pixels) = 2.0 | Background diameter (pitch) = 2.0"
"JpegImage=L:\RPPA Service\Platform_Projects\2021-03-24_JPL_CoV-Array-9\RPPA0137_12860A01-D12_IgGgamma_785\Joseph_2021-04-02_11h12m08_5�m_785nmGain000.jpg"
"FeatureType=Circular"
"Barcode="
"BackgroundSubtraction=LocalFeature"
"Normalization=None"
"ImageOrigin=4500, 2400"
"ImageSize=16300.0, 70500.0"
"JpegOrigin=4665, 2815"
"JpegBrightness=47"
"JpegContrast=19"
"JpegBalance=0"
"Creator=Mapix 9.0.0"
"Scanner=ir710IVD IR0H8_IVD 717045"
"Temperature=25.3"
"Comment="
"Velocity=35 l/s"
"LaserPower=20.0"
"PMTGain=0"
"BatchFilename=L:\RPPA Service\InnooScan\Batch methods\CoV_Array image_processing.mbt"
"Block"	"Column"	"Row"	"X"	"Y"	"Dia."	"Flags"	"ID"	"F785 Mean"	"F785 Median"	"F785 SD"	"F785 |log Mean/Median|"	"F785 CV"	"B785"	"B785 Mean"	"B785 Median"	"B785 SD"	"B785 |log Mean/Median|"	"B785 CV"	"% > B785+1SD"	"% > B785+2SD"	"F785 % Sat."	"F785 Median - B785"	"F785 Mean - B785"	"F785 Total Intensity"	"SNR 785"	"ExcludedMean 785"	"ExcludedMedian 785"
1	1	1	4884.00	3011.00	151.55	0	Spot (Block1, Row1, Column1)	1804.03	1784.00	774.07	0.00	0.43	88.00	90.58	88.00	16.65	0.01	0.18	100.00	100.00	0.00	1696.00	1716.03	1138342.00	102.94	500.35	359.00
1	2	1	5173.00	3014.00	162.90	0	Spot (Block1, Row1, Column2)	172.02	181.00	29.03	0.02	0.17	82.00	83.39	82.00	14.42	0.01	0.17	99.00	97.00	0.00	99.00	90.02	126432.00	6.15	109.88	110.00
1	3	1	5482.00	3023.00	151.20	0	Spot (Block1, Row1, Column3)	563.26	484.00	315.28	0.07	0.56	80.00	81.09	80.00	11.00	0.01	0.14	100.00	100.00	0.00	404.00	483.26	353164.00	43.82	168.75	168.00
1	4	1	5780.00	3026.00	167.85	0	Spot (Block1, Row1, Column4)	159.56	164.00	32.96	0.01	0.21	82.00	83.11	82.00	13.19	0.01	0.16	97.00	93.00	0.00	82.00	77.56	124455.00	5.80	100.62	103.00
1	5	1	6081.00	3021.00	151.05	0	Spot (Block1, Row1, Column5)	1499.25	1227.50	1017.30	0.09	0.68	81.00	82.71	81.00	15.34	0.01	0.19	100.00	100.00	0.00	1146.50	1418.25	938533.00	92.34	321.64	264.50
1	6	1	6375.00	3024.00	147.75	0	Spot (Block1, Row1, Column6)	666.92	601.00	320.36	0.05	0.48	81.00	83.37	81.00	17.79	0.01	0.21	100.00	100.00	0.00	520.00	585.92	396817.00	32.81	208.03	180.00
1	7	1	6672.00	3024.00	145.50	0	Spot (Block1, Row1, Column7)	4212.91	3849.00	1979.50	0.04	0.47	81.00	84.49	81.00	20.66	0.02	0.24	100.00	100.00	0.00	3768.00	4131.91	2422426.00	199.80	928.97	776.00
1	8	1	6983.00	3023.00	170.30	0	Spot (Block1, Row1, Column8)	194.40	197.00	40.67	0.01	0.21	78.00	79.14	78.00	15.26	0.01	0.19	100.00	98.00	0.00	119.00	116.40	157270.00	7.55	109.03	108.00
1	1	2	4880.00	3316.00	147.00	-50	Spot (Block1, Row2, Column1)	75.45	76.00	8.38	0.00	0.11	83.00	84.71	83.00	16.11	0.01	0.19	0.00	0.00	0.00	-7.00	-7.55	44590.00	-0.57	78.51	78.00
1	2	2	5179.00	3315.00	128.15	0	Spot (Block1, Row2, Column2)	769.15	726.00	243.57	0.03	0.32	79.00	80.10	79.00	13.32	0.01	0.17	100.00	100.00	0.00	647.00	690.15	333044.00	51.75	241.21	245.50
1	3	2	5480.00	3319.00	147.00	-50	Spot (Block1, Row2, Column3)	80.48	80.00	6.92	0.00	0.09	79.00	80.51	79.00	12.23	0.01	0.15	7.00	0.00	0.00	1.00	1.48	47724.00	-0.00	79.25	79.00
1	4	2	5782.00	3322.00	160.65	0	Spot (Block1, Row2, Column4)	481.55	504.00	146.73	0.02	0.30	81.00	82.45	81.00	13.70	0.01	0.17	100.00	100.00	0.00	423.00	400.55	344788.00	29.13	168.37	165.00
1	5	2	6082.00	3323.00	184.10	0	Spot (Block1, Row2, Column5)	871.93	867.50	247.42	0.00	0.28	81.00	82.71	81.00	15.76	0.01	0.19	100.00	100.00	0.00	786.50	790.93	826592.00	50.07	286.73	249.00
1	6	2	6366.00	3330.00	169.20	0	Spot (Block1, Row2, Column6)	127.80	122.00	23.07	0.02	0.18	81.00	83.87	81.00	16.28	0.02	0.19	93.00	69.00	0.00	41.00	46.80	101474.00	2.70	97.58	98.00
1	7	2	6683.00	3331.00	156.40	0	Spot (Block1, Row2, Column7)	240.46	234.00	59.47	0.01	0.25	82.00	83.39	82.00	17.64	0.01	0.21	100.00	98.00	0.00	152.00	158.46	161351.00	8.91	123.35	115.00
1	8	2	6980.00	3328.00	147.00	-50	Spot (Block1, Row2, Column8)	74.90	75.00	8.59	0.00	0.11	77.00	77.33	77.00	11.40	0.00	0.15	4.00	0.00	0.00	-2.00	-2.10	44041.00	-0.21	73.67	72.00
1	1	3	4884.00	3615.00	149.80	0	Spot (Block1, Row3, Column1)	709.61	637.00	396.36	0.05	0.56	80.00	81.15	80.00	13.15	0.01	0.16	100.00	100.00	0.00	557.00	629.61	433573.00	47.78	204.56	173.50
1	2	3	5260.00	3646.00	115.10	0	Spot (Block1, Row3, Column2)	98.20	99.50	10.27	0.01	0.10	80.00	80.62	80.00	12.28	0.00	0.15	74.00	28.00	0.00	19.50	18.20	33976.00	1.43	89.69	89.00
1	3	3	5472.00	3618.00	167.45	0	Spot (Block1, Row3, Column3)	100.08	99.00	9.35	0.00	0.09	80.00	80.76	80.00	11.50	0.00	0.14	82.00	34.00	0.00	19.00	20.08	77862.00	1.68	87.61	88.00
1	4	3	5778.00	3618.00	155.30	0	Spot (Block1, Row3, Column4)	399.08	393.50	135.04	0.01	0.34	81.00	81.63	81.00	10.54	0.00	0.13	100.00	100.00	0.00	312.50	318.08	264988.00	30.13	157.11	162.00
1	5	3	6078.00	3629.00	129.20	0	Spot (Block1, Row3, Column5)	104.39	103.00	17.51	0.01	0.17	82.00	83.10	82.00	15.74	0.01	0.19	68.00	13.00	0.00	21.00	22.39	46662.00	1.35	91.64	91.50
1	6	3	6378.00	3620.00	192.50	0	Spot (Block1, Row3, Column6)	427.39	395.00	193.73	0.03	0.45	86.00	87.96	86.00	18.45	0.01	0.21	100.00	100.00	0.00	309.00	341.39	447475.00	18.39	179.61	180.00
1	7	3	6686.00	3628.00	147.40	0	Spot (Block1, Row3, Column7)	1054.32	996.00	572.05	0.02	0.54	88.00	88.79	88.00	15.50	0.00	0.17	100.00	100.00	0.00	908.00	966.32	625210.00	62.31	312.73	246.00
1	8	3	6972.00	3642.00	186.75	0	Spot (Block1, Row3, Column8)	124.32	122.00	19.27	0.01	0.15	81.00	81.90	81.00	12.73	0.00	0.16	96.00	82.00	0.00	41.00	43.32	121835.00	3.33	96.82	98.00
1	1	4	4878.00	3913.00	152.00	0	Spot (Block1, Row4, Column1)	426.18	391.00	157.91	0.04	0.37	80.00	79.98	80.00	12.29	0.00	0.15	100.00	100.00	0.00	311.00	346.18	268918.00	28.18	153.79	155.50
1	2	4	5177.00	3922.00	164.50	0	Spot (Block1, Row4, Column2)	214.32	208.00	45.67	0.01	0.21	82.00	82.45	82.00	12.65	0.00	0.15	100.00	98.00	0.00	126.00	132.32	157741.00	10.42	117.98	111.00
1	3	4	5475.00	3923.00	147.40	0	Spot (Block1, Row4, Column3)	1490.45	1399.00	653.31	0.03	0.44	82.00	83.79	82.00	13.35	0.01	0.16	100.00	100.00	0.00	1317.00	1408.45	883835.00	105.38	431.25	325.00
1	4	4	5776.00	3921.00	147.00	-50	Spot (Block1, Row4, Column4)	89.32	90.00	9.29	0.00	0.10	81.00	82.36	81.00	11.07	0.01	0.13	40.00	5.00	0.00	9.00	8.32	52608.00	0.63	87.10	88.00
1	5	4	6042.00	3930.00	120.15	0	Spot (Block1, Row4, Column5)	159.65	119.00	217.74	0.13	1.36	82.00	85.03	82.00	21.26	0.02	0.25	86.00	36.00	0.00	37.00	77.65	60827.00	3.51	106.10	106.00
1	6	4	6379.00	3926.00	186.30	0	Spot (Block1, Row4, Column6)	973.87	956.00	284.39	0.01	0.29	87.00	89.16	87.00	19.52	0.01	0.22	100.00	100.00	0.00	869.00	886.87	952444.00	45.31	303.87	261.50
1	7	4	6675.00	3931.00	152.05	0	Spot (Block1, Row4, Column7)	671.64	555.00	444.94	0.08	0.66	90.00	93.85	90.00	23.46	0.02	0.25	100.00	100.00	0.00	465.00	581.64	427163.00	24.63	193.20	177.00
1	8	4	6969.00	3934.00	163.20	0	Spot (Block1, Row4, Column8)	221.53	213.50	54.55	0.02	0.25	85.00	86.48	85.00	15.35	0.01	0.18	100.00	99.00	0.00	128.50	136.53	164821.00	8.80	127.15	116.00
1	1	5	4880.00	4218.00	153.70	0	Spot (Block1, Row5, Column1)	338.67	315.00	114.28	0.03	0.34	79.00	80.34	79.00	13.45	0.01	0.17	100.00	100.00	0.00	236.00	259.67	218781.00	19.21	140.12	125.00
1	2	5	5175.00	4220.00	166.10	0	Spot (Block1, Row5, Column2)	137.98	133.00	27.43	0.02	0.20	81.00	83.51	81.00	17.04	0.01	0.20	94.00	74.00	0.00	52.00	56.98	105417.00	3.20	99.09	98.00
1	3	5	5479.00	4222.00	153.50	0	Spot (Block1, Row5, Column3)	617.34	558.00	263.83	0.04	0.43	82.00	84.42	82.00	16.06	0.01	0.19	100.00	100.00	0.00	476.00	535.34	397568.00	33.18	199.92	177.00
1	4	5	5770.00	4228.00	153.60	0	Spot (Block1, Row5, Column4)	232.03	213.00	71.69	0.04	0.31	82.00	85.02	82.00	20.85	0.02	0.25	99.00	97.00	0.00	131.00	150.03	149662.00	7.05	124.49	111.00
1	5	5	6078.00	4224.00	145.85	0	Spot (Block1, Row5, Column5)	6649.63	6397.00	3602.78	0.02	0.54	84.00	88.11	84.00	29.42	0.02	0.33	100.00	100.00	0.00	6313.00	6565.63	3850138.00	223.04	1296.92	924.00
1	6	5	6376.00	4217.00	167.65	0	Spot (Block1, Row5, Column6)	136.50	137.00	21.75	0.00	0.16	82.00	86.02	82.00	23.82	0.02	0.28	91.00	62.00	0.00	55.00	54.50	107017.00	2.12	97.55	97.00
1	7	5	6682.00	4225.00	181.30	0	Spot (Block1, Row5, Column7)	1080.19	1014.50	485.64	0.03	0.45	90.00	95.99	90.00	28.89	0.03	0.30	100.00	100.00	0.00	924.50	990.19	993773.00	34.07	310.45	292.00
1	8	5	6978.00	4224.00	146.55	0	Spot (Block1, Row5, Column8)	2505.96	2126.50	1728.24	0.07	0.69	87.00	91.09	87.00	24.04	0.02	0.26	100.00	100.00	0.00	2039.50	2418.96	1458468.00	100.44	507.85	402.00
1	1	6	4878.00	4514.00	195.90	0	Spot (Block1, Row6, Column1)	372.91	314.00	166.75	0.07	0.45	82.00	85.27	82.00	19.49	0.02	0.23	100.00	100.00	0.00	232.00	290.91	404239.00	14.76	162.80	171.00
1	2	6	5173.00	4518.00	186.95	0	Spot (Block1, Row6, Column2)	683.56	690.00	251.26	0.00	0.37	83.00	88.19	83.00	22.73	0.03	0.26	100.00	100.00	0.00	607.00	600.56	673303.00	26.20	214.19	201.00
1	3	6	5471.00	4518.00	145.80	0	Spot (Block1, Row6, Column3)	1940.26	1885.50	1016.69	0.01	0.52	83.00	86.18	83.00	19.11	0.02	0.22	100.00	100.00	0.00	1802.50	1857.26	1125353.00	97.04	458.12	372.00
1	4	6	5771.00	4516.00	158.30	0	Spot (Block1, Row6, Column4)	155.99	162.00	27.09	0.02	0.17	81.00	83.79	81.00	21.30	0.01	0.25	99.00	83.00	0.00	81.00	74.99	107478.00	3.39	105.20	105.00
1	5	6	6072.00	4521.00	144.00	0	Spot (Block1, Row6, Column5)	10909.41	10363.00	5535.61	0.02	0.51	84.00	89.77	84.00	38.26	0.03	0.43	100.00	100.00	0.00	10279.00	10825.41	6098361.00	282.78	2298.77	1642.00
1	6	6	6376.00	4523.00	165.50	0	Spot (Block1, Row6, Column6)	167.02	179.00	31.58	0.03	0.19	84.00	87.87	84.00	35.32	0.02	0.40	87.00	68.00	0.00	95.00	83.02	126765.00	2.24	105.94	103.50
1	7	6	6675.00	4523.00	149.00	0	Spot (Block1, Row6, Column7)	1625.02	1472.00	943.16	0.04	0.58	89.00	93.38	89.00	22.02	0.02	0.24	100.00	100.00	0.00	1383.00	1536.02	984765.00	69.56	432.24	284.00
1	8	6	6981.00	4530.00	150.15	0	Spot (Block1, Row6, Column8)	3144.33	2796.00	1994.84	0.05	0.63	89.00	91.79	89.00	18.64	0.01	0.20	100.00	100.00	0.00	2707.00	3055.33	1933763.00	163.76	662.45	547.00
1	1	7	4879.00	4815.00	173.35	0	Spot (Block1, Row7, Column1)	226.34	212.00	58.74	0.03	0.26	77.00	78.55	77.00	13.79	0.01	0.18	100.00	100.00	0.00	135.00	149.34	190579.00	10.72	119.44	116.00
1	2	7	5140.00	4796.00	178.20	0	Spot (Block1, Row7, Column2)	95.06	95.00	10.46	0.00	0.11	81.00	82.50	81.00	16.82	0.01	0.20	39.00	4.00	0.00	14.00	14.06	84606.00	0.75	85.86	86.00
1	3	7	5471.00	4819.00	147.00	-50	Spot (Block1, Row7, Column3)	80.19	80.00	8.11	0.00	0.10	82.00	82.22	82.00	12.47	0.00	0.15	4.00	0.00	0.00	-2.00	-1.81	47310.00	-0.16	87.78	89.00
1	4	7	5779.00	4826.00	238.00	0	Spot (Block1, Row7, Column4)	88.34	89.00	9.12	0.00	0.10	81.00	81.65	81.00	12.51	0.00	0.15	30.00	0.00	0.00	8.00	7.34	144253.00	0.53	79.23	79.00
1	5	7	6070.00	4823.00	167.60	0	Spot (Block1, Row7, Column5)	372.44	389.00	102.37	0.02	0.27	85.00	90.27	85.00	32.57	0.03	0.36	100.00	100.00	0.00	304.00	287.44	290133.00	8.66	159.52	167.50
1	6	7	6372.00	4821.00	169.65	0	Spot (Block1, Row7, Column6)	1003.15	1005.00	335.94	0.00	0.33	87.00	93.33	87.00	25.70	0.03	0.28	100.00	100.00	0.00	918.00	916.15	805532.00	35.40	296.19	288.00
1	7	7	6662.00	4832.00	145.70	0	Spot (Block1, Row7, Column7)	1378.19	1237.00	602.26	0.05	0.44	88.00	91.93	88.00	21.31	0.02	0.23	100.00	100.00	0.00	1149.00	1290.19	793835.00	60.37	402.10	352.50
1	8	7	6972.00	4822.00	184.15	0	Spot (Block1, Row7, Column8)	1541.38	1493.50	386.10	0.01	0.25	89.00	93.96	89.00	25.22	0.02	0.27	100.00	100.00	0.00	1404.50	1452.38	1458146.00	57.39	493.84	418.00
1	1	8	4862.00	5101.00	209.50	0	Spot (Block1, Row8, Column1)	81.00	81.00	8.71	0.00	0.11	75.00	75.21	75.00	9.36	0.00	0.12	30.00	9.00	0.00	6.00	6.00	101406.00	0.62	73.35	74.00
1	2	8	5173.00	5111.00	166.65	0	Spot (Block1, Row8, Column2)	172.47	182.00	34.82	0.02	0.20	76.00	75.91	76.00	11.04	0.00	0.15	100.00	99.00	0.00	106.00	96.47	132459.00	8.75	103.48	103.00
1	3	8	5467.00	5118.00	151.30	0	Spot (Block1, Row8, Column3)	643.17	517.00	398.41	0.09	0.62	78.00	79.03	78.00	12.84	0.01	0.16	100.00	100.00	0.00	439.00	565.17	403911.00	43.95	177.42	171.00
1	4	8	5767.00	5118.00	162.20	0	Spot (Block1, Row8, Column4)	216.01	206.00	50.62	0.02	0.23	79.00	79.77	79.00	11.48	0.00	0.14	100.00	99.00	0.00	127.00	137.01	157040.00	11.87	113.44	106.00
1	5	8	6069.00	5123.00	147.00	-50	Spot (Block1, Row8, Column5)	106.84	92.00	115.72	0.06	1.08	82.00	84.70	82.00	16.66	0.01	0.20	21.00	3.00	0.00	10.00	24.84	62824.00	1.33	85.87	85.00
1	6	8	6372.00	5129.00	175.35	0	Spot (Block1, Row8, Column6)	809.71	617.50	498.22	0.12	0.62	83.00	88.57	83.00	23.75	0.03	0.27	100.00	100.00	0.00	534.50	726.71	689869.00	30.36	228.39	216.50
1	7	8	6672.00	5130.00	153.55	0	Spot (Block1, Row8, Column7)	311.15	303.00	85.32	0.01	0.27	85.00	89.26	85.00	21.77	0.02	0.24	100.00	100.00	0.00	218.00	226.15	201004.00	10.19	143.43	131.00
1	8	8	6963.00	5128.00	144.90	0	Spot (Block1, Row8, Column8)	4502.67	4219.00	2067.83	0.03	0.46	87.00	91.43	87.00	24.57	0.02	0.27	100.00	100.00	0.00	4132.00	4415.67	2571026.00	179.56	1012.42	743.00
2	1	1	9386.00	3040.00	156.00	0	Spot (Block2, Row1, Column1)	1805.26	1678.00	753.96	0.03	0.42	82.00	84.82	82.00	17.15	0.01	0.20	100.00	100.00	0.00	1596.00	1723.26	1207716.00	100.32	441.58	370.00
2	2	1	9671.00	3023.00	226.55	0	Spot (Block2, Row1, Column2)	85.61	85.00	9.81	0.00	0.11	80.00	80.32	80.00	14.45	0.00	0.18	18.00	0.00	0.00	5.00	5.61	126024.00	0.37	78.45	78.00
2	3	1	9982.00	3046.00	147.00	-50	Spot (Block2, Row1, Column3)	89.67	89.00	11.51	0.00	0.13	79.00	78.93	79.00	10.71	0.00	0.14	48.00	20.00	0.00	10.00	10.67	53263.00	1.00	88.99	88.00
2	4	1	10282.00	3048.00	147.00	-50	Spot (Block2, Row1, Column4)	79.10	78.00	11.39	0.01	0.14	79.00	78.99	79.00	11.16	0.00	0.14	16.00	4.00	0.00	-1.00	0.10	46825.00	0.01	85.33	84.00
2	5	1	10571.00	3049.00	188.95	0	Spot (Block2, Row1, Column5)	131.94	125.00	26.97	0.02	0.20	80.00	79.82	80.00	12.01	0.00	0.15	97.00	85.00	0.00	45.00	51.94	132868.00	4.34	93.65	94.00
2	6	1	10897.00	3027.00	276.40	0	Spot (Block2, Row1, Column6)	89.30	89.00	14.57	0.00	0.16	80.00	80.25	80.00	11.31	0.00	0.14	43.00	17.00	0.00	9.00	9.30	199667.00	0.80	78.84	80.00
2	7	1	11171.00	3066.00	182.70	0	Spot (Block2, Row1, Column7)	132.56	125.00	28.40	0.03	0.21	78.00	77.76	78.00	10.42	0.00	0.13	98.00	91.00	0.00	47.00	54.56	124337.00	5.26	90.51	90.00
2	8	1	11495.00	3063.00	216.15	0	Spot (Block2, Row1, Column8)	93.92	93.00	11.37	0.00	0.12	77.00	76.91	77.00	10.47	0.00	0.14	69.00	36.00	0.00	16.00	16.92	125292.00	1.62	83.04	84.00
2	1	2	9380.00	3343.00	147.00	-50	Spot (Block2, Row2, Column1)	82.35	80.50	11.06	0.01	0.13	78.00	79.62	78.00	13.28	0.01	0.17	19.00	4.00	0.00	2.50	4.35	48422.00	0.21	84.09	83.00
2	2	2	9681.00	3323.00	146.45	0	Spot (Block2, Row2, Column2)	103.71	102.00	10.77	0.01	0.10	77.00	77.20	77.00	10.95	0.00	0.14	94.00	65.00	0.00	25.00	26.71	60565.00	2.42	88.51	89.00
2	3	2	9973.00	3363.00	161.35	0	Spot (Block2, Row2, Column3)	87.69	88.00	8.50	0.00	0.10	77.00	77.07	77.00	10.89	0.00	0.14	51.00	10.00	0.00	11.00	10.69	63136.00	0.98	83.77	84.00
2	4	2	10252.00	3399.00	181.30	0	Spot (Block2, Row2, Column4)	84.68	85.00	10.53	0.00	0.12	78.00	78.12	78.00	11.77	0.00	0.15	31.00	5.00	0.00	7.00	6.68	78074.00	0.56	81.17	80.00
2	5	2	10588.00	3352.00	176.15	0	Spot (Block2, Row2, Column5)	578.74	525.00	188.82	0.04	0.33	82.00	84.25	82.00	17.53	0.01	0.21	100.00	100.00	0.00	443.00	496.74	501765.00	28.20	219.15	185.00
2	6	2	10880.00	3352.00	147.00	-50	Spot (Block2, Row2, Column6)	103.35	104.00	11.94	0.00	0.12	83.00	91.00	83.00	37.33	0.04	0.41	6.00	0.00	0.00	21.00	20.35	60767.00	0.33	97.57	99.00
2	7	2	11180.00	3353.00	147.00	-50	Spot (Block2, Row2, Column7)	83.23	83.00	10.27	0.00	0.12	79.00	80.28	79.00	13.95	0.01	0.17	20.00	0.00	0.00	4.00	4.23	49020.00	0.21	80.66	81.00
2	8	2	11480.00	3355.00	147.00	-50	Spot (Block2, Row2, Column8)	76.78	78.00	10.53	0.01	0.14	79.00	78.62	79.00	13.24	0.00	0.17	4.00	0.00	0.00	-1.00	-2.22	45221.00	-0.14	75.37	77.00
2	1	3	9390.00	3642.00	178.90	0	Spot (Block2, Row3, Column1)	135.14	127.00	28.34	0.03	0.21	81.00	81.74	81.00	11.39	0.00	0.14	96.00	88.00	0.00	46.00	54.14	121224.00	4.69	97.31	98.00
2	2	3	9682.00	3663.00	120.65	0	Spot (Block2, Row3, Column2)	103.80	104.00	9.15	0.00	0.09	81.00	82.48	81.00	15.54	0.01	0.19	76.00	18.00	0.00	23.00	22.80	39964.00	1.37	95.10	95.00
2	3	3	9970.00	3646.00	154.95	0	Spot (Block2, Row3, Column3)	259.92	259.00	77.40	0.00	0.30	77.00	77.56	77.00	10.96	0.00	0.14	100.00	100.00	0.00	182.00	182.92	171290.00	16.65	124.23	111.00
2	4	3	10258.00	3649.00	217.15	0	Spot (Block2, Row3, Column4)	87.65	89.00	10.49	0.01	0.12	75.00	76.14	75.00	11.10	0.01	0.15	57.00	17.00	0.00	14.00	12.65	117983.00	1.04	77.28	77.50
2	5	3	10578.00	3652.00	144.50	0	Spot (Block2, Row3, Column5)	199.92	189.50	97.05	0.02	0.49	79.00	86.34	79.00	36.71	0.04	0.43	97.00	86.00	0.00	110.50	120.92	112756.00	3.09	126.13	114.50
2	6	3	10882.00	3647.00	201.20	0	Spot (Block2, Row3, Column6)	2778.08	2413.00	1636.41	0.06	0.59	89.00	100.63	89.00	48.30	0.05	0.48	100.00	100.00	0.00	2324.00	2689.08	3205901.00	55.43	667.21	682.50
2	7	3	11176.00	3658.00	187.20	0	Spot (Block2, Row3, Column7)	92.61	93.00	9.28	0.00	0.10	81.00	86.72	81.00	33.90	0.03	0.39	0.00	0.00	0.00	12.00	11.61	91685.00	0.17	82.68	82.00
2	8	3	11481.00	3660.00	155.55	0	Spot (Block2, Row3, Column8)	553.24	532.00	202.95	0.02	0.37	78.00	78.20	78.00	12.40	0.00	0.16	100.00	100.00	0.00	454.00	475.24	369563.00	38.31	201.36	177.50
2	1	4	9376.00	3943.00	147.00	-50	Spot (Block2, Row4, Column1)	87.50	87.00	9.92	0.00	0.11	79.00	81.30	79.00	15.60	0.01	0.19	23.00	2.00	0.00	8.00	8.50	51889.00	0.40	85.62	85.00
2	2	4	9678.00	3943.00	168.80	0	Spot (Block2, Row4, Column2)	668.73	614.00	278.69	0.04	0.42	82.00	85.16	82.00	19.59	0.02	0.23	100.00	100.00	0.00	532.00	586.73	531637.00	29.79	216.48	209.00
2	3	4	9972.00	3949.00	167.50	0	Spot (Block2, Row4, Column3)	196.03	198.00	43.11	0.00	0.22	80.00	83.60	80.00	22.21	0.02	0.27	99.00	93.00	0.00	118.00	116.03	152905.00	5.06	109.53	108.50
2	4	4	10276.00	3948.00	147.00	-50	Spot (Block2, Row4, Column4)	76.05	77.00	11.02	0.01	0.14	75.50	76.19	75.50	10.40	0.00	0.14	19.00	1.00	0.00	1.50	0.55	44868.00	-0.01	80.70	81.00
2	5	4	10554.00	3953.00	260.10	0	Spot (Block2, Row4, Column5)	92.26	92.00	14.75	0.00	0.16	76.00	77.51	76.00	12.93	0.01	0.17	58.00	29.00	0.00	16.00	16.26	181190.00	1.14	77.49	77.00
2	6	4	10882.00	3953.00	185.20	0	Spot (Block2, Row4, Column6)	577.92	571.00	185.90	0.01	0.32	81.00	87.44	81.00	32.80	0.03	0.38	100.00	100.00	0.00	490.00	496.92	557697.00	14.95	206.27	179.00
2	7	4	11166.00	3934.00	161.15	0	Spot (Block2, Row4, Column7)	107.32	107.00	12.26	0.00	0.11	82.00	89.86	82.00	35.81	0.04	0.40	17.00	0.00	0.00	25.00	25.32	76949.00	0.49	93.45	94.00
2	8	4	11444.00	3956.00	116.45	0	Spot (Block2, Row4, Column8)	104.49	106.00	13.91	0.01	0.13	78.00	80.51	78.00	21.94	0.01	0.27	66.00	9.00	0.00	28.00	26.49	37302.00	1.09	88.24	89.00
2	1	5	9353.00	4207.00	137.45	0	Spot (Block2, Row5, Column1)	98.66	99.00	10.09	0.00	0.10	81.00	87.88	81.00	33.86	0.04	0.39	6.00	0.00	0.00	18.00	17.66	50512.00	0.32	87.18	86.00
2	2	5	9673.00	4242.00	158.90	0	Spot (Block2, Row5, Column2)	612.94	590.00	227.29	0.02	0.37	85.00	93.68	85.00	32.34	0.04	0.35	100.00	100.00	0.00	505.00	527.94	427832.00	16.06	193.33	185.00
2	3	5	9977.00	4246.00	156.25	0	Spot (Block2, Row5, Column3)	2260.36	2092.50	1127.65	0.03	0.50	80.00	86.29	80.00	26.63	0.03	0.31	100.00	100.00	0.00	2012.50	2180.36	1514443.00	81.63	461.99	386.00
2	4	5	10275.00	4248.00	147.00	-50	Spot (Block2, Row5, Column4)	83.91	83.00	11.06	0.00	0.13	76.00	79.45	76.00	19.00	0.02	0.24	15.00	0.00	0.00	7.00	7.91	49422.00	0.23	80.03	78.00
2	5	5	10583.00	4252.00	146.00	0	Spot (Block2, Row5, Column5)	522.85	508.00	194.47	0.01	0.37	78.00	79.16	78.00	13.00	0.01	0.16	100.00	100.00	0.00	430.00	444.85	304823.00	34.13	194.14	166.50
2	6	5	10875.00	4252.00	147.00	-50	Spot (Block2, Row5, Column6)	87.06	89.00	11.56	0.01	0.13	80.00	85.23	80.00	33.38	0.03	0.39	0.00	0.00	0.00	9.00	7.06	51102.00	0.05	80.99	82.00
2	7	5	11185.00	4250.00	192.05	0	Spot (Block2, Row5, Column7)	2346.80	2237.00	1289.86	0.02	0.55	82.00	93.49	82.00	45.26	0.06	0.48	100.00	100.00	0.00	2155.00	2264.80	2447709.00	49.79	527.63	516.00
2	8	5	11483.00	4256.00	182.25	0	Spot (Block2, Row5, Column8)	105.41	106.00	13.58	0.00	0.13	78.00	82.21	78.00	29.74	0.02	0.36	44.00	0.00	0.00	28.00	27.41	98139.00	0.78	84.69	86.00
2	1	6	9380.00	4544.00	198.85	0	Spot (Block2, Row6, Column1)	2521.22	2170.00	1440.29	0.07	0.57	86.00	101.85	86.00	48.64	0.07	0.48	100.00	100.00	0.00	2084.00	2435.22	2821250.00	49.74	644.16	683.00
2	2	6	9678.00	4545.00	193.45	0	Spot (Block2, Row6, Column2)	1533.69	1508.00	672.56	0.01	0.44	85.00	99.68	85.00	44.39	0.07	0.45	100.00	100.00	0.00	1423.00	1448.69	1624183.00	32.30	405.80	399.00
2	3	6	9980.00	4540.00	175.50	0	Spot (Block2, Row6, Column3)	110.57	110.00	14.01	0.00	0.13	79.00	85.36	79.00	30.93	0.03	0.36	52.00	3.00	0.00	31.00	31.57	95199.00	0.81	91.40	91.00
2	4	6	10292.00	4553.00	185.90	0	Spot (Block2, Row6, Column4)	92.44	92.00	10.22	0.00	0.11	77.00	77.94	77.00	12.18	0.01	0.16	60.00	19.00	0.00	15.00	15.44	90221.00	1.19	81.68	81.00
2	5	6	10580.00	4544.00	147.85	0	Spot (Block2, Row6, Column5)	395.09	364.00	162.78	0.04	0.41	80.00	81.63	80.00	14.31	0.01	0.18	100.00	100.00	0.00	284.00	315.09	235081.00	21.90	152.03	139.00
2	6	6	10880.00	4547.00	222.75	0	Spot (Block2, Row6, Column6)	90.71	91.00	13.36	0.00	0.15	81.00	86.84	81.00	35.01	0.03	0.40	2.00	0.00	0.00	10.00	9.71	129086.00	0.11	82.45	84.00
2	7	6	11185.00	4544.00	198.00	0	Spot (Block2, Row6, Column7)	108.14	106.00	16.76	0.01	0.15	81.00	85.97	81.00	31.99	0.03	0.37	32.00	4.00	0.00	25.00	27.14	119493.00	0.69	86.93	87.00
2	8	6	11480.00	4560.00	187.90	0	Spot (Block2, Row6, Column8)	120.18	116.00	20.12	0.02	0.17	80.00	80.88	80.00	13.63	0.00	0.17	96.00	72.00	0.00	36.00	40.18	118617.00	2.88	95.10	95.00
2	1	7	9371.00	4841.00	160.45	0	Spot (Block2, Row7, Column1)	967.23	918.00	424.14	0.02	0.44	80.00	86.78	80.00	31.82	0.04	0.37	100.00	100.00	0.00	838.00	887.23	688669.00	27.67	252.09	238.00
2	2	7	9706.00	4827.00	167.75	0	Spot (Block2, Row7, Column2)	85.09	85.00	8.70	0.00	0.10	78.00	82.58	78.00	27.28	0.02	0.33	0.00	0.00	0.00	7.00	7.09	66708.00	0.09	78.99	78.00
2	3	7	9992.00	4883.00	225.30	0	Spot (Block2, Row7, Column3)	85.01	85.00	9.38	0.00	0.11	75.00	75.18	75.00	10.51	0.00	0.14	49.00	12.00	0.00	10.00	10.01	123429.00	0.94	73.43	73.00
2	4	7	10271.00	4848.00	147.00	-50	Spot (Block2, Row7, Column4)	83.92	83.00	14.71	0.00	0.18	77.00	78.15	77.00	14.00	0.01	0.18	28.00	11.00	0.00	6.00	6.92	49510.00	0.41	85.39	81.50
2	5	7	10557.00	4849.00	190.20	0	Spot (Block2, Row7, Column5)	90.88	91.00	9.97	0.00	0.11	81.00	86.99	81.00	31.48	0.03	0.36	1.00	0.00	0.00	10.00	9.88	92694.00	0.12	82.39	81.00
2	6	7	10874.00	4849.00	174.90	0	Spot (Block2, Row7, Column6)	1995.09	1965.00	839.30	0.01	0.42	89.00	108.14	89.00	60.36	0.08	0.56	100.00	100.00	0.00	1876.00	1906.09	1709792.00	31.26	438.87	414.00
2	7	7	11166.00	4866.00	170.40	0	Spot (Block2, Row7, Column7)	107.15	109.00	16.57	0.01	0.15	84.00	90.38	84.00	32.99	0.03	0.37	30.00	0.00	0.00	25.00	23.15	86682.00	0.51	89.20	89.00
2	8	7	11477.00	4856.00	185.80	0	Spot (Block2, Row7, Column8)	784.19	768.00	216.15	0.01	0.28	84.00	89.08	84.00	27.39	0.03	0.31	100.00	100.00	0.00	684.00	700.19	759096.00	25.38	260.88	252.00
2	1	8	9324.00	5179.00	131.25	0	Spot (Block2, Row8, Column1)	91.68	91.00	12.42	0.00	0.14	76.00	76.38	76.00	14.53	0.00	0.19	51.00	15.00	0.00	15.00	15.68	42448.00	1.05	81.94	83.00
2	2	8	9685.00	5122.00	149.85	0	Spot (Block2, Row8, Column2)	88.23	87.00	9.15	0.01	0.10	75.00	74.40	75.00	10.76	0.00	0.14	57.00	18.00	0.00	12.00	13.23	54262.00	1.29	82.84	83.00
2	3	8	9963.00	5134.00	163.55	0	Spot (Block2, Row8, Column3)	88.97	89.00	10.42	0.00	0.12	76.00	76.34	76.00	13.96	0.00	0.18	49.00	5.00	0.00	13.00	12.97	66192.00	0.90	81.80	82.00
2	4	8	10275.00	5149.00	150.25	0	Spot (Block2, Row8, Column4)	1633.39	1492.00	761.28	0.04	0.47	78.00	79.40	78.00	16.25	0.01	0.20	100.00	100.00	0.00	1414.00	1555.39	1001270.00	95.61	403.36	296.00
2	5	8	10569.00	5150.00	147.00	-50	Spot (Block2, Row8, Column5)	80.53	79.00	12.18	0.01	0.15	77.50	86.39	77.50	46.46	0.05	0.54	0.00	0.00	0.00	1.50	3.03	47756.00	-0.13	82.89	82.50
2	6	8	10875.00	5153.00	193.70	0	Spot (Block2, Row8, Column6)	3959.81	3130.00	2697.19	0.10	0.68	83.00	104.08	83.00	67.06	0.10	0.64	100.00	100.00	0.00	3047.00	3876.81	4213234.00	57.50	787.83	783.00
2	7	8	11170.00	5153.00	147.00	-50	Spot (Block2, Row8, Column7)	82.97	83.00	11.75	0.00	0.14	80.00	90.42	80.00	47.68	0.05	0.53	0.00	0.00	0.00	3.00	2.97	48869.00	-0.16	79.01	79.00
2	8	8	11463.00	5151.00	147.50	0	Spot (Block2, Row8, Column8)	4664.51	4470.50	2317.85	0.02	0.50	81.00	87.21	81.00	31.08	0.03	0.36	100.00	100.00	0.00	4389.50	4583.51	2770721.00	147.28	1002.13	740.00
3	1	1	13886.00	3067.00	155.75	0	Spot (Block3, Row1, Column1)	1549.25	1486.00	701.18	0.02	0.45	63.00	63.73	63.00	15.67	0.00	0.25	100.00	100.00	0.00	1423.00	1486.25	1034902.00	94.81	365.10	268.00
3	2	1	14189.00	3062.00	147.00	-50	Spot (Block3, Row1, Column2)	60.05	60.50	7.99	0.00	0.13	59.00	58.88	59.00	12.95	0.00	0.22	7.00	0.00	0.00	1.50	1.05	35312.00	0.09	55.06	54.00
3	3	1	14489.00	3064.00	147.00	-50	Spot (Block3, Row1, Column3)	56.77	56.00	7.45	0.01	0.13	56.00	55.57	56.00	10.09	0.00	0.18	11.00	0.00	0.00	0.00	0.77	33438.00	0.12	56.22	55.50
3	4	1	14789.00	3066.00	147.00	-50	Spot (Block3, Row1, Column4)	65.35	65.00	8.48	0.00	0.13	57.00	56.20	57.00	11.61	0.01	0.21	37.00	2.00	0.00	8.00	8.35	38491.00	0.79	61.97	62.00
3	5	1	15112.00	3068.00	231.10	0	Spot (Block3, Row1, Column5)	60.19	61.00	10.12	0.01	0.17	54.00	53.53	54.00	12.09	0.00	0.23	28.00	1.00	0.00	7.00	6.19	92450.00	0.55	54.16	55.00
3	6	1	15389.00	3069.00	147.00	-50	Spot (Block3, Row1, Column6)	62.31	63.00	10.20	0.00	0.16	55.00	55.17	55.00	12.76	0.00	0.23	34.00	2.00	0.00	8.00	7.31	36949.00	0.56	66.15	66.00
3	7	1	15689.00	3071.00	147.00	-50	Spot (Block3, Row1, Column7)	63.75	65.00	6.96	0.01	0.11	55.00	54.95	55.00	11.84	0.00	0.22	36.00	0.00	0.00	10.00	8.75	37547.00	0.74	57.90	59.00
3	8	1	15989.00	3073.00	147.00	-50	Spot (Block3, Row1, Column8)	60.19	60.00	11.76	0.00	0.20	55.00	54.67	55.00	11.57	0.00	0.21	34.00	6.00	0.00	5.00	5.19	35453.00	0.48	57.47	60.00
3	1	2	13887.00	3360.00	147.00	-50	Spot (Block3, Row2, Column1)	54.74	56.00	9.19	0.01	0.17	57.00	56.52	57.00	13.60	0.00	0.24	2.00	0.00	0.00	-1.00	-2.26	32239.00	-0.13	53.54	54.00
3	2	2	14187.00	3362.00	147.00	-50	Spot (Block3, Row2, Column2)	55.42	56.00	8.24	0.00	0.15	57.00	55.69	57.00	10.30	0.01	0.18	6.00	0.00	0.00	-1.00	-1.58	33030.00	-0.03	56.66	59.00
3	3	2	14487.00	3364.00	147.00	-50	Spot (Block3, Row2, Column3)	56.31	55.00	12.09	0.01	0.21	54.00	53.20	54.00	10.70	0.01	0.20	27.00	7.00	0.00	1.00	2.31	33112.00	0.29	56.07	57.00
3	4	2	14787.00	3366.00	147.00	-50	Spot (Block3, Row2, Column4)	56.36	58.00	10.66	0.01	0.19	51.00	51.00	51.00	11.67	0.00	0.23	33.00	3.00	0.00	7.00	5.36	33253.00	0.46	55.45	57.50
3	5	2	15102.00	3337.00	204.00	0	Spot (Block3, Row2, Column5)	62.99	64.00	10.19	0.01	0.16	52.00	52.00	52.00	11.57	0.00	0.22	52.00	10.00	0.00	12.00	10.99	74078.00	0.95	55.44	56.00
3	6	2	15387.00	3369.00	147.00	-50	Spot (Block3, Row2, Column6)	45.58	44.00	8.80	0.02	0.19	54.00	54.24	54.00	11.55	0.00	0.21	1.00	0.00	0.00	-10.00	-8.42	26708.00	-0.75	49.91	50.00
3	7	2	15687.00	3371.00	147.00	-50	Spot (Block3, Row2, Column7)	49.23	49.00	7.62	0.00	0.15	56.00	55.67	56.00	11.31	0.00	0.20	0.00	0.00	0.00	-7.00	-6.77	29245.00	-0.57	50.91	53.00
3	8	2	15987.00	3373.00	147.00	-50	Spot (Block3, Row2, Column8)	51.91	54.00	12.06	0.02	0.23	54.00	53.81	54.00	9.98	0.00	0.19	19.00	0.00	0.00	0.00	-2.09	30833.00	-0.19	51.33	53.00
3	1	3	13885.00	3660.00	147.00	-50	Spot (Block3, Row3, Column1)	49.79	50.00	9.63	0.00	0.19	54.00	52.90	54.00	11.19	0.01	0.21	5.00	0.00	0.00	-4.00	-4.21	29425.00	-0.28	53.26	52.00
3	2	3	14186.00	3662.00	147.00	-50	Spot (Block3, Row3, Column2)	55.52	56.00	8.66	0.00	0.16	54.00	53.08	54.00	10.56	0.01	0.20	17.00	0.00	0.00	2.00	1.52	32813.00	0.23	56.92	57.00
3	3	3	14486.00	3664.00	147.00	-50	Spot (Block3, Row3, Column3)	60.18	62.00	10.95	0.01	0.18	51.00	50.97	51.00	10.82	0.00	0.21	50.00	11.00	0.00	11.00	9.18	35568.00	0.85	56.04	59.00
3	4	3	14786.00	3666.00	147.00	-50	Spot (Block3, Row3, Column4)	59.70	62.00	11.77	0.02	0.20	49.00	49.72	49.00	11.46	0.01	0.23	57.00	12.00	0.00	13.00	10.70	35042.00	0.87	53.99	53.00
3	5	3	15086.00	3667.00	147.00	-50	Spot (Block3, Row3, Column5)	56.12	58.00	11.75	0.01	0.21	52.00	52.48	52.00	11.75	0.00	0.22	31.00	2.00	0.00	6.00	4.12	33167.00	0.31	54.52	53.00
3	6	3	15375.00	3654.00	191.10	0	Spot (Block3, Row3, Column6)	72.32	72.00	12.90	0.00	0.18	55.00	54.61	55.00	11.18	0.00	0.20	66.00	35.00	0.00	17.00	17.32	74415.00	1.58	61.91	60.00
3	7	3	15686.00	3671.00	147.00	-50	Spot (Block3, Row3, Column7)	50.98	53.00	10.57	0.02	0.21	57.00	56.14	57.00	10.87	0.01	0.19	4.00	0.00	0.00	-4.00	-6.02	29925.00	-0.47	44.84	41.50
3	8	3	15987.00	3687.00	185.25	0	Spot (Block3, Row3, Column8)	78.72	77.00	11.13	0.01	0.14	57.00	56.42	57.00	10.94	0.00	0.19	86.00	43.00	0.00	20.00	21.72	75567.00	2.04	64.07	65.50
3	1	4	13884.00	3960.00	147.00	-50	Spot (Block3, Row4, Column1)	55.69	57.00	11.69	0.01	0.21	52.00	51.60	52.00	10.67	0.00	0.21	35.00	3.00	0.00	5.00	3.69	32859.00	0.38	56.28	57.00
3	2	4	14184.00	3962.00	147.00	-50	Spot (Block3, Row4, Column2)	53.60	51.00	11.71	0.02	0.22	52.00	52.05	52.00	10.20	0.00	0.20	23.00	7.00	0.00	-1.00	1.60	31624.00	0.15	50.72	52.00
3	3	4	14484.00	3964.00	147.00	-50	Spot (Block3, Row4, Column3)	52.49	54.00	11.37	0.01	0.22	52.00	51.91	52.00	10.35	0.00	0.20	22.00	1.00	0.00	2.00	0.49	30917.00	0.06	57.69	60.00
3	4	4	14784.00	3966.00	147.00	-50	Spot (Block3, Row4, Column4)	50.19	48.00	9.08	0.02	0.18	51.00	51.50	51.00	15.30	0.00	0.30	4.00	0.00	0.00	-3.00	-0.81	29512.00	-0.09	55.55	56.00
3	5	4	15084.00	3967.00	147.00	-50	Spot (Block3, Row4, Column5)	47.85	49.00	7.69	0.01	0.16	53.00	53.28	53.00	15.55	0.00	0.29	0.00	0.00	0.00	-4.00	-5.15	28134.00	-0.35	49.01	50.00
3	6	4	15384.00	3969.00	147.00	-50	Spot (Block3, Row4, Column6)	56.37	56.00	10.56	0.00	0.19	56.00	54.35	56.00	11.29	0.01	0.21	14.00	2.00	0.00	0.00	0.37	33199.00	0.18	58.15	58.00
3	7	4	15684.00	3971.00	147.00	-50	Spot (Block3, Row4, Column7)	47.66	49.00	12.23	0.01	0.26	58.00	56.99	58.00	10.38	0.01	0.18	3.00	0.00	0.00	-9.00	-10.34	28167.00	-0.90	54.79	54.50
3	8	4	15984.00	3973.00	147.00	-50	Spot (Block3, Row4, Column8)	62.18	65.00	11.98	0.02	0.19	59.00	57.57	59.00	10.83	0.01	0.19	29.00	4.00	0.00	6.00	3.18	36751.00	0.43	59.43	61.00
3	1	5	13923.00	4307.00	160.10	0	Spot (Block3, Row5, Column1)	64.46	65.00	8.20	0.00	0.13	55.00	54.61	55.00	10.02	0.00	0.18	47.00	8.00	0.00	10.00	9.46	45705.00	0.98	63.93	64.00
3	2	5	14170.00	4263.00	274.90	0	Spot (Block3, Row5, Column2)	59.87	61.00	10.98	0.01	0.18	52.00	52.70	52.00	10.78	0.01	0.20	45.00	9.00	0.00	9.00	7.87	132182.00	0.66	52.83	53.00
3	3	5	14482.00	4264.00	147.00	-50	Spot (Block3, Row5, Column3)	56.56	56.50	8.87	0.00	0.16	52.00	52.22	52.00	12.16	0.00	0.23	15.00	2.00	0.00	4.50	4.56	33371.00	0.36	59.08	57.50
3	4	5	14782.00	4266.00	147.00	-50	Spot (Block3, Row5, Column4)	55.36	54.00	8.47	0.01	0.15	52.00	52.78	52.00	15.72	0.01	0.30	11.00	0.00	0.00	2.00	3.36	32772.00	0.16	56.35	56.00
3	5	5	15081.00	4266.00	176.60	0	Spot (Block3, Row5, Column5)	74.12	74.00	9.54	0.00	0.13	54.00	53.74	54.00	15.52	0.00	0.29	66.00	14.00	0.00	20.00	20.12	64485.00	1.31	61.85	60.50
3	6	5	15382.00	4269.00	147.00	-50	Spot (Block3, Row5, Column6)	43.03	42.00	7.50	0.01	0.17	55.00	54.00	55.00	10.48	0.01	0.19	0.00	0.00	0.00	-13.00	-11.97	25302.00	-1.05	41.06	41.00
3	7	5	15682.00	4271.00	147.00	-50	Spot (Block3, Row5, Column7)	53.86	54.00	8.89	0.00	0.16	54.00	53.86	54.00	9.92	0.00	0.18	15.00	1.00	0.00	0.00	-0.14	31832.00	-0.00	50.93	49.50
3	8	5	15982.00	4273.00	147.00	-50	Spot (Block3, Row5, Column8)	55.23	55.00	7.33	0.00	0.13	53.00	53.24	53.00	11.34	0.00	0.21	12.00	0.00	0.00	2.00	2.23	32752.00	0.18	56.98	57.00
3	1	6	13870.00	4569.00	204.90	0	Spot (Block3, Row6, Column1)	114.05	106.00	33.75	0.03	0.30	57.00	56.36	57.00	10.52	0.00	0.19	98.00	93.00	0.00	49.00	57.05	136861.00	5.49	69.09	69.00
3	2	6	14180.00	4562.00	147.00	-50	Spot (Block3, Row6, Column2)	52.33	51.00	9.16	0.01	0.18	56.00	55.33	56.00	11.90	0.01	0.22	7.00	0.00	0.00	-5.00	-3.67	30875.00	-0.25	57.94	56.00
3	3	6	14480.00	4564.00	147.00	-50	Spot (Block3, Row6, Column3)	60.12	62.00	12.26	0.01	0.20	54.00	53.58	54.00	12.76	0.00	0.24	30.00	5.00	0.00	8.00	6.12	35410.00	0.51	56.50	59.00
3	4	6	14780.00	4566.00	147.00	-50	Spot (Block3, Row6, Column4)	53.46	55.00	9.41	0.01	0.18	54.00	53.19	54.00	12.15	0.01	0.23	5.00	0.00	0.00	1.00	-0.54	31490.00	0.02	51.41	52.00
3	5	6	15083.00	4576.00	150.25	0	Spot (Block3, Row6, Column5)	71.32	71.00	8.92	0.00	0.13	54.00	54.00	54.00	11.99	0.00	0.22	77.00	24.00	0.00	17.00	17.32	44292.00	1.45	63.64	64.00
3	6	6	15380.00	4569.00	147.00	-50	Spot (Block3, Row6, Column6)	50.82	51.00	8.47	0.00	0.17	54.00	53.98	54.00	11.69	0.00	0.22	4.00	0.00	0.00	-3.00	-3.18	29880.00	-0.27	59.57	61.50
3	7	6	15686.00	4553.00	176.40	0	Spot (Block3, Row6, Column7)	65.53	66.00	6.66	0.00	0.10	52.00	51.91	52.00	10.14	0.00	0.20	67.00	13.00	0.00	14.00	13.53	57073.00	1.34	57.64	59.00
3	8	6	15980.00	4573.00	147.00	-50	Spot (Block3, Row6, Column8)	59.71	59.00	8.86	0.01	0.15	51.00	51.18	51.00	10.77	0.00	0.21	40.00	7.00	0.00	8.00	8.71	35229.00	0.79	57.27	56.00
3	1	7	13833.00	4855.00	156.85	0	Spot (Block3, Row7, Column1)	78.00	78.00	13.67	0.00	0.18	56.00	55.21	56.00	11.14	0.01	0.20	79.00	48.00	0.00	22.00	22.00	52648.00	2.04	62.99	63.00
3	2	7	14178.00	4862.00	147.00	-50	Spot (Block3, Row7, Column2)	47.63	50.00	14.30	0.02	0.30	53.00	53.15	53.00	11.72	0.00	0.22	11.00	0.00	0.00	-3.00	-5.37	28199.00	-0.47	58.12	60.00
3	3	7	14478.00	4864.00	147.00	-50	Spot (Block3, Row7, Column3)	51.69	51.00	7.29	0.01	0.14	53.00	53.12	53.00	12.45	0.00	0.23	2.00	0.00	0.00	-2.00	-1.31	30444.00	-0.11	55.42	57.00
3	4	7	14778.00	4866.00	147.00	-50	Spot (Block3, Row7, Column4)	50.19	50.00	8.08	0.00	0.16	51.00	50.90	51.00	11.05	0.00	0.22	7.00	0.00	0.00	-1.00	-0.81	29463.00	-0.06	52.38	52.00
3	5	7	15079.00	4867.00	147.00	-50	Spot (Block3, Row7, Column5)	53.30	56.00	10.20	0.02	0.19	52.00	52.63	52.00	11.83	0.01	0.22	16.00	0.00	0.00	4.00	1.30	31391.00	0.06	52.18	54.00
3	6	7	15379.00	4869.00	147.00	-50	Spot (Block3, Row7, Column6)	51.77	51.00	9.20	0.01	0.18	53.00	52.89	53.00	12.61	0.00	0.24	7.00	0.00	0.00	-2.00	-1.23	30443.00	-0.09	50.70	49.00
3	7	7	15679.00	4871.00	147.00	-50	Spot (Block3, Row7, Column7)	56.87	57.00	9.98	0.00	0.18	52.00	51.87	52.00	10.97	0.00	0.21	32.00	3.00	0.00	5.00	4.87	33440.00	0.46	52.42	54.00
3	8	7	15979.00	4873.00	147.00	-50	Spot (Block3, Row7, Column8)	57.28	59.00	11.19	0.01	0.20	56.00	58.27	56.00	19.12	0.02	0.33	1.00	0.00	0.00	3.00	1.28	33737.00	-0.05	54.28	58.00
3	1	8	13902.00	5122.00	244.75	0	Spot (Block3, Row8, Column1)	59.02	60.00	8.70	0.01	0.15	53.00	53.20	53.00	10.92	0.00	0.21	32.00	2.00	0.00	7.00	6.02	101919.00	0.53	53.28	54.00
3	2	8	14177.00	5162.00	147.00	-50	Spot (Block3, Row8, Column2)	50.68	51.00	12.05	0.00	0.24	53.00	53.38	53.00	11.65	0.00	0.22	13.00	0.00	0.00	-2.00	-2.32	30208.00	-0.23	46.70	45.50
3	3	8	14477.00	5164.00	147.00	-50	Spot (Block3, Row8, Column3)	57.13	58.00	10.02	0.01	0.18	53.00	52.39	53.00	11.23	0.01	0.21	27.00	1.00	0.00	5.00	4.13	33648.00	0.42	57.98	59.00
3	4	8	14780.00	5184.00	204.75	0	Spot (Block3, Row8, Column4)	72.47	72.00	12.57	0.00	0.17	53.00	52.53	53.00	10.36	0.00	0.20	78.00	44.00	0.00	19.00	19.47	86887.00	1.92	55.40	57.00
3	5	8	15077.00	5167.00	147.00	-50	Spot (Block3, Row8, Column5)	47.58	48.00	10.77	0.00	0.23	52.00	51.59	52.00	10.71	0.00	0.21	9.00	0.00	0.00	-4.00	-4.42	28360.00	-0.37	56.66	56.00
3	6	8	15383.00	5215.00	202.15	0	Spot (Block3, Row8, Column6)	78.95	80.00	14.79	0.01	0.19	54.00	53.01	54.00	11.04	0.01	0.21	81.00	62.00	0.00	26.00	24.95	91816.00	2.35	65.84	67.00
3	7	8	15677.00	5171.00	147.00	-50	Spot (Block3, Row8, Column7)	51.95	53.00	7.64	0.01	0.15	55.00	56.65	55.00	17.76	0.01	0.31	0.00	0.00	0.00	-2.00	-3.05	30756.00	-0.26	55.51	54.00
3	8	8	15963.00	5175.00	148.30	0	Spot (Block3, Row8, Column8)	4144.93	3907.50	1991.73	0.03	0.48	59.00	63.25	59.00	25.09	0.03	0.40	100.00	100.00	0.00	3848.50	4085.93	2495246.00	162.70	859.22	536.00
4	1	1	18386.00	3090.00	154.85	0	Spot (Block4, Row1, Column1)	2063.56	1700.00	2019.89	0.08	0.98	75.00	77.40	75.00	18.17	0.01	0.23	100.00	100.00	0.00	1625.00	1988.56	1355757.00	109.33	448.16	333.00
4	2	1	18689.00	3095.00	164.55	0	Spot (Block4, Row1, Column2)	111.30	109.50	16.95	0.01	0.15	72.00	74.32	72.00	14.61	0.01	0.20	97.00	74.00	0.00	37.50	39.30	83699.00	2.53	90.12	90.00
4	3	1	18988.00	3094.00	147.00	-50	Spot (Block4, Row1, Column3)	70.71	70.00	9.29	0.00	0.13	70.00	70.85	70.00	9.94	0.01	0.14	19.00	2.00	0.00	0.00	0.71	41578.00	-0.01	69.50	69.00
4	4	1	19309.00	3076.00	195.85	0	Spot (Block4, Row1, Column4)	92.05	92.00	11.29	0.00	0.12	71.00	70.60	71.00	10.02	0.00	0.14	80.00	51.00	0.00	21.00	21.05	99876.00	2.14	80.69	79.00
4	5	1	19566.00	3104.00	188.15	0	Spot (Block4, Row1, Column5)	88.58	88.00	10.07	0.00	0.11	72.00	72.16	72.00	9.81	0.00	0.14	75.00	37.00	0.00	16.00	16.58	88310.00	1.67	74.42	74.50
4	6	1	19880.00	3100.00	164.90	0	Spot (Block4, Row1, Column6)	195.51	194.00	44.80	0.00	0.23	73.00	73.30	73.00	10.56	0.00	0.14	100.00	99.00	0.00	121.00	122.51	147416.00	11.57	108.43	107.50
4	7	1	20182.00	3083.00	153.50	0	Spot (Block4, Row1, Column7)	102.58	102.00	11.25	0.00	0.11	75.00	75.83	75.00	9.49	0.00	0.13	93.00	80.00	0.00	27.00	27.58	66059.00	2.82	86.58	86.00
4	8	1	20489.00	3096.00	176.45	0	Spot (Block4, Row1, Column8)	127.56	125.00	19.75	0.01	0.15	76.00	75.90	76.00	9.82	0.00	0.13	99.00	97.00	0.00	49.00	51.56	110981.00	5.26	95.36	96.00
4	1	2	18386.00	3391.00	147.00	-50	Spot (Block4, Row2, Column1)	76.49	77.00	6.47	0.00	0.08	72.00	73.25	72.00	13.55	0.01	0.18	6.00	0.00	0.00	5.00	4.49	45055.00	0.24	74.92	76.00
4	2	2	18686.00	3392.00	147.00	-50	Spot (Block4, Row2, Column2)	76.48	76.00	10.57	0.00	0.14	71.00	71.78	71.00	9.19	0.00	0.13	34.00	11.00	0.00	5.00	5.48	45432.00	0.51	69.27	70.00
4	3	2	19012.00	3342.00	108.95	0	Spot (Block4, Row2, Column3)	87.66	88.00	8.16	0.00	0.09	69.00	69.61	69.00	9.52	0.00	0.14	84.00	45.00	0.00	19.00	18.66	27351.00	1.90	77.22	77.00
4	4	2	19276.00	3373.00	287.95	0	Spot (Block4, Row2, Column4)	76.67	77.00	9.49	0.00	0.12	68.00	69.00	68.00	9.98	0.01	0.14	47.00	12.00	0.00	9.00	8.67	186165.00	0.77	67.40	68.00
4	5	2	19596.00	3395.00	215.90	0	Spot (Block4, Row2, Column5)	151.18	159.00	26.97	0.02	0.18	74.00	74.85	74.00	13.00	0.00	0.17	100.00	97.00	0.00	85.00	77.18	201368.00	5.87	97.61	96.00
4	6	2	19886.00	3400.00	147.00	-50	Spot (Block4, Row2, Column6)	74.87	74.00	6.87	0.01	0.09	78.00	84.98	78.00	34.17	0.04	0.40	0.00	0.00	0.00	-4.00	-3.13	43726.00	-0.30	76.28	75.50
4	7	2	20195.00	3393.00	178.20	0	Spot (Block4, Row2, Column7)	88.66	88.00	11.67	0.00	0.13	76.00	76.42	76.00	10.23	0.00	0.13	55.00	24.00	0.00	12.00	12.66	78552.00	1.20	82.55	83.50
4	8	2	20486.00	3403.00	147.00	-50	Spot (Block4, Row2, Column8)	78.84	78.00	8.96	0.00	0.11	75.00	76.83	75.00	17.98	0.01	0.23	6.00	0.00	0.00	3.00	3.84	46518.00	0.11	79.25	80.00
4	1	3	18386.00	3684.00	150.40	0	Spot (Block4, Row3, Column1)	96.46	96.00	10.52	0.00	0.11	71.00	70.73	71.00	9.50	0.00	0.13	93.00	77.00	0.00	25.00	25.46	60000.00	2.71	82.23	83.00
4	2	3	18685.00	3692.00	147.00	-50	Spot (Block4, Row3, Column2)	76.89	77.00	8.61	0.00	0.11	71.00	72.10	71.00	10.91	0.01	0.15	32.00	2.00	0.00	6.00	5.89	45060.00	0.44	77.28	78.00
4	3	3	19002.00	3738.00	195.35	0	Spot (Block4, Row3, Column3)	86.44	86.00	9.77	0.00	0.11	71.00	72.50	71.00	10.62	0.01	0.15	65.00	26.00	0.00	15.00	15.44	93185.00	1.31	78.31	78.00
4	4	3	19279.00	3697.00	183.55	0	Spot (Block4, Row3, Column4)	135.50	135.00	25.79	0.00	0.19	70.00	70.69	70.00	8.86	0.00	0.13	100.00	99.00	0.00	65.00	65.50	127367.00	7.31	89.25	88.00
4	5	3	19585.00	3698.00	147.00	-50	Spot (Block4, Row3, Column5)	83.78	83.00	7.60	0.00	0.09	75.00	80.62	75.00	31.19	0.03	0.39	0.00	0.00	0.00	8.00	8.78	49265.00	0.10	77.68	77.00
4	6	3	19883.00	3699.00	199.10	0	Spot (Block4, Row3, Column6)	2637.40	2354.00	1527.37	0.05	0.58	84.00	96.53	84.00	47.08	0.06	0.49	100.00	100.00	0.00	2270.00	2553.40	2951252.00	53.96	659.26	660.00
4	7	3	20185.00	3701.00	147.00	-50	Spot (Block4, Row3, Column7)	82.89	83.00	9.13	0.00	0.11	78.00	85.00	78.00	37.60	0.04	0.44	0.00	0.00	0.00	5.00	4.89	48738.00	-0.06	78.12	78.00
4	8	3	20480.00	3713.00	156.55	0	Spot (Block4, Row3, Column8)	1467.26	1397.00	575.42	0.02	0.39	75.00	77.04	75.00	19.06	0.01	0.25	100.00	100.00	0.00	1322.00	1392.26	990403.00	72.95	441.84	367.50
4	1	4	18386.00	3985.00	198.40	0	Spot (Block4, Row4, Column1)	108.95	108.00	20.65	0.00	0.19	69.00	69.20	69.00	12.25	0.00	0.18	92.00	77.00	0.00	39.00	39.95	121697.00	3.24	78.42	81.00
4	2	4	18680.00	3998.00	167.25	0	Spot (Block4, Row4, Column2)	496.98	487.00	177.64	0.01	0.36	74.00	76.68	74.00	17.78	0.02	0.23	100.00	100.00	0.00	413.00	422.98	385163.00	23.63	168.03	172.00
4	3	4	18982.00	3997.00	154.00	0	Spot (Block4, Row4, Column3)	605.83	596.00	309.62	0.01	0.51	76.00	78.37	76.00	17.67	0.01	0.23	100.00	100.00	0.00	520.00	529.83	392580.00	29.85	176.15	166.50
4	4	4	19283.00	3996.00	147.00	-50	Spot (Block4, Row4, Column4)	77.11	77.00	7.81	0.00	0.10	73.00	73.02	73.00	9.86	0.00	0.14	27.00	1.00	0.00	4.00	4.11	45341.00	0.41	75.97	76.00
4	5	4	19585.00	4008.00	161.25	0	Spot (Block4, Row4, Column5)	82.57	83.00	7.74	0.00	0.09	74.00	74.37	74.00	12.08	0.00	0.16	32.00	1.00	0.00	9.00	8.57	59369.00	0.68	78.07	77.00
4	6	4	19887.00	3999.00	204.15	0	Spot (Block4, Row4, Column6)	162.55	170.00	26.09	0.02	0.16	78.00	83.39	78.00	33.60	0.03	0.40	95.00	75.00	0.00	92.00	84.55	191969.00	2.36	106.55	104.00
4	7	4	20183.00	4001.00	147.00	-50	Spot (Block4, Row4, Column7)	85.57	85.00	7.84	0.00	0.09	77.00	83.35	77.00	31.80	0.03	0.38	0.00	0.00	0.00	8.00	8.57	50401.00	0.07	79.19	79.00
4	8	4	20483.00	4003.00	147.00	-50	Spot (Block4, Row4, Column8)	80.82	81.00	8.37	0.00	0.10	74.00	75.35	74.00	12.12	0.01	0.16	26.00	1.00	0.00	7.00	6.82	47439.00	0.45	73.68	74.00
4	1	5	18382.00	4303.00	196.90	0	Spot (Block4, Row5, Column1)	112.85	110.00	24.90	0.01	0.22	72.00	79.63	72.00	32.30	0.04	0.41	60.00	18.00	0.00	38.00	40.85	123688.00	1.03	81.58	76.00
4	2	5	18677.00	4293.00	158.00	0	Spot (Block4, Row5, Column2)	1565.59	1541.50	578.86	0.01	0.37	80.00	88.25	80.00	33.70	0.04	0.38	100.00	100.00	0.00	1461.50	1485.59	1080258.00	43.84	398.05	374.50
4	3	5	18983.00	4290.00	156.40	0	Spot (Block4, Row5, Column3)	1629.56	1535.00	792.68	0.03	0.49	80.00	83.53	80.00	20.04	0.02	0.24	100.00	100.00	0.00	1455.00	1549.56	1093434.00	77.15	383.84	301.00
4	4	5	19273.00	4313.00	201.05	0	Spot (Block4, Row5, Column4)	95.51	96.00	11.56	0.00	0.12	74.00	76.07	74.00	14.79	0.01	0.19	69.00	27.00	0.00	22.00	21.51	109455.00	1.31	82.99	83.00
4	5	5	19582.00	4299.00	147.55	0	Spot (Block4, Row5, Column5)	893.42	857.50	398.55	0.02	0.45	74.00	74.34	74.00	11.99	0.00	0.16	100.00	100.00	0.00	783.50	819.42	530694.00	68.30	265.58	239.00
4	6	5	19881.00	4300.00	147.00	-50	Spot (Block4, Row5, Column6)	82.94	83.00	8.74	0.00	0.11	76.00	80.05	76.00	31.79	0.02	0.40	0.00	0.00	0.00	7.00	6.94	49100.00	0.09	80.08	79.00
4	7	5	20186.00	4300.00	192.00	0	Spot (Block4, Row5, Column7)	3047.81	2865.00	1586.89	0.03	0.52	80.00	92.20	80.00	47.91	0.06	0.52	100.00	100.00	0.00	2785.00	2967.81	3172767.00	61.70	687.72	682.00
4	8	5	20505.00	4296.00	219.65	0	Spot (Block4, Row5, Column8)	86.13	85.00	10.64	0.01	0.12	76.00	81.12	76.00	32.69	0.03	0.40	2.00	0.00	0.00	9.00	10.13	119111.00	0.15	79.36	79.00
4	1	6	18376.00	4592.00	198.45	0	Spot (Block4, Row6, Column1)	1976.30	1602.00	1248.71	0.09	0.63	78.00	92.63	78.00	46.48	0.07	0.50	100.00	100.00	0.00	1524.00	1898.30	2209506.00	40.53	472.14	480.00
4	2	6	18679.00	4595.00	196.25	0	Spot (Block4, Row6, Column2)	1883.67	1826.00	834.42	0.01	0.44	84.00	97.24	84.00	45.79	0.06	0.47	100.00	100.00	0.00	1742.00	1799.67	2058846.00	39.02	485.95	484.00
4	3	6	18970.00	4599.00	154.60	0	Spot (Block4, Row6, Column3)	326.69	304.00	120.74	0.03	0.37	77.00	83.09	77.00	29.36	0.03	0.35	100.00	99.00	0.00	227.00	249.69	215289.00	8.30	139.72	119.50
4	4	6	19274.00	4621.00	177.55	0	Spot (Block4, Row6, Column4)	80.54	79.00	9.22	0.01	0.11	73.00	72.77	73.00	9.97	0.00	0.14	37.00	11.00	0.00	6.00	7.54	70878.00	0.78	78.72	79.00
4	5	6	19576.00	4601.00	160.60	0	Spot (Block4, Row6, Column5)	153.05	154.00	32.64	0.00	0.21	75.00	75.51	75.00	10.83	0.00	0.14	99.00	97.00	0.00	79.00	78.05	109123.00	7.16	102.23	104.00
4	6	6	19901.00	4608.00	214.55	0	Spot (Block4, Row6, Column6)	81.51	81.00	8.89	0.00	0.11	74.00	80.94	74.00	35.18	0.04	0.43	0.00	0.00	0.00	7.00	7.51	107028.00	0.02	75.55	76.00
4	7	6	20175.00	4596.00	185.90	0	Spot (Block4, Row6, Column7)	96.92	97.00	11.18	0.00	0.12	74.00	79.95	74.00	37.62	0.03	0.47	10.00	0.00	0.00	23.00	22.92	94111.00	0.45	81.20	80.00
4	8	6	20479.00	4603.00	147.00	-50	Spot (Block4, Row6, Column8)	80.14	80.00	7.29	0.00	0.09	73.00	73.59	73.00	9.83	0.00	0.13	38.00	4.00	0.00	7.00	7.14	47282.00	0.67	81.70	83.00
4	1	7	18380.00	4891.00	164.10	0	Spot (Block4, Row7, Column1)	577.87	507.00	262.15	0.06	0.45	73.00	76.97	73.00	25.79	0.02	0.34	100.00	100.00	0.00	434.00	504.87	432824.00	19.42	175.33	180.00
4	2	7	18677.00	4892.00	147.00	-50	Spot (Block4, Row7, Column2)	66.46	66.00	7.90	0.00	0.12	74.00	78.88	74.00	26.63	0.03	0.34	0.00	0.00	0.00	-8.00	-7.54	39610.00	-0.47	68.30	69.00
4	3	7	18977.00	4894.00	147.00	-50	Spot (Block4, Row7, Column3)	78.15	79.00	12.37	0.00	0.16	72.00	72.38	72.00	10.99	0.00	0.15	39.00	10.00	0.00	7.00	6.15	45873.00	0.52	68.28	69.00
4	4	7	19277.00	4896.00	147.00	-50	Spot (Block4, Row7, Column4)	74.75	76.00	9.47	0.01	0.13	72.00	72.13	72.00	13.24	0.00	0.18	13.00	0.00	0.00	4.00	2.75	44103.00	0.20	72.03	73.00
4	5	7	19578.00	4898.00	147.00	-50	Spot (Block4, Row7, Column5)	79.93	78.00	12.03	0.01	0.15	75.00	80.16	75.00	31.25	0.03	0.39	2.00	0.00	0.00	3.00	4.93	47476.00	-0.01	84.84	84.00
4	6	7	19876.00	4903.00	185.40	0	Spot (Block4, Row7, Column6)	2253.94	2282.00	1062.00	0.01	0.47	83.00	102.78	83.00	59.51	0.09	0.58	100.00	100.00	0.00	2199.00	2170.94	2175052.00	36.15	486.25	486.00
4	7	7	20152.00	4881.00	237.80	0	Spot (Block4, Row7, Column7)	87.86	85.00	18.11	0.01	0.21	74.00	83.72	74.00	40.11	0.05	0.48	8.00	0.00	0.00	11.00	13.86	143571.00	0.10	76.16	74.00
4	8	7	20479.00	4902.00	213.35	0	Spot (Block4, Row7, Column8)	175.19	185.00	32.15	0.02	0.18	74.00	76.00	74.00	17.21	0.01	0.23	99.00	95.00	0.00	111.00	101.19	227402.00	5.76	101.62	102.00
4	1	8	18376.00	5190.00	147.00	-50	Spot (Block4, Row8, Column1)	74.66	75.00	9.24	0.00	0.12	69.00	69.35	69.00	11.65	0.00	0.17	25.00	1.00	0.00	6.00	5.66	43975.00	0.46	69.85	72.00
4	2	8	18676.00	5192.00	147.00	-50	Spot (Block4, Row8, Column2)	76.05	76.00	9.26	0.00	0.12	71.00	70.56	71.00	10.02	0.00	0.14	26.00	4.00	0.00	5.00	5.05	44944.00	0.55	72.45	75.00
4	3	8	18967.00	5172.00	170.45	0	Spot (Block4, Row8, Column3)	92.25	93.00	8.50	0.00	0.09	72.00	73.67	72.00	14.28	0.01	0.19	73.00	18.00	0.00	21.00	20.25	74909.00	1.30	82.62	84.00
4	4	8	19275.00	5204.00	152.95	0	Spot (Block4, Row8, Column4)	3144.44	3020.00	1341.30	0.02	0.43	73.00	75.32	73.00	16.09	0.01	0.21	100.00	100.00	0.00	2947.00	3071.44	2031306.00	190.78	655.63	555.00
4	5	8	19576.00	5209.00	194.65	0	Spot (Block4, Row8, Column5)	84.40	85.00	8.42	0.00	0.10	75.00	81.50	75.00	40.47	0.04	0.50	0.00	0.00	0.00	10.00	9.40	90565.00	0.07	76.00	76.50
4	6	8	19874.00	5207.00	189.45	0	Spot (Block4, Row8, Column6)	3534.82	2802.50	2479.45	0.10	0.70	82.00	101.70	82.00	63.61	0.09	0.63	100.00	100.00	0.00	2720.50	3452.82	3556032.00	53.98	698.48	717.50
4	7	8	20172.00	5207.00	177.85	0	Spot (Block4, Row8, Column7)	124.85	121.00	20.28	0.01	0.16	76.00	84.83	76.00	42.64	0.05	0.50	55.00	10.00	0.00	45.00	48.85	109865.00	0.94	93.75	94.50
4	8	8	20465.00	5206.00	150.70	0	Spot (Block4, Row8, Column8)	3729.40	3356.50	2128.48	0.05	0.57	75.00	78.61	75.00	21.05	0.02	0.27	100.00	100.00	0.00	3281.50	3654.40	2304768.00	173.46	779.05	554.00
5	1	1	4853.00	7515.00	154.25	0	Spot (Block5, Row1, Column1)	1466.24	1414.50	663.61	0.02	0.45	59.00	60.06	59.00	15.84	0.01	0.26	100.00	100.00	0.00	1355.50	1407.24	958918.00	88.77	349.22	270.00
5	2	1	5155.00	7518.00	147.00	-50	Spot (Block5, Row1, Column2)	63.31	63.00	7.10	0.00	0.11	56.00	56.36	56.00	12.87	0.00	0.23	23.00	0.00	0.00	7.00	7.31	37419.00	0.54	59.04	60.00
5	3	1	5454.00	7519.00	169.00	0	Spot (Block5, Row1, Column3)	161.24	164.00	59.61	0.01	0.37	56.00	56.21	56.00	9.01	0.00	0.16	100.00	100.00	0.00	108.00	105.24	127538.00	11.66	80.94	81.50
5	4	1	5755.00	7521.00	147.00	-50	Spot (Block5, Row1, Column4)	55.55	58.00	10.69	0.02	0.19	58.00	57.87	58.00	10.28	0.00	0.18	7.00	0.00	0.00	0.00	-2.45	32774.00	-0.23	52.80	53.50
5	5	1	6053.00	7508.00	165.20	0	Spot (Block5, Row1, Column5)	304.60	217.00	228.24	0.15	0.75	58.00	57.41	58.00	11.14	0.00	0.19	100.00	99.00	0.00	159.00	246.60	230581.00	22.19	106.95	93.00
5	6	1	6347.00	7504.00	160.85	0	Spot (Block5, Row1, Column6)	203.32	158.00	134.92	0.11	0.66	57.00	57.56	57.00	12.98	0.00	0.23	99.00	94.00	0.00	101.00	146.32	144357.00	11.23	95.45	89.50
5	7	1	6647.00	7505.00	159.60	0	Spot (Block5, Row1, Column7)	438.65	224.00	464.03	0.29	1.06	57.00	58.30	57.00	15.83	0.01	0.27	100.00	96.00	0.00	167.00	381.65	309688.00	24.03	155.69	112.00
5	8	1	6955.00	7529.00	147.00	-50	Spot (Block5, Row1, Column8)	60.85	63.00	11.38	0.02	0.19	57.00	57.37	57.00	13.20	0.00	0.23	22.00	0.00	0.00	6.00	3.85	35780.00	0.26	54.34	56.00
5	1	2	4853.00	7816.00	147.00	-50	Spot (Block5, Row2, Column1)	49.56	51.00	9.33	0.01	0.19	56.00	56.25	56.00	12.65	0.00	0.22	0.00	0.00	0.00	-5.00	-6.44	29092.00	-0.53	54.99	56.00
5	2	2	5148.00	7814.00	147.45	0	Spot (Block5, Row2, Column2)	148.25	157.00	40.50	0.02	0.27	53.00	53.05	53.00	9.60	0.00	0.18	100.00	100.00	0.00	104.00	95.25	88059.00	9.91	81.52	82.00
5	3	2	5453.00	7820.00	147.00	-50	Spot (Block5, Row2, Column3)	51.18	51.00	10.38	0.00	0.20	55.00	54.09	55.00	9.57	0.01	0.18	12.00	1.00	0.00	-4.00	-3.82	30045.00	-0.30	51.07	49.50
5	4	2	5743.00	7815.00	178.35	0	Spot (Block5, Row2, Column4)	92.48	90.00	17.48	0.01	0.19	56.00	55.00	56.00	9.23	0.01	0.17	97.00	83.00	0.00	34.00	36.48	82305.00	4.06	68.98	68.00
5	5	2	6053.00	7823.00	147.00	-50	Spot (Block5, Row2, Column5)	65.42	66.00	8.22	0.00	0.13	55.00	54.72	55.00	10.97	0.00	0.20	51.00	7.00	0.00	11.00	10.42	38334.00	0.97	63.75	65.00
5	6	2	6354.00	7825.00	147.00	-50	Spot (Block5, Row2, Column6)	54.89	55.00	8.60	0.00	0.16	56.00	55.43	56.00	11.29	0.00	0.20	6.00	0.00	0.00	-1.00	-1.11	32276.00	-0.05	54.17	54.00
5	7	2	6644.00	7805.00	189.60	0	Spot (Block5, Row2, Column7)	63.75	64.00	10.71	0.00	0.17	55.00	56.47	55.00	15.75	0.01	0.28	27.00	0.00	0.00	9.00	8.75	64576.00	0.46	58.42	59.00
5	8	2	6954.00	7829.00	147.00	-50	Spot (Block5, Row2, Column8)	49.16	49.00	8.51	0.00	0.17	53.00	53.22	53.00	10.88	0.00	0.20	4.00	0.00	0.00	-4.00	-3.84	28955.00	-0.37	48.60	47.00
5	1	3	4854.00	8114.00	186.50	0	Spot (Block5, Row3, Column1)	104.35	102.00	20.06	0.01	0.19	55.00	54.21	55.00	9.28	0.01	0.17	98.00	95.00	0.00	47.00	49.35	102157.00	5.40	69.55	69.00
5	2	3	5152.00	8118.00	147.00	-50	Spot (Block5, Row3, Column2)	56.24	56.00	7.22	0.00	0.13	52.00	52.00	52.00	9.70	0.00	0.19	20.00	2.00	0.00	4.00	4.24	33405.00	0.44	52.75	53.00
5	3	3	5452.00	8120.00	147.00	-50	Spot (Block5, Row3, Column3)	51.39	52.00	6.80	0.01	0.13	51.00	51.33	51.00	9.93	0.00	0.19	7.00	0.00	0.00	1.00	0.39	30112.00	0.01	52.20	52.00
5	4	3	5752.00	8121.00	147.00	-50	Spot (Block5, Row3, Column4)	52.62	52.00	9.00	0.01	0.17	52.00	52.14	52.00	9.98	0.00	0.19	17.00	1.00	0.00	0.00	0.62	31254.00	0.05	54.02	54.50
5	5	3	6052.00	8123.00	147.00	-50	Spot (Block5, Row3, Column5)	52.69	55.00	8.61	0.02	0.16	52.00	51.75	52.00	9.32	0.00	0.18	15.00	0.00	0.00	3.00	0.69	31138.00	0.10	47.97	47.50
5	6	3	6352.00	8125.00	147.00	-50	Spot (Block5, Row3, Column6)	63.67	64.00	9.78	0.00	0.15	55.00	53.95	55.00	10.03	0.01	0.19	43.00	11.00	0.00	9.00	8.67	37502.00	0.97	60.38	61.00
5	7	3	6637.00	8140.00	166.15	0	Spot (Block5, Row3, Column7)	67.09	68.00	8.97	0.01	0.13	53.00	52.73	53.00	10.09	0.00	0.19	67.00	25.00	0.00	15.00	14.09	51527.00	1.42	59.58	59.00
5	8	3	7006.00	8154.00	121.95	0	Spot (Block5, Row3, Column8)	74.09	74.00	9.48	0.00	0.13	52.00	52.30	52.00	10.63	0.00	0.20	89.00	52.00	0.00	22.00	22.09	29412.00	2.05	58.99	57.00
5	1	4	4850.00	8416.00	147.00	-50	Spot (Block5, Row4, Column1)	53.81	54.00	8.28	0.00	0.15	53.00	53.05	53.00	9.47	0.00	0.18	18.00	0.00	0.00	1.00	0.81	31749.00	0.08	51.15	51.00
5	2	4	5150.00	8418.00	147.00	-50	Spot (Block5, Row4, Column2)	55.76	55.00	11.40	0.01	0.20	52.00	51.83	52.00	9.31	0.00	0.18	37.00	11.00	0.00	3.00	3.76	32840.00	0.42	54.74	54.00
5	3	4	5434.00	8429.00	188.50	0	Spot (Block5, Row4, Column3)	68.36	69.00	9.16	0.00	0.13	52.00	52.06	52.00	8.91	0.00	0.17	77.00	48.00	0.00	17.00	16.36	68153.00	1.83	62.16	63.50
5	4	4	5750.00	8421.00	147.00	-50	Spot (Block5, Row4, Column4)	54.52	56.00	8.64	0.01	0.16	53.00	52.45	53.00	9.57	0.00	0.18	16.00	0.00	0.00	3.00	1.52	32110.00	0.22	57.56	59.00
5	5	4	6050.00	8423.00	147.00	-50	Spot (Block5, Row4, Column5)	52.24	54.00	10.57	0.01	0.20	53.00	52.68	53.00	9.59	0.00	0.18	17.00	0.00	0.00	1.00	-0.76	30720.00	-0.05	46.30	43.00
5	6	4	6350.00	8425.00	147.00	-50	Spot (Block5, Row4, Column6)	49.13	49.00	8.23	0.00	0.17	53.00	52.85	53.00	9.56	0.00	0.18	4.00	0.00	0.00	-4.00	-3.87	28938.00	-0.39	49.33	51.00
5	7	4	6650.00	8427.00	147.00	-50	Spot (Block5, Row4, Column7)	59.31	61.00	9.22	0.01	0.16	50.00	50.05	50.00	10.22	0.00	0.20	50.00	9.00	0.00	11.00	9.31	34873.00	0.91	54.85	58.00
5	8	4	6950.00	8429.00	147.00	-50	Spot (Block5, Row4, Column8)	54.15	58.00	13.54	0.03	0.25	52.00	51.69	52.00	10.39	0.00	0.20	34.00	6.00	0.00	6.00	2.15	31843.00	0.24	55.87	60.00
5	1	5	4848.00	8716.00	147.00	-50	Spot (Block5, Row5, Column1)	62.15	64.00	8.76	0.01	0.14	54.00	53.19	54.00	8.90	0.01	0.17	57.00	13.00	0.00	10.00	8.15	36480.00	1.01	62.18	64.00
5	2	5	5148.00	8718.00	147.00	-50	Spot (Block5, Row5, Column2)	42.95	41.00	8.51	0.02	0.20	54.00	53.33	54.00	9.50	0.01	0.18	1.00	0.00	0.00	-13.00	-11.05	25298.00	-1.09	51.44	50.00
5	3	5	5448.00	8719.00	147.00	-50	Spot (Block5, Row5, Column3)	56.99	57.00	8.32	0.00	0.15	53.00	52.94	53.00	9.51	0.00	0.18	25.00	2.00	0.00	4.00	3.99	33679.00	0.43	56.86	58.00
5	4	5	5748.00	8721.00	147.00	-50	Spot (Block5, Row5, Column4)	57.31	56.50	9.45	0.01	0.16	53.00	53.36	53.00	9.70	0.00	0.18	34.00	4.00	0.00	3.50	4.31	33698.00	0.41	55.88	55.00
5	5	5	6044.00	8711.00	178.45	0	Spot (Block5, Row5, Column5)	97.66	101.00	15.40	0.01	0.16	55.00	54.10	55.00	10.12	0.01	0.19	96.00	88.00	0.00	46.00	42.66	87111.00	4.30	67.43	66.00
5	6	5	6348.00	8725.00	147.00	-50	Spot (Block5, Row5, Column6)	56.71	58.00	8.87	0.01	0.16	53.00	52.83	53.00	9.16	0.00	0.17	30.00	2.00	0.00	5.00	3.71	33405.00	0.42	53.12	50.00
5	7	5	6648.00	8727.00	147.00	-50	Spot (Block5, Row5, Column7)	61.75	62.00	10.27	0.00	0.17	52.00	52.04	52.00	10.49	0.00	0.20	47.00	16.00	0.00	10.00	9.75	36496.00	0.93	56.83	56.00
5	8	5	6953.00	8732.00	256.95	0	Spot (Block5, Row5, Column8)	66.33	67.00	10.33	0.00	0.16	52.00	51.62	52.00	10.81	0.00	0.21	68.00	23.00	0.00	15.00	14.33	127290.00	1.36	54.50	56.00
5	1	6	4868.00	9091.00	187.50	0	Spot (Block5, Row6, Column1)	63.40	63.00	7.98	0.00	0.13	52.00	52.31	52.00	8.83	0.00	0.17	63.00	22.00	0.00	11.00	11.40	62641.00	1.26	57.72	59.00
5	2	6	5128.00	9099.00	269.60	0	Spot (Block5, Row6, Column2)	56.32	56.00	9.22	0.00	0.16	53.00	52.04	53.00	10.04	0.01	0.19	22.00	4.00	0.00	3.00	3.32	118995.00	0.43	50.91	51.00
5	3	6	5440.00	9012.00	176.60	0	Spot (Block5, Row6, Column3)	69.78	68.00	12.04	0.01	0.17	54.00	53.42	54.00	10.03	0.00	0.19	61.00	33.00	0.00	14.00	15.78	60987.00	1.63	61.86	60.00
5	4	6	5746.00	9021.00	147.00	-50	Spot (Block5, Row6, Column4)	58.34	58.00	12.05	0.00	0.21	54.00	54.18	54.00	9.92	0.00	0.18	34.00	13.00	0.00	4.00	4.34	34421.00	0.42	58.39	60.00
5	5	6	6039.00	9023.00	191.95	0	Spot (Block5, Row6, Column5)	80.56	81.00	13.10	0.00	0.16	53.00	52.78	53.00	9.43	0.00	0.18	90.00	79.00	0.00	28.00	27.56	84028.00	2.95	60.91	63.00
5	6	6	6346.00	9025.00	147.00	-50	Spot (Block5, Row6, Column6)	61.02	63.00	9.69	0.01	0.16	53.00	53.10	53.00	10.42	0.00	0.20	49.00	6.00	0.00	10.00	8.02	35941.00	0.76	54.88	56.00
5	7	6	6667.00	8993.00	170.40	0	Spot (Block5, Row6, Column7)	69.73	70.00	11.82	0.00	0.17	57.00	56.04	57.00	10.54	0.01	0.19	58.00	25.00	0.00	13.00	12.73	56550.00	1.30	61.76	62.00
5	8	6	6955.00	9032.00	205.00	0	Spot (Block5, Row6, Column8)	67.63	68.00	8.97	0.00	0.13	57.00	55.87	57.00	10.16	0.01	0.18	51.00	14.00	0.00	11.00	10.63	80617.00	1.16	59.68	61.00
5	1	7	4845.00	9316.00	147.00	-50	Spot (Block5, Row7, Column1)	55.26	56.00	10.84	0.01	0.20	53.00	52.73	53.00	8.89	0.00	0.17	32.00	7.00	0.00	3.00	2.26	32657.00	0.28	53.14	53.00
5	2	7	5145.00	9318.00	147.00	-50	Spot (Block5, Row7, Column2)	55.19	58.00	13.40	0.02	0.24	53.00	52.29	53.00	9.88	0.01	0.19	34.00	6.00	0.00	5.00	2.19	32232.00	0.29	52.50	53.50
5	3	7	5445.00	9319.00	147.00	-50	Spot (Block5, Row7, Column3)	57.37	58.00	7.63	0.00	0.13	53.00	52.91	53.00	9.49	0.00	0.18	25.00	2.00	0.00	5.00	4.37	34022.00	0.47	57.33	58.50
5	4	7	5745.00	9321.00	147.00	-50	Spot (Block5, Row7, Column4)	51.69	52.00	11.07	0.00	0.21	52.00	52.36	52.00	9.18	0.00	0.18	24.00	2.00	0.00	0.00	-0.31	30393.00	-0.07	53.24	53.00
5	5	7	6045.00	9323.00	147.00	-50	Spot (Block5, Row7, Column5)	56.86	59.00	8.45	0.02	0.15	53.00	53.01	53.00	9.49	0.00	0.18	27.00	0.00	0.00	6.00	3.86	33549.00	0.41	52.60	54.00
5	6	7	6345.00	9325.00	147.00	-50	Spot (Block5, Row7, Column6)	51.73	52.00	9.48	0.00	0.18	54.00	53.85	54.00	10.69	0.00	0.20	9.00	0.00	0.00	-2.00	-2.27	30676.00	-0.20	52.18	52.00
5	7	7	6645.00	9327.00	147.00	-50	Spot (Block5, Row7, Column7)	62.64	64.00	10.26	0.01	0.16	58.00	57.87	58.00	13.02	0.00	0.22	18.00	0.00	0.00	6.00	4.64	36646.00	0.37	59.40	60.00
5	8	7	6945.00	9329.00	147.00	-50	Spot (Block5, Row7, Column8)	65.26	64.00	8.89	0.01	0.14	59.00	60.56	59.00	18.74	0.01	0.31	12.00	0.00	0.00	5.00	6.26	38439.00	0.25	61.47	60.00
5	1	8	4843.00	9616.00	147.00	-50	Spot (Block5, Row8, Column1)	50.00	49.00	8.96	0.01	0.18	53.00	52.34	53.00	8.94	0.01	0.17	13.00	0.00	0.00	-4.00	-3.00	29400.00	-0.26	48.89	50.00
5	2	8	5143.00	9618.00	147.00	-50	Spot (Block5, Row8, Column2)	47.87	48.00	7.77	0.00	0.16	53.00	52.63	53.00	9.04	0.00	0.17	3.00	0.00	0.00	-5.00	-5.13	28241.00	-0.53	51.61	51.00
5	3	8	5459.00	9612.00	227.90	0	Spot (Block5, Row8, Column3)	59.38	60.00	8.60	0.00	0.14	52.00	52.38	52.00	9.19	0.00	0.18	44.00	8.00	0.00	8.00	7.38	88649.00	0.76	52.81	52.00
5	4	8	5743.00	9621.00	147.00	-50	Spot (Block5, Row8, Column4)	60.94	61.00	7.89	0.00	0.13	53.00	52.68	53.00	9.51	0.00	0.18	41.00	7.00	0.00	8.00	7.94	35954.00	0.87	55.41	55.00
5	5	8	6043.00	9623.00	147.00	-50	Spot (Block5, Row8, Column5)	49.92	50.00	6.84	0.00	0.14	53.00	52.81	53.00	9.84	0.00	0.19	1.00	0.00	0.00	-3.00	-3.08	29304.00	-0.29	48.55	48.00
5	6	8	6349.00	9615.00	154.20	0	Spot (Block5, Row8, Column6)	69.73	71.00	9.55	0.01	0.14	53.00	53.18	53.00	9.84	0.00	0.19	77.00	43.00	0.00	18.00	16.73	45949.00	1.68	60.98	61.00
5	7	8	6643.00	9627.00	147.00	-50	Spot (Block5, Row8, Column7)	53.19	53.00	6.95	0.00	0.13	56.00	58.69	56.00	19.35	0.02	0.33	0.00	0.00	0.00	-3.00	-2.81	31648.00	-0.28	50.60	51.00
5	8	8	6933.00	9628.00	143.40	0	Spot (Block5, Row8, Column8)	4372.20	4047.00	2020.85	0.03	0.46	61.00	63.56	61.00	21.38	0.02	0.34	100.00	100.00	0.00	3986.00	4311.20	2426573.00	201.52	997.26	744.00
6	1	1	9353.00	7544.00	157.00	0	Spot (Block6, Row1, Column1)	1488.85	1367.00	690.04	0.04	0.46	82.00	84.40	82.00	18.68	0.01	0.22	100.00	100.00	0.00	1285.00	1406.85	1007951.00	75.18	362.33	272.00
6	2	1	9655.00	7550.00	154.40	0	Spot (Block6, Row1, Column2)	826.93	769.00	423.53	0.03	0.51	80.00	82.41	80.00	16.72	0.01	0.20	100.00	100.00	0.00	689.00	746.93	545775.00	44.52	209.68	192.00
6	3	1	9961.00	7551.00	157.65	0	Spot (Block6, Row1, Column3)	401.69	326.00	225.87	0.09	0.56	81.00	82.42	81.00	13.82	0.01	0.17	100.00	100.00	0.00	245.00	320.69	274753.00	23.11	141.15	133.00
6	4	1	10251.00	7552.00	148.40	0	Spot (Block6, Row1, Column4)	704.14	656.00	349.18	0.03	0.50	84.00	85.25	84.00	14.27	0.01	0.17	100.00	100.00	0.00	572.00	620.14	425300.00	43.38	214.79	184.50
6	5	1	10552.00	7551.00	149.55	0	Spot (Block6, Row1, Column5)	974.71	798.50	688.51	0.09	0.71	83.00	84.29	83.00	15.29	0.01	0.18	100.00	100.00	0.00	715.50	891.71	600419.00	58.22	234.45	182.00
6	6	1	10850.00	7551.00	148.55	0	Spot (Block6, Row1, Column6)	1198.78	1105.00	604.38	0.04	0.50	83.00	85.48	83.00	20.04	0.01	0.23	100.00	100.00	0.00	1022.00	1115.78	725264.00	55.56	370.30	255.00
6	7	1	11148.00	7555.00	147.85	0	Spot (Block6, Row1, Column7)	3537.76	3301.00	1917.24	0.03	0.54	83.00	85.86	83.00	21.13	0.01	0.25	100.00	100.00	0.00	3218.00	3454.76	2112040.00	163.34	831.31	628.00
6	8	1	11461.00	7557.00	196.20	0	Spot (Block6, Row1, Column8)	129.90	126.00	23.30	0.01	0.18	85.00	85.17	85.00	14.51	0.00	0.17	92.00	68.00	0.00	41.00	44.90	141588.00	3.08	94.44	94.00
6	1	2	9353.00	7844.00	147.00	-50	Spot (Block6, Row2, Column1)	89.18	90.00	8.24	0.00	0.09	82.00	82.64	82.00	14.94	0.00	0.18	20.00	0.00	0.00	8.00	7.18	52528.00	0.44	85.52	86.00
6	2	2	9650.00	7847.00	128.50	0	Spot (Block6, Row2, Column2)	683.79	663.00	174.53	0.01	0.26	77.00	78.52	77.00	14.96	0.01	0.19	100.00	100.00	0.00	586.00	606.79	302236.00	40.46	233.79	194.50
6	3	2	9957.00	7839.00	153.40	0	Spot (Block6, Row2, Column3)	95.89	96.00	10.53	0.00	0.11	78.00	79.67	78.00	14.16	0.01	0.18	61.00	15.00	0.00	18.00	17.89	61559.00	1.15	80.32	81.50
6	4	2	10258.00	7850.00	165.15	0	Spot (Block6, Row2, Column4)	485.01	479.00	159.89	0.01	0.33	79.00	81.22	79.00	15.98	0.01	0.20	100.00	100.00	0.00	400.00	406.01	367153.00	25.27	172.26	172.00
6	5	2	10560.00	7857.00	192.55	0	Spot (Block6, Row2, Column5)	272.62	280.00	62.05	0.01	0.23	81.00	84.32	81.00	21.59	0.02	0.26	100.00	99.00	0.00	199.00	191.62	286793.00	8.72	132.82	120.00
6	6	2	10847.00	7858.00	162.50	0	Spot (Block6, Row2, Column6)	233.15	219.00	55.45	0.03	0.24	83.00	96.87	83.00	60.17	0.07	0.62	95.00	61.00	0.00	136.00	150.15	169736.00	2.27	127.25	119.00
6	7	2	11148.00	7856.00	156.95	0	Spot (Block6, Row2, Column7)	253.11	231.00	77.60	0.04	0.31	82.00	84.36	82.00	20.56	0.01	0.24	100.00	98.00	0.00	149.00	171.11	171356.00	8.21	126.24	114.00
6	8	2	11453.00	7857.00	147.00	-50	Spot (Block6, Row2, Column8)	81.44	81.00	7.61	0.00	0.09	82.00	84.47	82.00	24.43	0.01	0.29	0.00	0.00	0.00	-1.00	-0.56	48047.00	-0.12	81.60	79.00
6	1	3	9354.00	8144.00	151.80	0	Spot (Block6, Row3, Column1)	768.67	679.00	486.38	0.05	0.63	80.00	81.04	80.00	13.59	0.01	0.17	100.00	100.00	0.00	599.00	688.67	485800.00	50.59	210.54	181.00
6	2	3	9672.00	8137.00	152.70	0	Spot (Block6, Row3, Column2)	112.25	108.00	19.21	0.02	0.17	80.00	82.67	80.00	17.78	0.01	0.22	72.00	40.00	0.00	28.00	32.25	72063.00	1.66	92.54	91.00
6	3	3	9932.00	8148.00	175.55	0	Spot (Block6, Row3, Column3)	160.08	153.50	98.50	0.02	0.62	80.00	81.19	80.00	16.53	0.01	0.20	95.00	81.00	0.00	73.50	80.08	137991.00	4.77	98.25	98.00
6	4	3	10249.00	8144.00	148.50	0	Spot (Block6, Row3, Column4)	1525.93	1401.00	782.97	0.04	0.51	76.00	78.07	76.00	15.97	0.01	0.20	100.00	100.00	0.00	1325.00	1449.93	914033.00	90.66	389.60	334.50
6	5	3	10530.00	8147.00	163.40	0	Spot (Block6, Row3, Column5)	142.43	115.00	207.22	0.09	1.45	79.00	89.53	79.00	51.57	0.05	0.58	33.00	5.00	0.00	36.00	63.43	105541.00	1.03	92.80	85.00
6	6	3	10849.00	8152.00	196.00	0	Spot (Block6, Row3, Column6)	5591.68	4720.00	3675.70	0.07	0.66	86.00	111.91	86.00	85.75	0.11	0.77	100.00	100.00	0.00	4634.00	5505.68	6061386.00	63.91	1113.97	1173.00
6	7	3	11162.00	8153.00	147.90	0	Spot (Block6, Row3, Column7)	686.13	617.00	401.76	0.05	0.59	84.00	96.45	84.00	61.63	0.06	0.64	100.00	98.00	0.00	533.00	602.13	410305.00	9.57	210.43	181.00
6	8	3	11453.00	8163.00	156.85	0	Spot (Block6, Row3, Column8)	2762.95	2636.50	1298.80	0.02	0.47	85.00	89.25	85.00	27.91	0.02	0.31	100.00	100.00	0.00	2551.50	2677.95	1867756.00	95.79	695.93	573.00
6	1	4	9352.00	8443.00	148.50	0	Spot (Block6, Row4, Column1)	1416.48	1347.00	715.21	0.02	0.50	81.00	83.16	81.00	18.84	0.01	0.23	100.00	100.00	0.00	1266.00	1335.48	854139.00	70.78	360.43	276.00
6	2	4	9648.00	8447.00	172.20	0	Spot (Block6, Row4, Column2)	627.63	643.50	249.20	0.01	0.40	84.00	90.18	84.00	29.17	0.03	0.32	100.00	100.00	0.00	559.50	543.63	517167.00	18.43	206.76	201.50
6	3	4	9954.00	8450.00	147.65	0	Spot (Block6, Row4, Column3)	7148.95	6253.00	3815.36	0.06	0.53	82.00	90.30	82.00	31.78	0.04	0.35	100.00	100.00	0.00	6171.00	7066.95	4239328.00	222.14	1475.54	1308.00
6	4	4	10245.00	8478.00	209.00	0	Spot (Block6, Row4, Column4)	98.63	98.00	10.25	0.00	0.10	80.00	82.19	80.00	19.65	0.01	0.24	46.00	2.00	0.00	18.00	18.63	122698.00	0.84	86.86	87.00
6	5	4	10524.00	8428.00	113.40	0	Spot (Block6, Row4, Column5)	141.72	122.00	60.52	0.07	0.43	81.00	82.15	81.00	18.07	0.01	0.22	86.00	57.00	0.00	41.00	60.72	47759.00	3.30	102.97	102.00
6	6	4	10851.00	8451.00	192.05	0	Spot (Block6, Row4, Column6)	332.34	331.00	90.67	0.00	0.27	86.00	96.18	86.00	59.00	0.05	0.61	99.00	92.00	0.00	245.00	246.34	345636.00	4.00	149.63	133.00
6	7	4	11151.00	8456.00	154.05	0	Spot (Block6, Row4, Column7)	427.65	370.00	235.56	0.06	0.55	89.00	103.85	89.00	80.56	0.07	0.78	98.00	71.00	0.00	281.00	338.65	279253.00	4.02	147.73	141.00
6	8	4	11446.00	8456.00	167.45	0	Spot (Block6, Row4, Column8)	206.95	198.00	50.88	0.02	0.25	86.00	89.58	86.00	21.43	0.02	0.24	99.00	94.00	0.00	112.00	120.95	161424.00	5.48	117.44	113.00
6	1	5	9352.00	8749.00	146.60	0	Spot (Block6, Row5, Column1)	1511.35	1287.00	860.58	0.07	0.57	85.00	97.57	85.00	56.48	0.06	0.58	100.00	100.00	0.00	1202.00	1426.35	887163.00	25.03	377.69	271.00
6	2	5	9647.00	8743.00	156.35	0	Spot (Block6, Row5, Column2)	3064.53	2982.50	1191.40	0.01	0.39	87.00	101.00	87.00	52.15	0.06	0.52	100.00	100.00	0.00	2895.50	2977.53	2059361.00	56.83	689.30	671.50
6	3	5	9949.00	8741.00	156.80	0	Spot (Block6, Row5, Column3)	2210.80	1923.00	1059.86	0.06	0.48	84.00	94.73	84.00	38.68	0.05	0.41	100.00	100.00	0.00	1839.00	2126.80	1498920.00	54.71	420.45	387.50
6	4	5	10250.00	8753.00	150.50	0	Spot (Block6, Row5, Column4)	692.35	589.50	436.53	0.07	0.63	82.00	87.30	82.00	29.04	0.03	0.33	100.00	100.00	0.00	507.50	610.35	426487.00	20.84	197.98	172.50
6	5	5	10549.00	8751.00	146.75	0	Spot (Block6, Row5, Column5)	6787.30	6062.00	3797.44	0.05	0.56	83.00	87.12	83.00	23.07	0.02	0.26	100.00	100.00	0.00	5979.00	6704.30	3977355.00	290.39	1283.87	931.00
6	6	5	10854.00	8755.00	174.70	0	Spot (Block6, Row5, Column6)	202.94	194.00	72.42	0.02	0.36	85.00	99.59	85.00	77.85	0.07	0.78	69.00	26.00	0.00	109.00	117.94	173918.00	1.33	110.03	107.00
6	7	5	11153.00	8749.00	187.00	0	Spot (Block6, Row5, Column7)	7980.85	7590.00	4624.12	0.02	0.58	96.00	125.95	96.00	118.15	0.12	0.94	100.00	100.00	0.00	7494.00	7884.85	7845180.00	66.48	1493.88	1435.00
6	8	5	11450.00	8758.00	147.20	0	Spot (Block6, Row5, Column8)	1152.72	954.00	784.13	0.08	0.68	89.00	103.52	89.00	83.71	0.07	0.81	100.00	99.00	0.00	865.00	1063.72	683563.00	12.53	287.80	245.00
6	1	6	9348.00	9044.00	198.50	0	Spot (Block6, Row6, Column1)	4584.03	3813.00	3167.79	0.08	0.69	92.00	120.29	92.00	89.06	0.12	0.74	100.00	100.00	0.00	3721.00	4492.03	5134118.00	50.12	967.69	939.00
6	2	6	9647.00	9045.00	200.80	0	Spot (Block6, Row6, Column2)	3954.30	3775.00	2003.57	0.02	0.51	91.00	117.43	91.00	84.09	0.11	0.72	100.00	100.00	0.00	3684.00	3863.30	4527669.00	45.63	869.00	857.00
6	3	6	9938.00	9048.00	145.40	0	Spot (Block6, Row6, Column3)	2522.28	2341.00	1324.84	0.03	0.53	81.00	93.83	81.00	52.76	0.06	0.56	100.00	100.00	0.00	2260.00	2441.28	1450309.00	46.03	629.95	400.00
6	4	6	10252.00	9049.00	160.35	0	Spot (Block6, Row6, Column4)	199.17	192.00	65.74	0.02	0.33	80.00	82.88	80.00	21.11	0.02	0.25	98.00	93.00	0.00	112.00	119.17	141015.00	5.51	111.23	108.00
6	5	6	10548.00	9052.00	145.45	0	Spot (Block6, Row6, Column5)	6019.39	5657.50	3285.24	0.03	0.55	83.00	87.54	83.00	25.74	0.02	0.29	100.00	100.00	0.00	5574.50	5936.39	3443089.00	230.45	1225.72	793.00
6	6	6	10858.00	9053.00	195.60	0	Spot (Block6, Row6, Column6)	130.34	124.00	25.01	0.02	0.19	87.00	98.25	87.00	58.67	0.05	0.60	28.00	0.00	0.00	37.00	43.34	141288.00	0.55	101.10	100.00
6	7	6	11151.00	9052.00	148.35	0	Spot (Block6, Row6, Column7)	1207.75	1072.50	699.60	0.05	0.58	90.00	104.60	90.00	84.24	0.07	0.81	100.00	100.00	0.00	982.50	1117.75	731899.00	13.10	318.60	261.00
6	8	6	11454.00	9062.00	153.15	0	Spot (Block6, Row6, Column8)	1401.66	1238.00	883.65	0.05	0.63	86.00	88.16	86.00	15.37	0.01	0.17	100.00	100.00	0.00	1152.00	1315.66	898462.00	85.44	307.95	263.00
6	1	7	9345.00	9348.00	169.55	0	Spot (Block6, Row7, Column1)	770.12	694.00	359.01	0.05	0.47	84.00	95.83	84.00	55.53	0.06	0.58	100.00	100.00	0.00	610.00	686.12	617637.00	12.14	232.76	215.00
6	2	7	9652.00	9364.00	188.85	0	Spot (Block6, Row7, Column2)	101.41	101.00	15.27	0.00	0.15	82.00	92.42	82.00	48.70	0.05	0.53	1.00	0.00	0.00	19.00	19.41	101611.00	0.18	90.13	89.00
6	3	7	9939.00	9388.00	163.50	0	Spot (Block6, Row7, Column3)	91.66	91.00	11.54	0.00	0.13	78.00	79.09	78.00	12.62	0.01	0.16	50.00	15.00	0.00	13.00	13.66	67828.00	1.00	81.67	80.00
6	4	7	10218.00	9317.00	198.20	0	Spot (Block6, Row7, Column4)	93.84	93.00	11.64	0.00	0.12	80.00	81.27	80.00	17.32	0.01	0.21	36.00	4.00	0.00	13.00	13.84	104723.00	0.73	85.37	84.00
6	5	7	10544.00	9353.00	181.00	0	Spot (Block6, Row7, Column5)	350.66	345.00	119.72	0.01	0.34	83.00	95.77	83.00	67.04	0.06	0.70	99.00	78.00	0.00	262.00	267.66	322258.00	3.80	145.86	142.00
6	6	7	10847.00	9352.00	181.30	0	Spot (Block6, Row7, Column6)	5331.76	5346.00	2540.38	0.00	0.48	93.00	133.91	93.00	126.63	0.16	0.95	100.00	100.00	0.00	5253.00	5238.76	4915879.00	41.05	985.04	996.00
6	7	7	11143.00	9358.00	153.05	0	Spot (Block6, Row7, Column7)	1550.92	1422.00	963.69	0.04	0.62	88.00	101.41	88.00	58.90	0.06	0.58	100.00	99.00	0.00	1334.00	1462.92	991041.00	24.61	463.20	274.50
6	8	7	11451.00	9353.00	187.30	0	Spot (Block6, Row7, Column8)	516.74	500.00	122.43	0.01	0.24	87.00	90.03	87.00	18.44	0.01	0.20	100.00	100.00	0.00	413.00	429.74	510023.00	23.14	201.21	186.00
6	1	8	9382.00	9644.00	173.75	0	Spot (Block6, Row8, Column1)	90.27	90.00	7.65	0.00	0.08	80.00	81.81	80.00	16.89	0.01	0.21	21.00	0.00	0.00	10.00	10.27	76009.00	0.50	87.07	88.00
6	2	8	9648.00	9649.00	162.00	0	Spot (Block6, Row8, Column2)	177.64	182.00	35.31	0.01	0.20	79.00	79.51	79.00	10.59	0.00	0.13	100.00	99.00	0.00	103.00	98.64	129142.00	9.27	106.70	106.00
6	3	8	9937.00	9645.00	154.55	0	Spot (Block6, Row8, Column3)	401.89	368.00	231.85	0.04	0.58	79.00	81.19	79.00	19.65	0.01	0.24	98.00	93.00	0.00	289.00	322.89	261228.00	16.32	141.19	129.50
6	4	8	10243.00	9647.00	147.55	0	Spot (Block6, Row8, Column4)	6628.54	6746.50	2766.22	0.01	0.42	80.00	83.01	80.00	27.40	0.02	0.33	100.00	100.00	0.00	6666.50	6548.54	3963868.00	238.89	1352.27	1073.50
6	5	8	10515.00	9628.00	247.75	0	Spot (Block6, Row8, Column5)	85.83	86.00	10.64	0.00	0.12	81.00	96.42	81.00	85.82	0.08	0.89	0.00	0.00	0.00	5.00	4.83	152171.00	-0.12	75.61	76.00
6	6	8	10846.00	9653.00	183.25	0	Spot (Block6, Row8, Column6)	8582.26	6904.00	6006.30	0.09	0.70	90.00	136.81	90.00	147.41	0.18	1.08	100.00	100.00	0.00	6814.00	8492.26	8067321.00	57.29	1413.10	1423.00
6	7	8	11148.00	9656.00	146.55	0	Spot (Block6, Row8, Column7)	503.24	479.00	218.90	0.02	0.43	87.00	106.13	87.00	92.29	0.09	0.87	98.00	84.00	0.00	392.00	416.24	295907.00	4.30	183.80	168.00
6	8	8	11434.00	9654.00	146.95	0	Spot (Block6, Row8, Column8)	4315.09	4289.00	1969.78	0.00	0.46	86.00	90.28	86.00	23.85	0.02	0.26	100.00	100.00	0.00	4203.00	4229.09	2532959.00	177.12	900.97	687.00
7	1	1	13858.00	7569.00	159.25	0	Spot (Block7, Row1, Column1)	1362.01	1171.00	715.31	0.07	0.53	75.00	77.14	75.00	16.06	0.01	0.21	100.00	100.00	0.00	1096.00	1287.01	949322.00	80.00	339.28	282.00
7	2	1	14166.00	7566.00	158.50	0	Spot (Block7, Row1, Column2)	117.30	114.00	18.32	0.01	0.16	75.00	76.89	75.00	15.03	0.01	0.20	98.00	77.00	0.00	39.00	42.30	81639.00	2.69	97.25	95.00
7	3	1	14457.00	7577.00	147.00	-50	Spot (Block7, Row1, Column3)	77.10	79.00	12.99	0.01	0.17	73.00	72.97	73.00	11.08	0.00	0.15	37.00	5.00	0.00	6.00	4.10	45953.00	0.37	79.58	81.00
7	4	1	14759.00	7568.00	210.00	0	Spot (Block7, Row1, Column4)	87.57	87.00	11.63	0.00	0.13	72.00	72.25	72.00	11.11	0.00	0.15	62.00	25.00	0.00	15.00	15.57	110073.00	1.38	77.85	78.00
7	5	1	15058.00	7581.00	147.00	-50	Spot (Block7, Row1, Column5)	82.50	83.00	11.98	0.00	0.15	73.00	73.55	73.00	10.71	0.00	0.15	46.00	15.00	0.00	10.00	9.50	48676.00	0.84	81.67	82.00
7	6	1	15357.00	7584.00	194.55	0	Spot (Block7, Row1, Column6)	103.66	104.00	12.35	0.00	0.12	74.00	74.05	74.00	9.63	0.00	0.13	94.00	79.00	0.00	30.00	29.66	110714.00	3.08	85.94	86.00
7	7	1	15637.00	7591.00	186.90	0	Spot (Block7, Row1, Column7)	100.21	100.00	15.06	0.00	0.15	74.00	73.59	74.00	12.13	0.00	0.16	79.00	54.00	0.00	26.00	26.21	98606.00	2.19	82.41	82.00
7	8	1	15969.00	7636.00	179.90	0	Spot (Block7, Row1, Column8)	86.04	86.50	12.74	0.00	0.15	74.00	73.43	74.00	11.20	0.00	0.15	54.00	18.00	0.00	12.50	12.04	78128.00	1.13	74.84	75.50
7	1	2	13856.00	7874.00	147.00	-50	Spot (Block7, Row2, Column1)	69.95	71.00	10.45	0.01	0.15	73.00	73.75	73.00	13.27	0.00	0.18	4.00	1.00	0.00	-2.00	-3.05	41272.00	-0.29	69.18	67.00
7	2	2	14156.00	7876.00	147.00	-50	Spot (Block7, Row2, Column2)	76.67	78.00	10.61	0.01	0.14	73.00	73.54	73.00	10.89	0.00	0.15	28.00	1.00	0.00	5.00	3.67	45084.00	0.29	71.37	72.00
7	3	2	14456.00	7877.00	147.00	-50	Spot (Block7, Row2, Column3)	73.41	75.00	12.94	0.01	0.18	74.00	73.85	74.00	10.87	0.00	0.15	21.00	2.00	0.00	1.00	-0.59	43311.00	-0.04	78.55	78.00
7	4	2	14756.00	7879.00	147.00	-50	Spot (Block7, Row2, Column4)	77.36	77.00	10.74	0.00	0.14	74.00	73.54	74.00	11.22	0.00	0.15	21.00	3.00	0.00	3.00	3.36	45644.00	0.34	86.01	85.00
7	5	2	15049.00	7878.00	224.70	0	Spot (Block7, Row2, Column5)	138.84	138.00	26.83	0.00	0.19	75.00	75.79	75.00	12.62	0.00	0.17	99.00	92.00	0.00	63.00	63.84	201042.00	4.99	93.73	93.00
7	6	2	15356.00	7883.00	147.00	-50	Spot (Block7, Row2, Column6)	76.55	77.00	8.24	0.00	0.11	77.00	90.52	77.00	56.56	0.07	0.62	0.00	0.00	0.00	0.00	-0.45	45089.00	-0.25	76.56	77.00
7	7	2	15656.00	7885.00	147.00	-50	Spot (Block7, Row2, Column7)	74.19	75.00	8.14	0.00	0.11	76.00	77.80	76.00	18.64	0.01	0.24	0.00	0.00	0.00	-1.00	-1.81	43846.00	-0.19	73.40	74.00
7	8	2	15956.00	7886.00	147.00	-50	Spot (Block7, Row2, Column8)	66.79	69.00	11.36	0.01	0.17	75.00	77.93	75.00	33.08	0.02	0.42	0.00	0.00	0.00	-6.00	-8.21	39406.00	-0.34	70.23	69.00
7	1	3	13836.00	8149.00	135.50	0	Spot (Block7, Row3, Column1)	95.07	94.00	11.27	0.00	0.12	73.00	73.58	73.00	10.24	0.00	0.14	85.00	50.00	0.00	21.00	22.07	47059.00	2.10	85.78	86.00
7	2	3	14154.00	8175.00	147.00	-50	Spot (Block7, Row3, Column2)	73.38	72.00	11.64	0.01	0.16	75.00	76.05	75.00	12.83	0.01	0.17	14.00	1.00	0.00	-3.00	-1.62	43297.00	-0.21	73.07	72.00
7	3	3	14454.00	8177.00	147.00	-50	Spot (Block7, Row3, Column3)	78.94	78.00	10.27	0.01	0.13	73.00	73.36	73.00	11.31	0.00	0.15	27.00	7.00	0.00	5.00	5.94	46414.00	0.49	79.89	79.00
7	4	3	14750.00	8177.00	177.55	0	Spot (Block7, Row3, Column4)	138.27	135.00	29.13	0.01	0.21	73.00	73.12	73.00	11.05	0.00	0.15	99.00	96.00	0.00	62.00	65.27	122229.00	5.90	94.60	95.00
7	5	3	15054.00	8181.00	147.00	-50	Spot (Block7, Row3, Column5)	79.90	79.00	9.69	0.00	0.12	78.00	86.83	78.00	51.98	0.05	0.60	0.00	0.00	0.00	1.00	1.90	46899.00	-0.13	82.20	82.00
7	6	3	15354.00	8174.00	197.50	0	Spot (Block7, Row3, Column6)	4903.14	4092.00	3156.16	0.08	0.64	86.00	108.42	86.00	78.00	0.10	0.72	100.00	100.00	0.00	4006.00	4817.14	5398360.00	61.47	1061.16	1058.00
7	7	3	15654.00	8185.00	147.00	-50	Spot (Block7, Row3, Column7)	80.18	78.00	11.93	0.01	0.15	80.00	91.78	80.00	57.36	0.06	0.62	0.00	0.00	0.00	-2.00	0.18	47546.00	-0.20	82.10	83.00
7	8	3	15952.00	8191.00	159.90	0	Spot (Block7, Row3, Column8)	3861.35	3589.50	1816.57	0.03	0.47	76.00	81.21	76.00	38.11	0.03	0.47	100.00	100.00	0.00	3513.50	3785.35	2733836.00	99.18	882.64	680.00
7	1	4	13847.00	8478.00	174.95	0	Spot (Block7, Row4, Column1)	154.86	165.50	33.08	0.03	0.21	75.00	75.67	75.00	13.64	0.00	0.18	100.00	95.00	0.00	90.50	79.86	132559.00	5.81	100.11	101.00
7	2	4	14150.00	8476.00	169.75	0	Spot (Block7, Row4, Column2)	512.45	478.00	212.47	0.03	0.41	80.00	84.04	80.00	27.56	0.02	0.33	100.00	100.00	0.00	398.00	432.45	411498.00	15.54	179.07	181.00
7	3	4	14446.00	8478.00	161.85	0	Spot (Block7, Row4, Column3)	322.00	301.00	129.07	0.03	0.40	77.00	79.18	77.00	18.45	0.01	0.23	99.00	99.00	0.00	224.00	245.00	233125.00	13.16	124.52	115.00
7	4	4	14752.00	8479.00	147.00	-50	Spot (Block7, Row4, Column4)	76.60	78.00	9.48	0.01	0.12	74.00	73.78	74.00	10.70	0.00	0.15	20.00	1.00	0.00	4.00	2.60	45038.00	0.26	78.11	79.00
7	5	4	15052.00	8481.00	147.00	-50	Spot (Block7, Row4, Column5)	80.65	78.00	12.40	0.01	0.15	78.00	77.74	78.00	10.99	0.00	0.14	29.00	8.00	0.00	0.00	2.65	47582.00	0.26	82.24	83.50
7	6	4	15351.00	8487.00	217.10	0	Spot (Block7, Row4, Column6)	177.65	188.00	37.64	0.02	0.21	81.00	89.98	81.00	53.64	0.05	0.60	78.00	48.00	0.00	107.00	96.65	240354.00	1.63	105.45	105.00
7	7	4	15652.00	8485.00	147.00	-50	Spot (Block7, Row4, Column7)	88.71	87.00	9.92	0.01	0.11	80.00	87.34	80.00	45.84	0.04	0.52	0.00	0.00	0.00	7.00	8.71	51986.00	0.03	85.32	85.00
7	8	4	15948.00	8555.00	210.55	0	Spot (Block7, Row4, Column8)	85.29	85.50	9.71	0.00	0.11	78.00	83.25	78.00	41.87	0.03	0.50	0.00	0.00	0.00	7.50	7.29	107808.00	0.05	80.79	82.00
7	1	5	13859.00	8770.00	220.85	0	Spot (Block7, Row5, Column1)	126.26	116.00	34.13	0.04	0.27	80.00	95.87	80.00	64.25	0.08	0.67	29.00	0.00	0.00	36.00	46.26	175506.00	0.47	88.65	87.00
7	2	5	14146.00	8771.00	157.35	0	Spot (Block7, Row5, Column2)	4988.69	4790.00	1982.69	0.02	0.40	89.00	102.62	89.00	52.28	0.06	0.51	100.00	100.00	0.00	4701.00	4899.69	3402288.00	93.46	966.91	856.00
7	3	5	14454.00	8773.00	157.15	0	Spot (Block7, Row5, Column3)	1499.42	1295.00	790.37	0.06	0.53	81.00	87.22	81.00	27.90	0.03	0.32	100.00	100.00	0.00	1214.00	1418.42	1016610.00	50.62	346.11	288.00
7	4	5	14749.00	8786.00	200.55	0	Spot (Block7, Row5, Column4)	91.10	91.00	12.54	0.00	0.14	77.00	78.98	77.00	14.79	0.01	0.19	46.00	10.00	0.00	14.00	14.10	104224.00	0.82	79.27	77.00
7	5	5	15049.00	8775.00	153.85	0	Spot (Block7, Row5, Column5)	361.64	320.50	167.86	0.05	0.46	79.00	79.05	79.00	11.58	0.00	0.15	100.00	99.00	0.00	241.50	282.64	235790.00	24.40	134.32	123.50
7	6	5	15350.00	8783.00	147.00	-50	Spot (Block7, Row5, Column6)	79.42	81.00	10.12	0.01	0.13	82.00	87.91	82.00	45.31	0.03	0.52	0.00	0.00	0.00	-1.00	-2.58	46940.00	-0.19	77.05	78.00
7	7	5	15652.00	8778.00	193.25	0	Spot (Block7, Row5, Column7)	4350.31	3801.50	2530.05	0.06	0.58	86.00	100.75	86.00	66.08	0.07	0.66	100.00	100.00	0.00	3715.50	4264.31	4567830.00	64.31	891.62	883.00
7	8	5	15951.00	8786.00	147.00	-50	Spot (Block7, Row5, Column8)	86.06	86.00	10.66	0.00	0.12	81.00	89.91	81.00	48.51	0.05	0.54	0.00	0.00	0.00	5.00	5.06	50861.00	-0.08	85.15	84.00
7	1	6	13849.00	9068.00	198.95	0	Spot (Block7, Row6, Column1)	4487.12	3656.50	3108.00	0.09	0.69	84.00	113.37	84.00	90.05	0.13	0.79	100.00	100.00	0.00	3572.50	4403.12	5007628.00	48.57	948.75	945.00
7	2	6	14148.00	9070.00	200.30	0	Spot (Block7, Row6, Column2)	2551.73	2521.00	1157.06	0.01	0.45	89.00	115.21	89.00	78.20	0.11	0.68	100.00	100.00	0.00	2432.00	2462.73	2906416.00	31.16	623.69	604.00
7	3	6	14440.00	9073.00	170.20	0	Spot (Block7, Row6, Column3)	158.43	162.00	36.65	0.01	0.23	81.00	89.28	81.00	40.66	0.04	0.46	77.00	49.00	0.00	81.00	77.43	127695.00	1.70	103.39	101.00
7	4	6	14749.00	9079.00	147.00	-50	Spot (Block7, Row6, Column4)	85.90	87.00	9.58	0.01	0.11	77.00	77.50	77.00	12.84	0.00	0.17	37.00	2.00	0.00	10.00	8.90	50595.00	0.65	81.56	81.00
7	5	6	15045.00	9069.00	172.15	0	Spot (Block7, Row6, Column5)	157.20	164.00	40.31	0.02	0.26	79.00	80.49	79.00	14.99	0.01	0.19	96.00	87.00	0.00	85.00	78.20	130006.00	5.12	102.61	101.50
7	6	6	15349.00	9083.00	147.00	-50	Spot (Block7, Row6, Column6)	95.69	98.00	16.73	0.01	0.17	84.00	93.07	84.00	49.48	0.04	0.53	0.00	0.00	0.00	14.00	11.69	56550.00	0.05	87.45	89.00
7	7	6	15670.00	9118.00	218.90	0	Spot (Block7, Row6, Column7)	97.36	97.00	10.36	0.00	0.11	84.00	90.16	84.00	36.24	0.03	0.40	1.00	0.00	0.00	13.00	13.36	133384.00	0.20	90.67	91.00
7	8	6	15949.00	9077.00	188.80	0	Spot (Block7, Row6, Column8)	96.57	97.00	12.85	0.00	0.13	79.00	79.38	79.00	11.60	0.00	0.15	68.00	29.00	0.00	18.00	17.57	96575.00	1.48	82.72	85.00
7	1	7	13848.00	9372.00	164.30	0	Spot (Block7, Row7, Column1)	635.26	600.00	267.10	0.02	0.42	76.00	86.53	76.00	54.64	0.06	0.63	100.00	99.00	0.00	524.00	559.26	474542.00	10.04	191.29	188.00
7	2	7	14147.00	9375.00	147.00	-50	Spot (Block7, Row7, Column2)	81.47	81.00	7.29	0.00	0.09	76.00	82.37	76.00	35.78	0.03	0.43	0.00	0.00	0.00	5.00	5.47	48070.00	-0.03	76.87	77.00
7	3	7	14447.00	9377.00	147.00	-50	Spot (Block7, Row7, Column3)	73.52	72.00	11.19	0.01	0.15	75.00	75.69	75.00	12.22	0.00	0.16	12.00	1.00	0.00	-3.00	-1.48	43742.00	-0.18	76.31	74.00
7	4	7	14747.00	9379.00	147.00	-50	Spot (Block7, Row7, Column4)	78.95	77.00	11.27	0.01	0.14	77.00	79.97	77.00	21.98	0.02	0.27	6.00	0.00	0.00	0.00	1.95	46425.00	-0.05	81.44	80.00
7	5	7	15047.00	9381.00	147.00	-50	Spot (Block7, Row7, Column5)	81.16	81.00	7.66	0.00	0.09	80.00	87.27	80.00	42.34	0.04	0.49	0.00	0.00	0.00	1.00	1.16	47883.00	-0.14	81.00	78.00
7	6	7	15346.00	9376.00	184.90	0	Spot (Block7, Row7, Column6)	3230.09	3162.00	1524.45	0.01	0.47	90.00	117.81	90.00	94.55	0.12	0.80	100.00	100.00	0.00	3072.00	3140.09	3104114.00	32.92	662.66	674.00
7	7	7	15647.00	9384.00	147.00	-50	Spot (Block7, Row7, Column7)	88.24	88.00	11.47	0.00	0.13	85.00	95.93	85.00	46.95	0.05	0.49	0.00	0.00	0.00	3.00	3.24	51888.00	-0.16	83.10	82.00
7	8	7	15944.00	9382.00	196.60	0	Spot (Block7, Row7, Column8)	260.95	275.50	51.98	0.02	0.20	79.00	81.74	79.00	19.68	0.01	0.24	100.00	99.00	0.00	196.50	181.95	284434.00	9.10	132.12	123.00
7	1	8	13871.00	9712.00	221.30	0	Spot (Block7, Row8, Column1)	83.10	83.00	8.97	0.00	0.11	73.00	74.21	73.00	13.32	0.01	0.18	34.00	3.00	0.00	10.00	10.10	116923.00	0.67	76.24	76.50
7	2	8	14164.00	9661.00	188.90	0	Spot (Block7, Row8, Column2)	84.17	83.00	9.77	0.01	0.12	73.00	73.22	73.00	9.89	0.00	0.14	52.00	19.00	0.00	10.00	11.17	84672.00	1.11	79.43	79.00
7	3	8	14445.00	9677.00	147.00	-50	Spot (Block7, Row8, Column3)	77.14	77.00	7.56	0.00	0.10	74.00	75.58	74.00	21.03	0.01	0.28	0.00	0.00	0.00	3.00	3.14	45358.00	0.07	73.02	73.00
7	4	8	14743.00	9676.00	152.25	0	Spot (Block7, Row8, Column4)	8768.58	8569.00	3941.51	0.01	0.45	77.00	81.37	77.00	29.74	0.02	0.37	100.00	100.00	0.00	8492.00	8691.58	5585586.00	292.10	1601.71	1413.00
7	5	8	15045.00	9681.00	147.00	-50	Spot (Block7, Row8, Column5)	74.26	75.00	8.50	0.00	0.11	77.00	90.76	77.00	69.41	0.07	0.76	0.00	0.00	0.00	-2.00	-2.74	43588.00	-0.24	75.13	76.00
7	6	8	15346.00	9679.00	189.00	0	Spot (Block7, Row8, Column6)	7168.12	5694.00	5167.82	0.10	0.72	82.00	117.19	82.00	112.64	0.16	0.96	100.00	100.00	0.00	5612.00	7086.12	7203956.00	62.59	1210.28	1206.00
7	7	8	15653.00	9667.00	162.25	0	Spot (Block7, Row8, Column7)	104.98	103.00	14.40	0.01	0.14	82.00	95.57	82.00	72.54	0.07	0.76	0.00	0.00	0.00	21.00	22.98	76003.00	0.13	90.62	92.00
7	8	8	15934.00	9685.00	148.25	0	Spot (Block7, Row8, Column8)	3758.60	3502.50	1910.81	0.03	0.51	81.00	84.68	81.00	21.58	0.02	0.25	100.00	100.00	0.00	3421.50	3677.60	2232609.00	170.28	863.64	668.00
8	1	1	18360.00	7597.00	157.45	0	Spot (Block8, Row1, Column1)	1103.81	1063.00	535.00	0.02	0.48	66.00	66.42	66.00	14.35	0.00	0.22	100.00	100.00	0.00	997.00	1037.81	755006.00	72.29	302.20	205.00
8	2	1	18648.00	7598.00	180.15	0	Spot (Block8, Row1, Column2)	133.36	128.00	30.82	0.02	0.23	67.00	66.83	67.00	13.50	0.00	0.20	99.00	92.00	0.00	61.00	66.36	121360.00	4.93	88.19	87.50
8	3	1	18960.00	7600.00	147.00	-50	Spot (Block8, Row1, Column3)	67.35	66.00	8.90	0.01	0.13	66.00	65.31	66.00	10.28	0.00	0.16	17.00	0.00	0.00	0.00	1.35	39940.00	0.20	64.62	65.00
8	4	1	19252.00	7609.00	178.45	0	Spot (Block8, Row1, Column4)	110.72	109.00	20.32	0.01	0.18	63.00	62.48	63.00	10.50	0.00	0.17	97.00	92.00	0.00	46.00	47.72	98981.00	4.59	80.21	78.00
8	5	1	19560.00	7604.00	147.00	-50	Spot (Block8, Row1, Column5)	67.51	67.00	9.00	0.00	0.13	64.00	63.28	64.00	9.63	0.00	0.15	26.00	4.00	0.00	3.00	3.51	39698.00	0.44	65.02	64.00
8	6	1	19839.00	7596.00	192.05	0	Spot (Block8, Row1, Column6)	93.19	94.00	11.69	0.00	0.13	63.00	62.43	63.00	9.73	0.00	0.16	95.00	81.00	0.00	31.00	30.19	97379.00	3.16	73.72	74.00
8	7	1	20143.00	7615.00	185.50	0	Spot (Block8, Row1, Column7)	104.60	105.00	16.73	0.00	0.16	63.00	62.55	63.00	9.63	0.00	0.15	98.00	90.00	0.00	42.00	41.60	101462.00	4.37	74.36	74.00
8	8	1	20460.00	7609.00	147.00	-50	Spot (Block8, Row1, Column8)	66.76	67.00	9.29	0.00	0.14	65.00	64.92	65.00	9.34	0.00	0.14	24.00	2.00	0.00	2.00	1.76	39323.00	0.20	70.90	70.00
8	1	2	18358.00	7896.00	147.00	-50	Spot (Block8, Row2, Column1)	65.98	67.00	9.14	0.01	0.14	64.00	64.83	64.00	12.65	0.01	0.20	11.00	0.00	0.00	3.00	1.98	38860.00	0.09	65.89	66.00
8	2	2	18658.00	7898.00	147.00	-50	Spot (Block8, Row2, Column2)	62.05	63.00	10.68	0.01	0.17	66.00	64.90	66.00	10.81	0.01	0.17	8.00	0.00	0.00	-3.00	-3.95	36421.00	-0.26	61.97	62.50
8	3	2	18958.00	7900.00	147.00	-50	Spot (Block8, Row2, Column3)	70.91	70.00	8.08	0.01	0.11	67.00	66.08	67.00	9.29	0.01	0.14	22.00	6.00	0.00	3.00	3.91	41768.00	0.52	67.29	66.00
8	4	2	19238.00	7931.00	208.55	0	Spot (Block8, Row2, Column4)	73.79	75.00	7.39	0.01	0.10	66.00	65.99	66.00	10.44	0.00	0.16	37.00	2.00	0.00	9.00	7.79	91719.00	0.75	67.88	69.00
8	5	2	19566.00	7906.00	189.75	0	Spot (Block8, Row2, Column5)	229.60	216.00	44.84	0.03	0.20	66.00	66.39	66.00	10.68	0.00	0.16	100.00	100.00	0.00	150.00	163.60	233040.00	15.28	116.32	109.00
8	6	2	19858.00	7905.00	147.00	-50	Spot (Block8, Row2, Column6)	75.91	77.00	9.91	0.01	0.13	66.00	67.84	66.00	17.05	0.01	0.25	22.00	0.00	0.00	11.00	9.91	44635.00	0.47	67.19	67.00
8	7	2	20158.00	7907.00	147.00	-50	Spot (Block8, Row2, Column7)	67.09	68.00	9.25	0.01	0.14	66.00	65.62	66.00	11.04	0.00	0.17	10.00	0.00	0.00	2.00	1.09	39651.00	0.13	68.67	69.00
8	8	2	20458.00	7909.00	147.00	-50	Spot (Block8, Row2, Column8)	64.42	64.00	9.63	0.00	0.15	67.00	68.47	67.00	14.95	0.01	0.22	5.00	0.00	0.00	-3.00	-2.58	37813.00	-0.27	69.97	69.00
8	1	3	18363.00	8207.00	183.65	0	Spot (Block8, Row3, Column1)	89.61	90.00	10.66	0.00	0.12	63.00	63.27	63.00	8.76	0.00	0.14	95.00	81.00	0.00	27.00	26.61	84593.00	3.01	73.86	74.00
8	2	3	18656.00	8198.00	147.00	-50	Spot (Block8, Row3, Column2)	68.84	67.00	9.66	0.01	0.14	65.00	64.90	65.00	9.77	0.00	0.15	24.00	9.00	0.00	2.00	3.84	40340.00	0.40	71.07	71.00
8	3	3	18956.00	8200.00	147.00	-50	Spot (Block8, Row3, Column3)	70.83	71.00	7.04	0.00	0.10	67.00	66.76	67.00	9.58	0.00	0.14	21.00	1.00	0.00	4.00	3.83	41789.00	0.43	71.24	72.00
8	4	3	19261.00	8203.00	191.85	0	Spot (Block8, Row3, Column4)	109.71	108.00	17.06	0.01	0.16	67.00	67.31	67.00	9.76	0.00	0.14	98.00	93.00	0.00	41.00	42.71	113555.00	4.35	84.21	85.00
8	5	3	19565.00	8176.00	162.50	0	Spot (Block8, Row3, Column5)	77.47	77.00	8.03	0.00	0.10	68.00	70.63	68.00	17.35	0.02	0.25	16.00	0.00	0.00	9.00	9.47	56552.00	0.39	75.65	75.00
8	6	3	19853.00	8201.00	185.65	0	Spot (Block8, Row3, Column6)	748.38	673.00	411.21	0.05	0.55	72.00	76.39	72.00	21.27	0.03	0.28	100.00	100.00	0.00	601.00	676.38	723684.00	31.59	215.53	207.00
8	7	3	20156.00	8207.00	147.00	-50	Spot (Block8, Row3, Column7)	76.41	76.00	5.90	0.00	0.08	69.00	71.94	69.00	19.74	0.02	0.27	1.00	0.00	0.00	7.00	7.41	45389.00	0.23	71.14	71.00
8	8	3	20455.00	8208.00	159.80	0	Spot (Block8, Row3, Column8)	2068.36	1918.00	862.61	0.03	0.42	68.00	70.63	68.00	19.54	0.02	0.28	100.00	100.00	0.00	1850.00	2000.36	1460261.00	102.23	465.13	400.50
8	1	4	18352.00	8485.00	163.35	0	Spot (Block8, Row4, Column1)	104.28	103.00	15.14	0.01	0.15	67.00	66.99	67.00	11.57	0.00	0.17	98.00	81.00	0.00	36.00	37.28	77063.00	3.22	82.66	81.00
8	2	4	18646.00	8502.00	192.90	0	Spot (Block8, Row4, Column2)	179.29	188.00	53.30	0.02	0.30	70.00	70.93	70.00	16.44	0.01	0.23	99.00	93.00	0.00	118.00	109.29	187712.00	6.59	95.26	95.00
8	3	4	18952.00	8500.00	155.55	0	Spot (Block8, Row4, Column3)	337.40	363.00	127.05	0.03	0.38	69.00	68.63	69.00	11.55	0.00	0.17	100.00	100.00	0.00	294.00	268.40	223693.00	23.28	124.14	103.00
8	4	4	19265.00	8474.00	225.40	0	Spot (Block8, Row4, Column4)	73.53	73.00	7.48	0.00	0.10	66.00	65.31	66.00	9.49	0.00	0.15	38.00	6.00	0.00	7.00	7.53	107581.00	0.87	69.22	69.00
8	5	4	19555.00	8503.00	147.00	-50	Spot (Block8, Row4, Column5)	69.89	70.00	7.88	0.00	0.11	66.00	65.95	66.00	11.10	0.00	0.17	14.00	2.00	0.00	4.00	3.89	41024.00	0.35	72.16	71.00
8	6	4	19856.00	8505.00	197.65	0	Spot (Block8, Row4, Column6)	263.50	279.00	56.37	0.02	0.21	68.00	69.90	68.00	17.09	0.01	0.24	100.00	99.00	0.00	211.00	195.50	291435.00	11.33	119.92	109.00
8	7	4	20160.00	8505.00	166.35	0	Spot (Block8, Row4, Column7)	76.52	77.00	8.60	0.00	0.11	68.00	69.11	68.00	12.68	0.01	0.18	32.00	1.00	0.00	9.00	8.52	58694.00	0.58	67.91	69.00
8	8	4	20492.00	8548.00	98.30	0	Spot (Block8, Row4, Column8)	86.57	85.00	9.77	0.01	0.11	69.00	69.77	69.00	12.74	0.00	0.18	62.00	22.00	0.00	16.00	17.57	21557.00	1.32	79.72	81.00
8	1	5	18352.00	8803.00	168.25	0	Spot (Block8, Row5, Column1)	200.24	196.00	54.99	0.01	0.27	72.00	73.59	72.00	17.61	0.01	0.24	100.00	96.00	0.00	124.00	128.24	158588.00	7.19	101.15	99.00
8	2	5	18650.00	8799.00	157.60	0	Spot (Block8, Row5, Column2)	2465.27	2401.50	1003.18	0.01	0.41	74.00	77.71	74.00	19.84	0.02	0.26	100.00	100.00	0.00	2327.50	2391.27	1681316.00	120.36	575.83	503.50
8	3	5	18951.00	8796.00	157.40	0	Spot (Block8, Row5, Column3)	569.79	492.00	264.14	0.06	0.46	70.00	71.87	70.00	16.69	0.01	0.23	100.00	100.00	0.00	422.00	499.79	389168.00	29.83	168.72	168.00
8	4	5	19264.00	8834.00	184.10	0	Spot (Block8, Row5, Column4)	75.68	76.00	7.60	0.00	0.10	67.00	67.54	67.00	10.76	0.00	0.16	38.00	6.00	0.00	9.00	8.68	72274.00	0.76	70.29	71.00
8	5	5	19549.00	8800.00	156.75	0	Spot (Block8, Row5, Column5)	256.87	264.00	75.14	0.01	0.29	68.00	68.22	68.00	11.09	0.00	0.16	100.00	100.00	0.00	196.00	188.87	173129.00	17.02	115.74	109.00
8	6	5	19853.00	8805.00	147.00	-50	Spot (Block8, Row5, Column6)	74.54	75.00	7.24	0.00	0.10	68.00	68.04	68.00	12.21	0.00	0.18	20.00	0.00	0.00	7.00	6.54	44053.00	0.53	73.70	74.00
8	7	5	20156.00	8804.00	192.30	0	Spot (Block8, Row5, Column7)	509.40	490.00	246.85	0.02	0.48	67.00	69.55	67.00	14.79	0.02	0.21	100.00	100.00	0.00	423.00	442.40	534356.00	29.75	174.18	182.00
8	8	5	20453.00	8809.00	147.00	-50	Spot (Block8, Row5, Column8)	74.57	75.00	6.48	0.00	0.09	67.00	68.44	67.00	12.36	0.01	0.18	24.00	0.00	0.00	8.00	7.57	43999.00	0.50	72.34	72.00
8	1	6	18348.00	9091.00	190.80	0	Spot (Block8, Row6, Column1)	553.78	442.00	335.96	0.10	0.61	70.00	72.97	70.00	19.31	0.02	0.26	100.00	100.00	0.00	372.00	483.78	569839.00	24.90	176.37	183.00
8	2	6	18647.00	9098.00	203.15	0	Spot (Block8, Row6, Column2)	335.76	330.00	118.53	0.01	0.35	72.00	75.35	72.00	20.15	0.02	0.27	100.00	99.00	0.00	258.00	263.76	392507.00	12.92	136.96	125.00
8	3	6	18940.00	9097.00	190.25	0	Spot (Block8, Row6, Column3)	128.83	119.00	32.39	0.03	0.25	68.00	69.20	68.00	11.74	0.01	0.17	99.00	90.00	0.00	51.00	60.83	131927.00	5.08	81.60	81.00
8	4	6	19251.00	9102.00	147.00	-50	Spot (Block8, Row6, Column4)	67.07	68.00	8.40	0.01	0.13	67.00	67.20	67.00	8.81	0.00	0.13	14.00	1.00	0.00	1.00	0.07	39637.00	-0.01	61.70	64.00
8	5	6	19550.00	9095.00	170.05	0	Spot (Block8, Row6, Column5)	198.92	198.00	60.81	0.00	0.31	68.00	68.10	68.00	10.45	0.00	0.15	100.00	99.00	0.00	130.00	130.92	158742.00	12.52	97.32	97.00
8	6	6	19851.00	9105.00	147.00	-50	Spot (Block8, Row6, Column6)	67.46	67.00	7.63	0.00	0.11	67.00	67.72	67.00	12.27	0.00	0.18	4.00	0.00	0.00	0.00	0.46	39667.00	-0.02	66.84	67.00
8	7	6	20143.00	9101.00	129.60	0	Spot (Block8, Row6, Column7)	87.03	87.00	9.19	0.00	0.11	67.00	67.90	67.00	11.66	0.01	0.17	81.00	35.00	0.00	20.00	20.03	39164.00	1.64	76.38	77.00
8	8	6	20478.00	9065.00	134.50	0	Spot (Block8, Row6, Column8)	81.97	82.00	8.85	0.00	0.11	67.00	67.25	67.00	9.26	0.00	0.14	70.00	35.00	0.00	15.00	14.97	40083.00	1.59	75.55	75.00
8	1	7	18347.00	9394.00	168.35	0	Spot (Block8, Row7, Column1)	241.56	245.50	65.63	0.01	0.27	64.00	66.05	64.00	14.59	0.01	0.22	100.00	100.00	0.00	181.50	177.56	189385.00	12.03	109.61	105.00
8	2	7	18654.00	9372.00	206.80	0	Spot (Block8, Row7, Column2)	71.48	72.00	9.67	0.00	0.14	66.00	66.57	66.00	12.13	0.00	0.18	20.00	1.00	0.00	6.00	5.48	86917.00	0.40	64.09	67.00
8	3	7	18949.00	9400.00	147.00	-50	Spot (Block8, Row7, Column3)	65.47	67.00	10.82	0.01	0.17	67.00	67.57	67.00	9.69	0.00	0.14	14.00	0.00	0.00	0.00	-1.53	38694.00	-0.22	67.38	67.00
8	4	7	19188.00	9401.00	198.30	0	Spot (Block8, Row7, Column4)	77.66	78.00	9.46	0.00	0.12	67.00	68.61	67.00	15.65	0.01	0.23	30.00	1.00	0.00	11.00	10.66	86589.00	0.58	69.80	69.50
8	5	7	19565.00	9443.00	125.85	0	Spot (Block8, Row7, Column5)	81.56	80.00	9.45	0.01	0.12	67.00	68.75	67.00	15.07	0.01	0.22	42.00	6.00	0.00	13.00	14.56	34499.00	0.85	73.84	74.00
8	6	7	19848.00	9404.00	184.30	0	Spot (Block8, Row7, Column6)	414.49	414.00	134.25	0.00	0.32	70.00	73.82	70.00	20.83	0.02	0.28	100.00	100.00	0.00	344.00	344.49	397079.00	16.35	161.94	169.00
8	7	7	20136.00	9437.00	143.05	0	Spot (Block8, Row7, Column7)	89.96	89.00	11.03	0.00	0.12	70.00	71.62	70.00	14.71	0.01	0.21	69.00	19.00	0.00	19.00	19.96	49478.00	1.25	76.45	76.00
8	8	7	20451.00	9409.00	188.35	0	Spot (Block8, Row7, Column8)	412.30	417.00	83.74	0.00	0.20	70.00	71.45	70.00	16.36	0.01	0.23	100.00	100.00	0.00	347.00	342.30	411480.00	20.83	162.20	166.50
8	1	8	18372.00	9668.00	144.15	0	Spot (Block8, Row8, Column1)	77.13	79.00	11.75	0.01	0.15	63.00	62.71	63.00	10.21	0.00	0.16	68.00	32.00	0.00	16.00	14.13	43427.00	1.41	71.15	72.00
8	2	8	18650.00	9630.00	123.15	0	Spot (Block8, Row8, Column2)	79.10	79.00	8.27	0.00	0.10	65.00	64.36	65.00	10.01	0.00	0.16	68.00	22.00	0.00	14.00	14.10	32116.00	1.47	70.83	71.00
8	3	8	18947.00	9700.00	147.00	-50	Spot (Block8, Row8, Column3)	70.43	71.00	6.70	0.00	0.10	67.00	68.65	67.00	15.79	0.01	0.23	2.00	0.00	0.00	4.00	3.43	41272.00	0.11	69.48	69.00
8	4	8	19247.00	9702.00	153.90	0	Spot (Block8, Row8, Column4)	4980.64	4760.00	2324.09	0.02	0.47	68.00	71.57	68.00	22.67	0.02	0.32	100.00	100.00	0.00	4692.00	4912.64	3217491.00	216.53	1035.51	875.50
8	5	8	19552.00	9734.00	268.40	0	Spot (Block8, Row8, Column5)	71.14	71.00	9.54	0.00	0.13	66.00	71.00	66.00	23.87	0.03	0.34	3.00	0.00	0.00	5.00	5.14	149108.00	0.01	63.73	63.00
8	6	8	19852.00	9706.00	175.60	0	Spot (Block8, Row8, Column6)	1135.47	898.00	734.66	0.10	0.65	71.00	76.92	71.00	25.84	0.03	0.34	100.00	100.00	0.00	827.00	1064.47	975371.00	40.96	249.98	258.00
8	7	8	20176.00	9737.00	220.90	0	Spot (Block8, Row8, Column7)	82.52	83.00	10.74	0.00	0.13	70.00	73.13	70.00	21.28	0.02	0.29	20.00	0.00	0.00	13.00	12.52	115528.00	0.44	70.97	72.00
8	8	8	20433.00	9706.00	148.85	0	Spot (Block8, Row8, Column8)	3101.63	2857.00	1494.97	0.04	0.48	72.00	76.93	72.00	26.25	0.03	0.34	100.00	100.00	0.00	2785.00	3029.63	1885792.00	115.23	687.14	556.00
9	1	1	4828.00	12015.00	150.80	0	Spot (Block9, Row1, Column1)	1657.21	1504.50	764.55	0.04	0.46	69.00	71.79	69.00	17.37	0.02	0.24	100.00	100.00	0.00	1435.50	1588.21	1034096.00	91.26	412.13	344.00
9	2	1	5126.00	12023.00	145.30	0	Spot (Block9, Row1, Column2)	763.94	716.00	344.32	0.03	0.45	68.00	69.76	68.00	13.83	0.01	0.20	100.00	100.00	0.00	648.00	695.94	440796.00	50.20	221.77	175.00
9	3	1	5433.00	12027.00	158.30	0	Spot (Block9, Row1, Column3)	223.78	210.00	70.26	0.03	0.31	70.00	69.94	70.00	12.16	0.00	0.17	100.00	99.00	0.00	140.00	153.78	155082.00	12.65	102.57	100.00
9	4	1	5725.00	12024.00	147.80	0	Spot (Block9, Row1, Column4)	540.88	512.50	222.61	0.02	0.41	71.00	71.70	71.00	12.96	0.00	0.18	100.00	100.00	0.00	441.50	469.88	321285.00	36.19	169.26	169.00
9	5	1	6031.00	12027.00	150.00	0	Spot (Block9, Row1, Column5)	442.30	384.50	251.92	0.06	0.57	69.00	70.04	69.00	12.33	0.01	0.18	100.00	100.00	0.00	315.50	373.30	271574.00	30.19	139.80	127.00
9	6	1	6323.00	12026.00	143.55	0	Spot (Block9, Row1, Column6)	755.83	698.50	363.52	0.03	0.48	69.00	70.06	69.00	15.15	0.01	0.22	100.00	100.00	0.00	629.50	686.83	420243.00	45.26	223.08	176.00
9	7	1	6620.00	12028.00	145.20	0	Spot (Block9, Row1, Column7)	1621.17	1451.00	847.42	0.05	0.52	70.00	71.09	70.00	15.03	0.01	0.21	100.00	100.00	0.00	1381.00	1551.17	928932.00	103.14	389.89	281.00
9	8	1	6934.00	12027.00	197.15	0	Spot (Block9, Row1, Column8)	86.46	86.00	12.71	0.00	0.15	68.00	68.02	68.00	10.77	0.00	0.16	75.00	39.00	0.00	18.00	18.46	94762.00	1.71	69.27	69.00
9	1	2	4824.00	12317.00	147.00	-50	Spot (Block9, Row2, Column1)	70.37	70.00	8.18	0.00	0.12	68.00	68.93	68.00	13.36	0.01	0.19	10.00	0.00	0.00	2.00	2.37	41447.00	0.11	72.63	72.00
9	2	2	5118.00	12319.00	135.95	0	Spot (Block9, Row2, Column2)	338.09	334.00	86.84	0.01	0.26	68.00	67.88	68.00	11.33	0.00	0.17	100.00	100.00	0.00	266.00	270.09	169381.00	23.85	137.99	129.00
9	3	2	5407.00	12320.00	177.40	0	Spot (Block9, Row2, Column3)	91.31	92.00	10.07	0.00	0.11	69.00	68.72	69.00	12.46	0.00	0.18	82.00	42.00	0.00	23.00	22.31	80533.00	1.81	77.26	77.00
9	4	2	5734.00	12320.00	182.80	0	Spot (Block9, Row2, Column4)	225.78	233.00	56.42	0.01	0.25	70.00	71.12	70.00	13.73	0.01	0.19	100.00	100.00	0.00	163.00	155.78	212913.00	11.26	111.57	109.50
9	5	2	6030.00	12327.00	172.00	0	Spot (Block9, Row2, Column5)	419.61	400.50	143.34	0.02	0.34	72.00	72.77	72.00	12.85	0.00	0.18	100.00	100.00	0.00	328.50	347.61	346596.00	26.99	157.34	157.00
9	6	2	6322.00	12328.00	180.05	0	Spot (Block9, Row2, Column6)	137.02	128.00	39.10	0.03	0.29	71.00	76.72	71.00	40.62	0.03	0.53	69.00	34.00	0.00	57.00	66.02	124689.00	1.48	85.72	85.00
9	7	2	6627.00	12332.00	159.75	0	Spot (Block9, Row2, Column7)	168.38	179.00	32.53	0.03	0.19	69.00	70.15	69.00	13.57	0.01	0.19	100.00	99.00	0.00	110.00	99.38	119212.00	7.24	101.07	99.00
9	8	2	6924.00	12330.00	147.00	-50	Spot (Block9, Row2, Column8)	65.79	66.00	6.81	0.00	0.10	67.00	68.46	67.00	14.80	0.01	0.22	0.00	0.00	0.00	-1.00	-1.21	38752.00	-0.18	66.01	67.00
9	1	3	4826.00	12617.00	144.95	0	Spot (Block9, Row3, Column1)	525.86	474.00	250.06	0.05	0.48	69.00	69.96	69.00	11.54	0.01	0.16	100.00	100.00	0.00	405.00	456.86	297635.00	39.49	167.40	166.50
9	2	3	5120.00	12617.00	161.15	0	Spot (Block9, Row3, Column2)	113.91	114.00	14.00	0.00	0.12	69.00	70.50	69.00	12.05	0.01	0.17	99.00	93.00	0.00	45.00	44.91	81561.00	3.60	87.39	87.00
9	3	3	5418.00	12620.00	139.25	0	Spot (Block9, Row3, Column3)	857.45	798.00	381.02	0.03	0.44	70.00	71.18	70.00	18.21	0.01	0.26	100.00	100.00	0.00	728.00	787.45	446730.00	43.18	274.59	200.50
9	4	3	5724.00	12622.00	141.75	0	Spot (Block9, Row3, Column4)	1138.16	1038.00	549.10	0.04	0.48	70.00	70.52	70.00	14.80	0.00	0.21	100.00	100.00	0.00	968.00	1068.16	620298.00	72.13	320.72	260.00
9	5	3	6028.00	12625.00	136.80	0	Spot (Block9, Row3, Column5)	663.01	581.50	709.06	0.06	1.07	74.00	81.12	74.00	41.56	0.04	0.51	100.00	99.00	0.00	507.50	589.01	336807.00	14.00	196.94	171.00
9	6	3	6326.00	12626.00	207.70	0	Spot (Block9, Row3, Column6)	2897.74	2354.00	1911.61	0.09	0.66	76.00	89.49	76.00	60.73	0.07	0.68	100.00	100.00	0.00	2278.00	2821.74	3561318.00	46.24	712.94	750.00
9	7	3	6631.00	12629.00	147.20	0	Spot (Block9, Row3, Column7)	335.36	297.00	137.52	0.05	0.41	67.00	74.17	67.00	41.53	0.04	0.56	100.00	99.00	0.00	230.00	268.36	197526.00	6.29	128.99	116.50
9	8	3	6923.00	12636.00	154.00	0	Spot (Block9, Row3, Column8)	1098.95	1067.50	499.11	0.01	0.45	67.00	69.04	67.00	16.17	0.01	0.23	100.00	100.00	0.00	1000.50	1031.95	716516.00	63.70	323.87	273.00
9	1	4	4827.00	12915.00	140.00	0	Spot (Block9, Row4, Column1)	1092.82	988.00	524.98	0.04	0.48	70.00	71.51	70.00	13.70	0.01	0.19	100.00	100.00	0.00	918.00	1022.82	581382.00	74.56	307.03	256.00
9	2	4	5123.00	12921.00	171.15	0	Spot (Block9, Row4, Column2)	203.60	207.00	43.47	0.01	0.21	70.00	72.71	70.00	19.89	0.02	0.27	100.00	98.00	0.00	137.00	133.60	166341.00	6.58	109.31	107.00
9	3	4	5422.00	12924.00	141.30	0	Spot (Block9, Row4, Column3)	6127.27	5780.50	3164.23	0.03	0.52	71.00	74.26	71.00	22.77	0.02	0.31	100.00	100.00	0.00	5709.50	6056.27	3320980.00	265.87	1241.53	759.50
9	4	4	5720.00	12923.00	147.00	-50	Spot (Block9, Row4, Column4)	78.12	78.00	8.97	0.00	0.11	68.00	69.56	68.00	17.26	0.01	0.25	23.00	0.00	0.00	10.00	10.12	46170.00	0.50	72.36	71.50
9	5	4	6003.00	12919.00	151.90	0	Spot (Block9, Row4, Column5)	233.59	223.00	79.12	0.02	0.34	69.00	70.02	69.00	15.28	0.01	0.22	100.00	97.00	0.00	154.00	164.59	148327.00	10.71	112.17	100.00
9	6	4	6327.00	12929.00	173.45	0	Spot (Block9, Row4, Column6)	518.23	506.50	184.78	0.01	0.36	73.00	79.91	73.00	42.68	0.04	0.53	100.00	100.00	0.00	433.50	445.23	434276.00	10.27	174.46	165.00
9	7	4	6618.00	12932.00	156.60	0	Spot (Block9, Row4, Column7)	234.11	195.50	102.08	0.08	0.44	69.00	72.82	69.00	22.28	0.02	0.31	99.00	92.00	0.00	126.50	165.11	158261.00	7.24	100.78	99.00
9	8	4	6910.00	12941.00	167.25	0	Spot (Block9, Row4, Column8)	143.11	145.00	32.20	0.01	0.23	67.00	67.69	67.00	12.52	0.00	0.18	99.00	96.00	0.00	78.00	76.11	110912.00	6.03	91.51	91.00
9	1	5	4827.00	13221.00	141.20	0	Spot (Block9, Row5, Column1)	1670.54	1436.00	892.74	0.07	0.53	71.00	78.57	71.00	31.55	0.04	0.40	100.00	100.00	0.00	1365.00	1599.54	903761.00	50.46	405.64	347.50
9	2	5	5118.00	13218.00	150.80	0	Spot (Block9, Row5, Column2)	1287.27	1267.00	445.81	0.01	0.35	71.00	76.07	71.00	22.45	0.03	0.30	100.00	100.00	0.00	1196.00	1216.27	800684.00	53.94	347.34	291.50
9	3	5	5423.00	13221.00	146.80	0	Spot (Block9, Row5, Column3)	728.83	689.00	317.20	0.02	0.44	72.00	75.16	72.00	21.45	0.02	0.29	100.00	100.00	0.00	617.00	656.83	426363.00	30.47	219.56	180.50
9	4	5	5720.00	13225.00	148.85	0	Spot (Block9, Row5, Column4)	420.09	410.00	179.31	0.01	0.43	69.00	70.50	69.00	18.47	0.01	0.26	100.00	100.00	0.00	341.00	351.09	252474.00	18.92	130.46	118.00
9	5	5	6021.00	13224.00	142.45	0	Spot (Block9, Row5, Column5)	6390.43	5909.00	3469.96	0.03	0.54	68.00	71.21	68.00	20.89	0.02	0.29	100.00	100.00	0.00	5841.00	6322.43	3540298.00	302.48	1131.87	846.50
9	6	5	6322.00	13219.00	158.70	0	Spot (Block9, Row5, Column6)	165.66	176.00	32.41	0.03	0.20	70.00	73.92	70.00	26.13	0.02	0.35	99.00	83.00	0.00	106.00	95.66	115463.00	3.51	98.06	98.00
9	7	5	6620.00	13228.00	194.00	0	Spot (Block9, Row5, Column7)	1353.57	1188.00	775.60	0.06	0.57	72.00	78.26	72.00	31.57	0.04	0.40	100.00	100.00	0.00	1116.00	1281.57	1442906.00	40.40	353.72	362.00
9	8	5	6923.00	13232.00	146.85	0	Spot (Block9, Row5, Column8)	483.72	436.00	271.06	0.05	0.56	69.00	72.04	69.00	21.77	0.02	0.30	100.00	100.00	0.00	367.00	414.72	285876.00	18.91	151.93	135.50
9	1	6	4816.00	13518.00	212.85	0	Spot (Block9, Row6, Column1)	2351.93	1637.00	1740.85	0.16	0.74	75.00	89.92	75.00	52.32	0.08	0.58	100.00	100.00	0.00	1562.00	2276.93	3045746.00	43.24	588.20	592.00
9	2	6	5114.00	13518.00	211.55	0	Spot (Block9, Row6, Column2)	777.42	702.00	375.99	0.04	0.48	73.00	84.43	73.00	43.88	0.06	0.52	100.00	100.00	0.00	629.00	704.42	991982.00	15.79	250.93	257.00
9	3	6	5411.00	13522.00	143.05	0	Spot (Block9, Row6, Column3)	1544.68	1499.00	759.74	0.01	0.49	70.00	73.81	70.00	19.90	0.02	0.27	100.00	100.00	0.00	1429.00	1474.68	851120.00	73.90	440.80	340.00
9	4	6	5716.00	13525.00	159.65	0	Spot (Block9, Row6, Column4)	185.22	190.00	48.17	0.01	0.26	70.00	70.97	70.00	15.25	0.01	0.21	100.00	99.00	0.00	120.00	115.22	129837.00	7.49	97.81	98.00
9	5	6	6020.00	13523.00	141.35	0	Spot (Block9, Row6, Column5)	4381.04	4095.00	2201.74	0.03	0.50	72.00	74.55	72.00	21.36	0.02	0.29	100.00	100.00	0.00	4023.00	4309.04	2374522.00	201.63	885.74	723.00
9	6	6	6333.00	13526.00	182.60	0	Spot (Block9, Row6, Column6)	104.90	103.00	15.42	0.01	0.15	71.00	75.12	71.00	22.87	0.02	0.30	74.00	19.00	0.00	32.00	33.90	97765.00	1.30	80.63	81.00
9	7	6	6621.00	13529.00	146.10	0	Spot (Block9, Row6, Column7)	688.08	652.00	344.79	0.02	0.50	72.00	76.08	72.00	24.77	0.02	0.33	100.00	100.00	0.00	580.00	616.08	401153.00	24.71	199.09	167.00
9	8	6	6927.00	13533.00	144.70	0	Spot (Block9, Row6, Column8)	785.90	726.00	409.95	0.03	0.52	71.00	72.10	71.00	12.87	0.01	0.18	100.00	100.00	0.00	655.00	714.90	446390.00	55.47	226.36	172.00
9	1	7	4817.00	13814.00	162.10	0	Spot (Block9, Row7, Column1)	281.23	284.00	77.98	0.00	0.28	70.00	76.37	70.00	37.69	0.04	0.49	100.00	96.00	0.00	214.00	211.23	204171.00	5.44	127.63	119.00
9	2	7	5073.00	13816.00	109.65	0	Spot (Block9, Row7, Column2)	92.10	93.00	10.39	0.00	0.11	72.00	76.13	72.00	29.04	0.02	0.38	18.00	0.00	0.00	21.00	20.10	29013.00	0.55	80.18	79.50
9	3	7	5415.00	13821.00	147.00	-50	Spot (Block9, Row7, Column3)	67.69	68.00	8.13	0.00	0.12	69.00	69.10	69.00	11.50	0.00	0.17	5.00	0.00	0.00	-1.00	-1.31	39736.00	-0.12	64.35	65.00
9	4	7	5715.00	13823.00	147.00	-50	Spot (Block9, Row7, Column4)	75.63	76.50	8.10	0.00	0.11	70.00	70.00	70.00	11.55	0.00	0.17	26.00	1.00	0.00	6.50	5.63	44620.00	0.49	74.47	73.00
9	5	7	6014.00	13823.00	175.75	0	Spot (Block9, Row7, Column5)	185.31	188.00	46.20	0.01	0.25	73.00	76.78	73.00	24.40	0.02	0.32	99.00	89.00	0.00	115.00	112.31	160480.00	4.45	105.19	106.00
9	6	7	6315.00	13826.00	200.30	0	Spot (Block9, Row7, Column6)	857.82	790.00	433.75	0.04	0.51	77.00	93.01	77.00	65.14	0.08	0.70	100.00	100.00	0.00	713.00	780.82	973627.00	11.74	263.13	271.00
9	7	7	6615.00	13833.00	149.10	0	Spot (Block9, Row7, Column7)	751.25	690.00	337.50	0.04	0.45	77.00	80.70	77.00	20.96	0.02	0.26	100.00	100.00	0.00	613.00	674.25	455256.00	31.99	290.31	163.00
9	8	7	6921.00	13829.00	175.40	0	Spot (Block9, Row7, Column8)	741.72	723.00	211.91	0.01	0.29	72.00	75.38	72.00	19.42	0.02	0.26	100.00	100.00	0.00	651.00	669.72	639366.00	34.32	250.84	195.00
9	1	8	4805.00	14092.00	161.90	0	Spot (Block9, Row8, Column1)	79.23	79.00	6.93	0.00	0.09	67.00	67.11	67.00	10.22	0.00	0.15	62.00	10.00	0.00	12.00	12.23	57362.00	1.19	73.44	73.00
9	2	8	5114.00	14115.00	175.55	0	Spot (Block9, Row8, Column2)	129.63	122.00	29.09	0.03	0.22	69.00	69.14	69.00	9.06	0.00	0.13	99.00	98.00	0.00	53.00	60.63	112128.00	6.68	87.42	86.00
9	3	8	5411.00	14119.00	161.90	0	Spot (Block9, Row8, Column3)	210.58	205.00	76.86	0.01	0.36	70.00	70.11	70.00	13.10	0.00	0.19	100.00	98.00	0.00	135.00	140.58	153095.00	10.73	99.37	97.00
9	4	8	5719.00	14126.00	145.35	0	Spot (Block9, Row8, Column4)	2804.34	2633.00	1211.41	0.03	0.43	71.00	72.00	71.00	15.53	0.01	0.22	100.00	100.00	0.00	2562.00	2733.34	1612493.00	175.91	618.42	534.00
9	5	8	5985.00	14116.00	170.60	0	Spot (Block9, Row8, Column5)	81.93	81.00	9.50	0.00	0.12	70.00	78.32	70.00	57.74	0.05	0.74	0.00	0.00	0.00	11.00	11.93	66367.00	0.06	73.46	74.00
9	6	8	6319.00	14130.00	193.40	0	Spot (Block9, Row8, Column6)	4687.17	3503.00	3699.22	0.13	0.79	75.00	99.09	75.00	91.97	0.12	0.93	100.00	100.00	0.00	3428.00	4612.17	4944962.00	49.88	904.36	906.50
9	7	8	6617.00	14128.00	143.00	0	Spot (Block9, Row8, Column7)	393.48	384.00	141.38	0.01	0.36	75.00	86.98	75.00	60.85	0.06	0.70	100.00	96.00	0.00	309.00	318.48	216413.00	5.04	148.49	150.50
9	8	8	6906.00	14130.00	141.95	0	Spot (Block9, Row8, Column8)	4979.61	4637.50	2248.65	0.03	0.45	73.00	77.23	73.00	25.43	0.02	0.33	100.00	100.00	0.00	4564.50	4906.61	2718869.00	192.77	1061.87	794.00
10	1	1	9331.00	12044.00	153.25	0	Spot (Block10, Row1, Column1)	1561.27	1458.50	743.44	0.03	0.48	76.00	77.44	76.00	18.27	0.01	0.24	100.00	100.00	0.00	1382.50	1485.27	1008579.00	81.23	342.62	286.00
10	2	1	9585.00	12061.00	205.20	0	Spot (Block10, Row1, Column2)	77.25	77.00	8.13	0.00	0.11	71.00	70.72	71.00	13.89	0.00	0.20	19.00	0.00	0.00	6.00	6.25	92467.00	0.47	73.37	74.00
10	3	1	9927.00	12051.00	147.00	-50	Spot (Block10, Row1, Column3)	69.47	69.00	7.39	0.00	0.11	70.00	69.98	70.00	11.86	0.00	0.17	6.00	0.00	0.00	-1.00	-0.53	41054.00	-0.04	69.25	69.00
10	4	1	10212.00	12060.00	193.15	0	Spot (Block10, Row1, Column4)	80.69	80.00	9.53	0.00	0.12	69.00	69.86	69.00	10.62	0.01	0.15	54.00	15.00	0.00	11.00	11.69	85286.00	1.02	76.04	75.00
10	5	1	10557.00	12033.00	106.05	0	Spot (Block10, Row1, Column5)	87.21	86.00	11.71	0.01	0.13	69.00	68.80	69.00	10.00	0.00	0.15	70.00	41.00	0.00	17.00	18.21	25466.00	1.84	77.93	77.50
10	6	1	10803.00	12084.00	200.85	0	Spot (Block10, Row1, Column6)	81.28	81.00	8.99	0.00	0.11	68.00	67.37	68.00	10.44	0.00	0.16	61.00	21.00	0.00	13.00	13.28	93071.00	1.33	74.50	74.00
10	7	1	11108.00	12034.00	151.95	0	Spot (Block10, Row1, Column7)	95.51	94.00	12.72	0.01	0.13	68.00	67.83	68.00	10.18	0.00	0.15	93.00	65.00	0.00	26.00	27.51	60652.00	2.72	79.55	79.00
10	8	1	11445.00	12069.00	206.80	0	Spot (Block10, Row1, Column8)	91.45	92.00	13.86	0.00	0.15	68.00	67.65	68.00	10.35	0.00	0.15	78.00	57.00	0.00	24.00	23.45	111015.00	2.30	79.61	79.50
10	1	2	9325.00	12347.00	147.00	-50	Spot (Block10, Row2, Column1)	64.01	66.00	12.73	0.01	0.20	72.00	72.66	72.00	11.69	0.00	0.16	2.00	0.00	0.00	-6.00	-7.99	37573.00	-0.74	70.55	73.00
10	2	2	9625.00	12349.00	147.00	-50	Spot (Block10, Row2, Column2)	75.37	76.00	6.71	0.00	0.09	71.00	70.93	71.00	11.23	0.00	0.16	14.00	0.00	0.00	5.00	4.37	44541.00	0.40	72.05	72.00
10	3	2	9925.00	12351.00	147.00	-50	Spot (Block10, Row2, Column3)	68.74	67.00	12.18	0.01	0.18	70.00	69.61	70.00	11.38	0.00	0.16	17.00	4.00	0.00	-3.00	-1.26	40419.00	-0.08	66.75	66.50
10	4	2	10234.00	12369.00	169.80	0	Spot (Block10, Row2, Column4)	77.15	77.00	8.04	0.00	0.10	68.00	67.65	68.00	10.88	0.00	0.16	40.00	7.00	0.00	9.00	9.15	61643.00	0.87	71.10	71.00
10	5	2	10528.00	12351.00	188.20	0	Spot (Block10, Row2, Column5)	404.72	396.00	118.51	0.01	0.29	68.00	68.89	68.00	11.90	0.01	0.17	100.00	100.00	0.00	328.00	336.72	404719.00	28.23	151.02	151.00
10	6	2	10825.00	12356.00	147.00	-50	Spot (Block10, Row2, Column6)	69.08	69.00	8.68	0.00	0.13	69.00	73.55	69.00	25.05	0.03	0.34	0.00	0.00	0.00	0.00	0.08	40758.00	-0.18	70.94	72.00
10	7	2	11125.00	12358.00	147.00	-50	Spot (Block10, Row2, Column7)	67.85	69.00	8.60	0.01	0.13	69.00	69.23	69.00	11.17	0.00	0.16	4.00	0.00	0.00	0.00	-1.15	39893.00	-0.12	68.66	68.00
10	8	2	11425.00	12360.00	147.00	-50	Spot (Block10, Row2, Column8)	72.09	71.00	11.17	0.01	0.15	70.00	70.91	70.00	15.35	0.01	0.22	11.00	0.00	0.00	1.00	2.09	42463.00	0.08	73.49	77.00
10	1	3	9335.00	12633.00	162.35	0	Spot (Block10, Row3, Column1)	104.61	103.00	16.40	0.01	0.16	70.00	70.30	70.00	10.53	0.00	0.15	94.00	77.00	0.00	33.00	34.61	76261.00	3.26	83.10	84.00
10	2	3	9623.00	12649.00	147.00	-50	Spot (Block10, Row3, Column2)	65.15	65.00	8.96	0.00	0.14	70.00	70.80	70.00	12.94	0.00	0.18	3.00	0.00	0.00	-5.00	-4.85	38437.00	-0.44	65.65	64.00
10	3	3	9898.00	12631.00	99.70	0	Spot (Block10, Row3, Column3)	161.61	104.00	281.06	0.19	1.74	69.00	68.09	69.00	12.04	0.01	0.18	95.00	74.00	0.00	35.00	92.61	41050.00	7.77	91.14	92.00
10	4	3	10240.00	12651.00	158.75	0	Spot (Block10, Row3, Column4)	85.77	86.00	12.00	0.00	0.14	66.00	65.22	66.00	11.03	0.01	0.17	77.00	42.00	0.00	20.00	19.77	59523.00	1.86	76.12	76.00
10	5	3	10537.00	12632.00	242.85	0	Spot (Block10, Row3, Column5)	84.01	84.00	11.82	0.00	0.14	68.00	74.24	68.00	32.18	0.04	0.43	6.00	0.00	0.00	16.00	16.01	142480.00	0.30	74.80	76.00
10	6	3	10825.00	12651.00	201.90	0	Spot (Block10, Row3, Column6)	1725.71	1403.00	1071.12	0.09	0.62	74.00	83.27	74.00	38.79	0.05	0.47	100.00	100.00	0.00	1329.00	1651.71	2001825.00	42.35	440.22	458.50
10	7	3	11123.00	12658.00	147.00	-50	Spot (Block10, Row3, Column7)	72.59	73.00	8.32	0.00	0.11	71.00	74.85	71.00	26.35	0.02	0.35	0.00	0.00	0.00	2.00	1.59	42609.00	-0.09	65.60	66.00
10	8	3	11423.00	12661.00	157.25	0	Spot (Block10, Row3, Column8)	1727.82	1561.50	822.15	0.04	0.48	70.00	72.26	70.00	20.03	0.01	0.28	100.00	100.00	0.00	1491.50	1657.82	1174916.00	82.67	411.83	377.00
10	1	4	9321.00	12947.00	147.00	-50	Spot (Block10, Row4, Column1)	75.57	72.50	11.95	0.02	0.16	69.00	69.58	69.00	12.69	0.00	0.18	24.00	10.00	0.00	3.50	6.57	44889.00	0.47	71.54	71.00
10	2	4	9619.00	12947.00	161.40	0	Spot (Block10, Row4, Column2)	484.89	474.00	172.51	0.01	0.36	69.00	71.03	69.00	18.17	0.01	0.26	100.00	100.00	0.00	405.00	415.89	348148.00	22.78	171.43	177.00
10	3	4	9921.00	12947.00	171.85	0	Spot (Block10, Row4, Column3)	147.49	152.00	35.21	0.01	0.24	68.00	69.13	68.00	16.26	0.01	0.24	100.00	91.00	0.00	84.00	79.49	121676.00	4.82	95.97	95.00
10	4	4	10221.00	12953.00	147.00	-50	Spot (Block10, Row4, Column4)	62.77	63.00	8.62	0.00	0.14	66.00	65.78	66.00	11.59	0.00	0.18	3.00	0.00	0.00	-3.00	-3.23	37159.00	-0.26	66.97	67.00
10	5	4	10492.00	12975.00	211.20	0	Spot (Block10, Row4, Column5)	74.65	75.00	9.22	0.00	0.12	68.00	67.94	68.00	12.18	0.00	0.18	27.00	2.00	0.00	7.00	6.65	94659.00	0.55	70.13	69.50
10	6	4	10828.00	12955.00	188.55	0	Spot (Block10, Row4, Column6)	469.49	471.00	141.95	0.00	0.30	71.00	74.92	71.00	29.21	0.02	0.39	100.00	99.00	0.00	400.00	398.49	469024.00	13.51	186.32	175.00
10	7	4	11138.00	12940.00	144.50	0	Spot (Block10, Row4, Column7)	82.51	83.00	8.16	0.00	0.10	71.00	73.29	71.00	26.38	0.01	0.36	3.00	0.00	0.00	12.00	11.51	47031.00	0.35	72.75	73.00
10	8	4	11455.00	12956.00	146.05	0	Spot (Block10, Row4, Column8)	81.83	82.00	7.88	0.00	0.10	70.00	70.47	70.00	15.01	0.00	0.21	33.00	0.00	0.00	12.00	11.83	47379.00	0.76	74.72	74.50
10	1	5	9307.00	13214.00	190.15	0	Spot (Block10, Row5, Column1)	87.99	88.00	14.43	0.00	0.16	68.00	72.75	68.00	25.99	0.03	0.36	35.00	0.00	0.00	20.00	19.99	89746.00	0.59	76.82	78.00
10	2	5	9619.00	13243.00	156.75	0	Spot (Block10, Row5, Column2)	1903.57	1782.00	820.22	0.03	0.43	72.00	77.62	72.00	26.33	0.03	0.34	100.00	100.00	0.00	1710.00	1831.57	1290622.00	69.35	398.12	368.00
10	3	5	9926.00	13248.00	154.45	0	Spot (Block10, Row5, Column3)	1367.01	1185.00	751.47	0.06	0.55	67.00	70.64	67.00	21.60	0.02	0.31	100.00	100.00	0.00	1118.00	1300.01	894027.00	60.00	276.69	267.00
10	4	5	10192.00	13256.00	236.30	0	Spot (Block10, Row5, Column4)	74.66	75.00	7.86	0.00	0.11	68.00	68.66	68.00	16.02	0.00	0.23	9.00	0.00	0.00	7.00	6.66	120283.00	0.38	69.36	70.00
10	5	5	10522.00	13248.00	160.00	0	Spot (Block10, Row5, Column5)	186.26	189.00	51.36	0.01	0.28	69.00	68.65	69.00	11.34	0.00	0.17	100.00	99.00	0.00	120.00	117.26	132248.00	10.37	98.90	97.00
10	6	5	10820.00	13256.00	147.00	-50	Spot (Block10, Row5, Column6)	77.14	77.00	8.77	0.00	0.11	72.00	74.71	72.00	25.35	0.02	0.34	0.00	0.00	0.00	5.00	5.14	45358.00	0.10	73.94	75.00
10	7	5	11123.00	13256.00	191.80	0	Spot (Block10, Row5, Column7)	1959.32	1723.00	1165.88	0.06	0.60	74.00	80.45	74.00	36.58	0.04	0.45	100.00	100.00	0.00	1649.00	1885.32	2035733.00	51.36	477.86	486.00
10	8	5	11420.00	13260.00	147.00	-50	Spot (Block10, Row5, Column8)	81.89	83.00	11.59	0.01	0.14	70.00	73.97	70.00	28.66	0.02	0.39	5.00	0.00	0.00	13.00	11.89	48315.00	0.28	79.68	80.00
10	1	6	9321.00	13544.00	200.15	0	Spot (Block10, Row6, Column1)	1543.13	1266.00	1024.44	0.09	0.66	75.00	86.18	75.00	41.58	0.06	0.48	100.00	100.00	0.00	1191.00	1468.13	1749907.00	35.04	424.17	412.00
10	2	6	9614.00	13549.00	195.65	0	Spot (Block10, Row6, Column2)	1316.87	1273.00	596.94	0.01	0.45	77.00	87.66	77.00	39.07	0.06	0.45	100.00	100.00	0.00	1196.00	1239.87	1426170.00	31.46	364.39	375.50
10	3	6	9901.00	13542.00	196.00	0	Spot (Block10, Row6, Column3)	85.78	87.00	11.76	0.01	0.14	70.00	71.93	70.00	22.35	0.01	0.31	29.00	0.00	0.00	17.00	15.78	93248.00	0.62	71.29	71.00
10	4	6	10218.00	13553.00	147.00	-50	Spot (Block10, Row6, Column4)	69.72	70.00	7.37	0.00	0.11	69.00	68.19	69.00	11.00	0.01	0.16	6.00	0.00	0.00	1.00	0.72	41064.00	0.14	73.18	73.00
10	5	6	10525.00	13561.00	170.65	0	Spot (Block10, Row6, Column5)	123.23	118.00	28.02	0.02	0.23	69.00	68.83	69.00	11.42	0.00	0.17	96.00	89.00	0.00	49.00	54.23	99819.00	4.76	83.33	83.00
10	6	6	10818.00	13556.00	147.00	-50	Spot (Block10, Row6, Column6)	73.52	73.00	8.46	0.00	0.12	71.00	73.80	71.00	25.83	0.02	0.35	0.00	0.00	0.00	2.00	2.52	43376.00	-0.01	74.41	73.00
10	7	6	11127.00	13574.00	169.10	0	Spot (Block10, Row6, Column7)	86.61	87.00	11.38	0.00	0.13	72.00	73.93	72.00	23.14	0.01	0.31	22.00	0.00	0.00	15.00	14.61	69111.00	0.55	82.84	83.00
10	8	6	11418.00	13560.00	147.00	-50	Spot (Block10, Row6, Column8)	71.74	72.00	9.26	0.00	0.13	68.00	68.56	68.00	13.61	0.00	0.20	14.00	0.00	0.00	4.00	3.74	42181.00	0.23	72.74	71.50
10	1	7	9319.00	13849.00	160.30	0	Spot (Block10, Row7, Column1)	610.64	581.50	257.35	0.02	0.42	74.00	77.76	74.00	24.81	0.02	0.32	100.00	100.00	0.00	507.50	536.64	432332.00	21.48	189.95	187.00
10	2	7	9616.00	13849.00	147.00	-50	Spot (Block10, Row7, Column2)	70.73	72.00	13.63	0.01	0.19	72.00	75.34	72.00	25.26	0.02	0.34	0.00	0.00	0.00	0.00	-1.27	41662.00	-0.18	69.90	73.00
10	3	7	9916.00	13851.00	147.00	-50	Spot (Block10, Row7, Column3)	66.85	67.00	8.27	0.00	0.12	68.00	67.34	68.00	11.89	0.00	0.18	3.00	0.00	0.00	-1.00	-1.15	39243.00	-0.04	68.86	72.00
10	4	7	10261.00	13879.00	205.65	0	Spot (Block10, Row7, Column4)	80.54	81.00	8.09	0.00	0.10	71.00	71.18	71.00	15.33	0.00	0.22	23.00	0.00	0.00	10.00	9.54	97136.00	0.61	74.02	75.00
10	5	7	10516.00	13855.00	147.00	-50	Spot (Block10, Row7, Column5)	72.48	74.00	12.74	0.01	0.18	72.00	75.89	72.00	26.64	0.02	0.35	0.00	0.00	0.00	2.00	0.48	42620.00	-0.13	70.07	68.00
10	6	7	10818.00	13852.00	185.20	0	Spot (Block10, Row7, Column6)	1526.67	1543.00	723.31	0.00	0.47	75.00	87.43	75.00	48.11	0.07	0.55	100.00	100.00	0.00	1468.00	1451.67	1462552.00	29.92	377.62	387.00
10	7	7	11112.00	13916.00	122.50	0	Spot (Block10, Row7, Column7)	85.28	85.00	8.56	0.00	0.10	74.00	79.82	74.00	31.23	0.03	0.39	0.00	0.00	0.00	11.00	11.28	33685.00	0.17	78.67	79.00
10	8	7	11425.00	13857.00	184.80	0	Spot (Block10, Row7, Column8)	667.81	662.00	159.59	0.00	0.24	74.00	75.47	74.00	17.40	0.01	0.23	100.00	100.00	0.00	588.00	593.81	641100.00	34.04	230.40	198.00
10	1	8	9305.00	14135.00	118.30	0	Spot (Block10, Row8, Column1)	92.27	92.00	10.94	0.00	0.12	70.00	70.43	70.00	13.77	0.00	0.20	79.00	31.00	0.00	22.00	22.27	33863.00	1.59	85.04	85.00
10	2	8	9556.00	14150.00	205.45	0	Spot (Block10, Row8, Column2)	74.13	74.00	8.49	0.00	0.11	69.00	68.65	69.00	11.77	0.00	0.17	21.00	1.00	0.00	5.00	5.13	89250.00	0.47	66.29	66.00
10	3	8	9944.00	14201.00	139.90	0	Spot (Block10, Row8, Column3)	82.49	83.00	8.27	0.00	0.10	69.00	69.25	69.00	17.49	0.00	0.25	32.00	0.00	0.00	14.00	13.49	43718.00	0.76	73.99	75.00
10	4	8	10219.00	14152.00	147.50	0	Spot (Block10, Row8, Column4)	3906.22	3783.00	1830.30	0.01	0.47	71.00	71.73	71.00	19.18	0.00	0.27	100.00	100.00	0.00	3712.00	3835.22	2324199.00	199.87	851.18	648.00
10	5	8	10514.00	14155.00	147.00	-50	Spot (Block10, Row8, Column5)	73.16	74.00	11.86	0.00	0.16	73.00	77.52	73.00	36.93	0.03	0.48	0.00	0.00	0.00	1.00	0.16	43382.00	-0.12	68.20	64.00
10	6	8	10819.00	14156.00	186.55	0	Spot (Block10, Row8, Column6)	2723.37	2081.00	1993.50	0.12	0.73	77.00	91.12	77.00	54.86	0.07	0.60	100.00	100.00	0.00	2004.00	2646.37	2660737.00	47.98	572.69	590.00
10	7	8	11114.00	14158.00	147.00	-50	Spot (Block10, Row8, Column7)	75.33	75.00	11.45	0.00	0.15	72.00	79.26	72.00	37.72	0.04	0.48	0.00	0.00	0.00	3.00	3.33	44521.00	-0.10	72.04	74.00
10	8	8	11406.00	14158.00	145.05	0	Spot (Block10, Row8, Column8)	4442.40	4093.00	2325.55	0.04	0.52	73.00	76.48	73.00	20.15	0.02	0.26	100.00	100.00	0.00	4020.00	4369.40	2545496.00	216.67	958.39	670.00
11	1	1	13832.00	12070.00	157.20	0	Spot (Block11, Row1, Column1)	1155.75	998.50	604.41	0.06	0.52	67.00	68.04	67.00	14.58	0.01	0.21	100.00	100.00	0.00	931.50	1088.75	790531.00	74.62	284.64	210.00
11	2	1	14132.00	12090.00	181.35	0	Spot (Block11, Row1, Column2)	87.24	88.00	11.04	0.00	0.13	68.00	68.39	68.00	13.39	0.00	0.20	68.00	26.00	0.00	20.00	19.24	80345.00	1.41	73.39	73.00
11	3	1	14424.00	12079.00	147.00	-50	Spot (Block11, Row1, Column3)	72.61	71.00	13.64	0.01	0.19	64.00	63.39	64.00	10.83	0.00	0.17	39.00	20.00	0.00	7.00	8.61	42914.00	0.85	66.08	66.00
11	4	1	14708.00	12112.00	159.85	0	Spot (Block11, Row1, Column4)	81.39	82.00	14.37	0.00	0.18	63.00	62.72	63.00	10.56	0.00	0.17	71.00	41.00	0.00	19.00	18.39	57623.00	1.77	69.59	69.00
11	5	1	15046.00	12071.00	199.75	0	Spot (Block11, Row1, Column5)	72.31	72.00	7.86	0.00	0.11	65.00	65.01	65.00	10.51	0.00	0.16	33.00	3.00	0.00	7.00	7.31	81857.00	0.69	67.64	68.00
11	6	1	15324.00	12085.00	147.00	-50	Spot (Block11, Row1, Column6)	71.32	71.00	8.95	0.00	0.13	66.00	65.44	66.00	11.28	0.00	0.17	24.00	2.00	0.00	5.00	5.32	42294.00	0.52	77.88	78.00
11	7	1	15605.00	12078.00	195.75	0	Spot (Block11, Row1, Column7)	80.31	80.00	9.56	0.00	0.12	64.00	63.02	64.00	10.67	0.01	0.17	72.00	30.00	0.00	16.00	16.31	87220.00	1.62	71.76	72.00
11	8	1	15919.00	12111.00	215.90	0	Spot (Block11, Row1, Column8)	70.34	71.00	8.76	0.00	0.12	65.00	64.65	65.00	10.36	0.00	0.16	26.00	4.00	0.00	6.00	5.34	93904.00	0.55	63.24	65.00
11	1	2	13822.00	12376.00	147.00	-50	Spot (Block11, Row2, Column1)	65.15	64.00	12.20	0.01	0.19	65.00	64.90	65.00	13.73	0.00	0.21	12.00	3.00	0.00	-1.00	0.15	38437.00	0.02	64.86	63.00
11	2	2	14112.00	12457.00	190.90	0	Spot (Block11, Row2, Column2)	71.58	73.00	9.38	0.01	0.13	64.00	63.70	64.00	11.52	0.00	0.18	38.00	2.00	0.00	9.00	7.58	73586.00	0.68	67.18	68.00
11	3	2	14422.00	12379.00	147.00	-50	Spot (Block11, Row2, Column3)	70.02	68.00	11.74	0.01	0.17	62.00	60.97	62.00	11.51	0.01	0.19	32.00	10.00	0.00	6.00	8.02	41104.00	0.79	67.97	67.00
11	4	2	14722.00	12381.00	147.00	-50	Spot (Block11, Row2, Column4)	73.10	76.00	14.20	0.02	0.19	65.00	64.62	65.00	11.60	0.00	0.18	49.00	11.00	0.00	11.00	8.10	43202.00	0.73	75.01	74.00
11	5	2	15031.00	12384.00	183.40	0	Spot (Block11, Row2, Column5)	360.06	365.00	99.47	0.01	0.28	67.00	67.24	67.00	11.66	0.00	0.17	100.00	100.00	0.00	298.00	293.06	341700.00	25.10	143.79	124.50
11	6	2	15322.00	12385.00	147.00	-50	Spot (Block11, Row2, Column6)	74.21	73.00	9.42	0.01	0.13	69.00	73.33	69.00	26.97	0.03	0.37	1.00	0.00	0.00	4.00	5.21	43486.00	0.03	67.48	67.00
11	7	2	15623.00	12386.00	147.00	-50	Spot (Block11, Row2, Column7)	61.43	61.00	7.94	0.00	0.13	68.00	67.89	68.00	13.49	0.00	0.20	0.00	0.00	0.00	-7.00	-6.57	36491.00	-0.48	63.33	64.00
11	8	2	15923.00	12388.00	147.00	-50	Spot (Block11, Row2, Column8)	67.57	69.00	10.36	0.01	0.15	68.00	69.31	68.00	18.57	0.01	0.27	0.00	0.00	0.00	1.00	-0.43	39931.00	-0.09	61.56	60.50
11	1	3	13828.00	12652.00	238.75	0	Spot (Block11, Row3, Column1)	77.57	78.00	12.10	0.00	0.16	62.00	62.85	62.00	12.44	0.01	0.20	62.00	21.00	0.00	16.00	15.57	128148.00	1.18	66.03	66.00
11	2	3	14121.00	12677.00	147.00	-50	Spot (Block11, Row3, Column2)	65.57	66.00	11.53	0.00	0.18	65.00	65.66	65.00	13.09	0.00	0.20	13.00	0.00	0.00	1.00	0.57	38754.00	-0.01	69.32	70.00
11	3	3	14468.00	12669.00	262.10	0	Spot (Block11, Row3, Column3)	68.26	69.00	10.87	0.00	0.16	63.00	62.18	63.00	10.38	0.01	0.17	32.00	7.00	0.00	6.00	5.26	136314.00	0.59	60.04	60.00
11	4	3	14721.00	12681.00	147.00	-50	Spot (Block11, Row3, Column4)	73.19	72.00	9.55	0.01	0.13	63.00	62.17	63.00	10.64	0.01	0.17	46.00	12.00	0.00	9.00	10.19	42892.00	1.04	71.05	71.00
11	5	3	15021.00	12683.00	147.00	-50	Spot (Block11, Row3, Column5)	73.22	73.00	13.90	0.00	0.19	65.00	69.95	65.00	28.42	0.03	0.41	4.00	0.00	0.00	8.00	8.22	43052.00	0.11	67.35	66.00
11	6	3	15324.00	12679.00	199.65	0	Spot (Block11, Row3, Column6)	2142.02	1712.50	1339.97	0.10	0.63	74.00	82.25	74.00	36.96	0.05	0.45	100.00	100.00	0.00	1638.50	2068.02	2416194.00	55.73	524.74	506.00
11	7	3	15621.00	12686.00	147.00	-50	Spot (Block11, Row3, Column7)	74.78	75.00	7.43	0.00	0.10	71.00	75.95	71.00	29.03	0.03	0.38	0.00	0.00	0.00	4.00	3.78	44046.00	-0.04	69.61	71.00
11	8	3	15923.00	12688.00	159.25	0	Spot (Block11, Row3, Column8)	2474.65	2114.00	1274.61	0.07	0.52	69.00	72.12	69.00	23.03	0.02	0.32	100.00	100.00	0.00	2045.00	2405.65	1744628.00	104.30	500.81	466.00
11	1	4	13836.00	13003.00	146.40	0	Spot (Block11, Row4, Column1)	79.85	81.00	11.75	0.01	0.15	68.00	67.92	68.00	11.82	0.00	0.17	57.00	13.00	0.00	13.00	11.85	46634.00	1.01	73.35	75.00
11	2	4	14124.00	12974.00	174.45	0	Spot (Block11, Row4, Column2)	475.27	477.00	195.24	0.00	0.41	70.00	72.30	70.00	19.51	0.01	0.27	100.00	100.00	0.00	407.00	405.27	405407.00	20.65	162.10	168.00
11	3	4	14419.00	12966.00	166.10	0	Spot (Block11, Row4, Column3)	119.59	112.00	28.26	0.03	0.24	67.00	68.83	67.00	18.21	0.01	0.26	96.00	67.00	0.00	45.00	52.59	91729.00	2.79	84.01	84.00
11	4	4	14719.00	12981.00	147.00	-50	Spot (Block11, Row4, Column4)	68.49	69.00	6.63	0.00	0.10	63.00	62.75	63.00	10.05	0.00	0.16	24.00	0.00	0.00	6.00	5.49	40202.00	0.57	63.09	64.00
11	5	4	14989.00	13005.00	203.95	0	Spot (Block11, Row4, Column5)	72.16	72.00	7.14	0.00	0.10	63.00	62.83	63.00	10.59	0.00	0.17	41.00	4.00	0.00	9.00	9.16	85653.00	0.88	65.73	66.00
11	6	4	15323.00	12975.00	193.75	0	Spot (Block11, Row4, Column6)	403.26	394.00	121.97	0.01	0.30	70.00	73.75	70.00	26.53	0.02	0.36	100.00	100.00	0.00	324.00	333.26	429880.00	12.42	148.62	152.00
11	7	4	15619.00	12986.00	147.00	-50	Spot (Block11, Row4, Column7)	72.96	74.00	10.51	0.01	0.14	70.00	73.09	70.00	26.34	0.02	0.36	0.00	0.00	0.00	4.00	2.96	43118.00	-0.01	67.78	68.00
11	8	4	15919.00	12988.00	147.00	-50	Spot (Block11, Row4, Column8)	75.36	75.00	11.34	0.00	0.15	70.00	69.74	70.00	16.72	0.00	0.24	19.00	0.00	0.00	5.00	5.36	44235.00	0.34	69.68	69.00
11	1	5	13829.00	13265.00	182.60	0	Spot (Block11, Row5, Column1)	93.87	92.00	12.90	0.01	0.14	71.00	76.17	71.00	29.64	0.03	0.39	28.00	0.00	0.00	21.00	22.87	88145.00	0.60	79.38	77.00
11	2	5	14118.00	13268.00	159.40	0	Spot (Block11, Row5, Column2)	2848.14	2692.00	1232.98	0.02	0.43	72.00	80.75	72.00	32.86	0.05	0.41	100.00	100.00	0.00	2620.00	2776.14	1990850.00	84.22	589.06	509.00
11	3	5	14424.00	13272.00	161.20	0	Spot (Block11, Row5, Column3)	1323.31	1239.00	713.97	0.03	0.54	69.00	74.06	69.00	25.49	0.03	0.34	100.00	100.00	0.00	1170.00	1254.31	947493.00	49.00	274.34	270.00
11	4	5	14717.00	13281.00	147.00	-50	Spot (Block11, Row5, Column4)	67.76	68.00	10.26	0.00	0.15	65.00	65.80	65.00	16.29	0.01	0.25	8.00	0.00	0.00	3.00	2.76	40046.00	0.12	65.61	63.00
11	5	5	15017.00	13272.00	173.05	0	Spot (Block11, Row5, Column5)	155.90	167.00	37.78	0.03	0.24	65.00	64.20	65.00	10.61	0.01	0.17	100.00	99.00	0.00	102.00	90.90	129396.00	8.64	89.04	88.50
11	6	5	15317.00	13285.00	147.00	-50	Spot (Block11, Row5, Column6)	72.92	73.00	8.60	0.00	0.12	70.00	73.02	70.00	24.83	0.02	0.34	1.00	0.00	0.00	3.00	2.92	42875.00	-0.00	72.37	70.50
11	7	5	15626.00	13284.00	195.35	0	Spot (Block11, Row5, Column7)	1757.99	1497.00	984.99	0.07	0.56	71.00	77.14	71.00	32.58	0.04	0.42	100.00	100.00	0.00	1426.00	1686.99	1896871.00	51.58	430.40	415.50
11	8	5	15917.00	13288.00	147.00	-50	Spot (Block11, Row5, Column8)	75.22	74.00	10.06	0.01	0.13	67.00	69.52	67.00	22.45	0.02	0.32	8.00	0.00	0.00	7.00	8.22	44380.00	0.25	72.53	69.50
11	1	6	13823.00	13568.00	203.70	0	Spot (Block11, Row6, Column1)	1732.91	1348.50	1135.61	0.11	0.66	75.00	85.91	75.00	41.76	0.06	0.49	100.00	100.00	0.00	1273.50	1657.91	2044830.00	39.44	435.96	434.00
11	2	6	14118.00	13570.00	201.80	0	Spot (Block11, Row6, Column2)	1128.45	1123.00	490.61	0.00	0.43	74.00	84.59	74.00	41.52	0.06	0.49	100.00	100.00	0.00	1049.00	1054.45	1305622.00	25.14	333.41	300.00
11	3	6	14393.00	13570.00	195.60	0	Spot (Block11, Row6, Column3)	86.97	86.00	10.28	0.00	0.12	67.00	71.01	67.00	23.33	0.03	0.33	30.00	0.00	0.00	19.00	19.97	94193.00	0.68	73.40	73.00
11	4	6	14715.00	13581.00	147.00	-50	Spot (Block11, Row6, Column4)	66.69	67.00	8.42	0.00	0.13	64.00	62.88	64.00	12.13	0.01	0.19	11.00	0.00	0.00	3.00	2.69	39213.00	0.31	61.07	61.00
11	5	6	15014.00	13576.00	179.30	0	Spot (Block11, Row6, Column5)	120.44	114.00	27.42	0.02	0.23	65.00	64.24	65.00	11.33	0.01	0.18	99.00	95.00	0.00	49.00	55.44	108398.00	4.96	80.78	80.00
11	6	6	15315.00	13585.00	147.00	-50	Spot (Block11, Row6, Column6)	76.89	79.00	12.91	0.01	0.17	69.00	71.66	69.00	21.84	0.02	0.30	11.00	0.00	0.00	10.00	7.89	45133.00	0.24	71.72	74.00
11	7	6	15639.00	13616.00	185.65	0	Spot (Block11, Row6, Column7)	86.31	86.00	12.07	0.00	0.14	69.00	71.25	69.00	20.08	0.01	0.28	39.00	2.00	0.00	17.00	17.31	83720.00	0.75	74.69	76.00
11	8	6	15892.00	13595.00	120.20	0	Spot (Block11, Row6, Column8)	87.17	88.00	10.29	0.00	0.12	67.00	67.77	67.00	13.44	0.00	0.20	72.00	28.00	0.00	21.00	20.17	33211.00	1.44	74.86	75.00
11	1	7	13821.00	13872.00	165.70	0	Spot (Block11, Row7, Column1)	596.78	544.00	238.93	0.04	0.40	69.00	73.84	69.00	28.94	0.03	0.39	100.00	100.00	0.00	475.00	527.78	451763.00	18.07	177.22	178.00
11	2	7	14114.00	13877.00	147.00	-50	Spot (Block11, Row7, Column2)	66.39	66.00	8.69	0.00	0.13	69.00	71.43	69.00	20.89	0.02	0.29	0.00	0.00	0.00	-3.00	-2.61	39168.00	-0.24	68.80	70.00
11	3	7	14414.00	13879.00	147.00	-50	Spot (Block11, Row7, Column3)	73.71	74.00	10.08	0.00	0.14	66.00	64.98	66.00	10.95	0.01	0.17	38.00	8.00	0.00	8.00	7.71	43343.00	0.80	64.58	66.00
11	4	7	14714.00	13881.00	147.00	-50	Spot (Block11, Row7, Column4)	62.78	64.00	8.76	0.01	0.14	66.00	66.49	66.00	21.38	0.00	0.32	0.00	0.00	0.00	-2.00	-3.22	36790.00	-0.17	68.29	68.50
11	5	7	15014.00	13883.00	147.00	-50	Spot (Block11, Row7, Column5)	69.34	71.00	11.72	0.01	0.17	68.00	69.81	68.00	20.62	0.01	0.30	3.00	0.00	0.00	3.00	1.34	40978.00	-0.02	69.74	71.00
11	6	7	15322.00	13883.00	182.80	0	Spot (Block11, Row7, Column6)	1481.34	1479.00	633.62	0.00	0.43	74.00	88.93	74.00	52.20	0.08	0.59	100.00	100.00	0.00	1405.00	1407.34	1388011.00	26.68	368.59	370.50
11	7	7	15614.00	13886.00	147.00	-50	Spot (Block11, Row7, Column7)	79.50	77.00	12.27	0.01	0.15	72.00	76.76	72.00	28.01	0.03	0.36	6.00	0.00	0.00	5.00	7.50	46984.00	0.10	74.07	73.00
11	8	7	15920.00	13876.00	185.20	0	Spot (Block11, Row7, Column8)	711.26	723.00	216.84	0.01	0.30	70.00	72.50	70.00	18.48	0.02	0.25	100.00	100.00	0.00	653.00	641.26	686363.00	34.56	228.02	197.50
11	1	8	13812.00	14175.00	147.00	-50	Spot (Block11, Row8, Column1)	66.18	68.00	9.83	0.01	0.15	62.00	63.73	62.00	13.74	0.01	0.22	16.00	0.00	0.00	6.00	4.18	39047.00	0.18	69.14	68.00
11	2	8	14047.00	14199.00	264.90	0	Spot (Block11, Row8, Column2)	68.16	69.00	10.73	0.01	0.16	63.00	63.35	63.00	10.78	0.00	0.17	32.00	4.00	0.00	6.00	5.16	138918.00	0.45	59.80	61.00
11	3	8	14355.00	14182.00	221.00	0	Spot (Block11, Row8, Column3)	72.97	73.00	9.78	0.00	0.13	65.00	65.84	65.00	17.82	0.01	0.27	14.00	0.00	0.00	8.00	7.97	102378.00	0.40	68.89	68.00
11	4	8	14713.00	14181.00	151.40	0	Spot (Block11, Row8, Column4)	6892.73	6567.00	3199.70	0.02	0.46	68.00	71.41	68.00	30.78	0.02	0.43	100.00	100.00	0.00	6499.00	6824.73	4328633.00	221.62	1299.89	996.00
11	5	8	15012.00	14183.00	147.00	-50	Spot (Block11, Row8, Column5)	72.71	72.00	9.37	0.00	0.13	70.00	78.21	70.00	47.51	0.05	0.61	0.00	0.00	0.00	2.00	2.71	43192.00	-0.12	69.90	71.00
11	6	8	15318.00	14179.00	184.10	0	Spot (Block11, Row8, Column6)	3497.96	2555.00	2551.10	0.14	0.73	74.00	94.10	74.00	67.66	0.10	0.72	100.00	100.00	0.00	2481.00	3423.96	3340549.00	50.31	649.28	637.00
11	7	8	15613.00	14191.00	144.70	0	Spot (Block11, Row8, Column7)	82.67	83.00	8.70	0.00	0.11	71.00	79.56	71.00	47.31	0.05	0.59	0.00	0.00	0.00	12.00	11.67	47121.00	0.07	77.88	77.00
11	8	8	15909.00	14185.00	147.75	0	Spot (Block11, Row8, Column8)	3599.22	3209.00	2110.11	0.05	0.59	71.00	73.27	71.00	20.26	0.01	0.28	100.00	100.00	0.00	3138.00	3528.22	2141534.00	174.01	773.96	550.00
12	1	1	18331.00	12092.00	157.05	0	Spot (Block12, Row1, Column1)	1048.02	894.50	552.46	0.07	0.53	76.00	76.67	76.00	12.11	0.00	0.16	100.00	100.00	0.00	818.50	972.02	712655.00	80.20	267.73	252.50
12	2	1	18621.00	12103.00	162.05	0	Spot (Block12, Row1, Column2)	226.57	219.00	71.60	0.01	0.32	76.00	76.32	76.00	11.83	0.00	0.16	100.00	100.00	0.00	143.00	150.57	164487.00	12.70	110.69	108.00
12	3	1	18942.00	12106.00	181.10	0	Spot (Block12, Row1, Column3)	127.53	120.00	28.81	0.03	0.23	72.00	72.71	72.00	10.65	0.00	0.15	98.00	90.00	0.00	48.00	55.53	117586.00	5.15	87.55	86.50
12	4	1	19223.00	12103.00	180.55	0	Spot (Block12, Row1, Column4)	155.36	163.00	43.37	0.02	0.28	71.00	70.85	71.00	9.22	0.00	0.13	100.00	98.00	0.00	92.00	84.36	142003.00	9.17	87.71	88.00
12	5	1	19526.00	12103.00	170.40	0	Spot (Block12, Row1, Column5)	197.94	194.00	56.90	0.01	0.29	72.00	72.14	72.00	10.48	0.00	0.15	100.00	100.00	0.00	122.00	125.94	159738.00	12.01	102.33	100.00
12	6	1	19824.00	12107.00	154.65	0	Spot (Block12, Row1, Column6)	319.34	311.50	93.53	0.01	0.29	74.00	74.55	74.00	10.96	0.00	0.15	100.00	100.00	0.00	237.50	245.34	209485.00	22.34	140.39	127.00
12	7	1	20125.00	12106.00	152.30	0	Spot (Block12, Row1, Column7)	660.60	660.00	317.70	0.00	0.48	76.00	76.32	76.00	10.93	0.00	0.14	100.00	100.00	0.00	584.00	584.60	422121.00	53.47	202.27	174.00
12	8	1	20427.00	12114.00	181.60	0	Spot (Block12, Row1, Column8)	99.93	98.00	17.68	0.01	0.18	75.00	75.15	75.00	9.71	0.00	0.13	85.00	59.00	0.00	23.00	24.93	92336.00	2.55	83.87	84.00
12	1	2	18329.00	12398.00	147.00	-50	Spot (Block12, Row2, Column1)	66.05	68.00	9.88	0.01	0.15	74.00	74.55	74.00	11.82	0.00	0.16	0.00	0.00	0.00	-6.00	-7.95	38771.00	-0.72	65.63	66.00
12	2	2	18626.00	12400.00	136.65	0	Spot (Block12, Row2, Column2)	199.82	201.00	30.17	0.00	0.15	72.00	73.10	72.00	11.75	0.01	0.16	100.00	100.00	0.00	129.00	127.82	100511.00	10.79	114.18	113.00
12	3	2	18928.00	12434.00	129.60	0	Spot (Block12, Row2, Column3)	83.39	84.00	7.38	0.00	0.09	72.00	71.85	72.00	9.76	0.00	0.14	61.00	14.00	0.00	12.00	11.39	37357.00	1.18	77.27	78.00
12	4	2	19234.00	12406.00	178.90	0	Spot (Block12, Row2, Column4)	164.65	176.00	33.48	0.03	0.20	72.00	72.36	72.00	10.68	0.00	0.15	100.00	99.00	0.00	104.00	92.65	147196.00	8.64	100.39	99.00
12	5	2	19530.00	12406.00	188.55	0	Spot (Block12, Row2, Column5)	548.71	576.00	149.89	0.02	0.27	73.00	74.89	73.00	13.24	0.01	0.18	100.00	100.00	0.00	503.00	475.71	548164.00	35.80	196.30	175.00
12	6	2	19825.00	12403.00	184.75	0	Spot (Block12, Row2, Column6)	117.36	115.50	18.80	0.01	0.16	76.00	81.75	76.00	31.61	0.03	0.39	67.00	13.00	0.00	39.50	41.36	112900.00	1.13	87.38	89.00
12	7	2	20125.00	12403.00	193.05	0	Spot (Block12, Row2, Column7)	107.86	110.00	14.16	0.01	0.13	76.00	77.01	76.00	12.65	0.01	0.16	91.00	68.00	0.00	34.00	31.86	113794.00	2.44	87.36	88.00
12	8	2	20429.00	12411.00	147.00	-50	Spot (Block12, Row2, Column8)	73.45	75.00	10.25	0.01	0.14	73.00	74.60	73.00	12.76	0.01	0.17	9.00	0.00	0.00	2.00	0.45	43189.00	-0.09	73.83	74.00
12	1	3	18328.00	12698.00	156.90	0	Spot (Block12, Row3, Column1)	335.02	310.00	114.33	0.03	0.34	72.00	72.78	72.00	12.25	0.00	0.17	100.00	100.00	0.00	238.00	263.02	226807.00	21.40	139.17	121.00
12	2	3	18650.00	12713.00	187.15	0	Spot (Block12, Row3, Column2)	97.89	98.00	10.94	0.00	0.11	74.00	74.17	74.00	13.83	0.00	0.19	84.00	37.00	0.00	24.00	23.89	96615.00	1.71	80.27	82.00
12	3	3	18915.00	12693.00	167.80	0	Spot (Block12, Row3, Column3)	154.68	157.00	34.75	0.01	0.22	72.00	72.75	72.00	11.43	0.00	0.16	100.00	99.00	0.00	85.00	82.68	120649.00	7.17	98.77	98.00
12	4	3	19227.00	12702.00	153.40	0	Spot (Block12, Row3, Column4)	457.83	402.50	196.38	0.06	0.43	74.00	74.78	74.00	11.76	0.00	0.16	100.00	100.00	0.00	328.50	383.83	295755.00	32.58	168.53	165.00
12	5	3	19531.00	12736.00	149.50	0	Spot (Block12, Row3, Column5)	200.52	128.00	436.16	0.19	2.18	76.00	80.53	76.00	26.41	0.03	0.33	85.00	49.00	0.00	52.00	124.52	122721.00	4.54	109.71	108.00
12	6	3	19830.00	12704.00	202.85	0	Spot (Block12, Row3, Column6)	2341.84	1825.00	1492.03	0.11	0.64	84.00	94.25	84.00	42.81	0.05	0.45	100.00	100.00	0.00	1741.00	2257.84	2746980.00	52.50	570.04	571.00
12	7	3	20138.00	12715.00	167.70	0	Spot (Block12, Row3, Column7)	169.78	176.00	41.07	0.02	0.24	79.00	85.91	79.00	34.72	0.04	0.40	89.00	65.00	0.00	97.00	90.78	131918.00	2.42	108.30	104.00
12	8	3	20426.00	12715.00	161.10	0	Spot (Block12, Row3, Column8)	1216.72	1139.00	504.64	0.03	0.41	74.00	77.39	74.00	18.21	0.02	0.24	100.00	100.00	0.00	1065.00	1142.72	869957.00	62.56	316.62	283.50
12	1	4	18327.00	12999.00	153.15	0	Spot (Block12, Row4, Column1)	470.66	409.00	219.95	0.06	0.47	75.00	76.32	75.00	13.45	0.01	0.18	100.00	100.00	0.00	334.00	395.66	302634.00	29.31	165.91	167.00
12	2	4	18624.00	12999.00	178.65	0	Spot (Block12, Row4, Column2)	447.06	440.00	178.37	0.01	0.40	75.00	77.44	75.00	17.55	0.01	0.23	100.00	100.00	0.00	365.00	372.06	396545.00	21.06	165.84	173.00
12	3	4	18926.00	13002.00	152.80	0	Spot (Block12, Row4, Column3)	1951.26	1715.00	1092.48	0.06	0.56	77.00	79.98	77.00	19.01	0.02	0.24	100.00	100.00	0.00	1638.00	1874.26	1246854.00	98.41	478.60	362.00
12	4	4	19203.00	12988.00	159.60	0	Spot (Block12, Row4, Column4)	93.55	93.00	9.71	0.00	0.10	76.00	77.22	76.00	12.74	0.01	0.16	70.00	21.00	0.00	17.00	17.55	65950.00	1.28	81.65	80.00
12	5	4	19512.00	13002.00	165.40	0	Spot (Block12, Row4, Column5)	110.03	107.00	15.72	0.01	0.14	75.00	76.59	75.00	13.02	0.01	0.17	96.00	71.00	0.00	32.00	35.03	83186.00	2.57	87.18	87.00
12	6	4	19829.00	13006.00	191.60	0	Spot (Block12, Row4, Column6)	624.57	627.00	149.83	0.00	0.24	80.00	85.12	80.00	30.29	0.03	0.36	100.00	100.00	0.00	547.00	544.57	647051.00	17.81	221.05	185.00
12	7	4	20112.00	13003.00	173.30	0	Spot (Block12, Row4, Column7)	128.69	123.00	23.22	0.02	0.18	81.00	85.05	81.00	23.38	0.02	0.27	85.00	45.00	0.00	42.00	47.69	107070.00	1.87	95.57	94.00
12	8	4	20420.00	13023.00	197.25	0	Spot (Block12, Row4, Column8)	100.25	100.00	12.34	0.00	0.12	78.00	79.24	78.00	14.79	0.01	0.19	71.00	29.00	0.00	22.00	22.25	110278.00	1.42	82.15	81.50
12	1	5	18329.00	13302.00	154.80	0	Spot (Block12, Row5, Column1)	424.92	392.00	212.58	0.04	0.50	79.00	85.78	79.00	30.24	0.04	0.35	100.00	99.00	0.00	313.00	345.92	278322.00	11.22	148.69	129.50
12	2	5	18624.00	13300.00	157.75	0	Spot (Block12, Row5, Column2)	1431.79	1309.00	593.24	0.04	0.41	80.00	85.74	80.00	24.93	0.03	0.29	100.00	100.00	0.00	1229.00	1351.79	975046.00	53.99	359.34	297.00
12	3	5	18925.00	13299.00	163.80	0	Spot (Block12, Row5, Column3)	1197.47	1102.00	602.13	0.04	0.50	78.00	82.27	78.00	21.42	0.02	0.26	100.00	100.00	0.00	1024.00	1119.47	892116.00	52.07	261.55	256.50
12	4	5	19221.00	13305.00	166.30	0	Spot (Block12, Row5, Column4)	210.56	195.00	73.00	0.03	0.35	75.00	76.82	75.00	16.26	0.01	0.21	100.00	96.00	0.00	120.00	135.56	161501.00	8.23	105.50	105.00
12	5	5	19522.00	13300.00	147.90	0	Spot (Block12, Row5, Column5)	2055.90	1802.00	1209.01	0.06	0.59	74.00	75.52	74.00	14.41	0.01	0.19	100.00	100.00	0.00	1728.00	1981.90	1221205.00	137.44	515.51	415.50
12	6	5	19827.00	13307.00	171.95	0	Spot (Block12, Row5, Column6)	130.39	123.00	23.17	0.03	0.18	77.00	81.19	77.00	24.44	0.02	0.30	94.00	46.00	0.00	46.00	53.39	106918.00	2.01	96.42	97.00
12	7	5	20128.00	13311.00	188.40	0	Spot (Block12, Row5, Column7)	1523.14	1454.00	750.93	0.02	0.49	81.00	87.52	81.00	32.05	0.03	0.37	100.00	100.00	0.00	1373.00	1442.14	1524659.00	44.79	387.11	376.00
12	8	5	20423.00	13302.00	169.15	0	Spot (Block12, Row5, Column8)	197.75	192.00	74.91	0.01	0.38	79.00	82.98	79.00	23.30	0.02	0.28	93.00	77.00	0.00	113.00	118.75	157999.00	4.92	104.76	104.50
12	1	6	18322.00	13594.00	200.35	0	Spot (Block12, Row6, Column1)	2032.09	1612.00	1302.11	0.10	0.64	83.00	98.14	83.00	45.71	0.07	0.47	100.00	100.00	0.00	1529.00	1949.09	2314547.00	42.31	496.82	494.00
12	2	6	18619.00	13598.00	201.00	0	Spot (Block12, Row6, Column2)	892.21	902.50	370.63	0.00	0.42	82.00	93.48	82.00	38.49	0.06	0.41	100.00	100.00	0.00	820.50	810.21	1024256.00	20.75	279.79	283.00
12	3	6	18914.00	13602.00	148.60	0	Spot (Block12, Row6, Column3)	587.48	568.00	260.32	0.01	0.44	75.00	79.05	75.00	19.70	0.02	0.25	100.00	100.00	0.00	493.00	512.48	354253.00	25.80	207.19	166.00
12	4	6	19222.00	13589.00	173.85	0	Spot (Block12, Row6, Column4)	116.26	113.00	19.67	0.01	0.17	72.00	73.40	72.00	11.98	0.01	0.16	98.00	87.00	0.00	41.00	44.26	97890.00	3.58	90.02	87.00
12	5	6	19522.00	13600.00	148.00	0	Spot (Block12, Row6, Column5)	1583.84	1400.00	1085.50	0.05	0.69	72.00	74.12	72.00	15.25	0.01	0.21	100.00	100.00	0.00	1328.00	1511.84	945552.00	99.01	412.82	274.50
12	6	6	19831.00	13591.00	183.60	0	Spot (Block12, Row6, Column6)	94.66	94.00	11.88	0.00	0.13	76.00	79.64	76.00	21.86	0.02	0.27	38.00	2.00	0.00	18.00	18.66	89646.00	0.69	81.58	81.00
12	7	6	20126.00	13603.00	161.20	0	Spot (Block12, Row6, Column7)	275.33	278.50	87.19	0.00	0.32	78.00	81.35	78.00	24.20	0.02	0.30	100.00	96.00	0.00	200.50	197.33	197138.00	8.02	123.20	113.00
12	8	6	20428.00	13607.00	156.50	0	Spot (Block12, Row6, Column8)	307.45	284.00	129.16	0.03	0.42	77.00	78.19	77.00	13.52	0.01	0.17	100.00	99.00	0.00	207.00	230.45	206607.00	16.95	130.00	112.00
12	1	7	18326.00	13894.00	172.35	0	Spot (Block12, Row7, Column1)	538.30	487.00	241.17	0.04	0.45	76.00	82.58	76.00	32.04	0.04	0.39	100.00	100.00	0.00	411.00	462.30	445711.00	14.22	177.62	178.00
12	2	7	18620.00	13900.00	147.00	-50	Spot (Block12, Row7, Column2)	77.56	78.00	7.12	0.00	0.09	75.00	78.05	75.00	21.00	0.02	0.27	0.00	0.00	0.00	3.00	2.56	45996.00	-0.02	78.48	78.00
12	3	7	18920.00	13902.00	147.00	-50	Spot (Block12, Row7, Column3)	73.60	73.00	7.67	0.00	0.10	74.00	73.59	74.00	11.41	0.00	0.16	5.00	0.00	0.00	-1.00	-0.40	43205.00	0.00	77.71	77.00
12	4	7	19240.00	13902.00	173.45	0	Spot (Block12, Row7, Column4)	84.96	85.00	7.90	0.00	0.09	74.00	74.84	74.00	13.33	0.00	0.18	36.00	2.00	0.00	11.00	10.96	71448.00	0.76	77.24	77.00
12	5	7	19514.00	13908.00	192.95	0	Spot (Block12, Row7, Column5)	136.76	128.00	31.21	0.03	0.23	77.00	80.16	77.00	22.01	0.02	0.27	92.00	59.00	0.00	51.00	59.76	144283.00	2.57	93.47	94.00
12	6	7	19819.00	13905.00	180.40	0	Spot (Block12, Row7, Column6)	1153.56	1155.00	439.82	0.00	0.38	84.00	96.75	84.00	46.28	0.06	0.48	100.00	100.00	0.00	1071.00	1069.56	1048590.00	22.84	312.61	300.00
12	7	7	20114.00	13909.00	154.35	0	Spot (Block12, Row7, Column7)	370.43	361.00	111.08	0.01	0.30	80.00	84.23	80.00	23.73	0.02	0.28	100.00	100.00	0.00	281.00	290.43	243740.00	12.06	159.44	164.00
12	8	7	20432.00	13913.00	189.90	0	Spot (Block12, Row7, Column8)	1013.01	1027.50	278.22	0.01	0.27	79.00	82.96	79.00	21.25	0.02	0.26	100.00	100.00	0.00	948.50	934.01	1031249.00	43.76	298.23	267.00
12	1	8	18318.00	14198.00	147.00	-50	Spot (Block12, Row8, Column1)	73.39	72.00	6.45	0.01	0.09	72.00	72.43	72.00	13.11	0.00	0.18	5.00	0.00	0.00	0.00	1.39	43007.00	0.07	75.14	75.00
12	2	8	18635.00	14213.00	142.25	0	Spot (Block12, Row8, Column2)	100.29	100.00	11.27	0.00	0.11	72.00	72.11	72.00	11.22	0.00	0.16	93.00	68.00	0.00	28.00	28.29	55162.00	2.51	87.33	88.00
12	3	8	18908.00	14207.00	187.25	0	Spot (Block12, Row8, Column3)	129.81	121.00	31.29	0.03	0.24	74.00	74.49	74.00	13.69	0.00	0.18	94.00	79.00	0.00	47.00	55.81	128118.00	4.04	88.41	87.00
12	4	8	19218.00	14205.00	152.80	0	Spot (Block12, Row8, Column4)	2857.34	2672.00	1350.12	0.03	0.47	76.00	77.42	76.00	16.09	0.01	0.21	100.00	100.00	0.00	2596.00	2781.34	1837269.00	172.74	618.26	453.00
12	5	8	19518.00	14205.00	147.00	-50	Spot (Block12, Row8, Column5)	78.46	78.00	9.67	0.00	0.12	77.00	84.38	77.00	39.36	0.04	0.47	0.00	0.00	0.00	1.00	1.46	46134.00	-0.15	81.58	82.00
12	6	8	19818.00	14203.00	189.75	0	Spot (Block12, Row8, Column6)	3624.21	2805.00	2555.80	0.11	0.71	84.00	100.80	84.00	59.03	0.08	0.59	100.00	100.00	0.00	2721.00	3540.21	3693074.00	59.69	721.07	714.00
12	7	8	20125.00	14209.00	160.15	0	Spot (Block12, Row8, Column7)	212.05	209.00	53.20	0.01	0.25	78.00	85.62	78.00	40.49	0.04	0.47	96.00	80.00	0.00	131.00	134.05	149704.00	3.12	117.37	109.00
12	8	8	20408.00	14208.00	149.55	0	Spot (Block12, Row8, Column8)	3232.20	2998.50	1579.60	0.03	0.49	76.00	79.62	76.00	21.63	0.02	0.27	100.00	100.00	0.00	2922.50	3156.20	1991033.00	145.76	710.95	575.00
13	1	1	4803.00	16516.00	150.55	0	Spot (Block13, Row1, Column1)	1744.83	1568.00	799.64	0.05	0.46	60.00	61.26	60.00	14.50	0.01	0.24	100.00	100.00	0.00	1508.00	1684.83	1081795.00	116.15	401.82	294.00
13	2	1	5103.00	16520.00	155.45	0	Spot (Block13, Row1, Column2)	244.15	262.00	74.20	0.03	0.30	59.00	59.44	59.00	12.26	0.00	0.21	100.00	100.00	0.00	203.00	185.15	161873.00	15.07	100.75	98.00
13	3	1	5399.00	16505.00	227.60	0	Spot (Block13, Row1, Column3)	68.03	68.00	9.41	0.00	0.14	57.00	57.02	57.00	10.49	0.00	0.18	50.00	18.00	0.00	11.00	11.03	101100.00	1.05	61.69	62.50
13	4	1	5696.00	16528.00	153.85	0	Spot (Block13, Row1, Column4)	215.11	211.00	55.08	0.01	0.26	57.00	57.08	57.00	10.08	0.00	0.18	100.00	100.00	0.00	154.00	158.11	139175.00	15.68	98.38	96.00
13	5	1	5996.00	16525.00	183.40	0	Spot (Block13, Row1, Column5)	101.81	103.00	13.63	0.01	0.13	57.00	56.98	57.00	10.93	0.00	0.19	99.00	94.00	0.00	46.00	44.81	96009.00	4.10	70.86	72.00
13	6	1	6288.00	16528.00	165.30	0	Spot (Block13, Row1, Column6)	160.62	176.00	43.97	0.04	0.27	56.00	55.82	56.00	11.31	0.00	0.20	100.00	99.00	0.00	120.00	104.62	121593.00	9.27	87.85	87.00
13	7	1	6595.00	16527.00	147.35	0	Spot (Block13, Row1, Column7)	239.07	237.00	61.42	0.00	0.26	57.00	57.76	57.00	11.05	0.01	0.19	100.00	100.00	0.00	180.00	182.07	141290.00	16.41	108.39	99.00
13	8	1	6900.00	16528.00	188.30	0	Spot (Block13, Row1, Column8)	88.15	88.00	12.07	0.00	0.14	58.00	58.14	58.00	9.93	0.00	0.17	95.00	81.00	0.00	30.00	30.15	87802.00	3.02	65.00	66.00
13	1	2	4799.00	16817.00	147.00	-50	Spot (Block13, Row2, Column1)	57.18	57.00	7.83	0.00	0.14	58.00	58.61	58.00	13.87	0.00	0.24	1.00	0.00	0.00	-1.00	-0.82	33736.00	-0.10	57.27	56.00
13	2	2	5087.00	16827.00	143.65	0	Spot (Block13, Row2, Column2)	87.85	88.00	11.01	0.00	0.13	55.00	55.11	55.00	9.95	0.00	0.18	98.00	87.00	0.00	33.00	32.85	48758.00	3.29	68.32	70.00
13	3	2	5399.00	16821.00	147.00	-50	Spot (Block13, Row2, Column3)	60.48	61.00	7.31	0.00	0.12	56.00	55.41	56.00	9.14	0.00	0.16	22.00	1.00	0.00	5.00	4.48	35502.00	0.55	54.47	54.00
13	4	2	5699.00	16823.00	147.00	-50	Spot (Block13, Row2, Column4)	70.92	70.50	7.31	0.00	0.10	58.00	57.34	58.00	10.66	0.00	0.19	59.00	12.00	0.00	12.50	12.92	41844.00	1.27	62.75	64.00
13	5	2	6006.00	16828.00	173.05	0	Spot (Block13, Row2, Column5)	548.78	537.50	195.02	0.01	0.36	58.00	57.96	58.00	13.08	0.00	0.23	100.00	100.00	0.00	479.50	490.78	457680.00	37.51	161.53	160.50
13	6	2	6299.00	16826.00	147.00	-50	Spot (Block13, Row2, Column6)	66.56	67.00	7.25	0.00	0.11	58.00	61.01	58.00	24.93	0.02	0.41	0.00	0.00	0.00	9.00	8.56	39337.00	0.22	59.78	61.00
13	7	2	6599.00	16821.00	130.70	0	Spot (Block13, Row2, Column7)	76.43	76.00	7.84	0.00	0.10	58.00	57.87	58.00	10.85	0.00	0.19	84.00	36.00	0.00	18.00	18.43	35080.00	1.71	65.47	66.00
13	8	2	6899.00	16830.00	147.00	-50	Spot (Block13, Row2, Column8)	55.91	54.00	10.23	0.02	0.18	57.00	59.31	57.00	18.35	0.02	0.31	1.00	0.00	0.00	-3.00	-1.09	32876.00	-0.19	60.24	60.00
13	1	3	4801.00	17114.00	166.30	0	Spot (Block13, Row3, Column1)	137.51	133.00	32.91	0.01	0.24	55.00	55.17	55.00	10.84	0.00	0.20	100.00	100.00	0.00	78.00	82.51	105609.00	7.60	83.87	84.50
13	2	3	5098.00	17108.00	213.65	0	Spot (Block13, Row3, Column2)	62.90	64.00	11.27	0.01	0.18	56.00	56.23	56.00	11.92	0.00	0.21	35.00	6.00	0.00	8.00	6.90	82144.00	0.56	56.87	55.50
13	3	3	5374.00	17130.00	215.00	0	Spot (Block13, Row3, Column3)	79.56	79.00	16.03	0.00	0.20	56.00	56.34	56.00	11.01	0.00	0.20	75.00	50.00	0.00	23.00	23.56	104784.00	2.11	60.84	60.00
13	4	3	5700.00	17126.00	148.55	0	Spot (Block13, Row3, Column4)	260.71	278.00	72.33	0.03	0.28	57.00	56.18	57.00	10.00	0.01	0.18	100.00	100.00	0.00	221.00	203.71	157206.00	20.45	96.20	92.00
13	5	3	5993.00	17123.00	165.85	0	Spot (Block13, Row3, Column5)	79.60	80.00	11.51	0.00	0.14	60.00	62.57	60.00	23.03	0.02	0.37	36.00	0.00	0.00	20.00	19.60	60575.00	0.74	68.02	70.00
13	6	3	6297.00	17124.00	208.85	0	Spot (Block13, Row3, Column6)	1026.77	756.00	694.48	0.13	0.68	63.00	69.43	63.00	30.28	0.04	0.44	100.00	100.00	0.00	693.00	963.77	1273192.00	31.61	305.98	301.00
13	7	3	6622.00	17123.00	156.25	0	Spot (Block13, Row3, Column7)	88.08	90.00	13.67	0.01	0.16	59.00	62.85	59.00	23.82	0.03	0.38	67.00	7.00	0.00	31.00	29.08	59104.00	1.06	70.24	71.00
13	8	3	6894.00	17138.00	154.70	0	Spot (Block13, Row3, Column8)	1682.50	1507.00	838.25	0.05	0.50	58.00	61.25	58.00	21.63	0.02	0.35	100.00	100.00	0.00	1449.00	1624.50	1102036.00	74.95	395.52	342.00
13	1	4	4798.00	17417.00	148.75	0	Spot (Block13, Row4, Column1)	250.46	268.50	76.88	0.03	0.31	59.00	58.65	59.00	12.83	0.00	0.22	100.00	100.00	0.00	209.50	191.46	151777.00	14.95	100.91	96.50
13	2	4	5094.00	17424.00	172.35	0	Spot (Block13, Row4, Column2)	295.65	295.00	103.89	0.00	0.35	61.00	62.70	61.00	17.65	0.01	0.28	100.00	100.00	0.00	234.00	234.65	246273.00	13.20	120.11	114.00
13	3	4	5395.00	17425.00	139.05	0	Spot (Block13, Row4, Column3)	834.02	775.50	318.69	0.03	0.38	57.00	59.58	57.00	15.15	0.02	0.25	100.00	100.00	0.00	718.50	777.02	433691.00	51.13	245.23	190.00
13	4	4	5695.00	17423.00	147.00	-50	Spot (Block13, Row4, Column4)	52.76	53.00	6.16	0.00	0.12	56.00	55.74	56.00	10.20	0.00	0.18	1.00	0.00	0.00	-3.00	-3.24	31131.00	-0.29	50.17	50.00
13	5	4	5995.00	17425.00	147.00	-50	Spot (Block13, Row4, Column5)	71.42	71.00	8.91	0.00	0.12	57.00	57.45	57.00	12.04	0.00	0.21	57.00	15.00	0.00	14.00	14.42	42137.00	1.16	62.01	63.00
13	6	4	6296.00	17429.00	172.50	0	Spot (Block13, Row4, Column6)	667.03	675.50	220.32	0.01	0.33	59.00	62.00	59.00	20.62	0.02	0.33	100.00	100.00	0.00	616.50	608.03	554971.00	29.35	193.35	165.50
13	7	4	6609.00	17435.00	184.05	0	Spot (Block13, Row4, Column7)	82.26	82.00	11.42	0.00	0.14	60.00	61.19	60.00	17.34	0.01	0.28	66.00	14.00	0.00	22.00	22.26	78727.00	1.22	66.31	67.50
13	8	4	6881.00	17404.00	152.05	0	Spot (Block13, Row4, Column8)	72.56	74.00	12.61	0.01	0.17	58.00	59.24	58.00	15.77	0.01	0.27	51.00	5.00	0.00	16.00	14.56	46146.00	0.84	65.51	68.00
13	1	5	4799.00	17721.00	137.40	0	Spot (Block13, Row5, Column1)	524.27	553.00	168.24	0.02	0.32	62.00	65.75	62.00	22.98	0.03	0.35	100.00	100.00	0.00	491.00	462.27	266853.00	19.95	170.36	161.00
13	2	5	5094.00	17720.00	150.15	0	Spot (Block13, Row5, Column2)	2138.33	2087.00	866.93	0.01	0.41	65.00	69.27	65.00	22.83	0.03	0.33	100.00	100.00	0.00	2022.00	2073.33	1310796.00	90.61	454.81	401.50
13	3	5	5396.00	17723.00	148.50	0	Spot (Block13, Row5, Column3)	1002.69	936.50	443.69	0.03	0.44	61.00	64.61	61.00	18.67	0.02	0.29	100.00	100.00	0.00	875.50	941.69	605624.00	50.23	238.29	190.00
13	4	5	5678.00	17719.00	175.55	0	Spot (Block13, Row5, Column4)	123.87	115.00	29.72	0.03	0.24	58.00	58.74	58.00	13.62	0.01	0.23	98.00	92.00	0.00	57.00	65.87	107022.00	4.78	80.43	81.00
13	5	5	5991.00	17726.00	139.20	0	Spot (Block13, Row5, Column5)	777.85	775.00	313.80	0.00	0.40	56.00	56.97	56.00	12.63	0.01	0.22	100.00	100.00	0.00	719.00	721.85	408369.00	57.07	207.68	173.00
13	6	5	6293.00	17726.00	147.00	-50	Spot (Block13, Row5, Column6)	58.76	60.00	6.99	0.01	0.12	58.00	60.14	58.00	16.92	0.02	0.28	0.00	0.00	0.00	2.00	0.76	34670.00	-0.08	56.54	56.00
13	7	5	6596.00	17726.00	203.65	0	Spot (Block13, Row5, Column7)	629.72	547.50	332.07	0.06	0.53	60.00	63.78	60.00	21.94	0.03	0.34	100.00	100.00	0.00	487.50	569.72	741811.00	25.79	215.57	202.00
13	8	5	6892.00	17725.00	165.45	0	Spot (Block13, Row5, Column8)	117.45	111.00	25.26	0.02	0.22	59.00	59.90	59.00	16.20	0.01	0.27	100.00	88.00	0.00	52.00	58.45	89141.00	3.55	80.20	80.00
13	1	6	4794.00	18020.00	211.75	0	Spot (Block13, Row6, Column1)	884.32	632.00	616.61	0.15	0.70	66.00	73.49	66.00	30.17	0.05	0.41	100.00	100.00	0.00	566.00	818.32	1134585.00	26.88	279.87	287.00
13	2	6	5096.00	18021.00	217.25	0	Spot (Block13, Row6, Column2)	459.92	418.00	186.58	0.04	0.41	65.00	72.41	65.00	28.35	0.05	0.39	100.00	99.00	0.00	353.00	394.92	621348.00	13.67	184.90	190.00
13	3	6	5385.00	18024.00	148.10	0	Spot (Block13, Row6, Column3)	301.67	279.00	113.65	0.03	0.38	60.00	62.96	60.00	17.77	0.02	0.28	100.00	100.00	0.00	219.00	241.67	178891.00	13.43	114.67	106.00
13	4	6	5690.00	18021.00	176.30	0	Spot (Block13, Row6, Column4)	76.79	77.00	9.36	0.00	0.12	57.00	57.57	57.00	10.93	0.00	0.19	82.00	45.00	0.00	20.00	19.79	66577.00	1.76	64.64	64.00
13	5	6	5989.00	18026.00	139.20	0	Spot (Block13, Row6, Column5)	458.46	456.00	147.25	0.00	0.32	57.00	57.42	57.00	12.29	0.00	0.21	100.00	100.00	0.00	399.00	401.46	241148.00	32.64	151.23	145.00
13	6	6	6292.00	18026.00	147.00	-50	Spot (Block13, Row6, Column6)	57.23	58.00	7.78	0.01	0.14	58.00	59.14	58.00	13.97	0.01	0.24	2.00	0.00	0.00	0.00	-0.77	34054.00	-0.14	59.36	61.00
13	7	6	6601.00	18025.00	176.15	0	Spot (Block13, Row6, Column7)	110.46	108.00	21.89	0.01	0.20	61.00	61.47	61.00	16.68	0.00	0.27	95.00	78.00	0.00	47.00	49.46	95773.00	2.94	74.92	75.00
13	8	6	6898.00	18034.00	165.50	0	Spot (Block13, Row6, Column8)	113.77	110.00	21.10	0.01	0.19	60.00	59.19	60.00	11.62	0.01	0.20	99.00	96.00	0.00	50.00	53.77	86804.00	4.70	79.90	81.00
13	1	7	4792.00	18314.00	157.05	0	Spot (Block13, Row7, Column1)	431.35	417.00	145.35	0.01	0.34	60.00	64.32	60.00	22.62	0.03	0.35	100.00	100.00	0.00	357.00	371.35	293746.00	16.22	149.46	153.00
13	2	7	5090.00	18319.00	147.00	-50	Spot (Block13, Row7, Column2)	63.73	65.00	6.94	0.01	0.11	60.00	61.92	60.00	14.39	0.01	0.23	4.00	0.00	0.00	5.00	3.73	37789.00	0.13	60.49	60.00
13	3	7	5390.00	18321.00	147.00	-50	Spot (Block13, Row7, Column3)	57.04	58.00	7.95	0.01	0.14	58.00	58.38	58.00	10.29	0.00	0.18	7.00	0.00	0.00	0.00	-0.96	33595.00	-0.13	58.29	58.00
13	4	7	5690.00	18323.00	147.00	-50	Spot (Block13, Row7, Column4)	62.52	63.00	8.25	0.00	0.13	58.00	58.89	58.00	15.33	0.01	0.26	5.00	0.00	0.00	5.00	4.52	36888.00	0.24	65.42	66.00
13	5	7	5990.00	18325.00	147.00	-50	Spot (Block13, Row7, Column5)	64.49	65.00	6.45	0.00	0.10	58.00	59.54	58.00	13.86	0.01	0.23	11.00	0.00	0.00	7.00	6.49	38243.00	0.36	61.63	61.00
13	6	7	6290.00	18329.00	215.95	0	Spot (Block13, Row7, Column6)	458.66	416.00	197.61	0.04	0.43	64.00	71.21	64.00	31.32	0.05	0.44	100.00	99.00	0.00	352.00	394.66	611847.00	12.37	171.84	185.00
13	7	7	6578.00	18327.00	169.20	0	Spot (Block13, Row7, Column7)	147.48	155.50	34.77	0.02	0.24	64.00	65.14	64.00	15.66	0.01	0.24	99.00	94.00	0.00	91.50	83.48	117983.00	5.26	85.65	86.00
13	8	7	6895.00	18328.00	174.90	0	Spot (Block13, Row7, Column8)	919.91	929.00	270.63	0.00	0.29	60.00	62.03	60.00	19.00	0.01	0.31	100.00	100.00	0.00	869.00	859.91	785605.00	45.15	279.90	250.00
13	1	8	4788.00	18617.00	147.00	-50	Spot (Block13, Row8, Column1)	57.71	58.00	9.34	0.00	0.16	57.00	57.22	57.00	12.01	0.00	0.21	11.00	0.00	0.00	1.00	0.71	34338.00	0.04	53.13	51.00
13	2	8	5100.00	18622.00	147.65	0	Spot (Block13, Row8, Column2)	77.62	76.00	11.89	0.01	0.15	57.00	56.66	57.00	9.54	0.00	0.17	81.00	49.00	0.00	19.00	20.62	45794.00	2.20	65.25	66.00
13	3	8	5392.00	18606.00	186.30	0	Spot (Block13, Row8, Column3)	81.38	81.00	12.34	0.00	0.15	59.00	59.69	59.00	18.66	0.01	0.31	58.00	12.00	0.00	22.00	22.38	79266.00	1.16	67.09	67.00
13	4	8	5689.00	18630.00	146.50	0	Spot (Block13, Row8, Column4)	4519.67	4505.00	1983.90	0.00	0.44	60.00	61.54	60.00	21.54	0.01	0.35	100.00	100.00	0.00	4445.00	4459.67	2657564.00	206.96	849.91	701.00
13	5	8	5988.00	18625.00	147.00	-50	Spot (Block13, Row8, Column5)	58.34	59.00	9.20	0.00	0.16	61.00	65.88	61.00	30.71	0.03	0.47	0.00	0.00	0.00	-2.00	-2.66	34421.00	-0.25	58.76	60.00
13	6	8	6292.00	18629.00	185.25	0	Spot (Block13, Row8, Column6)	1540.05	1142.00	1190.76	0.13	0.77	63.00	74.98	63.00	42.00	0.08	0.56	100.00	100.00	0.00	1079.00	1477.05	1487691.00	34.88	335.39	317.50
13	7	8	6596.00	18634.00	158.05	0	Spot (Block13, Row8, Column7)	97.39	97.00	11.67	0.00	0.12	63.00	69.70	63.00	32.39	0.04	0.46	55.00	1.00	0.00	34.00	34.39	67007.00	0.86	75.35	75.00
13	8	8	6878.00	18630.00	139.45	0	Spot (Block13, Row8, Column8)	5409.88	4961.00	2806.43	0.04	0.52	61.00	64.33	61.00	23.07	0.02	0.36	100.00	100.00	0.00	4900.00	5348.88	2840186.00	231.66	1117.95	891.50
14	1	1	9306.00	16545.00	152.60	0	Spot (Block14, Row1, Column1)	1714.61	1561.50	801.69	0.04	0.47	86.00	89.26	86.00	23.68	0.02	0.27	100.00	100.00	0.00	1475.50	1628.61	1097350.00	68.64	432.15	353.00
14	2	1	9598.00	16548.00	146.70	0	Spot (Block14, Row1, Column2)	4374.00	3872.00	2240.90	0.05	0.51	84.00	91.36	84.00	34.18	0.04	0.37	100.00	100.00	0.00	3788.00	4290.00	2558789.00	125.31	875.07	727.00
14	3	1	9905.00	16552.00	145.80	0	Spot (Block14, Row1, Column3)	1640.38	1518.50	1008.15	0.03	0.61	84.00	88.45	84.00	24.06	0.02	0.27	100.00	100.00	0.00	1434.50	1556.38	951420.00	64.49	368.14	277.50
14	4	1	10195.00	16550.00	145.70	0	Spot (Block14, Row1, Column4)	3192.24	3134.50	1515.48	0.01	0.47	86.00	92.11	86.00	29.14	0.03	0.32	100.00	100.00	0.00	3048.50	3106.24	1857882.00	106.39	682.59	528.00
14	5	1	10501.00	16556.00	147.20	0	Spot (Block14, Row1, Column5)	3197.40	2629.50	2274.84	0.08	0.71	84.00	88.68	84.00	25.85	0.02	0.29	100.00	100.00	0.00	2545.50	3113.40	1886468.00	120.24	623.05	473.00
14	6	1	10798.00	16555.00	145.50	0	Spot (Block14, Row1, Column6)	4087.73	3711.00	2363.71	0.04	0.58	84.00	90.41	84.00	36.86	0.03	0.41	100.00	100.00	0.00	3627.00	4003.73	2350446.00	108.44	832.65	571.00
14	7	1	11092.00	16559.00	146.35	0	Spot (Block14, Row1, Column7)	12232.37	11711.00	6257.05	0.02	0.51	84.00	90.23	84.00	37.77	0.03	0.42	100.00	100.00	0.00	11627.00	12148.37	7155937.00	321.44	2130.23	1628.50
14	8	1	11413.00	16556.00	232.70	0	Spot (Block14, Row1, Column8)	107.49	109.00	16.62	0.01	0.15	81.00	82.83	81.00	22.12	0.01	0.27	61.00	14.00	0.00	28.00	26.49	167256.00	1.11	87.50	87.00
14	1	2	9298.00	16845.00	147.00	-50	Spot (Block14, Row2, Column1)	90.15	88.00	11.41	0.01	0.13	83.00	86.64	83.00	25.11	0.02	0.29	7.00	0.00	0.00	5.00	7.15	53010.00	0.14	82.29	82.00
14	2	2	9595.00	16848.00	127.00	0	Spot (Block14, Row2, Column2)	2854.46	2797.00	980.69	0.01	0.34	83.00	90.54	83.00	35.58	0.04	0.39	100.00	100.00	0.00	2714.00	2771.46	1221711.00	77.68	619.57	556.00
14	3	2	9902.00	16842.00	157.35	0	Spot (Block14, Row2, Column3)	190.07	195.00	43.67	0.01	0.23	85.00	92.13	85.00	33.61	0.03	0.36	94.00	77.00	0.00	110.00	105.07	130385.00	2.91	109.95	110.50
14	4	2	10201.00	16853.00	171.35	0	Spot (Block14, Row2, Column4)	1618.08	1550.00	699.87	0.02	0.43	88.00	97.31	88.00	38.82	0.04	0.40	100.00	100.00	0.00	1462.00	1530.08	1321974.00	39.18	379.70	374.00
14	5	2	10507.00	16852.00	183.30	0	Spot (Block14, Row2, Column5)	542.54	537.00	159.15	0.00	0.29	84.00	90.36	84.00	27.91	0.03	0.31	100.00	100.00	0.00	453.00	458.54	510530.00	16.20	205.92	189.00
14	6	2	10796.00	16854.00	148.95	0	Spot (Block14, Row2, Column6)	1060.18	969.00	544.83	0.04	0.51	85.00	96.89	85.00	46.69	0.06	0.48	100.00	100.00	0.00	884.00	975.18	640346.00	20.63	264.13	252.50
14	7	2	11097.00	16859.00	148.05	0	Spot (Block14, Row2, Column7)	1047.65	987.00	529.58	0.03	0.51	84.00	89.72	84.00	30.12	0.03	0.34	100.00	100.00	0.00	903.00	963.65	622303.00	31.80	304.58	264.50
14	8	2	11378.00	16835.00	156.10	0	Spot (Block14, Row2, Column8)	97.85	98.00	10.13	0.00	0.10	82.00	83.41	82.00	14.26	0.01	0.17	57.00	10.00	0.00	16.00	15.85	65655.00	1.01	85.13	84.50
14	1	3	9303.00	17149.00	143.85	0	Spot (Block14, Row3, Column1)	4254.77	3869.50	2394.13	0.04	0.56	81.00	83.36	81.00	21.38	0.01	0.26	100.00	100.00	0.00	3788.50	4173.77	2416709.00	195.10	816.95	619.00
14	2	3	9592.00	17154.00	153.50	0	Spot (Block14, Row3, Column2)	229.33	207.00	82.90	0.04	0.36	86.00	88.64	86.00	25.56	0.01	0.29	97.00	87.00	0.00	121.00	143.33	147459.00	5.50	128.40	115.00
14	3	3	9888.00	17142.00	147.40	0	Spot (Block14, Row3, Column3)	567.95	473.00	294.94	0.08	0.52	85.00	89.20	85.00	33.35	0.02	0.37	100.00	100.00	0.00	388.00	482.95	340203.00	14.36	186.65	176.00
14	4	3	10196.00	17149.00	144.90	0	Spot (Block14, Row3, Column4)	4985.34	4399.00	2696.58	0.05	0.54	85.00	91.78	85.00	32.82	0.03	0.36	100.00	100.00	0.00	4314.00	4900.34	2846629.00	149.10	943.53	766.00
14	5	3	10493.00	17151.00	143.25	0	Spot (Block14, Row3, Column5)	479.50	454.00	306.12	0.02	0.64	84.00	93.15	84.00	41.71	0.04	0.45	100.00	99.00	0.00	370.00	395.50	268043.00	9.26	190.93	174.50
14	6	3	10799.00	17149.00	198.80	0	Spot (Block14, Row3, Column6)	2958.00	2329.00	1941.18	0.10	0.66	91.00	109.21	91.00	59.11	0.08	0.54	100.00	100.00	0.00	2238.00	2867.00	3292256.00	48.20	700.04	678.00
14	7	3	11102.00	17155.00	144.65	0	Spot (Block14, Row3, Column7)	2879.74	2514.00	1681.08	0.06	0.58	90.00	98.37	90.00	39.15	0.04	0.40	100.00	100.00	0.00	2424.00	2789.74	1644329.00	71.04	574.25	384.00
14	8	3	11398.00	17164.00	154.15	0	Spot (Block14, Row3, Column8)	880.27	857.00	388.08	0.01	0.44	84.00	86.03	84.00	17.78	0.01	0.21	100.00	100.00	0.00	773.00	796.27	578336.00	44.66	260.18	195.00
14	1	4	9296.00	17447.00	144.00	0	Spot (Block14, Row4, Column1)	5025.61	4614.00	2618.01	0.04	0.52	82.00	85.53	82.00	24.58	0.02	0.29	100.00	100.00	0.00	4532.00	4943.61	2819367.00	200.97	1108.59	880.00
14	2	4	9592.00	17451.00	175.05	0	Spot (Block14, Row4, Column2)	461.02	464.50	181.75	0.00	0.39	84.00	89.13	84.00	35.87	0.03	0.40	100.00	99.00	0.00	380.50	377.02	393712.00	10.37	175.88	180.00
14	3	4	9895.00	17449.00	145.00	0	Spot (Block14, Row4, Column3)	20562.20	18927.00	9851.87	0.04	0.48	84.00	91.61	84.00	46.33	0.04	0.51	100.00	100.00	0.00	18843.00	20478.20	11802705.00	441.87	3344.26	2503.00
14	4	4	10184.00	17450.00	158.20	0	Spot (Block14, Row4, Column4)	228.84	216.00	49.70	0.03	0.22	83.00	89.03	83.00	36.06	0.03	0.40	99.00	97.00	0.00	133.00	145.84	156757.00	3.88	131.40	120.00
14	5	4	10489.00	17459.00	154.60	0	Spot (Block14, Row4, Column5)	196.07	193.00	41.86	0.01	0.21	83.00	86.44	83.00	29.23	0.02	0.34	96.00	87.00	0.00	110.00	113.07	129406.00	3.75	109.24	110.00
14	6	4	10801.00	17449.00	193.45	0	Spot (Block14, Row4, Column6)	604.96	593.00	177.37	0.01	0.29	87.00	96.04	87.00	38.58	0.04	0.40	100.00	100.00	0.00	506.00	517.96	642471.00	13.19	199.17	187.00
14	7	4	11093.00	17458.00	145.80	0	Spot (Block14, Row4, Column7)	1278.54	1095.50	880.25	0.07	0.69	91.00	98.68	91.00	38.80	0.04	0.39	100.00	100.00	0.00	1004.50	1187.54	741554.00	30.41	280.38	237.00
14	8	4	11390.00	17464.00	153.45	0	Spot (Block14, Row4, Column8)	523.95	486.00	231.02	0.03	0.44	87.00	88.68	87.00	18.37	0.01	0.21	100.00	100.00	0.00	399.00	436.95	341091.00	23.69	174.05	164.00
14	1	5	9301.00	17748.00	142.70	0	Spot (Block14, Row5, Column1)	6464.64	5718.00	3385.29	0.05	0.52	84.00	96.78	84.00	48.58	0.06	0.50	100.00	100.00	0.00	5634.00	6380.64	3574945.00	131.07	1287.85	980.50
14	2	5	9595.00	17746.00	150.45	0	Spot (Block14, Row5, Column2)	1033.02	910.00	387.61	0.06	0.38	86.00	93.32	86.00	34.73	0.04	0.37	100.00	100.00	0.00	824.00	947.02	641503.00	27.05	268.64	254.50
14	3	5	9894.00	17747.00	153.90	0	Spot (Block14, Row5, Column3)	1414.65	1283.00	707.74	0.04	0.50	84.00	92.11	84.00	37.42	0.04	0.41	100.00	100.00	0.00	1199.00	1330.65	913861.00	35.34	322.70	283.00
14	4	5	10192.00	17752.00	145.65	0	Spot (Block14, Row5, Column4)	3183.11	2782.00	2132.40	0.06	0.67	83.00	89.76	83.00	34.45	0.03	0.38	100.00	100.00	0.00	2699.00	3100.11	1839839.00	89.80	569.28	443.50
14	5	5	10491.00	17752.00	143.75	0	Spot (Block14, Row5, Column5)	20741.84	20115.50	10062.43	0.01	0.49	84.00	95.12	84.00	60.26	0.05	0.63	100.00	100.00	0.00	20031.50	20657.84	11532463.00	342.64	4019.42	2784.50
14	6	5	10795.00	17752.00	148.60	0	Spot (Block14, Row5, Column6)	1181.91	1110.00	579.67	0.03	0.49	87.00	96.46	87.00	53.12	0.04	0.55	100.00	100.00	0.00	1023.00	1094.91	712694.00	20.43	321.12	284.50
14	7	5	11098.00	17753.00	191.75	0	Spot (Block14, Row5, Column7)	2835.03	2524.00	1636.49	0.05	0.58	92.00	103.82	92.00	51.34	0.05	0.49	100.00	100.00	0.00	2432.00	2743.03	2934255.00	53.20	655.09	663.00
14	8	5	11395.00	17759.00	145.60	0	Spot (Block14, Row5, Column8)	3782.99	3128.00	2713.54	0.08	0.72	88.00	95.14	88.00	36.44	0.03	0.38	100.00	100.00	0.00	3040.00	3694.99	2205485.00	101.19	651.86	442.00
14	1	6	9290.00	18045.00	198.85	0	Spot (Block14, Row6, Column1)	2537.87	2086.50	1711.10	0.09	0.67	92.00	112.93	92.00	68.08	0.09	0.60	100.00	100.00	0.00	1994.50	2445.87	2832263.00	35.62	650.82	629.50
14	2	6	9591.00	18048.00	206.05	0	Spot (Block14, Row6, Column2)	1660.06	1551.00	859.69	0.03	0.52	89.00	105.59	89.00	56.63	0.07	0.54	100.00	100.00	0.00	1462.00	1571.06	2003689.00	27.45	468.45	488.00
14	3	6	9885.00	18050.00	145.50	0	Spot (Block14, Row6, Column3)	7650.60	6719.50	4227.66	0.06	0.55	83.00	89.51	83.00	32.76	0.03	0.37	100.00	100.00	0.00	6636.50	7567.60	4437346.00	230.81	1387.95	1001.00
14	4	6	10191.00	18047.00	150.55	0	Spot (Block14, Row6, Column4)	624.28	559.00	333.60	0.05	0.53	81.00	86.28	81.00	37.31	0.03	0.43	100.00	100.00	0.00	478.00	543.28	388925.00	14.42	181.78	175.00
14	5	6	10491.00	18055.00	143.90	0	Spot (Block14, Row6, Column5)	21448.83	21196.00	10094.05	0.01	0.47	86.00	100.06	86.00	66.44	0.07	0.66	100.00	100.00	0.00	21110.00	21362.83	12161486.00	321.31	3502.12	2856.00
14	6	6	10790.00	18054.00	151.50	0	Spot (Block14, Row6, Column6)	332.88	280.00	149.79	0.08	0.45	86.00	95.01	86.00	48.18	0.04	0.51	99.00	92.00	0.00	194.00	246.88	209379.00	4.94	144.49	132.00
14	7	6	11093.00	18058.00	148.00	0	Spot (Block14, Row6, Column7)	5467.12	4927.50	3149.17	0.05	0.58	88.00	96.53	88.00	39.75	0.04	0.41	100.00	100.00	0.00	4839.50	5379.12	3291208.00	135.11	1084.18	781.00
14	8	6	11398.00	18058.00	147.30	0	Spot (Block14, Row6, Column8)	5926.39	5638.00	3550.45	0.02	0.60	85.00	89.42	85.00	24.98	0.02	0.28	100.00	100.00	0.00	5553.00	5841.39	3502495.00	233.69	1118.67	785.50
14	1	7	9291.00	18346.00	167.30	0	Spot (Block14, Row7, Column1)	583.50	550.00	257.83	0.03	0.44	85.00	93.89	85.00	41.58	0.04	0.44	100.00	100.00	0.00	465.00	498.50	456299.00	11.77	193.99	194.00
14	2	7	9590.00	18348.00	161.10	0	Spot (Block14, Row7, Column2)	220.16	201.00	70.44	0.04	0.32	83.00	88.32	83.00	28.62	0.03	0.32	97.00	91.00	0.00	118.00	137.16	157197.00	4.61	113.01	109.00
14	3	7	9891.00	18360.00	195.50	0	Spot (Block14, Row7, Column3)	97.07	97.00	10.61	0.00	0.11	78.00	79.70	78.00	16.48	0.01	0.21	61.00	9.00	0.00	19.00	19.07	104841.00	1.05	85.99	87.00
14	4	7	10190.00	18352.00	182.15	0	Spot (Block14, Row7, Column4)	151.43	148.00	41.79	0.01	0.28	82.00	85.21	82.00	25.33	0.02	0.30	86.00	58.00	0.00	66.00	69.43	140525.00	2.61	96.15	95.00
14	5	7	10492.00	18357.00	179.00	0	Spot (Block14, Row7, Column5)	1342.09	1268.50	696.79	0.02	0.52	89.00	104.20	89.00	55.03	0.07	0.53	100.00	100.00	0.00	1179.50	1253.09	1210565.00	22.50	337.55	316.50
14	6	7	10788.00	18353.00	189.35	0	Spot (Block14, Row7, Column6)	2008.10	2106.00	971.41	0.02	0.48	96.00	119.96	96.00	75.69	0.10	0.63	100.00	100.00	0.00	2010.00	1912.10	2038223.00	24.95	505.32	502.50
14	7	7	11082.00	18360.00	146.50	0	Spot (Block14, Row7, Column7)	5066.38	4591.00	2627.67	0.04	0.52	93.00	102.76	93.00	43.44	0.04	0.42	100.00	100.00	0.00	4498.00	4973.38	2973963.00	114.25	1080.38	779.00
14	8	7	11393.00	18352.00	185.60	0	Spot (Block14, Row7, Column8)	1053.20	1026.00	327.03	0.01	0.31	87.00	92.48	87.00	25.71	0.03	0.28	100.00	100.00	0.00	939.00	966.20	1018443.00	37.37	308.31	279.00
14	1	8	9304.00	18639.00	86.65	0	Spot (Block14, Row8, Column1)	1083.57	178.50	2999.80	0.78	2.77	81.00	84.49	81.00	22.85	0.02	0.27	100.00	96.00	0.00	97.50	1002.57	199376.00	43.72	177.56	157.50
14	2	8	9593.00	18649.00	146.50	0	Spot (Block14, Row8, Column2)	740.77	689.00	350.02	0.03	0.47	80.00	81.54	80.00	15.04	0.01	0.18	100.00	100.00	0.00	609.00	660.77	431870.00	43.83	231.05	187.00
14	3	8	9882.00	18648.00	144.55	0	Spot (Block14, Row8, Column3)	1355.51	1144.00	932.30	0.07	0.69	78.00	80.23	78.00	16.59	0.01	0.21	100.00	100.00	0.00	1066.00	1277.51	765863.00	76.87	332.23	245.00
14	4	8	10191.00	18656.00	146.45	0	Spot (Block14, Row8, Column4)	2387.88	2249.00	1115.93	0.03	0.47	81.00	82.60	81.00	17.86	0.01	0.22	100.00	100.00	0.00	2168.00	2306.88	1392132.00	129.04	580.26	516.00
14	5	8	10485.00	18646.00	152.80	0	Spot (Block14, Row8, Column5)	209.78	201.00	48.23	0.02	0.23	85.00	96.91	85.00	58.80	0.06	0.61	90.00	47.00	0.00	116.00	124.78	134466.00	1.92	116.78	113.00
14	6	8	10792.00	18659.00	187.90	0	Spot (Block14, Row8, Column6)	4321.71	3581.00	3086.96	0.08	0.71	88.00	114.20	88.00	88.37	0.11	0.77	100.00	100.00	0.00	3493.00	4233.71	4291458.00	47.61	832.59	834.00
14	7	8	11091.00	18658.00	143.05	0	Spot (Block14, Row8, Column7)	2207.96	2009.00	1162.36	0.04	0.53	86.00	101.05	86.00	62.02	0.07	0.61	100.00	100.00	0.00	1923.00	2121.96	1223211.00	33.97	533.22	366.00
14	8	8	11375.00	18656.00	144.90	0	Spot (Block14, Row8, Column8)	4563.40	4232.00	2001.61	0.03	0.44	85.00	90.31	85.00	28.46	0.03	0.32	100.00	100.00	0.00	4147.00	4478.40	2619389.00	157.18	865.79	724.00
15	1	1	13805.00	16571.00	156.25	0	Spot (Block15, Row1, Column1)	1258.30	1079.00	672.38	0.07	0.53	77.00	79.53	77.00	19.86	0.01	0.25	100.00	100.00	0.00	1002.00	1181.30	845580.00	59.36	343.76	271.00
15	2	1	14097.00	16575.00	152.45	0	Spot (Block15, Row1, Column2)	2769.73	2539.00	1331.22	0.04	0.48	74.00	76.79	74.00	23.92	0.02	0.31	100.00	100.00	0.00	2465.00	2695.73	1761549.00	112.59	556.72	469.00
15	3	1	14401.00	16575.00	147.00	-50	Spot (Block15, Row1, Column3)	73.73	75.00	8.69	0.01	0.12	69.00	71.53	69.00	18.13	0.02	0.25	3.00	0.00	0.00	6.00	4.73	43501.00	0.12	74.29	73.50
15	4	1	14690.00	16574.00	149.60	0	Spot (Block15, Row1, Column4)	2128.92	2037.50	979.28	0.02	0.46	69.00	70.60	69.00	16.02	0.01	0.23	100.00	100.00	0.00	1968.50	2059.92	1298640.00	128.45	497.45	388.00
15	5	1	15002.00	16600.00	167.35	0	Spot (Block15, Row1, Column5)	93.49	94.00	15.19	0.00	0.16	70.00	70.84	70.00	15.35	0.01	0.22	72.00	30.00	0.00	24.00	23.49	72640.00	1.48	78.89	80.00
15	6	1	15299.00	16580.00	147.00	0	Spot (Block15, Row1, Column6)	971.52	905.50	451.61	0.03	0.46	68.00	69.47	68.00	13.60	0.01	0.20	100.00	100.00	0.00	837.50	903.52	573199.00	66.30	284.27	189.00
15	7	1	15591.00	16586.00	147.65	0	Spot (Block15, Row1, Column7)	1408.39	1400.50	673.16	0.00	0.48	69.00	69.86	69.00	14.25	0.01	0.20	100.00	100.00	0.00	1331.50	1339.39	845036.00	93.96	374.66	268.50
15	8	1	15909.00	16582.00	176.50	0	Spot (Block15, Row1, Column8)	111.58	112.00	13.51	0.00	0.12	70.00	70.53	70.00	12.43	0.00	0.18	98.00	87.00	0.00	42.00	41.58	97185.00	3.30	89.57	91.00
15	1	2	13799.00	16871.00	147.00	-50	Spot (Block15, Row2, Column1)	61.50	63.00	17.23	0.01	0.28	69.00	68.83	69.00	12.37	0.00	0.18	13.00	2.00	0.00	-6.00	-7.50	36222.00	-0.59	65.44	64.50
15	2	2	14099.00	16873.00	147.00	-50	Spot (Block15, Row2, Column2)	81.03	80.00	13.91	0.01	0.17	68.00	69.02	68.00	17.51	0.01	0.25	34.00	7.00	0.00	12.00	13.03	47810.00	0.69	65.72	64.00
15	3	2	14399.00	16875.00	147.00	-50	Spot (Block15, Row2, Column3)	76.11	77.00	9.34	0.01	0.12	67.00	67.21	67.00	11.26	0.00	0.17	41.00	6.00	0.00	10.00	9.11	45133.00	0.79	69.13	69.00
15	4	2	14699.00	16876.00	147.00	-50	Spot (Block15, Row2, Column4)	72.10	72.00	9.99	0.00	0.14	68.00	69.27	68.00	14.11	0.01	0.20	17.00	0.00	0.00	4.00	4.10	42397.00	0.20	70.13	69.00
15	5	2	15007.00	16877.00	191.75	0	Spot (Block15, Row2, Column5)	170.47	178.00	31.12	0.02	0.18	68.00	67.79	68.00	10.89	0.00	0.16	100.00	100.00	0.00	110.00	102.47	176949.00	9.43	99.36	99.00
15	6	2	15299.00	16880.00	147.00	-50	Spot (Block15, Row2, Column6)	70.81	72.00	13.30	0.01	0.19	69.00	72.10	69.00	18.05	0.02	0.25	8.00	0.00	0.00	3.00	1.81	41988.00	-0.07	67.86	68.00
15	7	2	15548.00	16855.00	234.95	0	Spot (Block15, Row2, Column7)	79.19	79.00	12.12	0.00	0.15	69.00	69.71	69.00	14.53	0.00	0.21	36.00	5.00	0.00	10.00	10.19	126156.00	0.65	69.53	70.00
15	8	2	15954.00	16843.00	139.35	0	Spot (Block15, Row2, Column8)	83.29	83.00	11.78	0.00	0.14	68.00	68.01	68.00	14.50	0.00	0.21	52.00	14.00	0.00	15.00	15.29	43812.00	1.05	69.71	71.00
15	1	3	13809.00	17143.00	163.20	0	Spot (Block15, Row3, Column1)	105.51	102.00	20.76	0.01	0.20	67.00	67.36	67.00	12.53	0.00	0.19	92.00	68.00	0.00	35.00	38.51	77972.00	3.04	84.12	86.00
15	2	3	14112.00	17180.00	153.90	0	Spot (Block15, Row3, Column2)	90.33	90.00	10.75	0.00	0.12	67.00	66.86	67.00	11.80	0.00	0.18	86.00	48.00	0.00	23.00	23.33	58444.00	1.99	78.65	79.00
15	3	3	14385.00	17172.00	155.60	0	Spot (Block15, Row3, Column3)	308.72	286.00	111.22	0.03	0.36	68.00	69.29	68.00	14.92	0.01	0.22	100.00	99.00	0.00	218.00	240.72	205301.00	16.05	123.92	112.00
15	4	3	14697.00	17175.00	145.25	0	Spot (Block15, Row3, Column4)	1639.37	1672.50	792.65	0.01	0.48	68.00	68.93	68.00	14.18	0.01	0.21	100.00	100.00	0.00	1604.50	1571.37	944278.00	110.77	402.51	285.00
15	5	3	15000.00	17183.00	163.95	0	Spot (Block15, Row3, Column5)	154.20	159.50	35.54	0.01	0.23	68.00	70.80	68.00	19.30	0.02	0.27	99.00	90.00	0.00	91.50	86.20	115035.00	4.32	93.82	94.00
15	6	3	15300.00	17174.00	196.75	0	Spot (Block15, Row3, Column6)	733.69	627.00	442.89	0.07	0.60	73.00	76.15	73.00	22.55	0.02	0.30	100.00	100.00	0.00	554.00	660.69	803391.00	29.16	220.70	209.00
15	7	3	15598.00	17182.00	147.00	-50	Spot (Block15, Row3, Column7)	72.50	74.00	10.18	0.01	0.14	70.00	71.82	70.00	20.26	0.01	0.28	2.00	0.00	0.00	4.00	2.50	42992.00	0.03	70.19	70.00
15	8	3	15896.00	17193.00	154.40	0	Spot (Block15, Row3, Column8)	1048.61	1021.50	418.79	0.01	0.40	68.00	68.61	68.00	17.75	0.00	0.26	100.00	100.00	0.00	953.50	980.61	685793.00	55.21	314.33	260.50
15	1	4	13798.00	17474.00	147.25	0	Spot (Block15, Row4, Column1)	1572.43	1474.00	730.71	0.03	0.46	70.00	71.41	70.00	16.85	0.01	0.24	100.00	100.00	0.00	1404.00	1502.43	929307.00	89.08	411.11	354.00
15	2	4	14096.00	17478.00	171.90	0	Spot (Block15, Row4, Column2)	275.57	277.00	83.15	0.00	0.30	69.00	71.14	69.00	18.05	0.01	0.25	100.00	100.00	0.00	208.00	206.57	226241.00	11.33	122.72	114.00
15	3	4	14395.00	17477.00	150.00	0	Spot (Block15, Row4, Column3)	4948.51	4604.50	2362.12	0.03	0.48	70.00	72.80	70.00	22.56	0.02	0.31	100.00	100.00	0.00	4534.50	4878.51	3068075.00	216.12	1048.71	839.00
15	4	4	14689.00	17484.00	191.60	0	Spot (Block15, Row4, Column4)	77.57	78.00	12.41	0.00	0.16	68.00	70.22	68.00	19.94	0.01	0.28	23.00	0.00	0.00	10.00	9.57	80210.00	0.37	70.10	72.00
15	5	4	14982.00	17489.00	181.10	0	Spot (Block15, Row4, Column5)	103.99	104.00	14.88	0.00	0.14	67.00	68.04	67.00	15.39	0.01	0.23	92.00	63.00	0.00	37.00	36.99	95876.00	2.34	78.32	79.00
15	6	4	15302.00	17485.00	196.05	0	Spot (Block15, Row4, Column6)	186.30	192.00	36.79	0.01	0.20	69.00	70.27	69.00	17.51	0.01	0.25	100.00	99.00	0.00	123.00	117.30	202508.00	6.63	103.70	102.00
15	7	4	15576.00	17485.00	190.40	0	Spot (Block15, Row4, Column7)	80.51	81.00	9.08	0.00	0.11	69.00	69.24	69.00	12.41	0.00	0.18	46.00	7.00	0.00	12.00	11.51	82117.00	0.91	72.51	71.00
15	8	4	15896.00	17484.00	147.00	-50	Spot (Block15, Row4, Column8)	76.32	76.00	7.59	0.00	0.10	67.00	67.76	67.00	11.57	0.00	0.17	38.00	4.00	0.00	9.00	9.32	44723.00	0.74	75.78	75.00
15	1	5	13798.00	17775.00	147.90	0	Spot (Block15, Row5, Column1)	3621.97	3296.00	1861.94	0.04	0.51	71.00	74.62	71.00	20.94	0.02	0.28	100.00	100.00	0.00	3225.00	3550.97	2173182.00	169.40	765.22	663.00
15	2	5	14088.00	17771.00	153.95	0	Spot (Block15, Row5, Column2)	1144.35	1119.50	426.90	0.01	0.37	71.00	73.52	71.00	18.04	0.02	0.25	100.00	100.00	0.00	1048.50	1073.35	743828.00	59.37	307.52	270.50
15	3	5	14394.00	17775.00	156.90	0	Spot (Block15, Row5, Column3)	701.62	696.00	320.19	0.00	0.46	70.00	74.42	70.00	21.78	0.03	0.29	100.00	100.00	0.00	626.00	631.62	473594.00	28.80	197.50	178.00
15	4	5	14693.00	17779.00	147.45	0	Spot (Block15, Row5, Column4)	408.67	397.50	142.63	0.01	0.35	70.00	71.15	70.00	18.72	0.01	0.26	100.00	100.00	0.00	327.50	338.67	241931.00	18.03	157.23	154.00
15	5	5	14996.00	17775.00	147.20	0	Spot (Block15, Row5, Column5)	4880.49	4616.00	2516.40	0.02	0.52	69.00	72.14	69.00	20.36	0.02	0.28	100.00	100.00	0.00	4547.00	4811.49	2884367.00	236.13	1027.07	797.50
15	6	5	15273.00	17790.00	215.50	0	Spot (Block15, Row5, Column6)	82.38	82.00	11.92	0.00	0.14	68.00	68.71	68.00	14.75	0.00	0.21	48.00	8.00	0.00	14.00	14.38	109482.00	0.93	71.20	73.00
15	7	5	15599.00	17782.00	179.00	0	Spot (Block15, Row5, Column7)	324.54	315.00	107.04	0.01	0.33	69.00	69.67	69.00	13.19	0.00	0.19	100.00	100.00	0.00	246.00	255.54	291434.00	19.32	139.58	133.00
15	8	5	15892.00	17793.00	169.05	0	Spot (Block15, Row5, Column8)	94.26	94.00	14.51	0.00	0.15	69.00	69.50	69.00	10.84	0.00	0.16	83.00	59.00	0.00	25.00	25.26	75409.00	2.29	77.45	76.00
15	1	6	13796.00	18072.00	199.70	0	Spot (Block15, Row6, Column1)	575.18	481.00	352.24	0.08	0.61	73.00	77.11	73.00	25.52	0.02	0.33	100.00	100.00	0.00	408.00	502.18	653983.00	19.52	185.60	189.00
15	2	6	14091.00	18075.00	189.80	0	Spot (Block15, Row6, Column2)	204.91	207.00	47.79	0.00	0.23	72.00	74.86	72.00	18.53	0.02	0.25	100.00	98.00	0.00	135.00	132.91	207986.00	7.02	113.73	111.00
15	3	6	14382.00	18075.00	147.40	0	Spot (Block15, Row6, Column3)	1948.44	1713.50	1018.59	0.06	0.52	69.00	70.48	69.00	16.43	0.01	0.23	100.00	100.00	0.00	1644.50	1879.44	1153477.00	114.33	508.88	368.00
15	4	6	14703.00	18080.00	186.15	0	Spot (Block15, Row6, Column4)	101.74	98.00	22.93	0.02	0.23	67.00	67.33	67.00	16.62	0.00	0.25	80.00	43.00	0.00	31.00	34.74	99194.00	2.07	71.94	73.00
15	5	6	14994.00	18080.00	146.25	0	Spot (Block15, Row6, Column5)	3141.79	2863.50	1645.89	0.04	0.52	68.00	69.83	68.00	19.47	0.01	0.28	100.00	100.00	0.00	2795.50	3073.79	1841087.00	157.74	622.88	443.00
15	6	6	15292.00	18080.00	147.00	-50	Spot (Block15, Row6, Column6)	65.65	69.00	11.83	0.02	0.18	67.00	68.09	67.00	12.58	0.01	0.18	6.00	0.00	0.00	2.00	-1.35	38668.00	-0.19	66.92	71.00
15	7	6	15593.00	18105.00	191.05	0	Spot (Block15, Row6, Column7)	94.16	93.00	13.62	0.01	0.14	69.00	69.86	69.00	12.68	0.01	0.18	81.00	44.00	0.00	24.00	25.16	96797.00	1.92	78.86	78.00
15	8	6	15877.00	18076.00	148.25	0	Spot (Block15, Row6, Column8)	90.04	91.00	8.35	0.00	0.09	71.00	71.44	71.00	10.69	0.00	0.15	84.00	37.00	0.00	20.00	19.04	54203.00	1.74	80.35	79.00
15	1	7	13789.00	18374.00	172.05	0	Spot (Block15, Row7, Column1)	310.60	293.00	122.44	0.03	0.39	71.00	72.80	71.00	20.71	0.01	0.28	100.00	100.00	0.00	222.00	239.60	256555.00	11.48	134.41	119.00
15	2	7	14106.00	18331.00	121.15	0	Spot (Block15, Row7, Column2)	82.93	83.00	9.13	0.00	0.11	70.00	71.27	70.00	15.26	0.01	0.21	39.00	2.00	0.00	13.00	12.93	32178.00	0.76	75.93	76.00
15	3	7	14401.00	18407.00	254.25	0	Spot (Block15, Row7, Column3)	73.89	74.00	8.95	0.00	0.12	67.00	66.99	67.00	12.61	0.00	0.19	25.00	2.00	0.00	7.00	6.89	138179.00	0.55	67.76	69.00
15	4	7	14690.00	18376.00	147.00	-50	Spot (Block15, Row7, Column4)	71.79	71.00	8.14	0.00	0.11	66.00	65.92	66.00	13.26	0.00	0.20	19.00	0.00	0.00	5.00	5.79	42427.00	0.44	63.74	65.00
15	5	7	14991.00	18378.00	147.00	-50	Spot (Block15, Row7, Column5)	66.37	67.00	10.60	0.00	0.16	69.00	69.47	69.00	14.81	0.00	0.21	4.00	0.00	0.00	-2.00	-2.63	38893.00	-0.21	68.21	67.50
15	6	7	15290.00	18383.00	178.05	0	Spot (Block15, Row7, Column6)	237.82	231.00	52.88	0.01	0.22	71.00	75.09	71.00	23.45	0.02	0.31	100.00	98.00	0.00	160.00	166.82	210709.00	6.94	121.61	115.00
15	7	7	15586.00	18388.00	148.80	0	Spot (Block15, Row7, Column7)	743.73	677.50	308.89	0.04	0.42	72.00	73.07	72.00	14.18	0.01	0.19	100.00	100.00	0.00	605.50	671.73	452189.00	47.29	239.13	172.00
15	8	7	15899.00	18386.00	186.50	0	Spot (Block15, Row7, Column8)	273.98	279.00	57.07	0.01	0.21	74.00	75.67	74.00	15.18	0.01	0.20	100.00	100.00	0.00	205.00	199.98	268498.00	13.07	132.09	113.00
15	1	8	13818.00	18661.00	138.85	0	Spot (Block15, Row8, Column1)	91.43	90.00	12.24	0.01	0.13	69.00	68.91	69.00	13.23	0.00	0.19	76.00	37.00	0.00	21.00	22.43	47724.00	1.70	76.15	77.00
15	2	8	14089.00	18673.00	147.00	-50	Spot (Block15, Row8, Column2)	74.20	73.00	10.41	0.01	0.14	68.00	67.10	68.00	12.08	0.01	0.18	24.00	6.00	0.00	5.00	6.20	43853.00	0.59	72.51	75.00
15	3	8	14389.00	18675.00	147.00	-50	Spot (Block15, Row8, Column3)	75.48	75.00	7.87	0.00	0.10	69.00	69.57	69.00	13.99	0.00	0.20	20.00	0.00	0.00	6.00	6.48	44384.00	0.42	73.21	73.00
15	4	8	14693.00	18683.00	148.95	0	Spot (Block15, Row8, Column4)	2214.55	2060.00	1030.65	0.03	0.47	69.00	69.91	69.00	14.99	0.01	0.21	100.00	100.00	0.00	1991.00	2145.55	1348661.00	143.09	553.09	447.00
15	5	8	14989.00	18678.00	147.00	-50	Spot (Block15, Row8, Column5)	67.24	69.00	10.61	0.01	0.16	69.00	72.25	69.00	21.25	0.02	0.29	0.00	0.00	0.00	0.00	-1.76	39538.00	-0.24	64.57	64.00
15	6	8	15290.00	18678.00	180.45	0	Spot (Block15, Row8, Column6)	1221.75	905.00	892.19	0.13	0.73	70.00	75.99	70.00	28.22	0.04	0.37	100.00	100.00	0.00	835.00	1151.75	1113012.00	40.61	277.49	289.00
15	7	8	15588.00	18684.00	148.55	0	Spot (Block15, Row8, Column7)	335.05	318.00	121.75	0.02	0.36	70.00	73.89	70.00	23.71	0.02	0.32	100.00	98.00	0.00	248.00	265.05	202371.00	11.02	136.34	112.00
15	8	8	15879.00	18684.00	146.85	0	Spot (Block15, Row8, Column8)	3550.49	3332.00	1630.94	0.03	0.46	74.00	76.27	74.00	18.55	0.01	0.24	100.00	100.00	0.00	3258.00	3476.49	2084138.00	187.31	823.79	561.00
16	1	1	18307.00	16592.00	155.95	0	Spot (Block16, Row1, Column1)	1095.34	1048.50	498.07	0.02	0.45	66.00	67.13	66.00	13.50	0.01	0.20	100.00	100.00	0.00	982.50	1029.34	738261.00	76.16	263.43	191.00
16	2	1	18599.00	16602.00	160.75	0	Spot (Block16, Row1, Column2)	231.29	219.00	58.08	0.02	0.25	67.00	67.63	67.00	12.51	0.00	0.18	100.00	100.00	0.00	152.00	164.29	164214.00	13.08	106.39	102.00
16	3	1	18909.00	16600.00	170.35	0	Spot (Block16, Row1, Column3)	140.09	131.00	36.18	0.03	0.26	65.00	64.93	65.00	11.21	0.00	0.17	99.00	97.00	0.00	66.00	75.09	112909.00	6.70	87.94	88.00
16	4	1	19199.00	16601.00	170.30	0	Spot (Block16, Row1, Column4)	186.48	190.00	42.10	0.01	0.23	67.00	66.44	67.00	10.41	0.00	0.16	100.00	99.00	0.00	123.00	119.48	150299.00	11.53	97.48	97.00
16	5	1	19500.00	16605.00	161.55	0	Spot (Block16, Row1, Column5)	297.54	249.00	169.29	0.08	0.57	68.00	68.68	68.00	11.88	0.00	0.17	100.00	99.00	0.00	181.00	229.54	215124.00	19.26	112.12	109.00
16	6	1	19797.00	16605.00	149.75	0	Spot (Block16, Row1, Column6)	408.31	388.00	145.14	0.02	0.36	67.00	67.68	67.00	12.24	0.00	0.18	100.00	100.00	0.00	321.00	341.31	252338.00	27.83	153.38	137.50
16	7	1	20097.00	16609.00	150.80	0	Spot (Block16, Row1, Column7)	872.14	794.00	405.28	0.04	0.46	68.00	68.40	68.00	11.87	0.00	0.17	100.00	100.00	0.00	726.00	804.14	545959.00	67.69	235.00	171.00
16	8	1	20404.00	16611.00	147.00	-50	Spot (Block16, Row1, Column8)	87.73	88.00	10.48	0.00	0.12	68.00	67.57	68.00	11.45	0.00	0.17	77.00	41.00	0.00	20.00	19.73	51500.00	1.76	87.88	87.50
16	1	2	18302.00	16898.00	147.00	-50	Spot (Block16, Row2, Column1)	61.69	63.00	11.65	0.01	0.19	64.00	64.50	64.00	10.89	0.00	0.17	15.00	0.00	0.00	-1.00	-2.31	36396.00	-0.26	67.64	68.00
16	2	2	18594.00	16899.00	140.45	0	Spot (Block16, Row2, Column2)	207.37	211.50	50.68	0.01	0.24	63.00	62.74	63.00	10.31	0.00	0.16	100.00	100.00	0.00	148.50	144.37	110733.00	14.03	103.76	102.00
16	3	2	18906.00	16903.00	208.40	0	Spot (Block16, Row2, Column3)	82.70	82.00	12.65	0.00	0.15	64.00	63.91	64.00	10.47	0.00	0.16	68.00	46.00	0.00	18.00	18.70	102464.00	1.79	66.33	66.00
16	4	2	19201.00	16903.00	178.25	0	Spot (Block16, Row2, Column4)	174.00	182.00	40.30	0.02	0.23	66.00	66.43	66.00	11.34	0.00	0.17	100.00	99.00	0.00	116.00	108.00	155209.00	9.49	94.73	95.00
16	5	2	19509.00	16905.00	211.10	0	Spot (Block16, Row2, Column5)	203.15	204.00	49.04	0.00	0.24	66.00	67.06	66.00	12.02	0.01	0.18	100.00	99.00	0.00	138.00	137.15	258200.00	11.32	99.52	96.00
16	6	2	19791.00	16916.00	204.80	0	Spot (Block16, Row2, Column6)	98.08	98.00	16.90	0.00	0.17	69.00	74.20	69.00	25.92	0.03	0.35	57.00	6.00	0.00	29.00	29.08	116907.00	0.92	73.39	72.00
16	7	2	20110.00	16903.00	177.70	0	Spot (Block16, Row2, Column7)	109.59	109.00	16.66	0.00	0.15	68.00	69.76	68.00	11.36	0.01	0.16	96.00	88.00	0.00	41.00	41.59	96333.00	3.51	84.60	84.00
16	8	2	20402.00	16911.00	147.00	-50	Spot (Block16, Row2, Column8)	68.26	69.00	7.90	0.00	0.12	69.00	71.32	69.00	15.34	0.01	0.22	0.00	0.00	0.00	0.00	-0.74	40410.00	-0.20	67.23	68.00
16	1	3	18304.00	17198.00	155.65	0	Spot (Block16, Row3, Column1)	327.11	296.00	138.12	0.04	0.42	63.00	62.72	63.00	10.45	0.00	0.17	100.00	100.00	0.00	233.00	264.11	218836.00	25.31	119.88	106.00
16	2	3	18596.00	17226.00	139.45	0	Spot (Block16, Row3, Column2)	87.15	88.00	14.34	0.00	0.16	64.00	64.39	64.00	11.85	0.00	0.18	79.00	51.00	0.00	24.00	23.15	46015.00	1.92	71.82	71.00
16	3	3	18885.00	17202.00	164.80	0	Spot (Block16, Row3, Column3)	130.71	124.00	37.43	0.02	0.29	63.00	64.06	63.00	10.82	0.01	0.17	98.00	96.00	0.00	61.00	67.71	98029.00	6.16	84.46	86.00
16	4	3	19196.00	17198.00	154.45	0	Spot (Block16, Row3, Column4)	433.65	412.00	187.10	0.02	0.43	64.00	64.63	64.00	11.15	0.00	0.17	100.00	100.00	0.00	348.00	369.65	283610.00	33.09	132.96	117.00
16	5	3	19500.00	17190.00	180.70	0	Spot (Block16, Row3, Column5)	115.33	102.00	115.98	0.05	1.01	66.00	70.12	66.00	22.94	0.03	0.33	78.00	27.00	0.00	36.00	49.33	105643.00	1.97	76.48	75.00
16	6	3	19802.00	17200.00	205.55	0	Spot (Block16, Row3, Column6)	1506.09	1240.00	851.20	0.08	0.57	74.00	82.67	74.00	32.88	0.05	0.40	100.00	100.00	0.00	1166.00	1432.09	1811824.00	43.30	387.02	383.00
16	7	3	20101.00	17209.00	164.40	0	Spot (Block16, Row3, Column7)	224.17	204.00	77.53	0.04	0.35	71.00	77.40	71.00	26.35	0.04	0.34	99.00	90.00	0.00	133.00	153.17	168348.00	5.57	106.31	103.00
16	8	3	20396.00	17216.00	157.30	0	Spot (Block16, Row3, Column8)	1435.63	1378.00	555.86	0.02	0.39	70.00	72.66	70.00	17.93	0.02	0.25	100.00	100.00	0.00	1308.00	1365.63	976229.00	76.00	390.58	288.50
16	1	4	18303.00	17497.00	152.10	0	Spot (Block16, Row4, Column1)	470.45	443.50	186.38	0.03	0.40	66.00	67.04	66.00	13.26	0.01	0.20	100.00	100.00	0.00	377.50	404.45	298267.00	30.43	163.22	155.50
16	2	4	18596.00	17501.00	173.85	0	Spot (Block16, Row4, Column2)	378.15	374.00	133.50	0.00	0.35	68.00	70.68	68.00	16.63	0.02	0.24	100.00	100.00	0.00	306.00	310.15	319535.00	18.49	150.47	154.00
16	3	4	18899.00	17504.00	152.20	0	Spot (Block16, Row4, Column3)	1730.36	1525.00	942.43	0.05	0.54	65.00	67.97	65.00	16.13	0.02	0.24	100.00	100.00	0.00	1460.00	1665.36	1103968.00	103.07	357.24	262.00
16	4	4	19198.00	17481.00	164.55	0	Spot (Block16, Row4, Column4)	74.29	74.00	8.43	0.00	0.11	63.00	63.24	63.00	11.21	0.00	0.18	46.00	10.00	0.00	11.00	11.29	55791.00	0.99	65.23	65.00
16	5	4	19476.00	17507.00	161.40	0	Spot (Block16, Row4, Column5)	124.67	102.50	102.58	0.09	0.82	65.00	65.79	65.00	13.48	0.01	0.20	92.00	74.00	0.00	37.50	59.67	90010.00	4.37	77.69	79.50
16	6	4	19803.00	17505.00	199.95	0	Spot (Block16, Row4, Column6)	242.00	244.00	49.61	0.00	0.21	71.00	74.12	71.00	22.44	0.02	0.30	100.00	98.00	0.00	173.00	171.00	274186.00	7.48	113.90	107.00
16	7	4	20100.00	17511.00	166.90	0	Spot (Block16, Row4, Column7)	181.45	181.00	59.08	0.00	0.33	71.00	76.33	71.00	26.83	0.03	0.35	96.00	75.00	0.00	110.00	110.45	140444.00	3.92	100.96	98.00
16	8	4	20398.00	17526.00	202.50	0	Spot (Block16, Row4, Column8)	95.63	95.00	14.55	0.00	0.15	70.00	71.11	70.00	13.80	0.01	0.19	79.00	42.00	0.00	25.00	25.63	111411.00	1.78	75.95	76.00
16	1	5	18303.00	17807.00	158.00	0	Spot (Block16, Row5, Column1)	365.21	311.50	155.99	0.07	0.43	71.00	75.81	71.00	24.21	0.03	0.32	100.00	100.00	0.00	240.50	294.21	252723.00	11.95	139.30	122.00
16	2	5	18594.00	17798.00	160.65	0	Spot (Block16, Row5, Column2)	1308.00	1145.00	569.04	0.06	0.44	74.00	79.78	74.00	25.75	0.03	0.32	100.00	100.00	0.00	1071.00	1234.00	932606.00	47.70	305.54	277.00
16	3	5	18899.00	17800.00	162.50	0	Spot (Block16, Row5, Column3)	1081.67	912.50	583.87	0.07	0.54	69.00	72.91	69.00	20.53	0.02	0.28	100.00	100.00	0.00	843.50	1012.67	796110.00	49.13	240.79	205.00
16	4	5	19200.00	17805.00	158.60	0	Spot (Block16, Row5, Column4)	251.94	239.50	92.09	0.02	0.37	66.00	67.17	66.00	14.33	0.01	0.21	100.00	99.00	0.00	173.50	185.94	172832.00	12.90	108.65	100.50
16	5	5	19496.00	17801.00	148.60	0	Spot (Block16, Row5, Column5)	2159.18	1936.00	1206.60	0.05	0.56	67.00	68.12	67.00	15.92	0.01	0.23	100.00	100.00	0.00	1869.00	2092.18	1310621.00	131.36	482.38	359.00
16	6	5	19804.00	17811.00	197.95	0	Spot (Block16, Row5, Column6)	104.21	104.00	16.91	0.00	0.16	70.00	74.84	70.00	27.43	0.03	0.37	64.00	9.00	0.00	34.00	34.21	115876.00	1.07	79.28	80.00
16	7	5	20103.00	17805.00	198.35	0	Spot (Block16, Row5, Column7)	1675.13	1544.00	837.40	0.04	0.50	73.00	81.99	73.00	35.17	0.05	0.43	100.00	100.00	0.00	1471.00	1602.13	1867775.00	45.30	433.75	407.00
16	8	5	20399.00	17807.00	152.70	0	Spot (Block16, Row5, Column8)	448.98	365.00	293.06	0.09	0.65	71.00	74.76	71.00	22.96	0.02	0.31	100.00	94.00	0.00	294.00	377.98	285551.00	16.30	136.99	117.00
16	1	6	18295.00	18097.00	206.90	0	Spot (Block16, Row6, Column1)	1233.38	1021.50	738.45	0.08	0.60	74.00	81.15	74.00	31.56	0.04	0.39	100.00	100.00	0.00	947.50	1159.38	1504726.00	36.51	339.87	314.50
16	2	6	18596.00	18098.00	209.30	0	Spot (Block16, Row6, Column2)	1147.53	1128.00	520.24	0.01	0.45	75.00	83.56	75.00	31.34	0.05	0.38	100.00	100.00	0.00	1053.00	1072.53	1435562.00	33.95	329.35	306.50
16	3	6	18883.00	18100.00	151.15	0	Spot (Block16, Row6, Column3)	697.74	596.50	380.34	0.07	0.55	70.00	73.22	70.00	21.14	0.02	0.29	100.00	100.00	0.00	526.50	627.74	433996.00	29.55	199.94	163.00
16	4	6	19200.00	18098.00	176.20	0	Spot (Block16, Row6, Column4)	104.38	104.00	13.93	0.00	0.13	68.00	67.51	68.00	13.31	0.00	0.20	94.00	73.00	0.00	36.00	36.38	90498.00	2.77	82.03	82.00
16	5	6	19496.00	18107.00	148.00	0	Spot (Block16, Row6, Column5)	1941.89	1689.00	1125.97	0.06	0.58	69.00	70.20	69.00	14.87	0.01	0.21	100.00	100.00	0.00	1620.00	1872.89	1165131.00	125.89	487.75	284.50
16	6	6	19817.00	18087.00	143.60	0	Spot (Block16, Row6, Column6)	85.14	84.00	10.18	0.01	0.12	70.00	73.83	70.00	23.93	0.02	0.32	20.00	0.00	0.00	14.00	15.14	47168.00	0.47	74.93	75.00
16	7	6	20096.00	18105.00	154.40	0	Spot (Block16, Row6, Column7)	430.54	384.00	201.71	0.05	0.47	71.00	75.19	71.00	23.39	0.02	0.31	100.00	100.00	0.00	313.00	359.54	283728.00	15.19	137.51	118.50
16	8	6	20404.00	18112.00	153.55	0	Spot (Block16, Row6, Column8)	514.03	453.00	306.39	0.05	0.60	71.00	72.08	71.00	11.59	0.01	0.16	100.00	100.00	0.00	382.00	443.03	330523.00	38.12	156.51	158.00
16	1	7	18292.00	18399.00	162.65	0	Spot (Block16, Row7, Column1)	567.85	529.50	238.78	0.03	0.42	67.00	71.90	67.00	21.36	0.03	0.30	100.00	100.00	0.00	462.50	500.85	415666.00	23.22	180.97	182.00
16	2	7	18601.00	18403.00	174.85	0	Spot (Block16, Row7, Column2)	79.13	78.00	9.88	0.01	0.12	68.00	71.14	68.00	19.65	0.02	0.28	17.00	0.00	0.00	10.00	11.13	67500.00	0.41	70.23	71.00
16	3	7	18893.00	18402.00	147.00	-50	Spot (Block16, Row7, Column3)	61.69	62.00	12.00	0.00	0.19	66.00	66.61	66.00	10.77	0.00	0.16	10.00	2.00	0.00	-4.00	-4.31	36461.00	-0.46	62.88	63.00
16	4	7	19193.00	18404.00	147.00	-50	Spot (Block16, Row7, Column4)	71.35	71.00	6.47	0.00	0.09	67.00	68.75	67.00	16.57	0.01	0.24	3.00	0.00	0.00	4.00	4.35	41813.00	0.16	65.75	67.00
16	5	7	19495.00	18408.00	183.55	0	Spot (Block16, Row7, Column5)	160.65	172.00	32.84	0.03	0.20	70.00	74.47	70.00	26.67	0.03	0.36	97.00	78.00	0.00	102.00	90.65	151494.00	3.23	98.64	98.00
16	6	7	19789.00	18406.00	195.40	0	Spot (Block16, Row7, Column6)	1467.78	1484.00	665.92	0.00	0.45	77.00	89.79	77.00	43.31	0.07	0.48	100.00	100.00	0.00	1407.00	1390.78	1585203.00	31.82	376.99	384.00
16	7	7	20082.00	18409.00	151.75	0	Spot (Block16, Row7, Column7)	591.14	578.50	222.15	0.01	0.38	73.00	77.98	73.00	24.08	0.03	0.31	100.00	100.00	0.00	505.50	518.14	375965.00	21.31	178.17	170.00
16	8	7	20399.00	18405.00	196.85	0	Spot (Block16, Row7, Column8)	368.96	388.00	72.24	0.02	0.20	71.00	73.44	71.00	16.15	0.01	0.22	100.00	100.00	0.00	317.00	297.96	404749.00	18.29	152.78	163.50
16	1	8	18306.00	18745.00	162.30	0	Spot (Block16, Row8, Column1)	73.78	74.00	10.43	0.00	0.14	65.00	64.67	65.00	12.19	0.00	0.19	36.00	6.00	0.00	9.00	8.78	53784.00	0.75	67.97	70.00
16	2	8	18597.00	18694.00	180.40	0	Spot (Block16, Row8, Column2)	102.67	103.00	14.54	0.00	0.14	65.00	64.40	65.00	10.50	0.00	0.16	97.00	88.00	0.00	38.00	37.67	93844.00	3.65	79.58	79.00
16	3	8	18884.00	18700.00	170.40	0	Spot (Block16, Row8, Column3)	176.28	178.00	61.64	0.00	0.35	66.00	66.66	66.00	15.55	0.00	0.23	100.00	95.00	0.00	112.00	110.28	142081.00	7.05	94.25	94.00
16	4	8	19193.00	18707.00	152.45	0	Spot (Block16, Row8, Column4)	2593.79	2482.00	1193.29	0.02	0.46	66.00	69.15	66.00	21.06	0.02	0.30	100.00	100.00	0.00	2416.00	2527.79	1652246.00	119.87	550.75	465.00
16	5	8	19491.00	18705.00	147.00	-50	Spot (Block16, Row8, Column5)	71.20	72.00	11.34	0.00	0.16	68.00	74.01	68.00	32.02	0.04	0.43	0.00	0.00	0.00	4.00	3.20	42082.00	-0.09	65.92	66.00
16	6	8	19791.00	18707.00	199.65	0	Spot (Block16, Row8, Column6)	2179.26	1572.50	1581.47	0.14	0.73	73.00	86.62	73.00	47.30	0.07	0.55	100.00	100.00	0.00	1499.50	2106.26	2475644.00	44.24	487.55	494.50
16	7	8	20095.00	18710.00	156.45	0	Spot (Block16, Row8, Column7)	262.08	258.00	98.03	0.01	0.37	71.00	76.72	71.00	31.40	0.03	0.41	100.00	97.00	0.00	187.00	191.08	176377.00	5.90	112.34	105.00
16	8	8	20379.00	18711.00	151.90	0	Spot (Block16, Row8, Column8)	3081.31	2718.50	1677.93	0.05	0.54	69.00	72.10	69.00	17.45	0.02	0.24	100.00	100.00	0.00	2649.50	3012.31	1953551.00	172.44	602.15	480.00
17	1	1	4771.00	21015.00	151.60	0	Spot (Block17, Row1, Column1)	1961.63	1711.00	943.68	0.06	0.48	83.00	85.53	83.00	16.23	0.01	0.19	100.00	100.00	0.00	1628.00	1878.63	1237790.00	115.62	447.89	356.50
17	2	1	5070.00	21025.00	147.85	0	Spot (Block17, Row1, Column2)	510.78	496.00	187.92	0.01	0.37	82.00	83.05	82.00	13.35	0.01	0.16	100.00	100.00	0.00	414.00	428.78	303914.00	32.05	181.71	176.00
17	3	1	5381.00	21023.00	183.35	0	Spot (Block17, Row1, Column3)	153.09	147.50	45.82	0.02	0.30	78.00	78.42	78.00	10.79	0.00	0.14	98.00	90.00	0.00	69.50	75.09	144214.00	6.92	91.12	91.00
17	4	1	5667.00	21026.00	157.70	0	Spot (Block17, Row1, Column4)	352.06	317.00	153.98	0.05	0.44	78.00	79.53	78.00	12.11	0.01	0.15	100.00	100.00	0.00	239.00	274.06	241516.00	22.51	129.82	124.50
17	5	1	5975.00	21024.00	146.70	0	Spot (Block17, Row1, Column5)	409.77	363.00	207.74	0.05	0.51	79.00	79.57	79.00	10.77	0.00	0.14	100.00	100.00	0.00	284.00	330.77	240127.00	30.65	144.63	137.00
17	6	1	6270.00	21026.00	142.50	0	Spot (Block17, Row1, Column6)	552.12	541.00	218.43	0.01	0.40	79.00	79.99	79.00	12.07	0.01	0.15	100.00	100.00	0.00	462.00	473.12	304218.00	39.10	198.17	174.00
17	7	1	6565.00	21032.00	144.70	0	Spot (Block17, Row1, Column7)	1306.09	1293.50	599.52	0.00	0.46	79.00	81.15	79.00	14.49	0.01	0.18	100.00	100.00	0.00	1214.50	1227.09	744474.00	84.51	319.61	274.00
17	8	1	6870.00	21009.00	161.25	0	Spot (Block17, Row1, Column8)	112.33	111.00	14.23	0.01	0.13	78.00	79.45	78.00	12.70	0.01	0.16	95.00	69.00	0.00	33.00	34.33	80875.00	2.59	91.76	92.00
17	1	2	4771.00	21321.00	147.00	-50	Spot (Block17, Row2, Column1)	83.09	84.00	12.40	0.00	0.15	82.00	83.43	82.00	13.36	0.01	0.16	17.00	0.00	0.00	2.00	1.09	49104.00	-0.03	82.11	82.00
17	2	2	5068.00	21320.00	134.60	0	Spot (Block17, Row2, Column2)	272.06	288.00	52.42	0.02	0.19	82.00	83.00	82.00	10.69	0.01	0.13	100.00	100.00	0.00	206.00	190.06	133307.00	17.69	141.56	129.50
17	3	2	5360.00	21328.00	172.45	0	Spot (Block17, Row2, Column3)	116.50	113.00	19.98	0.01	0.17	81.00	81.79	81.00	12.37	0.00	0.15	90.00	67.00	0.00	32.00	35.50	96462.00	2.81	90.99	91.00
17	4	2	5672.00	21319.00	185.35	0	Spot (Block17, Row2, Column4)	186.46	192.00	43.10	0.01	0.23	81.00	81.94	81.00	12.29	0.01	0.15	100.00	99.00	0.00	111.00	105.46	180675.00	8.50	110.80	110.50
17	5	2	5980.00	21330.00	176.85	0	Spot (Block17, Row2, Column5)	303.52	294.00	85.87	0.01	0.28	81.00	81.99	81.00	12.36	0.01	0.15	100.00	100.00	0.00	213.00	222.52	265576.00	17.92	134.15	121.00
17	6	2	6268.00	21329.00	157.00	0	Spot (Block17, Row2, Column6)	153.44	158.00	26.08	0.01	0.17	79.00	83.78	79.00	26.68	0.03	0.32	97.00	74.00	0.00	79.00	74.44	104491.00	2.61	102.22	102.00
17	7	2	6568.00	21328.00	191.80	0	Spot (Block17, Row2, Column7)	131.66	122.00	27.51	0.03	0.21	79.00	80.40	79.00	13.25	0.01	0.16	98.00	83.00	0.00	43.00	52.66	136536.00	3.87	95.13	96.00
17	8	2	6872.00	21333.00	147.00	-50	Spot (Block17, Row2, Column8)	77.51	78.00	8.99	0.00	0.12	79.00	79.36	79.00	11.24	0.00	0.14	6.00	0.00	0.00	-1.00	-1.49	45884.00	-0.17	77.94	78.00
17	1	3	4773.00	21618.00	142.55	0	Spot (Block17, Row3, Column1)	544.24	493.00	252.81	0.04	0.46	80.00	81.27	80.00	11.72	0.01	0.14	100.00	100.00	0.00	413.00	464.24	299878.00	39.50	186.02	168.00
17	2	3	5068.00	21619.00	155.30	0	Spot (Block17, Row3, Column2)	154.53	158.00	28.86	0.01	0.19	80.00	81.39	80.00	12.26	0.01	0.15	99.00	96.00	0.00	78.00	74.53	102451.00	5.97	105.12	108.00
17	3	3	5355.00	21624.00	149.95	0	Spot (Block17, Row3, Column3)	460.80	362.00	616.48	0.10	1.34	82.00	83.77	82.00	15.35	0.01	0.18	100.00	99.00	0.00	280.00	378.80	280629.00	24.56	179.70	151.50
17	4	3	5669.00	21626.00	141.40	0	Spot (Block17, Row3, Column4)	802.11	704.00	393.75	0.06	0.49	82.00	83.91	82.00	14.87	0.01	0.18	100.00	100.00	0.00	622.00	720.11	434742.00	48.30	238.40	187.00
17	5	3	5982.00	21619.00	145.60	0	Spot (Block17, Row3, Column5)	401.65	262.00	711.45	0.19	1.77	84.00	88.80	84.00	27.96	0.02	0.31	96.00	89.00	0.00	178.00	317.65	232155.00	11.19	153.04	109.00
17	6	3	6273.00	21629.00	209.85	0	Spot (Block17, Row3, Column6)	1318.44	888.00	910.77	0.17	0.69	84.00	91.80	84.00	36.52	0.04	0.40	100.00	100.00	0.00	804.00	1234.44	1655956.00	33.59	405.54	397.50
17	7	3	6580.00	21635.00	154.55	0	Spot (Block17, Row3, Column7)	236.93	210.00	86.17	0.05	0.36	83.00	87.45	83.00	24.77	0.02	0.28	99.00	85.00	0.00	127.00	153.93	157082.00	6.03	110.81	108.00
17	8	3	6871.00	21638.00	153.00	0	Spot (Block17, Row3, Column8)	498.98	489.00	143.73	0.01	0.29	81.00	81.98	81.00	13.07	0.01	0.16	100.00	100.00	0.00	408.00	417.98	318848.00	31.91	206.11	186.00
17	1	4	4773.00	21922.00	139.20	0	Spot (Block17, Row4, Column1)	906.51	806.50	429.29	0.05	0.47	83.00	84.56	83.00	15.11	0.01	0.18	100.00	100.00	0.00	723.50	823.51	476824.00	54.38	243.16	201.00
17	2	4	5072.00	21927.00	169.50	0	Spot (Block17, Row4, Column2)	425.85	414.50	172.95	0.01	0.41	85.00	88.64	85.00	20.61	0.02	0.23	100.00	100.00	0.00	329.50	340.85	342384.00	16.36	162.85	171.50
17	3	4	5369.00	21925.00	142.10	0	Spot (Block17, Row4, Column3)	4934.29	4534.00	2819.35	0.04	0.57	85.00	89.57	85.00	22.03	0.02	0.25	100.00	100.00	0.00	4449.00	4849.29	2728660.00	219.96	820.73	661.00
17	4	4	5636.00	21925.00	219.45	0	Spot (Block17, Row4, Column4)	90.34	91.00	8.19	0.00	0.09	79.00	81.85	79.00	17.83	0.02	0.22	25.00	0.00	0.00	12.00	11.34	124308.00	0.48	81.05	81.00
17	5	4	5970.00	21931.00	153.45	0	Spot (Block17, Row4, Column5)	215.74	178.00	318.37	0.08	1.48	81.00	82.10	81.00	15.09	0.01	0.18	99.00	94.00	0.00	97.00	134.74	139154.00	8.85	117.37	109.00
17	6	4	6269.00	21928.00	172.55	0	Spot (Block17, Row4, Column6)	518.75	530.50	183.55	0.01	0.35	84.00	88.31	84.00	25.26	0.02	0.29	100.00	100.00	0.00	446.50	434.75	431599.00	17.04	178.54	176.00
17	7	4	6565.00	21936.00	155.70	0	Spot (Block17, Row4, Column7)	236.52	216.00	82.62	0.04	0.35	85.00	90.81	85.00	36.47	0.03	0.40	93.00	80.00	0.00	131.00	151.52	157761.00	4.00	116.94	115.00
17	8	4	6874.00	21934.00	154.55	0	Spot (Block17, Row4, Column8)	135.95	133.00	21.72	0.01	0.16	82.00	83.50	82.00	13.24	0.01	0.16	99.00	90.00	0.00	51.00	53.95	89866.00	3.96	101.05	101.50
17	1	5	4773.00	22223.00	141.20	0	Spot (Block17, Row5, Column1)	1080.46	930.50	593.23	0.06	0.55	85.00	91.71	85.00	30.11	0.03	0.33	100.00	100.00	0.00	845.50	995.46	585608.00	32.84	289.99	265.50
17	2	5	5065.00	22220.00	156.00	0	Spot (Block17, Row5, Column2)	554.57	521.00	196.79	0.03	0.35	87.00	93.42	87.00	27.06	0.03	0.29	100.00	100.00	0.00	434.00	467.57	371009.00	17.04	186.46	186.00
17	3	5	5369.00	22223.00	146.20	0	Spot (Block17, Row5, Column3)	1574.53	1357.00	801.73	0.06	0.51	85.00	89.37	85.00	22.47	0.02	0.25	100.00	100.00	0.00	1272.00	1489.53	914800.00	66.10	354.55	284.50
17	4	5	5666.00	22231.00	145.10	0	Spot (Block17, Row5, Column4)	362.27	351.00	132.31	0.01	0.37	78.00	81.32	78.00	18.27	0.02	0.22	100.00	100.00	0.00	273.00	284.27	208306.00	15.37	150.35	153.00
17	5	5	5968.00	22227.00	140.10	0	Spot (Block17, Row5, Column5)	5480.91	4694.00	3428.51	0.07	0.63	80.00	82.59	80.00	20.07	0.01	0.24	100.00	100.00	0.00	4614.00	5400.91	2926808.00	269.03	1073.01	834.50
17	6	5	6261.00	22224.00	156.55	0	Spot (Block17, Row5, Column6)	156.43	164.50	26.88	0.02	0.17	82.00	89.69	82.00	41.42	0.04	0.46	83.00	50.00	0.00	82.50	74.43	105433.00	1.61	106.70	104.00
17	7	5	6570.00	22233.00	201.80	0	Spot (Block17, Row5, Column7)	2280.05	1816.00	1498.59	0.10	0.66	85.00	99.30	85.00	54.58	0.07	0.55	100.00	100.00	0.00	1731.00	2195.05	2638020.00	39.95	575.28	570.00
17	8	5	6870.00	22232.00	144.50	0	Spot (Block17, Row5, Column8)	508.75	382.50	300.66	0.12	0.59	85.00	90.12	85.00	34.74	0.03	0.39	100.00	100.00	0.00	297.50	423.75	288969.00	12.05	163.62	165.00
17	1	6	4767.00	22519.00	210.80	0	Spot (Block17, Row6, Column1)	1225.82	794.00	903.69	0.19	0.74	92.00	104.90	92.00	43.99	0.06	0.42	100.00	100.00	0.00	702.00	1133.82	1544527.00	25.48	377.30	382.50
17	2	6	5064.00	22522.00	222.95	0	Spot (Block17, Row6, Column2)	1335.46	1006.00	717.78	0.12	0.54	87.00	98.63	87.00	41.85	0.05	0.42	100.00	100.00	0.00	919.00	1248.46	1901691.00	29.55	439.80	437.00
17	3	6	5356.00	22525.00	143.95	0	Spot (Block17, Row6, Column3)	1024.65	881.00	534.76	0.07	0.52	81.00	85.92	81.00	25.48	0.03	0.30	100.00	100.00	0.00	800.00	943.65	580974.00	36.85	253.76	194.00
17	4	6	5667.00	22526.00	149.80	0	Spot (Block17, Row6, Column4)	228.68	206.50	62.98	0.04	0.28	79.00	80.88	79.00	15.73	0.01	0.19	100.00	99.00	0.00	127.50	149.68	140410.00	9.40	119.12	110.50
17	5	6	5968.00	22528.00	138.30	0	Spot (Block17, Row6, Column5)	3955.07	3709.00	2235.18	0.03	0.57	81.00	83.64	81.00	20.54	0.01	0.25	100.00	100.00	0.00	3628.00	3874.07	2052680.00	188.45	808.70	623.00
17	6	6	6270.00	22525.00	166.70	0	Spot (Block17, Row6, Column6)	104.76	105.00	10.21	0.00	0.10	79.00	84.62	79.00	30.63	0.03	0.36	31.00	0.00	0.00	26.00	25.76	80561.00	0.66	87.11	87.00
17	7	6	6563.00	22531.00	147.30	0	Spot (Block17, Row6, Column7)	473.50	451.50	222.37	0.02	0.47	80.00	87.57	80.00	38.60	0.04	0.44	100.00	100.00	0.00	371.50	393.50	278418.00	10.00	165.71	162.50
17	8	6	6875.00	22534.00	143.60	0	Spot (Block17, Row6, Column8)	443.95	394.50	211.74	0.05	0.48	80.00	80.99	80.00	12.68	0.01	0.16	100.00	100.00	0.00	314.50	363.95	249499.00	28.62	166.02	165.00
17	1	7	4765.00	22817.00	152.70	0	Spot (Block17, Row7, Column1)	664.30	646.00	219.42	0.01	0.33	90.00	96.41	90.00	28.12	0.03	0.29	100.00	100.00	0.00	556.00	574.30	422495.00	20.19	221.42	207.50
17	2	7	5048.00	22850.00	180.45	0	Spot (Block17, Row7, Column2)	94.50	96.00	10.70	0.01	0.11	85.00	88.00	85.00	22.38	0.02	0.25	9.00	0.00	0.00	11.00	9.50	86277.00	0.29	90.05	92.00
17	3	7	5361.00	22844.00	127.80	0	Spot (Block17, Row7, Column3)	94.11	94.00	8.39	0.00	0.09	80.00	80.70	80.00	10.77	0.00	0.13	65.00	21.00	0.00	14.00	14.11	40939.00	1.24	87.02	87.00
17	4	7	5655.00	22834.00	228.85	0	Spot (Block17, Row7, Column4)	93.94	93.00	9.20	0.00	0.10	81.00	83.36	81.00	14.46	0.01	0.17	40.00	6.00	0.00	12.00	12.94	140254.00	0.73	86.63	86.00
17	5	7	5960.00	22832.00	174.85	0	Spot (Block17, Row7, Column5)	191.03	196.00	38.22	0.01	0.20	86.00	90.78	86.00	29.11	0.02	0.32	97.00	82.00	0.00	110.00	105.03	162188.00	3.44	111.60	111.00
17	6	7	6266.00	22829.00	211.15	0	Spot (Block17, Row7, Column6)	1412.26	1228.00	759.50	0.06	0.54	89.00	108.03	89.00	62.36	0.08	0.58	100.00	99.00	0.00	1139.00	1323.26	1792160.00	20.91	440.87	471.50
17	7	7	6558.00	22838.00	144.55	0	Spot (Block17, Row7, Column7)	579.23	546.50	251.28	0.03	0.43	85.00	92.31	85.00	33.89	0.04	0.37	100.00	100.00	0.00	461.50	494.23	327843.00	14.37	204.89	166.00
17	8	7	6870.00	22833.00	175.45	0	Spot (Block17, Row7, Column8)	912.98	897.00	278.50	0.01	0.31	81.00	83.96	81.00	21.39	0.02	0.25	100.00	100.00	0.00	816.00	831.98	785162.00	38.76	279.17	260.50
17	1	8	4761.00	23121.00	147.00	-50	Spot (Block17, Row8, Column1)	93.02	93.00	7.54	0.00	0.08	87.00	87.69	87.00	14.48	0.00	0.17	13.00	0.00	0.00	6.00	6.02	54603.00	0.37	92.40	93.00
17	2	8	5061.00	23123.00	169.30	0	Spot (Block17, Row8, Column2)	126.72	122.00	19.46	0.02	0.15	85.00	84.22	85.00	9.96	0.00	0.12	98.00	90.00	0.00	37.00	41.72	101248.00	4.27	101.62	102.00
17	3	8	5358.00	23119.00	162.50	0	Spot (Block17, Row8, Column3)	234.76	206.00	89.88	0.06	0.38	82.00	84.26	82.00	15.40	0.01	0.18	100.00	98.00	0.00	124.00	152.76	172077.00	9.78	111.92	110.50
17	4	8	5665.00	23130.00	145.35	0	Spot (Block17, Row8, Column4)	1220.96	1130.00	527.22	0.03	0.43	83.00	86.48	83.00	18.83	0.02	0.22	100.00	100.00	0.00	1047.00	1137.96	709376.00	60.24	293.13	272.50
17	5	8	5981.00	23113.00	194.60	0	Spot (Block17, Row8, Column5)	95.05	94.00	11.28	0.00	0.12	86.00	97.05	86.00	49.69	0.05	0.51	0.00	0.00	0.00	8.00	9.05	101987.00	-0.04	87.74	85.00
17	6	8	6264.00	23130.00	177.45	0	Spot (Block17, Row8, Column6)	2449.06	1947.00	1764.99	0.10	0.72	90.00	110.32	90.00	68.11	0.09	0.62	100.00	100.00	0.00	1857.00	2359.06	2152720.00	34.34	520.02	517.50
17	7	8	6566.00	23132.00	144.05	0	Spot (Block17, Row8, Column7)	311.75	299.00	85.13	0.02	0.27	88.00	97.46	88.00	46.10	0.04	0.47	100.00	98.00	0.00	211.00	223.75	175205.00	4.65	156.03	153.50
17	8	8	6853.00	23131.00	140.30	0	Spot (Block17, Row8, Column8)	5225.20	4827.50	2427.25	0.03	0.46	85.00	89.51	85.00	25.71	0.02	0.29	100.00	100.00	0.00	4742.50	5140.20	2790259.00	199.73	1117.93	979.50
18	1	1	9275.00	21044.00	152.15	0	Spot (Block18, Row1, Column1)	1618.08	1481.00	780.11	0.04	0.48	70.00	71.38	70.00	14.84	0.01	0.21	100.00	100.00	0.00	1411.00	1548.08	1030715.00	104.23	380.47	284.00
18	2	1	9567.00	21055.00	161.80	0	Spot (Block18, Row1, Column2)	105.63	106.00	13.23	0.00	0.13	70.00	70.39	70.00	12.46	0.00	0.18	96.00	80.00	0.00	36.00	35.63	76371.00	2.83	86.11	86.00
18	3	1	9880.00	21028.00	201.55	0	Spot (Block18, Row1, Column3)	89.44	89.00	11.16	0.00	0.12	69.00	68.93	69.00	11.48	0.00	0.17	79.00	41.00	0.00	20.00	20.44	103211.00	1.79	76.00	78.00
18	4	1	10160.00	21061.00	155.10	0	Spot (Block18, Row1, Column4)	100.26	99.00	14.55	0.01	0.15	68.00	67.59	68.00	12.63	0.00	0.19	94.00	64.00	0.00	31.00	32.26	66272.00	2.59	79.06	80.00
18	5	1	10477.00	21060.00	176.25	0	Spot (Block18, Row1, Column5)	112.73	106.00	27.31	0.03	0.24	66.00	66.05	66.00	12.90	0.00	0.20	95.00	81.00	0.00	40.00	46.73	98074.00	3.62	83.43	84.00
18	6	1	10764.00	21054.00	165.15	0	Spot (Block18, Row1, Column6)	155.49	162.00	36.37	0.02	0.23	70.00	68.95	70.00	12.10	0.01	0.18	100.00	98.00	0.00	92.00	85.49	117238.00	7.15	94.13	94.50
18	7	1	11067.00	21061.00	146.60	0	Spot (Block18, Row1, Column7)	298.59	297.00	85.78	0.00	0.29	71.00	70.86	71.00	11.06	0.00	0.16	100.00	100.00	0.00	226.00	227.59	175868.00	20.58	132.03	111.50
18	8	1	11374.00	21060.00	147.00	-50	Spot (Block18, Row1, Column8)	74.38	74.00	9.14	0.00	0.12	70.00	69.61	70.00	10.55	0.00	0.15	23.00	4.00	0.00	4.00	4.38	43661.00	0.45	74.61	74.50
18	1	2	9272.00	21347.00	147.00	-50	Spot (Block18, Row2, Column1)	72.00	72.00	10.11	0.00	0.14	68.00	68.87	68.00	13.64	0.01	0.20	17.00	0.00	0.00	4.00	4.00	42841.00	0.23	68.19	69.00
18	2	2	9569.00	21357.00	145.65	0	Spot (Block18, Row2, Column2)	104.79	104.00	16.71	0.00	0.16	68.00	67.88	68.00	11.51	0.00	0.17	94.00	77.00	0.00	36.00	36.79	60781.00	3.21	81.55	82.00
18	3	2	9872.00	21351.00	147.00	-50	Spot (Block18, Row2, Column3)	74.36	75.00	9.00	0.00	0.12	69.00	68.80	69.00	11.00	0.00	0.16	25.00	1.00	0.00	6.00	5.36	43874.00	0.51	70.06	70.00
18	4	2	10189.00	21328.00	164.70	0	Spot (Block18, Row2, Column4)	95.41	95.00	12.17	0.00	0.13	69.00	69.11	69.00	12.65	0.00	0.18	87.00	50.00	0.00	26.00	26.41	71840.00	2.08	79.81	79.00
18	5	2	10481.00	21353.00	186.20	0	Spot (Block18, Row2, Column5)	268.93	275.00	68.38	0.01	0.25	70.00	70.95	70.00	16.07	0.01	0.23	100.00	100.00	0.00	205.00	198.93	261939.00	12.32	128.86	117.00
18	6	2	10772.00	21356.00	147.00	-50	Spot (Block18, Row2, Column6)	81.86	84.00	13.28	0.01	0.16	71.00	79.57	71.00	41.47	0.05	0.52	0.00	0.00	0.00	13.00	10.86	48622.00	0.06	74.54	76.00
18	7	2	11051.00	21389.00	232.40	0	Spot (Block18, Row2, Column7)	77.02	77.00	11.06	0.00	0.14	70.00	73.86	70.00	32.63	0.02	0.44	0.00	0.00	0.00	7.00	7.02	119838.00	0.10	67.69	69.00
18	8	2	11372.00	21360.00	147.00	-50	Spot (Block18, Row2, Column8)	67.40	67.00	9.34	0.00	0.14	69.00	71.34	69.00	21.69	0.01	0.30	0.00	0.00	0.00	-2.00	-1.60	39634.00	-0.18	70.69	72.00
18	1	3	9285.00	21647.00	168.00	0	Spot (Block18, Row3, Column1)	132.81	123.00	32.43	0.03	0.24	67.00	66.83	67.00	11.74	0.00	0.18	99.00	96.00	0.00	56.00	65.81	104121.00	5.62	88.60	88.00
18	2	3	9585.00	21662.00	109.85	0	Spot (Block18, Row3, Column2)	89.06	89.00	10.55	0.00	0.12	67.00	67.16	67.00	12.98	0.00	0.19	78.00	40.00	0.00	22.00	22.06	28053.00	1.69	77.31	78.50
18	3	3	9869.00	21616.00	152.85	0	Spot (Block18, Row3, Column3)	91.29	91.00	10.22	0.00	0.11	67.00	66.90	67.00	12.78	0.00	0.19	87.00	43.00	0.00	24.00	24.29	58699.00	1.91	80.67	81.00
18	4	3	10173.00	21655.00	166.05	0	Spot (Block18, Row3, Column4)	172.55	182.00	47.05	0.02	0.27	66.00	65.36	66.00	12.45	0.00	0.19	100.00	99.00	0.00	116.00	106.55	132348.00	8.61	93.07	91.00
18	5	3	10470.00	21654.00	147.00	-50	Spot (Block18, Row3, Column5)	80.82	82.00	11.86	0.01	0.15	71.00	78.68	71.00	41.74	0.04	0.53	0.00	0.00	0.00	11.00	9.82	47846.00	0.05	77.03	78.00
18	6	3	10773.00	21656.00	204.65	0	Spot (Block18, Row3, Column6)	3412.25	2561.00	2264.48	0.12	0.66	77.00	93.93	77.00	59.15	0.09	0.63	100.00	100.00	0.00	2484.00	3335.25	4063994.00	56.10	825.61	811.50
18	7	3	11075.00	21660.00	186.70	0	Spot (Block18, Row3, Column7)	108.32	107.00	17.99	0.01	0.17	72.00	82.38	72.00	46.32	0.06	0.56	27.00	0.00	0.00	35.00	36.32	106156.00	0.56	80.94	80.00
18	8	3	11371.00	21665.00	153.20	0	Spot (Block18, Row3, Column8)	2909.69	2715.00	1354.96	0.03	0.47	69.00	72.68	69.00	25.55	0.02	0.35	100.00	100.00	0.00	2646.00	2840.69	1879662.00	111.04	664.61	506.00
18	1	4	9271.00	21946.00	150.10	0	Spot (Block18, Row4, Column1)	182.01	188.00	48.42	0.01	0.27	68.00	68.81	68.00	12.99	0.01	0.19	100.00	99.00	0.00	120.00	114.01	112664.00	8.71	99.39	98.00
18	2	4	9568.00	21953.00	168.25	0	Spot (Block18, Row4, Column2)	391.62	388.00	151.56	0.00	0.39	69.00	73.25	69.00	22.60	0.03	0.31	100.00	100.00	0.00	319.00	322.62	308595.00	14.09	142.91	138.00
18	3	4	9871.00	21951.00	144.75	0	Spot (Block18, Row4, Column3)	653.60	624.50	280.12	0.02	0.43	70.00	71.92	70.00	17.46	0.01	0.24	100.00	100.00	0.00	554.50	583.60	373860.00	33.31	183.61	175.00
18	4	4	10168.00	21953.00	147.00	-50	Spot (Block18, Row4, Column4)	71.03	72.00	11.35	0.01	0.16	68.00	67.28	68.00	13.73	0.00	0.20	14.00	0.00	0.00	4.00	3.03	41976.00	0.27	69.89	70.00
18	5	4	10444.00	21979.00	130.55	0	Spot (Block18, Row4, Column5)	88.96	89.00	10.93	0.00	0.12	69.00	69.48	69.00	13.28	0.00	0.19	67.00	28.00	0.00	20.00	19.96	40657.00	1.47	80.44	80.00
18	6	4	10770.00	21955.00	189.35	0	Spot (Block18, Row4, Column6)	362.66	381.00	83.54	0.02	0.23	74.00	82.07	74.00	40.02	0.04	0.49	100.00	99.00	0.00	307.00	288.66	365927.00	7.01	156.61	166.50
18	7	4	11076.00	21929.00	165.25	0	Spot (Block18, Row4, Column7)	92.83	92.00	12.46	0.00	0.13	73.00	82.25	73.00	49.78	0.05	0.61	0.00	0.00	0.00	19.00	19.83	70363.00	0.21	80.87	80.00
18	8	4	11383.00	21985.00	197.80	0	Spot (Block18, Row4, Column8)	85.44	86.00	11.97	0.00	0.14	69.00	69.95	69.00	18.79	0.01	0.27	44.00	2.00	0.00	17.00	16.44	94578.00	0.82	76.78	76.00
18	1	5	9269.00	22246.00	155.70	0	Spot (Block18, Row5, Column1)	146.44	148.00	33.12	0.00	0.23	71.00	81.69	71.00	47.42	0.06	0.58	72.00	38.00	0.00	77.00	75.44	97673.00	1.37	94.35	92.00
18	2	5	9568.00	22248.00	151.65	0	Spot (Block18, Row5, Column2)	3215.14	3021.00	1289.01	0.03	0.40	78.00	87.80	78.00	42.18	0.05	0.48	100.00	100.00	0.00	2943.00	3137.14	2022323.00	74.15	692.72	547.00
18	3	5	9868.00	22248.00	150.70	0	Spot (Block18, Row5, Column3)	1379.64	1269.00	702.46	0.04	0.51	75.00	78.15	75.00	24.41	0.02	0.31	100.00	100.00	0.00	1194.00	1304.64	858136.00	53.31	315.36	281.00
18	4	5	10168.00	22256.00	156.00	0	Spot (Block18, Row5, Column4)	134.30	128.00	25.55	0.02	0.19	70.00	70.82	70.00	15.17	0.01	0.21	99.00	94.00	0.00	58.00	64.30	89712.00	4.18	94.66	96.00
18	5	5	10470.00	22250.00	144.05	0	Spot (Block18, Row5, Column5)	653.52	573.00	314.45	0.06	0.48	70.00	71.06	70.00	11.87	0.01	0.17	100.00	100.00	0.00	503.00	583.52	370548.00	49.08	185.75	166.50
18	6	5	10766.00	22256.00	147.00	-50	Spot (Block18, Row5, Column6)	85.02	85.00	9.72	0.00	0.11	73.00	84.04	73.00	57.22	0.06	0.68	0.00	0.00	0.00	12.00	12.02	50244.00	0.02	78.18	78.00
18	7	5	11072.00	22255.00	190.25	0	Spot (Block18, Row5, Column7)	4485.36	3974.00	2813.12	0.05	0.63	79.00	97.71	79.00	75.82	0.09	0.78	100.00	100.00	0.00	3895.00	4406.36	4561612.00	57.87	912.60	909.00
18	8	5	11371.00	22268.00	180.35	0	Spot (Block18, Row5, Column8)	114.66	108.00	28.83	0.03	0.25	70.00	78.29	70.00	49.65	0.05	0.63	29.00	8.00	0.00	38.00	44.66	104455.00	0.73	79.10	79.00
18	1	6	9266.00	22548.00	206.65	0	Spot (Block18, Row6, Column1)	2987.17	2271.00	2084.19	0.12	0.70	80.00	101.88	80.00	70.08	0.11	0.69	100.00	100.00	0.00	2191.00	2907.17	3626420.00	41.17	740.12	732.00
18	2	6	9565.00	22546.00	212.95	0	Spot (Block18, Row6, Column2)	2383.73	2084.00	1320.84	0.06	0.55	79.00	99.78	79.00	67.84	0.10	0.68	100.00	100.00	0.00	2005.00	2304.73	3091698.00	33.67	601.32	599.00
18	3	6	9856.00	22550.00	148.90	0	Spot (Block18, Row6, Column3)	240.82	240.00	67.23	0.00	0.28	74.00	79.40	74.00	36.70	0.03	0.46	97.00	90.00	0.00	166.00	166.82	145698.00	4.40	113.83	106.00
18	4	6	10178.00	22561.00	136.90	0	Spot (Block18, Row6, Column4)	100.90	100.00	12.12	0.00	0.12	71.00	70.78	71.00	12.61	0.00	0.18	92.00	65.00	0.00	29.00	29.90	51055.00	2.39	85.62	84.00
18	5	6	10467.00	22551.00	140.70	0	Spot (Block18, Row6, Column5)	536.60	487.00	245.63	0.04	0.46	71.00	72.46	71.00	14.07	0.01	0.19	100.00	100.00	0.00	416.00	465.60	288691.00	32.99	180.70	158.00
18	6	6	10765.00	22556.00	147.00	-50	Spot (Block18, Row6, Column6)	68.77	71.00	14.61	0.01	0.21	72.00	78.42	72.00	40.58	0.04	0.52	0.00	0.00	0.00	-1.00	-3.23	40508.00	-0.24	72.99	77.00
18	7	6	11069.00	22554.00	166.30	0	Spot (Block18, Row6, Column7)	172.94	182.00	38.72	0.02	0.22	75.00	83.86	75.00	52.91	0.05	0.63	82.00	52.00	0.00	107.00	97.94	132994.00	1.68	101.74	103.00
18	8	6	11373.00	22567.00	160.40	0	Spot (Block18, Row6, Column8)	161.95	171.00	51.65	0.02	0.32	70.00	70.21	70.00	14.76	0.00	0.21	99.00	93.00	0.00	101.00	91.95	115957.00	6.22	92.62	93.00
18	1	7	9268.00	22848.00	157.15	0	Spot (Block18, Row7, Column1)	536.51	499.00	227.99	0.03	0.42	72.00	79.23	72.00	41.17	0.04	0.52	100.00	100.00	0.00	427.00	464.51	365360.00	11.11	182.55	181.00
18	2	7	9563.00	22849.00	147.00	-50	Spot (Block18, Row7, Column2)	71.69	72.00	9.25	0.00	0.13	72.00	78.50	72.00	39.53	0.04	0.50	0.00	0.00	0.00	0.00	-0.31	42370.00	-0.17	72.31	74.00
18	3	7	9852.00	22827.00	143.60	0	Spot (Block18, Row7, Column3)	82.17	82.00	7.99	0.00	0.10	72.00	73.53	72.00	26.58	0.01	0.36	0.00	0.00	0.00	10.00	10.17	45684.00	0.32	73.30	74.00
18	4	7	10163.00	22853.00	147.00	-50	Spot (Block18, Row7, Column4)	77.44	77.00	10.59	0.00	0.14	72.00	73.66	72.00	22.06	0.01	0.30	6.00	0.00	0.00	5.00	5.44	45847.00	0.17	69.15	69.00
18	5	7	10423.00	22845.00	132.55	0	Spot (Block18, Row7, Column5)	103.29	103.00	13.93	0.00	0.13	73.00	78.48	73.00	34.41	0.03	0.44	37.00	0.00	0.00	30.00	30.29	48648.00	0.72	88.63	90.50
18	6	7	10764.00	22854.00	203.20	0	Spot (Block18, Row7, Column6)	2641.00	2427.00	1496.04	0.04	0.57	81.00	105.74	81.00	80.00	0.12	0.76	100.00	100.00	0.00	2346.00	2560.00	3116378.00	31.69	628.66	626.00
18	7	7	11045.00	22859.00	181.35	0	Spot (Block18, Row7, Column7)	168.77	174.00	47.94	0.01	0.28	76.00	85.70	76.00	42.97	0.05	0.50	78.00	60.00	0.00	98.00	92.77	155268.00	1.93	100.69	93.00
18	8	7	11367.00	22855.00	189.25	0	Spot (Block18, Row7, Column8)	508.62	515.00	142.55	0.01	0.28	73.00	74.74	73.00	16.86	0.01	0.23	100.00	100.00	0.00	442.00	435.62	511668.00	25.73	173.82	174.00
18	1	8	9265.00	23193.00	194.50	0	Spot (Block18, Row8, Column1)	75.43	76.00	9.02	0.00	0.12	67.00	67.20	67.00	12.07	0.00	0.18	32.00	3.00	0.00	9.00	8.43	80862.00	0.68	69.68	71.00
18	2	8	9526.00	23139.00	195.75	0	Spot (Block18, Row8, Column2)	80.03	79.00	9.77	0.01	0.12	67.00	67.43	67.00	11.92	0.00	0.18	53.00	15.00	0.00	12.00	13.03	86748.00	1.06	71.66	71.00
18	3	8	9882.00	23129.00	155.55	0	Spot (Block18, Row8, Column3)	91.34	91.00	16.78	0.00	0.18	70.00	71.84	70.00	25.45	0.01	0.35	40.00	3.00	0.00	21.00	21.34	60647.00	0.77	79.37	78.00
18	4	8	10164.00	23153.00	146.40	0	Spot (Block18, Row8, Column4)	6447.92	6323.50	2852.20	0.01	0.44	71.00	74.96	71.00	31.02	0.02	0.41	100.00	100.00	0.00	6252.50	6376.92	3739792.00	205.42	1225.64	1005.00
18	5	8	10461.00	23154.00	147.00	-50	Spot (Block18, Row8, Column5)	68.52	69.00	15.08	0.00	0.22	74.00	84.47	74.00	60.16	0.06	0.71	0.00	0.00	0.00	-5.00	-5.48	40357.00	-0.27	74.40	77.00
18	6	8	10766.00	23160.00	192.20	0	Spot (Block18, Row8, Column6)	4882.83	3849.00	3633.54	0.10	0.74	78.00	105.17	78.00	90.71	0.13	0.86	100.00	100.00	0.00	3771.00	4804.83	5102559.00	52.67	941.50	924.00
18	7	8	11063.00	23155.00	181.10	0	Spot (Block18, Row8, Column7)	111.42	111.00	15.39	0.00	0.14	75.00	87.24	75.00	56.86	0.07	0.65	8.00	0.00	0.00	36.00	36.42	102392.00	0.43	86.55	85.00
18	8	8	11349.00	23158.00	143.00	0	Spot (Block18, Row8, Column8)	4784.44	4332.50	2684.40	0.04	0.56	74.00	76.73	74.00	20.72	0.02	0.27	100.00	100.00	0.00	4258.50	4710.44	2679285.00	227.23	921.42	691.00
19	1	1	13779.00	21071.00	155.05	0	Spot (Block19, Row1, Column1)	1332.96	1193.00	672.45	0.05	0.50	69.00	69.98	69.00	14.67	0.01	0.21	100.00	100.00	0.00	1124.00	1263.96	883752.00	86.11	290.76	255.00
19	2	1	14074.00	21073.00	171.90	0	Spot (Block19, Row1, Column2)	173.84	183.00	42.64	0.02	0.25	67.00	66.72	67.00	12.88	0.00	0.19	100.00	99.00	0.00	116.00	106.84	142719.00	8.32	94.38	94.00
19	3	1	14376.00	21077.00	147.00	-50	Spot (Block19, Row1, Column3)	59.12	59.00	8.66	0.00	0.15	66.00	65.16	66.00	11.08	0.01	0.17	1.00	0.00	0.00	-7.00	-6.88	34937.00	-0.55	60.30	61.00
19	4	1	14665.00	21073.00	157.75	0	Spot (Block19, Row1, Column4)	155.97	169.50	33.36	0.04	0.21	66.00	65.47	66.00	10.85	0.00	0.17	100.00	99.00	0.00	103.50	89.97	106372.00	8.34	92.80	93.00
19	5	1	14976.00	21081.00	147.00	-50	Spot (Block19, Row1, Column5)	74.36	71.00	13.73	0.02	0.18	67.00	67.28	67.00	11.82	0.00	0.18	36.00	15.00	0.00	4.00	7.36	43577.00	0.60	74.24	74.00
19	6	1	15265.00	21075.00	170.65	0	Spot (Block19, Row1, Column6)	137.88	134.00	31.44	0.01	0.23	68.00	67.42	68.00	10.79	0.00	0.16	100.00	97.00	0.00	66.00	69.88	111820.00	6.53	89.49	88.00
19	7	1	15561.00	21085.00	175.05	0	Spot (Block19, Row1, Column7)	124.93	116.00	28.93	0.03	0.23	67.00	66.78	67.00	11.40	0.00	0.17	98.00	94.00	0.00	49.00	57.93	107066.00	5.10	82.74	84.00
19	8	1	15855.00	21083.00	206.85	0	Spot (Block19, Row1, Column8)	76.41	76.00	12.41	0.00	0.16	67.00	66.75	67.00	10.52	0.00	0.16	47.00	16.00	0.00	9.00	9.41	93142.00	0.92	69.60	73.00
19	1	2	13774.00	21373.00	147.00	-50	Spot (Block19, Row2, Column1)	66.74	67.00	9.39	0.00	0.14	67.00	68.18	67.00	13.34	0.01	0.20	8.00	0.00	0.00	0.00	-0.26	39310.00	-0.11	65.09	64.00
19	2	2	14074.00	21375.00	147.00	-50	Spot (Block19, Row2, Column2)	69.49	69.00	9.93	0.00	0.14	65.00	64.79	65.00	10.90	0.00	0.17	26.00	5.00	0.00	4.00	4.49	40931.00	0.43	64.13	65.00
19	3	2	14443.00	21402.00	188.45	0	Spot (Block19, Row2, Column3)	81.41	80.00	10.82	0.01	0.13	66.00	65.91	66.00	11.52	0.00	0.17	61.00	23.00	0.00	14.00	15.41	81895.00	1.34	73.49	74.00
19	4	2	14690.00	21403.00	147.00	0	Spot (Block19, Row2, Column4)	87.57	87.00	12.07	0.00	0.14	68.00	69.00	68.00	12.30	0.01	0.18	69.00	36.00	0.00	19.00	19.57	51140.00	1.51	73.07	74.00
19	5	2	14979.00	21387.00	187.40	0	Spot (Block19, Row2, Column5)	715.68	707.00	191.76	0.01	0.27	70.00	73.50	70.00	19.89	0.02	0.27	100.00	100.00	0.00	637.00	645.68	708520.00	32.29	224.07	182.00
19	6	2	15274.00	21382.00	147.00	-50	Spot (Block19, Row2, Column6)	76.22	76.00	8.04	0.00	0.11	71.00	82.76	71.00	55.59	0.07	0.67	0.00	0.00	0.00	5.00	5.22	44665.00	-0.12	76.65	76.00
19	7	2	15574.00	21384.00	147.00	-50	Spot (Block19, Row2, Column7)	71.44	70.00	8.90	0.01	0.12	68.00	68.82	68.00	15.29	0.01	0.22	13.00	0.00	0.00	2.00	3.44	42362.00	0.17	69.72	69.00
19	8	2	15874.00	21386.00	147.00	-50	Spot (Block19, Row2, Column8)	71.47	71.00	9.10	0.00	0.13	67.00	68.26	67.00	17.42	0.01	0.26	8.00	0.00	0.00	4.00	4.47	42165.00	0.18	65.70	66.00
19	1	3	13779.00	21668.00	161.60	0	Spot (Block19, Row3, Column1)	135.32	134.00	24.75	0.00	0.18	67.00	67.23	67.00	10.10	0.00	0.15	100.00	99.00	0.00	67.00	68.32	97971.00	6.74	92.35	92.00
19	2	3	14064.00	21669.00	190.20	0	Spot (Block19, Row3, Column2)	79.05	80.00	10.27	0.01	0.13	67.00	68.64	67.00	15.90	0.01	0.23	37.00	1.00	0.00	13.00	12.05	80715.00	0.65	66.43	67.00
19	3	3	14359.00	21676.00	167.30	0	Spot (Block19, Row3, Column3)	111.23	108.00	19.94	0.01	0.18	69.00	68.42	69.00	12.09	0.00	0.18	97.00	85.00	0.00	39.00	42.23	86317.00	3.54	83.36	86.00
19	4	3	14669.00	21674.00	194.45	0	Spot (Block19, Row3, Column4)	141.22	136.00	40.82	0.02	0.29	66.00	65.88	66.00	11.25	0.00	0.17	99.00	96.00	0.00	70.00	75.22	150965.00	6.70	84.97	85.50
19	5	3	14970.00	21675.00	201.25	0	Spot (Block19, Row3, Column5)	105.31	97.00	78.08	0.04	0.74	69.00	81.32	69.00	55.15	0.07	0.68	8.00	1.00	0.00	28.00	36.31	120793.00	0.43	75.37	74.00
19	6	3	15273.00	21680.00	204.30	0	Spot (Block19, Row3, Column6)	4369.31	3549.00	2953.98	0.09	0.68	76.00	101.08	76.00	77.51	0.12	0.77	100.00	100.00	0.00	3473.00	4293.31	5182003.00	55.07	972.05	992.00
19	7	3	15573.00	21684.00	147.00	-50	Spot (Block19, Row3, Column7)	73.92	74.00	11.18	0.00	0.15	70.00	81.35	70.00	55.90	0.07	0.69	0.00	0.00	0.00	4.00	3.92	43390.00	-0.13	71.19	73.00
19	8	3	15869.00	21692.00	153.65	0	Spot (Block19, Row3, Column8)	1533.41	1414.00	688.90	0.04	0.45	69.00	70.46	69.00	19.21	0.01	0.27	100.00	100.00	0.00	1345.00	1464.41	992116.00	76.14	401.11	290.00
19	1	4	13775.00	21977.00	157.40	0	Spot (Block19, Row4, Column1)	188.99	190.00	58.48	0.00	0.31	70.00	71.74	70.00	15.87	0.01	0.22	99.00	96.00	0.00	120.00	118.99	129647.00	7.39	98.35	97.00
19	2	4	14071.00	21974.00	174.00	0	Spot (Block19, Row4, Column2)	669.84	599.00	315.43	0.05	0.47	73.00	76.25	73.00	19.83	0.02	0.26	100.00	100.00	0.00	526.00	596.84	566013.00	29.93	199.33	194.00
19	3	4	14369.00	21980.00	149.70	0	Spot (Block19, Row4, Column3)	438.90	444.00	151.99	0.01	0.35	70.00	73.19	70.00	21.04	0.02	0.29	100.00	100.00	0.00	374.00	368.90	267289.00	17.38	166.79	156.50
19	4	4	14700.00	21971.00	119.05	0	Spot (Block19, Row4, Column4)	81.58	82.00	7.09	0.00	0.09	65.00	64.63	65.00	11.83	0.00	0.18	77.00	15.00	0.00	17.00	16.58	30346.00	1.43	74.63	74.00
19	5	4	14980.00	21976.00	190.85	0	Spot (Block19, Row4, Column5)	84.86	84.50	14.00	0.00	0.16	66.00	69.00	66.00	22.62	0.02	0.33	38.00	2.00	0.00	18.50	18.86	87070.00	0.70	71.52	71.00
19	6	4	15274.00	21981.00	191.10	0	Spot (Block19, Row4, Column6)	918.12	896.50	288.79	0.01	0.31	71.00	83.08	71.00	51.60	0.07	0.62	100.00	100.00	0.00	825.50	847.12	943831.00	16.18	251.58	193.00
19	7	4	15571.00	21984.00	147.00	-50	Spot (Block19, Row4, Column7)	81.12	81.00	8.18	0.00	0.10	71.00	78.09	71.00	35.31	0.04	0.45	0.00	0.00	0.00	10.00	10.12	47780.00	0.09	79.22	78.00
19	8	4	15884.00	21965.00	219.30	0	Spot (Block19, Row4, Column8)	81.03	81.00	9.21	0.00	0.11	68.00	68.44	68.00	13.51	0.00	0.20	48.00	5.00	0.00	13.00	13.03	111017.00	0.93	75.50	75.00
19	1	5	13771.00	22285.00	166.95	0	Spot (Block19, Row5, Column1)	242.48	223.00	83.72	0.04	0.35	73.00	84.91	73.00	55.16	0.07	0.65	91.00	77.00	0.00	150.00	169.48	187436.00	2.86	118.95	109.00
19	2	5	14067.00	22274.00	152.10	0	Spot (Block19, Row5, Column2)	1677.38	1603.00	711.18	0.02	0.42	76.00	83.13	76.00	31.33	0.04	0.38	100.00	100.00	0.00	1527.00	1601.38	1061784.00	50.88	388.21	350.00
19	3	5	14370.00	22275.00	156.60	0	Spot (Block19, Row5, Column3)	2076.45	1885.00	1086.98	0.04	0.52	72.00	77.13	72.00	26.87	0.03	0.35	100.00	100.00	0.00	1813.00	2004.45	1397451.00	74.42	418.58	356.00
19	4	5	14654.00	22270.00	165.00	0	Spot (Block19, Row5, Column4)	114.16	109.00	22.54	0.02	0.20	68.00	69.62	68.00	21.52	0.01	0.31	90.00	45.00	0.00	41.00	46.16	86534.00	2.07	82.64	81.00
19	5	5	14968.00	22275.00	154.15	0	Spot (Block19, Row5, Column5)	653.84	527.50	417.90	0.09	0.64	66.00	66.26	66.00	13.01	0.00	0.20	100.00	100.00	0.00	461.50	587.84	426304.00	45.17	159.27	155.50
19	6	5	15269.00	22282.00	147.00	-50	Spot (Block19, Row5, Column6)	70.64	69.00	10.74	0.01	0.15	71.00	77.47	71.00	33.73	0.04	0.44	0.00	0.00	0.00	-2.00	-0.36	41534.00	-0.20	69.53	71.00
19	7	5	15573.00	22284.00	189.20	0	Spot (Block19, Row5, Column7)	2837.94	2546.00	1646.64	0.05	0.58	77.00	88.44	77.00	48.40	0.06	0.55	100.00	100.00	0.00	2469.00	2760.94	2863485.00	56.80	593.19	592.50
19	8	5	15863.00	22284.00	245.40	0	Spot (Block19, Row5, Column8)	79.20	77.00	14.20	0.01	0.18	71.00	77.43	71.00	36.63	0.04	0.47	2.00	0.00	0.00	6.00	8.20	138126.00	0.05	69.20	70.00
19	1	6	13765.00	22571.00	198.85	0	Spot (Block19, Row6, Column1)	4299.79	3638.00	3002.12	0.07	0.70	78.00	104.93	78.00	81.27	0.13	0.77	100.00	100.00	0.00	3560.00	4221.79	4820062.00	51.62	914.48	898.50
19	2	6	14065.00	22573.00	205.10	0	Spot (Block19, Row6, Column2)	1470.59	1313.00	770.60	0.05	0.52	75.00	92.08	75.00	62.31	0.09	0.68	100.00	100.00	0.00	1238.00	1395.59	1755883.00	22.12	401.54	394.00
19	3	6	14359.00	22576.00	149.90	0	Spot (Block19, Row6, Column3)	208.37	198.50	50.92	0.02	0.24	72.00	75.78	72.00	25.74	0.02	0.34	99.00	95.00	0.00	126.50	136.37	128774.00	5.15	113.95	107.00
19	4	6	14666.00	22579.00	180.65	0	Spot (Block19, Row6, Column4)	86.71	87.00	12.03	0.00	0.14	69.00	67.81	69.00	12.52	0.01	0.18	66.00	26.00	0.00	18.00	17.71	79339.00	1.51	73.99	76.00
19	5	6	14967.00	22582.00	151.65	0	Spot (Block19, Row6, Column5)	385.17	354.00	195.27	0.04	0.51	69.00	69.82	69.00	13.16	0.01	0.19	100.00	100.00	0.00	285.00	316.17	242273.00	23.95	136.41	117.00
19	6	6	15268.00	22551.00	257.70	0	Spot (Block19, Row6, Column6)	74.37	74.00	7.81	0.00	0.11	72.00	77.16	72.00	28.38	0.03	0.37	0.00	0.00	0.00	2.00	2.37	143600.00	-0.10	67.18	70.00
19	7	6	15574.00	22595.00	147.20	0	Spot (Block19, Row6, Column7)	101.87	101.00	12.78	0.00	0.13	73.00	77.81	73.00	33.77	0.03	0.43	34.00	0.00	0.00	28.00	28.87	60001.00	0.71	87.73	87.50
19	8	6	15907.00	22619.00	134.75	0	Spot (Block19, Row6, Column8)	85.52	86.00	9.09	0.00	0.11	71.00	71.30	71.00	13.00	0.00	0.18	57.00	9.00	0.00	15.00	14.52	41735.00	1.09	82.05	82.00
19	1	7	13763.00	22875.00	168.95	0	Spot (Block19, Row7, Column1)	898.71	850.00	466.55	0.02	0.52	74.00	86.71	74.00	57.07	0.07	0.66	100.00	99.00	0.00	776.00	824.71	713575.00	14.23	220.81	213.00
19	2	7	14065.00	22875.00	147.00	-50	Spot (Block19, Row7, Column2)	71.56	72.00	9.63	0.00	0.13	73.00	77.81	73.00	27.98	0.03	0.36	0.00	0.00	0.00	-1.00	-1.44	42080.00	-0.22	72.62	72.00
19	3	7	14365.00	22877.00	147.00	-50	Spot (Block19, Row7, Column3)	71.29	70.50	7.46	0.00	0.10	70.00	69.48	70.00	10.90	0.00	0.16	9.00	1.00	0.00	0.50	1.29	42064.00	0.17	69.16	69.00
19	4	7	14665.00	22879.00	147.00	-50	Spot (Block19, Row7, Column4)	62.16	63.00	8.85	0.01	0.14	69.00	69.70	69.00	14.55	0.00	0.21	0.00	0.00	0.00	-6.00	-6.84	36614.00	-0.52	67.24	70.00
19	5	7	14965.00	22881.00	147.00	-50	Spot (Block19, Row7, Column5)	70.99	71.00	7.52	0.00	0.11	71.00	76.23	71.00	28.79	0.03	0.38	0.00	0.00	0.00	0.00	-0.01	41813.00	-0.18	74.45	75.00
19	6	7	15262.00	22882.00	192.95	0	Spot (Block19, Row7, Column6)	1780.98	1885.50	871.65	0.02	0.49	79.00	100.39	79.00	77.19	0.10	0.77	100.00	100.00	0.00	1806.50	1701.98	1859340.00	21.77	448.34	452.50
19	7	7	15537.00	22887.00	182.80	0	Spot (Block19, Row7, Column7)	116.54	116.00	20.80	0.00	0.18	75.00	83.98	75.00	41.03	0.05	0.49	47.00	3.00	0.00	41.00	41.54	109085.00	0.79	85.32	82.00
19	8	7	15867.00	22888.00	185.55	0	Spot (Block19, Row7, Column8)	1523.38	1467.00	420.13	0.02	0.28	74.00	76.14	74.00	19.23	0.01	0.25	100.00	100.00	0.00	1393.00	1449.38	1474633.00	75.24	440.34	389.00
19	1	8	13749.00	23167.00	128.70	0	Spot (Block19, Row8, Column1)	94.95	95.00	7.97	0.00	0.08	69.00	71.46	69.00	19.18	0.02	0.27	78.00	5.00	0.00	26.00	25.95	42251.00	1.22	83.95	84.00
19	2	8	14064.00	23175.00	147.00	-50	Spot (Block19, Row8, Column2)	74.88	74.00	8.45	0.01	0.11	71.00	70.94	71.00	12.18	0.00	0.17	16.00	1.00	0.00	3.00	3.88	44180.00	0.32	73.35	72.00
19	3	8	14364.00	23177.00	147.00	-50	Spot (Block19, Row8, Column3)	70.11	70.00	10.36	0.00	0.15	71.00	71.01	71.00	15.78	0.00	0.22	5.00	0.00	0.00	-1.00	-0.89	41363.00	-0.06	68.86	70.00
19	4	8	14662.00	23183.00	148.45	0	Spot (Block19, Row8, Column4)	3711.71	3567.00	1787.41	0.02	0.48	71.00	73.40	71.00	19.95	0.01	0.27	100.00	100.00	0.00	3496.00	3640.71	2245584.00	182.39	815.94	599.00
19	5	8	14964.00	23181.00	147.00	-50	Spot (Block19, Row8, Column5)	67.85	68.00	9.23	0.00	0.14	70.00	84.42	70.00	75.06	0.08	0.89	0.00	0.00	0.00	-2.00	-2.15	39965.00	-0.22	67.39	65.00
19	6	8	15266.00	23183.00	193.35	0	Spot (Block19, Row8, Column6)	6253.60	4800.50	4731.39	0.11	0.76	79.00	109.46	79.00	105.69	0.14	0.97	100.00	100.00	0.00	4721.50	6174.60	6628820.00	58.13	1154.89	1164.00
19	7	8	15566.00	23190.00	169.15	0	Spot (Block19, Row8, Column7)	117.66	116.00	15.11	0.01	0.13	74.00	86.45	74.00	68.36	0.07	0.79	6.00	0.00	0.00	42.00	43.66	93779.00	0.46	91.29	91.00
19	8	8	15851.00	23185.00	146.45	0	Spot (Block19, Row8, Column8)	3709.85	3336.00	1963.28	0.05	0.53	74.00	76.69	74.00	21.10	0.02	0.28	100.00	100.00	0.00	3262.00	3635.85	2170260.00	172.19	793.14	619.00
20	1	1	18283.00	21095.00	154.00	0	Spot (Block20, Row1, Column1)	1176.68	1070.50	560.30	0.04	0.48	72.00	73.57	72.00	14.43	0.01	0.20	100.00	100.00	0.00	998.50	1104.68	767195.00	76.43	326.43	250.50
20	2	1	18571.00	21099.00	152.00	0	Spot (Block20, Row1, Column2)	922.95	862.00	439.72	0.03	0.48	75.00	77.45	75.00	17.77	0.01	0.23	100.00	100.00	0.00	787.00	847.95	585149.00	47.57	236.77	197.50
20	3	1	18878.00	21103.00	148.65	0	Spot (Block20, Row1, Column3)	792.70	635.00	488.18	0.10	0.62	76.00	77.53	76.00	14.39	0.01	0.19	100.00	100.00	0.00	559.00	716.70	481171.00	49.70	232.52	184.00
20	4	1	19171.00	21105.00	147.80	0	Spot (Block20, Row1, Column4)	689.89	626.00	290.38	0.04	0.42	74.00	76.22	74.00	17.09	0.01	0.22	100.00	100.00	0.00	552.00	615.89	412557.00	35.92	215.66	174.00
20	5	1	19474.00	21106.00	151.45	0	Spot (Block20, Row1, Column5)	1661.05	1240.00	1303.65	0.13	0.78	74.00	75.57	74.00	15.35	0.01	0.20	100.00	100.00	0.00	1166.00	1587.05	1046464.00	103.32	291.41	250.00
20	6	1	19771.00	21105.00	148.80	0	Spot (Block20, Row1, Column6)	1619.27	1395.00	875.94	0.06	0.54	75.00	77.87	75.00	22.25	0.02	0.29	100.00	100.00	0.00	1320.00	1544.27	976418.00	69.29	425.63	292.00
20	7	1	20069.00	21111.00	148.65	0	Spot (Block20, Row1, Column7)	4931.37	4509.00	2701.02	0.04	0.55	75.00	77.56	75.00	23.58	0.01	0.30	100.00	100.00	0.00	4434.00	4856.37	2973615.00	205.85	1078.17	776.00
20	8	1	20380.00	21109.00	188.35	0	Spot (Block20, Row1, Column8)	151.01	164.00	39.56	0.04	0.26	72.00	73.20	72.00	14.62	0.01	0.20	99.00	87.00	0.00	92.00	79.01	150555.00	5.32	90.97	91.00
20	1	2	18275.00	21398.00	147.00	-50	Spot (Block20, Row2, Column1)	70.89	71.00	9.84	0.00	0.14	72.00	74.15	72.00	16.24	0.01	0.22	2.00	0.00	0.00	-1.00	-1.11	41686.00	-0.20	68.40	68.00
20	2	2	18573.00	21398.00	134.55	0	Spot (Block20, Row2, Column2)	1171.64	1121.00	412.53	0.02	0.35	74.00	75.61	74.00	16.41	0.01	0.22	100.00	100.00	0.00	1047.00	1097.64	570589.00	66.81	308.62	283.00
20	3	2	18883.00	21404.00	200.00	0	Spot (Block20, Row2, Column3)	113.54	113.00	19.40	0.00	0.17	74.00	77.25	74.00	18.57	0.02	0.24	84.00	53.00	0.00	39.00	39.54	128638.00	1.95	80.69	80.00
20	4	2	19175.00	21404.00	176.45	0	Spot (Block20, Row2, Column4)	837.54	769.00	359.93	0.04	0.43	75.00	78.53	75.00	21.27	0.02	0.27	100.00	100.00	0.00	694.00	762.54	729496.00	35.68	235.52	215.00
20	5	2	19477.00	21409.00	209.75	0	Spot (Block20, Row2, Column5)	150.99	158.00	30.27	0.02	0.20	76.00	80.01	76.00	19.78	0.02	0.25	97.00	83.00	0.00	82.00	74.99	188733.00	3.59	93.61	94.00
20	6	2	19766.00	21406.00	148.40	0	Spot (Block20, Row2, Column6)	502.50	482.00	201.44	0.02	0.40	78.00	85.58	78.00	26.93	0.04	0.31	100.00	100.00	0.00	404.00	424.50	304013.00	15.48	188.84	172.00
20	7	2	20073.00	21410.00	153.10	0	Spot (Block20, Row2, Column7)	472.88	420.00	240.62	0.05	0.51	77.00	79.95	77.00	19.61	0.02	0.25	100.00	100.00	0.00	343.00	395.88	305007.00	20.04	159.24	159.50
20	8	2	20375.00	21411.00	147.00	-50	Spot (Block20, Row2, Column8)	72.86	74.00	10.29	0.01	0.14	73.00	74.12	73.00	12.80	0.01	0.17	12.00	0.00	0.00	1.00	-0.14	42771.00	-0.10	72.58	72.00
20	1	3	18275.00	21699.00	151.10	0	Spot (Block20, Row3, Column1)	1833.73	1648.00	1134.24	0.05	0.62	74.00	74.70	74.00	13.52	0.00	0.18	100.00	100.00	0.00	1574.00	1759.73	1146080.00	130.07	390.64	282.00
20	2	3	18575.00	21698.00	168.10	0	Spot (Block20, Row3, Column2)	157.85	172.00	33.72	0.04	0.21	77.00	78.85	77.00	17.78	0.01	0.23	98.00	86.00	0.00	95.00	80.85	123752.00	4.44	96.86	96.00
20	3	3	18863.00	21705.00	148.30	0	Spot (Block20, Row3, Column3)	411.17	336.50	445.26	0.09	1.08	76.00	78.41	76.00	17.38	0.01	0.22	100.00	99.00	0.00	260.50	335.17	246703.00	19.15	184.12	170.00
20	4	3	19171.00	21701.00	148.30	0	Spot (Block20, Row3, Column4)	1712.79	1551.00	894.19	0.04	0.52	75.00	78.14	75.00	17.41	0.02	0.22	100.00	100.00	0.00	1476.00	1637.79	1032810.00	93.87	422.33	351.00
20	5	3	19471.00	21705.00	168.05	0	Spot (Block20, Row3, Column5)	208.95	187.00	136.30	0.05	0.65	76.00	81.89	76.00	26.76	0.03	0.33	97.00	75.00	0.00	111.00	132.95	163401.00	4.75	103.51	102.00
20	6	3	19775.00	21703.00	210.30	0	Spot (Block20, Row3, Column6)	1699.40	1444.00	848.83	0.07	0.50	83.00	93.48	83.00	36.30	0.05	0.39	100.00	100.00	0.00	1361.00	1616.40	2141238.00	44.24	504.18	495.00
20	7	3	20084.00	21712.00	148.50	0	Spot (Block20, Row3, Column7)	1350.91	1165.00	850.52	0.06	0.63	79.00	84.72	79.00	26.72	0.03	0.32	100.00	100.00	0.00	1086.00	1271.91	810543.00	47.38	321.03	269.50
20	8	3	20373.00	21713.00	157.20	0	Spot (Block20, Row3, Column8)	1195.80	1148.00	485.54	0.02	0.41	75.00	78.15	75.00	16.83	0.02	0.22	100.00	100.00	0.00	1073.00	1120.80	813143.00	66.39	334.32	286.00
20	1	4	18275.00	22002.00	147.90	0	Spot (Block20, Row4, Column1)	1750.58	1552.00	949.63	0.05	0.54	76.00	78.15	76.00	17.51	0.01	0.22	100.00	100.00	0.00	1476.00	1674.58	1048597.00	95.52	445.13	349.00
20	2	4	18569.00	22002.00	181.25	0	Spot (Block20, Row4, Column2)	603.07	543.50	280.07	0.05	0.46	77.00	82.20	77.00	25.14	0.03	0.31	100.00	100.00	0.00	466.50	526.07	556032.00	20.72	198.99	194.00
20	3	4	18876.00	22003.00	150.05	0	Spot (Block20, Row4, Column3)	7316.59	6558.00	4316.57	0.05	0.59	78.00	85.44	78.00	32.49	0.04	0.38	100.00	100.00	0.00	6480.00	7238.59	4514336.00	222.60	1348.92	946.50
20	4	4	19161.00	21990.00	182.35	0	Spot (Block20, Row4, Column4)	109.64	109.00	14.83	0.00	0.14	75.00	76.82	75.00	18.27	0.01	0.24	85.00	42.00	0.00	34.00	34.64	102073.00	1.80	87.94	88.00
20	5	4	19478.00	22006.00	145.95	0	Spot (Block20, Row4, Column5)	155.53	126.00	120.01	0.09	0.77	74.00	75.33	74.00	16.74	0.01	0.22	95.00	77.00	0.00	52.00	81.53	90520.00	4.79	99.67	99.00
20	6	4	19782.00	22005.00	212.10	0	Spot (Block20, Row4, Column6)	158.04	167.00	30.81	0.02	0.19	77.00	81.99	77.00	26.17	0.03	0.32	96.00	74.00	0.00	90.00	81.04	202607.00	2.91	98.83	98.00
20	7	4	20067.00	22012.00	153.00	0	Spot (Block20, Row4, Column7)	851.25	639.00	651.24	0.12	0.77	78.00	84.75	78.00	30.71	0.04	0.36	100.00	100.00	0.00	561.00	773.25	544801.00	24.96	202.68	173.00
20	8	4	20374.00	22018.00	169.65	0	Spot (Block20, Row4, Column8)	259.04	241.50	103.86	0.03	0.40	77.00	79.11	77.00	15.49	0.01	0.20	100.00	99.00	0.00	164.50	182.04	207750.00	11.62	116.21	110.00
20	1	5	18273.00	22301.00	149.80	0	Spot (Block20, Row5, Column1)	1422.07	1165.00	829.18	0.09	0.58	75.00	82.84	75.00	29.08	0.04	0.35	100.00	100.00	0.00	1090.00	1347.07	877418.00	46.06	344.77	265.00
20	2	5	18567.00	22299.00	156.70	0	Spot (Block20, Row5, Column2)	1304.81	1232.00	521.75	0.02	0.40	80.00	88.28	80.00	33.87	0.04	0.38	100.00	100.00	0.00	1152.00	1224.81	889878.00	35.92	330.43	288.00
20	3	5	18872.00	22301.00	163.90	0	Spot (Block20, Row5, Column3)	1921.93	1597.50	1064.79	0.08	0.55	79.00	88.42	79.00	36.02	0.05	0.41	100.00	100.00	0.00	1518.50	1842.93	1422227.00	50.90	371.31	367.00
20	4	5	19170.00	22308.00	148.60	0	Spot (Block20, Row5, Column4)	1108.76	945.00	717.80	0.07	0.65	75.00	79.47	75.00	28.02	0.03	0.35	100.00	100.00	0.00	870.00	1033.76	667476.00	36.73	275.16	249.50
20	5	5	19473.00	22304.00	149.25	0	Spot (Block20, Row5, Column5)	8286.70	7398.00	5042.50	0.05	0.61	74.00	77.53	74.00	26.77	0.02	0.35	100.00	100.00	0.00	7324.00	8212.70	5038311.00	306.60	1426.11	1043.00
20	6	5	19773.00	22306.00	155.75	0	Spot (Block20, Row5, Column6)	524.54	470.00	239.65	0.05	0.46	75.00	80.67	75.00	28.70	0.03	0.36	100.00	100.00	0.00	395.00	449.54	350920.00	15.47	159.01	162.00
20	7	5	20074.00	22306.00	199.85	0	Spot (Block20, Row5, Column7)	2392.98	2242.00	1273.38	0.03	0.53	82.00	91.67	82.00	40.99	0.05	0.45	100.00	100.00	0.00	2160.00	2310.98	2706461.00	56.14	557.03	585.00
20	8	5	20373.00	22310.00	149.30	0	Spot (Block20, Row5, Column8)	1986.84	1572.00	1509.53	0.10	0.76	78.00	83.91	78.00	29.28	0.03	0.35	100.00	100.00	0.00	1494.00	1908.84	1204026.00	64.99	407.72	282.00
20	1	6	18269.00	22596.00	209.75	0	Spot (Block20, Row6, Column1)	1520.22	1203.00	881.61	0.10	0.58	78.00	92.12	78.00	40.50	0.07	0.44	100.00	100.00	0.00	1125.00	1442.22	1907882.00	35.26	409.48	405.00
20	2	6	18568.00	22602.00	209.65	0	Spot (Block20, Row6, Column2)	1622.65	1566.50	748.18	0.02	0.46	79.00	91.01	79.00	39.84	0.06	0.44	100.00	100.00	0.00	1487.50	1543.65	2031564.00	38.44	443.77	415.00
20	3	6	18858.00	22602.00	147.65	0	Spot (Block20, Row6, Column3)	3016.69	2726.00	1664.38	0.04	0.55	77.00	84.62	77.00	32.80	0.04	0.39	100.00	100.00	0.00	2649.00	2939.69	1803982.00	89.38	628.51	489.00
20	4	6	19166.00	22604.00	154.90	0	Spot (Block20, Row6, Column4)	323.07	293.00	130.70	0.04	0.40	73.00	74.98	73.00	22.70	0.01	0.30	100.00	99.00	0.00	220.00	250.07	212901.00	10.93	130.48	114.00
20	5	6	19468.00	22604.00	147.10	0	Spot (Block20, Row6, Column5)	8860.98	8199.00	4753.21	0.03	0.54	74.00	79.29	74.00	31.33	0.03	0.40	100.00	100.00	0.00	8125.00	8786.98	5210254.00	280.28	1579.35	1277.00
20	6	6	19771.00	22608.00	178.25	0	Spot (Block20, Row6, Column6)	165.91	169.00	61.60	0.01	0.37	76.00	82.43	76.00	32.79	0.04	0.40	78.00	56.00	0.00	93.00	89.91	147657.00	2.55	93.46	93.00
20	7	6	20069.00	22605.00	151.40	0	Spot (Block20, Row6, Column7)	2295.12	1989.00	1485.32	0.06	0.65	78.00	84.25	78.00	30.05	0.03	0.36	100.00	100.00	0.00	1911.00	2217.12	1439040.00	73.57	461.78	360.00
20	8	6	20374.00	22615.00	148.70	0	Spot (Block20, Row6, Column8)	2873.54	2336.00	1907.08	0.09	0.66	77.00	79.97	77.00	16.46	0.02	0.21	100.00	100.00	0.00	2259.00	2796.54	1729873.00	169.76	616.51	437.00
20	1	7	18268.00	22901.00	176.10	0	Spot (Block20, Row7, Column1)	813.06	746.00	405.66	0.04	0.50	73.00	80.80	73.00	29.51	0.04	0.37	100.00	100.00	0.00	673.00	740.06	701668.00	24.82	220.10	211.00
20	2	7	18575.00	22901.00	177.00	0	Spot (Block20, Row7, Column2)	125.10	115.00	31.00	0.04	0.25	73.00	78.92	73.00	26.99	0.03	0.34	77.00	35.00	0.00	42.00	52.10	108958.00	1.71	83.57	84.00
20	3	7	18866.00	22902.00	147.00	-50	Spot (Block20, Row7, Column3)	74.91	74.00	10.75	0.01	0.14	72.00	73.81	72.00	13.60	0.01	0.18	15.00	2.00	0.00	2.00	2.91	44494.00	0.08	70.02	70.00
20	4	7	19156.00	22907.00	195.45	0	Spot (Block20, Row7, Column4)	105.99	106.00	15.07	0.00	0.14	72.00	74.78	72.00	17.41	0.02	0.23	84.00	48.00	0.00	34.00	33.99	114152.00	1.79	79.73	79.00
20	5	7	19464.00	22906.00	185.95	0	Spot (Block20, Row7, Column5)	670.87	627.00	335.27	0.03	0.50	78.00	88.12	78.00	38.64	0.05	0.44	100.00	100.00	0.00	549.00	592.87	653429.00	15.08	208.77	206.00
20	6	7	19764.00	22906.00	200.10	0	Spot (Block20, Row7, Column6)	1835.25	1776.00	936.19	0.01	0.51	85.00	103.04	85.00	52.67	0.08	0.51	100.00	100.00	0.00	1691.00	1750.25	2086679.00	32.89	466.63	485.50
20	7	7	20057.00	22911.00	150.80	0	Spot (Block20, Row7, Column7)	2466.89	2345.50	1128.79	0.02	0.46	79.00	87.57	79.00	32.88	0.04	0.38	100.00	100.00	0.00	2266.50	2387.89	1534404.00	72.36	603.42	379.50
20	8	7	20372.00	22920.00	193.05	0	Spot (Block20, Row7, Column8)	351.52	364.50	70.88	0.02	0.20	77.00	80.15	77.00	17.83	0.02	0.22	100.00	100.00	0.00	287.50	274.52	370507.00	15.22	154.20	164.50
20	1	8	18318.00	23185.00	205.80	0	Spot (Block20, Row8, Column1)	78.44	78.00	7.20	0.00	0.09	72.00	73.99	72.00	17.51	0.01	0.24	6.00	0.00	0.00	6.00	6.44	94280.00	0.25	74.09	74.00
20	2	8	18570.00	23203.00	153.15	0	Spot (Block20, Row8, Column2)	357.96	366.00	127.88	0.01	0.36	72.00	72.44	72.00	11.90	0.00	0.16	100.00	100.00	0.00	294.00	285.96	229451.00	23.99	131.86	117.00
20	3	8	18855.00	23200.00	151.10	0	Spot (Block20, Row8, Column3)	647.98	480.50	444.06	0.13	0.69	73.00	74.46	73.00	12.85	0.01	0.17	100.00	100.00	0.00	407.50	574.98	403046.00	44.65	175.68	168.00
20	4	8	19164.00	23206.00	150.90	0	Spot (Block20, Row8, Column4)	2602.12	2525.00	1245.59	0.01	0.48	73.00	74.26	73.00	13.73	0.01	0.18	100.00	100.00	0.00	2452.00	2529.12	1628930.00	184.10	555.53	483.00
20	5	8	19449.00	23194.00	197.30	0	Spot (Block20, Row8, Column5)	101.10	102.00	12.55	0.00	0.12	76.00	82.88	76.00	31.48	0.04	0.38	34.00	0.00	0.00	26.00	25.10	111311.00	0.58	81.52	80.00
20	6	8	19766.00	23210.00	203.50	0	Spot (Block20, Row8, Column6)	2173.93	1649.00	1420.22	0.12	0.65	81.00	96.72	81.00	50.60	0.08	0.52	100.00	100.00	0.00	1568.00	2092.93	2556537.00	41.06	496.13	482.00
20	7	8	20065.00	23207.00	149.65	0	Spot (Block20, Row8, Column7)	969.25	910.00	523.48	0.03	0.54	77.00	84.95	77.00	32.02	0.04	0.38	100.00	100.00	0.00	833.00	892.25	595120.00	27.61	280.60	185.00
20	8	8	20354.00	23210.00	150.70	0	Spot (Block20, Row8, Column8)	3309.00	2980.00	1769.03	0.05	0.53	78.00	81.34	78.00	18.28	0.02	0.22	100.00	100.00	0.00	2902.00	3231.00	2048272.00	176.53	706.48	493.00
21	1	1	4748.00	25519.00	148.40	0	Spot (Block21, Row1, Column1)	1960.24	1773.00	967.70	0.04	0.49	69.00	70.35	69.00	14.71	0.01	0.21	100.00	100.00	0.00	1704.00	1891.24	1182027.00	128.51	448.52	357.00
21	2	1	5049.00	25518.00	164.70	0	Spot (Block21, Row1, Column2)	121.73	117.00	24.06	0.02	0.20	66.00	66.05	66.00	12.30	0.00	0.19	98.00	93.00	0.00	51.00	55.73	91544.00	4.53	85.34	86.00
21	3	1	5349.00	25525.00	147.00	-50	Spot (Block21, Row1, Column3)	64.10	64.00	9.64	0.00	0.15	67.00	65.76	67.00	10.55	0.01	0.16	10.00	0.00	0.00	-3.00	-2.90	37819.00	-0.16	62.32	63.00
21	4	1	5653.00	25533.00	214.35	0	Spot (Block21, Row1, Column4)	95.26	96.00	16.55	0.00	0.17	64.00	64.03	64.00	10.53	0.00	0.16	88.00	70.00	0.00	32.00	31.26	124697.00	2.97	72.35	72.00
21	5	1	5949.00	25529.00	147.00	-50	Spot (Block21, Row1, Column5)	71.17	71.00	8.78	0.00	0.12	64.00	64.49	64.00	10.85	0.00	0.17	36.00	5.00	0.00	7.00	7.17	41849.00	0.62	67.76	66.00
21	6	1	6261.00	25529.00	145.15	0	Spot (Block21, Row1, Column6)	85.89	86.00	9.90	0.00	0.12	64.00	64.29	64.00	10.90	0.00	0.17	85.00	52.00	0.00	22.00	21.89	49301.00	1.98	75.10	75.00
21	7	1	6547.00	25536.00	126.95	0	Spot (Block21, Row1, Column7)	106.61	105.00	14.03	0.01	0.13	65.00	65.13	65.00	10.23	0.00	0.16	100.00	95.00	0.00	40.00	41.61	46163.00	4.06	84.99	84.00
21	8	1	6829.00	25537.00	141.75	0	Spot (Block21, Row1, Column8)	92.19	83.00	82.53	0.05	0.90	67.00	66.39	67.00	11.16	0.00	0.17	64.00	31.00	0.00	16.00	25.19	50334.00	2.31	78.21	75.00
21	1	2	4747.00	25822.00	147.00	-50	Spot (Block21, Row2, Column1)	67.89	68.00	8.59	0.00	0.13	67.00	67.17	67.00	11.55	0.00	0.17	11.00	0.00	0.00	1.00	0.89	40461.00	0.06	67.27	67.00
21	2	2	5081.00	25814.00	221.05	0	Spot (Block21, Row2, Column2)	69.77	70.00	7.47	0.00	0.11	66.00	65.55	66.00	9.47	0.00	0.14	20.00	2.00	0.00	4.00	3.77	97683.00	0.45	65.59	67.00
21	3	2	5347.00	25825.00	147.00	-50	Spot (Block21, Row2, Column3)	66.79	66.00	10.24	0.01	0.15	67.00	66.09	67.00	9.73	0.01	0.15	18.00	4.00	0.00	-1.00	-0.21	39407.00	0.07	66.78	68.00
21	4	2	5647.00	25827.00	147.00	-50	Spot (Block21, Row2, Column4)	68.68	68.00	7.19	0.00	0.10	67.00	66.68	67.00	10.13	0.00	0.15	13.00	0.00	0.00	1.00	1.68	40932.00	0.20	70.24	70.00
21	5	2	5956.00	25833.00	177.95	0	Spot (Block21, Row2, Column5)	248.42	264.00	54.04	0.03	0.22	68.00	68.10	68.00	13.09	0.00	0.19	100.00	100.00	0.00	196.00	180.42	220351.00	13.77	113.08	108.00
21	6	2	6237.00	25830.00	226.80	0	Spot (Block21, Row2, Column6)	74.17	74.00	8.04	0.00	0.11	67.00	70.26	67.00	29.07	0.02	0.41	0.00	0.00	0.00	7.00	7.17	109769.00	0.13	70.15	70.00
21	7	2	6547.00	25833.00	147.00	-50	Spot (Block21, Row2, Column7)	73.26	73.00	7.61	0.00	0.10	65.00	64.96	65.00	11.09	0.00	0.17	34.00	2.00	0.00	8.00	8.26	43518.00	0.75	66.90	67.00
21	8	2	6847.00	25834.00	147.00	-50	Spot (Block21, Row2, Column8)	66.64	67.00	8.47	0.00	0.13	68.00	69.65	68.00	18.84	0.01	0.27	2.00	0.00	0.00	-1.00	-1.36	39187.00	-0.16	67.32	65.00
21	1	3	4739.00	26115.00	153.20	0	Spot (Block21, Row3, Column1)	101.31	102.00	9.61	0.00	0.09	68.00	67.67	68.00	8.97	0.00	0.13	99.00	94.00	0.00	34.00	33.31	65648.00	3.75	81.15	81.00
21	2	3	5045.00	26124.00	147.00	-50	Spot (Block21, Row3, Column2)	63.07	63.00	6.80	0.00	0.11	68.00	68.30	68.00	11.10	0.00	0.16	0.00	0.00	0.00	-5.00	-4.93	37209.00	-0.47	66.34	67.00
21	3	3	5335.00	26127.00	126.60	0	Spot (Block21, Row3, Column3)	93.81	94.00	9.97	0.00	0.11	67.00	66.82	67.00	10.11	0.00	0.15	94.00	73.00	0.00	27.00	26.81	39965.00	2.67	79.41	79.00
21	4	3	5646.00	26124.00	172.05	0	Spot (Block21, Row3, Column4)	99.81	101.00	13.80	0.01	0.14	66.00	65.82	66.00	10.03	0.00	0.15	94.00	82.00	0.00	35.00	33.81	82241.00	3.39	76.34	77.00
21	5	3	5945.00	26129.00	147.00	-50	Spot (Block21, Row3, Column5)	75.47	75.00	6.08	0.00	0.08	68.00	72.02	68.00	25.25	0.02	0.35	0.00	0.00	0.00	7.00	7.47	44375.00	0.14	70.91	73.00
21	6	3	6249.00	26127.00	213.10	0	Spot (Block21, Row3, Column6)	1533.10	914.50	1212.11	0.22	0.79	70.00	78.98	70.00	38.04	0.05	0.48	100.00	100.00	0.00	844.50	1463.10	1993036.00	38.23	446.08	464.00
21	7	3	6545.00	26133.00	147.00	-50	Spot (Block21, Row3, Column7)	71.43	71.00	7.87	0.00	0.11	68.00	72.16	68.00	29.42	0.03	0.41	0.00	0.00	0.00	3.00	3.43	42215.00	-0.02	69.99	70.00
21	8	3	6848.00	26137.00	150.00	0	Spot (Block21, Row3, Column8)	2507.99	2420.00	1104.49	0.02	0.44	68.00	71.27	68.00	22.13	0.02	0.31	100.00	100.00	0.00	2352.00	2439.99	1544923.00	110.11	634.61	516.00
21	1	4	4751.00	26417.00	167.90	0	Spot (Block21, Row4, Column1)	109.95	111.00	14.21	0.00	0.13	68.00	68.62	68.00	11.88	0.00	0.17	99.00	87.00	0.00	43.00	41.95	86640.00	3.48	81.70	82.00
21	2	4	5044.00	26424.00	161.30	0	Spot (Block21, Row4, Column2)	433.87	453.00	148.59	0.02	0.34	69.00	72.64	69.00	18.86	0.02	0.26	100.00	100.00	0.00	384.00	364.87	312819.00	19.15	154.32	164.50
21	3	4	5347.00	26424.00	138.20	0	Spot (Block21, Row4, Column3)	362.53	385.00	78.36	0.03	0.22	69.00	71.42	69.00	16.41	0.01	0.23	100.00	100.00	0.00	316.00	293.53	187426.00	17.74	147.34	133.00
21	4	4	5643.00	26427.00	147.00	-50	Spot (Block21, Row4, Column4)	67.94	68.00	7.15	0.00	0.11	67.00	67.31	67.00	10.48	0.00	0.16	9.00	0.00	0.00	1.00	0.94	40083.00	0.06	69.94	69.00
21	5	4	5944.00	26429.00	147.00	-50	Spot (Block21, Row4, Column5)	73.28	73.00	9.18	0.00	0.13	68.00	68.09	68.00	11.52	0.00	0.17	23.00	3.00	0.00	5.00	5.28	43087.00	0.45	73.00	74.00
21	6	4	6244.00	26431.00	183.45	0	Spot (Block21, Row4, Column6)	307.11	303.00	94.93	0.01	0.31	69.00	72.90	69.00	24.75	0.02	0.34	100.00	99.00	0.00	234.00	238.11	291139.00	9.46	123.24	115.50
21	7	4	6566.00	26437.00	193.75	0	Spot (Block21, Row4, Column7)	78.31	78.00	9.97	0.00	0.13	67.00	71.61	67.00	25.09	0.03	0.35	7.00	0.00	0.00	11.00	11.31	82930.00	0.27	70.33	70.00
21	8	4	6814.00	26430.00	184.20	0	Spot (Block21, Row4, Column8)	76.41	77.00	9.00	0.00	0.12	68.00	69.59	68.00	17.25	0.01	0.25	16.00	0.00	0.00	9.00	8.41	73196.00	0.40	71.05	71.00
21	1	5	4742.00	26719.00	150.70	0	Spot (Block21, Row5, Column1)	211.65	207.00	49.79	0.01	0.24	71.00	76.21	71.00	26.61	0.03	0.35	100.00	92.00	0.00	136.00	140.65	131857.00	5.09	107.93	105.00
21	2	5	5042.00	26722.00	148.35	0	Spot (Block21, Row5, Column2)	3084.00	2786.00	1350.48	0.04	0.44	73.00	80.62	73.00	29.22	0.04	0.36	100.00	100.00	0.00	2713.00	3011.00	1875071.00	102.79	633.22	570.50
21	3	5	5343.00	26724.00	148.40	0	Spot (Block21, Row5, Column3)	1472.43	1260.00	790.67	0.07	0.54	70.00	75.17	70.00	23.94	0.03	0.32	100.00	100.00	0.00	1190.00	1402.43	884931.00	58.37	317.94	270.00
21	4	5	5614.00	26736.00	126.30	0	Spot (Block21, Row5, Column4)	116.28	105.00	52.62	0.04	0.45	68.00	69.55	68.00	15.11	0.01	0.22	95.00	66.00	0.00	37.00	48.28	49304.00	3.09	88.95	88.00
21	5	5	5942.00	26727.00	141.90	0	Spot (Block21, Row5, Column5)	325.58	316.00	95.96	0.01	0.29	68.00	68.36	68.00	10.34	0.00	0.15	100.00	100.00	0.00	248.00	257.58	177113.00	24.86	136.30	117.00
21	6	5	6242.00	26731.00	147.00	-50	Spot (Block21, Row5, Column6)	69.45	69.00	6.81	0.00	0.10	71.00	74.30	71.00	25.16	0.02	0.34	0.00	0.00	0.00	-2.00	-1.55	40974.00	-0.19	71.20	71.00
21	7	5	6545.00	26731.00	192.90	0	Spot (Block21, Row5, Column7)	1076.37	862.50	706.07	0.10	0.66	70.00	78.17	70.00	34.83	0.05	0.45	100.00	100.00	0.00	792.50	1006.37	1134490.00	28.66	294.84	299.00
21	8	5	6856.00	26684.00	222.40	0	Spot (Block21, Row5, Column8)	76.45	76.00	9.71	0.00	0.13	66.00	69.19	66.00	23.05	0.02	0.33	9.00	0.00	0.00	10.00	10.45	108562.00	0.32	71.03	71.00
21	1	6	4742.00	27021.00	216.85	0	Spot (Block21, Row6, Column1)	1233.85	751.00	935.24	0.22	0.76	74.00	83.45	74.00	37.92	0.05	0.45	100.00	100.00	0.00	677.00	1159.85	1661990.00	30.33	370.84	379.00
21	2	6	5042.00	27023.00	222.90	0	Spot (Block21, Row6, Column2)	653.94	491.00	341.58	0.12	0.52	72.00	80.75	72.00	35.06	0.05	0.43	100.00	100.00	0.00	419.00	581.94	929244.00	16.35	236.29	211.00
21	3	6	5336.00	27028.00	188.10	0	Spot (Block21, Row6, Column3)	107.90	106.00	21.64	0.01	0.20	70.00	73.04	70.00	21.67	0.02	0.30	78.00	31.00	0.00	36.00	37.90	107680.00	1.61	77.24	77.00
21	4	6	5640.00	27027.00	147.00	-50	Spot (Block21, Row6, Column4)	71.44	71.00	6.19	0.00	0.09	66.00	65.88	66.00	10.04	0.00	0.15	20.00	0.00	0.00	5.00	5.44	42009.00	0.55	68.34	69.00
21	5	6	5952.00	27023.00	152.80	0	Spot (Block21, Row6, Column5)	142.65	135.00	34.56	0.02	0.24	68.00	67.75	68.00	10.28	0.00	0.15	100.00	99.00	0.00	67.00	74.65	91153.00	7.29	91.93	91.00
21	6	6	6240.00	27031.00	147.00	-50	Spot (Block21, Row6, Column6)	76.95	79.00	11.34	0.01	0.15	70.00	70.50	70.00	16.45	0.00	0.23	17.00	0.00	0.00	9.00	6.95	45248.00	0.39	72.64	76.00
21	7	6	6540.00	27033.00	147.00	-50	Spot (Block21, Row6, Column7)	80.27	80.00	9.34	0.00	0.12	68.00	72.05	68.00	25.33	0.03	0.35	7.00	0.00	0.00	12.00	12.27	47357.00	0.32	73.24	74.00
21	8	6	6875.00	27062.00	140.35	0	Spot (Block21, Row6, Column8)	79.06	79.00	7.66	0.00	0.10	66.00	66.57	66.00	11.67	0.00	0.18	58.00	9.00	0.00	13.00	13.06	41746.00	1.07	71.66	72.00
21	1	7	4739.00	27320.00	160.50	0	Spot (Block21, Row7, Column1)	532.61	483.50	248.72	0.04	0.47	69.00	75.26	69.00	28.06	0.04	0.37	100.00	100.00	0.00	414.50	463.61	378155.00	16.30	161.38	166.50
21	2	7	5038.00	27324.00	147.00	-50	Spot (Block21, Row7, Column2)	64.46	65.00	7.71	0.00	0.12	69.00	71.38	69.00	18.69	0.01	0.26	0.00	0.00	0.00	-4.00	-4.54	37836.00	-0.37	64.18	64.00
21	3	7	5338.00	27325.00	147.00	-50	Spot (Block21, Row7, Column3)	69.01	70.00	7.13	0.01	0.10	67.00	66.77	67.00	11.43	0.00	0.17	7.00	0.00	0.00	3.00	2.01	40577.00	0.20	67.98	68.00
21	4	7	5650.00	27364.00	177.00	0	Spot (Block21, Row7, Column4)	77.67	77.00	12.37	0.00	0.16	67.00	68.55	67.00	21.16	0.01	0.31	21.00	0.00	0.00	10.00	10.67	67958.00	0.43	70.69	69.50
21	5	7	5938.00	27329.00	147.00	-50	Spot (Block21, Row7, Column5)	77.74	78.00	10.04	0.00	0.13	68.00	70.24	68.00	16.36	0.01	0.23	28.00	0.00	0.00	10.00	9.74	45710.00	0.46	76.50	78.00
21	6	7	6238.00	27331.00	207.75	0	Spot (Block21, Row7, Column6)	732.85	671.00	359.47	0.04	0.49	74.00	84.61	74.00	42.91	0.06	0.51	100.00	100.00	0.00	597.00	658.85	897006.00	15.11	241.43	257.00
21	7	7	6538.00	27333.00	147.00	-50	Spot (Block21, Row7, Column7)	82.48	82.00	9.28	0.00	0.11	68.00	71.22	68.00	19.23	0.02	0.27	27.00	1.00	0.00	14.00	14.48	48743.00	0.59	77.31	74.00
21	8	7	6843.00	27333.00	178.95	0	Spot (Block21, Row7, Column8)	490.98	486.00	122.51	0.00	0.25	66.00	68.39	66.00	16.30	0.02	0.24	100.00	100.00	0.00	420.00	424.98	441878.00	25.92	176.93	168.00
21	1	8	4741.00	27603.00	212.20	0	Spot (Block21, Row8, Column1)	79.10	79.00	9.57	0.00	0.12	67.00	68.56	67.00	12.90	0.01	0.19	47.00	8.00	0.00	12.00	12.10	101484.00	0.82	69.38	70.00
21	2	8	5000.00	27542.00	288.25	0	Spot (Block21, Row8, Column2)	75.02	72.00	62.26	0.02	0.83	67.00	67.13	67.00	11.92	0.00	0.18	25.00	3.00	0.00	5.00	8.02	182297.00	0.66	66.42	68.00
21	3	8	5353.00	27653.00	172.05	0	Spot (Block21, Row8, Column3)	83.85	84.00	8.78	0.00	0.10	67.00	68.64	67.00	20.59	0.01	0.30	33.00	1.00	0.00	17.00	16.85	68840.00	0.74	75.43	75.00
21	4	8	5640.00	27631.00	143.10	0	Spot (Block21, Row8, Column4)	6153.36	5958.00	2856.67	0.01	0.46	68.00	71.88	68.00	25.27	0.02	0.35	100.00	100.00	0.00	5890.00	6085.36	3439726.00	240.66	1182.43	1069.50
21	5	8	5948.00	27644.00	226.60	0	Spot (Block21, Row8, Column5)	77.41	76.00	12.50	0.01	0.16	70.00	79.02	70.00	43.32	0.05	0.55	0.00	0.00	0.00	6.00	7.41	113949.00	-0.04	70.62	72.00
21	6	8	6239.00	27628.00	188.85	0	Spot (Block21, Row8, Column6)	2515.65	1591.00	2184.36	0.20	0.87	76.00	94.42	76.00	62.44	0.09	0.66	100.00	100.00	0.00	1515.00	2439.65	2523194.00	38.78	501.37	499.00
21	7	8	6529.00	27620.00	252.35	0	Spot (Block21, Row8, Column7)	80.27	81.00	13.78	0.00	0.17	69.00	80.42	69.00	48.39	0.07	0.60	0.00	0.00	0.00	12.00	11.27	148576.00	-0.00	67.02	66.00
21	8	8	6826.00	27633.00	140.55	0	Spot (Block21, Row8, Column8)	5393.18	5018.00	2899.25	0.03	0.54	69.00	72.39	69.00	23.09	0.02	0.32	100.00	100.00	0.00	4949.00	5324.18	2879956.00	230.42	1056.82	804.00
22	1	1	9251.00	25544.00	150.65	0	Spot (Block22, Row1, Column1)	1598.02	1505.00	795.19	0.03	0.50	78.00	81.45	78.00	29.27	0.02	0.36	100.00	100.00	0.00	1427.00	1520.02	995569.00	51.81	389.44	314.50
22	2	1	9545.00	25550.00	147.30	0	Spot (Block22, Row1, Column2)	5678.38	5336.00	2867.10	0.03	0.50	80.00	87.14	80.00	37.20	0.04	0.43	100.00	100.00	0.00	5256.00	5598.38	3350244.00	150.29	1036.23	897.00
22	3	1	9849.00	25553.00	143.00	0	Spot (Block22, Row1, Column3)	878.26	764.00	491.65	0.06	0.56	77.00	82.44	77.00	25.98	0.03	0.32	100.00	100.00	0.00	687.00	801.26	487433.00	30.63	252.16	183.00
22	4	1	10143.00	25552.00	143.85	0	Spot (Block22, Row1, Column4)	4252.10	4006.50	2070.16	0.03	0.49	76.00	81.12	76.00	24.51	0.03	0.30	100.00	100.00	0.00	3930.50	4176.10	2372672.00	170.16	888.50	726.50
22	5	1	10448.00	25558.00	146.65	0	Spot (Block22, Row1, Column5)	2107.26	1664.00	1602.96	0.10	0.76	76.00	80.44	76.00	22.33	0.02	0.28	100.00	100.00	0.00	1588.00	2031.26	1236959.00	90.75	410.81	294.00
22	6	1	10742.00	25555.00	141.65	0	Spot (Block22, Row1, Column6)	3464.92	3220.00	1809.62	0.03	0.52	78.00	82.66	78.00	29.04	0.03	0.35	100.00	100.00	0.00	3142.00	3386.92	1884915.00	116.48	738.30	563.00
22	7	1	11040.00	25560.00	146.35	0	Spot (Block22, Row1, Column7)	9574.92	8835.50	5200.76	0.03	0.54	77.00	81.35	77.00	30.67	0.02	0.38	100.00	100.00	0.00	8758.50	9497.92	5610906.00	309.53	1612.70	1186.00
22	8	1	11348.00	25560.00	147.00	-50	Spot (Block22, Row1, Column8)	85.25	82.00	12.68	0.02	0.15	75.00	75.80	75.00	19.86	0.00	0.26	22.00	2.00	0.00	7.00	10.25	50129.00	0.48	87.04	85.00
22	1	2	9229.00	25904.00	127.35	0	Spot (Block22, Row2, Column1)	94.60	95.00	7.93	0.00	0.08	79.00	79.64	79.00	17.06	0.00	0.21	43.00	0.00	0.00	16.00	15.60	41150.00	0.88	88.41	90.00
22	2	2	9542.00	25851.00	124.00	0	Spot (Block22, Row2, Column2)	1500.38	1413.00	528.26	0.03	0.35	76.00	81.75	76.00	34.52	0.03	0.42	100.00	100.00	0.00	1337.00	1424.38	610655.00	41.09	397.80	346.00
22	3	2	9850.00	25842.00	170.95	0	Spot (Block22, Row2, Column3)	127.91	120.00	28.83	0.03	0.23	77.00	80.63	77.00	21.51	0.02	0.27	86.00	49.00	0.00	43.00	50.91	104371.00	2.20	90.81	90.50
22	4	2	10151.00	25854.00	174.10	0	Spot (Block22, Row2, Column4)	782.07	737.00	365.00	0.03	0.47	80.00	84.74	80.00	24.48	0.02	0.29	100.00	100.00	0.00	657.00	702.07	664763.00	28.48	238.42	223.00
22	5	2	10453.00	25862.00	193.10	0	Spot (Block22, Row2, Column5)	442.75	431.00	126.72	0.01	0.29	79.00	82.20	79.00	19.70	0.02	0.24	100.00	100.00	0.00	352.00	363.75	464889.00	18.30	162.21	163.00
22	6	2	10741.00	25860.00	148.30	0	Spot (Block22, Row2, Column6)	387.26	369.50	162.60	0.02	0.42	79.00	86.94	79.00	39.54	0.04	0.45	100.00	99.00	0.00	290.50	308.26	232356.00	7.60	142.38	135.00
22	7	2	11044.00	25863.00	148.55	0	Spot (Block22, Row2, Column7)	573.46	538.00	266.27	0.03	0.46	78.00	81.25	78.00	24.96	0.02	0.31	100.00	100.00	0.00	460.00	495.46	346944.00	19.72	179.67	163.00
22	8	2	11346.00	25860.00	147.00	-50	Spot (Block22, Row2, Column8)	78.49	79.00	11.26	0.00	0.14	77.00	78.96	77.00	21.95	0.01	0.28	2.00	0.00	0.00	2.00	1.49	46153.00	-0.02	80.86	77.00
22	1	3	9250.00	26147.00	143.00	0	Spot (Block22, Row3, Column1)	2158.01	1853.00	1356.79	0.07	0.63	76.00	77.29	76.00	16.75	0.01	0.22	100.00	100.00	0.00	1777.00	2082.01	1206329.00	124.21	435.18	364.00
22	2	3	9545.00	26146.00	161.75	0	Spot (Block22, Row3, Column2)	176.36	183.00	42.86	0.02	0.24	75.00	78.13	75.00	21.55	0.02	0.28	98.00	87.00	0.00	108.00	101.36	127688.00	4.56	99.31	99.00
22	3	3	9830.00	26148.00	138.90	0	Spot (Block22, Row3, Column3)	783.75	647.50	792.08	0.08	1.01	76.00	80.17	76.00	32.20	0.02	0.40	100.00	100.00	0.00	571.50	707.75	407552.00	21.85	253.32	179.00
22	4	3	10149.00	26155.00	140.40	0	Spot (Block22, Row3, Column4)	4419.98	4156.00	2244.84	0.03	0.51	79.00	82.54	79.00	22.87	0.02	0.28	100.00	100.00	0.00	4077.00	4340.98	2364689.00	189.64	937.53	762.00
22	5	3	10456.00	26146.00	148.75	0	Spot (Block22, Row3, Column5)	490.58	291.00	823.06	0.23	1.68	79.00	88.26	79.00	42.38	0.05	0.48	94.00	91.00	0.00	212.00	411.58	298762.00	9.49	152.31	130.00
22	6	3	10747.00	26154.00	201.10	0	Spot (Block22, Row3, Column6)	3218.89	2451.00	2236.60	0.12	0.69	84.00	101.17	84.00	57.57	0.08	0.57	100.00	100.00	0.00	2367.00	3134.89	3704943.00	54.15	765.33	766.00
22	7	3	11050.00	26159.00	143.70	0	Spot (Block22, Row3, Column7)	1627.31	1455.00	1014.09	0.05	0.62	81.00	91.16	81.00	43.92	0.05	0.48	100.00	100.00	0.00	1374.00	1546.31	914546.00	34.98	331.89	261.00
22	8	3	11345.00	26165.00	152.10	0	Spot (Block22, Row3, Column8)	2845.15	2726.00	1264.74	0.02	0.44	77.00	81.30	77.00	25.54	0.02	0.31	100.00	100.00	0.00	2649.00	2768.15	1806669.00	108.23	640.52	568.50
22	1	4	9246.00	26448.00	141.90	0	Spot (Block22, Row4, Column1)	4268.53	3874.00	2171.72	0.04	0.51	76.00	81.66	76.00	28.35	0.03	0.35	100.00	100.00	0.00	3798.00	4192.53	2330619.00	147.70	946.28	748.50
22	2	4	9543.00	26450.00	172.75	0	Spot (Block22, Row4, Column2)	720.30	671.00	344.80	0.03	0.48	77.00	85.38	77.00	37.97	0.04	0.44	100.00	100.00	0.00	594.00	643.30	601449.00	16.72	219.98	212.00
22	3	4	9844.00	26451.00	143.10	0	Spot (Block22, Row4, Column3)	15141.68	14103.00	7472.55	0.03	0.49	78.00	86.59	78.00	42.99	0.05	0.50	100.00	100.00	0.00	14025.00	15063.68	8433917.00	350.18	2695.56	2188.00
22	4	4	10133.00	26440.00	186.65	0	Spot (Block22, Row4, Column4)	122.14	121.00	23.51	0.00	0.19	76.00	80.59	76.00	29.44	0.03	0.37	71.00	28.00	0.00	45.00	46.14	119331.00	1.41	86.73	85.00
22	5	4	10423.00	26438.00	107.50	0	Spot (Block22, Row4, Column5)	536.90	219.00	1175.03	0.39	2.19	78.00	81.60	78.00	23.71	0.02	0.29	100.00	98.00	0.00	141.00	458.90	160534.00	19.20	169.05	170.00
22	6	4	10750.00	26457.00	190.05	0	Spot (Block22, Row4, Column6)	597.28	590.00	205.18	0.01	0.34	82.00	91.12	82.00	41.20	0.05	0.45	100.00	99.00	0.00	508.00	515.28	608028.00	12.29	206.06	185.00
22	7	4	11036.00	26462.00	146.90	0	Spot (Block22, Row4, Column7)	836.02	609.00	609.32	0.14	0.73	84.00	93.61	84.00	45.77	0.05	0.49	100.00	99.00	0.00	525.00	752.02	492418.00	16.22	225.07	165.00
22	8	4	11344.00	26472.00	156.80	0	Spot (Block22, Row4, Column8)	333.00	294.00	140.97	0.05	0.42	78.00	81.40	78.00	20.41	0.02	0.25	100.00	99.00	0.00	216.00	255.00	226443.00	12.33	146.15	132.00
22	1	5	9247.00	26751.00	141.90	0	Spot (Block22, Row5, Column1)	7504.67	6756.50	3822.14	0.05	0.51	80.00	92.10	80.00	50.45	0.06	0.55	100.00	100.00	0.00	6676.50	7424.67	4097551.00	146.93	1605.53	1150.00
22	2	5	9545.00	26749.00	151.40	0	Spot (Block22, Row5, Column2)	3059.71	2921.00	1195.44	0.02	0.39	83.00	96.82	83.00	49.06	0.07	0.51	100.00	100.00	0.00	2838.00	2976.71	1918440.00	60.39	625.22	533.00
22	3	5	9844.00	26749.00	153.50	0	Spot (Block22, Row5, Column3)	2457.09	2176.00	1331.87	0.05	0.54	79.00	90.04	79.00	39.40	0.06	0.44	100.00	100.00	0.00	2097.00	2378.09	1594652.00	60.08	428.75	374.00
22	4	5	10144.00	26757.00	144.15	0	Spot (Block22, Row5, Column4)	2084.57	1760.50	1326.85	0.07	0.64	80.00	85.17	80.00	31.49	0.03	0.37	100.00	100.00	0.00	1680.50	2004.57	1179869.00	63.50	448.90	332.50
22	5	5	10444.00	26755.00	142.55	0	Spot (Block22, Row5, Column5)	14904.80	14174.00	7588.80	0.02	0.51	79.00	86.23	79.00	42.80	0.04	0.50	100.00	100.00	0.00	14095.00	14825.80	8272164.00	346.24	2356.48	1898.00
22	6	5	10742.00	26754.00	147.40	0	Spot (Block22, Row5, Column6)	396.55	336.00	199.67	0.07	0.50	79.00	88.61	79.00	52.20	0.05	0.59	99.00	95.00	0.00	257.00	317.55	235152.00	5.90	155.84	137.50
22	7	5	11048.00	26757.00	193.40	0	Spot (Block22, Row5, Column7)	3692.46	3193.00	2243.95	0.06	0.61	85.00	102.52	85.00	62.89	0.08	0.61	100.00	100.00	0.00	3108.00	3607.46	3884463.00	57.08	818.45	798.00
22	8	5	11341.00	26760.00	145.90	0	Spot (Block22, Row5, Column8)	2458.58	1965.00	1829.27	0.10	0.74	79.00	88.36	79.00	41.99	0.05	0.48	100.00	100.00	0.00	1886.00	2379.58	1418601.00	56.45	481.55	285.00
22	1	6	9242.00	27045.00	201.25	0	Spot (Block22, Row6, Column1)	2850.94	2025.00	2157.50	0.15	0.76	87.00	109.47	87.00	72.99	0.10	0.67	100.00	100.00	0.00	1938.00	2763.94	3275730.00	37.56	677.23	700.50
22	2	6	9543.00	27050.00	211.65	0	Spot (Block22, Row6, Column2)	2243.61	1970.00	1228.36	0.06	0.55	85.00	105.99	85.00	66.83	0.10	0.63	100.00	100.00	0.00	1885.00	2158.61	2856121.00	31.99	612.53	596.50
22	3	6	9831.00	27050.00	142.65	0	Spot (Block22, Row6, Column3)	6408.82	6027.00	3375.71	0.03	0.53	77.00	88.21	77.00	43.37	0.06	0.49	100.00	100.00	0.00	5950.00	6331.82	3537671.00	145.72	1257.89	915.50
22	4	6	10142.00	27045.00	148.50	0	Spot (Block22, Row6, Column4)	423.02	394.50	186.16	0.03	0.44	76.00	81.95	76.00	43.28	0.03	0.53	99.00	97.00	0.00	318.50	347.02	254660.00	7.88	162.89	152.00
22	5	6	10442.00	27053.00	139.70	0	Spot (Block22, Row6, Column5)	16623.07	16080.50	7897.70	0.01	0.48	79.00	90.04	79.00	58.33	0.06	0.65	100.00	100.00	0.00	16001.50	16544.07	8876719.00	283.42	2971.54	2465.00
22	6	6	10746.00	27055.00	153.55	0	Spot (Block22, Row6, Column6)	272.30	236.00	140.52	0.06	0.52	80.00	90.87	80.00	49.16	0.06	0.54	91.00	72.00	0.00	156.00	192.30	176176.00	3.69	121.44	112.00
22	7	6	11040.00	27058.00	146.55	0	Spot (Block22, Row6, Column7)	3070.79	2539.00	1939.17	0.08	0.63	83.00	92.61	83.00	46.64	0.05	0.50	100.00	100.00	0.00	2456.00	2987.79	1787199.00	63.86	600.23	442.50
22	8	6	11347.00	27064.00	145.40	0	Spot (Block22, Row6, Column8)	3499.96	2909.00	2394.05	0.08	0.68	79.00	82.37	79.00	22.61	0.02	0.27	100.00	100.00	0.00	2830.00	3420.96	2019479.00	151.13	646.99	459.00
22	1	7	9239.00	27347.00	161.75	0	Spot (Block22, Row7, Column1)	1031.24	925.50	515.63	0.05	0.50	79.00	89.45	79.00	45.25	0.05	0.51	100.00	100.00	0.00	846.50	952.24	746618.00	20.81	245.88	239.50
22	2	7	9532.00	27349.00	170.50	0	Spot (Block22, Row7, Column2)	158.37	155.50	50.15	0.01	0.32	80.00	87.21	80.00	37.11	0.04	0.43	71.00	50.00	0.00	75.50	78.37	128593.00	1.92	96.51	95.00
22	3	7	9837.00	27351.00	147.00	-50	Spot (Block22, Row7, Column3)	79.33	79.00	9.51	0.00	0.12	78.00	79.14	78.00	17.13	0.01	0.22	3.00	0.00	0.00	1.00	1.33	47121.00	0.01	79.45	80.00
22	4	7	10129.00	27361.00	188.25	0	Spot (Block22, Row7, Column4)	111.87	108.00	21.18	0.02	0.19	77.00	80.73	77.00	25.20	0.02	0.31	62.00	17.00	0.00	31.00	34.87	111762.00	1.24	85.60	85.00
22	5	7	10440.00	27353.00	175.60	0	Spot (Block22, Row7, Column5)	664.12	612.00	329.81	0.04	0.50	82.00	98.60	82.00	62.22	0.08	0.63	100.00	98.00	0.00	530.00	582.12	570479.00	9.09	210.36	202.00
22	6	7	10738.00	27356.00	201.00	0	Spot (Block22, Row7, Column6)	2509.95	2479.50	1356.88	0.01	0.54	92.00	121.75	92.00	83.15	0.12	0.68	100.00	100.00	0.00	2387.50	2417.95	2881418.00	28.72	615.30	586.00
22	7	7	11028.00	27360.00	144.35	0	Spot (Block22, Row7, Column7)	4135.62	3786.00	2058.10	0.04	0.50	86.00	97.79	86.00	47.81	0.06	0.49	100.00	100.00	0.00	3700.00	4049.62	2361437.00	84.45	804.27	551.00
22	8	7	11343.00	27359.00	186.15	0	Spot (Block22, Row7, Column8)	1075.03	1085.00	299.34	0.00	0.28	79.00	82.87	79.00	22.63	0.02	0.27	100.00	100.00	0.00	1006.00	996.03	1049229.00	43.84	322.86	277.00
22	1	8	9235.00	27648.00	147.00	-50	Spot (Block22, Row8, Column1)	80.73	84.00	14.87	0.02	0.18	73.00	76.78	73.00	20.94	0.02	0.27	17.00	0.00	0.00	11.00	7.73	47633.00	0.19	87.74	86.00
22	2	8	9540.00	27648.00	153.25	0	Spot (Block22, Row8, Column2)	374.14	349.00	167.08	0.03	0.45	74.00	74.52	74.00	13.23	0.00	0.18	100.00	100.00	0.00	275.00	300.14	240198.00	22.65	145.83	126.00
22	3	8	9831.00	27645.00	147.45	0	Spot (Block22, Row8, Column3)	750.44	555.00	544.92	0.13	0.73	78.00	79.89	78.00	23.54	0.01	0.29	100.00	100.00	0.00	477.00	672.44	444263.00	28.48	198.31	170.50
22	4	8	10138.00	27656.00	146.25	0	Spot (Block22, Row8, Column4)	6063.10	5468.00	3004.60	0.04	0.50	76.00	80.06	76.00	27.83	0.02	0.35	100.00	100.00	0.00	5392.00	5987.10	3534785.00	214.99	1249.18	1187.00
22	5	8	10432.00	27653.00	191.15	0	Spot (Block22, Row8, Column5)	107.78	109.00	18.94	0.00	0.18	78.00	93.69	78.00	67.43	0.08	0.72	0.00	0.00	0.00	31.00	29.78	111449.00	0.21	83.06	82.00
22	6	8	10736.00	27655.00	183.05	0	Spot (Block22, Row8, Column6)	5254.25	3986.00	3906.29	0.12	0.74	87.00	118.32	87.00	95.17	0.13	0.80	100.00	100.00	0.00	3899.00	5167.25	4944249.00	53.97	932.35	922.00
22	7	8	11039.00	27660.00	142.95	0	Spot (Block22, Row8, Column7)	1319.93	1205.50	718.49	0.04	0.54	81.00	94.81	81.00	62.91	0.07	0.66	100.00	100.00	0.00	1124.50	1238.93	736520.00	19.47	299.38	248.00
22	8	8	11327.00	27655.00	144.55	0	Spot (Block22, Row8, Column8)	4746.78	3954.00	3280.14	0.08	0.69	78.00	81.93	78.00	27.15	0.02	0.33	100.00	100.00	0.00	3876.00	4668.78	2696173.00	171.84	1005.45	670.50
23	1	1	13750.00	25571.00	153.70	0	Spot (Block23, Row1, Column1)	1578.70	1403.50	792.27	0.05	0.50	70.00	71.45	70.00	15.36	0.01	0.21	100.00	100.00	0.00	1333.50	1508.70	1026157.00	98.15	360.57	277.50
23	2	1	14043.00	25577.00	148.05	0	Spot (Block23, Row1, Column2)	552.54	492.00	229.61	0.05	0.42	70.00	70.68	70.00	13.57	0.00	0.19	100.00	100.00	0.00	422.00	482.54	331526.00	35.52	168.50	168.00
23	3	1	14355.00	25580.00	156.35	0	Spot (Block23, Row1, Column3)	249.96	242.00	88.33	0.01	0.35	69.00	69.18	69.00	11.57	0.00	0.17	100.00	100.00	0.00	173.00	180.96	167970.00	15.63	106.96	103.00
23	4	1	14642.00	25580.00	150.90	0	Spot (Block23, Row1, Column4)	401.27	386.00	157.97	0.02	0.39	72.00	72.34	72.00	12.36	0.00	0.17	100.00	100.00	0.00	314.00	329.27	251997.00	26.62	142.23	134.50
23	5	1	14947.00	25580.00	148.20	0	Spot (Block23, Row1, Column5)	595.20	509.00	397.19	0.07	0.67	74.00	73.89	74.00	12.72	0.00	0.17	100.00	100.00	0.00	435.00	521.20	357117.00	40.98	177.43	157.00
23	6	1	15244.00	25580.00	145.65	0	Spot (Block23, Row1, Column6)	751.44	697.50	382.22	0.03	0.51	72.00	72.45	72.00	14.24	0.00	0.20	100.00	100.00	0.00	625.50	679.44	437340.00	47.68	208.87	169.00
23	7	1	15539.00	25584.00	146.45	0	Spot (Block23, Row1, Column7)	1943.54	1830.00	1055.12	0.03	0.54	70.00	71.52	70.00	13.87	0.01	0.19	100.00	100.00	0.00	1760.00	1873.54	1138914.00	134.95	447.46	373.00
23	8	1	15852.00	25583.00	177.40	0	Spot (Block23, Row1, Column8)	192.65	197.00	50.66	0.01	0.26	69.00	69.66	69.00	11.41	0.00	0.16	100.00	99.00	0.00	128.00	123.65	170111.00	10.77	102.22	100.00
23	1	2	13731.00	25853.00	196.90	0	Spot (Block23, Row2, Column1)	72.47	72.00	7.00	0.00	0.10	67.00	67.79	67.00	13.76	0.01	0.20	12.00	0.00	0.00	5.00	5.47	79351.00	0.34	67.40	67.00
23	2	2	14049.00	25876.00	130.20	0	Spot (Block23, Row2, Column2)	401.85	384.00	117.15	0.02	0.29	70.00	70.25	70.00	12.84	0.00	0.18	100.00	100.00	0.00	314.00	331.85	182040.00	25.82	154.55	154.00
23	3	2	14375.00	25844.00	212.30	0	Spot (Block23, Row2, Column3)	83.15	84.00	10.35	0.00	0.12	71.00	71.68	71.00	12.95	0.00	0.18	50.00	8.00	0.00	13.00	12.15	107515.00	0.89	73.69	76.50
23	4	2	14650.00	25880.00	172.60	0	Spot (Block23, Row2, Column4)	273.57	287.00	74.77	0.02	0.27	73.00	73.90	73.00	14.75	0.01	0.20	100.00	100.00	0.00	214.00	200.57	227613.00	13.54	134.07	121.00
23	5	2	14949.00	25881.00	200.15	0	Spot (Block23, Row2, Column5)	178.39	185.00	36.35	0.02	0.20	74.00	74.49	74.00	12.72	0.00	0.17	99.00	99.00	0.00	111.00	104.39	202650.00	8.17	105.19	104.00
23	6	2	15240.00	25886.00	166.05	0	Spot (Block23, Row2, Column6)	165.29	172.00	43.51	0.02	0.26	72.00	74.28	72.00	18.74	0.01	0.25	99.00	89.00	0.00	100.00	93.29	126779.00	4.86	92.70	93.00
23	7	2	15551.00	25884.00	170.70	0	Spot (Block23, Row2, Column7)	154.13	159.00	31.77	0.01	0.21	69.00	69.67	69.00	11.90	0.00	0.17	100.00	99.00	0.00	90.00	85.13	125002.00	7.10	93.69	94.00
23	8	2	15847.00	25886.00	147.00	-50	Spot (Block23, Row2, Column8)	65.17	65.00	7.77	0.00	0.12	70.00	71.49	70.00	16.79	0.01	0.23	0.00	0.00	0.00	-5.00	-4.83	38709.00	-0.38	66.81	67.00
23	1	3	13751.00	26176.00	151.40	0	Spot (Block23, Row3, Column1)	675.83	603.00	400.56	0.05	0.59	70.00	70.34	70.00	12.84	0.00	0.18	100.00	100.00	0.00	533.00	605.83	425099.00	47.16	182.27	166.00
23	2	3	14070.00	26202.00	150.95	0	Spot (Block23, Row3, Column2)	97.53	99.00	10.79	0.01	0.11	71.00	72.04	71.00	12.68	0.01	0.18	89.00	55.00	0.00	28.00	26.53	60957.00	2.01	82.00	81.00
23	3	3	14344.00	26175.00	159.30	0	Spot (Block23, Row3, Column3)	154.67	151.00	58.89	0.01	0.38	70.00	71.90	70.00	17.40	0.01	0.24	99.00	89.00	0.00	81.00	84.67	107963.00	4.76	100.48	96.00
23	4	3	14647.00	26176.00	145.30	0	Spot (Block23, Row3, Column4)	1198.76	974.00	644.16	0.09	0.54	70.00	71.12	70.00	14.66	0.01	0.21	100.00	100.00	0.00	904.00	1128.76	689286.00	76.92	340.81	262.00
23	5	3	14942.00	26175.00	186.20	0	Spot (Block23, Row3, Column5)	105.18	95.00	53.25	0.04	0.51	71.00	73.65	71.00	21.06	0.02	0.29	58.00	22.00	0.00	24.00	34.18	102976.00	1.50	76.75	75.50
23	6	3	15248.00	26180.00	204.85	0	Spot (Block23, Row3, Column6)	1159.39	964.00	658.05	0.08	0.57	74.00	79.29	74.00	27.18	0.03	0.34	100.00	100.00	0.00	890.00	1085.39	1385471.00	39.73	343.73	346.50
23	7	3	15549.00	26186.00	147.70	0	Spot (Block23, Row3, Column7)	430.51	384.00	235.12	0.05	0.55	72.00	75.37	72.00	21.92	0.02	0.29	100.00	100.00	0.00	312.00	358.51	256151.00	16.20	152.96	129.50
23	8	3	15843.00	26193.00	153.65	0	Spot (Block23, Row3, Column8)	1664.46	1491.00	755.13	0.05	0.45	71.00	73.84	71.00	19.65	0.02	0.27	100.00	100.00	0.00	1420.00	1593.46	1080235.00	80.95	426.73	290.00
23	1	4	13748.00	26470.00	146.70	0	Spot (Block23, Row4, Column1)	1184.10	1002.00	636.06	0.07	0.54	70.00	71.07	70.00	14.40	0.01	0.20	100.00	100.00	0.00	932.00	1114.10	692698.00	77.30	285.35	197.00
23	2	4	14047.00	26472.00	170.75	0	Spot (Block23, Row4, Column2)	246.18	257.00	66.32	0.02	0.27	70.00	72.15	70.00	18.65	0.01	0.26	100.00	99.00	0.00	187.00	176.18	199902.00	9.33	113.76	110.00
23	3	4	14346.00	26480.00	148.00	0	Spot (Block23, Row4, Column3)	4473.26	3817.00	2549.92	0.07	0.57	70.00	73.12	70.00	20.31	0.02	0.28	100.00	100.00	0.00	3747.00	4403.26	2670534.00	216.66	938.56	632.00
23	4	4	14612.00	26474.00	193.45	0	Spot (Block23, Row4, Column4)	81.80	81.00	12.19	0.00	0.15	69.00	69.90	69.00	17.24	0.01	0.25	32.00	4.00	0.00	12.00	12.80	86380.00	0.69	71.27	70.00
23	5	4	14912.00	26472.00	154.90	0	Spot (Block23, Row4, Column5)	87.10	88.00	8.82	0.00	0.10	69.00	69.43	69.00	14.10	0.00	0.20	64.00	10.00	0.00	19.00	18.10	57137.00	1.25	76.42	78.00
23	6	4	15248.00	26484.00	196.20	0	Spot (Block23, Row4, Column6)	211.28	206.00	44.69	0.01	0.21	71.00	73.00	71.00	20.26	0.01	0.28	100.00	98.00	0.00	135.00	140.28	229241.00	6.82	109.96	105.00
23	7	4	15540.00	26487.00	159.25	0	Spot (Block23, Row4, Column7)	307.85	248.00	201.62	0.09	0.65	70.00	71.98	70.00	17.14	0.01	0.24	99.00	94.00	0.00	178.00	237.85	215804.00	13.76	107.16	103.00
23	8	4	15848.00	26488.00	182.10	0	Spot (Block23, Row4, Column8)	137.96	134.50	32.00	0.01	0.23	71.00	71.79	71.00	12.48	0.00	0.17	99.00	91.00	0.00	63.50	66.96	128028.00	5.30	87.30	86.00
23	1	5	13747.00	26775.00	148.10	0	Spot (Block23, Row5, Column1)	872.19	793.00	495.60	0.04	0.57	71.00	75.52	71.00	24.11	0.03	0.32	100.00	100.00	0.00	722.00	801.19	521570.00	33.04	214.64	175.00
23	2	5	14042.00	26775.00	154.75	0	Spot (Block23, Row5, Column2)	2004.03	1869.00	910.34	0.03	0.45	73.00	76.40	73.00	21.52	0.02	0.28	100.00	100.00	0.00	1796.00	1931.03	1316647.00	89.57	427.96	387.00
23	3	5	14346.00	26774.00	160.15	0	Spot (Block23, Row5, Column3)	593.95	567.00	295.87	0.02	0.50	72.00	74.83	72.00	20.48	0.02	0.27	100.00	100.00	0.00	495.00	521.95	419329.00	25.35	168.18	165.00
23	4	5	14641.00	26783.00	147.70	0	Spot (Block23, Row5, Column4)	591.45	460.50	359.21	0.11	0.61	70.00	71.84	70.00	17.16	0.01	0.24	100.00	100.00	0.00	390.50	521.45	353690.00	30.28	178.34	159.00
23	5	5	14943.00	26777.00	146.10	0	Spot (Block23, Row5, Column5)	4180.86	3765.50	2608.62	0.05	0.62	70.00	73.09	70.00	19.62	0.02	0.27	100.00	100.00	0.00	3695.50	4110.86	2433262.00	209.42	901.58	614.50
23	6	5	15238.00	26785.00	164.45	0	Spot (Block23, Row5, Column6)	188.50	192.00	57.41	0.01	0.30	71.00	73.33	71.00	19.72	0.01	0.27	98.00	89.00	0.00	121.00	117.50	141562.00	5.84	101.70	99.00
23	7	5	15547.00	26783.00	184.05	0	Spot (Block23, Row5, Column7)	760.77	701.00	361.00	0.04	0.47	73.00	77.27	73.00	21.85	0.02	0.28	100.00	100.00	0.00	628.00	687.77	719686.00	31.28	229.59	212.50
23	8	5	15845.00	26785.00	148.95	0	Spot (Block23, Row5, Column8)	881.01	691.00	654.11	0.11	0.74	71.00	72.88	71.00	16.75	0.01	0.23	100.00	100.00	0.00	620.00	810.01	531251.00	48.25	223.69	171.00
23	1	6	13741.00	27072.00	201.75	0	Spot (Block23, Row6, Column1)	1061.43	814.00	670.90	0.12	0.63	78.00	84.55	78.00	29.43	0.04	0.35	100.00	100.00	0.00	736.00	983.43	1225946.00	33.19	312.23	300.00
23	2	6	14036.00	27080.00	194.35	0	Spot (Block23, Row6, Column2)	478.05	461.00	193.79	0.02	0.41	73.00	79.06	73.00	26.06	0.03	0.33	100.00	100.00	0.00	388.00	405.05	509596.00	15.31	184.16	187.00
23	3	6	14331.00	27074.00	147.10	0	Spot (Block23, Row6, Column3)	1477.93	1320.00	804.81	0.05	0.54	69.00	71.49	69.00	18.46	0.02	0.26	100.00	100.00	0.00	1251.00	1408.93	870501.00	76.19	338.11	271.00
23	4	6	14638.00	27074.00	178.45	0	Spot (Block23, Row6, Column4)	129.54	124.00	31.22	0.02	0.24	69.00	70.40	69.00	20.12	0.01	0.29	90.00	72.00	0.00	55.00	60.54	115811.00	2.94	85.13	88.00
23	5	6	14941.00	27080.00	144.70	0	Spot (Block23, Row6, Column5)	3923.84	3590.00	2227.19	0.04	0.57	70.00	72.83	70.00	22.39	0.02	0.31	100.00	100.00	0.00	3520.00	3853.84	2240510.00	172.03	679.89	535.00
23	6	6	15243.00	27092.00	179.60	0	Spot (Block23, Row6, Column6)	98.49	97.00	13.01	0.01	0.13	71.00	73.11	71.00	16.52	0.01	0.23	80.00	28.00	0.00	26.00	27.49	89031.00	1.54	79.90	80.00
23	7	6	15540.00	27082.00	151.00	0	Spot (Block23, Row6, Column7)	671.59	571.50	384.08	0.07	0.57	73.00	76.03	73.00	19.62	0.02	0.26	100.00	100.00	0.00	498.50	598.59	420414.00	30.35	177.54	170.00
23	8	6	15849.00	27091.00	147.75	0	Spot (Block23, Row6, Column8)	947.14	816.00	584.24	0.06	0.62	68.00	70.09	68.00	13.86	0.01	0.20	100.00	100.00	0.00	748.00	879.14	562599.00	63.27	241.12	182.00
23	1	7	13741.00	27374.00	162.00	0	Spot (Block23, Row7, Column1)	298.38	297.00	83.83	0.00	0.28	76.00	78.80	76.00	22.25	0.02	0.28	100.00	98.00	0.00	221.00	222.38	216024.00	9.87	132.43	120.50
23	2	7	14055.00	27381.00	174.85	0	Spot (Block23, Row7, Column2)	88.18	88.00	9.22	0.00	0.10	70.00	71.44	70.00	14.61	0.01	0.20	66.00	10.00	0.00	18.00	18.18	75482.00	1.15	79.83	80.00
23	3	7	14338.00	27377.00	147.00	-50	Spot (Block23, Row7, Column3)	75.34	76.00	8.31	0.00	0.11	67.00	67.03	67.00	12.42	0.00	0.19	31.00	2.00	0.00	9.00	8.34	44829.00	0.67	69.94	70.00
23	4	7	14628.00	27400.00	199.70	0	Spot (Block23, Row7, Column4)	82.29	83.00	10.51	0.00	0.13	69.00	70.88	69.00	19.40	0.01	0.27	26.00	0.00	0.00	14.00	13.29	92993.00	0.59	69.95	71.00
23	5	7	14936.00	27381.00	176.70	0	Spot (Block23, Row7, Column5)	262.11	275.00	80.40	0.02	0.31	73.00	75.83	73.00	19.99	0.02	0.26	100.00	99.00	0.00	202.00	189.11	228036.00	9.32	123.26	117.00
23	6	7	15237.00	27381.00	187.05	0	Spot (Block23, Row7, Column6)	564.42	580.00	218.18	0.01	0.39	75.00	82.15	75.00	32.28	0.04	0.39	100.00	100.00	0.00	505.00	489.42	556519.00	14.94	203.47	194.00
23	7	7	15529.00	27386.00	147.60	0	Spot (Block23, Row7, Column7)	909.52	845.00	436.83	0.03	0.48	74.00	76.34	74.00	18.40	0.01	0.24	100.00	100.00	0.00	771.00	835.52	539346.00	45.29	285.43	185.00
23	8	7	15844.00	27386.00	189.90	0	Spot (Block23, Row7, Column8)	307.94	305.00	67.11	0.00	0.22	71.00	72.86	71.00	16.18	0.01	0.22	100.00	99.00	0.00	234.00	236.94	311940.00	14.53	139.35	124.00
23	1	8	13725.00	27678.00	151.65	0	Spot (Block23, Row8, Column1)	90.59	89.00	9.78	0.01	0.11	70.00	70.33	70.00	13.10	0.00	0.19	78.00	26.00	0.00	19.00	20.59	57253.00	1.55	81.02	80.00
23	2	8	14044.00	27677.00	160.75	0	Spot (Block23, Row8, Column2)	132.18	125.00	31.74	0.02	0.24	69.00	68.70	69.00	11.73	0.00	0.17	99.00	92.00	0.00	56.00	63.18	94378.00	5.41	87.36	88.00
23	3	8	14325.00	27679.00	159.95	0	Spot (Block23, Row8, Column3)	281.31	231.00	153.98	0.09	0.55	68.00	69.29	68.00	17.51	0.01	0.25	100.00	97.00	0.00	163.00	213.31	198886.00	12.11	107.11	102.00
23	4	8	14636.00	27685.00	148.50	0	Spot (Block23, Row8, Column4)	3807.74	3825.00	1717.21	0.00	0.45	69.00	71.19	69.00	21.41	0.01	0.30	100.00	100.00	0.00	3756.00	3738.74	2280836.00	174.52	855.53	722.50
23	5	8	14936.00	27681.00	147.00	-50	Spot (Block23, Row8, Column5)	76.94	77.00	8.49	0.00	0.11	73.00	77.43	73.00	27.50	0.03	0.36	0.00	0.00	0.00	4.00	3.94	45164.00	-0.02	75.98	76.00
23	6	8	15239.00	27683.00	192.85	0	Spot (Block23, Row8, Column6)	1696.67	1197.00	1265.98	0.15	0.75	75.00	83.93	75.00	38.22	0.05	0.46	100.00	100.00	0.00	1122.00	1621.67	1784895.00	42.20	395.33	397.00
23	7	8	15540.00	27687.00	149.45	0	Spot (Block23, Row8, Column7)	471.47	404.50	241.77	0.07	0.51	73.00	77.67	73.00	30.15	0.03	0.39	99.00	99.00	0.00	331.50	398.47	288542.00	13.06	158.06	151.00
23	8	8	15823.00	27686.00	146.45	0	Spot (Block23, Row8, Column8)	4195.85	3798.50	2045.77	0.04	0.49	72.00	74.92	72.00	21.08	0.02	0.28	100.00	100.00	0.00	3726.50	4123.85	2450376.00	195.53	906.64	774.50
24	1	1	18255.00	25599.00	153.90	0	Spot (Block24, Row1, Column1)	1274.80	1105.00	654.54	0.06	0.51	75.00	76.37	75.00	14.88	0.01	0.19	100.00	100.00	0.00	1030.00	1199.80	834997.00	80.52	302.75	248.00
24	2	1	18544.00	25600.00	149.55	0	Spot (Block24, Row1, Column2)	474.34	473.00	185.65	0.00	0.39	75.00	77.64	75.00	15.02	0.02	0.19	100.00	100.00	0.00	398.00	399.34	286978.00	26.40	177.01	170.00
24	3	1	18854.00	25607.00	154.75	0	Spot (Block24, Row1, Column3)	318.88	273.00	150.67	0.07	0.47	72.00	73.07	72.00	11.42	0.01	0.16	100.00	100.00	0.00	201.00	246.88	209821.00	21.53	122.72	112.00
24	4	1	19143.00	25604.00	156.55	0	Spot (Block24, Row1, Column4)	350.39	315.50	136.89	0.05	0.39	72.00	73.87	72.00	12.99	0.01	0.18	100.00	100.00	0.00	243.50	278.39	236866.00	21.29	134.27	123.00
24	5	1	19448.00	25605.00	148.80	0	Spot (Block24, Row1, Column5)	791.22	633.00	568.62	0.10	0.72	75.00	76.00	75.00	12.59	0.01	0.17	100.00	100.00	0.00	558.00	716.22	479481.00	56.81	214.76	175.00
24	6	1	19745.00	25610.00	147.20	0	Spot (Block24, Row1, Column6)	707.64	700.00	275.56	0.00	0.39	75.00	76.68	75.00	12.44	0.01	0.16	100.00	100.00	0.00	625.00	632.64	419632.00	50.74	216.45	173.00
24	7	1	20042.00	25607.00	147.75	0	Spot (Block24, Row1, Column7)	1716.03	1497.50	866.55	0.06	0.50	73.00	75.05	73.00	13.30	0.01	0.18	100.00	100.00	0.00	1424.50	1643.03	1033053.00	123.34	422.51	335.50
24	8	1	20359.00	25604.00	180.35	0	Spot (Block24, Row1, Column8)	173.50	187.00	41.33	0.03	0.24	72.00	72.93	72.00	10.83	0.01	0.15	100.00	99.00	0.00	115.00	101.50	157362.00	9.28	97.94	98.00
24	1	2	18247.00	25901.00	147.00	-50	Spot (Block24, Row2, Column1)	79.84	82.00	11.07	0.01	0.14	75.00	76.09	75.00	14.72	0.01	0.19	18.00	0.00	0.00	7.00	4.84	47106.00	0.26	74.56	74.50
24	2	2	18545.00	25900.00	132.40	0	Spot (Block24, Row2, Column2)	552.61	570.00	166.44	0.01	0.30	77.00	78.64	77.00	14.22	0.01	0.18	100.00	100.00	0.00	493.00	475.61	263593.00	33.34	187.67	180.00
24	3	2	18834.00	25895.00	207.20	0	Spot (Block24, Row2, Column3)	90.04	89.00	11.76	0.01	0.13	75.00	75.73	75.00	12.90	0.00	0.17	54.00	18.00	0.00	14.00	15.04	109674.00	1.11	77.12	78.00
24	4	2	19154.00	25904.00	175.60	0	Spot (Block24, Row2, Column4)	357.82	363.00	109.26	0.01	0.31	76.00	78.27	76.00	13.66	0.01	0.17	100.00	100.00	0.00	287.00	281.82	309159.00	20.47	148.97	140.50
24	5	2	19451.00	25908.00	194.85	0	Spot (Block24, Row2, Column5)	306.95	309.00	53.84	0.00	0.18	79.00	79.99	79.00	12.30	0.01	0.15	100.00	100.00	0.00	230.00	227.95	328134.00	18.45	144.73	125.50
24	6	2	19743.00	25909.00	161.70	0	Spot (Block24, Row2, Column6)	183.72	190.00	43.48	0.01	0.24	78.00	82.00	78.00	22.91	0.02	0.28	99.00	87.00	0.00	112.00	105.72	133384.00	4.44	106.27	104.00
24	7	2	20048.00	25907.00	167.20	0	Spot (Block24, Row2, Column7)	212.87	208.00	76.95	0.01	0.36	75.00	76.26	75.00	12.57	0.01	0.16	100.00	99.00	0.00	133.00	137.87	165187.00	10.86	104.21	103.00
24	8	2	20347.00	25913.00	147.00	-50	Spot (Block24, Row2, Column8)	76.20	76.00	6.11	0.00	0.08	73.00	73.91	73.00	13.70	0.01	0.19	4.00	0.00	0.00	3.00	3.20	45036.00	0.17	70.17	69.00
24	1	3	18251.00	26199.00	152.30	0	Spot (Block24, Row3, Column1)	735.48	635.00	421.53	0.06	0.57	74.00	74.46	74.00	12.32	0.00	0.17	100.00	100.00	0.00	561.00	661.48	469969.00	53.63	199.25	170.00
24	2	3	18549.00	26216.00	163.45	0	Spot (Block24, Row3, Column2)	95.83	95.00	11.29	0.00	0.12	75.00	77.08	75.00	13.85	0.01	0.18	71.00	25.00	0.00	20.00	20.83	70916.00	1.35	81.68	82.00
24	3	3	18832.00	26202.00	161.00	0	Spot (Block24, Row3, Column3)	201.03	196.00	53.33	0.01	0.27	75.00	75.56	75.00	13.15	0.00	0.17	100.00	98.00	0.00	121.00	126.03	144944.00	9.54	110.32	107.00
24	4	3	19147.00	26204.00	148.15	0	Spot (Block24, Row3, Column4)	870.52	803.00	442.04	0.04	0.51	77.00	78.04	77.00	13.12	0.01	0.17	100.00	100.00	0.00	726.00	793.52	520569.00	60.41	256.78	194.00
24	5	3	19441.00	26188.00	166.60	0	Spot (Block24, Row3, Column5)	212.65	179.00	312.54	0.07	1.47	78.00	81.77	78.00	23.52	0.02	0.29	92.00	73.00	0.00	101.00	134.65	163742.00	5.56	111.77	97.00
24	6	3	19748.00	26204.00	204.25	0	Spot (Block24, Row3, Column6)	1792.92	1440.00	1173.50	0.10	0.65	81.00	87.28	81.00	33.68	0.03	0.39	100.00	100.00	0.00	1359.00	1711.92	2124616.00	50.65	465.87	473.00
24	7	3	20054.00	26212.00	152.85	0	Spot (Block24, Row3, Column7)	532.43	487.00	289.67	0.04	0.54	78.00	81.13	78.00	24.82	0.02	0.31	100.00	100.00	0.00	409.00	454.43	339692.00	18.18	164.69	166.00
24	8	3	20348.00	26219.00	155.95	0	Spot (Block24, Row3, Column8)	789.47	747.50	324.12	0.02	0.41	75.00	76.68	75.00	15.80	0.01	0.21	100.00	100.00	0.00	672.50	714.47	527366.00	45.12	255.58	191.00
24	1	4	18250.00	26502.00	150.30	0	Spot (Block24, Row4, Column1)	923.42	827.00	482.10	0.05	0.52	74.00	76.52	74.00	15.64	0.01	0.20	100.00	100.00	0.00	753.00	849.42	573443.00	54.13	244.34	202.00
24	2	4	18546.00	26503.00	168.65	0	Spot (Block24, Row4, Column2)	555.00	573.50	207.60	0.01	0.37	75.00	78.55	75.00	18.59	0.02	0.24	100.00	100.00	0.00	498.50	480.00	440669.00	25.63	180.93	180.00
24	3	4	18849.00	26502.00	151.30	0	Spot (Block24, Row4, Column3)	3603.00	3329.00	2089.55	0.03	0.58	74.00	77.53	74.00	20.88	0.02	0.27	100.00	100.00	0.00	3255.00	3529.00	2266288.00	168.81	695.78	587.00
24	4	4	19155.00	26521.00	197.65	0	Spot (Block24, Row4, Column4)	91.69	91.00	10.46	0.00	0.11	75.00	75.95	75.00	14.38	0.01	0.19	56.00	14.00	0.00	16.00	16.69	101502.00	1.09	78.62	77.00
24	5	4	19426.00	26517.00	178.85	0	Spot (Block24, Row4, Column5)	115.62	113.00	20.27	0.01	0.18	75.00	76.09	75.00	12.95	0.01	0.17	95.00	78.00	0.00	38.00	40.62	103825.00	3.05	88.70	89.00
24	6	4	19752.00	26507.00	202.00	0	Spot (Block24, Row4, Column6)	324.06	326.50	69.43	0.00	0.21	78.00	81.65	78.00	26.01	0.02	0.32	100.00	99.00	0.00	248.50	246.06	375266.00	9.32	133.33	119.00
24	7	4	20046.00	26511.00	158.40	0	Spot (Block24, Row4, Column7)	341.67	267.50	206.23	0.11	0.60	80.00	83.30	80.00	26.07	0.02	0.31	99.00	87.00	0.00	187.50	261.67	237117.00	9.91	124.22	114.00
24	8	4	20339.00	26518.00	160.60	0	Spot (Block24, Row4, Column8)	183.21	188.00	36.77	0.01	0.20	75.00	75.91	75.00	13.43	0.01	0.18	100.00	98.00	0.00	113.00	108.21	130627.00	7.99	107.99	102.00
24	1	5	18251.00	26806.00	152.40	0	Spot (Block24, Row5, Column1)	776.87	710.00	420.74	0.04	0.54	75.00	82.16	75.00	26.83	0.04	0.33	100.00	100.00	0.00	635.00	701.87	490980.00	25.89	221.86	178.00
24	2	5	18543.00	26803.00	154.05	0	Spot (Block24, Row5, Column2)	927.42	893.50	346.06	0.02	0.37	78.00	83.57	78.00	24.93	0.03	0.30	100.00	100.00	0.00	815.50	849.42	604677.00	33.85	259.64	241.00
24	3	5	18848.00	26802.00	156.20	0	Spot (Block24, Row5, Column3)	1526.87	1380.00	799.61	0.04	0.52	74.00	79.11	74.00	22.99	0.03	0.29	100.00	100.00	0.00	1306.00	1452.87	1024528.00	62.97	316.98	274.50
24	4	5	19144.00	26803.00	148.85	0	Spot (Block24, Row5, Column4)	606.33	492.00	367.94	0.09	0.61	74.00	77.26	74.00	19.75	0.02	0.26	100.00	100.00	0.00	418.00	532.33	368044.00	26.79	174.14	162.50
24	5	5	19447.00	26806.00	147.20	0	Spot (Block24, Row5, Column5)	4015.15	3581.00	2332.01	0.05	0.58	76.00	78.48	76.00	17.84	0.01	0.23	100.00	100.00	0.00	3505.00	3939.15	2372954.00	220.65	850.48	663.00
24	6	5	19746.00	26805.00	163.80	0	Spot (Block24, Row5, Column6)	203.20	202.00	46.94	0.00	0.23	78.00	83.62	78.00	27.52	0.03	0.33	99.00	88.00	0.00	124.00	125.20	151386.00	4.35	109.65	104.00
24	7	5	20049.00	26808.00	193.95	0	Spot (Block24, Row5, Column7)	1841.91	1753.00	1014.94	0.02	0.55	83.00	91.02	83.00	37.69	0.04	0.41	100.00	100.00	0.00	1670.00	1758.91	1959788.00	46.46	461.87	467.00
24	8	5	20348.00	26812.00	149.15	0	Spot (Block24, Row5, Column8)	821.92	704.00	556.52	0.07	0.68	77.00	80.98	77.00	27.90	0.02	0.34	100.00	100.00	0.00	627.00	744.92	503015.00	26.56	211.99	176.00
24	1	6	18243.00	27097.00	201.25	0	Spot (Block24, Row6, Column1)	1564.37	1228.00	1007.91	0.11	0.64	81.00	91.03	81.00	37.30	0.05	0.41	100.00	100.00	0.00	1147.00	1483.37	1795899.00	39.50	417.72	407.00
24	2	6	18541.00	27099.00	209.20	0	Spot (Block24, Row6, Column2)	1118.77	1047.50	520.17	0.03	0.46	79.00	88.54	79.00	36.87	0.05	0.42	100.00	100.00	0.00	968.50	1039.77	1391752.00	27.94	330.91	310.00
24	3	6	18832.00	27099.00	148.05	0	Spot (Block24, Row6, Column3)	1363.13	1293.00	733.66	0.02	0.54	75.00	79.31	75.00	26.53	0.02	0.33	100.00	100.00	0.00	1218.00	1288.13	816513.00	48.39	325.95	265.00
24	4	6	19146.00	27108.00	163.75	0	Spot (Block24, Row6, Column4)	169.17	182.00	35.83	0.03	0.21	74.00	75.53	74.00	17.23	0.01	0.23	99.00	95.00	0.00	108.00	95.17	125353.00	5.44	105.05	103.00
24	5	6	19442.00	27106.00	143.90	0	Spot (Block24, Row6, Column5)	3651.33	3344.00	1947.73	0.04	0.53	74.00	76.92	74.00	20.36	0.02	0.26	100.00	100.00	0.00	3270.00	3577.33	2041093.00	175.54	903.52	673.00
24	6	6	19744.00	27103.00	172.90	0	Spot (Block24, Row6, Column6)	129.42	122.00	25.26	0.03	0.20	74.00	78.21	74.00	22.62	0.02	0.29	95.00	52.00	0.00	48.00	55.42	107939.00	2.26	91.37	92.00
24	7	6	20044.00	27108.00	148.80	0	Spot (Block24, Row6, Column7)	917.47	780.00	530.42	0.07	0.58	79.00	84.39	79.00	29.90	0.03	0.35	100.00	100.00	0.00	701.00	838.47	555984.00	27.86	266.93	191.00
24	8	6	20348.00	27118.00	147.00	0	Spot (Block24, Row6, Column8)	1113.92	974.00	697.53	0.06	0.63	79.00	80.12	79.00	13.32	0.01	0.17	100.00	100.00	0.00	895.00	1034.92	653869.00	77.61	306.00	243.00
24	1	7	18240.00	27400.00	166.95	0	Spot (Block24, Row7, Column1)	708.74	683.00	343.57	0.02	0.48	74.00	79.68	74.00	26.50	0.03	0.33	100.00	100.00	0.00	609.00	634.74	548568.00	23.74	197.08	194.00
24	2	7	18544.00	27395.00	184.85	0	Spot (Block24, Row7, Column2)	104.15	103.00	14.73	0.00	0.14	75.00	78.93	75.00	23.45	0.02	0.30	62.00	11.00	0.00	28.00	29.15	100397.00	1.08	84.22	84.00
24	3	7	18797.00	27453.00	156.55	0	Spot (Block24, Row7, Column3)	81.28	80.00	8.22	0.01	0.10	73.00	73.65	73.00	10.92	0.00	0.15	39.00	4.00	0.00	7.00	8.28	54617.00	0.70	76.10	75.00
24	4	7	19106.00	27431.00	204.95	0	Spot (Block24, Row7, Column4)	86.05	85.00	11.12	0.01	0.13	72.00	73.64	72.00	13.25	0.01	0.18	49.00	14.00	0.00	13.00	14.05	102488.00	0.94	78.74	79.00
24	5	7	19439.00	27407.00	179.70	0	Spot (Block24, Row7, Column5)	306.01	308.00	87.64	0.00	0.29	75.00	78.99	75.00	24.45	0.02	0.31	100.00	98.00	0.00	233.00	231.01	276631.00	9.29	139.26	127.50
24	6	7	19742.00	27410.00	196.70	0	Spot (Block24, Row7, Column6)	1303.04	1249.50	608.37	0.02	0.47	80.00	94.04	80.00	49.36	0.07	0.52	100.00	100.00	0.00	1169.50	1223.04	1425528.00	24.49	355.23	350.00
24	7	7	20029.00	27412.00	148.45	0	Spot (Block24, Row7, Column7)	1041.45	1021.00	458.56	0.01	0.44	80.00	85.47	80.00	26.34	0.03	0.31	100.00	100.00	0.00	941.00	961.45	625912.00	36.29	300.37	239.50
24	8	7	20347.00	27407.00	188.85	0	Spot (Block24, Row7, Column8)	555.26	583.00	118.75	0.02	0.21	78.00	80.92	78.00	17.92	0.02	0.22	100.00	100.00	0.00	505.00	477.26	563034.00	26.47	193.59	177.50
24	1	8	18240.00	27688.00	137.35	0	Spot (Block24, Row8, Column1)	97.14	97.00	13.53	0.00	0.14	71.00	71.96	71.00	14.05	0.01	0.20	81.00	41.00	0.00	26.00	26.14	48859.00	1.79	80.23	80.00
24	2	8	18546.00	27704.00	157.55	0	Spot (Block24, Row8, Column2)	181.50	186.00	47.60	0.01	0.26	73.00	72.91	73.00	10.73	0.00	0.15	100.00	99.00	0.00	113.00	108.50	124509.00	10.12	103.31	101.00
24	3	8	18833.00	27703.00	160.30	0	Spot (Block24, Row8, Column3)	320.13	272.00	153.74	0.07	0.48	72.00	72.96	72.00	12.75	0.01	0.17	100.00	100.00	0.00	200.00	248.13	227931.00	19.38	127.12	122.00
24	4	8	19137.00	27706.00	149.80	0	Spot (Block24, Row8, Column4)	1656.21	1524.00	761.31	0.04	0.46	72.00	73.32	72.00	13.91	0.01	0.19	100.00	100.00	0.00	1452.00	1584.21	1016914.00	113.78	457.41	397.00
24	5	8	19416.00	27722.00	169.05	0	Spot (Block24, Row8, Column5)	83.07	82.00	10.75	0.01	0.13	74.00	78.49	74.00	30.23	0.03	0.39	2.00	0.00	0.00	8.00	9.07	66374.00	0.15	76.76	78.00
24	6	8	19740.00	27710.00	192.05	0	Spot (Block24, Row8, Column6)	2654.29	1905.00	2001.94	0.14	0.75	79.00	92.52	79.00	53.00	0.07	0.57	100.00	100.00	0.00	1826.00	2575.29	2773736.00	48.33	557.87	572.00
24	7	8	20040.00	27716.00	146.85	0	Spot (Block24, Row8, Column7)	487.23	446.00	200.77	0.04	0.41	76.00	82.93	76.00	36.48	0.04	0.44	100.00	100.00	0.00	370.00	411.23	287951.00	11.08	172.90	166.00
24	8	8	20326.00	27714.00	148.50	0	Spot (Block24, Row8, Column8)	3628.09	3481.00	1725.30	0.02	0.48	74.00	78.46	74.00	21.05	0.03	0.27	100.00	100.00	0.00	3407.00	3554.09	2187737.00	168.63	760.59	643.00
25	1	1	4724.00	30016.00	149.55	0	Spot (Block25, Row1, Column1)	2010.80	1716.00	1038.60	0.07	0.52	68.00	70.79	68.00	18.54	0.02	0.26	100.00	100.00	0.00	1648.00	1942.80	1220555.00	104.66	455.47	353.00
25	2	1	5006.00	29995.00	134.05	0	Spot (Block25, Row1, Column2)	76.06	76.00	7.97	0.00	0.10	63.00	63.38	63.00	12.78	0.00	0.20	55.00	6.00	0.00	13.00	13.06	36888.00	0.99	69.73	70.00
25	3	1	5315.00	30014.00	147.00	-50	Spot (Block25, Row1, Column3)	56.06	56.50	8.03	0.00	0.14	60.00	58.93	60.00	10.35	0.01	0.18	1.00	0.00	0.00	-3.50	-3.94	33076.00	-0.28	61.43	61.00
25	4	1	5615.00	30016.00	147.00	-50	Spot (Block25, Row1, Column4)	63.19	62.00	8.19	0.01	0.13	59.00	57.63	59.00	10.68	0.01	0.19	23.00	1.00	0.00	3.00	4.19	37219.00	0.52	57.80	59.00
25	5	1	5916.00	30017.00	147.00	-50	Spot (Block25, Row1, Column5)	62.58	63.00	11.69	0.00	0.19	57.00	56.89	57.00	10.63	0.00	0.19	35.00	8.00	0.00	6.00	5.58	36922.00	0.54	62.67	63.50
25	6	1	6227.00	29984.00	179.75	0	Spot (Block25, Row1, Column6)	68.66	69.00	7.91	0.00	0.12	56.00	55.77	56.00	10.25	0.00	0.18	58.00	16.00	0.00	13.00	12.66	62210.00	1.26	61.82	61.00
25	7	1	6512.00	30032.00	161.60	0	Spot (Block25, Row1, Column7)	70.60	71.00	7.38	0.00	0.10	55.00	54.78	55.00	9.91	0.00	0.18	79.00	30.00	0.00	16.00	15.60	51116.00	1.60	64.25	63.50
25	8	1	6816.00	30023.00	147.00	-50	Spot (Block25, Row1, Column8)	57.52	56.00	9.44	0.01	0.16	57.00	56.63	57.00	10.24	0.00	0.18	19.00	1.00	0.00	-1.00	0.52	33935.00	0.09	59.21	59.00
25	1	2	4714.00	30310.00	147.00	-50	Spot (Block25, Row2, Column1)	66.33	68.00	10.96	0.01	0.17	64.00	65.11	64.00	16.67	0.01	0.26	6.00	0.00	0.00	4.00	2.33	39068.00	0.07	65.22	66.00
25	2	2	5014.00	30312.00	147.00	-50	Spot (Block25, Row2, Column2)	66.92	68.00	7.70	0.01	0.12	59.00	57.46	59.00	10.79	0.01	0.19	36.00	2.00	0.00	9.00	7.92	39483.00	0.88	60.39	62.00
25	3	2	5314.00	30314.00	147.00	-50	Spot (Block25, Row2, Column3)	50.51	49.00	9.40	0.01	0.19	54.00	53.35	54.00	10.93	0.01	0.20	8.00	0.00	0.00	-5.00	-3.49	29751.00	-0.26	49.77	50.00
25	4	2	5611.00	30278.00	235.00	0	Spot (Block25, Row2, Column4)	58.56	60.00	9.09	0.01	0.16	52.00	52.48	52.00	10.54	0.00	0.20	37.00	3.00	0.00	8.00	6.56	93222.00	0.58	52.49	52.00
25	5	2	5927.00	30318.00	241.40	0	Spot (Block25, Row2, Column5)	58.83	59.00	7.29	0.00	0.12	52.00	52.40	52.00	9.89	0.00	0.19	36.00	3.00	0.00	7.00	6.83	98827.00	0.65	52.75	53.00
25	6	2	6214.00	30319.00	147.00	-50	Spot (Block25, Row2, Column6)	48.59	46.00	10.49	0.02	0.22	53.00	52.34	53.00	9.96	0.01	0.19	12.00	0.00	0.00	-7.00	-4.41	28569.00	-0.38	56.87	57.00
25	7	2	6514.00	30321.00	147.00	-50	Spot (Block25, Row2, Column7)	63.01	65.00	10.22	0.01	0.16	53.00	52.82	53.00	9.89	0.00	0.19	60.00	16.00	0.00	12.00	10.01	37050.00	1.03	53.44	56.00
25	8	2	6814.00	30323.00	147.00	-50	Spot (Block25, Row2, Column8)	54.58	56.00	9.82	0.01	0.18	52.00	52.43	52.00	9.86	0.00	0.19	28.00	2.00	0.00	4.00	2.58	32203.00	0.22	50.56	49.00
25	1	3	4677.00	30614.00	116.10	0	Spot (Block25, Row3, Column1)	90.16	91.00	12.25	0.00	0.14	60.00	59.85	60.00	9.73	0.00	0.16	92.00	76.00	0.00	31.00	30.16	31917.00	3.12	73.73	74.00
25	2	3	5012.00	30612.00	147.00	-50	Spot (Block25, Row3, Column2)	52.15	53.00	9.03	0.01	0.17	56.00	55.27	56.00	9.81	0.01	0.18	4.00	0.00	0.00	-3.00	-3.85	31028.00	-0.32	50.95	53.00
25	3	3	5281.00	30642.00	146.00	0	Spot (Block25, Row3, Column3)	69.74	69.00	10.82	0.00	0.16	51.00	51.77	51.00	9.41	0.01	0.18	77.00	48.00	0.00	18.00	18.74	40518.00	1.91	58.59	59.00
25	4	3	5612.00	30616.00	147.00	-50	Spot (Block25, Row3, Column4)	55.08	56.00	8.18	0.01	0.15	51.00	51.25	51.00	9.43	0.00	0.18	30.00	1.00	0.00	5.00	4.08	32551.00	0.41	54.76	56.00
25	5	3	5912.00	30617.00	147.00	-50	Spot (Block25, Row3, Column5)	54.64	54.00	8.26	0.01	0.15	53.00	52.56	53.00	9.32	0.00	0.18	17.00	1.00	0.00	1.00	1.64	32511.00	0.22	54.92	55.00
25	6	3	6212.00	30619.00	147.00	-50	Spot (Block25, Row3, Column6)	63.95	63.00	11.56	0.01	0.18	54.00	52.94	54.00	10.26	0.01	0.19	43.00	16.00	0.00	9.00	9.95	37602.00	1.07	66.25	63.00
25	7	3	6512.00	30621.00	147.00	-50	Spot (Block25, Row3, Column7)	51.73	53.00	7.95	0.01	0.15	54.00	53.37	54.00	10.74	0.01	0.20	2.00	0.00	0.00	-1.00	-2.27	30626.00	-0.15	51.92	51.50
25	8	3	6853.00	30643.00	183.85	0	Spot (Block25, Row3, Column8)	67.20	67.00	8.92	0.00	0.13	50.00	50.32	50.00	9.88	0.00	0.20	81.00	39.00	0.00	17.00	17.20	63908.00	1.71	59.20	59.00
25	1	4	4706.00	30864.00	179.45	0	Spot (Block25, Row4, Column1)	66.76	67.00	7.37	0.00	0.11	60.00	59.62	60.00	9.86	0.00	0.17	35.00	4.00	0.00	7.00	6.76	60414.00	0.72	61.30	61.00
25	2	4	4992.00	30908.00	127.55	0	Spot (Block25, Row4, Column2)	66.05	66.00	7.97	0.00	0.12	54.00	54.50	54.00	9.72	0.00	0.18	60.00	18.00	0.00	12.00	12.05	28730.00	1.19	60.99	61.00
25	3	4	5330.00	30922.00	148.45	0	Spot (Block25, Row4, Column3)	75.15	75.00	9.16	0.00	0.12	52.00	51.48	52.00	8.50	0.00	0.17	93.00	79.00	0.00	23.00	23.15	45238.00	2.78	59.24	61.00
25	4	4	5610.00	30916.00	147.00	-50	Spot (Block25, Row4, Column4)	52.99	53.00	10.42	0.00	0.20	53.00	52.64	53.00	8.94	0.00	0.17	24.00	2.00	0.00	0.00	-0.01	31318.00	0.04	54.18	55.00
25	5	4	5910.00	30917.00	147.00	-50	Spot (Block25, Row4, Column5)	49.74	50.00	9.24	0.00	0.19	53.00	52.81	53.00	9.00	0.00	0.17	12.00	0.00	0.00	-3.00	-3.26	29295.00	-0.34	55.56	57.50
25	6	4	6210.00	30919.00	147.00	-50	Spot (Block25, Row4, Column6)	48.61	45.00	12.29	0.03	0.25	52.00	51.75	52.00	10.52	0.00	0.20	17.00	1.00	0.00	-7.00	-3.39	28584.00	-0.30	55.58	56.00
25	7	4	6510.00	30921.00	147.00	-50	Spot (Block25, Row4, Column7)	58.54	59.00	8.97	0.00	0.15	53.00	52.59	53.00	10.40	0.00	0.20	28.00	5.00	0.00	6.00	5.54	34421.00	0.57	49.63	49.00
25	8	4	6810.00	30923.00	147.00	-50	Spot (Block25, Row4, Column8)	62.55	62.00	9.90	0.00	0.16	52.00	51.80	52.00	10.65	0.00	0.21	48.00	15.00	0.00	10.00	10.55	36970.00	1.01	51.22	52.00
25	1	5	4694.00	31214.00	93.75	0	Spot (Block25, Row5, Column1)	80.50	81.00	6.09	0.00	0.08	59.00	58.56	59.00	10.08	0.00	0.17	94.00	58.00	0.00	22.00	21.50	17709.00	2.18	73.85	74.00
25	2	5	5017.00	31214.00	180.75	0	Spot (Block25, Row5, Column2)	93.43	86.00	24.80	0.04	0.27	53.00	53.77	53.00	9.50	0.01	0.18	98.00	85.00	0.00	33.00	40.43	85582.00	4.17	66.51	66.50
25	3	5	5319.00	31212.00	178.85	0	Spot (Block25, Row5, Column3)	62.18	62.00	9.73	0.00	0.16	50.00	50.20	50.00	8.76	0.00	0.17	64.00	31.00	0.00	12.00	12.18	55964.00	1.37	56.27	57.00
25	4	5	5608.00	31215.00	147.00	-50	Spot (Block25, Row5, Column4)	57.55	57.00	7.28	0.00	0.13	51.00	50.74	51.00	8.73	0.00	0.17	43.00	6.00	0.00	6.00	6.55	33838.00	0.78	53.86	55.00
25	5	5	5920.00	31222.00	161.75	0	Spot (Block25, Row5, Column5)	88.24	89.00	12.15	0.00	0.14	50.00	50.52	50.00	9.43	0.00	0.19	97.00	94.00	0.00	39.00	38.24	63532.00	4.00	64.24	65.50
25	6	5	6208.00	31219.00	147.00	-50	Spot (Block25, Row5, Column6)	44.87	44.00	7.43	0.01	0.17	51.00	51.10	51.00	10.98	0.00	0.21	2.00	0.00	0.00	-7.00	-6.13	26385.00	-0.57	47.58	46.00
25	7	5	6508.00	31221.00	147.00	-50	Spot (Block25, Row5, Column7)	58.93	61.00	11.59	0.02	0.20	50.00	50.73	50.00	10.61	0.01	0.21	52.00	12.00	0.00	11.00	8.93	34531.00	0.77	64.05	64.00
25	8	5	6809.00	31223.00	147.00	-50	Spot (Block25, Row5, Column8)	57.05	56.00	10.84	0.01	0.19	50.00	51.05	50.00	10.57	0.01	0.21	36.00	13.00	0.00	6.00	7.05	33717.00	0.57	61.08	60.00
25	1	6	4703.00	31511.00	189.55	0	Spot (Block25, Row6, Column1)	102.37	98.00	23.32	0.02	0.23	57.00	56.69	57.00	10.25	0.00	0.18	98.00	91.00	0.00	41.00	45.37	103696.00	4.45	74.67	73.00
25	2	6	5007.00	31512.00	147.00	-50	Spot (Block25, Row6, Column2)	55.70	59.00	10.52	0.02	0.19	51.00	51.73	51.00	9.09	0.01	0.18	38.00	6.00	0.00	8.00	4.70	33142.00	0.44	54.19	57.00
25	3	6	5307.00	31514.00	147.00	-50	Spot (Block25, Row6, Column3)	57.95	59.00	9.00	0.01	0.16	50.00	50.01	50.00	9.53	0.00	0.19	48.00	7.00	0.00	9.00	7.95	34077.00	0.83	56.66	57.00
25	4	6	5607.00	31515.00	147.00	-50	Spot (Block25, Row6, Column4)	58.85	60.00	9.87	0.01	0.17	50.00	50.37	50.00	10.03	0.00	0.20	48.00	9.00	0.00	10.00	8.85	34665.00	0.85	51.35	50.50
25	5	6	5913.00	31515.00	149.00	0	Spot (Block25, Row6, Column5)	81.17	81.00	10.62	0.00	0.13	49.00	49.63	49.00	9.87	0.01	0.20	99.00	88.00	0.00	32.00	32.17	49192.00	3.20	64.76	64.00
25	6	6	6207.00	31519.00	147.00	-50	Spot (Block25, Row6, Column6)	51.15	53.00	10.70	0.02	0.21	48.00	49.53	48.00	10.49	0.01	0.21	32.00	1.00	0.00	5.00	3.15	30077.00	0.15	51.54	51.50
25	7	6	6490.00	31501.00	175.25	0	Spot (Block25, Row6, Column7)	64.65	64.00	8.21	0.00	0.13	48.00	49.01	48.00	10.35	0.01	0.21	75.00	30.00	0.00	16.00	16.65	55731.00	1.51	55.21	55.00
25	8	6	6807.00	31523.00	147.00	-50	Spot (Block25, Row6, Column8)	56.42	57.00	7.66	0.00	0.14	51.00	50.94	51.00	10.39	0.00	0.20	26.00	1.00	0.00	6.00	5.42	33460.00	0.53	55.28	57.00
25	1	7	4736.00	31838.00	185.20	0	Spot (Block25, Row7, Column1)	70.84	71.00	7.74	0.00	0.11	52.00	52.78	52.00	9.45	0.01	0.18	88.00	54.00	0.00	19.00	18.84	68357.00	1.91	59.02	58.00
25	2	7	5005.00	31812.00	147.00	-50	Spot (Block25, Row7, Column2)	55.23	55.00	10.47	0.00	0.19	51.00	51.42	51.00	8.98	0.00	0.17	38.00	10.00	0.00	4.00	4.23	32478.00	0.43	49.28	50.00
25	3	7	5305.00	31814.00	147.00	-50	Spot (Block25, Row7, Column3)	54.66	57.00	11.50	0.02	0.21	51.00	51.18	51.00	10.72	0.00	0.21	37.00	1.00	0.00	6.00	3.66	32085.00	0.32	50.46	51.00
25	4	7	5605.00	31815.00	147.00	-50	Spot (Block25, Row7, Column4)	55.40	55.00	7.24	0.00	0.13	51.00	51.77	51.00	11.07	0.01	0.21	17.00	0.00	0.00	4.00	4.40	32573.00	0.33	54.86	55.00
25	5	7	5905.00	31817.00	147.00	-50	Spot (Block25, Row7, Column5)	57.80	59.00	8.56	0.01	0.15	49.00	50.02	49.00	10.35	0.01	0.21	47.00	5.00	0.00	10.00	8.80	33927.00	0.75	48.14	47.50
25	6	7	6205.00	31819.00	147.00	-50	Spot (Block25, Row7, Column6)	48.17	50.00	9.48	0.02	0.20	48.00	48.78	48.00	10.37	0.01	0.21	11.00	0.00	0.00	2.00	0.17	28370.00	-0.06	52.99	54.00
25	7	7	6505.00	31821.00	147.00	-50	Spot (Block25, Row7, Column7)	56.11	56.00	7.42	0.00	0.13	49.00	49.56	49.00	10.82	0.00	0.22	34.00	1.00	0.00	7.00	7.11	32994.00	0.61	54.13	56.00
25	8	7	6823.00	31814.00	222.70	0	Spot (Block25, Row7, Column8)	63.02	63.00	10.52	0.00	0.17	53.00	54.54	53.00	15.51	0.01	0.28	29.00	2.00	0.00	10.00	10.02	89734.00	0.55	52.50	52.00
25	1	8	4703.00	32110.00	147.00	-50	Spot (Block25, Row8, Column1)	52.57	52.00	7.62	0.00	0.15	52.00	51.98	52.00	9.07	0.00	0.17	11.00	2.00	0.00	0.00	0.57	31014.00	0.06	56.92	57.00
25	2	8	5003.00	32112.00	147.00	-50	Spot (Block25, Row8, Column2)	49.31	49.00	7.05	0.00	0.14	51.00	51.65	51.00	9.51	0.01	0.18	5.00	0.00	0.00	-2.00	-1.69	29144.00	-0.25	52.55	53.00
25	3	8	5303.00	32114.00	147.00	-50	Spot (Block25, Row8, Column3)	51.58	51.00	7.97	0.00	0.15	53.00	53.10	53.00	10.43	0.00	0.20	6.00	1.00	0.00	-2.00	-1.42	30277.00	-0.15	52.85	52.00
25	4	8	5609.00	32147.00	166.35	0	Spot (Block25, Row8, Column4)	67.05	67.00	7.27	0.00	0.11	54.00	53.92	54.00	10.19	0.00	0.19	62.00	16.00	0.00	13.00	13.05	51562.00	1.29	60.20	61.00
25	5	8	5903.00	32117.00	147.00	-50	Spot (Block25, Row8, Column5)	52.19	53.00	8.80	0.01	0.17	51.00	50.83	51.00	9.82	0.00	0.19	19.00	0.00	0.00	2.00	1.19	30791.00	0.14	54.47	55.00
25	6	8	6189.00	32115.00	135.55	0	Spot (Block25, Row8, Column6)	73.77	74.00	9.53	0.00	0.13	52.00	51.77	52.00	10.58	0.00	0.20	89.00	51.00	0.00	22.00	21.77	36665.00	2.08	61.82	63.00
25	7	8	6455.00	32106.00	131.60	0	Spot (Block25, Row8, Column7)	70.59	70.00	9.01	0.00	0.13	54.00	55.59	54.00	19.10	0.01	0.34	36.00	1.00	0.00	16.00	16.59	32825.00	0.79	61.94	62.00
25	8	8	6801.00	32133.00	138.40	0	Spot (Block25, Row8, Column8)	5594.83	5128.50	2915.18	0.04	0.52	57.00	59.73	57.00	22.54	0.02	0.38	100.00	100.00	0.00	5071.50	5537.83	2920499.00	245.58	1033.56	799.00
26	1	1	9226.00	30041.00	150.50	0	Spot (Block26, Row1, Column1)	1634.31	1506.00	787.64	0.04	0.48	92.00	95.12	92.00	19.17	0.01	0.20	100.00	100.00	0.00	1414.00	1542.31	1011637.00	80.29	411.40	350.50
26	2	1	9517.00	30048.00	145.40	0	Spot (Block26, Row1, Column2)	2946.59	2764.50	1460.52	0.03	0.50	90.00	95.05	90.00	22.97	0.02	0.24	100.00	100.00	0.00	2674.50	2856.59	1685452.00	124.16	634.51	497.00
26	3	1	9826.00	30051.00	145.30	0	Spot (Block26, Row1, Column3)	556.09	452.00	316.98	0.09	0.57	85.00	88.39	85.00	18.17	0.02	0.21	100.00	100.00	0.00	367.00	471.09	320862.00	25.75	183.30	176.50
26	4	1	10114.00	30050.00	144.25	0	Spot (Block26, Row1, Column4)	2185.08	2054.00	1112.42	0.03	0.51	87.00	90.04	87.00	19.19	0.01	0.21	100.00	100.00	0.00	1967.00	2098.08	1238940.00	109.17	476.35	374.00
26	5	1	10425.00	30052.00	145.10	0	Spot (Block26, Row1, Column5)	1253.92	1083.00	869.34	0.06	0.69	87.00	90.26	87.00	20.75	0.02	0.23	100.00	100.00	0.00	996.00	1166.92	718496.00	56.07	274.85	212.50
26	6	1	10719.00	30053.00	143.85	0	Spot (Block26, Row1, Column6)	1894.09	1675.00	1033.77	0.05	0.55	88.00	92.36	88.00	27.58	0.02	0.30	100.00	100.00	0.00	1587.00	1806.09	1073951.00	65.32	494.90	273.00
26	7	1	11015.00	30058.00	144.25	0	Spot (Block26, Row1, Column7)	6526.44	6222.00	3478.09	0.02	0.53	87.00	90.83	87.00	27.04	0.02	0.30	100.00	100.00	0.00	6135.00	6439.44	3713545.00	238.04	1205.77	867.50
26	8	1	11342.00	30072.00	223.40	0	Spot (Block26, Row1, Column8)	100.74	101.00	15.21	0.00	0.15	85.00	85.72	85.00	15.52	0.00	0.18	52.00	14.00	0.00	16.00	15.74	143855.00	0.97	88.99	88.00
26	1	2	9216.00	30305.00	205.35	0	Spot (Block26, Row2, Column1)	95.45	96.00	9.13	0.00	0.10	87.00	89.95	87.00	16.94	0.01	0.19	19.00	0.00	0.00	9.00	8.45	114449.00	0.32	88.60	88.50
26	2	2	9518.00	30347.00	126.25	0	Spot (Block26, Row2, Column2)	1062.95	1056.00	315.96	0.00	0.30	87.00	90.35	87.00	21.49	0.02	0.24	100.00	100.00	0.00	969.00	975.95	451753.00	45.25	315.69	276.50
26	3	2	9839.00	30350.00	155.75	0	Spot (Block26, Row2, Column3)	112.56	111.00	14.03	0.01	0.12	86.00	88.93	86.00	18.46	0.01	0.21	71.00	23.00	0.00	25.00	26.56	75304.00	1.28	99.62	99.00
26	4	2	10122.00	30351.00	178.30	0	Spot (Block26, Row2, Column4)	580.31	565.00	241.63	0.01	0.42	88.00	91.82	88.00	21.85	0.02	0.24	100.00	100.00	0.00	477.00	492.31	518216.00	22.36	212.77	200.00
26	5	2	10426.00	30351.00	205.35	0	Spot (Block26, Row2, Column5)	358.37	377.00	103.19	0.02	0.29	90.00	92.57	90.00	19.74	0.01	0.21	100.00	99.00	0.00	287.00	268.37	430044.00	13.46	153.32	150.00
26	6	2	10716.00	30355.00	148.65	0	Spot (Block26, Row2, Column6)	561.23	480.50	298.42	0.07	0.53	94.00	103.13	94.00	42.98	0.04	0.42	100.00	98.00	0.00	386.50	467.23	338982.00	10.66	183.92	179.00
26	7	2	11018.00	30354.00	147.80	0	Spot (Block26, Row2, Column7)	369.35	342.50	147.31	0.03	0.40	89.00	91.76	89.00	24.85	0.01	0.27	100.00	99.00	0.00	253.50	280.35	220135.00	11.17	156.18	155.00
26	8	2	11347.00	30342.00	190.25	0	Spot (Block26, Row2, Column8)	101.14	102.00	10.03	0.00	0.10	85.00	87.31	85.00	25.99	0.01	0.30	17.00	0.00	0.00	17.00	16.14	103465.00	0.53	90.91	93.00
26	1	3	9225.00	30647.00	142.50	0	Spot (Block26, Row3, Column1)	2223.31	2079.50	1244.59	0.03	0.56	86.00	88.24	86.00	16.65	0.01	0.19	100.00	100.00	0.00	1993.50	2137.31	1236158.00	128.20	477.84	362.50
26	2	3	9531.00	30648.00	200.70	0	Spot (Block26, Row3, Column2)	116.71	117.00	15.57	0.00	0.13	86.00	88.11	86.00	17.10	0.01	0.19	79.00	39.00	0.00	31.00	30.71	133170.00	1.67	94.57	95.00
26	3	3	9812.00	30636.00	171.90	0	Spot (Block26, Row3, Column3)	158.54	168.00	33.73	0.03	0.21	85.00	88.22	85.00	22.42	0.02	0.25	93.00	72.00	0.00	83.00	73.54	130795.00	3.14	103.28	102.00
26	4	3	10118.00	30648.00	138.75	0	Spot (Block26, Row3, Column4)	2890.27	2817.50	1391.14	0.01	0.48	88.00	90.83	88.00	20.11	0.01	0.22	100.00	100.00	0.00	2729.50	2802.27	1514502.00	139.18	705.93	581.00
26	5	3	10426.00	30650.00	143.45	0	Spot (Block26, Row3, Column5)	207.63	175.00	195.20	0.07	0.94	92.00	98.18	92.00	38.93	0.03	0.40	91.00	59.00	0.00	83.00	115.63	116275.00	2.81	121.00	117.00
26	6	3	10719.00	30652.00	195.35	0	Spot (Block26, Row3, Column6)	2775.87	2093.00	1907.08	0.12	0.69	101.00	116.41	101.00	54.44	0.06	0.47	100.00	100.00	0.00	1992.00	2674.87	2995164.00	48.85	702.05	705.00
26	7	3	11025.00	30662.00	144.20	0	Spot (Block26, Row3, Column7)	1013.47	834.00	642.47	0.08	0.63	94.00	103.74	94.00	42.21	0.04	0.41	100.00	100.00	0.00	740.00	919.47	572613.00	21.55	269.13	245.00
26	8	3	11318.00	30664.00	155.30	0	Spot (Block26, Row3, Column8)	3244.01	2932.00	1558.02	0.04	0.48	90.00	95.10	90.00	32.19	0.02	0.34	100.00	100.00	0.00	2842.00	3154.01	2157266.00	97.82	698.43	677.00
26	1	4	9221.00	30946.00	138.85	0	Spot (Block26, Row4, Column1)	2737.85	2534.00	1372.36	0.03	0.50	90.00	93.42	90.00	22.50	0.02	0.24	100.00	100.00	0.00	2444.00	2647.85	1429158.00	117.51	663.31	548.00
26	2	4	9518.00	30950.00	161.20	0	Spot (Block26, Row4, Column2)	329.67	321.00	90.27	0.01	0.27	89.00	93.81	89.00	30.92	0.02	0.33	100.00	98.00	0.00	232.00	240.67	237036.00	7.63	160.20	166.00
26	3	4	9819.00	30949.00	142.00	0	Spot (Block26, Row4, Column3)	9512.86	8857.00	4899.28	0.03	0.52	87.00	92.31	87.00	31.49	0.03	0.34	100.00	100.00	0.00	8770.00	9425.86	5203536.00	299.21	1617.37	1175.00
26	4	4	10122.00	30970.00	177.35	0	Spot (Block26, Row4, Column4)	127.96	122.00	22.12	0.02	0.17	89.00	91.44	89.00	23.42	0.01	0.26	75.00	28.00	0.00	33.00	38.96	112347.00	1.56	103.39	104.00
26	5	4	10399.00	30954.00	142.55	0	Spot (Block26, Row4, Column5)	129.79	127.00	22.03	0.01	0.17	89.00	91.47	89.00	21.78	0.01	0.24	88.00	31.00	0.00	38.00	40.79	72035.00	1.76	109.03	109.00
26	6	4	10721.00	30954.00	202.30	0	Spot (Block26, Row4, Column6)	435.84	430.00	120.09	0.01	0.28	93.00	101.34	93.00	38.46	0.04	0.38	100.00	99.00	0.00	337.00	342.84	506448.00	8.70	175.02	178.00
26	7	4	11015.00	30959.00	148.80	0	Spot (Block26, Row4, Column7)	557.66	458.00	366.09	0.09	0.66	95.00	101.94	95.00	38.28	0.03	0.38	100.00	98.00	0.00	363.00	462.66	334039.00	11.91	176.41	174.50
26	8	4	11317.00	30959.00	166.05	0	Spot (Block26, Row4, Column8)	219.25	207.00	56.13	0.02	0.26	90.00	92.52	90.00	19.35	0.01	0.21	99.00	96.00	0.00	117.00	129.25	167505.00	6.55	126.89	122.00
26	1	5	9223.00	31250.00	140.25	0	Spot (Block26, Row5, Column1)	4314.19	3713.00	2345.75	0.07	0.54	93.00	103.01	93.00	41.24	0.04	0.40	100.00	100.00	0.00	3620.00	4221.19	2299464.00	102.10	1012.89	749.00
26	2	5	9514.00	31247.00	151.85	0	Spot (Block26, Row5, Column2)	3715.77	3688.50	1544.98	0.00	0.42	96.00	105.44	96.00	40.60	0.04	0.39	100.00	100.00	0.00	3592.50	3619.77	2348367.00	88.92	770.21	683.50
26	3	5	9819.00	31249.00	147.45	0	Spot (Block26, Row5, Column3)	960.96	873.00	491.09	0.04	0.51	91.00	96.78	91.00	31.24	0.03	0.32	100.00	100.00	0.00	782.00	869.96	567927.00	27.67	250.02	236.00
26	4	5	10111.00	31251.00	144.15	0	Spot (Block26, Row5, Column4)	1391.44	1238.00	837.82	0.05	0.60	89.00	92.86	89.00	25.57	0.02	0.28	100.00	100.00	0.00	1149.00	1302.44	783383.00	50.78	328.13	264.00
26	5	5	10416.00	31252.00	140.95	0	Spot (Block26, Row5, Column5)	9604.15	8694.50	5026.36	0.04	0.52	88.00	95.47	88.00	33.90	0.04	0.36	100.00	100.00	0.00	8606.50	9516.15	5205451.00	280.48	1758.30	1463.50
26	6	5	10721.00	31256.00	148.60	0	Spot (Block26, Row5, Column6)	607.74	528.00	313.58	0.06	0.52	91.00	102.80	91.00	45.18	0.05	0.44	100.00	99.00	0.00	437.00	516.74	368288.00	11.18	190.70	180.00
26	7	5	11020.00	31257.00	196.70	0	Spot (Block26, Row5, Column7)	2810.49	2337.50	1807.06	0.08	0.64	96.00	110.97	96.00	54.94	0.06	0.50	100.00	100.00	0.00	2241.50	2714.49	3074678.00	49.14	656.09	643.00
26	8	5	11320.00	31259.00	145.10	0	Spot (Block26, Row5, Column8)	1612.92	1392.00	1167.75	0.06	0.72	89.00	95.75	89.00	35.33	0.03	0.37	100.00	100.00	0.00	1303.00	1523.92	929044.00	42.94	371.97	277.00
26	1	6	9217.00	31545.00	201.65	0	Spot (Block26, Row6, Column1)	2256.13	1468.00	1721.09	0.19	0.76	96.00	114.52	96.00	60.25	0.08	0.53	100.00	100.00	0.00	1372.00	2160.13	2599059.00	35.55	569.46	566.00
26	2	6	9517.00	31547.00	211.15	0	Spot (Block26, Row6, Column2)	1736.65	1478.00	946.41	0.07	0.54	95.00	114.75	95.00	61.42	0.08	0.54	100.00	100.00	0.00	1383.00	1641.65	2215964.00	26.41	527.80	534.00
26	3	6	9805.00	31551.00	141.75	0	Spot (Block26, Row6, Column3)	4028.31	3525.00	2153.64	0.06	0.53	89.00	95.95	89.00	37.98	0.03	0.40	100.00	100.00	0.00	3436.00	3939.31	2187370.00	103.53	947.58	625.00
26	4	6	10121.00	31553.00	155.40	0	Spot (Block26, Row6, Column4)	253.04	272.00	76.38	0.03	0.30	86.00	90.27	86.00	27.27	0.02	0.30	99.00	93.00	0.00	186.00	167.04	168273.00	5.97	134.14	126.50
26	5	6	10416.00	31554.00	140.05	0	Spot (Block26, Row6, Column5)	11957.69	11146.00	6092.10	0.03	0.51	89.00	96.46	89.00	39.64	0.03	0.41	100.00	100.00	0.00	11057.00	11868.69	6325617.00	299.25	2335.16	1782.50
26	6	6	10716.00	31560.00	185.40	0	Spot (Block26, Row6, Column6)	157.09	167.00	39.91	0.03	0.25	90.00	98.80	90.00	41.99	0.04	0.43	61.00	44.00	0.00	77.00	67.09	152059.00	1.39	102.51	102.00
26	7	6	11015.00	31555.00	146.45	0	Spot (Block26, Row6, Column7)	1807.91	1585.00	1143.85	0.06	0.63	92.00	101.34	92.00	40.03	0.04	0.40	100.00	100.00	0.00	1493.00	1715.91	1057627.00	42.63	390.09	305.50
26	8	6	11320.00	31564.00	144.25	0	Spot (Block26, Row6, Column8)	2309.90	1973.00	1504.63	0.07	0.65	90.00	92.67	90.00	18.46	0.01	0.20	100.00	100.00	0.00	1883.00	2219.90	1309715.00	120.12	469.92	360.00
26	1	7	9212.00	31848.00	153.15	0	Spot (Block26, Row7, Column1)	449.53	403.00	165.62	0.05	0.37	86.00	93.83	86.00	37.85	0.04	0.40	100.00	100.00	0.00	317.00	363.53	288600.00	9.40	175.59	177.00
26	2	7	9510.00	31853.00	178.40	0	Spot (Block26, Row7, Column2)	136.39	130.00	29.08	0.02	0.21	87.00	93.36	87.00	35.44	0.03	0.38	58.00	30.00	0.00	43.00	49.39	121660.00	1.21	102.38	100.00
26	3	7	9813.00	31850.00	147.00	-50	Spot (Block26, Row7, Column3)	91.17	93.00	11.77	0.01	0.13	87.00	89.55	87.00	17.26	0.01	0.19	13.00	0.00	0.00	6.00	4.17	53697.00	0.09	92.17	95.00
26	4	7	10130.00	31845.00	264.40	0	Spot (Block26, Row7, Column4)	108.14	109.00	18.24	0.00	0.17	88.00	91.01	88.00	20.89	0.01	0.23	50.00	10.00	0.00	21.00	20.14	220061.00	0.82	89.84	89.00
26	5	7	10411.00	31855.00	179.25	0	Spot (Block26, Row7, Column5)	537.58	495.00	260.62	0.04	0.48	94.00	104.37	94.00	45.95	0.05	0.44	100.00	99.00	0.00	401.00	443.58	483823.00	9.43	193.30	194.00
26	6	7	10713.00	31855.00	203.40	0	Spot (Block26, Row7, Column6)	2005.22	1872.00	1046.12	0.03	0.52	100.00	126.65	100.00	85.41	0.10	0.67	100.00	100.00	0.00	1772.00	1905.22	2352119.00	22.00	552.58	545.00
26	7	7	11003.00	31860.00	144.80	0	Spot (Block26, Row7, Column7)	3098.47	2977.50	1568.86	0.02	0.51	96.00	105.38	96.00	42.69	0.04	0.41	100.00	100.00	0.00	2881.50	3002.47	1772322.00	70.11	703.33	464.00
26	8	7	11325.00	31862.00	190.20	0	Spot (Block26, Row7, Column8)	829.83	818.50	249.24	0.01	0.30	93.00	97.34	93.00	23.30	0.02	0.24	100.00	100.00	0.00	725.50	736.83	843106.00	31.44	249.60	221.00
26	1	8	9168.00	32173.00	195.35	0	Spot (Block26, Row8, Column1)	99.58	99.00	9.23	0.00	0.09	85.00	85.62	85.00	12.25	0.00	0.14	58.00	13.00	0.00	14.00	14.58	107452.00	1.14	92.31	92.00
26	2	8	9511.00	32151.00	159.10	0	Spot (Block26, Row8, Column2)	262.25	268.00	87.57	0.01	0.33	87.00	87.61	87.00	12.26	0.00	0.14	100.00	99.00	0.00	181.00	175.25	184365.00	14.25	129.17	123.00
26	3	8	9806.00	32151.00	149.80	0	Spot (Block26, Row8, Column3)	536.40	413.00	359.48	0.11	0.67	88.00	90.58	88.00	22.37	0.01	0.25	100.00	100.00	0.00	325.00	448.40	330959.00	19.93	161.71	162.50
26	4	8	10112.00	32160.00	145.40	0	Spot (Block26, Row8, Column4)	6920.54	6903.00	3189.14	0.00	0.46	92.00	95.88	92.00	27.93	0.02	0.29	100.00	100.00	0.00	6811.00	6828.54	4013911.00	244.34	1241.56	1044.50
26	5	8	10409.00	32135.00	178.40	0	Spot (Block26, Row8, Column5)	132.29	123.00	29.19	0.03	0.22	94.00	108.17	94.00	69.12	0.06	0.64	18.00	0.00	0.00	29.00	38.29	117475.00	0.35	103.61	105.00
26	6	8	10716.00	32159.00	177.80	0	Spot (Block26, Row8, Column6)	5196.01	3918.00	3704.54	0.12	0.71	97.00	126.93	97.00	100.44	0.12	0.79	100.00	100.00	0.00	3821.00	5099.01	4593274.00	50.47	910.64	873.00
26	7	8	11014.00	32158.00	140.05	0	Spot (Block26, Row8, Column7)	1183.82	1109.00	561.76	0.03	0.47	96.00	109.23	96.00	65.14	0.06	0.60	100.00	100.00	0.00	1013.00	1087.82	628611.00	16.50	338.43	274.00
26	8	8	11298.00	32160.00	141.95	0	Spot (Block26, Row8, Column8)	4735.27	4280.00	2385.24	0.04	0.50	93.00	96.56	93.00	25.88	0.02	0.27	100.00	100.00	0.00	4187.00	4642.27	2594927.00	179.23	961.18	675.00
27	1	1	13728.00	30067.00	153.40	0	Spot (Block27, Row1, Column1)	1528.26	1356.00	739.69	0.05	0.48	87.00	88.43	87.00	15.53	0.01	0.18	100.00	100.00	0.00	1269.00	1441.26	981142.00	92.73	419.11	349.50
27	2	1	14019.00	30077.00	148.20	0	Spot (Block27, Row1, Column2)	606.11	540.00	275.11	0.05	0.45	84.00	86.24	84.00	15.45	0.01	0.18	100.00	100.00	0.00	456.00	522.11	363665.00	33.64	212.12	182.50
27	3	1	14325.00	30078.00	154.85	0	Spot (Block27, Row1, Column3)	450.32	381.00	248.17	0.07	0.55	84.00	85.07	84.00	12.73	0.01	0.15	100.00	100.00	0.00	297.00	366.32	296764.00	28.69	158.10	163.00
27	4	1	14616.00	30078.00	152.00	0	Spot (Block27, Row1, Column4)	411.75	371.00	155.03	0.05	0.38	86.00	87.54	86.00	15.26	0.01	0.17	100.00	100.00	0.00	285.00	325.75	259812.00	21.25	166.63	173.00
27	5	1	14923.00	30078.00	147.25	0	Spot (Block27, Row1, Column5)	1094.52	907.00	772.26	0.08	0.71	81.00	82.74	81.00	15.12	0.01	0.18	100.00	100.00	0.00	826.00	1013.52	651242.00	66.92	231.83	184.00
27	6	1	15219.00	30075.00	144.85	0	Spot (Block27, Row1, Column6)	1036.01	890.00	501.22	0.07	0.48	82.00	84.80	82.00	18.51	0.01	0.22	100.00	100.00	0.00	808.00	954.01	594670.00	51.38	279.47	232.00
27	7	1	15513.00	30081.00	145.90	0	Spot (Block27, Row1, Column7)	3003.55	2749.50	1518.72	0.04	0.51	82.00	84.68	82.00	19.13	0.01	0.23	100.00	100.00	0.00	2667.50	2921.55	1742060.00	152.57	696.76	567.00
27	8	1	15841.00	30075.00	203.50	0	Spot (Block27, Row1, Column8)	99.00	98.00	12.61	0.00	0.13	79.00	79.83	79.00	13.02	0.00	0.16	67.00	27.00	0.00	19.00	20.00	116329.00	1.47	84.57	83.00
27	1	2	13720.00	30371.00	147.00	-50	Spot (Block27, Row2, Column1)	81.59	82.00	14.83	0.00	0.18	83.00	84.75	83.00	16.15	0.01	0.19	12.00	0.00	0.00	-1.00	-1.41	48219.00	-0.20	78.17	77.00
27	2	2	14018.00	30373.00	130.30	0	Spot (Block27, Row2, Column2)	723.72	676.50	233.85	0.03	0.32	85.00	86.24	85.00	14.78	0.01	0.17	100.00	100.00	0.00	591.50	638.72	328570.00	43.14	255.97	258.00
27	3	2	14335.00	30360.00	169.90	0	Spot (Block27, Row2, Column3)	119.00	118.50	14.51	0.00	0.12	86.00	87.48	86.00	16.22	0.01	0.19	87.00	50.00	0.00	32.50	33.00	95200.00	1.94	96.00	97.00
27	4	2	14626.00	30379.00	166.90	0	Spot (Block27, Row2, Column4)	516.34	501.00	166.29	0.01	0.32	86.00	88.48	86.00	18.06	0.01	0.20	100.00	100.00	0.00	415.00	430.34	400161.00	23.69	196.17	192.00
27	5	2	14929.00	30387.00	196.00	0	Spot (Block27, Row2, Column5)	315.58	292.50	106.12	0.03	0.34	83.00	85.24	83.00	15.45	0.01	0.18	100.00	100.00	0.00	209.50	232.58	342718.00	14.91	143.10	138.00
27	6	2	15209.00	30380.00	153.80	0	Spot (Block27, Row2, Column6)	290.53	290.00	101.54	0.00	0.35	85.00	88.50	85.00	22.67	0.02	0.26	99.00	96.00	0.00	205.00	205.53	190586.00	8.91	133.51	119.00
27	7	2	15520.00	30382.00	154.80	0	Spot (Block27, Row2, Column7)	308.80	289.00	116.11	0.03	0.38	82.00	84.06	82.00	17.36	0.01	0.21	100.00	99.00	0.00	207.00	226.80	203191.00	12.95	141.88	127.00
27	8	2	15821.00	30384.00	147.00	-50	Spot (Block27, Row2, Column8)	87.28	88.00	9.67	0.00	0.11	81.00	84.93	81.00	30.80	0.02	0.36	0.00	0.00	0.00	7.00	6.28	51321.00	0.08	90.81	91.00
27	1	3	13725.00	30674.00	147.45	0	Spot (Block27, Row3, Column1)	1280.80	1111.00	734.69	0.06	0.57	84.00	84.63	84.00	14.20	0.00	0.17	100.00	100.00	0.00	1027.00	1196.80	759512.00	84.21	331.54	271.00
27	2	3	14034.00	30679.00	166.10	0	Spot (Block27, Row3, Column2)	136.63	124.00	30.78	0.04	0.23	84.00	86.43	84.00	16.88	0.01	0.20	92.00	61.00	0.00	40.00	52.63	104247.00	2.97	98.38	99.00
27	3	3	14309.00	30668.00	145.40	0	Spot (Block27, Row3, Column3)	373.72	349.00	185.35	0.03	0.50	86.00	87.18	86.00	18.30	0.01	0.21	100.00	100.00	0.00	263.00	287.72	214888.00	15.66	160.79	163.00
27	4	3	14622.00	30674.00	143.70	0	Spot (Block27, Row3, Column4)	1338.35	1164.00	691.87	0.06	0.52	85.00	87.01	85.00	17.38	0.01	0.20	100.00	100.00	0.00	1079.00	1253.35	753491.00	72.01	367.24	266.00
27	5	3	14924.00	30676.00	147.55	0	Spot (Block27, Row3, Column5)	219.69	206.50	47.50	0.03	0.22	84.00	88.89	84.00	25.53	0.02	0.29	98.00	95.00	0.00	122.50	135.69	130495.00	5.12	127.95	121.00
27	6	3	15223.00	30680.00	204.00	0	Spot (Block27, Row3, Column6)	1403.62	1144.00	866.85	0.09	0.62	88.00	95.54	88.00	31.16	0.04	0.33	100.00	100.00	0.00	1056.00	1315.62	1663290.00	41.98	419.47	410.50
27	7	3	15523.00	30686.00	147.25	0	Spot (Block27, Row3, Column7)	828.36	692.00	512.67	0.08	0.62	82.00	89.76	82.00	36.43	0.04	0.41	100.00	100.00	0.00	610.00	746.36	486247.00	20.28	223.77	183.00
27	8	3	15820.00	30690.00	158.25	0	Spot (Block27, Row3, Column8)	4263.51	3938.00	2043.11	0.03	0.48	83.00	89.13	83.00	39.13	0.03	0.44	100.00	100.00	0.00	3855.00	4180.51	2920507.00	106.69	983.04	853.50
27	1	4	13725.00	30971.00	147.40	0	Spot (Block27, Row4, Column1)	1323.74	1139.00	746.50	0.07	0.56	88.00	90.30	88.00	18.07	0.01	0.20	100.00	100.00	0.00	1051.00	1235.74	782331.00	68.28	371.81	271.00
27	2	4	14015.00	30973.00	172.75	0	Spot (Block27, Row4, Column2)	653.21	630.00	293.50	0.02	0.45	88.00	93.98	88.00	32.82	0.03	0.35	100.00	100.00	0.00	542.00	565.21	544126.00	17.04	212.80	205.50
27	3	4	14317.00	30976.00	147.35	0	Spot (Block27, Row4, Column3)	5522.11	4783.00	3209.57	0.06	0.58	85.00	90.65	85.00	30.21	0.03	0.33	100.00	100.00	0.00	4698.00	5437.11	3280132.00	179.80	1113.84	762.00
27	4	4	14611.00	30988.00	206.00	0	Spot (Block27, Row4, Column4)	107.43	107.00	14.99	0.00	0.14	85.00	87.21	85.00	22.06	0.01	0.25	48.00	6.00	0.00	22.00	22.43	129237.00	0.92	89.21	88.00
27	5	4	14892.00	30974.00	176.70	0	Spot (Block27, Row4, Column5)	122.64	115.00	30.29	0.03	0.25	83.00	84.77	83.00	18.54	0.01	0.22	78.00	40.00	0.00	32.00	39.64	107191.00	2.04	95.49	94.50
27	6	4	15219.00	30985.00	192.75	0	Spot (Block27, Row4, Column6)	462.27	471.00	139.94	0.01	0.30	85.00	89.25	85.00	22.70	0.02	0.25	100.00	100.00	0.00	386.00	377.27	485847.00	16.44	177.78	172.50
27	7	4	15513.00	30987.00	155.45	0	Spot (Block27, Row4, Column7)	495.59	349.00	326.26	0.15	0.66	87.00	92.35	87.00	30.43	0.03	0.33	100.00	99.00	0.00	262.00	408.59	330063.00	13.25	157.17	160.00
27	8	4	15816.00	30993.00	174.70	0	Spot (Block27, Row4, Column8)	205.19	200.00	64.63	0.01	0.31	84.00	86.27	84.00	20.78	0.01	0.24	98.00	87.00	0.00	116.00	121.19	174411.00	5.72	112.39	109.00
27	1	5	13720.00	31276.00	147.50	0	Spot (Block27, Row5, Column1)	1061.78	963.00	621.06	0.04	0.58	90.00	97.24	90.00	33.83	0.03	0.35	100.00	100.00	0.00	873.00	971.78	630697.00	28.52	293.69	202.00
27	2	5	14015.00	31273.00	156.20	0	Spot (Block27, Row5, Column2)	5185.23	4943.00	2292.78	0.02	0.44	91.00	102.15	91.00	43.59	0.05	0.43	100.00	100.00	0.00	4852.00	5094.23	3479290.00	116.61	963.59	872.00
27	3	5	14322.00	31273.00	154.35	0	Spot (Block27, Row5, Column3)	2044.88	1847.00	1102.35	0.04	0.54	86.00	94.44	86.00	37.41	0.04	0.40	100.00	100.00	0.00	1761.00	1958.88	1339396.00	52.14	409.54	370.00
27	4	5	14614.00	31283.00	148.15	0	Spot (Block27, Row5, Column4)	1034.10	825.50	692.60	0.10	0.67	86.00	91.12	86.00	24.61	0.03	0.27	100.00	100.00	0.00	739.50	948.10	620461.00	38.32	266.72	194.00
27	5	5	14920.00	31279.00	146.20	0	Spot (Block27, Row5, Column5)	6259.01	5631.00	3657.83	0.05	0.58	84.00	88.62	84.00	25.81	0.02	0.29	100.00	100.00	0.00	5547.00	6175.01	3661521.00	239.05	1044.79	810.00
27	6	5	15218.00	31280.00	160.75	0	Spot (Block27, Row5, Column6)	308.04	292.00	107.12	0.02	0.35	84.00	88.72	84.00	29.86	0.02	0.34	100.00	99.00	0.00	208.00	224.04	219632.00	7.35	138.33	129.00
27	7	5	15521.00	31281.00	181.55	0	Spot (Block27, Row5, Column7)	1924.76	1749.00	1067.39	0.04	0.55	88.00	97.32	88.00	38.01	0.04	0.39	100.00	100.00	0.00	1661.00	1836.76	1776549.00	48.08	441.03	428.00
27	8	5	15820.00	31287.00	148.05	0	Spot (Block27, Row5, Column8)	1204.22	968.50	854.82	0.09	0.71	85.00	89.90	85.00	25.83	0.02	0.29	100.00	100.00	0.00	883.50	1119.22	717713.00	43.13	267.71	250.50
27	1	6	13713.00	31571.00	202.35	0	Spot (Block27, Row6, Column1)	1311.91	1041.00	836.56	0.10	0.64	89.00	99.73	89.00	39.27	0.05	0.39	100.00	100.00	0.00	952.00	1222.91	1520500.00	30.87	384.22	389.00
27	2	6	14016.00	31573.00	202.35	0	Spot (Block27, Row6, Column2)	917.44	842.50	455.23	0.04	0.50	89.00	100.92	89.00	42.47	0.05	0.42	100.00	100.00	0.00	753.50	828.44	1062392.00	19.23	304.09	298.00
27	3	6	14305.00	31571.00	146.25	0	Spot (Block27, Row6, Column3)	2082.64	1919.00	1134.03	0.04	0.54	86.00	90.27	86.00	25.14	0.02	0.28	100.00	100.00	0.00	1833.00	1996.64	1210016.00	79.25	482.66	444.00
27	4	6	14616.00	31575.00	155.40	0	Spot (Block27, Row6, Column4)	252.57	255.00	76.26	0.00	0.30	85.00	87.33	85.00	18.13	0.01	0.21	100.00	99.00	0.00	170.00	167.57	167453.00	9.12	131.16	120.00
27	5	6	14915.00	31581.00	144.05	0	Spot (Block27, Row6, Column5)	6550.15	5826.00	3652.56	0.05	0.56	84.00	89.57	84.00	26.91	0.03	0.30	100.00	100.00	0.00	5742.00	6466.15	3727036.00	240.05	1109.27	818.00
27	6	6	15214.00	31579.00	168.10	0	Spot (Block27, Row6, Column6)	157.17	162.00	40.86	0.01	0.26	84.00	89.00	84.00	29.73	0.03	0.33	83.00	56.00	0.00	78.00	73.17	122753.00	2.29	102.43	101.00
27	7	6	15514.00	31582.00	149.20	0	Spot (Block27, Row6, Column7)	1454.30	1152.00	894.36	0.10	0.61	87.00	92.46	87.00	28.79	0.03	0.31	100.00	100.00	0.00	1065.00	1367.30	885669.00	47.31	348.58	281.00
27	8	6	15819.00	31591.00	148.25	0	Spot (Block27, Row6, Column8)	1591.32	1279.00	1076.84	0.09	0.68	86.00	88.30	86.00	17.25	0.01	0.20	100.00	100.00	0.00	1193.00	1505.32	956383.00	87.15	374.37	245.50
27	1	7	13715.00	31871.00	155.95	0	Spot (Block27, Row7, Column1)	986.67	948.00	454.73	0.02	0.46	84.00	90.71	84.00	30.93	0.03	0.34	100.00	100.00	0.00	864.00	902.67	660081.00	28.97	258.51	261.00
27	2	7	14016.00	31866.00	188.35	0	Spot (Block27, Row7, Column2)	121.50	113.00	26.59	0.03	0.22	84.00	87.79	84.00	24.82	0.02	0.28	63.00	24.00	0.00	29.00	37.50	121375.00	1.36	91.03	90.00
27	3	7	14312.00	31875.00	147.00	-50	Spot (Block27, Row7, Column3)	89.79	91.50	9.87	0.01	0.11	83.00	83.63	83.00	12.62	0.00	0.15	31.00	1.00	0.00	8.50	6.79	52798.00	0.49	86.85	88.00
27	4	7	14607.00	31866.00	180.65	0	Spot (Block27, Row7, Column4)	111.84	111.00	16.51	0.00	0.15	85.00	88.49	85.00	26.08	0.02	0.29	48.00	8.00	0.00	26.00	26.84	102225.00	0.90	93.11	96.00
27	5	7	14913.00	31881.00	172.00	0	Spot (Block27, Row7, Column5)	474.07	458.00	170.95	0.01	0.36	86.00	91.71	86.00	25.74	0.03	0.28	100.00	100.00	0.00	372.00	388.07	389212.00	14.85	185.44	185.00
27	6	7	15214.00	31879.00	176.65	0	Spot (Block27, Row7, Column6)	1246.28	1273.00	503.61	0.01	0.40	90.00	103.52	90.00	47.32	0.06	0.46	100.00	100.00	0.00	1183.00	1156.28	1086756.00	24.15	344.52	315.50
27	7	7	15503.00	31884.00	147.15	0	Spot (Block27, Row7, Column7)	1446.70	1274.50	681.69	0.06	0.47	88.00	94.16	88.00	28.86	0.03	0.31	100.00	100.00	0.00	1186.50	1358.70	856447.00	46.86	399.85	284.00
27	8	7	15821.00	31883.00	183.65	0	Spot (Block27, Row7, Column8)	824.84	795.00	228.39	0.02	0.28	86.00	88.64	86.00	19.65	0.01	0.22	100.00	100.00	0.00	709.00	738.84	778651.00	37.47	273.21	256.00
27	1	8	13646.00	32138.00	194.45	0	Spot (Block27, Row8, Column1)	96.60	96.00	8.72	0.00	0.09	84.00	85.93	84.00	18.53	0.01	0.22	25.00	0.00	0.00	12.00	12.60	103358.00	0.58	91.20	90.00
27	2	8	14024.00	32174.00	155.40	0	Spot (Block27, Row8, Column2)	257.30	258.00	88.89	0.00	0.35	83.00	83.92	83.00	12.14	0.00	0.14	100.00	100.00	0.00	175.00	174.30	171616.00	14.28	133.96	118.00
27	3	8	14298.00	32174.00	146.85	0	Spot (Block27, Row8, Column3)	522.26	463.00	292.33	0.05	0.56	83.00	85.64	83.00	28.64	0.01	0.33	100.00	99.00	0.00	380.00	439.26	306569.00	15.24	184.57	160.00
27	4	8	14612.00	32182.00	149.35	0	Spot (Block27, Row8, Column4)	9660.62	9451.00	4392.33	0.01	0.45	82.00	88.00	82.00	40.76	0.03	0.46	100.00	100.00	0.00	9369.00	9578.62	5912300.00	234.87	1752.10	1468.00
27	5	8	14895.00	32187.00	177.85	0	Spot (Block27, Row8, Column5)	109.20	108.00	12.83	0.00	0.12	84.00	93.30	84.00	46.74	0.05	0.50	6.00	0.00	0.00	24.00	25.20	96752.00	0.34	93.89	95.00
27	6	8	15213.00	32187.00	183.10	0	Spot (Block27, Row8, Column6)	2410.08	1981.00	1603.15	0.09	0.67	88.00	103.43	88.00	54.97	0.07	0.53	100.00	100.00	0.00	1893.00	2322.08	2263069.00	41.96	514.35	504.00
27	7	8	15513.00	32186.00	144.60	0	Spot (Block27, Row8, Column7)	722.29	694.50	312.84	0.02	0.43	86.00	93.59	86.00	37.45	0.04	0.40	100.00	100.00	0.00	608.50	636.29	410258.00	16.79	228.85	187.00
27	8	8	15799.00	32185.00	145.90	0	Spot (Block27, Row8, Column8)	4644.14	4204.00	2323.44	0.04	0.50	86.00	89.13	86.00	22.19	0.02	0.25	100.00	100.00	0.00	4118.00	4558.14	2716823.00	205.24	952.42	730.50
28	1	1	18228.00	30094.00	154.70	0	Spot (Block28, Row1, Column1)	1424.20	1267.50	734.29	0.05	0.52	78.00	79.65	78.00	15.47	0.01	0.19	100.00	100.00	0.00	1189.50	1346.20	939973.00	86.91	328.95	266.00
28	2	1	18518.00	30102.00	149.20	0	Spot (Block28, Row1, Column2)	970.04	872.00	424.54	0.05	0.44	76.00	80.59	76.00	25.28	0.03	0.31	100.00	100.00	0.00	796.00	894.04	591725.00	35.18	267.83	248.50
28	3	1	18826.00	30102.00	145.15	0	Spot (Block28, Row1, Column3)	1552.30	1405.00	850.62	0.04	0.55	74.00	76.52	74.00	18.02	0.01	0.24	100.00	100.00	0.00	1331.00	1478.30	889470.00	81.90	385.51	265.00
28	4	1	19117.00	30103.00	148.50	0	Spot (Block28, Row1, Column4)	734.68	759.50	318.92	0.01	0.43	76.00	82.14	76.00	27.86	0.03	0.34	100.00	100.00	0.00	683.50	658.68	442277.00	23.42	206.43	178.00
28	5	1	19423.00	30102.00	148.40	0	Spot (Block28, Row1, Column5)	3101.11	2544.00	2148.32	0.09	0.69	77.00	80.67	77.00	23.37	0.02	0.29	100.00	100.00	0.00	2467.00	3024.11	1873073.00	129.22	548.79	436.00
28	6	1	19719.00	30103.00	147.20	0	Spot (Block28, Row1, Column6)	2862.69	2559.50	1610.96	0.05	0.56	77.00	81.92	77.00	37.51	0.03	0.46	100.00	100.00	0.00	2482.50	2785.69	1694712.00	74.13	634.69	386.00
28	7	1	20016.00	30107.00	147.40	0	Spot (Block28, Row1, Column7)	8829.22	8496.00	4534.62	0.02	0.51	76.00	80.74	76.00	35.67	0.03	0.44	100.00	100.00	0.00	8420.00	8753.22	5271043.00	245.27	1611.12	1070.50
28	8	1	20333.00	30089.00	189.40	0	Spot (Block28, Row1, Column8)	100.67	100.00	11.30	0.00	0.11	74.00	75.35	74.00	15.89	0.01	0.21	83.00	33.00	0.00	26.00	26.67	101373.00	1.59	84.47	85.00
28	1	2	18223.00	30398.00	147.00	-50	Spot (Block28, Row2, Column1)	74.73	74.00	9.16	0.00	0.12	76.00	79.05	76.00	21.44	0.02	0.27	1.00	0.00	0.00	-2.00	-1.27	44091.00	-0.20	77.27	77.00
28	2	2	18522.00	30400.00	137.40	0	Spot (Block28, Row2, Column2)	2093.67	1965.00	719.81	0.03	0.34	77.00	82.31	77.00	27.49	0.03	0.33	100.00	100.00	0.00	1888.00	2016.67	1074055.00	73.18	465.50	447.00
28	3	2	18827.00	30404.00	179.95	0	Spot (Block28, Row2, Column3)	172.46	184.00	45.82	0.03	0.27	78.00	84.69	78.00	32.15	0.04	0.38	90.00	65.00	0.00	106.00	94.46	156769.00	2.73	97.63	96.00
28	4	2	19127.00	30401.00	178.25	0	Spot (Block28, Row2, Column4)	1521.82	1484.50	703.26	0.01	0.46	81.00	89.82	81.00	35.88	0.04	0.40	100.00	100.00	0.00	1403.50	1440.82	1357462.00	39.91	365.38	368.50
28	5	2	19428.00	30408.00	189.30	0	Spot (Block28, Row2, Column5)	401.37	402.00	86.40	0.00	0.22	79.00	84.26	79.00	25.62	0.03	0.30	100.00	100.00	0.00	323.00	322.37	405790.00	12.38	157.71	165.00
28	6	2	19715.00	30406.00	148.45	0	Spot (Block28, Row2, Column6)	799.54	776.50	363.79	0.01	0.46	79.00	85.48	79.00	31.95	0.03	0.37	100.00	100.00	0.00	697.50	720.54	481325.00	22.35	240.99	178.00
28	7	2	20022.00	30407.00	148.25	0	Spot (Block28, Row2, Column7)	966.72	869.50	472.44	0.05	0.49	77.00	81.51	77.00	29.63	0.02	0.36	100.00	100.00	0.00	792.50	889.72	587767.00	29.87	261.81	221.50
28	8	2	20341.00	30418.00	198.20	0	Spot (Block28, Row2, Column8)	85.15	85.00	8.27	0.00	0.10	75.00	76.76	75.00	15.97	0.01	0.21	25.00	0.00	0.00	10.00	10.15	95031.00	0.53	76.46	76.00
28	1	3	18222.00	30699.00	149.75	0	Spot (Block28, Row3, Column1)	3201.33	2780.00	2038.74	0.06	0.64	75.00	78.29	75.00	18.24	0.02	0.23	100.00	100.00	0.00	2705.00	3126.33	1975223.00	171.20	652.28	544.00
28	2	3	18523.00	30699.00	165.60	0	Spot (Block28, Row3, Column2)	206.43	199.00	54.54	0.02	0.26	78.00	81.90	78.00	22.54	0.02	0.28	100.00	92.00	0.00	121.00	128.43	157300.00	5.52	111.10	109.00
28	3	3	18815.00	30698.00	146.10	0	Spot (Block28, Row3, Column3)	888.03	844.00	454.01	0.02	0.51	75.00	78.94	75.00	26.80	0.02	0.34	100.00	100.00	0.00	769.00	813.03	514167.00	30.19	254.70	178.00
28	4	3	19121.00	30698.00	146.75	0	Spot (Block28, Row3, Column4)	3380.83	3183.50	1758.24	0.03	0.52	76.00	82.16	76.00	27.42	0.03	0.33	100.00	100.00	0.00	3107.50	3304.83	1974402.00	120.32	798.39	565.00
28	5	3	19428.00	30694.00	150.70	0	Spot (Block28, Row3, Column5)	477.02	370.00	698.50	0.11	1.46	80.00	85.36	80.00	28.48	0.03	0.33	99.00	95.00	0.00	290.00	397.02	296232.00	13.75	166.97	126.00
28	6	3	19718.00	30704.00	206.10	0	Spot (Block28, Row3, Column6)	1786.98	1377.50	1101.99	0.11	0.62	85.00	95.07	85.00	39.56	0.05	0.42	100.00	100.00	0.00	1292.50	1701.98	2162245.00	42.77	488.77	497.00
28	7	3	20025.00	30709.00	148.30	0	Spot (Block28, Row3, Column7)	2648.67	2283.00	1589.74	0.06	0.60	81.00	89.08	81.00	33.13	0.04	0.37	100.00	100.00	0.00	2202.00	2567.67	1586554.00	77.26	559.81	448.50
28	8	3	20322.00	30710.00	157.00	0	Spot (Block28, Row3, Column8)	2002.55	1856.00	853.46	0.03	0.43	75.50	79.60	75.50	20.86	0.02	0.26	100.00	100.00	0.00	1780.50	1927.05	1363734.00	92.16	478.35	469.00
28	1	4	18224.00	30995.00	146.50	0	Spot (Block28, Row4, Column1)	3419.62	3073.00	1840.57	0.05	0.54	76.00	80.61	76.00	19.70	0.03	0.24	100.00	100.00	0.00	2997.00	3343.62	2007319.00	169.50	717.50	544.00
28	2	4	18517.00	31001.00	169.30	0	Spot (Block28, Row4, Column2)	519.30	500.00	200.95	0.02	0.39	76.00	82.04	76.00	37.84	0.03	0.46	100.00	100.00	0.00	424.00	443.30	416480.00	11.56	178.53	181.50
28	3	4	18822.00	31002.00	148.00	0	Spot (Block28, Row4, Column3)	16362.00	15287.50	8190.85	0.03	0.50	76.00	83.73	76.00	44.78	0.04	0.53	100.00	100.00	0.00	15211.50	16286.00	9915371.00	363.48	2712.74	2085.50
28	4	4	19105.00	31004.00	177.30	0	Spot (Block28, Row4, Column4)	167.68	181.00	42.50	0.03	0.25	75.00	79.09	75.00	30.39	0.02	0.38	95.00	67.00	0.00	106.00	92.68	146886.00	2.91	96.46	96.00
28	5	4	19415.00	31001.00	160.25	0	Spot (Block28, Row4, Column5)	208.20	191.00	116.32	0.04	0.56	75.00	78.73	75.00	27.81	0.02	0.35	98.00	86.00	0.00	116.00	133.20	147197.00	4.66	112.46	107.00
28	6	4	19723.00	31010.00	196.05	0	Spot (Block28, Row4, Column6)	437.81	447.00	97.37	0.01	0.22	82.00	86.78	82.00	27.92	0.02	0.32	100.00	100.00	0.00	365.00	355.81	475026.00	12.57	175.62	175.00
28	7	4	20014.00	31009.00	148.05	0	Spot (Block28, Row4, Column7)	1486.30	1230.00	1051.37	0.08	0.71	83.00	88.82	83.00	29.26	0.03	0.33	100.00	100.00	0.00	1147.00	1403.30	887321.00	47.76	337.78	262.00
28	8	4	20315.00	31013.00	156.25	0	Spot (Block28, Row4, Column8)	487.51	459.00	196.21	0.03	0.40	77.00	79.42	77.00	17.84	0.01	0.22	100.00	100.00	0.00	382.00	410.51	327610.00	22.88	165.81	164.00
28	1	5	18224.00	31304.00	148.20	0	Spot (Block28, Row5, Column1)	1973.48	1768.00	1114.15	0.05	0.56	79.00	85.83	79.00	30.73	0.04	0.36	100.00	100.00	0.00	1689.00	1894.48	1182112.00	61.43	503.14	353.00
28	2	5	18518.00	31300.00	156.20	0	Spot (Block28, Row5, Column2)	2359.42	2357.00	910.41	0.00	0.39	79.00	86.86	79.00	31.73	0.04	0.37	100.00	100.00	0.00	2278.00	2280.42	1583172.00	71.61	545.77	479.00
28	3	5	18821.00	31300.00	153.40	0	Spot (Block28, Row5, Column3)	1558.82	1492.00	840.99	0.02	0.54	79.00	87.74	79.00	42.05	0.05	0.48	100.00	100.00	0.00	1413.00	1479.82	1011673.00	34.98	336.74	274.50
28	4	5	19117.00	31306.00	147.55	0	Spot (Block28, Row5, Column4)	2933.86	2586.00	1917.19	0.05	0.65	78.00	83.27	78.00	32.52	0.03	0.39	100.00	100.00	0.00	2508.00	2855.86	1760317.00	87.65	579.99	473.50
28	5	5	19420.00	31304.00	147.25	0	Spot (Block28, Row5, Column5)	17798.90	16907.00	8865.63	0.02	0.50	78.00	86.46	78.00	46.45	0.04	0.54	100.00	100.00	0.00	16829.00	17720.90	10501351.00	381.32	3165.85	2370.00
28	6	5	19719.00	31307.00	151.55	0	Spot (Block28, Row5, Column6)	828.11	766.00	379.28	0.03	0.46	80.00	86.08	80.00	35.78	0.03	0.42	100.00	100.00	0.00	686.00	748.11	522538.00	20.74	226.59	192.00
28	7	5	20027.00	31307.00	194.45	0	Spot (Block28, Row5, Column7)	2112.80	1913.00	1198.69	0.04	0.57	84.00	93.53	84.00	40.46	0.05	0.43	100.00	100.00	0.00	1829.00	2028.80	2235341.00	49.91	505.52	502.00
28	8	5	20324.00	31311.00	148.00	0	Spot (Block28, Row5, Column8)	3709.77	3149.00	2569.16	0.07	0.69	77.00	83.66	77.00	30.89	0.04	0.37	100.00	100.00	0.00	3072.00	3632.77	2214732.00	117.38	673.36	521.50
28	1	6	18218.00	31599.00	203.05	0	Spot (Block28, Row6, Column1)	1639.97	1289.00	1084.61	0.10	0.66	81.00	92.37	81.00	40.53	0.06	0.44	100.00	100.00	0.00	1208.00	1558.97	1917130.00	38.18	424.74	413.00
28	2	6	18519.00	31600.00	206.90	0	Spot (Block28, Row6, Column2)	1312.61	1212.00	655.40	0.03	0.50	80.00	92.85	80.00	45.42	0.06	0.49	100.00	100.00	0.00	1132.00	1232.61	1596138.00	26.86	381.35	371.50
28	3	6	18807.00	31600.00	145.80	0	Spot (Block28, Row6, Column3)	6416.60	5890.50	3614.08	0.04	0.56	77.00	85.11	77.00	35.06	0.04	0.41	100.00	100.00	0.00	5813.50	6339.60	3708795.00	180.60	1223.26	874.00
28	4	6	19116.00	31601.00	148.25	0	Spot (Block28, Row6, Column4)	599.30	515.00	318.09	0.07	0.53	77.00	81.74	77.00	37.43	0.03	0.46	100.00	100.00	0.00	438.00	522.30	360181.00	13.83	189.82	173.00
28	5	6	19417.00	31605.00	145.30	0	Spot (Block28, Row6, Column5)	18431.23	17946.50	9158.16	0.01	0.50	80.00	91.22	80.00	58.17	0.06	0.64	100.00	100.00	0.00	17866.50	18351.23	10616388.00	315.26	2895.82	2249.00
28	6	6	19716.00	31603.00	152.55	0	Spot (Block28, Row6, Column6)	342.29	299.00	141.82	0.06	0.41	79.00	87.51	79.00	45.70	0.04	0.52	99.00	96.00	0.00	220.00	263.29	217698.00	5.58	137.73	119.50
28	7	6	20018.00	31606.00	148.80	0	Spot (Block28, Row6, Column7)	5079.34	4478.50	3052.32	0.05	0.60	80.00	87.70	80.00	39.29	0.04	0.45	100.00	100.00	0.00	4398.50	4999.34	3078081.00	127.04	996.35	746.50
28	8	6	20324.00	31615.00	148.80	0	Spot (Block28, Row6, Column8)	5818.02	5050.00	3722.08	0.06	0.64	74.00	79.36	74.00	27.05	0.03	0.34	100.00	100.00	0.00	4976.00	5744.02	3508267.00	212.16	1043.98	735.00
28	1	7	18218.00	31898.00	162.45	0	Spot (Block28, Row7, Column1)	714.95	692.00	311.76	0.01	0.44	76.00	81.42	76.00	25.66	0.03	0.32	100.00	100.00	0.00	616.00	638.95	520486.00	24.69	207.72	199.00
28	2	7	18515.00	31901.00	152.45	0	Spot (Block28, Row7, Column2)	253.69	250.00	94.42	0.01	0.37	77.00	81.71	77.00	25.97	0.03	0.32	100.00	95.00	0.00	173.00	176.69	162618.00	6.62	112.29	106.00
28	3	7	18799.00	31919.00	163.25	0	Spot (Block28, Row7, Column3)	86.75	87.00	10.30	0.00	0.12	74.00	76.06	74.00	15.79	0.01	0.21	42.00	2.00	0.00	13.00	12.75	64111.00	0.68	77.30	76.50
28	4	7	19119.00	31908.00	164.55	0	Spot (Block28, Row7, Column4)	185.59	189.00	52.43	0.01	0.28	76.00	80.38	76.00	25.42	0.02	0.32	98.00	81.00	0.00	113.00	109.59	139560.00	4.14	105.43	103.00
28	5	7	19414.00	31908.00	188.30	0	Spot (Block28, Row7, Column5)	1264.29	1176.00	676.71	0.03	0.54	82.00	96.58	82.00	53.60	0.07	0.55	100.00	100.00	0.00	1094.00	1182.29	1265551.00	21.79	318.44	306.00
28	6	7	19714.00	31906.00	195.00	0	Spot (Block28, Row7, Column6)	1557.23	1578.00	754.14	0.01	0.48	87.50	104.63	87.50	56.05	0.08	0.54	100.00	100.00	0.00	1490.50	1469.73	1675583.00	25.92	410.16	407.00
28	7	7	20009.00	31914.00	153.55	0	Spot (Block28, Row7, Column7)	4268.58	3340.00	3360.78	0.11	0.79	82.00	88.37	82.00	34.69	0.03	0.39	100.00	100.00	0.00	3258.00	4186.58	2778845.00	120.51	913.29	368.00
28	8	7	20320.00	31909.00	189.05	0	Spot (Block28, Row7, Column8)	797.35	820.00	167.75	0.01	0.21	76.00	79.68	76.00	23.86	0.02	0.30	100.00	100.00	0.00	744.00	721.35	802929.00	30.08	254.19	258.00
28	1	8	18212.00	32198.00	147.00	-50	Spot (Block28, Row8, Column1)	80.69	80.00	11.26	0.00	0.14	73.00	73.79	73.00	14.50	0.00	0.20	26.00	4.00	0.00	7.00	7.69	47930.00	0.48	74.05	74.00
28	2	8	18513.00	32200.00	153.75	0	Spot (Block28, Row8, Column2)	670.96	603.50	327.67	0.05	0.49	72.00	73.49	72.00	14.08	0.01	0.19	100.00	100.00	0.00	531.50	598.96	437467.00	42.43	188.78	176.00
28	3	8	18807.00	32203.00	147.85	0	Spot (Block28, Row8, Column3)	1367.05	1100.00	875.58	0.09	0.64	73.00	76.02	73.00	17.88	0.02	0.24	100.00	100.00	0.00	1027.00	1294.05	821598.00	72.22	300.47	208.00
28	4	8	19115.00	32208.00	152.90	0	Spot (Block28, Row8, Column4)	4569.88	4327.00	2230.79	0.02	0.49	75.00	77.32	75.00	20.40	0.01	0.26	100.00	100.00	0.00	4252.00	4494.88	2933861.00	220.21	922.11	682.50
28	5	8	19403.00	32205.00	165.85	0	Spot (Block28, Row8, Column5)	182.18	183.00	47.66	0.00	0.26	76.00	87.01	76.00	43.54	0.06	0.50	87.00	69.00	0.00	107.00	106.18	139365.00	2.19	100.83	100.50
28	6	8	19713.00	32209.00	193.10	0	Spot (Block28, Row8, Column6)	2806.55	2177.00	2058.46	0.11	0.73	81.00	97.25	81.00	55.65	0.08	0.57	100.00	100.00	0.00	2096.00	2725.55	2955300.00	48.69	594.75	595.00
28	7	8	20016.00	32211.00	146.25	0	Spot (Block28, Row8, Column7)	1868.30	1654.50	991.90	0.05	0.53	79.00	86.84	79.00	38.45	0.04	0.44	100.00	100.00	0.00	1575.50	1789.30	1087350.00	46.34	502.15	394.00
28	8	8	20301.00	32209.00	147.05	0	Spot (Block28, Row8, Column8)	4270.49	3997.00	1972.43	0.03	0.46	77.00	80.55	77.00	21.39	0.02	0.27	100.00	100.00	0.00	3920.00	4193.49	2511048.00	195.85	967.56	749.50
29	1	1	4696.00	34513.00	149.80	0	Spot (Block29, Row1, Column1)	2036.68	1860.00	1020.90	0.04	0.50	83.00	98.06	83.00	213.87	0.07	2.18	100.00	99.00	0.00	1777.00	1953.68	1252559.00	9.06	508.40	353.50
29	2	1	4992.00	34521.00	144.50	0	Spot (Block29, Row1, Column2)	3522.33	3408.00	1630.81	0.01	0.46	80.00	87.74	80.00	30.53	0.04	0.35	100.00	100.00	0.00	3328.00	3442.33	1993640.00	112.51	673.76	621.00
29	3	1	5295.00	34525.00	143.85	0	Spot (Block29, Row1, Column3)	700.22	671.00	417.72	0.02	0.60	78.00	82.63	78.00	23.01	0.03	0.28	100.00	100.00	0.00	593.00	622.22	395622.00	26.84	190.08	171.00
29	4	1	5588.00	34523.00	140.30	0	Spot (Block29, Row1, Column4)	2701.61	2426.50	1242.92	0.05	0.46	81.00	85.25	81.00	21.30	0.02	0.25	100.00	100.00	0.00	2345.50	2620.61	1442662.00	122.82	638.92	531.00
29	5	1	5895.00	34523.00	140.15	0	Spot (Block29, Row1, Column5)	2144.55	1904.50	1535.44	0.05	0.72	80.00	83.21	80.00	18.98	0.02	0.23	100.00	100.00	0.00	1824.50	2064.55	1136611.00	108.63	423.90	366.00
29	6	1	6192.00	34528.00	139.15	0	Spot (Block29, Row1, Column6)	2428.05	2311.00	1178.81	0.02	0.49	77.00	81.52	77.00	22.98	0.02	0.28	100.00	100.00	0.00	2234.00	2351.05	1284439.00	102.09	565.94	426.00
29	7	1	6485.00	34532.00	141.25	0	Spot (Block29, Row1, Column7)	7494.57	6973.50	3603.21	0.03	0.48	78.00	80.93	78.00	23.61	0.02	0.29	100.00	100.00	0.00	6895.50	7416.57	4047069.00	313.98	1460.32	1195.00
29	8	1	6789.00	34527.00	183.30	0	Spot (Block29, Row1, Column8)	115.38	112.00	18.61	0.01	0.16	75.00	76.07	75.00	16.13	0.01	0.21	94.00	61.00	0.00	37.00	40.38	108806.00	2.44	93.10	92.00
29	1	2	4693.00	34819.00	147.00	-50	Spot (Block29, Row2, Column1)	79.62	79.00	6.85	0.00	0.09	81.00	85.07	81.00	22.55	0.02	0.27	0.00	0.00	0.00	-2.00	-1.38	46895.00	-0.24	80.34	81.00
29	2	2	4985.00	34818.00	123.55	0	Spot (Block29, Row2, Column2)	1500.92	1481.00	536.31	0.01	0.36	80.00	84.98	80.00	26.27	0.03	0.31	100.00	100.00	0.00	1401.00	1420.92	609372.00	53.90	381.38	363.50
29	3	2	5303.00	34821.00	176.40	0	Spot (Block29, Row2, Column3)	114.01	113.00	15.78	0.00	0.14	79.00	82.22	79.00	17.06	0.02	0.21	88.00	49.00	0.00	34.00	35.01	98849.00	1.86	88.72	89.00
29	4	2	5599.00	34827.00	200.20	0	Spot (Block29, Row2, Column4)	579.32	499.00	316.55	0.06	0.55	82.00	87.28	82.00	24.81	0.03	0.28	100.00	100.00	0.00	417.00	497.32	661580.00	19.83	201.72	199.00
29	5	2	5900.00	34830.00	172.65	0	Spot (Block29, Row2, Column5)	612.05	587.00	225.68	0.02	0.37	81.00	84.15	81.00	20.86	0.02	0.25	100.00	100.00	0.00	506.00	531.05	511674.00	25.31	202.47	180.00
29	6	2	6187.00	34829.00	141.45	0	Spot (Block29, Row2, Column6)	900.24	861.00	420.54	0.02	0.47	79.00	85.05	79.00	30.80	0.03	0.36	100.00	100.00	0.00	782.00	821.24	488831.00	26.46	266.23	210.00
29	7	2	6494.00	34829.00	143.60	0	Spot (Block29, Row2, Column7)	437.23	435.00	172.72	0.00	0.40	79.00	80.92	79.00	20.72	0.01	0.26	100.00	100.00	0.00	356.00	358.23	245286.00	17.20	150.66	153.00
29	8	2	6794.00	34831.00	147.00	-50	Spot (Block29, Row2, Column8)	80.52	80.00	8.88	0.00	0.11	77.00	79.25	77.00	22.93	0.01	0.29	2.00	0.00	0.00	3.00	3.52	47585.00	0.06	77.73	78.00
29	1	3	4696.00	35119.00	139.40	0	Spot (Block29, Row3, Column1)	3577.15	3617.00	1838.37	0.00	0.51	80.00	82.89	80.00	20.37	0.02	0.25	100.00	100.00	0.00	3537.00	3497.15	1892313.00	171.52	738.35	586.00
29	2	3	4997.00	35123.00	145.70	0	Spot (Block29, Row3, Column2)	173.20	181.00	30.31	0.02	0.18	80.00	83.23	80.00	19.05	0.02	0.23	100.00	92.00	0.00	101.00	93.20	100112.00	4.72	107.46	105.00
29	3	3	5283.00	35116.00	136.95	0	Spot (Block29, Row3, Column3)	678.74	653.00	247.00	0.02	0.36	79.00	82.71	79.00	24.27	0.02	0.29	100.00	100.00	0.00	574.00	599.74	341407.00	24.56	242.60	183.00
29	4	3	5593.00	35123.00	137.85	0	Spot (Block29, Row3, Column4)	3595.09	3329.50	1809.92	0.03	0.50	79.00	83.11	79.00	22.35	0.02	0.27	100.00	100.00	0.00	3250.50	3516.09	1847875.00	157.16	813.91	534.00
29	5	3	5893.00	35125.00	142.00	0	Spot (Block29, Row3, Column5)	364.18	372.50	143.25	0.01	0.39	81.00	86.66	81.00	28.67	0.03	0.33	100.00	98.00	0.00	291.50	283.18	199571.00	9.68	137.72	125.00
29	6	3	6193.00	35125.00	220.20	0	Spot (Block29, Row3, Column6)	1408.20	1017.00	889.76	0.14	0.63	86.00	95.59	86.00	37.90	0.05	0.40	100.00	100.00	0.00	931.00	1322.20	1953180.00	34.64	454.24	425.00
29	7	3	6498.00	35132.00	139.15	0	Spot (Block29, Row3, Column7)	1284.91	1090.00	785.78	0.07	0.61	80.00	86.90	80.00	31.42	0.04	0.36	100.00	100.00	0.00	1010.00	1204.91	683571.00	38.13	290.78	265.00
29	8	3	6793.00	35135.00	149.35	0	Spot (Block29, Row3, Column8)	2698.20	2484.50	1189.88	0.04	0.44	79.00	82.58	79.00	26.49	0.02	0.32	100.00	100.00	0.00	2405.50	2619.20	1645900.00	98.74	563.84	494.50
29	1	4	4695.00	35418.00	136.25	0	Spot (Block29, Row4, Column1)	3801.56	3566.00	1829.91	0.03	0.48	83.00	87.81	83.00	24.94	0.02	0.28	100.00	100.00	0.00	3483.00	3718.56	1904584.00	148.93	791.72	704.00
29	2	4	4990.00	35420.00	172.30	0	Spot (Block29, Row4, Column2)	420.72	398.00	178.21	0.02	0.42	81.00	88.89	81.00	37.46	0.04	0.42	100.00	100.00	0.00	317.00	339.72	349621.00	8.86	170.11	173.00
29	3	4	5290.00	35424.00	138.85	0	Spot (Block29, Row4, Column3)	12174.30	11359.00	5975.56	0.03	0.49	81.00	89.94	81.00	41.61	0.05	0.46	100.00	100.00	0.00	11278.00	12093.30	6294115.00	290.44	2471.41	2049.00
29	4	4	5585.00	35418.00	166.35	0	Spot (Block29, Row4, Column4)	110.22	110.00	11.34	0.00	0.10	79.00	83.13	79.00	29.44	0.02	0.35	54.00	0.00	0.00	31.00	31.22	84651.00	0.92	89.33	89.00
29	5	4	5868.00	35434.00	154.10	0	Spot (Block29, Row4, Column5)	260.76	194.00	573.08	0.13	2.20	78.00	80.26	78.00	22.58	0.01	0.28	97.00	82.00	0.00	116.00	182.76	170015.00	7.99	116.67	109.00
29	6	4	6192.00	35430.00	175.45	0	Spot (Block29, Row4, Column6)	799.04	814.00	290.09	0.01	0.36	85.00	90.47	85.00	27.16	0.03	0.30	100.00	100.00	0.00	729.00	714.04	681579.00	26.09	244.85	204.00
29	7	4	6487.00	35435.00	138.55	0	Spot (Block29, Row4, Column7)	1005.68	793.50	694.04	0.10	0.69	83.00	90.21	83.00	34.72	0.04	0.38	100.00	100.00	0.00	710.50	922.68	522953.00	26.37	244.96	182.50
29	8	4	6794.00	35438.00	151.15	0	Spot (Block29, Row4, Column8)	313.27	278.00	120.17	0.05	0.38	78.00	80.70	78.00	17.74	0.01	0.22	100.00	100.00	0.00	200.00	235.27	196732.00	13.11	126.18	117.00
29	1	5	4696.00	35721.00	138.90	0	Spot (Block29, Row5, Column1)	5083.81	4260.00	2759.72	0.08	0.54	85.00	94.04	85.00	34.87	0.04	0.37	100.00	100.00	0.00	4175.00	4998.81	2669002.00	143.10	1073.73	754.50
29	2	5	4990.00	35718.00	148.20	0	Spot (Block29, Row5, Column2)	3308.45	3317.00	1348.13	0.00	0.41	85.00	96.12	85.00	35.65	0.05	0.37	100.00	100.00	0.00	3232.00	3223.45	1978454.00	90.10	706.53	629.50
29	3	5	5296.00	35722.00	148.30	0	Spot (Block29, Row5, Column3)	1560.34	1459.00	794.77	0.03	0.51	86.00	96.40	86.00	39.93	0.05	0.41	100.00	100.00	0.00	1373.00	1474.34	940886.00	36.67	335.98	294.50
29	4	5	5589.00	35726.00	137.70	0	Spot (Block29, Row5, Column4)	2338.79	2122.50	1358.10	0.04	0.58	81.00	86.92	81.00	31.21	0.03	0.36	100.00	100.00	0.00	2041.50	2257.79	1202140.00	72.14	517.34	361.00
29	5	5	5893.00	35728.00	137.55	0	Spot (Block29, Row5, Column5)	12895.02	12133.00	6842.39	0.03	0.53	82.00	88.13	82.00	37.01	0.03	0.42	100.00	100.00	0.00	12051.00	12813.02	6628039.00	346.08	2364.99	1682.00
29	6	5	6192.00	35726.00	143.70	0	Spot (Block29, Row5, Column6)	1126.34	1044.00	457.08	0.03	0.41	84.00	93.17	84.00	39.07	0.04	0.42	100.00	100.00	0.00	960.00	1042.34	628495.00	26.44	304.92	268.00
29	7	5	6491.00	35729.00	186.65	0	Spot (Block29, Row5, Column7)	1601.44	1397.00	1040.58	0.06	0.65	84.00	97.38	84.00	46.02	0.06	0.47	100.00	100.00	0.00	1313.00	1517.44	1567807.00	32.68	401.08	402.00
29	8	5	6794.00	35731.00	141.25	0	Spot (Block29, Row5, Column8)	2293.99	1898.00	1635.02	0.08	0.71	78.00	85.34	78.00	33.29	0.04	0.39	100.00	100.00	0.00	1820.00	2215.99	1243344.00	66.35	504.12	367.00
29	1	6	4691.00	36019.00	221.30	0	Spot (Block29, Row6, Column1)	1300.00	843.00	896.68	0.19	0.69	89.00	101.64	89.00	40.08	0.06	0.39	100.00	100.00	0.00	754.00	1211.00	1822596.00	29.90	418.99	405.00
29	2	6	4986.00	36022.00	222.25	0	Spot (Block29, Row6, Column2)	713.32	609.00	354.04	0.07	0.50	85.00	96.88	85.00	37.72	0.06	0.39	100.00	100.00	0.00	524.00	628.32	1007211.00	16.34	262.78	287.00
29	3	6	5276.00	36021.00	139.50	0	Spot (Block29, Row6, Column3)	5055.72	4724.00	2567.48	0.03	0.51	81.00	89.16	81.00	30.04	0.04	0.34	100.00	100.00	0.00	4643.00	4974.72	2654253.00	165.35	1064.04	796.00
29	4	6	5593.00	36026.00	143.55	0	Spot (Block29, Row6, Column4)	440.87	424.00	173.02	0.02	0.39	79.00	83.25	79.00	33.33	0.02	0.40	100.00	100.00	0.00	345.00	361.87	247768.00	10.73	152.45	154.00
29	5	6	5888.00	36026.00	137.55	0	Spot (Block29, Row6, Column5)	15469.32	14671.00	7742.66	0.02	0.50	83.00	91.54	83.00	45.87	0.04	0.50	100.00	100.00	0.00	14588.00	15386.32	7935763.00	335.24	2624.37	1893.50
29	6	6	6192.00	36028.00	151.70	0	Spot (Block29, Row6, Column6)	229.32	210.00	76.43	0.04	0.33	83.00	88.67	83.00	31.39	0.03	0.35	96.00	83.00	0.00	127.00	146.32	144699.00	4.48	119.77	114.00
29	7	6	6487.00	36025.00	141.85	0	Spot (Block29, Row6, Column7)	2439.19	2199.00	1400.88	0.05	0.57	82.00	89.21	82.00	33.60	0.04	0.38	100.00	100.00	0.00	2117.00	2357.19	1339117.00	69.94	525.24	434.00
29	8	6	6798.00	36035.00	141.55	0	Spot (Block29, Row6, Column8)	3139.30	2759.00	2093.61	0.06	0.67	77.00	79.57	77.00	19.35	0.01	0.24	100.00	100.00	0.00	2682.00	3062.30	1704642.00	158.12	629.48	533.50
29	1	7	4688.00	36322.00	162.25	0	Spot (Block29, Row7, Column1)	669.37	620.00	302.62	0.03	0.45	83.00	89.92	83.00	30.11	0.03	0.33	100.00	100.00	0.00	537.00	586.37	485965.00	19.24	203.34	200.00
29	2	7	4990.00	36314.00	165.00	0	Spot (Block29, Row7, Column2)	146.87	150.00	31.16	0.01	0.21	80.00	83.76	80.00	19.90	0.02	0.24	95.00	73.00	0.00	70.00	66.87	111181.00	3.17	96.49	96.00
29	3	7	5290.00	36316.00	182.90	0	Spot (Block29, Row7, Column3)	87.49	87.00	8.53	0.00	0.10	77.00	79.61	77.00	15.14	0.01	0.19	29.00	0.00	0.00	10.00	10.49	81978.00	0.52	80.21	80.00
29	4	7	5583.00	36320.00	177.45	0	Spot (Block29, Row7, Column4)	117.72	111.00	25.57	0.03	0.22	77.00	82.19	77.00	25.43	0.03	0.31	71.00	21.00	0.00	34.00	40.72	103597.00	1.40	85.87	86.00
29	5	7	5885.00	36324.00	176.00	0	Spot (Block29, Row7, Column5)	629.16	586.50	306.40	0.03	0.49	84.00	94.50	84.00	42.94	0.05	0.45	100.00	100.00	0.00	502.50	545.16	546113.00	12.45	211.50	207.00
29	6	7	6185.00	36325.00	211.80	0	Spot (Block29, Row7, Column6)	761.88	602.00	399.38	0.10	0.52	90.00	106.13	90.00	50.06	0.07	0.47	100.00	100.00	0.00	512.00	671.88	979021.00	13.10	278.78	292.00
29	7	7	6474.00	36331.00	141.55	0	Spot (Block29, Row7, Column7)	3509.92	3447.00	1588.53	0.01	0.45	84.00	91.44	84.00	30.84	0.04	0.34	100.00	100.00	0.00	3363.00	3425.92	1916415.00	110.83	786.91	636.00
29	8	7	6791.00	36330.00	175.55	0	Spot (Block29, Row7, Column8)	1386.12	1400.00	445.54	0.00	0.32	79.00	82.46	79.00	21.87	0.02	0.27	100.00	100.00	0.00	1321.00	1307.12	1198995.00	59.61	377.92	285.00
29	1	8	4661.00	36617.00	154.10	0	Spot (Block29, Row8, Column1)	98.53	99.00	9.16	0.00	0.09	78.00	80.93	78.00	17.24	0.02	0.21	60.00	6.00	0.00	21.00	20.53	64045.00	1.02	89.26	87.00
29	2	8	4991.00	36620.00	144.85	0	Spot (Block29, Row8, Column2)	354.23	285.00	157.02	0.09	0.44	76.00	76.36	76.00	12.14	0.00	0.16	100.00	99.00	0.00	209.00	278.23	202973.00	22.88	134.77	124.00
29	3	8	5276.00	36619.00	140.40	0	Spot (Block29, Row8, Column3)	817.60	681.00	528.85	0.08	0.65	77.00	80.64	77.00	22.82	0.02	0.28	100.00	100.00	0.00	604.00	740.60	434143.00	32.30	220.61	175.00
29	4	8	5588.00	36629.00	142.70	0	Spot (Block29, Row8, Column4)	6248.23	5996.00	2805.06	0.02	0.45	78.00	83.90	78.00	31.16	0.03	0.37	100.00	100.00	0.00	5918.00	6170.23	3480265.00	197.80	1173.74	939.00
29	5	8	5865.00	36628.00	232.35	0	Spot (Block29, Row8, Column5)	94.81	94.00	13.22	0.00	0.14	81.00	90.89	81.00	41.94	0.05	0.46	2.00	0.00	0.00	13.00	13.81	147337.00	0.09	81.57	81.00
29	6	8	6189.00	36629.00	201.75	0	Spot (Block29, Row8, Column6)	2068.70	1370.00	1617.09	0.18	0.78	86.00	101.89	86.00	55.63	0.07	0.55	100.00	100.00	0.00	1284.00	1982.70	2395554.00	35.36	527.78	516.00
29	7	8	6487.00	36632.00	136.05	0	Spot (Block29, Row8, Column7)	1249.43	1158.00	607.12	0.03	0.49	82.00	89.51	82.00	37.52	0.04	0.42	100.00	100.00	0.00	1076.00	1167.43	618468.00	30.92	325.06	258.00
29	8	8	6774.00	36633.00	140.25	0	Spot (Block29, Row8, Column8)	5295.98	4714.50	2678.16	0.05	0.51	80.00	83.40	80.00	22.17	0.02	0.27	100.00	100.00	0.00	4634.50	5215.98	2806869.00	235.12	1121.01	775.00
30	1	1	9202.00	34542.00	149.50	0	Spot (Block30, Row1, Column1)	1663.08	1606.50	835.26	0.02	0.50	83.00	83.55	83.00	16.18	0.00	0.19	100.00	100.00	0.00	1523.50	1580.08	1017807.00	97.62	426.11	352.00
30	2	1	9478.00	34550.00	228.10	0	Spot (Block30, Row1, Column2)	95.52	96.00	12.11	0.00	0.13	82.00	82.42	82.00	13.60	0.00	0.17	50.00	12.00	0.00	14.00	13.52	142606.00	0.96	82.52	83.00
30	3	1	9798.00	34551.00	147.00	-50	Spot (Block30, Row1, Column3)	90.69	92.00	10.73	0.01	0.12	81.00	81.34	81.00	11.32	0.00	0.14	46.00	11.00	0.00	11.00	9.69	53234.00	0.83	85.77	87.00
30	4	1	10109.00	34563.00	163.35	0	Spot (Block30, Row1, Column4)	96.68	96.00	10.63	0.00	0.11	79.00	80.17	79.00	11.57	0.01	0.14	69.00	27.00	0.00	17.00	17.68	71643.00	1.43	90.94	91.00
30	5	1	10442.00	34570.00	203.60	0	Spot (Block30, Row1, Column5)	94.86	95.00	12.28	0.00	0.13	79.00	79.95	79.00	11.78	0.01	0.15	61.00	28.00	0.00	16.00	15.86	111645.00	1.27	82.28	82.00
30	6	1	10705.00	34586.00	203.55	0	Spot (Block30, Row1, Column6)	88.42	89.00	10.21	0.00	0.12	77.00	77.47	77.00	10.78	0.00	0.14	56.00	13.00	0.00	12.00	11.42	104074.00	1.02	78.01	79.00
30	7	1	11003.00	34542.00	162.15	0	Spot (Block30, Row1, Column7)	109.29	109.00	10.13	0.00	0.09	76.00	76.56	76.00	10.19	0.00	0.13	98.00	89.00	0.00	33.00	33.29	79566.00	3.21	92.20	91.00
30	8	1	11292.00	34533.00	215.30	0	Spot (Block30, Row1, Column8)	108.06	107.00	16.97	0.00	0.16	79.00	78.88	79.00	11.22	0.00	0.14	83.00	61.00	0.00	28.00	29.06	142753.00	2.60	87.76	87.00
30	1	2	9145.00	34813.00	114.85	0	Spot (Block30, Row2, Column1)	102.90	103.00	11.04	0.00	0.11	80.00	80.90	80.00	14.57	0.00	0.18	77.00	27.00	0.00	23.00	22.90	35500.00	1.51	90.73	91.00
30	2	2	9496.00	34849.00	147.00	-50	Spot (Block30, Row2, Column2)	78.93	80.00	8.60	0.01	0.11	80.00	80.24	80.00	11.99	0.00	0.15	6.00	0.00	0.00	0.00	-1.07	46650.00	-0.11	75.48	75.00
30	3	2	9796.00	34851.00	147.00	-50	Spot (Block30, Row2, Column3)	85.35	85.00	9.19	0.00	0.11	79.00	79.02	79.00	11.16	0.00	0.14	29.00	2.00	0.00	6.00	6.35	50443.00	0.57	83.49	85.00
30	4	2	10126.00	34865.00	184.45	0	Spot (Block30, Row2, Column4)	89.40	89.00	10.19	0.00	0.11	79.00	80.10	79.00	10.99	0.01	0.14	49.00	12.00	0.00	10.00	10.40	85643.00	0.85	82.40	84.00
30	5	2	10396.00	34850.00	211.35	0	Spot (Block30, Row2, Column5)	143.83	138.00	32.65	0.02	0.23	81.00	82.20	81.00	12.06	0.01	0.15	98.00	93.00	0.00	57.00	62.83	183245.00	5.11	98.98	99.00
30	6	2	10744.00	34839.00	173.55	0	Spot (Block30, Row2, Column6)	96.79	95.00	10.18	0.01	0.11	80.00	86.51	80.00	37.06	0.03	0.43	4.00	0.00	0.00	15.00	16.79	81784.00	0.28	89.71	89.00
30	7	2	10997.00	34858.00	147.00	-50	Spot (Block30, Row2, Column7)	84.51	83.00	9.11	0.01	0.11	78.00	78.08	78.00	12.45	0.00	0.16	24.00	3.00	0.00	5.00	6.51	50196.00	0.52	81.57	82.00
30	8	2	11297.00	34860.00	147.00	-50	Spot (Block30, Row2, Column8)	81.01	81.00	9.04	0.00	0.11	79.00	82.21	79.00	25.93	0.02	0.32	0.00	0.00	0.00	2.00	2.01	47471.00	-0.05	78.28	77.00
30	1	3	9189.00	35166.00	187.45	0	Spot (Block30, Row3, Column1)	91.48	90.00	11.53	0.01	0.13	77.00	77.63	77.00	11.52	0.00	0.15	54.00	19.00	0.00	13.00	14.48	90471.00	1.20	82.37	83.00
30	2	3	9510.00	35154.00	251.60	0	Spot (Block30, Row3, Column2)	91.54	92.00	11.92	0.00	0.13	80.00	80.57	80.00	14.07	0.00	0.17	41.00	7.00	0.00	12.00	11.54	168168.00	0.78	86.63	86.00
30	3	3	9786.00	35144.00	167.30	0	Spot (Block30, Row3, Column3)	109.86	110.00	12.13	0.00	0.11	80.00	80.46	80.00	11.03	0.00	0.14	91.00	72.00	0.00	30.00	29.86	85138.00	2.66	93.34	93.00
30	4	3	10094.00	35147.00	237.95	0	Spot (Block30, Row3, Column4)	91.90	91.00	10.72	0.00	0.12	78.00	78.51	78.00	11.13	0.00	0.14	55.00	20.00	0.00	13.00	13.90	149793.00	1.20	81.83	82.00
30	5	3	10414.00	35172.00	184.65	0	Spot (Block30, Row3, Column5)	102.02	100.00	15.49	0.01	0.15	82.00	89.32	82.00	39.25	0.04	0.44	9.00	0.00	0.00	18.00	20.02	97533.00	0.32	90.36	89.00
30	6	3	10695.00	35152.00	191.85	0	Spot (Block30, Row3, Column6)	2362.51	1884.00	1681.21	0.10	0.71	88.00	101.79	88.00	51.37	0.06	0.50	100.00	100.00	0.00	1796.00	2274.51	2452289.00	44.01	560.91	571.00
30	7	3	10995.00	35158.00	147.00	-50	Spot (Block30, Row3, Column7)	92.69	93.00	10.72	0.00	0.12	84.00	91.34	84.00	41.06	0.04	0.45	0.00	0.00	0.00	9.00	8.69	54594.00	0.03	88.34	89.00
30	8	3	11293.00	35162.00	152.65	0	Spot (Block30, Row3, Column8)	3870.73	3608.50	1727.85	0.03	0.45	83.00	88.00	83.00	31.44	0.03	0.36	100.00	100.00	0.00	3525.50	3787.73	2461782.00	120.31	835.33	669.00
30	1	4	9191.00	35463.00	166.85	0	Spot (Block30, Row4, Column1)	110.17	109.00	14.66	0.00	0.13	80.00	81.48	80.00	13.18	0.01	0.16	88.00	58.00	0.00	29.00	30.17	85054.00	2.18	91.84	92.00
30	2	4	9491.00	35448.00	172.75	0	Spot (Block30, Row4, Column2)	400.00	379.00	164.11	0.02	0.41	83.00	87.67	83.00	24.02	0.02	0.27	100.00	100.00	0.00	296.00	317.00	332801.00	13.01	169.52	175.00
30	3	4	9789.00	35460.00	172.20	0	Spot (Block30, Row4, Column3)	144.03	143.00	29.43	0.00	0.20	81.00	84.37	81.00	19.04	0.02	0.23	94.00	73.00	0.00	62.00	63.03	119116.00	3.13	98.51	98.00
30	4	4	10093.00	35452.00	147.00	-50	Spot (Block30, Row4, Column4)	75.81	75.00	8.80	0.00	0.12	78.00	78.34	78.00	11.23	0.00	0.14	6.00	1.00	0.00	-3.00	-2.19	45034.00	-0.22	81.18	78.00
30	5	4	10347.00	35489.00	159.95	0	Spot (Block30, Row4, Column5)	100.01	100.00	9.16	0.00	0.09	80.00	79.37	80.00	11.42	0.00	0.14	82.00	42.00	0.00	20.00	20.01	70608.00	1.81	87.39	88.00
30	6	4	10695.00	35454.00	223.10	0	Spot (Block30, Row4, Column6)	165.94	175.00	37.57	0.02	0.23	82.00	88.36	82.00	33.42	0.03	0.38	87.00	65.00	0.00	93.00	83.94	237629.00	2.32	100.48	101.00
30	7	4	11003.00	35478.00	263.95	0	Spot (Block30, Row4, Column7)	94.31	94.00	14.56	0.00	0.15	86.00	90.71	86.00	25.73	0.02	0.28	14.00	0.00	0.00	8.00	8.31	190697.00	0.14	84.47	84.00
30	8	4	11293.00	35460.00	147.00	-50	Spot (Block30, Row4, Column8)	96.46	96.00	9.25	0.00	0.10	83.00	85.29	83.00	19.13	0.01	0.22	23.00	0.00	0.00	13.00	13.46	57009.00	0.58	91.10	90.00
30	1	5	9184.00	35729.00	167.70	0	Spot (Block30, Row5, Column1)	104.32	104.00	19.05	0.00	0.18	81.00	90.84	81.00	38.15	0.05	0.42	13.00	0.00	0.00	23.00	23.32	81686.00	0.35	92.33	91.00
30	2	5	9489.00	35745.00	150.50	0	Spot (Block30, Row5, Column2)	4519.04	4357.00	1981.17	0.02	0.44	87.00	96.43	87.00	35.63	0.04	0.37	100.00	100.00	0.00	4270.00	4432.04	2788248.00	124.14	876.61	746.00
30	3	5	9793.00	35749.00	148.75	0	Spot (Block30, Row5, Column3)	1351.90	1249.00	717.76	0.03	0.53	83.00	89.22	83.00	27.22	0.03	0.31	100.00	100.00	0.00	1166.00	1268.90	816550.00	46.39	322.01	283.00
30	4	5	10076.00	35744.00	184.40	0	Spot (Block30, Row5, Column4)	92.27	93.00	9.86	0.00	0.11	81.00	83.38	81.00	17.77	0.01	0.21	25.00	0.00	0.00	12.00	11.27	88395.00	0.50	84.75	84.50
30	5	5	10388.00	35751.00	157.75	0	Spot (Block30, Row5, Column5)	199.31	198.00	39.53	0.00	0.20	82.00	81.59	82.00	12.10	0.00	0.15	100.00	99.00	0.00	116.00	117.31	136325.00	9.73	113.94	113.00
30	6	5	10693.00	35725.00	201.75	0	Spot (Block30, Row5, Column6)	100.53	100.00	11.77	0.00	0.12	82.00	86.47	82.00	26.21	0.02	0.30	26.00	0.00	0.00	18.00	18.53	116411.00	0.54	86.02	86.00
30	7	5	10992.00	35757.00	190.30	0	Spot (Block30, Row5, Column7)	1305.64	1086.00	763.84	0.08	0.59	87.00	96.01	87.00	34.88	0.04	0.36	100.00	100.00	0.00	999.00	1218.64	1331749.00	34.68	352.71	354.50
30	8	5	11279.00	35754.00	202.40	0	Spot (Block30, Row5, Column8)	97.82	98.00	11.32	0.00	0.12	84.00	87.41	84.00	23.90	0.02	0.27	21.00	0.00	0.00	14.00	13.82	114053.00	0.44	86.07	85.00
30	1	6	9188.00	36042.00	190.35	0	Spot (Block30, Row6, Column1)	1997.71	1606.00	1465.00	0.09	0.73	87.00	104.59	87.00	55.01	0.08	0.53	100.00	100.00	0.00	1519.00	1910.71	2045656.00	34.41	472.56	474.00
30	2	6	9487.00	36047.00	210.95	0	Spot (Block30, Row6, Column2)	832.81	720.50	406.14	0.06	0.49	89.00	103.12	89.00	48.86	0.06	0.47	100.00	100.00	0.00	631.50	743.81	1062669.00	14.93	283.05	279.50
30	3	6	9772.00	36061.00	185.45	0	Spot (Block30, Row6, Column3)	109.60	109.00	14.90	0.00	0.14	83.00	86.77	83.00	22.47	0.02	0.26	57.00	13.00	0.00	26.00	26.60	105434.00	1.02	89.87	88.00
30	4	6	10030.00	36027.00	191.50	0	Spot (Block30, Row6, Column4)	85.52	85.00	9.44	0.00	0.11	80.00	80.57	80.00	14.57	0.00	0.18	18.00	0.00	0.00	5.00	5.52	88603.00	0.34	80.47	80.00
30	5	6	10390.00	36060.00	151.35	0	Spot (Block30, Row6, Column5)	153.29	157.00	31.26	0.01	0.20	82.00	82.87	82.00	14.21	0.00	0.17	99.00	91.00	0.00	75.00	71.29	96417.00	4.95	107.52	101.00
30	6	6	10689.00	36056.00	147.00	-50	Spot (Block30, Row6, Column6)	89.29	89.00	10.94	0.00	0.12	82.00	85.18	82.00	22.00	0.02	0.26	10.00	0.00	0.00	7.00	7.29	52768.00	0.19	82.56	82.00
30	7	6	11003.00	36055.00	164.85	0	Spot (Block30, Row6, Column7)	108.21	108.00	14.97	0.00	0.14	81.00	84.65	81.00	24.57	0.02	0.29	56.00	6.00	0.00	27.00	27.21	81698.00	0.96	90.69	88.00
30	8	6	11312.00	36078.00	153.30	0	Spot (Block30, Row6, Column8)	98.05	98.00	9.32	0.00	0.10	80.00	80.68	80.00	11.41	0.00	0.14	76.00	30.00	0.00	18.00	18.05	63146.00	1.52	91.32	93.00
30	1	7	9189.00	36343.00	160.90	0	Spot (Block30, Row7, Column1)	562.50	497.00	263.59	0.05	0.47	84.00	91.63	84.00	40.98	0.04	0.45	100.00	100.00	0.00	413.00	478.50	401626.00	11.49	184.79	187.00
30	2	7	9501.00	36395.00	281.70	0	Spot (Block30, Row7, Column2)	85.33	85.00	10.49	0.00	0.12	83.00	86.10	83.00	18.49	0.02	0.21	6.00	0.00	0.00	2.00	2.33	197794.00	-0.04	79.83	80.00
30	3	7	9788.00	36350.00	147.00	-50	Spot (Block30, Row7, Column3)	90.20	90.00	9.54	0.00	0.11	83.00	82.88	83.00	12.08	0.00	0.15	28.00	4.00	0.00	7.00	7.20	53311.00	0.61	88.38	88.00
30	4	7	10088.00	36352.00	147.00	-50	Spot (Block30, Row7, Column4)	82.93	82.00	9.32	0.00	0.11	82.00	83.93	82.00	22.53	0.01	0.27	1.00	0.00	0.00	0.00	0.93	49346.00	-0.04	86.81	86.00
30	5	7	10388.00	36354.00	147.00	-50	Spot (Block30, Row7, Column5)	90.29	90.00	8.02	0.00	0.09	86.00	88.73	86.00	20.62	0.01	0.23	1.00	0.00	0.00	4.00	4.29	53182.00	0.08	92.49	92.00
30	6	7	10686.00	36355.00	195.05	0	Spot (Block30, Row7, Column6)	967.00	907.00	434.64	0.03	0.45	93.00	107.58	93.00	64.23	0.06	0.60	100.00	99.00	0.00	814.00	874.00	1039528.00	13.38	305.20	295.00
30	7	7	11038.00	36308.00	224.30	0	Spot (Block30, Row7, Column7)	91.52	92.00	12.56	0.00	0.14	84.00	87.01	84.00	22.46	0.02	0.26	10.00	0.00	0.00	8.00	7.52	131696.00	0.20	83.84	83.00
30	8	7	11292.00	36355.00	194.45	0	Spot (Block30, Row7, Column8)	267.38	277.00	56.70	0.02	0.21	82.00	83.99	82.00	18.27	0.01	0.22	100.00	99.00	0.00	195.00	185.38	285830.00	10.04	130.20	119.00
30	1	8	9166.00	36669.00	140.10	0	Spot (Block30, Row8, Column1)	103.15	102.00	10.36	0.00	0.10	80.00	81.03	80.00	13.73	0.01	0.17	82.00	34.00	0.00	22.00	23.15	54773.00	1.61	94.10	95.00
30	2	8	9486.00	36649.00	147.00	-50	Spot (Block30, Row8, Column2)	89.75	91.00	14.22	0.01	0.16	83.00	83.27	83.00	11.12	0.00	0.13	39.00	13.00	0.00	8.00	6.75	52771.00	0.58	82.78	82.00
30	3	8	9786.00	36650.00	147.00	-50	Spot (Block30, Row8, Column3)	88.49	89.00	11.96	0.00	0.14	83.00	85.11	83.00	23.35	0.01	0.27	3.00	0.00	0.00	6.00	5.49	51858.00	0.14	89.95	88.00
30	4	8	10087.00	36655.00	144.65	0	Spot (Block30, Row8, Column4)	8957.06	8937.00	4155.29	0.00	0.46	84.00	88.24	84.00	32.31	0.02	0.37	100.00	100.00	0.00	8853.00	8873.06	5096567.00	274.52	1619.98	1345.50
30	5	8	10386.00	36654.00	147.00	-50	Spot (Block30, Row8, Column5)	87.19	88.00	11.16	0.00	0.13	88.00	99.60	88.00	59.76	0.05	0.60	0.00	0.00	0.00	0.00	-0.81	51266.00	-0.21	86.66	87.00
30	6	8	10687.00	36657.00	166.90	0	Spot (Block30, Row8, Column6)	4694.65	3694.50	3263.38	0.10	0.70	93.00	116.73	93.00	84.90	0.10	0.73	100.00	100.00	0.00	3601.50	4601.65	3661830.00	53.92	743.67	735.00
30	7	8	11008.00	36628.00	186.90	0	Spot (Block30, Row8, Column7)	104.21	104.00	10.81	0.00	0.10	88.00	98.79	88.00	58.16	0.05	0.59	0.00	0.00	0.00	16.00	16.21	102540.00	0.09	92.50	93.00
30	8	8	11268.00	36656.00	142.65	0	Spot (Block30, Row8, Column8)	4558.90	4040.00	2552.73	0.05	0.56	82.00	86.15	82.00	26.00	0.02	0.30	100.00	100.00	0.00	3958.00	4476.90	2507397.00	172.03	988.30	671.00
31	1	1	13697.00	34569.00	152.80	0	Spot (Block31, Row1, Column1)	1469.48	1343.50	718.98	0.04	0.49	73.00	74.46	73.00	16.17	0.01	0.22	100.00	100.00	0.00	1270.50	1396.48	940470.00	86.29	366.64	273.50
31	2	1	13993.00	34576.00	146.10	0	Spot (Block31, Row1, Column2)	568.05	575.00	212.13	0.01	0.37	72.00	74.22	72.00	15.40	0.01	0.21	100.00	100.00	0.00	503.00	496.05	330604.00	32.06	192.41	169.00
31	3	1	14298.00	34581.00	157.55	0	Spot (Block31, Row1, Column3)	315.23	280.00	150.22	0.05	0.48	70.00	70.73	70.00	13.25	0.00	0.19	100.00	100.00	0.00	210.00	245.23	215933.00	18.45	113.70	109.00
31	4	1	14588.00	34576.00	153.45	0	Spot (Block31, Row1, Column4)	417.41	383.00	187.90	0.04	0.45	73.00	73.78	73.00	13.80	0.00	0.19	100.00	100.00	0.00	310.00	344.41	269230.00	24.90	134.40	129.50
31	5	1	14892.00	34581.00	146.85	0	Spot (Block31, Row1, Column5)	634.20	543.00	352.22	0.07	0.56	71.00	71.80	71.00	14.71	0.00	0.20	100.00	100.00	0.00	472.00	563.20	374179.00	38.24	193.12	172.50
31	6	1	15194.00	34583.00	148.80	0	Spot (Block31, Row1, Column6)	541.30	503.00	252.24	0.03	0.47	69.00	70.91	69.00	16.06	0.01	0.23	100.00	100.00	0.00	434.00	472.30	325862.00	29.30	185.61	163.00
31	7	1	15488.00	34584.00	146.20	0	Spot (Block31, Row1, Column7)	1207.54	1101.00	575.83	0.04	0.48	71.00	71.71	71.00	14.47	0.00	0.20	100.00	100.00	0.00	1030.00	1136.54	703998.00	78.52	306.36	254.00
31	8	1	15795.00	34586.00	147.00	-50	Spot (Block31, Row1, Column8)	73.03	74.00	11.61	0.01	0.16	70.00	69.93	70.00	10.60	0.00	0.15	22.00	4.00	0.00	4.00	3.03	42940.00	0.29	78.64	78.00
31	1	2	13693.00	34873.00	147.00	-50	Spot (Block31, Row2, Column1)	76.93	77.00	9.15	0.00	0.12	75.00	75.57	75.00	13.99	0.00	0.19	10.00	0.00	0.00	2.00	1.93	45159.00	0.10	75.52	75.00
31	2	2	13995.00	34873.00	135.30	0	Spot (Block31, Row2, Column2)	502.64	483.00	151.57	0.02	0.30	75.00	76.32	75.00	14.43	0.01	0.19	100.00	100.00	0.00	408.00	427.64	248806.00	29.54	183.64	181.00
31	3	2	14284.00	34879.00	178.90	0	Spot (Block31, Row2, Column3)	96.36	96.00	13.61	0.00	0.14	72.00	73.71	72.00	14.37	0.01	0.19	73.00	39.00	0.00	24.00	24.36	86246.00	1.58	77.48	76.00
31	4	2	14597.00	34876.00	178.00	0	Spot (Block31, Row2, Column4)	356.20	373.50	115.88	0.02	0.33	75.00	76.89	75.00	15.28	0.01	0.20	100.00	100.00	0.00	298.50	281.20	316307.00	18.28	148.17	154.00
31	5	2	14900.00	34882.00	191.95	0	Spot (Block31, Row2, Column5)	256.46	263.00	53.64	0.01	0.21	77.00	78.88	77.00	16.36	0.01	0.21	100.00	100.00	0.00	186.00	179.46	267486.00	10.85	123.62	114.00
31	6	2	15190.00	34880.00	167.65	0	Spot (Block31, Row2, Column6)	207.50	201.00	60.02	0.01	0.29	75.00	81.75	75.00	37.42	0.04	0.46	95.00	83.00	0.00	126.00	132.50	162470.00	3.36	106.35	106.00
31	7	2	15493.00	34880.00	162.40	0	Spot (Block31, Row2, Column7)	228.53	206.00	67.54	0.05	0.30	72.00	73.31	72.00	15.10	0.01	0.21	100.00	99.00	0.00	134.00	156.53	166830.00	10.28	108.62	105.00
31	8	2	15793.00	34886.00	147.00	-50	Spot (Block31, Row2, Column8)	76.41	76.00	9.32	0.00	0.12	70.00	70.66	70.00	12.38	0.00	0.18	25.00	3.00	0.00	6.00	6.41	44852.00	0.46	68.93	70.00
31	1	3	13698.00	35175.00	146.00	0	Spot (Block31, Row3, Column1)	777.87	683.00	427.71	0.06	0.55	74.00	74.46	74.00	13.57	0.00	0.18	100.00	100.00	0.00	609.00	703.87	451163.00	51.84	209.33	176.00
31	2	3	13995.00	35172.00	157.05	0	Spot (Block31, Row3, Column2)	115.87	115.00	14.13	0.00	0.12	75.00	76.73	75.00	15.77	0.01	0.21	98.00	71.00	0.00	40.00	40.87	78910.00	2.48	94.96	95.00
31	3	3	14286.00	35171.00	154.85	0	Spot (Block31, Row3, Column3)	269.30	267.00	96.65	0.00	0.36	72.00	72.82	72.00	12.50	0.00	0.17	100.00	99.00	0.00	195.00	197.30	178006.00	15.71	113.20	106.00
31	4	3	14593.00	35172.00	148.05	0	Spot (Block31, Row3, Column4)	655.75	581.50	290.88	0.05	0.44	73.00	74.44	73.00	14.54	0.01	0.20	100.00	100.00	0.00	508.50	582.75	394763.00	39.98	196.50	167.50
31	5	3	14902.00	35178.00	156.75	0	Spot (Block31, Row3, Column5)	202.39	190.00	101.91	0.03	0.50	77.00	83.62	77.00	38.10	0.04	0.46	92.00	75.00	0.00	113.00	125.39	136610.00	3.12	108.28	104.00
31	6	3	15195.00	35178.00	206.60	0	Spot (Block31, Row3, Column6)	2751.25	2121.00	1775.21	0.11	0.65	83.00	97.51	83.00	52.37	0.07	0.54	100.00	100.00	0.00	2038.00	2668.25	3342763.00	50.68	666.01	684.50
31	7	3	15501.00	35181.00	148.40	0	Spot (Block31, Row3, Column7)	497.68	433.00	224.84	0.06	0.45	76.00	82.42	76.00	35.96	0.04	0.44	100.00	100.00	0.00	357.00	421.68	301099.00	11.55	153.70	150.50
31	8	3	15792.00	35190.00	153.85	0	Spot (Block31, Row3, Column8)	735.64	678.00	294.16	0.04	0.40	73.00	74.72	73.00	13.98	0.01	0.19	100.00	100.00	0.00	605.00	662.64	473755.00	47.29	237.95	187.00
31	1	4	13699.00	35474.00	145.65	0	Spot (Block31, Row4, Column1)	686.44	645.00	293.85	0.03	0.43	76.00	77.25	76.00	15.70	0.01	0.20	100.00	100.00	0.00	569.00	610.44	399508.00	38.79	202.94	178.00
31	2	4	13992.00	35475.00	167.00	0	Spot (Block31, Row4, Column2)	530.86	495.50	203.29	0.03	0.38	75.00	77.77	75.00	20.03	0.02	0.26	100.00	100.00	0.00	420.50	455.86	410887.00	22.62	185.57	188.00
31	3	4	14293.00	35479.00	145.40	0	Spot (Block31, Row4, Column3)	2794.03	2568.00	1387.56	0.04	0.50	72.00	76.75	72.00	22.66	0.03	0.30	100.00	100.00	0.00	2496.00	2722.03	1606568.00	119.92	649.49	445.00
31	4	4	14579.00	35472.00	180.80	0	Spot (Block31, Row4, Column4)	102.82	101.00	15.61	0.01	0.15	71.00	72.07	71.00	15.25	0.01	0.21	88.00	48.00	0.00	30.00	31.82	94181.00	2.02	81.23	82.00
31	5	4	14877.00	35501.00	150.70	0	Spot (Block31, Row4, Column5)	160.14	111.00	281.21	0.16	1.76	72.00	73.28	72.00	17.58	0.01	0.24	92.00	59.00	0.00	39.00	88.14	99289.00	4.94	99.66	94.00
31	6	4	15194.00	35482.00	192.55	0	Spot (Block31, Row4, Column6)	397.50	396.00	118.68	0.00	0.30	78.00	85.46	78.00	36.72	0.04	0.43	100.00	99.00	0.00	318.00	319.50	416980.00	8.50	147.62	135.00
31	7	4	15489.00	35487.00	153.75	0	Spot (Block31, Row4, Column7)	331.38	279.00	177.24	0.07	0.53	78.00	81.67	78.00	23.78	0.02	0.29	100.00	99.00	0.00	201.00	253.38	214733.00	10.50	133.11	125.00
31	8	4	15795.00	35487.00	165.10	0	Spot (Block31, Row4, Column8)	169.30	176.50	44.16	0.02	0.26	75.00	76.25	75.00	12.72	0.01	0.17	99.00	97.00	0.00	101.50	94.30	127990.00	7.31	100.79	100.00
31	1	5	13698.00	35779.00	145.10	0	Spot (Block31, Row5, Column1)	1113.75	1002.00	619.51	0.05	0.56	74.00	84.02	74.00	40.27	0.06	0.48	100.00	100.00	0.00	928.00	1039.75	638178.00	25.57	311.10	229.00
31	2	5	13990.00	35775.00	150.70	0	Spot (Block31, Row5, Column2)	855.14	826.00	314.60	0.02	0.37	76.00	81.00	76.00	23.40	0.03	0.29	100.00	100.00	0.00	750.00	779.14	529329.00	33.09	258.05	235.00
31	3	5	14293.00	35775.00	151.50	0	Spot (Block31, Row5, Column3)	1689.53	1490.00	877.59	0.05	0.52	76.00	80.22	76.00	24.75	0.02	0.31	100.00	100.00	0.00	1414.00	1613.53	1066095.00	65.03	338.89	273.00
31	4	5	14587.00	35777.00	147.85	0	Spot (Block31, Row5, Column4)	519.99	466.00	269.95	0.05	0.52	75.00	78.25	75.00	22.10	0.02	0.28	100.00	100.00	0.00	391.00	444.99	315115.00	19.98	156.26	163.00
31	5	5	14891.00	35779.00	144.35	0	Spot (Block31, Row5, Column5)	3188.20	2875.00	1707.71	0.04	0.54	74.00	76.96	74.00	19.75	0.02	0.26	100.00	100.00	0.00	2801.00	3114.20	1817276.00	157.52	604.91	434.50
31	6	5	15192.00	35777.00	150.05	0	Spot (Block31, Row5, Column6)	242.51	254.50	60.59	0.02	0.25	76.00	80.01	76.00	24.01	0.02	0.30	100.00	98.00	0.00	178.50	166.51	148900.00	6.77	116.28	111.00
31	7	5	15492.00	35781.00	192.85	0	Spot (Block31, Row5, Column7)	1185.75	1029.00	659.64	0.06	0.56	79.00	85.61	79.00	30.47	0.03	0.36	100.00	100.00	0.00	950.00	1106.75	1237925.00	36.10	326.55	313.50
31	8	5	15792.00	35786.00	146.90	0	Spot (Block31, Row5, Column8)	607.31	507.50	374.59	0.08	0.62	77.00	79.04	77.00	22.07	0.01	0.28	100.00	100.00	0.00	430.50	530.31	358311.00	23.93	178.46	159.00
31	1	6	13687.00	36072.00	200.50	0	Spot (Block31, Row6, Column1)	2595.91	2087.00	1711.25	0.09	0.66	78.00	95.23	78.00	56.15	0.09	0.59	100.00	100.00	0.00	2009.00	2517.91	2959332.00	44.54	612.49	601.50
31	2	6	13987.00	36075.00	210.85	0	Spot (Block31, Row6, Column2)	834.73	780.50	395.43	0.03	0.47	76.00	85.84	76.00	41.75	0.05	0.49	100.00	100.00	0.00	704.50	758.73	1055097.00	17.94	263.78	270.00
31	3	6	14276.00	36075.00	145.85	0	Spot (Block31, Row6, Column3)	1001.68	960.00	510.72	0.02	0.51	74.00	76.82	74.00	22.87	0.02	0.30	100.00	100.00	0.00	886.00	927.68	578969.00	40.44	260.09	250.00
31	4	6	14587.00	36078.00	157.85	0	Spot (Block31, Row6, Column4)	210.73	208.00	55.61	0.01	0.26	73.00	74.16	73.00	15.53	0.01	0.21	100.00	97.00	0.00	135.00	137.73	144981.00	8.79	102.44	101.50
31	5	6	14887.00	36082.00	142.40	0	Spot (Block31, Row6, Column5)	2639.10	2531.00	1334.61	0.02	0.51	75.00	77.16	75.00	17.93	0.01	0.23	100.00	100.00	0.00	2456.00	2564.10	1440950.00	142.91	660.82	555.00
31	6	6	15190.00	36070.00	175.00	0	Spot (Block31, Row6, Column6)	136.28	122.00	35.97	0.05	0.26	74.00	77.31	74.00	19.96	0.02	0.26	92.00	65.00	0.00	48.00	62.28	117065.00	2.95	94.29	93.00
31	7	6	15491.00	36078.00	147.55	0	Spot (Block31, Row6, Column7)	775.51	672.00	403.70	0.06	0.52	76.00	79.25	76.00	22.43	0.02	0.28	100.00	100.00	0.00	596.00	699.51	458324.00	31.04	225.85	171.00
31	8	6	15792.00	36086.00	148.50	0	Spot (Block31, Row6, Column8)	745.92	627.00	407.95	0.08	0.55	74.00	75.26	74.00	14.60	0.01	0.19	100.00	100.00	0.00	553.00	671.92	452774.00	45.95	221.52	169.50
31	1	7	13689.00	36374.00	159.95	0	Spot (Block31, Row7, Column1)	728.71	707.50	328.08	0.01	0.45	74.00	82.62	74.00	37.19	0.05	0.45	100.00	100.00	0.00	633.50	654.71	513010.00	17.37	196.44	191.50
31	2	7	13988.00	36375.00	184.65	0	Spot (Block31, Row7, Column2)	110.56	108.00	20.56	0.01	0.19	73.00	76.96	73.00	21.15	0.02	0.27	79.00	32.00	0.00	35.00	37.56	106023.00	1.59	79.36	80.00
31	3	7	14234.00	36423.00	176.60	0	Spot (Block31, Row7, Column3)	83.18	84.00	9.32	0.00	0.11	72.00	71.55	72.00	11.71	0.00	0.16	50.00	9.00	0.00	12.00	11.18	72285.00	0.99	72.47	73.00
31	4	7	14595.00	36387.00	152.05	0	Spot (Block31, Row7, Column4)	108.61	107.00	16.40	0.01	0.15	72.00	73.45	72.00	13.99	0.01	0.19	94.00	70.00	0.00	35.00	36.61	69076.00	2.51	87.65	89.00
31	5	7	14887.00	36383.00	179.85	0	Spot (Block31, Row7, Column5)	330.60	313.00	124.49	0.02	0.38	77.00	82.03	77.00	24.38	0.03	0.30	100.00	98.00	0.00	236.00	253.60	300519.00	10.19	138.71	133.00
31	6	7	15185.00	36381.00	195.55	0	Spot (Block31, Row7, Column6)	954.88	938.50	456.86	0.01	0.48	83.00	98.07	83.00	58.20	0.07	0.59	100.00	100.00	0.00	855.50	871.88	1029356.00	14.72	292.89	290.50
31	7	7	15474.00	36387.00	146.45	0	Spot (Block31, Row7, Column7)	711.53	656.50	309.82	0.03	0.44	78.00	82.80	78.00	24.70	0.03	0.30	100.00	100.00	0.00	578.50	633.53	415535.00	25.46	226.32	174.00
31	8	7	15791.00	36385.00	190.60	0	Spot (Block31, Row7, Column8)	671.32	684.00	169.91	0.01	0.25	77.00	79.78	77.00	20.03	0.02	0.25	100.00	100.00	0.00	607.00	594.32	685418.00	29.53	216.94	191.00
31	1	8	13669.00	36636.00	208.55	0	Spot (Block31, Row8, Column1)	79.81	80.00	12.02	0.00	0.15	73.00	74.49	73.00	16.98	0.01	0.23	20.00	1.00	0.00	7.00	6.81	98321.00	0.31	71.93	72.00
31	2	8	13990.00	36680.00	158.65	0	Spot (Block31, Row8, Column2)	217.26	207.00	69.39	0.02	0.32	72.00	72.59	72.00	11.64	0.00	0.16	100.00	99.00	0.00	135.00	145.26	149693.00	12.43	109.62	105.00
31	3	8	14277.00	36678.00	156.95	0	Spot (Block31, Row8, Column3)	330.96	269.00	188.52	0.09	0.57	71.00	72.33	71.00	13.79	0.01	0.19	100.00	99.00	0.00	198.00	259.96	224394.00	18.76	117.47	112.00
31	4	8	14586.00	36683.00	147.20	0	Spot (Block31, Row8, Column4)	1578.57	1531.00	665.85	0.01	0.42	72.00	73.46	72.00	14.33	0.01	0.20	100.00	100.00	0.00	1459.00	1506.57	932934.00	105.07	414.49	337.00
31	5	8	14866.00	36675.00	187.20	0	Spot (Block31, Row8, Column5)	100.58	99.00	15.02	0.01	0.15	74.00	84.20	74.00	51.88	0.06	0.62	6.00	0.00	0.00	25.00	26.58	98771.00	0.32	84.85	85.00
31	6	8	15186.00	36681.00	190.45	0	Spot (Block31, Row8, Column6)	4222.81	3260.00	3023.64	0.11	0.72	79.00	101.61	79.00	76.31	0.11	0.75	100.00	100.00	0.00	3181.00	4143.81	4332607.00	54.01	849.80	809.00
31	7	8	15489.00	36686.00	145.05	0	Spot (Block31, Row8, Column7)	464.93	436.00	177.60	0.03	0.38	75.00	86.23	75.00	51.43	0.06	0.60	100.00	100.00	0.00	361.00	389.93	267332.00	7.36	168.70	168.00
31	8	8	15772.00	36686.00	145.35	0	Spot (Block31, Row8, Column8)	4340.11	4122.00	2292.18	0.02	0.53	74.00	77.91	74.00	24.10	0.02	0.31	100.00	100.00	0.00	4048.00	4266.11	2486885.00	176.88	950.02	657.00
32	1	1	18202.00	34592.00	154.05	0	Spot (Block32, Row1, Column1)	1508.20	1365.00	725.32	0.04	0.48	69.00	71.01	69.00	15.29	0.01	0.22	100.00	100.00	0.00	1296.00	1439.20	977315.00	94.01	359.27	281.00
32	2	1	18499.00	34596.00	147.00	-50	Spot (Block32, Row1, Column2)	69.74	70.00	6.97	0.00	0.10	67.00	67.35	67.00	12.87	0.00	0.19	5.00	0.00	0.00	3.00	2.74	41005.00	0.19	68.86	69.00
32	3	1	18799.00	34598.00	147.00	-50	Spot (Block32, Row1, Column3)	64.52	65.00	10.90	0.00	0.17	66.00	65.50	66.00	10.25	0.00	0.16	12.00	0.00	0.00	-1.00	-1.48	38132.00	-0.10	63.94	66.00
32	4	1	19093.00	34586.00	198.80	0	Spot (Block32, Row1, Column4)	78.82	78.00	8.16	0.00	0.10	67.00	66.69	67.00	9.42	0.00	0.14	58.00	22.00	0.00	11.00	11.82	88589.00	1.29	71.23	71.00
32	5	1	19378.00	34563.00	189.70	0	Spot (Block32, Row1, Column5)	76.03	76.00	8.68	0.00	0.11	67.00	67.14	67.00	12.02	0.00	0.18	35.00	2.00	0.00	9.00	9.03	77627.00	0.74	71.05	71.00
32	6	1	19671.00	34611.00	181.60	0	Spot (Block32, Row1, Column6)	89.41	89.00	12.10	0.00	0.14	67.00	66.33	67.00	10.75	0.00	0.16	83.00	51.00	0.00	22.00	22.41	82881.00	2.15	73.20	73.00
32	7	1	19990.00	34596.00	173.35	0	Spot (Block32, Row1, Column7)	95.05	94.00	13.49	0.00	0.14	66.00	65.41	66.00	9.50	0.00	0.15	94.00	76.00	0.00	28.00	29.05	79933.00	3.12	74.43	73.50
32	8	1	20299.00	34607.00	147.00	-50	Spot (Block32, Row1, Column8)	68.86	69.00	7.42	0.00	0.11	66.00	66.17	66.00	10.43	0.00	0.16	14.00	2.00	0.00	3.00	2.86	40487.00	0.26	70.75	70.00
32	1	2	18179.00	34904.00	128.90	0	Spot (Block32, Row2, Column1)	81.63	82.00	7.60	0.00	0.09	69.00	69.33	69.00	12.31	0.00	0.18	51.00	5.00	0.00	13.00	12.63	35673.00	1.00	74.22	75.00
32	2	2	18497.00	34896.00	147.00	-50	Spot (Block32, Row2, Column2)	71.29	72.00	9.72	0.00	0.14	69.00	69.06	69.00	10.46	0.00	0.15	20.00	2.00	0.00	3.00	2.29	42203.00	0.21	71.94	72.00
32	3	2	18778.00	34861.00	145.65	0	Spot (Block32, Row2, Column3)	86.13	86.00	11.22	0.00	0.13	68.00	67.48	68.00	9.95	0.00	0.15	78.00	45.00	0.00	18.00	18.13	49785.00	1.87	73.72	72.00
32	4	2	19097.00	34900.00	147.00	-50	Spot (Block32, Row2, Column4)	71.62	72.00	7.39	0.00	0.10	67.00	66.80	67.00	11.69	0.00	0.18	17.00	0.00	0.00	5.00	4.62	42111.00	0.41	68.86	69.00
32	5	2	19400.00	34907.00	191.65	0	Spot (Block32, Row2, Column5)	351.24	330.00	90.80	0.03	0.26	67.00	67.49	67.00	14.50	0.00	0.21	100.00	100.00	0.00	263.00	284.24	363534.00	19.57	138.41	121.50
32	6	2	19697.00	34903.00	147.00	-50	Spot (Block32, Row2, Column6)	74.67	75.00	10.30	0.00	0.14	68.00	71.45	68.00	25.95	0.02	0.36	1.00	0.00	0.00	7.00	6.67	44130.00	0.12	68.39	68.00
32	7	2	20030.00	34926.00	167.45	0	Spot (Block32, Row2, Column7)	73.55	74.00	5.40	0.00	0.07	67.00	67.43	67.00	10.70	0.00	0.16	23.00	0.00	0.00	7.00	6.55	57075.00	0.57	70.72	70.00
32	8	2	20297.00	34907.00	147.00	-50	Spot (Block32, Row2, Column8)	73.54	73.00	8.97	0.00	0.12	68.00	68.98	68.00	14.04	0.01	0.20	16.00	1.00	0.00	5.00	5.54	43756.00	0.32	69.78	71.00
32	1	3	18197.00	35202.00	172.90	0	Spot (Block32, Row3, Column1)	103.28	104.00	12.14	0.00	0.12	69.00	68.30	69.00	10.47	0.00	0.15	96.00	85.00	0.00	35.00	34.28	85722.00	3.34	80.84	80.00
32	2	3	18495.00	35196.00	147.00	-50	Spot (Block32, Row3, Column2)	66.31	68.00	8.77	0.01	0.13	69.00	70.08	69.00	14.73	0.01	0.21	1.00	0.00	0.00	-1.00	-2.69	38993.00	-0.26	66.88	68.00
32	3	3	18808.00	35206.00	173.45	0	Spot (Block32, Row3, Column3)	82.30	82.00	13.00	0.00	0.16	66.00	65.40	66.00	10.44	0.00	0.16	63.00	39.00	0.00	16.00	16.30	68887.00	1.62	74.47	73.00
32	4	3	19100.00	35199.00	171.15	0	Spot (Block32, Row3, Column4)	85.10	85.00	9.72	0.00	0.11	65.00	64.25	65.00	11.10	0.01	0.17	81.00	40.00	0.00	20.00	20.10	69444.00	1.88	75.98	77.00
32	5	3	19397.00	35203.00	150.85	0	Spot (Block32, Row3, Column5)	83.65	83.00	10.61	0.00	0.13	66.00	70.80	66.00	24.47	0.03	0.35	28.00	0.00	0.00	17.00	17.65	52367.00	0.53	72.78	73.00
32	6	3	19695.00	35203.00	207.60	0	Spot (Block32, Row3, Column6)	1633.03	1296.00	1020.31	0.10	0.62	71.00	80.81	71.00	35.13	0.06	0.43	100.00	100.00	0.00	1225.00	1562.03	2006996.00	44.18	431.69	414.50
32	7	3	19995.00	35205.00	147.00	-50	Spot (Block32, Row3, Column7)	71.73	71.00	6.91	0.00	0.10	69.00	74.93	69.00	29.48	0.04	0.39	0.00	0.00	0.00	2.00	2.73	42177.00	-0.11	79.09	79.00
32	8	3	20294.00	35212.00	157.70	0	Spot (Block32, Row3, Column8)	2172.98	1976.00	914.64	0.04	0.42	68.00	70.58	68.00	17.52	0.02	0.25	100.00	100.00	0.00	1908.00	2104.98	1495012.00	120.00	509.93	458.00
32	1	4	18202.00	35449.00	159.35	0	Spot (Block32, Row4, Column1)	78.93	78.00	12.38	0.01	0.16	67.00	67.64	67.00	15.55	0.00	0.23	35.00	7.00	0.00	11.00	11.93	55569.00	0.73	69.61	70.00
32	2	4	18490.00	35497.00	172.05	0	Spot (Block32, Row4, Column2)	678.36	676.00	272.75	0.00	0.40	68.00	72.22	68.00	23.03	0.03	0.32	100.00	100.00	0.00	608.00	610.36	560324.00	26.32	191.12	189.00
32	3	4	18799.00	35502.00	183.35	0	Spot (Block32, Row4, Column3)	137.67	135.00	31.92	0.01	0.23	67.00	71.14	67.00	22.05	0.03	0.31	95.00	73.00	0.00	68.00	70.67	129548.00	3.02	85.87	87.00
32	4	4	19094.00	35500.00	147.00	-50	Spot (Block32, Row4, Column4)	64.10	65.00	9.77	0.01	0.15	65.00	65.22	65.00	10.54	0.00	0.16	11.00	0.00	0.00	0.00	-0.90	37626.00	-0.11	66.47	68.50
32	5	4	19349.00	35452.00	254.85	0	Spot (Block32, Row4, Column5)	75.94	75.00	10.11	0.01	0.13	67.00	67.47	67.00	11.17	0.00	0.17	36.00	10.00	0.00	8.00	8.94	142683.00	0.76	65.19	65.00
32	6	4	19693.00	35502.00	195.05	0	Spot (Block32, Row4, Column6)	428.41	426.00	95.48	0.00	0.22	69.00	73.28	69.00	26.53	0.03	0.36	100.00	100.00	0.00	357.00	359.41	460113.00	13.39	165.71	168.00
32	7	4	19994.00	35505.00	147.00	-50	Spot (Block32, Row4, Column7)	72.81	73.00	6.13	0.00	0.08	69.00	71.94	69.00	22.00	0.02	0.31	0.00	0.00	0.00	4.00	3.81	42810.00	0.04	69.66	69.00
32	8	4	20301.00	35489.00	168.20	0	Spot (Block32, Row4, Column8)	78.88	79.00	6.52	0.00	0.08	67.00	68.71	67.00	14.29	0.01	0.21	35.00	0.00	0.00	12.00	11.88	61845.00	0.71	71.84	72.00
32	1	5	18183.00	35807.00	189.00	0	Spot (Block32, Row5, Column1)	87.84	88.00	10.16	0.00	0.12	68.00	72.05	68.00	27.44	0.03	0.38	24.00	0.00	0.00	20.00	19.84	88805.00	0.58	71.30	73.00
32	2	5	18488.00	35798.00	157.35	0	Spot (Block32, Row5, Column2)	2592.39	2439.50	1070.42	0.03	0.41	72.00	78.82	72.00	31.46	0.04	0.40	100.00	100.00	0.00	2367.50	2520.39	1768009.00	79.91	554.44	447.00
32	3	5	18797.00	35802.00	156.75	0	Spot (Block32, Row5, Column3)	1934.53	1726.50	1031.01	0.05	0.53	70.00	75.92	70.00	28.53	0.04	0.38	100.00	100.00	0.00	1656.50	1864.53	1319350.00	65.15	345.20	289.50
32	4	5	19092.00	35800.00	147.00	-50	Spot (Block32, Row5, Column4)	72.28	73.00	10.70	0.00	0.15	68.00	70.15	68.00	19.78	0.01	0.28	6.00	0.00	0.00	5.00	4.28	42356.00	0.11	69.26	73.00
32	5	5	19391.00	35805.00	148.20	0	Spot (Block32, Row5, Column5)	237.53	230.00	58.81	0.01	0.25	66.00	65.22	66.00	10.67	0.01	0.16	100.00	100.00	0.00	164.00	171.53	142517.00	16.15	109.46	102.00
32	6	5	19692.00	35803.00	147.00	-50	Spot (Block32, Row5, Column6)	66.86	68.00	8.74	0.01	0.13	68.00	70.57	68.00	21.18	0.02	0.30	0.00	0.00	0.00	0.00	-1.14	39445.00	-0.18	66.16	66.00
32	7	5	20000.00	35805.00	189.20	0	Spot (Block32, Row5, Column7)	1135.82	1114.00	604.25	0.01	0.53	71.00	76.64	71.00	28.87	0.03	0.38	100.00	100.00	0.00	1043.00	1064.82	1143775.00	36.69	307.49	297.00
32	8	5	20337.00	35772.00	169.35	0	Spot (Block32, Row5, Column8)	80.31	81.00	11.45	0.00	0.14	69.00	70.62	69.00	18.70	0.01	0.26	28.00	0.00	0.00	12.00	11.31	64570.00	0.52	73.20	74.00
32	1	6	18190.00	36097.00	201.35	0	Spot (Block32, Row6, Column1)	1611.24	1226.00	1090.40	0.12	0.68	73.00	82.21	73.00	35.17	0.05	0.43	100.00	100.00	0.00	1153.00	1538.24	1856144.00	43.47	412.31	395.00
32	2	6	18487.00	36099.00	206.80	0	Spot (Block32, Row6, Column2)	717.92	684.50	324.57	0.02	0.45	70.00	77.01	70.00	31.05	0.04	0.40	100.00	100.00	0.00	614.50	647.92	877298.00	20.64	226.38	208.00
32	3	6	18787.00	36106.00	186.35	0	Spot (Block32, Row6, Column3)	96.11	96.00	11.81	0.00	0.12	67.00	70.67	67.00	21.80	0.02	0.31	73.00	12.00	0.00	29.00	29.11	94191.00	1.17	74.97	75.00
32	4	6	19052.00	36121.00	121.85	0	Spot (Block32, Row6, Column4)	85.23	85.00	7.12	0.00	0.08	67.00	67.02	67.00	10.10	0.00	0.15	88.00	34.00	0.00	18.00	18.23	33411.00	1.80	76.20	76.00
32	5	6	19382.00	36101.00	167.80	0	Spot (Block32, Row6, Column5)	129.87	126.00	26.63	0.01	0.21	66.00	65.82	66.00	11.17	0.00	0.17	100.00	97.00	0.00	60.00	63.87	102081.00	5.74	88.45	89.00
32	6	6	19690.00	36103.00	147.00	-50	Spot (Block32, Row6, Column6)	67.17	68.00	8.86	0.01	0.13	68.00	69.53	68.00	19.18	0.01	0.28	0.00	0.00	0.00	0.00	-0.83	39431.00	-0.12	70.44	71.00
32	7	6	19989.00	36086.00	165.65	0	Spot (Block32, Row6, Column7)	87.73	88.00	8.22	0.00	0.09	70.00	72.48	70.00	21.07	0.02	0.29	34.00	0.00	0.00	18.00	17.73	66941.00	0.72	77.15	78.00
32	8	6	20311.00	36126.00	158.05	0	Spot (Block32, Row6, Column8)	86.63	87.00	9.05	0.00	0.10	69.00	68.70	69.00	12.34	0.00	0.18	68.00	23.00	0.00	18.00	17.63	59513.00	1.45	78.07	78.00
32	1	7	18189.00	36400.00	164.15	0	Spot (Block32, Row7, Column1)	876.25	858.00	405.27	0.01	0.46	69.00	75.43	69.00	27.54	0.04	0.37	100.00	100.00	0.00	789.00	807.25	656314.00	29.08	221.56	205.00
32	2	7	18488.00	36396.00	147.00	-50	Spot (Block32, Row7, Column2)	70.45	70.00	6.39	0.00	0.09	66.00	68.51	66.00	18.46	0.02	0.27	1.00	0.00	0.00	4.00	4.45	41356.00	0.10	72.63	73.00
32	3	7	18788.00	36398.00	147.00	-50	Spot (Block32, Row7, Column3)	63.52	64.00	9.89	0.00	0.16	67.00	66.23	67.00	12.59	0.01	0.19	3.00	0.00	0.00	-3.00	-3.48	37474.00	-0.22	63.95	67.00
32	4	7	19088.00	36400.00	147.00	-50	Spot (Block32, Row7, Column4)	62.90	64.00	8.82	0.01	0.14	70.00	70.30	70.00	15.48	0.00	0.22	0.00	0.00	0.00	-6.00	-7.10	37173.00	-0.48	66.48	68.00
32	5	7	19410.00	36486.00	232.45	0	Spot (Block32, Row7, Column5)	77.22	77.00	9.22	0.00	0.12	72.00	79.47	72.00	34.96	0.04	0.44	0.00	0.00	0.00	5.00	5.22	120309.00	-0.06	74.04	73.00
32	6	7	19684.00	36404.00	186.35	0	Spot (Block32, Row7, Column6)	901.07	921.00	392.90	0.01	0.44	75.00	85.70	75.00	40.07	0.06	0.47	100.00	100.00	0.00	846.00	826.07	880343.00	20.35	258.55	267.00
32	7	7	19975.00	36425.00	135.45	0	Spot (Block32, Row7, Column7)	91.67	91.00	10.23	0.00	0.11	72.00	76.11	72.00	22.63	0.02	0.30	40.00	0.00	0.00	19.00	19.67	45191.00	0.69	80.89	81.00
32	8	7	20291.00	36409.00	186.75	0	Spot (Block32, Row7, Column8)	688.05	712.00	163.62	0.01	0.24	70.00	71.96	70.00	18.02	0.01	0.25	100.00	100.00	0.00	642.00	618.05	674979.00	34.19	225.81	183.00
32	1	8	18186.00	36694.00	147.00	-50	Spot (Block32, Row8, Column1)	73.34	74.00	6.88	0.00	0.09	68.00	69.59	68.00	15.87	0.01	0.23	5.00	0.00	0.00	6.00	5.34	43200.00	0.24	67.32	68.00
32	2	8	18486.00	36696.00	147.00	-50	Spot (Block32, Row8, Column2)	68.50	69.00	8.76	0.00	0.13	65.00	64.60	65.00	11.10	0.00	0.17	15.00	0.00	0.00	4.00	3.50	40413.00	0.35	68.34	70.00
32	3	8	18786.00	36698.00	147.00	-50	Spot (Block32, Row8, Column3)	77.03	77.50	8.56	0.00	0.11	67.00	68.37	67.00	19.23	0.01	0.28	12.00	0.00	0.00	10.50	10.03	45601.00	0.45	70.28	71.00
32	4	8	19088.00	36708.00	151.00	0	Spot (Block32, Row8, Column4)	4514.92	4326.00	2060.79	0.02	0.46	69.00	72.73	69.00	23.16	0.02	0.32	100.00	100.00	0.00	4257.00	4445.92	2812796.00	191.83	1041.40	867.50
32	5	8	19386.00	36701.00	147.00	-50	Spot (Block32, Row8, Column5)	67.24	67.00	12.75	0.00	0.19	70.00	78.84	70.00	37.53	0.05	0.48	0.00	0.00	0.00	-3.00	-2.76	39806.00	-0.31	67.41	66.00
32	6	8	19687.00	36706.00	191.05	0	Spot (Block32, Row8, Column6)	2711.50	1985.00	1986.09	0.14	0.73	74.00	89.01	74.00	52.21	0.08	0.59	100.00	100.00	0.00	1911.00	2637.50	2795554.00	50.23	549.84	558.00
32	7	8	20000.00	36698.00	210.45	0	Spot (Block32, Row8, Column7)	84.68	84.00	9.04	0.00	0.11	71.00	77.07	71.00	35.23	0.04	0.46	0.00	0.00	0.00	13.00	13.68	107037.00	0.22	74.62	74.00
32	8	8	20273.00	36709.00	147.85	0	Spot (Block32, Row8, Column8)	4405.36	3869.00	2369.20	0.06	0.54	69.00	72.91	69.00	22.96	0.02	0.31	100.00	100.00	0.00	3800.00	4336.36	2625597.00	188.69	926.97	707.50
33	1	1	4672.00	39014.00	147.90	0	Spot (Block33, Row1, Column1)	1953.65	1682.50	983.19	0.06	0.50	58.00	60.39	58.00	17.42	0.02	0.29	100.00	100.00	0.00	1624.50	1895.65	1160467.00	108.70	462.63	360.50
33	2	1	4957.00	38988.00	181.95	0	Spot (Block33, Row1, Column2)	71.61	72.00	11.68	0.00	0.16	57.00	57.05	57.00	12.25	0.00	0.21	57.00	21.00	0.00	15.00	14.61	66451.00	1.19	62.14	62.00
33	3	1	5252.00	39020.00	147.00	-50	Spot (Block33, Row1, Column3)	60.02	63.00	10.60	0.02	0.18	54.00	54.05	54.00	9.89	0.00	0.18	46.00	5.00	0.00	9.00	6.02	35290.00	0.60	61.28	63.00
33	4	1	5552.00	39022.00	147.00	-50	Spot (Block33, Row1, Column4)	56.97	57.00	9.45	0.00	0.17	52.00	52.49	52.00	9.30	0.00	0.18	27.00	10.00	0.00	5.00	4.97	33896.00	0.48	57.32	55.00
33	5	1	5847.00	39036.00	192.90	0	Spot (Block33, Row1, Column5)	63.52	64.00	8.12	0.00	0.13	52.00	51.91	52.00	9.33	0.00	0.18	67.00	18.00	0.00	12.00	11.52	66437.00	1.24	56.03	56.00
33	6	1	6165.00	39037.00	187.90	0	Spot (Block33, Row1, Column6)	71.35	71.00	11.65	0.00	0.16	51.00	51.15	51.00	10.22	0.00	0.20	81.00	49.00	0.00	20.00	20.35	71062.00	1.98	56.78	59.00
33	7	1	6459.00	39012.00	160.80	0	Spot (Block33, Row1, Column7)	128.10	113.00	46.06	0.05	0.36	52.00	52.19	52.00	11.24	0.00	0.22	98.00	96.00	0.00	61.00	76.10	91076.00	6.76	81.14	82.00
33	8	1	6703.00	39039.00	210.00	0	Spot (Block33, Row1, Column8)	58.96	59.00	8.02	0.00	0.14	53.00	53.12	53.00	10.23	0.00	0.19	27.00	3.00	0.00	6.00	5.96	74169.00	0.57	57.89	58.00
33	1	2	4650.00	39316.00	147.00	-50	Spot (Block33, Row2, Column1)	55.55	57.00	11.02	0.01	0.20	53.00	55.00	53.00	15.19	0.02	0.28	10.00	0.00	0.00	4.00	2.55	32829.00	0.04	55.86	58.00
33	2	2	4961.00	39301.00	144.90	0	Spot (Block33, Row2, Column2)	65.57	67.00	10.75	0.01	0.16	53.00	51.86	53.00	10.45	0.01	0.20	62.00	25.00	0.00	14.00	12.57	37506.00	1.31	58.10	59.00
33	3	2	5250.00	39320.00	147.00	-50	Spot (Block33, Row2, Column3)	55.59	57.00	10.89	0.01	0.20	53.00	52.45	53.00	9.28	0.00	0.18	29.00	7.00	0.00	4.00	2.59	32744.00	0.34	53.84	54.00
33	4	2	5550.00	39322.00	147.00	-50	Spot (Block33, Row2, Column4)	55.28	54.00	9.25	0.01	0.17	52.00	52.10	52.00	8.02	0.00	0.15	32.00	9.00	0.00	2.00	3.28	32617.00	0.40	54.85	54.50
33	5	2	5850.00	39324.00	147.00	-50	Spot (Block33, Row2, Column5)	45.27	45.00	7.57	0.00	0.17	50.00	50.72	50.00	8.95	0.01	0.18	3.00	0.00	0.00	-5.00	-4.73	26666.00	-0.61	48.43	48.00
33	6	2	6150.00	39325.00	147.00	-50	Spot (Block33, Row2, Column6)	48.60	49.00	13.32	0.00	0.27	49.00	49.54	49.00	9.50	0.00	0.19	28.00	4.00	0.00	0.00	-0.40	28623.00	-0.10	44.97	45.00
33	7	2	6451.00	39327.00	147.00	-50	Spot (Block33, Row2, Column7)	57.03	58.00	9.39	0.01	0.16	49.00	49.59	49.00	10.11	0.01	0.20	43.00	8.00	0.00	9.00	8.03	33649.00	0.74	51.16	51.00
33	8	2	6751.00	39329.00	147.00	-50	Spot (Block33, Row2, Column8)	53.24	53.00	8.48	0.00	0.16	51.00	51.41	51.00	10.29	0.00	0.20	14.00	2.00	0.00	2.00	2.24	31414.00	0.18	54.53	53.00
33	1	3	4647.00	39620.00	157.60	0	Spot (Block33, Row3, Column1)	91.36	91.00	17.39	0.00	0.19	53.00	53.15	53.00	9.53	0.00	0.18	96.00	82.00	0.00	38.00	38.36	62489.00	4.01	67.92	68.00
33	2	3	4949.00	39618.00	147.00	-50	Spot (Block33, Row3, Column2)	52.80	56.00	11.21	0.03	0.21	51.00	50.59	51.00	10.31	0.00	0.20	23.00	2.00	0.00	5.00	1.80	30994.00	0.21	51.03	50.50
33	3	3	5239.00	39663.00	174.00	0	Spot (Block33, Row3, Column3)	59.24	60.00	6.84	0.01	0.12	52.00	51.43	52.00	8.74	0.00	0.17	45.00	4.00	0.00	8.00	7.24	50179.00	0.89	57.23	58.00
33	4	3	5549.00	39622.00	147.00	-50	Spot (Block33, Row3, Column4)	54.79	55.00	7.77	0.00	0.14	52.00	51.31	52.00	9.02	0.01	0.18	21.00	1.00	0.00	3.00	2.79	32271.00	0.39	51.28	51.00
33	5	3	5849.00	39624.00	147.00	-50	Spot (Block33, Row3, Column5)	50.21	50.00	8.77	0.00	0.17	49.00	49.77	49.00	10.71	0.01	0.22	11.00	3.00	0.00	1.00	1.21	29526.00	0.04	49.68	50.00
33	6	3	6149.00	39625.00	147.00	-50	Spot (Block33, Row3, Column6)	56.50	56.00	7.95	0.00	0.14	50.00	50.41	50.00	10.66	0.00	0.21	33.00	1.00	0.00	6.00	6.50	33281.00	0.57	58.22	59.00
33	7	3	6449.00	39627.00	147.00	-50	Spot (Block33, Row3, Column7)	61.53	60.00	8.92	0.01	0.15	52.00	51.43	52.00	10.17	0.00	0.20	38.00	14.00	0.00	8.00	9.53	36177.00	0.99	55.63	57.00
33	8	3	6749.00	39629.00	147.00	-50	Spot (Block33, Row3, Column8)	57.63	57.00	8.93	0.00	0.16	50.00	49.87	50.00	10.59	0.00	0.21	34.00	8.00	0.00	7.00	7.63	33886.00	0.73	58.38	55.00
33	1	4	4661.00	39942.00	185.20	0	Spot (Block33, Row4, Column1)	66.70	68.00	11.45	0.01	0.17	50.00	50.62	50.00	10.30	0.01	0.20	71.00	38.00	0.00	18.00	16.70	64032.00	1.56	56.18	57.50
33	2	4	4947.00	39918.00	147.00	-50	Spot (Block33, Row4, Column2)	55.40	57.00	7.90	0.01	0.14	51.00	50.69	51.00	9.73	0.00	0.19	27.00	0.00	0.00	6.00	4.40	32685.00	0.48	53.77	55.00
33	3	4	5257.00	39913.00	148.50	0	Spot (Block33, Row4, Column3)	76.29	76.00	7.18	0.00	0.09	51.00	50.28	51.00	8.33	0.01	0.17	99.00	88.00	0.00	25.00	25.29	46386.00	3.12	61.55	63.00
33	4	4	5547.00	39922.00	147.00	-50	Spot (Block33, Row4, Column4)	56.61	60.00	10.80	0.03	0.19	51.00	51.06	51.00	8.79	0.00	0.17	51.00	10.00	0.00	9.00	5.61	33737.00	0.63	51.53	54.00
33	5	4	5847.00	39924.00	147.00	-50	Spot (Block33, Row4, Column5)	50.79	51.00	6.43	0.00	0.13	50.00	50.06	50.00	10.02	0.00	0.20	8.00	0.00	0.00	1.00	0.79	30018.00	0.07	49.88	50.00
33	6	4	6147.00	39925.00	147.00	-50	Spot (Block33, Row4, Column6)	49.43	48.00	8.88	0.01	0.18	50.00	50.12	50.00	10.80	0.00	0.22	13.00	0.00	0.00	-2.00	-0.57	29161.00	-0.06	50.64	48.00
33	7	4	6395.00	39940.00	154.20	0	Spot (Block33, Row4, Column7)	65.81	67.00	8.34	0.01	0.13	52.00	52.00	52.00	9.82	0.00	0.19	72.00	28.00	0.00	15.00	13.81	43305.00	1.41	57.27	58.00
33	8	4	6747.00	39929.00	147.00	-50	Spot (Block33, Row4, Column8)	61.02	60.00	11.79	0.01	0.19	51.00	50.92	51.00	11.21	0.00	0.22	41.00	18.00	0.00	9.00	10.02	35882.00	0.90	51.42	51.50
33	1	5	4645.00	40216.00	147.00	-50	Spot (Block33, Row5, Column1)	58.03	59.00	7.00	0.01	0.12	49.00	48.95	49.00	10.02	0.00	0.20	45.00	3.00	0.00	10.00	9.03	34238.00	0.91	55.60	57.00
33	2	5	4945.00	40218.00	147.00	-50	Spot (Block33, Row5, Column2)	49.61	50.00	8.89	0.00	0.18	48.00	48.45	48.00	10.30	0.00	0.21	17.00	1.00	0.00	2.00	1.61	29120.00	0.11	44.99	43.00
33	3	5	5245.00	40220.00	147.00	-50	Spot (Block33, Row5, Column3)	49.57	50.00	7.45	0.00	0.15	47.00	48.13	47.00	9.47	0.01	0.20	20.00	0.00	0.00	3.00	2.57	29198.00	0.15	50.79	52.00
33	4	5	5533.00	40145.00	216.20	0	Spot (Block33, Row5, Column4)	55.92	56.00	8.15	0.00	0.15	50.00	50.15	50.00	9.23	0.00	0.18	35.00	5.00	0.00	6.00	5.92	74649.00	0.62	50.36	50.00
33	5	5	5861.00	40220.00	175.50	0	Spot (Block33, Row5, Column5)	84.72	85.00	13.21	0.00	0.16	50.00	50.46	50.00	9.94	0.00	0.20	97.00	87.00	0.00	35.00	34.72	73197.00	3.45	61.90	63.00
33	6	5	6145.00	40225.00	147.00	-50	Spot (Block33, Row5, Column6)	49.25	48.00	7.76	0.01	0.16	49.00	49.00	49.00	10.01	0.00	0.20	11.00	0.00	0.00	-1.00	0.25	29060.00	0.03	48.44	47.00
33	7	5	6422.00	40219.00	146.10	0	Spot (Block33, Row5, Column7)	65.82	66.00	8.26	0.00	0.13	50.00	50.18	50.00	9.58	0.00	0.19	78.00	34.00	0.00	16.00	15.82	38310.00	1.63	56.52	57.00
33	8	5	6745.00	40229.00	147.00	-50	Spot (Block33, Row5, Column8)	62.92	64.00	15.47	0.01	0.25	52.00	51.77	52.00	10.62	0.00	0.21	52.00	25.00	0.00	12.00	10.92	36997.00	1.05	54.32	51.00
33	1	6	4643.00	40516.00	147.00	-50	Spot (Block33, Row6, Column1)	58.17	59.00	8.41	0.01	0.14	50.00	50.21	50.00	8.67	0.00	0.17	54.00	13.00	0.00	9.00	8.17	34260.00	0.92	57.11	58.00
33	2	6	4943.00	40518.00	147.00	-50	Spot (Block33, Row6, Column2)	45.75	45.00	9.49	0.01	0.21	48.00	49.02	48.00	9.93	0.01	0.20	11.00	0.00	0.00	-3.00	-2.25	26857.00	-0.33	42.78	43.00
33	3	6	5226.00	40527.00	136.75	0	Spot (Block33, Row6, Column3)	66.98	68.00	11.13	0.01	0.17	49.00	49.64	49.00	9.44	0.01	0.19	76.00	50.00	0.00	19.00	17.98	33758.00	1.84	54.86	55.00
33	4	6	5543.00	40522.00	147.00	-50	Spot (Block33, Row6, Column4)	54.19	52.00	11.64	0.02	0.21	49.00	49.55	49.00	9.17	0.00	0.19	33.00	16.00	0.00	3.00	5.19	31972.00	0.51	48.30	47.00
33	5	6	5856.00	40526.00	168.25	0	Spot (Block33, Row6, Column5)	93.47	94.00	12.24	0.00	0.13	50.00	50.50	50.00	10.24	0.00	0.20	99.00	95.00	0.00	44.00	43.47	73277.00	4.20	67.09	68.00
33	6	6	6143.00	40525.00	147.00	-50	Spot (Block33, Row6, Column6)	49.36	48.00	7.10	0.01	0.14	48.00	48.58	48.00	10.08	0.01	0.21	12.00	1.00	0.00	0.00	1.36	29121.00	0.08	50.80	49.00
33	7	6	6443.00	40527.00	147.00	-50	Spot (Block33, Row6, Column7)	56.69	56.50	10.58	0.00	0.19	49.00	49.43	49.00	9.78	0.00	0.20	43.00	15.00	0.00	7.50	7.69	33449.00	0.74	57.21	56.50
33	8	6	6766.00	40564.00	166.90	0	Spot (Block33, Row6, Column8)	62.01	63.00	8.23	0.01	0.13	49.00	49.10	49.00	9.63	0.00	0.20	69.00	21.00	0.00	14.00	13.01	47872.00	1.34	54.12	53.00
33	1	7	4642.00	40816.00	147.00	-50	Spot (Block33, Row7, Column1)	49.49	48.00	7.79	0.01	0.16	50.00	50.90	50.00	8.72	0.01	0.17	15.00	2.00	0.00	-2.00	-0.51	29348.00	-0.16	47.72	46.00
33	2	7	4942.00	40818.00	147.00	-50	Spot (Block33, Row7, Column2)	50.37	49.00	7.73	0.01	0.15	51.00	50.98	51.00	9.15	0.00	0.18	14.00	0.00	0.00	-2.00	-0.63	29717.00	-0.07	55.05	55.00
33	3	7	5242.00	40820.00	147.00	-50	Spot (Block33, Row7, Column3)	46.90	46.00	7.26	0.01	0.15	50.00	49.90	50.00	8.86	0.00	0.18	7.00	0.00	0.00	-4.00	-3.10	27529.00	-0.34	52.04	52.00
33	4	7	5500.00	40779.00	177.60	0	Spot (Block33, Row7, Column4)	58.55	59.00	9.07	0.00	0.15	52.00	51.53	52.00	9.42	0.00	0.18	40.00	8.00	0.00	7.00	6.55	51582.00	0.74	54.95	54.00
33	5	7	5842.00	40824.00	147.00	-50	Spot (Block33, Row7, Column5)	48.51	49.00	8.90	0.00	0.18	52.00	51.67	52.00	9.85	0.00	0.19	5.00	0.00	0.00	-3.00	-3.49	28573.00	-0.32	53.03	54.00
33	6	7	6142.00	40825.00	147.00	-50	Spot (Block33, Row7, Column6)	51.55	52.00	9.24	0.00	0.18	52.00	51.22	52.00	10.57	0.01	0.21	12.00	0.00	0.00	0.00	-0.45	30365.00	0.03	46.31	46.00
33	7	7	6442.00	40827.00	147.00	-50	Spot (Block33, Row7, Column7)	54.31	56.00	9.11	0.01	0.17	52.00	52.98	52.00	11.62	0.01	0.22	10.00	2.00	0.00	4.00	2.31	32314.00	0.11	54.81	55.00
33	8	7	6779.00	40816.00	193.95	0	Spot (Block33, Row7, Column8)	62.52	63.00	8.46	0.00	0.14	52.00	52.73	52.00	12.82	0.01	0.24	40.00	3.00	0.00	11.00	10.52	66713.00	0.76	53.98	54.00
33	1	8	4640.00	41116.00	147.00	-50	Spot (Block33, Row8, Column1)	44.54	42.00	8.94	0.03	0.20	48.00	48.67	48.00	8.53	0.01	0.18	13.00	0.00	0.00	-6.00	-3.46	26235.00	-0.48	47.02	46.00
33	2	8	4940.00	41118.00	147.00	-50	Spot (Block33, Row8, Column2)	48.46	49.00	7.11	0.00	0.15	49.00	49.41	49.00	8.93	0.00	0.18	10.00	0.00	0.00	0.00	-0.54	28594.00	-0.11	45.32	44.00
33	3	8	5240.00	41120.00	147.00	-50	Spot (Block33, Row8, Column3)	50.99	51.00	10.15	0.00	0.20	50.00	50.26	50.00	8.68	0.00	0.17	24.00	5.00	0.00	1.00	0.99	30240.00	0.08	54.03	55.00
33	4	8	5568.00	41148.00	99.60	0	Spot (Block33, Row8, Column4)	73.45	74.00	9.48	0.00	0.13	51.00	51.71	51.00	9.30	0.01	0.18	92.00	62.00	0.00	23.00	22.45	18582.00	2.34	64.75	65.00
33	5	8	5840.00	41124.00	147.00	-50	Spot (Block33, Row8, Column5)	48.66	50.00	12.18	0.01	0.25	52.00	52.96	52.00	10.35	0.01	0.20	12.00	0.00	0.00	-2.00	-3.34	28615.00	-0.41	53.50	57.00
33	6	8	6140.00	41125.00	147.00	-50	Spot (Block33, Row8, Column6)	56.66	59.00	12.02	0.02	0.21	52.00	51.62	52.00	11.28	0.00	0.22	35.00	3.00	0.00	7.00	4.66	33315.00	0.45	57.63	59.00
33	7	8	6440.00	41127.00	147.00	-50	Spot (Block33, Row8, Column7)	61.93	62.00	10.20	0.00	0.16	55.00	57.63	55.00	20.46	0.02	0.36	8.00	0.00	0.00	7.00	6.93	36414.00	0.21	59.23	59.00
33	8	8	6742.00	41131.00	137.35	0	Spot (Block33, Row8, Column8)	5606.08	5219.00	2760.96	0.03	0.49	57.00	60.35	57.00	23.35	0.02	0.39	100.00	100.00	0.00	5162.00	5549.08	2853493.00	237.55	1103.74	885.50
34	1	1	9175.00	39041.00	148.45	0	Spot (Block34, Row1, Column1)	1886.55	1749.00	951.07	0.03	0.50	83.00	85.25	83.00	20.31	0.01	0.24	100.00	100.00	0.00	1666.00	1803.55	1135701.00	88.68	459.93	383.00
34	2	1	9467.00	39049.00	142.35	0	Spot (Block34, Row1, Column2)	3130.33	3026.50	1566.11	0.01	0.50	84.00	90.45	84.00	32.09	0.03	0.35	100.00	100.00	0.00	2942.50	3046.33	1721682.00	94.74	630.24	508.00
34	3	1	9771.00	39052.00	142.10	0	Spot (Block34, Row1, Column3)	3216.82	2882.00	1902.84	0.05	0.59	83.00	86.57	83.00	21.01	0.02	0.24	100.00	100.00	0.00	2799.00	3133.82	1759602.00	148.98	684.49	641.00
34	4	1	10059.00	39050.00	142.85	0	Spot (Block34, Row1, Column4)	2394.78	2135.50	1257.65	0.05	0.53	84.00	91.83	84.00	40.09	0.04	0.44	100.00	100.00	0.00	2051.50	2310.78	1326708.00	57.45	515.90	454.50
34	5	1	10371.00	39053.00	142.90	0	Spot (Block34, Row1, Column5)	4883.73	4267.50	3436.44	0.06	0.70	81.00	83.87	81.00	22.60	0.02	0.27	100.00	100.00	0.00	4186.50	4802.73	2705589.00	212.41	902.21	614.00
34	6	1	10665.00	39054.00	142.05	0	Spot (Block34, Row1, Column6)	4469.69	4170.00	2550.74	0.03	0.57	77.00	83.62	77.00	41.10	0.04	0.49	100.00	100.00	0.00	4093.00	4392.69	2453861.00	106.72	825.53	534.50
34	7	1	10959.00	39059.00	141.35	0	Spot (Block34, Row1, Column7)	15514.31	14557.00	6371.21	0.03	0.41	77.00	84.02	77.00	43.35	0.04	0.52	100.00	100.00	0.00	14480.00	15437.31	8517354.00	355.93	2893.52	2023.50
34	8	1	11271.00	39055.00	170.45	0	Spot (Block34, Row1, Column8)	179.43	185.00	46.34	0.01	0.26	74.00	76.58	74.00	21.71	0.01	0.28	99.00	88.00	0.00	111.00	105.43	145340.00	4.74	101.84	99.50
34	1	2	9167.00	39345.00	147.00	-50	Spot (Block34, Row2, Column1)	74.56	75.00	7.67	0.00	0.10	79.00	84.76	79.00	33.21	0.03	0.39	0.00	0.00	0.00	-4.00	-4.44	43619.00	-0.31	78.75	79.00
34	2	2	9466.00	39347.00	138.05	0	Spot (Block34, Row2, Column2)	3497.83	3411.50	1187.32	0.01	0.34	82.00	89.95	82.00	39.01	0.04	0.43	100.00	100.00	0.00	3329.50	3415.83	1804879.00	87.35	696.11	613.00
34	3	2	9767.00	39348.00	143.05	0	Spot (Block34, Row2, Column3)	501.97	431.00	297.17	0.07	0.59	83.00	94.23	83.00	47.69	0.06	0.51	100.00	98.00	0.00	348.00	418.97	277088.00	8.55	169.34	158.00
34	4	2	10072.00	39349.00	181.15	0	Spot (Block34, Row2, Column4)	2412.20	2376.50	1344.72	0.01	0.56	85.00	101.23	85.00	59.03	0.08	0.58	100.00	100.00	0.00	2291.50	2327.20	2219226.00	39.15	536.83	526.50
34	5	2	10371.00	39352.00	194.15	0	Spot (Block34, Row2, Column5)	401.38	394.00	116.80	0.01	0.29	81.00	89.62	81.00	41.12	0.04	0.46	100.00	99.00	0.00	313.00	320.38	427064.00	7.58	151.94	157.50
34	6	2	10661.00	39354.00	142.15	0	Spot (Block34, Row2, Column6)	1504.35	1388.00	771.77	0.03	0.51	78.00	87.17	78.00	36.58	0.05	0.42	100.00	100.00	0.00	1310.00	1426.35	824382.00	38.74	361.42	258.50
34	7	2	10968.00	39357.00	142.85	0	Spot (Block34, Row2, Column7)	1854.30	1674.50	965.48	0.04	0.52	78.00	84.02	78.00	37.17	0.03	0.44	100.00	100.00	0.00	1596.50	1776.30	1019865.00	47.62	477.66	331.50
34	8	2	11288.00	39322.00	144.80	0	Spot (Block34, Row2, Column8)	92.61	90.50	13.23	0.01	0.14	76.00	78.86	76.00	23.52	0.02	0.30	27.00	1.00	0.00	14.50	16.61	52420.00	0.58	82.44	82.00
34	1	3	9170.00	39647.00	141.90	0	Spot (Block34, Row3, Column1)	6306.49	5888.00	3620.51	0.03	0.57	76.00	80.79	76.00	27.72	0.03	0.34	100.00	100.00	0.00	5812.00	6230.49	3449652.00	224.57	1176.29	795.00
34	2	3	9468.00	39644.00	142.75	0	Spot (Block34, Row3, Column2)	513.49	466.00	269.47	0.04	0.52	81.00	86.68	81.00	32.49	0.03	0.37	100.00	99.00	0.00	385.00	432.49	284475.00	13.14	169.45	156.50
34	3	3	9756.00	39645.00	147.50	0	Spot (Block34, Row3, Column3)	344.59	343.50	164.34	0.00	0.48	80.00	83.97	80.00	39.44	0.02	0.47	98.00	87.00	0.00	263.50	264.59	203997.00	6.61	145.99	122.00
34	4	3	10067.00	39646.00	139.35	0	Spot (Block34, Row3, Column4)	5908.19	5406.00	3145.95	0.04	0.53	81.00	90.31	81.00	44.60	0.05	0.49	100.00	100.00	0.00	5325.00	5827.19	3125434.00	130.46	1236.97	847.00
34	5	3	10373.00	39653.00	136.55	0	Spot (Block34, Row3, Column5)	338.75	291.50	343.48	0.07	1.01	80.00	86.94	80.00	31.20	0.04	0.36	100.00	100.00	0.00	211.50	258.75	170052.00	8.07	156.89	169.00
34	6	3	10668.00	39652.00	200.95	0	Spot (Block34, Row3, Column6)	1973.62	1430.50	1384.13	0.14	0.70	83.00	96.85	83.00	45.72	0.07	0.47	100.00	100.00	0.00	1347.50	1890.62	2257823.00	41.05	521.32	503.00
[truncated: 364,974 more chars]
