# Supplementary material for: An antigen microarray protocol for COVID-19 serological analysis
Source: STAR Protoc. 2021 Aug 26;2(3):100815. doi: 10.1016/j.xpro.2021.100815 (PMC8387221; doi:10.1016/j.xpro.2021.100815)
Supplement: Data S8. Slide_quantifications, related to step quantification and statistical analysis 2.e [file mmc8.zip › RPPA0137_12860A01-D12_IgGgamma_785/Joseph_2021-04-02_11h20m00_5μm_785nmGain001.txt]

ATF	1.0
30	28
"Checksum_ImageFile=3a89b3ebf857f257b3e7c79be52b4d5f"
"Checksum_ResultFile=38874c4ac25af685fdafd5391cc96b5d"
"Type=Mapix Results 2"
"DateTime=2021/04/02 11:20:12"
"ConfigFile="
"GalFile=L:\RPPA Service\Platform_Projects\2021-02-09_JPL_CoV-Array-7\64 pad grid.gal"
"PixelSize=5"
"Wavelengths=785"
"ImageFiles=L:\RPPA Service\Platform_Projects\2021-03-24_JPL_CoV-Array-9\RPPA0137_12860A01-D12_IgGgamma_785\Joseph_2021-04-02_11h20m00_5�m_785nmGain001.tif"
"GrinddingParameters=Find mode = Grid + Blocks + Spots | Max. diameter (% Dth) = 200.0 | Min. diameter (% Dth) = 50.0 | Max position offset (% pitch) = 30"
"QuantificationParameter=S/B border width (pixels) = 2.0 | Background diameter (pitch) = 2.0"
"JpegImage=L:\RPPA Service\Platform_Projects\2021-03-24_JPL_CoV-Array-9\RPPA0137_12860A01-D12_IgGgamma_785\Joseph_2021-04-02_11h20m00_5�m_785nmGain001.jpg"
"FeatureType=Circular"
"Barcode="
"BackgroundSubtraction=LocalFeature"
"Normalization=None"
"ImageOrigin=3680, 2560"
"ImageSize=17760.0, 71040.0"
"JpegOrigin=4665, 2810"
"JpegBrightness=44"
"JpegContrast=12"
"JpegBalance=0"
"Creator=Mapix 9.0.0"
"Scanner=ir710IVD IR0H8_IVD 717045"
"Temperature=26.6"
"Comment="
"Velocity=35 l/s"
"LaserPower=20.0"
"PMTGain=1"
"BatchFilename=L:\RPPA Service\InnooScan\Batch methods\CoV_Array image_processing.mbt"
"Block"	"Column"	"Row"	"X"	"Y"	"Dia."	"Flags"	"ID"	"F785 Mean"	"F785 Median"	"F785 SD"	"F785 |log Mean/Median|"	"F785 CV"	"B785"	"B785 Mean"	"B785 Median"	"B785 SD"	"B785 |log Mean/Median|"	"B785 CV"	"% > B785+1SD"	"% > B785+2SD"	"F785 % Sat."	"F785 Median - B785"	"F785 Mean - B785"	"F785 Total Intensity"	"SNR 785"	"ExcludedMean 785"	"ExcludedMedian 785"
1	1	1	4883.00	3008.00	153.50	0	Spot (Block1, Row1, Column1)	7234.67	6465.00	3678.22	0.05	0.51	174.00	184.58	174.00	59.44	0.03	0.32	100.00	100.00	0.00	6291.00	7060.67	4680833.00	118.62	1560.86	1038.00
1	2	1	5179.00	3015.00	152.30	0	Spot (Block1, Row1, Column2)	581.63	562.00	200.44	0.01	0.34	146.00	155.92	146.00	38.99	0.03	0.25	100.00	100.00	0.00	416.00	435.63	371083.00	10.92	240.17	222.00
1	3	1	5483.00	3019.00	145.90	0	Spot (Block1, Row1, Column3)	2405.97	2069.00	1530.25	0.07	0.64	154.00	156.24	154.00	25.19	0.01	0.16	100.00	100.00	0.00	1915.00	2251.97	1388243.00	89.30	626.00	537.50
1	4	1	5779.00	3019.00	150.80	0	Spot (Block1, Row1, Column4)	487.15	465.00	151.88	0.02	0.31	159.00	162.51	159.00	29.99	0.01	0.18	100.00	99.00	0.00	306.00	328.15	302033.00	10.82	229.83	215.00
1	5	1	6082.00	3016.00	148.65	0	Spot (Block1, Row1, Column5)	6455.60	5235.00	4809.90	0.09	0.75	162.00	164.74	162.00	30.45	0.01	0.18	100.00	100.00	0.00	5073.00	6293.60	3918547.00	206.63	1184.51	842.50
1	6	1	6376.00	3020.00	144.55	0	Spot (Block1, Row1, Column6)	2844.87	2482.00	1541.74	0.06	0.54	158.00	162.79	158.00	41.04	0.01	0.25	100.00	100.00	0.00	2324.00	2686.87	1627263.00	65.35	708.93	634.00
1	7	1	6672.00	3020.00	145.75	0	Spot (Block1, Row1, Column7)	18043.87	16061.50	9847.30	0.05	0.55	157.00	162.73	157.00	53.19	0.02	0.33	100.00	100.00	0.00	15904.50	17886.87	10465444.00	336.14	3489.81	2657.00
1	8	1	6984.00	3021.00	154.20	0	Spot (Block1, Row1, Column8)	720.44	698.00	225.99	0.01	0.31	142.00	147.44	142.00	36.00	0.02	0.24	100.00	100.00	0.00	556.00	578.44	471166.00	15.92	301.40	270.00
1	1	2	4880.00	3312.00	147.00	-50	Spot (Block1, Row2, Column1)	145.86	145.00	14.56	0.00	0.10	151.00	164.22	151.00	45.07	0.04	0.27	0.00	0.00	0.00	-6.00	-5.14	85619.00	-0.41	139.69	142.00
1	2	2	5179.00	3311.00	126.25	0	Spot (Block1, Row2, Column2)	2960.41	2669.00	1062.56	0.05	0.36	139.00	146.61	139.00	30.32	0.02	0.21	100.00	100.00	0.00	2530.00	2821.41	1255214.00	92.79	738.47	670.50
1	3	2	5473.00	3305.00	187.10	0	Spot (Block1, Row2, Column3)	174.32	178.00	18.57	0.01	0.11	145.00	152.11	145.00	32.30	0.02	0.21	51.00	0.00	0.00	33.00	29.32	172055.00	0.69	155.46	156.50
1	4	2	5785.00	3320.00	157.00	0	Spot (Block1, Row2, Column4)	1869.54	1765.00	608.59	0.02	0.33	155.00	160.26	155.00	35.16	0.01	0.22	100.00	100.00	0.00	1610.00	1714.54	1261937.00	48.61	543.51	510.50
1	5	2	6083.00	3319.00	183.40	0	Spot (Block1, Row2, Column5)	3455.46	3367.00	1207.70	0.01	0.35	157.00	161.97	157.00	36.94	0.01	0.23	100.00	100.00	0.00	3210.00	3298.46	3275777.00	89.16	914.01	753.00
1	6	2	6370.00	3315.00	166.65	0	Spot (Block1, Row2, Column6)	334.23	326.00	78.52	0.01	0.23	161.00	166.16	161.00	45.19	0.01	0.27	93.00	86.00	0.00	165.00	173.23	257357.00	3.72	200.03	196.00
1	7	2	6683.00	3323.00	153.95	0	Spot (Block1, Row2, Column7)	782.42	701.00	326.67	0.05	0.42	157.00	161.79	157.00	46.03	0.01	0.28	100.00	100.00	0.00	544.00	625.42	509353.00	13.48	286.27	268.00
1	8	2	6985.00	3301.00	182.35	0	Spot (Block1, Row2, Column8)	165.38	168.00	15.04	0.01	0.09	141.00	144.74	141.00	19.80	0.01	0.14	66.00	14.00	0.00	27.00	24.38	154630.00	1.04	157.63	162.00
1	1	3	4884.00	3612.00	146.70	0	Spot (Block1, Row3, Column1)	3011.99	2553.00	2015.43	0.07	0.67	140.00	147.59	140.00	28.11	0.02	0.19	100.00	100.00	0.00	2413.00	2871.99	1771050.00	101.89	703.04	473.00
1	2	3	5164.00	3612.00	175.05	0	Spot (Block1, Row3, Column2)	204.25	206.00	22.67	0.00	0.11	144.00	149.95	144.00	27.04	0.02	0.18	91.00	65.00	0.00	62.00	60.25	173816.00	2.01	165.44	163.00
1	3	3	5480.00	3618.00	153.90	0	Spot (Block1, Row3, Column3)	256.01	266.50	50.54	0.02	0.20	154.00	155.99	154.00	26.31	0.01	0.17	97.00	78.00	0.00	112.50	102.01	167944.00	3.80	192.14	190.00
1	4	3	5779.00	3615.00	147.60	0	Spot (Block1, Row3, Column4)	1613.44	1522.00	765.64	0.03	0.47	156.00	157.45	156.00	25.83	0.00	0.16	100.00	100.00	0.00	1366.00	1457.44	956767.00	56.36	533.98	445.00
1	5	3	6081.00	3619.00	172.15	0	Spot (Block1, Row3, Column5)	241.87	211.00	215.21	0.06	0.89	155.00	161.97	155.00	43.77	0.02	0.27	73.00	27.00	0.00	56.00	86.87	200023.00	1.83	174.53	177.50
1	6	3	6380.00	3618.00	194.30	0	Spot (Block1, Row3, Column6)	1559.57	1268.00	907.49	0.09	0.58	172.00	178.30	172.00	45.50	0.02	0.26	100.00	100.00	0.00	1096.00	1387.57	1664060.00	30.36	497.90	494.50
1	7	3	6686.00	3625.00	146.95	0	Spot (Block1, Row3, Column7)	4590.22	4035.00	2867.72	0.06	0.62	171.00	173.38	171.00	35.16	0.01	0.20	100.00	100.00	0.00	3864.00	4419.22	2694457.00	125.60	947.22	689.00
1	8	3	6978.00	3629.00	156.15	0	Spot (Block1, Row3, Column8)	367.59	368.00	82.18	0.00	0.22	152.00	155.05	152.00	25.09	0.01	0.16	100.00	98.00	0.00	216.00	215.59	245918.00	8.47	209.47	200.00
1	1	4	4880.00	3910.00	144.50	0	Spot (Block1, Row4, Column1)	1628.95	1491.00	766.54	0.04	0.47	146.00	149.32	146.00	23.14	0.01	0.15	100.00	100.00	0.00	1345.00	1482.95	926870.00	63.94	456.85	343.00
1	2	4	5181.00	3911.00	163.90	0	Spot (Block1, Row4, Column2)	604.22	582.00	209.58	0.02	0.35	155.00	159.06	155.00	27.54	0.01	0.17	100.00	99.00	0.00	427.00	449.22	449539.00	16.16	261.40	269.00
1	3	4	5476.00	3918.00	147.00	0	Spot (Block1, Row4, Column3)	6466.60	5858.00	3258.41	0.04	0.50	160.00	164.74	160.00	33.11	0.01	0.20	100.00	100.00	0.00	5698.00	6306.60	3795897.00	190.34	1619.27	1163.00
1	4	4	5797.00	3941.00	176.40	0	Spot (Block1, Row4, Column4)	187.86	187.00	17.94	0.00	0.10	164.00	165.87	164.00	34.65	0.00	0.21	24.00	0.00	0.00	23.00	23.86	163440.00	0.63	178.12	181.00
1	5	4	6040.00	3931.00	82.20	0	Spot (Block1, Row4, Column5)	783.77	284.00	1506.71	0.44	1.92	163.00	170.30	163.00	61.38	0.02	0.36	96.00	48.00	0.00	121.00	620.77	127755.00	10.00	275.07	234.00
1	6	4	6380.00	3922.00	186.35	0	Spot (Block1, Row4, Column6)	3787.84	3814.00	1135.27	0.00	0.30	172.00	178.43	172.00	43.71	0.02	0.24	100.00	100.00	0.00	3642.00	3615.84	3712085.00	82.57	1025.04	832.50
1	7	4	6678.00	3927.00	146.30	0	Spot (Block1, Row4, Column7)	2979.89	2235.50	2286.98	0.12	0.77	181.00	190.51	181.00	58.36	0.02	0.31	100.00	100.00	0.00	2054.50	2798.89	1740258.00	47.79	685.34	462.00
1	8	4	6972.00	3929.00	152.60	0	Spot (Block1, Row4, Column8)	841.88	799.00	397.07	0.02	0.47	168.00	167.78	168.00	32.59	0.00	0.19	100.00	100.00	0.00	631.00	673.88	537959.00	20.68	321.12	281.00
1	1	5	4881.00	4212.00	142.80	0	Spot (Block1, Row5, Column1)	1350.79	1216.50	677.15	0.05	0.50	158.00	160.51	158.00	29.71	0.01	0.19	100.00	100.00	0.00	1058.50	1192.79	742933.00	40.06	490.97	378.00
1	2	5	5173.00	4214.00	154.40	0	Spot (Block1, Row5, Column2)	393.81	389.00	69.17	0.01	0.18	170.00	175.79	170.00	43.35	0.01	0.25	100.00	99.00	0.00	219.00	223.81	257947.00	5.03	247.93	226.50
1	3	5	5479.00	4216.00	150.10	0	Spot (Block1, Row5, Column3)	2535.02	2259.00	1322.78	0.05	0.52	165.00	168.85	165.00	33.50	0.01	0.20	100.00	100.00	0.00	2094.00	2370.02	1569176.00	70.64	650.98	561.00
1	4	5	5771.00	4222.00	146.10	0	Spot (Block1, Row5, Column4)	892.39	804.50	443.13	0.05	0.50	163.00	167.20	163.00	55.47	0.01	0.33	100.00	100.00	0.00	641.50	729.39	519373.00	13.07	359.40	278.00
1	5	5	6078.00	4220.00	145.45	0	Spot (Block1, Row5, Column5)	29443.09	26771.00	17109.67	0.04	0.58	170.00	179.60	170.00	77.09	0.02	0.43	100.00	100.00	1.56	26601.00	29273.09	16959224.00	379.59	5106.02	3739.00
1	6	5	6381.00	4222.00	157.45	0	Spot (Block1, Row5, Column6)	371.40	378.00	87.88	0.01	0.24	174.00	182.63	174.00	63.32	0.02	0.35	94.00	74.00	0.00	204.00	197.40	253292.00	2.98	218.65	205.50
1	7	5	6682.00	4221.00	185.20	0	Spot (Block1, Row5, Column7)	4200.62	3831.00	2197.57	0.04	0.52	189.00	204.11	189.00	70.81	0.03	0.35	100.00	100.00	0.00	3642.00	4011.62	4040993.00	56.44	1032.36	1020.00
1	8	5	6980.00	4220.00	146.45	0	Spot (Block1, Row5, Column8)	10874.30	8567.00	8169.38	0.10	0.75	174.00	180.24	174.00	56.44	0.02	0.31	100.00	100.00	0.00	8393.00	10700.30	6383215.00	189.49	1633.42	1293.50
1	1	6	4876.00	4512.00	197.80	0	Spot (Block1, Row6, Column1)	1340.25	1112.00	767.06	0.08	0.57	163.00	172.65	163.00	55.75	0.02	0.32	100.00	100.00	0.00	949.00	1177.25	1491699.00	20.94	461.11	468.00
1	2	6	5174.00	4514.00	185.85	0	Spot (Block1, Row6, Column2)	2611.23	2625.00	1054.53	0.00	0.40	174.00	186.82	174.00	61.49	0.03	0.33	100.00	100.00	0.00	2451.00	2437.23	2535501.00	39.43	723.24	714.00
1	3	6	5472.00	4514.00	144.45	0	Spot (Block1, Row6, Column3)	8470.30	7722.00	4987.15	0.04	0.59	165.00	172.44	165.00	44.80	0.02	0.26	100.00	100.00	0.00	7557.00	8305.30	4819601.00	185.22	1615.31	1126.00
1	4	6	5772.00	4516.00	148.10	0	Spot (Block1, Row6, Column4)	546.37	523.50	187.69	0.02	0.34	159.00	163.91	159.00	51.65	0.01	0.32	100.00	99.00	0.00	364.50	387.37	327822.00	7.40	262.48	243.00
1	5	6	6073.00	4517.00	143.75	0	Spot (Block1, Row6, Column5)	42824.79	42983.50	19560.88	0.00	0.46	171.00	185.43	171.00	97.48	0.04	0.53	100.00	100.00	25.99	42812.50	42653.79	23896340.00	437.40	8546.59	6191.50
1	6	6	6377.00	4520.00	156.25	0	Spot (Block1, Row6, Column6)	506.24	457.50	229.93	0.04	0.45	175.00	187.83	175.00	91.38	0.03	0.49	92.00	66.00	0.00	282.50	331.24	342217.00	3.48	231.18	219.00
1	7	6	6674.00	4520.00	148.70	0	Spot (Block1, Row6, Column7)	6718.74	5915.00	4222.41	0.06	0.63	186.00	194.22	186.00	55.29	0.02	0.28	100.00	100.00	0.00	5729.00	6532.74	4037962.00	118.01	1542.82	1248.50
1	8	6	6982.00	4527.00	148.20	0	Spot (Block1, Row6, Column8)	13732.25	11471.00	9496.20	0.08	0.69	180.00	185.42	180.00	43.08	0.01	0.23	100.00	100.00	0.00	11291.00	13552.25	8308011.00	314.42	2534.79	1898.00
1	1	7	4873.00	4815.00	153.30	0	Spot (Block1, Row7, Column1)	845.22	812.00	266.52	0.02	0.32	146.00	152.76	146.00	31.20	0.02	0.20	100.00	100.00	0.00	666.00	699.22	545165.00	22.20	309.05	281.00
1	2	7	5191.00	4813.00	186.15	0	Spot (Block1, Row7, Column2)	187.54	188.00	16.37	0.00	0.09	156.00	161.33	156.00	41.26	0.01	0.26	21.00	0.00	0.00	32.00	31.54	182480.00	0.64	164.57	169.00
1	3	7	5462.00	4815.00	222.50	0	Spot (Block1, Row7, Column3)	176.34	177.00	13.40	0.00	0.08	159.00	159.45	159.00	26.13	0.00	0.16	25.00	0.00	0.00	18.00	17.34	250048.00	0.65	164.00	166.00
1	4	7	5765.00	4821.00	183.00	0	Spot (Block1, Row7, Column4)	192.18	189.00	18.79	0.01	0.10	155.00	158.19	155.00	31.21	0.01	0.20	58.00	8.00	0.00	34.00	37.18	181417.00	1.09	169.15	171.00
1	5	7	6073.00	4819.00	168.30	0	Spot (Block1, Row7, Column5)	1341.18	1314.00	517.45	0.01	0.39	168.00	183.41	168.00	92.80	0.04	0.51	100.00	100.00	0.00	1146.00	1173.18	1054165.00	12.48	414.66	401.00
1	6	7	6376.00	4816.00	171.75	0	Spot (Block1, Row7, Column6)	3732.10	3812.00	1454.58	0.01	0.39	179.00	199.95	179.00	82.95	0.05	0.41	100.00	100.00	0.00	3633.00	3553.10	3064057.00	42.58	830.57	762.00
1	7	7	6664.00	4829.00	145.35	0	Spot (Block1, Row7, Column7)	5928.70	5348.00	2698.61	0.04	0.46	182.00	193.23	182.00	60.86	0.03	0.31	100.00	100.00	0.00	5166.00	5746.70	3432717.00	94.25	1394.12	1022.00
1	8	7	6973.00	4820.00	184.65	0	Spot (Block1, Row7, Column8)	6153.73	6026.00	1635.73	0.01	0.27	176.00	192.36	176.00	65.25	0.04	0.34	100.00	100.00	0.00	5850.00	5977.73	5919887.00	91.36	1663.82	1412.50
1	1	8	4874.00	5114.00	175.65	0	Spot (Block1, Row8, Column1)	184.31	186.00	15.38	0.00	0.08	137.00	141.21	137.00	19.74	0.01	0.14	94.00	71.00	0.00	49.00	47.31	159610.00	2.18	157.60	157.00
1	2	8	5175.00	5116.00	152.95	0	Spot (Block1, Row8, Column2)	544.86	508.00	222.99	0.03	0.41	148.00	150.34	148.00	21.00	0.01	0.14	100.00	100.00	0.00	360.00	396.86	350890.00	18.79	239.08	222.00
1	3	8	5465.00	5114.00	146.00	0	Spot (Block1, Row8, Column3)	2780.84	2236.00	1981.93	0.09	0.71	157.00	156.49	157.00	21.71	0.00	0.14	100.00	100.00	0.00	2079.00	2623.84	1626789.00	120.87	590.88	457.00
1	4	8	5771.00	5117.00	148.80	0	Spot (Block1, Row8, Column4)	788.04	733.00	295.78	0.03	0.38	151.00	153.36	151.00	22.99	0.01	0.15	100.00	100.00	0.00	582.00	637.04	480703.00	27.61	313.51	287.50
1	5	8	6055.00	5141.00	147.30	0	Spot (Block1, Row8, Column5)	269.98	195.00	553.40	0.14	2.05	157.00	165.42	157.00	51.20	0.02	0.31	32.00	4.00	0.00	38.00	112.98	159557.00	2.04	182.96	178.50
1	6	8	6374.00	5125.00	175.00	0	Spot (Block1, Row8, Column6)	3258.44	2338.00	2403.91	0.14	0.74	164.00	182.28	164.00	72.20	0.05	0.40	100.00	100.00	0.00	2174.00	3094.44	2792480.00	42.61	665.61	681.50
1	7	8	6670.00	5124.00	144.65	0	Spot (Block1, Row8, Column7)	1257.74	1213.00	547.93	0.02	0.44	167.00	180.54	167.00	66.36	0.03	0.37	100.00	100.00	0.00	1046.00	1090.74	720686.00	16.23	406.23	359.00
1	8	8	6964.00	5124.00	145.05	0	Spot (Block1, Row8, Column8)	18983.09	17490.50	9567.21	0.04	0.50	168.00	182.98	168.00	68.39	0.04	0.37	100.00	100.00	0.00	17322.50	18815.09	10934262.00	274.88	3536.55	2544.50
2	1	1	9386.00	3035.00	153.95	0	Spot (Block2, Row1, Column1)	7602.43	6455.00	3968.81	0.07	0.52	161.00	170.86	161.00	47.95	0.03	0.28	100.00	100.00	0.00	6294.00	7441.43	4956786.00	154.98	1664.84	1134.50
2	2	1	9689.00	3067.00	220.70	0	Spot (Block2, Row1, Column2)	168.76	173.00	17.83	0.01	0.11	148.00	153.46	148.00	28.60	0.02	0.19	39.00	0.00	0.00	25.00	20.76	235583.00	0.53	155.15	154.00
2	3	1	9979.00	3046.00	172.70	0	Spot (Block2, Row1, Column3)	210.54	200.00	37.36	0.02	0.18	144.00	146.07	144.00	19.87	0.01	0.14	94.00	76.00	0.00	56.00	66.54	174955.00	3.25	167.59	168.00
2	4	1	10272.00	3050.00	132.40	0	Spot (Block2, Row1, Column4)	189.70	190.00	22.85	0.00	0.12	146.00	147.87	146.00	21.31	0.01	0.14	87.00	53.00	0.00	44.00	43.70	89347.00	1.96	166.60	168.00
2	5	1	10591.00	3047.00	167.40	0	Spot (Block2, Row1, Column5)	345.47	315.00	90.68	0.04	0.26	152.00	155.25	152.00	25.52	0.01	0.16	99.00	98.00	0.00	163.00	193.47	270158.00	7.45	198.12	197.00
2	6	1	10875.00	3050.00	154.45	0	Spot (Block2, Row1, Column6)	240.29	232.00	37.38	0.02	0.16	146.00	149.21	146.00	23.21	0.01	0.16	99.00	93.00	0.00	86.00	94.29	159312.00	3.92	179.54	186.00
2	7	1	11178.00	3049.00	149.30	0	Spot (Block2, Row1, Column7)	472.36	467.00	127.54	0.00	0.27	142.00	145.25	142.00	20.62	0.01	0.14	100.00	100.00	0.00	325.00	330.36	287670.00	15.87	235.87	209.00
2	8	1	11493.00	3059.00	185.70	0	Spot (Block2, Row1, Column8)	227.78	211.00	44.75	0.03	0.20	142.00	145.45	142.00	20.09	0.01	0.14	97.00	91.00	0.00	69.00	85.78	220720.00	4.10	173.36	178.00
2	1	2	9383.00	3341.00	147.00	-50	Spot (Block2, Row2, Column1)	163.07	162.00	18.85	0.00	0.12	140.00	146.47	140.00	27.95	0.02	0.19	39.00	5.00	0.00	22.00	23.07	95559.00	0.59	159.39	164.00
2	2	2	9676.00	3341.00	133.65	0	Spot (Block2, Row2, Column2)	261.95	277.00	45.83	0.02	0.17	143.00	147.11	143.00	20.47	0.01	0.14	99.00	99.00	0.00	134.00	118.95	125474.00	5.61	189.12	195.00
2	3	2	9972.00	3355.00	174.50	0	Spot (Block2, Row2, Column3)	185.92	185.00	19.86	0.00	0.11	145.00	146.78	145.00	20.59	0.01	0.14	90.00	44.00	0.00	40.00	40.92	157660.00	1.90	164.06	162.00
2	4	2	10286.00	3349.00	173.75	0	Spot (Block2, Row2, Column4)	205.29	200.00	28.98	0.01	0.14	140.00	144.36	140.00	24.35	0.01	0.17	97.00	80.00	0.00	60.00	65.29	173675.00	2.50	170.49	174.00
2	5	2	10589.00	3350.00	177.15	0	Spot (Block2, Row2, Column5)	2187.24	2122.50	840.45	0.01	0.38	165.00	172.82	165.00	53.00	0.02	0.31	100.00	100.00	0.00	1957.50	2022.24	1920401.00	38.01	650.72	562.00
2	6	2	10884.00	3350.00	147.00	-50	Spot (Block2, Row2, Column6)	228.07	223.00	30.36	0.01	0.13	162.00	195.76	162.00	140.11	0.08	0.72	0.00	0.00	0.00	61.00	66.07	134334.00	0.23	210.63	203.00
2	7	2	11183.00	3366.00	134.55	0	Spot (Block2, Row2, Column7)	181.11	184.00	14.60	0.01	0.08	140.00	151.42	140.00	50.47	0.03	0.33	28.00	0.00	0.00	44.00	41.11	88019.00	0.59	159.15	159.00
2	8	2	11529.00	3353.00	219.60	0	Spot (Block2, Row2, Column8)	159.83	161.00	20.74	0.00	0.13	138.00	144.03	138.00	36.43	0.02	0.25	28.00	0.00	0.00	23.00	21.83	220883.00	0.43	147.07	145.00
2	1	3	9385.00	3639.00	156.55	0	Spot (Block2, Row3, Column1)	446.89	449.50	152.85	0.00	0.34	146.00	148.04	146.00	21.54	0.01	0.15	100.00	100.00	0.00	303.50	300.89	301202.00	13.88	212.44	199.50
2	2	3	9681.00	3649.00	181.00	0	Spot (Block2, Row3, Column2)	197.55	197.00	19.81	0.00	0.10	147.00	154.09	147.00	40.95	0.02	0.27	72.00	6.00	0.00	50.00	50.55	181349.00	1.06	163.41	167.00
2	3	3	9973.00	3639.00	145.00	0	Spot (Block2, Row3, Column3)	983.71	952.50	434.29	0.01	0.44	145.00	146.82	145.00	20.95	0.01	0.14	100.00	100.00	0.00	807.50	838.71	562683.00	39.94	343.12	276.00
2	4	3	10276.00	3651.00	180.80	0	Spot (Block2, Row3, Column4)	184.09	187.00	17.87	0.01	0.10	138.00	141.37	138.00	20.70	0.01	0.15	91.00	65.00	0.00	49.00	46.09	168624.00	2.06	150.45	152.00
2	5	3	10577.00	3645.00	130.55	0	Spot (Block2, Row3, Column5)	741.47	557.50	836.54	0.12	1.13	148.00	178.42	148.00	129.83	0.08	0.73	100.00	84.00	0.00	409.50	593.47	338112.00	4.34	422.33	371.50
2	6	3	10883.00	3643.00	201.10	0	Spot (Block2, Row3, Column6)	11471.59	9551.00	7035.74	0.08	0.61	176.00	230.05	176.00	176.88	0.12	0.77	100.00	100.00	0.00	9375.00	11295.59	13169391.00	63.55	2535.39	2505.00
2	7	3	11199.00	3650.00	177.95	0	Spot (Block2, Row3, Column7)	223.84	213.00	46.71	0.02	0.21	140.00	167.33	140.00	108.54	0.08	0.65	35.00	0.00	0.00	73.00	83.84	196975.00	0.52	165.88	173.50
2	8	3	11481.00	3657.00	155.15	0	Spot (Block2, Row3, Column8)	2164.32	1940.00	1071.47	0.05	0.50	134.00	142.47	134.00	32.71	0.03	0.23	100.00	100.00	0.00	1806.00	2030.32	1432783.00	61.82	623.15	483.50
2	1	4	9369.00	3943.00	178.75	0	Spot (Block2, Row4, Column1)	185.66	187.00	24.68	0.00	0.13	147.00	152.70	147.00	39.80	0.02	0.26	51.00	4.00	0.00	40.00	38.66	165613.00	0.83	162.04	164.00
2	2	4	9679.00	3939.00	170.25	0	Spot (Block2, Row4, Column2)	2627.84	2382.50	1292.79	0.04	0.49	152.00	162.10	152.00	53.92	0.03	0.33	100.00	100.00	0.00	2230.50	2475.84	2118036.00	45.73	610.92	585.00
2	3	4	9976.00	3946.00	145.60	0	Spot (Block2, Row4, Column3)	718.94	687.50	241.25	0.02	0.34	146.00	160.88	146.00	70.52	0.04	0.44	100.00	99.00	0.00	541.50	572.94	416988.00	7.91	299.94	253.00
2	4	4	10277.00	3946.00	186.50	0	Spot (Block2, Row4, Column4)	160.56	163.00	18.54	0.01	0.12	135.00	139.25	135.00	21.06	0.01	0.15	65.00	17.00	0.00	28.00	25.56	157666.00	1.01	148.39	144.00
2	5	4	10578.00	3951.00	185.55	0	Spot (Block2, Row4, Column5)	232.82	218.00	47.55	0.03	0.20	146.00	150.88	146.00	28.27	0.01	0.19	96.00	72.00	0.00	72.00	86.82	225604.00	2.90	173.46	179.50
2	6	4	10883.00	3950.00	184.05	0	Spot (Block2, Row4, Column6)	2312.41	2300.00	768.93	0.00	0.33	159.00	180.94	159.00	112.50	0.06	0.62	100.00	100.00	0.00	2141.00	2153.41	2196785.00	18.95	717.86	583.00
2	7	4	11185.00	3942.00	190.35	0	Spot (Block2, Row4, Column7)	230.79	217.00	53.84	0.03	0.23	159.00	181.28	159.00	107.38	0.06	0.59	28.00	1.00	0.00	58.00	71.79	236103.00	0.46	177.08	178.00
2	8	4	11468.00	3961.00	169.95	0	Spot (Block2, Row4, Column8)	208.62	201.00	32.27	0.02	0.15	148.00	155.25	148.00	46.52	0.02	0.30	62.00	17.00	0.00	53.00	60.62	167939.00	1.15	171.57	173.50
2	1	5	9369.00	4215.00	214.70	0	Spot (Block2, Row5, Column1)	215.03	207.00	50.19	0.02	0.23	147.00	178.66	147.00	126.31	0.08	0.71	15.00	0.00	0.00	60.00	68.03	283190.00	0.29	170.88	171.00
2	2	5	9673.00	4239.00	154.95	0	Spot (Block2, Row5, Column2)	2438.34	2329.00	1049.99	0.02	0.43	160.00	187.53	160.00	101.60	0.07	0.54	100.00	100.00	0.00	2169.00	2278.34	1616621.00	22.15	597.16	536.00
2	3	5	9979.00	4242.00	157.30	0	Spot (Block2, Row5, Column3)	9492.39	8244.00	5373.84	0.06	0.57	146.00	166.09	146.00	83.68	0.06	0.50	100.00	100.00	0.00	8098.00	9346.39	6473808.00	111.45	1434.85	1242.00
2	4	5	10283.00	4256.00	174.00	0	Spot (Block2, Row5, Column4)	188.30	188.00	21.24	0.00	0.11	135.00	147.53	135.00	54.19	0.04	0.37	47.00	1.00	0.00	53.00	53.30	159303.00	0.75	151.42	152.00
2	5	5	10584.00	4247.00	143.95	0	Spot (Block2, Row5, Column5)	2148.31	2063.00	975.20	0.02	0.45	145.00	151.00	145.00	27.75	0.02	0.18	100.00	100.00	0.00	1918.00	2003.31	1205203.00	71.97	627.47	463.50
2	6	5	10879.00	4251.00	147.00	-50	Spot (Block2, Row5, Column6)	182.47	182.00	23.06	0.00	0.13	158.00	173.05	158.00	94.91	0.04	0.55	0.00	0.00	0.00	24.00	24.47	107107.00	0.10	170.39	174.00
2	7	5	11185.00	4246.00	191.75	0	Spot (Block2, Row5, Column7)	9699.00	8634.00	5659.35	0.05	0.58	169.00	202.67	169.00	136.34	0.08	0.67	100.00	100.00	0.00	8465.00	9530.00	10057864.00	69.65	2024.64	1967.00
2	8	5	11486.00	4266.00	158.60	0	Spot (Block2, Row5, Column8)	301.19	281.00	92.22	0.03	0.31	154.00	168.55	154.00	89.52	0.04	0.53	67.00	33.00	0.00	127.00	147.19	209626.00	1.48	200.14	196.00
2	1	6	9380.00	4540.00	202.30	0	Spot (Block2, Row6, Column1)	10026.13	7692.50	6646.48	0.12	0.66	166.00	222.72	166.00	172.44	0.13	0.77	100.00	100.00	0.00	7526.50	9860.13	11670417.00	56.85	2183.37	2165.00
2	2	6	9678.00	4540.00	195.50	0	Spot (Block2, Row6, Column2)	5971.25	5746.50	2880.08	0.02	0.48	163.00	208.44	163.00	144.80	0.11	0.69	100.00	100.00	0.00	5583.50	5808.25	6460896.00	39.80	1331.88	1312.00
2	3	6	9977.00	4545.00	162.75	0	Spot (Block2, Row6, Column3)	305.28	292.00	81.31	0.02	0.27	141.00	164.03	141.00	91.43	0.07	0.56	73.00	36.00	0.00	151.00	164.28	224072.00	1.54	184.56	187.00
2	4	6	10283.00	4551.00	158.50	0	Spot (Block2, Row6, Column4)	232.52	218.00	48.22	0.03	0.21	134.00	138.32	134.00	19.82	0.01	0.14	99.00	97.00	0.00	84.00	98.52	161834.00	4.75	173.34	179.00
2	5	6	10579.00	4544.00	141.35	0	Spot (Block2, Row6, Column5)	1613.08	1545.50	725.28	0.02	0.45	141.00	149.27	141.00	30.78	0.02	0.21	100.00	100.00	0.00	1404.50	1472.08	880744.00	47.55	462.87	365.00
2	6	6	10850.00	4527.00	216.35	0	Spot (Block2, Row6, Column6)	180.34	183.00	17.38	0.01	0.10	149.00	168.38	149.00	90.74	0.05	0.54	0.00	0.00	0.00	34.00	31.34	240928.00	0.13	160.59	167.00
2	7	6	11179.00	4551.00	174.30	0	Spot (Block2, Row6, Column7)	322.61	312.00	88.62	0.01	0.27	153.00	166.72	153.00	85.50	0.04	0.51	81.00	45.00	0.00	159.00	169.61	274219.00	1.82	194.63	192.00
2	8	6	11476.00	4554.00	176.20	0	Spot (Block2, Row6, Column8)	312.06	301.00	87.07	0.02	0.28	155.00	158.05	155.00	29.38	0.01	0.19	99.00	86.00	0.00	146.00	157.06	270240.00	5.24	194.92	195.00
2	1	7	9370.00	4836.00	163.55	0	Spot (Block2, Row7, Column1)	3806.51	3500.00	1991.81	0.04	0.52	141.00	174.72	141.00	110.87	0.09	0.63	100.00	100.00	0.00	3359.00	3665.51	2820625.00	32.76	752.24	716.00
2	2	7	9675.00	4844.00	147.00	-50	Spot (Block2, Row7, Column2)	156.46	155.00	17.93	0.00	0.11	143.00	162.17	143.00	83.25	0.05	0.51	0.00	0.00	0.00	12.00	13.46	92156.00	-0.07	146.31	149.00
2	3	7	9972.00	4882.00	112.10	0	Spot (Block2, Row7, Column3)	179.89	182.00	17.81	0.01	0.10	136.00	138.98	136.00	18.27	0.01	0.13	90.00	69.00	0.00	46.00	43.89	59722.00	2.24	158.63	157.50
2	4	7	10260.00	4838.00	177.95	0	Spot (Block2, Row7, Column4)	170.53	175.00	21.02	0.01	0.12	132.00	136.63	132.00	25.34	0.01	0.19	74.00	31.00	0.00	43.00	38.53	150751.00	1.34	154.14	153.50
2	5	7	10598.00	4846.00	283.90	0	Spot (Block2, Row7, Column5)	163.75	167.00	28.66	0.01	0.18	140.00	176.20	140.00	124.35	0.10	0.71	0.00	0.00	0.00	27.00	23.75	386457.00	-0.10	146.69	144.00
2	6	7	10875.00	4846.00	180.45	0	Spot (Block2, Row7, Column6)	7594.65	7485.00	3661.22	0.01	0.48	170.00	239.59	170.00	208.83	0.15	0.87	100.00	100.00	0.00	7315.00	7424.65	6918722.00	35.22	1447.62	1386.00
2	7	7	11170.00	4852.00	160.10	0	Spot (Block2, Row7, Column7)	271.66	284.50	65.96	0.02	0.24	154.00	174.20	154.00	89.64	0.05	0.51	64.00	12.00	0.00	130.50	117.66	192333.00	1.09	175.96	179.00
2	8	7	11478.00	4853.00	186.00	0	Spot (Block2, Row7, Column8)	3105.30	3056.00	865.10	0.01	0.28	157.00	172.91	157.00	74.87	0.04	0.43	100.00	100.00	0.00	2899.00	2948.30	3018351.00	39.17	939.94	785.00
2	1	8	9367.00	5146.00	252.15	0	Spot (Block2, Row8, Column1)	160.90	162.00	20.74	0.00	0.13	133.00	141.36	133.00	45.66	0.03	0.32	20.00	0.00	0.00	29.00	27.90	296051.00	0.43	139.70	137.00
2	2	8	9715.00	5147.00	204.90	0	Spot (Block2, Row8, Column2)	157.36	160.00	19.14	0.01	0.12	134.00	136.76	134.00	19.31	0.01	0.14	59.00	23.00	0.00	26.00	23.36	187258.00	1.07	143.68	143.00
2	3	8	9969.00	5155.00	168.25	0	Spot (Block2, Row8, Column3)	216.40	208.00	38.52	0.02	0.18	133.00	138.18	133.00	28.05	0.02	0.20	93.00	80.00	0.00	75.00	83.40	169871.00	2.79	162.29	159.50
2	4	8	10276.00	5147.00	149.60	0	Spot (Block2, Row8, Column4)	6875.35	6354.00	3600.20	0.03	0.52	134.00	140.35	134.00	32.66	0.02	0.23	100.00	100.00	0.00	6220.00	6741.35	4214592.00	206.21	1508.99	1157.00
2	5	8	10574.00	5149.00	147.00	-50	Spot (Block2, Row8, Column5)	136.58	135.00	18.11	0.01	0.13	138.00	172.65	138.00	148.97	0.10	0.86	0.00	0.00	0.00	-3.00	-1.42	80584.00	-0.24	146.79	150.00
2	6	8	10876.00	5150.00	195.55	0	Spot (Block2, Row8, Column6)	16613.04	11883.50	12572.72	0.15	0.76	164.00	237.70	164.00	226.55	0.16	0.95	100.00	100.00	0.00	11719.50	16449.04	17975310.00	72.28	3029.12	2983.00
2	7	8	11186.00	5158.00	186.35	0	Spot (Block2, Row8, Column7)	197.28	200.00	22.23	0.01	0.11	153.00	189.91	153.00	156.33	0.09	0.82	0.00	0.00	0.00	47.00	44.28	192739.00	0.05	162.95	162.50
2	8	8	11463.00	5148.00	147.70	0	Spot (Block2, Row8, Column8)	20512.20	19122.00	11041.82	0.03	0.54	154.00	174.55	154.00	86.83	0.05	0.50	100.00	100.00	0.17	18968.00	20358.20	12122710.00	234.22	3820.51	2890.00
3	1	1	13888.00	3062.00	156.25	0	Spot (Block3, Row1, Column1)	6466.00	5729.00	3481.80	0.05	0.54	70.00	82.72	70.00	46.08	0.07	0.56	100.00	100.00	0.00	5659.00	6396.00	4338683.00	138.53	1276.05	758.50
3	2	1	14179.00	3066.00	147.00	-50	Spot (Block3, Row1, Column2)	66.57	67.00	10.49	0.00	0.16	65.00	71.14	65.00	37.38	0.04	0.53	0.00	0.00	0.00	2.00	1.57	39074.00	-0.12	66.18	65.00
3	3	1	14479.00	3068.00	147.00	-50	Spot (Block3, Row1, Column3)	62.88	62.00	7.17	0.01	0.11	61.00	59.71	61.00	11.41	0.01	0.19	8.00	0.00	0.00	1.00	1.88	37101.00	0.28	64.66	64.00
3	4	1	14746.00	3080.00	111.65	0	Spot (Block3, Row1, Column4)	73.83	74.00	8.99	0.00	0.12	60.00	58.75	60.00	11.29	0.01	0.19	60.00	17.00	0.00	14.00	13.83	24068.00	1.33	68.27	67.00
3	5	1	15080.00	3072.00	147.00	-50	Spot (Block3, Row1, Column5)	77.64	77.00	10.54	0.00	0.14	59.00	57.85	59.00	10.53	0.01	0.18	80.00	34.00	0.00	18.00	18.64	45654.00	1.88	71.99	72.50
3	6	1	15378.00	3069.00	174.30	0	Spot (Block3, Row1, Column6)	77.08	78.00	10.73	0.01	0.14	59.00	58.33	59.00	11.14	0.00	0.19	79.00	32.00	0.00	19.00	18.08	65364.00	1.68	69.42	72.00
3	7	1	15692.00	3075.00	164.10	0	Spot (Block3, Row1, Column7)	98.38	98.00	15.43	0.00	0.16	60.00	58.80	60.00	11.85	0.01	0.20	97.00	87.00	0.00	38.00	38.38	73585.00	3.34	77.14	80.00
3	8	1	15980.00	3078.00	147.00	-50	Spot (Block3, Row1, Column8)	72.33	72.00	10.88	0.00	0.15	60.00	58.71	60.00	12.01	0.01	0.20	48.00	13.00	0.00	12.00	12.33	42460.00	1.13	60.58	61.00
3	1	2	13878.00	3365.00	147.00	-50	Spot (Block3, Row2, Column1)	62.41	62.00	13.42	0.00	0.21	63.00	64.22	63.00	20.35	0.01	0.32	7.00	0.00	0.00	-1.00	-0.59	36698.00	-0.09	64.46	65.50
3	2	2	14181.00	3351.00	113.80	0	Spot (Block3, Row2, Column2)	83.00	83.00	11.47	0.00	0.14	60.00	59.74	60.00	11.67	0.00	0.20	84.00	48.00	0.00	23.00	23.00	28053.00	1.99	67.16	68.00
3	3	2	14444.00	3347.00	166.60	0	Spot (Block3, Row2, Column3)	61.95	62.00	9.91	0.00	0.16	56.00	55.66	56.00	10.69	0.00	0.19	33.00	4.00	0.00	6.00	5.95	47701.00	0.59	60.03	59.00
3	4	2	14778.00	3370.00	147.00	-50	Spot (Block3, Row2, Column4)	67.79	67.00	13.47	0.01	0.20	57.00	55.99	57.00	11.71	0.01	0.21	47.00	18.00	0.00	10.00	10.79	39999.00	1.01	63.80	64.00
3	5	2	15086.00	3342.00	182.35	0	Spot (Block3, Row2, Column5)	78.91	79.00	12.15	0.00	0.15	57.00	56.54	57.00	11.66	0.00	0.21	81.00	45.00	0.00	22.00	21.91	73546.00	1.92	67.67	68.00
3	6	2	15378.00	3374.00	147.00	-50	Spot (Block3, Row2, Column6)	52.22	52.00	9.21	0.00	0.18	57.00	56.08	57.00	11.47	0.01	0.20	3.00	0.00	0.00	-5.00	-4.78	30756.00	-0.34	55.62	57.00
3	7	2	15701.00	3362.00	181.25	0	Spot (Block3, Row2, Column7)	64.34	64.00	10.61	0.00	0.16	54.00	54.10	54.00	11.77	0.00	0.22	45.00	10.00	0.00	10.00	10.34	59326.00	0.87	59.84	61.00
3	8	2	15978.00	3378.00	147.00	-50	Spot (Block3, Row2, Column8)	63.27	64.00	10.31	0.00	0.16	57.00	56.45	57.00	10.28	0.00	0.18	35.00	7.00	0.00	7.00	6.27	37330.00	0.66	59.46	60.00
3	1	3	13876.00	3665.00	147.00	-50	Spot (Block3, Row3, Column1)	70.48	72.00	9.41	0.01	0.13	61.00	60.63	61.00	11.12	0.00	0.18	46.00	5.00	0.00	11.00	9.48	41514.00	0.89	67.12	68.00
3	2	3	14218.00	3681.00	143.70	0	Spot (Block3, Row3, Column2)	67.56	67.00	9.94	0.00	0.15	57.00	56.32	57.00	10.98	0.01	0.20	46.00	13.00	0.00	10.00	10.56	37561.00	1.02	62.05	64.00
3	3	3	14486.00	3652.00	190.75	0	Spot (Block3, Row3, Column3)	67.27	67.00	13.31	0.00	0.20	53.00	53.39	53.00	10.74	0.00	0.20	61.00	30.00	0.00	14.00	14.27	69218.00	1.29	56.07	55.00
3	4	3	14776.00	3670.00	147.00	-50	Spot (Block3, Row3, Column4)	56.42	58.00	9.64	0.01	0.17	55.00	54.89	55.00	12.27	0.00	0.22	9.00	0.00	0.00	3.00	1.42	33286.00	0.12	58.69	58.00
3	5	3	15133.00	3716.00	254.90	0	Spot (Block3, Row3, Column5)	59.38	60.00	7.85	0.00	0.13	55.00	55.41	55.00	12.83	0.00	0.23	13.00	0.00	0.00	5.00	4.38	111926.00	0.31	50.93	51.00
3	6	3	15392.00	3640.00	157.45	0	Spot (Block3, Row3, Column6)	126.41	114.00	39.14	0.04	0.31	56.00	55.70	56.00	12.80	0.00	0.23	99.00	92.00	0.00	58.00	70.41	86970.00	5.52	87.72	87.00
3	7	3	15676.00	3676.00	147.00	-50	Spot (Block3, Row3, Column7)	62.34	62.00	10.11	0.00	0.16	54.00	54.13	54.00	12.43	0.00	0.23	34.00	5.00	0.00	8.00	8.34	36718.00	0.66	56.21	58.00
3	8	3	15987.00	3678.00	174.20	0	Spot (Block3, Row3, Column8)	143.74	125.00	48.96	0.06	0.34	55.00	54.26	55.00	11.98	0.01	0.22	100.00	99.00	0.00	70.00	88.74	121313.00	7.47	84.33	84.00
3	1	4	13874.00	3965.00	147.00	-50	Spot (Block3, Row4, Column1)	64.24	65.00	8.94	0.01	0.14	59.00	57.96	59.00	10.28	0.01	0.18	31.00	1.00	0.00	6.00	5.24	37902.00	0.61	61.25	64.50
3	2	4	14175.00	3967.00	147.00	-50	Spot (Block3, Row4, Column2)	58.67	59.00	11.15	0.00	0.19	58.00	56.98	58.00	11.07	0.01	0.19	17.00	2.00	0.00	1.00	0.67	34499.00	0.15	61.42	66.00
3	3	4	14484.00	3971.00	161.80	0	Spot (Block3, Row4, Column3)	80.87	81.00	10.62	0.00	0.13	54.00	54.19	54.00	11.71	0.00	0.22	93.00	61.00	0.00	27.00	26.87	58634.00	2.28	67.10	68.00
3	4	4	14775.00	3971.00	147.00	-50	Spot (Block3, Row4, Column4)	55.16	55.00	13.40	0.00	0.24	56.00	56.33	56.00	33.10	0.00	0.59	0.00	0.00	0.00	-1.00	-0.84	32433.00	-0.04	50.84	50.00
3	5	4	15075.00	3972.00	147.00	-50	Spot (Block3, Row4, Column5)	56.07	57.00	9.15	0.01	0.16	55.00	56.20	55.00	34.60	0.01	0.62	0.00	0.00	0.00	2.00	1.07	32859.00	-0.00	53.19	54.00
3	6	4	15375.00	3974.00	147.00	-50	Spot (Block3, Row4, Column6)	55.64	58.00	11.17	0.02	0.20	53.00	54.07	53.00	12.53	0.01	0.23	21.00	0.00	0.00	5.00	2.64	32994.00	0.13	57.82	60.00
3	7	4	15705.00	3964.00	206.45	0	Spot (Block3, Row4, Column7)	64.07	66.00	12.89	0.01	0.20	53.00	52.84	53.00	11.69	0.00	0.22	56.00	14.00	0.00	13.00	11.07	77399.00	0.96	59.23	62.00
3	8	4	15975.00	3976.00	169.35	0	Spot (Block3, Row4, Column8)	96.43	96.00	15.07	0.00	0.16	54.00	53.19	54.00	12.18	0.01	0.23	99.00	94.00	0.00	42.00	42.43	77143.00	3.55	73.41	74.00
3	1	5	13841.00	4277.00	196.20	0	Spot (Block3, Row5, Column1)	69.06	69.00	11.67	0.00	0.17	57.00	57.17	57.00	13.80	0.00	0.24	41.00	11.00	0.00	12.00	12.06	75136.00	0.86	58.73	59.50
3	2	5	14153.00	4251.00	194.30	0	Spot (Block3, Row5, Column2)	84.80	84.00	23.66	0.00	0.28	55.00	55.55	55.00	22.71	0.00	0.41	62.00	19.00	0.00	29.00	29.80	90649.00	1.29	62.67	65.00
3	3	5	14473.00	4269.00	147.00	-50	Spot (Block3, Row5, Column3)	62.80	65.00	13.24	0.01	0.21	53.00	54.15	53.00	22.32	0.01	0.41	16.00	0.00	0.00	12.00	9.80	37052.00	0.39	67.40	68.00
3	4	5	14773.00	4271.00	147.00	-50	Spot (Block3, Row5, Column4)	55.06	56.00	12.49	0.01	0.23	52.00	54.14	52.00	32.92	0.02	0.61	0.00	0.00	0.00	4.00	3.06	32321.00	0.03	60.07	62.00
3	5	5	15073.00	4273.00	160.75	0	Spot (Block3, Row5, Column5)	145.58	153.00	32.76	0.02	0.23	53.00	54.14	53.00	33.31	0.01	0.62	96.00	71.00	0.00	100.00	92.58	103799.00	2.75	84.47	87.00
3	6	5	15373.00	4275.00	147.00	-50	Spot (Block3, Row5, Column6)	54.40	54.00	9.35	0.00	0.17	53.00	52.78	53.00	10.97	0.00	0.21	18.00	0.00	0.00	1.00	1.40	32150.00	0.15	51.18	51.00
3	7	5	15672.00	4297.00	208.85	0	Spot (Block3, Row5, Column7)	66.20	67.00	9.90	0.01	0.15	53.00	52.55	53.00	10.60	0.00	0.20	63.00	17.00	0.00	14.00	13.20	82090.00	1.29	58.58	60.00
3	8	5	15950.00	4310.00	227.65	0	Spot (Block3, Row5, Column8)	67.16	67.00	11.76	0.00	0.18	55.00	53.95	55.00	11.40	0.01	0.21	50.00	18.00	0.00	12.00	12.16	99528.00	1.16	58.75	59.00
3	1	6	13859.00	4563.00	184.25	0	Spot (Block3, Row6, Column1)	298.59	225.00	188.89	0.12	0.63	59.00	59.02	59.00	15.18	0.00	0.26	100.00	100.00	0.00	166.00	239.59	285751.00	15.78	121.97	115.00
3	2	6	14117.00	4568.00	133.45	0	Spot (Block3, Row6, Column2)	82.44	80.00	12.65	0.01	0.15	56.00	55.19	56.00	16.27	0.01	0.29	77.00	31.00	0.00	24.00	26.44	39158.00	1.67	68.21	69.50
3	3	6	14484.00	4551.00	199.75	0	Spot (Block3, Row6, Column3)	77.80	78.00	10.20	0.00	0.13	54.00	54.04	54.00	22.15	0.00	0.41	55.00	1.00	0.00	24.00	23.80	87993.00	1.07	64.33	64.00
3	4	6	14771.00	4571.00	147.00	-50	Spot (Block3, Row6, Column4)	55.76	56.00	8.12	0.00	0.15	52.00	52.34	52.00	11.43	0.00	0.22	19.00	0.00	0.00	4.00	3.76	32843.00	0.30	52.02	54.00
3	5	6	15063.00	4563.00	156.50	0	Spot (Block3, Row6, Column5)	121.30	107.00	36.82	0.05	0.30	53.00	53.58	53.00	11.64	0.00	0.22	99.00	96.00	0.00	54.00	68.30	81876.00	5.82	75.78	76.00
3	6	6	15372.00	4575.00	147.00	-50	Spot (Block3, Row6, Column6)	44.34	41.00	13.15	0.03	0.30	54.00	53.73	54.00	11.49	0.00	0.21	11.00	0.00	0.00	-13.00	-9.66	25941.00	-0.82	53.50	54.00
3	7	6	15661.00	4575.00	170.50	0	Spot (Block3, Row6, Column7)	71.31	72.00	11.17	0.00	0.16	52.00	52.05	52.00	10.84	0.00	0.21	78.00	46.00	0.00	20.00	19.31	57758.00	1.78	64.68	65.00
3	8	6	15948.00	4584.00	145.35	0	Spot (Block3, Row6, Column8)	82.48	83.00	11.77	0.00	0.14	54.00	52.77	54.00	11.01	0.01	0.21	91.00	68.00	0.00	29.00	28.48	47346.00	2.70	65.01	66.00
3	1	7	13865.00	4858.00	184.10	0	Spot (Block3, Row7, Column1)	111.46	105.00	27.92	0.03	0.25	56.00	55.93	56.00	13.36	0.00	0.24	97.00	89.00	0.00	49.00	55.46	106444.00	4.16	72.07	73.00
3	2	7	14170.00	4867.00	147.00	-50	Spot (Block3, Row7, Column2)	48.17	47.00	12.16	0.01	0.25	55.00	54.27	55.00	12.17	0.01	0.22	6.00	0.00	0.00	-8.00	-6.83	28225.00	-0.50	57.28	58.00
3	3	7	14470.00	4869.00	147.00	-50	Spot (Block3, Row7, Column3)	50.12	50.00	10.42	0.00	0.21	55.00	54.20	55.00	12.03	0.01	0.22	6.00	0.00	0.00	-5.00	-4.88	29721.00	-0.34	50.39	50.50
3	4	7	14770.00	4871.00	147.00	-50	Spot (Block3, Row7, Column4)	53.44	53.00	8.92	0.00	0.17	55.00	54.70	55.00	11.81	0.00	0.22	5.00	0.00	0.00	-2.00	-1.56	31478.00	-0.11	58.20	61.00
3	5	7	15070.00	4873.00	147.00	-50	Spot (Block3, Row7, Column5)	62.60	63.00	11.78	0.00	0.19	53.00	53.62	53.00	11.15	0.01	0.21	46.00	13.00	0.00	10.00	9.60	36873.00	0.81	54.37	52.00
3	6	7	15370.00	4899.00	140.40	0	Spot (Block3, Row7, Column6)	74.70	75.00	9.57	0.00	0.13	53.00	52.59	53.00	11.09	0.00	0.21	84.00	45.00	0.00	22.00	21.70	39816.00	1.99	62.13	63.00
3	7	7	15694.00	4909.00	229.25	0	Spot (Block3, Row7, Column7)	63.76	63.00	15.65	0.01	0.25	56.00	58.82	56.00	29.97	0.02	0.51	2.00	0.00	0.00	7.00	7.76	95834.00	0.16	57.06	56.00
3	8	7	15970.00	4879.00	147.00	-50	Spot (Block3, Row7, Column8)	81.89	82.00	11.57	0.00	0.14	62.00	78.81	62.00	62.15	0.10	0.79	0.00	0.00	0.00	20.00	19.89	48399.00	0.05	77.20	79.00
3	1	8	13868.00	5166.00	147.00	-50	Spot (Block3, Row8, Column1)	69.60	70.00	9.09	0.00	0.13	57.00	55.83	57.00	11.46	0.01	0.21	59.00	11.00	0.00	13.00	12.60	40856.00	1.20	62.68	63.00
3	2	8	14168.00	5168.00	147.00	-50	Spot (Block3, Row8, Column2)	68.93	71.00	10.89	0.01	0.16	60.00	58.03	60.00	11.88	0.01	0.20	47.00	3.00	0.00	11.00	8.93	40600.00	0.92	68.08	70.00
3	3	8	14468.00	5169.00	147.00	-50	Spot (Block3, Row8, Column3)	69.31	70.00	6.41	0.00	0.09	58.00	56.52	58.00	11.60	0.01	0.21	53.00	1.00	0.00	12.00	11.31	40893.00	1.10	62.50	65.00
3	4	8	14772.00	5198.00	159.10	0	Spot (Block3, Row8, Column4)	135.02	116.00	52.48	0.07	0.39	58.00	56.61	58.00	11.01	0.01	0.19	94.00	86.00	0.00	58.00	77.02	94517.00	7.12	82.67	82.50
3	5	8	15068.00	5173.00	147.00	-50	Spot (Block3, Row8, Column5)	55.64	54.00	12.84	0.01	0.23	57.00	56.54	57.00	12.17	0.00	0.22	17.00	2.00	0.00	-3.00	-1.36	32660.00	-0.07	51.20	51.00
3	6	8	15378.00	5190.00	184.50	0	Spot (Block3, Row8, Column6)	159.61	130.00	77.60	0.09	0.49	55.00	55.11	55.00	11.35	0.00	0.21	100.00	98.00	0.00	75.00	104.61	152584.00	9.21	83.81	85.00
3	7	8	15668.00	5177.00	147.00	-50	Spot (Block3, Row8, Column7)	61.55	62.00	8.27	0.00	0.13	58.00	63.55	58.00	42.35	0.04	0.67	0.00	0.00	0.00	4.00	3.55	36312.00	-0.05	64.74	66.00
3	8	8	15964.00	5171.00	149.60	0	Spot (Block3, Row8, Column8)	17867.53	16627.00	9419.92	0.03	0.53	69.00	89.25	69.00	89.90	0.11	1.01	100.00	100.00	0.00	16558.00	17798.53	10899193.00	197.76	3121.05	1897.00
4	1	1	18388.00	3087.00	154.95	0	Spot (Block4, Row1, Column1)	8531.06	7100.00	7897.97	0.08	0.93	127.00	140.40	127.00	43.58	0.04	0.31	100.00	100.00	0.61	6973.00	8404.06	5639029.00	192.53	1718.11	996.00
4	2	1	18690.00	3096.00	154.40	0	Spot (Block4, Row1, Column2)	286.87	271.00	196.25	0.02	0.68	128.00	136.03	128.00	33.90	0.03	0.25	99.00	96.00	0.00	143.00	158.87	187615.00	4.45	184.09	192.00
4	3	1	18973.00	3092.00	160.80	0	Spot (Block4, Row1, Column3)	139.47	138.00	12.41	0.00	0.09	124.00	125.17	124.00	16.06	0.00	0.13	42.00	12.00	0.00	14.00	15.47	99439.00	0.89	129.27	129.00
4	4	1	19280.00	3090.00	162.80	0	Spot (Block4, Row1, Column4)	219.50	203.50	41.65	0.03	0.19	122.00	122.96	122.00	14.74	0.00	0.12	100.00	97.00	0.00	81.50	97.50	161991.00	6.55	164.20	168.00
4	5	1	19586.00	3096.00	161.90	0	Spot (Block4, Row1, Column5)	185.63	188.00	18.80	0.01	0.10	124.00	125.98	124.00	14.96	0.01	0.12	96.00	93.00	0.00	64.00	61.63	134765.00	3.99	149.87	142.00
4	6	1	19879.00	3096.00	153.45	0	Spot (Block4, Row1, Column6)	665.40	565.50	289.71	0.07	0.44	126.00	128.33	126.00	14.34	0.01	0.11	100.00	100.00	0.00	439.50	539.40	429849.00	37.46	254.22	210.00
4	7	1	20180.00	3095.00	163.85	0	Spot (Block4, Row1, Column7)	261.81	268.00	62.11	0.01	0.24	129.00	131.91	129.00	16.48	0.01	0.12	98.00	97.00	0.00	139.00	132.81	195571.00	7.88	170.40	178.00
4	8	1	20490.00	3097.00	168.95	0	Spot (Block4, Row1, Column8)	349.33	348.00	86.47	0.00	0.25	133.00	136.03	133.00	15.98	0.01	0.12	100.00	100.00	0.00	215.00	216.33	277369.00	13.35	189.29	190.00
4	1	2	18407.00	3355.00	142.05	0	Spot (Block4, Row2, Column1)	134.83	135.00	12.21	0.00	0.09	121.00	124.02	121.00	27.80	0.01	0.22	13.00	0.00	0.00	14.00	13.83	74294.00	0.39	127.24	126.00
4	2	2	18680.00	3380.00	131.40	0	Spot (Block4, Row2, Column2)	159.43	158.00	21.67	0.00	0.14	122.00	122.93	122.00	14.59	0.00	0.12	84.00	58.00	0.00	36.00	37.43	74612.00	2.50	138.97	134.00
4	3	2	19010.00	3400.00	135.50	0	Spot (Block4, Row2, Column3)	140.95	139.00	11.66	0.01	0.08	121.00	120.83	121.00	14.52	0.00	0.12	61.00	21.00	0.00	18.00	19.95	69770.00	1.39	134.48	134.00
4	4	2	19295.00	3394.00	167.85	0	Spot (Block4, Row2, Column4)	162.90	162.00	15.46	0.00	0.09	122.00	122.57	122.00	14.05	0.00	0.11	97.00	77.00	0.00	40.00	40.90	127554.00	2.87	141.37	142.00
4	5	2	19592.00	3397.00	194.25	0	Spot (Block4, Row2, Column5)	444.11	430.00	84.46	0.01	0.19	125.00	131.12	125.00	27.71	0.02	0.21	100.00	100.00	0.00	305.00	319.11	468985.00	11.30	218.76	201.00
4	6	2	19884.00	3398.00	147.00	-50	Spot (Block4, Row2, Column6)	170.84	171.00	22.95	0.00	0.13	129.00	160.38	129.00	111.00	0.09	0.69	0.00	0.00	0.00	42.00	41.84	100796.00	0.09	162.33	153.00
4	7	2	20180.00	3390.00	147.60	0	Spot (Block4, Row2, Column7)	163.54	168.00	15.77	0.01	0.10	127.00	133.99	127.00	31.70	0.02	0.24	69.00	0.00	0.00	41.00	36.54	96978.00	0.93	144.18	145.00
4	8	2	20485.00	3402.00	147.00	-50	Spot (Block4, Row2, Column8)	129.88	130.00	11.53	0.00	0.09	128.00	135.77	128.00	51.51	0.03	0.38	0.00	0.00	0.00	2.00	1.88	76371.00	-0.11	125.81	125.00
4	1	3	18385.00	3695.00	159.70	0	Spot (Block4, Row3, Column1)	186.83	187.00	16.56	0.00	0.09	116.00	117.08	116.00	13.55	0.00	0.12	99.00	97.00	0.00	71.00	70.83	130221.00	5.15	145.81	142.50
4	2	3	18688.00	3719.00	212.65	0	Spot (Block4, Row3, Column2)	140.13	138.00	17.42	0.01	0.12	121.00	127.28	121.00	31.25	0.02	0.25	27.00	0.00	0.00	17.00	19.13	180493.00	0.41	130.15	128.00
4	3	3	18971.00	3701.00	169.10	0	Spot (Block4, Row3, Column3)	181.01	181.00	26.52	0.00	0.15	118.00	119.54	118.00	17.57	0.01	0.15	96.00	87.00	0.00	63.00	63.01	144623.00	3.50	139.45	135.00
4	4	3	19283.00	3691.00	158.85	0	Spot (Block4, Row3, Column4)	380.98	367.00	144.86	0.02	0.38	117.00	118.18	117.00	13.17	0.00	0.11	100.00	100.00	0.00	250.00	263.98	266302.00	19.95	174.10	174.00
4	5	3	19570.00	3701.00	165.05	0	Spot (Block4, Row3, Column5)	166.37	172.00	29.42	0.01	0.18	125.00	145.42	125.00	94.21	0.07	0.65	1.00	0.00	0.00	47.00	41.37	126275.00	0.22	136.15	133.00
4	6	3	19884.00	3696.00	201.75	0	Spot (Block4, Row3, Column6)	10350.78	8577.00	6696.53	0.08	0.65	144.00	200.19	144.00	151.39	0.14	0.76	100.00	100.00	0.00	8433.00	10206.78	11955151.00	67.05	2223.52	2249.00
4	7	3	20183.00	3700.00	147.00	-50	Spot (Block4, Row3, Column7)	161.82	166.00	16.01	0.01	0.10	130.00	162.27	130.00	117.67	0.10	0.73	0.00	0.00	0.00	36.00	31.82	95633.00	-0.00	154.50	153.00
4	8	3	20483.00	3709.00	158.85	0	Spot (Block4, Row3, Column8)	5811.84	5379.50	2638.64	0.03	0.45	124.00	132.65	124.00	54.37	0.03	0.41	100.00	100.00	0.00	5255.50	5687.84	4033419.00	104.46	1365.78	1089.50
4	1	4	18386.00	3988.00	157.10	0	Spot (Block4, Row4, Column1)	386.35	363.00	157.21	0.03	0.41	115.00	120.07	115.00	30.17	0.02	0.25	98.00	97.00	0.00	248.00	271.35	262717.00	8.82	181.96	185.00
4	2	4	18683.00	3993.00	167.55	0	Spot (Block4, Row4, Column2)	1874.09	1743.00	828.18	0.03	0.44	126.00	139.34	126.00	49.14	0.04	0.35	100.00	100.00	0.00	1617.00	1748.09	1471164.00	35.30	463.64	440.00
4	3	4	18983.00	3994.00	151.85	0	Spot (Block4, Row4, Column3)	2452.82	2177.50	1511.60	0.05	0.62	127.00	139.53	127.00	49.78	0.04	0.36	100.00	100.00	0.00	2050.50	2325.82	1555089.00	46.47	531.02	398.00
4	4	4	19239.00	3981.00	147.40	0	Spot (Block4, Row4, Column4)	146.80	145.00	16.56	0.01	0.11	119.00	123.38	119.00	20.68	0.02	0.17	61.00	22.00	0.00	26.00	27.80	87054.00	1.13	128.47	128.00
4	5	4	19579.00	4001.00	188.15	0	Spot (Block4, Row4, Column5)	154.81	156.00	18.76	0.00	0.12	122.00	126.10	122.00	21.76	0.01	0.17	71.00	33.00	0.00	34.00	32.81	154037.00	1.32	129.07	127.50
4	6	4	19885.00	3993.00	204.15	0	Spot (Block4, Row4, Column6)	450.13	444.00	109.81	0.01	0.24	131.00	156.59	131.00	102.02	0.08	0.65	96.00	86.00	0.00	313.00	319.13	534310.00	2.88	215.19	202.00
4	7	4	20186.00	3983.00	180.30	0	Spot (Block4, Row4, Column7)	175.90	177.00	36.60	0.00	0.21	134.00	162.45	134.00	103.11	0.08	0.63	1.00	0.00	0.00	43.00	41.90	160419.00	0.13	145.11	140.00
4	8	4	20483.00	4012.00	156.30	0	Spot (Block4, Row4, Column8)	173.00	174.00	12.91	0.00	0.07	126.00	135.71	126.00	39.32	0.03	0.29	75.00	0.00	0.00	48.00	47.00	116083.00	0.95	147.32	146.00
4	1	5	18386.00	4305.00	186.65	0	Spot (Block4, Row5, Column1)	311.46	276.00	139.32	0.05	0.45	118.00	146.76	118.00	90.26	0.09	0.61	71.00	41.00	0.00	158.00	193.46	304921.00	1.82	169.83	139.00
4	2	5	18678.00	4290.00	158.25	0	Spot (Block4, Row5, Column2)	6283.78	5939.00	2616.28	0.02	0.42	133.00	163.54	133.00	92.45	0.09	0.57	100.00	100.00	0.00	5806.00	6150.78	4348373.00	66.20	1274.32	1072.00
4	3	5	18984.00	4287.00	156.10	0	Spot (Block4, Row5, Column3)	6792.91	5791.00	3730.54	0.07	0.55	132.00	147.59	132.00	58.70	0.05	0.40	100.00	100.00	0.00	5659.00	6660.91	4578422.00	113.21	1158.87	956.00
4	4	5	19275.00	4293.00	172.00	0	Spot (Block4, Row5, Column4)	214.18	207.00	37.72	0.01	0.18	125.00	133.36	125.00	41.44	0.03	0.31	91.00	49.00	0.00	82.00	89.18	177343.00	1.95	150.60	144.00
4	5	5	19582.00	4294.00	147.55	0	Spot (Block4, Row5, Column5)	3640.97	3158.00	2011.80	0.06	0.55	124.00	127.34	124.00	22.17	0.01	0.17	100.00	100.00	0.00	3034.00	3516.97	2159098.00	158.51	942.33	676.00
4	6	5	19880.00	4299.00	147.00	-50	Spot (Block4, Row5, Column6)	150.40	152.00	22.46	0.00	0.15	130.00	146.55	130.00	92.19	0.05	0.63	0.00	0.00	0.00	22.00	20.40	88437.00	0.04	140.58	137.00
4	7	5	20186.00	4297.00	194.35	0	Spot (Block4, Row5, Column7)	12331.23	10986.00	7083.53	0.05	0.57	141.00	189.16	141.00	151.06	0.13	0.80	100.00	100.00	0.00	10845.00	12190.23	13095762.00	80.38	2441.44	2362.50
4	8	5	20504.00	4302.00	170.30	0	Spot (Block4, Row5, Column8)	180.71	187.00	28.11	0.01	0.16	127.00	149.82	127.00	102.87	0.07	0.69	0.00	0.00	0.00	60.00	53.71	146011.00	0.30	150.48	142.00
4	1	6	18378.00	4589.00	200.35	0	Spot (Block4, Row6, Column1)	7847.56	5830.00	5483.56	0.13	0.70	130.00	187.20	130.00	142.19	0.16	0.76	100.00	100.00	0.00	5700.00	7717.56	8930527.00	53.87	1694.17	1679.00
4	2	6	18680.00	4592.00	198.95	0	Spot (Block4, Row6, Column2)	7544.96	7397.00	3680.30	0.01	0.49	136.00	184.70	136.00	138.21	0.13	0.75	100.00	100.00	0.00	7261.00	7408.96	8488083.00	53.25	1580.64	1538.00
4	3	6	18972.00	4593.00	149.05	0	Spot (Block4, Row6, Column3)	1242.57	1015.00	699.17	0.09	0.56	128.00	148.40	128.00	85.11	0.06	0.57	100.00	100.00	0.00	887.00	1114.57	757966.00	12.86	395.41	278.50
4	4	6	19279.00	4583.00	174.30	0	Spot (Block4, Row6, Column4)	186.04	190.00	18.31	0.01	0.10	127.00	128.65	127.00	17.61	0.01	0.14	95.00	88.00	0.00	63.00	59.04	158318.00	3.26	149.69	143.50
4	5	6	19584.00	4598.00	147.15	0	Spot (Block4, Row6, Column5)	468.19	457.00	138.41	0.01	0.30	126.00	129.28	126.00	21.87	0.01	0.17	100.00	100.00	0.00	331.00	342.19	276235.00	15.50	211.57	200.00
4	6	6	19878.00	4599.00	147.00	-50	Spot (Block4, Row6, Column6)	140.28	138.00	12.36	0.01	0.09	131.00	149.91	131.00	105.24	0.06	0.70	0.00	0.00	0.00	7.00	9.28	82766.00	-0.09	139.16	137.00
4	7	6	20192.00	4591.00	175.55	0	Spot (Block4, Row6, Column7)	206.77	207.00	22.38	0.00	0.11	133.00	153.37	133.00	107.47	0.06	0.70	6.00	0.00	0.00	74.00	73.77	178031.00	0.50	161.77	167.00
4	8	6	20489.00	4602.00	163.65	0	Spot (Block4, Row6, Column8)	189.33	191.00	15.53	0.00	0.08	126.00	129.10	126.00	20.18	0.01	0.16	97.00	92.00	0.00	65.00	63.33	140670.00	2.98	152.72	148.00
4	1	7	18378.00	4889.00	160.85	0	Spot (Block4, Row7, Column1)	2411.44	2218.00	1162.30	0.04	0.48	121.00	145.12	121.00	81.29	0.08	0.56	100.00	100.00	0.00	2097.00	2290.44	1726594.00	27.88	502.65	481.00
4	2	7	18681.00	4949.00	219.10	0	Spot (Block4, Row7, Column2)	134.57	132.00	13.49	0.01	0.10	119.00	132.77	119.00	65.58	0.05	0.49	0.00	0.00	0.00	13.00	15.57	184900.00	0.03	124.21	121.00
4	3	7	18976.00	4893.00	147.00	-50	Spot (Block4, Row7, Column3)	128.16	129.00	10.86	0.00	0.08	121.00	123.02	121.00	17.01	0.01	0.14	17.00	0.00	0.00	8.00	7.16	75227.00	0.30	121.91	121.00
4	4	7	19276.00	4895.00	147.00	-50	Spot (Block4, Row7, Column4)	136.87	134.00	19.43	0.01	0.14	126.00	128.81	126.00	30.04	0.01	0.23	20.00	0.00	0.00	8.00	10.87	80892.00	0.27	143.56	140.50
4	5	7	19570.00	4913.00	179.05	0	Spot (Block4, Row7, Column5)	165.94	170.00	19.04	0.01	0.11	130.00	147.52	130.00	102.16	0.05	0.69	0.00	0.00	0.00	40.00	35.94	149183.00	0.18	145.69	142.50
4	6	7	19878.00	4899.00	186.65	0	Spot (Block4, Row7, Column6)	9007.98	8778.00	4654.82	0.01	0.52	143.00	211.00	143.00	199.55	0.17	0.95	100.00	100.00	0.00	8635.00	8864.98	8818817.00	44.08	1662.54	1619.00
4	7	7	20160.00	4893.00	219.00	0	Spot (Block4, Row7, Column7)	190.22	190.00	42.54	0.00	0.22	132.00	162.40	132.00	118.98	0.09	0.73	3.00	0.00	0.00	58.00	58.22	260409.00	0.23	151.02	136.50
4	8	7	20486.00	4899.00	194.50	0	Spot (Block4, Row7, Column8)	623.92	630.00	134.55	0.00	0.22	128.00	140.46	128.00	51.32	0.04	0.37	100.00	99.00	0.00	502.00	495.92	668216.00	9.42	262.20	257.00
4	1	8	18371.00	5196.00	168.40	0	Spot (Block4, Row8, Column1)	165.53	172.00	25.26	0.02	0.15	112.00	115.62	112.00	30.08	0.01	0.26	73.00	49.00	0.00	60.00	53.53	130606.00	1.66	134.09	130.00
4	2	8	18663.00	5187.00	202.55	0	Spot (Block4, Row8, Column2)	140.88	139.00	15.63	0.01	0.11	115.00	114.97	115.00	11.85	0.00	0.10	82.00	52.00	0.00	24.00	25.88	163842.00	2.19	122.47	122.00
4	3	8	18964.00	5179.00	179.05	0	Spot (Block4, Row8, Column3)	152.31	155.00	18.94	0.01	0.12	118.00	120.71	118.00	28.95	0.01	0.24	64.00	10.00	0.00	37.00	34.31	136012.00	1.09	127.43	126.00
4	4	8	19276.00	5201.00	151.75	0	Spot (Block4, Row8, Column4)	13702.51	13253.50	6379.15	0.01	0.47	125.00	131.47	125.00	40.62	0.02	0.31	100.00	100.00	0.00	13128.50	13577.51	8632584.00	334.06	2702.41	2228.00
4	5	8	19540.00	5204.00	190.60	0	Spot (Block4, Row8, Column5)	151.45	150.00	15.92	0.00	0.11	132.00	153.93	132.00	117.83	0.07	0.77	0.00	0.00	0.00	18.00	19.45	154938.00	-0.02	138.13	134.00
4	6	8	19876.00	5205.00	192.45	0	Spot (Block4, Row8, Column6)	14383.67	10059.00	11291.85	0.16	0.79	150.00	216.60	150.00	209.68	0.16	0.97	100.00	100.00	0.00	9909.00	14233.67	15088466.00	67.56	2412.14	2422.00
4	7	8	20175.00	5201.00	156.35	0	Spot (Block4, Row8, Column7)	371.46	365.00	113.09	0.01	0.30	133.00	168.43	133.00	141.00	0.10	0.84	77.00	31.00	0.00	232.00	238.46	249619.00	1.44	192.65	190.00
4	8	8	20466.00	5203.00	150.25	0	Spot (Block4, Row8, Column8)	15841.04	14222.00	9959.20	0.05	0.63	133.00	149.64	133.00	62.51	0.05	0.42	100.00	100.00	0.81	14089.00	15708.04	9758081.00	251.01	3003.53	2174.00
5	1	1	4855.00	7511.00	153.20	0	Spot (Block5, Row1, Column1)	5964.79	5305.50	3080.85	0.05	0.52	77.00	83.31	77.00	30.73	0.03	0.37	100.00	100.00	0.00	5228.50	5887.79	3853252.00	191.40	1110.66	884.00
5	2	1	5135.00	7501.00	156.75	0	Spot (Block5, Row1, Column2)	96.84	96.00	11.26	0.00	0.12	71.00	73.18	71.00	20.64	0.01	0.28	69.00	6.00	0.00	25.00	25.84	65170.00	1.15	80.56	80.00
5	3	1	5458.00	7517.00	148.00	0	Spot (Block5, Row1, Column3)	612.88	523.00	423.41	0.07	0.69	67.00	66.73	67.00	11.82	0.00	0.18	100.00	100.00	0.00	456.00	545.88	368955.00	46.21	166.56	151.00
5	4	1	5752.00	7514.00	147.00	-50	Spot (Block5, Row1, Column4)	72.90	73.00	11.69	0.00	0.16	66.00	66.47	66.00	14.40	0.00	0.22	26.00	2.00	0.00	7.00	6.90	42867.00	0.45	63.09	64.00
5	5	1	6055.00	7504.00	157.30	0	Spot (Block5, Row1, Column5)	1297.95	756.00	1446.99	0.23	1.11	69.00	69.51	69.00	16.54	0.00	0.24	100.00	98.00	0.00	687.00	1228.95	881305.00	74.25	319.72	163.00
5	6	1	6348.00	7503.00	151.85	0	Spot (Block5, Row1, Column6)	830.61	491.00	807.50	0.23	0.97	70.00	72.17	70.00	23.30	0.01	0.32	97.00	91.00	0.00	421.00	760.61	522453.00	32.55	273.55	175.00
5	7	1	6650.00	7502.00	161.40	0	Spot (Block5, Row1, Column7)	1702.37	648.00	2182.13	0.42	1.28	70.00	73.64	70.00	34.33	0.02	0.47	98.00	89.00	0.00	578.00	1632.37	1220596.00	47.44	438.65	154.00
5	8	1	6943.00	7493.00	159.20	0	Spot (Block5, Row1, Column8)	92.30	91.00	14.18	0.01	0.15	70.00	71.61	70.00	31.19	0.01	0.44	26.00	0.00	0.00	21.00	22.30	64888.00	0.66	77.26	78.50
5	1	2	4850.00	7808.00	147.00	-50	Spot (Block5, Row2, Column1)	64.02	64.00	7.47	0.00	0.12	66.00	68.61	66.00	19.81	0.02	0.29	0.00	0.00	0.00	-2.00	-1.98	37644.00	-0.23	65.66	65.00
5	2	2	5148.00	7812.00	130.05	0	Spot (Block5, Row2, Column2)	496.71	462.50	166.90	0.03	0.34	63.00	63.31	63.00	12.95	0.00	0.20	100.00	100.00	0.00	399.50	433.71	225508.00	33.47	182.30	174.00
5	3	2	5450.00	7812.00	147.00	-50	Spot (Block5, Row2, Column3)	65.05	65.50	9.30	0.00	0.14	60.00	60.14	60.00	13.26	0.00	0.22	17.00	0.00	0.00	5.50	5.05	38252.00	0.37	61.24	63.00
5	4	2	5752.00	7803.00	171.70	0	Spot (Block5, Row2, Column4)	228.95	198.00	95.50	0.06	0.42	60.00	60.55	60.00	12.25	0.00	0.20	100.00	99.00	0.00	138.00	168.95	187050.00	13.75	111.47	102.00
5	5	2	6055.00	7804.00	205.45	0	Spot (Block5, Row2, Column5)	104.39	102.00	19.50	0.01	0.19	59.00	60.59	59.00	15.07	0.01	0.25	96.00	78.00	0.00	43.00	45.39	125471.00	2.91	74.70	75.00
5	6	2	6350.00	7818.00	147.00	-50	Spot (Block5, Row2, Column6)	63.63	66.00	12.87	0.02	0.20	59.00	60.43	59.00	18.82	0.01	0.31	9.00	0.00	0.00	7.00	4.63	37608.00	0.17	63.58	65.00
5	7	2	6670.00	7806.00	212.35	0	Spot (Block5, Row2, Column7)	79.23	79.00	12.22	0.00	0.15	61.00	62.77	61.00	34.56	0.01	0.55	9.00	0.00	0.00	18.00	18.23	101893.00	0.48	64.05	65.00
5	8	2	6950.00	7821.00	147.00	-50	Spot (Block5, Row2, Column8)	60.04	62.00	10.39	0.01	0.17	61.00	60.65	61.00	22.05	0.00	0.36	0.00	0.00	0.00	1.00	-0.96	35426.00	-0.03	58.84	60.00
5	1	3	4846.00	8105.00	162.65	0	Spot (Block5, Row3, Column1)	281.48	207.00	200.39	0.13	0.71	59.00	58.76	59.00	9.80	0.00	0.17	100.00	98.00	0.00	148.00	222.48	206325.00	22.73	107.22	84.00
5	2	3	5148.00	8110.00	147.00	-50	Spot (Block5, Row3, Column2)	66.46	66.00	11.08	0.00	0.17	59.00	58.78	59.00	11.87	0.00	0.20	31.00	8.00	0.00	7.00	7.46	39013.00	0.65	58.93	58.00
5	3	3	5445.00	8117.00	178.10	0	Spot (Block5, Row3, Column3)	72.77	72.00	10.37	0.00	0.14	56.00	55.08	56.00	9.55	0.01	0.17	75.00	36.00	0.00	16.00	16.77	64763.00	1.85	62.51	62.00
5	4	3	5789.00	8089.00	126.45	0	Spot (Block5, Row3, Column4)	61.58	63.00	7.36	0.01	0.12	56.00	56.72	56.00	12.62	0.01	0.22	16.00	0.00	0.00	7.00	5.58	26231.00	0.39	58.92	59.00
5	5	3	6088.00	8168.00	192.85	0	Spot (Block5, Row3, Column5)	61.19	62.00	8.36	0.01	0.14	53.00	53.49	53.00	10.55	0.00	0.20	43.00	3.00	0.00	9.00	8.19	64367.00	0.73	56.25	57.00
5	6	3	6348.00	8115.00	184.65	0	Spot (Block5, Row3, Column6)	88.01	87.00	14.08	0.00	0.16	56.00	55.53	56.00	10.42	0.00	0.19	95.00	79.00	0.00	31.00	32.01	84573.00	3.12	67.06	68.00
5	7	3	6658.00	8124.00	172.40	0	Spot (Block5, Row3, Column7)	95.48	95.00	12.65	0.00	0.13	57.00	56.02	57.00	10.88	0.01	0.19	99.00	91.00	0.00	38.00	38.48	79251.00	3.63	74.22	74.00
5	8	3	6950.00	8123.00	189.30	0	Spot (Block5, Row3, Column8)	84.51	83.00	12.51	0.01	0.15	56.00	55.09	56.00	11.47	0.01	0.21	94.00	68.00	0.00	27.00	28.51	84931.00	2.56	64.53	68.00
5	1	4	4829.00	8398.00	232.25	0	Spot (Block5, Row4, Column1)	64.69	64.00	8.54	0.00	0.13	54.00	54.36	54.00	9.84	0.00	0.18	54.00	15.00	0.00	10.00	10.69	100463.00	1.05	56.41	57.00
5	2	4	5092.00	8424.00	248.60	0	Spot (Block5, Row4, Column2)	56.95	56.00	10.71	0.01	0.19	53.00	52.55	53.00	10.04	0.00	0.19	26.00	7.00	0.00	3.00	3.95	101940.00	0.44	49.11	48.00
5	3	4	5458.00	8427.00	169.25	0	Spot (Block5, Row4, Column3)	94.22	94.00	14.05	0.00	0.15	53.00	52.75	53.00	8.68	0.00	0.16	98.00	95.00	0.00	41.00	41.22	75565.00	4.78	69.05	69.00
5	4	4	5747.00	8414.00	147.00	-50	Spot (Block5, Row4, Column4)	57.69	58.00	8.05	0.00	0.14	53.00	52.60	53.00	9.53	0.00	0.18	33.00	1.00	0.00	5.00	4.69	33922.00	0.53	53.85	54.00
5	5	4	6047.00	8416.00	147.00	-50	Spot (Block5, Row4, Column5)	56.89	58.00	10.41	0.01	0.18	51.00	51.28	51.00	11.05	0.00	0.22	35.00	4.00	0.00	7.00	5.89	33792.00	0.51	52.43	52.00
5	6	4	6334.00	8415.00	231.70	0	Spot (Block5, Row4, Column6)	60.62	61.00	9.20	0.00	0.15	53.00	52.85	53.00	10.85	0.00	0.21	39.00	5.00	0.00	8.00	7.62	93538.00	0.72	53.49	54.00
5	7	4	6647.00	8419.00	157.40	0	Spot (Block5, Row4, Column7)	79.27	80.00	10.41	0.00	0.13	56.00	55.22	56.00	10.92	0.01	0.20	86.00	59.00	0.00	24.00	23.27	54381.00	2.20	70.73	72.50
5	8	4	6944.00	8429.00	173.35	0	Spot (Block5, Row4, Column8)	89.32	89.00	12.52	0.00	0.14	56.00	54.80	56.00	11.15	0.01	0.20	96.00	80.00	0.00	33.00	33.32	75210.00	3.10	68.04	67.00
5	1	5	4847.00	8708.00	171.50	0	Spot (Block5, Row5, Column1)	83.89	84.00	9.53	0.00	0.11	53.00	53.32	53.00	9.03	0.00	0.17	97.00	90.00	0.00	31.00	30.89	68620.00	3.38	63.73	65.00
5	2	5	5145.00	8711.00	147.00	-50	Spot (Block5, Row5, Column2)	58.59	58.00	9.67	0.00	0.17	52.00	52.31	52.00	9.82	0.00	0.19	37.00	9.00	0.00	6.00	6.59	34452.00	0.64	54.99	54.00
5	3	5	5443.00	8721.00	220.30	0	Spot (Block5, Row5, Column3)	60.08	62.00	8.96	0.01	0.15	52.00	52.72	52.00	9.34	0.01	0.18	51.00	8.00	0.00	10.00	8.08	83512.00	0.79	55.42	56.00
5	4	5	5745.00	8715.00	147.00	-50	Spot (Block5, Row5, Column4)	52.41	53.00	6.40	0.00	0.12	54.00	54.56	54.00	9.59	0.00	0.18	3.00	0.00	0.00	-1.00	-1.59	30867.00	-0.22	54.83	55.00
5	5	5	6047.00	8714.00	148.40	0	Spot (Block5, Row5, Column5)	270.58	281.00	72.46	0.02	0.27	56.00	55.97	56.00	10.87	0.00	0.19	100.00	100.00	0.00	225.00	214.58	163432.00	19.74	110.29	102.00
5	6	5	6345.00	8718.00	147.00	-50	Spot (Block5, Row5, Column6)	56.68	58.00	7.51	0.01	0.13	56.00	55.70	56.00	11.00	0.00	0.20	5.00	0.00	0.00	2.00	0.68	33330.00	0.09	55.32	57.00
5	7	5	6652.00	8736.00	216.75	0	Spot (Block5, Row5, Column7)	84.00	84.00	13.65	0.00	0.16	58.00	57.55	58.00	11.09	0.00	0.19	86.00	60.00	0.00	26.00	26.00	112896.00	2.38	67.04	68.50
5	8	5	6951.00	8737.00	169.00	0	Spot (Block5, Row5, Column8)	99.99	97.00	21.60	0.01	0.22	58.00	57.27	58.00	10.11	0.01	0.18	96.00	88.00	0.00	39.00	41.99	79993.00	4.23	76.13	75.00
5	1	6	4822.00	9008.00	148.40	0	Spot (Block5, Row6, Column1)	80.94	81.00	8.09	0.00	0.10	55.00	54.79	55.00	8.89	0.00	0.16	97.00	85.00	0.00	26.00	25.94	49050.00	2.94	67.61	69.00
5	2	6	5126.00	9031.00	201.50	0	Spot (Block5, Row6, Column2)	63.41	63.00	7.99	0.00	0.13	55.00	55.07	55.00	9.56	0.00	0.17	43.00	9.00	0.00	8.00	8.41	72981.00	0.87	60.17	59.00
5	3	6	5443.00	9018.00	170.25	0	Spot (Block5, Row6, Column3)	113.61	111.00	19.65	0.01	0.17	54.00	53.89	54.00	9.34	0.00	0.17	100.00	100.00	0.00	57.00	59.61	91683.00	6.40	78.82	80.00
5	4	6	5719.00	8992.00	162.60	0	Spot (Block5, Row6, Column4)	65.05	65.00	7.92	0.00	0.12	57.00	56.28	57.00	10.12	0.01	0.18	38.00	6.00	0.00	8.00	8.05	47551.00	0.87	57.60	59.00
5	5	6	6043.00	9018.00	146.55	0	Spot (Block5, Row6, Column5)	239.70	257.50	49.36	0.03	0.21	56.00	56.00	56.00	11.53	0.00	0.21	100.00	100.00	0.00	201.50	183.70	140462.00	15.93	110.56	99.00
5	6	6	6344.00	9018.00	147.00	-50	Spot (Block5, Row6, Column6)	60.40	63.00	10.02	0.02	0.17	55.00	55.10	55.00	11.10	0.00	0.20	31.00	0.00	0.00	8.00	5.40	35515.00	0.48	58.23	61.50
5	7	6	6655.00	9031.00	220.50	0	Spot (Block5, Row6, Column7)	89.87	91.00	16.85	0.01	0.19	59.00	58.52	59.00	11.86	0.00	0.20	85.00	67.00	0.00	32.00	30.87	125104.00	2.64	66.56	65.00
5	8	6	6957.00	9021.00	182.10	0	Spot (Block5, Row6, Column8)	92.99	92.00	14.53	0.00	0.16	56.00	55.45	56.00	11.42	0.00	0.21	97.00	86.00	0.00	36.00	36.99	86480.00	3.29	68.28	69.00
5	1	7	4842.00	9309.00	147.00	-50	Spot (Block5, Row7, Column1)	53.78	54.00	8.83	0.00	0.16	54.00	53.90	54.00	9.18	0.00	0.17	16.00	0.00	0.00	0.00	-0.22	31567.00	-0.01	54.89	56.00
5	2	7	5142.00	9311.00	147.00	-50	Spot (Block5, Row7, Column2)	55.56	56.00	8.01	0.00	0.14	55.00	54.82	55.00	9.73	0.00	0.18	13.00	0.00	0.00	1.00	0.56	33003.00	0.08	59.15	60.00
5	3	7	5442.00	9313.00	147.00	-50	Spot (Block5, Row7, Column3)	54.16	54.00	8.51	0.00	0.16	55.00	54.61	55.00	9.90	0.00	0.18	13.00	0.00	0.00	-1.00	-0.84	32065.00	-0.05	57.01	59.00
5	4	7	5742.00	9315.00	147.00	-50	Spot (Block5, Row7, Column4)	47.34	46.00	9.08	0.01	0.19	55.00	54.56	55.00	10.72	0.00	0.20	4.00	0.00	0.00	-9.00	-7.66	27836.00	-0.67	54.16	54.00
5	5	7	6045.00	9328.00	164.25	0	Spot (Block5, Row7, Column5)	70.15	69.00	8.92	0.01	0.13	53.00	53.64	53.00	11.21	0.01	0.21	69.00	25.00	0.00	16.00	17.15	52542.00	1.47	64.83	65.00
5	6	7	6347.00	9302.00	222.85	0	Spot (Block5, Row7, Column6)	65.14	66.00	10.56	0.01	0.16	55.00	55.37	55.00	10.90	0.00	0.20	53.00	12.00	0.00	11.00	10.14	92758.00	0.90	56.39	57.00
5	7	7	6650.00	9323.00	181.95	0	Spot (Block5, Row7, Column7)	101.60	103.00	13.47	0.01	0.13	63.00	66.48	63.00	24.31	0.02	0.37	83.00	24.00	0.00	40.00	38.60	94079.00	1.44	76.19	77.00
5	8	7	6962.00	9331.00	166.20	0	Spot (Block5, Row7, Column8)	102.58	102.00	12.21	0.00	0.12	65.00	74.09	65.00	46.43	0.06	0.63	23.00	0.00	0.00	37.00	37.58	78785.00	0.61	85.85	88.00
5	1	8	4820.00	9587.00	169.55	0	Spot (Block5, Row8, Column1)	61.88	62.00	7.27	0.00	0.12	54.00	53.46	54.00	9.21	0.00	0.17	42.00	6.00	0.00	8.00	7.88	49259.00	0.91	58.68	59.00
5	2	8	5140.00	9611.00	147.00	-50	Spot (Block5, Row8, Column2)	62.25	63.00	10.44	0.01	0.17	55.00	54.83	55.00	9.37	0.00	0.17	45.00	14.00	0.00	8.00	7.25	36789.00	0.79	62.10	63.00
5	3	8	5429.00	9615.00	178.75	0	Spot (Block5, Row8, Column3)	73.67	75.00	10.79	0.01	0.15	56.00	55.19	56.00	9.91	0.01	0.18	77.00	47.00	0.00	19.00	17.67	65563.00	1.86	60.20	60.00
5	4	8	5743.00	9633.00	233.20	0	Spot (Block5, Row8, Column4)	75.47	76.00	13.60	0.00	0.18	56.00	54.95	56.00	10.26	0.01	0.19	73.00	49.00	0.00	20.00	19.47	117729.00	2.00	59.96	61.00
5	5	8	6040.00	9617.00	147.00	-50	Spot (Block5, Row8, Column5)	53.98	55.00	8.89	0.01	0.16	54.00	54.42	54.00	10.60	0.00	0.19	11.00	0.00	0.00	1.00	-0.02	31851.00	-0.04	50.21	49.00
5	6	8	6348.00	9624.00	185.05	0	Spot (Block5, Row8, Column6)	115.92	114.00	22.13	0.01	0.19	57.00	56.20	57.00	10.91	0.01	0.19	99.00	97.00	0.00	57.00	58.92	111634.00	5.47	77.60	77.00
5	7	8	6641.00	9621.00	147.00	-50	Spot (Block5, Row8, Column7)	74.38	74.00	7.32	0.00	0.10	64.00	75.23	64.00	51.34	0.07	0.68	0.00	0.00	0.00	10.00	10.38	43738.00	-0.02	67.57	68.00
5	8	8	6934.00	9625.00	144.35	0	Spot (Block5, Row8, Column8)	18538.47	16610.00	9518.07	0.05	0.51	72.00	85.36	72.00	55.28	0.07	0.65	100.00	100.00	0.00	16538.00	18466.47	10529850.00	333.79	3110.77	2189.00
6	1	1	9355.00	7539.00	154.55	0	Spot (Block6, Row1, Column1)	6470.46	5666.00	3313.45	0.06	0.51	165.00	169.71	165.00	37.42	0.01	0.22	100.00	100.00	0.00	5501.00	6305.46	4289915.00	168.37	1293.12	1020.00
6	2	1	9658.00	7547.00	150.75	0	Spot (Block6, Row1, Column2)	3518.12	3166.00	1850.58	0.05	0.53	162.00	167.44	162.00	38.71	0.01	0.23	100.00	100.00	0.00	3004.00	3356.12	2198828.00	86.56	816.74	719.50
6	3	1	9962.00	7547.00	148.20	0	Spot (Block6, Row1, Column3)	1702.55	1398.50	1093.26	0.09	0.64	156.00	158.50	156.00	28.35	0.01	0.18	100.00	100.00	0.00	1242.50	1546.55	1035151.00	54.46	439.48	385.50
6	4	1	10253.00	7550.00	147.75	0	Spot (Block6, Row1, Column4)	2901.14	2709.50	1511.80	0.03	0.52	164.00	168.17	164.00	35.59	0.01	0.21	100.00	100.00	0.00	2545.50	2737.14	1734884.00	76.79	726.35	608.50
6	5	1	10555.00	7549.00	147.70	0	Spot (Block6, Row1, Column5)	4140.85	3334.00	3073.87	0.09	0.74	168.00	169.41	168.00	33.87	0.00	0.20	100.00	100.00	0.00	3166.00	3972.85	2455527.00	117.25	933.76	635.00
6	6	1	10852.00	7548.00	147.50	0	Spot (Block6, Row1, Column6)	5187.60	4747.00	2906.24	0.04	0.56	172.00	174.76	172.00	44.18	0.01	0.25	100.00	100.00	0.00	4575.00	5015.60	3091808.00	113.45	1305.86	854.00
6	7	1	11151.00	7551.00	148.30	0	Spot (Block6, Row1, Column7)	14780.17	13877.00	8716.56	0.03	0.59	172.00	176.10	172.00	45.68	0.01	0.26	100.00	100.00	0.00	13705.00	14608.17	8942004.00	319.71	3097.56	2145.00
6	8	1	11463.00	7548.00	169.40	0	Spot (Block6, Row1, Column8)	390.92	368.00	114.29	0.03	0.29	169.00	169.85	169.00	34.00	0.00	0.20	99.00	96.00	0.00	199.00	221.92	312346.00	6.50	223.93	220.00
6	1	2	9355.00	7841.00	147.00	-50	Spot (Block6, Row2, Column1)	170.42	173.00	14.04	0.01	0.08	156.00	158.24	156.00	32.26	0.01	0.20	7.00	0.00	0.00	17.00	14.42	99696.00	0.38	171.57	173.00
6	2	2	9651.00	7846.00	127.30	0	Spot (Block6, Row2, Column2)	2796.59	2725.50	977.51	0.01	0.35	158.00	160.72	158.00	34.98	0.01	0.22	100.00	100.00	0.00	2567.50	2638.59	1208127.00	75.36	728.11	676.00
6	3	2	9964.00	7849.00	185.65	0	Spot (Block6, Row2, Column3)	216.93	209.50	37.58	0.02	0.17	154.00	159.32	154.00	34.75	0.01	0.22	81.00	32.00	0.00	55.50	62.93	209988.00	1.66	170.13	171.50
6	4	2	10259.00	7847.00	163.40	0	Spot (Block6, Row2, Column4)	1845.15	1788.00	625.47	0.01	0.34	164.00	168.74	164.00	41.66	0.01	0.25	100.00	100.00	0.00	1624.00	1681.15	1367256.00	40.24	520.46	486.50
6	5	2	10560.00	7855.00	185.20	0	Spot (Block6, Row2, Column5)	1072.09	1021.00	314.92	0.02	0.29	166.00	174.41	166.00	54.27	0.02	0.31	99.00	99.00	0.00	855.00	906.09	1031348.00	16.54	402.36	357.50
6	6	2	10854.00	7855.00	156.55	0	Spot (Block6, Row2, Column6)	754.84	680.00	386.14	0.05	0.51	170.00	214.24	170.00	207.43	0.10	0.97	78.00	58.00	0.00	510.00	584.84	508005.00	2.61	273.65	257.50
6	7	2	11153.00	7852.00	149.30	0	Spot (Block6, Row2, Column7)	899.71	835.00	412.65	0.03	0.46	166.00	172.69	166.00	52.20	0.02	0.30	100.00	100.00	0.00	669.00	733.71	549721.00	13.93	339.58	297.00
6	8	2	11447.00	7865.00	274.70	0	Spot (Block6, Row2, Column8)	177.95	181.00	19.98	0.01	0.11	164.00	173.65	164.00	92.29	0.02	0.53	0.00	0.00	0.00	17.00	13.95	390609.00	0.05	159.97	164.00
6	1	3	9352.00	8141.00	147.45	0	Spot (Block6, Row3, Column1)	3453.07	3028.50	2372.26	0.06	0.69	154.00	156.93	154.00	26.08	0.01	0.17	100.00	100.00	0.00	2874.50	3299.07	2058030.00	126.38	805.14	560.00
6	2	3	9659.00	8146.00	165.85	0	Spot (Block6, Row3, Column2)	272.75	279.00	45.07	0.01	0.17	157.00	163.63	157.00	40.26	0.02	0.25	96.00	73.00	0.00	122.00	115.75	208381.00	2.71	195.69	194.00
6	3	3	9942.00	8147.00	155.05	0	Spot (Block6, Row3, Column3)	573.84	467.50	521.20	0.09	0.91	153.00	159.46	153.00	45.36	0.02	0.28	99.00	96.00	0.00	314.50	420.84	371849.00	9.14	241.82	209.50
6	4	3	10249.00	8139.00	148.00	0	Spot (Block6, Row3, Column4)	6479.75	5913.50	3806.84	0.04	0.59	150.00	157.33	150.00	37.46	0.02	0.24	100.00	100.00	0.00	5763.50	6329.75	3848974.00	168.80	1431.61	1082.00
6	5	3	10539.00	8137.00	170.70	0	Spot (Block6, Row3, Column5)	415.11	276.50	1010.57	0.18	2.43	164.00	202.50	164.00	183.61	0.09	0.91	36.00	4.00	0.00	112.50	251.11	337071.00	1.16	216.16	182.00
6	6	3	10851.00	8149.00	196.05	0	Spot (Block6, Row3, Column6)	23832.03	19817.00	16508.11	0.08	0.69	183.00	277.12	183.00	295.39	0.18	1.07	100.00	100.00	0.83	19634.00	23649.03	25905420.00	79.74	4422.43	4559.00
6	7	3	11162.00	8153.00	146.05	0	Spot (Block6, Row3, Column7)	2942.94	2591.00	1875.04	0.06	0.64	172.00	214.40	172.00	215.45	0.10	1.00	100.00	100.00	0.00	2419.00	2770.94	1715733.00	12.66	695.32	534.00
6	8	3	11454.00	8159.00	158.30	0	Spot (Block6, Row3, Column8)	11458.48	10842.00	5657.76	0.02	0.49	171.00	184.17	171.00	99.74	0.03	0.54	100.00	100.00	0.00	10671.00	11287.48	7849061.00	113.04	2484.04	2032.00
6	1	4	9351.00	8440.00	147.15	0	Spot (Block6, Row4, Column1)	5994.92	5279.00	3362.87	0.06	0.56	152.00	161.03	152.00	41.50	0.03	0.26	100.00	100.00	0.00	5127.00	5842.92	3542995.00	140.59	1388.46	1000.00
6	2	4	9651.00	8446.00	183.85	0	Spot (Block6, Row4, Column2)	2104.61	1922.00	1127.13	0.04	0.54	157.00	177.78	157.00	83.61	0.05	0.47	100.00	100.00	0.00	1765.00	1947.61	1997276.00	23.05	569.45	565.50
6	3	4	9955.00	8446.00	147.40	0	Spot (Block6, Row4, Column3)	30620.34	27648.00	16965.23	0.04	0.55	157.00	179.56	157.00	95.88	0.06	0.53	100.00	100.00	2.19	27491.00	30463.34	18157872.00	317.49	5406.24	4581.00
6	4	4	10238.00	8448.00	167.45	0	Spot (Block6, Row4, Column4)	226.99	214.00	38.37	0.03	0.17	149.00	155.19	149.00	40.88	0.02	0.26	88.00	35.00	0.00	65.00	77.99	177282.00	1.76	171.03	177.50
6	5	4	10526.00	8427.00	134.05	0	Spot (Block6, Row4, Column5)	374.33	268.00	523.79	0.15	1.40	166.00	169.62	166.00	49.75	0.01	0.29	78.00	50.00	0.00	102.00	208.33	180055.00	4.12	213.86	203.00
6	6	4	10850.00	8446.00	188.55	0	Spot (Block6, Row4, Column6)	1241.23	1209.00	379.96	0.01	0.31	178.00	216.70	178.00	193.48	0.09	0.89	99.00	99.00	0.00	1031.00	1063.23	1241226.00	5.30	447.55	391.50
6	7	4	11152.00	8454.00	146.85	0	Spot (Block6, Row4, Column7)	1794.47	1495.00	1301.80	0.08	0.73	180.00	235.45	180.00	294.90	0.12	1.25	88.00	70.00	0.00	1315.00	1614.47	1051557.00	5.29	447.81	383.00
6	8	4	11451.00	8456.00	152.95	0	Spot (Block6, Row4, Column8)	719.06	656.00	311.77	0.04	0.43	171.00	178.41	171.00	57.01	0.02	0.32	100.00	99.00	0.00	485.00	548.06	461637.00	9.48	296.84	271.00
6	1	5	9352.00	8744.00	146.75	0	Spot (Block6, Row5, Column1)	6371.29	5621.00	3932.84	0.05	0.62	157.00	207.30	157.00	199.36	0.12	0.96	100.00	100.00	0.00	5464.00	6214.29	3720834.00	30.92	1340.90	985.00
6	2	5	9648.00	8739.00	157.70	0	Spot (Block6, Row5, Column2)	12503.22	12047.00	5479.16	0.02	0.44	172.00	221.95	172.00	193.43	0.11	0.87	100.00	100.00	0.00	11875.00	12331.22	8552202.00	63.49	2326.36	2001.50
6	3	5	9950.00	8737.00	157.35	0	Spot (Block6, Row5, Column3)	9337.42	7835.50	5289.89	0.08	0.57	168.00	193.67	168.00	117.27	0.06	0.61	100.00	100.00	0.00	7667.50	9169.42	6368118.00	77.97	1467.19	1390.00
6	4	5	10250.00	8752.00	147.30	0	Spot (Block6, Row5, Column4)	3086.62	2612.00	2068.44	0.07	0.67	157.00	170.20	157.00	82.59	0.04	0.49	100.00	100.00	0.00	2455.00	2929.62	1824191.00	35.31	689.50	519.00
6	5	5	10551.00	8747.00	145.70	0	Spot (Block6, Row5, Column5)	30093.67	26877.50	18217.34	0.05	0.61	163.00	171.92	163.00	63.44	0.02	0.37	100.00	100.00	3.11	26714.50	29930.67	17394148.00	471.63	5068.10	3493.50
6	6	5	10853.00	8747.00	147.90	0	Spot (Block6, Row5, Column6)	842.16	764.50	392.20	0.04	0.47	173.00	216.84	173.00	265.41	0.10	1.22	84.00	58.00	0.00	591.50	669.16	503612.00	2.36	323.59	282.00
6	7	5	11154.00	8746.00	188.65	0	Spot (Block6, Row5, Column7)	32792.13	30085.50	19842.57	0.04	0.61	194.00	303.06	194.00	421.35	0.19	1.39	100.00	100.00	7.57	29891.50	32598.13	32923380.00	77.11	5692.36	5796.00
6	8	5	11453.00	8755.00	147.00	0	Spot (Block6, Row5, Column8)	4865.84	3880.00	3633.60	0.10	0.75	174.00	223.17	174.00	301.99	0.11	1.35	100.00	91.00	0.00	3706.00	4691.84	2865979.00	15.37	957.94	660.00
6	1	6	9349.00	9040.00	199.65	0	Spot (Block6, Row6, Column1)	19211.19	15192.00	14341.68	0.10	0.75	169.00	282.47	169.00	319.88	0.22	1.13	100.00	100.00	0.09	15023.00	19042.19	21689428.00	59.17	3560.95	3612.00
6	2	6	9649.00	9042.00	203.50	0	Spot (Block6, Row6, Column2)	16547.94	15699.00	9208.24	0.02	0.56	176.00	279.87	176.00	313.06	0.20	1.12	100.00	100.00	0.00	15523.00	16371.94	19443826.00	51.96	3281.47	3237.00
6	3	6	9939.00	9045.00	144.50	0	Spot (Block6, Row6, Column3)	11084.87	9943.00	6401.28	0.05	0.58	166.00	206.18	166.00	197.72	0.09	0.96	100.00	100.00	0.00	9777.00	10918.87	6307290.00	55.02	2161.70	1441.00
6	4	6	10249.00	9045.00	151.90	0	Spot (Block6, Row6, Column4)	696.83	600.00	319.46	0.06	0.46	149.00	156.81	149.00	51.00	0.02	0.33	100.00	99.00	0.00	451.00	547.83	441793.00	10.59	273.38	261.00
6	5	6	10548.00	9048.00	144.55	0	Spot (Block6, Row6, Column5)	26872.77	24637.00	15393.00	0.04	0.57	156.00	169.04	156.00	72.31	0.03	0.43	100.00	100.00	0.88	24481.00	26716.77	15344353.00	369.31	4593.61	3366.00
6	6	6	10852.00	9045.00	162.55	0	Spot (Block6, Row6, Column6)	399.52	337.50	184.22	0.07	0.46	173.00	207.70	173.00	208.83	0.08	1.01	38.00	16.00	0.00	164.50	226.52	291652.00	0.92	209.83	207.00
6	7	6	11151.00	9049.00	147.65	0	Spot (Block6, Row6, Column7)	5233.75	4387.00	3383.68	0.08	0.65	187.00	231.56	187.00	276.85	0.09	1.20	100.00	100.00	0.00	4200.00	5046.75	3103612.00	18.07	1306.93	953.00
6	8	6	11456.00	9057.00	149.15	0	Spot (Block6, Row6, Column8)	6160.50	5267.50	4300.86	0.07	0.70	176.00	178.80	176.00	36.57	0.01	0.20	100.00	100.00	0.00	5091.50	5984.50	3745583.00	163.58	1283.98	882.50
6	1	7	9346.00	9344.00	171.75	0	Spot (Block6, Row7, Column1)	3051.49	2709.50	1677.35	0.05	0.55	150.00	197.86	150.00	193.62	0.12	0.98	100.00	100.00	0.00	2559.50	2901.49	2508326.00	14.74	651.16	645.00
6	2	7	9666.00	9350.00	180.95	0	Spot (Block6, Row7, Column2)	228.91	216.00	48.78	0.03	0.21	157.00	191.27	157.00	174.93	0.09	0.91	4.00	0.00	0.00	59.00	71.91	209685.00	0.22	177.67	183.50
6	3	7	9987.00	9357.00	197.50	0	Spot (Block6, Row7, Column3)	169.25	171.00	14.41	0.00	0.09	154.00	155.21	154.00	26.89	0.00	0.17	22.00	0.00	0.00	17.00	15.25	187868.00	0.52	157.37	160.50
6	4	7	10248.00	9342.00	195.15	0	Spot (Block6, Row7, Column4)	202.59	200.00	28.98	0.01	0.14	150.00	157.57	150.00	57.20	0.02	0.36	34.00	3.00	0.00	50.00	52.59	217582.00	0.79	161.60	165.00
6	5	7	10548.00	9352.00	181.25	0	Spot (Block6, Row7, Column5)	1164.05	1122.00	519.97	0.02	0.45	156.00	207.00	156.00	247.37	0.12	1.20	98.00	81.00	0.00	966.00	1008.05	1070926.00	3.87	367.34	368.50
6	6	7	10848.00	9348.00	183.70	0	Spot (Block6, Row7, Column6)	22079.04	21764.00	11582.49	0.01	0.52	189.00	331.85	189.00	449.63	0.24	1.35	100.00	100.00	0.00	21575.00	21890.04	20953010.00	48.37	3529.13	3455.50
6	7	7	11142.00	9355.00	149.85	0	Spot (Block6, Row7, Column7)	6784.83	5724.00	4430.22	0.07	0.65	181.00	222.21	181.00	204.82	0.09	0.92	100.00	100.00	0.00	5543.00	6603.83	4165885.00	32.04	1705.75	927.00
6	8	7	11453.00	9351.00	185.65	0	Spot (Block6, Row7, Column8)	1999.81	1996.00	529.04	0.00	0.26	176.00	182.19	176.00	49.49	0.02	0.27	100.00	100.00	0.00	1820.00	1823.81	1937819.00	36.73	662.53	584.00
6	1	8	9369.00	9661.00	189.70	0	Spot (Block6, Row8, Column1)	184.47	188.00	21.65	0.01	0.12	141.00	150.74	141.00	45.95	0.03	0.30	51.00	0.00	0.00	47.00	43.47	187048.00	0.73	155.54	158.00
6	2	8	9649.00	9643.00	147.20	0	Spot (Block6, Row8, Column2)	679.01	656.00	258.51	0.01	0.38	145.00	149.28	145.00	22.46	0.01	0.15	100.00	100.00	0.00	511.00	534.01	399939.00	23.59	290.01	269.00
6	3	8	9934.00	9641.00	148.10	0	Spot (Block6, Row8, Column3)	1611.29	1223.00	1164.59	0.12	0.72	150.00	157.50	150.00	58.61	0.02	0.37	100.00	100.00	0.00	1073.00	1461.29	965165.00	24.80	417.41	323.50
6	4	8	10244.00	9644.00	148.45	0	Spot (Block6, Row8, Column4)	28139.33	27142.50	12748.96	0.02	0.45	153.00	162.71	153.00	77.53	0.03	0.48	100.00	100.00	0.00	26989.50	27986.33	16827320.00	360.87	5505.07	4336.50
6	5	8	10536.00	9653.00	190.50	0	Spot (Block6, Row8, Column5)	200.44	199.00	27.84	0.00	0.14	151.00	207.29	151.00	289.82	0.14	1.40	0.00	0.00	0.00	48.00	49.44	205055.00	-0.02	160.74	161.50
6	6	8	10846.00	9650.00	186.85	0	Spot (Block6, Row8, Column6)	32398.98	27873.00	21938.29	0.07	0.68	179.00	339.86	179.00	501.69	0.28	1.48	100.00	100.00	17.70	27694.00	32219.98	31848372.00	63.90	5047.16	4983.50
6	7	8	11146.00	9652.00	143.10	0	Spot (Block6, Row8, Column7)	2099.10	2017.00	1098.38	0.02	0.52	171.00	228.54	171.00	305.93	0.13	1.34	100.00	88.00	0.00	1846.00	1928.10	1156603.00	6.11	663.65	548.00
6	8	8	11435.00	9651.00	146.05	0	Spot (Block6, Row8, Column8)	18983.55	17892.00	9282.20	0.03	0.49	170.00	179.99	170.00	70.91	0.02	0.39	100.00	100.00	0.00	17722.00	18813.55	11029444.00	265.19	3763.07	2549.50
7	1	1	13860.00	7565.00	156.20	0	Spot (Block7, Row1, Column1)	5911.18	5164.00	3394.73	0.06	0.57	135.00	144.29	135.00	33.07	0.03	0.23	100.00	100.00	0.00	5029.00	5776.18	3966400.00	174.36	1372.22	994.50
7	2	1	14163.00	7574.00	155.55	0	Spot (Block7, Row1, Column2)	267.25	268.00	61.19	0.00	0.23	131.00	137.76	131.00	27.03	0.02	0.20	99.00	98.00	0.00	137.00	136.25	178521.00	4.79	184.62	188.00
7	3	1	14454.00	7568.00	203.60	0	Spot (Block7, Row1, Column3)	147.43	144.00	19.43	0.01	0.13	126.00	127.64	126.00	15.57	0.01	0.12	54.00	32.00	0.00	18.00	21.43	173822.00	1.27	131.05	129.00
7	4	1	14755.00	7569.00	173.95	0	Spot (Block7, Row1, Column4)	218.47	206.00	43.23	0.03	0.20	125.00	127.02	125.00	15.10	0.01	0.12	98.00	95.00	0.00	81.00	93.47	185481.00	6.06	154.65	155.00
7	5	1	15057.00	7564.00	165.40	0	Spot (Block7, Row1, Column5)	178.43	180.00	17.02	0.00	0.10	126.00	128.61	126.00	18.16	0.01	0.14	93.00	85.00	0.00	54.00	52.43	135962.00	2.74	147.54	142.00
7	6	1	15350.00	7573.00	161.65	0	Spot (Block7, Row1, Column6)	321.60	308.00	83.02	0.02	0.26	126.00	127.38	126.00	15.80	0.00	0.12	100.00	100.00	0.00	182.00	195.60	232837.00	12.29	181.87	182.50
7	7	1	15652.00	7589.00	175.40	0	Spot (Block7, Row1, Column7)	249.77	237.00	54.33	0.02	0.22	126.00	128.28	126.00	15.43	0.01	0.12	100.00	98.00	0.00	111.00	123.77	213050.00	7.87	158.73	156.00
7	8	1	15969.00	7585.00	158.95	0	Spot (Block7, Row1, Column8)	185.42	184.00	18.83	0.00	0.10	128.00	130.26	128.00	15.85	0.01	0.12	98.00	93.00	0.00	56.00	57.42	128314.00	3.48	155.67	152.00
7	1	2	13855.00	7867.00	147.00	-50	Spot (Block7, Row2, Column1)	138.99	136.00	16.75	0.01	0.12	129.00	133.54	129.00	23.64	0.02	0.18	19.00	3.00	0.00	7.00	9.99	81727.00	0.23	135.84	131.00
7	2	2	14155.00	7893.00	131.70	0	Spot (Block7, Row2, Column2)	167.25	170.00	15.58	0.01	0.09	129.00	129.68	129.00	15.06	0.00	0.12	89.00	72.00	0.00	41.00	38.25	77770.00	2.49	147.90	149.00
7	3	2	14430.00	7904.00	141.00	0	Spot (Block7, Row2, Column3)	152.08	153.00	12.30	0.00	0.08	126.00	127.22	126.00	15.28	0.00	0.12	78.00	39.00	0.00	27.00	26.08	82882.00	1.63	136.94	138.00
7	4	2	14781.00	7896.00	203.00	0	Spot (Block7, Row2, Column4)	148.41	144.00	21.42	0.01	0.14	127.00	130.18	127.00	18.59	0.01	0.14	47.00	25.00	0.00	17.00	21.41	173195.00	0.98	136.66	132.00
7	5	2	15058.00	7877.00	195.90	0	Spot (Block7, Row2, Column5)	482.95	463.00	149.21	0.02	0.31	131.00	142.80	131.00	52.30	0.04	0.37	100.00	97.00	0.00	332.00	351.95	526419.00	6.50	224.00	212.00
7	6	2	15363.00	7810.00	140.40	0	Spot (Block7, Row2, Column6)	150.91	152.00	18.20	0.00	0.12	134.00	175.77	134.00	165.37	0.12	0.94	0.00	0.00	0.00	18.00	16.91	80135.00	-0.15	144.83	142.50
7	7	2	15678.00	7845.00	138.30	0	Spot (Block7, Row2, Column7)	160.75	163.00	14.49	0.01	0.09	133.00	138.84	133.00	25.72	0.02	0.19	59.00	1.00	0.00	30.00	27.75	82947.00	0.85	147.91	145.00
7	8	2	15956.00	7880.00	147.00	-50	Spot (Block7, Row2, Column8)	135.14	132.00	16.84	0.01	0.12	132.00	144.10	132.00	69.65	0.04	0.48	0.00	0.00	0.00	0.00	3.14	79461.00	-0.13	140.49	137.00
7	1	3	13863.00	8179.00	168.55	0	Spot (Block7, Row3, Column1)	191.02	193.00	18.66	0.00	0.10	128.00	130.62	128.00	17.85	0.01	0.14	97.00	92.00	0.00	65.00	63.02	150331.00	3.38	157.68	160.00
7	2	3	14149.00	8171.00	178.80	0	Spot (Block7, Row3, Column2)	152.71	149.00	17.77	0.01	0.12	130.00	136.16	130.00	32.05	0.02	0.24	30.00	0.00	0.00	19.00	22.71	137135.00	0.52	144.83	141.50
7	3	3	14449.00	8154.00	178.70	0	Spot (Block7, Row3, Column3)	178.43	182.00	26.02	0.01	0.15	128.00	130.35	128.00	17.78	0.01	0.14	87.00	71.00	0.00	54.00	50.43	159161.00	2.70	148.49	145.00
7	4	3	14756.00	8177.00	160.95	0	Spot (Block7, Row3, Column4)	413.22	367.00	171.80	0.05	0.42	128.00	130.94	128.00	18.88	0.01	0.14	100.00	99.00	0.00	239.00	285.22	294215.00	14.95	192.28	189.00
7	5	3	15021.00	8219.00	150.60	0	Spot (Block7, Row3, Column5)	167.47	169.00	25.78	0.00	0.15	134.00	165.00	134.00	163.56	0.09	0.99	0.00	0.00	0.00	35.00	33.47	104001.00	0.02	152.91	154.00
7	6	3	15355.00	8171.00	198.00	0	Spot (Block7, Row3, Column6)	20941.78	17184.50	14464.03	0.09	0.69	167.00	254.59	167.00	281.53	0.18	1.11	100.00	100.00	0.18	17017.50	20774.78	23161612.00	73.48	4089.56	4060.00
7	7	3	15654.00	8178.00	147.00	-50	Spot (Block7, Row3, Column7)	170.03	173.00	18.57	0.01	0.11	148.00	202.63	148.00	213.89	0.14	1.06	0.00	0.00	0.00	25.00	22.03	99976.00	-0.15	159.53	162.00
7	8	3	15954.00	8183.00	161.25	0	Spot (Block7, Row3, Column8)	16263.78	14514.00	8356.92	0.05	0.51	139.00	161.97	139.00	111.26	0.07	0.69	100.00	100.00	0.00	14375.00	16124.78	11644865.00	144.72	2746.61	2509.00
7	1	4	13855.00	8469.00	150.10	0	Spot (Block7, Row4, Column1)	500.83	442.00	218.16	0.05	0.44	132.00	138.05	132.00	38.68	0.02	0.28	100.00	99.00	0.00	310.00	368.83	308510.00	9.38	233.50	198.00
7	2	4	14152.00	8471.00	173.15	0	Spot (Block7, Row4, Column2)	1858.23	1789.00	879.84	0.02	0.47	140.00	162.50	140.00	96.31	0.06	0.59	100.00	100.00	0.00	1649.00	1718.23	1546045.00	17.61	482.37	483.00
7	3	4	14449.00	8473.00	148.30	0	Spot (Block7, Row4, Column3)	1336.59	1190.00	671.39	0.05	0.50	138.00	151.06	138.00	52.56	0.04	0.35	100.00	100.00	0.00	1052.00	1198.59	803289.00	22.55	444.08	362.50
7	4	4	14752.00	8473.00	147.00	-50	Spot (Block7, Row4, Column4)	155.95	156.00	16.10	0.00	0.10	133.00	135.61	133.00	20.26	0.01	0.15	54.00	18.00	0.00	23.00	22.95	92008.00	1.00	150.13	146.50
7	5	4	15048.00	8473.00	184.70	0	Spot (Block7, Row4, Column5)	155.80	157.00	18.20	0.00	0.12	137.00	141.06	137.00	23.82	0.01	0.17	42.00	4.00	0.00	20.00	18.80	149722.00	0.62	144.82	143.50
7	6	4	15352.00	8484.00	191.90	0	Spot (Block7, Row4, Column6)	607.72	571.50	166.02	0.03	0.27	157.00	190.64	157.00	192.73	0.08	1.01	98.00	56.00	0.00	414.50	450.72	630816.00	2.16	279.25	269.00
7	7	4	15652.00	8479.00	147.00	-50	Spot (Block7, Row4, Column7)	173.41	171.00	18.01	0.01	0.10	157.00	185.62	157.00	151.18	0.07	0.81	0.00	0.00	0.00	14.00	16.41	101968.00	-0.08	169.70	172.00
7	8	4	15975.00	8472.00	226.75	0	Spot (Block7, Row4, Column8)	157.48	156.00	18.81	0.00	0.12	143.00	157.10	143.00	85.10	0.04	0.54	0.00	0.00	0.00	13.00	14.48	233384.00	0.00	149.84	146.00
7	1	5	13855.00	8766.00	167.70	0	Spot (Block7, Row5, Column1)	414.83	358.00	175.07	0.06	0.42	141.00	195.13	141.00	205.36	0.14	1.05	51.00	23.00	0.00	217.00	273.83	322741.00	1.07	201.58	193.00
7	2	5	14147.00	8767.00	158.20	0	Spot (Block7, Row5, Column2)	20926.77	19496.50	9363.79	0.03	0.45	173.00	217.78	173.00	171.35	0.10	0.79	100.00	100.00	0.00	19323.50	20753.77	14439472.00	120.86	3431.13	2922.50
7	3	5	14455.00	8770.00	157.30	0	Spot (Block7, Row5, Column3)	6382.12	5366.00	3652.86	0.08	0.57	158.00	178.11	158.00	93.01	0.05	0.52	100.00	100.00	0.00	5208.00	6224.12	4327079.00	66.70	1157.45	980.00
7	4	5	14750.00	8772.00	185.85	0	Spot (Block7, Row5, Column4)	241.34	219.00	60.35	0.04	0.25	143.00	151.49	143.00	43.21	0.03	0.29	83.00	44.00	0.00	76.00	98.34	235789.00	2.08	162.16	163.00
7	5	5	15051.00	8776.00	146.55	0	Spot (Block7, Row5, Column5)	1490.95	1390.50	798.64	0.03	0.54	141.00	144.98	141.00	23.48	0.01	0.16	100.00	100.00	0.00	1249.50	1349.95	870712.00	57.32	470.26	385.00
7	6	5	15351.00	8777.00	147.00	-50	Spot (Block7, Row5, Column6)	167.01	168.00	14.92	0.00	0.09	152.00	176.18	152.00	149.28	0.06	0.85	0.00	0.00	0.00	16.00	15.01	98868.00	-0.06	163.40	163.00
7	7	5	15653.00	8775.00	193.70	0	Spot (Block7, Row5, Column7)	18023.26	14849.50	11346.68	0.08	0.63	175.00	225.74	175.00	222.15	0.11	0.98	100.00	100.00	0.00	14674.50	17848.26	19176740.00	80.12	3276.88	3264.00
7	8	5	15951.00	8781.00	147.00	-50	Spot (Block7, Row5, Column8)	189.49	191.00	15.97	0.00	0.08	147.00	182.00	147.00	164.25	0.09	0.90	0.00	0.00	0.00	44.00	42.49	111228.00	0.05	185.13	185.00
7	1	6	13850.00	9066.00	199.45	0	Spot (Block7, Row6, Column1)	18791.80	14771.00	13852.09	0.10	0.74	167.00	260.46	167.00	298.11	0.19	1.14	100.00	100.00	0.00	14604.00	18624.80	21197156.00	62.16	3564.62	3562.00
7	2	6	14149.00	9067.00	203.75	0	Spot (Block7, Row6, Column2)	10386.22	10026.00	5164.76	0.02	0.50	176.00	262.29	176.00	271.81	0.17	1.04	100.00	100.00	0.00	9850.00	10210.22	12266126.00	37.25	2240.94	2173.00
7	3	6	14445.00	9070.00	152.30	0	Spot (Block7, Row6, Column3)	552.42	514.50	226.73	0.03	0.41	154.00	182.91	154.00	129.00	0.07	0.71	89.00	65.00	0.00	360.50	398.42	353547.00	2.86	240.41	213.00
7	4	6	14755.00	9054.00	212.65	0	Spot (Block7, Row6, Column4)	172.72	175.00	24.40	0.01	0.14	146.00	150.52	146.00	51.40	0.01	0.34	12.00	0.00	0.00	29.00	26.72	224019.00	0.43	146.39	143.50
7	5	6	15053.00	9073.00	148.30	0	Spot (Block7, Row6, Column5)	534.06	495.00	225.30	0.03	0.42	148.00	157.16	148.00	72.12	0.03	0.46	99.00	84.00	0.00	347.00	386.06	320972.00	5.23	254.08	217.00
7	6	6	15366.00	9062.00	239.65	0	Spot (Block7, Row6, Column6)	181.24	183.00	23.78	0.00	0.13	161.00	192.76	161.00	162.82	0.08	0.84	0.00	0.00	0.00	22.00	20.24	301220.00	-0.07	159.32	160.00
7	7	6	15642.00	9080.00	183.95	0	Spot (Block7, Row6, Column7)	249.44	246.50	39.25	0.01	0.16	169.00	191.27	169.00	151.22	0.05	0.79	1.00	0.00	0.00	77.50	80.44	236467.00	0.38	196.62	191.00
7	8	6	15961.00	9102.00	212.50	0	Spot (Block7, Row6, Column8)	187.42	186.00	28.28	0.00	0.15	147.00	151.47	147.00	26.92	0.01	0.18	72.00	24.00	0.00	39.00	40.42	240835.00	1.34	154.56	153.00
7	1	7	13851.00	9368.00	165.35	0	Spot (Block7, Row7, Column1)	2567.00	2381.50	1374.38	0.03	0.54	147.00	185.65	147.00	183.17	0.10	0.99	100.00	99.00	0.00	2234.50	2420.00	1945783.00	13.00	573.05	546.00
7	2	7	14147.00	9370.00	147.00	-50	Spot (Block7, Row7, Column2)	156.20	157.00	18.73	0.00	0.12	148.00	171.42	148.00	109.35	0.06	0.64	0.00	0.00	0.00	9.00	8.20	91687.00	-0.14	152.19	153.00
7	3	7	14447.00	9372.00	147.00	-50	Spot (Block7, Row7, Column3)	138.94	134.00	16.39	0.02	0.12	138.00	142.22	138.00	23.67	0.01	0.17	11.00	0.00	0.00	-4.00	0.94	82809.00	-0.14	147.45	147.50
7	4	7	14747.00	9374.00	147.00	-50	Spot (Block7, Row7, Column4)	152.94	152.00	17.25	0.00	0.11	141.00	151.62	141.00	70.83	0.03	0.47	0.00	0.00	0.00	11.00	11.94	90083.00	0.02	149.68	148.50
7	5	7	15047.00	9375.00	147.00	-50	Spot (Block7, Row7, Column5)	183.01	189.00	18.62	0.01	0.10	153.00	184.07	153.00	148.65	0.08	0.81	0.00	0.00	0.00	36.00	30.01	107791.00	-0.01	173.32	174.00
7	6	7	15347.00	9373.00	189.95	0	Spot (Block7, Row7, Column6)	12577.37	12358.50	6865.78	0.01	0.55	187.00	292.26	187.00	340.62	0.19	1.17	100.00	100.00	0.00	12171.50	12390.37	12828919.00	36.07	2240.54	2277.00
7	7	7	15648.00	9379.00	147.00	-50	Spot (Block7, Row7, Column7)	225.90	219.00	34.27	0.01	0.15	175.00	205.26	175.00	149.70	0.07	0.73	0.00	0.00	0.00	44.00	50.90	133055.00	0.14	195.13	194.00
7	8	7	15948.00	9381.00	189.80	0	Spot (Block7, Row7, Column8)	944.80	913.50	253.03	0.01	0.27	164.00	168.32	164.00	48.68	0.01	0.29	100.00	100.00	0.00	749.50	780.80	959914.00	15.95	354.61	323.00
7	1	8	13835.00	9674.00	162.85	0	Spot (Block7, Row8, Column1)	163.27	168.00	21.80	0.01	0.13	132.00	137.12	132.00	32.83	0.02	0.24	53.00	3.00	0.00	36.00	31.27	120822.00	0.80	151.89	149.00
7	2	8	14146.00	9670.00	147.00	-50	Spot (Block7, Row8, Column2)	152.86	153.00	18.02	0.00	0.12	138.00	139.94	138.00	17.72	0.01	0.13	46.00	14.00	0.00	15.00	14.86	90190.00	0.73	151.31	147.00
7	3	8	14425.00	9677.00	155.40	0	Spot (Block7, Row8, Column3)	155.32	158.00	21.62	0.01	0.14	135.00	143.36	135.00	68.16	0.03	0.48	0.00	0.00	0.00	23.00	20.32	102822.00	0.18	151.85	152.00
7	4	8	14745.00	9673.00	151.45	0	Spot (Block7, Row8, Column4)	38604.61	36819.00	17418.73	0.02	0.45	141.00	159.19	141.00	102.66	0.05	0.64	100.00	100.00	9.51	36678.00	38463.61	24359556.00	374.50	6350.74	5472.00
7	5	8	15046.00	9676.00	147.00	-50	Spot (Block7, Row8, Column5)	162.46	164.00	15.32	0.00	0.09	151.00	199.07	151.00	248.61	0.12	1.25	0.00	0.00	0.00	13.00	11.46	95364.00	-0.15	146.02	143.00
7	6	8	15348.00	9676.00	189.45	0	Spot (Block7, Row8, Column6)	29498.31	23813.50	21285.36	0.09	0.72	181.00	300.60	181.00	406.92	0.22	1.35	100.00	100.00	11.39	23632.50	29317.31	30029388.00	71.75	4613.67	4558.00
7	7	8	15651.00	9678.00	156.85	0	Spot (Block7, Row8, Column7)	254.12	264.00	43.95	0.02	0.17	166.00	216.50	166.00	276.46	0.12	1.28	0.00	0.00	0.00	98.00	88.12	171782.00	0.14	205.69	201.00
7	8	8	15935.00	9681.00	147.25	0	Spot (Block7, Row8, Column8)	16239.08	15118.50	9106.84	0.03	0.56	165.00	171.32	165.00	56.56	0.02	0.33	100.00	100.00	0.00	14953.50	16074.08	9613534.00	284.09	3047.44	2411.50
8	1	1	18362.00	7593.00	156.25	0	Spot (Block8, Row1, Column1)	4693.47	4023.50	2509.64	0.07	0.53	105.00	111.15	105.00	31.88	0.02	0.29	100.00	100.00	0.00	3918.50	4588.47	3163401.00	143.72	1018.04	705.50
8	2	1	18657.00	7593.00	158.65	0	Spot (Block8, Row1, Column2)	404.02	371.50	154.43	0.04	0.38	104.00	108.63	104.00	29.58	0.02	0.27	100.00	99.00	0.00	267.50	300.02	282005.00	9.99	178.06	179.00
8	3	1	18942.00	7634.00	167.55	0	Spot (Block8, Row1, Column3)	108.76	109.00	10.03	0.00	0.09	98.00	97.94	98.00	12.93	0.00	0.13	41.00	7.00	0.00	11.00	10.76	84723.00	0.84	103.48	105.00
8	4	1	19252.00	7595.00	151.15	0	Spot (Block8, Row1, Column4)	333.83	326.00	90.66	0.01	0.27	99.00	98.97	99.00	12.62	0.00	0.13	100.00	100.00	0.00	227.00	234.83	209309.00	18.61	168.19	171.50
8	5	1	19559.00	7596.00	194.65	0	Spot (Block8, Row1, Column5)	115.96	116.00	10.15	0.00	0.09	100.00	101.02	100.00	13.29	0.00	0.13	59.00	14.00	0.00	16.00	15.96	124313.00	1.12	106.27	108.00
8	6	1	19849.00	7597.00	159.85	0	Spot (Block8, Row1, Column6)	229.21	217.00	49.27	0.02	0.21	101.00	101.58	101.00	11.58	0.00	0.11	99.00	98.00	0.00	116.00	128.21	161824.00	11.02	138.63	128.00
8	7	1	20158.00	7602.00	158.70	0	Spot (Block8, Row1, Column7)	315.39	304.00	98.73	0.02	0.31	101.00	102.38	101.00	11.89	0.01	0.12	100.00	100.00	0.00	203.00	214.39	220140.00	17.92	158.47	161.50
8	8	1	20468.00	7611.00	178.90	0	Spot (Block8, Row1, Column8)	143.12	142.00	23.40	0.00	0.16	102.00	102.73	102.00	13.82	0.00	0.13	85.00	62.00	0.00	40.00	41.12	128377.00	2.92	115.56	114.00
8	1	2	18356.00	7896.00	147.00	-50	Spot (Block8, Row2, Column1)	117.35	118.00	9.27	0.00	0.08	105.00	108.16	105.00	25.32	0.01	0.23	6.00	0.00	0.00	13.00	12.35	68883.00	0.36	104.64	105.00
8	2	2	18656.00	7898.00	147.00	-50	Spot (Block8, Row2, Column2)	118.34	118.00	9.55	0.00	0.08	101.00	101.56	101.00	14.75	0.00	0.15	60.00	10.00	0.00	17.00	17.34	69822.00	1.14	112.01	112.00
8	3	2	18952.00	7915.00	184.40	0	Spot (Block8, Row2, Column3)	112.47	113.00	10.48	0.00	0.09	97.00	97.31	97.00	11.98	0.00	0.12	65.00	21.00	0.00	16.00	15.47	107180.00	1.26	102.15	102.00
8	4	2	19239.00	7913.00	184.75	0	Spot (Block8, Row2, Column4)	115.93	116.00	14.60	0.00	0.13	99.00	100.70	99.00	14.70	0.01	0.15	58.00	14.00	0.00	17.00	16.93	111288.00	1.04	107.39	108.00
8	5	2	19568.00	7904.00	186.85	0	Spot (Block8, Row2, Column5)	812.19	782.50	239.40	0.02	0.29	100.00	103.11	100.00	18.47	0.01	0.18	100.00	100.00	0.00	682.50	712.19	799192.00	38.40	277.25	249.00
8	6	2	19878.00	7869.00	168.80	0	Spot (Block8, Row2, Column6)	123.46	121.00	18.13	0.01	0.15	103.00	108.75	103.00	30.27	0.02	0.28	26.00	2.00	0.00	18.00	20.46	97656.00	0.49	103.69	98.00
8	7	2	20156.00	7907.00	147.00	-50	Spot (Block8, Row2, Column7)	108.29	108.00	10.50	0.00	0.10	101.00	102.04	101.00	13.60	0.00	0.13	26.00	4.00	0.00	7.00	7.29	64434.00	0.46	104.21	104.00
8	8	2	20457.00	7909.00	147.00	-50	Spot (Block8, Row2, Column8)	110.99	111.50	9.69	0.00	0.09	102.00	107.52	102.00	44.75	0.02	0.42	0.00	0.00	0.00	9.50	8.99	65260.00	0.08	109.88	112.00
8	1	3	18359.00	8192.00	161.25	0	Spot (Block8, Row3, Column1)	187.16	192.00	22.38	0.01	0.12	102.00	103.62	102.00	15.08	0.01	0.15	99.00	95.00	0.00	90.00	85.16	134381.00	5.54	131.82	125.00
8	2	3	18651.00	8207.00	221.20	0	Spot (Block8, Row3, Column2)	118.49	119.00	14.26	0.00	0.12	102.00	103.40	102.00	16.27	0.01	0.16	50.00	10.00	0.00	17.00	16.49	166361.00	0.93	107.83	111.00
8	3	3	18955.00	8195.00	158.25	0	Spot (Block8, Row3, Column3)	133.06	133.00	16.34	0.00	0.12	102.00	102.31	102.00	12.13	0.00	0.12	83.00	62.00	0.00	31.00	31.06	91148.00	2.53	111.26	111.00
8	4	3	19259.00	8200.00	160.50	0	Spot (Block8, Row3, Column4)	302.57	288.00	92.75	0.02	0.31	103.00	103.32	103.00	12.12	0.00	0.12	100.00	100.00	0.00	185.00	199.57	215427.00	16.44	161.22	162.00
8	5	3	19551.00	8192.00	175.80	0	Spot (Block8, Row3, Column5)	132.04	130.00	18.31	0.01	0.14	101.00	107.90	101.00	34.21	0.03	0.32	40.00	0.00	0.00	29.00	31.04	113820.00	0.71	109.87	112.00
8	6	3	19855.00	8198.00	196.75	0	Spot (Block8, Row3, Column6)	2642.37	2018.00	1963.26	0.12	0.74	108.00	121.24	108.00	50.31	0.05	0.41	100.00	100.00	0.00	1910.00	2534.37	2898677.00	50.11	620.97	610.00
8	7	3	20156.00	8205.00	189.50	0	Spot (Block8, Row3, Column7)	131.61	130.00	17.20	0.01	0.13	105.00	118.68	105.00	56.82	0.05	0.48	6.00	0.00	0.00	25.00	26.61	133323.00	0.23	114.20	115.00
8	8	3	20457.00	8205.00	160.10	0	Spot (Block8, Row3, Column8)	8559.68	7724.00	4055.91	0.04	0.47	105.00	115.38	105.00	58.10	0.04	0.50	100.00	100.00	0.00	7619.00	8454.68	6026018.00	145.35	1601.09	1394.50
8	1	4	18353.00	8503.00	166.15	0	Spot (Block8, Row4, Column1)	266.19	278.00	81.25	0.02	0.31	102.00	104.63	102.00	18.03	0.01	0.17	99.00	97.00	0.00	176.00	164.19	203632.00	8.96	147.71	139.00
8	2	4	18655.00	8498.00	173.65	0	Spot (Block8, Row4, Column2)	614.09	564.00	234.62	0.04	0.38	105.00	114.55	105.00	43.37	0.04	0.38	100.00	100.00	0.00	459.00	509.09	518292.00	11.52	224.38	215.00
8	3	4	18952.00	8501.00	149.80	0	Spot (Block8, Row4, Column3)	1321.58	1250.00	665.77	0.02	0.50	105.00	111.32	105.00	26.78	0.03	0.24	100.00	100.00	0.00	1145.00	1216.58	815415.00	45.19	413.11	268.50
8	4	4	19253.00	8502.00	147.00	-50	Spot (Block8, Row4, Column4)	111.63	111.00	13.17	0.00	0.12	102.00	102.86	102.00	12.85	0.00	0.12	36.00	12.00	0.00	9.00	9.63	65972.00	0.68	108.28	105.00
8	5	4	19535.00	8507.00	229.25	0	Spot (Block8, Row4, Column5)	118.61	115.00	29.89	0.01	0.25	100.00	101.11	100.00	14.69	0.00	0.15	50.00	16.00	0.00	15.00	18.61	179331.00	1.19	100.76	99.00
8	6	4	19856.00	8501.00	192.80	0	Spot (Block8, Row4, Column6)	953.86	960.50	258.87	0.00	0.27	105.00	114.08	105.00	40.30	0.04	0.35	100.00	100.00	0.00	855.50	848.86	999648.00	20.84	306.83	266.00
8	7	4	20183.00	8470.00	222.30	0	Spot (Block8, Row4, Column7)	125.37	123.00	18.06	0.01	0.14	107.00	112.47	107.00	30.10	0.02	0.27	24.00	0.00	0.00	16.00	18.37	177769.00	0.43	110.13	109.00
8	8	4	20504.00	8545.00	195.00	0	Spot (Block8, Row4, Column8)	127.45	124.00	18.85	0.01	0.15	106.00	108.87	106.00	27.68	0.01	0.25	29.00	7.00	0.00	18.00	21.45	137774.00	0.67	115.25	114.00
8	1	5	18352.00	8798.00	149.35	0	Spot (Block8, Row5, Column1)	792.48	743.00	392.68	0.03	0.50	105.00	115.29	105.00	47.06	0.04	0.41	100.00	100.00	0.00	638.00	687.48	484206.00	14.39	257.32	205.00
8	2	5	18651.00	8795.00	158.15	0	Spot (Block8, Row5, Column2)	10354.58	9275.00	4811.14	0.05	0.46	113.00	129.82	113.00	62.34	0.06	0.48	100.00	100.00	0.00	9162.00	10241.58	7134307.00	164.02	1817.76	1473.00
8	3	5	18953.00	8794.00	157.05	0	Spot (Block8, Row5, Column3)	2239.52	1977.00	1195.21	0.05	0.53	110.00	122.60	110.00	48.75	0.05	0.40	100.00	100.00	0.00	1867.00	2129.52	1518397.00	43.42	480.52	441.00
8	4	5	19253.00	8806.00	186.00	0	Spot (Block8, Row5, Column4)	146.88	148.00	19.32	0.00	0.13	105.00	109.18	105.00	24.05	0.02	0.22	79.00	39.00	0.00	43.00	41.88	142767.00	1.57	119.69	118.00
8	5	5	19552.00	8795.00	149.60	0	Spot (Block8, Row5, Column5)	943.82	874.00	430.18	0.03	0.46	105.00	107.20	105.00	15.82	0.01	0.15	100.00	100.00	0.00	769.00	838.82	579506.00	52.89	276.84	207.50
8	6	5	19844.00	8809.00	276.70	0	Spot (Block8, Row5, Column6)	118.29	118.00	16.41	0.00	0.14	106.00	111.12	106.00	31.05	0.02	0.28	12.00	0.00	0.00	12.00	12.29	264131.00	0.23	104.63	105.00
8	7	5	20158.00	8801.00	193.60	0	Spot (Block8, Row5, Column7)	1890.13	1688.00	1114.94	0.05	0.59	113.00	121.85	113.00	38.96	0.03	0.32	100.00	100.00	0.00	1575.00	1777.13	1994084.00	45.38	498.76	496.00
8	8	5	20456.00	8802.00	196.85	0	Spot (Block8, Row5, Column8)	139.84	135.00	20.92	0.02	0.15	110.00	114.41	110.00	29.60	0.02	0.26	38.00	12.00	0.00	25.00	29.84	154386.00	0.86	116.39	117.00
8	1	6	18350.00	9088.00	194.85	0	Spot (Block8, Row6, Column1)	2071.97	1430.00	1546.41	0.16	0.75	108.00	122.68	108.00	45.95	0.06	0.37	100.00	100.00	0.00	1322.00	1963.97	2227368.00	42.43	497.02	503.00
8	2	6	18647.00	9093.00	200.40	0	Spot (Block8, Row6, Column2)	1244.72	1224.00	532.05	0.01	0.43	112.00	127.97	112.00	55.64	0.06	0.43	100.00	100.00	0.00	1112.00	1132.72	1417734.00	20.07	364.47	345.00
8	3	6	18946.00	9095.00	153.65	0	Spot (Block8, Row6, Column3)	404.66	374.00	155.29	0.03	0.38	109.00	116.10	109.00	32.30	0.03	0.28	100.00	99.00	0.00	265.00	295.66	263435.00	8.93	173.98	177.50
8	4	6	19245.00	9099.00	208.30	0	Spot (Block8, Row6, Column4)	127.43	126.00	13.53	0.00	0.11	109.00	109.25	109.00	12.50	0.00	0.11	66.00	26.00	0.00	17.00	18.43	156742.00	1.45	113.54	114.00
8	5	6	19552.00	9095.00	147.60	0	Spot (Block8, Row6, Column5)	727.02	692.00	305.08	0.02	0.42	108.00	109.20	108.00	15.66	0.00	0.14	100.00	100.00	0.00	584.00	619.02	428942.00	39.44	249.10	204.50
8	6	6	19869.00	9113.00	211.25	0	Spot (Block8, Row6, Column6)	119.31	118.00	13.51	0.00	0.11	106.00	110.50	106.00	28.83	0.02	0.26	10.00	0.00	0.00	12.00	13.31	151638.00	0.31	107.54	107.00
8	7	6	20137.00	9126.00	95.00	0	Spot (Block8, Row6, Column7)	203.97	179.00	174.43	0.06	0.86	110.00	113.35	110.00	27.51	0.01	0.24	81.00	69.00	0.00	69.00	93.97	45281.00	3.29	140.12	136.50
8	8	6	20482.00	9086.00	138.40	0	Spot (Block8, Row6, Column8)	127.91	124.00	14.65	0.01	0.11	109.00	109.46	109.00	15.39	0.00	0.14	46.00	22.00	0.00	15.00	18.91	66771.00	1.20	116.97	117.50
8	1	7	18347.00	9393.00	164.75	0	Spot (Block8, Row7, Column1)	803.08	743.00	351.18	0.03	0.44	105.00	110.48	105.00	32.26	0.02	0.29	100.00	100.00	0.00	638.00	698.08	599095.00	21.47	244.79	229.00
8	2	7	18648.00	9399.00	147.00	-50	Spot (Block8, Row7, Column2)	113.37	113.00	13.24	0.00	0.12	104.00	108.62	104.00	24.94	0.02	0.23	14.00	0.00	0.00	9.00	9.37	66547.00	0.19	115.64	115.00
8	3	7	18948.00	9400.00	147.00	-50	Spot (Block8, Row7, Column3)	108.45	107.00	10.52	0.01	0.10	102.00	102.57	102.00	12.79	0.00	0.12	30.00	4.00	0.00	5.00	6.45	63552.00	0.46	106.30	107.00
8	4	7	19248.00	9402.00	147.00	-50	Spot (Block8, Row7, Column4)	110.03	109.00	9.05	0.00	0.08	106.00	109.51	106.00	34.44	0.01	0.31	0.00	0.00	0.00	3.00	4.03	64915.00	0.01	116.35	115.00
8	5	7	19548.00	9404.00	147.00	-50	Spot (Block8, Row7, Column5)	109.37	109.00	12.40	0.00	0.11	109.00	111.57	109.00	25.28	0.01	0.23	2.00	0.00	0.00	0.00	0.37	64416.00	-0.09	107.06	104.00
8	6	7	19848.00	9401.00	185.95	0	Spot (Block8, Row7, Column6)	1475.14	1531.00	625.40	0.02	0.42	111.00	129.35	111.00	69.28	0.07	0.54	100.00	100.00	0.00	1420.00	1364.14	1432365.00	19.43	393.24	393.00
8	7	7	20142.00	9411.00	164.85	0	Spot (Block8, Row7, Column7)	172.63	177.00	24.61	0.01	0.14	109.00	115.19	109.00	30.72	0.02	0.27	86.00	58.00	0.00	68.00	63.63	129993.00	1.87	127.49	123.00
8	8	7	20454.00	9405.00	187.45	0	Spot (Block8, Row7, Column8)	1438.31	1424.50	385.62	0.00	0.27	108.00	114.70	108.00	36.35	0.03	0.32	100.00	100.00	0.00	1316.50	1330.31	1418173.00	36.41	449.13	385.50
8	1	8	18305.00	9712.00	189.55	0	Spot (Block8, Row8, Column1)	123.53	123.00	12.97	0.00	0.11	100.00	100.69	100.00	15.00	0.00	0.15	75.00	31.00	0.00	23.00	23.53	125258.00	1.52	109.46	109.00
8	2	8	18659.00	9755.00	197.10	0	Spot (Block8, Row8, Column2)	111.12	111.00	11.03	0.00	0.10	97.00	97.22	97.00	12.08	0.00	0.12	55.00	18.00	0.00	14.00	14.12	122121.00	1.15	104.57	103.00
8	3	8	18943.00	9707.00	153.65	0	Spot (Block8, Row8, Column3)	135.18	128.00	24.14	0.02	0.18	98.00	101.28	98.00	32.05	0.01	0.32	44.00	18.00	0.00	30.00	37.18	87054.00	1.06	115.41	116.00
8	4	8	19249.00	9700.00	153.80	0	Spot (Block8, Row8, Column4)	21458.60	19635.00	11175.36	0.04	0.52	105.00	112.44	105.00	48.38	0.03	0.43	100.00	100.00	0.15	19530.00	21353.60	14012468.00	441.25	3209.77	2348.00
8	5	8	19547.00	9704.00	147.00	-50	Spot (Block8, Row8, Column5)	119.17	118.00	9.67	0.00	0.08	109.00	121.14	109.00	61.29	0.05	0.51	0.00	0.00	0.00	9.00	10.17	69835.00	-0.03	118.43	117.00
8	6	8	19853.00	9702.00	176.40	0	Spot (Block8, Row8, Column6)	4650.23	3252.50	3524.44	0.16	0.76	116.00	139.94	116.00	82.08	0.08	0.59	100.00	100.00	0.00	3136.50	4534.23	4045701.00	54.95	745.87	704.50
8	7	8	20147.00	9711.00	173.10	0	Spot (Block8, Row8, Column7)	185.03	187.00	27.34	0.00	0.15	105.00	120.75	105.00	63.15	0.06	0.52	81.00	4.00	0.00	82.00	80.03	154866.00	1.02	135.78	129.50
8	8	8	20435.00	9703.00	149.05	0	Spot (Block8, Row8, Column8)	13140.97	11845.50	7173.46	0.05	0.55	112.00	126.62	112.00	59.89	0.05	0.47	100.00	100.00	0.00	11733.50	13028.97	7963429.00	217.31	2540.07	1898.50
9	1	1	4826.00	12013.00	150.85	0	Spot (Block9, Row1, Column1)	7027.16	6249.00	3574.87	0.05	0.51	115.00	124.43	115.00	38.31	0.03	0.31	100.00	100.00	0.00	6134.00	6912.16	4384945.00	180.20	1474.63	1170.00
9	2	1	5126.00	12019.00	145.55	0	Spot (Block9, Row1, Column2)	3126.97	3018.00	1627.07	0.02	0.52	109.00	114.39	109.00	28.30	0.02	0.25	100.00	100.00	0.00	2909.00	3017.97	1804259.00	106.46	654.27	525.00
9	3	1	5432.00	12022.00	144.45	0	Spot (Block9, Row1, Column3)	790.66	673.50	469.98	0.07	0.59	107.00	110.15	107.00	20.72	0.01	0.19	100.00	100.00	0.00	566.50	683.66	441190.00	32.85	243.30	201.00
9	4	1	5723.00	12022.00	144.80	0	Spot (Block9, Row1, Column4)	2129.50	1974.00	1090.61	0.03	0.51	108.00	112.57	108.00	27.37	0.02	0.24	100.00	100.00	0.00	1866.00	2021.50	1209555.00	73.69	526.14	443.00
9	5	1	6030.00	12024.00	144.15	0	Spot (Block9, Row1, Column5)	1913.06	1563.00	1294.79	0.09	0.68	109.00	112.37	109.00	23.72	0.01	0.21	100.00	100.00	0.00	1454.00	1804.06	1086618.00	75.91	412.42	353.00
9	6	1	6323.00	12022.00	141.95	0	Spot (Block9, Row1, Column6)	3325.28	3046.00	1779.61	0.04	0.54	111.00	114.76	111.00	24.86	0.01	0.22	100.00	100.00	0.00	2935.00	3214.28	1815605.00	129.15	823.80	661.00
9	7	1	6622.00	12025.00	144.40	0	Spot (Block9, Row1, Column7)	7068.86	6360.50	4263.40	0.05	0.60	107.00	110.62	107.00	25.15	0.01	0.23	100.00	100.00	0.00	6253.50	6961.86	4015113.00	276.69	1338.67	1021.00
9	8	1	6938.00	12027.00	176.05	0	Spot (Block9, Row1, Column8)	205.79	199.00	45.82	0.01	0.22	103.00	104.14	103.00	16.89	0.00	0.16	99.00	93.00	0.00	96.00	102.79	178007.00	6.02	130.88	129.00
9	1	2	4826.00	12315.00	147.00	-50	Spot (Block9, Row2, Column1)	114.82	116.00	10.56	0.00	0.09	107.00	111.88	107.00	27.63	0.02	0.25	1.00	0.00	0.00	9.00	7.82	67631.00	0.11	118.28	118.00
9	2	2	5122.00	12317.00	127.65	0	Spot (Block9, Row2, Column2)	1342.23	1322.00	455.88	0.01	0.34	108.00	113.12	108.00	24.22	0.02	0.21	100.00	100.00	0.00	1214.00	1234.23	585213.00	50.76	362.83	309.50
9	3	2	5440.00	12323.00	169.70	0	Spot (Block9, Row2, Column3)	205.61	205.00	36.93	0.00	0.18	107.00	112.93	107.00	25.71	0.02	0.23	96.00	89.00	0.00	98.00	98.61	164696.00	3.61	137.22	130.00
9	4	2	5729.00	12319.00	169.95	0	Spot (Block9, Row2, Column4)	796.65	781.00	283.74	0.01	0.36	112.00	118.53	112.00	29.63	0.02	0.25	100.00	100.00	0.00	669.00	684.65	639707.00	22.89	257.86	261.00
9	5	2	6032.00	12323.00	170.25	0	Spot (Block9, Row2, Column5)	1507.67	1464.50	577.86	0.01	0.38	115.00	121.87	115.00	30.98	0.03	0.25	100.00	100.00	0.00	1349.50	1392.67	1215184.00	44.73	409.39	359.00
9	6	2	6320.00	12322.00	147.50	0	Spot (Block9, Row2, Column6)	464.55	437.00	174.16	0.03	0.37	114.00	140.07	114.00	125.69	0.09	0.90	98.00	64.00	0.00	323.00	350.55	274548.00	2.58	195.73	188.50
9	7	2	6628.00	12327.00	151.45	0	Spot (Block9, Row2, Column7)	463.73	410.50	173.70	0.05	0.37	110.00	114.72	110.00	26.91	0.02	0.23	100.00	100.00	0.00	300.50	353.73	291220.00	12.97	192.56	186.00
9	8	2	6926.00	12328.00	147.00	-50	Spot (Block9, Row2, Column8)	108.67	109.00	8.32	0.00	0.08	108.00	112.79	108.00	43.48	0.02	0.39	0.00	0.00	0.00	1.00	0.67	64115.00	-0.09	112.57	112.00
9	1	3	4826.00	12612.00	141.50	0	Spot (Block9, Row3, Column1)	2064.35	1952.50	1076.84	0.02	0.52	105.00	108.27	105.00	23.73	0.01	0.22	100.00	100.00	0.00	1847.50	1959.35	1123008.00	82.42	498.62	440.50
9	2	3	5125.00	12613.00	147.75	0	Spot (Block9, Row3, Column2)	348.57	319.00	96.43	0.04	0.28	111.00	117.86	111.00	26.84	0.03	0.23	100.00	99.00	0.00	208.00	237.57	207400.00	8.59	169.19	174.50
9	3	3	5419.00	12615.00	139.20	0	Spot (Block9, Row3, Column3)	3726.85	3247.50	1965.18	0.06	0.53	114.00	122.19	114.00	41.79	0.03	0.34	100.00	100.00	0.00	3133.50	3612.85	1952872.00	86.25	992.42	644.50
9	4	3	5726.00	12617.00	141.30	0	Spot (Block9, Row3, Column4)	4871.90	4490.00	2596.57	0.04	0.53	113.00	118.94	113.00	28.91	0.02	0.24	100.00	100.00	0.00	4377.00	4758.90	2650314.00	164.39	1070.94	826.50
9	5	3	6031.00	12621.00	136.90	0	Spot (Block9, Row3, Column5)	2777.92	2397.00	3693.34	0.06	1.33	117.00	146.71	117.00	131.99	0.10	0.90	100.00	99.00	0.00	2280.00	2660.92	1397296.00	19.94	701.29	368.00
9	6	3	6327.00	12623.00	209.70	0	Spot (Block9, Row3, Column6)	11551.56	8403.50	8413.20	0.14	0.73	123.00	180.65	123.00	201.49	0.17	1.12	100.00	100.00	0.00	8280.50	11428.56	14531863.00	56.43	2487.25	2547.00
9	7	3	6633.00	12627.00	141.80	0	Spot (Block9, Row3, Column7)	1477.59	1272.00	905.07	0.07	0.61	116.00	142.67	116.00	146.50	0.09	1.03	100.00	99.00	0.00	1156.00	1361.59	806762.00	9.11	391.53	330.00
9	8	3	6923.00	12633.00	154.15	0	Spot (Block9, Row3, Column8)	4501.88	4125.00	2228.61	0.04	0.50	111.00	119.08	111.00	47.24	0.03	0.40	100.00	100.00	0.00	4014.00	4390.88	2939730.00	92.77	1033.60	898.00
9	1	4	4827.00	12911.00	139.40	0	Spot (Block9, Row4, Column1)	4557.17	4123.50	2405.88	0.04	0.53	107.00	113.87	107.00	28.26	0.03	0.25	100.00	100.00	0.00	4016.50	4450.17	2424415.00	157.21	1116.54	864.50
9	2	4	5121.00	12918.00	157.80	0	Spot (Block9, Row4, Column2)	713.14	651.00	265.96	0.04	0.37	112.00	122.56	112.00	49.63	0.04	0.40	100.00	99.00	0.00	539.00	601.14	489216.00	11.90	242.75	234.50
9	3	4	5422.00	12921.00	141.00	0	Spot (Block9, Row4, Column3)	26431.94	24575.00	14881.69	0.03	0.56	114.00	126.10	114.00	56.08	0.04	0.44	100.00	100.00	0.37	24461.00	26317.94	14273245.00	469.08	4961.03	3447.00
9	4	4	5710.00	12934.00	175.55	0	Spot (Block9, Row4, Column4)	152.29	155.00	20.93	0.01	0.14	111.00	116.67	111.00	36.92	0.02	0.32	60.00	5.00	0.00	44.00	41.29	131428.00	0.96	120.45	121.00
9	5	4	6006.00	12917.00	144.20	0	Spot (Block9, Row4, Column5)	879.81	743.50	488.61	0.07	0.56	112.00	120.57	112.00	44.33	0.03	0.37	100.00	100.00	0.00	631.50	767.81	496213.00	17.13	271.03	228.00
9	6	4	6327.00	12925.00	171.05	0	Spot (Block9, Row4, Column6)	2030.30	2065.00	786.84	0.01	0.39	117.00	143.04	117.00	138.74	0.09	0.97	100.00	100.00	0.00	1948.00	1913.30	1660782.00	13.60	531.74	456.00
9	7	4	6619.00	12927.00	147.15	0	Spot (Block9, Row4, Column7)	933.96	814.00	630.58	0.06	0.68	115.00	128.30	115.00	64.81	0.05	0.51	100.00	94.00	0.00	699.00	818.96	550102.00	12.43	255.55	201.00
9	8	4	6926.00	12930.00	155.30	0	Spot (Block9, Row4, Column8)	433.11	397.00	179.29	0.04	0.41	108.00	110.90	108.00	20.58	0.01	0.19	100.00	100.00	0.00	289.00	325.11	286716.00	15.65	176.26	172.00
9	1	5	4827.00	13218.00	139.75	0	Spot (Block9, Row5, Column1)	7283.22	6472.50	4295.82	0.05	0.59	118.00	144.86	118.00	112.80	0.09	0.78	100.00	100.00	0.00	6354.50	7165.22	3889237.00	63.28	1473.51	1182.00
9	2	5	5119.00	13214.00	151.35	0	Spot (Block9, Row5, Column2)	5078.87	4699.50	2127.99	0.03	0.42	118.00	134.69	118.00	56.30	0.06	0.42	100.00	100.00	0.00	4581.50	4960.87	3169212.00	87.83	1057.79	924.00
9	3	5	5424.00	13217.00	146.60	0	Spot (Block9, Row5, Column3)	3113.78	2842.00	1666.29	0.04	0.54	117.00	128.86	117.00	47.29	0.04	0.37	100.00	100.00	0.00	2725.00	2996.78	1824674.00	63.12	619.53	465.00
9	4	5	5720.00	13223.00	144.05	0	Spot (Block9, Row5, Column4)	1614.74	1367.00	983.79	0.07	0.61	113.00	122.34	113.00	52.80	0.03	0.43	100.00	100.00	0.00	1254.00	1501.74	917170.00	28.27	392.76	274.00
9	5	5	6021.00	13220.00	141.60	0	Spot (Block9, Row5, Column5)	28470.64	25125.00	16488.59	0.05	0.58	116.00	129.62	116.00	65.97	0.05	0.51	100.00	100.00	0.73	25009.00	28354.64	15544968.00	429.59	4735.46	3022.00
9	6	5	6321.00	13222.00	146.70	0	Spot (Block9, Row5, Column6)	558.74	514.00	203.82	0.04	0.36	119.00	135.71	119.00	75.39	0.06	0.56	100.00	98.00	0.00	395.00	439.74	328539.00	5.61	226.99	197.00
9	7	5	6621.00	13225.00	196.75	0	Spot (Block9, Row5, Column7)	5148.43	4155.00	3407.17	0.09	0.66	119.00	144.27	119.00	95.05	0.08	0.66	100.00	100.00	0.00	4036.00	5029.43	5658122.00	52.65	1135.74	1150.00
9	8	5	6925.00	13227.00	143.35	0	Spot (Block9, Row5, Column8)	2090.85	1694.00	1432.61	0.09	0.69	109.00	120.45	109.00	64.80	0.04	0.54	100.00	100.00	0.00	1585.00	1981.85	1168785.00	30.41	474.14	372.50
9	1	6	4817.00	13515.00	215.30	0	Spot (Block9, Row6, Column1)	9386.63	5376.00	7726.37	0.24	0.82	123.00	177.43	123.00	176.59	0.16	1.00	100.00	100.00	0.00	5253.00	9263.63	12446673.00	52.15	2060.67	2006.00
9	2	6	5113.00	13513.00	214.50	0	Spot (Block9, Row6, Column2)	2896.24	2634.00	1505.90	0.04	0.52	118.00	159.49	118.00	136.14	0.13	0.85	100.00	100.00	0.00	2516.00	2778.24	3802769.00	20.10	789.19	763.00
9	3	6	5412.00	13519.00	143.15	0	Spot (Block9, Row6, Column3)	6496.11	5779.00	3732.18	0.05	0.57	116.00	127.11	116.00	48.22	0.04	0.38	100.00	100.00	0.00	5663.00	6380.11	3637820.00	132.10	1311.20	844.50
9	4	6	5718.00	13519.00	146.45	0	Spot (Block9, Row6, Column4)	706.79	644.00	282.15	0.04	0.40	114.00	120.87	114.00	38.39	0.03	0.32	100.00	100.00	0.00	530.00	592.79	413471.00	15.26	236.59	203.00
9	5	6	6020.00	13519.00	140.60	0	Spot (Block9, Row6, Column5)	18991.81	17600.00	10207.80	0.03	0.54	120.00	133.06	120.00	57.87	0.04	0.43	100.00	100.00	0.00	17480.00	18871.81	10179609.00	325.88	3526.13	2578.00
9	6	6	6325.00	13528.00	163.10	0	Spot (Block9, Row6, Column6)	251.94	216.00	85.82	0.07	0.34	121.00	133.88	121.00	58.11	0.04	0.43	85.00	44.00	0.00	95.00	130.94	185929.00	2.03	157.62	158.00
9	7	6	6621.00	13525.00	144.90	0	Spot (Block9, Row6, Column7)	2875.94	2563.00	1677.06	0.05	0.58	119.00	134.07	119.00	73.15	0.05	0.55	100.00	100.00	0.00	2444.00	2756.94	1647914.00	37.48	613.18	487.50
9	8	6	6927.00	13530.00	144.40	0	Spot (Block9, Row6, Column8)	3233.02	2734.00	2048.59	0.07	0.63	111.00	114.89	111.00	23.10	0.01	0.20	100.00	100.00	0.00	2623.00	3122.02	1833124.00	134.96	731.44	580.00
9	1	7	4818.00	13812.00	151.95	0	Spot (Block9, Row7, Column1)	1031.43	968.50	415.24	0.03	0.40	110.00	133.00	110.00	114.18	0.08	0.86	100.00	99.00	0.00	858.50	921.43	649798.00	7.87	302.24	280.00
9	2	7	5120.00	13824.00	173.90	0	Spot (Block9, Row7, Column2)	169.69	172.00	23.41	0.01	0.14	113.00	120.80	113.00	43.11	0.03	0.36	74.00	7.00	0.00	59.00	56.69	143896.00	1.13	129.55	128.00
9	3	7	5418.00	13819.00	147.00	-50	Spot (Block9, Row7, Column3)	116.96	117.00	11.67	0.00	0.10	114.00	115.52	114.00	18.00	0.01	0.16	10.00	0.00	0.00	3.00	2.96	69006.00	0.08	119.41	120.00
9	4	7	5723.00	13829.00	185.45	0	Spot (Block9, Row7, Column4)	168.25	172.00	22.11	0.01	0.13	117.00	122.22	117.00	30.75	0.02	0.25	78.00	39.00	0.00	55.00	51.25	163036.00	1.50	134.94	130.00
9	5	7	6014.00	13824.00	180.50	0	Spot (Block9, Row7, Column5)	606.96	590.00	245.12	0.01	0.40	125.00	140.27	125.00	59.65	0.05	0.43	100.00	98.00	0.00	465.00	481.96	552936.00	7.82	243.59	240.00
9	6	7	6316.00	13823.00	203.00	0	Spot (Block9, Row7, Column6)	3310.02	3252.00	1854.47	0.01	0.56	135.00	196.93	135.00	240.06	0.16	1.22	100.00	100.00	0.00	3117.00	3175.02	3869412.00	12.97	814.85	815.00
9	7	7	6616.00	13828.00	148.95	0	Spot (Block9, Row7, Column7)	3019.19	2832.50	1583.13	0.03	0.52	125.00	143.83	125.00	71.12	0.06	0.49	100.00	100.00	0.00	2707.50	2894.19	1841706.00	40.43	916.52	451.00
9	8	7	6921.00	13827.00	175.05	0	Spot (Block9, Row7, Column8)	2983.40	2993.50	955.96	0.00	0.32	115.00	124.66	115.00	47.63	0.04	0.38	100.00	100.00	0.00	2878.50	2868.40	2547823.00	60.02	822.72	690.00
9	1	8	4820.00	14128.00	172.15	0	Spot (Block9, Row8, Column1)	153.61	158.00	19.52	0.01	0.13	107.00	108.55	107.00	16.50	0.01	0.15	92.00	69.00	0.00	51.00	46.61	127494.00	2.73	123.34	123.00
9	2	8	5116.00	14117.00	149.00	0	Spot (Block9, Row8, Column2)	376.10	362.00	135.95	0.02	0.36	111.00	112.04	111.00	13.45	0.00	0.12	100.00	100.00	0.00	251.00	265.10	229424.00	19.63	176.59	183.00
9	3	8	5410.00	14115.00	143.40	0	Spot (Block9, Row8, Column3)	766.21	614.00	501.77	0.10	0.65	111.00	115.12	111.00	32.60	0.02	0.28	100.00	100.00	0.00	503.00	655.21	430609.00	19.97	237.75	201.00
9	4	8	5720.00	14123.00	144.75	0	Spot (Block9, Row8, Column4)	11866.42	11143.00	5461.09	0.03	0.46	115.00	120.69	115.00	39.68	0.02	0.33	100.00	100.00	0.00	11028.00	11751.42	6799456.00	296.03	2151.02	1649.00
9	5	8	6017.00	14123.00	147.00	-50	Spot (Block9, Row8, Column5)	137.92	134.00	16.61	0.01	0.12	119.00	165.02	119.00	237.93	0.14	1.44	0.00	0.00	0.00	15.00	18.92	81647.00	-0.11	133.93	132.00
9	6	8	6319.00	14125.00	192.95	0	Spot (Block9, Row8, Column6)	19593.94	14659.50	16449.04	0.13	0.84	133.00	231.39	133.00	351.84	0.24	1.52	100.00	100.00	0.19	14526.50	19460.94	20691204.00	55.03	3371.13	3354.00
9	7	8	6618.00	14126.00	139.80	0	Spot (Block9, Row8, Column7)	1568.00	1522.50	801.93	0.01	0.51	127.00	175.02	127.00	237.40	0.14	1.36	100.00	88.00	0.00	1395.50	1441.00	831038.00	5.87	455.09	389.00
9	8	8	6907.00	14127.00	141.45	0	Spot (Block9, Row8, Column8)	21463.85	19778.50	11057.04	0.04	0.52	119.00	134.72	119.00	66.51	0.05	0.49	100.00	100.00	0.18	19659.50	21344.85	11633406.00	320.67	4029.49	2859.50
10	1	1	9333.00	12041.00	151.90	0	Spot (Block10, Row1, Column1)	7121.17	6305.00	3626.55	0.05	0.51	122.00	136.54	122.00	55.55	0.05	0.41	100.00	100.00	0.00	6183.00	6999.17	4486337.00	125.73	1553.92	1220.50
10	2	1	9633.00	12046.00	173.40	0	Spot (Block10, Row1, Column2)	183.07	189.00	26.20	0.01	0.14	113.00	117.24	113.00	26.78	0.02	0.23	91.00	75.00	0.00	76.00	70.07	153964.00	2.46	131.74	130.00
10	3	1	9927.00	12035.00	208.60	0	Spot (Block10, Row1, Column3)	130.46	130.00	13.21	0.00	0.10	111.00	112.65	111.00	18.62	0.01	0.17	50.00	9.00	0.00	19.00	19.46	161770.00	0.96	115.19	115.00
10	4	1	10231.00	12045.00	148.30	0	Spot (Block10, Row1, Column4)	175.03	178.00	21.95	0.01	0.13	111.00	112.32	111.00	45.22	0.01	0.40	86.00	8.00	0.00	67.00	64.03	105193.00	1.39	133.82	132.00
10	5	1	10537.00	12055.00	183.25	0	Spot (Block10, Row1, Column5)	153.26	155.00	20.81	0.00	0.14	111.00	111.09	111.00	13.94	0.00	0.13	90.00	70.00	0.00	44.00	42.26	143759.00	3.03	125.45	123.50
10	6	1	10835.00	12048.00	185.15	0	Spot (Block10, Row1, Column6)	170.00	174.00	25.06	0.01	0.15	112.00	112.32	112.00	14.11	0.00	0.13	95.00	83.00	0.00	62.00	58.00	164046.00	4.09	128.07	127.00
10	7	1	11120.00	12060.00	165.85	0	Spot (Block10, Row1, Column7)	231.26	231.00	37.68	0.00	0.16	114.00	114.79	114.00	14.46	0.00	0.13	99.00	96.00	0.00	117.00	117.26	176448.00	8.05	148.38	139.00
10	8	1	11427.00	12052.00	187.60	0	Spot (Block10, Row1, Column8)	192.79	197.00	26.98	0.01	0.14	115.00	116.47	115.00	14.84	0.01	0.13	97.00	91.00	0.00	82.00	77.79	192019.00	5.14	140.54	136.00
10	1	2	9324.00	12340.00	147.00	-50	Spot (Block10, Row2, Column1)	117.24	115.00	14.26	0.01	0.12	113.00	117.57	113.00	27.55	0.02	0.23	6.00	0.00	0.00	2.00	4.24	69055.00	-0.01	115.10	115.00
10	2	2	9637.00	12354.00	120.55	0	Spot (Block10, Row2, Column2)	150.26	149.50	18.30	0.00	0.12	109.00	109.29	109.00	12.87	0.00	0.12	94.00	75.00	0.00	40.50	41.26	57999.00	3.18	128.33	127.50
10	3	2	9918.00	12362.00	134.35	0	Spot (Block10, Row2, Column3)	134.00	131.00	18.14	0.01	0.14	108.00	108.51	108.00	14.16	0.00	0.13	72.00	38.00	0.00	23.00	26.00	64857.00	1.80	120.20	115.00
10	4	2	10245.00	12356.00	157.30	0	Spot (Block10, Row2, Column4)	138.41	134.50	19.05	0.01	0.14	106.00	107.53	106.00	15.49	0.01	0.14	81.00	45.00	0.00	28.50	32.41	94396.00	1.99	122.42	119.00
10	5	2	10532.00	12348.00	181.75	0	Spot (Block10, Row2, Column5)	1634.45	1560.00	521.01	0.02	0.32	111.00	114.00	111.00	22.47	0.01	0.20	100.00	100.00	0.00	1449.00	1523.45	1511863.00	67.66	518.24	467.50
10	6	2	10824.00	12350.00	147.00	-50	Spot (Block10, Row2, Column6)	144.64	142.00	17.45	0.01	0.12	114.00	131.17	114.00	69.71	0.06	0.53	1.00	0.00	0.00	28.00	30.64	85774.00	0.19	137.68	130.00
10	7	2	11102.00	12329.00	171.85	0	Spot (Block10, Row2, Column7)	141.90	138.00	18.45	0.01	0.13	111.00	114.65	111.00	25.13	0.01	0.22	54.00	17.00	0.00	27.00	30.90	116928.00	1.08	124.49	124.00
10	8	2	11424.00	12353.00	147.00	-50	Spot (Block10, Row2, Column8)	110.98	114.00	13.91	0.01	0.13	113.00	116.80	113.00	36.07	0.01	0.31	0.00	0.00	0.00	1.00	-2.02	65254.00	-0.16	105.39	106.00
10	1	3	9332.00	12640.00	152.75	0	Spot (Block10, Row3, Column1)	301.47	300.00	50.96	0.00	0.17	113.00	113.84	113.00	14.58	0.00	0.13	100.00	100.00	0.00	187.00	188.47	192939.00	12.86	175.80	179.50
10	2	3	9611.00	12590.00	207.75	0	Spot (Block10, Row3, Column2)	123.23	125.00	13.22	0.01	0.11	110.00	112.23	110.00	21.68	0.01	0.19	25.00	1.00	0.00	15.00	13.23	151323.00	0.51	116.92	117.00
10	3	3	9899.00	12631.00	133.20	0	Spot (Block10, Row3, Column3)	438.67	219.50	1232.64	0.30	2.81	109.00	111.48	109.00	19.84	0.01	0.18	97.00	94.00	0.00	110.50	329.67	208809.00	16.49	170.44	182.00
10	4	3	10214.00	12658.00	167.45	0	Spot (Block10, Row3, Column4)	179.79	183.00	31.96	0.01	0.18	108.00	110.29	108.00	19.80	0.01	0.18	94.00	80.00	0.00	75.00	71.79	139695.00	3.51	133.78	128.00
10	5	3	10527.00	12647.00	157.90	0	Spot (Block10, Row3, Column5)	180.16	182.00	30.39	0.00	0.17	109.00	126.08	109.00	82.84	0.06	0.66	31.00	0.00	0.00	73.00	71.16	123953.00	0.65	135.26	132.50
10	6	3	10826.00	12648.00	202.20	0	Spot (Block10, Row3, Column6)	7162.24	5359.50	5158.74	0.13	0.72	121.00	159.76	121.00	109.47	0.12	0.69	100.00	100.00	0.00	5238.50	7041.24	8293879.00	63.96	1569.62	1571.00
10	7	3	11123.00	12652.00	147.00	-50	Spot (Block10, Row3, Column7)	130.52	128.00	15.57	0.01	0.12	113.00	132.21	113.00	79.99	0.07	0.61	0.00	0.00	0.00	15.00	17.52	77657.00	-0.02	129.32	128.00
10	8	3	11424.00	12654.00	157.70	0	Spot (Block10, Row3, Column8)	7243.96	6829.00	3348.88	0.03	0.46	114.00	121.13	114.00	55.03	0.03	0.45	100.00	100.00	0.00	6715.00	7129.96	4925894.00	129.42	1386.27	1274.00
10	1	4	9322.00	12942.00	157.40	0	Spot (Block10, Row4, Column1)	179.28	185.00	22.36	0.01	0.12	114.00	117.91	114.00	27.20	0.01	0.23	90.00	76.00	0.00	71.00	65.28	122983.00	2.26	140.06	131.00
10	2	4	9620.00	12942.00	164.70	0	Spot (Block10, Row4, Column2)	1807.71	1671.00	867.44	0.03	0.48	115.00	125.35	115.00	46.92	0.04	0.37	100.00	100.00	0.00	1556.00	1692.71	1363016.00	35.86	424.81	406.00
10	3	4	9923.00	12945.00	151.10	0	Spot (Block10, Row4, Column3)	459.91	468.50	156.03	0.01	0.34	112.00	121.92	112.00	42.10	0.04	0.35	100.00	97.00	0.00	356.50	347.91	288825.00	8.03	189.93	183.00
10	4	4	10221.00	12946.00	147.00	-50	Spot (Block10, Row4, Column4)	115.25	115.00	11.39	0.00	0.10	111.00	111.34	111.00	14.96	0.00	0.13	18.00	1.00	0.00	4.00	4.25	67652.00	0.26	112.89	113.00
10	5	4	10520.00	12936.00	155.70	0	Spot (Block10, Row4, Column5)	166.55	167.00	40.15	0.00	0.24	110.00	111.83	110.00	20.22	0.01	0.18	84.00	56.00	0.00	57.00	56.55	111425.00	2.71	126.72	124.00
10	6	4	10828.00	12950.00	186.45	0	Spot (Block10, Row4, Column6)	1757.93	1717.00	542.23	0.01	0.31	114.00	133.01	114.00	82.43	0.07	0.62	100.00	100.00	0.00	1603.00	1643.93	1724534.00	19.71	522.44	462.00
10	7	4	11107.00	12932.00	194.40	0	Spot (Block10, Row4, Column7)	139.99	139.00	19.88	0.00	0.14	116.00	134.48	116.00	80.62	0.06	0.60	0.00	0.00	0.00	23.00	23.99	148670.00	0.07	118.78	119.00
10	8	4	11424.00	12968.00	184.20	0	Spot (Block10, Row4, Column8)	155.03	159.00	29.89	0.01	0.19	114.00	118.89	114.00	34.03	0.02	0.29	58.00	17.00	0.00	45.00	41.03	148365.00	1.06	123.42	121.00
10	1	5	9322.00	13241.00	160.25	0	Spot (Block10, Row5, Column1)	229.72	215.00	51.05	0.03	0.22	118.00	137.45	118.00	82.17	0.07	0.60	66.00	15.00	0.00	97.00	111.72	163329.00	1.12	154.10	140.50
10	2	5	9621.00	13239.00	155.80	0	Spot (Block10, Row5, Column2)	8061.26	7672.00	3532.55	0.02	0.44	120.00	143.45	120.00	74.54	0.08	0.52	100.00	100.00	0.00	7552.00	7941.26	5376858.00	106.22	1532.04	1311.00
10	3	5	9926.00	13246.00	153.20	0	Spot (Block10, Row5, Column3)	5907.78	5192.00	3272.71	0.06	0.55	114.00	128.56	114.00	54.12	0.05	0.42	100.00	100.00	0.00	5078.00	5793.78	3822334.00	106.78	963.50	817.00
10	4	5	10221.00	13248.00	166.65	0	Spot (Block10, Row5, Column4)	147.76	148.00	22.19	0.00	0.15	110.00	115.57	110.00	34.03	0.02	0.29	54.00	1.00	0.00	38.00	37.76	113774.00	0.95	124.07	123.00
10	5	5	10521.00	13249.00	148.05	0	Spot (Block10, Row5, Column5)	635.46	592.00	257.76	0.03	0.41	110.00	111.48	110.00	16.00	0.01	0.14	100.00	100.00	0.00	482.00	525.46	379368.00	32.75	245.49	206.00
10	6	5	10777.00	13239.00	205.90	0	Spot (Block10, Row5, Column6)	128.40	126.00	17.21	0.01	0.13	112.00	126.30	112.00	79.31	0.05	0.63	0.00	0.00	0.00	14.00	16.40	155241.00	0.03	115.29	114.00
10	7	5	11125.00	13252.00	195.05	0	Spot (Block10, Row5, Column7)	8055.68	6712.00	5142.06	0.08	0.64	122.00	153.30	122.00	114.89	0.10	0.75	100.00	100.00	0.00	6590.00	7933.68	8667909.00	68.78	1592.80	1548.50
10	8	5	11433.00	13265.00	157.15	0	Spot (Block10, Row5, Column8)	176.65	178.00	28.55	0.00	0.16	117.00	131.35	117.00	76.56	0.05	0.58	20.00	0.00	0.00	61.00	59.65	119767.00	0.59	139.91	132.00
10	1	6	9321.00	13541.00	202.55	0	Spot (Block10, Row6, Column1)	6182.45	4585.00	4564.99	0.13	0.74	125.00	172.11	125.00	132.78	0.14	0.77	100.00	100.00	0.00	4460.00	6057.45	7177828.00	45.27	1371.23	1404.00
10	2	6	9614.00	13546.00	200.25	0	Spot (Block10, Row6, Column2)	5071.47	4920.00	2547.30	0.01	0.50	120.00	159.52	120.00	120.12	0.12	0.75	100.00	100.00	0.00	4800.00	4951.47	5771330.00	40.89	1182.26	1164.00
10	3	6	9908.00	13548.00	164.00	0	Spot (Block10, Row6, Column3)	205.44	201.00	50.55	0.01	0.25	112.00	123.93	112.00	55.43	0.04	0.45	83.00	26.00	0.00	89.00	93.44	152851.00	1.47	140.58	132.00
10	4	6	10206.00	13524.00	217.60	0	Spot (Block10, Row6, Column4)	127.38	126.00	15.37	0.00	0.12	108.00	109.35	108.00	13.90	0.01	0.13	62.00	25.00	0.00	18.00	19.38	171962.00	1.30	113.34	113.00
10	5	6	10523.00	13549.00	145.35	0	Spot (Block10, Row6, Column5)	379.70	359.00	124.07	0.02	0.33	108.00	110.46	108.00	18.43	0.01	0.17	100.00	100.00	0.00	251.00	271.70	218328.00	14.61	180.21	175.00
10	6	6	10818.00	13550.00	147.00	-50	Spot (Block10, Row6, Column6)	127.03	126.00	12.07	0.00	0.10	113.00	124.16	113.00	72.45	0.04	0.58	0.00	0.00	0.00	13.00	14.03	74945.00	0.04	117.84	117.00
10	7	6	11124.00	13550.00	162.10	0	Spot (Block10, Row6, Column7)	184.13	184.00	24.40	0.00	0.13	118.00	130.94	118.00	79.48	0.05	0.61	17.00	0.00	0.00	66.00	66.13	134231.00	0.67	137.08	134.50
10	8	6	11409.00	13583.00	124.75	0	Spot (Block10, Row6, Column8)	156.92	156.00	17.27	0.00	0.11	119.00	120.78	119.00	19.45	0.01	0.16	83.00	46.00	0.00	37.00	37.92	64963.00	1.86	142.57	138.50
10	1	7	9319.00	13844.00	156.80	0	Spot (Block10, Row7, Column1)	2585.89	2311.00	1243.86	0.05	0.48	111.00	135.66	111.00	80.83	0.09	0.60	100.00	100.00	0.00	2200.00	2474.89	1742887.00	30.31	531.34	492.50
10	2	7	9599.00	13841.00	123.95	0	Spot (Block10, Row7, Column2)	145.89	137.00	23.60	0.03	0.16	111.00	129.58	111.00	74.26	0.07	0.57	5.00	0.00	0.00	26.00	34.89	59668.00	0.22	129.26	127.00
10	3	7	9916.00	13845.00	147.00	-50	Spot (Block10, Row7, Column3)	109.23	109.00	9.69	0.00	0.09	109.00	109.53	109.00	13.43	0.00	0.12	10.00	0.00	0.00	0.00	0.23	64336.00	-0.02	111.97	114.00
10	4	7	10220.00	13829.00	162.25	0	Spot (Block10, Row7, Column4)	123.36	122.00	14.56	0.00	0.12	111.00	114.69	111.00	30.41	0.01	0.27	12.00	0.00	0.00	11.00	12.36	90298.00	0.29	116.95	117.00
10	5	7	10490.00	13855.00	191.35	0	Spot (Block10, Row7, Column5)	133.64	133.00	16.96	0.00	0.13	112.00	124.41	112.00	69.69	0.05	0.56	0.00	0.00	0.00	21.00	21.64	138045.00	0.13	117.87	117.00
10	6	7	10818.00	13850.00	189.05	0	Spot (Block10, Row7, Column6)	5955.82	5753.00	3130.09	0.02	0.53	122.00	171.83	122.00	151.45	0.15	0.88	100.00	100.00	0.00	5631.00	5833.82	5985599.00	38.19	1258.74	1218.00
10	7	7	11102.00	13852.00	190.10	0	Spot (Block10, Row7, Column7)	156.08	162.00	23.86	0.02	0.15	116.00	132.83	116.00	82.00	0.06	0.62	0.00	0.00	0.00	46.00	40.08	159203.00	0.28	130.39	128.00
10	8	7	11426.00	13854.00	185.55	0	Spot (Block10, Row7, Column8)	2648.08	2574.50	740.22	0.01	0.28	118.00	128.68	118.00	48.02	0.04	0.37	100.00	100.00	0.00	2456.50	2530.08	2563339.00	52.46	775.40	593.00
10	1	8	9312.00	14143.00	240.85	0	Spot (Block10, Row8, Column1)	133.08	126.00	25.99	0.02	0.20	108.00	112.82	108.00	31.42	0.02	0.28	33.00	10.00	0.00	18.00	25.08	223041.00	0.64	111.52	113.00
10	2	8	9644.00	14158.00	228.00	0	Spot (Block10, Row8, Column2)	120.99	120.00	12.13	0.00	0.10	107.00	106.71	107.00	11.83	0.00	0.11	57.00	20.00	0.00	13.00	13.99	180393.00	1.21	109.27	110.00
10	3	8	9906.00	14151.00	156.65	0	Spot (Block10, Row8, Column3)	157.03	159.00	23.32	0.01	0.15	110.00	113.42	110.00	48.34	0.01	0.43	50.00	0.00	0.00	49.00	47.03	105679.00	0.90	125.14	123.00
10	4	8	10219.00	14149.00	147.90	0	Spot (Block10, Row8, Column4)	16568.12	15993.00	8545.30	0.02	0.52	113.00	119.38	113.00	54.52	0.02	0.46	100.00	100.00	0.00	15880.00	16455.12	9907738.00	301.68	2956.32	2392.00
10	5	8	10514.00	14149.00	147.00	-50	Spot (Block10, Row8, Column5)	112.46	111.00	15.54	0.01	0.14	112.00	134.77	112.00	115.05	0.08	0.85	0.00	0.00	0.00	-1.00	0.46	66124.00	-0.19	115.29	115.00
10	6	8	10819.00	14152.00	189.80	0	Spot (Block10, Row8, Column6)	11352.20	7939.00	9376.50	0.16	0.83	123.00	181.40	123.00	178.70	0.17	0.99	100.00	100.00	0.00	7816.00	11229.20	11499783.00	62.51	1912.44	1921.00
10	7	8	11121.00	14163.00	169.25	0	Spot (Block10, Row8, Column7)	154.50	155.00	17.26	0.00	0.11	119.00	148.26	119.00	122.44	0.10	0.83	0.00	0.00	0.00	36.00	35.50	123443.00	0.05	127.22	125.00
10	8	8	11407.00	14154.00	145.30	0	Spot (Block10, Row8, Column8)	19164.29	16897.00	10669.34	0.05	0.56	117.00	131.15	117.00	56.02	0.05	0.43	100.00	100.00	0.17	16780.00	19047.29	11038631.00	339.73	3251.04	2287.00
11	1	1	13833.00	12069.00	156.35	0	Spot (Block11, Row1, Column1)	4980.07	4138.50	2906.58	0.08	0.58	107.00	112.22	107.00	30.03	0.02	0.27	100.00	100.00	0.00	4031.50	4873.07	3346604.00	162.09	1006.89	635.50
11	2	1	14116.00	12072.00	148.45	0	Spot (Block11, Row1, Column2)	187.23	184.00	39.18	0.01	0.21	105.00	108.74	105.00	25.32	0.02	0.23	95.00	81.00	0.00	79.00	82.23	114210.00	3.10	136.90	131.00
11	3	1	14430.00	12072.00	147.00	-50	Spot (Block11, Row1, Column3)	105.02	105.00	12.87	0.00	0.12	102.00	102.27	102.00	12.21	0.00	0.12	22.00	4.00	0.00	3.00	3.02	61751.00	0.23	105.41	100.00
11	4	1	14733.00	12086.00	145.80	0	Spot (Block11, Row1, Column4)	163.53	149.00	91.58	0.04	0.56	101.00	101.33	101.00	12.15	0.00	0.12	98.00	84.00	0.00	48.00	62.53	94681.00	5.12	122.58	119.00
11	5	1	15066.00	12088.00	201.80	0	Spot (Block11, Row1, Column5)	113.93	113.00	12.30	0.00	0.11	101.00	102.27	101.00	14.98	0.01	0.15	40.00	9.00	0.00	12.00	12.93	131358.00	0.78	104.49	105.00
11	6	1	15334.00	12067.00	166.55	0	Spot (Block11, Row1, Column6)	151.45	152.50	25.71	0.00	0.17	103.00	102.94	103.00	12.11	0.00	0.12	91.00	76.00	0.00	49.50	48.45	116916.00	4.00	118.46	116.00
11	7	1	15617.00	12082.00	164.60	0	Spot (Block11, Row1, Column7)	199.99	196.00	34.84	0.01	0.17	101.00	101.15	101.00	12.14	0.00	0.12	100.00	99.00	0.00	95.00	98.99	147989.00	8.14	136.26	130.00
11	8	1	15937.00	12076.00	194.05	0	Spot (Block11, Row1, Column8)	131.54	128.00	18.91	0.01	0.14	103.00	102.69	103.00	12.45	0.00	0.12	82.00	51.00	0.00	25.00	28.54	139692.00	2.32	108.95	107.50
11	1	2	13828.00	12369.00	147.00	-50	Spot (Block11, Row2, Column1)	100.77	101.00	8.64	0.00	0.09	102.00	104.45	102.00	21.26	0.01	0.20	0.00	0.00	0.00	-1.00	-1.23	59355.00	-0.17	104.54	104.00
11	2	2	14129.00	12371.00	147.00	-50	Spot (Block11, Row2, Column2)	108.58	109.00	12.23	0.00	0.11	100.00	100.49	100.00	12.88	0.00	0.13	37.00	4.00	0.00	9.00	8.58	63952.00	0.63	105.18	109.00
11	3	2	14435.00	12323.00	215.25	0	Spot (Block11, Row2, Column3)	110.29	110.00	11.54	0.00	0.10	99.00	98.92	99.00	11.58	0.00	0.12	47.00	13.00	0.00	11.00	11.29	146023.00	0.98	105.62	105.00
11	4	2	14744.00	12393.00	198.75	0	Spot (Block11, Row2, Column4)	118.53	117.50	13.41	0.00	0.11	99.00	99.73	99.00	14.03	0.00	0.14	61.00	24.00	0.00	18.50	19.53	132511.00	1.34	108.42	108.00
11	5	2	15034.00	12379.00	179.95	0	Spot (Block11, Row2, Column5)	1293.65	1166.00	477.92	0.05	0.37	102.00	104.90	102.00	24.54	0.01	0.23	100.00	100.00	0.00	1064.00	1191.65	1170755.00	48.44	425.37	374.50
11	6	2	15329.00	12378.00	147.00	-50	Spot (Block11, Row2, Column6)	117.77	118.00	10.49	0.00	0.09	107.00	125.83	107.00	85.58	0.07	0.68	0.00	0.00	0.00	11.00	10.77	69601.00	-0.09	108.08	109.00
11	7	2	15634.00	12412.00	167.65	0	Spot (Block11, Row2, Column7)	122.48	121.00	13.64	0.01	0.11	107.00	113.87	107.00	48.18	0.03	0.42	4.00	0.00	0.00	14.00	15.48	95535.00	0.18	117.12	116.00
11	8	2	15869.00	12421.00	257.05	0	Spot (Block11, Row2, Column8)	115.31	115.00	12.92	0.00	0.11	109.00	117.20	109.00	62.98	0.03	0.54	0.00	0.00	0.00	6.00	6.31	221396.00	-0.03	108.11	106.00
11	1	3	13830.00	12670.00	157.65	0	Spot (Block11, Row3, Column1)	191.45	191.00	26.91	0.00	0.14	100.00	100.40	100.00	12.65	0.00	0.13	98.00	96.00	0.00	91.00	91.45	130571.00	7.20	133.32	125.00
11	2	3	14127.00	12671.00	147.00	-50	Spot (Block11, Row3, Column2)	103.76	105.00	11.30	0.01	0.11	103.00	108.02	103.00	28.21	0.02	0.26	0.00	0.00	0.00	2.00	0.76	61425.00	-0.15	101.77	101.50
11	3	3	14425.00	12656.00	174.25	0	Spot (Block11, Row3, Column3)	144.67	134.00	31.16	0.03	0.22	101.00	101.89	101.00	13.48	0.00	0.13	85.00	60.00	0.00	33.00	43.67	122389.00	3.17	111.25	108.00
11	4	3	14732.00	12680.00	169.70	0	Spot (Block11, Row3, Column4)	160.31	162.00	28.15	0.00	0.18	101.00	101.43	101.00	12.80	0.00	0.13	96.00	86.00	0.00	61.00	59.31	128246.00	4.60	119.40	118.00
11	5	3	15027.00	12676.00	147.00	-50	Spot (Block11, Row3, Column5)	127.32	126.00	16.90	0.00	0.13	102.00	119.84	102.00	88.18	0.07	0.74	0.00	0.00	0.00	24.00	25.32	75626.00	0.08	119.51	116.00
11	6	3	15326.00	12676.00	202.30	0	Spot (Block11, Row3, Column6)	8763.21	6707.00	6173.77	0.12	0.70	118.00	154.51	118.00	119.64	0.12	0.77	100.00	100.00	0.00	6589.00	8645.21	10156556.00	71.95	1777.01	1838.00
11	7	3	15627.00	12680.00	147.00	-50	Spot (Block11, Row3, Column7)	118.13	119.00	10.02	0.00	0.08	117.00	138.50	117.00	90.49	0.07	0.65	0.00	0.00	0.00	2.00	1.13	69579.00	-0.23	115.76	116.50
11	8	3	15925.00	12685.00	159.50	0	Spot (Block11, Row3, Column8)	10423.63	8905.00	5533.16	0.07	0.53	112.00	124.10	112.00	69.43	0.04	0.56	100.00	100.00	0.00	8793.00	10311.63	7286121.00	148.35	1916.01	1593.00
11	1	4	13825.00	12968.00	174.25	0	Spot (Block11, Row4, Column1)	168.14	177.00	30.05	0.02	0.18	101.00	106.24	101.00	30.55	0.02	0.29	80.00	63.00	0.00	76.00	67.14	142411.00	2.03	121.23	120.00
11	2	4	14123.00	12972.00	176.35	0	Spot (Block11, Row4, Column2)	1725.89	1601.00	910.06	0.03	0.53	108.00	122.85	108.00	64.45	0.06	0.52	100.00	100.00	0.00	1493.00	1617.89	1503248.00	24.87	419.03	402.50
11	3	4	14425.00	12973.00	154.90	0	Spot (Block11, Row4, Column3)	410.89	395.00	153.32	0.02	0.37	106.00	116.75	106.00	51.37	0.04	0.44	99.00	95.00	0.00	289.00	304.89	271186.00	5.73	173.13	175.00
11	4	4	14725.00	12975.00	147.00	-50	Spot (Block11, Row4, Column4)	112.68	113.00	11.96	0.00	0.11	103.00	103.81	103.00	13.49	0.00	0.13	37.00	9.00	0.00	10.00	9.68	66143.00	0.66	111.31	111.00
11	5	4	15011.00	12948.00	235.95	0	Spot (Block11, Row4, Column5)	121.74	120.00	13.98	0.01	0.11	103.00	105.40	103.00	20.56	0.01	0.20	41.00	5.00	0.00	17.00	18.74	195031.00	0.79	105.08	105.00
11	6	4	15325.00	12971.00	188.40	0	Spot (Block11, Row4, Column6)	1605.94	1560.00	526.52	0.01	0.33	112.00	129.19	112.00	79.59	0.06	0.62	100.00	100.00	0.00	1448.00	1493.94	1607545.00	18.55	453.81	371.50
11	7	4	15626.00	12980.00	147.00	-50	Spot (Block11, Row4, Column7)	137.31	136.00	16.89	0.00	0.12	119.00	131.61	119.00	67.42	0.04	0.51	0.00	0.00	0.00	17.00	18.31	80876.00	0.08	131.61	128.50
11	8	4	15943.00	12966.00	188.35	0	Spot (Block11, Row4, Column8)	141.72	140.00	16.65	0.01	0.12	113.00	118.07	113.00	43.70	0.02	0.37	22.00	0.00	0.00	27.00	28.72	141575.00	0.54	124.97	128.00
11	1	5	13827.00	13274.00	170.70	0	Spot (Block11, Row5, Column1)	229.04	211.00	75.58	0.04	0.33	107.00	132.65	107.00	100.21	0.09	0.76	51.00	12.00	0.00	104.00	122.04	185982.00	0.96	129.77	120.50
11	2	5	14120.00	13266.00	159.55	0	Spot (Block11, Row5, Column2)	12009.43	11335.00	5571.01	0.03	0.46	115.00	148.15	115.00	100.58	0.11	0.68	100.00	100.00	0.00	11220.00	11894.43	8466645.00	117.93	1984.25	1711.00
11	3	5	14426.00	13269.00	157.90	0	Spot (Block11, Row5, Column3)	6111.38	5106.00	3611.57	0.08	0.59	112.00	131.65	112.00	75.55	0.07	0.57	100.00	100.00	0.00	4994.00	5999.38	4186293.00	79.15	990.32	862.00
11	4	5	14732.00	13269.00	177.00	0	Spot (Block11, Row5, Column4)	136.54	135.00	17.05	0.00	0.12	106.00	112.72	106.00	43.42	0.03	0.39	25.00	0.00	0.00	29.00	30.54	119611.00	0.55	116.15	115.00
11	5	5	15024.00	13270.00	148.40	0	Spot (Block11, Row5, Column5)	606.84	571.00	272.43	0.03	0.45	102.00	102.55	102.00	13.62	0.00	0.13	100.00	100.00	0.00	469.00	504.84	361071.00	37.02	227.56	191.00
11	6	5	15324.00	13278.00	147.00	-50	Spot (Block11, Row5, Column6)	112.08	114.00	13.34	0.01	0.12	107.00	119.65	107.00	73.71	0.05	0.62	0.00	0.00	0.00	7.00	5.08	66128.00	-0.10	108.12	107.00
11	7	5	15626.00	13280.00	197.25	0	Spot (Block11, Row5, Column7)	7034.04	6004.00	4390.14	0.07	0.62	120.00	145.43	120.00	101.67	0.08	0.70	100.00	100.00	0.00	5884.00	6914.04	7758547.00	67.76	1478.47	1468.00
11	8	5	15941.00	13281.00	135.35	0	Spot (Block11, Row5, Column8)	140.05	138.00	15.86	0.01	0.11	113.00	124.75	113.00	66.96	0.04	0.54	0.00	0.00	0.00	25.00	27.05	69185.00	0.23	125.04	126.00
11	1	6	13823.00	13565.00	202.45	0	Spot (Block11, Row6, Column1)	7216.53	5469.00	5234.85	0.12	0.73	117.00	171.41	117.00	139.17	0.17	0.81	100.00	100.00	0.00	5352.00	7099.53	8421689.00	50.62	1489.24	1490.00
11	2	6	14118.00	13567.00	206.05	0	Spot (Block11, Row6, Column2)	4368.97	4000.00	2115.94	0.04	0.48	118.00	164.15	118.00	126.68	0.14	0.77	100.00	100.00	0.00	3882.00	4250.97	5273349.00	33.19	1046.72	1015.00
11	3	6	14410.00	13572.00	163.60	0	Spot (Block11, Row6, Column3)	211.42	202.50	36.62	0.02	0.17	109.00	125.74	109.00	71.98	0.06	0.57	83.00	22.00	0.00	93.50	102.42	156870.00	1.19	144.86	137.00
11	4	6	14722.00	13575.00	147.00	-50	Spot (Block11, Row6, Column4)	121.33	119.00	13.42	0.01	0.11	101.00	101.81	101.00	12.56	0.00	0.12	72.00	26.00	0.00	18.00	20.33	71218.00	1.55	111.62	110.00
11	5	6	15029.00	13576.00	152.00	0	Spot (Block11, Row6, Column5)	392.18	343.50	243.32	0.06	0.62	101.00	102.67	101.00	14.78	0.01	0.14	100.00	99.00	0.00	242.50	291.18	249428.00	19.59	177.61	168.00
11	6	6	15322.00	13579.00	147.00	-50	Spot (Block11, Row6, Column6)	114.86	115.00	11.29	0.00	0.10	107.00	118.76	107.00	63.50	0.05	0.53	0.00	0.00	0.00	8.00	7.86	67652.00	-0.06	108.18	109.00
11	7	6	15637.00	13574.00	184.10	0	Spot (Block11, Row6, Column7)	158.16	165.00	24.33	0.02	0.15	115.00	127.01	115.00	75.01	0.04	0.59	3.00	0.00	0.00	50.00	43.16	150249.00	0.42	124.15	123.00
11	8	6	15907.00	13569.00	206.55	0	Spot (Block11, Row6, Column8)	119.92	117.00	14.03	0.01	0.12	113.00	117.41	113.00	33.15	0.02	0.28	6.00	0.00	0.00	4.00	6.92	145819.00	0.08	113.31	113.00
11	1	7	13824.00	13868.00	169.80	0	Spot (Block11, Row7, Column1)	2291.92	1938.50	1277.31	0.07	0.56	110.00	136.37	110.00	94.47	0.09	0.69	100.00	100.00	0.00	1828.50	2181.92	1838122.00	22.82	489.70	482.00
11	2	7	14121.00	13871.00	147.00	-50	Spot (Block11, Row7, Column2)	108.47	109.00	16.53	0.00	0.15	108.00	123.94	108.00	69.99	0.06	0.56	0.00	0.00	0.00	1.00	0.47	64105.00	-0.22	115.33	116.00
11	3	7	14421.00	13873.00	147.00	-50	Spot (Block11, Row7, Column3)	105.80	107.00	14.15	0.00	0.13	103.00	104.28	103.00	15.17	0.01	0.15	20.00	0.00	0.00	4.00	2.80	62102.00	0.10	98.49	97.00
11	4	7	14721.00	13875.00	147.00	-50	Spot (Block11, Row7, Column4)	108.76	108.00	12.79	0.00	0.12	103.00	109.80	103.00	52.06	0.03	0.47	0.00	0.00	0.00	5.00	5.76	64169.00	-0.02	107.94	109.00
11	5	7	14988.00	13902.00	179.95	0	Spot (Block11, Row7, Column5)	119.99	120.00	9.31	0.00	0.08	106.00	114.06	106.00	51.87	0.03	0.45	0.00	0.00	0.00	14.00	13.99	109067.00	0.11	115.29	114.00
11	6	7	15323.00	13879.00	191.15	0	Spot (Block11, Row7, Column6)	5424.92	5401.00	2751.67	0.00	0.51	120.00	173.39	120.00	165.06	0.16	0.95	100.00	100.00	0.00	5281.00	5304.92	5603938.00	31.82	1087.75	1074.00
11	7	7	15649.00	13896.00	182.10	0	Spot (Block11, Row7, Column7)	158.99	164.00	24.76	0.01	0.16	121.00	136.51	121.00	63.02	0.05	0.46	15.00	0.00	0.00	43.00	37.99	147546.00	0.36	138.16	133.00
11	8	7	15921.00	13871.00	184.45	0	Spot (Block11, Row7, Column8)	2606.82	2589.00	830.10	0.00	0.32	119.00	126.51	119.00	45.75	0.03	0.36	100.00	100.00	0.00	2470.00	2487.82	2499942.00	54.21	703.77	629.00
11	1	8	13814.00	14157.00	194.50	0	Spot (Block11, Row8, Column1)	122.15	121.00	12.42	0.00	0.10	102.00	106.84	102.00	33.03	0.02	0.31	11.00	0.00	0.00	19.00	20.15	130207.00	0.46	106.93	107.00
11	2	8	14119.00	14209.00	180.60	0	Spot (Block11, Row8, Column2)	117.05	115.00	14.34	0.01	0.12	101.00	100.65	101.00	13.63	0.00	0.14	52.00	18.00	0.00	14.00	16.05	106866.00	1.20	109.24	107.00
11	3	8	14401.00	14181.00	89.60	0	Spot (Block11, Row8, Column3)	125.74	126.00	9.19	0.00	0.07	103.00	108.02	103.00	49.76	0.02	0.46	0.00	0.00	0.00	23.00	22.74	25148.00	0.36	119.36	120.00
11	4	8	14713.00	14177.00	151.10	0	Spot (Block11, Row8, Column4)	29981.69	27523.00	14866.86	0.04	0.50	107.00	121.52	107.00	80.54	0.06	0.66	100.00	100.00	0.48	27416.00	29874.69	18768552.00	370.76	5186.41	4364.50
11	5	8	15019.00	14177.00	147.00	-50	Spot (Block11, Row8, Column5)	111.96	114.00	10.01	0.01	0.09	110.00	140.12	110.00	144.40	0.11	1.03	0.00	0.00	0.00	4.00	1.96	65835.00	-0.19	104.93	104.00
11	6	8	15319.00	14176.00	187.45	0	Spot (Block11, Row8, Column6)	14561.57	9911.00	11876.64	0.17	0.82	119.00	189.15	119.00	215.17	0.20	1.14	100.00	100.00	0.00	9792.00	14442.57	14401395.00	66.80	2167.27	2167.00
11	7	8	15626.00	14171.00	165.95	0	Spot (Block11, Row8, Column7)	163.08	164.00	23.62	0.00	0.14	115.00	146.17	115.00	137.83	0.10	0.94	0.00	0.00	0.00	49.00	48.08	123944.00	0.12	131.80	129.00
11	8	8	15910.00	14182.00	147.50	0	Spot (Block11, Row8, Column8)	15825.58	13750.00	9961.75	0.06	0.63	118.00	126.60	118.00	49.66	0.03	0.39	100.00	100.00	0.34	13632.00	15707.58	9400393.00	316.16	2893.34	1994.50
12	1	1	18336.00	12090.00	156.45	0	Spot (Block12, Row1, Column1)	4623.44	3867.00	2645.19	0.08	0.57	129.00	136.43	129.00	29.85	0.02	0.22	100.00	100.00	0.00	3738.00	4494.44	3120825.00	150.31	982.34	740.50
12	2	1	18629.00	12096.00	153.85	0	Spot (Block12, Row1, Column2)	790.42	725.00	382.75	0.04	0.48	130.00	136.59	130.00	40.53	0.02	0.30	100.00	100.00	0.00	595.00	660.42	514564.00	16.13	261.59	236.00
12	3	1	18940.00	12100.00	156.25	0	Spot (Block12, Row1, Column3)	416.45	367.00	200.19	0.05	0.48	127.00	130.31	127.00	27.04	0.01	0.21	100.00	99.00	0.00	240.00	289.45	279856.00	10.58	188.84	187.50
12	4	1	19226.00	12097.00	154.35	0	Spot (Block12, Row1, Column4)	555.96	508.00	245.34	0.04	0.44	129.00	130.98	129.00	18.37	0.01	0.14	100.00	100.00	0.00	379.00	426.96	363596.00	23.14	216.51	203.00
12	5	1	19535.00	12098.00	157.90	0	Spot (Block12, Row1, Column5)	684.73	588.50	431.26	0.07	0.63	129.00	133.24	129.00	20.38	0.01	0.15	100.00	100.00	0.00	459.50	555.73	469728.00	27.06	230.11	205.00
12	6	1	19829.00	12100.00	147.75	0	Spot (Block12, Row1, Column6)	1206.98	1101.00	586.44	0.04	0.49	134.00	137.31	134.00	20.35	0.01	0.15	100.00	100.00	0.00	967.00	1072.98	718155.00	52.57	442.02	278.00
12	7	1	20124.00	12103.00	150.20	0	Spot (Block12, Row1, Column7)	2700.85	2480.50	1521.22	0.04	0.56	139.00	142.61	139.00	22.10	0.01	0.15	100.00	100.00	0.00	2341.50	2561.85	1669123.00	115.78	696.70	550.00
12	8	1	20434.00	12112.00	184.45	0	Spot (Block12, Row1, Column8)	255.38	237.50	81.21	0.03	0.32	137.00	141.38	137.00	21.23	0.01	0.15	100.00	99.00	0.00	100.50	118.38	243635.00	5.37	185.38	185.00
12	1	2	18310.00	12396.00	172.05	0	Spot (Block12, Row2, Column1)	137.90	135.00	16.09	0.01	0.12	127.00	132.69	127.00	37.66	0.02	0.28	9.00	0.00	0.00	8.00	10.90	114041.00	0.14	131.89	130.00
12	2	2	18626.00	12398.00	129.20	0	Spot (Block12, Row2, Column2)	720.83	711.00	196.90	0.01	0.27	127.00	131.14	127.00	39.06	0.01	0.30	100.00	100.00	0.00	584.00	593.83	323653.00	15.10	276.29	270.00
12	3	2	18933.00	12395.00	189.60	0	Spot (Block12, Row2, Column3)	182.10	186.00	20.77	0.01	0.11	127.00	130.24	127.00	19.48	0.01	0.15	92.00	79.00	0.00	59.00	55.10	184466.00	2.66	143.21	142.00
12	4	2	19234.00	12404.00	170.85	0	Spot (Block12, Row2, Column4)	484.08	486.00	141.16	0.00	0.29	132.00	136.70	132.00	23.08	0.02	0.17	100.00	100.00	0.00	354.00	352.08	391623.00	15.05	218.08	207.00
12	5	2	19532.00	12403.00	187.15	0	Spot (Block12, Row2, Column5)	2113.88	2136.00	741.29	0.00	0.35	135.00	144.91	135.00	33.18	0.03	0.23	100.00	100.00	0.00	2001.00	1978.88	2090630.00	59.34	598.73	458.00
12	6	2	19817.00	12395.00	166.10	0	Spot (Block12, Row2, Column6)	354.97	310.00	127.26	0.06	0.36	150.00	169.32	150.00	92.95	0.05	0.55	81.00	45.00	0.00	160.00	204.97	272619.00	2.00	195.67	196.00
12	7	2	20137.00	12407.00	158.45	0	Spot (Block12, Row2, Column7)	303.13	292.00	68.10	0.02	0.22	149.00	153.24	149.00	26.23	0.01	0.17	100.00	99.00	0.00	143.00	154.13	208551.00	5.72	207.26	200.00
12	8	2	20429.00	12407.00	147.00	-50	Spot (Block12, Row2, Column8)	146.24	146.00	12.79	0.00	0.09	140.00	146.42	140.00	33.15	0.02	0.23	1.00	0.00	0.00	6.00	6.24	85992.00	-0.01	154.14	154.00
12	1	3	18331.00	12692.00	148.80	0	Spot (Block12, Row3, Column1)	1230.62	1090.00	658.99	0.05	0.54	128.00	131.59	128.00	22.71	0.01	0.17	100.00	100.00	0.00	962.00	1102.62	748216.00	48.40	382.65	283.00
12	2	3	18634.00	12702.00	192.75	0	Spot (Block12, Row3, Column2)	190.08	192.00	31.16	0.00	0.16	129.00	136.26	129.00	33.86	0.02	0.25	82.00	40.00	0.00	63.00	61.08	199588.00	1.59	142.18	140.00
12	3	3	18918.00	12694.00	153.70	0	Spot (Block12, Row3, Column3)	508.40	471.00	221.40	0.03	0.44	129.00	134.07	129.00	23.54	0.02	0.18	100.00	100.00	0.00	342.00	379.40	330970.00	15.90	197.63	190.00
12	4	3	19229.00	12697.00	147.95	0	Spot (Block12, Row3, Column4)	1952.13	1742.00	1098.67	0.05	0.56	136.00	142.31	136.00	25.90	0.02	0.18	100.00	100.00	0.00	1606.00	1816.13	1159566.00	69.87	513.15	368.50
12	5	3	19532.00	12727.00	154.05	0	Spot (Block12, Row3, Column5)	686.11	309.50	2402.57	0.35	3.50	140.00	163.56	140.00	89.35	0.07	0.55	75.00	45.00	0.00	169.50	546.11	444597.00	5.85	258.05	199.50
12	6	3	19831.00	12702.00	205.35	0	Spot (Block12, Row3, Column6)	9441.87	6994.00	6562.32	0.13	0.70	172.00	205.26	172.00	131.72	0.08	0.64	100.00	100.00	0.00	6822.00	9269.87	11301915.00	70.12	2012.85	1979.50
12	7	3	20135.00	12705.00	149.20	0	Spot (Block12, Row3, Column7)	674.58	599.50	350.20	0.05	0.52	149.00	174.18	149.00	99.57	0.07	0.57	99.00	75.00	0.00	450.50	525.58	407448.00	5.03	284.69	258.00
12	8	3	20427.00	12711.00	158.05	0	Spot (Block12, Row3, Column8)	4880.80	4714.50	2058.97	0.02	0.42	137.00	146.45	137.00	40.44	0.03	0.28	100.00	100.00	0.00	4577.50	4743.80	3377511.00	117.06	1081.64	967.50
12	1	4	18328.00	12995.00	148.70	0	Spot (Block12, Row4, Column1)	1906.33	1617.00	1033.14	0.07	0.54	132.00	138.97	132.00	30.29	0.02	0.22	100.00	100.00	0.00	1485.00	1774.33	1153327.00	58.36	553.15	460.00
12	2	4	18625.00	12997.00	176.70	0	Spot (Block12, Row4, Column2)	1669.88	1551.00	817.22	0.03	0.49	137.00	151.06	137.00	47.46	0.04	0.31	100.00	100.00	0.00	1414.00	1532.88	1462811.00	32.00	447.86	461.50
12	3	4	18927.00	12997.00	151.55	0	Spot (Block12, Row4, Column3)	8615.80	7558.00	5283.07	0.06	0.61	139.00	152.94	139.00	49.93	0.04	0.33	100.00	100.00	0.00	7419.00	8476.80	5376260.00	169.51	1736.79	1331.00
12	4	4	19221.00	12981.00	202.90	0	Spot (Block12, Row4, Column4)	186.07	189.00	25.08	0.01	0.13	140.00	145.05	140.00	24.73	0.02	0.17	80.00	49.00	0.00	49.00	46.07	217517.00	1.66	150.97	148.00
12	5	4	19522.00	12999.00	157.20	0	Spot (Block12, Row4, Column5)	269.13	242.00	164.73	0.05	0.61	137.00	142.20	137.00	25.33	0.02	0.18	99.00	96.00	0.00	105.00	132.13	183545.00	5.01	183.85	182.00
12	6	4	19831.00	13004.00	193.55	0	Spot (Block12, Row4, Column6)	2444.48	2479.50	724.21	0.01	0.30	145.00	166.26	145.00	87.81	0.06	0.53	100.00	100.00	0.00	2334.50	2299.48	2596039.00	25.95	716.79	590.00
12	7	4	20125.00	13002.00	159.05	0	Spot (Block12, Row4, Column7)	382.28	342.00	177.87	0.05	0.47	152.00	166.01	152.00	62.50	0.04	0.38	82.00	63.00	0.00	190.00	230.28	267981.00	3.46	193.40	193.00
12	8	4	20419.00	13010.00	183.55	0	Spot (Block12, Row4, Column8)	240.10	233.00	46.25	0.01	0.19	144.00	150.44	144.00	30.92	0.02	0.21	94.00	72.00	0.00	89.00	96.10	228337.00	2.90	173.07	173.00
12	1	5	18329.00	13299.00	150.65	0	Spot (Block12, Row5, Column1)	1601.84	1330.00	1057.33	0.08	0.66	138.00	167.81	138.00	98.28	0.08	0.59	100.00	99.00	0.00	1192.00	1463.84	991539.00	14.59	423.44	347.50
12	2	5	18625.00	13296.00	157.55	0	Spot (Block12, Row5, Column2)	5826.79	5521.00	2606.01	0.02	0.45	158.00	176.62	158.00	71.75	0.05	0.41	100.00	100.00	0.00	5363.00	5668.79	3991353.00	78.75	1195.46	1108.00
12	3	5	18926.00	13295.00	161.80	0	Spot (Block12, Row5, Column3)	5150.05	4214.00	3002.96	0.09	0.58	144.00	162.32	144.00	60.17	0.05	0.37	100.00	100.00	0.00	4070.00	5006.05	3728635.00	82.90	864.27	813.00
12	4	5	19223.00	13299.00	149.35	0	Spot (Block12, Row5, Column4)	797.58	700.00	403.15	0.06	0.51	133.00	144.58	133.00	49.29	0.04	0.34	100.00	100.00	0.00	567.00	664.58	484129.00	13.25	311.15	276.50
12	5	5	19524.00	13296.00	147.75	0	Spot (Block12, Row5, Column5)	9011.78	7792.00	5748.23	0.06	0.64	133.00	139.77	133.00	35.66	0.02	0.26	100.00	100.00	0.00	7659.00	8878.78	5389043.00	248.79	1765.05	1374.00
12	6	5	19825.00	13298.00	160.70	0	Spot (Block12, Row5, Column6)	425.62	386.00	143.90	0.04	0.34	136.00	149.69	136.00	64.39	0.04	0.43	98.00	91.00	0.00	250.00	289.62	303466.00	4.29	199.79	196.00
12	7	5	20128.00	13308.00	193.90	0	Spot (Block12, Row5, Column7)	5881.91	5302.00	3413.97	0.05	0.58	155.00	175.93	155.00	87.07	0.06	0.49	100.00	100.00	0.00	5147.00	5726.91	6252474.00	65.53	1271.60	1271.00
12	8	5	20420.00	13304.00	151.65	0	Spot (Block12, Row5, Column8)	807.09	630.00	511.19	0.11	0.63	155.00	166.08	155.00	60.88	0.03	0.37	100.00	98.00	0.00	475.00	652.09	508465.00	10.53	291.93	256.00
12	1	6	18323.00	13592.00	202.85	0	Spot (Block12, Row6, Column1)	8176.81	5929.50	5969.66	0.14	0.73	148.00	202.30	148.00	142.74	0.14	0.71	100.00	100.00	0.00	5781.50	8028.81	9534155.00	55.87	1716.38	1711.00
12	2	6	18620.00	13596.00	203.05	0	Spot (Block12, Row6, Column2)	3310.91	3103.00	1598.80	0.03	0.48	163.00	195.49	163.00	111.79	0.08	0.57	100.00	100.00	0.00	2940.00	3147.91	3887007.00	27.87	886.10	883.00
12	3	6	18914.00	13598.00	148.35	0	Spot (Block12, Row6, Column3)	2310.20	2112.00	1275.60	0.04	0.55	135.00	151.93	135.00	56.96	0.05	0.37	100.00	100.00	0.00	1977.00	2175.20	1381498.00	37.89	660.57	461.50
12	4	6	19221.00	13599.00	168.10	0	Spot (Block12, Row6, Column4)	300.53	270.00	118.31	0.05	0.39	129.00	133.31	129.00	24.38	0.01	0.18	99.00	93.00	0.00	141.00	171.53	235313.00	6.86	166.95	167.00
12	5	6	19522.00	13598.00	147.10	0	Spot (Block12, Row6, Column5)	6875.10	5729.00	5031.20	0.08	0.73	131.00	139.08	131.00	37.19	0.03	0.27	100.00	100.00	0.00	5598.00	6744.10	4056307.00	181.11	1392.90	1005.50
12	6	6	19820.00	13596.00	187.60	0	Spot (Block12, Row6, Column6)	189.16	189.00	29.64	0.00	0.16	136.00	149.78	136.00	55.51	0.04	0.37	46.00	5.00	0.00	53.00	53.16	187272.00	0.71	146.12	141.00
12	7	6	20127.00	13603.00	152.60	0	Spot (Block12, Row6, Column7)	1046.95	903.00	573.21	0.06	0.55	145.00	157.88	145.00	60.59	0.04	0.38	100.00	100.00	0.00	758.00	901.95	664815.00	14.67	332.12	275.50
12	8	6	20428.00	13606.00	151.60	0	Spot (Block12, Row6, Column8)	1111.30	999.00	634.03	0.05	0.57	147.50	153.58	147.50	28.05	0.02	0.18	100.00	100.00	0.00	851.50	963.80	697894.00	34.14	336.82	289.00
12	1	7	18325.00	13891.00	166.05	0	Spot (Block12, Row7, Column1)	2225.55	2054.00	1135.39	0.03	0.51	133.00	162.49	133.00	96.31	0.09	0.59	100.00	100.00	0.00	1921.00	2092.55	1702549.00	21.42	504.87	490.00
12	2	7	18631.00	13894.00	193.50	0	Spot (Block12, Row7, Column2)	165.57	169.00	22.89	0.01	0.14	134.00	150.22	134.00	55.39	0.05	0.37	16.00	0.00	0.00	35.00	31.57	175665.00	0.28	145.01	142.00
12	3	7	18932.00	13922.00	160.90	0	Spot (Block12, Row7, Column3)	142.90	142.00	14.18	0.00	0.10	129.00	132.57	129.00	25.93	0.01	0.20	18.00	1.00	0.00	13.00	13.90	102889.00	0.40	138.71	137.00
12	4	7	19205.00	13900.00	140.95	0	Spot (Block12, Row7, Column4)	166.55	169.00	16.06	0.01	0.10	132.00	137.35	132.00	33.86	0.02	0.25	56.00	0.00	0.00	37.00	34.55	89602.00	0.86	155.02	154.00
12	5	7	19523.00	13903.00	176.75	0	Spot (Block12, Row7, Column5)	431.56	415.00	122.93	0.02	0.28	136.00	149.26	136.00	56.26	0.04	0.38	99.00	94.00	0.00	279.00	295.56	376319.00	5.02	216.07	205.00
12	6	7	19820.00	13902.00	193.35	0	Spot (Block12, Row7, Column6)	4056.24	4007.50	2013.32	0.01	0.50	165.00	204.68	165.00	166.30	0.09	0.81	100.00	100.00	0.00	3842.50	3891.24	4275274.00	23.16	937.95	906.50
12	7	7	20115.00	13909.00	150.35	0	Spot (Block12, Row7, Column7)	1481.04	1387.00	646.25	0.03	0.44	154.00	168.82	154.00	65.50	0.04	0.39	100.00	100.00	0.00	1233.00	1327.04	912322.00	20.03	484.87	374.50
12	8	7	20432.00	13910.00	186.45	0	Spot (Block12, Row7, Column8)	4148.93	4191.00	1141.22	0.00	0.28	152.00	164.21	152.00	56.01	0.03	0.34	100.00	100.00	0.00	4039.00	3996.93	4082546.00	71.14	1106.42	1045.50
12	1	8	18325.00	14205.00	206.10	0	Spot (Block12, Row8, Column1)	153.64	155.00	15.47	0.00	0.10	129.00	134.69	129.00	37.40	0.02	0.28	22.00	0.00	0.00	26.00	24.64	185901.00	0.51	135.20	134.00
12	2	8	18614.00	14205.00	175.40	0	Spot (Block12, Row8, Column2)	227.78	215.00	41.29	0.03	0.18	129.00	130.69	129.00	15.88	0.01	0.12	99.00	98.00	0.00	86.00	98.78	196116.00	6.11	162.36	164.00
12	3	8	18909.00	14192.00	165.35	0	Spot (Block12, Row8, Column3)	361.11	288.00	176.40	0.10	0.49	129.00	132.38	129.00	33.93	0.01	0.26	100.00	90.00	0.00	159.00	232.11	274084.00	6.74	180.54	179.00
12	4	8	19219.00	14202.00	152.40	0	Spot (Block12, Row8, Column4)	12353.30	11449.50	6601.53	0.03	0.53	133.00	140.62	133.00	50.42	0.02	0.36	100.00	100.00	0.00	11316.50	12220.30	7881404.00	242.22	2234.24	1778.50
12	5	8	19505.00	14201.00	234.25	0	Spot (Block12, Row8, Column5)	148.06	145.00	22.78	0.01	0.15	131.00	160.93	131.00	144.56	0.09	0.90	0.00	0.00	0.00	14.00	17.06	234524.00	-0.09	131.57	128.00
12	6	8	19818.00	14200.00	192.95	0	Spot (Block12, Row8, Column6)	14702.77	10582.00	11610.72	0.14	0.79	157.00	218.66	157.00	214.03	0.14	0.98	100.00	100.00	0.00	10425.00	14545.77	15526123.00	67.67	2468.07	2481.00
12	7	8	20124.00	14204.00	149.70	0	Spot (Block12, Row8, Column7)	716.71	682.00	328.50	0.02	0.46	142.00	172.84	142.00	133.75	0.09	0.77	99.00	74.00	0.00	540.00	574.71	433607.00	4.07	282.43	267.00
12	8	8	20409.00	14204.00	149.35	0	Spot (Block12, Row8, Column8)	13496.08	11804.50	7307.77	0.06	0.54	139.00	157.72	139.00	58.66	0.05	0.37	100.00	100.00	0.00	11665.50	13357.08	8205614.00	227.37	2613.26	1687.00
13	1	1	4803.00	16512.00	148.90	0	Spot (Block13, Row1, Column1)	7479.68	6724.00	3848.52	0.05	0.51	78.00	84.79	78.00	29.43	0.04	0.35	100.00	100.00	0.00	6646.00	7401.68	4547644.00	251.25	1495.52	1067.00
13	2	1	5101.00	16519.00	144.50	0	Spot (Block13, Row1, Column2)	965.08	983.00	457.97	0.01	0.47	75.00	76.79	75.00	16.83	0.01	0.22	100.00	100.00	0.00	908.00	890.08	551058.00	52.78	234.07	189.00
13	3	1	5403.00	16509.00	175.95	0	Spot (Block13, Row1, Column3)	143.07	134.00	33.14	0.03	0.23	74.00	74.65	74.00	14.19	0.00	0.19	98.00	89.00	0.00	60.00	69.07	124184.00	4.82	93.39	93.00
13	4	1	5696.00	16524.00	144.85	0	Spot (Block13, Row1, Column4)	763.28	721.00	308.71	0.02	0.40	75.00	75.47	75.00	14.52	0.00	0.19	100.00	100.00	0.00	646.00	688.28	437358.00	47.36	207.45	181.00
13	5	1	6003.00	16521.00	146.60	0	Spot (Block13, Row1, Column5)	321.31	295.00	117.35	0.04	0.37	74.00	74.93	74.00	14.29	0.01	0.19	100.00	100.00	0.00	221.00	247.31	188286.00	17.24	133.15	119.00
13	6	1	6295.00	16522.00	142.85	0	Spot (Block13, Row1, Column6)	585.45	565.00	229.83	0.02	0.39	72.00	72.71	72.00	12.84	0.00	0.18	100.00	100.00	0.00	493.00	513.45	324927.00	39.95	203.79	169.50
13	7	1	6594.00	16526.00	140.45	0	Spot (Block13, Row1, Column7)	869.90	850.00	384.07	0.01	0.44	73.00	73.67	73.00	13.44	0.00	0.18	100.00	100.00	0.00	777.00	796.90	464528.00	59.25	284.22	253.50
13	8	1	6904.00	16523.00	168.50	0	Spot (Block13, Row1, Column8)	205.33	200.00	52.48	0.01	0.26	73.00	73.38	73.00	11.98	0.00	0.16	100.00	100.00	0.00	127.00	132.33	161593.00	11.01	108.51	105.50
13	1	2	4799.00	16813.00	147.00	-50	Spot (Block13, Row2, Column1)	78.34	74.00	15.13	0.02	0.19	75.00	77.84	75.00	22.19	0.02	0.29	16.00	0.00	0.00	-1.00	3.34	46222.00	0.02	73.03	71.00
13	2	2	5092.00	16815.00	132.85	0	Spot (Block13, Row2, Column2)	189.66	191.00	29.36	0.00	0.15	74.00	75.21	74.00	12.23	0.01	0.16	100.00	99.00	0.00	117.00	115.66	89897.00	9.36	112.28	112.00
13	3	2	5399.00	16798.00	169.40	0	Spot (Block13, Row2, Column3)	87.51	88.00	10.25	0.00	0.12	73.00	73.39	73.00	10.82	0.00	0.15	66.00	26.00	0.00	15.00	14.51	69919.00	1.30	82.53	83.00
13	4	2	5706.00	16821.00	196.75	0	Spot (Block13, Row2, Column4)	131.02	129.00	25.06	0.01	0.19	74.00	75.39	74.00	15.51	0.01	0.21	96.00	82.00	0.00	55.00	57.02	143337.00	3.59	91.78	91.00
13	5	2	6007.00	16825.00	170.20	0	Spot (Block13, Row2, Column5)	2183.80	2064.00	923.31	0.02	0.42	75.00	78.74	75.00	23.72	0.02	0.30	100.00	100.00	0.00	1989.00	2108.80	1760145.00	88.75	538.52	455.00
13	6	2	6284.00	16807.00	146.10	0	Spot (Block13, Row2, Column6)	91.93	91.00	11.03	0.00	0.12	74.00	82.14	74.00	49.03	0.05	0.60	0.00	0.00	0.00	17.00	17.93	53506.00	0.20	81.21	78.00
13	7	2	6603.00	16826.00	185.00	0	Spot (Block13, Row2, Column7)	104.70	105.00	17.18	0.00	0.16	74.00	73.89	74.00	13.57	0.00	0.18	85.00	57.00	0.00	31.00	30.70	100926.00	2.27	79.18	78.00
13	8	2	6900.00	16826.00	147.00	-50	Spot (Block13, Row2, Column8)	73.39	75.00	11.21	0.01	0.15	73.00	76.58	73.00	38.70	0.02	0.51	0.00	0.00	0.00	2.00	0.39	43228.00	-0.08	74.76	78.00
13	1	3	4801.00	17114.00	140.00	0	Spot (Block13, Row3, Column1)	478.45	456.00	198.87	0.02	0.42	73.00	73.78	73.00	11.27	0.00	0.15	100.00	100.00	0.00	383.00	405.45	252619.00	35.91	171.64	161.00
13	2	3	5094.00	17096.00	186.20	0	Spot (Block13, Row3, Column2)	98.70	100.00	12.65	0.01	0.13	75.00	78.07	75.00	19.28	0.02	0.25	62.00	12.00	0.00	25.00	23.70	96133.00	1.07	80.23	80.00
13	3	3	5388.00	17112.00	150.95	0	Spot (Block13, Row3, Column3)	231.43	218.00	64.60	0.03	0.28	73.00	75.37	73.00	15.63	0.01	0.21	100.00	98.00	0.00	145.00	158.43	144415.00	9.99	111.50	111.00
13	4	3	5700.00	17123.00	138.85	0	Spot (Block13, Row3, Column4)	948.16	945.00	373.84	0.00	0.39	75.00	75.94	75.00	12.92	0.01	0.17	100.00	100.00	0.00	870.00	873.16	495890.00	67.49	295.07	249.50
13	5	3	5999.00	17123.00	162.90	0	Spot (Block13, Row3, Column5)	157.29	165.00	34.04	0.02	0.22	80.00	91.22	80.00	55.92	0.06	0.61	68.00	15.00	0.00	85.00	77.29	115609.00	1.18	99.30	99.00
13	6	3	6298.00	17121.00	215.30	0	Spot (Block13, Row3, Column6)	3838.62	2376.00	3059.71	0.21	0.80	83.00	103.60	83.00	79.77	0.10	0.77	100.00	100.00	0.00	2293.00	3755.62	5078490.00	46.82	957.52	990.50
13	7	3	6602.00	17123.00	165.50	0	Spot (Block13, Row3, Column7)	185.20	189.00	67.02	0.01	0.36	77.00	90.95	77.00	68.72	0.07	0.76	65.00	27.00	0.00	112.00	108.20	140382.00	1.37	100.44	99.00
13	8	3	6895.00	17134.00	155.20	0	Spot (Block13, Row3, Column8)	6656.95	6184.00	3536.53	0.03	0.53	76.00	82.82	76.00	46.82	0.04	0.57	100.00	100.00	0.00	6108.00	6580.95	4433530.00	140.42	1179.65	965.00
13	1	4	4800.00	17416.00	137.45	0	Spot (Block13, Row4, Column1)	994.93	934.50	435.94	0.03	0.44	77.00	81.16	77.00	23.17	0.02	0.29	100.00	100.00	0.00	857.50	917.93	503437.00	39.44	305.99	256.50
13	2	4	5093.00	17421.00	173.45	0	Spot (Block13, Row4, Column2)	990.46	929.00	542.15	0.03	0.55	78.00	89.98	78.00	45.35	0.06	0.50	100.00	100.00	0.00	851.00	912.46	832974.00	19.85	255.76	266.00
13	3	4	5397.00	17422.00	138.10	0	Spot (Block13, Row4, Column3)	3512.79	3397.50	1604.15	0.01	0.46	75.00	85.75	75.00	40.69	0.06	0.47	100.00	100.00	0.00	3322.50	3437.79	1840701.00	84.22	810.61	622.00
13	4	4	5680.00	17418.00	168.75	0	Spot (Block13, Row4, Column4)	83.86	84.00	8.11	0.00	0.10	75.00	76.01	75.00	13.99	0.01	0.18	26.00	1.00	0.00	9.00	8.86	66331.00	0.56	78.24	78.00
13	5	4	5993.00	17426.00	168.30	0	Spot (Block13, Row4, Column5)	127.58	114.00	121.55	0.05	0.95	79.00	81.79	79.00	19.02	0.02	0.23	86.00	42.00	0.00	35.00	48.58	100660.00	2.41	94.49	93.00
13	6	4	6297.00	17426.00	172.35	0	Spot (Block13, Row4, Column6)	2626.92	2549.00	1035.69	0.01	0.39	80.00	92.08	80.00	53.67	0.06	0.58	100.00	100.00	0.00	2469.00	2546.92	2185600.00	47.23	646.61	505.00
13	7	4	6597.00	17439.00	172.75	0	Spot (Block13, Row4, Column7)	182.54	173.00	72.72	0.02	0.40	77.00	84.92	77.00	36.76	0.04	0.43	80.00	56.00	0.00	96.00	105.54	152604.00	2.66	98.98	96.50
13	8	4	6887.00	17431.00	183.60	0	Spot (Block13, Row4, Column8)	125.32	117.00	26.35	0.03	0.21	77.00	79.81	77.00	25.05	0.02	0.31	80.00	35.00	0.00	40.00	48.32	118306.00	1.82	89.80	89.50
13	1	5	4801.00	17717.00	136.15	0	Spot (Block13, Row5, Column1)	2009.27	1864.00	910.86	0.03	0.45	82.00	95.82	82.00	56.89	0.07	0.59	100.00	100.00	0.00	1782.00	1927.27	1006644.00	33.63	486.93	367.00
13	2	5	5096.00	17716.00	148.85	0	Spot (Block13, Row5, Column2)	8988.82	8486.00	3878.84	0.02	0.43	87.00	105.49	87.00	58.96	0.08	0.56	100.00	100.00	0.00	8399.00	8901.82	5456211.00	150.67	1604.11	1613.50
13	3	5	5397.00	17719.00	148.40	0	Spot (Block13, Row5, Column3)	4152.62	3649.00	2087.36	0.06	0.50	80.00	95.17	80.00	51.82	0.08	0.54	100.00	100.00	0.00	3569.00	4072.62	2491573.00	78.29	749.67	590.50
13	4	5	5694.00	17723.00	144.10	0	Spot (Block13, Row5, Column4)	431.32	399.00	182.56	0.03	0.42	75.00	81.56	75.00	33.31	0.04	0.41	100.00	100.00	0.00	324.00	356.32	244561.00	10.50	153.77	156.00
13	5	5	5993.00	17722.00	137.90	0	Spot (Block13, Row5, Column5)	3110.33	2843.50	1504.65	0.04	0.48	76.00	78.59	76.00	17.68	0.01	0.22	100.00	100.00	0.00	2767.50	3034.33	1604929.00	171.51	733.07	482.00
13	6	5	6298.00	17706.00	235.40	0	Spot (Block13, Row5, Column6)	99.50	100.00	13.21	0.00	0.13	78.00	85.56	78.00	37.64	0.04	0.44	11.00	0.00	0.00	22.00	21.50	158900.00	0.37	83.91	83.00
13	7	5	6597.00	17722.00	208.90	0	Spot (Block13, Row5, Column7)	2348.92	1831.00	1484.96	0.11	0.63	83.00	93.82	83.00	46.63	0.05	0.50	100.00	100.00	0.00	1748.00	2265.92	2926752.00	48.36	593.03	579.50
13	8	5	6902.00	17723.00	149.70	0	Spot (Block13, Row5, Column8)	318.79	269.00	154.55	0.07	0.48	77.00	81.15	77.00	28.92	0.02	0.36	99.00	97.00	0.00	192.00	241.79	195738.00	8.22	131.98	120.00
13	1	6	4795.00	18016.00	216.80	0	Spot (Block13, Row6, Column1)	3300.54	1933.50	2714.82	0.23	0.82	86.00	112.44	86.00	76.88	0.12	0.68	100.00	100.00	0.00	1847.50	3214.54	4422719.00	41.47	839.21	868.00
13	2	6	5096.00	18016.00	226.55	0	Spot (Block13, Row6, Column2)	1617.51	1401.00	813.22	0.06	0.50	85.00	105.78	85.00	65.51	0.10	0.62	100.00	100.00	0.00	1316.00	1532.51	2385821.00	23.08	488.21	492.50
13	3	6	5385.00	18020.00	139.20	0	Spot (Block13, Row6, Column3)	1221.11	1065.50	620.26	0.06	0.51	79.00	87.74	79.00	39.38	0.05	0.45	100.00	100.00	0.00	986.50	1142.11	634975.00	28.78	346.52	255.00
13	4	6	5696.00	18019.00	170.30	0	Spot (Block13, Row6, Column4)	154.66	163.50	36.00	0.02	0.23	74.00	75.21	74.00	14.16	0.01	0.19	98.00	91.00	0.00	89.50	80.66	124969.00	5.61	92.58	94.00
13	5	6	5990.00	18023.00	137.90	0	Spot (Block13, Row6, Column5)	1777.45	1701.00	814.18	0.02	0.46	76.00	78.02	76.00	16.23	0.01	0.21	100.00	100.00	0.00	1625.00	1701.45	910056.00	104.72	472.13	361.00
13	6	6	6314.00	18026.00	182.45	0	Spot (Block13, Row6, Column6)	100.91	102.00	11.44	0.00	0.11	79.00	84.45	79.00	31.95	0.03	0.38	21.00	0.00	0.00	23.00	21.91	94147.00	0.52	84.83	85.00
13	7	6	6593.00	18027.00	148.40	0	Spot (Block13, Row6, Column7)	324.22	309.00	124.58	0.02	0.38	81.00	85.67	81.00	30.93	0.02	0.36	100.00	96.00	0.00	228.00	243.22	196803.00	7.71	130.29	118.00
13	8	6	6901.00	18032.00	147.95	0	Spot (Block13, Row6, Column8)	349.58	296.00	145.66	0.07	0.42	77.00	79.46	77.00	15.93	0.01	0.20	100.00	100.00	0.00	219.00	272.58	209749.00	16.96	134.57	122.50
13	1	7	4792.00	18311.00	157.70	0	Spot (Block13, Row7, Column1)	1566.72	1464.00	788.19	0.03	0.50	77.00	94.66	77.00	56.22	0.09	0.59	100.00	100.00	0.00	1387.00	1489.72	1077904.00	26.19	326.64	310.50
13	2	7	5112.00	18329.00	133.95	0	Spot (Block13, Row7, Column2)	100.16	100.00	9.64	0.00	0.10	79.00	86.37	79.00	34.74	0.04	0.40	10.00	0.00	0.00	21.00	21.16	47875.00	0.40	89.95	89.00
13	3	7	5391.00	18318.00	147.00	-50	Spot (Block13, Row7, Column3)	72.72	72.00	5.84	0.00	0.08	77.00	77.99	77.00	12.55	0.01	0.16	0.00	0.00	0.00	-5.00	-4.28	43195.00	-0.42	74.48	74.00
13	4	7	5727.00	18300.00	243.55	0	Spot (Block13, Row7, Column4)	88.63	88.00	9.67	0.00	0.11	77.00	80.37	77.00	31.60	0.02	0.39	3.00	0.00	0.00	11.00	11.63	152261.00	0.26	80.19	80.00
13	5	7	5978.00	18317.00	198.00	0	Spot (Block13, Row7, Column5)	121.78	117.00	24.63	0.02	0.20	79.00	83.70	79.00	27.05	0.03	0.32	68.00	32.00	0.00	38.00	42.78	135660.00	1.41	88.68	88.00
13	6	7	6291.00	18325.00	219.05	0	Spot (Block13, Row7, Column6)	1650.16	1432.00	866.98	0.06	0.53	86.00	112.70	86.00	86.92	0.12	0.77	100.00	100.00	0.00	1346.00	1564.16	2262367.00	17.69	483.12	471.50
13	7	7	6585.00	18327.00	149.80	0	Spot (Block13, Row7, Column7)	474.07	455.50	177.23	0.02	0.37	85.00	94.18	85.00	37.70	0.04	0.40	100.00	99.00	0.00	370.50	389.07	292030.00	10.08	164.05	161.00
13	8	7	6898.00	18324.00	175.20	0	Spot (Block13, Row7, Column8)	3711.83	3636.50	1211.44	0.01	0.33	79.00	89.78	79.00	57.73	0.06	0.64	100.00	100.00	0.00	3557.50	3632.83	3184750.00	62.74	919.49	745.00
13	1	8	4781.00	18622.00	151.30	0	Spot (Block13, Row8, Column1)	123.51	121.00	19.46	0.01	0.16	75.00	79.85	75.00	25.60	0.03	0.32	89.00	38.00	0.00	46.00	48.51	77690.00	1.71	95.49	95.00
13	2	8	5083.00	18608.00	165.05	0	Spot (Block13, Row8, Column2)	122.18	121.00	14.55	0.00	0.12	78.00	78.15	78.00	11.20	0.00	0.14	99.00	92.00	0.00	43.00	44.18	91881.00	3.93	100.60	100.00
13	3	8	5380.00	18614.00	149.65	0	Spot (Block13, Row8, Column3)	230.10	205.00	91.31	0.05	0.40	78.00	83.31	78.00	42.30	0.03	0.51	86.00	73.00	0.00	127.00	152.10	140129.00	3.47	115.01	107.00
13	4	8	5690.00	18627.00	146.00	0	Spot (Block13, Row8, Column4)	19831.18	19101.00	9656.67	0.02	0.49	79.00	87.57	79.00	53.06	0.04	0.61	100.00	100.00	0.00	19022.00	19752.18	11482252.00	372.07	3206.74	2703.00
13	5	8	5990.00	18622.00	147.00	-50	Spot (Block13, Row8, Column5)	97.49	95.00	14.45	0.01	0.15	80.00	97.15	80.00	80.75	0.08	0.83	0.00	0.00	0.00	15.00	17.49	57324.00	0.00	85.60	86.00
13	6	8	6293.00	18625.00	198.10	0	Spot (Block13, Row8, Column6)	5784.72	3546.00	5356.12	0.21	0.93	88.00	123.73	88.00	114.42	0.15	0.92	100.00	100.00	0.00	3458.00	5696.72	6421042.00	49.47	1083.83	1079.00
13	7	8	6589.00	18625.00	150.90	0	Spot (Block13, Row8, Column7)	303.15	294.00	96.78	0.01	0.32	85.00	110.55	85.00	99.74	0.11	0.90	90.00	56.00	0.00	209.00	218.15	188561.00	1.93	134.39	123.00
13	8	8	6879.00	18627.00	139.40	0	Spot (Block13, Row8, Column8)	23887.63	21416.50	13123.09	0.05	0.55	82.00	97.95	82.00	72.40	0.08	0.74	100.00	100.00	0.76	21334.50	23805.63	12517117.00	328.61	4278.99	3325.50
14	1	1	9304.00	16541.00	151.05	0	Spot (Block14, Row1, Column1)	7442.60	6667.00	3794.49	0.05	0.51	186.00	194.33	186.00	59.66	0.02	0.31	100.00	100.00	0.00	6481.00	7256.60	4666511.00	121.48	1637.13	1241.00
14	2	1	9599.00	16545.00	147.30	0	Spot (Block14, Row1, Column2)	19040.12	17462.00	10437.73	0.04	0.55	184.00	204.72	184.00	109.69	0.05	0.54	100.00	100.00	0.00	17278.00	18856.12	11252714.00	171.71	3042.53	2513.00
14	3	1	9905.00	16548.00	145.65	0	Spot (Block14, Row1, Column3)	7103.97	6237.00	4430.95	0.06	0.62	177.00	188.22	177.00	66.31	0.03	0.35	100.00	100.00	0.00	6060.00	6926.97	4113197.00	104.30	1311.07	1143.50
14	4	1	10195.00	16546.00	144.50	0	Spot (Block14, Row1, Column4)	14151.51	13424.00	7464.34	0.02	0.53	176.00	193.84	176.00	84.95	0.04	0.44	100.00	100.00	0.00	13248.00	13975.51	8080511.00	164.31	2749.18	1945.00
14	5	1	10501.00	16553.00	146.75	0	Spot (Block14, Row1, Column5)	13862.97	11580.00	10342.24	0.08	0.75	179.00	188.80	179.00	61.03	0.02	0.32	100.00	100.00	0.00	11401.00	13683.97	8109838.00	224.07	2500.50	1589.00
14	6	1	10799.00	16551.00	144.45	0	Spot (Block14, Row1, Column6)	18006.57	16575.00	11227.18	0.04	0.62	181.00	194.55	181.00	94.74	0.03	0.49	100.00	100.00	0.00	16394.00	17825.57	10245739.00	188.02	3433.01	2020.50
14	7	1	11092.00	16554.00	146.80	0	Spot (Block14, Row1, Column7)	45962.83	51099.00	19724.22	0.05	0.43	178.00	190.67	178.00	103.52	0.03	0.54	100.00	100.00	37.82	50921.00	45784.83	26980336.00	442.15	8242.70	6363.50
14	8	1	11406.00	16552.00	180.80	0	Spot (Block14, Row1, Column8)	300.14	296.00	67.60	0.01	0.23	176.00	178.09	176.00	63.95	0.01	0.36	76.00	44.00	0.00	120.00	124.14	275232.00	1.91	202.13	200.00
14	1	2	9299.00	16842.00	147.00	-50	Spot (Block14, Row2, Column1)	187.97	187.00	10.74	0.00	0.06	175.00	186.41	175.00	86.79	0.03	0.47	0.00	0.00	0.00	12.00	12.97	110527.00	0.02	182.88	182.00
14	2	2	9597.00	16845.00	129.10	0	Spot (Block14, Row2, Column2)	11673.54	11587.00	4746.03	0.00	0.41	178.00	199.09	178.00	119.85	0.05	0.60	100.00	100.00	0.00	11409.00	11495.54	5206399.00	95.74	1979.20	1808.50
14	3	2	9905.00	16846.00	145.50	0	Spot (Block14, Row2, Column3)	693.52	613.00	306.03	0.05	0.44	177.00	198.81	177.00	104.88	0.05	0.53	99.00	91.00	0.00	436.00	516.52	399469.00	4.72	286.90	271.00
14	4	2	10201.00	16850.00	178.40	0	Spot (Block14, Row2, Column4)	6179.69	5897.00	3224.67	0.02	0.52	180.00	209.35	180.00	117.80	0.07	0.56	100.00	100.00	0.00	5717.00	5999.69	5518463.00	50.68	1194.93	1192.00
14	5	2	10507.00	16850.00	181.35	0	Spot (Block14, Row2, Column5)	2133.90	2057.50	745.02	0.02	0.35	180.00	195.74	180.00	80.93	0.04	0.41	100.00	100.00	0.00	1877.50	1953.90	1967453.00	23.95	651.80	533.50
14	6	2	10796.00	16852.00	146.10	0	Spot (Block14, Row2, Column6)	4647.31	4347.50	2516.71	0.03	0.54	182.00	223.12	182.00	166.82	0.09	0.75	100.00	100.00	0.00	4165.50	4465.31	2723322.00	26.52	1053.48	784.50
14	7	2	11097.00	16854.00	146.30	0	Spot (Block14, Row2, Column7)	4380.12	3921.50	2410.72	0.05	0.55	178.00	193.23	178.00	97.75	0.04	0.51	100.00	100.00	0.00	3743.50	4202.12	2557988.00	42.83	1064.63	835.00
14	8	2	11406.00	16850.00	179.10	0	Spot (Block14, Row2, Column8)	229.10	225.50	29.68	0.01	0.13	176.00	176.92	176.00	35.48	0.00	0.20	69.00	26.00	0.00	49.50	53.10	205728.00	1.47	190.47	193.00
14	1	3	9304.00	17146.00	144.05	0	Spot (Block14, Row3, Column1)	18473.95	17091.00	11245.00	0.03	0.61	176.00	180.81	176.00	53.44	0.01	0.30	100.00	100.00	0.00	16915.00	18297.95	10511678.00	342.32	2727.84	2198.00
14	2	3	9601.00	17149.00	144.50	0	Spot (Block14, Row3, Column2)	867.94	733.50	468.71	0.07	0.54	176.00	189.43	176.00	83.89	0.03	0.44	100.00	95.00	0.00	557.50	691.94	496461.00	8.09	309.13	278.00
14	3	3	9890.00	17141.00	142.80	0	Spot (Block14, Row3, Column3)	2507.65	2223.00	1389.36	0.05	0.55	168.00	179.51	168.00	97.21	0.03	0.54	100.00	100.00	0.00	2055.00	2339.65	1391745.00	23.95	664.37	543.50
14	4	3	10198.00	17146.00	143.25	0	Spot (Block14, Row3, Column4)	22747.86	21034.00	13058.00	0.03	0.57	171.00	190.03	171.00	93.16	0.05	0.49	100.00	100.00	0.00	20863.00	22576.86	12670558.00	242.13	4224.66	2951.00
14	5	3	10496.00	17150.00	139.10	0	Spot (Block14, Row3, Column5)	1908.32	1597.50	1392.39	0.08	0.73	178.00	206.06	178.00	144.14	0.06	0.70	100.00	99.00	0.00	1419.50	1730.32	996144.00	11.81	609.21	487.50
14	6	3	10801.00	17147.00	200.85	0	Spot (Block14, Row3, Column6)	12182.37	9046.00	8770.25	0.13	0.72	192.00	258.19	192.00	201.33	0.13	0.78	100.00	100.00	0.00	8854.00	11990.37	13936626.00	59.23	2658.75	2680.00
14	7	3	11104.00	17151.00	144.40	0	Spot (Block14, Row3, Column7)	12422.98	10729.50	7867.41	0.06	0.63	189.00	215.48	189.00	112.52	0.06	0.52	100.00	100.00	0.00	10540.50	12233.98	7081097.00	108.49	2056.76	1416.50
14	8	3	11398.00	17162.00	153.00	0	Spot (Block14, Row3, Column8)	3570.86	3179.50	1789.79	0.05	0.50	181.00	186.94	181.00	42.99	0.01	0.23	100.00	100.00	0.00	2998.50	3389.86	2292493.00	78.72	987.47	685.00
14	1	4	9299.00	17444.00	143.60	0	Spot (Block14, Row4, Column1)	22501.93	20610.00	12518.19	0.04	0.56	177.00	188.72	177.00	71.49	0.03	0.38	100.00	100.00	0.00	20433.00	22324.93	12646087.00	312.11	3684.73	2699.00
14	2	4	9595.00	17448.00	165.30	0	Spot (Block14, Row4, Column2)	1839.04	1829.50	824.68	0.00	0.45	179.00	199.80	179.00	130.27	0.05	0.65	100.00	100.00	0.00	1650.50	1660.04	1393991.00	12.58	528.27	513.00
14	3	4	9898.00	17446.00	145.10	0	Spot (Block14, Row4, Column3)	57710.57	65535.00	11963.00	0.06	0.21	173.00	198.79	173.00	152.56	0.06	0.77	100.00	100.00	61.61	65362.00	57537.57	33068404.00	376.97	12585.00	8847.00
14	4	4	10190.00	17449.00	148.25	0	Spot (Block14, Row4, Column4)	735.32	671.00	292.45	0.04	0.40	171.00	182.08	171.00	90.16	0.03	0.50	99.00	99.00	0.00	500.00	564.32	436044.00	6.14	331.59	287.50
14	5	4	10489.00	17449.00	143.05	0	Spot (Block14, Row4, Column5)	662.74	620.00	234.66	0.03	0.35	173.00	180.86	173.00	78.55	0.02	0.43	100.00	99.00	0.00	447.00	489.74	371133.00	6.13	285.88	271.00
14	6	4	10801.00	17446.00	189.35	0	Spot (Block14, Row4, Column6)	2274.82	2189.00	763.76	0.02	0.34	180.00	206.22	180.00	115.82	0.06	0.56	100.00	100.00	0.00	2009.00	2094.82	2306663.00	17.86	619.57	546.00
14	7	4	11095.00	17455.00	144.90	0	Spot (Block14, Row4, Column7)	5684.36	4731.00	4292.98	0.08	0.76	191.00	217.72	191.00	121.36	0.06	0.56	100.00	100.00	0.00	4540.00	5493.36	3268508.00	45.04	1010.43	763.00
14	8	4	11393.00	17461.00	148.40	0	Spot (Block14, Row4, Column8)	2238.55	2077.00	1149.31	0.03	0.51	187.00	194.47	187.00	47.16	0.02	0.24	100.00	100.00	0.00	1890.00	2051.55	1354325.00	43.34	691.22	529.00
14	1	5	9302.00	17745.00	141.40	0	Spot (Block14, Row5, Column1)	29594.91	25565.00	16417.19	0.06	0.55	182.00	219.48	182.00	147.86	0.08	0.67	100.00	100.00	1.66	25383.00	29412.91	16010845.00	198.68	5437.11	4058.00
14	2	5	9597.00	17744.00	150.30	0	Spot (Block14, Row5, Column2)	4182.37	3954.50	1670.61	0.02	0.40	185.00	216.82	185.00	108.34	0.07	0.50	100.00	100.00	0.00	3769.50	3997.37	2584703.00	36.60	1055.81	927.50
14	3	5	9897.00	17743.00	152.10	0	Spot (Block14, Row5, Column3)	6267.21	5604.50	3414.99	0.05	0.54	180.00	208.39	180.00	127.46	0.06	0.61	100.00	100.00	0.00	5424.50	6087.21	3973409.00	47.54	1134.98	1050.50
14	4	5	10194.00	17749.00	144.55	0	Spot (Block14, Row5, Column4)	14214.72	12105.50	9874.49	0.07	0.69	173.00	189.00	173.00	94.32	0.04	0.50	100.00	100.00	0.00	11932.50	14041.72	8102393.00	148.70	2384.58	1658.50
14	5	5	10494.00	17751.00	145.80	0	Spot (Block14, Row5, Column5)	56244.14	65535.00	13879.65	0.07	0.25	174.00	197.96	174.00	156.07	0.06	0.79	100.00	100.00	60.00	65361.00	56070.14	32621844.00	359.10	10454.65	7571.50
14	6	5	10796.00	17748.00	148.75	0	Spot (Block14, Row5, Column6)	5045.78	4634.00	2691.05	0.04	0.53	181.00	208.69	181.00	144.11	0.06	0.69	100.00	100.00	0.00	4453.00	4864.78	3052694.00	33.56	1116.45	930.00
14	7	5	11100.00	17749.00	194.00	0	Spot (Block14, Row5, Column7)	11534.93	9494.00	7443.32	0.08	0.65	191.00	241.73	191.00	173.21	0.10	0.72	100.00	100.00	0.00	9303.00	11343.93	12296235.00	65.20	2349.02	2394.00
14	8	5	11396.00	17755.00	145.25	0	Spot (Block14, Row5, Column8)	16932.34	13556.00	12869.95	0.10	0.76	183.00	209.32	183.00	117.37	0.06	0.56	100.00	100.00	0.00	13373.00	16749.34	9719164.00	142.48	2615.92	1754.00
14	1	6	9291.00	18041.00	204.00	0	Spot (Block14, Row6, Column1)	10157.05	7112.00	7923.48	0.15	0.78	186.00	258.27	186.00	206.82	0.14	0.80	100.00	100.00	0.00	6926.00	9971.05	12005635.00	47.86	2246.96	2286.50
14	2	6	9592.00	18045.00	208.90	0	Spot (Block14, Row6, Column2)	6689.57	5710.00	3799.24	0.07	0.57	188.00	242.32	188.00	180.81	0.11	0.75	100.00	100.00	0.00	5522.00	6501.57	8321821.00	35.66	1613.40	1573.00
14	3	6	9886.00	18046.00	144.10	0	Spot (Block14, Row6, Column3)	34144.31	33156.00	18927.35	0.01	0.55	174.00	198.59	174.00	117.84	0.06	0.59	100.00	100.00	7.12	32982.00	33970.31	19189136.00	288.07	6416.64	4729.00
14	4	6	10191.00	18045.00	146.00	0	Spot (Block14, Row6, Column4)	2805.10	2269.00	1839.50	0.09	0.66	168.00	181.47	168.00	124.76	0.03	0.69	100.00	100.00	0.00	2101.00	2637.10	1621346.00	21.03	719.99	479.00
14	5	6	10492.00	18052.00	144.45	0	Spot (Block14, Row6, Column5)	58232.22	65535.00	12119.18	0.05	0.21	176.00	211.77	176.00	188.28	0.08	0.89	100.00	100.00	64.87	65359.00	58056.22	32493820.00	308.16	15787.81	11513.50
14	6	6	10790.00	18052.00	146.15	0	Spot (Block14, Row6, Column6)	1382.33	1084.00	911.84	0.11	0.66	183.00	211.35	183.00	140.70	0.06	0.67	100.00	86.00	0.00	901.00	1199.33	805897.00	8.32	400.41	364.00
14	7	6	11094.00	18055.00	147.75	0	Spot (Block14, Row6, Column7)	25449.45	21558.00	16229.25	0.07	0.64	184.00	214.35	184.00	141.59	0.07	0.66	100.00	100.00	0.51	21374.00	25265.45	15091525.00	178.23	4344.32	3071.50
14	8	6	11399.00	18055.00	147.70	0	Spot (Block14, Row6, Column8)	26416.23	23252.00	17388.49	0.06	0.66	180.00	190.97	180.00	65.62	0.03	0.34	100.00	100.00	0.84	23072.00	26236.23	15691243.00	399.68	4286.92	3521.00
14	1	7	9294.00	18341.00	160.90	0	Spot (Block14, Row7, Column1)	2502.06	2218.00	1293.22	0.05	0.52	173.00	200.33	173.00	128.63	0.06	0.64	100.00	100.00	0.00	2045.00	2329.06	1788975.00	17.89	608.34	595.00
14	2	7	9594.00	18344.00	147.90	0	Spot (Block14, Row7, Column2)	771.39	583.00	480.15	0.12	0.62	176.00	192.63	176.00	91.72	0.04	0.48	99.00	82.00	0.00	407.00	595.39	460517.00	6.31	280.21	267.50
14	3	7	9880.00	18348.00	197.90	0	Spot (Block14, Row7, Column3)	206.68	205.00	23.68	0.00	0.11	168.00	173.23	168.00	47.33	0.01	0.27	32.00	1.00	0.00	37.00	38.68	228797.00	0.71	169.44	169.00
14	4	7	10191.00	18343.00	152.80	0	Spot (Block14, Row7, Column4)	492.07	426.50	226.06	0.06	0.46	165.00	174.89	165.00	69.88	0.03	0.40	98.00	80.00	0.00	261.50	327.07	312956.00	4.54	231.74	214.50
14	5	7	10493.00	18354.00	182.10	0	Spot (Block14, Row7, Column5)	5306.55	4631.00	3142.27	0.06	0.59	182.00	233.68	182.00	180.83	0.11	0.77	100.00	100.00	0.00	4449.00	5124.55	4945705.00	28.05	1073.49	1087.00
14	6	7	10788.00	18350.00	195.35	0	Spot (Block14, Row7, Column6)	8001.16	7724.50	4448.26	0.02	0.56	196.00	288.40	196.00	264.10	0.17	0.92	100.00	100.00	0.00	7528.50	7805.16	8641251.00	29.20	1714.80	1701.50
14	7	7	11084.00	18356.00	145.55	0	Spot (Block14, Row7, Column7)	22716.56	21915.00	12173.11	0.02	0.54	187.00	219.46	187.00	139.96	0.07	0.64	100.00	100.00	0.00	21728.00	22529.56	13084740.00	160.74	4555.94	3531.00
14	8	7	11393.00	18349.00	184.90	0	Spot (Block14, Row7, Column8)	4297.86	4400.00	1376.93	0.01	0.32	179.00	191.09	179.00	65.53	0.03	0.34	100.00	100.00	0.00	4221.00	4118.86	4138842.00	62.67	1131.04	922.50
14	1	8	9307.00	18638.00	80.15	0	Spot (Block14, Row8, Column1)	4963.19	498.00	13297.05	1.00	2.68	171.00	182.21	171.00	107.87	0.03	0.59	93.00	69.00	2.58	327.00	4792.19	769294.00	44.32	696.92	456.00
14	2	8	9594.00	18644.00	145.50	0	Spot (Block14, Row8, Column2)	3030.83	2770.00	1669.69	0.04	0.55	171.00	174.19	171.00	34.91	0.01	0.20	100.00	100.00	0.00	2599.00	2859.83	1757880.00	81.83	686.59	580.00
14	3	8	9882.00	18644.00	142.95	0	Spot (Block14, Row8, Column3)	5985.97	4971.00	4493.86	0.08	0.75	168.00	171.96	168.00	36.60	0.01	0.21	100.00	100.00	0.00	4803.00	5817.97	3340170.00	158.86	1135.93	737.50
14	4	8	10192.00	18652.00	146.10	0	Spot (Block14, Row8, Column4)	10005.77	9223.50	5186.26	0.04	0.52	164.00	167.72	164.00	38.01	0.01	0.23	100.00	100.00	0.00	9059.50	9841.77	5843371.00	258.84	1912.59	1541.50
14	5	8	10481.00	18642.00	147.65	0	Spot (Block14, Row8, Column5)	754.30	694.00	317.26	0.04	0.42	172.00	214.82	172.00	194.64	0.10	0.91	96.00	64.00	0.00	522.00	582.30	451827.00	2.77	300.32	277.00
14	6	8	10793.00	18656.00	188.80	0	Spot (Block14, Row8, Column6)	18477.34	13631.50	14488.29	0.13	0.78	193.00	282.84	193.00	300.73	0.17	1.06	100.00	100.00	0.00	13438.50	18284.34	18588198.00	60.50	3120.19	3119.50
14	7	8	11092.00	18656.00	141.40	0	Spot (Block14, Row8, Column7)	9779.47	8974.50	5618.81	0.04	0.57	185.00	231.57	185.00	209.92	0.10	0.91	100.00	100.00	0.00	8789.50	9594.47	5320032.00	45.48	2158.20	1617.00
14	8	8	11376.00	18653.00	143.40	0	Spot (Block14, Row8, Column8)	20619.20	18571.00	9946.19	0.05	0.48	179.00	191.60	179.00	65.82	0.03	0.34	100.00	100.00	0.00	18392.00	20440.20	11443653.00	310.38	4528.96	3065.00
15	1	1	13805.00	16567.00	154.90	0	Spot (Block15, Row1, Column1)	5310.26	4729.00	2901.94	0.05	0.55	130.00	142.05	130.00	55.27	0.04	0.39	100.00	100.00	0.00	4599.00	5180.26	3499461.00	93.51	1216.28	862.00
15	2	1	14098.00	16572.00	153.15	0	Spot (Block15, Row1, Column2)	11768.50	10652.50	6127.91	0.04	0.52	124.00	140.04	124.00	69.65	0.05	0.50	100.00	100.00	0.00	10528.50	11644.50	7555379.00	166.96	1922.32	1637.50
15	3	1	14397.00	16584.00	206.35	0	Spot (Block15, Row1, Column3)	128.26	128.00	17.72	0.00	0.14	114.00	124.68	114.00	51.54	0.04	0.41	3.00	0.00	0.00	14.00	14.26	155708.00	0.07	117.20	117.00
15	4	1	14692.00	16571.00	149.50	0	Spot (Block15, Row1, Column4)	8967.68	7903.00	4997.37	0.05	0.56	111.00	118.63	111.00	42.49	0.03	0.36	100.00	100.00	0.00	7792.00	8856.68	5497187.00	208.25	1682.69	1266.00
15	5	1	15006.00	16581.00	157.90	0	Spot (Block15, Row1, Column5)	230.97	208.00	65.80	0.05	0.28	115.00	119.43	115.00	36.55	0.02	0.31	93.00	72.00	0.00	93.00	115.97	158675.00	3.05	145.40	132.00
15	6	1	15299.00	16576.00	146.00	0	Spot (Block15, Row1, Column6)	4126.81	3838.00	2163.63	0.03	0.52	117.00	120.86	117.00	24.56	0.01	0.20	100.00	100.00	0.00	3721.00	4009.81	2381167.00	163.13	1015.72	637.00
15	7	1	15593.00	16582.00	147.15	0	Spot (Block15, Row1, Column7)	6237.42	6032.00	3168.95	0.01	0.51	118.00	120.73	118.00	22.45	0.01	0.19	100.00	100.00	0.00	5914.00	6119.42	3711267.00	272.41	1368.35	1041.50
15	8	1	15906.00	16580.00	165.75	0	Spot (Block15, Row1, Column8)	317.59	303.00	88.17	0.02	0.28	121.00	122.47	121.00	17.88	0.01	0.15	99.00	99.00	0.00	182.00	196.59	242321.00	10.92	175.11	181.00
15	1	2	13788.00	16905.00	196.90	0	Spot (Block15, Row2, Column1)	131.34	130.00	14.09	0.00	0.11	113.00	116.10	113.00	22.22	0.01	0.19	31.00	6.00	0.00	17.00	18.34	144078.00	0.69	118.65	119.00
15	2	2	14087.00	16873.00	139.35	0	Spot (Block15, Row2, Column2)	146.95	145.00	18.53	0.01	0.13	110.00	116.31	110.00	47.75	0.02	0.41	31.00	0.00	0.00	35.00	36.95	78028.00	0.64	121.45	121.00
15	3	2	14398.00	16869.00	183.65	0	Spot (Block15, Row2, Column3)	155.72	154.00	28.03	0.00	0.18	106.00	107.99	106.00	17.10	0.01	0.16	85.00	66.00	0.00	48.00	49.72	148405.00	2.79	114.43	113.00
15	4	2	14653.00	16861.00	246.40	0	Spot (Block15, Row2, Column4)	128.36	125.00	18.23	0.01	0.14	110.00	117.53	110.00	36.78	0.03	0.31	16.00	0.00	0.00	15.00	18.36	225405.00	0.29	116.42	116.00
15	5	2	15002.00	16877.00	186.75	0	Spot (Block15, Row2, Column5)	514.37	495.00	159.41	0.02	0.31	118.00	119.27	118.00	19.28	0.00	0.16	100.00	100.00	0.00	377.00	396.37	503058.00	20.49	214.18	195.00
15	6	2	15299.00	16878.00	147.00	-50	Spot (Block15, Row2, Column6)	162.26	160.00	19.52	0.01	0.12	123.00	133.49	123.00	41.02	0.04	0.31	35.00	4.00	0.00	37.00	39.26	95244.00	0.70	147.09	143.00
15	7	2	15611.00	16884.00	163.90	0	Spot (Block15, Row2, Column7)	149.24	141.00	52.69	0.02	0.35	120.00	121.62	120.00	18.52	0.01	0.15	56.00	20.00	0.00	21.00	29.24	111037.00	1.49	129.18	125.00
15	8	2	15899.00	16882.00	147.00	-50	Spot (Block15, Row2, Column8)	127.97	123.00	19.97	0.02	0.16	118.00	122.97	118.00	38.38	0.02	0.31	9.00	0.00	0.00	5.00	9.97	75246.00	0.13	119.26	116.00
15	1	3	13807.00	17169.00	162.90	0	Spot (Block15, Row3, Column1)	247.57	247.00	48.28	0.00	0.20	113.00	115.47	113.00	20.16	0.01	0.17	99.00	97.00	0.00	134.00	134.57	181713.00	6.55	156.21	150.50
15	2	3	14103.00	17170.00	155.55	0	Spot (Block15, Row3, Column2)	214.21	208.00	31.81	0.01	0.15	112.00	114.55	112.00	22.60	0.01	0.20	99.00	96.00	0.00	96.00	102.21	142666.00	4.41	143.72	135.50
15	3	3	14387.00	17168.00	143.85	0	Spot (Block15, Row3, Column3)	1331.87	1220.50	711.80	0.04	0.53	112.00	119.03	112.00	41.20	0.03	0.35	100.00	100.00	0.00	1108.50	1219.87	743184.00	29.44	487.29	362.00
15	4	3	14700.00	17171.00	146.80	0	Spot (Block15, Row3, Column4)	6935.24	6070.00	3722.36	0.06	0.54	116.00	120.85	116.00	28.42	0.02	0.24	100.00	100.00	0.00	5954.00	6819.24	4077919.00	239.75	1385.66	1120.00
15	5	3	15001.00	17177.00	145.60	0	Spot (Block15, Row3, Column5)	582.84	560.50	246.79	0.02	0.42	120.00	128.06	120.00	39.80	0.03	0.31	100.00	100.00	0.00	440.50	462.84	334548.00	11.43	220.82	193.50
15	6	3	15303.00	17173.00	199.30	0	Spot (Block15, Row3, Column6)	2801.00	2091.00	1931.48	0.13	0.69	124.00	140.71	124.00	52.82	0.05	0.38	100.00	100.00	0.00	1967.00	2677.00	3165133.00	50.37	684.04	698.00
15	7	3	15597.00	17180.00	147.00	-50	Spot (Block15, Row3, Column7)	129.76	128.00	13.08	0.01	0.10	122.00	130.98	122.00	43.32	0.03	0.33	0.00	0.00	0.00	6.00	7.76	76298.00	-0.03	129.13	128.00
15	8	3	15898.00	17190.00	156.75	0	Spot (Block15, Row3, Column8)	4209.61	3947.00	1997.77	0.03	0.47	120.00	127.22	120.00	42.79	0.03	0.34	100.00	100.00	0.00	3827.00	4089.61	2858322.00	95.41	1026.38	880.00
15	1	4	13801.00	17471.00	145.85	0	Spot (Block15, Row4, Column1)	6948.77	6554.00	3689.94	0.03	0.53	115.00	124.32	115.00	43.68	0.03	0.35	100.00	100.00	0.00	6439.00	6833.77	4044182.00	156.23	1461.62	904.00
15	2	4	14097.00	17470.00	165.10	0	Spot (Block15, Row4, Column2)	1002.74	950.00	417.64	0.02	0.42	118.00	129.69	118.00	46.07	0.04	0.36	100.00	100.00	0.00	832.00	884.74	758069.00	18.95	305.40	294.00
15	3	4	14398.00	17475.00	149.85	0	Spot (Block15, Row4, Column3)	22676.64	20985.00	12190.58	0.03	0.54	118.00	129.89	118.00	52.77	0.04	0.41	100.00	100.00	0.00	20867.00	22558.64	13923456.00	427.28	4566.54	3236.00
15	4	4	14692.00	17483.00	154.45	0	Spot (Block15, Row4, Column4)	163.01	166.00	21.57	0.01	0.13	114.00	119.64	114.00	39.34	0.02	0.33	67.00	4.00	0.00	52.00	49.01	106444.00	1.10	133.46	134.50
15	5	4	14987.00	17483.00	148.30	0	Spot (Block15, Row4, Column5)	312.49	291.00	95.36	0.03	0.31	114.00	118.48	114.00	31.84	0.02	0.27	99.00	98.00	0.00	177.00	198.49	187493.00	6.09	169.59	176.00
15	6	4	15303.00	17480.00	187.25	0	Spot (Block15, Row4, Column6)	609.75	581.00	192.78	0.02	0.32	117.00	124.52	117.00	35.63	0.03	0.29	100.00	100.00	0.00	464.00	492.75	601825.00	13.62	247.25	211.00
15	7	4	15601.00	17499.00	164.35	0	Spot (Block15, Row4, Column7)	172.43	177.00	28.47	0.01	0.17	118.00	121.39	118.00	23.82	0.01	0.20	83.00	62.00	0.00	59.00	54.43	129320.00	2.14	137.22	127.00
15	8	4	15897.00	17472.00	183.80	0	Spot (Block15, Row4, Column8)	159.37	162.00	23.22	0.01	0.15	116.00	119.53	116.00	21.04	0.01	0.18	75.00	54.00	0.00	46.00	43.37	150443.00	1.89	131.15	130.00
15	1	5	13799.00	17772.00	147.25	0	Spot (Block15, Row5, Column1)	16122.35	13929.00	9428.43	0.06	0.58	119.00	135.16	119.00	62.20	0.06	0.46	100.00	100.00	0.00	13810.00	16003.35	9479944.00	257.01	3013.27	1986.50
15	2	5	14090.00	17769.00	155.45	0	Spot (Block15, Row5, Column2)	4682.44	4489.00	2124.34	0.02	0.45	120.00	134.37	120.00	48.07	0.05	0.36	100.00	100.00	0.00	4369.00	4562.44	3123189.00	94.61	941.76	840.00
15	3	5	14396.00	17771.00	156.50	0	Spot (Block15, Row5, Column3)	2801.75	2442.00	1488.60	0.06	0.53	118.00	130.86	118.00	47.28	0.04	0.36	100.00	100.00	0.00	2324.00	2683.75	1891180.00	56.50	605.85	521.00
15	4	5	14695.00	17777.00	146.05	0	Spot (Block15, Row5, Column4)	1582.07	1405.00	754.97	0.05	0.48	114.00	121.41	114.00	42.51	0.03	0.35	100.00	100.00	0.00	1291.00	1468.07	917600.00	34.36	490.09	399.00
15	5	5	14998.00	17771.00	146.25	0	Spot (Block15, Row5, Column5)	21680.88	19857.00	12051.72	0.04	0.56	114.00	124.12	114.00	57.98	0.04	0.47	100.00	100.00	0.00	19743.00	21566.88	12683312.00	371.82	4195.04	2614.00
15	6	5	15295.00	17766.00	148.05	0	Spot (Block15, Row5, Column6)	141.33	140.00	12.29	0.00	0.09	115.00	120.78	115.00	34.80	0.02	0.29	27.00	0.00	0.00	25.00	26.33	84800.00	0.59	128.20	127.00
15	7	5	15603.00	17779.00	177.50	0	Spot (Block15, Row5, Column7)	1162.81	1068.00	571.71	0.04	0.49	118.00	123.74	118.00	28.89	0.02	0.23	100.00	100.00	0.00	950.00	1044.81	1019785.00	35.96	348.21	324.00
15	8	5	15900.00	17778.00	160.45	0	Spot (Block15, Row5, Column8)	245.89	231.00	59.60	0.03	0.24	116.00	118.40	116.00	21.04	0.01	0.18	99.00	98.00	0.00	115.00	129.89	174584.00	6.06	155.09	147.50
15	1	6	13796.00	18068.00	200.40	0	Spot (Block15, Row6, Column1)	2370.12	1734.50	1725.70	0.14	0.73	122.00	141.33	122.00	126.39	0.06	0.89	100.00	100.00	0.00	1612.50	2248.12	2706675.00	17.63	618.80	611.00
15	2	6	14091.00	18070.00	191.55	0	Spot (Block15, Row6, Column2)	652.91	617.00	248.71	0.02	0.38	120.00	132.86	120.00	46.05	0.04	0.35	100.00	100.00	0.00	497.00	532.91	677071.00	11.29	268.40	277.00
15	3	6	14383.00	18071.00	147.35	0	Spot (Block15, Row6, Column3)	8559.88	8158.00	4665.39	0.02	0.55	114.00	123.27	114.00	37.92	0.03	0.31	100.00	100.00	0.00	8044.00	8445.88	5024648.00	222.49	1994.61	1416.00
15	4	6	14697.00	18072.00	157.05	0	Spot (Block15, Row6, Column4)	314.14	297.00	92.82	0.02	0.30	110.00	116.46	110.00	36.61	0.02	0.31	100.00	96.00	0.00	187.00	204.14	214241.00	5.40	165.59	171.00
15	5	6	14995.00	18075.00	145.05	0	Spot (Block15, Row6, Column5)	14166.57	13375.00	7744.93	0.02	0.55	109.00	118.86	109.00	56.37	0.04	0.47	100.00	100.00	0.00	13266.00	14057.57	8145778.00	249.21	2520.71	1793.00
15	6	6	15288.00	18088.00	152.85	0	Spot (Block15, Row6, Column6)	130.38	129.00	12.28	0.00	0.09	110.00	114.78	110.00	27.98	0.02	0.24	27.00	0.00	0.00	19.00	20.38	83707.00	0.56	123.50	121.00
15	7	6	15605.00	18082.00	174.70	0	Spot (Block15, Row6, Column7)	248.03	235.00	82.25	0.02	0.33	113.00	117.70	113.00	27.33	0.02	0.23	96.00	93.00	0.00	122.00	135.03	211072.00	4.77	186.19	144.50
15	8	6	15897.00	18080.00	170.45	0	Spot (Block15, Row6, Column8)	168.40	174.00	24.46	0.01	0.15	116.00	116.71	116.00	14.76	0.00	0.13	90.00	77.00	0.00	58.00	52.40	136739.00	3.50	133.22	132.00
15	1	7	13791.00	18370.00	169.65	0	Spot (Block15, Row7, Column1)	1253.63	1108.00	684.39	0.05	0.55	119.00	129.17	119.00	117.19	0.04	0.91	100.00	97.00	0.00	989.00	1134.63	999141.00	9.59	419.48	289.00
15	2	7	14071.00	18353.00	174.05	0	Spot (Block15, Row7, Column2)	129.69	127.00	21.13	0.01	0.16	115.00	120.78	115.00	31.51	0.02	0.26	16.00	0.00	0.00	12.00	14.69	109849.00	0.28	114.41	115.00
15	3	7	14391.00	18373.00	147.00	-50	Spot (Block15, Row7, Column3)	115.44	115.00	9.85	0.00	0.09	110.00	111.39	110.00	22.51	0.01	0.20	5.00	0.00	0.00	5.00	5.44	67766.00	0.18	113.70	113.00
15	4	7	14719.00	18371.00	177.65	0	Spot (Block15, Row7, Column4)	149.02	147.00	23.24	0.01	0.16	110.00	111.69	110.00	18.86	0.01	0.17	77.00	49.00	0.00	37.00	39.02	131434.00	1.98	123.92	122.00
15	5	7	15005.00	18373.00	162.45	0	Spot (Block15, Row7, Column5)	138.41	137.00	16.10	0.00	0.12	111.00	116.48	111.00	30.24	0.02	0.26	39.00	3.00	0.00	26.00	27.41	101317.00	0.73	119.35	118.00
15	6	7	15294.00	18377.00	186.10	0	Spot (Block15, Row7, Column6)	743.35	717.00	305.13	0.02	0.41	116.00	132.86	116.00	62.06	0.06	0.47	100.00	98.00	0.00	601.00	627.35	726996.00	9.84	269.32	242.00
15	7	7	15586.00	18385.00	147.85	0	Spot (Block15, Row7, Column7)	3168.18	3028.50	1529.79	0.02	0.48	116.00	124.34	116.00	33.59	0.03	0.27	100.00	100.00	0.00	2912.50	3052.18	1894574.00	90.61	790.35	577.50
15	8	7	15900.00	18382.00	187.40	0	Spot (Block15, Row7, Column8)	932.09	893.00	288.79	0.02	0.31	120.00	129.57	120.00	42.47	0.03	0.33	100.00	100.00	0.00	773.00	812.09	921841.00	18.89	324.89	291.50
15	1	8	13783.00	18661.00	151.50	0	Spot (Block15, Row8, Column1)	186.41	187.00	21.29	0.00	0.11	121.00	122.73	121.00	19.84	0.01	0.16	95.00	92.00	0.00	66.00	65.41	117065.00	3.21	139.50	131.00
15	2	8	14092.00	18683.00	223.35	0	Spot (Block15, Row8, Column2)	128.22	126.00	13.45	0.01	0.10	115.00	114.12	115.00	14.20	0.00	0.12	40.00	13.00	0.00	11.00	13.22	182969.00	0.99	119.92	119.00
15	3	8	14368.00	18678.00	142.55	0	Spot (Block15, Row8, Column3)	156.17	158.00	23.36	0.01	0.15	114.00	115.84	114.00	28.46	0.01	0.25	60.00	38.00	0.00	44.00	42.17	86204.00	1.42	133.41	131.00
15	4	8	14694.00	18681.00	149.75	0	Spot (Block15, Row8, Column4)	9377.33	8923.00	4758.82	0.02	0.51	113.00	117.01	113.00	33.53	0.02	0.29	100.00	100.00	0.00	8810.00	9264.33	5748301.00	276.22	1832.79	1412.50
15	5	8	14968.00	18664.00	158.40	0	Spot (Block15, Row8, Column5)	141.13	140.00	14.43	0.00	0.10	114.00	121.79	114.00	49.86	0.03	0.41	7.00	0.00	0.00	26.00	27.13	97518.00	0.39	122.09	121.00
15	6	8	15292.00	18675.00	185.50	0	Spot (Block15, Row8, Column6)	4786.16	3193.00	3957.29	0.18	0.83	121.00	142.85	121.00	79.58	0.07	0.56	100.00	100.00	0.00	3072.00	4665.16	4642577.00	58.35	867.93	852.00
15	7	8	15591.00	18680.00	145.25	0	Spot (Block15, Row8, Column7)	1327.97	1184.50	650.54	0.05	0.49	119.00	136.70	119.00	67.58	0.06	0.49	100.00	100.00	0.00	1065.50	1208.97	764910.00	17.63	376.93	284.00
15	8	8	15880.00	18680.00	147.25	0	Spot (Block15, Row8, Column8)	15344.14	14108.00	8099.72	0.04	0.53	121.00	133.00	121.00	52.10	0.04	0.39	100.00	100.00	0.00	13987.00	15223.14	9053040.00	291.94	3075.96	1929.00
16	1	1	18309.00	16589.00	156.60	0	Spot (Block16, Row1, Column1)	4505.83	3858.00	2555.56	0.07	0.57	104.00	109.18	104.00	24.51	0.02	0.22	100.00	100.00	0.00	3754.00	4401.83	3032425.00	179.40	954.04	811.00
16	2	1	18601.00	16598.00	151.60	0	Spot (Block16, Row1, Column2)	855.79	795.50	358.75	0.03	0.42	107.00	111.23	107.00	23.76	0.02	0.21	100.00	100.00	0.00	688.50	748.79	539146.00	31.34	295.79	261.00
16	3	1	18909.00	16602.00	147.30	0	Spot (Block16, Row1, Column3)	531.51	478.00	268.44	0.05	0.51	103.00	103.51	103.00	15.44	0.00	0.15	100.00	100.00	0.00	375.00	428.51	315188.00	27.72	206.56	178.50
16	4	1	19201.00	16601.00	153.25	0	Spot (Block16, Row1, Column4)	627.42	573.00	267.50	0.04	0.43	106.00	107.38	106.00	18.51	0.01	0.17	100.00	100.00	0.00	467.00	521.42	404058.00	28.09	212.01	190.00
16	5	1	19503.00	16601.00	151.20	0	Spot (Block16, Row1, Column5)	1270.57	994.00	935.78	0.11	0.74	107.00	108.36	107.00	18.67	0.01	0.17	100.00	100.00	0.00	887.00	1163.57	797920.00	62.25	299.62	263.50
16	6	1	19798.00	16601.00	146.60	0	Spot (Block16, Row1, Column6)	1609.64	1409.00	853.68	0.06	0.53	107.00	109.25	107.00	20.50	0.01	0.19	100.00	100.00	0.00	1302.00	1502.64	941638.00	73.20	470.28	344.00
16	7	1	20097.00	16607.00	147.95	0	Spot (Block16, Row1, Column7)	3810.13	3415.50	2121.46	0.05	0.56	108.00	110.47	108.00	19.73	0.01	0.18	100.00	100.00	0.00	3307.50	3702.13	2316560.00	187.53	805.69	615.50
16	8	1	20413.00	16598.00	170.40	0	Spot (Block16, Row1, Column8)	200.15	198.00	38.82	0.00	0.19	109.00	110.39	109.00	13.18	0.01	0.12	99.00	95.00	0.00	89.00	91.15	162125.00	6.81	137.01	131.00
16	1	2	18302.00	16894.00	147.00	-50	Spot (Block16, Row2, Column1)	100.03	101.00	9.78	0.00	0.10	99.00	101.34	99.00	18.62	0.01	0.18	0.00	0.00	0.00	2.00	1.03	58819.00	-0.07	102.68	102.50
16	2	2	18595.00	16896.00	130.50	0	Spot (Block16, Row2, Column2)	757.57	715.00	215.01	0.03	0.28	101.00	102.96	101.00	17.48	0.01	0.17	100.00	100.00	0.00	614.00	656.57	346211.00	37.45	272.26	268.00
16	3	2	18911.00	16897.00	187.90	0	Spot (Block16, Row2, Column3)	147.24	147.00	23.64	0.00	0.16	106.00	107.77	106.00	17.38	0.01	0.16	80.00	55.00	0.00	41.00	41.24	146944.00	2.27	116.45	116.00
16	4	2	19204.00	16899.00	171.00	0	Spot (Block16, Row2, Column4)	552.33	541.00	180.58	0.01	0.33	109.00	112.97	109.00	21.37	0.02	0.19	100.00	100.00	0.00	432.00	443.33	450152.00	20.56	221.91	211.00
16	5	2	19510.00	16902.00	197.25	0	Spot (Block16, Row2, Column5)	734.19	726.00	211.68	0.00	0.29	109.00	114.38	109.00	28.40	0.02	0.25	100.00	100.00	0.00	617.00	625.19	805409.00	21.82	256.49	236.00
16	6	2	19799.00	16904.00	167.80	0	Spot (Block16, Row2, Column6)	293.34	286.00	92.91	0.01	0.32	114.00	134.77	114.00	76.80	0.07	0.57	89.00	57.00	0.00	172.00	179.34	229391.00	2.06	148.89	136.00
16	7	2	20102.00	16909.00	160.50	0	Spot (Block16, Row2, Column7)	290.70	283.00	80.34	0.01	0.28	112.00	117.74	112.00	30.62	0.02	0.26	100.00	99.00	0.00	171.00	178.70	206685.00	5.65	163.52	168.00
16	8	2	20403.00	16907.00	147.00	-50	Spot (Block16, Row2, Column8)	114.10	113.00	8.00	0.00	0.07	110.00	114.45	110.00	30.78	0.02	0.27	0.00	0.00	0.00	3.00	4.10	67660.00	-0.01	116.99	117.00
16	1	3	18305.00	17193.00	151.60	0	Spot (Block16, Row3, Column1)	1243.30	984.00	830.52	0.10	0.67	98.00	98.57	98.00	14.52	0.00	0.15	100.00	100.00	0.00	886.00	1145.30	782037.00	78.81	297.73	256.00
16	2	3	18600.00	17196.00	169.25	0	Spot (Block16, Row3, Column2)	182.43	187.00	27.54	0.01	0.15	103.00	107.93	103.00	27.15	0.02	0.25	94.00	82.00	0.00	84.00	79.43	144847.00	2.74	124.50	123.00
16	3	3	18891.00	17195.00	152.10	0	Spot (Block16, Row3, Column3)	417.69	383.50	197.81	0.04	0.47	108.00	109.40	108.00	21.45	0.01	0.20	100.00	100.00	0.00	275.50	309.69	265654.00	14.37	180.41	176.00
16	4	3	19199.00	17197.00	148.25	0	Spot (Block16, Row3, Column4)	1821.89	1728.50	932.14	0.02	0.51	107.00	109.14	107.00	20.27	0.01	0.19	100.00	100.00	0.00	1621.50	1714.89	1093131.00	84.48	484.55	350.00
16	5	3	19504.00	17188.00	154.45	0	Spot (Block16, Row3, Column5)	387.53	252.00	845.72	0.19	2.18	107.00	125.87	107.00	71.85	0.07	0.57	85.00	50.00	0.00	145.00	280.53	253835.00	3.64	168.28	150.00
16	6	3	19804.00	17198.00	207.35	0	Spot (Block16, Row3, Column6)	5954.09	4485.50	3801.80	0.12	0.64	121.00	161.63	121.00	101.14	0.13	0.63	100.00	100.00	0.00	4364.50	5833.09	7275896.00	57.27	1344.02	1283.00
16	7	3	20108.00	17206.00	151.00	0	Spot (Block16, Row3, Column7)	907.67	792.00	550.58	0.06	0.61	115.00	136.11	115.00	74.92	0.07	0.55	100.00	95.00	0.00	677.00	792.67	569107.00	10.30	271.97	253.00
16	8	3	20398.00	17209.00	158.80	0	Spot (Block16, Row3, Column8)	5625.48	5214.00	2371.62	0.03	0.42	113.00	121.30	113.00	44.33	0.03	0.37	100.00	100.00	0.00	5101.00	5512.48	3892829.00	124.15	1176.57	1094.00
16	1	4	18306.00	17497.00	148.05	0	Spot (Block16, Row4, Column1)	1938.09	1734.00	1081.34	0.05	0.56	100.00	105.13	100.00	27.73	0.02	0.26	100.00	100.00	0.00	1634.00	1838.09	1158977.00	66.10	514.86	387.50
16	2	4	18599.00	17498.00	176.40	0	Spot (Block16, Row4, Column2)	1381.62	1382.00	671.47	0.00	0.49	109.00	121.47	109.00	44.03	0.05	0.36	100.00	100.00	0.00	1273.00	1272.62	1199244.00	28.62	372.50	377.00
16	3	4	18902.00	17501.00	150.50	0	Spot (Block16, Row4, Column3)	7431.38	6688.00	4533.03	0.05	0.61	109.00	120.17	109.00	46.77	0.04	0.39	100.00	100.00	0.00	6579.00	7322.38	4592593.00	156.32	1486.33	1065.50
16	4	4	19190.00	17512.00	160.25	0	Spot (Block16, Row4, Column4)	140.55	136.00	21.49	0.01	0.15	103.00	105.56	103.00	21.70	0.01	0.21	75.00	33.00	0.00	33.00	37.55	99507.00	1.61	117.73	116.00
16	5	4	19480.00	17505.00	147.30	0	Spot (Block16, Row4, Column5)	440.34	206.00	880.22	0.33	2.00	106.00	108.78	106.00	22.89	0.01	0.21	99.00	96.00	0.00	100.00	334.34	259798.00	14.49	163.74	150.00
16	6	4	19807.00	17501.00	196.80	0	Spot (Block16, Row4, Column6)	867.49	854.00	249.54	0.01	0.29	114.00	131.40	114.00	62.58	0.06	0.48	100.00	100.00	0.00	740.00	753.49	953375.00	11.76	289.64	275.00
16	7	4	20097.00	17509.00	153.60	0	Spot (Block16, Row4, Column7)	641.66	526.50	393.99	0.09	0.61	118.00	136.13	118.00	68.55	0.06	0.50	100.00	88.00	0.00	408.50	523.66	413229.00	7.37	215.40	194.00
16	8	4	20406.00	17513.00	172.20	0	Spot (Block16, Row4, Column8)	269.06	276.00	77.59	0.01	0.29	115.00	120.47	115.00	31.74	0.02	0.26	99.00	92.00	0.00	161.00	154.06	221705.00	4.68	157.39	151.00
16	1	5	18306.00	17801.00	151.60	0	Spot (Block16, Row5, Column1)	1463.23	1203.00	918.50	0.09	0.63	105.00	127.94	105.00	69.42	0.09	0.54	100.00	100.00	0.00	1098.00	1358.23	920371.00	19.23	362.24	276.00
16	2	5	18597.00	17796.00	159.55	0	Spot (Block16, Row5, Column2)	5366.59	4994.00	2376.64	0.03	0.44	119.00	144.44	119.00	73.70	0.08	0.51	100.00	100.00	0.00	4875.00	5247.59	3788810.00	70.85	1114.26	963.00
16	3	5	18904.00	17798.00	159.70	0	Spot (Block16, Row5, Column3)	4690.28	3847.50	2827.22	0.09	0.60	111.00	126.73	111.00	54.09	0.06	0.43	100.00	100.00	0.00	3736.50	4579.28	3311341.00	84.37	782.30	700.00
16	4	5	19201.00	17803.00	151.40	0	Spot (Block16, Row5, Column4)	976.46	849.00	574.16	0.06	0.59	104.00	112.08	104.00	41.08	0.03	0.37	100.00	100.00	0.00	745.00	872.46	611262.00	21.04	274.09	236.00
16	5	5	19499.00	17797.00	148.10	0	Spot (Block16, Row5, Column5)	9581.90	8345.50	5912.65	0.06	0.62	103.00	109.99	103.00	32.25	0.03	0.29	100.00	100.00	0.00	8242.50	9478.90	5749138.00	293.74	1835.31	1437.50
16	6	5	19804.00	17801.00	154.30	0	Spot (Block16, Row5, Column6)	299.59	288.00	87.80	0.02	0.29	109.00	126.17	109.00	72.31	0.06	0.57	96.00	64.00	0.00	179.00	190.59	197132.00	2.40	155.82	161.00
16	7	5	20104.00	17803.00	202.75	0	Spot (Block16, Row5, Column7)	6649.39	5584.50	3872.00	0.08	0.58	123.00	151.23	123.00	94.85	0.09	0.63	100.00	100.00	0.00	5461.50	6526.39	7753193.00	68.51	1449.53	1381.50
16	8	5	20401.00	17806.00	150.90	0	Spot (Block16, Row5, Column8)	1819.41	1353.00	1469.29	0.13	0.81	116.00	127.02	116.00	57.18	0.04	0.45	100.00	100.00	0.00	1237.00	1703.41	1138948.00	29.60	408.74	309.00
16	1	6	18296.00	18094.00	208.10	0	Spot (Block16, Row6, Column1)	5076.75	3749.00	3501.09	0.13	0.69	116.00	155.82	116.00	102.38	0.13	0.66	100.00	100.00	0.00	3633.00	4960.75	6249474.00	48.06	1167.18	1212.00
16	2	6	18596.00	18096.00	210.80	0	Spot (Block16, Row6, Column2)	4638.60	4332.00	2195.58	0.03	0.47	119.00	155.04	119.00	98.89	0.11	0.64	100.00	100.00	0.00	4213.00	4519.60	5872472.00	45.34	1084.74	1033.00
16	3	6	18886.00	18099.00	147.60	0	Spot (Block16, Row6, Column3)	3041.56	2661.00	1780.89	0.06	0.59	110.00	124.22	110.00	59.83	0.05	0.48	100.00	100.00	0.00	2551.00	2931.56	1806687.00	48.76	696.32	488.00
16	4	6	19196.00	18098.00	164.90	0	Spot (Block16, Row6, Column4)	305.81	290.00	111.42	0.02	0.36	107.00	109.95	107.00	25.10	0.01	0.23	100.00	98.00	0.00	183.00	198.81	229970.00	7.80	149.46	145.00
16	5	6	19496.00	18103.00	147.15	0	Spot (Block16, Row6, Column5)	8599.06	7445.00	5295.16	0.06	0.62	106.00	112.65	106.00	34.38	0.03	0.31	100.00	100.00	0.00	7339.00	8493.06	5125037.00	246.82	1660.41	1128.00
16	6	6	19799.00	18102.00	194.80	0	Spot (Block16, Row6, Column6)	175.45	184.00	33.17	0.02	0.19	111.00	125.62	111.00	71.61	0.05	0.57	51.00	0.00	0.00	73.00	64.45	187557.00	0.70	122.53	121.00
16	7	6	20098.00	18101.00	151.75	0	Spot (Block16, Row6, Column7)	1645.08	1435.00	1062.03	0.06	0.65	115.00	128.94	115.00	67.50	0.05	0.52	100.00	100.00	0.00	1320.00	1530.08	1034758.00	22.46	400.36	299.00
16	8	6	20404.00	18109.00	151.05	0	Spot (Block16, Row6, Column8)	2126.87	1805.00	1580.02	0.07	0.74	113.00	118.29	113.00	23.68	0.02	0.20	100.00	100.00	0.00	1692.00	2013.87	1325043.00	84.81	413.04	289.00
16	1	7	18295.00	18395.00	167.00	0	Spot (Block16, Row7, Column1)	2112.95	1859.00	1122.19	0.06	0.53	105.00	123.63	105.00	66.08	0.07	0.53	100.00	100.00	0.00	1754.00	2007.95	1633314.00	30.11	454.53	426.00
16	2	7	18603.00	18401.00	180.85	0	Spot (Block16, Row7, Column2)	131.43	128.00	17.79	0.01	0.14	106.00	119.19	106.00	58.79	0.05	0.49	3.00	0.00	0.00	22.00	25.43	120388.00	0.21	109.53	109.00
16	3	7	18895.00	18398.00	147.00	-50	Spot (Block16, Row7, Column3)	115.07	115.00	11.93	0.00	0.10	106.00	106.81	106.00	15.67	0.00	0.15	30.00	3.00	0.00	9.00	9.07	68007.00	0.53	117.99	120.50
16	4	7	19202.00	18391.00	201.35	0	Spot (Block16, Row7, Column4)	134.59	129.00	22.12	0.02	0.16	107.00	111.84	107.00	32.63	0.02	0.29	34.00	6.00	0.00	22.00	27.59	154380.00	0.70	111.85	111.00
16	5	7	19498.00	18405.00	193.05	0	Spot (Block16, Row7, Column5)	410.36	397.00	148.28	0.01	0.36	108.00	130.42	108.00	85.34	0.08	0.65	93.00	80.00	0.00	289.00	302.36	433342.00	3.28	186.30	183.00
16	6	7	19791.00	18403.00	202.30	0	Spot (Block16, Row7, Column6)	5460.82	5388.00	2917.36	0.01	0.53	124.00	179.63	124.00	147.43	0.16	0.82	100.00	100.00	0.00	5264.00	5336.82	6340007.00	35.82	1181.91	1184.00
16	7	7	20083.00	18407.00	147.20	0	Spot (Block16, Row7, Column7)	2398.36	2307.00	1062.54	0.02	0.44	115.00	134.58	115.00	72.80	0.07	0.54	100.00	100.00	0.00	2192.00	2283.36	1422229.00	31.09	651.25	485.00
16	8	7	20399.00	18403.00	192.80	0	Spot (Block16, Row7, Column8)	1448.04	1443.00	376.70	0.00	0.26	113.00	125.03	113.00	43.37	0.04	0.35	100.00	100.00	0.00	1330.00	1335.04	1524786.00	30.50	405.35	368.00
16	1	8	18315.00	18700.00	114.65	0	Spot (Block16, Row8, Column1)	131.22	131.00	11.95	0.00	0.09	102.00	105.92	102.00	28.51	0.02	0.27	50.00	1.00	0.00	29.00	29.22	45402.00	0.89	118.53	117.00
16	2	8	18593.00	18696.00	155.40	0	Spot (Block16, Row8, Column2)	276.55	276.00	83.51	0.00	0.30	102.00	102.12	102.00	12.73	0.00	0.12	99.00	99.00	0.00	174.00	174.55	183077.00	13.70	155.33	160.00
16	3	8	18884.00	18694.00	152.80	0	Spot (Block16, Row8, Column3)	601.76	496.00	409.65	0.08	0.68	106.00	110.05	106.00	32.17	0.02	0.29	98.00	91.00	0.00	390.00	495.76	388135.00	15.29	192.85	181.00
16	4	8	19194.00	18704.00	153.20	0	Spot (Block16, Row8, Column4)	10731.00	10223.00	5386.49	0.02	0.50	109.00	118.47	109.00	45.72	0.04	0.39	100.00	100.00	0.00	10114.00	10622.00	6953687.00	232.12	1715.75	1353.00
16	5	8	19455.00	18696.00	205.25	0	Spot (Block16, Row8, Column5)	126.44	123.00	16.19	0.01	0.13	109.00	131.33	109.00	86.61	0.08	0.66	0.00	0.00	0.00	14.00	17.44	151476.00	-0.06	114.04	113.00
16	6	8	19792.00	18705.00	199.65	0	Spot (Block16, Row8, Column6)	9287.28	6310.00	7490.76	0.17	0.81	116.00	170.64	116.00	150.95	0.17	0.88	100.00	100.00	0.00	6194.00	9171.28	10522490.00	60.40	1660.55	1690.00
16	7	8	20094.00	18708.00	149.75	0	Spot (Block16, Row8, Column7)	937.19	822.00	492.98	0.06	0.53	113.00	135.96	113.00	97.91	0.08	0.72	100.00	98.00	0.00	709.00	824.19	575434.00	8.18	293.21	256.00
16	8	8	20382.00	18707.00	150.25	0	Spot (Block16, Row8, Column8)	13827.50	12136.50	8409.98	0.06	0.61	116.00	127.17	116.00	50.13	0.04	0.39	100.00	100.00	0.00	12020.50	13711.50	8517741.00	273.28	2714.60	1940.00
17	1	1	4773.00	21012.00	148.25	0	Spot (Block17, Row1, Column1)	8539.39	7908.00	4422.19	0.03	0.52	176.00	182.61	176.00	40.75	0.02	0.22	100.00	100.00	0.00	7732.00	8363.39	5132171.00	205.06	1980.08	1326.00
17	2	1	5073.00	21020.00	142.85	0	Spot (Block17, Row1, Column2)	1965.98	1701.00	1015.58	0.06	0.52	167.00	171.43	167.00	30.46	0.01	0.18	100.00	100.00	0.00	1534.00	1798.98	1091117.00	58.92	537.86	489.00
17	3	1	5379.00	21023.00	145.30	0	Spot (Block17, Row1, Column3)	571.74	476.00	273.97	0.08	0.48	165.00	165.39	165.00	23.35	0.00	0.14	100.00	100.00	0.00	311.00	406.74	328752.00	17.40	245.19	235.00
17	4	1	5667.00	21022.00	139.65	0	Spot (Block17, Row1, Column4)	1531.56	1398.00	772.64	0.04	0.50	166.00	164.90	166.00	23.71	0.00	0.14	100.00	100.00	0.00	1232.00	1365.56	817854.00	57.64	478.77	379.00
17	5	1	5975.00	21020.00	143.35	0	Spot (Block17, Row1, Column5)	1667.38	1359.00	1049.26	0.09	0.63	165.00	164.33	165.00	24.36	0.00	0.15	100.00	100.00	0.00	1194.00	1502.38	935402.00	61.71	434.12	358.00
17	6	1	6269.00	21023.00	139.15	0	Spot (Block17, Row1, Column6)	2230.09	1984.00	1157.06	0.05	0.52	163.00	166.77	163.00	30.51	0.01	0.18	100.00	100.00	0.00	1821.00	2067.09	1161879.00	67.62	659.29	517.50
17	7	1	6566.00	21029.00	141.35	0	Spot (Block17, Row1, Column7)	5607.67	5419.00	2884.46	0.01	0.51	164.00	165.90	164.00	31.63	0.01	0.19	100.00	100.00	0.00	5255.00	5443.67	3033748.00	172.06	1309.28	1016.50
17	8	1	6881.00	21021.00	208.60	0	Spot (Block17, Row1, Column8)	197.73	199.00	18.69	0.00	0.09	165.00	162.93	165.00	20.05	0.01	0.12	77.00	36.00	0.00	34.00	32.73	245582.00	1.74	167.02	172.00
17	1	2	4762.00	21314.00	224.25	0	Spot (Block17, Row2, Column1)	189.89	190.00	14.42	0.00	0.08	167.00	171.56	167.00	35.57	0.01	0.21	19.00	0.00	0.00	23.00	22.89	272689.00	0.52	172.91	176.00
17	2	2	5067.00	21317.00	125.25	0	Spot (Block17, Row2, Column2)	1092.12	1058.00	365.42	0.01	0.33	168.00	169.33	168.00	26.42	0.00	0.16	100.00	100.00	0.00	890.00	924.12	456508.00	34.92	383.13	360.50
17	3	2	5366.00	21318.00	151.25	0	Spot (Block17, Row2, Column3)	324.66	311.00	66.56	0.02	0.21	165.00	166.90	165.00	25.53	0.00	0.15	99.00	91.00	0.00	146.00	159.66	202586.00	6.18	200.13	197.00
17	4	2	5677.00	21319.00	182.65	0	Spot (Block17, Row2, Column4)	567.02	551.50	209.12	0.01	0.37	167.00	168.61	167.00	25.65	0.00	0.15	100.00	100.00	0.00	384.50	400.02	530727.00	15.53	276.46	284.50
17	5	2	5981.00	21326.00	171.10	0	Spot (Block17, Row2, Column5)	1187.92	1163.00	472.21	0.01	0.40	167.00	169.84	167.00	32.85	0.01	0.19	100.00	100.00	0.00	996.00	1020.92	970532.00	31.00	388.30	362.00
17	6	2	6270.00	21325.00	150.35	0	Spot (Block17, Row2, Column6)	472.96	458.00	178.21	0.01	0.38	164.00	175.71	164.00	77.75	0.03	0.44	96.00	72.00	0.00	294.00	308.96	291344.00	3.82	222.38	215.00
17	7	2	6580.00	21329.00	155.10	0	Spot (Block17, Row2, Column7)	400.87	356.00	151.17	0.05	0.38	164.00	165.03	164.00	27.60	0.00	0.17	100.00	96.00	0.00	192.00	236.87	266576.00	8.54	218.35	211.00
17	8	2	6874.00	21329.00	147.00	-50	Spot (Block17, Row2, Column8)	174.01	175.00	15.37	0.00	0.09	166.00	166.02	166.00	26.52	0.00	0.16	10.00	0.00	0.00	9.00	8.01	102494.00	0.30	166.50	169.00
17	1	3	4775.00	21615.00	139.20	0	Spot (Block17, Row3, Column1)	2216.86	2140.00	1215.32	0.02	0.55	170.00	170.71	170.00	22.95	0.00	0.13	100.00	100.00	0.00	1970.00	2046.86	1159419.00	89.15	654.46	482.00
17	2	3	5072.00	21620.00	139.05	0	Spot (Block17, Row3, Column2)	498.56	480.00	163.77	0.02	0.33	176.00	179.96	176.00	35.94	0.01	0.20	99.00	99.00	0.00	304.00	322.56	259750.00	8.86	250.56	238.00
17	3	3	5354.00	21619.00	146.35	0	Spot (Block17, Row3, Column3)	1974.50	1216.00	3342.57	0.21	1.69	172.00	174.99	172.00	41.33	0.01	0.24	99.00	99.00	0.00	1044.00	1802.50	1159032.00	43.54	575.83	277.50
17	4	3	5670.00	21621.00	137.75	0	Spot (Block17, Row3, Column4)	3462.14	3015.00	1911.45	0.06	0.55	171.00	174.79	171.00	35.82	0.01	0.20	100.00	100.00	0.00	2844.00	3291.14	1779541.00	91.77	851.24	579.00
17	5	3	5982.00	21614.00	142.00	0	Spot (Block17, Row3, Column5)	1811.26	941.50	4039.53	0.28	2.23	174.00	186.26	174.00	83.15	0.03	0.45	95.00	90.00	0.00	767.50	1637.26	992568.00	19.54	537.06	254.00
17	6	3	6274.00	21626.00	214.70	0	Spot (Block17, Row3, Column6)	5241.48	2952.00	4275.62	0.25	0.82	175.00	196.52	175.00	110.64	0.05	0.56	100.00	100.00	0.00	2777.00	5066.48	6934482.00	45.60	1421.22	1459.50
17	7	3	6581.00	21630.00	140.60	0	Spot (Block17, Row3, Column7)	960.22	913.00	516.32	0.02	0.54	170.00	180.35	170.00	75.41	0.03	0.42	100.00	100.00	0.00	743.00	790.22	513719.00	10.34	326.10	279.50
17	8	3	6874.00	21633.00	150.25	0	Spot (Block17, Row3, Column8)	2057.87	1900.00	824.05	0.03	0.40	166.00	168.99	166.00	31.02	0.01	0.18	100.00	100.00	0.00	1734.00	1891.87	1265590.00	60.89	607.22	557.00
17	1	4	4774.00	21919.00	137.60	0	Spot (Block17, Row4, Column1)	3953.82	3545.00	2116.59	0.05	0.54	176.00	183.97	176.00	39.18	0.02	0.21	100.00	100.00	0.00	3369.00	3777.82	2004585.00	96.22	1043.26	743.50
17	2	4	5070.00	21921.00	162.00	0	Spot (Block17, Row4, Column2)	1659.27	1528.00	827.54	0.04	0.50	179.00	194.16	179.00	64.40	0.04	0.33	100.00	100.00	0.00	1349.00	1480.27	1202974.00	22.75	476.88	480.50
17	3	4	5369.00	21921.00	139.85	0	Spot (Block17, Row4, Column3)	22129.70	20162.00	13263.44	0.04	0.60	175.00	190.44	175.00	71.80	0.04	0.38	100.00	100.00	0.00	19987.00	21954.70	11706611.00	305.56	4105.58	3085.00
17	4	4	5666.00	21929.00	220.10	0	Spot (Block17, Row4, Column4)	205.56	203.00	22.97	0.01	0.11	173.00	174.88	173.00	40.02	0.00	0.23	31.00	4.00	0.00	30.00	32.56	284908.00	0.77	180.68	181.00
17	5	4	5971.00	21929.00	146.65	0	Spot (Block17, Row4, Column5)	802.86	502.00	1711.24	0.20	2.13	174.00	176.42	174.00	45.23	0.01	0.26	96.00	94.00	0.00	328.00	628.86	469671.00	13.85	337.10	242.00
17	6	4	6270.00	21925.00	169.10	0	Spot (Block17, Row4, Column6)	2004.35	2028.00	774.31	0.01	0.39	172.00	181.90	172.00	73.40	0.02	0.40	100.00	100.00	0.00	1856.00	1832.35	1585437.00	24.83	641.84	564.50
17	7	4	6565.00	21930.00	144.90	0	Spot (Block17, Row4, Column7)	917.00	702.50	594.85	0.12	0.65	171.00	187.63	171.00	113.64	0.04	0.61	99.00	77.00	0.00	531.50	746.00	526360.00	6.42	306.01	269.00
17	8	4	6873.00	21930.00	148.50	0	Spot (Block17, Row4, Column8)	422.81	400.50	140.04	0.02	0.33	169.00	169.45	169.00	24.73	0.00	0.15	100.00	98.00	0.00	231.50	253.81	254533.00	10.25	225.42	205.50
17	1	5	4775.00	22220.00	141.15	0	Spot (Block17, Row5, Column1)	4516.70	3724.00	3070.96	0.08	0.68	182.00	200.49	182.00	75.67	0.04	0.38	100.00	100.00	0.00	3542.00	4334.70	2470636.00	57.04	865.68	556.50
17	2	5	5068.00	22217.00	150.65	0	Spot (Block17, Row5, Column2)	2260.38	2132.50	908.50	0.03	0.40	185.00	209.93	185.00	86.03	0.05	0.41	100.00	100.00	0.00	1947.50	2075.38	1401433.00	23.83	600.01	559.50
17	3	5	5370.00	22219.00	145.75	0	Spot (Block17, Row5, Column3)	6647.66	5729.00	3733.79	0.06	0.56	180.00	195.24	180.00	64.35	0.04	0.33	100.00	100.00	0.00	5549.00	6467.66	3862290.00	100.27	1166.67	920.00
17	4	5	5668.00	22228.00	138.10	0	Spot (Block17, Row5, Column4)	1476.10	1383.50	779.26	0.03	0.53	174.00	182.21	174.00	50.05	0.02	0.27	100.00	100.00	0.00	1209.50	1302.10	764618.00	25.85	502.23	370.00
17	5	5	5971.00	22224.00	139.25	0	Spot (Block17, Row5, Column5)	24013.91	20480.50	16161.01	0.07	0.67	170.00	176.41	170.00	54.86	0.02	0.31	100.00	100.00	0.57	20310.50	23843.91	12583289.00	434.49	4467.86	3504.50
17	6	5	6267.00	22222.00	154.50	0	Spot (Block17, Row5, Column6)	495.73	454.50	189.32	0.04	0.38	166.00	190.82	166.00	135.31	0.06	0.71	80.00	52.00	0.00	288.50	329.73	321234.00	2.25	235.26	225.50
17	7	5	6572.00	22230.00	205.40	0	Spot (Block17, Row5, Column7)	9156.95	6690.00	6924.55	0.14	0.76	178.00	221.20	178.00	179.49	0.09	0.81	100.00	100.00	0.00	6512.00	8978.95	10979182.00	49.78	2018.41	2028.00
17	8	5	6871.00	22231.00	140.45	0	Spot (Block17, Row5, Column8)	2259.95	1862.00	1540.93	0.08	0.68	171.00	187.88	171.00	116.58	0.04	0.62	100.00	100.00	0.00	1691.00	2088.95	1204553.00	17.77	613.01	439.00
17	1	6	4769.00	22515.00	217.90	0	Spot (Block17, Row6, Column1)	4595.57	2451.00	3883.88	0.27	0.85	190.00	228.14	190.00	125.67	0.08	0.55	100.00	100.00	0.00	2261.00	4405.57	6217806.00	34.75	1283.21	1277.00
17	2	6	5065.00	22519.00	224.05	0	Spot (Block17, Row6, Column2)	5235.68	3914.50	3085.80	0.13	0.59	182.00	221.00	182.00	130.24	0.08	0.59	100.00	100.00	0.00	3732.50	5053.68	7560327.00	38.50	1461.65	1522.00
17	3	6	5359.00	22522.00	139.95	0	Spot (Block17, Row6, Column3)	4481.63	4017.00	2601.16	0.05	0.58	177.00	194.56	177.00	87.94	0.04	0.45	100.00	100.00	0.00	3840.00	4304.63	2370781.00	48.75	1225.68	822.00
17	4	6	5671.00	22524.00	143.05	0	Spot (Block17, Row6, Column4)	895.71	796.00	469.89	0.05	0.52	172.00	177.52	172.00	43.41	0.01	0.24	100.00	100.00	0.00	624.00	723.71	498911.00	16.55	336.41	282.50
17	5	6	5968.00	22525.00	137.85	0	Spot (Block17, Row6, Column5)	17245.93	15761.00	10327.59	0.04	0.60	171.00	179.25	171.00	54.09	0.02	0.30	100.00	100.00	0.00	15590.00	17074.93	8795426.00	315.51	3445.89	2454.00
17	6	6	6271.00	22521.00	163.20	0	Spot (Block17, Row6, Column6)	273.49	275.00	59.48	0.00	0.22	168.00	182.91	168.00	90.84	0.04	0.50	62.00	13.00	0.00	107.00	105.49	200198.00	1.00	198.90	196.00
17	7	6	6566.00	22527.00	140.05	0	Spot (Block17, Row6, Column7)	1958.54	1776.50	1131.12	0.04	0.58	177.00	198.77	177.00	130.62	0.05	0.66	100.00	100.00	0.00	1599.50	1781.54	1041943.00	13.47	592.37	462.00
17	8	6	6875.00	22533.00	139.30	0	Spot (Block17, Row6, Column8)	1945.24	1730.00	1151.73	0.05	0.59	176.00	175.61	176.00	22.97	0.00	0.13	100.00	100.00	0.00	1554.00	1769.24	1021249.00	77.05	589.10	434.00
17	1	7	4767.00	22815.00	148.35	0	Spot (Block17, Row7, Column1)	2649.39	2407.00	1149.39	0.04	0.43	181.00	203.20	181.00	84.79	0.05	0.42	100.00	100.00	0.00	2226.00	2468.39	1589636.00	28.85	631.88	586.00
17	2	7	5068.00	22833.00	208.70	0	Spot (Block17, Row7, Column2)	213.24	209.00	25.71	0.01	0.12	177.00	190.56	177.00	78.67	0.03	0.41	9.00	0.00	0.00	32.00	36.24	265909.00	0.29	178.44	182.00
17	3	7	5387.00	22810.00	254.15	0	Spot (Block17, Row7, Column3)	187.95	188.00	15.78	0.00	0.08	172.00	173.09	172.00	21.60	0.00	0.12	35.00	3.00	0.00	16.00	15.95	351099.00	0.69	171.87	174.00
17	4	7	5671.00	22811.00	291.05	0	Spot (Block17, Row7, Column4)	192.05	191.00	20.53	0.00	0.11	175.00	183.84	175.00	46.01	0.02	0.25	5.00	0.00	0.00	16.00	17.05	476856.00	0.18	177.14	175.00
17	5	7	5967.00	22825.00	176.40	0	Spot (Block17, Row7, Column5)	557.64	533.00	199.30	0.02	0.36	178.00	195.59	178.00	88.09	0.04	0.45	99.00	80.00	0.00	355.00	379.64	486819.00	4.11	275.12	276.00
17	6	7	6269.00	22826.00	215.25	0	Spot (Block17, Row7, Column6)	5540.28	4555.50	3212.44	0.08	0.58	187.00	247.78	187.00	200.54	0.12	0.81	100.00	100.00	0.00	4368.50	5353.28	7335333.00	26.39	1496.80	1552.50
17	7	7	6558.00	22833.00	142.10	0	Spot (Block17, Row7, Column7)	2408.64	2179.00	1078.45	0.04	0.45	181.00	204.01	181.00	114.73	0.05	0.56	100.00	100.00	0.00	1998.00	2227.64	1317525.00	19.22	781.05	552.50
17	8	7	6871.00	22830.00	173.45	0	Spot (Block17, Row7, Column8)	3593.40	3530.00	1112.29	0.01	0.31	179.00	186.20	179.00	51.55	0.02	0.28	100.00	100.00	0.00	3351.00	3414.40	3007674.00	66.10	1049.28	862.00
17	1	8	4763.00	23128.00	192.80	0	Spot (Block17, Row8, Column1)	207.48	206.00	18.25	0.00	0.09	177.00	181.90	177.00	34.84	0.01	0.19	40.00	3.00	0.00	29.00	30.48	217644.00	0.73	189.51	188.00
17	2	8	5062.00	23117.00	151.70	0	Spot (Block17, Row8, Column2)	375.40	357.50	106.58	0.02	0.28	176.00	175.16	176.00	17.68	0.00	0.10	100.00	99.00	0.00	181.50	199.40	235750.00	11.32	227.53	221.00
17	3	8	5357.00	23115.00	143.70	0	Spot (Block17, Row8, Column3)	855.99	722.00	531.75	0.07	0.62	176.00	180.97	176.00	43.47	0.01	0.24	100.00	98.00	0.00	546.00	679.99	479354.00	15.53	301.93	271.50
17	4	8	5665.00	23127.00	144.55	0	Spot (Block17, Row8, Column4)	5296.45	4752.00	2454.98	0.05	0.46	175.00	187.21	175.00	56.01	0.03	0.30	100.00	100.00	0.00	4577.00	5121.45	3018975.00	91.23	1051.72	912.50
17	5	8	5970.00	23115.00	218.95	0	Spot (Block17, Row8, Column5)	204.13	199.00	24.00	0.01	0.12	179.00	212.41	179.00	151.13	0.07	0.71	0.00	0.00	0.00	20.00	25.13	280274.00	-0.05	182.95	179.00
17	6	8	6265.00	23126.00	187.60	0	Spot (Block17, Row8, Column6)	9488.04	5908.50	8433.04	0.21	0.89	183.00	248.45	183.00	218.99	0.13	0.88	100.00	100.00	0.00	5725.50	9305.04	9393158.00	42.19	1686.39	1676.50
17	7	8	6566.00	23127.00	141.95	0	Spot (Block17, Row8, Column7)	1187.92	1126.00	557.01	0.02	0.47	178.00	211.46	178.00	147.65	0.07	0.70	99.00	89.00	0.00	948.00	1009.92	647415.00	6.61	391.70	346.00
17	8	8	6854.00	23128.00	139.55	0	Spot (Block17, Row8, Column8)	22785.68	20827.00	11157.72	0.04	0.49	180.00	194.52	180.00	81.09	0.03	0.42	100.00	100.00	0.19	20647.00	22605.68	11962484.00	278.60	4667.07	3382.00
18	1	1	9277.00	21042.00	151.15	0	Spot (Block18, Row1, Column1)	6899.53	6110.00	3622.65	0.05	0.53	116.00	121.62	116.00	30.05	0.02	0.25	100.00	100.00	0.00	5994.00	6783.53	4305308.00	225.57	1377.29	1184.00
18	2	1	9572.00	21049.00	157.85	0	Spot (Block18, Row1, Column2)	292.32	284.50	81.01	0.01	0.28	111.00	114.16	111.00	23.76	0.01	0.21	99.00	99.00	0.00	173.50	181.32	201116.00	7.50	165.92	168.00
18	3	1	9872.00	21056.00	159.85	0	Spot (Block18, Row1, Column3)	226.04	207.00	58.69	0.04	0.26	110.00	111.49	110.00	15.98	0.01	0.14	99.00	98.00	0.00	97.00	116.04	159812.00	7.17	146.18	137.00
18	4	1	10169.00	21047.00	160.40	0	Spot (Block18, Row1, Column4)	244.67	237.00	52.96	0.01	0.22	110.00	111.06	110.00	14.82	0.00	0.13	99.00	97.00	0.00	127.00	134.67	173473.00	9.02	151.18	145.00
18	5	1	10482.00	21054.00	155.30	0	Spot (Block18, Row1, Column5)	327.43	282.00	144.42	0.06	0.44	111.00	112.45	111.00	17.23	0.01	0.15	99.00	97.00	0.00	171.00	216.43	216430.00	12.48	158.79	153.50
18	6	1	10770.00	21050.00	144.65	0	Spot (Block18, Row1, Column6)	568.20	481.00	259.82	0.07	0.46	112.00	113.32	112.00	17.06	0.01	0.15	100.00	100.00	0.00	369.00	456.20	325579.00	26.67	222.74	196.00
18	7	1	11069.00	21057.00	144.85	0	Spot (Block18, Row1, Column7)	1234.17	1142.50	618.77	0.03	0.50	115.00	117.60	115.00	19.69	0.01	0.17	100.00	100.00	0.00	1027.50	1119.17	701008.00	56.69	349.88	276.00
18	8	1	11368.00	21050.00	208.25	0	Spot (Block18, Row1, Column8)	157.77	159.00	23.26	0.00	0.15	113.00	113.49	113.00	15.23	0.00	0.13	87.00	67.00	0.00	46.00	44.77	194216.00	2.91	127.35	126.00
18	1	2	9268.00	21353.00	188.30	0	Spot (Block18, Row2, Column1)	125.83	126.00	11.24	0.00	0.09	111.00	114.53	111.00	24.09	0.01	0.21	17.00	0.00	0.00	15.00	14.83	126209.00	0.47	117.36	118.00
18	2	2	9566.00	21345.00	126.25	0	Spot (Block18, Row2, Column2)	308.27	293.00	75.21	0.02	0.24	107.00	107.67	107.00	14.76	0.00	0.14	100.00	99.00	0.00	186.00	201.27	129782.00	13.59	167.12	178.00
18	3	2	9907.00	21342.00	219.05	0	Spot (Block18, Row2, Column3)	131.88	130.00	20.02	0.01	0.15	108.00	107.90	108.00	12.52	0.00	0.12	74.00	38.00	0.00	22.00	23.88	181998.00	1.92	112.64	111.00
18	4	2	10183.00	21351.00	173.95	0	Spot (Block18, Row2, Column4)	237.30	236.00	42.01	0.00	0.18	112.00	114.52	112.00	17.59	0.01	0.15	99.00	98.00	0.00	124.00	125.30	200285.00	6.98	153.85	150.00
18	5	2	10478.00	21351.00	182.00	0	Spot (Block18, Row2, Column5)	981.83	901.50	340.11	0.04	0.35	117.00	124.35	117.00	35.63	0.03	0.29	100.00	100.00	0.00	784.50	864.83	911142.00	24.07	343.36	279.50
18	6	2	10773.00	21352.00	147.00	-50	Spot (Block18, Row2, Column6)	180.52	186.00	25.16	0.01	0.14	116.00	150.62	116.00	151.12	0.11	1.00	0.00	0.00	0.00	70.00	64.52	106508.00	0.20	151.07	146.00
18	7	2	11066.00	21349.00	165.10	0	Spot (Block18, Row2, Column7)	201.23	195.00	40.31	0.01	0.20	116.00	120.71	116.00	41.70	0.02	0.35	90.00	42.00	0.00	79.00	85.23	152530.00	1.93	136.25	135.00
18	8	2	11373.00	21356.00	147.00	-50	Spot (Block18, Row2, Column8)	121.19	119.00	20.26	0.01	0.17	114.00	124.78	114.00	78.81	0.04	0.63	0.00	0.00	0.00	5.00	7.19	71138.00	-0.05	114.56	110.00
18	1	3	9278.00	21645.00	144.90	0	Spot (Block18, Row3, Column1)	443.71	426.00	163.43	0.02	0.37	110.00	111.33	110.00	18.10	0.01	0.16	100.00	100.00	0.00	316.00	333.71	254244.00	18.36	182.21	181.50
18	2	3	9567.00	21643.00	184.35	0	Spot (Block18, Row3, Column2)	145.21	145.00	17.84	0.00	0.12	109.00	113.62	109.00	27.12	0.02	0.24	66.00	15.00	0.00	36.00	36.21	137660.00	1.17	121.04	122.00
18	3	3	9860.00	21638.00	159.75	0	Spot (Block18, Row3, Column3)	208.04	199.00	41.87	0.02	0.20	107.00	107.87	107.00	15.75	0.00	0.15	98.00	94.00	0.00	92.00	101.04	146877.00	6.36	137.58	131.50
18	4	3	10175.00	21651.00	145.80	0	Spot (Block18, Row3, Column4)	641.23	588.00	302.77	0.04	0.47	109.00	110.82	109.00	16.92	0.01	0.15	100.00	100.00	0.00	479.00	532.23	371275.00	31.34	229.82	192.00
18	5	3	10445.00	21652.00	151.55	0	Spot (Block18, Row3, Column5)	194.12	194.00	90.98	0.00	0.47	117.00	150.87	117.00	140.84	0.11	0.93	1.00	1.00	0.00	77.00	77.12	122686.00	0.31	153.49	143.50
18	6	3	10774.00	21653.00	204.20	0	Spot (Block18, Row3, Column6)	14620.33	10722.50	10427.62	0.13	0.71	132.00	212.91	132.00	224.69	0.21	1.06	100.00	100.00	0.00	10590.50	14488.33	17310468.00	64.12	3064.89	3077.00
18	7	3	11078.00	21659.00	167.05	0	Spot (Block18, Row3, Column7)	279.50	265.00	102.34	0.02	0.37	123.00	163.30	123.00	167.55	0.12	1.03	35.00	6.00	0.00	142.00	156.50	216052.00	0.69	161.53	154.00
18	8	3	11372.00	21662.00	153.20	0	Spot (Block18, Row3, Column8)	12532.39	12305.50	6021.59	0.01	0.48	118.00	135.90	118.00	94.61	0.06	0.70	100.00	100.00	0.00	12187.50	12414.39	8070857.00	131.02	2389.71	1782.00
18	1	4	9273.00	21943.00	142.45	0	Spot (Block18, Row4, Column1)	692.52	608.00	292.69	0.06	0.42	113.00	117.93	113.00	28.06	0.02	0.24	100.00	100.00	0.00	495.00	579.52	380886.00	20.48	234.99	203.00
18	2	4	9572.00	21949.00	165.75	0	Spot (Block18, Row4, Column2)	1506.94	1453.00	715.27	0.02	0.47	116.00	132.31	116.00	60.25	0.06	0.46	100.00	100.00	0.00	1337.00	1390.94	1151301.00	22.82	382.26	375.50
18	3	4	9871.00	21949.00	139.20	0	Spot (Block18, Row4, Column3)	2918.63	2737.00	1361.82	0.03	0.47	113.00	124.68	113.00	45.66	0.04	0.37	100.00	100.00	0.00	2624.00	2805.63	1535201.00	61.20	730.61	597.00
18	4	4	10158.00	21946.00	188.90	0	Spot (Block18, Row4, Column4)	126.70	126.00	15.97	0.00	0.13	107.00	109.38	107.00	18.68	0.01	0.17	51.00	10.00	0.00	19.00	19.70	127582.00	0.93	118.67	118.00
18	5	4	10486.00	21948.00	154.25	0	Spot (Block18, Row4, Column5)	196.47	169.00	253.53	0.07	1.29	113.00	124.91	113.00	55.12	0.04	0.44	50.00	3.00	0.00	56.00	83.47	128686.00	1.30	137.35	137.50
18	6	4	10772.00	21952.00	191.10	0	Spot (Block18, Row4, Column6)	1238.61	1213.50	390.63	0.01	0.32	125.00	162.17	125.00	157.82	0.11	0.97	100.00	99.00	0.00	1088.50	1113.61	1275773.00	6.82	395.16	353.00
18	7	4	11074.00	21950.00	154.70	0	Spot (Block18, Row4, Column7)	210.61	204.00	49.24	0.01	0.23	125.00	162.26	125.00	172.40	0.11	1.06	6.00	0.00	0.00	79.00	85.61	139635.00	0.28	154.89	146.50
18	8	4	11371.00	21972.00	149.05	0	Spot (Block18, Row4, Column8)	206.92	200.00	28.61	0.01	0.14	118.00	126.22	118.00	53.35	0.03	0.42	96.00	20.00	0.00	82.00	88.92	126220.00	1.51	153.28	155.00
18	1	5	9276.00	22247.00	142.85	0	Spot (Block18, Row5, Column1)	507.43	473.50	179.51	0.03	0.35	122.00	167.35	122.00	160.22	0.14	0.96	95.00	58.00	0.00	351.50	385.43	279084.00	2.12	214.88	197.50
18	2	5	9570.00	22245.00	153.00	0	Spot (Block18, Row5, Column2)	13505.22	12705.00	6175.02	0.03	0.46	129.00	174.03	129.00	137.93	0.13	0.79	100.00	100.00	0.00	12576.00	13376.22	8724372.00	96.65	2108.43	1846.00
18	3	5	9871.00	22246.00	151.00	0	Spot (Block18, Row5, Column3)	5939.70	5037.00	3502.43	0.07	0.59	122.00	140.92	122.00	67.68	0.06	0.48	100.00	100.00	0.00	4915.00	5817.70	3712312.00	85.67	959.78	881.50
18	4	5	10164.00	22250.00	152.10	0	Spot (Block18, Row5, Column4)	369.42	320.00	174.43	0.06	0.47	111.00	118.76	111.00	41.98	0.03	0.35	99.00	85.00	0.00	209.00	258.42	234213.00	5.97	165.35	168.00
18	5	5	10470.00	22250.00	143.70	0	Spot (Block18, Row5, Column5)	2769.20	2525.00	1506.43	0.04	0.54	112.00	116.06	112.00	21.73	0.02	0.19	100.00	100.00	0.00	2413.00	2657.20	1556289.00	122.12	629.22	512.50
18	6	5	10768.00	22252.00	147.00	-50	Spot (Block18, Row5, Column6)	163.61	159.00	23.98	0.01	0.15	125.00	163.93	125.00	189.64	0.12	1.16	0.00	0.00	0.00	34.00	38.61	96696.00	-0.00	141.65	131.00
18	7	5	11073.00	22252.00	194.50	0	Spot (Block18, Row5, Column7)	18603.42	15057.50	13230.42	0.09	0.71	135.00	208.27	135.00	260.31	0.19	1.25	100.00	100.00	0.00	14922.50	18468.42	19868440.00	70.67	3373.21	3341.00
18	8	5	11373.00	22253.00	146.35	0	Spot (Block18, Row5, Column8)	402.17	351.00	199.13	0.06	0.50	116.00	143.44	116.00	153.04	0.09	1.07	69.00	38.00	0.00	235.00	286.17	235267.00	1.69	183.18	172.00
18	1	6	9267.00	22545.00	207.60	0	Spot (Block18, Row6, Column1)	12542.72	8619.50	9964.13	0.16	0.79	141.00	228.51	141.00	245.33	0.21	1.07	100.00	100.00	0.00	8478.50	12401.72	15427543.00	50.20	2604.14	2629.00
18	2	6	9565.00	22543.00	216.20	0	Spot (Block18, Row6, Column2)	9412.53	7493.00	5655.00	0.10	0.60	137.00	224.18	137.00	240.97	0.21	1.07	100.00	100.00	0.00	7356.00	9275.53	12575138.00	38.13	2155.61	2150.00
18	3	6	9861.00	22545.00	142.75	0	Spot (Block18, Row6, Column3)	915.14	886.50	423.51	0.01	0.46	121.00	150.47	121.00	135.26	0.09	0.90	99.00	92.00	0.00	765.50	794.14	506989.00	5.65	302.07	256.00
18	4	6	10162.00	22546.00	176.65	0	Spot (Block18, Row6, Column4)	196.85	194.00	35.94	0.01	0.18	114.00	115.76	114.00	18.40	0.01	0.16	97.00	90.00	0.00	80.00	82.85	172045.00	4.41	142.29	137.00
18	5	6	10470.00	22551.00	138.95	0	Spot (Block18, Row6, Column5)	2312.79	2122.00	1260.06	0.04	0.54	116.00	123.12	116.00	34.57	0.03	0.28	100.00	100.00	0.00	2006.00	2196.79	1202653.00	63.34	630.20	500.50
18	6	6	10767.00	22553.00	147.00	-50	Spot (Block18, Row6, Column6)	133.90	133.00	16.31	0.00	0.12	123.00	151.61	123.00	132.43	0.09	0.87	0.00	0.00	0.00	10.00	10.90	79671.00	-0.13	128.01	127.00
18	7	6	11073.00	22552.00	148.15	0	Spot (Block18, Row6, Column7)	566.88	522.00	264.09	0.04	0.47	123.00	157.54	123.00	187.59	0.11	1.19	85.00	50.00	0.00	399.00	443.88	342963.00	2.18	218.06	199.00
18	8	6	11378.00	22562.00	149.20	0	Spot (Block18, Row6, Column8)	576.16	459.50	308.40	0.10	0.54	117.00	121.33	117.00	22.28	0.02	0.18	100.00	100.00	0.00	342.50	459.16	351458.00	20.42	213.70	197.00
18	1	7	9268.00	22845.00	155.85	0	Spot (Block18, Row7, Column1)	2135.53	1978.50	1130.67	0.03	0.53	121.00	156.96	121.00	143.91	0.11	0.92	100.00	99.00	0.00	1857.50	2014.53	1430805.00	13.75	456.84	439.00
18	2	7	9590.00	22841.00	228.40	0	Spot (Block18, Row7, Column2)	137.91	135.00	19.86	0.01	0.14	122.00	153.02	122.00	140.93	0.10	0.92	0.00	0.00	0.00	13.00	15.91	206727.00	-0.11	121.98	121.00
18	3	7	9840.00	22792.00	214.70	0	Spot (Block18, Row7, Column3)	134.54	132.00	21.37	0.01	0.16	117.00	133.64	117.00	113.14	0.06	0.85	0.00	0.00	0.00	15.00	17.54	177187.00	0.01	121.76	119.00
18	4	7	10166.00	22847.00	190.30	0	Spot (Block18, Row7, Column4)	139.32	136.00	19.04	0.01	0.14	120.00	129.47	120.00	65.94	0.03	0.51	0.00	0.00	0.00	16.00	19.32	142806.00	0.15	127.73	126.00
18	5	7	10453.00	22863.00	169.80	0	Spot (Block18, Row7, Column5)	231.77	221.00	44.16	0.02	0.19	125.00	158.46	125.00	144.09	0.10	0.91	29.00	0.00	0.00	96.00	106.77	186576.00	0.51	164.75	161.00
18	6	7	10767.00	22852.00	203.65	0	Spot (Block18, Row7, Column6)	10988.78	10086.00	6623.46	0.04	0.60	144.50	254.49	144.50	299.08	0.25	1.18	100.00	100.00	0.00	9941.50	10844.28	12900828.00	35.89	2336.40	2323.00
18	7	7	11043.00	22858.00	163.70	0	Spot (Block18, Row7, Column7)	498.41	413.00	254.03	0.08	0.51	130.00	173.35	130.00	151.28	0.12	0.87	83.00	47.00	0.00	283.00	368.41	369821.00	2.15	211.75	185.00
18	8	7	11371.00	22852.00	186.30	0	Spot (Block18, Row7, Column8)	1979.29	1959.50	547.18	0.00	0.28	122.00	132.40	122.00	46.73	0.04	0.35	100.00	100.00	0.00	1837.50	1857.29	1927833.00	39.52	607.09	492.00
18	1	8	9269.00	23148.00	139.50	0	Spot (Block18, Row8, Column1)	174.28	177.00	20.74	0.01	0.12	115.00	120.36	115.00	34.55	0.02	0.29	86.00	32.00	0.00	62.00	59.28	91669.00	1.56	138.38	134.00
18	2	8	9566.00	23138.00	150.75	0	Spot (Block18, Row8, Column2)	176.11	182.00	27.81	0.01	0.16	115.00	115.47	115.00	15.66	0.00	0.14	92.00	83.00	0.00	67.00	61.11	110070.00	3.87	143.21	136.00
18	3	8	9850.00	23141.00	157.05	0	Spot (Block18, Row8, Column3)	220.77	207.00	52.57	0.03	0.24	113.00	123.22	113.00	67.69	0.04	0.55	78.00	35.00	0.00	94.00	107.77	149684.00	1.44	148.99	145.50
18	4	8	10165.00	23151.00	146.25	0	Spot (Block18, Row8, Column4)	28070.99	26773.00	12823.21	0.02	0.46	119.00	135.16	119.00	89.07	0.06	0.66	100.00	100.00	0.00	26654.00	27951.99	16309243.00	313.63	4833.90	3723.00
18	5	8	10464.00	23151.00	147.00	-50	Spot (Block18, Row8, Column5)	119.59	118.00	12.72	0.01	0.11	119.00	168.21	119.00	230.18	0.15	1.37	0.00	0.00	0.00	-1.00	0.59	70080.00	-0.21	122.61	121.00
18	6	8	10767.00	23156.00	194.15	0	Spot (Block18, Row8, Column6)	20805.85	14611.00	16724.03	0.15	0.80	135.00	249.88	135.00	343.72	0.27	1.38	100.00	100.00	0.66	14476.00	20670.85	22033404.00	59.80	3661.56	3572.00
18	7	8	11065.00	23159.00	144.35	0	Spot (Block18, Row8, Column7)	357.59	352.50	93.23	0.01	0.26	133.00	180.47	133.00	202.48	0.13	1.12	52.00	1.00	0.00	219.50	224.59	203828.00	0.87	203.60	194.00
18	8	8	11350.00	23156.00	143.05	0	Spot (Block18, Row8, Column8)	20967.29	19428.00	12121.53	0.03	0.58	125.00	141.64	125.00	70.34	0.05	0.50	100.00	100.00	0.54	19303.00	20842.29	11678780.00	296.07	3416.29	2309.00
19	1	1	13779.00	21066.00	152.85	0	Spot (Block19, Row1, Column1)	6108.76	5336.50	3333.18	0.06	0.55	118.00	122.76	118.00	25.33	0.02	0.21	100.00	100.00	0.00	5218.50	5990.76	3921824.00	236.33	1272.04	870.00
19	2	1	14073.00	21074.00	149.60	0	Spot (Block19, Row1, Column2)	681.04	622.00	269.42	0.04	0.40	113.00	115.21	113.00	20.74	0.01	0.18	100.00	100.00	0.00	509.00	568.04	416796.00	27.29	242.99	216.00
19	3	1	14377.00	21074.00	147.00	-50	Spot (Block19, Row1, Column3)	118.14	118.00	9.58	0.00	0.08	109.00	110.15	109.00	15.88	0.00	0.14	24.00	1.00	0.00	9.00	9.14	69586.00	0.50	112.07	111.00
19	4	1	14666.00	21076.00	148.90	0	Spot (Block19, Row1, Column4)	546.52	496.50	210.12	0.04	0.38	106.00	107.75	106.00	16.69	0.01	0.15	100.00	100.00	0.00	390.50	440.52	332287.00	26.28	211.01	190.00
19	5	1	14967.00	21069.00	188.60	0	Spot (Block19, Row1, Column5)	151.99	151.00	21.25	0.00	0.14	109.00	111.19	109.00	22.22	0.01	0.20	79.00	45.00	0.00	42.00	42.99	152141.00	1.84	125.16	124.00
19	6	1	15270.00	21076.00	149.55	0	Spot (Block19, Row1, Column6)	440.58	397.50	167.22	0.04	0.38	110.00	111.70	110.00	16.04	0.01	0.14	100.00	100.00	0.00	287.50	330.58	270519.00	20.50	189.74	183.00
19	7	1	15565.00	21079.00	148.45	0	Spot (Block19, Row1, Column7)	434.55	411.00	158.38	0.02	0.36	115.00	116.57	115.00	17.17	0.01	0.15	100.00	100.00	0.00	296.00	319.55	259861.00	18.52	195.43	187.50
19	8	1	15879.00	21071.00	172.55	0	Spot (Block19, Row1, Column8)	185.54	186.00	26.36	0.00	0.14	113.00	114.10	113.00	15.90	0.00	0.14	98.00	92.00	0.00	73.00	72.54	154553.00	4.49	142.71	136.50
19	1	2	13784.00	21343.00	147.70	0	Spot (Block19, Row2, Column1)	129.28	129.00	10.61	0.00	0.08	108.00	110.77	108.00	19.35	0.01	0.17	58.00	5.00	0.00	21.00	21.28	77049.00	0.96	121.71	120.00
19	2	2	14074.00	21393.00	133.95	0	Spot (Block19, Row2, Column2)	131.20	129.00	14.59	0.01	0.11	106.00	107.27	106.00	14.45	0.01	0.13	76.00	35.00	0.00	23.00	25.20	63633.00	1.66	116.87	116.00
19	3	2	14395.00	21347.00	187.55	0	Spot (Block19, Row2, Column3)	137.98	136.00	20.06	0.01	0.15	106.00	107.03	106.00	13.96	0.00	0.13	80.00	56.00	0.00	30.00	31.98	136602.00	2.22	119.69	118.00
19	4	2	14662.00	21376.00	196.15	0	Spot (Block19, Row2, Column4)	125.32	121.00	19.64	0.02	0.16	108.00	111.61	108.00	24.89	0.01	0.22	26.00	10.00	0.00	13.00	17.32	136599.00	0.55	114.22	112.00
19	5	2	14979.00	21383.00	187.45	0	Spot (Block19, Row2, Column5)	2914.00	2821.50	929.84	0.01	0.32	114.00	128.18	114.00	60.79	0.05	0.47	100.00	100.00	0.00	2707.50	2800.00	2879034.00	45.83	767.95	672.00
19	6	2	15276.00	21379.00	147.00	-50	Spot (Block19, Row2, Column6)	132.82	129.00	14.92	0.01	0.11	117.00	159.95	117.00	173.30	0.14	1.08	0.00	0.00	0.00	12.00	15.82	78365.00	-0.16	129.58	128.00
19	7	2	15585.00	21394.00	134.50	0	Spot (Block19, Row2, Column7)	140.29	139.00	14.42	0.00	0.10	114.00	119.55	114.00	43.46	0.02	0.36	12.00	0.00	0.00	25.00	26.29	68463.00	0.48	128.90	128.00
19	8	2	15861.00	21367.00	187.15	0	Spot (Block19, Row2, Column8)	125.33	125.00	14.45	0.00	0.12	114.00	119.55	114.00	48.13	0.02	0.40	0.00	0.00	0.00	11.00	11.33	123826.00	0.12	116.57	116.00
19	1	3	13776.00	21670.00	150.75	0	Spot (Block19, Row3, Column1)	406.48	379.50	136.65	0.03	0.34	108.00	109.48	108.00	15.16	0.01	0.14	100.00	100.00	0.00	271.50	298.48	253646.00	19.59	184.08	179.00
19	2	3	14065.00	21685.00	166.65	0	Spot (Block19, Row3, Column2)	168.53	171.00	29.61	0.01	0.18	110.00	117.18	110.00	40.03	0.03	0.34	69.00	19.00	0.00	61.00	58.53	129429.00	1.28	127.61	124.00
19	3	3	14366.00	21672.00	154.95	0	Spot (Block19, Row3, Column3)	348.25	326.00	124.85	0.03	0.36	111.00	112.94	111.00	18.53	0.01	0.16	100.00	100.00	0.00	215.00	237.25	229846.00	12.70	174.31	178.50
19	4	3	14674.00	21672.00	147.45	0	Spot (Block19, Row3, Column4)	562.84	516.50	240.93	0.04	0.43	109.00	109.14	109.00	15.67	0.00	0.14	100.00	100.00	0.00	407.50	453.84	333199.00	28.95	217.58	195.50
19	5	3	14966.00	21682.00	167.75	0	Spot (Block19, Row3, Column5)	307.87	196.00	850.34	0.20	2.76	113.00	149.92	113.00	143.94	0.12	0.96	20.00	3.00	0.00	83.00	194.87	242292.00	1.10	140.80	134.00
19	6	3	15274.00	21677.00	206.20	0	Spot (Block19, Row3, Column6)	18291.40	13775.00	13620.50	0.12	0.74	127.00	215.27	127.00	235.57	0.23	1.09	100.00	100.00	0.16	13648.00	18164.40	22205764.00	76.73	3554.38	3511.00
19	7	3	15574.00	21681.00	147.00	-50	Spot (Block19, Row3, Column7)	131.36	129.00	18.42	0.01	0.14	120.00	156.27	120.00	173.40	0.11	1.11	0.00	0.00	0.00	9.00	11.36	77108.00	-0.14	119.20	121.00
19	8	3	15871.00	21689.00	155.50	0	Spot (Block19, Row3, Column8)	6200.55	5495.50	3328.49	0.05	0.54	118.00	125.87	118.00	50.60	0.03	0.40	100.00	100.00	0.00	5377.50	6082.55	4129568.00	120.06	1435.44	1100.00
19	1	4	13779.00	21975.00	155.30	0	Spot (Block19, Row4, Column1)	550.38	534.00	244.27	0.01	0.44	115.00	123.69	115.00	41.92	0.03	0.34	100.00	98.00	0.00	419.00	435.38	367652.00	10.18	201.84	190.50
19	2	4	14072.00	21973.00	178.30	0	Spot (Block19, Row4, Column2)	2463.61	2302.50	1376.77	0.03	0.56	119.00	136.36	119.00	60.24	0.06	0.44	100.00	100.00	0.00	2183.50	2344.61	2192615.00	38.63	573.01	551.50
19	3	4	14369.00	21977.00	147.30	0	Spot (Block19, Row4, Column3)	1692.71	1519.50	774.97	0.05	0.46	115.00	131.88	115.00	72.10	0.06	0.55	100.00	100.00	0.00	1404.50	1577.71	998699.00	21.65	466.31	367.50
19	4	4	14687.00	21985.00	180.45	0	Spot (Block19, Row4, Column4)	131.62	131.00	15.48	0.00	0.12	111.00	110.89	111.00	15.65	0.00	0.14	64.00	26.00	0.00	20.00	20.62	120173.00	1.32	116.24	120.00
19	5	4	14970.00	21976.00	150.85	0	Spot (Block19, Row4, Column5)	163.42	155.00	48.55	0.02	0.30	115.00	121.66	115.00	35.94	0.02	0.30	53.00	24.00	0.00	40.00	48.42	102302.00	1.16	127.64	126.00
19	6	4	15276.00	21977.00	191.95	0	Spot (Block19, Row4, Column6)	3652.07	3680.50	1263.19	0.00	0.35	126.00	164.81	126.00	150.98	0.12	0.92	100.00	100.00	0.00	3554.50	3526.07	3783540.00	23.10	882.27	771.50
19	7	4	15573.00	21982.00	147.00	-50	Spot (Block19, Row4, Column7)	151.02	148.00	17.55	0.01	0.12	128.00	153.06	128.00	112.82	0.08	0.74	0.00	0.00	0.00	20.00	23.02	89554.00	-0.02	149.70	148.00
19	8	4	15881.00	22000.00	140.35	0	Spot (Block19, Row4, Column8)	163.01	164.00	15.06	0.00	0.09	120.00	123.79	120.00	25.91	0.01	0.21	85.00	32.00	0.00	44.00	43.01	86886.00	1.51	138.67	135.00
19	1	5	13773.00	22282.00	160.40	0	Spot (Block19, Row5, Column1)	832.97	710.00	470.48	0.07	0.56	122.00	174.87	122.00	189.53	0.16	1.08	90.00	71.00	0.00	588.00	710.97	593905.00	3.47	244.17	203.00
19	2	5	14069.00	22271.00	154.80	0	Spot (Block19, Row5, Column2)	6912.04	6422.00	3188.92	0.03	0.46	125.00	162.99	125.00	108.17	0.12	0.66	100.00	100.00	0.00	6297.00	6787.04	4555033.00	62.39	1267.19	1180.00
19	3	5	14372.00	22273.00	158.75	0	Spot (Block19, Row5, Column3)	8588.96	7445.00	5027.66	0.06	0.59	116.00	141.89	116.00	94.40	0.09	0.67	100.00	100.00	0.00	7329.00	8472.96	5977915.00	89.49	1264.40	1169.50
19	4	5	14669.00	22275.00	155.75	0	Spot (Block19, Row5, Column4)	312.71	296.00	87.76	0.02	0.28	112.00	124.33	112.00	66.58	0.05	0.54	97.00	76.00	0.00	184.00	200.71	209515.00	2.83	163.48	173.00
19	5	5	14971.00	22273.00	146.70	0	Spot (Block19, Row5, Column5)	2969.33	2288.00	1994.78	0.11	0.67	114.00	117.44	114.00	20.55	0.01	0.18	100.00	100.00	0.00	2174.00	2855.33	1737057.00	138.74	689.13	558.00
19	6	5	15271.00	22280.00	147.00	-50	Spot (Block19, Row5, Column6)	136.49	134.00	12.52	0.01	0.09	123.00	143.51	123.00	104.08	0.07	0.73	0.00	0.00	0.00	11.00	13.49	80393.00	-0.07	133.73	132.00
19	7	5	15576.00	22280.00	193.35	0	Spot (Block19, Row5, Column7)	11556.97	9772.00	7719.04	0.07	0.67	132.00	174.31	132.00	158.31	0.12	0.91	100.00	100.00	0.00	9640.00	11424.97	12250391.00	71.90	2118.00	2041.50
19	8	5	15893.00	22289.00	158.90	0	Spot (Block19, Row5, Column8)	163.75	167.00	22.46	0.01	0.14	120.00	135.66	120.00	105.04	0.05	0.77	0.00	0.00	0.00	47.00	43.75	113479.00	0.27	137.68	131.00
19	1	6	13767.00	22568.00	201.80	0	Spot (Block19, Row6, Column1)	17808.12	13644.00	13835.64	0.12	0.78	138.00	241.90	138.00	272.40	0.24	1.13	100.00	100.00	0.00	13506.00	17670.12	20514960.00	64.49	3355.95	3376.50
19	2	6	14067.00	22569.00	208.70	0	Spot (Block19, Row6, Column2)	5734.14	5109.00	3236.30	0.05	0.56	126.00	191.42	126.00	200.90	0.18	1.05	100.00	100.00	0.00	4983.00	5608.14	7121796.00	27.59	1352.87	1321.00
19	3	6	14360.00	22576.00	148.00	0	Spot (Block19, Row6, Column3)	718.10	674.00	308.74	0.03	0.43	116.00	135.89	116.00	87.40	0.07	0.64	99.00	99.00	0.00	558.00	602.10	429423.00	6.66	254.62	205.00
19	4	6	14672.00	22573.00	181.00	0	Spot (Block19, Row6, Column4)	200.09	197.00	42.52	0.01	0.21	112.00	112.87	112.00	17.39	0.00	0.15	96.00	90.00	0.00	85.00	88.09	183479.00	5.02	133.36	132.00
19	5	6	14970.00	22578.00	145.70	0	Spot (Block19, Row6, Column5)	1594.97	1446.00	975.95	0.04	0.61	114.00	118.07	114.00	23.18	0.02	0.20	100.00	100.00	0.00	1332.00	1480.97	920296.00	63.71	409.41	285.00
19	6	6	15264.00	22580.00	178.10	0	Spot (Block19, Row6, Column6)	139.88	136.00	15.50	0.01	0.11	121.00	135.77	121.00	76.79	0.05	0.57	0.00	0.00	0.00	15.00	18.88	123234.00	0.05	132.65	130.00
19	7	6	15567.00	22580.00	166.45	0	Spot (Block19, Row6, Column7)	247.25	251.50	57.65	0.01	0.23	126.00	144.34	126.00	108.09	0.06	0.75	51.00	5.00	0.00	125.50	121.25	190385.00	0.95	158.94	153.00
19	8	6	15870.00	22584.00	147.00	-50	Spot (Block19, Row6, Column8)	139.58	138.00	16.33	0.00	0.12	122.00	127.17	122.00	26.40	0.02	0.21	30.00	1.00	0.00	16.00	17.58	82074.00	0.47	136.35	136.50
19	1	7	13765.00	22871.00	166.00	0	Spot (Block19, Row7, Column1)	3705.78	3433.50	1889.44	0.03	0.51	119.00	168.62	119.00	180.10	0.15	1.07	100.00	100.00	0.00	3314.50	3586.78	2838630.00	19.64	731.84	693.00
19	2	7	14120.00	22874.00	118.15	0	Spot (Block19, Row7, Column2)	147.05	143.00	18.99	0.01	0.13	114.00	129.30	114.00	66.82	0.05	0.52	5.00	0.00	0.00	29.00	33.05	53820.00	0.27	128.15	124.00
19	3	7	14403.00	22882.00	143.85	0	Spot (Block19, Row7, Column3)	126.80	126.00	14.84	0.00	0.12	112.00	112.25	112.00	14.10	0.00	0.13	47.00	14.00	0.00	14.00	14.80	71136.00	1.03	116.50	118.00
19	4	7	14668.00	22876.00	147.00	-50	Spot (Block19, Row7, Column4)	127.52	126.00	13.94	0.01	0.11	114.00	116.99	114.00	30.25	0.01	0.26	12.00	0.00	0.00	12.00	13.52	75494.00	0.35	119.79	119.00
19	5	7	14968.00	22878.00	147.00	-50	Spot (Block19, Row7, Column5)	131.01	131.00	10.64	0.00	0.08	119.00	139.59	119.00	90.57	0.07	0.65	0.00	0.00	0.00	12.00	12.01	76901.00	-0.09	121.46	120.50
19	6	7	15264.00	22879.00	197.65	0	Spot (Block19, Row7, Column6)	6910.31	6363.00	3931.35	0.04	0.57	132.00	219.88	132.00	273.65	0.22	1.24	100.00	100.00	0.00	6231.00	6778.31	7622073.00	24.45	1419.63	1378.00
19	7	7	15553.00	22888.00	153.15	0	Spot (Block19, Row7, Column7)	301.57	293.00	76.71	0.01	0.25	135.00	162.52	135.00	97.68	0.08	0.60	74.00	33.00	0.00	158.00	166.57	194815.00	1.42	173.84	183.00
19	8	7	15869.00	22886.00	185.20	0	Spot (Block19, Row7, Column8)	6220.30	6173.50	1762.37	0.00	0.28	132.00	145.53	132.00	54.54	0.04	0.37	100.00	100.00	0.00	6041.50	6088.30	6008813.00	111.39	1631.67	1530.00
19	1	8	13763.00	23176.00	157.05	0	Spot (Block19, Row8, Column1)	188.88	188.00	35.61	0.00	0.19	114.00	121.98	114.00	44.03	0.03	0.36	85.00	18.00	0.00	74.00	74.88	128061.00	1.52	139.08	132.50
19	2	8	14110.00	23185.00	179.55	0	Spot (Block19, Row8, Column2)	131.08	128.00	16.95	0.01	0.13	111.00	112.26	111.00	13.06	0.00	0.12	60.00	31.00	0.00	17.00	20.08	118235.00	1.44	118.33	116.00
19	3	8	14345.00	23165.00	135.95	0	Spot (Block19, Row8, Column3)	148.21	145.00	26.81	0.01	0.18	111.00	113.63	111.00	29.61	0.01	0.26	52.00	27.00	0.00	34.00	37.21	73959.00	1.17	125.11	123.50
19	4	8	14662.00	23179.00	148.75	0	Spot (Block19, Row8, Column4)	15791.45	14626.00	8289.61	0.03	0.52	116.00	121.83	116.00	42.18	0.02	0.35	100.00	100.00	0.00	14510.00	15675.45	9522244.00	371.54	3212.97	2426.00
19	5	8	14942.00	23166.00	129.70	0	Spot (Block19, Row8, Column5)	135.66	133.00	14.17	0.01	0.10	118.00	164.88	118.00	250.55	0.15	1.52	0.00	0.00	0.00	15.00	17.66	61181.00	-0.12	128.22	127.00
19	6	8	15267.00	23181.00	194.90	0	Spot (Block19, Row8, Column6)	26249.79	19497.00	20426.68	0.13	0.78	134.00	259.51	134.00	386.70	0.29	1.49	100.00	100.00	7.93	19363.00	26115.79	28139860.00	67.21	4302.30	4185.50
19	7	8	15568.00	23185.00	147.30	0	Spot (Block19, Row8, Column7)	337.26	297.00	107.48	0.06	0.32	131.00	186.02	131.00	250.08	0.15	1.34	31.00	0.00	0.00	166.00	206.26	199998.00	0.60	201.20	185.00
19	8	8	15851.00	23183.00	146.25	0	Spot (Block19, Row8, Column8)	16286.33	14770.00	9327.62	0.04	0.57	130.00	145.44	130.00	56.44	0.05	0.39	100.00	100.00	0.00	14640.00	16156.33	9494928.00	285.97	3139.15	2234.50
20	1	1	18283.00	21092.00	154.00	0	Spot (Block20, Row1, Column1)	5077.19	4466.50	2910.52	0.06	0.57	131.00	138.40	131.00	30.42	0.02	0.22	100.00	100.00	0.00	4335.50	4946.19	3300171.00	162.36	1188.88	877.00
20	2	1	18573.00	21096.00	150.85	0	Spot (Block20, Row1, Column2)	3886.86	3380.00	2146.86	0.06	0.55	134.00	146.35	134.00	43.40	0.04	0.30	100.00	100.00	0.00	3246.00	3752.86	2429286.00	86.19	813.65	679.00
20	3	1	18877.00	21100.00	148.55	0	Spot (Block20, Row1, Column3)	3388.48	2867.50	2329.90	0.07	0.69	131.00	138.25	131.00	31.72	0.02	0.23	100.00	100.00	0.00	2736.50	3257.48	2033090.00	102.47	789.02	658.00
20	4	1	19171.00	21102.00	146.40	0	Spot (Block20, Row1, Column4)	2898.44	2749.00	1520.39	0.02	0.52	133.00	144.92	133.00	49.05	0.04	0.34	100.00	100.00	0.00	2616.00	2765.44	1701386.00	56.14	700.01	551.00
20	5	1	19475.00	21102.00	148.55	0	Spot (Block20, Row1, Column5)	7246.36	5999.00	5751.37	0.08	0.79	134.00	140.00	134.00	34.59	0.02	0.25	100.00	100.00	0.00	5865.00	7112.36	4369558.00	205.44	1241.32	858.00
20	6	1	19773.00	21103.00	147.80	0	Spot (Block20, Row1, Column6)	7091.30	6120.00	4383.77	0.06	0.62	138.00	147.96	138.00	59.33	0.03	0.40	100.00	100.00	0.00	5982.00	6953.30	4254778.00	117.03	1606.42	1064.00
20	7	1	20069.00	21108.00	148.50	0	Spot (Block20, Row1, Column7)	21061.59	18774.50	12431.94	0.05	0.59	143.00	152.46	143.00	62.64	0.03	0.41	100.00	100.00	0.00	18631.50	20918.59	12679075.00	333.79	3931.23	2876.00
20	8	1	20382.00	21105.00	160.90	0	Spot (Block20, Row1, Column8)	561.96	542.00	196.40	0.02	0.35	136.00	140.31	136.00	35.30	0.01	0.25	100.00	100.00	0.00	406.00	425.96	400681.00	11.95	239.44	218.50
20	1	2	18289.00	21423.00	147.10	0	Spot (Block20, Row2, Column1)	149.08	152.00	18.39	0.01	0.12	127.00	134.95	127.00	40.12	0.03	0.30	18.00	0.00	0.00	25.00	22.08	87960.00	0.35	137.18	134.00
20	2	2	18576.00	21396.00	134.95	0	Spot (Block20, Row2, Column2)	4990.55	4783.00	2079.58	0.02	0.42	130.00	143.57	130.00	50.99	0.04	0.36	100.00	100.00	0.00	4653.00	4860.55	2450359.00	95.07	1026.24	950.00
20	3	2	18882.00	21399.00	163.40	0	Spot (Block20, Row2, Column3)	325.55	295.00	110.05	0.04	0.34	132.00	147.84	132.00	56.11	0.05	0.38	95.00	72.00	0.00	163.00	193.55	240907.00	3.17	175.57	180.00
20	4	2	19178.00	21400.00	171.05	0	Spot (Block20, Row2, Column4)	3534.35	3494.50	1488.41	0.00	0.42	136.00	155.85	136.00	67.83	0.06	0.44	100.00	100.00	0.00	3358.50	3398.35	2876959.00	49.81	741.58	725.00
20	5	2	19481.00	21403.00	192.95	0	Spot (Block20, Row2, Column5)	485.58	486.50	142.74	0.00	0.29	137.00	157.40	137.00	79.22	0.06	0.50	99.00	95.00	0.00	349.50	348.58	509863.00	4.14	217.00	200.50
20	6	2	19768.00	21400.00	147.40	0	Spot (Block20, Row2, Column6)	1958.69	1767.00	1099.34	0.04	0.56	147.00	177.62	147.00	106.29	0.08	0.60	100.00	99.00	0.00	1620.00	1811.69	1161504.00	16.76	629.21	382.00
20	7	2	20074.00	21404.00	148.25	0	Spot (Block20, Row2, Column7)	1953.06	1754.00	1141.65	0.05	0.58	144.00	153.82	144.00	47.33	0.03	0.31	100.00	100.00	0.00	1610.00	1809.06	1165978.00	38.02	502.29	452.00
20	8	2	20376.00	21409.00	147.00	-50	Spot (Block20, Row2, Column8)	151.31	152.00	15.17	0.00	0.10	135.00	140.19	135.00	30.11	0.02	0.21	21.00	0.00	0.00	17.00	16.31	89121.00	0.37	142.29	139.00
20	1	3	18276.00	21696.00	150.30	0	Spot (Block20, Row3, Column1)	7824.88	6829.00	5202.37	0.06	0.66	128.00	134.97	128.00	29.93	0.02	0.22	100.00	100.00	0.00	6701.00	7696.88	4859252.00	256.94	1459.36	1264.00
20	2	3	18572.00	21701.00	152.90	0	Spot (Block20, Row3, Column2)	469.65	409.00	195.50	0.06	0.42	135.00	148.49	135.00	49.65	0.04	0.33	100.00	95.00	0.00	274.00	334.65	300105.00	6.47	218.54	201.00
20	3	3	18866.00	21700.00	144.15	0	Spot (Block20, Row3, Column3)	1749.99	1233.00	2481.34	0.15	1.42	134.00	143.37	134.00	43.75	0.03	0.31	100.00	100.00	0.00	1099.00	1615.99	995746.00	36.72	588.41	461.00
20	4	3	19174.00	21699.00	147.80	0	Spot (Block20, Row3, Column4)	7478.50	6514.00	4360.84	0.06	0.58	132.00	145.52	132.00	51.87	0.04	0.36	100.00	100.00	0.00	6382.00	7346.50	4464665.00	141.38	1637.05	1440.50
20	5	3	19481.00	21698.00	150.40	0	Spot (Block20, Row3, Column5)	786.91	575.50	874.09	0.14	1.11	135.00	163.95	135.00	104.09	0.08	0.63	95.00	74.00	0.00	440.50	651.91	489457.00	5.99	284.62	210.00
20	6	3	19776.00	21700.00	211.65	0	Spot (Block20, Row3, Column6)	6661.64	5289.00	3738.79	0.10	0.56	161.00	202.23	161.00	131.18	0.10	0.65	100.00	100.00	0.00	5128.00	6500.64	8486931.00	49.24	1768.73	1754.00
20	7	3	20084.00	21709.00	148.55	0	Spot (Block20, Row3, Column7)	5785.52	4968.00	4022.24	0.07	0.70	147.00	167.30	147.00	79.92	0.06	0.48	100.00	100.00	0.00	4821.00	5638.52	3465525.00	70.30	1152.52	919.00
20	8	3	20374.00	21710.00	159.20	0	Spot (Block20, Row3, Column8)	4787.82	4476.50	2213.11	0.03	0.46	136.00	146.08	136.00	39.36	0.03	0.27	100.00	100.00	0.00	4340.50	4651.82	3322748.00	117.92	1072.79	1028.00
20	1	4	18276.00	21999.00	148.15	0	Spot (Block20, Row4, Column1)	7435.33	6234.50	4459.90	0.08	0.60	130.00	142.96	130.00	48.30	0.04	0.34	100.00	100.00	0.00	6104.50	7305.33	4446327.00	150.99	1637.22	1184.00
20	2	4	18570.00	21999.00	183.25	0	Spot (Block20, Row4, Column2)	2271.20	2161.00	1205.80	0.02	0.53	140.00	161.69	140.00	76.71	0.06	0.47	100.00	100.00	0.00	2021.00	2131.20	2144016.00	27.50	565.67	574.00
20	3	4	18878.00	22001.00	148.80	0	Spot (Block20, Row4, Column3)	32194.89	29104.00	20124.30	0.04	0.63	139.00	165.61	139.00	100.35	0.08	0.61	100.00	100.00	8.37	28965.00	32055.89	19606728.00	319.18	5673.47	3869.00
20	4	4	19165.00	22007.00	170.70	0	Spot (Block20, Row4, Column4)	285.93	287.00	68.21	0.00	0.24	132.00	141.33	132.00	45.94	0.03	0.33	98.00	76.00	0.00	155.00	153.93	232747.00	3.15	176.71	183.00
20	5	4	19472.00	22010.00	155.85	0	Spot (Block20, Row4, Column5)	467.15	331.00	658.36	0.15	1.41	133.00	142.99	133.00	62.82	0.03	0.44	92.00	76.00	0.00	198.00	334.15	311590.00	5.16	229.68	189.00
20	6	4	19780.00	22003.00	190.45	0	Spot (Block20, Row4, Column6)	590.25	597.50	147.02	0.01	0.25	141.00	159.85	141.00	75.32	0.05	0.47	99.00	99.00	0.00	456.50	449.25	602055.00	5.71	253.03	235.50
20	7	4	20068.00	22009.00	148.85	0	Spot (Block20, Row4, Column7)	3804.97	2758.00	3153.12	0.14	0.83	150.00	172.14	150.00	87.34	0.06	0.51	100.00	100.00	0.00	2608.00	3654.97	2305814.00	41.59	759.77	536.00
20	8	4	20373.00	22013.00	155.40	0	Spot (Block20, Row4, Column8)	1026.36	860.50	551.23	0.08	0.54	140.00	151.22	140.00	37.11	0.03	0.25	100.00	100.00	0.00	720.50	886.36	681501.00	23.58	341.94	274.00
20	1	5	18275.00	22298.00	148.85	0	Spot (Block20, Row5, Column1)	6268.99	5220.00	4019.14	0.08	0.64	136.00	162.80	136.00	82.09	0.08	0.50	100.00	100.00	0.00	5084.00	6132.99	3805275.00	74.38	1430.29	1001.50
20	2	5	18569.00	22297.00	156.00	0	Spot (Block20, Row5, Column2)	5395.31	5334.50	2383.90	0.00	0.44	151.00	183.74	151.00	108.43	0.09	0.59	100.00	100.00	0.00	5183.50	5244.31	3625646.00	48.06	1150.14	1073.50
20	3	5	18874.00	22298.00	164.70	0	Spot (Block20, Row5, Column3)	8016.37	6257.50	4801.21	0.11	0.60	141.00	175.43	141.00	114.33	0.09	0.65	100.00	100.00	0.00	6116.50	7875.37	6044341.00	68.58	1185.31	1161.00
20	4	5	19172.00	22307.00	148.10	0	Spot (Block20, Row5, Column4)	4825.89	3724.50	3455.40	0.11	0.72	131.00	153.58	131.00	100.25	0.07	0.65	100.00	100.00	0.00	3593.50	4694.89	2914836.00	46.61	910.49	710.50
20	5	5	19475.00	22301.00	148.85	0	Spot (Block20, Row5, Column5)	35394.39	32116.00	21343.14	0.04	0.60	132.00	150.22	132.00	89.98	0.06	0.60	100.00	100.00	16.28	31984.00	35262.39	21307492.00	391.70	6093.82	3653.50
20	6	5	19778.00	22302.00	148.85	0	Spot (Block20, Row5, Column6)	2139.56	2005.00	1073.66	0.03	0.50	138.00	160.59	138.00	93.18	0.07	0.58	100.00	100.00	0.00	1867.00	2001.56	1307269.00	21.24	554.17	482.00
20	7	5	20077.00	22304.00	203.15	0	Spot (Block20, Row5, Column7)	9775.98	8002.00	6033.50	0.09	0.62	161.00	193.38	161.00	123.95	0.08	0.64	100.00	100.00	0.00	7841.00	9614.98	11437896.00	77.31	1960.48	1993.50
20	8	5	20375.00	22307.00	148.10	0	Spot (Block20, Row5, Column8)	8593.78	6649.50	6948.35	0.11	0.81	142.00	161.83	142.00	83.57	0.06	0.52	100.00	100.00	0.00	6507.50	8451.78	5139083.00	100.89	1529.27	1225.00
20	1	6	18270.00	22594.00	211.45	0	Spot (Block20, Row6, Column1)	5964.19	4621.00	3788.98	0.11	0.64	148.00	195.17	148.00	125.61	0.12	0.64	100.00	100.00	0.00	4473.00	5816.19	7616275.00	45.93	1457.96	1412.00
20	2	6	18571.00	22599.00	208.75	0	Spot (Block20, Row6, Column2)	6464.58	5975.00	3231.41	0.03	0.50	153.00	191.68	153.00	126.05	0.10	0.66	100.00	100.00	0.00	5822.00	6311.58	7983753.00	49.77	1521.80	1486.00
20	3	6	18861.00	22599.00	147.20	0	Spot (Block20, Row6, Column3)	13450.53	11854.00	8285.20	0.05	0.62	133.00	163.27	133.00	107.32	0.09	0.66	100.00	100.00	0.00	11721.00	13317.53	7976163.00	123.82	2516.30	2038.00
20	4	6	19173.00	22598.00	147.95	0	Spot (Block20, Row6, Column4)	1272.30	1125.50	782.46	0.05	0.62	127.00	136.83	127.00	55.34	0.03	0.40	100.00	100.00	0.00	998.50	1145.30	763377.00	20.52	354.14	271.00
20	5	6	19470.00	22601.00	146.35	0	Spot (Block20, Row6, Column5)	37401.32	35707.00	20095.97	0.02	0.54	133.00	156.17	133.00	89.47	0.07	0.57	100.00	100.00	17.38	35574.00	37268.32	21730244.00	416.26	6781.34	4795.50
20	6	6	19771.00	22607.00	149.55	0	Spot (Block20, Row6, Column6)	718.88	543.50	472.04	0.12	0.66	139.00	165.29	139.00	99.94	0.08	0.60	100.00	72.00	0.00	404.50	579.88	439956.00	5.54	254.11	247.00
20	7	6	20071.00	22602.00	148.70	0	Spot (Block20, Row6, Column7)	10094.43	8247.00	6921.36	0.09	0.69	149.00	168.33	149.00	92.92	0.05	0.55	100.00	100.00	0.00	8098.00	9945.43	6137415.00	106.82	1888.54	1301.50
20	8	6	20377.00	22612.00	147.75	0	Spot (Block20, Row6, Column8)	12523.31	10249.00	8983.34	0.09	0.72	143.00	149.75	143.00	37.92	0.02	0.25	100.00	100.00	0.00	10106.00	12380.31	7564078.00	326.34	1920.93	1435.50
20	1	7	18269.00	22898.00	177.50	0	Spot (Block20, Row7, Column1)	3221.40	2823.00	1963.21	0.06	0.61	131.00	159.06	131.00	88.88	0.08	0.56	100.00	100.00	0.00	2692.00	3090.40	2838054.00	34.45	675.50	685.00
20	2	7	18570.00	22898.00	165.15	0	Spot (Block20, Row7, Column2)	335.65	252.00	172.74	0.12	0.51	136.00	155.55	136.00	79.29	0.06	0.51	63.00	39.00	0.00	116.00	199.65	254759.00	2.27	176.34	178.00
20	3	7	18880.00	22915.00	162.50	0	Spot (Block20, Row7, Column3)	158.33	160.00	15.83	0.00	0.10	131.00	134.91	131.00	23.37	0.01	0.17	61.00	11.00	0.00	29.00	27.33	116373.00	1.00	143.74	142.00
20	4	7	19168.00	22903.00	172.90	0	Spot (Block20, Row7, Column4)	277.64	275.50	81.75	0.00	0.29	128.00	139.70	128.00	49.25	0.04	0.35	96.00	58.00	0.00	147.50	149.64	231554.00	2.80	166.81	169.00
20	5	7	19465.00	22905.00	186.35	0	Spot (Block20, Row7, Column5)	2654.41	2455.00	1525.21	0.03	0.57	136.00	175.51	136.00	123.38	0.11	0.70	100.00	100.00	0.00	2319.00	2518.41	2588054.00	20.09	639.07	637.00
20	6	7	19765.00	22904.00	202.35	0	Spot (Block20, Row7, Column6)	7253.06	6881.00	4100.37	0.02	0.57	160.00	222.98	160.00	179.35	0.14	0.80	100.00	100.00	0.00	6721.00	7093.06	8464323.00	39.20	1569.56	1569.00
20	7	7	20059.00	22910.00	151.00	0	Spot (Block20, Row7, Column7)	10280.59	9243.00	5457.32	0.05	0.53	149.00	174.74	149.00	105.36	0.07	0.60	100.00	100.00	0.00	9094.00	10131.59	6363683.00	95.92	2272.14	1362.50
20	8	7	20373.00	22915.00	187.30	0	Spot (Block20, Row7, Column8)	1359.58	1375.00	343.44	0.00	0.25	146.00	153.52	146.00	40.17	0.02	0.26	100.00	100.00	0.00	1229.00	1213.58	1340549.00	30.02	469.65	396.00
20	1	8	18254.00	23193.00	158.80	0	Spot (Block20, Row8, Column1)	169.80	174.00	20.43	0.01	0.12	124.00	131.32	124.00	41.74	0.02	0.32	66.00	0.00	0.00	50.00	45.80	117838.00	0.92	143.15	140.00
20	2	8	18570.00	23198.00	147.50	0	Spot (Block20, Row8, Column2)	1395.43	1252.00	738.21	0.05	0.53	128.00	131.74	128.00	21.08	0.01	0.16	100.00	100.00	0.00	1124.00	1267.43	827491.00	59.96	410.21	368.00
20	3	8	18857.00	23199.00	147.85	0	Spot (Block20, Row8, Column3)	2887.99	2215.50	2242.00	0.12	0.78	131.00	136.99	131.00	27.50	0.02	0.20	100.00	100.00	0.00	2084.50	2756.99	1721240.00	100.03	665.08	540.00
20	4	8	19166.00	23204.00	151.15	0	Spot (Block20, Row8, Column4)	10872.65	10320.50	5672.00	0.02	0.52	129.00	136.02	129.00	35.26	0.02	0.26	100.00	100.00	0.00	10191.50	10743.65	6784532.00	304.50	2117.32	1697.00
20	5	8	19454.00	23196.00	166.90	0	Spot (Block20, Row8, Column5)	259.01	260.00	66.13	0.00	0.26	131.00	157.41	131.00	95.91	0.08	0.61	56.00	17.00	0.00	129.00	128.01	200212.00	1.06	171.37	175.00
20	6	8	19767.00	23208.00	205.35	0	Spot (Block20, Row8, Column6)	8976.16	6169.00	6546.04	0.16	0.73	147.00	201.33	147.00	164.81	0.14	0.82	100.00	100.00	0.00	6022.00	8829.16	10735489.00	53.24	1764.85	1747.50
20	7	8	20066.00	23206.00	147.40	0	Spot (Block20, Row8, Column7)	4070.12	3763.00	2430.35	0.03	0.60	144.00	168.53	144.00	96.98	0.07	0.58	100.00	100.00	0.00	3619.00	3926.12	2401373.00	40.23	924.57	697.00
20	8	8	20355.00	23208.00	150.35	0	Spot (Block20, Row8, Column8)	14385.80	12655.50	8725.06	0.06	0.61	141.00	152.61	141.00	46.90	0.03	0.31	100.00	100.00	0.00	12514.50	14244.80	8919199.00	303.46	2589.98	2068.00
21	1	1	4749.00	25515.00	148.80	0	Spot (Block21, Row1, Column1)	8302.81	7503.00	4418.76	0.04	0.53	116.00	124.47	116.00	38.30	0.03	0.31	100.00	100.00	0.00	7387.00	8186.81	5006594.00	213.51	1672.21	1128.00
21	2	1	5049.00	25519.00	145.25	0	Spot (Block21, Row1, Column2)	379.11	390.00	110.06	0.01	0.29	110.00	111.15	110.00	19.42	0.00	0.17	100.00	100.00	0.00	280.00	269.11	219504.00	13.80	178.03	180.50
21	3	1	5350.00	25520.00	147.00	-50	Spot (Block21, Row1, Column3)	122.03	123.00	8.77	0.00	0.07	107.00	106.73	107.00	13.24	0.00	0.12	59.00	8.00	0.00	16.00	15.03	72364.00	1.15	114.99	115.00
21	4	1	5643.00	25519.00	150.65	0	Spot (Block21, Row1, Column4)	281.75	282.00	62.91	0.00	0.22	105.00	105.99	105.00	13.06	0.00	0.12	100.00	99.00	0.00	177.00	176.75	175246.00	13.46	164.08	173.00
21	5	1	5947.00	25534.00	177.40	0	Spot (Block21, Row1, Column5)	145.62	140.00	23.54	0.02	0.16	107.00	107.80	107.00	15.56	0.00	0.14	81.00	51.00	0.00	33.00	38.62	128438.00	2.43	116.93	116.00
21	6	1	6247.00	25523.00	151.10	0	Spot (Block21, Row1, Column6)	206.85	197.00	45.90	0.02	0.22	108.00	108.52	108.00	13.33	0.00	0.12	99.00	96.00	0.00	89.00	98.85	129485.00	7.38	141.61	129.00
21	7	1	6546.00	25521.00	160.50	0	Spot (Block21, Row1, Column7)	223.28	209.00	48.44	0.03	0.22	109.00	109.54	109.00	11.83	0.00	0.11	99.00	97.00	0.00	100.00	114.28	158974.00	9.62	153.33	148.00
21	8	1	6856.00	25526.00	181.45	0	Spot (Block21, Row1, Column8)	212.02	175.00	333.68	0.08	1.57	107.00	107.15	107.00	11.36	0.00	0.11	99.00	93.00	0.00	68.00	105.02	196546.00	9.23	131.52	129.00
21	1	2	4748.00	25816.00	147.00	-50	Spot (Block21, Row2, Column1)	119.05	119.00	11.09	0.00	0.09	112.00	115.76	112.00	27.04	0.01	0.23	4.00	0.00	0.00	7.00	7.05	69765.00	0.12	113.60	113.50
21	2	2	5036.00	25837.00	169.35	0	Spot (Block21, Row2, Column2)	135.74	135.00	14.81	0.00	0.11	108.00	107.95	108.00	12.02	0.00	0.11	84.00	56.00	0.00	27.00	27.74	108867.00	2.31	121.19	121.00
21	3	2	5358.00	25815.00	166.95	0	Spot (Block21, Row2, Column3)	142.97	135.00	92.42	0.02	0.65	105.00	104.85	105.00	12.38	0.00	0.12	86.00	64.00	0.00	30.00	37.97	110656.00	3.08	118.13	116.00
21	4	2	5668.00	25802.00	288.30	0	Spot (Block21, Row2, Column4)	118.25	118.00	10.95	0.00	0.09	108.00	108.59	108.00	13.73	0.00	0.13	37.00	5.00	0.00	10.00	10.25	288760.00	0.70	110.84	111.00
21	5	2	5953.00	25827.00	174.25	0	Spot (Block21, Row2, Column5)	838.41	775.00	331.33	0.03	0.40	107.00	109.71	107.00	24.33	0.01	0.22	100.00	100.00	0.00	668.00	731.41	708455.00	29.95	273.05	265.00
21	6	2	6240.00	25805.00	179.50	0	Spot (Block21, Row2, Column6)	125.85	124.00	14.67	0.01	0.12	107.00	118.29	107.00	68.56	0.04	0.58	0.00	0.00	0.00	17.00	18.85	112640.00	0.11	118.24	118.00
21	7	2	6539.00	25851.00	169.90	0	Spot (Block21, Row2, Column7)	124.62	122.00	15.35	0.01	0.12	109.00	113.08	109.00	38.55	0.02	0.34	9.00	0.00	0.00	13.00	15.62	100443.00	0.30	114.57	115.00
21	8	2	6849.00	25829.00	147.00	-50	Spot (Block21, Row2, Column8)	110.52	110.00	10.38	0.00	0.09	108.00	115.39	108.00	59.71	0.03	0.52	0.00	0.00	0.00	2.00	2.52	64986.00	-0.08	112.64	115.00
21	1	3	4747.00	26119.00	155.20	0	Spot (Block21, Row3, Column1)	269.02	284.00	49.76	0.02	0.18	110.00	111.03	110.00	11.84	0.00	0.11	100.00	100.00	0.00	174.00	159.02	177820.00	13.34	161.50	165.00
21	2	3	5046.00	26118.00	147.00	-50	Spot (Block21, Row3, Column2)	117.16	118.00	9.95	0.00	0.08	108.00	113.73	108.00	29.70	0.02	0.26	1.00	0.00	0.00	10.00	9.16	69009.00	0.12	114.87	114.00
21	3	3	5341.00	26114.00	168.55	0	Spot (Block21, Row3, Column3)	189.66	196.00	27.33	0.01	0.14	107.00	108.63	107.00	14.85	0.01	0.14	99.00	93.00	0.00	89.00	82.66	149644.00	5.46	137.86	127.00
21	4	3	5648.00	26120.00	170.65	0	Spot (Block21, Row3, Column4)	258.75	267.00	68.10	0.01	0.26	107.00	107.43	107.00	13.57	0.00	0.13	100.00	99.00	0.00	160.00	151.75	209848.00	11.15	152.04	150.00
21	5	3	5935.00	26144.00	154.85	0	Spot (Block21, Row3, Column5)	184.98	186.00	36.53	0.00	0.20	108.00	122.46	108.00	77.60	0.05	0.63	50.00	1.00	0.00	78.00	76.98	123381.00	0.81	137.36	129.00
21	6	3	6249.00	26123.00	216.05	0	Spot (Block21, Row3, Column6)	6110.01	3215.00	5330.05	0.28	0.87	113.00	142.53	113.00	107.49	0.10	0.75	100.00	100.00	0.00	3102.00	5997.01	8132428.00	55.52	1521.20	1549.00
21	7	3	6565.00	26122.00	152.10	0	Spot (Block21, Row3, Column7)	124.74	125.00	11.23	0.00	0.09	112.00	128.68	112.00	84.05	0.06	0.65	0.00	0.00	0.00	13.00	12.74	78834.00	-0.05	118.30	120.00
21	8	3	6848.00	26134.00	152.50	0	Spot (Block21, Row3, Column8)	10161.51	9653.00	5063.97	0.02	0.50	111.00	123.63	111.00	70.86	0.05	0.57	100.00	100.00	0.00	9542.00	10050.51	6513525.00	141.65	1876.67	1420.00
21	1	4	4747.00	26413.00	152.30	0	Spot (Block21, Row4, Column1)	286.46	288.00	73.03	0.00	0.25	111.00	116.24	111.00	28.81	0.02	0.25	100.00	99.00	0.00	177.00	175.46	181330.00	5.91	158.76	165.50
21	2	4	5045.00	26419.00	160.65	0	Spot (Block21, Row4, Column2)	1575.90	1480.50	772.90	0.03	0.49	111.00	128.35	111.00	60.30	0.06	0.47	100.00	100.00	0.00	1369.50	1464.90	1122039.00	24.01	401.78	394.00
21	3	4	5346.00	26421.00	134.90	0	Spot (Block21, Row4, Column3)	1378.02	1392.00	477.14	0.00	0.35	111.00	124.84	111.00	47.90	0.05	0.38	100.00	100.00	0.00	1281.00	1267.02	676610.00	26.16	403.45	353.00
21	4	4	5655.00	26414.00	273.65	0	Spot (Block21, Row4, Column4)	118.25	118.00	13.62	0.00	0.12	109.00	109.57	109.00	15.84	0.00	0.14	29.00	6.00	0.00	9.00	9.25	258608.00	0.55	107.91	109.00
21	5	4	5938.00	26434.00	154.90	0	Spot (Block21, Row4, Column5)	140.58	139.00	17.62	0.00	0.13	106.00	108.30	106.00	17.32	0.01	0.16	79.00	47.00	0.00	33.00	34.58	92786.00	1.86	115.05	113.00
21	6	4	6244.00	26425.00	175.10	0	Spot (Block21, Row4, Column6)	1129.38	1080.00	441.75	0.02	0.39	110.00	124.43	110.00	70.20	0.05	0.56	100.00	100.00	0.00	970.00	1019.38	972400.00	14.32	338.48	283.00
21	7	4	6542.00	26428.00	162.10	0	Spot (Block21, Row4, Column7)	149.02	148.00	18.80	0.00	0.13	110.00	121.46	110.00	61.49	0.04	0.51	13.00	0.00	0.00	38.00	39.02	108185.00	0.45	121.27	121.00
21	8	4	6848.00	26435.00	141.75	0	Spot (Block21, Row4, Column8)	162.67	167.00	17.10	0.01	0.11	109.00	113.21	109.00	33.52	0.02	0.30	83.00	18.00	0.00	58.00	53.67	88494.00	1.48	129.66	126.00
21	1	5	4746.00	26716.00	140.35	0	Spot (Block21, Row5, Column1)	726.08	674.00	288.53	0.03	0.40	113.00	129.31	113.00	75.15	0.06	0.58	100.00	99.00	0.00	561.00	613.08	386998.00	7.94	245.84	203.00
21	2	5	5043.00	26719.00	148.35	0	Spot (Block21, Row5, Column2)	13238.21	12510.50	6148.94	0.02	0.46	118.00	149.49	118.00	87.52	0.10	0.59	100.00	100.00	0.00	12392.50	13120.21	7916452.00	149.54	2322.33	2146.00
21	3	5	5344.00	26720.00	146.15	0	Spot (Block21, Row5, Column3)	6416.83	5452.00	3712.41	0.07	0.58	117.00	136.34	117.00	67.12	0.07	0.49	100.00	100.00	0.00	5335.00	6299.83	3728179.00	93.57	1065.22	892.00
21	4	5	5629.00	26728.00	135.55	0	Spot (Block21, Row5, Column4)	275.47	191.00	509.88	0.16	1.85	112.00	119.66	112.00	41.61	0.03	0.35	96.00	38.00	0.00	79.00	163.47	137185.00	3.74	154.77	147.00
21	5	5	5946.00	26724.00	137.30	0	Spot (Block21, Row5, Column5)	1198.45	1170.00	472.97	0.01	0.39	107.00	108.84	107.00	17.60	0.01	0.16	100.00	100.00	0.00	1063.00	1091.45	611207.00	61.91	355.27	282.00
21	6	5	6239.00	26735.00	140.90	0	Spot (Block21, Row5, Column6)	147.53	149.00	14.97	0.00	0.10	111.00	122.35	111.00	57.73	0.04	0.47	5.00	0.00	0.00	38.00	36.53	79373.00	0.44	124.62	122.00
21	7	5	6544.00	26728.00	205.80	0	Spot (Block21, Row5, Column7)	3960.96	2786.00	3070.11	0.15	0.78	113.00	136.00	113.00	86.92	0.08	0.64	100.00	100.00	0.00	2673.00	3847.96	4780874.00	44.01	945.45	928.50
21	8	5	6846.00	26727.00	157.35	0	Spot (Block21, Row5, Column8)	180.95	186.00	23.91	0.01	0.13	108.00	115.73	108.00	53.53	0.03	0.46	83.00	3.00	0.00	78.00	72.95	123224.00	1.22	126.99	122.50
21	1	6	4742.00	27018.00	222.60	0	Spot (Block21, Row6, Column1)	4775.17	2499.00	4210.00	0.28	0.88	122.00	154.54	122.00	101.67	0.10	0.66	100.00	100.00	0.00	2377.00	4653.17	6766409.00	45.45	1225.28	1227.00
21	2	6	5045.00	27021.00	223.30	0	Spot (Block21, Row6, Column2)	2471.49	1841.00	1449.65	0.13	0.59	118.00	148.62	118.00	95.91	0.10	0.65	100.00	100.00	0.00	1723.00	2353.49	3541647.00	24.22	738.65	753.00
21	3	6	5333.00	27017.00	141.95	0	Spot (Block21, Row6, Column3)	387.31	375.50	113.49	0.01	0.29	114.00	127.47	114.00	52.93	0.05	0.42	100.00	97.00	0.00	261.50	273.31	211472.00	4.91	185.54	180.00
21	4	6	5654.00	27004.00	181.50	0	Spot (Block21, Row6, Column4)	132.06	128.00	18.00	0.01	0.14	107.00	108.23	107.00	14.07	0.00	0.13	69.00	32.00	0.00	21.00	25.06	122813.00	1.69	112.39	113.00
21	5	6	5944.00	27024.00	138.90	0	Spot (Block21, Row6, Column5)	485.51	482.00	159.81	0.00	0.33	107.00	108.85	107.00	18.35	0.01	0.17	100.00	100.00	0.00	375.00	378.51	252950.00	20.52	201.46	183.00
21	6	6	6250.00	27020.00	159.70	0	Spot (Block21, Row6, Column6)	131.00	129.00	10.94	0.01	0.08	111.00	119.78	111.00	50.90	0.03	0.42	1.00	0.00	0.00	18.00	20.00	92226.00	0.22	120.77	120.00
21	7	6	6548.00	27030.00	164.55	0	Spot (Block21, Row6, Column7)	185.69	189.00	24.43	0.01	0.13	108.00	120.00	108.00	64.08	0.05	0.53	78.00	3.00	0.00	81.00	77.69	139455.00	1.03	135.07	129.00
21	8	6	6862.00	27043.00	199.00	0	Spot (Block21, Row6, Column8)	137.92	136.00	19.32	0.01	0.14	108.00	110.05	108.00	15.85	0.01	0.14	72.00	43.00	0.00	28.00	29.92	154610.00	1.76	118.33	119.00
21	1	7	4743.00	27319.00	159.25	0	Spot (Block21, Row7, Column1)	1981.12	1819.00	1082.13	0.04	0.55	116.00	139.12	116.00	93.14	0.08	0.67	100.00	100.00	0.00	1703.00	1865.12	1384800.00	19.78	431.22	409.50
21	2	7	5040.00	27319.00	147.00	-50	Spot (Block21, Row7, Column2)	120.74	120.00	10.02	0.00	0.08	113.00	132.43	113.00	227.66	0.07	1.72	0.00	0.00	0.00	7.00	7.74	71118.00	-0.05	121.77	124.50
21	3	7	5340.00	27321.00	147.00	-50	Spot (Block21, Row7, Column3)	109.69	108.00	11.40	0.01	0.10	111.00	111.50	111.00	13.59	0.00	0.12	8.00	3.00	0.00	-3.00	-1.31	64827.00	-0.13	113.13	113.00
21	4	7	5633.00	27321.00	246.30	0	Spot (Block21, Row7, Column4)	125.29	125.00	14.46	0.00	0.12	110.00	114.97	110.00	43.54	0.02	0.38	3.00	0.00	0.00	15.00	15.29	219629.00	0.24	110.67	108.00
21	5	7	5940.00	27324.00	147.00	-50	Spot (Block21, Row7, Column5)	127.08	125.00	15.42	0.01	0.12	114.00	124.09	114.00	49.59	0.04	0.40	3.00	0.00	0.00	11.00	13.08	74848.00	0.06	124.55	121.00
21	6	7	6240.00	27327.00	211.55	0	Spot (Block21, Row7, Column6)	2700.91	2277.50	1495.73	0.07	0.55	123.00	168.15	123.00	154.44	0.14	0.92	100.00	100.00	0.00	2154.50	2577.91	3446362.00	16.40	768.80	813.00
21	7	7	6518.00	27321.00	229.65	0	Spot (Block21, Row7, Column7)	161.27	156.00	49.01	0.01	0.30	112.00	125.41	112.00	58.70	0.05	0.47	41.00	3.00	0.00	44.00	49.27	244651.00	0.61	131.54	119.00
21	8	7	6844.00	27328.00	175.80	0	Spot (Block21, Row7, Column8)	1907.62	1836.00	628.57	0.02	0.33	110.00	117.96	110.00	42.62	0.03	0.36	100.00	100.00	0.00	1726.00	1797.62	1653906.00	41.99	559.70	492.00
21	1	8	4723.00	27621.00	154.60	0	Spot (Block21, Row8, Column1)	170.85	174.00	25.03	0.01	0.15	110.00	116.43	110.00	42.89	0.02	0.37	80.00	8.00	0.00	64.00	60.85	112421.00	1.27	130.15	126.00
21	2	8	5042.00	27652.00	172.00	0	Spot (Block21, Row8, Column2)	141.89	138.00	23.27	0.01	0.16	110.00	117.89	110.00	214.15	0.03	1.82	0.00	0.00	0.00	28.00	31.89	116210.00	0.11	122.86	118.00
21	3	8	5360.00	27614.00	170.95	0	Spot (Block21, Row8, Column3)	167.29	148.00	140.94	0.05	0.84	111.00	118.47	111.00	64.04	0.03	0.54	17.00	1.00	0.00	37.00	56.29	135336.00	0.76	126.46	124.50
21	4	8	5642.00	27628.00	142.95	0	Spot (Block21, Row8, Column4)	26422.23	25486.50	12990.61	0.02	0.49	113.00	124.60	113.00	74.33	0.04	0.60	100.00	100.00	0.00	25373.50	26309.23	14690760.00	353.80	4492.32	3514.00
21	5	8	5926.00	27610.00	189.85	0	Spot (Block21, Row8, Column5)	146.94	145.00	21.65	0.01	0.15	117.00	146.84	117.00	138.50	0.10	0.94	0.00	0.00	0.00	28.00	29.94	149000.00	0.00	131.50	127.00
21	6	8	6241.00	27625.00	194.35	0	Spot (Block21, Row8, Column6)	10174.59	5539.50	9807.63	0.26	0.96	128.00	190.37	128.00	208.95	0.17	1.10	100.00	100.00	0.00	5411.50	10046.59	10907159.00	47.78	1737.82	1745.50
21	7	8	6542.00	27631.00	175.20	0	Spot (Block21, Row8, Column7)	204.53	198.00	44.76	0.01	0.22	115.00	148.70	115.00	149.02	0.11	1.00	15.00	0.00	0.00	83.00	89.53	174875.00	0.37	140.62	137.00
21	8	8	6827.00	27630.00	139.45	0	Spot (Block21, Row8, Column8)	23369.03	20734.00	13240.30	0.05	0.57	114.00	128.58	114.00	65.59	0.05	0.51	100.00	100.00	0.95	20620.00	23255.03	12268739.00	354.36	4484.25	3363.50
22	1	1	9255.00	25541.00	149.45	0	Spot (Block22, Row1, Column1)	6957.80	6107.50	3795.69	0.06	0.55	150.00	166.23	150.00	92.09	0.04	0.55	100.00	100.00	0.00	5957.50	6807.80	4230342.00	73.75	1586.95	1077.50
22	2	1	9546.00	25547.00	146.85	0	Spot (Block22, Row1, Column2)	24180.35	22166.00	13164.02	0.04	0.54	148.00	174.73	148.00	114.67	0.07	0.66	100.00	100.00	0.00	22018.00	24032.35	14338948.00	209.34	3587.90	2950.00
22	3	1	9850.00	25550.00	142.45	0	Spot (Block22, Row1, Column3)	3814.26	3321.00	2538.91	0.06	0.67	140.00	156.77	140.00	77.83	0.05	0.50	100.00	100.00	0.00	3181.00	3674.26	2116915.00	46.99	742.27	551.00
22	4	1	10144.00	25549.00	144.25	0	Spot (Block22, Row1, Column4)	18114.44	16980.50	9613.74	0.03	0.53	141.00	158.04	141.00	68.63	0.05	0.43	100.00	100.00	0.00	16839.50	17973.44	10325232.00	261.64	2779.72	2224.00
22	5	1	10449.00	25553.00	145.30	0	Spot (Block22, Row1, Column5)	9834.42	7644.00	7661.40	0.11	0.78	138.00	152.77	138.00	59.36	0.04	0.39	100.00	100.00	0.00	7506.00	9696.42	5654789.00	163.11	1542.40	1027.00
22	6	1	10744.00	25552.00	140.55	0	Spot (Block22, Row1, Column6)	14630.64	13301.50	8447.95	0.04	0.58	139.00	156.52	139.00	80.50	0.05	0.51	100.00	100.00	0.00	13162.50	14491.64	7871284.00	179.81	3160.14	2157.00
22	7	1	11041.00	25555.00	145.15	0	Spot (Block22, Row1, Column7)	40457.90	40114.00	19988.82	0.00	0.49	135.00	153.26	135.00	86.23	0.06	0.56	100.00	100.00	21.99	39979.00	40322.90	23182472.00	467.41	6666.77	5146.00
22	8	1	11362.00	25554.00	199.65	0	Spot (Block22, Row1, Column8)	198.41	201.00	30.59	0.01	0.15	132.00	138.13	132.00	47.22	0.02	0.34	79.00	11.00	0.00	69.00	66.41	224407.00	1.28	151.79	145.00
22	1	2	9246.00	25839.00	129.15	0	Spot (Block22, Row2, Column1)	173.39	178.00	19.34	0.01	0.11	142.00	152.07	142.00	43.58	0.03	0.29	31.00	0.00	0.00	36.00	31.39	77157.00	0.49	158.08	158.50
22	2	2	9543.00	25847.00	125.35	0	Spot (Block22, Row2, Column2)	6327.48	5819.00	2682.33	0.04	0.42	140.00	160.52	140.00	99.18	0.06	0.62	100.00	100.00	0.00	5679.00	6187.48	2644885.00	62.18	1223.43	1022.00
22	3	2	9849.00	25844.00	150.75	0	Spot (Block22, Row2, Column3)	404.30	361.00	168.14	0.05	0.42	138.00	152.10	138.00	57.88	0.04	0.38	98.00	86.00	0.00	223.00	266.30	251070.00	4.36	194.92	192.00
22	4	2	10153.00	25852.00	172.15	0	Spot (Block22, Row2, Column4)	3109.24	2998.00	1548.71	0.02	0.50	146.00	168.97	146.00	80.37	0.06	0.48	100.00	100.00	0.00	2852.00	2963.24	2552685.00	36.58	721.00	694.00
22	5	2	10455.00	25858.00	189.40	0	Spot (Block22, Row2, Column5)	1670.31	1603.00	591.18	0.02	0.35	146.00	163.77	146.00	62.69	0.05	0.38	100.00	100.00	0.00	1457.00	1524.31	1688680.00	24.03	480.70	407.00
22	6	2	10741.00	25854.00	143.40	0	Spot (Block22, Row2, Column6)	1555.65	1384.50	909.23	0.05	0.58	145.00	179.26	145.00	135.36	0.09	0.76	100.00	99.00	0.00	1239.50	1410.65	868054.00	10.17	435.63	341.50
22	7	2	11044.00	25859.00	146.35	0	Spot (Block22, Row2, Column7)	2325.77	2052.00	1395.56	0.05	0.60	139.00	155.56	139.00	66.60	0.05	0.43	100.00	100.00	0.00	1913.00	2186.77	1367554.00	32.59	515.37	371.00
22	8	2	11341.00	25847.00	142.70	0	Spot (Block22, Row2, Column8)	177.70	179.00	18.77	0.00	0.11	136.00	146.95	136.00	67.34	0.03	0.46	6.00	0.00	0.00	43.00	41.70	98091.00	0.46	161.42	165.50
22	1	3	9251.00	26144.00	143.10	0	Spot (Block22, Row3, Column1)	9078.71	8114.00	5981.35	0.05	0.66	138.00	145.90	138.00	34.94	0.02	0.24	100.00	100.00	0.00	7976.00	8940.71	5075000.00	255.66	1502.94	1070.00
22	2	3	9550.00	26144.00	146.85	0	Spot (Block22, Row3, Column2)	595.99	571.50	229.35	0.02	0.38	140.00	156.27	140.00	58.15	0.05	0.37	100.00	100.00	0.00	431.50	455.99	350445.00	7.56	239.03	233.00
22	3	3	9832.00	26144.00	138.70	0	Spot (Block22, Row3, Column3)	3333.12	2511.00	3688.53	0.12	1.11	147.00	158.91	147.00	73.22	0.03	0.46	100.00	100.00	0.00	2364.00	3186.12	1726557.00	43.35	974.00	552.00
22	4	3	10150.00	26152.00	140.95	0	Spot (Block22, Row3, Column4)	19790.42	18378.00	11188.19	0.03	0.57	148.00	163.45	148.00	66.84	0.04	0.41	100.00	100.00	0.00	18230.00	19642.42	10607663.00	293.65	3891.89	2569.50
22	5	3	10457.00	26142.00	142.10	0	Spot (Block22, Row3, Column5)	2369.67	1305.50	5122.85	0.26	2.16	146.00	184.94	146.00	143.07	0.10	0.77	94.00	92.00	0.18	1159.50	2223.67	1289101.00	15.27	581.35	272.00
22	6	3	10748.00	26152.00	202.60	0	Spot (Block22, Row3, Column6)	13532.33	9785.00	10211.58	0.14	0.75	166.00	229.87	166.00	198.35	0.14	0.86	100.00	100.00	0.00	9619.00	13366.33	15738104.00	67.07	2787.21	2716.50
22	7	3	11051.00	26155.00	141.55	0	Spot (Block22, Row3, Column7)	7011.36	5966.00	4731.11	0.07	0.67	160.00	192.46	160.00	152.47	0.08	0.79	100.00	100.00	0.00	5806.00	6851.36	3807171.00	44.72	1515.96	1035.00
22	8	3	11346.00	26162.00	152.35	0	Spot (Block22, Row3, Column8)	12052.88	11162.00	6016.30	0.03	0.50	143.00	160.48	143.00	84.62	0.05	0.53	100.00	100.00	0.00	11019.00	11909.88	7629476.00	140.55	2203.64	1787.00
22	1	4	9246.00	26446.00	140.45	0	Spot (Block22, Row4, Column1)	19180.03	17944.00	10586.74	0.03	0.55	145.00	163.58	145.00	75.16	0.05	0.46	100.00	100.00	0.00	17799.00	19035.03	10299675.00	253.01	3968.75	2853.00
22	2	4	9546.00	26447.00	176.10	0	Spot (Block22, Row4, Column2)	2800.76	2531.50	1653.71	0.04	0.59	150.00	177.14	150.00	107.30	0.07	0.61	100.00	100.00	0.00	2381.50	2650.76	2425454.00	24.45	649.02	636.00
22	3	4	9845.00	26448.00	143.25	0	Spot (Block22, Row4, Column3)	50924.20	60995.50	16720.79	0.08	0.33	146.00	177.60	146.00	122.35	0.09	0.69	100.00	100.00	45.54	60849.50	50778.20	28517732.00	414.76	8974.73	6392.00
22	4	4	10141.00	26454.00	155.65	0	Spot (Block22, Row4, Column4)	354.79	354.00	105.32	0.00	0.30	141.00	154.82	141.00	76.30	0.04	0.49	91.00	69.00	0.00	213.00	213.79	237357.00	2.62	198.70	192.00
22	5	4	10424.00	26436.00	114.15	0	Spot (Block22, Row4, Column5)	2017.81	580.00	4826.36	0.54	2.39	142.00	158.64	142.00	83.56	0.05	0.53	100.00	99.00	0.00	438.00	1875.81	688073.00	22.25	517.58	451.50
22	6	4	10751.00	26453.00	188.40	0	Spot (Block22, Row4, Column6)	2466.31	2413.00	968.94	0.01	0.39	164.00	195.68	164.00	138.45	0.08	0.71	100.00	100.00	0.00	2249.00	2302.31	2471241.00	16.40	661.24	504.50
22	7	4	11040.00	26459.00	142.95	0	Spot (Block22, Row4, Column7)	3978.20	3044.50	3188.73	0.12	0.80	170.00	196.94	170.00	134.55	0.06	0.68	100.00	100.00	0.00	2874.50	3808.20	2219833.00	28.10	710.20	552.00
22	8	4	11343.00	26464.00	148.30	0	Spot (Block22, Row4, Column8)	1363.82	1199.00	734.57	0.06	0.54	152.00	161.84	152.00	52.47	0.03	0.32	100.00	100.00	0.00	1047.00	1211.82	816928.00	22.91	435.26	339.00
22	1	5	9249.00	26747.00	139.85	0	Spot (Block22, Row5, Column1)	33124.84	30846.50	17290.55	0.03	0.52	157.00	203.44	157.00	179.63	0.11	0.88	100.00	100.00	3.98	30689.50	32967.84	17489928.00	183.28	6721.74	5493.00
22	2	5	9545.00	26746.00	151.60	0	Spot (Block22, Row5, Column2)	13073.66	12485.00	5925.97	0.02	0.45	165.00	215.53	165.00	163.60	0.12	0.76	100.00	100.00	0.00	12320.00	12908.66	8223330.00	78.59	2308.49	2017.00
22	3	5	9845.00	26746.00	153.85	0	Spot (Block22, Row5, Column3)	10492.35	8769.00	6614.46	0.08	0.63	162.00	199.01	162.00	134.32	0.09	0.67	100.00	100.00	0.00	8607.00	10330.35	6830523.00	76.63	1319.96	1220.00
22	4	5	10143.00	26754.00	143.10	0	Spot (Block22, Row5, Column4)	8938.23	7088.50	6020.92	0.10	0.67	149.00	172.56	149.00	107.18	0.06	0.62	100.00	100.00	0.00	6939.50	8789.23	4969655.00	81.79	1686.22	1001.00
22	5	5	10445.00	26752.00	142.50	0	Spot (Block22, Row5, Column5)	50108.46	61292.00	17930.71	0.09	0.36	145.00	170.86	145.00	129.89	0.07	0.76	100.00	100.00	46.21	61147.00	49963.46	27760252.00	384.45	9725.20	6792.50
22	6	5	10747.00	26751.00	144.25	0	Spot (Block22, Row5, Column6)	1720.03	1529.00	957.86	0.05	0.56	153.00	187.49	153.00	150.38	0.09	0.80	100.00	100.00	0.00	1376.00	1567.03	968375.00	10.19	486.18	449.00
22	7	5	11049.00	26752.00	196.10	0	Spot (Block22, Row5, Column7)	15017.26	12040.00	10219.84	0.10	0.68	174.00	234.17	174.00	204.39	0.13	0.87	100.00	100.00	0.00	11866.00	14843.26	16353795.00	72.33	2909.51	2836.50
22	8	5	11343.00	26757.00	143.90	0	Spot (Block22, Row5, Column8)	10878.20	8504.50	8617.57	0.11	0.79	151.00	183.18	151.00	146.21	0.08	0.80	100.00	100.00	0.00	8353.50	10727.20	6113546.00	73.15	1885.23	1268.00
22	1	6	9242.00	27042.00	203.20	0	Spot (Block22, Row6, Column1)	11816.21	8031.50	9598.68	0.17	0.81	169.00	254.96	169.00	256.48	0.18	1.01	100.00	100.00	0.00	7862.50	11647.21	13801338.00	45.08	2361.43	2352.00
22	2	6	9543.00	27046.00	213.35	0	Spot (Block22, Row6, Column2)	9000.90	7149.00	5485.18	0.10	0.61	166.00	236.65	166.00	224.32	0.15	0.95	100.00	100.00	0.00	6983.00	8834.90	11701175.00	39.07	2090.37	1985.00
22	3	6	9833.00	27047.00	141.80	0	Spot (Block22, Row6, Column3)	28302.93	26272.00	16068.48	0.03	0.57	151.00	192.62	151.00	149.02	0.11	0.77	100.00	100.00	0.55	26121.00	28151.93	15453400.00	188.63	5264.53	3916.50
22	4	6	10144.00	27045.00	146.00	0	Spot (Block22, Row6, Column4)	1651.28	1384.00	1003.67	0.08	0.61	146.00	160.24	146.00	98.29	0.04	0.61	100.00	100.00	0.00	1238.00	1505.28	965999.00	15.17	396.60	360.50
22	5	6	10442.00	27050.00	140.80	0	Spot (Block22, Row6, Column5)	53657.36	65535.00	15494.64	0.09	0.29	151.00	181.16	151.00	150.35	0.08	0.83	100.00	100.00	51.50	65384.00	53506.36	28653208.00	355.69	10957.01	8001.50
22	6	6	10747.00	27051.00	148.65	0	Spot (Block22, Row6, Column6)	979.95	782.50	727.21	0.10	0.74	151.00	186.23	151.00	146.31	0.09	0.79	84.00	66.00	0.00	631.50	828.95	591888.00	5.42	294.07	258.50
22	7	6	11041.00	27054.00	146.25	0	Spot (Block22, Row6, Column7)	13383.35	11259.00	9178.46	0.08	0.69	161.00	194.19	161.00	159.72	0.08	0.82	100.00	100.00	0.00	11098.00	13222.35	7775726.00	82.58	2224.50	1711.00
22	8	6	11348.00	27061.00	145.35	0	Spot (Block22, Row6, Column8)	15277.85	12975.50	10809.82	0.07	0.71	148.50	159.05	148.50	48.21	0.03	0.30	100.00	100.00	0.00	12827.00	15129.35	8800044.00	313.58	2596.83	1788.50
22	1	7	9239.00	27344.00	166.00	0	Spot (Block22, Row7, Column1)	4039.03	3452.00	2428.73	0.07	0.60	142.00	189.35	142.00	161.22	0.12	0.85	100.00	100.00	0.00	3310.00	3897.03	3089856.00	23.88	734.35	710.50
22	2	7	9541.00	27349.00	147.50	0	Spot (Block22, Row7, Column2)	519.59	424.00	279.52	0.09	0.54	151.00	178.33	151.00	124.23	0.07	0.70	88.00	53.00	0.00	273.00	368.59	309676.00	2.75	220.57	208.50
22	3	7	9841.00	27330.00	238.90	0	Spot (Block22, Row7, Column3)	169.56	168.00	21.74	0.00	0.13	143.00	154.13	143.00	57.56	0.03	0.37	8.00	0.00	0.00	25.00	26.56	278593.00	0.27	147.24	143.00
22	4	7	10135.00	27347.00	173.30	0	Spot (Block22, Row7, Column4)	313.51	293.00	102.92	0.03	0.33	142.00	157.07	142.00	67.36	0.04	0.43	82.00	59.00	0.00	151.00	171.51	263979.00	2.32	175.70	179.50
22	5	7	10440.00	27349.00	172.90	0	Spot (Block22, Row7, Column5)	2675.61	2405.00	1505.18	0.05	0.56	159.00	207.22	159.00	171.60	0.12	0.83	100.00	100.00	0.00	2246.00	2516.61	2236807.00	14.38	624.64	616.50
22	6	7	10740.00	27353.00	203.60	0	Spot (Block22, Row7, Column6)	10156.91	9366.00	5887.85	0.04	0.58	185.00	298.99	185.00	314.44	0.21	1.05	100.00	100.00	0.00	9181.00	9971.91	11924207.00	31.35	2262.95	2212.50
22	7	7	11031.00	27357.00	145.30	0	Spot (Block22, Row7, Column7)	17907.75	17080.00	9913.69	0.02	0.55	171.00	212.14	171.00	174.68	0.09	0.82	100.00	100.00	0.00	16909.00	17736.75	10314865.00	101.30	3219.78	2276.00
22	8	7	11344.00	27356.00	186.45	0	Spot (Block22, Row7, Column8)	4262.05	4276.00	1193.15	0.00	0.28	152.00	164.12	152.00	58.31	0.03	0.36	100.00	100.00	0.00	4124.00	4110.05	4176813.00	70.28	1110.29	971.00
22	1	8	9255.00	27635.00	202.25	0	Spot (Block22, Row8, Column1)	196.45	193.00	43.60	0.01	0.22	133.00	148.46	133.00	63.78	0.05	0.43	43.00	1.00	0.00	60.00	63.45	228471.00	0.75	158.59	159.50
22	2	8	9541.00	27645.00	142.35	0	Spot (Block22, Row8, Column2)	1618.63	1493.00	831.22	0.04	0.51	141.00	147.01	141.00	29.75	0.02	0.20	100.00	100.00	0.00	1352.00	1477.63	893484.00	49.47	454.37	360.00
22	3	8	9832.00	27643.00	144.30	0	Spot (Block22, Row8, Column3)	3369.97	2531.00	2677.33	0.12	0.79	142.00	153.67	142.00	60.03	0.03	0.39	100.00	100.00	0.00	2389.00	3227.97	1897294.00	53.58	686.65	475.00
22	4	8	10140.00	27653.00	146.65	0	Spot (Block22, Row8, Column4)	26305.29	24655.00	13711.59	0.03	0.52	141.00	157.70	141.00	77.88	0.05	0.49	100.00	100.00	0.00	24514.00	26164.29	15388598.00	335.76	4611.60	3577.50
22	5	8	10430.00	27646.00	163.10	0	Spot (Block22, Row8, Column5)	309.87	304.00	90.31	0.01	0.29	148.00	203.33	148.00	235.97	0.14	1.16	10.00	0.00	0.00	156.00	161.87	228377.00	0.45	189.23	189.00
22	6	8	10739.00	27651.00	183.95	0	Spot (Block22, Row8, Column6)	22427.96	16095.00	18134.33	0.14	0.81	175.00	290.28	175.00	357.07	0.22	1.23	100.00	100.00	1.57	15920.00	22252.96	21373868.00	62.00	3416.33	3469.50
22	7	8	11040.00	27658.00	139.20	0	Spot (Block22, Row8, Column7)	5874.52	5540.00	3452.94	0.03	0.59	161.00	211.73	161.00	229.03	0.12	1.08	100.00	100.00	0.00	5379.00	5713.52	3084124.00	24.72	1396.25	970.00
22	8	8	11328.00	27652.00	143.55	0	Spot (Block22, Row8, Column8)	20638.09	17668.50	13491.37	0.07	0.65	145.00	163.36	145.00	77.91	0.05	0.48	100.00	100.00	2.33	17523.50	20493.09	11516056.00	262.81	4364.70	2468.50
23	1	1	13752.00	25566.00	150.15	0	Spot (Block23, Row1, Column1)	7098.83	6210.50	3666.06	0.06	0.52	123.00	131.95	123.00	35.29	0.03	0.27	100.00	100.00	0.00	6087.50	6975.83	4372877.00	197.40	1681.88	1181.00
23	2	1	14045.00	25574.00	147.25	0	Spot (Block23, Row1, Column2)	2213.30	1973.00	1191.19	0.05	0.54	118.00	122.59	118.00	28.34	0.02	0.23	100.00	100.00	0.00	1855.00	2095.30	1310273.00	73.78	563.22	467.00
23	3	1	14354.00	25574.00	146.00	0	Spot (Block23, Row1, Column3)	959.60	855.00	599.01	0.05	0.62	115.00	117.96	115.00	21.01	0.01	0.18	100.00	100.00	0.00	740.00	844.60	559449.00	40.05	288.65	218.00
23	4	1	14642.00	25575.00	146.80	0	Spot (Block23, Row1, Column4)	1512.84	1397.00	826.28	0.03	0.55	120.00	124.54	120.00	23.62	0.02	0.19	100.00	100.00	0.00	1277.00	1392.84	888038.00	58.79	425.89	287.00
23	5	1	14949.00	25575.00	147.70	0	Spot (Block23, Row1, Column5)	2522.76	2109.00	1960.87	0.08	0.78	122.00	125.14	122.00	24.82	0.01	0.20	100.00	100.00	0.00	1987.00	2400.76	1495997.00	96.61	539.28	375.00
23	6	1	15246.00	25577.00	145.60	0	Spot (Block23, Row1, Column6)	3089.78	2794.00	1773.49	0.04	0.57	122.00	127.18	122.00	32.04	0.02	0.25	100.00	100.00	0.00	2672.00	2967.78	1779714.00	92.47	793.26	481.50
23	7	1	15541.00	25581.00	146.05	0	Spot (Block23, Row1, Column7)	8444.66	7510.50	5149.22	0.05	0.61	121.00	127.49	121.00	33.60	0.02	0.26	100.00	100.00	0.00	7389.50	8323.66	4897900.00	247.54	1759.34	1182.00
23	8	1	15849.00	25579.00	157.70	0	Spot (Block23, Row1, Column8)	767.57	734.50	298.36	0.02	0.39	118.00	121.39	118.00	24.25	0.01	0.20	100.00	100.00	0.00	616.50	649.57	523484.00	26.64	280.42	267.50
23	1	2	13762.00	25845.00	125.50	0	Spot (Block23, Row2, Column1)	136.04	135.50	14.05	0.00	0.10	116.00	120.64	116.00	28.01	0.02	0.23	25.00	0.00	0.00	19.50	20.04	56592.00	0.55	125.32	123.00
23	2	2	14048.00	25871.00	129.80	0	Spot (Block23, Row2, Column2)	1523.19	1420.00	570.69	0.03	0.37	114.00	118.36	114.00	24.02	0.02	0.20	100.00	100.00	0.00	1306.00	1409.19	686960.00	58.49	445.79	406.00
23	3	2	14354.00	25882.00	161.95	0	Spot (Block23, Row2, Column3)	159.79	164.00	21.09	0.01	0.13	115.00	119.99	115.00	24.36	0.02	0.20	78.00	51.00	0.00	49.00	44.79	116009.00	1.63	128.72	125.50
23	4	2	14651.00	25878.00	179.35	0	Spot (Block23, Row2, Column4)	896.57	894.00	380.16	0.00	0.42	117.00	125.45	117.00	29.86	0.03	0.24	100.00	100.00	0.00	777.00	779.57	808704.00	25.83	291.14	291.00
23	5	2	14951.00	25880.00	192.85	0	Spot (Block23, Row2, Column5)	619.98	614.00	191.08	0.00	0.31	120.00	126.42	120.00	27.04	0.02	0.21	100.00	100.00	0.00	494.00	499.98	650355.00	18.25	220.80	203.00
23	6	2	15241.00	25884.00	155.10	0	Spot (Block23, Row2, Column6)	606.50	517.00	303.13	0.07	0.50	121.00	134.09	121.00	47.18	0.04	0.35	100.00	97.00	0.00	396.00	485.50	400292.00	10.01	213.33	197.00
23	7	2	15548.00	25884.00	152.25	0	Spot (Block23, Row2, Column7)	514.62	459.00	252.56	0.05	0.49	119.00	123.98	119.00	30.47	0.02	0.25	100.00	99.00	0.00	340.00	395.62	327811.00	12.82	195.39	185.50
23	8	2	15847.00	25904.00	222.00	0	Spot (Block23, Row2, Column8)	129.44	130.00	14.21	0.00	0.11	117.00	126.43	117.00	58.57	0.03	0.46	0.00	0.00	0.00	13.00	12.44	183024.00	0.05	119.40	119.50
23	1	3	13751.00	26173.00	147.35	0	Spot (Block23, Row3, Column1)	2888.74	2546.00	1892.97	0.05	0.66	118.00	121.23	118.00	20.80	0.01	0.17	100.00	100.00	0.00	2428.00	2770.74	1718803.00	133.04	608.77	493.50
23	2	3	14045.00	26178.00	174.25	0	Spot (Block23, Row3, Column2)	188.64	191.00	30.16	0.01	0.16	120.00	125.55	120.00	26.47	0.02	0.21	88.00	77.00	0.00	71.00	68.64	160159.00	2.38	142.41	135.50
23	3	3	14343.00	26163.00	152.90	0	Spot (Block23, Row3, Column3)	510.25	395.50	491.57	0.11	0.96	118.00	122.95	118.00	32.04	0.02	0.26	100.00	97.00	0.00	277.50	392.25	326562.00	12.09	217.63	181.00
23	4	3	14649.00	26172.00	145.50	0	Spot (Block23, Row3, Column4)	4837.85	4334.50	2780.39	0.05	0.57	116.50	122.31	116.50	29.84	0.02	0.24	100.00	100.00	0.00	4218.00	4721.35	2786601.00	158.02	1082.10	718.00
23	5	3	14938.00	26168.00	149.85	0	Spot (Block23, Row3, Column5)	300.22	223.00	329.40	0.13	1.10	121.00	131.84	121.00	46.01	0.04	0.35	89.00	53.00	0.00	102.00	179.22	185237.00	3.66	184.25	169.00
23	6	3	15249.00	26177.00	206.70	0	Spot (Block23, Row3, Column6)	4604.87	3515.00	2996.39	0.12	0.65	131.00	157.20	131.00	72.42	0.08	0.46	100.00	100.00	0.00	3384.00	4473.87	5617947.00	61.42	1113.64	1169.00
23	7	3	15549.00	26182.00	147.45	0	Spot (Block23, Row3, Column7)	1694.17	1473.50	1167.05	0.06	0.69	124.00	140.18	124.00	66.12	0.05	0.47	100.00	100.00	0.00	1349.50	1570.17	1002950.00	23.50	394.70	272.00
23	8	3	15846.00	26191.00	156.10	0	Spot (Block23, Row3, Column8)	6789.67	6046.00	3502.62	0.05	0.52	122.00	133.86	122.00	63.84	0.04	0.48	100.00	100.00	0.00	5924.00	6667.67	4542292.00	104.27	1557.23	1164.00
23	1	4	13749.00	26467.00	145.85	0	Spot (Block23, Row4, Column1)	5067.59	4439.00	2934.31	0.06	0.58	120.00	127.12	120.00	28.32	0.03	0.22	100.00	100.00	0.00	4319.00	4947.59	2939204.00	174.47	1064.73	726.00
23	2	4	14045.00	26471.00	174.40	0	Spot (Block23, Row4, Column2)	755.27	722.50	340.07	0.02	0.45	123.00	134.70	123.00	48.80	0.04	0.36	100.00	100.00	0.00	599.50	632.27	645002.00	12.72	268.16	274.00
23	3	4	14347.00	26477.00	147.55	0	Spot (Block23, Row4, Column3)	19698.03	17193.50	12077.91	0.06	0.61	124.00	134.19	124.00	45.30	0.03	0.34	100.00	100.00	0.00	17069.50	19574.03	11976399.00	431.87	3032.37	2275.00
23	4	4	14639.00	26488.00	159.50	0	Spot (Block23, Row4, Column4)	197.02	197.00	21.67	0.00	0.11	118.00	123.11	118.00	31.02	0.02	0.25	96.00	86.00	0.00	79.00	79.02	137916.00	2.38	149.67	139.00
23	5	4	14931.00	26484.00	172.35	0	Spot (Block23, Row4, Column5)	177.52	180.00	25.25	0.01	0.14	117.00	122.02	117.00	35.06	0.02	0.29	82.00	35.00	0.00	63.00	60.52	147518.00	1.58	143.11	141.00
23	6	4	15246.00	26481.00	189.30	0	Spot (Block23, Row4, Column6)	723.90	687.00	213.49	0.02	0.29	124.00	136.92	124.00	53.90	0.04	0.39	100.00	99.00	0.00	563.00	599.90	731143.00	10.89	265.04	245.00
23	7	4	15541.00	26484.00	147.70	0	Spot (Block23, Row4, Column7)	1324.06	999.50	1014.68	0.12	0.77	127.00	136.53	127.00	38.41	0.03	0.28	100.00	100.00	0.00	872.50	1197.06	789138.00	30.92	347.27	271.50
23	8	4	15848.00	26484.00	158.30	0	Spot (Block23, Row4, Column8)	413.91	371.00	178.44	0.05	0.43	123.00	128.27	123.00	30.22	0.02	0.24	100.00	99.00	0.00	248.00	290.91	285599.00	9.45	185.75	186.00
23	1	5	13748.00	26773.00	145.45	0	Spot (Block23, Row5, Column1)	3792.87	3167.00	2498.04	0.08	0.66	124.00	143.68	124.00	64.29	0.06	0.45	100.00	100.00	0.00	3043.00	3668.87	2188487.00	56.76	794.09	646.00
23	2	5	14042.00	26772.00	154.30	0	Spot (Block23, Row5, Column2)	8084.07	7845.00	3678.93	0.01	0.46	124.00	143.38	124.00	59.14	0.06	0.41	100.00	100.00	0.00	7721.00	7960.07	5254644.00	134.26	1558.44	1345.50
23	3	5	14344.00	26773.00	154.40	0	Spot (Block23, Row5, Column3)	2541.81	2384.00	1317.39	0.03	0.52	126.00	140.66	126.00	51.96	0.05	0.37	100.00	100.00	0.00	2258.00	2415.81	1659803.00	46.22	521.04	480.00
23	4	5	14641.00	26781.00	145.75	0	Spot (Block23, Row5, Column4)	2518.35	2066.00	1684.64	0.09	0.67	122.00	129.70	122.00	40.32	0.03	0.31	100.00	100.00	0.00	1944.00	2396.35	1463160.00	59.25	649.06	440.00
23	5	5	14945.00	26774.00	146.75	0	Spot (Block23, Row5, Column5)	17951.75	16194.00	11517.72	0.04	0.64	119.00	128.33	119.00	48.47	0.03	0.38	100.00	100.00	0.00	16075.00	17832.75	10573582.00	367.75	2846.09	2089.00
23	6	5	15244.00	26779.00	147.15	0	Spot (Block23, Row5, Column6)	712.31	662.50	339.95	0.03	0.48	122.00	131.78	122.00	46.95	0.03	0.36	100.00	100.00	0.00	540.50	590.31	420265.00	12.36	248.70	202.50
23	7	5	15547.00	26779.00	191.30	0	Spot (Block23, Row5, Column7)	2778.40	2431.00	1653.74	0.06	0.60	126.00	140.93	126.00	55.30	0.05	0.39	100.00	100.00	0.00	2305.00	2652.40	2870089.00	47.69	699.65	708.00
23	8	5	15847.00	26782.00	146.40	0	Spot (Block23, Row5, Column8)	3907.32	2879.50	3118.43	0.13	0.80	122.00	129.91	122.00	37.22	0.03	0.29	100.00	100.00	0.00	2757.50	3785.32	2297507.00	101.50	703.12	456.00
23	1	6	13742.00	27068.00	206.15	0	Spot (Block23, Row6, Column1)	4140.44	3004.00	2946.09	0.14	0.71	131.00	160.98	131.00	81.85	0.09	0.51	100.00	100.00	0.00	2873.00	4009.44	5001647.00	48.62	1026.82	1008.00
23	2	6	14038.00	27074.00	204.50	0	Spot (Block23, Row6, Column2)	1685.17	1432.50	851.20	0.07	0.51	125.00	147.60	125.00	67.53	0.07	0.46	100.00	100.00	0.00	1307.50	1560.17	2008720.00	22.77	502.94	500.00
23	3	6	14333.00	27071.00	145.70	0	Spot (Block23, Row6, Column3)	6471.38	5814.50	3801.31	0.05	0.59	119.00	129.69	119.00	41.97	0.04	0.32	100.00	100.00	0.00	5695.50	6352.38	3740460.00	151.09	1307.81	881.00
23	4	6	14641.00	27073.00	148.15	0	Spot (Block23, Row6, Column4)	429.89	376.00	175.02	0.06	0.41	118.00	123.95	118.00	37.53	0.02	0.30	100.00	99.00	0.00	258.00	311.89	259223.00	8.15	200.45	188.00
23	5	6	14942.00	27077.00	143.75	0	Spot (Block23, Row6, Column5)	17765.43	16354.50	10774.10	0.04	0.61	121.00	131.20	121.00	47.53	0.04	0.36	100.00	100.00	0.00	16233.50	17644.43	9877577.00	371.05	3606.65	2745.50
23	6	6	15252.00	27083.00	172.45	0	Spot (Block23, Row6, Column6)	240.93	209.50	88.97	0.06	0.37	123.00	132.12	123.00	41.96	0.03	0.32	88.00	53.00	0.00	86.50	117.93	199006.00	2.59	157.93	159.50
23	7	6	15544.00	27081.00	146.50	0	Spot (Block23, Row6, Column7)	3047.99	2745.00	1931.89	0.05	0.63	123.00	133.33	123.00	45.35	0.04	0.34	100.00	100.00	0.00	2622.00	2924.99	1780027.00	64.27	701.04	493.00
23	8	6	15849.00	27087.00	146.90	0	Spot (Block23, Row6, Column8)	4129.04	3287.00	3006.13	0.10	0.73	119.00	123.89	119.00	24.18	0.02	0.20	100.00	100.00	0.00	3168.00	4010.04	2423746.00	165.62	754.09	554.00
23	1	7	13744.00	27371.00	160.15	0	Spot (Block23, Row7, Column1)	1107.38	1006.50	499.91	0.04	0.45	123.00	137.42	123.00	56.55	0.05	0.41	100.00	100.00	0.00	883.50	984.38	784023.00	17.15	312.91	300.00
23	2	7	14041.00	27371.00	185.30	0	Spot (Block23, Row7, Column2)	185.33	181.00	52.04	0.01	0.28	120.00	127.99	120.00	33.70	0.03	0.26	67.00	39.00	0.00	61.00	65.33	178846.00	1.70	134.50	132.00
23	3	7	14333.00	27365.00	186.70	0	Spot (Block23, Row7, Column3)	126.62	125.00	15.22	0.01	0.12	117.00	119.64	117.00	20.69	0.01	0.17	22.00	3.00	0.00	8.00	9.62	124219.00	0.34	120.54	120.00
23	4	7	14644.00	27379.00	194.70	0	Spot (Block23, Row7, Column4)	178.61	183.00	28.05	0.01	0.16	119.00	124.85	119.00	38.27	0.02	0.31	74.00	23.00	0.00	64.00	59.61	192179.00	1.40	133.55	131.00
23	5	7	14942.00	27381.00	173.00	0	Spot (Block23, Row7, Column5)	897.33	831.00	371.67	0.03	0.41	124.00	139.61	124.00	48.59	0.05	0.35	100.00	100.00	0.00	707.00	773.33	743887.00	15.60	304.33	294.00
23	6	7	15240.00	27378.00	192.25	0	Spot (Block23, Row7, Column6)	2022.73	2005.00	995.46	0.00	0.49	136.00	166.88	136.00	92.73	0.09	0.56	100.00	100.00	0.00	1869.00	1886.73	2109704.00	20.01	542.17	526.50
23	7	7	15529.00	27383.00	146.35	0	Spot (Block23, Row7, Column7)	3907.64	3645.00	1998.57	0.03	0.51	130.00	143.98	130.00	48.09	0.04	0.33	100.00	100.00	0.00	3515.00	3777.64	2270339.00	78.27	960.26	656.00
23	8	7	15848.00	27383.00	188.05	0	Spot (Block23, Row7, Column8)	1129.86	1098.00	321.18	0.01	0.28	121.00	132.46	121.00	42.81	0.04	0.32	100.00	100.00	0.00	977.00	1008.86	1128726.00	23.30	349.69	310.50
23	1	8	13735.00	27675.00	178.15	0	Spot (Block23, Row8, Column1)	159.72	161.00	28.23	0.00	0.18	117.00	120.78	117.00	23.89	0.01	0.20	69.00	46.00	0.00	44.00	42.72	141354.00	1.63	129.65	130.00
23	2	8	14045.00	27673.00	152.05	0	Spot (Block23, Row8, Column2)	397.64	351.00	179.69	0.05	0.45	115.00	116.05	115.00	16.72	0.00	0.14	100.00	100.00	0.00	236.00	282.64	251705.00	16.84	181.01	175.00
23	3	8	14331.00	27673.00	146.15	0	Spot (Block23, Row8, Column3)	1215.61	919.00	901.26	0.12	0.74	116.00	121.51	116.00	37.86	0.02	0.31	100.00	100.00	0.00	803.00	1099.61	706270.00	28.90	285.50	254.00
23	4	8	14639.00	27682.00	148.45	0	Spot (Block23, Row8, Column4)	16600.43	15919.00	8185.92	0.02	0.49	120.00	127.85	120.00	47.45	0.03	0.37	100.00	100.00	0.00	15799.00	16480.43	9960257.00	347.14	3189.86	2200.50
23	5	8	14919.00	27673.00	165.85	0	Spot (Block23, Row8, Column5)	186.71	189.00	20.36	0.01	0.11	122.00	143.39	122.00	86.99	0.07	0.61	12.00	0.00	0.00	67.00	64.71	143018.00	0.50	146.68	140.00
23	6	8	15241.00	27681.00	195.30	0	Spot (Block23, Row8, Column6)	6984.85	4629.00	5680.46	0.18	0.81	127.00	166.26	127.00	121.72	0.12	0.73	100.00	100.00	0.00	4502.00	6857.85	7536649.00	56.02	1346.01	1311.00
23	7	8	15542.00	27684.00	144.00	0	Spot (Block23, Row8, Column7)	1944.61	1778.00	1133.05	0.04	0.58	127.00	149.03	127.00	82.51	0.07	0.55	100.00	100.00	0.00	1651.00	1817.61	1092873.00	21.76	491.05	383.00
23	8	8	15825.00	27684.00	146.95	0	Spot (Block23, Row8, Column8)	17902.23	15791.00	9386.48	0.05	0.52	122.00	136.90	122.00	55.80	0.05	0.41	100.00	100.00	0.00	15669.00	17780.23	10526509.00	318.38	3353.61	2749.50
24	1	1	18258.00	25595.00	154.20	0	Spot (Block24, Row1, Column1)	5375.92	4732.00	2991.20	0.06	0.56	134.00	142.88	134.00	42.24	0.03	0.30	100.00	100.00	0.00	4598.00	5241.92	3499727.00	123.88	1129.82	765.00
24	2	1	18546.00	25598.00	147.55	0	Spot (Block24, Row1, Column2)	1875.66	1718.00	942.16	0.04	0.50	135.00	144.65	135.00	41.75	0.03	0.29	100.00	100.00	0.00	1583.00	1740.66	1108515.00	41.46	551.90	474.00
24	3	1	18851.00	25600.00	147.15	0	Spot (Block24, Row1, Column3)	1359.90	1079.00	880.18	0.10	0.65	133.00	136.28	133.00	21.72	0.01	0.16	100.00	100.00	0.00	946.00	1226.90	803698.00	56.33	403.57	290.00
24	4	1	19143.00	25603.00	148.60	0	Spot (Block24, Row1, Column4)	1355.07	1217.00	688.14	0.05	0.51	135.00	142.06	135.00	30.49	0.02	0.21	100.00	100.00	0.00	1082.00	1220.07	819818.00	39.78	417.16	348.50
24	5	1	19450.00	25601.00	147.90	0	Spot (Block24, Row1, Column5)	3495.67	2933.00	2676.39	0.08	0.77	137.00	142.28	137.00	24.38	0.02	0.17	100.00	100.00	0.00	2796.00	3358.67	2086916.00	137.55	683.48	453.00
24	6	1	19745.00	25606.00	146.65	0	Spot (Block24, Row1, Column6)	2975.33	2724.00	1464.30	0.04	0.49	139.00	144.00	139.00	30.42	0.02	0.21	100.00	100.00	0.00	2585.00	2836.33	1743546.00	93.09	808.26	597.00
24	7	1	20044.00	25605.00	147.85	0	Spot (Block24, Row1, Column7)	7404.46	6557.00	4178.49	0.05	0.56	136.00	140.70	136.00	31.11	0.01	0.22	100.00	100.00	0.00	6421.00	7268.46	4390842.00	233.47	1636.79	1274.00
24	8	1	20357.00	25604.00	155.75	0	Spot (Block24, Row1, Column8)	637.91	648.00	227.45	0.01	0.36	128.00	132.09	128.00	21.24	0.01	0.16	100.00	100.00	0.00	520.00	509.91	424846.00	23.82	237.35	208.00
24	1	2	18211.00	25905.00	175.60	0	Spot (Block24, Row2, Column1)	151.43	154.00	13.54	0.01	0.09	128.00	135.10	128.00	39.87	0.02	0.30	10.00	0.00	0.00	26.00	23.43	130532.00	0.41	136.83	136.00
24	2	2	18545.00	25897.00	131.75	0	Spot (Block24, Row2, Column2)	2076.59	2054.00	739.11	0.00	0.36	131.00	140.53	131.00	41.76	0.03	0.30	100.00	100.00	0.00	1923.00	1945.59	965614.00	46.36	562.99	569.00
24	3	2	18848.00	25900.00	160.55	0	Spot (Block24, Row2, Column3)	221.17	212.00	29.96	0.02	0.14	131.00	137.51	131.00	30.84	0.02	0.22	99.00	88.00	0.00	81.00	90.17	157252.00	2.71	166.09	171.00
24	4	2	19154.00	25901.00	172.45	0	Spot (Block24, Row2, Column4)	1277.19	1255.00	519.01	0.01	0.41	135.00	145.73	135.00	35.75	0.03	0.25	100.00	100.00	0.00	1120.00	1142.19	1061345.00	31.65	384.72	387.00
24	5	2	19453.00	25905.00	189.30	0	Spot (Block24, Row2, Column5)	1106.26	1109.00	315.18	0.00	0.28	137.00	146.74	137.00	32.13	0.03	0.22	100.00	100.00	0.00	972.00	969.26	1114005.00	29.87	401.88	371.00
24	6	2	19744.00	25905.00	147.80	0	Spot (Block24, Row2, Column6)	778.06	701.00	363.98	0.05	0.47	141.00	158.10	141.00	73.71	0.05	0.47	100.00	99.00	0.00	560.00	637.06	461392.00	8.41	282.84	258.50
24	7	2	20050.00	25909.00	149.60	0	Spot (Block24, Row2, Column7)	847.70	740.50	400.65	0.06	0.47	136.00	142.08	136.00	27.57	0.02	0.19	100.00	100.00	0.00	604.50	711.70	518794.00	25.60	300.61	267.00
24	8	2	20350.00	25909.00	147.00	-50	Spot (Block24, Row2, Column8)	144.70	148.00	17.04	0.01	0.12	132.00	137.46	132.00	33.42	0.02	0.24	6.00	0.00	0.00	16.00	12.70	85230.00	0.22	147.03	153.00
24	1	3	18251.00	26197.00	148.00	0	Spot (Block24, Row3, Column1)	3177.60	2780.00	2002.61	0.06	0.63	125.00	129.72	125.00	29.58	0.02	0.23	100.00	100.00	0.00	2655.00	3052.60	1919271.00	103.03	669.51	556.50
24	2	3	18546.00	26191.00	171.15	0	Spot (Block24, Row3, Column2)	262.00	274.00	51.30	0.02	0.20	130.00	139.91	130.00	38.45	0.03	0.27	99.00	79.00	0.00	144.00	132.00	213531.00	3.18	170.56	175.00
24	3	3	18838.00	26195.00	146.65	0	Spot (Block24, Row3, Column3)	803.49	739.00	326.82	0.04	0.41	132.00	137.04	132.00	27.96	0.02	0.20	100.00	100.00	0.00	607.00	671.49	471648.00	23.83	293.93	256.50
24	4	3	19148.00	26201.00	147.30	0	Spot (Block24, Row3, Column4)	3751.05	3495.50	2125.00	0.03	0.57	132.00	138.06	132.00	28.60	0.02	0.21	100.00	100.00	0.00	3363.50	3619.05	2220621.00	126.33	902.13	662.50
24	5	3	19445.00	26185.00	160.95	0	Spot (Block24, Row3, Column5)	797.45	435.50	1701.86	0.26	2.13	134.00	152.55	134.00	70.70	0.06	0.46	86.00	79.00	0.00	301.50	663.45	569377.00	9.12	276.74	187.00
24	6	3	19749.00	26202.00	205.75	0	Spot (Block24, Row3, Column6)	7301.30	5346.00	5256.36	0.14	0.72	153.00	182.34	153.00	106.38	0.08	0.58	100.00	100.00	0.00	5193.00	7148.30	8761565.00	66.92	1636.03	1650.00
24	7	3	20052.00	26209.00	146.50	0	Spot (Block24, Row3, Column7)	2210.60	1873.00	1423.53	0.07	0.64	145.00	160.84	145.00	77.00	0.05	0.48	100.00	100.00	0.00	1728.00	2065.60	1295413.00	26.62	568.61	462.00
24	8	3	20350.00	26216.00	157.00	0	Spot (Block24, Row3, Column8)	3111.51	2807.00	1558.70	0.04	0.50	137.00	144.51	137.00	36.25	0.02	0.25	100.00	100.00	0.00	2670.00	2974.51	2118935.00	81.85	808.40	638.00
24	1	4	18252.00	26499.00	148.40	0	Spot (Block24, Row4, Column1)	3955.03	3523.00	2281.71	0.05	0.58	128.00	137.32	128.00	41.77	0.03	0.30	100.00	100.00	0.00	3395.00	3827.03	2376972.00	91.39	920.93	723.50
24	2	4	18548.00	26501.00	170.70	0	Spot (Block24, Row4, Column2)	2114.48	1980.00	1011.43	0.03	0.48	132.00	148.71	132.00	55.25	0.05	0.37	100.00	100.00	0.00	1848.00	1982.48	1714847.00	35.58	512.04	500.00
24	3	4	18850.00	26500.00	150.40	0	Spot (Block24, Row4, Column3)	15872.92	13971.00	9891.92	0.06	0.62	133.00	150.56	133.00	60.34	0.05	0.40	100.00	100.00	0.00	13838.00	15739.92	9777721.00	260.57	2837.18	1939.00
24	4	4	19141.00	26503.00	164.30	0	Spot (Block24, Row4, Column4)	214.47	209.00	26.74	0.01	0.12	130.00	137.25	130.00	34.10	0.02	0.25	99.00	72.00	0.00	79.00	84.47	160849.00	2.26	161.75	166.50
24	5	4	19440.00	26510.00	168.20	0	Spot (Block24, Row4, Column5)	294.57	275.00	129.36	0.03	0.44	132.00	138.71	132.00	31.35	0.02	0.23	97.00	92.00	0.00	143.00	162.57	230945.00	4.97	175.64	181.50
24	6	4	19754.00	26504.00	191.80	0	Spot (Block24, Row4, Column6)	1332.39	1313.00	331.69	0.01	0.25	146.00	163.28	146.00	77.05	0.05	0.47	100.00	100.00	0.00	1167.00	1186.39	1379028.00	15.17	468.01	460.50
24	7	4	20047.00	26510.00	146.75	0	Spot (Block24, Row4, Column7)	1424.67	1108.00	1024.59	0.11	0.72	154.00	169.63	154.00	81.88	0.04	0.48	100.00	87.00	0.00	954.00	1270.67	834855.00	15.33	387.02	334.00
24	8	4	20345.00	26515.00	155.10	0	Spot (Block24, Row4, Column8)	578.53	557.00	243.02	0.02	0.42	137.00	143.51	137.00	26.68	0.02	0.19	100.00	100.00	0.00	420.00	441.53	386457.00	16.30	240.20	219.50
24	1	5	18250.00	26803.00	147.35	0	Spot (Block24, Row5, Column1)	3324.02	2740.00	2070.79	0.08	0.62	132.00	155.70	132.00	78.90	0.07	0.51	100.00	100.00	0.00	2608.00	3192.02	1971146.00	40.16	819.53	557.00
24	2	5	18545.00	26799.00	155.85	0	Spot (Block24, Row5, Column2)	3469.29	3294.00	1460.42	0.02	0.42	138.00	162.56	138.00	74.41	0.07	0.46	100.00	100.00	0.00	3156.00	3331.29	2324425.00	44.44	804.40	765.00
24	3	5	18849.00	26800.00	156.95	0	Spot (Block24, Row5, Column3)	6487.23	5547.00	3768.19	0.07	0.58	134.00	155.08	134.00	64.77	0.06	0.42	100.00	100.00	0.00	5413.00	6353.23	4372393.00	97.77	1075.84	916.00
24	4	5	19144.00	26801.00	147.85	0	Spot (Block24, Row5, Column4)	2487.40	1957.00	1709.40	0.10	0.69	131.00	143.16	131.00	54.10	0.04	0.38	100.00	100.00	0.00	1826.00	2356.40	1484975.00	43.33	585.69	464.00
24	5	5	19448.00	26802.00	147.10	0	Spot (Block24, Row5, Column5)	17403.62	14992.50	10913.73	0.06	0.63	133.00	144.22	133.00	48.33	0.04	0.34	100.00	100.00	0.00	14859.50	17270.62	10372557.00	357.10	2975.78	1943.00
24	6	5	19748.00	26802.00	150.80	0	Spot (Block24, Row5, Column6)	785.06	734.00	338.46	0.03	0.43	141.00	161.01	141.00	81.58	0.06	0.51	100.00	99.00	0.00	593.00	644.06	490665.00	7.65	287.19	260.00
24	7	5	20051.00	26805.00	197.70	0	Spot (Block24, Row5, Column7)	7332.60	6148.00	4810.79	0.08	0.66	156.50	187.13	156.50	115.17	0.08	0.62	100.00	100.00	0.00	5991.50	7176.10	8117193.00	62.04	1600.54	1606.50
24	8	5	20350.00	26807.00	147.20	0	Spot (Block24, Row5, Column8)	3724.44	3028.50	2880.34	0.09	0.77	134.00	153.20	134.00	81.53	0.06	0.53	100.00	100.00	0.00	2894.50	3590.44	2189970.00	43.80	740.29	559.50
24	1	6	18243.00	27095.00	203.05	0	Spot (Block24, Row6, Column1)	6244.23	4495.00	4588.16	0.14	0.73	141.00	190.30	141.00	127.41	0.13	0.67	100.00	100.00	0.00	4354.00	6103.23	7336973.00	47.51	1365.75	1344.50
24	2	6	18543.00	27096.00	209.70	0	Spot (Block24, Row6, Column2)	4310.33	3907.00	2238.35	0.04	0.52	142.00	180.30	142.00	113.27	0.10	0.63	100.00	100.00	0.00	3765.00	4168.33	5409467.00	36.46	1081.67	1060.00
24	3	6	18832.00	27096.00	145.60	0	Spot (Block24, Row6, Column3)	5976.91	5251.00	3491.51	0.06	0.58	134.00	152.97	134.00	68.04	0.06	0.44	100.00	100.00	0.00	5117.00	5842.91	3430745.00	85.59	1373.65	1029.00
24	4	6	19147.00	27107.00	156.00	0	Spot (Block24, Row6, Column4)	549.01	468.00	255.33	0.07	0.47	131.00	137.47	131.00	36.99	0.02	0.27	100.00	100.00	0.00	337.00	418.01	367290.00	11.12	209.73	201.00
24	5	6	19444.00	27104.00	144.80	0	Spot (Block24, Row6, Column5)	15646.36	14312.00	8972.38	0.04	0.57	135.00	147.62	135.00	52.77	0.04	0.36	100.00	100.00	0.00	14177.00	15511.36	8949717.00	293.72	2693.38	1870.50
24	6	6	19744.00	27104.00	156.80	0	Spot (Block24, Row6, Column6)	379.44	339.00	171.85	0.05	0.45	139.00	153.44	139.00	62.66	0.04	0.41	87.00	69.00	0.00	200.00	240.44	255363.00	3.61	186.49	188.00
24	7	6	20044.00	27106.00	147.85	0	Spot (Block24, Row6, Column7)	3830.56	3170.00	2468.19	0.08	0.64	147.00	164.50	147.00	79.55	0.05	0.48	100.00	100.00	0.00	3023.00	3683.56	2283015.00	46.08	889.12	676.00
24	8	6	20350.00	27114.00	146.60	0	Spot (Block24, Row6, Column8)	4847.13	4098.00	3371.50	0.07	0.70	137.00	143.11	137.00	25.93	0.02	0.18	100.00	100.00	0.00	3961.00	4710.13	2845268.00	181.41	970.71	671.00
24	1	7	18244.00	27398.00	163.50	0	Spot (Block24, Row7, Column1)	2935.89	2625.00	1563.49	0.05	0.53	132.00	159.45	132.00	90.51	0.08	0.57	100.00	100.00	0.00	2493.00	2803.89	2181364.00	30.68	593.11	582.00
24	2	7	18551.00	27395.00	173.40	0	Spot (Block24, Row7, Column2)	251.55	238.00	58.13	0.02	0.23	132.00	147.84	132.00	67.32	0.05	0.46	78.00	42.00	0.00	106.00	119.55	211303.00	1.54	162.12	163.00
24	3	7	18857.00	27404.00	155.70	0	Spot (Block24, Row7, Column3)	159.22	161.00	17.96	0.00	0.11	131.00	133.32	131.00	18.24	0.01	0.14	67.00	35.00	0.00	30.00	28.22	106041.00	1.42	139.78	139.00
24	4	7	19143.00	27401.00	176.70	0	Spot (Block24, Row7, Column4)	209.44	208.00	24.11	0.00	0.12	130.00	136.82	130.00	29.63	0.02	0.22	97.00	81.00	0.00	78.00	79.44	183469.00	2.45	158.84	158.00
24	5	7	19443.00	27406.00	183.55	0	Spot (Block24, Row7, Column5)	984.56	919.50	446.34	0.03	0.45	137.00	159.38	137.00	77.59	0.07	0.49	100.00	100.00	0.00	782.50	847.56	933367.00	10.64	332.28	312.50
24	6	7	19744.00	27406.00	199.05	0	Spot (Block24, Row7, Column6)	5109.92	5110.00	2685.93	0.00	0.53	161.00	209.28	161.00	152.00	0.11	0.73	100.00	100.00	0.00	4949.00	4948.92	5738441.00	32.24	1168.67	1174.00
24	7	7	20032.00	27410.00	148.05	0	Spot (Block24, Row7, Column7)	4258.67	3906.00	2126.29	0.04	0.50	148.00	171.13	148.00	84.18	0.06	0.49	100.00	100.00	0.00	3758.00	4110.67	2538166.00	48.56	1131.93	891.00
24	8	7	20349.00	27404.00	186.60	0	Spot (Block24, Row7, Column8)	2145.18	2155.00	538.29	0.00	0.25	140.00	150.28	140.00	41.34	0.03	0.28	100.00	100.00	0.00	2015.00	2005.18	2100131.00	48.25	699.48	675.00
24	1	8	18235.00	27691.00	168.65	0	Spot (Block24, Row8, Column1)	205.98	189.00	114.13	0.04	0.55	125.00	132.01	125.00	39.75	0.02	0.30	80.00	31.00	0.00	64.00	80.98	161898.00	1.86	149.59	146.00
24	2	8	18545.00	27698.00	155.80	0	Spot (Block24, Row8, Column2)	588.98	522.00	281.24	0.05	0.48	127.00	129.78	127.00	17.15	0.01	0.13	100.00	100.00	0.00	395.00	461.98	393441.00	26.78	217.53	202.00
24	3	8	18833.00	27700.00	147.55	0	Spot (Block24, Row8, Column3)	1356.32	1084.00	986.22	0.10	0.73	128.00	132.12	128.00	25.99	0.01	0.20	100.00	100.00	0.00	956.00	1228.32	805653.00	47.10	362.91	263.00
24	4	8	19141.00	27703.00	149.40	0	Spot (Block24, Row8, Column4)	6953.68	6677.00	3429.41	0.02	0.49	129.00	134.77	129.00	29.25	0.02	0.22	100.00	100.00	0.00	6548.00	6824.68	4262607.00	233.14	1553.65	1131.50
24	5	8	19428.00	27707.00	170.20	0	Spot (Block24, Row8, Column5)	185.84	187.00	16.57	0.00	0.09	131.00	156.83	131.00	112.93	0.08	0.72	0.00	0.00	0.00	56.00	54.84	149975.00	0.26	149.06	149.00
24	6	8	19743.00	27707.00	195.05	0	Spot (Block24, Row8, Column6)	10813.68	7165.00	9138.08	0.18	0.85	146.00	203.94	146.00	174.84	0.15	0.86	100.00	100.00	0.00	7019.00	10667.68	11592269.00	60.68	1916.03	1905.50
24	7	8	20042.00	27713.00	145.10	0	Spot (Block24, Row8, Column7)	2016.22	1867.00	1049.89	0.03	0.52	141.00	167.86	141.00	102.63	0.08	0.61	100.00	100.00	0.00	1726.00	1875.22	1151263.00	18.01	591.44	476.00
24	8	8	20328.00	27711.00	147.30	0	Spot (Block24, Row8, Column8)	15749.38	14637.00	8017.81	0.03	0.51	136.00	149.43	136.00	50.09	0.04	0.34	100.00	100.00	0.00	14501.00	15613.38	9339380.00	311.42	3123.35	2203.00
25	1	1	4724.00	30012.00	147.70	0	Spot (Block25, Row1, Column1)	8695.40	7652.50	4787.78	0.06	0.55	120.00	124.91	120.00	40.51	0.02	0.32	100.00	100.00	0.00	7532.50	8575.40	5165069.00	211.56	1894.44	1506.50
25	2	1	5005.00	30005.00	185.10	0	Spot (Block25, Row1, Column2)	121.59	121.00	14.21	0.00	0.12	89.00	92.42	89.00	21.34	0.02	0.23	79.00	20.00	0.00	32.00	32.59	117212.00	1.37	106.09	107.00
25	3	1	5332.00	30028.00	194.55	0	Spot (Block25, Row1, Column3)	92.99	94.00	9.66	0.00	0.10	80.00	80.29	80.00	12.49	0.00	0.16	54.00	11.00	0.00	14.00	12.99	99313.00	1.02	80.95	81.50
25	4	1	5615.00	30004.00	184.30	0	Spot (Block25, Row1, Column4)	95.75	94.00	11.96	0.01	0.12	79.00	79.93	79.00	13.30	0.01	0.17	56.00	16.00	0.00	15.00	16.75	91820.00	1.19	84.10	84.00
25	5	1	5930.00	30010.00	157.25	0	Spot (Block25, Row1, Column5)	96.17	96.00	9.51	0.00	0.10	77.00	77.55	77.00	14.41	0.00	0.19	67.00	16.00	0.00	19.00	19.17	65297.00	1.29	83.50	84.00
25	6	1	6221.00	30029.00	159.05	0	Spot (Block25, Row1, Column6)	109.77	109.00	13.01	0.00	0.12	73.00	74.26	73.00	14.64	0.01	0.20	96.00	67.00	0.00	36.00	36.77	76289.00	2.43	87.67	88.00
25	7	1	6522.00	30022.00	159.55	0	Spot (Block25, Row1, Column7)	138.92	142.50	24.89	0.01	0.18	74.00	74.50	74.00	11.91	0.00	0.16	99.00	96.00	0.00	68.50	64.92	98354.00	5.41	93.36	92.50
25	8	1	6815.00	30008.00	175.30	0	Spot (Block25, Row1, Column8)	89.46	90.00	9.23	0.00	0.10	76.00	76.55	76.00	12.79	0.00	0.17	58.00	8.00	0.00	14.00	13.46	76756.00	1.01	80.43	81.00
25	1	2	4719.00	30313.00	147.00	-50	Spot (Block25, Row2, Column1)	97.33	97.00	8.64	0.00	0.09	97.00	101.14	97.00	33.40	0.02	0.33	0.00	0.00	0.00	0.00	0.33	57326.00	-0.11	99.16	98.00
25	2	2	5023.00	30315.00	142.30	0	Spot (Block25, Row2, Column2)	101.51	100.00	14.20	0.01	0.14	73.00	74.52	73.00	13.11	0.01	0.18	82.00	53.00	0.00	27.00	28.51	55930.00	2.06	83.43	83.00
25	3	2	5332.00	30300.00	155.55	0	Spot (Block25, Row2, Column3)	81.42	81.00	7.90	0.00	0.10	68.00	68.51	68.00	10.70	0.00	0.16	60.00	15.00	0.00	13.00	13.42	54145.00	1.21	71.18	72.00
25	4	2	5628.00	30322.00	190.65	0	Spot (Block25, Row2, Column4)	78.12	78.00	6.56	0.00	0.08	67.00	66.63	67.00	11.22	0.00	0.17	48.00	4.00	0.00	11.00	11.12	80304.00	1.02	72.98	73.00
25	5	2	5928.00	30305.00	196.35	0	Spot (Block25, Row2, Column5)	94.83	94.00	13.63	0.00	0.14	66.00	65.26	66.00	10.81	0.00	0.17	93.00	66.00	0.00	28.00	28.83	103176.00	2.73	79.50	82.00
25	6	2	6219.00	30322.00	147.00	-50	Spot (Block25, Row2, Column6)	67.22	68.00	6.19	0.00	0.09	64.00	64.06	64.00	10.31	0.00	0.16	10.00	0.00	0.00	4.00	3.22	39325.00	0.31	64.06	65.00
25	7	2	6519.00	30324.00	147.00	-50	Spot (Block25, Row2, Column7)	68.95	70.00	9.41	0.01	0.14	66.00	65.44	66.00	9.83	0.00	0.15	24.00	1.00	0.00	4.00	2.95	40887.00	0.36	70.07	68.00
25	8	2	6820.00	30326.00	147.00	-50	Spot (Block25, Row2, Column8)	59.73	60.00	13.02	0.00	0.22	67.00	66.69	67.00	9.78	0.00	0.15	10.00	1.00	0.00	-7.00	-7.27	35121.00	-0.71	72.70	73.00
25	1	3	4704.00	30605.00	135.15	0	Spot (Block25, Row3, Column1)	130.30	124.00	21.82	0.02	0.17	89.00	87.10	89.00	17.51	0.01	0.20	87.00	48.00	0.00	35.00	41.30	64240.00	2.47	104.99	104.50
25	2	3	5041.00	30608.00	236.20	0	Spot (Block25, Row3, Column2)	70.79	71.00	7.52	0.00	0.11	66.00	67.15	66.00	10.37	0.01	0.15	20.00	2.00	0.00	5.00	4.79	113611.00	0.35	65.89	66.00
25	3	3	5309.00	30598.00	158.05	0	Spot (Block25, Row3, Column3)	103.17	101.00	15.40	0.01	0.15	63.00	62.63	63.00	9.11	0.00	0.15	99.00	95.00	0.00	38.00	40.17	71289.00	4.45	78.67	79.00
25	4	3	5633.00	30605.00	148.10	0	Spot (Block25, Row3, Column4)	79.97	81.00	7.83	0.01	0.10	61.00	60.12	61.00	10.43	0.01	0.17	85.00	45.00	0.00	20.00	18.97	47582.00	1.90	70.72	72.00
25	5	3	5908.00	30617.00	182.55	0	Spot (Block25, Row3, Column5)	74.58	76.00	11.44	0.01	0.15	60.00	58.52	60.00	11.98	0.01	0.20	63.00	21.00	0.00	16.00	14.58	69658.00	1.34	65.99	66.00
25	6	3	6225.00	30610.00	175.80	0	Spot (Block25, Row3, Column6)	104.42	105.00	13.66	0.00	0.13	60.00	58.87	60.00	10.88	0.01	0.18	99.00	93.00	0.00	45.00	44.42	90535.00	4.19	77.74	76.00
25	7	3	6561.00	30657.00	131.15	0	Spot (Block25, Row3, Column7)	73.14	75.00	9.22	0.01	0.13	62.00	61.24	62.00	9.60	0.01	0.16	62.00	19.00	0.00	13.00	11.14	33792.00	1.24	65.37	65.00
25	8	3	6825.00	30633.00	181.10	0	Spot (Block25, Row3, Column8)	98.73	99.00	13.26	0.00	0.13	64.00	63.53	64.00	9.72	0.00	0.15	97.00	86.00	0.00	35.00	34.73	90636.00	3.62	75.08	74.00
25	1	4	4711.00	30912.00	160.85	0	Spot (Block25, Row4, Column1)	114.21	111.00	15.02	0.01	0.13	81.00	82.04	81.00	15.38	0.01	0.19	94.00	49.00	0.00	30.00	33.21	81776.00	2.09	93.32	94.00
25	2	4	5000.00	30918.00	173.40	0	Spot (Block25, Row4, Column2)	102.32	101.00	13.76	0.01	0.13	67.00	67.08	67.00	10.27	0.00	0.15	98.00	86.00	0.00	34.00	35.32	85741.00	3.43	83.66	83.50
25	3	4	5321.00	30920.00	142.20	0	Spot (Block25, Row4, Column3)	163.98	170.00	26.16	0.02	0.16	61.00	61.26	61.00	9.84	0.00	0.16	100.00	100.00	0.00	109.00	102.98	89698.00	10.43	93.52	93.00
25	4	4	5616.00	30919.00	147.00	-50	Spot (Block25, Row4, Column4)	57.88	59.00	9.35	0.01	0.16	59.00	58.47	59.00	9.58	0.00	0.16	12.00	0.00	0.00	0.00	-1.12	34093.00	-0.06	61.22	62.00
25	5	4	5916.00	30921.00	147.00	-50	Spot (Block25, Row4, Column5)	63.94	61.00	12.46	0.02	0.19	59.00	58.60	59.00	10.15	0.00	0.17	23.00	15.00	0.00	2.00	4.94	37597.00	0.53	66.72	63.00
25	6	4	6205.00	30924.00	155.00	0	Spot (Block25, Row4, Column6)	78.39	78.00	7.64	0.00	0.10	60.00	58.69	60.00	10.39	0.01	0.18	82.00	40.00	0.00	18.00	18.39	52128.00	1.90	70.65	70.50
25	7	4	6516.00	30925.00	147.00	-50	Spot (Block25, Row4, Column7)	58.96	59.00	7.68	0.00	0.13	60.00	58.73	60.00	10.17	0.01	0.17	6.00	0.00	0.00	-1.00	-1.04	34788.00	0.02	54.54	55.00
25	8	4	6821.00	30942.00	153.70	0	Spot (Block25, Row4, Column8)	96.04	96.00	13.80	0.00	0.14	61.00	60.28	61.00	10.07	0.01	0.17	96.00	86.00	0.00	35.00	35.04	62044.00	3.55	74.88	76.00
25	1	5	4702.00	31217.00	145.80	0	Spot (Block25, Row5, Column1)	119.43	115.00	18.33	0.02	0.15	82.00	81.83	82.00	14.43	0.00	0.18	92.00	65.00	0.00	33.00	37.43	69270.00	2.61	98.80	98.00
25	2	5	5002.00	31212.00	156.35	0	Spot (Block25, Row5, Column2)	254.40	207.50	124.97	0.09	0.49	67.00	67.76	67.00	12.47	0.00	0.18	100.00	99.00	0.00	140.50	187.40	172989.00	14.96	121.20	103.00
25	3	5	5331.00	31233.00	209.70	0	Spot (Block25, Row5, Column3)	78.10	78.00	11.30	0.00	0.14	61.00	61.09	61.00	11.50	0.00	0.19	68.00	30.00	0.00	17.00	17.10	98169.00	1.48	66.21	66.00
25	4	5	5621.00	31200.00	182.65	0	Spot (Block25, Row5, Column4)	75.36	74.00	10.19	0.01	0.14	59.00	58.29	59.00	10.19	0.01	0.17	69.00	33.00	0.00	15.00	16.36	70461.00	1.68	65.63	66.00
25	5	5	5918.00	31222.00	151.85	0	Spot (Block25, Row5, Column5)	185.27	191.00	53.34	0.01	0.29	58.00	57.61	58.00	10.28	0.00	0.18	100.00	99.00	0.00	133.00	127.27	117463.00	12.42	88.86	89.50
25	6	5	6215.00	31223.00	147.00	-50	Spot (Block25, Row5, Column6)	54.78	56.00	10.73	0.01	0.20	56.00	56.15	56.00	10.02	0.00	0.18	12.00	0.00	0.00	0.00	-1.22	32319.00	-0.14	57.93	58.00
25	7	5	6533.00	31221.00	227.60	0	Spot (Block25, Row5, Column7)	77.68	76.00	12.28	0.01	0.16	58.00	57.25	58.00	10.00	0.01	0.17	79.00	46.00	0.00	18.00	19.68	115827.00	2.04	63.33	63.00
25	8	5	6815.00	31217.00	180.20	0	Spot (Block25, Row5, Column8)	77.20	78.00	10.74	0.00	0.14	60.00	59.66	60.00	9.83	0.00	0.16	77.00	45.00	0.00	18.00	17.20	70256.00	1.79	63.53	66.00
25	1	6	4697.00	31510.00	183.30	0	Spot (Block25, Row6, Column1)	257.20	205.00	124.91	0.10	0.49	81.00	80.28	81.00	14.98	0.00	0.19	100.00	99.00	0.00	124.00	176.20	241765.00	11.81	128.55	122.00
25	2	6	4992.00	31498.00	192.50	0	Spot (Block25, Row6, Column2)	89.16	89.00	11.80	0.00	0.13	65.00	65.73	65.00	12.31	0.00	0.19	82.00	48.00	0.00	24.00	24.16	92812.00	1.90	74.16	74.00
25	3	6	5307.00	31511.00	193.15	0	Spot (Block25, Row6, Column3)	89.24	87.00	13.74	0.01	0.15	60.00	59.95	60.00	10.59	0.00	0.18	91.00	69.00	0.00	27.00	29.24	93433.00	2.77	68.30	69.00
25	4	6	5601.00	31548.00	129.30	0	Spot (Block25, Row6, Column4)	72.88	74.00	8.87	0.01	0.12	58.00	58.10	58.00	10.62	0.00	0.18	68.00	25.00	0.00	16.00	14.88	32652.00	1.39	65.15	67.00
25	5	6	5914.00	31521.00	147.25	0	Spot (Block25, Row6, Column5)	213.31	204.00	56.58	0.02	0.27	58.00	57.62	58.00	11.02	0.00	0.19	100.00	100.00	0.00	146.00	155.31	126708.00	14.12	96.97	97.00
25	6	6	6213.00	31523.00	147.00	-50	Spot (Block25, Row6, Column6)	51.58	50.00	9.42	0.01	0.18	57.00	56.57	57.00	11.12	0.00	0.20	4.00	0.00	0.00	-7.00	-5.42	30280.00	-0.45	54.89	54.00
25	7	6	6535.00	31517.00	155.05	0	Spot (Block25, Row6, Column7)	80.07	80.00	7.71	0.00	0.10	58.00	57.76	58.00	11.40	0.00	0.20	90.00	49.00	0.00	22.00	22.07	52526.00	1.96	67.18	68.00
25	8	6	6838.00	31545.00	204.60	0	Spot (Block25, Row6, Column8)	83.46	83.00	15.28	0.00	0.18	60.00	59.44	60.00	10.23	0.00	0.17	78.00	54.00	0.00	23.00	23.46	99316.00	2.35	66.27	66.00
25	1	7	4703.00	31819.00	165.15	0	Spot (Block25, Row7, Column1)	165.87	176.00	35.04	0.03	0.21	76.00	76.64	76.00	12.40	0.00	0.16	100.00	99.00	0.00	100.00	89.87	125894.00	7.20	102.49	103.00
25	2	7	5011.00	31816.00	147.00	-50	Spot (Block25, Row7, Column2)	66.96	66.00	8.34	0.01	0.12	65.00	65.07	65.00	11.02	0.00	0.17	12.00	0.00	0.00	1.00	1.96	39306.00	0.17	69.38	68.50
25	3	7	5311.00	31818.00	147.00	-50	Spot (Block25, Row7, Column3)	50.57	49.00	9.57	0.01	0.19	60.00	59.93	60.00	10.72	0.00	0.18	1.00	0.00	0.00	-11.00	-9.43	29786.00	-0.87	57.64	57.00
25	4	7	5599.00	31814.00	209.15	0	Spot (Block25, Row7, Column4)	69.05	68.00	9.02	0.01	0.13	58.00	57.56	58.00	10.49	0.00	0.18	49.00	16.00	0.00	10.00	11.05	85690.00	1.09	63.38	64.00
25	5	7	5911.00	31821.00	147.00	-50	Spot (Block25, Row7, Column5)	66.96	67.00	6.93	0.00	0.10	61.00	60.21	61.00	11.08	0.01	0.18	21.00	1.00	0.00	6.00	5.96	39643.00	0.61	64.03	64.50
25	6	7	6211.00	31823.00	147.00	-50	Spot (Block25, Row7, Column6)	62.84	63.00	10.02	0.00	0.16	64.00	63.48	64.00	11.33	0.00	0.18	11.00	0.00	0.00	-1.00	-1.16	37015.00	-0.06	60.20	60.00
25	7	7	6500.00	31829.00	164.30	0	Spot (Block25, Row7, Column7)	80.05	80.00	8.46	0.00	0.11	62.00	63.58	62.00	14.55	0.01	0.23	66.00	11.00	0.00	18.00	18.05	60121.00	1.13	69.43	68.00
25	8	7	6815.00	31830.00	219.10	0	Spot (Block25, Row7, Column8)	104.42	103.00	18.61	0.01	0.18	64.00	72.33	64.00	39.17	0.05	0.54	49.00	4.00	0.00	39.00	40.42	142946.00	0.82	77.12	75.00
25	1	8	4690.00	32147.00	221.00	0	Spot (Block25, Row8, Column1)	84.35	85.00	10.15	0.00	0.12	73.00	72.98	73.00	10.96	0.00	0.15	54.00	16.00	0.00	12.00	11.35	118086.00	1.04	74.83	75.00
25	2	8	5009.00	32116.00	147.00	-50	Spot (Block25, Row8, Column2)	66.51	68.00	8.94	0.01	0.13	65.00	64.47	65.00	10.27	0.00	0.16	10.00	0.00	0.00	3.00	1.51	39308.00	0.20	63.72	66.00
25	3	8	5293.00	32169.00	96.95	0	Spot (Block25, Row8, Column3)	80.62	81.00	7.60	0.00	0.09	60.00	59.61	60.00	9.74	0.00	0.16	89.00	62.00	0.00	21.00	20.62	19269.00	2.16	73.70	74.00
25	4	8	5618.00	32142.00	169.50	0	Spot (Block25, Row8, Column4)	116.04	110.00	26.06	0.02	0.22	59.00	58.35	59.00	10.57	0.00	0.18	99.00	95.00	0.00	51.00	57.04	93180.00	5.46	80.65	81.00
25	5	8	5910.00	32122.00	147.00	-50	Spot (Block25, Row8, Column5)	60.91	61.00	7.48	0.00	0.12	62.00	61.00	62.00	11.42	0.01	0.19	4.00	0.00	0.00	-1.00	-1.09	35691.00	-0.01	60.49	61.00
25	6	8	6220.00	32118.00	171.90	0	Spot (Block25, Row8, Column6)	128.26	127.00	25.38	0.00	0.20	65.00	65.27	65.00	10.78	0.00	0.17	99.00	97.00	0.00	62.00	63.26	105815.00	5.84	84.90	89.00
25	7	8	6480.00	32109.00	243.60	0	Spot (Block25, Row8, Column7)	100.04	97.00	23.02	0.01	0.23	66.00	78.03	66.00	57.45	0.07	0.74	16.00	0.00	0.00	31.00	34.04	171663.00	0.38	80.01	78.00
25	8	8	6801.00	32130.00	138.75	0	Spot (Block25, Row8, Column8)	24282.39	21841.00	13887.24	0.05	0.57	74.00	88.10	74.00	61.76	0.08	0.70	100.00	100.00	0.77	21767.00	24208.39	12602561.00	391.77	4184.32	3073.00
26	1	1	9225.00	30038.00	149.75	0	Spot (Block26, Row1, Column1)	7164.02	6363.50	3834.39	0.05	0.54	197.00	208.66	197.00	54.71	0.02	0.26	100.00	100.00	0.00	6166.50	6967.02	4413035.00	127.13	1572.30	1137.00
26	2	1	9518.00	30046.00	145.55	0	Spot (Block26, Row1, Column2)	12769.97	11688.00	6969.76	0.04	0.55	196.00	210.29	196.00	64.69	0.03	0.31	100.00	100.00	0.00	11492.00	12573.97	7368272.00	194.15	2248.40	2000.00
26	3	1	9826.00	30048.00	140.90	0	Spot (Block26, Row1, Column3)	2481.53	2078.00	1587.16	0.08	0.64	195.00	202.95	195.00	46.54	0.02	0.23	100.00	100.00	0.00	1883.00	2286.53	1337543.00	48.96	703.86	567.00
26	4	1	10116.00	30046.00	141.40	0	Spot (Block26, Row1, Column4)	10015.16	9245.00	5476.32	0.03	0.55	194.00	206.42	194.00	54.72	0.03	0.27	100.00	100.00	0.00	9051.00	9821.16	5448247.00	179.25	2108.64	1653.00
26	5	1	10427.00	30049.00	142.80	0	Spot (Block26, Row1, Column5)	5445.22	4501.50	4162.03	0.08	0.76	191.00	199.76	191.00	51.60	0.02	0.26	100.00	100.00	0.00	4310.50	5254.22	3038431.00	101.65	1003.05	726.00
26	6	1	10720.00	30051.00	142.60	0	Spot (Block26, Row1, Column6)	8534.71	7686.00	5032.28	0.05	0.59	194.00	205.77	194.00	77.05	0.03	0.37	100.00	100.00	0.00	7492.00	8340.71	4719697.00	108.10	2063.11	1159.00
26	7	1	11016.00	30055.00	144.05	0	Spot (Block26, Row1, Column7)	28787.35	27300.00	15808.92	0.02	0.55	196.00	206.74	196.00	75.52	0.02	0.37	100.00	100.00	1.41	27104.00	28591.35	16322427.00	378.47	4975.92	3650.00
26	8	1	11338.00	30054.00	164.35	0	Spot (Block26, Row1, Column8)	282.18	289.00	33.67	0.01	0.12	195.00	196.94	195.00	28.90	0.00	0.15	94.00	79.00	0.00	94.00	87.18	211633.00	2.95	225.69	220.00
26	1	2	9222.00	30349.00	227.80	0	Spot (Block26, Row2, Column1)	208.40	207.00	20.40	0.00	0.10	189.00	195.01	189.00	43.53	0.01	0.22	10.00	0.00	0.00	18.00	19.40	310517.00	0.31	192.03	192.00
26	2	2	9518.00	30344.00	130.40	0	Spot (Block26, Row2, Column2)	4186.15	3955.50	1749.78	0.02	0.42	189.00	200.34	189.00	57.11	0.03	0.29	100.00	100.00	0.00	3766.50	3997.15	1917259.00	69.80	916.13	825.00
26	3	2	9827.00	30347.00	163.05	0	Spot (Block26, Row2, Column3)	273.76	281.00	50.99	0.01	0.19	191.00	201.23	191.00	52.34	0.02	0.26	60.00	34.00	0.00	90.00	82.76	200389.00	1.39	211.23	206.00
26	4	2	10122.00	30347.00	174.80	0	Spot (Block26, Row2, Column4)	2317.24	2149.50	1115.43	0.03	0.48	200.00	218.32	200.00	70.37	0.04	0.32	100.00	100.00	0.00	1949.50	2117.24	1969651.00	29.83	660.42	620.50
26	5	2	10428.00	30350.00	196.30	0	Spot (Block26, Row2, Column5)	1457.35	1394.50	483.44	0.02	0.33	201.00	214.62	201.00	59.51	0.03	0.28	100.00	100.00	0.00	1193.50	1256.35	1588508.00	20.88	525.19	482.00
26	6	2	10718.00	30352.00	142.85	0	Spot (Block26, Row2, Column6)	2427.26	2143.50	1405.58	0.05	0.58	202.00	237.67	202.00	134.11	0.07	0.56	100.00	100.00	0.00	1941.50	2225.26	1334994.00	16.33	684.23	541.50
26	7	2	11019.00	30354.00	144.40	0	Spot (Block26, Row2, Column7)	1462.51	1277.00	831.07	0.06	0.57	199.00	209.82	199.00	64.76	0.02	0.31	100.00	100.00	0.00	1078.00	1263.51	833628.00	19.34	455.14	361.50
26	8	2	11323.00	30355.00	147.00	-50	Spot (Block26, Row2, Column8)	201.08	198.00	17.67	0.01	0.09	194.00	203.43	194.00	84.28	0.02	0.41	0.00	0.00	0.00	4.00	7.08	118035.00	-0.03	208.72	207.00
26	1	3	9225.00	30644.00	143.00	0	Spot (Block26, Row3, Column1)	9344.26	8535.00	5684.11	0.04	0.61	185.00	189.09	185.00	38.49	0.01	0.20	100.00	100.00	0.00	8350.00	9159.26	5195410.00	237.83	1529.56	1249.00
26	2	3	9525.00	30643.00	159.10	0	Spot (Block26, Row3, Column2)	316.84	294.00	89.32	0.03	0.28	189.00	195.32	189.00	36.73	0.01	0.19	92.00	73.00	0.00	105.00	127.84	220205.00	3.31	225.47	219.00
26	3	3	9815.00	30638.00	150.25	0	Spot (Block26, Row3, Column3)	510.77	480.00	152.61	0.03	0.30	189.00	196.26	189.00	52.49	0.02	0.27	100.00	95.00	0.00	291.00	321.77	316680.00	5.99	272.38	267.00
26	4	3	10119.00	30645.00	138.80	0	Spot (Block26, Row3, Column4)	12945.38	12049.00	6910.99	0.03	0.53	196.00	205.78	196.00	55.02	0.02	0.27	100.00	100.00	0.00	11853.00	12749.38	6692760.00	231.53	2868.20	2064.00
26	5	3	10432.00	30650.00	153.70	0	Spot (Block26, Row3, Column5)	658.90	433.50	994.16	0.18	1.51	202.00	235.42	202.00	139.98	0.07	0.59	72.00	42.00	0.00	231.50	456.90	426967.00	3.03	276.27	274.50
26	6	3	10720.00	30649.00	196.70	0	Spot (Block26, Row3, Column6)	11686.43	8446.00	8838.11	0.14	0.76	215.00	289.29	215.00	196.78	0.13	0.68	100.00	100.00	0.00	8231.00	11471.43	12820014.00	57.92	2523.56	2495.00
26	7	3	11025.00	30656.00	141.70	0	Spot (Block26, Row3, Column7)	4469.56	3882.00	2956.02	0.06	0.66	201.00	241.54	201.00	147.42	0.08	0.61	100.00	100.00	0.00	3681.00	4268.56	2440377.00	28.68	937.13	709.50
26	8	3	11318.00	30661.00	155.05	0	Spot (Block26, Row3, Column8)	14005.55	12655.50	7196.72	0.04	0.51	193.00	209.40	193.00	98.09	0.04	0.47	100.00	100.00	0.00	12462.50	13812.55	9271676.00	140.65	2716.24	2208.00
26	1	4	9222.00	30942.00	138.25	0	Spot (Block26, Row4, Column1)	12011.62	10627.50	6616.88	0.05	0.55	190.00	201.14	190.00	57.29	0.02	0.28	100.00	100.00	0.00	10437.50	11821.62	6294089.00	206.15	2440.56	1886.00
26	2	4	9520.00	30945.00	155.75	0	Spot (Block26, Row4, Column2)	1234.28	1186.50	500.68	0.02	0.41	193.00	213.35	193.00	104.20	0.04	0.49	100.00	99.00	0.00	993.50	1041.28	824502.00	9.80	426.06	390.00
26	3	4	9820.00	30946.00	140.65	0	Spot (Block26, Row4, Column3)	40640.84	39684.50	19297.48	0.01	0.47	191.00	206.08	191.00	90.11	0.03	0.44	100.00	100.00	21.72	39493.50	40449.84	21702284.00	448.73	8278.80	5729.00
26	4	4	10113.00	30949.00	156.00	0	Spot (Block26, Row4, Column4)	389.48	370.00	99.55	0.02	0.26	193.00	200.37	193.00	49.70	0.02	0.25	98.00	86.00	0.00	177.00	196.48	260171.00	3.80	247.51	255.00
26	5	4	10413.00	30944.00	174.55	0	Spot (Block26, Row4, Column5)	295.92	281.00	151.45	0.02	0.51	194.00	205.02	194.00	70.63	0.02	0.34	68.00	8.00	0.00	87.00	101.92	252712.00	1.29	215.81	212.00
26	6	4	10720.00	30952.00	200.45	0	Spot (Block26, Row4, Column6)	1681.18	1679.00	523.55	0.00	0.31	203.00	239.41	203.00	138.84	0.07	0.58	100.00	100.00	0.00	1476.00	1478.18	1921593.00	10.38	504.67	479.50
26	7	4	11016.00	30953.00	142.80	0	Spot (Block26, Row4, Column7)	2343.82	1868.00	1791.43	0.10	0.76	201.00	233.97	201.00	138.89	0.07	0.59	100.00	89.00	0.00	1667.00	2142.82	1296134.00	15.19	563.29	433.00
26	8	4	11316.00	30961.00	149.90	0	Spot (Block26, Row4, Column8)	778.85	746.50	318.17	0.02	0.41	196.00	206.01	196.00	70.61	0.02	0.34	100.00	95.00	0.00	550.50	582.85	479774.00	8.11	327.82	305.00
26	1	5	9224.00	31248.00	140.60	0	Spot (Block26, Row5, Column1)	18883.07	16886.00	10973.90	0.05	0.58	197.00	241.67	197.00	155.53	0.09	0.64	100.00	100.00	0.00	16689.00	18686.07	10045796.00	119.85	3985.58	2916.00
26	2	5	9515.00	31243.00	151.70	0	Spot (Block26, Row5, Column2)	15721.40	14972.00	6813.30	0.02	0.43	202.00	248.58	202.00	152.45	0.09	0.61	100.00	100.00	0.00	14770.00	15519.40	9951649.00	101.50	2721.25	2390.00
26	3	5	9821.00	31246.00	144.95	0	Spot (Block26, Row5, Column3)	3958.78	3391.00	2194.99	0.07	0.55	198.00	220.47	198.00	94.41	0.05	0.43	100.00	100.00	0.00	3193.00	3760.78	2268379.00	39.60	854.50	753.00
26	4	5	10111.00	31248.00	142.00	0	Spot (Block26, Row5, Column4)	6131.85	5423.00	3931.36	0.05	0.64	199.00	210.47	199.00	69.45	0.02	0.33	100.00	100.00	0.00	5224.00	5932.85	3329595.00	85.26	1419.15	950.50
26	5	5	10417.00	31249.00	140.20	0	Spot (Block26, Row5, Column5)	40895.70	40725.00	19947.85	0.00	0.49	195.00	213.94	195.00	108.39	0.04	0.51	100.00	100.00	23.30	40530.00	40700.70	21593004.00	375.33	8099.53	5278.00
26	6	5	10720.00	31250.00	145.40	0	Spot (Block26, Row5, Column6)	2588.78	2192.00	1465.58	0.07	0.57	204.00	243.92	204.00	160.85	0.08	0.66	100.00	100.00	0.00	1988.00	2384.78	1504084.00	14.58	592.23	519.00
26	7	5	11022.00	31254.00	198.50	0	Spot (Block26, Row5, Column7)	11507.58	8857.00	8228.05	0.11	0.72	212.00	274.79	212.00	198.59	0.11	0.72	100.00	100.00	0.00	8645.00	11295.58	12853966.00	56.56	2407.99	2409.00
26	8	5	11321.00	31255.00	143.05	0	Spot (Block26, Row5, Column8)	7009.14	5625.50	5532.29	0.10	0.79	199.00	224.03	199.00	114.52	0.05	0.51	100.00	100.00	0.00	5426.50	6810.14	3911098.00	59.25	1192.23	898.00
26	1	6	9217.00	31542.00	202.35	0	Spot (Block26, Row6, Column1)	9420.98	6057.50	7877.16	0.19	0.84	209.00	285.78	209.00	220.86	0.14	0.77	100.00	100.00	0.00	5848.50	9211.98	10928337.00	41.36	2121.23	2153.50
26	2	6	9519.00	31544.00	213.20	0	Spot (Block26, Row6, Column2)	6911.51	5530.00	4142.13	0.10	0.60	207.00	286.84	207.00	216.90	0.14	0.76	100.00	100.00	0.00	5323.00	6704.51	8984965.00	30.54	1830.47	1843.00
26	3	6	9807.00	31548.00	139.40	0	Spot (Block26, Row6, Column3)	17964.31	16771.00	10357.46	0.03	0.58	199.00	230.48	199.00	129.29	0.06	0.56	100.00	100.00	0.00	16572.00	17765.31	9574978.00	137.16	3468.77	2636.50
26	4	6	10116.00	31546.00	142.95	0	Spot (Block26, Row6, Column4)	1016.84	898.00	474.33	0.05	0.47	201.00	213.27	201.00	92.70	0.03	0.43	100.00	99.00	0.00	697.00	815.84	563329.00	8.67	382.71	341.00
26	5	6	10417.00	31552.00	139.20	0	Spot (Block26, Row6, Column5)	45644.31	48419.50	19248.34	0.03	0.42	201.00	225.72	201.00	123.13	0.05	0.55	100.00	100.00	35.66	48218.50	45443.31	24191596.00	368.88	8759.42	6507.00
26	6	6	10720.00	31547.00	164.65	0	Spot (Block26, Row6, Column6)	518.42	424.00	238.84	0.09	0.46	204.00	234.57	204.00	125.20	0.06	0.53	75.00	46.00	0.00	220.00	314.42	390369.00	2.27	269.11	273.00
26	7	6	11016.00	31552.00	144.55	0	Spot (Block26, Row6, Column7)	8157.44	7148.00	5542.45	0.06	0.68	209.00	243.33	209.00	150.30	0.07	0.62	100.00	100.00	0.00	6939.00	7948.44	4617110.00	52.66	1781.97	1473.00
26	8	6	11321.00	31560.00	143.10	0	Spot (Block26, Row6, Column8)	10146.44	8690.00	7087.15	0.07	0.70	203.00	211.97	203.00	41.41	0.02	0.20	100.00	100.00	0.00	8487.00	9943.44	5671861.00	239.93	1855.19	1316.00
26	1	7	9213.00	31844.00	150.45	0	Spot (Block26, Row7, Column1)	1609.39	1485.50	719.74	0.03	0.45	197.00	226.55	197.00	137.33	0.06	0.61	100.00	99.00	0.00	1288.50	1412.39	1001040.00	10.07	466.77	423.50
26	2	7	9515.00	31845.00	163.55	0	Spot (Block26, Row7, Column2)	377.98	336.00	119.57	0.05	0.32	197.00	215.77	197.00	100.85	0.04	0.47	68.00	31.00	0.00	139.00	180.98	282351.00	1.61	236.72	231.00
26	3	7	9844.00	31813.00	170.10	0	Spot (Block26, Row7, Column3)	231.15	225.00	19.34	0.01	0.08	199.00	205.53	199.00	46.60	0.01	0.23	20.00	0.00	0.00	26.00	32.15	185848.00	0.55	221.81	215.00
26	4	7	10112.00	31839.00	171.35	0	Spot (Block26, Row7, Column4)	350.71	316.00	94.39	0.05	0.27	203.00	215.91	203.00	66.00	0.03	0.31	81.00	45.00	0.00	113.00	147.71	288287.00	2.04	246.68	244.00
26	5	7	10414.00	31850.00	173.75	0	Spot (Block26, Row7, Column5)	2173.92	1965.00	1138.89	0.04	0.52	213.00	258.17	213.00	148.76	0.08	0.58	100.00	100.00	0.00	1752.00	1960.92	1841311.00	12.88	642.01	615.50
26	6	7	10714.00	31852.00	206.85	0	Spot (Block26, Row7, Column6)	7973.19	7189.00	4708.14	0.04	0.59	229.00	328.61	229.00	290.28	0.16	0.88	100.00	100.00	0.00	6960.00	7744.19	9711344.00	26.34	1981.33	2003.00
26	7	7	11003.00	31857.00	143.55	0	Spot (Block26, Row7, Column7)	13463.55	12759.50	7099.65	0.02	0.53	216.00	256.01	216.00	131.91	0.07	0.52	100.00	100.00	0.00	12543.50	13247.55	7512660.00	100.12	2929.77	1873.50
26	8	7	11325.00	31859.00	187.10	0	Spot (Block26, Row7, Column8)	3425.42	3421.00	1021.73	0.00	0.30	207.00	220.77	207.00	59.59	0.03	0.27	100.00	100.00	0.00	3214.00	3218.42	3360340.00	53.78	949.23	869.00
26	1	8	9215.00	32135.00	212.70	0	Spot (Block26, Row8, Column1)	242.55	233.00	32.58	0.02	0.13	194.00	196.25	194.00	26.53	0.00	0.14	67.00	39.00	0.00	39.00	48.55	313860.00	1.75	209.01	207.00
26	2	8	9513.00	32149.00	144.40	0	Spot (Block26, Row8, Column2)	1120.90	1034.00	531.80	0.04	0.47	193.00	195.40	193.00	24.38	0.01	0.12	100.00	100.00	0.00	841.00	927.90	640035.00	37.97	389.97	360.00
26	3	8	9807.00	32147.00	139.30	0	Spot (Block26, Row8, Column3)	2514.80	1898.00	1863.16	0.12	0.74	198.00	207.95	198.00	66.95	0.02	0.32	100.00	100.00	0.00	1700.00	2316.80	1337874.00	34.46	644.62	512.00
26	4	8	10113.00	32157.00	144.50	0	Spot (Block26, Row8, Column4)	30470.04	29795.50	14989.90	0.01	0.49	202.00	218.16	202.00	92.75	0.03	0.43	100.00	100.00	0.35	29593.50	30268.04	17246040.00	326.15	6008.58	4724.00
26	5	8	10402.00	32138.00	170.40	0	Spot (Block26, Row8, Column5)	372.47	356.00	102.50	0.02	0.28	205.00	259.80	205.00	228.48	0.10	0.88	26.00	0.00	0.00	151.00	167.47	301329.00	0.49	254.69	249.00
26	6	8	10717.00	32157.00	182.45	0	Spot (Block26, Row8, Column6)	21295.60	15151.50	17237.45	0.15	0.81	222.00	332.89	222.00	355.69	0.18	1.07	100.00	100.00	1.18	14929.50	21073.60	19932688.00	58.93	3401.27	3316.00
26	7	8	11015.00	32155.00	138.25	0	Spot (Block26, Row8, Column7)	5119.74	4818.00	2864.73	0.03	0.56	215.00	272.25	215.00	247.26	0.10	0.91	100.00	100.00	0.00	4603.00	4904.74	2626428.00	19.60	1330.47	940.00
26	8	8	11299.00	32157.00	141.10	0	Spot (Block26, Row8, Column8)	21050.25	19012.00	11734.96	0.04	0.56	208.00	224.92	208.00	72.26	0.03	0.32	100.00	100.00	0.00	18804.00	20842.25	11325034.00	288.22	4198.27	2884.50
27	1	1	13729.00	30064.00	152.15	0	Spot (Block27, Row1, Column1)	6720.68	5591.50	3631.72	0.08	0.54	191.00	195.04	191.00	33.19	0.01	0.17	100.00	100.00	0.00	5400.50	6529.68	4260912.00	196.59	1500.47	1226.00
27	2	1	14020.00	30071.00	146.45	0	Spot (Block27, Row1, Column2)	2480.54	2289.00	1302.11	0.03	0.52	182.00	185.15	182.00	32.23	0.01	0.17	100.00	100.00	0.00	2107.00	2298.54	1448637.00	71.21	599.14	495.00
27	3	1	14326.00	30074.00	145.20	0	Spot (Block27, Row1, Column3)	1987.43	1593.50	1305.22	0.10	0.66	184.00	183.43	184.00	21.97	0.00	0.12	100.00	100.00	0.00	1409.50	1803.43	1140784.00	82.10	574.92	383.00
27	4	1	14617.00	30072.00	143.85	0	Spot (Block27, Row1, Column4)	1751.47	1588.00	860.48	0.04	0.49	186.00	189.41	186.00	35.32	0.01	0.19	100.00	100.00	0.00	1402.00	1565.47	977320.00	44.23	638.54	558.50
27	5	1	14925.00	30075.00	145.75	0	Spot (Block27, Row1, Column5)	4908.47	4265.00	3651.14	0.06	0.74	179.00	181.22	179.00	28.42	0.01	0.16	100.00	100.00	0.00	4086.00	4729.47	2871457.00	166.34	794.37	653.50
27	6	1	15220.00	30073.00	143.75	0	Spot (Block27, Row1, Column6)	4362.84	3738.00	2410.40	0.07	0.55	176.00	179.83	176.00	40.42	0.01	0.22	100.00	100.00	0.00	3562.00	4186.84	2473733.00	103.49	1021.03	757.00
27	7	1	15513.00	30079.00	146.05	0	Spot (Block27, Row1, Column7)	12655.54	11687.00	7007.45	0.03	0.55	178.00	181.09	178.00	38.71	0.01	0.21	100.00	100.00	0.00	11509.00	12477.54	7352866.00	322.22	2477.51	1931.50
27	8	1	15833.00	30079.00	186.80	0	Spot (Block27, Row1, Column8)	289.07	288.00	54.99	0.00	0.19	175.00	174.53	175.00	21.01	0.00	0.12	99.00	92.00	0.00	113.00	114.07	283293.00	5.45	210.62	210.00
27	1	2	13754.00	30356.00	162.50	0	Spot (Block27, Row2, Column1)	205.45	206.00	12.91	0.00	0.06	183.00	186.50	183.00	35.67	0.01	0.19	15.00	0.00	0.00	23.00	22.45	150387.00	0.53	190.39	191.00
27	2	2	14019.00	30369.00	134.20	0	Spot (Block27, Row2, Column2)	3002.19	2875.00	1176.21	0.02	0.39	181.00	183.00	181.00	33.91	0.00	0.19	100.00	100.00	0.00	2694.00	2821.19	1459065.00	83.13	731.78	677.50
27	3	2	14326.00	30370.00	158.65	0	Spot (Block27, Row2, Column3)	329.46	306.00	86.65	0.03	0.26	181.00	184.44	181.00	38.60	0.01	0.21	97.00	81.00	0.00	125.00	148.46	227985.00	3.76	217.10	215.00
27	4	2	14628.00	30375.00	169.60	0	Spot (Block27, Row2, Column4)	1912.32	1877.00	774.79	0.01	0.41	182.00	191.33	182.00	47.46	0.02	0.25	100.00	100.00	0.00	1695.00	1730.32	1524120.00	36.26	547.82	541.00
27	5	2	14932.00	30382.00	184.10	0	Spot (Block27, Row2, Column5)	1305.92	1188.00	494.70	0.04	0.38	181.00	186.83	181.00	41.68	0.01	0.22	100.00	100.00	0.00	1007.00	1124.92	1235397.00	26.85	460.82	404.00
27	6	2	15212.00	30378.00	144.45	0	Spot (Block27, Row2, Column6)	1150.98	1001.00	597.70	0.06	0.52	178.00	189.79	178.00	71.16	0.03	0.37	100.00	99.00	0.00	823.00	972.98	646852.00	13.51	416.63	341.00
27	7	2	15521.00	30381.00	147.85	0	Spot (Block27, Row2, Column7)	1233.21	1030.00	678.71	0.08	0.55	179.00	181.51	179.00	35.59	0.01	0.20	100.00	100.00	0.00	851.00	1054.21	734996.00	29.55	397.07	353.00
27	8	2	15845.00	30377.00	258.65	0	Spot (Block27, Row2, Column8)	183.86	184.00	15.46	0.00	0.08	177.00	192.71	177.00	136.71	0.04	0.71	0.00	0.00	0.00	7.00	6.86	357059.00	-0.06	174.52	178.00
27	1	3	13726.00	30672.00	146.15	0	Spot (Block27, Row3, Column1)	5637.12	5118.50	3599.60	0.04	0.64	180.00	180.95	180.00	28.36	0.00	0.16	100.00	100.00	0.00	4938.50	5457.12	3292080.00	192.42	1135.85	806.50
27	2	3	14026.00	30671.00	147.10	0	Spot (Block27, Row3, Column2)	464.17	441.00	117.66	0.02	0.25	182.00	189.97	182.00	47.76	0.02	0.25	100.00	99.00	0.00	259.00	282.17	274327.00	5.74	255.40	258.50
27	3	3	14309.00	30666.00	139.65	0	Spot (Block27, Row3, Column3)	1484.32	1291.50	1059.70	0.06	0.71	177.00	181.12	177.00	46.97	0.01	0.26	100.00	100.00	0.00	1114.50	1307.32	780750.00	27.75	535.77	437.00
27	4	3	14624.00	30671.00	144.15	0	Spot (Block27, Row3, Column4)	5812.18	5469.00	3335.18	0.03	0.57	177.00	182.19	177.00	40.99	0.01	0.22	100.00	100.00	0.00	5292.00	5635.18	3295507.00	137.36	1264.14	937.00
27	5	3	14928.00	30675.00	144.35	0	Spot (Block27, Row3, Column5)	776.24	714.00	324.68	0.04	0.42	183.00	197.45	183.00	73.22	0.03	0.37	99.00	97.00	0.00	531.00	593.24	441683.00	7.91	315.80	278.50
27	6	3	15223.00	30676.00	205.65	0	Spot (Block27, Row3, Column6)	5820.97	4471.00	3962.60	0.11	0.68	192.00	219.89	192.00	99.04	0.06	0.45	100.00	100.00	0.00	4279.00	5628.97	7008443.00	56.56	1471.57	1500.00
27	7	3	15526.00	30683.00	144.45	0	Spot (Block27, Row3, Column7)	3629.70	3038.00	2419.45	0.08	0.67	187.00	213.03	187.00	131.41	0.06	0.62	100.00	100.00	0.00	2851.00	3442.70	2054411.00	26.00	852.03	569.50
27	8	3	15821.00	30688.00	157.95	0	Spot (Block27, Row3, Column8)	18436.75	16693.00	9685.77	0.04	0.53	182.00	207.99	182.00	153.79	0.06	0.74	100.00	100.00	0.00	16511.00	18254.75	12739795.00	118.53	3501.51	2756.00
27	1	4	13725.00	30969.00	145.45	0	Spot (Block27, Row4, Column1)	5866.31	5042.00	3471.41	0.07	0.59	185.00	193.39	185.00	48.15	0.02	0.25	100.00	100.00	0.00	4857.00	5681.31	3414193.00	117.83	1221.28	901.00
27	2	4	14016.00	30970.00	167.25	0	Spot (Block27, Row4, Column2)	2764.59	2576.00	1374.76	0.03	0.50	188.00	212.12	188.00	107.25	0.05	0.51	100.00	100.00	0.00	2388.00	2576.59	2142554.00	23.80	671.45	661.00
27	3	4	14318.00	30972.00	146.35	0	Spot (Block27, Row4, Column3)	24793.74	22724.00	15268.90	0.04	0.62	184.00	202.97	184.00	87.64	0.04	0.43	100.00	100.00	0.17	22540.00	24609.74	14504336.00	280.60	4366.05	2664.00
27	4	4	14609.00	30972.00	201.40	0	Spot (Block27, Row4, Column4)	266.96	266.00	57.55	0.00	0.22	178.00	183.15	178.00	47.08	0.01	0.26	68.00	47.00	0.00	88.00	88.96	306471.00	1.78	191.45	193.00
27	5	4	14905.00	30974.00	145.25	0	Spot (Block27, Row4, Column5)	435.14	392.00	118.98	0.05	0.27	180.00	183.28	180.00	41.96	0.01	0.23	100.00	99.00	0.00	212.00	255.14	251944.00	6.00	247.13	241.00
27	6	4	15221.00	30982.00	188.20	0	Spot (Block27, Row4, Column6)	1775.96	1752.00	620.19	0.01	0.35	187.00	200.78	187.00	68.31	0.03	0.34	100.00	100.00	0.00	1565.00	1588.96	1784844.00	23.06	592.01	480.00
27	7	4	15516.00	30983.00	144.65	0	Spot (Block27, Row4, Column7)	2463.64	2018.00	1835.18	0.09	0.74	188.00	206.56	188.00	95.16	0.04	0.46	100.00	100.00	0.00	1830.00	2275.64	1401811.00	23.72	579.21	447.00
27	8	4	15819.00	30987.00	150.50	0	Spot (Block27, Row4, Column8)	836.79	761.50	368.71	0.04	0.44	181.00	189.86	181.00	65.74	0.02	0.35	100.00	100.00	0.00	580.50	655.79	518811.00	9.84	324.38	286.50
27	1	5	13723.00	31272.00	146.10	0	Spot (Block27, Row5, Column1)	4709.26	3789.00	3160.31	0.09	0.67	194.00	221.00	194.00	113.79	0.06	0.51	100.00	100.00	0.00	3595.00	4515.26	2736082.00	39.44	1071.32	817.00
27	2	5	14016.00	31270.00	155.05	0	Spot (Block27, Row5, Column2)	22874.41	21171.00	10395.73	0.03	0.45	199.00	243.33	199.00	145.21	0.09	0.60	100.00	100.00	0.00	20972.00	22675.41	15074238.00	155.85	3925.39	3228.00
27	3	5	14323.00	31271.00	153.50	0	Spot (Block27, Row5, Column3)	9124.03	7828.00	5429.58	0.07	0.60	192.00	221.06	192.00	114.83	0.06	0.52	100.00	100.00	0.00	7636.00	8932.03	5930619.00	77.53	1425.27	1252.50
27	4	5	14616.00	31279.00	145.70	0	Spot (Block27, Row5, Column4)	4627.24	3796.00	3336.48	0.09	0.72	185.00	199.57	185.00	75.33	0.03	0.38	100.00	100.00	0.00	3611.00	4442.24	2669915.00	58.78	945.88	662.50
27	5	5	14922.00	31276.00	144.30	0	Spot (Block27, Row5, Column5)	27974.11	24944.00	17337.17	0.05	0.62	183.00	193.79	183.00	66.45	0.02	0.34	100.00	100.00	1.60	24761.00	27791.11	15777400.00	418.08	4934.11	3591.00
27	6	5	15219.00	31274.00	149.55	0	Spot (Block27, Row5, Column6)	1221.67	1113.50	648.17	0.04	0.53	191.00	206.37	191.00	91.06	0.03	0.44	100.00	100.00	0.00	922.50	1030.67	740329.00	11.15	394.49	375.00
27	7	5	15522.00	31277.00	186.45	0	Spot (Block27, Row5, Column7)	7793.07	6629.50	5028.09	0.07	0.65	197.00	224.87	197.00	127.46	0.06	0.57	100.00	100.00	0.00	6432.50	7596.07	7543689.00	59.38	1515.83	1516.00
27	8	5	15822.00	31283.00	145.20	0	Spot (Block27, Row5, Column8)	5344.18	4439.50	3954.99	0.08	0.74	181.00	194.75	181.00	89.58	0.03	0.46	100.00	100.00	0.00	4258.50	5163.18	3067558.00	57.48	1149.57	753.00
27	1	6	13714.00	31569.00	201.85	0	Spot (Block27, Row6, Column1)	5369.04	3992.00	3864.05	0.13	0.72	201.00	245.28	201.00	124.67	0.09	0.51	100.00	100.00	0.00	3791.00	5168.04	6217353.00	41.10	1373.58	1361.00
27	2	6	14018.00	31569.00	203.15	0	Spot (Block27, Row6, Column2)	3627.36	3237.50	1915.97	0.05	0.53	194.00	236.95	194.00	135.55	0.09	0.57	100.00	100.00	0.00	3043.50	3433.36	4244007.00	25.01	1017.17	1009.50
27	3	6	14305.00	31570.00	145.15	0	Spot (Block27, Row6, Column3)	9168.78	8442.00	5263.22	0.04	0.57	186.00	204.23	186.00	81.38	0.04	0.40	100.00	100.00	0.00	8256.00	8982.78	5299557.00	110.15	1754.03	1168.50
27	4	6	14618.00	31571.00	146.10	0	Spot (Block27, Row6, Column4)	1023.36	942.50	528.02	0.04	0.52	186.00	190.54	186.00	49.63	0.01	0.26	100.00	99.00	0.00	756.50	837.36	595593.00	16.78	383.05	289.00
27	5	6	14916.00	31577.00	142.70	0	Spot (Block27, Row6, Column5)	29369.08	27831.50	17088.19	0.02	0.58	185.00	196.66	185.00	74.92	0.03	0.38	100.00	100.00	3.10	27646.50	29184.08	16094254.00	389.37	5599.87	4253.00
27	6	6	15215.00	31576.00	155.75	0	Spot (Block27, Row6, Column6)	512.45	443.00	260.28	0.06	0.51	188.00	201.89	188.00	81.50	0.03	0.40	84.00	61.00	0.00	255.00	324.45	341806.00	3.81	252.65	234.00
27	7	6	15515.00	31579.00	146.45	0	Spot (Block27, Row6, Column7)	6629.00	5898.00	4377.47	0.05	0.66	190.00	204.96	190.00	89.09	0.03	0.43	100.00	100.00	0.00	5708.00	6439.00	3904483.00	72.11	1304.73	1002.00
27	8	6	15823.00	31588.00	146.80	0	Spot (Block27, Row6, Column8)	7149.86	6184.50	5050.60	0.06	0.71	181.00	183.80	181.00	32.02	0.01	0.17	100.00	100.00	0.00	6003.50	6968.86	4189817.00	217.55	1383.07	889.00
27	1	7	13716.00	31869.00	157.35	0	Spot (Block27, Row7, Column1)	4084.29	3516.00	2104.76	0.07	0.52	194.00	217.97	194.00	93.96	0.05	0.43	100.00	100.00	0.00	3322.00	3890.29	2773234.00	41.15	831.20	812.00
27	2	7	14016.00	31878.00	156.85	0	Spot (Block27, Row7, Column2)	411.86	354.50	157.80	0.07	0.38	187.00	199.65	187.00	71.85	0.03	0.36	88.00	54.00	0.00	167.50	224.86	277591.00	2.95	238.07	228.50
27	3	7	14297.00	31876.00	177.55	0	Spot (Block27, Row7, Column3)	199.84	198.00	14.56	0.00	0.07	183.00	184.16	183.00	28.96	0.00	0.16	18.00	0.00	0.00	15.00	16.84	177054.00	0.54	188.36	190.00
27	4	7	14614.00	31884.00	160.85	0	Spot (Block27, Row7, Column4)	339.76	312.50	76.16	0.04	0.22	189.00	201.69	189.00	89.16	0.03	0.44	84.00	32.00	0.00	123.50	150.76	242587.00	1.55	236.72	233.00
27	5	7	14913.00	31880.00	173.95	0	Spot (Block27, Row7, Column5)	1787.39	1662.00	838.12	0.03	0.47	191.00	211.82	191.00	85.48	0.04	0.40	100.00	100.00	0.00	1471.00	1596.39	1506766.00	18.43	551.81	522.00
27	6	7	15215.00	31877.00	183.20	0	Spot (Block27, Row7, Column6)	4760.87	4588.50	2369.42	0.02	0.50	197.00	245.43	197.00	143.06	0.10	0.58	100.00	100.00	0.00	4391.50	4563.87	4484739.00	31.56	1103.17	1067.50
27	7	7	15502.00	31880.00	146.50	0	Spot (Block27, Row7, Column7)	6340.70	5852.00	3314.08	0.03	0.52	191.00	211.36	191.00	85.79	0.04	0.41	100.00	100.00	0.00	5661.00	6149.70	3715651.00	71.44	1472.50	1278.00
27	8	7	15822.00	31878.00	183.10	0	Spot (Block27, Row7, Column8)	3289.77	3259.00	979.84	0.00	0.30	181.00	190.64	181.00	52.77	0.02	0.28	100.00	100.00	0.00	3078.00	3108.77	3089093.00	58.73	1023.37	892.00
27	1	8	13697.00	32174.00	146.40	0	Spot (Block27, Row8, Column1)	287.16	288.00	36.87	0.00	0.13	189.00	193.07	189.00	43.63	0.01	0.23	89.00	70.00	0.00	99.00	98.16	167702.00	2.16	224.54	218.00
27	2	8	14019.00	32176.00	145.45	0	Spot (Block27, Row8, Column2)	1002.90	856.00	511.43	0.07	0.51	183.00	183.27	183.00	25.94	0.00	0.14	100.00	100.00	0.00	673.00	819.90	577670.00	31.59	363.29	304.00
27	3	8	14304.00	32172.00	143.95	0	Spot (Block27, Row8, Column3)	2338.93	1824.00	1771.74	0.11	0.76	183.00	192.59	183.00	92.09	0.02	0.48	100.00	100.00	0.00	1641.00	2155.93	1316818.00	23.31	579.32	452.50
27	4	8	14613.00	32179.00	148.40	0	Spot (Block27, Row8, Column4)	41299.48	41486.00	18327.76	0.00	0.44	190.00	206.84	190.00	116.50	0.04	0.56	100.00	100.00	16.47	41296.00	41109.48	24821088.00	352.73	7901.10	6237.50
27	5	8	14908.00	32175.00	168.20	0	Spot (Block27, Row8, Column5)	293.88	291.00	56.28	0.00	0.19	187.00	217.19	187.00	132.10	0.06	0.61	21.00	0.00	0.00	104.00	106.88	230695.00	0.58	217.91	210.50
27	6	8	15214.00	32183.00	190.60	0	Spot (Block27, Row8, Column6)	9626.52	6973.50	7454.74	0.14	0.77	196.00	246.38	196.00	170.06	0.10	0.69	100.00	100.00	0.00	6777.50	9430.52	9838302.00	55.16	1888.32	1813.50
27	7	8	15515.00	32183.00	143.10	0	Spot (Block27, Row8, Column7)	2872.75	2549.50	1602.59	0.05	0.56	189.00	215.93	189.00	125.86	0.06	0.58	100.00	100.00	0.00	2360.50	2683.75	1602993.00	21.11	737.18	575.00
27	8	8	15800.00	32182.00	144.90	0	Spot (Block27, Row8, Column8)	20680.07	19314.00	11237.47	0.03	0.54	185.00	196.70	185.00	66.22	0.03	0.34	100.00	100.00	0.35	19129.00	20495.07	11808321.00	309.33	3780.12	2569.00
28	1	1	18229.00	30091.00	153.20	0	Spot (Block28, Row1, Column1)	6437.87	5559.50	3597.46	0.06	0.56	149.00	154.40	149.00	29.98	0.02	0.19	100.00	100.00	0.00	5410.50	6288.87	4145987.00	209.58	1428.33	1010.50
28	2	1	18519.00	30100.00	147.95	0	Spot (Block28, Row1, Column2)	4196.00	3854.00	2134.05	0.04	0.51	145.00	159.13	145.00	67.19	0.04	0.42	100.00	100.00	0.00	3709.00	4051.00	2488231.00	60.08	959.59	790.00
28	3	1	18826.00	30100.00	144.05	0	Spot (Block28, Row1, Column3)	6687.74	5838.00	4225.18	0.06	0.63	141.00	147.64	141.00	35.16	0.02	0.24	100.00	100.00	0.00	5697.00	6546.74	3778574.00	186.01	1385.84	855.00
28	4	1	19117.00	30100.00	145.85	0	Spot (Block28, Row1, Column4)	3128.52	2641.00	1704.67	0.07	0.54	143.00	161.81	143.00	82.66	0.05	0.51	100.00	100.00	0.00	2498.00	2985.52	1820798.00	35.89	693.89	587.50
28	5	1	19424.00	30099.00	147.55	0	Spot (Block28, Row1, Column5)	14024.03	11807.50	10155.23	0.07	0.72	143.00	153.63	143.00	51.55	0.03	0.34	100.00	100.00	0.00	11664.50	13881.03	8302228.00	269.05	2322.16	1905.00
28	6	1	19720.00	30100.00	146.50	0	Spot (Block28, Row1, Column6)	12634.57	10961.00	7833.56	0.06	0.62	143.00	157.21	143.00	88.31	0.04	0.56	100.00	100.00	0.00	10818.00	12491.57	7416494.00	141.30	2715.87	1382.50
28	7	1	20018.00	30105.00	146.90	0	Spot (Block28, Row1, Column7)	38887.94	38538.00	19643.35	0.00	0.51	141.00	156.14	141.00	89.59	0.04	0.57	100.00	100.00	16.01	38397.00	38746.94	22827312.00	432.34	6955.26	4815.00
28	8	1	20333.00	30106.00	177.95	0	Spot (Block28, Row1, Column8)	235.69	222.00	45.13	0.03	0.19	138.00	142.82	138.00	39.79	0.01	0.28	97.00	53.00	0.00	84.00	97.69	209761.00	2.33	169.60	171.00
28	1	2	18203.00	30427.00	151.60	0	Spot (Block28, Row2, Column1)	165.64	167.00	17.02	0.00	0.10	144.00	153.19	144.00	54.81	0.03	0.36	2.00	0.00	0.00	23.00	21.64	104356.00	0.23	156.46	158.00
28	2	2	18524.00	30397.00	139.35	0	Spot (Block28, Row2, Column2)	9029.67	8896.00	3656.01	0.01	0.40	146.00	160.86	146.00	79.34	0.04	0.49	100.00	100.00	0.00	8750.00	8883.67	4740578.00	111.79	1622.51	1555.00
28	3	2	18823.00	30399.00	147.20	0	Spot (Block28, Row2, Column3)	656.50	558.00	295.71	0.07	0.45	147.00	168.30	147.00	93.81	0.06	0.56	99.00	94.00	0.00	411.00	509.50	387990.00	5.20	262.10	220.50
28	4	2	19128.00	30398.00	182.00	0	Spot (Block28, Row2, Column4)	6067.48	5802.00	3241.43	0.02	0.53	150.00	180.63	150.00	116.87	0.08	0.65	100.00	100.00	0.00	5652.00	5917.48	5630618.00	50.37	1165.32	1169.00
28	5	2	19429.00	30405.00	184.65	0	Spot (Block28, Row2, Column5)	1525.81	1489.00	435.33	0.01	0.29	148.00	169.49	148.00	89.17	0.06	0.53	100.00	100.00	0.00	1341.00	1377.81	1464780.00	15.21	518.84	482.00
28	6	2	19716.00	30403.00	145.95	0	Spot (Block28, Row2, Column6)	3344.28	3047.00	1841.05	0.04	0.55	154.00	176.28	154.00	89.77	0.06	0.51	100.00	100.00	0.00	2893.00	3190.28	1943028.00	35.29	870.21	750.00
28	7	2	20023.00	30405.00	148.60	0	Spot (Block28, Row2, Column7)	4167.76	3595.00	2299.77	0.06	0.55	146.00	160.91	146.00	73.42	0.04	0.46	100.00	100.00	0.00	3449.00	4021.76	2513158.00	54.57	936.33	808.00
28	8	2	20326.00	30394.00	170.35	0	Spot (Block28, Row2, Column8)	187.97	191.00	19.52	0.01	0.10	139.00	145.98	139.00	42.22	0.02	0.29	68.00	0.00	0.00	52.00	48.97	151880.00	0.99	158.88	164.00
28	1	3	18222.00	30695.00	148.05	0	Spot (Block28, Row3, Column1)	14516.12	12049.00	9410.67	0.08	0.65	144.00	150.97	144.00	39.86	0.02	0.26	100.00	100.00	0.00	11905.00	14372.12	8666123.00	360.40	2804.74	1966.00
28	2	3	18526.00	30699.00	144.40	0	Spot (Block28, Row3, Column2)	834.73	782.00	391.84	0.03	0.47	148.00	160.46	148.00	62.29	0.04	0.39	100.00	100.00	0.00	634.00	686.73	476631.00	10.82	320.84	269.00
28	3	3	18815.00	30694.00	143.35	0	Spot (Block28, Row3, Column3)	4059.86	3598.00	2374.71	0.05	0.58	149.00	157.74	149.00	71.62	0.02	0.45	100.00	100.00	0.00	3449.00	3910.86	2261340.00	54.49	983.21	627.50
28	4	3	19122.00	30695.00	146.65	0	Spot (Block28, Row3, Column4)	15105.06	14096.00	8865.49	0.03	0.59	144.00	163.66	144.00	84.28	0.06	0.51	100.00	100.00	0.00	13952.00	14961.06	8821357.00	177.29	2815.42	2190.50
28	5	3	19428.00	30693.00	146.85	0	Spot (Block28, Row3, Column5)	2079.03	1411.00	3571.97	0.17	1.72	147.00	171.86	147.00	85.63	0.07	0.50	98.00	97.00	0.00	1264.00	1932.03	1220391.00	22.27	541.89	303.00
28	6	3	19720.00	30700.00	207.60	0	Spot (Block28, Row3, Column6)	7401.49	5371.00	5232.36	0.14	0.71	166.00	210.24	166.00	123.81	0.10	0.59	100.00	100.00	0.00	5205.00	7235.49	9029820.00	58.08	1740.16	1729.00
28	7	3	20026.00	30707.00	147.45	0	Spot (Block28, Row3, Column7)	11710.47	10349.50	7583.80	0.05	0.65	161.00	185.75	161.00	99.49	0.06	0.54	100.00	100.00	0.00	10188.50	11549.47	6979438.00	115.84	2113.45	1537.50
28	8	3	20322.00	30708.00	157.25	0	Spot (Block28, Row3, Column8)	8709.77	7669.00	4252.44	0.06	0.49	144.00	158.01	144.00	62.82	0.04	0.40	100.00	100.00	0.00	7525.00	8565.77	5940060.00	136.13	1700.19	1481.00
28	1	4	18225.00	30992.00	145.65	0	Spot (Block28, Row4, Column1)	15298.11	13192.00	9335.98	0.06	0.61	144.00	156.38	144.00	53.27	0.04	0.34	100.00	100.00	0.00	13048.00	15154.11	8857604.00	284.24	2883.68	1798.00
28	2	4	18521.00	30999.00	166.20	0	Spot (Block28, Row4, Column2)	2105.03	1922.50	965.12	0.04	0.46	150.00	173.34	150.00	111.56	0.06	0.64	100.00	100.00	0.00	1772.50	1955.03	1616665.00	17.31	512.64	495.00
28	3	4	18822.00	30999.00	147.95	0	Spot (Block28, Row4, Column3)	52887.16	65535.00	16195.36	0.09	0.31	155.00	177.52	155.00	121.65	0.06	0.69	100.00	100.00	51.93	65380.00	52732.16	31573864.00	433.28	11867.09	8848.00
28	4	4	19107.00	31000.00	151.65	0	Spot (Block28, Row4, Column4)	624.21	586.50	236.24	0.03	0.38	147.00	159.70	147.00	74.54	0.04	0.47	100.00	98.00	0.00	439.50	477.21	393255.00	6.23	274.25	254.00
28	5	4	19413.00	31002.00	147.00	0	Spot (Block28, Row4, Column5)	809.06	638.00	713.89	0.10	0.88	147.00	158.00	147.00	72.81	0.03	0.46	99.00	96.00	0.00	491.00	662.06	478153.00	8.94	295.03	252.00
28	6	4	19725.00	31006.00	193.40	0	Spot (Block28, Row4, Column6)	1672.61	1623.00	446.70	0.01	0.27	156.00	175.12	156.00	81.91	0.05	0.47	100.00	100.00	0.00	1467.00	1516.61	1774635.00	18.28	533.48	477.00
28	7	4	20015.00	31007.00	146.05	0	Spot (Block28, Row4, Column7)	6523.95	5378.00	4768.35	0.08	0.73	168.00	186.80	168.00	93.39	0.05	0.50	100.00	100.00	0.00	5210.00	6355.95	3790416.00	67.86	1225.38	929.50
28	8	4	20316.00	31012.00	148.00	0	Spot (Block28, Row4, Column8)	2184.85	1979.00	1118.49	0.04	0.51	157.00	164.62	157.00	48.50	0.02	0.29	100.00	100.00	0.00	1822.00	2027.85	1317462.00	41.65	663.33	461.00
28	1	5	18225.00	31300.00	147.60	0	Spot (Block28, Row5, Column1)	8933.09	7500.00	5580.83	0.08	0.62	152.00	175.75	152.00	90.59	0.06	0.52	100.00	100.00	0.00	7348.00	8781.09	5297323.00	96.67	1812.04	1281.00
28	2	5	18518.00	31296.00	156.15	0	Spot (Block28, Row5, Column2)	10138.41	9517.50	4608.42	0.03	0.45	158.00	185.06	158.00	98.03	0.07	0.53	100.00	100.00	0.00	9359.50	9980.41	6772460.00	101.53	1981.42	1693.00
28	3	5	18823.00	31298.00	152.75	0	Spot (Block28, Row5, Column3)	6612.06	5553.00	3949.33	0.08	0.60	161.00	184.84	161.00	115.43	0.06	0.62	100.00	100.00	0.00	5392.00	6451.06	4198658.00	55.68	1284.00	1109.00
28	4	5	19119.00	31305.00	147.85	0	Spot (Block28, Row5, Column4)	13037.38	10582.50	9538.70	0.09	0.73	154.00	169.58	154.00	91.15	0.04	0.54	100.00	100.00	0.00	10428.50	12883.38	7744203.00	141.17	2289.84	1368.50
28	5	5	19420.00	31301.00	147.15	0	Spot (Block28, Row5, Column5)	53994.50	65535.00	15926.39	0.08	0.29	155.00	177.52	155.00	123.91	0.06	0.70	100.00	100.00	54.76	65380.00	53839.50	31748992.00	434.33	12157.59	8292.00
28	6	5	19722.00	31305.00	148.95	0	Spot (Block28, Row5, Column6)	3607.31	3335.00	1921.65	0.03	0.53	158.00	179.03	158.00	108.59	0.05	0.61	100.00	100.00	0.00	3177.00	3449.31	2186027.00	31.57	891.52	720.00
28	7	5	20028.00	31304.00	196.20	0	Spot (Block28, Row5, Column7)	8528.86	7229.50	5430.81	0.07	0.64	173.00	204.09	173.00	129.26	0.07	0.63	100.00	100.00	0.00	7056.50	8355.86	9262340.00	64.40	1818.17	1841.00
28	8	5	20325.00	31309.00	147.05	0	Spot (Block28, Row5, Column8)	16382.76	13156.00	12494.79	0.10	0.76	158.00	174.76	158.00	90.74	0.04	0.52	100.00	100.00	0.00	12998.00	16224.76	9649446.00	178.62	2720.91	2187.00
28	1	6	18218.00	31596.00	206.25	0	Spot (Block28, Row6, Column1)	6717.82	4680.00	5119.51	0.16	0.76	157.00	202.67	157.00	135.17	0.11	0.67	100.00	100.00	0.00	4523.00	6560.82	8121845.00	48.20	1491.82	1496.00
28	2	6	18520.00	31598.00	207.80	0	Spot (Block28, Row6, Column2)	5269.48	4743.00	2725.49	0.05	0.52	163.00	202.27	163.00	136.77	0.09	0.68	100.00	100.00	0.00	4580.00	5106.48	6486726.00	37.05	1294.97	1286.00
28	3	6	18808.00	31596.00	144.75	0	Spot (Block28, Row6, Column3)	28954.83	27170.00	16949.15	0.03	0.59	150.00	175.23	150.00	97.42	0.07	0.56	100.00	100.00	1.05	27020.00	28804.83	16533209.00	295.42	5047.58	3611.00
28	4	6	19118.00	31599.00	146.75	0	Spot (Block28, Row6, Column4)	2505.14	2081.00	1503.92	0.08	0.60	149.00	163.15	149.00	97.87	0.04	0.60	100.00	100.00	0.00	1932.00	2356.14	1462999.00	23.93	598.87	468.50
28	5	6	19419.00	31602.00	145.95	0	Spot (Block28, Row6, Column5)	54656.42	65535.00	15165.27	0.08	0.28	160.00	188.13	160.00	150.58	0.07	0.80	100.00	100.00	56.72	65375.00	54496.42	31700948.00	361.73	10949.27	7920.00
28	6	6	19719.00	31602.00	146.70	0	Spot (Block28, Row6, Column6)	1385.23	1112.00	919.23	0.10	0.66	163.00	185.62	163.00	121.21	0.06	0.65	100.00	93.00	0.00	949.00	1222.23	815901.00	9.90	405.31	327.00
28	7	6	20020.00	31603.00	148.45	0	Spot (Block28, Row6, Column7)	22499.49	20212.50	14281.95	0.05	0.63	164.00	187.53	164.00	120.58	0.06	0.64	100.00	100.00	0.17	20048.50	22335.49	13544691.00	185.04	4048.07	2416.00
28	8	6	20326.00	31613.00	147.80	0	Spot (Block28, Row6, Column8)	26379.83	22483.00	18095.09	0.07	0.69	150.00	162.45	150.00	65.84	0.03	0.41	100.00	100.00	2.18	22333.00	26229.83	15695996.00	398.21	4435.61	3222.00
28	1	7	18219.00	31898.00	158.55	0	Spot (Block28, Row7, Column1)	2892.29	2644.50	1502.40	0.04	0.52	143.00	169.96	143.00	91.88	0.08	0.54	100.00	100.00	0.00	2501.50	2749.29	2013031.00	29.63	623.97	582.50
28	2	7	18513.00	31899.00	148.10	0	Spot (Block28, Row7, Column2)	981.24	785.00	610.70	0.10	0.62	153.00	168.24	153.00	66.01	0.04	0.39	100.00	99.00	0.00	632.00	828.24	587762.00	12.32	301.68	262.00
28	3	7	18811.00	31895.00	180.80	0	Spot (Block28, Row7, Column3)	195.30	196.00	22.83	0.00	0.12	143.00	151.43	143.00	42.51	0.02	0.28	71.00	7.00	0.00	53.00	52.30	178701.00	1.03	156.71	158.00
28	4	7	19113.00	31897.00	152.95	0	Spot (Block28, Row7, Column4)	639.53	561.00	322.36	0.06	0.50	143.00	159.65	143.00	78.02	0.05	0.49	99.00	92.00	0.00	418.00	496.53	408021.00	6.15	271.81	228.00
28	5	7	19415.00	31905.00	190.65	0	Spot (Block28, Row7, Column5)	5019.04	4440.00	3051.99	0.05	0.61	165.00	207.73	165.00	162.33	0.10	0.78	100.00	100.00	0.00	4275.00	4854.04	5144511.00	29.64	1087.25	1103.00
28	6	7	19716.00	31903.00	196.35	0	Spot (Block28, Row7, Column6)	6200.54	5888.50	3360.58	0.02	0.54	176.00	245.39	176.00	203.89	0.14	0.83	100.00	100.00	0.00	5712.50	6024.54	6758591.00	29.21	1376.56	1399.50
28	7	7	20010.00	31910.00	151.85	0	Spot (Block28, Row7, Column7)	18758.85	15835.00	13836.52	0.07	0.74	168.00	191.82	168.00	123.76	0.06	0.65	100.00	100.00	1.74	15667.00	18590.85	11855596.00	150.02	3940.83	1471.00
28	8	7	20321.00	31906.00	187.15	0	Spot (Block28, Row7, Column8)	3162.91	3179.00	736.90	0.00	0.23	156.00	166.88	156.00	62.34	0.03	0.37	100.00	100.00	0.00	3023.00	3006.91	3131281.00	48.06	883.71	778.00
28	1	8	18213.00	32211.00	180.20	0	Spot (Block28, Row8, Column1)	175.04	176.00	27.09	0.00	0.15	137.00	145.07	137.00	37.93	0.02	0.26	53.00	4.00	0.00	39.00	38.04	159637.00	0.79	150.41	151.00
28	2	8	18517.00	32198.00	147.40	0	Spot (Block28, Row8, Column2)	2980.58	2752.50	1629.30	0.03	0.55	141.00	148.64	141.00	29.71	0.02	0.20	100.00	100.00	0.00	2611.50	2839.58	1770463.00	95.33	738.26	635.00
28	3	8	18806.00	32202.00	146.70	0	Spot (Block28, Row8, Column3)	6014.84	4733.00	4342.60	0.10	0.72	140.00	149.93	140.00	47.50	0.03	0.32	100.00	100.00	0.00	4593.00	5874.84	3560784.00	123.48	1090.23	755.50
28	4	8	19115.00	32205.00	152.00	0	Spot (Block28, Row8, Column4)	19785.02	17817.00	10600.06	0.05	0.54	142.00	151.24	142.00	54.83	0.03	0.36	100.00	100.00	0.00	17675.00	19643.02	12583270.00	358.10	3295.40	2140.00
28	5	8	19400.00	32202.00	151.55	0	Spot (Block28, Row8, Column5)	613.38	601.00	247.04	0.01	0.40	143.00	181.15	143.00	144.67	0.10	0.80	96.00	67.00	0.00	458.00	470.38	387044.00	2.99	256.80	214.00
28	6	8	19714.00	32206.00	193.10	0	Spot (Block28, Row8, Column6)	12093.91	8030.00	9952.13	0.18	0.82	159.00	218.97	159.00	195.08	0.14	0.89	100.00	100.00	0.00	7871.00	11934.91	12722798.00	60.87	2096.03	2105.00
28	7	8	20017.00	32208.00	145.40	0	Spot (Block28, Row8, Column7)	8234.45	7516.50	4770.95	0.04	0.58	157.00	184.17	157.00	136.44	0.07	0.74	100.00	100.00	0.00	7359.50	8077.45	4726572.00	59.00	1635.85	1258.50
28	8	8	20303.00	32206.00	145.60	0	Spot (Block28, Row8, Column8)	18809.85	17566.00	9342.52	0.03	0.50	152.00	163.21	152.00	63.93	0.03	0.39	100.00	100.00	0.00	17414.00	18657.85	10890902.00	291.67	3693.13	2721.00
29	1	1	4700.00	34513.00	147.90	0	Spot (Block29, Row1, Column1)	9040.85	8182.00	4872.76	0.04	0.54	165.00	218.11	165.00	1003.01	0.12	4.60	100.00	100.00	0.00	8017.00	8875.85	5406431.00	8.80	1914.47	1511.50
29	2	1	4993.00	34517.00	144.55	0	Spot (Block29, Row1, Column2)	14867.45	12978.50	7823.00	0.06	0.53	158.00	182.36	158.00	95.19	0.06	0.52	100.00	100.00	0.00	12820.50	14709.45	8414978.00	154.28	2467.87	2203.50
29	3	1	5299.00	34519.00	139.50	0	Spot (Block29, Row1, Column3)	2999.40	2521.00	1970.70	0.08	0.66	159.00	169.43	159.00	62.46	0.03	0.37	100.00	100.00	0.00	2362.00	2840.40	1577684.00	45.31	674.84	480.00
29	4	1	5589.00	34520.00	141.65	0	Spot (Block29, Row1, Column4)	11431.64	10093.00	5937.01	0.05	0.52	166.00	176.08	166.00	57.74	0.03	0.33	100.00	100.00	0.00	9927.00	11265.64	6230246.00	194.95	2137.74	1395.00
29	5	1	5895.00	34521.00	139.60	0	Spot (Block29, Row1, Column5)	9070.15	7617.50	6726.72	0.08	0.74	162.00	167.42	162.00	46.82	0.01	0.28	100.00	100.00	0.00	7455.50	8908.15	4789040.00	190.13	1574.93	1219.50
29	6	1	6191.00	34525.00	137.80	0	Spot (Block29, Row1, Column6)	10917.07	10886.00	5464.17	0.00	0.50	153.00	165.10	153.00	67.91	0.03	0.41	100.00	100.00	0.00	10733.00	10764.07	5600457.00	158.33	2373.16	1694.00
29	7	1	6486.00	34528.00	139.95	0	Spot (Block29, Row1, Column7)	33276.17	30921.00	16875.58	0.03	0.51	144.00	158.50	144.00	73.00	0.04	0.46	100.00	100.00	2.45	30777.00	33132.17	17669660.00	453.67	6302.08	5093.00
29	8	1	6799.00	34523.00	172.25	0	Spot (Block29, Row1, Column8)	311.00	295.00	88.10	0.02	0.28	141.00	146.02	141.00	38.15	0.02	0.26	99.00	83.00	0.00	154.00	170.00	257511.00	4.32	183.34	184.00
29	1	2	4693.00	34802.00	223.90	0	Spot (Block29, Row2, Column1)	179.80	179.00	17.14	0.00	0.10	156.00	168.37	156.00	58.82	0.03	0.35	0.00	0.00	0.00	23.00	23.80	257114.00	0.19	156.60	158.00
29	2	2	4986.00	34815.00	124.90	0	Spot (Block29, Row2, Column2)	6209.86	6018.50	2519.04	0.01	0.41	158.00	178.75	158.00	86.31	0.05	0.48	100.00	100.00	0.00	5860.50	6051.86	2570883.00	69.88	1179.08	1101.00
29	3	2	5300.00	34820.00	145.45	0	Spot (Block29, Row2, Column3)	384.35	382.00	88.81	0.00	0.23	161.00	170.39	161.00	59.42	0.02	0.35	98.00	91.00	0.00	221.00	223.35	222921.00	3.60	205.01	200.00
29	4	2	5599.00	34823.00	199.55	0	Spot (Block29, Row2, Column4)	2221.66	1882.00	1379.28	0.07	0.62	166.00	180.51	166.00	71.89	0.04	0.40	100.00	100.00	0.00	1716.00	2055.66	2494920.00	28.39	645.17	643.50
29	5	2	5901.00	34826.00	169.30	0	Spot (Block29, Row2, Column5)	2402.85	2276.00	938.09	0.02	0.39	166.00	174.67	166.00	57.06	0.02	0.33	100.00	100.00	0.00	2110.00	2236.85	1919880.00	39.05	696.08	590.00
29	6	2	6189.00	34827.00	140.95	0	Spot (Block29, Row2, Column6)	3764.89	3682.00	1894.04	0.01	0.50	163.00	177.92	163.00	83.15	0.04	0.47	100.00	100.00	0.00	3519.00	3601.89	2029277.00	43.14	932.87	857.00
29	7	2	6495.00	34825.00	139.50	0	Spot (Block29, Row2, Column7)	1878.04	1680.00	1096.38	0.05	0.58	151.00	161.01	151.00	63.00	0.03	0.39	100.00	100.00	0.00	1529.00	1727.04	972824.00	27.25	596.71	487.00
29	8	2	6771.00	34830.00	192.95	0	Spot (Block29, Row2, Column8)	161.69	163.00	16.57	0.00	0.10	145.00	156.96	145.00	71.89	0.03	0.46	0.00	0.00	0.00	18.00	16.69	170418.00	0.07	148.44	146.00
29	1	3	4696.00	35115.00	139.15	0	Spot (Block29, Row3, Column1)	15497.00	14596.00	8498.39	0.03	0.55	161.00	168.27	161.00	52.36	0.02	0.31	100.00	100.00	0.00	14435.00	15336.00	8089434.00	292.76	2908.81	2510.50
29	2	3	4996.00	35116.00	140.75	0	Spot (Block29, Row3, Column2)	580.13	567.50	173.02	0.01	0.30	162.00	172.97	162.00	56.86	0.03	0.33	100.00	98.00	0.00	405.50	418.13	313268.00	7.16	246.64	245.00
29	3	3	5284.00	35112.00	137.85	0	Spot (Block29, Row3, Column3)	2867.72	2568.50	1505.46	0.05	0.52	162.00	169.34	162.00	61.28	0.02	0.36	100.00	100.00	0.00	2406.50	2705.72	1474008.00	44.03	699.46	567.00
29	4	3	5593.00	35119.00	138.55	0	Spot (Block29, Row3, Column4)	15638.55	14553.00	8635.52	0.03	0.55	157.00	168.80	157.00	58.96	0.03	0.35	100.00	100.00	0.00	14396.00	15481.55	8069494.00	262.39	3277.33	2148.00
29	5	3	5895.00	35121.00	133.65	0	Spot (Block29, Row3, Column5)	1602.06	1500.00	843.81	0.03	0.53	168.00	178.97	168.00	72.42	0.03	0.40	100.00	100.00	0.00	1332.00	1434.06	773793.00	19.65	473.80	350.00
29	6	3	6192.00	35121.00	223.45	0	Spot (Block29, Row3, Column6)	5696.91	3670.00	3991.81	0.19	0.70	174.00	198.29	174.00	113.01	0.06	0.57	100.00	100.00	0.00	3496.00	5522.91	8129490.00	48.66	1653.37	1745.00
29	7	3	6500.00	35128.00	139.15	0	Spot (Block29, Row3, Column7)	5560.30	4944.50	3767.37	0.05	0.68	152.00	175.42	152.00	109.26	0.06	0.62	100.00	100.00	0.00	4792.50	5408.30	2902476.00	49.29	1154.87	820.00
29	8	3	6794.00	35131.00	148.90	0	Spot (Block29, Row3, Column8)	11516.35	10314.00	5721.58	0.05	0.50	150.00	167.17	150.00	90.46	0.05	0.54	100.00	100.00	0.00	10164.00	11366.35	6967394.00	125.46	2120.89	1760.50
29	1	4	4696.00	35414.00	136.10	0	Spot (Block29, Row4, Column1)	16413.93	15095.00	8763.87	0.04	0.53	167.00	182.81	167.00	67.79	0.04	0.37	100.00	100.00	0.00	14928.00	16246.93	8174136.00	239.43	3181.36	2453.00
29	2	4	4989.00	35414.00	172.10	0	Spot (Block29, Row4, Column2)	1550.33	1440.50	851.83	0.03	0.55	169.00	192.81	169.00	99.75	0.06	0.52	100.00	100.00	0.00	1271.50	1381.33	1283673.00	13.61	456.92	462.00
29	3	4	5291.00	35421.00	138.50	0	Spot (Block29, Row4, Column3)	45930.33	48528.50	18631.32	0.02	0.41	166.00	188.51	166.00	101.62	0.06	0.54	100.00	100.00	33.98	48362.50	45764.33	23792020.00	450.14	8903.94	6094.00
29	4	4	5581.00	35420.00	151.80	0	Spot (Block29, Row4, Column4)	332.90	320.00	73.08	0.02	0.22	161.00	168.63	161.00	66.17	0.02	0.39	93.00	67.00	0.00	159.00	171.90	210062.00	2.48	200.75	199.00
29	5	4	5868.00	35429.00	146.45	0	Spot (Block29, Row4, Column5)	1023.78	583.00	2792.12	0.24	2.73	165.00	170.05	165.00	67.36	0.01	0.40	93.00	87.00	0.00	418.00	858.78	596861.00	12.67	352.49	224.00
29	6	4	6192.00	35426.00	173.60	0	Spot (Block29, Row4, Column6)	3302.19	3346.50	1390.98	0.01	0.42	169.00	181.10	169.00	79.16	0.03	0.44	100.00	100.00	0.00	3177.50	3133.19	2760634.00	39.43	909.94	733.00
29	7	4	6487.00	35431.00	138.05	0	Spot (Block29, Row4, Column7)	4497.24	3171.00	3463.46	0.15	0.77	158.00	180.18	158.00	110.43	0.06	0.61	100.00	100.00	0.00	3013.00	4339.24	2316077.00	39.09	852.59	634.00
29	8	4	6791.00	35433.00	143.00	0	Spot (Block29, Row4, Column8)	1350.99	1175.50	734.72	0.06	0.54	155.50	163.00	155.50	51.81	0.02	0.32	100.00	100.00	0.00	1020.00	1195.49	748449.00	22.93	364.38	332.00
29	1	5	4696.00	35717.00	137.95	0	Spot (Block29, Row5, Column1)	21718.45	18344.00	12588.49	0.07	0.58	172.00	199.75	172.00	107.90	0.06	0.54	100.00	100.00	0.00	18172.00	21546.45	11206722.00	199.43	3966.27	2710.00
29	2	5	4991.00	35715.00	148.45	0	Spot (Block29, Row5, Column2)	13673.77	13130.50	6165.60	0.02	0.45	178.00	212.31	178.00	114.91	0.08	0.54	100.00	100.00	0.00	12952.50	13495.77	8231610.00	117.15	2385.35	2208.00
29	3	5	5295.00	35718.00	146.20	0	Spot (Block29, Row5, Column3)	6789.03	5691.00	3774.87	0.08	0.56	177.00	207.93	177.00	111.70	0.07	0.54	100.00	100.00	0.00	5514.00	6612.03	3944429.00	58.92	1145.77	1041.00
29	4	5	5590.00	35723.00	137.55	0	Spot (Block29, Row5, Column4)	9759.09	8756.00	6320.52	0.05	0.65	167.00	184.08	167.00	91.04	0.04	0.49	100.00	100.00	0.00	8589.00	9592.09	4938101.00	105.18	2053.25	1475.00
29	5	5	5894.00	35724.00	138.50	0	Spot (Block29, Row5, Column5)	45977.39	51069.50	19461.87	0.05	0.42	172.00	188.88	172.00	109.79	0.04	0.58	100.00	100.00	35.99	50897.50	45805.39	23632484.00	417.06	9312.66	7262.00
29	6	5	6193.00	35724.00	143.00	0	Spot (Block29, Row5, Column6)	4552.82	4127.00	2239.80	0.04	0.49	172.00	194.17	172.00	114.55	0.05	0.59	100.00	100.00	0.00	3955.00	4380.82	2545028.00	38.05	905.61	751.00
29	7	5	6492.00	35725.00	187.85	0	Spot (Block29, Row5, Column7)	6398.62	5181.00	4786.83	0.09	0.75	167.00	205.40	167.00	147.71	0.09	0.72	100.00	100.00	0.00	5014.00	6231.62	6353829.00	41.93	1307.81	1285.50
29	8	5	6796.00	35728.00	139.15	0	Spot (Block29, Row5, Column8)	10093.64	8499.50	7639.45	0.07	0.76	152.00	174.34	152.00	103.69	0.06	0.59	100.00	100.00	0.00	8347.50	9941.64	5309255.00	95.66	1875.29	1339.50
29	1	6	4691.00	36016.00	223.35	0	Spot (Block29, Row6, Column1)	5128.45	3065.00	3935.51	0.22	0.77	180.00	215.40	180.00	117.77	0.08	0.55	100.00	100.00	0.00	2885.00	4948.45	7349068.00	41.72	1382.42	1409.00
29	2	6	4986.00	36018.00	223.55	0	Spot (Block29, Row6, Column2)	2637.35	1961.00	1551.07	0.13	0.59	175.00	206.38	175.00	118.68	0.07	0.58	100.00	100.00	0.00	1786.00	2462.35	3776690.00	20.48	833.39	849.00
29	3	6	5278.00	36017.00	138.65	0	Spot (Block29, Row6, Column3)	21928.86	20538.00	11732.81	0.03	0.54	168.00	188.90	168.00	88.74	0.05	0.47	100.00	100.00	0.00	20370.00	21760.86	11446864.00	244.97	4167.25	3175.00
29	4	6	5595.00	36020.00	139.05	0	Spot (Block29, Row6, Column4)	1773.73	1645.00	930.76	0.03	0.52	165.00	174.88	165.00	83.21	0.03	0.48	100.00	100.00	0.00	1480.00	1608.73	924114.00	19.21	536.50	469.00
29	5	6	5889.00	36023.00	138.40	0	Spot (Block29, Row6, Column5)	50515.74	61553.00	17845.62	0.09	0.35	174.00	195.29	174.00	122.25	0.05	0.63	100.00	100.00	47.68	61379.00	50341.74	26167296.00	411.62	9762.62	6730.00
29	6	6	6194.00	36022.00	141.60	0	Spot (Block29, Row6, Column6)	796.01	643.00	491.48	0.09	0.62	173.00	184.01	173.00	78.57	0.03	0.43	100.00	82.00	0.00	470.00	623.01	433028.00	7.79	299.52	263.00
29	7	6	6489.00	36022.00	140.55	0	Spot (Block29, Row6, Column7)	10602.17	9646.00	6549.51	0.04	0.62	168.00	186.14	168.00	103.80	0.04	0.56	100.00	100.00	0.00	9478.00	10434.17	5672159.00	100.35	2354.98	1649.00
29	8	6	6799.00	36032.00	139.35	0	Spot (Block29, Row6, Column8)	13822.99	12348.00	9349.23	0.05	0.68	154.00	160.66	154.00	40.91	0.02	0.25	100.00	100.00	0.00	12194.00	13668.99	7257071.00	333.94	2534.36	2005.50
29	1	7	4688.00	36315.00	161.10	0	Spot (Block29, Row7, Column1)	2495.17	2312.00	1351.84	0.03	0.54	171.00	191.85	171.00	85.57	0.05	0.45	100.00	100.00	0.00	2141.00	2324.17	1784045.00	26.92	595.13	590.00
29	2	7	4987.00	36314.00	145.70	0	Spot (Block29, Row7, Column2)	452.84	365.00	200.84	0.09	0.44	167.00	177.23	167.00	62.39	0.03	0.35	96.00	73.00	0.00	198.00	285.84	262645.00	4.42	215.27	200.00
29	3	7	5280.00	36315.00	203.40	0	Spot (Block29, Row7, Column3)	189.17	192.00	18.91	0.01	0.10	158.00	160.87	158.00	36.74	0.01	0.23	46.00	0.00	0.00	34.00	31.17	223217.00	0.77	168.00	171.50
29	4	7	5582.00	36321.00	151.50	0	Spot (Block29, Row7, Column4)	347.88	322.50	101.46	0.03	0.29	164.00	175.48	164.00	76.44	0.03	0.44	86.00	53.00	0.00	158.50	183.88	217776.00	2.26	205.65	202.00
29	5	7	5887.00	36323.00	180.30	0	Spot (Block29, Row7, Column5)	2260.34	1976.50	1366.70	0.06	0.60	175.00	200.50	175.00	99.28	0.06	0.50	100.00	100.00	0.00	1801.50	2085.34	2061432.00	20.75	608.73	599.00
29	6	7	6186.00	36323.00	215.25	0	Spot (Block29, Row7, Column6)	2902.11	2245.00	1747.63	0.11	0.60	183.00	231.64	183.00	155.69	0.10	0.67	100.00	100.00	0.00	2062.00	2719.11	3833691.00	17.15	889.23	936.00
29	7	7	6475.00	36328.00	141.90	0	Spot (Block29, Row7, Column7)	15105.84	14586.50	7454.83	0.02	0.49	177.00	196.12	177.00	88.92	0.04	0.45	100.00	100.00	0.00	14409.50	14928.84	8217578.00	167.68	3035.59	2525.00
29	8	7	6791.00	36326.00	175.20	0	Spot (Block29, Row7, Column8)	5538.25	5584.00	1888.85	0.00	0.34	163.00	170.40	163.00	58.56	0.02	0.34	100.00	100.00	0.00	5421.00	5375.25	4724128.00	91.66	1434.77	1200.50
29	1	8	4678.00	36622.00	151.55	0	Spot (Block29, Row8, Column1)	214.96	209.00	33.61	0.01	0.16	160.00	165.48	160.00	41.60	0.01	0.25	66.00	16.00	0.00	49.00	54.96	134992.00	1.19	178.71	182.00
29	2	8	4990.00	36618.00	139.25	0	Spot (Block29, Row8, Column2)	1361.17	1258.50	716.51	0.03	0.53	157.00	158.60	157.00	26.04	0.00	0.16	100.00	100.00	0.00	1101.50	1204.17	710532.00	46.19	409.00	362.50
29	3	8	5278.00	36615.00	138.25	0	Spot (Block29, Row8, Column3)	3652.73	2749.00	2713.13	0.12	0.74	160.00	170.16	160.00	75.70	0.03	0.44	100.00	100.00	0.00	2589.00	3492.73	1888460.00	46.00	803.31	651.00
29	4	8	5589.00	36626.00	142.40	0	Spot (Block29, Row8, Column4)	27090.11	25841.50	12971.19	0.02	0.48	164.00	180.70	164.00	100.33	0.04	0.56	100.00	100.00	0.00	25677.50	26926.11	14899561.00	268.20	4420.83	3515.00
29	5	8	5878.00	36615.00	157.70	0	Spot (Block29, Row8, Column5)	289.96	289.00	51.23	0.00	0.18	169.00	198.75	169.00	138.27	0.07	0.70	24.00	0.00	0.00	120.00	120.96	198625.00	0.66	203.64	203.00
29	6	8	6189.00	36626.00	206.00	0	Spot (Block29, Row8, Column6)	8276.68	4576.50	7292.78	0.26	0.88	177.00	223.74	177.00	176.31	0.10	0.79	100.00	100.00	0.00	4399.50	8099.68	9998230.00	45.68	1878.38	1912.00
29	7	8	6487.00	36629.00	135.80	0	Spot (Block29, Row8, Column7)	5548.01	5148.50	2958.19	0.03	0.53	170.00	195.25	170.00	121.56	0.06	0.62	100.00	100.00	0.00	4978.50	5378.01	2751812.00	44.03	1312.47	1013.00
29	8	8	6775.00	36630.00	139.55	0	Spot (Block29, Row8, Column8)	22499.30	20838.50	12244.64	0.03	0.54	165.00	175.67	165.00	75.50	0.03	0.43	100.00	100.00	0.57	20673.50	22334.30	11789635.00	295.67	4471.07	3032.00
30	1	1	9202.00	34538.00	148.10	0	Spot (Block30, Row1, Column1)	7276.92	6067.00	4018.35	0.08	0.55	175.00	177.87	175.00	34.66	0.01	0.19	100.00	100.00	0.00	5892.00	7101.92	4387984.00	204.84	1699.02	1045.00
30	2	1	9496.00	34547.00	161.50	0	Spot (Block30, Row1, Column2)	253.01	256.00	36.82	0.01	0.15	179.00	178.86	179.00	21.16	0.00	0.12	95.00	71.00	0.00	77.00	74.01	182422.00	3.50	198.06	197.00
30	3	1	9799.00	34559.00	164.00	0	Spot (Block30, Row1, Column3)	210.85	210.00	15.52	0.00	0.07	179.00	177.00	179.00	20.58	0.00	0.12	75.00	26.00	0.00	31.00	31.85	157297.00	1.64	202.82	203.00
30	4	1	10087.00	34541.00	150.55	0	Spot (Block30, Row1, Column4)	223.98	215.00	30.83	0.02	0.14	170.00	168.09	170.00	22.04	0.00	0.13	90.00	50.00	0.00	45.00	53.98	139318.00	2.54	194.35	195.00
30	5	1	10410.00	34546.00	195.75	0	Spot (Block30, Row1, Column5)	209.18	208.00	18.88	0.00	0.09	166.00	163.87	166.00	20.52	0.01	0.13	91.00	50.00	0.00	42.00	43.18	226545.00	2.21	183.83	186.00
30	6	1	10701.00	34550.00	184.30	0	Spot (Block30, Row1, Column6)	214.56	213.00	22.85	0.00	0.11	173.00	171.22	173.00	19.24	0.00	0.11	83.00	52.00	0.00	40.00	41.56	205336.00	2.25	186.02	188.00
30	7	1	10985.00	34551.00	148.60	0	Spot (Block30, Row1, Column7)	293.19	295.00	40.80	0.00	0.14	174.00	172.57	174.00	21.14	0.00	0.12	99.00	95.00	0.00	121.00	119.19	177382.00	5.71	212.43	207.00
30	8	1	11302.00	34547.00	180.85	0	Spot (Block30, Row1, Column8)	290.80	288.00	69.22	0.00	0.24	174.00	172.14	174.00	20.64	0.00	0.12	99.00	87.00	0.00	114.00	116.80	267539.00	5.75	205.29	204.00
30	1	2	9198.00	34839.00	147.00	-50	Spot (Block30, Row2, Column1)	185.58	188.00	22.06	0.01	0.12	171.00	171.29	171.00	27.16	0.00	0.16	27.00	1.00	0.00	17.00	14.58	109308.00	0.53	182.62	185.00
30	2	2	9488.00	34853.00	154.80	0	Spot (Block30, Row2, Column2)	214.28	214.00	16.13	0.00	0.08	177.00	175.34	177.00	16.86	0.00	0.10	91.00	59.00	0.00	37.00	37.28	141427.00	2.31	193.86	193.00
30	3	2	9791.00	34843.00	169.05	0	Spot (Block30, Row2, Column3)	207.41	205.50	16.63	0.00	0.08	175.00	172.77	175.00	19.86	0.01	0.11	81.00	26.00	0.00	30.50	32.41	165513.00	1.74	191.27	191.00
30	4	2	10104.00	34848.00	179.85	0	Spot (Block30, Row2, Column4)	206.89	206.00	15.70	0.00	0.08	171.00	168.70	171.00	19.05	0.01	0.11	85.00	44.00	0.00	35.00	35.89	187236.00	2.01	188.73	189.00
30	5	2	10401.00	34849.00	188.35	0	Spot (Block30, Row2, Column5)	468.94	433.00	129.58	0.03	0.28	176.00	175.97	176.00	30.78	0.00	0.17	100.00	99.00	0.00	257.00	292.94	467064.00	9.52	255.78	255.00
30	6	2	10698.00	34849.00	147.00	-50	Spot (Block30, Row2, Column6)	219.70	214.50	22.96	0.01	0.10	181.00	204.11	181.00	125.62	0.05	0.62	0.00	0.00	0.00	33.50	38.70	129183.00	0.12	197.09	197.00
30	7	2	10967.00	34868.00	189.25	0	Spot (Block30, Row2, Column7)	202.77	202.00	16.98	0.00	0.08	174.00	186.27	174.00	92.88	0.03	0.50	0.00	0.00	0.00	28.00	28.77	205608.00	0.18	183.86	184.00
30	8	2	11301.00	34832.00	239.95	0	Spot (Block30, Row2, Column8)	190.38	191.00	16.96	0.00	0.09	172.00	177.90	172.00	76.50	0.01	0.43	0.00	0.00	0.00	19.00	18.38	317179.00	0.16	178.50	180.00
30	1	3	9202.00	35149.00	156.80	0	Spot (Block30, Row3, Column1)	276.77	280.00	52.15	0.01	0.19	167.00	165.34	167.00	20.20	0.00	0.12	99.00	93.00	0.00	113.00	109.77	187651.00	5.52	200.75	200.00
30	2	3	9496.00	35163.00	195.50	0	Spot (Block30, Row3, Column2)	198.36	199.00	13.42	0.00	0.07	176.00	176.01	176.00	28.63	0.00	0.16	31.00	0.00	0.00	23.00	22.36	214623.00	0.78	185.83	186.00
30	3	3	9793.00	35130.00	190.90	0	Spot (Block30, Row3, Column3)	242.65	234.00	39.45	0.02	0.16	172.00	170.16	172.00	20.47	0.00	0.12	97.00	76.00	0.00	62.00	70.65	248955.00	3.54	199.24	199.00
30	4	3	10095.00	35139.00	211.85	0	Spot (Block30, Row3, Column4)	220.73	213.00	38.99	0.02	0.18	171.00	169.27	171.00	19.40	0.00	0.11	79.00	53.00	0.00	42.00	49.73	283637.00	2.65	178.83	181.00
30	5	3	10392.00	35143.00	187.40	0	Spot (Block30, Row3, Column5)	271.67	284.00	48.52	0.02	0.18	177.00	198.59	177.00	114.45	0.05	0.58	43.00	0.00	0.00	107.00	94.67	269224.00	0.64	207.65	198.50
30	6	3	10695.00	35150.00	194.45	0	Spot (Block30, Row3, Column6)	9622.98	6530.00	7894.42	0.17	0.82	190.00	237.42	190.00	168.45	0.10	0.71	100.00	100.00	0.00	6340.00	9432.98	10363947.00	55.72	2007.32	1983.00
30	7	3	10997.00	35151.00	147.00	-50	Spot (Block30, Row3, Column7)	218.13	212.00	22.10	0.01	0.10	182.00	208.22	182.00	143.39	0.06	0.69	0.00	0.00	0.00	30.00	36.13	128698.00	0.07	202.88	202.00
30	8	3	11295.00	35159.00	153.40	0	Spot (Block30, Row3, Column8)	16462.61	15377.00	8634.26	0.03	0.52	180.00	193.95	180.00	106.82	0.03	0.55	100.00	100.00	0.00	15197.00	16282.61	10750083.00	152.30	2746.54	2326.50
30	1	4	9186.00	35448.00	178.10	0	Spot (Block30, Row4, Column1)	229.06	217.00	35.65	0.02	0.16	168.00	170.57	168.00	30.23	0.01	0.18	80.00	37.00	0.00	49.00	61.06	203860.00	1.94	189.61	190.00
30	2	4	9491.00	35445.00	168.85	0	Spot (Block30, Row4, Column2)	1491.88	1368.00	744.28	0.04	0.50	180.00	190.94	180.00	73.58	0.03	0.39	100.00	100.00	0.00	1188.00	1311.88	1183061.00	17.68	461.36	453.00
30	3	4	9790.00	35450.00	145.70	0	Spot (Block30, Row4, Column3)	485.57	448.00	157.42	0.03	0.32	179.00	186.71	179.00	56.81	0.02	0.30	99.00	93.00	0.00	269.00	306.57	284061.00	5.26	244.29	241.50
30	4	4	10102.00	35417.00	239.70	0	Spot (Block30, Row4, Column4)	188.01	189.00	16.09	0.00	0.09	172.00	170.38	172.00	20.15	0.00	0.12	40.00	5.00	0.00	17.00	16.01	312473.00	0.87	170.98	174.00
30	5	4	10401.00	35452.00	182.25	0	Spot (Block30, Row4, Column5)	200.78	197.00	22.26	0.01	0.11	173.00	174.65	173.00	23.02	0.00	0.13	52.00	11.00	0.00	24.00	27.78	187525.00	1.13	179.98	179.50
30	6	4	10695.00	35449.00	195.45	0	Spot (Block30, Row4, Column6)	548.42	522.00	153.31	0.02	0.28	179.00	197.64	179.00	110.11	0.04	0.56	98.00	81.00	0.00	343.00	369.42	596137.00	3.19	272.38	271.00
30	7	4	11005.00	35467.00	208.05	0	Spot (Block30, Row4, Column7)	244.21	234.00	38.51	0.02	0.16	184.00	196.16	184.00	74.84	0.03	0.38	37.00	0.00	0.00	50.00	60.21	301114.00	0.64	210.18	199.00
30	8	4	11293.00	35465.00	186.75	0	Spot (Block30, Row4, Column8)	212.21	207.00	24.66	0.01	0.12	181.00	184.35	181.00	50.71	0.01	0.28	16.00	0.00	0.00	26.00	31.21	207330.00	0.55	187.50	188.00
30	1	5	9194.00	35739.00	173.20	0	Spot (Block30, Row5, Column1)	277.97	284.00	57.13	0.01	0.21	180.00	212.21	180.00	139.86	0.07	0.66	18.00	0.00	0.00	104.00	97.97	233492.00	0.47	204.91	204.00
30	2	5	9490.00	35741.00	149.95	0	Spot (Block30, Row5, Column2)	19292.08	18686.00	8758.20	0.01	0.45	189.00	220.95	189.00	121.69	0.07	0.55	100.00	100.00	0.00	18497.00	19103.08	11883922.00	156.72	3361.53	2666.00
30	3	5	9794.00	35746.00	148.20	0	Spot (Block30, Row5, Column3)	5874.42	5033.00	3396.63	0.07	0.58	182.00	199.69	182.00	88.77	0.04	0.44	100.00	100.00	0.00	4851.00	5692.42	3518777.00	63.93	1105.29	899.00
30	4	5	10105.00	35748.00	198.60	0	Spot (Block30, Row5, Column4)	212.69	207.00	26.66	0.01	0.13	177.00	180.53	177.00	46.02	0.01	0.25	23.00	6.00	0.00	30.00	35.69	238004.00	0.70	186.94	190.00
30	5	5	10392.00	35750.00	141.45	0	Spot (Block30, Row5, Column5)	730.03	755.00	237.74	0.01	0.33	176.00	175.81	176.00	19.96	0.00	0.11	100.00	100.00	0.00	579.00	554.03	397138.00	27.76	318.06	284.00
30	6	5	10700.00	35751.00	221.90	0	Spot (Block30, Row5, Column6)	227.49	219.00	36.45	0.02	0.16	181.00	194.77	181.00	78.57	0.03	0.40	21.00	1.00	0.00	38.00	46.49	320761.00	0.42	196.64	190.00
30	7	5	10994.00	35753.00	191.35	0	Spot (Block30, Row5, Column7)	5247.84	4203.00	3442.62	0.10	0.66	190.00	217.57	190.00	103.63	0.06	0.48	100.00	100.00	0.00	4013.00	5057.84	5442015.00	48.54	1262.07	1235.00
30	8	5	11299.00	35758.00	152.35	0	Spot (Block30, Row5, Column8)	282.54	283.00	49.85	0.00	0.18	183.00	189.77	183.00	62.88	0.02	0.33	75.00	19.00	0.00	100.00	99.54	180259.00	1.48	206.97	207.00
30	1	6	9190.00	36040.00	194.95	0	Spot (Block30, Row6, Column1)	8101.91	5482.00	6768.87	0.17	0.84	191.00	248.40	191.00	175.06	0.11	0.70	100.00	100.00	0.00	5291.00	7910.91	8717650.00	44.86	1683.68	1680.00
30	2	6	9489.00	36044.00	210.10	0	Spot (Block30, Row6, Column2)	3278.92	2769.00	1762.77	0.07	0.54	185.00	234.73	185.00	158.53	0.10	0.68	100.00	99.00	0.00	2584.00	3093.92	4121605.00	19.20	929.07	962.00
30	3	6	9782.00	36048.00	173.40	0	Spot (Block30, Row6, Column3)	255.62	260.00	40.51	0.01	0.16	179.00	193.20	179.00	76.72	0.03	0.40	51.00	0.00	0.00	81.00	76.62	214466.00	0.81	201.07	202.00
30	4	6	10081.00	36049.00	165.05	0	Spot (Block30, Row6, Column4)	215.33	214.00	19.81	0.00	0.09	174.00	171.89	174.00	19.54	0.01	0.11	87.00	50.00	0.00	40.00	41.33	163438.00	2.22	188.20	187.50
30	5	6	10392.00	36050.00	141.15	0	Spot (Block30, Row6, Column5)	487.42	481.00	134.24	0.01	0.28	178.00	178.75	178.00	29.83	0.00	0.17	100.00	100.00	0.00	303.00	309.42	263205.00	10.35	258.87	261.00
30	6	6	10692.00	36049.00	147.00	-50	Spot (Block30, Row6, Column6)	201.82	200.00	16.51	0.00	0.08	183.00	191.88	183.00	62.75	0.02	0.33	2.00	0.00	0.00	17.00	18.82	118669.00	0.16	197.97	197.00
30	7	6	10998.00	36048.00	155.65	0	Spot (Block30, Row6, Column7)	280.54	280.00	89.77	0.00	0.32	183.00	192.73	183.00	71.10	0.02	0.37	72.00	5.00	0.00	97.00	97.54	186840.00	1.24	216.49	207.00
30	8	6	11295.00	36041.00	143.90	0	Spot (Block30, Row6, Column8)	242.97	231.00	42.03	0.02	0.17	182.00	181.08	182.00	23.92	0.00	0.13	88.00	52.00	0.00	49.00	60.97	136304.00	2.59	209.95	207.00
30	1	7	9189.00	36341.00	157.10	0	Spot (Block30, Row7, Column1)	2266.51	2096.00	1107.49	0.03	0.49	175.00	201.27	175.00	114.97	0.06	0.57	100.00	100.00	0.00	1921.00	2091.51	1538959.00	17.96	541.95	523.50
30	2	7	9502.00	36351.00	236.60	0	Spot (Block30, Row7, Column2)	200.56	201.00	17.78	0.00	0.09	183.00	193.90	183.00	60.64	0.03	0.31	0.00	0.00	0.00	18.00	17.56	323299.00	0.11	185.07	185.50
30	3	7	9814.00	36289.00	253.75	0	Spot (Block30, Row7, Column3)	197.81	197.00	20.55	0.00	0.10	182.00	182.34	182.00	31.57	0.00	0.17	14.00	2.00	0.00	15.00	15.81	370305.00	0.49	186.00	190.00
30	4	7	10092.00	36358.00	240.75	0	Spot (Block30, Row7, Column4)	203.01	203.00	18.62	0.00	0.09	182.00	187.87	182.00	76.31	0.01	0.41	0.00	0.00	0.00	21.00	21.01	339631.00	0.20	181.15	182.00
30	5	7	10390.00	36348.00	147.00	-50	Spot (Block30, Row7, Column5)	230.08	227.00	16.98	0.01	0.07	189.00	202.18	189.00	68.69	0.03	0.34	7.00	0.00	0.00	38.00	41.08	135515.00	0.41	212.28	213.50
30	6	7	10686.00	36351.00	200.30	0	Spot (Block30, Row7, Column6)	3628.43	3370.00	1883.05	0.03	0.52	202.00	269.28	202.00	244.99	0.12	0.91	100.00	100.00	0.00	3168.00	3426.43	4129151.00	13.71	1007.96	994.00
30	7	7	10990.00	36351.00	147.00	-50	Spot (Block30, Row7, Column7)	227.45	226.00	23.04	0.00	0.10	186.00	200.39	186.00	75.13	0.03	0.37	9.00	0.00	0.00	40.00	41.45	134196.00	0.36	215.55	216.00
30	8	7	11292.00	36356.00	184.80	0	Spot (Block30, Row7, Column8)	978.91	943.50	251.71	0.02	0.26	179.00	181.61	179.00	39.67	0.01	0.22	100.00	100.00	0.00	764.50	799.91	935836.00	20.10	413.50	388.00
30	1	8	9184.00	36649.00	175.50	0	Spot (Block30, Row8, Column1)	238.45	228.00	37.77	0.02	0.16	168.00	170.68	168.00	40.56	0.01	0.24	74.00	38.00	0.00	60.00	70.45	205309.00	1.67	188.91	190.00
30	2	8	9489.00	36635.00	205.25	0	Spot (Block30, Row8, Column2)	201.15	199.00	21.22	0.00	0.11	178.00	177.89	178.00	18.12	0.00	0.10	56.00	17.00	0.00	21.00	23.15	240974.00	1.28	185.94	187.50
30	3	8	9776.00	36634.00	150.75	0	Spot (Block30, Row8, Column3)	254.13	261.00	32.22	0.01	0.13	184.00	188.71	184.00	63.40	0.01	0.34	60.00	0.00	0.00	77.00	70.13	158579.00	1.03	210.11	209.00
30	4	8	10088.00	36652.00	143.90	0	Spot (Block30, Row8, Column4)	38563.06	38207.00	18310.30	0.00	0.47	188.00	201.76	188.00	99.12	0.03	0.49	100.00	100.00	8.94	38019.00	38375.06	21556800.00	387.02	7413.66	5478.50
30	5	8	10387.00	36635.00	222.40	0	Spot (Block30, Row8, Column5)	216.46	215.00	19.99	0.00	0.09	192.00	246.03	192.00	243.84	0.11	0.99	0.00	0.00	0.00	23.00	24.46	307153.00	-0.12	198.61	197.00
30	6	8	10687.00	36654.00	168.20	0	Spot (Block30, Row8, Column6)	20009.55	14560.00	15034.96	0.14	0.75	198.00	305.47	198.00	342.23	0.19	1.12	100.00	100.00	0.00	14362.00	19811.55	15727508.00	57.58	2674.95	2612.00
30	7	8	10999.00	36629.00	190.70	0	Spot (Block30, Row8, Column7)	255.04	258.00	38.98	0.01	0.15	189.00	234.18	189.00	218.16	0.09	0.93	0.00	0.00	0.00	69.00	66.04	261666.00	0.10	210.79	204.00
30	8	8	11269.00	36653.00	142.40	0	Spot (Block30, Row8, Column8)	19962.08	17029.00	11723.91	0.07	0.59	183.00	190.64	183.00	58.12	0.02	0.30	100.00	100.00	0.00	16846.00	19779.08	11019069.00	340.18	3520.44	2317.00
31	1	1	13698.00	34566.00	150.35	0	Spot (Block31, Row1, Column1)	6783.61	5907.00	3719.87	0.06	0.55	137.00	146.04	137.00	45.65	0.03	0.31	100.00	100.00	0.00	5770.00	6646.61	4205837.00	145.39	1557.90	1097.50
31	2	1	13994.00	34574.00	145.65	0	Spot (Block31, Row1, Column2)	2421.46	2158.00	1264.13	0.05	0.52	135.00	142.61	135.00	28.17	0.02	0.20	100.00	100.00	0.00	2023.00	2286.46	1406869.00	80.89	578.73	515.00
31	3	1	14300.00	34576.00	146.20	0	Spot (Block31, Row1, Column3)	1430.89	1185.00	847.71	0.08	0.59	130.00	134.84	130.00	22.94	0.02	0.17	100.00	100.00	0.00	1055.00	1300.89	831348.00	56.49	359.59	280.50
31	4	1	14590.00	34573.00	146.05	0	Spot (Block31, Row1, Column4)	1805.22	1654.50	947.93	0.04	0.53	130.00	137.79	130.00	29.47	0.03	0.21	100.00	100.00	0.00	1524.50	1675.22	1047030.00	56.58	446.49	373.00
31	5	1	14893.00	34576.00	146.20	0	Spot (Block31, Row1, Column5)	2718.94	2287.50	1842.08	0.08	0.68	129.00	135.95	129.00	27.49	0.02	0.20	100.00	100.00	0.00	2158.50	2589.94	1587863.00	93.98	579.69	438.00
31	6	1	15192.00	34579.00	144.75	0	Spot (Block31, Row1, Column6)	2324.98	2047.00	1232.30	0.06	0.53	129.00	136.81	129.00	30.29	0.03	0.22	100.00	100.00	0.00	1918.00	2195.98	1325240.00	72.23	582.36	398.00
31	7	1	15489.00	34580.00	144.95	0	Spot (Block31, Row1, Column7)	5230.88	4660.50	2818.10	0.05	0.54	132.00	137.83	132.00	27.95	0.02	0.20	100.00	100.00	0.00	4528.50	5098.88	3002525.00	182.22	1096.36	816.00
31	8	1	15800.00	34562.00	188.30	0	Spot (Block31, Row1, Column8)	174.49	178.00	20.18	0.01	0.12	129.00	131.40	129.00	19.52	0.01	0.15	86.00	67.00	0.00	49.00	45.49	173964.00	2.21	145.20	138.50
31	1	2	13694.00	34869.00	147.00	-50	Spot (Block31, Row2, Column1)	142.01	142.00	21.20	0.00	0.15	133.00	140.49	133.00	38.73	0.02	0.28	8.00	0.00	0.00	9.00	9.01	84212.00	0.04	157.69	158.00
31	2	2	13993.00	34869.00	133.85	0	Spot (Block31, Row2, Column2)	1967.44	1950.00	684.68	0.00	0.35	133.00	138.63	133.00	25.87	0.02	0.19	100.00	100.00	0.00	1817.00	1834.44	958142.00	70.70	515.60	476.00
31	3	2	14298.00	34873.00	156.40	0	Spot (Block31, Row2, Column3)	253.28	257.00	62.48	0.01	0.25	135.00	141.85	135.00	29.86	0.02	0.21	99.00	85.00	0.00	122.00	118.28	170202.00	3.73	170.53	175.00
31	4	2	14599.00	34873.00	172.15	0	Spot (Block31, Row2, Column4)	1349.76	1272.00	569.16	0.03	0.42	137.00	147.96	137.00	36.67	0.03	0.25	100.00	100.00	0.00	1135.00	1212.76	1116254.00	32.77	403.08	386.00
31	5	2	14900.00	34878.00	186.20	0	Spot (Block31, Row2, Column5)	978.90	952.00	317.11	0.01	0.32	135.00	148.71	135.00	43.22	0.04	0.29	100.00	100.00	0.00	817.00	843.90	954425.00	19.21	334.04	281.00
31	6	2	15186.00	34873.00	154.50	0	Spot (Block31, Row2, Column6)	718.77	655.00	349.68	0.04	0.49	135.00	163.69	135.00	116.18	0.08	0.71	98.00	80.00	0.00	520.00	583.77	472953.00	4.78	233.59	221.00
31	7	2	15493.00	34877.00	146.85	0	Spot (Block31, Row2, Column7)	932.94	849.50	469.81	0.04	0.50	134.00	140.72	134.00	31.44	0.02	0.22	100.00	100.00	0.00	715.50	798.94	550435.00	25.19	304.86	266.50
31	8	2	15802.00	34881.00	216.10	0	Spot (Block31, Row2, Column8)	157.64	158.00	21.00	0.00	0.13	128.00	133.65	128.00	30.21	0.02	0.23	49.00	7.00	0.00	30.00	29.64	210611.00	0.79	137.32	134.00
31	1	3	13698.00	35171.00	145.85	0	Spot (Block31, Row3, Column1)	3286.75	2712.00	2056.36	0.08	0.63	132.00	139.15	132.00	38.16	0.02	0.27	100.00	100.00	0.00	2580.00	3154.75	1906313.00	82.48	721.28	564.00
31	2	3	14004.00	35172.00	149.40	0	Spot (Block31, Row3, Column2)	368.78	329.50	125.04	0.05	0.34	134.00	142.58	134.00	36.95	0.03	0.26	99.00	94.00	0.00	195.50	234.78	225693.00	6.12	201.69	190.00
31	3	3	14282.00	35167.00	142.65	0	Spot (Block31, Row3, Column3)	1156.45	1023.00	643.77	0.05	0.56	133.00	139.21	133.00	27.20	0.02	0.20	100.00	100.00	0.00	890.00	1023.45	636049.00	37.40	404.85	281.00
31	4	3	14591.00	35170.00	143.90	0	Spot (Block31, Row3, Column4)	2810.75	2562.00	1460.79	0.04	0.52	133.00	141.59	133.00	32.84	0.03	0.23	100.00	100.00	0.00	2429.00	2677.75	1588072.00	81.28	705.51	461.00
31	5	3	14902.00	35177.00	147.75	0	Spot (Block31, Row3, Column5)	769.19	606.50	844.66	0.10	1.10	137.00	169.54	137.00	123.31	0.09	0.73	98.00	72.00	0.00	469.50	632.19	464588.00	4.86	251.62	218.50
31	6	3	15196.00	35174.00	207.60	0	Spot (Block31, Row3, Column6)	11504.73	8462.00	8209.69	0.13	0.71	159.00	214.40	159.00	171.78	0.13	0.80	100.00	100.00	0.00	8303.00	11345.73	14139318.00	65.73	2540.18	2495.50
31	7	3	15501.00	35181.00	143.30	0	Spot (Block31, Row3, Column7)	2003.43	1788.00	1118.18	0.05	0.56	143.00	168.99	143.00	116.77	0.07	0.69	100.00	100.00	0.00	1645.00	1860.43	1111902.00	15.71	523.11	372.00
31	8	3	15793.00	35185.00	153.60	0	Spot (Block31, Row3, Column8)	2903.62	2620.00	1296.21	0.04	0.45	133.00	141.82	133.00	36.89	0.03	0.26	100.00	100.00	0.00	2487.00	2770.62	1884449.00	74.87	779.66	630.00
31	1	4	13699.00	35469.00	144.10	0	Spot (Block31, Row4, Column1)	2983.19	2714.00	1619.38	0.04	0.54	138.00	148.30	138.00	39.85	0.03	0.27	100.00	100.00	0.00	2576.00	2845.19	1685501.00	71.13	711.45	527.50
31	2	4	13991.00	35472.00	166.20	0	Spot (Block31, Row4, Column2)	2040.07	1911.50	978.07	0.03	0.48	140.00	155.31	140.00	55.42	0.05	0.36	100.00	100.00	0.00	1771.50	1900.07	1562697.00	34.01	511.25	510.50
31	3	4	14294.00	35475.00	145.60	0	Spot (Block31, Row4, Column3)	12093.43	10876.50	6951.61	0.05	0.57	133.00	151.44	133.00	66.41	0.06	0.44	100.00	100.00	0.00	10743.50	11960.43	7014190.00	179.82	2163.68	1520.00
31	4	4	14585.00	35474.00	165.60	0	Spot (Block31, Row4, Column4)	259.72	275.00	55.25	0.02	0.21	130.00	135.99	130.00	30.68	0.02	0.23	98.00	92.00	0.00	145.00	129.72	198164.00	4.03	171.58	179.00
31	5	4	14882.00	35491.00	154.55	0	Spot (Block31, Row4, Column5)	556.88	303.00	1429.84	0.26	2.57	134.00	139.75	134.00	32.82	0.02	0.23	98.00	87.00	0.00	169.00	422.88	364759.00	12.71	261.39	201.00
31	6	4	15197.00	35480.00	188.15	0	Spot (Block31, Row4, Column6)	1497.38	1466.50	513.77	0.01	0.34	147.00	172.62	147.00	108.89	0.07	0.63	100.00	100.00	0.00	1319.50	1350.38	1491391.00	12.17	468.40	374.50
31	7	4	15493.00	35483.00	148.40	0	Spot (Block31, Row4, Column7)	1347.50	1033.00	949.27	0.12	0.70	146.00	162.20	146.00	63.06	0.05	0.39	100.00	99.00	0.00	887.00	1201.50	812540.00	18.80	352.56	313.00
31	8	4	15792.00	35484.00	155.05	0	Spot (Block31, Row4, Column8)	570.43	479.00	283.87	0.08	0.50	136.00	142.64	136.00	27.44	0.02	0.19	100.00	100.00	0.00	343.00	434.43	375916.00	15.59	225.44	214.00
31	1	5	13697.00	35775.00	144.50	0	Spot (Block31, Row5, Column1)	4999.39	4307.00	3033.13	0.06	0.61	142.00	177.69	142.00	138.22	0.10	0.78	100.00	100.00	0.00	4165.00	4857.39	2829654.00	34.88	991.30	760.00
31	2	5	13994.00	35772.00	151.80	0	Spot (Block31, Row5, Column2)	3450.59	3234.00	1414.47	0.03	0.41	149.00	171.81	149.00	76.20	0.06	0.44	100.00	100.00	0.00	3085.00	3301.59	2177322.00	43.03	788.16	707.00
31	3	5	14295.00	35771.00	152.60	0	Spot (Block31, Row5, Column3)	7060.54	5845.50	4184.76	0.08	0.59	141.00	163.22	141.00	75.74	0.06	0.46	100.00	100.00	0.00	5704.50	6919.54	4504623.00	91.07	1045.80	965.00
31	4	5	14588.00	35775.00	145.50	0	Spot (Block31, Row5, Column4)	2146.94	1888.50	1374.93	0.06	0.64	137.00	148.84	137.00	54.64	0.04	0.37	100.00	100.00	0.00	1751.50	2009.94	1236638.00	36.57	494.88	386.00
31	5	5	14892.00	35775.00	143.15	0	Spot (Block31, Row5, Column5)	14133.82	12381.50	8285.77	0.06	0.59	136.00	144.56	136.00	39.47	0.03	0.27	100.00	100.00	0.00	12245.50	13997.82	7886673.00	354.41	2626.24	1896.50
31	6	5	15191.00	35773.00	152.55	0	Spot (Block31, Row5, Column6)	803.35	771.50	355.27	0.02	0.44	149.00	160.00	149.00	56.36	0.03	0.35	100.00	99.00	0.00	622.50	654.35	510930.00	11.42	279.90	256.50
31	7	5	15493.00	35778.00	199.25	0	Spot (Block31, Row5, Column7)	4672.81	3766.00	2964.16	0.09	0.63	160.00	176.67	160.00	80.30	0.04	0.45	100.00	100.00	0.00	3606.00	4512.81	5270933.00	55.99	1099.22	1081.00
31	8	5	15794.00	35781.00	145.90	0	Spot (Block31, Row5, Column8)	2514.73	1947.00	1783.01	0.11	0.71	133.00	147.57	133.00	58.28	0.05	0.39	100.00	100.00	0.00	1814.00	2381.73	1456027.00	40.62	577.79	408.00
31	1	6	13689.00	36068.00	204.65	0	Spot (Block31, Row6, Column1)	10342.37	7602.00	7818.46	0.13	0.76	155.00	220.69	155.00	193.34	0.15	0.88	100.00	100.00	0.00	7447.00	10187.37	12328103.00	52.35	2195.20	2226.00
31	2	6	13989.00	36073.00	211.00	0	Spot (Block31, Row6, Column2)	3169.34	2765.50	1660.42	0.06	0.52	145.00	185.74	145.00	129.47	0.11	0.70	100.00	100.00	0.00	2620.50	3024.34	4025057.00	23.04	892.36	837.00
31	3	6	14279.00	36072.00	143.80	0	Spot (Block31, Row6, Column3)	4597.06	4165.00	2467.23	0.04	0.54	138.00	156.19	138.00	66.13	0.05	0.42	100.00	100.00	0.00	4027.00	4459.06	2583549.00	67.16	1073.22	876.00
31	4	6	14590.00	36072.00	145.10	0	Spot (Block31, Row6, Column4)	714.06	644.50	334.60	0.04	0.47	136.00	142.58	136.00	32.46	0.02	0.23	100.00	100.00	0.00	508.50	578.06	409870.00	17.61	262.96	253.00
31	5	6	14888.00	36078.00	143.25	0	Spot (Block31, Row6, Column5)	11614.27	10293.50	6514.04	0.05	0.56	138.00	151.26	138.00	46.45	0.04	0.31	100.00	100.00	0.00	10155.50	11476.27	6457534.00	246.76	2272.27	1674.00
31	6	6	15193.00	36072.00	159.70	0	Spot (Block31, Row6, Column6)	478.10	403.00	254.40	0.07	0.53	149.00	159.04	149.00	57.92	0.03	0.36	98.00	79.00	0.00	254.00	329.10	337536.00	5.51	215.44	206.00
31	7	6	15492.00	36074.00	147.15	0	Spot (Block31, Row6, Column7)	3279.95	3018.00	1972.56	0.04	0.60	149.00	159.75	149.00	59.17	0.03	0.37	100.00	100.00	0.00	2869.00	3130.95	1931889.00	52.73	779.21	544.00
31	8	6	15794.00	36086.00	146.40	0	Spot (Block31, Row6, Column8)	3233.48	2798.00	2033.85	0.06	0.63	136.00	142.95	136.00	27.05	0.02	0.19	100.00	100.00	0.00	2662.00	3097.48	1881883.00	114.26	721.58	592.00
31	1	7	13689.00	36371.00	164.90	0	Spot (Block31, Row7, Column1)	2697.13	2411.00	1529.58	0.05	0.57	132.00	168.46	132.00	122.44	0.11	0.73	100.00	100.00	0.00	2279.00	2565.13	2028239.00	20.65	557.65	543.50
31	2	7	13986.00	36375.00	155.75	0	Spot (Block31, Row7, Column2)	319.53	275.00	125.45	0.07	0.39	135.00	151.41	135.00	61.91	0.05	0.41	89.00	56.00	0.00	140.00	184.53	213126.00	2.72	180.11	182.00
31	3	7	14262.00	36421.00	215.10	0	Spot (Block31, Row7, Column3)	164.49	166.00	21.96	0.00	0.13	133.00	137.35	133.00	22.01	0.01	0.16	67.00	29.00	0.00	33.00	31.49	216797.00	1.23	145.80	147.00
31	4	7	14589.00	36368.00	163.55	0	Spot (Block31, Row7, Column4)	246.19	226.00	70.84	0.04	0.29	136.00	145.04	136.00	33.93	0.03	0.23	97.00	68.00	0.00	90.00	110.19	182671.00	2.98	170.54	174.00
31	5	7	14884.00	36380.00	172.20	0	Spot (Block31, Row7, Column5)	1275.95	1282.00	591.53	0.00	0.46	149.00	171.36	149.00	72.07	0.06	0.42	100.00	100.00	0.00	1133.00	1126.95	1059039.00	15.33	388.57	392.00
31	6	7	15185.00	36379.00	197.70	0	Spot (Block31, Row7, Column6)	3717.01	3531.00	1882.92	0.02	0.51	168.00	222.45	168.00	200.81	0.12	0.90	100.00	100.00	0.00	3363.00	3549.01	4107293.00	17.40	977.42	940.50
31	7	7	15476.00	36383.00	145.95	0	Spot (Block31, Row7, Column7)	2956.45	2650.00	1447.20	0.05	0.49	152.00	168.54	152.00	71.66	0.04	0.43	100.00	100.00	0.00	2498.00	2804.45	1720653.00	38.90	844.64	644.00
31	8	7	15793.00	36382.00	184.15	0	Spot (Block31, Row7, Column8)	2765.35	2748.00	779.17	0.00	0.28	139.00	150.16	139.00	48.68	0.03	0.32	100.00	100.00	0.00	2609.00	2626.35	2624321.00	53.72	855.25	766.00
31	1	8	13676.00	36682.00	145.90	0	Spot (Block31, Row8, Column1)	187.20	190.00	30.79	0.01	0.16	131.00	139.64	131.00	40.88	0.03	0.29	71.00	19.00	0.00	59.00	56.20	108763.00	1.16	154.03	150.00
31	2	8	13990.00	36672.00	145.55	0	Spot (Block31, Row8, Column2)	874.99	797.50	374.88	0.04	0.43	130.00	135.33	130.00	22.09	0.02	0.16	100.00	100.00	0.00	667.50	744.99	505747.00	33.48	288.12	264.00
31	3	8	14279.00	36670.00	145.40	0	Spot (Block31, Row8, Column3)	1510.79	1124.50	1120.77	0.13	0.74	132.00	138.66	132.00	29.61	0.02	0.21	100.00	100.00	0.00	992.50	1378.79	876258.00	46.34	340.01	281.50
31	4	8	14587.00	36680.00	146.30	0	Spot (Block31, Row8, Column4)	6706.56	6110.00	3289.81	0.04	0.49	134.00	142.09	134.00	33.77	0.03	0.24	100.00	100.00	0.00	5976.00	6572.56	3923335.00	194.39	1449.47	1238.50
31	5	8	14873.00	36665.00	166.90	0	Spot (Block31, Row8, Column5)	278.45	279.00	59.45	0.00	0.21	141.00	183.46	141.00	180.83	0.11	0.99	16.00	0.00	0.00	138.00	137.45	214960.00	0.53	184.90	186.00
31	6	8	15187.00	36679.00	194.45	0	Spot (Block31, Row8, Column6)	17704.64	12762.50	14304.33	0.14	0.81	161.00	242.09	161.00	282.02	0.18	1.16	100.00	100.00	0.00	12601.50	17543.64	18943960.00	61.92	3077.97	3096.00
31	7	8	15489.00	36684.00	143.95	0	Spot (Block31, Row8, Column7)	1801.16	1679.00	909.56	0.03	0.50	151.00	189.01	151.00	187.83	0.10	0.99	100.00	100.00	0.00	1528.00	1650.16	1015855.00	8.58	488.37	363.00
31	8	8	15773.00	36683.00	144.15	0	Spot (Block31, Row8, Column8)	19335.17	17039.00	10690.89	0.05	0.55	141.00	156.12	141.00	63.45	0.04	0.41	100.00	100.00	0.00	16898.00	19194.17	10905038.00	302.27	3572.08	2648.50
32	1	1	18204.00	34589.00	154.05	0	Spot (Block32, Row1, Column1)	6423.91	5279.00	3678.11	0.09	0.57	122.00	127.31	122.00	27.97	0.02	0.22	100.00	100.00	0.00	5157.00	6301.91	4233359.00	225.11	1182.72	938.00
32	2	1	18496.00	34605.00	182.05	0	Spot (Block32, Row1, Column2)	160.87	163.00	22.30	0.01	0.14	115.00	117.59	115.00	21.47	0.01	0.18	81.00	58.00	0.00	48.00	45.87	148961.00	2.02	133.23	129.00
32	3	1	18772.00	34605.00	195.70	0	Spot (Block32, Row1, Column3)	136.91	135.00	18.62	0.01	0.14	112.00	112.48	112.00	12.98	0.00	0.12	72.00	43.00	0.00	23.00	24.91	148001.00	1.88	127.03	125.00
32	4	1	19077.00	34601.00	146.85	0	Spot (Block32, Row1, Column4)	165.13	170.00	18.22	0.01	0.11	113.00	112.41	113.00	11.67	0.00	0.10	97.00	87.00	0.00	57.00	52.13	97427.00	4.52	136.22	132.00
32	5	1	19395.00	34598.00	161.90	0	Spot (Block32, Row1, Column5)	160.01	161.50	16.05	0.00	0.10	115.00	116.20	115.00	13.84	0.00	0.12	97.00	84.00	0.00	46.50	45.01	116166.00	3.16	137.41	135.50
32	6	1	19681.00	34602.00	166.70	0	Spot (Block32, Row1, Column6)	209.40	204.00	36.74	0.01	0.18	114.00	114.93	114.00	11.91	0.00	0.10	100.00	98.00	0.00	90.00	95.40	162282.00	7.93	151.98	141.50
32	7	1	19992.00	34608.00	153.05	0	Spot (Block32, Row1, Column7)	283.08	293.00	54.41	0.01	0.19	115.00	115.29	115.00	12.34	0.00	0.11	100.00	99.00	0.00	178.00	168.08	181173.00	13.59	176.76	182.00
32	8	1	20298.00	34607.00	147.00	-50	Spot (Block32, Row1, Column8)	129.21	125.00	16.59	0.01	0.13	114.50	115.15	114.50	11.99	0.00	0.10	45.00	22.00	0.00	10.50	14.71	76236.00	1.17	130.49	130.00
32	1	2	18245.00	34914.00	165.95	0	Spot (Block32, Row2, Column1)	131.83	133.00	15.30	0.00	0.12	115.00	115.81	115.00	18.51	0.00	0.16	49.00	7.00	0.00	18.00	16.83	100455.00	0.87	122.34	125.00
32	2	2	18510.00	34881.00	140.90	0	Spot (Block32, Row2, Column2)	151.00	151.00	15.12	0.00	0.10	113.00	113.63	113.00	14.98	0.00	0.13	95.00	67.00	0.00	38.00	38.00	81085.00	2.50	136.21	134.00
32	3	2	18796.00	34898.00	147.00	-50	Spot (Block32, Row2, Column3)	124.69	122.00	13.47	0.01	0.11	115.00	114.93	115.00	14.57	0.00	0.13	26.00	9.00	0.00	7.00	9.69	73818.00	0.67	122.14	122.00
32	4	2	19097.00	34911.00	247.80	0	Spot (Block32, Row2, Column4)	133.29	131.00	16.11	0.01	0.12	117.00	118.57	117.00	15.80	0.01	0.13	47.00	18.00	0.00	14.00	16.29	236986.00	0.93	120.82	119.50
32	5	2	19402.00	34905.00	184.80	0	Spot (Block32, Row2, Column5)	1404.38	1367.50	434.79	0.01	0.31	115.00	121.92	115.00	31.31	0.03	0.26	100.00	100.00	0.00	1252.50	1289.38	1348209.00	40.96	449.64	380.00
32	6	2	19697.00	34903.00	147.00	-50	Spot (Block32, Row2, Column6)	133.40	131.00	14.29	0.01	0.11	117.00	134.99	117.00	77.80	0.06	0.58	0.00	0.00	0.00	14.00	16.40	78838.00	-0.02	125.79	126.00
32	7	2	20016.00	34907.00	150.75	0	Spot (Block32, Row2, Column7)	141.44	137.00	16.90	0.01	0.12	118.00	119.21	118.00	16.84	0.00	0.14	54.00	27.00	0.00	19.00	23.44	87693.00	1.32	125.97	126.50
32	8	2	20297.00	34907.00	147.00	-50	Spot (Block32, Row2, Column8)	106.92	109.00	10.41	0.01	0.10	115.00	119.72	115.00	35.97	0.02	0.30	0.00	0.00	0.00	-6.00	-8.08	63620.00	-0.36	117.81	119.00
32	1	3	18201.00	35193.00	165.10	0	Spot (Block32, Row3, Column1)	271.21	279.00	71.42	0.01	0.26	114.00	114.82	114.00	15.86	0.00	0.14	100.00	99.00	0.00	165.00	157.21	205308.00	9.86	161.57	165.00
32	2	3	18481.00	35218.00	229.05	0	Spot (Block32, Row3, Column2)	133.76	135.00	18.17	0.00	0.14	114.00	122.21	114.00	39.89	0.03	0.33	15.00	0.00	0.00	21.00	19.76	201851.00	0.29	116.18	114.00
32	3	3	18797.00	35197.00	157.55	0	Spot (Block32, Row3, Column3)	199.13	191.00	105.33	0.02	0.53	112.00	112.60	112.00	15.04	0.00	0.13	96.00	91.00	0.00	79.00	87.13	137001.00	5.75	137.70	133.00
32	4	3	19088.00	35192.00	175.90	0	Spot (Block32, Row3, Column4)	172.21	182.00	29.67	0.02	0.17	112.00	112.25	112.00	13.57	0.00	0.12	95.00	74.00	0.00	70.00	60.21	148615.00	4.42	128.94	125.00
32	5	3	19371.00	35189.00	155.50	0	Spot (Block32, Row3, Column5)	164.61	172.00	31.63	0.02	0.19	114.00	131.03	114.00	75.78	0.06	0.58	8.00	1.00	0.00	58.00	50.61	109630.00	0.44	134.37	124.00
32	6	3	19696.00	35200.00	209.80	0	Spot (Block32, Row3, Column6)	6605.42	4861.00	4715.26	0.13	0.71	123.00	164.35	123.00	109.56	0.13	0.67	100.00	100.00	0.00	4738.00	6482.42	8269991.00	58.79	1532.74	1564.00
32	7	3	19995.00	35205.00	147.00	-50	Spot (Block32, Row3, Column7)	152.42	154.00	18.77	0.00	0.12	120.00	142.62	120.00	86.78	0.07	0.61	0.00	0.00	0.00	34.00	32.42	89623.00	0.11	135.52	132.00
32	8	3	20295.00	35209.00	159.45	0	Spot (Block32, Row3, Column8)	8758.86	7947.00	4229.05	0.04	0.48	118.00	128.16	118.00	56.24	0.04	0.44	100.00	100.00	0.00	7829.00	8640.86	6122444.00	153.45	1614.21	1393.00
32	1	4	18196.00	35476.00	174.55	0	Spot (Block32, Row4, Column1)	187.35	189.00	26.20	0.00	0.14	116.00	122.80	116.00	35.97	0.02	0.29	90.00	53.00	0.00	73.00	71.35	159245.00	1.79	146.04	146.00
32	2	4	18491.00	35494.00	177.70	0	Spot (Block32, Row4, Column2)	2525.64	2332.00	1355.30	0.03	0.54	123.00	140.56	123.00	61.62	0.06	0.44	100.00	100.00	0.00	2209.00	2402.64	2225087.00	38.70	561.78	563.00
32	3	4	18797.00	35496.00	151.90	0	Spot (Block32, Row4, Column3)	542.05	540.00	200.02	0.00	0.37	114.00	131.20	114.00	68.01	0.06	0.52	100.00	99.00	0.00	426.00	428.05	340410.00	6.04	210.47	187.00
32	4	4	19119.00	35480.00	140.65	0	Spot (Block32, Row4, Column4)	132.57	133.00	11.79	0.00	0.09	108.00	109.48	108.00	14.59	0.01	0.13	81.00	34.00	0.00	25.00	24.57	70924.00	1.58	115.25	118.00
32	5	4	19378.00	35507.00	167.40	0	Spot (Block32, Row4, Column5)	145.15	145.00	16.26	0.00	0.11	112.00	114.22	112.00	18.75	0.01	0.16	80.00	39.00	0.00	33.00	33.15	113506.00	1.65	120.94	120.00
32	6	4	19697.00	35498.00	194.40	0	Spot (Block32, Row4, Column6)	1570.53	1552.00	452.12	0.01	0.29	116.00	135.99	116.00	74.62	0.07	0.55	100.00	100.00	0.00	1436.00	1454.53	1677322.00	19.22	475.89	385.50
32	7	4	19994.00	35511.00	138.25	0	Spot (Block32, Row4, Column7)	171.50	174.00	18.13	0.01	0.11	118.00	128.92	118.00	55.41	0.04	0.43	50.00	0.00	0.00	56.00	53.50	88663.00	0.77	138.97	136.00
32	8	4	20283.00	35528.00	166.80	0	Spot (Block32, Row4, Column8)	167.36	171.00	22.75	0.01	0.14	114.00	120.20	114.00	39.68	0.02	0.33	70.00	12.00	0.00	57.00	53.36	129199.00	1.19	139.22	132.00
32	1	5	18199.00	35807.00	192.65	0	Spot (Block32, Row5, Column1)	188.45	196.00	33.32	0.02	0.18	120.00	142.58	120.00	84.42	0.07	0.59	34.00	0.00	0.00	76.00	68.45	198251.00	0.54	140.35	130.00
32	2	5	18489.00	35795.00	156.80	0	Spot (Block32, Row5, Column2)	10940.58	10176.00	4811.87	0.03	0.44	131.00	158.86	131.00	86.08	0.08	0.54	100.00	100.00	0.00	10045.00	10809.58	7384891.00	125.26	1958.53	1774.00
32	3	5	18798.00	35799.00	157.40	0	Spot (Block32, Row5, Column3)	8016.00	6702.00	4762.10	0.08	0.59	121.00	146.41	121.00	85.81	0.08	0.59	100.00	100.00	0.00	6581.00	7895.00	5490963.00	91.71	1156.51	1083.50
32	4	5	19102.00	35797.00	214.75	0	Spot (Block32, Row5, Column4)	142.03	139.00	18.80	0.01	0.13	111.00	123.74	111.00	58.47	0.05	0.47	9.00	0.00	0.00	28.00	31.03	186065.00	0.31	118.38	118.00
32	5	5	19391.00	35803.00	147.10	0	Spot (Block32, Row5, Column5)	769.45	666.00	349.24	0.06	0.45	112.00	113.09	112.00	14.30	0.00	0.13	100.00	100.00	0.00	554.00	657.45	454747.00	45.90	251.53	206.50
32	6	5	19701.00	35799.00	201.75	0	Spot (Block32, Row5, Column6)	135.13	131.00	18.99	0.01	0.14	115.00	126.28	115.00	56.52	0.04	0.45	6.00	0.00	0.00	16.00	20.13	156477.00	0.16	120.39	119.00
32	7	5	20001.00	35802.00	193.35	0	Spot (Block32, Row5, Column7)	4525.68	4035.00	2728.56	0.05	0.60	120.00	138.14	120.00	75.27	0.06	0.54	100.00	100.00	0.00	3915.00	4405.68	4761011.00	58.29	986.77	987.00
32	8	5	20295.00	35811.00	162.85	0	Spot (Block32, Row5, Column8)	173.55	178.00	19.28	0.01	0.11	114.00	123.48	114.00	71.41	0.03	0.58	26.00	0.00	0.00	64.00	59.55	127732.00	0.70	131.40	128.00
32	1	6	18191.00	36094.00	203.50	0	Spot (Block32, Row6, Column1)	6328.97	4399.00	4822.71	0.16	0.76	128.00	173.05	128.00	118.77	0.13	0.69	100.00	100.00	0.00	4271.00	6200.97	7474508.00	51.83	1421.74	1430.50
32	2	6	18488.00	36096.00	206.85	0	Spot (Block32, Row6, Column2)	2780.74	2526.00	1444.69	0.04	0.52	125.00	159.57	125.00	104.42	0.11	0.65	100.00	100.00	0.00	2401.00	2655.74	3384157.00	25.10	731.89	706.00
32	3	6	18783.00	36093.00	171.15	0	Spot (Block32, Row6, Column3)	241.87	226.00	59.02	0.03	0.24	116.00	133.22	116.00	67.30	0.06	0.51	82.00	47.00	0.00	110.00	125.87	197847.00	1.61	151.47	145.00
32	4	6	19104.00	36112.00	158.30	0	Spot (Block32, Row6, Column4)	148.89	149.00	18.11	0.00	0.12	113.00	114.15	113.00	12.85	0.00	0.11	89.00	64.00	0.00	36.00	35.89	103034.00	2.70	124.93	123.00
32	5	6	19391.00	36102.00	144.15	0	Spot (Block32, Row6, Column5)	416.83	397.00	105.96	0.02	0.25	114.00	115.30	114.00	14.93	0.00	0.13	100.00	100.00	0.00	283.00	302.83	235094.00	20.20	192.31	186.50
32	6	6	19759.00	36090.00	197.95	0	Spot (Block32, Row6, Column6)	126.77	127.00	10.59	0.00	0.08	116.00	128.94	116.00	60.90	0.05	0.47	0.00	0.00	0.00	11.00	10.77	139957.00	-0.04	121.35	124.00
32	7	6	19990.00	36103.00	157.45	0	Spot (Block32, Row6, Column7)	209.20	207.00	27.69	0.00	0.13	117.00	126.26	117.00	50.50	0.03	0.40	95.00	28.00	0.00	90.00	92.20	143302.00	1.64	154.52	165.00
32	8	6	20299.00	36126.00	178.85	0	Spot (Block32, Row6, Column8)	149.14	149.00	16.93	0.00	0.11	115.00	118.50	115.00	56.93	0.01	0.48	10.00	0.00	0.00	34.00	34.14	133331.00	0.54	125.53	123.00
32	1	7	18191.00	36396.00	166.25	0	Spot (Block32, Row7, Column1)	3474.00	3130.50	1868.73	0.05	0.54	120.00	150.37	120.00	92.23	0.10	0.61	100.00	100.00	0.00	3010.50	3354.00	2668034.00	36.04	672.48	648.50
32	2	7	18478.00	36397.00	212.00	0	Spot (Block32, Row7, Column2)	131.94	129.00	17.12	0.01	0.13	118.00	136.15	118.00	65.12	0.06	0.48	0.00	0.00	0.00	11.00	13.94	168886.00	-0.06	117.69	118.00
32	3	7	18751.00	36375.00	253.70	0	Spot (Block32, Row7, Column3)	120.13	119.00	12.09	0.00	0.10	113.00	116.11	113.00	28.64	0.01	0.25	4.00	0.00	0.00	6.00	7.13	224767.00	0.14	112.09	112.00
32	4	7	19048.00	36395.00	224.30	0	Spot (Block32, Row7, Column4)	126.46	125.00	15.84	0.01	0.13	117.00	122.02	117.00	45.50	0.02	0.37	3.00	0.00	0.00	8.00	9.46	183243.00	0.10	118.60	122.00
32	5	7	19400.00	36406.00	214.55	0	Spot (Block32, Row7, Column5)	134.39	131.00	15.87	0.01	0.12	121.00	135.15	121.00	58.94	0.05	0.44	0.00	0.00	0.00	10.00	13.39	176718.00	-0.01	122.53	119.00
32	6	7	19686.00	36400.00	190.80	0	Spot (Block32, Row7, Column6)	3397.49	3336.50	1668.52	0.01	0.49	129.00	174.90	129.00	139.96	0.13	0.80	100.00	100.00	0.00	3207.50	3268.49	3479027.00	23.02	794.33	767.00
32	7	7	19962.00	36398.00	212.00	0	Spot (Block32, Row7, Column7)	154.17	153.00	28.26	0.00	0.18	123.00	138.60	123.00	60.38	0.05	0.44	10.00	1.00	0.00	30.00	31.17	197340.00	0.26	129.21	123.00
32	8	7	20292.00	36406.00	185.95	0	Spot (Block32, Row7, Column8)	2634.71	2608.00	682.60	0.00	0.26	121.00	130.29	121.00	42.39	0.03	0.33	100.00	100.00	0.00	2487.00	2513.71	2558305.00	59.08	801.38	782.00
32	1	8	18179.00	36694.00	139.15	0	Spot (Block32, Row8, Column1)	176.73	179.00	28.91	0.01	0.16	117.00	124.65	117.00	44.37	0.03	0.36	72.00	8.00	0.00	62.00	59.73	92255.00	1.17	143.49	139.50
32	2	8	18486.00	36748.00	112.70	0	Spot (Block32, Row8, Column2)	140.96	140.00	12.95	0.00	0.09	114.00	115.46	114.00	12.53	0.01	0.11	87.00	50.00	0.00	26.00	26.96	46516.00	2.03	128.78	128.00
32	3	8	18772.00	36672.00	141.10	0	Spot (Block32, Row8, Column3)	162.72	160.00	55.00	0.01	0.34	116.00	121.19	116.00	53.05	0.02	0.44	29.00	1.00	0.00	44.00	46.72	88033.00	0.78	132.93	131.00
32	4	8	19089.00	36704.00	151.90	0	Spot (Block32, Row8, Column4)	19055.57	17830.50	9643.75	0.03	0.51	125.00	139.91	125.00	95.45	0.05	0.68	100.00	100.00	0.00	17705.50	18930.57	12081231.00	198.17	3247.54	2329.50
32	5	8	19387.00	36702.00	147.00	-50	Spot (Block32, Row8, Column5)	125.69	126.00	12.05	0.00	0.10	126.00	158.50	126.00	140.73	0.10	0.89	0.00	0.00	0.00	0.00	-0.31	74783.00	-0.23	135.56	136.00
32	6	8	19688.00	36704.00	193.30	0	Spot (Block32, Row8, Column6)	11235.98	7799.00	9129.63	0.16	0.81	129.00	185.82	129.00	170.77	0.16	0.92	100.00	100.00	0.00	7670.00	11106.98	11921374.00	64.71	1937.33	1928.50
32	7	8	19994.00	36691.00	173.40	0	Spot (Block32, Row8, Column7)	174.42	177.00	15.69	0.01	0.09	125.00	152.59	125.00	116.44	0.09	0.76	0.00	0.00	0.00	52.00	49.42	146164.00	0.19	145.65	142.00
32	8	8	20274.00	36707.00	147.65	0	Spot (Block32, Row8, Column8)	18841.34	16321.00	10813.77	0.06	0.57	125.00	136.85	125.00	58.02	0.04	0.42	100.00	100.00	0.34	16196.00	18716.34	11172915.00	322.36	3594.79	2666.50
33	1	1	4672.00	39011.00	147.75	0	Spot (Block33, Row1, Column1)	8420.65	7266.00	4552.85	0.06	0.54	84.00	94.07	84.00	37.27	0.05	0.40	100.00	100.00	0.00	7182.00	8336.65	5043972.00	223.40	1590.49	1113.00
33	2	1	4959.00	38997.00	162.85	0	Spot (Block33, Row1, Column2)	151.71	138.50	45.17	0.04	0.30	74.00	75.14	74.00	18.68	0.01	0.25	96.00	81.00	0.00	64.50	77.71	111660.00	4.10	103.25	101.00
33	3	1	5258.00	38995.00	152.00	0	Spot (Block33, Row1, Column3)	92.63	93.00	12.32	0.00	0.13	70.00	69.45	70.00	11.30	0.00	0.16	79.00	51.00	0.00	23.00	22.63	58913.00	2.05	78.04	76.00
[truncated: 392,066 more chars]
