# Supplementary material for: An antigen microarray protocol for COVID-19 serological analysis
Source: STAR Protoc. 2021 Aug 26;2(3):100815. doi: 10.1016/j.xpro.2021.100815 (PMC8387221; doi:10.1016/j.xpro.2021.100815)
Supplement: Data S8. Slide_quantifications, related to step quantification and statistical analysis 2.e [file mmc8.zip › RPPA0137_12860A01-D12_IgGgamma_785/Joseph_2021-04-02_11h27m56_5μm_785nmGain005.txt]

ATF	1.0
30	28
"Checksum_ImageFile=f5ce34bf3fd1e0012b7391f0c37d0717"
"Checksum_ResultFile=9711bddcb7e29a68505ad53239c467ad"
"Type=Mapix Results 2"
"DateTime=2021/04/02 11:28:08"
"ConfigFile="
"GalFile=L:\RPPA Service\Platform_Projects\2021-02-09_JPL_CoV-Array-7\64 pad grid.gal"
"PixelSize=5"
"Wavelengths=785"
"ImageFiles=L:\RPPA Service\Platform_Projects\2021-03-24_JPL_CoV-Array-9\RPPA0137_12860A01-D12_IgGgamma_785\Joseph_2021-04-02_11h27m56_5�m_785nmGain005.tif"
"GrinddingParameters=Find mode = Grid + Blocks + Spots | Max. diameter (% Dth) = 200.0 | Min. diameter (% Dth) = 50.0 | Max position offset (% pitch) = 30"
"QuantificationParameter=S/B border width (pixels) = 2.0 | Background diameter (pitch) = 2.0"
"JpegImage=L:\RPPA Service\Platform_Projects\2021-03-24_JPL_CoV-Array-9\RPPA0137_12860A01-D12_IgGgamma_785\Joseph_2021-04-02_11h27m56_5�m_785nmGain005.jpg"
"FeatureType=Circular"
"Barcode="
"BackgroundSubtraction=LocalFeature"
"Normalization=None"
"ImageOrigin=3680, 2560"
"ImageSize=17760.0, 71040.0"
"JpegOrigin=4670, 2810"
"JpegBrightness=43"
"JpegContrast=12"
"JpegBalance=0"
"Creator=Mapix 9.0.0"
"Scanner=ir710IVD IR0H8_IVD 717045"
"Temperature=27.9"
"Comment="
"Velocity=35 l/s"
"LaserPower=20.0"
"PMTGain=5"
"BatchFilename=L:\RPPA Service\InnooScan\Batch methods\CoV_Array image_processing.mbt"
"Block"	"Column"	"Row"	"X"	"Y"	"Dia."	"Flags"	"ID"	"F785 Mean"	"F785 Median"	"F785 SD"	"F785 |log Mean/Median|"	"F785 CV"	"B785"	"B785 Mean"	"B785 Median"	"B785 SD"	"B785 |log Mean/Median|"	"B785 CV"	"% > B785+1SD"	"% > B785+2SD"	"F785 % Sat."	"F785 Median - B785"	"F785 Mean - B785"	"F785 Total Intensity"	"SNR 785"	"ExcludedMean 785"	"ExcludedMedian 785"
1	1	1	4885.00	3006.00	153.40	0	Spot (Block1, Row1, Column1)	16327.03	14503.00	8580.59	0.05	0.53	296.00	339.05	296.00	120.53	0.06	0.36	100.00	100.00	0.00	14207.00	16031.03	10596245.00	132.65	3251.08	2132.50
1	2	1	5178.00	3011.00	150.45	0	Spot (Block1, Row1, Column2)	1240.10	1143.50	456.17	0.04	0.37	272.00	280.45	272.00	78.97	0.01	0.28	100.00	99.00	0.00	871.50	968.10	768865.00	12.15	505.71	461.50
1	3	1	5483.00	3016.00	147.30	0	Spot (Block1, Row1, Column3)	5380.10	4725.00	3436.39	0.06	0.64	258.00	264.00	258.00	43.60	0.01	0.17	100.00	100.00	0.00	4467.00	5122.10	3179637.00	117.34	1250.65	917.00
1	4	1	5779.00	3017.00	148.05	0	Spot (Block1, Row1, Column4)	1097.28	1004.50	438.37	0.04	0.40	271.00	276.97	271.00	61.71	0.01	0.22	100.00	100.00	0.00	733.50	826.28	651786.00	13.29	480.33	435.00
1	5	1	6083.00	3015.00	149.75	0	Spot (Block1, Row1, Column5)	14468.47	11516.00	11045.77	0.10	0.76	282.00	287.89	282.00	63.95	0.01	0.22	100.00	100.00	0.00	11234.00	14186.47	8825764.00	221.75	2579.42	1748.00
1	6	1	6376.00	3019.00	143.55	0	Spot (Block1, Row1, Column6)	6404.40	5499.00	3663.45	0.07	0.57	283.00	290.70	283.00	73.58	0.01	0.25	100.00	100.00	0.00	5216.00	6121.40	3586464.00	83.09	1750.10	1217.00
1	7	1	6673.00	3019.00	146.25	0	Spot (Block1, Row1, Column7)	38686.47	36143.00	18663.40	0.03	0.48	282.00	292.46	282.00	105.07	0.02	0.36	100.00	100.00	15.78	35861.00	38404.47	22554300.00	365.40	7520.34	6038.00
1	8	1	6988.00	3018.00	155.20	0	Spot (Block1, Row1, Column8)	1451.13	1391.50	544.32	0.02	0.38	264.00	265.07	264.00	66.68	0.00	0.25	100.00	100.00	0.00	1127.50	1187.13	963553.00	17.79	563.09	477.00
1	1	2	4881.00	3311.00	147.00	-50	Spot (Block1, Row2, Column1)	277.96	281.00	21.95	0.00	0.08	282.00	301.07	282.00	85.93	0.03	0.29	0.00	0.00	0.00	-1.00	-4.04	162886.00	-0.27	265.47	273.00
1	2	2	5179.00	3309.00	126.80	0	Spot (Block1, Row2, Column2)	6321.94	6151.00	2368.47	0.01	0.37	264.00	267.16	264.00	58.16	0.01	0.22	100.00	100.00	0.00	5887.00	6057.94	2712112.00	104.11	1563.82	1420.00
1	3	2	5482.00	3325.00	181.70	0	Spot (Block1, Row2, Column3)	315.34	308.00	36.82	0.01	0.12	257.00	265.01	257.00	56.89	0.01	0.21	41.00	11.00	0.00	51.00	58.34	292003.00	0.88	270.70	273.00
1	4	2	5786.00	3316.00	160.90	0	Spot (Block1, Row2, Column4)	3946.39	3858.50	1438.82	0.01	0.36	269.00	278.71	269.00	69.75	0.02	0.25	100.00	100.00	0.00	3589.50	3677.39	2817724.00	52.58	972.56	893.50
1	5	2	6084.00	3317.00	184.05	0	Spot (Block1, Row2, Column5)	7568.49	7402.50	2691.55	0.01	0.36	283.00	291.78	283.00	68.53	0.01	0.23	100.00	100.00	0.00	7119.50	7285.49	7205202.00	106.18	1988.46	1576.00
1	6	2	6373.00	3319.00	155.20	0	Spot (Block1, Row2, Column6)	729.09	687.00	223.27	0.03	0.31	292.00	304.18	292.00	88.47	0.02	0.29	99.00	91.00	0.00	395.00	437.09	483386.00	4.80	382.23	378.00
1	7	2	6685.00	3322.00	151.40	0	Spot (Block1, Row2, Column7)	1787.32	1618.00	821.35	0.04	0.46	287.00	293.41	287.00	86.24	0.01	0.29	100.00	100.00	0.00	1331.00	1500.32	1122437.00	17.32	621.60	567.00
1	8	2	6991.00	3317.00	210.05	0	Spot (Block1, Row2, Column8)	286.96	289.00	21.52	0.00	0.07	269.00	263.97	269.00	34.92	0.01	0.13	20.00	0.00	0.00	20.00	17.96	362141.00	0.66	266.90	276.50
1	1	3	4884.00	3610.00	147.15	0	Spot (Block1, Row3, Column1)	6711.91	5769.00	4493.25	0.07	0.67	263.00	269.85	263.00	57.30	0.01	0.21	100.00	100.00	0.00	5506.00	6448.91	3980162.00	112.43	1372.12	1072.50
1	2	3	5185.00	3619.00	167.65	0	Spot (Block1, Row3, Column2)	388.30	388.00	64.33	0.00	0.17	274.00	273.62	274.00	45.80	0.00	0.17	82.00	64.00	0.00	114.00	114.30	303263.00	2.50	303.88	299.00
1	3	3	5475.00	3610.00	152.60	0	Spot (Block1, Row3, Column3)	521.46	500.00	115.13	0.02	0.22	276.00	273.93	276.00	43.67	0.00	0.16	98.00	96.00	0.00	224.00	245.46	334259.00	5.67	332.82	320.00
1	4	3	5778.00	3612.00	149.05	0	Spot (Block1, Row3, Column4)	3427.57	3262.00	1726.86	0.02	0.50	282.00	281.11	282.00	45.31	0.00	0.16	100.00	100.00	0.00	2980.00	3145.57	2087393.00	69.45	982.91	754.50
1	5	3	6090.00	3625.00	158.70	0	Spot (Block1, Row3, Column5)	494.47	405.00	615.89	0.09	1.25	287.00	299.69	287.00	93.06	0.02	0.31	68.00	36.00	0.00	118.00	207.47	340691.00	2.09	333.96	317.00
1	6	3	6380.00	3616.00	193.90	0	Spot (Block1, Row3, Column6)	3532.30	2908.50	2152.25	0.08	0.61	304.00	329.49	304.00	89.94	0.03	0.27	100.00	100.00	0.00	2604.50	3228.30	3765430.00	35.61	1024.20	991.50
1	7	3	6688.00	3622.00	146.85	0	Spot (Block1, Row3, Column7)	10324.73	9053.00	6599.31	0.06	0.64	308.00	322.35	308.00	65.95	0.02	0.20	100.00	100.00	0.00	8745.00	10016.73	6112241.00	151.67	2071.05	1424.00
1	8	3	6979.00	3631.00	156.60	0	Spot (Block1, Row3, Column8)	756.83	748.00	228.74	0.01	0.30	285.00	285.96	285.00	45.56	0.00	0.16	99.00	98.00	0.00	463.00	471.83	510858.00	10.34	424.28	391.50
1	1	4	4881.00	3908.00	143.80	0	Spot (Block1, Row4, Column1)	3666.51	3386.00	1817.67	0.03	0.50	260.00	261.63	260.00	35.95	0.00	0.14	100.00	100.00	0.00	3126.00	3406.51	2060578.00	94.70	1081.45	820.00
1	2	4	5185.00	3912.00	158.05	0	Spot (Block1, Row4, Column2)	1368.18	1306.00	469.84	0.02	0.34	282.00	286.78	282.00	53.72	0.01	0.19	100.00	100.00	0.00	1024.00	1086.18	946780.00	20.13	556.00	508.00
1	3	4	5478.00	3915.00	147.00	0	Spot (Block1, Row4, Column3)	14383.09	13700.00	7466.20	0.02	0.52	286.00	293.05	286.00	62.59	0.01	0.21	100.00	100.00	0.00	13414.00	14097.09	8486026.00	225.12	3162.28	2380.00
1	4	4	5781.00	3908.00	172.80	0	Spot (Block1, Row4, Column4)	365.84	378.00	38.85	0.01	0.11	289.00	292.38	289.00	52.17	0.01	0.18	72.00	21.00	0.00	89.00	76.84	304378.00	1.41	311.15	302.00
1	5	4	6041.00	3929.00	81.00	0	Spot (Block1, Row4, Column5)	1702.97	473.00	3445.55	0.56	2.02	293.00	308.97	293.00	108.12	0.02	0.35	75.00	40.00	0.00	180.00	1409.97	270772.00	12.89	552.00	399.50
1	6	4	6382.00	3920.00	186.55	0	Spot (Block1, Row4, Column6)	8484.17	8518.00	2765.02	0.00	0.33	304.00	328.77	304.00	106.74	0.03	0.32	100.00	100.00	0.00	8214.00	8180.17	8331459.00	76.40	2202.48	1696.00
1	7	4	6678.00	3926.00	146.35	0	Spot (Block1, Row4, Column7)	6678.34	5146.50	5262.91	0.11	0.79	315.00	355.49	315.00	140.39	0.05	0.39	100.00	100.00	0.00	4831.50	6363.34	3900149.00	45.04	1448.96	1218.00
1	8	4	6975.00	3925.00	151.65	0	Spot (Block1, Row4, Column8)	1824.02	1802.50	851.94	0.01	0.47	297.00	305.87	297.00	68.94	0.01	0.23	100.00	100.00	0.00	1505.50	1527.02	1152778.00	22.02	650.83	530.50
1	1	5	4882.00	4211.00	144.65	0	Spot (Block1, Row5, Column1)	3021.78	2654.50	1601.04	0.06	0.53	272.00	276.45	272.00	55.82	0.01	0.20	100.00	100.00	0.00	2382.50	2749.78	1710327.00	49.18	941.19	758.50
1	2	5	5178.00	4209.00	151.95	0	Spot (Block1, Row5, Column2)	840.14	812.00	227.88	0.01	0.27	286.00	301.77	286.00	82.45	0.02	0.27	100.00	99.00	0.00	526.00	554.14	530129.00	6.53	444.08	399.00
1	3	5	5479.00	4213.00	151.50	0	Spot (Block1, Row5, Column3)	5494.30	4751.00	3015.76	0.06	0.55	289.00	301.36	289.00	70.20	0.02	0.23	100.00	100.00	0.00	4462.00	5205.30	3439429.00	73.98	1283.44	1088.00
1	4	5	5771.00	4221.00	145.85	0	Spot (Block1, Row5, Column4)	1951.74	1698.00	1106.21	0.06	0.57	290.00	302.25	290.00	97.96	0.02	0.32	100.00	100.00	0.00	1408.00	1661.74	1132008.00	16.84	632.37	521.00
1	5	5	6080.00	4218.00	147.05	0	Spot (Block1, Row5, Column5)	48500.80	60043.00	19523.94	0.09	0.40	296.00	321.09	296.00	142.82	0.04	0.44	100.00	100.00	45.42	59747.00	48204.80	28615652.00	337.34	9278.61	6525.00
1	6	5	6378.00	4215.00	154.55	0	Spot (Block1, Row5, Column6)	813.74	766.00	263.37	0.03	0.32	298.00	329.41	298.00	136.38	0.04	0.41	98.00	80.00	0.00	468.00	515.74	533000.00	3.55	412.69	404.00
1	7	5	6683.00	4220.00	186.20	0	Spot (Block1, Row5, Column7)	9207.46	8321.00	5058.70	0.04	0.55	328.00	377.42	328.00	154.74	0.06	0.41	100.00	100.00	0.00	7993.00	8879.46	8986476.00	57.06	2095.35	2083.50
1	8	5	6980.00	4218.00	146.25	0	Spot (Block1, Row5, Column8)	24630.50	20708.00	18386.32	0.08	0.75	304.00	336.36	304.00	120.01	0.04	0.36	100.00	100.00	1.21	20404.00	24326.50	14285688.00	202.44	3827.20	2761.00
1	1	6	4878.00	4510.00	200.65	0	Spot (Block1, Row6, Column1)	2849.84	2167.50	1780.41	0.12	0.62	277.00	301.49	277.00	115.02	0.04	0.38	100.00	100.00	0.00	1890.50	2572.84	3260221.00	22.15	921.11	952.00
1	2	6	5174.00	4513.00	189.80	0	Spot (Block1, Row6, Column2)	5574.20	5511.00	2375.56	0.00	0.43	294.00	327.88	294.00	125.96	0.05	0.38	100.00	100.00	0.00	5217.00	5280.20	5613224.00	41.65	1455.28	1447.00
1	3	6	5472.00	4512.00	144.65	0	Spot (Block1, Row6, Column3)	19175.76	17025.00	11618.59	0.05	0.61	290.00	307.93	290.00	92.62	0.03	0.30	100.00	100.00	0.00	16735.00	18885.76	10738425.00	203.70	4670.65	2961.00
1	4	6	5772.00	4510.00	149.50	0	Spot (Block1, Row6, Column4)	1134.06	1090.00	465.79	0.02	0.41	287.00	296.30	287.00	105.29	0.01	0.36	100.00	98.00	0.00	803.00	847.06	695180.00	7.96	506.38	457.00
1	5	6	6074.00	4516.00	146.35	0	Spot (Block1, Row6, Column5)	57534.12	65535.00	12519.34	0.06	0.22	295.00	327.79	295.00	157.94	0.05	0.48	100.00	100.00	63.25	65240.00	57239.12	33657716.00	362.20	12406.79	9070.50
1	6	6	6374.00	4518.00	152.80	0	Spot (Block1, Row6, Column6)	1078.34	872.00	588.53	0.09	0.55	298.00	332.33	298.00	144.91	0.05	0.44	90.00	74.00	0.00	574.00	780.34	694450.00	5.15	450.10	410.00
1	7	6	6675.00	4519.00	149.00	0	Spot (Block1, Row6, Column7)	15116.01	13454.00	9878.73	0.05	0.65	319.00	353.70	319.00	113.52	0.04	0.32	100.00	100.00	0.00	13135.00	14797.01	9190534.00	130.04	3162.40	2333.00
1	8	6	6982.00	4525.00	148.60	0	Spot (Block1, Row6, Column8)	30275.32	25082.00	20774.38	0.08	0.69	316.00	342.93	316.00	95.58	0.04	0.28	100.00	100.00	6.80	24766.00	29959.32	18256040.00	313.16	5721.89	3969.00
1	1	7	4874.00	4813.00	157.25	0	Spot (Block1, Row7, Column1)	1750.84	1615.50	683.51	0.03	0.39	263.00	267.87	263.00	62.55	0.01	0.23	100.00	100.00	0.00	1352.50	1487.84	1187071.00	23.71	583.45	562.50
1	2	7	5168.00	4818.00	211.85	0	Spot (Block1, Row7, Column2)	320.28	309.00	36.00	0.02	0.11	285.00	292.99	285.00	73.27	0.01	0.25	21.00	0.00	0.00	24.00	35.28	410599.00	0.37	287.19	288.00
1	3	7	5472.00	4816.00	147.00	-50	Spot (Block1, Row7, Column3)	306.57	303.00	24.07	0.01	0.08	288.00	288.99	288.00	47.01	0.00	0.16	8.00	0.00	0.00	15.00	18.57	181492.00	0.37	296.75	296.00
1	4	7	5776.00	4827.00	168.60	0	Spot (Block1, Row7, Column4)	331.53	316.00	40.79	0.02	0.12	284.00	288.22	284.00	66.12	0.01	0.23	29.00	3.00	0.00	32.00	47.53	263901.00	0.65	299.98	296.50
1	5	7	6073.00	4817.00	166.85	0	Spot (Block1, Row7, Column5)	2906.42	2819.50	1185.08	0.01	0.41	296.00	332.72	296.00	148.72	0.05	0.45	100.00	100.00	0.00	2523.50	2610.42	2255384.00	17.31	834.74	789.00
1	6	7	6376.00	4815.00	172.75	0	Spot (Block1, Row7, Column6)	8249.31	8298.00	3503.04	0.00	0.42	305.00	367.16	305.00	174.81	0.08	0.48	100.00	100.00	0.00	7993.00	7944.31	6871673.00	45.09	1724.70	1689.50
1	7	7	6664.00	4827.00	145.65	0	Spot (Block1, Row7, Column7)	13157.87	11649.00	6352.48	0.05	0.48	312.00	356.26	312.00	129.16	0.06	0.36	100.00	100.00	0.00	11337.00	12845.87	7631566.00	99.12	3004.35	2433.50
1	8	7	6974.00	4818.00	184.00	0	Spot (Block1, Row7, Column8)	13836.72	13755.00	3587.20	0.00	0.26	313.00	365.03	313.00	154.28	0.07	0.42	100.00	100.00	0.00	13442.00	13523.72	13186394.00	87.32	3479.40	3054.50
1	1	8	4870.00	5117.00	164.05	0	Spot (Block1, Row8, Column1)	319.12	310.00	39.06	0.01	0.12	245.00	250.68	245.00	34.70	0.01	0.14	90.00	44.00	0.00	65.00	74.12	238700.00	1.97	274.50	282.00
1	2	8	5175.00	5111.00	144.95	0	Spot (Block1, Row8, Column2)	1233.16	1112.00	542.05	0.04	0.44	275.00	275.53	275.00	47.70	0.00	0.17	100.00	100.00	0.00	837.00	958.16	706602.00	20.08	528.01	455.00
1	3	8	5466.00	5112.00	146.10	0	Spot (Block1, Row8, Column3)	6141.62	5069.50	4439.19	0.08	0.72	281.00	281.58	281.00	39.60	0.00	0.14	100.00	100.00	0.00	4788.50	5860.62	3586705.00	147.97	1206.89	899.50
1	4	8	5775.00	5116.00	155.15	0	Spot (Block1, Row8, Column4)	1539.98	1448.50	689.23	0.03	0.45	278.00	277.15	278.00	40.48	0.00	0.15	100.00	100.00	0.00	1170.50	1261.98	1019465.00	31.19	570.27	489.50
1	5	8	6068.00	5148.00	88.20	0	Spot (Block1, Row8, Column5)	917.74	385.00	2145.75	0.38	2.34	285.00	301.77	285.00	117.45	0.02	0.39	34.00	15.00	0.00	100.00	632.74	178042.00	5.24	370.31	378.00
1	6	8	6374.00	5124.00	176.75	0	Spot (Block1, Row8, Column6)	7188.70	5018.00	5514.62	0.16	0.77	293.00	336.54	293.00	155.83	0.06	0.46	100.00	100.00	0.00	4725.00	6895.70	6290115.00	43.97	1371.33	1358.00
1	7	8	6671.00	5123.00	144.60	0	Spot (Block1, Row8, Column7)	2788.21	2659.00	1289.90	0.02	0.46	295.00	333.30	295.00	146.98	0.05	0.44	100.00	100.00	0.00	2364.00	2493.21	1592070.00	16.70	900.58	725.00
1	8	8	6965.00	5122.00	145.15	0	Spot (Block1, Row8, Column8)	40862.73	39639.00	18735.69	0.01	0.46	303.00	348.05	303.00	153.03	0.06	0.44	100.00	100.00	20.56	39336.00	40559.73	23455308.00	264.75	7806.71	5345.00
2	1	1	9388.00	3034.00	154.50	0	Spot (Block2, Row1, Column1)	17101.11	15242.50	8858.26	0.05	0.52	292.00	316.46	292.00	102.15	0.03	0.32	100.00	100.00	0.00	14950.50	16809.11	11184126.00	164.32	3603.77	2490.00
2	2	1	9678.00	3039.00	187.85	0	Spot (Block2, Row1, Column2)	335.60	312.00	54.73	0.03	0.16	273.00	273.95	273.00	63.69	0.00	0.23	38.00	6.00	0.00	39.00	62.60	333249.00	0.97	290.60	291.00
2	3	1	9991.00	3046.00	175.00	0	Spot (Block2, Row1, Column3)	415.52	392.00	116.67	0.03	0.28	262.00	259.39	262.00	37.37	0.00	0.14	89.00	69.00	0.00	130.00	153.52	355686.00	4.18	298.11	294.00
2	4	1	10268.00	3052.00	196.20	0	Spot (Block2, Row1, Column4)	309.08	303.00	37.16	0.01	0.12	266.00	262.30	266.00	38.97	0.01	0.15	45.00	16.00	0.00	37.00	43.08	336894.00	1.20	271.63	280.00
2	5	1	10585.00	3047.00	159.85	0	Spot (Block2, Row1, Column5)	691.91	627.00	267.71	0.04	0.39	284.00	277.85	284.00	44.04	0.01	0.16	99.00	97.00	0.00	343.00	407.91	488489.00	9.40	365.23	340.00
2	6	1	10874.00	3042.00	147.25	0	Spot (Block2, Row1, Column6)	491.25	473.00	123.66	0.02	0.25	274.00	268.03	274.00	39.57	0.01	0.15	98.00	96.00	0.00	199.00	217.25	291314.00	5.64	344.25	341.00
2	7	1	11176.00	3047.00	149.40	0	Spot (Block2, Row1, Column7)	1006.22	926.00	336.04	0.04	0.33	253.00	256.92	253.00	35.53	0.01	0.14	100.00	100.00	0.00	673.00	753.22	615809.00	21.09	448.75	395.00
2	8	1	11496.00	3057.00	169.65	0	Spot (Block2, Row1, Column8)	446.17	408.50	121.96	0.04	0.27	257.00	255.98	257.00	35.55	0.00	0.14	99.00	87.00	0.00	151.50	189.17	358719.00	5.35	311.53	304.00
2	1	2	9398.00	3302.00	249.20	0	Spot (Block2, Row2, Column1)	281.70	288.00	29.62	0.01	0.11	267.00	266.48	267.00	58.60	0.00	0.22	3.00	0.00	0.00	21.00	14.70	507623.00	0.26	268.41	273.00
2	2	2	9682.00	3335.00	122.40	0	Spot (Block2, Row2, Column2)	569.51	567.50	124.83	0.00	0.22	266.00	259.06	266.00	34.31	0.01	0.13	99.00	98.00	0.00	301.50	303.51	226666.00	9.05	347.57	338.00
2	3	2	9973.00	3328.00	150.40	0	Spot (Block2, Row2, Column3)	360.93	378.00	46.38	0.02	0.13	260.00	256.99	260.00	36.97	0.01	0.14	94.00	59.00	0.00	118.00	100.93	223416.00	2.81	302.76	301.00
2	4	2	10287.00	3351.00	164.60	0	Spot (Block2, Row2, Column4)	397.11	378.00	91.27	0.02	0.23	257.00	258.83	257.00	39.43	0.00	0.15	91.00	70.00	0.00	121.00	140.11	296639.00	3.51	312.73	299.00
2	5	2	10590.00	3348.00	177.75	0	Spot (Block2, Row2, Column5)	4892.13	4753.00	1796.57	0.01	0.37	289.00	308.64	289.00	116.01	0.03	0.38	100.00	100.00	0.00	4464.00	4603.13	4309965.00	39.51	1435.86	1035.00
2	6	2	10883.00	3345.00	147.00	-50	Spot (Block2, Row2, Column6)	428.52	402.00	94.59	0.03	0.22	287.00	361.36	287.00	307.76	0.10	0.85	2.00	0.00	0.00	115.00	141.52	251968.00	0.22	397.95	386.00
2	7	2	11187.00	3338.00	196.70	0	Spot (Block2, Row2, Column7)	325.80	311.00	54.06	0.02	0.17	239.00	256.91	239.00	65.86	0.03	0.26	60.00	18.00	0.00	72.00	86.80	358376.00	1.05	276.22	282.00
2	8	2	11483.00	3349.00	147.00	-50	Spot (Block2, Row2, Column8)	264.39	278.00	37.48	0.02	0.14	238.00	252.29	238.00	53.97	0.03	0.21	31.00	2.00	0.00	40.00	26.39	155725.00	0.22	265.71	276.00
2	1	3	9385.00	3639.00	148.90	0	Spot (Block2, Row3, Column1)	922.08	858.00	353.66	0.03	0.38	267.00	262.72	267.00	33.68	0.01	0.13	100.00	100.00	0.00	591.00	655.08	550479.00	19.58	435.66	395.50
2	2	3	9680.00	3643.00	170.00	0	Spot (Block2, Row3, Column2)	388.18	382.00	88.29	0.01	0.23	271.00	274.49	271.00	80.56	0.01	0.29	60.00	27.00	0.00	111.00	117.18	310543.00	1.41	292.28	294.00
2	3	3	9973.00	3639.00	145.40	0	Spot (Block2, Row3, Column3)	2164.39	1918.00	1057.53	0.05	0.49	248.00	254.84	248.00	41.06	0.01	0.16	100.00	100.00	0.00	1670.00	1916.39	1246687.00	46.51	739.12	553.00
2	4	3	10284.00	3642.00	163.70	0	Spot (Block2, Row3, Column4)	358.61	357.00	79.24	0.00	0.22	243.00	250.74	243.00	38.99	0.01	0.16	91.00	53.00	0.00	114.00	115.61	266803.00	2.77	282.88	280.00
2	5	3	10578.00	3643.00	128.75	0	Spot (Block2, Row3, Column5)	1673.23	1262.00	1977.61	0.12	1.18	280.00	336.16	280.00	286.74	0.08	0.85	100.00	75.00	0.00	982.00	1393.23	746262.00	4.66	885.00	744.00
2	6	3	10884.00	3641.00	201.60	0	Spot (Block2, Row3, Column6)	26344.93	20945.00	16518.22	0.10	0.63	300.00	442.96	300.00	390.47	0.17	0.88	100.00	100.00	1.73	20645.00	26044.93	30481096.00	66.34	5463.36	5519.00
2	7	3	11203.00	3649.00	175.75	0	Spot (Block2, Row3, Column7)	424.37	384.00	141.50	0.04	0.33	267.00	311.77	267.00	235.54	0.07	0.76	25.00	1.00	0.00	117.00	157.37	367077.00	0.48	294.57	287.50
2	8	3	11482.00	3655.00	156.20	0	Spot (Block2, Row3, Column8)	4711.61	4326.00	2218.87	0.04	0.47	245.00	256.42	245.00	57.47	0.02	0.22	100.00	100.00	0.00	4081.00	4466.61	3166199.00	77.52	1353.14	1111.00
2	1	4	9370.00	3943.00	184.65	0	Spot (Block2, Row4, Column1)	337.78	317.00	60.32	0.03	0.18	280.00	281.42	280.00	72.20	0.00	0.26	32.00	8.00	0.00	37.00	57.78	324268.00	0.78	287.74	289.00
2	2	4	9681.00	3936.00	171.20	0	Spot (Block2, Row4, Column2)	5759.19	5505.00	2845.30	0.02	0.49	282.00	299.42	282.00	109.16	0.03	0.36	100.00	100.00	0.00	5223.00	5477.19	4687979.00	50.02	1302.18	1272.00
2	3	4	9978.00	3943.00	145.75	0	Spot (Block2, Row4, Column3)	1631.95	1549.00	625.17	0.02	0.38	269.00	293.00	269.00	157.33	0.04	0.54	100.00	99.00	0.00	1280.00	1362.95	944898.00	8.51	610.17	511.00
2	4	4	10278.00	3936.00	168.90	0	Spot (Block2, Row4, Column4)	282.48	286.00	35.58	0.01	0.13	241.00	249.98	241.00	38.41	0.02	0.15	61.00	7.00	0.00	45.00	41.48	225138.00	0.85	257.08	260.00
2	5	4	10570.00	3943.00	166.35	0	Spot (Block2, Row4, Column5)	459.31	401.00	155.32	0.06	0.34	270.00	269.42	270.00	56.77	0.00	0.21	89.00	60.00	0.00	131.00	189.31	352749.00	3.35	307.36	303.00
2	6	4	10884.00	3949.00	184.70	0	Spot (Block2, Row4, Column6)	5072.35	4931.00	1673.31	0.01	0.33	286.00	336.25	286.00	249.66	0.07	0.74	100.00	100.00	0.00	4645.00	4786.35	4874533.00	18.97	1489.92	1257.00
2	7	4	11183.00	3941.00	195.25	0	Spot (Block2, Row4, Column7)	441.57	401.00	134.24	0.04	0.30	281.00	331.51	281.00	224.16	0.07	0.68	24.00	5.00	0.00	120.00	160.57	476009.00	0.49	320.83	308.00
2	8	4	11482.00	3961.00	154.10	0	Spot (Block2, Row4, Column8)	378.61	360.00	92.42	0.02	0.24	260.00	265.56	260.00	63.42	0.01	0.24	60.00	35.00	0.00	100.00	118.61	246473.00	1.78	312.25	299.00
2	1	5	9370.00	4195.00	185.15	0	Spot (Block2, Row5, Column1)	386.58	378.00	111.97	0.01	0.29	271.00	325.95	271.00	251.15	0.08	0.77	9.00	0.00	0.00	107.00	115.58	372275.00	0.24	332.28	298.00
2	2	5	9674.00	4235.00	156.20	0	Spot (Block2, Row5, Column2)	5344.89	5016.00	2388.47	0.03	0.45	286.00	352.40	286.00	227.77	0.09	0.65	100.00	100.00	0.00	4730.00	5058.89	3586420.00	21.92	1273.21	1141.00
2	3	5	9980.00	4241.00	157.70	0	Spot (Block2, Row5, Column3)	21429.63	18134.50	12239.07	0.07	0.57	274.00	309.15	274.00	187.00	0.05	0.60	100.00	100.00	0.00	17860.50	21155.63	14657869.00	112.94	3138.34	2874.00
2	4	5	10271.00	4234.00	179.40	0	Spot (Block2, Row5, Column4)	320.61	309.00	46.97	0.02	0.15	243.00	270.39	243.00	133.61	0.05	0.49	18.00	0.00	0.00	66.00	77.61	288871.00	0.38	268.43	279.00
2	5	5	10583.00	4245.00	144.80	0	Spot (Block2, Row5, Column5)	4837.58	4696.50	2209.34	0.01	0.46	278.00	274.69	278.00	48.14	0.01	0.18	100.00	100.00	0.00	4418.50	4559.58	2776771.00	94.79	1189.45	971.50
2	6	5	10847.00	4257.00	164.30	0	Spot (Block2, Row5, Column6)	317.77	306.00	41.71	0.02	0.13	286.00	309.03	286.00	189.92	0.03	0.61	0.00	0.00	0.00	20.00	31.77	234517.00	0.05	308.12	302.50
2	7	5	11186.00	4245.00	192.55	0	Spot (Block2, Row5, Column7)	21941.60	19690.50	13112.12	0.05	0.60	297.00	378.24	297.00	301.92	0.11	0.80	100.00	100.00	0.10	19393.50	21644.60	23038684.00	71.42	4250.10	4178.00
2	8	5	11486.00	4252.00	152.95	0	Spot (Block2, Row5, Column8)	638.71	557.50	245.41	0.06	0.38	271.00	298.63	271.00	194.56	0.04	0.65	69.00	40.00	0.00	286.50	367.71	408772.00	1.75	356.60	344.00
2	1	6	9380.00	4538.00	203.25	0	Spot (Block2, Row6, Column1)	22613.18	17350.00	15200.90	0.12	0.67	287.00	422.41	287.00	363.25	0.17	0.86	100.00	100.00	0.85	17063.00	22326.18	26570488.00	61.09	4703.54	4654.50
2	2	6	9679.00	4539.00	196.55	0	Spot (Block2, Row6, Column2)	13526.79	12943.00	6714.40	0.02	0.50	284.00	389.30	284.00	316.15	0.14	0.81	100.00	100.00	0.00	12659.00	13242.79	14811838.00	41.55	2794.10	2831.00
2	3	6	9974.00	4540.00	150.85	0	Spot (Block2, Row6, Column3)	675.34	632.00	245.25	0.03	0.36	254.00	298.46	254.00	195.98	0.07	0.66	83.00	47.00	0.00	378.00	421.34	417358.00	1.92	348.97	327.00
2	4	6	10280.00	4545.00	158.55	0	Spot (Block2, Row6, Column4)	428.22	406.00	101.61	0.02	0.24	235.00	245.78	235.00	38.05	0.02	0.15	99.00	86.00	0.00	171.00	193.22	294616.00	4.79	297.54	293.00
2	5	6	10580.00	4542.00	140.35	0	Spot (Block2, Row6, Column5)	3548.73	3436.50	1516.12	0.01	0.43	271.00	269.32	271.00	56.04	0.00	0.21	100.00	100.00	0.00	3165.50	3277.73	1887923.00	58.52	1219.11	946.50
2	6	6	10855.00	4536.00	197.10	0	Spot (Block2, Row6, Column6)	345.76	326.00	60.06	0.03	0.17	284.00	316.77	284.00	218.12	0.05	0.69	0.00	0.00	0.00	42.00	61.76	380337.00	0.13	305.90	298.00
2	7	6	11180.00	4539.00	154.95	0	Spot (Block2, Row6, Column7)	722.33	671.00	239.97	0.03	0.33	287.00	313.62	287.00	207.04	0.04	0.66	85.00	46.00	0.00	384.00	435.33	478906.00	1.97	394.55	386.00
2	8	6	11479.00	4557.00	161.95	0	Spot (Block2, Row6, Column8)	666.78	610.00	266.24	0.04	0.40	279.00	275.92	279.00	54.36	0.00	0.20	98.00	89.00	0.00	331.00	387.78	484082.00	7.19	367.87	345.50
2	1	7	9371.00	4835.00	165.45	0	Spot (Block2, Row7, Column1)	8290.63	7392.00	4576.03	0.05	0.55	257.00	317.37	257.00	232.98	0.09	0.73	100.00	100.00	0.00	7135.00	8033.63	6325749.00	34.22	1529.53	1517.00
2	2	7	9674.00	4839.00	147.00	-50	Spot (Block2, Row7, Column2)	273.12	283.00	31.15	0.02	0.11	264.00	298.70	264.00	179.20	0.05	0.60	0.00	0.00	0.00	19.00	9.12	160593.00	-0.14	261.79	272.50
2	3	7	9989.00	4877.00	110.25	0	Spot (Block2, Row7, Column3)	291.90	288.00	36.55	0.01	0.13	237.00	246.40	237.00	34.63	0.02	0.14	73.00	25.00	0.00	51.00	54.90	92239.00	1.31	270.38	278.00
2	4	7	10274.00	4843.00	147.00	-50	Spot (Block2, Row7, Column4)	283.14	283.00	79.94	0.00	0.28	230.00	243.86	230.00	46.02	0.03	0.19	58.00	11.00	0.00	53.00	53.14	166205.00	0.85	279.91	283.00
2	5	7	10564.00	4841.00	207.15	0	Spot (Block2, Row7, Column5)	321.39	305.00	52.45	0.02	0.16	245.00	294.04	245.00	220.94	0.08	0.75	0.00	0.00	0.00	60.00	76.39	391777.00	0.12	254.13	255.50
2	6	7	10874.00	4844.00	181.10	0	Spot (Block2, Row7, Column6)	17095.38	17191.00	8369.74	0.00	0.49	292.00	453.89	292.00	456.37	0.19	1.01	100.00	100.00	0.00	16899.00	16803.38	15761938.00	36.46	3022.52	2913.50
2	7	7	11161.00	4852.00	187.10	0	Spot (Block2, Row7, Column7)	481.24	458.50	161.07	0.02	0.33	282.00	331.86	282.00	252.46	0.07	0.76	30.00	6.00	0.00	176.50	199.24	474507.00	0.59	310.86	300.00
2	8	7	11479.00	4853.00	187.30	0	Spot (Block2, Row7, Column8)	6883.97	6840.50	1920.85	0.00	0.28	283.00	315.81	283.00	151.01	0.05	0.48	100.00	100.00	0.00	6557.50	6600.97	6801362.00	43.50	1824.55	1586.00
2	1	8	9374.00	5137.00	166.40	0	Spot (Block2, Row8, Column1)	315.14	305.00	49.89	0.01	0.16	225.00	246.54	225.00	89.95	0.04	0.36	33.00	3.00	0.00	80.00	90.14	242661.00	0.76	258.44	245.50
2	2	8	9665.00	5131.00	195.40	0	Spot (Block2, Row8, Column2)	302.45	299.00	38.89	0.00	0.13	234.00	243.90	234.00	32.39	0.02	0.13	88.00	52.00	0.00	65.00	68.45	326947.00	1.81	258.10	262.00
2	3	8	9965.00	5149.00	178.55	0	Spot (Block2, Row8, Column3)	398.66	354.00	130.16	0.05	0.33	238.00	249.67	238.00	47.76	0.02	0.19	91.00	55.00	0.00	116.00	160.66	354009.00	3.12	288.72	291.00
2	4	8	10276.00	5145.00	150.55	0	Spot (Block2, Row8, Column4)	15449.05	14165.50	8436.78	0.04	0.55	235.00	249.77	235.00	57.51	0.03	0.23	100.00	100.00	0.00	13930.50	15214.05	9609312.00	264.27	2950.36	2227.00
2	5	8	10561.00	5173.00	161.30	0	Spot (Block2, Row8, Column5)	282.85	291.00	30.64	0.01	0.11	236.00	302.39	236.00	295.61	0.11	0.98	0.00	0.00	0.00	55.00	46.85	203649.00	-0.07	260.22	267.50
2	6	8	10877.00	5148.00	198.05	0	Spot (Block2, Row8, Column6)	32968.88	25781.50	21422.35	0.11	0.65	289.00	448.72	289.00	464.87	0.19	1.04	100.00	100.00	19.57	25492.50	32679.88	36727552.00	69.96	5999.74	6075.50
2	7	8	11186.00	5152.00	152.10	0	Spot (Block2, Row8, Column7)	363.38	370.00	74.78	0.01	0.21	275.00	345.23	275.00	309.45	0.10	0.90	0.00	0.00	0.00	95.00	88.38	228928.00	0.06	299.01	290.00
2	8	8	11464.00	5148.00	147.75	0	Spot (Block2, Row8, Column8)	42438.71	41926.00	18696.26	0.01	0.44	277.00	317.51	277.00	189.26	0.06	0.60	100.00	100.00	22.78	41649.00	42161.71	25336040.00	222.56	8339.94	6036.00
3	1	1	13889.00	3061.00	157.20	0	Spot (Block3, Row1, Column1)	14561.26	13110.00	7947.21	0.05	0.55	89.00	121.40	89.00	90.17	0.13	0.74	100.00	100.00	0.00	13021.00	14472.26	9916220.00	160.13	2588.40	1641.00
3	2	1	14188.00	3072.00	157.75	0	Spot (Block3, Row1, Column2)	105.35	105.00	11.28	0.00	0.11	78.00	93.29	78.00	66.17	0.08	0.71	0.00	0.00	0.00	27.00	27.35	72584.00	0.18	90.37	91.00
3	3	1	14489.00	3059.00	181.80	0	Spot (Block3, Row1, Column3)	82.49	83.00	7.59	0.00	0.09	72.00	71.43	72.00	11.14	0.00	0.16	43.00	5.00	0.00	11.00	10.49	76465.00	0.99	76.74	77.00
3	4	1	14768.00	3058.00	194.70	0	Spot (Block3, Row1, Column4)	89.30	89.00	13.79	0.00	0.15	72.00	72.05	72.00	10.44	0.00	0.14	68.00	39.00	0.00	17.00	17.30	95729.00	1.65	74.60	74.50
3	5	1	15095.00	3068.00	171.65	0	Spot (Block3, Row1, Column5)	99.93	98.00	16.05	0.01	0.16	74.00	74.17	74.00	10.63	0.00	0.14	88.00	56.00	0.00	24.00	25.93	82141.00	2.42	85.47	85.00
3	6	1	15369.00	3066.00	187.15	0	Spot (Block3, Row1, Column6)	102.56	103.00	11.87	0.00	0.12	72.00	71.38	72.00	10.88	0.00	0.15	95.00	77.00	0.00	31.00	30.56	101019.00	2.87	82.85	81.00
3	7	1	15673.00	3078.00	170.95	0	Spot (Block3, Row1, Column7)	152.90	165.00	34.60	0.03	0.23	71.00	71.51	71.00	11.78	0.00	0.16	99.00	96.00	0.00	94.00	81.90	124309.00	6.91	94.34	93.00
3	8	1	15986.00	3075.00	147.00	-50	Spot (Block3, Row1, Column8)	76.98	77.00	8.60	0.00	0.11	74.00	74.31	74.00	14.27	0.00	0.19	9.00	0.00	0.00	3.00	2.98	45416.00	0.19	78.75	78.00
3	1	2	13883.00	3363.00	147.00	-50	Spot (Block3, Row2, Column1)	80.86	81.00	8.32	0.00	0.10	81.00	84.57	81.00	34.58	0.02	0.41	0.00	0.00	0.00	0.00	-0.14	47709.00	-0.11	82.12	81.00
3	2	2	14189.00	3341.00	124.40	0	Spot (Block3, Row2, Column2)	101.24	100.00	18.92	0.01	0.19	73.00	74.06	73.00	15.60	0.01	0.21	87.00	32.00	0.00	27.00	28.24	41711.00	1.74	90.11	89.50
3	3	2	14483.00	3366.00	147.00	-50	Spot (Block3, Row2, Column3)	73.62	76.00	12.09	0.01	0.16	66.00	65.86	66.00	11.00	0.00	0.17	46.00	12.00	0.00	10.00	7.62	43289.00	0.71	66.89	68.00
3	4	2	14800.00	3359.00	161.20	0	Spot (Block3, Row2, Column4)	83.39	83.00	10.09	0.00	0.12	67.00	66.45	67.00	11.07	0.00	0.17	67.00	26.00	0.00	16.00	16.39	59875.00	1.53	77.41	79.00
3	5	2	15092.00	3362.00	223.15	0	Spot (Block3, Row2, Column5)	100.52	100.00	16.39	0.00	0.16	71.00	70.65	71.00	10.96	0.00	0.16	87.00	68.00	0.00	29.00	29.52	143536.00	2.72	78.18	77.00
3	6	2	15384.00	3372.00	147.00	-50	Spot (Block3, Row2, Column6)	68.06	68.00	7.56	0.00	0.11	69.00	68.81	69.00	11.62	0.00	0.17	5.00	0.00	0.00	-1.00	-0.94	40085.00	-0.06	69.88	72.00
3	7	2	15671.00	3396.00	154.00	0	Spot (Block3, Row2, Column7)	79.78	80.00	8.62	0.00	0.11	65.00	64.77	65.00	11.10	0.00	0.17	66.00	17.00	0.00	15.00	14.78	51940.00	1.35	71.24	73.00
3	8	2	15984.00	3376.00	147.00	-50	Spot (Block3, Row2, Column8)	64.96	65.00	8.91	0.00	0.14	69.00	69.26	69.00	12.05	0.00	0.17	2.00	0.00	0.00	-4.00	-4.04	38390.00	-0.36	70.17	70.00
3	1	3	13900.00	3667.00	171.35	0	Spot (Block3, Row3, Column1)	97.04	97.00	9.72	0.00	0.10	73.00	72.33	73.00	12.57	0.00	0.17	88.00	45.00	0.00	24.00	24.04	79962.00	1.97	84.40	83.00
3	2	3	14182.00	3665.00	147.00	-50	Spot (Block3, Row3, Column2)	72.66	73.00	8.56	0.00	0.12	67.00	66.92	67.00	12.70	0.00	0.19	22.00	0.00	0.00	6.00	5.66	42504.00	0.45	69.47	69.00
3	3	3	14464.00	3669.00	164.40	0	Spot (Block3, Row3, Column3)	98.87	99.00	12.17	0.00	0.12	63.00	62.28	63.00	12.33	0.01	0.20	97.00	82.00	0.00	36.00	35.87	74252.00	2.97	79.49	80.00
3	4	3	14782.00	3668.00	147.00	-50	Spot (Block3, Row3, Column4)	73.09	73.00	11.29	0.00	0.15	62.00	61.99	62.00	13.61	0.00	0.22	41.00	7.00	0.00	11.00	11.09	43125.00	0.82	63.99	63.50
3	5	3	15082.00	3670.00	147.00	-50	Spot (Block3, Row3, Column5)	74.66	74.00	8.44	0.00	0.11	66.00	65.40	66.00	13.96	0.00	0.21	32.00	0.00	0.00	8.00	8.66	43976.00	0.66	71.31	73.00
3	6	3	15383.00	3653.00	187.35	0	Spot (Block3, Row3, Column6)	185.75	170.00	80.21	0.04	0.43	67.00	66.14	67.00	12.91	0.01	0.20	99.00	99.00	0.00	103.00	118.75	184446.00	9.26	99.04	99.00
3	7	3	15686.00	3663.00	167.25	0	Spot (Block3, Row3, Column7)	90.48	90.00	9.60	0.00	0.11	64.00	63.34	64.00	12.50	0.00	0.20	92.00	52.00	0.00	26.00	26.48	70029.00	2.17	75.98	76.00
3	8	3	15992.00	3671.00	164.70	0	Spot (Block3, Row3, Column8)	275.39	250.00	127.89	0.04	0.46	69.00	68.94	69.00	11.44	0.00	0.17	100.00	100.00	0.00	181.00	206.39	205995.00	18.05	123.54	111.00
3	1	4	13912.00	3975.00	271.80	0	Spot (Block3, Row4, Column1)	77.29	78.00	10.46	0.00	0.14	69.00	68.46	69.00	13.20	0.00	0.19	31.00	3.00	0.00	9.00	8.29	166633.00	0.67	67.18	67.50
3	2	4	14160.00	3959.00	151.30	0	Spot (Block3, Row4, Column2)	85.53	85.00	10.60	0.00	0.12	65.00	63.98	65.00	12.26	0.01	0.19	76.00	34.00	0.00	20.00	20.53	53714.00	1.76	72.03	72.00
3	3	4	14478.00	3967.00	183.10	0	Spot (Block3, Row4, Column3)	112.06	111.00	24.35	0.00	0.22	60.00	59.30	60.00	12.25	0.01	0.21	98.00	93.00	0.00	51.00	52.06	105341.00	4.31	73.78	75.00
3	4	4	14780.00	3968.00	147.00	-50	Spot (Block3, Row4, Column4)	76.22	77.00	9.79	0.00	0.13	60.00	64.29	60.00	128.15	0.03	1.99	0.00	0.00	0.00	17.00	16.22	44971.00	0.09	68.68	71.00
3	5	4	15080.00	3970.00	147.00	-50	Spot (Block3, Row4, Column5)	74.94	76.00	14.71	0.01	0.20	63.00	66.92	63.00	128.34	0.03	1.92	0.00	0.00	0.00	13.00	11.94	44215.00	0.06	64.36	63.00
3	6	4	15395.00	3986.00	212.10	0	Spot (Block3, Row4, Column6)	73.17	73.00	8.46	0.00	0.12	62.00	60.53	62.00	11.52	0.01	0.19	47.00	8.00	0.00	11.00	11.17	93658.00	1.10	66.77	66.00
3	7	4	15660.00	3981.00	197.50	0	Spot (Block3, Row4, Column7)	77.65	79.00	14.34	0.01	0.18	60.00	59.45	60.00	12.37	0.00	0.21	65.00	34.00	0.00	19.00	17.65	85880.00	1.47	64.30	64.00
3	8	4	15982.00	3989.00	154.55	0	Spot (Block3, Row4, Column8)	166.67	173.00	55.38	0.02	0.33	68.00	66.92	68.00	19.46	0.01	0.29	99.00	90.00	0.00	105.00	98.67	108503.00	5.13	96.25	97.00
3	1	5	13889.00	4252.00	199.75	0	Spot (Block3, Row5, Column1)	88.60	89.00	16.40	0.00	0.19	72.00	72.71	72.00	15.88	0.00	0.22	54.00	13.00	0.00	17.00	16.60	100468.00	1.00	76.36	74.00
3	2	5	14158.00	4256.00	156.40	0	Spot (Block3, Row5, Column2)	160.26	145.00	57.53	0.04	0.36	67.00	69.80	67.00	70.66	0.02	1.01	53.00	17.00	0.00	78.00	93.26	108013.00	1.28	100.03	96.50
3	3	5	14478.00	4267.00	147.00	-50	Spot (Block3, Row5, Column3)	72.64	74.00	9.59	0.01	0.13	62.00	64.26	62.00	67.30	0.02	1.05	0.00	0.00	0.00	12.00	10.64	42856.00	0.12	65.12	66.00
3	4	5	14778.00	4269.00	147.00	-50	Spot (Block3, Row5, Column4)	60.23	59.00	17.74	0.01	0.29	61.00	65.07	61.00	125.63	0.03	1.93	0.00	0.00	0.00	-2.00	-0.77	35418.00	-0.04	60.55	60.00
3	5	5	15083.00	4271.00	148.50	0	Spot (Block3, Row5, Column5)	276.07	286.00	69.11	0.02	0.25	63.00	67.91	63.00	127.46	0.03	1.88	87.00	25.00	0.00	223.00	213.07	165918.00	1.63	119.94	102.50
3	6	5	15398.00	4264.00	193.85	0	Spot (Block3, Row5, Column6)	66.67	67.50	8.93	0.01	0.13	59.00	58.42	59.00	10.70	0.00	0.18	40.00	4.00	0.00	8.50	7.67	71070.00	0.77	60.61	62.00
3	7	5	15683.00	4276.00	208.80	0	Spot (Block3, Row5, Column7)	103.28	104.00	19.24	0.00	0.19	61.00	60.17	61.00	12.76	0.01	0.21	94.00	79.00	0.00	43.00	42.28	129001.00	3.38	73.67	75.00
3	8	5	15967.00	4268.00	218.05	0	Spot (Block3, Row5, Column8)	89.34	89.00	15.65	0.00	0.18	67.00	66.55	67.00	20.50	0.00	0.31	53.00	10.00	0.00	22.00	22.34	121858.00	1.11	72.21	73.00
3	1	6	13861.00	4565.00	185.00	0	Spot (Block3, Row6, Column1)	623.90	412.00	513.55	0.18	0.82	74.00	75.98	74.00	17.64	0.01	0.23	100.00	100.00	0.00	338.00	549.90	602061.00	31.07	192.42	191.00
3	2	6	14163.00	4561.00	204.75	0	Spot (Block3, Row6, Column2)	104.68	103.00	16.24	0.01	0.16	70.00	72.89	70.00	69.74	0.02	0.96	3.00	0.00	0.00	33.00	34.68	124882.00	0.46	82.78	83.50
3	3	6	14484.00	4563.00	180.95	0	Spot (Block3, Row6, Column3)	107.26	105.00	19.29	0.01	0.18	64.00	66.19	64.00	67.52	0.01	1.02	7.00	0.00	0.00	41.00	43.26	98461.00	0.61	77.46	79.00
3	4	6	14801.00	4584.00	135.10	0	Spot (Block3, Row6, Column4)	80.89	81.00	11.07	0.00	0.14	62.00	61.43	62.00	12.10	0.00	0.20	72.00	28.00	0.00	19.00	18.89	39878.00	1.61	68.41	69.00
3	5	6	15076.00	4569.00	148.10	0	Spot (Block3, Row6, Column5)	244.82	245.00	61.03	0.00	0.25	63.00	62.94	63.00	15.17	0.00	0.24	100.00	100.00	0.00	182.00	181.82	146892.00	11.99	109.74	100.00
3	6	6	15377.00	4573.00	147.00	-50	Spot (Block3, Row6, Column6)	67.80	67.00	10.02	0.01	0.15	60.00	60.61	60.00	16.21	0.00	0.27	19.00	0.00	0.00	7.00	7.80	40408.00	0.44	64.99	65.50
3	7	6	15675.00	4568.00	171.55	0	Spot (Block3, Row6, Column7)	103.17	104.00	12.02	0.00	0.12	63.00	62.17	63.00	13.64	0.01	0.22	97.00	84.00	0.00	41.00	40.17	84596.00	3.00	82.47	83.00
3	8	6	15986.00	4574.00	158.55	0	Spot (Block3, Row6, Column8)	97.99	95.00	17.75	0.01	0.18	65.00	64.86	65.00	13.92	0.00	0.21	93.00	57.00	0.00	30.00	32.99	68201.00	2.38	81.07	81.00
3	1	7	13870.00	4869.00	183.45	0	Spot (Block3, Row7, Column1)	162.35	168.00	50.23	0.01	0.31	72.00	72.65	72.00	15.49	0.00	0.21	99.00	91.00	0.00	96.00	90.35	154234.00	5.79	94.68	95.00
3	2	7	14175.00	4865.00	147.00	-50	Spot (Block3, Row7, Column2)	68.25	68.00	8.24	0.00	0.12	69.00	67.76	69.00	20.12	0.01	0.30	1.00	0.00	0.00	-1.00	-0.75	40133.00	0.02	66.49	65.00
3	3	7	14475.00	4867.00	147.00	-50	Spot (Block3, Row7, Column3)	67.65	69.00	12.74	0.01	0.19	65.00	64.33	65.00	18.36	0.00	0.29	9.00	0.00	0.00	4.00	2.65	39780.00	0.18	72.99	67.00
3	4	7	14775.00	4869.00	147.00	-50	Spot (Block3, Row7, Column4)	62.58	63.00	10.04	0.00	0.16	62.00	60.76	62.00	11.97	0.01	0.20	13.00	0.00	0.00	1.00	0.58	36862.00	0.15	61.45	63.00
3	5	7	15051.00	4913.00	185.05	0	Spot (Block3, Row7, Column5)	79.52	77.00	19.65	0.01	0.25	61.00	59.44	61.00	15.52	0.01	0.26	53.00	13.00	0.00	16.00	18.52	76261.00	1.29	69.28	68.00
3	6	7	15375.00	4876.00	165.00	0	Spot (Block3, Row7, Column6)	86.79	88.00	10.43	0.01	0.12	62.00	61.30	62.00	16.35	0.00	0.27	77.00	24.00	0.00	26.00	24.79	65614.00	1.56	72.36	71.50
3	7	7	15665.00	4885.00	285.30	0	Spot (Block3, Row7, Column7)	79.80	73.00	62.96	0.04	0.79	66.00	69.02	66.00	21.79	0.02	0.32	23.00	4.00	0.00	7.00	13.80	190072.00	0.49	63.75	64.00
3	8	7	15975.00	4876.00	147.00	-50	Spot (Block3, Row7, Column8)	122.62	116.00	24.61	0.02	0.20	80.00	121.37	80.00	136.15	0.18	1.12	0.00	0.00	0.00	36.00	42.62	72466.00	0.01	126.34	117.00
3	1	8	13873.00	5164.00	147.00	-50	Spot (Block3, Row8, Column1)	82.40	84.00	10.48	0.01	0.13	74.00	73.01	74.00	12.02	0.01	0.16	38.00	4.00	0.00	10.00	8.40	48534.00	0.78	76.95	79.00
3	2	8	14124.00	5095.00	228.15	0	Spot (Block3, Row8, Column2)	77.72	77.00	10.33	0.00	0.13	70.00	69.55	70.00	19.22	0.00	0.28	13.00	0.00	0.00	7.00	7.72	115643.00	0.42	70.87	71.00
3	3	8	14522.00	5195.00	197.50	0	Spot (Block3, Row8, Column3)	78.47	77.00	10.54	0.01	0.13	66.00	65.82	66.00	18.23	0.00	0.28	25.00	2.00	0.00	11.00	12.47	86313.00	0.69	72.50	72.00
3	4	8	14776.00	5181.00	166.90	0	Spot (Block3, Row8, Column4)	212.57	188.00	110.16	0.05	0.52	65.00	63.70	65.00	12.35	0.01	0.19	99.00	98.00	0.00	123.00	147.57	164531.00	12.05	97.35	96.50
3	5	8	15073.00	5171.00	147.00	-50	Spot (Block3, Row8, Column5)	65.36	67.00	10.60	0.01	0.16	65.00	63.45	65.00	13.82	0.01	0.22	8.00	0.00	0.00	2.00	0.36	38365.00	0.14	61.57	63.00
3	6	8	15379.00	5187.00	173.80	0	Spot (Block3, Row8, Column6)	296.52	227.50	195.01	0.12	0.66	69.00	67.62	69.00	13.71	0.01	0.20	100.00	99.00	0.00	158.50	227.52	249668.00	16.70	113.93	107.00
3	7	8	15674.00	5175.00	147.00	-50	Spot (Block3, Row8, Column7)	75.48	74.00	12.32	0.01	0.16	74.00	89.70	74.00	93.78	0.08	1.05	0.00	0.00	0.00	0.00	1.48	44385.00	-0.15	76.62	76.00
3	8	8	15966.00	5171.00	149.25	0	Spot (Block3, Row8, Column8)	39027.13	35496.50	18840.96	0.04	0.48	94.00	144.04	94.00	189.57	0.19	1.32	100.00	100.00	16.83	35402.50	38933.13	23884708.00	205.11	6714.60	4677.00
4	1	1	18388.00	3086.00	155.30	0	Spot (Block4, Row1, Column1)	18218.13	15474.00	11687.81	0.07	0.64	214.00	243.49	214.00	87.78	0.06	0.36	100.00	100.00	2.11	15260.00	18004.13	12096841.00	204.78	3556.35	2440.00
4	2	1	18692.00	3094.00	146.05	0	Spot (Block4, Row1, Column2)	617.95	555.00	542.83	0.05	0.88	216.00	234.66	216.00	65.15	0.04	0.28	100.00	89.00	0.00	339.00	401.95	360265.00	5.88	355.07	308.50
4	3	1	18990.00	3078.00	168.05	0	Spot (Block4, Row1, Column3)	256.33	260.00	23.35	0.01	0.09	206.00	210.33	206.00	22.90	0.01	0.11	82.00	59.00	0.00	54.00	50.33	200196.00	2.01	226.27	224.00
4	4	1	19280.00	3092.00	157.15	0	Spot (Block4, Row1, Column4)	421.76	406.50	90.62	0.02	0.21	205.00	207.32	205.00	19.02	0.00	0.09	100.00	99.00	0.00	201.50	216.76	288481.00	11.27	263.94	263.50
4	5	1	19583.00	3091.00	163.55	0	Spot (Block4, Row1, Column5)	358.29	381.00	58.96	0.03	0.16	211.00	214.45	211.00	22.57	0.01	0.11	98.00	95.00	0.00	170.00	147.29	266566.00	6.37	257.80	263.00
4	6	1	19883.00	3095.00	150.30	0	Spot (Block4, Row1, Column6)	1504.80	1361.00	715.17	0.04	0.48	217.00	220.27	217.00	25.25	0.01	0.11	100.00	100.00	0.00	1144.00	1287.80	931470.00	50.88	570.49	391.50
4	7	1	20181.00	3095.00	146.80	0	Spot (Block4, Row1, Column7)	580.93	570.00	173.15	0.01	0.30	223.00	228.55	223.00	26.84	0.01	0.12	100.00	99.00	0.00	347.00	357.93	341585.00	13.13	333.36	294.00
4	8	1	20491.00	3096.00	159.15	0	Spot (Block4, Row1, Column8)	804.61	777.50	261.40	0.01	0.32	227.00	233.55	227.00	30.85	0.01	0.13	100.00	99.00	0.00	550.50	577.61	563225.00	18.51	383.11	362.00
4	1	2	18438.00	3378.00	219.00	0	Spot (Block4, Row2, Column1)	220.77	215.00	25.09	0.01	0.11	204.00	209.59	204.00	49.39	0.01	0.24	14.00	0.00	0.00	11.00	16.77	303777.00	0.23	213.29	210.00
4	2	2	18692.00	3386.00	158.85	0	Spot (Block4, Row2, Column2)	281.70	286.00	27.45	0.01	0.10	201.00	201.77	201.00	17.24	0.00	0.09	98.00	91.00	0.00	85.00	80.70	196909.00	4.64	233.23	229.00
4	3	2	18986.00	3386.00	169.45	0	Spot (Block4, Row2, Column3)	270.37	275.00	30.95	0.01	0.11	201.00	203.24	201.00	17.94	0.00	0.09	97.00	79.00	0.00	74.00	69.37	216565.00	3.74	228.42	221.00
4	4	2	19298.00	3392.00	172.95	0	Spot (Block4, Row2, Column4)	271.96	277.50	24.37	0.01	0.09	204.00	207.68	204.00	22.46	0.01	0.11	95.00	78.00	0.00	73.50	67.96	225723.00	2.86	238.72	235.00
4	5	2	19593.00	3392.00	191.10	0	Spot (Block4, Row2, Column5)	944.09	918.00	228.06	0.01	0.24	211.00	223.53	211.00	54.00	0.03	0.24	100.00	100.00	0.00	707.00	733.09	973352.00	13.34	409.68	381.00
4	6	2	19887.00	3397.00	147.00	-50	Spot (Block4, Row2, Column6)	288.15	290.50	34.99	0.00	0.12	222.00	287.99	222.00	222.88	0.11	0.77	0.00	0.00	0.00	68.50	66.15	170587.00	0.00	276.00	271.00
4	7	2	20190.00	3399.00	153.50	0	Spot (Block4, Row2, Column7)	282.97	285.00	20.82	0.00	0.07	219.00	234.76	219.00	63.88	0.03	0.27	54.00	0.00	0.00	66.00	63.97	184777.00	0.75	248.49	244.50
4	8	2	20483.00	3403.00	208.75	0	Spot (Block4, Row2, Column8)	237.43	235.00	17.47	0.00	0.07	219.00	236.06	219.00	114.20	0.03	0.48	0.00	0.00	0.00	16.00	18.43	295364.00	0.01	226.31	225.00
4	1	3	18390.00	3691.00	154.40	0	Spot (Block4, Row3, Column1)	386.52	389.00	64.46	0.00	0.17	198.00	199.19	198.00	18.74	0.00	0.09	100.00	99.00	0.00	191.00	188.52	254328.00	9.99	261.18	264.00
4	2	3	18676.00	3679.00	182.25	0	Spot (Block4, Row3, Column2)	249.00	236.00	40.28	0.02	0.16	202.00	210.85	202.00	52.55	0.02	0.25	41.00	5.00	0.00	34.00	47.00	231816.00	0.73	215.68	214.00
4	3	3	18982.00	3697.00	161.75	0	Spot (Block4, Row3, Column3)	310.54	298.50	44.79	0.02	0.14	202.00	206.07	202.00	23.79	0.01	0.12	97.00	95.00	0.00	96.50	108.54	226074.00	4.39	251.98	260.00
4	4	3	19281.00	3690.00	151.70	0	Spot (Block4, Row3, Column4)	784.14	707.00	325.61	0.04	0.42	203.00	204.29	203.00	18.60	0.00	0.09	100.00	100.00	0.00	504.00	581.14	494790.00	31.17	334.58	294.50
4	5	3	19561.00	3702.00	165.95	0	Spot (Block4, Row3, Column5)	294.35	299.00	59.94	0.01	0.20	210.00	253.72	210.00	196.58	0.08	0.77	3.00	0.00	0.00	89.00	84.35	224880.00	0.21	237.52	213.00
4	6	3	19885.00	3694.00	202.75	0	Spot (Block4, Row3, Column6)	23158.44	18330.50	15652.92	0.10	0.68	252.00	372.19	252.00	321.26	0.17	0.86	100.00	100.00	0.68	18078.50	22906.44	27095368.00	70.93	4754.91	4711.50
4	7	3	20185.00	3699.00	147.00	-50	Spot (Block4, Row3, Column7)	290.20	294.00	24.23	0.01	0.08	224.00	300.23	224.00	258.77	0.13	0.86	0.00	0.00	0.00	70.00	66.20	170639.00	-0.04	276.03	284.00
4	8	3	20483.00	3708.00	158.60	0	Spot (Block4, Row3, Column8)	12925.89	12278.50	5985.10	0.02	0.46	217.00	238.28	217.00	119.96	0.04	0.50	100.00	100.00	0.00	12061.50	12708.89	8944718.00	105.76	2947.43	2325.00
4	1	4	18389.00	3993.00	148.70	0	Spot (Block4, Row4, Column1)	805.28	703.50	396.30	0.06	0.49	195.00	203.74	195.00	55.29	0.02	0.27	100.00	99.00	0.00	508.50	610.28	484778.00	10.88	363.49	284.50
4	2	4	18683.00	3992.00	170.80	0	Spot (Block4, Row4, Column2)	4034.04	3706.00	1968.21	0.04	0.49	208.00	233.24	208.00	95.09	0.05	0.41	100.00	100.00	0.00	3498.00	3826.04	3267576.00	39.97	911.87	892.00
4	3	4	18983.00	3992.00	150.55	0	Spot (Block4, Row4, Column3)	5589.30	5004.00	3476.83	0.05	0.62	209.00	236.11	209.00	102.49	0.05	0.43	100.00	100.00	0.00	4795.00	5380.30	3487724.00	52.23	1284.81	1076.00
4	4	4	19262.00	4008.00	204.90	0	Spot (Block4, Row4, Column4)	230.55	228.00	23.37	0.00	0.10	207.00	212.19	207.00	35.33	0.01	0.17	24.00	2.00	0.00	21.00	23.55	275051.00	0.52	215.80	213.50
4	5	4	19570.00	3996.00	202.80	0	Spot (Block4, Row4, Column5)	255.57	258.00	27.75	0.00	0.11	212.00	218.93	212.00	32.17	0.01	0.15	59.00	28.00	0.00	46.00	43.57	297989.00	1.14	221.97	219.00
4	6	4	19888.00	3993.00	197.75	0	Spot (Block4, Row4, Column6)	1014.25	1011.00	258.98	0.00	0.26	228.00	287.88	228.00	229.11	0.10	0.80	99.00	92.00	0.00	783.00	786.25	1125822.00	3.17	425.27	391.00
4	7	4	20179.00	3962.00	199.50	0	Spot (Block4, Row4, Column7)	297.28	290.00	102.19	0.01	0.34	231.00	301.46	231.00	238.28	0.12	0.79	2.00	0.00	0.00	59.00	66.28	337117.00	-0.02	244.66	234.00
4	8	4	20481.00	4003.00	169.05	0	Spot (Block4, Row4, Column8)	303.21	306.00	40.22	0.00	0.13	213.00	231.77	213.00	71.05	0.04	0.31	78.00	10.00	0.00	93.00	90.21	241357.00	1.01	235.06	226.50
4	1	5	18386.00	4304.00	181.55	0	Spot (Block4, Row5, Column1)	638.93	527.00	364.12	0.08	0.57	201.00	264.52	201.00	208.23	0.12	0.79	66.00	40.00	0.00	326.00	437.93	591013.00	1.80	322.83	225.50
4	2	5	18679.00	4289.00	159.05	0	Spot (Block4, Row5, Column2)	14306.34	13457.00	6141.33	0.03	0.43	220.00	296.56	220.00	217.47	0.13	0.73	100.00	100.00	0.00	13237.00	14086.34	9914297.00	64.42	2843.78	2712.00
4	3	5	18984.00	4286.00	156.85	0	Spot (Block4, Row5, Column3)	15240.77	12873.50	8796.79	0.07	0.58	216.00	256.08	216.00	130.80	0.07	0.51	100.00	100.00	0.00	12657.50	15024.77	10424685.00	114.56	2320.33	1882.00
4	4	5	19275.00	4294.00	155.70	0	Spot (Block4, Row5, Column4)	435.74	403.00	116.83	0.03	0.27	211.00	229.09	211.00	89.99	0.04	0.39	86.00	59.00	0.00	192.00	224.74	291076.00	2.30	270.33	277.00
4	5	5	19583.00	4295.00	148.00	0	Spot (Block4, Row5, Column5)	8079.58	7476.00	4439.27	0.03	0.55	214.00	219.81	214.00	32.59	0.01	0.15	100.00	100.00	0.00	7262.00	7865.58	4847751.00	241.14	1818.12	1141.50
4	6	5	19865.00	4292.00	167.75	0	Spot (Block4, Row5, Column6)	280.58	286.00	25.12	0.01	0.09	224.00	263.55	224.00	204.89	0.07	0.78	0.00	0.00	0.00	62.00	56.58	218855.00	0.08	243.28	238.00
4	7	5	20188.00	4296.00	194.25	0	Spot (Block4, Row5, Column7)	27951.01	25213.00	16204.06	0.04	0.58	253.00	349.07	253.00	324.08	0.14	0.93	100.00	100.00	0.84	24960.00	27698.01	29823732.00	85.17	5204.44	5146.50
4	8	5	20509.00	4302.00	161.35	0	Spot (Block4, Row5, Column8)	336.19	320.00	67.88	0.02	0.20	209.00	258.33	209.00	223.18	0.09	0.86	8.00	0.00	0.00	111.00	127.19	242057.00	0.35	268.68	233.50
4	1	6	18379.00	4588.00	200.25	0	Spot (Block4, Row6, Column1)	17893.78	13344.50	12808.48	0.13	0.72	218.00	355.62	218.00	335.81	0.21	0.94	100.00	100.00	0.00	13126.50	17675.78	20363128.00	52.23	3612.40	3514.00
4	2	6	18682.00	4591.00	199.85	0	Spot (Block4, Row6, Column2)	16822.62	16198.00	8326.46	0.02	0.49	237.00	359.92	237.00	331.12	0.18	0.92	100.00	100.00	0.00	15961.00	16585.62	19093668.00	49.72	3433.94	3346.50
4	3	6	18972.00	4593.00	147.80	0	Spot (Block4, Row6, Column3)	2742.21	2428.00	1595.69	0.05	0.58	215.00	265.46	215.00	190.80	0.09	0.72	100.00	100.00	0.00	2213.00	2527.21	1650810.00	12.98	741.23	603.00
4	4	6	19286.00	4595.00	167.70	0	Spot (Block4, Row6, Column4)	333.53	321.00	53.49	0.02	0.16	210.00	213.71	210.00	20.02	0.01	0.09	98.00	93.00	0.00	111.00	123.53	259155.00	5.98	253.23	250.00
4	5	6	19583.00	4598.00	146.90	0	Spot (Block4, Row6, Column5)	988.99	942.00	381.01	0.02	0.39	215.00	222.81	215.00	36.66	0.02	0.16	100.00	100.00	0.00	727.00	773.99	580538.00	20.90	409.36	377.00
4	6	6	19898.00	4574.00	175.45	0	Spot (Block4, Row6, Column6)	265.99	274.00	27.81	0.01	0.10	225.00	273.47	225.00	226.30	0.08	0.83	0.00	0.00	0.00	49.00	40.99	228752.00	-0.03	236.84	229.00
4	7	6	20190.00	4597.00	179.45	0	Spot (Block4, Row6, Column7)	371.03	345.00	90.58	0.03	0.24	233.00	280.23	233.00	236.01	0.08	0.84	19.00	0.00	0.00	112.00	138.03	335408.00	0.38	269.11	270.00
4	8	6	20471.00	4614.00	204.95	0	Spot (Block4, Row6, Column8)	305.55	293.00	57.03	0.02	0.19	215.00	225.32	215.00	40.62	0.02	0.18	83.00	46.00	0.00	78.00	90.55	365439.00	1.97	248.35	254.50
4	1	7	18380.00	4888.00	164.10	0	Spot (Block4, Row7, Column1)	5311.44	4545.50	2852.27	0.07	0.54	203.00	254.85	203.00	189.64	0.10	0.74	100.00	100.00	0.00	4342.50	5108.44	3962332.00	26.66	1008.07	969.00
4	2	7	18679.00	4896.00	234.30	0	Spot (Block4, Row7, Column2)	226.63	222.00	21.20	0.01	0.09	209.00	250.64	209.00	182.28	0.08	0.73	0.00	0.00	0.00	13.00	17.63	358988.00	-0.13	213.60	212.00
4	3	7	18995.00	4904.00	172.80	0	Spot (Block4, Row7, Column3)	227.79	224.00	20.19	0.01	0.09	209.00	209.81	209.00	20.64	0.00	0.10	33.00	16.00	0.00	15.00	18.79	190657.00	0.87	215.18	213.00
4	4	7	19272.00	4917.00	157.95	0	Spot (Block4, Row7, Column4)	256.12	262.00	23.55	0.01	0.09	213.00	220.71	213.00	60.43	0.02	0.27	28.00	0.00	0.00	49.00	43.12	176208.00	0.59	227.91	222.50
4	5	7	19575.00	4897.00	185.25	0	Spot (Block4, Row7, Column5)	277.25	284.00	28.01	0.01	0.10	218.00	258.73	218.00	209.34	0.07	0.81	0.00	0.00	0.00	66.00	59.25	267273.00	0.09	244.07	236.50
4	6	7	19879.00	4898.00	187.50	0	Spot (Block4, Row7, Column6)	20434.52	20289.00	10793.38	0.00	0.53	250.00	394.01	250.00	418.76	0.20	1.06	100.00	100.00	0.00	20039.00	20184.52	20209744.00	47.86	3605.97	3588.00
4	7	7	20179.00	4900.00	147.00	-50	Spot (Block4, Row7, Column7)	327.56	313.00	42.35	0.02	0.13	233.00	293.18	233.00	243.10	0.10	0.83	0.00	0.00	0.00	80.00	94.56	192280.00	0.14	304.35	299.00
4	8	7	20487.00	4899.00	194.20	0	Spot (Block4, Row7, Column8)	1264.29	1271.00	267.74	0.00	0.21	229.00	254.61	229.00	108.24	0.05	0.43	100.00	99.00	0.00	1042.00	1035.29	1345209.00	9.33	523.88	500.00
4	1	8	18381.00	5196.00	155.40	0	Spot (Block4, Row8, Column1)	285.43	286.00	39.59	0.00	0.14	195.00	202.15	195.00	49.46	0.02	0.24	88.00	37.00	0.00	91.00	90.43	189525.00	1.68	236.07	227.00
4	2	8	18678.00	5205.00	153.25	0	Spot (Block4, Row8, Column2)	250.28	250.50	28.05	0.00	0.11	199.00	199.29	199.00	16.71	0.00	0.08	88.00	67.00	0.00	51.50	51.28	162181.00	3.05	220.79	212.00
4	3	8	18973.00	5180.00	177.70	0	Spot (Block4, Row8, Column3)	287.90	286.00	90.51	0.00	0.31	201.00	209.19	201.00	66.28	0.02	0.32	75.00	1.00	0.00	85.00	86.90	253929.00	1.19	234.46	227.00
4	4	8	19278.00	5200.00	152.45	0	Spot (Block4, Row8, Column4)	30585.87	29710.00	14466.51	0.01	0.47	218.00	232.54	218.00	85.71	0.03	0.37	100.00	100.00	0.47	29492.00	30367.87	19513784.00	354.13	5449.23	4494.50
4	5	8	19558.00	5201.00	208.25	0	Spot (Block4, Row8, Column5)	259.58	262.00	23.72	0.00	0.09	224.00	279.35	224.00	261.68	0.10	0.94	0.00	0.00	0.00	38.00	35.58	320836.00	-0.08	240.48	240.00
4	6	8	19877.00	5204.00	193.80	0	Spot (Block4, Row8, Column6)	30252.50	22692.00	21536.96	0.12	0.71	257.00	408.45	257.00	451.72	0.20	1.11	100.00	100.00	15.97	22435.00	29995.50	32007308.00	66.07	5184.56	5079.50
4	7	8	20177.00	5201.00	149.45	0	Spot (Block4, Row8, Column7)	799.62	771.00	296.70	0.02	0.37	233.00	305.93	233.00	290.94	0.12	0.95	73.00	46.00	0.00	538.00	566.62	491767.00	1.70	368.09	355.50
4	8	8	20466.00	5201.00	149.05	0	Spot (Block4, Row8, Column8)	34372.02	32847.50	17562.94	0.02	0.51	242.00	271.81	242.00	125.19	0.05	0.46	100.00	100.00	6.89	32605.50	34130.02	20966972.00	272.39	6740.18	4599.00
5	1	1	4855.00	7509.00	154.35	0	Spot (Block5, Row1, Column1)	13063.63	11585.00	7059.55	0.05	0.54	107.00	121.70	107.00	56.37	0.06	0.46	100.00	100.00	0.00	11478.00	12956.63	8635059.00	229.60	2237.58	1591.00
5	2	1	5149.00	7492.00	119.30	0	Spot (Block5, Row1, Column2)	144.38	133.00	33.04	0.04	0.23	98.00	99.89	98.00	27.18	0.01	0.27	62.00	38.00	0.00	35.00	46.38	54287.00	1.64	122.85	116.00
5	3	1	5459.00	7513.00	148.80	0	Spot (Block5, Row1, Column3)	1366.32	1098.00	1068.88	0.09	0.78	91.00	92.93	91.00	18.22	0.01	0.20	100.00	100.00	0.00	1007.00	1275.32	826621.00	69.88	309.11	249.00
5	4	1	5734.00	7518.00	189.55	0	Spot (Block5, Row1, Column4)	108.55	106.00	20.47	0.01	0.19	92.00	95.55	92.00	27.58	0.02	0.29	22.00	6.00	0.00	14.00	16.55	109962.00	0.47	95.89	94.00
5	5	1	6055.00	7503.00	157.10	0	Spot (Block5, Row1, Column5)	2900.89	1461.50	3148.71	0.30	1.09	96.00	97.68	96.00	26.68	0.01	0.27	100.00	100.00	0.00	1365.50	2804.89	1966802.00	105.06	694.68	266.50
5	6	1	6348.00	7501.00	150.65	0	Spot (Block5, Row1, Column6)	1814.09	1048.00	1765.24	0.24	0.97	96.50	100.32	96.50	44.64	0.02	0.44	98.00	93.00	0.00	951.50	1717.59	1124735.00	38.39	530.18	282.50
5	7	1	6651.00	7502.00	161.45	0	Spot (Block5, Row1, Column7)	3806.39	1532.00	4920.29	0.40	1.29	99.00	102.93	99.00	70.83	0.02	0.69	95.00	88.00	0.00	1433.00	3707.39	2748214.00	52.29	1034.07	202.00
5	8	1	6957.00	7522.00	147.00	-50	Spot (Block5, Row1, Column8)	103.39	103.00	12.32	0.00	0.12	96.00	99.92	96.00	74.90	0.02	0.75	0.00	0.00	0.00	7.00	7.39	61206.00	0.05	100.53	99.00
5	1	2	4854.00	7809.00	147.00	-50	Spot (Block5, Row2, Column1)	82.22	81.00	8.54	0.01	0.10	85.00	90.36	85.00	30.40	0.03	0.34	0.00	0.00	0.00	-4.00	-2.78	48759.00	-0.27	82.02	81.00
5	2	2	5149.00	7811.00	127.95	0	Spot (Block5, Row2, Column2)	1074.87	1020.00	422.03	0.02	0.39	78.00	80.35	78.00	17.31	0.01	0.22	100.00	100.00	0.00	942.00	996.87	466494.00	57.45	330.65	278.50
5	3	2	5460.00	7809.00	193.40	0	Spot (Block5, Row2, Column3)	88.26	89.00	10.85	0.00	0.12	75.00	76.64	75.00	16.27	0.01	0.21	37.00	4.00	0.00	14.00	13.26	93198.00	0.71	79.57	82.00
5	4	2	5754.00	7811.00	173.35	0	Spot (Block5, Row2, Column4)	459.05	397.50	206.86	0.06	0.45	77.00	78.17	77.00	13.92	0.01	0.18	100.00	100.00	0.00	320.50	382.05	386517.00	27.36	180.71	182.00
5	5	2	6059.00	7798.00	186.40	0	Spot (Block5, Row2, Column5)	162.30	146.00	54.49	0.05	0.34	76.00	78.34	76.00	21.47	0.01	0.27	98.00	83.00	0.00	70.00	86.30	158571.00	3.91	108.19	105.00
5	6	2	6355.00	7818.00	147.00	-50	Spot (Block5, Row2, Column6)	77.69	77.00	12.26	0.00	0.16	72.00	75.63	72.00	36.96	0.02	0.49	0.00	0.00	0.00	5.00	5.69	45840.00	0.06	75.92	76.00
5	7	2	6677.00	7826.00	164.00	0	Spot (Block5, Row2, Column7)	121.38	112.00	30.68	0.03	0.25	72.00	77.21	72.00	69.00	0.03	0.89	19.00	0.00	0.00	40.00	49.38	90064.00	0.64	91.28	90.00
5	8	2	6955.00	7822.00	147.00	-50	Spot (Block5, Row2, Column8)	76.76	76.00	8.02	0.00	0.10	76.00	75.99	76.00	59.06	0.00	0.78	0.00	0.00	0.00	0.00	0.76	45133.00	0.01	75.82	75.50
5	1	3	4854.00	8107.00	151.15	0	Spot (Block5, Row3, Column1)	671.24	514.50	539.70	0.12	0.80	71.00	71.19	71.00	11.84	0.00	0.17	100.00	100.00	0.00	443.50	600.24	421540.00	50.70	177.97	163.50
5	2	3	5143.00	8099.00	163.05	0	Spot (Block5, Row3, Column2)	93.24	94.00	10.00	0.00	0.11	68.00	69.43	68.00	15.13	0.01	0.22	81.00	30.00	0.00	26.00	25.24	68719.00	1.57	77.80	76.00
5	3	3	5447.00	8118.00	171.45	0	Spot (Block5, Row3, Column3)	108.98	107.00	19.13	0.01	0.18	67.00	66.51	67.00	9.92	0.00	0.15	99.00	91.00	0.00	40.00	41.98	89036.00	4.28	80.92	80.00
5	4	3	5723.00	8115.00	147.25	0	Spot (Block5, Row3, Column4)	88.75	89.00	11.86	0.00	0.13	68.00	68.46	68.00	12.59	0.00	0.18	75.00	35.00	0.00	21.00	20.75	52452.00	1.61	77.39	79.00
5	5	3	6066.00	8107.00	147.40	0	Spot (Block5, Row3, Column5)	91.93	92.00	9.45	0.00	0.10	66.00	66.29	66.00	11.11	0.00	0.17	92.00	65.00	0.00	26.00	25.93	54789.00	2.31	77.75	77.00
5	6	3	6356.00	8121.00	206.40	0	Spot (Block5, Row3, Column6)	127.60	122.00	32.25	0.02	0.25	66.00	65.82	66.00	9.69	0.00	0.15	98.00	93.00	0.00	56.00	61.60	154651.00	6.37	82.45	81.00
5	7	3	6663.00	8122.00	180.30	0	Spot (Block5, Row3, Column7)	131.52	118.00	42.36	0.05	0.32	67.00	66.48	67.00	12.16	0.00	0.18	99.00	89.00	0.00	51.00	64.52	119948.00	5.35	84.03	84.00
5	8	3	6957.00	8126.00	194.65	0	Spot (Block5, Row3, Column8)	126.25	120.00	29.66	0.02	0.23	70.00	69.19	70.00	13.04	0.01	0.19	98.00	86.00	0.00	50.00	56.25	134332.00	4.38	85.75	85.00
5	1	4	4842.00	8405.00	150.15	0	Spot (Block5, Row4, Column1)	91.51	91.00	10.55	0.00	0.12	67.00	66.38	67.00	10.61	0.00	0.16	90.00	57.00	0.00	24.00	24.51	56825.00	2.37	75.49	75.00
5	2	4	5151.00	8411.00	147.00	-50	Spot (Block5, Row4, Column2)	68.90	68.00	8.47	0.01	0.12	64.00	63.68	64.00	10.63	0.00	0.17	25.00	2.00	0.00	4.00	4.90	40649.00	0.49	65.39	66.00
5	3	4	5451.00	8418.00	159.55	0	Spot (Block5, Row4, Column3)	178.64	184.00	49.07	0.01	0.27	63.00	62.30	63.00	10.66	0.00	0.17	100.00	100.00	0.00	121.00	115.64	125763.00	10.91	92.09	93.00
5	4	4	5751.00	8415.00	147.00	-50	Spot (Block5, Row4, Column4)	65.82	66.00	8.07	0.00	0.12	64.00	64.02	64.00	11.73	0.00	0.18	11.00	0.00	0.00	2.00	1.82	38832.00	0.15	69.68	69.00
5	5	4	6052.00	8417.00	147.00	-50	Spot (Block5, Row4, Column5)	68.21	69.00	8.10	0.00	0.12	65.00	65.20	65.00	11.79	0.00	0.18	12.00	0.00	0.00	4.00	3.21	40587.00	0.26	67.48	70.00
5	6	4	6361.00	8419.00	186.80	0	Spot (Block5, Row4, Column6)	86.75	86.00	11.20	0.00	0.13	66.00	65.61	66.00	10.28	0.00	0.16	81.00	48.00	0.00	20.00	20.75	85193.00	2.06	74.59	75.00
5	7	4	6639.00	8428.00	190.00	0	Spot (Block5, Row4, Column7)	106.41	102.00	26.08	0.02	0.25	67.00	66.47	67.00	11.91	0.00	0.18	91.00	77.00	0.00	35.00	39.41	107687.00	3.35	78.95	81.00
5	8	4	6948.00	8435.00	184.45	0	Spot (Block5, Row4, Column8)	149.68	160.00	38.58	0.03	0.26	69.00	68.31	69.00	11.75	0.00	0.17	99.00	94.00	0.00	91.00	80.68	143092.00	6.93	84.79	86.00
5	1	5	4852.00	8710.00	160.45	0	Spot (Block5, Row5, Column1)	127.07	112.00	46.12	0.05	0.36	66.00	65.90	66.00	10.03	0.00	0.15	99.00	96.00	0.00	46.00	61.07	90091.00	6.10	86.90	87.00
5	2	5	5166.00	8710.00	167.25	0	Spot (Block5, Row5, Column2)	83.74	84.00	7.68	0.00	0.09	64.00	63.18	64.00	10.16	0.01	0.16	87.00	45.00	0.00	20.00	19.74	64979.00	2.02	73.44	73.00
5	3	5	5465.00	8689.00	150.70	0	Spot (Block5, Row5, Column3)	75.46	76.00	8.03	0.00	0.11	62.00	61.93	62.00	10.44	0.00	0.17	62.00	20.00	0.00	14.00	13.46	46707.00	1.30	69.62	71.00
5	4	5	5750.00	8715.00	147.00	-50	Spot (Block5, Row5, Column4)	70.19	72.00	13.12	0.01	0.19	64.00	64.29	64.00	11.55	0.00	0.18	36.00	6.00	0.00	8.00	6.19	41272.00	0.51	74.26	74.00
5	5	5	6049.00	8715.00	142.25	0	Spot (Block5, Row5, Column5)	549.91	500.00	214.99	0.04	0.39	65.00	65.77	65.00	11.89	0.01	0.18	100.00	100.00	0.00	435.00	484.91	304098.00	40.72	177.11	163.00
5	6	5	6350.00	8719.00	147.00	-50	Spot (Block5, Row5, Column6)	64.79	65.00	7.33	0.00	0.11	65.00	65.52	65.00	11.00	0.00	0.17	5.00	0.00	0.00	0.00	-0.21	38161.00	-0.07	64.87	67.00
5	7	5	6651.00	8729.00	204.50	0	Spot (Block5, Row5, Column7)	130.85	128.00	27.91	0.01	0.21	67.00	67.12	67.00	11.45	0.00	0.17	99.00	96.00	0.00	61.00	63.85	155711.00	5.57	86.20	87.00
5	8	5	6951.00	8724.00	188.40	0	Spot (Block5, Row5, Column8)	134.02	115.00	46.72	0.07	0.35	70.00	69.41	70.00	11.15	0.00	0.16	95.00	82.00	0.00	45.00	64.02	134023.00	5.79	81.71	82.00
5	1	6	4844.00	9000.00	196.55	0	Spot (Block5, Row6, Column1)	106.51	105.00	16.43	0.01	0.15	64.00	64.26	64.00	8.94	0.00	0.14	99.00	93.00	0.00	41.00	42.51	116628.00	4.73	80.88	80.00
5	2	6	5146.00	9000.00	170.15	0	Spot (Block5, Row6, Column2)	85.42	86.00	8.89	0.00	0.10	64.00	63.23	64.00	10.17	0.01	0.16	88.00	54.00	0.00	22.00	21.42	68674.00	2.18	73.38	73.00
5	3	6	5440.00	9015.00	155.85	0	Spot (Block5, Row6, Column3)	200.48	198.00	51.65	0.01	0.26	63.00	62.39	63.00	10.51	0.00	0.17	100.00	100.00	0.00	135.00	137.48	134119.00	13.14	101.98	98.00
5	4	6	5780.00	9017.00	151.55	0	Spot (Block5, Row6, Column4)	88.82	87.50	10.75	0.01	0.12	64.00	63.57	64.00	10.68	0.00	0.17	92.00	55.00	0.00	23.50	24.82	56311.00	2.36	76.38	76.00
5	5	6	6045.00	9018.00	140.95	0	Spot (Block5, Row6, Column5)	494.83	486.50	149.81	0.01	0.30	63.00	63.06	63.00	10.95	0.00	0.17	100.00	100.00	0.00	423.50	431.83	266218.00	39.44	174.36	165.00
5	6	6	6362.00	9011.00	181.15	0	Spot (Block5, Row6, Column6)	70.66	71.00	9.57	0.00	0.14	64.00	63.64	64.00	10.13	0.00	0.16	35.00	7.00	0.00	7.00	6.66	65079.00	0.69	65.52	67.00
5	7	6	6662.00	9021.00	177.60	0	Spot (Block5, Row6, Column7)	169.81	178.00	43.90	0.02	0.26	70.00	71.99	70.00	16.08	0.01	0.22	99.00	94.00	0.00	108.00	99.81	150450.00	6.08	98.74	99.50
5	8	6	6956.00	9022.00	164.50	0	Spot (Block5, Row6, Column8)	169.43	178.00	51.53	0.02	0.30	72.00	72.80	72.00	13.19	0.00	0.18	99.00	93.00	0.00	106.00	97.43	126562.00	7.32	91.61	93.00
5	1	7	4852.00	9321.00	199.35	0	Spot (Block5, Row7, Column1)	72.10	72.00	9.35	0.00	0.13	63.00	62.77	63.00	9.85	0.00	0.16	48.00	11.00	0.00	9.00	9.10	81470.00	0.95	63.02	63.00
5	2	7	5146.00	9312.00	147.00	-50	Spot (Block5, Row7, Column2)	66.39	67.00	7.37	0.00	0.11	62.00	61.78	62.00	9.42	0.00	0.15	26.00	1.00	0.00	5.00	4.39	39368.00	0.49	63.70	64.00
5	3	7	5446.00	9314.00	147.00	-50	Spot (Block5, Row7, Column3)	60.79	61.00	9.58	0.00	0.16	63.00	62.74	63.00	9.07	0.00	0.14	13.00	0.00	0.00	-2.00	-2.21	35929.00	-0.22	63.13	64.00
5	4	7	5746.00	9316.00	147.00	-50	Spot (Block5, Row7, Column4)	60.58	60.00	12.43	0.00	0.21	62.00	61.39	62.00	10.03	0.00	0.16	15.00	5.00	0.00	-2.00	-1.42	35745.00	-0.08	69.03	67.50
5	5	7	6053.00	9343.00	216.30	0	Spot (Block5, Row7, Column5)	82.40	81.00	10.78	0.01	0.13	63.00	62.76	63.00	11.55	0.00	0.18	75.00	35.00	0.00	18.00	19.40	109998.00	1.70	71.13	70.00
5	6	7	6341.00	9325.00	185.55	0	Spot (Block5, Row7, Column6)	101.67	102.00	12.74	0.00	0.13	66.00	65.79	66.00	11.44	0.00	0.17	96.00	83.00	0.00	36.00	35.67	98317.00	3.13	79.67	80.00
5	7	7	6642.00	9319.00	156.80	0	Spot (Block5, Row7, Column7)	160.54	170.00	37.10	0.02	0.23	76.00	87.35	76.00	43.41	0.06	0.50	79.00	55.00	0.00	94.00	84.54	109010.00	1.69	110.59	104.00
5	8	7	6961.00	9317.00	174.35	0	Spot (Block5, Row7, Column8)	165.18	175.50	31.29	0.03	0.19	82.00	105.91	82.00	85.59	0.11	0.81	56.00	0.00	0.00	93.50	83.18	139743.00	0.69	118.99	105.50
5	1	8	4849.00	9623.00	180.75	0	Spot (Block5, Row8, Column1)	68.58	68.00	6.66	0.00	0.10	63.00	63.16	63.00	9.27	0.00	0.15	29.00	2.00	0.00	5.00	5.58	62684.00	0.59	65.24	65.00
5	2	8	5158.00	9645.00	122.20	0	Spot (Block5, Row8, Column2)	78.52	79.00	11.28	0.00	0.14	62.00	61.68	62.00	9.35	0.00	0.15	70.00	46.00	0.00	17.00	16.52	31095.00	1.80	68.63	70.00
5	3	8	5425.00	9619.00	205.60	0	Spot (Block5, Row8, Column3)	90.40	89.00	12.72	0.01	0.14	63.00	62.28	63.00	9.29	0.00	0.15	92.00	72.00	0.00	26.00	27.40	108754.00	3.03	72.71	72.00
5	4	8	5742.00	9615.00	183.80	0	Spot (Block5, Row8, Column4)	117.50	110.00	26.38	0.03	0.22	63.00	62.65	63.00	9.89	0.00	0.16	99.00	96.00	0.00	47.00	54.50	111628.00	5.55	81.33	82.00
5	5	8	6045.00	9618.00	147.00	-50	Spot (Block5, Row8, Column5)	66.32	66.00	8.00	0.00	0.12	65.00	64.05	65.00	11.71	0.01	0.18	8.00	0.00	0.00	1.00	1.32	39062.00	0.19	65.86	66.00
5	6	8	6348.00	9627.00	165.90	0	Spot (Block5, Row8, Column6)	202.04	198.00	56.78	0.01	0.28	68.00	67.14	68.00	11.99	0.01	0.18	100.00	99.00	0.00	130.00	134.04	153752.00	11.25	103.82	103.00
5	7	8	6602.00	9655.00	174.90	0	Spot (Block5, Row8, Column7)	89.83	91.00	16.64	0.01	0.19	73.00	94.91	73.00	90.51	0.11	0.95	0.00	0.00	0.00	18.00	16.83	76538.00	-0.06	81.86	80.00
5	8	8	6934.00	9624.00	145.55	0	Spot (Block5, Row8, Column8)	39317.07	37398.50	18707.30	0.02	0.48	93.00	124.20	93.00	107.11	0.13	0.86	100.00	100.00	16.03	37305.50	39224.07	22803988.00	365.91	6085.22	5193.50
6	1	1	9356.00	7539.00	154.90	0	Spot (Block6, Row1, Column1)	14524.50	13090.00	7481.39	0.05	0.52	290.00	304.97	290.00	87.60	0.02	0.29	100.00	100.00	0.00	12800.00	14234.50	9629743.00	162.33	2746.35	2116.50
6	2	1	9659.00	7546.00	151.10	0	Spot (Block6, Row1, Column2)	7965.96	7079.00	4249.26	0.05	0.53	288.00	301.06	288.00	86.39	0.02	0.29	100.00	100.00	0.00	6791.00	7677.96	4986694.00	88.72	1613.05	1351.00
6	3	1	9962.00	7546.00	147.15	0	Spot (Block6, Row1, Column3)	4000.75	3300.00	2620.23	0.08	0.65	287.00	289.90	287.00	53.43	0.00	0.18	100.00	100.00	0.00	3013.00	3713.75	2368442.00	69.45	991.96	849.00
6	4	1	10253.00	7548.00	148.20	0	Spot (Block6, Row1, Column4)	6673.85	5909.00	3450.56	0.05	0.52	290.00	302.69	290.00	70.76	0.02	0.23	100.00	100.00	0.00	5619.00	6383.85	4017659.00	90.04	1623.39	1385.00
6	5	1	10555.00	7547.00	148.60	0	Spot (Block6, Row1, Column5)	9339.20	7767.50	6945.84	0.08	0.74	291.00	302.07	291.00	85.16	0.02	0.28	100.00	100.00	0.00	7476.50	9048.20	5622198.00	106.12	1856.43	1321.00
6	6	1	10854.00	7546.00	148.50	0	Spot (Block6, Row1, Column6)	11670.52	9755.50	6868.82	0.08	0.59	303.00	323.40	303.00	102.50	0.03	0.32	100.00	100.00	0.00	9452.50	11367.52	7025655.00	110.70	3050.65	2062.00
6	7	1	11151.00	7550.00	148.40	0	Spot (Block6, Row1, Column7)	33953.68	31065.00	19225.55	0.04	0.57	303.00	322.23	303.00	93.73	0.03	0.29	100.00	100.00	7.14	30762.00	33650.68	20440168.00	358.80	7490.68	4961.00
6	8	1	11461.00	7548.00	157.55	0	Spot (Block6, Row1, Column8)	903.02	820.50	335.84	0.04	0.37	299.00	308.17	299.00	65.52	0.01	0.21	100.00	99.00	0.00	521.50	604.02	615860.00	9.08	463.18	461.00
6	1	2	9342.00	7852.00	176.45	0	Spot (Block6, Row2, Column1)	311.41	304.00	28.72	0.01	0.09	283.00	282.04	283.00	64.19	0.00	0.23	14.00	0.00	0.00	21.00	28.41	271552.00	0.46	300.46	299.00
6	2	2	9652.00	7844.00	128.30	0	Spot (Block6, Row2, Column2)	6066.38	6083.50	2201.56	0.00	0.36	281.00	285.44	281.00	73.94	0.01	0.26	100.00	100.00	0.00	5802.50	5785.38	2681339.00	78.18	1452.78	1224.50
6	3	2	9957.00	7837.00	179.40	0	Spot (Block6, Row2, Column3)	428.70	393.00	110.82	0.04	0.26	277.00	281.97	277.00	68.44	0.01	0.24	79.00	38.00	0.00	116.00	151.70	387549.00	2.14	309.44	304.50
6	4	2	10260.00	7846.00	165.75	0	Spot (Block6, Row2, Column4)	3990.65	3860.00	1496.14	0.01	0.37	283.00	297.32	283.00	80.66	0.02	0.27	100.00	100.00	0.00	3577.00	3707.65	3044865.00	45.79	989.76	903.50
6	5	2	10562.00	7852.00	186.20	0	Spot (Block6, Row2, Column5)	2348.66	2194.00	798.18	0.03	0.34	292.00	316.11	292.00	117.32	0.03	0.37	100.00	100.00	0.00	1902.00	2056.66	2280550.00	17.33	819.97	726.00
6	6	2	10855.00	7854.00	153.95	0	Spot (Block6, Row2, Column6)	1667.26	1482.00	830.14	0.05	0.50	302.00	397.15	302.00	374.17	0.12	0.94	90.00	69.00	0.00	1180.00	1365.26	1095390.00	3.39	584.76	514.00
6	7	2	11153.00	7851.00	147.95	0	Spot (Block6, Row2, Column7)	2087.39	1874.00	1043.59	0.05	0.50	299.00	317.61	299.00	96.03	0.03	0.30	100.00	100.00	0.00	1575.00	1788.39	1252434.00	18.43	721.01	660.00
6	8	2	11416.00	7865.00	144.55	0	Spot (Block6, Row2, Column8)	356.91	370.00	52.34	0.02	0.15	296.00	321.38	296.00	171.35	0.04	0.53	3.00	0.00	0.00	74.00	60.91	203795.00	0.21	330.80	315.00
6	1	3	9352.00	8140.00	147.90	0	Spot (Block6, Row3, Column1)	7756.48	6624.00	5609.76	0.07	0.72	284.00	281.85	284.00	57.35	0.00	0.20	100.00	100.00	0.00	6340.00	7472.48	4630617.00	130.34	1868.61	1334.00
6	2	3	9657.00	8140.00	167.05	0	Spot (Block6, Row3, Column2)	534.16	495.00	137.24	0.03	0.26	292.00	300.45	292.00	90.41	0.01	0.30	91.00	60.00	0.00	203.00	242.16	413437.00	2.58	345.84	331.00
6	3	3	9944.00	8143.00	151.20	0	Spot (Block6, Row3, Column3)	1356.73	1048.00	1426.27	0.11	1.05	281.00	284.19	281.00	86.55	0.00	0.30	100.00	99.00	0.00	767.00	1075.73	849311.00	12.39	481.05	409.50
6	4	3	10250.00	8139.00	148.15	0	Spot (Block6, Row3, Column4)	14819.44	14241.00	8837.56	0.02	0.60	278.00	282.95	278.00	71.20	0.01	0.25	100.00	100.00	0.00	13963.00	14541.44	8847206.00	204.17	3091.70	2490.50
6	5	3	10557.00	8148.00	139.20	0	Spot (Block6, Row3, Column5)	1192.30	659.00	3022.67	0.26	2.54	290.00	376.58	290.00	375.11	0.11	1.00	49.00	22.00	0.00	369.00	902.30	631919.00	2.17	457.88	390.50
6	6	3	10851.00	8148.00	199.85	0	Spot (Block6, Row3, Column6)	41251.20	43018.50	20993.91	0.02	0.51	314.00	516.57	314.00	561.19	0.22	1.09	100.00	100.00	30.07	42704.50	40937.20	46779204.00	72.59	8650.62	8537.00
6	7	3	11163.00	8151.00	146.35	0	Spot (Block6, Row3, Column7)	6778.13	5689.00	4414.86	0.08	0.65	303.00	394.45	303.00	410.59	0.11	1.04	100.00	99.00	0.00	5386.00	6475.13	3951650.00	15.55	1646.88	1088.00
6	8	3	11455.00	8158.00	157.95	0	Spot (Block6, Row3, Column8)	26091.81	24287.50	12985.84	0.03	0.50	299.00	335.01	299.00	191.77	0.05	0.57	100.00	100.00	0.15	23988.50	25792.81	17951164.00	134.31	5219.78	4579.00
6	1	4	9352.00	8438.00	147.55	0	Spot (Block6, Row4, Column1)	13805.36	12127.50	8085.59	0.06	0.59	279.00	290.58	279.00	94.44	0.02	0.33	100.00	100.00	0.00	11848.50	13526.36	8227997.00	143.10	2813.95	1958.00
6	2	4	9652.00	8446.00	183.50	0	Spot (Block6, Row4, Column2)	4847.36	4357.50	2730.38	0.05	0.56	291.00	328.02	291.00	175.68	0.05	0.54	100.00	100.00	0.00	4066.50	4556.36	4556516.00	25.72	1191.53	1170.00
6	3	4	9954.00	8445.00	148.85	0	Spot (Block6, Row4, Column3)	50399.14	61664.00	17890.16	0.09	0.35	286.00	328.65	286.00	201.42	0.06	0.61	100.00	100.00	46.10	61378.00	50113.14	30390892.00	248.59	10412.08	7741.50
6	4	4	10254.00	8450.00	163.45	0	Spot (Block6, Row4, Column4)	443.63	419.00	82.58	0.02	0.19	279.00	282.08	279.00	81.90	0.00	0.29	91.00	45.00	0.00	140.00	164.63	328731.00	1.97	319.72	306.00
6	5	4	10534.00	8432.00	148.75	0	Spot (Block6, Row4, Column5)	706.07	487.00	1078.67	0.16	1.53	288.00	300.61	288.00	96.75	0.02	0.32	75.00	52.00	0.00	199.00	418.07	426464.00	4.19	404.90	367.50
6	6	4	10849.00	8445.00	187.75	0	Spot (Block6, Row4, Column6)	2763.69	2738.00	860.33	0.00	0.31	301.00	394.83	301.00	402.90	0.12	1.02	100.00	99.00	0.00	2437.00	2462.69	2733285.00	5.88	1026.29	892.50
6	7	4	11152.00	8455.00	147.90	0	Spot (Block6, Row4, Column7)	4059.44	3211.00	3020.25	0.10	0.74	310.00	411.25	310.00	416.34	0.12	1.01	99.00	84.00	0.00	2901.00	3749.44	2411306.00	8.76	1032.93	789.00
6	8	4	11452.00	8456.00	153.25	0	Spot (Block6, Row4, Column8)	1513.87	1443.50	713.88	0.02	0.47	302.00	328.13	302.00	115.07	0.04	0.35	100.00	99.00	0.00	1141.50	1211.87	971904.00	10.30	612.74	548.00
6	1	5	9353.00	8744.00	147.50	0	Spot (Block6, Row5, Column1)	14544.58	11974.00	9223.82	0.08	0.63	286.00	384.74	286.00	382.11	0.13	0.99	100.00	100.00	0.00	11688.00	14258.58	8610392.00	37.06	2814.79	2130.50
6	2	5	9648.00	8737.00	157.60	0	Spot (Block6, Row5, Column2)	28614.39	26240.50	13081.32	0.04	0.46	295.00	422.03	295.00	424.92	0.16	1.01	100.00	100.00	0.15	25945.50	28319.39	19629464.00	66.35	4967.72	4358.00
6	3	5	9951.00	8736.00	157.85	0	Spot (Block6, Row5, Column3)	21097.95	18503.00	12127.17	0.06	0.57	292.00	362.63	292.00	260.44	0.09	0.72	100.00	100.00	0.00	18211.00	20805.95	14536489.00	79.62	3158.76	2820.00
6	4	5	10250.00	8749.00	147.95	0	Spot (Block6, Row5, Column4)	7145.01	5988.50	4848.65	0.08	0.68	288.00	313.53	288.00	170.60	0.04	0.54	100.00	100.00	0.00	5700.50	6857.01	4244134.00	40.04	1510.29	1085.00
6	5	5	10551.00	8746.00	147.00	0	Spot (Block6, Row5, Column5)	48933.93	59555.00	19056.36	0.09	0.39	291.00	308.37	291.00	122.13	0.03	0.40	100.00	100.00	46.17	59264.00	48642.93	28724400.00	398.13	10003.80	7701.00
6	6	5	10854.00	8745.00	150.50	0	Spot (Block6, Row5, Column6)	1812.11	1595.00	896.02	0.06	0.49	297.00	378.49	297.00	403.16	0.11	1.07	95.00	71.00	0.00	1298.00	1515.11	1118072.00	3.56	626.50	581.50
6	7	5	11155.00	8745.00	195.60	0	Spot (Block6, Row5, Column7)	47975.56	63513.00	20624.19	0.12	0.43	349.00	527.18	349.00	614.96	0.18	1.17	100.00	100.00	48.71	63164.00	47626.56	52197944.00	77.16	10179.20	10188.00
6	8	5	11454.00	8753.00	146.85	0	Spot (Block6, Row5, Column8)	11287.00	9006.00	8770.98	0.10	0.78	303.00	393.92	303.00	431.89	0.11	1.10	100.00	96.00	0.00	8703.00	10984.00	6614182.00	25.22	2197.93	1562.50
6	1	6	9349.00	9039.00	202.75	0	Spot (Block6, Row6, Column1)	35884.87	32675.00	21941.84	0.04	0.61	295.00	538.30	295.00	654.69	0.26	1.22	100.00	100.00	24.36	32380.00	35589.87	41985580.00	53.99	7297.33	7295.50
6	2	6	9649.00	9040.00	204.65	0	Spot (Block6, Row6, Column2)	36085.57	33582.00	19506.31	0.03	0.54	301.00	529.35	301.00	644.13	0.25	1.22	100.00	100.00	12.15	33281.00	35784.57	43050236.00	55.20	7153.52	7328.00
6	3	6	9940.00	9044.00	145.80	0	Spot (Block6, Row6, Column3)	24921.82	22621.00	15119.69	0.04	0.61	289.00	381.42	289.00	398.26	0.12	1.04	100.00	100.00	0.34	22332.00	24632.82	14554343.00	61.62	4181.86	2991.50
6	4	6	10248.00	9043.00	147.50	0	Spot (Block6, Row6, Column4)	1536.98	1367.50	760.83	0.05	0.50	280.00	282.42	280.00	82.66	0.00	0.29	100.00	100.00	0.00	1087.50	1256.98	912967.00	15.18	606.37	481.00
6	5	6	10549.00	9048.00	145.60	0	Spot (Block6, Row6, Column5)	47235.76	53926.00	19425.36	0.06	0.41	287.00	306.59	287.00	136.06	0.03	0.44	100.00	100.00	40.90	53639.00	46948.76	27255192.00	344.91	9830.47	6420.00
6	6	6	10850.00	9045.00	164.45	0	Spot (Block6, Row6, Column6)	836.13	723.00	426.74	0.06	0.51	302.00	387.23	302.00	440.91	0.11	1.14	48.00	22.00	0.00	421.00	534.13	629603.00	1.02	406.66	399.00
6	7	6	11153.00	9047.00	148.50	0	Spot (Block6, Row6, Column7)	11601.81	9962.50	7526.67	0.07	0.65	313.00	405.71	313.00	427.81	0.11	1.05	100.00	100.00	0.00	9649.50	11288.81	7077102.00	26.17	2460.72	1898.50
6	8	6	11456.00	9056.00	149.85	0	Spot (Block6, Row6, Column8)	13839.51	11608.00	9605.33	0.08	0.69	302.00	320.93	302.00	70.02	0.03	0.22	100.00	100.00	0.00	11306.00	13537.51	8525136.00	193.06	2783.06	2134.00
6	1	7	9348.00	9342.00	175.50	0	Spot (Block6, Row7, Column1)	6433.21	5550.50	3826.03	0.06	0.59	276.00	361.27	276.00	398.27	0.12	1.10	100.00	100.00	0.00	5274.50	6157.21	5545427.00	15.25	1308.93	1277.00
6	2	7	9655.00	9347.00	172.60	0	Spot (Block6, Row7, Column2)	483.72	446.50	154.25	0.03	0.32	290.00	359.19	290.00	369.32	0.09	1.03	16.00	0.00	0.00	156.50	193.72	403423.00	0.34	333.31	315.50
6	3	7	9946.00	9344.00	147.00	-50	Spot (Block6, Row7, Column3)	298.48	295.00	24.66	0.01	0.08	280.00	279.51	280.00	64.34	0.00	0.23	5.00	0.00	0.00	15.00	18.48	175206.00	0.29	295.05	293.00
6	4	7	10253.00	9347.00	179.45	0	Spot (Block6, Row7, Column4)	407.12	384.50	104.80	0.02	0.26	274.00	281.14	274.00	111.88	0.01	0.40	49.00	17.00	0.00	110.50	133.12	368848.00	1.13	298.93	295.50
6	5	7	10547.00	9349.00	183.95	0	Spot (Block6, Row7, Column5)	2538.83	2464.00	1225.78	0.01	0.48	285.00	387.41	285.00	519.81	0.13	1.34	98.00	78.00	0.00	2179.00	2253.83	2419507.00	4.14	766.40	760.00
6	6	7	10849.00	9347.00	184.90	0	Spot (Block6, Row7, Column6)	45130.58	50124.00	20345.11	0.05	0.45	324.00	628.90	324.00	847.04	0.29	1.35	100.00	100.00	31.69	49800.00	44806.58	43145144.00	52.54	7423.15	7467.50
6	7	7	11143.00	9353.00	150.00	0	Spot (Block6, Row7, Column7)	15361.90	13860.00	9724.71	0.04	0.63	305.00	412.97	305.00	439.75	0.13	1.06	100.00	100.00	0.65	13555.00	15056.90	9478292.00	33.99	3690.08	1977.00
6	8	7	11453.00	9351.00	185.05	0	Spot (Block6, Row7, Column8)	4305.63	4265.00	1070.76	0.00	0.25	300.00	322.27	300.00	99.49	0.03	0.31	100.00	100.00	0.00	3965.00	4005.63	4154936.00	40.04	1403.13	1225.00
6	1	8	9346.00	9641.00	163.25	0	Spot (Block6, Row8, Column1)	346.71	324.00	55.63	0.03	0.16	249.00	265.49	249.00	90.79	0.03	0.34	44.00	10.00	0.00	75.00	97.71	253793.00	0.89	288.36	289.50
6	2	8	9652.00	9639.00	152.05	0	Spot (Block6, Row8, Column2)	1406.06	1254.00	708.85	0.05	0.50	273.00	267.91	273.00	38.01	0.01	0.14	100.00	100.00	0.00	981.00	1133.06	895662.00	29.95	499.67	461.50
6	3	8	9937.00	9639.00	147.10	0	Spot (Block6, Row8, Column3)	3742.62	3136.50	2754.61	0.08	0.74	275.00	281.06	275.00	132.38	0.01	0.47	100.00	100.00	0.00	2861.50	3467.62	2215632.00	26.15	832.14	709.00
6	4	8	10245.00	9643.00	149.30	0	Spot (Block6, Row8, Column4)	51532.26	60475.00	16258.75	0.07	0.32	271.00	288.81	271.00	172.29	0.03	0.60	100.00	100.00	44.32	60204.00	51261.26	31280304.00	297.43	10760.95	7324.50
6	5	8	10536.00	9637.00	203.55	0	Spot (Block6, Row8, Column5)	344.40	308.50	76.82	0.05	0.22	280.00	368.11	280.00	456.92	0.12	1.24	0.00	0.00	0.00	28.50	64.40	404329.00	-0.05	284.06	288.00
6	6	8	10847.00	9649.00	195.40	0	Spot (Block6, Row8, Column6)	44704.88	55929.50	22357.67	0.10	0.50	308.00	612.96	308.00	853.12	0.30	1.39	100.00	100.00	42.70	55621.50	44396.88	48371132.00	51.68	8740.48	8594.50
6	7	8	11148.00	9651.00	144.30	0	Spot (Block6, Row8, Column7)	4826.16	4569.00	2559.87	0.02	0.53	298.00	404.57	298.00	466.88	0.13	1.15	100.00	100.00	0.00	4271.00	4528.16	2736433.00	9.47	1323.25	975.50
6	8	8	11436.00	9650.00	145.75	0	Spot (Block6, Row8, Column8)	41458.36	41331.50	18396.47	0.00	0.44	296.00	324.03	296.00	138.39	0.04	0.43	100.00	100.00	19.20	41035.50	41162.36	23963040.00	297.24	8499.44	5117.00
7	1	1	13861.00	7564.00	156.65	0	Spot (Block7, Row1, Column1)	13412.83	11583.00	7861.94	0.06	0.59	229.00	251.95	229.00	70.82	0.04	0.28	100.00	100.00	0.00	11354.00	13183.83	9053662.00	185.84	2900.26	2050.00
7	2	1	14163.00	7573.00	154.90	0	Spot (Block7, Row1, Column2)	522.60	481.00	188.29	0.04	0.36	231.00	248.30	231.00	54.59	0.03	0.22	99.00	82.00	0.00	250.00	291.60	345436.00	5.02	318.48	312.00
7	3	1	14463.00	7588.00	203.85	0	Spot (Block7, Row1, Column3)	275.12	285.00	33.17	0.02	0.12	219.00	226.27	219.00	28.84	0.01	0.13	75.00	61.00	0.00	66.00	56.12	322986.00	1.69	238.33	233.00
7	4	1	14746.00	7570.00	170.00	0	Spot (Block7, Row1, Column4)	404.93	381.00	109.97	0.03	0.27	218.00	223.97	218.00	26.43	0.01	0.12	100.00	99.00	0.00	163.00	186.93	325162.00	6.85	272.35	275.00
7	5	1	15060.00	7567.00	216.15	0	Spot (Block7, Row1, Column5)	303.18	294.00	53.42	0.01	0.18	220.00	226.16	220.00	28.65	0.01	0.13	86.00	73.00	0.00	74.00	83.18	405654.00	2.69	243.07	235.50
7	6	1	15357.00	7571.00	157.45	0	Spot (Block7, Row1, Column6)	640.36	567.50	247.68	0.05	0.39	220.00	226.56	220.00	28.71	0.01	0.13	100.00	100.00	0.00	347.50	420.36	440567.00	14.42	316.30	301.00
7	7	1	15647.00	7583.00	157.75	0	Spot (Block7, Row1, Column7)	526.48	487.00	174.98	0.03	0.33	222.00	228.91	222.00	28.26	0.01	0.12	100.00	99.00	0.00	265.00	304.48	362221.00	10.53	299.68	287.50
7	8	1	15969.00	7577.00	178.40	0	Spot (Block7, Row1, Column8)	342.14	316.00	55.70	0.03	0.16	227.00	236.37	227.00	30.95	0.02	0.13	97.00	88.00	0.00	89.00	115.14	305873.00	3.42	271.71	281.50
7	1	2	13851.00	7908.00	208.25	0	Spot (Block7, Row2, Column1)	256.54	261.00	30.20	0.01	0.12	224.00	234.16	224.00	40.28	0.02	0.17	46.00	1.00	0.00	37.00	32.54	317338.00	0.56	238.98	225.50
7	2	2	14163.00	7885.00	129.15	0	Spot (Block7, Row2, Column2)	300.53	294.00	44.60	0.01	0.15	224.00	232.05	224.00	28.93	0.02	0.12	93.00	74.00	0.00	70.00	76.53	133435.00	2.37	265.80	269.00
7	3	2	14460.00	7862.00	181.15	0	Spot (Block7, Row2, Column3)	264.35	273.00	29.13	0.01	0.11	217.00	222.38	217.00	25.01	0.01	0.11	72.00	58.00	0.00	56.00	47.35	243466.00	1.68	234.18	225.50
7	4	2	14750.00	7895.00	196.45	0	Spot (Block7, Row2, Column4)	273.41	275.00	38.13	0.00	0.14	219.00	225.71	219.00	28.14	0.01	0.12	77.00	49.00	0.00	56.00	54.41	298293.00	1.70	247.50	246.00
7	5	2	15058.00	7874.00	194.00	0	Spot (Block7, Row2, Column5)	1052.23	982.00	367.14	0.03	0.35	226.00	253.02	226.00	103.67	0.05	0.41	100.00	98.00	0.00	756.00	826.23	1121681.00	7.71	432.99	404.50
7	6	2	15355.00	7877.00	147.00	-50	Spot (Block7, Row2, Column6)	268.52	274.00	20.60	0.01	0.08	235.00	355.56	235.00	410.33	0.18	1.15	0.00	0.00	0.00	39.00	33.52	158157.00	-0.21	259.12	267.00
7	7	2	15657.00	7879.00	213.85	0	Spot (Block7, Row2, Column7)	278.82	282.00	33.28	0.00	0.12	235.00	261.67	235.00	116.37	0.05	0.44	3.00	0.00	0.00	47.00	43.82	364143.00	0.15	249.83	243.00
7	8	2	15956.00	7881.00	147.00	-50	Spot (Block7, Row2, Column8)	240.92	236.00	23.37	0.01	0.10	229.00	262.43	229.00	184.03	0.06	0.70	0.00	0.00	0.00	7.00	11.92	141177.00	-0.12	250.91	251.50
7	1	3	13856.00	8162.00	167.25	0	Spot (Block7, Row3, Column1)	342.17	323.00	51.95	0.03	0.15	224.00	230.34	224.00	27.49	0.01	0.12	99.00	95.00	0.00	99.00	118.17	267232.00	4.07	268.67	271.00
7	2	3	14152.00	8176.00	169.30	0	Spot (Block7, Row3, Column2)	274.70	284.00	29.57	0.01	0.11	226.00	243.69	226.00	68.79	0.03	0.28	27.00	0.00	0.00	58.00	48.70	220313.00	0.45	248.50	238.50
7	3	3	14465.00	8181.00	187.25	0	Spot (Block7, Row3, Column3)	325.68	309.00	79.90	0.02	0.25	222.00	230.72	222.00	30.07	0.02	0.13	91.00	77.00	0.00	87.00	103.68	321123.00	3.16	265.19	271.00
7	4	3	14752.00	8174.00	148.65	0	Spot (Block7, Row3, Column4)	1036.46	896.00	494.42	0.06	0.48	223.00	230.28	223.00	28.20	0.01	0.12	100.00	100.00	0.00	673.00	813.46	622914.00	28.59	445.45	377.50
7	5	3	15023.00	8175.00	176.80	0	Spot (Block7, Row3, Column5)	286.94	293.00	53.04	0.01	0.18	227.00	295.11	227.00	321.68	0.11	1.09	0.00	0.00	0.00	66.00	59.94	249641.00	-0.03	256.78	253.00
7	6	3	15356.00	8170.00	201.10	0	Spot (Block7, Row3, Column6)	38680.82	37848.00	21040.79	0.01	0.54	286.00	466.88	286.00	532.02	0.21	1.14	100.00	100.00	26.06	37562.00	38394.82	44521928.00	71.83	7902.91	7950.00
7	7	3	15654.00	8179.00	147.00	-50	Spot (Block7, Row3, Column7)	325.43	308.00	53.85	0.02	0.17	272.00	377.22	272.00	422.98	0.14	1.12	0.00	0.00	0.00	36.00	53.43	191351.00	-0.12	302.65	298.00
7	8	3	15955.00	8182.00	161.25	0	Spot (Block7, Row3, Column8)	36005.82	32482.00	17553.09	0.04	0.49	255.00	301.15	255.00	248.54	0.07	0.83	100.00	100.00	11.98	32227.00	35750.82	25852272.00	143.66	5824.92	5009.00
7	1	4	13851.00	8470.00	151.25	0	Spot (Block7, Row4, Column1)	1036.96	944.00	498.69	0.04	0.48	228.00	246.14	228.00	86.52	0.03	0.35	100.00	99.00	0.00	716.00	808.96	650176.00	9.14	453.59	381.00
7	2	4	14152.00	8470.00	170.30	0	Spot (Block7, Row4, Column2)	4226.74	3969.00	2085.62	0.03	0.49	244.00	294.64	244.00	210.34	0.08	0.71	100.00	100.00	0.00	3725.00	3982.74	3419430.00	18.69	1020.40	973.00
7	3	4	14449.00	8472.00	149.75	0	Spot (Block7, Row4, Column3)	2946.04	2690.00	1553.03	0.04	0.53	246.00	278.83	246.00	124.96	0.05	0.45	100.00	100.00	0.00	2444.00	2700.04	1811812.00	21.34	863.03	648.00
7	4	4	14739.00	8486.00	209.20	0	Spot (Block7, Row4, Column4)	281.91	285.00	27.20	0.00	0.10	233.00	243.36	233.00	38.50	0.02	0.16	72.00	5.00	0.00	52.00	48.91	350977.00	1.00	262.43	254.00
7	5	4	15047.00	8471.00	167.65	0	Spot (Block7, Row4, Column5)	302.00	288.00	98.25	0.02	0.33	234.00	245.74	234.00	40.65	0.02	0.17	77.00	12.00	0.00	54.00	68.00	235561.00	1.38	264.35	279.00
7	6	4	15351.00	8483.00	195.30	0	Spot (Block7, Row4, Column6)	1267.74	1195.50	373.96	0.03	0.29	282.00	341.45	282.00	335.83	0.08	0.98	98.00	79.00	0.00	913.50	985.74	1366627.00	2.76	546.12	487.00
7	7	4	15652.00	8479.00	147.00	-50	Spot (Block7, Row4, Column7)	307.59	305.00	24.13	0.00	0.08	284.00	351.03	284.00	330.59	0.09	0.94	0.00	0.00	0.00	21.00	23.59	180863.00	-0.13	295.12	293.00
7	8	4	15960.00	8488.00	171.90	0	Spot (Block7, Row4, Column8)	305.90	302.00	32.86	0.01	0.11	264.00	287.35	264.00	156.17	0.04	0.54	0.00	0.00	0.00	38.00	41.90	251449.00	0.12	288.19	293.50
7	1	5	13856.00	8763.00	151.30	0	Spot (Block7, Row5, Column1)	984.78	812.50	522.68	0.08	0.53	249.00	361.61	249.00	410.26	0.16	1.13	62.00	37.00	0.00	563.50	735.78	616470.00	1.52	414.42	374.50
7	2	5	14147.00	8766.00	157.90	0	Spot (Block7, Row5, Column2)	45238.16	44762.00	17274.10	0.00	0.38	299.00	414.00	299.00	382.66	0.14	0.92	100.00	100.00	27.14	44463.00	44939.16	31169280.00	117.14	7661.29	6703.00
7	3	5	14456.00	8769.00	158.40	0	Spot (Block7, Row5, Column3)	14416.72	11677.00	8637.38	0.09	0.60	286.00	333.81	286.00	213.50	0.07	0.64	100.00	100.00	0.00	11391.00	14130.72	9961953.00	65.96	2409.98	1991.50
7	4	5	14747.00	8776.00	160.10	0	Spot (Block7, Row5, Column4)	520.78	474.00	167.49	0.04	0.32	266.00	276.97	266.00	105.53	0.02	0.38	81.00	48.00	0.00	208.00	254.78	369230.00	2.31	316.83	307.00
7	5	5	15051.00	8774.00	146.40	0	Spot (Block7, Row5, Column5)	3314.57	3178.00	1807.65	0.02	0.55	249.00	255.04	249.00	37.36	0.01	0.15	100.00	100.00	0.00	2929.00	3065.57	1932396.00	81.89	915.30	834.00
7	6	5	15350.00	8778.00	147.00	-50	Spot (Block7, Row5, Column6)	289.55	287.00	21.01	0.00	0.07	280.00	331.13	280.00	338.01	0.07	1.02	0.00	0.00	0.00	7.00	9.55	171127.00	-0.12	292.74	289.00
7	7	5	15654.00	8774.00	195.45	0	Spot (Block7, Row5, Column7)	37615.37	34885.00	20783.61	0.03	0.55	303.00	443.43	303.00	474.21	0.17	1.07	100.00	100.00	21.44	34582.00	37312.37	40888140.00	78.39	7100.58	7202.00
7	8	5	15950.00	8782.00	147.00	-50	Spot (Block7, Row5, Column8)	361.20	319.00	83.87	0.05	0.23	273.00	342.40	273.00	336.04	0.10	0.98	0.00	0.00	0.00	46.00	88.20	213471.00	0.06	317.88	302.00
7	1	6	13851.00	9065.00	202.05	0	Spot (Block7, Row6, Column1)	35730.56	32811.00	21745.84	0.04	0.61	290.00	501.04	290.00	621.97	0.24	1.24	100.00	100.00	23.22	32521.00	35440.56	41554912.00	56.64	7102.91	7210.50
7	2	6	14149.00	9066.00	203.25	0	Spot (Block7, Row6, Column2)	23845.72	22908.00	12243.97	0.02	0.51	302.00	499.49	302.00	559.73	0.22	1.12	100.00	100.00	0.00	22606.00	23543.72	27875640.00	41.71	4925.66	4632.00
7	3	6	14445.00	9071.00	149.40	0	Spot (Block7, Row6, Column3)	1215.99	1059.00	656.89	0.06	0.54	281.00	332.90	281.00	269.32	0.07	0.81	85.00	65.00	0.00	778.00	934.99	739322.00	3.28	532.49	402.00
7	4	6	14748.00	9067.00	174.10	0	Spot (Block7, Row6, Column4)	324.41	309.00	46.62	0.02	0.14	250.00	260.27	250.00	112.53	0.02	0.43	24.00	0.00	0.00	59.00	74.41	273480.00	0.57	271.62	278.00
7	5	6	15048.00	9059.00	166.85	0	Spot (Block7, Row6, Column5)	962.28	828.00	551.00	0.07	0.57	255.00	270.40	255.00	174.53	0.03	0.65	79.00	66.00	0.00	573.00	707.28	741919.00	3.96	418.87	320.00
7	6	6	15353.00	9067.00	238.15	0	Spot (Block7, Row6, Column6)	332.63	310.00	56.12	0.03	0.17	287.00	345.23	287.00	326.48	0.08	0.95	0.00	0.00	0.00	23.00	45.63	545183.00	-0.04	297.90	294.00
7	7	6	15646.00	9084.00	171.30	0	Spot (Block7, Row6, Column7)	490.03	478.00	112.50	0.01	0.23	299.00	358.51	299.00	313.23	0.08	0.87	13.00	0.00	0.00	179.00	191.03	401821.00	0.42	359.93	359.00
7	8	6	15952.00	9094.00	168.00	0	Spot (Block7, Row6, Column8)	347.18	329.00	54.35	0.02	0.16	273.00	274.10	273.00	48.73	0.00	0.18	53.00	35.00	0.00	56.00	74.18	273575.00	1.50	300.62	297.50
7	1	7	13850.00	9367.00	162.85	0	Spot (Block7, Row7, Column1)	5897.69	5119.00	3113.86	0.06	0.53	257.00	343.66	257.00	387.08	0.13	1.13	100.00	100.00	0.00	4862.00	5640.69	4328908.00	14.35	1182.73	1114.00
7	2	7	14146.00	9371.00	147.00	-50	Spot (Block7, Row7, Column2)	281.75	287.00	27.66	0.01	0.10	274.00	315.16	274.00	235.04	0.06	0.75	0.00	0.00	0.00	13.00	7.75	165950.00	-0.14	284.23	290.00
7	3	7	14446.00	9373.00	147.00	-50	Spot (Block7, Row7, Column3)	268.68	278.00	26.19	0.01	0.10	247.00	254.67	247.00	44.39	0.01	0.17	17.00	0.00	0.00	31.00	21.68	159598.00	0.32	274.90	282.50
7	4	7	14747.00	9374.00	147.00	-50	Spot (Block7, Row7, Column4)	276.56	277.00	24.68	0.00	0.09	254.00	269.17	254.00	120.80	0.03	0.45	0.00	0.00	0.00	23.00	22.56	161788.00	0.06	281.44	283.00
7	5	7	15047.00	9376.00	147.00	-50	Spot (Block7, Row7, Column5)	302.08	297.00	45.54	0.01	0.15	273.00	332.62	273.00	323.26	0.09	0.97	0.00	0.00	0.00	24.00	29.08	179437.00	-0.09	294.94	294.50
7	6	7	15348.00	9372.00	190.90	0	Spot (Block7, Row7, Column6)	29058.89	28913.50	16303.32	0.00	0.56	313.00	537.23	313.00	629.40	0.23	1.17	100.00	100.00	0.29	28600.50	28745.89	29930668.00	45.32	5021.33	4907.50
7	7	7	15663.00	9392.00	153.05	0	Spot (Block7, Row7, Column7)	420.24	393.00	119.23	0.03	0.28	302.00	368.71	302.00	302.55	0.09	0.82	6.00	0.00	0.00	91.00	118.24	268535.00	0.17	345.49	310.00
7	8	7	15949.00	9378.00	187.85	0	Spot (Block7, Row7, Column8)	2104.60	2076.50	598.91	0.01	0.28	292.00	307.46	292.00	101.16	0.02	0.33	100.00	100.00	0.00	1784.50	1812.60	2096179.00	17.76	753.14	696.00
7	1	8	13841.00	9660.00	183.25	0	Spot (Block7, Row8, Column1)	282.24	281.00	40.31	0.00	0.14	227.00	247.32	227.00	79.63	0.04	0.32	10.00	2.00	0.00	54.00	55.24	265028.00	0.44	249.74	245.00
7	2	8	14144.00	9664.00	198.55	0	Spot (Block7, Row8, Column2)	284.62	292.00	25.97	0.01	0.09	237.00	246.02	237.00	33.03	0.02	0.13	75.00	21.00	0.00	55.00	47.62	316492.00	1.17	259.71	265.00
7	3	8	14432.00	9658.00	197.85	0	Spot (Block7, Row8, Column3)	286.00	290.00	30.28	0.01	0.11	229.00	247.05	229.00	131.77	0.03	0.53	0.00	0.00	0.00	61.00	57.00	316597.00	0.30	254.14	255.00
7	4	8	14746.00	9672.00	153.30	0	Spot (Block7, Row8, Column4)	57425.02	65535.00	12071.99	0.06	0.21	255.00	282.69	255.00	189.57	0.04	0.67	100.00	100.00	60.87	65280.00	57170.02	36982020.00	301.43	11634.70	9973.00
7	5	8	15026.00	9687.00	175.35	0	Spot (Block7, Row8, Column5)	272.33	275.00	29.79	0.00	0.11	265.00	339.05	265.00	393.37	0.11	1.16	0.00	0.00	0.00	10.00	7.33	233118.00	-0.17	260.69	267.00
7	6	8	15349.00	9675.00	197.40	0	Spot (Block7, Row8, Column6)	42884.70	48440.00	22321.28	0.05	0.52	302.00	534.15	302.00	691.84	0.25	1.30	100.00	100.00	38.33	48138.00	42582.70	47216484.00	61.21	8592.23	8693.50
7	7	8	15648.00	9676.00	145.05	0	Spot (Block7, Row8, Column7)	514.52	478.00	136.01	0.03	0.26	289.00	380.72	289.00	445.35	0.12	1.17	7.00	0.00	0.00	189.00	225.52	295334.00	0.30	399.99	370.00
7	8	8	15937.00	9679.00	147.50	0	Spot (Block7, Row8, Column8)	35743.41	32489.00	18527.09	0.04	0.52	292.00	312.23	292.00	113.02	0.03	0.36	100.00	100.00	10.34	32197.00	35451.41	21088668.00	313.51	7078.02	5331.00
8	1	1	18363.00	7592.00	156.50	0	Spot (Block8, Row1, Column1)	10693.15	8834.00	6111.06	0.08	0.57	178.00	189.87	178.00	81.84	0.03	0.43	100.00	100.00	0.00	8656.00	10515.15	7207184.00	128.34	2296.45	1419.00
8	2	1	18655.00	7594.00	148.40	0	Spot (Block8, Row1, Column2)	957.88	921.50	386.64	0.02	0.40	175.00	184.15	175.00	75.96	0.02	0.41	100.00	99.00	0.00	746.50	782.88	568982.00	10.19	354.31	301.00
8	3	1	18961.00	7625.00	145.60	0	Spot (Block8, Row1, Column3)	191.80	188.00	18.44	0.01	0.10	166.00	163.96	166.00	19.44	0.01	0.12	60.00	11.00	0.00	22.00	25.80	110669.00	1.43	179.55	180.00
8	4	1	19255.00	7592.00	147.60	0	Spot (Block8, Row1, Column4)	683.38	606.00	273.51	0.05	0.40	165.00	162.65	165.00	19.88	0.01	0.12	100.00	100.00	0.00	441.00	518.38	406609.00	26.19	294.54	266.00
8	5	1	19573.00	7626.00	180.15	0	Spot (Block8, Row1, Column5)	192.85	194.00	14.43	0.00	0.07	169.00	167.68	169.00	21.67	0.00	0.13	59.00	6.00	0.00	25.00	23.85	175687.00	1.16	181.68	184.00
8	6	1	19850.00	7595.00	152.45	0	Spot (Block8, Row1, Column6)	492.62	461.00	171.19	0.03	0.35	167.00	165.86	167.00	20.44	0.00	0.12	100.00	99.00	0.00	294.00	325.62	315771.00	15.98	250.75	228.00
8	7	1	20157.00	7605.00	147.35	0	Spot (Block8, Row1, Column7)	735.13	630.00	369.31	0.07	0.50	170.00	169.06	170.00	20.14	0.00	0.12	100.00	100.00	0.00	460.00	565.13	433726.00	28.11	298.35	282.50
8	8	1	20466.00	7606.00	179.15	0	Spot (Block8, Row1, Column8)	258.82	265.00	44.26	0.01	0.17	171.00	169.06	171.00	24.33	0.00	0.14	96.00	72.00	0.00	94.00	87.82	233199.00	3.69	201.34	201.00
8	1	2	18370.00	7908.00	210.25	0	Spot (Block8, Row2, Column1)	202.38	200.00	19.35	0.01	0.10	169.00	174.10	169.00	74.36	0.01	0.43	4.00	0.00	0.00	31.00	33.38	254589.00	0.38	179.46	180.00
8	2	2	18661.00	7906.00	151.50	0	Spot (Block8, Row2, Column2)	193.09	193.00	15.31	0.00	0.08	168.00	168.78	168.00	21.95	0.00	0.13	59.00	9.00	0.00	25.00	25.09	121263.00	1.11	177.16	179.00
8	3	2	18956.00	7884.00	234.80	0	Spot (Block8, Row2, Column3)	187.57	186.00	18.00	0.00	0.10	166.00	165.34	166.00	18.79	0.00	0.11	54.00	18.00	0.00	20.00	21.57	298054.00	1.18	165.25	167.00
8	4	2	19249.00	7883.00	190.25	0	Spot (Block8, Row2, Column4)	213.92	207.00	31.61	0.01	0.15	172.00	170.93	172.00	23.55	0.00	0.14	68.00	32.00	0.00	35.00	41.92	218194.00	1.83	184.15	185.00
8	5	2	19569.00	7903.00	184.40	0	Spot (Block8, Row2, Column5)	1749.77	1669.00	533.42	0.02	0.30	170.00	172.10	170.00	29.37	0.01	0.17	100.00	100.00	0.00	1499.00	1579.77	1674532.00	53.71	558.88	464.50
8	6	2	19847.00	7894.00	291.05	0	Spot (Block8, Row2, Column6)	190.80	187.00	29.73	0.01	0.16	173.00	183.77	173.00	69.02	0.03	0.38	7.00	0.00	0.00	14.00	17.80	472803.00	0.10	173.81	172.00
8	7	2	20153.00	7919.00	125.75	0	Spot (Block8, Row2, Column7)	191.25	191.50	12.21	0.00	0.06	169.00	170.88	169.00	33.51	0.00	0.20	20.00	0.00	0.00	22.50	22.25	80327.00	0.61	179.83	180.00
8	8	2	20463.00	7903.00	209.30	0	Spot (Block8, Row2, Column8)	187.05	187.00	13.81	0.00	0.07	170.00	177.77	170.00	87.24	0.02	0.49	0.00	0.00	0.00	17.00	17.05	233626.00	0.11	180.88	183.00
8	1	3	18353.00	8191.00	149.90	0	Spot (Block8, Row3, Column1)	400.17	386.00	109.52	0.02	0.27	165.00	164.96	165.00	23.19	0.00	0.14	100.00	99.00	0.00	221.00	235.17	247303.00	10.14	237.61	222.50
8	2	3	18644.00	8186.00	177.30	0	Spot (Block8, Row3, Column2)	196.43	199.00	16.38	0.01	0.08	167.00	168.59	167.00	26.29	0.00	0.16	61.00	5.00	0.00	32.00	29.43	172861.00	1.06	176.66	174.00
8	3	3	18948.00	8183.00	179.45	0	Spot (Block8, Row3, Column3)	243.60	227.00	45.09	0.03	0.19	164.00	164.35	164.00	21.57	0.00	0.13	96.00	74.00	0.00	63.00	79.60	219975.00	3.67	183.84	185.00
8	4	3	19257.00	8195.00	152.95	0	Spot (Block8, Row3, Column4)	600.50	524.00	275.05	0.06	0.46	171.00	169.66	171.00	21.60	0.00	0.13	100.00	99.00	0.00	353.00	429.50	384319.00	19.94	279.19	251.00
8	5	3	19548.00	8185.00	277.10	0	Spot (Block8, Row3, Column5)	204.49	196.00	34.42	0.02	0.17	172.00	181.77	172.00	72.99	0.02	0.40	17.00	0.00	0.00	24.00	32.49	458678.00	0.31	176.20	172.00
8	6	3	19856.00	8196.00	196.85	0	Spot (Block8, Row3, Column6)	5900.60	4285.50	4492.05	0.14	0.76	183.00	210.96	183.00	110.41	0.06	0.52	100.00	100.00	0.00	4102.50	5717.60	6478863.00	51.53	1262.06	1224.00
8	7	3	20156.00	8203.00	147.00	-50	Spot (Block8, Row3, Column7)	209.24	206.00	19.47	0.01	0.09	178.00	200.02	178.00	111.97	0.05	0.56	0.00	0.00	0.00	28.00	31.24	123659.00	0.08	208.38	210.00
8	8	3	20458.00	8204.00	160.35	0	Spot (Block8, Row3, Column8)	19282.99	17529.00	9450.23	0.04	0.49	177.00	195.88	177.00	116.22	0.04	0.59	100.00	100.00	0.00	17352.00	19105.99	13710207.00	164.24	3258.60	2851.00
8	1	4	18356.00	8494.00	154.10	0	Spot (Block8, Row4, Column1)	548.54	450.00	241.60	0.09	0.44	168.00	168.52	168.00	31.88	0.00	0.19	100.00	100.00	0.00	282.00	380.54	357647.00	11.92	260.24	263.50
8	2	4	18654.00	8497.00	171.45	0	Spot (Block8, Row4, Column2)	1340.80	1274.00	580.74	0.02	0.43	174.00	188.51	174.00	84.96	0.03	0.45	100.00	100.00	0.00	1100.00	1166.80	1096773.00	13.56	438.49	411.50
8	3	4	18955.00	8498.00	148.30	0	Spot (Block8, Row4, Column3)	3090.25	2826.50	1632.21	0.04	0.53	171.00	177.70	171.00	45.95	0.02	0.26	100.00	100.00	0.00	2655.50	2919.25	1854147.00	63.38	936.95	762.00
8	4	4	19234.00	8495.00	216.60	0	Spot (Block8, Row4, Column4)	191.02	193.00	15.91	0.00	0.08	168.00	167.27	168.00	21.28	0.00	0.13	59.00	9.00	0.00	25.00	23.02	256155.00	1.12	176.53	179.00
8	5	4	19549.00	8490.00	175.80	0	Spot (Block8, Row4, Column5)	240.38	215.00	151.51	0.05	0.63	166.00	165.67	166.00	21.65	0.00	0.13	94.00	60.00	0.00	49.00	74.38	208407.00	3.45	188.98	190.00
8	6	4	19856.00	8500.00	191.30	0	Spot (Block8, Row4, Column6)	2046.49	2062.00	624.31	0.00	0.31	174.00	185.46	174.00	75.40	0.03	0.41	100.00	100.00	0.00	1888.00	1872.49	2114023.00	24.68	663.38	553.00
8	7	4	20155.00	8503.00	191.25	0	Spot (Block8, Row4, Column7)	219.32	215.50	24.44	0.01	0.11	181.00	189.75	181.00	48.53	0.02	0.26	24.00	2.00	0.00	34.50	38.32	225898.00	0.61	186.22	185.00
8	8	4	20450.00	8514.00	162.05	0	Spot (Block8, Row4, Column8)	263.32	270.00	54.27	0.01	0.21	180.00	189.01	180.00	71.03	0.02	0.38	61.00	2.00	0.00	90.00	83.32	190907.00	1.05	208.51	205.00
8	1	5	18352.00	8797.00	147.65	0	Spot (Block8, Row5, Column1)	1746.14	1529.50	934.18	0.06	0.53	170.00	186.97	170.00	89.72	0.04	0.48	100.00	100.00	0.00	1359.50	1576.14	1054671.00	17.38	477.79	380.50
8	2	5	18652.00	8794.00	158.55	0	Spot (Block8, Row5, Column2)	23494.24	22081.00	11294.31	0.03	0.48	185.00	217.11	185.00	123.47	0.07	0.57	100.00	100.00	0.00	21896.00	23309.24	16351992.00	188.53	3809.97	3349.00
8	3	5	18954.00	8793.00	157.35	0	Spot (Block8, Row5, Column3)	4989.69	4351.50	2923.95	0.06	0.59	185.00	206.22	185.00	89.21	0.05	0.43	100.00	100.00	0.00	4166.50	4804.69	3422928.00	53.62	941.88	829.00
8	4	5	19256.00	8804.00	169.25	0	Spot (Block8, Row5, Column4)	261.14	273.00	38.16	0.02	0.15	179.00	183.41	179.00	39.77	0.01	0.22	80.00	58.00	0.00	94.00	82.14	208916.00	1.95	197.81	198.00
8	5	5	19554.00	8795.00	147.55	0	Spot (Block8, Row5, Column5)	2081.71	1884.50	1032.81	0.04	0.50	174.00	174.28	174.00	23.62	0.00	0.14	100.00	100.00	0.00	1710.50	1907.71	1232374.00	80.77	637.15	476.00
8	6	5	19840.00	8801.00	260.50	0	Spot (Block8, Row5, Column6)	194.11	193.00	20.69	0.00	0.11	173.00	179.66	173.00	54.42	0.02	0.30	4.00	0.00	0.00	20.00	21.11	382197.00	0.27	173.30	172.00
8	7	5	20160.00	8800.00	195.05	0	Spot (Block8, Row5, Column7)	4145.61	3552.00	2788.60	0.07	0.67	184.00	200.43	184.00	73.00	0.04	0.36	100.00	100.00	0.00	3368.00	3961.61	4464818.00	54.04	1023.75	1018.00
8	8	5	20451.00	8812.00	163.75	0	Spot (Block8, Row5, Column8)	267.12	277.00	43.29	0.02	0.16	181.00	190.82	181.00	51.98	0.02	0.27	70.00	45.00	0.00	96.00	86.12	198205.00	1.47	213.82	202.00
8	1	6	18352.00	9087.00	196.80	0	Spot (Block8, Row6, Column1)	4594.27	3161.00	3619.78	0.16	0.79	174.00	201.77	174.00	90.15	0.06	0.45	100.00	100.00	0.00	2987.00	4420.27	5062891.00	48.72	1023.79	1021.50
8	2	6	18650.00	9092.00	200.15	0	Spot (Block8, Row6, Column2)	2626.92	2575.50	1126.62	0.01	0.43	190.00	219.51	190.00	110.67	0.06	0.50	100.00	100.00	0.00	2385.50	2436.92	2999943.00	21.75	737.65	716.00
8	3	6	18942.00	9098.00	152.45	0	Spot (Block8, Row6, Column3)	831.58	766.50	400.93	0.04	0.48	186.00	197.72	186.00	53.29	0.03	0.27	100.00	100.00	0.00	580.50	645.58	528885.00	11.89	319.79	292.50
8	4	6	19253.00	9077.00	166.75	0	Spot (Block8, Row6, Column4)	219.84	219.00	20.16	0.00	0.09	182.00	182.79	182.00	18.00	0.00	0.10	83.00	51.00	0.00	37.00	37.84	169713.00	2.06	199.36	199.00
8	5	6	19553.00	9095.00	145.25	0	Spot (Block8, Row6, Column5)	1660.74	1648.00	731.45	0.00	0.44	180.00	179.83	180.00	23.28	0.00	0.13	100.00	100.00	0.00	1468.00	1480.74	954926.00	63.61	502.57	367.00
8	6	6	19849.00	9087.00	266.20	0	Spot (Block8, Row6, Column6)	193.76	195.00	17.98	0.00	0.09	175.00	182.42	175.00	56.89	0.02	0.31	1.00	0.00	0.00	20.00	18.76	399913.00	0.20	178.71	180.00
8	7	6	20143.00	9090.00	153.10	0	Spot (Block8, Row6, Column7)	269.57	243.00	255.66	0.05	0.95	176.00	182.24	176.00	55.76	0.02	0.31	53.00	16.00	0.00	67.00	93.57	173605.00	1.57	207.74	202.00
8	8	6	20463.00	9117.00	163.00	0	Spot (Block8, Row6, Column8)	216.81	214.00	19.35	0.01	0.09	176.00	176.40	176.00	25.49	0.00	0.14	83.00	18.00	0.00	38.00	40.81	159138.00	1.59	193.48	191.00
8	1	7	18350.00	9390.00	164.90	0	Spot (Block8, Row7, Column1)	1739.42	1578.00	853.36	0.04	0.49	168.00	179.97	168.00	61.80	0.03	0.34	100.00	100.00	0.00	1410.00	1571.42	1318477.00	25.23	456.63	448.50
8	2	7	18637.00	9413.00	219.55	0	Spot (Block8, Row7, Column2)	179.77	181.00	18.38	0.00	0.10	170.00	178.04	170.00	46.28	0.02	0.26	0.00	0.00	0.00	11.00	9.77	248077.00	0.04	166.80	171.00
8	3	7	18958.00	9410.00	247.85	0	Spot (Block8, Row7, Column3)	178.46	181.00	18.90	0.01	0.11	168.00	169.10	168.00	27.36	0.00	0.16	18.00	0.00	0.00	13.00	10.46	317474.00	0.34	160.97	161.00
8	4	7	19212.00	9394.00	277.35	0	Spot (Block8, Row7, Column4)	191.74	191.00	18.11	0.00	0.09	175.00	180.84	175.00	75.99	0.01	0.42	1.00	0.00	0.00	16.00	16.74	430648.00	0.14	175.65	176.50
8	5	7	19570.00	9381.00	183.05	0	Spot (Block8, Row7, Column5)	199.74	198.00	18.19	0.00	0.09	175.00	181.19	175.00	50.38	0.02	0.28	8.00	0.00	0.00	23.00	24.74	187553.00	0.37	188.61	188.00
8	6	7	19850.00	9400.00	183.70	0	Spot (Block8, Row7, Column6)	3218.45	3161.00	1381.04	0.01	0.43	183.00	221.15	183.00	134.04	0.08	0.61	100.00	100.00	0.00	2978.00	3035.45	3070397.00	22.36	790.54	797.00
8	7	7	20144.00	9410.00	163.00	0	Spot (Block8, Row7, Column7)	331.35	305.00	84.77	0.04	0.26	179.00	188.88	179.00	58.82	0.02	0.31	87.00	57.00	0.00	126.00	152.35	243540.00	2.42	216.91	207.00
8	8	7	20455.00	9404.00	187.30	0	Spot (Block8, Row7, Column8)	3155.00	3169.00	787.19	0.00	0.25	177.00	186.82	177.00	79.69	0.02	0.43	100.00	100.00	0.00	2992.00	2978.00	3107679.00	37.24	953.88	859.00
8	1	8	18346.00	9688.00	167.75	0	Spot (Block8, Row8, Column1)	218.98	213.00	33.00	0.01	0.15	159.00	160.69	159.00	31.86	0.00	0.20	85.00	30.00	0.00	54.00	59.98	170367.00	1.83	180.34	181.50
8	2	8	18649.00	9681.00	202.20	0	Spot (Block8, Row8, Column2)	180.61	180.00	15.18	0.00	0.08	160.00	159.79	160.00	18.66	0.00	0.12	55.00	15.00	0.00	20.00	20.61	209503.00	1.12	163.85	167.00
8	3	8	18949.00	9670.00	149.60	0	Spot (Block8, Row8, Column3)	211.92	207.00	24.31	0.01	0.11	163.00	169.53	163.00	74.69	0.02	0.44	15.00	0.00	0.00	44.00	48.92	128634.00	0.57	188.89	191.00
8	4	8	19249.00	9699.00	154.50	0	Spot (Block8, Row8, Column4)	43713.18	44737.00	19328.09	0.01	0.44	172.00	189.63	172.00	102.47	0.04	0.54	100.00	100.00	28.96	44565.00	43541.18	28982024.00	424.73	6398.87	5007.00
8	5	8	19547.00	9700.00	147.00	-50	Spot (Block8, Row8, Column5)	206.32	206.00	15.24	0.00	0.07	179.00	202.91	179.00	121.99	0.05	0.60	0.00	0.00	0.00	27.00	27.32	121317.00	0.03	205.72	206.00
8	6	8	19854.00	9701.00	177.65	0	Spot (Block8, Row8, Column6)	10316.14	6963.00	8283.06	0.17	0.80	189.00	236.98	189.00	161.21	0.10	0.68	100.00	100.00	0.00	6774.00	10127.14	9109155.00	62.52	1528.48	1483.00
8	7	8	20153.00	9715.00	179.15	0	Spot (Block8, Row8, Column7)	315.40	303.00	64.22	0.02	0.20	182.00	207.16	182.00	119.10	0.06	0.57	52.00	4.00	0.00	121.00	133.40	282918.00	0.91	218.36	213.00
8	8	8	20436.00	9702.00	148.60	0	Spot (Block8, Row8, Column8)	29843.68	27313.00	15828.15	0.04	0.53	190.00	219.62	190.00	126.05	0.06	0.57	100.00	100.00	2.15	27123.00	29653.68	18085280.00	235.03	5472.85	4180.50
9	1	1	4827.00	12012.00	150.95	0	Spot (Block9, Row1, Column1)	15682.31	13416.00	8330.93	0.07	0.53	181.00	203.11	181.00	78.97	0.05	0.39	100.00	100.00	0.00	13235.00	15501.31	9723032.00	196.02	3455.18	2295.50
9	2	1	5127.00	12018.00	145.85	0	Spot (Block9, Row1, Column2)	7079.07	6536.00	3921.93	0.03	0.55	175.00	185.49	175.00	53.18	0.03	0.29	100.00	100.00	0.00	6361.00	6904.07	4098782.00	129.63	1355.86	1077.00
9	3	1	5433.00	12020.00	144.20	0	Spot (Block9, Row1, Column3)	1754.86	1611.00	1067.33	0.04	0.61	173.00	176.59	173.00	34.36	0.01	0.19	100.00	100.00	0.00	1438.00	1581.86	998518.00	45.93	426.68	364.00
9	4	1	5724.00	12019.00	145.30	0	Spot (Block9, Row1, Column4)	4838.23	4706.00	2491.32	0.01	0.51	179.00	188.15	179.00	71.03	0.02	0.38	100.00	100.00	0.00	4527.00	4659.23	2801335.00	65.46	1025.39	916.00
9	5	1	6031.00	12021.00	144.30	0	Spot (Block9, Row1, Column5)	4246.57	3649.00	2983.77	0.07	0.70	180.00	182.88	180.00	34.48	0.01	0.19	100.00	100.00	0.00	3469.00	4066.57	2407803.00	117.84	902.52	694.00
9	6	1	6324.00	12020.00	143.50	0	Spot (Block9, Row1, Column6)	7187.32	6461.50	3965.54	0.05	0.55	180.00	185.34	180.00	52.03	0.01	0.28	100.00	100.00	0.00	6281.50	7007.32	4039276.00	134.58	1574.23	1085.00
9	7	1	6622.00	12023.00	144.75	0	Spot (Block9, Row1, Column7)	15978.28	14650.00	9779.57	0.04	0.61	182.00	187.75	182.00	51.54	0.01	0.27	100.00	100.00	0.18	14468.00	15796.28	9107619.00	306.37	3092.58	2333.50
9	8	1	6932.00	12023.00	163.10	0	Spot (Block9, Row1, Column8)	417.03	371.50	136.15	0.05	0.33	176.00	177.14	176.00	25.87	0.00	0.15	99.00	97.00	0.00	195.50	241.03	305268.00	9.27	232.61	219.50
9	1	2	4827.00	12313.00	147.00	-50	Spot (Block9, Row2, Column1)	188.26	188.00	11.71	0.00	0.06	177.00	185.46	177.00	51.74	0.02	0.28	0.00	0.00	0.00	11.00	11.26	111261.00	0.05	187.21	188.00
9	2	2	5122.00	12315.00	127.80	0	Spot (Block9, Row2, Column2)	2842.52	2761.00	1053.29	0.01	0.37	180.00	187.95	180.00	45.00	0.02	0.24	100.00	100.00	0.00	2581.00	2662.52	1242181.00	58.99	726.22	673.00
9	3	2	5428.00	12317.00	146.30	0	Spot (Block9, Row2, Column3)	463.73	466.50	112.74	0.00	0.24	177.00	186.24	177.00	47.02	0.02	0.25	100.00	99.00	0.00	289.50	286.73	271746.00	5.90	252.85	257.00
9	4	2	5732.00	12316.00	170.45	0	Spot (Block9, Row2, Column4)	1683.35	1720.00	655.32	0.01	0.39	189.00	200.58	189.00	75.80	0.03	0.38	100.00	100.00	0.00	1531.00	1494.35	1365198.00	19.56	491.91	490.50
9	5	2	6032.00	12322.00	171.10	0	Spot (Block9, Row2, Column5)	3370.35	3202.00	1415.33	0.02	0.42	195.00	206.02	195.00	74.74	0.02	0.36	100.00	100.00	0.00	3007.00	3175.35	2750207.00	42.34	850.79	763.00
9	6	2	6322.00	12321.00	144.25	0	Spot (Block9, Row2, Column6)	1003.17	923.50	435.30	0.04	0.43	189.00	242.18	189.00	277.19	0.11	1.14	90.00	66.00	0.00	734.50	814.17	565789.00	2.75	389.75	325.00
9	7	2	6630.00	12326.00	147.95	0	Spot (Block9, Row2, Column7)	1029.03	913.00	502.96	0.05	0.49	182.00	189.16	182.00	51.47	0.02	0.27	100.00	100.00	0.00	731.00	847.03	614328.00	16.32	370.80	351.00
9	8	2	6928.00	12326.00	147.00	-50	Spot (Block9, Row2, Column8)	181.80	183.00	17.95	0.00	0.10	179.00	186.19	179.00	79.96	0.02	0.43	0.00	0.00	0.00	4.00	2.80	107992.00	-0.05	187.90	190.00
9	1	3	4827.00	12611.00	141.15	0	Spot (Block9, Row3, Column1)	4690.36	4452.00	2620.38	0.02	0.56	177.00	179.85	177.00	35.47	0.01	0.20	100.00	100.00	0.00	4275.00	4513.36	2542174.00	127.16	1199.73	973.50
9	2	3	5128.00	12612.00	138.85	0	Spot (Block9, Row3, Column2)	705.04	660.00	228.15	0.03	0.32	186.00	198.01	186.00	48.70	0.03	0.25	100.00	100.00	0.00	474.00	519.04	370147.00	10.41	324.61	289.00
9	3	3	5420.00	12614.00	141.25	0	Spot (Block9, Row3, Column3)	8388.74	7455.00	4537.61	0.05	0.54	188.00	204.66	188.00	84.73	0.04	0.41	100.00	100.00	0.00	7267.00	8200.74	4588643.00	96.59	1646.30	1203.00
9	4	3	5727.00	12615.00	141.95	0	Spot (Block9, Row3, Column4)	11102.19	10441.50	6126.79	0.03	0.55	192.00	203.80	192.00	57.73	0.03	0.28	100.00	100.00	0.00	10249.50	10910.19	6106206.00	188.79	2149.09	1490.00
9	5	3	6030.00	12619.00	137.45	0	Spot (Block9, Row3, Column5)	6127.41	5136.00	6700.35	0.08	1.09	203.00	263.23	203.00	295.32	0.11	1.12	100.00	100.00	0.39	4933.00	5924.41	3118850.00	19.86	1393.48	864.50
9	6	3	6328.00	12621.00	210.30	0	Spot (Block9, Row3, Column6)	25768.64	18386.00	18547.25	0.15	0.72	203.00	324.20	203.00	435.82	0.20	1.34	100.00	100.00	5.15	18183.00	25565.64	32494336.00	58.38	5504.41	5557.00
9	7	3	6634.00	12624.00	142.90	0	Spot (Block9, Row3, Column7)	3183.13	2756.50	1993.58	0.06	0.63	190.00	241.94	190.00	297.32	0.10	1.23	100.00	88.00	0.00	2566.50	2993.13	1763456.00	9.89	730.83	553.00
9	8	3	6924.00	12631.00	154.90	0	Spot (Block9, Row3, Column8)	10001.57	9022.00	5132.98	0.04	0.51	184.00	195.87	184.00	87.50	0.03	0.45	100.00	100.00	0.00	8838.00	9817.57	6591032.00	112.07	2048.11	1711.50
9	1	4	4828.00	12911.00	140.05	0	Spot (Block9, Row4, Column1)	10399.85	9295.50	5568.74	0.05	0.54	180.00	189.96	180.00	46.43	0.02	0.24	100.00	100.00	0.00	9115.50	10219.85	5511919.00	219.91	2529.71	1958.50
9	2	4	5122.00	12916.00	159.65	0	Spot (Block9, Row4, Column2)	1429.61	1353.00	574.06	0.02	0.40	185.00	204.86	185.00	98.23	0.04	0.48	100.00	100.00	0.00	1168.00	1244.61	1007873.00	12.47	450.10	423.00
9	3	4	5423.00	12919.00	142.75	0	Spot (Block9, Row4, Column3)	47424.44	54501.00	19219.38	0.06	0.41	192.00	215.38	192.00	106.23	0.05	0.49	100.00	100.00	41.95	54309.00	47232.44	26225860.00	444.42	8868.87	5575.00
9	4	4	5722.00	12919.00	160.25	0	Spot (Block9, Row4, Column4)	282.96	286.00	47.06	0.00	0.17	191.00	200.77	191.00	60.76	0.02	0.30	73.00	18.00	0.00	95.00	91.96	199772.00	1.35	209.78	208.00
9	5	4	6006.00	12914.00	143.25	0	Spot (Block9, Row4, Column5)	1952.33	1690.50	1143.02	0.06	0.59	190.00	205.78	190.00	83.58	0.03	0.41	100.00	99.00	0.00	1500.50	1762.33	1093305.00	20.90	566.83	445.00
9	6	4	6328.00	12924.00	171.05	0	Spot (Block9, Row4, Column6)	4508.64	4387.50	1842.39	0.01	0.41	195.00	246.15	195.00	289.63	0.10	1.18	100.00	100.00	0.00	4192.50	4313.64	3688065.00	14.72	1124.70	931.00
9	7	4	6621.00	12928.00	143.10	0	Spot (Block9, Row4, Column7)	2217.75	1792.50	1578.20	0.09	0.71	198.00	220.57	198.00	120.94	0.05	0.55	100.00	94.00	0.00	1594.50	2019.75	1233069.00	16.51	585.03	458.00
9	8	4	6922.00	12931.00	144.60	0	Spot (Block9, Row4, Column8)	967.86	855.00	451.43	0.05	0.47	186.00	189.35	186.00	34.57	0.01	0.18	100.00	100.00	0.00	669.00	781.86	546843.00	22.52	423.93	332.00
9	1	5	4827.00	13216.00	139.55	0	Spot (Block9, Row5, Column1)	16582.38	14847.00	9974.06	0.05	0.60	194.00	250.27	194.00	248.88	0.11	0.99	100.00	100.00	0.00	14653.00	16388.38	8772077.00	65.62	3553.95	2535.00
9	2	5	5119.00	13213.00	152.05	0	Spot (Block9, Row5, Column2)	11500.10	10744.00	5113.79	0.03	0.44	191.00	224.58	191.00	108.41	0.07	0.48	100.00	100.00	0.00	10553.00	11309.10	7325562.00	104.01	2084.31	1924.00
9	3	5	5425.00	13215.00	148.00	0	Spot (Block9, Row5, Column3)	6851.38	6208.00	3777.15	0.04	0.55	194.00	218.14	194.00	91.00	0.05	0.42	100.00	100.00	0.00	6014.00	6657.38	4062871.00	72.89	1359.81	1121.00
9	4	5	5722.00	13222.00	143.30	0	Spot (Block9, Row5, Column4)	3777.14	3319.00	2366.05	0.06	0.63	196.00	212.44	196.00	99.08	0.03	0.47	100.00	100.00	0.00	3123.00	3581.14	2088759.00	35.98	967.48	699.00
9	5	5	6022.00	13219.00	142.50	0	Spot (Block9, Row5, Column5)	48313.52	57422.00	19063.19	0.08	0.39	195.00	217.61	195.00	124.57	0.05	0.57	100.00	100.00	43.82	57227.00	48118.52	26572584.00	386.08	9977.07	6578.00
9	6	5	6325.00	13220.00	146.50	0	Spot (Block9, Row5, Column6)	1192.21	1153.00	469.21	0.01	0.39	197.00	229.21	197.00	159.08	0.07	0.69	100.00	96.00	0.00	956.00	995.21	699830.00	6.05	415.01	371.00
9	7	5	6621.00	13223.00	198.65	0	Spot (Block9, Row5, Column7)	11355.33	9698.00	7653.16	0.07	0.67	200.00	252.03	200.00	193.26	0.10	0.77	100.00	100.00	0.00	9498.00	11155.33	12752031.00	57.45	2336.35	2347.50
9	8	5	6925.00	13226.00	143.05	0	Spot (Block9, Row5, Column8)	4868.24	4091.50	3351.13	0.08	0.69	186.00	206.00	186.00	117.54	0.04	0.57	100.00	100.00	0.00	3905.50	4682.24	2706740.00	39.67	971.44	841.00
9	1	6	4818.00	13514.00	215.00	0	Spot (Block9, Row6, Column1)	21243.50	11773.00	17666.66	0.26	0.83	208.00	326.27	208.00	381.02	0.20	1.17	100.00	100.00	2.04	11565.00	21035.50	28083920.00	54.90	4595.22	4478.50
9	2	6	5114.00	13512.00	217.50	0	Spot (Block9, Row6, Column2)	6223.82	5205.00	3479.16	0.08	0.56	193.00	282.26	193.00	305.00	0.17	1.08	100.00	100.00	0.00	5012.00	6030.82	8408381.00	19.48	1633.01	1554.50
9	3	6	5413.00	13518.00	142.95	0	Spot (Block9, Row6, Column3)	15128.05	13462.00	8942.96	0.05	0.59	187.00	205.51	187.00	89.12	0.04	0.43	100.00	100.00	0.00	13275.00	14941.05	8335558.00	167.45	3459.61	2548.00
9	4	6	5720.00	13518.00	142.20	0	Spot (Block9, Row6, Column4)	1642.11	1470.00	831.44	0.05	0.51	189.00	201.07	189.00	80.00	0.03	0.40	100.00	100.00	0.00	1281.00	1453.11	901521.00	18.01	515.42	474.00
9	5	6	6021.00	13519.00	141.35	0	Spot (Block9, Row6, Column5)	40395.02	39888.50	20008.07	0.01	0.50	200.00	223.93	200.00	114.89	0.05	0.51	100.00	100.00	21.77	39688.50	40195.02	21894176.00	349.65	7610.07	6033.00
9	6	6	6322.00	13523.00	152.90	0	Spot (Block9, Row6, Column6)	572.19	498.50	313.34	0.06	0.55	198.00	225.72	198.00	126.13	0.06	0.56	74.00	58.00	0.00	300.50	374.19	365057.00	2.75	271.36	271.00
9	7	6	6622.00	13523.00	144.20	0	Spot (Block9, Row6, Column7)	6719.16	6183.00	4072.02	0.04	0.61	198.00	228.97	198.00	147.92	0.06	0.65	100.00	100.00	0.00	5985.00	6521.16	3782885.00	43.88	1534.67	1059.00
9	8	6	6927.00	13528.00	144.60	0	Spot (Block9, Row6, Column8)	7208.24	5956.00	4732.10	0.08	0.66	190.00	196.15	190.00	41.84	0.01	0.21	100.00	100.00	0.00	5766.00	7018.24	4087072.00	167.61	1427.86	1123.50
9	1	7	4818.00	13810.00	149.15	0	Spot (Block9, Row7, Column1)	2273.77	2152.00	946.13	0.02	0.42	187.00	237.92	187.00	247.21	0.10	1.04	100.00	99.00	0.00	1965.00	2086.77	1377903.00	8.24	604.48	553.00
9	2	7	5121.00	13816.00	203.65	0	Spot (Block9, Row7, Column2)	273.32	273.00	64.94	0.00	0.24	187.00	204.68	187.00	87.42	0.04	0.43	49.00	15.00	0.00	86.00	86.32	321973.00	0.79	200.51	197.50
9	3	7	5464.00	13822.00	165.30	0	Spot (Block9, Row7, Column3)	210.79	208.00	26.61	0.01	0.13	185.00	186.32	185.00	24.68	0.00	0.13	46.00	14.00	0.00	23.00	25.79	159777.00	0.99	192.03	190.50
9	4	7	5726.00	13828.00	227.45	0	Spot (Block9, Row7, Column4)	261.66	251.00	49.32	0.02	0.19	193.00	203.97	193.00	68.76	0.02	0.34	45.00	8.00	0.00	58.00	68.66	388825.00	0.84	206.20	208.00
9	5	7	6015.00	13821.00	180.75	0	Spot (Block9, Row7, Column5)	1272.64	1163.50	608.28	0.04	0.48	206.00	242.74	206.00	140.40	0.07	0.58	100.00	96.00	0.00	957.50	1066.64	1165741.00	7.34	444.06	435.00
9	6	7	6316.00	13821.00	202.90	0	Spot (Block9, Row7, Column6)	7615.08	7173.00	4284.79	0.03	0.56	224.00	340.28	224.00	422.57	0.18	1.24	100.00	100.00	0.00	6949.00	7391.08	8879182.00	17.22	1768.18	1786.00
9	7	7	6617.00	13827.00	149.25	0	Spot (Block9, Row7, Column7)	6850.98	6463.00	3819.59	0.03	0.56	215.00	250.43	215.00	135.01	0.07	0.54	100.00	100.00	0.00	6248.00	6635.98	4192799.00	48.89	2214.88	926.50
9	8	7	6922.00	13825.00	175.65	0	Spot (Block9, Row7, Column8)	6603.22	6546.00	2209.70	0.00	0.33	199.00	218.32	199.00	97.43	0.04	0.45	100.00	100.00	0.00	6347.00	6404.22	5691975.00	65.53	1790.58	1390.50
9	1	8	4810.00	14123.00	175.65	0	Spot (Block9, Row8, Column1)	265.51	272.00	43.21	0.01	0.16	181.00	185.02	181.00	32.00	0.01	0.17	85.00	63.00	0.00	91.00	84.51	228607.00	2.52	211.27	206.00
9	2	8	5117.00	14114.00	145.55	0	Spot (Block9, Row8, Column2)	863.55	760.50	389.56	0.06	0.45	184.00	186.45	184.00	21.09	0.01	0.11	100.00	100.00	0.00	576.50	679.55	500858.00	32.10	336.76	301.50
9	3	8	5414.00	14114.00	143.95	0	Spot (Block9, Row8, Column3)	1755.61	1434.00	1183.61	0.09	0.67	188.00	194.99	188.00	65.33	0.02	0.34	100.00	100.00	0.00	1246.00	1567.61	988408.00	23.89	430.64	356.50
9	4	8	5720.00	14122.00	144.95	0	Spot (Block9, Row8, Column4)	27453.06	25898.00	13152.47	0.03	0.48	196.00	206.16	196.00	77.07	0.02	0.37	100.00	100.00	0.00	25702.00	27257.06	15703148.00	353.55	4935.73	3921.00
9	5	8	6008.00	14117.00	152.60	0	Spot (Block9, Row8, Column5)	275.52	278.50	41.13	0.00	0.15	199.00	275.75	199.00	414.81	0.14	1.50	0.00	0.00	0.00	79.50	76.52	175232.00	-0.00	220.55	217.00
9	6	8	6320.00	14124.00	198.80	0	Spot (Block9, Row8, Column6)	34124.83	30423.00	23295.99	0.05	0.68	223.00	405.33	223.00	628.01	0.26	1.55	100.00	100.00	25.25	30200.00	33901.83	37981224.00	53.69	6717.01	6670.50
9	7	8	6619.00	14124.00	139.15	0	Spot (Block9, Row8, Column7)	3562.90	3367.00	1854.99	0.02	0.52	214.00	304.06	214.00	402.52	0.15	1.32	99.00	93.00	0.00	3153.00	3348.90	1863398.00	8.10	925.23	748.00
9	8	8	6908.00	14127.00	142.35	0	Spot (Block9, Row8, Column8)	44514.46	46849.00	18285.02	0.02	0.41	201.00	233.23	201.00	127.74	0.06	0.55	100.00	100.00	27.74	46648.00	44313.46	24394044.00	346.65	8706.90	7362.00
10	1	1	9333.00	12039.00	153.15	0	Spot (Block10, Row1, Column1)	15828.83	13576.50	8189.49	0.07	0.52	203.00	237.01	203.00	146.34	0.07	0.62	100.00	100.00	0.00	13373.50	15625.83	10193766.00	106.54	3077.04	2384.00
10	2	1	9631.00	12047.00	156.00	0	Spot (Block10, Row1, Column2)	364.15	379.50	70.23	0.02	0.19	193.00	197.20	193.00	40.52	0.01	0.21	97.00	93.00	0.00	186.50	171.15	243251.00	4.12	232.82	224.00
10	3	1	9926.00	12026.00	191.35	0	Spot (Block10, Row1, Column3)	225.13	218.00	27.14	0.01	0.12	186.00	187.61	186.00	36.22	0.00	0.19	42.00	17.00	0.00	32.00	39.13	231888.00	1.04	198.71	198.00
10	4	1	10223.00	12046.00	161.55	0	Spot (Block10, Row1, Column4)	308.25	300.50	58.57	0.01	0.19	186.00	189.26	186.00	143.57	0.01	0.76	32.00	0.00	0.00	114.50	122.25	221938.00	0.83	219.53	213.00
10	5	1	10531.00	12051.00	153.75	0	Spot (Block10, Row1, Column5)	305.73	301.00	50.28	0.01	0.16	189.00	189.82	189.00	26.21	0.00	0.14	96.00	88.00	0.00	112.00	116.73	198115.00	4.42	226.58	218.00
10	6	1	10827.00	12041.00	164.30	0	Spot (Block10, Row1, Column6)	314.26	305.00	68.41	0.01	0.22	190.00	190.03	190.00	19.81	0.00	0.10	97.00	93.00	0.00	115.00	124.26	234121.00	6.27	234.61	225.00
10	7	1	11122.00	12050.00	147.55	0	Spot (Block10, Row1, Column7)	448.77	437.00	110.76	0.01	0.25	195.00	195.07	195.00	19.41	0.00	0.10	100.00	100.00	0.00	242.00	253.77	266121.00	13.07	267.83	271.00
10	8	1	11432.00	12051.00	168.10	0	Spot (Block10, Row1, Column8)	406.06	382.00	127.90	0.03	0.31	199.00	198.83	199.00	17.11	0.00	0.09	99.00	99.00	0.00	183.00	207.06	321190.00	12.11	255.72	254.00
10	1	2	9327.00	12340.00	147.00	-50	Spot (Block10, Row2, Column1)	192.40	192.00	15.22	0.00	0.08	190.00	194.81	190.00	39.47	0.01	0.20	1.00	0.00	0.00	2.00	2.40	113133.00	-0.06	205.88	208.00
10	2	2	9628.00	12338.00	126.85	0	Spot (Block10, Row2, Column2)	259.67	266.00	28.98	0.01	0.11	186.00	185.07	186.00	20.60	0.00	0.11	98.00	80.00	0.00	80.00	73.67	112177.00	3.62	221.94	213.00
10	3	2	9908.00	12356.00	207.80	0	Spot (Block10, Row2, Column3)	207.15	206.00	17.81	0.00	0.09	182.00	182.40	182.00	27.26	0.00	0.15	40.00	5.00	0.00	24.00	25.15	254169.00	0.91	189.39	191.00
10	4	2	10234.00	12339.00	178.35	0	Spot (Block10, Row2, Column4)	226.08	221.00	29.40	0.01	0.13	183.00	184.21	183.00	30.41	0.00	0.17	62.00	20.00	0.00	38.00	43.08	199400.00	1.38	200.98	197.00
10	5	2	10532.00	12346.00	182.80	0	Spot (Block10, Row2, Column5)	3587.20	3401.00	1257.73	0.02	0.35	190.00	195.14	190.00	41.31	0.01	0.21	100.00	100.00	0.00	3211.00	3397.20	3361203.00	82.11	1019.65	871.00
10	6	2	10828.00	12349.00	147.00	-50	Spot (Block10, Row2, Column6)	263.10	271.00	32.48	0.01	0.12	195.00	227.70	195.00	143.14	0.07	0.63	0.00	0.00	0.00	76.00	68.10	155228.00	0.25	226.44	214.50
10	7	2	11132.00	12352.00	178.10	0	Spot (Block10, Row2, Column7)	225.71	217.00	26.96	0.02	0.12	193.00	195.82	193.00	34.38	0.01	0.18	31.00	15.00	0.00	24.00	32.71	201111.00	0.87	203.63	202.00
10	8	2	11499.00	12341.00	157.90	0	Spot (Block10, Row2, Column8)	212.02	209.00	16.44	0.01	0.08	195.00	200.23	195.00	62.45	0.01	0.31	2.00	0.00	0.00	14.00	17.02	145235.00	0.19	208.46	204.00
10	1	3	9334.00	12641.00	145.55	0	Spot (Block10, Row3, Column1)	624.76	589.00	203.88	0.03	0.33	191.00	191.31	191.00	19.61	0.00	0.10	100.00	100.00	0.00	398.00	433.76	360485.00	22.10	303.82	286.00
10	2	3	9603.00	12658.00	129.80	0	Spot (Block10, Row3, Column2)	240.65	237.00	25.24	0.01	0.10	191.00	198.42	191.00	55.20	0.02	0.28	42.00	1.00	0.00	46.00	49.65	108774.00	0.76	212.67	213.00
10	3	3	9901.00	12630.00	132.90	0	Spot (Block10, Row3, Column3)	874.69	388.00	2678.96	0.35	3.06	188.00	189.80	188.00	33.46	0.00	0.18	98.00	94.00	0.00	200.00	686.69	412853.00	20.47	307.88	260.00
10	4	3	10228.00	12646.00	149.80	0	Spot (Block10, Row3, Column4)	320.53	299.00	61.25	0.03	0.19	180.00	181.18	180.00	31.89	0.00	0.18	98.00	94.00	0.00	119.00	140.53	197769.00	4.37	226.65	217.00
10	5	3	10523.00	12643.00	145.05	0	Spot (Block10, Row3, Column5)	310.13	294.00	75.86	0.02	0.24	189.00	218.22	189.00	158.83	0.06	0.73	27.00	1.00	0.00	105.00	121.13	177703.00	0.58	224.03	212.00
10	6	3	10827.00	12646.00	203.75	0	Spot (Block10, Row3, Column6)	16238.81	12191.00	11687.40	0.12	0.72	205.00	282.60	205.00	221.37	0.14	0.78	100.00	100.00	0.00	11986.00	16033.81	19031884.00	72.08	3441.05	3551.00
10	7	3	11126.00	12651.00	147.00	-50	Spot (Block10, Row3, Column7)	243.40	235.00	31.47	0.02	0.13	194.00	232.50	194.00	160.85	0.08	0.69	0.00	0.00	0.00	41.00	49.40	143360.00	0.07	215.95	209.00
10	8	3	11425.00	12653.00	157.55	0	Spot (Block10, Row3, Column8)	16199.42	14523.00	7838.86	0.05	0.48	195.00	212.20	195.00	112.65	0.04	0.53	100.00	100.00	0.00	14328.00	16004.42	11048007.00	141.92	2930.91	2518.50
10	1	4	9325.00	12944.00	151.95	0	Spot (Block10, Row4, Column1)	346.67	322.00	68.60	0.03	0.20	192.00	200.11	192.00	56.81	0.02	0.28	97.00	65.00	0.00	130.00	154.67	220133.00	2.58	235.91	229.50
10	2	4	9621.00	12942.00	165.25	0	Spot (Block10, Row4, Column2)	4056.03	3712.00	1956.86	0.04	0.48	196.00	221.76	196.00	102.34	0.05	0.46	100.00	100.00	0.00	3516.00	3860.03	3050138.00	37.47	903.54	872.00
10	3	4	9925.00	12942.00	143.90	0	Spot (Block10, Row4, Column3)	1058.88	1057.00	413.52	0.00	0.39	193.00	213.73	193.00	86.91	0.04	0.41	100.00	100.00	0.00	864.00	865.88	594030.00	9.72	425.55	370.00
10	4	4	10212.00	12940.00	206.25	0	Spot (Block10, Row4, Column4)	216.42	212.00	21.04	0.01	0.10	182.00	181.26	182.00	23.74	0.00	0.13	68.00	18.00	0.00	30.00	34.42	261656.00	1.48	195.52	195.00
10	5	4	10511.00	12932.00	140.25	0	Spot (Block10, Row4, Column5)	314.32	288.00	156.21	0.04	0.50	185.00	187.01	185.00	33.68	0.00	0.18	89.00	74.00	0.00	103.00	129.32	167845.00	3.78	218.59	209.00
10	6	4	10829.00	12950.00	187.35	0	Spot (Block10, Row4, Column6)	4024.74	3900.00	1324.64	0.01	0.33	197.00	232.02	197.00	155.08	0.07	0.67	100.00	100.00	0.00	3703.00	3827.74	3972417.00	24.46	1154.92	949.00
10	7	4	11118.00	12953.00	162.65	0	Spot (Block10, Row4, Column7)	285.12	291.00	43.55	0.01	0.15	197.00	230.73	197.00	169.34	0.07	0.73	5.00	0.00	0.00	94.00	88.12	208424.00	0.32	222.65	212.00
10	8	4	11422.00	12945.00	157.80	0	Spot (Block10, Row4, Column8)	304.47	300.00	40.63	0.01	0.13	195.00	205.70	195.00	75.62	0.02	0.37	83.00	19.00	0.00	105.00	109.47	208867.00	1.31	238.40	227.00
10	1	5	9328.00	13238.00	154.30	0	Spot (Block10, Row5, Column1)	469.31	430.00	158.35	0.04	0.34	198.00	234.62	198.00	165.02	0.07	0.70	77.00	28.00	0.00	232.00	271.31	307867.00	1.42	262.68	254.00
10	2	5	9621.00	13239.00	155.95	0	Spot (Block10, Row5, Column2)	18479.71	17569.00	8437.52	0.02	0.46	200.00	249.87	200.00	157.98	0.10	0.63	100.00	100.00	0.00	17369.00	18279.71	12362926.00	115.39	3347.89	2849.00
10	3	5	9927.00	13244.00	153.60	0	Spot (Block10, Row5, Column3)	13518.74	11734.00	7909.52	0.06	0.59	191.00	220.65	191.00	120.81	0.06	0.55	100.00	100.00	0.00	11543.00	13327.74	8706069.00	110.08	2125.60	2023.00
10	4	5	10225.00	13244.00	151.65	0	Spot (Block10, Row5, Column4)	278.86	285.00	38.05	0.01	0.14	185.00	195.05	185.00	69.47	0.02	0.36	76.00	8.00	0.00	100.00	93.86	175404.00	1.21	213.07	209.00
10	5	5	10522.00	13249.00	142.85	0	Spot (Block10, Row5, Column5)	1586.53	1469.50	655.22	0.03	0.41	184.00	183.83	184.00	23.68	0.00	0.13	100.00	100.00	0.00	1285.50	1402.53	885283.00	59.24	570.35	467.00
10	6	5	10815.00	13250.00	161.75	0	Spot (Block10, Row5, Column6)	255.24	262.00	49.33	0.01	0.19	191.00	221.38	191.00	166.73	0.06	0.75	0.00	0.00	0.00	71.00	64.24	185303.00	0.20	207.12	202.00
10	7	5	11126.00	13251.00	195.60	0	Spot (Block10, Row5, Column7)	18176.12	14732.00	12212.95	0.09	0.67	204.00	271.04	204.00	247.57	0.12	0.91	100.00	100.00	0.00	14528.00	17972.12	19684744.00	72.32	3461.95	3345.00
10	8	5	11423.00	13255.00	168.65	0	Spot (Block10, Row5, Column8)	307.33	299.00	72.48	0.01	0.24	195.00	227.76	195.00	179.08	0.07	0.79	15.00	0.00	0.00	104.00	112.33	242173.00	0.44	224.73	224.50
10	1	6	9322.00	13540.00	204.45	0	Spot (Block10, Row6, Column1)	13888.06	9861.00	10669.56	0.15	0.77	205.00	307.40	205.00	282.53	0.18	0.92	100.00	100.00	0.00	9656.00	13683.06	16401797.00	48.07	2913.45	2785.50
10	2	6	9615.00	13545.00	200.95	0	Spot (Block10, Row6, Column2)	11469.73	10527.00	5894.77	0.04	0.51	204.00	285.66	204.00	254.65	0.15	0.89	100.00	100.00	0.00	10323.00	11265.73	13098431.00	43.92	2494.77	2443.00
10	3	6	9909.00	13543.00	156.55	0	Spot (Block10, Row6, Column3)	377.19	378.00	91.65	0.00	0.24	194.00	216.42	194.00	119.62	0.05	0.55	66.00	23.00	0.00	184.00	183.19	254979.00	1.34	239.96	230.00
10	4	6	10231.00	13552.00	210.45	0	Spot (Block10, Row6, Column4)	230.00	219.00	33.74	0.02	0.15	188.00	186.63	188.00	19.33	0.00	0.10	72.00	40.00	0.00	31.00	42.00	290493.00	2.24	199.56	197.00
10	5	6	10527.00	13550.00	139.30	0	Spot (Block10, Row6, Column5)	838.11	830.00	297.57	0.00	0.36	190.00	191.88	190.00	32.44	0.00	0.17	100.00	100.00	0.00	640.00	648.11	438332.00	19.92	370.12	299.00
10	6	6	10822.00	13545.00	204.45	0	Spot (Block10, Row6, Column6)	219.71	211.00	33.26	0.02	0.15	192.00	220.06	192.00	170.19	0.06	0.77	0.00	0.00	0.00	19.00	27.71	260792.00	-0.00	199.74	197.00
10	7	6	11123.00	13549.00	157.60	0	Spot (Block10, Row6, Column7)	345.12	325.50	75.96	0.03	0.22	198.00	227.12	198.00	170.19	0.06	0.75	42.00	0.00	0.00	127.50	147.12	237441.00	0.69	239.76	226.00
10	8	6	11417.00	13557.00	166.30	0	Spot (Block10, Row6, Column8)	265.73	276.00	30.24	0.02	0.11	197.00	201.96	197.00	38.40	0.01	0.19	77.00	53.00	0.00	79.00	68.73	205147.00	1.66	214.04	209.00
10	1	7	9319.00	13842.00	157.40	0	Spot (Block10, Row7, Column1)	5726.16	4898.00	2887.47	0.07	0.50	193.00	236.04	193.00	160.20	0.09	0.68	100.00	100.00	0.00	4705.00	5533.16	3939595.00	34.27	1080.37	997.00
10	2	7	9647.00	13869.00	90.40	0	Spot (Block10, Row7, Column2)	213.97	206.00	25.46	0.02	0.12	196.00	218.74	196.00	125.77	0.05	0.57	0.00	0.00	0.00	10.00	17.97	42367.00	-0.04	202.52	203.00
10	3	7	9919.00	13844.00	147.00	-50	Spot (Block10, Row7, Column3)	201.34	202.00	18.01	0.00	0.09	192.00	191.08	192.00	20.41	0.00	0.11	17.00	4.00	0.00	10.00	9.34	118590.00	0.50	194.81	195.00
10	4	7	10269.00	13862.00	138.50	0	Spot (Block10, Row7, Column4)	213.84	208.00	23.16	0.01	0.11	192.00	198.85	192.00	67.22	0.02	0.34	7.00	0.00	0.00	16.00	21.84	110982.00	0.22	196.40	199.00
10	5	7	10519.00	13848.00	147.00	-50	Spot (Block10, Row7, Column5)	227.80	214.00	31.92	0.03	0.14	194.00	229.58	194.00	172.13	0.07	0.75	0.00	0.00	0.00	20.00	33.80	133947.00	-0.01	231.99	227.00
10	6	7	10818.00	13849.00	191.35	0	Spot (Block10, Row7, Column6)	13281.20	12689.00	7378.52	0.02	0.56	208.00	326.99	208.00	341.27	0.20	1.04	100.00	100.00	0.00	12481.00	13073.20	13719483.00	37.96	2521.45	2539.00
10	7	7	11099.00	13852.00	206.05	0	Spot (Block10, Row7, Column7)	270.68	276.00	46.61	0.01	0.17	204.00	243.99	204.00	169.50	0.08	0.69	4.00	0.00	0.00	72.00	66.68	327520.00	0.16	218.36	212.00
10	8	7	11425.00	13852.00	185.30	0	Spot (Block10, Row7, Column8)	5984.91	5893.50	1652.50	0.01	0.28	204.00	227.25	204.00	100.35	0.05	0.44	100.00	100.00	0.00	5689.50	5780.91	5781425.00	57.38	1641.59	1417.00
10	1	8	9309.00	14144.00	155.80	0	Spot (Block10, Row8, Column1)	288.29	284.00	63.95	0.01	0.22	192.00	198.97	192.00	58.13	0.02	0.29	76.00	17.00	0.00	92.00	96.29	192868.00	1.54	226.26	219.00
10	2	8	9613.00	14141.00	195.30	0	Spot (Block10, Row8, Column2)	224.21	222.00	20.15	0.00	0.09	189.00	187.70	189.00	19.39	0.00	0.10	78.00	37.00	0.00	33.00	35.21	241700.00	1.88	206.32	204.00
10	3	8	9894.00	14151.00	180.50	0	Spot (Block10, Row8, Column3)	250.95	236.00	47.82	0.03	0.19	185.00	190.01	185.00	79.96	0.01	0.42	38.00	5.00	0.00	51.00	65.95	228862.00	0.76	204.91	204.00
10	4	8	10220.00	14148.00	148.10	0	Spot (Block10, Row8, Column4)	37803.30	36110.00	19025.88	0.02	0.50	192.00	205.34	192.00	102.51	0.03	0.50	100.00	100.00	11.33	35918.00	37611.30	22682044.00	366.78	6588.01	5045.50
10	5	8	10517.00	14148.00	147.00	-50	Spot (Block10, Row8, Column5)	214.77	208.50	28.32	0.01	0.13	192.00	240.39	192.00	249.83	0.10	1.04	0.00	0.00	0.00	16.50	22.77	127146.00	-0.10	198.32	196.00
10	6	8	10820.00	14151.00	191.40	0	Spot (Block10, Row8, Column6)	24877.24	17422.50	20221.29	0.15	0.81	205.00	331.56	205.00	379.18	0.21	1.14	100.00	100.00	7.46	17217.50	24672.24	25673392.00	64.73	4042.49	3986.00
10	7	8	11127.00	14155.00	172.00	0	Spot (Block10, Row8, Column7)	273.60	279.00	48.54	0.01	0.18	202.00	263.79	202.00	249.02	0.12	0.94	0.00	0.00	0.00	77.00	71.60	225990.00	0.04	220.58	214.00
10	8	8	11408.00	14152.00	145.40	0	Spot (Block10, Row8, Column8)	41287.67	38789.00	19061.77	0.03	0.46	204.00	234.17	204.00	119.74	0.06	0.51	100.00	100.00	23.44	38585.00	41083.67	23781800.00	342.87	7632.14	5651.00
11	1	1	13834.00	12067.00	156.20	0	Spot (Block11, Row1, Column1)	11576.99	9751.00	6711.19	0.07	0.58	178.00	182.41	178.00	47.84	0.01	0.26	100.00	100.00	0.00	9573.00	11398.99	7791312.00	238.17	2193.41	1503.00
11	2	1	14126.00	12068.00	153.95	0	Spot (Block11, Row1, Column2)	345.10	329.00	100.69	0.02	0.29	175.00	175.89	175.00	39.76	0.00	0.23	97.00	87.00	0.00	154.00	170.10	225350.00	4.26	235.43	217.00
11	3	1	14430.00	12078.00	180.85	0	Spot (Block11, Row1, Column3)	185.85	186.00	15.22	0.00	0.08	166.00	162.84	166.00	19.63	0.01	0.12	51.00	8.00	0.00	20.00	19.85	170057.00	1.17	176.03	176.00
11	4	1	14726.00	12067.00	177.15	0	Spot (Block11, Row1, Column4)	275.86	271.00	85.22	0.01	0.31	164.00	162.15	164.00	18.43	0.00	0.11	99.00	89.00	0.00	107.00	111.86	242480.00	6.17	190.53	190.00
11	5	1	15029.00	12081.00	210.75	0	Spot (Block11, Row1, Column5)	206.09	202.00	27.69	0.01	0.13	162.50	161.57	162.50	22.97	0.00	0.14	77.00	39.00	0.00	39.50	43.59	260906.00	1.94	170.39	173.00
11	6	1	15330.00	12073.00	158.00	0	Spot (Block11, Row1, Column6)	270.80	276.00	51.90	0.01	0.19	168.00	164.95	168.00	23.64	0.01	0.14	97.00	82.00	0.00	108.00	102.80	186581.00	4.48	195.24	191.00
11	7	1	15624.00	12075.00	145.70	0	Spot (Block11, Row1, Column7)	372.31	368.00	86.66	0.01	0.23	169.00	166.56	169.00	19.48	0.01	0.12	100.00	99.00	0.00	199.00	203.31	215940.00	10.56	230.37	211.00
11	8	1	15930.00	12072.00	183.60	0	Spot (Block11, Row1, Column8)	246.36	239.00	35.09	0.01	0.14	168.00	167.01	168.00	20.21	0.00	0.12	98.00	85.00	0.00	71.00	78.36	232808.00	3.93	195.92	196.00
11	1	2	13829.00	12366.00	147.00	-50	Spot (Block11, Row2, Column1)	175.44	179.00	22.36	0.01	0.13	171.00	171.89	171.00	34.61	0.00	0.20	5.00	0.00	0.00	8.00	4.44	103333.00	0.10	164.08	166.00
11	2	2	14119.00	12374.00	167.15	0	Spot (Block11, Row2, Column2)	187.82	188.00	18.13	0.00	0.10	163.00	160.93	163.00	20.98	0.01	0.13	61.00	14.00	0.00	25.00	24.82	145564.00	1.28	165.59	166.00
11	3	2	14425.00	12358.00	126.20	0	Spot (Block11, Row2, Column3)	190.44	192.00	12.78	0.00	0.07	161.00	159.10	161.00	20.19	0.01	0.13	79.00	19.00	0.00	31.00	29.44	80365.00	1.55	179.65	180.00
11	4	2	14746.00	12374.00	181.90	0	Spot (Block11, Row2, Column4)	187.36	186.00	18.04	0.00	0.10	159.00	159.08	159.00	27.76	0.00	0.17	49.00	7.00	0.00	27.00	28.36	173687.00	1.02	168.96	170.00
11	5	2	15034.00	12378.00	180.00	0	Spot (Block11, Row2, Column5)	2930.54	2740.00	1100.68	0.03	0.38	166.00	170.54	166.00	50.01	0.01	0.29	100.00	100.00	0.00	2574.00	2764.54	2663860.00	55.19	843.92	704.00
11	6	2	15326.00	12325.00	292.20	0	Spot (Block11, Row2, Column6)	181.12	181.00	24.75	0.00	0.14	172.00	207.72	172.00	178.53	0.08	0.86	0.00	0.00	0.00	9.00	9.12	453716.00	-0.15	162.60	167.00
11	7	2	15624.00	12381.00	183.60	0	Spot (Block11, Row2, Column7)	190.00	190.00	14.33	0.00	0.08	176.00	182.20	176.00	60.37	0.02	0.33	0.00	0.00	0.00	14.00	14.00	180308.00	0.13	178.66	178.00
11	8	2	15929.00	12379.00	147.00	-50	Spot (Block11, Row2, Column8)	179.53	181.00	13.24	0.00	0.07	175.00	182.75	175.00	102.12	0.02	0.56	0.00	0.00	0.00	6.00	4.53	105387.00	-0.03	179.30	184.00
11	1	3	13831.00	12667.00	144.55	0	Spot (Block11, Row3, Column1)	405.17	382.50	93.30	0.03	0.23	168.00	166.29	168.00	20.91	0.00	0.13	100.00	99.00	0.00	214.50	237.17	229329.00	11.42	244.20	233.00
11	2	3	14137.00	12670.00	232.10	0	Spot (Block11, Row3, Column2)	188.50	190.00	21.31	0.00	0.11	168.00	172.97	168.00	60.26	0.01	0.35	2.00	0.00	0.00	22.00	20.50	291042.00	0.26	173.18	174.00
11	3	3	14412.00	12668.00	166.25	0	Spot (Block11, Row3, Column3)	265.49	243.00	120.06	0.04	0.45	163.00	161.42	163.00	21.76	0.00	0.13	98.00	87.00	0.00	80.00	102.49	203897.00	4.78	195.47	196.00
11	4	3	14729.00	12682.00	165.75	0	Spot (Block11, Row3, Column4)	299.97	281.00	83.82	0.03	0.28	157.00	157.03	157.00	27.05	0.00	0.17	99.00	86.00	0.00	124.00	142.97	228877.00	5.29	202.78	198.00
11	5	3	14987.00	12695.00	210.75	0	Spot (Block11, Row3, Column5)	195.65	195.00	28.94	0.00	0.15	161.00	194.51	161.00	169.16	0.08	0.87	0.00	0.00	0.00	34.00	34.65	247304.00	0.01	169.14	166.50
11	6	3	15327.00	12675.00	203.35	0	Spot (Block11, Row3, Column6)	19447.44	14611.00	13723.09	0.12	0.71	193.00	278.31	193.00	260.03	0.16	0.93	100.00	100.00	0.00	14418.00	19254.44	22772948.00	73.72	3779.99	3786.50
11	7	3	15628.00	12677.00	147.00	-50	Spot (Block11, Row3, Column7)	200.68	199.00	13.51	0.00	0.07	188.00	235.89	188.00	208.75	0.10	0.88	0.00	0.00	0.00	11.00	12.68	119201.00	-0.17	194.44	194.50
11	8	3	15926.00	12684.00	161.25	0	Spot (Block11, Row3, Column8)	23370.45	20907.00	12535.40	0.05	0.54	183.00	205.76	183.00	151.22	0.05	0.73	100.00	100.00	0.14	20724.00	23187.45	16803352.00	153.19	3796.01	3117.00
11	1	4	13824.00	12972.00	167.10	0	Spot (Block11, Row4, Column1)	300.10	288.00	75.69	0.02	0.25	169.00	174.72	169.00	54.10	0.01	0.31	82.00	60.00	0.00	119.00	131.10	233177.00	2.32	204.13	200.00
11	2	4	14124.00	12970.00	176.80	0	Spot (Block11, Row4, Column2)	3803.82	3461.00	2103.04	0.04	0.55	179.00	205.30	179.00	127.79	0.06	0.62	100.00	100.00	0.00	3282.00	3624.82	3320732.00	28.16	832.68	782.00
11	3	4	14423.00	12971.00	150.20	0	Spot (Block11, Row4, Column3)	821.11	769.00	327.06	0.03	0.40	175.00	195.91	175.00	108.34	0.05	0.55	100.00	96.00	0.00	594.00	646.11	507446.00	5.77	334.58	279.00
11	4	4	14720.00	12962.00	234.00	0	Spot (Block11, Row4, Column4)	183.51	184.00	22.21	0.00	0.12	166.00	164.25	166.00	22.58	0.00	0.14	41.00	4.00	0.00	18.00	17.51	288843.00	0.85	169.77	172.00
11	5	4	15017.00	12977.00	199.00	0	Spot (Block11, Row4, Column5)	194.22	195.00	18.98	0.00	0.10	166.00	166.52	166.00	30.09	0.00	0.18	46.00	1.00	0.00	29.00	28.22	218302.00	0.92	174.21	177.00
11	6	4	15327.00	12970.00	188.95	0	Spot (Block11, Row4, Column6)	3529.99	3358.00	1132.46	0.02	0.32	185.00	217.11	185.00	163.93	0.07	0.76	100.00	100.00	0.00	3173.00	3344.99	3540579.00	20.21	989.66	797.00
11	7	4	15630.00	12952.00	174.95	0	Spot (Block11, Row4, Column7)	226.91	218.00	30.33	0.02	0.13	193.00	224.17	193.00	147.86	0.07	0.66	0.00	0.00	0.00	25.00	33.91	193553.00	0.02	203.08	202.00
11	8	4	15932.00	13001.00	183.30	0	Spot (Block11, Row4, Column8)	251.73	242.50	35.33	0.02	0.14	190.00	203.28	190.00	77.66	0.03	0.38	42.00	0.00	0.00	52.50	61.73	236625.00	0.62	211.19	207.00
11	1	5	13824.00	13266.00	148.00	0	Spot (Block11, Row5, Column1)	494.16	465.50	176.32	0.03	0.36	177.00	229.37	177.00	211.43	0.11	0.92	74.00	20.00	0.00	288.50	317.16	295508.00	1.25	254.20	239.00
11	2	5	14121.00	13265.00	159.85	0	Spot (Block11, Row5, Column2)	27981.08	25812.00	13578.11	0.04	0.49	198.00	265.07	198.00	203.81	0.13	0.77	100.00	100.00	0.43	25614.00	27783.08	19670708.00	135.99	4493.10	3709.00
11	3	5	14427.00	13268.00	159.50	0	Spot (Block11, Row5, Column3)	13617.40	11413.50	8305.77	0.08	0.61	190.00	230.15	190.00	154.16	0.08	0.67	100.00	100.00	0.00	11223.50	13427.40	9613882.00	86.84	1953.64	1763.00
11	4	5	14722.00	13280.00	170.00	0	Spot (Block11, Row5, Column4)	255.53	261.00	56.70	0.01	0.22	173.00	186.34	173.00	99.12	0.03	0.53	41.00	1.00	0.00	88.00	82.53	205189.00	0.70	194.67	194.00
11	5	5	15023.00	13271.00	145.00	0	Spot (Block11, Row5, Column5)	1292.95	1169.00	586.89	0.04	0.45	168.00	166.17	168.00	22.71	0.00	0.14	100.00	100.00	0.00	1001.00	1124.95	739569.00	49.61	458.14	367.50
11	6	5	15324.00	13275.00	147.00	-50	Spot (Block11, Row5, Column6)	202.70	204.50	20.42	0.00	0.10	178.00	207.90	178.00	172.15	0.07	0.83	0.00	0.00	0.00	26.50	24.70	119188.00	-0.03	186.80	189.00
11	7	5	15627.00	13279.00	198.50	0	Spot (Block11, Row5, Column7)	16009.66	13219.50	10474.41	0.08	0.65	196.00	255.31	196.00	214.92	0.11	0.84	100.00	100.00	0.00	13023.50	15813.66	17866784.00	73.30	3193.95	3254.50
11	8	5	15945.00	13276.00	145.45	0	Spot (Block11, Row5, Column8)	253.39	260.00	47.14	0.01	0.19	185.00	209.18	185.00	127.15	0.05	0.61	0.00	0.00	0.00	75.00	68.39	145699.00	0.35	210.07	200.00
11	1	6	13824.00	13564.00	204.70	0	Spot (Block11, Row6, Column1)	16339.08	11896.00	12507.46	0.14	0.77	193.00	306.27	193.00	289.93	0.20	0.95	100.00	100.00	0.00	11703.00	16146.08	19525204.00	55.30	3166.40	3213.00
11	2	6	14120.00	13566.00	208.05	0	Spot (Block11, Row6, Column2)	9718.50	9025.00	5081.09	0.03	0.52	200.00	288.49	200.00	260.16	0.16	0.90	100.00	100.00	0.00	8825.00	9518.50	11982905.00	36.25	2238.15	2227.00
11	3	6	14419.00	13569.00	157.70	0	Spot (Block11, Row6, Column3)	384.40	367.00	107.84	0.02	0.28	185.00	215.58	185.00	136.75	0.07	0.63	61.00	29.00	0.00	182.00	199.40	261776.00	1.23	240.97	222.50
11	4	6	14706.00	13559.00	185.05	0	Spot (Block11, Row6, Column4)	207.03	205.00	24.16	0.00	0.12	171.00	168.08	171.00	24.87	0.01	0.15	70.00	24.00	0.00	34.00	36.03	199781.00	1.57	180.67	188.00
11	5	6	15026.00	13576.00	146.35	0	Spot (Block11, Row6, Column5)	876.04	767.00	584.91	0.06	0.67	166.00	165.15	166.00	25.97	0.00	0.16	100.00	99.00	0.00	601.00	710.04	512483.00	27.37	322.27	261.50
11	6	6	15322.00	13564.00	202.50	0	Spot (Block11, Row6, Column6)	190.51	190.00	17.62	0.00	0.09	177.00	198.76	177.00	132.93	0.05	0.67	0.00	0.00	0.00	13.00	13.51	222134.00	-0.06	177.27	177.00
11	7	6	15628.00	13582.00	175.45	0	Spot (Block11, Row6, Column7)	295.60	286.00	70.19	0.01	0.24	185.00	212.42	185.00	154.93	0.06	0.73	26.00	0.00	0.00	101.00	110.60	254216.00	0.54	208.46	206.00
11	8	6	15922.00	13594.00	226.55	0	Spot (Block11, Row6, Column8)	211.26	207.00	23.65	0.01	0.11	186.00	189.42	186.00	34.57	0.01	0.18	24.00	7.00	0.00	21.00	25.26	311612.00	0.63	190.31	191.50
11	1	7	13824.00	13868.00	166.35	0	Spot (Block11, Row7, Column1)	5346.38	4882.00	2858.65	0.04	0.53	179.00	227.85	179.00	187.34	0.10	0.82	100.00	100.00	0.00	4703.00	5167.38	4111363.00	27.32	974.85	968.00
11	2	7	14195.00	13861.00	134.60	0	Spot (Block11, Row7, Column2)	196.82	199.00	16.52	0.00	0.08	178.00	196.52	178.00	113.13	0.04	0.58	0.00	0.00	0.00	21.00	18.82	96441.00	0.00	184.35	184.00
11	3	7	14420.00	13870.00	147.00	-50	Spot (Block11, Row7, Column3)	178.48	181.00	18.55	0.01	0.10	176.00	174.06	176.00	24.26	0.00	0.14	10.00	0.00	0.00	5.00	2.48	105303.00	0.18	175.84	178.00
11	4	7	14728.00	13870.00	201.70	0	Spot (Block11, Row7, Column4)	192.21	193.00	12.47	0.00	0.06	175.00	181.97	175.00	91.50	0.02	0.50	0.00	0.00	0.00	18.00	17.21	221421.00	0.11	179.12	180.00
11	5	7	15017.00	13889.00	229.95	0	Spot (Block11, Row7, Column5)	198.50	199.00	18.74	0.00	0.09	180.00	204.87	180.00	138.03	0.06	0.67	0.00	0.00	0.00	19.00	18.50	301325.00	-0.05	184.19	187.00
11	6	7	15324.00	13878.00	191.35	0	Spot (Block11, Row7, Column6)	12444.22	12242.00	6718.95	0.01	0.54	194.00	326.55	194.00	382.62	0.23	1.17	100.00	100.00	0.00	12048.00	12250.22	12842435.00	31.67	2302.31	2250.50
11	7	7	15599.00	13876.00	217.85	0	Spot (Block11, Row7, Column7)	278.85	274.00	104.42	0.01	0.37	194.00	244.77	194.00	202.27	0.10	0.83	4.00	2.00	0.00	80.00	84.85	377836.00	0.17	226.44	199.00
11	8	7	15922.00	13870.00	184.40	0	Spot (Block11, Row7, Column8)	5970.02	5846.00	1825.14	0.01	0.31	195.00	208.68	195.00	82.14	0.03	0.39	100.00	100.00	0.00	5651.00	5775.02	5683457.00	70.14	1678.83	1387.00
11	1	8	13833.00	14180.00	188.15	0	Spot (Block11, Row8, Column1)	206.48	201.00	24.79	0.01	0.12	170.00	177.07	170.00	69.07	0.02	0.39	11.00	0.00	0.00	31.00	36.48	205653.00	0.43	183.45	183.00
11	2	8	14131.00	14172.00	180.10	0	Spot (Block11, Row8, Column2)	194.34	196.00	14.02	0.00	0.07	169.00	167.10	169.00	20.45	0.00	0.12	69.00	9.00	0.00	27.00	25.34	177040.00	1.33	183.82	185.00
11	3	8	14406.00	14157.00	162.25	0	Spot (Block11, Row8, Column3)	225.26	215.00	35.20	0.02	0.16	171.00	176.26	171.00	86.44	0.01	0.49	20.00	0.00	0.00	44.00	54.26	163536.00	0.57	188.04	194.50
11	4	8	14715.00	14176.00	153.25	0	Spot (Block11, Row8, Column4)	51491.04	60594.50	16476.34	0.07	0.32	182.00	200.12	182.00	133.13	0.04	0.67	100.00	100.00	46.14	60412.50	51309.04	33366444.00	385.28	8298.21	6656.00
11	5	8	15019.00	14174.00	147.00	-50	Spot (Block11, Row8, Column5)	182.40	186.00	15.25	0.01	0.08	183.00	239.57	183.00	275.91	0.12	1.15	0.00	0.00	0.00	3.00	-0.60	107432.00	-0.21	190.62	190.00
11	6	8	15320.00	14175.00	191.00	0	Spot (Block11, Row8, Column6)	29560.21	21638.00	22157.95	0.14	0.75	198.00	344.52	198.00	434.65	0.24	1.26	100.00	100.00	16.88	21440.00	29362.21	30476756.00	67.22	4625.13	4651.00
11	7	8	15632.00	14172.00	169.20	0	Spot (Block11, Row8, Column7)	260.20	262.00	45.52	0.00	0.17	189.00	253.09	189.00	289.89	0.13	1.15	0.00	0.00	0.00	73.00	71.20	208421.00	0.02	209.33	206.00
11	8	8	15910.00	14180.00	147.95	0	Spot (Block11, Row8, Column8)	34966.79	30830.00	19636.33	0.05	0.56	194.00	210.78	194.00	95.52	0.04	0.45	100.00	100.00	12.25	30636.00	34772.79	20840268.00	363.84	5810.14	4277.00
12	1	1	18336.00	12089.00	156.40	0	Spot (Block12, Row1, Column1)	10511.08	9335.50	6096.55	0.05	0.58	227.00	239.22	227.00	49.87	0.02	0.21	100.00	100.00	0.00	9108.50	10284.08	7063443.00	205.98	2123.73	1700.00
12	2	1	18627.00	12095.00	150.05	0	Spot (Block12, Row1, Column2)	1827.64	1634.00	963.54	0.05	0.53	223.00	240.05	223.00	86.27	0.03	0.36	100.00	100.00	0.00	1411.00	1604.64	1125827.00	18.40	568.11	442.50
12	3	1	18941.00	12098.00	150.10	0	Spot (Block12, Row1, Column3)	889.23	827.50	482.66	0.03	0.54	216.00	224.94	216.00	63.21	0.02	0.28	99.00	90.00	0.00	611.50	673.23	549547.00	10.51	363.72	319.00
12	4	1	19228.00	12100.00	152.85	0	Spot (Block12, Row1, Column4)	1170.65	1050.00	570.32	0.05	0.49	214.00	220.27	214.00	29.01	0.01	0.13	100.00	100.00	0.00	836.00	956.65	751560.00	32.77	400.69	374.00
12	5	1	19534.00	12099.00	151.40	0	Spot (Block12, Row1, Column5)	1647.45	1356.00	1114.15	0.08	0.68	216.00	223.70	216.00	34.33	0.02	0.15	100.00	100.00	0.00	1140.00	1431.45	1036246.00	41.48	461.67	380.00
12	6	1	19830.00	12098.00	150.45	0	Spot (Block12, Row1, Column6)	2593.63	2261.50	1392.39	0.06	0.54	224.00	233.06	224.00	36.51	0.02	0.16	100.00	100.00	0.00	2037.50	2369.63	1597674.00	64.65	780.83	479.00
12	7	1	20125.00	12101.00	150.75	0	Spot (Block12, Row1, Column7)	6064.36	5259.50	3399.15	0.06	0.56	236.00	245.21	236.00	37.92	0.02	0.15	100.00	100.00	0.00	5023.50	5828.36	3784163.00	153.46	1358.08	1129.50
12	8	1	20433.00	12104.00	184.55	0	Spot (Block12, Row1, Column8)	505.94	455.00	248.29	0.05	0.49	244.00	249.16	244.00	30.13	0.01	0.12	99.00	96.00	0.00	211.00	261.94	484687.00	8.52	315.69	310.00
12	1	2	18322.00	12406.00	256.20	0	Spot (Block12, Row2, Column1)	235.99	230.00	24.21	0.01	0.10	216.00	226.33	216.00	79.40	0.02	0.35	0.00	0.00	0.00	14.00	19.99	449089.00	0.12	221.26	216.00
12	2	2	18627.00	12396.00	133.65	0	Spot (Block12, Row2, Column2)	1504.69	1429.00	504.86	0.02	0.34	214.00	226.30	214.00	92.72	0.02	0.41	100.00	100.00	0.00	1215.00	1290.69	719244.00	13.79	574.44	493.50
12	3	2	18932.00	12390.00	194.50	0	Spot (Block12, Row2, Column3)	293.58	294.00	43.22	0.00	0.15	212.00	218.78	212.00	40.54	0.01	0.19	80.00	51.00	0.00	82.00	81.58	313833.00	1.85	231.96	228.00
12	4	2	19234.00	12398.00	169.95	0	Spot (Block12, Row2, Column4)	1041.65	1016.00	322.65	0.01	0.31	221.00	232.34	221.00	40.36	0.02	0.17	100.00	100.00	0.00	795.00	820.65	838529.00	20.05	424.15	401.00
12	5	2	19534.00	12402.00	185.70	0	Spot (Block12, Row2, Column5)	4751.01	4692.00	1649.13	0.01	0.35	238.00	255.85	238.00	72.32	0.03	0.28	100.00	100.00	0.00	4454.00	4513.01	4632234.00	62.16	1352.01	1194.50
12	6	2	19823.00	12392.00	158.90	0	Spot (Block12, Row2, Column6)	772.00	727.00	308.49	0.03	0.40	246.00	293.85	246.00	198.54	0.08	0.68	83.00	58.00	0.00	481.00	526.00	541170.00	2.41	362.51	341.00
12	7	2	20132.00	12404.00	155.10	0	Spot (Block12, Row2, Column7)	606.94	570.00	200.81	0.03	0.33	250.00	260.35	250.00	56.04	0.02	0.22	100.00	98.00	0.00	320.00	356.94	400579.00	6.18	343.19	324.50
12	8	2	20433.00	12400.00	147.75	0	Spot (Block12, Row2, Column8)	269.70	272.00	18.38	0.00	0.07	245.00	254.55	245.00	56.52	0.02	0.22	3.00	0.00	0.00	27.00	24.70	160741.00	0.27	264.06	266.00
12	1	3	18332.00	12693.00	148.20	0	Spot (Block12, Row3, Column1)	2822.37	2554.00	1534.30	0.04	0.54	216.00	224.46	216.00	49.88	0.02	0.22	100.00	100.00	0.00	2338.00	2606.37	1696247.00	52.09	812.68	643.00
12	2	3	18628.00	12701.00	178.00	0	Spot (Block12, Row3, Column2)	373.18	370.00	86.24	0.00	0.23	219.00	233.42	219.00	69.35	0.03	0.30	84.00	54.00	0.00	151.00	154.18	332126.00	2.02	259.70	259.00
12	3	3	18918.00	12692.00	148.05	0	Spot (Block12, Row3, Column3)	1124.31	986.50	580.77	0.06	0.52	222.00	230.71	222.00	40.43	0.02	0.18	100.00	100.00	0.00	764.50	902.31	679084.00	22.10	436.93	383.00
12	4	3	19230.00	12695.00	147.70	0	Spot (Block12, Row3, Column4)	4385.11	3944.00	2407.62	0.05	0.55	240.00	250.10	240.00	48.01	0.02	0.19	100.00	100.00	0.00	3704.00	4145.11	2600373.00	86.12	1195.08	770.00
12	5	3	19533.00	12726.00	154.60	0	Spot (Block12, Row3, Column5)	1320.47	479.00	4613.77	0.44	3.49	251.00	296.87	251.00	200.76	0.07	0.68	54.00	38.00	0.15	228.00	1069.47	867549.00	5.10	542.69	343.00
12	6	3	19833.00	12700.00	205.65	0	Spot (Block12, Row3, Column6)	21190.38	15793.00	14962.92	0.13	0.71	284.00	376.40	284.00	287.45	0.12	0.76	100.00	100.00	0.50	15509.00	20906.38	25492040.00	72.41	4515.54	4569.00
12	7	3	20136.00	12705.00	148.00	0	Spot (Block12, Row3, Column7)	1460.48	1190.00	843.76	0.09	0.58	264.00	313.29	264.00	207.07	0.07	0.66	100.00	77.00	0.00	926.00	1196.48	870446.00	5.54	536.43	477.00
12	8	3	20428.00	12709.00	159.15	0	Spot (Block12, Row3, Column8)	11066.37	10386.00	4970.77	0.03	0.45	246.00	262.73	246.00	86.11	0.03	0.33	100.00	100.00	0.00	10140.00	10820.37	7691124.00	125.47	2316.18	2265.00
12	1	4	18329.00	12994.00	148.65	0	Spot (Block12, Row4, Column1)	4364.33	3774.00	2499.29	0.06	0.57	222.00	237.44	222.00	56.12	0.03	0.24	100.00	100.00	0.00	3552.00	4142.33	2614231.00	73.53	1261.90	1011.00
12	2	4	18626.00	12996.00	178.60	0	Spot (Block12, Row4, Column2)	3567.27	3365.00	1827.36	0.03	0.51	232.00	261.14	232.00	95.27	0.05	0.36	100.00	100.00	0.00	3133.00	3335.27	3192703.00	34.70	867.93	844.00
12	3	4	18928.00	12996.00	151.80	0	Spot (Block12, Row4, Column3)	19571.25	17488.00	12480.10	0.05	0.64	245.00	274.79	245.00	108.47	0.05	0.39	100.00	100.00	0.00	17243.00	19326.25	12310314.00	177.90	3835.55	2814.00
12	4	4	19228.00	12983.00	221.80	0	Spot (Block12, Row4, Column4)	349.31	332.00	51.42	0.02	0.15	248.00	254.80	248.00	44.69	0.01	0.18	88.00	48.00	0.00	84.00	101.31	491484.00	2.12	283.52	283.00
12	5	4	19519.00	12995.00	150.40	0	Spot (Block12, Row4, Column5)	575.01	483.00	480.57	0.08	0.84	234.00	245.93	234.00	48.87	0.02	0.20	100.00	93.00	0.00	249.00	341.01	354781.00	6.73	331.93	310.00
12	6	4	19832.00	13003.00	193.20	0	Spot (Block12, Row4, Column6)	5498.65	5449.00	1706.09	0.00	0.31	249.00	296.28	249.00	197.51	0.08	0.67	100.00	100.00	0.00	5200.00	5249.65	5768086.00	26.34	1504.04	1355.00
12	7	4	20125.00	13002.00	150.35	0	Spot (Block12, Row4, Column7)	920.64	788.00	510.57	0.07	0.55	270.00	299.23	270.00	138.63	0.04	0.46	92.00	70.00	0.00	518.00	650.64	572638.00	4.48	409.36	378.00
12	8	4	20422.00	13010.00	165.65	0	Spot (Block12, Row4, Column8)	499.47	482.00	140.81	0.02	0.28	252.00	265.49	252.00	67.55	0.02	0.25	98.00	69.00	0.00	230.00	247.47	380094.00	3.46	330.06	313.00
12	1	5	18329.00	13298.00	150.50	0	Spot (Block12, Row5, Column1)	3671.76	3086.00	2407.46	0.08	0.66	232.00	302.80	232.00	221.10	0.12	0.73	100.00	100.00	0.00	2854.00	3439.76	2283834.00	15.24	855.52	582.00
12	2	5	18627.00	13296.00	157.50	0	Spot (Block12, Row5, Column2)	13189.55	12498.00	5884.52	0.02	0.45	274.00	318.54	274.00	158.43	0.07	0.50	100.00	100.00	0.00	12224.00	12915.55	9008466.00	81.24	2609.21	2361.00
12	3	5	18927.00	13294.00	161.00	0	Spot (Block12, Row5, Column3)	11789.82	9628.50	6915.46	0.09	0.59	269.00	296.35	269.00	127.23	0.04	0.43	100.00	100.00	0.00	9359.50	11520.82	8441510.00	90.33	1882.98	1629.00
12	4	5	19223.00	13297.00	148.80	0	Spot (Block12, Row5, Column4)	1773.96	1526.50	1011.19	0.07	0.57	236.00	260.10	236.00	98.50	0.04	0.38	100.00	100.00	0.00	1290.50	1537.96	1075019.00	15.37	603.29	453.00
12	5	5	19525.00	13295.00	147.95	0	Spot (Block12, Row5, Column5)	20507.65	17680.50	13196.98	0.06	0.64	232.00	247.12	232.00	63.92	0.03	0.26	100.00	100.00	0.00	17448.50	20275.65	12222562.00	316.96	4244.02	2923.00
12	6	5	19827.00	13299.00	149.05	0	Spot (Block12, Row5, Column6)	977.31	934.00	352.94	0.02	0.36	241.00	270.54	241.00	143.04	0.05	0.53	99.00	93.00	0.00	693.00	736.31	594204.00	4.94	451.91	390.50
12	7	5	20129.00	13307.00	193.80	0	Spot (Block12, Row5, Column7)	13263.62	11724.00	8019.66	0.05	0.60	287.00	330.52	287.00	201.17	0.06	0.61	100.00	100.00	0.00	11437.00	12976.62	14085963.00	64.29	2785.35	2825.50
12	8	5	20423.00	13303.00	148.75	0	Spot (Block12, Row5, Column8)	1734.45	1439.00	1188.54	0.08	0.69	272.00	296.79	272.00	139.48	0.04	0.47	100.00	81.00	0.00	1167.00	1462.45	1051079.00	10.31	613.52	495.00
12	1	6	18324.00	13591.00	202.35	0	Spot (Block12, Row6, Column1)	18771.08	13547.00	13880.94	0.14	0.74	245.00	380.84	245.00	325.59	0.19	0.85	100.00	100.00	0.00	13302.00	18526.08	21830754.00	56.48	3805.23	3824.00
12	2	6	18621.00	13594.00	204.10	0	Spot (Block12, Row6, Column2)	7469.52	7061.00	3676.91	0.02	0.49	277.00	367.42	277.00	272.72	0.12	0.74	100.00	100.00	0.00	6784.00	7192.52	8836440.00	26.04	1885.76	1835.00
12	3	6	18915.00	13597.00	147.40	0	Spot (Block12, Row6, Column3)	5505.42	4953.50	3166.96	0.05	0.58	236.00	273.73	236.00	143.82	0.06	0.53	100.00	100.00	0.00	4717.50	5269.42	3248196.00	36.38	1451.20	1024.00
12	4	6	19224.00	13599.00	156.05	0	Spot (Block12, Row6, Column4)	668.80	551.00	294.30	0.08	0.44	225.00	236.44	225.00	47.67	0.02	0.20	100.00	99.00	0.00	326.00	443.80	448765.00	9.07	319.19	306.00
12	5	6	19523.00	13598.00	146.55	0	Spot (Block12, Row6, Column5)	15695.33	13059.00	11290.59	0.08	0.72	231.00	247.85	231.00	67.99	0.03	0.27	100.00	100.00	0.85	12828.00	15464.33	9181771.00	227.22	3193.98	1999.00
12	6	6	19821.00	13599.00	182.70	0	Spot (Block12, Row6, Column6)	348.41	313.00	80.18	0.05	0.23	249.00	272.59	249.00	118.53	0.04	0.43	36.00	7.00	0.00	64.00	99.41	327853.00	0.64	270.15	279.00
12	7	6	20128.00	13601.00	148.60	0	Spot (Block12, Row6, Column7)	2360.14	2197.00	1352.80	0.03	0.57	265.00	287.45	265.00	146.62	0.04	0.51	100.00	100.00	0.00	1932.00	2095.14	1427887.00	14.14	755.70	641.50
12	8	6	20430.00	13607.00	148.25	0	Spot (Block12, Row6, Column8)	2604.62	2211.50	1655.39	0.07	0.64	273.00	276.10	273.00	52.38	0.00	0.19	100.00	100.00	0.00	1938.50	2331.62	1557565.00	44.46	814.17	628.00
12	1	7	18327.00	13891.00	169.10	0	Spot (Block12, Row7, Column1)	4834.86	4159.00	2798.38	0.07	0.58	226.00	286.47	226.00	207.14	0.10	0.72	100.00	100.00	0.00	3933.00	4608.86	3863057.00	21.96	1006.01	1003.00
12	2	7	18621.00	13894.00	189.85	0	Spot (Block12, Row7, Column2)	296.89	293.00	36.61	0.01	0.12	229.00	264.76	229.00	134.03	0.06	0.51	6.00	0.00	0.00	64.00	67.89	301641.00	0.24	250.33	242.00
12	3	7	18943.00	13858.00	147.55	0	Spot (Block12, Row7, Column3)	257.52	246.00	35.43	0.02	0.14	224.00	235.73	224.00	88.06	0.02	0.37	0.00	0.00	0.00	22.00	33.52	152195.00	0.25	245.02	237.50
12	4	7	19216.00	13902.00	202.10	0	Spot (Block12, Row7, Column4)	285.32	289.00	32.02	0.01	0.11	225.00	237.99	225.00	72.40	0.02	0.30	34.00	0.00	0.00	64.00	60.32	329546.00	0.65	243.68	244.00
12	5	7	19523.00	13900.00	179.90	0	Spot (Block12, Row7, Column5)	878.05	875.00	306.42	0.00	0.35	230.00	265.83	230.00	129.69	0.06	0.49	99.00	88.00	0.00	645.00	648.05	796395.00	4.72	390.80	383.50
12	6	7	19822.00	13901.00	194.75	0	Spot (Block12, Row7, Column6)	9062.07	8741.50	4848.96	0.02	0.54	286.00	389.98	286.00	354.34	0.13	0.91	100.00	100.00	0.00	8455.50	8776.07	9714539.00	24.47	1954.37	1945.00
12	7	7	20115.00	13908.00	149.70	0	Spot (Block12, Row7, Column7)	3310.70	2940.50	1653.39	0.05	0.50	263.00	297.12	263.00	144.28	0.05	0.49	100.00	100.00	0.00	2677.50	3047.70	2012905.00	20.89	1103.13	885.00
12	8	7	20433.00	13909.00	188.10	0	Spot (Block12, Row7, Column8)	9134.88	9177.00	2638.61	0.00	0.29	276.00	291.50	276.00	109.47	0.02	0.38	100.00	100.00	0.00	8901.00	8858.88	9125748.00	80.78	2270.85	2114.00
12	1	8	18310.00	14206.00	166.00	0	Spot (Block12, Row8, Column1)	295.96	291.00	43.09	0.01	0.15	221.00	232.01	221.00	76.97	0.02	0.33	29.00	6.00	0.00	70.00	74.96	226115.00	0.83	248.03	247.50
12	2	8	18617.00	14195.00	162.60	0	Spot (Block12, Row8, Column2)	473.51	454.00	134.62	0.02	0.28	221.00	225.65	221.00	21.50	0.01	0.10	100.00	100.00	0.00	233.00	252.51	345661.00	11.53	290.93	287.00
12	3	8	18913.00	14194.00	152.05	0	Spot (Block12, Row8, Column3)	859.36	730.00	499.31	0.07	0.58	222.00	233.38	222.00	68.79	0.02	0.29	100.00	85.00	0.00	508.00	637.36	542259.00	9.10	370.29	348.50
12	4	8	19220.00	14200.00	152.55	0	Spot (Block12, Row8, Column4)	28237.62	26286.50	15214.89	0.03	0.54	227.00	245.66	227.00	124.95	0.03	0.51	100.00	100.00	0.78	26059.50	28010.62	18185024.00	224.03	4857.73	3402.00
12	5	8	19512.00	14203.00	196.55	0	Spot (Block12, Row8, Column5)	293.00	295.00	30.17	0.00	0.10	228.00	292.16	228.00	293.06	0.11	1.00	0.00	0.00	0.00	67.00	65.00	320539.00	0.00	250.68	249.00
12	6	8	19820.00	14200.00	194.20	0	Spot (Block12, Row8, Column6)	30751.69	23672.00	21759.38	0.11	0.71	277.00	412.86	277.00	439.51	0.17	1.06	100.00	100.00	16.57	23395.00	30474.69	32842980.00	69.03	5439.61	5478.00
12	7	8	20125.00	14202.00	147.00	0	Spot (Block12, Row8, Column7)	1686.26	1555.50	834.10	0.04	0.49	248.00	313.83	248.00	287.50	0.10	0.92	100.00	82.00	0.00	1307.50	1438.26	988146.00	4.77	611.78	508.50
12	8	8	20410.00	14203.00	149.05	0	Spot (Block12, Row8, Column8)	30916.49	28315.00	16541.38	0.04	0.54	252.00	280.40	252.00	114.07	0.05	0.41	100.00	100.00	2.15	28063.00	30664.49	18673572.00	268.58	6696.05	4634.00
13	1	1	4804.00	16511.00	150.40	0	Spot (Block13, Row1, Column1)	16989.44	15435.00	9187.57	0.04	0.54	110.00	127.17	110.00	61.16	0.06	0.48	100.00	100.00	0.00	15325.00	16879.44	10516466.00	275.72	3074.88	2541.00
13	2	1	5101.00	16516.00	144.25	0	Spot (Block13, Row1, Column2)	2117.05	2031.00	929.44	0.02	0.44	104.00	110.81	104.00	28.80	0.03	0.26	100.00	100.00	0.00	1927.00	2013.05	1189784.00	69.65	486.37	382.00
13	3	1	5405.00	16509.00	157.25	0	Spot (Block13, Row1, Column3)	240.07	211.00	90.17	0.06	0.38	100.00	103.20	100.00	19.54	0.01	0.19	95.00	86.00	0.00	111.00	140.07	163009.00	7.00	137.26	132.00
13	4	1	5695.00	16522.00	141.70	0	Spot (Block13, Row1, Column4)	1665.80	1598.00	712.57	0.02	0.43	101.00	103.44	101.00	17.67	0.01	0.17	100.00	100.00	0.00	1497.00	1564.80	907861.00	88.43	475.11	378.00
13	5	1	6000.00	16521.00	144.25	0	Spot (Block13, Row1, Column5)	610.00	485.50	350.56	0.10	0.57	101.00	104.32	101.00	20.30	0.01	0.19	100.00	100.00	0.00	384.50	509.00	346482.00	24.92	202.69	185.00
13	6	1	6299.00	16525.00	141.75	0	Spot (Block13, Row1, Column6)	1327.56	1292.00	651.25	0.01	0.49	99.00	101.88	99.00	18.22	0.01	0.18	100.00	100.00	0.00	1193.00	1228.56	722191.00	67.27	355.81	296.50
13	7	1	6593.00	16525.00	142.00	0	Spot (Block13, Row1, Column7)	1893.81	1835.50	821.36	0.01	0.43	101.00	103.23	101.00	17.07	0.01	0.17	100.00	100.00	0.00	1734.50	1792.81	1037809.00	104.92	484.05	418.50
13	8	1	6901.00	16521.00	158.15	0	Spot (Block13, Row1, Column8)	440.17	400.50	167.55	0.04	0.38	102.00	102.91	102.00	13.57	0.00	0.13	100.00	100.00	0.00	298.50	338.17	304595.00	24.85	181.21	176.50
13	1	2	4800.00	16812.00	147.00	-50	Spot (Block13, Row2, Column1)	108.09	108.00	7.19	0.00	0.07	104.00	111.33	104.00	43.84	0.03	0.39	0.00	0.00	0.00	4.00	4.09	63340.00	-0.07	109.03	109.00
13	2	2	5092.00	16819.00	125.05	0	Spot (Block13, Row2, Column2)	374.98	385.00	76.89	0.01	0.21	103.00	104.56	103.00	18.32	0.01	0.18	100.00	100.00	0.00	282.00	271.98	154866.00	14.76	178.20	183.00
13	3	2	5413.00	16819.00	143.75	0	Spot (Block13, Row2, Column3)	139.98	140.00	15.25	0.00	0.11	99.00	100.54	99.00	12.42	0.01	0.12	98.00	84.00	0.00	41.00	40.98	79368.00	3.17	117.08	116.00
13	4	2	5702.00	16827.00	170.00	0	Spot (Block13, Row2, Column4)	236.75	243.00	43.80	0.01	0.19	106.00	109.79	106.00	22.35	0.02	0.20	99.00	95.00	0.00	137.00	130.75	192237.00	5.68	146.90	140.00
13	5	2	6008.00	16824.00	170.55	0	Spot (Block13, Row2, Column5)	4895.78	4635.00	2145.67	0.02	0.44	105.00	112.77	105.00	39.74	0.03	0.35	100.00	100.00	0.00	4530.00	4790.78	3960686.00	120.35	1146.97	961.00
13	6	2	6311.00	16810.00	139.60	0	Spot (Block13, Row2, Column6)	138.91	138.50	16.55	0.00	0.12	101.00	118.78	101.00	103.71	0.07	0.87	0.00	0.00	0.00	37.50	37.91	73347.00	0.19	114.15	112.00
13	7	2	6602.00	16832.00	174.50	0	Spot (Block13, Row2, Column7)	173.54	187.00	31.64	0.03	0.18	101.00	104.90	101.00	34.45	0.02	0.33	79.00	62.00	0.00	86.00	72.54	147513.00	1.99	120.37	119.00
13	8	2	6900.00	16825.00	147.00	-50	Spot (Block13, Row2, Column8)	101.42	102.00	9.32	0.00	0.09	103.00	113.21	103.00	88.24	0.04	0.78	0.00	0.00	0.00	-1.00	-1.58	59635.00	-0.13	103.97	105.00
13	1	3	4802.00	17112.00	139.00	0	Spot (Block13, Row3, Column1)	1046.87	915.50	501.13	0.06	0.48	101.00	102.05	101.00	15.96	0.00	0.16	100.00	100.00	0.00	814.50	945.87	552748.00	59.19	295.97	260.00
13	2	3	5108.00	17091.00	151.05	0	Spot (Block13, Row3, Column2)	151.93	140.00	39.73	0.04	0.26	101.00	106.95	101.00	36.56	0.02	0.34	53.00	26.00	0.00	39.00	50.93	95106.00	1.23	115.31	114.00
13	3	3	5390.00	17115.00	139.15	0	Spot (Block13, Row3, Column3)	478.60	470.00	201.78	0.01	0.42	102.00	104.31	102.00	21.46	0.01	0.21	100.00	100.00	0.00	368.00	376.60	247435.00	17.44	201.48	179.00
13	4	3	5702.00	17120.00	138.80	0	Spot (Block13, Row3, Column4)	2061.32	1906.00	942.35	0.03	0.46	104.00	105.86	104.00	17.26	0.01	0.16	100.00	100.00	0.00	1802.00	1957.32	1069827.00	113.29	578.73	445.50
13	5	3	5993.00	17120.00	152.00	0	Spot (Block13, Row3, Column5)	303.25	281.00	133.39	0.03	0.44	107.00	131.32	107.00	114.60	0.09	0.87	69.00	32.00	0.00	174.00	196.25	192259.00	1.50	158.18	149.00
13	6	3	6299.00	17119.00	216.80	0	Spot (Block13, Row3, Column6)	8749.00	5061.00	7260.03	0.24	0.83	110.00	155.23	110.00	162.40	0.15	1.05	100.00	100.00	0.00	4951.00	8639.00	11819900.00	52.92	1979.84	2071.00
13	7	3	6608.00	17124.00	146.95	0	Spot (Block13, Row3, Column7)	412.60	365.50	202.66	0.05	0.49	104.00	132.50	104.00	136.54	0.11	1.03	72.00	46.00	0.00	261.50	308.60	242609.00	2.05	161.71	165.50
13	8	3	6896.00	17133.00	154.70	0	Spot (Block13, Row3, Column8)	15496.89	13959.00	8420.82	0.05	0.54	105.00	124.42	105.00	113.52	0.07	0.91	100.00	100.00	0.00	13854.00	15391.89	10212450.00	135.42	2603.62	2059.00
13	1	4	4800.00	17414.00	139.10	0	Spot (Block13, Row4, Column1)	2201.14	2055.00	1121.72	0.03	0.51	107.00	114.70	107.00	39.03	0.03	0.34	100.00	100.00	0.00	1948.00	2094.14	1151197.00	53.46	551.16	447.00
13	2	4	5094.00	17418.00	180.40	0	Spot (Block13, Row4, Column2)	2062.19	1931.00	1252.64	0.03	0.61	110.00	133.00	110.00	87.40	0.08	0.66	100.00	100.00	0.00	1821.00	1952.19	1876592.00	22.07	483.04	488.00
13	3	4	5398.00	17421.00	138.35	0	Spot (Block13, Row4, Column3)	8020.23	7733.00	3751.70	0.02	0.47	106.00	127.08	106.00	79.14	0.08	0.62	100.00	100.00	0.00	7627.00	7914.23	4178539.00	99.73	1779.09	1226.00
13	4	4	5661.00	17399.00	157.70	0	Spot (Block13, Row4, Column4)	123.60	122.00	12.54	0.01	0.10	104.00	106.59	104.00	21.76	0.01	0.20	41.00	2.00	0.00	18.00	19.60	84421.00	0.78	111.37	110.50
13	5	4	5992.00	17424.00	146.70	0	Spot (Block13, Row4, Column5)	268.25	206.00	433.25	0.11	1.62	107.00	111.35	107.00	31.33	0.02	0.28	94.00	87.00	0.00	99.00	161.25	157732.00	5.01	148.50	127.00
13	6	4	6298.00	17424.00	173.25	0	Spot (Block13, Row4, Column6)	5827.61	5787.50	2391.09	0.00	0.41	111.00	132.19	111.00	105.68	0.08	0.80	100.00	100.00	0.00	5676.50	5716.61	4883535.00	53.89	1246.43	955.00
13	7	4	6601.00	17431.00	152.55	0	Spot (Block13, Row4, Column7)	368.02	297.50	178.17	0.09	0.48	106.00	121.74	106.00	74.14	0.06	0.61	94.00	64.00	0.00	191.50	262.02	234059.00	3.32	161.58	165.00
13	8	4	6893.00	17430.00	160.10	0	Spot (Block13, Row4, Column8)	250.50	224.00	72.46	0.05	0.29	105.00	113.10	105.00	61.53	0.03	0.54	92.00	48.00	0.00	119.00	145.50	177608.00	2.23	140.83	134.00
13	1	5	4802.00	17716.00	136.70	0	Spot (Block13, Row5, Column1)	4572.45	4055.00	2121.25	0.05	0.46	114.00	143.62	114.00	121.24	0.10	0.84	100.00	100.00	0.00	3941.00	4458.45	2313660.00	36.53	1084.78	765.00
13	2	5	5097.00	17715.00	150.35	0	Spot (Block13, Row5, Column2)	20204.48	19263.50	9261.15	0.02	0.46	120.00	164.13	120.00	129.54	0.14	0.79	100.00	100.00	0.00	19143.50	20084.48	12486366.00	154.71	3166.13	2618.00
13	3	5	5398.00	17718.00	151.60	0	Spot (Block13, Row5, Column3)	9266.14	8352.50	5393.89	0.05	0.58	112.00	145.43	112.00	106.40	0.11	0.73	100.00	100.00	0.00	8240.50	9154.14	5819136.00	85.72	1343.66	1125.00
13	4	5	5695.00	17722.00	140.70	0	Spot (Block13, Row5, Column4)	1000.09	841.00	503.28	0.08	0.50	108.00	120.94	108.00	61.49	0.05	0.51	100.00	100.00	0.00	733.00	892.09	533047.00	14.30	297.14	258.00
13	5	5	5995.00	17721.00	137.95	0	Spot (Block13, Row5, Column5)	7275.13	7077.00	3440.75	0.01	0.47	107.00	111.93	107.00	25.86	0.02	0.23	100.00	100.00	0.00	6970.00	7168.13	3703042.00	277.01	1881.96	1578.00
13	6	5	6295.00	17711.00	209.25	0	Spot (Block13, Row5, Column6)	148.03	141.00	50.28	0.02	0.34	110.00	128.54	110.00	76.66	0.07	0.60	1.00	0.00	0.00	31.00	38.03	184747.00	0.25	121.04	117.00
13	7	5	6598.00	17722.00	209.45	0	Spot (Block13, Row5, Column7)	5249.03	3934.50	3488.31	0.13	0.66	115.00	143.32	115.00	101.10	0.10	0.71	100.00	100.00	0.00	3819.50	5134.03	6571781.00	50.50	1206.22	1238.00
13	8	5	6899.00	17724.00	143.65	0	Spot (Block13, Row5, Column8)	731.52	651.50	411.01	0.05	0.56	106.00	115.82	106.00	63.66	0.04	0.55	100.00	94.00	0.00	545.50	625.52	411117.00	9.67	222.15	193.00
13	1	6	4795.00	18014.00	218.90	0	Spot (Block13, Row6, Column1)	7297.36	3911.00	6202.62	0.27	0.85	123.00	175.69	123.00	156.47	0.15	0.89	100.00	100.00	0.00	3788.00	7174.36	9960891.00	45.52	1810.63	1816.00
13	2	6	5096.00	18015.00	226.60	0	Spot (Block13, Row6, Column2)	3582.50	2993.00	1879.77	0.08	0.52	115.00	160.57	115.00	140.13	0.14	0.87	100.00	100.00	0.00	2878.00	3467.50	5273438.00	24.42	1004.56	1052.00
13	3	6	5386.00	18019.00	139.15	0	Spot (Block13, Row6, Column3)	2791.44	2595.00	1420.24	0.03	0.51	106.00	126.70	106.00	81.75	0.08	0.65	100.00	100.00	0.00	2489.00	2685.44	1471088.00	32.60	671.72	540.50
13	4	6	5693.00	18020.00	152.70	0	Spot (Block13, Row6, Column4)	299.20	291.00	104.09	0.01	0.35	105.00	108.10	105.00	19.55	0.01	0.18	99.00	96.00	0.00	186.00	194.20	191488.00	9.77	151.96	147.00
13	5	6	5990.00	18021.00	138.05	0	Spot (Block13, Row6, Column5)	3960.38	3699.00	1835.08	0.03	0.46	109.00	112.24	109.00	22.56	0.01	0.20	100.00	100.00	0.00	3590.00	3851.38	2043556.00	170.57	979.08	737.00
13	6	6	6302.00	18018.00	181.80	0	Spot (Block13, Row6, Column6)	146.49	140.00	26.19	0.02	0.18	109.00	121.97	109.00	59.57	0.05	0.49	27.00	0.00	0.00	31.00	37.49	135939.00	0.41	119.53	119.00
13	7	6	6593.00	18020.00	144.95	0	Spot (Block13, Row6, Column7)	662.15	558.00	323.29	0.07	0.49	112.00	125.98	112.00	69.48	0.05	0.55	100.00	99.00	0.00	446.00	550.15	379411.00	7.72	229.02	199.00
13	8	6	6902.00	18031.00	143.35	0	Spot (Block13, Row6, Column8)	720.60	609.00	411.20	0.07	0.57	107.00	110.97	107.00	33.93	0.02	0.31	100.00	100.00	0.00	502.00	613.60	399933.00	17.97	251.15	194.00
13	1	7	4791.00	18311.00	161.00	0	Spot (Block13, Row7, Column1)	3404.02	3015.50	1856.97	0.05	0.55	111.00	148.96	111.00	115.39	0.13	0.77	100.00	100.00	0.00	2904.50	3293.02	2430468.00	28.21	621.24	605.00
13	2	7	5100.00	18326.00	179.45	0	Spot (Block13, Row7, Column2)	137.60	134.00	17.93	0.01	0.13	108.00	126.06	108.00	69.65	0.07	0.55	1.00	0.00	0.00	26.00	29.60	124524.00	0.17	116.42	116.00
13	3	7	5391.00	18316.00	147.00	-50	Spot (Block13, Row7, Column3)	103.14	103.00	10.47	0.00	0.10	106.00	109.08	106.00	18.76	0.01	0.17	1.00	0.00	0.00	-3.00	-2.86	60854.00	-0.32	104.32	105.00
13	4	7	5685.00	18304.00	153.15	0	Spot (Block13, Row7, Column4)	138.97	137.00	13.35	0.01	0.10	111.00	117.67	111.00	56.47	0.03	0.48	1.00	0.00	0.00	26.00	27.97	89912.00	0.38	124.31	124.00
13	5	7	5996.00	18324.00	169.65	0	Spot (Block13, Row7, Column5)	221.50	206.00	39.66	0.03	0.18	115.00	128.29	115.00	60.60	0.05	0.47	95.00	32.00	0.00	91.00	106.50	177200.00	1.54	154.23	146.00
13	6	7	6293.00	18323.00	219.75	0	Spot (Block13, Row7, Column6)	3538.74	3122.50	1943.32	0.05	0.55	126.00	183.36	126.00	189.86	0.16	1.04	100.00	99.00	0.00	2996.50	3412.74	4897612.00	17.67	937.69	973.00
13	7	7	6583.00	18325.00	142.45	0	Spot (Block13, Row7, Column7)	1073.59	1082.00	424.84	0.00	0.40	120.00	141.36	120.00	76.35	0.07	0.54	100.00	100.00	0.00	962.00	953.59	590472.00	12.21	345.22	272.00
13	8	7	6897.00	18323.00	175.45	0	Spot (Block13, Row7, Column8)	8405.21	8641.00	2833.50	0.01	0.34	113.00	133.04	113.00	102.21	0.07	0.77	100.00	100.00	0.00	8528.00	8292.21	7228480.00	80.93	1829.59	1405.00
13	1	8	4786.00	18620.00	151.00	0	Spot (Block13, Row8, Column1)	181.26	184.00	22.70	0.01	0.13	109.00	117.85	109.00	48.95	0.03	0.42	87.00	5.00	0.00	75.00	72.26	113288.00	1.30	133.29	128.00
13	2	8	5090.00	18602.00	188.50	0	Spot (Block13, Row8, Column2)	182.77	189.00	32.81	0.01	0.18	108.00	109.83	108.00	14.73	0.01	0.13	96.00	87.00	0.00	81.00	74.77	182405.00	4.95	133.50	132.00
13	3	8	5386.00	18615.00	153.60	0	Spot (Block13, Row8, Column3)	386.20	295.50	205.65	0.12	0.53	109.00	119.83	109.00	79.41	0.04	0.66	89.00	58.00	0.00	186.50	277.20	250260.00	3.35	162.34	171.00
13	4	8	5691.00	18625.00	146.55	0	Spot (Block13, Row8, Column4)	42493.00	43806.00	19041.07	0.01	0.45	116.00	134.07	116.00	105.22	0.06	0.78	100.00	100.00	21.71	43690.00	42377.00	24858528.00	402.58	7160.59	5645.00
13	5	8	5979.00	18585.00	250.45	0	Spot (Block13, Row8, Column5)	131.15	128.00	22.37	0.01	0.17	114.00	162.37	114.00	188.02	0.15	1.16	0.00	0.00	0.00	14.00	17.15	237246.00	-0.17	118.31	117.00
13	6	8	6294.00	18624.00	199.15	0	Spot (Block13, Row8, Column6)	13209.75	7760.00	12747.26	0.23	0.96	127.00	210.47	127.00	257.50	0.22	1.22	100.00	100.00	0.00	7633.00	13082.75	14808128.00	50.48	2333.47	2339.00
13	7	8	6591.00	18623.00	145.45	0	Spot (Block13, Row8, Column7)	618.60	558.00	275.63	0.04	0.45	119.00	172.65	119.00	197.85	0.16	1.15	87.00	53.00	0.00	439.00	499.60	356932.00	2.25	232.38	209.00
13	8	8	6878.00	18625.00	141.05	0	Spot (Block13, Row8, Column8)	45928.88	49808.50	18825.67	0.04	0.41	117.00	149.08	117.00	130.41	0.11	0.87	100.00	100.00	34.07	49691.50	45811.88	24801716.00	351.05	7569.00	5832.00
14	1	1	9305.00	16541.00	151.55	0	Spot (Block14, Row1, Column1)	17059.33	14969.00	9117.86	0.06	0.53	312.00	349.10	312.00	127.95	0.05	0.37	100.00	100.00	0.00	14657.00	16747.33	10764439.00	130.60	3468.02	2457.00
14	2	1	9600.00	16544.00	147.80	0	Spot (Block14, Row1, Column2)	40271.61	40046.50	19627.71	0.00	0.49	307.00	367.70	307.00	221.11	0.08	0.60	100.00	100.00	23.91	39739.50	39964.61	23921444.00	180.47	6797.95	5633.50
14	3	1	9906.00	16548.00	145.40	0	Spot (Block14, Row1, Column3)	16472.09	14405.00	10492.04	0.06	0.64	306.00	340.57	306.00	133.83	0.05	0.39	100.00	100.00	0.00	14099.00	16166.09	9471449.00	120.54	3260.52	2397.50
14	4	1	10195.00	16545.00	145.65	0	Spot (Block14, Row1, Column4)	32162.20	29525.50	16771.63	0.04	0.52	307.00	363.57	307.00	205.18	0.07	0.56	100.00	100.00	2.24	29218.50	31855.20	18654084.00	154.98	5735.65	3923.00
14	5	1	10502.00	16552.00	147.65	0	Spot (Block14, Row1, Column5)	30196.56	26390.50	21882.70	0.06	0.72	310.00	345.58	310.00	139.37	0.05	0.40	100.00	100.00	11.13	26080.50	29886.56	18178352.00	214.18	4534.22	3109.00
14	6	1	10799.00	16551.00	144.35	0	Spot (Block14, Row1, Column6)	39194.76	38970.00	20904.52	0.00	0.53	309.00	350.35	309.00	177.09	0.05	0.51	100.00	100.00	20.32	38661.00	38885.76	22380292.00	219.35	7323.73	5171.00
14	7	1	11093.00	16554.00	148.55	0	Spot (Block14, Row1, Column7)	59358.90	65535.00	10820.74	0.04	0.18	308.00	344.46	308.00	172.96	0.05	0.50	100.00	100.00	69.15	65227.00	59050.90	35793704.00	341.21	14211.79	10362.00
14	8	1	11408.00	16554.00	165.30	0	Spot (Block14, Row1, Column8)	649.86	609.00	196.34	0.03	0.30	303.00	319.81	303.00	96.56	0.02	0.30	96.00	73.00	0.00	306.00	346.86	493893.00	3.42	397.13	403.50
14	1	2	9285.00	16856.00	147.70	0	Spot (Block14, Row2, Column1)	367.90	382.00	64.30	0.02	0.17	305.00	336.00	305.00	160.83	0.04	0.48	4.00	0.00	0.00	77.00	62.90	218531.00	0.20	333.11	318.00
14	2	2	9597.00	16844.00	129.30	0	Spot (Block14, Row2, Column2)	27162.11	26654.50	11247.76	0.01	0.41	305.00	361.64	305.00	248.59	0.07	0.69	100.00	100.00	0.00	26349.50	26857.11	12277274.00	107.81	4516.90	4104.50
14	3	2	9904.00	16844.00	143.40	0	Spot (Block14, Row2, Column3)	1513.50	1313.00	810.47	0.06	0.54	304.00	364.12	304.00	248.04	0.08	0.68	100.00	79.00	0.00	1009.00	1209.50	849072.00	4.63	547.40	509.00
14	4	2	10202.00	16849.00	177.10	0	Spot (Block14, Row2, Column4)	14454.26	14016.00	7588.31	0.01	0.52	306.00	392.72	306.00	282.31	0.11	0.72	100.00	100.00	0.00	13710.00	14148.26	12719752.00	49.81	2657.57	2622.00
14	5	2	10508.00	16850.00	180.80	0	Spot (Block14, Row2, Column5)	4734.27	4494.00	1746.91	0.02	0.37	309.00	364.16	309.00	186.30	0.07	0.51	100.00	100.00	0.00	4185.00	4425.27	4341326.00	23.46	1267.17	1060.00
14	6	2	10798.00	16850.00	147.00	0	Spot (Block14, Row2, Column6)	10564.04	9215.00	6017.08	0.06	0.57	311.00	428.12	311.00	391.38	0.14	0.91	100.00	100.00	0.00	8904.00	10253.04	6201094.00	25.90	2198.47	1865.00
14	7	2	11098.00	16853.00	147.10	0	Spot (Block14, Row2, Column7)	9857.70	8706.00	5697.05	0.05	0.58	305.00	355.25	305.00	191.40	0.07	0.54	100.00	100.00	0.00	8401.00	9552.70	5825901.00	49.65	2209.70	1610.00
14	8	2	11403.00	16849.00	194.20	0	Spot (Block14, Row2, Column8)	395.21	379.00	79.04	0.02	0.20	297.00	311.04	297.00	74.03	0.02	0.24	59.00	20.00	0.00	82.00	98.21	422480.00	1.14	331.40	320.00
14	1	3	9305.00	17145.00	144.70	0	Spot (Block14, Row3, Column1)	38917.65	38042.00	21588.23	0.01	0.55	302.00	322.36	302.00	117.35	0.03	0.36	100.00	100.00	24.17	37740.00	38615.65	22222060.00	328.90	6295.13	4508.00
14	2	3	9599.00	17146.00	141.60	0	Spot (Block14, Row3, Column2)	2004.36	1762.00	1064.47	0.06	0.53	302.00	341.81	302.00	179.42	0.05	0.52	100.00	100.00	0.00	1460.00	1702.36	1084359.00	9.27	740.89	606.50
14	3	3	9890.00	17140.00	143.50	0	Spot (Block14, Row3, Column3)	5904.31	4853.50	3569.16	0.09	0.60	298.00	323.70	298.00	165.70	0.04	0.51	100.00	100.00	0.00	4555.50	5606.31	3318222.00	33.68	1403.25	1002.00
14	4	3	10199.00	17145.00	145.40	0	Spot (Block14, Row3, Column4)	44016.77	45773.50	19910.67	0.02	0.45	303.00	355.72	303.00	221.14	0.07	0.62	100.00	100.00	33.28	45470.50	43713.77	25529860.00	197.43	7551.56	5363.00
14	5	3	10496.00	17148.00	139.25	0	Spot (Block14, Row3, Column5)	4453.76	3830.00	3394.50	0.07	0.76	307.00	386.42	307.00	317.27	0.10	0.82	100.00	99.00	0.00	3523.00	4146.76	2347134.00	12.82	1288.03	895.00
14	6	3	10801.00	17146.00	201.05	0	Spot (Block14, Row3, Column6)	27590.66	21466.00	19249.50	0.11	0.70	334.00	511.86	334.00	469.74	0.19	0.92	100.00	100.00	7.42	21132.00	27256.66	31591384.00	57.65	5817.96	5853.00
14	7	3	11105.00	17150.00	144.85	0	Spot (Block14, Row3, Column7)	28478.39	24888.00	18255.07	0.06	0.64	320.00	409.25	320.00	273.41	0.11	0.67	100.00	100.00	3.14	24568.00	28158.39	16318119.00	102.66	4591.72	3047.00
14	8	3	11399.00	17160.00	154.75	0	Spot (Block14, Row3, Column8)	8053.93	7349.00	4265.01	0.04	0.53	307.00	340.07	307.00	102.64	0.04	0.30	100.00	100.00	0.00	7042.00	7746.93	5355864.00	75.15	1853.08	1508.50
14	1	4	9300.00	17443.00	144.60	0	Spot (Block14, Row4, Column1)	44223.15	46197.00	20044.90	0.02	0.45	301.00	335.92	301.00	143.49	0.05	0.43	100.00	100.00	33.04	45896.00	43922.15	25295772.00	305.86	7648.48	5477.00
14	2	4	9597.00	17447.00	171.45	0	Spot (Block14, Row4, Column2)	3979.09	3778.50	2015.04	0.02	0.51	303.00	353.77	303.00	205.87	0.07	0.58	100.00	100.00	0.00	3475.50	3676.09	3246940.00	17.61	1066.24	1001.00
14	3	4	9898.00	17445.00	148.55	0	Spot (Block14, Row4, Column3)	64795.52	65535.00	4597.64	0.00	0.07	300.00	360.21	300.00	243.88	0.08	0.68	100.00	100.00	94.85	65235.00	64495.52	39007244.00	264.21	18392.19	14500.00
14	4	4	10190.00	17448.00	150.40	0	Spot (Block14, Row4, Column4)	1632.71	1603.50	679.55	0.01	0.42	302.00	335.21	302.00	156.57	0.05	0.47	100.00	99.00	0.00	1301.50	1330.71	1012280.00	8.29	602.25	555.50
14	5	4	10490.00	17447.00	142.95	0	Spot (Block14, Row4, Column5)	1523.15	1376.00	599.43	0.04	0.39	301.00	327.57	301.00	139.47	0.04	0.43	100.00	100.00	0.00	1075.00	1222.15	845347.00	8.57	593.86	558.00
14	6	4	10803.00	17445.00	190.55	0	Spot (Block14, Row4, Column6)	5224.08	5177.00	1742.65	0.00	0.33	307.00	387.23	307.00	262.70	0.10	0.68	100.00	100.00	0.00	4870.00	4917.08	5344237.00	18.41	1403.06	1293.00
14	7	4	11096.00	17454.00	145.75	0	Spot (Block14, Row4, Column7)	13166.73	10350.00	10180.07	0.10	0.77	333.00	406.54	333.00	269.26	0.09	0.66	100.00	100.00	0.00	10017.00	12833.73	7597202.00	47.39	2267.10	1621.00
14	8	4	11394.00	17460.00	148.85	0	Spot (Block14, Row4, Column8)	5284.98	4555.50	2717.35	0.06	0.51	318.00	357.31	318.00	108.94	0.05	0.30	100.00	100.00	0.00	4237.50	4966.98	3181555.00	45.23	1484.65	1111.00
14	1	5	9302.00	17744.00	143.05	0	Spot (Block14, Row5, Column1)	49492.24	57097.50	17521.52	0.06	0.35	311.00	408.58	311.00	316.25	0.12	0.77	100.00	100.00	43.93	56786.50	49181.24	27715820.00	155.21	9238.67	7949.50
14	2	5	9598.00	17744.00	151.65	0	Spot (Block14, Row5, Column2)	9500.83	9103.00	4190.51	0.02	0.44	310.00	395.92	310.00	248.00	0.11	0.63	100.00	100.00	0.00	8793.00	9190.83	5976024.00	36.71	2188.17	1924.50
14	3	5	9898.00	17742.00	153.85	0	Spot (Block14, Row5, Column3)	14089.67	12268.00	8193.17	0.06	0.58	306.00	372.58	306.00	230.63	0.09	0.62	100.00	100.00	0.00	11962.00	13783.67	9101925.00	59.48	2325.70	2231.00
14	4	5	10195.00	17748.00	145.05	0	Spot (Block14, Row5, Column4)	31652.52	27877.00	21241.07	0.06	0.67	306.00	346.89	306.00	170.07	0.05	0.49	100.00	100.00	10.47	27571.00	31346.52	18136912.00	184.08	5035.44	3377.50
14	5	5	10495.00	17749.00	148.65	0	Spot (Block14, Row5, Column5)	64612.25	65535.00	3444.09	0.01	0.05	305.00	355.75	305.00	232.54	0.07	0.65	100.00	100.00	89.60	65230.00	64307.25	38509232.00	276.33	18157.82	12949.00
14	6	5	10798.00	17748.00	148.35	0	Spot (Block14, Row5, Column6)	11348.42	10418.00	6190.88	0.04	0.55	304.00	382.03	304.00	301.56	0.10	0.79	100.00	100.00	0.00	10114.00	11044.42	6865793.00	36.37	2174.50	1886.00
14	7	5	11101.00	17749.00	195.05	0	Spot (Block14, Row5, Column7)	26781.17	22653.00	17753.82	0.07	0.66	336.00	454.31	336.00	376.42	0.13	0.83	100.00	100.00	1.96	22317.00	26445.17	28762992.00	69.94	5124.99	4996.00
14	8	5	11397.00	17753.00	145.65	0	Spot (Block14, Row5, Column8)	34725.07	31163.00	23943.93	0.05	0.69	315.00	390.53	315.00	258.16	0.09	0.66	100.00	100.00	22.93	30848.00	34410.07	20140592.00	133.00	5427.29	3624.50
14	1	6	9292.00	18040.00	204.10	0	Spot (Block14, Row6, Column1)	23427.24	17196.50	18167.20	0.13	0.78	319.00	510.45	319.00	481.04	0.20	0.94	100.00	100.00	2.97	16877.50	23108.24	27597320.00	47.64	5119.71	5083.50
14	2	6	9593.00	18044.00	209.75	0	Spot (Block14, Row6, Column2)	15226.95	13337.50	8703.80	0.06	0.57	312.00	452.34	312.00	400.89	0.16	0.89	100.00	100.00	0.00	13025.50	14914.95	19094596.00	36.85	3557.35	3532.00
14	3	6	9886.00	18044.00	146.30	0	Spot (Block14, Row6, Column3)	51971.39	65535.00	17043.46	0.10	0.33	301.00	358.43	301.00	225.70	0.08	0.63	100.00	100.00	51.98	65234.00	51670.39	30195580.00	228.68	10950.75	7790.00
14	4	6	10192.00	18043.00	146.00	0	Spot (Block14, Row6, Column4)	6181.85	4652.00	4145.28	0.12	0.67	302.00	327.80	302.00	176.28	0.04	0.54	100.00	100.00	0.00	4350.00	5879.85	3591657.00	33.21	1622.14	1134.00
14	5	6	10492.00	18051.00	147.80	0	Spot (Block14, Row6, Column5)	65043.55	65535.00	2437.93	0.00	0.04	311.00	382.19	311.00	274.66	0.09	0.72	100.00	100.00	93.33	65224.00	64732.55	39026468.00	235.43	16642.85	12326.00
14	6	6	10790.00	18051.00	147.70	0	Spot (Block14, Row6, Column6)	3126.06	2485.00	2091.93	0.10	0.67	310.00	379.64	310.00	264.39	0.09	0.70	100.00	91.00	0.00	2175.00	2816.06	1860007.00	10.39	850.37	694.50
14	7	6	11094.00	18053.00	148.80	0	Spot (Block14, Row6, Column7)	44340.91	48112.00	20917.02	0.04	0.47	312.00	392.10	312.00	282.22	0.10	0.72	100.00	100.00	37.42	47800.00	44028.91	26782060.00	155.73	8970.42	5821.00
14	8	6	11400.00	18054.00	148.75	0	Spot (Block14, Row6, Column8)	45048.63	51830.00	21042.88	0.06	0.47	309.00	348.49	309.00	141.54	0.05	0.41	100.00	100.00	40.40	51521.00	44739.63	26984284.00	315.81	9174.33	7127.00
14	1	7	9294.00	18341.00	165.15	0	Spot (Block14, Row7, Column1)	5409.22	4728.00	3062.86	0.06	0.57	304.00	380.61	304.00	309.18	0.10	0.81	100.00	100.00	0.00	4424.00	5105.22	4105600.00	16.26	1163.87	1117.00
14	2	7	9591.00	18344.00	145.20	0	Spot (Block14, Row7, Column2)	1781.00	1440.00	1078.95	0.09	0.61	303.00	350.56	303.00	195.27	0.06	0.56	99.00	90.00	0.00	1137.00	1478.00	1024075.00	7.33	598.09	489.00
14	3	7	9890.00	18341.00	147.45	0	Spot (Block14, Row7, Column3)	433.96	413.00	67.23	0.02	0.15	298.00	312.62	298.00	78.46	0.02	0.25	90.00	35.00	0.00	115.00	135.96	256902.00	1.55	360.12	366.50
14	4	7	10191.00	18345.00	143.85	0	Spot (Block14, Row7, Column4)	1165.43	965.50	635.62	0.08	0.55	298.00	327.22	298.00	149.62	0.04	0.46	99.00	86.00	0.00	667.50	867.43	659631.00	5.60	506.21	451.00
14	5	7	10493.00	18353.00	185.45	0	Spot (Block14, Row7, Column5)	11749.79	10067.00	7361.69	0.07	0.63	314.00	442.53	314.00	370.31	0.15	0.84	100.00	100.00	0.00	9753.00	11435.79	11338551.00	30.53	2315.31	2241.00
14	6	7	10789.00	18349.00	195.60	0	Spot (Block14, Row7, Column6)	18477.08	17500.50	10414.10	0.02	0.56	357.00	555.18	357.00	564.79	0.19	1.02	100.00	100.00	0.00	17143.50	18120.08	20029154.00	31.73	3770.22	3868.00
14	7	7	11084.00	18354.00	146.70	0	Spot (Block14, Row7, Column7)	45196.54	48816.00	19192.97	0.03	0.42	318.00	408.76	318.00	292.13	0.11	0.71	100.00	100.00	31.69	48498.00	44878.54	26530512.00	153.32	8736.86	6012.00
14	8	7	11394.00	18348.00	184.80	0	Spot (Block14, Row7, Column8)	9762.97	9742.50	2989.59	0.00	0.31	309.00	354.70	309.00	150.67	0.06	0.42	100.00	100.00	0.00	9433.50	9453.97	9391977.00	62.44	2448.92	1848.50
14	1	8	9305.00	18639.00	98.30	0	Spot (Block14, Row8, Column1)	5579.58	862.00	14435.76	0.81	2.59	295.00	331.10	295.00	270.05	0.05	0.82	77.00	53.00	3.73	567.00	5284.58	1344678.00	19.44	813.42	698.00
14	2	8	9594.00	18643.00	145.85	0	Spot (Block14, Row8, Column2)	7175.81	6379.00	3915.97	0.05	0.55	297.00	312.26	297.00	64.43	0.02	0.21	100.00	100.00	0.00	6082.00	6878.81	4133268.00	106.53	1571.08	1356.00
14	3	8	9884.00	18643.00	144.15	0	Spot (Block14, Row8, Column3)	13721.55	10432.00	10719.62	0.12	0.78	296.00	313.10	296.00	82.85	0.02	0.26	100.00	100.00	0.00	10136.00	13425.55	7807564.00	161.84	2178.02	1527.00
14	4	8	10193.00	18651.00	146.10	0	Spot (Block14, Row8, Column4)	23605.93	21700.00	12649.49	0.04	0.54	295.00	307.71	295.00	86.75	0.02	0.28	100.00	100.00	0.00	21405.00	23310.93	13762256.00	268.57	4773.97	3805.00
14	5	8	10483.00	18643.00	147.50	0	Spot (Block14, Row8, Column5)	1599.96	1525.00	688.77	0.02	0.43	300.00	399.98	300.00	405.57	0.12	1.01	92.00	72.00	0.00	1225.00	1299.96	948778.00	2.96	590.31	532.00
14	6	8	10794.00	18655.00	192.30	0	Spot (Block14, Row8, Column6)	34762.86	30971.00	22628.65	0.05	0.65	326.00	533.04	326.00	605.53	0.21	1.14	100.00	100.00	24.02	30645.00	34436.86	36327436.00	56.53	6552.38	6583.00
14	7	8	11093.00	18655.00	142.70	0	Spot (Block14, Row8, Column7)	22411.74	20634.50	13187.95	0.04	0.59	313.00	432.09	313.00	415.42	0.14	0.96	100.00	100.00	0.00	20321.50	22098.74	12371278.00	52.91	4431.14	3017.00
14	8	8	11377.00	18652.00	144.20	0	Spot (Block14, Row8, Column8)	44438.20	44792.50	17666.59	0.00	0.40	308.00	354.58	308.00	159.28	0.06	0.45	100.00	100.00	24.37	44484.50	44130.20	24796636.00	276.77	10489.83	7399.50
15	1	1	13806.00	16566.00	155.45	0	Spot (Block15, Row1, Column1)	12553.01	11141.50	7007.84	0.05	0.56	216.00	245.63	216.00	119.63	0.06	0.49	100.00	100.00	0.00	10925.50	12337.01	8335198.00	102.88	2524.48	1993.00
15	2	1	14099.00	16572.00	154.35	0	Spot (Block15, Row1, Column2)	27287.51	25075.50	14712.94	0.04	0.54	204.00	239.40	204.00	149.74	0.07	0.63	100.00	100.00	0.31	24871.50	27083.51	17736880.00	180.63	4065.54	3632.50
15	3	1	14405.00	16558.00	205.55	0	Spot (Block15, Row1, Column3)	215.75	214.00	19.58	0.00	0.09	191.00	209.02	191.00	105.22	0.04	0.50	0.00	0.00	0.00	23.00	24.75	259121.00	0.06	198.00	197.00
15	4	1	14693.00	16571.00	149.90	0	Spot (Block15, Row1, Column4)	21011.30	18876.00	11381.17	0.05	0.54	187.00	198.71	187.00	77.59	0.03	0.39	100.00	100.00	0.00	18689.00	20824.30	12921950.00	268.25	3564.35	2751.50
15	5	1	15004.00	16576.00	150.65	0	Spot (Block15, Row1, Column5)	458.91	375.00	208.35	0.09	0.45	192.00	201.03	192.00	62.66	0.02	0.31	99.00	65.00	0.00	183.00	266.91	284982.00	4.12	255.05	246.50
15	6	1	15301.00	16575.00	146.40	0	Spot (Block15, Row1, Column6)	9636.95	8851.00	5220.48	0.04	0.54	194.00	201.99	194.00	55.40	0.02	0.27	100.00	100.00	0.00	8657.00	9442.95	5618344.00	170.32	2172.71	1478.50
15	7	1	15593.00	16582.00	147.95	0	Spot (Block15, Row1, Column7)	14507.39	13618.50	7617.34	0.03	0.53	197.00	206.69	197.00	52.43	0.02	0.25	100.00	100.00	0.00	13421.50	14310.39	8675420.00	272.77	3133.44	2261.00
15	8	1	15909.00	16577.00	166.90	0	Spot (Block15, Row1, Column8)	640.27	601.00	238.78	0.03	0.37	200.00	205.72	200.00	30.18	0.01	0.15	100.00	100.00	0.00	401.00	440.27	495567.00	14.40	306.26	303.00
15	1	2	13801.00	16868.00	147.00	-50	Spot (Block15, Row2, Column1)	199.51	199.00	12.20	0.00	0.06	195.00	199.68	195.00	40.64	0.01	0.20	0.00	0.00	0.00	4.00	4.51	117908.00	-0.00	208.11	207.00
15	2	2	14103.00	16877.00	169.00	0	Spot (Block15, Row2, Column2)	255.11	268.00	42.83	0.02	0.17	189.00	198.53	189.00	89.73	0.02	0.45	43.00	0.00	0.00	79.00	66.11	203580.00	0.63	199.38	199.00
15	3	2	14409.00	16867.00	165.30	0	Spot (Block15, Row2, Column3)	275.53	282.00	44.19	0.01	0.16	183.00	182.45	183.00	23.95	0.00	0.13	93.00	79.00	0.00	99.00	92.53	209130.00	3.89	200.45	201.00
15	4	2	14712.00	16876.00	186.80	0	Spot (Block15, Row2, Column4)	241.56	223.00	39.53	0.03	0.16	188.00	197.47	188.00	61.23	0.02	0.31	38.00	0.00	0.00	35.00	53.56	237215.00	0.72	201.27	201.00
15	5	2	15006.00	16875.00	184.35	0	Spot (Block15, Row2, Column5)	1119.80	1065.00	371.87	0.02	0.33	195.00	196.89	195.00	26.83	0.00	0.14	100.00	100.00	0.00	870.00	924.80	1072768.00	34.39	460.39	424.00
15	6	2	15302.00	16897.00	194.60	0	Spot (Block15, Row2, Column6)	288.25	290.00	61.01	0.00	0.21	201.00	220.14	201.00	83.41	0.04	0.38	57.00	6.00	0.00	89.00	87.25	306697.00	0.82	236.67	206.00
15	7	2	15621.00	16899.00	170.55	0	Spot (Block15, Row2, Column7)	283.05	251.00	276.68	0.05	0.98	199.00	204.18	199.00	32.48	0.01	0.16	69.00	44.00	0.00	52.00	84.05	229554.00	2.43	222.89	212.00
15	8	2	15886.00	16884.00	212.60	0	Spot (Block15, Row2, Column8)	213.54	207.00	31.73	0.01	0.15	198.00	209.51	198.00	79.50	0.02	0.38	2.00	0.00	0.00	9.00	15.54	274822.00	0.05	200.71	198.00
15	1	3	13803.00	17166.00	146.70	0	Spot (Block15, Row3, Column1)	533.18	513.50	175.89	0.02	0.33	193.00	195.37	193.00	27.86	0.01	0.14	100.00	100.00	0.00	320.50	340.18	312446.00	12.12	285.50	269.00
15	2	3	14102.00	17171.00	149.45	0	Spot (Block15, Row3, Column2)	412.33	388.00	115.19	0.03	0.28	191.00	195.92	191.00	38.17	0.01	0.19	98.00	96.00	0.00	197.00	221.33	253173.00	5.67	241.84	233.00
15	3	3	14389.00	17168.00	146.15	0	Spot (Block15, Row3, Column3)	3022.77	2583.00	1634.13	0.07	0.54	190.00	199.82	190.00	73.25	0.02	0.37	100.00	100.00	0.00	2393.00	2832.77	1756229.00	38.54	809.85	586.00
15	4	3	14701.00	17170.00	146.55	0	Spot (Block15, Row3, Column4)	16458.96	14487.00	8901.33	0.06	0.54	194.00	201.48	194.00	49.16	0.02	0.24	100.00	100.00	0.00	14293.00	16264.96	9628492.00	330.70	3479.34	2425.00
15	5	3	15001.00	17176.00	142.70	0	Spot (Block15, Row3, Column5)	1294.47	1159.00	636.88	0.05	0.49	197.00	211.83	197.00	71.25	0.03	0.34	100.00	99.00	0.00	962.00	1097.47	713251.00	15.19	490.24	382.00
15	6	3	15303.00	17172.00	202.30	0	Spot (Block15, Row3, Column6)	6317.74	4473.00	4649.94	0.15	0.74	205.00	238.40	205.00	107.36	0.07	0.45	100.00	100.00	0.00	4268.00	6112.74	7309626.00	56.63	1462.33	1433.50
15	7	3	15610.00	17179.00	244.85	0	Spot (Block15, Row3, Column7)	245.48	235.00	38.31	0.02	0.16	200.00	222.27	200.00	99.86	0.05	0.45	8.00	0.00	0.00	35.00	45.48	426405.00	0.23	214.28	208.00
15	8	3	15899.00	17188.00	157.35	0	Spot (Block15, Row3, Column8)	9705.01	8973.00	4748.80	0.03	0.49	201.00	214.16	201.00	86.07	0.03	0.40	100.00	100.00	0.00	8772.00	9504.01	6609113.00	110.26	2295.77	1888.50
15	1	4	13801.00	17470.00	146.25	0	Spot (Block15, Row4, Column1)	16082.65	14738.00	8915.05	0.04	0.55	197.00	211.42	197.00	77.85	0.03	0.37	100.00	100.00	0.00	14541.00	15885.65	9376184.00	203.86	3383.84	2298.00
15	2	4	14100.00	17468.00	167.60	0	Spot (Block15, Row4, Column2)	2202.82	2091.50	983.26	0.02	0.45	197.00	218.46	197.00	90.97	0.04	0.42	100.00	100.00	0.00	1894.50	2005.82	1713793.00	21.81	593.51	572.00
15	3	4	14398.00	17473.00	150.20	0	Spot (Block15, Row4, Column3)	45429.96	48757.00	18898.47	0.03	0.42	194.00	218.23	194.00	114.91	0.05	0.53	100.00	100.00	32.09	48563.00	45235.96	28030456.00	393.47	8581.64	6552.50
15	4	4	14684.00	17471.00	164.80	0	Spot (Block15, Row4, Column4)	289.25	290.00	40.08	0.00	0.14	189.00	199.98	189.00	86.29	0.02	0.43	71.00	5.00	0.00	101.00	100.25	218671.00	1.03	218.16	211.00
15	5	4	14989.00	17480.00	143.80	0	Spot (Block15, Row4, Column5)	670.64	609.00	346.43	0.04	0.52	188.00	194.74	188.00	64.43	0.02	0.33	100.00	97.00	0.00	421.00	482.64	377572.00	7.39	345.99	292.00
15	6	4	15305.00	17476.00	186.10	0	Spot (Block15, Row4, Column6)	1361.16	1363.00	428.64	0.00	0.31	195.00	208.31	195.00	69.61	0.03	0.33	100.00	100.00	0.00	1168.00	1166.16	1327134.00	16.56	506.84	462.50
15	7	4	15607.00	17485.00	164.00	0	Spot (Block15, Row4, Column7)	301.47	291.00	65.67	0.02	0.22	195.00	201.75	195.00	45.12	0.01	0.22	80.00	59.00	0.00	96.00	106.47	225499.00	2.21	226.63	222.00
15	8	4	15904.00	17483.00	171.25	0	Spot (Block15, Row4, Column8)	301.63	295.50	56.73	0.01	0.19	193.00	196.09	193.00	30.37	0.01	0.15	93.00	82.00	0.00	102.50	108.63	246131.00	3.47	227.93	215.50
15	1	5	13801.00	17771.00	147.25	0	Spot (Block15, Row5, Column1)	36161.68	31127.00	19668.37	0.07	0.54	203.00	234.73	203.00	122.49	0.06	0.52	100.00	100.00	12.90	30924.00	35958.68	21299296.00	293.32	6374.58	4587.50
15	2	5	14092.00	17768.00	156.25	0	Spot (Block15, Row5, Column2)	10927.16	10369.00	5115.75	0.02	0.47	201.00	229.64	201.00	103.21	0.06	0.45	100.00	100.00	0.00	10168.00	10726.16	7332121.00	103.65	2148.25	1847.00
15	3	5	14396.00	17769.00	157.50	0	Spot (Block15, Row5, Column3)	6457.68	5599.00	3611.08	0.06	0.56	193.00	219.07	193.00	101.64	0.06	0.46	100.00	100.00	0.00	5406.00	6264.68	4397682.00	61.38	1241.38	1106.50
15	4	5	14695.00	17775.00	147.05	0	Spot (Block15, Row5, Column4)	3678.08	3288.00	1868.03	0.05	0.51	191.00	204.60	191.00	91.59	0.03	0.45	100.00	100.00	0.00	3097.00	3487.08	2173744.00	37.92	988.46	835.00
15	5	5	14998.00	17771.00	146.70	0	Spot (Block15, Row5, Column5)	44160.82	46104.50	19681.70	0.02	0.45	193.00	212.22	193.00	117.39	0.04	0.55	100.00	100.00	32.25	45911.50	43967.82	25878376.00	374.38	8925.57	5842.00
15	6	5	15289.00	17767.00	157.40	0	Spot (Block15, Row5, Column6)	274.30	280.50	34.50	0.01	0.13	193.00	206.39	193.00	78.05	0.03	0.38	64.00	3.00	0.00	87.50	81.30	188173.00	0.87	225.27	212.00
15	7	5	15603.00	17778.00	179.15	0	Spot (Block15, Row5, Column7)	2626.08	2458.00	1346.30	0.03	0.51	193.00	206.08	193.00	59.49	0.03	0.29	100.00	100.00	0.00	2265.00	2433.08	2366094.00	40.68	699.13	688.00
15	8	5	15900.00	17778.00	157.00	0	Spot (Block15, Row5, Column8)	469.36	398.00	174.61	0.07	0.37	192.00	196.25	192.00	35.89	0.01	0.18	99.00	98.00	0.00	206.00	277.36	317754.00	7.61	250.31	251.00
15	1	6	13796.00	18066.00	201.20	0	Spot (Block15, Row6, Column1)	5440.41	3732.00	4196.45	0.16	0.77	203.00	242.91	203.00	147.18	0.08	0.61	100.00	100.00	0.00	3529.00	5237.41	6240147.00	35.31	1272.92	1266.00
15	2	6	14091.00	18068.00	194.30	0	Spot (Block15, Row6, Column2)	1299.81	1255.00	561.00	0.02	0.43	197.00	223.72	197.00	95.62	0.06	0.43	100.00	100.00	0.00	1058.00	1102.81	1389495.00	11.25	476.09	469.50
15	3	6	14384.00	18070.00	148.00	0	Spot (Block15, Row6, Column3)	19896.46	18095.00	11249.85	0.04	0.57	193.00	207.40	193.00	71.17	0.03	0.34	100.00	100.00	0.00	17902.00	19703.46	11878190.00	276.63	3751.57	2848.00
15	4	6	14700.00	18071.00	148.70	0	Spot (Block15, Row6, Column4)	709.80	649.00	274.72	0.04	0.39	190.00	197.07	190.00	71.29	0.02	0.36	99.00	99.00	0.00	459.00	519.80	428012.00	7.19	320.58	284.00
15	5	6	14995.00	18074.00	145.25	0	Spot (Block15, Row6, Column5)	32849.27	31133.00	18018.99	0.02	0.55	193.00	209.65	193.00	110.67	0.04	0.53	100.00	100.00	4.15	30940.00	32656.27	19019756.00	294.92	5506.63	3668.00
15	6	6	15295.00	18078.00	147.00	-50	Spot (Block15, Row6, Column6)	208.09	203.00	29.06	0.01	0.14	195.00	202.16	195.00	52.15	0.02	0.26	8.00	0.00	0.00	8.00	13.09	121735.00	0.11	209.46	204.00
15	7	6	15601.00	18082.00	169.20	0	Spot (Block15, Row6, Column7)	495.47	463.00	184.37	0.03	0.37	197.00	206.03	197.00	68.89	0.02	0.33	91.00	79.00	0.00	266.00	298.47	396873.00	4.20	354.99	221.00
15	8	6	15897.00	18084.00	166.75	0	Spot (Block15, Row6, Column8)	295.99	286.00	72.11	0.01	0.24	194.00	196.26	194.00	50.32	0.01	0.26	76.00	40.00	0.00	92.00	101.99	229094.00	1.98	221.39	215.00
15	1	7	13793.00	18368.00	174.05	0	Spot (Block15, Row7, Column1)	2646.46	2400.00	1532.10	0.04	0.58	200.00	220.80	200.00	118.20	0.04	0.54	100.00	100.00	0.00	2200.00	2446.46	2236256.00	20.52	915.54	556.00
15	2	7	14087.00	18371.00	191.10	0	Spot (Block15, Row7, Column2)	229.04	215.00	36.03	0.03	0.16	191.00	201.26	191.00	49.88	0.02	0.25	28.00	6.00	0.00	24.00	38.04	236372.00	0.56	194.92	196.00
15	3	7	14372.00	18370.00	226.60	0	Spot (Block15, Row7, Column3)	200.96	200.00	14.26	0.00	0.07	187.00	188.67	187.00	37.02	0.00	0.20	4.00	0.00	0.00	13.00	13.96	297021.00	0.33	186.86	188.00
15	4	7	14699.00	18378.00	180.70	0	Spot (Block15, Row7, Column4)	236.07	226.00	31.15	0.02	0.13	189.00	190.76	189.00	51.52	0.00	0.27	38.00	2.00	0.00	37.00	47.07	216005.00	0.88	202.45	202.00
15	5	7	14992.00	18375.00	176.80	0	Spot (Block15, Row7, Column5)	255.35	258.00	35.45	0.00	0.14	191.00	198.04	191.00	55.12	0.02	0.28	57.00	7.00	0.00	67.00	64.35	223173.00	1.04	209.29	208.00
15	6	7	15293.00	18375.00	183.75	0	Spot (Block15, Row7, Column6)	1627.55	1651.00	679.99	0.01	0.42	201.00	234.46	201.00	124.95	0.07	0.53	100.00	99.00	0.00	1450.00	1426.55	1544541.00	11.15	525.60	495.00
15	7	7	15586.00	18384.00	147.40	0	Spot (Block15, Row7, Column7)	7276.53	6943.00	3609.23	0.02	0.50	202.00	216.41	202.00	75.96	0.03	0.35	100.00	100.00	0.00	6741.00	7074.53	4314983.00	92.95	1814.30	1400.00
15	8	7	15900.00	18380.00	185.60	0	Spot (Block15, Row7, Column8)	2026.06	2010.00	561.93	0.00	0.28	207.00	225.65	207.00	83.42	0.04	0.37	100.00	100.00	0.00	1803.00	1819.06	1959202.00	21.58	699.58	580.00
15	1	8	13782.00	18676.00	153.85	0	Spot (Block15, Row8, Column1)	328.40	302.00	115.07	0.04	0.35	200.00	204.17	200.00	34.94	0.01	0.17	95.00	88.00	0.00	102.00	128.40	212474.00	3.55	241.13	237.00
15	2	8	14089.00	18616.00	175.85	0	Spot (Block15, Row8, Column2)	232.57	221.00	41.06	0.02	0.18	189.00	191.26	189.00	27.77	0.01	0.15	59.00	27.00	0.00	32.00	43.57	201170.00	1.49	207.20	205.00
15	3	8	14385.00	18672.00	162.70	0	Spot (Block15, Row8, Column3)	275.97	278.00	47.09	0.00	0.17	188.00	191.26	188.00	55.12	0.01	0.29	70.00	21.00	0.00	90.00	87.97	202561.00	1.54	216.76	210.00
15	4	8	14695.00	18680.00	150.55	0	Spot (Block15, Row8, Column4)	21469.04	20847.00	11289.02	0.01	0.53	193.00	199.84	193.00	69.74	0.02	0.35	100.00	100.00	0.00	20654.00	21276.04	13267869.00	304.98	3721.73	2786.00
15	5	8	14984.00	18690.00	174.05	0	Spot (Block15, Row8, Column5)	250.04	240.00	44.88	0.02	0.18	194.00	214.08	194.00	119.67	0.04	0.56	0.00	0.00	0.00	46.00	56.04	212532.00	0.30	217.21	209.00
15	6	8	15293.00	18674.00	185.70	0	Spot (Block15, Row8, Column6)	11121.48	6914.00	9554.48	0.21	0.86	204.00	251.81	204.00	170.83	0.09	0.68	100.00	100.00	0.00	6710.00	10917.48	10776715.00	63.63	1845.86	1834.00
15	7	8	15592.00	18681.00	144.30	0	Spot (Block15, Row8, Column7)	2896.88	2721.00	1404.75	0.03	0.48	202.00	235.98	202.00	140.18	0.07	0.59	100.00	100.00	0.00	2519.00	2694.88	1636736.00	18.98	887.98	635.00
15	8	8	15880.00	18679.00	147.15	0	Spot (Block15, Row8, Column8)	35281.31	32404.00	18155.50	0.04	0.51	209.00	234.33	209.00	113.69	0.05	0.49	100.00	100.00	9.48	32195.00	35072.31	20851308.00	308.27	6934.42	4134.00
16	1	1	18310.00	16588.00	156.75	0	Spot (Block16, Row1, Column1)	10226.66	8960.50	6123.77	0.06	0.60	162.00	166.94	162.00	44.33	0.01	0.27	100.00	100.00	0.00	8798.50	10064.66	6954129.00	226.93	1879.21	1411.00
16	2	1	18603.00	16599.00	153.40	0	Spot (Block16, Row1, Column2)	1882.58	1624.00	953.14	0.06	0.51	173.00	177.70	173.00	43.32	0.01	0.24	100.00	100.00	0.00	1451.00	1709.58	1214267.00	39.35	531.92	513.50
16	3	1	18909.00	16601.00	147.25	0	Spot (Block16, Row1, Column3)	1105.16	956.00	691.20	0.06	0.63	171.00	171.13	171.00	26.27	0.00	0.15	100.00	100.00	0.00	785.00	934.16	653149.00	35.56	383.22	282.00
16	4	1	19201.00	16601.00	150.60	0	Spot (Block16, Row1, Column4)	1511.53	1305.00	772.07	0.06	0.51	170.00	170.83	170.00	30.22	0.00	0.18	100.00	100.00	0.00	1135.00	1341.53	940174.00	44.36	451.75	392.00
16	5	1	19504.00	16599.00	150.00	0	Spot (Block16, Row1, Column5)	2940.47	2332.00	2250.45	0.10	0.77	169.00	171.27	169.00	34.57	0.01	0.20	100.00	100.00	0.00	2163.00	2771.47	1802507.00	80.10	637.66	526.00
16	6	1	19799.00	16600.00	147.50	0	Spot (Block16, Row1, Column6)	3575.52	3234.00	1938.84	0.04	0.54	174.00	176.70	174.00	35.18	0.01	0.20	100.00	100.00	0.00	3060.00	3401.52	2120283.00	96.61	966.74	638.00
16	7	1	20098.00	16606.00	147.85	0	Spot (Block16, Row1, Column7)	8798.78	7924.00	5032.97	0.05	0.57	181.00	183.01	181.00	30.14	0.00	0.16	100.00	100.00	0.00	7743.00	8617.78	5279269.00	285.90	1896.89	1355.50
16	8	1	20412.00	16599.00	172.90	0	Spot (Block16, Row1, Column8)	370.70	380.00	100.53	0.01	0.27	177.00	176.99	177.00	23.72	0.00	0.13	98.00	94.00	0.00	203.00	193.70	309532.00	8.17	216.82	213.00
16	1	2	18303.00	16893.00	147.00	-50	Spot (Block16, Row2, Column1)	167.08	169.00	14.03	0.00	0.08	158.00	159.55	158.00	33.78	0.00	0.21	0.00	0.00	0.00	11.00	9.08	98074.00	0.22	164.31	165.00
16	2	2	18597.00	16894.00	131.95	0	Spot (Block16, Row2, Column2)	1626.36	1541.50	547.03	0.02	0.34	170.00	172.11	170.00	34.01	0.01	0.20	100.00	100.00	0.00	1371.50	1456.36	757885.00	42.76	531.35	485.00
16	3	2	18912.00	16897.00	181.65	0	Spot (Block16, Row2, Column3)	261.13	265.00	47.42	0.01	0.18	176.00	178.14	176.00	28.35	0.01	0.16	89.00	65.00	0.00	89.00	85.13	242331.00	2.93	193.70	193.50
16	4	2	19206.00	16896.00	169.25	0	Spot (Block16, Row2, Column4)	1231.11	1229.00	445.48	0.00	0.36	175.00	181.83	175.00	37.05	0.02	0.20	100.00	100.00	0.00	1054.00	1056.11	984890.00	28.32	401.64	389.00
16	5	2	19510.00	16900.00	195.65	0	Spot (Block16, Row2, Column5)	1551.54	1517.50	480.82	0.01	0.31	173.00	185.96	173.00	54.93	0.03	0.30	100.00	100.00	0.00	1344.50	1378.54	1684976.00	24.86	500.75	457.00
16	6	2	19796.00	16902.00	160.85	0	Spot (Block16, Row2, Column6)	572.71	476.00	268.52	0.08	0.47	188.00	230.02	188.00	160.40	0.09	0.70	73.00	46.00	0.00	288.00	384.71	411778.00	2.14	259.65	264.50
16	7	2	20106.00	16907.00	156.70	0	Spot (Block16, Row2, Column7)	635.76	560.00	294.54	0.06	0.46	186.00	195.13	186.00	56.96	0.02	0.29	100.00	88.00	0.00	374.00	449.76	428501.00	7.74	274.63	269.50
16	8	2	20404.00	16906.00	147.00	-50	Spot (Block16, Row2, Column8)	183.08	182.00	16.57	0.00	0.09	182.00	186.66	182.00	54.03	0.01	0.29	0.00	0.00	0.00	0.00	1.08	107833.00	-0.07	191.38	196.00
16	1	3	18305.00	17192.00	148.45	0	Spot (Block16, Row3, Column1)	2894.86	2624.50	1930.97	0.04	0.67	164.00	162.72	164.00	26.63	0.00	0.16	100.00	100.00	0.00	2460.50	2730.86	1736915.00	102.60	779.94	612.50
16	2	3	18604.00	17203.00	147.95	0	Spot (Block16, Row3, Column2)	364.12	367.00	91.41	0.00	0.25	176.00	180.53	176.00	52.95	0.01	0.29	98.00	78.00	0.00	191.00	188.12	217013.00	3.47	234.37	216.00
16	3	3	18888.00	17193.00	146.65	0	Spot (Block16, Row3, Column3)	962.29	868.00	532.37	0.04	0.55	179.00	181.19	179.00	34.81	0.01	0.19	100.00	100.00	0.00	689.00	783.29	563904.00	22.44	391.63	277.00
16	4	3	19200.00	17196.00	147.85	0	Spot (Block16, Row3, Column4)	4144.39	3679.00	2300.42	0.05	0.56	171.00	173.29	171.00	31.40	0.01	0.18	100.00	100.00	0.00	3508.00	3973.39	2465910.00	126.46	1077.35	765.50
16	5	3	19509.00	17189.00	155.15	0	Spot (Block16, Row3, Column5)	841.57	452.00	2166.07	0.27	2.57	173.00	210.17	173.00	156.56	0.08	0.74	68.00	43.00	0.00	279.00	668.57	557961.00	4.03	288.93	220.00
16	6	3	19805.00	17197.00	208.25	0	Spot (Block16, Row3, Column6)	13376.84	10028.50	8684.09	0.13	0.65	201.00	287.18	201.00	214.84	0.15	0.75	100.00	100.00	0.00	9827.50	13175.84	16507015.00	60.93	2866.04	2855.00
16	7	3	20110.00	17203.00	149.60	0	Spot (Block16, Row3, Column7)	1933.69	1696.00	1247.65	0.06	0.65	192.00	234.80	192.00	154.55	0.09	0.66	100.00	88.00	0.00	1504.00	1741.69	1187286.00	10.99	529.56	434.00
16	8	3	20400.00	17209.00	160.05	0	Spot (Block16, Row3, Column8)	12485.00	11528.50	5756.65	0.03	0.46	186.00	202.17	186.00	86.27	0.04	0.43	100.00	100.00	0.00	11342.50	12299.00	8789442.00	142.37	2311.23	2079.00
16	1	4	18307.00	17496.00	147.75	0	Spot (Block16, Row4, Column1)	4320.39	3766.00	2536.46	0.06	0.59	167.00	173.22	167.00	54.26	0.02	0.31	100.00	100.00	0.00	3599.00	4153.39	2592233.00	76.43	1047.11	753.00
16	2	4	18600.00	17496.00	179.20	0	Spot (Block16, Row4, Column2)	3000.91	2799.00	1605.50	0.03	0.54	182.00	202.19	182.00	91.07	0.05	0.45	100.00	100.00	0.00	2617.00	2818.91	2694815.00	30.73	727.57	715.00
16	3	4	18903.00	17500.00	151.00	0	Spot (Block16, Row4, Column3)	17051.11	15079.00	10644.03	0.05	0.62	184.00	205.91	184.00	97.22	0.05	0.47	100.00	100.00	0.00	14895.00	16867.11	10656941.00	173.27	3067.54	2385.00
16	4	4	19189.00	17501.00	182.15	0	Spot (Block16, Row4, Column4)	230.20	219.00	33.94	0.02	0.15	171.00	173.73	171.00	36.98	0.01	0.21	69.00	30.00	0.00	48.00	59.20	214548.00	1.53	182.15	186.00
16	5	4	19480.00	17505.00	145.90	0	Spot (Block16, Row4, Column5)	988.09	411.00	2041.90	0.38	2.07	171.00	174.44	171.00	46.20	0.01	0.26	98.00	89.00	0.00	240.00	817.09	575066.00	17.61	288.28	263.50
16	6	4	19808.00	17501.00	194.95	0	Spot (Block16, Row4, Column6)	1905.40	1919.50	564.62	0.00	0.30	192.00	228.27	192.00	131.68	0.08	0.58	100.00	100.00	0.00	1727.50	1713.40	2042588.00	12.74	586.56	568.00
16	7	4	20099.00	17508.00	151.50	0	Spot (Block16, Row4, Column7)	1432.70	1099.00	995.48	0.12	0.69	197.00	239.49	197.00	148.06	0.08	0.62	100.00	80.00	0.00	902.00	1235.70	904033.00	8.06	402.22	357.00
16	8	4	20406.00	17512.00	162.90	0	Spot (Block16, Row4, Column8)	525.58	494.50	200.84	0.03	0.38	191.00	202.08	191.00	62.70	0.02	0.31	99.00	81.00	0.00	303.50	334.58	385775.00	5.16	261.28	264.00
16	1	5	18307.00	17802.00	152.55	0	Spot (Block16, Row5, Column1)	3406.22	2732.00	2260.41	0.10	0.66	174.00	217.60	174.00	160.76	0.10	0.74	100.00	99.00	0.00	2558.00	3232.22	2173167.00	19.84	809.43	551.00
16	2	5	18597.00	17793.00	159.55	0	Spot (Block16, Row5, Column2)	12502.91	11376.50	5779.19	0.04	0.46	191.00	244.04	191.00	163.22	0.11	0.67	100.00	100.00	0.00	11185.50	12311.91	8802050.00	75.10	2259.52	2003.50
16	3	5	18904.00	17796.00	161.35	0	Spot (Block16, Row5, Column3)	10508.47	8529.00	6717.02	0.09	0.64	184.00	217.57	184.00	120.90	0.07	0.56	100.00	100.00	0.00	8345.00	10324.47	7597624.00	85.12	1516.57	1503.00
16	4	5	19201.00	17800.00	148.10	0	Spot (Block16, Row5, Column4)	2209.55	1892.00	1385.93	0.07	0.63	172.00	186.25	172.00	86.14	0.03	0.46	100.00	100.00	0.00	1720.00	2037.55	1323522.00	23.49	579.07	459.00
16	5	5	19500.00	17798.00	148.60	0	Spot (Block16, Row5, Column5)	21657.16	19188.50	13868.96	0.05	0.64	171.00	178.31	171.00	62.56	0.02	0.35	100.00	100.00	0.00	19017.50	21486.16	13037609.00	343.33	4001.11	2908.00
16	6	5	19801.00	17800.00	153.00	0	Spot (Block16, Row5, Column6)	630.51	601.00	250.68	0.02	0.40	186.00	217.08	186.00	137.84	0.07	0.63	91.00	65.00	0.00	415.00	444.51	407307.00	3.00	257.22	255.00
16	7	5	20105.00	17802.00	204.25	0	Spot (Block16, Row5, Column7)	14795.36	12065.00	8904.07	0.09	0.60	205.00	268.00	205.00	188.26	0.12	0.70	100.00	100.00	0.00	11860.00	14590.36	17547292.00	77.17	3107.07	3092.00
16	8	5	20401.00	17805.00	149.80	0	Spot (Block16, Row5, Column8)	4254.66	3223.00	3470.04	0.12	0.82	194.00	215.69	194.00	110.77	0.05	0.51	100.00	100.00	0.00	3029.00	4060.66	2612361.00	36.46	867.67	746.00
16	1	6	18298.00	18093.00	208.75	0	Spot (Block16, Row6, Column1)	11501.48	8340.50	8135.97	0.14	0.71	186.00	269.37	186.00	222.14	0.16	0.82	100.00	100.00	0.00	8154.50	11315.48	14330841.00	50.56	2447.37	2362.50
16	2	6	18598.00	18096.00	212.55	0	Spot (Block16, Row6, Column2)	10286.25	9369.50	5147.76	0.04	0.50	192.00	268.17	192.00	213.27	0.15	0.80	100.00	100.00	0.00	9177.50	10094.25	13248696.00	46.97	2326.27	2229.00
16	3	6	18887.00	18099.00	147.75	0	Spot (Block16, Row6, Column3)	7065.83	6143.00	4384.62	0.06	0.62	179.00	207.32	179.00	128.89	0.06	0.62	100.00	100.00	0.00	5964.00	6886.83	4182974.00	53.21	1600.49	1189.00
16	4	6	19203.00	18099.00	157.75	0	Spot (Block16, Row6, Column4)	682.95	633.50	321.58	0.03	0.47	174.00	174.79	174.00	42.15	0.00	0.24	100.00	99.00	0.00	459.50	508.95	467135.00	12.05	274.77	265.00
16	5	6	19497.00	18103.00	147.70	0	Spot (Block16, Row6, Column5)	19470.66	17507.00	12493.50	0.05	0.64	178.00	188.87	178.00	65.71	0.03	0.35	100.00	100.00	0.17	17329.00	19292.66	11721335.00	293.43	3756.56	2228.50
16	6	6	19806.00	18102.00	162.55	0	Spot (Block16, Row6, Column6)	367.22	361.00	96.24	0.01	0.26	193.00	220.75	193.00	137.67	0.06	0.62	54.00	18.00	0.00	168.00	174.22	266970.00	1.06	240.78	230.00
16	7	6	20097.00	18100.00	151.00	0	Spot (Block16, Row6, Column7)	3798.70	3349.00	2553.30	0.05	0.67	197.00	220.04	197.00	117.41	0.05	0.53	100.00	100.00	0.00	3152.00	3601.70	2377984.00	30.48	850.70	577.50
16	8	6	20406.00	18108.00	148.90	0	Spot (Block16, Row6, Column8)	5035.60	3868.50	3815.85	0.11	0.76	192.00	200.76	192.00	42.66	0.02	0.21	100.00	100.00	0.00	3676.50	4843.60	3061645.00	113.34	1083.17	789.00
16	1	7	18296.00	18394.00	170.50	0	Spot (Block16, Row7, Column1)	4683.67	4103.50	2760.18	0.06	0.59	173.00	206.17	173.00	127.48	0.08	0.62	100.00	100.00	0.00	3930.50	4510.67	3784405.00	35.12	899.47	886.00
16	2	7	18598.00	18406.00	188.50	0	Spot (Block16, Row7, Column2)	239.63	226.00	37.41	0.03	0.16	177.00	203.54	177.00	122.51	0.06	0.60	5.00	0.00	0.00	49.00	62.63	239868.00	0.29	195.15	193.00
16	3	7	18895.00	18398.00	147.00	-50	Spot (Block16, Row7, Column3)	175.87	177.00	20.57	0.00	0.12	175.00	175.19	175.00	23.33	0.00	0.13	8.00	2.00	0.00	2.00	0.87	103937.00	0.03	182.78	182.00
16	4	7	19212.00	18399.00	216.00	0	Spot (Block16, Row7, Column4)	224.93	214.00	35.70	0.02	0.16	180.00	188.54	180.00	71.07	0.02	0.38	26.00	0.00	0.00	34.00	44.93	300057.00	0.51	187.38	189.00
16	5	7	19498.00	18406.00	191.20	0	Spot (Block16, Row7, Column5)	884.33	816.00	401.52	0.03	0.45	189.00	234.29	189.00	174.89	0.09	0.75	96.00	75.00	0.00	627.00	695.33	910862.00	3.72	341.48	320.00
16	6	7	19792.00	18402.00	202.25	0	Spot (Block16, Row7, Column6)	12447.42	11916.50	6785.52	0.02	0.55	216.00	331.77	216.00	305.91	0.19	0.92	100.00	100.00	0.00	11700.50	12231.42	14439005.00	39.60	2638.22	2575.00
16	7	7	20084.00	18407.00	147.95	0	Spot (Block16, Row7, Column7)	5497.88	5184.00	2599.16	0.03	0.47	195.00	239.22	195.00	155.38	0.09	0.65	100.00	100.00	0.00	4989.00	5302.88	3254747.00	33.84	1532.03	1144.50
16	8	7	20400.00	18401.00	191.95	0	Spot (Block16, Row7, Column8)	3076.54	3063.00	786.67	0.00	0.26	191.00	214.64	191.00	79.76	0.05	0.37	100.00	100.00	0.00	2872.00	2885.54	3196525.00	35.88	878.77	786.00
16	1	8	18280.00	18688.00	167.20	0	Spot (Block16, Row8, Column1)	222.48	214.00	37.40	0.02	0.17	165.00	169.77	165.00	56.77	0.01	0.33	37.00	6.00	0.00	49.00	57.48	172422.00	0.93	190.14	190.00
16	2	8	18598.00	18695.00	149.70	0	Spot (Block16, Row8, Column2)	599.21	506.50	255.67	0.07	0.43	170.00	169.68	170.00	20.16	0.00	0.12	100.00	100.00	0.00	336.50	429.21	367916.00	21.30	263.18	255.00
16	3	8	18881.00	18695.00	151.95	0	Spot (Block16, Row8, Column3)	1389.09	1097.00	1106.16	0.10	0.80	174.00	179.80	174.00	64.75	0.01	0.36	100.00	93.00	0.00	923.00	1215.09	877905.00	18.68	355.45	286.00
16	4	8	19195.00	18702.00	153.15	0	Spot (Block16, Row8, Column4)	24810.47	23684.00	12581.78	0.02	0.51	179.00	197.03	179.00	103.20	0.04	0.52	100.00	100.00	0.00	23505.00	24631.47	15903514.00	238.50	3960.44	3415.50
16	5	8	19468.00	18708.00	189.50	0	Spot (Block16, Row8, Column5)	229.57	221.00	28.10	0.02	0.12	184.00	229.65	184.00	200.48	0.10	0.87	0.00	0.00	0.00	37.00	45.57	233243.00	-0.00	199.77	200.00
16	6	8	19793.00	18704.00	200.70	0	Spot (Block16, Row8, Column6)	20895.80	13290.00	17085.19	0.20	0.82	198.00	311.94	198.00	326.78	0.20	1.05	100.00	100.00	1.14	13092.00	20697.80	23883912.00	62.99	3690.63	3801.00
16	7	8	20095.00	18708.00	148.20	0	Spot (Block16, Row8, Column7)	2136.40	2049.00	1126.45	0.02	0.53	189.00	236.35	189.00	214.19	0.10	0.91	100.00	100.00	0.00	1860.00	1947.40	1281840.00	8.87	640.61	545.00
16	8	8	20383.00	18708.00	149.35	0	Spot (Block16, Row8, Column8)	31612.14	28567.00	18307.88	0.04	0.58	191.00	211.82	191.00	95.47	0.04	0.45	100.00	100.00	5.54	28376.00	31421.14	19409892.00	328.89	5796.47	3936.00
17	1	1	4775.00	21011.00	148.90	0	Spot (Block17, Row1, Column1)	19298.92	17900.00	10416.42	0.03	0.54	307.00	328.34	307.00	76.55	0.03	0.23	100.00	100.00	0.00	17593.00	18991.92	11637249.00	247.81	4078.51	2925.00
17	2	1	5072.00	21020.00	142.70	0	Spot (Block17, Row1, Column2)	4471.15	3982.50	2359.55	0.05	0.53	298.00	307.90	298.00	50.91	0.01	0.17	100.00	100.00	0.00	3684.50	4173.15	2494901.00	81.77	1100.74	916.00
17	3	1	5380.00	21024.00	141.95	0	Spot (Block17, Row1, Column3)	1316.24	1135.00	733.69	0.06	0.56	293.50	295.59	293.50	35.62	0.00	0.12	100.00	100.00	0.00	841.50	1022.74	722617.00	28.66	487.93	464.00
17	4	1	5667.00	21020.00	140.65	0	Spot (Block17, Row1, Column4)	3455.84	3137.50	1878.63	0.04	0.54	292.00	295.96	292.00	40.05	0.01	0.14	100.00	100.00	0.00	2845.50	3163.84	1845417.00	78.90	1106.10	885.50
17	5	1	5978.00	21019.00	142.40	0	Spot (Block17, Row1, Column5)	3873.11	3301.00	2592.89	0.07	0.67	293.00	296.69	293.00	38.01	0.01	0.13	100.00	100.00	0.00	3008.00	3580.11	2141831.00	94.09	922.36	688.50
17	6	1	6269.00	21022.00	139.45	0	Spot (Block17, Row1, Column6)	5026.01	4578.00	2610.12	0.04	0.52	294.00	300.35	294.00	49.50	0.01	0.16	100.00	100.00	0.00	4284.00	4732.01	2628604.00	95.47	1499.60	1143.50
17	7	1	6567.00	21028.00	141.75	0	Spot (Block17, Row1, Column7)	12875.10	11825.00	6927.58	0.04	0.54	296.00	302.07	296.00	49.49	0.01	0.16	100.00	100.00	0.00	11529.00	12579.10	6991178.00	254.04	2791.87	2378.00
17	8	1	6876.00	21024.00	171.70	0	Spot (Block17, Row1, Column8)	389.25	384.00	50.79	0.01	0.13	294.00	294.27	294.00	33.45	0.00	0.11	87.00	78.00	0.00	90.00	95.25	321135.00	2.84	330.04	321.50
17	1	2	4769.00	21300.00	179.00	0	Spot (Block17, Row2, Column1)	338.81	330.00	32.89	0.01	0.10	299.00	312.01	299.00	58.27	0.02	0.19	31.00	0.00	0.00	31.00	39.81	301545.00	0.46	316.55	313.00
17	2	2	5067.00	21316.00	122.45	0	Spot (Block17, Row2, Column2)	2510.68	2442.50	828.11	0.01	0.33	296.00	302.78	296.00	39.49	0.01	0.13	100.00	100.00	0.00	2146.50	2214.68	994229.00	55.91	849.30	794.00
17	3	2	5372.00	21316.00	147.60	0	Spot (Block17, Row2, Column3)	648.30	612.00	183.31	0.03	0.28	296.00	301.48	296.00	44.31	0.01	0.15	100.00	98.00	0.00	316.00	352.30	387037.00	7.83	384.53	380.00
17	4	2	5676.00	21318.00	181.15	0	Spot (Block17, Row2, Column4)	1139.18	1077.50	461.62	0.02	0.41	296.00	306.09	296.00	50.53	0.01	0.17	100.00	100.00	0.00	781.50	843.18	1048043.00	16.49	520.57	508.50
17	5	2	5982.00	21326.00	170.10	0	Spot (Block17, Row2, Column5)	2708.59	2542.00	1188.05	0.03	0.44	294.00	303.33	294.00	60.21	0.01	0.20	100.00	100.00	0.00	2248.00	2414.59	2183125.00	39.95	876.97	823.50
17	6	2	6269.00	21324.00	142.70	0	Spot (Block17, Row2, Column6)	1042.45	975.00	401.55	0.03	0.39	293.00	320.44	293.00	161.36	0.04	0.50	99.00	86.00	0.00	682.00	749.45	580644.00	4.47	475.97	409.00
17	7	2	6574.00	21329.00	145.90	0	Spot (Block17, Row2, Column7)	868.43	801.00	329.83	0.04	0.38	293.00	298.60	293.00	45.76	0.01	0.15	100.00	99.00	0.00	508.00	575.43	507164.00	12.45	440.66	420.00
17	8	2	6902.00	21312.00	240.60	0	Spot (Block17, Row2, Column8)	304.06	300.50	25.32	0.01	0.08	292.00	295.94	292.00	46.36	0.01	0.16	8.00	0.00	0.00	8.50	12.06	507781.00	0.18	290.48	287.00
17	1	3	4776.00	21614.00	140.00	0	Spot (Block17, Row3, Column1)	5010.42	4591.00	2968.81	0.04	0.59	299.00	305.02	299.00	36.50	0.01	0.12	100.00	100.00	0.00	4292.00	4711.42	2650514.00	128.91	1239.76	948.00
17	2	3	5074.00	21618.00	137.55	0	Spot (Block17, Row3, Column2)	1084.23	992.00	374.32	0.04	0.35	299.00	317.82	299.00	75.70	0.03	0.24	100.00	99.00	0.00	693.00	785.23	556208.00	10.12	493.79	448.00
17	3	3	5355.00	21619.00	146.15	0	Spot (Block17, Row3, Column3)	4536.46	2618.00	7281.97	0.24	1.61	300.00	314.38	300.00	77.43	0.02	0.25	100.00	99.00	0.68	2318.00	4236.46	2658367.00	54.53	1331.79	579.50
17	4	3	5671.00	21620.00	138.90	0	Spot (Block17, Row3, Column4)	7861.91	7010.00	4575.57	0.05	0.58	301.00	315.81	301.00	68.54	0.02	0.22	100.00	100.00	0.00	6709.00	7560.91	4103917.00	110.10	1846.02	1500.50
17	5	3	5983.00	21613.00	144.70	0	Spot (Block17, Row3, Column5)	3937.36	2106.50	8166.35	0.27	2.07	298.00	336.37	298.00	178.21	0.05	0.53	94.00	89.00	0.70	1808.50	3639.36	2252168.00	20.21	1007.24	447.50
17	6	3	6275.00	21624.00	215.25	0	Spot (Block17, Row3, Column6)	11975.86	6461.00	10036.03	0.27	0.84	303.00	367.37	303.00	240.02	0.08	0.65	100.00	100.00	0.00	6158.00	11672.86	15868017.00	48.37	3117.63	3081.00
17	7	3	6582.00	21631.00	138.65	0	Spot (Block17, Row3, Column7)	2094.59	1901.00	1155.36	0.04	0.55	300.00	332.49	300.00	163.13	0.04	0.49	100.00	92.00	0.00	1601.00	1794.59	1087094.00	10.80	710.62	594.00
17	8	3	6873.00	21632.00	151.85	0	Spot (Block17, Row3, Column8)	4490.87	4369.00	1864.96	0.01	0.42	299.00	309.72	299.00	64.77	0.02	0.21	100.00	100.00	0.00	4070.00	4191.87	2829245.00	64.55	1201.47	1096.00
17	1	4	4774.00	21917.00	138.15	0	Spot (Block17, Row4, Column1)	8965.10	7967.50	5073.79	0.05	0.57	305.00	325.78	305.00	77.53	0.03	0.24	100.00	100.00	0.00	7662.50	8660.10	4608059.00	111.43	2058.45	1584.50
17	2	4	5072.00	21921.00	158.65	0	Spot (Block17, Row4, Column2)	3780.49	3405.00	1858.82	0.05	0.49	306.00	348.44	306.00	121.36	0.06	0.35	100.00	100.00	0.00	3099.00	3474.49	2638784.00	28.28	975.18	919.50
17	3	4	5370.00	21920.00	141.35	0	Spot (Block17, Row4, Column3)	42454.68	43355.00	20828.70	0.01	0.49	305.00	343.18	305.00	130.06	0.05	0.38	100.00	100.00	30.29	43050.00	42149.68	23265260.00	323.78	6628.22	4887.00
17	4	4	5667.00	21925.00	156.75	0	Spot (Block17, Row4, Column4)	431.54	411.00	58.15	0.02	0.13	302.00	314.01	302.00	70.94	0.02	0.23	90.00	38.00	0.00	109.00	129.54	293445.00	1.66	342.32	334.00
17	5	4	5970.00	21927.00	143.05	0	Spot (Block17, Row4, Column5)	1807.30	1007.00	3771.99	0.25	2.09	300.00	316.54	300.00	91.59	0.02	0.29	92.00	89.00	0.00	707.00	1507.30	1004861.00	16.28	718.07	396.00
17	6	4	6271.00	21923.00	170.50	0	Spot (Block17, Row4, Column6)	4572.87	4554.00	1922.38	0.00	0.42	302.00	332.23	302.00	162.06	0.04	0.49	100.00	100.00	0.00	4252.00	4270.87	3704021.00	26.17	1249.75	1172.00
17	7	4	6568.00	21931.00	141.55	0	Spot (Block17, Row4, Column7)	2197.75	1846.00	1450.59	0.08	0.66	303.00	348.77	303.00	251.75	0.06	0.72	91.00	77.00	0.00	1543.00	1894.75	1191179.00	7.34	655.09	547.50
17	8	4	6871.00	21930.00	145.60	0	Spot (Block17, Row4, Column8)	920.85	859.00	359.77	0.03	0.39	301.00	310.03	301.00	51.91	0.01	0.17	100.00	99.00	0.00	558.00	619.85	531331.00	11.77	443.33	413.00
17	1	5	4775.00	22218.00	139.65	0	Spot (Block17, Row5, Column1)	10551.64	9119.00	7162.95	0.06	0.68	313.00	361.23	313.00	168.63	0.06	0.47	100.00	100.00	0.00	8806.00	10238.64	5560716.00	60.43	2443.95	1613.50
17	2	5	5068.00	22215.00	152.40	0	Spot (Block17, Row5, Column2)	4884.10	4492.00	2080.84	0.04	0.43	316.00	384.10	316.00	188.90	0.08	0.49	100.00	100.00	0.00	4176.00	4568.10	3120937.00	23.82	1181.79	1087.00
17	3	5	5370.00	22218.00	145.65	0	Spot (Block17, Row5, Column3)	14974.32	13021.50	8593.83	0.06	0.57	313.00	359.20	313.00	132.16	0.06	0.37	100.00	100.00	0.00	12708.50	14661.32	8655159.00	110.59	2510.75	2155.00
17	4	5	5670.00	22227.00	138.10	0	Spot (Block17, Row5, Column4)	3349.04	3049.00	1725.88	0.04	0.52	306.00	331.75	306.00	110.22	0.04	0.33	100.00	100.00	0.00	2743.00	3043.04	1724756.00	27.37	1053.39	765.00
17	5	5	5971.00	22222.00	140.45	0	Spot (Block17, Row5, Column5)	42628.13	46404.50	22033.68	0.04	0.52	302.00	324.09	302.00	110.03	0.03	0.34	100.00	100.00	36.06	46102.50	42326.13	22934028.00	384.48	8055.51	5917.50
17	6	5	6266.00	22223.00	148.75	0	Spot (Block17, Row5, Column6)	1141.48	1067.00	474.31	0.03	0.42	303.00	363.77	303.00	296.30	0.08	0.81	87.00	61.00	0.00	764.00	838.48	695162.00	2.62	480.36	473.00
17	7	5	6573.00	22228.00	206.15	0	Spot (Block17, Row5, Column7)	20768.77	15565.50	15944.40	0.13	0.77	311.00	419.59	311.00	396.35	0.13	0.94	100.00	100.00	0.33	15254.50	20457.77	25005604.00	51.34	4432.61	4505.50
17	8	5	6870.00	22230.00	140.60	0	Spot (Block17, Row5, Column8)	5116.35	4267.00	3619.80	0.08	0.71	303.00	347.93	303.00	252.08	0.06	0.72	100.00	96.00	0.00	3964.00	4813.35	2737250.00	18.92	1304.72	800.00
17	1	6	4769.00	22514.00	218.25	0	Spot (Block17, Row6, Column1)	10286.68	5188.00	9027.64	0.30	0.88	344.00	432.17	344.00	270.06	0.10	0.62	100.00	100.00	0.00	4844.00	9942.68	13989888.00	36.49	2782.12	2822.50
17	2	6	5066.00	22517.00	225.50	0	Spot (Block17, Row6, Column2)	11606.58	8324.00	7159.05	0.14	0.62	316.00	416.20	316.00	290.58	0.12	0.70	100.00	100.00	0.00	8008.00	11290.58	16922396.00	38.51	3104.76	3185.00
17	3	6	5359.00	22520.00	141.85	0	Spot (Block17, Row6, Column3)	10108.57	9607.00	5994.44	0.02	0.59	308.00	354.85	308.00	186.60	0.06	0.53	100.00	100.00	0.00	9299.00	9800.57	5549603.00	52.27	2030.88	1437.00
17	4	6	5672.00	22522.00	141.80	0	Spot (Block17, Row6, Column4)	1950.70	1702.00	1037.81	0.06	0.53	305.00	317.58	305.00	70.13	0.02	0.22	100.00	100.00	0.00	1397.00	1645.70	1059228.00	23.29	670.99	583.00
17	5	6	5969.00	22524.00	138.55	0	Spot (Block17, Row6, Column5)	37068.78	35867.00	20953.26	0.01	0.57	303.00	322.29	303.00	100.51	0.03	0.31	100.00	100.00	18.30	35564.00	36765.78	19238732.00	365.60	6969.27	4915.00
17	6	6	6274.00	22523.00	148.70	0	Spot (Block17, Row6, Column6)	634.50	575.00	188.87	0.04	0.30	301.00	335.50	301.00	184.73	0.05	0.55	79.00	39.00	0.00	274.00	333.50	383871.00	1.62	386.98	380.00
17	7	6	6566.00	22525.00	141.55	0	Spot (Block17, Row6, Column7)	4469.18	3975.50	2586.51	0.05	0.58	306.00	362.41	306.00	275.11	0.07	0.76	100.00	100.00	0.00	3669.50	4163.18	2431235.00	14.93	1167.86	875.00
17	8	6	6877.00	22533.00	140.75	0	Spot (Block17, Row6, Column8)	4321.93	3982.00	2691.75	0.04	0.62	304.00	315.67	304.00	43.17	0.02	0.14	100.00	100.00	0.00	3678.00	4017.93	2325199.00	92.80	1187.51	914.00
17	1	7	4767.00	22815.00	151.60	0	Spot (Block17, Row7, Column1)	5616.50	4997.50	2771.52	0.05	0.49	314.00	372.70	314.00	178.43	0.07	0.48	100.00	100.00	0.00	4683.50	5302.50	3560858.00	29.39	1287.13	1219.00
17	2	7	5069.00	22815.00	208.20	0	Spot (Block17, Row7, Column2)	395.16	387.00	58.52	0.01	0.15	308.00	349.41	308.00	173.37	0.05	0.50	11.00	0.00	0.00	79.00	87.16	485254.00	0.26	327.56	318.00
17	3	7	5366.00	22808.00	209.65	0	Spot (Block17, Row7, Column3)	358.25	351.00	41.64	0.01	0.12	303.00	314.19	303.00	75.50	0.02	0.24	29.00	3.00	0.00	48.00	55.25	449609.00	0.58	318.46	314.00
17	4	7	5671.00	22822.00	208.40	0	Spot (Block17, Row7, Column4)	390.83	392.00	50.51	0.00	0.13	306.00	326.27	306.00	88.03	0.03	0.27	43.00	5.00	0.00	86.00	84.83	485409.00	0.73	338.69	328.00
17	5	7	5967.00	22822.00	189.25	0	Spot (Block17, Row7, Column5)	1070.87	952.00	457.55	0.05	0.43	309.00	356.01	309.00	203.85	0.06	0.57	95.00	70.00	0.00	643.00	761.87	1088005.00	3.51	514.19	496.00
17	6	7	6269.00	22824.00	215.30	0	Spot (Block17, Row7, Column6)	12624.74	10534.00	7738.47	0.08	0.61	317.00	470.58	317.00	451.44	0.17	0.96	100.00	100.00	0.00	10217.00	12307.74	16639413.00	26.92	3192.31	3411.50
17	7	7	6559.00	22832.00	144.60	0	Spot (Block17, Row7, Column7)	5264.90	4695.00	2488.40	0.05	0.47	312.00	374.72	312.00	249.46	0.08	0.67	100.00	100.00	0.00	4383.00	4952.90	2990463.00	19.60	1494.18	1108.50
17	8	7	6873.00	22828.00	174.25	0	Spot (Block17, Row7, Column8)	8065.90	8271.00	2620.07	0.01	0.32	304.00	331.70	304.00	115.98	0.04	0.35	100.00	100.00	0.00	7967.00	7761.90	6823752.00	66.69	2119.73	1757.00
17	1	8	4762.00	23127.00	162.25	0	Spot (Block17, Row8, Column1)	409.46	399.00	45.70	0.01	0.11	312.00	327.89	312.00	69.39	0.02	0.21	82.00	17.00	0.00	87.00	97.46	297270.00	1.18	359.61	364.00
17	2	8	5067.00	23115.00	145.80	0	Spot (Block17, Row8, Column2)	821.93	763.00	265.61	0.03	0.32	307.00	311.29	307.00	27.66	0.01	0.09	100.00	99.00	0.00	456.00	514.93	475900.00	18.46	438.12	415.00
17	3	8	5359.00	23115.00	141.70	0	Spot (Block17, Row8, Column3)	1973.48	1605.00	1266.30	0.09	0.64	308.00	326.03	308.00	91.99	0.02	0.28	100.00	100.00	0.00	1297.00	1665.48	1075545.00	17.91	614.82	512.00
17	4	8	5665.00	23126.00	144.70	0	Spot (Block17, Row8, Column4)	11881.41	11105.50	5785.58	0.03	0.49	308.00	340.08	308.00	118.62	0.04	0.35	100.00	100.00	0.00	10797.50	11573.41	6796167.00	97.30	2155.14	1912.00
17	5	8	5958.00	23120.00	197.00	0	Spot (Block17, Row8, Column5)	402.09	394.00	57.21	0.01	0.14	308.00	381.65	308.00	301.37	0.09	0.79	0.00	0.00	0.00	86.00	94.09	441893.00	0.07	340.47	331.00
17	6	8	6266.00	23124.00	189.65	0	Spot (Block17, Row8, Column6)	21014.54	13161.00	18785.16	0.20	0.89	316.00	473.32	316.00	463.04	0.18	0.98	100.00	100.00	2.38	12845.00	20698.54	21203696.00	44.36	3701.96	3665.00
17	7	8	6568.00	23126.00	138.05	0	Spot (Block17, Row8, Column7)	2779.15	2646.00	1291.26	0.02	0.46	315.00	400.49	315.00	308.57	0.10	0.77	100.00	98.00	0.00	2331.00	2464.15	1442380.00	7.71	855.95	707.50
17	8	8	6855.00	23127.00	139.85	0	Spot (Block17, Row8, Column8)	46067.79	46865.00	18160.19	0.01	0.39	308.00	349.69	308.00	163.69	0.06	0.47	100.00	100.00	31.75	46557.00	45759.79	24231768.00	279.30	9963.49	7318.00
18	1	1	9277.00	21039.00	151.10	0	Spot (Block18, Row1, Column1)	15891.16	14280.50	8366.27	0.05	0.53	197.00	208.32	197.00	57.38	0.02	0.28	100.00	100.00	0.00	14083.50	15694.16	9979651.00	273.32	3084.43	2170.00
18	2	1	9570.00	21046.00	145.75	0	Spot (Block18, Row1, Column2)	630.61	583.00	205.66	0.03	0.33	194.00	198.47	194.00	41.18	0.01	0.21	100.00	100.00	0.00	389.00	436.61	363863.00	10.49	312.79	289.00
18	3	1	9880.00	21049.00	152.40	0	Spot (Block18, Row1, Column3)	472.44	401.00	185.04	0.07	0.39	191.00	189.51	191.00	23.06	0.00	0.12	100.00	98.00	0.00	210.00	281.44	302835.00	12.27	258.36	257.00
18	4	1	10166.00	21044.00	151.50	0	Spot (Block18, Row1, Column4)	497.16	454.00	163.81	0.04	0.33	188.00	187.51	188.00	21.40	0.00	0.11	100.00	99.00	0.00	266.00	309.16	312715.00	14.47	261.00	239.00
18	5	1	10476.00	21050.00	152.50	0	Spot (Block18, Row1, Column5)	690.88	575.00	390.69	0.08	0.57	189.00	190.25	189.00	22.83	0.00	0.12	100.00	100.00	0.00	386.00	501.88	442853.00	21.93	275.44	270.00
18	6	1	10771.00	21046.00	143.85	0	Spot (Block18, Row1, Column6)	1305.43	1157.00	693.08	0.05	0.53	189.00	190.07	189.00	25.66	0.00	0.14	100.00	100.00	0.00	968.00	1116.43	733650.00	43.46	449.42	366.50
18	7	1	11069.00	21057.00	144.00	0	Spot (Block18, Row1, Column7)	2765.15	2666.00	1368.27	0.02	0.49	189.00	190.69	189.00	21.86	0.00	0.11	100.00	100.00	0.00	2477.00	2576.15	1554014.00	117.78	748.61	584.00
18	8	1	11376.00	21046.00	194.05	0	Spot (Block18, Row1, Column8)	263.24	274.00	41.94	0.02	0.16	191.00	192.24	191.00	20.06	0.00	0.10	87.00	70.00	0.00	83.00	72.24	280616.00	3.54	208.75	206.00
18	1	2	9261.00	21343.00	179.40	0	Spot (Block18, Row2, Column1)	201.69	201.00	11.54	0.00	0.06	189.00	193.23	189.00	45.03	0.01	0.23	1.00	0.00	0.00	12.00	12.69	182125.00	0.19	194.74	193.00
18	2	2	9567.00	21343.00	125.55	0	Spot (Block18, Row2, Column2)	615.22	578.00	178.87	0.03	0.29	189.00	188.13	189.00	21.30	0.00	0.11	100.00	100.00	0.00	389.00	426.22	257160.00	20.05	312.30	299.50
18	3	2	9866.00	21358.00	161.30	0	Spot (Block18, Row2, Column3)	253.05	238.00	49.87	0.03	0.20	188.00	186.41	188.00	21.59	0.00	0.12	82.00	52.00	0.00	50.00	65.05	181941.00	3.09	208.90	206.00
18	4	2	10184.00	21350.00	178.40	0	Spot (Block18, Row2, Column4)	463.80	453.00	129.55	0.01	0.28	191.00	193.23	191.00	27.85	0.01	0.14	99.00	99.00	0.00	262.00	272.80	409535.00	9.72	278.53	284.00
18	5	2	10480.00	21348.00	182.20	0	Spot (Block18, Row2, Column5)	2165.15	2085.00	730.07	0.02	0.34	197.00	213.41	197.00	83.85	0.03	0.39	100.00	100.00	0.00	1888.00	1968.15	2015751.00	23.28	684.00	589.00
18	6	2	10775.00	21351.00	147.00	-50	Spot (Block18, Row2, Column6)	296.27	295.00	54.28	0.00	0.18	196.00	273.09	196.00	320.38	0.14	1.17	0.00	0.00	0.00	99.00	100.27	175098.00	0.07	246.22	236.50
18	7	2	11078.00	21355.00	161.40	0	Spot (Block18, Row2, Column7)	372.29	375.00	99.64	0.00	0.27	195.00	204.84	195.00	61.00	0.02	0.30	88.00	61.00	0.00	180.00	177.29	266561.00	2.75	238.21	231.00
18	8	2	11414.00	21370.00	198.95	0	Spot (Block18, Row2, Column8)	216.19	210.00	29.87	0.01	0.14	193.00	215.17	193.00	159.10	0.05	0.74	0.00	0.00	0.00	17.00	23.19	242560.00	0.01	198.41	200.00
18	1	3	9278.00	21646.00	141.25	0	Spot (Block18, Row3, Column1)	976.31	912.00	491.46	0.03	0.50	186.00	186.78	186.00	71.01	0.00	0.38	100.00	100.00	0.00	726.00	790.31	528186.00	11.12	363.40	297.00
18	2	3	9581.00	21645.00	141.50	0	Spot (Block18, Row3, Column2)	275.40	282.00	27.03	0.01	0.10	188.00	195.69	188.00	52.96	0.02	0.27	85.00	28.00	0.00	94.00	87.40	149542.00	1.51	224.19	220.00
18	3	3	9860.00	21643.00	147.65	0	Spot (Block18, Row3, Column3)	422.37	385.00	142.53	0.04	0.34	187.00	187.52	187.00	23.70	0.00	0.13	99.00	98.00	0.00	198.00	235.37	250889.00	9.91	246.78	234.00
18	4	3	10173.00	21647.00	143.90	0	Spot (Block18, Row3, Column4)	1465.71	1374.00	743.98	0.03	0.51	190.00	191.82	190.00	25.25	0.00	0.13	100.00	100.00	0.00	1184.00	1275.71	822261.00	50.45	485.42	412.00
18	5	3	10443.00	21639.00	133.30	0	Spot (Block18, Row3, Column5)	381.43	324.00	297.83	0.07	0.78	199.00	276.28	199.00	308.02	0.14	1.11	5.00	3.00	0.00	125.00	182.43	182706.00	0.34	282.07	280.00
18	6	3	10775.00	21652.00	205.85	0	Spot (Block18, Row3, Column6)	31166.27	24575.00	20124.62	0.10	0.65	214.00	403.56	214.00	491.83	0.28	1.22	100.00	100.00	13.20	24361.00	30952.27	37555528.00	62.55	6629.15	6475.00
18	7	3	11088.00	21655.00	158.55	0	Spot (Block18, Row3, Column7)	588.68	499.00	294.46	0.07	0.50	202.00	292.47	202.00	360.73	0.16	1.23	42.00	18.00	0.00	297.00	386.68	406777.00	0.82	310.70	278.00
18	8	3	11372.00	21660.00	154.10	0	Spot (Block18, Row3, Column8)	28729.98	26870.00	14237.49	0.03	0.50	196.00	235.79	196.00	196.51	0.08	0.83	100.00	100.00	0.92	26674.00	28533.98	18674488.00	145.00	5072.92	3785.00
18	1	4	9274.00	21942.00	140.35	0	Spot (Block18, Row4, Column1)	1558.03	1526.50	726.42	0.01	0.47	196.00	202.57	196.00	53.18	0.01	0.26	100.00	100.00	0.00	1330.50	1362.03	828872.00	25.49	542.80	460.50
18	2	4	9573.00	21948.00	167.55	0	Spot (Block18, Row4, Column2)	3366.98	3235.50	1724.41	0.02	0.51	198.00	231.51	198.00	132.94	0.07	0.57	100.00	100.00	0.00	3037.50	3168.98	2632977.00	23.59	803.46	780.00
18	3	4	9871.00	21947.00	139.05	0	Spot (Block18, Row4, Column3)	6733.49	6348.00	3317.50	0.03	0.49	191.00	215.11	191.00	93.69	0.05	0.44	100.00	100.00	0.00	6157.00	6542.49	3535084.00	69.57	1690.03	1210.50
18	4	4	10169.00	21941.00	224.70	0	Spot (Block18, Row4, Column4)	204.66	205.00	14.41	0.00	0.07	188.00	189.99	188.00	27.47	0.00	0.14	22.00	0.00	0.00	17.00	16.66	296136.00	0.53	190.32	190.00
18	5	4	10473.00	21933.00	126.00	0	Spot (Block18, Row4, Column5)	403.52	284.00	689.86	0.15	1.71	191.00	214.19	191.00	119.47	0.05	0.56	17.00	8.00	0.00	93.00	212.52	170287.00	1.58	233.82	211.00
18	6	4	10773.00	21951.00	191.00	0	Spot (Block18, Row4, Column6)	2734.16	2697.00	885.15	0.01	0.32	202.00	286.86	202.00	343.20	0.15	1.20	100.00	100.00	0.00	2495.00	2532.16	2813452.00	7.13	828.01	749.50
18	7	4	11069.00	21942.00	157.25	0	Spot (Block18, Row4, Column7)	416.04	385.50	165.86	0.03	0.40	203.00	287.47	203.00	328.35	0.15	1.14	25.00	0.00	0.00	182.50	213.04	284574.00	0.39	264.72	228.50
18	8	4	11370.00	21958.00	162.05	0	Spot (Block18, Row4, Column8)	352.38	315.50	94.43	0.05	0.27	199.00	216.73	199.00	106.30	0.04	0.49	58.00	20.00	0.00	116.50	153.38	256532.00	1.28	240.28	241.00
18	1	5	9275.00	22244.00	141.65	0	Spot (Block18, Row5, Column1)	1134.24	1042.00	488.74	0.04	0.43	208.00	294.99	208.00	318.67	0.15	1.08	91.00	73.00	0.00	834.00	926.24	622698.00	2.63	405.21	366.00
18	2	5	9570.00	22244.00	153.50	0	Spot (Block18, Row5, Column2)	31150.56	29625.00	14606.99	0.02	0.47	215.00	315.04	215.00	295.47	0.17	0.94	100.00	100.00	1.54	29410.00	30935.56	20216728.00	104.36	4547.21	3950.00
18	3	5	9872.00	22245.00	151.90	0	Spot (Block18, Row5, Column3)	13377.10	10720.00	8320.68	0.10	0.62	200.00	242.05	200.00	149.00	0.08	0.62	100.00	100.00	0.00	10520.00	13177.10	8507836.00	88.15	1906.99	1608.00
18	4	5	10168.00	22248.00	143.85	0	Spot (Block18, Row5, Column4)	883.93	774.50	472.82	0.06	0.53	190.00	202.32	190.00	78.35	0.03	0.39	100.00	89.00	0.00	584.50	693.93	495002.00	8.70	346.62	319.00
18	5	5	10471.00	22249.00	141.70	0	Spot (Block18, Row5, Column5)	6521.49	5824.00	3636.90	0.05	0.56	189.00	189.63	189.00	29.95	0.00	0.16	100.00	100.00	0.00	5635.00	6332.49	3541169.00	211.44	1617.99	1031.00
18	6	5	10769.00	22251.00	147.00	-50	Spot (Block18, Row5, Column6)	330.01	312.00	51.69	0.02	0.16	195.00	280.58	195.00	384.18	0.16	1.37	0.00	0.00	0.00	117.00	135.01	193384.00	0.13	247.26	228.00
18	7	5	11074.00	22252.00	197.15	0	Spot (Block18, Row5, Column7)	36285.34	34139.00	21808.04	0.03	0.60	215.00	368.17	215.00	491.02	0.23	1.33	100.00	100.00	22.89	33924.00	36070.34	39950420.00	73.15	6773.87	6841.00
18	8	5	11374.00	22256.00	146.95	0	Spot (Block18, Row5, Column8)	876.52	727.00	493.08	0.08	0.56	199.00	248.65	199.00	280.81	0.10	1.13	73.00	47.00	0.00	528.00	677.52	514517.00	2.24	323.72	287.00
18	1	6	9268.00	22543.00	210.45	0	Spot (Block18, Row6, Column1)	26889.59	17862.50	20186.13	0.18	0.75	221.00	416.07	221.00	512.19	0.27	1.23	100.00	100.00	10.46	17641.50	26668.59	33934776.00	51.69	5500.79	5472.00
18	2	6	9567.00	22542.00	217.00	0	Spot (Block18, Row6, Column2)	21563.39	17153.50	13301.31	0.10	0.62	215.00	409.47	215.00	514.30	0.28	1.26	100.00	100.00	0.07	16938.50	21348.39	29110576.00	41.13	4496.40	4359.00
18	3	6	9862.00	22545.00	141.75	0	Spot (Block18, Row6, Column3)	1989.50	1779.00	1002.32	0.05	0.50	201.00	259.61	201.00	278.71	0.11	1.07	100.00	94.00	0.00	1578.00	1788.50	1090244.00	6.21	606.64	467.00
18	4	6	10177.00	22550.00	146.20	0	Spot (Block18, Row6, Column4)	446.63	394.50	164.46	0.05	0.37	192.00	194.55	192.00	27.96	0.01	0.14	99.00	98.00	0.00	202.50	254.63	259939.00	9.02	264.09	265.00
18	5	6	10470.00	22550.00	139.10	0	Spot (Block18, Row6, Column5)	5247.76	5036.00	2846.01	0.02	0.54	189.00	199.31	189.00	65.84	0.02	0.33	100.00	100.00	0.00	4847.00	5058.76	2713090.00	76.68	1465.56	1089.00
18	6	6	10767.00	22539.00	155.35	0	Spot (Block18, Row6, Column6)	243.88	232.00	37.25	0.02	0.15	194.00	255.07	194.00	275.35	0.12	1.08	0.00	0.00	0.00	38.00	49.88	160964.00	-0.04	211.15	213.00
18	7	6	11070.00	22552.00	146.00	0	Spot (Block18, Row6, Column7)	1331.78	1175.00	709.80	0.05	0.53	203.00	273.63	203.00	353.59	0.13	1.29	87.00	62.00	0.00	972.00	1128.78	775098.00	2.99	414.31	372.00
18	8	6	11376.00	22560.00	145.10	0	Spot (Block18, Row6, Column8)	1231.87	1082.50	679.56	0.06	0.55	201.00	207.96	201.00	35.79	0.01	0.17	100.00	100.00	0.00	881.50	1030.87	707091.00	28.60	434.50	386.00
18	1	7	9267.00	22844.00	164.30	0	Spot (Block18, Row7, Column1)	4421.66	3767.00	2607.65	0.07	0.59	200.00	267.81	200.00	294.71	0.13	1.10	100.00	100.00	0.00	3567.00	4221.66	3311824.00	14.09	875.57	853.00
18	2	7	9604.00	22848.00	196.75	0	Spot (Block18, Row7, Column2)	236.71	228.00	32.61	0.02	0.14	206.00	259.28	206.00	282.61	0.10	1.09	0.00	0.00	0.00	22.00	30.71	259197.00	-0.08	212.53	208.00
18	3	7	9866.00	22846.00	147.00	-50	Spot (Block18, Row7, Column3)	205.94	204.00	16.17	0.00	0.08	204.00	211.46	204.00	73.46	0.02	0.35	0.00	0.00	0.00	0.00	1.94	121095.00	-0.08	204.42	202.00
18	4	7	10135.00	22853.00	218.40	0	Spot (Block18, Row7, Column4)	226.61	216.00	30.64	0.02	0.14	202.00	225.94	202.00	155.23	0.05	0.69	0.00	0.00	0.00	14.00	24.61	308412.00	0.00	207.92	205.00
18	5	7	10456.00	22855.00	183.65	0	Spot (Block18, Row7, Column5)	407.46	376.00	115.93	0.03	0.28	204.00	271.52	204.00	283.83	0.12	1.05	23.00	0.00	0.00	172.00	203.46	388310.00	0.48	269.97	281.00
18	6	7	10767.00	22851.00	205.50	0	Spot (Block18, Row7, Column6)	24946.87	23147.00	15365.19	0.03	0.62	221.00	457.31	221.00	575.13	0.32	1.26	100.00	100.00	0.25	22926.00	24725.87	29936244.00	42.58	4952.08	4884.00
18	7	7	11044.00	22855.00	190.20	0	Spot (Block18, Row7, Column7)	924.46	720.00	668.74	0.11	0.72	218.00	310.37	218.00	313.89	0.15	1.01	63.00	40.00	0.00	502.00	706.46	942027.00	1.96	543.98	261.50
18	8	7	11371.00	22851.00	186.40	0	Spot (Block18, Row7, Column8)	4459.60	4436.50	1255.90	0.00	0.28	206.00	232.25	206.00	96.73	0.05	0.42	100.00	100.00	0.00	4230.50	4253.60	4361492.00	43.70	1347.10	1137.00
18	1	8	9258.00	23147.00	143.40	0	Spot (Block18, Row8, Column1)	277.25	278.00	67.11	0.00	0.24	193.00	200.41	193.00	58.12	0.02	0.29	70.00	7.00	0.00	85.00	84.25	153597.00	1.32	229.38	221.50
18	2	8	9570.00	23139.00	160.15	0	Spot (Block18, Row8, Column2)	330.15	304.00	65.40	0.04	0.20	200.00	200.38	200.00	21.91	0.00	0.11	97.00	94.00	0.00	104.00	130.15	233744.00	5.92	240.64	236.50
18	3	8	9857.00	23139.00	148.75	0	Spot (Block18, Row8, Column3)	395.11	351.00	130.99	0.05	0.33	202.00	218.78	202.00	145.90	0.03	0.67	51.00	17.00	0.00	149.00	193.11	239439.00	1.21	256.40	261.50
18	4	8	10166.00	23149.00	147.35	0	Spot (Block18, Row8, Column4)	51905.05	60773.50	15802.98	0.07	0.30	202.00	233.52	202.00	182.98	0.06	0.78	100.00	100.00	44.93	60571.50	51703.05	30728004.00	282.39	9480.32	7128.50
18	5	8	10464.00	23150.00	147.00	-50	Spot (Block18, Row8, Column5)	223.99	216.50	26.22	0.01	0.12	204.00	290.46	204.00	392.45	0.15	1.35	0.00	0.00	0.00	12.50	19.99	132154.00	-0.17	217.58	213.00
18	6	8	10767.00	23155.00	199.45	0	Spot (Block18, Row8, Column6)	35460.44	30809.00	22499.89	0.06	0.63	223.00	443.25	223.00	617.63	0.30	1.39	100.00	100.00	25.98	30586.00	35237.44	39999664.00	56.70	6915.98	6806.00
18	7	8	11067.00	23155.00	141.30	0	Spot (Block18, Row8, Column7)	743.65	749.00	278.65	0.00	0.37	215.00	310.41	215.00	363.51	0.16	1.17	68.00	17.00	0.00	534.00	528.65	402316.00	1.19	377.85	354.00
18	8	8	11352.00	23155.00	143.20	0	Spot (Block18, Row8, Column8)	42759.34	43078.00	19173.65	0.00	0.45	207.00	242.20	207.00	127.31	0.07	0.53	100.00	100.00	26.65	42871.00	42552.34	23902580.00	333.96	7921.78	5724.00
19	1	1	13780.00	21065.00	154.35	0	Spot (Block19, Row1, Column1)	13598.38	11319.00	7756.59	0.08	0.57	194.00	206.15	194.00	60.27	0.03	0.29	100.00	100.00	0.00	11125.00	13404.38	8961330.00	222.22	2216.23	1582.00
19	2	1	14075.00	21070.00	150.75	0	Spot (Block19, Row1, Column2)	1588.79	1489.00	699.01	0.03	0.44	181.00	186.77	181.00	47.04	0.01	0.25	100.00	100.00	0.00	1308.00	1407.79	983461.00	29.80	487.69	451.00
19	3	1	14401.00	21090.00	256.55	0	Spot (Block19, Row1, Column3)	193.11	193.00	15.80	0.00	0.08	177.00	178.21	177.00	23.06	0.00	0.13	29.00	2.00	0.00	16.00	16.11	369231.00	0.65	177.30	179.00
19	4	1	14668.00	21074.00	147.30	0	Spot (Block19, Row1, Column4)	1240.13	1085.00	569.57	0.06	0.46	181.00	179.73	181.00	24.23	0.00	0.13	100.00	100.00	0.00	904.00	1059.13	732919.00	43.76	430.99	377.00
19	5	1	14968.00	21091.00	152.85	0	Spot (Block19, Row1, Column5)	257.97	263.50	42.54	0.01	0.16	187.00	191.35	187.00	41.21	0.01	0.22	62.00	48.00	0.00	76.50	70.97	166134.00	1.62	217.40	207.00
19	6	1	15269.00	21074.00	145.25	0	Spot (Block19, Row1, Column6)	1015.48	926.50	391.81	0.04	0.39	188.00	189.35	188.00	24.39	0.00	0.13	100.00	100.00	0.00	738.50	827.48	584916.00	33.87	383.14	368.00
19	7	1	15564.00	21079.00	147.05	0	Spot (Block19, Row1, Column7)	982.83	850.00	435.35	0.06	0.44	191.00	191.29	191.00	23.47	0.00	0.12	100.00	100.00	0.00	659.00	791.83	582819.00	33.73	364.53	338.00
19	8	1	15873.00	21070.00	177.70	0	Spot (Block19, Row1, Column8)	342.67	320.00	74.41	0.03	0.22	195.00	194.39	195.00	21.00	0.00	0.11	98.00	91.00	0.00	125.00	147.67	300862.00	7.06	233.31	223.50
19	1	2	13797.00	21353.00	242.05	0	Spot (Block19, Row2, Column1)	198.87	195.00	23.11	0.01	0.12	183.00	185.37	183.00	45.57	0.01	0.25	8.00	2.00	0.00	12.00	15.87	335700.00	0.30	186.71	184.00
19	2	2	14071.00	21373.00	163.50	0	Spot (Block19, Row2, Column2)	239.14	230.00	38.18	0.02	0.16	178.00	176.77	178.00	22.42	0.00	0.13	85.00	56.00	0.00	52.00	61.14	177917.00	2.78	193.47	193.00
19	3	2	14376.00	21379.00	169.85	0	Spot (Block19, Row2, Column3)	268.35	277.00	44.07	0.01	0.16	179.00	177.66	179.00	18.91	0.00	0.11	95.00	87.00	0.00	98.00	89.35	215751.00	4.80	205.53	202.50
19	4	2	14675.00	21395.00	208.60	0	Spot (Block19, Row2, Column4)	200.30	200.00	21.97	0.00	0.11	181.00	183.38	181.00	38.32	0.01	0.21	12.00	2.00	0.00	19.00	19.30	247369.00	0.44	182.63	187.00
19	5	2	14979.00	21383.00	186.65	0	Spot (Block19, Row2, Column5)	6535.48	6345.00	2104.17	0.01	0.32	189.00	219.87	189.00	139.55	0.07	0.63	100.00	100.00	0.00	6156.00	6346.48	6411306.00	45.26	1608.87	1372.00
19	6	2	15275.00	21379.00	147.00	-50	Spot (Block19, Row2, Column6)	263.88	266.00	26.27	0.00	0.10	195.00	293.08	195.00	388.44	0.18	1.33	0.00	0.00	0.00	71.00	68.88	155423.00	-0.08	250.82	247.00
19	7	2	15562.00	21394.00	147.15	0	Spot (Block19, Row2, Column7)	229.83	223.00	30.34	0.01	0.13	191.00	224.84	191.00	240.33	0.07	1.07	0.00	0.00	0.00	32.00	38.83	135368.00	0.02	206.08	200.00
19	8	2	15876.00	21383.00	147.00	-50	Spot (Block19, Row2, Column8)	201.11	198.00	20.84	0.01	0.10	191.00	203.69	191.00	110.27	0.03	0.54	0.00	0.00	0.00	7.00	10.11	118854.00	-0.02	196.78	196.00
19	1	3	13779.00	21671.00	146.15	0	Spot (Block19, Row3, Column1)	867.39	844.00	314.16	0.01	0.36	186.00	185.76	186.00	26.00	0.00	0.14	100.00	100.00	0.00	658.00	681.39	503956.00	26.22	344.03	317.00
19	2	3	14074.00	21681.00	164.00	0	Spot (Block19, Row3, Column2)	313.41	301.00	59.84	0.02	0.19	190.00	203.49	190.00	82.69	0.03	0.41	81.00	24.00	0.00	111.00	123.41	233804.00	1.33	231.86	224.00
19	3	3	14363.00	21667.00	144.00	0	Spot (Block19, Row3, Column3)	742.97	662.50	344.93	0.05	0.46	187.00	187.85	187.00	19.73	0.00	0.11	100.00	100.00	0.00	475.50	555.97	416065.00	28.13	325.45	277.50
19	4	3	14674.00	21672.00	143.95	0	Spot (Block19, Row3, Column4)	1271.99	1184.50	574.75	0.03	0.45	182.00	180.36	182.00	20.33	0.00	0.11	100.00	100.00	0.00	1002.50	1089.99	714861.00	53.68	479.71	391.00
19	5	3	14980.00	21688.00	147.25	0	Spot (Block19, Row3, Column5)	694.53	377.00	1836.59	0.27	2.64	190.00	277.49	190.00	355.04	0.16	1.28	27.00	5.00	0.00	187.00	504.53	410465.00	1.17	290.53	222.00
19	6	3	15275.00	21676.00	207.70	0	Spot (Block19, Row3, Column6)	35720.38	31726.50	21028.69	0.05	0.59	218.00	424.54	218.00	531.34	0.29	1.25	100.00	100.00	22.97	31508.50	35502.38	44007792.00	66.43	7458.95	7512.00
19	7	3	15614.00	21698.00	270.70	0	Spot (Block19, Row3, Column7)	211.88	208.00	25.22	0.01	0.12	196.00	283.09	196.00	377.34	0.16	1.33	0.00	0.00	0.00	12.00	15.88	452794.00	-0.19	194.02	193.00
19	8	3	15871.00	21688.00	155.55	0	Spot (Block19, Row3, Column8)	14252.09	12516.00	7857.01	0.06	0.55	193.00	212.43	193.00	130.83	0.04	0.62	100.00	100.00	0.00	12323.00	14059.09	9477642.00	107.31	3069.10	2176.00
19	1	4	13778.00	21971.00	146.70	0	Spot (Block19, Row4, Column1)	1378.20	1227.50	637.48	0.05	0.46	193.00	207.63	193.00	85.06	0.03	0.41	100.00	99.00	0.00	1034.50	1185.20	810383.00	13.76	457.78	386.00
19	2	4	14073.00	21972.00	182.50	0	Spot (Block19, Row4, Column2)	5498.71	4671.50	3404.98	0.07	0.62	199.00	229.74	199.00	127.28	0.06	0.55	100.00	100.00	0.00	4472.50	5299.71	5124794.00	41.40	1158.05	1153.50
19	3	4	14371.00	21976.00	146.20	0	Spot (Block19, Row4, Column3)	3957.65	3509.00	1953.29	0.05	0.49	193.00	227.27	193.00	158.89	0.07	0.70	100.00	100.00	0.00	3316.00	3764.65	2307308.00	23.48	1076.78	790.00
19	4	4	14650.00	21967.00	167.45	0	Spot (Block19, Row4, Column4)	224.45	217.00	25.38	0.01	0.11	186.00	186.64	186.00	22.93	0.00	0.12	70.00	27.00	0.00	31.00	38.45	175069.00	1.65	203.70	204.00
19	5	4	14961.00	21980.00	150.80	0	Spot (Block19, Row4, Column5)	325.97	285.00	216.21	0.06	0.66	186.00	193.58	186.00	45.63	0.02	0.24	82.00	61.00	0.00	99.00	139.97	202425.00	2.90	226.96	214.00
19	6	4	15276.00	21976.00	191.20	0	Spot (Block19, Row4, Column6)	8352.28	8358.50	2934.93	0.00	0.35	206.00	294.28	206.00	338.59	0.15	1.15	100.00	100.00	0.00	8152.50	8146.28	8602849.00	23.80	1889.34	1605.00
19	7	4	15572.00	21939.00	207.40	0	Spot (Block19, Row4, Column7)	257.03	265.50	46.50	0.01	0.18	212.00	297.96	212.00	307.68	0.15	1.03	0.00	0.00	0.00	53.50	45.03	315637.00	-0.13	234.20	219.00
19	8	4	15862.00	21988.00	155.90	0	Spot (Block19, Row4, Column8)	286.19	288.00	32.01	0.00	0.11	195.00	206.14	195.00	70.78	0.02	0.34	83.00	4.00	0.00	93.00	91.19	190315.00	1.13	235.78	228.00
19	1	5	13772.00	22280.00	154.55	0	Spot (Block19, Row5, Column1)	1989.31	1717.00	1152.03	0.06	0.58	200.00	314.74	200.00	410.02	0.20	1.30	93.00	77.00	0.00	1517.00	1789.31	1301012.00	4.08	574.28	409.50
19	2	5	14070.00	22270.00	154.85	0	Spot (Block19, Row5, Column2)	15696.73	14504.50	7430.83	0.03	0.47	207.00	288.68	207.00	233.04	0.14	0.81	100.00	100.00	0.00	14297.50	15489.73	10422627.00	66.12	2742.01	2329.50
19	3	5	14373.00	22271.00	157.95	0	Spot (Block19, Row5, Column3)	19796.12	16748.00	11928.70	0.07	0.60	198.00	253.16	198.00	204.57	0.11	0.81	100.00	100.00	0.00	16550.00	19598.12	13679117.00	95.53	2694.96	2495.00
19	4	5	14670.00	22275.00	146.50	0	Spot (Block19, Row5, Column4)	679.92	606.50	305.03	0.05	0.45	187.00	209.83	187.00	138.69	0.05	0.66	97.00	66.00	0.00	419.50	492.92	399792.00	3.39	294.98	279.00
19	5	5	14973.00	22273.00	145.85	0	Spot (Block19, Row5, Column5)	6859.52	5831.50	4731.77	0.07	0.69	183.00	186.20	183.00	36.15	0.01	0.19	100.00	100.00	0.00	5648.50	6676.52	3978519.00	184.61	1507.29	972.00
19	6	5	15258.00	22295.00	202.95	0	Spot (Block19, Row5, Column6)	241.52	234.00	32.83	0.01	0.14	200.00	242.76	200.00	219.53	0.08	0.90	0.00	0.00	0.00	34.00	41.52	282573.00	-0.01	207.79	208.00
19	7	5	15576.00	22279.00	193.65	0	Spot (Block19, Row5, Column7)	26369.25	21659.00	17734.68	0.09	0.67	218.00	320.14	218.00	349.68	0.17	1.09	100.00	100.00	2.16	21441.00	26151.25	28030528.00	74.49	4653.08	4729.50
19	8	5	15885.00	22282.00	160.10	0	Spot (Block19, Row5, Column8)	284.54	289.00	34.80	0.01	0.12	202.00	238.58	202.00	238.44	0.07	1.00	0.00	0.00	0.00	87.00	82.54	201456.00	0.19	227.38	217.00
19	1	6	13768.00	22567.00	204.95	0	Spot (Block19, Row6, Column1)	34532.68	30419.50	21954.87	0.06	0.64	214.00	454.31	214.00	576.46	0.33	1.27	100.00	100.00	21.80	30205.50	34318.68	41025096.00	59.12	6977.31	7037.50
19	2	6	14068.00	22568.00	209.40	0	Spot (Block19, Row6, Column2)	13040.41	11171.00	7700.40	0.07	0.59	208.00	349.48	208.00	419.23	0.23	1.20	100.00	100.00	0.00	10963.00	12832.41	16326593.00	30.27	2971.23	2914.00
19	3	6	14358.00	22573.00	144.95	0	Spot (Block19, Row6, Column3)	1734.71	1702.00	782.57	0.01	0.45	193.00	237.17	193.00	186.29	0.09	0.79	100.00	100.00	0.00	1509.00	1541.71	988782.00	8.04	564.28	465.50
19	4	6	14667.00	22571.00	153.60	0	Spot (Block19, Row6, Column4)	413.40	376.00	151.16	0.04	0.37	186.00	187.34	186.00	25.12	0.00	0.13	100.00	99.00	0.00	190.00	227.40	266640.00	9.00	251.40	245.00
19	5	6	14970.00	22576.00	143.65	0	Spot (Block19, Row6, Column5)	3639.66	3177.50	2282.55	0.06	0.63	188.00	193.92	188.00	39.92	0.01	0.21	100.00	100.00	0.00	2989.50	3451.66	2052771.00	86.31	878.77	690.00
19	6	6	15268.00	22580.00	147.00	-50	Spot (Block19, Row6, Column6)	234.29	225.00	31.01	0.02	0.13	203.00	239.24	203.00	182.04	0.07	0.76	0.00	0.00	0.00	22.00	31.29	137531.00	-0.03	228.10	222.00
19	7	6	15566.00	22578.00	149.40	0	Spot (Block19, Row6, Column7)	507.26	471.50	181.32	0.03	0.36	214.00	260.41	214.00	244.31	0.09	0.94	53.00	16.00	0.00	257.50	293.26	311458.00	1.01	284.75	277.00
19	8	6	15866.00	22573.00	160.00	0	Spot (Block19, Row6, Column8)	249.28	236.00	47.61	0.02	0.19	207.00	217.20	207.00	56.15	0.02	0.26	33.00	4.00	0.00	29.00	42.28	176488.00	0.57	228.64	217.00
19	1	7	13766.00	22869.00	168.45	0	Spot (Block19, Row7, Column1)	8440.91	7405.00	4931.78	0.06	0.58	200.00	304.61	200.00	369.76	0.18	1.21	100.00	100.00	0.00	7205.00	8240.91	6634555.00	22.00	1483.96	1510.00
19	2	7	14084.00	22868.00	137.20	0	Spot (Block19, Row7, Column2)	233.82	226.00	27.65	0.01	0.12	195.00	235.18	195.00	170.16	0.08	0.72	0.00	0.00	0.00	31.00	38.82	118081.00	-0.01	209.94	207.00
19	3	7	14366.00	22863.00	184.40	0	Spot (Block19, Row7, Column3)	199.64	199.00	13.23	0.00	0.07	187.00	187.92	187.00	27.99	0.00	0.15	12.00	0.00	0.00	12.00	12.64	191458.00	0.42	198.99	196.00
19	4	7	14672.00	22904.00	260.75	0	Spot (Block19, Row7, Column4)	209.96	207.00	21.25	0.01	0.10	186.00	193.10	186.00	69.92	0.02	0.36	5.00	0.00	0.00	21.00	23.96	413839.00	0.24	192.40	192.00
19	5	7	14967.00	22878.00	147.00	-50	Spot (Block19, Row7, Column5)	232.87	224.00	29.14	0.02	0.13	195.00	254.14	195.00	226.85	0.12	0.89	0.00	0.00	0.00	29.00	37.87	138558.00	-0.09	222.85	217.00
19	6	7	15265.00	22878.00	198.30	0	Spot (Block19, Row7, Column6)	15997.17	15184.00	9188.10	0.02	0.57	223.00	401.33	223.00	487.78	0.26	1.22	100.00	100.00	0.00	14961.00	15774.17	17772866.00	31.97	3173.52	3086.00
19	7	7	15548.00	22883.00	155.70	0	Spot (Block19, Row7, Column7)	588.23	514.50	237.35	0.06	0.40	227.00	295.56	227.00	237.93	0.11	0.81	57.00	28.00	0.00	287.50	361.23	392937.00	1.23	306.02	286.50
19	8	7	15870.00	22884.00	186.75	0	Spot (Block19, Row7, Column8)	14274.35	14584.00	4037.59	0.01	0.28	220.00	250.42	220.00	108.54	0.06	0.43	100.00	100.00	0.00	14364.00	14054.35	13946038.00	129.21	3459.69	3267.50
19	1	8	13767.00	23166.00	153.40	0	Spot (Block19, Row8, Column1)	355.44	309.00	113.33	0.06	0.32	193.00	209.75	193.00	100.71	0.04	0.48	70.00	22.00	0.00	116.00	162.44	228903.00	1.45	232.09	216.50
19	2	8	14086.00	23174.00	191.05	0	Spot (Block19, Row8, Column2)	214.33	210.00	21.76	0.01	0.10	191.00	190.76	191.00	20.51	0.00	0.11	46.00	13.00	0.00	19.00	23.33	220541.00	1.15	200.67	201.00
19	3	8	14346.00	23168.00	181.30	0	Spot (Block19, Row8, Column3)	234.96	224.00	31.41	0.02	0.13	189.00	192.34	189.00	61.38	0.01	0.32	32.00	0.00	0.00	35.00	45.96	216166.00	0.69	204.72	203.00
19	4	8	14664.00	23178.00	149.15	0	Spot (Block19, Row8, Column4)	35600.37	34184.00	18332.56	0.02	0.51	190.00	202.11	190.00	93.43	0.03	0.46	100.00	100.00	7.38	33994.00	35410.37	21716264.00	378.86	6509.94	5339.50
19	5	8	14945.00	23179.00	198.25	0	Spot (Block19, Row8, Column5)	209.42	208.00	19.99	0.00	0.10	193.00	281.00	193.00	420.02	0.16	1.49	0.00	0.00	0.00	15.00	16.42	232456.00	-0.17	192.12	193.00
19	6	8	15268.00	23179.00	201.95	0	Spot (Block19, Row8, Column6)	39637.55	39642.00	22619.28	0.00	0.57	232.00	464.66	232.00	645.06	0.30	1.39	100.00	100.00	32.87	39410.00	39405.55	45940296.00	60.73	7727.42	7588.50
19	7	8	15567.00	23185.00	148.50	0	Spot (Block19, Row8, Column7)	674.07	628.00	265.72	0.03	0.39	219.00	321.81	219.00	416.81	0.17	1.30	48.00	8.00	0.00	409.00	455.07	405115.00	0.85	332.48	296.00
19	8	8	15853.00	23182.00	146.20	0	Spot (Block19, Row8, Column8)	36361.64	32625.00	19658.99	0.05	0.54	216.00	247.32	216.00	112.04	0.06	0.45	100.00	100.00	13.72	32409.00	36145.64	21198900.00	322.35	6302.12	4129.00
20	1	1	18284.00	21090.00	155.30	0	Spot (Block20, Row1, Column1)	11529.87	9651.00	6850.14	0.08	0.59	226.00	243.84	226.00	61.36	0.03	0.25	100.00	100.00	0.00	9425.00	11303.87	7690425.00	183.93	2116.02	1685.00
20	2	1	18574.00	21095.00	152.65	0	Spot (Block20, Row1, Column2)	8813.24	7531.00	5013.95	0.07	0.57	235.00	261.54	235.00	98.93	0.05	0.38	100.00	100.00	0.00	7296.00	8578.24	5658097.00	86.45	1550.39	1436.00
20	3	1	18879.00	21099.00	148.00	0	Spot (Block20, Row1, Column3)	7874.80	6220.00	5630.33	0.10	0.71	230.00	245.95	230.00	64.50	0.03	0.26	100.00	100.00	0.00	5990.00	7644.80	4669757.00	118.27	1856.61	1334.00
20	4	1	19172.00	21100.00	146.45	0	Spot (Block20, Row1, Column4)	6649.27	5915.50	3703.74	0.05	0.56	232.00	257.53	232.00	95.61	0.05	0.37	100.00	100.00	0.00	5683.50	6417.27	3883175.00	66.85	1599.12	1304.50
20	5	1	19476.00	21102.00	148.60	0	Spot (Block20, Row1, Column5)	17084.33	13467.00	14084.00	0.10	0.82	236.00	252.54	236.00	69.26	0.03	0.27	100.00	100.00	0.00	13231.00	16848.33	10370187.00	243.02	2756.69	2011.00
20	6	1	19773.00	21102.00	147.45	0	Spot (Block20, Row1, Column6)	16203.97	14251.00	10299.75	0.06	0.64	232.00	255.47	232.00	111.95	0.04	0.44	100.00	100.00	0.00	14019.00	15971.97	9641363.00	142.47	3528.37	2189.00
20	7	1	20070.00	21108.00	148.90	0	Spot (Block20, Row1, Column7)	42281.45	42760.00	20456.43	0.00	0.48	240.00	260.93	240.00	116.04	0.04	0.44	100.00	100.00	28.93	42520.00	42041.45	25580408.00	362.11	8828.30	5513.00
20	8	1	20381.00	21102.00	156.85	0	Spot (Block20, Row1, Column8)	1144.13	1093.50	459.73	0.02	0.40	234.00	245.05	234.00	63.91	0.02	0.26	100.00	99.00	0.00	859.50	910.13	773433.00	14.07	478.82	387.00
20	1	2	18276.00	21395.00	147.00	-50	Spot (Block20, Row2, Column1)	242.55	239.00	26.36	0.01	0.11	221.00	240.66	221.00	86.75	0.04	0.36	0.00	0.00	0.00	18.00	21.55	142620.00	0.02	239.71	227.00
20	2	2	18577.00	21395.00	135.60	0	Spot (Block20, Row2, Column2)	11627.26	11082.00	4766.61	0.02	0.41	231.00	258.70	231.00	114.57	0.05	0.44	100.00	100.00	0.00	10851.00	11396.26	5755495.00	99.23	2230.03	1968.00
20	3	2	18883.00	21397.00	154.70	0	Spot (Block20, Row2, Column3)	716.46	618.00	336.79	0.06	0.47	233.00	266.38	233.00	125.91	0.06	0.47	91.00	71.00	0.00	385.00	483.46	469996.00	3.57	337.16	320.50
20	4	2	19178.00	21400.00	173.00	0	Spot (Block20, Row2, Column4)	7886.05	7710.00	3646.09	0.01	0.46	234.00	278.70	234.00	146.05	0.08	0.52	100.00	100.00	0.00	7476.00	7652.05	6584854.00	52.09	1515.63	1465.00
20	5	2	19482.00	21402.00	189.45	0	Spot (Block20, Row2, Column5)	1045.78	982.00	327.07	0.03	0.31	239.00	283.40	239.00	185.60	0.07	0.65	99.00	95.00	0.00	743.00	806.78	1063559.00	4.11	443.55	403.00
20	6	2	19769.00	21400.00	148.20	0	Spot (Block20, Row2, Column6)	4490.19	4055.00	2615.84	0.04	0.58	259.00	320.81	259.00	244.73	0.09	0.76	100.00	100.00	0.00	3796.00	4231.19	2689622.00	17.04	1231.60	964.00
20	7	2	20075.00	21404.00	149.90	0	Spot (Block20, Row2, Column7)	4298.21	3607.00	2678.19	0.08	0.62	254.00	269.67	254.00	99.74	0.03	0.37	100.00	100.00	0.00	3353.00	4044.21	2621910.00	40.39	1075.52	883.00
20	8	2	20356.00	21409.00	188.30	0	Spot (Block20, Row2, Column8)	293.55	293.00	26.60	0.00	0.09	236.00	249.23	236.00	64.62	0.02	0.26	32.00	3.00	0.00	57.00	57.55	292667.00	0.69	265.00	271.00
20	1	3	18277.00	21695.00	150.25	0	Spot (Block20, Row3, Column1)	18011.57	15860.00	12191.22	0.06	0.68	222.00	235.27	222.00	56.35	0.03	0.24	100.00	100.00	0.00	15638.00	17789.57	11203196.00	315.46	3406.97	2712.50
20	2	3	18579.00	21702.00	148.65	0	Spot (Block20, Row3, Column2)	1071.30	935.00	520.33	0.06	0.49	232.00	259.11	232.00	100.08	0.05	0.39	99.00	97.00	0.00	703.00	839.30	645991.00	8.11	430.79	353.50
20	3	3	18868.00	21700.00	144.70	0	Spot (Block20, Row3, Column3)	4088.65	2749.00	5741.65	0.17	1.40	227.00	246.06	227.00	69.89	0.04	0.28	100.00	100.00	0.35	2522.00	3861.65	2338707.00	54.98	1361.67	876.00
20	4	3	19175.00	21698.00	147.85	0	Spot (Block20, Row3, Column4)	17317.82	14737.00	10440.88	0.07	0.60	227.00	258.13	227.00	111.88	0.06	0.43	100.00	100.00	0.00	14510.00	17090.82	10304103.00	152.48	3601.66	2712.00
20	5	3	19481.00	21698.00	147.75	0	Spot (Block20, Row3, Column5)	1866.41	1373.00	2214.18	0.13	1.19	231.00	293.28	231.00	227.21	0.10	0.77	97.00	82.00	0.00	1142.00	1635.41	1110513.00	6.92	669.94	378.00
20	6	3	19777.00	21700.00	211.35	0	Spot (Block20, Row3, Column6)	15273.55	11738.50	8893.04	0.11	0.58	279.00	375.93	279.00	294.21	0.13	0.78	100.00	100.00	0.00	11459.50	14994.55	19397408.00	50.64	3965.93	3538.50
20	7	3	20086.00	21708.00	148.10	0	Spot (Block20, Row3, Column7)	13383.35	11147.00	9514.85	0.08	0.71	272.00	311.17	272.00	178.80	0.06	0.57	100.00	100.00	0.00	10875.00	13111.35	8056777.00	73.11	2496.34	1743.50
20	8	3	20375.00	21709.00	158.95	0	Spot (Block20, Row3, Column8)	11110.51	10043.00	5532.87	0.04	0.50	253.00	268.84	253.00	88.88	0.03	0.33	100.00	100.00	0.00	9790.00	10857.51	7677363.00	121.98	2348.36	2063.00
20	1	4	18278.00	21998.00	148.05	0	Spot (Block20, Row4, Column1)	17042.10	14017.50	10743.73	0.08	0.63	221.00	244.43	221.00	84.06	0.04	0.34	100.00	100.00	0.00	13796.50	16821.10	10259345.00	199.84	3442.26	2338.00
20	2	4	18570.00	21998.00	188.60	0	Spot (Block20, Row4, Column2)	4905.44	4469.00	2832.82	0.04	0.58	245.00	279.44	245.00	129.41	0.06	0.46	100.00	100.00	0.00	4224.00	4660.44	4910350.00	35.75	1157.54	1122.00
20	3	4	18878.00	22000.00	151.80	0	Spot (Block20, Row4, Column3)	48471.19	61135.00	19591.70	0.10	0.40	237.00	291.53	237.00	195.35	0.09	0.67	100.00	100.00	46.21	60898.00	48234.19	30730948.00	246.63	8467.75	5706.00
20	4	4	19163.00	22005.00	158.10	0	Spot (Block20, Row4, Column4)	639.62	596.50	211.64	0.03	0.33	225.00	244.33	225.00	81.17	0.04	0.33	99.00	96.00	0.00	371.50	414.62	440061.00	4.87	321.51	311.00
20	5	4	19475.00	22009.00	156.00	0	Spot (Block20, Row4, Column5)	1049.07	677.50	1732.61	0.19	1.65	224.00	241.63	224.00	86.44	0.03	0.36	90.00	83.00	0.00	453.50	825.07	702875.00	9.34	461.60	301.00
20	6	4	19782.00	22001.00	187.55	0	Spot (Block20, Row4, Column6)	1298.79	1342.00	376.98	0.01	0.29	237.00	283.10	237.00	164.03	0.08	0.58	100.00	100.00	0.00	1105.00	1061.79	1287099.00	6.19	523.94	486.00
20	7	4	20069.00	22008.00	148.65	0	Spot (Block20, Row4, Column7)	8715.56	6178.00	7376.84	0.15	0.85	275.00	311.35	275.00	189.74	0.05	0.61	100.00	100.00	0.00	5903.00	8440.56	5246765.00	44.29	1733.63	1188.00
20	8	4	20374.00	22013.00	154.15	0	Spot (Block20, Row4, Column8)	2272.79	1929.00	1350.93	0.07	0.59	263.00	271.90	263.00	67.60	0.01	0.25	100.00	100.00	0.00	1666.00	2009.79	1493225.00	29.60	657.27	561.50
20	1	5	18277.00	22297.00	149.65	0	Spot (Block20, Row5, Column1)	14052.14	11236.50	9476.91	0.10	0.67	225.00	283.47	225.00	174.31	0.10	0.61	100.00	100.00	0.00	11011.50	13827.14	8656121.00	78.99	2676.06	1801.00
20	2	5	18570.00	22296.00	156.85	0	Spot (Block20, Row5, Column2)	12586.98	11554.50	5950.03	0.04	0.47	255.00	326.70	255.00	233.65	0.11	0.72	100.00	100.00	0.00	11299.50	12331.98	8508798.00	52.47	2425.73	2070.00
20	3	5	18874.00	22298.00	164.90	0	Spot (Block20, Row5, Column3)	18239.28	14618.00	11657.16	0.10	0.64	241.00	315.37	241.00	238.05	0.12	0.75	100.00	100.00	0.00	14377.00	17998.28	13807137.00	75.29	2413.13	2312.00
20	4	5	19173.00	22305.00	148.35	0	Spot (Block20, Row5, Column4)	10772.84	8708.00	7838.21	0.09	0.73	224.00	266.71	224.00	174.48	0.08	0.65	100.00	100.00	0.00	8484.00	10548.84	6474477.00	60.22	2058.51	1570.50
20	5	5	19475.00	22300.00	150.80	0	Spot (Block20, Row5, Column5)	50876.52	65535.00	18495.19	0.11	0.36	225.00	253.63	225.00	131.86	0.05	0.52	100.00	100.00	52.09	65310.00	50651.52	31645416.00	383.90	9359.98	6653.00
20	6	5	19778.00	22302.00	150.25	0	Spot (Block20, Row5, Column6)	4862.23	4266.00	2721.04	0.06	0.56	236.00	279.96	236.00	190.93	0.07	0.68	100.00	100.00	0.00	4030.00	4626.23	3004857.00	24.00	1163.56	992.00
20	7	5	20078.00	22303.00	202.15	0	Spot (Block20, Row5, Column7)	22652.85	18283.00	14052.39	0.09	0.62	280.00	351.53	280.00	279.18	0.10	0.79	100.00	100.00	0.00	18003.00	22372.85	26186702.00	79.88	4652.72	4753.00
20	8	5	20377.00	22307.00	148.35	0	Spot (Block20, Row5, Column8)	19663.85	14987.50	16151.08	0.12	0.82	258.00	292.30	258.00	182.81	0.05	0.63	100.00	100.00	0.00	14729.50	19405.85	11955623.00	105.96	2874.19	2236.50
20	1	6	18271.00	22592.00	212.55	0	Spot (Block20, Row6, Column1)	13456.88	9911.50	8820.37	0.13	0.66	237.00	357.50	237.00	286.46	0.18	0.80	100.00	100.00	0.00	9674.50	13219.88	17305552.00	45.73	3064.07	3033.50
20	2	6	18572.00	22597.00	209.90	0	Spot (Block20, Row6, Column2)	14762.24	13660.00	7782.16	0.03	0.53	248.00	342.25	248.00	279.32	0.14	0.82	100.00	100.00	0.00	13412.00	14514.24	18600424.00	51.63	3223.32	3218.50
20	3	6	18862.00	22598.00	147.25	0	Spot (Block20, Row6, Column3)	30724.03	26627.00	19078.24	0.06	0.62	225.00	293.09	225.00	232.35	0.11	0.79	100.00	100.00	4.69	26402.00	30499.03	18342268.00	130.97	5195.73	3800.00
20	4	6	19172.00	22598.00	147.50	0	Spot (Block20, Row6, Column4)	2872.22	2414.50	1902.55	0.08	0.66	219.00	237.53	219.00	109.64	0.04	0.46	100.00	100.00	0.00	2195.50	2653.22	1717585.00	24.03	720.07	571.00
20	5	6	19471.00	22601.00	147.95	0	Spot (Block20, Row6, Column5)	53769.93	65535.00	15945.70	0.09	0.30	231.00	268.30	231.00	155.82	0.07	0.58	100.00	100.00	56.59	65304.00	53538.93	32208420.00	343.36	11138.84	7299.00
20	6	6	19773.00	22605.00	148.55	0	Spot (Block20, Row6, Column6)	1578.73	1217.00	1140.81	0.11	0.72	245.00	290.61	245.00	201.11	0.07	0.69	82.00	71.00	0.00	972.00	1333.73	950397.00	6.41	505.12	424.50
20	7	6	20071.00	22601.00	148.65	0	Spot (Block20, Row6, Column7)	23330.73	19352.50	16667.08	0.08	0.71	267.00	302.70	267.00	201.16	0.05	0.66	100.00	100.00	0.66	19085.50	23063.73	14185085.00	114.48	4423.01	2896.00
20	8	6	20378.00	22612.00	147.75	0	Spot (Block20, Row6, Column8)	28349.57	23666.50	20113.84	0.08	0.71	254.00	265.46	254.00	68.29	0.02	0.26	100.00	100.00	4.00	23412.50	28095.57	17009744.00	411.22	4565.18	3288.00
20	1	7	18270.00	22896.00	177.55	0	Spot (Block20, Row7, Column1)	7307.68	6312.50	4601.45	0.06	0.63	225.00	287.58	225.00	201.27	0.11	0.70	100.00	100.00	0.00	6087.50	7082.68	6401528.00	34.88	1414.91	1386.00
20	2	7	18569.00	22899.00	152.70	0	Spot (Block20, Row7, Column2)	816.38	664.50	491.61	0.09	0.60	225.00	271.14	225.00	179.78	0.08	0.66	75.00	56.00	0.00	439.50	591.38	524113.00	3.03	337.59	312.50
20	3	7	18859.00	22903.00	192.70	0	Spot (Block20, Row7, Column3)	276.02	282.00	30.83	0.01	0.11	219.00	229.85	219.00	58.06	0.02	0.25	54.00	0.00	0.00	63.00	57.02	289268.00	0.80	239.41	233.50
20	4	7	19166.00	22910.00	162.10	0	Spot (Block20, Row7, Column4)	564.97	486.00	261.10	0.07	0.46	221.00	243.53	221.00	98.68	0.04	0.41	81.00	61.00	0.00	265.00	343.97	409606.00	3.26	297.26	291.00
20	5	7	19467.00	22903.00	185.65	0	Spot (Block20, Row7, Column5)	5996.64	5245.50	3538.16	0.06	0.59	242.00	319.21	242.00	261.30	0.12	0.82	100.00	100.00	0.00	5003.50	5754.64	5804748.00	21.73	1317.96	1319.50
20	6	7	19766.00	22903.00	203.40	0	Spot (Block20, Row7, Column6)	16658.55	15476.00	9570.30	0.03	0.57	282.00	422.19	282.00	392.36	0.18	0.93	100.00	100.00	0.00	15194.00	16376.55	19540480.00	41.38	3491.39	3439.00
20	7	7	20060.00	22909.00	150.95	0	Spot (Block20, Row7, Column7)	23403.03	21435.00	12475.03	0.04	0.53	270.00	319.82	270.00	234.09	0.07	0.73	100.00	100.00	0.00	21165.00	23133.03	14556682.00	98.61	4877.83	2902.00
20	8	7	20373.00	22914.00	185.65	0	Spot (Block20, Row7, Column8)	2958.43	2925.00	702.50	0.00	0.24	250.00	268.67	250.00	73.82	0.03	0.27	100.00	100.00	0.00	2675.00	2708.43	2866717.00	36.44	1022.34	942.00
20	1	8	18251.00	23204.00	170.45	0	Spot (Block20, Row8, Column1)	256.11	256.00	40.49	0.00	0.16	216.00	232.06	216.00	94.71	0.03	0.41	3.00	0.00	0.00	40.00	40.11	207448.00	0.25	234.75	234.00
20	2	8	18571.00	23197.00	147.55	0	Spot (Block20, Row8, Column2)	3215.41	2797.00	1769.73	0.06	0.55	220.00	226.13	220.00	29.71	0.01	0.13	100.00	100.00	0.00	2577.00	2995.41	1922814.00	100.61	834.81	659.50
20	3	8	18858.00	23197.00	147.95	0	Spot (Block20, Row8, Column3)	6500.94	5024.00	5030.01	0.11	0.77	219.00	229.70	219.00	54.67	0.02	0.24	100.00	100.00	0.00	4805.00	6281.94	3900566.00	114.71	1290.74	1005.00
20	4	8	19167.00	23203.00	151.00	0	Spot (Block20, Row8, Column4)	24991.19	23338.50	13686.56	0.03	0.55	221.00	235.16	221.00	68.03	0.03	0.29	100.00	100.00	0.00	23117.50	24770.19	15594503.00	363.87	4813.40	3957.50
20	5	8	19453.00	23200.00	157.05	0	Spot (Block20, Row8, Column5)	569.25	555.00	193.05	0.01	0.34	228.00	281.45	228.00	197.43	0.09	0.70	67.00	40.00	0.00	327.00	341.25	385954.00	1.46	305.96	301.00
20	6	8	19768.00	23207.00	205.55	0	Spot (Block20, Row8, Column6)	20405.93	14094.00	15240.15	0.16	0.75	266.00	378.54	266.00	357.18	0.15	0.94	100.00	100.00	0.17	13828.00	20139.93	24446312.00	56.07	3951.69	3882.00
20	7	8	20067.00	23206.00	147.35	0	Spot (Block20, Row8, Column7)	9393.07	8999.00	5795.77	0.02	0.62	249.00	302.84	249.00	217.58	0.09	0.72	100.00	100.00	0.00	8750.00	9144.07	5570093.00	41.78	2067.13	1626.00
20	8	8	20355.00	23207.00	150.40	0	Spot (Block20, Row8, Column8)	32014.81	28370.00	18754.35	0.05	0.59	251.00	268.06	251.00	87.67	0.03	0.33	100.00	100.00	5.94	28119.00	31763.81	19945264.00	362.11	5662.94	4125.50
21	1	1	4750.00	25513.00	148.60	0	Spot (Block21, Row1, Column1)	18845.86	16745.00	10305.40	0.05	0.55	192.00	210.75	192.00	71.46	0.04	0.34	100.00	100.00	0.00	16553.00	18653.86	11364055.00	260.79	3766.82	2892.50
21	2	1	5048.00	25519.00	143.70	0	Spot (Block21, Row1, Column2)	751.34	711.00	263.88	0.02	0.35	180.00	182.29	180.00	33.11	0.01	0.18	100.00	100.00	0.00	531.00	571.34	424509.00	17.19	313.79	290.00
21	3	1	5346.00	25536.00	248.30	0	Spot (Block21, Row1, Column3)	201.68	198.00	21.17	0.01	0.10	176.00	175.52	176.00	17.82	0.00	0.10	63.00	24.00	0.00	22.00	25.68	360199.00	1.47	179.30	178.00
21	4	1	5647.00	25519.00	138.30	0	Spot (Block21, Row1, Column4)	602.54	591.00	204.91	0.01	0.34	175.00	173.27	175.00	18.90	0.00	0.11	100.00	100.00	0.00	416.00	427.54	310308.00	22.71	271.82	264.50
21	5	1	5953.00	25526.00	162.70	0	Spot (Block21, Row1, Column5)	253.38	262.00	38.78	0.01	0.15	169.00	168.59	169.00	21.52	0.00	0.13	99.00	77.00	0.00	93.00	84.38	184964.00	3.94	198.58	198.00
21	6	1	6247.00	25524.00	158.05	0	Spot (Block21, Row1, Column6)	381.30	349.00	128.37	0.04	0.34	174.00	172.63	174.00	22.04	0.00	0.13	99.00	94.00	0.00	175.00	207.30	263479.00	9.47	228.34	219.50
21	7	1	6544.00	25527.00	139.45	0	Spot (Block21, Row1, Column7)	513.15	504.00	187.35	0.01	0.37	178.00	177.05	178.00	19.89	0.00	0.11	100.00	99.00	0.00	326.00	335.15	269915.00	16.90	282.17	275.00
21	8	1	6846.00	25539.00	170.55	0	Spot (Block21, Row1, Column8)	419.12	282.00	961.46	0.17	2.29	175.00	175.49	175.00	19.87	0.00	0.11	95.00	86.00	0.00	107.00	244.12	339485.00	12.26	282.41	199.50
21	1	2	4748.00	25815.00	147.00	-50	Spot (Block21, Row2, Column1)	193.50	192.00	13.12	0.00	0.07	185.00	192.54	185.00	53.32	0.02	0.28	0.00	0.00	0.00	7.00	8.50	113392.00	0.02	196.99	198.00
21	2	2	5045.00	25820.00	143.45	0	Spot (Block21, Row2, Column2)	244.50	248.00	27.72	0.01	0.11	178.00	177.62	178.00	19.65	0.00	0.11	97.00	75.00	0.00	70.00	66.50	136673.00	3.40	196.98	197.00
21	3	2	5369.00	25817.00	140.60	0	Spot (Block21, Row2, Column3)	268.56	218.00	335.04	0.09	1.25	175.00	175.20	175.00	28.00	0.00	0.16	82.00	29.00	0.00	43.00	93.56	143948.00	3.33	200.31	200.00
21	4	2	5645.00	25807.00	204.05	0	Spot (Block21, Row2, Column4)	224.40	221.00	24.00	0.01	0.11	176.00	177.14	176.00	22.52	0.00	0.13	88.00	49.00	0.00	45.00	48.40	263443.00	2.10	191.91	194.00
21	5	2	5955.00	25826.00	171.70	0	Spot (Block21, Row2, Column5)	1883.03	1824.00	721.39	0.01	0.38	175.00	178.11	175.00	50.72	0.01	0.28	100.00	100.00	0.00	1649.00	1708.03	1547849.00	33.61	595.96	469.00
21	6	2	6249.00	25803.00	222.95	0	Spot (Block21, Row2, Column6)	210.25	205.00	31.98	0.01	0.15	175.00	197.23	175.00	152.67	0.05	0.77	0.00	0.00	0.00	30.00	35.25	299810.00	0.09	179.58	178.00
21	7	2	6568.00	25833.00	202.95	0	Spot (Block21, Row2, Column7)	209.36	207.00	19.56	0.00	0.09	174.00	173.70	174.00	22.41	0.00	0.13	73.00	28.00	0.00	33.00	35.36	244537.00	1.59	189.37	188.00
21	8	2	6829.00	25856.00	214.10	0	Spot (Block21, Row2, Column8)	192.59	194.00	15.51	0.00	0.08	176.00	196.57	176.00	147.01	0.05	0.75	0.00	0.00	0.00	18.00	16.59	252293.00	-0.03	176.70	179.00
21	1	3	4750.00	26111.00	138.65	0	Spot (Block21, Row3, Column1)	537.16	512.00	146.73	0.02	0.27	179.00	178.44	179.00	19.84	0.00	0.11	100.00	100.00	0.00	333.00	358.16	278786.00	18.08	277.28	263.00
21	2	3	5046.00	26122.00	204.55	0	Spot (Block21, Row3, Column2)	201.15	200.00	18.05	0.00	0.09	177.00	188.69	177.00	61.93	0.03	0.33	5.00	0.00	0.00	23.00	24.15	238962.00	0.20	181.26	181.00
21	3	3	5340.00	26113.00	159.05	0	Spot (Block21, Row3, Column3)	349.15	341.00	85.74	0.01	0.25	179.00	181.36	179.00	30.32	0.01	0.17	97.00	91.00	0.00	162.00	170.15	243707.00	5.53	231.59	223.50
21	4	3	5647.00	26122.00	140.20	0	Spot (Block21, Row3, Column4)	654.02	617.00	233.41	0.03	0.36	181.00	182.16	181.00	30.35	0.00	0.17	100.00	100.00	0.00	436.00	473.02	351211.00	15.55	301.88	279.00
21	5	3	5945.00	26131.00	170.10	0	Spot (Block21, Row3, Column5)	325.39	299.00	153.46	0.04	0.47	185.00	213.66	185.00	169.44	0.06	0.79	26.00	2.00	0.00	114.00	140.39	261613.00	0.66	230.73	221.00
21	6	3	6250.00	26122.00	216.85	0	Spot (Block21, Row3, Column6)	13877.46	6617.00	12555.96	0.32	0.90	190.00	261.46	190.00	259.67	0.14	0.99	100.00	100.00	0.00	6427.00	13687.46	18651316.00	52.44	3141.35	3170.00
21	7	3	6562.00	26130.00	287.90	0	Spot (Block21, Row3, Column7)	204.46	200.00	37.54	0.01	0.18	182.00	232.50	182.00	224.54	0.11	0.97	0.00	0.00	0.00	18.00	22.46	496423.00	-0.12	179.25	173.00
21	8	3	6849.00	26132.00	152.65	0	Spot (Block21, Row3, Column8)	23631.23	21162.50	12392.79	0.05	0.52	183.00	210.67	183.00	156.66	0.06	0.74	100.00	100.00	0.00	20979.50	23448.23	15123985.00	149.50	4267.69	3435.50
21	1	4	4748.00	26415.00	138.75	0	Spot (Block21, Row4, Column1)	624.90	644.00	212.92	0.01	0.34	186.00	195.39	186.00	54.26	0.02	0.28	99.00	98.00	0.00	458.00	438.90	325572.00	7.92	285.71	270.00
21	2	4	5046.00	26419.00	164.30	0	Spot (Block21, Row4, Column2)	3302.34	3133.50	1717.08	0.02	0.52	188.00	222.99	188.00	125.38	0.07	0.56	100.00	100.00	0.00	2945.50	3114.34	2476758.00	24.56	743.28	706.00
21	3	4	5347.00	26420.00	135.05	0	Spot (Block21, Row4, Column3)	3025.39	2944.50	1164.37	0.01	0.38	185.00	214.93	185.00	107.14	0.07	0.50	100.00	100.00	0.00	2759.50	2840.39	1488493.00	26.23	830.86	662.50
21	4	4	5650.00	26415.00	283.70	0	Spot (Block21, Row4, Column4)	190.52	191.00	14.91	0.00	0.08	181.00	181.86	181.00	25.74	0.00	0.14	13.00	0.00	0.00	10.00	9.52	449047.00	0.34	176.68	179.00
21	5	4	5939.00	26428.00	159.35	0	Spot (Block21, Row4, Column5)	263.13	263.00	63.73	0.00	0.24	182.00	183.16	182.00	26.71	0.00	0.15	86.00	64.00	0.00	81.00	81.13	184979.00	2.99	205.18	203.00
21	6	4	6245.00	26423.00	174.25	0	Spot (Block21, Row4, Column6)	2508.96	2537.00	968.85	0.00	0.39	187.00	218.96	187.00	162.62	0.07	0.74	100.00	100.00	0.00	2350.00	2321.96	2140141.00	14.08	712.34	594.00
21	7	4	6545.00	26422.00	169.10	0	Spot (Block21, Row4, Column7)	259.65	268.00	37.79	0.01	0.15	184.50	211.57	184.50	136.58	0.06	0.65	3.00	0.00	0.00	83.50	75.15	205125.00	0.35	206.76	205.00
21	8	4	6853.00	26437.00	176.15	0	Spot (Block21, Row4, Column8)	279.69	282.00	54.09	0.00	0.19	180.00	185.79	180.00	64.65	0.01	0.35	72.00	20.00	0.00	102.00	99.69	243328.00	1.45	211.57	205.00
21	1	5	4745.00	26714.00	137.75	0	Spot (Block21, Row5, Column1)	1512.19	1384.00	669.71	0.04	0.44	196.00	230.15	196.00	170.32	0.07	0.74	100.00	100.00	0.00	1188.00	1316.19	774240.00	7.53	492.75	455.00
21	2	5	5044.00	26717.00	148.55	0	Spot (Block21, Row5, Column2)	30148.66	28462.00	14451.46	0.03	0.48	197.00	260.05	197.00	184.81	0.12	0.71	100.00	100.00	0.66	28265.00	29951.66	18149496.00	161.72	5022.95	4401.50
21	3	5	5344.00	26718.00	147.85	0	Spot (Block21, Row5, Column3)	14471.55	12222.00	8828.53	0.07	0.61	189.00	231.69	189.00	152.70	0.09	0.66	100.00	100.00	0.00	12033.00	14282.55	8653987.00	93.26	2020.31	1744.00
21	4	5	5626.00	26722.00	142.10	0	Spot (Block21, Row5, Column4)	521.31	319.50	1110.06	0.21	2.13	181.00	198.72	181.00	90.96	0.04	0.46	80.00	42.00	0.00	138.50	340.31	284636.00	3.55	284.79	263.00
21	5	5	5947.00	26722.00	135.35	0	Spot (Block21, Row5, Column5)	2679.41	2604.00	1150.02	0.01	0.43	178.00	180.83	178.00	28.27	0.01	0.16	100.00	100.00	0.00	2426.00	2501.41	1312913.00	88.40	797.67	554.00
21	6	5	6238.00	26734.00	272.25	0	Spot (Block21, Row5, Column6)	226.28	218.00	37.68	0.02	0.17	182.00	214.76	182.00	150.82	0.07	0.70	0.00	0.00	0.00	36.00	44.28	488768.00	0.08	192.32	188.00
21	7	5	6545.00	26725.00	205.90	0	Spot (Block21, Row5, Column7)	9008.98	5954.00	7191.41	0.18	0.80	189.00	242.35	189.00	199.73	0.11	0.82	100.00	100.00	0.00	5765.00	8819.98	10855824.00	43.89	2089.27	2034.00
21	8	5	6849.00	26729.00	137.10	0	Spot (Block21, Row5, Column8)	349.95	349.00	52.45	0.00	0.15	183.00	197.63	183.00	119.65	0.03	0.61	81.00	6.00	0.00	166.00	166.95	177074.00	1.27	233.13	222.00
21	1	6	4743.00	27016.00	223.35	0	Spot (Block21, Row6, Column1)	10696.79	5133.00	9801.77	0.32	0.92	206.00	279.92	206.00	230.31	0.13	0.82	100.00	100.00	0.00	4927.00	10490.79	15296416.00	45.23	2638.72	2710.00
21	2	6	5046.00	27018.00	225.40	0	Spot (Block21, Row6, Column2)	5384.90	3882.50	3247.36	0.14	0.60	193.00	258.77	193.00	210.18	0.13	0.81	100.00	100.00	0.00	3689.50	5191.90	7851190.00	24.39	1542.61	1588.00
21	3	6	5334.00	27018.00	139.00	0	Spot (Block21, Row6, Column3)	791.08	777.00	266.61	0.01	0.34	182.00	207.47	182.00	113.26	0.06	0.55	100.00	98.00	0.00	595.00	609.08	412946.00	5.15	341.66	290.00
21	4	6	5644.00	27020.00	165.45	0	Spot (Block21, Row6, Column4)	251.01	260.00	33.46	0.02	0.13	178.00	177.85	178.00	20.14	0.00	0.11	94.00	79.00	0.00	82.00	73.01	190520.00	3.63	200.66	197.00
21	5	6	5944.00	27019.00	133.65	0	Spot (Block21, Row6, Column5)	1090.66	1095.00	410.80	0.00	0.38	177.00	180.71	177.00	37.60	0.01	0.21	100.00	100.00	0.00	918.00	913.66	528970.00	24.20	423.68	322.00
21	6	6	6281.00	27021.00	281.65	0	Spot (Block21, Row6, Column6)	197.29	199.00	19.55	0.00	0.10	183.00	214.72	183.00	144.47	0.07	0.67	0.00	0.00	0.00	16.00	14.29	456718.00	-0.12	186.87	188.00
21	7	6	6546.00	27029.00	152.10	0	Spot (Block21, Row6, Column7)	357.67	367.00	82.79	0.01	0.23	186.00	214.03	186.00	149.84	0.06	0.70	54.00	3.00	0.00	181.00	171.67	227835.00	0.96	224.66	212.50
21	8	6	6856.00	27032.00	157.50	0	Spot (Block21, Row6, Column8)	253.37	259.00	39.76	0.01	0.16	186.00	186.32	186.00	20.37	0.00	0.11	89.00	66.00	0.00	73.00	67.37	173556.00	3.29	212.26	212.00
21	1	7	4742.00	27318.00	156.45	0	Spot (Block21, Row7, Column1)	4580.01	4051.00	2465.46	0.05	0.54	192.00	243.52	192.00	187.24	0.10	0.77	100.00	100.00	0.00	3859.00	4388.01	3077765.00	23.16	894.27	848.00
21	2	7	5038.00	27308.00	265.05	0	Spot (Block21, Row7, Column2)	198.48	199.00	15.22	0.00	0.08	189.00	247.84	189.00	603.03	0.12	2.43	0.00	0.00	0.00	10.00	9.48	405302.00	-0.08	179.81	180.00
21	3	7	5312.00	27303.00	206.20	0	Spot (Block21, Row7, Column3)	199.41	198.00	15.64	0.00	0.08	184.00	188.55	184.00	56.46	0.01	0.30	1.00	0.00	0.00	14.00	15.41	241084.00	0.19	190.20	192.00
21	4	7	5626.00	27315.00	175.75	0	Spot (Block21, Row7, Column4)	224.25	219.00	24.42	0.01	0.11	184.00	193.95	184.00	91.19	0.02	0.47	6.00	0.00	0.00	35.00	40.25	193302.00	0.33	201.74	200.00
21	5	7	5953.00	27320.00	216.60	0	Spot (Block21, Row7, Column5)	234.00	229.00	32.03	0.01	0.14	187.00	213.94	187.00	111.67	0.06	0.52	3.00	0.00	0.00	42.00	47.00	313087.00	0.18	211.10	202.00
21	6	7	6241.00	27325.00	213.75	0	Spot (Block21, Row7, Column6)	5861.05	4837.50	3412.03	0.08	0.58	204.00	317.46	204.00	373.33	0.19	1.18	100.00	100.00	0.00	4633.50	5657.05	7642810.00	14.85	1619.61	1685.00
21	7	7	6521.00	27332.00	211.50	0	Spot (Block21, Row7, Column7)	273.74	266.00	126.11	0.01	0.46	191.00	221.96	191.00	157.90	0.07	0.71	11.00	2.00	0.00	75.00	82.74	348741.00	0.33	232.24	197.00
21	8	7	6845.00	27327.00	175.05	0	Spot (Block21, Row7, Column8)	4277.18	4252.00	1385.98	0.00	0.32	190.00	201.50	190.00	87.07	0.03	0.43	100.00	100.00	0.00	4062.00	4087.18	3644159.00	46.81	1278.51	1105.50
21	1	8	4728.00	27622.00	147.80	0	Spot (Block21, Row8, Column1)	314.72	302.00	61.71	0.02	0.20	181.00	195.35	181.00	108.47	0.03	0.56	66.00	7.00	0.00	121.00	133.72	189146.00	1.10	219.29	214.00
21	2	8	5025.00	27653.00	174.70	0	Spot (Block21, Row8, Column2)	241.50	233.00	57.10	0.02	0.24	180.00	197.62	180.00	503.65	0.04	2.55	0.00	0.00	0.00	53.00	61.50	206238.00	0.09	209.78	200.00
21	3	8	5355.00	27608.00	170.90	0	Spot (Block21, Row8, Column3)	316.74	278.00	405.75	0.06	1.28	186.00	198.91	186.00	113.95	0.03	0.57	16.00	4.00	0.00	92.00	130.74	258140.00	1.03	218.91	216.00
21	4	8	5642.00	27626.00	144.50	0	Spot (Block21, Row8, Column4)	49059.39	56807.50	17973.88	0.06	0.37	190.00	212.76	190.00	145.56	0.05	0.68	100.00	100.00	40.25	56617.50	48869.39	27669660.00	335.58	9269.84	7809.00
21	5	8	5915.00	27613.00	235.65	0	Spot (Block21, Row8, Column5)	224.29	215.00	31.49	0.02	0.14	187.00	259.36	187.00	320.27	0.14	1.23	0.00	0.00	0.00	28.00	37.29	358409.00	-0.11	199.10	194.00
21	6	8	6242.00	27623.00	194.65	0	Spot (Block21, Row8, Column6)	22489.85	13164.00	21113.86	0.23	0.94	211.00	355.06	211.00	459.54	0.23	1.29	100.00	100.00	8.23	12953.00	22278.85	24041740.00	48.17	3748.59	3745.50
21	7	8	6543.00	27620.00	212.65	0	Spot (Block21, Row8, Column7)	324.76	308.00	80.93	0.02	0.25	193.00	267.79	193.00	313.52	0.14	1.17	1.00	0.00	0.00	115.00	131.76	419265.00	0.18	233.76	218.00
21	8	8	6828.00	27629.00	141.25	0	Spot (Block21, Row8, Column8)	45220.09	48165.00	19003.76	0.03	0.42	189.00	216.10	189.00	132.58	0.06	0.61	100.00	100.00	32.78	47976.00	45031.09	24418968.00	339.45	8123.48	5387.00
22	1	1	9253.00	25539.00	149.30	0	Spot (Block22, Row1, Column1)	15962.98	13638.00	8699.48	0.07	0.54	281.00	303.88	281.00	172.68	0.03	0.57	100.00	100.00	0.00	13357.00	15681.98	9689530.00	90.68	3524.67	2756.00
22	2	1	9546.00	25546.00	148.15	0	Spot (Block22, Row1, Column2)	46717.16	50874.00	18588.35	0.04	0.40	263.00	316.82	263.00	238.38	0.08	0.75	100.00	100.00	37.94	50611.00	46454.16	28077188.00	194.65	7741.49	6562.50
22	3	1	9852.00	25548.00	142.25	0	Spot (Block22, Row1, Column3)	8975.63	7519.00	6155.34	0.08	0.69	238.00	282.03	238.00	184.44	0.07	0.65	100.00	100.00	0.00	7281.00	8737.63	4909672.00	47.14	1961.36	1289.00
22	4	1	10145.00	25547.00	144.30	0	Spot (Block22, Row1, Column4)	40542.20	39428.50	19446.06	0.01	0.48	253.00	289.32	253.00	148.26	0.06	0.51	100.00	100.00	18.37	39175.50	40289.20	22946980.00	271.50	6920.73	6314.00
22	5	1	10451.00	25552.00	145.30	0	Spot (Block22, Row1, Column5)	22489.79	18440.00	17737.16	0.09	0.79	233.00	267.36	233.00	110.47	0.06	0.41	100.00	100.00	1.22	18207.00	22256.79	12931631.00	201.17	3527.56	2474.00
22	6	1	10744.00	25551.00	141.80	0	Spot (Block22, Row1, Column6)	32795.03	30700.00	18778.46	0.03	0.57	241.00	273.36	241.00	139.69	0.05	0.51	100.00	100.00	6.79	30459.00	32554.03	17873304.00	232.82	6546.76	4416.00
22	7	1	11042.00	25554.00	147.15	0	Spot (Block22, Row1, Column7)	56180.72	65535.00	14382.57	0.07	0.26	238.00	268.31	238.00	141.93	0.05	0.53	100.00	100.00	62.54	65297.00	55942.72	33146876.00	393.95	12274.36	9139.00
22	8	1	11364.00	25549.00	175.80	0	Spot (Block22, Row1, Column8)	404.30	390.00	86.97	0.02	0.22	230.00	246.17	230.00	82.40	0.03	0.33	83.00	47.00	0.00	160.00	174.30	350528.00	1.92	302.09	299.50
22	1	2	9237.00	25850.00	267.20	0	Spot (Block22, Row2, Column1)	275.31	282.00	35.02	0.01	0.13	247.50	273.75	247.50	114.00	0.04	0.42	1.00	0.00	0.00	34.50	27.81	571001.00	0.01	246.83	239.00
22	2	2	9544.00	25845.00	126.75	0	Spot (Block22, Row2, Column2)	14391.71	13265.00	6480.49	0.04	0.45	237.00	289.08	237.00	197.20	0.09	0.68	100.00	100.00	0.00	13028.00	14154.71	6174042.00	71.51	2423.57	2118.50
22	3	2	9851.00	25844.00	144.45	0	Spot (Block22, Row2, Column3)	907.99	749.00	447.77	0.08	0.49	237.00	274.47	237.00	128.39	0.06	0.47	99.00	84.00	0.00	512.00	670.99	518464.00	4.93	375.60	365.00
22	4	2	10153.00	25850.00	173.35	0	Spot (Block22, Row2, Column4)	7037.69	6592.00	3698.98	0.03	0.53	263.00	307.68	263.00	170.76	0.07	0.55	100.00	100.00	0.00	6329.00	6774.69	5911660.00	39.41	1449.70	1426.00
22	5	2	10455.00	25856.00	189.80	0	Spot (Block22, Row2, Column5)	3823.64	3684.00	1450.37	0.02	0.38	253.00	291.11	253.00	142.49	0.06	0.49	100.00	100.00	0.00	3431.00	3570.64	3880994.00	24.79	1058.12	839.00
22	6	2	10742.00	25853.00	143.30	0	Spot (Block22, Row2, Column6)	3673.32	3232.50	2179.47	0.06	0.59	247.00	324.13	247.00	311.40	0.12	0.96	100.00	96.00	0.00	2985.50	3426.32	2035017.00	10.76	942.12	703.00
22	7	2	11045.00	25857.00	145.90	0	Spot (Block22, Row2, Column7)	5376.20	4767.50	3247.16	0.05	0.60	238.00	274.15	238.00	133.35	0.06	0.49	100.00	100.00	0.00	4529.50	5138.20	3118198.00	38.26	1220.53	848.00
22	8	2	11351.00	25867.00	207.65	0	Spot (Block22, Row2, Column8)	282.57	287.00	28.03	0.01	0.10	227.00	258.10	227.00	155.10	0.06	0.60	0.00	0.00	0.00	60.00	55.57	346997.00	0.16	255.57	246.00
22	1	3	9251.00	26142.00	142.75	0	Spot (Block22, Row3, Column1)	21310.21	18975.00	14265.61	0.05	0.67	235.00	257.15	235.00	82.17	0.04	0.32	100.00	100.00	0.00	18740.00	21075.21	11763239.00	256.22	3767.99	2735.00
22	2	3	9550.00	26141.00	141.80	0	Spot (Block22, Row3, Column2)	1375.43	1290.50	626.31	0.03	0.46	238.00	277.52	238.00	126.81	0.07	0.46	100.00	99.00	0.00	1052.50	1137.43	750987.00	8.66	485.05	449.00
22	3	3	9832.00	26142.00	140.55	0	Spot (Block22, Row3, Column3)	7464.76	5561.00	7955.80	0.13	1.07	250.00	277.00	250.00	145.25	0.04	0.52	100.00	100.00	0.93	5311.00	7214.76	4030970.00	49.49	1923.39	975.50
22	4	3	10151.00	26151.00	141.45	0	Spot (Block22, Row3, Column4)	41576.63	43086.00	20047.58	0.02	0.48	255.00	288.97	255.00	146.11	0.05	0.51	100.00	100.00	24.82	42831.00	41321.63	22617776.00	282.57	8350.80	5538.50
22	5	3	10458.00	26142.00	143.35	0	Spot (Block22, Row3, Column5)	4945.25	2783.00	8797.93	0.25	1.78	264.00	343.81	264.00	319.52	0.11	0.93	94.00	86.00	0.72	2519.00	4681.25	2739669.00	14.40	1285.35	578.00
22	6	3	10750.00	26150.00	203.70	0	Spot (Block22, Row3, Column6)	29036.02	21719.00	20500.33	0.13	0.71	283.00	440.04	283.00	453.82	0.19	1.03	100.00	100.00	12.46	21436.00	28753.02	34494940.00	63.01	5955.76	5705.00
22	7	3	11052.00	26153.00	143.55	0	Spot (Block22, Row3, Column7)	15786.24	13523.00	10898.49	0.07	0.69	266.00	347.03	266.00	347.94	0.12	1.00	100.00	100.00	0.00	13257.00	15520.24	8808722.00	44.37	2859.15	1909.50
22	8	3	11347.00	26160.00	152.65	0	Spot (Block22, Row3, Column8)	28295.37	26587.00	14529.73	0.03	0.51	242.00	284.23	242.00	182.67	0.07	0.64	100.00	100.00	0.47	26345.00	28053.37	18024152.00	153.34	4833.20	4486.00
22	1	4	9248.00	26445.00	141.85	0	Spot (Block22, Row4, Column1)	40886.67	41616.00	20079.86	0.01	0.49	249.00	285.57	249.00	151.17	0.06	0.53	100.00	100.00	23.71	41367.00	40637.67	22242432.00	268.58	7536.34	5451.00
22	2	4	9546.00	26447.00	181.65	0	Spot (Block22, Row4, Column2)	6136.97	5364.00	3910.18	0.06	0.64	258.00	315.50	258.00	216.19	0.09	0.69	100.00	100.00	0.00	5106.00	5878.97	5676699.00	26.93	1359.37	1356.00
22	3	4	9846.00	26447.00	145.35	0	Spot (Block22, Row4, Column3)	63349.77	65535.00	5762.11	0.01	0.09	250.00	317.67	250.00	249.02	0.10	0.78	100.00	100.00	81.36	65285.00	63099.77	36363064.00	253.12	16045.36	11746.00
22	4	4	10143.00	26448.00	155.50	0	Spot (Block22, Row4, Column4)	729.95	689.00	286.46	0.03	0.39	242.00	272.41	242.00	149.95	0.05	0.55	91.00	70.00	0.00	447.00	487.95	484684.00	3.05	362.48	349.00
22	5	4	10425.00	26435.00	125.50	0	Spot (Block22, Row4, Column5)	3980.64	1284.00	10064.25	0.49	2.53	254.00	279.94	254.00	136.95	0.04	0.49	98.00	96.00	0.95	1030.00	3726.64	1675851.00	27.02	1025.64	748.00
22	6	4	10752.00	26451.00	190.80	0	Spot (Block22, Row4, Column6)	5365.65	5252.50	2075.28	0.01	0.39	283.00	352.61	283.00	317.28	0.10	0.90	100.00	100.00	0.00	4969.50	5082.65	5515887.00	15.80	1232.59	1066.50
22	7	4	11038.00	26456.00	144.55	0	Spot (Block22, Row4, Column7)	9013.32	6385.00	7530.42	0.15	0.84	285.00	356.06	285.00	308.06	0.10	0.87	100.00	100.00	0.00	6100.00	8728.32	5146603.00	28.10	1707.47	1023.00
22	8	4	11345.00	26462.00	147.40	0	Spot (Block22, Row4, Column8)	3226.43	2836.00	1815.16	0.06	0.56	269.00	286.25	269.00	114.82	0.03	0.40	100.00	100.00	0.00	2567.00	2957.43	1906819.00	25.61	847.95	649.00
22	1	5	9249.00	26745.00	143.35	0	Spot (Block22, Row5, Column1)	51890.98	63492.00	16244.05	0.09	0.31	273.00	365.69	273.00	361.07	0.13	0.99	100.00	100.00	47.77	63219.00	51617.98	29111024.00	142.70	9363.42	7087.00
22	2	5	9546.00	26744.00	152.70	0	Spot (Block22, Row5, Column2)	29377.83	28172.50	13501.48	0.02	0.46	279.00	389.10	279.00	351.56	0.14	0.90	100.00	100.00	0.31	27893.50	29098.83	18801816.00	82.46	4589.27	4216.00
22	3	5	9846.00	26745.00	154.70	0	Spot (Block22, Row5, Column3)	23648.02	19444.00	15035.30	0.09	0.64	275.00	353.84	275.00	280.18	0.11	0.79	100.00	100.00	0.30	19169.00	23373.02	15584044.00	83.14	3020.07	2840.00
22	4	5	10144.00	26752.00	143.20	0	Spot (Block22, Row5, Column4)	20571.28	16869.00	13974.35	0.09	0.68	260.00	300.88	260.00	199.29	0.06	0.66	100.00	100.00	0.00	16609.00	20311.28	11478772.00	101.71	3850.99	2478.50
22	5	5	10446.00	26750.00	145.30	0	Spot (Block22, Row5, Column5)	61822.91	65535.00	8287.91	0.03	0.13	260.00	294.90	260.00	192.45	0.05	0.65	100.00	100.00	77.57	65275.00	61562.91	35548460.00	319.70	14073.42	10556.00
22	6	5	10747.00	26751.00	145.50	0	Spot (Block22, Row5, Column6)	3831.97	3531.50	2145.94	0.04	0.56	273.00	337.79	273.00	329.56	0.09	0.98	100.00	98.00	0.00	3258.50	3558.97	2207216.00	10.60	962.61	870.00
22	7	5	11050.00	26751.00	197.05	0	Spot (Block22, Row5, Column7)	32681.22	27681.00	20456.25	0.07	0.63	297.00	442.19	297.00	461.05	0.17	1.04	100.00	100.00	13.40	27384.00	32384.22	35851424.00	69.93	6428.31	6318.00
22	8	5	11344.00	26755.00	145.50	0	Spot (Block22, Row5, Column8)	24205.95	17570.00	19470.51	0.14	0.80	263.00	331.53	263.00	319.74	0.10	0.96	100.00	100.00	3.44	17307.00	23942.95	14087865.00	74.67	3114.38	2248.50
22	1	6	9243.00	27040.00	203.30	0	Spot (Block22, Row6, Column1)	25915.26	18473.00	20351.55	0.15	0.79	289.00	484.46	289.00	540.68	0.22	1.12	100.00	100.00	9.45	18184.00	25626.26	30450544.00	47.03	5276.04	5346.00
22	2	6	9544.00	27044.00	214.30	0	Spot (Block22, Row6, Column2)	20576.23	16166.00	12773.40	0.10	0.62	286.00	444.82	286.00	489.22	0.19	1.10	100.00	100.00	0.00	15880.00	20290.23	26975428.00	41.15	4703.86	4682.00
22	3	6	9834.00	27044.00	144.25	0	Spot (Block22, Row6, Column3)	47981.67	57458.00	19411.75	0.08	0.40	269.00	342.27	269.00	307.68	0.10	0.90	100.00	100.00	43.56	57189.00	47712.67	27205764.00	154.83	8619.04	5696.00
22	4	6	10146.00	27043.00	143.90	0	Spot (Block22, Row6, Column4)	3985.58	3417.00	2341.23	0.07	0.59	256.00	276.57	256.00	159.93	0.03	0.58	100.00	100.00	0.00	3161.00	3729.58	2251854.00	23.19	1002.50	665.00
22	5	6	10443.00	27048.00	143.70	0	Spot (Block22, Row6, Column5)	63619.72	65535.00	5667.02	0.01	0.09	271.00	317.28	271.00	233.24	0.07	0.74	100.00	100.00	84.08	65264.00	63348.72	35563712.00	271.40	16090.84	11359.00
22	6	6	10746.00	27049.00	148.35	0	Spot (Block22, Row6, Column6)	2353.11	1696.00	1820.76	0.14	0.77	277.00	338.89	277.00	309.12	0.09	0.91	87.00	70.00	0.00	1419.00	2076.11	1409515.00	6.52	656.94	482.00
22	7	6	11042.00	27052.00	146.25	0	Spot (Block22, Row6, Column7)	30089.09	25809.50	20127.66	0.07	0.67	286.00	357.86	286.00	348.09	0.10	0.97	100.00	100.00	6.14	25523.50	29803.09	17632220.00	85.41	4593.66	3027.50
22	8	6	11349.00	27059.00	146.35	0	Spot (Block22, Row6, Column8)	32861.85	29040.50	22284.70	0.05	0.68	266.00	277.04	266.00	92.36	0.02	0.33	100.00	100.00	15.87	28774.50	32595.85	19257084.00	352.80	5053.51	3705.00
22	1	7	9241.00	27341.00	165.55	0	Spot (Block22, Row7, Column1)	9184.75	7679.50	5492.75	0.08	0.60	248.00	353.05	248.00	350.49	0.15	0.99	100.00	100.00	0.00	7431.50	8936.75	6962038.00	25.20	1602.85	1565.00
22	2	7	9544.00	27346.00	148.20	0	Spot (Block22, Row7, Column2)	1079.07	866.00	702.00	0.10	0.65	259.00	320.25	259.00	273.69	0.09	0.85	71.00	52.00	0.00	607.00	820.07	647440.00	2.77	388.83	377.50
22	3	7	9846.00	27339.00	174.50	0	Spot (Block22, Row7, Column3)	344.13	325.00	52.01	0.02	0.15	245.00	259.38	245.00	76.05	0.02	0.29	53.00	15.00	0.00	80.00	99.13	293202.00	1.11	291.68	293.00
22	4	7	10145.00	27350.00	153.20	0	Spot (Block22, Row7, Column4)	718.51	628.00	335.73	0.06	0.47	268.00	287.16	268.00	137.56	0.03	0.48	91.00	60.00	0.00	360.00	450.51	467034.00	3.14	347.75	326.00
22	5	7	10442.00	27347.00	177.35	0	Spot (Block22, Row7, Column5)	5927.25	5075.50	3517.27	0.07	0.59	288.00	395.95	288.00	364.08	0.14	0.92	100.00	100.00	0.00	4787.50	5639.25	5215982.00	15.19	1301.22	1257.00
22	6	7	10741.00	27351.00	204.35	0	Spot (Block22, Row7, Column6)	23361.61	20928.00	14003.47	0.05	0.60	313.00	573.32	313.00	625.40	0.26	1.09	100.00	100.00	0.00	20615.00	23048.61	27730236.00	36.44	4843.93	4657.00
22	7	7	11031.00	27354.00	144.95	0	Spot (Block22, Row7, Column7)	39671.66	39815.00	19094.85	0.00	0.48	297.00	397.08	297.00	370.60	0.13	0.93	100.00	100.00	17.80	39518.00	39374.66	22731952.00	105.98	7086.10	6004.00
22	8	7	11346.00	27355.00	187.55	0	Spot (Block22, Row7, Column8)	9724.36	9759.00	2819.10	0.00	0.29	277.00	295.26	277.00	117.84	0.03	0.40	100.00	100.00	0.00	9482.00	9447.36	9617389.00	80.02	2469.96	2103.50
22	1	8	9244.00	27638.00	223.10	0	Spot (Block22, Row8, Column1)	331.88	304.00	149.50	0.04	0.45	224.00	257.95	224.00	130.42	0.06	0.51	29.00	3.00	0.00	80.00	107.88	473268.00	0.57	253.02	238.00
22	2	8	9542.00	27643.00	142.60	0	Spot (Block22, Row8, Column2)	3769.40	3491.00	2119.87	0.03	0.56	230.00	245.92	230.00	49.40	0.03	0.20	100.00	100.00	0.00	3261.00	3539.40	2069401.00	71.32	967.80	815.00
22	3	8	9832.00	27642.00	144.15	0	Spot (Block22, Row8, Column3)	7898.82	6106.00	6188.03	0.11	0.78	236.00	263.29	236.00	123.50	0.05	0.47	100.00	100.00	0.00	5870.00	7662.82	4407539.00	61.82	1499.74	1175.50
22	4	8	10141.00	27651.00	147.60	0	Spot (Block22, Row8, Column4)	48838.05	57217.50	18168.31	0.07	0.37	258.00	280.36	258.00	156.35	0.04	0.56	100.00	100.00	42.45	56959.50	48580.05	29107664.00	310.57	8548.71	6687.00
22	5	8	10429.00	27644.00	158.00	0	Spot (Block22, Row8, Column5)	623.03	573.00	204.60	0.04	0.33	268.00	357.65	268.00	394.48	0.13	1.10	34.00	4.00	0.00	305.00	355.03	425531.00	0.67	346.65	332.00
22	6	8	10739.00	27649.00	191.30	0	Spot (Block22, Row8, Column6)	36636.20	33755.50	23019.53	0.04	0.63	297.00	524.18	297.00	650.57	0.25	1.24	100.00	100.00	28.20	33458.50	36339.20	37808852.00	55.51	6602.27	6544.00
22	7	8	11042.00	27655.00	140.75	0	Spot (Block22, Row8, Column7)	13378.86	12368.00	8021.82	0.03	0.60	283.00	380.72	283.00	426.59	0.13	1.12	100.00	100.00	0.00	12085.00	13095.86	7211207.00	30.47	2846.89	2335.00
22	8	8	11328.00	27652.00	143.85	0	Spot (Block22, Row8, Column8)	42306.18	43342.00	19682.90	0.01	0.47	270.00	294.99	270.00	145.95	0.04	0.49	100.00	100.00	25.31	43072.00	42036.18	23564644.00	287.85	9275.30	6661.00
23	1	1	13753.00	25564.00	152.50	0	Spot (Block23, Row1, Column1)	15922.62	13932.00	8443.78	0.06	0.53	208.00	228.03	208.00	70.17	0.04	0.31	100.00	100.00	0.00	13724.00	15714.62	10206399.00	223.68	2969.50	2402.00
23	2	1	14046.00	25571.00	147.10	0	Spot (Block23, Row1, Column2)	5049.97	4499.00	2683.29	0.05	0.53	203.00	215.17	203.00	56.26	0.03	0.26	100.00	100.00	0.00	4296.00	4846.97	2979483.00	85.94	1214.78	972.00
23	3	1	14355.00	25575.00	147.20	0	Spot (Block23, Row1, Column3)	2128.08	1788.00	1386.95	0.08	0.65	195.00	199.56	195.00	33.64	0.01	0.17	100.00	100.00	0.00	1593.00	1933.08	1253440.00	57.32	556.47	519.50
23	4	1	14644.00	25573.00	147.20	0	Spot (Block23, Row1, Column4)	3409.76	2955.00	1938.76	0.06	0.57	199.00	206.52	199.00	40.16	0.02	0.19	100.00	100.00	0.00	2756.00	3210.76	2015170.00	79.77	926.07	781.00
23	5	1	14950.00	25575.00	147.00	0	Spot (Block23, Row1, Column5)	5914.57	4756.00	4674.47	0.09	0.79	199.00	205.05	199.00	37.37	0.01	0.18	100.00	100.00	0.00	4557.00	5715.57	3507338.00	152.79	1090.82	891.00
23	6	1	15247.00	25576.00	145.20	0	Spot (Block23, Row1, Column6)	7310.32	6816.50	4162.78	0.03	0.57	197.00	206.29	197.00	53.11	0.02	0.26	100.00	100.00	0.00	6619.50	7113.32	4196122.00	133.77	1965.03	1318.00
23	7	1	15542.00	25579.00	146.60	0	Spot (Block23, Row1, Column7)	19214.64	17548.00	11945.30	0.04	0.62	203.00	213.76	203.00	53.89	0.02	0.25	100.00	100.00	0.00	17345.00	19011.64	11221351.00	352.62	3641.08	2523.00
23	8	1	15853.00	25579.00	153.00	0	Spot (Block23, Row1, Column8)	1727.45	1584.50	753.65	0.04	0.44	198.00	203.25	198.00	32.40	0.01	0.16	100.00	100.00	0.00	1386.50	1529.45	1109024.00	47.04	584.84	481.00
23	1	2	13766.00	25836.00	256.50	0	Spot (Block23, Row2, Column1)	212.85	212.00	21.95	0.00	0.10	198.00	207.54	198.00	57.93	0.02	0.28	3.00	0.00	0.00	14.00	14.85	406322.00	0.09	200.18	202.00
23	2	2	14049.00	25869.00	132.30	0	Spot (Block23, Row2, Column2)	3367.06	3243.00	1290.61	0.02	0.38	198.00	206.49	198.00	45.37	0.02	0.22	100.00	100.00	0.00	3045.00	3169.06	1595988.00	69.66	800.61	763.00
23	3	2	14360.00	25877.00	158.55	0	Spot (Block23, Row2, Column3)	313.63	302.50	51.71	0.02	0.16	196.00	204.53	196.00	43.93	0.02	0.21	92.00	76.00	0.00	106.50	117.63	218289.00	2.48	232.12	221.00
23	4	2	14653.00	25875.00	178.90	0	Spot (Block23, Row2, Column4)	1965.98	1969.50	867.51	0.00	0.44	199.00	212.74	199.00	54.49	0.03	0.26	100.00	100.00	0.00	1770.50	1766.98	1761522.00	32.18	600.55	587.00
23	5	2	14951.00	25877.00	186.00	0	Spot (Block23, Row2, Column5)	1336.74	1289.00	442.24	0.02	0.33	200.00	213.16	200.00	47.54	0.03	0.22	100.00	100.00	0.00	1089.00	1136.74	1296633.00	23.64	505.74	464.00
23	6	2	15240.00	25880.00	146.15	0	Spot (Block23, Row2, Column6)	1442.96	1372.00	767.14	0.02	0.53	202.00	230.97	202.00	109.27	0.06	0.47	100.00	99.00	0.00	1170.00	1240.96	844134.00	11.09	447.67	383.00
23	7	2	15549.00	25881.00	147.30	0	Spot (Block23, Row2, Column7)	1218.20	1000.50	647.22	0.09	0.53	197.00	205.74	197.00	51.97	0.02	0.25	100.00	100.00	0.00	803.50	1021.20	718739.00	19.48	437.67	388.00
23	8	2	15847.00	25895.00	192.30	0	Spot (Block23, Row2, Column8)	216.64	211.00	64.63	0.01	0.30	196.00	210.37	196.00	111.05	0.03	0.53	0.00	0.00	0.00	15.00	20.64	226392.00	0.06	200.12	204.00
23	1	3	13751.00	26170.00	146.75	0	Spot (Block23, Row3, Column1)	6803.85	6065.00	4505.35	0.05	0.66	197.00	201.86	197.00	33.24	0.01	0.16	100.00	100.00	0.00	5868.00	6606.85	4007466.00	198.60	1415.53	1081.00
23	2	3	14051.00	26168.00	146.95	0	Spot (Block23, Row3, Column2)	387.00	381.00	85.98	0.01	0.22	201.00	209.24	201.00	43.99	0.02	0.21	99.00	90.00	0.00	180.00	186.00	227169.00	4.04	268.73	274.00
23	3	3	14344.00	26164.00	144.50	0	Spot (Block23, Row3, Column3)	1219.78	899.00	1397.09	0.13	1.15	201.00	209.41	201.00	58.63	0.02	0.28	100.00	97.00	0.00	698.00	1018.78	694055.00	17.23	438.84	327.00
23	4	3	14649.00	26170.00	146.25	0	Spot (Block23, Row3, Column4)	11081.60	9837.50	6537.61	0.05	0.59	193.00	202.66	193.00	50.68	0.02	0.25	100.00	100.00	0.00	9644.50	10888.60	6493816.00	214.67	2038.37	1515.00
23	5	3	14938.00	26170.00	149.55	0	Spot (Block23, Row3, Column5)	632.55	457.00	787.37	0.14	1.24	197.00	222.90	197.00	110.83	0.05	0.50	84.00	55.00	0.00	260.00	435.55	387755.00	3.70	347.48	263.00
23	6	3	15251.00	26176.00	208.00	0	Spot (Block23, Row3, Column6)	10546.91	7660.50	7156.59	0.14	0.68	212.00	271.71	212.00	170.79	0.11	0.63	100.00	100.00	0.00	7448.50	10334.91	12993791.00	60.16	2531.83	2465.00
23	7	3	15549.00	26181.00	148.10	0	Spot (Block23, Row3, Column7)	3872.00	3093.00	2754.59	0.10	0.71	201.00	237.34	201.00	148.39	0.07	0.63	100.00	100.00	0.00	2892.00	3671.00	2315457.00	24.49	918.38	604.00
23	8	3	15847.00	26190.00	157.30	0	Spot (Block23, Row3, Column8)	15277.56	13669.50	8202.42	0.05	0.54	197.00	218.38	197.00	121.62	0.04	0.56	100.00	100.00	0.00	13472.50	15080.56	10480403.00	123.83	3066.94	2497.00
23	1	4	13751.00	26466.00	146.35	0	Spot (Block23, Row4, Column1)	11777.52	9887.00	7297.76	0.08	0.62	200.00	209.93	200.00	49.90	0.02	0.24	100.00	100.00	0.00	9687.00	11577.52	6889850.00	231.80	2304.87	1518.00
23	2	4	14044.00	26469.00	172.25	0	Spot (Block23, Row4, Column2)	1724.41	1639.00	800.77	0.02	0.46	204.00	225.27	204.00	96.63	0.04	0.43	100.00	100.00	0.00	1435.00	1520.41	1429533.00	15.51	538.52	536.00
23	3	4	14348.00	26475.00	148.15	0	Spot (Block23, Row4, Column3)	41149.98	41492.00	20925.64	0.00	0.51	201.00	222.20	201.00	91.64	0.04	0.41	100.00	100.00	29.55	41291.00	40948.98	24648960.00	446.60	7856.75	5940.00
23	4	4	14641.00	26482.00	157.80	0	Spot (Block23, Row4, Column4)	384.98	380.00	88.18	0.01	0.23	196.00	205.47	196.00	55.28	0.02	0.27	97.00	77.00	0.00	184.00	188.98	265252.00	3.25	253.54	237.00
23	5	4	14930.00	26480.00	151.35	0	Spot (Block23, Row4, Column5)	357.08	317.00	141.62	0.05	0.40	197.00	204.96	197.00	68.67	0.02	0.34	91.00	47.00	0.00	120.00	160.08	223887.00	2.22	244.34	233.00
23	6	4	15248.00	26478.00	190.45	0	Spot (Block23, Row4, Column6)	1556.09	1495.00	496.20	0.02	0.32	204.00	228.86	204.00	106.84	0.05	0.47	100.00	100.00	0.00	1291.00	1352.09	1598108.00	12.42	538.80	502.00
23	7	4	15541.00	26483.00	146.70	0	Spot (Block23, Row4, Column7)	3032.94	2381.00	2356.00	0.11	0.78	208.00	228.21	208.00	83.66	0.04	0.37	100.00	100.00	0.00	2173.00	2824.94	1774268.00	33.53	811.57	518.50
23	8	4	15846.00	26487.00	151.45	0	Spot (Block23, Row4, Column8)	984.43	931.50	457.70	0.02	0.46	199.00	207.26	199.00	49.69	0.02	0.24	100.00	100.00	0.00	732.50	785.43	616253.00	15.64	399.78	366.50
23	1	5	13750.00	26771.00	145.50	0	Spot (Block23, Row5, Column1)	8798.61	7121.00	5964.47	0.09	0.68	205.00	245.61	205.00	138.19	0.08	0.56	100.00	100.00	0.00	6916.00	8593.61	5059201.00	61.89	1791.92	1293.00
23	2	5	14044.00	26770.00	154.65	0	Spot (Block23, Row5, Column2)	18716.38	17815.00	8877.85	0.02	0.47	207.00	244.55	207.00	120.90	0.07	0.49	100.00	100.00	0.00	17608.00	18509.38	12408957.00	152.79	3075.05	2989.00
23	3	5	14346.00	26770.00	155.30	0	Spot (Block23, Row5, Column3)	5757.25	4930.00	3329.77	0.07	0.58	205.00	235.18	205.00	106.57	0.06	0.45	100.00	100.00	0.00	4725.00	5552.25	3817058.00	51.82	1046.37	956.00
23	4	5	14643.00	26779.00	146.40	0	Spot (Block23, Row5, Column4)	5738.11	4626.50	4041.51	0.09	0.70	201.00	216.75	201.00	82.57	0.03	0.38	100.00	100.00	0.00	4425.50	5537.11	3339580.00	66.87	1282.12	799.00
23	5	5	14945.00	26772.00	146.70	0	Spot (Block23, Row5, Column5)	38058.45	36192.50	21908.41	0.02	0.58	199.00	217.07	199.00	98.53	0.04	0.45	100.00	100.00	25.00	35993.50	37859.45	22378456.00	384.06	6459.02	3835.00
23	6	5	15243.00	26775.00	147.90	0	Spot (Block23, Row5, Column6)	1499.70	1393.00	740.52	0.03	0.49	199.00	219.95	199.00	88.43	0.04	0.40	100.00	100.00	0.00	1194.00	1300.70	895320.00	14.47	490.86	448.00
23	7	5	15548.00	26776.00	192.25	0	Spot (Block23, Row5, Column7)	6310.40	5430.00	3912.33	0.07	0.62	212.00	243.32	212.00	109.26	0.06	0.45	100.00	100.00	0.00	5218.00	6098.40	6569123.00	55.53	1427.71	1402.00
23	8	5	15847.00	26780.00	147.05	0	Spot (Block23, Row5, Column8)	8797.62	7116.00	6938.56	0.09	0.79	204.00	218.76	204.00	74.27	0.03	0.34	100.00	100.00	0.00	6912.00	8593.62	5173001.00	115.51	1591.10	1207.50
23	1	6	13743.00	27067.00	207.80	0	Spot (Block23, Row6, Column1)	9250.69	6266.00	7041.79	0.17	0.76	214.00	280.43	214.00	177.81	0.12	0.63	100.00	100.00	0.00	6052.00	9036.69	11415355.00	50.45	2149.77	2166.50
23	2	6	14039.00	27074.00	204.80	0	Spot (Block23, Row6, Column2)	3748.99	3266.50	1935.88	0.06	0.52	209.00	256.10	209.00	143.62	0.09	0.56	100.00	100.00	0.00	3057.50	3539.99	4483791.00	24.32	1048.53	1038.00
23	3	6	14334.00	27069.00	146.75	0	Spot (Block23, Row6, Column3)	14535.75	12897.00	8902.07	0.05	0.61	201.00	220.71	201.00	76.67	0.04	0.35	100.00	100.00	0.00	12696.00	14334.75	8532487.00	186.70	2816.72	2158.00
23	4	6	14646.00	27072.00	148.45	0	Spot (Block23, Row6, Column4)	931.62	829.00	441.47	0.05	0.47	196.00	206.90	196.00	73.24	0.02	0.35	100.00	99.00	0.00	633.00	735.62	564560.00	9.90	380.23	361.50
23	5	6	14943.00	27075.00	144.60	0	Spot (Block23, Row6, Column5)	37750.66	35206.50	20973.27	0.03	0.56	196.00	215.38	196.00	91.73	0.04	0.43	100.00	100.00	20.00	35010.50	37554.66	21517948.00	409.21	5748.85	4377.00
23	6	6	15246.00	27076.00	151.25	0	Spot (Block23, Row6, Column6)	572.67	504.00	270.16	0.06	0.47	200.00	216.64	200.00	73.64	0.03	0.34	98.00	74.00	0.00	304.00	372.67	359638.00	4.83	283.56	280.00
23	7	6	15544.00	27078.00	146.70	0	Spot (Block23, Row6, Column7)	6911.59	6403.00	4439.44	0.03	0.64	203.00	222.07	203.00	78.50	0.04	0.35	100.00	100.00	0.00	6200.00	6708.59	4057106.00	85.22	1437.65	996.00
23	8	6	15851.00	27086.00	147.25	0	Spot (Block23, Row6, Column8)	9501.10	7830.00	6871.66	0.08	0.72	201.00	207.91	201.00	38.32	0.01	0.18	100.00	100.00	0.00	7629.00	9300.10	5577144.00	242.52	1800.15	1254.00
23	1	7	13744.00	27370.00	161.10	0	Spot (Block23, Row7, Column1)	2421.67	2215.00	1197.85	0.04	0.49	204.00	233.08	204.00	110.19	0.06	0.47	100.00	100.00	0.00	2011.00	2217.67	1736337.00	19.86	611.59	582.50
23	2	7	14040.00	27370.00	156.55	0	Spot (Block23, Row7, Column2)	387.00	355.00	150.57	0.04	0.39	203.00	217.68	203.00	66.92	0.03	0.31	83.00	53.00	0.00	152.00	184.00	260063.00	2.53	249.38	240.00
23	3	7	14336.00	27367.00	154.55	0	Spot (Block23, Row7, Column3)	234.42	224.00	33.18	0.02	0.14	199.00	202.82	199.00	34.24	0.01	0.17	39.00	21.00	0.00	25.00	35.42	154015.00	0.92	220.19	213.00
23	4	7	14647.00	27378.00	186.85	0	Spot (Block23, Row7, Column4)	321.93	301.00	80.43	0.03	0.25	200.00	212.54	200.00	71.86	0.03	0.34	73.00	33.00	0.00	101.00	121.93	316454.00	1.52	233.17	225.00
23	5	7	14943.00	27378.00	179.75	0	Spot (Block23, Row7, Column5)	1820.61	1741.00	882.39	0.02	0.48	210.00	237.89	210.00	97.14	0.05	0.41	100.00	100.00	0.00	1531.00	1610.61	1651291.00	16.29	538.10	522.00
23	6	7	15241.00	27377.00	196.35	0	Spot (Block23, Row7, Column6)	4323.99	4224.00	2173.20	0.01	0.50	223.00	287.52	223.00	181.67	0.11	0.63	100.00	100.00	0.00	4001.00	4100.99	4730445.00	22.22	1094.71	1080.00
23	7	7	15531.00	27381.00	146.15	0	Spot (Block23, Row7, Column7)	8923.24	8423.00	4834.22	0.03	0.54	211.00	240.05	211.00	84.69	0.06	0.35	100.00	100.00	0.00	8212.00	8712.24	5202250.00	102.53	2114.11	1495.50
23	8	7	15848.00	27381.00	185.55	0	Spot (Block23, Row7, Column8)	2513.93	2507.00	624.18	0.00	0.25	204.00	228.05	204.00	100.23	0.05	0.44	100.00	100.00	0.00	2303.00	2309.93	2435995.00	22.81	819.90	775.50
23	1	8	13742.00	27671.00	151.50	0	Spot (Block23, Row8, Column1)	292.68	287.00	70.75	0.01	0.24	198.00	204.35	198.00	41.84	0.01	0.20	84.00	56.00	0.00	89.00	94.68	184390.00	2.11	234.09	228.00
23	2	8	14044.00	27673.00	146.25	0	Spot (Block23, Row8, Column2)	933.82	821.00	453.63	0.06	0.49	197.00	198.46	197.00	22.32	0.00	0.11	100.00	100.00	0.00	624.00	736.82	542548.00	32.95	381.48	309.00
23	3	8	14330.00	27670.00	145.55	0	Spot (Block23, Row8, Column3)	2884.03	2339.00	2139.30	0.09	0.74	197.00	205.11	197.00	76.94	0.02	0.38	100.00	100.00	0.00	2142.00	2687.03	1669855.00	34.82	724.51	480.00
23	4	8	14639.00	27680.00	149.45	0	Spot (Block23, Row8, Column4)	37698.29	36426.00	18305.85	0.01	0.49	201.00	216.42	201.00	107.36	0.03	0.50	100.00	100.00	8.93	36225.00	37497.29	22807516.00	349.14	6994.06	5778.00
23	5	8	14928.00	27676.00	149.55	0	Spot (Block23, Row8, Column5)	325.10	302.00	86.25	0.03	0.27	201.00	241.57	201.00	170.24	0.08	0.70	27.00	0.00	0.00	101.00	124.10	199612.00	0.49	238.13	224.00
23	6	8	15242.00	27679.00	197.10	0	Spot (Block23, Row8, Column6)	15836.10	10143.00	13364.95	0.19	0.84	209.00	289.02	209.00	240.42	0.14	0.83	100.00	100.00	0.00	9934.00	15627.10	17419714.00	64.67	2895.39	2936.00
23	7	8	15542.00	27682.00	142.20	0	Spot (Block23, Row8, Column7)	4676.77	4193.00	2860.86	0.05	0.61	209.00	260.74	209.00	182.21	0.10	0.70	100.00	100.00	0.00	3984.00	4467.77	2558192.00	24.24	1265.24	903.00
23	8	8	15826.00	27682.00	147.00	0	Spot (Block23, Row8, Column8)	38960.19	36155.50	19062.75	0.03	0.49	210.00	240.46	210.00	122.28	0.06	0.51	100.00	100.00	16.28	35945.50	38750.19	23220372.00	316.64	6710.19	4196.00
24	1	1	18258.00	25593.00	154.35	0	Spot (Block24, Row1, Column1)	12422.12	10432.00	7228.90	0.08	0.58	232.00	252.85	232.00	114.39	0.04	0.45	100.00	100.00	0.00	10200.00	12190.12	8136488.00	106.38	2405.91	1672.00
24	2	1	18547.00	25596.00	147.35	0	Spot (Block24, Row1, Column2)	4145.53	3702.00	2229.61	0.05	0.54	229.00	251.68	229.00	116.98	0.04	0.46	100.00	100.00	0.00	3473.00	3916.53	2466592.00	33.29	1131.03	952.00
24	3	1	18855.00	25601.00	147.10	0	Spot (Block24, Row1, Column3)	3046.80	2470.00	2037.91	0.09	0.67	222.00	230.32	222.00	36.99	0.02	0.16	100.00	100.00	0.00	2248.00	2824.80	1794564.00	76.14	742.16	666.00
24	4	1	19145.00	25601.00	148.70	0	Spot (Block24, Row1, Column4)	3151.69	2893.00	1715.90	0.04	0.54	222.00	237.70	222.00	54.66	0.03	0.23	100.00	100.00	0.00	2671.00	2929.69	1900471.00	53.31	849.68	661.50
24	5	1	19450.00	25600.00	147.90	0	Spot (Block24, Row1, Column5)	8097.68	6256.00	6432.04	0.11	0.79	226.00	239.46	226.00	41.24	0.03	0.17	100.00	100.00	0.00	6030.00	7871.68	4810020.00	190.53	1551.21	1114.00
24	6	1	19747.00	25604.00	147.15	0	Spot (Block24, Row1, Column6)	6570.79	5909.00	3520.57	0.05	0.54	229.00	244.20	229.00	57.78	0.03	0.24	100.00	100.00	0.00	5680.00	6341.79	3870197.00	109.49	1704.67	1228.00
24	7	1	20045.00	25604.00	147.80	0	Spot (Block24, Row1, Column7)	17176.93	14919.00	10053.49	0.06	0.59	226.00	238.94	226.00	57.16	0.02	0.24	100.00	100.00	0.00	14693.00	16950.93	10185922.00	296.35	3621.38	2655.00
24	8	1	20359.00	25604.00	154.75	0	Spot (Block24, Row1, Column8)	1351.76	1298.00	506.97	0.02	0.38	219.00	225.30	219.00	33.56	0.01	0.15	100.00	100.00	0.00	1079.00	1132.76	898923.00	33.57	491.44	408.00
24	1	2	18250.00	25895.00	147.00	-50	Spot (Block24, Row2, Column1)	245.19	232.00	32.13	0.02	0.13	224.00	242.95	224.00	114.20	0.04	0.47	1.00	0.00	0.00	8.00	21.19	145399.00	0.02	260.20	266.50
24	2	2	18547.00	25895.00	132.15	0	Spot (Block24, Row2, Column2)	4670.78	4419.00	1828.51	0.02	0.39	226.00	249.30	226.00	118.35	0.04	0.47	100.00	100.00	0.00	4193.00	4444.78	2190597.00	37.36	1120.48	993.00
24	3	2	18851.00	25895.00	160.00	0	Spot (Block24, Row2, Column3)	419.58	378.00	120.24	0.05	0.29	221.00	236.09	221.00	55.82	0.03	0.24	96.00	72.00	0.00	157.00	198.58	296222.00	3.29	269.31	271.00
24	4	2	19155.00	25901.00	179.20	0	Spot (Block24, Row2, Column4)	2601.99	2481.00	1222.99	0.02	0.47	226.00	247.93	226.00	69.24	0.04	0.28	100.00	100.00	0.00	2255.00	2375.99	2344394.00	34.00	713.51	707.00
24	5	2	19454.00	25904.00	189.40	0	Spot (Block24, Row2, Column5)	2438.67	2395.00	716.10	0.01	0.29	229.00	250.05	229.00	60.08	0.04	0.24	100.00	100.00	0.00	2166.00	2209.67	2465495.00	36.43	781.49	647.50
24	6	2	19743.00	25905.00	151.45	0	Spot (Block24, Row2, Column6)	1538.18	1345.00	830.43	0.06	0.54	234.00	276.60	234.00	164.59	0.07	0.60	100.00	92.00	0.00	1111.00	1304.18	972131.00	7.66	494.11	451.50
24	7	2	20051.00	25908.00	150.40	0	Spot (Block24, Row2, Column7)	1750.43	1483.00	970.70	0.07	0.55	230.00	242.26	230.00	52.90	0.02	0.22	100.00	100.00	0.00	1253.00	1520.43	1083519.00	28.51	565.36	498.50
24	8	2	20342.00	25898.00	171.15	0	Spot (Block24, Row2, Column8)	263.17	268.00	26.93	0.01	0.10	221.00	230.38	221.00	59.62	0.02	0.26	30.00	0.00	0.00	47.00	42.17	213954.00	0.55	243.03	241.00
24	1	3	18252.00	26196.00	147.65	0	Spot (Block24, Row3, Column1)	7426.05	6551.00	4748.12	0.05	0.64	220.00	229.03	220.00	56.45	0.02	0.25	100.00	100.00	0.00	6331.00	7206.05	4418497.00	127.50	1679.31	1205.00
24	2	3	18554.00	26198.00	155.30	0	Spot (Block24, Row3, Column2)	554.01	522.50	162.52	0.03	0.29	220.00	239.74	220.00	74.37	0.04	0.31	99.00	92.00	0.00	302.50	334.01	366754.00	4.23	306.41	294.00
24	3	3	18837.00	26193.00	148.00	0	Spot (Block24, Row3, Column3)	1695.81	1551.50	845.76	0.04	0.50	220.00	232.13	220.00	58.44	0.02	0.25	100.00	100.00	0.00	1331.50	1475.81	1017488.00	25.05	547.81	436.50
24	4	3	19149.00	26199.00	147.95	0	Spot (Block24, Row3, Column4)	8682.71	8038.00	5080.36	0.03	0.59	226.00	239.44	226.00	54.86	0.03	0.23	100.00	100.00	0.00	7812.00	8456.71	5157529.00	153.92	2058.58	1555.00
24	5	3	19443.00	26183.00	159.90	0	Spot (Block24, Row3, Column5)	1738.53	836.00	4121.14	0.32	2.37	229.00	270.64	229.00	156.83	0.07	0.58	82.00	78.00	0.00	607.00	1509.53	1232619.00	9.36	594.41	299.00
24	6	3	19750.00	26200.00	206.10	0	Spot (Block24, Row3, Column6)	16373.51	11670.00	12212.41	0.15	0.75	259.00	329.97	259.00	237.33	0.11	0.72	100.00	100.00	0.00	11411.00	16114.51	19762822.00	67.60	3520.21	3637.00
24	7	3	20053.00	26206.00	146.65	0	Spot (Block24, Row3, Column7)	5098.99	4323.00	3382.86	0.07	0.66	242.00	278.07	242.00	167.77	0.06	0.60	100.00	100.00	0.00	4081.00	4856.99	2982908.00	28.74	1258.09	917.50
24	8	3	20350.00	26215.00	157.20	0	Spot (Block24, Row3, Column8)	6872.74	6082.00	3449.34	0.05	0.50	226.00	240.63	226.00	66.67	0.03	0.28	100.00	100.00	0.00	5856.00	6646.74	4645972.00	99.48	1646.41	1227.50
24	1	4	18252.00	26497.00	148.50	0	Spot (Block24, Row4, Column1)	9041.66	7694.50	5514.95	0.07	0.61	218.00	238.88	218.00	84.13	0.04	0.35	100.00	100.00	0.00	7476.50	8823.66	5497327.00	104.63	1822.88	1398.00
24	2	4	18549.00	26500.00	174.10	0	Spot (Block24, Row4, Column2)	4599.04	4220.00	2407.00	0.04	0.52	221.00	257.51	221.00	120.71	0.07	0.47	100.00	100.00	0.00	3999.00	4378.04	3904589.00	35.97	1002.78	969.50
24	3	4	18851.00	26499.00	150.15	0	Spot (Block24, Row4, Column3)	34949.22	31414.00	20707.75	0.05	0.59	223.00	261.03	223.00	130.09	0.07	0.50	100.00	100.00	14.38	31191.00	34726.22	21633644.00	266.65	5960.43	4620.00
24	4	4	19143.00	26502.00	167.20	0	Spot (Block24, Row4, Column4)	413.44	404.50	85.41	0.01	0.21	223.00	233.77	223.00	52.86	0.02	0.23	98.00	78.00	0.00	181.50	190.44	321658.00	3.40	278.80	278.00
24	5	4	19439.00	26504.00	153.60	0	Spot (Block24, Row4, Column5)	657.63	584.00	364.10	0.05	0.55	223.00	237.75	223.00	66.39	0.03	0.28	99.00	93.00	0.00	361.00	434.63	426805.00	6.32	333.39	301.00
24	6	4	19755.00	26504.00	192.90	0	Spot (Block24, Row4, Column6)	2855.89	2896.00	756.08	0.01	0.26	245.00	283.91	245.00	165.38	0.06	0.58	100.00	100.00	0.00	2651.00	2610.89	3012968.00	15.55	891.21	859.00
24	7	4	20048.00	26508.00	146.70	0	Spot (Block24, Row4, Column7)	3196.06	2447.50	2355.77	0.12	0.74	263.00	292.91	263.00	154.77	0.05	0.53	100.00	93.00	0.00	2184.50	2933.06	1872891.00	18.76	802.72	673.00
24	8	4	20344.00	26512.00	151.25	0	Spot (Block24, Row4, Column8)	1287.75	1193.00	646.22	0.03	0.50	232.00	245.19	232.00	46.27	0.02	0.19	100.00	100.00	0.00	961.00	1055.75	811280.00	22.53	439.40	382.00
24	1	5	18252.00	26802.00	147.85	0	Spot (Block24, Row5, Column1)	7513.61	6248.00	4957.62	0.08	0.66	226.00	276.74	226.00	164.31	0.09	0.59	100.00	100.00	0.00	6022.00	7287.61	4530704.00	44.05	1633.84	1011.50
24	2	5	18547.00	26798.00	154.65	0	Spot (Block24, Row5, Column2)	8033.45	7564.50	3535.18	0.03	0.44	233.00	291.16	233.00	169.57	0.10	0.58	100.00	100.00	0.00	7331.50	7800.45	5286008.00	45.66	1711.79	1408.00
24	3	5	18850.00	26798.00	158.35	0	Spot (Block24, Row5, Column3)	14199.61	11812.00	8748.23	0.08	0.62	225.00	271.25	225.00	145.57	0.08	0.54	100.00	100.00	0.00	11587.00	13974.61	9811932.00	95.68	2111.83	1783.00
24	4	5	19145.00	26801.00	147.55	0	Spot (Block24, Row5, Column4)	5629.70	4432.50	4009.55	0.10	0.71	220.00	247.87	220.00	119.36	0.05	0.48	100.00	100.00	0.00	4212.50	5409.70	3344039.00	45.09	1251.06	931.00
24	5	5	19448.00	26801.00	147.70	0	Spot (Block24, Row5, Column5)	36853.03	35102.00	21208.29	0.02	0.58	222.00	245.55	222.00	102.59	0.04	0.42	100.00	100.00	19.97	34880.00	36631.03	21964484.00	356.82	6675.44	4772.50
24	6	5	19750.00	26802.00	149.00	0	Spot (Block24, Row5, Column6)	1767.13	1602.00	835.07	0.04	0.47	234.00	278.08	234.00	167.96	0.07	0.60	100.00	100.00	0.00	1368.00	1533.13	1074417.00	8.87	563.90	515.00
24	7	5	20052.00	26803.00	199.25	0	Spot (Block24, Row5, Column7)	16482.59	13342.00	10998.47	0.09	0.67	271.00	329.50	271.00	226.84	0.08	0.69	100.00	100.00	0.00	13071.00	16211.59	18641804.00	71.21	3270.39	3248.50
24	8	5	20351.00	26806.00	147.70	0	Spot (Block24, Row5, Column8)	8362.23	6427.00	6701.49	0.11	0.80	231.00	265.56	231.00	152.23	0.06	0.57	100.00	100.00	0.00	6196.00	8131.23	4975524.00	53.19	1545.13	1151.00
24	1	6	18244.00	27094.00	204.60	0	Spot (Block24, Row6, Column1)	14035.17	9747.00	10707.88	0.16	0.76	236.00	344.96	236.00	269.82	0.16	0.78	100.00	100.00	0.00	9511.00	13799.17	16772024.00	50.74	2968.37	2919.00
24	2	6	18544.00	27094.00	208.90	0	Spot (Block24, Row6, Column2)	9814.73	8917.00	5014.87	0.04	0.51	241.00	331.52	241.00	259.38	0.14	0.78	100.00	100.00	0.00	8676.00	9573.73	12170269.00	36.56	2346.60	2291.00
24	3	6	18833.00	27095.00	146.35	0	Spot (Block24, Row6, Column3)	13570.04	11903.00	8362.48	0.06	0.62	225.00	269.94	225.00	161.67	0.08	0.60	100.00	100.00	0.00	11678.00	13345.04	7870623.00	82.27	2789.25	1961.00
24	4	6	19147.00	27104.00	147.30	0	Spot (Block24, Row6, Column4)	1280.41	1166.00	680.55	0.04	0.53	218.00	230.91	218.00	69.21	0.02	0.30	100.00	100.00	0.00	948.00	1062.41	759284.00	15.16	461.31	371.50
24	5	6	19444.00	27102.00	145.15	0	Spot (Block24, Row6, Column5)	34717.69	32094.00	19625.74	0.03	0.57	225.00	249.32	225.00	103.61	0.04	0.42	100.00	100.00	9.77	31869.00	34492.69	19893284.00	332.67	6146.16	4376.00
24	6	6	19747.00	27101.00	154.15	0	Spot (Block24, Row6, Column6)	774.24	630.00	429.59	0.09	0.55	234.00	266.17	234.00	135.17	0.06	0.51	83.00	60.00	0.00	396.00	540.24	503256.00	3.76	328.70	308.00
24	7	6	20046.00	27104.00	148.35	0	Spot (Block24, Row6, Column7)	8676.73	7474.00	5840.53	0.06	0.67	251.00	286.08	251.00	161.54	0.06	0.56	100.00	100.00	0.00	7223.00	8425.73	5223389.00	51.94	1829.36	1492.00
24	8	6	20351.00	27113.00	147.05	0	Spot (Block24, Row6, Column8)	10637.59	8610.50	7643.83	0.09	0.72	229.00	241.64	229.00	43.10	0.02	0.18	100.00	100.00	0.00	8381.50	10408.59	6254904.00	241.19	2038.82	1536.50
24	1	7	18245.00	27396.00	163.85	0	Spot (Block24, Row7, Column1)	6559.94	5766.50	3681.09	0.06	0.56	224.00	283.80	224.00	181.15	0.10	0.64	100.00	100.00	0.00	5542.50	6335.94	4880599.00	34.65	1203.91	1129.00
24	2	7	18543.00	27397.00	153.90	0	Spot (Block24, Row7, Column2)	533.21	464.00	226.71	0.06	0.43	231.00	269.73	231.00	149.27	0.07	0.55	65.00	42.00	0.00	233.00	302.21	346585.00	1.77	298.56	297.00
24	3	7	18824.00	27437.00	187.50	0	Spot (Block24, Row7, Column3)	259.07	264.00	29.09	0.01	0.11	220.00	226.08	220.00	28.39	0.01	0.13	65.00	29.00	0.00	44.00	39.07	256481.00	1.16	239.94	237.00
24	4	7	19143.00	27402.00	163.65	0	Spot (Block24, Row7, Column4)	417.96	375.00	114.59	0.05	0.27	217.00	229.70	217.00	51.79	0.02	0.23	98.00	76.00	0.00	158.00	200.96	310126.00	3.64	275.30	284.00
24	5	7	19443.00	27403.00	185.35	0	Spot (Block24, Row7, Column5)	2158.13	1992.00	1079.81	0.03	0.50	230.00	275.55	230.00	155.57	0.08	0.56	100.00	100.00	0.00	1762.00	1928.13	2082595.00	12.10	653.19	670.00
24	6	7	19745.00	27405.00	199.75	0	Spot (Block24, Row7, Column6)	11549.81	11260.00	6212.38	0.01	0.54	264.00	382.96	264.00	345.36	0.16	0.90	100.00	100.00	0.00	10996.00	11285.81	12981991.00	32.33	2536.30	2544.50
24	7	7	20033.00	27408.00	148.15	0	Spot (Block24, Row7, Column7)	9577.40	9057.00	5036.70	0.02	0.53	262.00	303.82	262.00	178.61	0.06	0.59	100.00	100.00	0.00	8795.00	9315.40	5746439.00	51.92	2277.96	1753.00
24	8	7	20350.00	27403.00	187.80	0	Spot (Block24, Row7, Column8)	4657.95	4671.50	1163.28	0.00	0.25	236.00	260.32	236.00	82.00	0.04	0.32	100.00	100.00	0.00	4435.50	4421.95	4630005.00	53.63	1372.69	1310.00
24	1	8	18233.00	27690.00	146.50	0	Spot (Block24, Row8, Column1)	417.30	373.00	246.51	0.05	0.59	218.00	231.96	218.00	72.61	0.03	0.31	94.00	55.00	0.00	155.00	199.30	243286.00	2.55	292.05	285.00
24	2	8	18545.00	27697.00	149.80	0	Spot (Block24, Row8, Column2)	1373.80	1277.00	715.95	0.03	0.52	221.00	225.83	221.00	27.89	0.01	0.12	100.00	100.00	0.00	1056.00	1152.80	846262.00	41.15	471.55	398.50
24	3	8	18834.00	27699.00	148.05	0	Spot (Block24, Row8, Column3)	3032.03	2405.50	2250.09	0.10	0.74	217.00	225.19	217.00	43.49	0.02	0.19	100.00	100.00	0.00	2188.50	2815.03	1807090.00	64.54	753.19	577.00
24	4	8	19142.00	27702.00	149.70	0	Spot (Block24, Row8, Column4)	15838.55	14335.50	7996.48	0.04	0.50	217.00	229.30	217.00	51.83	0.02	0.23	100.00	100.00	0.00	14118.50	15621.55	9693193.00	301.18	3300.12	2381.50
24	5	8	19425.00	27701.00	162.15	0	Spot (Block24, Row8, Column5)	389.92	385.00	78.60	0.01	0.20	223.00	277.93	223.00	234.00	0.10	0.84	23.00	0.00	0.00	162.00	166.92	284645.00	0.48	275.58	282.00
24	6	8	19744.00	27705.00	195.90	0	Spot (Block24, Row8, Column6)	23967.58	15147.00	20222.48	0.20	0.84	249.00	380.52	249.00	392.89	0.18	1.03	100.00	100.00	6.81	14898.00	23718.58	26052832.00	60.04	4032.15	4069.00
24	7	8	20043.00	27711.00	145.15	0	Spot (Block24, Row8, Column7)	4500.99	4248.50	2485.98	0.03	0.55	248.00	304.28	248.00	243.76	0.09	0.80	100.00	100.00	0.00	4000.50	4252.99	2592572.00	17.22	1167.80	963.00
24	8	8	20329.00	27709.00	148.20	0	Spot (Block24, Row8, Column8)	35468.61	32888.00	18125.01	0.03	0.51	245.00	267.71	245.00	102.34	0.04	0.38	100.00	100.00	9.36	32643.00	35223.61	21210284.00	343.97	6833.10	5571.00
25	1	1	4725.00	30010.00	148.20	0	Spot (Block25, Row1, Column1)	19875.61	17603.00	11213.33	0.05	0.56	188.00	202.06	188.00	86.82	0.03	0.43	100.00	100.00	0.50	17415.00	19687.61	11885616.00	226.60	3999.21	3459.00
25	2	1	5011.00	30009.00	158.15	0	Spot (Block25, Row1, Column2)	206.58	205.00	26.12	0.00	0.13	129.00	137.54	129.00	41.96	0.03	0.31	95.00	32.00	0.00	76.00	77.58	142129.00	1.65	162.41	168.00
25	3	1	5338.00	30003.00	184.75	0	Spot (Block25, Row1, Column3)	122.58	122.00	14.00	0.00	0.11	113.00	115.97	113.00	25.42	0.01	0.22	10.00	1.00	0.00	9.00	9.58	117309.00	0.26	117.27	116.00
25	4	1	5630.00	29995.00	155.70	0	Spot (Block25, Row1, Column4)	158.08	159.00	25.34	0.00	0.16	110.00	111.88	110.00	23.59	0.01	0.21	77.00	50.00	0.00	49.00	48.08	105753.00	1.96	132.43	128.00
25	5	1	5930.00	29993.00	145.20	0	Spot (Block25, Row1, Column5)	149.65	139.50	29.51	0.03	0.20	110.00	112.52	110.00	31.86	0.01	0.28	48.00	29.00	0.00	29.50	39.65	85898.00	1.17	123.68	122.00
25	6	1	6218.00	30010.00	160.15	0	Spot (Block25, Row1, Column6)	167.36	174.00	25.07	0.02	0.15	104.00	106.59	104.00	30.69	0.01	0.29	85.00	61.00	0.00	70.00	63.36	117987.00	1.98	120.87	120.00
25	7	1	6517.00	30020.00	148.35	0	Spot (Block25, Row1, Column7)	260.97	274.00	55.28	0.02	0.21	101.00	101.56	101.00	19.34	0.00	0.19	100.00	99.00	0.00	173.00	159.97	156583.00	8.24	150.04	141.50
25	8	1	6812.00	30028.00	172.70	0	Spot (Block25, Row1, Column8)	129.69	129.00	12.91	0.00	0.10	99.00	101.69	99.00	19.80	0.01	0.19	80.00	26.00	0.00	30.00	30.69	107643.00	1.41	113.02	112.00
25	1	2	4718.00	30310.00	147.00	-50	Spot (Block25, Row2, Column1)	145.25	142.00	19.02	0.01	0.13	146.00	158.49	146.00	71.26	0.04	0.45	0.00	0.00	0.00	-4.00	-0.75	85551.00	-0.19	153.42	150.00
25	2	2	5020.00	30313.00	117.05	0	Spot (Block25, Row2, Column2)	153.68	154.00	21.64	0.00	0.14	104.00	105.12	104.00	20.80	0.00	0.20	88.00	64.00	0.00	50.00	49.68	55632.00	2.33	125.72	123.00
25	3	2	5343.00	30325.00	163.30	0	Spot (Block25, Row2, Column3)	103.73	104.00	8.03	0.00	0.08	89.00	89.12	89.00	13.86	0.00	0.16	56.00	4.00	0.00	15.00	14.73	76552.00	1.05	92.59	92.00
25	4	2	5640.00	30316.00	204.55	0	Spot (Block25, Row2, Column4)	101.16	101.00	9.94	0.00	0.10	85.00	85.20	85.00	15.37	0.00	0.18	52.00	8.00	0.00	16.00	16.16	120783.00	1.04	90.25	90.00
25	5	2	5928.00	30317.00	188.80	0	Spot (Block25, Row2, Column5)	150.12	146.00	32.47	0.01	0.22	83.00	84.75	83.00	15.25	0.01	0.18	99.00	88.00	0.00	63.00	67.12	150721.00	4.29	101.14	101.00
25	6	2	6218.00	30319.00	147.00	-50	Spot (Block25, Row2, Column6)	86.13	87.00	8.31	0.00	0.10	80.00	80.33	80.00	13.15	0.00	0.16	19.00	0.00	0.00	7.00	6.13	50729.00	0.44	84.19	83.00
25	7	2	6561.00	30334.00	201.95	0	Spot (Block25, Row2, Column7)	88.79	88.00	10.87	0.00	0.12	79.00	79.40	79.00	13.34	0.00	0.17	34.00	6.00	0.00	9.00	9.79	102902.00	0.70	80.95	80.00
25	8	2	6819.00	30323.00	147.00	-50	Spot (Block25, Row2, Column8)	82.74	82.00	10.68	0.00	0.13	84.00	84.09	84.00	11.70	0.00	0.14	12.00	0.00	0.00	-2.00	-1.26	48901.00	-0.12	86.60	83.00
25	1	3	4708.00	30618.00	161.90	0	Spot (Block25, Row3, Column1)	211.13	202.00	43.27	0.02	0.20	133.00	134.26	133.00	30.52	0.00	0.23	87.00	61.00	0.00	69.00	78.13	153284.00	2.52	157.72	157.00
25	2	3	5013.00	30602.00	210.30	0	Spot (Block25, Row3, Column2)	103.93	105.00	12.37	0.00	0.12	92.00	94.82	92.00	20.51	0.01	0.22	26.00	0.00	0.00	13.00	11.93	131262.00	0.44	96.07	95.00
25	3	3	5315.00	30609.00	146.35	0	Spot (Block25, Row3, Column3)	157.45	165.00	26.45	0.02	0.17	81.00	81.06	81.00	11.12	0.00	0.14	100.00	97.00	0.00	84.00	76.45	92268.00	6.87	104.88	104.00
25	4	3	5612.00	30611.00	168.95	0	Spot (Block25, Row3, Column4)	104.40	104.00	11.23	0.00	0.11	74.00	73.70	74.00	13.11	0.00	0.18	95.00	61.00	0.00	30.00	30.40	83523.00	2.34	86.65	86.00
25	5	3	5922.00	30622.00	165.95	0	Spot (Block25, Row3, Column5)	98.06	100.00	13.46	0.01	0.14	71.00	70.80	71.00	12.57	0.00	0.18	84.00	59.00	0.00	29.00	27.06	75113.00	2.17	78.19	78.00
25	6	3	6224.00	30612.00	173.15	0	Spot (Block25, Row3, Column6)	177.60	181.00	56.12	0.01	0.32	71.00	71.89	71.00	12.41	0.01	0.17	100.00	99.00	0.00	110.00	106.60	148828.00	8.52	100.19	99.00
25	7	3	6538.00	30592.00	158.65	0	Spot (Block25, Row3, Column7)	85.42	86.00	11.64	0.00	0.14	71.00	71.42	71.00	12.49	0.00	0.17	58.00	20.00	0.00	15.00	14.42	59370.00	1.12	77.53	76.00
25	8	3	6824.00	30622.00	173.35	0	Spot (Block25, Row3, Column8)	173.16	186.00	40.86	0.03	0.24	76.00	76.55	76.00	11.84	0.00	0.15	100.00	98.00	0.00	110.00	97.16	145803.00	8.16	102.88	103.00
25	1	4	4709.00	30904.00	158.40	0	Spot (Block25, Row4, Column1)	188.68	190.00	19.40	0.00	0.10	124.00	125.58	124.00	30.00	0.01	0.24	93.00	65.00	0.00	66.00	64.68	129625.00	2.10	147.05	141.00
25	2	4	5007.00	30913.00	174.85	0	Spot (Block25, Row4, Column2)	188.86	189.00	42.45	0.00	0.22	87.00	88.32	87.00	15.66	0.01	0.18	100.00	96.00	0.00	102.00	101.86	161096.00	6.42	118.86	117.00
25	3	4	5325.00	30917.00	135.15	0	Spot (Block25, Row4, Column3)	352.13	352.50	110.59	0.00	0.31	74.00	74.94	74.00	12.70	0.01	0.17	100.00	100.00	0.00	278.50	278.13	173950.00	21.83	147.13	119.00
25	4	4	5615.00	30916.00	147.00	-50	Spot (Block25, Row4, Column4)	65.91	66.00	12.58	0.00	0.19	68.00	68.64	68.00	11.00	0.00	0.16	16.00	1.00	0.00	-2.00	-2.09	38819.00	-0.25	63.82	65.00
25	5	4	5915.00	30917.00	147.00	-50	Spot (Block25, Row4, Column5)	75.71	75.00	9.17	0.00	0.12	64.00	64.67	64.00	10.88	0.00	0.17	51.00	16.00	0.00	11.00	11.71	44439.00	1.01	70.23	69.00
25	6	4	6213.00	30914.00	212.75	0	Spot (Block25, Row4, Column6)	92.46	92.00	15.20	0.00	0.16	66.00	65.68	66.00	11.41	0.00	0.17	84.00	58.00	0.00	26.00	26.46	119649.00	2.35	71.37	73.00
25	7	4	6510.00	30947.00	187.45	0	Spot (Block25, Row4, Column7)	86.89	87.00	9.69	0.00	0.11	68.00	67.46	68.00	11.51	0.00	0.17	76.00	32.00	0.00	19.00	18.89	86018.00	1.69	76.53	76.00
25	8	4	6832.00	30933.00	155.00	0	Spot (Block25, Row4, Column8)	139.93	136.00	28.46	0.01	0.20	69.00	68.72	69.00	10.96	0.00	0.16	100.00	98.00	0.00	67.00	70.93	92356.00	6.50	95.01	94.50
25	1	5	4709.00	31218.00	151.85	0	Spot (Block25, Row5, Column1)	211.48	198.00	38.80	0.03	0.18	118.00	118.85	118.00	27.97	0.00	0.24	96.00	92.00	0.00	80.00	93.48	133658.00	3.31	157.64	159.00
25	2	5	5005.00	31209.00	156.70	0	Spot (Block25, Row5, Column2)	490.27	397.50	292.86	0.09	0.60	84.00	85.72	84.00	16.99	0.01	0.20	100.00	99.00	0.00	313.50	406.27	330444.00	23.81	183.99	166.00
25	3	5	5309.00	31213.00	158.75	0	Spot (Block25, Row5, Column3)	129.51	120.00	27.85	0.03	0.22	71.00	71.90	71.00	13.88	0.01	0.19	99.00	90.00	0.00	49.00	58.51	89752.00	4.15	92.68	92.00
25	4	5	5612.00	31221.00	145.25	0	Spot (Block25, Row5, Column4)	94.06	93.00	10.96	0.00	0.12	68.00	67.25	68.00	11.12	0.00	0.17	92.00	61.00	0.00	25.00	26.06	54178.00	2.41	83.44	84.00
25	5	5	5920.00	31221.00	135.85	0	Spot (Block25, Row5, Column5)	417.69	411.00	130.95	0.01	0.31	66.00	65.95	66.00	11.47	0.00	0.17	100.00	100.00	0.00	345.00	351.69	207591.00	30.66	153.40	157.00
25	6	5	6213.00	31219.00	147.00	-50	Spot (Block25, Row5, Column6)	64.39	65.00	7.50	0.00	0.12	66.00	64.83	66.00	10.79	0.01	0.17	3.00	0.00	0.00	-1.00	-1.61	38052.00	-0.04	65.25	65.00
25	7	5	6518.00	31223.00	177.10	0	Spot (Block25, Row5, Column7)	113.48	113.00	16.47	0.00	0.15	68.00	66.71	68.00	10.63	0.01	0.16	99.00	93.00	0.00	45.00	45.48	99406.00	4.40	86.05	86.50
25	8	5	6819.00	31222.00	153.10	0	Spot (Block25, Row5, Column8)	106.75	105.00	14.89	0.01	0.14	68.00	67.90	68.00	11.72	0.00	0.17	98.00	86.00	0.00	37.00	38.75	68638.00	3.31	85.36	86.00
25	1	6	4700.00	31509.00	191.65	0	Spot (Block25, Row6, Column1)	506.20	364.00	375.48	0.14	0.74	115.00	115.49	115.00	26.65	0.00	0.23	100.00	100.00	0.00	249.00	391.20	526953.00	14.66	203.90	195.00
25	2	6	5000.00	31514.00	210.45	0	Spot (Block25, Row6, Column2)	138.65	131.00	29.85	0.02	0.22	82.00	84.74	82.00	16.96	0.01	0.20	95.00	73.00	0.00	49.00	56.65	174566.00	3.18	100.28	99.00
25	3	6	5309.00	31514.00	166.15	0	Spot (Block25, Row6, Column3)	127.70	122.00	24.66	0.02	0.19	71.00	71.21	71.00	11.87	0.00	0.17	99.00	94.00	0.00	51.00	56.70	97560.00	4.76	89.76	89.00
25	4	6	5590.00	31520.00	214.55	0	Spot (Block25, Row6, Column4)	82.72	84.00	11.99	0.01	0.14	66.00	65.94	66.00	11.14	0.00	0.17	67.00	33.00	0.00	18.00	16.72	108525.00	1.51	69.97	70.00
25	5	6	5915.00	31519.00	134.25	0	Spot (Block25, Row6, Column5)	398.20	397.00	128.46	0.00	0.32	67.00	66.45	67.00	11.39	0.00	0.17	100.00	100.00	0.00	330.00	331.20	194720.00	29.14	154.46	153.00
25	6	6	6212.00	31520.00	147.00	-50	Spot (Block25, Row6, Column6)	60.46	61.00	9.49	0.00	0.16	66.00	65.29	66.00	10.89	0.00	0.17	3.00	0.00	0.00	-5.00	-5.54	35429.00	-0.44	64.78	67.00
25	7	6	6517.00	31525.00	148.45	0	Spot (Block25, Row6, Column7)	121.02	119.00	20.49	0.01	0.17	70.00	69.51	70.00	12.10	0.00	0.17	99.00	93.00	0.00	49.00	51.02	72613.00	4.26	89.29	88.50
25	8	6	6821.00	31544.00	148.90	0	Spot (Block25, Row6, Column8)	121.79	113.00	28.24	0.03	0.23	73.00	72.87	73.00	11.80	0.00	0.16	96.00	87.00	0.00	40.00	48.79	73681.00	4.14	90.78	90.50
25	1	7	4702.00	31809.00	169.90	0	Spot (Block25, Row7, Column1)	265.08	241.00	85.23	0.04	0.32	101.00	102.16	101.00	19.78	0.00	0.19	99.00	99.00	0.00	140.00	164.08	212597.00	8.24	154.09	151.00
25	2	7	4967.00	31816.00	127.30	0	Spot (Block25, Row7, Column2)	95.76	96.00	7.58	0.00	0.08	80.00	81.18	80.00	14.12	0.01	0.17	62.00	1.00	0.00	16.00	15.76	41750.00	1.03	85.62	85.00
25	3	7	5309.00	31814.00	147.00	-50	Spot (Block25, Row7, Column3)	72.09	73.00	6.73	0.01	0.09	69.00	68.47	69.00	12.32	0.00	0.18	5.00	0.00	0.00	4.00	3.09	42751.00	0.29	68.61	72.00
25	4	7	5540.00	31826.00	255.15	0	Spot (Block25, Row7, Column4)	68.55	69.00	8.15	0.00	0.12	63.00	62.26	63.00	11.16	0.01	0.18	22.00	1.00	0.00	6.00	5.55	129632.00	0.56	60.17	61.00
25	5	7	5885.00	31830.00	136.70	0	Spot (Block25, Row7, Column5)	92.74	93.00	10.88	0.00	0.12	66.00	65.64	66.00	12.09	0.00	0.18	89.00	57.00	0.00	27.00	26.74	46646.00	2.24	77.45	78.00
25	6	7	6197.00	31820.00	196.75	0	Spot (Block25, Row7, Column6)	91.86	92.00	12.05	0.00	0.13	67.00	68.45	67.00	15.93	0.01	0.23	76.00	31.00	0.00	25.00	24.86	100312.00	1.47	72.99	73.00
25	7	7	6511.00	31831.00	164.90	0	Spot (Block25, Row7, Column7)	113.20	109.00	22.50	0.02	0.20	69.00	74.41	69.00	27.79	0.03	0.37	78.00	19.00	0.00	40.00	44.20	85463.00	1.40	85.16	84.50
25	8	7	6819.00	31828.00	180.00	0	Spot (Block25, Row7, Column8)	191.88	199.00	31.69	0.02	0.17	78.00	93.97	78.00	82.60	0.08	0.88	87.00	1.00	0.00	121.00	113.88	174418.00	1.19	111.07	110.00
25	1	8	4717.00	32123.00	145.00	0	Spot (Block25, Row8, Column1)	119.73	119.00	13.55	0.00	0.11	95.00	95.54	95.00	14.96	0.00	0.16	78.00	27.00	0.00	24.00	24.73	68004.00	1.62	107.43	107.50
25	2	8	4991.00	32129.00	222.05	0	Spot (Block25, Row8, Column2)	88.77	89.00	8.39	0.00	0.09	77.00	77.33	77.00	11.27	0.00	0.15	50.00	9.00	0.00	12.00	11.77	125345.00	1.01	79.69	79.50
25	3	8	5301.00	32086.00	151.20	0	Spot (Block25, Row8, Column3)	91.95	90.00	15.28	0.01	0.17	69.00	67.85	69.00	11.28	0.01	0.17	77.00	47.00	0.00	21.00	22.95	57651.00	2.14	79.16	81.00
25	4	8	5611.00	32132.00	156.65	0	Spot (Block25, Row8, Column4)	186.02	184.00	62.44	0.00	0.34	65.00	64.19	65.00	11.67	0.01	0.18	99.00	98.00	0.00	119.00	121.02	125380.00	10.44	95.19	96.00
25	5	8	5925.00	32075.00	270.85	0	Spot (Block25, Row8, Column5)	81.07	81.00	14.21	0.00	0.18	67.00	67.89	67.00	15.66	0.01	0.23	45.00	11.00	0.00	14.00	14.07	173010.00	0.84	69.51	66.00
25	6	8	6217.00	32111.00	190.00	0	Spot (Block25, Row8, Column6)	206.76	192.00	72.05	0.03	0.35	71.00	73.31	71.00	18.24	0.01	0.25	99.00	97.00	0.00	121.00	135.76	210477.00	7.32	114.78	113.00
25	7	8	6500.00	32113.00	226.65	0	Spot (Block25, Row8, Column7)	159.43	157.00	54.60	0.01	0.34	77.00	104.39	77.00	119.03	0.13	1.14	21.00	0.00	0.00	80.00	82.43	235803.00	0.46	100.73	93.00
25	8	8	6802.00	32128.00	139.45	0	Spot (Block25, Row8, Column8)	45758.54	49062.00	18981.20	0.03	0.41	90.00	121.67	90.00	126.58	0.13	1.04	100.00	100.00	34.86	48972.00	45668.54	24023340.00	360.54	8653.66	5900.00
26	1	1	9225.00	30036.00	149.95	0	Spot (Block26, Row1, Column1)	16236.35	14348.00	9073.35	0.05	0.56	372.00	380.27	372.00	127.85	0.01	0.34	100.00	100.00	0.00	13976.00	15864.35	9985353.00	124.02	3769.53	2622.00
26	2	1	9519.00	30044.00	146.45	0	Spot (Block26, Row1, Column2)	29202.00	25975.00	16275.09	0.05	0.56	364.00	387.70	364.00	150.71	0.03	0.39	100.00	100.00	0.68	25611.00	28838.00	17083172.00	191.19	4648.91	4250.00
26	3	1	9827.00	30046.00	141.45	0	Spot (Block26, Row1, Column3)	5707.30	4924.50	3740.75	0.06	0.66	343.00	370.29	343.00	106.93	0.03	0.29	100.00	100.00	0.00	4581.50	5364.30	3093357.00	49.91	1435.15	1095.00
26	4	1	10116.00	30045.00	142.65	0	Spot (Block26, Row1, Column4)	22740.96	20416.50	13258.12	0.05	0.58	339.00	379.42	339.00	134.57	0.05	0.35	100.00	100.00	0.18	20077.50	22401.96	12598493.00	166.18	4326.66	3258.00
26	5	1	10428.00	30048.00	143.35	0	Spot (Block26, Row1, Column5)	12620.82	10094.00	9993.08	0.10	0.79	322.00	366.22	322.00	128.35	0.06	0.35	100.00	100.00	0.00	9772.00	12298.82	7004557.00	95.48	2335.44	1637.50
26	6	1	10720.00	30049.00	144.00	0	Spot (Block26, Row1, Column6)	19602.73	17182.50	11930.64	0.06	0.61	336.00	373.13	336.00	153.55	0.05	0.41	100.00	100.00	0.00	16846.50	19266.73	11095147.00	125.24	4041.71	2370.00
26	7	1	11016.00	30054.00	145.35	0	Spot (Block26, Row1, Column7)	49915.10	62555.00	18581.24	0.10	0.37	345.00	372.29	345.00	143.88	0.03	0.39	100.00	100.00	47.30	62210.00	49570.10	28701364.00	344.33	9864.01	7901.00
26	8	1	11336.00	30051.00	157.75	0	Spot (Block26, Row1, Column8)	581.16	558.00	157.58	0.02	0.27	358.00	360.24	358.00	75.34	0.00	0.21	80.00	54.00	0.00	200.00	223.16	398675.00	2.93	430.31	414.00
26	1	2	9207.00	30340.00	182.40	0	Spot (Block26, Row2, Column1)	398.99	392.00	64.86	0.01	0.16	321.00	357.85	321.00	96.39	0.05	0.27	20.00	3.00	0.00	71.00	77.99	371063.00	0.43	371.75	381.50
26	2	2	9518.00	30343.00	130.70	0	Spot (Block26, Row2, Column2)	9624.27	8768.00	4120.45	0.04	0.43	323.00	370.23	323.00	137.17	0.06	0.37	100.00	100.00	0.00	8445.00	9301.27	4407914.00	67.47	2038.96	1877.00
26	3	2	9821.00	30342.00	172.40	0	Spot (Block26, Row2, Column3)	553.51	504.00	153.72	0.04	0.28	324.00	366.67	324.00	125.77	0.05	0.34	72.00	33.00	0.00	180.00	229.51	457197.00	1.49	389.72	393.00
26	4	2	10124.00	30345.00	175.45	0	Spot (Block26, Row2, Column4)	5183.10	4852.00	2621.52	0.03	0.51	372.00	399.84	372.00	161.35	0.03	0.40	100.00	100.00	0.00	4480.00	4811.10	4473018.00	29.64	1329.60	1309.50
26	5	2	10430.00	30348.00	199.30	0	Spot (Block26, Row2, Column5)	3173.48	3107.50	1112.03	0.01	0.35	374.00	393.00	374.00	140.02	0.02	0.36	100.00	100.00	0.00	2733.50	2799.48	3560646.00	19.86	1093.68	913.00
26	6	2	10718.00	30350.00	143.00	0	Spot (Block26, Row2, Column6)	5683.88	4953.00	3340.77	0.06	0.59	372.00	438.77	372.00	294.55	0.07	0.67	100.00	100.00	0.00	4581.00	5311.88	3154555.00	17.81	1314.27	1045.00
26	7	2	11020.00	30353.00	145.45	0	Spot (Block26, Row2, Column7)	3422.49	2782.00	2026.63	0.09	0.59	348.00	380.29	348.00	143.58	0.04	0.38	100.00	100.00	0.00	2434.00	3074.49	1971352.00	21.19	961.12	765.00
26	8	2	11309.00	30334.00	171.50	0	Spot (Block26, Row2, Column8)	415.44	403.00	72.09	0.01	0.17	355.50	373.04	355.50	163.78	0.02	0.44	5.00	0.00	0.00	47.50	59.94	339416.00	0.26	397.96	396.00
26	1	3	9225.00	30642.00	142.25	0	Spot (Block26, Row3, Column1)	21729.13	19599.00	13477.72	0.04	0.62	319.00	349.12	319.00	91.82	0.04	0.26	100.00	100.00	0.00	19280.00	21410.13	11907562.00	232.85	4008.74	2999.00
26	2	3	9523.00	30643.00	153.20	0	Spot (Block26, Row3, Column2)	721.94	672.50	236.00	0.03	0.33	319.00	353.97	319.00	93.78	0.05	0.26	98.00	79.00	0.00	353.50	402.94	463486.00	3.92	436.16	418.00
26	3	3	9810.00	30636.00	145.70	0	Spot (Block26, Row3, Column3)	1195.21	1055.00	512.45	0.05	0.43	320.00	355.22	320.00	109.83	0.05	0.31	100.00	97.00	0.00	735.00	875.21	688442.00	7.65	525.82	486.00
26	4	3	10120.00	30643.00	139.35	0	Spot (Block26, Row3, Column4)	29741.52	27891.00	16077.29	0.03	0.54	353.00	375.48	353.00	120.36	0.03	0.32	100.00	100.00	0.76	27538.00	29388.52	15614299.00	243.99	5986.80	4179.00
26	5	3	10429.00	30644.00	145.50	0	Spot (Block26, Row3, Column5)	1612.44	932.00	2771.76	0.24	1.72	380.00	431.06	380.00	284.55	0.05	0.66	77.00	47.00	0.00	552.00	1232.44	935215.00	4.15	539.44	514.00
26	6	3	10721.00	30647.00	198.50	0	Spot (Block26, Row3, Column6)	26326.28	18584.50	19914.84	0.15	0.76	402.00	553.70	402.00	419.40	0.14	0.76	100.00	100.00	9.57	18182.50	25924.28	29432884.00	61.45	5525.56	5568.00
26	7	3	11026.00	30656.00	139.65	0	Spot (Block26, Row3, Column7)	10573.87	9081.50	7130.48	0.07	0.67	388.00	456.64	388.00	323.40	0.07	0.71	100.00	100.00	0.00	8693.50	10185.87	5604149.00	31.28	2525.39	1805.00
26	8	3	11319.00	30659.00	155.20	0	Spot (Block26, Row3, Column8)	32335.26	30130.00	16167.16	0.03	0.50	382.00	401.88	382.00	222.36	0.02	0.55	100.00	100.00	3.15	29748.00	31953.26	21567640.00	143.61	5658.73	4597.00
26	1	4	9223.00	30941.00	138.10	0	Spot (Block26, Row4, Column1)	28206.76	25327.50	15751.32	0.05	0.56	325.00	363.38	325.00	116.10	0.05	0.32	100.00	100.00	0.58	25002.50	27881.76	14611100.00	239.81	5614.39	4722.00
26	2	4	9520.00	30943.00	156.50	0	Spot (Block26, Row4, Column2)	2748.00	2565.50	1203.47	0.03	0.44	333.00	388.32	333.00	188.78	0.07	0.49	100.00	100.00	0.00	2232.50	2415.00	1857649.00	12.50	860.82	825.00
26	3	4	9820.00	30945.00	143.20	0	Spot (Block26, Row4, Column3)	57100.56	65535.00	13039.57	0.06	0.23	340.00	376.97	340.00	140.00	0.04	0.37	100.00	100.00	62.52	65195.00	56760.56	31691036.00	405.16	11998.93	7657.50
26	4	4	10113.00	30949.00	149.90	0	Spot (Block26, Row4, Column4)	848.37	822.00	264.01	0.01	0.31	332.00	365.17	332.00	106.39	0.04	0.29	98.00	88.00	0.00	490.00	516.37	523442.00	4.54	484.25	480.00
26	5	4	10410.00	30948.00	147.80	0	Spot (Block26, Row4, Column5)	703.94	575.00	470.58	0.09	0.67	369.00	372.09	369.00	104.42	0.00	0.28	94.00	47.00	0.00	206.00	334.94	418845.00	3.18	449.95	433.00
26	6	4	10722.00	30950.00	200.25	0	Spot (Block26, Row4, Column6)	3770.48	3767.50	1239.67	0.00	0.33	394.00	456.58	394.00	294.53	0.06	0.65	100.00	100.00	0.00	3373.50	3376.48	4298342.00	11.25	1106.31	1043.50
26	7	4	11016.00	30954.00	142.45	0	Spot (Block26, Row4, Column7)	5653.26	4234.50	4445.63	0.13	0.79	395.00	456.42	395.00	339.59	0.06	0.74	97.00	87.00	0.00	3839.50	5258.26	3120598.00	15.30	1216.61	996.00
26	8	4	11319.00	30955.00	146.75	0	Spot (Block26, Row4, Column8)	1769.56	1559.00	900.34	0.06	0.51	386.00	393.20	386.00	196.59	0.01	0.50	98.00	89.00	0.00	1173.00	1383.56	1038734.00	7.00	678.56	574.00
26	1	5	9225.00	31245.00	141.80	0	Spot (Block26, Row5, Column1)	39060.48	36807.00	20346.61	0.03	0.52	370.00	448.49	370.00	308.36	0.08	0.69	100.00	100.00	21.60	36437.00	38690.48	21522396.00	125.22	6095.49	4610.50
26	2	5	9515.00	31242.00	151.60	0	Spot (Block26, Row5, Column2)	35827.04	34625.50	15778.41	0.01	0.44	378.00	466.43	378.00	325.62	0.09	0.70	100.00	100.00	3.80	34247.50	35449.04	22642708.00	108.60	6066.79	5087.50
26	3	5	9821.00	31244.00	146.95	0	Spot (Block26, Row5, Column3)	8715.18	7513.00	5110.34	0.06	0.59	382.00	414.60	382.00	195.98	0.04	0.47	100.00	100.00	0.00	7131.00	8333.18	5115811.00	42.35	1694.47	1490.50
26	4	5	10112.00	31246.00	142.90	0	Spot (Block26, Row5, Column4)	14191.04	12075.00	9441.52	0.07	0.67	383.00	394.55	383.00	133.24	0.01	0.34	100.00	100.00	0.00	11692.00	13808.04	7819264.00	103.55	3113.84	2116.00
26	5	5	10418.00	31248.00	142.55	0	Spot (Block26, Row5, Column5)	56587.83	65535.00	14238.81	0.06	0.25	380.00	395.93	380.00	174.82	0.02	0.44	100.00	100.00	64.12	65155.00	56207.83	31066936.00	321.42	13573.94	11217.00
26	6	5	10721.00	31248.00	145.20	0	Spot (Block26, Row5, Column6)	5979.05	5172.00	3328.36	0.06	0.56	390.00	461.28	390.00	331.44	0.07	0.72	100.00	99.00	0.00	4782.00	5589.05	3431972.00	16.65	1345.57	1155.00
26	7	5	11023.00	31252.00	199.00	0	Spot (Block26, Row5, Column7)	26323.28	20432.00	18836.10	0.11	0.72	403.00	532.40	403.00	427.84	0.12	0.80	100.00	100.00	3.65	20029.00	25920.28	29534744.00	60.28	5252.09	5381.50
26	8	5	11321.00	31253.00	142.85	0	Spot (Block26, Row5, Column8)	16490.29	12951.00	13293.11	0.10	0.81	386.00	419.82	386.00	252.72	0.04	0.60	100.00	100.00	0.00	12565.00	16104.29	9119130.00	63.59	2955.04	2039.00
26	1	6	9218.00	31541.00	205.90	0	Spot (Block26, Row6, Column1)	20774.54	12699.00	17787.67	0.21	0.86	392.00	540.83	392.00	450.06	0.14	0.83	100.00	100.00	2.16	12307.00	20382.54	25033352.00	44.96	4534.34	4545.00
26	2	6	9519.00	31542.00	215.50	0	Spot (Block26, Row6, Column2)	15767.63	11896.50	9792.20	0.12	0.62	392.00	545.61	392.00	452.34	0.14	0.83	100.00	100.00	0.00	11504.50	15375.63	20907882.00	33.65	3997.52	4148.00
26	3	6	9808.00	31546.00	140.25	0	Spot (Block26, Row6, Column3)	38670.86	36344.00	20607.35	0.03	0.53	387.00	434.95	387.00	261.18	0.05	0.60	100.00	100.00	20.48	35957.00	38283.86	20766312.00	146.40	7796.20	5365.00
26	4	6	10120.00	31545.00	145.25	0	Spot (Block26, Row6, Column4)	2313.99	2094.00	1196.27	0.04	0.52	384.00	392.08	384.00	142.32	0.01	0.36	100.00	100.00	0.00	1710.00	1929.99	1332858.00	13.50	745.89	699.00
26	5	6	10418.00	31550.00	143.05	0	Spot (Block26, Row6, Column5)	59219.92	65535.00	11183.36	0.04	0.19	387.00	417.14	387.00	200.31	0.03	0.48	100.00	100.00	68.93	65148.00	58832.92	33163404.00	293.55	12777.45	9052.50
26	6	6	10721.00	31549.00	158.60	0	Spot (Block26, Row6, Column6)	1153.59	938.00	650.53	0.09	0.56	387.50	441.93	387.50	274.17	0.06	0.62	70.00	50.00	0.00	550.50	766.09	797131.00	2.60	499.99	503.00
26	7	6	11018.00	31551.00	145.50	0	Spot (Block26, Row6, Column7)	18739.04	16253.00	13098.48	0.06	0.70	392.00	451.27	392.00	308.97	0.06	0.68	100.00	100.00	0.00	15861.00	18347.04	10812429.00	59.19	3383.47	2341.00
26	8	6	11322.00	31559.00	142.95	0	Spot (Block26, Row6, Column8)	23654.42	19754.00	17207.83	0.08	0.73	387.00	392.06	387.00	98.05	0.01	0.25	100.00	100.00	0.54	19367.00	23267.42	13128202.00	237.25	4225.34	2783.00
26	1	7	9215.00	31843.00	148.25	0	Spot (Block26, Row7, Column1)	3694.79	3345.00	1659.30	0.04	0.45	356.00	412.65	356.00	271.79	0.06	0.66	100.00	100.00	0.00	2989.00	3338.79	2220566.00	12.08	1039.72	989.00
26	2	7	9521.00	31848.00	163.45	0	Spot (Block26, Row7, Column2)	780.62	610.00	380.72	0.11	0.49	373.00	402.02	373.00	232.37	0.03	0.58	50.00	33.00	0.00	237.00	407.62	576878.00	1.63	427.61	412.00
26	3	7	9827.00	31832.00	186.90	0	Spot (Block26, Row7, Column3)	451.67	413.00	90.02	0.04	0.20	384.00	383.34	384.00	102.19	0.00	0.27	34.00	9.00	0.00	29.00	67.67	444448.00	0.67	412.85	404.00
26	4	7	10118.00	31842.00	172.00	0	Spot (Block26, Row7, Column4)	724.19	651.00	248.43	0.05	0.34	389.00	404.74	389.00	138.45	0.02	0.34	75.00	47.00	0.00	262.00	335.19	597456.00	2.31	472.94	482.50
26	5	7	10413.00	31850.00	178.55	0	Spot (Block26, Row7, Column5)	4758.21	4219.00	2718.07	0.05	0.57	402.00	484.28	402.00	287.74	0.08	0.59	100.00	100.00	0.00	3817.00	4356.21	4249083.00	14.85	1285.13	1248.00
26	6	7	10714.00	31851.00	207.65	0	Spot (Block26, Row7, Column6)	18140.54	15786.00	10925.86	0.06	0.60	421.00	630.24	421.00	549.66	0.18	0.87	100.00	100.00	0.00	15365.00	17719.54	22204008.00	31.86	4387.92	4412.00
26	7	7	11004.00	31855.00	144.30	0	Spot (Block26, Row7, Column7)	31294.34	28957.00	16802.42	0.03	0.54	403.00	486.44	403.00	308.26	0.08	0.63	100.00	100.00	3.16	28554.00	30891.34	17806492.00	99.94	5738.92	4110.50
26	8	7	11326.00	31857.00	189.10	0	Spot (Block26, Row7, Column8)	7629.95	7699.50	2405.33	0.00	0.32	396.00	418.00	396.00	134.67	0.02	0.32	100.00	100.00	0.00	7303.50	7233.95	7736772.00	53.55	1840.53	1714.50
26	1	8	9211.00	32144.00	164.85	0	Spot (Block26, Row8, Column1)	512.48	492.00	125.67	0.02	0.25	328.00	355.44	328.00	68.21	0.03	0.19	77.00	63.00	0.00	164.00	184.48	385898.00	2.30	417.54	393.00
26	2	8	9514.00	32145.00	143.40	0	Spot (Block26, Row8, Column2)	2521.46	2231.00	1242.72	0.05	0.49	367.00	363.05	367.00	67.36	0.00	0.19	100.00	100.00	0.00	1864.00	2154.46	1414537.00	32.04	795.17	715.00
26	3	8	9808.00	32145.00	141.65	0	Spot (Block26, Row8, Column3)	5719.93	4560.00	4309.93	0.10	0.75	383.00	382.65	383.00	128.58	0.00	0.34	100.00	100.00	0.00	4177.00	5336.93	3117362.00	41.51	1317.56	964.50
26	4	8	10113.00	32155.00	146.50	0	Spot (Block26, Row8, Column4)	52069.86	63603.00	16349.92	0.09	0.31	391.00	403.09	391.00	165.12	0.01	0.41	100.00	100.00	47.95	63212.00	51678.86	30409004.00	312.91	10424.94	8121.00
26	5	8	10409.00	32142.00	163.15	0	Spot (Block26, Row8, Column5)	778.71	709.00	247.09	0.04	0.32	398.00	484.40	398.00	422.63	0.09	0.87	32.00	6.00	0.00	311.00	380.71	574690.00	0.70	496.68	498.00
26	6	8	10718.00	32155.00	188.50	0	Spot (Block26, Row8, Column6)	35668.28	31929.00	23074.31	0.05	0.65	409.00	621.30	409.00	644.32	0.18	1.04	100.00	100.00	27.20	31520.00	35259.28	35668556.00	54.39	6532.10	6450.00
26	7	8	11015.00	32153.00	138.75	0	Spot (Block26, Row8, Column7)	11537.03	10422.00	6754.76	0.04	0.59	400.00	498.83	400.00	433.88	0.10	0.87	100.00	100.00	0.00	10022.00	11137.03	6033865.00	25.44	2623.75	2085.00
26	8	8	11300.00	32156.00	141.70	0	Spot (Block26, Row8, Column8)	43356.20	43750.00	19418.77	0.00	0.45	397.00	421.42	397.00	148.93	0.03	0.35	100.00	100.00	28.99	43353.00	42959.20	23629232.00	288.29	8050.61	5573.00
27	1	1	13730.00	30063.00	152.55	0	Spot (Block27, Row1, Column1)	15410.15	13160.00	8759.65	0.07	0.57	316.00	351.39	316.00	81.09	0.05	0.23	100.00	100.00	0.00	12844.00	15094.15	9862496.00	185.71	3019.23	2340.00
27	2	1	14021.00	30071.00	146.20	0	Spot (Block27, Row1, Column2)	5640.90	5296.00	3051.39	0.03	0.54	308.00	334.20	308.00	72.74	0.04	0.22	100.00	100.00	0.00	4988.00	5332.90	3288644.00	72.96	1386.86	1171.50
27	3	1	14327.00	30073.00	146.20	0	Spot (Block27, Row1, Column3)	4499.30	3573.00	3141.58	0.10	0.70	306.00	321.76	306.00	50.75	0.02	0.16	100.00	100.00	0.00	3267.00	4193.30	2636589.00	82.32	1111.73	784.50
27	4	1	14619.00	30072.00	146.15	0	Spot (Block27, Row1, Column4)	4019.07	3607.00	2208.34	0.05	0.55	307.00	333.31	307.00	77.96	0.04	0.23	100.00	100.00	0.00	3300.00	3712.07	2335081.00	47.28	1003.04	908.00
27	5	1	14925.00	30073.00	146.30	0	Spot (Block27, Row1, Column5)	11462.30	9411.00	8716.13	0.09	0.76	303.00	324.68	303.00	69.02	0.03	0.21	100.00	100.00	0.00	9108.00	11159.30	6648134.00	161.37	1943.90	1531.50
27	6	1	15222.00	30072.00	143.70	0	Spot (Block27, Row1, Column6)	10255.04	9416.00	5633.04	0.04	0.55	303.00	326.99	303.00	87.47	0.03	0.27	100.00	100.00	0.00	9113.00	9952.04	5701800.00	113.50	2754.60	1993.00
27	7	1	15515.00	30077.00	146.60	0	Spot (Block27, Row1, Column7)	29277.94	27642.50	16924.54	0.02	0.58	304.00	327.48	304.00	84.33	0.03	0.26	100.00	100.00	1.19	27338.50	28973.94	17215436.00	343.32	5278.34	4146.00
27	8	1	15825.00	30074.00	165.05	0	Spot (Block27, Row1, Column8)	588.31	556.00	150.15	0.02	0.26	305.00	318.49	305.00	51.73	0.02	0.16	99.00	96.00	0.00	251.00	283.31	446531.00	5.22	395.76	389.00
27	1	2	13721.00	30369.00	232.65	0	Spot (Block27, Row2, Column1)	358.70	356.00	57.22	0.00	0.16	308.00	334.69	308.00	78.06	0.04	0.23	38.00	4.00	0.00	48.00	50.70	560291.00	0.31	334.54	312.00
27	2	2	14020.00	30368.00	133.35	0	Spot (Block27, Row2, Column2)	6911.29	6597.00	2748.53	0.02	0.40	308.00	332.28	308.00	78.64	0.03	0.24	100.00	100.00	0.00	6289.00	6603.29	3317418.00	83.66	1541.03	1363.00
27	3	2	14328.00	30366.00	148.85	0	Spot (Block27, Row2, Column3)	744.34	690.50	248.17	0.03	0.33	307.00	333.91	307.00	82.05	0.04	0.25	100.00	95.00	0.00	383.50	437.34	452558.00	5.00	425.29	411.00
27	4	2	14628.00	30373.00	171.50	0	Spot (Block27, Row2, Column4)	4274.32	4207.00	1893.75	0.01	0.44	306.00	342.80	306.00	100.08	0.05	0.29	100.00	100.00	0.00	3901.00	3968.32	3500667.00	39.29	1127.45	1092.00
27	5	2	14931.00	30381.00	184.15	0	Spot (Block27, Row2, Column5)	2899.82	2828.00	1132.70	0.01	0.39	305.00	334.03	305.00	89.93	0.04	0.27	100.00	100.00	0.00	2523.00	2594.82	2763528.00	28.53	943.43	766.00
27	6	2	15213.00	30374.00	146.05	0	Spot (Block27, Row2, Column6)	2598.98	2295.00	1366.73	0.05	0.53	302.00	343.23	302.00	148.46	0.06	0.43	100.00	100.00	0.00	1993.00	2296.98	1510010.00	15.19	812.25	705.00
27	7	2	15523.00	30379.00	146.35	0	Spot (Block27, Row2, Column7)	2716.61	2334.00	1518.01	0.07	0.56	303.00	324.88	303.00	85.51	0.03	0.26	100.00	100.00	0.00	2031.00	2413.61	1581065.00	27.97	837.33	687.00
27	8	2	15801.00	30401.00	161.05	0	Spot (Block27, Row2, Column8)	343.79	328.00	49.86	0.02	0.15	304.00	347.00	304.00	255.15	0.06	0.74	0.00	0.00	0.00	24.00	39.79	245468.00	-0.01	335.08	322.00
27	1	3	13727.00	30671.00	146.35	0	Spot (Block27, Row3, Column1)	12962.68	11448.00	8512.66	0.05	0.66	305.00	325.50	305.00	62.42	0.03	0.19	100.00	100.00	0.00	11143.00	12657.68	7583167.00	202.44	2477.99	1991.00
27	2	3	14027.00	30672.00	149.90	0	Spot (Block27, Row3, Column2)	923.91	853.00	351.90	0.03	0.38	312.00	343.27	312.00	107.15	0.04	0.31	99.00	96.00	0.00	541.00	611.91	565432.00	5.42	459.28	432.50
27	3	3	14310.00	30664.00	140.90	0	Spot (Block27, Row3, Column3)	3468.80	2878.50	2459.77	0.08	0.71	307.00	327.50	307.00	76.25	0.03	0.23	100.00	100.00	0.00	2571.50	3161.80	1873153.00	41.20	1063.19	741.00
27	4	3	14624.00	30669.00	144.40	0	Spot (Block27, Row3, Column4)	13300.67	12264.00	7667.64	0.04	0.58	302.00	328.03	302.00	81.80	0.04	0.25	100.00	100.00	0.00	11962.00	12998.67	7581380.00	158.59	2493.36	1723.00
27	5	3	14926.00	30674.00	139.35	0	Spot (Block27, Row3, Column5)	1779.85	1709.00	795.78	0.02	0.45	309.00	356.57	309.00	145.40	0.06	0.41	100.00	99.00	0.00	1400.00	1470.85	934421.00	9.79	677.29	567.00
27	6	3	15224.00	30674.00	205.75	0	Spot (Block27, Row3, Column6)	13305.76	9715.00	9414.97	0.14	0.71	325.00	403.07	325.00	212.00	0.09	0.53	100.00	100.00	0.00	9390.00	12980.76	16020136.00	60.86	3210.47	3307.50
27	7	3	15527.00	30681.00	144.75	0	Spot (Block27, Row3, Column7)	8386.98	7302.00	5709.40	0.06	0.68	308.00	378.59	308.00	260.34	0.09	0.69	100.00	99.00	0.00	6994.00	8078.98	4763802.00	30.76	1844.84	1399.50
27	8	3	15821.00	30684.00	158.05	0	Spot (Block27, Row3, Column8)	40757.11	39948.00	17457.03	0.01	0.43	304.00	371.57	304.00	308.56	0.09	0.83	100.00	100.00	17.61	39644.00	40453.11	28000256.00	130.88	7393.60	6330.00
27	1	4	13726.00	30968.00	145.60	0	Spot (Block27, Row4, Column1)	13480.54	12206.00	8311.18	0.04	0.62	314.00	353.42	314.00	113.09	0.05	0.32	100.00	100.00	0.00	11892.00	13166.54	7791753.00	116.08	2738.73	2138.00
27	2	4	14017.00	30969.00	168.40	0	Spot (Block27, Row4, Column2)	6213.92	5539.50	3295.30	0.05	0.53	314.00	388.75	314.00	230.50	0.09	0.59	100.00	100.00	0.00	5225.50	5899.92	4896571.00	25.27	1398.93	1371.00
27	3	4	14319.00	30970.00	147.70	0	Spot (Block27, Row4, Column3)	45182.09	49488.00	20307.14	0.04	0.45	307.00	358.41	307.00	165.45	0.07	0.46	100.00	100.00	37.54	49181.00	44875.09	26838312.00	270.93	8689.64	6744.50
27	4	4	14612.00	30973.00	166.65	0	Spot (Block27, Row4, Column4)	576.92	541.00	172.66	0.03	0.30	302.00	321.69	302.00	78.83	0.03	0.25	91.00	70.00	0.00	239.00	274.92	444230.00	3.24	368.25	378.00
27	5	4	14905.00	30970.00	144.85	0	Spot (Block27, Row4, Column5)	931.78	846.00	382.97	0.04	0.41	303.00	325.74	303.00	78.35	0.03	0.24	100.00	99.00	0.00	543.00	628.78	532045.00	7.73	466.58	419.00
27	6	4	15222.00	30979.00	188.95	0	Spot (Block27, Row4, Column6)	3993.81	4026.50	1386.38	0.00	0.35	313.00	357.48	313.00	142.83	0.06	0.40	100.00	100.00	0.00	3713.50	3680.81	3993814.00	25.46	1243.76	1062.00
27	7	4	15517.00	30982.00	143.70	0	Spot (Block27, Row4, Column7)	5767.70	4344.50	4330.83	0.12	0.75	312.00	365.95	312.00	202.22	0.07	0.55	100.00	100.00	0.00	4032.50	5455.70	3206839.00	26.71	1407.04	973.50
27	8	4	15819.00	30986.00	149.70	0	Spot (Block27, Row4, Column8)	1883.18	1637.00	979.64	0.06	0.52	308.00	343.95	308.00	166.66	0.05	0.48	100.00	92.00	0.00	1329.00	1575.18	1148742.00	9.24	681.87	568.50
27	1	5	13724.00	31270.00	146.45	0	Spot (Block27, Row5, Column1)	10830.45	8849.50	7357.96	0.09	0.68	357.00	409.76	357.00	244.66	0.06	0.60	100.00	100.00	0.00	8492.50	10473.45	6324982.00	42.59	2266.52	1752.00
27	2	5	14016.00	31268.00	155.70	0	Spot (Block27, Row5, Column2)	47045.05	49801.00	17293.95	0.02	0.37	376.00	456.77	376.00	323.82	0.08	0.71	100.00	100.00	31.33	49425.00	46669.05	31379252.00	143.87	8468.27	7253.50
27	3	5	14324.00	31270.00	154.10	0	Spot (Block27, Row5, Column3)	20982.47	17893.00	13307.85	0.07	0.63	319.00	401.96	319.00	251.89	0.10	0.63	100.00	100.00	0.00	17574.00	20663.47	13827446.00	81.71	2932.99	2573.00
27	4	5	14617.00	31275.00	146.05	0	Spot (Block27, Row5, Column4)	10761.25	8785.00	7821.56	0.09	0.73	311.00	354.71	311.00	138.78	0.06	0.39	100.00	100.00	0.00	8474.00	10450.25	6241525.00	74.99	2003.12	1545.50
27	5	5	14922.00	31274.00	145.40	0	Spot (Block27, Row5, Column5)	46859.79	55178.00	20153.08	0.07	0.43	309.00	346.39	309.00	119.86	0.05	0.35	100.00	100.00	42.46	54869.00	46550.79	27038256.00	388.07	8574.51	6584.00
27	6	5	15221.00	31272.00	147.15	0	Spot (Block27, Row5, Column6)	2915.29	2582.50	1538.80	0.05	0.53	314.00	365.41	314.00	195.46	0.07	0.53	100.00	99.00	0.00	2268.50	2601.29	1731684.00	13.05	866.35	782.50
27	7	5	15523.00	31276.00	187.15	0	Spot (Block27, Row5, Column7)	17587.45	14573.00	11828.01	0.08	0.67	320.00	407.78	320.00	284.15	0.11	0.70	100.00	100.00	0.00	14253.00	17267.45	17253288.00	60.46	3250.72	3246.00
27	8	5	15823.00	31281.00	146.00	0	Spot (Block27, Row5, Column8)	12476.30	10365.00	9535.42	0.08	0.76	308.00	355.12	308.00	197.16	0.06	0.56	100.00	100.00	0.00	10057.00	12168.30	7248728.00	61.48	2503.78	1698.00
27	1	6	13716.00	31568.00	203.90	0	Spot (Block27, Row6, Column1)	12269.85	8569.50	9218.27	0.16	0.75	382.00	459.00	382.00	269.20	0.08	0.59	100.00	100.00	0.00	8187.50	11887.85	14527502.00	43.87	2845.04	2813.00
27	2	6	14018.00	31568.00	205.40	0	Spot (Block27, Row6, Column2)	8016.85	6752.00	4681.50	0.07	0.58	362.00	443.46	362.00	288.80	0.09	0.65	100.00	100.00	0.00	6390.00	7654.85	9612198.00	26.22	2101.49	2046.00
27	3	6	14306.00	31568.00	144.25	0	Spot (Block27, Row6, Column3)	21385.82	20154.00	12554.35	0.03	0.59	320.00	376.84	320.00	163.47	0.07	0.43	100.00	100.00	0.00	19834.00	21065.82	12104372.00	128.52	4454.17	3461.00
27	4	6	14619.00	31571.00	144.25	0	Spot (Block27, Row6, Column4)	2407.27	2108.00	1390.06	0.06	0.58	316.00	346.27	316.00	109.27	0.04	0.32	100.00	100.00	0.00	1792.00	2091.27	1372146.00	18.86	770.97	637.50
27	5	6	14917.00	31575.00	144.05	0	Spot (Block27, Row6, Column5)	48895.45	59283.00	18815.47	0.08	0.38	315.00	361.25	315.00	146.55	0.06	0.41	100.00	100.00	45.04	58968.00	48580.45	27577196.00	331.18	9710.97	7222.00
27	6	6	15218.00	31579.00	152.45	0	Spot (Block27, Row6, Column6)	1188.80	907.00	704.54	0.12	0.59	314.00	365.03	314.00	170.56	0.07	0.47	94.00	65.00	0.00	593.00	874.80	760832.00	4.83	481.58	474.00
27	7	6	15515.00	31578.00	146.80	0	Spot (Block27, Row6, Column7)	15346.53	12833.50	10365.97	0.08	0.68	314.00	369.30	314.00	201.85	0.07	0.55	100.00	100.00	0.00	12519.50	15032.53	9023760.00	74.20	2900.12	2262.00
27	8	6	15823.00	31586.00	147.05	0	Spot (Block27, Row6, Column8)	16266.56	13068.00	11921.33	0.10	0.73	307.00	330.82	307.00	73.08	0.03	0.22	100.00	100.00	0.00	12761.00	15959.56	9613537.00	218.06	2795.18	2015.00
27	1	7	13718.00	31868.00	157.15	0	Spot (Block27, Row7, Column1)	9333.22	8230.00	4909.54	0.05	0.53	329.00	404.13	329.00	214.43	0.09	0.53	100.00	100.00	0.00	7901.00	9004.22	6355920.00	41.64	1742.38	1609.00
27	2	7	14016.00	31869.00	154.15	0	Spot (Block27, Row7, Column2)	828.02	674.00	438.46	0.09	0.53	312.00	364.81	312.00	151.13	0.07	0.41	82.00	56.00	0.00	362.00	516.02	539870.00	3.07	415.14	411.00
27	3	7	14315.00	31901.00	177.45	0	Spot (Block27, Row7, Column3)	381.95	387.00	68.54	0.01	0.18	315.00	335.61	315.00	53.69	0.03	0.16	63.00	16.00	0.00	72.00	66.95	335736.00	0.86	349.25	339.50
27	4	7	14618.00	31877.00	164.15	0	Spot (Block27, Row7, Column4)	655.57	556.00	262.35	0.07	0.40	320.00	362.70	320.00	174.02	0.05	0.48	71.00	33.00	0.00	236.00	335.57	485119.00	1.68	413.99	405.00
27	5	7	14915.00	31876.00	176.10	0	Spot (Block27, Row7, Column5)	3882.83	3682.50	1909.60	0.02	0.49	323.00	385.37	323.00	182.69	0.08	0.47	100.00	100.00	0.00	3359.50	3559.83	3354768.00	19.14	1069.45	1038.00
27	6	7	15216.00	31876.00	185.75	0	Spot (Block27, Row7, Column6)	10658.83	9906.50	5634.90	0.03	0.53	369.00	459.36	369.00	309.34	0.10	0.67	100.00	100.00	0.00	9537.50	10289.83	10317746.00	32.97	2351.75	2370.00
27	7	7	15504.00	31880.00	147.00	0	Spot (Block27, Row7, Column7)	14342.87	13231.00	7812.38	0.04	0.54	323.00	386.29	323.00	188.38	0.08	0.49	100.00	100.00	0.00	12908.00	14019.87	8505321.00	74.09	3249.85	2277.00
27	8	7	15822.00	31877.00	183.95	0	Spot (Block27, Row7, Column8)	7356.61	7358.00	2258.78	0.00	0.31	308.00	343.67	308.00	118.79	0.05	0.35	100.00	100.00	0.00	7050.00	7048.61	6959353.00	59.04	2210.99	2008.50
27	1	8	13708.00	32180.00	139.10	0	Spot (Block27, Row8, Column1)	564.60	502.00	176.16	0.05	0.31	317.00	351.70	317.00	102.12	0.05	0.29	86.00	44.00	0.00	185.00	247.60	296417.00	2.08	422.81	402.00
27	2	8	14020.00	32173.00	144.00	0	Spot (Block27, Row8, Column2)	2286.44	2012.00	1238.12	0.06	0.54	311.00	331.68	311.00	53.83	0.03	0.16	100.00	100.00	0.00	1701.00	1975.44	1291836.00	36.31	735.01	655.00
27	3	8	14305.00	32171.00	146.00	0	Spot (Block27, Row8, Column3)	5113.89	3986.50	3833.80	0.11	0.75	311.00	344.45	311.00	184.85	0.04	0.54	100.00	99.00	0.00	3675.50	4802.89	2976284.00	25.80	1058.17	846.00
27	4	8	14613.00	32178.00	151.15	0	Spot (Block27, Row8, Column4)	58327.68	65535.00	11749.64	0.05	0.20	315.00	362.66	315.00	217.14	0.06	0.60	100.00	100.00	65.18	65220.00	58012.68	36513428.00	266.94	13364.52	10252.50
27	5	8	14903.00	32174.00	159.90	0	Spot (Block27, Row8, Column5)	587.39	558.00	168.08	0.02	0.29	322.00	397.35	322.00	264.21	0.09	0.66	43.00	7.00	0.00	236.00	265.39	411757.00	0.72	399.43	399.50
27	6	8	15215.00	32182.00	192.00	0	Spot (Block27, Row8, Column6)	21565.56	14763.50	17385.76	0.16	0.81	339.00	456.36	339.00	357.58	0.13	0.78	100.00	100.00	1.15	14424.50	21226.56	22514464.00	59.03	4040.15	4062.00
27	7	8	15516.00	32181.00	143.05	0	Spot (Block27, Row8, Column7)	6861.86	6377.00	3976.28	0.03	0.58	318.00	398.72	318.00	253.71	0.10	0.64	100.00	100.00	0.00	6059.00	6543.86	3815192.00	25.47	1593.46	1173.50
27	8	8	15801.00	32180.00	145.65	0	Spot (Block27, Row8, Column8)	42692.64	43416.00	19196.50	0.01	0.45	312.00	358.23	312.00	148.88	0.06	0.42	100.00	100.00	25.30	43104.00	42380.64	24633772.00	284.34	8228.95	5444.00
28	1	1	18230.00	30090.00	154.30	0	Spot (Block28, Row1, Column1)	14395.76	12414.00	8056.69	0.06	0.56	256.00	266.47	256.00	66.47	0.02	0.25	100.00	100.00	0.00	12158.00	14139.76	9515597.00	212.56	2581.41	1909.50
28	2	1	18521.00	30098.00	148.10	0	Spot (Block28, Row1, Column2)	9535.98	8495.00	5102.90	0.05	0.54	246.00	277.03	246.00	155.22	0.05	0.56	100.00	100.00	0.00	8249.00	9289.98	5731122.00	59.65	1948.63	1661.00
28	3	1	18828.00	30099.00	145.15	0	Spot (Block28, Row1, Column3)	15662.41	13221.00	10337.00	0.07	0.66	247.00	259.62	247.00	78.27	0.02	0.30	100.00	100.00	0.00	12974.00	15415.41	8990222.00	196.78	2659.86	1865.00
28	4	1	19118.00	30098.00	145.95	0	Spot (Block28, Row1, Column4)	6982.38	6529.00	3742.11	0.03	0.54	250.00	286.35	250.00	193.60	0.06	0.68	100.00	100.00	0.00	6279.00	6732.38	4070729.00	34.59	1533.33	1256.00
28	5	1	19425.00	30097.00	147.85	0	Spot (Block28, Row1, Column5)	30799.48	26133.50	22279.95	0.07	0.72	258.00	270.96	258.00	107.01	0.02	0.39	100.00	100.00	10.77	25875.50	30541.48	18294912.00	285.30	5148.15	3277.00
28	6	1	19721.00	30099.00	146.60	0	Spot (Block28, Row1, Column6)	29476.67	25977.00	17996.56	0.05	0.61	244.00	273.34	244.00	162.80	0.05	0.60	100.00	100.00	4.61	25733.00	29232.67	17273336.00	179.38	5830.66	3472.00
28	7	1	20018.00	30103.00	148.35	0	Spot (Block28, Row1, Column7)	55364.84	65535.00	15027.91	0.07	0.27	243.00	269.87	243.00	154.86	0.05	0.57	100.00	100.00	59.60	65292.00	55121.84	33440616.00	355.77	11890.34	9134.50
28	8	1	20337.00	30104.00	162.90	0	Spot (Block28, Row1, Column8)	489.69	465.00	139.39	0.02	0.28	236.00	246.95	236.00	72.66	0.02	0.29	98.00	76.00	0.00	229.00	253.69	358454.00	3.34	307.67	303.50
28	1	2	18223.00	30421.00	239.60	0	Spot (Block28, Row2, Column1)	269.87	278.00	30.51	0.01	0.11	239.00	268.06	239.00	132.89	0.05	0.50	0.00	0.00	0.00	39.00	30.87	447708.00	0.01	246.70	235.00
28	2	2	18524.00	30395.00	140.50	0	Spot (Block28, Row2, Column2)	20519.57	19788.00	9097.26	0.02	0.44	241.00	282.93	241.00	184.68	0.07	0.65	100.00	100.00	0.00	19547.00	20278.57	10977971.00	109.57	3327.04	3186.50
28	3	2	18826.00	30399.00	146.95	0	Spot (Block28, Row2, Column3)	1480.90	1301.00	806.74	0.06	0.54	252.00	301.72	252.00	228.97	0.08	0.76	99.00	82.00	0.00	1049.00	1228.90	869290.00	5.15	504.89	448.00
28	4	2	19129.00	30397.00	183.65	0	Spot (Block28, Row2, Column4)	13501.06	12630.00	7602.42	0.03	0.56	268.00	330.52	268.00	272.52	0.09	0.82	100.00	100.00	0.00	12362.00	13233.06	12717998.00	48.33	2457.31	2480.50
28	5	2	19430.00	30405.00	184.55	0	Spot (Block28, Row2, Column5)	3333.14	3264.00	981.60	0.01	0.29	275.00	310.25	275.00	196.66	0.05	0.63	100.00	100.00	0.00	2989.00	3058.14	3203148.00	15.37	1094.61	1024.50
28	6	2	19717.00	30403.00	147.25	0	Spot (Block28, Row2, Column6)	7628.46	6949.50	4500.36	0.04	0.59	275.00	311.54	275.00	179.95	0.05	0.58	100.00	100.00	0.00	6674.50	7353.46	4561817.00	40.66	1594.02	1191.00
28	7	2	20024.00	30403.00	147.80	0	Spot (Block28, Row2, Column7)	9741.32	8759.00	5567.30	0.05	0.57	263.00	282.90	263.00	131.52	0.03	0.46	100.00	100.00	0.00	8496.00	9478.32	5786343.00	71.92	2146.66	1534.00
28	8	2	20326.00	30409.00	171.35	0	Spot (Block28, Row2, Column8)	340.08	320.50	59.67	0.03	0.18	239.00	255.87	239.00	87.93	0.03	0.34	46.00	6.00	0.00	81.50	101.08	277502.00	0.96	267.94	275.00
28	1	3	18223.00	30694.00	148.70	0	Spot (Block28, Row3, Column1)	32177.63	29642.00	20673.60	0.04	0.64	247.00	264.97	247.00	81.30	0.03	0.31	100.00	100.00	8.47	29395.00	31930.63	19370972.00	392.53	5826.70	4086.00
28	2	3	18527.00	30694.00	145.55	0	Spot (Block28, Row3, Column2)	1858.68	1672.00	947.10	0.05	0.51	257.00	282.41	257.00	131.06	0.04	0.46	100.00	100.00	0.00	1415.00	1601.68	1072461.00	12.03	592.96	529.00
28	3	3	18816.00	30693.00	143.90	0	Spot (Block28, Row3, Column3)	9431.25	8442.50	5705.94	0.05	0.61	251.00	271.16	251.00	117.27	0.03	0.43	100.00	100.00	0.00	8191.50	9180.25	5319224.00	78.11	2108.20	1474.50
28	4	3	19123.00	30694.00	146.95	0	Spot (Block28, Row3, Column4)	33883.26	31782.00	19493.09	0.03	0.58	246.50	290.88	246.50	189.74	0.07	0.65	100.00	100.00	8.01	31535.50	33636.76	19889520.00	177.05	6487.83	4620.00
28	5	3	19429.00	30691.00	147.15	0	Spot (Block28, Row3, Column5)	4595.09	3221.50	6596.51	0.15	1.44	269.00	312.06	269.00	183.17	0.06	0.59	99.00	98.00	0.68	2952.50	4326.09	2720294.00	23.38	1289.66	579.00
28	6	3	19721.00	30700.00	208.95	0	Spot (Block28, Row3, Column6)	16680.42	12194.00	12171.74	0.14	0.73	294.00	386.43	294.00	261.50	0.12	0.68	100.00	100.00	0.00	11900.00	16386.42	20683728.00	62.31	3826.41	3900.00
28	7	3	20027.00	30706.00	147.55	0	Spot (Block28, Row3, Column7)	26993.25	22812.00	17620.34	0.07	0.65	286.00	340.09	286.00	205.42	0.08	0.60	100.00	100.00	1.18	22526.00	26707.25	16033991.00	129.75	4841.75	3730.00
28	8	3	20324.00	30707.00	157.80	0	Spot (Block28, Row3, Column8)	19716.66	17516.00	9678.20	0.05	0.49	262.00	286.18	262.00	130.23	0.04	0.46	100.00	100.00	0.00	17254.00	19454.66	13584779.00	149.20	3589.69	3178.00
28	1	4	18226.00	30990.00	145.95	0	Spot (Block28, Row4, Column1)	34654.79	30764.50	20459.30	0.05	0.59	254.00	277.68	254.00	103.11	0.04	0.37	100.00	100.00	11.94	30510.50	34400.79	20030516.00	333.41	6835.88	4702.50
28	2	4	18521.00	30996.00	167.15	0	Spot (Block28, Row4, Column2)	4698.72	4233.50	2291.90	0.05	0.49	270.00	303.23	270.00	166.23	0.05	0.55	100.00	100.00	0.00	3963.50	4428.72	3655607.00	26.44	1054.67	993.00
28	3	4	18823.00	30998.00	150.95	0	Spot (Block28, Row4, Column3)	63257.88	65535.00	6129.55	0.02	0.10	275.00	307.90	275.00	185.88	0.05	0.60	100.00	100.00	83.47	65260.00	62982.88	39410004.00	338.66	17541.21	13230.00
28	4	4	19112.00	31002.00	150.80	0	Spot (Block28, Row4, Column4)	1386.33	1336.50	584.86	0.02	0.42	261.00	278.29	261.00	125.16	0.03	0.45	100.00	99.00	0.00	1075.50	1125.33	862296.00	8.85	514.54	454.50
28	5	4	19414.00	31000.00	146.70	0	Spot (Block28, Row4, Column5)	1812.08	1281.00	1793.38	0.15	0.99	256.00	273.09	256.00	123.97	0.03	0.45	100.00	98.00	0.00	1025.00	1556.08	1063693.00	12.41	561.47	460.00
28	6	4	19725.00	31004.00	192.45	0	Spot (Block28, Row4, Column6)	3652.45	3656.00	985.25	0.00	0.27	279.00	318.66	279.00	185.79	0.06	0.58	100.00	100.00	0.00	3377.00	3373.45	3831417.00	17.94	1137.13	961.50
28	7	4	20015.00	31005.00	146.50	0	Spot (Block28, Row4, Column7)	14725.06	12183.00	10861.28	0.08	0.74	299.00	347.21	299.00	209.38	0.06	0.60	100.00	100.00	0.00	11884.00	14426.06	8614160.00	68.67	2590.54	2019.00
28	8	4	20318.00	31009.00	148.30	0	Spot (Block28, Row4, Column8)	4832.08	4153.00	2683.08	0.07	0.56	279.00	295.39	279.00	103.91	0.02	0.35	100.00	100.00	0.00	3874.00	4553.08	2904081.00	43.66	1493.76	1068.00
28	1	5	18226.00	31300.00	147.75	0	Spot (Block28, Row5, Column1)	20656.78	17451.00	13427.86	0.07	0.65	272.00	324.99	272.00	209.50	0.08	0.64	100.00	100.00	0.34	17179.00	20384.78	12249472.00	97.05	4286.44	2494.50
28	2	5	18519.00	31295.00	156.45	0	Spot (Block28, Row5, Column2)	23072.88	21941.00	10756.67	0.02	0.47	275.00	331.32	275.00	207.32	0.08	0.63	100.00	100.00	0.00	21666.00	22797.88	15528045.00	109.70	4148.71	3655.00
28	3	5	18824.00	31296.00	154.75	0	Spot (Block28, Row5, Column3)	14564.00	11820.00	8892.65	0.09	0.61	280.00	322.64	280.00	193.04	0.06	0.60	100.00	100.00	0.00	11540.00	14284.00	9583110.00	73.78	2264.72	1864.00
28	4	5	19120.00	31301.00	147.65	0	Spot (Block28, Row5, Column4)	29217.64	25114.00	20679.80	0.07	0.71	276.00	298.51	276.00	146.91	0.03	0.49	100.00	100.00	7.55	24838.00	28941.64	17413724.00	196.84	4914.95	3032.00
28	5	5	19421.00	31299.00	150.20	0	Spot (Block28, Row5, Column5)	63187.34	65535.00	6326.66	0.02	0.10	271.00	301.56	271.00	192.26	0.05	0.64	100.00	100.00	83.36	65264.00	62916.34	39113300.00	327.09	15260.47	10556.00
28	6	5	19722.00	31303.00	148.60	0	Spot (Block28, Row5, Column6)	8165.49	7170.50	4565.60	0.06	0.56	280.00	318.91	280.00	212.25	0.06	0.67	100.00	100.00	0.00	6890.50	7885.49	4980950.00	36.97	1744.96	1475.00
28	7	5	20029.00	31303.00	196.70	0	Spot (Block28, Row5, Column7)	19257.60	16010.00	12537.46	0.08	0.65	302.00	379.46	302.00	281.25	0.10	0.74	100.00	100.00	0.00	15708.00	18955.60	21010044.00	67.12	3991.38	4008.00
28	8	5	20326.00	31307.00	147.20	0	Spot (Block28, Row5, Column8)	33874.63	30035.00	23666.76	0.05	0.70	271.00	307.69	271.00	197.94	0.06	0.64	100.00	100.00	21.98	29764.00	33603.63	20189332.00	169.58	5131.43	3312.00
28	1	6	18219.00	31594.00	205.30	0	Spot (Block28, Row6, Column1)	15370.31	10540.00	12163.63	0.16	0.79	280.00	380.70	280.00	305.73	0.13	0.80	100.00	100.00	0.00	10260.00	15090.31	18459746.00	49.03	3212.20	3138.00
28	2	6	18521.00	31596.00	208.75	0	Spot (Block28, Row6, Column2)	11724.61	10292.00	6426.26	0.06	0.55	284.00	372.19	284.00	292.60	0.12	0.79	100.00	100.00	0.00	10008.00	11440.61	14585417.00	38.80	2722.06	2660.00
28	3	6	18809.00	31595.00	146.35	0	Spot (Block28, Row6, Column3)	47704.57	58301.50	19719.26	0.09	0.41	270.00	312.83	270.00	204.51	0.06	0.65	100.00	100.00	44.73	58031.50	47434.57	28050456.00	231.74	8269.72	6001.00
28	4	6	19118.00	31597.00	145.45	0	Spot (Block28, Row6, Column4)	5790.83	4753.00	3727.72	0.09	0.64	273.00	287.82	273.00	152.50	0.02	0.53	100.00	100.00	0.00	4480.00	5517.83	3335520.00	36.09	1360.84	998.50
28	5	6	19420.00	31601.00	148.65	0	Spot (Block28, Row6, Column5)	64025.73	65535.00	4929.26	0.01	0.08	282.00	331.67	282.00	237.93	0.07	0.72	100.00	100.00	86.57	65253.00	63743.73	38607848.00	267.70	16446.37	12258.50
28	6	6	19719.00	31601.00	147.80	0	Spot (Block28, Row6, Column6)	3157.31	2568.00	2167.55	0.09	0.69	284.00	328.99	284.00	219.63	0.06	0.67	100.00	94.00	0.00	2284.00	2873.31	1888071.00	12.88	818.40	655.50
28	7	6	20020.00	31601.00	149.05	0	Spot (Block28, Row6, Column7)	42123.12	44042.00	21388.61	0.02	0.51	287.00	336.00	287.00	238.11	0.07	0.71	100.00	100.00	33.94	43755.00	41836.12	25568872.00	175.50	8577.60	5481.50
28	8	6	20327.00	31611.00	148.35	0	Spot (Block28, Row6, Column8)	44072.13	48681.50	21733.92	0.04	0.49	266.00	283.95	266.00	131.18	0.03	0.46	100.00	100.00	40.76	48415.50	43806.13	26707860.00	333.80	8024.43	5221.00
28	1	7	18219.00	31894.00	160.15	0	Spot (Block28, Row7, Column1)	6385.95	5497.50	3364.17	0.07	0.53	264.00	307.56	264.00	196.52	0.07	0.64	100.00	100.00	0.00	5233.50	6121.95	4521256.00	30.93	1248.62	1247.00
28	2	7	18516.00	31896.00	145.70	0	Spot (Block28, Row7, Column2)	2286.14	1736.00	1510.40	0.12	0.66	279.00	300.67	279.00	139.56	0.03	0.46	100.00	100.00	0.00	1457.00	2007.14	1323677.00	14.23	647.95	561.00
28	3	7	18814.00	31900.00	161.10	0	Spot (Block28, Row7, Column3)	366.87	364.00	78.88	0.00	0.22	269.00	269.24	269.00	65.66	0.00	0.24	55.00	24.00	0.00	95.00	97.87	262681.00	1.49	280.48	287.00
28	4	7	19117.00	31900.00	148.30	0	Spot (Block28, Row7, Column4)	1459.85	1164.50	795.26	0.10	0.54	269.00	289.82	269.00	147.32	0.03	0.51	99.00	92.00	0.00	895.50	1190.85	875912.00	7.94	507.86	462.00
28	5	7	19416.00	31904.00	193.40	0	Spot (Block28, Row7, Column5)	11112.44	9473.00	7227.07	0.07	0.65	288.00	376.46	288.00	301.83	0.12	0.80	100.00	100.00	0.00	9185.00	10824.44	11790296.00	35.57	2231.04	2192.00
28	6	7	19717.00	31901.00	199.35	0	Spot (Block28, Row7, Column6)	13644.78	12814.00	7841.60	0.03	0.57	302.00	459.44	302.00	408.30	0.18	0.89	100.00	100.00	0.00	12512.00	13342.78	15391316.00	32.29	2911.65	2950.00
28	7	7	20008.00	31906.00	149.45	0	Spot (Block28, Row7, Column7)	39244.23	38417.50	20345.48	0.01	0.52	286.00	341.83	286.00	226.65	0.08	0.66	100.00	100.00	20.75	38131.50	38958.23	24017576.00	171.64	7998.04	4967.00
28	8	7	20322.00	31905.00	187.05	0	Spot (Block28, Row7, Column8)	6987.79	7059.00	1699.16	0.00	0.24	271.00	291.78	271.00	123.87	0.03	0.42	100.00	100.00	0.00	6788.00	6716.79	6889966.00	54.06	1971.66	1625.50
28	1	8	18209.00	32196.00	157.60	0	Spot (Block28, Row8, Column1)	352.53	333.00	81.18	0.02	0.23	236.00	256.78	236.00	74.72	0.04	0.29	75.00	21.00	0.00	97.00	116.53	242539.00	1.28	273.48	280.00
28	2	8	18516.00	32195.00	149.05	0	Spot (Block28, Row8, Column2)	6741.13	5969.00	3889.16	0.05	0.58	243.00	258.22	243.00	59.13	0.03	0.23	100.00	100.00	0.00	5726.00	6498.13	4078385.00	109.64	1475.01	1261.00
28	3	8	18807.00	32201.00	146.90	0	Spot (Block28, Row8, Column3)	13824.88	11579.00	10116.21	0.08	0.73	250.00	265.15	250.00	88.94	0.03	0.34	100.00	100.00	0.00	11329.00	13574.88	8156682.00	152.46	2558.51	1654.50
28	4	8	19116.00	32204.00	153.20	0	Spot (Block28, Row8, Column4)	41713.09	42708.00	19728.11	0.01	0.47	244.00	263.78	244.00	102.85	0.03	0.39	100.00	100.00	25.78	42464.00	41469.09	26863384.00	403.01	7316.03	5419.50
28	5	8	19403.00	32201.00	149.50	0	Spot (Block28, Row8, Column5)	1365.66	1252.00	636.56	0.04	0.47	249.00	324.44	249.00	300.68	0.11	0.93	98.00	72.00	0.00	1003.00	1116.66	834419.00	3.46	511.93	462.00
28	6	8	19714.00	32205.00	194.95	0	Spot (Block28, Row8, Column6)	26000.16	18105.00	20795.72	0.16	0.80	284.00	406.15	284.00	407.52	0.16	1.00	100.00	100.00	10.32	17821.00	25716.16	28210292.00	62.80	4614.14	4641.00
28	7	8	20018.00	32207.00	145.70	0	Spot (Block28, Row8, Column7)	18925.88	16631.50	11398.17	0.06	0.60	273.00	330.88	273.00	271.51	0.08	0.82	100.00	100.00	0.00	16358.50	18652.88	10977012.00	68.49	3500.08	2270.00
28	8	8	20304.00	32205.00	146.70	0	Spot (Block28, Row8, Column8)	40325.26	38601.00	18581.68	0.02	0.46	264.00	282.96	264.00	116.11	0.03	0.41	100.00	100.00	16.47	38337.00	40061.26	23751680.00	344.86	7029.69	5047.00
29	1	1	4700.00	34510.00	148.05	0	Spot (Block29, Row1, Column1)	20718.35	18476.50	11522.45	0.05	0.56	288.00	397.29	288.00	1742.00	0.14	4.38	100.00	100.00	0.00	18188.50	20430.35	12389574.00	11.67	4126.87	3719.00
29	2	1	4994.00	34515.00	145.05	0	Spot (Block29, Row1, Column2)	33523.91	29839.00	17928.11	0.05	0.53	276.00	327.62	276.00	190.05	0.07	0.58	100.00	100.00	4.33	29563.00	33247.91	19343320.00	174.67	4708.48	4423.00
29	3	1	5300.00	34518.00	139.65	0	Spot (Block29, Row1, Column3)	6963.63	5737.00	4709.98	0.08	0.68	274.00	299.20	274.00	132.75	0.04	0.44	100.00	100.00	0.00	5463.00	6689.63	3655906.00	50.20	1565.46	1206.00
29	4	1	5590.00	34517.00	141.45	0	Spot (Block29, Row1, Column4)	26385.92	23600.00	13809.13	0.05	0.52	283.00	310.53	283.00	133.61	0.04	0.43	100.00	100.00	0.00	23317.00	26102.92	14406712.00	195.15	4812.61	3775.50
29	5	1	5896.00	34518.00	139.35	0	Spot (Block29, Row1, Column5)	20986.41	17847.00	15842.46	0.07	0.75	282.00	298.00	282.00	96.05	0.02	0.32	100.00	100.00	0.00	17565.00	20704.41	11038854.00	215.40	3599.80	2540.00
29	6	1	6192.00	34524.00	138.30	0	Spot (Block29, Row1, Column6)	24998.60	23247.00	13338.46	0.03	0.53	275.00	291.77	275.00	124.72	0.03	0.43	100.00	100.00	0.00	22972.00	24723.60	12924278.00	198.09	5164.17	3350.00
29	7	1	6486.00	34527.00	141.45	0	Spot (Block29, Row1, Column7)	53409.06	65535.00	15754.20	0.09	0.29	256.00	273.92	256.00	128.87	0.03	0.47	100.00	100.00	52.02	65279.00	53153.06	29054716.00	412.31	11118.94	7878.50
29	8	1	6801.00	34521.00	165.50	0	Spot (Block29, Row1, Column8)	615.62	517.00	298.47	0.08	0.48	249.00	255.70	249.00	70.91	0.01	0.28	97.00	79.00	0.00	268.00	366.62	467253.00	5.08	324.27	312.00
29	1	2	4692.00	34794.00	176.25	0	Spot (Block29, Row2, Column1)	323.46	316.00	32.88	0.01	0.10	280.00	304.35	280.00	125.02	0.04	0.41	0.00	0.00	0.00	36.00	43.46	280765.00	0.15	290.76	290.00
29	2	2	4987.00	34813.00	125.45	0	Spot (Block29, Row2, Column2)	14376.64	13528.00	6034.41	0.03	0.42	279.00	319.55	279.00	178.66	0.06	0.56	100.00	100.00	0.00	13249.00	14097.64	6023813.00	78.68	2576.87	2289.00
29	3	2	5299.00	34819.00	146.30	0	Spot (Block29, Row2, Column3)	739.47	644.00	255.13	0.06	0.35	282.00	304.92	282.00	117.19	0.03	0.38	97.00	87.00	0.00	362.00	457.47	433328.00	3.71	380.56	380.00
29	4	2	5600.00	34821.00	200.10	0	Spot (Block29, Row2, Column4)	4970.33	4102.00	3388.44	0.08	0.68	285.00	325.35	285.00	154.26	0.06	0.47	100.00	100.00	0.00	3817.00	4685.33	5651263.00	30.11	1345.33	1326.00
29	5	2	5902.00	34825.00	170.15	0	Spot (Block29, Row2, Column5)	5465.19	5166.00	2278.65	0.02	0.42	285.00	309.12	285.00	128.70	0.04	0.42	100.00	100.00	0.00	4881.00	5180.19	4399475.00	40.06	1493.23	1280.50
29	6	2	6189.00	34824.00	141.15	0	Spot (Block29, Row2, Column6)	8601.33	7760.50	4497.00	0.04	0.52	278.00	312.37	278.00	186.80	0.05	0.60	100.00	100.00	0.00	7482.50	8323.33	4644718.00	44.37	1863.23	1431.00
29	7	2	6497.00	34824.00	139.25	0	Spot (Block29, Row2, Column7)	4390.98	3858.50	2591.35	0.06	0.59	264.00	275.83	264.00	105.59	0.02	0.38	100.00	100.00	0.00	3594.50	4126.98	2300871.00	38.97	1224.74	914.50
29	8	2	6842.00	34769.00	277.35	0	Spot (Block29, Row2, Column8)	260.10	261.00	27.43	0.00	0.11	240.00	255.38	240.00	100.65	0.03	0.39	0.00	0.00	0.00	21.00	20.10	584455.00	0.05	240.48	234.00
29	1	3	4696.00	35112.00	138.80	0	Spot (Block29, Row3, Column1)	34948.39	33101.00	19678.87	0.02	0.56	283.00	299.52	283.00	102.85	0.02	0.34	100.00	100.00	8.51	32818.00	34665.39	18487724.00	336.90	5795.49	4591.00
29	2	3	4998.00	35115.00	138.90	0	Spot (Block29, Row3, Column2)	1227.52	1145.00	443.08	0.03	0.36	284.00	311.53	284.00	125.32	0.04	0.40	100.00	100.00	0.00	861.00	943.52	637082.00	7.31	498.33	468.00
29	3	3	5285.00	35110.00	137.50	0	Spot (Block29, Row3, Column3)	6661.29	5756.00	3676.89	0.06	0.55	287.00	303.05	287.00	119.31	0.02	0.39	100.00	100.00	0.00	5469.00	6374.29	3377272.00	53.29	1674.32	1424.00
29	4	3	5594.00	35117.00	138.65	0	Spot (Block29, Row3, Column4)	35208.62	32871.50	19048.18	0.03	0.54	289.00	309.30	289.00	113.11	0.03	0.37	100.00	100.00	9.58	32582.50	34919.62	18378924.00	308.53	6378.04	4269.00
29	5	3	5895.00	35119.00	134.20	0	Spot (Block29, Row3, Column5)	3541.20	3132.00	1862.13	0.05	0.53	290.00	321.79	290.00	163.14	0.05	0.51	100.00	100.00	0.00	2842.00	3251.20	1721023.00	19.73	1021.46	749.00
29	6	3	6193.00	35119.00	224.15	0	Spot (Block29, Row3, Column6)	12894.26	7903.00	9600.95	0.21	0.74	288.00	356.04	288.00	252.69	0.09	0.71	100.00	100.00	0.00	7615.00	12606.26	18580636.00	49.62	3446.59	3367.00
29	7	3	6499.00	35126.00	138.55	0	Spot (Block29, Row3, Column7)	12720.39	10794.00	8854.30	0.07	0.70	274.00	317.38	274.00	222.86	0.06	0.70	100.00	100.00	0.00	10520.00	12446.39	6601881.00	55.65	2490.11	1649.00
29	8	3	6795.00	35130.00	149.50	0	Spot (Block29, Row3, Column8)	26921.23	25237.00	13558.37	0.03	0.50	268.00	297.53	268.00	178.96	0.05	0.60	100.00	100.00	0.17	24969.00	26653.23	16287343.00	148.77	4868.42	3978.00
29	1	4	4696.00	35412.00	136.10	0	Spot (Block29, Row4, Column1)	36749.67	34950.00	18942.94	0.02	0.52	294.00	329.45	294.00	141.75	0.05	0.43	100.00	100.00	11.58	34656.00	36455.67	18411608.00	256.93	6688.12	4883.00
29	2	4	4990.00	35414.00	173.25	0	Spot (Block29, Row4, Column2)	3416.95	2929.50	2019.42	0.07	0.59	291.00	350.02	291.00	215.14	0.08	0.61	100.00	100.00	0.00	2638.50	3125.95	2870234.00	14.26	890.35	877.50
29	3	4	5291.00	35419.00	140.40	0	Spot (Block29, Row4, Column3)	60598.71	65535.00	9162.32	0.03	0.15	290.00	340.22	290.00	209.31	0.07	0.62	100.00	100.00	69.79	65245.00	60308.71	32299348.00	287.89	15050.57	10805.50
29	4	4	5585.00	35420.00	147.05	0	Spot (Block29, Row4, Column4)	726.31	683.00	225.04	0.03	0.31	285.00	294.77	285.00	117.62	0.01	0.40	95.00	79.00	0.00	398.00	441.31	430702.00	3.67	371.18	376.00
29	5	4	5870.00	35426.00	142.30	0	Spot (Block29, Row4, Column5)	2366.42	1249.00	6046.26	0.28	2.56	287.00	293.63	287.00	102.24	0.01	0.35	96.00	91.00	0.36	962.00	2079.42	1301532.00	20.27	739.22	381.00
29	6	4	6194.00	35424.00	174.65	0	Spot (Block29, Row4, Column6)	7325.84	7294.50	3318.19	0.00	0.45	293.00	325.34	293.00	172.43	0.05	0.53	100.00	100.00	0.00	7001.50	7032.84	6256264.00	40.60	1659.46	1374.00
29	7	4	6488.00	35429.00	137.90	0	Spot (Block29, Row4, Column7)	10292.31	8261.00	8004.74	0.10	0.78	282.00	323.65	282.00	237.42	0.06	0.73	100.00	100.00	0.00	7979.00	10010.31	5300542.00	41.99	1950.01	1472.00
29	8	4	6794.00	35431.00	141.35	0	Spot (Block29, Row4, Column8)	3152.75	2661.50	1770.30	0.07	0.56	272.00	283.68	272.00	100.02	0.02	0.35	100.00	100.00	0.00	2389.50	2880.75	1708791.00	28.68	886.04	669.00
29	1	5	4696.00	35714.00	138.70	0	Spot (Block29, Row5, Column1)	42614.98	41850.00	19860.73	0.01	0.47	302.00	365.74	302.00	220.23	0.08	0.60	100.00	100.00	30.19	41548.00	42312.98	22159872.00	191.85	8921.86	6265.00
29	2	5	4991.00	35713.00	148.30	0	Spot (Block29, Row5, Column2)	31074.09	29361.50	14604.35	0.02	0.47	304.00	394.64	304.00	245.93	0.11	0.62	100.00	100.00	0.66	29057.50	30770.09	18830900.00	124.75	5109.48	4456.00
29	3	5	5296.00	35715.00	147.40	0	Spot (Block29, Row5, Column3)	15137.83	13516.00	8535.16	0.05	0.56	303.00	385.28	303.00	240.00	0.10	0.62	100.00	100.00	0.00	13213.00	14834.83	8961597.00	61.47	2401.99	2166.50
29	4	5	5590.00	35721.00	137.95	0	Spot (Block29, Row5, Column4)	22206.02	18634.50	14773.46	0.08	0.67	296.00	332.07	296.00	158.44	0.05	0.48	100.00	100.00	0.00	18338.50	21910.02	11413895.00	138.06	4199.16	2792.00
29	5	5	5894.00	35722.00	140.10	0	Spot (Block29, Row5, Column5)	59814.74	65535.00	10765.06	0.04	0.18	297.00	330.71	297.00	183.68	0.05	0.56	100.00	100.00	70.75	65238.00	59517.74	31702040.00	323.84	15103.43	11868.00
29	6	5	6194.00	35722.00	143.90	0	Spot (Block29, Row5, Column6)	10214.61	9549.00	5198.67	0.03	0.51	300.00	358.66	300.00	255.32	0.08	0.71	100.00	100.00	0.00	9249.00	9914.61	5750826.00	38.60	2070.41	1861.50
29	7	5	6494.00	35723.00	188.75	0	Spot (Block29, Row5, Column7)	14359.24	11101.00	10870.68	0.11	0.76	293.00	383.32	293.00	339.62	0.12	0.89	100.00	100.00	0.00	10808.00	14066.24	14387961.00	41.15	2792.08	2772.00
29	8	5	6796.00	35726.00	139.70	0	Spot (Block29, Row5, Column8)	23312.42	19286.50	17943.76	0.08	0.77	276.00	315.44	276.00	234.83	0.06	0.74	100.00	100.00	1.13	19010.50	23036.42	12355580.00	97.93	4184.43	3071.00
29	1	6	4692.00	36014.00	224.35	0	Spot (Block29, Row6, Column1)	11401.97	6651.00	9182.89	0.23	0.81	307.00	396.51	307.00	250.65	0.11	0.63	100.00	100.00	0.00	6344.00	11094.97	16418842.00	43.91	3075.83	3049.50
29	2	6	4987.00	36016.00	224.70	0	Spot (Block29, Row6, Column2)	5785.48	4104.00	3587.27	0.15	0.62	300.00	376.41	300.00	251.27	0.10	0.67	100.00	100.00	0.00	3804.00	5485.48	8377382.00	21.53	1764.85	1790.00
29	3	6	5278.00	36014.00	139.55	0	Spot (Block29, Row6, Column3)	44020.01	48496.00	20282.48	0.04	0.46	293.00	342.81	293.00	181.11	0.07	0.53	100.00	100.00	31.94	48203.00	43727.01	23154620.00	241.16	9680.99	7416.00
29	4	6	5594.00	36019.00	139.10	0	Spot (Block29, Row6, Column4)	3982.64	3379.00	2109.27	0.07	0.53	293.00	312.36	293.00	130.20	0.03	0.42	100.00	100.00	0.00	3086.00	3689.64	2059024.00	28.19	1206.08	1079.50
29	5	6	5890.00	36021.00	141.45	0	Spot (Block29, Row6, Column5)	61521.93	65535.00	8454.54	0.03	0.14	298.00	342.51	298.00	193.27	0.06	0.56	100.00	100.00	76.71	65237.00	61223.93	33283612.00	316.55	14306.06	10430.50
29	6	6	6192.00	36023.00	144.05	0	Spot (Block29, Row6, Column6)	1872.54	1542.00	1215.74	0.08	0.65	295.00	321.86	295.00	139.06	0.04	0.43	100.00	90.00	0.00	1247.00	1577.54	1052365.00	11.15	564.97	500.00
29	7	6	6489.00	36020.00	142.30	0	Spot (Block29, Row6, Column7)	24106.07	21382.00	15239.31	0.05	0.63	289.00	337.49	289.00	241.51	0.07	0.72	100.00	100.00	0.00	21093.00	23817.07	13282444.00	98.42	3755.52	2845.00
29	8	6	6799.00	36030.00	140.85	0	Spot (Block29, Row6, Column8)	30532.47	25737.00	20846.81	0.07	0.68	278.00	285.04	278.00	78.50	0.01	0.28	100.00	100.00	6.70	25459.00	30254.47	16395938.00	385.33	5151.11	3669.00
29	1	7	4688.00	36312.00	159.85	0	Spot (Block29, Row7, Column1)	5619.83	4891.00	3158.19	0.06	0.56	291.00	342.44	291.00	181.38	0.07	0.53	100.00	100.00	0.00	4600.00	5328.83	3973222.00	29.10	1206.11	1196.00
29	2	7	4991.00	36312.00	142.50	0	Spot (Block29, Row7, Column2)	953.64	860.50	506.39	0.04	0.53	289.00	315.96	289.00	130.18	0.04	0.41	92.00	71.00	0.00	571.50	664.64	524500.00	4.90	432.52	392.00
29	3	7	5273.00	36302.00	198.65	0	Spot (Block29, Row7, Column3)	327.28	311.00	41.24	0.02	0.13	285.00	293.83	285.00	95.92	0.01	0.33	16.00	0.00	0.00	26.00	42.28	366231.00	0.35	296.06	294.00
29	4	7	5586.00	36318.00	147.80	0	Spot (Block29, Row7, Column4)	734.10	665.50	295.88	0.04	0.40	291.00	317.46	291.00	144.70	0.04	0.46	84.00	61.00	0.00	374.50	443.10	440459.00	2.88	394.50	384.00
29	5	7	5888.00	36321.00	180.20	0	Spot (Block29, Row7, Column5)	5131.54	4419.00	3176.78	0.06	0.62	301.00	359.79	301.00	191.66	0.08	0.53	100.00	100.00	0.00	4118.00	4830.54	4674835.00	24.90	1236.18	1222.50
29	6	7	6186.00	36321.00	217.65	0	Spot (Block29, Row7, Column6)	6444.87	4774.00	4023.85	0.13	0.62	306.00	434.23	306.00	383.38	0.15	0.88	100.00	100.00	0.00	4468.00	6138.87	8732801.00	15.68	1821.40	1874.00
29	7	7	6476.00	36326.00	141.95	0	Spot (Block29, Row7, Column7)	34188.89	32596.00	16869.48	0.02	0.49	293.00	347.16	293.00	222.50	0.07	0.64	100.00	100.00	4.03	32303.00	33895.89	18667156.00	152.10	7215.89	5172.50
29	8	7	6792.00	36324.00	176.35	0	Spot (Block29, Row7, Column8)	12510.03	12737.00	4299.34	0.01	0.34	281.00	297.95	281.00	111.51	0.03	0.37	100.00	100.00	0.00	12456.00	12229.03	10871220.00	109.52	3099.30	2424.50
29	1	8	4681.00	36625.00	147.65	0	Spot (Block29, Row8, Column1)	413.03	389.00	130.17	0.03	0.32	278.00	288.48	278.00	87.61	0.02	0.30	68.00	29.00	0.00	111.00	135.03	245750.00	1.42	315.05	305.00
29	2	8	4991.00	36615.00	138.70	0	Spot (Block29, Row8, Column2)	3106.70	2608.00	1749.79	0.08	0.56	279.00	280.86	279.00	44.76	0.00	0.16	100.00	100.00	0.00	2329.00	2827.70	1618592.00	63.13	846.44	729.00
29	3	8	5278.00	36614.00	138.75	0	Spot (Block29, Row8, Column3)	8204.42	6890.50	6259.42	0.08	0.76	283.00	305.99	283.00	159.64	0.03	0.52	100.00	100.00	0.00	6607.50	7921.42	4266300.00	49.48	1613.45	1251.00
29	4	8	5589.00	36624.00	144.35	0	Spot (Block29, Row8, Column4)	49463.34	57248.00	17591.25	0.06	0.36	286.00	322.18	286.00	197.60	0.05	0.61	100.00	100.00	42.00	56962.00	49177.34	28144812.00	248.69	7894.42	6373.50
29	5	8	5878.00	36612.00	143.50	0	Spot (Block29, Row8, Column5)	581.04	569.00	161.63	0.01	0.28	291.00	360.34	291.00	291.78	0.09	0.81	43.00	2.00	0.00	278.00	290.04	325382.00	0.76	376.74	375.50
29	6	8	6189.00	36624.00	207.40	0	Spot (Block29, Row8, Column6)	18546.49	9838.50	16617.28	0.28	0.90	299.00	419.34	299.00	401.10	0.15	0.96	100.00	100.00	0.74	9539.50	18247.49	22589628.00	45.19	4067.15	4122.00
29	7	8	6488.00	36627.00	136.35	0	Spot (Block29, Row8, Column7)	12559.36	11771.00	6945.83	0.03	0.55	287.00	353.12	287.00	278.08	0.09	0.79	100.00	100.00	0.00	11484.00	12272.36	6329917.00	43.89	2646.59	1855.50
29	8	8	6776.00	36627.00	139.40	0	Spot (Block29, Row8, Column8)	45095.34	47722.50	18971.35	0.02	0.42	280.00	307.39	280.00	146.04	0.04	0.48	100.00	100.00	33.71	47442.50	44815.34	23810448.00	306.69	9605.31	6483.00
30	1	1	9201.00	34535.00	149.10	0	Spot (Block30, Row1, Column1)	16683.97	14146.00	9663.22	0.07	0.58	300.00	315.92	300.00	76.72	0.02	0.24	100.00	100.00	0.00	13846.00	16383.97	10160541.00	213.34	3556.51	2586.00
30	2	1	9503.00	34541.00	167.20	0	Spot (Block30, Row1, Column2)	505.37	483.00	124.42	0.02	0.25	302.00	313.15	302.00	49.55	0.02	0.16	92.00	85.00	0.00	181.00	203.37	391660.00	3.88	365.52	377.50
30	3	1	9789.00	34543.00	160.90	0	Spot (Block30, Row1, Column3)	389.21	391.00	50.88	0.00	0.13	300.00	305.57	300.00	35.10	0.01	0.11	80.00	69.00	0.00	91.00	89.21	277896.00	2.38	350.43	328.00
30	4	1	10107.00	34548.00	178.40	0	Spot (Block30, Row1, Column4)	419.02	405.00	72.27	0.01	0.17	295.00	298.03	295.00	36.22	0.00	0.12	88.00	76.00	0.00	110.00	124.02	372927.00	3.34	336.39	323.00
30	5	1	10395.00	34546.00	162.25	0	Spot (Block30, Row1, Column5)	437.72	406.00	84.48	0.03	0.19	296.00	294.84	296.00	34.42	0.00	0.12	95.00	88.00	0.00	110.00	141.72	318219.00	4.15	338.08	325.50
30	6	1	10691.00	34550.00	164.40	0	Spot (Block30, Row1, Column6)	458.05	432.50	92.57	0.02	0.20	296.00	297.90	296.00	35.24	0.00	0.12	91.00	87.00	0.00	136.50	162.05	343536.00	4.54	344.36	327.50
30	7	1	10986.00	34549.00	163.85	0	Spot (Block30, Row1, Column7)	530.19	479.00	164.98	0.04	0.31	300.00	305.55	300.00	35.44	0.01	0.12	97.00	93.00	0.00	179.00	230.19	394994.00	6.34	360.70	366.00
30	8	1	11303.00	34551.00	159.00	0	Spot (Block30, Row1, Column8)	622.93	595.00	176.23	0.02	0.28	300.00	305.81	300.00	36.98	0.01	0.12	100.00	99.00	0.00	295.00	322.93	436672.00	8.58	406.37	391.00
30	1	2	9152.00	34838.00	159.05	0	Spot (Block30, Row2, Column1)	346.45	336.00	41.53	0.01	0.12	296.00	303.65	296.00	60.73	0.01	0.20	40.00	2.00	0.00	40.00	50.45	242512.00	0.70	307.35	307.00
30	2	2	9488.00	34839.00	133.65	0	Spot (Block30, Row2, Column2)	416.08	405.00	52.84	0.01	0.13	301.00	309.92	301.00	39.11	0.01	0.13	90.00	87.00	0.00	104.00	115.08	198471.00	2.71	348.73	326.00
30	3	2	9803.00	34825.00	186.15	0	Spot (Block30, Row2, Column3)	386.13	395.00	66.94	0.01	0.17	298.00	302.50	298.00	36.75	0.01	0.12	69.00	65.00	0.00	97.00	88.13	375700.00	2.28	335.82	313.00
30	4	2	10113.00	34853.00	192.35	0	Spot (Block30, Row2, Column4)	387.30	384.00	66.51	0.00	0.17	297.00	300.62	297.00	36.54	0.01	0.12	75.00	67.00	0.00	87.00	90.30	403953.00	2.37	322.78	308.00
30	5	2	10402.00	34849.00	187.20	0	Spot (Block30, Row2, Column5)	996.11	953.50	296.22	0.02	0.30	302.00	314.45	302.00	88.88	0.02	0.28	100.00	99.00	0.00	651.50	694.11	986149.00	7.67	491.46	458.50
30	6	2	10706.00	34781.00	248.50	0	Spot (Block30, Row2, Column6)	351.49	334.00	67.47	0.02	0.19	302.00	352.36	302.00	235.56	0.07	0.67	2.00	0.00	0.00	32.00	49.49	629167.00	-0.00	325.89	305.00
30	7	2	10996.00	34852.00	221.25	0	Spot (Block30, Row2, Column7)	386.98	387.00	61.37	0.00	0.16	300.00	311.22	300.00	51.73	0.02	0.17	71.00	30.00	0.00	87.00	86.98	544100.00	1.46	319.72	311.00
30	8	2	11297.00	34851.00	147.00	-50	Spot (Block30, Row2, Column8)	326.81	316.00	47.37	0.01	0.14	298.00	323.64	298.00	175.57	0.04	0.54	0.00	0.00	0.00	18.00	28.81	193471.00	0.02	325.89	312.00
30	1	3	9202.00	35144.00	140.70	0	Spot (Block30, Row3, Column1)	635.96	607.00	155.55	0.02	0.24	293.00	295.00	293.00	35.56	0.00	0.12	99.00	99.00	0.00	314.00	342.96	339603.00	9.59	394.17	388.00
30	2	3	9494.00	35162.00	217.70	0	Spot (Block30, Row3, Column2)	356.16	352.00	48.33	0.01	0.14	301.00	318.26	301.00	69.20	0.02	0.22	44.00	1.00	0.00	51.00	55.16	482601.00	0.55	334.16	315.00
30	3	3	9783.00	35130.00	164.85	0	Spot (Block30, Row3, Column3)	523.70	477.00	148.55	0.04	0.28	300.00	306.51	300.00	38.13	0.01	0.12	98.00	94.00	0.00	177.00	223.70	395919.00	5.70	379.34	380.00
30	4	3	10093.00	35142.00	163.70	0	Spot (Block30, Row3, Column4)	475.48	468.50	111.32	0.01	0.23	301.00	306.43	301.00	37.08	0.01	0.12	90.00	82.00	0.00	167.50	174.48	349004.00	4.56	355.89	367.50
30	5	3	10382.00	35144.00	164.45	0	Spot (Block30, Row3, Column5)	487.05	476.00	115.87	0.01	0.24	307.00	363.92	307.00	235.66	0.07	0.65	25.00	1.00	0.00	169.00	180.05	365774.00	0.52	370.85	376.00
30	6	3	10696.00	35147.00	195.55	0	Spot (Block30, Row3, Column6)	22188.88	14553.00	18580.90	0.18	0.84	323.00	453.58	323.00	364.76	0.15	0.80	100.00	100.00	3.43	14230.00	21865.88	23964024.00	59.59	4409.54	4445.00
30	7	3	10995.00	35149.00	147.00	-50	Spot (Block30, Row3, Column7)	430.91	405.00	67.37	0.03	0.16	314.00	390.41	314.00	288.89	0.09	0.74	0.00	0.00	0.00	91.00	116.91	255530.00	0.14	371.12	372.00
30	8	3	11295.00	35156.00	153.60	0	Spot (Block30, Row3, Column8)	37192.45	35434.50	17537.18	0.02	0.47	304.00	344.80	304.00	224.31	0.05	0.65	100.00	100.00	11.18	35130.50	36888.45	23952012.00	164.27	6401.22	5474.00
30	1	4	9200.00	35441.00	153.60	0	Spot (Block30, Row4, Column1)	498.56	486.00	105.52	0.01	0.21	300.00	313.88	300.00	65.31	0.02	0.21	93.00	66.00	0.00	186.00	198.56	324062.00	2.83	358.40	337.00
30	2	4	9492.00	35443.00	168.75	0	Spot (Block30, Row4, Column2)	3296.49	2975.50	1700.92	0.04	0.52	306.00	351.52	306.00	173.59	0.06	0.49	100.00	100.00	0.00	2669.50	2990.49	2630601.00	16.97	903.51	903.00
30	3	4	9793.00	35447.00	138.10	0	Spot (Block30, Row4, Column3)	1168.07	1125.00	410.09	0.02	0.35	303.00	332.72	303.00	110.41	0.04	0.33	100.00	99.00	0.00	822.00	865.07	605060.00	7.57	540.56	474.00
30	4	4	10107.00	35428.00	123.30	0	Spot (Block30, Row4, Column4)	376.48	386.00	45.54	0.01	0.12	300.00	307.33	300.00	35.42	0.01	0.12	73.00	62.00	0.00	86.00	76.48	151346.00	1.95	340.45	320.00
30	5	4	10381.00	35445.00	199.30	0	Spot (Block30, Row4, Column5)	392.51	391.00	78.10	0.00	0.20	302.00	314.72	302.00	48.12	0.02	0.15	67.00	41.00	0.00	89.00	90.51	441579.00	1.62	333.78	312.00
30	6	4	10695.00	35449.00	199.35	0	Spot (Block30, Row4, Column6)	1137.82	1121.00	335.35	0.01	0.29	314.00	374.48	314.00	233.46	0.08	0.62	99.00	84.00	0.00	807.00	823.82	1282324.00	3.27	537.68	524.50
30	7	4	10992.00	35459.00	148.00	0	Spot (Block30, Row4, Column7)	496.89	487.00	109.08	0.01	0.22	318.00	364.66	318.00	159.73	0.06	0.44	56.00	10.00	0.00	169.00	178.89	296641.00	0.83	388.37	387.00
30	8	4	11290.00	35471.00	176.15	0	Spot (Block30, Row4, Column8)	418.23	402.00	65.32	0.02	0.16	308.00	330.06	308.00	110.25	0.03	0.33	37.00	4.00	0.00	94.00	110.23	362605.00	0.80	349.87	332.00
30	1	5	9196.00	35744.00	165.55	0	Spot (Block30, Row5, Column1)	586.20	541.00	170.65	0.03	0.29	308.00	391.14	308.00	296.10	0.10	0.76	37.00	4.00	0.00	233.00	278.20	447856.00	0.66	375.46	374.00
30	2	5	9490.00	35740.00	150.80	0	Spot (Block30, Row5, Column2)	42613.01	42281.50	17979.45	0.00	0.42	317.00	407.46	317.00	261.44	0.11	0.64	100.00	100.00	20.55	41964.50	42296.01	26334968.00	161.44	7173.37	5969.00
30	3	5	9795.00	35743.00	148.70	0	Spot (Block30, Row5, Column3)	13326.75	11272.50	7979.82	0.07	0.60	309.00	365.33	309.00	186.28	0.07	0.51	100.00	100.00	0.00	10963.50	13017.75	8076012.00	69.58	2271.64	1991.00
30	4	5	10087.00	35740.00	148.45	0	Spot (Block30, Row5, Column4)	467.14	481.00	81.07	0.01	0.17	305.00	328.80	305.00	99.17	0.03	0.30	70.00	33.00	0.00	176.00	162.14	281217.00	1.40	375.68	376.50
30	5	5	10393.00	35749.00	139.75	0	Spot (Block30, Row5, Column5)	1608.94	1544.00	600.52	0.02	0.37	304.00	314.14	304.00	41.42	0.01	0.13	100.00	100.00	0.00	1240.00	1304.94	849518.00	31.26	675.74	582.00
30	6	5	10682.00	35752.00	154.75	0	Spot (Block30, Row5, Column6)	464.03	450.00	93.74	0.01	0.20	313.00	360.29	313.00	164.01	0.06	0.46	38.00	4.00	0.00	137.00	151.03	302550.00	0.63	371.23	373.00
30	7	5	10993.00	35751.00	191.05	0	Spot (Block30, Row5, Column7)	12062.48	9780.00	8203.21	0.09	0.68	326.00	404.34	326.00	221.35	0.09	0.55	100.00	100.00	0.00	9454.00	11736.48	12448475.00	52.67	2660.11	2639.00
30	8	5	11304.00	35751.00	150.30	0	Spot (Block30, Row5, Column8)	523.43	483.00	141.53	0.03	0.27	307.00	337.64	307.00	134.66	0.04	0.40	71.00	23.00	0.00	176.00	216.43	324005.00	1.38	378.51	384.50
30	1	6	9191.00	36039.00	195.55	0	Spot (Block30, Row6, Column1)	18620.94	12283.00	16136.38	0.18	0.87	313.00	463.81	313.00	392.12	0.17	0.85	100.00	100.00	0.74	11970.00	18307.94	20166480.00	46.31	3598.58	3669.50
30	2	6	9490.00	36042.00	210.70	0	Spot (Block30, Row6, Column2)	7401.64	6023.50	4093.70	0.09	0.55	316.00	443.27	316.00	349.62	0.15	0.79	100.00	100.00	0.00	5707.50	7085.64	9340864.00	19.90	2110.60	2159.00
30	3	6	9784.00	36052.00	156.40	0	Spot (Block30, Row6, Column3)	539.84	519.50	120.14	0.02	0.22	308.00	348.69	308.00	148.20	0.05	0.43	71.00	22.00	0.00	211.50	231.84	364935.00	1.29	371.78	380.00
30	4	6	10100.00	36042.00	175.30	0	Spot (Block30, Row6, Column4)	416.16	397.50	67.87	0.02	0.16	304.00	312.75	304.00	37.75	0.01	0.12	86.00	75.00	0.00	93.50	112.16	354571.00	2.74	344.50	325.00
30	5	6	10392.00	36051.00	140.90	0	Spot (Block30, Row6, Column5)	1034.11	1002.50	344.02	0.01	0.33	306.00	320.09	306.00	54.17	0.02	0.17	100.00	99.00	0.00	696.50	728.11	558421.00	13.18	491.19	452.50
30	6	6	10679.00	36057.00	201.70	0	Spot (Block30, Row6, Column6)	415.41	393.00	183.01	0.02	0.44	308.00	345.20	308.00	133.69	0.05	0.39	24.00	2.00	0.00	85.00	107.41	478555.00	0.53	342.41	325.00
30	7	6	10998.00	36051.00	145.75	0	Spot (Block30, Row6, Column7)	651.26	594.00	299.63	0.04	0.46	309.00	349.79	309.00	158.69	0.05	0.45	86.00	42.00	0.00	285.00	342.26	377732.00	1.90	419.05	413.00
30	8	6	11307.00	36052.00	177.20	0	Spot (Block30, Row6, Column8)	427.05	406.00	78.91	0.02	0.18	305.00	314.98	305.00	41.67	0.01	0.13	88.00	69.00	0.00	101.00	122.05	375381.00	2.69	350.10	333.50
30	1	7	9189.00	36339.00	158.25	0	Spot (Block30, Row7, Column1)	4956.07	4471.00	2571.01	0.04	0.52	300.00	369.97	300.00	270.58	0.09	0.73	100.00	100.00	0.00	4171.00	4656.07	3394910.00	16.95	1102.39	1084.50
30	2	7	9493.00	36351.00	225.70	0	Spot (Block30, Row7, Column2)	375.87	389.00	60.58	0.01	0.16	308.00	344.44	308.00	126.85	0.05	0.37	12.00	0.00	0.00	81.00	67.87	548769.00	0.25	320.25	308.00
30	3	7	9788.00	36343.00	147.00	-50	Spot (Block30, Row7, Column3)	346.71	331.00	36.34	0.02	0.10	309.00	321.18	309.00	45.30	0.02	0.14	40.00	7.00	0.00	22.00	37.71	205601.00	0.56	357.05	366.00
30	4	7	10100.00	36326.00	242.80	0	Spot (Block30, Row7, Column4)	361.03	367.00	51.56	0.01	0.14	306.00	327.15	306.00	94.00	0.03	0.29	23.00	0.00	0.00	61.00	55.03	588846.00	0.36	326.76	310.00
30	5	7	10331.00	36325.00	290.45	0	Spot (Block30, Row7, Column5)	363.73	354.50	73.66	0.01	0.20	311.00	364.45	311.00	154.93	0.07	0.43	8.00	0.00	0.00	43.50	52.73	898411.00	-0.00	337.36	311.00
30	6	7	10687.00	36349.00	202.75	0	Spot (Block30, Row7, Column6)	8196.55	7425.50	4444.24	0.04	0.54	378.00	510.69	378.00	506.95	0.13	0.99	100.00	100.00	0.00	7047.50	7818.55	9557174.00	15.16	2156.18	2075.00
30	7	7	10988.00	36350.00	147.00	-50	Spot (Block30, Row7, Column7)	454.39	424.00	98.61	0.03	0.22	314.00	369.65	314.00	194.37	0.07	0.53	21.00	1.00	0.00	110.00	140.39	267633.00	0.44	396.84	401.00
30	8	7	11294.00	36352.00	184.95	0	Spot (Block30, Row7, Column8)	2124.26	2118.00	589.49	0.00	0.28	313.00	340.51	313.00	103.14	0.04	0.30	100.00	100.00	0.00	1805.00	1811.26	2045667.00	17.29	822.57	749.00
30	1	8	9194.00	36655.00	175.35	0	Spot (Block30, Row8, Column1)	416.54	388.00	102.94	0.03	0.25	293.00	300.69	293.00	72.15	0.01	0.24	71.00	27.00	0.00	95.00	123.54	358645.00	1.61	331.88	324.00
30	2	8	9496.00	36656.00	184.25	0	Spot (Block30, Row8, Column2)	388.89	389.00	55.64	0.00	0.14	304.00	310.62	304.00	38.47	0.01	0.12	75.00	61.00	0.00	85.00	84.89	370221.00	2.03	334.47	313.00
30	3	8	9781.00	36640.00	167.30	0	Spot (Block30, Row8, Column3)	469.03	453.50	96.27	0.01	0.21	311.00	333.34	311.00	125.97	0.03	0.38	53.00	19.00	0.00	142.50	158.03	363968.00	1.08	364.80	353.00
30	4	8	10088.00	36650.00	146.60	0	Spot (Block30, Row8, Column4)	56030.94	65535.00	14382.84	0.07	0.26	316.00	356.05	316.00	168.01	0.05	0.47	100.00	100.00	60.92	65219.00	55714.94	32834376.00	331.38	11511.52	8959.50
30	5	8	10383.00	36617.00	291.85	0	Spot (Block30, Row8, Column5)	374.57	379.00	59.35	0.01	0.16	330.00	473.97	330.00	510.30	0.16	1.08	0.00	0.00	0.00	49.00	44.57	933419.00	-0.19	340.10	319.00
30	6	8	10688.00	36653.00	174.90	0	Spot (Block30, Row8, Column6)	35447.74	30562.00	23054.88	0.06	0.65	386.00	570.35	386.00	652.15	0.17	1.14	100.00	100.00	25.62	30176.00	35061.74	30166228.00	53.48	5371.23	5529.00
30	7	8	10996.00	36634.00	211.10	0	Spot (Block30, Row8, Column7)	467.47	427.00	99.11	0.04	0.21	324.00	434.23	324.00	429.68	0.13	0.99	0.00	0.00	0.00	103.00	143.47	596027.00	0.08	386.75	388.00
30	8	8	11271.00	36652.00	142.05	0	Spot (Block30, Row8, Column8)	41830.93	41861.50	20215.55	0.00	0.48	315.00	356.77	315.00	146.00	0.05	0.41	100.00	100.00	27.66	41546.50	41515.93	22839776.00	284.07	8405.82	6074.00
31	1	1	13698.00	34564.00	151.10	0	Spot (Block31, Row1, Column1)	15779.61	14097.00	8674.08	0.05	0.55	231.00	253.20	231.00	115.49	0.04	0.46	100.00	100.00	0.00	13866.00	15548.61	9862254.00	134.44	3476.21	2605.00
31	2	1	13994.00	34572.00	145.50	0	Spot (Block31, Row1, Column2)	5622.85	5238.00	2901.73	0.03	0.52	229.00	246.71	229.00	55.05	0.03	0.22	100.00	100.00	0.00	5009.00	5393.85	3261252.00	97.66	1187.68	1041.50
31	3	1	14299.00	34575.00	145.75	0	Spot (Block31, Row1, Column3)	3337.41	2783.00	2059.28	0.08	0.62	228.00	240.84	228.00	41.99	0.02	0.17	100.00	100.00	0.00	2555.00	3109.41	1935698.00	73.75	840.67	694.00
31	4	1	14589.00	34572.00	145.15	0	Spot (Block31, Row1, Column4)	4177.20	3910.00	2199.03	0.03	0.53	225.00	242.45	225.00	58.14	0.03	0.24	100.00	100.00	0.00	3685.00	3952.20	2393538.00	67.68	975.25	749.50
31	5	1	14893.00	34574.00	146.15	0	Spot (Block31, Row1, Column5)	6245.61	5103.00	4394.09	0.09	0.70	218.00	229.04	218.00	43.36	0.02	0.19	100.00	100.00	0.00	4885.00	6027.61	3641188.00	138.75	1238.97	889.00
31	6	1	15193.00	34576.00	144.95	0	Spot (Block31, Row1, Column6)	5280.12	4840.00	2840.84	0.04	0.54	218.00	232.34	218.00	62.01	0.03	0.27	100.00	100.00	0.00	4622.00	5062.12	3025511.00	81.40	1298.24	837.00
31	7	1	15489.00	34579.00	145.20	0	Spot (Block31, Row1, Column7)	12112.42	10991.00	6608.19	0.04	0.55	222.00	235.99	222.00	58.64	0.03	0.25	100.00	100.00	0.00	10769.00	11890.42	6988867.00	202.54	2372.53	1957.00
31	8	1	15805.00	34575.00	185.30	0	Spot (Block31, Row1, Column8)	324.55	307.00	56.99	0.02	0.18	222.00	228.99	222.00	28.34	0.01	0.12	95.00	86.00	0.00	85.00	102.55	313190.00	3.37	260.16	259.00
31	1	2	13696.00	34867.00	147.00	-50	Spot (Block31, Row2, Column1)	263.31	274.00	35.32	0.02	0.13	221.00	239.18	221.00	94.08	0.03	0.39	1.00	0.00	0.00	53.00	42.31	156408.00	0.26	260.10	270.00
31	2	2	13995.00	34868.00	137.50	0	Spot (Block31, Row2, Column2)	4376.64	4216.50	1738.87	0.02	0.40	227.00	239.73	227.00	48.66	0.02	0.20	100.00	100.00	0.00	3989.50	4149.64	2223335.00	85.01	1020.87	948.50
31	3	2	14297.00	34868.00	152.60	0	Spot (Block31, Row2, Column3)	535.94	486.00	159.59	0.04	0.30	232.00	248.73	232.00	62.67	0.03	0.25	99.00	93.00	0.00	254.00	303.94	340855.00	4.58	298.40	295.50
31	4	2	14600.00	34872.00	173.70	0	Spot (Block31, Row2, Column4)	2974.74	2901.00	1314.80	0.01	0.44	230.00	257.07	230.00	78.45	0.05	0.31	100.00	100.00	0.00	2671.00	2744.74	2501758.00	34.64	820.08	817.00
31	5	2	14902.00	34878.00	185.50	0	Spot (Block31, Row2, Column5)	2168.92	2099.50	663.76	0.01	0.31	225.00	256.28	225.00	90.94	0.06	0.35	100.00	100.00	0.00	1874.50	1943.92	2082164.00	21.03	740.89	641.50
31	6	2	15187.00	34871.00	145.55	0	Spot (Block31, Row2, Column6)	1723.10	1614.50	826.01	0.03	0.48	227.00	290.22	227.00	242.52	0.11	0.84	99.00	88.00	0.00	1387.50	1496.10	992507.00	5.91	561.12	462.50
31	7	2	15495.00	34875.00	148.70	0	Spot (Block31, Row2, Column7)	2014.47	1844.00	1010.26	0.04	0.50	225.00	239.50	225.00	56.54	0.03	0.24	100.00	100.00	0.00	1619.00	1789.47	1194582.00	31.39	674.96	649.50
31	8	2	15823.00	34869.00	183.75	0	Spot (Block31, Row2, Column8)	297.78	293.00	90.82	0.01	0.30	223.00	232.34	223.00	49.65	0.02	0.21	77.00	11.00	0.00	70.00	74.78	283185.00	1.32	252.40	243.50
31	1	3	13699.00	35170.00	145.70	0	Spot (Block31, Row3, Column1)	7713.27	6814.50	4907.16	0.05	0.64	225.50	241.90	225.50	91.41	0.03	0.38	100.00	100.00	0.00	6589.00	7487.77	4489126.00	81.73	1416.29	1182.00
31	2	3	14001.00	35172.00	149.65	0	Spot (Block31, Row3, Column2)	747.94	621.50	340.13	0.08	0.45	227.00	246.98	227.00	77.02	0.04	0.31	99.00	96.00	0.00	394.50	520.94	459233.00	6.50	340.78	314.00
31	3	3	14284.00	35167.00	144.55	0	Spot (Block31, Row3, Column3)	2574.94	2066.50	1563.20	0.10	0.61	227.00	240.99	227.00	55.29	0.03	0.23	100.00	100.00	0.00	1839.50	2347.94	1462564.00	42.21	709.64	548.00
31	4	3	14593.00	35168.00	143.45	0	Spot (Block31, Row3, Column4)	6833.62	6480.50	3687.66	0.02	0.54	224.00	243.83	224.00	64.40	0.04	0.26	100.00	100.00	0.00	6256.50	6609.62	3799490.00	102.32	1753.39	1312.00
31	5	3	14900.00	35173.00	141.55	0	Spot (Block31, Row3, Column5)	1969.38	1508.00	1899.43	0.12	0.96	225.00	300.16	225.00	254.07	0.13	0.85	100.00	86.00	0.00	1283.00	1744.38	1069372.00	6.57	603.43	533.00
31	6	3	15197.00	35173.00	209.65	0	Spot (Block31, Row3, Column6)	25885.00	19468.00	18051.21	0.12	0.70	268.00	394.87	268.00	363.88	0.17	0.92	100.00	100.00	5.34	19200.00	25617.00	32459864.00	70.05	5499.57	5475.00
31	7	3	15502.00	35179.00	144.05	0	Spot (Block31, Row3, Column7)	4751.97	4178.00	2867.95	0.06	0.60	237.00	297.89	237.00	250.20	0.10	0.84	100.00	100.00	0.00	3941.00	4514.97	2684863.00	17.80	1082.88	865.00
31	8	3	15793.00	35184.00	155.05	0	Spot (Block31, Row3, Column8)	6598.34	5961.00	3142.28	0.04	0.48	223.00	240.04	223.00	60.55	0.03	0.25	100.00	100.00	0.00	5738.00	6375.34	4348309.00	105.02	1615.86	1442.50
31	1	4	13700.00	35467.00	142.75	0	Spot (Block31, Row4, Column1)	6938.30	6396.50	3852.22	0.04	0.56	232.00	253.03	232.00	79.19	0.04	0.31	100.00	100.00	0.00	6164.50	6706.30	3843819.00	84.42	1608.59	1225.50
31	2	4	13992.00	35469.00	167.90	0	Spot (Block31, Row4, Column2)	4447.29	4126.50	2341.69	0.03	0.53	235.00	270.16	235.00	114.88	0.06	0.43	100.00	100.00	0.00	3891.50	4212.29	3477783.00	36.36	1015.47	1019.00
31	3	4	14295.00	35473.00	145.65	0	Spot (Block31, Row4, Column3)	28252.18	25004.00	16300.36	0.05	0.58	221.00	262.78	221.00	134.46	0.08	0.51	100.00	100.00	0.69	24783.00	28031.18	16273255.00	208.16	4811.81	3489.00
31	4	4	14583.00	35474.00	157.50	0	Spot (Block31, Row4, Column4)	543.46	479.00	193.74	0.05	0.36	217.00	230.51	217.00	49.72	0.03	0.22	100.00	96.00	0.00	262.00	326.46	370642.00	6.29	305.78	304.00
31	5	4	14883.00	35489.00	156.10	0	Spot (Block31, Row4, Column5)	1191.39	511.00	3569.61	0.37	3.00	220.00	237.76	220.00	60.66	0.03	0.26	97.00	84.00	0.00	291.00	971.39	800612.00	15.72	444.55	299.00
31	6	4	15196.00	35478.00	188.55	0	Spot (Block31, Row4, Column6)	3282.65	3116.00	1204.66	0.02	0.37	257.00	305.48	257.00	231.93	0.08	0.76	100.00	100.00	0.00	2859.00	3025.65	3289214.00	12.84	924.52	856.00
31	7	4	15492.00	35483.00	146.10	0	Spot (Block31, Row4, Column7)	3125.53	2503.50	2318.73	0.10	0.74	266.00	293.91	266.00	141.79	0.04	0.48	100.00	92.00	0.00	2237.50	2859.53	1825312.00	19.97	755.61	571.50
31	8	4	15791.00	35486.00	148.90	0	Spot (Block31, Row4, Column8)	1369.59	1229.00	696.46	0.05	0.51	230.00	245.80	230.00	49.55	0.03	0.20	100.00	100.00	0.00	999.00	1139.59	835448.00	22.68	494.19	389.00
31	1	5	13698.00	35774.00	144.25	0	Spot (Block31, Row5, Column1)	11375.60	9302.00	7289.85	0.09	0.64	240.00	322.19	240.00	305.21	0.13	0.95	100.00	100.00	0.00	9062.00	11135.60	6438592.00	36.22	2281.29	1436.00
31	2	5	13993.00	35769.00	151.20	0	Spot (Block31, Row5, Column2)	7926.22	7620.50	3405.78	0.02	0.43	261.00	308.44	261.00	164.79	0.07	0.53	100.00	100.00	0.00	7359.50	7665.22	4977668.00	46.23	1711.13	1471.00
31	3	5	14296.00	35770.00	153.80	0	Spot (Block31, Row5, Column3)	16076.51	14079.00	9762.84	0.06	0.61	230.00	281.49	230.00	154.65	0.09	0.55	100.00	100.00	0.00	13849.00	15846.51	10465807.00	102.13	2317.02	2149.50
31	4	5	14589.00	35773.00	145.20	0	Spot (Block31, Row5, Column4)	4873.66	4110.00	3257.87	0.07	0.67	225.00	255.94	225.00	112.43	0.06	0.44	100.00	100.00	0.00	3885.00	4648.66	2792609.00	41.07	1056.19	792.00
31	5	5	14893.00	35774.00	144.20	0	Spot (Block31, Row5, Column5)	32042.58	28985.00	18849.55	0.04	0.59	225.00	247.14	225.00	78.93	0.04	0.32	100.00	100.00	5.64	28760.00	31817.58	18168160.00	402.83	5157.10	3601.00
31	6	5	15192.00	35773.00	149.35	0	Spot (Block31, Row5, Column6)	1877.37	1778.50	877.39	0.02	0.47	243.00	273.92	243.00	124.24	0.05	0.45	100.00	100.00	0.00	1535.50	1634.37	1152703.00	12.91	587.92	495.00
31	7	5	15494.00	35777.00	199.75	0	Spot (Block31, Row5, Column7)	10645.18	8481.00	7024.67	0.10	0.66	272.00	312.88	272.00	175.02	0.06	0.56	100.00	100.00	0.00	8209.00	10373.18	12092928.00	59.03	2355.46	2358.50
31	8	5	15795.00	35780.00	146.45	0	Spot (Block31, Row5, Column8)	5874.94	4935.00	4290.01	0.08	0.73	231.00	259.77	231.00	119.02	0.05	0.46	100.00	100.00	0.00	4704.00	5643.94	3430966.00	47.18	1251.75	914.50
31	1	6	13689.00	36067.00	204.95	0	Spot (Block31, Row6, Column1)	24023.83	17311.50	18215.88	0.14	0.76	281.00	427.67	281.00	439.19	0.18	1.03	100.00	100.00	3.61	17030.50	23742.83	28636456.00	53.73	4916.28	4854.50
31	2	6	13990.00	36071.00	210.80	0	Spot (Block31, Row6, Column2)	7219.23	6106.00	4035.21	0.07	0.56	262.00	347.32	262.00	303.10	0.12	0.87	100.00	100.00	0.00	5844.00	6957.23	9161203.00	22.67	1965.60	1809.00
31	3	6	14279.00	36070.00	144.25	0	Spot (Block31, Row6, Column3)	10551.61	9437.00	5865.49	0.05	0.56	229.00	274.38	229.00	150.37	0.08	0.55	100.00	100.00	0.00	9208.00	10322.61	5982764.00	68.34	2006.39	1521.00
31	4	6	14592.00	36072.00	144.95	0	Spot (Block31, Row6, Column4)	1727.51	1587.00	945.70	0.04	0.55	222.00	235.05	222.00	54.34	0.02	0.23	100.00	100.00	0.00	1365.00	1505.51	974313.00	27.46	577.29	491.50
31	5	6	14889.00	36076.00	143.65	0	Spot (Block31, Row6, Column5)	27025.79	25024.00	15672.28	0.03	0.58	224.00	249.43	224.00	86.61	0.05	0.35	100.00	100.00	0.71	24800.00	26801.79	15215517.00	309.17	4536.59	3314.00
31	6	6	15191.00	36073.00	151.55	0	Spot (Block31, Row6, Column6)	1049.82	857.50	636.06	0.09	0.61	229.00	261.21	229.00	113.14	0.06	0.43	95.00	82.00	0.00	628.50	820.82	659290.00	6.97	390.35	349.00
31	7	6	15492.00	36073.00	147.10	0	Spot (Block31, Row6, Column7)	7570.49	6601.00	4666.48	0.06	0.62	246.00	268.33	246.00	113.66	0.04	0.42	100.00	100.00	0.00	6355.00	7324.49	4474159.00	64.25	1597.44	1225.00
31	8	6	15794.00	36084.00	147.30	0	Spot (Block31, Row6, Column8)	7391.36	6217.00	4781.18	0.08	0.65	231.00	242.84	231.00	41.37	0.02	0.17	100.00	100.00	0.00	5986.00	7160.36	4383077.00	172.78	1628.86	1257.50
31	1	7	13690.00	36370.00	160.00	0	Spot (Block31, Row7, Column1)	6479.25	5541.00	3600.34	0.07	0.56	235.00	318.55	235.00	272.50	0.13	0.86	100.00	100.00	0.00	5306.00	6244.25	4554916.00	22.61	1202.29	1168.00
31	2	7	13993.00	36373.00	151.35	0	Spot (Block31, Row7, Column2)	680.62	544.00	396.65	0.10	0.58	229.00	266.42	229.00	123.16	0.07	0.46	83.00	56.00	0.00	315.00	451.62	426746.00	3.36	329.69	303.00
31	3	7	14295.00	36376.00	146.75	0	Spot (Block31, Row7, Column3)	316.53	302.00	43.56	0.02	0.14	223.00	234.53	223.00	38.31	0.02	0.16	96.00	55.00	0.00	79.00	93.53	184855.00	2.14	267.84	278.00
31	4	7	14592.00	36368.00	159.40	0	Spot (Block31, Row7, Column4)	482.43	401.00	201.97	0.08	0.42	224.00	244.37	224.00	70.29	0.04	0.29	86.00	63.00	0.00	177.00	258.43	339145.00	3.39	279.16	277.00
31	5	7	14886.00	36376.00	175.35	0	Spot (Block31, Row7, Column5)	2787.62	2568.00	1466.31	0.04	0.53	252.50	293.66	252.50	148.24	0.07	0.50	100.00	100.00	0.00	2315.50	2535.12	2400140.00	16.82	742.08	748.00
31	6	7	15186.00	36377.00	200.10	0	Spot (Block31, Row7, Column6)	8286.36	7497.50	4501.88	0.04	0.54	281.00	388.09	281.00	383.62	0.14	0.99	100.00	100.00	0.00	7216.50	8005.36	9429874.00	20.59	1956.65	1914.00
31	7	7	15476.00	36383.00	145.70	0	Spot (Block31, Row7, Column7)	6684.73	6127.00	3411.38	0.04	0.51	257.00	292.82	257.00	153.84	0.06	0.53	100.00	100.00	0.00	5870.00	6427.73	3843717.00	41.55	1854.69	1320.00
31	8	7	15794.00	36380.00	185.45	0	Spot (Block31, Row7, Column8)	6105.31	6171.00	1709.25	0.00	0.28	239.00	261.24	239.00	92.84	0.04	0.36	100.00	100.00	0.00	5932.00	5866.31	5903832.00	62.95	1674.39	1492.00
31	1	8	13692.00	36681.00	193.00	0	Spot (Block31, Row8, Column1)	291.35	282.00	62.46	0.01	0.21	225.00	247.37	225.00	86.69	0.04	0.35	20.00	7.00	0.00	57.00	66.35	305332.00	0.51	251.19	238.00
31	2	8	13993.00	36670.00	146.50	0	Spot (Block31, Row8, Column2)	1852.66	1742.00	956.86	0.03	0.52	221.00	229.28	221.00	34.09	0.02	0.15	100.00	100.00	0.00	1521.00	1631.66	1081953.00	47.62	561.25	510.50
31	3	8	14282.00	36668.00	143.30	0	Spot (Block31, Row8, Column3)	3555.44	2796.00	2662.66	0.10	0.75	220.00	234.58	220.00	59.08	0.03	0.25	100.00	100.00	0.00	2576.00	3335.44	1966157.00	56.21	899.27	651.00
31	4	8	14588.00	36678.00	146.40	0	Spot (Block31, Row8, Column4)	15810.11	15189.50	8150.68	0.02	0.52	220.00	238.81	220.00	67.93	0.04	0.28	100.00	100.00	0.00	14969.50	15590.11	9233106.00	229.23	3203.49	2559.50
31	5	8	14876.00	36668.00	152.90	0	Spot (Block31, Row8, Column5)	565.67	513.50	186.10	0.04	0.33	244.00	319.26	244.00	329.33	0.12	1.03	38.00	1.00	0.00	269.50	321.67	363161.00	0.75	338.71	319.50
31	6	8	15188.00	36676.00	199.05	0	Spot (Block31, Row8, Column6)	32755.52	26612.00	22239.81	0.09	0.68	278.00	429.18	278.00	507.12	0.19	1.18	100.00	100.00	21.12	26334.00	32477.52	36915704.00	63.75	6162.53	6231.00
31	7	8	15491.00	36681.00	144.75	0	Spot (Block31, Row8, Column7)	4194.58	3914.00	2351.55	0.03	0.56	235.00	322.00	235.00	339.72	0.14	1.06	100.00	100.00	0.00	3679.00	3959.58	2395107.00	11.40	1053.54	771.00
31	8	8	15774.00	36682.00	145.25	0	Spot (Block31, Row8, Column8)	40931.04	39662.00	19629.22	0.01	0.48	238.00	271.69	238.00	120.12	0.06	0.44	100.00	100.00	23.39	39424.00	40693.04	23453588.00	338.50	7103.62	5004.00
32	1	1	18205.00	34588.00	154.45	0	Spot (Block32, Row1, Column1)	14969.50	12428.00	8650.66	0.08	0.58	202.00	213.61	202.00	64.08	0.02	0.30	100.00	100.00	0.00	12226.00	14767.50	9775085.00	230.26	2757.39	2147.00
32	2	1	18494.00	34591.00	163.85	0	Spot (Block32, Row1, Column2)	287.53	285.50	53.88	0.00	0.19	194.00	199.10	194.00	45.79	0.01	0.23	80.00	50.00	0.00	91.50	93.53	214499.00	1.93	226.30	217.00
32	3	1	18791.00	34610.00	190.80	0	Spot (Block32, Row1, Column3)	229.34	224.00	27.32	0.01	0.12	186.00	186.95	186.00	17.31	0.00	0.09	81.00	56.00	0.00	38.00	43.34	235077.00	2.45	204.69	204.00
32	4	1	19093.00	34590.00	157.40	0	Spot (Block32, Row1, Column4)	275.03	282.00	33.42	0.01	0.12	184.00	184.24	184.00	17.20	0.00	0.09	100.00	96.00	0.00	98.00	91.03	187023.00	5.28	221.23	219.00
32	5	1	19410.00	34600.00	166.30	0	Spot (Block32, Row1, Column5)	274.65	282.00	47.62	0.01	0.17	183.00	184.03	183.00	23.12	0.00	0.13	93.00	82.00	0.00	99.00	91.65	210380.00	3.92	211.50	208.00
32	6	1	19685.00	34600.00	159.45	0	Spot (Block32, Row1, Column6)	398.68	372.00	116.41	0.03	0.29	185.00	185.30	185.00	17.80	0.00	0.10	100.00	99.00	0.00	187.00	213.68	278278.00	11.99	242.83	247.00
32	7	1	19993.00	34603.00	146.95	0	Spot (Block32, Row1, Column7)	547.05	505.50	157.81	0.03	0.29	187.00	186.94	187.00	16.78	0.00	0.09	99.00	99.00	0.00	318.50	360.05	320570.00	21.46	291.91	275.00
32	8	1	20312.00	34590.00	193.35	0	Spot (Block32, Row1, Column8)	223.23	222.00	15.54	0.00	0.07	186.00	185.90	186.00	16.67	0.00	0.09	93.00	56.00	0.00	36.00	37.23	236174.00	2.24	203.10	201.50
32	1	2	18280.00	34883.00	169.60	0	Spot (Block32, Row2, Column1)	208.37	208.00	12.56	0.00	0.06	191.00	194.76	191.00	39.12	0.01	0.20	4.00	0.00	0.00	17.00	17.37	166486.00	0.35	197.06	196.00
32	2	2	18496.00	34894.00	126.25	0	Spot (Block32, Row2, Column2)	272.47	283.00	27.04	0.02	0.10	190.00	190.06	190.00	17.59	0.00	0.09	97.00	89.00	0.00	93.00	82.47	114984.00	4.68	224.47	220.00
32	3	2	18792.00	34880.00	133.90	0	Spot (Block32, Row2, Column3)	235.96	226.00	27.82	0.02	0.12	189.00	189.64	189.00	17.88	0.00	0.09	88.00	52.00	0.00	37.00	46.96	113023.00	2.59	212.64	210.00
32	4	2	19116.00	34897.00	140.60	0	Spot (Block32, Row2, Column4)	262.40	269.00	31.20	0.01	0.12	192.00	194.36	192.00	23.64	0.01	0.12	95.00	75.00	0.00	77.00	70.40	141169.00	2.88	220.46	218.50
32	5	2	19403.00	34904.00	184.50	0	Spot (Block32, Row2, Column5)	3158.60	3160.50	1035.73	0.00	0.33	193.00	205.87	193.00	66.15	0.03	0.32	100.00	100.00	0.00	2967.50	2965.60	3038570.00	44.64	910.32	783.50
32	6	2	19699.00	34900.00	147.00	-50	Spot (Block32, Row2, Column6)	237.92	225.00	29.18	0.02	0.12	191.00	226.64	191.00	149.66	0.07	0.66	0.00	0.00	0.00	34.00	46.92	141084.00	0.08	226.66	220.00
32	7	2	20009.00	34886.00	137.00	0	Spot (Block32, Row2, Column7)	240.47	233.00	28.79	0.01	0.12	188.00	188.49	188.00	20.70	0.00	0.11	89.00	55.00	0.00	45.00	52.47	122400.00	2.51	212.57	211.00
32	8	2	20300.00	34904.00	147.00	-50	Spot (Block32, Row2, Column8)	201.14	201.00	11.68	0.00	0.06	186.00	194.25	186.00	85.05	0.02	0.44	0.00	0.00	0.00	15.00	15.14	118273.00	0.08	202.48	204.00
32	1	3	18201.00	35192.00	143.40	0	Spot (Block32, Row3, Column1)	615.63	591.00	185.94	0.02	0.30	192.00	192.06	192.00	17.85	0.00	0.09	100.00	100.00	0.00	399.00	423.63	340444.00	23.74	339.65	298.00
32	2	3	18505.00	35212.00	168.70	0	Spot (Block32, Row3, Column2)	233.25	227.00	23.91	0.01	0.10	193.00	207.20	193.00	83.63	0.03	0.40	10.00	0.00	0.00	34.00	40.25	183334.00	0.31	210.86	206.00
32	3	3	18798.00	35186.00	149.25	0	Spot (Block32, Row3, Column3)	384.13	368.00	295.66	0.02	0.77	193.00	193.45	193.00	19.37	0.00	0.10	100.00	97.00	0.00	175.00	191.13	235089.00	9.85	261.63	262.00
32	4	3	19095.00	35193.00	146.35	0	Spot (Block32, Row3, Column4)	360.73	357.00	79.38	0.00	0.22	191.00	192.24	191.00	18.11	0.00	0.09	100.00	99.00	0.00	166.00	169.73	211389.00	9.30	257.12	260.00
32	5	3	19383.00	35185.00	156.90	0	Spot (Block32, Row3, Column5)	310.08	293.00	143.85	0.02	0.46	193.00	227.66	193.00	148.69	0.07	0.65	27.00	2.00	0.00	100.00	117.08	209923.00	0.55	235.30	213.00
32	6	3	19697.00	35198.00	211.20	0	Spot (Block32, Row3, Column6)	14893.59	10253.50	11047.53	0.16	0.74	202.00	283.83	202.00	215.55	0.15	0.76	100.00	100.00	0.00	10051.50	14691.59	18974432.00	67.78	3186.57	3215.00
32	7	3	19998.00	35202.00	147.00	-50	Spot (Block32, Row3, Column7)	246.49	232.00	40.00	0.03	0.16	192.00	231.85	192.00	168.07	0.08	0.72	0.00	0.00	0.00	40.00	54.49	146414.00	0.09	217.07	213.50
32	8	3	20296.00	35207.00	159.10	0	Spot (Block32, Row3, Column8)	20219.40	18664.50	9801.00	0.03	0.48	193.00	215.18	193.00	129.83	0.05	0.60	100.00	100.00	0.00	18471.50	20026.40	14234460.00	154.08	3478.57	3068.00
32	1	4	18199.00	35489.00	160.10	0	Spot (Block32, Row4, Column1)	362.43	379.00	81.11	0.02	0.22	195.00	207.80	195.00	78.53	0.03	0.38	84.00	55.00	0.00	184.00	167.43	255511.00	1.97	250.12	243.50
32	2	4	18493.00	35493.00	176.60	0	Spot (Block32, Row4, Column2)	5601.52	5003.00	3133.22	0.05	0.56	200.00	238.16	200.00	135.57	0.08	0.57	100.00	100.00	0.00	4803.00	5401.52	4884522.00	39.56	1138.24	1094.00
32	3	4	18800.00	35498.00	147.80	0	Spot (Block32, Row4, Column3)	1190.23	1117.50	546.47	0.03	0.46	194.00	228.45	194.00	147.12	0.07	0.64	100.00	91.00	0.00	923.50	996.23	709375.00	6.54	421.49	365.00
32	4	4	19103.00	35489.00	167.80	0	Spot (Block32, Row4, Column4)	213.92	211.00	22.87	0.01	0.11	187.00	186.83	187.00	18.65	0.00	0.10	62.00	25.00	0.00	24.00	26.92	166856.00	1.45	207.45	203.00
32	5	4	19366.00	35498.00	195.00	0	Spot (Block32, Row4, Column5)	238.65	226.00	41.19	0.02	0.17	187.00	188.61	187.00	24.73	0.00	0.13	70.00	41.00	0.00	39.00	51.65	257026.00	2.02	198.05	198.00
32	6	4	19698.00	35497.00	192.75	0	Spot (Block32, Row4, Column6)	3635.00	3680.00	1016.23	0.01	0.28	193.00	224.68	193.00	142.59	0.07	0.63	100.00	100.00	0.00	3487.00	3442.00	3794941.00	23.92	1105.17	1029.50
32	7	4	19994.00	35499.00	153.40	0	Spot (Block32, Row4, Column7)	288.45	292.00	42.37	0.01	0.15	193.00	214.25	193.00	106.37	0.05	0.50	43.00	0.00	0.00	99.00	95.45	187783.00	0.70	224.65	215.00
32	8	4	20291.00	35513.00	166.20	0	Spot (Block32, Row4, Column8)	282.70	291.00	37.62	0.01	0.13	191.00	202.10	191.00	83.97	0.02	0.42	67.00	2.00	0.00	100.00	91.70	217396.00	0.96	219.85	214.00
32	1	5	18202.00	35801.00	167.35	0	Spot (Block32, Row5, Column1)	393.90	394.00	86.87	0.00	0.22	199.00	247.73	199.00	179.95	0.10	0.73	56.00	1.00	0.00	195.00	194.90	306458.00	0.81	252.05	240.50
32	2	5	18489.00	35793.00	158.15	0	Spot (Block32, Row5, Column2)	24652.62	22947.00	11665.25	0.03	0.47	207.00	274.93	207.00	201.23	0.12	0.73	100.00	100.00	0.00	22740.00	24445.62	17034960.00	121.14	4105.08	3285.00
32	3	5	18799.00	35798.00	157.25	0	Spot (Block32, Row5, Column3)	18361.47	15006.00	11317.86	0.09	0.62	197.00	249.51	197.00	193.08	0.10	0.77	100.00	100.00	0.00	14809.00	18164.47	12559245.00	93.81	2410.52	2079.00
32	4	5	19096.00	35807.00	146.35	0	Spot (Block32, Row5, Column4)	289.50	291.00	32.88	0.00	0.11	188.00	207.06	188.00	118.96	0.04	0.57	21.00	0.00	0.00	103.00	101.50	169067.00	0.69	224.03	216.00
32	5	5	19394.00	35799.00	145.35	0	Spot (Block32, Row5, Column5)	1751.70	1681.00	803.15	0.02	0.46	187.00	187.17	187.00	20.64	0.00	0.11	100.00	100.00	0.00	1494.00	1564.70	1012480.00	75.79	487.85	448.00
32	6	5	19712.00	35785.00	142.05	0	Spot (Block32, Row5, Column6)	264.09	266.50	37.84	0.00	0.14	191.00	209.64	191.00	105.81	0.04	0.50	22.00	0.00	0.00	75.50	73.09	145247.00	0.51	219.30	215.50
32	7	5	20002.00	35800.00	195.40	0	Spot (Block32, Row5, Column7)	9943.47	8310.00	6458.78	0.08	0.65	195.00	233.06	195.00	153.24	0.08	0.66	100.00	100.00	0.00	8115.00	9748.47	10738949.00	63.37	2011.68	1997.00
[truncated: 402,020 more chars]
