# Supplementary material for: An antigen microarray protocol for COVID-19 serological analysis
Source: STAR Protoc. 2021 Aug 26;2(3):100815. doi: 10.1016/j.xpro.2021.100815 (PMC8387221; doi:10.1016/j.xpro.2021.100815)
Supplement: Data S8. Slide_quantifications, related to step quantification and statistical analysis 2.e [file mmc8.zip › RPPA0137_12860A01-D12_IgGgamma_785/Joseph_2021-04-02_11h35m53_785nmGain010.txt]

ATF	1.0
30	28
"Checksum_ImageFile=40474b145c3683b56891bbebd139ffce"
"Checksum_ResultFile=0c83c9657e885ae0e9d763db67272038"
"Type=Mapix Results 2"
"DateTime=2021/04/02 11:36:05"
"ConfigFile="
"GalFile=L:\RPPA Service\Platform_Projects\2021-02-09_JPL_CoV-Array-7\64 pad grid.gal"
"PixelSize=5"
"Wavelengths=785"
"ImageFiles=L:\RPPA Service\Platform_Projects\2021-03-24_JPL_CoV-Array-9\RPPA0137_12860A01-D12_IgGgamma_785\Joseph_2021-04-02_11h35m53_785nmGain010.tif"
"GrinddingParameters=Find mode = Grid + Blocks + Spots | Max. diameter (% Dth) = 200.0 | Min. diameter (% Dth) = 50.0 | Max position offset (% pitch) = 30"
"QuantificationParameter=S/B border width (pixels) = 2.0 | Background diameter (pitch) = 2.0"
"JpegImage=L:\RPPA Service\Platform_Projects\2021-03-24_JPL_CoV-Array-9\RPPA0137_12860A01-D12_IgGgamma_785\Joseph_2021-04-02_11h35m53_785nmGain010.jpg"
"FeatureType=Circular"
"Barcode="
"BackgroundSubtraction=LocalFeature"
"Normalization=None"
"ImageOrigin=3680, 2560"
"ImageSize=17760.0, 71040.0"
"JpegOrigin=4670, 2805"
"JpegBrightness=40"
"JpegContrast=13"
"JpegBalance=0"
"Creator=Mapix 9.0.0"
"Scanner=ir710IVD IR0H8_IVD 717045"
"Temperature=29.1"
"Comment="
"Velocity=35 l/s"
"LaserPower=20.0"
"PMTGain=10"
"BatchFilename=L:\RPPA Service\InnooScan\Batch methods\CoV_Array image_processing.mbt"
"Block"	"Column"	"Row"	"X"	"Y"	"Dia."	"Flags"	"ID"	"F785 Mean"	"F785 Median"	"F785 SD"	"F785 |log Mean/Median|"	"F785 CV"	"B785"	"B785 Mean"	"B785 Median"	"B785 SD"	"B785 |log Mean/Median|"	"B785 CV"	"% > B785+1SD"	"% > B785+2SD"	"F785 % Sat."	"F785 Median - B785"	"F785 Mean - B785"	"F785 Total Intensity"	"SNR 785"	"ExcludedMean 785"	"ExcludedMedian 785"
1	1	1	4885.00	3006.00	153.30	0	Spot (Block1, Row1, Column1)	24714.40	22456.00	13087.73	0.04	0.53	399.00	473.91	399.00	188.70	0.07	0.40	100.00	100.00	0.15	22057.00	24315.40	15965504.00	128.46	4926.39	3536.50
1	2	1	5179.00	3012.00	148.55	0	Spot (Block1, Row1, Column2)	1862.48	1850.00	701.92	0.00	0.38	372.00	389.12	372.00	121.59	0.02	0.31	100.00	100.00	0.00	1478.00	1490.48	1119350.00	12.12	731.15	659.00
1	3	1	5484.00	3017.00	147.40	0	Spot (Block1, Row1, Column3)	8222.76	7103.00	5431.80	0.06	0.66	369.00	373.41	369.00	73.95	0.01	0.20	100.00	100.00	0.00	6734.00	7853.76	4851429.00	106.15	1809.98	1374.50
1	4	1	5781.00	3021.00	148.80	0	Spot (Block1, Row1, Column4)	1580.30	1494.00	685.60	0.02	0.43	389.00	397.36	389.00	87.21	0.01	0.22	100.00	99.00	0.00	1105.00	1191.30	962402.00	13.56	677.80	587.00
1	5	1	6084.00	3015.00	151.00	0	Spot (Block1, Row1, Column5)	21612.13	17365.00	16654.78	0.10	0.77	395.00	407.24	395.00	92.57	0.01	0.23	100.00	100.00	0.32	16970.00	21217.13	13507582.00	229.07	3396.74	2515.00
1	6	1	6378.00	3018.00	144.25	0	Spot (Block1, Row1, Column6)	9721.59	8476.00	5529.09	0.06	0.57	391.00	397.18	391.00	111.54	0.01	0.28	100.00	100.00	0.00	8085.00	9330.59	5453811.00	83.60	2563.00	2012.00
1	7	1	6674.00	3019.00	147.45	0	Spot (Block1, Row1, Column7)	48660.91	52770.00	17391.38	0.04	0.36	390.00	403.71	390.00	157.74	0.02	0.39	100.00	100.00	39.70	52380.00	48270.91	28807444.00	305.92	9886.09	7826.00
1	8	1	6987.00	3019.00	154.50	0	Spot (Block1, Row1, Column8)	2286.29	2209.00	827.51	0.01	0.36	349.00	363.92	349.00	97.31	0.02	0.27	100.00	100.00	0.00	1860.00	1937.29	1488378.00	19.76	876.45	733.00
1	1	2	4881.00	3310.00	147.00	-50	Spot (Block1, Row2, Column1)	367.63	371.00	29.79	0.00	0.08	380.00	416.61	380.00	145.82	0.04	0.35	0.00	0.00	0.00	-9.00	-12.37	216901.00	-0.34	373.65	383.00
1	2	2	5180.00	3310.00	127.60	0	Spot (Block1, Row2, Column2)	9941.12	9574.00	3813.08	0.02	0.38	348.00	364.02	348.00	88.16	0.02	0.24	100.00	100.00	0.00	9226.00	9593.12	4304503.00	108.64	2218.38	1897.50
1	3	2	5484.00	3310.00	175.15	0	Spot (Block1, Row2, Column3)	465.82	456.50	79.80	0.01	0.17	367.00	372.80	367.00	86.23	0.01	0.23	50.00	18.00	0.00	89.50	98.82	400603.00	1.08	377.77	383.50
1	4	2	5786.00	3317.00	159.25	0	Spot (Block1, Row2, Column4)	6063.07	5733.50	2246.30	0.02	0.37	389.00	401.21	389.00	103.49	0.01	0.26	100.00	100.00	0.00	5344.50	5674.07	4256274.00	54.71	1528.81	1386.50
1	5	2	6084.00	3318.00	183.70	0	Spot (Block1, Row2, Column5)	11576.61	11117.50	4142.85	0.02	0.36	396.00	410.76	396.00	105.77	0.02	0.26	100.00	100.00	0.00	10721.50	11180.61	10974629.00	105.56	2986.23	2499.00
1	6	2	6373.00	3318.00	152.95	0	Spot (Block1, Row2, Column6)	1108.73	1011.00	393.39	0.04	0.35	400.00	421.81	400.00	134.54	0.02	0.32	99.00	91.00	0.00	611.00	708.73	708481.00	5.11	588.67	557.00
1	7	2	6685.00	3322.00	149.75	0	Spot (Block1, Row2, Column7)	2733.72	2464.00	1280.59	0.05	0.47	393.00	404.40	393.00	139.30	0.01	0.34	100.00	100.00	0.00	2071.00	2340.72	1686708.00	16.72	962.54	847.00
1	8	2	7006.00	3327.00	200.10	0	Spot (Block1, Row2, Column8)	380.39	390.00	46.11	0.01	0.12	361.00	359.75	361.00	54.75	0.00	0.15	10.00	1.00	0.00	29.00	19.39	432880.00	0.38	366.82	355.50
1	1	3	4885.00	3609.00	147.30	0	Spot (Block1, Row3, Column1)	10153.12	8717.00	6720.40	0.07	0.66	332.00	360.65	332.00	90.45	0.04	0.25	100.00	100.00	0.00	8385.00	9821.12	6020802.00	108.26	2062.29	1631.50
1	2	3	5184.00	3613.00	176.35	0	Spot (Block1, Row3, Column2)	542.25	516.50	104.35	0.02	0.19	353.00	364.05	353.00	75.64	0.01	0.21	80.00	54.00	0.00	163.50	189.25	470677.00	2.36	404.10	396.00
1	3	3	5470.00	3605.00	156.80	0	Spot (Block1, Row3, Column3)	724.47	655.50	251.75	0.04	0.35	380.00	375.09	380.00	65.35	0.01	0.17	97.00	81.00	0.00	275.50	344.47	489742.00	5.35	439.11	424.00
1	4	3	5780.00	3612.00	148.15	0	Spot (Block1, Row3, Column4)	5297.86	4955.00	2630.91	0.03	0.50	389.00	392.83	389.00	70.22	0.00	0.18	100.00	100.00	0.00	4566.00	4908.86	3168121.00	69.85	1500.95	1205.50
1	5	3	6092.00	3625.00	147.90	0	Spot (Block1, Row3, Column5)	741.74	596.00	893.59	0.10	1.20	393.00	411.95	393.00	137.68	0.02	0.33	71.00	38.00	0.00	203.00	348.74	442075.00	2.40	489.53	439.00
1	6	3	6382.00	3616.00	195.50	0	Spot (Block1, Row3, Column6)	5209.35	4139.50	3208.22	0.10	0.62	409.00	452.90	409.00	133.15	0.04	0.29	100.00	100.00	0.00	3730.50	4800.35	5615680.00	35.72	1515.66	1515.50
1	7	3	6688.00	3622.00	147.25	0	Spot (Block1, Row3, Column7)	15517.62	13565.00	10116.10	0.06	0.65	407.00	443.86	407.00	104.19	0.04	0.23	100.00	100.00	0.00	13158.00	15110.62	9232983.00	144.68	3050.41	2073.00
1	8	3	6976.00	3633.00	154.65	0	Spot (Block1, Row3, Column8)	1099.14	1039.00	385.14	0.02	0.35	389.00	388.56	389.00	75.30	0.00	0.19	99.00	96.00	0.00	650.00	710.14	724335.00	9.44	616.62	566.50
1	1	4	4882.00	3909.00	143.85	0	Spot (Block1, Row4, Column1)	5473.50	5035.00	2709.35	0.04	0.49	332.00	349.68	332.00	54.95	0.02	0.16	100.00	100.00	0.00	4703.00	5141.50	3076109.00	93.24	1527.11	1165.00
1	2	4	5185.00	3911.00	164.50	0	Spot (Block1, Row4, Column2)	1898.48	1845.00	736.40	0.01	0.39	383.00	382.78	383.00	79.89	0.00	0.21	100.00	99.00	0.00	1462.00	1515.48	1425756.00	18.97	711.83	679.50
1	3	4	5478.00	3915.00	147.40	0	Spot (Block1, Row4, Column3)	21967.02	20097.00	11422.61	0.04	0.52	391.00	401.37	391.00	92.40	0.01	0.23	100.00	100.00	0.00	19706.00	21576.02	13026443.00	233.39	4789.86	3966.00
1	4	4	5775.00	3900.00	175.50	0	Spot (Block1, Row4, Column4)	517.43	499.00	86.41	0.02	0.17	396.00	405.91	396.00	71.96	0.01	0.18	73.00	35.00	0.00	103.00	121.43	447580.00	1.55	429.37	412.00
1	5	4	6034.00	3918.00	83.00	0	Spot (Block1, Row4, Column5)	2460.82	701.00	4839.84	0.55	1.97	400.00	427.07	400.00	156.75	0.03	0.37	81.00	43.00	0.00	301.00	2060.82	415879.00	12.97	739.97	597.00
1	6	4	6382.00	3919.00	186.70	0	Spot (Block1, Row4, Column6)	12765.37	12800.00	4111.47	0.00	0.32	407.00	450.20	407.00	164.54	0.04	0.37	100.00	100.00	0.00	12393.00	12358.37	12561121.00	74.85	3243.45	2388.00
1	7	4	6680.00	3925.00	147.05	0	Spot (Block1, Row4, Column7)	10201.20	8096.00	7909.57	0.10	0.78	451.00	491.89	451.00	204.93	0.04	0.42	100.00	100.00	0.00	7645.00	9750.20	6028911.00	47.38	2042.60	1678.50
1	8	4	6975.00	3929.00	150.70	0	Spot (Block1, Row4, Column8)	2765.06	2568.00	1365.44	0.03	0.49	402.00	423.01	402.00	108.85	0.02	0.26	100.00	100.00	0.00	2166.00	2363.06	1714339.00	21.52	1015.55	790.00
1	1	5	4882.00	4211.00	145.70	0	Spot (Block1, Row5, Column1)	4615.85	4129.00	2511.88	0.05	0.54	360.00	371.41	360.00	84.52	0.01	0.23	100.00	100.00	0.00	3769.00	4255.85	2672575.00	50.22	1173.03	936.00
1	2	5	5176.00	4209.00	157.25	0	Spot (Block1, Row5, Column2)	1186.73	1158.00	353.57	0.01	0.30	396.00	422.17	396.00	127.64	0.03	0.30	100.00	98.00	0.00	762.00	790.73	805788.00	5.99	590.87	581.00
1	3	5	5479.00	4213.00	152.30	0	Spot (Block1, Row5, Column3)	8260.99	7547.50	4726.14	0.04	0.57	397.00	415.61	397.00	98.12	0.02	0.24	100.00	100.00	0.00	7150.50	7863.99	5270510.00	79.96	1694.01	1457.00
1	4	5	5773.00	4221.00	146.30	0	Spot (Block1, Row5, Column4)	2937.57	2527.00	1660.15	0.07	0.57	395.00	411.73	395.00	131.52	0.02	0.32	100.00	100.00	0.00	2132.00	2542.57	1715542.00	19.21	1001.42	764.00
1	5	5	6080.00	4218.00	148.25	0	Spot (Block1, Row5, Column5)	54811.40	65535.00	16013.79	0.08	0.29	406.00	452.32	406.00	187.81	0.05	0.42	100.00	100.00	60.73	65129.00	54405.40	32941900.00	289.43	12589.37	8568.00
1	6	5	6378.00	4215.00	151.00	0	Spot (Block1, Row5, Column6)	1197.26	1138.00	384.86	0.02	0.32	406.00	461.59	406.00	195.28	0.06	0.42	100.00	84.00	0.00	732.00	791.26	748285.00	3.77	631.33	624.50
1	7	5	6684.00	4219.00	185.90	0	Spot (Block1, Row5, Column7)	13888.56	12305.00	7658.56	0.05	0.55	484.00	529.25	484.00	234.24	0.04	0.44	100.00	100.00	0.00	11821.00	13404.56	13485794.00	57.03	3272.49	3286.00
1	8	5	6980.00	4218.00	146.55	0	Spot (Block1, Row5, Column8)	34001.24	30087.50	23242.65	0.05	0.68	411.00	465.67	411.00	186.44	0.05	0.40	100.00	100.00	20.48	29676.50	33590.24	19924772.00	179.87	5343.80	3993.00
1	1	6	4879.00	4510.00	199.35	0	Spot (Block1, Row6, Column1)	4313.13	3339.00	2717.62	0.11	0.63	382.00	421.64	382.00	172.66	0.04	0.41	100.00	100.00	0.00	2957.00	3931.13	4830708.00	22.54	1334.50	1333.00
1	2	6	5176.00	4512.00	189.65	0	Spot (Block1, Row6, Column2)	8405.15	8261.00	3677.01	0.01	0.44	401.00	457.46	401.00	185.61	0.06	0.41	100.00	100.00	0.00	7860.00	8004.15	8548037.00	42.82	2146.77	2047.00
1	3	6	5472.00	4512.00	144.55	0	Spot (Block1, Row6, Column3)	29010.43	26424.00	17330.26	0.04	0.60	398.00	422.45	398.00	133.84	0.03	0.32	100.00	100.00	1.79	26026.00	28612.43	16245839.00	213.60	6981.12	4473.50
1	4	6	5773.00	4512.00	149.15	0	Spot (Block1, Row6, Column4)	1720.25	1579.00	732.24	0.04	0.43	391.00	401.22	391.00	146.86	0.01	0.37	100.00	96.00	0.00	1188.00	1329.25	1047630.00	8.98	709.69	659.50
1	5	6	6075.00	4516.00	148.25	0	Spot (Block1, Row6, Column5)	62665.30	65535.00	6992.29	0.02	0.11	404.00	456.11	404.00	211.95	0.05	0.46	100.00	100.00	78.83	65131.00	62261.30	37599496.00	293.51	15665.61	12528.00
1	6	6	6378.00	4518.00	148.85	0	Spot (Block1, Row6, Column6)	1704.73	1448.50	893.66	0.07	0.52	410.00	470.95	410.00	210.12	0.06	0.45	95.00	83.00	0.00	1038.50	1294.73	1036473.00	5.87	753.53	653.50
1	7	6	6676.00	4518.00	149.70	0	Spot (Block1, Row6, Column7)	22831.44	19794.00	15238.71	0.06	0.67	471.00	503.87	471.00	185.58	0.03	0.37	100.00	100.00	0.00	19323.00	22360.44	14064164.00	120.31	4576.81	3256.00
1	8	6	6983.00	4525.00	150.50	0	Spot (Block1, Row6, Column8)	39203.05	39045.00	22547.27	0.00	0.58	428.00	474.57	428.00	149.68	0.04	0.32	100.00	100.00	29.73	38617.00	38775.05	24266800.00	258.75	7517.86	5441.00
1	1	7	4876.00	4812.00	155.65	0	Spot (Block1, Row7, Column1)	2700.15	2491.00	1078.38	0.04	0.40	339.00	367.74	339.00	102.46	0.04	0.28	100.00	100.00	0.00	2152.00	2361.15	1792899.00	22.76	851.95	754.00
1	2	7	5161.00	4815.00	161.60	0	Spot (Block1, Row7, Column2)	491.69	486.00	71.49	0.01	0.15	386.00	396.02	386.00	110.87	0.01	0.28	36.00	6.00	0.00	100.00	105.69	353522.00	0.86	409.75	401.50
1	3	7	5437.00	4841.00	172.45	0	Spot (Block1, Row7, Column3)	439.14	422.00	44.50	0.02	0.10	391.00	392.26	391.00	75.11	0.00	0.19	34.00	0.00	0.00	31.00	48.14	365365.00	0.62	420.76	404.00
1	4	7	5767.00	4817.00	171.75	0	Spot (Block1, Row7, Column4)	488.55	484.00	110.02	0.00	0.23	391.00	398.33	391.00	93.36	0.01	0.23	49.00	21.00	0.00	93.00	97.55	400607.00	0.97	405.47	399.00
1	5	7	6073.00	4818.00	171.85	0	Spot (Block1, Row7, Column5)	4210.37	4030.00	1855.68	0.02	0.44	402.00	461.98	402.00	213.60	0.06	0.46	100.00	100.00	0.00	3628.00	3808.37	3448291.00	17.55	1182.06	1194.00
1	6	7	6376.00	4814.00	174.00	0	Spot (Block1, Row7, Column6)	12308.84	12645.50	5391.69	0.01	0.44	428.00	520.27	428.00	259.75	0.08	0.50	100.00	100.00	0.00	12217.50	11880.84	10462517.00	45.38	2444.67	2324.00
1	7	7	6665.00	4827.00	145.20	0	Spot (Block1, Row7, Column7)	20003.55	17726.50	9686.42	0.05	0.48	451.00	505.11	451.00	207.70	0.05	0.41	100.00	100.00	0.00	17275.50	19552.55	11442031.00	93.88	4796.51	3521.00
1	8	7	6975.00	4818.00	184.75	0	Spot (Block1, Row7, Column8)	21078.20	21117.00	5774.11	0.00	0.27	427.00	510.47	427.00	235.93	0.08	0.46	100.00	100.00	0.00	20690.00	20651.20	20256144.00	87.18	5230.21	4240.00
1	1	8	4875.00	5120.00	163.25	0	Spot (Block1, Row8, Column1)	465.59	470.00	77.00	0.00	0.17	321.00	340.26	321.00	53.75	0.03	0.16	96.00	54.00	0.00	149.00	144.59	347330.00	2.33	373.25	381.00
1	2	8	5177.00	5110.00	151.85	0	Spot (Block1, Row8, Column2)	1793.47	1577.00	927.07	0.06	0.52	375.00	374.05	375.00	71.02	0.00	0.19	100.00	100.00	0.00	1202.00	1418.47	1133471.00	19.99	659.45	596.50
1	3	8	5466.00	5111.00	146.10	0	Spot (Block1, Row8, Column3)	9424.15	7266.50	6961.11	0.11	0.74	389.00	388.90	389.00	61.93	0.00	0.16	100.00	100.00	0.00	6877.50	9035.15	5484857.00	145.88	2038.58	1371.50
1	4	8	5776.00	5114.00	154.05	0	Spot (Block1, Row8, Column4)	2361.20	2172.00	1023.06	0.04	0.43	389.00	384.57	389.00	59.88	0.00	0.16	100.00	100.00	0.00	1783.00	1972.20	1539500.00	33.01	847.92	701.00
1	5	8	6071.00	5118.00	147.00	-50	Spot (Block1, Row8, Column5)	833.81	496.00	2310.27	0.23	2.77	391.00	417.13	391.00	177.32	0.03	0.43	30.00	6.00	0.00	105.00	442.81	488614.00	2.35	459.85	467.00
1	6	8	6375.00	5123.00	177.80	0	Spot (Block1, Row8, Column6)	10939.11	7427.00	8439.73	0.17	0.77	399.00	464.61	399.00	232.50	0.07	0.50	100.00	100.00	0.00	7028.00	10540.11	9626415.00	45.05	2011.04	1945.00
1	7	8	6671.00	5123.00	145.10	0	Spot (Block1, Row8, Column7)	4312.63	4055.00	2052.00	0.03	0.48	398.00	460.66	398.00	223.41	0.06	0.48	100.00	100.00	0.00	3657.00	3914.63	2471138.00	17.24	1322.49	1114.00
1	8	8	6966.00	5122.00	146.15	0	Spot (Block1, Row8, Column8)	50269.18	56699.50	16712.22	0.05	0.33	403.00	475.25	403.00	234.53	0.07	0.49	100.00	100.00	43.15	56296.50	49866.18	29357388.00	212.31	10857.95	7707.00
2	1	1	9388.00	3034.00	155.20	0	Spot (Block2, Row1, Column1)	26056.54	22721.00	13811.63	0.06	0.53	397.00	432.30	397.00	147.76	0.04	0.34	100.00	100.00	0.15	22324.00	25659.54	17301548.00	173.42	4870.54	3257.50
2	2	1	9684.00	3039.00	186.20	0	Spot (Block2, Row1, Column2)	482.05	484.00	84.16	0.00	0.17	373.00	375.55	373.00	100.45	0.00	0.27	56.00	15.00	0.00	111.00	109.05	469999.00	1.06	397.78	397.00
2	3	1	9993.00	3039.00	157.30	0	Spot (Block2, Row1, Column3)	636.90	560.00	194.18	0.06	0.30	363.00	359.08	363.00	63.44	0.00	0.18	91.00	78.00	0.00	197.00	273.90	433726.00	4.38	428.08	412.00
2	4	1	10273.00	3052.00	158.40	0	Spot (Block2, Row1, Column4)	439.84	405.00	95.19	0.04	0.22	346.00	357.46	346.00	61.74	0.01	0.17	47.00	36.00	0.00	59.00	93.84	305249.00	1.33	386.55	387.50
2	5	1	10585.00	3045.00	160.75	0	Spot (Block2, Row1, Column5)	1075.51	997.00	424.87	0.03	0.40	383.00	379.82	383.00	80.26	0.00	0.21	99.00	90.00	0.00	614.00	692.51	766838.00	8.67	515.65	493.00
2	6	1	10874.00	3038.00	154.50	0	Spot (Block2, Row1, Column6)	684.33	642.00	211.20	0.03	0.31	375.00	368.43	375.00	71.11	0.01	0.19	88.00	77.00	0.00	267.00	309.33	449606.00	4.44	438.99	422.00
2	7	1	11178.00	3050.00	148.45	0	Spot (Block2, Row1, Column7)	1482.56	1498.00	471.24	0.00	0.32	326.00	349.36	326.00	58.94	0.03	0.17	100.00	100.00	0.00	1172.00	1156.56	891016.00	19.23	669.70	605.50
2	8	1	11494.00	3052.00	173.15	0	Spot (Block2, Row1, Column8)	667.39	632.50	210.58	0.02	0.32	346.00	355.27	346.00	63.76	0.01	0.18	92.00	83.00	0.00	286.50	321.39	559276.00	4.90	430.83	410.00
2	1	2	9384.00	3337.00	147.00	-50	Spot (Block2, Row2, Column1)	374.73	393.00	57.37	0.02	0.15	385.00	376.25	385.00	75.54	0.01	0.20	5.00	0.00	0.00	8.00	-10.27	220718.00	-0.02	381.57	392.00
2	2	2	9682.00	3337.00	128.95	0	Spot (Block2, Row2, Column2)	792.18	784.00	166.87	0.00	0.21	378.00	365.27	378.00	57.70	0.01	0.16	100.00	98.00	0.00	406.00	414.18	351727.00	7.40	488.76	491.00
2	3	2	9972.00	3342.00	161.85	0	Spot (Block2, Row2, Column3)	524.20	491.50	104.93	0.03	0.20	345.00	356.52	345.00	60.05	0.01	0.17	85.00	74.00	0.00	146.50	179.20	381620.00	2.79	433.65	405.00
2	4	2	10294.00	3344.00	166.65	0	Spot (Block2, Row2, Column4)	567.03	571.00	122.47	0.00	0.22	353.00	361.56	353.00	68.57	0.01	0.19	87.00	69.00	0.00	218.00	214.03	436614.00	3.00	417.08	411.00
2	5	2	10591.00	3348.00	177.75	0	Spot (Block2, Row2, Column5)	7539.05	7403.00	2926.22	0.01	0.39	394.00	433.77	394.00	181.95	0.04	0.42	100.00	100.00	0.00	7009.00	7145.05	6664518.00	39.05	2086.74	1758.00
2	6	2	10884.00	3346.00	147.00	-50	Spot (Block2, Row2, Column6)	593.66	591.00	182.47	0.00	0.31	391.00	510.16	391.00	442.92	0.12	0.87	6.00	0.00	0.00	200.00	202.66	350260.00	0.19	535.67	508.00
2	7	2	11194.00	3345.00	156.15	0	Spot (Block2, Row2, Column7)	478.81	484.00	105.38	0.00	0.22	324.00	356.94	324.00	93.86	0.04	0.26	57.00	32.00	0.00	160.00	154.81	320806.00	1.30	386.58	383.00
2	8	2	11492.00	3340.00	287.25	0	Spot (Block2, Row2, Column8)	381.80	392.00	58.01	0.01	0.15	317.00	353.11	317.00	93.96	0.05	0.27	22.00	2.00	0.00	75.00	64.80	922046.00	0.31	352.15	323.00
2	1	3	9388.00	3639.00	150.25	0	Spot (Block2, Row3, Column1)	1424.43	1311.50	572.26	0.04	0.40	385.00	371.89	385.00	54.50	0.02	0.15	100.00	99.00	0.00	926.50	1039.43	877449.00	19.31	616.68	581.00
2	2	3	9684.00	3644.00	157.45	0	Spot (Block2, Row3, Column2)	600.30	593.00	129.33	0.01	0.22	382.00	383.45	382.00	120.33	0.00	0.31	69.00	36.00	0.00	211.00	218.30	408801.00	1.80	421.27	404.00
2	3	3	9973.00	3638.00	145.85	0	Spot (Block2, Row3, Column3)	3297.49	3000.00	1743.64	0.04	0.53	363.00	359.59	363.00	62.11	0.00	0.17	100.00	100.00	0.00	2637.00	2934.49	1915841.00	47.30	1029.15	773.00
2	4	3	10268.00	3631.00	170.25	0	Spot (Block2, Row3, Column4)	486.61	464.00	123.11	0.02	0.25	325.00	350.16	325.00	60.43	0.03	0.17	78.00	52.00	0.00	139.00	161.61	394153.00	2.26	393.40	390.00
2	5	3	10576.00	3645.00	134.00	0	Spot (Block2, Row3, Column5)	2425.06	1945.00	2740.48	0.10	1.13	383.00	457.58	383.00	404.68	0.08	0.88	98.00	75.00	0.00	1562.00	2042.06	1166453.00	4.86	1241.54	942.00
2	6	3	10885.00	3641.00	203.10	0	Spot (Block2, Row3, Column6)	36816.68	32559.00	19600.90	0.05	0.53	407.00	624.76	407.00	555.61	0.19	0.89	100.00	100.00	18.72	32152.00	36409.68	43075744.00	65.14	7991.49	7783.00
2	7	3	11205.00	3649.00	167.20	0	Spot (Block2, Row3, Column7)	590.76	520.00	208.73	0.06	0.35	374.00	430.92	374.00	319.33	0.06	0.74	30.00	3.00	0.00	146.00	216.76	459022.00	0.50	430.34	407.50
2	8	3	11483.00	3655.00	156.60	0	Spot (Block2, Row3, Column8)	7075.11	6406.50	3514.13	0.04	0.50	326.00	357.86	326.00	92.86	0.04	0.26	100.00	100.00	0.00	6080.50	6749.11	4782775.00	72.34	1932.11	1556.00
2	1	4	9367.00	3934.00	197.25	0	Spot (Block2, Row4, Column1)	474.56	416.00	118.53	0.06	0.25	382.00	383.62	382.00	120.22	0.00	0.31	33.00	11.00	0.00	34.00	92.56	522967.00	0.76	389.40	391.00
2	2	4	9681.00	3937.00	174.00	0	Spot (Block2, Row4, Column2)	8588.59	8012.50	4493.66	0.03	0.52	384.00	409.54	384.00	169.50	0.03	0.41	100.00	100.00	0.00	7628.50	8204.59	7214414.00	48.25	1824.86	1787.50
2	3	4	9978.00	3942.00	147.05	0	Spot (Block2, Row4, Column3)	2333.61	2225.00	904.08	0.02	0.39	364.00	408.39	364.00	230.70	0.05	0.56	100.00	100.00	0.00	1861.00	1969.61	1379166.00	8.35	816.86	680.00
2	4	4	10278.00	3935.00	201.40	0	Spot (Block2, Row4, Column4)	398.91	396.00	58.30	0.00	0.15	316.00	339.27	316.00	54.57	0.03	0.16	75.00	19.00	0.00	80.00	82.91	459148.00	1.09	365.37	381.00
2	5	4	10574.00	3940.00	154.80	0	Spot (Block2, Row4, Column5)	755.94	717.00	276.25	0.02	0.37	370.00	372.36	370.00	94.38	0.00	0.25	92.00	78.00	0.00	347.00	385.94	500431.00	4.06	453.33	421.00
2	6	4	10885.00	3949.00	185.55	0	Spot (Block2, Row4, Column6)	7616.96	7675.00	2574.33	0.00	0.34	393.00	473.11	393.00	348.57	0.08	0.74	100.00	100.00	0.00	7282.00	7223.96	7350362.00	20.49	2157.48	1876.00
2	7	4	11183.00	3947.00	180.60	0	Spot (Block2, Row4, Column7)	651.96	591.00	219.69	0.04	0.34	388.00	467.31	388.00	335.03	0.08	0.72	30.00	6.00	0.00	203.00	263.96	597196.00	0.55	449.26	402.00
2	8	4	11482.00	3958.00	157.30	0	Spot (Block2, Row4, Column8)	585.95	576.00	133.82	0.01	0.23	328.00	362.08	328.00	98.45	0.04	0.27	90.00	55.00	0.00	248.00	257.95	400206.00	2.27	418.69	403.00
2	1	5	9378.00	4230.00	185.75	0	Spot (Block2, Row5, Column1)	637.37	588.00	217.86	0.04	0.34	375.00	465.67	375.00	404.20	0.09	0.87	27.00	0.00	0.00	213.00	262.37	618245.00	0.42	440.48	398.00
2	2	5	9674.00	4236.00	156.35	0	Spot (Block2, Row5, Column2)	8202.73	7848.00	3709.79	0.02	0.45	395.00	505.09	395.00	351.30	0.11	0.70	100.00	100.00	0.00	7453.00	7807.73	5504032.00	21.91	1886.61	1726.50
2	3	5	9981.00	4241.00	156.60	0	Spot (Block2, Row5, Column3)	32901.44	29342.00	17767.69	0.05	0.54	376.00	436.52	376.00	289.92	0.06	0.66	100.00	100.00	4.74	28966.00	32525.44	22208508.00	111.98	4860.38	4213.00
2	4	5	10284.00	4245.00	151.90	0	Spot (Block2, Row5, Column4)	511.88	505.00	101.04	0.01	0.20	318.00	372.30	318.00	197.40	0.07	0.53	46.00	0.00	0.00	187.00	193.88	324019.00	0.71	402.44	390.00
2	5	5	10585.00	4245.00	145.65	0	Spot (Block2, Row5, Column5)	7347.51	7136.00	3483.13	0.01	0.47	380.00	375.22	380.00	77.48	0.01	0.21	100.00	100.00	0.00	6756.00	6967.51	4283598.00	89.99	1722.83	1368.00
2	6	5	10879.00	4246.00	147.00	-50	Spot (Block2, Row5, Column6)	453.95	417.00	91.32	0.04	0.20	391.00	439.61	391.00	297.76	0.05	0.68	1.00	0.00	0.00	26.00	62.95	267377.00	0.05	412.08	398.50
2	7	5	11187.00	4245.00	194.10	0	Spot (Block2, Row5, Column7)	32371.88	28845.50	18882.42	0.05	0.58	399.00	527.48	399.00	433.43	0.12	0.82	100.00	100.00	8.36	28446.50	31972.88	34443784.00	73.47	6228.35	6147.00
2	8	5	11486.00	4255.00	147.05	0	Spot (Block2, Row5, Column8)	988.53	861.00	434.03	0.06	0.44	364.00	412.49	364.00	286.24	0.05	0.69	76.00	43.00	0.00	497.00	624.53	584223.00	2.01	514.99	493.50
2	1	6	9381.00	4538.00	204.75	0	Spot (Block2, Row6, Column1)	32295.69	26541.00	19381.16	0.09	0.60	392.00	602.75	392.00	552.74	0.19	0.92	100.00	100.00	13.35	26149.00	31903.69	38464336.00	57.34	6794.96	6672.00
2	2	6	9680.00	4539.00	196.55	0	Spot (Block2, Row6, Column2)	20586.17	19672.50	10135.99	0.02	0.49	399.00	582.54	399.00	507.95	0.16	0.87	100.00	100.00	0.00	19273.50	20187.17	22521274.00	39.38	4254.30	4402.00
2	3	6	9975.00	4539.00	149.80	0	Spot (Block2, Row6, Column3)	1040.79	1022.00	396.80	0.01	0.38	368.00	435.58	368.00	325.85	0.07	0.75	78.00	50.00	0.00	654.00	672.79	635925.00	1.86	522.30	494.50
2	4	6	10279.00	4544.00	150.70	0	Spot (Block2, Row6, Column4)	695.87	679.00	178.05	0.01	0.26	320.00	343.52	320.00	57.58	0.03	0.17	99.00	92.00	0.00	359.00	375.87	430745.00	6.12	441.84	424.50
2	5	6	10580.00	4542.00	142.50	0	Spot (Block2, Row6, Column5)	5455.13	5191.00	2466.41	0.02	0.45	364.00	368.50	364.00	85.71	0.01	0.23	100.00	100.00	0.00	4827.00	5091.13	3027598.00	59.34	1472.17	1250.00
2	6	6	10858.00	4536.00	182.55	0	Spot (Block2, Row6, Column6)	487.32	496.00	95.00	0.01	0.19	384.00	434.38	384.00	323.25	0.05	0.74	1.00	0.00	0.00	112.00	103.32	455159.00	0.16	411.11	398.00
2	7	6	11182.00	4544.00	158.15	0	Spot (Block2, Row6, Column7)	1043.17	937.50	419.00	0.05	0.40	387.00	420.93	387.00	267.37	0.04	0.64	81.00	52.00	0.00	550.50	656.17	719790.00	2.33	510.55	493.00
2	8	6	11482.00	4559.00	159.65	0	Spot (Block2, Row6, Column8)	1026.70	943.00	364.45	0.04	0.35	379.00	380.86	379.00	95.63	0.00	0.25	99.00	96.00	0.00	564.00	647.70	718689.00	6.75	558.66	517.00
2	1	7	9372.00	4836.00	167.45	0	Spot (Block2, Row7, Column1)	12361.20	10738.00	7023.84	0.06	0.57	343.00	450.22	343.00	354.54	0.12	0.79	100.00	100.00	0.00	10395.00	12018.20	9617011.00	33.60	2202.92	2129.00
2	2	7	9689.00	4836.00	260.60	0	Spot (Block2, Row7, Column2)	367.58	378.00	55.83	0.01	0.15	363.50	419.84	363.50	286.41	0.06	0.68	0.00	0.00	0.00	14.50	4.08	726704.00	-0.18	341.78	323.00
2	3	7	9975.00	4841.00	147.00	-50	Spot (Block2, Row7, Column3)	369.54	382.00	60.30	0.01	0.16	321.00	343.00	321.00	59.10	0.03	0.17	51.00	9.00	0.00	61.00	48.54	217658.00	0.45	389.57	397.00
2	4	7	10248.00	4857.00	122.75	0	Spot (Block2, Row7, Column4)	438.80	402.00	113.53	0.04	0.26	312.00	342.78	312.00	89.72	0.04	0.26	51.00	24.00	0.00	90.00	126.80	175521.00	1.07	399.90	389.00
2	5	7	10585.00	4850.00	195.60	0	Spot (Block2, Row7, Column5)	461.73	422.50	92.13	0.04	0.20	322.00	430.79	322.00	368.29	0.13	0.85	2.00	0.00	0.00	100.50	139.73	502367.00	0.08	382.87	380.50
2	6	7	10876.00	4844.00	180.65	0	Spot (Block2, Row7, Column6)	26525.53	26235.00	13065.25	0.00	0.49	402.00	629.53	402.00	617.85	0.19	0.98	100.00	100.00	0.00	25833.00	26123.53	24270862.00	41.91	4580.05	4435.00
2	7	7	11157.00	4851.00	175.75	0	Spot (Block2, Row7, Column7)	732.17	690.50	247.41	0.03	0.34	387.00	461.88	387.00	355.81	0.08	0.77	46.00	6.00	0.00	303.50	345.17	629662.00	0.76	481.34	423.00
2	8	7	11479.00	4852.00	186.15	0	Spot (Block2, Row7, Column8)	10611.95	10596.00	2984.90	0.00	0.28	387.00	440.04	387.00	235.39	0.06	0.53	100.00	100.00	0.00	10209.00	10224.95	10357267.00	43.21	2904.09	2401.50
2	1	8	9382.00	5144.00	191.95	0	Spot (Block2, Row8, Column1)	416.05	395.00	81.24	0.02	0.20	308.00	343.12	308.00	135.70	0.05	0.40	25.00	5.00	0.00	87.00	108.05	433941.00	0.54	367.67	377.50
2	2	8	9663.00	5140.00	146.45	0	Spot (Block2, Row8, Column2)	456.49	413.00	92.83	0.04	0.20	317.00	338.92	317.00	51.26	0.03	0.15	89.00	48.00	0.00	96.00	139.49	265220.00	2.29	389.67	386.00
2	3	8	9968.00	5140.00	164.75	0	Spot (Block2, Row8, Column3)	588.31	542.00	190.50	0.04	0.32	313.00	340.99	313.00	79.20	0.04	0.23	87.00	66.00	0.00	229.00	275.31	444172.00	3.12	371.79	378.00
2	4	8	10277.00	5145.00	151.05	0	Spot (Block2, Row8, Column4)	23453.97	21617.50	12581.81	0.04	0.54	310.00	345.03	310.00	100.12	0.05	0.29	100.00	100.00	0.00	21307.50	23143.97	14776004.00	230.81	4309.76	3121.00
2	5	8	10573.00	5145.00	147.00	-50	Spot (Block2, Row8, Column5)	355.42	367.00	56.11	0.01	0.16	314.00	429.45	314.00	414.92	0.14	0.97	0.00	0.00	0.00	53.00	41.42	209342.00	-0.18	348.26	324.00
2	6	8	10878.00	5148.00	201.15	0	Spot (Block2, Row8, Column6)	40654.29	38697.00	21090.28	0.02	0.52	395.00	619.45	395.00	638.04	0.20	1.03	100.00	100.00	31.51	38302.00	40259.29	46712140.00	62.75	8214.29	8195.50
2	7	8	11182.00	5159.00	155.90	0	Spot (Block2, Row8, Column7)	560.07	521.50	139.70	0.03	0.25	380.00	478.03	380.00	423.89	0.10	0.89	3.00	0.00	0.00	141.50	180.07	374126.00	0.19	409.39	403.00
2	8	8	11465.00	5148.00	148.65	0	Spot (Block2, Row8, Column8)	52161.84	62283.50	15955.24	0.08	0.31	378.00	438.15	378.00	273.00	0.06	0.62	100.00	100.00	46.19	61905.50	51783.84	31505976.00	189.46	10712.98	7511.50
3	1	1	13889.00	3061.00	157.30	0	Spot (Block3, Row1, Column1)	22086.45	19632.00	12384.54	0.05	0.56	103.00	149.93	103.00	126.27	0.16	0.84	100.00	100.00	0.00	19529.00	21983.45	15129221.00	173.73	3757.19	2361.00
3	2	1	14189.00	3054.00	121.80	0	Spot (Block3, Row1, Column2)	129.27	119.00	33.04	0.04	0.26	90.00	113.97	90.00	98.16	0.10	0.86	0.00	0.00	0.00	29.00	39.27	50673.00	0.16	103.11	101.00
3	3	1	14429.00	3044.00	117.50	0	Spot (Block3, Row1, Column3)	104.17	104.00	8.79	0.00	0.08	85.00	85.25	85.00	11.66	0.00	0.14	79.00	33.00	0.00	19.00	19.17	37607.00	1.62	94.20	93.00
3	4	1	14748.00	3034.00	238.05	0	Spot (Block3, Row1, Column4)	100.53	100.00	11.20	0.00	0.11	80.00	80.50	80.00	11.79	0.00	0.15	78.00	38.00	0.00	20.00	20.53	164072.00	1.70	88.89	89.50
3	5	1	15093.00	3058.00	184.95	0	Spot (Block3, Row1, Column5)	119.22	110.00	28.34	0.03	0.24	82.00	82.42	82.00	12.72	0.00	0.15	87.00	56.00	0.00	28.00	37.22	114691.00	2.89	92.25	92.00
3	6	1	15404.00	3070.00	157.05	0	Spot (Block3, Row1, Column6)	122.02	120.00	18.47	0.01	0.15	82.00	83.49	82.00	12.75	0.01	0.15	95.00	77.00	0.00	38.00	40.02	82854.00	3.02	102.38	101.00
3	7	1	15688.00	3079.00	156.25	0	Spot (Block3, Row1, Column7)	209.30	204.00	40.29	0.01	0.19	84.00	85.15	84.00	11.70	0.01	0.14	100.00	99.00	0.00	120.00	125.30	140651.00	10.61	131.41	120.00
3	8	1	16011.00	3064.00	191.70	0	Spot (Block3, Row1, Column8)	102.56	102.00	11.80	0.00	0.12	87.00	87.61	87.00	20.53	0.00	0.23	33.00	1.00	0.00	15.00	15.56	106667.00	0.73	96.16	95.50
3	1	2	13881.00	3360.00	147.00	-50	Spot (Block3, Row2, Column1)	98.24	98.00	10.30	0.00	0.10	96.00	101.75	96.00	58.25	0.03	0.57	0.00	0.00	0.00	2.00	2.24	58160.00	-0.06	100.88	101.00
3	2	2	14177.00	3357.00	131.40	0	Spot (Block3, Row2, Column2)	119.65	118.00	15.62	0.01	0.13	85.00	87.61	85.00	32.76	0.01	0.37	52.00	6.00	0.00	33.00	34.65	55995.00	0.98	100.23	100.00
3	3	2	14481.00	3364.00	147.00	-50	Spot (Block3, Row2, Column3)	72.08	73.00	11.69	0.01	0.16	77.00	76.54	77.00	13.17	0.00	0.17	5.00	0.00	0.00	-4.00	-4.92	42601.00	-0.34	77.82	78.00
3	4	2	14775.00	3384.00	199.50	0	Spot (Block3, Row2, Column4)	96.39	98.00	12.32	0.01	0.13	74.00	72.94	74.00	11.97	0.01	0.16	80.00	50.00	0.00	24.00	22.39	108629.00	1.96	81.82	84.00
3	5	2	15095.00	3357.00	217.25	0	Spot (Block3, Row2, Column5)	125.92	120.00	26.20	0.02	0.21	76.00	75.72	76.00	12.28	0.00	0.16	98.00	87.00	0.00	44.00	49.92	169746.00	4.09	93.83	94.00
3	6	2	15382.00	3369.00	147.00	-50	Spot (Block3, Row2, Column6)	75.23	75.00	11.01	0.00	0.15	78.00	77.69	78.00	12.45	0.00	0.16	7.00	0.00	0.00	-3.00	-2.77	44084.00	-0.20	78.01	78.00
3	7	2	15649.00	3342.00	114.65	0	Spot (Block3, Row2, Column7)	93.70	94.00	10.75	0.00	0.11	78.00	78.12	78.00	11.23	0.00	0.14	63.00	28.00	0.00	16.00	15.70	32420.00	1.39	85.45	85.00
3	8	2	15982.00	3373.00	147.00	-50	Spot (Block3, Row2, Column8)	79.94	81.00	9.60	0.01	0.12	81.00	81.81	81.00	11.40	0.00	0.14	7.00	0.00	0.00	0.00	-1.06	47167.00	-0.16	83.79	84.00
3	1	3	13873.00	3671.00	148.00	0	Spot (Block3, Row3, Column1)	123.55	119.00	22.87	0.02	0.19	84.00	85.21	84.00	17.50	0.01	0.21	86.00	51.00	0.00	35.00	39.55	74379.00	2.19	97.44	100.00
3	2	3	14180.00	3662.00	147.00	-50	Spot (Block3, Row3, Column2)	82.99	84.00	12.12	0.01	0.15	76.00	77.69	76.00	17.25	0.01	0.22	22.00	0.00	0.00	8.00	6.99	48797.00	0.31	75.93	73.00
3	3	3	14484.00	3650.00	175.45	0	Spot (Block3, Row3, Column3)	122.42	117.00	27.83	0.02	0.23	71.00	70.26	71.00	11.83	0.00	0.17	98.00	87.00	0.00	46.00	51.42	105525.00	4.41	86.76	86.00
3	4	3	14780.00	3666.00	147.00	-50	Spot (Block3, Row3, Column4)	67.95	67.00	8.84	0.01	0.13	70.00	69.94	70.00	13.42	0.00	0.19	5.00	0.00	0.00	-3.00	-2.05	40092.00	-0.15	69.90	70.00
3	5	3	15083.00	3681.00	223.50	0	Spot (Block3, Row3, Column5)	85.67	85.00	13.87	0.00	0.16	72.00	72.20	72.00	15.40	0.00	0.21	44.00	11.00	0.00	13.00	13.67	122673.00	0.87	73.46	74.00
3	6	3	15385.00	3657.00	174.25	0	Spot (Block3, Row3, Column6)	272.84	209.00	135.56	0.12	0.50	73.00	72.92	73.00	15.48	0.00	0.21	100.00	100.00	0.00	136.00	199.84	229728.00	12.92	126.59	120.00
3	7	3	15695.00	3664.00	177.95	0	Spot (Block3, Row3, Column7)	106.11	106.00	14.74	0.00	0.14	73.00	72.93	73.00	14.27	0.00	0.20	89.00	64.00	0.00	33.00	33.11	93484.00	2.32	85.91	86.00
3	8	3	15989.00	3674.00	162.50	0	Spot (Block3, Row3, Column8)	400.11	367.00	171.22	0.04	0.43	78.00	77.33	78.00	13.01	0.00	0.17	100.00	100.00	0.00	289.00	322.11	294084.00	24.81	152.11	158.00
3	1	4	13865.00	3924.00	241.95	0	Spot (Block3, Row4, Column1)	89.76	90.00	9.48	0.00	0.11	79.00	79.48	79.00	14.85	0.00	0.19	35.00	2.00	0.00	11.00	10.76	151420.00	0.69	85.15	86.00
3	2	4	14163.00	3961.00	197.05	0	Spot (Block3, Row4, Column2)	93.87	93.00	14.04	0.00	0.15	74.00	74.20	74.00	13.97	0.00	0.19	67.00	27.00	0.00	19.00	19.87	103068.00	1.41	79.06	80.00
3	3	4	14480.00	3970.00	167.55	0	Spot (Block3, Row4, Column3)	154.37	162.00	37.77	0.02	0.24	71.00	70.55	71.00	11.70	0.00	0.17	99.00	98.00	0.00	91.00	83.37	120562.00	7.16	96.77	96.00
3	4	4	14778.00	3966.00	147.00	-50	Spot (Block3, Row4, Column4)	72.42	73.00	10.03	0.00	0.14	68.00	76.44	68.00	200.04	0.05	2.62	0.00	0.00	0.00	5.00	4.42	42729.00	-0.02	71.68	74.00
3	5	4	15078.00	3968.00	147.00	-50	Spot (Block3, Row4, Column5)	78.12	79.00	12.80	0.00	0.16	69.00	78.62	69.00	212.71	0.06	2.71	0.00	0.00	0.00	10.00	9.12	45776.00	-0.00	75.54	77.00
3	6	4	15373.00	3987.00	264.10	0	Spot (Block3, Row4, Column6)	77.91	79.00	12.53	0.01	0.16	67.00	66.09	67.00	15.11	0.01	0.23	37.00	4.00	0.00	12.00	10.91	157451.00	0.78	68.17	69.00
3	7	4	15682.00	3959.00	209.30	0	Spot (Block3, Row4, Column7)	85.22	85.00	11.40	0.00	0.13	68.00	66.72	68.00	13.01	0.01	0.19	63.00	18.00	0.00	17.00	17.22	106182.00	1.42	72.07	74.00
3	8	4	15981.00	3987.00	157.00	0	Spot (Block3, Row4, Column8)	222.76	205.00	61.36	0.04	0.28	74.00	74.78	74.00	28.52	0.00	0.38	97.00	93.00	0.00	131.00	148.76	151476.00	5.19	114.17	111.00
3	1	5	13865.00	4244.00	157.75	0	Spot (Block3, Row5, Column1)	104.45	101.50	15.81	0.01	0.15	79.00	80.00	79.00	17.40	0.01	0.22	64.00	26.00	0.00	22.50	25.45	71234.00	1.41	87.80	88.00
3	2	5	14170.00	4261.00	163.80	0	Spot (Block3, Row5, Column2)	218.73	192.00	93.10	0.06	0.43	74.00	78.29	74.00	104.88	0.02	1.34	62.00	18.00	0.00	118.00	144.73	162952.00	1.34	111.14	105.00
3	3	5	14476.00	4265.00	147.00	-50	Spot (Block3, Row5, Column3)	81.85	82.00	12.75	0.00	0.16	70.00	73.84	70.00	103.55	0.02	1.40	0.00	0.00	0.00	12.00	11.85	48455.00	0.08	85.12	82.00
3	4	5	14800.00	4277.00	194.15	0	Spot (Block3, Row5, Column4)	76.78	75.00	21.61	0.01	0.28	65.00	74.30	65.00	207.18	0.06	2.79	0.00	0.00	0.00	10.00	11.78	81848.00	0.01	68.50	68.00
3	5	5	15084.00	4271.00	148.05	0	Spot (Block3, Row5, Column5)	404.07	378.00	151.81	0.03	0.38	66.00	75.45	66.00	203.58	0.06	2.70	81.00	30.00	0.00	312.00	338.07	241228.00	1.61	154.67	120.50
3	6	5	15376.00	4270.00	147.00	-50	Spot (Block3, Row5, Column6)	64.03	64.00	8.73	0.00	0.14	63.00	62.71	63.00	12.75	0.00	0.20	9.00	0.00	0.00	1.00	1.03	37777.00	0.10	62.92	62.00
3	7	5	15698.00	4278.00	207.20	0	Spot (Block3, Row5, Column7)	109.28	106.00	23.15	0.01	0.21	66.00	65.23	66.00	12.95	0.01	0.20	95.00	81.00	0.00	40.00	43.28	133546.00	3.40	80.22	81.00
3	8	5	15970.00	4283.00	166.80	0	Spot (Block3, Row5, Column8)	120.90	113.50	29.19	0.03	0.24	73.00	74.67	73.00	31.56	0.01	0.42	69.00	23.00	0.00	40.50	47.90	93095.00	1.46	89.54	91.00
3	1	6	13862.00	4563.00	191.35	0	Spot (Block3, Row6, Column1)	870.89	589.00	754.86	0.17	0.87	82.00	85.92	82.00	20.51	0.02	0.24	100.00	100.00	0.00	507.00	788.89	898763.00	38.26	226.52	206.00
3	2	6	14158.00	4564.00	203.65	0	Spot (Block3, Row6, Column2)	131.30	120.00	34.22	0.04	0.26	76.00	81.33	76.00	107.80	0.03	1.33	13.00	0.00	0.00	44.00	55.30	155202.00	0.46	91.02	91.00
3	3	6	14468.00	4557.00	172.90	0	Spot (Block3, Row6, Column3)	140.75	135.50	36.91	0.02	0.26	69.00	72.10	69.00	105.66	0.02	1.47	21.00	0.00	0.00	66.50	71.75	116538.00	0.65	91.26	92.00
3	4	6	14781.00	4567.00	212.20	0	Spot (Block3, Row6, Column4)	80.19	80.00	10.31	0.00	0.13	65.00	63.38	65.00	12.60	0.01	0.20	59.00	15.00	0.00	15.00	15.19	102807.00	1.33	66.96	68.00
3	5	6	15080.00	4566.00	143.40	0	Spot (Block3, Row6, Column5)	356.92	350.50	105.96	0.01	0.30	65.00	65.55	65.00	21.30	0.00	0.32	100.00	99.00	0.00	285.50	291.92	199878.00	13.68	140.53	116.50
3	6	6	15375.00	4570.00	147.00	-50	Spot (Block3, Row6, Column6)	64.94	65.00	13.07	0.00	0.20	65.00	64.90	65.00	21.60	0.00	0.33	3.00	0.00	0.00	0.00	-0.06	38247.00	0.00	69.79	69.00
3	7	6	15669.00	4581.00	197.40	0	Spot (Block3, Row6, Column7)	108.68	102.00	36.53	0.03	0.34	69.00	68.62	69.00	12.92	0.00	0.19	90.00	66.00	0.00	33.00	39.68	119765.00	3.10	76.56	76.00
3	8	6	15988.00	4580.00	164.85	0	Spot (Block3, Row6, Column8)	123.36	115.00	31.02	0.03	0.25	73.00	73.82	73.00	13.34	0.00	0.18	94.00	78.00	0.00	42.00	50.36	93134.00	3.71	89.13	87.00
3	1	7	13866.00	4864.00	157.30	0	Spot (Block3, Row7, Column1)	243.96	219.00	85.06	0.05	0.35	80.00	82.20	80.00	17.00	0.01	0.21	99.00	97.00	0.00	139.00	163.96	165895.00	9.51	137.01	129.00
3	2	7	14172.00	4863.00	147.00	-50	Spot (Block3, Row7, Column2)	75.62	75.00	11.83	0.00	0.16	76.00	77.30	76.00	41.98	0.01	0.54	0.00	0.00	0.00	-1.00	-0.38	44692.00	-0.04	77.02	75.00
3	3	7	14473.00	4865.00	147.00	-50	Spot (Block3, Row7, Column3)	75.67	74.00	15.19	0.01	0.20	68.00	68.35	68.00	42.15	0.00	0.62	1.00	0.00	0.00	6.00	7.67	44416.00	0.17	101.11	76.00
3	4	7	14773.00	4867.00	147.00	-50	Spot (Block3, Row7, Column4)	65.16	66.00	8.31	0.01	0.13	66.00	66.07	66.00	18.67	0.00	0.28	0.00	0.00	0.00	0.00	-0.84	38771.00	-0.05	63.35	65.00
3	5	7	15071.00	4876.00	185.35	0	Spot (Block3, Row7, Column5)	87.71	86.00	13.48	0.01	0.15	66.00	65.67	66.00	24.86	0.00	0.38	39.00	2.00	0.00	20.00	21.71	84820.00	0.89	73.06	74.00
3	6	7	15401.00	4875.00	233.70	0	Spot (Block3, Row7, Column6)	89.93	89.00	18.74	0.00	0.21	69.00	68.33	69.00	22.28	0.00	0.33	43.00	6.00	0.00	20.00	20.93	141732.00	0.97	71.12	72.00
3	7	7	15685.00	4889.00	183.35	0	Spot (Block3, Row7, Column7)	120.53	108.00	103.87	0.05	0.86	76.00	81.30	76.00	37.29	0.03	0.46	36.00	8.00	0.00	32.00	44.53	114499.00	1.05	85.86	85.00
3	8	7	15973.00	4874.00	147.00	-50	Spot (Block3, Row7, Column8)	170.29	174.00	28.45	0.01	0.17	87.00	149.74	87.00	197.70	0.24	1.32	0.00	0.00	0.00	87.00	83.29	100302.00	0.10	164.94	170.00
3	1	8	13871.00	5161.00	147.00	-50	Spot (Block3, Row8, Column1)	94.08	94.00	10.00	0.00	0.11	81.00	81.39	81.00	12.74	0.00	0.16	51.00	12.00	0.00	13.00	13.08	55603.00	1.00	87.10	86.00
3	2	8	14144.00	5188.00	149.30	0	Spot (Block3, Row8, Column2)	96.72	96.00	10.11	0.00	0.10	78.00	79.09	78.00	40.24	0.01	0.51	1.00	0.00	0.00	18.00	18.72	58516.00	0.44	87.64	88.00
3	3	8	14471.00	5161.00	179.35	0	Spot (Block3, Row8, Column3)	93.53	94.00	14.45	0.00	0.15	72.00	73.66	72.00	41.06	0.01	0.56	9.00	0.00	0.00	22.00	21.53	84361.00	0.48	80.25	81.50
3	4	8	14770.00	5193.00	161.20	0	Spot (Block3, Row8, Column4)	292.56	212.00	211.15	0.14	0.72	69.00	69.61	69.00	13.74	0.00	0.20	99.00	94.00	0.00	143.00	223.56	209762.00	16.22	137.57	106.50
3	5	8	15071.00	5169.00	147.00	-50	Spot (Block3, Row8, Column5)	67.31	68.00	10.75	0.00	0.16	71.00	70.53	71.00	18.48	0.00	0.26	0.00	0.00	0.00	-3.00	-3.69	39579.00	-0.17	65.08	66.00
3	6	8	15382.00	5192.00	178.00	0	Spot (Block3, Row8, Column6)	424.32	287.00	346.59	0.17	0.82	72.00	71.42	72.00	14.47	0.00	0.20	100.00	100.00	0.00	215.00	352.32	376798.00	24.38	138.60	127.00
3	7	8	15671.00	5172.00	147.00	-50	Spot (Block3, Row8, Column7)	85.98	85.00	8.36	0.00	0.10	79.00	100.43	79.00	124.71	0.10	1.24	0.00	0.00	0.00	6.00	6.98	50985.00	-0.12	82.36	82.00
3	8	8	15967.00	5172.00	150.10	0	Spot (Block3, Row8, Column8)	49429.75	55596.50	17212.39	0.05	0.35	105.00	179.64	105.00	284.40	0.23	1.58	100.00	100.00	41.23	55491.50	49324.75	30448936.00	173.17	8306.83	6330.00
4	1	1	18389.00	3086.00	156.35	0	Spot (Block4, Row1, Column1)	26702.18	23619.50	15082.29	0.05	0.56	305.00	347.21	305.00	131.99	0.06	0.38	100.00	100.00	2.98	23314.50	26397.18	17943884.00	199.68	5243.78	3833.00
4	2	1	18695.00	3095.00	145.65	0	Spot (Block4, Row1, Column2)	944.63	785.00	919.97	0.08	0.97	301.00	324.95	301.00	89.56	0.03	0.28	99.00	94.00	0.00	484.00	643.63	549774.00	6.92	502.80	423.00
4	3	1	19002.00	3093.00	146.95	0	Spot (Block4, Row1, Column3)	395.26	389.00	52.44	0.01	0.13	291.00	291.82	291.00	29.23	0.00	0.10	95.00	82.00	0.00	98.00	104.26	233597.00	3.54	328.04	320.00
4	4	1	19281.00	3094.00	147.45	0	Spot (Block4, Row1, Column4)	619.36	583.00	157.57	0.03	0.25	291.00	289.91	291.00	25.19	0.00	0.09	100.00	99.00	0.00	292.00	328.36	367281.00	13.08	386.85	380.50
4	5	1	19585.00	3091.00	153.65	0	Spot (Block4, Row1, Column5)	529.71	504.00	98.46	0.02	0.19	293.00	295.45	293.00	31.56	0.00	0.11	99.00	99.00	0.00	211.00	236.71	343250.00	7.42	364.40	372.00
4	6	1	19881.00	3097.00	151.00	0	Spot (Block4, Row1, Column6)	2196.53	1953.00	1047.59	0.05	0.48	295.00	300.68	295.00	42.47	0.01	0.14	100.00	100.00	0.00	1658.00	1901.53	1370635.00	44.64	783.22	672.00
4	7	1	20184.00	3096.00	151.45	0	Spot (Block4, Row1, Column7)	820.96	777.00	281.55	0.02	0.34	303.00	309.45	303.00	34.57	0.01	0.11	100.00	100.00	0.00	474.00	517.96	515564.00	14.80	457.34	448.00
4	8	1	20497.00	3095.00	161.40	0	Spot (Block4, Row1, Column8)	1121.35	1049.50	408.48	0.03	0.36	310.00	319.84	310.00	48.95	0.01	0.15	100.00	100.00	0.00	739.50	811.35	805127.00	16.37	531.10	471.00
4	1	2	18390.00	3357.00	215.00	0	Spot (Block4, Row2, Column1)	317.63	311.00	35.69	0.01	0.11	290.00	296.07	290.00	83.76	0.01	0.28	10.00	0.00	0.00	21.00	27.63	419266.00	0.26	305.90	302.00
4	2	2	18685.00	3383.00	118.05	0	Spot (Block4, Row2, Column2)	437.49	397.00	99.10	0.04	0.23	289.00	287.28	289.00	28.89	0.00	0.10	95.00	91.00	0.00	108.00	148.49	160121.00	5.20	347.22	355.00
4	3	2	18989.00	3381.00	162.35	0	Spot (Block4, Row2, Column3)	363.00	381.00	51.55	0.02	0.14	285.00	282.41	285.00	25.56	0.00	0.09	74.00	62.00	0.00	96.00	78.00	264626.00	3.15	313.88	302.00
4	4	2	19291.00	3394.00	171.25	0	Spot (Block4, Row2, Column4)	395.42	392.00	69.41	0.00	0.18	288.00	288.53	288.00	31.14	0.00	0.11	90.00	80.00	0.00	104.00	107.42	324241.00	3.43	320.78	311.00
4	5	2	19595.00	3394.00	192.25	0	Spot (Block4, Row2, Column5)	1381.88	1349.50	353.56	0.01	0.26	296.00	313.42	296.00	88.77	0.02	0.28	100.00	100.00	0.00	1053.50	1085.88	1445451.00	12.04	586.66	566.00
4	6	2	19887.00	3396.00	147.00	-50	Spot (Block4, Row2, Column6)	427.46	410.00	77.28	0.02	0.18	308.00	404.44	308.00	319.19	0.12	0.79	0.00	0.00	0.00	102.00	119.46	253912.00	0.07	400.75	391.00
4	7	2	20188.00	3394.00	185.45	0	Spot (Block4, Row2, Column7)	381.93	380.00	55.87	0.00	0.15	302.00	324.04	302.00	86.56	0.03	0.27	37.00	10.00	0.00	78.00	79.93	369706.00	0.67	329.97	320.00
4	8	2	20487.00	3400.00	147.00	-50	Spot (Block4, Row2, Column8)	329.60	319.00	35.63	0.01	0.11	301.00	323.68	301.00	139.20	0.03	0.43	0.00	0.00	0.00	18.00	28.60	194133.00	0.04	317.41	311.00
4	1	3	18393.00	3689.00	158.65	0	Spot (Block4, Row3, Column1)	563.22	566.00	131.74	0.00	0.23	281.00	275.94	281.00	30.34	0.01	0.11	99.00	98.00	0.00	285.00	282.22	389746.00	9.47	350.20	331.00
4	2	3	18689.00	3680.00	165.90	0	Spot (Block4, Row3, Column2)	340.31	324.00	43.55	0.02	0.13	286.00	295.20	286.00	83.72	0.01	0.28	36.00	0.00	0.00	38.00	54.31	259658.00	0.54	297.66	294.00
4	3	3	18981.00	3693.00	149.25	0	Spot (Block4, Row3, Column3)	481.51	475.00	96.64	0.01	0.20	284.00	282.24	284.00	34.89	0.00	0.12	99.00	98.00	0.00	191.00	197.51	294202.00	5.71	350.70	334.50
4	4	3	19282.00	3691.00	152.60	0	Spot (Block4, Row3, Column4)	1165.55	1138.00	535.77	0.01	0.46	283.00	280.71	283.00	28.91	0.00	0.10	100.00	100.00	0.00	855.00	882.55	742458.00	30.61	487.19	452.00
4	5	3	19553.00	3708.00	193.05	0	Spot (Block4, Row3, Column5)	401.17	378.00	106.49	0.03	0.27	295.00	359.31	295.00	305.04	0.09	0.85	2.00	0.00	0.00	83.00	106.17	420829.00	0.14	334.18	299.00
4	6	3	19886.00	3694.00	203.35	0	Spot (Block4, Row3, Column6)	33366.46	27981.00	19960.57	0.08	0.60	350.00	528.15	350.00	471.41	0.18	0.89	100.00	100.00	15.61	27631.00	33016.46	39105660.00	69.66	6998.25	6982.00
4	7	3	20185.00	3698.00	147.00	-50	Spot (Block4, Row3, Column7)	424.31	408.00	48.68	0.02	0.11	305.00	412.44	305.00	363.97	0.13	0.88	0.00	0.00	0.00	103.00	119.31	249493.00	0.03	390.82	392.00
4	8	3	20484.00	3709.00	159.70	0	Spot (Block4, Row3, Column8)	19549.33	18120.00	9161.09	0.03	0.47	298.00	327.60	298.00	157.36	0.04	0.48	100.00	100.00	0.00	17822.00	19251.33	13704079.00	122.15	4053.51	2967.50
4	1	4	18389.00	3991.00	150.85	0	Spot (Block4, Row4, Column1)	1203.56	1097.00	523.49	0.04	0.43	280.00	286.41	280.00	86.16	0.01	0.30	100.00	99.00	0.00	817.00	923.56	748612.00	10.65	500.22	439.00
4	2	4	18683.00	3992.00	168.80	0	Spot (Block4, Row4, Column2)	6212.44	5862.00	2892.53	0.03	0.47	293.00	328.59	293.00	142.57	0.05	0.43	100.00	100.00	0.00	5569.00	5919.44	4945103.00	41.27	1395.35	1347.50
4	3	4	18985.00	3993.00	151.20	0	Spot (Block4, Row4, Column3)	8489.29	7596.50	5426.39	0.05	0.64	298.00	333.46	298.00	158.71	0.05	0.48	100.00	100.00	0.00	7298.50	8191.29	5314296.00	51.39	1797.08	1322.00
4	4	4	19276.00	3999.00	191.90	0	Spot (Block4, Row4, Column4)	356.42	361.00	41.84	0.01	0.12	291.00	291.40	291.00	34.68	0.00	0.12	74.00	50.00	0.00	70.00	65.42	370321.00	1.88	314.31	308.00
4	5	4	19583.00	4004.00	168.80	0	Spot (Block4, Row4, Column5)	390.24	386.00	69.28	0.00	0.18	293.00	303.60	293.00	54.36	0.02	0.18	72.00	25.00	0.00	93.00	97.24	308290.00	1.59	327.35	315.00
4	6	4	19888.00	3995.00	196.65	0	Spot (Block4, Row4, Column6)	1504.30	1498.50	386.04	0.00	0.26	308.00	393.23	308.00	320.02	0.11	0.81	99.00	95.00	0.00	1190.50	1196.30	1648713.00	3.47	636.21	586.50
4	7	4	20187.00	3968.00	202.20	0	Spot (Block4, Row4, Column7)	423.89	394.00	175.77	0.03	0.41	309.00	412.30	309.00	331.23	0.13	0.80	3.00	1.00	0.00	85.00	114.89	492565.00	0.04	339.49	309.00
4	8	4	20492.00	4009.00	179.15	0	Spot (Block4, Row4, Column8)	405.04	396.00	64.15	0.01	0.16	293.00	315.99	293.00	99.61	0.03	0.32	54.00	5.00	0.00	103.00	112.04	365349.00	0.89	317.77	313.00
4	1	5	18386.00	4305.00	190.00	0	Spot (Block4, Row5, Column1)	935.98	722.00	624.83	0.11	0.67	286.00	375.23	286.00	308.32	0.12	0.82	61.00	39.00	0.00	436.00	649.98	950018.00	1.82	480.79	312.00
4	2	5	18680.00	4289.00	159.80	0	Spot (Block4, Row5, Column2)	21440.63	19876.00	9146.61	0.03	0.43	308.00	418.96	308.00	328.95	0.13	0.79	100.00	100.00	0.00	19568.00	21132.63	15051323.00	63.90	3904.03	3338.00
4	3	5	18986.00	4286.00	157.50	0	Spot (Block4, Row5, Column3)	23133.73	19838.50	13456.06	0.07	0.58	305.00	359.97	305.00	195.19	0.07	0.54	100.00	100.00	0.00	19533.50	22828.73	15777205.00	116.68	3667.05	3108.50
4	4	5	19272.00	4295.00	153.90	0	Spot (Block4, Row5, Column4)	626.69	604.00	175.69	0.02	0.28	295.00	319.38	295.00	140.89	0.03	0.44	82.00	58.00	0.00	309.00	331.69	406724.00	2.18	384.94	374.00
4	5	5	19585.00	4294.00	148.50	0	Spot (Block4, Row5, Column5)	12389.85	11247.50	6999.20	0.04	0.56	295.00	300.91	295.00	47.27	0.01	0.16	100.00	100.00	0.00	10952.50	12094.85	7409132.00	255.77	2902.14	2374.00
4	6	5	19872.00	4289.00	159.00	0	Spot (Block4, Row5, Column6)	402.56	397.00	62.27	0.01	0.15	304.00	360.40	304.00	289.51	0.07	0.80	0.00	0.00	0.00	93.00	98.56	281791.00	0.15	349.96	324.00
4	7	5	20189.00	4296.00	195.55	0	Spot (Block4, Row5, Column7)	39125.95	38094.00	20036.43	0.01	0.51	330.00	485.36	330.00	471.19	0.17	0.97	100.00	100.00	21.87	37764.00	38795.95	42217148.00	82.01	7635.74	7713.00
4	8	5	20499.00	4305.00	156.35	0	Spot (Block4, Row5, Column8)	495.44	507.00	112.03	0.01	0.23	289.00	363.87	289.00	324.97	0.10	0.89	11.00	0.00	0.00	218.00	206.44	332443.00	0.40	369.68	309.50
4	1	6	18380.00	4588.00	201.55	0	Spot (Block4, Row6, Column1)	26786.53	20508.00	18727.27	0.12	0.70	308.00	507.29	308.00	493.55	0.22	0.97	100.00	100.00	5.20	20200.00	26478.53	30884944.00	53.25	5400.08	5441.00
4	2	6	18683.00	4591.00	200.45	0	Spot (Block4, Row6, Column2)	25820.39	24716.00	13004.31	0.02	0.50	325.00	527.08	325.00	505.67	0.21	0.96	100.00	100.00	0.09	24391.00	25495.39	29409432.00	50.02	5117.02	4991.00
4	3	6	18974.00	4593.00	148.80	0	Spot (Block4, Row6, Column3)	4211.37	3648.50	2496.75	0.06	0.59	298.00	378.99	298.00	314.78	0.10	0.83	100.00	100.00	0.00	3350.50	3913.37	2552092.00	12.17	1204.53	923.00
4	4	6	19287.00	4594.00	162.05	0	Spot (Block4, Row6, Column4)	485.22	470.00	109.81	0.01	0.23	294.00	295.61	294.00	30.84	0.00	0.10	99.00	92.00	0.00	176.00	191.22	351784.00	6.15	346.83	330.50
4	5	6	19585.00	4598.00	146.95	0	Spot (Block4, Row6, Column5)	1520.91	1558.50	580.66	0.01	0.38	298.00	306.61	298.00	54.20	0.01	0.18	100.00	100.00	0.00	1260.50	1222.91	897335.00	22.40	578.89	517.00
4	6	6	19878.00	4598.00	169.50	0	Spot (Block4, Row6, Column6)	357.95	370.00	41.56	0.01	0.12	304.00	381.54	304.00	377.79	0.10	0.99	0.00	0.00	0.00	66.00	53.95	286362.00	-0.06	327.94	317.50
4	7	6	20192.00	4595.00	165.55	0	Spot (Block4, Row6, Column7)	597.00	590.00	135.77	0.01	0.23	311.00	378.80	311.00	326.84	0.09	0.86	37.00	0.00	0.00	279.00	286.00	455508.00	0.67	419.97	392.00
4	8	6	20470.00	4615.00	188.10	0	Spot (Block4, Row6, Column8)	443.11	422.00	77.29	0.02	0.17	298.00	307.42	298.00	51.21	0.01	0.17	90.00	68.00	0.00	124.00	145.11	439120.00	2.65	352.08	354.50
4	1	7	18380.00	4888.00	162.90	0	Spot (Block4, Row7, Column1)	8104.05	7022.00	4286.34	0.06	0.53	288.00	360.08	288.00	286.43	0.10	0.80	100.00	100.00	0.00	6734.00	7816.05	5964581.00	27.04	1467.23	1345.00
4	2	7	18688.00	4890.00	292.20	0	Spot (Block4, Row7, Column2)	307.99	298.00	39.72	0.01	0.13	295.00	372.97	295.00	309.89	0.10	0.83	0.00	0.00	0.00	3.00	12.99	770272.00	-0.21	288.52	291.00
4	3	7	18963.00	4888.00	235.90	0	Spot (Block4, Row7, Column3)	317.12	307.00	35.93	0.01	0.11	292.00	302.05	292.00	107.51	0.01	0.36	2.00	0.00	0.00	15.00	25.12	507385.00	0.14	291.54	295.00
4	4	7	19278.00	4894.00	147.00	-50	Spot (Block4, Row7, Column4)	343.81	335.00	32.91	0.01	0.10	296.00	303.08	296.00	89.18	0.01	0.29	9.00	0.00	0.00	39.00	47.81	201816.00	0.46	331.02	320.00
4	5	7	19580.00	4891.00	220.90	0	Spot (Block4, Row7, Column5)	372.51	385.00	53.37	0.01	0.14	305.00	377.04	305.00	363.42	0.09	0.96	0.00	0.00	0.00	80.00	67.51	519278.00	-0.01	332.01	316.00
4	6	7	19880.00	4898.00	187.45	0	Spot (Block4, Row7, Column6)	31115.78	30151.00	16246.00	0.01	0.52	347.00	585.97	347.00	643.14	0.23	1.10	100.00	100.00	0.61	29804.00	30768.78	30649040.00	47.47	5444.48	5416.00
4	7	7	20161.00	4901.00	206.95	0	Spot (Block4, Row7, Column7)	464.53	428.00	199.90	0.04	0.43	307.00	415.80	307.00	396.83	0.13	0.95	2.00	1.00	0.00	121.00	157.53	564871.00	0.12	388.83	316.00
4	8	7	20488.00	4898.00	195.90	0	Spot (Block4, Row7, Column8)	1878.46	1832.00	468.28	0.01	0.25	302.00	338.62	302.00	152.86	0.05	0.45	100.00	99.00	0.00	1530.00	1576.46	2038134.00	10.07	775.38	720.50
4	1	8	18373.00	5200.00	153.25	0	Spot (Block4, Row8, Column1)	408.38	395.00	82.41	0.01	0.20	274.00	277.48	274.00	87.46	0.01	0.32	70.00	31.00	0.00	121.00	134.38	264221.00	1.50	308.74	301.50
4	2	8	18689.00	5193.00	172.10	0	Spot (Block4, Row8, Column2)	328.36	314.00	39.37	0.02	0.12	279.00	271.96	279.00	33.25	0.01	0.12	53.00	30.00	0.00	35.00	49.36	271552.00	1.70	290.11	291.50
4	3	8	18978.00	5185.00	183.10	0	Spot (Block4, Row8, Column3)	377.88	377.00	86.36	0.00	0.23	283.00	287.93	283.00	110.69	0.01	0.38	34.00	3.00	0.00	94.00	94.88	357476.00	0.81	310.50	305.00
4	4	8	19278.00	5200.00	153.30	0	Spot (Block4, Row8, Column4)	43606.48	43827.00	18573.73	0.00	0.43	300.00	318.33	300.00	132.11	0.03	0.42	100.00	100.00	24.96	43527.00	43306.48	28300764.00	327.66	7310.64	5446.00
4	5	8	19565.00	5192.00	164.60	0	Spot (Block4, Row8, Column5)	383.65	389.00	31.98	0.01	0.08	312.00	389.13	312.00	357.84	0.10	0.92	0.00	0.00	0.00	77.00	71.65	289654.00	-0.02	353.83	344.50
4	6	8	19878.00	5204.00	196.55	0	Spot (Block4, Row8, Column6)	37355.62	33101.00	22042.21	0.05	0.59	372.00	564.57	372.00	598.91	0.18	1.06	100.00	100.00	27.13	32729.00	36983.62	40755284.00	61.43	7191.57	7111.50
4	7	8	20180.00	5201.00	148.90	0	Spot (Block4, Row8, Column7)	1205.54	1110.00	461.45	0.04	0.38	310.00	413.11	310.00	369.38	0.12	0.89	90.00	56.00	0.00	800.00	895.54	726943.00	2.15	559.74	507.50
4	8	8	20466.00	5201.00	150.50	0	Spot (Block4, Row8, Column8)	45377.89	47597.00	18910.49	0.02	0.42	317.00	366.37	317.00	173.03	0.06	0.47	100.00	100.00	32.96	47280.00	45060.89	28089084.00	260.14	9406.93	7609.00
5	1	1	4856.00	7510.00	154.55	0	Spot (Block5, Row1, Column1)	20431.21	17874.50	11143.66	0.06	0.55	126.00	153.40	126.00	90.39	0.09	0.59	100.00	100.00	0.00	17748.50	20305.21	13402872.00	224.33	3552.93	2503.00
5	2	1	5155.00	7503.00	143.85	0	Spot (Block5, Row1, Column2)	162.26	157.00	31.16	0.01	0.19	120.00	124.69	120.00	39.80	0.02	0.32	44.00	8.00	0.00	37.00	42.26	91678.00	0.94	136.84	133.00
5	3	1	5460.00	7514.00	147.75	0	Spot (Block5, Row1, Column3)	2048.75	1491.00	1625.00	0.14	0.79	114.00	112.66	114.00	23.52	0.01	0.21	100.00	100.00	0.00	1377.00	1934.75	1219005.00	82.33	446.37	358.50
5	4	1	5746.00	7522.00	168.75	0	Spot (Block5, Row1, Column4)	139.91	139.00	18.97	0.00	0.14	115.00	118.90	115.00	43.20	0.01	0.36	17.00	0.00	0.00	24.00	24.91	111366.00	0.49	123.30	121.00
5	5	1	6056.00	7504.00	156.50	0	Spot (Block5, Row1, Column5)	4523.51	2296.00	5017.44	0.29	1.11	118.00	120.94	118.00	38.80	0.01	0.32	100.00	99.00	0.00	2178.00	4405.51	3053366.00	113.46	1008.50	355.00
5	6	1	6349.00	7501.00	154.10	0	Spot (Block5, Row1, Column6)	2726.97	1496.00	2802.75	0.26	1.03	116.00	120.52	116.00	60.94	0.02	0.51	99.00	93.00	0.00	1380.00	2610.97	1780713.00	42.77	708.26	264.00
5	7	1	6652.00	7502.00	162.40	0	Spot (Block5, Row1, Column7)	5770.99	2168.00	7470.17	0.43	1.29	116.00	123.65	116.00	96.21	0.03	0.78	91.00	88.00	0.00	2052.00	5654.99	4207054.00	58.70	1560.64	303.00
5	8	1	6953.00	7483.00	178.60	0	Spot (Block5, Row1, Column8)	141.93	136.00	21.12	0.02	0.15	116.00	121.56	116.00	94.21	0.02	0.78	0.00	0.00	0.00	20.00	25.93	127027.00	0.22	130.60	127.00
5	1	2	4853.00	7806.00	147.00	-50	Spot (Block5, Row2, Column1)	96.14	96.00	12.27	0.00	0.13	97.00	107.05	97.00	49.83	0.04	0.47	0.00	0.00	0.00	-1.00	-0.86	56433.00	-0.22	104.59	102.50
5	2	2	5149.00	7810.00	131.75	0	Spot (Block5, Row2, Column2)	1486.86	1345.00	672.20	0.04	0.45	89.00	94.66	89.00	25.77	0.03	0.27	100.00	100.00	0.00	1256.00	1397.86	700310.00	54.03	388.72	359.00
5	3	2	5448.00	7821.00	123.30	0	Spot (Block5, Row2, Column3)	110.08	109.00	10.69	0.00	0.10	83.00	86.62	83.00	22.86	0.02	0.26	63.00	4.00	0.00	26.00	27.08	44364.00	1.03	94.89	95.00
5	4	2	5755.00	7811.00	170.80	0	Spot (Block5, Row2, Column4)	652.85	502.00	346.89	0.11	0.53	88.00	89.88	88.00	20.47	0.01	0.23	100.00	100.00	0.00	414.00	564.85	530112.00	27.51	213.17	198.00
5	5	2	6063.00	7803.00	197.95	0	Spot (Block5, Row2, Column5)	210.68	189.00	87.30	0.05	0.41	85.00	89.04	85.00	31.04	0.02	0.35	95.00	76.00	0.00	104.00	125.68	234275.00	3.92	123.92	112.00
5	6	2	6353.00	7815.00	147.00	-50	Spot (Block5, Row2, Column6)	86.93	86.00	10.85	0.00	0.12	83.00	87.69	83.00	45.95	0.02	0.52	0.00	0.00	0.00	3.00	3.93	51290.00	-0.02	88.90	87.50
5	7	2	6656.00	7820.00	175.95	0	Spot (Block5, Row2, Column7)	161.31	164.00	44.54	0.01	0.28	83.00	91.41	83.00	92.44	0.04	1.01	45.00	1.00	0.00	81.00	78.31	139696.00	0.76	102.12	102.00
5	8	2	6954.00	7819.00	147.00	-50	Spot (Block5, Row2, Column8)	75.11	75.00	10.06	0.00	0.13	86.00	90.64	86.00	81.56	0.02	0.90	0.00	0.00	0.00	-11.00	-10.89	44317.00	-0.19	77.94	76.00
5	1	3	4849.00	8104.00	154.00	0	Spot (Block5, Row3, Column1)	920.43	587.00	840.29	0.20	0.91	81.00	80.97	81.00	12.41	0.00	0.15	100.00	99.00	0.00	506.00	839.43	603802.00	67.67	255.19	150.00
5	2	3	5142.00	8095.00	183.25	0	Spot (Block5, Row3, Column2)	103.65	103.00	13.71	0.00	0.13	76.00	78.24	76.00	19.98	0.01	0.26	70.00	17.00	0.00	27.00	27.65	97535.00	1.27	85.13	84.00
5	3	3	5456.00	8111.00	167.10	0	Spot (Block5, Row3, Column3)	126.15	117.50	28.80	0.03	0.23	71.00	70.94	71.00	10.22	0.00	0.14	99.00	93.00	0.00	46.50	55.15	97891.00	5.40	86.36	87.00
5	4	3	5749.00	8114.00	169.45	0	Spot (Block5, Row3, Column4)	102.43	103.00	11.81	0.00	0.12	72.00	74.07	72.00	16.11	0.01	0.22	86.00	44.00	0.00	31.00	30.43	81536.00	1.76	83.50	83.00
5	5	3	6061.00	8133.00	174.55	0	Spot (Block5, Row3, Column5)	106.09	105.00	16.90	0.00	0.16	72.00	72.51	72.00	12.07	0.00	0.17	92.00	69.00	0.00	33.00	34.09	90387.00	2.78	81.18	81.00
5	6	3	6352.00	8113.00	173.95	0	Spot (Block5, Row3, Column6)	185.36	191.00	47.16	0.01	0.25	74.00	74.03	74.00	11.01	0.00	0.15	99.00	99.00	0.00	117.00	111.36	156070.00	10.11	103.57	104.00
5	7	3	6663.00	8128.00	157.55	0	Spot (Block5, Row3, Column7)	187.00	182.00	72.90	0.01	0.39	75.00	75.14	75.00	11.12	0.00	0.15	97.00	93.00	0.00	107.00	112.00	127906.00	10.06	99.64	98.00
5	8	3	6963.00	8127.00	163.25	0	Spot (Block5, Row3, Column8)	176.89	178.00	41.13	0.00	0.23	78.00	78.74	78.00	11.19	0.00	0.14	99.00	98.00	0.00	100.00	98.89	130369.00	8.77	106.00	103.00
5	1	4	4849.00	8406.00	147.00	-50	Spot (Block5, Row4, Column1)	105.13	105.00	10.99	0.00	0.10	74.00	74.22	74.00	11.45	0.00	0.15	94.00	77.00	0.00	31.00	31.13	61816.00	2.70	94.30	94.00
5	2	4	5155.00	8364.00	275.15	0	Spot (Block5, Row4, Column2)	80.06	81.00	9.14	0.01	0.11	72.00	72.53	72.00	10.67	0.00	0.15	42.00	5.00	0.00	9.00	8.06	177086.00	0.71	73.37	74.00
5	3	4	5449.00	8419.00	147.00	0	Spot (Block5, Row4, Column3)	277.69	267.00	94.65	0.02	0.34	70.00	69.82	70.00	9.56	0.00	0.14	100.00	100.00	0.00	197.00	207.69	163281.00	21.75	120.90	108.00
5	4	4	5675.00	8411.00	164.10	0	Spot (Block5, Row4, Column4)	79.86	79.00	8.02	0.00	0.10	70.00	69.77	70.00	18.85	0.00	0.27	14.00	0.00	0.00	9.00	9.86	59492.00	0.54	76.19	76.00
5	5	4	6014.00	8395.00	207.00	0	Spot (Block5, Row4, Column5)	82.39	83.00	8.15	0.00	0.10	70.00	70.25	70.00	19.23	0.00	0.27	19.00	0.00	0.00	13.00	12.39	100346.00	0.63	72.64	72.00
5	6	4	6364.00	8416.00	208.85	0	Spot (Block5, Row4, Column6)	98.58	99.00	11.88	0.00	0.12	70.00	69.80	70.00	10.14	0.00	0.15	92.00	75.00	0.00	29.00	28.58	122532.00	2.84	77.77	78.00
5	7	4	6645.00	8434.00	169.35	0	Spot (Block5, Row4, Column7)	138.31	122.00	43.71	0.05	0.32	72.00	72.22	72.00	10.63	0.00	0.15	97.00	86.00	0.00	50.00	66.31	110232.00	6.21	89.73	90.00
5	8	4	6950.00	8425.00	150.20	0	Spot (Block5, Row4, Column8)	205.75	200.00	42.78	0.01	0.21	75.00	76.12	75.00	12.42	0.01	0.16	100.00	99.00	0.00	125.00	130.75	126125.00	10.44	114.59	106.00
5	1	5	4846.00	8712.00	166.10	0	Spot (Block5, Row5, Column1)	167.77	175.00	54.92	0.02	0.33	72.00	71.98	72.00	10.23	0.00	0.14	100.00	99.00	0.00	103.00	95.77	128009.00	9.36	94.36	94.00
5	2	5	5149.00	8714.00	159.15	0	Spot (Block5, Row5, Column2)	85.99	86.00	8.43	0.00	0.10	70.00	69.81	70.00	9.88	0.00	0.14	76.00	32.00	0.00	16.00	15.99	59764.00	1.64	78.94	80.00
5	3	5	5443.00	8704.00	187.55	0	Spot (Block5, Row5, Column3)	83.30	84.00	7.84	0.00	0.09	69.00	68.71	69.00	9.65	0.00	0.14	72.00	25.00	0.00	15.00	14.30	82305.00	1.51	74.88	74.00
5	4	5	5756.00	8696.00	162.20	0	Spot (Block5, Row5, Column4)	83.16	83.00	10.59	0.00	0.13	69.00	69.38	69.00	19.09	0.00	0.28	31.00	0.00	0.00	14.00	14.16	60456.00	0.72	71.58	73.00
5	5	5	6049.00	8714.00	142.20	0	Spot (Block5, Row5, Column5)	840.30	783.00	339.98	0.03	0.40	71.00	70.86	71.00	20.51	0.00	0.29	100.00	100.00	0.00	712.00	769.30	463005.00	37.51	239.11	179.00
5	6	5	6348.00	8716.00	147.00	-50	Spot (Block5, Row5, Column6)	61.39	60.00	10.18	0.01	0.17	70.00	69.98	70.00	12.76	0.00	0.18	1.00	0.00	0.00	-10.00	-8.61	36034.00	-0.67	69.86	70.00
5	7	5	6657.00	8730.00	202.15	0	Spot (Block5, Row5, Column7)	173.83	189.00	44.49	0.04	0.26	74.00	74.59	74.00	12.90	0.00	0.17	99.00	96.00	0.00	115.00	99.83	201641.00	7.69	102.75	99.00
5	8	5	6954.00	8722.00	156.05	0	Spot (Block5, Row5, Column8)	217.64	203.00	87.36	0.03	0.40	74.00	74.08	74.00	11.32	0.00	0.15	99.00	98.00	0.00	129.00	143.64	145817.00	12.68	100.56	96.00
5	1	6	4842.00	9003.00	189.90	0	Spot (Block5, Row6, Column1)	127.74	121.00	29.90	0.02	0.23	69.00	69.10	69.00	10.07	0.00	0.15	99.00	93.00	0.00	52.00	58.74	130418.00	5.82	88.54	88.00
5	2	6	5140.00	9021.00	180.30	0	Spot (Block5, Row6, Column2)	98.06	97.00	11.44	0.00	0.12	69.00	68.72	69.00	9.42	0.00	0.14	95.00	82.00	0.00	28.00	29.06	89531.00	3.11	81.23	82.00
5	3	6	5444.00	9015.00	148.60	0	Spot (Block5, Row6, Column3)	302.30	285.00	106.32	0.03	0.35	70.00	68.87	70.00	10.73	0.01	0.16	100.00	100.00	0.00	215.00	232.30	181683.00	21.76	133.58	115.00
5	4	6	5766.00	9017.00	175.85	0	Spot (Block5, Row6, Column4)	101.47	101.00	11.89	0.00	0.12	70.00	69.95	70.00	10.58	0.00	0.15	95.00	81.00	0.00	31.00	31.47	87870.00	2.98	79.44	79.00
5	5	6	6045.00	9018.00	140.25	0	Spot (Block5, Row6, Column5)	708.24	676.50	246.98	0.02	0.35	71.00	71.23	71.00	12.60	0.00	0.18	100.00	100.00	0.00	605.50	637.24	376784.00	50.55	254.68	184.50
5	6	6	6346.00	9016.00	147.00	-50	Spot (Block5, Row6, Column6)	74.83	75.00	9.07	0.00	0.12	69.00	68.46	69.00	11.99	0.00	0.18	27.00	1.00	0.00	6.00	5.83	44152.00	0.53	74.38	74.00
5	7	6	6661.00	9022.00	169.40	0	Spot (Block5, Row6, Column7)	237.15	216.00	78.96	0.04	0.33	77.00	81.07	77.00	21.73	0.02	0.27	100.00	94.00	0.00	139.00	160.15	190193.00	7.18	125.74	112.00
5	8	6	6956.00	9025.00	155.35	0	Spot (Block5, Row6, Column8)	251.92	259.00	88.83	0.01	0.35	80.00	82.19	80.00	16.08	0.01	0.20	99.00	98.00	0.00	179.00	171.92	167530.00	10.55	116.41	107.00
5	1	7	4845.00	9316.00	220.20	0	Spot (Block5, Row7, Column1)	76.04	76.00	8.74	0.00	0.11	67.00	66.82	67.00	9.32	0.00	0.14	47.00	14.00	0.00	9.00	9.04	105695.00	0.99	68.95	69.00
5	2	7	5144.00	9309.00	147.00	-50	Spot (Block5, Row7, Column2)	63.09	67.00	11.88	0.03	0.19	68.00	67.97	68.00	8.44	0.00	0.12	6.00	0.00	0.00	-1.00	-4.91	37035.00	-0.58	64.12	66.00
5	3	7	5444.00	9311.00	147.00	-50	Spot (Block5, Row7, Column3)	67.06	68.00	9.87	0.01	0.15	68.00	67.85	68.00	10.28	0.00	0.15	11.00	0.00	0.00	0.00	-0.94	39434.00	-0.08	65.67	66.00
5	4	7	5744.00	9312.00	147.00	-50	Spot (Block5, Row7, Column4)	73.82	74.00	7.31	0.00	0.10	69.00	68.61	69.00	10.32	0.00	0.15	22.00	1.00	0.00	5.00	4.82	43256.00	0.50	65.85	65.00
5	5	7	6044.00	9310.00	212.75	0	Spot (Block5, Row7, Column5)	100.91	101.00	12.22	0.00	0.12	69.00	69.03	69.00	10.90	0.00	0.16	95.00	81.00	0.00	32.00	31.91	131286.00	2.92	80.27	81.00
5	6	7	6347.00	9324.00	179.05	0	Spot (Block5, Row7, Column6)	122.59	121.00	20.06	0.01	0.16	70.00	70.86	70.00	12.25	0.01	0.17	99.00	92.00	0.00	51.00	52.59	110451.00	4.22	91.30	89.00
5	7	7	6643.00	9321.00	154.35	0	Spot (Block5, Row7, Column7)	222.56	205.50	44.91	0.03	0.20	83.00	104.22	83.00	62.34	0.10	0.60	98.00	46.00	0.00	122.50	139.56	145554.00	1.90	138.80	126.00
5	8	7	6963.00	9323.00	171.85	0	Spot (Block5, Row7, Column8)	227.53	220.00	43.90	0.01	0.19	98.00	134.89	98.00	137.09	0.14	1.02	39.00	0.00	0.00	122.00	129.53	186573.00	0.68	159.53	175.50
5	1	8	4842.00	9607.00	147.00	-50	Spot (Block5, Row8, Column1)	78.87	79.00	6.96	0.00	0.09	69.00	68.49	69.00	9.45	0.00	0.14	53.00	11.00	0.00	10.00	9.87	47005.00	1.10	72.65	74.00
5	2	8	5146.00	9591.00	170.30	0	Spot (Block5, Row8, Column2)	83.40	84.00	9.66	0.00	0.12	69.00	68.95	69.00	8.64	0.00	0.13	73.00	40.00	0.00	15.00	14.40	67471.00	1.67	77.13	77.00
5	3	8	5439.00	9612.00	173.65	0	Spot (Block5, Row8, Column3)	108.55	105.00	21.07	0.01	0.19	69.00	68.81	69.00	9.13	0.00	0.13	95.00	91.00	0.00	36.00	39.55	91287.00	4.35	82.85	85.00
5	4	8	5750.00	9619.00	158.60	0	Spot (Block5, Row8, Column4)	172.92	182.00	30.38	0.02	0.18	70.00	69.04	70.00	10.75	0.01	0.16	100.00	100.00	0.00	112.00	102.92	118966.00	9.66	102.59	102.00
5	5	8	6043.00	9614.00	147.00	-50	Spot (Block5, Row8, Column5)	73.68	73.00	8.48	0.00	0.12	70.00	69.07	70.00	12.23	0.01	0.18	15.00	1.00	0.00	3.00	3.68	43399.00	0.38	74.50	74.00
5	6	8	6351.00	9617.00	169.25	0	Spot (Block5, Row8, Column6)	257.71	236.00	87.85	0.04	0.34	71.00	70.71	71.00	13.41	0.00	0.19	100.00	100.00	0.00	165.00	186.71	206170.00	13.94	120.45	116.00
5	7	8	6615.00	9626.00	190.25	0	Spot (Block5, Row8, Column7)	107.47	104.00	26.63	0.01	0.25	82.00	121.45	82.00	148.28	0.17	1.22	0.00	0.00	0.00	22.00	25.47	109193.00	-0.09	93.39	91.00
5	8	8	6935.00	9624.00	146.65	0	Spot (Block5, Row8, Column8)	49317.57	55929.00	17229.82	0.05	0.35	110.00	159.17	110.00	165.12	0.16	1.04	100.00	100.00	42.25	55819.00	49207.57	28949596.00	297.71	8362.76	6661.00
6	1	1	9357.00	7538.00	154.30	0	Spot (Block6, Row1, Column1)	22815.68	20568.50	12151.02	0.05	0.53	398.00	433.01	398.00	151.47	0.04	0.35	100.00	100.00	0.00	20170.50	22417.68	14830194.00	147.77	5061.25	4067.00
6	2	1	9660.00	7546.00	152.05	0	Spot (Block6, Row1, Column2)	12100.26	10601.00	6535.94	0.06	0.54	392.00	418.14	392.00	143.72	0.03	0.34	100.00	100.00	0.00	10209.00	11708.26	7695768.00	81.28	2271.75	1997.00
6	3	1	9963.00	7546.00	147.40	0	Spot (Block6, Row1, Column3)	6091.79	4935.00	4077.48	0.09	0.67	391.00	400.83	391.00	93.36	0.01	0.23	100.00	100.00	0.00	4544.00	5700.79	3600248.00	60.96	1451.69	1236.00
6	4	1	10254.00	7548.00	149.40	0	Spot (Block6, Row1, Column4)	10002.42	9273.00	5393.85	0.03	0.54	398.00	426.04	398.00	114.94	0.03	0.27	100.00	100.00	0.00	8875.00	9604.42	6101478.00	83.32	2319.04	1723.00
6	5	1	10555.00	7547.00	148.70	0	Spot (Block6, Row1, Column5)	14665.74	12449.50	11111.29	0.07	0.76	399.00	431.00	399.00	128.27	0.03	0.30	100.00	100.00	0.00	12050.50	14266.74	8828773.00	110.97	2824.57	2203.50
6	6	1	10855.00	7546.00	149.10	0	Spot (Block6, Row1, Column6)	17967.67	15738.00	10506.81	0.06	0.58	407.00	456.71	407.00	149.68	0.05	0.33	100.00	100.00	0.00	15331.00	17560.67	10870438.00	116.99	4704.31	2840.50
6	7	1	11152.00	7550.00	148.90	0	Spot (Block6, Row1, Column7)	44857.70	48818.50	20344.66	0.04	0.45	404.00	443.14	404.00	136.19	0.04	0.31	100.00	100.00	35.31	48414.50	44453.70	27183924.00	326.13	9854.61	6883.00
6	8	1	11462.00	7548.00	156.80	0	Spot (Block6, Row1, Column8)	1397.99	1322.00	428.99	0.02	0.31	399.00	426.60	399.00	103.35	0.03	0.24	100.00	100.00	0.00	923.00	998.99	946439.00	9.40	692.42	635.50
6	1	2	9346.00	7858.00	163.30	0	Spot (Block6, Row2, Column1)	442.63	405.00	78.23	0.04	0.18	383.00	382.61	383.00	92.66	0.00	0.24	37.00	5.00	0.00	22.00	59.63	327104.00	0.65	396.67	393.00
6	2	2	9652.00	7843.00	128.65	0	Spot (Block6, Row2, Column2)	9276.98	9008.00	3430.51	0.01	0.37	383.00	386.68	383.00	108.45	0.00	0.28	100.00	100.00	0.00	8625.00	8893.98	4118977.00	81.98	2216.29	1921.50
6	3	2	9962.00	7838.00	163.90	0	Spot (Block6, Row2, Column3)	663.98	638.00	198.76	0.02	0.30	385.00	390.88	385.00	105.12	0.01	0.27	79.00	62.00	0.00	253.00	278.98	490684.00	2.60	441.49	418.00
6	4	2	10261.00	7846.00	165.50	0	Spot (Block6, Row2, Column4)	6186.08	6038.00	2334.95	0.01	0.38	394.00	418.10	394.00	127.18	0.03	0.30	100.00	100.00	0.00	5644.00	5792.08	4695237.00	45.35	1505.12	1404.50
6	5	2	10562.00	7852.00	187.50	0	Spot (Block6, Row2, Column5)	3487.45	3273.00	1198.09	0.03	0.34	398.00	443.93	398.00	180.45	0.05	0.41	100.00	99.00	0.00	2875.00	3089.45	3463034.00	16.87	1169.23	984.00
6	6	2	10855.00	7853.00	154.70	0	Spot (Block6, Row2, Column6)	2617.01	2265.00	1287.96	0.06	0.49	406.00	547.42	406.00	464.46	0.13	0.85	99.00	82.00	0.00	1859.00	2211.01	1716761.00	4.46	873.80	803.00
6	7	2	11155.00	7851.00	147.85	0	Spot (Block6, Row2, Column7)	3227.95	2826.00	1704.19	0.06	0.53	401.00	440.30	401.00	144.72	0.04	0.33	100.00	100.00	0.00	2425.00	2826.95	1927085.00	19.26	1108.50	953.50
6	8	2	11449.00	7872.00	235.05	0	Spot (Block6, Row2, Column8)	473.72	486.00	85.09	0.01	0.18	397.00	443.26	397.00	222.79	0.05	0.50	2.00	0.00	0.00	89.00	76.72	754635.00	0.14	442.86	403.00
6	1	3	9355.00	8139.00	148.60	0	Spot (Block6, Row3, Column1)	11892.61	10052.00	8522.42	0.07	0.72	384.00	381.32	384.00	82.49	0.00	0.22	100.00	100.00	0.00	9668.00	11508.61	7171241.00	139.55	2503.73	1856.00
6	2	3	9662.00	8142.00	173.90	0	Spot (Block6, Row3, Column2)	757.99	676.50	261.01	0.05	0.34	390.00	401.47	390.00	134.21	0.01	0.33	81.00	54.00	0.00	286.50	367.99	636712.00	2.66	455.67	420.50
6	3	3	9947.00	8142.00	156.40	0	Spot (Block6, Row3, Column3)	1882.73	1416.00	2065.35	0.12	1.10	390.00	395.44	390.00	127.21	0.01	0.32	100.00	98.00	0.00	1026.00	1492.73	1280256.00	11.69	605.36	586.00
6	4	3	10251.00	8139.00	147.50	0	Spot (Block6, Row3, Column4)	22756.72	20711.00	13358.53	0.04	0.59	391.00	400.35	391.00	115.95	0.01	0.29	100.00	100.00	0.00	20320.00	22365.72	13494738.00	192.81	4754.26	3624.50
6	5	3	10539.00	8135.00	162.15	0	Spot (Block6, Row3, Column5)	1399.59	756.00	3828.60	0.27	2.74	397.00	519.64	397.00	459.71	0.12	0.88	43.00	22.00	0.00	359.00	1002.59	1017504.00	1.91	694.52	432.00
6	6	3	10852.00	8148.00	204.95	0	Spot (Block6, Row3, Column6)	48164.42	61235.00	19379.30	0.10	0.40	470.00	715.87	470.00	693.60	0.18	0.97	100.00	100.00	46.64	60765.00	47694.42	57412552.00	68.41	10865.68	10962.00
6	7	3	11163.00	8150.00	147.30	0	Spot (Block6, Row3, Column7)	10387.39	8844.00	6882.39	0.07	0.66	408.00	545.84	408.00	508.94	0.13	0.93	100.00	99.00	0.00	8436.00	9979.39	6138950.00	19.34	2341.79	1579.00
6	8	3	11456.00	8153.00	157.50	0	Spot (Block6, Row3, Column8)	39554.29	37680.00	16864.09	0.02	0.43	404.00	474.30	404.00	284.00	0.07	0.60	100.00	100.00	14.60	37276.00	39150.29	27094788.00	137.61	7186.24	6596.00
6	1	4	9353.00	8438.00	148.20	0	Spot (Block6, Row4, Column1)	21109.67	19106.50	12279.54	0.04	0.58	380.00	395.37	380.00	145.65	0.02	0.37	100.00	100.00	0.00	18726.50	20729.67	12708024.00	142.22	4310.42	3017.50
6	2	4	9652.00	8446.00	185.45	0	Spot (Block6, Row4, Column2)	7203.98	6790.50	4139.45	0.03	0.57	391.00	444.11	391.00	244.92	0.06	0.55	100.00	100.00	0.00	6399.50	6812.98	6987865.00	27.60	1694.12	1665.50
6	3	4	9955.00	8445.00	150.85	0	Spot (Block6, Row4, Column3)	56943.74	65535.00	13576.73	0.06	0.24	393.00	457.99	393.00	285.36	0.07	0.62	100.00	100.00	63.33	65142.00	56550.74	35248456.00	197.94	13651.23	9407.00
6	4	4	10249.00	8447.00	159.40	0	Spot (Block6, Row4, Column4)	653.17	611.00	161.81	0.03	0.25	388.00	396.21	388.00	122.79	0.01	0.31	80.00	46.00	0.00	223.00	265.17	457218.00	2.09	458.63	473.00
6	5	4	10533.00	8424.00	133.90	0	Spot (Block6, Row4, Column5)	1183.70	706.50	1811.63	0.22	1.53	395.00	429.88	395.00	175.40	0.04	0.41	81.00	47.00	0.00	311.50	788.70	568178.00	4.30	597.07	518.50
6	6	4	10851.00	8445.00	189.25	0	Spot (Block6, Row4, Column6)	4159.73	3986.50	1346.19	0.02	0.32	411.00	546.20	411.00	476.04	0.12	0.87	100.00	99.00	0.00	3575.50	3748.73	4193011.00	7.59	1342.06	1153.50
6	7	4	11153.00	8454.00	148.30	0	Spot (Block6, Row4, Column7)	6201.16	4786.50	4689.95	0.11	0.76	415.00	559.83	415.00	474.88	0.13	0.85	100.00	87.00	0.00	4371.50	5786.16	3720695.00	11.88	1442.71	1212.00
6	8	4	11453.00	8455.00	152.70	0	Spot (Block6, Row4, Column8)	2296.14	2047.00	1098.69	0.05	0.48	405.00	466.24	405.00	218.77	0.06	0.47	100.00	99.00	0.00	1642.00	1891.14	1471825.00	8.36	873.81	781.00
6	1	5	9354.00	8744.00	147.85	0	Spot (Block6, Row5, Column1)	22150.74	18153.00	14211.39	0.09	0.64	389.00	529.19	389.00	532.71	0.13	1.01	100.00	100.00	0.34	17764.00	21761.74	13157540.00	40.59	4438.78	3005.50
6	2	5	9649.00	8738.00	158.75	0	Spot (Block6, Row5, Column2)	41912.79	41091.00	17241.16	0.01	0.41	402.00	577.77	402.00	552.50	0.16	0.96	100.00	100.00	17.34	40689.00	41510.79	29003772.00	74.82	7420.25	6444.00
6	3	5	9951.00	8736.00	158.10	0	Spot (Block6, Row5, Column3)	31740.30	27311.00	18000.56	0.07	0.57	396.00	506.70	396.00	367.12	0.11	0.72	100.00	100.00	6.66	26915.00	31344.30	21932588.00	85.08	4682.30	4131.00
6	4	5	10251.00	8750.00	147.85	0	Spot (Block6, Row5, Column4)	10801.34	8760.50	7388.27	0.09	0.68	389.00	433.53	389.00	247.48	0.05	0.57	100.00	100.00	0.00	8371.50	10412.34	6459203.00	41.89	2297.05	1796.00
6	5	5	10551.00	8746.00	148.10	0	Spot (Block6, Row5, Column5)	55385.81	65535.00	15286.46	0.07	0.28	394.00	427.84	394.00	170.24	0.04	0.40	100.00	100.00	60.96	65141.00	54991.81	33342508.00	322.83	12547.38	8370.50
6	6	5	10856.00	8746.00	148.50	0	Spot (Block6, Row5, Column6)	2805.74	2589.00	1313.56	0.03	0.47	404.00	523.81	404.00	480.50	0.11	0.92	99.00	87.00	0.00	2185.00	2401.74	1691859.00	4.75	976.98	840.50
6	7	5	11156.00	8745.00	201.90	0	Spot (Block6, Row5, Column7)	51771.16	65535.00	17822.96	0.10	0.34	499.00	711.06	499.00	701.31	0.15	0.99	100.00	100.00	57.98	65036.00	51272.16	60003428.00	72.81	11416.14	10468.00
6	8	5	11455.00	8753.00	147.15	0	Spot (Block6, Row5, Column8)	16884.18	13007.00	13076.25	0.11	0.77	406.50	529.01	406.50	473.16	0.11	0.89	100.00	100.00	0.17	12600.50	16477.68	9911015.00	34.57	3361.89	2412.00
6	1	6	9350.00	9039.00	207.05	0	Spot (Block6, Row6, Column1)	43056.07	48189.00	21319.20	0.05	0.50	403.00	724.19	403.00	849.51	0.25	1.17	100.00	100.00	36.95	47786.00	42653.07	52313580.00	49.83	9532.42	9835.50
6	2	6	9650.00	9040.00	208.05	0	Spot (Block6, Row6, Column2)	45612.87	50238.00	19619.01	0.04	0.43	409.00	730.59	409.00	872.76	0.25	1.19	100.00	100.00	36.22	49829.00	45203.87	55921816.00	51.43	9694.02	9590.50
6	3	6	9941.00	9044.00	145.65	0	Spot (Block6, Row6, Column3)	36494.32	33744.00	20085.48	0.03	0.55	395.00	536.56	395.00	580.89	0.13	1.08	100.00	100.00	15.42	33349.00	36099.32	21057284.00	61.90	7258.98	4676.00
6	4	6	10250.00	9045.00	149.50	0	Spot (Block6, Row6, Column4)	2304.12	2056.00	1111.63	0.05	0.48	386.00	389.07	386.00	132.61	0.00	0.34	100.00	100.00	0.00	1670.00	1918.12	1393993.00	14.44	831.97	704.50
6	5	6	10549.00	9047.00	147.40	0	Spot (Block6, Row6, Column5)	54467.28	65535.00	15681.43	0.08	0.29	391.00	420.43	391.00	182.93	0.03	0.44	100.00	100.00	57.29	65144.00	54076.28	32135928.00	295.46	12039.70	8911.50
6	6	6	10852.00	9049.00	157.25	0	Spot (Block6, Row6, Column6)	1320.37	1075.00	722.56	0.09	0.55	406.00	520.89	406.00	507.16	0.11	0.97	61.00	36.00	0.00	669.00	914.37	901813.00	1.58	624.56	604.00
6	7	6	11153.00	9047.00	148.70	0	Spot (Block6, Row6, Column7)	17960.19	15392.50	11797.23	0.07	0.66	481.00	554.14	481.00	472.19	0.06	0.85	100.00	100.00	0.00	14911.50	17479.19	10883874.00	36.86	4200.94	3058.00
6	8	6	11458.00	9056.00	149.95	0	Spot (Block6, Row6, Column8)	21451.93	17573.00	15158.11	0.09	0.71	404.00	446.77	404.00	115.59	0.04	0.26	100.00	100.00	0.16	17169.00	21047.93	13214390.00	181.72	4342.86	3179.50
6	1	7	9349.00	9342.00	176.70	0	Spot (Block6, Row7, Column1)	9753.23	8370.00	6017.55	0.07	0.62	374.00	479.73	374.00	461.58	0.11	0.96	100.00	100.00	0.00	7996.00	9379.23	8524325.00	20.09	1937.06	1902.00
6	2	7	9657.00	9345.00	172.75	0	Spot (Block6, Row7, Column2)	678.05	609.00	267.14	0.05	0.39	391.00	496.99	391.00	534.54	0.10	1.08	15.00	1.00	0.00	218.00	287.05	564137.00	0.34	446.27	418.00
6	3	7	9964.00	9342.00	196.95	0	Spot (Block6, Row7, Column3)	426.81	405.00	75.60	0.02	0.18	384.00	381.14	384.00	104.56	0.00	0.27	29.00	1.00	0.00	21.00	42.81	466926.00	0.44	384.36	383.00
6	4	7	10252.00	9341.00	165.95	0	Spot (Block6, Row7, Column4)	621.13	597.00	178.14	0.02	0.29	385.00	391.81	385.00	157.98	0.01	0.40	58.00	30.00	0.00	212.00	236.13	474544.00	1.45	410.90	406.50
6	5	7	10549.00	9349.00	185.10	0	Spot (Block6, Row7, Column5)	3898.39	3630.00	1936.16	0.03	0.50	396.00	507.99	396.00	545.11	0.11	1.07	100.00	91.00	0.00	3234.00	3502.39	3754154.00	6.22	1113.28	1074.00
6	6	7	10849.00	9347.00	191.60	0	Spot (Block6, Row7, Column6)	50231.06	65535.00	20317.76	0.12	0.40	482.00	804.71	482.00	956.14	0.22	1.19	100.00	100.00	53.27	65053.00	49749.06	52240840.00	51.69	9669.05	9563.50
6	7	7	11143.00	9353.00	149.55	0	Spot (Block6, Row7, Column7)	23653.92	21847.00	13781.61	0.03	0.58	420.00	563.66	420.00	552.45	0.13	0.98	100.00	100.00	1.47	21427.00	23233.92	14499850.00	41.80	5663.21	2956.00
6	8	7	11455.00	9350.00	186.20	0	Spot (Block6, Row7, Column8)	6554.00	6499.50	1816.56	0.00	0.28	407.00	461.71	407.00	168.56	0.05	0.37	100.00	100.00	0.00	6092.50	6147.00	6383594.00	36.14	2127.24	1911.00
6	1	8	9345.00	9641.00	132.60	0	Spot (Block6, Row8, Column1)	546.79	509.00	129.02	0.03	0.24	323.00	364.51	323.00	134.72	0.05	0.37	83.00	33.00	0.00	186.00	223.79	260817.00	1.35	440.11	416.00
6	2	8	9649.00	9639.00	148.70	0	Spot (Block6, Row8, Column2)	2244.65	2086.00	1099.56	0.03	0.49	367.00	363.52	367.00	65.35	0.00	0.18	100.00	100.00	0.00	1719.00	1877.65	1353522.00	28.79	774.13	706.00
6	3	8	9938.00	9639.00	147.25	0	Spot (Block6, Row8, Column3)	5537.32	4528.00	4031.74	0.09	0.73	381.00	383.32	381.00	179.70	0.00	0.47	100.00	97.00	0.00	4147.00	5156.32	3278092.00	28.68	1263.89	1089.50
6	4	8	10246.00	9642.00	150.70	0	Spot (Block6, Row8, Column4)	58888.84	65535.00	11277.11	0.05	0.19	388.00	403.40	388.00	225.67	0.02	0.56	100.00	100.00	65.34	65147.00	58500.84	36864720.00	259.16	13258.53	9680.00
6	5	8	10539.00	9642.00	148.80	0	Spot (Block6, Row8, Column5)	551.95	513.00	123.19	0.03	0.22	387.00	486.24	387.00	515.05	0.10	1.06	1.00	0.00	0.00	126.00	164.95	335035.00	0.13	440.97	415.00
6	6	8	10848.00	9649.00	202.05	0	Spot (Block6, Row8, Column6)	48409.11	65535.00	20333.77	0.13	0.42	414.00	773.30	414.00	950.62	0.27	1.23	100.00	100.00	53.45	65121.00	47995.11	56155168.00	50.11	10771.37	10613.00
6	7	8	11149.00	9651.00	145.00	0	Spot (Block6, Row8, Column7)	7227.27	6726.50	3831.01	0.03	0.53	403.00	548.88	403.00	526.70	0.13	0.96	100.00	100.00	0.00	6323.50	6824.27	4133997.00	12.68	1862.37	1503.00
6	8	8	11438.00	9651.00	146.90	0	Spot (Block6, Row8, Column8)	51451.58	60356.00	16440.28	0.07	0.32	400.00	455.44	400.00	211.43	0.06	0.46	100.00	100.00	45.01	59956.00	51051.58	30408088.00	241.20	11492.34	7511.00
7	1	1	13862.00	7564.00	156.65	0	Spot (Block7, Row1, Column1)	20696.96	17244.00	12406.43	0.08	0.60	308.00	345.69	308.00	113.55	0.05	0.33	100.00	100.00	0.44	16936.00	20388.96	14073934.00	179.22	4225.92	2679.00
7	2	1	14161.00	7566.00	149.45	0	Spot (Block7, Row1, Column2)	799.75	716.00	307.07	0.05	0.38	312.00	342.35	312.00	85.17	0.04	0.25	100.00	92.00	0.00	404.00	487.75	490248.00	5.37	485.51	429.00
7	3	1	14454.00	7566.00	187.25	0	Spot (Block7, Row1, Column3)	394.53	394.00	68.18	0.00	0.17	301.00	312.70	301.00	40.60	0.02	0.13	72.00	61.00	0.00	93.00	93.53	389405.00	2.02	336.76	316.00
7	4	1	14750.00	7568.00	156.35	0	Spot (Block7, Row1, Column4)	634.23	598.00	206.75	0.03	0.33	302.00	314.31	302.00	43.45	0.02	0.14	98.00	92.00	0.00	296.00	332.23	425566.00	7.36	392.97	388.00
7	5	1	15062.00	7570.00	168.45	0	Spot (Block7, Row1, Column5)	465.85	452.50	104.08	0.01	0.22	307.00	320.81	307.00	46.30	0.02	0.14	87.00	67.00	0.00	145.50	158.85	365224.00	3.13	377.35	390.00
7	6	1	15356.00	7573.00	150.95	0	Spot (Block7, Row1, Column6)	999.55	891.00	393.79	0.05	0.39	308.00	321.22	308.00	45.22	0.02	0.14	100.00	100.00	0.00	583.00	691.55	624717.00	15.00	488.31	472.00
7	7	1	15652.00	7581.00	158.50	0	Spot (Block7, Row1, Column7)	777.81	705.00	294.83	0.04	0.38	306.00	318.23	306.00	44.65	0.02	0.14	100.00	98.00	0.00	399.00	471.81	540575.00	10.29	415.64	409.00
7	8	1	15966.00	7580.00	176.10	0	Spot (Block7, Row1, Column8)	466.31	415.00	114.93	0.05	0.25	308.00	322.76	308.00	42.61	0.02	0.13	95.00	64.00	0.00	107.00	158.31	404295.00	3.37	357.67	345.00
7	1	2	13830.00	7887.00	196.15	0	Spot (Block7, Row2, Column1)	358.87	369.00	47.69	0.01	0.13	301.00	317.31	301.00	70.54	0.02	0.22	48.00	3.00	0.00	68.00	57.87	389729.00	0.59	331.31	312.00
7	2	2	14151.00	7870.00	148.45	0	Spot (Block7, Row2, Column2)	426.72	400.00	82.89	0.03	0.19	302.00	313.42	302.00	44.96	0.02	0.14	87.00	63.00	0.00	98.00	124.72	256460.00	2.52	360.43	372.00
7	3	2	14454.00	7872.00	163.30	0	Spot (Block7, Row2, Column3)	377.09	388.50	50.57	0.01	0.13	300.00	305.07	300.00	36.75	0.01	0.12	70.00	64.00	0.00	88.50	77.09	279050.00	1.96	329.77	316.00
7	4	2	14752.00	7886.00	170.05	0	Spot (Block7, Row2, Column4)	399.48	399.00	74.76	0.00	0.19	306.00	318.01	306.00	46.31	0.02	0.15	75.00	50.00	0.00	93.00	93.48	321178.00	1.76	348.28	320.50
7	5	2	15061.00	7875.00	190.40	0	Spot (Block7, Row2, Column5)	1576.91	1537.00	502.90	0.01	0.32	312.00	358.23	312.00	175.64	0.06	0.49	100.00	99.00	0.00	1225.00	1264.91	1608447.00	6.94	676.92	675.00
7	6	2	15356.00	7876.00	147.00	-50	Spot (Block7, Row2, Column6)	371.70	385.00	55.95	0.02	0.15	326.00	496.23	326.00	529.46	0.18	1.07	0.00	0.00	0.00	59.00	45.70	218186.00	-0.24	368.27	378.00
7	7	2	15667.00	7863.00	150.60	0	Spot (Block7, Row2, Column7)	395.63	396.00	59.67	0.00	0.15	322.00	353.59	322.00	93.80	0.04	0.27	21.00	3.00	0.00	74.00	73.63	244896.00	0.45	353.06	327.00
7	8	2	15956.00	7880.00	147.00	-50	Spot (Block7, Row2, Column8)	338.95	312.00	50.78	0.04	0.15	316.00	362.61	316.00	232.57	0.06	0.64	0.00	0.00	0.00	-4.00	22.95	199981.00	-0.10	345.52	316.00
7	1	3	13863.00	8171.00	174.10	0	Spot (Block7, Row3, Column1)	504.05	486.00	120.16	0.02	0.24	301.00	312.78	301.00	42.57	0.02	0.14	97.00	91.00	0.00	185.00	203.05	426931.00	4.49	360.61	369.00
7	2	3	14142.00	8172.00	164.05	0	Spot (Block7, Row3, Column2)	393.82	397.00	54.47	0.00	0.14	305.00	332.95	305.00	99.67	0.04	0.30	38.00	2.00	0.00	92.00	88.82	289854.00	0.61	353.21	360.00
7	3	3	14450.00	8174.00	162.75	0	Spot (Block7, Row3, Column3)	520.16	483.50	146.95	0.03	0.28	304.00	313.78	304.00	41.85	0.01	0.13	97.00	84.00	0.00	179.50	216.16	383880.00	4.93	388.16	383.00
7	4	3	14754.00	8172.00	150.55	0	Spot (Block7, Row3, Column4)	1569.78	1407.00	713.71	0.05	0.45	306.00	317.65	306.00	44.14	0.02	0.14	100.00	100.00	0.00	1101.00	1263.78	977972.00	28.37	624.10	579.00
7	5	3	15054.00	8174.00	147.00	-50	Spot (Block7, Row3, Column5)	433.74	411.00	81.49	0.02	0.19	311.00	425.55	311.00	427.10	0.14	1.00	0.00	0.00	0.00	100.00	122.74	255905.00	0.02	372.97	382.00
7	6	3	15357.00	8169.00	204.95	0	Spot (Block7, Row3, Column6)	46521.97	55654.50	19770.91	0.08	0.42	392.00	659.84	392.00	708.21	0.23	1.07	100.00	100.00	41.69	55262.50	46129.97	55454684.00	64.76	10884.98	10754.50
7	7	3	15654.00	8178.00	147.00	-50	Spot (Block7, Row3, Column7)	436.93	405.00	74.76	0.03	0.17	374.00	507.27	374.00	549.30	0.13	1.08	0.00	0.00	0.00	31.00	62.93	256915.00	-0.13	418.16	393.50
7	8	3	15956.00	8181.00	162.30	0	Spot (Block7, Row3, Column8)	48011.20	50325.00	16826.87	0.02	0.35	334.00	413.28	334.00	345.57	0.09	0.84	100.00	100.00	32.69	49991.00	47677.20	34952388.00	137.74	8207.19	7291.00
7	1	4	13854.00	8472.00	150.30	0	Spot (Block7, Row4, Column1)	1619.20	1513.00	775.07	0.03	0.48	306.00	337.66	306.00	154.23	0.04	0.46	100.00	100.00	0.00	1207.00	1313.20	1002282.00	8.31	645.08	579.00
7	2	4	14154.00	8471.00	169.45	0	Spot (Block7, Row4, Column2)	6374.97	6009.00	3109.72	0.03	0.49	330.00	411.23	330.00	290.61	0.10	0.71	100.00	100.00	0.00	5679.00	6044.97	5087226.00	20.52	1510.96	1453.00
7	3	4	14450.00	8472.00	148.35	0	Spot (Block7, Row4, Column3)	4686.26	4394.00	2479.40	0.03	0.53	339.00	390.70	339.00	180.38	0.06	0.46	100.00	100.00	0.00	4055.00	4347.26	2816444.00	23.81	1402.71	1160.00
7	4	4	14741.00	8465.00	208.20	0	Spot (Block7, Row4, Column4)	384.47	392.00	56.59	0.01	0.15	313.00	335.17	313.00	55.86	0.03	0.17	68.00	12.00	0.00	79.00	71.47	475200.00	0.88	352.95	362.00
7	5	4	15020.00	8458.00	138.90	0	Spot (Block7, Row4, Column5)	449.76	396.50	207.01	0.05	0.46	313.00	335.59	313.00	56.21	0.03	0.17	75.00	34.00	0.00	83.50	136.76	233874.00	2.03	364.49	363.00
7	6	4	15353.00	8481.00	198.55	0	Spot (Block7, Row4, Column6)	1918.30	1885.00	587.22	0.01	0.31	388.00	467.04	388.00	442.52	0.08	0.95	99.00	85.00	0.00	1497.00	1530.30	2150416.00	3.28	733.61	674.00
7	7	4	15652.00	8478.00	147.00	-50	Spot (Block7, Row4, Column7)	448.23	413.00	71.26	0.04	0.16	381.00	466.06	381.00	414.87	0.09	0.89	0.00	0.00	0.00	32.00	67.23	264904.00	-0.04	403.07	399.00
7	8	4	15968.00	8497.00	174.80	0	Spot (Block7, Row4, Column8)	454.86	424.00	92.11	0.03	0.20	338.00	389.65	338.00	215.14	0.06	0.55	13.00	0.00	0.00	86.00	116.86	387541.00	0.30	388.61	388.00
7	1	5	13857.00	8767.00	155.80	0	Spot (Block7, Row5, Column1)	1415.94	1123.00	788.25	0.10	0.56	319.00	492.29	319.00	559.11	0.19	1.14	66.00	37.00	0.00	804.00	1096.94	943018.00	1.65	543.08	507.00
7	2	5	14148.00	8766.00	161.15	0	Spot (Block7, Row5, Column2)	54386.36	65535.00	14396.24	0.08	0.26	404.00	583.31	404.00	561.75	0.16	0.96	100.00	100.00	51.54	65131.00	53982.36	38832196.00	95.78	9707.19	8465.00
7	3	5	14458.00	8769.00	158.90	0	Spot (Block7, Row5, Column3)	21919.91	18968.00	13326.86	0.06	0.61	393.00	463.58	393.00	291.09	0.07	0.63	100.00	100.00	0.00	18575.00	21526.91	15234340.00	73.71	3614.25	3086.00
7	4	5	14751.00	8772.00	159.55	0	Spot (Block7, Row5, Column4)	793.36	707.00	287.50	0.05	0.36	346.00	378.61	346.00	148.40	0.04	0.39	89.00	61.00	0.00	361.00	447.36	558527.00	2.79	455.04	429.00
7	5	5	15051.00	8774.00	146.45	0	Spot (Block7, Row5, Column5)	5156.28	4710.00	2875.84	0.04	0.56	348.50	359.22	348.50	59.14	0.01	0.16	100.00	100.00	0.00	4361.50	4807.78	3000957.00	81.11	1454.65	1144.00
7	6	5	15351.00	8777.00	147.00	-50	Spot (Block7, Row5, Column6)	402.95	396.00	54.47	0.01	0.14	394.00	453.37	394.00	384.03	0.06	0.85	0.00	0.00	0.00	2.00	8.95	237338.00	-0.13	390.28	392.00
7	7	5	15654.00	8774.00	198.80	0	Spot (Block7, Row5, Column7)	45980.83	52037.00	20094.09	0.05	0.44	407.00	595.92	407.00	606.93	0.17	1.02	100.00	100.00	38.72	51630.00	45573.83	51177104.00	74.78	9569.08	9471.00
7	8	5	15990.00	8774.00	184.10	0	Spot (Block7, Row5, Column8)	462.43	405.00	128.37	0.06	0.28	370.00	446.03	370.00	423.47	0.08	0.95	0.00	0.00	0.00	35.00	92.43	442080.00	0.04	421.96	393.00
7	1	6	13852.00	9065.00	206.95	0	Spot (Block7, Row6, Column1)	43046.98	46958.00	21270.14	0.04	0.49	392.00	678.51	392.00	812.58	0.24	1.20	100.00	100.00	37.05	46566.00	42654.98	52517780.00	52.14	9394.65	9572.00
7	2	6	14150.00	9066.00	203.70	0	Spot (Block7, Row6, Column2)	36220.51	35303.00	17799.22	0.01	0.49	416.00	707.66	416.00	791.64	0.23	1.12	100.00	100.00	7.91	34887.00	35804.51	42559212.00	44.86	7473.44	7247.00
7	3	6	14445.00	9069.00	150.95	0	Spot (Block7, Row6, Column3)	1808.03	1576.50	940.26	0.06	0.52	381.00	466.61	381.00	424.31	0.09	0.91	90.00	60.00	0.00	1195.50	1427.03	1124597.00	3.16	733.57	614.00
7	4	6	14752.00	9075.00	183.25	0	Spot (Block7, Row6, Column4)	467.28	461.50	91.64	0.01	0.20	326.00	364.24	326.00	253.13	0.05	0.69	13.00	0.00	0.00	135.50	141.28	440182.00	0.41	382.65	387.00
7	5	6	15052.00	9073.00	146.75	0	Spot (Block7, Row6, Column5)	1780.60	1554.50	811.91	0.06	0.46	374.00	388.19	374.00	271.31	0.02	0.70	99.00	82.00	0.00	1180.50	1406.60	1046990.00	5.13	736.40	616.50
7	6	6	15350.00	9071.00	231.30	0	Spot (Block7, Row6, Column6)	480.28	476.00	110.37	0.00	0.23	397.00	497.57	397.00	494.19	0.10	0.99	0.00	0.00	0.00	79.00	83.28	737709.00	-0.03	406.29	396.00
7	7	6	15649.00	9079.00	186.05	0	Spot (Block7, Row6, Column7)	697.76	665.00	216.26	0.02	0.31	403.00	491.71	403.00	401.98	0.09	0.82	31.00	0.00	0.00	262.00	294.76	678223.00	0.51	467.49	434.50
7	8	6	15945.00	9097.00	181.90	0	Spot (Block7, Row6, Column8)	517.39	492.00	124.58	0.02	0.24	381.00	378.70	381.00	83.74	0.00	0.22	66.00	33.00	0.00	111.00	136.39	479103.00	1.66	413.72	394.00
7	1	7	13851.00	9368.00	162.95	0	Spot (Block7, Row7, Column1)	8932.77	7565.00	4680.91	0.07	0.52	338.00	465.09	338.00	468.02	0.14	1.01	100.00	100.00	0.00	7227.00	8594.77	6583450.00	18.09	1804.57	1774.00
7	2	7	14147.00	9370.00	147.00	-50	Spot (Block7, Row7, Column2)	393.47	402.00	65.79	0.01	0.17	385.00	451.52	385.00	372.31	0.07	0.82	0.00	0.00	0.00	17.00	8.47	230182.00	-0.16	386.37	394.00
7	3	7	14447.00	9371.00	147.00	-50	Spot (Block7, Row7, Column3)	381.55	389.00	62.89	0.01	0.16	323.00	350.92	323.00	76.81	0.04	0.22	31.00	8.00	0.00	66.00	58.55	227025.00	0.40	350.55	329.00
7	4	7	14739.00	9364.00	190.55	0	Spot (Block7, Row7, Column4)	403.28	395.00	55.21	0.01	0.14	321.00	362.12	321.00	154.15	0.05	0.43	14.00	0.00	0.00	74.00	82.28	412552.00	0.27	364.81	373.50
7	5	7	15047.00	9375.00	147.00	-50	Spot (Block7, Row7, Column5)	418.80	396.00	62.78	0.02	0.15	380.00	471.09	380.00	508.52	0.09	1.08	0.00	0.00	0.00	16.00	38.80	246672.00	-0.10	411.59	399.00
7	6	7	15349.00	9372.00	191.50	0	Spot (Block7, Row7, Column6)	41319.51	43797.00	20888.09	0.03	0.51	487.00	765.18	487.00	850.90	0.20	1.11	100.00	100.00	23.84	43310.00	40832.51	42641988.00	47.66	7333.17	7267.50
7	7	7	15647.00	9379.00	147.00	-50	Spot (Block7, Row7, Column7)	605.94	597.00	138.76	0.01	0.23	411.00	546.30	411.00	508.42	0.12	0.93	1.00	0.00	0.00	186.00	194.94	357506.00	0.12	558.82	539.00
7	8	7	15949.00	9379.00	189.55	0	Spot (Block7, Row7, Column8)	3065.58	3033.50	830.56	0.00	0.27	399.00	427.78	399.00	157.82	0.03	0.37	100.00	100.00	0.00	2634.50	2666.58	3102366.00	16.71	1111.89	1038.00
7	1	8	13848.00	9672.00	129.45	0	Spot (Block7, Row8, Column1)	402.52	400.00	92.12	0.00	0.23	307.00	341.66	307.00	110.82	0.05	0.32	27.00	5.00	0.00	93.00	95.52	180328.00	0.55	372.46	375.00
7	2	8	14145.00	9670.00	147.00	-50	Spot (Block7, Row8, Column2)	398.34	402.00	61.39	0.00	0.15	319.00	342.45	319.00	53.74	0.03	0.16	74.00	22.00	0.00	83.00	79.34	236217.00	1.04	406.79	401.00
7	3	8	14434.00	9678.00	173.20	0	Spot (Block7, Row8, Column3)	393.34	390.00	68.06	0.00	0.17	312.00	345.10	312.00	169.00	0.04	0.49	10.00	0.00	0.00	78.00	81.34	329222.00	0.29	358.57	337.50
7	4	8	14746.00	9673.00	155.05	0	Spot (Block7, Row8, Column4)	62649.22	65535.00	7260.20	0.02	0.12	328.00	384.55	328.00	230.42	0.07	0.60	100.00	100.00	78.21	65207.00	62321.22	41411508.00	270.22	15066.10	12007.00
7	5	8	15045.00	9675.00	147.00	-50	Spot (Block7, Row8, Column5)	391.97	394.00	56.49	0.00	0.14	359.00	452.03	359.00	456.19	0.10	1.01	0.00	0.00	0.00	35.00	32.97	230871.00	-0.13	375.15	394.50
7	6	8	15349.00	9675.00	203.70	0	Spot (Block7, Row8, Column6)	47234.27	65319.50	20865.86	0.14	0.44	407.00	714.03	407.00	840.58	0.24	1.18	100.00	100.00	49.41	64912.50	46827.27	56114900.00	55.34	10031.66	9809.00
7	7	8	15653.00	9683.00	145.95	0	Spot (Block7, Row8, Column7)	741.86	693.00	228.69	0.03	0.31	396.00	514.95	396.00	532.27	0.11	1.03	19.00	0.00	0.00	297.00	345.86	430280.00	0.43	529.59	493.00
7	8	8	15938.00	9679.00	148.60	0	Spot (Block7, Row8, Column8)	46251.20	50059.00	18972.38	0.03	0.41	395.00	433.71	395.00	187.33	0.04	0.43	100.00	100.00	36.32	49664.00	45856.20	27889640.00	244.58	9651.20	8010.00
8	1	1	18364.00	7592.00	156.95	0	Spot (Block8, Row1, Column1)	16294.34	14148.50	9359.69	0.06	0.57	227.00	251.52	227.00	118.99	0.04	0.47	100.00	100.00	0.00	13921.50	16067.34	11080153.00	134.83	3259.98	2113.00
8	2	1	18659.00	7594.00	151.05	0	Spot (Block8, Row1, Column2)	1387.66	1295.00	634.80	0.03	0.46	220.00	241.97	220.00	110.75	0.04	0.46	99.00	99.00	0.00	1075.00	1167.66	867289.00	10.35	471.09	402.00
8	3	1	18974.00	7593.00	140.25	0	Spot (Block8, Row1, Column3)	251.68	242.50	38.99	0.02	0.15	212.00	216.21	212.00	26.30	0.01	0.12	53.00	42.00	0.00	30.50	39.68	133892.00	1.35	228.92	222.00
8	4	1	19254.00	7593.00	147.80	0	Spot (Block8, Row1, Column4)	1050.51	946.00	456.78	0.05	0.43	209.00	212.49	209.00	23.49	0.01	0.11	100.00	100.00	0.00	737.00	841.51	627154.00	35.68	411.01	381.00
8	5	1	19566.00	7599.00	185.80	0	Spot (Block8, Row1, Column5)	285.05	289.00	41.05	0.01	0.14	213.00	217.56	213.00	25.97	0.01	0.12	87.00	74.00	0.00	76.00	72.05	277069.00	2.60	236.28	227.50
8	6	1	19848.00	7596.00	156.55	0	Spot (Block8, Row1, Column6)	658.35	577.00	286.73	0.06	0.44	214.00	217.73	214.00	25.49	0.01	0.12	100.00	100.00	0.00	363.00	444.35	444387.00	17.29	324.47	310.00
8	7	1	20155.00	7603.00	149.70	0	Spot (Block8, Row1, Column7)	1018.87	955.00	502.56	0.03	0.49	214.00	218.23	214.00	25.46	0.01	0.12	100.00	100.00	0.00	741.00	804.87	625588.00	31.44	394.96	372.00
8	8	1	20464.00	7606.00	186.80	0	Spot (Block8, Row1, Column8)	356.49	358.00	67.50	0.00	0.19	217.00	221.10	217.00	28.11	0.01	0.13	96.00	95.00	0.00	141.00	139.49	349719.00	4.82	259.34	267.00
8	1	2	18352.00	7891.00	156.25	0	Spot (Block8, Row2, Column1)	279.08	281.00	33.46	0.00	0.12	217.00	231.61	217.00	107.50	0.03	0.46	3.00	0.00	0.00	64.00	62.08	187542.00	0.44	246.85	233.00
8	2	2	18652.00	7901.00	130.20	0	Spot (Block8, Row2, Column2)	287.91	294.00	21.29	0.01	0.07	215.00	221.77	215.00	28.43	0.01	0.13	93.00	82.00	0.00	79.00	72.91	130998.00	2.33	243.86	233.00
8	3	2	18964.00	7896.00	208.55	0	Spot (Block8, Row2, Column3)	266.90	273.00	31.81	0.01	0.12	209.00	212.23	209.00	25.09	0.01	0.12	81.00	64.00	0.00	64.00	57.90	329618.00	2.18	240.66	236.50
8	4	2	19263.00	7903.00	199.00	0	Spot (Block8, Row2, Column4)	263.84	273.00	36.96	0.01	0.14	213.00	220.92	213.00	31.10	0.02	0.14	63.00	46.00	0.00	60.00	50.84	297613.00	1.38	232.99	226.00
8	5	2	19570.00	7903.00	185.30	0	Spot (Block8, Row2, Column5)	2623.78	2515.00	828.73	0.02	0.32	217.00	226.21	217.00	37.27	0.02	0.16	100.00	100.00	0.00	2298.00	2406.78	2542439.00	64.33	842.22	703.00
8	6	2	19849.00	7890.00	225.95	0	Spot (Block8, Row2, Column6)	280.15	283.00	56.82	0.00	0.20	216.00	239.65	216.00	85.79	0.05	0.36	24.00	2.00	0.00	67.00	64.15	412108.00	0.47	233.75	225.50
8	7	2	20179.00	7897.00	169.50	0	Spot (Block8, Row2, Column7)	260.15	264.00	24.35	0.01	0.09	213.00	218.55	213.00	27.45	0.01	0.13	75.00	44.00	0.00	51.00	47.15	207082.00	1.52	230.08	223.00
8	8	2	20468.00	7898.00	198.75	0	Spot (Block8, Row2, Column8)	250.06	246.00	31.55	0.01	0.13	216.00	235.85	216.00	138.61	0.04	0.59	0.00	0.00	0.00	30.00	34.06	280564.00	0.10	228.99	224.00
8	1	3	18358.00	8194.00	147.95	0	Spot (Block8, Row3, Column1)	550.95	519.00	176.85	0.03	0.32	216.00	220.70	216.00	31.68	0.01	0.14	100.00	99.00	0.00	303.00	334.95	328918.00	10.42	312.91	298.00
8	2	3	18640.00	8186.00	158.05	0	Spot (Block8, Row3, Column2)	266.68	276.00	30.25	0.01	0.11	214.00	222.63	214.00	36.22	0.02	0.16	63.00	33.00	0.00	62.00	52.68	183741.00	1.22	236.95	230.00
8	3	3	18950.00	8200.00	178.45	0	Spot (Block8, Row3, Column3)	351.27	339.00	69.02	0.02	0.20	211.00	216.57	211.00	27.18	0.01	0.13	98.00	91.00	0.00	128.00	140.27	310167.00	4.96	253.42	250.00
8	4	3	19259.00	8199.00	153.10	0	Spot (Block8, Row3, Column4)	917.57	809.00	413.51	0.05	0.45	217.00	225.01	217.00	27.93	0.02	0.12	100.00	100.00	0.00	592.00	700.57	592747.00	24.80	362.76	316.00
8	5	3	19546.00	8200.00	175.35	0	Spot (Block8, Row3, Column5)	335.45	317.00	58.99	0.02	0.18	221.00	242.05	221.00	84.73	0.04	0.35	60.00	16.00	0.00	96.00	114.45	288149.00	1.10	257.70	261.00
8	6	3	19858.00	8197.00	198.50	0	Spot (Block8, Row3, Column6)	8891.62	6391.00	6847.36	0.14	0.77	236.00	276.34	236.00	127.21	0.07	0.46	100.00	100.00	0.00	6155.00	8655.62	9958619.00	67.73	1847.20	1894.50
8	7	3	20155.00	8202.00	147.00	-50	Spot (Block8, Row3, Column7)	286.78	287.00	31.52	0.00	0.11	230.00	269.94	230.00	161.92	0.07	0.60	1.00	0.00	0.00	57.00	56.78	168054.00	0.10	266.65	275.00
8	8	3	20459.00	8204.00	161.05	0	Spot (Block8, Row3, Column8)	29142.69	25927.00	14433.77	0.05	0.50	226.00	269.07	226.00	192.70	0.08	0.72	100.00	100.00	1.81	25701.00	28916.69	20953612.00	149.84	4752.69	4335.00
8	1	4	18354.00	8498.00	156.60	0	Spot (Block8, Row4, Column1)	840.41	790.00	383.29	0.03	0.46	216.00	225.84	216.00	41.47	0.02	0.18	100.00	100.00	0.00	574.00	624.41	565598.00	14.82	380.40	323.00
8	2	4	18654.00	8496.00	179.25	0	Spot (Block8, Row4, Column2)	1845.52	1725.00	865.58	0.03	0.47	221.00	248.55	221.00	118.51	0.05	0.48	100.00	100.00	0.00	1504.00	1624.52	1662812.00	13.47	589.06	589.00
8	3	4	18958.00	8499.00	151.45	0	Spot (Block8, Row4, Column3)	4580.77	4151.50	2544.46	0.04	0.56	212.00	234.06	212.00	73.83	0.04	0.32	100.00	100.00	0.00	3939.50	4368.77	2885888.00	58.88	1041.40	756.00
8	4	4	19244.00	8495.00	185.60	0	Spot (Block8, Row4, Column4)	275.82	286.50	30.14	0.02	0.11	212.00	217.56	212.00	26.45	0.01	0.12	80.00	74.00	0.00	74.50	63.82	266995.00	2.20	231.43	224.00
8	5	4	19528.00	8469.00	145.75	0	Spot (Block8, Row4, Column5)	332.18	302.00	230.67	0.04	0.69	213.00	219.35	213.00	29.57	0.01	0.13	89.00	77.00	0.00	89.00	119.18	192332.00	3.82	259.38	253.00
8	6	4	19857.00	8500.00	192.85	0	Spot (Block8, Row4, Column6)	3040.20	3004.50	911.08	0.01	0.30	224.00	245.17	224.00	89.88	0.04	0.37	100.00	100.00	0.00	2780.50	2816.20	3198290.00	31.10	938.13	816.00
8	7	4	20148.00	8519.00	162.85	0	Spot (Block8, Row4, Column7)	321.12	306.00	39.40	0.02	0.12	236.00	255.09	236.00	79.50	0.03	0.31	35.00	4.00	0.00	70.00	85.12	235700.00	0.83	263.02	262.00
8	8	4	20455.00	8516.00	178.05	0	Spot (Block8, Row4, Column8)	345.40	320.00	107.98	0.03	0.31	231.00	252.20	231.00	113.11	0.04	0.45	41.00	2.00	0.00	89.00	114.40	306372.00	0.82	263.54	260.00
8	1	5	18353.00	8799.00	148.55	0	Spot (Block8, Row5, Column1)	2644.40	2349.50	1431.84	0.05	0.54	218.00	253.62	218.00	133.50	0.07	0.53	100.00	99.00	0.00	2131.50	2426.40	1591929.00	17.91	806.23	551.50
8	2	5	18653.00	8794.00	158.55	0	Spot (Block8, Row5, Column2)	35364.55	33702.00	16348.88	0.02	0.46	239.00	297.48	239.00	186.70	0.10	0.63	100.00	100.00	3.61	33463.00	35125.55	24472304.00	187.82	5875.78	5193.00
8	3	5	18955.00	8793.00	157.50	0	Spot (Block8, Row5, Column3)	7649.33	6552.00	4425.67	0.07	0.58	229.00	274.05	229.00	143.72	0.08	0.52	100.00	100.00	0.00	6323.00	7420.33	5209194.00	51.32	1403.46	1251.00
8	4	5	19246.00	8805.00	174.75	0	Spot (Block8, Row5, Column4)	357.92	337.00	86.81	0.03	0.24	221.00	237.98	221.00	64.35	0.03	0.27	83.00	47.00	0.00	116.00	136.92	305302.00	1.86	257.05	252.00
8	5	5	19554.00	8795.00	147.20	0	Spot (Block8, Row5, Column5)	3238.43	2910.00	1669.22	0.05	0.52	220.00	230.37	220.00	37.51	0.02	0.16	100.00	100.00	0.00	2690.00	3018.43	1907435.00	80.19	929.53	736.50
8	6	5	19849.00	8807.00	185.55	0	Spot (Block8, Row5, Column6)	303.83	299.00	49.26	0.01	0.16	219.00	235.44	219.00	77.47	0.03	0.33	55.00	12.00	0.00	80.00	84.83	294414.00	0.88	247.23	235.00
8	7	5	20160.00	8800.00	193.50	0	Spot (Block8, Row5, Column7)	6217.92	5213.00	4148.77	0.08	0.67	233.00	265.70	233.00	111.22	0.06	0.42	100.00	100.00	0.00	4980.00	5984.92	6603428.00	53.52	1496.81	1467.00
8	8	5	20464.00	8804.00	165.95	0	Spot (Block8, Row5, Column8)	352.39	365.00	60.61	0.02	0.17	233.00	254.58	233.00	80.51	0.04	0.32	64.00	25.00	0.00	132.00	119.39	269229.00	1.21	273.56	279.00
8	1	6	18352.00	9087.00	196.55	0	Spot (Block8, Row6, Column1)	6922.48	4808.00	5508.17	0.16	0.80	222.00	276.25	222.00	135.96	0.09	0.49	100.00	100.00	0.00	4586.00	6700.48	7600883.00	48.88	1480.89	1497.00
8	2	6	18650.00	9093.00	203.15	0	Spot (Block8, Row6, Column2)	3865.71	3757.00	1721.58	0.01	0.45	252.00	299.09	252.00	172.29	0.07	0.58	100.00	100.00	0.00	3505.00	3613.71	4526752.00	20.70	1115.82	1112.00
8	3	6	18945.00	9095.00	147.20	0	Spot (Block8, Row6, Column3)	1313.81	1230.00	614.49	0.03	0.47	234.00	261.70	234.00	89.24	0.05	0.34	100.00	100.00	0.00	996.00	1079.81	779089.00	11.79	506.29	464.00
8	4	6	19250.00	9071.00	191.20	0	Spot (Block8, Row6, Column4)	298.36	295.00	43.97	0.00	0.15	229.00	238.49	229.00	32.23	0.02	0.14	81.00	52.00	0.00	66.00	69.36	307311.00	1.86	251.33	249.00
8	5	6	19555.00	9097.00	145.65	0	Spot (Block8, Row6, Column5)	2471.89	2349.00	1160.82	0.02	0.47	226.00	238.44	226.00	35.71	0.02	0.15	100.00	100.00	0.00	2123.00	2245.89	1433695.00	62.54	731.94	582.00
8	6	6	19825.00	9086.00	199.80	0	Spot (Block8, Row6, Column6)	261.39	267.00	29.56	0.01	0.11	219.00	235.53	219.00	65.29	0.03	0.28	25.00	0.00	0.00	48.00	42.39	295894.00	0.40	233.73	225.50
8	7	6	20148.00	9103.00	145.20	0	Spot (Block8, Row6, Column7)	393.92	337.00	380.49	0.07	0.97	226.00	244.26	226.00	77.57	0.03	0.32	76.00	24.00	0.00	111.00	167.92	226108.00	1.93	305.24	296.00
8	8	6	20434.00	9088.00	137.60	0	Spot (Block8, Row6, Column8)	295.40	296.00	14.92	0.00	0.05	230.00	243.07	230.00	57.47	0.02	0.24	70.00	0.00	0.00	66.00	65.40	151246.00	0.91	271.82	275.00
8	1	7	18350.00	9390.00	164.00	0	Spot (Block8, Row7, Column1)	2614.81	2221.00	1334.06	0.07	0.51	210.00	239.01	210.00	97.61	0.06	0.41	100.00	100.00	0.00	2011.00	2404.81	1958494.00	24.34	652.03	648.50
8	2	7	18638.00	9400.00	205.40	0	Spot (Block8, Row7, Column2)	251.12	248.00	26.58	0.01	0.11	212.00	234.55	212.00	77.94	0.04	0.33	7.00	0.00	0.00	36.00	39.12	300847.00	0.21	227.58	225.00
8	3	7	18919.00	9413.00	204.95	0	Spot (Block8, Row7, Column3)	246.09	238.00	49.37	0.01	0.20	216.00	222.86	216.00	28.88	0.01	0.13	43.00	21.00	0.00	22.00	30.09	294815.00	0.80	240.13	218.00
8	4	7	19245.00	9381.00	241.20	0	Spot (Block8, Row7, Column4)	253.33	250.00	33.90	0.01	0.13	220.00	234.42	220.00	90.22	0.03	0.38	0.00	0.00	0.00	30.00	33.33	425592.00	0.21	229.97	223.00
8	5	7	19549.00	9390.00	231.50	0	Spot (Block8, Row7, Column5)	269.79	277.00	28.36	0.01	0.11	219.00	234.62	219.00	71.04	0.03	0.30	18.00	0.00	0.00	58.00	50.79	417629.00	0.50	240.28	225.00
8	6	7	19851.00	9401.00	189.80	0	Spot (Block8, Row7, Column6)	4788.57	4672.50	2336.12	0.01	0.49	231.00	294.44	231.00	194.68	0.11	0.66	100.00	100.00	0.00	4441.50	4557.57	4874767.00	23.08	1142.27	1132.50
8	7	7	20142.00	9411.00	160.70	0	Spot (Block8, Row7, Column7)	450.17	418.00	126.72	0.03	0.28	229.00	253.31	229.00	80.98	0.04	0.32	89.00	63.00	0.00	189.00	221.17	323224.00	2.43	286.66	290.00
8	8	7	20455.00	9404.00	188.55	0	Spot (Block8, Row7, Column8)	4644.98	4569.00	1200.06	0.01	0.26	229.00	252.12	229.00	113.32	0.04	0.45	100.00	100.00	0.00	4340.00	4415.98	4621755.00	38.77	1389.92	1207.00
8	1	8	18339.00	9708.00	186.00	0	Spot (Block8, Row8, Column1)	282.39	294.00	39.90	0.02	0.14	201.00	206.80	201.00	39.81	0.01	0.19	77.00	66.00	0.00	93.00	81.39	274769.00	1.90	231.85	223.00
8	2	8	18654.00	9706.00	222.45	0	Spot (Block8, Row8, Column2)	246.93	241.00	29.05	0.01	0.12	200.00	202.42	200.00	21.53	0.01	0.11	74.00	47.00	0.00	41.00	46.93	349902.00	2.07	220.28	211.00
8	3	8	18940.00	9681.00	163.05	0	Spot (Block8, Row8, Column3)	290.01	279.00	48.23	0.02	0.17	206.00	216.16	206.00	89.57	0.02	0.41	30.00	4.00	0.00	73.00	84.01	214030.00	0.82	233.94	229.00
8	4	8	19250.00	9699.00	155.55	0	Spot (Block8, Row8, Column4)	52299.25	65329.00	16502.44	0.10	0.32	217.00	250.60	217.00	146.33	0.06	0.58	100.00	100.00	49.93	65112.00	52082.25	34883872.00	355.69	9206.23	7706.50
8	5	8	19530.00	9720.00	210.30	0	Spot (Block8, Row8, Column5)	280.98	287.00	38.18	0.01	0.14	224.00	271.65	224.00	175.84	0.08	0.65	0.00	0.00	0.00	63.00	56.98	353468.00	0.05	250.97	244.00
8	6	8	19855.00	9701.00	179.20	0	Spot (Block8, Row8, Column6)	15441.23	10738.00	12521.83	0.16	0.81	249.00	322.49	249.00	242.60	0.11	0.75	100.00	100.00	0.00	10489.00	15192.23	13881666.00	62.32	2235.63	2218.00
8	7	8	20149.00	9709.00	160.70	0	Spot (Block8, Row8, Column7)	491.64	469.50	125.52	0.02	0.26	233.00	279.95	233.00	183.21	0.08	0.65	65.00	17.00	0.00	236.50	258.64	350050.00	1.16	308.83	300.50
8	8	8	20437.00	9702.00	149.80	0	Spot (Block8, Row8, Column8)	41576.88	41095.50	19043.85	0.01	0.46	259.00	301.40	259.00	183.99	0.07	0.61	100.00	100.00	22.96	40836.50	41317.88	25528332.00	224.34	7697.35	5692.50
9	1	1	4827.00	12011.00	151.60	0	Spot (Block9, Row1, Column1)	23605.46	20575.50	12693.31	0.06	0.54	240.00	279.45	240.00	133.42	0.07	0.48	100.00	100.00	0.00	20335.50	23365.46	14824230.00	174.84	5025.19	3721.00
9	2	1	5128.00	12017.00	146.00	0	Spot (Block9, Row1, Column2)	10591.58	9695.00	6051.74	0.04	0.57	225.00	248.12	225.00	74.81	0.04	0.30	100.00	100.00	0.00	9470.00	10366.58	6164301.00	138.27	2023.27	1509.00
9	3	1	5433.00	12019.00	144.80	0	Spot (Block9, Row1, Column3)	2634.05	2306.00	1667.93	0.06	0.63	224.00	238.56	224.00	44.68	0.03	0.19	100.00	100.00	0.00	2082.00	2410.05	1509310.00	53.61	617.66	527.00
9	4	1	5725.00	12020.00	145.30	0	Spot (Block9, Row1, Column4)	7270.55	6884.00	3827.13	0.02	0.53	227.00	249.35	227.00	98.95	0.04	0.40	100.00	100.00	0.00	6657.00	7043.55	4202379.00	70.96	1594.83	1239.00
9	5	1	6031.00	12021.00	144.75	0	Spot (Block9, Row1, Column5)	6443.95	5365.00	4487.19	0.08	0.70	230.00	245.40	230.00	54.69	0.03	0.22	100.00	100.00	0.00	5135.00	6213.95	3679495.00	113.35	1275.71	949.00
9	6	1	6324.00	12020.00	143.90	0	Spot (Block9, Row1, Column6)	11152.97	9990.50	6190.77	0.05	0.56	230.00	249.33	230.00	84.94	0.04	0.34	100.00	100.00	0.00	9760.50	10922.97	6290275.00	128.37	2224.34	1743.00
9	7	1	6623.00	12024.00	145.05	0	Spot (Block9, Row1, Column7)	23790.02	21648.00	13551.46	0.04	0.57	228.00	244.57	228.00	80.93	0.03	0.33	100.00	100.00	1.05	21420.00	23562.02	13631681.00	290.93	4516.35	3240.00
9	8	1	6934.00	12025.00	160.35	0	Spot (Block9, Row1, Column8)	613.86	524.00	256.37	0.07	0.42	220.00	228.47	220.00	36.10	0.02	0.16	100.00	100.00	0.00	304.00	393.86	435842.00	10.67	320.79	311.00
9	1	2	4827.00	12313.00	147.00	-50	Spot (Block9, Row2, Column1)	246.44	242.00	25.10	0.01	0.10	222.00	241.41	222.00	73.36	0.04	0.30	2.00	0.00	0.00	20.00	24.44	146139.00	0.07	249.64	246.50
9	2	2	5123.00	12314.00	130.00	0	Spot (Block9, Row2, Column2)	4322.39	4192.00	1750.61	0.01	0.41	230.00	250.10	230.00	67.06	0.04	0.27	100.00	100.00	0.00	3962.00	4092.39	1958043.00	60.73	976.29	911.00
9	3	2	5426.00	12316.00	144.40	0	Spot (Block9, Row2, Column3)	670.88	613.00	202.93	0.04	0.30	228.00	251.43	228.00	66.45	0.04	0.26	100.00	99.00	0.00	385.00	442.88	378374.00	6.31	345.04	318.50
9	4	2	5732.00	12315.00	173.30	0	Spot (Block9, Row2, Column4)	2419.15	2466.00	1006.53	0.01	0.42	241.00	268.57	241.00	110.19	0.05	0.41	100.00	100.00	0.00	2225.00	2178.15	2027248.00	19.52	702.34	687.00
9	5	2	6032.00	12322.00	170.80	0	Spot (Block9, Row2, Column5)	4996.20	4854.00	2095.49	0.01	0.42	266.00	278.36	266.00	106.72	0.02	0.38	100.00	100.00	0.00	4588.00	4730.20	4071900.00	44.21	1267.56	951.00
9	6	2	6323.00	12321.00	144.20	0	Spot (Block9, Row2, Column6)	1463.40	1369.00	634.00	0.03	0.43	247.00	326.07	247.00	377.84	0.12	1.16	92.00	71.00	0.00	1122.00	1216.40	828286.00	3.01	515.21	420.00
9	7	2	6630.00	12326.00	147.80	0	Spot (Block9, Row2, Column7)	1508.92	1318.50	771.63	0.06	0.51	230.00	249.42	230.00	95.78	0.04	0.38	100.00	100.00	0.00	1088.50	1278.92	902334.00	13.15	542.37	441.00
9	8	2	6928.00	12326.00	147.00	-50	Spot (Block9, Row2, Column8)	239.79	230.00	29.27	0.02	0.12	223.00	243.98	223.00	130.90	0.04	0.54	0.00	0.00	0.00	7.00	16.79	141236.00	-0.03	244.12	240.00
9	1	3	4828.00	12610.00	142.30	0	Spot (Block9, Row3, Column1)	7089.78	6500.00	4027.69	0.04	0.57	224.00	236.44	224.00	64.90	0.02	0.27	100.00	100.00	0.00	6276.00	6865.78	3892291.00	105.59	1561.44	1110.00
9	2	3	5128.00	12613.00	141.10	0	Spot (Block9, Row3, Column2)	1025.33	986.00	345.77	0.02	0.34	241.00	261.93	241.00	70.94	0.04	0.27	100.00	100.00	0.00	745.00	784.33	553678.00	10.76	442.55	378.00
9	3	3	5420.00	12614.00	140.35	0	Spot (Block9, Row3, Column3)	12929.96	11592.00	7001.79	0.05	0.54	254.00	274.50	254.00	109.17	0.03	0.40	100.00	100.00	0.00	11338.00	12675.96	6891670.00	115.93	2863.40	2233.00
9	4	3	5728.00	12616.00	141.70	0	Spot (Block9, Row3, Column4)	16858.71	15810.00	9337.79	0.03	0.55	260.00	276.63	260.00	85.85	0.03	0.31	100.00	100.00	0.00	15550.00	16598.71	9187995.00	193.15	3637.25	2687.00
9	5	3	6030.00	12619.00	137.90	0	Spot (Block9, Row3, Column5)	9248.19	8233.00	8403.27	0.05	0.91	279.00	351.69	279.00	388.47	0.10	1.10	100.00	100.00	0.98	7954.00	8969.19	4707330.00	22.90	2208.25	1457.00
9	6	3	6328.00	12621.00	212.50	0	Spot (Block9, Row3, Column6)	34351.95	26741.00	20984.13	0.11	0.61	279.00	439.06	279.00	588.30	0.20	1.34	100.00	100.00	19.98	26462.00	34072.95	44348616.00	57.65	7597.24	7840.00
9	7	3	6634.00	12625.00	143.15	0	Spot (Block9, Row3, Column7)	4655.77	4147.00	2916.42	0.05	0.63	238.00	315.67	238.00	410.60	0.12	1.30	100.00	95.00	0.00	3909.00	4417.77	2593264.00	10.57	1056.87	839.00
9	8	3	6925.00	12631.00	155.75	0	Spot (Block9, Row3, Column8)	15027.59	13392.00	8017.82	0.05	0.53	228.00	256.23	228.00	139.79	0.05	0.55	100.00	100.00	0.00	13164.00	14799.59	9993347.00	105.67	3060.68	2532.00
9	1	4	4828.00	12910.00	141.60	0	Spot (Block9, Row4, Column1)	15459.38	14047.00	8608.14	0.04	0.56	232.00	250.75	232.00	69.34	0.03	0.28	100.00	100.00	0.00	13815.00	15227.38	8425360.00	219.35	3006.29	2135.50
9	2	4	5123.00	12916.00	163.30	0	Spot (Block9, Row4, Column2)	2147.47	2104.00	925.86	0.01	0.43	237.00	271.60	237.00	126.75	0.06	0.47	100.00	100.00	0.00	1867.00	1910.47	1582688.00	14.80	634.03	608.50
9	3	4	5423.00	12918.00	144.05	0	Spot (Block9, Row4, Column3)	54700.23	65535.00	15506.27	0.08	0.28	257.00	285.77	257.00	145.71	0.05	0.51	100.00	100.00	57.73	65278.00	54443.23	30796444.00	373.45	11072.42	8380.00
9	4	4	5718.00	12919.00	167.60	0	Spot (Block9, Row4, Column4)	393.60	382.00	79.43	0.01	0.20	262.00	271.29	262.00	99.82	0.02	0.37	61.00	26.00	0.00	120.00	131.60	305830.00	1.23	286.38	289.00
9	5	4	6006.00	12914.00	143.90	0	Spot (Block9, Row4, Column5)	3002.14	2531.00	1843.85	0.07	0.61	268.00	279.46	268.00	96.76	0.02	0.35	100.00	100.00	0.00	2263.00	2734.14	1702213.00	28.14	823.50	603.00
9	6	4	6329.00	12923.00	171.75	0	Spot (Block9, Row4, Column6)	6635.44	6571.00	2789.40	0.00	0.42	277.00	338.06	277.00	387.85	0.09	1.15	100.00	100.00	0.00	6294.00	6358.44	5434424.00	16.24	1701.37	1298.00
9	7	4	6622.00	12926.00	144.65	0	Spot (Block9, Row4, Column7)	3306.50	2608.00	2402.21	0.10	0.73	263.00	290.44	263.00	174.70	0.04	0.60	100.00	100.00	0.00	2345.00	3043.50	1868175.00	17.26	878.71	669.00
9	8	4	6924.00	12933.00	146.25	0	Spot (Block9, Row4, Column8)	1472.71	1289.50	675.63	0.06	0.46	238.00	250.84	238.00	54.69	0.02	0.22	100.00	100.00	0.00	1051.50	1234.71	860065.00	22.34	505.82	438.00
9	1	5	4828.00	13215.00	141.10	0	Spot (Block9, Row5, Column1)	24813.44	21693.00	15167.49	0.06	0.61	259.00	338.25	259.00	360.25	0.12	1.07	100.00	100.00	0.00	21434.00	24554.44	13374443.00	67.94	4543.73	3233.50
9	2	5	5119.00	13213.00	152.75	0	Spot (Block9, Row5, Column2)	17176.16	16184.50	7799.34	0.03	0.45	253.00	303.21	253.00	161.08	0.08	0.53	100.00	100.00	0.00	15931.50	16923.16	11061448.00	104.75	2952.38	2735.50
9	3	5	5425.00	13214.00	148.75	0	Spot (Block9, Row5, Column3)	10356.16	9434.00	5960.37	0.04	0.58	268.00	297.76	268.00	137.05	0.05	0.46	100.00	100.00	0.00	9166.00	10088.16	6203338.00	73.39	1923.98	1601.00
9	4	5	5721.00	13221.00	143.00	0	Spot (Block9, Row5, Column4)	5757.64	4954.50	3575.45	0.07	0.62	275.00	288.31	275.00	146.87	0.02	0.51	100.00	100.00	0.00	4679.50	5482.64	3166702.00	37.24	1522.49	1198.50
9	5	5	6022.00	13218.00	144.10	0	Spot (Block9, Row5, Column5)	55229.71	65535.00	15112.36	0.07	0.27	269.00	289.37	269.00	171.72	0.03	0.59	100.00	100.00	59.96	65266.00	54960.71	31039312.00	319.94	12141.18	8559.50
9	6	5	6324.00	13220.00	145.55	0	Spot (Block9, Row5, Column6)	1791.52	1571.50	820.50	0.06	0.46	276.00	312.90	276.00	217.38	0.05	0.69	100.00	98.00	0.00	1295.50	1515.52	1039083.00	6.80	629.24	515.00
9	7	5	6622.00	13223.00	199.80	0	Spot (Block9, Row5, Column7)	17232.07	14366.50	11826.70	0.08	0.69	284.00	349.74	284.00	279.25	0.09	0.80	100.00	100.00	0.00	14082.50	16948.07	19541162.00	60.46	3480.62	3414.50
9	8	5	6926.00	13226.00	143.80	0	Spot (Block9, Row5, Column8)	7285.92	6315.00	4925.58	0.06	0.68	245.00	281.44	245.00	180.49	0.06	0.64	100.00	100.00	0.00	6070.00	7040.92	4072832.00	38.81	1560.43	1191.00
9	1	6	4819.00	13514.00	216.50	0	Spot (Block9, Row6, Column1)	29300.27	18160.50	21209.48	0.21	0.72	292.00	458.64	292.00	562.06	0.20	1.23	100.00	100.00	15.67	17868.50	29008.27	39262576.00	51.31	6697.38	6698.00
9	2	6	5115.00	13512.00	218.25	0	Spot (Block9, Row6, Column2)	9469.53	7531.00	5391.39	0.10	0.57	269.00	391.11	269.00	442.56	0.16	1.13	100.00	100.00	0.00	7262.00	9200.53	12888031.00	20.51	2401.79	2388.00
9	3	6	5413.00	13517.00	144.35	0	Spot (Block9, Row6, Column3)	22367.29	20249.00	13299.36	0.04	0.59	256.00	284.76	256.00	145.27	0.05	0.51	100.00	100.00	0.00	19993.00	22111.29	12615153.00	152.01	4311.41	3410.50
9	4	6	5722.00	13518.00	141.50	0	Spot (Block9, Row6, Column4)	2414.45	2284.50	1182.27	0.02	0.49	264.00	275.24	264.00	115.78	0.02	0.42	100.00	100.00	0.00	2020.50	2150.45	1313462.00	18.48	734.08	656.50
9	5	6	6022.00	13518.00	143.05	0	Spot (Block9, Row6, Column5)	49521.07	59505.00	18532.02	0.08	0.37	279.00	303.61	279.00	159.95	0.04	0.53	100.00	100.00	44.65	59226.00	49242.07	27286268.00	307.70	10544.19	8348.00
9	6	6	6323.00	13525.00	150.85	0	Spot (Block9, Row6, Column6)	803.82	695.00	431.77	0.06	0.54	281.00	310.70	281.00	195.92	0.04	0.63	72.00	51.00	0.00	414.00	522.82	499172.00	2.52	366.03	359.00
9	7	6	6623.00	13523.00	144.95	0	Spot (Block9, Row6, Column7)	10067.67	8926.00	6133.10	0.05	0.61	280.00	316.16	280.00	214.47	0.05	0.68	100.00	100.00	0.00	8646.00	9787.67	5748637.00	45.47	2105.31	1555.00
9	8	6	6928.00	13528.00	144.25	0	Spot (Block9, Row6, Column8)	11003.97	9202.50	7239.22	0.08	0.66	256.00	264.22	256.00	60.11	0.01	0.23	100.00	100.00	0.00	8946.50	10747.97	6206241.00	178.68	2198.17	1527.00
9	1	7	4820.00	13811.00	153.65	0	Spot (Block9, Row7, Column1)	3231.35	2972.00	1460.21	0.04	0.45	240.00	319.86	240.00	356.07	0.12	1.11	100.00	99.00	0.00	2732.00	2991.35	2097149.00	8.18	783.41	751.00
9	2	7	5118.00	13817.00	177.05	0	Spot (Block9, Row7, Column2)	401.82	382.00	95.22	0.02	0.24	246.00	277.37	246.00	142.23	0.05	0.51	46.00	12.00	0.00	136.00	155.82	353600.00	0.87	276.15	282.00
9	3	7	5430.00	13831.00	257.70	0	Spot (Block9, Row7, Column3)	271.12	277.00	36.44	0.01	0.13	237.00	246.82	237.00	39.51	0.02	0.16	50.00	5.00	0.00	40.00	34.12	522725.00	0.62	246.86	233.00
9	4	7	5725.00	13818.00	192.80	0	Spot (Block9, Row7, Column4)	398.18	385.00	82.43	0.01	0.21	260.00	272.90	260.00	102.40	0.02	0.38	65.00	27.00	0.00	125.00	138.18	418084.00	1.22	297.99	299.00
9	5	7	6017.00	13821.00	176.75	0	Spot (Block9, Row7, Column5)	1965.54	1881.50	882.36	0.02	0.45	288.00	334.13	288.00	208.37	0.06	0.62	100.00	97.00	0.00	1593.50	1677.54	1717881.00	7.83	664.73	636.50
9	6	7	6316.00	13821.00	205.80	0	Spot (Block9, Row7, Column6)	11147.87	10452.00	6483.40	0.03	0.58	303.00	457.88	303.00	518.05	0.18	1.13	100.00	100.00	0.00	10149.00	10844.87	13433178.00	20.64	2609.67	2614.50
9	7	7	6618.00	13826.00	149.80	0	Spot (Block9, Row7, Column7)	10303.65	9034.00	5778.75	0.06	0.56	291.00	338.47	291.00	201.33	0.07	0.59	100.00	100.00	0.00	8743.00	10012.65	6357353.00	49.50	3389.52	1243.00
9	8	7	6922.00	13826.00	176.45	0	Spot (Block9, Row7, Column8)	9924.56	10012.50	3380.82	0.00	0.34	273.00	294.48	273.00	147.06	0.03	0.50	100.00	100.00	0.00	9739.50	9651.56	8654214.00	65.48	2517.74	2099.00
9	1	8	4813.00	14123.00	168.70	0	Spot (Block9, Row8, Column1)	345.73	334.00	55.76	0.01	0.16	228.00	240.90	228.00	45.25	0.02	0.19	93.00	62.00	0.00	106.00	117.73	274163.00	2.32	270.65	280.00
9	2	8	5119.00	14113.00	146.90	0	Spot (Block9, Row8, Column2)	1254.56	1131.50	620.91	0.04	0.49	235.00	243.20	235.00	32.62	0.01	0.13	100.00	100.00	0.00	896.50	1019.56	737680.00	31.00	453.98	415.00
9	3	8	5413.00	14113.00	143.00	0	Spot (Block9, Row8, Column3)	2717.25	2132.50	1872.03	0.11	0.69	237.00	256.31	237.00	103.41	0.03	0.40	100.00	100.00	0.00	1895.50	2480.25	1505355.00	23.80	714.26	569.00
9	4	8	5720.00	14122.00	145.20	0	Spot (Block9, Row8, Column4)	40240.61	40328.00	18117.56	0.00	0.45	245.00	268.25	245.00	119.29	0.04	0.44	100.00	100.00	13.41	40083.00	39995.61	23098192.00	335.10	7317.45	5694.50
9	5	8	6002.00	14111.00	171.10	0	Spot (Block9, Row8, Column5)	344.05	327.00	56.71	0.02	0.16	272.00	357.78	272.00	474.19	0.12	1.33	0.00	0.00	0.00	55.00	72.05	280400.00	-0.03	289.06	289.00
9	6	8	6321.00	14124.00	205.10	0	Spot (Block9, Row8, Column6)	39190.45	38746.50	23211.31	0.00	0.59	303.00	512.89	303.00	719.06	0.23	1.40	100.00	100.00	34.47	38443.50	38887.45	46950568.00	53.79	8468.59	8412.00
9	7	8	6619.00	14124.00	139.10	0	Spot (Block9, Row8, Column7)	5340.57	5313.00	2735.05	0.00	0.51	291.00	390.78	291.00	476.24	0.13	1.22	100.00	99.00	0.00	5022.00	5049.57	2787777.00	10.39	1495.96	1182.00
9	8	8	6908.00	14127.00	143.65	0	Spot (Block9, Row8, Column8)	53364.98	65535.00	15226.90	0.09	0.29	284.00	319.33	284.00	197.84	0.05	0.62	100.00	100.00	51.25	65251.00	53080.98	29777852.00	268.13	10990.89	8479.50
10	1	1	9333.00	12039.00	153.35	0	Spot (Block10, Row1, Column1)	24064.34	21033.00	12512.67	0.06	0.52	288.00	331.81	288.00	225.27	0.06	0.68	100.00	100.00	0.00	20745.00	23776.34	15593691.00	105.35	4290.28	3221.50
10	2	1	9631.00	12041.00	149.45	0	Spot (Block10, Row1, Column2)	513.75	491.00	130.83	0.02	0.25	260.00	265.60	260.00	70.60	0.01	0.27	98.00	75.00	0.00	231.00	253.75	315443.00	3.51	337.86	319.00
10	3	1	9942.00	12049.00	179.25	0	Spot (Block10, Row1, Column3)	312.63	303.00	43.22	0.01	0.14	244.00	253.96	244.00	45.40	0.02	0.18	79.00	25.00	0.00	59.00	68.63	281681.00	1.29	271.49	281.00
10	4	1	10229.00	12049.00	156.95	0	Spot (Block10, Row1, Column4)	458.63	470.00	100.85	0.01	0.22	246.00	257.17	246.00	147.58	0.02	0.57	66.00	22.00	0.00	224.00	212.63	309574.00	1.37	317.42	309.00
10	5	1	10531.00	12054.00	188.60	0	Spot (Block10, Row1, Column5)	369.83	336.00	87.68	0.04	0.24	248.00	254.87	248.00	42.52	0.01	0.17	86.00	50.00	0.00	88.00	121.83	370197.00	2.70	283.73	289.00
10	6	1	10823.00	12045.00	178.10	0	Spot (Block10, Row1, Column6)	456.83	409.00	149.77	0.05	0.33	261.00	259.42	261.00	40.13	0.00	0.15	93.00	75.00	0.00	148.00	195.83	405665.00	4.92	299.67	298.00
10	7	1	11122.00	12052.00	145.90	0	Spot (Block10, Row1, Column7)	698.68	691.00	200.59	0.00	0.29	276.00	266.30	276.00	38.50	0.02	0.14	99.00	99.00	0.00	415.00	422.68	405233.00	11.23	389.83	376.00
10	8	1	11431.00	12052.00	174.20	0	Spot (Block10, Row1, Column8)	577.39	514.50	187.05	0.05	0.32	271.00	263.95	271.00	40.81	0.01	0.15	100.00	97.00	0.00	243.50	306.39	487317.00	7.68	350.93	331.50
10	1	2	9343.00	12347.00	203.60	0	Spot (Block10, Row2, Column1)	284.16	290.00	22.70	0.01	0.08	259.00	265.21	259.00	67.68	0.01	0.26	0.00	0.00	0.00	31.00	25.16	333037.00	0.28	272.94	277.50
10	2	2	9619.00	12339.00	144.40	0	Spot (Block10, Row2, Column2)	357.09	355.50	57.12	0.00	0.16	233.00	242.70	233.00	35.31	0.02	0.15	99.00	81.00	0.00	122.50	124.09	202827.00	3.24	282.54	287.00
10	3	2	9930.00	12332.00	222.25	0	Spot (Block10, Row2, Column3)	269.21	278.00	38.07	0.01	0.14	225.00	235.59	225.00	34.76	0.02	0.15	60.00	27.00	0.00	53.00	44.21	381737.00	0.97	247.12	241.00
10	4	2	10224.00	12352.00	179.55	0	Spot (Block10, Row2, Column4)	324.32	306.00	55.31	0.03	0.17	231.00	244.13	231.00	46.38	0.02	0.19	90.00	30.00	0.00	75.00	93.32	293186.00	1.73	271.08	276.00
10	5	2	10532.00	12347.00	183.10	0	Spot (Block10, Row2, Column5)	5279.89	5027.00	1827.82	0.02	0.35	262.00	265.11	262.00	62.37	0.01	0.24	100.00	100.00	0.00	4765.00	5017.89	4963098.00	80.41	1449.23	1198.50
10	6	2	10827.00	12349.00	147.00	-50	Spot (Block10, Row2, Column6)	351.50	330.00	51.23	0.03	0.15	280.00	315.64	280.00	208.88	0.05	0.66	1.00	0.00	0.00	50.00	71.50	206681.00	0.17	312.07	310.00
10	7	2	11125.00	12350.00	167.50	0	Spot (Block10, Row2, Column7)	340.15	315.00	62.25	0.03	0.18	276.00	276.27	276.00	68.95	0.00	0.25	36.00	10.00	0.00	39.00	64.15	263959.00	0.93	294.65	294.00
10	8	2	11427.00	12353.00	147.00	-50	Spot (Block10, Row2, Column8)	280.24	288.00	26.51	0.01	0.09	265.00	274.97	265.00	134.14	0.02	0.49	0.00	0.00	0.00	23.00	15.24	165343.00	0.04	281.49	284.00
10	1	3	9334.00	12640.00	145.90	0	Spot (Block10, Row3, Column1)	912.59	880.50	313.49	0.02	0.34	243.00	250.46	243.00	36.10	0.01	0.14	100.00	100.00	0.00	637.50	669.59	531127.00	18.34	401.94	386.50
10	2	3	9611.00	12652.00	204.00	0	Spot (Block10, Row3, Column2)	286.46	285.00	33.76	0.00	0.12	235.00	257.94	235.00	89.16	0.04	0.35	7.00	0.00	0.00	50.00	51.46	337159.00	0.32	259.38	258.00
10	3	3	9898.00	12630.00	130.10	0	Spot (Block10, Row3, Column3)	1422.63	514.50	4357.26	0.44	3.06	227.00	242.03	227.00	53.23	0.03	0.22	100.00	95.00	0.00	287.50	1195.63	645874.00	22.18	405.91	362.00
10	4	3	10227.00	12648.00	146.80	0	Spot (Block10, Row3, Column4)	473.88	459.00	100.94	0.01	0.21	227.00	241.51	227.00	51.52	0.03	0.21	100.00	98.00	0.00	232.00	246.88	279590.00	4.51	308.56	298.00
10	5	3	10530.00	12650.00	157.00	0	Spot (Block10, Row3, Column5)	453.27	416.00	135.78	0.04	0.30	242.00	298.07	242.00	262.66	0.09	0.88	27.00	1.00	0.00	174.00	211.27	306413.00	0.59	304.35	299.00
10	6	3	10828.00	12646.00	204.65	0	Spot (Block10, Row3, Column6)	24247.56	17671.00	17699.11	0.14	0.73	285.00	391.80	285.00	355.69	0.14	0.91	100.00	100.00	2.43	17386.00	23962.56	28878864.00	67.07	4878.17	5005.00
10	7	3	11125.00	12652.00	147.00	-50	Spot (Block10, Row3, Column7)	332.30	309.00	66.37	0.03	0.20	275.00	324.99	275.00	252.19	0.07	0.78	0.00	0.00	0.00	34.00	57.30	195722.00	0.03	294.28	295.00
10	8	3	11426.00	12653.00	157.55	0	Spot (Block10, Row3, Column8)	24900.24	22832.00	12279.68	0.04	0.49	275.00	293.84	275.00	176.41	0.03	0.60	100.00	100.00	0.15	22557.00	24625.24	17006864.00	139.48	4426.48	3824.00
10	1	4	9323.00	12940.00	169.35	0	Spot (Block10, Row4, Column1)	447.80	408.00	133.69	0.04	0.30	258.00	268.40	258.00	89.17	0.02	0.33	72.00	45.00	0.00	150.00	189.80	357794.00	2.01	288.36	289.00
10	2	4	9623.00	12942.00	167.30	0	Spot (Block10, Row4, Column2)	5947.96	5378.00	3088.53	0.04	0.52	263.00	295.53	263.00	153.80	0.05	0.52	100.00	100.00	0.00	5115.00	5684.96	4633458.00	36.75	1237.69	1219.50
10	3	4	9926.00	12945.00	145.15	0	Spot (Block10, Row4, Column3)	1628.45	1499.50	677.98	0.04	0.42	242.00	280.10	242.00	136.43	0.06	0.49	100.00	100.00	0.00	1257.50	1386.45	934733.00	9.88	538.16	478.00
10	4	4	10193.00	12956.00	229.55	0	Spot (Block10, Row4, Column4)	284.11	285.00	33.89	0.00	0.12	231.00	243.59	231.00	43.87	0.02	0.18	65.00	9.00	0.00	54.00	53.11	430990.00	0.92	250.59	248.00
10	5	4	10510.00	12942.00	158.35	0	Spot (Block10, Row4, Column5)	420.78	370.00	199.96	0.06	0.48	238.00	249.01	238.00	48.50	0.02	0.19	96.00	62.00	0.00	132.00	182.78	291600.00	3.54	293.99	293.00
10	6	4	10829.00	12950.00	188.35	0	Spot (Block10, Row4, Column6)	5972.97	5904.00	1933.70	0.01	0.32	269.00	320.82	269.00	277.26	0.08	0.86	100.00	100.00	0.00	5635.00	5703.97	5955049.00	20.39	1661.92	1455.50
10	7	4	11124.00	12948.00	206.30	0	Spot (Block10, Row4, Column7)	340.05	303.00	86.61	0.05	0.25	279.00	320.51	279.00	262.68	0.06	0.82	3.00	0.00	0.00	24.00	61.05	412138.00	0.07	283.51	281.00
10	8	4	11426.00	12960.00	157.75	0	Spot (Block10, Row4, Column8)	400.17	388.00	82.62	0.01	0.21	275.00	279.47	275.00	106.61	0.01	0.38	56.00	18.00	0.00	113.00	125.17	276920.00	1.13	301.34	303.00
10	1	5	9326.00	13238.00	143.85	0	Spot (Block10, Row5, Column1)	750.52	696.50	287.95	0.03	0.38	280.00	325.29	280.00	233.86	0.07	0.72	77.00	45.00	0.00	416.50	470.52	421792.00	1.82	407.70	367.00
10	2	5	9622.00	13239.00	155.95	0	Spot (Block10, Row5, Column2)	28331.52	26486.00	13150.80	0.03	0.46	287.00	350.19	287.00	237.38	0.09	0.68	100.00	100.00	0.00	26199.00	28044.52	18953796.00	117.87	4910.98	4653.00
10	3	5	9927.00	13244.00	154.45	0	Spot (Block10, Row5, Column3)	20634.50	17192.00	12264.28	0.08	0.59	266.00	302.93	266.00	177.27	0.06	0.59	100.00	100.00	0.00	16926.00	20368.50	13536229.00	114.69	3095.30	2595.50
10	4	5	10218.00	13241.00	153.75	0	Spot (Block10, Row5, Column4)	379.27	377.00	81.99	0.00	0.22	240.00	264.78	240.00	117.75	0.04	0.44	62.00	15.00	0.00	137.00	139.27	246902.00	0.97	288.67	289.00
10	5	5	10524.00	13247.00	144.70	0	Spot (Block10, Row5, Column5)	2410.29	2253.50	1093.91	0.03	0.45	241.00	252.25	241.00	46.94	0.02	0.19	100.00	100.00	0.00	2012.50	2169.29	1369044.00	45.98	786.73	628.50
10	6	5	10790.00	13258.00	157.95	0	Spot (Block10, Row5, Column6)	333.57	305.00	70.91	0.04	0.21	268.00	306.56	268.00	263.34	0.06	0.86	1.00	0.00	0.00	37.00	65.57	229161.00	0.10	288.64	280.50
10	7	5	11127.00	13251.00	196.00	0	Spot (Block10, Row5, Column7)	27524.08	22686.00	18194.84	0.08	0.66	292.00	388.38	292.00	383.48	0.12	0.99	100.00	100.00	3.58	22394.00	27232.08	29973772.00	70.76	5143.02	5147.50
10	8	5	11436.00	13252.00	160.05	0	Spot (Block10, Row5, Column8)	413.25	390.00	100.29	0.03	0.24	280.00	316.07	280.00	265.32	0.05	0.84	17.00	0.00	0.00	110.00	133.25	293405.00	0.37	321.72	305.00
10	1	6	9323.00	13539.00	205.35	0	Spot (Block10, Row6, Column1)	20860.50	14797.00	16094.11	0.15	0.77	289.00	434.34	289.00	415.94	0.18	0.96	100.00	100.00	0.33	14508.00	20571.50	25011720.00	49.11	4277.74	4378.00
10	2	6	9616.00	13545.00	201.95	0	Spot (Block10, Row6, Column2)	17266.86	15866.50	9159.61	0.04	0.53	290.00	414.05	290.00	390.99	0.15	0.94	100.00	100.00	0.00	15576.50	16976.86	19995014.00	43.10	3728.28	3532.00
10	3	6	9916.00	13540.00	154.75	0	Spot (Block10, Row6, Column3)	536.79	485.00	168.42	0.04	0.31	266.00	292.28	266.00	169.14	0.04	0.58	65.00	29.00	0.00	219.00	270.79	354815.00	1.45	324.12	320.00
10	4	6	10245.00	13547.00	162.65	0	Spot (Block10, Row6, Column4)	331.00	319.00	48.01	0.02	0.15	239.00	248.77	239.00	37.18	0.02	0.15	95.00	55.00	0.00	80.00	92.00	242956.00	2.21	294.84	293.00
10	5	6	10526.00	13550.00	140.45	0	Spot (Block10, Row6, Column5)	1278.56	1234.00	490.47	0.02	0.38	248.00	258.50	248.00	60.47	0.02	0.23	100.00	100.00	0.00	986.00	1030.56	682751.00	16.87	547.03	472.50
10	6	6	10815.00	13523.00	221.00	0	Spot (Block10, Row6, Column6)	287.75	292.00	43.41	0.01	0.15	258.00	294.65	258.00	229.30	0.06	0.78	0.00	0.00	0.00	34.00	29.75	403421.00	-0.03	255.69	258.50
10	7	6	11124.00	13545.00	164.70	0	Spot (Block10, Row6, Column7)	488.63	458.00	145.96	0.03	0.30	279.00	311.71	279.00	263.99	0.05	0.85	28.00	2.00	0.00	179.00	209.63	368430.00	0.67	326.07	315.00
10	8	6	11428.00	13565.00	147.95	0	Spot (Block10, Row6, Column8)	358.24	339.00	70.34	0.02	0.20	279.00	274.91	279.00	59.05	0.01	0.21	50.00	24.00	0.00	60.00	79.24	213868.00	1.41	304.10	297.00
10	1	7	9321.00	13843.00	158.40	0	Spot (Block10, Row7, Column1)	8703.79	7663.00	4406.46	0.06	0.51	274.00	334.90	274.00	259.07	0.09	0.77	100.00	100.00	0.00	7389.00	8429.79	6031724.00	32.30	1588.59	1532.00
10	2	7	9617.00	13855.00	212.15	0	Spot (Block10, Row7, Column2)	283.61	288.00	33.42	0.01	0.12	267.00	311.19	267.00	228.26	0.07	0.73	0.00	0.00	0.00	21.00	16.61	364719.00	-0.12	258.54	255.50
10	3	7	9918.00	13845.00	147.00	-50	Spot (Block10, Row7, Column3)	260.40	273.00	38.23	0.02	0.15	243.00	251.45	243.00	41.12	0.01	0.16	31.00	2.00	0.00	30.00	17.40	153637.00	0.22	268.01	281.50
10	4	7	10208.00	13861.00	171.70	0	Spot (Block10, Row7, Column4)	303.76	300.00	40.37	0.01	0.13	246.00	265.20	246.00	117.57	0.03	0.44	11.00	0.00	0.00	54.00	57.76	249085.00	0.33	281.59	285.00
10	5	7	10534.00	13846.00	217.00	0	Spot (Block10, Row7, Column5)	316.67	301.00	111.92	0.02	0.35	249.00	308.84	249.00	267.86	0.09	0.87	2.00	0.00	0.00	52.00	67.67	426232.00	0.03	265.87	238.50
10	6	7	10818.00	13848.00	192.15	0	Spot (Block10, Row7, Column6)	20110.67	19643.00	11302.81	0.01	0.56	289.00	437.03	289.00	465.97	0.18	1.07	100.00	100.00	0.00	19354.00	19821.67	20915092.00	42.22	3705.32	3622.00
10	7	7	11118.00	13847.00	145.35	0	Spot (Block10, Row7, Column7)	407.22	407.50	79.57	0.00	0.20	288.00	320.35	288.00	210.00	0.05	0.66	14.00	0.00	0.00	119.50	119.22	232928.00	0.41	318.26	297.00
10	8	7	11427.00	13852.00	185.65	0	Spot (Block10, Row7, Column8)	8972.90	8932.00	2498.60	0.00	0.28	288.00	308.85	288.00	145.32	0.03	0.47	100.00	100.00	0.00	8644.00	8684.90	8631933.00	59.62	2487.42	2094.50
10	1	8	9306.00	14150.00	155.80	0	Spot (Block10, Row8, Column1)	408.75	389.00	151.00	0.02	0.37	256.00	267.94	256.00	91.48	0.02	0.34	63.00	26.00	0.00	133.00	152.75	272639.00	1.54	299.68	298.00
10	2	8	9630.00	14143.00	184.30	0	Spot (Block10, Row8, Column2)	305.09	305.00	34.84	0.00	0.11	240.00	247.64	240.00	35.13	0.01	0.14	89.00	36.00	0.00	65.00	65.09	291362.00	1.64	270.85	280.00
10	3	8	9905.00	14155.00	189.85	0	Spot (Block10, Row8, Column3)	329.15	305.00	68.18	0.03	0.21	233.00	256.69	233.00	128.96	0.04	0.50	28.00	2.00	0.00	72.00	96.15	334086.00	0.56	260.88	271.00
10	4	8	10220.00	14148.00	148.75	0	Spot (Block10, Row8, Column4)	47880.22	55854.00	19007.29	0.07	0.40	247.00	276.11	247.00	162.78	0.05	0.59	100.00	100.00	41.56	55607.00	47633.22	28919840.00	292.44	9549.23	6885.00
10	5	8	10486.00	14140.00	165.10	0	Spot (Block10, Row8, Column5)	285.23	292.00	39.79	0.01	0.14	244.00	307.40	244.00	296.23	0.10	0.96	0.00	0.00	0.00	48.00	41.23	215631.00	-0.07	271.02	282.50
10	6	8	10821.00	14152.00	196.15	0	Spot (Block10, Row8, Column6)	31434.28	24564.00	22461.05	0.11	0.71	284.00	436.06	284.00	477.66	0.19	1.10	100.00	100.00	20.15	24280.00	31150.28	34326448.00	64.90	5539.42	5544.00
10	7	8	11123.00	14154.00	133.65	0	Spot (Block10, Row8, Column7)	416.11	400.00	71.31	0.02	0.17	290.00	356.79	290.00	311.91	0.09	0.87	2.00	0.00	0.00	110.00	126.11	200982.00	0.19	339.75	311.00
10	8	8	11409.00	14152.00	146.85	0	Spot (Block10, Row8, Column8)	50616.41	58971.50	16610.54	0.07	0.33	292.00	321.62	292.00	171.71	0.04	0.53	100.00	100.00	42.18	58679.50	50324.41	29762648.00	292.91	9680.33	6623.00
11	1	1	13834.00	12067.00	156.50	0	Spot (Block11, Row1, Column1)	17988.89	15665.00	10677.06	0.06	0.59	224.00	244.53	224.00	69.69	0.04	0.29	100.00	100.00	0.00	15441.00	17764.89	12160487.00	254.61	3241.51	2533.50
11	2	1	14132.00	12072.00	148.70	0	Spot (Block11, Row1, Column2)	468.22	456.00	138.09	0.01	0.29	218.00	233.88	218.00	56.58	0.03	0.24	99.00	79.00	0.00	238.00	250.22	284680.00	4.14	306.00	299.00
11	3	1	14435.00	12063.00	167.55	0	Spot (Block11, Row1, Column3)	263.82	277.00	38.14	0.02	0.14	211.00	215.09	211.00	24.56	0.01	0.11	68.00	58.00	0.00	66.00	52.82	204985.00	1.98	236.86	222.00
11	4	1	14722.00	12076.00	151.55	0	Spot (Block11, Row1, Column4)	440.04	373.00	377.02	0.07	0.86	206.00	209.01	206.00	23.59	0.01	0.11	99.00	98.00	0.00	167.00	234.04	276788.00	9.79	274.73	257.00
11	5	1	15031.00	12081.00	149.30	0	Spot (Block11, Row1, Column5)	294.96	294.00	34.09	0.00	0.12	208.00	214.03	208.00	29.67	0.01	0.14	92.00	86.00	0.00	86.00	86.96	180812.00	2.73	250.12	236.50
11	6	1	15331.00	12081.00	168.25	0	Spot (Block11, Row1, Column6)	377.58	374.00	96.40	0.00	0.26	213.00	220.07	213.00	27.03	0.01	0.12	96.00	95.00	0.00	161.00	164.58	298285.00	5.83	268.40	276.00
11	7	1	15623.00	12076.00	149.70	0	Spot (Block11, Row1, Column7)	538.65	514.50	147.28	0.02	0.27	215.00	222.46	215.00	27.98	0.01	0.13	99.00	99.00	0.00	299.50	323.65	330734.00	11.30	333.73	302.00
11	8	1	15929.00	12071.00	220.55	0	Spot (Block11, Row1, Column8)	315.78	296.00	74.05	0.03	0.23	213.00	218.72	213.00	25.97	0.01	0.12	90.00	84.00	0.00	83.00	102.78	439249.00	3.74	241.21	238.00
11	1	2	13897.00	12407.00	136.80	0	Spot (Block11, Row2, Column1)	253.92	250.00	30.36	0.01	0.12	209.00	218.39	209.00	44.60	0.02	0.20	47.00	0.00	0.00	41.00	44.92	127974.00	0.80	227.50	223.00
11	2	2	14121.00	12347.00	133.05	0	Spot (Block11, Row2, Column2)	312.59	298.00	48.74	0.02	0.16	207.00	212.18	207.00	27.62	0.01	0.13	97.00	89.00	0.00	91.00	105.59	148169.00	3.64	260.83	271.00
11	3	2	14427.00	12365.00	174.15	0	Spot (Block11, Row2, Column3)	262.33	265.00	35.35	0.00	0.13	204.00	206.88	204.00	21.70	0.01	0.10	82.00	60.00	0.00	61.00	58.33	222455.00	2.55	221.92	218.00
11	4	2	14744.00	12374.00	158.70	0	Spot (Block11, Row2, Column4)	264.28	273.00	33.02	0.01	0.12	206.00	210.88	206.00	36.75	0.01	0.17	63.00	43.00	0.00	67.00	58.28	181822.00	1.45	241.29	230.00
11	5	2	15035.00	12378.00	181.70	0	Spot (Block11, Row2, Column5)	4379.29	4161.00	1727.51	0.02	0.39	211.00	228.13	211.00	67.18	0.03	0.29	100.00	100.00	0.00	3950.00	4168.29	4042089.00	61.80	1209.91	1012.00
11	6	2	15337.00	12330.00	203.90	0	Spot (Block11, Row2, Column6)	259.72	269.00	39.97	0.02	0.15	216.00	276.17	216.00	226.05	0.11	0.82	0.00	0.00	0.00	53.00	43.72	306988.00	-0.07	230.11	218.00
11	7	2	15641.00	12365.00	191.60	0	Spot (Block11, Row2, Column7)	260.15	263.00	31.20	0.00	0.12	220.00	231.69	220.00	38.64	0.02	0.17	52.00	9.00	0.00	43.00	40.15	268734.00	0.74	243.71	237.50
11	8	2	15909.00	12412.00	244.75	0	Spot (Block11, Row2, Column8)	244.28	232.00	36.39	0.02	0.15	220.00	255.90	220.00	197.79	0.07	0.77	0.00	0.00	0.00	12.00	24.28	421864.00	-0.06	225.98	219.00
11	1	3	13833.00	12664.00	151.25	0	Spot (Block11, Row3, Column1)	572.77	529.00	176.29	0.03	0.31	208.00	213.04	208.00	26.33	0.01	0.12	100.00	100.00	0.00	321.00	364.77	359129.00	13.66	307.49	295.50
11	2	3	14130.00	12670.00	168.90	0	Spot (Block11, Row3, Column2)	281.86	287.00	25.78	0.01	0.09	210.50	227.39	210.50	79.13	0.03	0.35	44.00	0.00	0.00	76.50	71.36	222391.00	0.69	245.11	235.00
11	3	3	14413.00	12670.00	144.55	0	Spot (Block11, Row3, Column3)	410.93	381.00	246.48	0.03	0.60	209.00	215.63	209.00	29.14	0.01	0.14	99.00	99.00	0.00	172.00	201.93	234640.00	6.70	292.34	291.00
11	4	3	14727.00	12677.00	156.00	0	Spot (Block11, Row3, Column4)	440.30	411.50	119.18	0.03	0.27	207.00	212.10	207.00	34.24	0.01	0.16	100.00	98.00	0.00	204.50	233.30	295001.00	6.66	283.73	272.50
11	5	3	14984.00	12679.00	169.20	0	Spot (Block11, Row3, Column5)	268.09	275.00	53.47	0.01	0.20	212.00	260.65	212.00	226.64	0.09	0.87	0.00	0.00	0.00	63.00	56.09	212597.00	0.03	257.04	224.00
11	6	3	15328.00	12675.00	203.45	0	Spot (Block11, Row3, Column6)	29052.83	22501.00	19906.28	0.11	0.69	244.00	377.97	244.00	373.27	0.19	0.99	100.00	100.00	10.49	22257.00	28808.83	34079100.00	76.82	5763.46	5617.00
11	7	3	15629.00	12677.00	147.00	-50	Spot (Block11, Row3, Column7)	275.96	284.50	27.71	0.01	0.10	244.00	323.70	244.00	309.38	0.12	0.96	0.00	0.00	0.00	40.50	31.96	162262.00	-0.15	257.70	261.00
11	8	3	15927.00	12684.00	160.80	0	Spot (Block11, Row3, Column8)	35364.77	31504.50	17270.29	0.05	0.49	236.00	283.01	236.00	221.86	0.08	0.78	100.00	100.00	9.80	31268.50	35128.77	25250516.00	158.12	5965.08	5327.00
11	1	4	13825.00	12967.00	166.45	0	Spot (Block11, Row4, Column1)	458.00	410.00	148.46	0.05	0.32	209.00	226.27	209.00	80.56	0.03	0.36	96.00	71.00	0.00	201.00	249.00	351743.00	2.88	274.17	280.00
11	2	4	14125.00	12970.00	179.70	0	Spot (Block11, Row4, Column2)	5701.19	5171.50	3243.12	0.04	0.57	220.00	274.35	220.00	186.44	0.10	0.68	100.00	100.00	0.00	4951.50	5481.19	5108269.00	29.11	1238.14	1234.00
11	3	4	14426.00	12972.00	147.35	0	Spot (Block11, Row4, Column3)	1285.82	1170.50	539.89	0.04	0.42	219.00	264.35	219.00	157.33	0.08	0.60	100.00	99.00	0.00	951.50	1066.82	763776.00	6.49	517.39	399.50
11	4	4	14712.00	12969.00	215.50	0	Spot (Block11, Row4, Column4)	246.42	231.00	37.24	0.03	0.15	211.00	218.50	211.00	30.50	0.02	0.14	41.00	31.00	0.00	20.00	35.42	326507.00	0.92	227.00	217.00
11	5	4	15024.00	12981.00	189.60	0	Spot (Block11, Row4, Column5)	268.43	278.00	37.31	0.02	0.14	211.00	220.91	211.00	39.31	0.02	0.18	61.00	36.00	0.00	67.00	57.43	271647.00	1.21	230.11	220.00
11	6	4	15327.00	12971.00	188.85	0	Spot (Block11, Row4, Column6)	5330.34	5206.00	1883.13	0.01	0.35	233.00	299.43	233.00	252.78	0.11	0.84	100.00	100.00	0.00	4973.00	5097.34	5388977.00	19.90	1349.30	1071.00
11	7	4	15633.00	12942.00	180.25	0	Spot (Block11, Row4, Column7)	303.73	302.00	42.65	0.00	0.14	262.00	311.74	262.00	248.91	0.08	0.80	0.00	0.00	0.00	40.00	41.73	277304.00	-0.03	282.59	278.00
11	8	4	15928.00	12989.00	174.75	0	Spot (Block11, Row4, Column8)	357.10	348.00	66.59	0.01	0.19	258.00	273.44	258.00	123.98	0.03	0.45	39.00	0.00	0.00	90.00	99.10	304247.00	0.67	294.29	295.00
11	1	5	13830.00	13277.00	188.90	0	Spot (Block11, Row5, Column1)	565.22	480.00	290.44	0.07	0.51	216.00	319.46	216.00	321.89	0.17	1.01	39.00	15.00	0.00	264.00	349.22	568050.00	0.76	327.96	237.00
11	2	5	14122.00	13265.00	159.95	0	Spot (Block11, Row5, Column2)	41169.91	39956.50	17586.61	0.01	0.43	268.00	367.85	268.00	314.89	0.14	0.86	100.00	100.00	13.92	39688.50	40901.91	28983716.00	129.58	6646.85	5973.00
11	3	5	14427.00	13268.00	160.10	0	Spot (Block11, Row5, Column3)	20754.02	17320.50	12923.60	0.08	0.62	237.00	307.47	237.00	229.06	0.11	0.74	100.00	100.00	0.00	17083.50	20517.02	14735354.00	89.26	2802.40	2554.50
11	4	5	14733.00	13270.00	165.90	0	Spot (Block11, Row5, Column4)	367.63	372.00	69.04	0.01	0.19	217.00	247.73	217.00	134.91	0.06	0.54	55.00	6.00	0.00	155.00	150.63	281607.00	0.89	272.19	278.00
11	5	5	15026.00	13270.00	148.10	0	Spot (Block11, Row5, Column5)	1930.38	1718.50	969.04	0.05	0.50	212.00	219.59	212.00	32.17	0.02	0.15	100.00	100.00	0.00	1506.50	1718.38	1158229.00	53.19	571.10	466.00
11	6	5	15325.00	13276.00	147.00	-50	Spot (Block11, Row5, Column6)	293.48	293.00	29.01	0.00	0.10	227.00	282.67	227.00	251.89	0.10	0.89	0.00	0.00	0.00	66.00	66.48	172859.00	0.04	277.83	288.00
11	7	5	15628.00	13280.00	198.55	0	Spot (Block11, Row5, Column7)	24596.35	20352.00	16059.80	0.08	0.65	280.00	356.54	280.00	337.29	0.10	0.95	100.00	100.00	0.63	20072.00	24316.35	27375744.00	71.87	4823.57	5028.00
11	8	5	15935.00	13265.00	151.75	0	Spot (Block11, Row5, Column8)	358.79	333.00	119.88	0.03	0.33	247.00	287.27	247.00	212.71	0.07	0.74	8.00	0.00	0.00	86.00	111.79	226757.00	0.34	301.93	288.00
11	1	6	13825.00	13564.00	204.10	0	Spot (Block11, Row6, Column1)	24921.09	18801.00	18239.89	0.12	0.73	242.00	424.27	242.00	437.44	0.24	1.03	100.00	100.00	4.11	18559.00	24679.09	29681080.00	56.00	4858.32	4981.00
11	2	6	14120.00	13567.00	207.50	0	Spot (Block11, Row6, Column2)	14960.10	13758.00	7796.78	0.04	0.52	266.00	398.87	266.00	394.01	0.18	0.99	100.00	100.00	0.00	13492.00	14694.10	18356048.00	36.96	3353.42	3206.00
11	3	6	14419.00	13572.00	154.95	0	Spot (Block11, Row6, Column3)	574.42	539.00	208.31	0.03	0.36	227.00	285.28	227.00	213.76	0.10	0.75	67.00	32.00	0.00	312.00	347.42	377968.00	1.35	324.88	306.00
11	4	6	14721.00	13561.00	145.15	0	Spot (Block11, Row6, Column4)	297.25	288.00	46.46	0.01	0.16	216.00	224.20	216.00	33.04	0.02	0.15	86.00	62.00	0.00	72.00	81.25	170918.00	2.21	258.66	264.00
11	5	6	15027.00	13575.00	145.95	0	Spot (Block11, Row6, Column5)	1396.38	1195.00	1082.36	0.07	0.78	212.00	221.18	212.00	39.21	0.02	0.18	100.00	100.00	0.00	983.00	1184.38	809899.00	29.97	469.44	376.00
11	6	6	15323.00	13564.00	178.35	0	Spot (Block11, Row6, Column6)	266.01	276.00	28.50	0.02	0.11	225.00	269.79	225.00	199.45	0.08	0.74	0.00	0.00	0.00	51.00	41.01	237014.00	-0.02	245.39	241.00
11	7	6	15628.00	13579.00	172.05	0	Spot (Block11, Row6, Column7)	413.05	391.00	102.66	0.02	0.25	255.00	293.37	255.00	220.13	0.06	0.75	24.00	0.00	0.00	136.00	158.05	342418.00	0.54	291.38	286.00
11	8	6	15929.00	13579.00	204.45	0	Spot (Block11, Row6, Column8)	294.78	298.00	36.31	0.00	0.12	247.00	256.21	247.00	49.32	0.02	0.19	53.00	6.00	0.00	51.00	47.78	351372.00	0.78	255.70	261.00
11	1	7	13825.00	13867.00	171.15	0	Spot (Block11, Row7, Column1)	7874.30	6787.00	4676.25	0.06	0.59	220.00	307.11	220.00	291.47	0.14	0.95	100.00	100.00	0.00	6567.00	7654.30	6456926.00	25.96	1393.22	1350.00
11	2	7	14154.00	13901.00	171.95	0	Spot (Block11, Row7, Column2)	260.67	274.00	34.08	0.02	0.13	220.00	264.88	220.00	186.69	0.08	0.70	0.00	0.00	0.00	54.00	40.67	215573.00	-0.02	232.53	223.00
11	3	7	14436.00	13852.00	137.30	0	Spot (Block11, Row7, Column3)	269.70	272.00	23.12	0.00	0.09	216.00	227.33	216.00	44.38	0.02	0.20	66.00	2.00	0.00	56.00	53.70	137278.00	0.95	243.51	239.00
11	4	7	14746.00	13874.00	119.15	0	Spot (Block11, Row7, Column4)	292.82	295.00	20.99	0.00	0.07	218.00	238.22	218.00	121.09	0.04	0.51	0.00	0.00	0.00	77.00	74.82	108929.00	0.45	261.88	269.50
11	5	7	15019.00	13874.00	185.75	0	Spot (Block11, Row7, Column5)	262.56	273.00	31.66	0.02	0.12	220.00	265.42	220.00	206.18	0.08	0.78	0.00	0.00	0.00	53.00	42.56	254421.00	-0.01	238.19	232.00
11	6	7	15324.00	13878.00	191.80	0	Spot (Block11, Row7, Column6)	19090.21	18690.00	10273.11	0.01	0.54	285.00	444.11	285.00	500.65	0.19	1.13	100.00	100.00	0.00	18405.00	18805.21	19815642.00	37.24	3403.34	3318.50
11	7	7	15622.00	13878.00	147.00	-50	Spot (Block11, Row7, Column7)	420.19	405.00	71.92	0.02	0.17	276.00	324.74	276.00	234.03	0.07	0.72	9.00	0.00	0.00	129.00	144.19	249175.00	0.41	336.74	304.00
11	8	7	15923.00	13871.00	184.90	0	Spot (Block11, Row7, Column8)	9002.89	9125.00	2838.40	0.01	0.32	274.00	285.97	274.00	116.92	0.02	0.41	100.00	100.00	0.00	8851.00	8728.89	8660780.00	74.55	2266.25	1936.00
11	1	8	13805.00	14177.00	164.80	0	Spot (Block11, Row8, Column1)	290.45	289.00	35.88	0.00	0.12	211.00	227.77	211.00	82.87	0.03	0.36	38.00	2.00	0.00	78.00	79.45	219003.00	0.76	246.77	235.50
11	2	8	14113.00	14167.00	204.65	0	Spot (Block11, Row8, Column2)	266.41	274.50	33.13	0.01	0.12	213.00	219.48	213.00	29.01	0.01	0.13	64.00	52.00	0.00	61.50	53.41	316491.00	1.62	233.23	227.00
11	3	8	14417.00	14183.00	160.30	0	Spot (Block11, Row8, Column3)	278.84	288.00	49.64	0.01	0.18	211.00	231.74	211.00	146.50	0.04	0.63	4.00	0.00	0.00	77.00	67.84	198533.00	0.32	247.78	246.50
11	4	8	14716.00	14176.00	154.55	0	Spot (Block11, Row8, Column4)	58379.45	65535.00	12085.76	0.05	0.21	221.00	264.39	221.00	197.65	0.08	0.75	100.00	100.00	65.71	65314.00	58158.45	38472384.00	294.03	11460.72	8754.50
11	5	8	14992.00	14173.00	174.90	0	Spot (Block11, Row8, Column5)	272.65	277.00	29.12	0.01	0.11	224.00	311.02	224.00	343.65	0.14	1.10	0.00	0.00	0.00	53.00	48.65	232571.00	-0.11	249.76	236.00
11	6	8	15321.00	14175.00	194.20	0	Spot (Block11, Row8, Column6)	36135.83	31581.00	22839.85	0.06	0.63	282.00	469.90	282.00	578.15	0.22	1.23	100.00	100.00	27.93	31299.00	35853.83	38557212.00	61.69	6305.31	6104.00
11	7	8	15628.00	14173.00	153.15	0	Spot (Block11, Row8, Column7)	394.35	392.00	81.42	0.00	0.21	251.00	334.70	251.00	372.61	0.12	1.11	0.00	0.00	0.00	141.00	143.35	252384.00	0.16	294.67	289.00
11	8	8	15911.00	14180.00	148.40	0	Spot (Block11, Row8, Column8)	44874.75	46948.50	19625.94	0.02	0.44	268.00	286.29	268.00	146.93	0.03	0.51	100.00	100.00	35.33	46680.50	44606.75	26925004.00	303.48	8478.67	6244.00
12	1	1	18337.00	12090.00	156.25	0	Spot (Block12, Row1, Column1)	15936.27	13843.00	9372.51	0.06	0.59	306.00	329.82	306.00	79.46	0.03	0.24	100.00	100.00	0.00	13537.00	15630.27	10741048.00	196.41	3197.90	2375.50
12	2	1	18628.00	12097.00	151.50	0	Spot (Block12, Row1, Column2)	2735.88	2412.00	1403.61	0.05	0.51	310.00	337.35	310.00	139.56	0.04	0.41	100.00	100.00	0.00	2102.00	2425.88	1712661.00	17.19	834.91	750.50
12	3	1	18941.00	12097.00	148.35	0	Spot (Block12, Row1, Column3)	1355.41	1216.50	721.02	0.05	0.53	301.00	312.81	301.00	113.05	0.02	0.36	100.00	90.00	0.00	915.50	1054.41	813248.00	9.22	603.86	532.50
12	4	1	19230.00	12099.00	151.65	0	Spot (Block12, Row1, Column4)	1832.53	1647.00	903.01	0.05	0.49	300.00	307.44	300.00	38.71	0.01	0.13	100.00	100.00	0.00	1347.00	1532.53	1159991.00	39.40	635.53	571.00
12	5	1	19534.00	12100.00	151.25	0	Spot (Block12, Row1, Column5)	2493.96	2146.50	1678.85	0.07	0.67	300.00	310.07	300.00	47.30	0.01	0.15	100.00	100.00	0.00	1846.50	2193.96	1561222.00	46.17	683.44	584.00
12	6	1	19830.00	12099.00	150.70	0	Spot (Block12, Row1, Column6)	3975.46	3644.50	2089.57	0.04	0.53	307.00	318.07	307.00	48.37	0.02	0.15	100.00	100.00	0.00	3337.50	3668.46	2464788.00	75.61	1036.27	772.00
12	7	1	20127.00	12102.00	151.20	0	Spot (Block12, Row1, Column7)	9192.76	8145.50	5393.11	0.05	0.59	316.00	337.50	316.00	58.59	0.03	0.17	100.00	100.00	0.00	7829.50	8876.76	5736284.00	151.13	2067.47	1738.50
12	8	1	20438.00	12104.00	175.50	0	Spot (Block12, Row1, Column8)	773.38	666.00	415.58	0.06	0.54	320.00	336.45	320.00	48.50	0.02	0.14	100.00	98.00	0.00	346.00	453.38	667424.00	9.01	447.58	443.00
12	1	2	18318.00	12389.00	248.45	0	Spot (Block12, Row2, Column1)	343.54	332.00	38.36	0.01	0.11	300.00	315.91	300.00	125.96	0.02	0.40	0.00	0.00	0.00	32.00	43.54	612533.00	0.22	323.29	311.00
12	2	2	18627.00	12396.00	132.35	0	Spot (Block12, Row2, Column2)	2282.50	2249.50	760.18	0.01	0.33	300.00	314.64	300.00	154.80	0.02	0.49	100.00	100.00	0.00	1949.50	1982.50	1072774.00	12.71	856.95	709.50
12	3	2	18939.00	12402.00	169.70	0	Spot (Block12, Row2, Column3)	440.78	419.50	75.60	0.02	0.17	298.00	303.01	298.00	40.76	0.01	0.13	92.00	87.00	0.00	121.50	142.78	352623.00	3.38	343.15	324.50
12	4	2	19236.00	12400.00	172.65	0	Spot (Block12, Row2, Column4)	1521.07	1476.00	506.63	0.01	0.33	305.00	318.84	305.00	52.27	0.02	0.16	100.00	100.00	0.00	1171.00	1216.07	1264006.00	23.00	601.10	591.00
12	5	2	19534.00	12403.00	187.40	0	Spot (Block12, Row2, Column5)	6962.33	6865.00	2487.56	0.01	0.36	316.00	345.41	316.00	102.91	0.04	0.30	100.00	100.00	0.00	6549.00	6646.33	6899666.00	64.30	1775.18	1529.00
12	6	2	19825.00	12399.00	157.25	0	Spot (Block12, Row2, Column6)	1132.59	996.00	474.17	0.06	0.42	329.00	414.23	329.00	303.55	0.10	0.73	87.00	53.00	0.00	667.00	803.59	765633.00	2.37	503.92	500.00
12	7	2	20138.00	12402.00	157.20	0	Spot (Block12, Row2, Column7)	863.89	769.00	285.72	0.05	0.33	328.00	356.02	328.00	82.23	0.04	0.23	100.00	99.00	0.00	441.00	535.89	587444.00	6.18	488.07	481.00
12	8	2	20438.00	12414.00	213.70	0	Spot (Block12, Row2, Column8)	368.37	377.00	36.19	0.01	0.10	325.00	351.57	325.00	103.69	0.03	0.29	2.00	0.00	0.00	52.00	43.37	480722.00	0.16	355.30	352.00
12	1	3	18333.00	12692.00	148.85	0	Spot (Block12, Row3, Column1)	4178.56	3803.00	2360.46	0.04	0.56	298.00	305.28	298.00	87.36	0.01	0.29	100.00	100.00	0.00	3505.00	3880.56	2536384.00	44.34	1181.24	968.50
12	2	3	18629.00	12696.00	171.25	0	Spot (Block12, Row3, Column2)	545.66	492.00	159.24	0.04	0.29	302.00	322.94	302.00	118.29	0.03	0.37	70.00	43.00	0.00	190.00	243.66	446350.00	1.88	359.47	357.00
12	3	3	18920.00	12692.00	147.65	0	Spot (Block12, Row3, Column3)	1722.30	1448.00	870.85	0.08	0.51	303.00	313.33	303.00	59.06	0.01	0.19	100.00	100.00	0.00	1145.00	1419.30	1021324.00	23.86	686.26	565.00
12	4	3	19231.00	12695.00	148.05	0	Spot (Block12, Row3, Column4)	6702.73	5883.00	3847.41	0.06	0.57	317.00	335.71	317.00	70.76	0.02	0.21	100.00	100.00	0.00	5566.00	6385.73	4014936.00	89.99	1616.97	1193.00
12	5	3	19534.00	12725.00	159.55	0	Spot (Block12, Row3, Column5)	1964.08	779.00	6026.49	0.40	3.07	326.00	405.88	326.00	288.37	0.10	0.71	72.00	41.00	0.57	453.00	1638.08	1376819.00	5.40	713.81	424.00
12	6	3	19834.00	12700.00	206.30	0	Spot (Block12, Row3, Column6)	30632.06	23495.50	20030.46	0.12	0.65	396.00	537.11	396.00	428.55	0.13	0.80	100.00	100.00	12.71	23099.50	30236.06	37126208.00	70.22	6555.49	6580.00
12	7	3	20134.00	12706.00	149.80	0	Spot (Block12, Row3, Column7)	2183.20	1856.50	1318.65	0.07	0.60	354.00	437.66	354.00	323.56	0.09	0.74	97.00	77.00	0.00	1502.50	1829.20	1344849.00	5.39	766.96	640.00
12	8	3	20429.00	12710.00	160.05	0	Spot (Block12, Row3, Column8)	16428.87	15024.00	7715.85	0.04	0.47	322.00	355.62	322.00	135.79	0.04	0.38	100.00	100.00	0.00	14702.00	16106.87	11582353.00	118.37	3347.48	3003.50
12	1	4	18329.00	12995.00	149.65	0	Spot (Block12, Row4, Column1)	6527.88	5869.00	3706.54	0.05	0.57	301.00	319.75	301.00	85.32	0.03	0.27	100.00	100.00	0.00	5568.00	6226.88	3975477.00	72.77	1648.77	1325.00
12	2	4	18627.00	12995.00	177.20	0	Spot (Block12, Row4, Column2)	5449.25	5030.00	2813.65	0.03	0.52	308.00	356.85	308.00	151.70	0.06	0.43	100.00	100.00	0.00	4722.00	5141.25	4811692.00	33.57	1302.08	1284.50
12	3	4	18929.00	12996.00	152.80	0	Spot (Block12, Row4, Column3)	28986.12	25550.50	18218.21	0.05	0.63	324.00	379.87	324.00	167.48	0.07	0.44	100.00	100.00	2.64	25226.50	28662.12	18667080.00	170.81	4562.85	3843.00
12	4	4	19213.00	12989.00	234.15	0	Spot (Block12, Row4, Column4)	456.34	422.00	83.65	0.03	0.18	331.00	352.94	331.00	67.93	0.03	0.19	70.00	43.00	0.00	91.00	125.34	721468.00	1.52	373.00	377.00
12	5	4	19521.00	12998.00	156.80	0	Spot (Block12, Row4, Column5)	813.06	672.00	636.60	0.08	0.78	315.00	336.48	315.00	68.61	0.03	0.20	100.00	93.00	0.00	357.00	498.06	550442.00	6.95	438.23	415.00
12	6	4	19833.00	13004.00	193.70	0	Spot (Block12, Row4, Column6)	8144.99	7998.50	2585.09	0.01	0.32	335.00	414.31	335.00	286.23	0.09	0.69	100.00	100.00	0.00	7663.50	7809.99	8633694.00	27.01	2174.19	2001.00
12	7	4	20126.00	12997.00	153.70	0	Spot (Block12, Row4, Column7)	1302.22	1011.00	819.29	0.11	0.63	382.00	415.36	382.00	204.47	0.04	0.49	76.00	59.00	0.00	629.00	920.22	841232.00	4.34	567.44	485.00
12	8	4	20430.00	13006.00	165.80	0	Spot (Block12, Row4, Column8)	721.84	678.00	194.07	0.03	0.27	339.00	363.81	339.00	95.29	0.03	0.26	98.00	81.00	0.00	339.00	382.84	552211.00	3.76	447.46	423.00
12	1	5	18331.00	13299.00	152.15	0	Spot (Block12, Row5, Column1)	5503.53	4223.00	3807.68	0.12	0.69	311.00	423.59	311.00	329.90	0.13	0.78	100.00	99.00	0.00	3912.00	5192.53	3483732.00	15.40	1299.80	955.00
12	2	5	18628.00	13296.00	158.70	0	Spot (Block12, Row5, Column2)	19622.13	18011.00	9251.35	0.04	0.47	375.00	444.27	375.00	245.47	0.07	0.55	100.00	100.00	0.00	17636.00	19247.13	13696249.00	78.13	3726.69	3218.00
12	3	5	18928.00	13294.00	162.75	0	Spot (Block12, Row5, Column3)	17481.48	14505.00	10622.17	0.08	0.61	377.00	415.03	377.00	196.37	0.04	0.47	100.00	100.00	0.00	14128.00	17104.48	12831406.00	86.91	2607.71	2331.00
12	4	5	19225.00	13299.00	149.70	0	Spot (Block12, Row5, Column4)	2689.78	2374.00	1532.13	0.05	0.57	319.00	362.57	319.00	152.64	0.06	0.42	100.00	100.00	0.00	2055.00	2370.78	1632696.00	15.25	809.59	742.00
12	5	5	19526.00	13295.00	147.95	0	Spot (Block12, Row5, Column5)	31143.93	27741.00	19660.26	0.05	0.63	315.00	338.77	315.00	98.79	0.03	0.29	100.00	100.00	7.37	27426.00	30828.93	18592952.00	311.81	6085.60	3817.00
12	6	5	19828.00	13303.00	152.80	0	Spot (Block12, Row5, Column6)	1378.66	1372.00	517.53	0.00	0.38	328.00	380.10	328.00	195.39	0.06	0.51	100.00	92.00	0.00	1044.00	1050.66	879586.00	5.11	569.49	508.50
12	7	5	20130.00	13307.00	195.35	0	Spot (Block12, Row5, Column7)	19804.68	16849.00	12149.37	0.07	0.61	392.00	464.63	392.00	287.03	0.07	0.62	100.00	100.00	0.00	16457.00	19412.68	21309832.00	67.38	4208.24	4306.50
12	8	5	20424.00	13303.00	148.70	0	Spot (Block12, Row5, Column8)	2719.06	2165.00	1861.67	0.10	0.68	379.00	415.82	379.00	207.88	0.04	0.50	99.00	83.00	0.00	1786.00	2340.06	1642315.00	11.08	939.18	774.50
12	1	6	18324.00	13591.00	202.95	0	Spot (Block12, Row6, Column1)	27769.44	21115.00	19525.93	0.12	0.70	359.00	551.95	359.00	488.44	0.19	0.88	100.00	100.00	8.80	20756.00	27410.44	32518120.00	55.72	5596.44	5557.00
12	2	6	18623.00	13595.00	205.05	0	Spot (Block12, Row6, Column2)	11172.55	10571.50	5578.29	0.02	0.50	388.00	517.11	388.00	402.14	0.12	0.78	100.00	100.00	0.00	10183.50	10784.55	13340028.00	26.50	2720.18	2627.50
12	3	6	18916.00	13598.00	147.60	0	Spot (Block12, Row6, Column3)	8256.73	7265.50	4789.96	0.06	0.58	322.00	380.57	322.00	198.20	0.07	0.52	100.00	100.00	0.00	6943.50	7934.73	4937527.00	39.74	2078.86	1413.00
12	4	6	19225.00	13597.00	158.90	0	Spot (Block12, Row6, Column4)	983.24	821.50	466.67	0.08	0.47	305.00	321.32	305.00	65.87	0.02	0.21	100.00	98.00	0.00	516.50	678.24	686301.00	10.05	444.29	424.00
12	5	6	19523.00	13598.00	147.25	0	Spot (Block12, Row6, Column5)	23411.76	20054.00	15466.34	0.07	0.66	312.00	336.01	312.00	102.92	0.03	0.31	100.00	100.00	2.04	19742.00	23099.76	13766116.00	224.22	4888.39	3574.00
12	6	6	19823.00	13596.00	173.50	0	Spot (Block12, Row6, Column6)	524.56	483.00	138.68	0.04	0.26	330.00	378.46	330.00	179.99	0.06	0.48	43.00	8.00	0.00	153.00	194.56	440633.00	0.81	388.17	386.00
12	7	6	20128.00	13601.00	151.95	0	Spot (Block12, Row6, Column7)	3517.35	2980.50	2121.57	0.07	0.60	349.00	390.21	349.00	196.31	0.05	0.50	100.00	100.00	0.00	2631.50	3168.35	2215933.00	15.93	1041.24	885.00
12	8	6	20429.00	13606.00	149.60	0	Spot (Block12, Row6, Column8)	3870.30	3330.00	2478.70	0.07	0.64	363.00	366.48	363.00	70.58	0.00	0.19	100.00	100.00	0.00	2967.00	3507.30	2360884.00	49.64	1132.81	942.00
12	1	7	18328.00	13891.00	168.50	0	Spot (Block12, Row7, Column1)	7469.76	6662.00	4168.69	0.05	0.56	311.00	408.01	311.00	320.77	0.12	0.79	100.00	100.00	0.00	6351.00	7158.76	5923521.00	22.02	1492.39	1451.00
12	2	7	18618.00	13900.00	186.00	0	Spot (Block12, Row7, Column2)	402.74	394.00	60.30	0.01	0.15	312.00	365.88	312.00	176.29	0.07	0.48	10.00	0.00	0.00	82.00	90.74	391461.00	0.21	339.23	324.00
12	3	7	18935.00	13899.00	202.65	0	Spot (Block12, Row7, Column3)	373.42	386.00	34.29	0.01	0.09	302.00	315.28	302.00	114.34	0.02	0.36	2.00	0.00	0.00	84.00	71.42	437276.00	0.51	340.83	326.00
12	4	7	19224.00	13907.00	183.25	0	Spot (Block12, Row7, Column4)	402.08	395.00	51.74	0.01	0.13	307.00	329.49	307.00	113.50	0.03	0.34	19.00	1.00	0.00	88.00	95.08	377952.00	0.64	337.07	324.00
12	5	7	19524.00	13901.00	183.70	0	Spot (Block12, Row7, Column5)	1294.32	1264.00	492.06	0.01	0.38	314.00	372.09	314.00	206.87	0.07	0.56	99.00	85.00	0.00	950.00	980.32	1228310.00	4.46	584.50	581.50
12	6	7	19822.00	13902.00	193.30	0	Spot (Block12, Row7, Column6)	14045.78	14090.00	7354.94	0.00	0.52	393.00	539.51	393.00	474.23	0.14	0.88	100.00	100.00	0.00	13697.00	13652.78	14748066.00	28.48	3019.06	2880.00
12	7	7	20116.00	13908.00	148.95	0	Spot (Block12, Row7, Column7)	5056.55	4641.00	2338.49	0.04	0.46	350.00	415.10	350.00	216.38	0.07	0.52	100.00	100.00	0.00	4291.00	4706.55	3079437.00	21.45	1591.88	1243.50
12	8	7	20434.00	13910.00	188.05	0	Spot (Block12, Row7, Column8)	13953.70	14241.00	3958.55	0.01	0.28	366.00	398.69	366.00	151.54	0.04	0.38	100.00	100.00	0.00	13875.00	13587.70	13842068.00	89.45	3538.18	3156.00
12	1	8	18309.00	14198.00	158.40	0	Spot (Block12, Row8, Column1)	462.54	441.00	100.25	0.02	0.22	301.00	319.29	301.00	134.51	0.03	0.42	50.00	14.00	0.00	140.00	161.54	319152.00	1.07	348.55	340.00
12	2	8	18615.00	14197.00	166.20	0	Spot (Block12, Row8, Column2)	671.83	575.50	241.88	0.07	0.36	304.00	310.19	304.00	31.55	0.01	0.10	100.00	99.00	0.00	271.50	367.83	515962.00	11.46	397.22	397.00
12	3	8	18913.00	14195.00	149.55	0	Spot (Block12, Row8, Column3)	1299.17	1126.00	744.93	0.06	0.57	303.00	320.31	303.00	118.50	0.02	0.37	99.00	85.00	0.00	823.00	996.17	791194.00	8.26	545.42	476.00
12	4	8	19221.00	14201.00	152.30	0	Spot (Block12, Row8, Column4)	40938.29	40481.50	19744.94	0.00	0.48	312.00	340.75	312.00	175.73	0.04	0.52	100.00	100.00	22.24	40169.50	40626.29	25955016.00	231.02	8115.72	5958.00
12	5	8	19506.00	14204.00	177.50	0	Spot (Block12, Row8, Column5)	426.17	411.00	58.23	0.02	0.14	308.00	385.62	308.00	339.70	0.10	0.88	0.00	0.00	0.00	103.00	118.17	375456.00	0.12	356.33	348.00
12	6	8	19820.00	14199.00	198.35	0	Spot (Block12, Row8, Column6)	37483.32	34067.00	22132.01	0.04	0.59	372.00	550.13	372.00	563.19	0.17	1.02	100.00	100.00	29.43	33695.00	37111.32	41644292.00	65.58	7428.50	7232.00
12	7	8	20126.00	14203.00	147.40	0	Spot (Block12, Row8, Column7)	2549.31	2368.00	1284.35	0.03	0.50	326.00	423.91	326.00	363.63	0.11	0.86	100.00	85.00	0.00	2042.00	2223.31	1516841.00	5.84	906.51	758.00
12	8	8	20411.00	14203.00	149.30	0	Spot (Block12, Row8, Column8)	42417.45	40964.00	19017.05	0.02	0.45	343.00	388.23	343.00	164.45	0.05	0.42	100.00	100.00	24.47	40621.00	42074.45	26002040.00	255.57	8554.41	6523.50
13	1	1	4804.00	16510.00	151.10	0	Spot (Block13, Row1, Column1)	25543.22	23204.00	13764.02	0.04	0.54	141.00	165.80	141.00	88.37	0.07	0.53	100.00	100.00	0.00	23063.00	25402.22	15913427.00	287.17	4354.52	3058.00
13	2	1	5102.00	16517.00	143.80	0	Spot (Block13, Row1, Column2)	3226.88	3029.50	1552.63	0.03	0.48	128.00	137.56	128.00	42.92	0.03	0.31	100.00	100.00	0.00	2901.50	3098.88	1794145.00	71.98	745.54	662.00
13	3	1	5406.00	16512.00	156.45	0	Spot (Block13, Row1, Column3)	356.23	297.00	160.68	0.08	0.45	122.00	126.29	122.00	23.06	0.02	0.18	99.00	97.00	0.00	175.00	234.23	239742.00	9.97	169.71	173.00
13	4	1	5696.00	16522.00	141.25	0	Spot (Block13, Row1, Column4)	2522.44	2416.00	1188.09	0.02	0.47	119.00	122.98	119.00	22.23	0.01	0.18	100.00	100.00	0.00	2297.00	2403.44	1364641.00	107.94	633.35	456.00
13	5	1	6003.00	16520.00	142.30	0	Spot (Block13, Row1, Column5)	933.04	810.00	550.38	0.06	0.59	119.00	125.23	119.00	27.26	0.02	0.22	100.00	100.00	0.00	691.00	814.04	513173.00	29.64	265.01	208.50
13	6	1	6299.00	16524.00	139.55	0	Spot (Block13, Row1, Column6)	2054.01	2088.00	995.81	0.01	0.48	120.00	124.65	120.00	22.77	0.02	0.18	100.00	100.00	0.00	1968.00	1934.01	1080409.00	84.73	612.87	455.00
13	7	1	6594.00	16525.00	143.00	0	Spot (Block13, Row1, Column7)	2895.59	2716.00	1396.20	0.03	0.48	125.00	128.91	125.00	22.28	0.01	0.17	100.00	100.00	0.00	2591.00	2770.59	1612846.00	124.17	678.26	547.50
13	8	1	6901.00	16520.00	152.90	0	Spot (Block13, Row1, Column8)	664.88	594.00	273.25	0.05	0.41	124.00	127.85	124.00	18.95	0.01	0.15	100.00	100.00	0.00	470.00	540.88	428183.00	28.34	269.39	257.00
13	1	2	4801.00	16817.00	211.35	0	Spot (Block13, Row2, Column1)	139.30	136.00	18.32	0.01	0.13	123.00	136.38	123.00	64.95	0.04	0.48	0.00	0.00	0.00	13.00	16.30	177469.00	0.04	131.21	127.00
13	2	2	5092.00	16815.00	126.25	0	Spot (Block13, Row2, Column2)	528.61	469.00	168.79	0.05	0.32	124.00	128.48	124.00	23.90	0.02	0.19	100.00	100.00	0.00	345.00	404.61	224131.00	16.74	225.67	213.00
13	3	2	5399.00	16811.00	160.85	0	Spot (Block13, Row2, Column3)	177.40	178.00	19.90	0.00	0.11	122.00	124.60	122.00	16.53	0.01	0.13	97.00	86.00	0.00	56.00	55.40	127019.00	3.20	146.45	141.00
13	4	2	5706.00	16815.00	185.40	0	Spot (Block13, Row2, Column4)	289.34	289.00	79.71	0.00	0.28	124.00	131.79	124.00	33.89	0.03	0.26	99.00	90.00	0.00	165.00	165.34	280078.00	4.65	175.84	177.00
13	5	2	6008.00	16823.00	171.20	0	Spot (Block13, Row2, Column5)	7396.46	6952.00	3393.42	0.03	0.46	126.00	141.31	126.00	60.70	0.05	0.43	100.00	100.00	0.00	6826.00	7270.46	6028116.00	119.53	1569.48	1242.00
13	6	2	6309.00	16803.00	139.15	0	Spot (Block13, Row2, Column6)	167.33	172.00	20.61	0.01	0.12	128.00	158.47	128.00	167.21	0.09	1.06	0.00	0.00	0.00	44.00	39.33	87515.00	0.05	140.68	136.50
13	7	2	6596.00	16823.00	172.55	0	Spot (Block13, Row2, Column7)	231.52	211.00	57.09	0.04	0.25	125.00	131.79	125.00	55.50	0.02	0.42	83.00	39.00	0.00	86.00	106.52	192628.00	1.80	148.14	148.00
13	8	2	6960.00	16840.00	229.10	0	Spot (Block13, Row2, Column8)	138.39	137.00	13.81	0.00	0.10	123.00	143.19	123.00	139.38	0.07	0.97	0.00	0.00	0.00	14.00	15.39	207866.00	-0.03	128.97	128.00
13	1	3	4801.00	17111.00	137.85	0	Spot (Block13, Row3, Column1)	1538.90	1449.50	762.03	0.03	0.50	122.00	126.13	122.00	20.63	0.01	0.16	100.00	100.00	0.00	1327.50	1416.90	794071.00	68.47	427.15	365.00
13	2	3	5109.00	17101.00	163.10	0	Spot (Block13, Row3, Column2)	200.07	192.00	51.99	0.02	0.26	125.00	137.29	125.00	56.52	0.04	0.41	68.00	12.00	0.00	67.00	75.07	147450.00	1.11	154.55	152.50
13	3	3	5390.00	17116.00	139.45	0	Spot (Block13, Row3, Column3)	667.25	598.50	274.17	0.05	0.41	125.00	131.04	125.00	29.70	0.02	0.23	100.00	100.00	0.00	473.50	542.25	349637.00	18.05	271.11	260.00
13	4	3	5702.00	17119.00	140.50	0	Spot (Block13, Row3, Column4)	3192.81	3018.00	1602.22	0.02	0.50	126.00	130.31	126.00	22.20	0.01	0.17	100.00	100.00	0.00	2892.00	3066.81	1698573.00	137.93	846.95	661.00
13	5	3	5991.00	17124.00	154.45	0	Spot (Block13, Row3, Column5)	428.39	377.00	239.47	0.06	0.56	129.00	169.79	129.00	168.30	0.12	0.99	65.00	38.00	0.00	248.00	299.39	280164.00	1.54	201.82	186.00
13	6	3	6299.00	17120.00	216.75	0	Spot (Block13, Row3, Column6)	13480.67	7459.00	11363.54	0.26	0.84	143.00	212.86	143.00	253.22	0.17	1.19	100.00	100.00	0.00	7316.00	13337.67	18158464.00	52.40	3116.16	3197.50
13	7	3	6607.00	17124.00	147.85	0	Spot (Block13, Row3, Column7)	588.01	518.00	302.72	0.06	0.51	131.00	176.87	131.00	214.57	0.13	1.21	73.00	45.00	0.00	387.00	457.01	349280.00	1.92	219.77	202.00
13	8	3	6896.00	17132.00	154.70	0	Spot (Block13, Row3, Column8)	24253.82	21437.00	13154.71	0.05	0.54	126.00	158.96	126.00	170.58	0.10	1.07	100.00	100.00	0.15	21311.00	24127.82	15934757.00	141.26	4093.40	3246.00
13	1	4	4800.00	17413.00	138.20	0	Spot (Block13, Row4, Column1)	3399.44	3282.00	1680.18	0.02	0.49	130.00	145.25	130.00	61.20	0.05	0.42	100.00	100.00	0.00	3152.00	3269.44	1750714.00	53.17	901.52	650.00
13	2	4	5095.00	17418.00	174.75	0	Spot (Block13, Row4, Column2)	3275.15	2989.00	1942.08	0.04	0.59	137.00	174.58	137.00	128.96	0.11	0.74	100.00	100.00	0.00	2852.00	3138.15	2800250.00	24.04	730.10	723.00
13	3	4	5398.00	17421.00	138.55	0	Spot (Block13, Row4, Column3)	12441.55	11679.50	5916.02	0.03	0.48	128.00	161.96	128.00	112.92	0.10	0.70	100.00	100.00	0.00	11551.50	12313.55	6469606.00	108.74	2602.87	1976.50
13	4	4	5704.00	17442.00	157.85	0	Spot (Block13, Row4, Column4)	163.25	168.00	20.12	0.01	0.12	126.00	131.41	126.00	34.70	0.02	0.26	60.00	1.00	0.00	42.00	37.25	112803.00	0.92	141.81	140.00
13	5	4	5993.00	17423.00	155.65	0	Spot (Block13, Row4, Column5)	333.29	235.00	649.64	0.15	1.95	130.00	142.16	130.00	49.45	0.04	0.35	93.00	50.00	0.00	105.00	203.29	222307.00	3.86	168.37	172.00
13	6	4	6299.00	17424.00	173.60	0	Spot (Block13, Row4, Column6)	8939.32	8742.00	3834.15	0.01	0.43	137.00	172.88	137.00	156.10	0.10	0.90	100.00	100.00	0.00	8605.00	8802.32	7535845.00	56.16	1843.26	1462.00
13	7	4	6599.00	17431.00	147.70	0	Spot (Block13, Row4, Column7)	610.98	479.00	380.42	0.11	0.62	133.00	161.55	133.00	119.89	0.08	0.74	87.00	60.00	0.00	346.00	477.98	364143.00	3.75	216.31	197.00
13	8	4	6899.00	17429.00	154.45	0	Spot (Block13, Row4, Column8)	342.62	302.50	101.52	0.05	0.30	126.00	138.60	126.00	83.27	0.04	0.60	93.00	56.00	0.00	176.50	216.62	226816.00	2.45	179.63	183.00
13	1	5	4803.00	17715.00	137.45	0	Spot (Block13, Row5, Column1)	6831.32	6358.00	3254.96	0.03	0.48	143.00	190.06	143.00	184.24	0.12	0.97	100.00	100.00	0.00	6215.00	6688.32	3490804.00	36.05	1412.91	1103.50
13	2	5	5097.00	17714.00	150.15	0	Spot (Block13, Row5, Column2)	30720.59	29626.00	13928.08	0.02	0.45	155.00	220.61	155.00	201.37	0.15	0.91	100.00	100.00	0.32	29471.00	30565.59	19046764.00	151.46	4886.88	4219.50
13	3	5	5399.00	17718.00	151.05	0	Spot (Block13, Row5, Column3)	14174.61	12430.00	8164.48	0.06	0.58	138.00	190.66	138.00	164.00	0.14	0.86	100.00	100.00	0.00	12292.00	14036.61	8873306.00	85.27	1911.37	1681.00
13	4	5	5697.00	17723.00	139.20	0	Spot (Block13, Row5, Column4)	1588.02	1392.00	919.75	0.06	0.58	129.00	151.76	129.00	93.54	0.07	0.62	100.00	100.00	0.00	1263.00	1459.02	841650.00	15.35	472.50	371.00
13	5	5	5996.00	17720.00	138.25	0	Spot (Block13, Row5, Column5)	11163.89	10512.00	5573.71	0.03	0.50	130.00	138.09	130.00	35.88	0.03	0.26	100.00	100.00	0.00	10382.00	11033.89	5749403.00	307.28	2530.46	1844.00
13	6	5	6295.00	17713.00	195.10	0	Spot (Block13, Row5, Column6)	204.38	204.00	41.80	0.00	0.20	138.00	169.67	138.00	127.00	0.09	0.75	6.00	0.00	0.00	66.00	66.38	219706.00	0.27	155.10	150.00
13	7	5	6599.00	17720.00	209.55	0	Spot (Block13, Row5, Column7)	8033.14	5868.00	5475.80	0.14	0.68	143.00	190.66	143.00	165.10	0.12	0.87	100.00	100.00	0.00	5725.00	7890.14	10049456.00	47.50	1783.27	1773.00
13	8	5	6900.00	17724.00	143.85	0	Spot (Block13, Row5, Column8)	1106.84	1000.50	681.08	0.04	0.62	128.00	145.67	128.00	99.00	0.06	0.68	100.00	93.00	0.00	872.50	978.84	622043.00	9.71	287.08	261.00
13	1	6	4795.00	18014.00	219.65	0	Spot (Block13, Row6, Column1)	11110.41	5778.00	9617.05	0.28	0.87	167.00	239.06	167.00	232.80	0.16	0.97	100.00	100.00	0.00	5611.00	10943.41	15299034.00	46.70	2607.33	2674.00
13	2	6	5097.00	18014.00	227.60	0	Spot (Block13, Row6, Column2)	5397.44	4368.50	2894.88	0.09	0.54	148.00	216.89	148.00	221.90	0.17	1.02	100.00	100.00	0.00	4220.50	5249.44	8042182.00	23.35	1435.66	1512.50
13	3	6	5386.00	18018.00	138.95	0	Spot (Block13, Row6, Column3)	4235.90	4009.00	2180.36	0.02	0.51	132.00	162.57	132.00	115.87	0.09	0.71	100.00	100.00	0.00	3877.00	4103.90	2223850.00	35.16	1005.50	728.00
13	4	6	5696.00	18015.00	149.75	0	Spot (Block13, Row6, Column4)	446.90	389.00	161.27	0.06	0.36	127.00	133.75	127.00	27.16	0.02	0.20	100.00	99.00	0.00	262.00	319.90	274846.00	11.53	206.03	192.00
13	5	6	5991.00	18021.00	138.25	0	Spot (Block13, Row6, Column5)	6196.62	5927.00	2999.49	0.02	0.48	126.00	134.37	126.00	34.88	0.03	0.26	100.00	100.00	0.00	5801.00	6070.62	3209848.00	173.82	1389.99	979.00
13	6	6	6301.00	18017.00	185.90	0	Spot (Block13, Row6, Column6)	198.54	193.00	45.65	0.01	0.23	136.00	157.05	136.00	92.76	0.06	0.59	18.00	0.00	0.00	57.00	62.54	192185.00	0.45	149.23	142.50
13	7	6	6594.00	18022.00	139.90	0	Spot (Block13, Row6, Column7)	1063.73	963.00	525.26	0.04	0.49	140.00	161.83	140.00	106.90	0.06	0.66	100.00	97.00	0.00	823.00	923.73	560585.00	8.44	373.88	286.00
13	8	6	6901.00	18029.00	144.50	0	Spot (Block13, Row6, Column8)	1082.51	993.50	610.71	0.04	0.56	130.00	137.50	130.00	34.36	0.02	0.25	100.00	100.00	0.00	863.50	952.51	619197.00	27.51	297.34	261.50
13	1	7	4792.00	18310.00	161.35	0	Spot (Block13, Row7, Column1)	5067.22	4443.50	2858.30	0.06	0.56	135.00	194.20	135.00	172.57	0.16	0.89	100.00	100.00	0.00	4308.50	4932.22	3638262.00	28.24	880.40	851.00
13	2	7	5091.00	18317.00	169.90	0	Spot (Block13, Row7, Column2)	198.26	198.50	18.01	0.00	0.09	134.00	164.71	134.00	106.35	0.09	0.65	4.00	0.00	0.00	64.50	64.26	159798.00	0.32	158.32	159.00
13	3	7	5393.00	18317.00	147.00	-50	Spot (Block13, Row7, Column3)	131.35	130.00	10.39	0.00	0.08	129.00	135.00	129.00	24.51	0.02	0.18	4.00	0.00	0.00	1.00	2.35	78024.00	-0.15	127.21	125.00
13	4	7	5693.00	18321.00	225.40	0	Spot (Block13, Row7, Column4)	177.43	182.00	25.22	0.01	0.14	134.00	152.00	134.00	101.98	0.05	0.67	0.00	0.00	0.00	48.00	43.43	258699.00	0.25	149.30	151.00
13	5	7	5991.00	18323.00	183.40	0	Spot (Block13, Row7, Column5)	270.86	278.00	62.41	0.01	0.23	139.00	161.09	139.00	85.97	0.06	0.53	67.00	20.00	0.00	139.00	131.86	255691.00	1.28	176.75	179.00
13	6	7	6294.00	18323.00	220.80	0	Spot (Block13, Row7, Column6)	5352.99	4536.00	3029.60	0.07	0.57	164.00	248.55	164.00	279.50	0.18	1.12	100.00	99.00	0.00	4372.00	5188.99	7467417.00	18.26	1429.47	1474.00
13	7	7	6584.00	18326.00	144.95	0	Spot (Block13, Row7, Column7)	1577.68	1560.00	683.53	0.00	0.43	154.00	187.49	154.00	124.66	0.09	0.66	100.00	99.00	0.00	1406.00	1423.68	904009.00	11.15	475.57	376.00
13	8	7	6898.00	18323.00	176.05	0	Spot (Block13, Row7, Column8)	12467.62	12475.00	4421.55	0.00	0.35	137.00	169.28	137.00	133.86	0.09	0.79	100.00	100.00	0.00	12338.00	12330.62	10809427.00	91.87	2721.06	2327.00
13	1	8	4791.00	18622.00	167.10	0	Spot (Block13, Row8, Column1)	225.22	214.00	49.36	0.02	0.22	128.00	144.29	128.00	72.71	0.05	0.50	69.00	14.00	0.00	86.00	97.22	175223.00	1.11	158.33	153.00
13	2	8	5091.00	18606.00	192.85	0	Spot (Block13, Row8, Column2)	237.84	218.00	57.31	0.04	0.24	131.00	133.34	131.00	16.55	0.01	0.12	99.00	97.00	0.00	87.00	106.84	249023.00	6.31	164.68	168.00
13	3	8	5385.00	18611.00	146.20	0	Spot (Block13, Row8, Column3)	592.50	475.00	359.27	0.10	0.61	131.00	150.43	131.00	117.80	0.06	0.78	87.00	60.00	0.00	344.00	461.50	344242.00	3.75	219.33	200.50
13	4	8	5691.00	18625.00	147.55	0	Spot (Block13, Row8, Column4)	51744.13	64632.00	16695.98	0.10	0.32	141.00	170.30	141.00	148.78	0.08	0.87	100.00	100.00	48.74	64491.00	51603.13	30787972.00	346.64	9754.37	7964.50
13	5	8	5974.00	18579.00	206.80	0	Spot (Block13, Row8, Column5)	181.69	185.00	23.09	0.01	0.13	143.00	208.08	143.00	259.57	0.16	1.25	0.00	0.00	0.00	42.00	38.69	220395.00	-0.10	162.48	162.00
13	6	8	6294.00	18623.00	199.40	0	Spot (Block13, Row8, Column6)	19869.36	11602.00	18899.01	0.23	0.95	169.00	280.34	169.00	367.57	0.22	1.31	100.00	100.00	2.93	11433.00	19700.36	22353072.00	53.29	3409.30	3448.00
13	7	8	6592.00	18623.00	144.90	0	Spot (Block13, Row8, Column7)	934.20	854.00	392.99	0.04	0.42	149.00	228.53	149.00	282.70	0.19	1.24	96.00	64.00	0.00	705.00	785.20	531558.00	2.50	322.12	287.00
13	8	8	6878.00	18624.00	143.05	0	Spot (Block13, Row8, Column8)	53241.02	65535.00	15750.94	0.09	0.30	152.00	192.96	152.00	172.95	0.10	0.90	100.00	100.00	53.13	65383.00	53089.02	29761928.00	306.73	8669.19	6764.00
14	1	1	9306.00	16541.00	152.00	0	Spot (Block14, Row1, Column1)	26341.90	23047.50	14134.93	0.06	0.54	476.00	501.20	476.00	228.25	0.02	0.46	100.00	100.00	0.16	22571.50	25865.90	16648080.00	113.21	5439.10	3915.00
14	2	1	9601.00	16544.00	148.45	0	Spot (Block14, Row1, Column2)	49660.43	58373.00	17653.58	0.07	0.36	417.00	527.80	417.00	355.44	0.10	0.67	100.00	100.00	44.91	57956.00	49243.43	29746792.00	138.23	9662.38	7717.50
14	3	1	9907.00	16548.00	145.75	0	Spot (Block14, Row1, Column3)	25752.85	21562.00	16710.27	0.08	0.65	414.00	484.27	414.00	218.88	0.07	0.45	100.00	100.00	1.21	21148.00	25338.85	14910900.00	115.44	4454.54	3312.50
14	4	1	10197.00	16545.00	145.90	0	Spot (Block14, Row1, Column4)	44341.83	45226.00	19099.92	0.01	0.43	416.00	516.26	416.00	321.92	0.09	0.62	100.00	100.00	29.90	44810.00	43925.83	25807080.00	136.14	8212.51	6344.50
14	5	1	10502.00	16551.00	148.25	0	Spot (Block14, Row1, Column5)	38601.80	38317.50	23507.91	0.00	0.61	412.00	476.06	412.00	186.82	0.06	0.39	100.00	100.00	31.29	37905.50	38189.80	23315584.00	204.08	6455.66	4328.50
14	6	1	10799.00	16552.00	144.95	0	Spot (Block14, Row1, Column6)	48341.75	59249.00	19335.41	0.09	0.40	441.00	491.77	441.00	212.92	0.05	0.43	100.00	100.00	45.26	58808.00	47900.75	27554960.00	224.73	10358.59	7663.50
14	7	1	11093.00	16554.00	150.80	0	Spot (Block14, Row1, Column7)	63582.57	65535.00	5191.08	0.01	0.08	466.00	491.96	466.00	217.49	0.02	0.44	100.00	100.00	82.64	65069.00	63116.57	39548708.00	290.08	16913.06	11915.50
14	8	1	11409.00	16554.00	169.35	0	Spot (Block14, Row1, Column8)	990.32	916.00	309.89	0.03	0.31	410.00	453.68	410.00	147.94	0.04	0.33	97.00	82.00	0.00	506.00	580.32	784335.00	3.63	575.84	573.50
14	1	2	9319.00	16838.00	193.90	0	Spot (Block14, Row2, Column1)	502.82	490.00	93.56	0.01	0.19	412.00	490.68	412.00	295.81	0.08	0.60	1.00	0.00	0.00	78.00	90.82	536511.00	0.04	442.94	420.00
14	2	2	9598.00	16844.00	129.05	0	Spot (Block14, Row2, Column2)	41177.95	39924.00	15846.96	0.01	0.38	410.00	522.64	410.00	389.44	0.11	0.75	100.00	100.00	9.17	39514.00	40767.95	18406568.00	104.39	6846.80	6527.00
14	3	2	9906.00	16843.00	145.40	0	Spot (Block14, Row2, Column3)	2380.14	2019.50	1309.02	0.07	0.55	414.00	529.97	414.00	391.87	0.11	0.74	96.00	76.00	0.00	1605.50	1966.14	1375723.00	4.72	820.32	748.00
14	4	2	10203.00	16849.00	177.05	0	Spot (Block14, Row2, Column4)	22734.15	21598.00	12049.26	0.02	0.53	417.00	565.76	417.00	446.76	0.13	0.79	100.00	100.00	0.00	21181.00	22317.15	19937846.00	49.62	3895.53	3748.00
14	5	2	10508.00	16850.00	182.65	0	Spot (Block14, Row2, Column5)	7267.60	7004.00	2649.84	0.02	0.36	413.00	509.32	413.00	292.33	0.09	0.57	100.00	100.00	0.00	6591.00	6854.60	6809741.00	23.12	1884.43	1535.00
14	6	2	10798.00	16850.00	147.20	0	Spot (Block14, Row2, Column6)	16545.24	14691.00	9465.17	0.05	0.57	478.00	607.44	478.00	531.92	0.10	0.88	100.00	100.00	0.00	14213.00	16067.24	9745145.00	29.96	3270.49	3004.50
14	7	2	11099.00	16852.00	147.95	0	Spot (Block14, Row2, Column7)	15348.32	13550.00	9091.17	0.05	0.59	466.00	511.83	466.00	265.95	0.04	0.52	100.00	100.00	0.00	13084.00	14882.32	9162948.00	55.79	3270.78	2491.00
14	8	2	11403.00	16854.00	214.95	0	Spot (Block14, Row2, Column8)	562.69	518.00	112.60	0.04	0.20	404.00	448.45	404.00	122.04	0.05	0.27	48.00	20.00	0.00	114.00	158.69	741069.00	0.94	465.93	484.00
14	1	3	9305.00	17145.00	146.05	0	Spot (Block14, Row3, Column1)	47318.93	58068.50	20409.51	0.09	0.43	407.00	456.11	407.00	169.87	0.05	0.37	100.00	100.00	44.33	57661.50	46911.93	27539784.00	275.87	8437.58	6322.00
14	2	3	9600.00	17147.00	144.50	0	Spot (Block14, Row3, Column2)	3053.39	2638.00	1712.23	0.06	0.56	411.00	489.42	411.00	269.79	0.08	0.55	99.00	97.00	0.00	2227.00	2642.39	1743488.00	9.50	878.62	721.50
14	3	3	9891.00	17141.00	143.45	0	Spot (Block14, Row3, Column3)	9226.79	8017.00	5576.14	0.06	0.60	406.00	455.35	406.00	184.31	0.05	0.40	100.00	100.00	0.00	7611.00	8820.79	5176230.00	47.59	2225.56	1516.00
14	4	3	10200.00	17145.00	146.10	0	Spot (Block14, Row3, Column4)	52149.50	65535.00	16755.66	0.10	0.32	406.00	501.96	406.00	335.14	0.09	0.67	100.00	100.00	52.31	65129.00	51743.50	30507664.00	154.11	10396.03	7511.50
14	5	3	10498.00	17148.00	140.20	0	Spot (Block14, Row3, Column5)	6674.26	5818.00	5144.15	0.06	0.77	410.00	546.55	410.00	448.52	0.12	0.82	100.00	99.00	0.00	5408.00	6264.26	3570729.00	13.66	2099.60	1352.00
14	6	3	10802.00	17146.00	203.45	0	Spot (Block14, Row3, Column6)	36639.88	32773.00	20729.38	0.05	0.57	493.00	739.07	493.00	676.70	0.18	0.92	100.00	100.00	23.08	32280.00	36146.88	43015488.00	53.05	8086.30	8031.50
14	7	3	11106.00	17151.00	144.90	0	Spot (Block14, Row3, Column7)	39698.86	39619.50	21647.86	0.00	0.55	490.00	592.79	490.00	404.98	0.08	0.68	100.00	100.00	25.87	39129.50	39208.86	22707836.00	96.56	7099.22	5189.50
14	8	3	11401.00	17160.00	154.95	0	Spot (Block14, Row3, Column8)	12468.15	11424.00	6611.41	0.04	0.53	465.00	487.99	465.00	170.47	0.02	0.35	100.00	100.00	0.00	10959.00	12003.15	8253917.00	70.28	2901.41	2445.00
14	1	4	9300.00	17443.00	145.10	0	Spot (Block14, Row4, Column1)	52766.92	65535.00	16438.80	0.09	0.31	408.00	479.33	408.00	210.96	0.07	0.44	100.00	100.00	53.23	65127.00	52358.92	30235648.00	247.85	11127.52	8222.00
14	2	4	9597.00	17447.00	171.95	0	Spot (Block14, Row4, Column2)	6175.48	5755.50	3114.24	0.03	0.50	412.00	495.51	412.00	241.25	0.08	0.49	100.00	100.00	0.00	5343.50	5763.48	5051545.00	23.54	1582.04	1611.50
14	3	4	9898.00	17444.00	151.90	0	Spot (Block14, Row4, Column3)	64527.05	65535.00	4973.08	0.01	0.08	410.00	499.34	410.00	288.57	0.09	0.58	100.00	100.00	94.15	65125.00	64117.05	40845992.00	221.88	16777.01	11023.00
14	4	4	10189.00	17448.00	148.60	0	Spot (Block14, Row4, Column4)	2507.13	2302.00	1089.79	0.04	0.43	407.00	471.02	407.00	223.99	0.06	0.48	100.00	100.00	0.00	1895.00	2100.13	1511802.00	9.09	868.96	756.00
14	5	4	10489.00	17448.00	142.85	0	Spot (Block14, Row4, Column5)	2347.83	2234.50	896.00	0.02	0.38	403.00	450.87	403.00	181.82	0.05	0.40	100.00	99.00	0.00	1831.50	1944.83	1305393.00	10.43	890.62	833.00
14	6	4	10804.00	17445.00	190.40	0	Spot (Block14, Row4, Column6)	8054.58	7802.50	2729.52	0.01	0.34	417.00	552.69	417.00	411.78	0.12	0.75	100.00	100.00	0.00	7385.50	7637.58	8215669.00	18.22	2044.88	1757.50
14	7	4	11097.00	17454.00	145.10	0	Spot (Block14, Row4, Column7)	20669.63	16179.00	15796.79	0.11	0.76	491.00	586.33	491.00	383.38	0.08	0.65	100.00	100.00	0.52	15688.00	20178.63	11823030.00	52.38	3505.24	2482.50
14	8	4	11394.00	17458.00	150.50	0	Spot (Block14, Row4, Column8)	7975.91	6911.00	4427.61	0.06	0.56	487.00	511.21	487.00	177.30	0.02	0.35	100.00	100.00	0.00	6424.00	7488.91	4968994.00	42.10	1923.32	1409.00
14	1	5	9303.00	17744.00	144.20	0	Spot (Block14, Row5, Column1)	57477.80	65535.00	12707.13	0.06	0.22	481.00	591.94	481.00	468.14	0.09	0.79	100.00	100.00	62.28	65054.00	56996.80	32762592.00	121.52	12536.85	9154.50
14	2	5	9599.00	17743.00	152.05	0	Spot (Block14, Row5, Column2)	14564.22	13742.00	6496.40	0.03	0.45	475.00	576.70	475.00	388.42	0.08	0.67	100.00	100.00	0.00	13267.00	14089.22	9248279.00	36.01	3026.62	2775.00
14	3	5	9899.00	17742.00	153.45	0	Spot (Block14, Row5, Column3)	22031.24	18341.00	12617.83	0.08	0.57	426.00	529.38	426.00	303.87	0.09	0.57	100.00	100.00	0.00	17915.00	21605.24	14210153.00	70.76	3444.46	2922.50
14	4	5	10196.00	17748.00	145.50	0	Spot (Block14, Row5, Column4)	40615.95	44003.00	22799.08	0.03	0.56	413.00	489.79	413.00	252.13	0.07	0.51	100.00	100.00	33.04	43590.00	40202.95	23354272.00	159.15	7847.79	5625.00
14	5	5	10496.00	17749.00	151.50	0	Spot (Block14, Row5, Column5)	64614.04	65535.00	4354.53	0.01	0.07	408.00	483.84	408.00	275.62	0.07	0.57	100.00	100.00	94.29	65127.00	64206.04	40707208.00	232.68	15995.81	10966.00
14	6	5	10799.00	17748.00	149.30	0	Spot (Block14, Row5, Column6)	17476.48	15548.00	9778.03	0.05	0.56	416.00	533.23	416.00	407.38	0.11	0.76	100.00	100.00	0.00	15132.00	17060.48	10660651.00	41.59	3295.95	2708.00
14	7	5	11102.00	17748.00	196.70	0	Spot (Block14, Row5, Column7)	36662.38	34852.50	20913.63	0.02	0.57	499.00	651.97	499.00	526.51	0.12	0.81	100.00	100.00	20.86	34353.50	36163.38	40255544.00	68.39	7441.12	7635.00
14	8	5	11398.00	17753.00	146.60	0	Spot (Block14, Row5, Column8)	41789.79	45733.00	23582.76	0.04	0.56	492.00	557.28	492.00	351.01	0.05	0.63	100.00	100.00	40.68	45241.00	41297.79	24447148.00	117.47	7469.65	5598.00
14	1	6	9293.00	18040.00	206.05	0	Spot (Block14, Row6, Column1)	32041.98	25208.50	21318.90	0.10	0.67	495.00	729.51	495.00	689.41	0.17	0.95	100.00	100.00	18.38	24713.50	31546.98	38706940.00	45.42	7533.70	7755.00
14	2	6	9593.00	18044.00	210.05	0	Spot (Block14, Row6, Column2)	23775.38	20437.00	13725.85	0.07	0.58	483.00	662.53	483.00	594.08	0.14	0.90	100.00	100.00	0.00	19954.00	23292.38	29933224.00	38.91	5539.48	5369.00
14	3	6	9887.00	18044.00	146.85	0	Spot (Block14, Row6, Column3)	58479.14	65535.00	11909.31	0.05	0.20	407.00	519.44	407.00	357.97	0.11	0.69	100.00	100.00	67.01	65128.00	58072.14	34386004.00	161.91	14741.52	10318.00
14	4	6	10194.00	18043.00	145.75	0	Spot (Block14, Row6, Column4)	10060.28	8510.50	6628.76	0.07	0.66	405.00	455.99	405.00	204.46	0.05	0.45	100.00	100.00	0.00	8105.50	9655.28	5794723.00	46.97	2202.44	1636.00
14	5	6	10493.00	18050.00	151.25	0	Spot (Block14, Row6, Column5)	64994.10	65535.00	3287.45	0.00	0.05	418.00	520.61	418.00	328.28	0.10	0.63	100.00	100.00	96.33	65117.00	64576.10	40751664.00	196.40	17318.03	12914.00
14	6	6	10791.00	18051.00	146.40	0	Spot (Block14, Row6, Column6)	4954.95	4059.00	3362.67	0.09	0.68	443.00	539.84	443.00	380.69	0.09	0.71	100.00	93.00	0.00	3616.00	4511.95	2898643.00	11.60	1400.40	1050.00
14	7	6	11095.00	18053.00	149.65	0	Spot (Block14, Row6, Column7)	51882.84	65535.00	17783.98	0.10	0.34	477.00	555.29	477.00	389.21	0.07	0.70	100.00	100.00	53.33	65058.00	51405.84	31908172.00	131.88	10802.72	7938.00
14	8	6	11401.00	18054.00	150.15	0	Spot (Block14, Row6, Column8)	51944.33	65535.00	17992.42	0.10	0.35	466.00	492.91	466.00	186.18	0.02	0.38	100.00	100.00	54.32	65069.00	51478.33	31842104.00	276.35	11023.80	7767.00
14	1	7	9295.00	18339.00	162.40	0	Spot (Block14, Row7, Column1)	8573.00	7507.00	4654.81	0.06	0.54	408.00	530.73	408.00	425.75	0.11	0.80	100.00	100.00	0.00	7099.00	8165.00	6266864.00	18.89	1737.84	1721.00
14	2	7	9593.00	18343.00	146.10	0	Spot (Block14, Row7, Column2)	2696.75	2194.00	1764.36	0.09	0.65	408.00	498.81	408.00	305.84	0.09	0.61	100.00	79.00	0.00	1786.00	2288.75	1572204.00	7.19	873.11	769.00
14	3	7	9896.00	18353.00	151.90	0	Spot (Block14, Row7, Column3)	614.89	583.00	145.89	0.02	0.24	398.00	429.73	398.00	115.94	0.03	0.27	63.00	35.00	0.00	185.00	216.89	386768.00	1.60	482.01	487.50
14	4	7	10192.00	18342.00	152.80	0	Spot (Block14, Row7, Column4)	1640.94	1413.50	846.52	0.06	0.52	399.00	449.01	399.00	226.92	0.05	0.51	99.00	79.00	0.00	1014.50	1241.94	1050199.00	5.25	675.98	641.00
14	5	7	10494.00	18352.00	186.95	0	Spot (Block14, Row7, Column5)	17651.65	14911.50	11326.71	0.07	0.64	437.00	613.11	437.00	522.77	0.15	0.85	100.00	100.00	0.00	14474.50	17214.65	17439826.00	32.59	3351.05	3449.00
14	6	7	10790.00	18348.00	195.90	0	Spot (Block14, Row7, Column6)	28262.80	26619.00	16050.89	0.03	0.57	507.00	786.30	507.00	755.03	0.19	0.96	100.00	100.00	0.92	26112.00	27755.80	30721676.00	36.39	5866.15	5984.00
14	7	7	11084.00	18353.00	147.40	0	Spot (Block14, Row7, Column7)	53719.76	65535.00	15709.55	0.09	0.29	491.00	589.74	491.00	429.61	0.08	0.73	100.00	100.00	55.24	65044.00	53228.76	31802324.00	123.67	12220.03	8608.00
14	8	7	11395.00	18348.00	185.15	0	Spot (Block14, Row7, Column8)	14868.15	15020.00	4666.73	0.00	0.31	465.00	504.91	465.00	218.59	0.04	0.43	100.00	100.00	0.00	14555.00	14403.15	14362631.00	65.71	3688.66	3051.50
14	1	8	9305.00	18638.00	106.50	0	Spot (Block14, Row8, Column1)	5819.54	1165.00	14038.27	0.70	2.41	399.00	464.23	399.00	410.53	0.07	0.88	82.00	46.00	4.12	766.00	5420.54	1693487.00	13.04	1026.84	951.00
14	2	8	9595.00	18643.00	146.50	0	Spot (Block14, Row8, Column2)	10704.29	9594.50	6071.73	0.05	0.57	402.00	438.19	402.00	109.97	0.04	0.25	100.00	100.00	0.00	9192.50	10302.29	6251305.00	93.36	2241.09	1744.00
14	3	8	9885.00	18643.00	144.30	0	Spot (Block14, Row8, Column3)	21037.67	15736.00	16602.93	0.13	0.79	398.00	433.84	398.00	124.18	0.04	0.29	100.00	100.00	0.70	15338.00	20639.67	11970434.00	165.91	3206.12	2298.00
14	4	8	10194.00	18650.00	146.85	0	Spot (Block14, Row8, Column4)	35397.95	33780.00	18172.97	0.02	0.51	397.00	421.54	397.00	118.89	0.03	0.28	100.00	100.00	6.64	33383.00	35000.95	20778628.00	294.20	6922.88	5678.00
14	5	8	10484.00	18643.00	147.50	0	Spot (Block14, Row8, Column5)	2473.86	2296.00	1088.83	0.03	0.44	406.00	543.48	406.00	509.40	0.13	0.94	98.00	82.00	0.00	1890.00	2067.86	1466998.00	3.79	886.66	794.00
14	6	8	10795.00	18654.00	197.60	0	Spot (Block14, Row8, Column6)	40949.15	44487.00	22470.18	0.04	0.55	485.00	728.13	485.00	774.00	0.18	1.06	100.00	100.00	34.87	44002.00	40464.15	45208236.00	51.96	8909.94	9031.00
14	7	8	11094.00	18655.00	143.60	0	Spot (Block14, Row8, Column7)	33662.57	31666.00	19277.41	0.03	0.57	436.50	587.80	436.50	520.65	0.13	0.89	100.00	100.00	6.98	31229.50	33226.07	18817404.00	63.53	5705.49	3851.00
14	8	8	11379.00	18652.00	144.85	0	Spot (Block14, Row8, Column8)	53900.33	63304.00	14013.62	0.07	0.26	414.00	492.64	414.00	217.53	0.08	0.44	100.00	100.00	47.46	62890.00	53486.33	30777300.00	245.51	12195.89	8957.00
15	1	1	13807.00	16566.00	155.15	0	Spot (Block15, Row1, Column1)	19378.76	16649.00	10869.17	0.07	0.56	304.00	347.80	304.00	177.56	0.06	0.51	100.00	100.00	0.00	16345.00	19074.76	12828742.00	107.18	3845.01	3062.50
15	2	1	14101.00	16571.00	154.05	0	Spot (Block15, Row1, Column2)	39562.28	36753.00	19307.12	0.03	0.49	289.00	330.79	289.00	227.49	0.06	0.69	100.00	100.00	19.75	36464.00	39273.28	25834292.00	172.45	6054.46	4855.00
15	3	1	14425.00	16570.00	225.60	0	Spot (Block15, Row1, Column3)	300.09	293.00	48.99	0.01	0.16	273.00	287.72	273.00	155.51	0.02	0.54	2.00	0.00	0.00	20.00	27.09	439625.00	0.08	262.81	266.00
15	4	1	14694.00	16570.00	150.60	0	Spot (Block15, Row1, Column4)	32124.42	29240.00	17668.24	0.04	0.55	245.00	272.76	245.00	124.72	0.05	0.46	100.00	100.00	4.03	28995.00	31879.42	19917168.00	255.39	5518.39	4054.00
15	5	1	15007.00	16573.00	155.05	0	Spot (Block15, Row1, Column5)	689.94	583.50	360.61	0.07	0.52	257.00	270.85	257.00	107.06	0.02	0.40	83.00	63.00	0.00	326.50	432.94	456741.00	3.91	342.21	313.00
15	6	1	15302.00	16575.00	146.45	0	Spot (Block15, Row1, Column6)	14756.45	13827.00	8213.80	0.03	0.56	270.00	273.68	270.00	85.26	0.01	0.31	100.00	100.00	0.00	13557.00	14486.45	8662035.00	169.87	3303.25	1989.00
15	7	1	15595.00	16581.00	147.50	0	Spot (Block15, Row1, Column7)	22174.14	21612.00	11742.79	0.01	0.53	284.00	287.37	284.00	76.93	0.01	0.27	100.00	100.00	0.00	21328.00	21890.14	13149265.00	284.51	4940.47	3189.50
15	8	1	15910.00	16577.00	160.95	0	Spot (Block15, Row1, Column8)	970.68	877.00	400.51	0.04	0.41	284.00	283.00	284.00	45.75	0.00	0.16	100.00	100.00	0.00	593.00	686.68	695004.00	15.03	447.94	435.00
15	1	2	13794.00	16904.00	243.90	0	Spot (Block15, Row2, Column1)	293.21	291.00	54.81	0.00	0.19	282.00	275.83	282.00	56.30	0.01	0.20	4.00	1.00	0.00	9.00	11.21	505501.00	0.31	274.07	283.00
15	2	2	14090.00	16871.00	130.50	0	Spot (Block15, Row2, Column2)	407.81	398.50	59.07	0.01	0.14	253.00	276.28	253.00	168.51	0.04	0.61	32.00	0.00	0.00	145.50	154.81	186779.00	0.78	314.09	304.00
15	3	2	14409.00	16872.00	148.75	0	Spot (Block15, Row2, Column3)	419.37	393.00	96.91	0.03	0.23	231.00	245.86	231.00	40.87	0.03	0.17	99.00	93.00	0.00	162.00	188.37	253300.00	4.25	295.04	294.00
15	4	2	14718.00	16867.00	205.95	0	Spot (Block15, Row2, Column4)	322.83	314.00	44.86	0.01	0.14	248.00	267.36	248.00	98.32	0.03	0.37	27.00	0.00	0.00	66.00	74.83	388684.00	0.56	267.24	273.00
15	5	2	15005.00	16876.00	184.85	0	Spot (Block15, Row2, Column5)	1705.23	1674.00	593.70	0.01	0.35	262.00	262.68	262.00	45.79	0.00	0.17	100.00	100.00	0.00	1412.00	1443.23	1638728.00	31.51	631.80	567.00
15	6	2	15299.00	16895.00	227.80	0	Spot (Block15, Row2, Column6)	398.86	380.00	125.35	0.02	0.31	285.00	307.31	285.00	131.51	0.03	0.43	25.00	9.00	0.00	95.00	113.86	591901.00	0.70	313.30	293.00
15	7	2	15615.00	16886.00	166.50	0	Spot (Block15, Row2, Column7)	369.71	308.00	352.09	0.08	0.95	281.00	280.58	281.00	54.84	0.00	0.20	32.00	20.00	0.00	27.00	88.71	284307.00	1.63	291.16	289.00
15	8	2	15904.00	16881.00	147.00	-50	Spot (Block15, Row2, Column8)	286.69	287.00	13.83	0.00	0.05	284.00	290.59	284.00	119.52	0.01	0.41	0.00	0.00	0.00	3.00	2.69	168859.00	-0.03	282.79	287.00
15	1	3	13804.00	17165.00	150.45	0	Spot (Block15, Row3, Column1)	784.46	713.00	302.73	0.04	0.39	266.00	263.17	266.00	50.26	0.00	0.19	99.00	99.00	0.00	447.00	518.46	484012.00	10.37	371.78	352.00
15	2	3	14106.00	17172.00	146.55	0	Spot (Block15, Row3, Column2)	642.40	592.00	183.59	0.04	0.29	263.00	262.82	263.00	56.48	0.00	0.21	99.00	97.00	0.00	329.00	379.40	379017.00	6.72	367.01	324.50
15	3	3	14389.00	17166.00	145.05	0	Spot (Block15, Row3, Column3)	4773.80	3988.00	2673.87	0.08	0.56	268.00	273.27	268.00	104.46	0.01	0.38	100.00	100.00	0.00	3720.00	4505.80	2735390.00	43.08	1326.68	989.00
15	4	3	14701.00	17171.00	146.70	0	Spot (Block15, Row3, Column4)	25330.28	23468.00	13897.64	0.03	0.55	263.00	270.69	263.00	82.94	0.01	0.31	100.00	100.00	0.17	23205.00	25067.28	14843543.00	302.12	4991.20	3322.00
15	5	3	15002.00	17178.00	142.25	0	Spot (Block15, Row3, Column5)	2022.07	1798.50	982.28	0.05	0.49	276.00	291.19	276.00	116.55	0.02	0.40	100.00	100.00	0.00	1522.50	1746.07	1108094.00	14.85	681.35	554.00
15	6	3	15304.00	17172.00	202.90	0	Spot (Block15, Row3, Column6)	9530.94	6682.00	7228.92	0.15	0.76	289.00	331.90	289.00	165.75	0.06	0.50	100.00	100.00	0.00	6393.00	9241.94	11132134.00	55.50	2173.99	2171.50
15	7	3	15615.00	17192.00	253.75	0	Spot (Block15, Row3, Column7)	317.51	300.00	57.57	0.02	0.18	280.00	302.35	280.00	146.21	0.03	0.48	3.00	0.00	0.00	20.00	37.51	592481.00	0.10	286.42	276.50
15	8	3	15900.00	17189.00	157.35	0	Spot (Block15, Row3, Column8)	15031.42	13648.00	7648.58	0.04	0.51	283.00	296.94	283.00	135.75	0.02	0.46	100.00	100.00	0.00	13365.00	14748.42	10146207.00	108.54	3553.11	2585.50
15	1	4	13802.00	17470.00	145.95	0	Spot (Block15, Row4, Column1)	25235.74	23191.50	13969.16	0.04	0.55	273.00	286.03	273.00	108.66	0.02	0.38	100.00	100.00	0.34	22918.50	24962.74	14636731.00	229.62	5196.45	3387.50
15	2	4	14101.00	17469.00	170.55	0	Spot (Block15, Row4, Column2)	3202.73	2952.50	1563.57	0.04	0.49	273.00	295.09	273.00	143.67	0.03	0.49	100.00	100.00	0.00	2679.50	2929.73	2594208.00	20.24	843.20	812.00
15	3	4	14400.00	17473.00	152.05	0	Spot (Block15, Row4, Column3)	53431.14	65535.00	15503.89	0.09	0.29	266.00	291.52	266.00	152.61	0.04	0.52	100.00	100.00	52.04	65269.00	53165.14	33982468.00	348.21	10102.04	7628.00
15	4	4	14684.00	17472.00	158.10	0	Spot (Block15, Row4, Column4)	407.75	394.00	80.19	0.01	0.20	251.00	267.45	251.00	101.28	0.03	0.38	82.00	26.00	0.00	143.00	156.75	280534.00	1.39	300.89	300.00
15	5	4	14989.00	17479.00	142.15	0	Spot (Block15, Row4, Column5)	1008.69	872.00	582.44	0.06	0.58	243.00	260.44	243.00	86.50	0.03	0.33	100.00	99.00	0.00	629.00	765.69	553770.00	8.65	447.52	401.50
15	6	4	15306.00	17478.00	186.15	0	Spot (Block15, Row4, Column6)	2054.65	1974.00	722.12	0.02	0.35	267.00	279.39	267.00	108.41	0.02	0.39	100.00	100.00	0.00	1707.00	1787.65	2003288.00	16.38	753.10	653.00
15	7	4	15596.00	17488.00	173.55	0	Spot (Block15, Row4, Column7)	422.56	391.50	117.98	0.03	0.28	266.00	270.26	266.00	70.76	0.01	0.26	68.00	41.00	0.00	125.50	156.56	354103.00	2.15	301.53	301.00
15	8	4	15901.00	17483.00	160.05	0	Spot (Block15, Row4, Column8)	401.46	396.00	81.57	0.01	0.20	274.00	270.25	274.00	53.04	0.01	0.20	72.00	62.00	0.00	122.00	127.46	284636.00	2.47	306.28	296.00
15	1	5	13802.00	17771.00	147.80	0	Spot (Block15, Row5, Column1)	46054.47	49456.00	18886.31	0.03	0.41	283.00	321.75	283.00	169.72	0.06	0.53	100.00	100.00	35.63	49173.00	45771.47	27402572.00	269.45	9463.00	7386.00
15	2	5	14093.00	17767.00	156.15	0	Spot (Block15, Row5, Column2)	16804.09	15530.00	8126.62	0.03	0.48	280.00	310.17	280.00	144.47	0.04	0.47	100.00	100.00	0.00	15250.00	16524.09	11258741.00	114.17	3127.01	2838.00
15	3	5	14396.00	17769.00	157.60	0	Spot (Block15, Row5, Column3)	9865.58	8284.00	5706.46	0.08	0.58	269.00	298.44	269.00	148.90	0.05	0.50	100.00	100.00	0.00	8015.00	9596.58	6767789.00	64.25	1763.11	1489.00
15	4	5	14698.00	17775.00	147.75	0	Spot (Block15, Row5, Column4)	5591.43	5068.00	2907.91	0.04	0.52	250.00	271.60	250.00	114.52	0.04	0.42	100.00	100.00	0.00	4818.00	5341.43	3343673.00	46.45	1432.45	1155.50
15	5	5	14999.00	17771.00	148.20	0	Spot (Block15, Row5, Column5)	52253.39	65535.00	16844.68	0.10	0.32	260.00	282.96	260.00	145.96	0.04	0.52	100.00	100.00	51.25	65275.00	51993.39	31300000.00	356.07	11459.44	9136.00
15	6	5	15302.00	17771.00	153.75	0	Spot (Block15, Row5, Column6)	389.97	382.00	75.85	0.01	0.19	267.00	276.81	267.00	99.72	0.02	0.36	64.00	14.00	0.00	115.00	122.97	251532.00	1.13	292.96	292.00
15	7	5	15605.00	17778.00	179.75	0	Spot (Block15, Row5, Column7)	3927.95	3571.00	2103.52	0.04	0.54	267.00	276.60	267.00	86.29	0.02	0.31	100.00	100.00	0.00	3304.00	3660.95	3554792.00	42.31	993.43	966.00
15	8	5	15901.00	17776.00	148.25	0	Spot (Block15, Row5, Column8)	743.04	631.00	351.46	0.07	0.47	274.00	271.32	274.00	59.20	0.00	0.22	99.00	87.00	0.00	357.00	469.04	447309.00	7.97	396.17	348.00
15	1	6	13797.00	18067.00	203.90	0	Spot (Block15, Row6, Column1)	8244.63	5414.50	6570.80	0.18	0.80	286.00	335.09	286.00	319.46	0.07	0.95	100.00	100.00	0.00	5128.50	7958.63	9695691.00	24.76	1873.84	1858.50
15	2	6	14092.00	18069.00	198.05	0	Spot (Block15, Row6, Column2)	1979.07	1889.00	889.25	0.02	0.45	274.00	299.48	274.00	134.01	0.04	0.45	100.00	100.00	0.00	1615.00	1705.07	2200721.00	12.53	702.74	676.50
15	3	6	14385.00	18071.00	148.30	0	Spot (Block15, Row6, Column3)	30596.12	28799.00	17728.55	0.03	0.58	265.00	281.70	265.00	111.94	0.03	0.40	100.00	100.00	3.84	28534.00	30331.12	18327100.00	270.80	5831.97	4130.00
15	4	6	14700.00	18069.00	152.15	0	Spot (Block15, Row6, Column4)	1064.08	990.00	488.11	0.03	0.46	250.00	265.03	250.00	111.85	0.03	0.42	99.00	90.00	0.00	740.00	814.08	677819.00	7.14	415.75	380.00
15	5	6	14996.00	18073.00	145.65	0	Spot (Block15, Row6, Column5)	44467.82	47352.00	19764.58	0.03	0.44	252.00	277.93	252.00	151.57	0.04	0.55	100.00	100.00	32.76	47100.00	44215.82	25658064.00	291.55	8910.02	6139.50
15	6	6	15313.00	18077.00	235.80	0	Spot (Block15, Row6, Column6)	295.63	293.50	43.96	0.00	0.15	266.00	271.49	266.00	80.82	0.01	0.30	12.00	0.00	0.00	27.50	29.63	475377.00	0.30	262.08	262.00
15	7	6	15605.00	18082.00	178.75	0	Spot (Block15, Row6, Column7)	704.82	617.00	582.38	0.06	0.83	268.00	272.46	268.00	76.08	0.01	0.28	87.00	76.00	0.00	349.00	436.82	630817.00	5.68	507.18	296.00
15	8	6	15903.00	18087.00	170.15	0	Spot (Block15, Row6, Column8)	443.27	412.00	133.88	0.03	0.30	274.00	267.18	274.00	41.38	0.01	0.15	75.00	69.00	0.00	138.00	169.27	357279.00	4.26	297.67	294.00
15	1	7	13794.00	18368.00	172.50	0	Spot (Block15, Row7, Column1)	4188.10	3577.00	2500.66	0.07	0.60	276.00	296.11	276.00	284.53	0.03	0.96	100.00	99.00	0.00	3301.00	3912.10	3480311.00	13.68	1258.90	795.00
15	2	7	14094.00	18362.00	176.15	0	Spot (Block15, Row7, Column2)	314.05	299.00	54.05	0.02	0.17	243.00	263.11	243.00	78.20	0.03	0.30	25.00	6.00	0.00	56.00	71.05	271336.00	0.65	268.42	272.00
15	3	7	14383.00	18366.00	189.55	0	Spot (Block15, Row7, Column3)	290.69	296.00	35.07	0.01	0.12	235.00	248.62	235.00	63.36	0.02	0.25	44.00	0.00	0.00	61.00	55.69	294179.00	0.66	269.41	283.00
15	4	7	14704.00	18381.00	218.95	0	Spot (Block15, Row7, Column4)	313.38	294.00	56.75	0.03	0.18	238.00	253.93	238.00	72.15	0.03	0.28	34.00	14.00	0.00	56.00	75.38	429959.00	0.82	269.24	278.00
15	5	7	14996.00	18370.00	219.70	0	Spot (Block15, Row7, Column5)	317.21	308.00	48.77	0.01	0.15	244.00	264.49	244.00	96.81	0.04	0.37	19.00	4.00	0.00	64.00	73.21	439017.00	0.54	262.21	268.50
15	6	7	15293.00	18376.00	190.70	0	Spot (Block15, Row7, Column6)	2320.54	2262.00	1103.39	0.01	0.48	283.00	325.32	283.00	200.66	0.06	0.62	100.00	98.00	0.00	1979.00	2037.54	2383197.00	9.94	741.86	683.00
15	7	7	15587.00	18384.00	148.15	0	Spot (Block15, Row7, Column7)	11170.07	10455.50	5577.42	0.03	0.50	281.00	290.20	281.00	90.40	0.01	0.31	100.00	100.00	0.00	10174.50	10889.07	6702041.00	120.35	2537.20	1850.00
15	8	7	15903.00	18380.00	186.55	0	Spot (Block15, Row7, Column8)	3047.82	3031.00	890.73	0.00	0.29	287.00	307.66	287.00	140.09	0.03	0.46	100.00	100.00	0.00	2744.00	2760.82	2983815.00	19.56	963.02	847.50
15	1	8	13790.00	18670.00	143.40	0	Spot (Block15, Row8, Column1)	521.87	485.00	223.96	0.03	0.43	281.00	276.59	281.00	59.10	0.01	0.21	96.00	73.00	0.00	204.00	240.87	290684.00	4.15	356.03	318.50
15	2	8	14106.00	18671.00	206.90	0	Spot (Block15, Row8, Column2)	304.47	301.00	36.65	0.00	0.12	244.00	252.53	244.00	38.50	0.01	0.15	85.00	16.00	0.00	57.00	60.47	370544.00	1.35	268.74	275.00
15	3	8	14384.00	18664.00	180.15	0	Spot (Block15, Row8, Column3)	382.49	368.00	100.97	0.02	0.26	237.00	255.46	237.00	89.99	0.03	0.35	57.00	29.00	0.00	131.00	145.49	346154.00	1.41	273.19	283.00
15	4	8	14696.00	18679.00	150.45	0	Spot (Block15, Row8, Column4)	32956.50	30919.00	17259.86	0.03	0.52	262.00	269.05	262.00	105.12	0.01	0.39	100.00	100.00	2.75	30657.00	32694.50	20367128.00	310.97	5853.31	4625.00
15	5	8	14990.00	18677.00	192.70	0	Spot (Block15, Row8, Column5)	333.58	314.00	55.61	0.03	0.17	254.00	289.28	254.00	181.32	0.06	0.63	4.00	0.00	0.00	60.00	79.58	350922.00	0.24	279.25	283.50
15	6	8	15294.00	18674.00	185.60	0	Spot (Block15, Row8, Column6)	17223.16	10692.50	14794.13	0.21	0.86	286.00	350.14	286.00	262.47	0.09	0.75	100.00	100.00	0.10	10406.50	16937.16	16672023.00	64.29	2774.10	2766.00
15	7	8	15593.00	18681.00	144.50	0	Spot (Block15, Row8, Column7)	4442.04	4357.00	2208.14	0.01	0.50	286.00	325.82	286.00	215.78	0.06	0.66	100.00	100.00	0.00	4071.00	4156.04	2527521.00	19.08	1177.72	962.00
15	8	8	15881.00	18679.00	147.65	0	Spot (Block15, Row8, Column8)	46287.06	48963.00	18355.92	0.02	0.40	291.00	319.86	291.00	170.70	0.04	0.53	100.00	100.00	35.01	48672.00	45996.06	27633540.00	269.29	9853.19	6384.00
16	1	1	18311.00	16588.00	156.45	0	Spot (Block16, Row1, Column1)	15930.05	13288.00	9591.13	0.08	0.60	212.00	229.89	212.00	67.97	0.04	0.30	100.00	100.00	0.00	13076.00	15718.05	10752786.00	230.99	3074.22	2237.00
16	2	1	18603.00	16597.00	151.50	0	Spot (Block16, Row1, Column2)	2887.91	2678.50	1438.81	0.03	0.50	216.00	236.99	216.00	70.14	0.04	0.30	100.00	100.00	0.00	2462.50	2671.91	1807829.00	37.80	785.83	678.50
16	3	1	18910.00	16601.00	148.25	0	Spot (Block16, Row1, Column3)	1647.01	1398.00	1068.48	0.07	0.65	213.00	221.27	213.00	37.61	0.02	0.17	100.00	100.00	0.00	1185.00	1434.01	986558.00	37.91	495.34	417.00
16	4	1	19202.00	16602.00	151.05	0	Spot (Block16, Row1, Column4)	2274.98	2156.00	1174.43	0.02	0.52	218.00	228.76	218.00	43.11	0.02	0.19	100.00	100.00	0.00	1938.00	2056.98	1415036.00	47.46	656.71	599.50
16	5	1	19506.00	16601.00	150.20	0	Spot (Block16, Row1, Column5)	4407.70	3460.00	3452.42	0.11	0.78	217.00	226.62	217.00	40.98	0.02	0.18	100.00	100.00	0.00	3243.00	4190.70	2723958.00	102.02	884.42	691.00
16	6	1	19801.00	16601.00	147.50	0	Spot (Block16, Row1, Column6)	5564.30	5099.00	3065.63	0.04	0.55	220.00	231.88	220.00	50.31	0.02	0.22	100.00	100.00	0.00	4879.00	5344.30	3299628.00	105.99	1403.99	947.00
16	7	1	20099.00	16607.00	148.40	0	Spot (Block16, Row1, Column7)	13417.13	11634.00	7810.41	0.06	0.58	226.00	238.21	226.00	49.72	0.02	0.21	100.00	100.00	0.00	11408.00	13191.13	8063695.00	265.07	2905.62	2306.00
16	8	1	20414.00	16603.00	170.10	0	Spot (Block16, Row1, Column8)	534.68	491.00	172.81	0.04	0.32	227.00	233.96	227.00	30.89	0.01	0.13	100.00	99.00	0.00	264.00	307.68	429349.00	9.74	307.74	303.00
16	1	2	18305.00	16893.00	147.00	-50	Spot (Block16, Row2, Column1)	216.76	216.00	11.98	0.00	0.06	206.00	213.73	206.00	47.93	0.02	0.22	0.00	0.00	0.00	10.00	10.76	128323.00	0.06	217.14	215.00
16	2	2	18598.00	16895.00	131.40	0	Spot (Block16, Row2, Column2)	2528.82	2444.50	862.62	0.01	0.34	212.00	222.41	212.00	53.64	0.02	0.24	100.00	100.00	0.00	2232.50	2316.82	1173373.00	43.00	721.37	665.00
16	3	2	18906.00	16904.00	171.55	0	Spot (Block16, Row2, Column3)	376.42	365.00	95.73	0.01	0.25	220.00	230.25	220.00	45.42	0.02	0.20	96.00	71.00	0.00	145.00	156.42	308287.00	3.22	268.18	274.00
16	4	2	19207.00	16896.00	171.20	0	Spot (Block16, Row2, Column4)	1804.01	1811.50	619.31	0.00	0.34	227.00	244.57	227.00	57.51	0.03	0.24	100.00	100.00	0.00	1584.50	1577.01	1468467.00	27.12	581.49	566.50
16	5	2	19511.00	16902.00	197.50	0	Spot (Block16, Row2, Column5)	2343.01	2283.00	813.61	0.01	0.35	225.00	250.84	225.00	89.88	0.05	0.36	100.00	100.00	0.00	2058.00	2118.01	2582002.00	23.28	689.75	631.00
16	6	2	19796.00	16908.00	158.25	0	Spot (Block16, Row2, Column6)	819.62	688.00	391.38	0.08	0.48	236.00	307.34	236.00	238.14	0.11	0.77	80.00	48.00	0.00	452.00	583.62	567180.00	2.15	348.36	312.50
16	7	2	20108.00	16906.00	153.10	0	Spot (Block16, Row2, Column7)	960.18	924.00	433.34	0.02	0.45	235.00	256.00	235.00	83.84	0.04	0.33	100.00	99.00	0.00	689.00	725.18	614515.00	8.40	423.74	398.00
16	8	2	20450.00	16876.00	167.00	0	Spot (Block16, Row2, Column8)	268.70	268.50	19.00	0.00	0.07	233.00	248.56	233.00	76.81	0.03	0.31	0.00	0.00	0.00	35.50	35.70	207970.00	0.26	265.09	266.00
16	1	3	18307.00	17192.00	148.45	0	Spot (Block16, Row3, Column1)	4435.88	3680.00	3002.37	0.08	0.68	209.00	214.28	209.00	28.37	0.01	0.13	100.00	100.00	0.00	3471.00	4226.88	2697017.00	148.82	1004.56	741.00
16	2	3	18604.00	17205.00	154.60	0	Spot (Block16, Row3, Column2)	484.94	463.00	159.71	0.02	0.33	219.00	235.73	219.00	68.72	0.03	0.29	98.00	77.00	0.00	244.00	265.94	321028.00	3.63	295.45	290.00
16	3	3	18890.00	17192.00	147.05	0	Spot (Block16, Row3, Column3)	1464.70	1213.50	887.72	0.08	0.61	224.00	236.51	224.00	54.15	0.02	0.23	100.00	100.00	0.00	989.50	1240.70	861246.00	22.68	505.77	391.00
16	4	3	19201.00	17196.00	147.15	0	Spot (Block16, Row3, Column4)	6317.10	5705.00	3594.75	0.04	0.57	220.00	234.05	220.00	46.42	0.03	0.20	100.00	100.00	0.00	5485.00	6097.10	3733408.00	131.04	1578.47	1205.00
16	5	3	19507.00	17189.00	157.45	0	Spot (Block16, Row3, Column5)	1284.67	657.00	3232.87	0.29	2.52	224.00	284.77	224.00	214.14	0.10	0.75	69.00	50.00	0.00	433.00	1060.67	879998.00	4.67	422.82	296.50
16	6	3	19806.00	17197.00	208.70	0	Spot (Block16, Row3, Column6)	20471.35	15400.50	13770.50	0.12	0.67	283.00	403.28	283.00	315.52	0.15	0.78	100.00	100.00	0.16	15117.50	20188.35	25466364.00	63.60	4182.94	4079.50
16	7	3	20110.00	17203.00	148.95	0	Spot (Block16, Row3, Column7)	2947.16	2616.00	1968.58	0.05	0.67	263.00	324.81	263.00	238.97	0.09	0.74	99.00	87.00	0.00	2353.00	2684.16	1780082.00	10.97	829.01	682.00
16	8	3	20401.00	17209.00	160.15	0	Spot (Block16, Row3, Column8)	19067.33	17895.00	8896.33	0.03	0.47	253.00	279.43	253.00	140.50	0.04	0.50	100.00	100.00	0.00	17642.00	18814.33	13518737.00	133.72	3432.91	3139.00
16	1	4	18307.00	17497.00	147.95	0	Spot (Block16, Row4, Column1)	6646.48	5740.50	4026.27	0.06	0.61	209.00	226.77	209.00	74.02	0.04	0.33	100.00	100.00	0.00	5531.50	6437.48	4027765.00	86.73	1423.70	1159.00
16	2	4	18601.00	17496.00	182.40	0	Spot (Block16, Row4, Column2)	4396.49	3963.00	2500.36	0.05	0.57	228.00	269.89	228.00	135.28	0.07	0.50	100.00	100.00	0.00	3735.00	4168.49	4101921.00	30.50	1037.30	1013.00
16	3	4	18904.00	17501.00	150.95	0	Spot (Block16, Row4, Column3)	26316.56	23276.50	16432.63	0.05	0.62	233.00	275.83	233.00	142.23	0.07	0.52	100.00	100.00	0.80	23043.50	26083.56	16368902.00	183.09	4947.51	3947.00
16	4	4	19188.00	17507.00	187.00	0	Spot (Block16, Row4, Column4)	307.21	303.00	43.61	0.01	0.14	217.00	230.99	217.00	49.96	0.03	0.22	83.00	32.00	0.00	86.00	90.21	303526.00	1.53	244.40	235.50
16	5	4	19481.00	17503.00	140.40	0	Spot (Block16, Row4, Column5)	1598.03	569.00	3334.56	0.45	2.09	215.00	229.27	215.00	57.73	0.03	0.25	98.00	96.00	0.00	354.00	1383.03	851749.00	23.71	482.11	353.50
16	6	4	19808.00	17502.00	194.10	0	Spot (Block16, Row4, Column6)	2869.81	2884.00	867.20	0.00	0.30	269.00	312.53	269.00	197.55	0.07	0.63	100.00	100.00	0.00	2615.00	2600.81	3059219.00	12.94	873.15	812.00
16	7	4	20100.00	17508.00	151.15	0	Spot (Block16, Row4, Column7)	2156.89	1530.00	1643.80	0.15	0.76	275.00	326.08	275.00	216.24	0.07	0.66	96.00	76.00	0.00	1255.00	1881.89	1354529.00	8.47	573.44	490.00
16	8	4	20408.00	17513.00	160.05	0	Spot (Block16, Row4, Column8)	778.27	654.00	316.15	0.08	0.41	262.00	273.60	262.00	105.44	0.02	0.39	98.00	84.00	0.00	392.00	516.27	553349.00	4.79	369.88	365.00
16	1	5	18308.00	17801.00	151.65	0	Spot (Block16, Row5, Column1)	5219.81	4246.50	3485.34	0.09	0.67	217.00	301.65	217.00	248.89	0.14	0.83	100.00	99.00	0.00	4029.50	5002.81	3288482.00	19.76	1204.09	821.50
16	2	5	18599.00	17794.00	160.90	0	Spot (Block16, Row5, Column2)	18857.05	17287.00	8918.38	0.04	0.47	274.00	344.97	274.00	247.96	0.10	0.72	100.00	100.00	0.00	17013.00	18583.05	13501649.00	74.66	3134.38	2741.00
16	3	5	18905.00	17796.00	161.55	0	Spot (Block16, Row5, Column3)	16040.52	12585.00	10126.05	0.11	0.63	247.00	300.90	247.00	178.83	0.09	0.59	100.00	100.00	0.00	12338.00	15793.52	11533131.00	88.01	2301.05	2104.00
16	4	5	19201.00	17801.00	147.25	0	Spot (Block16, Row5, Column4)	3398.00	2872.50	2176.51	0.07	0.64	220.00	252.02	220.00	127.33	0.06	0.51	100.00	100.00	0.00	2652.50	3178.00	2018411.00	24.71	837.45	688.00
16	5	5	19501.00	17796.00	148.60	0	Spot (Block16, Row5, Column5)	32658.47	28413.00	20075.76	0.06	0.61	218.00	238.72	218.00	88.48	0.04	0.37	100.00	100.00	9.56	28195.00	32440.47	19823740.00	366.39	5689.93	4065.00
16	6	5	19802.00	17798.00	154.80	0	Spot (Block16, Row5, Column6)	901.78	783.00	458.82	0.06	0.51	239.00	294.54	239.00	210.99	0.09	0.72	82.00	61.00	0.00	544.00	662.78	591570.00	2.88	371.78	358.50
16	7	5	20106.00	17802.00	204.25	0	Spot (Block16, Row5, Column7)	22729.91	18839.00	13755.95	0.08	0.61	286.00	366.48	286.00	285.79	0.11	0.78	100.00	100.00	0.08	18553.00	22443.91	26889500.00	78.25	4607.32	4492.00
16	8	5	20403.00	17805.00	149.80	0	Spot (Block16, Row5, Column8)	6565.50	4766.00	5445.45	0.14	0.83	264.00	289.28	264.00	169.88	0.04	0.59	100.00	97.00	0.00	4502.00	6301.50	4024649.00	36.94	1347.58	979.00
16	1	6	18298.00	18093.00	208.40	0	Spot (Block16, Row6, Column1)	17806.53	13411.50	12803.10	0.12	0.72	244.00	379.62	244.00	334.74	0.19	0.88	100.00	100.00	0.00	13167.50	17562.53	22044484.00	52.06	3794.90	3599.50
16	2	6	18598.00	18095.00	212.35	0	Spot (Block16, Row6, Column2)	16005.69	14869.00	8125.17	0.03	0.51	279.00	381.51	279.00	320.35	0.14	0.84	100.00	100.00	0.00	14590.00	15726.69	20599348.00	48.77	3620.70	3542.00
16	3	6	18887.00	18099.00	147.65	0	Spot (Block16, Row6, Column3)	11002.49	9531.50	6929.72	0.06	0.63	231.00	288.51	231.00	201.96	0.10	0.70	100.00	100.00	0.00	9300.50	10771.49	6513472.00	53.05	2471.20	1777.00
16	4	6	19201.00	18100.00	153.30	0	Spot (Block16, Row6, Column4)	1031.33	973.00	526.84	0.03	0.51	220.00	234.77	220.00	74.56	0.03	0.32	100.00	100.00	0.00	753.00	811.33	667272.00	10.68	393.63	372.00
16	5	6	19498.00	18101.00	147.50	0	Spot (Block16, Row6, Column5)	29793.64	26752.00	18442.71	0.05	0.62	223.00	251.94	223.00	109.36	0.05	0.43	100.00	100.00	3.87	26529.00	29570.64	17727228.00	270.13	5654.42	3630.00
16	6	6	19804.00	18101.00	176.00	0	Spot (Block16, Row6, Column6)	449.79	364.00	191.87	0.09	0.43	246.00	289.38	246.00	204.50	0.07	0.71	37.00	19.00	0.00	118.00	203.79	390865.00	0.78	281.83	285.00
16	7	6	20101.00	18100.00	151.60	0	Spot (Block16, Row6, Column7)	5754.78	4893.50	4026.23	0.07	0.70	268.00	295.19	268.00	182.24	0.04	0.62	100.00	100.00	0.00	4625.50	5486.78	3637023.00	29.96	1175.32	876.00
16	8	6	20406.00	18108.00	148.80	0	Spot (Block16, Row6, Column8)	7700.56	6288.00	5802.98	0.09	0.75	260.00	269.20	260.00	57.07	0.02	0.21	100.00	100.00	0.00	6028.00	7440.56	4681943.00	130.21	1537.21	1198.50
16	1	7	18296.00	18394.00	171.60	0	Spot (Block16, Row7, Column1)	6811.35	5902.00	4089.17	0.06	0.60	211.00	272.01	211.00	185.68	0.11	0.68	100.00	100.00	0.00	5691.00	6600.35	5619366.00	35.22	1282.17	1305.00
16	2	7	18603.00	18408.00	205.50	0	Spot (Block16, Row7, Column2)	306.86	298.00	60.84	0.01	0.20	222.00	272.97	222.00	179.14	0.09	0.66	5.00	0.00	0.00	76.00	84.86	368227.00	0.19	242.88	234.00
16	3	7	18875.00	18382.00	202.25	0	Spot (Block16, Row7, Column3)	252.52	242.00	33.94	0.02	0.13	218.00	235.49	218.00	91.88	0.03	0.39	3.00	0.00	0.00	24.00	34.52	292918.00	0.19	231.32	227.00
16	4	7	19207.00	18399.00	179.40	0	Spot (Block16, Row7, Column4)	313.33	301.00	53.21	0.02	0.17	222.00	247.45	222.00	114.98	0.05	0.46	27.00	1.00	0.00	79.00	91.33	283568.00	0.57	253.77	251.50
16	5	7	19500.00	18404.00	194.10	0	Spot (Block16, Row7, Column5)	1314.46	1196.00	652.95	0.04	0.50	235.00	306.12	235.00	251.28	0.11	0.82	98.00	75.00	0.00	961.00	1079.46	1405163.00	4.01	487.90	482.50
16	6	7	19793.00	18402.00	203.90	0	Spot (Block16, Row7, Column6)	18669.61	17848.00	10410.94	0.02	0.56	287.00	452.28	287.00	469.04	0.20	1.04	100.00	100.00	0.00	17561.00	18382.61	21974120.00	38.84	3703.22	3494.00
16	7	7	20086.00	18406.00	148.15	0	Spot (Block16, Row7, Column7)	8197.31	7825.00	3992.29	0.02	0.49	265.00	318.40	265.00	236.08	0.08	0.74	100.00	100.00	0.00	7560.00	7932.31	4942980.00	33.37	2012.33	1304.00
16	8	7	20402.00	18401.00	193.55	0	Spot (Block16, Row7, Column8)	4575.30	4560.00	1211.79	0.00	0.26	259.00	287.01	259.00	111.39	0.04	0.39	100.00	100.00	0.00	4301.00	4316.30	4826943.00	38.50	1290.85	1185.00
16	1	8	18284.00	18703.00	155.25	0	Spot (Block16, Row8, Column1)	312.37	298.00	53.07	0.02	0.17	207.00	219.50	207.00	76.56	0.03	0.35	77.00	17.00	0.00	91.00	105.37	206474.00	1.21	250.86	244.00
16	2	8	18595.00	18698.00	148.75	0	Spot (Block16, Row8, Column2)	886.86	809.00	392.31	0.04	0.44	215.00	219.41	215.00	28.58	0.01	0.13	100.00	100.00	0.00	594.00	671.86	537437.00	23.35	402.95	368.00
16	3	8	18885.00	18695.00	148.00	0	Spot (Block16, Row8, Column3)	2148.86	1555.00	1673.42	0.14	0.78	219.00	234.03	219.00	97.60	0.03	0.42	100.00	93.00	0.00	1336.00	1929.86	1274273.00	19.62	609.68	477.00
16	4	8	19196.00	18702.00	153.00	0	Spot (Block16, Row8, Column4)	37020.56	36176.50	18117.84	0.01	0.49	228.00	263.75	228.00	149.35	0.06	0.57	100.00	100.00	8.12	35948.50	36792.56	23693212.00	246.11	6215.88	5248.00
16	5	8	19471.00	18701.00	167.20	0	Spot (Block16, Row8, Column5)	316.45	301.00	44.72	0.02	0.14	234.00	310.57	234.00	283.07	0.12	0.91	0.00	0.00	0.00	67.00	82.45	245880.00	0.02	270.69	273.00
16	6	8	19794.00	18704.00	201.30	0	Spot (Block16, Row8, Column6)	29079.63	20278.00	21039.68	0.16	0.72	275.00	431.14	275.00	488.62	0.20	1.13	100.00	100.00	14.71	20003.00	28804.63	33412676.00	58.63	5181.67	5190.00
16	7	8	20096.00	18708.00	148.25	0	Spot (Block16, Row8, Column7)	3276.52	2930.00	1795.34	0.05	0.55	249.00	319.97	249.00	321.91	0.11	1.01	100.00	99.00	0.00	2681.00	3027.52	1975742.00	9.18	922.50	707.00
16	8	8	20383.00	18708.00	151.15	0	Spot (Block16, Row8, Column8)	41987.61	41563.00	20331.70	0.00	0.48	246.00	283.45	246.00	134.38	0.06	0.47	100.00	100.00	29.28	41317.00	41741.61	26242404.00	310.36	7728.38	5629.00
17	1	1	4773.00	21009.00	150.25	0	Spot (Block17, Row1, Column1)	29042.55	25126.50	16113.22	0.06	0.55	417.00	453.85	417.00	112.13	0.04	0.25	100.00	100.00	1.47	24709.50	28625.55	17832136.00	254.97	6213.91	4017.50
17	2	1	5074.00	21019.00	144.00	0	Spot (Block17, Row1, Column2)	6700.32	6123.50	3551.93	0.04	0.53	402.00	423.18	402.00	76.52	0.02	0.18	100.00	100.00	0.00	5721.50	6298.32	3792382.00	82.03	1561.50	1393.50
17	3	1	5380.00	21022.00	142.65	0	Spot (Block17, Row1, Column3)	2036.00	1763.00	1096.84	0.06	0.54	398.00	411.48	398.00	53.07	0.01	0.13	100.00	100.00	0.00	1365.00	1638.00	1129980.00	30.61	750.97	680.50
17	4	1	5668.00	21020.00	142.45	0	Spot (Block17, Row1, Column4)	5138.72	4552.00	2794.35	0.05	0.54	399.00	410.53	399.00	58.12	0.01	0.14	100.00	100.00	0.00	4153.00	4739.72	2831434.00	81.35	1300.29	1109.00
17	5	1	5978.00	21018.00	142.90	0	Spot (Block17, Row1, Column5)	5784.76	5124.00	3866.38	0.05	0.67	398.00	405.79	398.00	59.12	0.01	0.15	100.00	100.00	0.00	4726.00	5386.76	3204756.00	90.98	1391.91	1149.00
17	6	1	6270.00	21022.00	140.90	0	Spot (Block17, Row1, Column6)	7440.90	7097.00	3878.87	0.02	0.52	398.00	408.09	398.00	74.40	0.01	0.18	100.00	100.00	0.00	6699.00	7042.90	3995762.00	94.52	1984.25	1576.50
17	7	1	6567.00	21027.00	142.00	0	Spot (Block17, Row1, Column7)	19676.32	19393.00	10358.34	0.01	0.53	400.00	412.90	400.00	77.34	0.01	0.19	100.00	100.00	0.00	18993.00	19276.32	10703916.00	249.07	4322.17	3223.00
17	8	1	6883.00	21023.00	207.65	0	Spot (Block17, Row1, Column8)	500.28	493.00	86.42	0.01	0.17	397.00	403.77	397.00	55.41	0.01	0.14	71.00	31.00	0.00	96.00	103.28	611343.00	1.74	436.52	411.00
17	1	2	4764.00	21327.00	209.70	0	Spot (Block17, Row2, Column1)	479.88	485.50	64.12	0.01	0.13	406.00	429.04	406.00	83.56	0.02	0.19	43.00	5.00	0.00	79.50	73.88	600808.00	0.61	423.90	413.00
17	2	2	5069.00	21314.00	123.15	0	Spot (Block17, Row2, Column2)	3695.92	3571.00	1222.56	0.01	0.33	403.00	418.53	403.00	62.90	0.02	0.15	100.00	100.00	0.00	3168.00	3292.92	1489454.00	52.10	1138.62	1060.50
17	3	2	5374.00	21316.00	151.05	0	Spot (Block17, Row2, Column3)	904.33	830.00	283.77	0.04	0.31	401.00	416.78	401.00	66.57	0.02	0.16	99.00	96.00	0.00	429.00	503.33	562494.00	7.32	531.37	514.00
17	4	2	5679.00	21318.00	187.25	0	Spot (Block17, Row2, Column4)	1669.39	1616.00	706.53	0.01	0.42	397.00	415.92	397.00	77.16	0.02	0.19	100.00	100.00	0.00	1219.00	1272.39	1647689.00	16.25	732.53	731.00
17	5	2	5982.00	21325.00	170.25	0	Spot (Block17, Row2, Column5)	4036.16	3975.00	1695.00	0.01	0.42	395.00	413.34	395.00	98.59	0.02	0.24	100.00	100.00	0.00	3580.00	3641.16	3249108.00	36.75	1293.85	1136.00
17	6	2	6272.00	21321.00	142.45	0	Spot (Block17, Row2, Column6)	1580.86	1479.00	658.85	0.03	0.42	398.00	445.74	398.00	238.70	0.05	0.54	98.00	81.00	0.00	1081.00	1182.86	869471.00	4.76	669.77	618.50
17	7	2	6576.00	21327.00	144.00	0	Spot (Block17, Row2, Column7)	1330.73	1233.50	520.65	0.03	0.39	400.00	413.99	400.00	70.04	0.01	0.17	100.00	100.00	0.00	833.50	930.73	747868.00	13.09	635.55	610.00
17	8	2	6903.00	21353.00	183.70	0	Spot (Block17, Row2, Column8)	440.66	413.50	61.47	0.03	0.14	396.00	410.66	396.00	89.95	0.02	0.22	30.00	1.00	0.00	17.50	44.66	417748.00	0.33	397.72	395.00
17	1	3	4776.00	21613.00	140.80	0	Spot (Block17, Row3, Column1)	7545.46	6903.50	4500.23	0.04	0.60	405.00	421.47	405.00	59.45	0.02	0.14	100.00	100.00	0.00	6498.50	7140.46	4044365.00	119.83	1847.68	1420.00
17	2	3	5073.00	21617.00	143.80	0	Spot (Block17, Row3, Column2)	1528.86	1383.50	630.63	0.04	0.41	407.00	438.41	407.00	109.34	0.03	0.25	100.00	99.00	0.00	976.50	1121.86	859218.00	9.97	640.06	611.00
17	3	3	5357.00	21618.00	146.35	0	Spot (Block17, Row3, Column3)	6444.20	4171.00	8276.16	0.19	1.28	406.00	429.41	406.00	103.38	0.02	0.24	100.00	100.00	1.02	3765.00	6038.20	3802080.00	58.18	1685.58	848.00
17	4	3	5672.00	21619.00	139.05	0	Spot (Block17, Row3, Column4)	12116.50	10966.50	7096.09	0.04	0.59	404.00	436.33	404.00	98.34	0.03	0.23	100.00	100.00	0.00	10562.50	11712.50	6324814.00	118.78	2702.85	2060.00
17	5	3	5983.00	21612.00	143.95	0	Spot (Block17, Row3, Column5)	5675.96	3033.50	10503.73	0.27	1.85	404.00	471.58	404.00	252.79	0.07	0.54	94.00	91.00	1.78	2629.50	5271.96	3189890.00	20.59	1672.18	650.50
17	6	3	6275.00	21623.00	216.80	0	Spot (Block17, Row3, Column6)	17980.34	9717.00	15334.50	0.27	0.85	410.00	512.79	410.00	346.32	0.10	0.68	100.00	100.00	0.37	9307.00	17570.34	24093668.00	50.44	4635.49	4677.00
17	7	3	6582.00	21629.00	141.25	0	Spot (Block17, Row3, Column7)	3177.55	2751.00	1855.05	0.06	0.58	403.00	459.75	403.00	241.04	0.06	0.52	100.00	93.00	0.00	2348.00	2774.55	1719057.00	11.28	967.06	857.00
17	8	3	6874.00	21632.00	151.70	0	Spot (Block17, Row3, Column8)	6843.65	6243.00	3045.06	0.04	0.44	399.00	427.41	399.00	104.63	0.03	0.24	100.00	100.00	0.00	5844.00	6444.65	4311502.00	61.32	1799.22	1487.50
17	1	4	4775.00	21916.00	138.15	0	Spot (Block17, Row4, Column1)	13400.98	12064.00	7652.10	0.05	0.57	413.00	451.95	413.00	112.55	0.04	0.25	100.00	100.00	0.00	11651.00	12987.98	6874701.00	115.05	3126.12	2128.00
17	2	4	5073.00	21919.00	158.15	0	Spot (Block17, Row4, Column2)	5705.37	5209.50	2776.04	0.04	0.49	417.00	487.09	417.00	178.69	0.07	0.37	100.00	100.00	0.00	4792.50	5288.37	3948113.00	29.20	1377.62	1365.00
17	3	4	5370.00	21919.00	142.60	0	Spot (Block17, Row4, Column3)	50142.68	65535.00	18686.02	0.12	0.37	411.00	474.31	411.00	183.18	0.06	0.39	100.00	100.00	50.45	65124.00	49731.68	27829356.00	271.15	9341.35	5947.00
17	4	4	5657.00	21923.00	170.00	0	Spot (Block17, Row4, Column4)	579.92	575.50	102.75	0.00	0.18	406.00	435.89	406.00	101.26	0.03	0.23	67.00	29.00	0.00	169.50	173.92	466257.00	1.42	467.52	480.00
17	5	4	5971.00	21927.00	142.75	0	Spot (Block17, Row4, Column5)	2679.01	1410.50	5804.18	0.28	2.17	406.00	440.59	406.00	125.42	0.04	0.28	96.00	90.00	0.36	1004.50	2273.01	1478811.00	17.85	1092.06	546.00
17	6	4	6272.00	21922.00	170.50	0	Spot (Block17, Row4, Column6)	6899.97	6777.00	2928.15	0.01	0.42	407.00	460.65	407.00	226.68	0.05	0.49	100.00	100.00	0.00	6370.00	6492.97	5602776.00	28.41	1799.67	1518.00
17	7	4	6568.00	21931.00	142.25	0	Spot (Block17, Row4, Column7)	3320.35	2745.00	2178.38	0.08	0.66	407.00	483.53	407.00	377.81	0.07	0.78	95.00	82.00	0.00	2338.00	2913.35	1822872.00	7.51	983.38	812.00
17	8	4	6874.00	21930.00	146.80	0	Spot (Block17, Row4, Column8)	1342.83	1179.00	566.97	0.06	0.42	402.00	427.61	402.00	84.53	0.03	0.20	100.00	100.00	0.00	777.00	940.83	788241.00	10.83	632.29	593.00
17	1	5	4776.00	22217.00	140.55	0	Spot (Block17, Row5, Column1)	15726.39	12940.50	10929.74	0.08	0.69	458.50	514.03	458.50	253.36	0.05	0.49	100.00	100.00	0.00	12482.00	15267.89	8460799.00	60.04	3299.55	2418.50
17	2	5	5068.00	22214.00	153.00	0	Spot (Block17, Row5, Column2)	7382.40	6796.00	3223.97	0.04	0.44	469.00	545.27	469.00	275.17	0.07	0.50	100.00	100.00	0.00	6327.00	6913.40	4761650.00	24.85	1686.52	1623.00
17	3	5	5371.00	22216.00	146.20	0	Spot (Block17, Row5, Column3)	22770.10	20185.00	13495.51	0.05	0.59	431.00	502.76	431.00	197.91	0.07	0.39	100.00	100.00	0.00	19754.00	22339.10	13274968.00	112.51	3723.03	3224.00
17	4	5	5671.00	22226.00	138.30	0	Spot (Block17, Row5, Column4)	5182.65	4597.50	2739.76	0.05	0.53	413.00	460.29	413.00	158.79	0.05	0.34	100.00	100.00	0.00	4184.50	4769.65	2694980.00	29.74	1546.22	1235.50
17	5	5	5972.00	22221.00	142.45	0	Spot (Block17, Row5, Column5)	49671.01	65535.00	19772.24	0.12	0.40	407.00	450.19	407.00	154.79	0.04	0.34	100.00	100.00	51.37	65128.00	49264.01	27170200.00	317.99	10955.30	7714.00
17	6	5	6268.00	22221.00	147.85	0	Spot (Block17, Row5, Column6)	1716.40	1671.00	747.91	0.01	0.44	408.00	498.53	408.00	395.85	0.09	0.79	94.00	68.00	0.00	1263.00	1308.40	1028125.00	3.08	703.47	671.50
17	7	5	6573.00	22228.00	208.10	0	Spot (Block17, Row5, Column7)	29414.29	22776.00	21037.04	0.11	0.72	456.00	586.09	456.00	555.12	0.11	0.95	100.00	100.00	13.52	22320.00	28958.29	36326820.00	51.93	6420.15	6438.50
17	8	5	6872.00	22229.00	141.15	0	Spot (Block17, Row5, Column8)	7668.02	6670.50	5324.89	0.06	0.69	408.00	488.46	408.00	377.10	0.08	0.77	100.00	97.00	0.00	6262.50	7260.02	4140730.00	19.04	1821.20	1464.50
17	1	6	4770.00	22513.00	218.70	0	Spot (Block17, Row6, Column1)	15475.43	7727.00	13737.90	0.30	0.89	494.00	612.60	494.00	401.72	0.09	0.66	100.00	100.00	0.00	7233.00	14981.43	21185864.00	37.00	4066.62	3938.50
17	2	6	5067.00	22516.00	225.55	0	Spot (Block17, Row6, Column2)	17718.19	12423.00	11013.15	0.15	0.62	466.00	591.91	466.00	435.08	0.10	0.74	100.00	100.00	0.00	11957.00	17252.19	25815418.00	39.36	4824.41	4966.50
17	3	6	5360.00	22519.00	141.40	0	Spot (Block17, Row6, Column3)	15455.28	14165.00	9343.63	0.04	0.60	423.00	502.80	423.00	293.24	0.08	0.58	100.00	100.00	0.00	13742.00	15032.28	8376760.00	50.99	3233.19	2332.00
17	4	6	5673.00	22519.00	141.35	0	Spot (Block17, Row6, Column4)	3026.41	2703.50	1650.84	0.05	0.55	413.00	446.64	413.00	114.24	0.03	0.26	100.00	100.00	0.00	2290.50	2613.41	1634259.00	22.58	976.75	828.00
17	5	6	5969.00	22523.00	139.05	0	Spot (Block17, Row6, Column5)	46397.50	52707.00	20257.43	0.06	0.44	409.00	451.37	409.00	147.40	0.04	0.33	100.00	100.00	40.73	52298.00	45988.50	24266004.00	311.70	9226.73	6897.00
17	6	6	6274.00	22526.00	150.90	0	Spot (Block17, Row6, Column6)	886.40	805.00	315.74	0.04	0.36	408.00	473.43	408.00	293.17	0.06	0.62	66.00	33.00	0.00	397.00	478.40	549565.00	1.41	526.54	512.00
17	7	6	6566.00	22526.00	141.45	0	Spot (Block17, Row6, Column7)	6779.43	6105.00	4005.36	0.05	0.59	416.00	503.53	416.00	381.72	0.08	0.76	100.00	100.00	0.00	5689.00	6363.43	3681231.00	16.44	1808.73	1402.50
17	8	6	6877.00	22531.00	142.25	0	Spot (Block17, Row6, Column8)	6554.75	6058.50	4174.89	0.03	0.64	407.00	436.68	407.00	77.31	0.03	0.18	100.00	100.00	0.00	5651.50	6147.75	3578894.00	79.14	1719.88	1356.50
17	1	7	4768.00	22813.00	151.35	0	Spot (Block17, Row7, Column1)	8758.93	7736.00	4263.75	0.05	0.49	453.00	528.56	453.00	264.56	0.07	0.50	100.00	100.00	0.00	7283.00	8305.93	5465572.00	31.11	1885.97	1745.00
17	2	7	5068.00	22817.00	195.65	0	Spot (Block17, Row7, Column2)	554.47	518.00	88.34	0.03	0.16	419.00	491.05	419.00	259.33	0.07	0.53	10.00	0.00	0.00	99.00	135.47	598832.00	0.24	473.53	484.00
17	3	7	5355.00	22821.00	231.70	0	Spot (Block17, Row7, Column3)	504.97	497.00	63.05	0.01	0.12	410.00	437.44	410.00	105.43	0.03	0.24	25.00	3.00	0.00	87.00	94.97	781694.00	0.64	440.95	420.00
17	4	7	5669.00	22825.00	189.10	0	Spot (Block17, Row7, Column4)	564.21	552.50	91.60	0.01	0.16	420.00	461.80	420.00	133.71	0.04	0.29	49.00	13.00	0.00	132.50	144.21	565342.00	0.77	483.52	489.00
17	5	7	5969.00	22822.00	180.40	0	Spot (Block17, Row7, Column5)	1624.49	1442.00	682.07	0.05	0.42	435.00	511.64	435.00	300.12	0.07	0.59	96.00	78.00	0.00	1007.00	1189.49	1484780.00	3.71	750.76	720.50
17	6	7	6270.00	22824.00	215.45	0	Spot (Block17, Row7, Column6)	19359.12	15402.00	12009.54	0.10	0.62	481.00	681.52	481.00	664.35	0.15	0.97	100.00	99.00	0.00	14921.00	18878.12	25766984.00	28.11	4848.98	5076.00
17	7	7	6559.00	22830.00	144.90	0	Spot (Block17, Row7, Column7)	8082.49	7750.00	3938.14	0.02	0.49	445.00	537.95	445.00	413.11	0.08	0.77	100.00	100.00	0.00	7305.00	7637.49	4623187.00	18.26	2058.44	1449.50
17	8	7	6873.00	22826.00	174.00	0	Spot (Block17, Row7, Column8)	12396.67	12664.50	4085.27	0.01	0.33	411.00	464.74	411.00	166.51	0.05	0.36	100.00	100.00	0.00	12253.50	11985.67	10462792.00	71.66	3233.79	2738.50
17	1	8	4748.00	23122.00	187.45	0	Spot (Block17, Row8, Column1)	578.21	585.50	95.21	0.01	0.16	456.00	469.77	456.00	113.05	0.01	0.24	55.00	14.00	0.00	129.50	122.21	572429.00	0.96	486.76	489.00
17	2	8	5066.00	23116.00	148.00	0	Spot (Block17, Row8, Column2)	1160.96	1075.00	439.34	0.03	0.38	417.00	441.32	417.00	56.69	0.02	0.13	100.00	100.00	0.00	658.00	743.96	697736.00	12.70	596.19	592.00
17	3	8	5358.00	23112.00	145.90	0	Spot (Block17, Row8, Column3)	2849.87	2150.00	1999.80	0.12	0.70	411.00	456.44	411.00	142.60	0.05	0.31	100.00	99.00	0.00	1739.00	2438.87	1647224.00	16.78	802.25	709.50
17	4	8	5667.00	23124.00	145.55	0	Spot (Block17, Row8, Column4)	18022.46	17109.00	9098.06	0.02	0.50	412.00	475.45	412.00	181.58	0.06	0.38	100.00	100.00	0.00	16697.00	17610.46	10416985.00	96.64	3068.12	2734.00
17	5	8	5953.00	23117.00	239.60	0	Spot (Block17, Row8, Column5)	552.96	537.00	97.29	0.01	0.18	415.00	536.58	415.00	429.53	0.11	0.80	1.00	0.00	0.00	122.00	137.96	917909.00	0.04	458.87	473.50
17	6	8	6267.00	23123.00	193.30	0	Spot (Block17, Row8, Column6)	27832.50	19549.00	22563.98	0.15	0.81	483.00	671.83	483.00	647.86	0.14	0.96	100.00	100.00	16.43	19066.00	27349.50	29307796.00	41.92	5238.36	5167.00
17	7	8	6569.00	23125.00	138.85	0	Spot (Block17, Row8, Column7)	4113.36	3870.00	1998.99	0.03	0.49	465.00	556.83	465.00	416.29	0.08	0.75	100.00	99.00	0.00	3405.00	3648.36	2143060.00	8.54	1233.01	1038.00
17	8	8	6856.00	23126.00	141.20	0	Spot (Block17, Row8, Column8)	54923.27	65535.00	14388.15	0.08	0.26	420.00	491.21	420.00	216.38	0.07	0.44	100.00	100.00	53.89	65115.00	54503.27	29658760.00	251.56	12116.21	9511.00
18	1	1	9278.00	21039.00	151.20	0	Spot (Block18, Row1, Column1)	24275.10	21272.00	13066.17	0.06	0.54	278.00	280.70	278.00	86.88	0.00	0.31	100.00	100.00	0.00	20994.00	23997.10	15220489.00	276.17	4800.37	3580.00
18	2	1	9571.00	21046.00	147.25	0	Spot (Block18, Row1, Column2)	930.86	868.00	339.73	0.03	0.36	246.00	258.58	246.00	67.77	0.02	0.26	100.00	99.00	0.00	622.00	684.86	552928.00	9.92	402.02	379.00
18	3	1	9881.00	21044.00	142.35	0	Spot (Block18, Row1, Column3)	768.30	749.50	330.17	0.01	0.43	235.00	247.17	235.00	36.21	0.02	0.15	100.00	100.00	0.00	514.50	533.30	424103.00	14.39	378.50	356.00
18	4	1	10171.00	21044.00	148.10	0	Spot (Block18, Row1, Column4)	789.48	765.00	270.94	0.01	0.34	246.00	252.82	246.00	38.69	0.01	0.15	100.00	100.00	0.00	519.00	543.48	472896.00	13.87	389.54	369.00
18	5	1	10479.00	21049.00	148.95	0	Spot (Block18, Row1, Column5)	1112.82	960.00	624.16	0.06	0.56	245.00	252.55	245.00	41.56	0.01	0.16	100.00	99.00	0.00	715.00	867.82	671028.00	20.70	429.73	387.00
18	6	1	10772.00	21047.00	142.30	0	Spot (Block18, Row1, Column6)	1997.57	1817.00	1004.91	0.04	0.50	259.00	258.77	259.00	46.82	0.00	0.18	100.00	100.00	0.00	1558.00	1738.57	1090674.00	37.14	695.49	513.00
18	7	1	11070.00	21055.00	144.35	0	Spot (Block18, Row1, Column7)	4262.30	4071.00	2167.69	0.02	0.51	267.00	261.74	267.00	44.84	0.01	0.17	100.00	100.00	0.00	3804.00	3995.30	2416722.00	89.22	1127.12	830.00
18	8	1	11381.00	21057.00	165.80	0	Spot (Block18, Row1, Column8)	383.65	379.00	70.21	0.01	0.18	267.00	259.59	267.00	39.56	0.01	0.15	85.00	66.00	0.00	112.00	116.65	291575.00	3.14	301.48	302.50
18	1	2	9276.00	21340.00	147.00	-50	Spot (Block18, Row2, Column1)	272.52	275.00	32.57	0.00	0.12	252.00	260.94	252.00	69.08	0.02	0.26	0.00	0.00	0.00	23.00	20.52	160517.00	0.17	266.78	270.50
18	2	2	9567.00	21343.00	126.50	0	Spot (Block18, Row2, Column2)	962.44	944.00	249.40	0.01	0.26	239.00	249.25	239.00	39.84	0.02	0.16	100.00	100.00	0.00	705.00	723.44	410961.00	17.90	458.39	434.00
18	3	2	9872.00	21332.00	162.45	0	Spot (Block18, Row2, Column3)	352.11	359.00	58.26	0.01	0.17	237.00	248.69	237.00	38.28	0.02	0.15	94.00	62.00	0.00	122.00	115.11	256688.00	2.70	294.57	293.50
18	4	2	10182.00	21353.00	168.90	0	Spot (Block18, Row2, Column4)	679.42	669.00	198.46	0.01	0.29	258.00	261.17	258.00	48.18	0.01	0.18	100.00	99.00	0.00	411.00	421.42	542860.00	8.68	382.55	390.00
18	5	2	10481.00	21348.00	183.05	0	Spot (Block18, Row2, Column5)	3202.32	3103.00	1133.33	0.01	0.35	273.00	285.99	273.00	122.15	0.02	0.43	100.00	100.00	0.00	2830.00	2929.32	3003772.00	23.87	959.31	900.00
18	6	2	10776.00	21349.00	147.00	-50	Spot (Block18, Row2, Column6)	441.36	415.50	97.31	0.03	0.22	282.00	372.41	282.00	437.42	0.12	1.17	0.00	0.00	0.00	133.50	159.36	260401.00	0.16	327.85	317.00
18	7	2	11072.00	21356.00	153.45	0	Spot (Block18, Row2, Column7)	531.22	495.00	169.10	0.03	0.32	280.00	287.14	280.00	142.42	0.01	0.50	65.00	35.00	0.00	215.00	251.22	343166.00	1.71	346.86	328.00
18	8	2	11423.00	21322.00	152.80	0	Spot (Block18, Row2, Column8)	298.59	293.00	69.88	0.01	0.23	269.00	279.48	269.00	189.81	0.02	0.68	1.00	0.00	0.00	24.00	29.59	190503.00	0.10	271.49	284.00
18	1	3	9278.00	21642.00	139.85	0	Spot (Block18, Row3, Column1)	1411.17	1282.50	655.94	0.04	0.46	234.00	246.96	234.00	135.86	0.02	0.55	100.00	97.00	0.00	1048.50	1177.17	753566.00	8.57	584.78	499.00
18	2	3	9585.00	21646.00	159.50	0	Spot (Block18, Row3, Column2)	374.23	376.00	70.83	0.00	0.19	242.00	259.92	242.00	81.49	0.03	0.31	70.00	25.00	0.00	134.00	132.23	262712.00	1.40	297.17	293.00
18	3	3	9864.00	21642.00	148.65	0	Spot (Block18, Row3, Column3)	632.45	579.00	253.78	0.04	0.40	230.00	244.61	230.00	43.30	0.03	0.18	100.00	98.00	0.00	349.00	402.45	381368.00	8.96	349.16	357.00
18	4	3	10174.00	21646.00	143.40	0	Spot (Block18, Row3, Column4)	2265.37	2084.00	1079.54	0.04	0.48	241.00	251.24	241.00	41.83	0.02	0.17	100.00	100.00	0.00	1843.00	2024.37	1266341.00	48.15	707.74	576.00
18	5	3	10439.00	21636.00	137.30	0	Spot (Block18, Row3, Column5)	524.51	392.50	516.41	0.13	0.98	283.00	374.58	283.00	406.03	0.12	1.08	10.00	5.00	0.00	109.50	241.51	267500.00	0.37	372.06	303.00
18	6	3	10776.00	21651.00	208.95	0	Spot (Block18, Row3, Column6)	39473.83	36292.50	20240.44	0.04	0.51	303.00	554.52	303.00	641.97	0.26	1.16	100.00	100.00	27.21	35989.50	39170.83	49184728.00	60.62	8855.40	8431.00
18	7	3	11086.00	21655.00	156.05	0	Spot (Block18, Row3, Column7)	902.13	776.00	486.21	0.07	0.54	289.00	402.86	289.00	475.39	0.14	1.18	51.00	23.00	0.00	487.00	613.13	605329.00	1.05	449.99	346.00
18	8	3	11374.00	21659.00	154.30	0	Spot (Block18, Row3, Column8)	41062.99	41225.00	18370.22	0.00	0.45	282.00	321.89	282.00	268.69	0.06	0.83	100.00	100.00	17.10	40943.00	40780.99	27142740.00	151.63	6858.55	5517.00
18	1	4	9274.00	21940.00	140.60	0	Spot (Block18, Row4, Column1)	2333.02	2124.50	1128.64	0.04	0.48	252.00	266.43	252.00	82.86	0.02	0.31	100.00	100.00	0.00	1872.50	2081.02	1255163.00	24.94	731.11	608.00
18	2	4	9572.00	21947.00	170.55	0	Spot (Block18, Row4, Column2)	5036.95	4594.50	2763.82	0.04	0.55	278.00	318.71	278.00	214.87	0.06	0.67	100.00	100.00	0.00	4316.50	4758.95	4090007.00	21.96	1137.13	1122.00
18	3	4	9872.00	21947.00	139.35	0	Spot (Block18, Row4, Column3)	10140.58	9489.00	5015.22	0.03	0.49	244.00	283.25	244.00	141.54	0.06	0.50	100.00	100.00	0.00	9245.00	9896.58	5394788.00	69.64	2377.45	1964.00
18	4	4	10170.00	21959.00	179.00	0	Spot (Block18, Row4, Column4)	287.95	289.00	38.54	0.00	0.13	232.00	244.78	232.00	39.31	0.02	0.16	80.00	8.00	0.00	57.00	55.95	258004.00	1.10	261.60	270.00
18	5	4	10472.00	21933.00	173.15	0	Spot (Block18, Row4, Column5)	450.62	342.00	715.53	0.12	1.59	278.00	299.98	278.00	177.40	0.03	0.59	19.00	4.00	0.00	64.00	172.62	374016.00	0.85	292.83	284.50
18	6	4	10773.00	21950.00	190.95	0	Spot (Block18, Row4, Column6)	4161.12	4114.00	1373.90	0.00	0.33	294.00	397.40	294.00	433.21	0.13	1.09	100.00	100.00	0.00	3820.00	3867.12	4273467.00	8.69	1241.30	1114.00
18	7	4	11066.00	21943.00	154.20	0	Spot (Block18, Row4, Column7)	611.78	522.00	279.72	0.07	0.46	293.00	393.64	293.00	438.43	0.13	1.11	29.00	5.00	0.00	229.00	318.78	399490.00	0.50	365.18	320.50
18	8	4	11375.00	21963.00	152.50	0	Spot (Block18, Row4, Column8)	486.07	474.00	128.25	0.01	0.26	281.00	293.56	281.00	147.79	0.02	0.50	61.00	14.00	0.00	193.00	205.07	310596.00	1.30	345.16	323.00
18	1	5	9276.00	22244.00	141.05	0	Spot (Block18, Row5, Column1)	1750.71	1539.00	775.78	0.06	0.44	289.00	412.11	289.00	475.16	0.15	1.15	94.00	67.00	0.00	1250.00	1461.71	941882.00	2.82	619.73	529.00
18	2	5	9571.00	22243.00	153.25	0	Spot (Block18, Row5, Column2)	44167.07	44345.00	17530.44	0.00	0.40	297.00	451.66	297.00	462.97	0.18	1.03	100.00	100.00	22.71	44048.00	43870.07	28399576.00	94.42	7571.00	6690.00
18	3	5	9872.00	22244.00	152.10	0	Spot (Block18, Row5, Column3)	20385.87	16824.00	12665.16	0.08	0.62	279.00	329.39	279.00	228.67	0.07	0.69	100.00	100.00	0.00	16545.00	20106.87	12904256.00	87.71	2933.62	2597.00
18	4	5	10167.00	22245.00	143.75	0	Spot (Block18, Row5, Column4)	1332.22	1238.50	712.32	0.03	0.53	253.00	275.09	253.00	122.69	0.04	0.45	100.00	94.00	0.00	985.50	1079.22	748706.00	8.62	486.05	451.00
18	5	5	10472.00	22248.00	141.40	0	Spot (Block18, Row5, Column5)	10097.05	9579.00	5566.89	0.02	0.55	269.00	264.93	269.00	46.97	0.01	0.18	100.00	100.00	0.00	9310.00	9828.05	5492794.00	209.35	2444.61	1977.50
18	6	5	10771.00	22250.00	147.00	-50	Spot (Block18, Row5, Column6)	443.23	404.50	98.40	0.04	0.22	289.00	401.33	289.00	496.83	0.14	1.24	0.00	0.00	0.00	115.50	154.23	261505.00	0.08	350.91	359.50
18	7	5	11074.00	22251.00	201.20	0	Spot (Block18, Row5, Column7)	43366.40	48566.50	21567.86	0.05	0.50	303.00	503.79	303.00	625.63	0.22	1.24	100.00	100.00	38.52	48263.50	43063.40	49871800.00	68.51	9258.97	8746.50
18	8	5	11375.00	22255.00	145.95	0	Spot (Block18, Row5, Column8)	1334.17	1179.00	736.22	0.05	0.55	275.00	333.85	275.00	377.30	0.08	1.13	79.00	57.00	0.00	904.00	1059.17	780489.00	2.65	465.44	417.50
18	1	6	9269.00	22543.00	212.70	0	Spot (Block18, Row6, Column1)	34817.06	26872.00	21349.94	0.11	0.61	308.00	586.94	308.00	728.77	0.28	1.24	100.00	100.00	22.79	26564.00	34509.06	44914292.00	46.97	7854.93	7476.00
18	2	6	9567.00	22541.00	217.55	0	Spot (Block18, Row6, Column2)	32308.46	26358.50	18933.26	0.09	0.59	299.00	571.58	299.00	741.04	0.28	1.30	100.00	100.00	9.28	26059.50	32009.46	43875024.00	42.83	6881.73	6522.50
18	3	6	9863.00	22544.00	141.90	0	Spot (Block18, Row6, Column3)	3061.50	2877.00	1528.11	0.03	0.50	280.00	358.80	280.00	424.26	0.11	1.18	100.00	90.00	0.00	2597.00	2781.50	1668515.00	6.37	978.01	882.00
18	4	6	10174.00	22550.00	148.70	0	Spot (Block18, Row6, Column4)	644.54	608.00	226.97	0.03	0.35	274.00	268.26	274.00	42.69	0.01	0.16	100.00	97.00	0.00	334.00	370.54	385432.00	8.81	359.38	337.00
18	5	6	10471.00	22549.00	139.20	0	Spot (Block18, Row6, Column5)	8108.31	7631.00	4467.45	0.03	0.55	267.00	277.91	267.00	115.30	0.02	0.41	100.00	100.00	0.00	7364.00	7841.31	4232539.00	67.91	2142.43	1638.00
18	6	6	10784.00	22537.00	272.45	0	Spot (Block18, Row6, Column6)	296.27	292.00	57.20	0.01	0.19	275.00	390.20	275.00	483.45	0.15	1.24	0.00	0.00	0.00	17.00	21.27	641128.00	-0.19	264.37	278.00
18	7	6	11071.00	22551.00	145.15	0	Spot (Block18, Row6, Column7)	2033.94	1853.00	985.15	0.04	0.48	286.00	371.39	286.00	456.47	0.11	1.23	94.00	73.00	0.00	1567.00	1747.94	1169515.00	3.64	660.26	575.00
18	8	6	11378.00	22561.00	145.15	0	Spot (Block18, Row6, Column8)	1891.04	1657.00	1103.88	0.06	0.58	275.00	273.61	275.00	57.16	0.00	0.21	100.00	100.00	0.00	1382.00	1616.04	1087350.00	28.30	603.24	531.00
18	1	7	9269.00	22843.00	157.80	0	Spot (Block18, Row7, Column1)	7302.95	6585.00	3988.85	0.04	0.55	282.00	370.98	282.00	409.63	0.12	1.10	100.00	100.00	0.00	6303.00	7020.95	5009825.00	16.92	1367.20	1286.00
18	2	7	9574.00	22847.00	162.90	0	Spot (Block18, Row7, Column2)	333.22	304.00	54.49	0.04	0.16	294.00	368.96	294.00	419.66	0.10	1.14	0.00	0.00	0.00	10.00	39.22	244585.00	-0.09	302.83	298.00
18	3	7	9867.00	22845.00	147.00	-50	Spot (Block18, Row7, Column3)	287.16	289.00	28.50	0.00	0.10	287.00	289.45	287.00	111.18	0.00	0.38	0.00	0.00	0.00	2.00	0.16	168848.00	-0.02	275.14	279.00
18	4	7	10169.00	22845.00	191.25	0	Spot (Block18, Row7, Column4)	320.72	310.00	45.57	0.01	0.14	287.00	309.85	287.00	184.01	0.03	0.59	0.00	0.00	0.00	23.00	33.72	332585.00	0.06	292.58	295.00
18	5	7	10465.00	22853.00	169.75	0	Spot (Block18, Row7, Column5)	593.65	575.00	133.45	0.01	0.22	295.00	400.49	295.00	459.48	0.13	1.15	14.00	0.00	0.00	280.00	298.65	473730.00	0.42	390.37	397.00
18	6	7	10768.00	22849.00	205.40	0	Spot (Block18, Row7, Column6)	36638.75	35251.00	20678.25	0.02	0.56	335.00	688.43	335.00	853.88	0.31	1.24	100.00	100.00	17.76	34916.00	36303.75	43930080.00	42.10	7606.72	7771.50
18	7	7	11043.00	22856.00	191.85	0	Spot (Block18, Row7, Column7)	1427.75	1074.00	1063.85	0.12	0.75	297.00	441.61	297.00	512.69	0.17	1.16	63.00	43.00	0.00	777.00	1130.75	1480574.00	1.92	736.45	324.00
18	8	7	11373.00	22851.00	186.25	0	Spot (Block18, Row7, Column8)	6791.16	6790.00	1839.48	0.00	0.27	289.00	316.74	289.00	144.37	0.04	0.46	100.00	100.00	0.00	6501.00	6502.16	6607800.00	44.85	2007.92	1711.00
18	1	8	9255.00	23148.00	141.85	0	Spot (Block18, Row8, Column1)	420.59	396.00	149.63	0.03	0.36	253.00	269.76	253.00	95.64	0.03	0.35	73.00	28.00	0.00	143.00	167.59	230062.00	1.58	323.23	309.00
18	2	8	9573.00	23128.00	170.15	0	Spot (Block18, Row8, Column2)	454.74	408.00	118.27	0.05	0.26	288.00	278.68	288.00	35.79	0.01	0.13	90.00	81.00	0.00	120.00	166.74	366973.00	4.92	334.12	317.00
18	3	8	9854.00	23141.00	143.70	0	Spot (Block18, Row8, Column3)	621.23	503.00	294.21	0.09	0.47	287.00	303.86	287.00	188.42	0.02	0.62	57.00	32.00	0.00	216.00	334.23	350994.00	1.68	363.10	334.00
18	4	8	10167.00	23148.00	148.50	0	Spot (Block18, Row8, Column4)	59000.67	65535.00	11011.18	0.05	0.19	287.00	320.63	287.00	234.06	0.05	0.73	100.00	100.00	66.17	65248.00	58713.67	35754692.00	250.71	11911.29	9733.50
18	5	8	10465.00	23149.00	147.00	-50	Spot (Block18, Row8, Column5)	314.03	297.00	49.56	0.02	0.16	288.00	395.33	288.00	525.97	0.14	1.33	0.00	0.00	0.00	9.00	26.03	184961.00	-0.15	310.84	296.00
18	6	8	10768.00	23154.00	204.35	0	Spot (Block18, Row8, Column6)	42058.54	44069.50	21836.79	0.02	0.52	307.00	614.80	307.00	829.00	0.30	1.35	100.00	100.00	37.67	43762.50	41751.54	49797760.00	49.99	9001.66	8651.00
18	7	8	11068.00	23153.00	138.80	0	Spot (Block18, Row8, Column7)	1120.53	1058.00	418.34	0.02	0.37	298.00	426.61	298.00	495.86	0.16	1.16	75.00	32.00	0.00	760.00	822.53	586037.00	1.40	552.42	487.00
18	8	8	11353.00	23154.00	144.90	0	Spot (Block18, Row8, Column8)	52173.77	65279.00	16229.22	0.10	0.31	295.00	332.78	295.00	182.67	0.05	0.55	100.00	100.00	49.74	64984.00	51878.77	29791424.00	283.80	9746.96	6567.50
19	1	1	13781.00	21065.00	154.40	0	Spot (Block19, Row1, Column1)	21049.50	18019.00	11777.01	0.07	0.56	276.00	278.19	276.00	77.16	0.00	0.28	100.00	100.00	0.00	17743.00	20773.50	13745323.00	269.19	3859.61	2840.00
19	2	1	14076.00	21071.00	149.50	0	Spot (Block19, Row1, Column2)	2348.79	2048.50	1084.33	0.06	0.46	236.00	252.02	236.00	58.81	0.03	0.23	100.00	100.00	0.00	1812.50	2112.79	1442157.00	35.65	745.76	648.00
19	3	1	14410.00	21066.00	192.55	0	Spot (Block19, Row1, Column3)	263.24	274.00	46.31	0.02	0.18	224.00	235.83	224.00	35.52	0.02	0.15	57.00	21.00	0.00	50.00	39.24	275874.00	0.77	240.61	229.00
19	4	1	14670.00	21075.00	148.80	0	Spot (Block19, Row1, Column4)	1829.41	1646.00	802.07	0.05	0.44	227.00	239.45	227.00	37.59	0.02	0.16	100.00	100.00	0.00	1419.00	1602.41	1108622.00	42.30	602.20	561.00
19	5	1	14990.00	21079.00	155.75	0	Spot (Block19, Row1, Column5)	362.84	330.00	82.46	0.04	0.23	232.00	248.56	232.00	57.36	0.03	0.23	85.00	45.00	0.00	98.00	130.84	242013.00	1.99	288.05	280.00
19	6	1	15269.00	21074.00	145.85	0	Spot (Block19, Row1, Column6)	1421.72	1323.00	604.09	0.03	0.42	251.00	252.79	251.00	39.99	0.00	0.16	100.00	100.00	0.00	1072.00	1170.72	830287.00	29.23	559.26	477.50
19	7	1	15565.00	21078.00	143.45	0	Spot (Block19, Row1, Column7)	1451.92	1340.00	623.40	0.03	0.43	270.00	261.39	270.00	37.38	0.01	0.14	100.00	100.00	0.00	1070.00	1181.92	814526.00	31.85	576.59	487.50
19	8	1	15881.00	21075.00	165.80	0	Spot (Block19, Row1, Column8)	482.69	469.00	135.89	0.01	0.28	260.00	257.99	260.00	34.72	0.00	0.13	99.00	89.00	0.00	209.00	222.69	368776.00	6.47	316.56	306.00
19	1	2	13778.00	21369.00	147.00	-50	Spot (Block19, Row2, Column1)	274.05	276.00	33.43	0.00	0.12	241.00	253.97	241.00	57.55	0.02	0.23	13.00	0.00	0.00	35.00	33.05	160592.00	0.35	266.41	278.00
19	2	2	14075.00	21373.00	124.20	0	Spot (Block19, Row2, Column2)	352.17	344.00	57.87	0.01	0.16	231.00	241.86	231.00	37.39	0.02	0.15	98.00	75.00	0.00	113.00	121.17	144039.00	2.95	282.82	283.00
19	3	2	14381.00	21368.00	176.40	0	Spot (Block19, Row2, Column3)	347.09	330.50	68.90	0.02	0.20	220.00	230.15	220.00	31.65	0.02	0.14	92.00	89.00	0.00	110.50	127.09	301270.00	3.69	270.54	283.00
19	4	2	14673.00	21369.00	183.80	0	Spot (Block19, Row2, Column4)	299.02	299.00	29.40	0.00	0.10	224.00	241.53	224.00	56.60	0.03	0.23	84.00	8.00	0.00	75.00	75.02	284073.00	1.02	257.25	264.00
19	5	2	14981.00	21382.00	187.75	0	Spot (Block19, Row2, Column5)	9923.32	9674.00	3348.37	0.01	0.34	241.00	294.93	241.00	210.74	0.09	0.71	100.00	100.00	0.00	9433.00	9682.32	9834013.00	45.69	2273.88	1947.00
19	6	2	15279.00	21378.00	147.00	-50	Spot (Block19, Row2, Column6)	340.75	315.00	54.06	0.03	0.16	268.00	393.47	268.00	520.90	0.17	1.32	0.00	0.00	0.00	47.00	72.75	201385.00	-0.10	319.78	301.50
19	7	2	15579.00	21393.00	143.90	0	Spot (Block19, Row2, Column7)	321.05	306.00	44.41	0.02	0.14	248.00	277.94	248.00	199.73	0.05	0.72	0.00	0.00	0.00	58.00	73.05	181715.00	0.22	277.05	288.00
19	8	2	15879.00	21381.00	147.00	-50	Spot (Block19, Row2, Column8)	278.05	280.00	18.94	0.00	0.07	256.00	271.00	256.00	148.63	0.02	0.55	0.00	0.00	0.00	24.00	22.05	164048.00	0.05	278.31	282.50
19	1	3	13779.00	21668.00	141.90	0	Spot (Block19, Row3, Column1)	1399.51	1262.00	537.10	0.04	0.38	243.00	251.94	243.00	41.20	0.02	0.16	100.00	100.00	0.00	1019.00	1156.51	764133.00	27.85	533.72	481.00
19	2	3	14073.00	21668.00	147.90	0	Spot (Block19, Row3, Column2)	463.02	421.00	103.60	0.04	0.22	246.00	271.50	246.00	128.53	0.04	0.47	85.00	33.00	0.00	175.00	217.02	277349.00	1.49	304.95	300.00
19	3	3	14362.00	21670.00	149.70	0	Spot (Block19, Row3, Column3)	1084.28	856.00	592.17	0.10	0.55	228.00	244.07	228.00	44.01	0.03	0.18	100.00	100.00	0.00	628.00	856.28	666832.00	19.09	429.64	389.00
19	4	3	14674.00	21670.00	146.25	0	Spot (Block19, Row3, Column4)	1903.97	1848.00	856.05	0.01	0.45	227.00	238.72	227.00	36.07	0.02	0.15	100.00	100.00	0.00	1621.00	1676.97	1115728.00	46.17	621.86	558.00
19	5	3	14982.00	21686.00	149.95	0	Spot (Block19, Row3, Column5)	1018.07	542.00	2772.79	0.27	2.72	257.00	375.65	257.00	478.72	0.16	1.27	23.00	8.00	0.00	285.00	761.07	626110.00	1.34	399.24	322.00
19	6	3	15276.00	21676.00	211.15	0	Spot (Block19, Row3, Column6)	43537.67	45744.00	19952.00	0.02	0.46	298.00	565.09	298.00	688.43	0.28	1.22	100.00	100.00	34.72	45446.00	43239.67	55293272.00	62.42	9656.12	9445.00
19	7	3	15613.00	21699.00	226.55	0	Spot (Block19, Row3, Column7)	304.27	295.00	43.61	0.01	0.14	277.00	361.56	277.00	442.10	0.12	1.22	0.00	0.00	0.00	18.00	27.27	447586.00	-0.13	275.92	280.00
19	8	3	15872.00	21687.00	156.15	0	Spot (Block19, Row3, Column8)	21371.93	18934.00	11855.99	0.05	0.55	271.00	289.48	271.00	172.21	0.03	0.59	100.00	100.00	0.15	18663.00	21100.93	14361939.00	122.42	4343.26	3015.00
19	1	4	13779.00	21972.00	146.15	0	Spot (Block19, Row4, Column1)	2104.13	1884.00	983.34	0.05	0.47	260.00	279.39	260.00	136.29	0.03	0.49	100.00	100.00	0.00	1624.00	1844.13	1224601.00	13.39	652.97	577.50
19	2	4	14074.00	21971.00	177.40	0	Spot (Block19, Row4, Column2)	8736.97	7668.50	5145.23	0.06	0.59	284.00	321.26	284.00	193.19	0.05	0.60	100.00	100.00	0.00	7384.50	8452.97	7688535.00	43.56	1742.58	1740.00
19	3	4	14371.00	21975.00	147.40	0	Spot (Block19, Row4, Column3)	5939.08	5138.00	3087.00	0.06	0.52	261.00	316.75	261.00	245.24	0.08	0.77	100.00	100.00	0.00	4877.00	5678.08	3521875.00	22.93	1600.21	1231.00
19	4	4	14666.00	21957.00	230.55	0	Spot (Block19, Row4, Column4)	286.11	290.00	31.36	0.01	0.11	227.00	241.52	227.00	40.90	0.03	0.17	80.00	11.00	0.00	63.00	59.11	438319.00	1.09	250.59	237.50
19	5	4	14969.00	21975.00	156.90	0	Spot (Block19, Row4, Column5)	458.77	389.00	375.28	0.07	0.82	233.00	261.34	233.00	99.12	0.05	0.38	72.00	26.00	0.00	156.00	225.77	309668.00	1.99	297.01	294.00
19	6	4	15278.00	21976.00	191.70	0	Spot (Block19, Row4, Column6)	12745.61	12876.00	4519.00	0.00	0.35	292.00	396.85	292.00	427.70	0.13	1.08	100.00	100.00	0.00	12584.00	12453.61	13242687.00	28.87	2706.98	2414.00
19	7	4	15575.00	21980.00	147.00	-50	Spot (Block19, Row4, Column7)	370.95	385.00	70.21	0.02	0.19	294.00	377.80	294.00	349.81	0.11	0.93	0.00	0.00	0.00	91.00	76.95	218490.00	-0.02	347.05	313.00
19	8	4	15867.00	21984.00	193.20	0	Spot (Block19, Row4, Column8)	364.15	352.50	66.60	0.01	0.18	274.00	281.91	274.00	97.22	0.01	0.34	42.00	12.00	0.00	78.50	90.15	384540.00	0.85	284.67	287.50
19	1	5	13773.00	22281.00	158.50	0	Spot (Block19, Row5, Column1)	2922.53	2495.00	1782.78	0.07	0.61	282.00	424.61	282.00	537.99	0.18	1.27	92.00	74.00	0.00	2213.00	2640.53	2039925.00	4.64	810.46	526.00
19	2	5	14071.00	22269.00	155.10	0	Spot (Block19, Row5, Column2)	24300.92	23165.50	11643.43	0.02	0.48	294.00	407.93	294.00	352.39	0.14	0.86	100.00	100.00	0.15	22871.50	24006.92	16038610.00	67.80	4365.42	3750.00
19	3	5	14374.00	22270.00	158.20	0	Spot (Block19, Row5, Column3)	30519.12	25785.00	18069.92	0.07	0.59	285.00	356.89	285.00	307.72	0.10	0.86	100.00	100.00	3.78	25500.00	30234.12	20997172.00	98.02	4266.51	3745.00
19	4	5	14671.00	22271.00	147.45	0	Spot (Block19, Row5, Column4)	987.04	933.00	416.01	0.02	0.42	248.00	290.02	248.00	216.84	0.07	0.75	93.00	70.00	0.00	685.00	739.04	585313.00	3.21	419.10	383.00
19	5	5	14973.00	22271.00	146.80	0	Spot (Block19, Row5, Column5)	10503.15	8843.00	7292.44	0.07	0.69	236.00	251.32	236.00	52.13	0.03	0.21	100.00	100.00	0.00	8607.00	10267.15	6144344.00	196.65	2174.48	1372.00
19	6	5	15273.00	22278.00	147.00	-50	Spot (Block19, Row5, Column6)	317.07	297.00	54.38	0.03	0.17	285.00	339.85	285.00	310.79	0.08	0.91	0.00	0.00	0.00	12.00	32.07	186119.00	-0.07	294.74	292.00
19	7	5	15577.00	22278.00	195.50	0	Spot (Block19, Row5, Column7)	36054.05	32765.50	21374.82	0.04	0.59	300.00	439.49	300.00	457.73	0.17	1.04	100.00	100.00	21.67	32465.50	35754.05	38938616.00	77.81	6659.16	6631.00
19	8	5	15891.00	22291.00	169.05	0	Spot (Block19, Row5, Column8)	402.50	396.00	75.73	0.01	0.19	283.00	326.14	283.00	298.53	0.06	0.92	1.00	0.00	0.00	113.00	119.50	319991.00	0.26	303.24	297.00
19	1	6	13769.00	22566.00	208.85	0	Spot (Block19, Row6, Column1)	41484.43	43634.00	21737.08	0.02	0.52	299.00	617.55	299.00	751.52	0.32	1.22	100.00	100.00	34.73	43335.00	41185.43	51482604.00	54.38	9145.50	9123.00
19	2	6	14068.00	22567.00	209.80	0	Spot (Block19, Row6, Column2)	20176.70	17375.00	11956.08	0.06	0.59	291.00	500.57	291.00	573.67	0.24	1.15	100.00	100.00	0.00	17084.00	19885.70	25321764.00	34.30	4263.44	4042.00
19	3	6	14360.00	22571.00	144.90	0	Spot (Block19, Row6, Column3)	2539.96	2254.00	1175.44	0.05	0.46	267.00	326.75	267.00	283.26	0.09	0.87	100.00	100.00	0.00	1987.00	2272.96	1450316.00	7.81	784.92	670.00
19	4	6	14674.00	22575.00	151.50	0	Spot (Block19, Row6, Column4)	680.93	605.00	269.72	0.05	0.40	239.00	250.07	239.00	44.83	0.02	0.18	100.00	99.00	0.00	366.00	441.93	428308.00	9.61	356.81	360.00
19	5	6	14971.00	22575.00	144.55	0	Spot (Block19, Row6, Column5)	5461.76	4705.00	3524.10	0.06	0.65	252.00	261.05	252.00	61.11	0.02	0.23	100.00	100.00	0.00	4453.00	5209.76	3118666.00	85.11	1206.11	942.50
19	6	6	15281.00	22564.00	157.90	0	Spot (Block19, Row6, Column6)	331.49	320.00	36.68	0.02	0.11	289.00	331.93	289.00	259.99	0.06	0.78	0.00	0.00	0.00	31.00	42.49	227732.00	-0.00	304.32	302.50
19	7	6	15572.00	22578.00	144.95	0	Spot (Block19, Row6, Column7)	744.61	675.00	281.82	0.04	0.38	294.00	350.37	294.00	306.12	0.08	0.87	61.00	28.00	0.00	381.00	450.61	423685.00	1.29	425.66	387.50
19	8	6	15861.00	22568.00	180.65	0	Spot (Block19, Row6, Column8)	337.86	312.00	57.86	0.03	0.17	287.00	299.74	287.00	103.92	0.02	0.35	15.00	2.00	0.00	25.00	50.86	310155.00	0.37	294.53	292.50
19	1	7	13766.00	22869.00	169.45	0	Spot (Block19, Row7, Column1)	12624.24	11074.00	7446.83	0.06	0.59	281.00	425.80	281.00	492.76	0.18	1.16	100.00	100.00	0.00	10793.00	12343.24	10112018.00	24.76	2192.02	2127.50
19	2	7	14090.00	22877.00	280.85	0	Spot (Block19, Row7, Column2)	288.47	294.00	41.70	0.01	0.14	275.00	335.61	275.00	274.08	0.09	0.82	0.00	0.00	0.00	19.00	13.47	664641.00	-0.17	263.08	272.50
19	3	7	14402.00	22873.00	144.15	0	Spot (Block19, Row7, Column3)	287.47	288.00	32.61	0.00	0.11	245.00	252.28	245.00	36.21	0.01	0.14	66.00	5.00	0.00	43.00	42.47	161848.00	0.97	270.12	275.00
19	4	7	14684.00	22881.00	154.90	0	Spot (Block19, Row7, Column4)	292.40	294.00	34.64	0.00	0.12	241.00	256.88	241.00	90.83	0.03	0.35	8.00	0.00	0.00	53.00	51.40	192689.00	0.39	272.94	284.00
19	5	7	14970.00	22877.00	147.00	-50	Spot (Block19, Row7, Column5)	321.59	310.00	33.77	0.02	0.11	269.00	339.63	269.00	321.64	0.10	0.95	0.00	0.00	0.00	41.00	52.59	189092.00	-0.06	301.32	295.50
19	6	7	15266.00	22878.00	199.30	0	Spot (Block19, Row7, Column6)	24164.05	22599.00	14319.90	0.03	0.59	301.00	551.85	301.00	641.26	0.26	1.16	100.00	100.00	0.00	22298.00	23863.05	27281208.00	36.82	4684.99	4629.00
19	7	7	15557.00	22885.00	148.95	0	Spot (Block19, Row7, Column7)	933.24	890.00	322.93	0.02	0.35	300.00	401.10	300.00	338.71	0.13	0.84	82.00	37.00	0.00	590.00	633.24	567410.00	1.57	478.03	451.50
19	8	7	15871.00	22884.00	186.75	0	Spot (Block19, Row7, Column8)	21768.98	22339.00	6376.96	0.01	0.29	296.00	342.65	296.00	174.68	0.06	0.51	100.00	100.00	0.00	22043.00	21472.98	21290044.00	122.66	5273.52	4378.00
19	1	8	13766.00	23168.00	145.85	0	Spot (Block19, Row8, Column1)	507.93	472.00	228.58	0.03	0.45	268.00	285.23	268.00	160.99	0.03	0.56	55.00	26.00	0.00	204.00	239.93	294094.00	1.38	350.35	305.00
19	2	8	14080.00	23183.00	210.10	0	Spot (Block19, Row8, Column2)	302.54	297.00	49.21	0.01	0.16	269.00	260.80	269.00	37.88	0.01	0.15	31.00	15.00	0.00	28.00	33.54	380294.00	1.10	266.66	277.00
19	3	8	14355.00	23165.00	162.10	0	Spot (Block19, Row8, Column3)	332.72	307.00	65.08	0.03	0.20	237.00	256.63	237.00	91.67	0.03	0.36	39.00	6.00	0.00	70.00	95.72	242553.00	0.83	279.53	280.50
19	4	8	14664.00	23177.00	150.45	0	Spot (Block19, Row8, Column4)	46405.92	51937.50	19229.47	0.05	0.41	258.00	271.22	258.00	129.76	0.02	0.48	100.00	100.00	36.61	51679.50	46147.92	28771856.00	355.55	8959.86	6630.50
19	5	8	14941.00	23186.00	156.70	0	Spot (Block19, Row8, Column5)	311.82	300.00	39.58	0.02	0.13	275.00	366.57	275.00	508.71	0.12	1.39	0.00	0.00	0.00	25.00	36.82	210165.00	-0.11	286.70	287.00
19	6	8	15268.00	23178.00	207.45	0	Spot (Block19, Row8, Column6)	45432.19	56826.00	21078.20	0.10	0.46	305.00	618.37	305.00	806.16	0.31	1.30	100.00	100.00	45.00	56521.00	45127.19	55427824.00	55.59	10073.67	10220.00
19	7	8	15569.00	23181.00	144.50	0	Spot (Block19, Row8, Column7)	1039.14	976.00	461.41	0.03	0.44	297.00	430.44	297.00	516.91	0.16	1.20	60.00	21.00	0.00	679.00	742.14	593349.00	1.18	481.44	458.00
19	8	8	15854.00	23181.00	147.25	0	Spot (Block19, Row8, Column8)	46116.53	48584.00	19104.48	0.02	0.41	299.00	343.89	299.00	169.20	0.06	0.49	100.00	100.00	37.27	48285.00	45817.53	27347264.00	270.53	8510.33	6086.00
20	1	1	18285.00	21090.00	155.40	0	Spot (Block20, Row1, Column1)	17472.76	14303.00	10308.23	0.09	0.59	308.00	332.98	308.00	88.19	0.03	0.26	100.00	100.00	0.00	13995.00	17164.76	11671803.00	194.35	3232.37	2610.00
20	2	1	18575.00	21095.00	153.05	0	Spot (Block20, Row1, Column2)	13259.47	11425.00	7676.43	0.06	0.58	312.00	352.95	312.00	149.02	0.05	0.42	100.00	100.00	0.00	11113.00	12947.47	8552357.00	86.61	2263.56	2159.00
20	3	1	18880.00	21099.00	148.45	0	Spot (Block20, Row1, Column3)	11745.18	9583.00	8332.50	0.09	0.71	308.00	329.61	308.00	99.77	0.03	0.30	100.00	100.00	0.00	9275.00	11437.18	7058851.00	114.42	2341.77	1682.00
20	4	1	19173.00	21100.00	148.05	0	Spot (Block20, Row1, Column4)	9781.08	8594.50	5405.99	0.06	0.55	308.00	346.77	308.00	149.95	0.05	0.43	100.00	100.00	0.00	8286.50	9473.08	5849085.00	62.92	2151.71	1672.00
20	5	1	19477.00	21101.00	149.45	0	Spot (Block20, Row1, Column5)	25288.28	20351.50	20359.53	0.09	0.81	312.00	335.62	312.00	100.58	0.03	0.30	100.00	100.00	3.92	20039.50	24976.28	15476427.00	248.09	3821.57	2790.00
20	6	1	19774.00	21101.00	148.70	0	Spot (Block20, Row1, Column6)	24591.43	21493.00	15593.49	0.06	0.63	317.00	348.68	317.00	147.96	0.04	0.42	100.00	100.00	0.66	21176.00	24274.43	14804041.00	163.84	5389.19	3655.50
20	7	1	20071.00	21108.00	150.00	0	Spot (Block20, Row1, Column7)	50067.46	62213.00	18146.91	0.09	0.36	324.00	356.12	324.00	145.49	0.04	0.41	100.00	100.00	47.41	61889.00	49743.46	30941904.00	341.68	10680.82	7184.00
20	8	1	20383.00	21103.00	157.80	0	Spot (Block20, Row1, Column8)	1688.13	1533.00	733.73	0.04	0.43	316.00	333.10	316.00	81.64	0.02	0.25	100.00	100.00	0.00	1217.00	1372.13	1154680.00	16.60	623.54	578.00
20	1	2	18277.00	21394.00	147.00	-50	Spot (Block20, Row2, Column1)	323.70	309.00	36.38	0.02	0.11	302.00	323.94	302.00	121.97	0.03	0.38	0.00	0.00	0.00	7.00	21.70	189689.00	-0.00	319.70	311.00
20	2	2	18578.00	21395.00	135.40	0	Spot (Block20, Row2, Column2)	17756.02	17195.00	7583.14	0.01	0.43	310.00	350.08	310.00	172.06	0.05	0.49	100.00	100.00	0.00	16885.00	17446.02	8789230.00	101.16	3155.93	2945.00
20	3	2	18887.00	21398.00	153.05	0	Spot (Block20, Row2, Column3)	1061.01	868.00	511.38	0.09	0.48	312.00	362.69	312.00	193.46	0.07	0.53	91.00	73.00	0.00	556.00	749.01	677988.00	3.61	492.41	455.50
20	4	2	19180.00	21400.00	174.05	0	Spot (Block20, Row2, Column4)	11820.72	11274.00	5646.38	0.02	0.48	311.00	380.35	311.00	225.36	0.09	0.59	100.00	100.00	0.00	10963.00	11509.72	10035794.00	50.77	2211.28	2159.00
20	5	2	19482.00	21402.00	190.70	0	Spot (Block20, Row2, Column5)	1482.20	1453.00	486.10	0.01	0.33	318.00	386.77	318.00	286.54	0.09	0.74	100.00	93.00	0.00	1135.00	1164.20	1522222.00	3.82	613.68	566.00
20	6	2	19770.00	21401.00	148.55	0	Spot (Block20, Row2, Column6)	6646.86	5901.50	3864.25	0.05	0.58	333.00	446.56	333.00	386.91	0.13	0.87	100.00	99.00	0.00	5568.50	6313.86	4001407.00	16.03	1795.39	1370.50
20	7	2	20076.00	21404.00	149.00	0	Spot (Block20, Row2, Column7)	6615.58	5677.00	4051.34	0.07	0.61	330.00	368.39	330.00	134.08	0.05	0.36	100.00	100.00	0.00	5347.00	6285.58	4015659.00	46.59	1652.54	1410.50
20	8	2	20363.00	21406.00	196.75	0	Spot (Block20, Row2, Column8)	385.23	389.00	29.99	0.00	0.08	317.00	338.23	317.00	89.32	0.03	0.26	17.00	0.00	0.00	72.00	68.23	422207.00	0.53	347.74	337.50
20	1	3	18278.00	21695.00	151.75	0	Spot (Block20, Row3, Column1)	26955.67	23585.00	18200.29	0.06	0.68	302.00	317.17	302.00	72.73	0.02	0.23	100.00	100.00	1.58	23283.00	26653.67	17062944.00	366.27	4198.01	3060.00
20	2	3	18574.00	21700.00	148.60	0	Spot (Block20, Row3, Column2)	1574.20	1432.00	809.21	0.04	0.51	310.00	352.37	310.00	155.00	0.06	0.44	100.00	91.00	0.00	1122.00	1264.20	944519.00	7.88	607.09	503.00
20	3	3	18868.00	21700.00	145.75	0	Spot (Block20, Row3, Column3)	5897.99	4395.50	6616.33	0.13	1.12	311.00	332.48	311.00	95.47	0.03	0.29	100.00	100.00	0.35	4084.50	5586.99	3409040.00	58.29	1965.68	1118.00
20	4	3	19176.00	21698.00	147.85	0	Spot (Block20, Row3, Column4)	26296.49	22689.50	16099.14	0.06	0.61	308.00	352.89	308.00	169.23	0.06	0.48	100.00	100.00	0.67	22381.50	25988.49	15725300.00	153.31	5185.42	4145.00
20	5	3	19481.00	21696.00	148.80	0	Spot (Block20, Row3, Column5)	2823.68	2102.00	3341.17	0.13	1.18	317.00	413.12	317.00	355.87	0.12	0.86	97.00	75.00	0.00	1785.00	2506.68	1719624.00	6.77	946.44	566.00
20	6	3	19778.00	21700.00	211.05	0	Spot (Block20, Row3, Column6)	23022.84	17554.00	13624.88	0.12	0.59	379.00	533.15	379.00	464.12	0.15	0.87	100.00	100.00	0.47	17175.00	22643.84	29239020.00	48.46	5833.42	5736.00
20	7	3	20087.00	21708.00	148.50	0	Spot (Block20, Row3, Column7)	19981.11	16271.00	14284.87	0.09	0.71	365.00	431.24	365.00	288.78	0.07	0.67	100.00	100.00	0.00	15906.00	19616.11	12128534.00	67.70	3591.15	2827.50
20	8	3	20376.00	21709.00	159.90	0	Spot (Block20, Row3, Column8)	16535.14	15098.00	8125.58	0.04	0.49	325.00	361.38	325.00	124.90	0.05	0.35	100.00	100.00	0.00	14773.00	16210.14	11640739.00	129.49	3153.23	2842.00
20	1	4	18279.00	21997.00	148.65	0	Spot (Block20, Row4, Column1)	25925.04	22740.00	16323.74	0.06	0.63	301.00	332.88	301.00	129.32	0.04	0.39	100.00	100.00	0.50	22439.00	25624.04	15606873.00	197.90	5389.62	3704.50
20	2	4	18572.00	21998.00	189.55	0	Spot (Block20, Row4, Column2)	7250.93	6398.00	4311.76	0.05	0.59	311.00	376.01	311.00	195.78	0.08	0.52	100.00	100.00	0.00	6087.00	6939.93	7381450.00	35.12	1639.20	1639.00
20	3	4	18879.00	22000.00	153.85	0	Spot (Block20, Row4, Column3)	54362.16	65535.00	15764.82	0.08	0.29	315.00	399.82	315.00	281.17	0.10	0.70	100.00	100.00	58.10	65220.00	54047.16	35553140.00	191.92	10505.10	7200.50
20	4	4	19161.00	22003.00	153.90	0	Spot (Block20, Row4, Column4)	953.51	884.50	328.42	0.03	0.34	306.00	331.03	306.00	112.30	0.03	0.34	100.00	97.00	0.00	578.50	647.51	617876.00	5.54	465.37	439.00
20	5	4	19478.00	22009.00	156.95	0	Spot (Block20, Row4, Column5)	1521.35	870.00	2736.26	0.24	1.80	308.00	332.34	308.00	123.96	0.03	0.37	85.00	78.00	0.00	562.00	1213.35	1040604.00	9.59	699.86	398.50
20	6	4	19783.00	22003.00	189.50	0	Spot (Block20, Row4, Column6)	1859.71	1767.50	556.43	0.02	0.30	334.00	398.54	334.00	237.04	0.08	0.59	100.00	99.00	0.00	1433.50	1525.71	1893181.00	6.16	732.79	680.00
20	7	4	20069.00	22007.00	148.60	0	Spot (Block20, Row4, Column7)	13046.10	9540.00	11217.47	0.14	0.86	374.00	434.09	374.00	283.44	0.06	0.65	100.00	100.00	0.00	9166.00	12672.10	7866799.00	44.50	2747.39	2112.00
20	8	4	20376.00	22012.00	154.30	0	Spot (Block20, Row4, Column8)	3377.05	2925.00	1978.73	0.06	0.59	334.00	367.21	334.00	112.72	0.04	0.31	100.00	100.00	0.00	2591.00	3043.05	2205213.00	26.70	1061.55	861.00
20	1	5	18278.00	22297.00	149.90	0	Spot (Block20, Row5, Column1)	21443.43	17488.50	14432.57	0.09	0.67	306.00	398.17	306.00	272.28	0.11	0.68	100.00	100.00	0.16	17182.50	21137.43	13209153.00	77.29	4467.63	2866.00
20	2	5	18571.00	22295.00	157.50	0	Spot (Block20, Row5, Column2)	18769.28	17667.00	8825.49	0.03	0.47	325.00	459.46	325.00	355.49	0.15	0.77	100.00	100.00	0.00	17342.00	18444.28	12819418.00	51.51	3592.15	3395.00
20	3	5	18876.00	22296.00	165.95	0	Spot (Block20, Row5, Column3)	27175.43	20737.50	17214.69	0.12	0.63	317.00	438.63	317.00	351.81	0.14	0.80	100.00	100.00	2.10	20420.50	26858.43	20707704.00	76.00	3615.27	3390.00
20	4	5	19174.00	22305.00	148.90	0	Spot (Block20, Row5, Column4)	16215.02	12937.00	11873.09	0.10	0.73	307.00	370.01	307.00	266.41	0.08	0.72	100.00	100.00	0.00	12630.00	15908.02	9777660.00	59.48	3137.63	2049.00
20	5	5	19475.00	22300.00	152.75	0	Spot (Block20, Row5, Column5)	56193.29	65535.00	14587.67	0.07	0.26	311.00	348.93	311.00	184.55	0.05	0.53	100.00	100.00	63.41	65224.00	55882.29	36244968.00	302.59	10424.59	7396.00
20	6	5	19779.00	22301.00	150.05	0	Spot (Block20, Row5, Column6)	7361.48	6511.00	4083.62	0.05	0.55	323.00	391.68	323.00	279.01	0.08	0.71	100.00	100.00	0.00	6188.00	7038.48	4534670.00	24.98	1646.45	1489.00
20	7	5	20079.00	22302.00	202.60	0	Spot (Block20, Row5, Column7)	32924.71	27721.00	19165.44	0.07	0.58	383.00	501.77	383.00	419.92	0.12	0.84	100.00	100.00	10.38	27338.00	32541.71	38390348.00	77.21	6573.63	6472.00
20	8	5	20378.00	22307.00	148.45	0	Spot (Block20, Row5, Column8)	28522.82	22725.00	22361.62	0.10	0.78	342.00	405.57	342.00	279.03	0.07	0.69	100.00	100.00	10.05	22383.00	28180.82	17313356.00	100.77	4396.33	3543.50
20	1	6	18272.00	22592.00	213.00	0	Spot (Block20, Row6, Column1)	20668.08	14927.50	13593.72	0.14	0.66	319.00	504.91	319.00	431.05	0.20	0.85	100.00	100.00	0.23	14608.50	20349.08	26579160.00	46.78	4598.88	4565.00
20	2	6	18573.00	22598.00	209.95	0	Spot (Block20, Row6, Column2)	22879.40	20791.00	12039.52	0.04	0.53	332.00	487.49	332.00	416.99	0.17	0.86	100.00	100.00	0.00	20459.00	22547.40	28782290.00	53.70	4983.08	5048.00
20	3	6	18863.00	22596.00	147.75	0	Spot (Block20, Row6, Column3)	41252.42	41844.50	21395.96	0.01	0.52	310.00	410.62	310.00	346.24	0.12	0.84	100.00	100.00	31.27	41534.50	40942.42	24669068.00	117.96	7776.25	5618.00
20	4	6	19173.00	22597.00	147.55	0	Spot (Block20, Row6, Column4)	4384.26	3882.00	2775.62	0.05	0.63	305.00	326.12	305.00	142.53	0.03	0.44	100.00	100.00	0.00	3577.00	4079.26	2621789.00	28.47	1088.96	773.00
20	5	6	19472.00	22600.00	149.55	0	Spot (Block20, Row6, Column5)	59567.40	65535.00	10751.95	0.04	0.18	310.00	364.19	310.00	212.49	0.07	0.58	100.00	100.00	69.33	65225.00	59257.40	36515116.00	278.61	14215.36	10809.00
20	6	6	19773.00	22604.00	148.05	0	Spot (Block20, Row6, Column6)	2471.97	1847.00	1801.76	0.13	0.73	321.00	394.96	321.00	295.44	0.09	0.75	94.00	72.00	0.00	1526.00	2150.97	1480713.00	7.03	772.91	630.00
20	7	6	20073.00	22600.00	150.30	0	Spot (Block20, Row6, Column7)	33239.05	29731.00	21942.20	0.05	0.66	356.00	421.74	356.00	319.20	0.07	0.76	100.00	100.00	15.43	29375.00	32883.05	20674748.00	102.81	5551.07	3997.00
20	8	6	20379.00	22611.00	148.55	0	Spot (Block20, Row6, Column8)	37433.19	36723.50	22912.16	0.01	0.61	348.00	368.81	348.00	107.62	0.03	0.29	100.00	100.00	26.58	36375.50	37085.19	22534868.00	344.41	6981.03	5340.50
20	1	7	18271.00	22896.00	179.75	0	Spot (Block20, Row7, Column1)	10844.31	8900.00	7029.71	0.09	0.65	305.00	393.35	305.00	283.24	0.11	0.72	100.00	100.00	0.00	8595.00	10539.31	9835786.00	36.90	2000.13	1937.00
20	2	7	18572.00	22899.00	149.75	0	Spot (Block20, Row7, Column2)	1239.47	985.00	769.86	0.10	0.62	309.00	370.98	309.00	245.80	0.08	0.66	80.00	57.00	0.00	676.00	930.47	762271.00	3.53	473.84	437.00
20	3	7	18866.00	22906.00	180.05	0	Spot (Block20, Row7, Column3)	393.81	399.00	43.12	0.01	0.11	302.00	316.03	302.00	78.43	0.02	0.25	73.00	6.00	0.00	97.00	91.81	357973.00	0.99	341.22	323.50
20	4	7	19167.00	22905.00	157.45	0	Spot (Block20, Row7, Column4)	864.69	706.00	409.74	0.09	0.47	299.00	329.13	299.00	139.18	0.04	0.42	91.00	70.00	0.00	407.00	565.69	591450.00	3.85	409.02	402.00
20	5	7	19467.00	22903.00	188.95	0	Spot (Block20, Row7, Column5)	8771.36	7524.00	5535.41	0.07	0.63	309.00	424.88	309.00	364.72	0.14	0.86	100.00	100.00	0.00	7215.00	8462.36	8894162.00	22.88	1851.15	1808.00
20	6	7	19768.00	22902.00	205.50	0	Spot (Block20, Row7, Column6)	24781.04	23522.00	14573.18	0.02	0.59	375.00	587.55	375.00	585.29	0.20	1.00	100.00	100.00	0.08	23147.00	24406.04	29712468.00	41.34	5026.81	5146.00
20	7	7	20060.00	22908.00	151.05	0	Spot (Block20, Row7, Column7)	34923.22	32014.00	17580.81	0.04	0.50	361.00	444.53	361.00	362.33	0.09	0.82	100.00	100.00	7.87	31653.00	34562.22	21757220.00	95.16	7273.87	4275.00
20	8	7	20375.00	22913.00	185.80	0	Spot (Block20, Row7, Column8)	4352.34	4291.00	1050.26	0.01	0.24	341.00	371.63	341.00	121.82	0.04	0.33	100.00	100.00	0.00	3950.00	4011.34	4226118.00	32.68	1485.25	1372.00
20	1	8	18258.00	23198.00	198.85	0	Spot (Block20, Row8, Column1)	368.60	366.00	61.95	0.00	0.17	297.00	318.39	297.00	132.31	0.03	0.42	13.00	0.00	0.00	69.00	71.60	414680.00	0.38	308.81	305.00
20	2	8	18571.00	23196.00	147.75	0	Spot (Block20, Row8, Column2)	4905.03	4104.00	2887.98	0.08	0.59	300.00	310.29	300.00	48.53	0.01	0.16	100.00	100.00	0.00	3804.00	4605.03	2928302.00	94.67	1215.69	977.50
20	3	8	18860.00	23196.00	148.60	0	Spot (Block20, Row8, Column3)	9882.79	7773.50	7858.92	0.10	0.80	301.00	317.82	301.00	80.24	0.02	0.25	100.00	100.00	0.00	7472.50	9581.79	5949441.00	119.21	1984.79	1564.00
20	4	8	19168.00	23202.00	151.60	0	Spot (Block20, Row8, Column4)	36928.96	35548.50	18854.44	0.02	0.51	301.00	320.63	301.00	100.80	0.03	0.31	100.00	100.00	10.35	35247.50	36627.96	23191452.00	363.17	7086.75	5889.00
20	5	8	19460.00	23197.00	152.70	0	Spot (Block20, Row8, Column5)	825.76	772.50	291.03	0.03	0.35	306.00	385.75	306.00	298.77	0.10	0.77	69.00	36.00	0.00	466.50	519.76	528486.00	1.47	425.09	412.00
20	6	8	19769.00	23206.00	206.20	0	Spot (Block20, Row8, Column6)	29154.62	21080.00	19800.50	0.14	0.68	339.00	526.97	339.00	519.58	0.19	0.99	100.00	100.00	12.49	20741.00	28815.62	35248084.00	55.10	5790.58	5597.50
20	7	8	20068.00	23204.00	148.00	0	Spot (Block20, Row8, Column7)	14219.23	12912.00	8849.07	0.04	0.62	323.00	419.10	323.00	324.68	0.11	0.77	100.00	100.00	0.00	12589.00	13896.23	8517318.00	42.50	2988.17	2221.00
20	8	8	20357.00	23207.00	151.30	0	Spot (Block20, Row8, Column8)	42201.19	42450.00	20212.84	0.00	0.48	327.00	363.92	327.00	128.06	0.05	0.35	100.00	100.00	30.03	42123.00	41874.19	26418088.00	326.70	8294.77	6710.00
21	1	1	4750.00	25512.00	148.35	0	Spot (Block21, Row1, Column1)	28282.31	26213.00	15127.20	0.03	0.53	263.00	284.48	263.00	109.02	0.03	0.38	100.00	100.00	0.50	25950.00	28019.31	16912824.00	256.81	5827.11	4171.50
21	2	1	5050.00	25516.00	143.80	0	Spot (Block21, Row1, Column2)	1163.04	1085.00	465.18	0.03	0.40	223.00	234.72	223.00	49.45	0.02	0.21	100.00	100.00	0.00	862.00	940.04	657115.00	18.77	400.82	383.00
21	3	1	5357.00	25515.00	240.80	0	Spot (Block21, Row1, Column3)	267.38	274.50	31.75	0.01	0.12	221.00	227.43	221.00	29.37	0.01	0.13	63.00	44.00	0.00	53.50	46.38	445985.00	1.36	239.27	236.00
21	4	1	5647.00	25517.00	141.85	0	Spot (Block21, Row1, Column4)	878.79	812.50	331.90	0.03	0.38	220.00	227.09	220.00	26.74	0.01	0.12	100.00	100.00	0.00	592.50	658.79	478064.00	24.38	373.78	339.00
21	5	1	5951.00	25516.00	164.50	0	Spot (Block21, Row1, Column5)	354.70	314.00	84.86	0.05	0.24	220.00	227.53	220.00	33.02	0.01	0.15	97.00	82.00	0.00	94.00	134.70	266028.00	3.85	260.07	263.00
21	6	1	6246.00	25525.00	144.95	0	Spot (Block21, Row1, Column6)	607.38	572.00	202.93	0.03	0.33	222.00	229.44	222.00	29.14	0.01	0.13	100.00	99.00	0.00	350.00	385.38	348028.00	12.97	314.95	292.50
21	7	1	6540.00	25523.00	147.80	0	Spot (Block21, Row1, Column7)	708.27	671.00	273.87	0.02	0.39	224.00	231.87	224.00	29.29	0.02	0.13	100.00	100.00	0.00	447.00	484.27	422126.00	16.26	342.53	319.00
21	8	1	6852.00	25519.00	162.95	0	Spot (Block21, Row1, Column8)	666.30	383.00	1650.40	0.24	2.48	222.00	228.78	222.00	27.26	0.01	0.12	100.00	100.00	0.00	161.00	444.30	488401.00	16.05	299.33	295.00
21	1	2	4712.00	25832.00	269.60	0	Spot (Block21, Row2, Column1)	259.09	262.00	33.86	0.00	0.13	230.00	252.59	230.00	86.78	0.04	0.34	0.00	0.00	0.00	32.00	29.09	551346.00	0.07	240.33	230.00
21	2	2	5045.00	25813.00	141.30	0	Spot (Block21, Row2, Column2)	333.44	326.50	44.66	0.01	0.13	222.00	228.03	222.00	27.41	0.01	0.12	97.00	94.00	0.00	104.50	111.44	180723.00	3.85	261.41	265.50
21	3	2	5366.00	25802.00	119.80	0	Spot (Block21, Row2, Column3)	371.08	282.00	571.12	0.12	1.54	221.00	227.36	221.00	29.91	0.01	0.13	80.00	51.00	0.00	61.00	150.08	141751.00	4.80	261.08	268.50
21	4	2	5651.00	25819.00	219.40	0	Spot (Block21, Row2, Column4)	284.32	293.00	38.44	0.01	0.14	221.00	228.86	221.00	30.88	0.02	0.13	80.00	61.00	0.00	72.00	63.32	390934.00	1.80	239.83	233.00
21	5	2	5956.00	25824.00	171.75	0	Spot (Block21, Row2, Column5)	2825.79	2782.00	1175.47	0.01	0.42	218.00	231.89	218.00	71.47	0.03	0.31	100.00	100.00	0.00	2564.00	2607.79	2325625.00	36.29	806.91	704.50
21	6	2	6252.00	25815.00	187.85	0	Spot (Block21, Row2, Column6)	309.55	299.00	51.94	0.02	0.17	222.00	266.74	222.00	231.73	0.08	0.87	0.00	0.00	0.00	77.00	87.55	307379.00	0.18	245.96	239.00
21	7	2	6559.00	25822.00	192.35	0	Spot (Block21, Row2, Column7)	289.94	292.00	28.56	0.00	0.10	223.00	228.69	223.00	28.55	0.01	0.12	90.00	69.00	0.00	69.00	66.94	303568.00	2.15	244.36	240.00
21	8	2	6839.00	25831.00	232.50	0	Spot (Block21, Row2, Column8)	247.61	242.00	27.27	0.01	0.11	225.00	254.17	225.00	194.27	0.05	0.76	0.00	0.00	0.00	17.00	22.61	385776.00	-0.03	232.53	223.00
21	1	3	4749.00	26112.00	138.25	0	Spot (Block21, Row3, Column1)	795.85	755.00	250.44	0.02	0.31	230.00	236.14	230.00	27.56	0.01	0.12	100.00	100.00	0.00	525.00	565.85	411457.00	20.31	381.64	367.50
21	2	3	5063.00	26105.00	224.90	0	Spot (Block21, Row3, Column2)	278.51	282.00	27.29	0.01	0.10	224.00	241.74	224.00	80.23	0.03	0.33	12.00	0.00	0.00	58.00	54.51	403837.00	0.46	241.75	238.00
21	3	3	5344.00	26111.00	164.70	0	Spot (Block21, Row3, Column3)	500.66	486.00	164.64	0.01	0.33	227.50	237.09	227.50	35.12	0.02	0.15	99.00	92.00	0.00	258.50	273.16	375999.00	7.51	327.90	283.00
21	4	3	5649.00	26117.00	141.70	0	Spot (Block21, Row3, Column4)	922.09	881.50	299.33	0.02	0.32	226.00	236.02	226.00	35.00	0.02	0.15	100.00	100.00	0.00	655.50	696.09	505304.00	19.60	387.56	375.00
21	5	3	5942.00	26133.00	158.05	0	Spot (Block21, Row3, Column5)	482.41	428.50	282.14	0.05	0.58	227.00	281.70	227.00	249.49	0.09	0.89	39.00	4.00	0.00	201.50	255.41	333829.00	0.80	301.45	293.00
21	6	3	6250.00	26120.00	216.50	0	Spot (Block21, Row3, Column6)	21070.18	10817.00	18474.65	0.29	0.88	242.00	355.74	242.00	380.53	0.17	1.07	100.00	100.00	3.96	10575.00	20828.18	28213024.00	54.44	4846.20	4829.00
21	7	3	6580.00	26125.00	209.50	0	Spot (Block21, Row3, Column7)	289.67	290.00	41.82	0.00	0.14	231.00	307.20	231.00	319.94	0.12	1.04	0.00	0.00	0.00	59.00	58.67	362380.00	-0.05	243.85	238.00
21	8	3	6849.00	26131.00	154.20	0	Spot (Block21, Row3, Column8)	34824.21	32650.50	17456.94	0.03	0.50	228.00	276.99	228.00	230.01	0.08	0.83	100.00	100.00	7.82	32422.50	34596.21	22705432.00	150.20	5894.37	4745.00
21	1	4	4748.00	26414.00	135.95	0	Spot (Block21, Row4, Column1)	931.00	878.00	317.32	0.03	0.34	236.00	256.98	236.00	80.43	0.04	0.31	100.00	99.00	0.00	642.00	695.00	462706.00	8.38	416.55	362.50
21	2	4	5047.00	26416.00	170.55	0	Spot (Block21, Row4, Column2)	4742.45	4167.50	2843.20	0.06	0.60	236.00	290.80	236.00	179.52	0.09	0.62	100.00	100.00	0.00	3931.50	4506.45	3850868.00	24.80	1063.42	1068.00
21	3	4	5347.00	26418.00	134.50	0	Spot (Block21, Row4, Column3)	4752.29	4726.00	1817.17	0.00	0.38	232.00	281.04	232.00	159.59	0.08	0.57	100.00	100.00	0.00	4494.00	4520.29	2300109.00	28.02	1372.55	1077.00
21	4	4	5636.00	26417.00	223.45	0	Spot (Block21, Row4, Column4)	273.11	281.00	30.20	0.01	0.11	228.00	236.52	228.00	33.35	0.02	0.14	70.00	19.00	0.00	53.00	45.11	388914.00	1.10	241.48	232.00
21	5	4	5934.00	26415.00	156.85	0	Spot (Block21, Row4, Column5)	371.27	367.00	85.54	0.01	0.23	225.00	238.61	225.00	43.37	0.03	0.18	98.00	77.00	0.00	142.00	146.27	249862.00	3.06	279.39	290.00
21	6	4	6246.00	26422.00	173.65	0	Spot (Block21, Row4, Column6)	3850.21	3679.00	1576.80	0.02	0.41	244.00	300.28	244.00	267.76	0.09	0.89	100.00	100.00	0.00	3435.00	3606.21	3230322.00	13.26	1071.12	918.50
21	7	4	6550.00	26426.00	239.95	0	Spot (Block21, Row4, Column7)	306.95	294.00	77.31	0.02	0.25	234.00	283.07	234.00	210.69	0.08	0.74	6.00	0.00	0.00	60.00	72.95	509842.00	0.11	255.91	240.00
21	8	4	6846.00	26430.00	188.75	0	Spot (Block21, Row4, Column8)	366.76	333.00	90.26	0.04	0.25	227.00	250.34	227.00	111.33	0.04	0.44	49.00	25.00	0.00	106.00	139.76	367497.00	1.05	267.65	277.00
21	1	5	4746.00	26713.00	137.30	0	Spot (Block21, Row5, Column1)	2334.08	2236.50	1032.85	0.02	0.44	266.00	309.11	266.00	246.66	0.07	0.80	100.00	100.00	0.00	1970.50	2068.08	1185714.00	8.21	746.75	662.00
21	2	5	5044.00	26715.00	150.00	0	Spot (Block21, Row5, Column2)	42844.24	42663.00	18451.36	0.00	0.43	273.00	354.53	273.00	267.53	0.11	0.75	100.00	100.00	22.19	42390.00	42571.24	26263652.00	158.83	6885.47	5806.50
21	3	5	5345.00	26718.00	147.70	0	Spot (Block21, Row5, Column3)	21987.40	19304.50	13376.62	0.06	0.61	246.00	317.06	246.00	224.26	0.11	0.71	100.00	100.00	0.00	19058.50	21741.40	13060518.00	96.63	3201.94	2742.00
21	4	5	5629.00	26723.00	141.00	0	Spot (Block21, Row5, Column4)	784.39	462.00	1749.96	0.23	2.23	232.00	266.39	232.00	141.22	0.06	0.53	65.00	37.00	0.00	230.00	552.39	423570.00	3.67	379.07	303.00
21	5	5	5947.00	26722.00	136.25	0	Spot (Block21, Row5, Column5)	4068.82	3903.50	1767.44	0.02	0.43	226.00	237.26	226.00	37.34	0.02	0.16	100.00	100.00	0.00	3677.50	3842.82	2018137.00	102.61	1115.64	806.50
21	6	5	6244.00	26716.00	194.50	0	Spot (Block21, Row5, Column6)	349.65	323.00	75.35	0.03	0.22	238.00	282.76	238.00	195.77	0.07	0.69	12.00	0.00	0.00	85.00	111.65	373776.00	0.34	269.93	272.00
21	7	5	6546.00	26725.00	208.25	0	Spot (Block21, Row5, Column7)	13482.38	9081.00	11077.63	0.17	0.82	252.00	330.46	252.00	289.50	0.12	0.88	100.00	100.00	0.00	8829.00	13230.38	16650735.00	45.43	2976.60	2974.00
21	8	5	6852.00	26721.00	155.85	0	Spot (Block21, Row5, Column8)	455.53	423.00	112.88	0.03	0.25	230.00	263.75	230.00	173.85	0.06	0.66	58.00	16.00	0.00	193.00	225.53	303838.00	1.10	297.72	304.00
21	1	6	4744.00	27015.00	223.65	0	Spot (Block21, Row6, Column1)	16187.38	7738.00	15099.21	0.32	0.93	287.00	388.34	287.00	328.83	0.13	0.85	100.00	100.00	0.70	7451.00	15900.38	23277468.00	48.05	3928.01	4030.00
21	2	6	5046.00	27016.00	226.80	0	Spot (Block21, Row6, Column2)	8107.39	5646.50	5058.09	0.16	0.62	269.00	357.96	269.00	311.17	0.12	0.87	100.00	100.00	0.00	5377.50	7838.39	11982717.00	24.90	2263.91	2212.00
21	3	6	5335.00	27014.00	141.30	0	Spot (Block21, Row6, Column3)	1157.73	1051.00	478.43	0.04	0.41	233.00	284.08	233.00	172.89	0.09	0.61	100.00	96.00	0.00	818.00	924.73	635596.00	5.05	404.92	378.00
21	4	6	5641.00	27024.00	198.60	0	Spot (Block21, Row6, Column4)	326.21	316.00	47.73	0.01	0.15	228.00	235.88	228.00	30.09	0.01	0.13	92.00	83.00	0.00	88.00	98.21	363393.00	3.00	266.96	277.00
21	5	6	5945.00	27017.00	135.00	0	Spot (Block21, Row6, Column5)	1666.74	1650.50	679.17	0.00	0.41	227.00	240.11	227.00	50.92	0.02	0.21	100.00	100.00	0.00	1423.50	1439.74	816703.00	28.01	558.11	535.50
21	6	6	6244.00	27034.00	230.85	0	Spot (Block21, Row6, Column6)	278.90	284.00	36.23	0.01	0.13	233.00	266.81	233.00	156.79	0.06	0.59	0.00	0.00	0.00	51.00	45.90	428398.00	0.08	250.67	251.00
21	7	6	6550.00	27024.00	160.35	0	Spot (Block21, Row6, Column7)	480.59	419.50	162.79	0.06	0.34	244.00	285.53	244.00	208.11	0.07	0.73	46.00	18.00	0.00	175.50	236.59	340257.00	0.94	292.72	292.00
21	8	6	6849.00	27019.00	214.45	0	Spot (Block21, Row6, Column8)	318.37	295.00	66.40	0.03	0.21	239.00	249.06	239.00	41.95	0.02	0.17	73.00	28.00	0.00	56.00	79.37	417382.00	1.65	258.94	262.00
21	1	7	4742.00	27316.00	158.10	0	Spot (Block21, Row7, Column1)	6769.49	5934.50	3824.87	0.06	0.57	262.00	334.75	262.00	279.01	0.11	0.83	100.00	100.00	0.00	5672.50	6507.49	4684488.00	23.06	1248.01	1204.00
21	2	7	5039.00	27305.00	245.75	0	Spot (Block21, Row7, Column2)	269.00	272.00	23.37	0.00	0.09	232.00	331.61	232.00	847.52	0.16	2.56	0.00	0.00	0.00	40.00	37.00	470744.00	-0.07	243.59	238.00
21	3	7	5340.00	27323.00	218.20	0	Spot (Block21, Row7, Column3)	273.35	279.00	50.72	0.01	0.19	225.00	233.04	225.00	31.59	0.02	0.14	67.00	34.00	0.00	54.00	48.35	371215.00	1.28	241.44	232.00
21	4	7	5636.00	27320.00	245.50	0	Spot (Block21, Row7, Column4)	290.03	293.00	26.13	0.00	0.09	231.00	258.82	231.00	128.17	0.05	0.50	0.00	0.00	0.00	62.00	59.03	505228.00	0.24	252.40	244.00
21	5	7	5938.00	27319.00	276.00	0	Spot (Block21, Row7, Column5)	298.75	292.00	57.59	0.01	0.19	235.00	283.78	235.00	174.00	0.08	0.61	2.00	0.00	0.00	57.00	63.75	664414.00	0.09	258.36	237.00
21	6	7	6241.00	27324.00	213.95	0	Spot (Block21, Row7, Column6)	9000.29	7319.50	5320.31	0.09	0.59	271.00	414.83	271.00	463.04	0.18	1.12	100.00	100.00	0.00	7048.50	8729.29	11772377.00	18.54	2396.84	2453.00
21	7	7	6517.00	27328.00	225.10	0	Spot (Block21, Row7, Column7)	394.39	334.00	246.41	0.07	0.62	251.00	296.90	251.00	214.66	0.07	0.72	17.00	3.00	0.00	83.00	143.39	572254.00	0.45	298.28	265.00
21	8	7	6846.00	27326.00	176.25	0	Spot (Block21, Row7, Column8)	6316.54	6265.00	2114.70	0.00	0.33	258.00	276.64	258.00	128.33	0.03	0.46	100.00	100.00	0.00	6007.00	6058.54	5470123.00	47.07	1844.85	1562.00
21	1	8	4734.00	27618.00	152.40	0	Spot (Block21, Row8, Column1)	424.47	399.00	111.71	0.03	0.26	227.00	267.68	227.00	503.33	0.07	1.88	1.00	0.00	0.00	172.00	197.47	270813.00	0.31	292.10	299.00
21	2	8	5037.00	27650.00	228.10	0	Spot (Block21, Row8, Column2)	304.64	299.00	96.78	0.01	0.32	224.00	261.74	224.00	745.52	0.07	2.85	0.00	0.00	0.00	75.00	80.64	454521.00	0.06	273.45	280.50
21	3	8	5354.00	27603.00	166.15	0	Spot (Block21, Row8, Column3)	430.57	353.00	499.38	0.09	1.16	230.00	262.19	230.00	152.70	0.06	0.58	38.00	6.00	0.00	123.00	200.57	330245.00	1.10	298.69	295.00
21	4	8	5642.00	27625.00	146.00	0	Spot (Block21, Row8, Column4)	56151.01	65535.00	13786.55	0.07	0.25	242.00	282.57	242.00	183.44	0.07	0.65	100.00	100.00	59.72	65293.00	55909.01	32623976.00	304.57	11294.71	8048.00
21	5	8	5919.00	27607.00	249.45	0	Spot (Block21, Row8, Column5)	310.56	304.50	51.74	0.01	0.17	238.00	347.35	238.00	405.64	0.16	1.17	0.00	0.00	0.00	66.50	72.56	560254.00	-0.09	260.25	244.00
21	6	8	6243.00	27622.00	202.40	0	Spot (Block21, Row8, Column6)	27189.47	16465.50	23254.16	0.22	0.86	292.00	456.72	292.00	555.74	0.19	1.22	100.00	100.00	19.19	16173.50	26897.47	31594388.00	48.10	5090.49	5106.00
21	7	8	6546.00	27625.00	181.20	0	Spot (Block21, Row8, Column7)	504.99	504.00	143.58	0.00	0.28	248.00	346.41	248.00	382.68	0.15	1.10	18.00	0.00	0.00	256.00	256.99	463075.00	0.41	317.63	303.00
21	8	8	6829.00	27628.00	143.05	0	Spot (Block21, Row8, Column8)	52862.09	65535.00	15935.97	0.09	0.30	264.00	298.29	264.00	179.54	0.05	0.60	100.00	100.00	52.42	65271.00	52598.09	29444380.00	292.76	9797.67	7125.00
22	1	1	9253.00	25539.00	149.75	0	Spot (Block22, Row1, Column1)	24561.36	21900.00	13407.68	0.05	0.55	371.00	409.79	371.00	244.54	0.04	0.60	100.00	100.00	0.00	21529.00	24190.36	15006992.00	98.76	4935.82	3780.50
22	2	1	9547.00	25545.00	149.25	0	Spot (Block22, Row1, Column2)	54639.68	65535.00	14924.64	0.08	0.27	340.00	434.13	340.00	335.49	0.11	0.77	100.00	100.00	54.92	65195.00	54299.68	33330460.00	161.57	10669.69	8279.50
22	3	1	9853.00	25547.00	143.75	0	Spot (Block22, Row1, Column3)	13488.35	11642.50	9327.97	0.06	0.69	319.00	393.53	319.00	261.96	0.09	0.67	100.00	100.00	0.00	11323.50	13169.35	7499520.00	49.99	2733.13	1828.00
22	4	1	10146.00	25546.00	145.10	0	Spot (Block22, Row1, Column4)	49768.82	58071.00	17832.45	0.07	0.36	324.00	398.42	324.00	223.60	0.09	0.56	100.00	100.00	43.65	57747.00	49444.82	28617252.00	220.80	9005.16	7131.00
22	5	1	10451.00	25551.00	146.40	0	Spot (Block22, Row1, Column5)	31896.19	28010.00	23520.25	0.06	0.74	318.00	369.53	318.00	149.97	0.07	0.41	100.00	100.00	17.09	27692.00	31578.19	18659296.00	210.22	4792.17	3596.00
22	6	1	10744.00	25551.00	142.20	0	Spot (Block22, Row1, Column6)	44286.57	47887.50	19713.37	0.03	0.45	315.00	374.27	315.00	199.70	0.07	0.53	100.00	100.00	32.18	47572.50	43971.57	24357724.00	219.89	8914.30	6113.00
22	7	1	11042.00	25553.00	148.50	0	Spot (Block22, Row1, Column7)	61254.84	65535.00	8769.91	0.03	0.14	318.00	372.47	318.00	203.00	0.07	0.54	100.00	100.00	75.46	65217.00	60936.84	36936976.00	299.92	16173.03	10585.00
22	8	1	11355.00	25552.00	197.65	0	Spot (Block22, Row1, Column8)	545.97	503.00	157.85	0.04	0.29	307.00	336.31	307.00	110.50	0.04	0.33	70.00	45.00	0.00	196.00	238.97	603299.00	1.90	381.39	388.00
22	1	2	9250.00	25846.00	225.85	0	Spot (Block22, Row2, Column1)	395.12	392.00	63.90	0.00	0.16	316.00	367.25	316.00	157.67	0.07	0.43	13.00	0.00	0.00	76.00	79.12	577672.00	0.18	345.02	330.00
22	2	2	9544.00	25845.00	127.55	0	Spot (Block22, Row2, Column2)	21692.55	20533.00	10049.98	0.02	0.46	323.00	396.67	323.00	269.16	0.09	0.68	100.00	100.00	0.00	20210.00	21369.55	9479645.00	79.12	3636.49	3076.00
22	3	2	9848.00	25841.00	144.90	0	Spot (Block22, Row2, Column3)	1364.52	1174.00	680.54	0.07	0.50	322.00	378.93	322.00	190.23	0.07	0.50	100.00	82.00	0.00	852.00	1042.52	780508.00	5.18	529.31	504.00
22	4	2	10155.00	25849.00	176.25	0	Spot (Block22, Row2, Column4)	10384.84	9547.50	5613.60	0.04	0.54	361.00	420.31	361.00	245.70	0.07	0.58	100.00	100.00	0.00	9186.50	10023.84	9034811.00	40.56	2170.76	2117.00
22	5	2	10457.00	25856.00	189.95	0	Spot (Block22, Row2, Column5)	5732.96	5516.50	2170.17	0.02	0.38	363.00	409.14	363.00	206.30	0.05	0.50	100.00	100.00	0.00	5153.50	5369.96	5847617.00	25.81	1465.22	1256.50
22	6	2	10743.00	25852.00	143.60	0	Spot (Block22, Row2, Column6)	5575.16	5039.50	3327.87	0.04	0.60	359.00	457.99	359.00	411.88	0.11	0.90	100.00	99.00	0.00	4680.50	5216.16	3099788.00	12.42	1358.28	1148.00
22	7	2	11046.00	25856.00	145.10	0	Spot (Block22, Row2, Column7)	8425.14	7258.50	5139.84	0.06	0.61	323.00	388.16	323.00	214.21	0.08	0.55	100.00	100.00	0.00	6935.50	8102.14	4836030.00	37.52	2016.72	1423.00
22	8	2	11342.00	25865.00	218.95	0	Spot (Block22, Row2, Column8)	383.97	388.00	60.63	0.00	0.16	309.00	359.63	309.00	226.71	0.07	0.63	1.00	0.00	0.00	79.00	74.97	525266.00	0.11	344.98	324.00
22	1	3	9252.00	26141.00	143.70	0	Spot (Block22, Row3, Column1)	31529.33	28542.00	20655.74	0.04	0.66	313.00	353.27	313.00	122.67	0.05	0.35	100.00	100.00	8.27	28229.00	31216.33	17530316.00	254.14	5567.93	4366.00
22	2	3	9551.00	26140.00	144.25	0	Spot (Block22, Row3, Column2)	2086.09	1863.00	995.01	0.05	0.48	327.00	387.09	327.00	189.47	0.07	0.49	100.00	99.00	0.00	1536.00	1759.09	1186984.00	8.97	695.99	672.00
22	3	3	9833.00	26142.00	140.15	0	Spot (Block22, Row3, Column3)	11061.36	8668.00	10048.40	0.11	0.91	339.00	377.63	339.00	171.10	0.05	0.45	100.00	100.00	1.31	8329.00	10722.36	5917829.00	62.44	3182.24	1627.00
22	4	3	10151.00	26150.00	143.00	0	Spot (Block22, Row3, Column4)	49874.87	62064.00	18246.29	0.09	0.37	338.00	392.15	338.00	203.71	0.06	0.52	100.00	100.00	46.86	61726.00	49536.87	27780468.00	242.91	9820.17	6285.50
22	5	3	10458.00	26142.00	141.85	0	Spot (Block22, Row3, Column5)	7549.99	4504.00	11042.40	0.22	1.46	367.00	469.47	367.00	422.11	0.11	0.90	96.00	94.00	1.29	4137.00	7182.99	4107195.00	16.77	1837.45	917.00
22	6	3	10750.00	26149.00	206.65	0	Spot (Block22, Row3, Column6)	37171.07	33257.50	20854.62	0.05	0.56	396.00	616.46	396.00	610.10	0.19	0.99	100.00	100.00	24.71	32861.50	36775.07	44977292.00	59.92	8489.06	8308.50
22	7	3	11053.00	26153.00	143.10	0	Spot (Block22, Row3, Column7)	24193.96	20434.00	16514.79	0.07	0.68	368.00	486.39	368.00	479.63	0.12	0.99	100.00	100.00	0.54	20066.00	23825.96	13403452.00	49.43	4707.21	3189.00
22	8	3	11348.00	26159.00	153.35	0	Spot (Block22, Row3, Column8)	40701.23	39617.00	18282.04	0.01	0.45	319.00	395.47	319.00	277.28	0.09	0.70	100.00	100.00	16.64	39298.00	40382.23	26170992.00	145.36	7159.26	5941.50
22	1	4	9248.00	26444.00	143.55	0	Spot (Block22, Row4, Column1)	49259.84	57929.00	18320.01	0.07	0.37	332.00	397.03	332.00	217.82	0.08	0.55	100.00	100.00	44.52	57597.00	48927.84	27881236.00	224.32	8933.68	5790.00
22	2	4	9547.00	26445.00	179.40	0	Spot (Block22, Row4, Column2)	9577.95	8361.00	5992.15	0.06	0.63	362.00	439.67	362.00	289.43	0.08	0.66	100.00	100.00	0.00	7999.00	9215.95	8620159.00	31.57	2024.55	1968.00
22	3	4	9846.00	26446.00	147.30	0	Spot (Block22, Row4, Column3)	64945.22	65535.00	3479.87	0.00	0.05	331.00	436.31	331.00	335.64	0.12	0.77	100.00	100.00	95.44	65204.00	64614.22	38447900.00	192.20	17915.67	12355.00
22	4	4	10139.00	26446.00	149.85	0	Spot (Block22, Row4, Column4)	1210.86	1141.50	453.24	0.03	0.37	313.00	363.65	313.00	177.88	0.07	0.49	99.00	87.00	0.00	828.50	897.86	736204.00	4.76	535.34	513.00
22	5	4	10428.00	26435.00	134.20	0	Spot (Block22, Row4, Column5)	4829.38	1881.00	11062.88	0.41	2.29	325.00	378.00	325.00	184.22	0.07	0.49	98.00	94.00	1.85	1556.00	4504.38	2347080.00	24.16	1366.30	683.00
22	6	4	10752.00	26450.00	191.30	0	Spot (Block22, Row4, Column6)	8233.16	8160.00	3253.15	0.00	0.40	389.00	483.78	389.00	404.73	0.09	0.84	100.00	100.00	0.00	7771.00	7844.16	8488390.00	19.15	1932.89	1647.50
22	7	4	11039.00	26454.00	146.05	0	Spot (Block22, Row4, Column7)	13794.08	9548.00	11818.79	0.16	0.86	390.00	498.92	390.00	425.41	0.11	0.85	100.00	98.00	0.00	9158.00	13404.08	8041948.00	31.25	2449.86	1256.00
22	8	4	11346.00	26461.00	147.35	0	Spot (Block22, Row4, Column8)	4918.85	4325.50	2850.08	0.06	0.58	374.00	402.02	374.00	177.32	0.03	0.44	100.00	100.00	0.00	3951.50	4544.85	2911960.00	25.47	1331.79	1041.50
22	1	5	9250.00	26745.00	144.40	0	Spot (Block22, Row5, Column1)	59269.04	65535.00	10898.17	0.04	0.18	383.00	505.31	383.00	499.02	0.12	0.99	100.00	100.00	67.08	65152.00	58886.04	33842884.00	117.76	12247.40	8842.00
22	2	5	9546.00	26743.00	151.95	0	Spot (Block22, Row5, Column2)	43780.97	44285.50	17430.07	0.00	0.40	399.50	574.52	399.50	533.83	0.16	0.93	100.00	100.00	21.43	43886.00	43381.47	27582148.00	80.94	7540.13	6719.50
22	3	5	9847.00	26744.00	155.30	0	Spot (Block22, Row5, Column3)	35035.96	31113.00	20626.65	0.05	0.59	385.00	508.40	385.00	411.21	0.12	0.81	100.00	100.00	14.95	30728.00	34650.96	23193904.00	83.97	4663.25	4212.00
22	4	5	10145.00	26751.00	144.00	0	Spot (Block22, Row5, Column4)	31075.59	24834.50	20767.37	0.10	0.67	347.00	420.33	347.00	289.28	0.08	0.69	100.00	100.00	8.66	24487.50	30728.59	17588796.00	105.97	5143.19	3699.00
22	5	5	10446.00	26750.00	147.30	0	Spot (Block22, Row5, Column5)	64499.74	65535.00	4739.55	0.01	0.07	329.00	400.15	329.00	250.86	0.09	0.63	100.00	100.00	91.39	65206.00	64170.74	38184172.00	255.52	16543.43	11601.00
22	6	5	10747.00	26749.00	145.75	0	Spot (Block22, Row5, Column6)	6051.80	5522.00	3482.65	0.04	0.58	374.00	464.69	374.00	423.57	0.09	0.91	100.00	98.00	0.00	5148.00	5677.80	3497942.00	13.19	1359.45	1147.50
22	7	5	11051.00	26750.00	200.15	0	Spot (Block22, Row5, Column7)	41165.62	41198.00	21136.06	0.00	0.51	401.00	610.57	401.00	608.35	0.18	1.00	100.00	100.00	30.81	40797.00	40764.62	46764500.00	66.66	8692.63	8660.00
22	8	5	11345.00	26753.00	145.65	0	Spot (Block22, Row5, Column8)	33388.45	28982.50	23702.00	0.06	0.71	372.00	461.52	372.00	429.49	0.09	0.93	100.00	100.00	21.03	28610.50	33016.45	19365340.00	76.67	4925.53	3508.00
22	1	6	9244.00	27039.00	207.25	0	Spot (Block22, Row6, Column1)	33357.58	25896.00	21961.57	0.11	0.66	398.00	675.82	398.00	756.79	0.23	1.12	100.00	100.00	22.43	25498.00	32959.58	40596448.00	43.18	7727.06	7897.00
22	2	6	9545.00	27043.00	214.80	0	Spot (Block22, Row6, Column2)	31262.33	24586.00	18764.91	0.10	0.60	387.00	631.45	387.00	704.48	0.21	1.12	100.00	100.00	6.80	24199.00	30875.33	41391424.00	43.48	7039.52	7010.00
22	3	6	9834.00	27043.00	145.40	0	Spot (Block22, Row6, Column3)	55109.02	65535.00	15000.21	0.08	0.27	355.00	488.99	355.00	487.37	0.14	1.00	100.00	100.00	60.00	65180.00	54754.02	31687912.00	112.07	11512.63	7850.00
22	4	6	10146.00	27041.00	145.30	0	Spot (Block22, Row6, Column4)	6165.82	5063.00	3901.03	0.09	0.63	331.00	382.61	331.00	228.13	0.06	0.60	100.00	100.00	0.00	4732.00	5834.82	3539178.00	25.35	1461.67	1109.00
22	5	6	10443.00	27048.00	146.20	0	Spot (Block22, Row6, Column5)	64784.79	65535.00	4464.54	0.01	0.07	369.00	433.26	369.00	314.46	0.07	0.73	100.00	100.00	94.50	65166.00	64415.79	37705068.00	204.64	17315.05	12553.50
22	6	6	10748.00	27049.00	146.95	0	Spot (Block22, Row6, Column6)	3728.28	2759.50	2866.26	0.13	0.77	377.00	477.63	377.00	435.55	0.10	0.91	89.00	72.00	0.00	2382.50	3351.28	2199684.00	7.46	964.22	753.50
22	7	6	11043.00	27051.00	146.75	0	Spot (Block22, Row6, Column7)	39470.30	38005.00	22444.67	0.02	0.57	390.00	487.90	390.00	462.68	0.10	0.95	100.00	100.00	30.15	37615.00	39080.30	23169164.00	84.25	6792.96	4798.00
22	8	6	11349.00	27059.00	147.35	0	Spot (Block22, Row6, Column8)	40740.10	42924.00	23095.66	0.02	0.57	369.00	383.48	369.00	135.62	0.02	0.35	100.00	100.00	35.24	42555.00	40371.10	24158988.00	297.57	7337.70	4906.00
22	1	7	9242.00	27342.00	165.35	0	Spot (Block22, Row7, Column1)	14318.30	12338.00	8738.93	0.06	0.61	331.00	490.50	331.00	477.87	0.17	0.97	100.00	100.00	0.00	12007.00	13987.30	10767364.00	28.94	2355.34	2258.00
22	2	7	9544.00	27344.00	152.20	0	Spot (Block22, Row7, Column2)	1625.94	1139.00	1087.45	0.15	0.67	339.00	453.26	339.00	424.27	0.13	0.94	72.00	47.00	0.00	800.00	1286.94	1035725.00	2.76	528.97	516.00
22	3	7	9850.00	27339.00	208.55	0	Spot (Block22, Row7, Column3)	437.53	400.00	89.52	0.04	0.20	323.50	356.64	323.50	111.11	0.04	0.31	38.00	10.00	0.00	76.50	114.03	540351.00	0.73	364.46	370.00
22	4	7	10141.00	27340.00	158.30	0	Spot (Block22, Row7, Column4)	1020.20	847.00	565.53	0.08	0.55	339.00	391.16	339.00	203.38	0.06	0.52	73.00	57.00	0.00	508.00	681.20	704958.00	3.09	481.69	465.50
22	5	7	10443.00	27346.00	180.10	0	Spot (Block22, Row7, Column5)	8870.68	7562.00	5657.39	0.07	0.64	395.00	559.76	395.00	529.26	0.15	0.95	100.00	99.00	0.00	7167.00	8475.68	8090057.00	15.70	1889.54	1887.00
22	6	7	10742.00	27349.00	205.55	0	Spot (Block22, Row7, Column6)	34587.62	31577.00	19774.00	0.04	0.57	454.00	823.61	454.00	903.96	0.26	1.10	100.00	100.00	12.27	31123.00	34133.62	41712808.00	37.35	7131.19	6889.50
22	7	7	11031.00	27352.00	145.80	0	Spot (Block22, Row7, Column7)	49684.75	58346.00	17882.76	0.07	0.36	399.00	565.21	399.00	599.30	0.15	1.06	100.00	100.00	43.94	57947.00	49285.75	28717964.00	81.96	10419.19	7380.00
22	8	7	11347.00	27354.00	188.10	0	Spot (Block22, Row7, Column8)	14824.50	14980.00	4459.11	0.00	0.30	381.00	407.07	381.00	184.62	0.03	0.45	100.00	100.00	0.00	14599.00	14443.50	14750380.00	78.09	3623.83	3272.00
22	1	8	9246.00	27630.00	185.95	0	Spot (Block22, Row8, Column1)	511.97	465.00	233.76	0.04	0.46	307.00	366.40	307.00	207.73	0.08	0.57	26.00	9.00	0.00	158.00	204.97	497635.00	0.70	364.76	374.50
22	2	8	9543.00	27643.00	143.65	0	Spot (Block22, Row8, Column2)	5700.55	5090.00	3296.50	0.05	0.58	312.00	346.68	312.00	80.31	0.05	0.23	100.00	100.00	0.00	4778.00	5388.55	3180907.00	66.66	1324.20	1005.00
22	3	8	9833.00	27641.00	144.10	0	Spot (Block22, Row8, Column3)	12217.74	8821.00	9775.43	0.14	0.80	324.00	369.51	324.00	174.05	0.06	0.47	100.00	100.00	0.00	8497.00	11893.74	6854151.00	68.07	2177.14	1542.00
22	4	8	10141.00	27651.00	149.45	0	Spot (Block22, Row8, Column4)	55650.11	65535.00	14020.13	0.07	0.25	323.00	380.46	323.00	216.29	0.07	0.57	100.00	100.00	57.42	65212.00	55327.11	34113780.00	255.53	11202.77	8974.00
22	5	8	10433.00	27642.00	155.25	0	Spot (Block22, Row8, Column5)	954.57	883.00	352.66	0.03	0.37	343.00	497.90	343.00	529.34	0.16	1.06	50.00	11.00	0.00	540.00	611.57	632883.00	0.86	496.56	491.00
22	6	8	10740.00	27649.00	196.40	0	Spot (Block22, Row8, Column6)	42551.82	47410.00	22388.42	0.05	0.53	407.00	727.30	407.00	846.14	0.25	1.16	100.00	100.00	38.94	47003.00	42144.82	46552124.00	49.43	8865.29	9011.00
22	7	8	11042.00	27655.00	141.30	0	Spot (Block22, Row8, Column7)	20811.23	19114.00	12617.97	0.04	0.61	389.00	517.46	389.00	520.71	0.12	1.01	100.00	100.00	0.00	18725.00	20422.23	11258874.00	38.97	4082.90	2793.00
22	8	8	11328.00	27653.00	145.05	0	Spot (Block22, Row8, Column8)	51014.71	63387.00	17219.40	0.09	0.34	382.00	409.66	382.00	201.59	0.03	0.49	100.00	100.00	48.17	63005.00	50632.71	29333648.00	251.03	10380.14	6878.00
23	1	1	13754.00	25564.00	152.20	0	Spot (Block23, Row1, Column1)	24845.29	21537.00	13582.42	0.06	0.55	290.00	304.21	290.00	101.66	0.02	0.33	100.00	100.00	0.32	21247.00	24555.29	15751916.00	241.41	4598.29	3315.00
23	2	1	14047.00	25571.00	147.40	0	Spot (Block23, Row1, Column2)	7711.32	6928.00	4220.85	0.05	0.55	287.00	288.69	287.00	71.85	0.00	0.25	100.00	100.00	0.00	6641.00	7424.32	4611369.00	103.31	1663.24	1349.00
23	3	1	14356.00	25573.00	145.50	0	Spot (Block23, Row1, Column3)	3290.90	2620.00	2247.74	0.10	0.68	281.00	273.91	281.00	49.80	0.01	0.18	100.00	100.00	0.00	2339.00	3009.90	1905431.00	60.59	808.99	730.50
23	4	1	14644.00	25574.00	148.20	0	Spot (Block23, Row1, Column4)	5221.67	4676.00	3105.44	0.05	0.59	282.00	278.93	282.00	65.03	0.00	0.23	100.00	100.00	0.00	4394.00	4939.67	3117339.00	76.00	1377.41	963.00
23	5	1	14950.00	25574.00	147.35	0	Spot (Block23, Row1, Column5)	8965.93	7104.50	7217.68	0.10	0.81	280.00	278.94	280.00	68.78	0.00	0.25	100.00	100.00	0.00	6824.50	8685.93	5307832.00	126.31	1714.37	1136.00
23	6	1	15248.00	25575.00	145.70	0	Spot (Block23, Row1, Column6)	11035.78	10062.50	6450.45	0.04	0.58	280.00	280.98	280.00	90.15	0.00	0.32	100.00	100.00	0.00	9782.50	10755.78	6378679.00	119.29	2687.87	1435.00
23	7	1	15543.00	25579.00	146.85	0	Spot (Block23, Row1, Column7)	29245.34	26753.00	17830.99	0.04	0.61	285.00	287.99	285.00	87.52	0.00	0.30	100.00	100.00	4.41	26468.00	28960.34	17225512.00	330.87	5293.42	3627.00
23	8	1	15853.00	25578.00	154.20	0	Spot (Block23, Row1, Column8)	2552.92	2392.00	1094.07	0.03	0.43	281.00	279.37	281.00	54.84	0.00	0.20	100.00	100.00	0.00	2111.00	2271.92	1672165.00	41.46	852.94	763.00
23	1	2	13756.00	25885.00	155.35	0	Spot (Block23, Row2, Column1)	311.63	305.00	37.98	0.01	0.12	280.00	277.14	280.00	70.78	0.00	0.26	17.00	0.00	0.00	25.00	31.63	206612.00	0.49	269.57	284.00
23	2	2	14049.00	25869.00	133.90	0	Spot (Block23, Row2, Column2)	5007.17	4812.00	2098.22	0.02	0.42	281.00	276.76	281.00	60.93	0.01	0.22	100.00	100.00	0.00	4531.00	4726.17	2438494.00	77.64	1151.80	1194.00
23	3	2	14353.00	25876.00	160.60	0	Spot (Block23, Row2, Column3)	431.27	408.00	104.66	0.02	0.24	273.00	272.94	273.00	66.93	0.00	0.25	77.00	51.00	0.00	135.00	158.27	307499.00	2.37	311.25	303.00
23	4	2	14653.00	25876.00	183.50	0	Spot (Block23, Row2, Column4)	2870.22	2659.50	1311.18	0.03	0.46	277.00	285.19	277.00	89.07	0.01	0.31	100.00	100.00	0.00	2382.50	2593.22	2703745.00	29.02	871.06	873.00
23	5	2	14952.00	25878.00	186.35	0	Spot (Block23, Row2, Column5)	1956.40	1909.00	665.43	0.01	0.34	284.00	291.20	284.00	78.82	0.01	0.27	100.00	100.00	0.00	1625.00	1672.40	1909442.00	21.13	735.67	618.00
23	6	2	15241.00	25879.00	146.15	0	Spot (Block23, Row2, Column6)	2206.62	1984.00	1180.33	0.05	0.53	284.00	311.98	284.00	164.34	0.04	0.53	100.00	99.00	0.00	1700.00	1922.62	1282046.00	11.53	661.20	618.00
23	7	2	15550.00	25880.00	147.30	0	Spot (Block23, Row2, Column7)	1860.29	1595.00	1074.08	0.07	0.58	277.00	275.78	277.00	68.87	0.00	0.25	100.00	100.00	0.00	1318.00	1583.29	1099433.00	23.01	621.75	547.00
23	8	2	15849.00	25901.00	189.60	0	Spot (Block23, Row2, Column8)	314.67	302.00	134.55	0.02	0.43	272.00	283.30	272.00	160.98	0.02	0.57	1.00	0.00	0.00	30.00	42.67	318764.00	0.19	285.50	286.50
23	1	3	13752.00	26170.00	147.45	0	Spot (Block23, Row3, Column1)	10301.42	9212.50	6812.57	0.05	0.66	282.00	276.48	282.00	50.79	0.01	0.18	100.00	100.00	0.00	8930.50	10019.42	6098442.00	197.37	2126.24	1454.50
23	2	3	14054.00	26168.00	156.10	0	Spot (Block23, Row3, Column2)	532.23	498.00	143.79	0.03	0.27	285.00	284.49	285.00	67.88	0.00	0.24	95.00	76.00	0.00	213.00	247.23	356062.00	3.65	334.04	324.00
23	3	3	14344.00	26161.00	146.60	0	Spot (Block23, Row3, Column3)	1843.32	1502.00	1925.10	0.09	1.04	277.00	281.44	277.00	111.55	0.01	0.40	99.00	96.00	0.00	1225.00	1566.32	1080188.00	14.00	647.38	447.00
23	4	3	14650.00	26170.00	146.50	0	Spot (Block23, Row3, Column4)	17102.01	14806.00	10226.93	0.06	0.60	261.00	271.80	261.00	80.92	0.02	0.30	100.00	100.00	0.00	14545.00	16841.01	10038877.00	207.99	3173.29	2421.00
23	5	3	14940.00	26172.00	148.45	0	Spot (Block23, Row3, Column5)	985.10	698.00	1314.26	0.15	1.33	280.00	306.88	280.00	166.19	0.04	0.54	85.00	56.00	0.00	418.00	705.10	594014.00	4.08	448.01	338.00
23	6	3	15252.00	26175.00	209.00	0	Spot (Block23, Row3, Column6)	15884.96	11411.00	11001.06	0.14	0.69	298.00	383.38	298.00	242.57	0.11	0.63	100.00	100.00	0.00	11113.00	15586.96	19745010.00	63.91	3696.05	3589.50
23	7	3	15551.00	26180.00	146.80	0	Spot (Block23, Row3, Column7)	6009.93	4933.00	4287.88	0.09	0.71	291.00	335.76	291.00	199.04	0.06	0.59	100.00	100.00	0.00	4642.00	5718.93	3539846.00	28.51	1391.27	931.00
23	8	3	15848.00	26189.00	157.95	0	Spot (Block23, Row3, Column8)	23228.63	20588.00	12432.37	0.05	0.54	280.00	299.92	280.00	174.84	0.03	0.58	100.00	100.00	0.15	20308.00	22948.63	16004527.00	131.14	4662.97	3953.00
23	1	4	13751.00	26465.00	145.65	0	Spot (Block23, Row4, Column1)	18445.47	16019.00	11351.41	0.06	0.62	285.00	290.73	285.00	78.57	0.01	0.27	100.00	100.00	0.00	15734.00	18160.47	10643036.00	231.08	3729.05	2522.00
23	2	4	14046.00	26469.00	169.90	0	Spot (Block23, Row4, Column2)	2714.98	2494.00	1258.95	0.04	0.46	289.00	313.38	289.00	152.34	0.04	0.49	100.00	100.00	0.00	2205.00	2425.98	2180129.00	15.76	782.85	782.00
23	3	4	14349.00	26474.00	149.25	0	Spot (Block23, Row4, Column3)	49208.24	58281.50	18490.61	0.07	0.38	287.00	310.56	287.00	155.22	0.03	0.50	100.00	100.00	47.19	57994.50	48921.24	29820392.00	315.02	10048.88	7052.00
23	4	4	14635.00	26478.00	172.75	0	Spot (Block23, Row4, Column4)	506.80	479.00	148.88	0.02	0.29	268.00	274.34	268.00	95.71	0.01	0.35	84.00	55.00	0.00	211.00	238.80	422668.00	2.43	322.69	313.00
23	5	4	14935.00	26480.00	143.85	0	Spot (Block23, Row4, Column5)	497.31	473.00	204.55	0.02	0.41	276.00	275.74	276.00	89.42	0.00	0.32	88.00	54.00	0.00	197.00	221.31	281973.00	2.48	326.95	307.00
23	6	4	15249.00	26477.00	189.55	0	Spot (Block23, Row4, Column6)	2381.18	2351.00	776.19	0.01	0.33	293.00	326.40	293.00	160.52	0.05	0.49	100.00	100.00	0.00	2058.00	2088.18	2409754.00	12.80	813.77	746.50
23	7	4	15542.00	26482.00	147.45	0	Spot (Block23, Row4, Column7)	4570.43	3604.00	3626.67	0.10	0.79	293.00	318.26	293.00	130.57	0.04	0.41	100.00	98.00	0.00	3311.00	4277.43	2746828.00	32.57	985.94	780.00
23	8	4	15849.00	26483.00	149.30	0	Spot (Block23, Row4, Column8)	1531.73	1362.00	747.05	0.05	0.49	280.00	281.82	280.00	76.29	0.00	0.27	100.00	100.00	0.00	1082.00	1251.73	932823.00	16.38	572.55	486.00
23	1	5	13750.00	26771.00	145.75	0	Spot (Block23, Row5, Column1)	13524.01	11122.00	9205.47	0.08	0.68	293.00	351.45	293.00	218.31	0.08	0.62	100.00	100.00	0.00	10829.00	13231.01	7830404.00	60.34	2680.75	1935.00
23	2	5	14045.00	26770.00	155.05	0	Spot (Block23, Row5, Column2)	28575.99	26670.00	13923.18	0.03	0.49	293.00	344.33	293.00	186.14	0.07	0.54	100.00	100.00	0.15	26377.00	28282.99	19060176.00	151.67	4396.52	4173.50
23	3	5	14347.00	26769.00	155.50	0	Spot (Block23, Row5, Column3)	8812.16	7333.50	5194.90	0.08	0.59	289.00	323.71	289.00	159.83	0.05	0.49	100.00	100.00	0.00	7044.50	8523.16	5851276.00	53.11	1561.72	1302.00
23	4	5	14643.00	26777.00	145.95	0	Spot (Block23, Row5, Column4)	8942.16	7411.00	6268.85	0.08	0.70	283.00	294.09	283.00	112.18	0.02	0.38	100.00	100.00	0.00	7128.00	8659.16	5204339.00	77.09	1764.18	1369.50
23	5	5	14946.00	26771.00	147.55	0	Spot (Block23, Row5, Column5)	46214.88	55494.50	20670.79	0.08	0.45	284.00	295.81	284.00	130.89	0.02	0.44	100.00	100.00	42.26	55210.50	45930.88	27451800.00	350.82	9394.88	5618.00
23	6	5	15246.00	26776.00	146.50	0	Spot (Block23, Row5, Column6)	2319.18	2083.00	1181.98	0.05	0.51	290.00	311.19	290.00	140.91	0.03	0.45	100.00	100.00	0.00	1793.00	2029.18	1354399.00	14.25	717.51	679.00
23	7	5	15549.00	26776.00	193.65	0	Spot (Block23, Row5, Column7)	9513.74	7914.00	6078.58	0.08	0.64	294.00	335.13	294.00	172.99	0.06	0.52	100.00	100.00	0.00	7620.00	9219.74	10065541.00	53.06	2094.24	2062.00
23	8	5	15848.00	26779.00	147.60	0	Spot (Block23, Row5, Column8)	13795.46	11142.00	11021.87	0.09	0.80	279.00	287.51	279.00	107.24	0.01	0.37	100.00	100.00	0.00	10863.00	13516.46	8166912.00	125.96	2361.62	1866.00
23	1	6	13744.00	27066.00	208.15	0	Spot (Block23, Row6, Column1)	14284.95	9666.50	10960.26	0.17	0.77	302.00	403.62	302.00	280.92	0.13	0.70	100.00	100.00	0.00	9364.50	13982.95	17599060.00	49.41	3289.20	3227.50
23	2	6	14040.00	27072.00	205.85	0	Spot (Block23, Row6, Column2)	5635.95	5021.00	2943.28	0.05	0.52	293.00	362.37	293.00	221.02	0.09	0.61	100.00	100.00	0.00	4728.00	5342.95	6808225.00	23.86	1543.05	1501.50
23	3	6	14335.00	27068.00	146.40	0	Spot (Block23, Row6, Column3)	22945.36	20055.00	14136.96	0.06	0.62	283.00	300.38	283.00	116.15	0.03	0.39	100.00	100.00	0.17	19772.00	22662.36	13377147.00	194.97	4221.52	3291.00
23	4	6	14645.00	27072.00	147.85	0	Spot (Block23, Row6, Column4)	1440.86	1368.50	731.71	0.02	0.51	283.00	287.55	283.00	97.22	0.01	0.34	100.00	99.00	0.00	1085.50	1157.86	858753.00	11.86	533.42	467.00
23	5	6	14944.00	27074.00	145.60	0	Spot (Block23, Row6, Column5)	46544.55	54613.00	20342.31	0.07	0.44	288.00	303.39	288.00	128.74	0.02	0.42	100.00	100.00	42.49	54325.00	46256.55	26949448.00	359.19	8032.42	6146.00
23	6	6	15246.00	27076.00	153.40	0	Spot (Block23, Row6, Column6)	786.63	712.00	414.73	0.04	0.53	291.00	305.07	291.00	109.15	0.02	0.36	81.00	71.00	0.00	421.00	495.63	504227.00	4.41	377.86	359.00
23	7	6	15543.00	27078.00	147.00	0	Spot (Block23, Row6, Column7)	10521.27	9230.00	6938.71	0.06	0.66	287.00	307.04	287.00	133.65	0.03	0.44	100.00	100.00	0.00	8943.00	10234.27	6175984.00	76.42	2101.75	1602.00
23	8	6	15852.00	27085.00	146.55	0	Spot (Block23, Row6, Column8)	14757.42	12201.00	10994.58	0.08	0.75	280.00	276.71	280.00	51.40	0.01	0.19	100.00	100.00	0.00	11921.00	14477.42	8662605.00	281.70	2848.80	1942.00
23	1	7	13746.00	27367.00	163.80	0	Spot (Block23, Row7, Column1)	3532.95	3047.00	1892.68	0.06	0.54	285.00	317.00	285.00	174.37	0.05	0.55	100.00	100.00	0.00	2762.00	3247.95	2607320.00	18.44	869.22	860.50
23	2	7	14042.00	27371.00	154.25	0	Spot (Block23, Row7, Column2)	611.92	550.00	261.31	0.05	0.43	282.00	292.74	282.00	97.18	0.02	0.33	88.00	59.00	0.00	268.00	329.92	398361.00	3.28	339.57	331.00
23	3	7	14291.00	27367.00	136.05	0	Spot (Block23, Row7, Column3)	315.79	304.00	35.15	0.02	0.11	279.00	276.85	279.00	65.80	0.00	0.24	21.00	0.00	0.00	25.00	36.79	158526.00	0.59	295.56	294.00
23	4	7	14647.00	27378.00	158.05	0	Spot (Block23, Row7, Column4)	492.64	465.00	155.65	0.03	0.32	280.00	286.85	280.00	106.45	0.01	0.37	69.00	39.00	0.00	185.00	212.64	340415.00	1.93	338.73	328.00
23	5	7	14944.00	27378.00	177.75	0	Spot (Block23, Row7, Column5)	2807.61	2538.00	1385.36	0.04	0.49	293.00	325.47	293.00	140.09	0.05	0.43	100.00	100.00	0.00	2245.00	2514.61	2484735.00	17.72	830.44	806.00
23	6	7	15242.00	27376.00	196.55	0	Spot (Block23, Row7, Column6)	6456.96	6085.00	3367.53	0.03	0.52	313.00	410.66	313.00	278.39	0.12	0.68	100.00	100.00	0.00	5772.00	6143.96	7070375.00	21.72	1625.03	1559.00
23	7	7	15531.00	27380.00	146.75	0	Spot (Block23, Row7, Column7)	13825.19	13119.00	7588.57	0.02	0.55	299.00	339.54	299.00	138.96	0.06	0.41	100.00	100.00	0.00	12820.00	13526.19	8087736.00	97.04	3327.77	2301.50
23	8	7	15849.00	27380.00	185.80	0	Spot (Block23, Row7, Column8)	3871.07	3853.50	1041.79	0.00	0.27	288.00	312.81	288.00	118.39	0.04	0.38	100.00	100.00	0.00	3565.50	3583.07	3762684.00	30.06	1263.14	1231.00
23	1	8	13730.00	27675.00	166.45	0	Spot (Block23, Row8, Column1)	414.47	386.50	124.71	0.03	0.30	267.00	266.89	267.00	59.54	0.00	0.22	70.00	50.00	0.00	119.50	147.47	319974.00	2.48	301.48	299.00
23	2	8	14045.00	27671.00	148.10	0	Spot (Block23, Row8, Column2)	1417.23	1302.00	726.39	0.04	0.51	267.00	261.64	267.00	43.55	0.01	0.17	100.00	100.00	0.00	1035.00	1150.23	847504.00	26.53	535.95	474.00
23	3	8	14331.00	27671.00	144.75	0	Spot (Block23, Row8, Column3)	4444.82	3173.50	3447.75	0.15	0.78	269.00	272.93	269.00	118.85	0.01	0.44	100.00	100.00	0.00	2904.50	4175.82	2542438.00	35.10	996.21	664.00
23	4	8	14640.00	27679.00	151.05	0	Spot (Block23, Row8, Column4)	48319.12	54945.00	18211.83	0.06	0.38	268.00	281.70	268.00	145.23	0.02	0.52	100.00	100.00	39.97	54677.00	48051.12	30103016.00	330.77	8546.66	6109.00
23	5	8	14929.00	27677.00	158.70	0	Spot (Block23, Row8, Column5)	448.11	402.00	127.45	0.05	0.28	285.00	330.55	285.00	247.35	0.06	0.75	24.00	1.00	0.00	117.00	163.11	311887.00	0.48	316.11	309.00
23	6	8	15243.00	27678.00	197.55	0	Spot (Block23, Row8, Column6)	23663.72	15435.00	19738.24	0.19	0.83	297.00	413.35	297.00	368.14	0.14	0.89	100.00	100.00	6.93	15138.00	23366.72	26290480.00	63.16	4257.37	4328.50
23	7	8	15542.00	27682.00	142.95	0	Spot (Block23, Row8, Column7)	7166.02	6357.00	4539.68	0.05	0.63	294.00	360.75	294.00	254.76	0.09	0.71	100.00	100.00	0.00	6063.00	6872.02	3955642.00	26.71	1866.25	1212.50
23	8	8	15827.00	27682.00	147.60	0	Spot (Block23, Row8, Column8)	49345.10	55935.50	17155.42	0.05	0.35	294.00	328.55	294.00	154.44	0.05	0.47	100.00	100.00	42.76	55641.50	49051.10	30002020.00	317.39	8533.83	6145.00
24	1	1	18259.00	25593.00	153.95	0	Spot (Block24, Row1, Column1)	19334.96	16321.00	11010.30	0.07	0.57	306.00	341.39	306.00	175.12	0.05	0.51	100.00	100.00	0.00	16015.00	19028.96	12548392.00	108.46	3683.30	2860.00
24	2	1	18548.00	25596.00	147.25	0	Spot (Block24, Row1, Column2)	6360.96	5714.00	3402.75	0.05	0.53	309.00	349.18	309.00	175.11	0.05	0.50	100.00	100.00	0.00	5405.00	6051.96	3759330.00	34.33	1755.56	1340.00
24	3	1	18855.00	25601.00	145.85	0	Spot (Block24, Row1, Column3)	4685.24	3845.00	3217.29	0.09	0.69	302.00	313.45	302.00	59.19	0.02	0.19	100.00	100.00	0.00	3543.00	4383.24	2712753.00	73.86	1181.59	911.50
24	4	1	19146.00	25601.00	147.45	0	Spot (Block24, Row1, Column4)	4857.19	4054.00	2735.07	0.08	0.56	308.00	329.86	308.00	84.21	0.03	0.26	100.00	100.00	0.00	3746.00	4549.19	2860885.00	53.76	1358.86	1028.00
24	5	1	19450.00	25599.00	148.20	0	Spot (Block24, Row1, Column5)	12339.07	9593.00	10092.75	0.11	0.82	311.00	328.72	311.00	62.69	0.02	0.19	100.00	100.00	0.00	9282.00	12028.07	7329405.00	191.59	2467.79	1888.00
24	6	1	19747.00	25604.00	147.00	0	Spot (Block24, Row1, Column6)	10102.35	8917.50	5454.29	0.05	0.54	310.00	332.36	310.00	93.18	0.03	0.28	100.00	100.00	0.00	8607.50	9792.35	5980594.00	104.86	2525.47	1889.50
24	7	1	20047.00	25603.00	147.65	0	Spot (Block24, Row1, Column7)	26041.61	22935.50	15099.98	0.06	0.58	306.00	326.46	306.00	88.79	0.03	0.27	100.00	100.00	1.01	22629.50	25735.61	15520802.00	289.61	5207.54	3075.50
24	8	1	20360.00	25603.00	153.65	0	Spot (Block24, Row1, Column8)	2156.78	2031.00	833.63	0.03	0.39	297.00	304.43	297.00	46.02	0.01	0.15	100.00	100.00	0.00	1734.00	1859.78	1404066.00	40.25	766.05	650.00
24	1	2	18233.00	25915.00	227.20	0	Spot (Block24, Row2, Column1)	331.83	315.00	42.17	0.02	0.13	300.00	330.78	300.00	179.97	0.04	0.54	0.00	0.00	0.00	15.00	31.83	491771.00	0.01	311.74	304.00
24	2	2	18547.00	25895.00	134.30	0	Spot (Block24, Row2, Column2)	6926.66	6399.00	2863.79	0.03	0.41	305.00	345.24	305.00	180.88	0.05	0.52	100.00	100.00	0.00	6094.00	6621.66	3345576.00	36.39	1627.55	1434.00
24	3	2	18859.00	25899.00	161.80	0	Spot (Block24, Row2, Column3)	636.60	577.50	194.99	0.04	0.31	303.00	326.56	303.00	88.19	0.03	0.27	97.00	78.00	0.00	274.50	333.60	462175.00	3.52	387.60	390.50
24	4	2	19156.00	25901.00	177.60	0	Spot (Block24, Row2, Column4)	3974.61	3748.00	1822.47	0.03	0.46	312.00	346.72	312.00	108.93	0.05	0.31	100.00	100.00	0.00	3436.00	3662.61	3501628.00	33.31	1035.29	1004.50
24	5	2	19455.00	25903.00	189.45	0	Spot (Block24, Row2, Column5)	3686.22	3584.00	1104.54	0.01	0.30	313.00	342.67	313.00	87.62	0.04	0.26	100.00	100.00	0.00	3271.00	3373.22	3726770.00	38.16	1200.29	1009.00
24	6	2	19747.00	25904.00	149.10	0	Spot (Block24, Row2, Column6)	2401.87	2150.00	1242.60	0.05	0.52	315.00	383.39	315.00	250.37	0.09	0.65	100.00	96.00	0.00	1835.00	2086.87	1462736.00	8.06	786.62	633.50
24	7	2	20051.00	25907.00	150.30	0	Spot (Block24, Row2, Column7)	2666.49	2325.00	1466.42	0.06	0.55	310.00	334.58	310.00	91.16	0.03	0.27	100.00	100.00	0.00	2015.00	2356.49	1663890.00	25.58	819.24	677.50
24	8	2	20372.00	25896.00	174.25	0	Spot (Block24, Row2, Column8)	351.00	343.00	42.60	0.01	0.12	301.00	315.01	301.00	84.66	0.02	0.27	19.00	1.00	0.00	42.00	50.00	296596.00	0.43	331.41	312.00
24	1	3	18253.00	26195.00	148.40	0	Spot (Block24, Row3, Column1)	11148.53	9617.00	7337.74	0.06	0.66	301.00	312.74	301.00	76.58	0.02	0.24	100.00	100.00	0.00	9316.00	10847.53	6700265.00	141.49	2451.31	1983.00
24	2	3	18555.00	26192.00	146.30	0	Spot (Block24, Row3, Column2)	815.62	781.00	270.08	0.02	0.33	304.00	332.92	304.00	110.86	0.04	0.33	98.00	85.00	0.00	477.00	511.62	474690.00	4.35	471.67	420.00
24	3	3	18839.00	26193.00	146.60	0	Spot (Block24, Row3, Column3)	2743.01	2355.00	1372.73	0.07	0.50	305.00	320.95	305.00	80.33	0.02	0.25	100.00	100.00	0.00	2050.00	2438.01	1601919.00	30.15	958.25	750.00
24	4	3	19150.00	26199.00	148.40	0	Spot (Block24, Row3, Column4)	13129.77	11454.00	7871.16	0.06	0.60	306.00	327.95	306.00	80.85	0.03	0.25	100.00	100.00	0.00	11148.00	12823.77	7864731.00	158.35	2785.49	2255.00
24	5	3	19445.00	26182.00	159.20	0	Spot (Block24, Row3, Column5)	2739.51	1347.00	6503.20	0.31	2.37	315.00	375.96	315.00	229.50	0.08	0.61	83.00	70.00	0.43	1032.00	2424.51	1912177.00	10.30	918.74	427.50
24	6	3	19751.00	26199.00	206.00	0	Spot (Block24, Row3, Column6)	24995.74	17564.00	18155.73	0.15	0.73	345.00	467.95	345.00	358.86	0.13	0.77	100.00	100.00	3.89	17219.00	24650.74	30169916.00	68.35	5487.18	5719.50
24	7	3	20054.00	26206.00	147.85	0	Spot (Block24, Row3, Column7)	7686.97	6324.00	5319.56	0.08	0.69	324.00	386.63	324.00	259.57	0.08	0.67	100.00	100.00	0.00	6000.00	7362.97	4581435.00	28.12	1676.41	1336.50
24	8	3	20351.00	26215.00	157.80	0	Spot (Block24, Row3, Column8)	10521.82	9698.00	5471.50	0.04	0.52	311.00	336.25	311.00	104.82	0.03	0.31	100.00	100.00	0.00	9387.00	10210.82	7186402.00	97.17	2555.28	1691.50
24	1	4	18253.00	26495.00	149.20	0	Spot (Block24, Row4, Column1)	13703.92	12410.00	8309.48	0.04	0.61	301.00	329.40	301.00	122.00	0.04	0.37	100.00	100.00	0.00	12109.00	13402.92	8345686.00	109.63	2903.52	2084.00
24	2	4	18549.00	26499.00	173.90	0	Spot (Block24, Row4, Column2)	6936.11	6177.00	3770.82	0.05	0.54	309.00	362.10	309.00	171.99	0.07	0.47	100.00	100.00	0.00	5868.00	6627.11	5888760.00	38.22	1494.31	1460.00
24	3	4	18852.00	26498.00	150.60	0	Spot (Block24, Row4, Column3)	44064.20	45736.00	20775.22	0.02	0.47	309.00	363.94	309.00	187.67	0.07	0.52	100.00	100.00	37.88	45427.00	43755.20	27452156.00	232.86	8936.22	7043.00
24	4	4	19143.00	26505.00	163.40	0	Spot (Block24, Row4, Column4)	611.30	580.00	182.42	0.02	0.30	305.00	322.69	305.00	78.90	0.02	0.24	98.00	81.00	0.00	275.00	306.30	451753.00	3.66	391.39	392.00
24	5	4	19439.00	26505.00	152.85	0	Spot (Block24, Row4, Column5)	971.63	800.00	607.27	0.08	0.63	311.00	330.28	311.00	87.26	0.03	0.26	99.00	91.00	0.00	489.00	660.63	622812.00	7.35	465.85	417.50
24	6	4	19756.00	26502.00	193.90	0	Spot (Block24, Row4, Column6)	4207.51	4254.00	1141.37	0.00	0.27	326.00	398.50	326.00	247.14	0.09	0.62	100.00	100.00	0.00	3928.00	3881.51	4472587.00	15.41	1300.16	1248.00
24	7	4	20048.00	26508.00	147.25	0	Spot (Block24, Row4, Column7)	4982.11	3995.00	3815.24	0.10	0.77	354.00	406.32	354.00	241.25	0.06	0.59	100.00	92.00	0.00	3641.00	4628.11	2924500.00	18.97	1205.14	952.00
24	8	4	20346.00	26511.00	152.35	0	Spot (Block24, Row4, Column8)	1997.70	1837.00	989.55	0.04	0.50	321.00	342.74	321.00	79.85	0.03	0.23	100.00	100.00	0.00	1516.00	1676.70	1272533.00	20.73	698.47	588.50
24	1	5	18253.00	26801.00	147.85	0	Spot (Block24, Row5, Column1)	11733.16	9631.00	7749.27	0.09	0.66	306.00	384.56	306.00	244.84	0.10	0.64	100.00	100.00	0.00	9325.00	11427.16	7039898.00	46.35	2549.89	1645.00
24	2	5	18547.00	26798.00	155.45	0	Spot (Block24, Row5, Column2)	12129.87	11071.50	5453.57	0.04	0.45	313.00	406.96	313.00	260.84	0.11	0.64	100.00	100.00	0.00	10758.50	11816.87	8054231.00	44.94	2581.57	2261.50
24	3	5	18851.00	26797.00	157.20	0	Spot (Block24, Row5, Column3)	22132.61	18266.00	13608.45	0.08	0.61	311.00	380.19	311.00	221.42	0.09	0.58	100.00	100.00	0.00	17955.00	21821.61	15050177.00	98.24	3448.51	2826.00
24	4	5	19146.00	26800.00	147.80	0	Spot (Block24, Row5, Column4)	8633.72	6755.00	6236.50	0.11	0.72	306.00	345.47	306.00	163.05	0.05	0.47	100.00	100.00	0.00	6449.00	8327.72	5154332.00	50.83	1799.63	1412.00
24	5	5	19449.00	26801.00	148.65	0	Spot (Block24, Row5, Column5)	45765.77	53923.00	20782.28	0.07	0.45	306.00	334.89	306.00	127.26	0.04	0.38	100.00	100.00	40.80	53617.00	45459.77	27596920.00	356.98	9225.49	6685.00
24	6	5	19752.00	26801.00	148.00	0	Spot (Block24, Row5, Column6)	2677.28	2462.50	1300.48	0.04	0.49	318.00	385.88	318.00	242.36	0.08	0.63	100.00	100.00	0.00	2144.50	2359.28	1611723.00	9.45	797.61	722.00
24	7	5	20053.00	26803.00	199.45	0	Spot (Block24, Row5, Column7)	25232.28	20115.00	17056.02	0.10	0.68	378.00	464.64	378.00	346.91	0.09	0.75	100.00	100.00	0.88	19737.00	24854.28	28588180.00	71.40	5056.00	5176.00
24	8	5	20352.00	26805.00	147.50	0	Spot (Block24, Row5, Column8)	12680.28	9659.00	10152.75	0.12	0.80	314.00	368.07	314.00	237.64	0.07	0.65	100.00	100.00	0.00	9345.00	12366.28	7544767.00	51.81	2346.33	1816.00
24	1	6	18245.00	27093.00	204.70	0	Spot (Block24, Row6, Column1)	21560.80	14807.00	16343.04	0.16	0.76	314.00	491.22	314.00	413.56	0.19	0.84	100.00	100.00	1.26	14493.00	21246.80	25722048.00	50.95	4446.46	4322.50
24	2	6	18545.00	27094.00	209.70	0	Spot (Block24, Row6, Column2)	15172.27	13541.00	7935.73	0.05	0.52	312.00	459.09	312.00	393.84	0.17	0.86	100.00	100.00	0.00	13229.00	14860.27	19010848.00	37.36	3431.41	3274.00
24	3	6	18834.00	27094.00	146.65	0	Spot (Block24, Row6, Column3)	21120.18	18793.00	13051.66	0.05	0.62	306.00	375.70	306.00	243.40	0.09	0.65	100.00	100.00	0.00	18487.00	20814.18	12439785.00	85.23	3900.03	2829.00
24	4	6	19149.00	27103.00	147.05	0	Spot (Block24, Row6, Column4)	1977.67	1699.00	1109.44	0.07	0.56	304.00	321.25	304.00	93.54	0.02	0.29	100.00	100.00	0.00	1395.00	1673.67	1168801.00	17.71	641.82	565.00
24	5	6	19445.00	27101.00	145.70	0	Spot (Block24, Row6, Column5)	45024.92	49294.00	20372.25	0.04	0.45	306.00	337.90	306.00	129.14	0.04	0.38	100.00	100.00	36.92	48988.00	44718.92	25979520.00	346.04	8938.10	6220.00
24	6	6	19748.00	27102.00	148.70	0	Spot (Block24, Row6, Column6)	1226.29	1066.00	687.14	0.06	0.56	319.00	369.58	319.00	192.52	0.06	0.52	90.00	70.00	0.00	747.00	907.29	741908.00	4.45	506.59	454.00
24	7	6	20047.00	27103.00	147.90	0	Spot (Block24, Row6, Column7)	13396.06	11669.50	8922.21	0.06	0.67	330.00	394.99	330.00	245.91	0.08	0.62	100.00	100.00	0.00	11339.50	13066.06	8010842.00	52.87	2793.53	2301.00
24	8	6	20352.00	27111.00	146.80	0	Spot (Block24, Row6, Column8)	16483.12	13674.00	11794.28	0.08	0.72	311.00	327.82	311.00	63.07	0.02	0.19	100.00	100.00	0.00	13363.00	16172.12	9774491.00	256.14	2920.44	2014.00
24	1	7	18246.00	27396.00	164.70	0	Spot (Block24, Row7, Column1)	9989.85	8540.50	5619.37	0.07	0.56	300.00	388.47	300.00	272.40	0.11	0.70	100.00	100.00	0.00	8240.50	9689.85	7512368.00	35.25	1773.60	1741.00
24	2	7	18550.00	27396.00	155.75	0	Spot (Block24, Row7, Column2)	759.43	673.00	333.51	0.05	0.44	303.00	360.17	303.00	221.70	0.08	0.62	69.00	39.00	0.00	370.00	456.43	508061.00	1.80	406.87	407.00
24	3	7	18827.00	27390.00	155.50	0	Spot (Block24, Row7, Column3)	356.80	370.00	47.43	0.02	0.13	302.00	317.65	302.00	99.13	0.02	0.31	10.00	0.00	0.00	68.00	54.80	237632.00	0.39	334.22	320.00
24	4	7	19144.00	27405.00	157.95	0	Spot (Block24, Row7, Column4)	602.11	595.00	180.81	0.01	0.30	302.00	319.01	302.00	84.61	0.02	0.27	95.00	69.00	0.00	293.00	300.11	410636.00	3.35	376.18	380.50
24	5	7	19443.00	27404.00	186.65	0	Spot (Block24, Row7, Column5)	3226.61	3000.50	1673.90	0.03	0.52	312.00	385.05	312.00	241.32	0.09	0.63	100.00	100.00	0.00	2688.50	2914.61	3155626.00	11.78	941.50	924.00
24	6	7	19747.00	27404.00	200.70	0	Spot (Block24, Row7, Column6)	17437.66	16630.50	9639.44	0.02	0.55	372.00	536.65	372.00	473.04	0.16	0.88	100.00	100.00	0.00	16258.50	17065.66	19913812.00	35.73	3730.98	3824.00
24	7	7	20034.00	27408.00	148.50	0	Spot (Block24, Row7, Column7)	14576.69	14044.50	7668.73	0.02	0.53	338.00	416.83	338.00	256.53	0.09	0.62	100.00	100.00	0.00	13706.50	14238.69	8775169.00	55.20	3462.28	2273.00
24	8	7	20351.00	27402.00	187.80	0	Spot (Block24, Row7, Column8)	6938.75	7030.00	1809.01	0.01	0.26	322.00	361.74	322.00	121.45	0.05	0.34	100.00	100.00	0.00	6708.00	6616.75	6890174.00	54.15	1980.98	1699.00
24	1	8	18234.00	27696.00	142.65	0	Spot (Block24, Row8, Column1)	668.76	557.00	484.09	0.08	0.72	295.00	311.93	295.00	102.88	0.02	0.33	95.00	58.00	0.00	262.00	373.76	369824.00	3.47	386.71	377.50
24	2	8	18547.00	27695.00	149.05	0	Spot (Block24, Row8, Column2)	2079.07	1812.00	1134.43	0.06	0.55	297.00	302.12	297.00	36.05	0.01	0.12	100.00	100.00	0.00	1515.00	1782.07	1259918.00	49.29	732.00	660.00
24	3	8	18835.00	27698.00	148.05	0	Spot (Block24, Row8, Column3)	4764.20	3888.00	3574.00	0.09	0.75	295.00	303.44	295.00	67.45	0.01	0.22	100.00	100.00	0.00	3593.00	4469.20	2858519.00	66.14	1120.93	828.00
24	4	8	19142.00	27702.00	149.95	0	Spot (Block24, Row8, Column4)	24545.06	22468.50	12683.53	0.04	0.52	297.00	311.64	297.00	84.01	0.02	0.27	100.00	100.00	0.00	22171.50	24248.06	15070665.00	288.46	4903.17	3851.00
24	5	8	19432.00	27699.00	157.15	0	Spot (Block24, Row8, Column5)	546.62	501.50	131.44	0.04	0.24	301.00	380.83	301.00	327.90	0.10	0.86	26.00	0.00	0.00	200.50	245.62	373890.00	0.51	382.71	388.00
24	6	8	19745.00	27705.00	198.50	0	Spot (Block24, Row8, Column6)	31349.82	24063.00	22285.54	0.11	0.71	326.00	520.86	326.00	533.63	0.20	1.02	100.00	100.00	20.58	23737.00	31023.82	34892580.00	57.77	5854.46	5910.00
24	7	8	20044.00	27711.00	145.55	0	Spot (Block24, Row8, Column7)	6810.03	6503.00	3844.66	0.02	0.56	325.00	415.84	325.00	319.67	0.11	0.77	100.00	100.00	0.00	6178.00	6485.03	3929385.00	20.00	1677.86	1368.00
24	8	8	20330.00	27709.00	148.60	0	Spot (Block24, Row8, Column8)	47002.16	50562.00	18193.84	0.03	0.39	329.00	372.90	329.00	149.32	0.05	0.40	100.00	100.00	34.83	50233.00	46673.16	28201472.00	312.28	9689.26	6623.00
25	1	1	4725.00	30009.00	148.70	0	Spot (Block25, Row1, Column1)	28753.28	26446.00	15529.18	0.04	0.54	256.00	268.71	256.00	123.79	0.02	0.46	100.00	100.00	1.33	26190.00	28497.28	17251972.00	230.10	5786.96	4411.00
25	2	1	5018.00	30007.00	149.15	0	Spot (Block25, Row1, Column2)	301.36	296.00	50.87	0.01	0.17	176.00	176.68	176.00	65.63	0.00	0.37	89.00	33.00	0.00	120.00	125.36	184128.00	1.90	218.80	208.00
25	3	1	5334.00	30030.00	138.50	0	Spot (Block25, Row1, Column3)	167.65	169.00	12.30	0.00	0.07	135.00	143.78	135.00	33.05	0.03	0.23	51.00	0.00	0.00	34.00	32.65	86340.00	0.72	158.41	156.00
25	4	1	5613.00	30015.00	147.60	0	Spot (Block25, Row1, Column4)	199.47	200.00	17.92	0.00	0.09	129.00	135.28	129.00	32.70	0.02	0.24	97.00	61.00	0.00	71.00	70.47	118283.00	1.96	163.62	167.50
25	5	1	5916.00	30003.00	176.10	0	Spot (Block25, Row1, Column5)	191.24	191.00	28.05	0.00	0.15	125.00	131.99	125.00	48.61	0.02	0.37	77.00	11.00	0.00	66.00	66.24	165426.00	1.22	151.98	150.00
25	6	1	6218.00	30020.00	172.75	0	Spot (Block25, Row1, Column6)	218.15	207.00	47.36	0.02	0.22	125.00	129.37	125.00	47.25	0.01	0.37	86.00	34.00	0.00	82.00	93.15	181280.00	1.88	150.01	154.00
25	7	1	6519.00	30014.00	146.25	0	Spot (Block25, Row1, Column7)	376.84	354.50	137.51	0.03	0.36	125.00	127.56	125.00	31.07	0.01	0.24	100.00	96.00	0.00	229.50	251.84	220826.00	8.02	198.70	188.00
25	8	1	6828.00	29984.00	159.70	0	Spot (Block25, Row1, Column8)	171.88	177.00	26.18	0.01	0.15	127.00	133.28	127.00	32.58	0.02	0.24	66.00	22.00	0.00	50.00	44.88	120488.00	1.18	150.51	145.00
25	1	2	4718.00	30308.00	147.00	-50	Spot (Block25, Row2, Column1)	204.11	203.00	17.41	0.00	0.09	194.00	204.79	194.00	100.34	0.02	0.49	0.00	0.00	0.00	9.00	10.11	120426.00	-0.01	201.62	199.00
25	2	2	5013.00	30311.00	128.95	0	Spot (Block25, Row2, Column2)	201.52	202.00	19.25	0.00	0.10	123.00	130.83	123.00	36.32	0.03	0.28	97.00	61.00	0.00	79.00	78.52	89876.00	1.95	154.46	152.50
25	3	2	5317.00	30270.00	196.85	0	Spot (Block25, Row2, Column3)	123.53	123.00	11.28	0.00	0.09	109.00	110.28	109.00	18.73	0.01	0.17	31.00	4.00	0.00	14.00	14.53	135145.00	0.71	113.93	114.00
25	4	2	5618.00	30299.00	191.85	0	Spot (Block25, Row2, Column4)	134.58	133.00	18.65	0.01	0.14	97.00	97.92	97.00	17.18	0.00	0.18	87.00	54.00	0.00	36.00	37.58	139966.00	2.13	116.61	117.00
25	5	2	5927.00	30324.00	182.70	0	Spot (Block25, Row2, Column5)	191.06	191.00	42.50	0.00	0.22	90.00	90.92	90.00	15.69	0.00	0.17	99.00	96.00	0.00	101.00	101.06	178452.00	6.38	118.49	114.00
25	6	2	6228.00	30292.00	142.10	0	Spot (Block25, Row2, Column6)	107.66	108.00	9.72	0.00	0.09	90.00	91.28	90.00	15.78	0.01	0.17	58.00	7.00	0.00	18.00	17.66	58781.00	1.04	99.37	100.00
25	7	2	6522.00	30285.00	144.30	0	Spot (Block25, Row2, Column7)	114.86	115.00	11.31	0.00	0.10	92.00	93.67	92.00	17.40	0.01	0.19	65.00	17.00	0.00	23.00	22.86	65238.00	1.22	101.23	101.00
25	8	2	6819.00	30320.00	147.00	-50	Spot (Block25, Row2, Column8)	93.26	93.00	13.03	0.00	0.14	97.00	97.91	97.00	14.68	0.00	0.15	9.00	0.00	0.00	-4.00	-3.74	54929.00	-0.32	101.24	101.00
25	1	3	4712.00	30602.00	157.15	0	Spot (Block25, Row3, Column1)	289.98	287.00	62.29	0.00	0.21	169.00	168.28	169.00	43.73	0.00	0.26	90.00	68.00	0.00	118.00	120.98	198347.00	2.78	203.57	198.00
25	2	3	4995.00	30612.00	209.00	0	Spot (Block25, Row3, Column2)	121.32	120.00	11.18	0.00	0.09	109.00	113.18	109.00	33.87	0.02	0.30	2.00	0.00	0.00	11.00	12.32	151289.00	0.24	113.56	114.00
25	3	3	5316.00	30605.00	144.60	0	Spot (Block25, Row3, Column3)	198.09	198.00	42.13	0.00	0.21	91.00	92.32	91.00	13.66	0.01	0.15	100.00	98.00	0.00	107.00	107.09	113110.00	7.74	128.49	120.00
25	4	3	5621.00	30611.00	168.55	0	Spot (Block25, Row3, Column4)	129.13	124.00	23.55	0.02	0.18	82.00	81.32	82.00	13.00	0.00	0.16	97.00	80.00	0.00	42.00	47.13	102398.00	3.68	96.73	97.00
25	5	3	5916.00	30623.00	143.80	0	Spot (Block25, Row3, Column5)	128.55	121.00	27.96	0.03	0.22	77.00	78.30	77.00	13.58	0.01	0.17	97.00	82.00	0.00	44.00	51.55	71603.00	3.70	96.34	97.00
25	6	3	6228.00	30609.00	167.10	0	Spot (Block25, Row3, Column6)	236.61	201.00	86.68	0.07	0.37	78.00	79.17	78.00	13.81	0.01	0.17	100.00	99.00	0.00	123.00	158.61	182897.00	11.40	128.06	118.00
25	7	3	6513.00	30602.00	159.10	0	Spot (Block25, Row3, Column7)	96.39	96.00	10.88	0.00	0.11	81.00	81.69	81.00	12.43	0.00	0.15	58.00	22.00	0.00	15.00	15.39	67856.00	1.18	88.53	88.00
25	8	3	6824.00	30620.00	161.75	0	Spot (Block25, Row3, Column8)	235.66	219.00	59.44	0.03	0.25	87.00	86.92	87.00	12.46	0.00	0.14	100.00	99.00	0.00	132.00	148.66	170857.00	11.94	125.21	121.00
25	1	4	4718.00	30912.00	149.55	0	Spot (Block25, Row4, Column1)	260.46	271.50	45.93	0.02	0.18	149.00	148.34	149.00	37.63	0.00	0.25	96.00	72.00	0.00	122.50	111.46	158878.00	2.98	187.65	189.00
25	2	4	5006.00	30912.00	175.00	0	Spot (Block25, Row4, Column2)	230.10	208.00	64.44	0.04	0.28	101.00	102.54	101.00	19.06	0.01	0.19	99.00	97.00	0.00	107.00	129.10	196509.00	6.69	146.64	139.00
25	3	4	5322.00	30914.00	138.90	0	Spot (Block25, Row4, Column3)	466.75	459.00	139.85	0.01	0.30	85.00	85.24	85.00	15.04	0.00	0.18	100.00	100.00	0.00	374.00	381.75	242712.00	25.36	179.58	174.00
25	4	4	5602.00	30929.00	144.25	0	Spot (Block25, Row4, Column4)	82.27	83.00	8.56	0.00	0.10	74.00	74.16	74.00	12.41	0.00	0.17	34.00	1.00	0.00	9.00	8.27	46485.00	0.65	76.44	77.00
25	5	4	5890.00	30903.00	137.40	0	Spot (Block25, Row4, Column5)	97.17	97.00	11.31	0.00	0.12	71.00	70.74	71.00	10.75	0.00	0.15	91.00	63.00	0.00	26.00	26.17	49360.00	2.46	81.40	82.00
25	6	4	6226.00	30915.00	194.05	0	Spot (Block25, Row4, Column6)	113.32	114.00	16.26	0.00	0.14	71.00	71.95	71.00	11.92	0.01	0.17	96.00	86.00	0.00	43.00	42.32	120917.00	3.47	85.04	85.50
25	7	4	6503.00	30919.00	203.45	0	Spot (Block25, Row4, Column7)	88.06	88.00	10.70	0.00	0.12	75.00	75.27	75.00	10.82	0.00	0.14	58.00	21.00	0.00	13.00	13.06	103476.00	1.18	77.93	77.00
25	8	4	6821.00	30936.00	151.75	0	Spot (Block25, Row4, Column8)	203.27	198.00	48.19	0.01	0.24	79.00	78.90	79.00	11.90	0.00	0.15	100.00	98.00	0.00	119.00	124.27	127858.00	10.46	112.38	110.00
25	1	5	4715.00	31212.00	157.80	0	Spot (Block25, Row5, Column1)	269.67	271.00	74.92	0.00	0.28	140.00	142.83	140.00	36.16	0.01	0.25	95.00	69.00	0.00	131.00	129.67	185802.00	3.51	173.01	171.00
25	2	5	5005.00	31211.00	157.15	0	Spot (Block25, Row5, Column2)	712.45	584.00	445.45	0.09	0.63	98.00	101.05	98.00	20.59	0.01	0.20	100.00	100.00	0.00	486.00	614.45	484464.00	29.70	249.74	187.00
25	3	5	5309.00	31216.00	152.05	0	Spot (Block25, Row5, Column3)	163.15	164.00	42.28	0.00	0.26	83.00	83.60	83.00	16.34	0.00	0.20	97.00	89.00	0.00	81.00	80.15	103766.00	4.87	108.86	106.00
25	4	5	5616.00	31206.00	170.80	0	Spot (Block25, Row5, Column4)	112.73	111.00	17.41	0.01	0.15	72.00	72.30	72.00	11.67	0.00	0.16	96.00	83.00	0.00	39.00	40.73	91764.00	3.46	82.47	82.00
25	5	5	5920.00	31221.00	136.15	0	Spot (Block25, Row5, Column5)	604.87	578.00	228.85	0.02	0.38	70.00	69.67	70.00	11.89	0.00	0.17	100.00	100.00	0.00	508.00	534.87	301832.00	45.00	194.46	171.00
25	6	5	6214.00	31217.00	147.00	-50	Spot (Block25, Row5, Column6)	67.94	69.00	8.44	0.01	0.12	69.00	69.66	69.00	10.82	0.00	0.16	7.00	0.00	0.00	0.00	-1.06	40082.00	-0.16	65.87	67.00
25	7	5	6523.00	31223.00	165.90	0	Spot (Block25, Row5, Column7)	141.96	142.00	26.55	0.00	0.19	73.00	73.70	73.00	10.94	0.00	0.15	100.00	98.00	0.00	69.00	68.96	108175.00	6.24	98.25	99.00
25	8	5	6821.00	31232.00	155.95	0	Spot (Block25, Row5, Column8)	150.66	160.00	34.13	0.03	0.23	78.00	77.42	78.00	11.50	0.00	0.15	99.00	95.00	0.00	82.00	72.66	100790.00	6.37	98.52	100.00
25	1	6	4700.00	31505.00	184.50	0	Spot (Block25, Row6, Column1)	752.32	516.00	569.28	0.16	0.76	141.00	143.36	141.00	38.01	0.01	0.27	100.00	99.00	0.00	375.00	611.32	721478.00	16.02	277.37	276.00
25	2	6	4994.00	31512.00	203.10	0	Spot (Block25, Row6, Column2)	171.33	173.00	27.40	0.00	0.16	93.00	97.49	93.00	25.59	0.02	0.26	97.00	83.00	0.00	80.00	78.33	200119.00	2.89	123.67	122.00
25	3	6	5309.00	31516.00	146.75	0	Spot (Block25, Row6, Column3)	196.91	201.00	21.91	0.01	0.11	77.00	77.95	77.00	12.25	0.01	0.16	100.00	100.00	0.00	124.00	119.91	115389.00	9.71	115.34	110.50
25	4	6	5622.00	31516.00	165.25	0	Spot (Block25, Row6, Column4)	99.76	100.00	10.46	0.00	0.10	70.00	69.79	70.00	10.22	0.00	0.15	95.00	81.00	0.00	30.00	29.76	75217.00	2.93	81.39	82.00
25	5	6	5916.00	31519.00	135.90	0	Spot (Block25, Row6, Column5)	610.73	598.00	225.68	0.01	0.37	69.00	68.83	69.00	10.59	0.00	0.15	100.00	100.00	0.00	529.00	541.73	304145.00	51.18	203.45	169.00
25	6	6	6212.00	31518.00	147.00	-50	Spot (Block25, Row6, Column6)	70.24	71.00	7.58	0.00	0.11	69.00	68.52	69.00	10.75	0.00	0.16	8.00	0.00	0.00	2.00	1.24	41790.00	0.16	64.86	66.00
25	7	6	6523.00	31524.00	160.70	0	Spot (Block25, Row6, Column7)	140.97	137.00	29.97	0.01	0.21	72.00	71.60	72.00	13.73	0.00	0.19	98.00	91.00	0.00	65.00	68.97	100509.00	5.05	91.76	91.00
25	8	6	6827.00	31532.00	171.70	0	Spot (Block25, Row6, Column8)	152.50	164.00	42.48	0.03	0.28	79.00	78.72	79.00	11.85	0.00	0.15	99.00	87.00	0.00	85.00	73.50	124590.00	6.23	94.44	93.50
25	1	7	4702.00	31813.00	159.70	0	Spot (Block25, Row7, Column1)	382.07	371.00	142.60	0.01	0.37	121.00	124.23	121.00	33.04	0.01	0.27	100.00	99.00	0.00	250.00	261.07	270508.00	7.80	202.09	191.00
25	2	7	5010.00	31810.00	147.00	-50	Spot (Block25, Row7, Column2)	88.85	89.00	8.23	0.00	0.09	85.00	88.28	85.00	18.95	0.02	0.21	3.00	0.00	0.00	4.00	3.85	52246.00	0.03	87.89	89.00
25	3	7	5310.00	31812.00	147.00	-50	Spot (Block25, Row7, Column3)	81.34	82.00	8.81	0.00	0.11	76.00	76.15	76.00	10.08	0.00	0.13	26.00	4.00	0.00	6.00	5.34	47744.00	0.51	76.14	76.00
25	4	7	5610.00	31814.00	147.00	-50	Spot (Block25, Row7, Column4)	67.19	68.00	8.75	0.01	0.13	71.00	71.05	71.00	9.39	0.00	0.13	5.00	0.00	0.00	-3.00	-3.81	39643.00	-0.41	71.71	72.00
25	5	7	5901.00	31824.00	174.95	0	Spot (Block25, Row7, Column5)	89.41	91.00	12.86	0.01	0.14	71.00	73.05	71.00	12.87	0.01	0.18	68.00	33.00	0.00	20.00	18.41	76628.00	1.27	76.41	76.50
25	6	7	6226.00	31823.00	183.05	0	Spot (Block25, Row7, Column6)	107.43	108.00	13.49	0.00	0.13	72.00	76.32	72.00	21.47	0.03	0.28	83.00	30.00	0.00	36.00	35.43	100876.00	1.45	88.68	89.00
25	7	7	6507.00	31826.00	158.15	0	Spot (Block25, Row7, Column7)	144.19	147.00	28.17	0.01	0.20	76.00	83.20	76.00	35.63	0.04	0.43	81.00	49.00	0.00	71.00	68.19	99494.00	1.71	95.22	95.00
25	8	7	6816.00	31831.00	187.55	0	Spot (Block25, Row7, Column8)	234.89	229.00	45.27	0.01	0.19	86.00	110.37	86.00	110.25	0.11	1.00	83.00	1.00	0.00	143.00	148.89	232546.00	1.13	129.94	120.00
25	1	8	4711.00	32124.00	133.50	0	Spot (Block25, Row8, Column1)	174.19	178.00	61.90	0.01	0.36	111.00	112.26	111.00	22.51	0.00	0.20	79.00	64.00	0.00	67.00	63.19	83784.00	2.75	129.43	127.00
25	2	8	4993.00	32133.00	187.30	0	Spot (Block25, Row8, Column2)	104.64	104.00	8.90	0.00	0.09	86.00	86.40	86.00	13.10	0.00	0.15	69.00	20.00	0.00	18.00	18.64	103283.00	1.39	91.17	92.00
25	3	8	5306.00	32121.00	164.35	0	Spot (Block25, Row8, Column3)	103.23	102.00	12.16	0.01	0.12	76.00	76.14	76.00	10.25	0.00	0.13	94.00	68.00	0.00	26.00	27.23	77219.00	2.64	87.81	89.00
25	4	8	5611.00	32127.00	141.80	0	Spot (Block25, Row8, Column4)	295.48	287.00	76.12	0.01	0.26	73.00	73.08	73.00	9.94	0.00	0.14	100.00	100.00	0.00	214.00	222.48	161334.00	22.38	132.52	116.00
25	5	8	5908.00	32116.00	147.00	-50	Spot (Block25, Row8, Column5)	80.61	79.00	12.78	0.01	0.16	77.00	79.11	77.00	15.55	0.01	0.20	16.00	3.00	0.00	2.00	3.61	47316.00	0.10	82.91	80.00
25	6	8	6216.00	32112.00	177.15	0	Spot (Block25, Row8, Column6)	270.15	272.00	98.50	0.00	0.36	82.00	87.00	82.00	22.41	0.03	0.26	100.00	97.00	0.00	190.00	188.15	237460.00	8.17	139.87	127.00
25	7	8	6510.00	32105.00	244.40	0	Spot (Block25, Row8, Column7)	193.12	192.00	73.04	0.00	0.38	88.00	127.74	88.00	157.86	0.16	1.24	22.00	0.00	0.00	104.00	105.12	334106.00	0.41	130.46	104.00
25	8	8	6802.00	32128.00	141.40	0	Spot (Block25, Row8, Column8)	53073.41	65535.00	15571.50	0.09	0.29	108.00	149.54	108.00	165.19	0.14	1.10	100.00	100.00	51.29	65427.00	52965.41	28872120.00	320.39	9669.94	7057.50
26	1	1	9226.00	30036.00	149.90	0	Spot (Block26, Row1, Column1)	24595.70	21236.50	13820.79	0.06	0.56	498.00	539.91	498.00	198.70	0.04	0.37	100.00	100.00	0.00	20738.50	24097.70	15150950.00	121.07	5426.34	3954.50
26	2	1	9519.00	30044.00	147.35	0	Spot (Block26, Row1, Column2)	40407.35	38455.00	19858.32	0.02	0.49	500.00	553.20	500.00	236.53	0.04	0.43	100.00	100.00	22.17	37955.00	39907.35	23880852.00	168.50	6982.70	5790.00
26	3	1	9827.00	30047.00	142.50	0	Spot (Block26, Row1, Column3)	8442.73	6679.50	5558.72	0.10	0.66	494.00	522.45	494.00	172.79	0.02	0.33	100.00	100.00	0.00	6185.50	7948.73	4626614.00	45.84	2026.63	1610.00
26	4	1	10118.00	30045.00	142.80	0	Spot (Block26, Row1, Column4)	33881.02	31345.00	18683.07	0.03	0.55	493.00	534.76	493.00	192.52	0.04	0.36	100.00	100.00	8.06	30852.00	33388.02	18905644.00	173.21	6381.58	4329.00
26	5	1	10428.00	30048.00	143.95	0	Spot (Block26, Row1, Column5)	18876.00	15105.00	14844.94	0.10	0.79	490.00	515.25	490.00	179.56	0.02	0.35	100.00	100.00	0.00	14615.00	18386.00	10532808.00	102.25	3481.92	2408.50
26	6	1	10720.00	30049.00	143.90	0	Spot (Block26, Row1, Column6)	29146.74	26247.00	16997.81	0.05	0.58	494.00	516.48	494.00	195.49	0.02	0.38	100.00	100.00	3.17	25753.00	28652.74	16526203.00	146.46	5765.42	3594.00
26	7	1	11016.00	30054.00	146.65	0	Spot (Block26, Row1, Column7)	56544.52	65535.00	14131.18	0.06	0.25	492.00	515.51	492.00	181.94	0.02	0.35	100.00	100.00	63.25	65043.00	56052.52	33078792.00	307.96	12218.83	9134.00
26	8	1	11334.00	30051.00	167.10	0	Spot (Block26, Row1, Column8)	803.50	783.00	191.74	0.01	0.24	490.00	501.56	490.00	117.53	0.01	0.23	85.00	58.00	0.00	293.00	313.50	621909.00	2.57	582.01	588.50
26	1	2	9249.00	30331.00	267.70	0	Spot (Block26, Row2, Column1)	529.20	497.00	98.14	0.03	0.19	492.00	511.90	492.00	177.93	0.02	0.35	7.00	0.00	0.00	5.00	37.20	1103914.00	0.10	489.46	494.50
26	2	2	9519.00	30342.00	131.05	0	Spot (Block26, Row2, Column2)	14300.80	13864.50	6138.73	0.01	0.43	489.00	520.79	489.00	220.33	0.03	0.42	100.00	100.00	0.00	13375.50	13811.80	6549766.00	62.54	2969.07	2603.50
26	3	2	9827.00	30344.00	150.95	0	Spot (Block26, Row2, Column3)	890.80	886.00	211.61	0.00	0.24	491.00	517.25	491.00	178.78	0.02	0.35	83.00	55.00	0.00	395.00	399.80	558529.00	2.09	608.31	604.00
26	4	2	10124.00	30345.00	178.70	0	Spot (Block26, Row2, Column4)	7655.26	7203.00	4067.90	0.03	0.53	499.00	565.97	499.00	230.89	0.05	0.41	100.00	100.00	0.00	6704.00	7156.26	6774905.00	30.70	1910.70	1906.00
26	5	2	10429.00	30347.00	199.30	0	Spot (Block26, Row2, Column5)	4700.28	4679.00	1660.16	0.00	0.35	501.00	562.92	501.00	212.35	0.05	0.38	100.00	100.00	0.00	4178.00	4199.28	5297218.00	19.48	1561.09	1316.50
26	6	2	10718.00	30350.00	144.60	0	Spot (Block26, Row2, Column6)	8300.29	7275.00	5009.31	0.06	0.60	502.00	626.62	502.00	423.97	0.10	0.68	100.00	99.00	0.00	6773.00	7798.29	4756066.00	18.10	1742.58	1455.00
26	7	2	11020.00	30352.00	146.25	0	Spot (Block26, Row2, Column7)	5078.74	4287.00	2969.60	0.07	0.58	496.00	531.46	496.00	187.09	0.03	0.35	100.00	100.00	0.00	3791.00	4582.74	2960904.00	24.31	1410.16	976.00
26	8	2	11345.00	30361.00	199.70	0	Spot (Block26, Row2, Column8)	581.20	589.00	113.39	0.01	0.20	493.00	528.53	493.00	264.67	0.03	0.50	5.00	0.00	0.00	96.00	88.20	657915.00	0.20	513.36	489.00
26	1	3	9226.00	30642.00	142.15	0	Spot (Block26, Row3, Column1)	32277.91	30221.00	19548.41	0.03	0.61	485.00	489.57	485.00	146.27	0.00	0.30	100.00	100.00	5.12	29736.00	31792.91	17656028.00	217.32	6130.95	5007.00
26	2	3	9526.00	30642.00	145.55	0	Spot (Block26, Row3, Column2)	1074.28	1006.00	310.78	0.03	0.29	487.00	497.28	487.00	147.77	0.01	0.30	97.00	83.00	0.00	519.00	587.28	618786.00	3.90	620.85	624.50
26	3	3	9811.00	30634.00	145.70	0	Spot (Block26, Row3, Column3)	1781.19	1612.00	694.28	0.04	0.39	490.00	503.18	490.00	169.08	0.01	0.34	99.00	99.00	0.00	1122.00	1291.19	1025966.00	7.56	788.09	757.00
26	4	3	10121.00	30643.00	139.00	0	Spot (Block26, Row3, Column4)	42040.70	42322.00	19925.42	0.00	0.47	497.00	534.22	497.00	184.52	0.03	0.35	100.00	100.00	26.20	41825.00	41543.70	21987360.00	224.94	8927.25	6012.50
26	5	3	10429.00	30645.00	147.45	0	Spot (Block26, Row3, Column5)	2398.69	1466.00	3900.73	0.21	1.63	502.00	614.86	502.00	410.27	0.09	0.67	83.00	57.00	0.00	964.00	1896.69	1422421.00	4.35	778.55	815.50
26	6	3	10721.00	30647.00	201.45	0	Spot (Block26, Row3, Column6)	34186.37	27996.50	21338.91	0.09	0.62	583.00	790.54	583.00	602.52	0.13	0.76	100.00	100.00	21.78	27413.50	33603.37	39246200.00	55.43	7790.23	7798.50
26	7	3	11027.00	30655.00	141.30	0	Spot (Block26, Row3, Column7)	16165.37	14003.00	10925.53	0.06	0.68	504.00	645.90	504.00	465.42	0.11	0.72	100.00	100.00	0.00	13499.00	15661.37	8729297.00	33.34	3206.51	2230.00
26	8	3	11320.00	30658.00	155.65	0	Spot (Block26, Row3, Column8)	44474.83	46000.00	18036.37	0.01	0.41	495.00	565.82	495.00	329.93	0.06	0.58	100.00	100.00	27.14	45505.00	43979.83	29664892.00	133.08	8191.55	7209.00
26	1	4	9223.00	30941.00	138.85	0	Spot (Block26, Row4, Column1)	39940.61	39836.00	19988.06	0.00	0.50	492.00	518.54	492.00	171.44	0.02	0.33	100.00	100.00	22.03	39344.00	39448.61	20849060.00	229.95	8469.35	6676.50
26	2	4	9521.00	30942.00	156.60	0	Spot (Block26, Row4, Column2)	4235.73	4039.00	1756.69	0.02	0.41	495.00	549.51	495.00	275.64	0.05	0.50	100.00	99.00	0.00	3544.00	3740.73	2854884.00	13.37	1277.63	1285.00
26	3	4	9821.00	30944.00	144.65	0	Spot (Block26, Row4, Column3)	62420.43	65535.00	7024.29	0.02	0.11	494.00	530.61	494.00	224.99	0.03	0.42	100.00	100.00	78.46	65041.00	61926.43	35642352.00	275.08	15483.61	11285.00
26	4	4	10114.00	30950.00	148.55	0	Spot (Block26, Row4, Column4)	1187.82	1076.00	413.39	0.04	0.35	495.00	522.20	495.00	161.34	0.02	0.31	99.00	79.00	0.00	581.00	692.82	709126.00	4.13	729.32	715.00
26	5	4	10409.00	30944.00	149.80	0	Spot (Block26, Row4, Column5)	1031.74	856.50	799.57	0.08	0.77	496.00	528.05	496.00	160.38	0.03	0.30	83.00	54.00	0.00	360.50	535.74	631424.00	3.14	636.68	623.00
26	6	4	10723.00	30950.00	200.35	0	Spot (Block26, Row4, Column6)	5598.62	5538.00	1820.36	0.00	0.33	532.00	645.27	532.00	419.89	0.08	0.65	100.00	100.00	0.00	5006.00	5066.62	6376834.00	11.80	1635.18	1451.00
26	7	4	11016.00	30953.00	143.70	0	Spot (Block26, Row4, Column7)	8297.02	6176.50	6484.84	0.13	0.78	513.00	648.91	513.00	489.23	0.10	0.75	98.00	88.00	0.00	5663.50	7784.02	4646329.00	15.63	1754.16	1371.00
26	8	4	11319.00	30958.00	147.30	0	Spot (Block26, Row4, Column8)	2696.01	2529.50	1337.35	0.03	0.50	497.00	556.40	497.00	303.37	0.05	0.55	100.00	91.00	0.00	2032.50	2199.01	1596039.00	7.05	994.74	889.00
26	1	5	9225.00	31244.00	143.00	0	Spot (Block26, Row5, Column1)	47797.94	54728.00	18555.79	0.06	0.39	507.00	645.80	507.00	436.22	0.11	0.68	100.00	100.00	42.09	54221.00	47290.94	26575804.00	108.09	8803.59	6037.00
26	2	5	9516.00	31241.00	152.60	0	Spot (Block26, Row5, Column2)	48852.46	51916.00	16606.66	0.03	0.34	511.00	667.02	511.00	470.31	0.12	0.71	100.00	100.00	35.59	51405.00	48341.46	31021532.00	102.45	9143.49	7939.00
26	3	5	9822.00	31244.00	147.15	0	Spot (Block26, Row5, Column3)	13361.69	11618.00	7901.94	0.06	0.59	502.00	574.50	502.00	275.61	0.06	0.48	100.00	100.00	0.00	11116.00	12859.69	7856674.00	46.40	2519.34	2163.50
26	4	5	10113.00	31246.00	142.75	0	Spot (Block26, Row5, Column4)	21481.46	19075.50	14387.24	0.05	0.67	502.00	552.35	502.00	194.14	0.04	0.35	100.00	100.00	0.36	18573.50	20979.46	11814804.00	107.81	4888.87	3360.00
26	5	5	10418.00	31247.00	144.20	0	Spot (Block26, Row5, Column5)	61478.37	65535.00	8639.58	0.03	0.14	495.00	559.31	495.00	245.27	0.05	0.44	100.00	100.00	76.43	65040.00	60983.37	34428156.00	248.38	16863.54	12476.50
26	6	5	10722.00	31248.00	145.25	0	Spot (Block26, Row5, Column6)	9073.17	7782.50	5215.73	0.07	0.57	515.00	651.96	515.00	450.09	0.10	0.69	100.00	100.00	0.00	7267.50	8558.17	5189852.00	18.71	2045.18	1655.50
26	7	5	11023.00	31251.00	200.95	0	Spot (Block26, Row5, Column7)	35342.97	31132.00	21539.23	0.06	0.61	591.00	756.28	591.00	613.11	0.11	0.81	100.00	100.00	21.35	30541.00	34751.97	40397260.00	56.41	7702.43	7698.00
26	8	5	11321.00	31253.00	143.75	0	Spot (Block26, Row5, Column8)	24978.03	19666.50	19877.52	0.10	0.80	497.00	596.17	497.00	367.64	0.08	0.62	100.00	100.00	3.60	19169.50	24481.03	13887787.00	66.32	4430.21	3407.00
26	1	6	9218.00	31540.00	208.15	0	Spot (Block26, Row6, Column1)	28301.11	18576.00	21472.50	0.18	0.76	568.00	772.85	568.00	644.63	0.13	0.83	100.00	100.00	15.07	18008.00	27733.11	34923752.00	42.70	6694.72	6534.00
26	2	6	9519.00	31541.00	216.85	0	Spot (Block26, Row6, Column2)	23549.09	18248.00	14594.01	0.11	0.62	526.00	775.15	526.00	662.70	0.17	0.85	100.00	100.00	0.15	17722.00	23023.09	31579332.00	34.37	5900.70	6135.00
26	3	6	9807.00	31545.00	142.25	0	Spot (Block26, Row6, Column3)	47469.90	55675.00	19409.68	0.07	0.41	505.00	611.41	505.00	382.36	0.08	0.63	100.00	100.00	41.09	55170.00	46964.90	26108588.00	122.55	9961.63	6535.50
26	4	6	10120.00	31545.00	145.15	0	Spot (Block26, Row6, Column4)	3345.90	2923.00	1667.60	0.06	0.50	503.00	551.42	503.00	197.59	0.04	0.36	100.00	100.00	0.00	2420.00	2842.90	1927239.00	14.14	1119.44	980.00
26	5	6	10418.00	31549.00	145.00	0	Spot (Block26, Row6, Column5)	63147.96	65535.00	6419.40	0.02	0.10	502.00	580.00	502.00	281.43	0.06	0.49	100.00	100.00	82.61	65033.00	62645.96	36310372.00	222.33	15108.02	10845.00
26	6	6	10723.00	31547.00	161.85	0	Spot (Block26, Row6, Column6)	1692.13	1259.00	1012.44	0.13	0.60	506.00	627.98	506.00	409.78	0.09	0.65	76.00	47.00	0.00	753.00	1186.13	1226792.00	2.60	721.09	718.00
26	7	6	11018.00	31550.00	145.90	0	Spot (Block26, Row6, Column7)	28166.11	25479.00	19478.37	0.04	0.69	505.00	636.81	505.00	442.97	0.10	0.70	100.00	100.00	3.81	24974.00	27661.11	16251847.00	62.15	5126.16	3524.00
26	8	6	11323.00	31558.00	144.30	0	Spot (Block26, Row6, Column8)	33692.36	30074.50	22620.95	0.05	0.67	495.00	552.76	495.00	166.45	0.05	0.30	100.00	100.00	15.96	29579.50	33197.36	19002524.00	199.10	5799.65	4043.00
26	1	7	9215.00	31842.00	153.65	0	Spot (Block26, Row7, Column1)	5332.54	4719.50	2674.71	0.05	0.50	497.00	581.57	497.00	408.44	0.07	0.70	100.00	99.00	0.00	4222.50	4835.54	3434155.00	11.63	1346.91	1305.00
26	2	7	9520.00	31843.00	150.10	0	Spot (Block26, Row7, Column2)	1259.22	1143.00	533.04	0.04	0.42	497.00	571.19	497.00	356.69	0.06	0.62	72.00	43.00	0.00	646.00	762.22	775678.00	1.93	678.42	646.00
26	3	7	9833.00	31841.00	183.15	0	Spot (Block26, Row7, Column3)	627.66	599.00	131.19	0.02	0.21	496.00	534.14	496.00	135.68	0.03	0.25	41.00	14.00	0.00	103.00	131.66	590000.00	0.69	590.09	597.00
26	4	7	10118.00	31839.00	176.55	0	Spot (Block26, Row7, Column4)	996.10	908.00	391.34	0.04	0.39	505.00	569.39	505.00	204.18	0.05	0.36	71.00	49.00	0.00	403.00	491.10	865615.00	2.09	634.85	603.50
26	5	7	10414.00	31849.00	177.65	0	Spot (Block26, Row7, Column5)	7286.78	6469.50	4140.75	0.05	0.57	584.00	687.87	584.00	428.33	0.07	0.62	100.00	100.00	0.00	5885.50	6702.78	6412367.00	15.41	1938.19	1920.50
26	6	7	10715.00	31850.00	207.75	0	Spot (Block26, Row7, Column6)	27867.76	24965.50	16642.32	0.05	0.60	613.00	897.67	613.00	794.65	0.17	0.89	100.00	100.00	1.63	24352.50	27254.76	34110156.00	33.94	6775.45	6532.00
26	7	7	11004.00	31853.00	145.20	0	Spot (Block26, Row7, Column7)	43158.56	43395.00	19427.85	0.00	0.45	585.00	703.89	585.00	497.57	0.08	0.71	100.00	100.00	27.30	42810.00	42573.56	24816292.00	85.32	8063.99	5612.00
26	8	7	11326.00	31856.00	189.90	0	Spot (Block26, Row7, Column8)	11410.65	11503.50	3600.13	0.00	0.32	517.00	588.21	517.00	205.03	0.06	0.35	100.00	100.00	0.00	10986.50	10893.65	11661684.00	52.78	2691.10	2590.00
26	1	8	9221.00	32141.00	202.40	0	Spot (Block26, Row8, Column1)	668.28	611.00	170.83	0.04	0.26	490.00	491.80	490.00	110.26	0.00	0.22	56.00	26.00	0.00	121.00	178.28	775868.00	1.60	555.95	575.00
26	2	8	9515.00	32146.00	144.40	0	Spot (Block26, Row8, Column2)	3760.42	3380.00	1966.02	0.05	0.52	493.00	504.46	493.00	108.24	0.01	0.21	100.00	100.00	0.00	2887.00	3267.42	2143438.00	30.08	1134.63	1009.50
26	3	8	9808.00	32145.00	143.00	0	Spot (Block26, Row8, Column3)	8453.42	6964.00	6306.88	0.08	0.75	495.00	537.48	495.00	208.37	0.04	0.39	100.00	99.00	0.00	6469.00	7958.42	4708552.00	37.99	1666.09	1298.50
26	4	8	10114.00	32154.00	148.20	0	Spot (Block26, Row8, Column4)	59105.09	65535.00	10948.77	0.04	0.19	498.00	561.05	498.00	246.44	0.05	0.44	100.00	100.00	66.16	65037.00	58607.09	35108700.00	237.56	13911.95	11596.00
26	5	8	10406.00	32139.00	178.70	0	Spot (Block26, Row8, Column5)	1026.05	908.00	360.70	0.05	0.35	525.00	668.21	525.00	544.68	0.10	0.82	34.00	8.00	0.00	383.00	501.05	919339.00	0.66	718.98	715.50
26	6	8	10719.00	32155.00	194.25	0	Spot (Block26, Row8, Column6)	41385.70	44038.00	22761.74	0.03	0.55	601.50	845.80	601.50	807.73	0.15	0.95	100.00	100.00	36.24	43436.50	40784.20	44076168.00	50.19	8666.05	8519.00
26	7	8	11016.00	32152.00	139.00	0	Spot (Block26, Row8, Column7)	17685.73	15815.50	10255.56	0.05	0.58	587.00	700.41	587.00	538.07	0.08	0.77	100.00	100.00	0.00	15228.50	17098.73	9267321.00	31.57	3938.04	3057.50
26	8	8	11301.00	32155.00	142.95	0	Spot (Block26, Row8, Column8)	51574.52	63567.00	16590.13	0.09	0.32	576.00	606.22	576.00	235.69	0.02	0.39	100.00	100.00	48.11	62991.00	50998.52	28727192.00	216.25	10657.56	7133.00
27	1	1	13730.00	30063.00	152.80	0	Spot (Block27, Row1, Column1)	23423.75	19783.00	13180.22	0.07	0.56	487.00	498.21	487.00	133.05	0.01	0.27	100.00	100.00	0.31	19296.00	22936.75	14967776.00	172.31	4671.71	3913.00
27	2	1	14022.00	30071.00	146.60	0	Spot (Block27, Row1, Column2)	8572.76	7906.00	4803.51	0.04	0.56	461.00	474.28	461.00	124.55	0.01	0.26	100.00	100.00	0.00	7445.00	8111.76	5040785.00	65.02	1993.60	1704.00
27	3	1	14328.00	30072.00	146.30	0	Spot (Block27, Row1, Column3)	6783.20	5425.00	4764.69	0.10	0.70	408.00	443.34	408.00	88.39	0.04	0.20	100.00	100.00	0.00	5017.00	6375.20	3968172.00	71.73	1598.56	1131.00
27	4	1	14619.00	30072.00	145.60	0	Spot (Block27, Row1, Column4)	5997.47	5495.00	3167.55	0.04	0.53	411.00	460.43	411.00	129.01	0.05	0.28	100.00	100.00	0.00	5084.00	5586.47	3454543.00	42.92	1595.03	1374.00
27	5	1	14926.00	30073.00	146.15	0	Spot (Block27, Row1, Column5)	17256.62	14009.50	13231.65	0.09	0.77	408.00	455.10	408.00	118.34	0.05	0.26	100.00	100.00	0.00	13601.50	16848.62	10043353.00	141.97	3001.59	2472.00
27	6	1	15222.00	30072.00	143.55	0	Spot (Block27, Row1, Column6)	15363.06	13998.50	8371.44	0.04	0.54	407.00	459.19	407.00	139.61	0.05	0.30	100.00	100.00	0.00	13591.50	14956.06	8541864.00	106.75	4089.55	2822.50
27	7	1	15515.00	30077.00	146.65	0	Spot (Block27, Row1, Column7)	40931.55	41582.50	20449.77	0.01	0.50	404.00	450.77	404.00	132.11	0.05	0.29	100.00	100.00	23.89	41178.50	40527.55	23985996.00	306.41	8141.59	5542.50
27	8	1	15825.00	30069.00	167.40	0	Spot (Block27, Row1, Column8)	826.80	775.00	233.24	0.03	0.28	401.00	437.00	401.00	89.85	0.04	0.21	98.00	87.00	0.00	374.00	425.80	643251.00	4.34	558.73	532.00
27	1	2	13737.00	30354.00	218.60	0	Spot (Block27, Row2, Column1)	504.88	489.00	90.82	0.01	0.18	433.00	473.06	433.00	128.73	0.04	0.27	27.00	2.00	0.00	56.00	71.88	687640.00	0.25	466.41	490.00
27	2	2	14021.00	30367.00	134.00	0	Spot (Block27, Row2, Column2)	10609.48	10268.00	4467.01	0.01	0.42	411.00	459.55	411.00	130.54	0.05	0.28	100.00	100.00	0.00	9857.00	10198.48	5103162.00	77.75	2409.10	2091.50
27	3	2	14334.00	30365.00	156.65	0	Spot (Block27, Row2, Column3)	1042.31	928.50	435.07	0.05	0.42	406.00	456.64	406.00	136.07	0.05	0.30	97.00	81.00	0.00	522.50	636.31	700433.00	4.30	573.28	583.00
27	4	2	14628.00	30372.00	174.05	0	Spot (Block27, Row2, Column4)	6350.51	6187.00	2949.98	0.01	0.46	421.00	478.17	421.00	155.78	0.06	0.33	100.00	100.00	0.00	5766.00	5929.51	5340776.00	37.70	1643.58	1598.00
27	5	2	14932.00	30380.00	185.30	0	Spot (Block27, Row2, Column5)	4316.55	4091.50	1704.47	0.02	0.39	424.00	473.95	424.00	148.04	0.05	0.31	100.00	100.00	0.00	3667.50	3892.55	4178421.00	25.96	1407.52	1257.50
27	6	2	15214.00	30375.00	145.85	0	Spot (Block27, Row2, Column6)	3914.95	3489.50	2151.35	0.05	0.55	414.00	493.42	414.00	228.55	0.08	0.46	100.00	100.00	0.00	3075.50	3500.95	2286332.00	14.97	1134.57	920.50
27	7	2	15524.00	30379.00	147.60	0	Spot (Block27, Row2, Column7)	4111.59	3484.00	2341.60	0.07	0.57	405.00	445.57	405.00	124.17	0.04	0.28	100.00	100.00	0.00	3079.00	3706.59	2434060.00	29.52	1197.18	956.00
27	8	2	15833.00	30368.00	181.65	0	Spot (Block27, Row2, Column8)	516.93	494.00	99.73	0.02	0.19	401.00	457.79	401.00	252.30	0.06	0.55	6.00	0.00	0.00	93.00	115.93	478681.00	0.23	452.12	428.50
27	1	3	13727.00	30670.00	146.95	0	Spot (Block27, Row3, Column1)	19500.18	17711.00	12982.95	0.04	0.67	439.00	465.23	439.00	110.28	0.03	0.24	100.00	100.00	0.00	17272.00	19061.18	11466104.00	172.61	3740.34	2951.00
27	2	3	14026.00	30671.00	149.85	0	Spot (Block27, Row3, Column2)	1384.64	1242.00	576.71	0.05	0.42	410.00	473.50	410.00	169.74	0.06	0.36	99.00	94.00	0.00	832.00	974.64	850171.00	5.37	656.59	638.00
27	3	3	14312.00	30664.00	141.15	0	Spot (Block27, Row3, Column3)	5242.54	4543.00	3755.51	0.06	0.72	407.00	454.13	407.00	125.01	0.05	0.28	100.00	100.00	0.00	4136.00	4835.54	2825727.00	38.30	1525.28	1174.50
27	4	3	14624.00	30669.00	144.85	0	Spot (Block27, Row3, Column4)	20079.04	18085.00	11803.04	0.05	0.59	412.00	462.63	412.00	126.46	0.05	0.27	100.00	100.00	0.00	17673.00	19667.04	11505288.00	155.12	3972.91	3051.00
27	5	3	14927.00	30673.00	142.80	0	Spot (Block27, Row3, Column5)	2643.16	2346.50	1263.62	0.05	0.48	463.00	507.24	463.00	231.68	0.04	0.46	100.00	99.00	0.00	1883.50	2180.16	1453739.00	9.22	1004.25	877.50
27	6	3	15225.00	30674.00	205.85	0	Spot (Block27, Row3, Column6)	20087.45	14541.00	14149.19	0.14	0.70	491.00	581.32	491.00	326.41	0.07	0.56	100.00	100.00	0.17	14050.00	19596.45	24165208.00	59.76	4859.96	5012.00
27	7	3	15528.00	30681.00	145.40	0	Spot (Block27, Row3, Column7)	12621.95	10981.00	8505.19	0.06	0.67	444.00	534.90	444.00	362.07	0.08	0.68	100.00	100.00	0.00	10537.00	12177.95	7257622.00	33.38	2552.65	1923.00
27	8	3	15822.00	30682.00	159.45	0	Spot (Block27, Row3, Column8)	51255.08	58832.00	16191.42	0.06	0.32	412.00	512.78	412.00	373.41	0.10	0.73	100.00	100.00	41.34	58420.00	50843.08	36083868.00	135.89	9450.84	8278.50
27	1	4	13726.00	30967.00	145.55	0	Spot (Block27, Row4, Column1)	20300.35	17856.00	12441.93	0.06	0.61	479.00	497.66	479.00	171.12	0.02	0.34	100.00	100.00	0.00	17377.00	19821.35	11672700.00	115.73	4418.24	2501.00
27	2	4	14018.00	30968.00	168.15	0	Spot (Block27, Row4, Column2)	9487.75	8608.50	5072.28	0.04	0.53	475.00	549.84	475.00	357.07	0.06	0.65	100.00	100.00	0.00	8133.50	9012.75	7495324.00	25.03	1980.36	1905.00
27	3	4	14320.00	30970.00	148.85	0	Spot (Block27, Row4, Column3)	52365.12	65535.00	17128.33	0.10	0.33	427.00	513.94	427.00	265.85	0.08	0.52	100.00	100.00	53.50	65108.00	51938.12	31419292.00	195.04	12816.99	9236.00
27	4	4	14614.00	30976.00	162.20	0	Spot (Block27, Row4, Column4)	874.90	826.50	264.75	0.02	0.30	407.00	451.97	407.00	131.71	0.05	0.29	93.00	74.00	0.00	419.50	467.90	636927.00	3.21	552.55	534.00
27	5	4	14903.00	30971.00	152.40	0	Spot (Block27, Row4, Column5)	1271.05	1154.00	549.58	0.04	0.43	410.00	451.08	410.00	122.64	0.04	0.27	99.00	97.00	0.00	744.00	861.05	805843.00	6.69	629.30	604.00
27	6	4	15223.00	30980.00	189.90	0	Spot (Block27, Row4, Column6)	5989.91	5980.00	2121.10	0.00	0.35	473.00	508.75	473.00	225.04	0.03	0.44	100.00	100.00	0.00	5507.00	5516.91	6067777.00	24.36	1758.75	1474.50
27	7	4	15519.00	30982.00	145.25	0	Spot (Block27, Row4, Column7)	8487.64	6670.50	6564.27	0.10	0.77	484.00	530.82	484.00	315.35	0.04	0.59	100.00	98.00	0.00	6186.50	8003.64	4871903.00	25.23	1669.05	1269.00
27	8	4	15820.00	30984.00	151.00	0	Spot (Block27, Row4, Column8)	2850.20	2534.50	1401.84	0.05	0.49	428.00	487.21	428.00	233.13	0.06	0.48	100.00	100.00	0.00	2106.50	2422.20	1767121.00	10.14	959.53	849.00
27	1	5	13724.00	31270.00	147.35	0	Spot (Block27, Row5, Column1)	16458.62	13435.00	11155.26	0.09	0.68	492.00	583.90	492.00	360.39	0.07	0.62	100.00	100.00	0.00	12943.00	15966.62	9759961.00	44.05	2981.68	2218.00
27	2	5	14018.00	31267.00	157.20	0	Spot (Block27, Row5, Column2)	55514.82	65535.00	13659.17	0.07	0.25	504.00	654.84	504.00	461.61	0.11	0.70	100.00	100.00	55.20	65031.00	55010.82	37916940.00	118.84	10709.48	9171.00
27	3	5	14324.00	31269.00	154.60	0	Spot (Block27, Row5, Column3)	31121.04	26831.00	18941.88	0.06	0.61	492.00	575.77	492.00	360.39	0.07	0.63	100.00	100.00	5.89	26339.00	30629.04	20602160.00	84.76	4413.10	3733.50
27	4	5	14618.00	31274.00	145.80	0	Spot (Block27, Row5, Column4)	16348.03	13816.00	11800.11	0.07	0.72	442.00	499.12	442.00	220.78	0.05	0.44	100.00	100.00	0.00	13374.00	15906.03	9432816.00	71.79	3110.39	2200.00
27	5	5	14923.00	31274.00	146.60	0	Spot (Block27, Row5, Column5)	53984.82	65535.00	16343.60	0.08	0.30	458.50	485.34	458.50	178.42	0.02	0.37	100.00	100.00	56.78	65076.50	53526.32	31473376.00	299.85	11811.77	8263.00
27	6	5	15221.00	31272.00	147.15	0	Spot (Block27, Row5, Column6)	4280.93	3908.50	2311.23	0.04	0.54	475.00	522.54	475.00	315.02	0.04	0.60	100.00	95.00	0.00	3433.50	3805.93	2542874.00	11.93	1227.12	1052.50
27	7	5	15524.00	31275.00	186.15	0	Spot (Block27, Row5, Column7)	26718.15	22079.00	17636.06	0.08	0.66	488.00	591.22	488.00	442.81	0.08	0.75	100.00	100.00	2.56	21591.00	26230.15	26050204.00	59.00	4760.20	4704.50
27	8	5	15823.00	31282.00	146.15	0	Spot (Block27, Row5, Column8)	18919.47	16062.00	14523.38	0.07	0.77	431.00	503.74	431.00	302.95	0.07	0.60	100.00	100.00	0.00	15631.00	18488.47	11011130.00	60.79	3302.94	2402.00
27	1	6	13716.00	31567.00	205.90	0	Spot (Block27, Row6, Column1)	18265.10	12679.50	13827.12	0.16	0.76	509.00	657.80	509.00	392.71	0.11	0.60	100.00	100.00	0.00	12170.50	17756.10	22027716.00	44.84	4160.83	4155.50
27	2	6	14018.00	31567.00	205.25	0	Spot (Block27, Row6, Column2)	12209.51	10268.50	7134.01	0.08	0.58	495.00	625.87	495.00	423.07	0.10	0.68	100.00	100.00	0.00	9773.50	11714.51	14602580.00	27.38	3190.92	3224.50
27	3	6	14306.00	31568.00	144.85	0	Spot (Block27, Row6, Column3)	32325.88	29831.50	18531.45	0.03	0.57	470.00	528.26	470.00	271.28	0.05	0.51	100.00	100.00	4.21	29361.50	31855.88	18425772.00	117.21	6593.80	4822.00
27	4	6	14619.00	31571.00	144.60	0	Spot (Block27, Row6, Column4)	3651.38	3062.00	2106.86	0.08	0.58	426.00	470.32	426.00	150.32	0.04	0.32	100.00	100.00	0.00	2636.00	3225.38	2084937.00	21.16	1083.75	866.00
27	5	6	14918.00	31575.00	145.95	0	Spot (Block27, Row6, Column5)	55261.16	65535.00	14992.99	0.07	0.27	469.00	496.79	469.00	201.40	0.03	0.41	100.00	100.00	58.76	65066.00	54792.16	32162228.00	271.92	11747.38	9140.00
27	6	6	15220.00	31578.00	149.70	0	Spot (Block27, Row6, Column6)	1781.59	1278.00	1050.19	0.14	0.59	468.00	505.46	468.00	245.54	0.03	0.49	94.00	74.00	0.00	810.00	1313.59	1095677.00	5.20	739.09	732.00
27	7	6	15517.00	31577.00	147.05	0	Spot (Block27, Row6, Column7)	23293.36	20015.00	15904.74	0.07	0.68	474.00	524.46	474.00	314.36	0.04	0.60	100.00	100.00	0.34	19541.00	22819.36	13789666.00	72.43	4140.77	3358.00
27	8	6	15824.00	31586.00	147.40	0	Spot (Block27, Row6, Column8)	24738.16	20187.00	18098.92	0.09	0.73	426.00	462.80	426.00	105.13	0.04	0.23	100.00	100.00	0.67	19761.00	24312.16	14669731.00	230.91	4291.92	3045.00
27	1	7	13718.00	31867.00	157.95	0	Spot (Block27, Row7, Column1)	13943.96	12176.50	7502.76	0.06	0.54	493.00	567.81	493.00	312.06	0.06	0.55	100.00	100.00	0.00	11683.50	13450.96	9621333.00	42.86	2506.26	2375.00
27	2	7	14016.00	31871.00	147.55	0	Spot (Block27, Row7, Column2)	1372.28	1198.00	711.71	0.06	0.52	466.00	511.49	466.00	247.25	0.04	0.48	80.00	62.00	0.00	732.00	906.28	819254.00	3.48	626.12	611.00
27	3	7	14313.00	31861.00	229.20	0	Spot (Block27, Row7, Column3)	508.62	490.00	108.09	0.02	0.21	419.00	458.48	419.00	103.55	0.04	0.23	32.00	10.00	0.00	71.00	89.62	769028.00	0.48	447.52	407.00
27	4	7	14619.00	31876.00	166.90	0	Spot (Block27, Row7, Column4)	984.35	875.00	429.71	0.05	0.44	472.00	496.31	472.00	217.87	0.02	0.44	74.00	46.00	0.00	403.00	512.35	759920.00	2.24	591.15	592.00
27	5	7	14916.00	31876.00	179.45	0	Spot (Block27, Row7, Column5)	5629.91	5009.50	3021.49	0.05	0.54	485.00	543.73	485.00	264.53	0.05	0.49	100.00	99.00	0.00	4524.50	5144.91	5078181.00	19.23	1544.65	1544.50
27	6	7	15217.00	31875.00	186.35	0	Spot (Block27, Row7, Column6)	16009.81	14443.00	8659.58	0.04	0.54	505.00	655.31	505.00	449.72	0.11	0.69	100.00	100.00	0.00	13938.00	15504.81	15721631.00	34.14	3486.71	3482.50
27	7	7	15504.00	31879.00	147.05	0	Spot (Block27, Row7, Column7)	22301.50	20717.00	12457.00	0.03	0.56	492.00	546.52	492.00	268.20	0.05	0.49	100.00	100.00	0.34	20225.00	21809.50	13113281.00	81.11	4857.68	3521.00
27	8	7	15823.00	31876.00	184.90	0	Spot (Block27, Row7, Column8)	10989.52	11189.50	3394.05	0.01	0.31	468.00	483.15	468.00	159.55	0.01	0.33	100.00	100.00	0.00	10721.50	10521.52	10571914.00	65.85	2942.69	2568.00
27	1	8	13710.00	32180.00	157.60	0	Spot (Block27, Row8, Column1)	767.76	711.50	226.09	0.03	0.29	485.00	491.91	485.00	160.88	0.01	0.33	68.00	36.00	0.00	226.50	282.76	522075.00	1.71	556.67	519.00
27	2	8	14021.00	32173.00	145.05	0	Spot (Block27, Row8, Column2)	3465.95	3049.00	1880.21	0.06	0.54	423.00	460.08	423.00	94.45	0.04	0.21	100.00	100.00	0.00	2626.00	3042.95	1992919.00	31.82	1113.84	975.00
27	3	8	14303.00	32169.00	146.00	0	Spot (Block27, Row8, Column3)	7769.57	5793.50	6120.49	0.13	0.79	429.00	476.02	429.00	202.50	0.05	0.43	100.00	100.00	0.00	5364.50	7340.57	4506350.00	36.02	1838.86	1265.00
27	4	8	14613.00	32176.00	153.15	0	Spot (Block27, Row8, Column4)	62900.53	65535.00	6677.00	0.02	0.11	482.00	506.44	482.00	261.33	0.02	0.52	100.00	100.00	79.91	65053.00	62418.53	40382500.00	238.76	16320.79	12751.50
27	5	8	14904.00	32168.00	157.85	0	Spot (Block27, Row8, Column5)	845.76	804.50	227.47	0.02	0.27	481.00	559.17	481.00	385.42	0.07	0.69	39.00	5.00	0.00	323.50	364.76	580193.00	0.74	568.43	569.00
27	6	8	15216.00	32181.00	192.60	0	Spot (Block27, Row8, Column6)	30295.10	23379.00	21548.07	0.11	0.71	499.00	658.46	499.00	525.86	0.12	0.80	100.00	100.00	15.98	22880.00	29796.10	31658548.00	56.36	5810.20	5711.50
27	7	8	15516.00	32180.00	143.55	0	Spot (Block27, Row8, Column7)	10181.59	9284.00	5727.02	0.04	0.56	489.00	565.81	489.00	382.01	0.06	0.68	100.00	100.00	0.00	8795.00	9692.59	5701693.00	25.17	2480.63	1993.00
27	8	8	15802.00	32180.00	146.50	0	Spot (Block27, Row8, Column8)	51497.42	62727.50	16520.02	0.09	0.32	481.00	500.60	481.00	198.51	0.02	0.40	100.00	100.00	47.61	62246.50	51016.42	30177688.00	256.90	10903.55	7909.00
28	1	1	18231.00	30090.00	154.30	0	Spot (Block28, Row1, Column1)	21814.98	19394.00	12483.37	0.05	0.57	349.00	374.37	349.00	112.79	0.03	0.30	100.00	100.00	0.00	19045.00	21465.98	14376070.00	190.09	3777.70	2886.00
28	2	1	18521.00	30098.00	148.70	0	Spot (Block28, Row1, Column2)	14624.65	13091.00	8042.51	0.05	0.55	328.00	393.68	328.00	253.33	0.08	0.64	100.00	100.00	0.00	12763.00	14296.65	8877164.00	56.17	2882.09	2290.00
28	3	1	18828.00	30099.00	145.55	0	Spot (Block28, Row1, Column3)	23496.78	19351.00	15632.77	0.08	0.67	318.00	353.47	318.00	120.96	0.05	0.34	100.00	100.00	0.52	19033.00	23178.78	13534146.00	191.33	3954.14	2889.50
28	4	1	19119.00	30098.00	145.70	0	Spot (Block28, Row1, Column4)	10688.70	9955.50	5861.22	0.03	0.55	324.00	393.41	324.00	271.91	0.08	0.69	100.00	100.00	0.00	9631.50	10364.70	6178069.00	37.86	2298.14	1907.00
28	5	1	19425.00	30098.00	148.55	0	Spot (Block28, Row1, Column5)	38793.32	38181.50	23989.16	0.01	0.62	329.00	363.18	329.00	137.49	0.04	0.38	100.00	100.00	33.11	37852.50	38464.32	23431264.00	279.50	6797.47	4594.00
28	6	1	19721.00	30100.00	146.45	0	Spot (Block28, Row1, Column6)	40470.09	41403.00	20479.68	0.01	0.51	339.00	377.34	339.00	192.29	0.05	0.51	100.00	100.00	25.47	41064.00	40131.09	23675108.00	208.50	8157.22	5238.00
28	7	1	20018.00	30104.00	150.20	0	Spot (Block28, Row1, Column7)	60561.86	65535.00	9765.62	0.03	0.16	327.00	370.57	327.00	189.31	0.05	0.51	100.00	100.00	73.91	65208.00	60234.86	37366980.00	317.95	14989.02	10905.00
28	8	1	20335.00	30103.00	160.55	0	Spot (Block28, Row1, Column8)	724.82	681.00	238.13	0.03	0.33	315.00	332.69	315.00	97.44	0.02	0.29	98.00	85.00	0.00	366.00	409.82	515347.00	4.02	428.06	405.00
28	1	2	18249.00	30375.00	289.85	0	Spot (Block28, Row2, Column1)	362.19	366.00	50.59	0.00	0.14	318.00	380.38	318.00	239.17	0.08	0.63	0.00	0.00	0.00	48.00	44.19	890259.00	-0.08	332.80	320.00
28	2	2	18525.00	30395.00	140.55	0	Spot (Block28, Row2, Column2)	31076.94	30156.50	13670.91	0.01	0.44	323.00	400.95	323.00	299.94	0.09	0.75	100.00	100.00	0.00	29833.50	30753.94	16657241.00	102.27	4855.46	4715.00
28	3	2	18826.00	30398.00	145.90	0	Spot (Block28, Row2, Column3)	2225.87	1966.00	1186.53	0.05	0.53	329.00	418.27	329.00	331.10	0.10	0.79	100.00	83.00	0.00	1637.00	1896.87	1297684.00	5.46	750.60	659.00
28	4	2	19129.00	30396.00	183.50	0	Spot (Block28, Row2, Column4)	20621.98	18934.50	11775.80	0.04	0.57	343.00	453.20	343.00	386.06	0.12	0.85	100.00	100.00	0.00	18591.50	20278.98	19467156.00	52.24	3675.85	3670.50
28	5	2	19431.00	30404.00	184.60	0	Spot (Block28, Row2, Column5)	5043.72	5061.00	1473.02	0.00	0.29	356.00	420.52	356.00	280.29	0.07	0.67	100.00	100.00	0.00	4705.00	4687.72	4847019.00	16.49	1607.46	1528.00
28	6	2	19718.00	30402.00	147.85	0	Spot (Block28, Row2, Column6)	11338.54	10274.50	6640.35	0.04	0.59	364.00	425.19	364.00	263.49	0.07	0.62	100.00	100.00	0.00	9910.50	10974.54	6803121.00	41.42	2386.77	1821.50
28	7	2	20025.00	30402.00	148.90	0	Spot (Block28, Row2, Column7)	14574.33	13107.50	8551.23	0.05	0.59	329.00	379.18	329.00	175.62	0.06	0.46	100.00	100.00	0.00	12778.50	14245.33	8861192.00	80.83	3028.76	2417.50
28	8	2	20331.00	30400.00	148.20	0	Spot (Block28, Row2, Column8)	510.97	498.00	97.87	0.01	0.19	316.00	343.11	316.00	136.41	0.04	0.40	69.00	24.00	0.00	182.00	194.97	306074.00	1.23	367.76	365.50
28	1	3	18224.00	30694.00	150.10	0	Spot (Block28, Row3, Column1)	41184.85	42327.00	22355.14	0.01	0.54	321.00	358.74	321.00	120.55	0.05	0.34	100.00	100.00	33.28	42006.00	40863.85	25246440.00	338.66	7715.47	4897.50
28	2	3	18528.00	30695.00	144.80	0	Spot (Block28, Row3, Column2)	2874.56	2502.50	1500.06	0.06	0.52	334.00	390.40	334.00	203.28	0.07	0.52	100.00	100.00	0.00	2168.50	2540.56	1644247.00	12.22	906.94	763.00
28	3	3	18816.00	30693.00	143.75	0	Spot (Block28, Row3, Column3)	14344.40	12942.00	8580.24	0.04	0.60	330.00	371.15	330.00	158.25	0.05	0.43	100.00	100.00	0.18	12612.00	14014.40	7975485.00	88.30	3295.97	2107.00
28	4	3	19123.00	30693.00	147.50	0	Spot (Block28, Row3, Column4)	43939.18	46664.00	20681.37	0.03	0.47	328.00	398.26	328.00	271.74	0.08	0.68	100.00	100.00	34.63	46336.00	43611.18	25880316.00	160.23	9360.42	6724.00
28	5	3	19430.00	30692.00	146.30	0	Spot (Block28, Row3, Column5)	6898.52	5213.50	8214.83	0.12	1.19	360.00	427.71	360.00	262.94	0.07	0.61	99.00	98.00	0.86	4853.50	6538.52	4028734.00	24.61	1859.32	949.00
28	6	3	19722.00	30699.00	208.90	0	Spot (Block28, Row3, Column6)	25063.14	18666.50	17780.35	0.13	0.71	398.00	538.21	398.00	380.37	0.13	0.71	100.00	100.00	3.70	18268.50	24665.14	31178576.00	64.48	5724.76	5804.50
28	7	3	20028.00	30706.00	147.95	0	Spot (Block28, Row3, Column7)	37344.99	35506.50	22180.57	0.02	0.59	392.00	468.49	392.00	298.98	0.08	0.64	100.00	100.00	23.15	35114.50	36952.99	22257696.00	123.34	6709.95	4779.00
28	8	3	20325.00	30707.00	157.90	0	Spot (Block28, Row3, Column8)	29600.63	27053.00	14779.82	0.04	0.50	329.00	387.17	329.00	199.09	0.07	0.51	100.00	100.00	1.31	26724.00	29271.63	20394848.00	146.73	5211.66	4632.50
28	1	4	18227.00	30991.00	146.85	0	Spot (Block28, Row4, Column1)	43843.09	47603.50	20779.39	0.04	0.47	329.00	375.61	329.00	151.96	0.06	0.40	100.00	100.00	35.59	47274.50	43514.09	25867560.00	286.04	8803.96	6185.00
28	2	4	18522.00	30996.00	168.65	0	Spot (Block28, Row4, Column2)	6931.07	6154.00	3519.27	0.05	0.51	347.00	413.68	347.00	243.12	0.08	0.59	100.00	100.00	0.00	5807.00	6584.07	5503271.00	26.81	1509.68	1476.00
28	3	4	18823.00	30998.00	153.60	0	Spot (Block28, Row4, Column3)	64985.30	65535.00	3073.69	0.00	0.05	351.00	413.96	351.00	248.68	0.07	0.60	100.00	100.00	94.86	65184.00	64634.30	41720940.00	259.66	18487.09	14763.00
28	4	4	19110.00	31004.00	151.75	0	Spot (Block28, Row4, Column4)	2036.10	1903.00	942.82	0.03	0.46	333.00	373.45	333.00	161.88	0.05	0.43	100.00	99.00	0.00	1570.00	1703.10	1286813.00	10.27	686.94	613.00
28	5	4	19415.00	30999.00	146.20	0	Spot (Block28, Row4, Column5)	2866.05	2123.00	2846.16	0.13	0.99	335.00	369.16	335.00	133.37	0.04	0.36	100.00	99.00	0.00	1788.00	2531.05	1679504.00	18.72	833.97	607.00
28	6	4	19726.00	31004.00	192.50	0	Spot (Block28, Row4, Column6)	5578.84	5648.00	1567.21	0.01	0.28	388.00	441.00	388.00	259.98	0.06	0.59	100.00	100.00	0.00	5260.00	5190.84	5852202.00	19.76	1734.31	1613.00
28	7	4	20017.00	31005.00	146.35	0	Spot (Block28, Row4, Column7)	22394.87	18463.00	16747.17	0.08	0.75	410.00	485.16	410.00	312.77	0.07	0.64	100.00	100.00	0.34	18053.00	21984.87	13078601.00	70.05	4028.98	2864.50
28	8	4	20319.00	31009.00	148.65	0	Spot (Block28, Row4, Column8)	7451.60	6906.50	4171.60	0.03	0.56	375.00	402.16	375.00	148.43	0.03	0.37	100.00	100.00	0.00	6531.50	7076.60	4470958.00	47.49	2182.95	1622.00
28	1	5	18226.00	31298.00	147.20	0	Spot (Block28, Row5, Column1)	30866.53	25939.00	19517.62	0.08	0.63	365.00	450.04	365.00	309.35	0.09	0.69	100.00	100.00	6.26	25574.00	30501.53	18242140.00	98.32	6101.06	4316.00
28	2	5	18519.00	31295.00	157.15	0	Spot (Block28, Row5, Column2)	34994.35	33147.00	16225.92	0.02	0.46	372.00	463.34	372.00	314.17	0.10	0.68	100.00	100.00	3.85	32775.00	34622.35	23621208.00	109.91	6330.32	5281.50
28	3	5	18825.00	31296.00	154.05	0	Spot (Block28, Row5, Column3)	22252.52	19308.50	13775.64	0.06	0.62	378.00	437.98	378.00	272.83	0.06	0.62	100.00	100.00	0.00	18930.50	21874.52	14597650.00	79.96	3330.39	2866.50
28	4	5	19120.00	31301.00	148.20	0	Spot (Block28, Row5, Column4)	38112.55	37802.00	23142.61	0.00	0.61	370.50	402.02	370.50	201.42	0.04	0.50	100.00	100.00	29.05	37431.50	37742.05	22829512.00	187.22	7358.51	4591.50
28	5	5	19422.00	31299.00	152.60	0	Spot (Block28, Row5, Column5)	65004.37	65535.00	2614.57	0.00	0.04	369.00	406.40	369.00	234.96	0.04	0.58	100.00	100.00	94.19	65166.00	64635.37	41408156.00	274.94	17374.02	12477.00
28	6	5	19723.00	31303.00	148.80	0	Spot (Block28, Row5, Column6)	12346.65	10950.00	6993.56	0.05	0.57	386.00	441.00	386.00	308.07	0.06	0.70	100.00	100.00	0.00	10564.00	11960.65	7519109.00	38.65	2636.43	2155.00
28	7	5	20030.00	31303.00	197.00	0	Spot (Block28, Row5, Column7)	28959.52	24104.00	18650.47	0.08	0.64	408.00	536.98	408.00	423.77	0.12	0.79	100.00	100.00	4.27	23696.00	28551.52	31884464.00	67.07	6002.14	5977.00
28	8	5	20327.00	31307.00	148.50	0	Spot (Block28, Row5, Column8)	40547.88	41126.00	23660.14	0.01	0.58	380.00	434.98	380.00	288.22	0.06	0.66	100.00	100.00	36.35	40746.00	40167.88	24653228.00	139.18	7134.02	5304.50
28	1	6	18220.00	31594.00	205.55	0	Spot (Block28, Row6, Column1)	23046.34	15679.00	17792.96	0.17	0.77	393.00	550.12	393.00	452.29	0.15	0.82	100.00	100.00	3.50	15286.00	22653.34	27678712.00	49.74	4911.52	5042.00
28	2	6	18522.00	31596.00	207.80	0	Spot (Block28, Row6, Column2)	18001.57	15613.00	9874.10	0.06	0.55	389.00	526.98	389.00	435.57	0.13	0.83	100.00	100.00	0.00	15224.00	17612.57	22231924.00	40.12	4085.09	4017.50
28	3	6	18809.00	31594.00	147.60	0	Spot (Block28, Row6, Column3)	54477.27	65535.00	15790.22	0.08	0.29	370.00	439.96	370.00	304.14	0.08	0.69	100.00	100.00	60.54	65165.00	54107.27	32305252.00	177.67	12148.74	8931.00
28	4	6	19120.00	31597.00	146.20	0	Spot (Block28, Row6, Column4)	8716.32	7265.50	5663.59	0.08	0.65	365.00	388.11	365.00	193.60	0.03	0.50	100.00	100.00	0.00	6900.50	8351.32	5072898.00	43.02	1908.21	1464.00
28	5	6	19420.00	31600.00	151.80	0	Spot (Block28, Row6, Column5)	64776.75	65535.00	3960.30	0.01	0.06	384.00	443.25	384.00	302.54	0.06	0.68	100.00	100.00	94.92	65151.00	64392.75	40809720.00	212.64	15988.67	10947.00
28	6	6	19721.00	31600.00	147.60	0	Spot (Block28, Row6, Column6)	4837.69	3952.00	3367.83	0.09	0.70	389.00	454.37	389.00	312.57	0.07	0.69	100.00	94.00	0.00	3563.00	4448.69	2873585.00	14.02	1363.50	1022.00
28	7	6	20021.00	31601.00	150.65	0	Spot (Block28, Row6, Column7)	49552.88	64046.50	19038.68	0.11	0.38	390.00	457.60	390.00	324.36	0.07	0.71	100.00	100.00	48.87	63656.50	49162.88	30822104.00	151.36	9975.25	7388.50
28	8	6	20327.00	31611.00	150.20	0	Spot (Block28, Row6, Column8)	50339.77	65535.00	19090.58	0.11	0.38	362.00	384.99	362.00	152.59	0.03	0.40	100.00	100.00	52.27	65173.00	49977.77	31110200.00	327.38	10895.13	7727.00
28	1	7	18220.00	31894.00	159.30	0	Spot (Block28, Row7, Column1)	9963.99	8712.00	5249.86	0.06	0.53	342.00	426.82	342.00	291.02	0.10	0.68	100.00	100.00	0.00	8370.00	9621.99	6944898.00	32.77	1861.64	1803.00
28	2	7	18516.00	31896.00	146.75	0	Spot (Block28, Row7, Column2)	3579.76	2765.00	2427.19	0.11	0.68	382.00	421.52	382.00	224.14	0.04	0.53	100.00	96.00	0.00	2383.00	3197.76	2104897.00	14.09	933.01	760.00
28	3	7	18821.00	31891.00	163.85	0	Spot (Block28, Row7, Column3)	525.55	482.00	118.98	0.04	0.23	359.00	373.99	359.00	117.68	0.02	0.31	55.00	22.00	0.00	123.00	166.55	391011.00	1.29	401.48	397.00
28	4	7	19119.00	31900.00	147.20	0	Spot (Block28, Row7, Column4)	2256.05	1954.00	1281.04	0.06	0.57	361.00	401.81	361.00	239.43	0.05	0.60	100.00	89.00	0.00	1593.00	1895.05	1328811.00	7.74	773.68	705.50
28	5	7	19417.00	31904.00	194.30	0	Spot (Block28, Row7, Column5)	16697.79	14426.50	10704.66	0.06	0.64	388.00	532.41	388.00	454.86	0.14	0.85	100.00	100.00	0.00	14038.50	16309.79	17799852.00	35.54	3334.57	3263.50
28	6	7	19718.00	31901.00	199.05	0	Spot (Block28, Row7, Column6)	20766.05	19772.00	11995.06	0.02	0.58	410.00	648.75	410.00	587.82	0.20	0.91	100.00	100.00	0.00	19362.00	20356.05	23403344.00	34.22	4320.09	4388.50
28	7	7	20008.00	31904.00	150.60	0	Spot (Block28, Row7, Column7)	48603.59	57595.00	18594.04	0.07	0.38	392.00	474.31	392.00	324.65	0.08	0.68	100.00	100.00	44.46	57203.00	48211.59	30280240.00	148.25	9211.27	7290.50
28	8	7	20323.00	31905.00	187.45	0	Spot (Block28, Row7, Column8)	10680.33	10670.00	2619.47	0.00	0.25	371.00	397.04	371.00	163.48	0.03	0.41	100.00	100.00	0.00	10299.00	10309.33	10584204.00	62.90	2866.71	2601.00
28	1	8	18206.00	32202.00	170.05	0	Spot (Block28, Row8, Column1)	482.44	458.00	143.56	0.02	0.30	312.00	347.68	312.00	116.17	0.05	0.33	51.00	29.00	0.00	146.00	170.44	388845.00	1.16	352.16	337.50
28	2	8	18519.00	32195.00	148.60	0	Spot (Block28, Row8, Column2)	10293.12	8836.00	6019.64	0.07	0.58	317.00	350.85	317.00	89.79	0.04	0.26	100.00	100.00	0.00	8519.00	9976.12	6165577.00	110.73	2378.45	1831.00
28	3	8	18808.00	32200.00	146.95	0	Spot (Block28, Row8, Column3)	21667.28	17314.00	16165.71	0.10	0.75	319.00	358.11	319.00	134.66	0.05	0.38	100.00	100.00	0.68	16995.00	21348.28	12718692.00	158.25	3775.45	2852.50
28	4	8	19118.00	32204.00	154.15	0	Spot (Block28, Row8, Column4)	50228.86	59431.00	17756.71	0.07	0.35	324.00	360.16	324.00	150.43	0.05	0.42	100.00	100.00	46.25	59107.00	49904.86	32799692.00	331.51	9873.95	7048.50
28	5	8	19405.00	32201.00	152.15	0	Spot (Block28, Row8, Column5)	1964.71	1746.00	916.81	0.05	0.47	329.00	451.29	329.00	418.87	0.14	0.93	99.00	77.00	0.00	1417.00	1635.71	1247588.00	3.61	689.34	640.00
28	6	8	19716.00	32204.00	197.80	0	Spot (Block28, Row8, Column6)	33175.98	26212.50	22340.62	0.10	0.67	389.00	566.42	389.00	558.14	0.16	0.99	100.00	100.00	22.28	25823.50	32786.98	36626528.00	58.43	6443.83	6520.00
28	7	8	20019.00	32208.00	145.70	0	Spot (Block28, Row8, Column7)	28909.14	26686.00	17276.69	0.03	0.60	381.00	459.09	381.00	379.63	0.08	0.83	100.00	100.00	1.56	26305.00	28528.14	16651664.00	74.94	5645.30	4129.00
28	8	8	20305.00	32205.00	147.05	0	Spot (Block28, Row8, Column8)	50605.16	58288.50	16593.13	0.06	0.33	362.00	390.99	362.00	171.97	0.03	0.44	100.00	100.00	42.69	57926.50	50243.16	29756036.00	291.99	11035.22	8602.00
29	1	1	4701.00	34510.00	148.35	0	Spot (Block29, Row1, Column1)	30577.47	28168.00	16578.38	0.04	0.54	397.00	542.99	397.00	1906.73	0.14	3.51	100.00	100.00	1.99	27771.00	30180.47	18438228.00	15.75	5700.82	4465.50
29	2	1	4994.00	34514.00	146.35	0	Spot (Block29, Row1, Column2)	43635.76	44239.00	19311.04	0.01	0.44	382.00	449.38	382.00	264.37	0.07	0.59	100.00	100.00	30.66	43857.00	43253.76	25614324.00	163.35	6591.14	5819.00
29	3	1	5300.00	34515.00	141.00	0	Spot (Block29, Row1, Column3)	10229.89	8937.00	6892.22	0.06	0.67	378.00	412.25	378.00	185.21	0.04	0.45	100.00	100.00	0.00	8559.00	9851.89	5503683.00	53.01	1993.67	1532.00
29	4	1	5591.00	34515.00	141.65	0	Spot (Block29, Row1, Column4)	38491.20	35937.00	18661.45	0.03	0.48	388.00	426.58	388.00	186.24	0.04	0.44	100.00	100.00	16.48	35549.00	38103.20	21016260.00	204.39	7209.74	5983.00
29	5	1	5897.00	34516.00	140.10	0	Spot (Block29, Row1, Column5)	30525.27	25902.00	22271.54	0.07	0.73	382.00	400.19	382.00	144.04	0.02	0.36	100.00	100.00	12.13	25520.00	30143.27	16361545.00	209.14	4617.38	3672.00
29	6	1	6192.00	34522.00	138.60	0	Spot (Block29, Row1, Column6)	37234.88	36613.00	18589.29	0.01	0.50	382.00	403.17	382.00	173.22	0.02	0.43	100.00	100.00	9.32	36231.00	36852.88	19585592.00	212.63	7566.51	5914.00
29	7	1	6487.00	34525.00	144.15	0	Spot (Block29, Row1, Column7)	59053.46	65535.00	11157.45	0.05	0.19	333.00	377.86	333.00	170.13	0.05	0.45	100.00	100.00	67.31	65202.00	58720.46	33424512.00	344.89	12518.37	9393.00
29	8	1	6802.00	34522.00	158.90	0	Spot (Block29, Row1, Column8)	964.82	828.50	443.00	0.07	0.46	318.00	344.27	318.00	91.85	0.03	0.27	100.00	98.00	0.00	510.50	646.82	671516.00	6.76	495.01	493.00
29	1	2	4701.00	34812.00	184.50	0	Spot (Block29, Row2, Column1)	463.07	460.00	60.15	0.00	0.13	389.00	422.61	389.00	189.86	0.04	0.45	5.00	0.00	0.00	71.00	74.07	439914.00	0.21	410.93	402.00
29	2	2	4987.00	34811.00	125.85	0	Spot (Block29, Row2, Column2)	20948.69	19965.00	8802.23	0.02	0.42	383.00	438.13	383.00	249.88	0.06	0.57	100.00	100.00	0.00	19582.00	20565.69	8840349.00	82.08	3660.11	3317.00
29	3	2	5299.00	34815.00	141.45	0	Spot (Block29, Row2, Column3)	1113.24	1047.00	394.00	0.03	0.35	382.00	409.25	382.00	171.97	0.03	0.42	99.00	84.00	0.00	665.00	731.24	611169.00	4.09	523.76	496.00
29	4	2	5601.00	34819.00	204.85	0	Spot (Block29, Row2, Column4)	7101.27	5607.50	4950.02	0.10	0.70	392.00	443.75	392.00	206.20	0.05	0.46	100.00	100.00	0.00	5215.50	6709.27	8478913.00	32.29	1888.92	1874.00
29	5	2	5902.00	34823.00	170.25	0	Spot (Block29, Row2, Column5)	8179.02	7918.00	3554.65	0.01	0.43	390.00	426.44	390.00	181.61	0.04	0.43	100.00	100.00	0.00	7528.00	7789.02	6600473.00	42.69	2179.59	2001.50
29	6	2	6189.00	34823.00	141.05	0	Spot (Block29, Row2, Column6)	12821.30	11808.00	6761.20	0.04	0.53	387.00	435.42	387.00	272.57	0.05	0.63	100.00	100.00	0.00	11421.00	12434.30	6910683.00	45.44	2800.13	2452.00
29	7	2	6497.00	34823.00	141.50	0	Spot (Block29, Row2, Column7)	6277.02	5609.50	3729.08	0.05	0.59	348.00	379.10	348.00	141.25	0.04	0.37	100.00	100.00	0.00	5261.50	5929.02	3427254.00	41.76	1446.68	1286.00
29	8	2	6796.00	34825.00	147.00	-50	Spot (Block29, Row2, Column8)	377.04	388.00	57.46	0.01	0.15	329.00	370.63	329.00	192.58	0.05	0.52	1.00	0.00	0.00	59.00	48.04	222077.00	0.03	373.55	389.00
29	1	3	4698.00	35112.00	139.80	0	Spot (Block29, Row3, Column1)	44771.71	48832.00	20306.38	0.04	0.45	390.00	415.48	390.00	149.66	0.03	0.36	100.00	100.00	34.27	48442.00	44381.71	23908204.00	296.38	8480.49	7117.50
29	2	3	4999.00	35114.00	139.40	0	Spot (Block29, Row3, Column2)	1881.46	1702.50	770.53	0.04	0.41	386.00	429.10	386.00	188.21	0.05	0.44	100.00	99.00	0.00	1316.50	1495.46	985883.00	7.72	735.96	693.50
29	3	3	5285.00	35109.00	138.15	0	Spot (Block29, Row3, Column3)	10098.85	9176.50	5607.51	0.04	0.56	387.00	410.31	387.00	161.13	0.03	0.39	100.00	100.00	0.00	8789.50	9711.85	5170609.00	60.13	2424.37	2243.00
29	4	3	5595.00	35116.00	139.00	0	Spot (Block29, Row3, Column4)	45651.83	50119.00	19575.64	0.04	0.43	392.00	421.24	392.00	157.60	0.03	0.37	100.00	100.00	35.62	49727.00	45259.83	23967316.00	287.00	8938.70	6337.50
29	5	3	5895.00	35118.00	133.90	0	Spot (Block29, Row3, Column5)	5607.10	5301.00	2878.27	0.02	0.51	394.00	443.27	394.00	229.58	0.05	0.52	100.00	100.00	0.00	4907.00	5213.10	2719444.00	22.49	1516.66	1099.00
29	6	3	6193.00	35118.00	224.45	0	Spot (Block29, Row3, Column6)	19512.05	11850.00	14455.92	0.22	0.74	396.00	499.04	396.00	362.05	0.10	0.73	100.00	100.00	0.62	11454.00	19116.05	28194928.00	52.51	5216.80	5252.00
29	7	3	6500.00	35125.00	139.10	0	Spot (Block29, Row3, Column7)	19196.53	17497.00	13228.13	0.04	0.69	379.00	441.45	379.00	323.23	0.07	0.73	100.00	100.00	0.00	17118.00	18817.53	10058979.00	58.02	3426.41	2406.00
29	8	3	6795.00	35128.00	149.75	0	Spot (Block29, Row3, Column8)	38757.32	38352.00	17303.69	0.00	0.45	366.00	408.81	366.00	255.82	0.05	0.63	100.00	100.00	13.01	37986.00	38391.32	23835836.00	149.91	7071.89	5758.00
29	1	4	4696.00	35411.00	136.95	0	Spot (Block29, Row4, Column1)	46949.56	52300.00	18888.74	0.05	0.40	398.00	455.02	398.00	197.54	0.06	0.43	100.00	100.00	38.54	51902.00	46551.56	23756584.00	235.37	9408.38	7191.50
29	2	4	4991.00	35412.00	170.40	0	Spot (Block29, Row4, Column2)	5258.37	4834.50	2951.29	0.04	0.56	396.00	486.94	396.00	294.59	0.09	0.60	100.00	100.00	0.00	4438.50	4862.37	4238249.00	16.20	1348.18	1333.50
29	3	4	5291.00	35417.00	142.30	0	Spot (Block29, Row4, Column3)	64296.48	65535.00	4117.13	0.01	0.06	395.00	472.23	395.00	289.98	0.08	0.61	100.00	100.00	87.77	65140.00	63901.48	35234752.00	220.10	18339.13	14070.50
29	4	4	5583.00	35418.00	141.05	0	Spot (Block29, Row4, Column4)	1087.78	1011.50	335.90	0.03	0.31	392.00	410.84	392.00	158.94	0.02	0.39	99.00	88.00	0.00	619.50	695.78	587402.00	4.26	596.08	578.50
29	5	4	5869.00	35425.00	144.50	0	Spot (Block29, Row4, Column5)	3358.40	2085.50	7306.78	0.21	2.18	392.00	406.91	392.00	130.01	0.02	0.32	97.00	92.00	0.88	1693.50	2966.40	1914289.00	22.70	1064.52	528.00
29	6	4	6195.00	35423.00	174.60	0	Spot (Block29, Row4, Column6)	11150.56	11003.00	5029.31	0.01	0.45	396.00	452.01	396.00	242.40	0.06	0.54	100.00	100.00	0.00	10607.00	10754.56	9533727.00	44.14	2492.34	2077.00
29	7	4	6489.00	35428.00	138.60	0	Spot (Block29, Row4, Column7)	15522.14	12221.00	12137.00	0.10	0.78	390.00	456.44	390.00	354.96	0.07	0.78	100.00	100.00	0.00	11831.00	15132.14	8071512.00	42.44	2727.73	1730.00
29	8	4	6792.00	35429.00	142.35	0	Spot (Block29, Row4, Column8)	4622.80	3917.00	2656.88	0.07	0.57	382.00	398.28	382.00	152.82	0.02	0.38	100.00	100.00	0.00	3535.00	4240.80	2565655.00	27.64	1156.26	926.00
29	1	5	4697.00	35713.00	139.50	0	Spot (Block29, Row5, Column1)	50681.68	60646.50	17043.54	0.08	0.34	403.00	497.54	403.00	312.73	0.09	0.63	100.00	100.00	46.63	60243.50	50278.68	27064176.00	160.47	10900.02	8510.00
29	2	5	4991.00	35711.00	149.55	0	Spot (Block29, Row5, Column2)	43824.00	44051.50	18104.22	0.00	0.41	407.00	547.20	407.00	358.68	0.13	0.66	100.00	100.00	23.29	43644.50	43417.00	26908080.00	120.66	7525.62	6662.50
29	3	5	5296.00	35714.00	147.65	0	Spot (Block29, Row5, Column3)	22448.26	20116.00	12759.61	0.05	0.57	407.00	534.49	407.00	346.81	0.12	0.65	100.00	100.00	0.00	19709.00	22041.26	13356716.00	63.19	3539.01	2990.00
29	4	5	5591.00	35720.00	138.35	0	Spot (Block29, Row5, Column4)	32587.70	29043.00	20870.16	0.05	0.64	398.00	458.04	398.00	226.10	0.06	0.49	100.00	100.00	10.08	28645.00	32189.70	16815256.00	142.10	5749.53	4096.50
29	5	5	5894.00	35721.00	143.30	0	Spot (Block29, Row5, Column5)	62881.48	65535.00	6930.35	0.02	0.11	396.00	443.53	396.00	203.30	0.05	0.46	100.00	100.00	82.06	65139.00	62485.48	35402556.00	307.12	13345.38	9725.50
29	6	5	6194.00	35721.00	144.75	0	Spot (Block29, Row5, Column6)	15387.14	14314.50	7985.86	0.03	0.52	399.00	485.46	399.00	355.62	0.09	0.73	100.00	100.00	0.00	13915.50	14988.14	8801446.00	41.90	2732.32	2542.00
29	7	5	6494.00	35722.00	191.15	0	Spot (Block29, Row5, Column7)	21355.29	15905.50	16512.94	0.13	0.77	397.00	536.23	397.00	493.33	0.13	0.92	100.00	100.00	0.29	15508.50	20958.29	21995944.00	42.20	4131.41	4108.00
29	8	5	6798.00	35726.00	141.10	0	Spot (Block29, Row5, Column8)	32210.60	29589.00	23236.25	0.04	0.72	377.00	435.53	377.00	347.91	0.06	0.80	100.00	100.00	16.64	29212.00	31833.60	17425940.00	91.33	5375.75	3877.00
29	1	6	4693.00	36012.00	224.95	0	Spot (Block29, Row6, Column1)	17198.25	9499.00	13891.83	0.26	0.81	412.00	544.98	412.00	371.33	0.12	0.68	100.00	100.00	0.21	9087.00	16786.25	24920264.00	44.85	4504.32	4600.00
29	2	6	4989.00	36016.00	224.40	0	Spot (Block29, Row6, Column2)	8639.89	5878.50	5396.99	0.17	0.62	399.00	506.01	399.00	342.43	0.10	0.68	100.00	100.00	0.00	5479.50	8240.89	12527839.00	23.75	2616.36	2685.00
29	3	6	5279.00	36013.00	140.95	0	Spot (Block29, Row6, Column3)	51851.00	65535.00	17208.38	0.10	0.33	397.00	468.10	397.00	256.47	0.07	0.55	100.00	100.00	50.74	65138.00	51454.00	27896008.00	200.35	11699.95	9195.00
29	4	6	5595.00	36018.00	139.55	0	Spot (Block29, Row6, Column4)	6067.06	5363.00	3398.21	0.05	0.56	393.00	420.94	393.00	159.96	0.03	0.38	100.00	100.00	0.00	4970.00	5674.06	3209476.00	35.30	1577.82	1299.50
29	5	6	5890.00	36019.00	143.90	0	Spot (Block29, Row6, Column5)	64405.01	65535.00	4557.51	0.01	0.07	399.00	463.11	399.00	239.06	0.06	0.52	100.00	100.00	89.70	65136.00	64006.01	36260316.00	267.47	14806.91	9975.50
29	6	6	6192.00	36021.00	143.80	0	Spot (Block29, Row6, Column6)	2829.87	2275.00	1831.57	0.09	0.65	398.00	445.85	398.00	205.55	0.05	0.46	100.00	90.00	0.00	1877.00	2431.87	1581895.00	11.60	873.52	786.50
29	7	6	6490.00	36019.00	143.15	0	Spot (Block29, Row6, Column7)	34919.63	31213.00	21008.19	0.05	0.60	393.00	462.07	393.00	336.00	0.07	0.73	100.00	100.00	13.85	30820.00	34526.63	19415352.00	102.55	5593.92	4144.00
29	8	6	6799.00	36029.00	142.00	0	Spot (Block29, Row6, Column8)	39090.92	39561.00	22795.32	0.01	0.58	374.00	383.01	374.00	113.07	0.01	0.30	100.00	100.00	29.51	39187.00	38716.92	21460984.00	342.34	6174.54	4250.50
29	1	7	4689.00	36312.00	160.75	0	Spot (Block29, Row7, Column1)	8423.68	7267.50	4874.10	0.06	0.58	398.00	478.45	398.00	287.51	0.08	0.60	100.00	100.00	0.00	6869.50	8025.68	5997662.00	27.64	1696.55	1653.50
29	2	7	4989.00	36312.00	140.00	0	Spot (Block29, Row7, Column2)	1449.31	1270.50	794.48	0.06	0.55	389.00	430.24	389.00	191.74	0.04	0.45	89.00	74.00	0.00	881.50	1060.31	768135.00	5.31	650.89	561.50
29	3	7	5284.00	36311.00	207.15	0	Spot (Block29, Row7, Column3)	469.10	472.50	73.84	0.00	0.16	387.00	391.04	387.00	110.15	0.00	0.28	32.00	4.00	0.00	85.50	82.10	573240.00	0.71	400.61	401.50
29	4	7	5586.00	36315.00	149.85	0	Spot (Block29, Row7, Column4)	1110.07	968.50	476.42	0.06	0.43	395.00	439.62	395.00	213.59	0.05	0.49	90.00	65.00	0.00	573.50	715.07	679362.00	3.14	563.28	520.00
29	5	7	5888.00	36319.00	180.55	0	Spot (Block29, Row7, Column5)	7882.79	6437.00	5087.81	0.09	0.65	407.00	509.27	407.00	290.17	0.10	0.57	100.00	100.00	0.00	6030.00	7475.79	7204867.00	25.41	1825.95	1770.50
29	6	7	6187.00	36320.00	217.30	0	Spot (Block29, Row7, Column6)	9713.95	7201.50	6174.08	0.13	0.64	417.00	608.28	417.00	507.94	0.16	0.84	100.00	100.00	0.00	6784.50	9296.95	13113831.00	17.93	2807.82	2956.50
29	7	7	6476.00	36325.00	143.40	0	Spot (Block29, Row7, Column7)	45684.63	48432.00	18766.57	0.03	0.41	399.00	478.20	399.00	309.44	0.08	0.65	100.00	100.00	32.92	48033.00	45285.63	25811952.00	146.09	8585.93	7327.50
29	8	7	6793.00	36323.00	176.10	0	Spot (Block29, Row7, Column8)	19111.82	19951.00	6672.13	0.02	0.35	387.00	406.65	387.00	159.18	0.02	0.39	100.00	100.00	0.00	19564.00	18724.82	16589062.00	117.51	4513.99	3918.50
29	1	8	4679.00	36628.00	148.65	0	Spot (Block29, Row8, Column1)	593.93	574.00	261.24	0.01	0.44	384.00	395.84	384.00	134.04	0.01	0.34	54.00	24.00	0.00	190.00	209.93	358140.00	1.48	442.13	413.00
29	2	8	4991.00	36614.00	138.30	0	Spot (Block29, Row8, Column2)	4699.68	4210.50	2672.06	0.05	0.57	388.00	388.30	388.00	68.88	0.00	0.18	100.00	100.00	0.00	3822.50	4311.68	2434434.00	62.59	1262.53	1012.00
29	3	8	5279.00	36613.00	138.90	0	Spot (Block29, Row8, Column3)	12502.13	10397.00	9502.85	0.08	0.76	391.00	416.96	391.00	210.46	0.03	0.50	100.00	100.00	0.00	10006.00	12111.13	6513609.00	57.42	2547.70	1768.50
29	4	8	5589.00	36623.00	146.15	0	Spot (Block29, Row8, Column4)	56764.25	65535.00	13079.24	0.06	0.23	394.00	443.26	394.00	259.82	0.05	0.59	100.00	100.00	60.28	65141.00	56370.25	32866748.00	216.77	10476.64	8764.00
29	5	8	5877.00	36609.00	152.50	0	Spot (Block29, Row8, Column5)	821.36	787.00	234.81	0.02	0.29	399.00	509.35	399.00	411.98	0.11	0.81	44.00	3.00	0.00	388.00	422.36	524027.00	0.76	510.53	513.00
29	6	8	6190.00	36623.00	209.40	0	Spot (Block29, Row8, Column6)	25572.32	14166.00	20883.56	0.26	0.82	408.00	584.68	408.00	555.64	0.16	0.95	100.00	100.00	12.29	13758.00	25164.32	31837688.00	44.97	5749.35	5637.00
29	7	8	6489.00	36626.00	136.95	0	Spot (Block29, Row8, Column7)	19158.72	17339.00	10807.66	0.04	0.56	394.00	488.72	394.00	389.74	0.09	0.80	100.00	100.00	0.00	16945.00	18764.72	9675155.00	47.90	4020.34	3520.00
29	8	8	6776.00	36627.00	141.15	0	Spot (Block29, Row8, Column8)	53333.09	65535.00	15260.81	0.09	0.29	387.00	422.46	387.00	199.76	0.04	0.47	100.00	100.00	50.92	65148.00	52946.09	28906716.00	264.87	11574.92	8386.00
30	1	1	9202.00	34534.00	149.55	0	Spot (Block30, Row1, Column1)	25335.28	21901.00	14413.04	0.06	0.57	401.00	434.11	401.00	122.95	0.03	0.28	100.00	100.00	0.49	21500.00	24934.28	15530526.00	202.52	5380.78	3958.50
30	2	1	9494.00	34546.00	157.60	0	Spot (Block30, Row1, Column2)	761.84	738.00	170.75	0.01	0.22	400.00	432.49	400.00	90.86	0.03	0.21	98.00	85.00	0.00	338.00	361.84	519576.00	3.62	530.37	512.00
30	3	1	9814.00	34557.00	177.80	0	Spot (Block30, Row1, Column3)	541.23	498.00	105.94	0.04	0.20	397.00	425.48	397.00	77.29	0.03	0.18	69.00	41.00	0.00	101.00	144.23	479534.00	1.50	479.67	484.00
30	4	1	10094.00	34540.00	149.30	0	Spot (Block30, Row1, Column4)	684.94	680.00	169.60	0.00	0.25	397.00	419.89	397.00	74.39	0.02	0.18	92.00	78.00	0.00	283.00	287.94	414387.00	3.56	472.01	479.00
30	5	1	10406.00	34548.00	174.35	0	Spot (Block30, Row1, Column5)	578.30	579.00	135.07	0.00	0.23	400.00	416.12	400.00	65.86	0.02	0.16	79.00	53.00	0.00	179.00	178.30	491553.00	2.46	454.50	434.00
30	6	1	10702.00	34544.00	175.55	0	Spot (Block30, Row1, Column6)	603.58	595.00	140.63	0.01	0.23	397.00	419.43	397.00	73.28	0.02	0.17	84.00	59.00	0.00	198.00	206.58	519080.00	2.51	467.49	480.00
30	7	1	10991.00	34555.00	174.65	0	Spot (Block30, Row1, Column7)	784.01	732.00	241.74	0.03	0.31	397.00	420.54	397.00	74.01	0.03	0.18	97.00	87.00	0.00	335.00	387.01	670332.00	4.91	526.22	505.00
30	8	1	11301.00	34551.00	160.65	0	Spot (Block30, Row1, Column8)	936.49	875.00	303.75	0.03	0.32	398.00	421.16	398.00	77.81	0.02	0.18	99.00	96.00	0.00	477.00	538.49	667717.00	6.62	559.40	522.50
30	1	2	9192.00	34837.00	233.75	0	Spot (Block30, Row2, Column1)	457.48	457.50	67.97	0.00	0.15	401.00	422.44	401.00	102.19	0.02	0.24	25.00	1.00	0.00	56.50	56.48	716416.00	0.34	438.07	408.00
30	2	2	9506.00	34838.00	137.25	0	Spot (Block30, Row2, Column2)	606.57	597.00	98.06	0.01	0.16	403.00	434.20	403.00	71.37	0.03	0.16	93.00	70.00	0.00	194.00	203.57	308743.00	2.42	528.21	511.50
30	3	2	9797.00	34823.00	156.80	0	Spot (Block30, Row2, Column3)	549.39	503.50	111.91	0.04	0.20	399.00	425.99	399.00	74.80	0.03	0.18	74.00	46.00	0.00	104.50	150.39	371389.00	1.65	499.94	494.00
30	4	2	10099.00	34851.00	203.45	0	Spot (Block30, Row2, Column4)	528.42	492.00	110.67	0.03	0.21	397.00	420.48	397.00	74.44	0.02	0.18	70.00	35.00	0.00	95.00	131.42	622483.00	1.45	447.56	416.50
30	5	2	10402.00	34850.00	193.40	0	Spot (Block30, Row2, Column5)	1460.85	1380.50	466.23	0.02	0.32	404.00	443.89	404.00	135.86	0.04	0.31	100.00	99.00	0.00	976.50	1056.85	1545578.00	7.49	698.90	668.00
30	6	2	10699.00	34848.00	147.00	-50	Spot (Block30, Row2, Column6)	610.38	588.00	121.37	0.02	0.20	406.00	513.14	406.00	381.89	0.10	0.74	9.00	0.00	0.00	182.00	204.38	359513.00	0.25	507.20	496.00
30	7	2	11013.00	34840.00	234.20	0	Spot (Block30, Row2, Column7)	497.89	491.00	101.81	0.01	0.20	397.00	419.58	397.00	74.50	0.02	0.18	62.00	26.00	0.00	94.00	100.89	787162.00	1.05	436.49	406.00
30	8	2	11307.00	34851.00	88.15	0	Spot (Block30, Row2, Column8)	456.44	402.00	102.29	0.06	0.22	401.00	450.69	401.00	214.70	0.05	0.48	6.00	0.00	0.00	1.00	55.44	88549.00	0.03	434.37	404.00
30	1	3	9196.00	35138.00	140.45	0	Spot (Block30, Row3, Column1)	857.67	790.00	231.90	0.04	0.27	397.00	411.76	397.00	66.38	0.02	0.16	100.00	99.00	0.00	393.00	460.67	457995.00	6.72	568.32	545.00
30	2	3	9514.00	35152.00	207.35	0	Spot (Block30, Row3, Column2)	520.27	495.00	90.74	0.02	0.17	407.00	450.10	407.00	119.83	0.04	0.27	29.00	6.00	0.00	88.00	113.27	637845.00	0.59	471.98	484.00
30	3	3	9786.00	35130.00	155.05	0	Spot (Block30, Row3, Column3)	782.03	738.00	211.84	0.03	0.27	397.00	420.07	397.00	71.35	0.02	0.17	99.00	91.00	0.00	341.00	385.03	514573.00	5.07	553.83	516.50
30	4	3	10099.00	35132.00	183.50	0	Spot (Block30, Row3, Column4)	646.79	581.00	180.87	0.05	0.28	398.00	422.46	398.00	70.77	0.03	0.17	91.00	63.00	0.00	183.00	248.79	609272.00	3.17	491.42	494.00
30	5	3	10399.00	35144.00	164.60	0	Spot (Block30, Row3, Column5)	752.20	709.00	195.83	0.03	0.26	416.00	513.26	416.00	340.43	0.09	0.66	43.00	5.00	0.00	293.00	336.20	567913.00	0.70	536.71	507.00
30	6	3	10696.00	35147.00	197.15	0	Spot (Block30, Row3, Column6)	29776.43	21828.50	21860.49	0.13	0.73	486.00	630.61	486.00	512.91	0.11	0.81	100.00	100.00	17.36	21342.50	29290.43	32932924.00	56.82	6243.59	6112.00
30	7	3	11042.00	35153.00	209.00	0	Spot (Block30, Row3, Column7)	526.94	501.00	107.40	0.02	0.20	405.00	527.21	405.00	421.60	0.11	0.80	0.00	0.00	0.00	96.00	121.94	656570.00	-0.00	480.46	489.00
30	8	3	11295.00	35154.00	154.70	0	Spot (Block30, Row3, Column8)	48141.31	51913.00	17443.77	0.03	0.36	403.00	483.78	403.00	317.21	0.08	0.66	100.00	100.00	34.49	51510.00	47738.31	31821632.00	150.24	8290.20	6996.50
30	1	4	9204.00	35445.00	170.45	0	Spot (Block30, Row4, Column1)	665.95	603.00	198.25	0.04	0.30	399.00	437.24	399.00	115.70	0.04	0.26	80.00	43.00	0.00	204.00	266.95	537419.00	1.98	494.55	498.00
30	2	4	9493.00	35443.00	166.05	0	Spot (Block30, Row4, Column2)	5075.11	4652.00	2520.65	0.04	0.50	418.00	499.82	418.00	246.72	0.08	0.49	100.00	100.00	0.00	4234.00	4657.11	3882461.00	18.54	1373.69	1343.50
30	3	4	9795.00	35446.00	141.10	0	Spot (Block30, Row4, Column3)	1719.12	1659.00	650.99	0.02	0.38	404.00	466.42	404.00	188.97	0.06	0.41	100.00	99.00	0.00	1255.00	1315.12	930045.00	6.63	781.75	700.00
30	4	4	10077.00	35423.00	228.65	0	Spot (Block30, Row4, Column4)	471.97	477.50	101.22	0.01	0.21	397.00	423.16	397.00	73.68	0.03	0.17	52.00	20.00	0.00	80.50	74.97	708897.00	0.66	420.32	393.00
30	5	4	10379.00	35450.00	165.55	0	Spot (Block30, Row4, Column5)	636.98	597.00	140.51	0.03	0.22	403.00	434.89	403.00	77.47	0.03	0.18	93.00	68.00	0.00	194.00	233.98	483468.00	2.61	495.26	494.50
30	6	4	10698.00	35448.00	198.30	0	Spot (Block30, Row4, Column6)	1674.10	1617.00	506.39	0.02	0.30	419.00	513.64	419.00	339.86	0.09	0.66	99.00	87.00	0.00	1198.00	1255.10	1869968.00	3.41	754.16	718.00
30	7	4	10998.00	35451.00	150.15	0	Spot (Block30, Row4, Column7)	681.20	684.00	147.05	0.00	0.22	463.00	502.64	463.00	234.27	0.04	0.47	41.00	7.00	0.00	221.00	218.20	423024.00	0.76	519.28	506.50
30	8	4	11287.00	35459.00	155.85	0	Spot (Block30, Row4, Column8)	627.79	599.00	124.86	0.02	0.20	415.50	467.72	415.50	183.42	0.05	0.39	50.00	16.00	0.00	183.50	212.29	418105.00	0.87	517.55	500.00
30	1	5	9201.00	35752.00	201.60	0	Spot (Block30, Row5, Column1)	760.63	702.50	298.23	0.03	0.39	412.00	559.37	412.00	456.46	0.13	0.82	31.00	3.00	0.00	290.50	348.63	876247.00	0.44	571.79	495.00
30	2	5	9491.00	35739.00	152.65	0	Spot (Block30, Row5, Column2)	51920.20	61287.50	15925.22	0.07	0.31	486.00	586.09	486.00	386.93	0.08	0.66	100.00	100.00	44.70	60801.50	51434.20	33333016.00	132.67	9051.87	7299.00
30	3	5	9796.00	35743.00	149.65	0	Spot (Block30, Row5, Column3)	19973.19	16925.00	11989.27	0.07	0.60	415.00	511.42	415.00	261.50	0.09	0.51	100.00	100.00	0.00	16510.00	19558.19	12263536.00	74.42	3233.91	2839.50
30	4	5	10093.00	35746.00	153.20	0	Spot (Block30, Row5, Column4)	672.51	671.00	138.06	0.00	0.21	405.00	461.51	405.00	152.57	0.06	0.33	76.00	32.00	0.00	266.00	267.51	430408.00	1.38	517.54	508.00
30	5	5	10393.00	35746.00	139.40	0	Spot (Block30, Row5, Column5)	2472.49	2350.50	957.58	0.02	0.39	399.00	431.88	399.00	75.37	0.03	0.17	100.00	100.00	0.00	1951.50	2073.49	1305477.00	27.08	930.52	874.00
30	6	5	10703.00	35748.00	243.80	0	Spot (Block30, Row5, Column6)	585.43	560.00	163.47	0.02	0.28	405.00	496.07	405.00	263.43	0.09	0.53	22.00	4.00	0.00	155.00	180.43	1004595.00	0.34	506.55	493.00
30	7	5	10994.00	35749.00	192.05	0	Spot (Block30, Row5, Column7)	18238.54	14611.00	12267.83	0.10	0.67	488.00	565.76	488.00	334.43	0.06	0.59	100.00	100.00	0.00	14123.00	17750.54	19022798.00	52.84	3955.22	3887.50
30	8	5	11303.00	35759.00	149.85	0	Spot (Block30, Row5, Column8)	841.29	809.00	263.29	0.02	0.31	442.00	482.20	442.00	208.80	0.04	0.43	73.00	45.00	0.00	367.00	399.29	514028.00	1.72	560.47	538.00
30	1	6	9191.00	36037.00	197.40	0	Spot (Block30, Row6, Column1)	26335.20	18152.50	21247.56	0.16	0.81	475.00	658.26	475.00	573.75	0.14	0.87	100.00	100.00	11.14	17677.50	25860.20	29074196.00	44.75	5274.40	5256.00
30	2	6	9490.00	36042.00	210.40	0	Spot (Block30, Row6, Column2)	11257.35	9353.50	6355.05	0.08	0.56	484.00	632.98	484.00	513.20	0.12	0.81	100.00	100.00	0.00	8869.50	10773.35	14184261.00	20.70	3128.24	3203.00
30	3	6	9784.00	36050.00	166.60	0	Spot (Block30, Row6, Column3)	765.45	688.00	221.81	0.05	0.29	408.00	489.97	408.00	242.84	0.08	0.50	62.00	26.00	0.00	280.00	357.45	589393.00	1.13	512.63	508.00
30	4	6	10093.00	36045.00	193.65	0	Spot (Block30, Row6, Column4)	575.64	580.00	131.56	0.00	0.23	398.00	429.11	398.00	73.06	0.03	0.17	79.00	53.00	0.00	182.00	177.64	611331.00	2.01	475.24	471.00
30	5	6	10393.00	36047.00	140.45	0	Spot (Block30, Row6, Column5)	1588.71	1517.50	523.54	0.02	0.33	399.00	440.23	399.00	103.06	0.04	0.23	100.00	100.00	0.00	1118.50	1189.71	851546.00	11.14	728.60	685.50
30	6	6	10687.00	36051.00	200.95	0	Spot (Block30, Row6, Column6)	553.82	506.00	185.84	0.04	0.34	411.00	484.84	411.00	216.48	0.07	0.45	19.00	1.00	0.00	95.00	142.82	633566.00	0.32	542.59	500.00
30	7	6	10995.00	36043.00	138.95	0	Spot (Block30, Row6, Column7)	940.77	838.00	441.91	0.05	0.47	412.00	490.50	412.00	248.89	0.08	0.51	91.00	37.00	0.00	426.00	528.77	492025.00	1.81	610.13	606.00
30	8	6	11287.00	36059.00	144.10	0	Spot (Block30, Row6, Column8)	611.77	600.00	140.45	0.01	0.23	409.00	446.87	409.00	87.44	0.04	0.20	77.00	60.00	0.00	191.00	202.77	345650.00	1.89	497.82	487.00
30	1	7	9189.00	36339.00	158.75	0	Spot (Block30, Row7, Column1)	7469.01	6522.00	4019.64	0.06	0.54	411.00	528.32	411.00	379.86	0.11	0.72	100.00	100.00	0.00	6111.00	7058.01	5161088.00	18.27	1647.39	1646.50
30	2	7	9501.00	36346.00	205.75	0	Spot (Block30, Row7, Column2)	527.51	499.00	92.90	0.02	0.18	414.00	489.77	414.00	208.65	0.07	0.43	11.00	0.00	0.00	85.00	113.51	634593.00	0.18	464.78	481.50
30	3	7	9783.00	36346.00	201.85	0	Spot (Block30, Row7, Column3)	517.53	491.00	108.48	0.02	0.21	405.00	441.45	405.00	82.05	0.04	0.19	52.00	36.00	0.00	86.00	112.53	597743.00	0.93	488.07	484.00
30	4	7	10110.00	36361.00	265.30	0	Spot (Block30, Row7, Column4)	492.97	490.00	105.84	0.00	0.21	411.00	476.77	411.00	192.76	0.06	0.40	17.00	0.00	0.00	79.00	81.97	1010595.00	0.08	451.01	422.50
30	5	7	10391.00	36347.00	147.00	-50	Spot (Block30, Row7, Column5)	591.63	595.00	110.33	0.00	0.19	483.00	526.46	483.00	248.14	0.04	0.47	8.00	0.00	0.00	112.00	108.63	349652.00	0.26	549.90	520.00
30	6	7	10688.00	36349.00	201.90	0	Spot (Block30, Row7, Column6)	12622.72	11334.00	6823.21	0.05	0.54	510.00	697.44	510.00	637.16	0.14	0.91	100.00	100.00	0.00	10824.00	12112.72	14566619.00	18.72	3247.58	3210.50
30	7	7	10953.00	36351.00	207.55	0	Spot (Block30, Row7, Column7)	723.94	594.00	487.14	0.09	0.67	492.00	533.19	492.00	273.95	0.03	0.51	24.00	7.00	0.00	102.00	231.94	883207.00	0.70	546.32	492.00
30	8	7	11294.00	36351.00	184.45	0	Spot (Block30, Row7, Column8)	3259.07	3190.00	919.65	0.01	0.28	449.00	473.77	449.00	146.14	0.02	0.31	100.00	100.00	0.00	2741.00	2810.07	3118932.00	19.06	1253.26	1092.50
30	1	8	9186.00	36647.00	170.15	0	Spot (Block30, Row8, Column1)	636.61	606.00	172.71	0.02	0.27	399.00	425.21	399.00	126.05	0.03	0.30	66.00	40.00	0.00	207.00	237.61	513104.00	1.68	480.36	495.00
30	2	8	9500.00	36639.00	218.90	0	Spot (Block30, Row8, Column2)	532.10	504.00	106.80	0.02	0.20	403.00	433.99	403.00	77.44	0.03	0.18	66.00	38.00	0.00	101.00	129.10	727913.00	1.27	456.69	427.00
30	3	8	9785.00	36641.00	167.05	0	Spot (Block30, Row8, Column3)	677.39	626.00	167.30	0.03	0.25	409.00	465.83	409.00	174.28	0.06	0.37	65.00	27.00	0.00	217.00	268.39	523626.00	1.21	511.49	499.50
30	4	8	10089.00	36649.00	148.45	0	Spot (Block30, Row8, Column4)	61190.05	65535.00	9178.64	0.03	0.15	481.00	507.68	481.00	239.53	0.02	0.47	100.00	100.00	76.29	65054.00	60709.05	36653140.00	253.34	14614.39	11002.00
30	5	8	10378.00	36625.00	267.10	0	Spot (Block30, Row8, Column5)	540.34	495.00	120.88	0.04	0.22	494.00	620.28	494.00	579.24	0.10	0.93	0.00	0.00	0.00	1.00	46.34	1122287.00	-0.14	487.83	478.00
30	6	8	10688.00	36652.00	182.50	0	Spot (Block30, Row8, Column6)	39998.58	41414.00	23267.21	0.02	0.58	504.00	753.86	504.00	807.26	0.17	1.07	100.00	100.00	35.48	40910.00	39494.58	37318988.00	48.61	7237.33	7199.50
30	7	8	10999.00	36635.00	179.75	0	Spot (Block30, Row8, Column7)	735.66	691.00	179.97	0.03	0.24	495.00	591.04	495.00	535.60	0.08	0.91	5.00	0.00	0.00	196.00	240.66	663562.00	0.27	554.00	507.00
30	8	8	11272.00	36651.00	143.30	0	Spot (Block30, Row8, Column8)	50535.70	62638.00	17387.73	0.09	0.34	483.00	500.69	483.00	193.88	0.02	0.39	100.00	100.00	48.46	62155.00	50052.70	27845336.00	258.07	12440.61	9158.50
31	1	1	13699.00	34563.00	152.00	0	Spot (Block31, Row1, Column1)	23903.51	21822.00	13008.63	0.04	0.54	311.00	354.91	311.00	159.47	0.06	0.45	100.00	100.00	0.16	21511.00	23592.51	15178728.00	147.67	4586.46	3663.50
31	2	1	13995.00	34571.00	146.45	0	Spot (Block31, Row1, Column2)	8255.35	7712.00	4200.93	0.03	0.51	304.00	336.50	304.00	90.16	0.04	0.27	100.00	100.00	0.00	7408.00	7951.35	4812868.00	87.83	1793.19	1523.00
31	3	1	14301.00	34573.00	146.65	0	Spot (Block31, Row1, Column3)	4864.01	4086.00	3075.78	0.08	0.63	301.00	320.26	301.00	67.38	0.03	0.21	100.00	100.00	0.00	3785.00	4563.01	2845444.00	67.43	1213.46	1088.00
31	4	1	14591.00	34571.00	145.00	0	Spot (Block31, Row1, Column4)	6308.97	6040.00	3314.59	0.02	0.53	300.00	325.48	300.00	85.01	0.04	0.26	100.00	100.00	0.00	5740.00	6008.97	3627659.00	70.38	1410.99	1117.00
31	5	1	14894.00	34574.00	146.95	0	Spot (Block31, Row1, Column5)	9402.05	8189.00	6632.89	0.06	0.71	300.00	317.45	300.00	70.58	0.02	0.22	100.00	100.00	0.00	7889.00	9102.05	5537807.00	128.72	1826.13	1372.00
31	6	1	15195.00	34576.00	146.50	0	Spot (Block31, Row1, Column6)	8005.37	7502.00	4413.01	0.03	0.55	302.00	324.73	302.00	91.21	0.03	0.28	100.00	100.00	0.00	7200.00	7703.37	4651121.00	84.21	1910.15	1559.50
31	7	1	15490.00	34578.00	145.90	0	Spot (Block31, Row1, Column7)	18413.58	17255.00	10125.90	0.03	0.55	305.00	327.25	305.00	85.12	0.03	0.26	100.00	100.00	0.00	16950.00	18108.58	10624634.00	212.49	3519.68	2694.00
31	8	1	15803.00	34572.00	183.40	0	Spot (Block31, Row1, Column8)	434.87	407.00	91.89	0.03	0.21	301.00	313.76	301.00	47.71	0.02	0.15	86.00	58.00	0.00	106.00	133.87	409648.00	2.54	356.57	364.00
31	1	2	13709.00	34825.00	120.80	0	Spot (Block31, Row2, Column1)	377.78	399.00	44.45	0.02	0.12	304.00	337.59	304.00	131.66	0.05	0.39	2.00	0.00	0.00	95.00	73.78	145446.00	0.31	335.28	314.00
31	2	2	13996.00	34867.00	135.95	0	Spot (Block31, Row2, Column2)	6616.47	6651.50	2515.07	0.00	0.38	302.00	324.55	302.00	80.83	0.03	0.25	100.00	100.00	0.00	6349.50	6314.47	3295003.00	77.84	1555.37	1406.50
31	3	2	14303.00	34868.00	142.85	0	Spot (Block31, Row2, Column3)	815.18	772.00	284.06	0.02	0.35	302.00	330.25	302.00	93.84	0.04	0.28	100.00	91.00	0.00	470.00	513.18	449164.00	5.17	465.45	446.50
31	4	2	14601.00	34870.00	180.25	0	Spot (Block31, Row2, Column4)	4314.44	4120.00	2082.17	0.02	0.48	303.00	342.20	303.00	115.06	0.05	0.34	100.00	100.00	0.00	3817.00	4011.44	3921826.00	34.52	1125.69	1124.00
31	5	2	14902.00	34876.00	186.50	0	Spot (Block31, Row2, Column5)	3130.95	2962.00	1123.01	0.02	0.36	304.00	346.70	304.00	139.53	0.06	0.40	100.00	100.00	0.00	2658.00	2826.95	3074590.00	19.95	993.92	878.00
31	6	2	15189.00	34871.00	147.85	0	Spot (Block31, Row2, Column6)	2475.03	2208.00	1247.22	0.05	0.50	304.00	390.89	304.00	328.96	0.11	0.84	99.00	92.00	0.00	1904.00	2171.03	1482545.00	6.34	774.77	687.00
31	7	2	15496.00	34873.00	146.90	0	Spot (Block31, Row2, Column7)	3084.88	2762.00	1666.36	0.05	0.54	306.00	328.41	306.00	79.43	0.03	0.24	100.00	100.00	0.00	2456.00	2778.88	1816995.00	34.70	901.47	750.50
31	8	2	15805.00	34899.00	150.95	0	Spot (Block31, Row2, Column8)	417.39	399.00	201.75	0.02	0.48	302.00	318.99	302.00	86.55	0.02	0.27	61.00	12.00	0.00	97.00	115.39	259199.00	1.14	351.69	327.00
31	1	3	13700.00	35169.00	146.35	0	Spot (Block31, Row3, Column1)	11764.05	9593.50	7677.36	0.09	0.65	299.00	321.32	299.00	114.62	0.03	0.36	100.00	100.00	0.00	9294.50	11465.05	6893733.00	99.84	2085.74	1782.00
31	2	3	14004.00	35169.00	143.20	0	Spot (Block31, Row3, Column2)	1190.69	1058.00	520.64	0.05	0.44	302.00	333.16	302.00	112.55	0.04	0.34	100.00	98.00	0.00	756.00	888.69	663212.00	7.62	541.77	471.00
31	3	3	14284.00	35165.00	145.10	0	Spot (Block31, Row3, Column3)	3986.92	3443.00	2353.44	0.06	0.59	303.00	325.07	303.00	79.91	0.03	0.25	100.00	100.00	0.00	3140.00	3683.92	2292478.00	45.82	1020.19	798.00
31	4	3	14594.00	35168.00	144.50	0	Spot (Block31, Row3, Column4)	10178.56	9358.50	5640.27	0.04	0.55	304.00	333.32	304.00	90.77	0.04	0.27	100.00	100.00	0.00	9054.50	9874.56	5801777.00	108.47	2125.14	1832.50
31	5	3	14902.00	35172.00	140.50	0	Spot (Block31, Row3, Column5)	2994.18	2374.00	3008.29	0.10	1.00	309.00	414.92	309.00	354.39	0.13	0.85	100.00	86.00	0.00	2065.00	2685.18	1613865.00	7.28	844.96	677.50
31	6	3	15198.00	35172.00	211.15	0	Spot (Block31, Row3, Column6)	34734.23	27852.50	20134.26	0.10	0.58	358.00	541.76	358.00	504.33	0.18	0.93	100.00	100.00	19.39	27494.50	34376.23	44251648.00	67.80	7667.35	7261.00
31	7	3	15502.00	35178.00	143.70	0	Spot (Block31, Row3, Column7)	7269.27	6277.50	4295.67	0.06	0.59	308.00	400.92	308.00	345.05	0.11	0.86	100.00	100.00	0.00	5969.50	6961.27	4070792.00	19.91	1664.02	1313.50
31	8	3	15794.00	35184.00	155.90	0	Spot (Block31, Row3, Column8)	9864.45	8964.00	4857.60	0.04	0.49	302.00	325.20	302.00	94.14	0.03	0.29	100.00	100.00	0.00	8662.00	9562.45	6599317.00	101.33	2286.92	1869.00
31	1	4	13701.00	35467.00	143.80	0	Spot (Block31, Row4, Column1)	10584.24	9622.50	6091.44	0.04	0.58	304.00	341.21	304.00	117.97	0.05	0.35	100.00	100.00	0.00	9318.50	10280.24	5906006.00	86.83	2566.22	1885.50
31	2	4	13993.00	35469.00	168.60	0	Spot (Block31, Row4, Column2)	6749.54	5935.00	3600.67	0.06	0.53	308.00	363.16	308.00	168.97	0.07	0.47	100.00	100.00	0.00	5627.00	6441.54	5318641.00	37.80	1501.97	1486.00
31	3	4	14296.00	35472.00	145.50	0	Spot (Block31, Row4, Column3)	39779.52	38241.00	20241.24	0.02	0.51	306.00	365.69	306.00	209.14	0.08	0.57	100.00	100.00	21.01	37935.00	39473.52	22913092.00	188.46	7278.14	5136.50
31	4	4	14584.00	35479.00	165.25	0	Spot (Block31, Row4, Column4)	747.03	684.00	268.65	0.04	0.36	300.00	318.99	300.00	78.08	0.03	0.24	100.00	87.00	0.00	384.00	447.03	568492.00	5.48	410.06	411.00
31	5	4	14882.00	35487.00	155.70	0	Spot (Block31, Row4, Column5)	1817.72	878.00	5316.74	0.32	2.92	305.00	329.58	305.00	95.52	0.03	0.29	98.00	84.00	0.15	573.00	1512.72	1208785.00	15.58	620.93	414.00
31	6	4	15198.00	35478.00	188.85	0	Spot (Block31, Row4, Column6)	4969.26	4922.50	1789.28	0.00	0.36	319.00	420.49	319.00	328.34	0.12	0.78	100.00	100.00	0.00	4603.50	4650.26	5009019.00	13.85	1349.81	1179.00
31	7	4	15493.00	35481.00	147.25	0	Spot (Block31, Row4, Column7)	4715.16	3781.00	3392.89	0.10	0.72	321.00	393.53	321.00	209.67	0.09	0.53	100.00	100.00	0.00	3460.00	4394.16	2781944.00	20.61	993.79	757.00
31	8	4	15792.00	35482.00	148.70	0	Spot (Block31, Row4, Column8)	2130.53	1916.50	1117.46	0.05	0.52	305.00	326.68	305.00	65.29	0.03	0.20	100.00	100.00	0.00	1611.50	1825.53	1295363.00	27.63	703.34	616.00
31	1	5	13699.00	35773.00	144.45	0	Spot (Block31, Row5, Column1)	17190.05	14648.00	10906.74	0.07	0.63	315.00	450.90	315.00	450.83	0.16	1.00	100.00	100.00	0.00	14333.00	16875.05	9815517.00	37.13	3485.62	2143.00
31	2	5	13994.00	35769.00	153.00	0	Spot (Block31, Row5, Column2)	11885.94	11183.00	5398.31	0.03	0.45	322.00	415.66	322.00	242.14	0.11	0.58	100.00	100.00	0.00	10861.00	11563.94	7702089.00	47.37	2273.44	1849.00
31	3	5	14296.00	35769.00	154.20	0	Spot (Block31, Row5, Column3)	24508.88	20277.00	14972.76	0.08	0.61	313.00	391.33	313.00	234.02	0.10	0.60	100.00	100.00	0.31	19964.00	24195.88	16028807.00	103.06	3358.70	3034.00
31	4	5	14589.00	35772.00	146.25	0	Spot (Block31, Row5, Column4)	7275.84	6210.50	5020.31	0.07	0.69	305.00	352.98	305.00	181.64	0.06	0.51	100.00	100.00	0.00	5905.50	6970.84	4234539.00	38.11	1474.69	1174.00
31	5	5	14894.00	35773.00	145.00	0	Spot (Block31, Row5, Column5)	42318.99	42072.00	20767.92	0.00	0.49	301.00	329.47	301.00	119.64	0.04	0.36	100.00	100.00	31.59	41771.00	42017.99	24248892.00	350.97	7613.20	5677.00
31	6	5	15193.00	35773.00	151.70	0	Spot (Block31, Row5, Column6)	2795.53	2549.00	1342.43	0.04	0.48	309.00	370.79	309.00	190.28	0.08	0.51	100.00	100.00	0.00	2240.00	2486.53	1758391.00	12.74	832.60	717.50
31	7	5	15494.00	35775.00	200.10	0	Spot (Block31, Row5, Column7)	16430.55	12858.50	10913.30	0.11	0.66	337.00	430.53	337.00	272.59	0.11	0.63	100.00	100.00	0.00	12521.50	16093.55	18566524.00	58.70	3632.56	3586.00
31	8	5	15797.00	35779.00	146.65	0	Spot (Block31, Row5, Column8)	8845.87	7067.50	6422.33	0.10	0.73	306.00	355.73	306.00	182.92	0.07	0.51	100.00	100.00	0.00	6761.50	8539.87	5183681.00	46.41	1743.88	1476.50
31	1	6	13690.00	36066.00	206.55	0	Spot (Block31, Row6, Column1)	32461.25	26106.00	20985.99	0.09	0.65	370.00	605.57	370.00	647.96	0.21	1.07	100.00	100.00	17.70	25736.00	32091.25	39440624.00	49.16	6861.86	6844.00
31	2	6	13990.00	36071.00	211.90	0	Spot (Block31, Row6, Column2)	11053.44	9235.00	6170.55	0.08	0.56	324.00	481.29	324.00	440.83	0.17	0.92	100.00	100.00	0.00	8911.00	10729.44	14159461.00	23.98	2970.54	2800.00
31	3	6	14280.00	36069.00	144.25	0	Spot (Block31, Row6, Column3)	15990.30	14424.00	8896.86	0.04	0.56	307.00	378.96	307.00	223.37	0.09	0.59	100.00	100.00	0.00	14117.00	15683.30	9066500.00	69.89	3110.23	2175.00
31	4	6	14591.00	36070.00	145.50	0	Spot (Block31, Row6, Column4)	2582.55	2182.00	1409.41	0.07	0.55	300.00	321.23	300.00	83.89	0.03	0.26	100.00	100.00	0.00	1882.00	2282.55	1484965.00	26.96	785.87	662.50
31	5	6	14890.00	36076.00	144.10	0	Spot (Block31, Row6, Column5)	38576.64	36382.50	20420.37	0.03	0.53	302.00	345.51	302.00	135.82	0.06	0.39	100.00	100.00	19.89	36080.50	38274.64	21911608.00	281.49	6452.02	5820.00
31	6	6	15193.00	36071.00	149.95	0	Spot (Block31, Row6, Column6)	1632.40	1349.00	1001.71	0.08	0.61	310.00	362.54	310.00	171.25	0.07	0.47	98.00	81.00	0.00	1039.00	1322.40	1007191.00	7.42	576.94	518.00
31	7	6	15493.00	36072.00	146.95	0	Spot (Block31, Row6, Column7)	11368.95	10137.50	6978.21	0.05	0.61	308.00	367.40	308.00	196.06	0.08	0.53	100.00	100.00	0.00	9829.50	11060.95	6753158.00	56.11	2405.72	1640.00
31	8	6	15796.00	36084.00	146.90	0	Spot (Block31, Row6, Column8)	11363.18	10031.00	7366.48	0.05	0.65	304.00	326.10	304.00	68.33	0.03	0.21	100.00	100.00	0.00	9727.00	11059.18	6681548.00	161.53	2537.76	1777.00
31	1	7	13691.00	36369.00	162.35	0	Spot (Block31, Row7, Column1)	9620.94	7997.00	5706.80	0.08	0.59	312.00	445.44	312.00	410.04	0.15	0.92	100.00	100.00	0.00	7685.00	9308.94	7004047.00	22.38	1685.20	1611.00
31	2	7	13992.00	36370.00	153.45	0	Spot (Block31, Row7, Column2)	1004.57	727.50	597.39	0.14	0.59	311.00	377.29	311.00	199.61	0.08	0.53	80.00	52.00	0.00	416.50	693.57	646940.00	3.14	446.46	435.50
31	3	7	14278.00	36383.00	187.25	0	Spot (Block31, Row7, Column3)	393.01	389.50	64.41	0.00	0.16	306.00	325.18	306.00	58.17	0.03	0.18	77.00	17.00	0.00	83.50	87.01	387511.00	1.17	347.92	326.00
31	4	7	14591.00	36374.00	157.95	0	Spot (Block31, Row7, Column4)	687.40	574.00	318.22	0.08	0.46	306.00	337.65	306.00	104.16	0.04	0.31	83.00	57.00	0.00	268.00	381.40	472245.00	3.36	397.90	400.00
31	5	7	14886.00	36374.00	173.95	0	Spot (Block31, Row7, Column5)	4329.11	3944.00	2202.33	0.04	0.51	327.00	415.70	327.00	225.37	0.10	0.54	100.00	100.00	0.00	3617.00	4002.11	3658099.00	17.36	1117.55	1103.00
31	6	7	15187.00	36377.00	201.55	0	Spot (Block31, Row7, Column6)	12495.09	11499.50	6943.92	0.04	0.56	393.00	559.24	393.00	532.38	0.15	0.95	100.00	100.00	0.00	11106.50	12102.09	14444330.00	22.42	3007.75	3013.50
31	7	7	15477.00	36381.00	146.25	0	Spot (Block31, Row7, Column7)	10219.65	9518.00	5171.59	0.03	0.51	323.00	403.23	323.00	229.98	0.10	0.57	100.00	100.00	0.00	9195.00	9896.65	5968273.00	42.68	2354.67	1642.50
31	8	7	15795.00	36379.00	185.40	0	Spot (Block31, Row7, Column8)	9224.21	9300.00	2630.81	0.00	0.29	309.00	351.91	309.00	140.29	0.06	0.40	100.00	100.00	0.00	8991.00	8915.21	8975152.00	63.24	2406.88	2013.00
31	1	8	13689.00	36671.00	179.65	0	Spot (Block31, Row8, Column1)	432.35	401.00	119.38	0.03	0.28	300.00	333.97	300.00	133.15	0.05	0.40	37.00	11.00	0.00	101.00	132.35	390843.00	0.74	353.42	343.50
31	2	8	13992.00	36669.00	147.25	0	Spot (Block31, Row8, Column2)	2854.62	2421.00	1547.71	0.07	0.54	302.00	319.04	302.00	56.97	0.02	0.18	100.00	100.00	0.00	2119.00	2552.62	1675664.00	44.51	819.70	757.00
31	3	8	14281.00	36668.00	145.15	0	Spot (Block31, Row8, Column3)	5260.24	4239.00	3888.52	0.09	0.74	302.00	320.93	302.00	88.03	0.03	0.27	100.00	100.00	0.00	3937.00	4958.24	3024637.00	56.11	1110.24	882.00
31	4	8	14589.00	36677.00	146.95	0	Spot (Block31, Row8, Column4)	24042.16	22984.00	12347.63	0.02	0.51	304.00	328.95	304.00	97.70	0.03	0.30	100.00	100.00	0.00	22680.00	23738.16	14184872.00	242.72	4662.36	3713.00
31	5	8	14881.00	36667.00	158.00	0	Spot (Block31, Row8, Column5)	805.21	735.00	282.12	0.04	0.35	315.00	446.42	315.00	465.75	0.15	1.04	44.00	10.00	0.00	420.00	490.21	557206.00	0.77	458.31	471.50
31	6	8	15189.00	36676.00	202.30	0	Spot (Block31, Row8, Column6)	39879.90	39435.00	22035.31	0.00	0.55	379.00	596.70	379.00	676.40	0.20	1.13	100.00	100.00	31.81	39056.00	39500.90	46261040.00	58.08	8579.81	8393.00
31	7	8	15491.00	36681.00	144.65	0	Spot (Block31, Row8, Column7)	6247.48	5608.00	3456.39	0.05	0.55	319.00	444.41	319.00	439.72	0.14	0.99	100.00	99.00	0.00	5289.00	5928.48	3561061.00	13.20	1509.79	1069.00
31	8	8	15776.00	36681.00	145.40	0	Spot (Block31, Row8, Column8)	50151.84	59661.50	17132.14	0.08	0.34	314.00	371.69	314.00	178.87	0.07	0.48	100.00	100.00	43.58	59347.50	49837.84	28887640.00	278.30	10569.05	7246.50
32	1	1	18205.00	34587.00	154.20	0	Spot (Block32, Row1, Column1)	22652.48	20159.00	13167.52	0.05	0.58	283.00	291.73	283.00	99.92	0.01	0.34	100.00	100.00	0.15	19876.00	22369.48	14746763.00	223.78	4532.92	3522.00
32	2	1	18491.00	34599.00	154.30	0	Spot (Block32, Row1, Column2)	397.14	396.00	69.90	0.00	0.18	252.00	264.67	252.00	77.97	0.02	0.29	75.00	38.00	0.00	144.00	145.14	260523.00	1.70	313.26	301.00
32	3	1	18783.00	34605.00	161.50	0	Spot (Block32, Row1, Column3)	331.24	315.00	42.81	0.02	0.13	237.00	246.05	237.00	35.30	0.02	0.14	98.00	59.00	0.00	78.00	94.24	239816.00	2.41	281.86	287.00
32	4	1	19098.00	34592.00	174.50	0	Spot (Block32, Row1, Column4)	364.04	352.50	73.93	0.01	0.20	230.00	240.62	230.00	30.94	0.02	0.13	97.00	88.00	0.00	122.50	134.04	308706.00	3.99	279.20	284.00
32	5	1	19399.00	34597.00	159.40	0	Spot (Block32, Row1, Column5)	391.38	384.00	77.07	0.01	0.20	232.00	243.27	232.00	36.43	0.02	0.15	99.00	88.00	0.00	152.00	159.38	275534.00	4.07	294.86	292.50
32	6	1	19690.00	34592.00	154.10	0	Spot (Block32, Row1, Column6)	573.80	510.50	203.61	0.05	0.35	235.00	241.71	235.00	27.41	0.01	0.11	100.00	99.00	0.00	275.50	338.80	371825.00	12.11	344.62	306.50
32	7	1	19992.00	34604.00	147.90	0	Spot (Block32, Row1, Column7)	811.38	797.00	244.70	0.01	0.30	237.00	245.18	237.00	28.23	0.01	0.12	100.00	100.00	0.00	560.00	574.38	484396.00	20.06	375.93	366.00
32	8	1	20320.00	34582.00	216.00	0	Spot (Block32, Row1, Column8)	305.85	300.00	31.78	0.01	0.10	236.00	243.77	236.00	27.01	0.01	0.11	94.00	67.00	0.00	64.00	69.85	408004.00	2.30	267.40	272.00
32	1	2	18199.00	34889.00	147.00	-50	Spot (Block32, Row2, Column1)	290.10	295.00	33.11	0.01	0.11	268.00	268.47	268.00	60.52	0.00	0.23	2.00	0.00	0.00	27.00	22.10	170580.00	0.36	292.79	296.00
32	2	2	18502.00	34888.00	129.35	0	Spot (Block32, Row2, Column2)	321.92	314.00	25.21	0.01	0.08	250.00	254.56	250.00	32.82	0.01	0.13	100.00	47.00	0.00	64.00	71.92	144219.00	2.05	295.35	295.50
32	3	2	18803.00	34904.00	153.90	0	Spot (Block32, Row2, Column3)	327.85	314.00	41.89	0.02	0.13	245.00	251.74	245.00	33.22	0.01	0.13	89.00	54.00	0.00	69.00	82.85	212122.00	2.29	284.40	290.00
32	4	2	19105.00	34884.00	179.60	0	Spot (Block32, Row2, Column4)	335.53	316.00	52.34	0.03	0.16	249.00	254.36	249.00	38.24	0.01	0.15	87.00	42.00	0.00	67.00	86.53	301306.00	2.12	283.66	288.00
32	5	2	19404.00	34903.00	185.65	0	Spot (Block32, Row2, Column5)	4669.49	4504.50	1672.90	0.02	0.36	250.00	268.97	250.00	97.67	0.03	0.36	100.00	100.00	0.00	4254.50	4419.49	4520066.00	45.05	1341.46	1220.50
32	6	2	19699.00	34859.00	178.55	0	Spot (Block32, Row2, Column6)	312.43	307.00	60.16	0.01	0.19	242.00	290.58	242.00	195.74	0.08	0.67	2.00	0.00	0.00	65.00	70.43	276811.00	0.11	280.64	273.00
32	7	2	20014.00	34901.00	169.70	0	Spot (Block32, Row2, Column7)	321.48	309.00	47.72	0.02	0.15	245.00	251.10	245.00	39.68	0.01	0.16	88.00	29.00	0.00	64.00	76.48	257504.00	1.77	273.48	278.00
32	8	2	20299.00	34902.00	147.00	-50	Spot (Block32, Row2, Column8)	265.64	270.50	27.43	0.01	0.10	245.00	261.50	245.00	114.98	0.03	0.44	0.00	0.00	0.00	25.50	20.64	156197.00	0.04	265.36	275.50
32	1	3	18199.00	35194.00	147.25	0	Spot (Block32, Row3, Column1)	851.35	838.00	294.87	0.01	0.35	259.00	256.83	259.00	33.98	0.00	0.13	100.00	100.00	0.00	579.00	592.35	504848.00	17.50	412.20	378.00
32	2	3	18506.00	35207.00	203.05	0	Spot (Block32, Row3, Column2)	312.32	304.00	38.44	0.01	0.12	252.00	273.37	252.00	119.08	0.04	0.44	9.00	0.00	0.00	52.00	60.32	364791.00	0.33	283.82	283.00
32	3	3	18791.00	35184.00	146.55	0	Spot (Block32, Row3, Column3)	545.71	493.00	415.48	0.04	0.76	247.00	251.94	247.00	32.03	0.01	0.13	99.00	97.00	0.00	246.00	298.71	319240.00	9.17	353.56	318.00
32	4	3	19088.00	35194.00	156.30	0	Spot (Block32, Row3, Column4)	490.15	498.00	118.67	0.01	0.24	241.00	247.87	241.00	34.68	0.01	0.14	99.00	96.00	0.00	257.00	249.15	329379.00	6.99	323.20	301.50
32	5	3	19381.00	35192.00	163.35	0	Spot (Block32, Row3, Column5)	435.44	403.00	160.90	0.03	0.37	247.00	299.34	247.00	226.25	0.08	0.76	37.00	3.00	0.00	156.00	188.44	319180.00	0.60	309.90	284.00
32	6	3	19698.00	35197.00	211.85	0	Spot (Block32, Row3, Column6)	22687.43	16140.50	16649.07	0.15	0.73	273.00	385.51	273.00	330.18	0.15	0.86	100.00	100.00	1.64	15867.50	22414.43	28994564.00	67.54	4848.23	4754.50
32	7	3	20042.00	35185.00	187.95	0	Spot (Block32, Row3, Column7)	321.35	305.00	49.80	0.02	0.15	256.00	316.52	256.00	260.10	0.09	0.82	0.00	0.00	0.00	49.00	65.35	319101.00	0.02	280.14	278.00
32	8	3	20296.00	35206.00	159.85	0	Spot (Block32, Row3, Column8)	30690.86	28940.00	15059.91	0.03	0.49	251.00	285.29	251.00	193.47	0.06	0.68	100.00	100.00	1.70	28689.00	30439.86	21698452.00	157.16	5242.23	5005.00
32	1	4	18200.00	35489.00	175.30	0	Spot (Block32, Row4, Column1)	443.77	400.00	118.61	0.05	0.27	265.00	275.14	265.00	108.66	0.02	0.39	73.00	25.00	0.00	135.00	178.77	382085.00	1.55	308.19	301.00
[truncated: 407,459 more chars]
