# Supplementary material for: An antigen microarray protocol for COVID-19 serological analysis
Source: STAR Protoc. 2021 Aug 26;2(3):100815. doi: 10.1016/j.xpro.2021.100815 (PMC8387221; doi:10.1016/j.xpro.2021.100815)
Supplement: Data S8. Slide_quantifications, related to step quantification and statistical analysis 2.e [file mmc8.zip › RPPA0137_12860A01-D12_IgGgamma_785/Joseph_2021-04-02_11h43m49_785nmGain020.txt]

ATF	1.0
30	28
"Checksum_ImageFile=39f28f28678d6463d188358b964fe21f"
"Checksum_ResultFile=1fff67c489e6ebf2adb86fea971a907b"
"Type=Mapix Results 2"
"DateTime=2021/04/02 11:44:02"
"ConfigFile="
"GalFile=L:\RPPA Service\Platform_Projects\2021-02-09_JPL_CoV-Array-7\64 pad grid.gal"
"PixelSize=5"
"Wavelengths=785"
"ImageFiles=L:\RPPA Service\Platform_Projects\2021-03-24_JPL_CoV-Array-9\RPPA0137_12860A01-D12_IgGgamma_785\Joseph_2021-04-02_11h43m49_785nmGain020.tif"
"GrinddingParameters=Find mode = Grid + Blocks + Spots | Max. diameter (% Dth) = 200.0 | Min. diameter (% Dth) = 50.0 | Max position offset (% pitch) = 30"
"QuantificationParameter=S/B border width (pixels) = 2.0 | Background diameter (pitch) = 2.0"
"JpegImage=L:\RPPA Service\Platform_Projects\2021-03-24_JPL_CoV-Array-9\RPPA0137_12860A01-D12_IgGgamma_785\Joseph_2021-04-02_11h43m49_785nmGain020.jpg"
"FeatureType=Circular"
"Barcode="
"BackgroundSubtraction=LocalFeature"
"Normalization=None"
"ImageOrigin=3680, 2560"
"ImageSize=17760.0, 71040.0"
"JpegOrigin=4670, 2810"
"JpegBrightness=39"
"JpegContrast=13"
"JpegBalance=0"
"Creator=Mapix 9.0.0"
"Scanner=ir710IVD IR0H8_IVD 717045"
"Temperature=30.0"
"Comment="
"Velocity=35 l/s"
"LaserPower=20.0"
"PMTGain=20"
"BatchFilename=L:\RPPA Service\InnooScan\Batch methods\CoV_Array image_processing.mbt"
"Block"	"Column"	"Row"	"X"	"Y"	"Dia."	"Flags"	"ID"	"F785 Mean"	"F785 Median"	"F785 SD"	"F785 |log Mean/Median|"	"F785 CV"	"B785"	"B785 Mean"	"B785 Median"	"B785 SD"	"B785 |log Mean/Median|"	"B785 CV"	"% > B785+1SD"	"% > B785+2SD"	"F785 % Sat."	"F785 Median - B785"	"F785 Mean - B785"	"F785 Total Intensity"	"SNR 785"	"ExcludedMean 785"	"ExcludedMedian 785"
1	1	1	4886.00	3005.00	154.55	0	Spot (Block1, Row1, Column1)	40466.28	38492.00	18876.81	0.02	0.47	630.00	773.88	630.00	331.86	0.09	0.43	100.00	100.00	20.09	37862.00	39836.28	26586472.00	119.61	8174.71	5199.00
1	2	1	5180.00	3012.00	152.80	0	Spot (Block1, Row1, Column2)	3137.53	2988.00	1251.40	0.02	0.40	584.00	620.37	584.00	206.60	0.03	0.33	100.00	99.00	0.00	2404.00	2553.53	2001746.00	12.18	1090.26	1019.00
1	3	1	5485.00	3017.00	147.85	0	Spot (Block1, Row1, Column3)	14389.90	12338.00	9632.84	0.07	0.67	580.00	594.86	580.00	127.00	0.01	0.21	100.00	100.00	0.00	11758.00	13809.90	8518821.00	108.62	3282.29	2339.00
1	4	1	5781.00	3019.00	148.35	0	Spot (Block1, Row1, Column4)	2765.91	2689.00	1161.32	0.01	0.42	597.00	631.30	597.00	153.86	0.02	0.24	100.00	100.00	0.00	2092.00	2168.91	1659548.00	13.87	1149.23	960.00
1	5	1	6085.00	3015.00	152.45	0	Spot (Block1, Row1, Column5)	33715.84	28686.00	23164.31	0.07	0.69	607.00	655.20	607.00	162.47	0.03	0.25	100.00	100.00	19.12	28079.00	33108.84	21510780.00	203.49	5132.78	4098.00
1	6	1	6379.00	3018.00	144.95	0	Spot (Block1, Row1, Column6)	17177.78	15097.00	9748.17	0.06	0.57	596.00	640.47	596.00	203.91	0.03	0.32	100.00	100.00	0.00	14501.00	16581.78	9842865.00	81.10	4059.06	3290.00
1	7	1	6675.00	3020.00	148.85	0	Spot (Block1, Row1, Column7)	59490.48	65535.00	10361.87	0.04	0.17	599.00	650.26	599.00	249.89	0.04	0.38	100.00	100.00	67.39	64936.00	58891.48	35575592.00	235.47	16230.67	12830.00
1	8	1	6988.00	3019.00	155.65	0	Spot (Block1, Row1, Column8)	3881.93	3594.50	1517.04	0.03	0.39	580.00	587.02	580.00	150.56	0.01	0.26	100.00	100.00	0.00	3014.50	3301.93	2585363.00	21.88	1348.04	1164.00
1	1	2	4882.00	3312.00	147.00	-50	Spot (Block1, Row2, Column1)	593.75	596.00	50.90	0.00	0.09	595.00	679.51	595.00	263.12	0.06	0.39	0.00	0.00	0.00	1.00	-1.25	353284.00	-0.33	586.87	598.00
1	2	2	5181.00	3309.00	127.70	0	Spot (Block1, Row2, Column2)	17423.15	16526.00	6584.31	0.02	0.38	581.00	592.71	581.00	154.47	0.01	0.26	100.00	100.00	0.00	15945.00	16842.15	7526800.00	108.96	3787.17	3364.50
1	3	2	5480.00	3314.00	156.25	0	Spot (Block1, Row2, Column3)	786.07	776.00	130.81	0.01	0.17	585.00	599.56	585.00	148.63	0.01	0.25	57.00	25.00	0.00	191.00	201.07	527450.00	1.25	636.96	616.00
1	4	2	5786.00	3316.00	159.50	0	Spot (Block1, Row2, Column4)	10683.28	10631.00	4030.58	0.00	0.38	600.00	647.74	600.00	180.92	0.03	0.28	100.00	100.00	0.00	10031.00	10083.28	7553078.00	55.47	2633.74	2408.00
1	5	2	6085.00	3318.00	184.20	0	Spot (Block1, Row2, Column5)	20272.04	20250.00	7320.20	0.00	0.36	610.00	673.34	610.00	187.54	0.04	0.28	100.00	100.00	0.00	19640.00	19662.04	19339526.00	104.50	4889.64	4075.00
1	6	2	6377.00	3319.00	154.00	0	Spot (Block1, Row2, Column6)	1820.29	1765.00	617.68	0.01	0.34	670.00	698.54	670.00	242.16	0.02	0.35	99.00	86.00	0.00	1095.00	1150.29	1179548.00	4.63	961.59	957.00
1	7	2	6685.00	3322.00	150.85	0	Spot (Block1, Row2, Column7)	4765.32	4326.00	2327.44	0.04	0.49	612.00	659.96	612.00	223.48	0.03	0.34	100.00	100.00	0.00	3714.00	4153.32	2973560.00	18.37	1535.38	1345.00
1	8	2	6987.00	3334.00	197.30	0	Spot (Block1, Row2, Column8)	630.57	602.00	96.27	0.02	0.15	586.00	581.32	586.00	100.58	0.00	0.17	34.00	4.00	0.00	16.00	44.57	695519.00	0.49	590.00	592.00
1	1	3	4885.00	3610.00	148.15	0	Spot (Block1, Row3, Column1)	17814.30	15824.00	11720.78	0.05	0.66	562.00	586.25	562.00	157.56	0.02	0.27	100.00	100.00	0.00	15262.00	17252.30	10599508.00	109.35	3646.00	2928.00
1	2	3	5189.00	3618.00	152.35	0	Spot (Block1, Row3, Column2)	961.14	965.00	178.59	0.00	0.19	586.00	594.09	586.00	128.71	0.01	0.22	91.00	71.00	0.00	379.00	375.14	612247.00	2.85	689.94	692.00
1	3	3	5476.00	3610.00	147.25	0	Spot (Block1, Row3, Column3)	1295.22	1196.00	415.06	0.03	0.32	591.00	607.45	591.00	123.99	0.01	0.20	99.00	91.00	0.00	605.00	704.22	764180.00	5.55	780.38	726.00
1	4	3	5780.00	3612.00	148.10	0	Spot (Block1, Row3, Column4)	9396.46	8769.00	4753.30	0.03	0.51	599.00	635.14	599.00	131.52	0.03	0.21	100.00	100.00	0.00	8170.00	8797.46	5619081.00	66.61	2640.62	1989.00
1	5	3	6091.00	3624.00	152.15	0	Spot (Block1, Row3, Column5)	1252.89	1027.00	1564.43	0.09	1.25	612.00	682.92	612.00	242.72	0.05	0.36	75.00	38.00	0.00	415.00	640.89	798093.00	2.35	748.02	716.00
1	6	3	6382.00	3617.00	195.85	0	Spot (Block1, Row3, Column6)	9005.21	7254.50	5711.76	0.09	0.63	694.00	756.45	694.00	232.94	0.04	0.31	100.00	100.00	0.00	6560.50	8311.21	9797672.00	35.41	2509.35	2426.50
1	7	3	6689.00	3623.00	148.10	0	Spot (Block1, Row3, Column7)	27389.59	24234.00	17773.46	0.05	0.65	695.00	736.14	695.00	188.70	0.02	0.26	100.00	100.00	1.17	23539.00	26694.59	16351588.00	141.25	5396.55	4113.00
1	8	3	6978.00	3633.00	157.80	0	Spot (Block1, Row3, Column8)	1865.52	1758.50	636.99	0.03	0.34	608.00	641.46	608.00	135.95	0.02	0.21	99.00	96.00	0.00	1150.50	1257.52	1279744.00	9.00	1027.00	941.00
1	1	4	4882.00	3908.00	144.95	0	Spot (Block1, Row4, Column1)	9750.97	9328.00	5153.53	0.02	0.53	563.00	569.98	563.00	95.50	0.01	0.17	100.00	100.00	0.00	8765.00	9187.97	5548301.00	96.13	2617.43	1893.00
1	2	4	5186.00	3911.00	163.90	0	Spot (Block1, Row4, Column2)	3264.12	3078.00	1252.62	0.03	0.38	595.00	625.16	595.00	145.96	0.02	0.23	100.00	100.00	0.00	2483.00	2669.12	2425242.00	18.08	1207.33	1179.00
1	3	4	5478.00	3915.00	148.15	0	Spot (Block1, Row4, Column3)	38112.05	37123.00	18927.08	0.01	0.50	601.00	649.88	601.00	168.47	0.03	0.26	100.00	100.00	11.54	36522.00	37511.05	22791072.00	222.36	8254.77	6297.00
1	4	4	5780.00	3913.00	177.00	0	Spot (Block1, Row4, Column4)	856.79	808.00	159.04	0.03	0.19	606.00	652.43	606.00	139.02	0.03	0.21	75.00	35.00	0.00	202.00	250.79	746264.00	1.47	720.78	699.00
1	5	4	6042.00	3926.00	83.90	0	Spot (Block1, Row4, Column5)	4489.93	1046.50	9467.06	0.63	2.11	664.00	700.71	664.00	277.94	0.02	0.40	73.00	37.00	0.60	382.50	3825.93	754308.00	13.63	1348.65	948.00
1	6	4	6383.00	3920.00	188.25	0	Spot (Block1, Row4, Column6)	22296.54	22186.00	7185.97	0.00	0.32	691.00	747.90	691.00	312.39	0.03	0.42	100.00	100.00	0.00	21495.00	21605.54	22229654.00	68.98	5319.75	4345.00
1	7	4	6680.00	3925.00	147.95	0	Spot (Block1, Row4, Column7)	17902.33	14140.00	14104.75	0.10	0.79	746.00	823.80	746.00	370.94	0.04	0.45	100.00	100.00	0.00	13394.00	17156.33	10687692.00	46.04	3481.34	2978.50
1	8	4	6976.00	3928.00	149.80	0	Spot (Block1, Row4, Column8)	4943.05	4508.50	2366.53	0.04	0.48	678.00	707.24	678.00	198.53	0.02	0.28	100.00	100.00	0.00	3830.50	4265.05	3044918.00	21.34	1720.82	1368.50
1	1	5	4883.00	4211.00	145.35	0	Spot (Block1, Row5, Column1)	8052.36	7331.00	4332.77	0.04	0.54	592.00	617.98	592.00	146.71	0.02	0.24	100.00	100.00	0.00	6739.00	7460.36	4646212.00	50.67	2137.51	1724.00
1	2	5	5178.00	4211.00	154.25	0	Spot (Block1, Row5, Column2)	2086.91	1980.00	605.93	0.02	0.29	621.00	694.70	621.00	229.40	0.05	0.33	100.00	98.00	0.00	1359.00	1465.91	1362754.00	6.07	1042.80	996.00
1	3	5	5480.00	4214.00	152.30	0	Spot (Block1, Row5, Column3)	14588.71	13098.00	8282.96	0.05	0.57	632.00	685.34	632.00	176.89	0.04	0.26	100.00	100.00	0.00	12466.00	13956.71	9322187.00	78.60	2932.35	2300.00
1	4	5	5774.00	4220.00	146.95	0	Spot (Block1, Row5, Column4)	5162.18	4318.00	2817.55	0.08	0.55	612.00	672.76	612.00	222.83	0.04	0.33	100.00	100.00	0.00	3706.00	4550.18	3040525.00	20.15	1588.21	1302.00
1	5	5	6080.00	4218.00	150.40	0	Spot (Block1, Row5, Column5)	61514.25	65535.00	8965.04	0.03	0.15	687.00	731.78	687.00	293.45	0.03	0.40	100.00	100.00	78.65	64848.00	60827.25	38323704.00	207.13	15828.22	10455.00
1	6	5	6379.00	4215.00	153.05	0	Spot (Block1, Row5, Column6)	2032.49	1942.00	703.93	0.02	0.35	691.00	754.75	691.00	354.08	0.04	0.47	96.00	79.00	0.00	1251.00	1341.49	1310959.00	3.61	1014.65	1006.50
1	7	5	6684.00	4219.00	186.80	0	Spot (Block1, Row5, Column7)	24803.65	22214.50	13650.03	0.05	0.55	790.00	893.38	790.00	429.51	0.05	0.48	100.00	100.00	0.00	21424.50	24013.65	24357160.00	55.67	5593.21	5693.00
1	8	5	6981.00	4218.00	148.00	0	Spot (Block1, Row5, Column8)	43490.19	50697.00	22924.77	0.07	0.53	694.00	774.13	694.00	324.76	0.05	0.42	100.00	100.00	42.07	50003.00	42796.19	26050764.00	131.53	8128.31	5440.00
1	1	6	4879.00	4511.00	200.00	0	Spot (Block1, Row6, Column1)	7598.26	5928.00	4865.90	0.11	0.64	602.00	697.11	602.00	294.86	0.06	0.42	100.00	100.00	0.00	5326.00	6996.26	8624029.00	23.40	2321.72	2335.50
1	2	6	5176.00	4513.00	190.00	0	Spot (Block1, Row6, Column2)	15063.72	14593.00	6618.90	0.01	0.44	675.00	758.74	675.00	332.59	0.05	0.44	100.00	100.00	0.00	13918.00	14388.72	15319800.00	43.01	3684.51	3609.00
1	3	6	5473.00	4512.00	145.70	0	Spot (Block1, Row6, Column3)	43680.05	47744.00	20797.55	0.04	0.48	667.00	705.18	667.00	245.59	0.02	0.35	100.00	100.00	34.84	47077.00	43013.05	25072476.00	174.99	9667.57	6023.50
1	4	6	5774.00	4513.00	147.60	0	Spot (Block1, Row6, Column4)	3142.71	2837.00	1297.15	0.04	0.41	606.00	665.32	606.00	221.84	0.04	0.33	100.00	100.00	0.00	2231.00	2536.71	1866769.00	11.17	1323.27	1161.00
1	5	6	6075.00	4516.00	151.60	0	Spot (Block1, Row6, Column5)	64952.18	65535.00	3355.03	0.00	0.05	688.00	745.39	688.00	310.05	0.03	0.42	100.00	100.00	95.39	64847.00	64264.18	40855284.00	207.08	17679.21	13683.00
1	6	6	6378.00	4518.00	150.05	0	Spot (Block1, Row6, Column6)	3044.68	2665.50	1616.22	0.06	0.53	696.00	771.49	696.00	337.75	0.04	0.44	99.00	83.00	0.00	1969.50	2348.68	1875520.00	6.73	1194.65	1153.00
1	7	6	6677.00	4519.00	150.80	0	Spot (Block1, Row6, Column7)	37083.25	34653.00	21968.39	0.03	0.59	760.00	831.45	760.00	331.66	0.04	0.40	100.00	100.00	22.84	33893.00	36323.25	23214208.00	109.30	7217.74	5621.50
1	8	6	6984.00	4526.00	152.50	0	Spot (Block1, Row6, Column8)	48647.45	65535.00	20298.16	0.13	0.42	719.00	787.57	719.00	263.46	0.04	0.33	100.00	100.00	50.63	64816.00	47928.45	31037288.00	181.66	10466.96	7600.00
1	1	7	4875.00	4813.00	155.30	0	Spot (Block1, Row7, Column1)	4716.65	4439.00	1939.44	0.03	0.41	579.00	597.31	579.00	170.12	0.01	0.28	100.00	100.00	0.00	3860.00	4137.65	3127137.00	24.21	1427.00	1340.00
1	2	7	5183.00	4820.00	173.45	0	Spot (Block1, Row7, Column2)	810.04	793.00	149.70	0.01	0.18	599.00	643.33	599.00	201.11	0.03	0.31	45.00	10.00	0.00	194.00	211.04	682057.00	0.83	661.60	628.00
1	3	7	5431.00	4843.00	196.30	0	Spot (Block1, Row7, Column3)	734.43	699.00	104.26	0.02	0.14	601.00	636.31	601.00	137.56	0.02	0.22	34.00	13.00	0.00	98.00	133.43	799057.00	0.71	667.45	681.00
1	4	7	5773.00	4820.00	179.85	0	Spot (Block1, Row7, Column4)	811.13	786.00	199.24	0.01	0.25	601.00	650.53	601.00	181.45	0.03	0.28	51.00	15.00	0.00	185.00	210.13	736504.00	0.89	694.53	703.00
1	5	7	6074.00	4818.00	169.20	0	Spot (Block1, Row7, Column5)	7678.70	7264.50	3225.37	0.02	0.42	685.00	768.69	685.00	367.65	0.05	0.48	100.00	100.00	0.00	6579.50	6993.70	6127603.00	18.79	2114.44	2037.00
1	6	7	6376.00	4814.00	173.15	0	Spot (Block1, Row7, Column6)	22355.50	22108.00	9686.87	0.00	0.43	715.00	873.34	715.00	456.96	0.09	0.52	100.00	100.00	0.00	21393.00	21640.50	18689196.00	47.01	4407.61	4075.00
1	7	7	6665.00	4827.00	145.50	0	Spot (Block1, Row7, Column7)	34865.39	31988.00	15501.06	0.04	0.44	734.00	845.45	734.00	362.82	0.06	0.43	100.00	100.00	6.43	31254.00	34131.39	20047632.00	93.76	8540.68	6089.00
1	8	7	6975.00	4818.00	184.70	0	Spot (Block1, Row7, Column8)	37848.45	37547.00	10420.95	0.00	0.28	727.00	851.76	727.00	405.23	0.07	0.48	100.00	100.00	0.31	36820.00	37121.45	36334508.00	91.30	9520.86	8427.00
1	1	8	4871.00	5120.00	151.75	0	Spot (Block1, Row8, Column1)	780.92	764.00	148.40	0.01	0.19	511.00	544.01	511.00	92.16	0.03	0.17	96.00	68.00	0.00	253.00	269.92	494322.00	2.57	615.28	615.00
1	2	8	5179.00	5111.00	149.05	0	Spot (Block1, Row8, Column2)	3237.24	2847.00	1538.57	0.06	0.48	592.00	601.67	592.00	139.75	0.01	0.23	100.00	100.00	0.00	2255.00	2645.24	1974715.00	18.86	1208.61	1166.50
1	3	8	5466.00	5112.00	146.90	0	Spot (Block1, Row8, Column3)	16555.77	13108.00	12331.14	0.10	0.74	598.00	624.32	598.00	115.65	0.02	0.19	100.00	100.00	0.00	12510.00	15957.77	9834129.00	137.75	3087.56	2245.00
1	4	8	5775.00	5115.00	154.80	0	Spot (Block1, Row8, Column4)	4101.65	3863.00	1751.17	0.03	0.43	596.00	617.47	596.00	115.22	0.02	0.19	100.00	100.00	0.00	3267.00	3505.65	2702990.00	30.24	1412.52	1176.00
1	5	8	6066.00	5143.00	114.85	0	Spot (Block1, Row8, Column5)	1836.11	810.00	5058.46	0.36	2.75	600.00	681.10	600.00	334.42	0.06	0.49	33.00	11.00	0.00	210.00	1236.11	633458.00	3.45	792.32	779.00
1	6	8	6376.00	5123.00	176.90	0	Spot (Block1, Row8, Column6)	19449.96	12910.50	15180.73	0.18	0.78	686.00	782.42	686.00	409.10	0.06	0.52	100.00	100.00	0.11	12224.50	18763.96	17077064.00	45.63	3396.67	3332.00
1	7	8	6672.00	5124.00	146.25	0	Spot (Block1, Row8, Column7)	7507.30	7042.00	3619.62	0.03	0.48	693.00	779.91	693.00	378.86	0.05	0.49	100.00	100.00	0.00	6349.00	6814.30	4384264.00	17.76	2070.56	1824.00
1	8	8	6966.00	5122.00	147.80	0	Spot (Block1, Row8, Column8)	60111.48	65535.00	9780.90	0.04	0.16	702.00	800.43	702.00	391.40	0.06	0.49	100.00	100.00	69.44	64833.00	59409.48	36187408.00	151.53	15051.73	9843.00
2	1	1	9389.00	3034.00	156.00	0	Spot (Block2, Row1, Column1)	42169.15	39771.00	18518.50	0.03	0.44	614.00	705.89	614.00	259.56	0.06	0.37	100.00	100.00	23.02	39157.00	41555.15	28211316.00	159.75	8443.08	5948.50
2	2	1	9686.00	3039.00	148.00	0	Spot (Block2, Row1, Column2)	815.71	784.50	186.37	0.02	0.23	585.00	612.37	585.00	166.33	0.02	0.27	60.00	26.00	0.00	199.50	230.71	487796.00	1.22	659.46	614.00
2	3	1	9990.00	3041.00	153.20	0	Spot (Block2, Row1, Column3)	1069.94	989.00	338.54	0.03	0.32	580.00	581.84	580.00	112.51	0.00	0.19	93.00	80.00	0.00	409.00	489.94	687972.00	4.34	747.51	721.00
2	4	1	10301.00	3044.00	208.60	0	Spot (Block2, Row1, Column4)	681.61	680.00	140.22	0.00	0.21	582.00	584.78	582.00	122.98	0.00	0.21	33.00	13.00	0.00	98.00	99.61	839741.00	0.79	592.21	594.00
2	5	1	10588.00	3044.00	165.20	0	Spot (Block2, Row1, Column5)	1795.17	1521.00	798.85	0.07	0.45	595.00	621.61	595.00	146.74	0.02	0.24	99.00	95.00	0.00	926.00	1200.17	1366123.00	8.00	822.96	820.50
2	6	1	10873.00	3041.00	151.75	0	Spot (Block2, Row1, Column6)	1173.10	1132.00	332.26	0.02	0.28	587.00	594.30	587.00	129.28	0.01	0.22	96.00	79.00	0.00	545.00	586.10	736708.00	4.48	754.00	720.00
2	7	1	11180.00	3049.00	151.00	0	Spot (Block2, Row1, Column7)	2522.50	2414.50	873.98	0.02	0.35	520.00	561.57	520.00	109.22	0.03	0.19	100.00	100.00	0.00	1894.50	2002.50	1568995.00	17.95	1029.24	973.00
2	8	1	11493.00	3052.00	167.05	0	Spot (Block2, Row1, Column8)	1160.90	1107.50	386.33	0.02	0.33	581.00	573.13	581.00	112.37	0.01	0.20	99.00	85.00	0.00	526.50	579.90	903177.00	5.23	728.99	726.00
2	1	2	9429.00	3340.00	130.30	0	Spot (Block2, Row2, Column1)	701.30	684.00	115.37	0.01	0.16	584.00	602.11	584.00	143.60	0.01	0.24	35.00	4.00	0.00	100.00	117.30	313479.00	0.69	626.90	582.50
2	2	2	9681.00	3338.00	128.85	0	Spot (Block2, Row2, Column2)	1342.76	1292.00	312.57	0.02	0.23	580.00	584.52	580.00	111.62	0.00	0.19	100.00	97.00	0.00	712.00	762.76	600212.00	6.79	802.13	745.00
2	3	2	9968.00	3340.00	164.95	0	Spot (Block2, Row2, Column3)	814.42	797.00	173.77	0.01	0.21	580.50	580.01	580.50	110.35	0.00	0.19	74.00	48.00	0.00	216.50	233.92	613258.00	2.12	668.09	684.50
2	4	2	10289.00	3349.00	164.35	0	Spot (Block2, Row2, Column4)	968.32	937.00	221.87	0.01	0.23	577.00	576.07	577.00	119.94	0.00	0.21	89.00	71.00	0.00	360.00	391.32	727207.00	3.27	677.30	686.00
2	5	2	10591.00	3348.00	178.75	0	Spot (Block2, Row2, Column5)	13360.87	12918.50	5163.79	0.01	0.39	614.00	702.99	614.00	319.66	0.06	0.45	100.00	100.00	0.00	12304.50	12746.87	11944618.00	39.60	3518.62	2719.00
2	6	2	10886.00	3347.00	147.00	-50	Spot (Block2, Row2, Column6)	994.14	920.00	318.48	0.03	0.32	615.00	823.75	615.00	677.03	0.13	0.82	17.00	0.00	0.00	305.00	379.14	589525.00	0.25	856.01	807.00
2	7	2	11188.00	3341.00	155.20	0	Spot (Block2, Row2, Column7)	773.88	762.00	147.96	0.01	0.19	578.00	591.23	578.00	180.49	0.01	0.31	51.00	12.00	0.00	184.00	195.88	512311.00	1.01	636.28	606.00
2	8	2	11486.00	3350.00	147.00	-50	Spot (Block2, Row2, Column8)	623.10	577.00	129.34	0.03	0.21	584.00	583.89	584.00	128.93	0.00	0.22	24.00	2.00	0.00	-7.00	39.10	368253.00	0.30	634.89	601.00
2	1	3	9387.00	3637.00	150.85	0	Spot (Block2, Row3, Column1)	2454.69	2343.00	999.90	0.02	0.41	582.00	584.92	582.00	115.29	0.00	0.20	100.00	100.00	0.00	1761.00	1872.69	1521910.00	16.22	990.19	935.00
2	2	3	9691.00	3644.00	160.55	0	Spot (Block2, Row3, Column2)	953.60	902.00	221.53	0.02	0.23	589.00	626.81	589.00	235.24	0.03	0.38	69.00	27.00	0.00	313.00	364.60	678011.00	1.39	689.77	694.50
2	3	3	9975.00	3638.00	146.80	0	Spot (Block2, Row3, Column3)	5702.74	5014.00	2989.58	0.06	0.52	577.00	576.54	577.00	115.33	0.00	0.20	100.00	100.00	0.00	4437.00	5125.74	3347509.00	44.45	1695.65	1376.00
2	4	3	10287.00	3645.00	161.45	0	Spot (Block2, Row3, Column4)	830.63	785.00	173.96	0.02	0.21	525.50	561.26	525.50	103.73	0.03	0.18	92.00	61.00	0.00	259.50	305.13	595563.00	2.60	629.54	610.00
2	5	3	10577.00	3646.00	136.30	0	Spot (Block2, Row3, Column5)	4259.15	3183.00	4608.02	0.13	1.08	598.00	740.82	598.00	620.38	0.09	0.84	96.00	83.00	0.00	2585.00	3661.15	2146610.00	5.67	2001.08	1484.50
2	6	3	10886.00	3642.00	208.50	0	Spot (Block2, Row3, Column6)	48344.23	54099.00	17915.81	0.05	0.37	704.00	1005.66	704.00	826.84	0.15	0.82	100.00	100.00	40.77	53395.00	47640.23	59995688.00	57.25	10972.45	10831.50
2	7	3	11203.00	3651.00	161.55	0	Spot (Block2, Row3, Column7)	1063.96	979.00	416.14	0.04	0.39	592.00	694.80	592.00	465.29	0.07	0.67	43.00	16.00	0.00	387.00	471.96	766049.00	0.79	701.34	630.00
2	8	3	11484.00	3650.00	156.25	0	Spot (Block2, Row3, Column8)	12951.81	12000.00	6049.31	0.03	0.47	583.00	583.08	583.00	137.85	0.00	0.24	100.00	100.00	0.00	11417.00	12368.81	8677715.00	89.73	3031.53	2717.00
2	1	4	9369.00	3951.00	170.35	0	Spot (Block2, Row4, Column1)	825.62	801.00	166.35	0.01	0.20	586.00	619.08	586.00	222.80	0.02	0.36	46.00	13.00	0.00	215.00	239.62	667098.00	0.93	652.92	608.00
2	2	4	9682.00	3938.00	173.20	0	Spot (Block2, Row4, Column2)	15631.61	14153.00	8180.93	0.04	0.52	594.00	675.94	594.00	312.39	0.06	0.46	100.00	100.00	0.00	13559.00	15037.61	12989866.00	47.88	3208.59	3121.00
2	3	4	9980.00	3942.00	146.80	0	Spot (Block2, Row4, Column3)	4095.02	3806.00	1551.65	0.03	0.38	590.00	662.55	590.00	372.14	0.05	0.56	100.00	100.00	0.00	3216.00	3505.02	2411966.00	9.22	1503.65	1303.50
2	4	4	10278.00	3938.00	189.70	0	Spot (Block2, Row4, Column4)	627.91	600.00	115.25	0.02	0.18	512.00	550.20	512.00	100.22	0.03	0.18	38.00	18.00	0.00	88.00	115.91	637953.00	0.78	572.49	579.00
2	5	4	10572.00	3947.00	165.00	0	Spot (Block2, Row4, Column5)	1231.80	1052.00	554.33	0.07	0.45	587.00	601.22	587.00	148.66	0.01	0.25	94.00	80.00	0.00	465.00	644.80	918924.00	4.24	732.85	705.00
2	6	4	10885.00	3949.00	185.50	0	Spot (Block2, Row4, Column6)	13666.91	13662.00	4704.50	0.00	0.34	613.00	760.14	613.00	500.82	0.09	0.66	100.00	100.00	0.00	13049.00	13053.91	13215903.00	25.77	3795.60	3169.00
2	7	4	11179.00	3936.00	183.35	0	Spot (Block2, Row4, Column7)	1085.77	983.00	398.47	0.04	0.37	604.00	777.86	604.00	534.81	0.11	0.69	37.00	9.00	0.00	379.00	481.77	1023881.00	0.58	746.07	690.00
2	8	4	11480.00	3954.00	159.20	0	Spot (Block2, Row4, Column8)	1003.18	979.00	273.38	0.01	0.27	575.00	597.06	575.00	193.52	0.02	0.32	80.00	52.00	0.00	404.00	428.18	699213.00	2.10	681.05	676.50
2	1	5	9381.00	4240.00	237.25	0	Spot (Block2, Row5, Column1)	968.89	884.00	434.94	0.04	0.45	590.00	758.27	590.00	643.06	0.11	0.85	21.00	3.00	0.00	294.00	378.89	1570566.00	0.33	750.80	591.00
2	2	5	9675.00	4237.00	155.75	0	Spot (Block2, Row5, Column2)	14789.63	14043.50	6794.40	0.02	0.46	628.00	837.41	628.00	603.06	0.12	0.72	100.00	100.00	0.00	13415.50	14161.63	9879476.00	23.14	3292.86	2905.00
2	3	5	9981.00	4240.00	159.20	0	Spot (Block2, Row5, Column3)	46436.23	49233.00	18603.20	0.03	0.40	600.00	713.32	600.00	447.64	0.08	0.63	100.00	100.00	37.59	48633.00	45836.23	32366288.00	102.14	7439.65	6493.50
2	4	5	10279.00	4243.00	175.70	0	Spot (Block2, Row5, Column4)	800.67	787.00	162.05	0.01	0.20	526.00	605.17	526.00	317.81	0.06	0.53	35.00	1.00	0.00	261.00	274.67	689376.00	0.62	602.01	594.00
2	5	5	10585.00	4245.00	145.10	0	Spot (Block2, Row5, Column5)	13108.17	12258.00	6038.45	0.03	0.46	589.00	613.35	589.00	135.36	0.02	0.22	100.00	100.00	0.00	11669.00	12519.17	7563416.00	92.31	3212.88	2820.00
2	6	5	10876.00	4255.00	139.20	0	Spot (Block2, Row5, Column6)	804.89	788.00	177.09	0.01	0.22	598.00	713.87	598.00	477.88	0.08	0.67	4.00	0.00	0.00	190.00	206.89	418541.00	0.19	702.80	692.50
2	7	5	11187.00	4245.00	196.95	0	Spot (Block2, Row5, Column7)	45626.52	50234.50	19953.46	0.04	0.44	679.00	868.89	679.00	689.51	0.11	0.79	100.00	100.00	37.61	49555.50	44947.52	50098332.00	64.91	10074.54	9949.00
2	8	5	11487.00	4254.00	147.20	0	Spot (Block2, Row5, Column8)	1716.22	1588.00	726.26	0.03	0.42	590.00	685.48	590.00	450.09	0.07	0.66	79.00	53.00	0.00	998.00	1126.22	1012572.00	2.29	871.75	815.50
2	1	6	9382.00	4538.00	209.45	0	Spot (Block2, Row6, Column1)	44653.63	45847.00	18805.38	0.01	0.42	610.00	990.92	610.00	895.22	0.21	0.90	100.00	100.00	33.89	45237.00	44043.63	55862104.00	48.77	10091.33	9748.50
2	2	6	9681.00	4540.00	196.95	0	Spot (Block2, Row6, Column2)	37128.14	36051.00	17743.18	0.01	0.48	625.00	948.14	625.00	819.17	0.18	0.86	100.00	100.00	7.55	35426.00	36503.14	40803904.00	44.17	7784.15	7788.00
2	3	6	9977.00	4540.00	152.55	0	Spot (Block2, Row6, Column3)	1836.40	1675.00	740.46	0.04	0.40	590.00	714.78	590.00	551.84	0.08	0.77	85.00	48.00	0.00	1085.00	1246.40	1171625.00	2.03	868.56	833.00
2	4	6	10279.00	4543.00	165.25	0	Spot (Block2, Row6, Column4)	1096.91	1041.00	301.51	0.02	0.27	510.00	549.72	510.00	107.96	0.03	0.20	99.00	92.00	0.00	531.00	586.91	832556.00	5.07	685.64	685.00
2	5	6	10581.00	4543.00	141.75	0	Spot (Block2, Row6, Column5)	9930.46	9649.50	4424.28	0.01	0.45	585.00	603.63	585.00	151.33	0.01	0.25	100.00	100.00	0.00	9064.50	9345.46	5382310.00	61.63	2907.08	2472.00
2	6	6	10856.00	4537.00	204.70	0	Spot (Block2, Row6, Column6)	789.93	764.00	181.40	0.01	0.23	595.00	723.76	595.00	562.66	0.09	0.78	3.00	0.00	0.00	169.00	194.93	940020.00	0.12	655.52	592.00
2	7	6	11179.00	4543.00	155.90	0	Spot (Block2, Row6, Column7)	1832.58	1745.00	697.63	0.02	0.38	600.00	703.66	600.00	470.99	0.07	0.67	84.00	63.00	0.00	1145.00	1232.58	1227828.00	2.40	871.75	830.00
2	8	6	11482.00	4557.00	155.05	0	Spot (Block2, Row6, Column8)	1848.82	1745.00	709.25	0.03	0.38	598.00	639.23	598.00	170.10	0.03	0.27	100.00	93.00	0.00	1147.00	1250.82	1205428.00	7.11	945.45	919.50
2	1	7	9373.00	4836.00	167.00	0	Spot (Block2, Row7, Column1)	22635.60	20015.50	12996.48	0.05	0.57	577.00	728.92	577.00	553.54	0.10	0.76	100.00	100.00	0.13	19438.50	22058.60	17519952.00	39.58	3829.88	3681.00
2	2	7	9710.00	4835.00	195.30	0	Spot (Block2, Row7, Column2)	654.31	607.00	105.20	0.03	0.16	580.00	670.00	580.00	467.99	0.06	0.70	0.00	0.00	0.00	27.00	74.31	711234.00	-0.03	592.10	580.50
2	3	7	9973.00	4862.00	181.80	0	Spot (Block2, Row7, Column3)	614.36	586.00	152.14	0.02	0.25	503.50	546.74	503.50	104.62	0.04	0.19	40.00	23.00	0.00	82.50	110.86	569510.00	0.65	564.77	570.00
2	4	7	10283.00	4844.00	179.40	0	Spot (Block2, Row7, Column4)	684.07	681.00	244.46	0.00	0.36	496.00	544.12	496.00	128.26	0.04	0.24	50.00	25.00	0.00	185.00	188.07	617031.00	1.09	585.63	588.00
2	5	7	10585.00	4848.00	223.75	0	Spot (Block2, Row7, Column5)	749.23	699.50	184.09	0.03	0.25	580.00	739.56	580.00	690.15	0.11	0.93	0.00	0.00	0.00	119.50	169.23	1075899.00	0.01	600.28	567.00
2	6	7	10876.00	4844.00	182.75	0	Spot (Block2, Row7, Column6)	43987.35	47653.00	19815.93	0.03	0.45	685.00	1058.02	685.00	1007.02	0.19	0.95	100.00	100.00	24.97	46968.00	43302.35	41216388.00	42.63	7686.56	7495.00
2	7	7	11163.00	4853.00	161.40	0	Spot (Block2, Row7, Column7)	1323.92	1220.00	417.71	0.04	0.32	610.00	775.15	610.00	593.98	0.10	0.77	50.00	17.00	0.00	610.00	713.92	957195.00	0.92	765.88	743.00
2	8	7	11480.00	4852.00	186.15	0	Spot (Block2, Row7, Column8)	19000.36	18950.00	5379.63	0.00	0.28	608.00	735.86	608.00	408.20	0.08	0.55	100.00	100.00	0.00	18342.00	18392.36	18544352.00	44.74	5010.05	4309.00
2	1	8	9371.00	5153.00	196.15	0	Spot (Block2, Row8, Column1)	658.54	614.00	143.44	0.03	0.22	500.00	558.89	500.00	236.14	0.05	0.42	26.00	1.00	0.00	114.00	158.54	715172.00	0.42	566.68	575.00
2	2	8	9688.00	5135.00	177.65	0	Spot (Block2, Row8, Column2)	711.31	690.50	150.13	0.01	0.21	503.00	547.79	503.00	103.83	0.04	0.19	66.00	41.00	0.00	187.50	208.31	625951.00	1.57	613.18	592.00
2	3	8	9972.00	5140.00	178.45	0	Spot (Block2, Row8, Column3)	962.83	841.50	388.13	0.06	0.40	495.00	546.42	495.00	136.51	0.04	0.25	79.00	58.00	0.00	346.50	467.83	860772.00	3.05	610.42	599.50
2	4	8	10278.00	5144.00	152.10	0	Spot (Block2, Row8, Column4)	39373.22	38125.00	19744.68	0.01	0.50	500.00	556.37	500.00	155.55	0.05	0.28	100.00	100.00	17.74	37625.00	38873.22	25080856.00	249.55	6975.72	5351.00
2	5	8	10552.00	5152.00	212.75	0	Spot (Block2, Row8, Column5)	614.35	592.00	111.68	0.02	0.18	510.00	680.59	510.00	617.09	0.13	0.91	0.00	0.00	0.00	82.00	104.35	790053.00	-0.11	568.96	591.50
2	6	8	10878.00	5148.00	207.70	0	Spot (Block2, Row8, Column6)	49843.05	63510.00	17993.23	0.11	0.36	661.00	1010.63	661.00	958.20	0.18	0.95	100.00	100.00	48.98	62849.00	49182.05	61257696.00	50.96	11182.51	10555.00
2	7	8	11181.00	5153.00	166.75	0	Spot (Block2, Row8, Column7)	894.84	882.00	207.81	0.01	0.23	601.00	771.11	601.00	626.21	0.11	0.81	6.00	0.00	0.00	281.00	293.84	686343.00	0.20	650.48	629.00
2	8	8	11466.00	5148.00	151.75	0	Spot (Block2, Row8, Column8)	61031.26	65535.00	8904.35	0.03	0.15	594.00	719.07	594.00	461.12	0.08	0.64	100.00	100.00	71.70	64941.00	60437.26	38388992.00	130.79	14556.72	10989.50
3	1	1	13890.00	3061.00	158.00	0	Spot (Block3, Row1, Column1)	37254.57	34113.00	18926.13	0.04	0.51	134.00	225.28	134.00	230.03	0.23	1.02	100.00	100.00	14.35	33979.00	37120.57	25705760.00	160.98	6421.35	4170.00
3	2	1	14192.00	3062.00	147.00	0	Spot (Block3, Row1, Column2)	176.79	182.00	21.61	0.01	0.12	109.00	153.44	109.00	168.28	0.15	1.10	0.00	0.00	0.00	73.00	67.79	105366.00	0.14	135.09	129.00
3	3	1	14475.00	3064.00	175.50	0	Spot (Block3, Row1, Column3)	118.68	116.00	16.96	0.01	0.14	102.00	103.06	102.00	21.49	0.00	0.21	20.00	8.00	0.00	14.00	16.68	102543.00	0.73	108.69	108.00
3	4	1	14791.00	3070.00	158.25	0	Spot (Block3, Row1, Column4)	152.74	158.00	25.18	0.01	0.16	104.00	104.01	104.00	15.33	0.00	0.15	87.00	70.00	0.00	54.00	48.74	105393.00	3.18	121.01	120.00
3	5	1	15085.00	3064.00	175.15	0	Spot (Block3, Row1, Column5)	175.57	178.00	42.26	0.01	0.24	106.00	106.02	106.00	16.69	0.00	0.16	91.00	75.00	0.00	72.00	69.57	150812.00	4.17	129.02	125.00
3	6	1	15383.00	3068.00	166.75	0	Spot (Block3, Row1, Column6)	175.45	182.00	26.90	0.02	0.15	103.00	103.53	103.00	15.96	0.00	0.15	99.00	88.00	0.00	79.00	72.45	135274.00	4.51	124.89	122.00
3	7	1	15683.00	3073.00	150.55	0	Spot (Block3, Row1, Column7)	338.85	321.50	71.21	0.02	0.21	102.00	103.32	102.00	14.36	0.01	0.14	100.00	100.00	0.00	219.50	236.85	210087.00	16.40	190.91	181.00
3	8	1	15989.00	3057.00	284.05	0	Spot (Block3, Row1, Column8)	125.38	122.00	19.89	0.01	0.16	110.00	111.33	110.00	33.22	0.01	0.30	15.00	1.00	0.00	12.00	15.38	295894.00	0.42	109.82	110.00
3	1	2	13885.00	3362.00	147.00	-50	Spot (Block3, Row2, Column1)	136.50	135.00	17.02	0.00	0.12	120.00	136.67	120.00	93.19	0.06	0.68	0.00	0.00	0.00	15.00	16.50	80400.00	-0.00	134.80	135.00
3	2	2	14182.00	3348.00	129.65	0	Spot (Block3, Row2, Column2)	179.81	185.00	36.56	0.01	0.20	105.00	110.40	105.00	44.35	0.02	0.40	80.00	37.00	0.00	80.00	74.81	81273.00	1.57	138.47	132.00
3	3	2	14486.00	3365.00	147.00	-50	Spot (Block3, Row2, Column3)	100.28	101.00	12.91	0.00	0.13	90.00	90.17	90.00	14.46	0.00	0.16	40.00	8.00	0.00	11.00	10.28	58965.00	0.70	91.98	92.00
3	4	2	14783.00	3382.00	160.00	0	Spot (Block3, Row2, Column4)	131.29	127.50	20.79	0.01	0.16	86.00	87.46	86.00	14.33	0.01	0.16	95.00	77.00	0.00	41.50	45.29	92951.00	3.06	106.25	107.00
3	5	2	15094.00	3360.00	190.95	0	Spot (Block3, Row2, Column5)	188.95	192.00	38.22	0.01	0.20	92.00	92.41	92.00	15.21	0.00	0.16	99.00	96.00	0.00	100.00	96.95	193669.00	6.35	128.88	119.50
3	6	2	15386.00	3370.00	147.00	-50	Spot (Block3, Row2, Column6)	87.47	87.00	10.72	0.00	0.12	93.00	93.21	93.00	14.73	0.00	0.16	4.00	0.00	0.00	-6.00	-5.53	51431.00	-0.39	92.39	93.00
3	7	2	15700.00	3381.00	166.15	0	Spot (Block3, Row2, Column7)	112.80	113.00	10.79	0.00	0.10	90.00	90.38	90.00	13.79	0.00	0.15	82.00	33.00	0.00	23.00	22.80	86629.00	1.63	101.76	100.00
3	8	2	15986.00	3374.00	147.00	-50	Spot (Block3, Row2, Column8)	101.77	100.00	15.18	0.01	0.15	96.00	96.58	96.00	15.57	0.00	0.16	25.00	6.00	0.00	4.00	5.77	60047.00	0.33	105.40	105.00
3	1	3	13870.00	3665.00	170.95	0	Spot (Block3, Row3, Column1)	160.23	167.00	26.07	0.02	0.16	108.00	109.61	108.00	30.92	0.01	0.28	74.00	46.00	0.00	59.00	52.23	129630.00	1.64	129.59	123.50
3	2	3	14184.00	3664.00	147.00	-50	Spot (Block3, Row3, Column2)	103.75	105.00	13.39	0.01	0.13	94.00	97.39	94.00	28.44	0.02	0.29	7.00	0.00	0.00	11.00	9.75	61214.00	0.22	103.88	102.00
3	3	3	14480.00	3664.00	173.10	0	Spot (Block3, Row3, Column3)	157.09	160.50	39.81	0.01	0.25	80.00	80.44	80.00	12.61	0.00	0.16	99.00	95.00	0.00	80.50	77.09	131957.00	6.08	100.82	100.00
3	4	3	14797.00	3656.00	175.90	0	Spot (Block3, Row3, Column4)	93.86	93.00	14.17	0.00	0.15	78.00	79.87	78.00	39.20	0.01	0.49	5.00	0.00	0.00	15.00	15.86	80906.00	0.36	82.83	83.00
3	5	3	15092.00	3671.00	147.80	0	Spot (Block3, Row3, Column5)	121.93	121.00	21.38	0.00	0.18	84.00	86.16	84.00	39.83	0.01	0.46	42.00	0.00	0.00	37.00	37.93	73034.00	0.90	100.79	100.00
3	6	3	15389.00	3654.00	182.55	0	Spot (Block3, Row3, Column6)	416.40	321.00	259.37	0.11	0.62	85.00	86.92	85.00	19.07	0.01	0.22	100.00	100.00	0.00	236.00	331.40	392663.00	17.28	171.94	178.00
3	7	3	15694.00	3671.00	161.50	0	Spot (Block3, Row3, Column7)	152.81	151.00	37.96	0.01	0.25	84.00	85.72	84.00	19.45	0.01	0.23	93.00	69.00	0.00	67.00	68.81	109873.00	3.45	104.51	102.00
3	8	3	15992.00	3674.00	163.20	0	Spot (Block3, Row3, Column8)	615.43	514.00	327.26	0.08	0.53	94.00	94.14	94.00	16.73	0.00	0.18	100.00	100.00	0.00	420.00	521.43	454187.00	31.16	217.59	196.00
3	1	4	13870.00	3957.00	172.95	0	Spot (Block3, Row4, Column1)	133.01	127.00	25.26	0.02	0.19	97.00	97.49	97.00	19.36	0.00	0.20	74.00	32.00	0.00	30.00	36.01	111462.00	1.84	110.01	111.00
3	2	4	14158.00	3961.00	158.90	0	Spot (Block3, Row4, Column2)	134.49	128.00	23.72	0.02	0.18	87.00	88.30	87.00	28.59	0.01	0.32	75.00	32.00	0.00	41.00	47.49	94145.00	1.62	105.16	107.00
3	3	4	14480.00	3967.00	163.75	0	Spot (Block3, Row4, Column3)	225.28	215.00	66.54	0.02	0.30	76.00	77.32	76.00	16.82	0.01	0.22	100.00	96.00	0.00	139.00	149.28	167832.00	8.80	106.98	103.00
3	4	4	14782.00	3967.00	147.00	-50	Spot (Block3, Row4, Column4)	83.97	84.00	13.41	0.00	0.16	75.00	94.45	75.00	340.63	0.10	3.61	0.00	0.00	0.00	9.00	8.97	49962.00	-0.03	70.93	72.00
3	5	4	15089.00	3989.00	210.25	0	Spot (Block3, Row4, Column5)	92.49	94.00	16.69	0.01	0.18	80.00	100.29	80.00	352.38	0.10	3.51	0.00	0.00	0.00	14.00	12.49	116355.00	-0.02	87.45	83.00
3	6	4	15380.00	3983.00	213.85	0	Spot (Block3, Row4, Column6)	99.30	98.00	14.96	0.01	0.15	77.00	77.32	77.00	12.94	0.00	0.17	74.00	37.00	0.00	21.00	22.30	130078.00	1.70	85.20	86.00
3	7	4	15685.00	3972.00	168.80	0	Spot (Block3, Row4, Column7)	120.87	117.00	22.07	0.01	0.18	78.00	78.80	78.00	11.93	0.00	0.15	96.00	81.00	0.00	39.00	42.87	95368.00	3.53	92.49	94.00
3	8	4	15981.00	3988.00	153.65	0	Spot (Block3, Row4, Column8)	363.90	310.00	162.98	0.07	0.45	89.00	90.82	89.00	35.07	0.01	0.39	100.00	98.00	0.00	221.00	274.90	236170.00	7.79	158.65	164.00
3	1	5	13870.00	4259.00	149.80	0	Spot (Block3, Row5, Column1)	154.93	162.00	32.66	0.02	0.21	98.00	101.04	98.00	27.11	0.01	0.27	72.00	54.00	0.00	64.00	56.93	94508.00	1.99	115.24	110.00
3	2	5	14171.00	4261.00	167.35	0	Spot (Block3, Row5, Column2)	344.74	291.00	190.58	0.07	0.55	86.00	94.79	86.00	192.29	0.04	2.03	59.00	15.00	0.00	205.00	258.74	267515.00	1.30	148.78	147.00
3	3	5	14515.00	4271.00	177.65	0	Spot (Block3, Row5, Column3)	108.56	105.00	22.90	0.01	0.21	76.00	86.18	76.00	200.00	0.05	2.32	0.00	0.00	0.00	29.00	32.56	95530.00	0.11	90.82	86.00
3	4	5	14763.00	4280.00	200.95	0	Spot (Block3, Row5, Column4)	96.05	90.50	63.82	0.03	0.66	75.00	94.48	75.00	351.76	0.10	3.72	0.00	0.00	0.00	15.50	21.05	110270.00	0.00	79.81	79.00
3	5	5	15083.00	4271.00	147.10	0	Spot (Block3, Row5, Column5)	649.90	618.00	257.13	0.02	0.40	79.00	96.82	79.00	339.37	0.09	3.51	76.00	34.00	0.00	539.00	570.90	384089.00	1.63	216.10	172.00
3	6	5	15381.00	4271.00	147.00	-50	Spot (Block3, Row5, Column6)	82.50	83.00	9.55	0.00	0.12	75.00	75.13	75.00	13.21	0.00	0.18	28.00	1.00	0.00	8.00	7.50	48428.00	0.56	75.39	75.00
3	7	5	15693.00	4282.00	173.35	0	Spot (Block3, Row5, Column7)	172.46	175.00	39.66	0.01	0.23	77.00	76.89	77.00	11.62	0.00	0.15	99.00	97.00	0.00	98.00	95.46	144520.00	8.23	104.92	103.00
3	8	5	15982.00	4279.00	175.00	0	Spot (Block3, Row5, Column8)	168.72	172.00	58.92	0.01	0.35	85.00	87.23	85.00	52.49	0.01	0.60	58.00	31.00	0.00	87.00	83.72	143914.00	1.55	97.85	102.00
3	1	6	13863.00	4563.00	192.60	0	Spot (Block3, Row6, Column1)	1503.89	995.00	1322.71	0.18	0.88	104.00	110.21	104.00	36.47	0.03	0.33	100.00	100.00	0.00	891.00	1399.89	1568553.00	38.21	355.20	317.00
3	2	6	14160.00	4564.00	207.05	0	Spot (Block3, Row6, Column2)	188.76	189.00	53.70	0.00	0.28	87.00	102.16	87.00	211.97	0.07	2.07	1.00	0.00	0.00	102.00	101.76	229536.00	0.41	106.54	106.00
3	3	6	14471.00	4558.00	163.70	0	Spot (Block3, Row6, Column3)	209.26	196.00	73.27	0.03	0.35	78.00	87.97	78.00	204.16	0.05	2.32	17.00	0.00	0.00	118.00	131.26	155065.00	0.59	112.40	105.00
3	4	6	14791.00	4581.00	199.15	0	Spot (Block3, Row6, Column4)	98.79	99.00	13.30	0.00	0.13	75.00	75.46	75.00	15.17	0.00	0.20	73.00	28.00	0.00	24.00	23.79	111134.00	1.54	82.17	80.50
3	5	6	15080.00	4568.00	144.25	0	Spot (Block3, Row6, Column5)	619.73	580.50	199.26	0.03	0.32	79.00	81.16	79.00	31.49	0.01	0.39	100.00	100.00	0.00	501.50	540.73	353245.00	17.10	216.52	179.00
3	6	6	15379.00	4571.00	147.00	-50	Spot (Block3, Row6, Column6)	84.39	85.00	18.42	0.00	0.22	77.00	79.40	77.00	32.51	0.01	0.41	2.00	0.00	0.00	8.00	7.39	49790.00	0.15	84.04	88.00
3	7	6	15684.00	4579.00	177.55	0	Spot (Block3, Row6, Column7)	163.02	171.00	41.87	0.02	0.26	80.00	80.48	80.00	18.75	0.00	0.23	98.00	82.00	0.00	91.00	83.02	142966.00	4.40	103.94	103.00
3	8	6	15986.00	4573.00	167.45	0	Spot (Block3, Row6, Column8)	178.40	183.00	47.87	0.01	0.27	87.00	88.36	87.00	31.10	0.01	0.35	84.00	75.00	0.00	96.00	91.40	138971.00	2.89	101.41	98.00
3	1	7	13868.00	4868.00	164.20	0	Spot (Block3, Row7, Column1)	402.86	368.50	175.92	0.04	0.44	101.00	103.16	101.00	26.80	0.01	0.26	99.00	98.00	0.00	267.50	301.86	301343.00	11.18	179.36	178.00
3	2	7	14245.00	4847.00	279.25	0	Spot (Block3, Row7, Column2)	84.57	85.00	8.98	0.00	0.11	85.00	88.87	85.00	73.25	0.02	0.82	0.00	0.00	0.00	0.00	-0.43	192915.00	-0.06	79.07	78.00
3	3	7	14469.00	4796.00	122.25	0	Spot (Block3, Row7, Column3)	116.38	92.00	189.23	0.10	1.63	77.00	77.56	77.00	11.96	0.00	0.15	61.00	18.00	0.00	15.00	39.38	46204.00	3.25	90.51	87.00
3	4	7	14777.00	4867.00	147.00	-50	Spot (Block3, Row7, Column4)	79.46	79.00	7.77	0.00	0.10	75.00	77.52	75.00	31.22	0.01	0.40	0.00	0.00	0.00	4.00	4.46	47360.00	0.06	76.09	76.50
3	5	7	15077.00	4823.00	248.65	0	Spot (Block3, Row7, Column5)	94.19	94.00	14.74	0.00	0.16	76.00	79.08	76.00	42.86	0.02	0.54	4.00	0.00	0.00	18.00	18.19	168604.00	0.35	80.77	82.00
3	6	7	15372.00	4861.00	183.15	0	Spot (Block3, Row7, Column6)	140.31	134.00	35.38	0.02	0.25	79.00	81.58	79.00	30.95	0.01	0.38	86.00	42.00	0.00	55.00	61.31	131894.00	1.90	99.87	99.00
3	7	7	15683.00	4880.00	158.40	0	Spot (Block3, Row7, Column7)	213.87	190.00	239.34	0.05	1.12	86.00	95.88	86.00	46.84	0.05	0.49	89.00	71.00	0.00	104.00	127.87	147568.00	2.52	127.99	114.00
3	8	7	15978.00	4875.00	147.00	-50	Spot (Block3, Row7, Column8)	239.81	224.00	45.82	0.03	0.19	102.00	211.17	102.00	309.19	0.32	1.46	0.00	0.00	0.00	122.00	137.81	141249.00	0.09	249.64	238.00
3	1	8	13875.00	5162.00	147.00	-50	Spot (Block3, Row8, Column1)	108.54	108.00	11.80	0.00	0.11	103.00	102.90	103.00	13.85	0.00	0.13	21.00	4.00	0.00	5.00	5.54	63819.00	0.41	107.55	106.00
3	2	8	14175.00	5164.00	147.00	-50	Spot (Block3, Row8, Column2)	106.78	106.50	9.58	0.00	0.09	99.00	100.66	99.00	65.84	0.01	0.65	0.00	0.00	0.00	7.50	7.78	62784.00	0.09	101.70	102.00
3	3	8	14474.00	5181.00	172.45	0	Spot (Block3, Row8, Column3)	118.46	116.00	18.71	0.01	0.16	89.00	90.89	89.00	64.46	0.01	0.71	6.00	0.00	0.00	27.00	29.46	98558.00	0.43	101.40	101.00
3	4	8	14774.00	5193.00	163.60	0	Spot (Block3, Row8, Column4)	490.23	381.00	369.63	0.11	0.75	83.00	84.35	83.00	15.85	0.01	0.19	100.00	94.00	0.00	298.00	407.23	363259.00	25.60	191.46	127.00
3	5	8	15076.00	5169.00	147.00	-50	Spot (Block3, Row8, Column5)	82.82	84.00	10.36	0.01	0.13	80.00	82.87	80.00	31.57	0.02	0.38	0.00	0.00	0.00	4.00	2.82	48700.00	-0.00	85.04	84.00
3	6	8	15381.00	5191.00	181.70	0	Spot (Block3, Row8, Column6)	673.81	402.00	599.74	0.22	0.89	85.00	87.50	85.00	19.14	0.01	0.22	100.00	100.00	0.00	317.00	588.81	625292.00	30.63	194.28	193.00
3	7	8	15670.00	5185.00	161.35	0	Spot (Block3, Row8, Column7)	114.36	113.00	15.54	0.01	0.14	94.00	126.33	94.00	189.01	0.13	1.50	0.00	0.00	0.00	19.00	20.36	82227.00	-0.06	100.13	98.00
3	8	8	15968.00	5172.00	153.10	0	Spot (Block3, Row8, Column8)	58793.58	65535.00	11304.43	0.05	0.19	134.00	267.02	134.00	497.99	0.30	1.87	100.00	100.00	64.80	65401.00	58659.58	37745800.00	117.53	12126.82	9410.00
4	1	1	18390.00	3086.00	156.65	0	Spot (Block4, Row1, Column1)	42523.46	41040.50	19118.48	0.02	0.45	483.00	538.32	483.00	240.86	0.05	0.45	100.00	100.00	26.04	40557.50	42040.46	28746032.00	174.31	8814.46	5791.00
4	2	1	18693.00	3095.00	146.35	0	Spot (Block4, Row1, Column2)	1601.58	1387.00	1745.21	0.06	1.09	486.00	509.77	486.00	171.58	0.02	0.34	99.00	89.00	0.00	901.00	1115.58	930517.00	6.36	802.18	741.50
4	3	1	18993.00	3096.00	156.45	0	Spot (Block4, Row1, Column3)	612.93	599.50	88.28	0.01	0.14	444.00	456.67	444.00	72.86	0.01	0.16	80.00	63.00	0.00	155.50	168.93	413118.00	2.14	516.04	502.50
4	4	1	19283.00	3093.00	152.80	0	Spot (Block4, Row1, Column4)	1028.00	974.00	295.69	0.02	0.29	432.00	451.67	432.00	65.98	0.02	0.15	100.00	99.00	0.00	542.00	596.00	662035.00	8.74	594.86	589.00
4	5	1	19584.00	3096.00	161.55	0	Spot (Block4, Row1, Column5)	844.03	834.50	198.50	0.00	0.24	443.00	457.31	443.00	64.86	0.01	0.14	99.00	93.00	0.00	391.50	401.03	611076.00	5.96	538.89	522.00
4	6	1	19882.00	3097.00	151.90	0	Spot (Block4, Row1, Column6)	3816.82	3541.00	1867.49	0.03	0.49	483.00	475.19	483.00	72.54	0.01	0.15	100.00	100.00	0.00	3058.00	3333.82	2412232.00	46.06	1223.76	1059.00
4	7	1	20182.00	3095.00	151.45	0	Spot (Block4, Row1, Column7)	1353.50	1289.50	527.78	0.02	0.39	491.00	493.65	491.00	66.07	0.00	0.13	99.00	98.00	0.00	798.50	862.50	852704.00	13.01	701.47	704.50
4	8	1	20496.00	3096.00	158.20	0	Spot (Block4, Row1, Column8)	1936.04	1874.00	637.35	0.01	0.33	499.00	515.51	499.00	90.90	0.01	0.18	100.00	100.00	0.00	1375.00	1437.04	1335870.00	15.63	917.26	832.50
4	1	2	18414.00	3375.00	160.85	0	Spot (Block4, Row2, Column1)	495.11	494.00	61.20	0.00	0.12	410.00	451.12	410.00	140.03	0.04	0.31	17.00	0.00	0.00	84.00	85.11	354991.00	0.31	465.29	472.00
4	2	2	18688.00	3389.00	139.45	0	Spot (Block4, Row2, Column2)	686.21	675.50	132.01	0.01	0.19	407.00	431.00	407.00	59.06	0.02	0.14	99.00	90.00	0.00	268.50	279.21	360947.00	4.32	491.03	493.00
4	3	2	18990.00	3383.00	175.00	0	Spot (Block4, Row2, Column3)	584.12	582.00	104.54	0.00	0.18	410.00	429.71	410.00	54.58	0.02	0.13	93.00	64.00	0.00	172.00	174.12	500003.00	2.83	469.80	474.50
4	4	2	19298.00	3396.00	182.90	0	Spot (Block4, Row2, Column4)	620.93	601.00	102.59	0.01	0.17	417.00	441.50	417.00	62.24	0.02	0.14	98.00	83.00	0.00	184.00	203.93	581188.00	2.88	511.78	509.00
4	5	2	19596.00	3394.00	192.75	0	Spot (Block4, Row2, Column5)	2338.18	2228.50	585.23	0.02	0.25	479.00	492.22	479.00	152.30	0.01	0.31	100.00	100.00	0.00	1749.50	1859.18	2455094.00	12.12	994.68	989.00
4	6	2	19888.00	3398.00	147.00	-50	Spot (Block4, Row2, Column6)	712.91	696.00	136.89	0.01	0.19	498.00	646.48	498.00	515.07	0.11	0.80	1.00	0.00	0.00	198.00	214.91	418478.00	0.13	620.37	588.00
4	7	2	20185.00	3404.00	158.20	0	Spot (Block4, Row2, Column7)	646.37	618.00	90.20	0.02	0.14	493.00	537.54	493.00	216.54	0.04	0.40	19.00	0.00	0.00	125.00	153.37	441472.00	0.50	549.44	534.00
4	8	2	20484.00	3425.00	177.55	0	Spot (Block4, Row2, Column8)	537.68	513.00	62.62	0.02	0.12	493.00	510.92	493.00	192.46	0.02	0.38	3.00	0.00	0.00	20.00	44.68	473161.00	0.14	505.91	502.00
4	1	3	18394.00	3690.00	156.25	0	Spot (Block4, Row3, Column1)	956.66	929.00	237.30	0.01	0.25	405.00	425.24	405.00	55.82	0.02	0.13	99.00	97.00	0.00	524.00	551.66	643833.00	9.52	563.33	539.50
4	2	3	18688.00	3703.00	194.95	0	Spot (Block4, Row3, Column2)	553.60	522.00	85.95	0.03	0.16	412.00	456.03	412.00	156.60	0.04	0.34	44.00	0.00	0.00	110.00	141.60	595671.00	0.62	476.85	482.00
4	3	3	18985.00	3694.00	153.55	0	Spot (Block4, Row3, Column3)	794.24	784.00	209.15	0.01	0.26	411.00	432.45	411.00	62.61	0.02	0.14	100.00	95.00	0.00	373.00	383.24	518636.00	5.78	534.55	520.00
4	4	3	19281.00	3691.00	153.65	0	Spot (Block4, Row3, Column4)	2003.37	1766.00	951.62	0.05	0.48	411.00	431.15	411.00	50.19	0.02	0.12	100.00	100.00	0.00	1355.00	1592.37	1292173.00	31.33	794.40	739.00
4	5	3	19558.00	3691.00	176.20	0	Spot (Block4, Row3, Column5)	683.19	673.00	202.18	0.01	0.30	455.00	552.56	455.00	426.16	0.08	0.77	11.00	0.00	0.00	218.00	228.19	591639.00	0.31	545.85	500.00
4	6	3	19887.00	3695.00	207.40	0	Spot (Block4, Row3, Column6)	45113.39	48205.00	19042.23	0.03	0.42	574.50	843.76	574.50	688.90	0.17	0.82	100.00	100.00	34.64	47630.50	44538.89	55354552.00	64.26	10291.14	10259.00
4	7	3	20187.00	3700.00	147.00	-50	Spot (Block4, Row3, Column7)	693.14	687.00	100.27	0.00	0.14	497.00	653.17	497.00	519.27	0.12	0.80	0.00	0.00	0.00	190.00	196.14	406872.00	0.08	610.82	597.00
4	8	3	20485.00	3704.00	158.95	0	Spot (Block4, Row3, Column8)	35146.84	33056.00	15217.01	0.03	0.43	484.00	515.74	484.00	237.89	0.03	0.46	100.00	100.00	4.76	32572.00	34662.84	24356788.00	145.57	6827.46	6541.50
4	1	4	18389.00	3991.00	152.70	0	Spot (Block4, Row4, Column1)	2065.58	1898.50	1026.41	0.04	0.50	405.00	440.36	405.00	148.09	0.04	0.34	100.00	100.00	0.00	1493.50	1660.58	1321972.00	10.97	796.48	722.50
4	2	4	18685.00	3993.00	170.10	0	Spot (Block4, Row4, Column2)	10851.16	9922.00	5268.74	0.04	0.49	447.00	518.20	447.00	251.72	0.06	0.49	100.00	100.00	0.00	9475.00	10404.16	8735183.00	41.05	2316.29	2173.00
4	3	4	18985.00	3993.00	151.90	0	Spot (Block4, Row4, Column3)	15321.58	13791.00	9765.65	0.05	0.64	474.00	530.50	474.00	275.22	0.05	0.52	100.00	100.00	0.00	13317.00	14847.58	9698557.00	53.74	3140.16	2373.00
4	4	4	19264.00	3997.00	183.85	0	Spot (Block4, Row4, Column4)	572.48	569.50	78.10	0.00	0.14	436.00	459.38	436.00	75.45	0.02	0.16	72.00	38.00	0.00	133.50	136.48	542714.00	1.50	498.72	497.50
4	5	4	19571.00	3998.00	173.85	0	Spot (Block4, Row4, Column5)	649.03	601.50	144.84	0.03	0.22	473.00	476.24	473.00	93.68	0.00	0.20	78.00	40.00	0.00	128.50	176.03	547780.00	1.84	525.69	515.00
4	6	4	19889.00	3994.00	197.25	0	Spot (Block4, Row4, Column6)	2561.29	2513.00	659.11	0.01	0.26	512.00	636.55	512.00	444.73	0.09	0.70	99.00	97.00	0.00	2001.00	2049.29	2817421.00	4.33	1049.51	1009.50
4	7	4	20182.00	3986.00	167.35	0	Spot (Block4, Row4, Column7)	782.72	769.00	281.20	0.01	0.36	507.00	656.50	507.00	486.45	0.11	0.74	8.00	2.00	0.00	262.00	275.72	612872.00	0.26	607.16	589.50
4	8	4	20486.00	4008.00	172.30	0	Spot (Block4, Row4, Column8)	698.76	670.00	140.03	0.02	0.20	482.00	519.94	482.00	215.50	0.03	0.41	36.00	5.00	0.00	188.00	216.76	575079.00	0.83	522.42	510.00
4	1	5	18386.00	4305.00	186.15	0	Spot (Block4, Row5, Column1)	1642.63	1324.50	1096.12	0.09	0.67	415.00	592.50	415.00	492.44	0.15	0.83	67.00	45.00	0.00	909.50	1227.63	1599920.00	2.13	739.22	520.00
4	2	5	18681.00	4289.00	160.15	0	Spot (Block4, Row5, Column2)	37992.45	36625.00	16268.77	0.02	0.43	489.00	663.62	489.00	541.20	0.13	0.82	100.00	100.00	5.81	36136.00	37503.45	26822724.00	68.97	6854.96	5685.00
4	3	5	18986.00	4287.00	157.60	0	Spot (Block4, Row5, Column3)	38804.76	35947.00	19952.65	0.03	0.51	492.00	578.24	492.00	332.72	0.07	0.58	100.00	100.00	21.57	35455.00	38312.76	26620216.00	114.89	6256.82	5178.50
4	4	5	19277.00	4292.00	156.95	0	Spot (Block4, Row5, Column4)	1089.62	1048.00	325.77	0.02	0.30	482.00	509.83	482.00	227.12	0.02	0.45	90.00	63.00	0.00	566.00	607.62	743119.00	2.55	628.89	612.50
4	5	5	19585.00	4294.00	148.65	0	Spot (Block4, Row5, Column5)	21981.42	20141.50	12450.22	0.04	0.57	483.00	479.56	483.00	92.59	0.00	0.19	100.00	100.00	0.00	19658.50	21498.42	13144892.00	232.24	5046.61	4069.00
4	6	5	19869.00	4293.00	161.20	0	Spot (Block4, Row5, Column6)	660.25	664.00	102.92	0.00	0.16	503.00	583.02	503.00	431.25	0.06	0.74	0.00	0.00	0.00	161.00	157.25	475378.00	0.18	574.22	535.00
4	7	5	20190.00	4296.00	199.85	0	Spot (Block4, Row5, Column7)	50063.84	63753.50	18538.66	0.10	0.37	572.00	777.13	572.00	683.28	0.13	0.88	100.00	100.00	48.32	63181.50	49491.84	56672812.00	72.13	10873.25	10633.00
4	8	5	20502.00	4305.00	164.50	0	Spot (Block4, Row5, Column8)	796.66	774.00	233.58	0.01	0.29	479.00	579.44	479.00	476.70	0.08	0.82	24.00	0.00	0.00	295.00	317.66	596698.00	0.46	580.13	514.00
4	1	6	18380.00	4588.00	203.65	0	Spot (Block4, Row6, Column1)	38851.00	35204.50	20504.72	0.04	0.53	487.00	805.60	487.00	777.33	0.22	0.96	100.00	100.00	26.15	34717.50	38364.00	45766792.00	48.94	8560.27	8551.00
4	2	6	18683.00	4592.00	201.75	0	Spot (Block4, Row6, Column2)	43129.52	44762.00	18905.51	0.02	0.44	505.00	810.57	505.00	792.88	0.21	0.98	100.00	100.00	24.74	44257.00	42624.52	49685492.00	53.37	8763.80	8400.00
4	3	6	18974.00	4594.00	149.85	0	Spot (Block4, Row6, Column3)	7457.35	6460.00	4414.89	0.06	0.59	486.00	594.63	486.00	504.24	0.09	0.85	100.00	100.00	0.00	5974.00	6971.35	4541528.00	13.61	2022.94	1665.00
4	4	6	19286.00	4591.00	153.60	0	Spot (Block4, Row6, Column4)	827.42	789.00	218.26	0.02	0.26	465.00	461.93	465.00	67.22	0.00	0.15	93.00	85.00	0.00	324.00	362.42	536993.00	5.44	575.04	556.00
4	5	6	19584.00	4599.00	146.90	0	Spot (Block4, Row6, Column5)	2612.19	2432.00	1091.88	0.03	0.42	484.00	484.28	484.00	102.64	0.00	0.21	100.00	100.00	0.00	1948.00	2128.19	1543805.00	20.73	977.37	903.00
4	6	6	19885.00	4587.00	155.65	0	Spot (Block4, Row6, Column6)	584.80	595.00	77.89	0.01	0.13	499.00	603.24	499.00	528.89	0.08	0.88	0.00	0.00	0.00	96.00	85.80	389475.00	-0.03	534.48	512.50
4	7	6	20192.00	4595.00	161.15	0	Spot (Block4, Row6, Column7)	1018.64	995.50	288.42	0.01	0.28	505.00	602.07	505.00	448.02	0.08	0.74	53.00	8.00	0.00	490.50	513.64	727309.00	0.93	659.19	607.00
4	8	6	20482.00	4608.00	186.10	0	Spot (Block4, Row6, Column8)	737.61	689.00	160.22	0.03	0.22	485.00	488.56	485.00	92.14	0.00	0.19	90.00	59.00	0.00	204.00	252.61	721383.00	2.70	561.30	572.00
4	1	7	18381.00	4888.00	164.00	0	Spot (Block4, Row7, Column1)	14068.54	12227.50	7726.73	0.06	0.55	414.00	560.25	414.00	450.79	0.13	0.80	100.00	100.00	0.00	11813.50	13654.54	10551405.00	29.97	2410.16	2284.00
4	2	7	18699.00	4897.00	229.10	0	Spot (Block4, Row7, Column2)	529.26	502.00	87.51	0.02	0.17	437.00	551.28	437.00	446.09	0.10	0.81	0.00	0.00	0.00	65.00	92.26	798118.00	-0.05	465.53	477.00
4	3	7	18975.00	4908.00	192.00	0	Spot (Block4, Row7, Column3)	489.19	488.00	52.75	0.00	0.11	424.00	448.34	424.00	63.06	0.02	0.14	51.00	12.00	0.00	64.00	65.19	510226.00	0.65	469.50	480.00
4	4	7	19277.00	4903.00	209.30	0	Spot (Block4, Row7, Column4)	528.62	499.00	88.06	0.03	0.17	464.00	471.89	464.00	140.56	0.01	0.30	19.00	1.00	0.00	35.00	64.62	662884.00	0.40	475.32	489.50
4	5	7	19576.00	4902.00	194.40	0	Spot (Block4, Row7, Column5)	624.59	604.00	102.94	0.01	0.16	492.00	582.28	492.00	502.09	0.07	0.86	0.00	0.00	0.00	112.00	132.59	664563.00	0.08	547.52	537.50
4	6	7	19881.00	4898.00	190.60	0	Spot (Block4, Row7, Column6)	46137.64	53425.00	20603.06	0.06	0.45	571.00	898.23	571.00	935.64	0.20	1.04	100.00	100.00	36.52	52854.00	45566.64	47245300.00	48.35	8707.20	8586.00
4	7	7	20180.00	4900.00	147.00	-50	Spot (Block4, Row7, Column7)	807.72	793.00	144.30	0.01	0.18	502.00	648.24	502.00	569.13	0.11	0.88	3.00	0.00	0.00	291.00	305.72	474130.00	0.28	654.91	605.00
4	8	7	20489.00	4898.00	195.10	0	Spot (Block4, Row7, Column8)	3251.45	3202.50	797.45	0.01	0.25	494.00	540.78	494.00	251.88	0.04	0.47	100.00	100.00	0.00	2708.50	2757.45	3505060.00	10.76	1314.15	1214.00
4	1	8	18374.00	5198.00	162.00	0	Spot (Block4, Row8, Column1)	696.11	661.00	190.97	0.02	0.27	396.00	421.96	396.00	143.60	0.03	0.34	87.00	36.00	0.00	265.00	300.11	503290.00	1.91	483.18	491.00
4	2	8	18680.00	5189.00	173.55	0	Spot (Block4, Row8, Column2)	547.30	508.50	91.69	0.03	0.17	406.00	423.64	406.00	54.18	0.02	0.13	90.00	45.00	0.00	102.50	141.30	463013.00	2.28	480.07	483.50
4	3	8	18974.00	5183.00	181.65	0	Spot (Block4, Row8, Column3)	614.10	582.00	216.66	0.02	0.35	406.00	443.69	406.00	143.53	0.04	0.32	60.00	23.00	0.00	176.00	208.10	568652.00	1.19	483.81	490.00
4	4	8	19279.00	5201.00	155.30	0	Spot (Block4, Row8, Column4)	55326.14	65535.00	14467.12	0.07	0.26	486.00	501.93	486.00	192.15	0.01	0.38	100.00	100.00	57.44	65049.00	54840.14	36792184.00	285.32	10802.20	8995.50
4	5	8	19561.00	5191.00	192.00	0	Spot (Block4, Row8, Column5)	587.86	590.00	94.79	0.00	0.16	497.00	606.53	497.00	455.83	0.09	0.75	0.00	0.00	0.00	93.00	90.86	611378.00	-0.04	521.51	494.00
4	6	8	19878.00	5204.00	201.95	0	Spot (Block4, Row8, Column6)	46303.55	55762.00	20398.92	0.08	0.44	592.00	890.22	592.00	892.92	0.18	1.00	100.00	100.00	42.76	55170.00	45711.55	53712608.00	50.86	10408.58	10152.00
4	7	8	20179.00	5199.00	149.80	0	Spot (Block4, Row8, Column7)	2080.10	2049.00	829.70	0.01	0.40	504.00	657.43	504.00	558.64	0.12	0.85	88.00	62.00	0.00	1545.00	1576.10	1266784.00	2.55	894.43	851.00
4	8	8	20467.00	5201.00	152.95	0	Spot (Block4, Row8, Column8)	55930.28	65535.00	13808.63	0.07	0.25	510.00	594.53	510.00	291.49	0.07	0.49	100.00	100.00	59.59	65025.00	55420.28	35851600.00	189.84	12512.36	9963.00
5	1	1	4856.00	7510.00	155.25	0	Spot (Block5, Row1, Column1)	34756.62	31274.00	18361.75	0.05	0.53	179.00	222.10	179.00	159.14	0.09	0.72	100.00	100.00	7.87	31095.00	34577.62	22974172.00	217.00	6162.14	4153.00
5	2	1	5155.00	7484.00	109.05	0	Spot (Block5, Row1, Column2)	283.21	274.00	108.65	0.01	0.38	171.00	173.90	171.00	80.51	0.01	0.46	54.00	21.00	0.00	103.00	112.21	85528.00	1.36	214.86	202.00
5	3	1	5460.00	7513.00	148.40	0	Spot (Block5, Row1, Column3)	3640.33	2837.50	2876.21	0.11	0.79	153.00	155.36	153.00	39.74	0.01	0.26	100.00	100.00	0.00	2684.50	3487.33	2184198.00	87.70	848.70	613.00
5	4	1	5732.00	7514.00	172.05	0	Spot (Block5, Row1, Column4)	204.12	201.00	26.32	0.01	0.13	162.00	162.28	162.00	76.99	0.00	0.47	7.00	0.00	0.00	39.00	42.12	169010.00	0.54	170.47	175.00
5	5	1	6059.00	7512.00	148.85	0	Spot (Block5, Row1, Column5)	8736.83	5489.00	8680.47	0.20	0.99	169.00	166.47	169.00	56.12	0.01	0.34	100.00	100.00	0.00	5320.00	8567.83	5303256.00	152.73	1454.93	1063.50
5	6	1	6349.00	7501.00	153.10	0	Spot (Block5, Row1, Column6)	4744.98	2547.00	4967.26	0.27	1.05	172.00	173.82	172.00	99.71	0.00	0.57	98.00	92.00	0.00	2375.00	4572.98	3055770.00	45.85	1250.36	483.00
5	7	1	6652.00	7502.00	163.80	0	Spot (Block5, Row1, Column7)	10198.03	4038.00	13365.58	0.40	1.31	168.00	175.55	168.00	146.78	0.02	0.84	94.00	90.00	0.14	3870.00	10030.03	7485356.00	68.28	2613.88	576.00
5	8	1	6941.00	7482.00	128.50	0	Spot (Block5, Row1, Column8)	223.56	212.00	33.10	0.02	0.15	170.00	175.27	170.00	188.46	0.01	1.08	0.00	0.00	0.00	42.00	53.56	99038.00	0.26	196.56	196.00
5	1	2	4854.00	7809.00	147.00	-50	Spot (Block5, Row2, Column1)	142.88	141.00	16.85	0.01	0.12	127.00	145.76	127.00	84.51	0.06	0.58	0.00	0.00	0.00	14.00	15.88	84156.00	-0.03	135.19	127.00
5	2	2	5150.00	7810.00	132.95	0	Spot (Block5, Row2, Column2)	2607.96	2365.50	1241.80	0.04	0.48	115.00	123.47	115.00	36.61	0.03	0.30	100.00	100.00	0.00	2250.50	2492.96	1257035.00	67.86	629.32	560.50
5	3	2	5447.00	7812.00	148.70	0	Spot (Block5, Row2, Column3)	138.85	135.00	16.74	0.01	0.12	107.00	112.78	107.00	32.63	0.02	0.29	40.00	1.00	0.00	28.00	31.85	84420.00	0.80	119.34	118.00
5	4	2	5753.00	7809.00	169.90	0	Spot (Block5, Row2, Column4)	1141.40	1022.00	594.70	0.05	0.52	109.00	114.14	109.00	32.59	0.02	0.29	100.00	100.00	0.00	913.00	1032.40	913117.00	31.52	364.65	316.00
5	5	2	6060.00	7805.00	190.80	0	Spot (Block5, Row2, Column5)	341.76	298.00	152.09	0.06	0.45	107.00	113.72	107.00	34.56	0.03	0.30	99.00	97.00	0.00	191.00	234.76	350985.00	6.60	180.59	157.00
5	6	2	6367.00	7851.00	164.15	0	Spot (Block5, Row2, Column6)	114.81	115.00	11.21	0.00	0.10	101.00	110.05	101.00	81.38	0.04	0.74	0.00	0.00	0.00	14.00	13.81	84956.00	0.06	111.18	108.00
5	7	2	6665.00	7821.00	155.85	0	Spot (Block5, Row2, Column7)	258.20	253.00	68.14	0.01	0.26	107.00	120.20	107.00	139.15	0.05	1.16	50.00	5.00	0.00	146.00	151.20	172220.00	0.99	158.08	139.00
5	8	2	6955.00	7821.00	147.00	-50	Spot (Block5, Row2, Column8)	112.95	112.00	10.40	0.00	0.09	111.00	121.41	111.00	171.78	0.04	1.41	0.00	0.00	0.00	1.00	1.95	66643.00	-0.05	110.74	111.00
5	1	3	4856.00	8110.00	148.05	0	Spot (Block5, Row3, Column1)	1803.72	1336.00	1538.24	0.13	0.85	101.00	102.58	101.00	16.99	0.01	0.17	100.00	100.00	0.00	1235.00	1702.72	1080430.00	100.10	396.41	288.00
5	2	3	5159.00	8103.00	146.30	0	Spot (Block5, Row3, Column2)	146.93	153.50	23.33	0.02	0.16	93.00	97.50	93.00	24.74	0.02	0.25	88.00	53.00	0.00	60.50	53.93	85515.00	2.00	115.38	114.00
5	3	3	5444.00	8111.00	148.90	0	Spot (Block5, Row3, Column3)	220.35	202.00	54.21	0.04	0.25	89.00	88.87	89.00	11.76	0.00	0.13	100.00	99.00	0.00	113.00	131.35	133090.00	11.18	129.97	120.00
5	4	3	5750.00	8106.00	153.80	0	Spot (Block5, Row3, Column4)	125.15	120.00	18.50	0.02	0.15	87.00	90.34	87.00	21.30	0.02	0.24	84.00	28.00	0.00	33.00	38.15	80596.00	1.63	102.86	102.00
5	5	3	6063.00	8108.00	138.95	0	Spot (Block5, Row3, Column5)	144.89	134.00	32.39	0.03	0.22	87.00	89.28	87.00	14.13	0.01	0.16	98.00	78.00	0.00	47.00	57.89	75924.00	3.94	110.58	108.00
5	6	3	6355.00	8113.00	182.95	0	Spot (Block5, Row3, Column6)	252.47	233.00	75.04	0.03	0.30	86.00	88.04	86.00	12.66	0.01	0.14	100.00	100.00	0.00	147.00	166.47	238078.00	12.99	139.60	133.00
5	7	3	6654.00	8124.00	155.65	0	Spot (Block5, Row3, Column7)	359.41	295.00	199.39	0.09	0.55	89.00	90.43	89.00	15.19	0.01	0.17	99.00	99.00	0.00	206.00	270.41	239727.00	17.70	152.74	136.00
5	8	3	6966.00	8126.00	153.15	0	Spot (Block5, Row3, Column8)	309.30	279.00	114.01	0.04	0.37	95.00	95.95	95.00	15.34	0.00	0.16	99.00	97.00	0.00	184.00	214.30	199805.00	13.90	158.99	157.50
5	1	4	4840.00	8397.00	156.10	0	Spot (Block5, Row4, Column1)	138.19	127.50	27.29	0.03	0.20	91.00	91.68	91.00	13.65	0.00	0.15	94.00	73.00	0.00	36.50	47.19	92864.00	3.41	107.19	108.00
5	2	4	5169.00	8410.00	114.35	0	Spot (Block5, Row4, Column2)	100.22	101.00	10.22	0.00	0.10	85.00	85.02	85.00	11.42	0.00	0.13	64.00	27.00	0.00	16.00	15.22	34576.00	1.33	93.01	94.00
5	3	4	5450.00	8417.00	146.15	0	Spot (Block5, Row4, Column3)	440.08	445.50	160.12	0.01	0.36	82.00	82.00	82.00	12.97	0.00	0.16	100.00	100.00	0.00	363.50	358.08	256128.00	27.60	168.98	163.00
5	4	4	5751.00	8414.00	147.00	-50	Spot (Block5, Row4, Column4)	87.40	87.00	9.55	0.00	0.11	80.00	81.51	80.00	47.59	0.01	0.58	0.00	0.00	0.00	7.00	7.40	51480.00	0.12	87.86	87.00
5	5	4	6016.00	8409.00	182.15	0	Spot (Block5, Row4, Column5)	102.38	102.00	9.60	0.00	0.09	83.00	85.52	83.00	46.81	0.01	0.55	0.00	0.00	0.00	19.00	19.38	95313.00	0.36	93.06	93.00
5	6	4	6357.00	8413.00	187.70	0	Spot (Block5, Row4, Column6)	145.91	142.00	26.78	0.01	0.18	82.00	82.92	82.00	11.25	0.00	0.14	99.00	97.00	0.00	60.00	63.91	145035.00	5.60	104.26	105.00
5	7	4	6650.00	8431.00	160.35	0	Spot (Block5, Row4, Column7)	208.11	188.50	91.03	0.04	0.44	85.00	86.86	85.00	13.76	0.01	0.16	93.00	87.00	0.00	103.50	123.11	147340.00	8.81	109.55	108.00
5	8	4	6948.00	8429.00	148.30	0	Spot (Block5, Row4, Column8)	337.03	304.00	99.21	0.04	0.29	91.00	91.08	91.00	13.50	0.00	0.15	100.00	100.00	0.00	213.00	246.03	201880.00	18.21	157.97	167.00
5	1	5	4848.00	8714.00	161.45	0	Spot (Block5, Row5, Column1)	250.46	213.00	146.33	0.07	0.58	88.00	88.40	88.00	11.79	0.00	0.13	98.00	96.00	0.00	125.00	162.46	181336.00	13.75	126.76	120.00
5	2	5	5150.00	8726.00	161.40	0	Spot (Block5, Row5, Column2)	110.64	110.00	13.86	0.00	0.13	81.00	80.95	81.00	12.17	0.00	0.15	90.00	63.00	0.00	29.00	29.64	79663.00	2.44	91.72	91.00
5	3	5	5460.00	8730.00	172.50	0	Spot (Block5, Row5, Column3)	106.77	106.00	13.14	0.00	0.12	77.00	77.34	77.00	11.89	0.00	0.15	92.00	71.00	0.00	29.00	29.77	89153.00	2.48	88.10	88.50
5	4	5	5738.00	8713.00	196.95	0	Spot (Block5, Row5, Column4)	104.31	106.00	14.64	0.01	0.14	79.00	79.75	79.00	48.02	0.00	0.60	3.00	0.00	0.00	27.00	25.31	114328.00	0.51	80.71	81.00
5	5	5	6050.00	8713.00	142.45	0	Spot (Block5, Row5, Column5)	1473.36	1512.00	614.31	0.01	0.42	82.00	84.40	82.00	47.91	0.01	0.57	100.00	100.00	0.00	1430.00	1391.36	814768.00	28.99	401.58	284.00
5	6	5	6362.00	8701.00	227.65	0	Spot (Block5, Row5, Column6)	87.20	87.00	7.97	0.00	0.09	82.00	83.52	82.00	14.09	0.01	0.17	13.00	0.00	0.00	5.00	5.20	129934.00	0.26	80.84	80.00
5	7	5	6652.00	8724.00	195.25	0	Spot (Block5, Row5, Column7)	272.02	287.00	82.93	0.02	0.30	89.00	92.70	89.00	21.16	0.02	0.23	99.00	97.00	0.00	198.00	183.02	291873.00	8.47	141.94	139.00
5	8	5	6952.00	8721.00	151.55	0	Spot (Block5, Row5, Column8)	348.21	297.00	166.69	0.07	0.48	93.00	93.54	93.00	14.44	0.00	0.15	100.00	100.00	0.00	204.00	255.21	217979.00	17.64	151.06	155.00
5	1	6	4849.00	9010.00	186.15	0	Spot (Block5, Row6, Column1)	183.88	191.00	42.78	0.02	0.23	85.00	85.42	85.00	11.59	0.00	0.14	99.00	98.00	0.00	106.00	98.88	178918.00	8.50	109.77	109.00
5	2	6	5138.00	9016.00	181.70	0	Spot (Block5, Row6, Column2)	136.77	130.00	25.77	0.02	0.19	80.00	81.05	80.00	11.87	0.01	0.15	98.00	94.00	0.00	50.00	56.77	126515.00	4.70	99.41	101.50
5	3	6	5444.00	9015.00	147.55	0	Spot (Block5, Row6, Column3)	497.00	476.00	196.35	0.02	0.40	79.00	80.18	79.00	11.45	0.01	0.14	100.00	100.00	0.00	397.00	418.00	294719.00	36.40	183.78	165.00
5	4	6	5754.00	9022.00	169.10	0	Spot (Block5, Row6, Column4)	128.07	117.00	28.34	0.04	0.22	80.00	81.19	80.00	11.71	0.01	0.14	95.00	78.00	0.00	37.00	48.07	101814.00	4.00	94.33	94.00
5	5	6	6047.00	9016.00	141.10	0	Spot (Block5, Row6, Column5)	1230.43	1177.00	461.67	0.02	0.38	80.00	81.70	80.00	13.88	0.01	0.17	100.00	100.00	0.00	1097.00	1150.43	665664.00	82.74	372.88	280.00
5	6	6	6389.00	9005.00	151.20	0	Spot (Block5, Row6, Column6)	103.02	102.00	12.73	0.00	0.12	82.00	84.23	82.00	16.45	0.01	0.20	60.00	17.00	0.00	20.00	21.02	64077.00	1.14	92.13	90.00
5	7	6	6663.00	9020.00	178.60	0	Spot (Block5, Row6, Column7)	352.89	306.00	149.55	0.06	0.42	93.00	103.86	93.00	35.23	0.05	0.34	99.00	98.00	0.00	213.00	259.89	315130.00	7.07	160.09	164.00
5	8	6	6961.00	9027.00	148.35	0	Spot (Block5, Row6, Column8)	386.49	362.50	179.86	0.03	0.47	101.00	105.33	101.00	25.18	0.02	0.24	99.00	99.00	0.00	261.50	285.49	231897.00	11.17	174.23	165.50
5	1	7	4836.00	9301.00	210.60	0	Spot (Block5, Row7, Column1)	87.29	89.00	9.23	0.01	0.11	79.00	78.96	79.00	10.59	0.00	0.13	44.00	4.00	0.00	10.00	8.29	110332.00	0.79	79.32	79.00
5	2	7	5146.00	9311.00	147.00	-50	Spot (Block5, Row7, Column2)	78.88	80.00	11.36	0.01	0.14	77.00	77.93	77.00	10.13	0.01	0.13	24.00	3.00	0.00	3.00	1.88	46304.00	0.09	81.06	82.00
5	3	7	5446.00	9313.00	147.00	-50	Spot (Block5, Row7, Column3)	76.98	76.00	7.99	0.01	0.10	79.00	79.00	79.00	10.54	0.00	0.13	8.00	0.00	0.00	-3.00	-2.02	45187.00	-0.19	74.36	73.00
5	4	7	5731.00	9359.00	146.60	0	Spot (Block5, Row7, Column4)	90.53	90.00	10.68	0.00	0.12	78.00	78.01	78.00	11.04	0.00	0.14	51.00	19.00	0.00	12.00	12.53	53049.00	1.13	81.53	82.00
5	5	7	6046.00	9327.00	180.60	0	Spot (Block5, Row7, Column5)	137.69	135.00	24.41	0.01	0.18	79.00	79.06	79.00	12.37	0.00	0.16	99.00	92.00	0.00	56.00	58.69	125851.00	4.74	97.26	96.50
5	6	7	6349.00	9324.00	184.80	0	Spot (Block5, Row7, Column6)	171.04	179.00	37.42	0.02	0.22	83.00	83.25	83.00	13.60	0.00	0.16	100.00	97.00	0.00	96.00	88.04	164544.00	6.45	111.49	107.00
5	7	7	6642.00	9321.00	148.45	0	Spot (Block5, Row7, Column7)	371.03	370.00	107.30	0.00	0.29	99.00	141.76	99.00	114.51	0.16	0.81	97.00	56.00	0.00	271.00	272.03	224842.00	2.00	200.27	193.00
5	8	7	6956.00	9319.00	171.00	0	Spot (Block5, Row7, Column8)	355.80	344.00	97.60	0.01	0.27	126.00	195.12	126.00	233.81	0.19	1.20	47.00	0.00	0.00	218.00	229.80	289620.00	0.69	233.14	192.00
5	1	8	4830.00	9602.00	147.30	0	Spot (Block5, Row8, Column1)	102.73	102.00	11.19	0.00	0.11	79.00	78.93	79.00	10.35	0.00	0.13	89.00	56.00	0.00	23.00	23.73	60712.00	2.30	89.83	89.00
5	2	8	5150.00	9625.00	176.90	0	Spot (Block5, Row8, Column2)	104.99	104.00	12.06	0.00	0.11	78.00	77.74	78.00	9.60	0.00	0.12	93.00	71.00	0.00	26.00	26.99	91974.00	2.84	87.41	88.00
5	3	8	5442.00	9620.00	161.00	0	Spot (Block5, Row8, Column3)	173.12	169.00	58.07	0.01	0.34	78.00	78.20	78.00	10.12	0.00	0.13	99.00	97.00	0.00	91.00	95.12	123431.00	9.38	103.26	101.00
5	4	8	5750.00	9619.00	154.30	0	Spot (Block5, Row8, Column4)	242.43	222.00	64.61	0.04	0.27	78.00	78.44	78.00	11.75	0.00	0.15	100.00	100.00	0.00	144.00	164.43	159519.00	13.96	123.98	114.50
5	5	8	6045.00	9617.00	147.00	-50	Spot (Block5, Row8, Column5)	76.07	76.00	7.52	0.00	0.10	81.00	81.45	81.00	13.34	0.00	0.16	1.00	0.00	0.00	-5.00	-4.93	44499.00	-0.40	80.65	80.00
5	6	8	6348.00	9623.00	168.55	0	Spot (Block5, Row8, Column6)	417.60	369.00	185.52	0.05	0.44	87.00	87.93	87.00	14.43	0.00	0.16	100.00	100.00	0.00	282.00	330.60	330319.00	22.85	161.03	159.00
5	7	8	6645.00	9620.00	147.00	-50	Spot (Block5, Row8, Column7)	170.35	183.00	33.70	0.03	0.20	97.00	182.65	97.00	277.97	0.27	1.52	0.00	0.00	0.00	86.00	73.35	100337.00	-0.04	141.30	132.00
5	8	8	6936.00	9624.00	147.90	0	Spot (Block5, Row8, Column8)	59629.99	65535.00	10141.35	0.04	0.17	151.00	236.65	151.00	285.93	0.20	1.21	100.00	100.00	67.34	65384.00	59478.99	35599392.00	207.72	12634.95	10828.50
6	1	1	9357.00	7539.00	155.30	0	Spot (Block6, Row1, Column1)	38051.42	35097.00	18880.46	0.04	0.50	619.00	704.48	619.00	270.44	0.06	0.38	100.00	100.00	14.61	34478.00	37432.42	25266240.00	138.10	7868.63	5808.50
6	2	1	9659.00	7545.00	152.80	0	Spot (Block6, Row1, Column2)	21584.14	19425.00	11822.45	0.05	0.55	607.00	693.56	607.00	266.09	0.06	0.38	100.00	100.00	0.16	18818.00	20977.14	13878604.00	78.51	3963.50	3290.00
6	3	1	9964.00	7546.00	148.20	0	Spot (Block6, Row1, Column3)	10643.73	8820.00	7128.55	0.08	0.67	601.00	651.55	601.00	173.63	0.04	0.27	100.00	100.00	0.00	8219.00	10042.73	6354305.00	57.55	2474.36	2020.50
6	4	1	10255.00	7548.00	149.25	0	Spot (Block6, Row1, Column4)	18090.55	16544.00	9789.97	0.04	0.54	660.00	695.57	660.00	211.43	0.02	0.30	100.00	100.00	0.00	15884.00	17430.55	11035234.00	82.27	4182.88	3372.00
6	5	1	10557.00	7547.00	149.55	0	Spot (Block6, Row1, Column5)	25342.96	20498.00	19075.09	0.09	0.75	655.00	693.10	655.00	230.49	0.02	0.33	100.00	100.00	2.45	19843.00	24687.96	15509891.00	106.95	4436.21	3513.50
6	6	1	10855.00	7547.00	149.10	0	Spot (Block6, Row1, Column6)	31957.23	29459.50	18094.25	0.04	0.57	688.00	742.56	688.00	280.10	0.03	0.38	100.00	100.00	6.54	28771.50	31269.23	19557864.00	111.44	7863.36	5222.50
6	7	1	11152.00	7551.00	151.10	0	Spot (Block6, Row1, Column7)	54545.48	65535.00	15447.33	0.08	0.28	695.00	741.68	695.00	230.54	0.03	0.31	100.00	100.00	57.85	64840.00	53850.48	34036644.00	233.38	14247.20	9578.50
6	8	1	11462.00	7548.00	157.25	0	Spot (Block6, Row1, Column8)	2400.72	2280.50	863.57	0.02	0.36	686.00	712.85	686.00	180.97	0.02	0.25	100.00	99.00	0.00	1594.50	1714.72	1637294.00	9.33	1142.36	1113.00
6	1	2	9356.00	7856.00	222.35	0	Spot (Block6, Row2, Column1)	700.50	686.00	140.70	0.01	0.20	595.00	645.17	595.00	206.36	0.04	0.32	28.00	1.00	0.00	91.00	105.50	991906.00	0.27	637.12	593.00
6	2	2	9653.00	7844.00	129.55	0	Spot (Block6, Row2, Column2)	16837.41	16616.00	6176.23	0.01	0.37	597.00	657.83	597.00	219.27	0.04	0.33	100.00	100.00	0.00	16019.00	16240.41	7559996.00	73.79	3901.90	3679.00
6	3	2	9958.00	7844.00	159.50	0	Spot (Block6, Row2, Column3)	1149.55	1058.00	322.25	0.04	0.28	597.00	650.95	597.00	202.91	0.04	0.31	91.00	58.00	0.00	461.00	552.55	805833.00	2.46	733.89	717.00
6	4	2	10261.00	7846.00	166.75	0	Spot (Block6, Row2, Column4)	10902.39	10858.00	4329.58	0.00	0.40	607.00	692.24	607.00	240.97	0.06	0.35	100.00	100.00	0.00	10251.00	10295.39	8373036.00	42.37	2572.74	2348.00
6	5	2	10564.00	7852.00	187.55	0	Spot (Block6, Row2, Column5)	6133.02	5951.00	2066.55	0.01	0.34	624.00	725.05	624.00	353.49	0.07	0.49	100.00	100.00	0.00	5327.00	5509.02	6071685.00	15.30	2060.65	1798.00
6	6	2	10857.00	7854.00	155.60	0	Spot (Block6, Row2, Column6)	4530.71	4075.00	2272.55	0.05	0.50	703.00	882.76	703.00	680.36	0.10	0.77	98.00	87.00	0.00	3372.00	3827.71	3017456.00	5.36	1445.96	1256.00
6	7	2	11156.00	7852.00	148.85	0	Spot (Block6, Row2, Column7)	5708.20	5287.00	2863.59	0.03	0.50	693.00	733.32	693.00	248.03	0.02	0.34	100.00	100.00	0.00	4594.00	5015.20	3464879.00	20.06	1780.82	1652.00
6	8	2	11442.00	7878.00	221.00	0	Spot (Block6, Row2, Column8)	803.65	787.00	173.06	0.01	0.22	689.00	736.80	689.00	339.04	0.03	0.46	7.00	1.00	0.00	98.00	114.65	1126712.00	0.20	704.57	679.00
6	1	3	9356.00	8140.00	148.75	0	Spot (Block6, Row3, Column1)	21115.42	18347.50	13910.48	0.06	0.66	596.00	629.21	596.00	175.37	0.02	0.28	100.00	100.00	1.00	17751.50	20519.42	12711481.00	116.82	4560.42	3515.50
6	2	3	9659.00	8143.00	148.80	0	Spot (Block6, Row3, Column2)	1483.21	1425.50	419.81	0.02	0.28	609.00	677.27	609.00	257.02	0.05	0.38	97.00	76.00	0.00	816.50	874.21	898826.00	3.14	871.01	854.50
6	3	3	9946.00	8142.00	149.75	0	Spot (Block6, Row3, Column3)	3595.95	2605.00	3922.21	0.14	1.09	600.00	650.96	600.00	195.27	0.04	0.30	100.00	99.00	0.00	2005.00	2995.95	2207912.00	15.08	1192.52	1094.00
6	4	3	10252.00	8140.00	147.90	0	Spot (Block6, Row3, Column4)	38507.64	37045.00	20598.58	0.02	0.53	595.00	651.75	595.00	215.30	0.04	0.33	100.00	100.00	18.43	36450.00	37912.64	22989152.00	175.83	8289.28	6953.00
6	5	3	10539.00	8140.00	164.40	0	Spot (Block6, Row3, Column5)	2347.69	1298.00	5631.91	0.26	2.40	621.00	828.62	621.00	673.42	0.13	0.81	50.00	30.00	0.40	677.00	1726.69	1763117.00	2.26	1154.11	770.00
6	6	3	10853.00	8148.00	213.45	0	Spot (Block6, Row3, Column6)	55138.09	65535.00	14408.64	0.08	0.26	789.00	1130.05	789.00	934.66	0.16	0.83	100.00	100.00	57.81	64746.00	54349.09	71625144.00	57.78	12424.23	12023.00
6	7	3	11164.00	8152.00	147.55	0	Spot (Block6, Row3, Column7)	18513.62	15718.50	12309.23	0.07	0.66	701.00	864.34	701.00	647.66	0.09	0.75	100.00	100.00	0.00	15017.50	17812.62	10997087.00	27.25	3964.44	2943.50
6	8	3	11456.00	8153.00	159.90	0	Spot (Block6, Row3, Column8)	54055.79	65371.00	14630.30	0.08	0.27	689.00	775.50	689.00	452.88	0.05	0.58	100.00	100.00	49.51	64682.00	53366.79	38325880.00	117.65	11202.62	9459.00
6	1	4	9354.00	8439.00	149.00	0	Spot (Block6, Row4, Column1)	36525.27	34195.00	19619.90	0.03	0.54	595.00	655.43	595.00	262.09	0.04	0.40	100.00	100.00	13.10	33600.00	35930.27	22024812.00	136.86	7456.25	5010.00
6	2	4	9652.00	8445.00	183.55	0	Spot (Block6, Row4, Column2)	13241.29	12195.00	7348.61	0.04	0.55	643.00	745.24	643.00	408.86	0.06	0.55	100.00	100.00	0.00	11552.00	12598.29	12499780.00	30.56	3115.31	3089.00
6	3	4	9956.00	8445.00	153.45	0	Spot (Block6, Row4, Column3)	63132.71	65535.00	6655.92	0.02	0.11	619.00	750.31	619.00	460.52	0.08	0.61	100.00	100.00	82.74	64916.00	62513.71	40973496.00	135.46	15104.72	10534.50
6	4	4	10247.00	8450.00	156.55	0	Spot (Block6, Row4, Column4)	1116.96	1042.00	302.16	0.03	0.27	596.00	632.06	596.00	191.91	0.03	0.30	88.00	57.00	0.00	446.00	520.96	756182.00	2.53	761.11	734.00
6	5	4	10536.00	8426.00	144.00	0	Spot (Block6, Row4, Column5)	1957.72	1168.50	3707.06	0.22	1.89	611.00	701.06	611.00	301.45	0.06	0.43	73.00	47.00	0.00	557.50	1346.72	1108072.00	4.17	1033.21	884.50
6	6	4	10851.00	8445.00	188.65	0	Spot (Block6, Row4, Column6)	7435.60	7486.00	2319.36	0.00	0.31	706.00	874.83	706.00	616.84	0.09	0.71	100.00	100.00	0.00	6780.00	6729.60	7428164.00	10.64	2460.81	2146.00
6	7	4	11155.00	8454.00	149.75	0	Spot (Block6, Row4, Column7)	11274.02	8928.00	8814.07	0.10	0.78	722.00	895.92	722.00	590.18	0.09	0.66	99.00	92.00	0.00	8206.00	10552.02	6865877.00	17.58	2259.53	1894.50
6	8	4	11454.00	8454.00	154.60	0	Spot (Block6, Row4, Column8)	4137.17	3755.00	2017.73	0.04	0.49	698.00	770.65	698.00	374.14	0.04	0.49	100.00	99.00	0.00	3057.00	3439.17	2718121.00	9.00	1413.26	1352.00
6	1	5	9355.00	8744.00	148.45	0	Spot (Block6, Row5, Column1)	36567.21	33007.00	20488.96	0.04	0.56	603.00	843.76	603.00	748.65	0.15	0.89	100.00	100.00	18.20	32404.00	35964.21	21903836.00	47.72	7623.97	5245.00
6	2	5	9650.00	8738.00	161.70	0	Spot (Block6, Row5, Column2)	54889.88	65535.00	14148.61	0.08	0.26	695.00	923.84	695.00	766.50	0.12	0.83	100.00	100.00	53.66	64840.00	54194.88	39795516.00	70.41	10101.03	8790.50
6	3	5	9952.00	8736.00	161.00	0	Spot (Block6, Row5, Column3)	45024.04	44953.00	19078.71	0.00	0.42	658.00	822.22	658.00	588.14	0.10	0.72	100.00	100.00	35.83	44295.00	44366.04	32417548.00	75.16	7043.38	6694.50
6	4	5	10252.00	8750.00	148.40	0	Spot (Block6, Row5, Column4)	19490.67	16232.50	13534.72	0.08	0.69	598.00	698.40	598.00	414.17	0.07	0.59	100.00	100.00	0.17	15634.50	18892.67	11733383.00	45.37	3952.95	3171.00
6	5	5	10552.00	8746.00	151.25	0	Spot (Block6, Row5, Column5)	61764.29	65535.00	8414.39	0.03	0.14	609.00	692.69	609.00	277.95	0.06	0.40	100.00	100.00	76.59	64926.00	61155.29	38788304.00	219.72	16465.89	13998.00
6	6	5	10860.00	8746.00	149.40	0	Spot (Block6, Row5, Column6)	4970.63	4544.00	2425.75	0.04	0.49	696.00	828.08	696.00	569.65	0.08	0.69	100.00	94.00	0.00	3848.00	4274.63	3027114.00	7.27	1685.56	1353.00
6	7	5	11157.00	8745.00	211.90	0	Spot (Block6, Row5, Column7)	57172.67	65535.00	13735.53	0.06	0.24	826.00	1108.64	826.00	832.73	0.13	0.75	100.00	100.00	64.53	64709.00	56346.67	73181840.00	67.33	12191.21	11919.00
6	8	5	11455.00	8753.00	147.75	0	Spot (Block6, Row5, Column8)	29275.81	24338.50	21614.30	0.08	0.74	704.00	844.41	704.00	577.55	0.08	0.68	100.00	100.00	9.40	23634.50	28571.81	17448392.00	49.23	5343.50	3849.00
6	1	6	9350.00	9039.00	215.25	0	Spot (Block6, Row6, Column1)	50488.00	65535.00	17335.57	0.11	0.34	676.00	1112.23	676.00	1102.53	0.22	0.99	100.00	100.00	50.98	64859.00	49812.00	66947744.00	44.78	11823.68	11181.00
6	2	6	9650.00	9040.00	218.05	0	Spot (Block6, Row6, Column2)	53119.33	65535.00	16647.85	0.09	0.31	704.00	1082.57	704.00	1068.29	0.19	0.99	100.00	100.00	55.50	64831.00	52415.33	71977432.00	48.71	11609.88	11014.00
6	3	6	9942.00	9043.00	146.75	0	Spot (Block6, Row6, Column3)	49215.98	58638.00	18302.66	0.08	0.37	608.00	826.49	608.00	728.69	0.13	0.88	100.00	100.00	44.39	58030.00	48607.98	28939184.00	66.41	11142.35	8772.00
6	4	6	10251.00	9046.00	148.35	0	Spot (Block6, Row6, Column4)	4173.38	3638.00	2106.33	0.06	0.50	592.00	632.83	592.00	217.32	0.03	0.34	100.00	99.00	0.00	3046.00	3581.38	2520722.00	16.29	1394.39	1286.00
6	5	6	10550.00	9048.00	150.05	0	Spot (Block6, Row6, Column5)	61739.57	65535.00	8057.98	0.03	0.13	605.00	693.97	605.00	298.85	0.06	0.43	100.00	100.00	76.30	64930.00	61134.57	38031900.00	204.27	15093.23	11883.00
6	6	6	10854.00	9046.00	156.55	0	Spot (Block6, Row6, Column6)	2342.42	1879.00	1323.60	0.10	0.57	700.00	818.75	700.00	584.57	0.07	0.71	78.00	50.00	0.00	1179.00	1642.42	1581134.00	2.61	990.86	962.00
6	7	6	11153.00	9047.00	149.60	0	Spot (Block6, Row6, Column7)	31540.47	27310.50	20002.63	0.06	0.63	780.00	886.51	780.00	555.15	0.06	0.63	100.00	100.00	7.19	26530.50	30760.47	19302804.00	55.22	7066.04	5514.00
6	8	6	11458.00	9056.00	151.40	0	Spot (Block6, Row6, Column8)	35043.49	31268.50	22589.14	0.05	0.64	696.00	747.20	696.00	208.25	0.03	0.28	100.00	100.00	19.11	30572.50	34347.49	22007388.00	164.69	7024.88	5022.00
6	1	7	9349.00	9342.00	176.55	0	Spot (Block6, Row7, Column1)	17590.30	14840.50	10797.95	0.07	0.61	597.00	771.79	597.00	639.13	0.11	0.83	100.00	100.00	0.00	14243.50	16993.30	15338742.00	26.31	3387.08	3297.00
6	2	7	9657.00	9348.00	170.15	0	Spot (Block6, Row7, Column2)	1192.53	1086.00	463.70	0.04	0.39	599.00	764.35	599.00	631.52	0.11	0.83	41.00	8.00	0.00	487.00	593.53	963565.00	0.68	722.16	696.50
6	3	7	9943.00	9349.00	180.65	0	Spot (Block6, Row7, Column3)	707.44	690.00	160.53	0.01	0.23	588.00	624.48	588.00	206.17	0.03	0.33	34.00	4.00	0.00	102.00	119.44	646601.00	0.40	645.05	578.00
6	4	7	10250.00	9346.00	166.75	0	Spot (Block6, Row7, Column4)	1034.94	963.00	301.70	0.03	0.29	590.00	634.86	590.00	233.41	0.03	0.37	79.00	37.00	0.00	373.00	444.94	797941.00	1.71	703.07	700.00
6	5	7	10550.00	9350.00	181.75	0	Spot (Block6, Row7, Column5)	7057.27	6614.00	3422.62	0.03	0.48	625.00	794.59	625.00	639.36	0.10	0.80	100.00	99.00	0.00	5989.00	6432.27	6598547.00	9.80	1963.34	1929.00
6	6	7	10850.00	9348.00	202.95	0	Spot (Block6, Row7, Column6)	53236.10	65535.00	18189.26	0.09	0.34	793.00	1194.95	793.00	1156.31	0.18	0.97	100.00	100.00	64.07	64742.00	52443.10	62073984.00	45.01	11396.18	11353.00
6	7	7	11143.00	9353.00	149.95	0	Spot (Block6, Row7, Column7)	39692.30	38826.00	19090.53	0.01	0.48	710.00	889.38	710.00	684.92	0.10	0.77	100.00	100.00	18.15	38116.00	38982.30	24490260.00	56.65	8956.57	6630.00
6	8	7	11454.00	9350.00	186.05	0	Spot (Block6, Row7, Column8)	11714.50	11669.00	3065.75	0.00	0.26	696.00	763.60	696.00	301.59	0.04	0.39	100.00	100.00	0.00	10973.00	11018.50	11398206.00	36.31	3862.42	3376.00
6	1	8	9350.00	9641.00	148.35	0	Spot (Block6, Row8, Column1)	891.59	845.50	247.28	0.02	0.28	579.00	597.12	579.00	237.54	0.01	0.40	51.00	19.00	0.00	266.50	312.59	534955.00	1.24	675.45	627.50
6	2	8	9652.00	9640.00	149.30	0	Spot (Block6, Row8, Column2)	3841.39	3542.00	1950.67	0.04	0.51	584.00	594.73	584.00	123.10	0.01	0.21	100.00	100.00	0.00	2958.00	3257.39	2350932.00	26.37	1336.10	1161.50
6	3	8	9939.00	9639.00	147.20	0	Spot (Block6, Row8, Column3)	10257.13	8395.00	7581.23	0.09	0.74	587.00	615.27	587.00	225.43	0.02	0.37	100.00	100.00	0.00	7808.00	9670.13	6041449.00	42.77	2226.75	1906.50
6	4	8	10246.00	9642.00	154.45	0	Spot (Block6, Row8, Column4)	63994.57	65535.00	5455.98	0.01	0.09	592.00	645.56	592.00	295.52	0.04	0.46	100.00	100.00	87.79	64943.00	63402.57	41916828.00	214.36	16717.27	13923.00
6	5	8	10539.00	9648.00	160.70	0	Spot (Block6, Row8, Column5)	953.18	899.00	241.72	0.03	0.25	600.00	758.93	600.00	617.79	0.10	0.81	14.00	0.00	0.00	299.00	353.18	679618.00	0.31	693.84	688.00
6	6	8	10849.00	9649.00	213.30	0	Spot (Block6, Row8, Column6)	53201.31	65535.00	16235.20	0.09	0.31	717.00	1142.36	717.00	1173.72	0.20	1.03	100.00	100.00	56.46	64818.00	52484.31	69162440.00	44.35	11802.38	11133.00
6	7	8	11149.00	9651.00	144.90	0	Spot (Block6, Row8, Column7)	13027.58	12205.00	7002.58	0.03	0.54	694.00	859.93	694.00	667.86	0.09	0.78	100.00	100.00	0.00	11511.00	12333.58	7464803.00	18.22	3461.48	2675.00
6	8	8	11438.00	9651.00	148.75	0	Spot (Block6, Row8, Column8)	60603.43	65535.00	9612.43	0.03	0.16	690.00	753.05	690.00	347.13	0.04	0.46	100.00	100.00	71.50	64845.00	59913.43	36786588.00	172.42	15262.82	11120.00
7	1	1	13862.00	7565.00	157.15	0	Spot (Block7, Row1, Column1)	35230.16	30937.50	18694.03	0.06	0.53	507.00	562.46	507.00	187.73	0.05	0.33	100.00	100.00	10.82	30430.50	34723.16	24097500.00	184.67	7112.14	5054.00
7	2	1	14161.00	7568.00	150.25	0	Spot (Block7, Row1, Column2)	1402.04	1313.50	580.76	0.03	0.41	497.00	542.99	497.00	158.20	0.04	0.29	92.00	87.00	0.00	816.50	905.04	869267.00	5.43	781.65	761.50
7	3	1	14457.00	7571.00	236.05	0	Spot (Block7, Row1, Column3)	583.75	574.00	114.19	0.01	0.20	482.00	484.87	482.00	94.69	0.00	0.20	48.00	23.00	0.00	92.00	101.75	935170.00	1.04	505.01	492.00
7	4	1	14755.00	7572.00	162.10	0	Spot (Block7, Row1, Column4)	1061.57	968.00	323.96	0.04	0.31	489.00	494.19	489.00	95.27	0.00	0.19	98.00	90.00	0.00	479.00	572.57	770701.00	5.96	668.98	667.00
7	5	1	15060.00	7567.00	162.05	0	Spot (Block7, Row1, Column5)	806.81	791.00	197.44	0.01	0.24	491.00	506.37	491.00	101.43	0.01	0.20	85.00	61.00	0.00	300.00	315.81	584129.00	2.96	610.29	599.00
7	6	1	15355.00	7574.00	154.65	0	Spot (Block7, Row1, Column6)	1708.57	1527.00	690.24	0.05	0.40	488.00	500.74	488.00	98.34	0.01	0.20	100.00	100.00	0.00	1039.00	1220.57	1132784.00	12.28	811.84	817.00
7	7	1	15653.00	7582.00	153.95	0	Spot (Block7, Row1, Column7)	1374.08	1290.50	466.10	0.03	0.34	486.00	486.41	486.00	88.57	0.00	0.18	100.00	99.00	0.00	804.50	888.08	893149.00	10.02	719.83	704.00
7	8	1	15964.00	7576.00	189.10	0	Spot (Block7, Row1, Column8)	800.84	778.00	209.30	0.01	0.26	495.00	511.99	495.00	91.26	0.01	0.18	88.00	67.00	0.00	283.00	305.84	804849.00	3.17	584.04	586.00
7	1	2	13872.00	7864.00	219.20	0	Spot (Block7, Row2, Column1)	559.54	509.00	116.25	0.04	0.21	494.00	511.63	494.00	133.81	0.02	0.26	21.00	3.00	0.00	15.00	65.54	769374.00	0.36	513.37	497.00
7	2	2	14153.00	7878.00	165.90	0	Spot (Block7, Row2, Column2)	675.38	673.00	169.59	0.00	0.25	484.00	488.83	484.00	94.20	0.00	0.19	63.00	50.00	0.00	189.00	191.38	513962.00	1.98	576.88	574.00
7	3	2	14465.00	7871.00	182.75	0	Spot (Block7, Row2, Column3)	565.85	581.00	106.89	0.01	0.19	484.00	481.04	484.00	84.32	0.00	0.18	54.00	19.00	0.00	97.00	81.85	529066.00	1.01	525.15	498.00
7	4	2	14759.00	7885.00	180.55	0	Spot (Block7, Row2, Column4)	644.61	598.00	142.46	0.03	0.22	488.00	496.05	488.00	101.50	0.01	0.20	54.00	42.00	0.00	110.00	156.61	589814.00	1.46	542.14	508.00
7	5	2	15060.00	7875.00	192.05	0	Spot (Block7, Row2, Column5)	2772.42	2741.50	856.66	0.00	0.31	496.00	564.70	496.00	291.40	0.06	0.52	100.00	100.00	0.00	2245.50	2276.42	2894409.00	7.58	1118.31	1105.50
7	6	2	15358.00	7876.00	147.00	-50	Spot (Block7, Row2, Column6)	588.86	584.50	123.93	0.00	0.21	514.50	772.55	514.50	784.36	0.18	1.02	0.00	0.00	0.00	70.00	74.36	347430.00	-0.23	589.13	590.00
7	7	2	15645.00	7876.00	152.45	0	Spot (Block7, Row2, Column7)	644.45	598.00	126.99	0.03	0.20	507.00	609.45	507.00	402.07	0.08	0.66	1.00	0.00	0.00	91.00	137.45	411162.00	0.09	593.83	584.00
7	8	2	15958.00	7879.00	147.00	-50	Spot (Block7, Row2, Column8)	555.20	498.00	111.05	0.05	0.20	504.00	576.26	504.00	317.73	0.06	0.55	1.00	0.00	0.00	-6.00	51.20	327010.00	-0.07	559.47	560.00
7	1	3	13863.00	8165.00	175.95	0	Spot (Block7, Row3, Column1)	843.78	782.00	221.18	0.03	0.26	492.00	504.69	492.00	99.09	0.01	0.20	93.00	71.00	0.00	290.00	351.78	728178.00	3.42	609.85	601.00
7	2	3	14167.00	8163.00	214.20	0	Spot (Block7, Row3, Column2)	607.44	589.00	128.92	0.01	0.21	493.00	539.53	493.00	188.88	0.04	0.35	33.00	3.00	0.00	96.00	114.44	793318.00	0.36	557.77	574.00
7	3	3	14446.00	8172.00	185.75	0	Spot (Block7, Row3, Column3)	755.27	694.50	230.34	0.04	0.30	492.00	514.40	492.00	93.93	0.02	0.18	78.00	58.00	0.00	202.50	263.27	735629.00	2.56	572.47	574.50
7	4	3	14755.00	8172.00	149.35	0	Spot (Block7, Row3, Column4)	2763.43	2467.00	1390.64	0.05	0.50	489.00	509.89	489.00	102.09	0.02	0.20	100.00	100.00	0.00	1978.00	2274.43	1688458.00	22.07	1058.53	950.00
7	5	3	15021.00	8176.00	196.75	0	Spot (Block7, Row3, Column5)	651.38	610.00	177.83	0.03	0.27	501.00	642.35	501.00	522.61	0.11	0.81	1.00	0.00	0.00	109.00	150.38	711308.00	0.02	575.75	522.00
7	6	3	15358.00	8170.00	213.40	0	Spot (Block7, Row3, Column6)	54083.25	65535.00	15057.09	0.08	0.28	659.50	1030.13	659.50	968.78	0.19	0.94	100.00	100.00	55.19	64875.50	53423.75	70363024.00	54.76	12401.32	12038.00
7	7	3	15656.00	8178.00	147.00	-50	Spot (Block7, Row3, Column7)	763.48	706.00	177.88	0.03	0.23	594.00	809.68	594.00	757.40	0.13	0.94	0.00	0.00	0.00	112.00	169.48	450453.00	-0.06	732.98	697.00
7	8	3	15957.00	8181.00	165.95	0	Spot (Block7, Row3, Column8)	58341.20	65535.00	12861.82	0.05	0.22	584.00	669.96	584.00	517.48	0.06	0.77	100.00	100.00	66.27	64951.00	57757.20	44456416.00	111.45	11787.36	10194.00
7	1	4	13852.00	8471.00	153.75	0	Spot (Block7, Row4, Column1)	2800.23	2508.00	1454.98	0.05	0.52	502.00	555.83	502.00	299.28	0.04	0.54	100.00	91.00	0.00	2006.00	2298.23	1811747.00	7.50	1127.51	950.00
7	2	4	14154.00	8471.00	168.75	0	Spot (Block7, Row4, Column2)	11728.17	10937.50	5766.97	0.03	0.49	528.00	662.15	528.00	460.39	0.10	0.70	100.00	100.00	0.00	10409.50	11200.17	9265251.00	24.04	2745.55	2632.00
7	3	4	14451.00	8473.00	148.45	0	Spot (Block7, Row4, Column3)	8224.56	7525.00	4342.07	0.04	0.53	520.00	625.46	520.00	307.44	0.08	0.49	100.00	100.00	0.00	7005.00	7704.56	4984083.00	24.72	2221.61	1858.00
7	4	4	14749.00	8483.00	188.70	0	Spot (Block7, Row4, Column4)	650.19	602.50	126.22	0.03	0.19	500.00	537.56	500.00	105.14	0.03	0.20	48.00	33.00	0.00	102.50	150.19	651491.00	1.07	591.60	586.00
7	5	4	15026.00	8459.00	142.95	0	Spot (Block7, Row4, Column5)	767.60	701.50	330.16	0.04	0.43	504.00	548.10	504.00	111.06	0.04	0.20	65.00	38.00	0.00	197.50	263.60	426787.00	1.98	624.92	590.00
7	6	4	15354.00	8482.00	198.55	0	Spot (Block7, Row4, Column6)	3391.65	3369.00	1042.85	0.00	0.31	600.00	750.45	600.00	576.85	0.10	0.77	99.00	95.00	0.00	2769.00	2791.65	3788470.00	4.58	1224.79	1136.00
7	7	4	15654.00	8478.00	147.00	-50	Spot (Block7, Row4, Column7)	770.71	791.00	152.73	0.01	0.20	606.00	764.25	606.00	557.99	0.10	0.73	1.00	0.00	0.00	185.00	164.71	453176.00	0.01	689.04	682.50
7	8	4	15958.00	8480.00	172.25	0	Spot (Block7, Row4, Column8)	752.83	709.00	133.56	0.03	0.18	584.00	646.64	584.00	413.05	0.04	0.64	2.00	0.00	0.00	125.00	168.83	624096.00	0.26	637.67	610.00
7	1	5	13857.00	8767.00	152.55	0	Spot (Block7, Row5, Column1)	2577.26	2194.00	1411.10	0.07	0.55	567.00	782.96	567.00	750.57	0.14	0.96	77.00	52.00	0.00	1627.00	2010.26	1649449.00	2.39	980.79	868.00
7	2	5	14149.00	8766.00	165.15	0	Spot (Block7, Row5, Column2)	61360.38	65535.00	10212.40	0.03	0.17	693.00	938.39	693.00	809.92	0.13	0.86	100.00	100.00	77.31	64842.00	60667.38	46511620.00	74.60	12358.06	11298.00
7	3	5	14458.00	8769.00	160.10	0	Spot (Block7, Row5, Column3)	36635.57	32115.00	19996.88	0.06	0.55	609.00	750.14	609.00	445.40	0.09	0.59	100.00	100.00	16.74	31506.00	36026.57	25828196.00	80.57	5953.57	5245.00
7	4	5	14747.00	8774.00	163.10	0	Spot (Block7, Row5, Column4)	1348.34	1224.00	524.18	0.04	0.39	579.00	614.72	579.00	262.80	0.03	0.43	81.00	60.00	0.00	645.00	769.34	993723.00	2.79	761.89	743.00
7	5	5	15052.00	8775.00	146.80	0	Spot (Block7, Row5, Column5)	9122.50	8097.50	5216.12	0.05	0.57	577.00	581.49	577.00	117.96	0.00	0.20	100.00	100.00	0.00	7520.50	8545.50	5364031.00	72.40	2538.77	1827.00
7	6	5	15353.00	8776.00	147.00	-50	Spot (Block7, Row5, Column6)	653.04	596.00	130.80	0.04	0.20	600.00	718.90	600.00	495.72	0.08	0.69	0.00	0.00	0.00	-4.00	53.04	384641.00	-0.13	626.49	590.00
7	7	5	15656.00	8774.00	205.05	0	Spot (Block7, Row5, Column7)	53448.68	65535.00	16533.07	0.09	0.31	702.00	935.80	702.00	767.63	0.12	0.82	100.00	100.00	59.08	64833.00	52746.68	64139116.00	68.41	12510.54	12213.00
7	8	5	15987.00	8781.00	194.50	0	Spot (Block7, Row5, Column8)	816.48	761.50	258.53	0.03	0.32	592.00	718.79	592.00	561.12	0.08	0.78	12.00	0.00	0.00	169.50	224.48	871996.00	0.17	708.44	614.00
7	1	6	13853.00	9065.00	215.30	0	Spot (Block7, Row6, Column1)	50449.24	65535.00	17392.28	0.11	0.34	626.00	1053.00	626.00	1093.36	0.23	1.04	100.00	100.00	51.55	64909.00	49823.24	66845908.00	45.18	11636.14	11101.00
7	2	6	14151.00	9066.00	208.70	0	Spot (Block7, Row6, Column2)	49609.90	60260.00	18232.91	0.08	0.37	710.00	1098.78	710.00	1086.48	0.19	0.99	100.00	100.00	44.25	59550.00	48899.90	61665656.00	44.65	11113.00	10301.00
7	3	6	14447.00	9071.00	150.20	0	Spot (Block7, Row6, Column3)	3297.43	3032.50	1685.31	0.04	0.51	602.00	759.04	602.00	622.29	0.10	0.82	95.00	72.00	0.00	2430.50	2695.43	2057598.00	4.08	1274.54	1093.50
7	4	6	14752.00	9076.00	185.85	0	Spot (Block7, Row6, Column4)	768.74	721.00	178.15	0.03	0.23	570.00	597.40	570.00	499.21	0.02	0.84	8.00	0.00	0.00	151.00	198.74	745681.00	0.34	620.74	594.00
7	5	6	15054.00	9070.00	148.95	0	Spot (Block7, Row6, Column5)	3114.49	2682.00	1573.57	0.06	0.51	587.00	641.79	587.00	530.04	0.04	0.83	96.00	76.00	0.00	2095.00	2527.49	1878040.00	4.67	1227.73	1000.00
7	6	6	15352.00	9061.00	192.80	0	Spot (Block7, Row6, Column6)	800.89	788.00	170.16	0.01	0.21	662.00	774.56	662.00	599.53	0.07	0.77	0.00	0.00	0.00	126.00	138.89	836127.00	0.04	684.58	668.50
7	7	6	15649.00	9079.00	161.00	0	Spot (Block7, Row6, Column7)	1284.23	1243.00	358.05	0.01	0.28	690.00	780.43	690.00	503.21	0.05	0.64	55.00	13.00	0.00	553.00	594.23	925931.00	1.00	823.09	823.00
7	8	6	15951.00	9094.00	169.65	0	Spot (Block7, Row6, Column8)	875.49	867.00	212.05	0.00	0.24	595.00	623.17	595.00	151.20	0.02	0.24	66.00	44.00	0.00	272.00	280.49	697764.00	1.67	687.68	685.00
7	1	7	13851.00	9367.00	163.40	0	Spot (Block7, Row7, Column1)	16095.97	13943.50	8581.13	0.06	0.53	584.00	736.18	584.00	625.38	0.10	0.85	100.00	100.00	0.00	13359.50	15511.97	11814442.00	24.56	3128.00	2956.00
7	2	7	14148.00	9369.00	147.00	-50	Spot (Block7, Row7, Column2)	622.72	591.50	144.82	0.02	0.23	593.00	716.57	593.00	529.92	0.08	0.74	0.00	0.00	0.00	-1.50	29.72	366158.00	-0.18	577.27	549.00
7	3	7	14449.00	9371.00	147.00	-50	Spot (Block7, Row7, Column3)	604.25	589.00	125.59	0.01	0.21	565.50	570.03	565.50	137.19	0.00	0.24	20.00	5.00	0.00	23.50	38.75	354694.00	0.25	595.51	585.00
7	4	7	14755.00	9372.00	223.35	0	Spot (Block7, Row7, Column4)	633.78	597.00	128.85	0.03	0.20	557.00	604.56	557.00	379.26	0.04	0.63	0.00	0.00	0.00	40.00	76.78	905042.00	0.08	583.34	572.00
7	5	7	15049.00	9374.00	147.00	-50	Spot (Block7, Row7, Column5)	728.87	687.00	138.59	0.03	0.19	594.00	761.93	594.00	774.96	0.11	1.02	0.00	0.00	0.00	93.00	134.87	430033.00	-0.04	716.30	692.00
7	6	7	15349.00	9372.00	200.15	0	Spot (Block7, Row7, Column6)	49372.50	65535.00	20526.88	0.12	0.42	781.00	1141.55	781.00	1070.13	0.16	0.94	100.00	100.00	52.81	64754.00	48591.50	56186504.00	45.07	10642.94	10558.00
7	7	7	15649.00	9378.00	147.00	-50	Spot (Block7, Row7, Column7)	1038.17	991.00	255.92	0.02	0.25	705.00	867.70	705.00	644.73	0.09	0.74	11.00	0.00	0.00	286.00	333.17	612520.00	0.26	855.78	843.50
7	8	7	15950.00	9379.00	189.50	0	Spot (Block7, Row7, Column8)	5527.22	5560.00	1561.18	0.00	0.28	660.00	700.82	660.00	248.68	0.03	0.35	100.00	100.00	0.00	4900.00	4867.22	5593551.00	19.41	1937.95	1833.00
7	1	8	13843.00	9679.00	153.20	0	Spot (Block7, Row8, Column1)	706.06	675.00	191.62	0.02	0.27	494.00	545.33	494.00	198.06	0.04	0.36	43.00	12.00	0.00	181.00	212.06	456823.00	0.81	618.75	604.00
7	2	8	14162.00	9663.00	158.05	0	Spot (Block7, Row8, Column2)	676.57	686.50	124.09	0.01	0.18	505.00	547.48	505.00	107.97	0.04	0.20	58.00	28.00	0.00	181.50	171.57	468184.00	1.20	604.44	595.00
7	3	8	14431.00	9667.00	189.70	0	Spot (Block7, Row8, Column3)	663.30	612.00	122.31	0.03	0.18	499.00	555.76	499.00	247.29	0.05	0.44	22.00	0.00	0.00	113.00	164.30	675237.00	0.43	600.51	593.00
7	4	8	14747.00	9673.00	158.70	0	Spot (Block7, Row8, Column4)	64647.23	65535.00	4378.73	0.01	0.07	573.00	623.19	573.00	342.80	0.04	0.55	100.00	100.00	94.25	64962.00	64074.23	44994904.00	186.77	17658.11	14499.00
7	5	8	15047.00	9675.00	147.00	-50	Spot (Block7, Row8, Column5)	611.16	598.00	104.48	0.01	0.17	594.00	721.65	594.00	606.53	0.08	0.84	0.00	0.00	0.00	4.00	17.16	359360.00	-0.18	581.92	592.50
7	6	8	15351.00	9675.00	213.00	0	Spot (Block7, Row8, Column6)	52890.23	65535.00	16203.30	0.09	0.31	699.00	1084.90	699.00	1097.31	0.19	1.01	100.00	100.00	55.98	64836.00	52191.23	68599352.00	47.21	11822.93	11077.00
7	7	8	15653.00	9682.00	151.80	0	Spot (Block7, Row8, Column7)	1314.50	1279.00	441.27	0.01	0.34	659.00	814.75	659.00	698.05	0.09	0.86	39.00	4.00	0.00	620.00	655.50	828137.00	0.72	863.32	837.50
7	8	8	15939.00	9679.00	151.00	0	Spot (Block7, Row8, Column8)	56550.60	65535.00	13169.95	0.06	0.23	666.00	709.64	666.00	281.57	0.03	0.40	100.00	100.00	60.48	64869.00	55884.60	35061648.00	198.32	12971.20	9310.00
8	1	1	18365.00	7592.00	157.20	0	Spot (Block8, Row1, Column1)	28390.45	24762.00	15911.93	0.06	0.56	344.00	392.63	344.00	223.93	0.06	0.57	100.00	100.00	1.17	24418.00	28046.45	19390688.00	125.03	5458.49	3671.50
8	2	1	18657.00	7598.00	153.05	0	Spot (Block8, Row1, Column2)	2339.25	2246.00	1066.48	0.02	0.46	330.00	380.36	330.00	208.71	0.06	0.55	100.00	99.00	0.00	1916.00	2009.25	1501799.00	9.39	750.30	675.50
8	3	1	18963.00	7595.00	185.85	0	Spot (Block8, Row1, Column3)	402.99	396.00	53.19	0.01	0.13	313.00	329.94	313.00	46.21	0.02	0.14	87.00	28.00	0.00	83.00	89.99	391305.00	1.58	352.54	347.00
8	4	1	19256.00	7593.00	146.35	0	Spot (Block8, Row1, Column4)	1842.52	1755.00	784.27	0.02	0.43	312.00	322.39	312.00	39.76	0.01	0.12	100.00	100.00	0.00	1443.00	1530.52	1076030.00	38.24	676.49	591.00
8	5	1	19559.00	7612.00	194.00	0	Spot (Block8, Row1, Column5)	424.27	405.00	69.01	0.02	0.16	314.00	326.39	314.00	43.10	0.02	0.13	86.00	55.00	0.00	91.00	110.27	451419.00	2.27	360.05	366.00
8	6	1	19851.00	7599.00	154.05	0	Spot (Block8, Row1, Column6)	1139.85	1064.00	450.43	0.03	0.40	316.00	333.97	316.00	46.77	0.02	0.14	100.00	99.00	0.00	748.00	823.85	743179.00	17.23	489.80	494.50
8	7	1	20159.00	7604.00	148.20	0	Spot (Block8, Row1, Column7)	1822.29	1698.00	922.45	0.03	0.51	323.00	338.23	323.00	44.08	0.02	0.13	100.00	100.00	0.00	1375.00	1499.29	1087905.00	33.66	682.39	590.00
8	8	1	20466.00	7608.00	193.05	0	Spot (Block8, Row1, Column8)	549.80	504.00	150.65	0.04	0.27	330.00	341.48	330.00	48.25	0.01	0.14	94.00	75.00	0.00	174.00	219.80	576744.00	4.32	397.36	399.50
8	1	2	18345.00	7891.00	223.80	0	Spot (Block8, Row2, Column1)	401.93	400.00	54.95	0.00	0.14	323.00	360.90	323.00	209.92	0.05	0.58	2.00	0.00	0.00	77.00	78.93	577573.00	0.20	359.18	360.50
8	2	2	18622.00	7913.00	195.50	0	Spot (Block8, Row2, Column2)	408.60	398.00	54.12	0.01	0.13	322.00	345.36	322.00	76.10	0.03	0.22	49.00	10.00	0.00	76.00	86.60	441285.00	0.83	355.00	346.50
8	3	2	18972.00	7902.00	218.30	0	Spot (Block8, Row2, Column3)	394.63	394.00	57.98	0.00	0.15	312.00	325.70	312.00	40.51	0.02	0.12	78.00	50.00	0.00	82.00	82.63	539852.00	1.70	356.46	347.00
8	4	2	19255.00	7903.00	192.70	0	Spot (Block8, Row2, Column4)	438.72	427.50	67.30	0.01	0.15	319.00	339.48	319.00	57.14	0.03	0.17	85.00	48.00	0.00	108.50	119.72	460653.00	1.74	361.21	379.00
8	5	2	19570.00	7903.00	185.85	0	Spot (Block8, Row2, Column5)	4571.33	4389.00	1510.40	0.02	0.33	322.00	344.85	322.00	63.31	0.03	0.18	100.00	100.00	0.00	4067.00	4249.33	4447900.00	66.76	1401.39	1345.00
8	6	2	19857.00	7893.00	168.55	0	Spot (Block8, Row2, Column6)	496.55	497.00	97.07	0.00	0.20	335.00	377.63	335.00	149.63	0.05	0.40	60.00	3.00	0.00	162.00	161.55	395257.00	0.79	374.64	381.00
8	7	2	20171.00	7907.00	194.60	0	Spot (Block8, Row2, Column7)	402.15	400.00	37.14	0.00	0.09	326.00	344.31	326.00	58.84	0.02	0.17	79.00	9.00	0.00	74.00	76.15	427887.00	0.98	360.40	353.50
8	8	2	20449.00	7895.00	208.70	0	Spot (Block8, Row2, Column8)	376.63	384.00	35.75	0.01	0.09	323.00	364.22	323.00	229.04	0.05	0.63	0.00	0.00	0.00	61.00	53.63	465896.00	0.05	352.43	351.00
8	1	3	18357.00	8193.00	149.20	0	Spot (Block8, Row3, Column1)	940.08	900.50	312.59	0.02	0.33	317.00	331.14	317.00	67.36	0.02	0.20	100.00	100.00	0.00	583.50	623.08	575326.00	9.04	491.22	466.00
8	2	3	18656.00	8207.00	193.25	0	Spot (Block8, Row3, Column2)	396.22	393.00	45.18	0.00	0.11	316.00	338.04	316.00	67.59	0.03	0.20	64.00	14.00	0.00	77.00	80.22	416822.00	0.86	359.34	356.50
8	3	3	18952.00	8201.00	175.90	0	Spot (Block8, Row3, Column3)	536.24	505.00	129.33	0.03	0.24	315.00	331.74	315.00	48.28	0.02	0.15	97.00	86.00	0.00	190.00	221.24	464916.00	4.24	385.12	386.00
8	4	3	19259.00	8198.00	154.70	0	Spot (Block8, Row3, Column4)	1530.36	1431.00	735.51	0.03	0.48	333.00	348.72	333.00	51.57	0.02	0.15	100.00	100.00	0.00	1098.00	1197.36	1006976.00	22.91	556.22	511.50
8	5	3	19550.00	8196.00	173.10	0	Spot (Block8, Row3, Column5)	533.11	503.50	111.75	0.02	0.21	337.00	377.76	337.00	158.54	0.05	0.42	55.00	18.00	0.00	166.50	196.11	444617.00	0.98	389.09	391.00
8	6	3	19859.00	8197.00	198.40	0	Spot (Block8, Row3, Column6)	15614.34	11100.00	12004.88	0.15	0.77	386.00	444.80	386.00	241.04	0.06	0.54	100.00	100.00	0.00	10714.00	15228.34	17394372.00	62.93	3253.80	3249.50
8	7	3	20188.00	8225.00	179.15	0	Spot (Block8, Row3, Column7)	437.84	404.00	71.60	0.03	0.16	376.00	432.67	376.00	316.04	0.06	0.73	0.00	0.00	0.00	28.00	61.84	393616.00	0.02	397.12	392.00
8	8	3	20460.00	8204.00	161.75	0	Spot (Block8, Row3, Column8)	45881.25	47690.00	17246.69	0.02	0.38	365.00	421.23	365.00	334.04	0.06	0.79	100.00	100.00	27.72	47325.00	45516.25	33264108.00	136.09	7782.05	6538.00
8	1	4	18359.00	8497.00	154.40	0	Spot (Block8, Row4, Column1)	1486.09	1308.50	755.04	0.06	0.51	312.00	337.45	312.00	87.83	0.03	0.26	100.00	100.00	0.00	996.50	1174.09	971903.00	13.08	569.00	547.00
8	2	4	18656.00	8498.00	176.10	0	Spot (Block8, Row4, Column2)	3431.34	3198.00	1551.19	0.03	0.45	330.00	387.73	330.00	191.89	0.07	0.49	100.00	100.00	0.00	2868.00	3101.34	2968112.00	15.86	969.51	978.00
8	3	4	18958.00	8499.00	151.10	0	Spot (Block8, Row4, Column3)	8298.18	7321.50	4650.09	0.05	0.56	330.00	372.18	330.00	121.69	0.05	0.33	100.00	100.00	0.00	6991.50	7968.18	5194662.00	65.13	1894.44	1381.00
8	4	4	19226.00	8507.00	229.30	0	Spot (Block8, Row4, Column4)	396.64	398.00	35.73	0.00	0.09	325.00	342.06	325.00	49.40	0.02	0.14	83.00	12.00	0.00	73.00	71.64	600510.00	1.10	352.42	348.00
8	5	4	19540.00	8478.00	161.25	0	Spot (Block8, Row4, Column5)	553.88	483.50	488.78	0.06	0.88	324.00	342.81	324.00	55.38	0.02	0.16	93.00	68.00	0.00	159.50	229.88	396576.00	3.81	393.38	394.00
8	6	4	19859.00	8501.00	192.45	0	Spot (Block8, Row4, Column6)	5285.28	5308.00	1576.20	0.00	0.30	372.00	396.61	372.00	180.23	0.03	0.45	100.00	100.00	0.00	4936.00	4913.28	5533692.00	27.12	1544.54	1285.00
8	7	4	20154.00	8515.00	178.10	0	Spot (Block8, Row4, Column7)	515.90	490.00	94.17	0.02	0.18	388.00	401.81	388.00	128.99	0.02	0.32	34.00	12.00	0.00	102.00	127.90	455540.00	0.88	414.58	401.00
8	8	4	20455.00	8512.00	164.70	0	Spot (Block8, Row4, Column8)	570.90	512.00	264.28	0.05	0.46	383.00	399.41	383.00	190.79	0.02	0.48	37.00	1.00	0.00	129.00	187.90	431031.00	0.90	426.34	418.00
8	1	5	18354.00	8799.00	150.35	0	Spot (Block8, Row5, Column1)	4616.02	4082.00	2665.21	0.05	0.58	323.00	396.24	323.00	226.59	0.09	0.57	100.00	99.00	0.00	3759.00	4293.02	2838853.00	18.62	1259.76	967.50
8	2	5	18654.00	8794.00	161.05	0	Spot (Block8, Row5, Column2)	50045.47	56681.00	16646.55	0.05	0.33	389.00	467.03	389.00	292.83	0.08	0.63	100.00	100.00	41.20	56292.00	49656.47	35832844.00	169.31	8139.44	6852.50
8	3	5	18956.00	8793.00	157.85	0	Spot (Block8, Row5, Column3)	13333.88	11581.00	7796.17	0.06	0.58	390.00	438.51	390.00	229.18	0.05	0.52	100.00	100.00	0.00	11191.00	12943.88	9120377.00	56.27	2501.12	2201.50
8	4	5	19251.00	8802.00	167.55	0	Spot (Block8, Row5, Column4)	621.51	609.00	137.19	0.01	0.22	346.00	371.12	346.00	111.84	0.03	0.30	91.00	61.00	0.00	263.00	275.51	487260.00	2.24	424.67	414.00
8	5	5	19556.00	8796.00	148.40	0	Spot (Block8, Row5, Column5)	5541.13	5118.50	2838.26	0.03	0.51	343.00	357.20	343.00	57.53	0.02	0.16	100.00	100.00	0.00	4775.50	5198.13	3346840.00	90.11	1454.34	1172.00
8	6	5	19867.00	8802.00	162.35	0	Spot (Block8, Row5, Column6)	491.76	490.00	78.29	0.00	0.16	367.00	381.57	367.00	132.58	0.02	0.35	40.00	3.00	0.00	123.00	124.76	358985.00	0.83	399.49	396.00
8	7	5	20162.00	8801.00	196.70	0	Spot (Block8, Row5, Column7)	10865.76	8981.00	7124.19	0.08	0.66	391.00	430.21	391.00	184.71	0.04	0.43	100.00	100.00	0.18	8590.00	10474.76	11919738.00	56.50	2507.35	2437.00
8	8	5	20449.00	8807.00	170.65	0	Spot (Block8, Row5, Column8)	588.01	581.00	110.16	0.01	0.19	385.00	402.65	385.00	134.60	0.02	0.33	62.00	30.00	0.00	196.00	203.01	476880.00	1.38	453.85	465.00
8	1	6	18353.00	9088.00	198.15	0	Spot (Block8, Row6, Column1)	12165.69	8071.00	9789.85	0.18	0.80	350.00	437.65	350.00	238.29	0.10	0.54	100.00	100.00	0.00	7721.00	11815.69	13540409.00	49.22	2526.35	2471.00
8	2	6	18652.00	9093.00	204.05	0	Spot (Block8, Row6, Column2)	6844.82	6635.50	3186.75	0.01	0.47	391.00	471.33	391.00	284.36	0.08	0.60	100.00	100.00	0.00	6244.50	6453.82	8076884.00	22.41	1859.89	1746.50
8	3	6	18946.00	9096.00	147.40	0	Spot (Block8, Row6, Column3)	2264.08	2088.50	1146.20	0.04	0.51	389.00	410.23	389.00	145.62	0.02	0.35	100.00	100.00	0.00	1699.50	1875.08	1340338.00	12.73	837.50	697.00
8	4	6	19261.00	9075.00	168.05	0	Spot (Block8, Row6, Column4)	479.55	462.00	99.63	0.02	0.21	377.00	369.07	377.00	52.36	0.01	0.14	55.00	36.00	0.00	85.00	102.55	373088.00	2.11	407.29	399.00
8	5	6	19555.00	9096.00	147.15	0	Spot (Block8, Row6, Column5)	4378.74	4286.00	2072.26	0.01	0.47	369.00	367.37	369.00	57.55	0.00	0.16	100.00	100.00	0.00	3917.00	4009.74	2579077.00	69.71	1143.67	949.00
8	6	6	19857.00	9091.00	219.35	0	Spot (Block8, Row6, Column6)	415.40	402.00	57.03	0.01	0.14	357.00	374.95	357.00	120.07	0.02	0.32	17.00	0.00	0.00	45.00	58.40	572415.00	0.34	376.97	381.00
8	7	6	20150.00	9103.00	140.35	0	Spot (Block8, Row6, Column7)	723.11	596.00	800.17	0.08	1.11	374.00	385.92	374.00	136.49	0.01	0.35	79.00	39.00	0.00	222.00	349.11	385415.00	2.47	527.50	512.00
8	8	6	20452.00	9102.00	144.60	0	Spot (Block8, Row6, Column8)	478.29	484.00	52.58	0.01	0.11	375.00	372.06	375.00	68.83	0.00	0.18	70.00	18.00	0.00	109.00	103.29	268801.00	1.54	422.63	412.00
8	1	7	18351.00	9390.00	167.05	0	Spot (Block8, Row7, Column1)	4409.81	3810.00	2380.77	0.06	0.54	312.00	368.12	312.00	162.41	0.07	0.44	100.00	100.00	0.00	3498.00	4097.81	3408782.00	24.89	1059.46	1053.00
8	2	7	18655.00	9406.00	243.10	0	Spot (Block8, Row7, Column2)	360.90	372.00	49.62	0.01	0.14	319.00	361.22	319.00	128.44	0.05	0.36	1.00	0.00	0.00	53.00	41.90	616409.00	-0.00	337.40	314.00
8	3	7	18949.00	9397.00	147.00	-50	Spot (Block8, Row7, Column3)	380.37	389.00	35.94	0.01	0.09	330.00	350.64	330.00	76.98	0.03	0.22	14.00	0.00	0.00	59.00	50.37	223655.00	0.39	391.63	392.00
8	4	7	19241.00	9389.00	223.20	0	Spot (Block8, Row7, Column4)	406.65	400.00	46.43	0.01	0.11	351.00	370.91	351.00	156.12	0.02	0.42	3.00	0.00	0.00	49.00	55.65	582327.00	0.23	376.62	387.00
8	5	7	19544.00	9373.00	232.25	0	Spot (Block8, Row7, Column5)	415.65	404.00	59.56	0.01	0.14	335.00	364.46	335.00	120.45	0.04	0.33	23.00	1.00	0.00	69.00	80.65	646336.00	0.43	382.78	369.00
8	6	7	19852.00	9400.00	191.45	0	Spot (Block8, Row7, Column6)	8139.28	8084.00	3996.33	0.00	0.49	368.00	460.44	368.00	320.04	0.10	0.70	100.00	100.00	0.00	7716.00	7771.28	8424151.00	23.99	1862.08	1908.00
8	7	7	20146.00	9407.00	162.00	0	Spot (Block8, Row7, Column7)	747.87	689.00	265.77	0.04	0.36	361.00	392.66	361.00	143.88	0.04	0.37	84.00	57.00	0.00	328.00	386.87	542953.00	2.47	449.47	424.00
8	8	7	20457.00	9405.00	187.95	0	Spot (Block8, Row7, Column8)	8249.70	8537.50	2169.50	0.01	0.26	370.00	394.14	370.00	177.35	0.03	0.45	100.00	100.00	0.00	8167.50	7879.70	8216700.00	44.29	2206.26	1996.50
8	1	8	18337.00	9699.00	208.30	0	Spot (Block8, Row8, Column1)	426.40	405.00	81.44	0.02	0.19	302.00	318.06	302.00	68.38	0.02	0.21	82.00	29.00	0.00	103.00	124.40	527885.00	1.58	342.35	326.50
8	2	8	18652.00	9703.00	227.50	0	Spot (Block8, Row8, Column2)	390.95	394.00	43.73	0.00	0.11	302.00	310.68	302.00	37.04	0.01	0.12	86.00	75.00	0.00	92.00	88.95	582120.00	2.17	336.92	318.00
8	3	8	18937.00	9687.00	192.50	0	Spot (Block8, Row8, Column3)	448.64	426.00	80.45	0.02	0.18	309.00	335.17	309.00	146.74	0.04	0.44	39.00	4.00	0.00	117.00	139.64	468384.00	0.77	361.32	370.50
8	4	8	19251.00	9700.00	157.65	0	Spot (Block8, Row8, Column4)	60367.84	65535.00	10139.61	0.04	0.17	332.00	390.01	332.00	225.50	0.07	0.58	100.00	100.00	73.77	65203.00	60035.84	41654188.00	265.98	12641.15	11347.00
8	5	8	19554.00	9701.00	240.55	0	Spot (Block8, Row8, Column5)	430.70	413.00	65.13	0.02	0.15	369.00	428.85	369.00	296.90	0.07	0.69	0.00	0.00	0.00	44.00	61.70	719272.00	0.01	360.02	370.00
8	6	8	19856.00	9702.00	182.70	0	Spot (Block8, Row8, Column6)	25636.43	17468.50	20685.82	0.17	0.81	392.00	508.70	392.00	398.45	0.11	0.78	100.00	100.00	8.12	17076.50	25244.43	23995772.00	63.06	3665.35	3604.00
8	7	8	20152.00	9711.00	161.95	0	Spot (Block8, Row8, Column7)	802.00	765.00	206.36	0.02	0.26	368.00	430.03	368.00	293.86	0.07	0.68	73.00	24.00	0.00	397.00	434.00	582254.00	1.27	486.32	492.00
8	8	8	20440.00	9703.00	152.80	0	Spot (Block8, Row8, Column8)	52964.59	65535.00	15812.21	0.09	0.30	392.00	462.19	392.00	271.13	0.07	0.59	100.00	100.00	51.17	65143.00	52572.59	34056496.00	193.65	9303.28	6728.00
9	1	1	4827.00	12012.00	152.90	0	Spot (Block9, Row1, Column1)	38922.95	36318.00	18911.46	0.03	0.49	388.00	439.45	388.00	229.89	0.05	0.52	100.00	100.00	16.80	35930.00	38534.95	25027560.00	167.40	7503.62	5558.00
9	2	1	5129.00	12018.00	147.05	0	Spot (Block9, Row1, Column2)	18568.36	16669.00	10700.08	0.05	0.58	363.00	384.78	363.00	130.72	0.03	0.34	100.00	100.00	0.00	16306.00	18205.36	10899628.00	139.10	3411.42	3160.00
9	3	1	5434.00	12021.00	144.40	0	Spot (Block9, Row1, Column3)	4613.82	3912.00	2976.56	0.07	0.65	359.00	367.09	359.00	81.02	0.01	0.22	100.00	100.00	0.00	3553.00	4254.82	2639105.00	52.42	1087.25	904.00
9	4	1	5726.00	12020.00	145.50	0	Spot (Block9, Row1, Column4)	12894.42	12320.00	6884.30	0.02	0.53	374.00	393.89	374.00	169.41	0.02	0.43	100.00	100.00	0.00	11946.00	12520.42	7427184.00	73.79	2583.50	1931.00
9	5	1	6031.00	12021.00	145.10	0	Spot (Block9, Row1, Column5)	11194.65	9501.00	7840.28	0.07	0.70	371.00	379.45	371.00	91.62	0.01	0.24	100.00	100.00	0.00	9130.00	10823.65	6436922.00	118.04	2259.07	1671.00
9	6	1	6324.00	12020.00	144.45	0	Spot (Block9, Row1, Column6)	19545.71	17292.00	10965.51	0.05	0.56	378.00	387.74	378.00	137.61	0.01	0.35	100.00	100.00	0.00	16914.00	19167.71	11082415.00	139.22	4012.28	2912.50
9	7	1	6624.00	12024.00	146.00	0	Spot (Block9, Row1, Column7)	39365.39	38521.00	19647.25	0.01	0.50	375.00	383.85	375.00	135.77	0.01	0.35	100.00	100.00	17.73	38146.00	38990.39	22871388.00	287.12	7341.99	5598.00
9	8	1	6933.00	12026.00	165.85	0	Spot (Block9, Row1, Column8)	1004.90	875.00	436.35	0.06	0.43	346.00	358.23	346.00	62.83	0.02	0.18	99.00	97.00	0.00	529.00	658.90	764729.00	10.29	486.44	486.00
9	1	2	4827.00	12313.00	147.00	-50	Spot (Block9, Row2, Column1)	398.67	397.00	89.61	0.00	0.22	339.00	376.65	339.00	128.95	0.05	0.34	7.00	1.00	0.00	58.00	59.67	235216.00	0.17	406.49	396.50
9	2	2	5124.00	12315.00	129.95	0	Spot (Block9, Row2, Column2)	7530.95	7307.00	3006.09	0.01	0.40	379.00	393.31	379.00	113.95	0.02	0.29	100.00	100.00	0.00	6928.00	7151.95	3381397.00	62.64	1769.56	1658.00
9	3	2	5427.00	12319.00	148.50	0	Spot (Block9, Row2, Column3)	1062.42	1007.00	371.13	0.02	0.35	373.00	392.49	373.00	120.39	0.02	0.31	99.00	92.00	0.00	634.00	689.42	640638.00	5.56	528.56	489.50
9	4	2	5733.00	12316.00	174.95	0	Spot (Block9, Row2, Column4)	4179.92	4190.00	1772.52	0.00	0.42	390.00	426.41	390.00	181.56	0.04	0.43	100.00	100.00	0.00	3800.00	3789.92	3565475.00	20.67	1173.17	1205.00
9	5	2	6033.00	12322.00	171.90	0	Spot (Block9, Row2, Column5)	8894.25	8330.00	3815.79	0.03	0.43	395.00	434.20	395.00	181.09	0.04	0.42	100.00	100.00	0.00	7935.00	8499.25	7302183.00	46.72	2194.61	1699.50
9	6	2	6325.00	12321.00	146.20	0	Spot (Block9, Row2, Column6)	2606.77	2372.00	1167.79	0.04	0.45	384.00	496.05	384.00	540.55	0.11	1.09	100.00	80.00	0.00	1988.00	2222.77	1514535.00	3.90	842.76	770.00
9	7	2	6631.00	12326.00	147.60	0	Spot (Block9, Row2, Column7)	2713.17	2563.00	1333.05	0.02	0.49	371.00	386.74	371.00	157.16	0.02	0.41	100.00	99.00	0.00	2192.00	2342.17	1611622.00	14.80	868.05	748.00
9	8	2	6915.00	12337.00	200.05	0	Spot (Block9, Row2, Column8)	396.42	397.00	31.98	0.00	0.08	368.00	393.01	368.00	239.25	0.03	0.61	0.00	0.00	0.00	29.00	28.42	450332.00	0.01	382.63	386.00
9	1	3	4828.00	12611.00	142.55	0	Spot (Block9, Row3, Column1)	12343.60	11411.50	6966.43	0.03	0.56	352.00	367.78	352.00	124.88	0.02	0.34	100.00	100.00	0.00	11059.50	11991.60	6788981.00	95.90	2704.02	2294.00
9	2	3	5128.00	12612.00	140.70	0	Spot (Block9, Row3, Column2)	1814.41	1750.50	623.95	0.02	0.34	391.00	420.71	391.00	130.14	0.03	0.31	100.00	100.00	0.00	1359.50	1423.41	976153.00	10.71	752.50	669.00
9	3	3	5421.00	12615.00	141.15	0	Spot (Block9, Row3, Column3)	22729.90	20868.50	12406.91	0.04	0.55	391.00	428.96	391.00	178.28	0.04	0.42	100.00	100.00	0.00	20477.50	22338.90	12274148.00	125.09	4300.08	3050.00
9	4	3	5728.00	12615.00	142.85	0	Spot (Block9, Row3, Column4)	29779.48	27396.50	16599.60	0.04	0.56	395.00	432.22	395.00	148.18	0.04	0.34	100.00	100.00	0.90	27001.50	29384.48	16497833.00	198.06	5697.45	4336.00
9	5	3	6030.00	12619.00	138.10	0	Spot (Block9, Row3, Column5)	15585.60	14186.00	11108.16	0.04	0.71	407.00	548.35	407.00	563.78	0.13	1.03	100.00	100.00	2.16	13779.00	15178.60	7948658.00	26.67	3683.08	2687.00
9	6	3	6329.00	12621.00	218.15	0	Spot (Block9, Row3, Column6)	44914.80	44502.00	19512.98	0.00	0.43	407.00	675.81	407.00	856.81	0.22	1.27	100.00	100.00	38.98	44095.00	44507.80	60949912.00	51.63	10743.98	11029.00
9	7	3	6635.00	12625.00	143.15	0	Spot (Block9, Row3, Column7)	8293.11	7178.00	5270.67	0.06	0.64	390.00	494.75	390.00	592.26	0.10	1.20	100.00	98.00	0.00	6788.00	7903.11	4652434.00	13.17	1823.18	1361.00
9	8	3	6925.00	12631.00	155.85	0	Spot (Block9, Row3, Column8)	27207.89	24969.00	14424.73	0.04	0.53	385.00	418.50	385.00	251.87	0.04	0.60	100.00	100.00	1.05	24584.00	26822.89	18202088.00	106.36	5534.14	4441.50
9	1	4	4829.00	12910.00	142.15	0	Spot (Block9, Row4, Column1)	27333.38	25330.00	15178.18	0.03	0.56	383.00	398.40	383.00	123.63	0.02	0.31	100.00	100.00	0.55	24947.00	26950.38	15006023.00	217.87	5022.13	3855.00
9	2	4	5123.00	12915.00	164.10	0	Spot (Block9, Row4, Column2)	3657.93	3495.00	1645.86	0.02	0.45	390.00	430.62	390.00	203.41	0.04	0.47	100.00	100.00	0.00	3105.00	3267.93	2732470.00	15.87	1029.13	1020.00
9	3	4	5423.00	12919.00	146.95	0	Spot (Block9, Row4, Column3)	61515.00	65535.00	8843.68	0.03	0.14	393.00	444.02	393.00	222.16	0.05	0.50	100.00	100.00	76.70	65142.00	61122.00	36171112.00	274.89	14353.45	10789.00
9	4	4	5715.00	12916.00	160.20	0	Spot (Block9, Row4, Column4)	684.80	677.00	162.94	0.00	0.24	394.00	417.23	394.00	142.36	0.02	0.34	76.00	49.00	0.00	283.00	290.80	482098.00	1.88	461.68	466.00
9	5	4	6006.00	12915.00	142.85	0	Spot (Block9, Row4, Column5)	5218.50	4453.00	3161.69	0.07	0.61	401.00	436.55	401.00	169.41	0.04	0.39	100.00	100.00	0.00	4052.00	4817.50	2896266.00	28.23	1508.65	1073.50
9	6	4	6329.00	12923.00	172.85	0	Spot (Block9, Row4, Column6)	11721.37	11273.00	4983.30	0.02	0.43	407.00	520.30	407.00	566.94	0.11	1.09	100.00	100.00	0.00	10866.00	11314.37	9763903.00	19.76	2633.37	2057.00
9	7	4	6621.00	12927.00	145.40	0	Spot (Block9, Row4, Column7)	5871.49	4779.00	4313.11	0.09	0.73	403.00	466.78	403.00	294.76	0.06	0.63	100.00	98.00	0.00	4376.00	5468.49	3358490.00	18.34	1333.20	1156.50
9	8	4	6925.00	12931.00	146.90	0	Spot (Block9, Row4, Column8)	2543.51	2174.00	1272.92	0.07	0.50	388.00	399.23	388.00	103.73	0.01	0.26	100.00	100.00	0.00	1786.00	2155.51	1493041.00	20.67	866.82	796.00
9	1	5	4829.00	13216.00	141.75	0	Spot (Block9, Row5, Column1)	39729.63	38842.00	20712.84	0.01	0.52	406.00	535.10	406.00	510.05	0.12	0.95	100.00	100.00	23.30	38436.00	39323.63	21652724.00	76.84	7349.93	5292.00
9	2	5	5120.00	13213.00	152.80	0	Spot (Block9, Row5, Column2)	30573.03	28915.50	13671.25	0.02	0.45	401.00	489.95	401.00	288.28	0.09	0.59	100.00	100.00	0.00	28514.50	30172.03	19566740.00	104.36	5406.12	4995.00
9	3	5	5426.00	13215.00	149.45	0	Spot (Block9, Row5, Column3)	17831.71	15777.00	10336.49	0.05	0.58	401.00	461.91	401.00	217.32	0.06	0.47	100.00	100.00	0.00	15376.00	17430.71	10930835.00	79.93	3022.27	2417.50
9	4	5	5722.00	13222.00	144.05	0	Spot (Block9, Row5, Column4)	9846.03	8721.00	6162.64	0.05	0.63	402.00	444.47	402.00	196.55	0.04	0.44	100.00	100.00	0.00	8319.00	9444.03	5494082.00	47.83	2387.57	2064.00
9	5	5	6022.00	13218.00	146.55	0	Spot (Block9, Row5, Column5)	61932.31	65535.00	8090.72	0.02	0.13	400.00	455.55	400.00	244.74	0.06	0.54	100.00	100.00	78.19	65135.00	61532.31	36354560.00	251.19	15201.82	11976.00
9	6	5	6324.00	13219.00	146.95	0	Spot (Block9, Row5, Column6)	3124.42	2967.50	1309.35	0.02	0.42	406.00	495.84	406.00	370.04	0.09	0.75	100.00	99.00	0.00	2561.50	2718.42	1843410.00	7.10	1003.88	911.50
9	7	5	6622.00	13223.00	200.30	0	Spot (Block9, Row5, Column7)	29982.93	25416.00	19917.37	0.07	0.66	418.00	562.08	418.00	492.38	0.13	0.88	100.00	100.00	8.33	24998.00	29564.93	34180616.00	59.75	5986.66	5920.00
9	8	5	6927.00	13226.00	144.20	0	Spot (Block9, Row5, Column8)	12780.69	10977.00	8780.12	0.07	0.69	389.00	442.09	389.00	325.10	0.06	0.74	100.00	100.00	0.00	10588.00	12391.69	7182746.00	37.95	2525.15	1899.00
9	1	6	4819.00	13514.00	221.70	0	Spot (Block9, Row6, Column1)	38953.14	29266.00	21233.64	0.12	0.55	433.00	699.56	433.00	775.93	0.21	1.11	100.00	100.00	30.07	28833.00	38520.14	54924364.00	49.30	9706.78	9540.00
9	2	6	5116.00	13512.00	218.65	0	Spot (Block9, Row6, Column2)	16615.46	13695.50	9551.44	0.08	0.57	403.00	605.73	403.00	617.48	0.18	1.02	100.00	100.00	0.00	13292.50	16212.46	22763168.00	25.93	4127.88	4051.00
9	3	6	5414.00	13516.00	144.65	0	Spot (Block9, Row6, Column3)	37738.17	35492.00	20375.31	0.03	0.54	396.00	446.45	396.00	229.23	0.05	0.51	100.00	100.00	18.39	35096.00	37342.17	21548568.00	162.68	6725.95	5253.00
9	4	6	5721.00	13518.00	142.75	0	Spot (Block9, Row6, Column4)	4289.59	3806.00	2159.80	0.05	0.50	400.00	429.54	400.00	173.15	0.03	0.40	100.00	100.00	0.00	3406.00	3889.59	2363564.00	22.29	1263.16	1072.50
9	5	6	6022.00	13518.00	145.40	0	Spot (Block9, Row6, Column5)	58174.80	65535.00	12443.40	0.05	0.21	405.00	472.03	405.00	249.81	0.07	0.53	100.00	100.00	66.90	65130.00	57769.80	33218064.00	230.99	12939.13	9099.00
9	6	6	6325.00	13523.00	152.75	0	Spot (Block9, Row6, Column6)	1411.31	1097.00	834.55	0.11	0.59	404.00	487.16	404.00	342.92	0.08	0.70	72.00	50.00	0.00	693.00	1007.31	904647.00	2.69	588.21	553.00
9	7	6	6623.00	13523.00	145.75	0	Spot (Block9, Row6, Column7)	17745.04	16239.00	10661.98	0.04	0.60	406.00	504.33	406.00	410.41	0.09	0.81	100.00	100.00	0.00	15833.00	17339.04	10309866.00	42.01	3379.42	2609.00
9	8	6	6929.00	13528.00	145.20	0	Spot (Block9, Row6, Column8)	19471.02	17381.00	12861.15	0.05	0.66	396.00	413.37	396.00	108.17	0.02	0.26	100.00	100.00	0.00	16985.00	19075.02	11156894.00	176.18	3628.92	2863.00
9	1	7	4819.00	13812.00	154.10	0	Spot (Block9, Row7, Column1)	5693.42	5148.50	2648.21	0.04	0.47	390.00	493.19	390.00	487.76	0.10	0.99	100.00	100.00	0.00	4758.50	5303.42	3700723.00	10.66	1337.09	1201.50
9	2	7	5125.00	13821.00	175.90	0	Spot (Block9, Row7, Column2)	643.73	604.00	182.46	0.03	0.28	393.00	437.19	393.00	214.70	0.05	0.49	46.00	14.00	0.00	211.00	250.73	555543.00	0.96	454.10	462.00
9	3	7	5395.00	13838.00	211.05	0	Spot (Block9, Row7, Column3)	443.35	419.00	55.10	0.02	0.12	392.00	395.51	392.00	66.52	0.00	0.17	41.00	6.00	0.00	27.00	51.35	564388.00	0.72	394.59	394.00
9	4	7	5725.00	13819.00	188.50	0	Spot (Block9, Row7, Column4)	660.73	610.50	174.63	0.03	0.26	401.00	432.13	401.00	156.44	0.03	0.36	67.00	27.00	0.00	209.50	259.73	662047.00	1.46	481.62	484.00
9	5	7	6018.00	13822.00	179.55	0	Spot (Block9, Row7, Column5)	3312.33	3107.50	1564.11	0.03	0.47	430.00	535.24	430.00	366.87	0.10	0.69	100.00	98.00	0.00	2677.50	2882.33	2994346.00	7.57	1112.15	1095.50
9	6	7	6317.00	13821.00	206.45	0	Spot (Block9, Row7, Column6)	20125.58	18751.50	11880.21	0.03	0.59	492.00	699.05	492.00	689.65	0.15	0.99	100.00	100.00	0.00	18259.50	19633.58	24351956.00	28.17	4487.20	4453.50
9	7	7	6618.00	13826.00	150.05	0	Spot (Block9, Row7, Column7)	18606.95	17290.50	10362.58	0.03	0.56	465.00	555.43	465.00	385.40	0.08	0.69	100.00	100.00	0.00	16825.50	18141.95	11499092.00	46.84	5744.81	2242.00
9	8	7	6923.00	13826.00	176.55	0	Spot (Block9, Row7, Column8)	17728.18	17458.00	5877.00	0.01	0.33	404.00	473.32	404.00	275.17	0.07	0.58	100.00	100.00	0.00	17054.00	17324.18	15441248.00	62.71	4458.60	3763.00
9	1	8	4818.00	14113.00	160.95	0	Spot (Block9, Row8, Column1)	597.20	585.00	125.36	0.01	0.21	382.00	384.63	382.00	82.33	0.00	0.21	89.00	64.00	0.00	203.00	215.20	428193.00	2.58	436.77	423.00
9	2	8	5119.00	14115.00	146.90	0	Spot (Block9, Row8, Column2)	2227.36	1948.00	1144.28	0.06	0.51	386.00	383.56	386.00	54.60	0.00	0.14	100.00	100.00	0.00	1562.00	1841.36	1320822.00	33.77	716.32	681.00
9	3	8	5413.00	14114.00	143.75	0	Spot (Block9, Row8, Column3)	4752.47	3894.00	3296.89	0.09	0.69	390.00	402.04	390.00	154.38	0.01	0.38	100.00	100.00	0.00	3504.00	4362.47	2685143.00	28.18	1115.03	897.00
9	4	8	5721.00	14122.00	146.75	0	Spot (Block9, Row8, Column4)	53242.85	65535.00	15672.43	0.09	0.29	395.00	420.45	395.00	185.27	0.03	0.44	100.00	100.00	52.53	65140.00	52847.85	31519992.00	285.11	10247.19	7648.00
9	5	8	6006.00	14111.00	174.75	0	Spot (Block9, Row8, Column5)	578.77	572.00	98.31	0.01	0.17	406.00	537.41	406.00	583.01	0.12	1.08	0.00	0.00	0.00	166.00	172.77	494270.00	0.07	475.95	485.00
9	6	8	6321.00	14125.00	215.55	0	Spot (Block9, Row8, Column6)	44980.17	45582.00	20326.36	0.01	0.45	492.00	743.67	492.00	877.77	0.18	1.18	100.00	100.00	45.41	45090.00	44488.17	59824232.00	50.40	10566.00	10991.00
9	7	8	6620.00	14125.00	139.35	0	Spot (Block9, Row8, Column7)	9703.57	9209.00	5106.20	0.02	0.53	471.00	601.18	471.00	572.52	0.11	0.95	100.00	100.00	0.00	8738.00	9232.57	5016748.00	15.90	2622.04	2251.50
9	8	8	6908.00	14128.00	146.00	0	Spot (Block9, Row8, Column8)	61521.77	65535.00	8137.55	0.03	0.13	414.00	510.04	414.00	297.76	0.09	0.58	100.00	100.00	73.62	65121.00	61107.77	35682916.00	204.90	14167.83	10243.50
10	1	1	9334.00	12040.00	154.20	0	Spot (Block10, Row1, Column1)	40380.00	37356.00	18964.57	0.03	0.47	419.00	541.23	419.00	454.28	0.11	0.84	100.00	100.00	20.70	36937.00	39961.00	26529800.00	87.70	7066.39	5815.00
10	2	1	9629.00	12047.00	148.05	0	Spot (Block10, Row1, Column2)	889.06	830.00	242.21	0.03	0.27	392.00	413.31	392.00	117.26	0.02	0.28	100.00	90.00	0.00	438.00	497.06	530768.00	4.06	554.04	542.50
10	3	1	9936.00	12048.00	186.35	0	Spot (Block10, Row1, Column3)	499.11	487.00	110.18	0.01	0.22	390.00	391.65	390.00	96.53	0.00	0.25	50.00	25.00	0.00	97.00	109.11	487635.00	1.11	405.84	390.00
10	4	1	10233.00	12045.00	159.15	0	Spot (Block10, Row1, Column4)	740.16	703.50	220.63	0.02	0.30	391.00	398.18	391.00	389.64	0.01	0.98	42.00	2.00	0.00	312.50	349.16	518110.00	0.88	467.08	444.00
10	5	1	10525.00	12049.00	155.70	0	Spot (Block10, Row1, Column5)	691.44	688.00	149.15	0.00	0.22	393.00	399.90	393.00	81.11	0.01	0.20	97.00	78.00	0.00	295.00	298.44	461192.00	3.59	477.61	466.00
10	6	1	10825.00	12042.00	160.75	0	Spot (Block10, Row1, Column6)	760.82	680.50	269.56	0.05	0.35	395.00	405.17	395.00	77.52	0.01	0.19	97.00	79.00	0.00	285.50	365.82	540181.00	4.59	524.34	507.50
10	7	1	11123.00	12052.00	154.65	0	Spot (Block10, Row1, Column7)	1074.85	991.00	369.98	0.04	0.34	397.00	414.10	397.00	77.50	0.02	0.19	100.00	98.00	0.00	594.00	677.85	702952.00	8.53	573.61	554.00
10	8	1	11432.00	12053.00	176.35	0	Spot (Block10, Row1, Column8)	944.99	884.00	311.38	0.03	0.33	399.00	418.73	399.00	76.58	0.02	0.18	98.00	94.00	0.00	485.00	545.99	821194.00	6.87	530.30	516.00
10	1	2	9334.00	12338.00	258.90	0	Spot (Block10, Row2, Column1)	433.12	404.00	68.27	0.03	0.16	395.00	411.78	395.00	116.92	0.02	0.28	12.00	0.00	0.00	9.00	38.12	843278.00	0.18	392.90	394.00
10	2	2	9623.00	12346.00	134.80	0	Spot (Block10, Row2, Column2)	571.10	575.00	112.39	0.00	0.20	388.00	383.69	388.00	60.98	0.00	0.16	90.00	58.00	0.00	187.00	183.10	278126.00	3.07	439.57	416.00
10	3	2	9927.00	12346.00	146.45	0	Spot (Block10, Row2, Column3)	486.62	479.00	110.98	0.01	0.23	382.00	373.69	382.00	70.34	0.01	0.19	57.00	29.00	0.00	97.00	104.62	284188.00	1.61	423.56	401.00
10	4	2	10234.00	12351.00	173.05	0	Spot (Block10, Row2, Column4)	521.30	498.00	110.84	0.02	0.21	383.00	377.98	383.00	77.41	0.01	0.20	74.00	35.00	0.00	115.00	138.30	434763.00	1.85	441.35	419.00
10	5	2	10533.00	12347.00	183.60	0	Spot (Block10, Row2, Column5)	9495.11	8758.00	3348.41	0.04	0.35	392.00	408.43	392.00	110.49	0.02	0.27	100.00	100.00	0.00	8366.00	9103.11	8982372.00	82.24	2382.69	1958.00
10	6	2	10827.00	12350.00	147.00	-50	Spot (Block10, Row2, Column6)	569.80	577.00	114.09	0.01	0.20	400.00	495.56	400.00	353.41	0.09	0.71	9.00	0.00	0.00	177.00	169.80	334470.00	0.21	486.75	491.00
10	7	2	11129.00	12348.00	214.25	0	Spot (Block10, Row2, Column7)	482.94	494.00	88.51	0.01	0.18	399.00	423.27	399.00	118.33	0.03	0.28	27.00	4.00	0.00	95.00	83.94	633617.00	0.50	428.43	398.50
10	8	2	11442.00	12382.00	231.10	0	Spot (Block10, Row2, Column8)	430.76	406.00	61.38	0.03	0.14	398.00	435.37	398.00	246.76	0.04	0.57	0.00	0.00	0.00	8.00	32.76	662942.00	-0.02	410.38	399.00
10	1	3	9333.00	12639.00	144.50	0	Spot (Block10, Row3, Column1)	1613.78	1541.00	528.52	0.02	0.33	393.00	395.65	393.00	59.36	0.00	0.15	100.00	100.00	0.00	1148.00	1220.78	921468.00	20.52	719.82	678.00
10	2	3	9610.00	12655.00	150.10	0	Spot (Block10, Row3, Column2)	477.82	479.00	98.75	0.00	0.21	391.00	416.24	391.00	157.00	0.03	0.38	22.00	1.00	0.00	88.00	86.82	292424.00	0.39	435.94	416.00
10	3	3	9901.00	12632.00	142.70	0	Spot (Block10, Row3, Column3)	2199.26	990.00	6600.13	0.35	3.00	388.00	384.80	388.00	80.71	0.00	0.21	96.00	90.00	0.36	602.00	1811.26	1207391.00	22.48	707.68	518.00
10	4	3	10231.00	12648.00	149.45	0	Spot (Block10, Row3, Column4)	799.13	776.50	222.14	0.01	0.28	387.00	382.16	387.00	79.02	0.01	0.21	98.00	85.00	0.00	389.50	412.13	489070.00	5.28	495.30	497.00
10	5	3	10527.00	12646.00	158.00	0	Spot (Block10, Row3, Column5)	755.27	707.00	264.21	0.03	0.35	393.00	469.22	393.00	386.94	0.08	0.82	39.00	4.00	0.00	314.00	362.27	520383.00	0.74	472.27	459.00
10	6	3	10828.00	12647.00	207.00	0	Spot (Block10, Row3, Column6)	36472.01	31209.00	20778.21	0.07	0.57	413.00	622.41	413.00	543.94	0.18	0.87	100.00	100.00	22.87	30796.00	36059.01	44496128.00	65.91	7857.52	7620.00
10	7	3	11126.00	12652.00	147.00	-50	Spot (Block10, Row3, Column7)	540.75	497.00	110.47	0.04	0.20	401.00	517.26	401.00	405.89	0.11	0.78	0.00	0.00	0.00	96.00	139.75	319581.00	0.06	491.26	478.00
10	8	3	11427.00	12653.00	158.80	0	Spot (Block10, Row3, Column8)	41438.05	39199.50	17583.32	0.02	0.42	399.00	461.17	399.00	293.47	0.06	0.64	100.00	100.00	18.29	38800.50	41039.05	29006764.00	139.63	7356.99	6710.50
10	1	4	9327.00	12941.00	161.65	0	Spot (Block10, Row4, Column1)	792.67	723.50	259.91	0.04	0.33	395.00	419.92	395.00	143.86	0.03	0.34	83.00	58.00	0.00	328.50	397.67	573893.00	2.59	486.77	492.00
10	2	4	9623.00	12941.00	166.40	0	Spot (Block10, Row4, Column2)	10760.53	9993.50	5449.04	0.03	0.51	400.00	471.61	400.00	262.12	0.07	0.56	100.00	100.00	0.00	9593.50	10360.53	8242563.00	39.25	2228.48	2190.00
10	3	4	9926.00	12943.00	143.15	0	Spot (Block10, Row4, Column3)	2905.94	2751.00	1262.78	0.02	0.43	394.00	446.35	394.00	238.56	0.05	0.53	100.00	100.00	0.00	2357.00	2511.94	1612799.00	10.31	1046.19	967.00
10	4	4	10210.00	12951.00	184.30	0	Spot (Block10, Row4, Column4)	458.13	428.00	73.79	0.03	0.16	386.00	380.74	386.00	65.65	0.01	0.17	48.00	13.00	0.00	42.00	72.13	438887.00	1.18	418.59	402.00
10	5	4	10513.00	12933.00	147.80	0	Spot (Block10, Row4, Column5)	726.50	626.00	398.80	0.06	0.55	390.00	397.60	390.00	93.59	0.01	0.24	85.00	63.00	0.00	236.00	336.50	432265.00	3.51	487.35	456.00
10	6	4	10830.00	12950.00	188.15	0	Spot (Block10, Row4, Column6)	10631.57	10319.50	3428.96	0.01	0.32	399.00	498.78	399.00	392.89	0.10	0.79	100.00	100.00	0.00	9920.50	10232.57	10567784.00	25.79	2861.81	2441.50
10	7	4	11122.00	12946.00	159.10	0	Spot (Block10, Row4, Column7)	622.18	593.00	141.02	0.02	0.23	404.00	501.38	404.00	368.07	0.09	0.73	19.00	0.00	0.00	189.00	218.18	436770.00	0.33	458.59	440.00
10	8	4	11421.00	12948.00	164.05	0	Spot (Block10, Row4, Column8)	673.81	673.00	127.40	0.00	0.19	400.00	441.66	400.00	195.62	0.04	0.44	71.00	14.00	0.00	273.00	273.81	502665.00	1.19	505.46	503.00
10	1	5	9323.00	13239.00	155.65	0	Spot (Block10, Row5, Column1)	1226.88	1153.00	463.98	0.03	0.38	405.00	509.45	405.00	388.99	0.10	0.76	80.00	46.00	0.00	748.00	821.88	818329.00	1.84	568.66	527.00
10	2	5	9622.00	13239.00	156.90	0	Spot (Block10, Row5, Column2)	45881.23	48207.00	17711.89	0.02	0.39	412.00	559.98	412.00	425.59	0.13	0.76	100.00	100.00	28.06	47795.00	45469.23	31061784.00	106.49	8324.38	7565.50
10	3	5	9928.00	13244.00	155.10	0	Spot (Block10, Row5, Column3)	35222.14	31262.00	19542.41	0.05	0.55	397.00	476.96	397.00	299.04	0.08	0.63	100.00	100.00	12.41	30865.00	34825.14	23281916.00	116.19	5057.58	4360.50
10	4	5	10216.00	13234.00	174.45	0	Spot (Block10, Row5, Column4)	576.61	565.00	133.11	0.01	0.23	388.00	412.95	388.00	192.20	0.03	0.47	42.00	9.00	0.00	177.00	188.61	488392.00	0.85	430.02	402.00
10	5	5	10524.00	13248.00	146.40	0	Spot (Block10, Row5, Column5)	4076.76	3712.00	1816.41	0.04	0.45	386.00	382.85	386.00	74.54	0.00	0.19	100.00	100.00	0.00	3326.00	3690.76	2380828.00	49.55	1289.20	922.50
10	6	5	10808.00	13252.00	166.20	0	Spot (Block10, Row5, Column6)	557.25	516.00	130.47	0.03	0.23	397.00	474.59	397.00	379.08	0.08	0.80	5.00	0.00	0.00	119.00	160.25	427971.00	0.22	458.91	434.50
10	7	5	11127.00	13251.00	198.65	0	Spot (Block10, Row5, Column7)	40284.89	39663.00	20859.57	0.01	0.52	449.00	605.83	449.00	556.37	0.13	0.92	100.00	100.00	28.25	39214.00	39835.89	45199968.00	71.32	8093.60	8078.00
10	8	5	11438.00	13262.00	153.65	0	Spot (Block10, Row5, Column8)	740.76	706.50	211.21	0.02	0.29	402.00	489.91	402.00	397.61	0.09	0.81	33.00	1.00	0.00	304.50	338.76	477052.00	0.63	536.41	501.00
10	1	6	9323.00	13540.00	207.50	0	Spot (Block10, Row6, Column1)	32830.91	26441.00	21013.43	0.09	0.64	415.00	694.37	415.00	696.76	0.22	1.00	100.00	100.00	18.04	26026.00	32415.91	40218084.00	46.12	7073.64	7287.00
10	2	6	9616.00	13545.00	202.10	0	Spot (Block10, Row6, Column2)	31168.96	29065.00	16156.69	0.03	0.52	414.00	654.79	414.00	664.07	0.20	1.01	100.00	100.00	1.72	28651.00	30754.96	36156016.00	45.95	6419.22	6256.00
10	3	6	9913.00	13545.00	147.45	0	Spot (Block10, Row6, Column3)	965.80	941.50	287.80	0.01	0.30	392.00	465.25	392.00	332.47	0.07	0.71	76.00	36.00	0.00	549.50	573.80	571752.00	1.51	553.50	508.00
10	4	6	10225.00	13547.00	197.45	0	Spot (Block10, Row6, Column4)	511.96	487.00	112.84	0.02	0.22	385.00	377.19	385.00	62.78	0.01	0.17	65.00	34.00	0.00	102.00	126.96	564184.00	2.15	416.09	398.00
10	5	6	10527.00	13549.00	142.05	0	Spot (Block10, Row6, Column5)	2191.19	2075.00	849.02	0.02	0.39	390.00	393.65	390.00	99.35	0.00	0.25	100.00	99.00	0.00	1685.00	1801.19	1209536.00	18.09	815.62	716.00
10	6	6	10821.00	13550.00	147.00	-50	Spot (Block10, Row6, Column6)	443.83	412.00	89.30	0.03	0.20	398.00	474.73	398.00	409.18	0.08	0.86	1.00	0.00	0.00	14.00	45.83	261416.00	-0.08	453.11	419.50
10	7	6	11122.00	13547.00	150.45	0	Spot (Block10, Row6, Column7)	900.10	858.00	239.16	0.02	0.27	405.00	492.07	405.00	385.63	0.08	0.78	57.00	13.00	0.00	453.00	495.10	557165.00	1.06	574.50	576.00
10	8	6	11429.00	13562.00	155.15	0	Spot (Block10, Row6, Column8)	620.00	597.00	145.98	0.02	0.24	400.00	427.96	400.00	97.80	0.03	0.23	75.00	50.00	0.00	197.00	220.00	408577.00	1.96	466.59	454.50
10	1	7	9321.00	13843.00	160.10	0	Spot (Block10, Row7, Column1)	15432.53	13823.00	8113.11	0.05	0.53	400.00	527.85	400.00	435.85	0.12	0.83	100.00	100.00	0.00	13423.00	15032.53	10941667.00	34.20	2648.46	2592.00
10	2	7	9624.00	13856.00	181.55	0	Spot (Block10, Row7, Column2)	475.65	473.00	95.75	0.00	0.20	397.00	481.93	397.00	369.75	0.08	0.77	1.00	0.00	0.00	76.00	78.65	438075.00	-0.02	431.08	403.00
10	3	7	9925.00	13839.00	229.85	0	Spot (Block10, Row7, Column3)	423.41	399.00	62.64	0.03	0.15	390.00	391.23	390.00	80.43	0.00	0.21	28.00	2.00	0.00	9.00	33.41	641465.00	0.40	399.82	394.50
10	4	7	10227.00	13860.00	179.20	0	Spot (Block10, Row7, Column4)	474.38	479.00	88.40	0.00	0.19	392.00	411.87	392.00	188.07	0.02	0.46	15.00	0.00	0.00	87.00	82.38	428361.00	0.33	420.62	394.50
10	5	7	10467.00	13827.00	211.05	0	Spot (Block10, Row7, Column5)	469.20	465.00	91.38	0.00	0.19	395.00	462.97	395.00	372.97	0.07	0.81	0.00	0.00	0.00	70.00	74.20	598705.00	0.02	434.57	406.50
10	6	7	10819.00	13849.00	192.25	0	Spot (Block10, Row7, Column6)	35773.67	35445.00	19466.85	0.00	0.54	445.00	701.32	445.00	729.17	0.20	1.04	100.00	100.00	8.79	35000.00	35328.67	37455136.00	48.10	6610.17	6665.50
10	7	7	11105.00	13855.00	157.95	0	Spot (Block10, Row7, Column7)	645.78	592.00	180.33	0.04	0.28	407.00	522.36	407.00	418.63	0.11	0.80	18.00	0.00	0.00	185.00	238.78	440420.00	0.29	486.23	484.00
10	8	7	11427.00	13853.00	186.25	0	Spot (Block10, Row7, Column8)	16077.94	16112.00	4457.73	0.00	0.28	408.00	482.09	408.00	239.09	0.07	0.50	100.00	100.00	0.00	15704.00	15669.94	15708144.00	65.23	4234.24	3709.50
10	1	8	9308.00	14145.00	147.10	0	Spot (Block10, Row8, Column1)	709.31	604.50	334.23	0.07	0.47	392.00	417.83	392.00	162.83	0.03	0.39	69.00	27.00	0.00	212.50	317.31	418495.00	1.79	468.46	471.00
10	2	8	9642.00	14149.00	185.00	0	Spot (Block10, Row8, Column2)	482.43	488.00	95.54	0.00	0.20	391.00	384.87	391.00	66.25	0.01	0.17	60.00	23.00	0.00	97.00	91.43	464579.00	1.47	404.64	399.00
10	3	8	9912.00	14142.00	160.85	0	Spot (Block10, Row8, Column3)	571.64	553.00	155.02	0.01	0.27	392.00	405.10	392.00	192.30	0.01	0.47	42.00	12.00	0.00	161.00	179.64	411008.00	0.87	422.39	410.00
10	4	8	10220.00	14148.00	151.65	0	Spot (Block10, Row8, Column4)	57086.82	65535.00	13469.97	0.06	0.24	393.00	431.87	393.00	232.69	0.04	0.54	100.00	100.00	64.07	65142.00	56693.82	35907904.00	243.48	12382.21	9007.00
10	5	8	10501.00	14153.00	175.95	0	Spot (Block10, Row8, Column5)	450.53	427.50	68.64	0.02	0.15	396.00	485.39	396.00	431.51	0.09	0.89	0.00	0.00	0.00	31.50	54.53	389259.00	-0.08	422.13	401.00
10	6	8	10821.00	14152.00	201.10	0	Spot (Block10, Row8, Column6)	40753.36	41973.00	22216.82	0.01	0.55	462.50	709.17	462.50	743.09	0.19	1.05	100.00	100.00	34.76	41510.50	40290.86	46785260.00	53.89	8566.41	8499.50
10	7	8	11125.00	14155.00	153.05	0	Spot (Block10, Row8, Column7)	640.67	596.00	133.11	0.03	0.21	402.00	552.34	402.00	506.16	0.14	0.92	3.00	0.00	0.00	194.00	238.67	413230.00	0.17	488.12	488.00
10	8	8	11410.00	14153.00	148.85	0	Spot (Block10, Row8, Column8)	60269.84	65535.00	9486.54	0.04	0.16	406.00	500.68	406.00	303.80	0.09	0.61	100.00	100.00	70.15	65129.00	59863.84	36343008.00	196.74	14344.20	10597.00
11	1	1	13836.00	12068.00	157.20	0	Spot (Block11, Row1, Column1)	31402.89	27682.00	17996.06	0.05	0.57	359.00	380.82	359.00	143.38	0.03	0.38	100.00	100.00	5.31	27323.00	31043.89	21291192.00	216.36	6042.96	4696.00
11	2	1	14128.00	12069.00	157.15	0	Spot (Block11, Row1, Column2)	778.26	714.00	278.34	0.04	0.36	332.00	365.93	332.00	108.38	0.04	0.30	92.00	76.00	0.00	382.00	446.26	532332.00	3.80	455.94	438.00
11	3	1	14431.00	12075.00	202.70	0	Spot (Block11, Row1, Column3)	383.95	382.00	69.60	0.00	0.18	307.00	324.28	307.00	45.32	0.02	0.14	64.00	30.00	0.00	75.00	76.95	446919.00	1.32	343.14	319.00
11	4	1	14726.00	12079.00	151.95	0	Spot (Block11, Row1, Column4)	755.34	674.00	583.76	0.05	0.77	306.00	322.60	306.00	47.09	0.02	0.15	98.00	90.00	0.00	368.00	449.34	479644.00	9.19	412.59	403.00
11	5	1	15039.00	12079.00	162.20	0	Spot (Block11, Row1, Column5)	487.65	489.50	104.98	0.00	0.22	310.00	331.04	310.00	56.46	0.03	0.17	94.00	60.00	0.00	179.50	177.65	356959.00	2.77	396.16	392.00
11	6	1	15328.00	12080.00	166.40	0	Spot (Block11, Row1, Column6)	600.26	573.00	156.55	0.02	0.26	315.00	334.74	315.00	52.14	0.03	0.16	98.00	89.00	0.00	258.00	285.26	461597.00	5.09	400.26	400.00
11	7	1	15630.00	12078.00	148.90	0	Spot (Block11, Row1, Column7)	938.36	886.00	296.87	0.02	0.32	319.00	339.81	319.00	55.05	0.03	0.16	100.00	100.00	0.00	567.00	619.36	565833.00	10.87	539.79	505.00
11	8	1	15936.00	12078.00	191.60	0	Spot (Block11, Row1, Column8)	529.76	499.00	129.58	0.03	0.24	318.00	341.09	318.00	53.43	0.03	0.16	98.00	74.00	0.00	181.00	211.76	549364.00	3.53	395.60	397.00
11	1	2	13833.00	12355.00	203.35	0	Spot (Block11, Row2, Column1)	388.94	397.00	54.04	0.01	0.14	315.00	349.96	315.00	110.07	0.05	0.31	18.00	0.00	0.00	82.00	73.94	457395.00	0.35	340.37	321.50
11	2	2	14118.00	12368.00	138.25	0	Spot (Block11, Row2, Column2)	475.47	473.50	90.29	0.00	0.19	314.00	332.28	314.00	47.01	0.02	0.14	96.00	65.00	0.00	159.50	161.47	246296.00	3.05	386.45	387.50
11	3	2	14444.00	12373.00	187.50	0	Spot (Block11, Row2, Column3)	399.27	400.00	63.19	0.00	0.16	308.00	323.67	308.00	43.41	0.02	0.13	78.00	59.00	0.00	92.00	91.27	395676.00	1.74	349.70	323.50
11	4	2	14735.00	12366.00	185.45	0	Spot (Block11, Row2, Column4)	395.04	392.50	69.49	0.00	0.18	306.00	323.27	306.00	67.08	0.02	0.21	65.00	24.00	0.00	86.50	89.04	383185.00	1.07	351.56	349.00
11	5	2	15036.00	12380.00	181.45	0	Spot (Block11, Row2, Column5)	7744.71	7424.00	3001.22	0.02	0.39	308.00	347.99	308.00	135.13	0.05	0.39	100.00	100.00	0.00	7116.00	7436.71	7132876.00	54.74	2001.98	1685.50
11	6	2	15320.00	12322.00	192.20	0	Spot (Block11, Row2, Column6)	396.99	394.00	77.25	0.00	0.19	320.00	421.32	320.00	348.57	0.12	0.83	0.00	0.00	0.00	74.00	76.99	415647.00	-0.07	360.82	355.00
11	7	2	15623.00	12377.00	179.00	0	Spot (Block11, Row2, Column7)	426.53	404.00	69.77	0.02	0.16	338.00	374.12	338.00	147.31	0.04	0.39	24.00	0.00	0.00	66.00	88.53	383880.00	0.36	366.99	374.50
11	8	2	15955.00	12373.00	228.40	0	Spot (Block11, Row2, Column8)	392.18	392.00	55.61	0.00	0.14	347.00	377.80	347.00	207.23	0.04	0.55	0.00	0.00	0.00	45.00	45.18	588266.00	0.07	354.21	336.00
11	1	3	13830.00	12665.00	142.25	0	Spot (Block11, Row3, Column1)	1013.45	967.00	338.88	0.02	0.33	313.00	330.25	313.00	45.71	0.02	0.14	100.00	100.00	0.00	654.00	700.45	559427.00	14.95	536.36	472.00
11	2	3	14130.00	12683.00	181.35	0	Spot (Block11, Row3, Column2)	404.01	390.00	52.47	0.02	0.13	314.00	354.97	314.00	145.20	0.05	0.41	19.00	0.00	0.00	76.00	90.01	372498.00	0.34	372.27	381.00
11	3	3	14414.00	12667.00	147.35	0	Spot (Block11, Row3, Column3)	642.53	576.00	435.85	0.05	0.68	315.00	336.63	315.00	53.04	0.03	0.16	99.00	94.00	0.00	261.00	327.53	379736.00	5.77	437.87	407.00
11	4	3	14725.00	12682.00	151.85	0	Spot (Block11, Row3, Column4)	768.01	732.00	231.51	0.02	0.30	312.00	330.87	312.00	63.74	0.03	0.19	100.00	98.00	0.00	420.00	456.01	483846.00	6.86	500.73	461.00
11	5	3	14983.00	12683.00	194.50	0	Spot (Block11, Row3, Column5)	421.90	403.00	99.36	0.02	0.24	315.00	406.14	315.00	368.79	0.11	0.91	2.00	0.00	0.00	88.00	106.90	450172.00	0.04	386.60	363.00
11	6	3	15329.00	12676.00	207.10	0	Spot (Block11, Row3, Column6)	40362.64	38777.00	20507.20	0.02	0.51	398.00	599.79	398.00	571.37	0.18	0.95	100.00	100.00	29.20	38379.00	39964.64	49202412.00	69.59	8642.12	8737.00
11	7	3	15628.00	12678.00	147.00	-50	Spot (Block11, Row3, Column7)	456.47	459.00	69.91	0.00	0.15	393.00	504.95	393.00	455.72	0.11	0.90	0.00	0.00	0.00	66.00	63.47	267948.00	-0.11	419.70	404.00
11	8	3	15928.00	12683.00	162.85	0	Spot (Block11, Row3, Column8)	49828.48	54601.00	16536.71	0.04	0.33	388.00	441.41	388.00	358.50	0.06	0.81	100.00	100.00	38.18	54213.00	49440.48	36674040.00	137.76	8854.85	7711.00
11	1	4	13824.00	12970.00	156.50	0	Spot (Block11, Row4, Column1)	781.68	741.00	265.04	0.02	0.34	312.00	348.44	312.00	136.99	0.05	0.39	98.00	73.00	0.00	429.00	469.68	525288.00	3.16	450.49	422.00
11	2	4	14125.00	12971.00	178.55	0	Spot (Block11, Row4, Column2)	10291.49	9382.00	5791.54	0.04	0.56	341.00	424.75	341.00	292.56	0.10	0.69	100.00	100.00	0.00	9041.00	9950.49	9159430.00	33.73	2090.78	2066.00
11	3	4	14425.00	12973.00	148.55	0	Spot (Block11, Row4, Column3)	2304.46	2083.50	1002.80	0.04	0.44	369.00	415.87	369.00	269.87	0.05	0.65	100.00	99.00	0.00	1714.50	1935.46	1387284.00	7.00	884.07	730.50
11	4	4	14726.00	12973.00	147.00	-50	Spot (Block11, Row4, Column4)	386.14	388.50	41.97	0.00	0.11	326.00	345.98	326.00	52.46	0.03	0.15	64.00	9.00	0.00	62.50	60.14	226279.00	0.77	378.47	386.00
11	5	4	15010.00	12971.00	188.90	0	Spot (Block11, Row4, Column5)	436.22	413.00	81.05	0.02	0.19	323.00	344.93	323.00	61.99	0.03	0.18	78.00	41.00	0.00	90.00	113.22	438840.00	1.47	355.01	352.00
11	6	4	15328.00	12971.00	190.65	0	Spot (Block11, Row4, Column6)	9375.81	9137.00	3319.52	0.01	0.35	390.00	466.93	390.00	371.98	0.08	0.80	100.00	100.00	0.00	8747.00	8985.81	9628952.00	23.95	2238.87	1927.00
11	7	4	15627.00	12960.00	174.00	0	Spot (Block11, Row4, Column7)	503.39	489.00	90.69	0.01	0.18	404.00	493.83	404.00	357.10	0.09	0.72	0.00	0.00	0.00	85.00	99.39	424358.00	0.03	429.88	408.00
11	8	4	15928.00	12994.00	163.30	0	Spot (Block11, Row4, Column8)	587.19	583.00	108.49	0.00	0.18	398.00	437.30	398.00	216.86	0.04	0.50	29.00	0.00	0.00	185.00	189.19	432170.00	0.69	471.06	471.00
11	1	5	13827.00	13277.00	184.70	0	Spot (Block11, Row5, Column1)	992.66	896.00	521.02	0.04	0.52	325.00	495.34	325.00	526.82	0.18	1.06	52.00	22.00	0.00	571.00	667.66	946999.00	0.94	512.03	399.00
11	2	5	14123.00	13265.00	163.10	0	Spot (Block11, Row5, Column2)	53420.89	65535.00	15674.19	0.09	0.29	404.00	588.20	404.00	532.82	0.16	0.91	100.00	100.00	50.14	65131.00	53016.89	39424964.00	99.16	9573.86	7971.00
11	3	5	14428.00	13269.00	161.75	0	Spot (Block11, Row5, Column3)	34550.23	29727.50	20340.52	0.07	0.59	393.00	498.59	393.00	401.72	0.10	0.81	100.00	100.00	14.36	29334.50	34157.23	25014476.00	84.76	4709.47	4337.00
11	4	5	14727.00	13273.00	168.45	0	Spot (Block11, Row5, Column4)	602.88	581.50	135.19	0.02	0.22	339.00	391.79	339.00	235.32	0.06	0.60	52.00	8.00	0.00	242.50	263.88	477484.00	0.90	434.84	413.00
11	5	5	15025.00	13271.00	147.25	0	Spot (Block11, Row5, Column5)	3409.99	3243.00	1737.74	0.02	0.51	322.00	340.65	322.00	51.04	0.02	0.15	100.00	100.00	0.00	2921.00	3087.99	2018713.00	60.13	1020.90	871.00
11	6	5	15325.00	13277.00	147.00	-50	Spot (Block11, Row5, Column6)	458.38	474.00	95.47	0.01	0.21	379.00	446.18	379.00	409.10	0.07	0.92	0.00	0.00	0.00	95.00	79.38	268611.00	0.03	389.41	384.00
11	7	5	15629.00	13279.00	200.15	0	Spot (Block11, Row5, Column7)	38462.18	34770.50	20529.07	0.04	0.53	407.00	565.40	407.00	528.53	0.14	0.93	100.00	100.00	23.98	34363.50	38055.18	43462516.00	71.70	7988.24	8019.50
11	8	5	15934.00	13271.00	148.80	0	Spot (Block11, Row5, Column8)	626.89	609.00	170.66	0.01	0.27	393.00	450.04	393.00	329.59	0.06	0.73	22.00	1.00	0.00	216.00	233.89	378017.00	0.54	478.52	457.50
11	1	6	13825.00	13565.00	208.05	0	Spot (Block11, Row6, Column1)	36532.29	32637.50	21121.63	0.05	0.58	391.00	692.43	391.00	729.23	0.25	1.05	100.00	100.00	23.66	32246.50	36141.29	44934996.00	49.15	7951.30	7798.00
11	2	6	14121.00	13567.00	207.50	0	Spot (Block11, Row6, Column2)	27133.35	24264.50	14279.74	0.05	0.53	407.00	658.35	407.00	662.29	0.21	1.01	100.00	100.00	0.24	23857.50	26726.35	33265484.00	39.97	5812.63	5529.00
11	3	6	14417.00	13571.00	152.35	0	Spot (Block11, Row6, Column3)	1001.91	913.00	373.58	0.04	0.37	385.00	461.19	385.00	370.67	0.08	0.80	67.00	32.00	0.00	528.00	616.91	637215.00	1.46	525.37	498.00
11	4	6	14723.00	13569.00	161.75	0	Spot (Block11, Row6, Column4)	480.14	486.00	83.14	0.01	0.17	320.00	342.76	320.00	57.39	0.03	0.17	95.00	65.00	0.00	166.00	160.14	347144.00	2.39	387.10	392.00
11	5	6	15028.00	13576.00	144.80	0	Spot (Block11, Row6, Column5)	2520.83	2086.00	1743.07	0.08	0.69	322.00	345.94	322.00	67.97	0.03	0.20	100.00	100.00	0.00	1764.00	2198.83	1434355.00	32.00	808.02	578.50
11	6	6	15330.00	13563.00	190.40	0	Spot (Block11, Row6, Column6)	420.04	399.00	63.53	0.02	0.15	373.00	426.79	373.00	325.53	0.06	0.76	0.00	0.00	0.00	26.00	47.04	428865.00	-0.02	390.20	390.00
11	7	6	15627.00	13581.00	164.90	0	Spot (Block11, Row6, Column7)	708.29	665.00	197.98	0.03	0.28	391.00	450.58	391.00	356.24	0.06	0.79	38.00	1.00	0.00	274.00	317.29	530510.00	0.72	485.88	477.50
11	8	6	15938.00	13591.00	155.25	0	Spot (Block11, Row6, Column8)	503.12	492.50	82.51	0.01	0.16	391.00	396.63	391.00	84.71	0.01	0.21	62.00	28.00	0.00	101.50	112.12	333065.00	1.26	428.26	409.00
11	1	7	13825.00	13868.00	171.55	0	Spot (Block11, Row7, Column1)	13997.45	12045.00	8241.57	0.07	0.59	367.00	498.25	367.00	469.05	0.13	0.94	100.00	100.00	0.00	11678.00	13630.45	11463914.00	28.78	2426.89	2372.50
11	2	7	14121.00	13870.00	147.00	-50	Spot (Block11, Row7, Column2)	410.26	392.00	75.32	0.02	0.18	387.00	461.37	387.00	370.45	0.08	0.80	0.00	0.00	0.00	5.00	23.26	241644.00	-0.14	403.62	391.00
11	3	7	14421.00	13872.00	147.00	-50	Spot (Block11, Row7, Column3)	386.19	389.00	75.62	0.00	0.20	335.00	356.00	335.00	77.68	0.03	0.22	23.00	18.00	0.00	54.00	51.19	228623.00	0.39	360.94	372.00
11	4	7	14695.00	13890.00	210.70	0	Spot (Block11, Row7, Column4)	408.59	396.00	65.80	0.01	0.16	325.00	371.91	325.00	213.23	0.06	0.57	4.00	0.00	0.00	71.00	83.59	516050.00	0.17	361.80	373.00
11	5	7	15017.00	13875.00	200.15	0	Spot (Block11, Row7, Column5)	442.90	420.00	75.22	0.02	0.17	369.00	417.97	369.00	328.42	0.05	0.79	0.00	0.00	0.00	51.00	73.90	505792.00	0.08	378.51	377.50
11	6	7	15325.00	13878.00	192.75	0	Spot (Block11, Row7, Column6)	33561.46	33314.00	17883.96	0.00	0.53	411.00	695.21	411.00	770.69	0.23	1.11	100.00	100.00	3.33	32903.00	33150.46	35273120.00	42.65	6258.78	5981.00
11	7	7	15621.00	13879.00	147.00	-50	Spot (Block11, Row7, Column7)	645.61	631.00	168.52	0.01	0.26	404.00	511.75	404.00	383.43	0.10	0.75	17.00	0.00	0.00	227.00	241.61	381553.00	0.35	524.32	489.00
11	8	7	15923.00	13871.00	185.55	0	Spot (Block11, Row7, Column8)	16064.27	16265.00	5081.51	0.01	0.32	404.00	454.02	404.00	175.25	0.05	0.39	100.00	100.00	0.00	15861.00	15660.27	15534153.00	89.07	3978.87	3574.00
11	1	8	13802.00	14176.00	182.40	0	Spot (Block11, Row8, Column1)	453.71	412.00	110.45	0.04	0.24	316.00	363.85	316.00	169.17	0.06	0.46	36.00	3.00	0.00	96.00	137.71	423763.00	0.53	364.97	352.00
11	2	8	14130.00	14178.00	224.00	0	Spot (Block11, Row8, Column2)	392.86	386.00	83.57	0.01	0.21	323.00	347.39	323.00	58.50	0.03	0.17	55.00	21.00	0.00	63.00	69.86	566106.00	0.78	354.08	372.00
11	3	8	14416.00	14171.00	161.95	0	Spot (Block11, Row8, Column3)	474.00	479.00	99.87	0.00	0.21	317.00	359.61	317.00	218.27	0.05	0.61	22.00	0.00	0.00	162.00	157.00	341756.00	0.52	366.27	380.50
11	4	8	14716.00	14176.00	157.10	0	Spot (Block11, Row8, Column4)	63794.61	65535.00	5389.56	0.01	0.08	369.00	407.33	369.00	295.75	0.04	0.73	100.00	100.00	86.45	65166.00	63425.61	43316940.00	214.33	15359.49	11662.00
11	5	8	14996.00	14184.00	169.25	0	Spot (Block11, Row8, Column5)	404.96	402.00	54.32	0.00	0.13	383.00	477.40	383.00	484.99	0.10	1.02	0.00	0.00	0.00	19.00	21.96	321135.00	-0.15	386.80	400.00
11	6	8	15322.00	14176.00	201.90	0	Spot (Block11, Row8, Column6)	44222.36	51461.00	21596.71	0.07	0.49	411.00	717.35	411.00	838.55	0.24	1.17	100.00	100.00	41.13	51050.00	43811.36	51077300.00	51.88	8956.09	8952.00
11	7	8	15629.00	14175.00	148.30	0	Spot (Block11, Row8, Column7)	635.59	585.00	192.53	0.04	0.30	398.00	513.49	398.00	498.76	0.11	0.97	10.00	0.00	0.00	187.00	237.59	378174.00	0.24	484.38	455.50
11	8	8	15911.00	14180.00	150.70	0	Spot (Block11, Row8, Column8)	54737.85	65535.00	14959.85	0.08	0.27	400.00	449.79	400.00	221.47	0.05	0.49	100.00	100.00	57.46	65135.00	54337.85	34101940.00	245.13	11201.78	8039.50
12	1	1	18338.00	12090.00	157.05	0	Spot (Block12, Row1, Column1)	28020.92	24177.00	16446.26	0.06	0.59	498.00	524.14	498.00	145.08	0.02	0.28	100.00	100.00	1.03	23679.00	27522.92	19026208.00	189.53	5543.07	4057.50
12	2	1	18628.00	12096.00	153.85	0	Spot (Block12, Row1, Column2)	4560.77	4035.00	2523.29	0.05	0.55	501.00	537.44	501.00	260.00	0.03	0.48	100.00	100.00	0.00	3534.00	4059.77	2964498.00	15.47	1347.25	1174.00
12	3	1	18939.00	12099.00	152.20	0	Spot (Block12, Row1, Column3)	2281.11	1869.50	1323.89	0.09	0.58	492.00	501.68	492.00	204.14	0.01	0.41	100.00	86.00	0.00	1377.50	1789.11	1450785.00	8.72	843.24	789.00
12	4	1	19229.00	12101.00	151.50	0	Spot (Block12, Row1, Column4)	3224.72	2815.00	1628.86	0.06	0.51	487.00	485.34	487.00	77.19	0.00	0.16	100.00	100.00	0.00	2328.00	2737.72	2031576.00	35.49	995.75	869.00
12	5	1	19537.00	12101.00	150.55	0	Spot (Block12, Row1, Column5)	4371.58	3674.00	2917.22	0.08	0.67	489.00	491.86	489.00	92.57	0.00	0.19	100.00	100.00	0.00	3185.00	3882.58	2727868.00	41.91	1228.63	1072.50
12	6	1	19830.00	12103.00	148.95	0	Spot (Block12, Row1, Column6)	7183.16	6669.00	3734.74	0.03	0.52	499.00	513.68	499.00	93.40	0.01	0.18	100.00	100.00	0.00	6170.00	6684.16	4345814.00	71.41	1972.03	1568.00
12	7	1	20127.00	12102.00	150.70	0	Spot (Block12, Row1, Column7)	16262.71	15293.00	9294.45	0.03	0.57	508.00	546.55	508.00	104.34	0.03	0.19	100.00	100.00	0.00	14785.00	15754.71	10115404.00	150.63	3770.82	2820.00
12	8	1	20438.00	12107.00	169.25	0	Spot (Block12, Row1, Column8)	1346.85	1137.50	764.96	0.07	0.57	508.00	540.49	508.00	96.17	0.03	0.18	100.00	99.00	0.00	629.50	838.85	1077484.00	8.39	740.02	732.50
12	1	2	18318.00	12434.00	180.90	0	Spot (Block12, Row2, Column1)	563.07	553.00	88.16	0.01	0.16	492.00	501.68	492.00	228.55	0.01	0.46	3.00	0.00	0.00	61.00	71.07	516900.00	0.27	526.71	514.00
12	2	2	18629.00	12398.00	131.30	0	Spot (Block12, Row2, Column2)	4124.12	4006.50	1504.13	0.01	0.36	491.00	505.21	491.00	287.62	0.01	0.57	100.00	100.00	0.00	3515.50	3633.12	1905345.00	12.58	1469.63	1279.00
12	3	2	18935.00	12397.00	194.50	0	Spot (Block12, Row2, Column3)	691.55	646.00	165.49	0.03	0.24	485.00	481.88	485.00	92.06	0.00	0.19	75.00	45.00	0.00	161.00	206.55	737193.00	2.28	539.24	525.50
12	4	2	19236.00	12402.00	172.95	0	Spot (Block12, Row2, Column4)	2594.82	2581.50	924.35	0.00	0.36	495.00	510.97	495.00	105.81	0.01	0.21	100.00	100.00	0.00	2086.50	2099.82	2169269.00	19.69	1013.67	1023.00
12	5	2	19535.00	12403.00	188.00	0	Spot (Block12, Row2, Column5)	12586.07	12212.00	4761.33	0.01	0.38	507.00	551.20	507.00	162.36	0.04	0.29	100.00	100.00	0.00	11705.00	12079.07	12523136.00	74.12	3142.26	2905.00
12	6	2	19825.00	12395.00	156.65	0	Spot (Block12, Row2, Column6)	1933.75	1812.50	838.48	0.03	0.43	521.00	658.00	521.00	467.92	0.10	0.71	88.00	63.00	0.00	1291.50	1412.75	1299479.00	2.73	854.08	806.50
12	7	2	20134.00	12406.00	158.80	0	Spot (Block12, Row2, Column7)	1523.15	1475.00	533.73	0.01	0.35	521.00	576.71	521.00	172.68	0.04	0.30	100.00	90.00	0.00	954.00	1002.15	1058588.00	5.48	795.62	780.50
12	8	2	20384.00	12390.00	215.60	0	Spot (Block12, Row2, Column8)	580.48	591.00	65.55	0.01	0.11	516.00	560.34	516.00	159.08	0.04	0.28	9.00	0.00	0.00	75.00	64.48	767972.00	0.13	554.99	516.00
12	1	3	18333.00	12693.00	149.40	0	Spot (Block12, Row3, Column1)	7388.00	6891.00	4029.67	0.03	0.55	488.00	492.64	488.00	161.26	0.00	0.33	100.00	100.00	0.00	6403.00	6900.00	4514069.00	42.76	2030.95	1513.50
12	2	3	18629.00	12701.00	179.25	0	Spot (Block12, Row3, Column2)	875.38	812.00	252.58	0.03	0.29	494.00	528.97	494.00	215.57	0.03	0.41	73.00	31.00	0.00	318.00	381.38	789592.00	1.61	593.39	595.00
12	3	3	18922.00	12692.00	148.00	0	Spot (Block12, Row3, Column3)	3020.20	2558.50	1647.96	0.07	0.55	494.00	506.11	494.00	110.48	0.01	0.22	100.00	100.00	0.00	2064.50	2526.20	1836283.00	22.76	1029.49	933.50
12	4	3	19232.00	12696.00	148.05	0	Spot (Block12, Row3, Column4)	11713.81	10422.00	6645.99	0.05	0.57	507.00	537.67	507.00	118.69	0.03	0.22	100.00	100.00	0.00	9915.00	11206.81	7051715.00	94.16	2859.42	1898.00
12	5	3	19535.00	12725.00	161.45	0	Spot (Block12, Row3, Column5)	3082.62	1388.00	7712.86	0.35	2.50	530.00	650.99	530.00	443.99	0.09	0.68	67.00	48.00	0.69	858.00	2552.62	2231815.00	5.48	1189.23	710.00
12	6	3	19835.00	12701.00	209.90	0	Spot (Block12, Row3, Column6)	42114.92	40589.50	19588.79	0.02	0.47	608.00	863.06	608.00	655.47	0.15	0.76	100.00	100.00	31.10	39981.50	41506.92	52812496.00	62.93	9907.33	9660.00
12	7	3	20136.00	12706.00	148.30	0	Spot (Block12, Row3, Column7)	3835.04	3180.00	2304.77	0.08	0.60	573.00	702.99	573.00	496.53	0.09	0.71	94.00	79.00	0.00	2607.00	3262.04	2312532.00	6.31	1333.57	1073.00
12	8	3	20430.00	12710.00	160.10	0	Spot (Block12, Row3, Column8)	28516.09	26346.00	13144.25	0.03	0.46	515.00	574.23	515.00	222.01	0.05	0.39	100.00	100.00	0.28	25831.00	28001.09	20189388.00	125.86	5511.28	4615.00
12	1	4	18330.00	12995.00	150.75	0	Spot (Block12, Row4, Column1)	11453.86	9796.00	6849.82	0.07	0.60	492.00	515.59	492.00	162.45	0.02	0.32	100.00	100.00	0.00	9304.00	10961.86	7112847.00	67.33	2547.06	1989.00
12	2	4	18628.00	12996.00	177.30	0	Spot (Block12, Row4, Column2)	9630.93	8757.00	4976.91	0.04	0.52	506.00	592.93	506.00	264.11	0.07	0.45	100.00	100.00	0.00	8251.00	9124.93	8465585.00	34.22	2240.30	2156.00
12	3	4	18930.00	12996.00	153.75	0	Spot (Block12, Row4, Column3)	42476.81	42978.00	21050.82	0.01	0.50	563.50	624.66	563.50	288.54	0.04	0.46	100.00	100.00	34.00	42414.50	41913.31	27482660.00	145.05	7856.75	5990.50
12	4	4	19218.00	12990.00	228.35	0	Spot (Block12, Row4, Column4)	798.07	771.50	169.89	0.01	0.21	550.00	562.63	550.00	112.10	0.01	0.20	81.00	49.00	0.00	221.50	248.07	1193919.00	2.10	619.28	599.00
12	5	4	19522.00	13000.00	152.05	0	Spot (Block12, Row4, Column5)	1413.26	1061.00	1428.17	0.12	1.01	508.00	542.18	508.00	126.41	0.03	0.23	98.00	92.00	0.00	553.00	905.26	893179.00	6.89	764.81	700.00
12	6	4	19833.00	13004.00	193.75	0	Spot (Block12, Row4, Column6)	14393.44	14645.00	4645.28	0.01	0.32	570.00	663.71	570.00	411.13	0.07	0.62	100.00	100.00	0.00	14075.00	13823.44	15343406.00	33.40	3535.37	3110.00
12	7	4	20125.00	13003.00	151.95	0	Spot (Block12, Row4, Column7)	2351.04	1872.00	1466.71	0.10	0.62	592.00	672.42	592.00	365.24	0.06	0.54	83.00	65.00	0.00	1280.00	1759.04	1492909.00	4.60	899.88	872.00
12	8	4	20429.00	13007.00	161.90	0	Spot (Block12, Row4, Column8)	1185.04	1117.50	375.88	0.03	0.32	529.00	576.70	529.00	166.14	0.04	0.29	97.00	74.00	0.00	588.50	656.04	855597.00	3.66	713.83	714.00
12	1	5	18331.00	13299.00	152.35	0	Spot (Block12, Row5, Column1)	9691.58	8128.00	6567.33	0.08	0.68	503.00	668.61	503.00	512.09	0.12	0.77	100.00	99.00	0.00	7625.00	9188.58	6183231.00	17.62	2081.97	1547.00
12	2	5	18628.00	13296.00	158.65	0	Spot (Block12, Row5, Column2)	34749.41	33281.00	16086.35	0.02	0.46	593.00	728.06	593.00	420.64	0.09	0.58	100.00	100.00	3.58	32688.00	34156.41	24255104.00	80.88	6524.22	5634.50
12	3	5	18928.00	13294.00	162.50	0	Spot (Block12, Row5, Column3)	30825.69	25445.00	18385.41	0.08	0.60	591.00	675.25	591.00	350.80	0.06	0.52	100.00	100.00	5.46	24854.00	30234.69	22564444.00	85.95	4538.42	4061.00
12	4	5	19226.00	13299.00	148.90	0	Spot (Block12, Row5, Column4)	4774.45	4070.50	2754.23	0.07	0.58	503.00	576.50	503.00	262.07	0.06	0.45	100.00	100.00	0.00	3567.50	4271.45	2893317.00	16.02	1469.99	1257.00
12	5	5	19526.00	13297.00	148.95	0	Spot (Block12, Row5, Column5)	43679.86	46693.50	21339.80	0.03	0.49	501.00	538.09	501.00	155.53	0.03	0.29	100.00	100.00	35.90	46192.50	43178.86	26644864.00	277.38	8991.81	6290.50
12	6	5	19830.00	13300.00	153.60	0	Spot (Block12, Row5, Column6)	2375.99	2182.50	958.10	0.04	0.40	521.00	606.12	521.00	344.12	0.07	0.57	99.00	93.00	0.00	1661.50	1854.99	1553898.00	5.14	929.33	869.50
12	7	5	20131.00	13308.00	195.25	0	Spot (Block12, Row5, Column7)	34343.48	30811.00	19817.34	0.05	0.58	606.00	755.92	606.00	506.46	0.10	0.67	100.00	100.00	12.15	30205.00	33737.48	37022400.00	66.32	7159.90	7374.00
12	8	5	20425.00	13304.00	150.75	0	Spot (Block12, Row5, Column8)	4572.83	3621.00	3219.21	0.10	0.70	591.00	665.94	591.00	373.87	0.05	0.56	95.00	81.00	0.00	3030.00	3981.83	2839725.00	10.45	1399.75	1201.00
12	1	6	18325.00	13592.00	207.30	0	Spot (Block12, Row6, Column1)	38768.11	34655.00	20725.36	0.05	0.53	578.00	880.75	578.00	763.36	0.18	0.87	100.00	100.00	27.38	34077.00	38190.11	47568796.00	49.63	8437.45	8123.00
12	2	6	18623.00	13596.00	204.90	0	Spot (Block12, Row6, Column2)	20080.91	18735.00	10042.56	0.03	0.50	604.00	841.56	604.00	687.09	0.14	0.82	100.00	100.00	0.00	18131.00	19476.91	23976596.00	28.00	4825.82	4745.00
12	3	6	18919.00	13596.00	148.30	0	Spot (Block12, Row6, Column3)	14693.52	12894.50	8575.41	0.06	0.58	511.00	620.69	511.00	408.44	0.08	0.66	100.00	100.00	0.00	12383.50	14182.52	8845497.00	34.46	3395.28	2540.50
12	4	6	19227.00	13598.00	155.05	0	Spot (Block12, Row6, Column4)	1759.76	1534.00	772.40	0.06	0.44	494.00	512.84	494.00	127.29	0.02	0.25	99.00	99.00	0.00	1040.00	1265.76	1163203.00	9.80	785.69	742.00
12	5	6	19523.00	13599.00	147.85	0	Spot (Block12, Row6, Column5)	37785.03	35798.50	21229.92	0.02	0.56	504.00	544.90	504.00	161.67	0.03	0.30	100.00	100.00	20.13	35294.50	37281.03	22519964.00	230.35	7145.95	5682.00
12	6	6	19818.00	13599.00	174.25	0	Spot (Block12, Row6, Column6)	855.64	767.00	252.64	0.05	0.30	531.00	614.72	531.00	326.54	0.06	0.53	35.00	13.00	0.00	236.00	324.64	725579.00	0.74	607.55	606.00
12	7	6	20130.00	13602.00	152.05	0	Spot (Block12, Row6, Column7)	6162.57	5472.50	3651.22	0.05	0.59	581.00	639.61	581.00	337.03	0.04	0.53	100.00	99.00	0.00	4891.50	5581.57	3907072.00	16.39	1620.33	1420.00
12	8	6	20431.00	13607.00	149.65	0	Spot (Block12, Row6, Column8)	6818.69	5838.00	4418.37	0.07	0.65	587.00	600.35	587.00	136.69	0.01	0.23	100.00	100.00	0.00	5251.00	6231.69	4200313.00	45.49	1831.51	1647.00
12	1	7	18328.00	13892.00	169.50	0	Spot (Block12, Row7, Column1)	13153.93	11345.50	7565.73	0.06	0.58	504.00	656.74	504.00	495.10	0.11	0.75	100.00	100.00	0.00	10841.50	12649.93	10523142.00	25.24	2579.23	2484.00
12	2	7	18619.00	13896.00	192.25	0	Spot (Block12, Row7, Column2)	673.33	617.00	146.11	0.04	0.22	501.00	603.03	501.00	324.87	0.08	0.54	14.00	0.00	0.00	116.00	172.33	702279.00	0.22	572.45	585.00
12	3	7	18911.00	13886.00	202.70	0	Spot (Block12, Row7, Column3)	569.93	590.00	85.42	0.02	0.15	493.00	518.79	493.00	300.15	0.02	0.58	0.00	0.00	0.00	97.00	76.93	664537.00	0.17	527.91	504.00
12	4	7	19217.00	13906.00	203.65	0	Spot (Block12, Row7, Column4)	649.41	614.00	107.36	0.02	0.17	494.00	518.02	494.00	179.94	0.02	0.35	43.00	3.00	0.00	120.00	155.41	765008.00	0.73	531.53	509.50
12	5	7	19526.00	13904.00	182.80	0	Spot (Block12, Row7, Column5)	2245.70	2083.50	847.15	0.03	0.38	509.00	615.65	509.00	365.50	0.08	0.59	99.00	87.00	0.00	1574.50	1736.70	2106464.00	4.46	945.89	911.00
12	6	7	19823.00	13902.00	192.55	0	Spot (Block12, Row7, Column6)	25224.81	24785.50	13194.50	0.01	0.52	616.50	881.05	616.50	735.42	0.16	0.83	100.00	100.00	0.00	24169.00	24608.31	26334706.00	33.10	5083.60	4940.00
12	7	7	20118.00	13909.00	150.60	0	Spot (Block12, Row7, Column7)	8791.61	8099.00	4353.72	0.04	0.50	588.00	685.90	588.00	384.98	0.07	0.56	100.00	100.00	0.00	7511.00	8203.61	5477172.00	21.05	2571.77	2023.00
12	8	7	20435.00	13910.00	188.20	0	Spot (Block12, Row7, Column8)	24619.23	24982.00	6984.10	0.01	0.28	590.00	652.97	590.00	269.16	0.04	0.41	100.00	100.00	0.00	24392.00	24029.23	24397662.00	89.04	6341.35	5492.00
12	1	8	18312.00	14200.00	156.10	0	Spot (Block12, Row8, Column1)	734.19	702.00	168.24	0.02	0.23	494.00	517.55	494.00	215.79	0.02	0.42	46.00	8.00	0.00	208.00	240.19	495579.00	1.00	578.07	567.50
12	2	8	18619.00	14199.00	163.90	0	Spot (Block12, Row8, Column2)	1171.54	1069.00	409.24	0.04	0.35	493.00	494.09	493.00	74.37	0.00	0.15	99.00	97.00	0.00	576.00	678.54	877482.00	9.11	633.92	621.50
12	3	8	18914.00	14195.00	154.45	0	Spot (Block12, Row8, Column3)	2248.54	1750.00	1421.72	0.11	0.63	494.00	508.38	494.00	185.38	0.01	0.36	98.00	83.00	0.00	1256.00	1754.54	1488533.00	9.39	771.25	728.50
12	4	8	19222.00	14202.00	154.65	0	Spot (Block12, Row8, Column4)	52432.91	65535.00	16739.62	0.10	0.32	497.00	543.64	497.00	296.07	0.04	0.54	100.00	100.00	51.85	65038.00	51935.91	34081656.00	175.26	11407.10	7565.00
12	5	8	19512.00	14208.00	197.00	0	Spot (Block12, Row8, Column5)	655.25	621.00	121.07	0.02	0.18	502.00	634.35	502.00	537.64	0.10	0.85	0.00	0.00	0.00	119.00	153.25	724707.00	0.04	548.38	529.00
12	6	8	19822.00	14200.00	204.00	0	Spot (Block12, Row8, Column6)	46403.46	56246.00	20347.41	0.08	0.44	592.00	878.27	592.00	830.39	0.17	0.95	100.00	100.00	43.32	55654.00	45811.46	54849392.00	54.82	10667.73	10705.00
12	7	8	20127.00	14203.00	147.90	0	Spot (Block12, Row8, Column7)	4451.04	4139.50	2267.14	0.03	0.51	524.00	669.39	524.00	487.56	0.11	0.73	100.00	93.00	0.00	3615.50	3927.04	2661725.00	7.76	1471.56	1203.00
12	8	8	20412.00	14204.00	152.00	0	Spot (Block12, Row8, Column8)	53912.54	65535.00	15147.95	0.08	0.28	569.00	627.07	569.00	264.55	0.04	0.42	100.00	100.00	52.44	64966.00	53343.54	34234724.00	201.42	11512.59	8636.00
13	1	1	4804.00	16510.00	152.35	0	Spot (Block13, Row1, Column1)	41036.13	40198.00	19296.08	0.01	0.47	198.00	237.59	198.00	141.68	0.08	0.60	100.00	100.00	24.02	40000.00	40838.13	26140156.00	287.95	6390.88	5072.00
13	2	1	5102.00	16518.00	144.90	0	Spot (Block13, Row1, Column2)	5432.91	5353.00	2664.17	0.01	0.49	182.00	191.24	182.00	61.67	0.02	0.32	100.00	100.00	0.00	5171.00	5250.91	3091327.00	84.99	1147.42	1003.00
13	3	1	5408.00	16511.00	151.25	0	Spot (Block13, Row1, Column3)	608.07	531.00	322.37	0.06	0.53	178.00	180.28	178.00	32.04	0.01	0.18	98.00	98.00	0.00	353.00	430.07	381257.00	13.35	264.04	256.00
13	4	1	5698.00	16522.00	141.90	0	Spot (Block13, Row1, Column4)	4405.76	4305.00	1966.94	0.01	0.45	177.00	179.83	177.00	30.59	0.01	0.17	100.00	100.00	0.00	4128.00	4228.76	2405546.00	138.13	1106.38	887.00
13	5	1	6002.00	16520.00	141.50	0	Spot (Block13, Row1, Column5)	1552.79	1312.00	884.05	0.07	0.57	174.00	177.91	174.00	37.63	0.01	0.21	100.00	100.00	0.00	1138.00	1378.79	844719.00	36.54	488.49	364.50
13	6	1	6299.00	16523.00	142.45	0	Spot (Block13, Row1, Column6)	3419.26	3323.00	1686.31	0.01	0.49	176.00	177.15	176.00	29.79	0.00	0.17	100.00	100.00	0.00	3147.00	3243.26	1880593.00	108.83	942.13	783.00
13	7	1	6593.00	16525.00	143.15	0	Spot (Block13, Row1, Column7)	5067.42	4963.50	2436.02	0.01	0.48	181.00	183.46	181.00	29.36	0.01	0.16	100.00	100.00	0.00	4782.50	4886.42	2837755.00	166.37	1122.88	975.00
13	8	1	6904.00	16522.00	153.45	0	Spot (Block13, Row1, Column8)	1079.24	985.00	431.78	0.04	0.40	180.00	181.35	180.00	24.68	0.00	0.14	100.00	100.00	0.00	805.00	899.24	692872.00	36.37	393.92	363.50
13	1	2	4801.00	16812.00	147.00	-50	Spot (Block13, Row2, Column1)	194.46	195.00	11.21	0.00	0.06	181.00	197.59	181.00	98.98	0.04	0.50	0.00	0.00	0.00	14.00	13.46	114733.00	-0.03	192.95	192.00
13	2	2	5094.00	16814.00	123.40	0	Spot (Block13, Row2, Column2)	926.79	900.00	271.52	0.01	0.29	180.00	182.57	180.00	31.10	0.01	0.17	100.00	100.00	0.00	720.00	746.79	379058.00	23.93	363.34	359.00
13	3	2	5396.00	16808.00	158.10	0	Spot (Block13, Row2, Column3)	259.16	265.00	43.55	0.01	0.17	177.00	176.31	177.00	21.59	0.00	0.12	96.00	72.00	0.00	88.00	82.16	178299.00	3.84	201.48	200.00
13	4	2	5709.00	16821.00	193.20	0	Spot (Block13, Row2, Column4)	460.58	462.00	168.47	0.00	0.37	184.00	193.52	184.00	57.68	0.02	0.30	96.00	82.00	0.00	278.00	276.58	485453.00	4.63	251.77	264.00
13	5	2	6009.00	16823.00	172.40	0	Spot (Block13, Row2, Column5)	12958.98	12239.00	6074.05	0.02	0.47	184.00	203.71	184.00	109.27	0.04	0.54	100.00	100.00	0.00	12055.00	12774.98	10730033.00	116.74	2537.62	1883.00
13	6	2	6301.00	16818.00	162.95	0	Spot (Block13, Row2, Column6)	246.94	238.00	47.47	0.02	0.19	178.00	224.63	178.00	278.17	0.10	1.24	0.00	0.00	0.00	60.00	68.94	180266.00	0.08	191.99	194.50
13	7	2	6601.00	16829.00	152.25	0	Spot (Block13, Row2, Column7)	403.07	381.00	122.45	0.02	0.30	181.00	188.15	181.00	87.11	0.02	0.46	93.00	63.00	0.00	200.00	222.07	255947.00	2.47	226.72	216.00
13	8	2	6902.00	16825.00	147.00	-50	Spot (Block13, Row2, Column8)	185.55	187.00	10.69	0.00	0.06	179.00	202.33	179.00	192.30	0.05	0.95	0.00	0.00	0.00	8.00	6.55	109104.00	-0.09	179.63	179.00
13	1	3	4802.00	17112.00	138.10	0	Spot (Block13, Row3, Column1)	2659.33	2385.50	1434.64	0.05	0.54	181.00	182.50	181.00	26.39	0.00	0.14	100.00	100.00	0.00	2204.50	2478.33	1382854.00	93.84	769.40	605.50
13	2	3	5111.00	17105.00	160.40	0	Spot (Block13, Row3, Column2)	313.79	296.00	121.10	0.03	0.39	182.00	195.92	182.00	88.51	0.03	0.45	71.00	24.00	0.00	114.00	131.79	222476.00	1.33	223.44	211.00
13	3	3	5390.00	17116.00	139.05	0	Spot (Block13, Row3, Column3)	1186.46	1059.00	541.89	0.05	0.46	182.00	187.65	182.00	46.84	0.01	0.25	100.00	100.00	0.00	877.00	1004.46	618145.00	21.32	468.55	365.50
13	4	3	5702.00	17120.00	140.55	0	Spot (Block13, Row3, Column4)	5613.51	5250.00	2810.41	0.03	0.50	186.00	189.84	186.00	34.58	0.01	0.18	100.00	100.00	0.00	5064.00	5427.51	2980775.00	156.84	1354.43	1044.00
13	5	3	5995.00	17121.00	139.75	0	Spot (Block13, Row3, Column5)	837.24	745.50	522.40	0.05	0.62	192.00	254.37	192.00	287.89	0.12	1.13	88.00	46.00	0.00	553.50	645.24	443737.00	2.02	369.65	295.00
13	6	3	6299.00	17119.00	218.15	0	Spot (Block13, Row3, Column6)	23209.65	13311.50	18812.04	0.24	0.81	194.00	317.21	194.00	429.75	0.21	1.35	100.00	100.00	5.82	13117.50	23015.65	31518780.00	53.27	5111.00	5059.00
13	7	3	6609.00	17124.00	143.75	0	Spot (Block13, Row3, Column7)	1049.78	903.00	582.70	0.07	0.56	189.00	261.05	189.00	361.55	0.14	1.38	74.00	49.00	0.00	714.00	860.78	591027.00	2.18	343.46	300.00
13	8	3	6897.00	17132.00	156.30	0	Spot (Block13, Row3, Column8)	39054.61	37770.50	18596.38	0.01	0.48	184.00	230.75	184.00	259.71	0.10	1.13	100.00	100.00	17.35	37586.50	38870.61	26557248.00	149.49	5931.27	5032.50
13	1	4	4801.00	17414.00	138.60	0	Spot (Block13, Row4, Column1)	5779.80	5592.00	2945.60	0.01	0.51	188.00	207.71	188.00	94.67	0.04	0.46	100.00	100.00	0.00	5404.00	5591.80	2999718.00	58.86	1370.08	970.50
13	2	4	5095.00	17417.00	178.45	0	Spot (Block13, Row4, Column2)	5429.20	5130.00	3230.05	0.02	0.59	192.00	249.18	192.00	195.67	0.11	0.79	100.00	100.00	0.00	4938.00	5237.20	4853705.00	26.47	1121.39	1114.00
13	3	4	5399.00	17421.00	139.25	0	Spot (Block13, Row4, Column3)	20938.43	20139.00	9883.94	0.02	0.47	186.00	236.82	186.00	184.74	0.10	0.78	100.00	100.00	0.00	19953.00	20752.43	11034551.00	112.06	4335.76	3459.50
13	4	4	5698.00	17416.00	178.40	0	Spot (Block13, Row4, Column4)	226.47	217.00	26.71	0.02	0.12	183.00	190.39	183.00	60.78	0.02	0.32	27.00	0.00	0.00	34.00	43.47	202460.00	0.59	197.24	196.00
13	5	4	5992.00	17425.00	145.80	0	Spot (Block13, Row4, Column5)	619.62	447.50	1174.36	0.14	1.90	189.00	202.23	189.00	83.89	0.03	0.41	97.00	79.00	0.00	258.50	430.62	359380.00	4.98	280.05	256.50
13	6	4	6299.00	17424.00	173.60	0	Spot (Block13, Row4, Column6)	15489.34	15090.00	6635.76	0.01	0.43	196.00	249.69	196.00	257.47	0.11	1.03	100.00	100.00	0.00	14894.00	15293.34	13057515.00	59.19	3152.68	2513.00
13	7	4	6600.00	17431.00	143.60	0	Spot (Block13, Row4, Column7)	1072.50	912.00	630.47	0.07	0.59	193.00	237.29	193.00	201.12	0.09	0.85	91.00	70.00	0.00	719.00	879.50	602746.00	4.15	347.27	293.00
13	8	4	6897.00	17431.00	145.80	0	Spot (Block13, Row4, Column8)	622.56	592.00	211.90	0.02	0.34	187.00	205.95	187.00	150.00	0.04	0.73	98.00	71.00	0.00	405.00	435.56	358596.00	2.78	294.59	277.50
13	1	5	4803.00	17715.00	137.85	0	Spot (Block13, Row5, Column1)	12091.12	11518.50	5621.24	0.02	0.46	206.00	282.72	206.00	310.07	0.14	1.10	100.00	100.00	0.00	11312.50	11885.12	6166473.00	38.08	2613.24	2035.00
13	2	5	5098.00	17714.00	152.05	0	Spot (Block13, Row5, Column2)	47567.65	50601.50	17128.90	0.03	0.36	214.00	327.12	214.00	305.57	0.18	0.93	100.00	100.00	32.12	50387.50	47353.65	30062956.00	154.60	7647.89	6597.00
13	3	5	5398.00	17717.00	152.20	0	Spot (Block13, Row5, Column3)	24290.93	20914.00	14193.62	0.07	0.58	201.00	288.87	201.00	257.55	0.16	0.89	100.00	100.00	0.00	20713.00	24089.93	15400447.00	93.19	3415.69	3114.00
13	4	5	5695.00	17723.00	140.90	0	Spot (Block13, Row5, Column4)	2644.44	2507.00	1455.07	0.02	0.55	190.00	225.96	190.00	162.64	0.08	0.72	100.00	100.00	0.00	2317.00	2454.44	1420063.00	14.87	753.32	617.50
13	5	5	5995.00	17720.00	139.30	0	Spot (Block13, Row5, Column5)	19061.35	18429.50	9466.44	0.01	0.50	188.00	197.15	188.00	53.52	0.02	0.27	100.00	100.00	0.00	18241.50	18873.35	9988149.00	352.49	3951.18	3184.00
13	6	5	6297.00	17723.00	176.55	0	Spot (Block13, Row5, Column6)	307.69	294.00	114.48	0.02	0.37	191.00	235.79	191.00	197.84	0.09	0.84	10.00	0.00	0.00	103.00	116.69	268922.00	0.36	226.52	210.00
13	7	5	6599.00	17721.00	210.15	0	Spot (Block13, Row5, Column7)	13940.36	10637.00	9499.83	0.12	0.68	202.00	280.99	202.00	274.35	0.14	0.98	100.00	100.00	0.00	10435.00	13738.36	17536972.00	49.79	3051.26	3054.00
13	8	5	6900.00	17723.00	141.75	0	Spot (Block13, Row5, Column8)	1939.81	1726.00	1189.22	0.05	0.61	187.00	211.98	187.00	164.76	0.05	0.78	100.00	98.00	0.00	1539.00	1752.81	1057196.00	10.49	573.46	466.00
13	1	6	4796.00	18015.00	220.25	0	Spot (Block13, Row6, Column1)	19210.47	9707.50	16626.60	0.30	0.87	230.00	369.14	230.00	395.66	0.21	1.07	100.00	100.00	1.22	9477.50	18980.47	26702556.00	47.62	4415.72	4364.50
13	2	6	5097.00	18014.00	228.95	0	Spot (Block13, Row6, Column2)	9289.49	7279.00	5132.27	0.11	0.55	211.00	328.66	211.00	349.08	0.19	1.06	100.00	100.00	0.00	7068.00	9078.49	14008552.00	25.67	2428.95	2467.50
13	3	6	5387.00	18018.00	139.85	0	Spot (Block13, Row6, Column3)	7377.11	6907.00	3906.61	0.03	0.53	195.00	244.80	195.00	191.45	0.10	0.78	100.00	100.00	0.00	6712.00	7182.11	3924625.00	37.25	1735.37	1309.50
13	4	6	5698.00	18019.00	140.55	0	Spot (Block13, Row6, Column4)	765.71	678.00	315.23	0.05	0.41	190.00	194.36	190.00	34.61	0.01	0.18	100.00	100.00	0.00	488.00	575.71	408887.00	16.51	328.19	284.50
13	5	6	5991.00	18021.00	138.80	0	Spot (Block13, Row6, Column5)	10600.02	10507.00	5149.94	0.00	0.49	189.00	194.82	189.00	42.14	0.01	0.22	100.00	100.00	0.00	10318.00	10411.02	5554412.00	246.93	2360.67	1975.00
13	6	6	6303.00	18020.00	157.20	0	Spot (Block13, Row6, Column6)	337.89	328.00	75.04	0.01	0.22	196.00	225.49	196.00	144.60	0.06	0.64	48.00	3.00	0.00	132.00	141.89	229089.00	0.78	239.57	232.00
13	7	6	6594.00	18022.00	141.70	0	Spot (Block13, Row6, Column7)	1826.78	1647.50	974.67	0.04	0.53	201.00	233.84	201.00	167.29	0.07	0.72	100.00	100.00	0.00	1446.50	1625.78	997421.00	9.52	554.50	480.00
13	8	6	6904.00	18029.00	143.20	0	Spot (Block13, Row6, Column8)	1917.09	1786.00	1106.84	0.03	0.58	192.00	199.17	192.00	55.27	0.02	0.28	100.00	100.00	0.00	1594.00	1725.09	1075489.00	31.08	539.27	400.00
13	1	7	4792.00	18309.00	161.45	0	Spot (Block13, Row7, Column1)	8908.99	7594.00	5121.47	0.07	0.57	200.00	292.56	200.00	289.68	0.17	0.99	100.00	100.00	0.00	7394.00	8708.99	6396657.00	29.75	1471.07	1438.00
13	2	7	5101.00	18314.00	183.70	0	Spot (Block13, Row7, Column2)	270.67	284.00	46.60	0.02	0.17	198.00	244.18	198.00	173.76	0.09	0.71	4.00	0.00	0.00	86.00	72.67	256862.00	0.15	214.00	207.00
13	3	7	5393.00	18316.00	147.00	-50	Spot (Block13, Row7, Column3)	195.08	195.00	16.16	0.00	0.08	197.00	200.50	197.00	29.62	0.01	0.15	2.00	0.00	0.00	-2.00	-1.92	115490.00	-0.18	196.66	195.00
13	4	7	5690.00	18307.00	181.75	0	Spot (Block13, Row7, Column4)	271.26	278.00	34.93	0.01	0.13	201.00	218.01	201.00	122.92	0.04	0.56	3.00	0.00	0.00	77.00	70.26	251188.00	0.43	218.31	213.00
13	5	7	5992.00	18319.00	172.05	0	Spot (Block13, Row7, Column5)	477.34	471.00	142.57	0.01	0.30	201.00	233.21	201.00	143.40	0.06	0.61	77.00	44.00	0.00	270.00	276.34	394757.00	1.70	275.70	283.00
13	6	7	6294.00	18323.00	221.85	0	Spot (Block13, Row7, Column6)	9346.44	7790.00	5404.66	0.08	0.58	222.00	370.11	222.00	432.66	0.22	1.17	100.00	99.00	0.00	7568.00	9124.44	13169131.00	20.75	2353.28	2432.00
13	7	7	6585.00	18326.00	143.90	0	Spot (Block13, Row7, Column7)	2635.12	2574.00	1138.57	0.01	0.43	216.00	284.02	216.00	217.27	0.12	0.77	100.00	100.00	0.00	2358.00	2419.12	1494113.00	10.82	778.05	676.00
13	8	7	6899.00	18323.00	176.55	0	Spot (Block13, Row7, Column8)	22145.08	22152.00	7774.04	0.00	0.35	201.00	248.03	201.00	200.10	0.09	0.81	100.00	100.00	0.00	21951.00	21944.08	19244076.00	109.43	4896.14	3847.00
13	1	8	4787.00	18621.00	149.85	0	Spot (Block13, Row8, Column1)	398.28	390.00	122.65	0.01	0.31	191.00	211.39	191.00	117.85	0.04	0.56	86.00	24.00	0.00	199.00	207.28	245338.00	1.59	248.85	233.00
13	2	8	5098.00	18603.00	174.80	0	Spot (Block13, Row8, Column2)	405.65	378.00	119.69	0.03	0.30	197.00	198.45	197.00	20.64	0.00	0.10	100.00	99.00	0.00	181.00	208.65	345612.00	10.04	253.42	254.50
13	3	8	5386.00	18612.00	142.35	0	Spot (Block13, Row8, Column3)	1145.05	994.50	704.08	0.06	0.61	198.00	219.42	198.00	157.01	0.04	0.72	99.00	73.00	0.00	796.50	947.05	627490.00	5.90	397.72	317.00
13	4	8	5691.00	18625.00	150.75	0	Spot (Block13, Row8, Column4)	59604.86	65535.00	10660.69	0.04	0.18	206.00	243.95	206.00	203.63	0.07	0.83	100.00	100.00	69.07	65329.00	59398.86	37193740.00	291.51	11120.32	8950.50
13	5	8	5978.00	18583.00	212.25	0	Spot (Block13, Row8, Column5)	272.82	282.00	43.83	0.01	0.16	201.00	304.53	201.00	392.89	0.18	1.29	0.00	0.00	0.00	81.00	71.82	350849.00	-0.08	226.21	211.00
13	6	8	6295.00	18623.00	205.55	0	Spot (Block13, Row8, Column6)	28169.34	18459.50	22921.14	0.18	0.81	234.00	418.11	234.00	546.86	0.25	1.31	100.00	100.00	18.94	18225.50	27935.34	33916108.00	50.75	5387.46	5366.00
13	7	8	6591.00	18623.00	146.00	0	Spot (Block13, Row8, Column7)	1597.97	1493.50	746.23	0.03	0.47	214.00	343.01	214.00	408.13	0.20	1.19	94.00	71.00	0.00	1279.50	1383.97	930016.00	3.07	484.24	478.00
13	8	8	6878.00	18624.00	145.95	0	Spot (Block13, Row8, Column8)	61307.65	65535.00	8880.49	0.03	0.14	213.00	290.07	213.00	266.39	0.13	0.92	100.00	100.00	72.41	65322.00	61094.65	35558724.00	229.05	12313.18	8852.50
14	1	1	9306.00	16540.00	152.95	0	Spot (Block14, Row1, Column1)	42365.85	41878.00	18723.38	0.01	0.44	773.00	824.47	773.00	355.42	0.03	0.43	100.00	100.00	26.40	41105.00	41592.85	27283768.00	116.88	8126.98	6300.00
14	2	1	9601.00	16544.00	152.30	0	Spot (Block14, Row1, Column2)	57868.75	65535.00	12735.05	0.05	0.22	719.00	853.47	719.00	503.72	0.07	0.59	100.00	100.00	65.15	64816.00	57149.75	36862700.00	113.19	11807.03	9111.00
14	3	1	9907.00	16547.00	146.60	0	Spot (Block14, Row1, Column3)	39546.41	38582.50	21519.29	0.01	0.54	699.00	783.30	699.00	315.11	0.05	0.40	100.00	100.00	26.53	37883.50	38847.41	23253384.00	123.01	7220.42	5709.00
14	4	1	10198.00	16545.00	148.15	0	Spot (Block14, Row1, Column4)	55336.02	65535.00	14536.46	0.07	0.26	708.00	856.50	708.00	535.53	0.08	0.63	100.00	100.00	56.59	64827.00	54628.02	33146528.00	101.73	12350.48	10189.00
14	5	1	10503.00	16553.00	150.20	0	Spot (Block14, Row1, Column5)	47284.56	64524.50	21774.19	0.14	0.46	707.00	795.28	707.00	311.61	0.05	0.39	100.00	100.00	49.03	63817.50	46577.56	29222044.00	149.19	10420.14	7588.00
14	6	1	10799.00	16553.00	147.00	0	Spot (Block14, Row1, Column6)	57262.99	65535.00	13141.39	0.06	0.23	709.00	799.32	709.00	331.64	0.05	0.41	100.00	100.00	65.42	64826.00	56553.99	33785420.00	170.26	14273.59	9842.00
14	7	1	11093.00	16554.00	155.20	0	Spot (Block14, Row1, Column7)	64721.24	65535.00	4103.19	0.01	0.06	707.00	788.83	707.00	300.51	0.05	0.38	100.00	100.00	94.59	64828.00	64014.24	43040028.00	212.75	16896.18	13141.50
14	8	1	11409.00	16548.00	165.15	0	Spot (Block14, Row1, Column8)	1719.70	1616.00	540.48	0.03	0.31	697.00	742.01	697.00	207.97	0.03	0.28	98.00	85.00	0.00	919.00	1022.70	1305252.00	4.70	982.91	984.00
14	1	2	9295.00	16841.00	206.65	0	Spot (Block14, Row2, Column1)	825.46	790.00	159.59	0.02	0.19	696.00	777.45	696.00	416.44	0.05	0.54	4.00	0.00	0.00	94.00	129.46	1005415.00	0.12	741.70	695.00
14	2	2	9598.00	16844.00	133.85	0	Spot (Block14, Row2, Column2)	53753.62	65535.00	16231.59	0.09	0.30	702.00	825.87	702.00	544.81	0.07	0.66	100.00	100.00	52.16	64833.00	53051.62	26178156.00	97.15	9589.41	9235.00
14	3	2	9906.00	16845.00	146.55	0	Spot (Block14, Row2, Column3)	4116.62	3527.50	2284.46	0.07	0.55	697.00	845.40	697.00	626.29	0.08	0.74	99.00	80.00	0.00	2830.50	3419.62	2412340.00	5.22	1374.59	1277.00
14	4	2	10203.00	16849.00	177.95	0	Spot (Block14, Row2, Column4)	38627.17	38097.50	18915.96	0.01	0.49	707.00	938.60	707.00	762.64	0.12	0.81	100.00	100.00	13.01	37390.50	37920.17	34146524.00	49.42	6734.45	6695.00
14	5	2	10509.00	16849.00	182.65	0	Spot (Block14, Row2, Column5)	12761.50	12299.00	4891.21	0.02	0.38	709.00	850.11	709.00	502.81	0.08	0.59	100.00	100.00	0.00	11590.00	12052.50	12034091.00	23.69	3132.48	2722.00
14	6	2	10799.00	16850.00	147.50	0	Spot (Block14, Row2, Column6)	28756.52	24840.00	16462.64	0.06	0.57	787.00	983.68	787.00	848.04	0.10	0.86	100.00	100.00	2.02	24053.00	27969.52	17052620.00	32.75	5688.66	4638.00
14	7	2	11099.00	16853.00	148.00	0	Spot (Block14, Row2, Column7)	27214.54	23740.00	15955.57	0.06	0.59	715.00	832.73	715.00	447.90	0.07	0.54	100.00	100.00	1.01	23025.00	26499.54	16247079.00	58.90	5836.47	4325.50
14	8	2	11403.00	16847.00	175.20	0	Spot (Block14, Row2, Column8)	989.81	962.00	218.90	0.01	0.22	688.00	726.46	688.00	226.07	0.02	0.31	54.00	26.00	0.00	274.00	301.81	849259.00	1.16	772.34	784.50
14	1	3	9305.00	17145.00	148.35	0	Spot (Block14, Row3, Column1)	55438.44	65535.00	15877.13	0.07	0.29	694.00	741.99	694.00	275.37	0.03	0.37	100.00	100.00	62.37	64841.00	54744.44	33152436.00	198.63	12286.01	8845.00
14	2	3	9600.00	17147.00	145.20	0	Spot (Block14, Row3, Column2)	5365.33	4325.50	3109.29	0.09	0.58	704.00	791.86	704.00	396.58	0.05	0.50	100.00	99.00	0.00	3621.50	4661.33	3079702.00	11.53	1535.28	1360.00
14	3	3	9891.00	17140.00	145.15	0	Spot (Block14, Row3, Column3)	16059.89	13740.00	9763.95	0.07	0.61	690.00	732.73	690.00	274.35	0.03	0.37	100.00	100.00	0.00	13050.00	15369.89	9234437.00	55.87	3451.97	2672.00
14	4	3	10200.00	17145.00	148.15	0	Spot (Block14, Row3, Column4)	60648.32	65535.00	9498.59	0.03	0.16	696.00	823.11	696.00	580.99	0.07	0.71	100.00	100.00	71.86	64839.00	59952.32	36207340.00	102.97	16470.47	11746.50
14	5	3	10498.00	17148.00	140.65	0	Spot (Block14, Row3, Column5)	11864.31	10598.00	8340.84	0.05	0.70	704.00	881.32	704.00	673.40	0.10	0.76	100.00	100.00	0.56	9894.00	11160.31	6335540.00	16.31	3415.99	2133.00
14	6	3	10803.00	17146.00	209.60	0	Spot (Block14, Row3, Column6)	46768.74	52382.00	18701.66	0.05	0.40	814.00	1197.28	814.00	1020.53	0.17	0.85	100.00	100.00	40.56	51568.00	45954.74	58695268.00	44.65	11022.12	10910.00
14	7	3	11106.00	17151.00	146.75	0	Spot (Block14, Row3, Column7)	49838.63	65535.00	19089.76	0.12	0.38	799.00	956.21	799.00	593.99	0.08	0.62	100.00	100.00	51.02	64736.00	49039.63	29404984.00	82.29	9811.05	6993.00
14	8	3	11401.00	17161.00	154.55	0	Spot (Block14, Row3, Column8)	22239.84	20086.00	11547.99	0.04	0.52	703.00	789.73	703.00	300.36	0.05	0.38	100.00	100.00	0.00	19383.00	21536.84	14611574.00	71.41	5125.95	4023.50
14	1	4	9300.00	17444.00	147.65	0	Spot (Block14, Row4, Column1)	60582.84	65535.00	9582.73	0.03	0.16	701.00	781.93	701.00	336.93	0.05	0.43	100.00	100.00	72.73	64834.00	59881.84	35986500.00	177.49	15814.47	13351.50
14	2	4	9598.00	17446.00	170.55	0	Spot (Block14, Row4, Column2)	10817.78	9866.50	5505.05	0.04	0.51	704.00	801.92	704.00	363.85	0.06	0.45	100.00	100.00	0.00	9162.50	10113.78	8740767.00	27.53	2708.00	2689.00
14	3	4	9898.00	17445.00	156.35	0	Spot (Block14, Row4, Column3)	64691.02	65535.00	4570.20	0.01	0.07	699.00	802.90	699.00	409.94	0.06	0.51	100.00	100.00	94.21	64836.00	63992.02	43537464.00	155.85	17967.78	13108.00
14	4	4	10190.00	17449.00	149.80	0	Spot (Block14, Row4, Column4)	4302.71	3995.50	1878.88	0.03	0.44	700.00	758.62	700.00	304.70	0.03	0.40	100.00	100.00	0.00	3295.50	3602.71	2633260.00	11.63	1543.64	1362.00
14	5	4	10490.00	17448.00	143.70	0	Spot (Block14, Row4, Column5)	3940.11	3828.00	1540.62	0.01	0.39	690.00	730.72	690.00	269.77	0.02	0.37	100.00	100.00	0.00	3138.00	3250.11	2226160.00	11.90	1394.29	1225.00
14	6	4	10804.00	17446.00	190.30	0	Spot (Block14, Row4, Column6)	14045.07	13830.00	4762.23	0.01	0.34	713.00	893.30	713.00	567.29	0.10	0.64	100.00	100.00	0.00	13117.00	13332.07	14311931.00	23.18	3676.56	3098.00
14	7	4	11098.00	17454.00	146.25	0	Spot (Block14, Row4, Column7)	32909.73	29188.00	22553.35	0.05	0.69	806.00	937.53	806.00	545.26	0.07	0.58	100.00	100.00	17.04	28382.00	32103.73	19120588.00	58.64	5631.78	4515.00
14	8	4	11394.00	17459.00	151.40	0	Spot (Block14, Row4, Column8)	13903.54	12316.50	7807.23	0.05	0.56	778.00	824.77	778.00	307.87	0.03	0.37	100.00	100.00	0.00	11538.50	13125.54	8731425.00	42.48	3396.84	2386.00
14	1	5	9303.00	17744.00	147.15	0	Spot (Block14, Row5, Column1)	63567.46	65535.00	5785.49	0.01	0.09	724.00	944.21	724.00	707.77	0.12	0.75	100.00	100.00	84.09	64811.00	62843.46	37568688.00	88.48	17221.52	12955.00
14	2	5	9598.00	17743.00	151.50	0	Spot (Block14, Row5, Column2)	25847.78	24498.00	11408.29	0.02	0.44	724.00	936.98	724.00	628.32	0.11	0.67	100.00	100.00	0.00	23774.00	25123.78	16206555.00	39.65	5802.44	5064.00
14	3	5	9899.00	17742.00	155.40	0	Spot (Block14, Row5, Column3)	36029.14	31561.00	19718.71	0.06	0.55	708.00	845.08	708.00	466.27	0.08	0.55	100.00	100.00	14.78	30853.00	35321.14	23887420.00	75.46	5577.78	4916.00
14	4	5	10197.00	17748.00	147.80	0	Spot (Block14, Row5, Column4)	49043.08	65535.00	20183.60	0.13	0.41	703.00	783.09	703.00	353.73	0.05	0.45	100.00	100.00	51.83	64832.00	48340.08	29524124.00	136.43	9366.20	6920.00
14	5	5	10496.00	17749.00	156.00	0	Spot (Block14, Row5, Column5)	64813.87	65535.00	3801.00	0.00	0.06	692.00	760.20	692.00	334.00	0.04	0.44	100.00	100.00	95.22	64843.00	64121.87	43360884.00	191.78	17552.68	13882.00
14	6	5	10799.00	17748.00	150.00	0	Spot (Block14, Row5, Column6)	30673.48	28284.50	16603.25	0.04	0.54	702.00	842.36	702.00	555.42	0.08	0.66	100.00	100.00	3.10	27582.50	29971.48	18772192.00	53.71	5812.40	5047.00
14	7	5	11102.00	17748.00	202.35	0	Spot (Block14, Row5, Column7)	46779.64	56210.00	19908.66	0.08	0.43	823.00	1036.15	823.00	739.24	0.10	0.71	100.00	100.00	42.44	55387.00	45956.64	54124540.00	61.88	10750.26	10609.00
14	8	5	11399.00	17754.00	149.10	0	Spot (Block14, Row5, Column8)	49324.59	65535.00	20836.60	0.12	0.42	783.00	889.30	783.00	527.37	0.06	0.59	100.00	100.00	54.13	64752.00	48541.59	29890900.00	91.84	10218.40	6186.50
14	1	6	9293.00	18040.00	211.60	0	Spot (Block14, Row6, Column1)	41991.45	40672.50	20640.84	0.01	0.49	800.00	1163.43	800.00	1041.18	0.16	0.89	100.00	100.00	34.09	39872.50	41191.45	53581496.00	39.21	10749.85	10289.50
14	2	6	9594.00	18044.00	211.55	0	Spot (Block14, Row6, Column2)	38514.71	35568.00	19292.03	0.03	0.50	794.00	1072.79	794.00	933.96	0.13	0.87	100.00	100.00	19.64	34774.00	37720.71	49029472.00	40.09	9251.04	9348.00
14	3	6	9887.00	18044.00	150.05	0	Spot (Block14, Row6, Column3)	63955.05	65535.00	4921.59	0.01	0.08	688.00	828.24	688.00	554.91	0.08	0.67	100.00	100.00	85.44	64847.00	63267.05	39524564.00	113.76	17311.64	13144.00
14	4	6	10194.00	18043.00	146.65	0	Spot (Block14, Row6, Column4)	17171.06	14804.00	11462.08	0.06	0.67	691.00	723.97	691.00	286.89	0.02	0.40	100.00	100.00	0.00	14113.00	16480.06	10027900.00	57.33	3905.03	2754.50
14	5	6	10493.00	18051.00	155.90	0	Spot (Block14, Row6, Column5)	64750.82	65535.00	4002.38	0.01	0.06	706.00	832.50	706.00	506.58	0.07	0.61	100.00	100.00	93.88	64829.00	64044.82	43383456.00	126.18	17902.61	14704.50
14	6	6	10792.00	18051.00	147.00	0	Spot (Block14, Row6, Column6)	8613.91	7117.00	5785.60	0.08	0.67	710.00	864.80	710.00	586.28	0.09	0.68	100.00	95.00	0.00	6407.00	7903.91	5108048.00	13.22	2346.10	1727.00
14	7	6	11095.00	18053.00	153.35	0	Spot (Block14, Row6, Column7)	58601.92	65535.00	12473.94	0.05	0.21	776.00	884.34	776.00	547.74	0.06	0.62	100.00	100.00	70.52	64759.00	57825.92	37974368.00	105.37	12850.58	9519.50
14	8	6	11401.00	18054.00	153.60	0	Spot (Block14, Row6, Column8)	58578.14	65535.00	12321.55	0.05	0.21	711.00	799.87	711.00	293.22	0.05	0.37	100.00	100.00	68.77	64824.00	57867.14	38076120.00	197.04	12217.35	8954.00
14	1	7	9295.00	18341.00	164.85	0	Spot (Block14, Row7, Column1)	14875.66	12634.00	8575.20	0.07	0.58	701.00	856.12	701.00	604.29	0.09	0.71	100.00	100.00	0.00	11933.00	14174.66	11231121.00	23.20	2973.83	2982.00
14	2	7	9595.00	18342.00	147.90	0	Spot (Block14, Row7, Column2)	4772.96	3854.50	3011.30	0.09	0.63	695.00	825.24	695.00	526.53	0.07	0.64	100.00	85.00	0.00	3159.50	4077.96	2844687.00	7.50	1473.15	1341.50
14	3	7	9893.00	18345.00	172.30	0	Spot (Block14, Row7, Column3)	983.07	940.00	226.13	0.02	0.23	675.00	696.53	675.00	217.50	0.01	0.31	56.00	30.00	0.00	265.00	308.07	815948.00	1.32	758.21	793.50
14	4	7	10197.00	18346.00	149.35	0	Spot (Block14, Row7, Column4)	3009.42	2549.00	1622.86	0.07	0.54	680.00	737.90	680.00	420.78	0.04	0.57	99.00	80.00	0.00	1869.00	2329.42	1841762.00	5.40	1177.39	1085.50
14	5	7	10495.00	18353.00	186.60	0	Spot (Block14, Row7, Column5)	31198.69	27416.00	18997.66	0.06	0.61	748.50	1018.18	748.50	897.72	0.13	0.88	100.00	100.00	5.92	26667.50	30450.19	30543564.00	33.62	5973.30	5898.00
14	6	7	10790.00	18349.00	199.90	0	Spot (Block14, Row7, Column6)	42806.67	45927.00	20700.89	0.03	0.48	828.00	1251.51	828.00	1153.89	0.18	0.92	100.00	100.00	29.94	45099.00	41978.67	48329076.00	36.01	9303.49	9452.00
14	7	7	11083.00	18353.00	149.90	0	Spot (Block14, Row7, Column7)	61599.54	65535.00	7954.73	0.03	0.13	801.00	951.27	801.00	667.45	0.07	0.70	100.00	100.00	74.76	64734.00	60798.54	38068836.00	90.87	16098.54	12563.50
14	8	7	11396.00	18348.00	185.35	0	Spot (Block14, Row7, Column8)	26634.72	26945.50	8387.42	0.01	0.31	736.00	824.45	736.00	354.98	0.05	0.43	100.00	100.00	0.00	26209.50	25898.72	25729140.00	72.71	6320.84	5845.00
14	1	8	9304.00	18639.00	143.75	0	Spot (Block14, Row8, Column1)	5162.13	1791.00	11935.91	0.46	2.31	690.00	732.92	690.00	270.98	0.03	0.37	89.00	71.00	3.02	1101.00	4472.13	2906279.00	16.35	2230.03	909.00
14	2	8	9596.00	18644.00	147.00	0	Spot (Block14, Row8, Column2)	19151.91	17422.00	10844.36	0.04	0.57	692.00	719.07	692.00	193.39	0.02	0.27	100.00	100.00	0.00	16730.00	18459.91	11242172.00	95.31	4179.80	3674.00
14	3	8	9885.00	18643.00	145.35	0	Spot (Block14, Row8, Column3)	33627.39	29407.00	22921.55	0.06	0.68	690.00	711.69	690.00	225.01	0.01	0.32	100.00	100.00	19.83	28717.00	32937.39	19335788.00	146.29	5483.71	4101.00
14	4	8	10194.00	18652.00	147.95	0	Spot (Block14, Row8, Column4)	49300.86	57694.00	18017.22	0.07	0.37	666.00	688.30	666.00	221.80	0.01	0.32	100.00	100.00	43.22	57028.00	48634.86	29432804.00	219.17	11540.49	9325.50
14	5	8	10484.00	18642.00	148.60	0	Spot (Block14, Row8, Column5)	4324.15	3899.00	2026.15	0.04	0.47	699.00	877.92	699.00	730.48	0.10	0.83	100.00	85.00	0.00	3200.00	3625.15	2607463.00	4.72	1464.68	1281.00
14	6	8	10796.00	18655.00	206.05	0	Spot (Block14, Row8, Column6)	47730.55	65535.00	19796.03	0.14	0.41	803.00	1130.20	803.00	1043.73	0.15	0.92	100.00	100.00	50.58	64732.00	46927.55	57659120.00	44.65	12060.30	12508.00
14	7	8	11094.00	18655.00	145.20	0	Spot (Block14, Row8, Column7)	46335.92	53568.00	20129.92	0.06	0.43	783.00	936.23	783.00	676.71	0.08	0.72	100.00	100.00	41.07	52785.00	45552.92	26735980.00	67.09	9073.26	7153.00
14	8	8	11379.00	18653.00	147.60	0	Spot (Block14, Row8, Column8)	62664.80	65535.00	6583.05	0.02	0.11	723.00	816.36	723.00	349.91	0.05	0.43	100.00	100.00	76.73	64812.00	61941.80	37160536.00	176.75	16024.82	11809.00
15	1	1	13808.00	16567.00	156.40	0	Spot (Block15, Row1, Column1)	32841.26	29517.00	18314.52	0.05	0.56	489.00	538.16	489.00	275.11	0.04	0.51	100.00	100.00	6.69	29028.00	32352.26	22102216.00	117.42	6332.90	4743.00
15	2	1	14101.00	16572.00	156.55	0	Spot (Block15, Row1, Column2)	51854.06	61725.00	16256.75	0.08	0.31	406.00	516.61	406.00	351.36	0.10	0.68	100.00	100.00	47.61	61319.00	51448.06	34742492.00	146.11	9161.37	7654.50
15	3	1	14414.00	16583.00	156.40	0	Spot (Block15, Row1, Column3)	506.83	490.00	108.96	0.01	0.21	395.00	449.17	395.00	254.77	0.06	0.57	9.00	0.00	0.00	95.00	111.83	340588.00	0.23	438.56	406.00
15	4	1	14695.00	16571.00	152.15	0	Spot (Block15, Row1, Column4)	46279.65	49426.00	18654.12	0.03	0.40	395.00	429.94	395.00	188.57	0.04	0.44	100.00	100.00	35.85	49031.00	45884.65	29434052.00	243.14	8023.07	6385.00
15	5	1	15006.00	16576.00	148.35	0	Spot (Block15, Row1, Column5)	1261.39	1119.00	669.01	0.05	0.53	394.00	420.72	394.00	170.41	0.03	0.41	87.00	72.00	0.00	725.00	867.39	760619.00	4.93	599.17	599.00
15	6	1	15302.00	16576.00	146.55	0	Spot (Block15, Row1, Column6)	26038.25	24035.00	14369.11	0.03	0.55	396.00	424.75	396.00	148.41	0.03	0.35	100.00	100.00	0.34	23639.00	25642.25	15284453.00	172.58	5638.90	3439.50
15	7	1	15595.00	16582.00	148.10	0	Spot (Block15, Row1, Column7)	38315.76	37734.00	19331.40	0.01	0.50	405.00	447.04	405.00	140.88	0.04	0.32	100.00	100.00	14.21	37329.00	37910.76	22912908.00	268.79	8408.12	6157.00
15	8	1	15909.00	16580.00	162.70	0	Spot (Block15, Row1, Column8)	1639.43	1485.00	680.79	0.04	0.42	402.00	438.38	402.00	103.02	0.04	0.23	100.00	100.00	0.00	1083.00	1237.43	1204979.00	11.66	703.57	674.00
15	1	2	13788.00	16908.00	162.90	0	Spot (Block15, Row2, Column1)	477.71	474.00	135.42	0.00	0.28	399.00	426.13	399.00	98.58	0.03	0.23	35.00	9.00	0.00	75.00	78.71	348731.00	0.52	453.63	417.50
15	2	2	14101.00	16873.00	128.60	0	Spot (Block15, Row2, Column2)	642.97	606.00	122.83	0.03	0.19	390.00	419.64	390.00	220.94	0.03	0.53	49.00	7.00	0.00	216.00	252.97	286766.00	1.01	477.36	477.00
15	3	2	14406.00	16871.00	154.05	0	Spot (Block15, Row2, Column3)	692.03	693.00	167.00	0.00	0.24	389.00	388.46	389.00	72.86	0.00	0.19	94.00	76.00	0.00	304.00	303.03	451898.00	4.17	455.04	425.00
15	4	2	14706.00	16874.00	203.80	0	Spot (Block15, Row2, Column4)	535.10	504.00	97.10	0.03	0.18	395.00	425.60	395.00	163.97	0.03	0.39	39.00	2.00	0.00	109.00	140.10	631414.00	0.67	437.16	407.00
15	5	2	15006.00	16876.00	184.70	0	Spot (Block15, Row2, Column5)	3009.35	2866.50	1008.75	0.02	0.34	399.00	415.02	399.00	78.42	0.02	0.19	100.00	100.00	0.00	2467.50	2610.35	2882961.00	33.08	1156.02	979.00
15	6	2	15300.00	16898.00	206.95	0	Spot (Block15, Row2, Column6)	670.99	607.00	251.26	0.04	0.37	407.00	481.20	407.00	235.87	0.07	0.49	45.00	15.00	0.00	200.00	263.99	819280.00	0.80	510.65	456.00
15	7	2	15601.00	16880.00	182.85	0	Spot (Block15, Row2, Column7)	621.45	511.00	562.56	0.08	0.91	401.00	435.04	401.00	116.50	0.04	0.27	48.00	22.00	0.00	110.00	220.45	582918.00	1.60	463.58	432.00
15	8	2	15904.00	16882.00	147.00	-50	Spot (Block15, Row2, Column8)	443.47	411.00	76.63	0.03	0.17	401.00	445.57	401.00	212.86	0.05	0.48	2.00	0.00	0.00	10.00	42.47	261205.00	-0.01	435.28	410.00
15	1	3	13806.00	17167.00	145.55	0	Spot (Block15, Row3, Column1)	1341.53	1240.50	502.18	0.03	0.37	396.00	412.12	396.00	86.13	0.02	0.21	100.00	100.00	0.00	844.50	945.53	772724.00	10.79	677.18	634.00
15	2	3	14106.00	17171.00	148.20	0	Spot (Block15, Row3, Column2)	1093.14	1027.00	353.73	0.03	0.32	391.00	405.83	391.00	100.03	0.02	0.25	99.00	96.00	0.00	636.00	702.14	656977.00	6.87	562.29	568.50
15	3	3	14389.00	17167.00	145.70	0	Spot (Block15, Row3, Column3)	8368.17	7124.00	4778.91	0.07	0.57	393.00	421.83	393.00	170.36	0.03	0.40	100.00	100.00	0.00	6731.00	7975.17	4836804.00	46.65	2049.00	1429.00
15	4	3	14702.00	17171.00	147.25	0	Spot (Block15, Row3, Column4)	41342.18	40191.00	19709.39	0.01	0.48	397.00	428.68	397.00	158.94	0.03	0.37	100.00	100.00	24.46	39794.00	40945.18	24681400.00	257.41	7566.71	5503.00
15	5	3	15001.00	17178.00	142.30	0	Spot (Block15, Row3, Column5)	3578.64	3249.00	1795.01	0.04	0.50	407.00	461.58	407.00	199.00	0.05	0.43	100.00	100.00	0.00	2842.00	3171.64	1961093.00	15.66	1178.70	935.50
15	6	3	15305.00	17172.00	204.05	0	Spot (Block15, Row3, Column6)	16996.77	11584.00	12833.00	0.17	0.76	428.00	525.39	428.00	280.25	0.09	0.53	100.00	100.00	0.00	11156.00	16568.77	19988204.00	58.77	3769.83	3801.50
15	7	3	15616.00	17186.00	223.05	0	Spot (Block15, Row3, Column7)	527.93	510.00	102.39	0.02	0.19	404.00	472.07	404.00	253.20	0.07	0.54	10.00	0.00	0.00	106.00	123.93	750188.00	0.22	452.77	421.00
15	8	3	15900.00	17190.00	158.80	0	Spot (Block15, Row3, Column8)	25989.63	24207.00	13365.96	0.03	0.51	406.00	465.33	406.00	246.88	0.06	0.53	100.00	100.00	0.15	23801.00	25583.63	17906852.00	103.39	5811.71	4990.50
15	1	4	13802.00	17471.00	146.85	0	Spot (Block15, Row4, Column1)	40562.64	39193.50	19618.80	0.01	0.48	398.00	449.27	398.00	199.59	0.05	0.44	100.00	100.00	22.79	38795.50	40164.64	23850944.00	200.98	8420.17	6127.00
15	2	4	14101.00	17468.00	171.50	0	Spot (Block15, Row4, Column2)	5560.87	4939.00	2793.85	0.05	0.50	399.00	464.68	399.00	239.53	0.07	0.52	100.00	100.00	0.00	4540.00	5161.87	4554356.00	21.28	1411.08	1403.00
15	3	4	14401.00	17473.00	154.30	0	Spot (Block15, Row4, Column3)	61510.31	65535.00	8316.18	0.03	0.14	397.00	458.20	397.00	243.94	0.06	0.53	100.00	100.00	74.16	65138.00	61113.31	40228100.00	250.27	14107.15	10413.00
15	4	4	14685.00	17475.00	166.30	0	Spot (Block15, Row4, Column4)	662.72	654.00	143.14	0.01	0.22	393.00	416.10	393.00	159.92	0.02	0.38	76.00	31.00	0.00	261.00	269.72	508304.00	1.54	465.30	481.50
15	5	4	14989.00	17479.00	142.05	0	Spot (Block15, Row4, Column5)	1800.03	1525.00	1086.47	0.07	0.60	392.00	406.91	392.00	122.69	0.02	0.30	100.00	100.00	0.00	1133.00	1408.03	991815.00	11.35	741.03	660.50
15	6	4	15306.00	17478.00	186.90	0	Spot (Block15, Row4, Column6)	3477.75	3397.50	1192.08	0.01	0.34	399.00	443.78	399.00	181.06	0.05	0.41	100.00	100.00	0.00	2998.50	3078.75	3422102.00	16.76	1216.39	969.00
15	7	4	15598.00	17475.00	146.95	0	Spot (Block15, Row4, Column7)	751.16	717.00	233.33	0.02	0.31	403.00	432.87	403.00	115.99	0.03	0.27	84.00	65.00	0.00	314.00	348.16	441680.00	2.74	522.41	502.00
15	8	4	15907.00	17478.00	185.55	0	Spot (Block15, Row4, Column8)	614.73	580.00	145.78	0.03	0.24	400.00	420.36	400.00	100.57	0.02	0.24	78.00	39.00	0.00	180.00	214.73	594442.00	1.93	467.50	459.00
15	1	5	13802.00	17771.00	150.00	0	Spot (Block15, Row5, Column1)	56204.36	65535.00	13174.52	0.07	0.23	404.00	503.50	404.00	310.32	0.10	0.62	100.00	100.00	58.32	65131.00	55800.36	34790768.00	179.50	13108.17	9903.00
15	2	5	14093.00	17768.00	156.80	0	Spot (Block15, Row5, Column2)	29337.15	27888.00	13804.65	0.02	0.47	405.00	489.07	405.00	248.49	0.08	0.51	100.00	100.00	0.30	27483.00	28932.15	19831920.00	116.09	5485.91	5031.00
15	3	5	14397.00	17770.00	158.85	0	Spot (Block15, Row5, Column3)	16898.40	14861.50	9974.07	0.06	0.59	398.00	470.60	398.00	259.97	0.07	0.55	100.00	100.00	0.00	14463.50	16500.40	11795084.00	63.19	2835.27	2577.00
15	4	5	14697.00	17775.00	147.25	0	Spot (Block15, Row5, Column4)	9823.18	9188.00	5053.74	0.03	0.51	393.00	421.85	393.00	175.10	0.03	0.42	100.00	100.00	0.00	8795.00	9430.18	5795678.00	53.69	2473.00	2057.50
15	5	5	14999.00	17771.00	151.15	0	Spot (Block15, Row5, Column5)	60036.77	65535.00	10558.38	0.04	0.18	394.00	434.24	394.00	215.05	0.04	0.50	100.00	100.00	71.50	65141.00	59642.77	37703408.00	277.16	12488.28	9248.00
15	6	5	15296.00	17768.00	161.30	0	Spot (Block15, Row5, Column6)	609.66	581.00	124.64	0.02	0.20	395.00	428.04	395.00	152.48	0.03	0.36	67.00	16.00	0.00	186.00	214.66	437127.00	1.19	465.27	477.00
15	7	5	15605.00	17778.00	182.85	0	Spot (Block15, Row5, Column7)	6696.63	5947.00	3761.96	0.05	0.56	399.00	435.20	399.00	141.04	0.04	0.32	100.00	100.00	0.00	5548.00	6297.63	6294830.00	44.40	1640.17	1590.50
15	8	5	15903.00	17783.00	147.15	0	Spot (Block15, Row5, Column8)	1278.90	1146.00	567.31	0.05	0.44	398.00	418.35	398.00	101.40	0.02	0.24	100.00	95.00	0.00	748.00	880.90	760947.00	8.49	609.77	586.00
15	1	6	13798.00	18067.00	203.75	0	Spot (Block15, Row6, Column1)	14551.73	9792.00	11631.59	0.17	0.80	414.00	530.63	414.00	364.04	0.11	0.69	100.00	100.00	0.00	9378.00	14137.73	17112832.00	38.51	3217.76	3151.50
15	2	6	14092.00	18069.00	196.75	0	Spot (Block15, Row6, Column2)	3503.56	3305.00	1522.27	0.03	0.43	401.00	475.36	401.00	241.53	0.07	0.51	100.00	100.00	0.00	2904.00	3102.56	3832890.00	12.54	1194.52	1174.00
15	3	6	14386.00	18070.00	149.35	0	Spot (Block15, Row6, Column3)	45239.36	48052.00	19513.09	0.03	0.43	396.00	437.44	396.00	197.47	0.04	0.45	100.00	100.00	35.09	47656.00	44843.36	27460456.00	226.88	9427.14	8025.00
15	4	6	14702.00	18070.00	147.85	0	Spot (Block15, Row6, Column4)	1879.24	1741.00	766.19	0.03	0.41	393.00	407.59	393.00	155.58	0.02	0.38	99.00	99.00	0.00	1348.00	1486.24	1120027.00	9.46	818.37	725.50
15	5	6	14996.00	18074.00	147.40	0	Spot (Block15, Row6, Column5)	54745.91	65535.00	15076.43	0.08	0.28	392.00	426.05	392.00	221.20	0.04	0.52	100.00	100.00	57.26	65143.00	54353.91	32409816.00	245.57	12447.88	8972.00
15	6	6	15308.00	18068.00	157.75	0	Spot (Block15, Row6, Column6)	521.70	506.00	92.74	0.01	0.18	394.00	418.53	394.00	142.48	0.03	0.34	39.00	4.00	0.00	112.00	127.70	356841.00	0.72	456.27	423.00
15	7	6	15605.00	18086.00	177.75	0	Spot (Block15, Row6, Column7)	1244.56	1009.00	1293.28	0.09	1.04	396.00	424.91	396.00	139.54	0.03	0.33	91.00	78.00	0.00	613.00	848.56	1100190.00	5.87	761.23	499.00
15	8	6	15896.00	18087.00	166.40	0	Spot (Block15, Row6, Column8)	709.99	669.00	200.85	0.03	0.28	396.00	410.06	396.00	81.13	0.02	0.20	93.00	76.00	0.00	273.00	313.99	546691.00	3.70	470.07	449.00
15	1	7	13794.00	18368.00	177.05	0	Spot (Block15, Row7, Column1)	6992.01	5806.50	4435.80	0.08	0.63	403.00	466.27	403.00	286.78	0.06	0.62	100.00	100.00	0.00	5403.50	6589.01	6125004.00	22.76	2232.54	1315.00
15	2	7	14091.00	18370.00	160.50	0	Spot (Block15, Row7, Column2)	539.80	504.00	111.27	0.03	0.21	393.00	413.36	393.00	122.86	0.02	0.30	44.00	13.00	0.00	111.00	146.80	383795.00	1.03	443.36	425.00
15	3	7	14391.00	18370.00	158.15	0	Spot (Block15, Row7, Column3)	457.48	461.50	76.72	0.00	0.17	393.00	396.30	393.00	113.49	0.00	0.29	21.00	3.00	0.00	68.50	64.48	315661.00	0.54	411.86	394.00
15	4	7	14701.00	18380.00	161.70	0	Spot (Block15, Row7, Column4)	582.59	571.00	148.46	0.01	0.25	393.00	397.45	393.00	100.08	0.00	0.25	65.00	41.00	0.00	178.00	189.59	422957.00	1.85	445.20	414.00
15	5	7	15006.00	18381.00	194.20	0	Spot (Block15, Row7, Column5)	514.37	500.00	88.81	0.01	0.17	395.00	419.85	395.00	151.44	0.03	0.36	30.00	3.00	0.00	105.00	119.37	547294.00	0.62	431.78	407.00
15	6	7	15294.00	18375.00	189.90	0	Spot (Block15, Row7, Column6)	4022.76	3851.00	1954.33	0.02	0.49	403.00	506.14	403.00	317.69	0.10	0.63	100.00	99.00	0.00	3448.00	3619.76	4091146.00	11.07	1253.24	1197.00
15	7	7	15588.00	18384.00	148.55	0	Spot (Block15, Row7, Column7)	19213.42	18361.00	9844.01	0.02	0.51	404.00	458.05	404.00	174.02	0.05	0.38	100.00	100.00	0.00	17957.00	18809.42	11585692.00	107.78	4728.62	3253.00
15	8	7	15903.00	18381.00	185.95	0	Spot (Block15, Row7, Column8)	5363.30	5296.00	1483.74	0.01	0.28	408.00	478.41	408.00	223.80	0.07	0.47	100.00	100.00	0.00	4888.00	4955.30	5207768.00	21.83	1750.48	1551.50
15	1	8	13789.00	18677.00	143.10	0	Spot (Block15, Row8, Column1)	838.34	776.50	334.90	0.03	0.40	401.00	433.13	401.00	103.62	0.03	0.24	99.00	79.00	0.00	375.50	437.34	467793.00	3.91	590.13	549.00
15	2	8	14097.00	18662.00	171.85	0	Spot (Block15, Row8, Column2)	516.27	503.00	90.43	0.01	0.18	391.00	396.27	391.00	73.97	0.01	0.19	76.00	29.00	0.00	112.00	125.27	423342.00	1.62	444.61	412.00
15	3	8	14385.00	18673.00	144.80	0	Spot (Block15, Row8, Column3)	688.83	670.00	190.52	0.01	0.28	391.00	398.00	391.00	132.25	0.01	0.33	73.00	52.00	0.00	279.00	297.83	394702.00	2.20	476.82	441.00
15	4	8	14696.00	18679.00	152.30	0	Spot (Block15, Row8, Column4)	47233.95	53405.00	18824.86	0.05	0.40	397.00	418.38	397.00	151.49	0.02	0.36	100.00	100.00	38.75	53008.00	46836.95	30229928.00	309.04	8299.88	6550.00
15	5	8	14982.00	18676.00	177.20	0	Spot (Block15, Row8, Column5)	530.22	497.00	118.57	0.03	0.22	397.00	447.74	397.00	262.00	0.05	0.59	16.00	0.00	0.00	100.00	133.22	468188.00	0.31	433.42	406.50
15	6	8	15294.00	18675.00	189.90	0	Spot (Block15, Row8, Column6)	27060.52	17283.00	21777.69	0.19	0.80	408.00	547.01	408.00	413.38	0.13	0.76	100.00	100.00	12.60	16875.00	26652.52	27493624.00	64.14	4547.27	4537.50
15	7	8	15593.00	18680.00	144.60	0	Spot (Block15, Row8, Column7)	8022.04	7416.00	4151.46	0.03	0.52	407.00	516.18	407.00	342.11	0.10	0.66	100.00	100.00	0.00	7009.00	7615.04	4588604.00	21.94	2049.65	1712.00
15	8	8	15882.00	18680.00	149.70	0	Spot (Block15, Row8, Column8)	57288.27	65535.00	12980.60	0.06	0.23	462.00	507.74	462.00	260.81	0.04	0.51	100.00	100.00	61.30	65073.00	56826.27	35232568.00	217.71	12854.85	9417.00
16	1	1	18312.00	16588.00	157.50	0	Spot (Block16, Row1, Column1)	27694.89	23861.00	16556.00	0.06	0.60	310.00	349.27	310.00	122.17	0.05	0.35	100.00	100.00	1.46	23551.00	27384.89	18915624.00	223.83	5274.64	4123.00
16	2	1	18603.00	16599.00	153.90	0	Spot (Block16, Row1, Column2)	4956.65	4307.50	2585.30	0.06	0.52	326.00	366.04	326.00	122.50	0.05	0.33	100.00	100.00	0.00	3981.50	4630.65	3231737.00	37.47	1199.35	1059.00
16	3	1	18910.00	16603.00	148.10	0	Spot (Block16, Row1, Column3)	2889.85	2342.00	1892.25	0.09	0.65	316.00	337.37	316.00	69.17	0.03	0.21	100.00	100.00	0.00	2026.00	2573.85	1731023.00	36.90	894.37	757.00
16	4	1	19203.00	16602.00	151.05	0	Spot (Block16, Row1, Column4)	4020.65	3737.00	2033.81	0.03	0.51	320.00	346.21	320.00	73.41	0.03	0.21	100.00	100.00	0.00	3417.00	3700.65	2516924.00	50.05	1138.52	974.00
16	5	1	19506.00	16601.00	151.40	0	Spot (Block16, Row1, Column5)	7562.66	5911.00	5918.10	0.11	0.78	321.00	348.13	321.00	81.86	0.04	0.24	100.00	100.00	0.00	5590.00	7241.66	4749348.00	88.13	1522.42	1178.50
16	6	1	19802.00	16601.00	148.15	0	Spot (Block16, Row1, Column6)	9604.05	8601.00	5426.90	0.05	0.57	345.00	364.53	345.00	96.57	0.02	0.26	100.00	100.00	0.00	8256.00	9259.05	5781638.00	95.68	2271.11	1608.00
16	7	1	20100.00	16607.00	148.80	0	Spot (Block16, Row1, Column7)	23481.60	21098.50	13766.10	0.05	0.59	378.00	381.30	378.00	89.81	0.00	0.24	100.00	100.00	0.00	20720.50	23103.60	14276811.00	257.22	5160.68	4406.50
16	8	1	20414.00	16602.00	163.60	0	Spot (Block16, Row1, Column8)	904.44	824.00	333.36	0.04	0.37	356.00	359.15	356.00	58.60	0.00	0.16	100.00	99.00	0.00	468.00	548.44	671996.00	9.31	484.56	484.00
16	1	2	18305.00	16895.00	147.00	-50	Spot (Block16, Row2, Column1)	321.34	312.00	25.44	0.01	0.08	304.00	320.59	304.00	83.34	0.02	0.26	0.00	0.00	0.00	8.00	17.34	190556.00	0.01	313.49	312.00
16	2	2	18598.00	16895.00	131.25	0	Spot (Block16, Row2, Column2)	4462.40	4297.00	1465.56	0.02	0.33	314.00	339.55	314.00	94.56	0.03	0.28	100.00	100.00	0.00	3983.00	4148.40	2057165.00	43.60	1294.36	1212.00
16	3	2	18911.00	16908.00	167.70	0	Spot (Block16, Row2, Column3)	621.43	610.50	178.98	0.01	0.29	343.00	362.42	343.00	83.49	0.02	0.23	81.00	63.00	0.00	267.50	278.43	488442.00	3.10	409.48	405.00
16	4	2	19207.00	16897.00	173.35	0	Spot (Block16, Row2, Column4)	2980.27	2853.50	1153.24	0.02	0.39	366.00	379.69	366.00	101.14	0.02	0.27	100.00	100.00	0.00	2487.50	2614.27	2479583.00	25.71	927.51	889.50
16	5	2	19511.00	16902.00	197.45	0	Spot (Block16, Row2, Column5)	4124.56	4135.00	1377.45	0.00	0.33	349.00	387.94	349.00	155.13	0.05	0.40	100.00	100.00	0.00	3786.00	3775.56	4541141.00	24.09	1192.71	1072.00
16	6	2	19798.00	16910.00	160.80	0	Spot (Block16, Row2, Column6)	1464.28	1310.00	733.79	0.05	0.50	387.00	488.15	387.00	383.94	0.10	0.79	78.00	57.00	0.00	923.00	1077.28	1044035.00	2.54	592.66	559.00
16	7	2	20108.00	16906.00	151.35	0	Spot (Block16, Row2, Column7)	1667.37	1593.00	777.53	0.02	0.47	390.00	410.43	390.00	151.35	0.02	0.37	100.00	94.00	0.00	1203.00	1277.37	1043774.00	8.30	712.46	658.00
16	8	2	20406.00	16907.00	147.00	-50	Spot (Block16, Row2, Column8)	391.28	391.00	40.87	0.00	0.10	382.00	394.80	382.00	173.35	0.01	0.44	0.00	0.00	0.00	9.00	9.28	230858.00	-0.02	396.84	396.00
16	1	3	18307.00	17193.00	149.95	0	Spot (Block16, Row3, Column1)	7751.83	6715.00	5175.63	0.06	0.67	306.00	320.11	306.00	52.90	0.02	0.17	100.00	100.00	0.00	6409.00	7445.83	4767378.00	140.48	1731.74	1436.00
16	2	3	18607.00	17205.00	155.30	0	Spot (Block16, Row3, Column2)	855.27	791.50	326.58	0.03	0.38	327.00	361.83	327.00	122.63	0.04	0.34	97.00	77.00	0.00	464.50	528.27	567897.00	4.02	479.59	434.00
16	3	3	18891.00	17193.00	146.90	0	Spot (Block16, Row3, Column3)	2577.41	2195.00	1570.17	0.07	0.61	369.00	369.73	369.00	85.25	0.00	0.23	100.00	100.00	0.00	1826.00	2208.41	1518094.00	25.90	864.59	728.00
16	4	3	19201.00	17195.00	148.55	0	Spot (Block16, Row3, Column4)	11128.39	10114.00	6447.49	0.04	0.58	343.00	362.67	343.00	75.81	0.02	0.21	100.00	100.00	0.00	9771.00	10785.39	6699289.00	142.01	2649.48	1937.00
16	5	3	19508.00	17191.00	155.35	0	Spot (Block16, Row3, Column5)	2158.07	1085.00	5411.86	0.30	2.51	351.00	453.45	351.00	382.32	0.11	0.84	71.00	48.00	0.30	734.00	1807.07	1432957.00	4.46	694.42	479.00
16	6	3	19807.00	17197.00	210.80	0	Spot (Block16, Row3, Column6)	33087.67	26273.50	19144.34	0.10	0.58	415.00	644.95	415.00	532.63	0.19	0.83	100.00	100.00	15.60	25858.50	32672.67	42220060.00	60.91	6886.38	6436.50
16	7	3	20111.00	17204.00	149.75	0	Spot (Block16, Row3, Column7)	5246.75	4360.00	3551.62	0.08	0.68	402.00	518.25	402.00	391.35	0.11	0.76	100.00	91.00	0.00	3958.00	4844.75	3226753.00	12.08	1290.63	1087.50
16	8	3	20401.00	17209.00	160.75	0	Spot (Block16, Row3, Column8)	33365.50	31155.00	15224.12	0.03	0.46	396.00	443.12	396.00	256.67	0.05	0.58	100.00	100.00	3.93	30759.00	32969.50	23789632.00	128.27	5961.47	5361.00
16	1	4	18308.00	17497.00	148.70	0	Spot (Block16, Row4, Column1)	11515.71	10153.00	6725.21	0.05	0.58	309.00	344.07	309.00	123.33	0.05	0.36	100.00	100.00	0.00	9844.00	11206.71	7001554.00	90.58	2604.20	2083.00
16	2	4	18602.00	17496.00	182.40	0	Spot (Block16, Row4, Column2)	7736.35	6933.00	4370.74	0.05	0.56	378.00	422.53	378.00	232.03	0.05	0.55	100.00	100.00	0.00	6555.00	7358.35	7210275.00	31.52	1734.83	1715.00
16	3	4	18904.00	17501.00	152.75	0	Spot (Block16, Row4, Column3)	39885.21	39210.50	20909.75	0.01	0.52	382.00	432.23	382.00	240.16	0.05	0.56	100.00	100.00	25.39	38828.50	39503.21	25606440.00	164.28	6597.50	4877.00
16	4	4	19196.00	17512.00	173.40	0	Spot (Block16, Row4, Column4)	513.11	487.00	113.25	0.02	0.22	329.00	356.05	329.00	86.54	0.03	0.24	75.00	41.00	0.00	158.00	184.11	426909.00	1.81	392.62	389.00
16	5	4	19482.00	17504.00	141.90	0	Spot (Block16, Row4, Column5)	2703.01	951.00	5836.39	0.45	2.16	332.00	358.30	332.00	104.44	0.03	0.29	99.00	95.00	0.00	619.00	2371.01	1478544.00	22.45	773.21	505.00
16	6	4	19808.00	17502.00	195.25	0	Spot (Block16, Row4, Column6)	4854.97	4877.50	1419.56	0.00	0.29	397.00	488.10	397.00	342.89	0.09	0.70	100.00	100.00	0.00	4480.50	4457.97	5223950.00	12.74	1466.39	1427.50
16	7	4	20101.00	17509.00	148.65	0	Spot (Block16, Row4, Column7)	3818.89	2868.50	2793.65	0.12	0.73	411.00	513.02	411.00	344.15	0.10	0.67	100.00	79.00	0.00	2457.50	3407.89	2298973.00	9.61	1194.71	892.00
16	8	4	20407.00	17516.00	159.60	0	Spot (Block16, Row4, Column8)	1347.21	1241.50	596.35	0.04	0.44	402.00	435.50	402.00	168.46	0.03	0.39	99.00	82.00	0.00	839.50	945.21	951131.00	5.41	597.17	573.50
16	1	5	18308.00	17801.00	151.55	0	Spot (Block16, Row5, Column1)	9011.24	7450.50	6155.80	0.08	0.68	325.00	472.78	325.00	416.32	0.16	0.88	100.00	100.00	0.00	7125.50	8686.24	5659060.00	20.51	2028.36	1383.00
16	2	5	18599.00	17794.00	161.50	0	Spot (Block16, Row5, Column2)	32975.17	30100.50	15605.53	0.04	0.47	396.00	550.06	396.00	437.55	0.14	0.80	100.00	100.00	2.49	29704.50	32579.17	23808080.00	74.11	5179.43	4435.00
16	3	5	18906.00	17797.00	161.70	0	Spot (Block16, Row5, Column3)	28093.29	23090.00	17750.81	0.09	0.63	390.00	476.13	390.00	311.00	0.09	0.65	100.00	100.00	2.50	22700.00	27703.29	20227188.00	88.80	3976.99	3651.50
16	4	5	19202.00	17801.00	147.60	0	Spot (Block16, Row5, Column4)	5938.17	5098.50	3844.35	0.07	0.65	330.00	383.87	330.00	207.22	0.07	0.54	100.00	100.00	0.00	4768.50	5608.17	3539148.00	26.80	1502.92	1272.50
16	5	5	19501.00	17798.00	150.00	0	Spot (Block16, Row5, Column5)	44911.83	50144.50	20771.94	0.05	0.46	329.00	363.88	329.00	131.92	0.04	0.36	100.00	100.00	37.99	49815.50	44582.83	27665856.00	337.68	9200.50	7329.00
16	6	5	19805.00	17800.00	150.75	0	Spot (Block16, Row5, Column6)	1648.62	1457.50	759.84	0.05	0.46	382.00	462.79	382.00	360.29	0.08	0.78	88.00	73.00	0.00	1075.50	1266.62	1022145.00	3.29	652.94	622.00
16	7	5	20107.00	17802.00	206.15	0	Spot (Block16, Row5, Column7)	36663.94	32375.50	19405.99	0.05	0.53	422.00	581.70	422.00	461.82	0.14	0.79	100.00	100.00	17.66	31953.50	36241.94	44436904.00	78.13	7280.49	7031.00
16	8	5	20403.00	17806.00	151.45	0	Spot (Block16, Row5, Column8)	11128.46	8484.00	9248.36	0.12	0.83	403.00	457.26	403.00	264.50	0.05	0.58	100.00	100.00	0.00	8081.00	10725.46	6977542.00	40.35	1976.53	1697.00
16	1	6	18300.00	18093.00	209.25	0	Spot (Block16, Row6, Column1)	29789.33	23045.00	19350.76	0.11	0.65	380.00	620.20	380.00	601.64	0.21	0.97	100.00	100.00	11.59	22665.00	29409.33	36998496.00	48.48	6323.55	6095.00
16	2	6	18599.00	18096.00	212.60	0	Spot (Block16, Row6, Column2)	28447.79	26320.00	14386.32	0.03	0.51	399.00	617.56	399.00	560.83	0.19	0.91	100.00	100.00	0.85	25921.00	28048.79	36697664.00	49.62	6162.70	6025.00
16	3	6	18888.00	18099.00	148.00	0	Spot (Block16, Row6, Column3)	19069.30	16877.00	12021.20	0.05	0.63	377.00	452.06	377.00	336.40	0.08	0.74	100.00	100.00	0.00	16500.00	18692.30	11384371.00	55.34	4042.14	2705.00
16	4	6	19201.00	18100.00	150.40	0	Spot (Block16, Row6, Column4)	1826.32	1595.00	942.86	0.06	0.52	336.00	361.13	336.00	113.64	0.03	0.31	100.00	100.00	0.00	1259.00	1490.32	1126838.00	12.89	775.12	686.50
16	5	6	19498.00	18100.00	148.60	0	Spot (Block16, Row6, Column5)	43956.92	47555.00	20810.72	0.03	0.47	332.00	381.05	332.00	164.19	0.06	0.43	100.00	100.00	35.66	47223.00	43624.92	26506172.00	265.39	8537.64	6336.00
16	6	6	19808.00	18104.00	171.70	0	Spot (Block16, Row6, Column6)	781.00	659.00	345.54	0.07	0.44	384.00	456.84	384.00	359.22	0.08	0.79	39.00	18.00	0.00	275.00	397.00	645107.00	0.90	464.04	467.00
16	7	6	20101.00	18101.00	151.80	0	Spot (Block16, Row6, Column7)	9896.86	8102.00	6847.07	0.09	0.69	399.00	464.32	399.00	298.35	0.07	0.64	100.00	100.00	0.00	7703.00	9497.86	6215225.00	31.62	2177.08	1564.00
16	8	6	20407.00	18109.00	149.30	0	Spot (Block16, Row6, Column8)	13399.63	10467.00	10258.31	0.11	0.77	403.00	430.26	403.00	105.51	0.03	0.25	100.00	100.00	0.00	10064.00	12996.63	8146976.00	122.92	2670.75	2099.50
16	1	7	18297.00	18395.00	171.05	0	Spot (Block16, Row7, Column1)	12164.03	10744.00	7266.13	0.05	0.60	329.00	435.84	329.00	320.08	0.12	0.73	100.00	100.00	0.00	10415.00	11835.03	9950175.00	36.64	2171.74	2180.50
16	2	7	18602.00	18402.00	169.15	0	Spot (Block16, Row7, Column2)	526.70	481.00	150.24	0.04	0.29	357.00	431.35	357.00	331.82	0.08	0.77	11.00	0.00	0.00	124.00	169.70	420836.00	0.29	397.73	395.00
16	3	7	18899.00	18395.00	191.15	0	Spot (Block16, Row7, Column3)	416.38	399.00	80.55	0.02	0.19	334.00	353.39	334.00	72.80	0.02	0.21	36.00	13.00	0.00	65.00	82.38	428867.00	0.87	367.84	376.00
16	4	7	19204.00	18400.00	160.90	0	Spot (Block16, Row7, Column4)	518.18	501.00	102.72	0.01	0.20	366.00	388.48	366.00	183.39	0.03	0.47	38.00	0.00	0.00	135.00	152.18	370499.00	0.71	401.46	394.00
16	5	7	19501.00	18407.00	203.15	0	Spot (Block16, Row7, Column5)	2122.80	1920.50	1128.36	0.04	0.53	379.00	490.00	379.00	446.48	0.11	0.91	92.00	68.00	0.00	1541.50	1743.80	2479429.00	3.66	804.25	732.00
16	6	7	19793.00	18403.00	204.00	0	Spot (Block16, Row7, Column6)	32823.86	31795.00	18058.42	0.01	0.55	446.00	731.68	446.00	739.68	0.21	1.01	100.00	100.00	4.14	31349.00	32377.86	38830680.00	43.39	6683.47	6613.00
16	7	7	20086.00	18407.00	148.75	0	Spot (Block16, Row7, Column7)	14532.28	13589.50	7106.28	0.03	0.49	398.00	508.26	398.00	412.03	0.11	0.81	100.00	100.00	0.00	13191.50	14134.28	8864689.00	34.04	3287.19	2571.50
16	8	7	20402.00	18402.00	193.65	0	Spot (Block16, Row7, Column8)	7986.64	8068.00	2146.01	0.00	0.27	402.00	460.87	402.00	182.70	0.06	0.40	100.00	100.00	0.00	7666.00	7584.64	8393955.00	41.19	2250.01	1945.50
16	1	8	18281.00	18706.00	159.25	0	Spot (Block16, Row8, Column1)	516.68	498.00	122.90	0.02	0.24	315.00	345.27	315.00	133.71	0.04	0.39	65.00	30.00	0.00	183.00	201.68	361159.00	1.28	387.80	386.00
16	2	8	18599.00	18697.00	151.45	0	Spot (Block16, Row8, Column2)	1484.77	1385.00	702.63	0.03	0.47	317.00	337.58	317.00	66.93	0.03	0.20	100.00	100.00	0.00	1068.00	1167.77	941342.00	17.14	566.73	511.00
16	3	8	18886.00	18695.00	148.30	0	Spot (Block16, Row8, Column3)	3821.83	2977.00	2929.27	0.11	0.77	329.00	366.05	329.00	163.43	0.05	0.45	98.00	91.00	0.00	2648.00	3492.83	2296918.00	21.15	945.74	723.00
16	4	8	19196.00	18702.00	154.60	0	Spot (Block16, Row8, Column4)	50941.96	61461.00	16919.82	0.08	0.33	386.00	422.10	386.00	240.08	0.04	0.57	100.00	100.00	45.21	61075.00	50555.96	33469120.00	210.43	9411.66	7800.00
16	5	8	19475.00	18702.00	169.40	0	Spot (Block16, Row8, Column5)	522.05	504.00	91.30	0.02	0.17	390.00	489.31	390.00	422.53	0.10	0.86	0.00	0.00	0.00	114.00	132.05	415554.00	0.08	414.01	404.00
16	6	8	19794.00	18704.00	206.90	0	Spot (Block16, Row8, Column6)	38820.35	33937.00	21070.30	0.06	0.54	405.00	669.67	405.00	710.10	0.22	1.06	100.00	100.00	28.71	33532.00	38415.35	47050620.00	53.73	7729.81	7483.00
16	7	8	20097.00	18709.00	148.05	0	Spot (Block16, Row8, Column7)	5952.60	5560.50	3306.76	0.03	0.56	394.00	487.98	394.00	430.20	0.09	0.88	100.00	100.00	0.00	5166.50	5558.60	3559652.00	12.70	1723.94	1497.00
16	8	8	20384.00	18708.00	154.00	0	Spot (Block16, Row8, Column8)	51948.42	65342.50	16581.08	0.10	0.32	394.00	444.84	394.00	200.45	0.05	0.45	100.00	100.00	49.85	64948.50	51554.42	34078424.00	256.94	9277.17	6413.50
17	1	1	4776.00	21009.00	150.30	0	Spot (Block17, Row1, Column1)	44810.92	46214.00	18715.61	0.01	0.42	704.00	760.17	704.00	205.81	0.03	0.27	100.00	100.00	30.89	45510.00	44106.92	27558880.00	214.04	9933.50	7344.00
17	2	1	5074.00	21019.00	144.40	0	Spot (Block17, Row1, Column2)	12003.08	11169.00	6505.34	0.03	0.54	689.00	701.14	689.00	133.65	0.01	0.19	100.00	100.00	0.00	10480.00	11314.08	6829753.00	84.56	2788.82	2414.00
17	3	1	5382.00	21023.00	145.10	0	Spot (Block17, Row1, Column3)	3557.74	3116.00	1997.81	0.06	0.56	686.00	686.25	686.00	103.01	0.00	0.15	100.00	100.00	0.00	2430.00	2871.74	2020795.00	27.87	1215.21	1092.00
17	4	1	5668.00	21020.00	142.85	0	Spot (Block17, Row1, Column4)	9034.37	7860.00	4939.27	0.06	0.55	677.00	683.36	677.00	122.12	0.00	0.18	100.00	100.00	0.00	7183.00	8357.37	5050210.00	68.39	2151.74	1914.00
17	5	1	5978.00	21018.00	141.80	0	Spot (Block17, Row1, Column5)	10414.69	8996.00	7120.00	0.06	0.68	670.00	675.83	670.00	122.71	0.00	0.18	100.00	100.00	0.00	8326.00	9744.69	5696833.00	79.36	2505.31	2063.00
17	6	1	6270.00	21021.00	141.60	0	Spot (Block17, Row1, Column6)	13059.84	12137.00	6954.08	0.03	0.53	687.00	690.88	687.00	146.14	0.00	0.21	100.00	100.00	0.00	11450.00	12372.84	7117614.00	84.64	3270.72	2715.50
17	7	1	6568.00	21027.00	142.50	0	Spot (Block17, Row1, Column7)	35046.84	34584.00	18529.74	0.01	0.53	684.00	692.60	684.00	156.56	0.01	0.23	100.00	100.00	6.75	33900.00	34362.84	19205708.00	219.43	7838.82	6362.00
17	8	1	6892.00	21023.00	200.20	0	Spot (Block17, Row1, Column8)	891.09	880.00	151.77	0.01	0.17	676.00	670.67	676.00	115.10	0.00	0.17	68.00	37.00	0.00	204.00	215.09	1014951.00	1.92	733.20	702.00
17	1	2	4771.00	21318.00	217.25	0	Spot (Block17, Row2, Column1)	784.34	785.00	99.11	0.00	0.13	692.00	713.15	692.00	156.62	0.01	0.22	24.00	0.00	0.00	93.00	92.34	1057290.00	0.45	715.80	707.00
17	2	2	5069.00	21315.00	123.85	0	Spot (Block17, Row2, Column2)	6403.84	6079.00	2338.52	0.02	0.37	679.00	685.88	679.00	116.84	0.00	0.17	100.00	100.00	0.00	5400.00	5724.84	2638382.00	48.94	1906.38	1723.00
17	3	2	5372.00	21316.00	155.95	0	Spot (Block17, Row2, Column3)	1540.23	1434.00	509.55	0.03	0.33	675.00	679.25	675.00	120.21	0.00	0.18	99.00	96.00	0.00	759.00	865.23	1030415.00	7.16	854.18	833.50
17	4	2	5679.00	21318.00	190.10	0	Spot (Block17, Row2, Column4)	2870.66	2517.00	1322.35	0.06	0.46	665.00	684.05	665.00	138.61	0.01	0.20	100.00	99.00	0.00	1852.00	2205.66	2922333.00	15.78	1217.39	1194.50
17	5	2	5983.00	21325.00	170.60	0	Spot (Block17, Row2, Column5)	7162.97	6811.00	3190.39	0.02	0.45	664.00	685.11	664.00	174.95	0.01	0.26	100.00	100.00	0.00	6147.00	6498.97	5809166.00	37.03	2070.13	1928.50
17	6	2	6271.00	21322.00	145.50	0	Spot (Block17, Row2, Column6)	2784.31	2568.00	1205.07	0.04	0.43	682.00	735.77	682.00	384.50	0.03	0.52	99.00	82.00	0.00	1886.00	2102.31	1603760.00	5.33	1110.82	1055.00
17	7	2	6576.00	21327.00	144.20	0	Spot (Block17, Row2, Column7)	2359.02	2128.00	997.12	0.04	0.42	678.00	682.91	678.00	141.06	0.00	0.21	100.00	100.00	0.00	1450.00	1681.02	1328129.00	11.88	1140.13	1081.00
17	8	2	6878.00	21313.00	207.30	0	Spot (Block17, Row2, Column8)	723.10	693.00	95.44	0.02	0.13	663.00	672.28	663.00	146.91	0.01	0.22	19.00	1.00	0.00	30.00	60.10	884350.00	0.35	683.00	676.00
17	1	3	4776.00	21613.00	140.20	0	Spot (Block17, Row3, Column1)	13201.85	12019.00	7960.07	0.04	0.60	688.00	692.91	688.00	105.02	0.00	0.15	100.00	100.00	0.00	11331.00	12513.85	7062991.00	119.11	3209.49	2465.00
17	2	3	5074.00	21616.00	142.20	0	Spot (Block17, Row3, Column2)	2673.38	2429.00	1044.60	0.04	0.39	685.00	718.10	685.00	188.17	0.02	0.26	100.00	100.00	0.00	1744.00	1988.38	1459663.00	10.39	1136.23	1094.00
17	3	3	5358.00	21617.00	145.65	0	Spot (Block17, Row3, Column3)	11102.91	7671.00	10638.57	0.16	0.96	684.00	701.75	684.00	170.04	0.01	0.24	100.00	100.00	1.55	6987.00	10418.91	6439689.00	61.17	2684.54	1500.50
17	4	3	5673.00	21619.00	138.95	0	Spot (Block17, Row3, Column4)	21634.01	19318.00	12929.49	0.05	0.60	689.00	712.16	689.00	157.89	0.01	0.22	100.00	100.00	0.38	18629.00	20945.01	11292954.00	132.51	4813.76	3636.00
17	5	3	5983.00	21613.00	144.70	0	Spot (Block17, Row3, Column5)	9111.60	5469.00	12755.25	0.22	1.40	690.00	768.42	690.00	407.56	0.05	0.53	97.00	92.00	2.63	4779.00	8421.60	5202722.00	20.47	2661.44	1164.00
17	6	3	6275.00	21623.00	218.20	0	Spot (Block17, Row3, Column6)	28745.17	16513.50	20587.46	0.24	0.72	696.00	836.13	696.00	554.40	0.08	0.66	100.00	100.00	14.58	15817.50	28049.17	39036124.00	50.34	7740.12	7537.00
17	7	3	6582.00	21629.00	141.95	0	Spot (Block17, Row3, Column7)	5632.35	4763.00	3447.60	0.07	0.61	685.00	747.08	685.00	384.18	0.04	0.51	99.00	94.00	0.00	4078.00	4947.35	3092159.00	12.72	1537.74	1315.50
17	8	3	6875.00	21632.00	153.60	0	Spot (Block17, Row3, Column8)	11787.53	11137.00	5288.96	0.02	0.45	681.00	700.06	681.00	180.77	0.01	0.26	100.00	100.00	0.00	10456.00	11106.53	7602954.00	61.33	2892.77	2511.00
17	1	4	4775.00	21916.00	138.75	0	Spot (Block17, Row4, Column1)	23629.01	21433.00	13613.83	0.04	0.58	699.00	746.50	699.00	202.06	0.03	0.27	100.00	100.00	0.00	20734.00	22930.01	12334343.00	113.24	5162.24	4093.00
17	2	4	5072.00	21918.00	161.30	0	Spot (Block17, Row4, Column2)	9869.80	8917.50	4999.42	0.04	0.51	695.50	797.03	695.50	308.65	0.06	0.39	100.00	100.00	0.00	8222.00	9174.30	7125999.00	29.39	2395.66	2350.00
17	3	4	5371.00	21919.00	144.65	0	Spot (Block17, Row4, Column3)	58527.79	65535.00	12207.09	0.05	0.21	691.00	777.30	691.00	316.86	0.05	0.41	100.00	100.00	68.71	64844.00	57836.79	33478148.00	182.26	13412.24	9289.00
17	4	4	5662.00	21920.00	164.45	0	Spot (Block17, Row4, Column4)	1003.61	980.50	187.58	0.01	0.19	689.00	712.32	689.00	170.43	0.01	0.24	76.00	39.00	0.00	291.50	314.61	752704.00	1.71	790.23	799.00
17	5	4	5970.00	21926.00	143.95	0	Spot (Block17, Row4, Column5)	4602.89	2675.00	7874.88	0.24	1.71	690.00	713.32	690.00	189.45	0.01	0.27	96.00	93.00	0.88	1985.00	3912.89	2609838.00	20.53	1716.35	928.50
17	6	4	6272.00	21922.00	170.50	0	Spot (Block17, Row4, Column6)	12173.29	11425.50	5328.11	0.03	0.44	694.00	758.06	694.00	363.03	0.04	0.48	100.00	100.00	0.00	10731.50	11479.29	9884713.00	31.44	3167.17	2847.50
17	7	4	6570.00	21930.00	143.95	0	Spot (Block17, Row4, Column7)	5686.18	4527.00	3907.77	0.10	0.69	690.00	775.99	690.00	528.70	0.05	0.68	95.00	82.00	0.00	3837.00	4996.18	3224066.00	9.29	1409.86	1268.00
17	8	4	6871.00	21930.00	143.25	0	Spot (Block17, Row4, Column8)	2425.93	2238.00	966.02	0.04	0.40	684.00	703.84	684.00	170.91	0.01	0.24	100.00	99.00	0.00	1554.00	1741.93	1360946.00	10.08	1107.43	1086.50
17	1	5	4776.00	22216.00	140.95	0	Spot (Block17, Row5, Column1)	27304.85	23369.50	18171.37	0.07	0.67	712.00	830.32	712.00	412.39	0.07	0.50	100.00	100.00	2.41	22657.50	26592.85	14744620.00	64.20	5658.58	3989.00
17	2	5	5069.00	22214.00	152.95	0	Spot (Block17, Row5, Column2)	12933.38	12167.50	5675.94	0.03	0.44	718.00	892.01	718.00	474.97	0.09	0.53	100.00	100.00	0.00	11449.50	12215.38	8354966.00	25.35	2859.13	2606.00
17	3	5	5372.00	22216.00	146.35	0	Spot (Block17, Row5, Column3)	37937.65	35223.00	20274.73	0.03	0.53	708.00	828.31	708.00	336.08	0.07	0.41	100.00	100.00	18.77	34515.00	37229.65	22231544.00	110.42	6347.39	5639.00
17	4	5	5671.00	22226.00	139.35	0	Spot (Block17, Row5, Column4)	8820.72	7939.50	4715.33	0.05	0.53	698.00	756.13	698.00	259.56	0.03	0.34	100.00	100.00	0.00	7241.50	8122.72	4657341.00	31.07	2447.76	2046.50
17	5	5	5972.00	22221.00	145.25	0	Spot (Block17, Row5, Column5)	56852.18	65535.00	14546.15	0.06	0.26	694.00	730.92	694.00	223.23	0.02	0.31	100.00	100.00	66.49	64841.00	56158.18	32576536.00	251.41	13529.77	9401.00
17	6	5	6269.00	22220.00	148.25	0	Spot (Block17, Row5, Column6)	2970.91	2697.00	1302.58	0.04	0.44	691.00	796.97	691.00	554.73	0.06	0.70	99.00	76.00	0.00	2006.00	2279.91	1776602.00	3.92	1181.28	1114.00
17	7	5	6573.00	22227.00	213.35	0	Spot (Block17, Row5, Column7)	39466.45	36775.00	21501.77	0.03	0.54	711.00	927.13	711.00	774.21	0.12	0.84	100.00	100.00	30.98	36064.00	38755.45	51346244.00	49.78	9775.95	9929.00
17	8	5	6872.00	22228.00	140.05	0	Spot (Block17, Row5, Column8)	13822.19	12328.00	9366.91	0.05	0.68	693.00	787.48	693.00	524.44	0.06	0.67	100.00	99.00	0.00	11635.00	13129.19	7367227.00	24.85	3339.94	2562.00
17	1	6	4770.00	22513.00	220.20	0	Spot (Block17, Row6, Column1)	25340.17	13321.50	20400.38	0.28	0.81	789.00	995.52	789.00	672.12	0.10	0.68	100.00	100.00	12.09	12532.50	24551.17	35223000.00	36.22	6815.96	6780.50
17	2	6	5067.00	22516.00	226.50	0	Spot (Block17, Row6, Column2)	30467.85	21824.50	17963.84	0.14	0.59	727.00	966.43	727.00	715.82	0.12	0.74	100.00	100.00	8.02	21097.50	29740.85	44848784.00	41.21	7904.29	7924.00
17	3	6	5360.00	22519.00	142.20	0	Spot (Block17, Row6, Column3)	26755.12	23672.00	16220.99	0.05	0.61	706.00	816.05	706.00	448.86	0.06	0.55	100.00	100.00	0.91	22966.00	26049.12	14768826.00	57.79	5421.02	3891.00
17	4	6	5673.00	22520.00	142.15	0	Spot (Block17, Row6, Column4)	5278.79	4645.00	2998.78	0.06	0.57	698.00	726.31	698.00	158.84	0.02	0.22	100.00	100.00	0.00	3947.00	4580.79	2898055.00	28.66	1716.78	1402.00
17	5	6	5969.00	22522.00	141.85	0	Spot (Block17, Row6, Column5)	54832.76	65535.00	15686.40	0.08	0.29	690.00	729.48	690.00	204.92	0.02	0.28	100.00	100.00	59.93	64845.00	54142.76	30103388.00	264.03	12349.16	9283.00
17	6	6	6275.00	22523.00	150.25	0	Spot (Block17, Row6, Column6)	1579.62	1442.00	605.32	0.04	0.38	684.00	768.93	684.00	483.78	0.05	0.63	64.00	37.00	0.00	758.00	895.62	973044.00	1.68	859.96	839.00
17	7	6	6567.00	22525.00	142.00	0	Spot (Block17, Row6, Column7)	11752.16	10717.50	7137.52	0.04	0.61	696.00	809.27	696.00	530.73	0.07	0.66	100.00	100.00	0.00	10021.50	11056.16	6487191.00	20.62	2780.99	2183.50
17	8	6	6878.00	22531.00	142.85	0	Spot (Block17, Row6, Column8)	11365.95	10037.00	7116.29	0.05	0.63	691.00	717.59	691.00	141.45	0.02	0.20	100.00	100.00	0.00	9346.00	10674.95	6296735.00	75.28	2733.01	2287.00
17	1	7	4768.00	22813.00	152.95	0	Spot (Block17, Row7, Column1)	14934.62	13371.00	7495.29	0.05	0.50	713.00	869.10	713.00	441.22	0.09	0.51	100.00	100.00	0.00	12658.00	14221.62	9573093.00	31.88	3139.95	2922.00
17	2	7	5073.00	22815.00	215.70	0	Spot (Block17, Row7, Column2)	893.47	861.00	188.22	0.02	0.21	695.00	801.51	695.00	456.77	0.06	0.57	12.00	0.00	0.00	166.00	198.47	1188318.00	0.20	729.68	706.50
17	3	7	5357.00	22816.00	211.25	0	Spot (Block17, Row7, Column3)	831.69	800.00	121.97	0.02	0.15	685.00	707.94	685.00	229.15	0.01	0.32	19.00	1.00	0.00	115.00	146.69	1061238.00	0.54	726.48	692.50
17	4	7	5668.00	22815.00	221.25	0	Spot (Block17, Row7, Column4)	904.35	858.50	177.29	0.02	0.20	692.00	741.93	692.00	228.64	0.03	0.31	34.00	11.00	0.00	166.50	212.35	1269701.00	0.71	740.17	717.00
17	5	7	5968.00	22823.00	186.60	0	Spot (Block17, Row7, Column5)	2706.29	2384.50	1236.49	0.05	0.46	705.00	834.92	705.00	520.87	0.07	0.62	94.00	71.00	0.00	1679.50	2001.29	2646756.00	3.59	1263.19	1246.00
17	6	7	6271.00	22824.00	216.35	0	Spot (Block17, Row7, Column6)	33199.25	27888.50	19027.41	0.08	0.57	784.00	1092.85	784.00	1036.83	0.14	0.95	100.00	100.00	10.61	27104.50	32415.25	44420728.00	30.97	8294.63	8285.00
17	7	7	6561.00	22831.00	145.15	0	Spot (Block17, Row7, Column7)	14014.93	12954.00	6958.35	0.03	0.50	711.00	884.32	711.00	698.08	0.09	0.79	100.00	100.00	0.00	12243.00	13303.93	8086614.00	18.81	3509.33	2819.00
17	8	7	6873.00	22827.00	174.85	0	Spot (Block17, Row7, Column8)	21684.84	21793.50	7142.08	0.00	0.33	695.00	761.59	695.00	279.45	0.04	0.37	100.00	100.00	0.00	21098.50	20989.84	18475488.00	74.87	5626.44	4825.00
17	1	8	4756.00	23115.00	185.40	0	Spot (Block17, Row8, Column1)	983.95	962.50	204.35	0.01	0.21	706.00	768.73	706.00	212.03	0.04	0.28	53.00	24.00	0.00	256.50	277.95	950496.00	1.02	820.07	793.00
17	2	8	5066.00	23116.00	157.60	0	Spot (Block17, Row8, Column2)	1914.61	1766.00	793.31	0.04	0.41	695.00	710.57	695.00	103.61	0.01	0.15	100.00	98.00	0.00	1071.00	1219.61	1311511.00	11.62	942.92	927.00
17	3	8	5358.00	23113.00	143.65	0	Spot (Block17, Row8, Column3)	5165.63	4219.00	3439.37	0.09	0.67	694.00	746.28	694.00	252.16	0.03	0.34	100.00	98.00	0.00	3525.00	4471.63	2897916.00	17.53	1470.99	1318.50
17	4	8	5667.00	23125.00	145.25	0	Spot (Block17, Row8, Column4)	31818.51	30056.50	15546.59	0.02	0.49	697.00	788.36	697.00	318.85	0.05	0.40	100.00	100.00	1.39	29359.50	31121.51	18327468.00	97.32	5609.30	4820.50
17	5	8	5958.00	23114.00	204.60	0	Spot (Block17, Row8, Column5)	968.25	955.00	161.53	0.01	0.17	708.00	863.75	708.00	562.69	0.09	0.65	4.00	0.00	0.00	247.00	260.25	1151253.00	0.19	833.46	796.00
17	6	8	6267.00	23123.00	201.65	0	Spot (Block17, Row8, Column6)	35221.36	29998.00	23251.57	0.07	0.66	788.00	1043.27	788.00	889.43	0.12	0.85	100.00	100.00	28.51	29210.00	34433.36	40645772.00	38.43	8113.96	7962.50
17	7	8	6569.00	23126.00	138.80	0	Spot (Block17, Row8, Column7)	7389.01	7159.00	3480.61	0.01	0.47	776.00	891.61	776.00	571.19	0.06	0.64	100.00	99.00	0.00	6383.00	6613.01	3849673.00	11.38	2160.66	1889.00
17	8	8	6856.00	23126.00	144.35	0	Spot (Block17, Row8, Column8)	62130.31	65535.00	7789.93	0.02	0.13	714.00	814.28	714.00	337.87	0.06	0.41	100.00	100.00	77.17	64821.00	61416.31	35103904.00	181.48	15824.19	12523.00
18	1	1	9279.00	21039.00	152.80	0	Spot (Block18, Row1, Column1)	40095.61	38544.00	19190.93	0.02	0.48	408.00	452.95	408.00	155.86	0.05	0.34	100.00	100.00	20.16	38136.00	39687.61	25861800.00	254.34	6824.73	4773.50
18	2	1	9572.00	21045.00	148.45	0	Spot (Block18, Row1, Column2)	1627.74	1581.00	560.89	0.01	0.34	395.00	415.88	395.00	106.71	0.02	0.26	100.00	100.00	0.00	1186.00	1232.74	979899.00	11.36	689.18	681.00
18	3	1	9881.00	21043.00	151.25	0	Spot (Block18, Row1, Column3)	1259.67	1074.00	540.40	0.07	0.43	394.00	397.56	394.00	57.22	0.00	0.14	100.00	100.00	0.00	680.00	865.67	788556.00	15.07	601.36	575.00
18	4	1	10169.00	21046.00	144.20	0	Spot (Block18, Row1, Column4)	1341.43	1298.00	447.76	0.01	0.33	394.00	399.17	394.00	54.69	0.01	0.14	100.00	100.00	0.00	904.00	947.43	764616.00	17.23	639.37	604.00
18	5	1	10479.00	21051.00	147.40	0	Spot (Block18, Row1, Column5)	1905.83	1582.00	1167.13	0.08	0.61	392.00	398.82	392.00	62.85	0.01	0.16	100.00	99.00	0.00	1190.00	1513.83	1130156.00	23.98	701.69	692.00
18	6	1	10771.00	21048.00	144.30	0	Spot (Block18, Row1, Column6)	3499.42	3318.00	1811.89	0.02	0.52	393.00	401.52	393.00	70.47	0.01	0.18	100.00	100.00	0.00	2925.00	3106.42	1970175.00	43.96	1119.99	908.50
18	7	1	11070.00	21055.00	145.25	0	Spot (Block18, Row1, Column7)	7416.77	6762.00	3947.81	0.04	0.53	396.00	402.04	396.00	66.60	0.01	0.17	100.00	100.00	0.00	6366.00	7020.77	4286894.00	105.32	1850.01	1425.00
18	8	1	11388.00	21052.00	164.70	0	Spot (Block18, Row1, Column8)	633.43	599.00	135.11	0.02	0.21	399.00	410.21	399.00	56.39	0.01	0.14	97.00	76.00	0.00	200.00	234.43	475072.00	3.96	486.31	488.00
18	1	2	9294.00	21330.00	195.30	0	Spot (Block18, Row2, Column1)	435.51	415.00	57.02	0.02	0.13	395.00	408.15	395.00	112.80	0.01	0.28	11.00	0.00	0.00	20.00	40.51	469478.00	0.24	412.02	400.00
18	2	2	9568.00	21343.00	127.10	0	Spot (Block18, Row2, Column2)	1630.08	1613.00	475.87	0.00	0.29	392.00	393.57	392.00	60.83	0.00	0.15	100.00	100.00	0.00	1221.00	1238.08	702566.00	20.33	724.52	675.00
18	3	2	9871.00	21349.00	166.55	0	Spot (Block18, Row2, Column3)	556.78	506.00	112.52	0.04	0.20	389.00	391.59	389.00	57.00	0.00	0.15	88.00	51.00	0.00	117.00	167.78	428161.00	2.90	442.79	423.00
18	4	2	10180.00	21355.00	182.95	0	Spot (Block18, Row2, Column4)	1080.15	1027.00	326.17	0.02	0.30	402.00	422.96	402.00	75.33	0.02	0.18	100.00	98.00	0.00	625.00	678.15	1018579.00	8.72	599.02	597.00
18	5	2	10482.00	21348.00	183.05	0	Spot (Block18, Row2, Column5)	5736.55	5296.50	2088.63	0.03	0.36	406.00	466.11	406.00	237.28	0.06	0.51	100.00	100.00	0.00	4890.50	5330.55	5392354.00	22.21	1670.35	1576.00
18	6	2	10776.00	21351.00	147.00	-50	Spot (Block18, Row2, Column6)	722.23	686.00	202.06	0.02	0.28	402.00	577.35	402.00	658.18	0.16	1.14	4.00	0.00	0.00	284.00	320.23	423947.00	0.22	485.67	476.50
18	7	2	11072.00	21356.00	154.15	0	Spot (Block18, Row2, Column7)	938.49	924.00	290.47	0.01	0.31	404.00	447.01	404.00	275.74	0.04	0.62	76.00	46.00	0.00	520.00	534.49	611896.00	1.78	551.45	527.00
18	8	2	11399.00	21368.00	143.75	0	Spot (Block18, Row2, Column8)	469.97	480.00	140.86	0.01	0.30	400.00	447.57	400.00	284.83	0.05	0.64	1.00	0.00	0.00	80.00	69.97	265065.00	0.08	479.70	419.00
18	1	3	9279.00	21644.00	144.00	0	Spot (Block18, Row3, Column1)	2492.39	2320.00	1262.13	0.03	0.51	387.00	388.42	387.00	216.71	0.00	0.56	100.00	97.00	0.00	1933.00	2105.39	1408201.00	9.71	829.35	752.00
18	2	3	9580.00	21645.00	159.95	0	Spot (Block18, Row3, Column2)	603.24	554.50	154.47	0.04	0.26	391.00	410.30	391.00	132.77	0.02	0.32	54.00	32.00	0.00	163.50	212.24	424678.00	1.45	444.94	426.00
18	3	3	9864.00	21640.00	143.00	0	Spot (Block18, Row3, Column3)	1197.94	1163.00	417.28	0.01	0.35	386.00	388.92	386.00	66.36	0.00	0.17	100.00	99.00	0.00	777.00	811.94	667255.00	12.19	596.33	552.00
18	4	3	10174.00	21645.00	144.85	0	Spot (Block18, Row3, Column4)	3932.79	3788.00	1955.46	0.02	0.50	394.00	401.79	394.00	67.31	0.01	0.17	100.00	100.00	0.00	3394.00	3538.79	2261353.00	52.46	1089.85	944.00
18	5	3	10444.00	21636.00	172.05	0	Spot (Block18, Row3, Column5)	769.15	686.50	667.75	0.05	0.87	413.00	597.12	413.00	640.08	0.16	1.07	12.00	3.00	0.00	273.50	356.15	636856.00	0.27	562.28	427.00
18	6	3	10776.00	21651.00	215.60	0	Spot (Block18, Row3, Column6)	49624.21	55560.00	16909.25	0.05	0.34	484.00	872.84	484.00	964.44	0.26	1.10	100.00	100.00	45.32	55076.00	49140.21	65802312.00	50.55	11181.39	10606.00
18	7	3	11079.00	21656.00	151.20	0	Spot (Block18, Row3, Column7)	1646.20	1465.00	861.33	0.05	0.52	420.00	629.34	420.00	708.10	0.18	1.13	64.00	35.00	0.00	1045.00	1226.20	1032168.00	1.44	661.00	557.00
18	8	3	11375.00	21657.00	156.20	0	Spot (Block18, Row3, Column8)	54888.74	65535.00	14675.68	0.08	0.27	405.00	504.95	405.00	425.47	0.10	0.84	100.00	100.00	53.49	65130.00	54483.74	36940428.00	127.82	9995.95	8779.00
18	1	4	9275.00	21941.00	140.75	0	Spot (Block18, Row4, Column1)	4137.27	3770.00	2041.67	0.04	0.49	399.00	426.38	399.00	137.99	0.03	0.32	100.00	100.00	0.00	3371.00	3738.27	2213437.00	26.89	1338.71	1091.00
18	2	4	9574.00	21947.00	170.80	0	Spot (Block18, Row4, Column2)	8836.26	8082.00	4765.49	0.04	0.54	411.00	506.83	411.00	340.29	0.09	0.67	100.00	100.00	0.00	7671.00	8425.26	7175040.00	24.48	1903.97	1906.00
18	3	4	9873.00	21947.00	139.70	0	Spot (Block18, Row4, Column3)	17851.95	17173.50	8974.32	0.02	0.50	396.00	464.96	396.00	263.84	0.07	0.57	100.00	100.00	0.00	16777.50	17455.95	9497235.00	65.90	4261.05	3391.00
18	4	4	10158.00	21952.00	235.70	0	Spot (Block18, Row4, Column4)	441.36	422.00	62.07	0.02	0.14	385.00	387.77	385.00	71.94	0.00	0.19	35.00	8.00	0.00	37.00	56.36	706177.00	0.74	385.98	389.00
18	5	4	10476.00	21940.00	158.20	0	Spot (Block18, Row4, Column5)	832.17	591.00	1467.01	0.15	1.76	399.00	455.36	399.00	262.56	0.06	0.58	39.00	10.00	0.00	192.00	433.17	571703.00	1.44	506.08	476.50
18	6	4	10774.00	21951.00	190.95	0	Spot (Block18, Row4, Column6)	7231.95	7296.00	2404.05	0.00	0.33	429.00	614.49	429.00	616.25	0.16	1.00	100.00	100.00	0.00	6867.00	6802.95	7434442.00	10.74	2106.99	2033.00
18	7	4	11070.00	21947.00	153.60	0	Spot (Block18, Row4, Column7)	1051.74	906.00	507.89	0.06	0.48	424.00	604.14	424.00	591.50	0.15	0.98	38.00	14.00	0.00	482.00	627.74	677322.00	0.76	570.05	504.50
18	8	4	11369.00	21964.00	156.45	0	Spot (Block18, Row4, Column8)	861.16	863.50	213.22	0.00	0.25	407.00	471.94	407.00	293.92	0.06	0.62	71.00	20.00	0.00	456.50	454.16	578697.00	1.32	536.35	524.00
18	1	5	9277.00	22245.00	139.30	0	Spot (Block18, Row5, Column1)	2973.62	2634.50	1268.84	0.05	0.43	417.00	639.39	417.00	689.28	0.19	1.08	99.00	82.00	0.00	2217.50	2556.62	1552231.00	3.39	1097.35	962.50
18	2	5	9572.00	22243.00	156.20	0	Spot (Block18, Row5, Column2)	56121.24	65535.00	13298.91	0.07	0.24	487.00	712.88	487.00	717.90	0.17	1.01	100.00	100.00	56.33	65048.00	55634.24	37657672.00	77.18	10652.26	9568.00
18	3	5	9873.00	22244.00	152.70	0	Spot (Block18, Row5, Column3)	34728.28	29787.00	20206.16	0.07	0.58	411.00	529.71	411.00	369.92	0.11	0.70	100.00	100.00	12.36	29376.00	34317.28	22191448.00	92.45	4936.35	4200.00
18	4	5	10168.00	22246.00	144.50	0	Spot (Block18, Row5, Column4)	2270.96	1948.50	1225.38	0.07	0.54	394.00	433.29	394.00	221.52	0.04	0.51	100.00	92.00	0.00	1554.50	1876.96	1289904.00	8.30	762.77	674.00
18	5	5	10472.00	22248.00	142.85	0	Spot (Block18, Row5, Column5)	17945.57	16748.50	10018.27	0.03	0.56	397.00	412.20	397.00	86.44	0.02	0.21	100.00	100.00	0.00	16351.50	17548.57	9834174.00	202.84	4102.72	3132.50
18	6	5	10771.00	22251.00	147.00	-50	Spot (Block18, Row5, Column6)	741.05	697.00	187.57	0.03	0.25	409.00	589.92	409.00	648.19	0.16	1.10	6.00	0.00	0.00	288.00	332.05	434996.00	0.23	568.01	528.00
18	7	5	11075.00	22251.00	208.75	0	Spot (Block18, Row5, Column7)	50591.75	65535.00	17776.78	0.11	0.35	484.00	758.31	484.00	800.01	0.20	1.05	100.00	100.00	52.51	65051.00	50107.75	62532048.00	62.29	11861.28	11606.50
18	8	5	11375.00	22254.00	146.90	0	Spot (Block18, Row5, Column8)	2333.08	2082.00	1342.10	0.05	0.58	404.00	506.80	404.00	442.20	0.10	0.87	87.00	71.00	0.00	1678.00	1929.08	1369518.00	4.13	763.66	696.00
18	1	6	9269.00	22543.00	218.80	0	Spot (Block18, Row6, Column1)	44652.66	41216.00	19338.56	0.03	0.43	495.00	895.86	495.00	1057.35	0.26	1.18	100.00	100.00	38.91	40721.00	44157.66	61174676.00	41.38	10902.93	10705.50
18	2	6	9567.00	22541.00	223.10	0	Spot (Block18, Row6, Column2)	44552.98	43742.00	18892.58	0.01	0.42	477.00	872.38	477.00	1114.86	0.26	1.28	100.00	100.00	33.85	43265.00	44075.98	63310280.00	39.18	10433.89	10072.50
18	3	6	9863.00	22543.00	142.95	0	Spot (Block18, Row6, Column3)	5290.24	4808.50	2733.63	0.04	0.52	410.00	559.70	410.00	633.61	0.14	1.13	100.00	97.00	0.00	4398.50	4880.24	2930792.00	7.47	1504.98	1309.50
18	4	6	10174.00	22548.00	148.00	0	Spot (Block18, Row6, Column4)	1094.90	994.50	412.72	0.04	0.38	400.00	415.26	400.00	68.73	0.02	0.17	100.00	99.00	0.00	594.50	694.90	654751.00	9.89	584.66	556.00
18	5	6	10472.00	22548.00	139.70	0	Spot (Block18, Row6, Column5)	14104.95	13393.50	7842.50	0.02	0.56	398.00	436.66	398.00	177.76	0.04	0.41	100.00	100.00	0.00	12995.50	13706.95	7447416.00	76.89	3398.46	2874.00
18	6	6	10782.00	22537.00	166.75	0	Spot (Block18, Row6, Column6)	548.50	507.00	121.00	0.03	0.22	405.00	566.16	405.00	617.81	0.15	1.09	0.00	0.00	0.00	102.00	143.50	426732.00	-0.03	467.45	434.00
18	7	6	11072.00	22550.00	144.40	0	Spot (Block18, Row6, Column7)	3521.67	3232.00	1851.17	0.04	0.53	420.00	562.88	420.00	563.28	0.13	1.00	100.00	80.00	0.00	2812.00	3101.67	1996788.00	5.25	1073.59	965.00
18	8	6	11379.00	22561.00	145.25	0	Spot (Block18, Row6, Column8)	3352.39	2901.00	1864.10	0.06	0.56	405.00	436.17	405.00	96.28	0.03	0.22	100.00	100.00	0.00	2496.00	2947.39	1927623.00	30.29	1051.90	912.00
18	1	7	9270.00	22844.00	159.60	0	Spot (Block18, Row7, Column1)	12742.42	10987.50	7139.30	0.06	0.56	410.00	578.68	410.00	564.13	0.15	0.97	100.00	100.00	0.00	10577.50	12332.42	8894209.00	21.56	2356.27	2230.50
18	2	7	9581.00	22849.00	161.75	0	Spot (Block18, Row7, Column2)	566.10	561.50	107.79	0.00	0.19	417.00	559.17	417.00	613.22	0.13	1.10	0.00	0.00	0.00	144.50	149.10	410992.00	0.01	468.16	478.00
18	3	7	9867.00	22846.00	147.00	-50	Spot (Block18, Row7, Column3)	453.24	426.00	65.99	0.03	0.15	412.00	452.58	412.00	191.41	0.04	0.42	2.00	0.00	0.00	14.00	41.24	267867.00	0.00	455.94	429.00
18	4	7	10159.00	22861.00	186.60	0	Spot (Block18, Row7, Column4)	516.08	504.00	71.94	0.01	0.14	419.00	490.15	419.00	274.58	0.07	0.56	0.00	0.00	0.00	85.00	97.08	504730.00	0.09	488.65	492.00
18	5	7	10454.00	22851.00	161.55	0	Spot (Block18, Row7, Column5)	1054.15	1000.00	328.77	0.02	0.31	446.00	594.14	446.00	593.47	0.12	1.00	43.00	4.00	0.00	554.00	608.15	763206.00	0.78	645.06	640.00
18	6	7	10768.00	22850.00	211.95	0	Spot (Block18, Row7, Column6)	46605.67	57446.00	20212.26	0.09	0.43	515.00	994.28	515.00	1127.31	0.29	1.13	100.00	100.00	43.49	56931.00	46090.67	59795632.00	40.46	10770.93	10547.00
18	7	7	11045.00	22855.00	180.55	0	Spot (Block18, Row7, Column7)	2542.53	2044.00	1780.88	0.09	0.70	485.00	696.78	485.00	751.38	0.16	1.08	67.00	51.00	0.00	1559.00	2057.53	2323872.00	2.46	1060.42	535.00
18	8	7	11373.00	22851.00	186.45	0	Spot (Block18, Row7, Column8)	11887.08	11987.00	3310.44	0.00	0.28	423.00	498.56	423.00	237.46	0.07	0.48	100.00	100.00	0.00	11564.00	11464.08	11601795.00	47.96	3333.83	3093.00
18	1	8	9264.00	23151.00	160.50	0	Spot (Block18, Row8, Column1)	644.34	591.00	312.18	0.04	0.48	395.00	424.94	395.00	165.47	0.03	0.39	61.00	15.00	0.00	196.00	249.34	458773.00	1.33	464.19	465.00
18	2	8	9570.00	23139.00	144.70	0	Spot (Block18, Row8, Column2)	797.25	765.50	227.70	0.02	0.29	401.00	416.31	401.00	70.84	0.02	0.17	99.00	94.00	0.00	364.50	396.25	454432.00	5.38	538.15	527.50
18	3	8	9858.00	23141.00	146.45	0	Spot (Block18, Row8, Column3)	1012.58	930.00	442.48	0.04	0.44	405.00	460.16	405.00	270.25	0.06	0.59	70.00	48.00	0.00	525.00	607.58	593371.00	2.04	565.67	561.00
18	4	8	10167.00	23149.00	152.45	0	Spot (Block18, Row8, Column4)	63802.41	65535.00	6374.22	0.01	0.10	413.00	499.40	413.00	334.23	0.08	0.67	100.00	100.00	87.66	65122.00	63389.41	40323484.00	189.40	15418.30	11462.00
18	5	8	10466.00	23150.00	147.00	-50	Spot (Block18, Row8, Column5)	499.99	492.00	83.21	0.01	0.17	416.00	593.25	416.00	658.41	0.15	1.11	0.00	0.00	0.00	76.00	83.99	294992.00	-0.14	487.23	488.00
18	6	8	10768.00	23153.00	212.95	0	Spot (Block18, Row8, Column6)	49055.09	62894.00	18331.22	0.11	0.37	503.00	910.65	503.00	1091.83	0.26	1.20	100.00	100.00	49.34	62391.00	48552.09	63526964.00	44.10	11284.08	10914.00
18	7	8	11067.00	23154.00	138.95	0	Spot (Block18, Row8, Column7)	1937.56	1814.00	801.43	0.03	0.41	485.00	658.81	485.00	671.37	0.13	1.02	81.00	49.00	0.00	1329.00	1452.56	1009467.00	1.90	929.30	868.00
18	8	8	11353.00	23155.00	146.80	0	Spot (Block18, Row8, Column8)	61047.37	65535.00	8535.32	0.03	0.14	456.00	523.13	456.00	296.67	0.06	0.57	100.00	100.00	70.09	65079.00	60591.37	35712996.00	204.01	14375.72	11632.00
19	1	1	13781.00	21065.00	155.05	0	Spot (Block19, Row1, Column1)	36180.62	33358.50	19098.43	0.04	0.53	402.00	440.16	402.00	149.08	0.04	0.34	100.00	100.00	13.22	32956.50	35778.62	23806936.00	239.74	6617.64	5236.00
19	2	1	14076.00	21071.00	152.55	0	Spot (Block19, Row1, Column2)	4128.50	3737.00	1894.06	0.04	0.46	394.00	408.15	394.00	115.18	0.02	0.28	100.00	100.00	0.00	3343.00	3734.50	2617472.00	32.30	1113.79	1081.50
19	3	1	14367.00	21081.00	183.00	0	Spot (Block19, Row1, Column3)	423.92	410.00	62.43	0.01	0.15	385.00	379.69	385.00	57.83	0.01	0.15	28.00	9.00	0.00	25.00	38.92	397634.00	0.76	373.36	391.00
19	4	1	14669.00	21075.00	149.60	0	Spot (Block19, Row1, Column4)	3190.17	2886.50	1506.48	0.04	0.47	385.00	379.97	385.00	63.77	0.01	0.17	100.00	100.00	0.00	2501.50	2805.17	1939624.00	44.07	1059.38	881.00
19	5	1	14980.00	21080.00	154.50	0	Spot (Block19, Row1, Column5)	614.02	587.00	142.70	0.02	0.23	384.00	391.26	384.00	103.24	0.01	0.26	83.00	47.00	0.00	203.00	230.02	406480.00	2.16	452.81	431.00
19	6	1	15271.00	21075.00	146.80	0	Spot (Block19, Row1, Column6)	2513.23	2315.00	1034.59	0.04	0.41	394.00	399.56	394.00	63.38	0.01	0.16	100.00	100.00	0.00	1921.00	2119.23	1475264.00	33.35	893.66	858.00
19	7	1	15566.00	21077.00	146.20	0	Spot (Block19, Row1, Column7)	2600.85	2541.50	1134.77	0.01	0.44	396.00	405.96	396.00	57.66	0.01	0.14	100.00	100.00	0.00	2145.50	2204.85	1524100.00	38.07	965.32	854.50
19	8	1	15883.00	21074.00	155.55	0	Spot (Block19, Row1, Column8)	857.98	789.00	233.86	0.04	0.27	398.00	408.89	398.00	56.95	0.01	0.14	100.00	98.00	0.00	391.00	459.98	571418.00	7.89	550.60	530.00
19	1	2	13788.00	21399.00	192.00	0	Spot (Block19, Row2, Column1)	426.76	406.00	52.98	0.02	0.12	391.00	398.80	391.00	91.33	0.01	0.23	20.00	0.00	0.00	15.00	35.76	443827.00	0.31	399.18	393.00
19	2	2	14068.00	21370.00	119.75	0	Spot (Block19, Row2, Column2)	525.29	495.00	70.66	0.03	0.13	387.00	379.83	387.00	53.02	0.01	0.14	96.00	50.00	0.00	108.00	138.29	199085.00	2.74	438.88	424.00
19	3	2	14384.00	21378.00	156.00	0	Spot (Block19, Row2, Column3)	617.87	601.00	144.65	0.01	0.23	377.00	367.04	377.00	49.71	0.01	0.14	90.00	85.00	0.00	224.00	240.87	413974.00	5.05	438.90	410.50
19	4	2	14684.00	21380.00	204.55	0	Spot (Block19, Row2, Column4)	460.02	424.00	78.56	0.04	0.17	379.00	382.99	379.00	113.50	0.00	0.30	31.00	5.00	0.00	45.00	81.02	548347.00	0.68	397.04	390.00
19	5	2	14981.00	21382.00	188.80	0	Spot (Block19, Row2, Column5)	17620.48	17205.00	6184.79	0.01	0.35	392.00	478.20	392.00	379.15	0.09	0.79	100.00	100.00	0.00	16813.00	17228.48	17867168.00	45.21	3685.26	2990.00
19	6	2	15277.00	21379.00	147.00	-50	Spot (Block19, Row2, Column6)	564.88	575.00	93.26	0.01	0.17	400.00	607.63	400.00	720.21	0.18	1.19	0.00	0.00	0.00	175.00	164.88	333282.00	-0.06	499.42	477.50
19	7	2	15578.00	21367.00	153.80	0	Spot (Block19, Row2, Column7)	503.96	504.00	60.78	0.00	0.12	393.00	412.13	393.00	143.11	0.02	0.35	22.00	0.00	0.00	111.00	110.96	325559.00	0.64	436.69	417.00
19	8	2	15877.00	21382.00	147.00	-50	Spot (Block19, Row2, Column8)	429.63	411.50	53.49	0.02	0.12	394.00	426.05	394.00	245.83	0.03	0.58	0.00	0.00	0.00	17.50	35.63	256057.00	0.01	422.78	407.00
19	1	3	13780.00	21668.00	143.80	0	Spot (Block19, Row3, Column1)	2337.85	2208.00	894.75	0.02	0.38	389.00	391.38	389.00	60.86	0.00	0.16	100.00	100.00	0.00	1819.00	1948.85	1316212.00	31.98	840.99	764.00
19	2	3	14079.00	21672.00	153.90	0	Spot (Block19, Row3, Column2)	760.20	715.00	199.06	0.03	0.26	393.00	425.82	393.00	203.63	0.03	0.48	78.00	31.00	0.00	322.00	367.20	494129.00	1.64	500.25	489.00
19	3	3	14364.00	21668.00	146.65	0	Spot (Block19, Row3, Column3)	1987.58	1796.00	1000.90	0.04	0.50	387.00	387.67	387.00	67.29	0.00	0.17	100.00	100.00	0.00	1409.00	1600.58	1166712.00	23.78	737.09	682.00
19	4	3	14675.00	21670.00	145.40	0	Spot (Block19, Row3, Column4)	3345.24	3187.00	1527.61	0.02	0.46	376.00	371.00	376.00	54.27	0.01	0.15	100.00	100.00	0.00	2811.00	2969.24	1940238.00	54.80	1035.44	824.00
19	5	3	14983.00	21685.00	148.80	0	Spot (Block19, Row3, Column5)	1818.45	891.00	5148.65	0.31	2.83	391.00	569.94	391.00	652.44	0.16	1.14	41.00	13.00	0.17	500.00	1427.45	1098344.00	1.91	620.41	505.00
19	6	3	15277.00	21676.00	219.30	0	Spot (Block19, Row3, Column6)	52217.91	65535.00	15788.97	0.10	0.30	454.00	852.57	454.00	935.62	0.27	1.10	100.00	100.00	50.73	65081.00	51763.91	71852520.00	54.90	11116.45	10056.50
19	7	3	15615.00	21701.00	197.15	0	Spot (Block19, Row3, Column7)	464.15	475.00	68.82	0.01	0.15	404.00	544.35	404.00	559.76	0.13	1.03	0.00	0.00	0.00	71.00	60.15	509635.00	-0.14	433.22	415.50
19	8	3	15873.00	21686.00	156.05	0	Spot (Block19, Row3, Column8)	37225.83	35746.50	17711.94	0.02	0.48	400.00	454.01	400.00	288.88	0.06	0.64	100.00	100.00	13.62	35346.50	36825.83	24866940.00	127.29	7776.82	5905.50
19	1	4	13781.00	21971.00	148.05	0	Spot (Block19, Row4, Column1)	3650.51	3471.00	1799.85	0.02	0.49	399.00	442.86	399.00	217.60	0.05	0.49	100.00	100.00	0.00	3072.00	3251.51	2193955.00	14.74	1039.03	867.50
19	2	4	14075.00	21971.00	180.95	0	Spot (Block19, Row4, Column2)	14813.32	12983.50	9067.43	0.06	0.61	408.00	505.27	408.00	311.90	0.09	0.62	100.00	100.00	0.00	12575.50	14405.32	13598625.00	45.87	2853.84	2875.50
19	3	4	14372.00	21975.00	147.75	0	Spot (Block19, Row4, Column3)	10491.28	9744.00	5394.01	0.03	0.51	397.00	494.52	397.00	375.30	0.10	0.76	100.00	100.00	0.00	9347.00	10094.28	6221331.00	26.64	2731.27	2344.00
19	4	4	14671.00	21977.00	209.30	0	Spot (Block19, Row4, Column4)	460.25	465.00	73.97	0.00	0.16	382.00	380.99	382.00	57.72	0.00	0.15	52.00	31.00	0.00	83.00	78.25	574395.00	1.37	404.39	395.50
19	5	4	14965.00	21969.00	155.40	0	Spot (Block19, Row4, Column5)	786.07	682.00	606.14	0.06	0.77	385.00	409.95	385.00	170.28	0.03	0.42	74.00	35.00	0.00	297.00	401.07	525097.00	2.21	461.46	452.00
19	6	4	15279.00	21976.00	192.40	0	Spot (Block19, Row4, Column6)	22575.30	22892.50	8275.49	0.01	0.37	418.00	604.33	418.00	584.10	0.16	0.97	100.00	100.00	0.00	22474.50	22157.30	23613764.00	37.61	4550.47	3804.00
19	7	4	15574.00	21981.00	147.00	-50	Spot (Block19, Row4, Column7)	612.37	607.00	89.13	0.00	0.15	458.00	583.08	458.00	478.05	0.10	0.82	0.00	0.00	0.00	149.00	154.37	360072.00	0.06	564.26	537.50
19	8	4	15874.00	21992.00	169.85	0	Spot (Block19, Row4, Column8)	644.37	628.00	128.44	0.01	0.20	406.00	446.65	406.00	166.80	0.04	0.37	70.00	23.00	0.00	222.00	238.37	517428.00	1.19	483.74	487.50
19	1	5	13775.00	22281.00	160.00	0	Spot (Block19, Row5, Column1)	5118.11	4123.00	3205.19	0.09	0.63	409.00	667.37	409.00	812.51	0.21	1.22	93.00	83.00	0.00	3714.00	4709.11	3608269.00	5.48	1314.65	939.50
19	2	5	14071.00	22268.00	155.70	0	Spot (Block19, Row5, Column2)	41174.36	40828.00	17816.49	0.00	0.43	427.00	655.03	427.00	594.85	0.19	0.91	100.00	100.00	15.49	40401.00	40747.36	27381052.00	68.12	7639.80	6410.00
19	3	5	14375.00	22270.00	161.85	0	Spot (Block19, Row5, Column3)	42704.25	42645.50	20296.62	0.00	0.48	403.00	547.08	403.00	475.38	0.13	0.87	100.00	100.00	31.73	42242.50	42301.25	31088916.00	88.68	5931.19	5360.00
19	4	5	14671.00	22274.00	146.90	0	Spot (Block19, Row5, Column4)	1712.59	1661.00	709.97	0.01	0.41	390.00	445.17	390.00	316.92	0.06	0.71	99.00	81.00	0.00	1271.00	1322.59	1003576.00	4.00	710.08	634.50
19	5	5	14973.00	22272.00	147.25	0	Spot (Block19, Row5, Column5)	18600.39	15696.00	12781.83	0.07	0.69	388.00	386.52	388.00	70.11	0.00	0.18	100.00	100.00	0.00	15308.00	18212.39	11030034.00	259.81	3660.92	2645.00
19	6	5	15258.00	22294.00	141.80	0	Spot (Block19, Row5, Column6)	550.47	511.00	91.11	0.03	0.17	409.00	507.22	409.00	425.01	0.09	0.84	0.00	0.00	0.00	102.00	141.47	300004.00	0.10	479.96	482.00
19	7	5	15578.00	22278.00	200.90	0	Spot (Block19, Row5, Column7)	45970.04	54923.00	20836.49	0.08	0.45	486.00	668.09	486.00	641.61	0.14	0.96	100.00	100.00	41.67	54437.00	45484.04	52728124.00	70.61	9965.06	9937.00
19	8	5	15889.00	22276.00	155.40	0	Spot (Block19, Row5, Column8)	667.28	657.00	182.17	0.01	0.27	407.00	491.59	407.00	404.37	0.08	0.82	14.00	2.00	0.00	250.00	260.28	442408.00	0.43	488.87	482.50
19	1	6	13770.00	22566.00	217.75	0	Spot (Block19, Row6, Column1)	48785.10	58565.50	18058.91	0.08	0.37	466.00	951.92	466.00	1113.95	0.31	1.17	100.00	100.00	48.74	58099.50	48319.10	66055688.00	42.94	10870.78	10643.50
19	2	6	14069.00	22567.00	210.15	0	Spot (Block19, Row6, Column2)	34652.84	31399.50	18857.90	0.04	0.54	435.00	763.47	435.00	850.00	0.24	1.11	100.00	100.00	11.00	30964.50	34217.84	43454824.00	39.87	7693.30	7396.00
19	3	6	14361.00	22572.00	144.25	0	Spot (Block19, Row6, Column3)	4514.99	4367.50	2053.79	0.01	0.45	397.00	505.71	397.00	442.45	0.11	0.87	100.00	100.00	0.00	3970.50	4117.99	2537422.00	9.06	1520.29	1239.50
19	4	6	14673.00	22572.00	151.85	0	Spot (Block19, Row6, Column4)	1074.03	996.00	403.79	0.03	0.38	392.00	393.19	392.00	63.27	0.00	0.16	100.00	99.00	0.00	604.00	682.03	676639.00	10.76	516.12	500.00
19	5	6	14972.00	22575.00	145.55	0	Spot (Block19, Row6, Column5)	9604.29	8595.00	6075.88	0.05	0.63	394.00	407.55	394.00	103.19	0.01	0.25	100.00	100.00	0.00	8201.00	9210.29	5522466.00	89.13	2149.62	1664.50
19	6	6	15285.00	22558.00	186.50	0	Spot (Block19, Row6, Column6)	502.86	492.00	58.56	0.01	0.12	414.00	531.41	414.00	472.65	0.11	0.89	0.00	0.00	0.00	78.00	88.86	493809.00	-0.06	464.61	459.00
19	7	6	15572.00	22580.00	147.55	0	Spot (Block19, Row6, Column7)	1297.64	1225.00	501.20	0.03	0.39	448.00	540.03	448.00	468.65	0.08	0.87	69.00	38.00	0.00	777.00	849.64	770797.00	1.62	668.01	622.50
19	8	6	15859.00	22579.00	162.65	0	Spot (Block19, Row6, Column8)	582.00	585.00	93.13	0.00	0.16	413.00	459.73	413.00	149.15	0.05	0.32	57.00	9.00	0.00	172.00	169.00	428933.00	0.82	500.91	499.00
19	1	7	13767.00	22869.00	170.60	0	Spot (Block19, Row7, Column1)	22246.19	19258.00	13482.36	0.06	0.61	406.00	643.40	406.00	689.03	0.20	1.07	100.00	100.00	0.00	18852.00	21840.19	18041660.00	31.35	3663.63	3538.00
19	2	7	14092.00	22886.00	212.55	0	Spot (Block19, Row7, Column2)	468.41	476.00	78.12	0.01	0.17	397.00	507.04	397.00	420.71	0.11	0.83	0.00	0.00	0.00	79.00	71.41	602848.00	-0.09	414.39	395.00
19	3	7	14360.00	22874.00	168.35	0	Spot (Block19, Row7, Column3)	447.45	418.00	72.10	0.03	0.16	392.00	396.18	392.00	59.45	0.00	0.15	43.00	13.00	0.00	26.00	55.45	351247.00	0.86	421.13	400.00
19	4	7	14678.00	22876.00	183.35	0	Spot (Block19, Row7, Column4)	463.80	465.00	75.02	0.00	0.16	395.00	409.05	395.00	156.73	0.02	0.38	9.00	0.00	0.00	70.00	68.80	438288.00	0.35	417.08	406.00
19	5	7	14907.00	22885.00	240.35	0	Spot (Block19, Row7, Column5)	451.92	426.00	90.77	0.03	0.20	399.00	502.18	399.00	444.22	0.10	0.88	0.00	0.00	0.00	27.00	52.92	751988.00	-0.11	420.19	403.00
19	6	7	15267.00	22878.00	201.35	0	Spot (Block19, Row7, Column6)	39286.97	40357.00	20867.27	0.01	0.53	495.00	860.28	495.00	909.20	0.24	1.06	100.00	100.00	21.30	39862.00	38791.97	45180268.00	42.26	7673.31	7668.00
19	7	7	15547.00	22884.00	158.50	0	Spot (Block19, Row7, Column7)	1537.69	1378.00	658.03	0.05	0.43	492.00	656.78	492.00	587.73	0.13	0.89	70.00	37.00	0.00	886.00	1045.69	1068694.00	1.50	729.38	603.00
19	8	7	15871.00	22884.00	187.75	0	Spot (Block19, Row7, Column8)	38509.68	39337.00	11394.72	0.01	0.30	486.00	544.42	486.00	267.16	0.05	0.49	100.00	100.00	0.91	38851.00	38023.68	38240100.00	142.11	8252.86	7297.00
19	1	8	13765.00	23168.00	154.15	0	Spot (Block19, Row8, Column1)	906.30	799.00	413.28	0.05	0.46	396.00	450.36	396.00	276.84	0.06	0.61	69.00	30.00	0.00	403.00	510.30	591811.00	1.65	531.41	512.00
19	2	8	14093.00	23166.00	161.35	0	Spot (Block19, Row8, Column2)	510.90	502.50	90.67	0.01	0.18	393.00	402.69	393.00	64.44	0.01	0.16	71.00	37.00	0.00	109.50	117.90	369893.00	1.68	430.99	409.50
19	3	8	14361.00	23170.00	146.15	0	Spot (Block19, Row8, Column3)	553.93	516.00	106.41	0.03	0.19	392.00	410.10	392.00	167.30	0.02	0.41	48.00	2.00	0.00	124.00	161.93	321835.00	0.86	451.95	421.50
19	4	8	14666.00	23177.00	152.50	0	Spot (Block19, Row8, Column4)	56356.70	65535.00	13905.40	0.07	0.25	396.00	431.96	396.00	214.68	0.04	0.50	100.00	100.00	60.53	65139.00	55960.70	35843152.00	260.51	12360.40	9585.50
19	5	8	14944.00	23169.00	189.70	0	Spot (Block19, Row8, Column5)	476.69	477.50	78.12	0.00	0.16	401.00	568.04	401.00	679.60	0.15	1.20	0.00	0.00	0.00	76.50	75.69	483367.00	-0.13	426.19	408.00
19	6	8	15269.00	23179.00	218.15	0	Spot (Block19, Row8, Column6)	51457.27	65535.00	16839.18	0.11	0.33	501.00	913.83	501.00	1042.56	0.26	1.14	100.00	100.00	51.84	65034.00	50956.27	69982576.00	48.48	11155.08	10719.50
19	7	8	15570.00	23184.00	143.75	0	Spot (Block19, Row8, Column7)	1726.94	1619.00	757.62	0.03	0.44	487.00	654.25	487.00	655.22	0.13	1.00	72.00	42.00	0.00	1132.00	1239.94	972265.00	1.64	849.10	715.00
19	8	8	15855.00	23181.00	149.00	0	Spot (Block19, Row8, Column8)	56211.96	65535.00	13409.72	0.07	0.24	477.00	538.61	477.00	277.76	0.05	0.52	100.00	100.00	59.41	65058.00	55734.96	34064712.00	200.44	13254.84	9474.00
20	1	1	18286.00	21090.00	155.70	0	Spot (Block20, Row1, Column1)	30767.84	26832.50	17718.28	0.06	0.58	500.00	541.71	500.00	165.16	0.03	0.30	100.00	100.00	3.44	26332.50	30267.84	20552944.00	183.01	5800.45	4497.00
20	2	1	18576.00	21095.00	152.90	0	Spot (Block20, Row1, Column2)	23899.75	21647.00	13850.46	0.04	0.58	506.00	584.01	506.00	258.05	0.06	0.44	100.00	100.00	0.31	21141.00	23393.75	15319740.00	90.35	4078.09	3698.00
20	3	1	18881.00	21099.00	148.50	0	Spot (Block20, Row1, Column3)	21032.36	17691.00	14975.35	0.08	0.71	502.00	543.68	502.00	186.10	0.03	0.34	100.00	100.00	0.00	17189.00	20530.36	12619415.00	110.09	4365.86	3391.00
20	4	1	19174.00	21100.00	148.40	0	Spot (Block20, Row1, Column4)	17826.04	15715.00	9858.75	0.05	0.55	502.00	570.65	502.00	260.77	0.06	0.46	100.00	100.00	0.00	15213.00	17324.04	10659969.00	66.17	4031.61	3330.50
20	5	1	19478.00	21102.00	151.40	0	Spot (Block20, Row1, Column5)	36059.22	34551.00	24696.85	0.02	0.68	501.00	538.14	501.00	155.55	0.03	0.29	100.00	100.00	29.25	34050.00	35558.22	22681340.00	228.35	5778.09	4275.50
20	6	1	19775.00	21102.00	148.70	0	Spot (Block20, Row1, Column6)	39587.32	38846.00	21111.25	0.01	0.53	512.00	566.23	512.00	229.98	0.04	0.41	100.00	100.00	25.66	38334.00	39075.32	23910852.00	169.67	8650.52	5535.00
20	7	1	20071.00	21108.00	152.65	0	Spot (Block20, Row1, Column7)	58991.82	65535.00	11342.13	0.05	0.19	529.00	581.40	529.00	231.86	0.04	0.40	100.00	100.00	68.50	65006.00	58462.82	37460120.00	251.92	15389.95	10460.50
20	8	1	20384.00	21103.00	156.70	0	Spot (Block20, Row1, Column8)	3011.90	2790.00	1303.20	0.03	0.43	510.00	538.18	510.00	129.84	0.02	0.24	100.00	100.00	0.00	2280.00	2501.90	2039054.00	19.05	1117.87	1012.00
20	1	2	18281.00	21401.00	215.10	0	Spot (Block20, Row2, Column1)	543.01	507.00	81.89	0.03	0.15	493.00	526.54	493.00	230.60	0.03	0.44	2.00	0.00	0.00	14.00	50.01	716234.00	0.07	500.70	498.00
20	2	2	18578.00	21395.00	136.45	0	Spot (Block20, Row2, Column2)	31583.39	30439.00	13630.54	0.02	0.43	502.00	572.70	502.00	299.33	0.06	0.52	100.00	100.00	0.60	29937.00	31081.39	15823278.00	103.60	5499.81	5139.50
20	3	2	18883.00	21397.00	152.95	0	Spot (Block20, Row2, Column3)	1831.01	1573.00	856.68	0.07	0.47	503.00	576.77	503.00	321.18	0.06	0.56	94.00	73.00	0.00	1070.00	1328.01	1164523.00	3.91	762.54	751.50
20	4	2	19180.00	21400.00	175.40	0	Spot (Block20, Row2, Column4)	20880.12	20061.00	10373.79	0.02	0.50	499.00	603.37	499.00	380.83	0.08	0.63	100.00	100.00	0.00	19562.00	20381.12	17998670.00	53.24	3754.05	3746.00
20	5	2	19482.00	21403.00	189.05	0	Spot (Block20, Row2, Column5)	2640.05	2579.50	797.43	0.01	0.30	504.00	624.22	504.00	543.95	0.09	0.87	100.00	93.00	0.00	2075.50	2136.05	2671734.00	3.71	1083.51	974.00
20	6	2	19770.00	21401.00	148.65	0	Spot (Block20, Row2, Column6)	11678.20	10026.00	6833.57	0.07	0.59	563.00	731.90	563.00	680.90	0.11	0.93	100.00	100.00	0.00	9463.00	11115.20	7041953.00	16.08	3180.18	2301.00
20	7	2	20077.00	21404.00	149.10	0	Spot (Block20, Row2, Column7)	11838.57	10371.00	7338.78	0.06	0.62	573.00	602.61	573.00	214.25	0.02	0.36	100.00	100.00	0.00	9798.00	11265.57	7221530.00	52.44	2713.30	2541.50
20	8	2	20362.00	21416.00	184.95	0	Spot (Block20, Row2, Column8)	629.94	610.00	72.85	0.01	0.12	510.00	547.86	510.00	159.85	0.03	0.29	34.00	0.00	0.00	100.00	119.94	601588.00	0.51	565.86	539.00
20	1	3	18279.00	21695.00	153.20	0	Spot (Block20, Row3, Column1)	39602.95	38887.00	22327.37	0.01	0.56	489.00	505.26	489.00	134.80	0.01	0.27	100.00	100.00	29.28	38398.00	39113.95	25702452.00	290.04	5987.46	4754.00
20	2	3	18579.00	21699.00	148.10	0	Spot (Block20, Row3, Column2)	2812.52	2471.00	1378.02	0.06	0.49	501.00	561.47	501.00	250.26	0.05	0.45	100.00	95.00	0.00	1970.00	2311.52	1679076.00	9.00	986.64	911.50
20	3	3	18869.00	21700.00	146.45	0	Spot (Block20, Row3, Column3)	10201.10	7717.00	9255.58	0.12	0.91	499.00	527.71	499.00	147.11	0.02	0.28	100.00	100.00	1.02	7218.00	9702.10	5988048.00	65.76	3134.04	2111.50
20	4	3	19177.00	21698.00	148.45	0	Spot (Block20, Row3, Column4)	40730.03	39191.00	20523.82	0.02	0.50	498.00	561.05	498.00	282.94	0.05	0.50	100.00	100.00	26.97	38693.00	40232.03	24763980.00	141.97	8023.73	6255.00
20	5	3	19482.00	21697.00	149.95	0	Spot (Block20, Row3, Column5)	4969.21	3874.50	5739.27	0.11	1.15	502.00	664.36	502.00	653.32	0.12	0.98	96.00	76.00	0.16	3372.50	4467.21	3051093.00	6.59	1554.71	987.50
20	6	3	19779.00	21699.00	211.80	0	Spot (Block20, Row3, Column6)	37393.78	31170.00	17462.57	0.08	0.47	596.00	883.28	596.00	815.37	0.17	0.92	100.00	100.00	17.85	30574.00	36797.78	47976432.00	44.78	9981.57	9792.00
20	7	3	20088.00	21708.00	148.80	0	Spot (Block20, Row3, Column7)	33493.50	28920.50	22242.38	0.06	0.66	589.00	706.15	589.00	469.00	0.08	0.66	100.00	100.00	14.80	28331.50	32904.50	20364100.00	69.91	6092.01	4839.00
20	8	3	20376.00	21710.00	160.15	0	Spot (Block20, Row3, Column8)	29073.49	26825.50	14440.06	0.03	0.50	525.00	583.02	525.00	216.36	0.05	0.37	100.00	100.00	1.27	26300.50	28548.49	20525892.00	131.68	5467.18	4941.50
20	1	4	18280.00	21998.00	150.15	0	Spot (Block20, Row4, Column1)	40020.47	38471.50	20953.02	0.02	0.52	491.00	530.92	491.00	205.71	0.03	0.39	100.00	100.00	27.42	37980.50	39529.47	24812816.00	191.97	7953.88	6018.00
20	2	4	18572.00	21997.00	190.60	0	Spot (Block20, Row4, Column2)	12694.18	11288.50	7734.73	0.05	0.61	506.00	598.24	506.00	295.06	0.07	0.49	100.00	100.00	0.00	10782.50	12188.18	12998842.00	40.99	2858.96	2834.50
20	3	4	18880.00	21999.00	156.25	0	Spot (Block20, Row4, Column3)	61737.36	65535.00	8405.83	0.03	0.14	506.00	634.19	506.00	439.51	0.10	0.69	100.00	100.00	76.60	65029.00	61231.36	41426148.00	139.03	14470.68	10560.50
20	4	4	19165.00	22004.00	155.70	0	Spot (Block20, Row4, Column4)	1595.51	1522.00	617.23	0.02	0.39	498.00	531.65	498.00	169.02	0.03	0.32	99.00	90.00	0.00	1024.00	1097.51	1067399.00	6.29	714.35	708.00
20	5	4	19476.00	22008.00	156.65	0	Spot (Block20, Row4, Column5)	2707.64	1697.00	4797.04	0.20	1.77	498.00	526.04	498.00	177.57	0.02	0.34	90.00	83.00	0.15	1199.00	2209.64	1827656.00	12.29	1143.26	626.00
20	6	4	19784.00	22002.00	190.05	0	Spot (Block20, Row4, Column6)	3198.12	3224.00	954.53	0.00	0.30	525.00	644.48	525.00	421.00	0.09	0.65	100.00	99.00	0.00	2699.00	2673.12	3262082.00	6.07	1198.96	1137.00
20	7	4	20070.00	22008.00	150.10	0	Spot (Block20, Row4, Column7)	22423.14	16979.00	18906.95	0.12	0.84	592.00	705.16	592.00	462.73	0.08	0.66	100.00	100.00	2.59	16387.00	21831.14	13835078.00	46.93	4052.04	3216.00
20	8	4	20376.00	22012.00	154.65	0	Spot (Block20, Row4, Column8)	5923.38	5122.00	3501.41	0.06	0.59	545.00	593.41	545.00	192.37	0.04	0.32	100.00	100.00	0.00	4577.00	5378.38	3879812.00	27.71	1675.62	1357.50
20	1	5	18279.00	22296.00	151.15	0	Spot (Block20, Row5, Column1)	35160.66	30841.00	21113.25	0.06	0.60	499.00	645.60	499.00	453.27	0.11	0.70	100.00	100.00	18.18	30342.00	34661.66	22045812.00	76.15	6685.61	4854.00
20	2	5	18572.00	22296.00	157.50	0	Spot (Block20, Row5, Column2)	32629.25	30183.00	14863.91	0.03	0.46	542.00	752.50	542.00	590.28	0.14	0.78	100.00	100.00	0.73	29641.00	32087.25	22220512.00	54.00	6168.49	5420.00
20	3	5	18877.00	22297.00	167.80	0	Spot (Block20, Row5, Column3)	39989.24	36458.00	20802.74	0.04	0.52	512.00	704.73	512.00	557.54	0.14	0.79	100.00	100.00	27.54	35946.00	39477.24	31511736.00	70.46	5597.92	5321.00
20	4	5	19174.00	22306.00	150.40	0	Spot (Block20, Row5, Column4)	28134.16	22906.00	20559.16	0.09	0.73	497.00	592.78	497.00	404.07	0.08	0.68	100.00	100.00	5.86	22409.00	27637.16	17274384.00	68.16	5270.79	3348.00
20	5	5	19476.00	22300.00	155.25	0	Spot (Block20, Row5, Column5)	62488.73	65535.00	7578.97	0.02	0.12	497.00	545.10	497.00	254.36	0.04	0.47	100.00	100.00	79.31	65038.00	61991.73	41367916.00	243.53	15119.02	10900.50
20	6	5	19779.00	22301.00	151.75	0	Spot (Block20, Row5, Column6)	12611.85	11377.00	7124.12	0.04	0.56	510.00	610.74	510.00	408.79	0.08	0.67	100.00	100.00	0.00	10867.00	12101.85	7920243.00	29.36	2695.24	2266.00
20	7	5	20080.00	22303.00	206.25	0	Spot (Block20, Row5, Column7)	45170.76	47919.50	19303.26	0.03	0.43	594.00	794.17	594.00	624.49	0.13	0.79	100.00	100.00	35.31	47325.50	44576.76	54747400.00	71.06	10090.68	9911.50
20	8	5	20379.00	22307.00	150.85	0	Spot (Block20, Row5, Column8)	38036.31	38643.50	24711.38	0.01	0.65	556.00	646.70	556.00	427.53	0.07	0.66	100.00	100.00	33.87	38087.50	37480.31	23810840.00	87.45	6340.06	4888.50
20	1	6	18273.00	22592.00	214.55	0	Spot (Block20, Row6, Column1)	33537.55	26349.00	18897.56	0.10	0.56	518.00	835.73	518.00	719.33	0.21	0.86	100.00	100.00	15.20	25831.00	33019.55	43900856.00	45.46	7622.10	7620.00
20	2	6	18574.00	22597.00	210.80	0	Spot (Block20, Row6, Column2)	38394.33	36595.50	18496.33	0.02	0.48	554.00	810.61	554.00	711.08	0.17	0.88	100.00	100.00	16.06	36041.50	37840.33	48530636.00	52.85	8364.59	8171.00
20	3	6	18863.00	22596.00	149.80	0	Spot (Block20, Row6, Column3)	51226.55	65535.00	17548.13	0.11	0.34	501.00	670.66	501.00	573.63	0.13	0.86	100.00	100.00	50.81	65034.00	50725.55	31555780.00	88.13	11692.03	9031.00
20	4	6	19174.00	22596.00	148.10	0	Spot (Block20, Row6, Column4)	7803.98	6591.00	5066.35	0.07	0.65	492.00	518.04	492.00	194.75	0.02	0.38	100.00	100.00	0.00	6099.00	7311.98	4674585.00	37.41	2050.51	1527.50
20	5	6	19473.00	22600.00	152.75	0	Spot (Block20, Row6, Column5)	64228.13	65535.00	4726.05	0.01	0.07	502.00	577.77	502.00	324.99	0.06	0.56	100.00	100.00	88.24	65033.00	63726.13	40977916.00	195.85	16802.46	11075.00
20	6	6	19773.00	22605.00	149.85	0	Spot (Block20, Row6, Column6)	4198.64	3114.00	3149.08	0.13	0.75	514.00	634.69	514.00	486.52	0.09	0.77	93.00	75.00	0.00	2600.00	3684.64	2582165.00	7.33	1178.18	981.50
20	7	6	20073.00	22601.00	152.65	0	Spot (Block20, Row6, Column7)	43326.03	49169.50	22210.54	0.05	0.51	574.00	662.75	574.00	429.17	0.06	0.65	100.00	100.00	40.37	48595.50	42752.03	27902132.00	99.41	7768.33	5085.00
20	8	6	20380.00	22611.00	150.75	0	Spot (Block20, Row6, Column8)	46560.58	57490.00	21302.05	0.09	0.46	552.00	580.59	552.00	168.14	0.02	0.29	100.00	100.00	46.14	56938.00	46008.58	28960864.00	273.46	9359.04	6531.50
20	1	7	18272.00	22896.00	180.60	0	Spot (Block20, Row7, Column1)	18958.34	15402.00	12377.84	0.09	0.65	493.00	634.94	493.00	481.13	0.11	0.76	100.00	100.00	0.00	14909.00	18465.34	17346884.00	38.08	3473.35	3472.50
20	2	7	18573.00	22898.00	153.85	0	Spot (Block20, Row7, Column2)	2159.66	1636.00	1402.27	0.12	0.65	498.00	608.59	498.00	447.02	0.09	0.73	77.00	58.00	0.00	1138.00	1661.66	1397303.00	3.47	774.45	743.00
20	3	7	18869.00	22907.00	186.50	0	Spot (Block20, Row7, Column3)	629.43	606.00	87.94	0.02	0.14	493.00	504.46	493.00	121.49	0.01	0.24	42.00	8.00	0.00	113.00	136.43	618099.00	1.03	542.41	510.50
20	4	7	19169.00	22905.00	155.65	0	Spot (Block20, Row7, Column4)	1461.35	1300.00	704.84	0.05	0.48	490.00	529.25	490.00	258.84	0.03	0.49	87.00	62.00	0.00	810.00	971.35	977645.00	3.60	697.71	696.00
20	5	7	19468.00	22903.00	187.75	0	Spot (Block20, Row7, Column5)	15980.24	14080.00	9849.13	0.05	0.62	505.00	698.72	505.00	595.93	0.14	0.85	100.00	100.00	0.00	13575.00	15475.24	15900339.00	25.64	3238.54	3234.00
20	6	7	19768.00	22903.00	206.65	0	Spot (Block20, Row7, Column6)	39954.64	40800.00	20835.56	0.01	0.52	601.00	961.19	601.00	892.97	0.20	0.93	100.00	100.00	23.93	40199.00	39353.64	48585116.00	43.67	8485.87	8507.00
20	7	7	20060.00	22907.00	151.80	0	Spot (Block20, Row7, Column7)	49423.18	55119.50	16935.11	0.05	0.34	584.00	717.28	584.00	544.97	0.09	0.76	100.00	100.00	41.82	54535.50	48839.18	31433364.00	89.37	9730.64	7286.50
20	8	7	20376.00	22913.00	186.50	0	Spot (Block20, Row7, Column8)	7595.75	7575.50	1878.79	0.00	0.25	561.00	605.11	561.00	200.70	0.03	0.33	100.00	100.00	0.00	7014.50	7034.75	7459030.00	34.83	2462.54	2371.00
20	1	8	18260.00	23196.00	175.90	0	Spot (Block20, Row8, Column1)	623.53	590.00	134.05	0.02	0.21	478.00	500.93	478.00	239.05	0.02	0.48	20.00	1.00	0.00	112.00	145.53	540602.00	0.51	502.77	500.00
20	2	8	18572.00	23197.00	148.40	0	Spot (Block20, Row8, Column2)	8443.88	7393.50	4974.93	0.06	0.59	493.00	493.86	493.00	88.98	0.00	0.18	100.00	100.00	0.00	6900.50	7950.88	5133877.00	89.35	1961.37	1754.00
20	3	8	18860.00	23196.00	149.10	0	Spot (Block20, Row8, Column3)	17533.53	13199.00	13984.29	0.12	0.80	495.00	508.06	495.00	139.08	0.01	0.27	100.00	100.00	0.00	12704.00	17038.53	10607786.00	122.42	3412.64	2734.00
20	4	8	19169.00	23202.00	153.15	0	Spot (Block20, Row8, Column4)	49852.63	59693.00	17985.08	0.08	0.36	493.00	513.82	493.00	159.77	0.02	0.31	100.00	100.00	46.97	59200.00	49359.63	32055476.00	308.81	9965.73	7965.00
20	5	8	19458.00	23200.00	151.45	0	Spot (Block20, Row8, Column5)	1461.06	1392.50	548.50	0.02	0.38	498.00	621.75	498.00	471.74	0.10	0.76	74.00	48.00	0.00	894.50	963.06	920470.00	1.78	710.61	685.50
20	6	8	19770.00	23206.00	209.75	0	Spot (Block20, Row8, Column6)	40223.61	36178.00	19457.10	0.05	0.48	575.00	843.97	575.00	791.49	0.17	0.94	100.00	100.00	27.91	35603.00	39648.61	50440772.00	49.75	8595.86	8179.50
20	7	8	20068.00	23205.00	148.45	0	Spot (Block20, Row8, Column7)	25190.42	23575.00	15557.32	0.03	0.62	532.00	681.05	532.00	498.75	0.11	0.73	100.00	100.00	0.00	23043.00	24658.42	15139444.00	49.14	5256.31	4120.00
20	8	8	20358.00	23207.00	152.85	0	Spot (Block20, Row8, Column8)	52968.21	65535.00	16019.16	0.09	0.30	522.00	594.54	522.00	212.62	0.06	0.36	100.00	100.00	53.21	65013.00	52446.21	33846944.00	246.33	11974.38	9098.50
21	1	1	4750.00	25511.00	149.60	0	Spot (Block21, Row1, Column1)	44078.64	44784.00	18820.73	0.01	0.43	397.00	445.87	397.00	187.35	0.05	0.42	100.00	100.00	30.61	44387.00	43681.64	26932204.00	232.89	8669.20	7350.50
21	2	1	5049.00	25516.00	141.85	0	Spot (Block21, Row1, Column2)	1988.07	1855.50	787.03	0.03	0.40	371.00	375.14	371.00	93.88	0.00	0.25	100.00	100.00	0.00	1484.50	1617.07	1089464.00	17.18	724.19	663.00
21	3	1	5361.00	25528.00	239.05	0	Spot (Block21, Row1, Column3)	413.06	404.00	47.12	0.01	0.11	357.00	358.79	357.00	43.18	0.00	0.12	58.00	20.00	0.00	47.00	56.06	680730.00	1.26	362.58	365.00
21	4	1	5647.00	25519.00	137.60	0	Spot (Block21, Row1, Column4)	1636.75	1599.00	577.21	0.01	0.35	344.00	352.74	344.00	41.80	0.01	0.12	100.00	100.00	0.00	1255.00	1292.75	839651.00	30.71	695.65	643.00
21	5	1	5955.00	25524.00	157.30	0	Spot (Block21, Row1, Column5)	593.12	578.00	143.15	0.01	0.24	338.00	352.42	338.00	65.94	0.02	0.19	96.00	79.00	0.00	240.00	255.12	403319.00	3.65	403.11	408.00
21	6	1	6246.00	25523.00	146.80	0	Spot (Block21, Row1, Column6)	1047.77	1010.00	333.74	0.02	0.32	378.00	369.22	378.00	54.91	0.01	0.15	99.00	98.00	0.00	632.00	669.77	612948.00	12.36	547.56	512.50
21	7	1	6542.00	25525.00	139.10	0	Spot (Block21, Row1, Column7)	1253.81	1167.00	513.39	0.03	0.41	379.00	370.47	379.00	48.39	0.01	0.13	100.00	100.00	0.00	788.00	874.81	654491.00	18.25	635.44	607.00
21	8	1	6859.00	25523.00	164.85	0	Spot (Block21, Row1, Column8)	1150.72	692.50	2977.25	0.22	2.59	375.00	366.06	375.00	47.41	0.01	0.13	99.00	90.00	0.00	317.50	775.72	867643.00	16.55	462.08	436.00
21	1	2	4733.00	25840.00	220.70	0	Spot (Block21, Row2, Column1)	419.50	407.00	41.03	0.01	0.10	382.00	397.33	382.00	126.70	0.02	0.32	1.00	0.00	0.00	25.00	37.50	585623.00	0.17	389.43	394.00
21	2	2	5046.00	25814.00	136.50	0	Spot (Block21, Row2, Column2)	558.93	549.00	89.52	0.01	0.16	361.00	361.41	361.00	45.29	0.00	0.13	98.00	90.00	0.00	188.00	197.93	281143.00	4.36	428.91	418.00
21	3	2	5365.00	25811.00	139.00	0	Spot (Block21, Row2, Column3)	599.51	489.00	855.30	0.09	1.43	348.00	356.45	348.00	58.96	0.01	0.17	88.00	62.00	0.00	141.00	251.51	312942.00	4.12	422.08	414.00
21	4	2	5651.00	25819.00	183.50	0	Spot (Block21, Row2, Column4)	484.59	493.00	61.66	0.01	0.13	355.00	357.90	355.00	46.10	0.00	0.13	89.00	74.00	0.00	138.00	129.59	456488.00	2.75	405.19	399.00
21	5	2	5957.00	25823.00	171.55	0	Spot (Block21, Row2, Column5)	4994.10	4882.00	2051.32	0.01	0.41	363.00	372.79	363.00	128.63	0.01	0.35	100.00	100.00	0.00	4519.00	4631.10	4085171.00	35.93	1521.97	1395.50
21	6	2	6248.00	25810.00	159.00	0	Spot (Block21, Row2, Column6)	512.12	493.00	94.62	0.02	0.18	378.00	426.63	378.00	340.02	0.05	0.80	4.00	0.00	0.00	115.00	134.12	355413.00	0.25	414.50	411.00
21	7	2	6548.00	25819.00	210.40	0	Spot (Block21, Row2, Column7)	430.54	408.50	67.88	0.02	0.16	368.00	365.57	368.00	67.84	0.00	0.19	32.00	9.00	0.00	40.50	62.54	543345.00	0.96	380.18	384.00
21	8	2	6859.00	25822.00	225.40	0	Spot (Block21, Row2, Column8)	392.96	393.00	44.67	0.00	0.11	370.00	392.56	370.00	234.06	0.03	0.60	0.00	0.00	0.00	23.00	22.96	572542.00	0.00	365.35	382.00
21	1	3	4752.00	26112.00	134.90	0	Spot (Block21, Row3, Column1)	1382.92	1306.50	422.00	0.02	0.31	374.00	368.69	374.00	36.97	0.01	0.10	100.00	100.00	0.00	932.50	1008.92	672097.00	27.43	685.93	607.50
21	2	3	5048.00	26109.00	187.40	0	Spot (Block21, Row3, Column2)	439.41	424.00	50.00	0.02	0.11	367.00	385.25	367.00	144.18	0.02	0.37	5.00	0.00	0.00	57.00	72.41	434575.00	0.38	395.00	395.00
21	3	3	5343.00	26112.00	163.15	0	Spot (Block21, Row3, Column3)	859.30	827.50	320.24	0.02	0.37	376.00	373.09	376.00	66.47	0.00	0.18	98.00	91.00	0.00	451.50	483.30	632447.00	7.31	516.51	443.00
21	4	3	5649.00	26120.00	144.20	0	Spot (Block21, Row3, Column4)	1589.92	1559.00	598.93	0.01	0.38	375.00	372.50	375.00	65.85	0.00	0.18	100.00	100.00	0.00	1184.00	1214.92	901483.00	18.49	630.25	613.50
21	5	3	5947.00	26130.00	148.80	0	Spot (Block21, Row3, Column5)	869.01	757.00	563.57	0.06	0.65	383.00	445.30	383.00	360.59	0.07	0.81	51.00	11.00	0.00	374.00	486.01	524016.00	1.18	516.02	508.00
21	6	3	6251.00	26121.00	220.85	0	Spot (Block21, Row3, Column6)	30314.07	17347.50	21046.82	0.24	0.69	393.00	543.59	393.00	523.43	0.14	0.96	100.00	100.00	19.03	16954.50	29921.07	42379356.00	56.88	7531.41	7379.00
21	7	3	6579.00	26128.00	232.40	0	Spot (Block21, Row3, Column7)	447.51	413.00	71.44	0.03	0.16	379.00	473.73	379.00	426.45	0.10	0.90	0.00	0.00	0.00	34.00	68.51	694095.00	-0.06	388.79	390.00
21	8	3	6850.00	26128.00	155.00	0	Spot (Block21, Row3, Column8)	50374.86	56548.00	16754.76	0.05	0.33	385.00	443.99	385.00	332.94	0.06	0.75	100.00	100.00	40.24	56163.00	49989.86	33298032.00	149.97	8899.36	7576.50
21	1	4	4749.00	26414.00	137.10	0	Spot (Block21, Row4, Column1)	1683.39	1647.50	606.26	0.01	0.36	382.00	404.32	382.00	153.89	0.02	0.38	100.00	99.00	0.00	1265.50	1301.39	845061.00	8.31	732.22	654.00
21	2	4	5047.00	26416.00	166.70	0	Spot (Block21, Row4, Column2)	8539.15	7537.00	4706.05	0.05	0.55	381.00	460.38	381.00	285.86	0.08	0.62	100.00	100.00	0.00	7156.00	8158.15	6592223.00	28.26	1821.58	1807.50
21	3	4	5348.00	26419.00	135.05	0	Spot (Block21, Row4, Column3)	8155.66	7931.50	3330.09	0.01	0.41	384.00	450.26	384.00	264.52	0.07	0.59	100.00	100.00	0.00	7547.50	7771.66	4028896.00	29.13	2137.85	1598.00
21	4	4	5629.00	26422.00	193.05	0	Spot (Block21, Row4, Column4)	438.03	410.00	57.70	0.03	0.13	376.00	374.30	376.00	59.91	0.00	0.16	39.00	19.00	0.00	34.00	62.03	461243.00	1.06	395.88	393.50
21	5	4	5947.00	26423.00	154.00	0	Spot (Block21, Row4, Column5)	606.67	575.50	219.19	0.02	0.36	370.00	375.86	370.00	71.04	0.01	0.19	84.00	58.00	0.00	205.50	236.67	391908.00	3.25	449.90	429.50
21	6	4	6246.00	26422.00	173.60	0	Spot (Block21, Row4, Column6)	6758.24	6588.00	2655.44	0.01	0.39	386.00	452.36	386.00	333.99	0.07	0.74	100.00	100.00	0.00	6202.00	6372.24	5649889.00	18.88	1975.60	1827.00
21	7	4	6556.00	26423.00	167.35	0	Spot (Block21, Row4, Column7)	572.85	553.50	123.32	0.01	0.22	384.00	442.12	384.00	328.70	0.06	0.74	14.00	0.00	0.00	169.50	188.85	446825.00	0.40	422.95	416.00
21	8	4	6851.00	26434.00	152.35	0	Spot (Block21, Row4, Column8)	638.24	608.00	148.87	0.02	0.23	377.00	394.56	377.00	192.65	0.02	0.49	74.00	13.00	0.00	231.00	261.24	405280.00	1.26	463.55	450.00
21	1	5	4747.00	26714.00	137.10	0	Spot (Block21, Row5, Column1)	4045.85	3675.50	1805.45	0.04	0.45	400.00	483.49	400.00	375.74	0.08	0.78	100.00	100.00	0.00	3275.50	3645.85	2055292.00	9.48	1247.22	1048.00
21	2	5	5044.00	26715.00	152.95	0	Spot (Block21, Row5, Column2)	54228.54	65535.00	15132.09	0.08	0.28	400.00	552.73	400.00	412.35	0.14	0.75	100.00	100.00	53.26	65135.00	53828.54	34923452.00	130.17	9080.74	8077.00
21	3	5	5346.00	26718.00	147.80	0	Spot (Block21, Row5, Column3)	36872.54	34445.00	20253.96	0.03	0.55	390.00	504.73	390.00	358.46	0.11	0.71	100.00	100.00	18.69	34055.00	36482.54	21902364.00	101.46	5564.92	4834.50
21	4	5	5630.00	26726.00	139.35	0	Spot (Block21, Row5, Column4)	1401.10	764.00	3510.27	0.26	2.51	380.00	420.60	380.00	232.67	0.04	0.55	75.00	41.00	0.00	384.00	1021.10	735579.00	4.21	623.83	499.00
21	5	5	5947.00	26721.00	135.85	0	Spot (Block21, Row5, Column5)	7316.88	7135.00	3141.29	0.01	0.43	365.00	367.66	365.00	60.45	0.00	0.16	100.00	100.00	0.00	6770.00	6951.88	3614539.00	114.95	2109.50	1547.00
21	6	5	6242.00	26726.00	221.05	0	Spot (Block21, Row5, Column6)	529.38	503.00	109.20	0.02	0.21	382.00	453.46	382.00	358.54	0.07	0.79	4.00	0.00	0.00	121.00	147.38	740079.00	0.21	426.83	413.00
21	7	5	6546.00	26724.00	208.50	0	Spot (Block21, Row5, Column7)	23852.71	15371.00	19225.62	0.19	0.81	392.00	524.98	392.00	493.41	0.13	0.94	100.00	100.00	3.80	14979.00	23460.71	29505844.00	47.28	5249.37	5409.00
21	8	5	6849.00	26729.00	142.75	0	Spot (Block21, Row5, Column8)	791.75	739.00	212.57	0.03	0.27	383.00	414.46	383.00	294.57	0.03	0.71	60.00	24.00	0.00	356.00	408.75	437838.00	1.28	480.99	470.00
21	1	6	4744.00	27015.00	225.30	0	Spot (Block21, Row6, Column1)	25578.25	13338.00	20338.62	0.28	0.80	433.00	614.63	433.00	527.59	0.15	0.86	100.00	100.00	13.01	12905.00	25145.25	37344440.00	47.32	6593.15	6747.50
21	2	6	5046.00	27017.00	227.20	0	Spot (Block21, Row6, Column2)	14436.21	9997.50	9090.14	0.16	0.63	398.00	552.92	398.00	475.80	0.14	0.86	100.00	100.00	0.00	9599.50	14038.21	21452202.00	29.18	3789.51	3852.00
21	3	6	5334.00	27015.00	140.15	0	Spot (Block21, Row6, Column3)	2048.88	1880.00	817.55	0.04	0.40	386.00	454.43	386.00	294.22	0.07	0.65	99.00	94.00	0.00	1494.00	1662.88	1092051.00	5.42	732.58	691.50
21	4	6	5644.00	27018.00	147.55	0	Spot (Block21, Row6, Column4)	567.57	559.00	108.25	0.01	0.19	381.00	376.81	381.00	43.28	0.00	0.11	94.00	84.00	0.00	178.00	186.57	337707.00	4.41	431.21	423.00
21	5	6	5947.00	27017.00	133.45	0	Spot (Block21, Row6, Column5)	2973.05	3110.00	1177.01	0.02	0.40	372.00	372.41	372.00	65.14	0.00	0.17	100.00	100.00	0.00	2738.00	2601.05	1415174.00	39.92	1135.44	955.50
21	6	6	6243.00	27021.00	285.95	0	Spot (Block21, Row6, Column6)	434.72	410.00	117.88	0.03	0.27	381.00	422.73	381.00	282.45	0.05	0.67	0.00	0.00	0.00	29.00	53.72	1037677.00	0.04	396.26	388.00
21	7	6	6549.00	27023.00	152.20	0	Spot (Block21, Row6, Column7)	855.92	800.00	259.31	0.03	0.30	387.00	447.70	387.00	367.02	0.06	0.82	58.00	18.00	0.00	413.00	468.92	545221.00	1.11	498.64	490.00
21	8	6	6855.00	27030.00	147.45	0	Spot (Block21, Row6, Column8)	593.92	570.00	130.76	0.02	0.22	389.00	387.54	389.00	55.58	0.00	0.14	91.00	69.00	0.00	181.00	204.92	352193.00	3.71	442.18	424.50
21	1	7	4743.00	27315.00	158.80	0	Spot (Block21, Row7, Column1)	11901.73	10232.50	6931.61	0.07	0.58	396.00	532.26	396.00	451.83	0.13	0.85	100.00	100.00	0.00	9836.50	11505.73	8307409.00	25.16	2126.24	2114.50
21	2	7	5040.00	27306.00	228.60	0	Spot (Block21, Row7, Column2)	427.37	410.00	47.15	0.02	0.11	390.00	540.88	390.00	1549.59	0.14	2.86	0.00	0.00	0.00	20.00	37.37	641905.00	-0.07	386.54	389.00
21	3	7	5330.00	27325.00	242.35	0	Spot (Block21, Row7, Column3)	417.80	403.00	58.29	0.02	0.14	380.00	378.66	380.00	62.64	0.00	0.17	20.00	4.00	0.00	23.00	37.80	709841.00	0.62	377.16	384.00
21	4	7	5635.00	27314.00	224.05	0	Spot (Block21, Row7, Column4)	469.65	483.00	66.85	0.01	0.14	384.00	403.52	384.00	173.52	0.02	0.43	10.00	0.00	0.00	99.00	85.65	679120.00	0.38	407.87	394.00
21	5	7	5942.00	27318.00	253.40	0	Spot (Block21, Row7, Column5)	489.62	476.00	102.86	0.01	0.21	384.00	445.58	384.00	282.75	0.06	0.63	8.00	0.00	0.00	92.00	105.62	910695.00	0.16	409.74	387.50
21	6	7	6241.00	27324.00	214.80	0	Spot (Block21, Row7, Column6)	16225.31	12938.50	9784.40	0.10	0.60	410.00	652.49	410.00	670.24	0.20	1.03	100.00	100.00	0.00	12528.50	15815.31	21417396.00	23.23	4182.36	4420.00
21	7	7	6517.00	27327.00	216.85	0	Spot (Block21, Row7, Column7)	638.08	538.00	450.60	0.07	0.71	394.00	473.46	394.00	345.66	0.08	0.73	23.00	3.00	0.00	144.00	244.08	859497.00	0.48	461.74	391.00
21	8	7	6846.00	27326.00	176.75	0	Spot (Block21, Row7, Column8)	11305.36	11265.50	3840.06	0.00	0.34	395.00	427.36	395.00	187.09	0.03	0.44	100.00	100.00	0.00	10870.50	10910.36	9880887.00	58.14	3032.32	2715.00
21	1	8	4731.00	27619.00	153.25	0	Spot (Block21, Row8, Column1)	704.75	651.50	265.55	0.03	0.38	385.00	423.08	385.00	570.59	0.04	1.35	9.00	2.00	0.00	266.50	319.75	455266.00	0.49	457.18	450.50
21	2	8	5050.00	27652.00	182.15	0	Spot (Block21, Row8, Column2)	518.60	492.00	195.68	0.02	0.38	373.00	419.75	373.00	1335.23	0.05	3.18	0.00	0.00	0.00	119.00	145.60	482817.00	0.07	449.59	414.00
21	3	8	5354.00	27604.00	162.35	0	Spot (Block21, Row8, Column3)	762.91	584.00	1087.87	0.12	1.43	384.00	412.87	384.00	213.03	0.03	0.52	44.00	16.00	0.00	200.00	378.91	558447.00	1.64	471.61	466.00
21	4	8	5643.00	27625.00	148.70	0	Spot (Block21, Row8, Column4)	62600.57	65535.00	7292.21	0.02	0.12	393.00	441.29	393.00	266.94	0.05	0.60	100.00	100.00	80.76	65142.00	62207.57	37748464.00	232.86	15251.57	13015.50
21	5	8	5930.00	27616.00	239.20	0	Spot (Block21, Row8, Column5)	508.73	488.00	116.11	0.02	0.23	389.00	518.48	389.00	544.66	0.12	1.05	0.00	0.00	0.00	99.00	119.73	839911.00	-0.02	420.47	403.00
21	6	8	6243.00	27622.00	210.20	0	Spot (Block21, Row8, Column6)	34222.11	22817.00	23408.43	0.18	0.68	422.00	688.77	422.00	766.46	0.21	1.11	100.00	100.00	28.80	22395.00	33800.11	43257108.00	43.75	7727.00	7837.50
21	7	8	6547.00	27620.00	192.30	0	Spot (Block21, Row8, Column7)	792.23	748.00	248.91	0.02	0.31	397.00	542.48	397.00	542.27	0.14	1.00	29.00	0.00	0.00	351.00	395.23	827089.00	0.46	501.51	483.50
21	8	8	6830.00	27628.00	145.55	0	Spot (Block21, Row8, Column8)	61187.73	65535.00	8831.04	0.03	0.14	396.00	468.51	396.00	263.79	0.07	0.56	100.00	100.00	72.57	65139.00	60791.73	35244416.00	230.18	12273.96	9444.00
22	1	1	9254.00	25539.00	150.95	0	Spot (Block22, Row1, Column1)	40534.38	38733.00	19228.31	0.02	0.47	595.00	671.69	595.00	378.99	0.05	0.56	100.00	100.00	21.81	38138.00	39939.38	25090904.00	105.18	8463.89	6173.50
22	2	1	9547.00	25545.00	153.95	0	Spot (Block22, Row1, Column2)	60738.53	65535.00	10445.92	0.03	0.17	588.00	707.12	588.00	526.19	0.08	0.74	100.00	100.00	76.54	64947.00	60150.53	39358912.00	114.09	13239.77	11135.50
22	3	1	9853.00	25547.00	144.35	0	Spot (Block22, Row1, Column3)	24351.98	20817.00	17240.35	0.07	0.71	544.00	643.38	544.00	421.49	0.07	0.66	100.00	100.00	1.25	20273.00	23807.98	13685811.00	56.25	4985.93	3256.00
22	4	1	10146.00	25547.00	147.30	0	Spot (Block22, Row1, Column4)	58597.32	65535.00	11908.21	0.05	0.20	530.00	648.40	530.00	380.89	0.09	0.59	100.00	100.00	67.39	65005.00	58067.32	34865684.00	152.14	12992.44	9758.00
22	5	1	10452.00	25550.00	147.85	0	Spot (Block22, Row1, Column5)	41109.79	46556.00	24201.57	0.05	0.59	506.00	592.48	506.00	263.47	0.07	0.44	100.00	100.00	39.53	46050.00	40603.79	24542664.00	153.79	7358.10	4977.00
22	6	1	10744.00	25552.00	144.15	0	Spot (Block22, Row1, Column6)	55015.30	65535.00	14636.95	0.08	0.27	516.00	597.87	516.00	269.25	0.06	0.45	100.00	100.00	58.54	65019.00	54499.30	30918816.00	202.10	13018.73	9468.50
22	7	1	11043.00	25553.00	152.10	0	Spot (Block22, Row1, Column7)	64808.55	65535.00	3473.37	0.00	0.05	512.00	590.20	512.00	272.25	0.06	0.46	100.00	100.00	92.73	65023.00	64296.55	41024180.00	235.88	18442.45	13793.00
22	8	1	11361.00	25552.00	165.70	0	Spot (Block22, Row1, Column8)	1039.71	1005.50	282.63	0.01	0.27	496.00	542.97	496.00	174.92	0.04	0.32	95.00	71.00	0.00	509.50	543.71	790181.00	2.84	653.14	633.50
22	1	2	9248.00	25840.00	240.15	0	Spot (Block22, Row2, Column1)	626.19	594.00	116.01	0.02	0.19	567.00	612.63	567.00	275.10	0.03	0.45	4.00	0.00	0.00	27.00	59.19	1041354.00	0.05	568.72	586.00
22	2	2	9545.00	25845.00	128.00	0	Spot (Block22, Row2, Column2)	37971.21	36991.00	16459.19	0.01	0.43	512.00	636.27	512.00	429.33	0.09	0.67	100.00	100.00	8.51	36479.00	37459.21	16517476.00	86.96	6671.45	6313.00
22	3	2	9852.00	25842.00	148.00	0	Spot (Block22, Row2, Column3)	2292.03	1904.00	1189.08	0.08	0.52	514.00	617.89	514.00	335.47	0.08	0.54	100.00	81.00	0.00	1390.00	1778.03	1382092.00	4.99	884.78	858.00
22	4	2	10154.00	25848.00	176.70	0	Spot (Block22, Row2, Column4)	18597.56	17198.00	10193.97	0.03	0.55	585.00	690.03	585.00	431.90	0.07	0.63	100.00	100.00	0.00	16613.00	18012.56	16198478.00	41.46	3720.33	3698.00
22	5	2	10457.00	25855.00	190.70	0	Spot (Block22, Row2, Column5)	10076.29	9602.50	3835.32	0.02	0.38	583.00	669.65	583.00	369.77	0.06	0.55	100.00	100.00	0.00	9019.50	9493.29	10358429.00	25.44	2552.42	2203.50
22	6	2	10744.00	25852.00	144.20	0	Spot (Block22, Row2, Column6)	9799.62	8594.00	5959.43	0.06	0.61	582.00	724.62	582.00	592.87	0.10	0.82	100.00	99.00	0.00	8012.00	9217.62	5536785.00	15.31	2248.00	1725.50
22	7	2	11046.00	25856.00	145.55	0	Spot (Block22, Row2, Column7)	14763.96	12469.00	9141.12	0.07	0.62	524.00	621.67	524.00	328.36	0.07	0.53	100.00	100.00	0.00	11945.00	14239.96	8489279.00	43.07	3419.79	2576.00
22	8	2	11367.00	25835.00	183.40	0	Spot (Block22, Row2, Column8)	654.06	613.50	101.60	0.03	0.16	498.00	560.53	498.00	253.42	0.05	0.45	17.00	0.00	0.00	115.50	156.06	616126.00	0.37	579.41	584.00
22	1	3	9252.00	26142.00	144.90	0	Spot (Block22, Row3, Column1)	43504.13	48836.00	22180.06	0.05	0.51	517.00	578.33	517.00	197.01	0.05	0.34	100.00	100.00	38.10	48319.00	42987.13	24666960.00	217.89	8940.42	6719.00
22	2	3	9551.00	26140.00	143.55	0	Spot (Block22, Row3, Column2)	3668.13	3293.00	1719.09	0.05	0.47	562.00	636.61	562.00	345.61	0.05	0.54	100.00	99.00	0.00	2731.00	3106.13	2057820.00	8.77	1205.93	1163.00
22	3	3	9834.00	26141.00	140.95	0	Spot (Block22, Row3, Column3)	19070.81	15591.00	13096.20	0.09	0.69	556.50	602.84	556.50	238.42	0.03	0.40	100.00	100.00	3.15	15034.50	18514.31	10279169.00	77.46	4795.25	2810.00
22	4	3	10151.00	26150.00	145.25	0	Spot (Block22, Row3, Column4)	58653.06	65535.00	12015.85	0.05	0.20	578.00	637.58	578.00	323.16	0.04	0.51	100.00	100.00	67.60	64957.00	58075.06	33667112.00	179.53	13343.38	9559.00
22	5	3	10458.00	26142.00	142.45	0	Spot (Block22, Row3, Column5)	12212.08	8507.50	13775.88	0.16	1.13	583.00	752.38	583.00	661.21	0.11	0.88	99.00	95.00	3.47	7924.50	11629.08	6692217.00	17.33	3232.95	1652.00
22	6	3	10751.00	26149.00	212.00	0	Spot (Block22, Row3, Column6)	47711.55	52000.00	18102.82	0.04	0.38	626.00	989.12	626.00	913.89	0.20	0.92	100.00	100.00	42.78	51374.00	47085.55	61119040.00	51.12	11839.61	11496.50
22	7	3	11055.00	26153.00	144.80	0	Spot (Block22, Row3, Column7)	38043.06	36532.50	22367.32	0.02	0.59	593.00	781.79	593.00	682.54	0.12	0.87	100.00	100.00	26.05	35939.50	37450.06	21760708.00	54.59	6043.19	4285.00
22	8	3	11348.00	26156.00	155.25	0	Spot (Block22, Row3, Column8)	53592.78	65535.00	15438.92	0.09	0.29	570.00	639.88	570.00	406.57	0.05	0.64	100.00	100.00	53.09	64965.00	53022.78	35532300.00	130.24	10278.32	9011.00
22	1	4	9249.00	26445.00	145.70	0	Spot (Block22, Row4, Column1)	58445.74	65535.00	11893.99	0.05	0.20	581.00	659.01	581.00	373.05	0.05	0.57	100.00	100.00	65.80	64954.00	57864.74	33840344.00	154.90	13112.98	8228.00
22	2	4	9547.00	26445.00	176.35	0	Spot (Block22, Row4, Column2)	17581.54	15201.50	10870.78	0.06	0.62	583.00	733.15	583.00	514.00	0.10	0.70	100.00	100.00	0.00	14618.50	16998.54	15295938.00	32.78	3571.98	3598.50
22	3	4	9846.00	26446.00	152.05	0	Spot (Block22, Row4, Column3)	65037.83	65535.00	2976.98	0.00	0.05	568.00	707.97	568.00	520.79	0.10	0.74	100.00	100.00	95.87	64967.00	64469.83	40974204.00	123.52	19499.86	14837.00
22	4	4	10140.00	26448.00	148.25	0	Spot (Block22, Row4, Column4)	2054.16	1911.00	809.10	0.03	0.39	524.00	584.17	524.00	221.93	0.05	0.38	99.00	95.00	0.00	1387.00	1530.16	1230441.00	6.62	862.86	817.00
22	5	4	10428.00	26436.00	137.45	0	Spot (Block22, Row4, Column5)	7121.78	3289.50	12690.28	0.34	1.78	534.00	597.55	534.00	256.14	0.05	0.43	99.00	95.00	2.75	2755.50	6587.78	3632107.00	25.47	2306.54	1349.50
22	6	4	10753.00	26450.00	192.00	0	Spot (Block22, Row4, Column6)	14569.88	14654.00	5915.19	0.00	0.41	602.00	770.18	602.00	616.65	0.11	0.80	100.00	100.00	0.00	14052.00	13967.88	15167242.00	22.38	3107.11	2895.00
22	7	4	11040.00	26455.00	145.65	0	Spot (Block22, Row4, Column7)	24109.48	17287.00	19703.10	0.14	0.82	614.00	791.42	614.00	584.33	0.11	0.74	100.00	100.00	4.32	16673.00	23495.48	13959392.00	39.91	3886.54	2496.00
22	8	4	11346.00	26462.00	148.35	0	Spot (Block22, Row4, Column8)	8727.55	7640.00	5002.40	0.06	0.57	592.00	654.08	592.00	308.23	0.04	0.47	100.00	100.00	0.00	7048.00	8135.55	5280165.00	26.19	2112.51	1712.00
22	1	5	9250.00	26745.00	147.05	0	Spot (Block22, Row5, Column1)	64361.85	65535.00	4476.30	0.01	0.07	594.00	814.56	594.00	788.58	0.14	0.97	100.00	100.00	88.81	64941.00	63767.85	37973812.00	80.58	16994.85	12734.00
22	2	5	9547.00	26743.00	155.25	0	Spot (Block22, Row5, Column2)	55469.51	65535.00	14092.22	0.07	0.25	605.00	913.47	605.00	822.19	0.18	0.90	100.00	100.00	55.66	64930.00	54864.51	36776588.00	66.35	10537.82	9267.00
22	3	5	9847.00	26743.00	157.95	0	Spot (Block22, Row5, Column3)	45955.15	50719.50	19857.03	0.04	0.43	596.00	810.97	596.00	643.87	0.13	0.79	100.00	100.00	40.87	50123.50	45359.15	31709280.00	70.11	6933.17	6532.50
22	4	5	10145.00	26750.00	145.60	0	Spot (Block22, Row5, Column4)	42836.40	44707.00	21502.72	0.02	0.50	588.00	684.94	588.00	444.40	0.07	0.65	100.00	100.00	37.48	44119.00	42248.40	24802400.00	94.85	7508.61	5908.50
22	5	5	10446.00	26750.00	151.55	0	Spot (Block22, Row5, Column5)	64902.42	65535.00	3628.50	0.00	0.06	582.00	632.52	582.00	311.96	0.04	0.49	100.00	100.00	95.57	64953.00	64320.42	41018700.00	206.02	16088.52	11450.00
22	6	5	10748.00	26749.00	147.25	0	Spot (Block22, Row5, Column6)	10467.49	9045.50	6185.63	0.06	0.59	597.00	741.84	597.00	590.02	0.09	0.80	100.00	99.00	0.00	8448.50	9870.49	6196755.00	16.48	2249.96	1966.00
22	7	5	11051.00	26750.00	207.00	0	Spot (Block22, Row5, Column7)	49633.02	65535.00	18434.25	0.12	0.37	683.00	964.70	683.00	832.35	0.15	0.86	100.00	100.00	50.12	64852.00	48950.02	60701796.00	58.47	11591.26	11119.00
22	8	5	11346.00	26753.00	147.00	0	Spot (Block22, Row5, Column8)	42721.81	49179.00	23350.89	0.06	0.55	591.00	732.32	591.00	579.38	0.09	0.79	100.00	100.00	41.40	48588.00	42130.81	25077828.00	72.47	8295.19	5797.00
22	1	6	9244.00	27039.00	213.50	0	Spot (Block22, Row6, Column1)	42501.16	37769.00	20600.99	0.05	0.48	620.00	1070.11	620.00	1159.81	0.24	1.08	100.00	100.00	36.27	37149.00	41881.16	55549504.00	35.72	10629.51	10706.50
22	2	6	9545.00	27044.00	219.65	0	Spot (Block22, Row6, Column2)	44043.29	41601.00	19068.86	0.02	0.43	616.00	998.26	616.00	1037.19	0.21	1.04	100.00	100.00	33.21	40985.00	43427.29	60736152.00	41.50	10889.99	10653.00
22	3	6	9835.00	27044.00	147.60	0	Spot (Block22, Row6, Column3)	61991.33	65535.00	7899.21	0.02	0.13	595.00	785.28	595.00	712.25	0.12	0.91	100.00	100.00	77.44	64940.00	61396.33	36823156.00	85.93	16154.55	13549.50
22	4	6	10146.00	27043.00	144.90	0	Spot (Block22, Row6, Column4)	11048.70	9485.00	6765.77	0.07	0.61	584.00	618.91	584.00	258.27	0.03	0.42	100.00	100.00	0.00	8901.00	10464.70	6330905.00	40.38	2453.95	1797.50
22	5	6	10443.00	27048.00	150.45	0	Spot (Block22, Row6, Column5)	64719.31	65535.00	4231.67	0.01	0.07	594.00	702.50	594.00	414.02	0.07	0.59	100.00	100.00	94.07	64941.00	64125.31	40385208.00	154.62	17602.02	12673.00
22	6	6	10749.00	27049.00	148.55	0	Spot (Block22, Row6, Column6)	6400.31	4721.50	5021.54	0.13	0.78	597.00	769.52	597.00	648.06	0.11	0.84	91.00	75.00	0.00	4124.50	5803.31	3852985.00	8.69	1633.63	1233.00
22	7	6	11044.00	27051.00	148.45	0	Spot (Block22, Row6, Column7)	49277.39	65535.00	19966.89	0.12	0.41	605.00	787.86	605.00	641.92	0.11	0.81	100.00	100.00	50.83	64930.00	48672.39	29566628.00	75.54	10721.71	7328.00
22	8	6	11349.00	27059.00	149.45	0	Spot (Block22, Row6, Column8)	49555.79	65535.00	20116.97	0.12	0.41	590.00	631.06	590.00	237.18	0.03	0.38	100.00	100.00	52.81	64945.00	48965.79	30031008.00	206.28	10567.46	7116.50
22	1	7	9242.00	27341.00	166.60	0	Spot (Block22, Row7, Column1)	25292.13	20800.00	15874.85	0.08	0.63	565.00	785.67	565.00	740.92	0.14	0.94	100.00	100.00	0.52	20235.00	24727.13	19449652.00	33.08	4065.92	3885.00
22	2	7	9545.00	27345.00	146.00	0	Spot (Block22, Row7, Column2)	3021.09	2404.00	1958.36	0.10	0.65	590.00	732.51	590.00	608.87	0.09	0.83	79.00	58.00	0.00	1814.00	2431.09	1767335.00	3.76	1010.37	1010.00
22	3	7	9847.00	27334.00	170.90	0	Spot (Block22, Row7, Column3)	804.87	785.00	155.13	0.01	0.19	586.00	597.28	586.00	200.86	0.01	0.34	49.00	11.00	0.00	199.00	218.87	655966.00	1.03	657.89	668.00
22	4	7	10144.00	27345.00	150.90	0	Spot (Block22, Row7, Column4)	2004.72	1793.00	989.99	0.05	0.49	589.00	648.85	589.00	351.50	0.04	0.54	91.00	65.00	0.00	1204.00	1415.72	1244932.00	3.86	904.54	898.50
22	5	7	10443.00	27347.00	178.70	0	Spot (Block22, Row7, Column5)	16298.54	13789.50	10226.46	0.07	0.63	624.00	910.52	624.00	804.03	0.16	0.88	100.00	100.00	0.00	13165.50	15674.54	14603496.00	19.14	3344.52	3254.50
22	6	7	10742.00	27350.00	211.00	0	Spot (Block22, Row7, Column6)	46855.79	54894.00	19320.49	0.07	0.41	729.00	1297.18	729.00	1335.11	0.25	1.03	100.00	100.00	40.16	54165.00	46126.79	59273088.00	34.12	10881.30	10427.50
22	7	7	11031.00	27352.00	147.85	0	Spot (Block22, Row7, Column7)	58482.33	65535.00	11747.59	0.05	0.20	680.00	932.64	680.00	966.93	0.14	1.04	100.00	100.00	67.56	64855.00	57802.33	34972712.00	59.52	14543.58	10044.00
22	8	7	11347.00	27355.00	188.45	0	Spot (Block22, Row7, Column8)	27201.13	27783.50	8225.33	0.01	0.30	597.00	677.96	597.00	331.12	0.06	0.49	100.00	100.00	0.00	27186.50	26604.13	27146712.00	80.10	6408.49	5540.00
22	1	8	9242.00	27633.00	180.40	0	Spot (Block22, Row8, Column1)	862.96	790.00	432.77	0.04	0.50	501.00	594.49	501.00	358.00	0.07	0.60	37.00	5.00	0.00	289.00	361.96	788741.00	0.75	610.54	594.50
22	2	8	9544.00	27642.00	145.05	0	Spot (Block22, Row8, Column2)	10149.08	8668.00	6138.23	0.07	0.60	513.00	559.47	513.00	141.98	0.04	0.25	100.00	100.00	0.00	8155.00	9636.08	5815420.00	67.54	2257.13	1950.00
22	3	8	9834.00	27641.00	145.45	0	Spot (Block22, Row8, Column3)	21777.28	16437.00	17833.47	0.12	0.82	564.00	596.41	564.00	281.04	0.02	0.47	100.00	100.00	1.56	15873.00	21213.28	12543715.00	75.36	3348.52	2588.00
22	4	8	10142.00	27651.00	152.35	0	Spot (Block22, Row8, Column4)	62898.08	65535.00	6519.98	0.02	0.10	579.00	620.47	579.00	335.41	0.03	0.54	100.00	100.00	79.78	64956.00	62319.08	39814832.00	185.68	15509.50	13061.00
22	5	8	10431.00	27638.00	162.40	0	Spot (Block22, Row8, Column5)	1598.47	1470.50	655.95	0.04	0.41	598.00	803.06	598.00	744.79	0.13	0.93	59.00	20.00	0.00	872.50	1000.47	1166881.00	1.07	798.24	794.00
22	6	8	10740.00	27649.00	205.35	0	Spot (Block22, Row8, Column6)	48539.86	65535.00	19432.37	0.13	0.40	690.00	1119.38	690.00	1130.14	0.21	1.01	100.00	100.00	51.83	64845.00	47849.86	58345532.00	41.96	11391.41	11231.00
22	7	8	11043.00	27655.00	142.50	0	Spot (Block22, Row8, Column7)	35662.74	34515.50	20637.57	0.01	0.58	614.00	828.40	614.00	699.66	0.13	0.84	100.00	100.00	12.55	33901.50	35048.74	19614552.00	49.79	6568.63	4806.00
22	8	8	11329.00	27654.00	147.25	0	Spot (Block22, Row8, Column8)	60057.92	65535.00	9963.30	0.04	0.17	597.00	672.98	597.00	328.21	0.05	0.49	100.00	100.00	68.07	64938.00	59460.92	35554572.00	180.94	14156.74	11257.00
23	1	1	13754.00	25564.00	153.45	0	Spot (Block23, Row1, Column1)	40264.17	38016.50	18881.68	0.02	0.47	427.00	494.72	427.00	192.63	0.06	0.39	100.00	100.00	21.47	37589.50	39837.17	26252380.00	206.45	6989.08	4877.50
23	2	1	14048.00	25572.00	147.80	0	Spot (Block23, Row1, Column2)	13792.08	12086.00	7714.84	0.06	0.56	407.00	456.15	407.00	140.80	0.05	0.31	100.00	100.00	0.00	11679.00	13385.08	8289040.00	94.72	2827.72	2394.50
23	3	1	14357.00	25574.00	146.25	0	Spot (Block23, Row1, Column3)	6015.85	5025.50	4054.77	0.08	0.67	404.00	432.52	404.00	90.19	0.03	0.21	100.00	100.00	0.00	4621.50	5611.85	3501226.00	61.90	1408.06	1221.00
23	4	1	14645.00	25574.00	148.25	0	Spot (Block23, Row1, Column4)	9179.53	8430.00	5354.55	0.04	0.58	405.00	447.27	405.00	118.40	0.04	0.26	100.00	100.00	0.00	8025.00	8774.53	5480182.00	73.75	2278.38	1833.00
23	5	1	14952.00	25574.00	147.45	0	Spot (Block23, Row1, Column5)	15933.96	12073.00	12936.26	0.12	0.81	403.00	440.32	403.00	119.11	0.04	0.27	100.00	100.00	0.00	11670.00	15530.96	9432903.00	130.07	3024.77	2227.50
23	6	1	15249.00	25576.00	146.35	0	Spot (Block23, Row1, Column6)	19855.98	17659.00	11787.13	0.05	0.59	403.00	441.44	403.00	164.33	0.04	0.37	100.00	100.00	0.00	17256.00	19452.98	11576034.00	118.14	4360.95	2659.00
23	7	1	15543.00	25580.00	147.70	0	Spot (Block23, Row1, Column7)	43582.80	47172.00	20962.22	0.03	0.48	408.00	452.83	408.00	161.63	0.05	0.36	100.00	100.00	33.05	46764.00	43174.80	25844740.00	266.84	9163.55	7078.00
23	8	1	15855.00	25579.00	154.65	0	Spot (Block23, Row1, Column8)	4493.89	4218.00	1947.89	0.03	0.43	406.00	438.18	406.00	92.02	0.03	0.21	100.00	100.00	0.00	3812.00	4087.89	2961473.00	44.07	1322.29	1213.00
23	1	2	13769.00	25894.00	161.65	0	Spot (Block23, Row2, Column1)	492.76	489.50	72.93	0.00	0.15	402.00	439.65	402.00	122.22	0.04	0.28	19.00	3.00	0.00	87.50	90.76	357746.00	0.43	448.26	420.00
23	2	2	14050.00	25869.00	133.75	0	Spot (Block23, Row2, Column2)	9047.37	8435.50	3778.39	0.03	0.42	401.00	436.39	401.00	116.99	0.04	0.27	100.00	100.00	0.00	8034.50	8646.37	4397024.00	73.60	2041.06	1968.50
23	3	2	14355.00	25872.00	151.50	0	Spot (Block23, Row2, Column3)	733.28	707.50	176.44	0.02	0.24	403.00	436.96	403.00	119.19	0.04	0.27	86.00	65.00	0.00	304.50	330.28	464900.00	2.49	497.54	483.00
23	4	2	14654.00	25876.00	184.10	0	Spot (Block23, Row2, Column4)	5013.30	4791.00	2468.01	0.02	0.49	409.00	461.89	409.00	147.72	0.05	0.32	100.00	100.00	0.00	4382.00	4604.30	4777674.00	30.81	1415.64	1394.50
23	5	2	14953.00	25878.00	188.85	0	Spot (Block23, Row2, Column5)	3419.60	3277.00	1131.93	0.02	0.33	409.00	462.93	409.00	146.54	0.05	0.32	100.00	100.00	0.00	2868.00	3010.60	3440120.00	20.18	1137.11	1026.00
23	6	2	15241.00	25880.00	146.35	0	Spot (Block23, Row2, Column6)	3840.76	3487.00	1943.56	0.04	0.51	408.00	499.48	408.00	285.20	0.09	0.57	100.00	100.00	0.00	3079.00	3432.76	2231483.00	11.72	1205.54	1056.00
23	7	2	15550.00	25880.00	148.70	0	Spot (Block23, Row2, Column7)	3248.88	2768.00	1771.39	0.07	0.55	403.00	435.73	403.00	127.24	0.03	0.29	100.00	100.00	0.00	2365.00	2845.88	1946079.00	22.11	1062.60	958.00
23	8	2	15850.00	25877.00	198.65	0	Spot (Block23, Row2, Column8)	482.50	473.00	163.74	0.01	0.34	401.00	445.79	401.00	244.75	0.05	0.55	3.00	1.00	0.00	72.00	81.50	539435.00	0.15	450.60	426.50
23	1	3	13753.00	26171.00	147.65	0	Spot (Block23, Row3, Column1)	18215.10	16301.50	12234.40	0.05	0.67	403.00	430.31	403.00	89.95	0.03	0.21	100.00	100.00	0.00	15898.50	17812.10	10819767.00	197.73	3574.08	2746.00
23	2	3	14052.00	26170.00	147.80	0	Spot (Block23, Row3, Column2)	970.04	924.00	288.31	0.02	0.30	409.00	446.44	409.00	112.90	0.04	0.25	99.00	88.00	0.00	515.00	561.04	575235.00	4.64	589.07	572.00
23	3	3	14343.00	26163.00	145.55	0	Spot (Block23, Row3, Column3)	3367.26	2581.00	3409.30	0.12	1.01	407.00	444.06	407.00	145.27	0.04	0.33	100.00	100.00	0.00	2174.00	2960.26	1946278.00	20.12	1136.19	829.00
23	4	3	14651.00	26170.00	146.85	0	Spot (Block23, Row3, Column4)	30131.35	26674.00	17752.43	0.05	0.59	401.00	436.13	401.00	133.81	0.04	0.31	100.00	100.00	2.72	26273.00	29730.35	17747376.00	221.91	5529.67	4676.00
23	5	3	14941.00	26169.00	150.95	0	Spot (Block23, Row3, Column5)	1669.13	1170.00	2308.30	0.15	1.38	410.00	495.90	410.00	281.65	0.08	0.57	85.00	61.00	0.00	760.00	1259.13	1046543.00	4.17	759.91	573.00
23	6	3	15252.00	26174.00	209.25	0	Spot (Block23, Row3, Column6)	27887.78	20717.00	18256.35	0.13	0.65	486.00	628.34	486.00	452.44	0.11	0.72	100.00	100.00	7.31	20231.00	27401.78	34720384.00	60.25	6474.85	6657.00
23	7	3	15552.00	26180.00	146.45	0	Spot (Block23, Row3, Column7)	10591.66	8869.00	7631.93	0.08	0.72	427.00	536.99	427.00	379.22	0.10	0.71	100.00	100.00	0.00	8442.00	10164.66	6185532.00	26.51	2317.18	1593.00
23	8	3	15848.00	26188.00	157.95	0	Spot (Block23, Row3, Column8)	39613.85	37380.50	17916.97	0.03	0.45	409.00	478.00	409.00	297.04	0.07	0.62	100.00	100.00	18.66	36971.50	39204.85	27175228.00	131.75	7657.44	6429.00
23	1	4	13752.00	26465.00	146.65	0	Spot (Block23, Row4, Column1)	32113.08	29759.00	19074.11	0.03	0.59	407.00	455.61	407.00	135.20	0.05	0.30	100.00	100.00	6.13	29352.00	31706.08	18850408.00	234.16	6114.31	4406.00
23	2	4	14047.00	26469.00	175.55	0	Spot (Block23, Row4, Column2)	4526.19	3956.50	2310.70	0.06	0.51	425.00	499.99	425.00	244.62	0.07	0.49	100.00	100.00	0.00	3531.50	4101.19	3892525.00	16.46	1237.59	1209.50
23	3	4	14349.00	26474.00	152.00	0	Spot (Block23, Row4, Column3)	57698.71	65535.00	12804.56	0.06	0.22	415.00	486.50	415.00	216.28	0.07	0.44	100.00	100.00	64.67	65120.00	57283.71	36581284.00	264.53	12067.76	7625.00
23	4	4	14639.00	26476.00	168.60	0	Spot (Block23, Row4, Column4)	842.39	757.00	285.27	0.05	0.34	401.00	428.00	401.00	138.25	0.03	0.32	90.00	63.00	0.00	356.00	441.39	664642.00	3.00	511.94	510.00
23	5	4	14934.00	26475.00	143.95	0	Spot (Block23, Row4, Column5)	808.63	734.00	388.38	0.04	0.48	404.00	430.45	404.00	148.83	0.03	0.35	88.00	51.00	0.00	330.00	404.63	456876.00	2.54	524.44	505.00
23	6	4	15250.00	26476.00	191.35	0	Spot (Block23, Row4, Column6)	4035.27	3925.00	1313.52	0.01	0.33	438.00	516.50	438.00	309.77	0.07	0.60	100.00	100.00	0.00	3487.00	3597.27	4176509.00	11.36	1268.58	1156.50
23	7	4	15543.00	26482.00	146.80	0	Spot (Block23, Row4, Column7)	8328.58	6220.00	6679.57	0.13	0.80	456.00	500.58	456.00	212.68	0.04	0.42	100.00	100.00	0.00	5764.00	7872.58	4888877.00	36.81	1900.42	1381.50
23	8	4	15850.00	26486.00	150.30	0	Spot (Block23, Row4, Column8)	2553.19	2260.50	1297.97	0.05	0.51	411.00	455.25	411.00	146.07	0.04	0.32	100.00	100.00	0.00	1849.50	2142.19	1577871.00	14.36	890.99	782.00
23	1	5	13751.00	26771.00	145.75	0	Spot (Block23, Row5, Column1)	24152.09	19540.00	16532.00	0.09	0.68	462.00	562.86	462.00	396.23	0.09	0.70	100.00	100.00	0.34	19078.00	23690.09	14032364.00	59.53	4520.81	3380.00
23	2	5	14046.00	26769.00	156.50	0	Spot (Block23, Row5, Column2)	45762.06	47012.50	17930.97	0.01	0.39	477.00	559.26	477.00	323.59	0.07	0.58	100.00	100.00	29.23	46535.50	45285.06	30843820.00	139.69	8003.52	6585.50
23	3	5	14347.00	26770.00	156.30	0	Spot (Block23, Row5, Column3)	15175.61	12611.50	9372.52	0.08	0.62	432.00	520.50	432.00	268.28	0.08	0.52	100.00	100.00	0.00	12179.50	14743.61	10228362.00	54.63	2624.05	2320.50
23	4	5	14644.00	26778.00	145.95	0	Spot (Block23, Row5, Column4)	15761.52	12688.50	11349.32	0.09	0.72	409.00	461.34	409.00	192.30	0.05	0.42	100.00	100.00	0.00	12279.50	15352.52	9141681.00	79.57	3434.04	2240.00
23	5	5	14946.00	26771.00	149.00	0	Spot (Block23, Row5, Column5)	55213.78	65535.00	15605.84	0.07	0.28	406.00	456.62	406.00	208.84	0.05	0.46	100.00	100.00	61.15	65129.00	54807.78	33680664.00	262.19	13288.72	8738.00
23	6	5	15246.00	26778.00	147.35	0	Spot (Block23, Row5, Column6)	4097.98	3673.50	2095.47	0.05	0.51	418.00	484.13	418.00	219.13	0.06	0.45	100.00	100.00	0.00	3255.50	3679.98	2442396.00	16.49	1151.94	971.00
23	7	5	15550.00	26776.00	193.80	0	Spot (Block23, Row5, Column7)	16908.89	13948.00	11004.15	0.08	0.65	481.00	542.04	481.00	282.23	0.05	0.52	100.00	100.00	0.00	13467.00	16427.89	17991060.00	57.99	3601.70	3557.00
23	8	5	15849.00	26779.00	148.15	0	Spot (Block23, Row5, Column8)	23911.39	18556.00	19127.81	0.11	0.80	412.00	468.58	412.00	185.18	0.06	0.40	100.00	100.00	3.03	18144.00	23499.39	14227276.00	126.60	3932.07	3214.00
23	1	6	13744.00	27066.00	208.10	0	Spot (Block23, Row6, Column1)	25296.32	17581.00	18470.85	0.16	0.73	484.00	650.36	484.00	499.57	0.13	0.77	100.00	100.00	5.67	17097.00	24812.32	31215732.00	49.33	5809.91	5961.00
23	2	6	14041.00	27072.00	207.50	0	Spot (Block23, Row6, Column2)	9943.04	9008.50	5228.72	0.04	0.53	462.00	583.93	462.00	392.26	0.10	0.67	100.00	100.00	0.00	8546.50	9481.04	12190173.00	23.86	2596.81	2558.00
23	3	6	14336.00	27068.00	146.90	0	Spot (Block23, Row6, Column3)	37917.80	35794.00	21137.60	0.03	0.56	406.00	480.08	406.00	208.35	0.07	0.43	100.00	100.00	21.12	35388.00	37511.80	22257832.00	179.68	7381.34	5166.00
23	4	6	14646.00	27072.00	146.30	0	Spot (Block23, Row6, Column4)	2540.01	2191.00	1249.84	0.06	0.49	404.00	446.32	404.00	148.60	0.04	0.33	100.00	100.00	0.00	1787.00	2136.01	1488446.00	14.09	883.82	780.00
23	5	6	14944.00	27074.00	147.65	0	Spot (Block23, Row6, Column5)	55356.77	65535.00	15478.77	0.07	0.28	411.00	477.89	411.00	208.34	0.07	0.44	100.00	100.00	60.88	65124.00	54945.77	32826808.00	263.41	12157.82	10140.50
23	6	6	15249.00	27078.00	149.55	0	Spot (Block23, Row6, Column6)	1437.82	1163.00	794.77	0.09	0.55	420.00	477.92	420.00	189.08	0.06	0.40	91.00	70.00	0.00	743.00	1017.82	884258.00	5.08	648.25	605.00
23	7	6	15544.00	27078.00	148.05	0	Spot (Block23, Row6, Column7)	18573.82	16032.00	12376.16	0.06	0.67	440.00	496.06	440.00	230.30	0.05	0.46	100.00	100.00	0.00	15592.00	18133.82	11088569.00	78.50	3705.96	3061.50
23	8	6	15852.00	27085.00	147.30	0	Spot (Block23, Row6, Column8)	25619.23	21232.00	18714.29	0.08	0.73	411.00	445.02	411.00	99.31	0.03	0.22	100.00	100.00	2.02	20821.00	25208.23	15192204.00	253.49	4624.53	3278.00
23	1	7	13746.00	27368.00	162.75	0	Spot (Block23, Row7, Column1)	6557.59	5704.00	3411.83	0.06	0.52	409.00	513.03	409.00	315.60	0.10	0.62	100.00	100.00	0.00	5295.00	6148.59	4787039.00	19.15	1495.35	1454.00
23	2	7	14042.00	27373.00	156.30	0	Spot (Block23, Row7, Column2)	1026.39	851.00	480.67	0.08	0.47	406.00	464.47	406.00	172.48	0.06	0.37	92.00	59.00	0.00	445.00	620.39	687683.00	3.26	548.16	526.00
23	3	7	14347.00	27378.00	219.65	0	Spot (Block23, Row7, Column3)	485.30	485.00	81.46	0.00	0.17	399.00	418.44	399.00	81.50	0.02	0.19	54.00	21.00	0.00	86.00	86.30	671661.00	0.82	432.11	405.00
23	4	7	14649.00	27380.00	164.00	0	Spot (Block23, Row7, Column4)	830.63	764.00	300.05	0.04	0.36	402.00	448.95	402.00	170.41	0.05	0.38	77.00	51.00	0.00	362.00	428.63	620481.00	2.24	492.11	496.00
23	5	7	14944.00	27377.00	178.85	0	Spot (Block23, Row7, Column5)	4924.89	4691.50	2463.02	0.02	0.50	461.00	521.65	461.00	243.59	0.05	0.47	100.00	100.00	0.00	4230.50	4463.89	4402855.00	18.08	1388.12	1378.50
23	6	7	15243.00	27376.00	199.25	0	Spot (Block23, Row7, Column6)	11399.49	10624.00	6264.71	0.03	0.55	498.00	643.87	498.00	444.97	0.11	0.69	100.00	100.00	0.00	10126.00	10901.49	12858628.00	24.17	2703.91	2564.00
23	7	7	15532.00	27381.00	147.25	0	Spot (Block23, Row7, Column7)	24866.54	23229.00	13673.02	0.03	0.55	487.00	542.71	487.00	240.10	0.05	0.44	100.00	100.00	0.00	22742.00	24379.54	14820457.00	101.31	5108.88	3435.00
23	8	7	15850.00	27380.00	187.15	0	Spot (Block23, Row7, Column8)	6677.43	6628.50	1794.42	0.00	0.27	435.00	495.82	435.00	203.33	0.06	0.41	100.00	100.00	0.00	6193.50	6242.43	6570590.00	30.40	2134.66	2059.50
23	1	8	13733.00	27670.00	153.30	0	Spot (Block23, Row8, Column1)	719.35	673.00	279.04	0.03	0.39	400.00	429.24	400.00	114.02	0.03	0.27	81.00	57.00	0.00	273.00	319.35	465421.00	2.54	491.58	492.50
23	2	8	14046.00	27672.00	147.80	0	Spot (Block23, Row8, Column2)	2511.68	2135.00	1357.54	0.07	0.54	400.00	421.07	400.00	76.98	0.02	0.18	100.00	100.00	0.00	1735.00	2111.68	1509521.00	27.16	850.39	736.00
23	3	8	14332.00	27672.00	145.70	0	Spot (Block23, Row8, Column3)	7764.93	5877.50	6126.82	0.12	0.79	399.00	429.06	399.00	166.09	0.03	0.39	100.00	100.00	0.00	5478.50	7365.93	4472601.00	44.17	1661.91	1284.00
23	4	8	14641.00	27679.00	153.35	0	Spot (Block23, Row8, Column4)	57246.07	65535.00	13175.12	0.06	0.23	402.00	451.28	402.00	205.26	0.05	0.45	100.00	100.00	63.69	65133.00	56844.07	37210252.00	276.70	11165.42	7769.00
23	5	8	14930.00	27676.00	152.60	0	Spot (Block23, Row8, Column5)	779.77	725.00	224.95	0.03	0.29	410.00	522.69	410.00	382.62	0.11	0.73	39.00	3.00	0.00	315.00	369.77	497496.00	0.67	520.63	509.50
23	6	8	15243.00	27678.00	201.70	0	Spot (Block23, Row8, Column6)	33468.26	26542.50	21898.49	0.10	0.65	489.00	657.59	489.00	579.16	0.13	0.88	100.00	100.00	22.48	26053.50	32979.26	38555704.00	56.65	6877.69	6906.00
23	7	8	15544.00	27683.00	144.45	0	Spot (Block23, Row8, Column7)	12555.07	11050.00	7816.84	0.06	0.62	485.00	576.79	485.00	410.88	0.08	0.71	100.00	100.00	0.00	10565.00	12070.07	7143833.00	29.15	2713.65	2084.00
23	8	8	15828.00	27682.00	149.15	0	Spot (Block23, Row8, Column8)	59822.38	65535.00	9929.71	0.04	0.17	483.00	520.92	483.00	251.43	0.03	0.48	100.00	100.00	66.78	65052.00	59339.38	36551776.00	235.85	14878.01	9795.00
24	1	1	18260.00	25593.00	154.85	0	Spot (Block24, Row1, Column1)	33179.13	27917.00	18395.19	0.07	0.55	499.00	553.19	499.00	339.59	0.04	0.61	100.00	100.00	8.22	27418.00	32680.13	21798740.00	96.07	6099.07	5155.00
24	2	1	18548.00	25597.00	147.90	0	Spot (Block24, Row1, Column2)	11214.29	10208.50	5958.68	0.04	0.53	500.00	560.31	500.00	339.49	0.05	0.61	100.00	100.00	0.00	9708.50	10714.29	6751005.00	31.38	2702.34	2214.00
24	3	1	18856.00	25602.00	147.15	0	Spot (Block24, Row1, Column3)	8381.33	7164.00	5627.67	0.07	0.67	494.00	512.18	494.00	114.84	0.02	0.22	100.00	100.00	0.00	6670.00	7887.33	4978511.00	68.52	1846.53	1433.00
24	4	1	19146.00	25601.00	147.85	0	Spot (Block24, Row1, Column4)	8565.13	7204.00	4875.72	0.08	0.57	496.00	525.53	496.00	147.64	0.03	0.28	100.00	100.00	0.00	6708.00	8069.13	5130512.00	54.46	2144.87	1638.00
24	5	1	19451.00	25599.00	148.45	0	Spot (Block24, Row1, Column5)	21489.82	16787.00	17302.89	0.11	0.81	500.00	518.68	500.00	109.18	0.02	0.21	100.00	100.00	1.00	16287.00	20989.82	12936869.00	192.07	3813.93	2874.00
24	6	1	19748.00	25604.00	147.95	0	Spot (Block24, Row1, Column6)	17845.89	16034.00	9689.94	0.05	0.54	502.00	532.55	502.00	144.74	0.03	0.27	100.00	100.00	0.00	15532.00	17343.89	10636151.00	119.62	4288.21	3196.00
24	7	1	20046.00	25603.00	147.85	0	Spot (Block24, Row1, Column7)	41420.82	40159.00	20269.43	0.01	0.49	499.00	525.99	499.00	146.61	0.02	0.28	100.00	100.00	28.05	39660.00	40921.82	24811192.00	278.93	8588.25	5875.00
24	8	1	20359.00	25601.00	153.70	0	Spot (Block24, Row1, Column8)	3763.91	3645.00	1590.13	0.01	0.42	492.00	498.36	492.00	92.58	0.01	0.19	100.00	100.00	0.00	3153.00	3271.91	2427721.00	35.27	1228.42	1084.00
24	1	2	18260.00	25898.00	243.15	0	Spot (Block24, Row2, Column1)	539.40	506.00	80.34	0.03	0.15	494.00	543.85	494.00	353.43	0.04	0.65	0.00	0.00	0.00	12.00	45.40	921289.00	-0.01	486.93	488.00
24	2	2	18548.00	25895.00	133.90	0	Spot (Block24, Row2, Column2)	12278.59	11837.00	5015.52	0.02	0.41	500.00	560.21	500.00	354.02	0.05	0.63	100.00	100.00	0.00	11337.00	11778.59	5942837.00	33.10	2710.28	2391.00
24	3	2	18860.00	25896.00	167.00	0	Spot (Block24, Row2, Column3)	966.06	861.50	330.29	0.05	0.34	497.00	529.83	497.00	153.82	0.03	0.29	87.00	58.00	0.00	364.50	469.06	747734.00	2.84	584.14	598.00
24	4	2	19157.00	25901.00	178.90	0	Spot (Block24, Row2, Column4)	7013.99	6667.00	3285.18	0.02	0.47	501.00	548.82	501.00	181.98	0.04	0.33	100.00	100.00	0.00	6166.00	6512.99	6298563.00	35.53	1744.85	1723.00
24	5	2	19456.00	25903.00	189.50	0	Spot (Block24, Row2, Column5)	6448.64	6402.00	1897.41	0.00	0.29	503.00	546.56	503.00	159.56	0.04	0.29	100.00	100.00	0.00	5899.00	5945.64	6532475.00	36.99	2009.62	1736.00
24	6	2	19746.00	25903.00	148.70	0	Spot (Block24, Row2, Column6)	4254.75	4127.00	2121.44	0.01	0.50	506.00	614.37	506.00	390.39	0.08	0.64	100.00	98.00	0.00	3621.00	3748.75	2569868.00	9.32	1366.60	1155.00
24	7	2	20051.00	25907.00	150.25	0	Spot (Block24, Row2, Column7)	4636.13	3970.50	2653.41	0.07	0.57	500.00	531.41	500.00	143.48	0.03	0.27	100.00	100.00	0.00	3470.50	4136.13	2865130.00	28.61	1390.89	1196.50
24	8	2	20353.00	25905.00	158.85	0	Spot (Block24, Row2, Column8)	562.80	574.00	60.71	0.01	0.11	494.00	507.15	494.00	137.46	0.01	0.27	10.00	0.00	0.00	80.00	68.80	389456.00	0.40	521.10	512.00
24	1	3	18254.00	26196.00	149.10	0	Spot (Block24, Row3, Column1)	19984.13	17473.00	13155.19	0.06	0.66	486.00	496.99	486.00	158.78	0.01	0.32	100.00	100.00	0.00	16987.00	19498.13	12150349.00	122.73	3980.27	3402.00
24	2	3	18552.00	26194.00	147.30	0	Spot (Block24, Row3, Column2)	1457.05	1335.00	511.85	0.04	0.35	495.00	532.22	495.00	193.02	0.03	0.36	100.00	92.00	0.00	840.00	962.05	861114.00	4.79	740.14	709.00
24	3	3	18841.00	26194.00	147.30	0	Spot (Block24, Row3, Column3)	4765.96	4204.50	2378.14	0.05	0.50	494.00	511.39	494.00	120.26	0.02	0.24	100.00	100.00	0.00	3710.50	4271.96	2811917.00	35.38	1584.95	1256.00
24	4	3	19150.00	26199.00	148.40	0	Spot (Block24, Row3, Column4)	23445.73	20977.00	14350.10	0.05	0.61	496.00	525.00	496.00	134.92	0.02	0.26	100.00	100.00	0.00	20481.00	22949.73	14067436.00	169.89	4944.43	3719.00
24	5	3	19445.00	26184.00	157.70	0	Spot (Block24, Row3, Column5)	4686.94	2324.00	9045.10	0.30	1.93	499.00	596.58	499.00	370.66	0.08	0.62	89.00	82.00	0.88	1825.00	4187.94	3196491.00	11.04	1655.53	695.00
24	6	3	19752.00	26200.00	208.90	0	Spot (Block24, Row3, Column6)	36302.74	31065.50	20074.81	0.07	0.55	530.00	736.67	530.00	542.50	0.14	0.74	100.00	100.00	22.82	30535.50	35772.74	45015688.00	65.56	8458.75	8496.00
24	7	3	20057.00	26207.00	147.15	0	Spot (Block24, Row3, Column7)	13604.13	11237.00	9400.78	0.08	0.69	507.00	605.19	507.00	368.49	0.08	0.61	100.00	100.00	0.00	10730.00	13097.13	8108063.00	35.28	2648.83	2172.00
24	8	3	20352.00	26214.00	157.40	0	Spot (Block24, Row3, Column8)	18539.19	17031.00	9572.92	0.04	0.52	497.00	525.89	497.00	171.95	0.02	0.33	100.00	100.00	0.00	16534.00	18042.19	12736423.00	104.76	4109.70	3216.00
24	1	4	18255.00	26496.00	149.45	0	Spot (Block24, Row4, Column1)	24548.75	21738.00	15123.20	0.05	0.62	490.00	526.13	490.00	226.20	0.03	0.43	100.00	100.00	0.16	21248.00	24058.75	14950189.00	106.20	4962.40	3572.00
24	2	4	18551.00	26499.00	174.85	0	Spot (Block24, Row4, Column2)	12218.92	10987.50	6781.79	0.05	0.56	496.00	573.66	496.00	303.35	0.06	0.53	100.00	100.00	0.00	10491.50	11722.92	10459393.00	38.39	2530.76	2512.00
24	3	4	18852.00	26498.00	153.30	0	Spot (Block24, Row4, Column3)	53415.68	65535.00	16587.04	0.09	0.31	497.00	581.45	497.00	312.86	0.07	0.54	100.00	100.00	56.32	65038.00	52918.68	34239712.00	168.87	11837.91	8582.00
24	4	4	19143.00	26503.00	159.65	0	Spot (Block24, Row4, Column4)	1013.61	980.00	265.91	0.01	0.26	497.00	517.75	497.00	123.46	0.02	0.24	98.00	83.00	0.00	483.00	516.61	716619.00	4.02	627.78	613.00
24	5	4	19439.00	26504.00	150.35	0	Spot (Block24, Row4, Column5)	1740.43	1511.00	1121.35	0.06	0.64	500.00	523.84	500.00	129.87	0.02	0.25	100.00	93.00	0.00	1011.00	1240.43	1075588.00	9.37	761.30	692.00
24	6	4	19756.00	26502.00	194.20	0	Spot (Block24, Row4, Column6)	7285.94	7254.50	1936.93	0.00	0.27	515.00	624.03	515.00	367.00	0.08	0.59	100.00	100.00	0.00	6739.50	6770.94	7708526.00	18.15	2320.00	2114.50
24	7	4	20049.00	26508.00	147.70	0	Spot (Block24, Row4, Column7)	8588.12	6582.50	6437.55	0.12	0.75	560.00	651.62	560.00	399.74	0.07	0.61	100.00	94.00	0.00	6022.50	8028.12	5101342.00	19.85	1948.27	1549.00
24	8	4	20348.00	26511.00	150.10	0	Spot (Block24, Row4, Column8)	3466.53	3106.00	1768.54	0.05	0.51	504.00	539.94	504.00	138.46	0.03	0.26	100.00	100.00	0.00	2602.00	2962.53	2145783.00	21.14	1217.21	1067.00
24	1	5	18253.00	26802.00	147.85	0	Spot (Block24, Row5, Column1)	20833.13	17191.00	13932.51	0.08	0.67	502.00	630.55	502.00	422.67	0.10	0.67	100.00	100.00	0.00	16689.00	20331.13	12520714.00	47.80	4435.80	2923.50
24	2	5	18548.00	26798.00	155.45	0	Spot (Block24, Row5, Column2)	21632.11	20286.50	9715.41	0.03	0.45	506.00	669.33	506.00	452.53	0.12	0.68	100.00	100.00	0.00	19780.50	21126.11	14363723.00	46.32	4528.75	3984.50
24	3	5	18851.00	26797.00	158.05	0	Spot (Block24, Row5, Column3)	36668.55	33749.00	20474.26	0.04	0.56	504.00	620.28	504.00	372.71	0.09	0.60	100.00	100.00	18.84	33245.00	36164.55	25301428.00	96.72	5627.59	4810.00
24	4	5	19147.00	26801.00	147.40	0	Spot (Block24, Row5, Column4)	15116.38	12607.50	10698.23	0.08	0.71	500.00	560.70	500.00	257.36	0.05	0.46	100.00	100.00	0.00	12107.50	14616.38	8979127.00	56.56	3102.91	2251.00
24	5	5	19450.00	26801.00	151.60	0	Spot (Block24, Row5, Column5)	54241.23	65535.00	15864.48	0.08	0.29	501.00	538.37	501.00	172.25	0.03	0.32	100.00	100.00	57.94	65034.00	53740.23	34172240.00	311.77	11115.61	8416.00
24	6	5	19752.00	26802.00	147.70	0	Spot (Block24, Row5, Column6)	4654.46	4199.50	2199.09	0.04	0.47	512.00	626.60	512.00	409.06	0.09	0.65	100.00	100.00	0.00	3687.50	4142.46	2811293.00	9.85	1347.74	1205.00
24	7	5	20054.00	26803.00	201.00	0	Spot (Block24, Row5, Column7)	38419.73	35958.00	20882.42	0.03	0.54	590.00	761.42	590.00	569.15	0.11	0.75	100.00	100.00	24.72	35368.00	37829.73	43990868.00	66.17	8611.65	8684.00
24	8	5	20353.00	26806.00	147.65	0	Spot (Block24, Row5, Column8)	22439.43	17479.50	17820.85	0.11	0.79	503.00	591.11	503.00	379.49	0.07	0.64	100.00	100.00	1.17	16976.50	21936.43	13418778.00	57.57	3886.66	2925.00
24	1	6	18246.00	27094.00	207.10	0	Spot (Block24, Row6, Column1)	33115.62	25994.00	20843.38	0.11	0.63	515.00	807.86	515.00	696.66	0.20	0.86	100.00	100.00	19.95	25479.00	32600.62	40335064.00	46.38	7288.85	7148.50
24	2	6	18546.00	27094.00	210.35	0	Spot (Block24, Row6, Column2)	26724.12	24325.50	13994.71	0.04	0.52	512.00	761.15	512.00	661.59	0.17	0.87	100.00	100.00	0.32	23813.50	26212.12	33672396.00	39.24	6101.70	5900.00
24	3	6	18836.00	27095.00	146.95	0	Spot (Block24, Row6, Column3)	35823.28	32738.00	20468.26	0.04	0.57	497.00	608.29	497.00	411.79	0.09	0.68	100.00	100.00	13.75	32241.00	35326.28	21099976.00	85.52	6838.55	5168.00
24	4	6	19149.00	27103.00	147.25	0	Spot (Block24, Row6, Column4)	3351.43	2896.00	1843.38	0.06	0.55	492.00	512.53	492.00	144.85	0.02	0.28	100.00	100.00	0.00	2404.00	2859.43	1977341.00	19.60	1092.03	909.50
24	5	6	19445.00	27102.00	147.55	0	Spot (Block24, Row6, Column5)	54397.61	65535.00	15794.57	0.08	0.29	500.00	548.92	500.00	213.01	0.04	0.39	100.00	100.00	58.42	65035.00	53897.61	32312416.00	252.80	12663.54	9030.00
24	6	6	19748.00	27103.00	148.70	0	Spot (Block24, Row6, Column6)	2112.62	1751.50	1271.79	0.08	0.60	513.00	605.91	513.00	370.16	0.07	0.61	81.00	63.00	0.00	1238.50	1599.62	1280245.00	4.07	880.47	799.00
24	7	6	20047.00	27104.00	148.45	0	Spot (Block24, Row6, Column7)	23565.91	20212.50	15935.18	0.07	0.68	556.00	648.50	556.00	399.23	0.07	0.62	100.00	100.00	0.00	19656.50	23009.91	14139545.00	57.40	5326.18	4560.50
24	8	6	20353.00	27112.00	147.35	0	Spot (Block24, Row6, Column8)	28767.83	24636.00	20394.55	0.07	0.71	504.00	535.73	504.00	109.98	0.03	0.21	100.00	100.00	5.36	24132.00	28263.83	17174404.00	256.71	5011.06	3566.00
24	1	7	18247.00	27397.00	165.50	0	Spot (Block24, Row7, Column1)	17814.69	15427.50	10262.72	0.06	0.58	495.00	631.10	495.00	467.08	0.11	0.74	100.00	100.00	0.00	14932.50	17319.69	13503538.00	36.79	3110.95	2925.50
24	2	7	18548.00	27396.00	153.60	0	Spot (Block24, Row7, Column2)	1343.71	1106.00	669.23	0.08	0.50	494.00	587.76	494.00	398.34	0.08	0.68	68.00	41.00	0.00	612.00	849.71	870722.00	1.90	655.01	626.00
24	3	7	18842.00	27407.00	187.40	0	Spot (Block24, Row7, Column3)	587.52	593.00	102.66	0.00	0.17	488.00	491.54	488.00	96.53	0.00	0.20	58.00	13.00	0.00	105.00	99.52	585169.00	0.99	524.88	501.50
24	4	7	19142.00	27402.00	153.50	0	Spot (Block24, Row7, Column4)	1011.92	936.50	349.58	0.03	0.35	490.00	506.56	490.00	153.02	0.01	0.30	88.00	70.00	0.00	446.50	521.92	653702.00	3.30	636.98	606.00
24	5	7	19446.00	27404.00	187.75	0	Spot (Block24, Row7, Column5)	5632.61	5111.00	2981.31	0.04	0.53	501.00	620.89	501.00	432.10	0.09	0.70	100.00	99.00	0.00	4610.00	5131.61	5570656.00	11.60	1584.37	1562.50
24	6	7	19747.00	27405.00	199.85	0	Spot (Block24, Row7, Column6)	31336.52	30052.50	17053.35	0.02	0.54	595.00	885.34	595.00	784.62	0.17	0.89	100.00	100.00	1.50	29457.50	30741.52	35535640.00	38.81	6751.42	6766.00
24	7	7	20035.00	27408.00	148.85	0	Spot (Block24, Row7, Column7)	26439.26	24249.00	14588.33	0.04	0.55	579.00	700.29	579.00	477.82	0.08	0.68	100.00	100.00	0.50	23670.00	25860.26	15969313.00	53.87	6208.95	4301.00
24	8	7	20352.00	27403.00	187.50	0	Spot (Block24, Row7, Column8)	12464.69	12685.50	3163.12	0.01	0.25	517.00	584.26	517.00	195.07	0.05	0.33	100.00	100.00	0.00	12168.50	11947.69	12364971.00	60.90	3403.93	3090.00
24	1	8	18237.00	27695.00	143.75	0	Spot (Block24, Row8, Column1)	1126.12	910.50	888.42	0.09	0.79	481.00	498.98	481.00	195.15	0.02	0.39	92.00	58.00	0.00	429.50	645.12	632878.00	3.21	648.36	600.00
24	2	8	18547.00	27695.00	150.30	0	Spot (Block24, Row8, Column2)	3634.42	3315.00	1870.14	0.04	0.51	486.00	481.80	486.00	82.97	0.00	0.17	100.00	100.00	0.00	2829.00	3148.42	2249706.00	38.00	1137.52	1000.00
24	3	8	18835.00	27699.00	148.25	0	Spot (Block24, Row8, Column3)	8433.04	6497.00	6382.32	0.11	0.76	489.00	494.15	489.00	144.74	0.00	0.29	100.00	100.00	0.00	6008.00	7944.04	5034523.00	54.85	1954.31	1465.00
24	4	8	19143.00	27702.00	150.60	0	Spot (Block24, Row8, Column4)	41010.11	41280.00	19322.85	0.00	0.47	490.00	499.18	490.00	158.25	0.01	0.32	100.00	100.00	21.96	40790.00	40520.11	25590440.00	255.99	8089.34	7060.00
24	5	8	19426.00	27701.00	157.00	0	Spot (Block24, Row8, Column5)	951.81	925.00	267.85	0.01	0.28	495.00	591.32	495.00	470.74	0.08	0.80	40.00	4.00	0.00	430.00	456.81	644374.00	0.77	645.30	605.00
24	6	8	19745.00	27705.00	203.90	0	Spot (Block24, Row8, Column6)	39919.92	38462.00	21767.49	0.02	0.55	576.00	827.01	576.00	796.12	0.16	0.96	100.00	100.00	32.54	37886.00	39343.92	47225644.00	49.10	8591.97	8501.00
24	7	8	20045.00	27712.00	145.55	0	Spot (Block24, Row8, Column7)	12022.50	11307.00	6884.53	0.03	0.57	530.00	660.33	530.00	466.26	0.10	0.71	100.00	100.00	0.00	10777.00	11492.50	6949005.00	24.37	2873.78	2122.50
24	8	8	20331.00	27709.00	150.50	0	Spot (Block24, Row8, Column8)	57269.54	65535.00	12234.47	0.06	0.21	519.00	594.11	519.00	240.75	0.06	0.41	100.00	100.00	60.03	65016.00	56750.54	35392856.00	235.41	13455.09	9777.00
25	1	1	4725.00	30008.00	150.15	0	Spot (Block25, Row1, Column1)	43571.62	43088.50	18734.76	0.00	0.43	393.00	419.76	393.00	198.71	0.03	0.47	100.00	100.00	29.06	42695.50	43178.62	26840272.00	217.16	8456.91	6458.00
25	2	1	5010.00	30007.00	144.60	0	Spot (Block25, Row1, Column2)	449.74	418.00	96.83	0.03	0.22	258.00	268.78	258.00	102.62	0.02	0.38	85.00	41.00	0.00	160.00	191.74	255450.00	1.76	334.73	312.50
25	3	1	5306.00	30016.00	121.35	0	Spot (Block25, Row1, Column3)	235.71	224.00	34.22	0.02	0.15	203.00	208.16	203.00	51.68	0.01	0.25	36.00	0.00	0.00	21.00	32.71	92161.00	0.53	222.00	218.00
25	4	1	5621.00	30008.00	162.35	0	Spot (Block25, Row1, Column4)	303.15	300.00	45.95	0.00	0.15	193.00	196.30	193.00	52.46	0.01	0.27	87.00	54.00	0.00	107.00	110.15	220694.00	2.04	219.69	217.00
25	5	1	5931.00	29999.00	167.40	0	Spot (Block25, Row1, Column5)	280.12	283.00	49.75	0.00	0.18	189.00	198.58	189.00	100.42	0.02	0.51	40.00	0.00	0.00	94.00	91.12	217936.00	0.81	214.73	208.00
25	6	1	6212.00	30031.00	171.75	0	Spot (Block25, Row1, Column6)	295.00	289.00	74.13	0.01	0.25	183.00	187.39	183.00	101.09	0.01	0.54	54.00	10.00	0.00	106.00	112.00	242489.00	1.06	203.80	204.00
25	7	1	6522.00	30015.00	149.05	0	Spot (Block25, Row1, Column7)	582.27	580.00	221.23	0.00	0.38	182.00	177.92	182.00	44.69	0.01	0.25	99.00	95.00	0.00	398.00	400.27	356349.00	9.05	279.26	247.50
25	8	1	6829.00	30018.00	207.20	0	Spot (Block25, Row1, Column8)	234.60	229.00	29.53	0.01	0.13	177.00	179.55	177.00	43.98	0.01	0.24	60.00	24.00	0.00	52.00	57.60	287390.00	1.25	193.86	194.00
25	1	2	4718.00	30309.00	147.00	-50	Spot (Block25, Row2, Column1)	301.92	306.00	31.72	0.01	0.11	290.00	312.13	290.00	167.45	0.03	0.54	0.00	0.00	0.00	16.00	11.92	177830.00	-0.06	298.97	299.00
25	2	2	5014.00	30316.00	132.85	0	Spot (Block25, Row2, Column2)	301.94	301.00	33.25	0.00	0.11	179.00	186.43	179.00	59.78	0.02	0.32	94.00	55.00	0.00	122.00	122.94	142816.00	1.93	223.70	219.00
25	3	2	5298.00	30295.00	167.65	0	Spot (Block25, Row2, Column3)	178.08	180.00	13.02	0.00	0.07	143.00	147.99	143.00	29.67	0.01	0.20	70.00	1.00	0.00	37.00	35.08	138546.00	1.01	163.10	165.00
25	4	2	5622.00	30305.00	207.05	0	Spot (Block25, Row2, Column4)	182.34	186.00	19.93	0.01	0.11	125.00	129.13	125.00	27.58	0.01	0.21	90.00	60.00	0.00	61.00	57.34	223182.00	1.93	143.84	143.00
25	5	2	5930.00	30312.00	185.55	0	Spot (Block25, Row2, Column5)	291.55	273.00	102.06	0.03	0.35	118.00	123.04	118.00	27.50	0.02	0.22	99.00	97.00	0.00	155.00	173.55	282806.00	6.13	174.55	177.00
25	6	2	6226.00	30303.00	246.30	0	Spot (Block25, Row2, Column6)	139.82	138.00	15.50	0.01	0.11	119.00	121.46	119.00	25.36	0.01	0.21	36.00	3.00	0.00	19.00	20.82	245246.00	0.72	123.01	122.00
25	7	2	6522.00	30309.00	194.15	0	Spot (Block25, Row2, Column7)	139.87	138.00	15.51	0.01	0.11	119.00	121.27	119.00	24.48	0.01	0.20	36.00	6.00	0.00	19.00	20.87	148825.00	0.76	125.41	124.00
25	8	2	6819.00	30321.00	147.00	-50	Spot (Block25, Row2, Column8)	139.28	138.00	14.35	0.00	0.10	122.00	123.17	122.00	21.17	0.00	0.17	36.00	5.00	0.00	16.00	17.28	82317.00	0.76	133.42	132.00
25	1	3	4713.00	30608.00	155.10	0	Spot (Block25, Row3, Column1)	461.22	421.00	118.66	0.04	0.26	252.50	248.21	252.50	67.71	0.01	0.27	93.00	67.00	0.00	168.50	208.72	304867.00	3.15	315.73	299.00
25	2	3	4998.00	30614.00	229.60	0	Spot (Block25, Row3, Column2)	175.04	176.00	16.71	0.00	0.10	151.00	155.98	151.00	51.64	0.01	0.33	4.00	0.00	0.00	25.00	24.04	265180.00	0.37	156.95	156.00
25	3	3	5310.00	30606.00	155.90	0	Spot (Block25, Row3, Column3)	302.74	297.50	89.94	0.01	0.30	116.00	118.61	116.00	19.53	0.01	0.16	100.00	100.00	0.00	181.50	186.74	202839.00	9.43	169.84	172.00
25	4	3	5627.00	30613.00	152.90	0	Spot (Block25, Row3, Column4)	210.72	204.00	37.84	0.01	0.18	101.00	101.89	101.00	16.32	0.00	0.16	99.00	96.00	0.00	103.00	109.72	135285.00	6.67	136.57	128.00
25	5	3	5922.00	30620.00	140.35	0	Spot (Block25, Row3, Column5)	207.73	199.00	36.31	0.02	0.17	96.00	96.71	96.00	14.55	0.00	0.15	99.00	99.00	0.00	103.00	111.73	109891.00	7.63	132.38	126.00
25	6	3	6222.00	30614.00	175.15	0	Spot (Block25, Row3, Column6)	352.81	311.00	147.48	0.05	0.42	95.00	96.50	95.00	14.91	0.01	0.15	100.00	100.00	0.00	216.00	257.81	301302.00	17.19	163.51	169.50
25	7	3	6532.00	30625.00	221.10	0	Spot (Block25, Row3, Column7)	115.86	113.00	15.85	0.01	0.14	97.00	98.72	97.00	15.75	0.01	0.16	52.00	14.00	0.00	16.00	18.86	162788.00	1.09	101.06	102.00
25	8	3	6824.00	30622.00	159.50	0	Spot (Block25, Row3, Column8)	385.57	368.00	123.56	0.02	0.32	104.00	105.33	104.00	15.67	0.01	0.15	100.00	100.00	0.00	264.00	281.57	270671.00	17.88	178.18	186.00
25	1	4	4710.00	30902.00	159.55	0	Spot (Block25, Row4, Column1)	398.61	391.00	95.51	0.01	0.24	223.00	227.97	223.00	62.81	0.01	0.28	93.00	62.00	0.00	168.00	175.61	278228.00	2.72	279.14	282.00
25	2	4	5006.00	30907.00	185.75	0	Spot (Block25, Row4, Column2)	338.44	327.00	99.78	0.01	0.29	134.00	141.47	134.00	33.50	0.02	0.24	100.00	98.00	0.00	193.00	204.44	328285.00	5.88	204.98	204.00
25	3	4	5324.00	30915.00	136.95	0	Spot (Block25, Row4, Column3)	804.76	789.00	269.84	0.01	0.34	106.00	107.69	106.00	20.30	0.01	0.19	100.00	100.00	0.00	683.00	698.76	406405.00	34.35	284.34	255.00
25	4	4	5593.00	30897.00	179.90	0	Spot (Block25, Row4, Column4)	99.35	97.00	13.91	0.01	0.14	90.00	92.74	90.00	16.44	0.01	0.18	27.00	7.00	0.00	7.00	9.35	90206.00	0.40	94.49	93.00
25	5	4	5896.00	30910.00	138.40	0	Spot (Block25, Row4, Column5)	128.16	127.00	18.96	0.00	0.15	84.00	85.61	84.00	13.28	0.01	0.16	98.00	88.00	0.00	43.00	44.16	66129.00	3.20	103.08	103.00
25	6	4	6222.00	30914.00	195.65	0	Spot (Block25, Row4, Column6)	150.94	151.00	31.27	0.00	0.21	84.00	84.97	84.00	13.30	0.01	0.16	98.00	90.00	0.00	67.00	66.94	163170.00	4.96	102.47	103.00
25	7	4	6536.00	30938.00	224.40	0	Spot (Block25, Row4, Column7)	115.61	115.00	16.60	0.00	0.14	91.00	92.36	91.00	13.72	0.01	0.15	75.00	40.00	0.00	24.00	24.61	166830.00	1.70	95.96	95.50
25	8	4	6824.00	30932.00	157.35	0	Spot (Block25, Row4, Column8)	302.96	303.00	73.20	0.00	0.24	98.00	98.89	98.00	13.25	0.00	0.13	100.00	99.00	0.00	205.00	204.96	206920.00	15.40	154.38	154.50
25	1	5	4711.00	31213.00	154.70	0	Spot (Block25, Row5, Column1)	456.19	445.50	134.81	0.01	0.30	213.00	212.48	213.00	60.74	0.00	0.29	97.00	79.00	0.00	232.50	243.19	300171.00	4.01	273.03	265.00
25	2	5	5006.00	31208.00	153.60	0	Spot (Block25, Row5, Column2)	1240.86	1004.00	881.83	0.09	0.71	129.00	137.62	129.00	35.76	0.03	0.26	100.00	100.00	0.00	875.00	1111.86	804078.00	30.85	400.33	273.00
25	3	5	5315.00	31210.00	159.10	0	Spot (Block25, Row5, Column3)	255.13	241.00	69.36	0.02	0.27	98.00	102.56	98.00	26.23	0.02	0.26	99.00	97.00	0.00	143.00	157.13	177318.00	5.82	144.34	137.00
25	4	5	5616.00	31223.00	148.15	0	Spot (Block25, Row5, Column4)	161.89	165.50	30.16	0.01	0.19	84.00	85.84	84.00	13.57	0.01	0.16	100.00	96.00	0.00	81.50	77.89	97456.00	5.61	113.62	111.00
25	5	5	5921.00	31220.00	134.75	0	Spot (Block25, Row5, Column5)	1011.19	980.00	363.29	0.01	0.36	79.00	81.11	79.00	14.37	0.01	0.18	100.00	100.00	0.00	901.00	932.19	495484.00	64.73	287.39	255.00
25	6	5	6234.00	31227.00	165.70	0	Spot (Block25, Row5, Column6)	95.67	95.00	8.62	0.00	0.09	81.00	82.25	81.00	12.88	0.01	0.16	60.00	11.00	0.00	14.00	14.67	73094.00	1.04	85.04	84.00
25	7	5	6523.00	31225.00	164.85	0	Spot (Block25, Row5, Column7)	193.74	198.00	30.35	0.01	0.16	90.00	91.64	90.00	12.76	0.01	0.14	100.00	98.00	0.00	108.00	103.74	146273.00	8.00	123.32	123.00
25	8	5	6827.00	31223.00	159.05	0	Spot (Block25, Row5, Column8)	195.72	196.00	40.93	0.00	0.21	97.00	97.99	97.00	13.63	0.00	0.14	99.00	94.00	0.00	99.00	98.72	137396.00	7.17	123.85	119.00
25	1	6	4699.00	31506.00	186.20	0	Spot (Block25, Row6, Column1)	1253.77	828.00	967.48	0.18	0.77	212.00	210.85	212.00	61.83	0.00	0.29	100.00	100.00	0.00	616.00	1041.77	1222423.00	16.87	449.21	424.00
25	2	6	4992.00	31508.00	211.00	0	Spot (Block25, Row6, Column2)	251.96	248.00	48.18	0.01	0.19	126.00	134.34	126.00	39.74	0.03	0.30	99.00	80.00	0.00	122.00	125.96	319740.00	2.96	176.55	180.00
25	3	6	5305.00	31512.00	150.40	0	Spot (Block25, Row6, Column3)	248.22	252.00	53.68	0.01	0.22	94.00	97.86	94.00	19.67	0.02	0.20	100.00	99.00	0.00	158.00	154.22	154142.00	7.64	143.08	135.00
25	4	6	5618.00	31526.00	162.05	0	Spot (Block25, Row6, Column4)	139.07	135.00	27.18	0.01	0.20	84.00	84.13	84.00	11.50	0.00	0.14	98.00	88.00	0.00	51.00	55.07	100684.00	4.78	103.11	101.50
25	5	6	5913.00	31520.00	133.25	0	Spot (Block25, Row6, Column5)	1024.09	1056.00	350.52	0.01	0.34	82.00	82.99	82.00	12.85	0.01	0.15	100.00	100.00	0.00	974.00	942.09	491562.00	73.26	310.08	254.00
25	6	6	6212.00	31518.00	147.00	-50	Spot (Block25, Row6, Column6)	83.34	83.00	7.63	0.00	0.09	81.00	81.32	81.00	10.92	0.00	0.13	15.00	0.00	0.00	2.00	2.34	49255.00	0.19	85.04	86.00
25	7	6	6521.00	31528.00	149.15	0	Spot (Block25, Row6, Column7)	220.86	209.00	51.28	0.02	0.23	89.00	91.95	89.00	30.54	0.01	0.33	99.00	90.00	0.00	120.00	131.86	135165.00	4.22	124.74	113.00
25	8	6	6826.00	31534.00	156.80	0	Spot (Block25, Row6, Column8)	227.75	217.00	53.90	0.02	0.24	100.00	101.95	100.00	16.11	0.01	0.16	99.00	96.00	0.00	117.00	127.75	154186.00	7.81	134.83	126.00
25	1	7	4701.00	31814.00	161.20	0	Spot (Block25, Row7, Column1)	614.93	541.00	256.15	0.06	0.42	188.00	183.20	188.00	52.31	0.01	0.29	99.00	98.00	0.00	353.00	426.93	440292.00	8.25	307.13	290.00
25	2	7	4978.00	31835.00	221.85	0	Spot (Block25, Row7, Column2)	125.39	123.00	14.62	0.01	0.12	114.00	121.32	114.00	33.69	0.03	0.28	8.00	0.00	0.00	9.00	11.39	176672.00	0.12	114.59	114.00
25	3	7	5306.00	31783.00	212.50	0	Spot (Block25, Row7, Column3)	103.71	104.00	10.41	0.00	0.10	92.00	93.74	92.00	15.20	0.01	0.16	37.00	2.00	0.00	12.00	11.71	133377.00	0.66	97.48	97.00
25	4	7	5609.00	31815.00	147.00	-50	Spot (Block25, Row7, Column4)	81.90	82.00	9.44	0.00	0.12	86.00	85.80	86.00	10.82	0.00	0.13	6.00	0.00	0.00	-4.00	-4.10	48568.00	-0.36	81.72	81.00
25	5	7	5915.00	31818.00	160.90	0	Spot (Block25, Row7, Column5)	134.31	132.00	19.60	0.01	0.15	87.00	91.10	87.00	22.35	0.02	0.25	90.00	50.00	0.00	45.00	47.31	96033.00	1.93	104.51	104.00
25	6	7	6209.00	31821.00	171.45	0	Spot (Block25, Row7, Column6)	157.57	163.00	24.15	0.01	0.15	88.00	95.85	88.00	31.15	0.04	0.32	92.00	66.00	0.00	75.00	69.57	128581.00	1.98	112.31	111.00
25	7	7	6509.00	31830.00	151.75	0	Spot (Block25, Row7, Column7)	212.34	197.00	54.82	0.03	0.26	93.00	110.34	93.00	64.48	0.07	0.58	89.00	31.00	0.00	104.00	119.34	134198.00	1.58	122.07	114.00
25	8	7	6817.00	31828.00	186.25	0	Spot (Block25, Row7, Column8)	371.78	376.50	89.40	0.01	0.24	110.00	147.76	110.00	172.59	0.13	1.17	86.00	21.00	0.00	266.50	261.78	362859.00	1.30	172.64	177.50
25	1	8	4702.00	32118.00	144.80	0	Spot (Block25, Row8, Column1)	239.00	219.00	113.17	0.04	0.47	159.00	157.17	159.00	38.20	0.01	0.24	85.00	34.00	0.00	60.00	80.00	136706.00	2.14	185.38	183.00
25	2	8	5005.00	32118.00	238.50	0	Spot (Block25, Row8, Column2)	139.04	138.00	19.74	0.00	0.14	107.00	107.96	107.00	16.80	0.00	0.16	76.00	45.00	0.00	31.00	32.04	227749.00	1.85	115.16	113.00
25	3	8	5294.00	32108.00	167.50	0	Spot (Block25, Row8, Column3)	138.82	136.00	20.90	0.01	0.15	93.00	93.37	93.00	11.15	0.00	0.12	96.00	86.00	0.00	43.00	45.82	108137.00	4.08	106.57	107.00
25	4	8	5611.00	32131.00	144.90	0	Spot (Block25, Row8, Column4)	450.44	401.00	157.95	0.05	0.35	89.00	88.91	89.00	11.79	0.00	0.13	100.00	100.00	0.00	312.00	361.44	258100.00	30.67	182.37	175.00
25	5	8	5908.00	32117.00	147.00	-50	Spot (Block25, Row8, Column5)	101.70	100.00	15.26	0.01	0.15	93.00	98.84	93.00	24.75	0.03	0.25	10.00	3.00	0.00	7.00	8.70	60512.00	0.12	105.99	96.00
25	6	8	6214.00	32108.00	206.75	0	Spot (Block25, Row8, Column6)	381.82	337.00	170.36	0.05	0.45	103.00	112.66	103.00	35.49	0.04	0.32	99.00	97.00	0.00	234.00	278.82	465817.00	7.58	187.34	181.00
25	7	8	6499.00	32108.00	228.50	0	Spot (Block25, Row8, Column7)	304.20	302.00	118.99	0.00	0.39	110.00	176.03	110.00	255.71	0.20	1.45	28.00	0.00	0.00	192.00	194.20	456606.00	0.50	185.41	158.00
25	8	8	6802.00	32128.00	144.80	0	Spot (Block25, Row8, Column8)	60932.62	65535.00	9123.58	0.03	0.15	132.00	212.92	132.00	262.47	0.21	1.23	100.00	100.00	73.19	65403.00	60800.62	34549064.00	231.34	12719.38	9766.50
26	1	1	9227.00	30036.00	151.05	0	Spot (Block26, Row1, Column1)	40199.93	39070.00	19569.79	0.01	0.49	803.00	891.52	803.00	309.50	0.05	0.35	100.00	100.00	23.60	38267.00	39396.93	25205480.00	127.01	9168.67	6997.00
26	2	1	9520.00	30044.00	149.30	0	Spot (Block26, Row1, Column2)	52406.43	65535.00	16559.91	0.10	0.32	805.00	913.39	805.00	373.19	0.05	0.41	100.00	100.00	51.07	64730.00	51601.43	31706116.00	137.98	10534.55	8914.00
26	3	1	9828.00	30046.00	143.50	0	Spot (Block26, Row1, Column3)	14945.81	12991.00	9790.20	0.06	0.66	800.00	867.13	800.00	290.00	0.03	0.33	100.00	100.00	0.00	12191.00	14145.81	8235141.00	48.55	3650.78	3204.00
26	4	1	10119.00	30045.00	144.95	0	Spot (Block26, Row1, Column4)	47412.26	53107.00	18698.51	0.05	0.39	806.00	884.23	806.00	309.37	0.04	0.35	100.00	100.00	40.31	52301.00	46606.26	27167384.00	150.40	9266.36	7065.00
26	5	1	10429.00	30047.00	144.50	0	Spot (Block26, Row1, Column5)	31268.34	26238.00	22946.58	0.08	0.73	798.00	850.87	798.00	281.11	0.03	0.33	100.00	100.00	14.64	25440.00	30470.34	17729160.00	108.21	5363.85	3634.00
26	6	1	10720.00	30050.00	144.15	0	Spot (Block26, Row1, Column6)	45003.95	48562.00	19578.75	0.03	0.44	802.00	870.62	802.00	292.82	0.04	0.34	100.00	100.00	33.92	47760.00	44201.95	25472368.00	150.72	8997.58	7041.00
26	7	1	11016.00	30054.00	149.15	0	Spot (Block26, Row1, Column7)	62606.63	65535.00	7012.23	0.02	0.11	799.00	868.76	799.00	283.67	0.04	0.33	100.00	100.00	80.17	64736.00	61807.63	37877332.00	217.64	18320.20	14140.50
26	8	1	11337.00	30057.00	170.35	0	Spot (Block26, Row1, Column8)	1382.42	1300.00	339.86	0.03	0.25	793.00	847.32	793.00	193.60	0.03	0.23	91.00	64.00	0.00	507.00	589.42	1122529.00	2.76	1013.83	1002.00
26	1	2	9230.00	30355.00	193.80	0	Spot (Block26, Row2, Column1)	944.83	912.00	159.03	0.02	0.17	788.00	839.79	788.00	265.06	0.03	0.32	22.00	1.00	0.00	124.00	156.83	1003406.00	0.40	844.79	795.50
26	2	2	9520.00	30343.00	130.70	0	Spot (Block26, Row2, Column2)	25515.11	24444.00	10891.50	0.02	0.43	790.00	865.31	790.00	326.47	0.04	0.38	100.00	100.00	0.00	23654.00	24725.11	11762466.00	75.50	4988.25	4527.50
26	3	2	9828.00	30345.00	155.10	0	Spot (Block26, Row2, Column3)	1424.42	1373.00	352.91	0.02	0.25	791.00	858.26	791.00	305.53	0.04	0.36	83.00	45.00	0.00	582.00	633.42	940120.00	1.85	952.06	937.50
26	4	2	10125.00	30345.00	180.55	0	Spot (Block26, Row2, Column4)	13369.31	12332.00	7180.22	0.04	0.54	816.00	939.33	816.00	397.07	0.06	0.42	100.00	100.00	0.00	11516.00	12553.31	12139335.00	31.30	3313.14	3342.00
26	5	2	10430.00	30348.00	199.95	0	Spot (Block26, Row2, Column5)	8287.58	8270.50	2888.69	0.00	0.35	864.00	943.94	864.00	378.16	0.04	0.40	100.00	100.00	0.00	7406.50	7423.58	9398114.00	19.42	2581.25	2210.00
26	6	2	10719.00	30349.00	145.35	0	Spot (Block26, Row2, Column6)	14786.98	12921.00	8870.76	0.06	0.60	887.00	1051.43	887.00	667.72	0.07	0.64	100.00	99.00	0.00	12034.00	13899.98	8532085.00	20.57	3010.41	2398.00
26	7	2	11021.00	30352.00	145.40	0	Spot (Block26, Row2, Column7)	8907.58	7449.00	5272.40	0.08	0.59	817.00	901.68	817.00	301.59	0.04	0.33	100.00	100.00	0.00	6632.00	8090.58	5130768.00	26.55	2553.03	1936.00
26	8	2	11323.00	30353.00	207.35	0	Spot (Block26, Row2, Column8)	969.79	929.00	190.78	0.02	0.20	799.00	875.30	799.00	341.18	0.04	0.39	12.00	1.00	0.00	130.00	170.79	1187987.00	0.28	876.18	879.00
26	1	3	9226.00	30642.00	144.00	0	Spot (Block26, Row3, Column1)	45255.30	53350.00	21160.19	0.07	0.47	786.00	819.25	786.00	226.82	0.02	0.28	100.00	100.00	39.39	52564.00	44469.30	25388352.00	195.91	9194.81	7346.00
26	2	3	9522.00	30639.00	147.50	0	Spot (Block26, Row3, Column2)	1856.55	1722.00	589.24	0.03	0.32	791.00	838.13	791.00	241.88	0.03	0.29	95.00	86.00	0.00	931.00	1065.55	1100936.00	4.21	1053.37	1026.50
26	3	3	9811.00	30636.00	147.75	0	Spot (Block26, Row3, Column3)	2954.83	2591.00	1282.70	0.06	0.43	796.00	847.60	796.00	276.32	0.03	0.33	100.00	97.00	0.00	1795.00	2158.83	1772900.00	7.63	1252.98	1212.00
26	4	3	10121.00	30643.00	141.05	0	Spot (Block26, Row3, Column4)	53443.82	65535.00	16157.75	0.09	0.30	804.00	886.99	804.00	316.52	0.04	0.36	100.00	100.00	53.99	64731.00	52639.82	28806404.00	166.05	13290.51	11393.00
26	5	3	10432.00	30645.00	142.85	0	Spot (Block26, Row3, Column5)	4364.07	2518.00	7362.81	0.24	1.69	866.00	1022.83	866.00	615.12	0.07	0.60	91.00	66.00	0.36	1652.00	3498.07	2430789.00	5.43	1360.44	1238.00
26	6	3	10721.00	30647.00	205.70	0	Spot (Block26, Row3, Column6)	44746.96	46950.00	19389.91	0.02	0.43	984.00	1324.88	984.00	947.71	0.13	0.72	100.00	100.00	36.53	45966.00	43762.96	53652052.00	45.82	11276.62	11187.00
26	7	3	11027.00	30655.00	142.15	0	Spot (Block26, Row3, Column7)	28138.11	25152.50	19046.90	0.05	0.68	895.00	1085.06	895.00	761.10	0.08	0.70	100.00	100.00	4.53	24257.50	27243.11	15532237.00	35.54	5249.59	3833.00
26	8	3	11321.00	30656.00	158.60	0	Spot (Block26, Row3, Column8)	56236.96	65535.00	13602.87	0.07	0.24	829.00	940.50	829.00	501.70	0.05	0.53	100.00	100.00	57.95	64706.00	55407.96	38916316.00	110.22	11839.10	10627.50
26	1	4	9224.00	30941.00	141.30	0	Spot (Block26, Row4, Column1)	51856.11	65535.00	16932.70	0.10	0.33	796.00	868.14	796.00	273.56	0.04	0.32	100.00	100.00	50.19	64739.00	51060.11	27898752.00	186.39	12513.59	9822.50
26	2	4	9521.00	30941.00	160.40	0	Spot (Block26, Row4, Column2)	7129.39	6687.50	3171.16	0.03	0.44	806.00	917.14	806.00	382.27	0.06	0.42	100.00	100.00	0.00	5881.50	6323.39	5061865.00	16.25	2164.43	2115.50
26	3	4	9821.00	30944.00	147.60	0	Spot (Block26, Row4, Column3)	65040.80	65535.00	2961.06	0.00	0.05	807.00	892.72	807.00	329.54	0.04	0.37	100.00	100.00	95.77	64728.00	64233.80	38439440.00	194.66	20761.35	15601.00
26	4	4	10114.00	30948.00	152.70	0	Spot (Block26, Row4, Column4)	1997.44	1836.00	655.14	0.04	0.33	801.00	860.86	801.00	257.86	0.03	0.30	98.00	87.00	0.00	1035.00	1196.44	1280360.00	4.41	1129.23	1089.00
26	5	4	10409.00	30946.00	147.55	0	Spot (Block26, Row4, Column5)	1890.64	1539.00	1448.56	0.09	0.77	808.00	878.73	808.00	254.89	0.04	0.29	95.00	74.00	0.00	731.00	1082.64	1121150.00	3.97	1088.52	1072.50
26	6	4	10724.00	30950.00	200.60	0	Spot (Block26, Row4, Column6)	9953.76	10123.00	3216.59	0.01	0.32	917.00	1083.07	917.00	633.23	0.07	0.58	100.00	100.00	0.00	9206.00	9036.76	11317425.00	14.01	2964.21	2873.00
26	7	4	11016.00	30953.00	145.05	0	Spot (Block26, Row4, Column7)	14171.26	10204.50	11090.93	0.14	0.78	914.00	1078.50	914.00	741.80	0.07	0.69	99.00	90.00	0.00	9290.50	13257.26	8134301.00	17.65	3089.06	2224.00
26	8	4	11323.00	30956.00	148.70	0	Spot (Block26, Row4, Column8)	4579.49	4215.00	2307.69	0.04	0.50	881.00	935.95	881.00	550.30	0.03	0.59	99.00	88.00	0.00	3334.00	3698.49	2784332.00	6.62	1804.06	1530.00
26	1	5	9225.00	31244.00	145.10	0	Spot (Block26, Row5, Column1)	57845.05	65535.00	12013.88	0.05	0.21	879.00	1054.50	879.00	657.13	0.08	0.62	100.00	100.00	62.61	64656.00	56966.05	33261152.00	86.42	12308.05	9684.00
26	2	5	9516.00	31241.00	155.15	0	Spot (Block26, Row5, Column2)	58992.05	65535.00	11450.38	0.05	0.19	897.50	1118.52	897.50	747.30	0.10	0.67	100.00	100.00	65.96	64637.50	58094.55	38994084.00	77.44	13029.50	10793.00
26	3	5	9822.00	31244.00	146.65	0	Spot (Block26, Row5, Column3)	24181.62	21252.50	14271.22	0.06	0.59	885.00	972.21	885.00	413.77	0.04	0.43	100.00	100.00	0.17	20367.50	23296.62	14122066.00	56.09	4828.46	4094.50
26	4	5	10113.00	31246.00	143.40	0	Spot (Block26, Row5, Column4)	35295.83	32343.00	21332.09	0.04	0.60	878.00	928.08	878.00	326.75	0.02	0.35	100.00	100.00	17.11	31465.00	34417.83	19801008.00	105.18	6973.80	5076.00
26	5	5	10418.00	31247.00	146.95	0	Spot (Block26, Row5, Column5)	65020.12	65535.00	2413.01	0.00	0.04	860.00	918.30	860.00	343.84	0.03	0.37	100.00	100.00	92.74	64675.00	64160.12	38492244.00	186.43	18474.21	13803.50
26	6	5	10722.00	31248.00	145.10	0	Spot (Block26, Row5, Column6)	16179.14	14963.00	9054.50	0.03	0.56	905.00	1074.67	905.00	634.32	0.07	0.59	100.00	100.00	0.00	14058.00	15274.14	9222110.00	23.81	3659.10	3047.50
26	7	5	11023.00	31252.00	206.50	0	Spot (Block26, Row5, Column7)	45167.18	50735.00	20298.88	0.05	0.45	986.00	1240.48	986.00	869.87	0.10	0.70	100.00	100.00	40.55	49749.00	44181.18	54697940.00	50.50	10989.55	11043.00
26	8	5	11321.00	31253.00	144.85	0	Spot (Block26, Row5, Column8)	36205.92	34083.00	24475.27	0.03	0.68	894.00	989.17	894.00	493.07	0.04	0.50	100.00	100.00	28.15	33189.00	35311.92	20709844.00	71.42	6254.82	5209.50
26	1	6	9219.00	31540.00	212.00	0	Spot (Block26, Row6, Column1)	38040.25	29526.50	21438.07	0.11	0.56	914.00	1271.88	914.00	1007.71	0.14	0.79	100.00	100.00	28.71	28612.50	37126.25	48767968.00	36.49	9902.37	10110.00
26	2	6	9519.00	31541.00	217.65	0	Spot (Block26, Row6, Column2)	38031.07	32691.00	19380.16	0.07	0.51	913.00	1296.53	913.00	1058.54	0.15	0.82	100.00	100.00	20.69	31778.00	37118.07	51456328.00	34.70	10166.07	10352.00
26	3	6	9808.00	31545.00	144.10	0	Spot (Block26, Row6, Column3)	56941.37	65535.00	13450.79	0.06	0.24	886.00	1016.81	886.00	628.39	0.06	0.62	100.00	100.00	62.08	64649.00	56055.37	32285992.00	89.00	12499.88	9608.00
26	4	6	10121.00	31545.00	146.35	0	Spot (Block26, Row6, Column4)	6088.73	5381.00	3102.04	0.05	0.51	873.00	909.89	873.00	295.95	0.02	0.33	100.00	100.00	0.00	4508.00	5215.73	3549732.00	17.50	1860.48	1648.50
26	5	6	10419.00	31549.00	147.85	0	Spot (Block26, Row6, Column5)	65065.23	65535.00	2908.76	0.00	0.04	875.00	956.80	875.00	409.49	0.04	0.43	100.00	100.00	96.48	64660.00	64190.23	38844276.00	156.56	18681.16	14117.00
26	6	6	10721.00	31547.00	153.50	0	Spot (Block26, Row6, Column6)	3123.59	2527.50	1747.41	0.09	0.56	898.00	1051.82	898.00	635.01	0.07	0.60	77.00	59.00	0.00	1629.50	2225.59	2011592.00	3.26	1304.10	1290.50
26	7	6	11018.00	31551.00	146.65	0	Spot (Block26, Row6, Column7)	40930.16	42392.00	22329.20	0.02	0.55	909.00	1064.61	909.00	614.51	0.07	0.58	100.00	100.00	32.42	41483.00	40021.16	23985184.00	64.87	8317.85	7052.00
26	8	6	11323.00	31558.00	145.70	0	Spot (Block26, Row6, Column8)	43700.53	51243.50	22623.34	0.07	0.52	887.00	926.61	887.00	263.59	0.02	0.28	100.00	100.00	41.55	50356.50	42813.53	25346436.00	162.27	8465.32	6398.50
26	1	7	9215.00	31841.00	153.50	0	Spot (Block26, Row7, Column1)	9329.84	8184.50	4634.19	0.06	0.50	805.00	968.54	805.00	627.90	0.08	0.65	100.00	100.00	0.00	7379.50	8524.84	6045735.00	13.32	2274.01	2190.00
26	2	7	9519.00	31843.00	162.10	0	Spot (Block26, Row7, Column2)	2030.82	1626.00	1020.05	0.10	0.50	818.00	960.96	818.00	603.45	0.07	0.63	61.00	40.00	0.00	808.00	1212.82	1476403.00	1.77	1027.51	1019.50
26	3	7	9826.00	31846.00	166.10	0	Spot (Block26, Row7, Column3)	1093.40	1068.00	227.44	0.01	0.21	867.00	889.59	867.00	213.36	0.01	0.24	46.00	20.00	0.00	201.00	226.40	836449.00	0.96	977.23	910.00
26	4	7	10119.00	31845.00	169.85	0	Spot (Block26, Row7, Column4)	1779.16	1612.00	655.49	0.04	0.37	890.00	954.78	890.00	323.80	0.03	0.34	83.00	53.00	0.00	722.00	889.16	1426884.00	2.55	1124.57	1101.00
26	5	7	10415.00	31849.00	181.00	0	Spot (Block26, Row7, Column5)	12383.47	10826.00	7276.11	0.06	0.59	932.00	1146.07	932.00	697.85	0.09	0.61	100.00	100.00	0.00	9894.00	11451.47	11429942.00	16.10	3201.07	3135.00
26	6	7	10716.00	31850.00	210.70	0	Spot (Block26, Row7, Column6)	41988.59	43306.50	20215.54	0.01	0.48	1057.50	1449.28	1057.50	1132.33	0.14	0.78	100.00	100.00	29.75	42249.00	40931.09	53073948.00	35.80	10907.38	10804.00
26	7	7	11003.00	31853.00	146.15	0	Spot (Block26, Row7, Column7)	54679.30	65535.00	14886.14	0.08	0.27	953.00	1165.35	953.00	797.76	0.09	0.68	100.00	100.00	55.84	64582.00	53726.30	31823584.00	67.08	12797.63	9281.00
26	8	7	11327.00	31857.00	190.30	0	Spot (Block26, Row7, Column8)	20432.74	20820.00	6538.59	0.01	0.32	897.00	981.20	897.00	360.64	0.04	0.37	100.00	100.00	0.00	19923.00	19535.74	20882260.00	53.94	4535.06	4319.00
26	1	8	9212.00	32144.00	172.90	0	Spot (Block26, Row8, Column1)	1262.95	1222.00	285.65	0.01	0.23	791.00	834.94	791.00	196.50	0.02	0.24	85.00	58.00	0.00	431.00	471.95	1057086.00	2.18	975.36	917.00
26	2	8	9515.00	32147.00	147.05	0	Spot (Block26, Row8, Column2)	6582.46	5873.00	3533.32	0.05	0.54	801.00	846.56	801.00	185.78	0.02	0.22	100.00	100.00	0.00	5072.00	5781.46	3863907.00	30.87	1819.61	1549.00
26	3	8	9809.00	32144.00	142.85	0	Spot (Block26, Row8, Column3)	15011.72	11585.50	11334.63	0.11	0.76	855.00	893.62	855.00	278.82	0.02	0.31	100.00	100.00	0.00	10730.50	14156.72	8316494.00	50.64	2981.91	2159.50
26	4	8	10115.00	32154.00	151.65	0	Spot (Block26, Row8, Column4)	63645.66	65535.00	6332.91	0.01	0.10	890.00	938.40	890.00	329.32	0.02	0.35	100.00	100.00	86.53	64645.00	62755.66	40160768.00	190.41	15534.11	11874.50
26	5	8	10408.00	32140.00	166.60	0	Spot (Block26, Row8, Column5)	1860.84	1687.00	643.37	0.04	0.35	913.00	1083.19	913.00	671.69	0.07	0.62	56.00	24.00	0.00	774.00	947.84	1432846.00	1.16	1173.55	1161.00
26	6	8	10719.00	32155.00	203.40	0	Spot (Block26, Row8, Column6)	46915.29	61774.00	20429.10	0.12	0.44	1013.00	1315.28	1013.00	983.97	0.11	0.75	100.00	100.00	48.01	60761.00	45902.29	55501360.00	46.34	11673.79	11546.50
26	7	8	11017.00	32152.00	138.80	0	Spot (Block26, Row8, Column7)	30908.00	28586.50	17708.23	0.03	0.57	923.00	1121.06	923.00	687.06	0.08	0.61	100.00	100.00	3.22	27663.50	29985.00	16319422.00	43.35	6722.96	5608.00
26	8	8	11300.00	32156.00	145.50	0	Spot (Block26, Row8, Column8)	60353.78	65535.00	9897.45	0.04	0.16	902.00	999.68	902.00	364.71	0.04	0.36	100.00	100.00	70.54	64633.00	59451.78	34824404.00	162.74	14867.88	10274.00
27	1	1	13731.00	30062.00	153.25	0	Spot (Block27, Row1, Column1)	39127.89	37255.00	19101.10	0.02	0.49	795.00	828.16	795.00	221.45	0.02	0.27	100.00	100.00	17.32	36460.00	38332.89	25081092.00	172.95	8318.80	6849.00
27	2	1	14022.00	30071.00	146.95	0	Spot (Block27, Row1, Column2)	15007.38	13727.00	8417.89	0.04	0.56	735.00	784.62	735.00	206.12	0.03	0.26	100.00	100.00	0.00	12992.00	14272.38	8869363.00	69.00	3433.79	2860.00
27	3	1	14327.00	30073.00	147.35	0	Spot (Block27, Row1, Column3)	12041.23	9710.50	8612.68	0.09	0.72	694.00	741.56	694.00	158.15	0.03	0.21	100.00	100.00	0.00	9016.50	11347.23	7200658.00	71.45	2825.16	1979.50
27	4	1	14620.00	30072.00	146.15	0	Spot (Block27, Row1, Column4)	10726.66	9945.00	5782.13	0.03	0.54	700.00	764.66	700.00	214.66	0.04	0.28	100.00	100.00	0.00	9245.00	10026.66	6253644.00	46.41	2673.18	2203.50
27	5	1	14926.00	30073.00	146.35	0	Spot (Block27, Row1, Column5)	29589.78	24187.00	21755.43	0.09	0.74	699.00	746.24	699.00	191.72	0.03	0.26	100.00	100.00	10.96	23488.00	28890.78	17280436.00	150.45	5370.34	4289.00
27	6	1	15222.00	30072.00	144.20	0	Spot (Block27, Row1, Column6)	27985.48	25228.50	15550.42	0.05	0.56	697.00	744.87	697.00	228.82	0.03	0.31	100.00	100.00	1.26	24531.50	27288.48	15559925.00	119.05	7436.89	5727.50
27	7	1	15515.00	30078.00	148.30	0	Spot (Block27, Row1, Column7)	51836.87	65535.00	17309.15	0.10	0.33	694.00	741.06	694.00	214.22	0.03	0.29	100.00	100.00	52.17	64841.00	51142.87	31102340.00	238.52	12399.56	8981.00
27	8	1	15832.00	30075.00	169.20	0	Spot (Block27, Row1, Column8)	1415.26	1325.00	369.74	0.03	0.26	689.00	720.70	689.00	146.67	0.02	0.20	99.00	95.00	0.00	636.00	726.26	1125129.00	4.74	910.09	904.00
27	1	2	13722.00	30376.00	209.50	0	Spot (Block27, Row2, Column1)	864.23	806.00	154.04	0.03	0.18	720.00	783.15	720.00	207.55	0.04	0.27	28.00	5.00	0.00	86.00	144.23	1082880.00	0.39	800.52	791.00
27	2	2	14021.00	30368.00	134.15	0	Spot (Block27, Row2, Column2)	18846.66	17671.00	7602.11	0.03	0.40	708.00	775.97	708.00	216.85	0.04	0.28	100.00	100.00	0.00	16963.00	18138.66	9121782.00	83.33	4182.02	3919.50
27	3	2	14328.00	30370.00	147.60	0	Spot (Block27, Row2, Column3)	1920.88	1782.00	722.80	0.03	0.38	699.00	769.24	699.00	229.21	0.04	0.30	99.00	87.00	0.00	1083.00	1221.88	1142926.00	5.02	1065.31	1017.00
27	4	2	14630.00	30373.00	175.40	0	Spot (Block27, Row2, Column4)	10957.84	10646.00	5227.27	0.01	0.48	707.00	791.56	707.00	265.33	0.05	0.34	100.00	100.00	0.00	9939.00	10250.84	9456618.00	38.32	2677.16	2699.00
27	5	2	14932.00	30381.00	184.60	0	Spot (Block27, Row2, Column5)	7761.12	7440.00	3041.97	0.02	0.39	705.00	777.37	705.00	245.12	0.04	0.32	100.00	100.00	0.00	6735.00	7056.12	7411869.00	28.49	2445.66	2056.00
27	6	2	15215.00	30375.00	146.45	0	Spot (Block27, Row2, Column6)	7065.84	6318.00	3903.55	0.05	0.55	705.00	813.49	705.00	402.94	0.06	0.50	100.00	100.00	0.00	5613.00	6360.84	4161777.00	15.52	1823.85	1616.00
27	7	2	15525.00	30378.00	146.75	0	Spot (Block27, Row2, Column7)	7354.85	6647.00	4252.12	0.04	0.58	697.00	744.68	697.00	196.38	0.03	0.26	100.00	100.00	0.00	5950.00	6657.85	4317296.00	33.66	2049.93	1598.50
27	8	2	15832.00	30376.00	231.60	0	Spot (Block27, Row2, Column8)	806.63	796.00	144.56	0.01	0.18	691.00	754.42	691.00	342.11	0.04	0.45	5.00	0.00	0.00	105.00	115.63	1246248.00	0.15	711.98	686.00
27	1	3	13728.00	30670.00	147.25	0	Spot (Block27, Row3, Column1)	33561.71	30871.00	21042.03	0.04	0.63	774.00	784.97	774.00	173.08	0.01	0.22	100.00	100.00	11.38	30097.00	32787.71	19767892.00	189.37	6599.83	5148.00
27	2	3	14026.00	30669.00	146.80	0	Spot (Block27, Row3, Column2)	2535.09	2318.00	1012.54	0.04	0.40	731.00	804.04	731.00	268.10	0.04	0.33	100.00	97.00	0.00	1587.00	1804.09	1488095.00	6.46	1201.25	1163.00
27	3	3	14312.00	30664.00	141.95	0	Spot (Block27, Row3, Column3)	9319.16	7956.00	6325.34	0.07	0.68	702.00	755.24	702.00	193.57	0.03	0.26	100.00	100.00	0.36	7254.00	8617.16	5116218.00	44.24	2643.61	1943.50
27	4	3	14625.00	30669.00	145.05	0	Spot (Block27, Row3, Column4)	35070.50	32196.00	19807.11	0.04	0.56	699.00	761.45	699.00	211.39	0.04	0.28	100.00	100.00	9.76	31497.00	34371.50	20130520.00	162.30	6794.12	5460.50
27	5	3	14926.00	30673.00	143.05	0	Spot (Block27, Row3, Column5)	4769.68	4411.00	2328.09	0.03	0.49	707.00	832.26	707.00	399.86	0.07	0.48	100.00	98.00	0.00	3704.00	4062.68	2642404.00	9.85	1669.41	1376.00
27	6	3	15225.00	30674.00	207.15	0	Spot (Block27, Row3, Column6)	33006.98	26082.00	19794.14	0.10	0.60	795.00	968.90	795.00	575.42	0.09	0.59	100.00	100.00	15.39	25287.00	32211.98	40103648.00	55.68	8205.80	8252.00
27	7	3	15528.00	30681.00	145.15	0	Spot (Block27, Row3, Column7)	22461.19	19265.00	15440.73	0.07	0.69	770.00	890.52	770.00	559.19	0.06	0.63	100.00	100.00	0.52	18495.00	21691.19	12937645.00	38.58	4177.57	3199.00
27	8	3	15822.00	30680.00	163.90	0	Spot (Block27, Row3, Column8)	59602.34	65535.00	12161.44	0.04	0.20	708.00	843.44	708.00	558.49	0.08	0.66	100.00	100.00	71.01	64827.00	58894.34	44404168.00	105.21	12768.21	10733.50
27	1	4	13727.00	30967.00	146.30	0	Spot (Block27, Row4, Column1)	34982.27	32279.00	20197.71	0.03	0.58	789.00	836.43	789.00	284.37	0.03	0.34	100.00	100.00	12.33	31490.00	34193.27	20429696.00	120.08	6799.82	4904.50
27	2	4	14019.00	30968.00	169.55	0	Spot (Block27, Row4, Column2)	16575.38	15178.50	8877.45	0.04	0.54	796.00	911.52	796.00	479.37	0.06	0.53	100.00	100.00	0.00	14382.50	15779.38	13260304.00	32.68	3403.56	3348.00
27	3	4	14320.00	30970.00	151.90	0	Spot (Block27, Row4, Column3)	60010.02	65535.00	10493.73	0.04	0.17	728.50	851.26	728.50	407.54	0.07	0.48	100.00	100.00	70.41	64806.50	59281.52	37926652.00	145.16	13377.21	9916.00
27	4	4	14613.00	30978.00	156.35	0	Spot (Block27, Row4, Column4)	1533.87	1473.00	470.00	0.02	0.31	704.00	758.31	704.00	189.32	0.03	0.25	96.00	83.00	0.00	769.00	829.87	1027694.00	4.10	942.33	927.50
27	5	4	14906.00	30973.00	145.95	0	Spot (Block27, Row4, Column5)	2377.70	2215.00	957.17	0.03	0.40	706.00	759.06	706.00	189.64	0.03	0.25	100.00	98.00	0.00	1509.00	1671.70	1379066.00	8.54	1140.56	1102.50
27	6	4	15223.00	30979.00	190.40	0	Spot (Block27, Row4, Column6)	10561.52	10635.50	3777.00	0.00	0.36	764.00	840.07	764.00	384.96	0.04	0.46	100.00	100.00	0.00	9871.50	9797.52	10772749.00	25.25	2957.24	2575.00
27	7	4	15518.00	30983.00	145.20	0	Spot (Block27, Row4, Column7)	14851.79	11176.50	11490.11	0.12	0.77	775.00	863.47	775.00	516.22	0.05	0.60	100.00	99.00	0.00	10401.50	14076.79	8524927.00	27.10	3081.03	2576.00
27	8	4	15821.00	30983.00	150.45	0	Spot (Block27, Row4, Column8)	4987.40	4517.00	2587.63	0.04	0.52	717.00	804.94	717.00	391.97	0.05	0.49	100.00	99.00	0.00	3800.00	4270.40	3092188.00	10.67	1747.84	1476.00
27	1	5	13725.00	31269.00	147.05	0	Spot (Block27, Row5, Column1)	28950.05	24405.00	18826.53	0.07	0.65	811.00	965.05	811.00	529.36	0.08	0.55	100.00	100.00	4.55	23594.00	28139.05	17167388.00	52.87	5387.14	4698.00
27	2	5	14018.00	31268.00	161.75	0	Spot (Block27, Row5, Column2)	62085.84	65535.00	8985.99	0.02	0.14	849.00	1074.18	849.00	676.03	0.10	0.63	100.00	100.00	80.03	64686.00	61236.84	44764316.00	90.25	14053.87	12330.00
27	3	5	14325.00	31270.00	155.90	0	Spot (Block27, Row5, Column3)	44586.97	47269.00	19941.13	0.03	0.45	798.00	948.57	798.00	526.62	0.08	0.56	100.00	100.00	35.47	46471.00	43788.97	29918056.00	82.86	7096.35	6373.00
27	4	5	14618.00	31275.00	146.60	0	Spot (Block27, Row5, Column4)	28671.85	24397.00	20505.28	0.07	0.72	782.00	841.58	782.00	336.86	0.03	0.40	100.00	100.00	5.51	23615.00	27889.85	16658345.00	82.62	5426.26	4291.00
27	5	5	14923.00	31274.00	148.70	0	Spot (Block27, Row5, Column5)	60976.57	65535.00	9531.03	0.03	0.16	758.00	804.05	758.00	269.94	0.03	0.34	100.00	100.00	75.25	64777.00	60218.57	36708200.00	222.91	17240.14	12809.00
27	6	5	15221.00	31272.00	147.90	0	Spot (Block27, Row5, Column6)	7550.20	6935.00	3916.53	0.04	0.52	774.00	855.17	774.00	489.96	0.04	0.57	100.00	100.00	0.00	6161.00	6776.20	4545218.00	13.66	2142.53	1917.00
27	7	5	15524.00	31276.00	189.55	0	Spot (Block27, Row5, Column7)	39850.39	38646.00	21451.23	0.01	0.54	794.00	959.99	794.00	705.67	0.08	0.74	100.00	100.00	27.92	37852.00	39056.39	40249172.00	55.11	8137.81	8275.00
27	8	5	15824.00	31281.00	146.85	0	Spot (Block27, Row5, Column8)	31688.49	26460.00	22849.99	0.08	0.72	728.00	837.81	728.00	491.02	0.06	0.59	100.00	100.00	14.31	25732.00	30960.49	18601172.00	62.83	5922.68	4625.00
27	1	6	13716.00	31567.00	205.85	0	Spot (Block27, Row6, Column1)	30392.70	23135.50	20225.42	0.12	0.67	883.00	1109.19	883.00	669.63	0.10	0.60	100.00	100.00	14.10	22252.50	29509.70	36653764.00	43.73	7118.05	7029.00
27	2	6	14018.00	31568.00	204.70	0	Spot (Block27, Row6, Column2)	21759.99	18443.50	12607.10	0.07	0.58	822.00	1055.94	822.00	667.54	0.11	0.63	100.00	100.00	0.00	17621.50	20937.99	25937912.00	31.02	5635.13	5559.50
27	3	6	14307.00	31567.00	145.55	0	Spot (Block27, Row6, Column3)	46083.33	51609.50	19885.91	0.05	0.43	782.00	892.85	782.00	447.32	0.06	0.50	100.00	100.00	40.24	50827.50	45301.33	26451980.00	101.02	10152.52	7128.50
27	4	6	14620.00	31571.00	145.15	0	Spot (Block27, Row6, Column4)	6305.82	5588.00	3718.22	0.05	0.59	773.00	794.76	773.00	227.72	0.01	0.29	100.00	100.00	0.00	4815.00	5532.82	3619539.00	24.20	1891.67	1492.50
27	5	6	14918.00	31576.00	147.45	0	Spot (Block27, Row6, Column5)	62406.24	65535.00	7239.06	0.02	0.12	768.00	819.86	768.00	310.55	0.03	0.38	100.00	100.00	80.34	64767.00	61638.24	36819988.00	198.32	17466.22	12894.00
27	6	6	15222.00	31576.00	151.00	0	Spot (Block27, Row6, Column6)	3072.03	2425.00	1859.04	0.10	0.61	768.00	841.92	768.00	413.67	0.04	0.49	88.00	70.00	0.00	1657.00	2304.03	1913874.00	5.39	1183.55	1122.00
27	7	6	15517.00	31577.00	147.90	0	Spot (Block27, Row6, Column7)	36833.98	33093.50	22371.08	0.05	0.61	786.50	863.87	786.50	471.57	0.04	0.55	100.00	100.00	24.34	32307.00	36047.48	22395144.00	76.28	6405.89	4970.50
27	8	6	15824.00	31586.00	148.40	0	Spot (Block27, Row6, Column8)	37167.41	34533.00	23522.57	0.03	0.63	712.00	772.58	712.00	190.01	0.04	0.25	100.00	100.00	28.07	33821.00	36455.41	22374864.00	191.55	6748.67	5079.50
27	1	7	13719.00	31867.00	157.00	0	Spot (Block27, Row7, Column1)	24967.59	21848.00	13161.26	0.06	0.53	797.00	951.10	797.00	541.21	0.08	0.57	100.00	100.00	0.00	21051.00	24170.59	17002928.00	44.38	4461.49	4192.50
27	2	7	14016.00	31872.00	147.95	0	Spot (Block27, Row7, Column2)	2393.06	1976.00	1249.42	0.08	0.52	783.00	862.48	783.00	406.68	0.04	0.47	84.00	63.00	0.00	1193.00	1610.06	1440623.00	3.76	1087.47	1076.00
27	3	7	14322.00	31870.00	186.50	0	Spot (Block27, Row7, Column3)	901.89	886.50	197.57	0.01	0.22	731.50	770.25	731.50	161.84	0.02	0.21	48.00	22.00	0.00	155.00	170.39	883851.00	0.81	810.46	781.00
27	4	7	14620.00	31874.00	159.80	0	Spot (Block27, Row7, Column4)	1787.99	1550.00	796.94	0.06	0.45	774.00	823.05	774.00	302.73	0.03	0.37	83.00	60.00	0.00	776.00	1013.99	1255172.00	3.19	988.34	977.00
27	5	7	14916.00	31876.00	176.50	0	Spot (Block27, Row7, Column5)	10282.78	9275.00	5369.31	0.04	0.52	796.00	913.40	796.00	444.81	0.06	0.49	100.00	100.00	0.00	8479.00	9486.78	8946018.00	21.06	2664.49	2626.00
27	6	7	15218.00	31875.00	187.65	0	Spot (Block27, Row7, Column6)	28634.48	26465.00	15366.35	0.03	0.54	833.00	1074.90	833.00	707.59	0.11	0.66	100.00	100.00	0.10	25632.00	27801.48	28376780.00	38.95	6102.70	6021.00
27	7	7	15505.00	31879.00	147.65	0	Spot (Block27, Row7, Column7)	37498.92	36015.00	18770.42	0.02	0.50	808.00	920.83	808.00	468.64	0.06	0.51	100.00	100.00	13.45	35207.00	36690.92	22311936.00	78.05	8201.73	5799.00
27	8	7	15824.00	31877.00	185.20	0	Spot (Block27, Row7, Column8)	19609.35	19784.50	6227.91	0.00	0.32	773.00	809.23	773.00	270.09	0.02	0.33	100.00	100.00	0.00	19011.50	18836.35	18942630.00	69.61	4992.65	4616.00
27	1	8	13706.00	32179.00	141.45	0	Spot (Block27, Row8, Column1)	1355.93	1264.00	387.37	0.03	0.29	784.00	821.19	784.00	283.52	0.02	0.35	80.00	38.00	0.00	480.00	571.93	737626.00	1.89	955.55	921.00
27	2	8	14022.00	32172.00	146.45	0	Spot (Block27, Row8, Column2)	5970.87	5170.50	3346.80	0.06	0.56	735.50	770.18	735.50	167.34	0.02	0.22	100.00	100.00	0.00	4435.00	5235.37	3498927.00	31.08	1810.15	1435.00
27	3	8	14305.00	32171.00	145.45	0	Spot (Block27, Row8, Column3)	13992.77	10958.50	10835.22	0.11	0.77	756.00	791.04	756.00	275.56	0.02	0.35	100.00	100.00	0.00	10202.50	13236.77	8087821.00	47.91	2820.71	2253.00
27	4	8	14614.00	32176.00	157.35	0	Spot (Block27, Row8, Column4)	64132.48	65535.00	6350.81	0.01	0.10	783.00	831.57	783.00	347.22	0.03	0.42	100.00	100.00	93.56	64752.00	63349.48	43802900.00	182.31	17864.63	12577.00
27	5	8	14905.00	32169.00	152.05	0	Spot (Block27, Row8, Column5)	1476.10	1387.50	448.76	0.03	0.30	793.00	921.89	793.00	546.98	0.07	0.59	55.00	19.00	0.00	594.50	683.10	938798.00	1.01	991.63	953.00
27	6	8	15216.00	32181.00	198.65	0	Spot (Block27, Row8, Column6)	39339.54	37261.00	21909.03	0.02	0.56	825.00	1058.16	825.00	747.06	0.11	0.71	100.00	100.00	31.11	36436.00	38514.54	44139304.00	51.24	8966.56	9038.00
27	7	8	15517.00	32181.00	143.65	0	Spot (Block27, Row8, Column7)	18160.86	16505.50	10598.58	0.04	0.58	802.00	925.66	802.00	542.85	0.06	0.59	100.00	100.00	0.00	15703.50	17358.86	10170082.00	31.75	4251.11	3127.50
27	8	8	15802.00	32181.00	148.10	0	Spot (Block27, Row8, Column8)	60783.30	65535.00	9001.66	0.03	0.15	793.00	845.96	793.00	322.21	0.03	0.38	100.00	100.00	70.45	64742.00	59990.30	36409492.00	186.02	15363.26	10405.00
28	1	1	18231.00	30090.00	154.90	0	Spot (Block28, Row1, Column1)	36791.15	32789.00	18950.25	0.05	0.52	562.00	594.69	562.00	173.67	0.02	0.29	100.00	100.00	14.05	32227.00	36229.15	24355836.00	208.42	6472.09	4758.00
28	2	1	18522.00	30098.00	148.60	0	Spot (Block28, Row1, Column2)	25832.95	23002.00	13706.48	0.05	0.53	521.00	624.26	521.00	382.62	0.08	0.61	100.00	100.00	0.17	22481.00	25311.95	15551434.00	65.88	5166.14	4025.50
28	3	1	18828.00	30099.00	146.80	0	Spot (Block28, Row1, Column3)	37658.61	35421.00	21600.10	0.03	0.57	509.00	563.77	509.00	192.51	0.04	0.34	100.00	100.00	22.35	34912.00	37149.61	22068028.00	192.69	6537.40	5196.00
28	4	1	19120.00	30100.00	146.60	0	Spot (Block28, Row1, Column4)	19004.95	18243.00	10413.50	0.02	0.55	526.00	640.47	526.00	460.47	0.09	0.72	100.00	100.00	0.00	17717.00	18478.95	11174910.00	39.88	3785.33	3086.00
28	5	1	19426.00	30098.00	150.80	0	Spot (Block28, Row1, Column5)	46891.10	65535.00	21988.86	0.15	0.47	524.00	582.58	524.00	212.92	0.05	0.37	100.00	100.00	50.24	65011.00	46367.10	29119560.00	217.49	9743.13	7210.00
28	6	1	19720.00	30101.00	147.55	0	Spot (Block28, Row1, Column6)	51861.77	65535.00	16888.29	0.10	0.33	544.50	596.49	544.50	262.46	0.04	0.44	100.00	100.00	51.94	64990.50	51317.27	30754244.00	195.33	11787.47	8469.00
28	7	1	20018.00	30104.00	153.80	0	Spot (Block28, Row1, Column7)	64399.66	65535.00	4815.55	0.01	0.07	519.00	582.77	519.00	252.66	0.05	0.43	100.00	100.00	90.80	65016.00	63880.66	41988960.00	252.58	15809.51	11010.00
28	8	1	20336.00	30098.00	157.05	0	Spot (Block28, Row1, Column8)	1242.08	1154.00	406.41	0.03	0.33	511.00	535.37	511.00	135.37	0.02	0.25	100.00	96.00	0.00	643.00	731.08	843369.00	5.22	724.29	703.00
28	1	2	18223.00	30410.00	176.50	0	Spot (Block28, Row2, Column1)	626.83	606.00	75.53	0.01	0.12	518.00	592.85	518.00	297.17	0.06	0.50	2.00	0.00	0.00	88.00	108.83	544712.00	0.11	578.53	583.00
28	2	2	18525.00	30395.00	142.00	0	Spot (Block28, Row2, Column2)	48415.20	52611.00	17344.28	0.04	0.36	521.00	626.78	521.00	433.01	0.08	0.69	100.00	100.00	35.15	52090.00	47894.20	26580092.00	110.36	8115.14	7931.00
28	3	2	18828.00	30399.00	145.70	0	Spot (Block28, Row2, Column3)	3970.29	3393.00	2186.50	0.07	0.55	549.00	680.66	549.00	561.07	0.09	0.82	100.00	86.00	0.00	2844.00	3421.29	2286888.00	5.86	1274.61	1072.00
28	4	2	19130.00	30397.00	183.95	0	Spot (Block28, Row2, Column4)	35832.64	34607.00	19625.80	0.02	0.55	578.00	755.58	578.00	677.62	0.12	0.90	100.00	100.00	10.34	34029.00	35254.64	33969424.00	51.76	6320.71	6284.50
28	5	2	19431.00	30404.00	185.35	0	Spot (Block28, Row2, Column5)	8770.69	8571.00	2728.59	0.01	0.31	577.00	692.96	577.00	507.39	0.08	0.73	100.00	100.00	0.00	7994.00	8193.69	8481253.00	15.92	2723.72	2407.00
28	6	2	19719.00	30403.00	147.95	0	Spot (Block28, Row2, Column6)	20432.57	18420.00	12357.44	0.05	0.60	591.00	701.04	591.00	423.23	0.07	0.60	100.00	100.00	0.17	17829.00	19841.57	12177810.00	46.62	4471.61	3266.00
28	7	2	20025.00	30403.00	148.45	0	Spot (Block28, Row2, Column7)	26159.42	23375.50	15210.63	0.05	0.58	562.00	615.31	562.00	246.38	0.04	0.40	100.00	100.00	0.17	22813.50	25597.42	15747973.00	103.68	5507.62	4041.00
28	8	2	20331.00	30405.00	151.75	0	Spot (Block28, Row2, Column8)	846.56	842.50	157.86	0.00	0.19	516.00	557.30	516.00	194.30	0.03	0.35	75.00	37.00	0.00	326.50	330.56	533332.00	1.49	635.78	617.00
28	1	3	18224.00	30694.00	152.85	0	Spot (Block28, Row3, Column1)	49979.41	65535.00	19447.79	0.12	0.39	520.00	574.14	520.00	183.59	0.04	0.32	100.00	100.00	52.48	65015.00	49459.41	32286936.00	269.11	8766.67	6566.00
28	2	3	18528.00	30696.00	145.95	0	Spot (Block28, Row3, Column2)	5025.24	4252.00	2685.75	0.07	0.53	563.00	627.52	563.00	321.63	0.05	0.51	100.00	100.00	0.00	3689.00	4462.24	2929716.00	13.67	1483.53	1214.00
28	3	3	18816.00	30692.00	143.60	0	Spot (Block28, Row3, Column3)	25369.44	22450.50	13975.03	0.05	0.55	560.00	598.02	560.00	232.56	0.03	0.39	100.00	100.00	1.62	21890.50	24809.44	14054667.00	106.52	6609.84	4431.50
28	4	3	19124.00	30694.00	149.70	0	Spot (Block28, Row3, Column4)	53656.20	65535.00	16362.03	0.09	0.30	543.00	651.26	543.00	475.12	0.08	0.73	100.00	100.00	56.72	64992.00	53113.20	32730524.00	111.56	12240.80	9317.00
28	5	3	19430.00	30694.00	145.85	0	Spot (Block28, Row3, Column5)	11648.46	9432.00	10068.73	0.09	0.86	577.00	697.15	577.00	460.05	0.08	0.66	100.00	98.00	1.71	8855.00	11071.46	6814349.00	23.80	2906.12	1667.00
28	6	3	19723.00	30700.00	211.50	0	Spot (Block28, Row3, Column6)	36847.40	31613.00	20158.68	0.07	0.55	641.00	898.66	641.00	638.60	0.15	0.71	100.00	100.00	23.02	30972.00	36206.40	47054408.00	56.29	8842.48	8618.00
28	7	3	20028.00	30706.00	149.25	0	Spot (Block28, Row3, Column7)	47645.78	59622.50	20224.66	0.10	0.42	615.00	771.58	615.00	493.55	0.10	0.64	100.00	100.00	46.39	59007.50	47030.78	29064112.00	94.97	10452.79	7509.00
28	8	3	20325.00	30706.00	158.90	0	Spot (Block28, Row3, Column8)	46345.60	48571.00	16943.90	0.02	0.37	544.00	626.79	544.00	310.22	0.06	0.49	100.00	100.00	28.84	48027.00	45801.60	32303076.00	147.38	8715.07	7849.00
28	1	4	18227.00	30991.00	148.30	0	Spot (Block28, Row4, Column1)	53655.87	65535.00	16082.91	0.09	0.30	525.00	603.67	525.00	257.73	0.06	0.43	100.00	100.00	56.72	65010.00	53130.87	32354728.00	205.85	12981.00	8872.00
28	2	4	18523.00	30996.00	167.20	0	Spot (Block28, Row4, Column2)	12430.30	11231.00	6093.60	0.04	0.49	583.00	668.76	583.00	355.01	0.06	0.53	100.00	100.00	0.00	10648.00	11847.30	9658343.00	33.13	2674.12	2521.00
28	3	4	18823.00	30998.00	157.40	0	Spot (Block28, Row4, Column3)	65033.45	65535.00	2978.83	0.00	0.05	585.00	663.56	585.00	345.67	0.05	0.52	100.00	100.00	96.48	64950.00	64448.45	44353232.00	186.22	19337.27	13519.50
28	4	4	19111.00	31004.00	150.25	0	Spot (Block28, Row4, Column4)	3579.62	3505.00	1579.15	0.01	0.44	546.00	591.76	546.00	216.95	0.03	0.37	100.00	100.00	0.00	2959.00	3033.62	2212207.00	13.77	1245.65	1162.00
28	5	4	19415.00	30999.00	144.95	0	Spot (Block28, Row4, Column5)	5035.58	3803.00	4834.11	0.12	0.96	565.00	597.34	565.00	217.56	0.02	0.36	100.00	99.00	0.00	3238.00	4470.58	2895456.00	20.40	1464.85	1044.00
28	6	4	19726.00	31004.00	193.30	0	Spot (Block28, Row4, Column6)	9647.38	9705.00	2780.38	0.00	0.29	606.00	717.09	606.00	420.79	0.07	0.59	100.00	100.00	0.00	9099.00	9041.38	10235874.00	21.22	2777.66	2578.00
28	7	4	20018.00	31005.00	147.55	0	Spot (Block28, Row4, Column7)	34972.36	31188.00	23302.17	0.05	0.67	674.00	786.04	674.00	472.90	0.07	0.60	100.00	100.00	23.10	30514.00	34298.36	20738672.00	72.29	6673.19	4540.00
28	8	4	20319.00	31010.00	149.40	0	Spot (Block28, Row4, Column8)	12728.23	11470.00	7016.69	0.05	0.55	589.00	652.79	589.00	257.34	0.04	0.39	100.00	100.00	0.00	10881.00	12139.23	7713310.00	46.92	3769.82	2746.00
28	1	5	18228.00	31298.00	148.15	0	Spot (Block28, Row5, Column1)	43602.95	45844.00	20707.16	0.02	0.47	582.00	736.36	582.00	536.21	0.10	0.73	100.00	100.00	36.44	45262.00	43020.95	26205516.00	79.94	9244.93	6929.00
28	2	5	18520.00	31295.00	158.90	0	Spot (Block28, Row5, Column2)	50329.46	56355.00	16195.43	0.05	0.32	597.00	773.34	597.00	538.79	0.11	0.70	100.00	100.00	41.13	55758.00	49732.46	34878592.00	91.98	9405.06	7924.00
28	3	5	18826.00	31296.00	155.00	0	Spot (Block28, Row5, Column3)	37264.35	34561.00	20513.87	0.03	0.55	598.00	717.02	598.00	393.61	0.08	0.55	100.00	100.00	18.15	33963.00	36666.35	24631856.00	92.85	6037.80	4992.00
28	4	5	19121.00	31301.00	150.00	0	Spot (Block28, Row5, Column4)	47095.50	61190.00	21207.83	0.11	0.45	589.00	649.64	589.00	303.94	0.04	0.47	100.00	100.00	47.81	60601.00	46506.50	29058112.00	152.81	10171.91	7047.00
28	5	5	19422.00	31300.00	156.80	0	Spot (Block28, Row5, Column5)	64880.83	65535.00	3794.88	0.00	0.06	590.00	644.04	590.00	291.84	0.04	0.45	100.00	100.00	95.88	64945.00	64290.83	44119380.00	220.11	17519.88	13923.00
28	6	5	19724.00	31304.00	150.00	0	Spot (Block28, Row5, Column6)	21887.47	19956.00	12587.19	0.04	0.58	608.00	710.04	608.00	437.33	0.07	0.62	100.00	100.00	0.00	19348.00	21279.47	13438906.00	48.42	4317.87	3652.00
28	7	5	20030.00	31303.00	200.40	0	Spot (Block28, Row5, Column7)	41201.57	40650.00	20668.21	0.01	0.50	685.00	858.20	685.00	626.65	0.10	0.73	100.00	100.00	29.79	39965.00	40516.57	46887740.00	64.38	9367.54	9341.50
28	8	5	20328.00	31307.00	150.35	0	Spot (Block28, Row5, Column8)	48645.56	65535.00	20758.28	0.13	0.43	593.00	690.76	593.00	448.66	0.07	0.65	100.00	100.00	52.19	64942.00	48052.56	30014512.00	106.88	10944.18	8589.00
28	1	6	18220.00	31595.00	208.40	0	Spot (Block28, Row6, Column1)	34234.55	28149.00	20892.89	0.09	0.61	608.00	903.86	608.00	759.78	0.17	0.84	100.00	100.00	21.12	27541.00	33626.55	42142992.00	43.87	8138.21	8360.50
28	2	6	18522.00	31596.00	209.95	0	Spot (Block28, Row6, Column2)	31794.58	27974.50	17245.47	0.06	0.54	607.00	866.50	607.00	721.35	0.15	0.83	100.00	100.00	4.61	27367.50	31187.58	39997648.00	42.88	7102.71	7113.50
28	3	6	18810.00	31595.00	150.20	0	Spot (Block28, Row6, Column3)	61393.90	65535.00	8861.09	0.03	0.14	588.00	715.39	588.00	498.13	0.09	0.70	100.00	100.00	75.86	64947.00	60805.90	37634780.00	121.81	16327.29	11019.00
28	4	6	19121.00	31598.00	146.35	0	Spot (Block28, Row6, Column4)	15480.19	13347.00	9986.70	0.06	0.65	587.00	620.33	587.00	226.22	0.02	0.36	100.00	100.00	0.00	12760.00	14893.19	9024953.00	65.69	3427.82	2342.00
28	5	6	19420.00	31600.00	155.95	0	Spot (Block28, Row6, Column5)	64828.66	65535.00	3935.15	0.00	0.06	599.00	709.09	599.00	437.45	0.07	0.62	100.00	100.00	95.52	64936.00	64229.66	43370776.00	146.58	16963.57	13214.00
28	6	6	19721.00	31600.00	147.60	0	Spot (Block28, Row6, Column6)	8409.88	6847.50	5806.81	0.09	0.69	607.00	733.09	607.00	500.09	0.08	0.68	100.00	99.00	0.00	6240.50	7802.88	4995467.00	15.35	2216.56	1744.50
28	7	6	20021.00	31601.00	152.70	0	Spot (Block28, Row6, Column7)	57602.55	65535.00	13182.84	0.06	0.23	607.00	730.88	607.00	482.51	0.08	0.66	100.00	100.00	66.93	64928.00	56995.55	36577924.00	117.87	15483.09	10977.00
28	8	6	20328.00	31611.00	152.75	0	Spot (Block28, Row6, Column8)	57679.59	65535.00	13363.34	0.06	0.23	573.00	613.74	573.00	256.65	0.03	0.42	100.00	100.00	68.24	64962.00	57106.59	36684520.00	222.35	14754.55	10874.50
28	1	7	18220.00	31894.00	161.00	0	Spot (Block28, Row7, Column1)	17275.02	14941.00	9390.73	0.06	0.54	570.00	690.63	570.00	472.62	0.08	0.68	100.00	100.00	0.00	14371.00	16705.02	12351640.00	35.09	3059.77	2865.50
28	2	7	18519.00	31895.00	146.10	0	Spot (Block28, Row7, Column2)	6128.21	4819.00	4210.68	0.10	0.69	588.00	673.22	588.00	371.15	0.06	0.55	100.00	98.00	0.00	4231.00	5540.21	3578874.00	14.70	1571.14	1244.50
28	3	7	18821.00	31896.00	151.65	0	Spot (Block28, Row7, Column3)	967.19	893.00	232.66	0.03	0.24	558.00	585.76	558.00	164.92	0.02	0.28	90.00	51.00	0.00	335.00	409.19	608362.00	2.31	660.24	649.00
28	4	7	19120.00	31900.00	148.15	0	Spot (Block28, Row7, Column4)	3805.70	3270.00	2150.97	0.07	0.57	577.00	646.38	577.00	408.66	0.05	0.63	100.00	88.00	0.00	2693.00	3228.70	2272004.00	7.73	1204.89	1029.00
28	5	7	19418.00	31905.00	194.20	0	Spot (Block28, Row7, Column5)	29322.39	25521.00	18701.67	0.06	0.64	605.00	873.49	605.00	784.89	0.16	0.90	100.00	100.00	3.74	24916.00	28717.39	31345664.00	36.25	5678.90	5585.00
28	6	7	19719.00	31901.00	199.05	0	Spot (Block28, Row7, Column6)	36296.33	34654.00	19601.51	0.02	0.54	683.00	1039.91	683.00	924.52	0.18	0.89	100.00	100.00	11.71	33971.00	35613.33	40615728.00	38.13	7648.20	7724.00
28	7	7	20007.00	31903.00	152.30	0	Spot (Block28, Row7, Column7)	58004.89	65535.00	12097.08	0.05	0.21	609.00	766.97	609.00	514.21	0.10	0.67	100.00	100.00	64.67	64926.00	57395.89	36775404.00	111.31	13806.33	11458.00
28	8	7	20323.00	31905.00	188.15	0	Spot (Block28, Row7, Column8)	18445.51	19101.00	4676.72	0.02	0.25	579.00	638.27	579.00	289.49	0.04	0.45	100.00	100.00	0.00	18522.00	17866.51	18390172.00	61.51	4821.80	4300.00
28	1	8	18210.00	32200.00	149.15	0	Spot (Block28, Row8, Column1)	869.19	815.50	276.94	0.03	0.32	507.00	559.29	507.00	195.54	0.04	0.35	67.00	39.00	0.00	308.50	362.19	524989.00	1.58	619.08	613.00
28	2	8	18518.00	32195.00	148.60	0	Spot (Block28, Row8, Column2)	18282.17	16303.00	10722.39	0.05	0.59	517.00	564.05	517.00	151.55	0.04	0.27	100.00	100.00	0.00	15786.00	17765.17	11024149.00	116.91	3924.97	3378.00
28	3	8	18808.00	32200.00	147.65	0	Spot (Block28, Row8, Column3)	34372.95	31524.00	22672.13	0.04	0.66	515.00	571.52	515.00	200.74	0.05	0.35	100.00	100.00	19.33	31009.00	33857.95	20451960.00	168.38	6457.17	4374.00
28	4	8	19118.00	32204.00	156.40	0	Spot (Block28, Row8, Column4)	59097.27	65535.00	11347.07	0.04	0.19	512.00	567.81	512.00	214.19	0.04	0.38	100.00	100.00	68.84	65023.00	58585.27	39831912.00	273.25	13233.63	9848.00
28	5	8	19405.00	32201.00	149.65	0	Spot (Block28, Row8, Column5)	3484.37	3202.00	1616.90	0.04	0.46	532.00	716.86	532.00	646.37	0.13	0.90	96.00	83.00	0.00	2670.00	2952.37	2142887.00	4.28	1201.95	1068.00
28	6	8	19716.00	32205.00	203.40	0	Spot (Block28, Row8, Column6)	42074.34	43423.00	21446.46	0.01	0.51	601.00	875.19	601.00	796.10	0.16	0.91	100.00	100.00	35.78	42822.00	41473.34	49269464.00	51.75	9529.66	9611.00
28	7	8	20019.00	32208.00	147.25	0	Spot (Block28, Row8, Column7)	42613.02	45030.00	20805.08	0.02	0.49	589.00	717.35	589.00	513.65	0.09	0.72	100.00	100.00	31.76	44441.00	42024.02	25227032.00	81.56	8003.19	5595.50
28	8	8	20306.00	32205.00	148.50	0	Spot (Block28, Row8, Column8)	60367.29	65535.00	9390.08	0.04	0.16	568.00	622.38	568.00	280.60	0.04	0.45	100.00	100.00	70.43	64967.00	59799.29	36341408.00	212.92	15823.11	13237.50
29	1	1	4700.00	34509.00	149.75	0	Spot (Block29, Row1, Column1)	45454.62	48245.00	18986.55	0.03	0.42	611.00	847.65	611.00	2319.41	0.14	2.74	100.00	100.00	34.75	47634.00	44843.62	27727488.00	19.23	9336.50	6849.00
29	2	1	4994.00	34514.00	148.60	0	Spot (Block29, Row1, Column2)	55242.46	65535.00	14163.67	0.07	0.26	603.00	741.83	603.00	460.42	0.09	0.62	100.00	100.00	55.78	64932.00	54639.46	32980000.00	118.37	10720.95	9779.00
29	3	1	5301.00	34516.00	140.95	0	Spot (Block29, Row1, Column3)	17836.11	14705.00	11941.37	0.08	0.67	598.00	670.44	598.00	312.38	0.05	0.47	100.00	100.00	0.00	14107.00	17238.11	9595829.00	54.95	3650.77	3057.00
29	4	1	5591.00	34515.00	144.30	0	Spot (Block29, Row1, Column4)	50883.75	57631.00	16220.97	0.05	0.32	599.00	691.40	599.00	319.29	0.06	0.46	100.00	100.00	44.39	57032.00	50284.75	29003920.00	157.20	9800.39	8070.00
29	5	1	5896.00	34516.00	142.75	0	Spot (Block29, Row1, Column5)	40684.36	45771.00	23977.79	0.05	0.59	595.00	647.36	595.00	229.08	0.04	0.35	100.00	100.00	36.30	45176.00	40089.36	22417168.00	174.78	7018.19	5742.00
29	6	1	6192.00	34523.00	140.40	0	Spot (Block29, Row1, Column6)	50317.94	60412.00	17598.55	0.08	0.35	595.00	644.63	595.00	270.78	0.03	0.42	100.00	100.00	46.37	59817.00	49722.94	27020888.00	183.45	11003.18	9008.00
29	7	1	6486.00	34526.00	146.50	0	Spot (Block29, Row1, Column7)	64417.93	65535.00	4057.03	0.01	0.06	571.00	607.33	571.00	279.40	0.03	0.46	100.00	100.00	87.86	64964.00	63846.93	37684804.00	228.39	17666.65	13705.00
29	8	1	6803.00	34524.00	163.70	0	Spot (Block29, Row1, Column8)	1540.99	1278.50	762.05	0.08	0.49	521.00	559.68	521.00	172.64	0.03	0.31	99.00	88.00	0.00	757.50	1019.99	1140333.00	5.68	744.67	727.00
29	1	2	4703.00	34806.00	144.75	0	Spot (Block29, Row2, Column1)	770.90	754.50	125.59	0.01	0.16	603.00	683.07	603.00	318.72	0.05	0.47	11.00	0.00	0.00	151.50	167.90	440957.00	0.28	685.09	688.00
29	2	2	4987.00	34811.00	125.70	0	Spot (Block29, Row2, Column2)	36733.38	35858.00	15526.63	0.01	0.42	606.00	726.65	606.00	435.42	0.08	0.60	100.00	100.00	3.55	35252.00	36127.38	15538219.00	82.69	6356.25	6011.00
29	3	2	5301.00	34815.00	143.65	0	Spot (Block29, Row2, Column3)	1950.01	1741.50	747.26	0.05	0.38	602.00	673.69	602.00	309.47	0.05	0.46	98.00	83.00	0.00	1139.50	1348.01	1092008.00	4.12	872.84	829.00
29	4	2	5601.00	34820.00	201.35	0	Spot (Block29, Row2, Column4)	12886.51	10337.00	8803.33	0.10	0.68	605.00	725.70	605.00	379.12	0.08	0.52	100.00	100.00	0.00	9732.00	12281.51	14845264.00	32.08	3277.76	3207.50
29	5	2	5902.00	34823.00	171.35	0	Spot (Block29, Row2, Column5)	14090.38	13646.00	5979.40	0.01	0.42	602.00	691.10	602.00	320.35	0.06	0.46	100.00	100.00	0.00	13044.00	13488.38	11483658.00	41.83	3661.61	3162.00
29	6	2	6190.00	34823.00	142.60	0	Spot (Block29, Row2, Column6)	22330.79	20496.00	11890.28	0.04	0.53	598.00	702.35	598.00	432.46	0.07	0.62	100.00	100.00	0.00	19898.00	21732.79	12326593.00	50.01	4331.45	3448.50
29	7	2	6498.00	34823.00	141.15	0	Spot (Block29, Row2, Column7)	11093.21	10048.00	6575.22	0.04	0.59	584.00	614.42	584.00	234.41	0.02	0.38	100.00	100.00	0.00	9464.00	10509.21	6001427.00	44.70	2779.44	2480.00
29	8	2	6793.00	34833.00	203.45	0	Spot (Block29, Row2, Column8)	638.11	608.50	86.86	0.02	0.14	574.00	602.55	574.00	301.93	0.02	0.50	0.00	0.00	0.00	34.50	64.11	749145.00	0.12	573.03	593.00
29	1	3	4697.00	35111.00	142.45	0	Spot (Block29, Row3, Column1)	53876.99	65535.00	16601.03	0.09	0.31	612.00	671.85	612.00	229.82	0.04	0.34	100.00	100.00	58.03	64923.00	53264.99	29524784.00	231.51	12483.98	10072.00
29	2	3	4999.00	35114.00	138.90	0	Spot (Block29, Row3, Column2)	3170.34	2941.00	1191.73	0.03	0.38	606.00	696.83	606.00	313.23	0.06	0.45	100.00	99.00	0.00	2335.00	2564.34	1639066.00	7.90	1192.92	1143.50
29	3	3	5286.00	35110.00	138.30	0	Spot (Block29, Row3, Column3)	17536.71	15883.00	9872.96	0.04	0.56	605.00	665.69	605.00	246.55	0.04	0.37	100.00	100.00	0.00	15278.00	16931.71	8978796.00	68.43	4251.39	3571.00
29	4	3	5595.00	35116.00	141.40	0	Spot (Block29, Row3, Column4)	55569.76	65535.00	14552.13	0.07	0.26	601.00	672.24	601.00	286.11	0.05	0.43	100.00	100.00	59.89	64934.00	54968.76	30063440.00	191.87	13297.06	8868.00
29	5	3	5896.00	35118.00	134.75	0	Spot (Block29, Row3, Column5)	9577.23	9237.00	5084.00	0.02	0.53	605.00	711.07	605.00	392.64	0.07	0.55	100.00	100.00	0.00	8632.00	8972.23	4692843.00	22.58	2635.72	2077.00
29	6	3	6195.00	35118.00	226.60	0	Spot (Block29, Row3, Column6)	31027.89	20737.00	18614.50	0.18	0.60	615.00	804.95	615.00	567.60	0.12	0.71	100.00	100.00	13.99	20122.00	30412.89	45673268.00	53.25	8695.51	8344.00
29	7	3	6500.00	35126.00	140.15	0	Spot (Block29, Row3, Column7)	32577.44	28394.50	21626.53	0.06	0.66	593.00	708.41	593.00	502.62	0.08	0.71	100.00	100.00	13.72	27801.50	31984.44	17331204.00	63.41	5756.78	4182.00
29	8	3	6796.00	35126.00	152.00	0	Spot (Block29, Row3, Column8)	52701.80	62459.00	15556.32	0.07	0.30	589.00	666.02	589.00	421.89	0.05	0.63	100.00	100.00	46.35	61870.00	52112.80	33202384.00	123.34	10386.45	8778.00
29	1	4	4696.00	35411.00	138.50	0	Spot (Block29, Row4, Column1)	56712.88	65535.00	13521.22	0.06	0.24	650.00	727.67	650.00	296.40	0.05	0.41	100.00	100.00	62.57	64885.00	56062.88	29547604.00	188.88	13855.50	10700.00
29	2	4	4991.00	35412.00	178.35	0	Spot (Block29, Row4, Column2)	8439.80	7385.50	5264.71	0.06	0.62	629.00	770.76	629.00	429.31	0.09	0.56	100.00	100.00	0.00	6756.50	7810.80	7528301.00	17.86	2135.93	2086.50
29	3	4	5291.00	35418.00	146.40	0	Spot (Block29, Row4, Column3)	64761.72	65535.00	4330.54	0.01	0.07	616.00	760.56	616.00	433.02	0.09	0.57	100.00	100.00	94.72	64919.00	64145.72	38015452.00	147.80	17559.28	12564.00
29	4	4	5584.00	35418.00	144.20	0	Spot (Block29, Row4, Column4)	1892.75	1787.50	648.90	0.02	0.34	602.00	652.67	602.00	228.13	0.04	0.35	100.00	91.00	0.00	1185.50	1290.75	1075081.00	5.44	916.92	901.00
29	5	4	5871.00	35424.00	144.70	0	Spot (Block29, Row4, Column5)	5271.26	3654.00	8471.47	0.16	1.61	605.00	646.06	605.00	181.14	0.03	0.28	98.00	95.00	1.22	3049.00	4666.26	3015162.00	25.53	1626.47	944.00
29	6	4	6195.00	35423.00	175.20	0	Spot (Block29, Row4, Column6)	19228.11	19162.00	8942.11	0.00	0.47	631.00	735.41	631.00	385.63	0.07	0.52	100.00	100.00	0.00	18531.00	18597.11	16516950.00	47.96	4239.66	4016.50
29	7	4	6489.00	35428.00	138.75	0	Spot (Block29, Row4, Column7)	26947.83	22427.00	20527.02	0.08	0.76	609.00	731.10	609.00	539.23	0.08	0.74	100.00	100.00	3.84	21818.00	26338.83	14039820.00	48.62	4795.44	3179.00
29	8	4	6793.00	35430.00	142.75	0	Spot (Block29, Row4, Column8)	8156.49	7232.00	4685.51	0.05	0.57	593.00	643.63	593.00	284.33	0.04	0.44	100.00	100.00	0.00	6639.00	7563.49	4543163.00	26.42	1952.89	1438.00
29	1	5	4696.00	35713.00	142.50	0	Spot (Block29, Row5, Column1)	59938.61	65535.00	9911.82	0.04	0.17	682.00	815.52	682.00	501.11	0.08	0.61	100.00	100.00	68.31	64853.00	59256.61	32906544.00	117.98	15730.05	13388.00
29	2	5	4991.00	35712.00	152.50	0	Spot (Block29, Row5, Column2)	55151.71	65535.00	14156.29	0.07	0.26	691.00	901.80	691.00	580.69	0.12	0.64	100.00	100.00	55.66	64844.00	54460.71	35076764.00	93.42	10922.97	9998.00
29	3	5	5297.00	35715.00	148.00	0	Spot (Block29, Row5, Column3)	37833.29	34519.50	19507.97	0.04	0.52	689.00	873.43	689.00	542.95	0.10	0.62	100.00	100.00	15.82	33830.50	37144.29	22473060.00	68.07	6370.38	5559.00
29	4	5	5591.00	35720.00	139.45	0	Spot (Block29, Row5, Column4)	44552.46	49705.00	21559.53	0.05	0.48	630.00	737.62	630.00	358.53	0.07	0.49	100.00	100.00	41.76	49075.00	43922.46	23256484.00	122.21	9997.53	7991.00
29	5	5	5894.00	35721.00	146.50	0	Spot (Block29, Row5, Column5)	64919.62	65535.00	3439.15	0.00	0.05	634.00	712.48	634.00	291.69	0.05	0.41	100.00	100.00	95.38	64901.00	64285.62	37913380.00	220.12	18227.99	13109.00
29	6	5	6194.00	35721.00	145.60	0	Spot (Block29, Row5, Column6)	26885.66	24883.00	13522.30	0.03	0.50	665.00	783.50	665.00	530.30	0.07	0.68	100.00	100.00	0.00	24218.00	26220.66	15459257.00	49.22	4950.81	4421.00
29	7	5	6494.00	35722.00	195.00	0	Spot (Block29, Row5, Column7)	32475.89	26964.00	22605.24	0.08	0.70	640.00	853.12	640.00	746.25	0.12	0.87	100.00	100.00	20.33	26324.00	31835.89	34976740.00	42.38	6620.96	6569.00
29	8	5	6798.00	35725.00	143.65	0	Spot (Block29, Row5, Column8)	41732.88	47866.00	23858.94	0.06	0.57	590.00	689.28	590.00	518.43	0.07	0.75	100.00	100.00	40.18	47276.00	41142.88	23370512.00	79.17	7245.99	5220.00
29	1	6	4694.00	36012.00	226.20	0	Spot (Block29, Row6, Column1)	27677.55	16609.50	19276.58	0.22	0.70	685.00	898.63	685.00	612.67	0.12	0.68	100.00	100.00	12.31	15924.50	26992.55	40686152.00	43.71	7359.26	7367.00
29	2	6	4989.00	36016.00	224.45	0	Spot (Block29, Row6, Column2)	15260.63	10446.00	9571.58	0.16	0.63	650.50	841.55	650.50	572.25	0.11	0.68	100.00	100.00	0.00	9795.50	14610.13	22112668.00	25.20	4573.74	4620.00
29	3	6	5279.00	36013.00	144.00	0	Spot (Block29, Row6, Column3)	59418.79	65535.00	10992.04	0.04	0.18	621.00	766.38	621.00	425.94	0.09	0.56	100.00	100.00	69.89	64914.00	58797.79	33750128.00	137.70	13296.22	9833.00
29	4	6	5595.00	36018.00	140.05	0	Spot (Block29, Row6, Column4)	10518.26	9571.00	5730.81	0.04	0.54	611.00	670.25	611.00	220.90	0.04	0.33	100.00	100.00	0.00	8960.00	9907.26	5574676.00	44.58	2822.64	2336.00
29	5	6	5890.00	36020.00	147.70	0	Spot (Block29, Row6, Column5)	64857.83	65535.00	3637.58	0.00	0.06	661.00	743.31	661.00	359.85	0.05	0.48	100.00	100.00	95.78	64874.00	64196.83	38461024.00	178.17	17963.32	13934.00
29	6	6	6192.00	36022.00	141.60	0	Spot (Block29, Row6, Column6)	5015.45	4421.00	3125.34	0.05	0.62	637.00	724.60	637.00	335.20	0.06	0.46	100.00	94.00	0.00	3784.00	4378.45	2713356.00	12.80	1466.73	1303.00
29	7	6	6490.00	36019.00	144.80	0	Spot (Block29, Row6, Column7)	46043.81	52526.00	20558.60	0.06	0.45	606.00	732.83	606.00	518.09	0.08	0.71	100.00	100.00	41.88	51920.00	45437.81	26383248.00	87.46	8354.36	6968.00
29	8	6	6800.00	36029.00	144.75	0	Spot (Block29, Row6, Column8)	47969.83	65416.00	21044.77	0.13	0.44	582.00	608.43	582.00	199.37	0.02	0.33	100.00	100.00	49.91	64834.00	47387.83	27294992.00	237.56	8546.73	6936.50
29	1	7	4689.00	36313.00	162.50	0	Spot (Block29, Row7, Column1)	14221.44	12382.00	8427.16	0.06	0.59	616.00	768.51	616.00	466.79	0.10	0.61	100.00	100.00	0.00	11766.00	13605.44	10395876.00	28.82	2784.68	2735.00
29	2	7	4989.00	36312.00	144.35	0	Spot (Block29, Row7, Column2)	2498.89	2016.00	1392.60	0.09	0.56	609.00	699.02	609.00	320.30	0.06	0.46	97.00	77.00	0.00	1407.00	1889.89	1416871.00	5.62	953.08	895.00
29	3	7	5288.00	36306.00	192.70	0	Spot (Block29, Row7, Column3)	778.34	745.00	143.72	0.02	0.18	600.00	632.78	600.00	177.18	0.02	0.28	37.00	14.00	0.00	145.00	178.34	815704.00	0.82	664.67	657.50
29	4	7	5585.00	36315.00	148.80	0	Spot (Block29, Row7, Column4)	1816.52	1576.00	802.03	0.06	0.44	613.00	705.75	613.00	335.74	0.06	0.48	89.00	71.00	0.00	963.00	1203.52	1084461.00	3.31	906.89	833.50
29	5	7	5889.00	36319.00	181.65	0	Spot (Block29, Row7, Column5)	13448.32	11110.00	8808.93	0.08	0.66	689.00	822.19	689.00	460.69	0.08	0.56	100.00	100.00	0.00	10421.00	12759.32	12574177.00	27.41	3087.63	3043.00
29	6	7	6187.00	36320.00	217.85	0	Spot (Block29, Row7, Column6)	17094.25	13097.00	10802.41	0.12	0.63	705.00	986.10	705.00	808.47	0.15	0.82	100.00	100.00	0.00	12392.00	16389.25	23179792.00	19.92	4835.90	5081.00
29	7	7	6475.00	36324.00	145.70	0	Spot (Block29, Row7, Column7)	56620.14	65535.00	13085.48	0.06	0.23	630.00	784.89	630.00	537.08	0.10	0.68	100.00	100.00	59.48	64905.00	55990.14	32839928.00	103.96	12222.87	10405.00
29	8	7	6793.00	36323.00	177.30	0	Spot (Block29, Row7, Column8)	32973.56	33488.00	11961.13	0.01	0.36	593.00	651.99	593.00	272.16	0.04	0.42	100.00	100.00	0.57	32895.00	32380.56	28983756.00	118.76	7289.54	5834.00
29	1	8	4682.00	36624.00	146.50	0	Spot (Block29, Row8, Column1)	946.02	861.00	422.42	0.04	0.45	592.00	630.53	592.00	230.51	0.03	0.37	53.00	20.00	0.00	269.00	354.02	555313.00	1.37	719.29	693.00
29	2	8	4991.00	36614.00	139.35	0	Spot (Block29, Row8, Column2)	8105.84	7406.00	4499.24	0.04	0.56	600.00	620.05	600.00	121.33	0.01	0.20	100.00	100.00	0.00	6806.00	7505.84	4231250.00	61.70	2121.33	1767.00
29	3	8	5279.00	36613.00	139.90	0	Spot (Block29, Row8, Column3)	21672.82	17153.00	16454.88	0.10	0.76	603.00	669.81	603.00	314.36	0.05	0.47	100.00	100.00	0.38	16550.00	21069.82	11421577.00	66.81	4321.47	2999.00
29	4	8	5590.00	36624.00	149.40	0	Spot (Block29, Row8, Column4)	62638.25	65535.00	7819.51	0.02	0.12	610.00	714.18	610.00	408.96	0.07	0.57	100.00	100.00	81.16	64925.00	62028.25	37896460.00	151.42	14768.53	12231.00
29	5	8	5880.00	36611.00	145.30	0	Spot (Block29, Row8, Column5)	1427.01	1334.00	463.66	0.03	0.32	623.00	799.97	623.00	603.25	0.11	0.75	63.00	18.00	0.00	711.00	804.01	823383.00	1.04	843.65	812.00
29	6	8	6190.00	36623.00	214.80	0	Spot (Block29, Row8, Column6)	34548.57	22653.00	21602.84	0.18	0.63	688.00	903.72	688.00	791.64	0.12	0.88	100.00	100.00	24.62	21965.00	33860.57	45604436.00	42.50	8706.57	8588.50
29	7	8	6489.00	36626.00	137.80	0	Spot (Block29, Row8, Column7)	32729.42	31104.50	17947.00	0.02	0.55	608.00	771.34	608.00	568.70	0.10	0.74	100.00	100.00	3.31	30496.50	32121.42	16822920.00	56.20	6253.87	4227.00
29	8	8	6777.00	36627.00	144.40	0	Spot (Block29, Row8, Column8)	61336.88	65535.00	8468.70	0.03	0.14	596.00	685.89	596.00	344.13	0.06	0.50	100.00	100.00	71.89	64939.00	60740.88	34471592.00	176.24	15699.04	11305.00
30	1	1	9203.00	34535.00	150.70	0	Spot (Block30, Row1, Column1)	40676.73	38709.50	19408.90	0.02	0.48	691.00	731.40	691.00	208.01	0.02	0.28	100.00	100.00	23.87	38018.50	39985.73	25219700.00	192.03	8836.79	6842.50
30	2	1	9496.00	34544.00	150.00	0	Spot (Block30, Row1, Column2)	1288.55	1258.00	273.23	0.01	0.21	689.00	719.32	689.00	145.81	0.02	0.20	98.00	88.00	0.00	569.00	599.55	795035.00	3.90	897.13	896.00
30	3	1	9800.00	34542.00	188.20	0	Spot (Block30, Row1, Column3)	892.88	890.00	178.52	0.00	0.20	684.00	698.99	684.00	131.31	0.01	0.19	59.00	33.00	0.00	206.00	208.88	888416.00	1.48	768.61	774.00
30	4	1	10091.00	34541.00	157.90	0	Spot (Block30, Row1, Column4)	1113.19	1075.00	262.46	0.02	0.24	683.00	689.81	683.00	123.82	0.00	0.18	89.00	73.00	0.00	392.00	430.19	766990.00	3.42	837.38	830.00
30	5	1	10409.00	34555.00	196.45	0	Spot (Block30, Row1, Column5)	951.82	889.00	229.27	0.03	0.24	683.00	693.21	683.00	130.15	0.01	0.19	61.00	39.00	0.00	206.00	268.82	1040337.00	1.99	775.85	774.00
30	6	1	10693.00	34553.00	187.10	0	Spot (Block30, Row1, Column6)	1007.86	952.00	265.28	0.02	0.26	687.00	699.34	687.00	133.98	0.01	0.19	71.00	49.00	0.00	265.00	320.86	994760.00	2.30	789.93	797.00
30	7	1	10990.00	34549.00	151.65	0	Spot (Block30, Row1, Column7)	1432.87	1357.50	405.40	0.02	0.28	690.00	701.26	690.00	130.47	0.01	0.19	99.00	92.00	0.00	667.50	742.87	905573.00	5.61	916.16	924.00
30	8	1	11303.00	34551.00	168.70	0	Spot (Block30, Row1, Column8)	1507.76	1359.00	504.70	0.05	0.33	686.00	694.81	686.00	131.87	0.01	0.19	97.00	92.00	0.00	673.00	821.76	1197159.00	6.16	885.93	899.00
30	1	2	9191.00	34857.00	209.45	0	Spot (Block30, Row2, Column1)	796.16	792.00	128.07	0.00	0.16	683.00	694.46	683.00	152.96	0.01	0.22	32.00	7.00	0.00	109.00	113.16	995197.00	0.66	730.58	698.00
30	2	2	9496.00	34847.00	153.55	0	Spot (Block30, Row2, Column2)	980.08	981.00	184.00	0.00	0.19	688.00	710.01	688.00	125.50	0.01	0.18	78.00	53.00	0.00	293.00	292.08	631174.00	2.15	797.07	776.50
30	3	2	9802.00	34829.00	203.20	0	Spot (Block30, Row2, Column3)	874.52	891.00	156.13	0.01	0.18	684.00	705.01	684.00	125.45	0.01	0.18	58.00	32.00	0.00	207.00	190.52	1024068.00	1.35	766.75	776.00
30	4	2	10105.00	34836.00	197.75	0	Spot (Block30, Row2, Column4)	890.30	876.00	163.13	0.01	0.18	687.00	704.04	687.00	128.67	0.01	0.18	55.00	31.00	0.00	189.00	203.30	986448.00	1.45	767.23	794.50
30	5	2	10404.00	34849.00	189.90	0	Spot (Block30, Row2, Column5)	2591.73	2527.50	767.22	0.01	0.30	697.00	739.03	697.00	259.67	0.03	0.35	100.00	99.00	0.00	1830.50	1894.73	2638383.00	7.13	1233.21	1187.00
30	6	2	10698.00	34849.00	147.00	-50	Spot (Block30, Row2, Column6)	1003.24	992.00	216.02	0.00	0.22	702.00	836.04	702.00	560.67	0.08	0.67	14.00	0.00	0.00	290.00	301.24	589903.00	0.30	848.54	807.00
30	7	2	10983.00	34855.00	185.10	0	Spot (Block30, Row2, Column7)	882.61	879.00	175.47	0.00	0.20	691.00	741.36	691.00	301.48	0.03	0.41	30.00	1.00	0.00	188.00	191.61	851720.00	0.47	764.74	708.00
30	8	2	11320.00	34850.00	237.80	0	Spot (Block30, Row2, Column8)	748.24	713.00	121.17	0.02	0.16	684.00	723.28	684.00	330.41	0.02	0.46	2.00	0.00	0.00	29.00	64.24	1217388.00	0.08	724.66	697.00
30	1	3	9202.00	35141.00	155.05	0	Spot (Block30, Row3, Column1)	1447.65	1370.00	406.69	0.02	0.28	679.00	679.52	679.00	115.03	0.00	0.17	99.00	96.00	0.00	691.00	768.65	956896.00	6.68	901.62	914.00
30	2	3	9498.00	35149.00	186.00	0	Spot (Block30, Row3, Column2)	867.30	825.00	183.07	0.02	0.21	690.00	729.66	690.00	194.26	0.02	0.27	43.00	13.00	0.00	135.00	177.30	843886.00	0.71	767.90	758.50
30	3	3	9788.00	35136.00	151.50	0	Spot (Block30, Row3, Column3)	1298.11	1207.00	361.27	0.03	0.28	680.00	692.97	680.00	130.62	0.01	0.19	99.00	83.00	0.00	527.00	618.11	815210.00	4.63	874.97	837.00
30	4	3	10090.00	35138.00	159.85	0	Spot (Block30, Row3, Column4)	1167.99	1128.00	300.91	0.02	0.26	685.00	698.36	685.00	131.38	0.01	0.19	92.00	73.00	0.00	443.00	482.99	825769.00	3.57	830.59	813.00
30	5	3	10400.00	35142.00	157.75	0	Spot (Block30, Row3, Column5)	1300.50	1299.00	331.97	0.00	0.26	708.00	832.30	708.00	482.56	0.07	0.58	57.00	17.00	0.00	591.00	592.50	896042.00	0.97	883.22	892.00
30	6	3	10697.00	35147.00	202.85	0	Spot (Block30, Row3, Column6)	39004.36	35982.00	21773.06	0.04	0.56	803.00	1034.17	803.00	751.25	0.11	0.73	100.00	100.00	31.59	35179.00	38201.36	45557460.00	50.54	9523.09	9550.50
30	7	3	10997.00	35151.00	147.00	-50	Spot (Block30, Row3, Column7)	992.77	995.00	196.59	0.00	0.20	704.00	871.29	704.00	589.99	0.09	0.68	7.00	0.00	0.00	291.00	288.77	585735.00	0.21	819.31	784.00
30	8	3	11296.00	35153.00	156.95	0	Spot (Block30, Row3, Column8)	58660.41	65535.00	12303.54	0.05	0.21	693.00	793.19	693.00	500.10	0.06	0.63	100.00	100.00	65.49	64842.00	57967.41	39772108.00	115.71	12938.01	10460.00
30	1	4	9201.00	35444.00	165.40	0	Spot (Block30, Row4, Column1)	1185.11	1109.00	308.35	0.03	0.26	686.00	722.40	686.00	195.60	0.02	0.27	84.00	56.00	0.00	423.00	499.11	900683.00	2.37	830.00	798.00
30	2	4	9494.00	35442.00	169.60	0	Spot (Block30, Row4, Column2)	8746.14	7925.00	4619.08	0.04	0.53	704.00	804.12	704.00	365.71	0.06	0.45	100.00	100.00	0.00	7221.00	8042.14	6979421.00	21.72	2284.92	2233.50
30	3	4	9796.00	35447.00	143.90	0	Spot (Block30, Row4, Column3)	2924.49	2712.00	1103.60	0.03	0.38	692.00	761.89	692.00	312.93	0.04	0.41	100.00	99.00	0.00	2020.00	2232.49	1631868.00	6.91	1245.54	1252.00
30	4	4	10086.00	35441.00	196.75	0	Spot (Block30, Row4, Column4)	806.27	790.00	132.28	0.01	0.16	683.00	695.37	683.00	131.00	0.01	0.19	38.00	12.00	0.00	107.00	123.27	881251.00	0.85	767.75	738.00
30	5	4	10380.00	35448.00	161.75	0	Spot (Block30, Row4, Column5)	1034.44	988.00	237.39	0.02	0.23	692.00	717.15	692.00	130.62	0.02	0.18	80.00	59.00	0.00	296.00	342.44	749969.00	2.43	813.41	789.50
30	6	4	10699.00	35448.00	198.45	0	Spot (Block30, Row4, Column6)	2900.52	2880.50	880.65	0.00	0.30	739.50	846.37	739.50	461.13	0.06	0.54	100.00	92.00	0.00	2141.00	2161.02	3231182.00	4.45	1278.33	1234.00
30	7	4	11001.00	35451.00	151.00	0	Spot (Block30, Row4, Column7)	1169.42	1141.00	267.66	0.01	0.23	756.00	833.05	756.00	394.20	0.04	0.47	49.00	8.00	0.00	385.00	413.42	730885.00	0.85	877.36	841.00
30	8	4	11290.00	35465.00	161.05	0	Spot (Block30, Row4, Column8)	1053.81	988.00	230.77	0.03	0.22	700.00	767.85	700.00	284.03	0.04	0.37	51.00	17.00	0.00	288.00	353.81	755582.00	1.01	811.94	802.00
30	1	5	9198.00	35748.00	215.50	0	Spot (Block30, Row5, Column1)	1258.39	1088.50	535.77	0.06	0.43	703.00	883.76	703.00	595.44	0.10	0.67	35.00	13.00	0.00	385.50	555.39	1668625.00	0.63	914.45	770.50
30	2	5	9492.00	35739.00	155.90	0	Spot (Block30, Row5, Column2)	60339.64	65535.00	10482.04	0.04	0.17	793.00	956.87	793.00	587.37	0.08	0.61	100.00	100.00	72.20	64742.00	59546.64	40367576.00	101.10	13270.45	11472.00
30	3	5	9796.00	35743.00	149.10	0	Spot (Block30, Row5, Column3)	34617.20	31421.00	19402.00	0.04	0.56	706.00	837.22	706.00	428.22	0.07	0.51	100.00	100.00	10.51	30715.00	33911.20	21081940.00	78.88	6003.01	5228.00
30	4	5	10093.00	35737.00	152.30	0	Spot (Block30, Row5, Column4)	1095.02	1073.50	226.31	0.01	0.21	697.00	752.64	697.00	260.93	0.03	0.35	69.00	25.00	0.00	376.50	398.02	696435.00	1.31	841.97	827.00
30	5	5	10393.00	35747.00	139.50	0	Spot (Block30, Row5, Column5)	4261.19	4145.00	1666.12	0.01	0.39	695.00	721.65	695.00	132.13	0.02	0.18	100.00	100.00	0.00	3450.00	3566.19	2266954.00	26.79	1670.61	1528.50
30	6	5	10686.00	35738.00	152.80	0	Spot (Block30, Row5, Column6)	1151.83	1099.00	273.35	0.02	0.24	760.00	846.16	760.00	416.29	0.05	0.49	40.00	7.00	0.00	339.00	391.83	731413.00	0.73	907.03	883.00
30	7	5	10995.00	35751.00	193.25	0	Spot (Block30, Row5, Column7)	30914.87	24506.50	20067.25	0.10	0.65	792.50	945.06	792.50	551.09	0.08	0.58	100.00	100.00	10.47	23714.00	30122.37	32769864.00	54.38	6831.83	6724.50
30	8	5	11302.00	35753.00	168.40	0	Spot (Block30, Row5, Column8)	1287.19	1182.00	397.91	0.04	0.31	699.00	782.50	699.00	350.42	0.05	0.45	70.00	31.00	0.00	483.00	588.19	1022031.00	1.44	824.40	802.50
30	1	6	9191.00	36037.00	204.00	0	Spot (Block30, Row6, Column1)	34998.18	29057.50	22631.77	0.08	0.65	779.00	1043.60	779.00	825.75	0.13	0.79	100.00	100.00	25.47	28278.50	34219.18	41228144.00	41.12	8206.37	8303.50
30	2	6	9491.00	36042.00	211.65	0	Spot (Block30, Row6, Column2)	19649.82	15700.00	11332.25	0.10	0.58	786.00	1016.51	786.00	756.55	0.11	0.74	100.00	100.00	0.00	14914.00	18863.82	25092834.00	24.63	5234.87	5423.50
30	3	6	9787.00	36050.00	152.90	0	Spot (Block30, Row6, Column3)	1391.10	1352.00	388.61	0.01	0.28	702.00	805.40	702.00	378.18	0.06	0.47	76.00	39.00	0.00	650.00	689.10	888914.00	1.55	887.82	851.00
30	4	6	10093.00	36040.00	196.45	0	Spot (Block30, Row6, Column4)	941.14	920.00	200.99	0.01	0.21	689.00	704.48	689.00	122.27	0.01	0.17	68.00	46.00	0.00	231.00	252.14	1027720.00	1.94	795.38	793.00
30	5	6	10393.00	36049.00	139.20	0	Spot (Block30, Row6, Column5)	2775.32	2708.00	930.61	0.01	0.34	699.00	749.50	699.00	185.98	0.03	0.25	100.00	99.00	0.00	2009.00	2076.32	1459816.00	10.89	1225.55	1120.00
30	6	6	10673.00	36049.00	206.60	0	Spot (Block30, Row6, Column6)	943.37	878.00	453.30	0.03	0.48	712.00	812.01	712.00	349.52	0.06	0.43	22.00	2.00	0.00	166.00	231.37	1143368.00	0.38	844.50	798.00
30	7	6	10998.00	36044.00	141.25	0	Spot (Block30, Row6, Column7)	1633.45	1484.00	820.00	0.04	0.50	705.00	811.20	705.00	402.41	0.06	0.50	92.00	47.00	0.00	779.00	928.45	883698.00	2.04	1055.33	1022.00
30	8	6	11291.00	36060.00	148.60	0	Spot (Block30, Row6, Column8)	1027.77	1013.50	204.92	0.01	0.20	693.00	724.80	693.00	131.17	0.02	0.18	79.00	59.00	0.00	320.50	334.77	620773.00	2.31	833.74	810.00
30	1	7	9190.00	36339.00	157.65	0	Spot (Block30, Row7, Column1)	13376.54	11777.00	7182.06	0.06	0.54	696.00	838.75	696.00	570.31	0.08	0.68	100.00	100.00	0.00	11081.00	12680.54	9136176.00	21.98	2846.46	2735.50
30	2	7	9508.00	36346.00	216.25	0	Spot (Block30, Row7, Column2)	864.55	869.00	156.06	0.00	0.18	702.00	802.34	702.00	351.18	0.06	0.44	9.00	0.00	0.00	167.00	162.55	1154173.00	0.18	754.07	781.00
30	3	7	9772.00	36379.00	198.95	0	Spot (Block30, Row7, Column3)	838.23	800.00	178.41	0.02	0.21	695.00	726.58	695.00	134.44	0.02	0.19	43.00	23.00	0.00	105.00	143.23	940499.00	0.83	777.06	784.00
30	4	7	10098.00	36362.00	217.95	0	Spot (Block30, Row7, Column4)	836.03	795.00	162.31	0.02	0.19	707.00	775.27	707.00	260.09	0.04	0.34	18.00	2.00	0.00	88.00	129.03	1139511.00	0.23	758.09	717.00
30	5	7	10390.00	36348.00	147.00	-50	Spot (Block30, Row7, Column5)	994.76	992.00	192.90	0.00	0.19	788.00	871.25	788.00	396.49	0.04	0.46	17.00	0.00	0.00	204.00	206.76	583922.00	0.31	939.52	894.00
30	6	7	10688.00	36349.00	203.15	0	Spot (Block30, Row7, Column6)	22035.38	20119.50	12106.74	0.04	0.55	837.00	1117.21	837.00	836.57	0.13	0.75	100.00	100.00	0.00	19282.50	21198.38	25781416.00	25.00	5727.91	5577.00
30	7	7	10990.00	36351.00	147.00	-50	Spot (Block30, Row7, Column7)	1056.81	1020.00	243.25	0.02	0.23	779.00	873.59	779.00	502.26	0.05	0.57	19.00	0.00	0.00	241.00	277.81	622462.00	0.36	949.24	941.00
30	8	7	11295.00	36352.00	185.60	0	Spot (Block30, Row7, Column8)	5547.82	5530.00	1456.72	0.00	0.26	714.00	779.52	714.00	225.96	0.04	0.29	100.00	100.00	0.00	4816.00	4833.82	5386932.00	21.10	2092.56	1833.00
30	1	8	9188.00	36650.00	163.35	0	Spot (Block30, Row8, Column1)	1080.02	998.00	299.30	0.03	0.28	668.00	698.56	668.00	219.92	0.02	0.31	73.00	37.00	0.00	330.00	412.02	798134.00	1.73	813.07	802.00
30	2	8	9490.00	36644.00	215.25	0	Spot (Block30, Row8, Column2)	892.56	878.00	187.84	0.01	0.21	684.00	711.08	684.00	141.62	0.02	0.20	56.00	34.00	0.00	194.00	208.56	1182644.00	1.28	785.64	767.50
30	3	8	9787.00	36634.00	188.35	0	Spot (Block30, Row8, Column3)	1031.34	998.00	270.40	0.01	0.26	694.00	753.11	694.00	245.89	0.04	0.33	56.00	23.00	0.00	304.00	337.34	1029275.00	1.13	832.14	810.00
30	4	8	10089.00	36649.00	152.20	0	Spot (Block30, Row8, Column4)	64202.53	65535.00	5173.88	0.01	0.08	777.00	815.79	777.00	328.17	0.02	0.40	100.00	100.00	90.72	64758.00	63425.53	40833172.00	193.15	15758.21	11368.50
30	5	8	10387.00	36628.00	246.35	0	Spot (Block30, Row8, Column5)	907.86	877.00	191.66	0.02	0.21	803.00	966.08	803.00	707.15	0.08	0.73	0.00	0.00	0.00	74.00	104.86	1596923.00	-0.08	813.42	781.50
30	6	8	10689.00	36652.00	192.85	0	Spot (Block30, Row8, Column6)	45312.64	61044.00	22609.05	0.13	0.50	862.00	1156.32	862.00	977.36	0.13	0.85	100.00	100.00	46.81	60182.00	44450.64	47624052.00	45.18	10339.66	10343.00
30	7	8	11006.00	36627.00	211.45	0	Spot (Block30, Row8, Column7)	1158.03	1119.00	264.74	0.01	0.23	792.00	931.66	792.00	646.40	0.07	0.69	16.00	0.00	0.00	327.00	366.03	1476486.00	0.35	921.08	901.50
30	8	8	11272.00	36652.00	146.05	0	Spot (Block30, Row8, Column8)	58905.66	65535.00	11202.23	0.05	0.19	754.00	807.14	754.00	291.71	0.03	0.36	100.00	100.00	66.32	64781.00	58151.66	34283360.00	199.16	13283.64	9350.50
31	1	1	13699.00	34564.00	152.85	0	Spot (Block31, Row1, Column1)	39444.47	37270.50	19190.52	0.02	0.49	507.00	576.54	507.00	294.02	0.06	0.51	100.00	100.00	17.91	36763.50	38937.47	25323464.00	132.19	7331.73	5353.00
31	2	1	13995.00	34571.00	146.10	0	Spot (Block31, Row1, Column2)	14911.14	13946.00	7564.51	0.03	0.51	502.00	549.83	502.00	160.70	0.04	0.29	100.00	100.00	0.00	13444.00	14409.14	8663373.00	89.37	3139.64	2595.00
31	3	1	14302.00	34573.00	146.25	0	Spot (Block31, Row1, Column3)	8702.85	7416.00	5379.08	0.07	0.62	494.00	517.10	494.00	117.89	0.02	0.23	100.00	100.00	0.00	6922.00	8208.85	5073761.00	69.43	2118.99	1759.00
31	4	1	14591.00	34571.00	145.60	0	Spot (Block31, Row1, Column4)	11100.90	10637.00	6059.46	0.02	0.55	495.00	527.50	495.00	146.44	0.03	0.28	100.00	100.00	0.00	10142.00	10605.90	6416318.00	72.20	2503.15	2023.50
31	5	1	14895.00	34574.00	147.10	0	Spot (Block31, Row1, Column5)	16602.67	13982.00	11931.52	0.07	0.72	492.00	510.81	492.00	124.54	0.02	0.24	100.00	100.00	0.00	13490.00	16110.67	9845384.00	129.21	2994.87	2230.00
31	6	1	15195.00	34576.00	145.85	0	Spot (Block31, Row1, Column6)	14129.68	12553.50	7737.71	0.05	0.55	496.00	520.50	496.00	166.99	0.02	0.32	100.00	100.00	0.00	12057.50	13633.68	8195214.00	81.49	3362.09	2398.00
31	7	1	15490.00	34579.00	145.70	0	Spot (Block31, Row1, Column7)	32121.30	30250.00	17540.96	0.03	0.55	499.00	526.94	499.00	153.18	0.02	0.29	100.00	100.00	3.44	29751.00	31622.30	18662500.00	206.26	6217.09	5067.00
31	8	1	15807.00	34576.00	171.05	0	Spot (Block31, Row1, Column8)	740.85	695.00	170.91	0.03	0.23	494.00	501.24	494.00	82.67	0.01	0.16	84.00	58.00	0.00	201.00	246.85	604532.00	2.90	562.53	556.00
31	1	2	13692.00	34827.00	147.95	0	Spot (Block31, Row2, Column1)	602.07	596.00	95.46	0.00	0.16	498.00	546.63	498.00	263.67	0.04	0.48	5.00	0.00	0.00	98.00	104.07	364852.00	0.21	574.52	581.00
31	2	2	13997.00	34868.00	136.05	0	Spot (Block31, Row2, Column2)	11807.81	11274.00	4477.19	0.02	0.38	499.00	532.60	499.00	139.27	0.03	0.26	100.00	100.00	0.00	10775.00	11308.81	5868483.00	80.96	2687.98	2625.00
31	3	2	14301.00	34871.00	151.40	0	Spot (Block31, Row2, Column3)	1288.21	1142.00	508.29	0.05	0.39	500.00	536.68	500.00	155.99	0.03	0.29	99.00	86.00	0.00	642.00	788.21	810287.00	4.82	707.94	714.00
31	4	2	14601.00	34872.00	179.30	0	Spot (Block31, Row2, Column4)	7552.78	7129.00	3707.92	0.03	0.49	502.00	556.76	502.00	189.96	0.04	0.34	100.00	100.00	0.00	6627.00	7050.78	6805055.00	36.83	1882.63	1864.00
31	5	2	14903.00	34877.00	186.55	0	Spot (Block31, Row2, Column5)	5453.65	5219.50	1928.99	0.02	0.35	500.00	569.69	500.00	244.96	0.06	0.43	100.00	100.00	0.00	4719.50	4953.65	5344581.00	19.94	1701.54	1582.50
31	6	2	15188.00	34871.00	148.80	0	Spot (Block31, Row2, Column6)	4380.86	3792.00	2283.18	0.06	0.52	501.00	636.82	501.00	506.29	0.10	0.80	100.00	93.00	0.00	3291.00	3879.86	2659184.00	7.40	1298.31	1163.50
31	7	2	15498.00	34875.00	147.70	0	Spot (Block31, Row2, Column7)	5520.00	4964.00	2891.85	0.05	0.52	493.00	520.71	493.00	145.89	0.02	0.28	100.00	100.00	0.00	4471.00	5027.00	3278883.00	34.27	1648.24	1333.50
31	8	2	15806.00	34898.00	153.80	0	Spot (Block31, Row2, Column8)	686.82	618.00	348.71	0.05	0.51	486.00	497.10	486.00	140.59	0.01	0.28	48.00	20.00	0.00	132.00	200.82	445060.00	1.35	549.04	505.00
31	1	3	13701.00	35169.00	146.95	0	Spot (Block31, Row3, Column1)	20464.23	18341.50	13266.30	0.05	0.65	500.00	531.91	500.00	240.90	0.03	0.45	100.00	100.00	0.00	17841.50	19964.23	12032966.00	82.74	3464.26	3098.00
31	2	3	14003.00	35170.00	142.35	0	Spot (Block31, Row3, Column2)	2131.54	1911.00	886.32	0.05	0.42	502.00	544.26	502.00	180.52	0.04	0.33	100.00	99.00	0.00	1409.00	1629.54	1170213.00	8.79	915.98	847.00
31	3	3	14284.00	35165.00	145.80	0	Spot (Block31, Row3, Column3)	6824.35	5635.00	4090.13	0.08	0.60	496.00	516.59	496.00	122.03	0.02	0.24	100.00	100.00	0.00	5139.00	6328.35	3992245.00	51.69	1639.30	1329.00
31	4	3	14594.00	35168.00	145.35	0	Spot (Block31, Row3, Column4)	17910.10	16424.00	9965.58	0.04	0.56	499.00	531.63	499.00	151.80	0.03	0.29	100.00	100.00	0.00	15925.00	17411.10	10298308.00	114.48	3500.52	2947.00
31	5	3	14903.00	35173.00	141.35	0	Spot (Block31, Row3, Column5)	5258.64	4157.00	5486.75	0.10	1.04	504.00	663.71	504.00	555.62	0.12	0.84	100.00	92.00	0.00	3653.00	4754.64	2855442.00	8.27	1488.42	1203.00
31	6	3	15198.00	35172.00	215.30	0	Spot (Block31, Row3, Column6)	46535.06	48499.00	18292.79	0.02	0.39	582.00	873.22	582.00	769.69	0.18	0.88	100.00	100.00	38.23	47917.00	45953.06	61473320.00	59.32	11255.80	11072.50
31	7	3	15503.00	35178.00	144.50	0	Spot (Block31, Row3, Column7)	12473.81	10972.00	7448.63	0.06	0.60	503.00	642.34	503.00	501.47	0.11	0.78	100.00	100.00	0.00	10469.00	11970.81	7085122.00	23.59	2516.85	1993.00
31	8	3	15795.00	35184.00	156.10	0	Spot (Block31, Row3, Column8)	17472.20	16125.00	8533.35	0.03	0.49	497.00	525.72	497.00	163.66	0.02	0.31	100.00	100.00	0.00	15628.00	16975.20	11723847.00	103.55	3785.95	3293.00
31	1	4	13701.00	35467.00	144.30	0	Spot (Block31, Row4, Column1)	18690.91	16455.00	10896.92	0.06	0.58	504.00	560.44	504.00	193.02	0.05	0.34	100.00	100.00	0.00	15951.00	18186.91	10504289.00	93.93	4316.51	3354.00
31	2	4	13993.00	35469.00	171.90	0	Spot (Block31, Row4, Column2)	11499.09	10319.00	6390.16	0.05	0.56	505.00	594.32	505.00	268.71	0.07	0.45	100.00	100.00	0.00	9814.00	10994.09	9475249.00	40.58	2493.88	2508.50
31	3	4	14296.00	35472.00	146.90	0	Spot (Block31, Row4, Column3)	51269.63	65535.00	17502.15	0.11	0.34	496.00	583.05	496.00	334.13	0.07	0.57	100.00	100.00	50.34	65039.00	50773.63	30249284.00	151.70	11236.72	7559.00
31	4	4	14586.00	35477.00	163.45	0	Spot (Block31, Row4, Column4)	1319.70	1240.00	483.03	0.03	0.37	491.00	504.29	491.00	128.92	0.01	0.26	99.00	90.00	0.00	749.00	828.70	968663.00	6.32	685.79	682.50
31	5	4	14882.00	35487.00	152.80	0	Spot (Block31, Row4, Column5)	3019.90	1510.50	7550.97	0.30	2.50	492.00	516.51	492.00	155.18	0.02	0.30	92.00	89.00	0.78	1018.50	2527.90	1932739.00	16.13	1152.03	742.00
31	6	4	15198.00	35478.00	189.35	0	Spot (Block31, Row4, Column6)	8707.16	8653.00	3260.80	0.00	0.37	529.00	669.09	529.00	482.59	0.10	0.72	100.00	100.00	0.00	8124.00	8178.16	8802940.00	16.66	2270.23	2053.00
31	7	4	15492.00	35481.00	146.25	0	Spot (Block31, Row4, Column7)	8439.48	6865.50	6042.99	0.09	0.72	539.00	642.38	539.00	345.51	0.08	0.54	100.00	99.00	0.00	6326.50	7900.48	4928654.00	22.57	1856.97	1456.00
31	8	4	15793.00	35482.00	149.05	0	Spot (Block31, Row4, Column8)	3644.82	3151.00	1857.58	0.06	0.51	501.00	536.73	501.00	127.14	0.03	0.24	100.00	100.00	0.00	2650.00	3143.82	2219696.00	24.45	1231.50	1099.00
31	1	5	13699.00	35773.00	144.40	0	Spot (Block31, Row5, Column1)	30289.62	25763.00	19005.46	0.07	0.63	519.00	728.82	519.00	714.15	0.15	0.98	100.00	100.00	5.60	25244.00	29770.62	17295376.00	41.39	5892.03	3782.50
31	2	5	13995.00	35770.00	153.50	0	Spot (Block31, Row5, Column2)	20717.73	19431.00	9348.27	0.03	0.45	547.00	686.81	547.00	417.12	0.10	0.61	100.00	100.00	0.00	18884.00	20170.73	13445810.00	48.02	4037.48	3472.00
31	3	5	14298.00	35770.00	155.10	0	Spot (Block31, Row5, Column3)	39044.53	35923.00	20698.78	0.04	0.53	506.00	629.78	506.00	381.47	0.10	0.61	100.00	100.00	23.23	35417.00	38538.53	25886660.00	100.70	5565.50	4787.00
31	4	5	14590.00	35772.00	146.45	0	Spot (Block31, Row5, Column4)	12914.17	11153.00	8646.49	0.06	0.67	496.00	554.67	496.00	277.03	0.05	0.50	100.00	100.00	0.00	10657.00	12418.17	7541875.00	44.61	2461.99	1835.00
31	5	5	14894.00	35774.00	146.90	0	Spot (Block31, Row5, Column5)	52544.72	65535.00	16888.21	0.10	0.32	490.00	522.58	490.00	187.10	0.03	0.36	100.00	100.00	51.78	65045.00	52054.72	30949056.00	278.04	10837.73	8380.00
31	6	5	15193.00	35773.00	151.55	0	Spot (Block31, Row5, Column6)	4778.76	4365.00	2368.13	0.04	0.50	507.00	600.74	507.00	315.28	0.07	0.52	100.00	100.00	0.00	3858.00	4271.76	3010618.00	13.25	1346.39	1169.00
31	7	5	15495.00	35776.00	201.25	0	Spot (Block31, Row5, Column7)	28137.15	22692.00	18407.99	0.09	0.65	585.00	708.15	585.00	441.23	0.08	0.62	100.00	100.00	5.04	22107.00	27552.15	32357792.00	62.16	5999.58	6054.00
31	8	5	15797.00	35779.00	147.35	0	Spot (Block31, Row5, Column8)	15532.37	12771.50	11356.73	0.08	0.73	500.00	577.29	500.00	295.01	0.06	0.51	100.00	100.00	0.00	12271.50	15032.37	9164100.00	50.69	2927.87	2308.50
31	1	6	13691.00	36066.00	211.85	0	Spot (Block31, Row6, Column1)	42910.00	42664.00	20240.79	0.00	0.47	586.00	963.20	586.00	1016.34	0.22	1.06	100.00	100.00	34.69	42078.00	42324.00	54796524.00	41.27	10279.53	10182.00
31	2	6	13991.00	36071.00	212.25	0	Spot (Block31, Row6, Column2)	19346.55	16270.00	10782.37	0.08	0.56	535.00	761.55	535.00	654.44	0.15	0.86	100.00	100.00	0.00	15735.00	18811.55	24821612.00	28.40	5133.22	4693.00
31	3	6	14280.00	36070.00	144.75	0	Spot (Block31, Row6, Column3)	28236.10	25925.00	15716.31	0.04	0.56	501.00	607.35	501.00	367.55	0.08	0.61	100.00	100.00	0.87	25424.00	27735.10	16179284.00	75.17	5191.10	3998.00
31	4	6	14593.00	36071.00	145.05	0	Spot (Block31, Row6, Column4)	4527.49	4104.00	2417.99	0.04	0.53	495.00	513.41	495.00	132.39	0.02	0.26	100.00	100.00	0.00	3609.00	4032.49	2598778.00	30.32	1423.44	1130.00
31	5	6	14890.00	36076.00	145.85	0	Spot (Block31, Row6, Column5)	50565.89	61874.00	17863.13	0.09	0.35	498.00	553.04	498.00	214.38	0.05	0.39	100.00	100.00	47.50	61376.00	50067.89	29277840.00	233.29	10126.76	9009.00
31	6	6	15192.00	36073.00	152.25	0	Spot (Block31, Row6, Column6)	2772.97	2197.00	1744.01	0.10	0.63	509.00	588.01	509.00	271.79	0.06	0.46	97.00	82.00	0.00	1688.00	2263.97	1752514.00	8.04	907.58	851.00
31	7	6	15492.00	36074.00	147.75	0	Spot (Block31, Row6, Column7)	19810.73	17882.00	12362.36	0.04	0.62	512.00	602.29	512.00	309.08	0.07	0.51	100.00	100.00	0.00	17370.00	19298.73	11787384.00	62.15	4389.77	3386.00
31	8	6	15795.00	36084.00	147.80	0	Spot (Block31, Row6, Column8)	19544.69	16906.00	12584.12	0.06	0.64	497.00	528.22	497.00	127.29	0.03	0.24	100.00	100.00	0.00	16409.00	19047.69	11609546.00	149.40	4413.80	3270.50
31	1	7	13691.00	36369.00	163.00	0	Spot (Block31, Row7, Column1)	16831.74	13753.00	10005.91	0.09	0.59	508.00	695.13	508.00	593.26	0.14	0.85	100.00	100.00	0.00	13245.00	16323.74	12371329.00	27.20	2895.77	2765.50
31	2	7	13991.00	36368.00	148.75	0	Spot (Block31, Row7, Column2)	1813.88	1483.50	1005.80	0.09	0.55	504.00	598.37	504.00	341.67	0.07	0.57	83.00	60.00	0.00	979.50	1309.88	1099209.00	3.56	784.25	790.00
31	3	7	14293.00	36378.00	191.45	0	Spot (Block31, Row7, Column3)	649.07	600.50	128.28	0.03	0.20	499.00	522.40	499.00	92.40	0.02	0.18	55.00	39.00	0.00	101.50	150.07	669838.00	1.37	571.12	573.00
31	4	7	14593.00	36370.00	151.35	0	Spot (Block31, Row7, Column4)	1279.71	1108.00	524.51	0.06	0.41	501.00	547.49	501.00	169.51	0.04	0.31	97.00	75.00	0.00	607.00	778.71	804938.00	4.32	714.95	709.00
31	5	7	14887.00	36375.00	178.00	0	Spot (Block31, Row7, Column5)	7338.00	6399.00	4034.93	0.06	0.55	564.00	671.65	564.00	367.47	0.08	0.55	100.00	99.00	0.00	5835.00	6774.00	6516144.00	18.14	1908.06	1853.50
31	6	7	15188.00	36377.00	202.10	0	Spot (Block31, Row7, Column6)	22046.41	20613.00	12296.63	0.03	0.56	605.00	872.84	605.00	732.69	0.16	0.84	100.00	100.00	0.00	20008.00	21441.41	25573828.00	28.90	5066.37	4899.00
31	7	7	15477.00	36381.00	146.70	0	Spot (Block31, Row7, Column7)	17972.80	16312.00	9109.93	0.04	0.51	562.50	663.76	562.50	378.26	0.07	0.57	100.00	100.00	0.00	15749.50	17410.30	10639897.00	45.76	3809.97	2806.50
31	8	7	15794.00	36380.00	186.00	0	Spot (Block31, Row7, Column8)	16200.55	16477.00	4643.07	0.01	0.29	507.00	572.80	507.00	234.35	0.05	0.41	100.00	100.00	0.00	15970.00	15693.55	15795538.00	66.69	4314.80	3905.50
31	1	8	13682.00	36670.00	177.45	0	Spot (Block31, Row8, Column1)	683.75	615.50	242.83	0.05	0.36	496.00	536.54	496.00	223.17	0.03	0.42	25.00	6.00	0.00	119.50	187.75	603070.00	0.66	557.68	561.00
31	2	8	13993.00	36669.00	146.10	0	Spot (Block31, Row8, Column2)	4836.60	4572.00	2466.47	0.02	0.51	493.00	499.79	493.00	94.04	0.01	0.19	100.00	100.00	0.00	4079.00	4343.60	2795553.00	46.12	1463.30	1266.50
31	3	8	14282.00	36668.00	144.50	0	Spot (Block31, Row8, Column3)	9364.37	7634.00	6910.29	0.09	0.74	497.00	517.45	497.00	143.14	0.02	0.28	100.00	100.00	0.00	7137.00	8867.37	5300231.00	61.81	2071.11	1425.00
31	4	8	14589.00	36677.00	147.20	0	Spot (Block31, Row8, Column4)	40503.63	39861.50	18711.74	0.01	0.46	497.00	526.98	497.00	167.80	0.03	0.32	100.00	100.00	15.25	39364.50	40006.63	23897232.00	238.24	8565.92	6086.00
31	5	8	14880.00	36667.00	159.45	0	Spot (Block31, Row8, Column5)	1358.18	1263.00	461.84	0.03	0.34	510.00	684.07	510.00	602.07	0.13	0.88	65.00	19.00	0.00	753.00	848.18	953439.00	1.12	747.81	710.00
31	6	8	15189.00	36677.00	210.40	0	Spot (Block31, Row8, Column6)	47617.60	61596.00	19351.07	0.11	0.41	602.00	905.92	602.00	872.42	0.18	0.96	100.00	100.00	47.69	60994.00	47015.60	59808312.00	53.54	11213.84	11172.50
31	7	8	15492.00	36681.00	145.15	0	Spot (Block31, Row8, Column7)	11002.32	10282.00	6115.73	0.03	0.56	563.50	706.36	563.50	573.63	0.10	0.81	100.00	100.00	0.00	9718.50	10438.82	6293329.00	17.95	2572.42	1802.50
31	8	8	15776.00	36681.00	147.50	0	Spot (Block31, Row8, Column8)	59665.31	65535.00	10007.76	0.04	0.17	514.00	608.26	514.00	298.10	0.07	0.49	100.00	100.00	66.95	65021.00	59151.31	35381808.00	198.11	14308.52	10724.50
32	1	1	18206.00	34588.00	155.05	0	Spot (Block32, Row1, Column1)	37498.94	33786.00	19465.49	0.05	0.52	407.00	454.68	407.00	178.90	0.05	0.39	100.00	100.00	17.55	33379.00	37091.94	24786916.00	207.07	7297.82	6286.00
32	2	1	18501.00	34589.00	160.65	0	Spot (Block32, Row1, Column2)	695.36	663.00	170.85	0.02	0.25	395.00	414.33	395.00	127.54	0.02	0.31	81.00	52.00	0.00	268.00	300.36	493012.00	2.20	505.31	483.00
32	3	1	18797.00	34613.00	180.20	0	Spot (Block32, Row1, Column3)	512.15	501.00	91.18	0.01	0.18	390.00	388.81	390.00	41.57	0.00	0.11	80.00	70.00	0.00	111.00	122.15	467084.00	2.97	437.53	421.00
32	4	1	19093.00	34594.00	172.75	0	Spot (Block32, Row1, Column4)	594.92	582.00	110.90	0.01	0.19	389.00	383.88	389.00	37.19	0.01	0.10	95.00	93.00	0.00	193.00	205.92	495568.00	5.67	448.33	444.00
32	5	1	19402.00	34596.00	155.75	0	Spot (Block32, Row1, Column5)	678.76	666.50	153.24	0.01	0.23	389.00	387.35	389.00	53.68	0.00	0.14	99.00	94.00	0.00	277.50	289.76	452051.00	5.43	464.44	466.00
[truncated: 416,056 more chars]
