# Supplementary material for: An antigen microarray protocol for COVID-19 serological analysis
Source: STAR Protoc. 2021 Aug 26;2(3):100815. doi: 10.1016/j.xpro.2021.100815 (PMC8387221; doi:10.1016/j.xpro.2021.100815)
Supplement: Data S8. Slide_quantifications, related to step quantification and statistical analysis 2.e [file mmc8.zip › RPPA0137_12860A01-D12_IgGgamma_785/Joseph_2021-04-02_11h51m46_5μm_785nmGain025.txt]

ATF	1.0
30	28
"Checksum_ImageFile=f49f3a6cb643b0e7ce297489e74a2f26"
"Checksum_ResultFile=4dabe5ae38a1635947bea5a7fc28e66d"
"Type=Mapix Results 2"
"DateTime=2021/04/02 11:51:58"
"ConfigFile="
"GalFile=L:\RPPA Service\Platform_Projects\2021-02-09_JPL_CoV-Array-7\64 pad grid.gal"
"PixelSize=5"
"Wavelengths=785"
"ImageFiles=L:\RPPA Service\Platform_Projects\2021-03-24_JPL_CoV-Array-9\RPPA0137_12860A01-D12_IgGgamma_785\Joseph_2021-04-02_11h51m46_5�m_785nmGain025.tif"
"GrinddingParameters=Find mode = Grid + Blocks + Spots | Max. diameter (% Dth) = 200.0 | Min. diameter (% Dth) = 50.0 | Max position offset (% pitch) = 30"
"QuantificationParameter=S/B border width (pixels) = 2.0 | Background diameter (pitch) = 2.0"
"JpegImage=L:\RPPA Service\Platform_Projects\2021-03-24_JPL_CoV-Array-9\RPPA0137_12860A01-D12_IgGgamma_785\Joseph_2021-04-02_11h51m46_5�m_785nmGain025.jpg"
"FeatureType=Circular"
"Barcode="
"BackgroundSubtraction=LocalFeature"
"Normalization=None"
"ImageOrigin=3680, 2560"
"ImageSize=17760.0, 71040.0"
"JpegOrigin=4670, 2810"
"JpegBrightness=34"
"JpegContrast=15"
"JpegBalance=0"
"Creator=Mapix 9.0.0"
"Scanner=ir710IVD IR0H8_IVD 717045"
"Temperature=30.7"
"Comment="
"Velocity=35 l/s"
"LaserPower=20.0"
"PMTGain=25"
"BatchFilename=L:\RPPA Service\InnooScan\Batch methods\CoV_Array image_processing.mbt"
"Block"	"Column"	"Row"	"X"	"Y"	"Dia."	"Flags"	"ID"	"F785 Mean"	"F785 Median"	"F785 SD"	"F785 |log Mean/Median|"	"F785 CV"	"B785"	"B785 Mean"	"B785 Median"	"B785 SD"	"B785 |log Mean/Median|"	"B785 CV"	"% > B785+1SD"	"% > B785+2SD"	"F785 % Sat."	"F785 Median - B785"	"F785 Mean - B785"	"F785 Total Intensity"	"SNR 785"	"ExcludedMean 785"	"ExcludedMedian 785"
1	1	1	4886.00	3005.00	154.75	0	Spot (Block1, Row1, Column1)	44445.90	46168.00	18608.42	0.02	0.42	759.00	909.89	759.00	395.17	0.08	0.43	100.00	100.00	30.35	45409.00	43686.90	29290036.00	110.17	9844.35	6176.00
1	2	1	5181.00	3013.00	150.05	0	Spot (Block1, Row1, Column2)	3799.66	3744.50	1469.71	0.01	0.39	680.00	727.00	680.00	242.66	0.03	0.33	100.00	100.00	0.00	3064.50	3119.66	2340592.00	12.66	1395.19	1291.00
1	3	1	5486.00	3017.00	147.80	0	Spot (Block1, Row1, Column3)	17024.43	14762.50	11326.62	0.06	0.67	685.00	700.43	685.00	142.48	0.01	0.20	100.00	100.00	0.00	14077.50	16339.43	10214658.00	114.57	3605.91	2761.50
1	4	1	5782.00	3019.00	149.45	0	Spot (Block1, Row1, Column4)	3352.40	3081.00	1455.84	0.04	0.43	702.00	753.56	702.00	185.68	0.03	0.25	100.00	100.00	0.00	2379.00	2650.40	2048316.00	14.00	1354.35	1262.00
1	5	1	6085.00	3014.00	152.85	0	Spot (Block1, Row1, Column5)	37054.92	34566.50	23717.27	0.03	0.64	709.00	768.40	709.00	184.75	0.03	0.24	100.00	100.00	29.04	33857.50	36345.92	23863476.00	196.41	5897.17	4345.00
1	6	1	6379.00	3019.00	145.65	0	Spot (Block1, Row1, Column6)	20288.58	18240.00	11571.36	0.05	0.57	703.00	756.14	703.00	255.60	0.03	0.34	100.00	100.00	0.69	17537.00	19585.58	11767374.00	76.42	4681.90	3697.00
1	7	1	6675.00	3020.00	150.50	0	Spot (Block1, Row1, Column7)	61106.65	65535.00	8557.54	0.03	0.14	705.00	764.56	705.00	319.09	0.04	0.42	100.00	100.00	71.84	64830.00	60401.65	37764228.00	189.10	15664.16	11609.00
1	8	1	6989.00	3020.00	156.40	0	Spot (Block1, Row1, Column8)	4638.96	4302.00	1752.07	0.03	0.38	679.00	687.69	679.00	179.68	0.01	0.26	100.00	100.00	0.00	3623.00	3959.96	3112745.00	21.99	1602.60	1412.00
1	1	2	4883.00	3311.00	147.00	-50	Spot (Block1, Row2, Column1)	702.76	698.00	79.43	0.00	0.11	695.00	800.44	695.00	310.64	0.06	0.39	0.00	0.00	0.00	3.00	7.76	415332.00	-0.31	711.07	707.00
1	2	2	5181.00	3309.00	128.15	0	Spot (Block1, Row2, Column2)	20801.98	20404.50	8262.86	0.01	0.40	677.00	693.31	677.00	180.55	0.01	0.26	100.00	100.00	0.00	19727.50	20124.98	9111266.00	111.38	4515.67	4037.00
1	3	2	5483.00	3318.00	162.70	0	Spot (Block1, Row2, Column3)	914.76	896.00	146.30	0.01	0.16	684.00	699.87	684.00	169.44	0.01	0.24	64.00	18.00	0.00	212.00	230.76	668687.00	1.27	740.02	707.00
1	4	2	5787.00	3317.00	159.15	0	Spot (Block1, Row2, Column4)	12850.59	12759.50	4785.80	0.00	0.37	701.00	758.30	701.00	215.14	0.03	0.28	100.00	100.00	0.00	12058.50	12149.59	9021117.00	56.21	3089.75	2752.00
1	5	2	6086.00	3318.00	184.00	0	Spot (Block1, Row2, Column5)	24386.17	23929.00	8674.54	0.01	0.36	720.00	784.66	720.00	222.14	0.04	0.28	100.00	100.00	0.00	23209.00	23666.17	23142472.00	106.24	6038.00	4504.50
1	6	2	6375.00	3315.00	153.45	0	Spot (Block1, Row2, Column6)	2204.58	2152.00	723.95	0.01	0.33	775.00	810.62	775.00	298.80	0.02	0.37	97.00	86.00	0.00	1377.00	1429.58	1430771.00	4.67	1068.99	1033.00
1	7	2	6686.00	3322.00	151.45	0	Spot (Block1, Row2, Column7)	5701.35	5055.50	2765.59	0.05	0.49	714.00	773.11	714.00	279.03	0.03	0.36	100.00	100.00	0.00	4341.50	4987.35	3580449.00	17.66	1815.02	1665.00
1	8	2	7004.00	3325.00	233.20	0	Spot (Block1, Row2, Column8)	732.41	706.00	100.65	0.02	0.14	678.00	679.22	678.00	121.18	0.00	0.18	35.00	1.00	0.00	28.00	54.41	1149878.00	0.44	677.43	677.00
1	1	3	4886.00	3610.00	147.75	0	Spot (Block1, Row3, Column1)	21054.01	17486.50	14131.34	0.08	0.67	671.00	695.12	671.00	182.69	0.02	0.26	100.00	100.00	0.00	16815.50	20383.01	12590298.00	111.44	4321.28	3212.00
1	2	3	5185.00	3617.00	154.75	0	Spot (Block1, Row3, Column2)	1150.18	1105.50	274.67	0.02	0.24	688.00	704.61	688.00	152.62	0.01	0.22	88.00	71.00	0.00	417.50	462.18	749916.00	2.92	822.97	806.50
1	3	3	5478.00	3611.00	148.80	0	Spot (Block1, Row3, Column3)	1530.16	1476.00	463.87	0.02	0.30	696.00	713.26	696.00	137.06	0.01	0.19	99.00	91.00	0.00	780.00	834.16	927277.00	5.96	891.53	859.00
1	4	3	5781.00	3612.00	147.90	0	Spot (Block1, Row3, Column4)	11263.21	10737.50	5738.64	0.02	0.51	706.00	745.04	706.00	149.18	0.02	0.20	100.00	100.00	0.00	10031.50	10557.21	6780450.00	70.51	3043.33	2316.00
1	5	3	6093.00	3626.00	147.15	0	Spot (Block1, Row3, Column5)	1513.55	1264.00	1935.79	0.08	1.28	715.00	796.17	715.00	310.12	0.05	0.39	67.00	43.00	0.00	549.00	798.55	891480.00	2.31	925.47	825.00
1	6	3	6382.00	3616.00	198.50	0	Spot (Block1, Row3, Column6)	10698.11	8170.50	6888.83	0.12	0.64	798.00	877.30	798.00	260.98	0.04	0.30	100.00	100.00	0.00	7372.50	9900.11	11960490.00	37.63	2954.97	2888.00
1	7	3	6690.00	3623.00	148.80	0	Spot (Block1, Row3, Column7)	32101.38	28161.50	20510.43	0.06	0.64	803.00	859.35	803.00	211.33	0.03	0.25	100.00	100.00	9.60	27358.50	31298.38	19389272.00	147.84	6289.60	4824.50
1	8	3	6979.00	3630.00	154.55	0	Spot (Block1, Row3, Column8)	2273.87	2211.00	702.88	0.01	0.31	713.00	752.82	713.00	161.60	0.02	0.21	99.00	98.00	0.00	1498.00	1560.87	1503031.00	9.41	1182.92	1155.50
1	1	4	4882.00	3908.00	144.15	0	Spot (Block1, Row4, Column1)	11621.66	10818.00	6001.50	0.03	0.52	674.00	679.02	674.00	115.93	0.00	0.17	100.00	100.00	0.00	10144.00	10947.66	6542992.00	94.39	3355.67	2809.00
1	2	4	5185.00	3911.00	160.60	0	Spot (Block1, Row4, Column2)	3976.07	3740.00	1441.04	0.03	0.36	703.00	748.63	703.00	166.63	0.03	0.22	100.00	100.00	0.00	3037.00	3273.07	2838915.00	19.37	1463.69	1410.00
1	3	4	5479.00	3915.00	148.50	0	Spot (Block1, Row4, Column3)	42954.36	43675.00	18947.06	0.01	0.44	709.00	769.26	709.00	186.73	0.04	0.24	100.00	100.00	26.00	42966.00	42245.36	25772752.00	225.91	9606.05	7940.00
1	4	4	5786.00	3903.00	197.95	0	Spot (Block1, Row4, Column4)	965.06	925.00	169.93	0.02	0.18	759.00	784.33	759.00	192.64	0.01	0.25	46.00	14.00	0.00	166.00	206.06	1071213.00	0.94	826.60	811.00
1	5	4	6042.00	3923.00	88.95	0	Spot (Block1, Row4, Column5)	4889.00	1309.50	10197.69	0.57	2.09	780.00	822.58	780.00	340.47	0.02	0.41	64.00	37.00	0.51	529.50	4109.00	958243.00	11.94	1414.97	1071.00
1	6	4	6383.00	3920.00	188.20	0	Spot (Block1, Row4, Column6)	26706.68	26800.00	8646.80	0.00	0.32	805.00	884.94	805.00	386.92	0.04	0.44	100.00	100.00	0.00	25995.00	25901.68	26679976.00	66.74	6368.76	5258.00
1	7	4	6680.00	3925.00	147.80	0	Spot (Block1, Row4, Column7)	21515.87	17171.50	16737.77	0.10	0.78	893.00	981.13	893.00	456.59	0.04	0.47	100.00	100.00	1.85	16278.50	20622.87	12780428.00	44.97	4292.82	3734.00
1	8	4	6977.00	3927.00	150.10	0	Spot (Block1, Row4, Column8)	5890.93	5527.50	2898.92	0.03	0.49	791.00	832.80	791.00	217.26	0.02	0.26	100.00	100.00	0.00	4736.50	5099.93	3628810.00	23.28	1978.28	1698.00
1	1	5	4884.00	4211.00	145.45	0	Spot (Block1, Row5, Column1)	9537.60	8769.00	5091.08	0.04	0.53	687.00	723.99	687.00	175.82	0.02	0.24	100.00	100.00	0.00	8082.00	8850.60	5474582.00	50.13	2553.45	2163.00
1	2	5	5176.00	4210.00	158.95	0	Spot (Block1, Row5, Column2)	2470.98	2415.00	717.32	0.01	0.29	765.00	813.74	765.00	256.83	0.03	0.32	100.00	98.00	0.00	1650.00	1705.98	1717329.00	6.45	1180.29	1181.00
1	3	5	5481.00	4214.00	152.40	0	Spot (Block1, Row5, Column3)	17345.47	15162.00	9876.60	0.06	0.57	781.00	804.06	781.00	196.71	0.01	0.24	100.00	100.00	0.00	14381.00	16564.47	11066408.00	84.09	3536.76	3020.50
1	4	5	5773.00	4220.00	147.40	0	Spot (Block1, Row5, Column4)	6101.59	5130.50	3368.55	0.08	0.55	772.00	799.44	772.00	247.86	0.02	0.31	100.00	100.00	0.00	4358.50	5329.59	3612142.00	21.39	1902.10	1640.50
1	5	5	6081.00	4218.00	151.65	0	Spot (Block1, Row5, Column5)	62892.64	65535.00	7037.92	0.02	0.11	796.00	860.44	796.00	334.32	0.03	0.39	100.00	100.00	82.51	64739.00	62096.64	39559820.00	185.55	17881.23	12791.00
1	6	5	6382.00	4215.00	150.15	0	Spot (Block1, Row5, Column6)	2523.31	2390.00	786.87	0.02	0.31	802.00	900.92	802.00	435.07	0.05	0.48	99.00	86.00	0.00	1588.00	1721.31	1566974.00	3.73	1223.27	1233.50
1	7	5	6685.00	4219.00	187.40	0	Spot (Block1, Row5, Column7)	29270.29	26299.50	15895.40	0.05	0.54	917.00	1057.09	917.00	507.54	0.06	0.48	100.00	100.00	1.32	25382.50	28353.29	28860528.00	55.59	6673.62	6514.50
1	8	5	6981.00	4218.00	148.70	0	Spot (Block1, Row5, Column8)	46191.60	60693.00	21966.26	0.12	0.48	812.00	915.77	812.00	381.72	0.05	0.42	100.00	100.00	46.29	59881.00	45379.60	28038472.00	118.61	9333.74	7631.00
1	1	6	4880.00	4510.00	200.35	0	Spot (Block1, Row6, Column1)	8988.88	6774.50	5749.72	0.12	0.64	702.00	811.10	702.00	344.38	0.06	0.42	100.00	100.00	0.00	6072.50	8286.88	10175407.00	23.75	2775.41	2716.00
1	2	6	5176.00	4513.00	190.50	0	Spot (Block1, Row6, Column2)	17608.36	17228.00	7800.10	0.01	0.44	788.00	882.47	788.00	373.93	0.05	0.42	100.00	100.00	0.00	16440.00	16820.36	18083780.00	44.73	4334.70	4178.00
1	3	6	5473.00	4512.00	146.40	0	Spot (Block1, Row6, Column3)	46465.90	54337.50	19922.43	0.07	0.43	778.00	822.54	778.00	268.02	0.02	0.33	100.00	100.00	41.16	53559.50	45687.90	27322108.00	170.30	9607.60	6992.00
1	4	6	5775.00	4513.00	148.85	0	Spot (Block1, Row6, Column4)	3609.75	3315.00	1576.11	0.04	0.44	723.00	776.18	723.00	223.89	0.03	0.29	100.00	99.00	0.00	2592.00	2886.75	2191116.00	12.66	1452.03	1313.00
1	5	6	6075.00	4516.00	153.70	0	Spot (Block1, Row6, Column5)	64701.87	65535.00	3797.98	0.01	0.06	800.00	870.63	800.00	336.93	0.04	0.39	100.00	100.00	93.68	64735.00	63901.87	41991896.00	189.45	17642.72	14198.00
1	6	6	6379.00	4517.00	151.65	0	Spot (Block1, Row6, Column6)	3539.15	3095.00	1871.90	0.06	0.53	801.00	903.91	801.00	400.94	0.05	0.44	96.00	82.00	0.00	2294.00	2738.15	2229664.00	6.57	1325.31	1207.50
1	7	6	6677.00	4519.00	151.35	0	Spot (Block1, Row6, Column7)	40666.12	42041.00	21838.03	0.01	0.54	895.00	979.35	895.00	387.55	0.04	0.40	100.00	100.00	31.05	41146.00	39771.12	25538452.00	102.40	8645.83	6533.50
1	8	6	6985.00	4526.00	153.70	0	Spot (Block1, Row6, Column8)	50977.11	65535.00	18851.24	0.11	0.37	875.00	931.65	875.00	305.27	0.03	0.33	100.00	100.00	54.84	64660.00	50102.11	33186348.00	163.94	10302.16	7636.00
1	1	7	4876.00	4813.00	155.25	0	Spot (Block1, Row7, Column1)	5653.14	5344.50	2268.84	0.02	0.40	666.00	696.78	666.00	208.90	0.02	0.30	100.00	100.00	0.00	4678.50	4987.14	3742377.00	23.73	1757.21	1636.00
1	2	7	5171.00	4810.00	175.80	0	Spot (Block1, Row7, Column2)	960.07	952.00	175.85	0.00	0.18	697.00	749.78	697.00	247.87	0.03	0.33	50.00	8.00	0.00	255.00	263.07	826617.00	0.85	772.53	766.50
1	3	7	5444.00	4845.00	225.10	0	Spot (Block1, Row7, Column3)	842.88	801.00	126.46	0.02	0.15	702.00	738.30	702.00	156.22	0.02	0.21	42.00	13.00	0.00	99.00	140.88	1227231.00	0.67	790.24	778.50
1	4	7	5769.00	4818.00	169.25	0	Spot (Block1, Row7, Column4)	990.66	978.00	187.48	0.01	0.19	706.00	760.06	706.00	209.33	0.03	0.28	59.00	15.00	0.00	272.00	284.66	789557.00	1.10	805.17	791.00
1	5	7	6074.00	4819.00	169.80	0	Spot (Block1, Row7, Column5)	9151.77	8697.00	3923.12	0.02	0.43	794.00	893.23	794.00	423.30	0.05	0.47	100.00	100.00	0.00	7903.00	8357.77	7330567.00	19.51	2511.13	2393.00
1	6	7	6377.00	4814.00	174.15	0	Spot (Block1, Row7, Column6)	26665.24	26902.50	11383.06	0.00	0.43	848.00	1020.46	848.00	557.95	0.08	0.55	100.00	100.00	0.00	26054.50	25817.24	22452140.00	45.96	5362.42	5166.50
1	7	7	6666.00	4827.00	145.65	0	Spot (Block1, Row7, Column7)	40824.82	38825.50	16238.79	0.02	0.40	884.00	992.82	884.00	435.26	0.05	0.44	100.00	100.00	14.06	37941.50	39940.82	23515172.00	91.51	10050.02	7324.00
1	8	7	6976.00	4818.00	185.05	0	Spot (Block1, Row7, Column8)	44566.55	44933.00	11781.73	0.00	0.26	881.00	999.46	881.00	468.78	0.05	0.47	100.00	100.00	5.09	44052.00	43685.55	42917624.00	92.94	11059.52	9350.00
1	1	8	4872.00	5123.00	160.60	0	Spot (Block1, Row8, Column1)	927.24	892.00	173.49	0.02	0.19	605.00	635.70	605.00	107.41	0.02	0.17	93.00	64.00	0.00	287.00	322.24	664829.00	2.71	717.79	703.00
1	2	8	5180.00	5112.00	148.65	0	Spot (Block1, Row8, Column2)	3888.31	3675.50	1807.85	0.02	0.46	687.00	701.11	687.00	164.32	0.01	0.23	100.00	100.00	0.00	2988.50	3201.31	2348541.00	19.40	1420.22	1211.00
1	3	8	5467.00	5111.00	147.35	0	Spot (Block1, Row8, Column3)	19431.31	15522.00	14198.57	0.10	0.73	696.00	727.57	696.00	138.99	0.02	0.19	100.00	100.00	0.00	14826.00	18735.31	11619926.00	134.57	3630.79	2729.00
1	4	8	5775.00	5115.00	154.85	0	Spot (Block1, Row8, Column4)	4828.37	4352.50	2096.61	0.05	0.43	696.00	729.20	696.00	151.39	0.02	0.21	100.00	100.00	0.00	3656.50	4132.37	3196381.00	27.08	1632.00	1414.00
1	5	8	6065.00	5143.00	118.55	0	Spot (Block1, Row8, Column5)	2106.28	1002.50	5817.21	0.32	2.76	706.00	797.48	706.00	377.70	0.05	0.47	37.00	12.00	0.27	296.50	1400.28	770900.00	3.47	980.93	978.50
1	6	8	6376.00	5124.00	178.55	0	Spot (Block1, Row8, Column6)	22684.40	15385.50	17547.59	0.17	0.77	790.00	908.86	790.00	485.05	0.06	0.53	100.00	100.00	1.34	14595.50	21894.40	20279864.00	44.89	4118.82	4126.50
1	7	8	6673.00	5124.00	146.00	0	Spot (Block1, Row8, Column7)	9122.61	8339.50	4393.35	0.04	0.48	795.00	897.27	795.00	432.13	0.05	0.48	100.00	100.00	0.00	7544.50	8327.61	5291113.00	19.03	2584.04	2247.50
1	8	8	6967.00	5122.00	149.05	0	Spot (Block1, Row8, Column8)	62362.98	65535.00	7310.15	0.02	0.12	810.00	934.47	810.00	437.78	0.06	0.47	100.00	100.00	76.43	64725.00	61552.98	38104108.00	140.32	16896.96	11822.00
2	1	1	9389.00	3034.00	156.50	0	Spot (Block2, Row1, Column1)	46840.75	50094.50	17642.25	0.03	0.38	746.50	834.66	746.50	310.97	0.05	0.37	100.00	100.00	33.93	49348.00	46094.25	31477204.00	147.94	9605.27	7287.00
2	2	1	9688.00	3041.00	155.05	0	Spot (Block2, Row1, Column2)	957.30	908.00	202.13	0.02	0.21	691.00	724.69	691.00	200.33	0.02	0.28	55.00	23.00	0.00	217.00	266.30	633731.00	1.16	768.66	724.00
2	3	1	9994.00	3036.00	156.90	0	Spot (Block2, Row1, Column3)	1257.95	1135.50	415.13	0.04	0.33	682.00	687.30	682.00	135.24	0.00	0.20	90.00	77.00	0.00	453.50	575.95	850372.00	4.22	811.30	808.00
2	4	1	10285.00	3042.00	158.90	0	Spot (Block2, Row1, Column4)	892.83	883.50	165.16	0.00	0.18	680.00	685.50	680.00	130.77	0.00	0.19	59.00	32.00	0.00	203.50	212.83	624980.00	1.59	748.38	711.00
2	5	1	10589.00	3046.00	158.25	0	Spot (Block2, Row1, Column5)	2247.53	2052.00	931.86	0.04	0.41	695.00	728.15	695.00	164.90	0.02	0.23	100.00	99.00	0.00	1357.00	1552.53	1553041.00	9.21	1061.20	1052.00
2	6	1	10877.00	3042.00	147.35	0	Spot (Block2, Row1, Column6)	1348.13	1266.00	356.82	0.03	0.26	683.00	702.53	683.00	151.47	0.01	0.22	97.00	86.00	0.00	583.00	665.13	811577.00	4.26	893.96	846.00
2	7	1	11178.00	3051.00	148.45	0	Spot (Block2, Row1, Column7)	3014.73	2933.50	996.98	0.01	0.33	672.00	674.98	672.00	123.90	0.00	0.18	100.00	100.00	0.00	2261.50	2342.73	1820894.00	18.88	1328.22	1221.50
2	8	1	11495.00	3057.00	173.65	0	Spot (Block2, Row1, Column8)	1328.44	1248.50	408.03	0.03	0.31	682.00	681.41	682.00	120.00	0.00	0.18	95.00	87.00	0.00	566.50	646.44	1118544.00	5.39	822.87	810.50
2	1	2	9446.00	3346.00	218.90	0	Spot (Block2, Row2, Column1)	772.54	780.50	120.70	0.00	0.16	691.00	707.89	691.00	159.92	0.01	0.23	26.00	1.00	0.00	89.50	81.54	1061469.00	0.40	730.20	695.00
2	2	2	9683.00	3339.00	126.15	0	Spot (Block2, Row2, Column2)	1582.90	1519.00	375.84	0.02	0.24	682.00	681.40	682.00	118.61	0.00	0.17	100.00	98.00	0.00	837.00	900.90	672732.00	7.60	961.37	910.00
2	3	2	9985.00	3343.00	168.15	0	Spot (Block2, Row2, Column3)	961.48	910.00	187.07	0.02	0.19	678.00	676.49	678.00	123.24	0.00	0.18	79.00	47.00	0.00	232.00	283.48	752841.00	2.31	772.15	786.00
2	4	2	10287.00	3341.00	162.70	0	Spot (Block2, Row2, Column4)	1169.45	1124.50	252.05	0.02	0.22	682.00	685.85	682.00	137.86	0.00	0.20	96.00	76.00	0.00	442.50	487.45	853695.00	3.51	836.52	826.00
2	5	2	10592.00	3348.00	178.95	0	Spot (Block2, Row2, Column5)	15784.38	15485.00	6126.07	0.01	0.39	722.00	827.97	722.00	400.02	0.06	0.48	100.00	100.00	0.00	14763.00	15062.38	14190158.00	37.39	4024.73	3350.50
2	6	2	10887.00	3347.00	147.00	-50	Spot (Block2, Row2, Column6)	1200.35	1134.00	332.19	0.02	0.28	724.00	970.29	724.00	793.62	0.13	0.82	16.00	0.00	0.00	410.00	476.35	715406.00	0.29	1117.96	1071.00
2	7	2	11196.00	3344.00	158.50	0	Spot (Block2, Row2, Column7)	887.01	857.00	195.45	0.01	0.22	676.00	701.03	676.00	191.27	0.02	0.27	49.00	19.00	0.00	181.00	211.01	616472.00	0.97	736.33	695.50
2	8	2	11497.00	3352.00	208.60	0	Spot (Block2, Row2, Column8)	724.17	695.00	147.04	0.02	0.20	675.00	689.07	675.00	195.42	0.01	0.28	19.00	0.00	0.00	20.00	49.17	896525.00	0.18	636.71	589.50
2	1	3	9389.00	3636.00	150.10	0	Spot (Block2, Row3, Column1)	2928.30	2711.00	1184.42	0.03	0.40	686.00	692.82	686.00	125.96	0.00	0.18	100.00	99.00	0.00	2025.00	2242.30	1812615.00	17.75	1240.22	1115.50
2	2	3	9685.00	3646.00	151.85	0	Spot (Block2, Row3, Column2)	1230.52	1227.50	265.17	0.00	0.22	693.00	738.52	693.00	280.37	0.03	0.38	78.00	47.00	0.00	534.50	537.52	780150.00	1.75	867.67	854.00
2	3	3	9975.00	3638.00	147.05	0	Spot (Block2, Row3, Column3)	6877.63	6187.00	3645.62	0.05	0.53	676.00	675.85	676.00	129.07	0.00	0.19	100.00	100.00	0.00	5511.00	6201.63	4050927.00	48.05	2176.17	1676.00
2	4	3	10287.00	3643.00	175.20	0	Spot (Block2, Row3, Column4)	964.80	928.50	210.46	0.02	0.22	662.00	666.68	662.00	119.60	0.00	0.18	77.00	54.00	0.00	266.50	302.80	823937.00	2.49	744.95	715.50
2	5	3	10579.00	3645.00	134.55	0	Spot (Block2, Row3, Column5)	5282.99	4235.00	5678.32	0.10	1.07	699.00	872.11	699.00	724.33	0.10	0.83	100.00	86.00	0.20	3536.00	4583.99	2583381.00	6.09	2558.83	1930.00
2	6	3	10887.00	3642.00	210.35	0	Spot (Block2, Row3, Column6)	51378.29	63553.00	16759.01	0.09	0.33	816.00	1192.21	816.00	963.32	0.16	0.81	100.00	100.00	48.82	62737.00	50562.29	65148292.00	52.10	11700.01	11302.00
2	7	3	11201.00	3650.00	156.25	0	Spot (Block2, Row3, Column7)	1304.86	1232.00	421.15	0.02	0.32	695.00	831.33	695.00	534.91	0.08	0.64	50.00	16.00	0.00	537.00	609.86	875558.00	0.89	888.38	803.50
2	8	3	11484.00	3656.00	157.15	0	Spot (Block2, Row3, Column8)	15351.94	14280.00	7631.38	0.03	0.50	675.00	694.48	675.00	204.96	0.01	0.30	100.00	100.00	0.00	13605.00	14676.94	10423967.00	71.51	4034.70	3448.50
2	1	4	9371.00	3947.00	181.30	0	Spot (Block2, Row4, Column1)	1033.11	1023.00	226.70	0.00	0.22	692.00	742.29	692.00	267.96	0.03	0.36	55.00	18.00	0.00	331.00	341.11	953562.00	1.09	809.68	793.00
2	2	4	9682.00	3938.00	171.40	0	Spot (Block2, Row4, Column2)	18784.60	16755.50	9525.26	0.05	0.51	702.00	801.86	702.00	385.51	0.06	0.48	100.00	100.00	0.00	16053.50	18082.60	15328231.00	46.65	3819.10	3774.00
2	3	4	9980.00	3942.00	147.35	0	Spot (Block2, Row4, Column3)	4982.59	4595.00	1907.07	0.04	0.38	689.00	776.64	689.00	443.06	0.05	0.57	100.00	99.00	0.00	3906.00	4293.59	2944711.00	9.49	1664.36	1507.00
2	4	4	10279.00	3931.00	183.90	0	Spot (Block2, Row4, Column4)	752.83	698.00	146.97	0.03	0.20	606.00	650.80	606.00	115.26	0.03	0.18	44.00	24.00	0.00	92.00	146.83	717450.00	0.89	689.29	681.50
2	5	4	10575.00	3937.00	152.60	0	Spot (Block2, Row4, Column5)	1570.33	1455.00	604.16	0.03	0.38	690.00	720.88	690.00	191.11	0.02	0.27	98.00	82.00	0.00	765.00	880.33	1005012.00	4.44	963.20	911.50
2	6	4	10885.00	3948.00	185.90	0	Spot (Block2, Row4, Column6)	16385.34	16559.00	5453.39	0.00	0.33	765.00	901.19	765.00	574.61	0.07	0.64	100.00	100.00	0.00	15794.00	15620.34	15910161.00	26.95	4417.13	3734.00
2	7	4	11180.00	3943.00	160.30	0	Spot (Block2, Row4, Column7)	1407.68	1296.50	467.88	0.04	0.33	715.00	905.45	715.00	594.41	0.10	0.66	48.00	13.00	0.00	581.50	692.68	996639.00	0.84	932.85	907.00
2	8	4	11481.00	3955.00	153.40	0	Spot (Block2, Row4, Column8)	1190.11	1181.00	272.41	0.00	0.23	684.00	710.03	684.00	218.38	0.02	0.31	84.00	57.00	0.00	497.00	506.11	768814.00	2.20	828.32	823.00
2	1	5	9378.00	4217.00	186.35	0	Spot (Block2, Row5, Column1)	1240.38	1108.00	425.13	0.05	0.34	702.00	896.04	702.00	732.26	0.11	0.82	29.00	1.00	0.00	406.00	538.38	1213096.00	0.47	852.95	802.00
2	2	5	9676.00	4236.00	156.55	0	Spot (Block2, Row5, Column2)	17478.62	16966.00	7755.71	0.01	0.44	754.00	984.59	754.00	716.48	0.12	0.73	100.00	100.00	0.00	16212.00	16724.62	11798068.00	23.02	3966.34	3356.00
2	3	5	9982.00	4241.00	160.65	0	Spot (Block2, Row5, Column3)	49686.89	59054.00	17744.74	0.08	0.36	696.00	826.92	696.00	520.95	0.07	0.63	100.00	100.00	44.02	58358.00	48990.89	35327660.00	93.79	8475.98	7564.00
2	4	5	10284.00	4244.00	185.00	0	Spot (Block2, Row5, Column4)	905.21	877.50	209.47	0.01	0.23	617.00	711.36	617.00	357.34	0.06	0.50	28.00	5.00	0.00	260.50	288.21	870810.00	0.54	698.21	693.00
2	5	5	10586.00	4246.00	145.05	0	Spot (Block2, Row5, Column5)	15781.98	15290.00	7302.35	0.01	0.46	690.00	722.14	690.00	163.01	0.02	0.23	100.00	100.00	0.00	14600.00	15091.98	9043075.00	92.39	3944.74	3002.00
2	6	5	10880.00	4248.00	144.05	0	Spot (Block2, Row5, Column6)	939.38	898.00	155.79	0.02	0.17	712.00	840.47	712.00	515.86	0.07	0.61	2.00	0.00	0.00	186.00	227.38	534510.00	0.19	802.89	795.00
2	7	5	11188.00	4245.00	199.50	0	Spot (Block2, Row5, Column7)	48569.53	58809.00	19011.44	0.08	0.39	795.00	1014.53	795.00	753.95	0.11	0.74	100.00	100.00	44.49	58014.00	47774.53	54689796.00	63.07	10829.95	10689.00
2	8	5	11489.00	4254.00	153.30	0	Spot (Block2, Row5, Column8)	1976.59	1773.50	806.62	0.05	0.41	691.00	794.97	691.00	492.36	0.06	0.62	83.00	53.00	0.00	1082.50	1285.59	1276877.00	2.40	942.20	916.00
2	1	6	9383.00	4538.00	211.30	0	Spot (Block2, Row6, Column1)	47787.28	52365.00	17759.54	0.04	0.37	731.00	1157.46	731.00	1024.28	0.20	0.88	100.00	100.00	38.73	51634.00	47056.28	60833692.00	45.52	11288.39	10840.00
2	2	6	9681.00	4540.00	198.10	0	Spot (Block2, Row6, Column2)	41886.61	43116.00	18541.58	0.01	0.44	781.00	1103.49	781.00	928.00	0.15	0.84	100.00	100.00	18.63	42335.00	41105.61	46536228.00	43.95	8942.58	9125.00
2	3	6	9977.00	4540.00	151.45	0	Spot (Block2, Row6, Column3)	2089.78	1996.00	807.87	0.02	0.39	686.50	834.70	686.50	644.31	0.08	0.77	84.00	52.00	0.00	1309.50	1403.28	1318651.00	1.95	1005.83	938.00
2	4	6	10286.00	4544.00	152.65	0	Spot (Block2, Row6, Column4)	1421.28	1353.50	414.77	0.02	0.29	605.00	642.75	605.00	120.76	0.03	0.19	100.00	99.00	0.00	748.50	816.28	912464.00	6.45	850.09	829.50
2	5	6	10581.00	4542.00	142.65	0	Spot (Block2, Row6, Column5)	11689.25	11656.50	5134.43	0.00	0.44	683.00	703.50	683.00	177.67	0.01	0.25	100.00	100.00	0.00	10973.50	11006.25	6405708.00	61.83	3533.71	2987.50
2	6	6	10854.00	4531.00	172.20	0	Spot (Block2, Row6, Column6)	966.77	907.50	220.89	0.03	0.23	703.00	828.39	703.00	567.01	0.07	0.68	10.00	0.00	0.00	204.50	263.77	798549.00	0.24	827.09	786.00
2	7	6	11183.00	4544.00	153.10	0	Spot (Block2, Row6, Column7)	2267.47	2102.50	821.09	0.03	0.36	706.00	811.75	706.00	492.68	0.06	0.61	92.00	73.00	0.00	1396.50	1561.47	1455714.00	2.95	1071.96	985.00
2	8	6	11483.00	4559.00	164.70	0	Spot (Block2, Row6, Column8)	1996.66	1816.50	820.85	0.04	0.41	699.00	743.84	699.00	189.32	0.03	0.25	99.00	88.00	0.00	1117.50	1297.66	1505479.00	6.62	972.52	923.50
2	1	7	9373.00	4836.00	166.45	0	Spot (Block2, Row7, Column1)	27406.15	24580.00	15129.28	0.05	0.55	661.00	851.47	661.00	654.14	0.11	0.77	100.00	100.00	0.91	23919.00	26745.15	21020524.00	40.59	4659.94	4561.00
2	2	7	9692.00	4846.00	184.30	0	Spot (Block2, Row7, Column2)	776.95	781.00	151.17	0.00	0.19	686.00	795.92	686.00	556.47	0.06	0.70	0.00	0.00	0.00	95.00	90.95	738106.00	-0.03	700.09	687.00
2	3	7	9967.00	4855.00	201.75	0	Spot (Block2, Row7, Column3)	706.25	690.00	139.95	0.01	0.20	606.00	652.24	606.00	128.72	0.03	0.20	32.00	12.00	0.00	84.00	100.25	816428.00	0.42	671.00	685.00
2	4	7	10272.00	4853.00	263.90	0	Spot (Block2, Row7, Column4)	721.25	690.00	185.42	0.02	0.26	597.00	648.77	597.00	164.64	0.04	0.25	35.00	7.00	0.00	93.00	124.25	1453324.00	0.44	641.04	608.00
2	5	7	10581.00	4848.00	176.45	0	Spot (Block2, Row7, Column5)	962.55	959.50	193.77	0.00	0.20	678.00	822.72	678.00	669.83	0.08	0.81	2.00	0.00	0.00	281.50	284.55	835490.00	0.21	775.14	724.00
2	6	7	10876.00	4844.00	185.95	0	Spot (Block2, Row7, Column6)	46888.38	53968.00	20000.91	0.06	0.43	789.00	1164.29	789.00	1060.88	0.17	0.91	100.00	100.00	37.78	53179.00	46099.38	45669656.00	43.10	8754.07	8497.00
2	7	7	11171.00	4852.00	149.65	0	Spot (Block2, Row7, Column7)	1708.03	1618.00	417.65	0.02	0.24	712.00	877.02	712.00	626.71	0.09	0.71	83.00	25.00	0.00	906.00	996.03	1048729.00	1.33	955.60	934.00
2	8	7	11480.00	4852.00	187.90	0	Spot (Block2, Row7, Column8)	22411.41	22708.50	6138.87	0.01	0.27	714.00	856.55	714.00	456.62	0.08	0.53	100.00	100.00	0.00	21994.50	21697.41	22276952.00	47.21	5605.90	4719.00
2	1	8	9379.00	5139.00	181.50	0	Spot (Block2, Row8, Column1)	829.24	784.00	202.16	0.02	0.24	593.00	662.04	593.00	302.19	0.05	0.46	29.00	2.00	0.00	191.00	236.24	768707.00	0.55	675.80	657.00
2	2	8	9673.00	5145.00	189.10	0	Spot (Block2, Row8, Column2)	809.98	787.00	171.55	0.01	0.21	597.00	642.25	597.00	126.94	0.03	0.20	59.00	38.00	0.00	190.00	212.98	814839.00	1.32	686.24	673.00
2	3	8	9966.00	5142.00	157.00	0	Spot (Block2, Row8, Column3)	1283.01	1229.50	442.22	0.02	0.34	608.00	660.77	608.00	168.27	0.04	0.25	90.00	73.00	0.00	621.50	675.01	869884.00	3.70	812.57	809.00
2	4	8	10278.00	5145.00	152.60	0	Spot (Block2, Row8, Column4)	43856.34	45741.00	19555.21	0.02	0.45	605.00	667.51	605.00	196.45	0.04	0.29	100.00	100.00	31.67	45136.00	43251.34	28112088.00	219.85	7925.46	5946.00
2	5	8	10554.00	5154.00	90.15	0	Spot (Block2, Row8, Column5)	740.64	697.00	129.99	0.03	0.18	611.00	780.40	611.00	665.15	0.11	0.85	0.00	0.00	0.00	86.00	129.64	148868.00	-0.06	650.73	641.00
2	6	8	10880.00	5148.00	210.60	0	Spot (Block2, Row8, Column6)	52191.98	65535.00	16584.04	0.10	0.32	772.00	1142.51	772.00	1032.49	0.17	0.90	100.00	100.00	53.91	64763.00	51419.98	66023532.00	49.44	11962.67	11583.50
2	7	8	11186.00	5151.00	149.95	0	Spot (Block2, Row8, Column7)	1113.06	1059.50	279.22	0.02	0.25	703.00	891.47	703.00	663.34	0.10	0.74	22.00	0.00	0.00	356.50	410.06	687869.00	0.33	808.20	802.00
2	8	8	11466.00	5148.00	153.10	0	Spot (Block2, Row8, Column8)	62601.20	65535.00	7463.91	0.02	0.12	703.00	846.01	703.00	540.36	0.08	0.64	100.00	100.00	79.16	64832.00	61898.20	40252928.00	114.29	14645.47	10901.00
3	1	1	13890.00	3061.00	158.55	0	Spot (Block3, Row1, Column1)	41749.25	40462.00	19457.79	0.01	0.47	155.00	251.29	155.00	258.89	0.21	1.03	100.00	100.00	25.43	40307.00	41594.25	29057652.00	160.29	7041.58	4526.00
3	2	1	14187.00	3075.00	168.10	0	Spot (Block3, Row1, Column2)	181.21	183.50	24.69	0.01	0.14	120.00	173.62	120.00	199.05	0.16	1.15	0.00	0.00	0.00	63.50	61.21	142428.00	0.04	139.97	134.00
3	3	1	14470.00	3053.00	180.85	0	Spot (Block3, Row1, Column3)	143.38	136.00	27.06	0.02	0.19	112.00	114.39	112.00	28.30	0.01	0.25	43.00	24.00	0.00	24.00	31.38	131336.00	1.02	124.15	119.00
3	4	1	14790.00	3059.00	167.35	0	Spot (Block3, Row1, Column4)	169.86	174.00	21.20	0.01	0.12	110.00	110.84	110.00	20.37	0.00	0.18	93.00	79.00	0.00	64.00	59.86	132324.00	2.90	128.44	126.00
3	5	1	15075.00	3069.00	168.00	0	Spot (Block3, Row1, Column5)	226.30	212.00	48.51	0.03	0.21	112.00	112.28	112.00	19.10	0.00	0.17	98.00	95.00	0.00	100.00	114.30	176514.00	5.97	151.58	141.00
3	6	1	15383.00	3067.00	159.70	0	Spot (Block3, Row1, Column6)	204.97	201.00	36.63	0.01	0.18	112.00	113.11	112.00	15.57	0.00	0.14	98.00	94.00	0.00	89.00	92.97	144707.00	5.90	152.11	144.50
3	7	1	15689.00	3076.00	155.65	0	Spot (Block3, Row1, Column7)	364.02	367.00	105.21	0.00	0.29	116.00	116.43	116.00	15.90	0.00	0.14	100.00	100.00	0.00	251.00	248.02	243165.00	15.57	182.19	184.00
3	8	1	16025.00	3048.00	173.65	0	Spot (Block3, Row1, Column8)	156.91	162.00	26.70	0.01	0.17	120.00	123.51	120.00	39.85	0.01	0.32	51.00	2.00	0.00	42.00	36.91	131651.00	0.84	135.13	129.00
3	1	2	13970.00	3370.00	157.95	0	Spot (Block3, Row2, Column1)	173.82	179.00	22.94	0.01	0.13	123.00	141.86	123.00	92.92	0.06	0.66	0.00	0.00	0.00	56.00	50.82	119065.00	0.34	163.46	172.00
3	2	2	14186.00	3352.00	141.20	0	Spot (Block3, Row2, Column2)	196.14	197.00	31.67	0.00	0.16	109.00	118.07	109.00	68.08	0.03	0.58	77.00	6.00	0.00	88.00	87.14	106306.00	1.15	139.92	134.50
3	3	2	14457.00	3374.00	182.30	0	Spot (Block3, Row2, Column3)	110.23	110.00	13.23	0.00	0.12	97.00	97.26	97.00	15.40	0.00	0.16	42.00	10.00	0.00	13.00	13.23	102512.00	0.84	105.52	106.00
3	4	2	14794.00	3350.00	185.90	0	Spot (Block3, Row2, Column4)	141.22	138.00	22.95	0.01	0.16	95.00	96.45	95.00	20.32	0.01	0.21	85.00	55.00	0.00	43.00	46.22	136987.00	2.20	112.49	112.00
3	5	2	15096.00	3358.00	191.95	0	Spot (Block3, Row2, Column5)	217.27	205.00	46.20	0.03	0.21	101.00	101.70	101.00	20.06	0.00	0.20	99.00	98.00	0.00	104.00	116.27	225313.00	5.76	143.34	135.00
3	6	2	15385.00	3370.00	147.00	-50	Spot (Block3, Row2, Column6)	102.63	102.00	7.56	0.00	0.07	100.00	101.13	100.00	16.09	0.00	0.16	3.00	0.00	0.00	2.00	2.63	60346.00	0.09	100.17	101.00
3	7	2	15683.00	3375.00	140.40	0	Spot (Block3, Row2, Column7)	126.66	126.00	10.51	0.00	0.08	99.00	100.19	99.00	15.69	0.01	0.16	84.00	35.00	0.00	27.00	27.66	67512.00	1.69	110.10	111.00
3	8	2	15986.00	3374.00	147.00	-50	Spot (Block3, Row2, Column8)	102.09	101.00	12.36	0.00	0.12	109.00	108.41	109.00	16.67	0.00	0.15	5.00	0.00	0.00	-8.00	-6.91	60231.00	-0.38	108.24	106.00
3	1	3	13887.00	3669.00	163.90	0	Spot (Block3, Row3, Column1)	186.42	191.00	31.02	0.01	0.17	115.00	117.61	115.00	32.50	0.01	0.28	85.00	70.00	0.00	76.00	71.42	138693.00	2.12	149.51	142.00
3	2	3	14183.00	3663.00	147.00	-50	Spot (Block3, Row3, Column2)	115.55	117.00	13.71	0.01	0.12	100.00	103.77	100.00	30.94	0.02	0.30	10.00	0.00	0.00	17.00	15.55	67826.00	0.38	103.99	104.00
3	3	3	14471.00	3665.00	154.65	0	Spot (Block3, Row3, Column3)	210.70	206.00	52.62	0.01	0.25	85.00	85.18	85.00	15.60	0.00	0.18	98.00	97.00	0.00	121.00	125.70	137800.00	8.05	130.03	122.00
3	4	3	14785.00	3652.00	171.90	0	Spot (Block3, Row3, Column4)	108.74	106.00	17.63	0.01	0.16	84.00	86.02	84.00	37.61	0.01	0.44	18.00	1.00	0.00	22.00	24.74	90036.00	0.60	92.55	89.50
3	5	3	15102.00	3669.00	160.65	0	Spot (Block3, Row3, Column5)	131.36	125.00	23.27	0.02	0.18	91.00	94.05	91.00	40.32	0.01	0.43	37.00	6.00	0.00	34.00	40.36	93794.00	0.93	103.41	101.00
3	6	3	15387.00	3658.00	183.40	0	Spot (Block3, Row3, Column6)	472.36	371.50	296.46	0.10	0.63	91.00	93.25	91.00	25.96	0.01	0.28	100.00	100.00	0.00	280.50	381.36	444015.00	14.60	186.27	190.00
3	7	3	15700.00	3666.00	158.80	0	Spot (Block3, Row3, Column7)	173.55	179.00	38.36	0.01	0.22	91.00	92.99	91.00	25.20	0.01	0.27	93.00	73.00	0.00	88.00	82.55	120791.00	3.20	114.05	109.00
3	8	3	15992.00	3673.00	162.80	0	Spot (Block3, Row3, Column8)	752.77	627.00	397.65	0.08	0.53	101.00	101.87	101.00	16.87	0.00	0.17	100.00	100.00	0.00	526.00	651.77	551024.00	38.58	249.51	211.00
3	1	4	13871.00	3929.00	174.20	0	Spot (Block3, Row4, Column1)	145.42	142.00	22.55	0.01	0.16	111.00	112.34	111.00	37.85	0.01	0.34	42.00	4.00	0.00	31.00	34.42	123751.00	0.87	125.04	123.00
3	2	4	14162.00	3967.00	174.50	0	Spot (Block3, Row4, Column2)	157.64	160.00	29.39	0.01	0.19	95.00	96.79	95.00	31.69	0.01	0.33	83.00	51.00	0.00	65.00	62.64	133991.00	1.92	118.10	114.00
3	3	4	14480.00	3970.00	156.65	0	Spot (Block3, Row4, Column3)	293.37	290.00	89.44	0.01	0.30	80.00	81.63	80.00	21.59	0.01	0.26	99.00	98.00	0.00	210.00	213.37	197439.00	9.81	135.35	122.00
3	4	4	14782.00	3967.00	147.00	-50	Spot (Block3, Row4, Column4)	82.48	82.00	8.21	0.00	0.10	82.00	103.54	82.00	435.81	0.10	4.21	0.00	0.00	0.00	0.00	0.48	49073.00	-0.05	76.41	77.00
3	5	4	15082.00	3969.00	147.00	-50	Spot (Block3, Row4, Column5)	96.89	97.00	10.55	0.00	0.11	84.00	107.50	84.00	443.22	0.11	4.12	0.00	0.00	0.00	13.00	12.89	57167.00	-0.02	88.17	88.00
3	6	4	15382.00	3966.00	215.05	0	Spot (Block3, Row4, Column6)	111.97	109.00	19.54	0.01	0.17	81.00	82.97	81.00	20.20	0.01	0.24	68.00	28.00	0.00	28.00	30.97	147460.00	1.44	86.17	87.00
3	7	4	15685.00	3975.00	175.70	0	Spot (Block3, Row4, Column7)	130.61	122.00	27.67	0.03	0.21	85.00	85.96	85.00	12.59	0.00	0.15	94.00	72.00	0.00	37.00	45.61	112713.00	3.55	97.66	99.00
3	8	4	15982.00	3988.00	158.00	0	Spot (Block3, Row4, Column8)	391.41	372.00	152.99	0.02	0.39	93.00	95.90	93.00	50.64	0.01	0.53	100.00	94.00	0.00	279.00	298.41	270072.00	5.84	168.95	166.50
3	1	5	13869.00	4269.00	171.15	0	Spot (Block3, Row5, Column1)	162.97	172.00	29.10	0.02	0.18	107.00	111.66	107.00	30.91	0.02	0.28	71.00	54.00	0.00	65.00	55.97	132982.00	1.66	130.18	123.00
3	2	5	14162.00	4260.00	162.90	0	Spot (Block3, Row5, Column2)	389.87	307.00	239.59	0.10	0.61	93.00	104.56	93.00	205.96	0.05	1.97	53.00	21.00	0.00	214.00	296.87	285778.00	1.39	184.78	158.00
3	3	5	14512.00	4256.00	207.50	0	Spot (Block3, Row5, Column3)	110.09	106.00	26.63	0.02	0.24	83.00	93.41	83.00	207.43	0.05	2.22	0.00	0.00	0.00	23.00	27.09	135086.00	0.08	93.69	87.00
3	4	5	14780.00	4267.00	147.00	-50	Spot (Block3, Row5, Column4)	115.19	96.00	126.95	0.08	1.10	82.00	104.71	82.00	452.27	0.11	4.32	1.00	0.00	0.00	14.00	33.19	67849.00	0.02	87.75	89.00
3	5	5	15084.00	4272.00	145.55	0	Spot (Block3, Row5, Column5)	831.52	770.00	332.16	0.03	0.40	83.00	104.41	83.00	431.25	0.10	4.13	77.00	34.00	0.00	687.00	748.52	482283.00	1.69	253.59	186.00
3	6	5	15380.00	4271.00	147.00	-50	Spot (Block3, Row5, Column6)	82.78	83.00	7.78	0.00	0.09	80.00	80.90	80.00	11.92	0.00	0.15	13.00	0.00	0.00	3.00	2.78	48756.00	0.16	80.61	81.00
3	7	5	15697.00	4280.00	176.50	0	Spot (Block3, Row5, Column7)	200.04	201.00	40.42	0.00	0.20	85.00	85.45	85.00	11.59	0.00	0.14	100.00	99.00	0.00	116.00	115.04	174831.00	9.89	120.11	116.50
3	8	5	15976.00	4282.00	169.70	0	Spot (Block3, Row5, Column8)	197.40	198.50	54.47	0.00	0.28	92.00	95.90	92.00	68.14	0.02	0.71	74.00	26.00	0.00	106.50	105.40	158712.00	1.49	126.88	114.00
3	1	6	13863.00	4563.00	192.75	0	Spot (Block3, Row6, Column1)	1736.20	1177.50	1552.05	0.17	0.89	111.00	120.20	111.00	41.67	0.03	0.35	100.00	100.00	0.00	1066.50	1625.20	1816064.00	38.78	400.82	393.50
3	2	6	14160.00	4563.00	203.95	0	Spot (Block3, Row6, Column2)	217.37	203.00	55.60	0.03	0.26	93.00	108.15	93.00	212.45	0.07	1.96	6.00	0.00	0.00	110.00	124.37	256930.00	0.51	131.52	125.00
3	3	6	14474.00	4563.00	157.80	0	Spot (Block3, Row6, Column3)	233.75	211.00	75.83	0.04	0.32	84.00	93.08	84.00	204.35	0.04	2.20	23.00	0.00	0.00	127.00	149.75	161055.00	0.69	121.68	114.00
3	4	6	14784.00	4562.00	184.95	0	Spot (Block3, Row6, Column4)	111.11	108.00	22.83	0.01	0.21	81.00	82.00	81.00	21.42	0.01	0.26	62.00	22.00	0.00	27.00	30.11	107110.00	1.36	90.00	90.00
3	5	6	15080.00	4571.00	143.75	0	Spot (Block3, Row6, Column5)	747.25	740.00	247.19	0.00	0.33	82.00	85.57	82.00	49.75	0.02	0.58	100.00	100.00	0.00	658.00	665.25	422199.00	13.30	226.62	189.00
3	6	6	15379.00	4571.00	147.00	-50	Spot (Block3, Row6, Column6)	89.35	90.00	11.16	0.00	0.12	83.00	87.68	83.00	61.43	0.02	0.70	0.00	0.00	0.00	7.00	6.35	52715.00	0.03	84.07	86.50
3	7	6	15679.00	4574.00	162.50	0	Spot (Block3, Row6, Column7)	223.58	211.50	65.55	0.02	0.29	87.00	89.06	87.00	43.00	0.01	0.48	94.00	80.00	0.00	124.50	136.58	164109.00	3.13	123.14	112.00
3	8	6	15986.00	4576.00	162.90	0	Spot (Block3, Row6, Column8)	218.21	205.00	57.34	0.03	0.26	95.00	96.26	95.00	23.96	0.01	0.25	98.00	89.00	0.00	110.00	123.21	160384.00	5.09	124.09	118.50
3	1	7	13866.00	4867.00	162.30	0	Spot (Block3, Row7, Column1)	461.15	405.00	206.78	0.06	0.45	110.00	114.79	110.00	30.68	0.02	0.27	100.00	99.00	0.00	295.00	351.15	335254.00	11.29	211.38	194.00
3	2	7	14177.00	4878.00	217.65	0	Spot (Block3, Row7, Column2)	101.10	101.00	11.05	0.00	0.11	95.00	99.94	95.00	75.57	0.02	0.76	0.00	0.00	0.00	6.00	6.10	137092.00	0.02	95.95	96.00
3	3	7	14465.00	4810.00	91.90	0	Spot (Block3, Row7, Column3)	176.68	132.50	223.53	0.12	1.27	84.00	85.67	84.00	60.75	0.01	0.71	37.00	5.00	0.00	48.50	92.68	38163.00	1.50	155.51	103.00
3	4	7	14777.00	4867.00	147.00	-50	Spot (Block3, Row7, Column4)	80.22	79.00	10.29	0.01	0.13	78.00	80.77	78.00	40.40	0.02	0.50	0.00	0.00	0.00	1.00	2.22	47652.00	-0.01	76.53	77.00
3	5	7	15078.00	4882.00	183.50	0	Spot (Block3, Row7, Column5)	116.15	116.50	17.99	0.00	0.15	81.00	85.63	81.00	60.52	0.02	0.71	8.00	0.00	0.00	35.50	35.15	109645.00	0.50	89.66	90.00
3	6	7	15403.00	4880.00	182.20	0	Spot (Block3, Row7, Column6)	160.16	166.00	31.35	0.02	0.20	88.00	91.24	88.00	48.06	0.02	0.53	71.00	25.00	0.00	78.00	72.16	149112.00	1.43	120.29	111.00
3	7	7	15680.00	4882.00	157.30	0	Spot (Block3, Row7, Column7)	225.30	192.00	308.46	0.07	1.37	95.00	107.55	95.00	66.19	0.05	0.62	75.00	11.00	0.00	97.00	130.30	154104.00	1.78	126.83	115.00
3	8	7	15977.00	4874.00	147.00	-50	Spot (Block3, Row7, Column8)	287.49	293.00	35.67	0.01	0.12	111.00	242.72	111.00	374.94	0.34	1.54	0.00	0.00	0.00	182.00	176.49	169046.00	0.12	287.38	291.00
3	1	8	13859.00	5165.00	149.60	0	Spot (Block3, Row8, Column1)	131.45	130.00	15.53	0.00	0.12	111.00	111.15	111.00	15.51	0.00	0.14	59.00	19.00	0.00	19.00	20.45	79657.00	1.31	123.96	120.00
3	2	8	14114.00	5181.00	102.35	0	Spot (Block3, Row8, Column2)	137.42	131.00	19.37	0.02	0.14	107.00	108.92	107.00	70.69	0.01	0.65	4.00	0.00	0.00	24.00	30.42	37241.00	0.40	122.73	122.50
3	3	8	14475.00	5163.00	170.25	0	Spot (Block3, Row8, Column3)	133.75	123.00	31.01	0.04	0.23	93.00	96.20	93.00	70.01	0.01	0.73	22.00	0.00	0.00	30.00	40.75	108203.00	0.54	102.18	103.00
3	4	8	14774.00	5195.00	165.85	0	Spot (Block3, Row8, Column4)	541.43	371.00	439.75	0.16	0.81	91.00	91.96	91.00	20.38	0.00	0.22	96.00	93.00	0.00	280.00	450.43	413654.00	22.06	206.21	156.00
3	5	8	15075.00	5169.00	147.00	-50	Spot (Block3, Row8, Column5)	87.97	87.00	11.07	0.00	0.13	89.00	92.41	89.00	42.46	0.02	0.46	0.00	0.00	0.00	-2.00	-1.03	51817.00	-0.10	87.41	89.00
3	6	8	15382.00	5190.00	172.95	0	Spot (Block3, Row8, Column6)	849.44	552.00	798.38	0.19	0.94	94.00	95.88	94.00	20.55	0.01	0.21	100.00	100.00	0.00	458.00	755.44	710981.00	36.66	221.87	208.00
3	7	8	15681.00	5173.00	182.20	0	Spot (Block3, Row8, Column7)	131.97	127.00	26.25	0.02	0.20	101.00	151.44	101.00	262.93	0.18	1.74	0.00	0.00	0.00	26.00	30.97	122864.00	-0.07	105.01	104.00
3	8	8	15968.00	5172.00	154.50	0	Spot (Block3, Row8, Column8)	60690.94	65535.00	9809.42	0.03	0.16	174.00	316.77	174.00	633.57	0.26	2.00	100.00	100.00	71.69	65361.00	60516.94	39874296.00	95.29	10959.52	8526.00
4	1	1	18391.00	3087.00	157.05	0	Spot (Block4, Row1, Column1)	46126.70	48281.00	18389.86	0.02	0.40	563.00	627.70	563.00	263.59	0.05	0.42	100.00	100.00	34.21	47718.00	45563.70	31412508.00	172.62	9939.07	6607.00
4	2	1	18693.00	3096.00	144.75	0	Spot (Block4, Row1, Column2)	1841.90	1575.00	1771.03	0.07	0.96	573.00	602.57	573.00	197.32	0.02	0.33	98.00	90.00	0.00	1002.00	1268.90	1051726.00	6.28	977.00	893.00
4	3	1	18984.00	3088.00	174.50	0	Spot (Block4, Row1, Column3)	669.66	674.00	108.04	0.00	0.16	508.00	535.58	508.00	79.41	0.02	0.15	74.00	51.00	0.00	166.00	161.66	571218.00	1.69	574.81	581.00
4	4	1	19285.00	3095.00	150.10	0	Spot (Block4, Row1, Column4)	1199.44	1160.00	312.20	0.01	0.26	507.00	526.58	507.00	63.78	0.02	0.12	100.00	100.00	0.00	653.00	692.44	735259.00	10.55	700.99	690.50
4	5	1	19585.00	3098.00	154.45	0	Spot (Block4, Row1, Column5)	1028.27	1014.00	218.87	0.01	0.21	508.00	530.45	508.00	64.19	0.02	0.12	100.00	98.00	0.00	506.00	520.27	673517.00	7.76	676.38	668.50
4	6	1	19882.00	3098.00	149.45	0	Spot (Block4, Row1, Column6)	4565.75	4220.50	2205.97	0.03	0.48	520.00	548.97	520.00	84.18	0.02	0.15	100.00	100.00	0.00	3700.50	4045.75	2794236.00	47.72	1632.28	1347.00
4	7	1	20184.00	3096.00	147.80	0	Spot (Block4, Row1, Column7)	1622.87	1576.00	686.71	0.01	0.42	581.00	574.50	581.00	70.95	0.00	0.12	100.00	99.00	0.00	995.00	1041.87	967228.00	14.78	896.94	828.50
4	8	1	20497.00	3096.00	159.25	0	Spot (Block4, Row1, Column8)	2240.08	2212.50	778.39	0.01	0.35	593.00	596.86	593.00	82.23	0.00	0.14	100.00	100.00	0.00	1619.50	1647.08	1577013.00	19.98	1024.71	903.50
4	1	2	18388.00	3388.00	147.00	-50	Spot (Block4, Row2, Column1)	547.92	519.00	74.08	0.02	0.14	502.00	529.40	502.00	148.10	0.02	0.28	9.00	0.00	0.00	17.00	45.92	323821.00	0.13	533.31	508.00
4	2	2	18685.00	3383.00	135.55	0	Spot (Block4, Row2, Column2)	814.47	779.00	151.88	0.02	0.19	500.00	511.10	500.00	65.58	0.01	0.13	98.00	91.00	0.00	279.00	314.47	403164.00	4.63	628.35	624.00
4	3	2	18997.00	3390.00	186.25	0	Spot (Block4, Row2, Column3)	645.66	612.00	106.80	0.02	0.17	498.00	507.64	498.00	60.89	0.01	0.12	82.00	47.00	0.00	114.00	147.66	634037.00	2.27	545.54	522.50
4	4	2	19300.00	3391.00	179.70	0	Spot (Block4, Row2, Column4)	752.59	725.00	113.28	0.02	0.15	502.00	518.94	502.00	69.04	0.01	0.13	99.00	84.00	0.00	223.00	250.59	683349.00	3.38	593.23	591.00
4	5	2	19596.00	3394.00	195.05	0	Spot (Block4, Row2, Column5)	2786.47	2722.00	710.11	0.01	0.25	514.00	569.02	514.00	183.23	0.04	0.32	100.00	100.00	0.00	2208.00	2272.47	3003819.00	12.10	1131.84	1058.50
4	6	2	19888.00	3398.00	147.00	-50	Spot (Block4, Row2, Column6)	820.96	808.00	181.46	0.01	0.22	579.00	745.48	579.00	591.08	0.11	0.79	1.00	0.00	0.00	229.00	241.96	485185.00	0.13	715.93	687.00
4	7	2	20179.00	3403.00	155.00	0	Spot (Block4, Row2, Column7)	775.51	788.00	90.34	0.01	0.12	552.50	623.88	552.50	304.09	0.05	0.49	21.00	0.00	0.00	235.50	223.01	511062.00	0.50	641.82	622.00
4	8	2	20472.00	3413.00	162.35	0	Spot (Block4, Row2, Column8)	629.36	617.00	62.16	0.01	0.10	546.00	580.12	546.00	199.24	0.03	0.34	4.00	0.00	0.00	71.00	83.36	456917.00	0.25	591.57	592.00
4	1	3	18391.00	3689.00	150.00	0	Spot (Block4, Row3, Column1)	1201.15	1191.00	277.78	0.00	0.23	495.00	499.45	495.00	60.02	0.00	0.12	100.00	100.00	0.00	696.00	706.15	741110.00	11.69	719.10	698.00
4	2	3	18689.00	3688.00	201.85	0	Spot (Block4, Row3, Column2)	633.91	611.00	99.32	0.02	0.16	498.00	532.31	498.00	178.11	0.03	0.33	33.00	1.00	0.00	113.00	135.91	734698.00	0.57	551.17	532.00
4	3	3	18983.00	3694.00	149.75	0	Spot (Block4, Row3, Column3)	957.00	888.50	279.74	0.03	0.29	496.00	507.82	496.00	80.11	0.01	0.16	99.00	92.00	0.00	392.50	461.00	587599.00	5.61	648.88	643.00
4	4	3	19283.00	3693.00	149.70	0	Spot (Block4, Row3, Column4)	2456.20	2298.00	1137.96	0.03	0.46	497.00	505.08	497.00	61.40	0.01	0.12	100.00	100.00	0.00	1801.00	1959.20	1508104.00	31.78	1000.93	890.00
4	5	3	19560.00	3701.00	188.95	0	Spot (Block4, Row3, Column5)	761.46	717.00	230.09	0.03	0.30	514.00	648.70	514.00	503.04	0.10	0.78	12.00	1.00	0.00	203.00	247.46	765268.00	0.22	616.19	578.00
4	6	3	19888.00	3695.00	208.75	0	Spot (Block4, Row3, Column6)	48495.52	56412.00	18139.62	0.07	0.37	624.00	973.35	624.00	801.91	0.19	0.82	100.00	100.00	41.55	55788.00	47871.52	59989464.00	59.26	11830.12	11783.50
4	7	3	20186.00	3699.00	147.00	-50	Spot (Block4, Row3, Column7)	797.34	793.50	105.88	0.00	0.13	579.00	755.05	579.00	604.62	0.12	0.80	0.00	0.00	0.00	214.50	218.34	468835.00	0.07	674.84	663.00
4	8	3	20486.00	3704.00	159.90	0	Spot (Block4, Row3, Column8)	39363.12	38353.50	16201.51	0.01	0.41	520.00	585.66	520.00	251.76	0.05	0.43	100.00	100.00	11.72	37833.50	38843.12	27869172.00	154.03	7423.21	6893.00
4	1	4	18388.00	3990.00	150.10	0	Spot (Block4, Row4, Column1)	2426.49	2190.00	1149.14	0.04	0.47	493.00	515.57	493.00	175.23	0.02	0.34	100.00	99.00	0.00	1697.00	1933.49	1482587.00	10.91	1024.11	837.50
4	2	4	18685.00	3992.00	170.90	0	Spot (Block4, Row4, Column2)	12650.06	11517.00	6098.61	0.04	0.48	514.00	613.78	514.00	302.47	0.08	0.49	100.00	100.00	0.00	11003.00	12136.06	10297146.00	39.79	2716.79	2630.00
4	3	4	18986.00	3992.00	151.75	0	Spot (Block4, Row4, Column3)	17806.96	15316.00	11345.84	0.07	0.64	520.00	615.52	520.00	302.19	0.07	0.49	100.00	100.00	0.00	14796.00	17286.96	11236194.00	56.89	3843.35	3060.00
4	4	4	19284.00	3991.00	181.40	0	Spot (Block4, Row4, Column4)	665.82	617.00	111.07	0.03	0.17	509.00	533.67	509.00	73.12	0.02	0.14	76.00	45.00	0.00	108.00	156.82	615216.00	1.81	569.98	579.00
4	5	4	19576.00	3990.00	181.50	0	Spot (Block4, Row4, Column5)	713.68	693.50	138.45	0.01	0.19	523.00	565.23	523.00	126.33	0.03	0.22	66.00	29.00	0.00	170.50	190.68	658013.00	1.18	584.36	589.00
4	6	4	19890.00	3994.00	197.10	0	Spot (Block4, Row4, Column6)	2996.55	2987.00	718.80	0.00	0.24	595.00	725.37	595.00	520.91	0.09	0.72	99.00	97.00	0.00	2392.00	2401.55	3293204.00	4.36	1257.95	1164.50
4	7	4	20182.00	3966.00	187.75	0	Spot (Block4, Row4, Column7)	830.71	743.00	344.59	0.05	0.41	596.00	775.20	596.00	582.75	0.11	0.75	5.00	1.00	0.00	147.00	234.71	824062.00	0.10	664.44	613.00
4	8	4	20491.00	4004.00	175.20	0	Spot (Block4, Row4, Column8)	795.81	789.00	133.66	0.00	0.17	520.00	591.78	520.00	215.02	0.06	0.36	62.00	16.00	0.00	269.00	275.81	685191.00	0.95	616.02	608.50
4	1	5	18387.00	4305.00	191.15	0	Spot (Block4, Row5, Column1)	1869.16	1484.50	1296.83	0.10	0.69	503.00	679.05	503.00	549.96	0.13	0.81	63.00	43.00	0.00	981.50	1366.16	1928974.00	2.16	881.17	598.50
4	2	5	18681.00	4290.00	160.20	0	Spot (Block4, Row5, Column2)	43332.95	43377.00	16966.33	0.00	0.39	589.50	783.10	589.50	612.83	0.12	0.78	100.00	100.00	18.48	42787.50	42743.45	30723196.00	69.43	7926.57	7215.00
4	3	5	18987.00	4287.00	159.10	0	Spot (Block4, Row5, Column3)	42559.96	41499.50	19617.72	0.01	0.46	582.00	676.63	582.00	371.59	0.07	0.55	100.00	100.00	28.18	40917.50	41977.96	29451684.00	112.71	7128.26	6203.50
4	4	5	19278.00	4293.00	157.50	0	Spot (Block4, Row5, Column4)	1301.57	1261.00	396.45	0.01	0.30	520.00	590.84	520.00	257.37	0.06	0.44	96.00	70.00	0.00	741.00	781.57	888970.00	2.76	724.64	712.50
4	5	5	19586.00	4295.00	148.95	0	Spot (Block4, Row5, Column5)	25892.07	24248.50	14517.73	0.03	0.56	528.00	559.61	528.00	107.95	0.03	0.19	100.00	100.00	0.00	23720.50	25364.07	15638809.00	234.66	5715.88	4089.50
4	6	5	19877.00	4301.00	151.10	0	Spot (Block4, Row5, Column6)	787.75	792.50	120.21	0.00	0.15	586.00	661.83	586.00	440.32	0.05	0.67	2.00	0.00	0.00	206.50	201.75	491556.00	0.29	648.58	617.50
4	7	5	20190.00	4297.00	202.05	0	Spot (Block4, Row5, Column7)	52430.37	65535.00	17202.08	0.10	0.33	617.00	875.22	617.00	711.32	0.15	0.81	100.00	100.00	54.84	64918.00	51813.37	60610140.00	72.48	11768.92	11505.50
4	8	5	20504.00	4304.00	158.45	0	Spot (Block4, Row5, Column8)	948.22	939.00	249.02	0.00	0.26	518.00	662.59	518.00	489.74	0.11	0.74	37.00	0.00	0.00	421.00	430.22	651424.00	0.58	733.71	608.00
4	1	6	18382.00	4588.00	205.90	0	Spot (Block4, Row6, Column1)	42104.25	41660.50	20008.93	0.00	0.48	579.00	938.41	579.00	876.40	0.21	0.93	100.00	100.00	31.18	41081.50	41525.25	50778104.00	46.97	9253.30	9049.00
4	2	6	18684.00	4591.00	202.80	0	Spot (Block4, Row6, Column2)	46777.62	52254.00	18740.67	0.05	0.40	605.00	946.85	605.00	875.11	0.19	0.92	100.00	100.00	34.19	51649.00	46172.62	54589876.00	52.37	9983.88	9780.00
4	3	6	18974.00	4593.00	152.00	0	Spot (Block4, Row6, Column3)	8314.67	7094.50	4990.49	0.07	0.60	571.00	694.78	571.00	543.47	0.09	0.78	100.00	100.00	0.00	6523.50	7743.67	5271501.00	14.02	1892.96	1448.00
4	4	6	19285.00	4590.00	149.90	0	Spot (Block4, Row6, Column4)	969.13	907.00	236.43	0.03	0.24	512.00	538.96	512.00	67.44	0.02	0.13	99.00	92.00	0.00	395.00	457.13	589232.00	6.38	664.40	630.00
4	5	6	19586.00	4600.00	146.00	0	Spot (Block4, Row6, Column5)	3068.66	2983.00	1193.40	0.01	0.39	523.00	561.34	523.00	124.23	0.03	0.22	100.00	100.00	0.00	2460.00	2545.66	1779820.00	20.18	1183.53	1098.00
4	6	6	19884.00	4584.00	197.80	0	Spot (Block4, Row6, Column6)	646.69	607.00	102.77	0.03	0.16	584.00	686.55	584.00	563.98	0.07	0.82	0.00	0.00	0.00	23.00	62.69	714588.00	-0.07	576.07	580.00
4	7	6	20191.00	4597.00	159.95	0	Spot (Block4, Row6, Column7)	1165.34	1178.50	278.67	0.00	0.24	595.00	687.19	595.00	456.12	0.06	0.66	62.00	9.00	0.00	583.50	570.34	825063.00	1.05	771.95	721.50
4	8	6	20477.00	4612.00	171.40	0	Spot (Block4, Row6, Column8)	883.02	851.50	179.74	0.02	0.20	545.00	570.11	545.00	113.81	0.02	0.20	95.00	67.00	0.00	306.50	338.02	720541.00	2.75	654.14	664.00
4	1	7	18382.00	4889.00	162.45	0	Spot (Block4, Row7, Column1)	17123.45	14990.00	8909.08	0.06	0.52	498.00	650.78	498.00	513.31	0.12	0.79	100.00	100.00	0.00	14492.00	16625.45	12482998.00	32.09	3137.31	2818.00
4	2	7	18706.00	4898.00	212.05	0	Spot (Block4, Row7, Column2)	603.51	594.00	90.90	0.01	0.15	506.00	638.81	506.00	506.59	0.10	0.79	0.00	0.00	0.00	88.00	97.51	772490.00	-0.07	555.55	527.00
4	3	7	18955.00	4892.00	215.80	0	Spot (Block4, Row7, Column3)	571.76	582.00	99.66	0.01	0.17	509.00	555.68	509.00	234.03	0.04	0.42	3.00	0.00	0.00	73.00	62.76	761016.00	0.07	525.47	503.00
4	4	7	19273.00	4900.00	185.60	0	Spot (Block4, Row7, Column4)	639.57	608.50	85.56	0.02	0.13	517.00	559.39	517.00	164.61	0.03	0.29	41.00	0.00	0.00	91.50	122.57	619100.00	0.49	570.88	577.00
4	5	7	19573.00	4901.00	208.20	0	Spot (Block4, Row7, Column5)	725.18	709.00	120.50	0.01	0.17	575.00	665.50	575.00	531.86	0.06	0.80	0.00	0.00	0.00	134.00	150.18	896321.00	0.11	604.30	593.00
4	6	7	19882.00	4898.00	194.20	0	Spot (Block4, Row7, Column6)	47842.46	58358.00	20722.44	0.09	0.43	657.00	1028.24	657.00	1017.74	0.19	0.99	100.00	100.00	43.67	57701.00	47185.46	51048376.00	46.00	9707.09	9788.00
4	7	7	20180.00	4900.00	147.00	-50	Spot (Block4, Row7, Column7)	944.38	891.00	190.29	0.03	0.20	595.00	743.76	595.00	617.07	0.10	0.83	12.00	0.00	0.00	296.00	349.38	560020.00	0.33	754.22	719.50
4	8	7	20489.00	4899.00	195.60	0	Spot (Block4, Row7, Column8)	3772.10	3757.50	880.22	0.00	0.23	584.00	632.91	584.00	291.32	0.03	0.46	100.00	99.00	0.00	3173.50	3188.10	4104047.00	10.78	1477.84	1474.50
4	1	8	18380.00	5193.00	167.50	0	Spot (Block4, Row8, Column1)	792.98	754.00	230.53	0.02	0.29	479.00	496.09	479.00	186.64	0.02	0.38	69.00	32.00	0.00	275.00	313.98	613763.00	1.59	559.16	549.50
4	2	8	18671.00	5191.00	186.75	0	Spot (Block4, Row8, Column2)	627.64	603.00	110.97	0.02	0.18	492.00	491.65	492.00	66.48	0.00	0.14	73.00	41.00	0.00	111.00	135.64	615717.00	2.05	547.19	512.00
4	3	8	18977.00	5184.00	169.85	0	Spot (Block4, Row8, Column3)	747.21	700.00	213.65	0.03	0.29	500.00	528.58	500.00	177.68	0.02	0.34	59.00	20.00	0.00	200.00	247.21	597764.00	1.23	579.95	581.50
4	4	8	19280.00	5201.00	156.05	0	Spot (Block4, Row8, Column4)	57774.86	65535.00	12547.37	0.05	0.22	559.00	587.94	559.00	222.85	0.02	0.38	100.00	100.00	64.47	64976.00	57215.86	38536160.00	256.62	13183.12	10119.50
4	5	8	19564.00	5200.00	162.65	0	Spot (Block4, Row8, Column5)	687.00	687.00	108.81	0.00	0.16	593.00	704.86	593.00	542.99	0.08	0.77	0.00	0.00	0.00	94.00	94.00	504260.00	-0.03	621.80	596.50
4	6	8	19880.00	5204.00	204.30	0	Spot (Block4, Row8, Column6)	48313.04	63048.00	19605.49	0.12	0.41	677.00	1001.30	677.00	946.00	0.17	0.94	100.00	100.00	47.87	62371.00	47636.04	57734648.00	50.01	11048.22	11292.00
4	7	8	20180.00	5200.00	148.80	0	Spot (Block4, Row8, Column7)	2412.27	2474.50	911.25	0.01	0.38	594.00	741.49	594.00	572.65	0.10	0.77	93.00	69.00	0.00	1880.50	1818.27	1452187.00	2.92	1086.03	1019.00
4	8	8	20468.00	5202.00	154.05	0	Spot (Block4, Row8, Column8)	58372.30	65535.00	11771.38	0.05	0.20	600.00	683.22	600.00	319.08	0.06	0.47	100.00	100.00	65.12	64935.00	57772.30	37825576.00	180.80	13343.58	10790.00
5	1	1	4857.00	7510.00	155.45	0	Spot (Block5, Row1, Column1)	39028.34	36106.50	19118.74	0.03	0.49	201.00	255.35	201.00	188.27	0.10	0.74	100.00	100.00	18.98	35905.50	38827.34	25914944.00	205.94	6877.99	5090.50
5	2	1	5151.00	7491.00	133.05	0	Spot (Block5, Row1, Column2)	302.50	283.00	104.34	0.03	0.34	190.00	195.77	190.00	100.83	0.01	0.52	43.00	3.00	0.00	93.00	112.50	143083.00	1.06	240.60	232.00
5	3	1	5461.00	7514.00	148.60	0	Spot (Block5, Row1, Column3)	4238.63	3408.00	3258.81	0.09	0.77	175.00	171.61	175.00	46.06	0.01	0.27	100.00	100.00	0.00	3233.00	4063.63	2555896.00	88.31	948.45	691.50
5	4	1	5750.00	7514.00	170.40	0	Spot (Block5, Row1, Column4)	229.55	219.00	35.95	0.02	0.16	183.00	185.08	183.00	81.31	0.00	0.44	22.00	0.00	0.00	36.00	46.55	184558.00	0.55	188.46	190.00
5	5	1	6058.00	7513.00	149.40	0	Spot (Block5, Row1, Column5)	10436.90	6464.00	10500.33	0.21	1.01	191.00	188.07	191.00	64.45	0.01	0.34	100.00	100.00	0.00	6273.00	10245.90	6397821.00	159.01	1671.85	1128.00
5	6	1	6350.00	7502.00	153.55	0	Spot (Block5, Row1, Column6)	5716.55	2974.00	5941.26	0.28	1.04	196.00	196.46	196.00	118.36	0.00	0.60	99.00	93.00	0.00	2778.00	5520.55	3675739.00	46.64	1518.94	570.00
5	7	1	6653.00	7503.00	165.05	0	Spot (Block5, Row1, Column7)	11791.94	4826.00	15052.40	0.39	1.28	193.00	200.81	193.00	168.42	0.02	0.84	96.00	89.00	0.93	4633.00	11598.94	8855746.00	68.82	3045.01	565.00
5	8	1	6969.00	7481.00	180.85	0	Spot (Block5, Row1, Column8)	221.86	213.00	33.04	0.02	0.15	191.00	196.32	191.00	192.19	0.01	0.98	0.00	0.00	0.00	22.00	30.86	203003.00	0.13	203.75	203.00
5	1	2	4856.00	7807.00	147.00	-50	Spot (Block5, Row2, Column1)	155.29	158.00	16.93	0.01	0.11	142.00	164.95	142.00	106.89	0.07	0.65	0.00	0.00	0.00	16.00	13.29	91619.00	-0.09	160.44	165.50
5	2	2	5150.00	7810.00	132.40	0	Spot (Block5, Row2, Column2)	3086.97	2854.50	1412.69	0.03	0.46	128.00	137.52	128.00	43.38	0.03	0.32	100.00	100.00	0.00	2726.50	2958.97	1469397.00	67.99	722.37	606.50
5	3	2	5465.00	7795.00	149.30	0	Spot (Block5, Row2, Column3)	154.38	160.00	15.91	0.02	0.10	118.00	125.37	118.00	42.89	0.03	0.34	49.00	0.00	0.00	42.00	36.38	93094.00	0.68	134.39	132.00
5	4	2	5755.00	7810.00	170.40	0	Spot (Block5, Row2, Column4)	1277.01	1068.00	678.04	0.08	0.53	117.00	125.78	117.00	39.00	0.03	0.31	100.00	100.00	0.00	951.00	1160.01	1029274.00	29.52	383.84	366.00
5	5	2	6063.00	7804.00	189.50	0	Spot (Block5, Row2, Column5)	378.45	335.00	171.54	0.05	0.45	115.00	124.46	115.00	41.99	0.03	0.34	99.00	94.00	0.00	220.00	263.45	382988.00	6.05	217.03	183.00
5	6	2	6356.00	7828.00	166.75	0	Spot (Block5, Row2, Column6)	131.80	131.00	12.50	0.00	0.09	112.00	122.35	112.00	89.15	0.04	0.73	0.00	0.00	0.00	19.00	19.80	101615.00	0.11	122.07	123.00
5	7	2	6664.00	7817.00	153.85	0	Spot (Block5, Row2, Column7)	320.54	307.00	80.02	0.02	0.25	113.00	130.94	113.00	162.02	0.06	1.24	73.00	10.00	0.00	194.00	207.54	208353.00	1.17	188.36	182.50
5	8	2	6956.00	7820.00	147.00	-50	Spot (Block5, Row2, Column8)	126.39	125.00	13.65	0.00	0.11	121.00	131.23	121.00	173.37	0.04	1.32	0.00	0.00	0.00	4.00	5.39	74441.00	-0.03	121.82	121.00
5	1	3	4855.00	8108.00	148.70	0	Spot (Block5, Row3, Column1)	2062.88	1556.00	1822.47	0.12	0.88	111.00	111.63	111.00	21.55	0.00	0.19	100.00	100.00	0.00	1445.00	1951.88	1245981.00	90.55	491.19	336.00
5	2	3	5156.00	8102.00	157.95	0	Spot (Block5, Row3, Column2)	176.55	184.00	25.88	0.02	0.15	100.00	105.55	100.00	34.53	0.02	0.33	90.00	69.00	0.00	84.00	76.55	121819.00	2.06	123.24	118.00
5	3	3	5449.00	8113.00	156.45	0	Spot (Block5, Row3, Column3)	228.79	208.50	58.09	0.04	0.25	94.00	95.26	94.00	12.56	0.01	0.13	100.00	99.00	0.00	114.50	134.79	153749.00	10.63	128.96	124.00
5	4	3	5750.00	8103.00	162.60	0	Spot (Block5, Row3, Column4)	149.65	149.00	24.30	0.00	0.16	96.00	99.05	96.00	23.28	0.01	0.23	87.00	57.00	0.00	53.00	53.65	109691.00	2.17	114.27	111.00
5	5	3	6062.00	8112.00	161.75	0	Spot (Block5, Row3, Column5)	164.88	171.00	35.65	0.02	0.22	93.00	93.69	93.00	15.13	0.00	0.16	97.00	85.00	0.00	78.00	71.88	119870.00	4.71	112.78	109.00
5	6	3	6353.00	8111.00	201.75	0	Spot (Block5, Row3, Column6)	261.77	230.00	84.39	0.06	0.32	94.00	94.00	94.00	14.36	0.00	0.15	100.00	100.00	0.00	136.00	167.77	301816.00	11.69	144.23	137.00
5	7	3	6657.00	8124.00	152.55	0	Spot (Block5, Row3, Column7)	383.10	358.00	198.98	0.03	0.52	96.00	97.62	96.00	15.71	0.01	0.16	100.00	99.00	0.00	262.00	287.10	244418.00	18.18	157.93	142.50
5	8	3	6970.00	8131.00	157.20	0	Spot (Block5, Row3, Column8)	338.90	297.00	144.96	0.06	0.43	104.00	105.04	104.00	16.55	0.00	0.16	100.00	98.00	0.00	193.00	234.90	230112.00	14.13	176.38	168.00
5	1	4	4850.00	8411.00	150.15	0	Spot (Block5, Row4, Column1)	175.81	178.00	29.23	0.01	0.17	94.00	95.76	94.00	15.08	0.01	0.16	98.00	96.00	0.00	84.00	81.81	108296.00	5.31	121.19	119.50
5	2	4	5134.00	8393.00	239.15	0	Spot (Block5, Row4, Column2)	97.66	97.00	10.58	0.00	0.11	89.00	90.07	89.00	12.36	0.01	0.14	36.00	6.00	0.00	8.00	8.66	160645.00	0.61	91.05	91.00
5	3	4	5453.00	8417.00	145.60	0	Spot (Block5, Row4, Column3)	485.46	477.00	168.92	0.01	0.35	87.00	88.13	87.00	12.05	0.01	0.14	100.00	100.00	0.00	390.00	398.46	281564.00	32.97	190.20	175.00
5	4	4	5753.00	8413.00	147.00	-50	Spot (Block5, Row4, Column4)	97.77	98.00	7.87	0.00	0.08	87.00	89.51	87.00	43.29	0.01	0.48	0.00	0.00	0.00	11.00	10.77	57682.00	0.19	96.05	97.00
5	5	4	6034.00	8409.00	174.90	0	Spot (Block5, Row4, Column5)	114.99	113.00	14.91	0.01	0.13	86.00	88.36	86.00	44.02	0.01	0.50	12.00	0.00	0.00	27.00	28.99	98664.00	0.61	95.56	95.00
5	6	4	6356.00	8410.00	181.05	0	Spot (Block5, Row4, Column6)	163.16	163.00	33.65	0.00	0.21	86.00	87.71	86.00	12.85	0.01	0.15	99.00	95.00	0.00	77.00	77.16	149615.00	5.87	104.58	104.00
5	7	4	6651.00	8427.00	166.90	0	Spot (Block5, Row4, Column7)	237.37	208.00	99.22	0.06	0.42	93.00	94.02	93.00	14.30	0.00	0.15	98.00	95.00	0.00	115.00	144.37	183961.00	10.02	116.86	115.00
5	8	4	6952.00	8428.00	152.30	0	Spot (Block5, Row4, Column8)	388.72	378.00	120.00	0.01	0.31	99.00	100.35	99.00	13.26	0.01	0.13	100.00	99.00	0.00	279.00	289.72	247228.00	21.75	162.51	169.00
5	1	5	4844.00	8713.00	150.95	0	Spot (Block5, Row5, Column1)	300.83	273.00	123.23	0.04	0.41	92.00	92.49	92.00	13.13	0.00	0.14	99.00	99.00	0.00	181.00	208.83	188017.00	15.87	151.80	142.00
5	2	5	5150.00	8714.00	161.85	0	Spot (Block5, Row5, Column2)	127.57	125.00	15.37	0.01	0.12	87.00	87.55	87.00	12.40	0.00	0.14	98.00	85.00	0.00	38.00	40.57	92613.00	3.23	102.92	102.00
5	3	5	5459.00	8723.00	192.00	0	Spot (Block5, Row5, Column3)	114.55	113.00	17.77	0.01	0.16	85.00	86.17	85.00	12.38	0.01	0.14	83.00	59.00	0.00	28.00	29.55	119135.00	2.29	91.54	91.00
5	4	5	5749.00	8730.00	159.05	0	Spot (Block5, Row5, Column4)	123.11	117.00	20.45	0.02	0.17	86.00	88.18	86.00	44.23	0.01	0.50	28.00	0.00	0.00	31.00	37.11	85315.00	0.79	99.07	100.00
5	5	5	6051.00	8713.00	141.60	0	Spot (Block5, Row5, Column5)	1750.24	1711.00	709.62	0.01	0.41	90.00	92.62	90.00	43.87	0.01	0.47	100.00	100.00	0.00	1621.00	1660.24	948631.00	37.78	510.03	459.00
5	6	5	6351.00	8716.00	147.00	-50	Spot (Block5, Row5, Column6)	98.04	97.00	8.75	0.00	0.09	89.00	90.17	89.00	15.43	0.01	0.17	21.00	1.00	0.00	8.00	9.04	57844.00	0.51	92.60	91.00
5	7	5	6658.00	8731.00	194.60	0	Spot (Block5, Row5, Column7)	299.97	294.50	94.59	0.01	0.32	96.00	100.51	96.00	23.66	0.02	0.24	100.00	99.00	0.00	198.50	203.97	322166.00	8.43	165.09	172.00
5	8	5	6951.00	8721.00	153.70	0	Spot (Block5, Row5, Column8)	369.73	342.00	179.45	0.03	0.49	105.00	106.33	105.00	16.11	0.01	0.15	99.00	99.00	0.00	237.00	264.73	238847.00	16.35	160.14	153.00
5	1	6	4842.00	9010.00	188.15	0	Spot (Block5, Row6, Column1)	207.64	203.00	44.56	0.01	0.21	90.00	91.06	90.00	11.63	0.01	0.13	100.00	99.00	0.00	113.00	117.64	207220.00	10.03	124.91	121.00
5	2	6	5145.00	9003.00	174.75	0	Spot (Block5, Row6, Column2)	165.37	170.00	29.18	0.01	0.18	88.00	88.85	88.00	11.48	0.00	0.13	100.00	98.00	0.00	82.00	77.37	141227.00	6.67	115.71	114.00
5	3	6	5444.00	9016.00	144.85	0	Spot (Block5, Row6, Column3)	606.90	569.50	236.06	0.03	0.39	85.00	86.29	85.00	12.53	0.01	0.15	100.00	100.00	0.00	484.50	521.90	347148.00	41.54	212.23	186.00
5	4	6	5756.00	9014.00	162.95	0	Spot (Block5, Row6, Column4)	151.70	160.00	26.97	0.02	0.18	84.00	84.50	84.00	13.34	0.00	0.16	99.00	93.00	0.00	76.00	67.70	111351.00	5.04	106.55	106.00
5	5	6	6047.00	9019.00	141.95	0	Spot (Block5, Row6, Column5)	1445.90	1400.00	574.79	0.01	0.40	88.00	89.37	88.00	15.77	0.01	0.18	100.00	100.00	0.00	1312.00	1357.90	790910.00	86.02	419.93	373.00
5	6	6	6352.00	9026.00	164.60	0	Spot (Block5, Row6, Column6)	98.28	98.00	8.72	0.00	0.09	88.00	89.82	88.00	14.70	0.01	0.16	29.00	2.00	0.00	10.00	10.28	73413.00	0.57	94.57	95.00
5	7	6	6663.00	9019.00	175.00	0	Spot (Block5, Row6, Column7)	407.59	376.00	165.31	0.04	0.41	102.00	114.50	102.00	38.75	0.05	0.34	99.00	97.00	0.00	274.00	305.59	347676.00	7.56	180.73	189.00
5	8	6	6958.00	9024.00	148.70	0	Spot (Block5, Row6, Column8)	457.86	454.00	202.04	0.00	0.44	109.00	116.09	109.00	28.57	0.03	0.25	100.00	100.00	0.00	345.00	348.86	277005.00	11.96	187.13	174.00
5	1	7	4839.00	9307.00	177.20	0	Spot (Block5, Row7, Column1)	108.63	108.00	13.68	0.00	0.13	85.00	86.27	85.00	9.68	0.01	0.11	86.00	58.00	0.00	23.00	23.63	95266.00	2.31	97.05	96.50
5	2	7	5201.00	9288.00	180.60	0	Spot (Block5, Row7, Column2)	95.46	96.00	11.22	0.00	0.12	83.00	83.87	83.00	10.67	0.00	0.13	58.00	22.00	0.00	13.00	12.46	87344.00	1.09	90.17	89.00
5	3	7	5448.00	9311.00	147.00	-50	Spot (Block5, Row7, Column3)	82.71	81.00	10.31	0.01	0.12	84.00	84.49	84.00	11.58	0.00	0.14	12.00	0.00	0.00	-3.00	-1.29	48716.00	-0.15	85.50	85.00
5	4	7	5748.00	9313.00	147.00	-50	Spot (Block5, Row7, Column4)	84.98	85.00	9.53	0.00	0.11	83.00	83.33	83.00	11.67	0.00	0.14	13.00	0.00	0.00	2.00	1.98	50138.00	0.14	81.03	81.00
5	5	7	6047.00	9310.00	173.05	0	Spot (Block5, Row7, Column5)	164.02	170.00	24.75	0.02	0.15	85.00	85.62	85.00	12.71	0.00	0.15	99.00	97.00	0.00	85.00	79.02	136954.00	6.17	110.82	109.00
5	6	7	6353.00	9324.00	176.75	0	Spot (Block5, Row7, Column6)	201.84	207.00	37.98	0.01	0.19	90.00	91.55	90.00	13.65	0.01	0.15	100.00	98.00	0.00	117.00	111.84	176203.00	8.08	125.37	119.00
5	7	7	6643.00	9322.00	150.50	0	Spot (Block5, Row7, Column7)	438.01	405.00	147.49	0.03	0.34	105.00	156.11	105.00	131.00	0.17	0.84	96.00	65.00	0.00	300.00	333.01	271565.00	2.15	226.88	208.50
5	8	7	6958.00	9322.00	169.15	0	Spot (Block5, Row7, Column8)	424.58	408.00	115.25	0.02	0.27	137.00	219.80	137.00	280.06	0.21	1.27	44.00	0.00	0.00	271.00	287.58	339660.00	0.73	293.41	278.00
5	1	8	4837.00	9589.00	114.90	0	Spot (Block5, Row8, Column1)	114.15	114.00	8.90	0.00	0.08	86.00	86.30	86.00	9.59	0.00	0.11	98.00	81.00	0.00	28.00	28.15	39838.00	2.91	99.43	100.00
5	2	8	5152.00	9625.00	171.95	0	Spot (Block5, Row8, Column2)	120.26	115.00	21.79	0.02	0.18	83.00	82.93	83.00	9.58	0.00	0.12	96.00	84.00	0.00	32.00	37.26	99575.00	3.89	101.28	101.00
5	3	8	5439.00	9613.00	159.95	0	Spot (Block5, Row8, Column3)	203.02	200.00	52.47	0.01	0.26	84.00	84.45	84.00	11.62	0.00	0.14	100.00	99.00	0.00	116.00	119.02	143129.00	10.20	109.80	108.00
5	4	8	5744.00	9625.00	151.50	0	Spot (Block5, Row8, Column4)	287.96	286.00	83.07	0.00	0.29	85.00	85.07	85.00	12.56	0.00	0.15	100.00	99.00	0.00	201.00	202.96	180842.00	16.16	137.79	127.00
5	5	8	6046.00	9615.00	147.00	-50	Spot (Block5, Row8, Column5)	98.30	98.00	8.77	0.00	0.09	87.00	87.94	87.00	14.66	0.00	0.17	37.00	1.00	0.00	11.00	11.30	57897.00	0.71	90.82	91.00
5	6	8	6351.00	9620.00	164.65	0	Spot (Block5, Row8, Column6)	508.42	474.50	240.03	0.03	0.47	93.00	94.46	93.00	14.92	0.01	0.16	100.00	100.00	0.00	381.50	415.42	382330.00	27.75	186.11	184.00
5	7	8	6624.00	9637.00	161.20	0	Spot (Block5, Row8, Column7)	189.22	194.00	51.29	0.01	0.27	105.00	190.47	105.00	292.39	0.26	1.54	0.00	0.00	0.00	89.00	84.22	135100.00	-0.00	150.00	123.50
5	8	8	6936.00	9624.00	148.80	0	Spot (Block5, Row8, Column8)	61865.52	65535.00	7816.39	0.03	0.13	182.00	273.21	182.00	326.42	0.18	1.19	100.00	100.00	73.80	65353.00	61683.52	37305220.00	188.69	14568.00	12160.00
6	1	1	9358.00	7539.00	155.80	0	Spot (Block6, Row1, Column1)	42702.81	42411.00	18656.11	0.00	0.44	789.00	832.02	789.00	302.29	0.02	0.36	100.00	100.00	25.41	41622.00	41913.81	28568348.00	138.51	9047.36	7372.50
6	2	1	9660.00	7545.00	152.75	0	Spot (Block6, Row1, Column2)	25619.79	22625.00	14107.95	0.05	0.55	752.50	822.00	752.50	310.04	0.04	0.38	100.00	100.00	0.15	21872.50	24867.29	16550387.00	79.98	4661.46	4461.00
6	3	1	9964.00	7546.00	148.75	0	Spot (Block6, Row1, Column3)	12598.42	10989.00	8322.41	0.06	0.66	722.00	776.85	722.00	197.11	0.03	0.25	100.00	100.00	0.00	10267.00	11876.42	7596849.00	59.97	2981.67	2433.50
6	4	1	10256.00	7548.00	148.75	0	Spot (Block6, Row1, Column4)	21068.09	19663.00	11183.63	0.03	0.53	787.00	822.65	787.00	251.15	0.02	0.31	100.00	100.00	0.00	18876.00	20281.09	12809401.00	80.61	4924.47	4101.00
6	5	1	10557.00	7547.00	149.60	0	Spot (Block6, Row1, Column5)	29419.20	23582.50	21243.70	0.10	0.72	792.00	826.47	792.00	258.70	0.02	0.31	100.00	100.00	9.31	22790.50	28627.20	18004568.00	110.52	5560.84	4331.00
6	6	1	10855.00	7548.00	149.10	0	Spot (Block6, Row1, Column6)	36828.34	35059.50	19073.15	0.02	0.52	815.00	887.86	815.00	326.07	0.04	0.37	100.00	100.00	13.77	34244.50	36013.34	22465372.00	110.22	8364.15	5035.00
6	7	1	11153.00	7552.00	152.25	0	Spot (Block6, Row1, Column7)	57354.46	65535.00	13199.55	0.06	0.23	806.00	871.93	806.00	285.43	0.03	0.33	100.00	100.00	65.35	64729.00	56548.46	36420384.00	197.89	15321.07	10359.00
6	8	1	11464.00	7550.00	159.75	0	Spot (Block6, Row1, Column8)	2766.76	2551.00	949.37	0.04	0.34	790.00	833.12	790.00	219.31	0.02	0.26	99.00	99.00	0.00	1761.00	1976.76	1945035.00	8.82	1277.20	1220.00
6	1	2	9368.00	7847.00	190.80	0	Spot (Block6, Row2, Column1)	834.19	799.00	158.63	0.02	0.19	698.00	754.00	698.00	226.54	0.03	0.30	29.00	1.00	0.00	101.00	136.19	857549.00	0.35	754.70	742.00
6	2	2	9654.00	7844.00	129.60	0	Spot (Block6, Row2, Column2)	19735.28	19154.00	7269.21	0.01	0.37	704.00	769.95	704.00	249.57	0.04	0.32	100.00	100.00	0.00	18450.00	19031.28	8841403.00	75.99	4392.51	4052.00
6	3	2	9961.00	7843.00	172.25	0	Spot (Block6, Row2, Column3)	1271.32	1202.00	346.05	0.02	0.27	700.00	770.06	700.00	248.46	0.04	0.32	82.00	50.00	0.00	502.00	571.32	1050114.00	2.02	878.52	891.50
6	4	2	10261.00	7846.00	166.35	0	Spot (Block6, Row2, Column4)	13166.16	13258.50	5208.59	0.00	0.40	721.00	811.70	721.00	289.74	0.05	0.36	100.00	100.00	0.00	12537.50	12445.16	10058944.00	42.64	3047.44	2885.00
6	5	2	10564.00	7852.00	187.55	0	Spot (Block6, Row2, Column5)	7310.99	7126.50	2368.14	0.01	0.32	783.00	865.63	783.00	412.79	0.04	0.48	100.00	100.00	0.00	6343.50	6527.99	7237880.00	15.61	2396.90	2038.00
6	6	2	10857.00	7853.00	155.05	0	Spot (Block6, Row2, Column6)	5391.11	4934.00	2640.96	0.04	0.49	817.00	1030.10	817.00	740.03	0.10	0.72	99.00	90.00	0.00	4117.00	4574.11	3579696.00	5.89	1793.92	1618.00
6	7	2	11156.00	7851.00	148.50	0	Spot (Block6, Row2, Column7)	6753.77	6249.50	3528.26	0.03	0.52	798.00	851.31	798.00	268.66	0.03	0.32	100.00	100.00	0.00	5451.50	5955.77	4092785.00	21.97	2123.25	1894.00
6	8	2	11463.00	7876.00	164.15	0	Spot (Block6, Row2, Column8)	951.96	898.00	200.22	0.03	0.21	792.00	857.97	792.00	372.80	0.03	0.43	14.00	0.00	0.00	106.00	159.96	711117.00	0.25	889.20	888.00
6	1	3	9357.00	8140.00	148.55	0	Spot (Block6, Row3, Column1)	24333.95	21094.00	15801.87	0.06	0.65	696.00	740.44	696.00	189.33	0.03	0.26	100.00	100.00	0.99	20398.00	23637.95	14697703.00	124.61	5372.93	4780.50
6	2	3	9658.00	8144.00	155.25	0	Spot (Block6, Row3, Column2)	1736.93	1679.00	516.00	0.01	0.30	744.00	798.15	744.00	289.03	0.03	0.36	96.00	76.00	0.00	935.00	992.93	1155057.00	3.25	969.39	922.00
6	3	3	9945.00	8142.00	150.00	0	Spot (Block6, Row3, Column3)	4402.40	3273.50	4744.13	0.13	1.08	702.00	763.33	702.00	230.85	0.04	0.30	100.00	99.00	0.00	2571.50	3700.40	2720681.00	15.76	1433.10	1266.50
6	4	3	10252.00	8140.00	148.55	0	Spot (Block6, Row3, Column4)	42218.29	44199.00	20522.04	0.02	0.49	693.00	759.94	693.00	250.26	0.04	0.33	100.00	100.00	29.85	43506.00	41525.29	25457760.00	165.66	9544.13	7865.00
6	5	3	10539.00	8140.00	164.85	0	Spot (Block6, Row3, Column5)	2722.64	1619.00	5980.24	0.23	2.20	755.00	966.64	755.00	752.88	0.11	0.78	53.00	33.00	0.40	864.00	1967.64	2061039.00	2.33	1364.64	905.50
6	6	3	10854.00	8148.00	216.10	0	Spot (Block6, Row3, Column6)	56967.24	65535.00	13246.52	0.06	0.23	918.00	1318.92	918.00	1035.25	0.16	0.78	100.00	100.00	61.77	64617.00	56049.24	75995128.00	53.75	12858.85	12448.00
6	7	3	11164.00	8152.00	147.80	0	Spot (Block6, Row3, Column7)	21965.23	18695.00	14252.18	0.07	0.65	813.00	1013.28	813.00	713.10	0.10	0.70	100.00	100.00	0.00	17882.00	21152.23	13113242.00	29.38	4550.26	3464.00
6	8	3	11457.00	8153.00	161.10	0	Spot (Block6, Row3, Column8)	57140.89	65535.00	12988.07	0.06	0.23	801.00	916.94	801.00	503.11	0.06	0.55	100.00	100.00	58.64	64734.00	56339.89	41027532.00	111.75	13018.35	11824.50
6	1	4	9354.00	8439.00	149.80	0	Spot (Block6, Row4, Column1)	40882.80	39704.50	19998.78	0.01	0.49	698.00	766.78	698.00	300.31	0.04	0.39	100.00	100.00	23.85	39006.50	40184.80	24856864.00	133.58	9283.93	6466.50
6	2	4	9653.00	8446.00	184.50	0	Spot (Block6, Row4, Column2)	15583.71	14274.00	8953.76	0.04	0.57	756.00	865.79	756.00	450.02	0.06	0.52	100.00	100.00	0.00	13518.00	14827.71	14960365.00	32.71	3544.91	3413.50
6	3	4	9956.00	8445.00	154.85	0	Spot (Block6, Row4, Column3)	64185.02	65535.00	4520.56	0.01	0.07	722.00	877.22	722.00	532.75	0.08	0.61	100.00	100.00	87.69	64813.00	63463.02	42234128.00	118.83	17096.62	12647.00
6	4	4	10247.00	8447.00	162.80	0	Spot (Block6, Row4, Column4)	1312.16	1268.00	306.55	0.01	0.23	695.00	746.87	695.00	225.53	0.03	0.30	93.00	65.00	0.00	573.00	617.16	960499.00	2.51	876.15	900.00
6	5	4	10532.00	8426.00	144.45	0	Spot (Block6, Row4, Column5)	2269.53	1339.00	3804.69	0.23	1.68	726.00	812.45	726.00	336.35	0.05	0.41	80.00	45.00	0.00	613.00	1543.53	1282283.00	4.33	1154.42	1015.50
6	6	4	10851.00	8445.00	188.45	0	Spot (Block6, Row4, Column6)	8829.08	8810.00	2728.38	0.00	0.31	821.00	1028.48	821.00	699.61	0.10	0.68	100.00	100.00	0.00	7989.00	8008.08	8820255.00	11.15	2857.45	2584.50
6	7	4	11155.00	8454.00	148.85	0	Spot (Block6, Row4, Column7)	13390.17	10622.00	10215.71	0.10	0.76	890.00	1057.96	890.00	679.01	0.08	0.64	100.00	93.00	0.00	9732.00	12500.17	7993931.00	18.16	3162.38	2554.50
6	8	4	11454.00	8453.00	152.90	0	Spot (Block6, Row4, Column8)	4958.23	4465.00	2281.41	0.05	0.46	807.00	909.35	807.00	428.22	0.05	0.47	100.00	99.00	0.00	3658.00	4151.23	3193098.00	9.46	1734.95	1538.00
6	1	5	9356.00	8744.00	148.25	0	Spot (Block6, Row5, Column1)	41143.72	40627.00	20283.36	0.01	0.49	715.00	990.12	715.00	848.42	0.14	0.86	100.00	100.00	27.93	39912.00	40428.72	24604060.00	47.33	8932.04	6327.00
6	2	5	9650.00	8738.00	162.75	0	Spot (Block6, Row5, Column2)	57512.10	65535.00	12329.94	0.06	0.21	802.00	1076.72	802.00	863.21	0.13	0.80	100.00	100.00	59.78	64733.00	56710.10	42329296.00	65.38	11480.95	10295.00
6	3	5	9953.00	8736.00	162.70	0	Spot (Block6, Row5, Column3)	48700.09	54556.00	17714.84	0.05	0.36	795.00	971.64	795.00	696.07	0.09	0.72	100.00	100.00	41.48	53761.00	47905.09	35453952.00	68.57	8165.80	7756.00
6	4	5	10252.00	8750.00	148.55	0	Spot (Block6, Row5, Column4)	22899.19	20488.00	15398.27	0.05	0.67	707.00	826.00	707.00	465.47	0.07	0.56	100.00	100.00	0.00	19781.00	22192.19	13785311.00	47.42	5007.97	3984.00
6	5	5	10552.00	8746.00	152.40	0	Spot (Block6, Row5, Column5)	63407.07	65535.00	5763.92	0.01	0.09	779.00	816.17	779.00	298.55	0.02	0.37	100.00	100.00	84.07	64756.00	62628.07	40200444.00	209.65	18057.43	14764.00
6	6	5	10856.00	8746.00	149.15	0	Spot (Block6, Row5, Column6)	5811.87	5352.00	2801.19	0.04	0.48	809.00	966.88	809.00	626.20	0.08	0.65	99.00	97.00	0.00	4543.00	5002.87	3556867.00	7.74	1910.82	1765.50
6	7	5	11158.00	8745.00	214.20	0	Spot (Block6, Row5, Column7)	58722.19	65535.00	12657.04	0.05	0.22	1010.00	1300.17	1010.00	921.21	0.11	0.71	100.00	100.00	69.51	64525.00	57712.19	77044424.00	62.33	12842.72	11984.50
6	8	5	11455.00	8753.00	148.25	0	Spot (Block6, Row5, Column8)	32792.84	28217.50	22747.27	0.07	0.69	814.00	986.79	814.00	622.52	0.08	0.63	100.00	100.00	16.72	27403.50	31978.84	19610160.00	51.09	6327.43	4522.00
6	1	6	9351.00	9039.00	218.40	0	Spot (Block6, Row6, Column1)	52817.50	65535.00	15675.96	0.09	0.30	795.00	1275.99	795.00	1211.51	0.21	0.95	100.00	100.00	53.82	64740.00	52022.50	71938168.00	42.54	12065.84	12047.00
6	2	6	9651.00	9041.00	221.80	0	Spot (Block6, Row6, Column2)	54476.40	65535.00	16183.44	0.08	0.30	817.00	1232.95	817.00	1120.72	0.18	0.91	100.00	100.00	59.17	64718.00	53659.40	76594640.00	47.51	11961.05	11650.00
6	3	6	9942.00	9044.00	147.70	0	Spot (Block6, Row6, Column3)	52656.57	65535.00	16430.96	0.10	0.31	771.00	963.04	771.00	799.40	0.10	0.83	100.00	100.00	52.28	64764.00	51885.57	31225564.00	64.67	12823.45	9508.00
6	4	6	10252.00	9045.00	149.50	0	Spot (Block6, Row6, Column4)	4910.09	4239.00	2501.45	0.06	0.51	698.00	747.94	698.00	237.07	0.03	0.32	100.00	100.00	0.00	3541.00	4212.09	3009886.00	17.56	1642.87	1495.00
6	5	6	10550.00	9048.00	151.55	0	Spot (Block6, Row6, Column5)	63003.77	65535.00	6292.68	0.02	0.10	719.00	813.94	719.00	315.08	0.05	0.39	100.00	100.00	79.37	64816.00	62284.77	39692724.00	197.38	15636.95	11188.50
6	6	6	10853.00	9048.00	161.60	0	Spot (Block6, Row6, Column6)	2676.67	2199.50	1475.61	0.09	0.55	824.00	959.45	824.00	605.84	0.07	0.63	78.00	54.00	0.00	1375.50	1852.67	1927203.00	2.83	1170.59	1135.00
6	7	6	11154.00	9047.00	151.00	0	Spot (Block6, Row6, Column7)	35265.00	32136.50	20950.77	0.04	0.59	905.00	1036.94	905.00	582.18	0.06	0.56	100.00	100.00	15.65	31231.50	34360.00	22075972.00	58.79	6968.29	5489.00
6	8	6	11459.00	9056.00	152.45	0	Spot (Block6, Row6, Column8)	38553.82	37234.00	22803.45	0.02	0.59	816.00	880.31	816.00	241.87	0.03	0.27	100.00	100.00	28.91	36418.00	37737.82	24404684.00	155.76	7726.33	5955.00
6	1	7	9349.00	9343.00	178.00	0	Spot (Block6, Row7, Column1)	20826.51	17658.00	12993.39	0.07	0.62	699.00	894.17	699.00	711.31	0.11	0.80	100.00	100.00	0.00	16959.00	20127.51	18473114.00	28.02	4010.84	3994.00
6	2	7	9658.00	9345.00	159.65	0	Spot (Block6, Row7, Column2)	1507.20	1353.00	595.08	0.05	0.39	711.00	893.13	711.00	682.49	0.10	0.76	46.00	15.00	0.00	642.00	796.20	1056548.00	0.90	929.97	898.00
6	3	7	9958.00	9360.00	195.50	0	Spot (Block6, Row7, Column3)	830.35	791.50	164.78	0.02	0.20	696.00	728.67	696.00	172.50	0.02	0.24	44.00	11.00	0.00	95.50	134.35	895115.00	0.59	741.20	686.00
6	4	7	10250.00	9351.00	167.00	0	Spot (Block6, Row7, Column4)	1252.99	1199.50	365.47	0.02	0.29	696.00	748.24	696.00	273.40	0.03	0.37	73.00	45.00	0.00	503.50	556.99	967312.00	1.85	868.63	837.00
6	5	7	10550.00	9350.00	182.10	0	Spot (Block6, Row7, Column5)	8420.77	8000.00	3975.27	0.02	0.47	740.50	915.89	740.50	653.09	0.09	0.71	100.00	99.00	0.00	7259.50	7680.27	7873417.00	11.49	2343.46	2359.50
6	6	7	10850.00	9348.00	207.55	0	Spot (Block6, Row7, Column6)	53299.55	65535.00	17832.96	0.09	0.33	933.00	1356.62	933.00	1198.70	0.16	0.88	100.00	100.00	63.38	64602.00	52366.55	65505884.00	43.33	11801.46	11177.50
6	7	7	11142.00	9353.00	150.65	0	Spot (Block6, Row7, Column7)	44468.35	46884.50	19164.47	0.02	0.43	884.00	1047.26	884.00	732.72	0.07	0.70	100.00	100.00	30.13	46000.50	43584.35	27748416.00	59.26	10216.26	7902.00
6	8	7	11455.00	9351.00	186.60	0	Spot (Block6, Row7, Column8)	13749.92	13729.50	3552.09	0.00	0.26	811.00	898.50	811.00	341.24	0.04	0.38	100.00	100.00	0.00	12918.50	12938.92	13447424.00	37.66	4428.80	4042.50
6	1	8	9350.00	9645.00	158.65	0	Spot (Block6, Row8, Column1)	1004.86	903.00	302.97	0.05	0.30	667.00	698.29	667.00	270.77	0.02	0.39	47.00	21.00	0.00	236.00	337.86	692347.00	1.13	781.76	791.00
6	2	8	9653.00	9640.00	149.75	0	Spot (Block6, Row8, Column2)	4686.08	4189.00	2402.08	0.05	0.51	691.00	705.89	691.00	146.59	0.01	0.21	100.00	99.00	0.00	3498.00	3995.08	2872566.00	27.15	1564.30	1365.00
6	3	8	9939.00	9640.00	148.35	0	Spot (Block6, Row8, Column3)	11877.02	9785.00	8843.11	0.08	0.74	692.00	723.03	692.00	265.29	0.02	0.37	100.00	100.00	0.00	9093.00	11185.02	7126211.00	42.05	2517.30	2145.00
6	4	8	10247.00	9642.00	155.65	0	Spot (Block6, Row8, Column4)	64336.90	65535.00	5407.14	0.01	0.08	695.00	756.23	695.00	340.09	0.04	0.45	100.00	100.00	91.86	64840.00	63641.90	42655760.00	186.95	18421.83	13978.00
6	5	8	10536.00	9650.00	184.30	0	Spot (Block6, Row8, Column5)	1060.89	1004.00	285.26	0.02	0.27	703.00	881.52	703.00	698.04	0.10	0.79	13.00	0.00	0.00	301.00	357.89	1017390.00	0.26	775.53	771.50
6	6	8	10849.00	9650.00	217.15	0	Spot (Block6, Row8, Column6)	54812.37	65535.00	15293.68	0.08	0.28	852.00	1298.01	852.00	1245.40	0.18	0.96	100.00	100.00	58.46	64683.00	53960.37	74161912.00	42.97	11853.29	11765.00
6	7	8	11149.00	9651.00	144.60	0	Spot (Block6, Row8, Column7)	15599.74	14849.00	8330.81	0.02	0.53	807.00	1006.19	807.00	741.41	0.10	0.74	100.00	100.00	0.00	14042.00	14792.74	8923051.00	19.68	4026.81	3433.50
6	8	8	11439.00	9651.00	150.75	0	Spot (Block6, Row8, Column8)	62384.21	65535.00	7599.40	0.02	0.12	795.00	883.82	795.00	386.46	0.05	0.44	100.00	100.00	78.72	64740.00	61589.21	38990468.00	159.14	15493.54	11510.00
7	1	1	13863.00	7565.00	157.50	0	Spot (Block7, Row1, Column1)	40091.03	38112.50	19153.52	0.02	0.48	600.00	661.37	600.00	215.91	0.04	0.33	100.00	100.00	22.09	37512.50	39491.03	27582780.00	182.62	8341.49	6738.00
7	2	1	14162.00	7569.00	148.60	0	Spot (Block7, Row1, Column2)	1575.01	1427.50	628.61	0.04	0.40	593.00	631.60	593.00	181.00	0.03	0.29	96.00	84.00	0.00	834.50	982.01	951308.00	5.21	890.19	876.00
7	3	1	14462.00	7571.00	191.40	0	Spot (Block7, Row1, Column3)	701.97	690.50	136.44	0.01	0.19	577.00	573.28	577.00	103.76	0.00	0.18	57.00	27.00	0.00	113.50	124.97	725836.00	1.24	622.47	598.00
7	4	1	14754.00	7576.00	160.30	0	Spot (Block7, Row1, Column4)	1210.53	1119.00	377.40	0.03	0.31	581.00	582.93	581.00	111.82	0.00	0.19	97.00	87.00	0.00	538.00	629.53	860686.00	5.61	754.08	747.50
7	5	1	15060.00	7574.00	179.50	0	Spot (Block7, Row1, Column5)	934.48	871.00	253.45	0.03	0.27	591.00	596.41	591.00	110.57	0.00	0.19	83.00	58.00	0.00	280.00	343.48	830753.00	3.06	673.10	679.00
7	6	1	15357.00	7575.00	157.20	0	Spot (Block7, Row1, Column6)	1913.39	1744.00	782.78	0.04	0.41	588.00	592.18	588.00	103.27	0.00	0.17	100.00	100.00	0.00	1156.00	1325.39	1304933.00	12.79	884.57	860.00
7	7	1	15652.00	7586.00	156.60	0	Spot (Block7, Row1, Column7)	1582.31	1462.00	584.37	0.03	0.37	580.00	577.00	580.00	104.21	0.00	0.18	99.00	97.00	0.00	882.00	1002.31	1064895.00	9.65	819.78	821.50
7	8	1	15966.00	7574.00	191.90	0	Spot (Block7, Row1, Column8)	902.15	824.00	250.17	0.04	0.28	586.00	599.98	586.00	107.72	0.01	0.18	80.00	56.00	0.00	238.00	316.15	936427.00	2.81	686.82	687.00
7	1	2	13875.00	7880.00	206.50	0	Spot (Block7, Row2, Column1)	669.19	677.50	133.14	0.01	0.20	585.00	604.49	585.00	148.81	0.01	0.25	26.00	7.00	0.00	92.50	84.19	809718.00	0.43	621.18	582.00
7	2	2	14146.00	7869.00	165.60	0	Spot (Block7, Row2, Column2)	767.01	717.00	179.74	0.03	0.23	581.00	585.85	581.00	108.22	0.00	0.18	53.00	44.00	0.00	136.00	186.01	585993.00	1.67	638.55	598.50
7	3	2	14453.00	7870.00	189.10	0	Spot (Block7, Row2, Column3)	691.22	683.00	119.77	0.01	0.17	574.00	566.44	574.00	96.69	0.01	0.17	54.00	27.00	0.00	109.00	117.22	695363.00	1.29	598.40	597.00
7	4	2	14753.00	7880.00	179.25	0	Spot (Block7, Row2, Column4)	764.10	784.50	136.91	0.01	0.18	585.00	586.59	585.00	116.09	0.00	0.20	55.00	33.00	0.00	199.50	179.10	689216.00	1.53	638.41	598.00
7	5	2	15061.00	7875.00	193.45	0	Spot (Block7, Row2, Column5)	3261.01	3104.50	1096.82	0.02	0.34	595.00	673.34	595.00	374.14	0.05	0.56	100.00	99.00	0.00	2509.50	2666.01	3450146.00	6.92	1285.87	1206.50
7	6	2	15357.00	7876.00	147.00	-50	Spot (Block7, Row2, Column6)	687.78	676.50	130.43	0.01	0.19	608.00	897.73	608.00	874.52	0.17	0.97	0.00	0.00	0.00	68.50	79.78	409915.00	-0.24	674.68	643.00
7	7	2	15650.00	7875.00	162.65	0	Spot (Block7, Row2, Column7)	751.97	760.00	156.14	0.00	0.21	600.00	699.25	600.00	410.05	0.07	0.59	5.00	0.00	0.00	160.00	151.97	555705.00	0.13	670.21	603.50
7	8	2	15957.00	7880.00	147.00	-50	Spot (Block7, Row2, Column8)	671.55	680.00	116.14	0.01	0.17	594.00	664.62	594.00	349.16	0.05	0.53	0.00	0.00	0.00	86.00	77.55	394871.00	0.02	650.99	607.00
7	1	3	13857.00	8163.00	156.65	0	Spot (Block7, Row3, Column1)	1029.92	990.50	256.70	0.02	0.25	590.00	600.49	590.00	105.19	0.01	0.18	97.00	78.00	0.00	400.50	439.92	694163.00	4.08	743.59	715.50
7	2	3	14156.00	8174.00	199.55	0	Spot (Block7, Row3, Column2)	719.85	679.00	157.75	0.03	0.22	593.00	635.86	593.00	215.45	0.03	0.34	30.00	3.00	0.00	86.00	126.85	811270.00	0.39	658.10	606.50
7	3	3	14452.00	8167.00	157.75	0	Spot (Block7, Row3, Column3)	1012.78	978.50	294.73	0.01	0.29	587.00	592.40	587.00	107.94	0.00	0.18	97.00	76.00	0.00	391.50	425.78	694768.00	3.89	712.05	705.00
7	4	3	14756.00	8173.00	152.15	0	Spot (Block7, Row3, Column4)	3176.04	2793.00	1604.70	0.06	0.51	589.00	590.26	589.00	104.43	0.00	0.18	100.00	100.00	0.00	2204.00	2587.04	2013609.00	24.76	1153.70	1075.00
7	5	3	15021.00	8171.00	215.25	0	Spot (Block7, Row3, Column5)	750.97	719.00	227.60	0.02	0.30	599.00	739.34	599.00	565.35	0.09	0.76	2.00	0.00	0.00	120.00	151.97	992778.00	0.02	643.61	607.00
7	6	3	15358.00	8170.00	216.85	0	Spot (Block7, Row3, Column6)	55995.86	65535.00	13951.96	0.07	0.25	774.00	1183.82	774.00	1058.13	0.18	0.89	100.00	100.00	58.60	64761.00	55221.86	75203232.00	51.80	12449.99	11600.00
7	7	3	15656.00	8178.00	147.00	-50	Spot (Block7, Row3, Column7)	890.31	896.00	182.56	0.00	0.21	698.00	925.32	698.00	808.92	0.12	0.87	0.00	0.00	0.00	198.00	192.31	522613.00	-0.04	810.75	786.00
7	8	3	15957.00	8181.00	167.45	0	Spot (Block7, Row3, Column8)	59468.89	65535.00	12348.78	0.04	0.21	629.00	760.33	629.00	568.09	0.08	0.75	100.00	100.00	71.88	64906.00	58839.89	46743000.00	103.34	12253.02	11061.00
7	1	4	13856.00	8471.00	148.80	0	Spot (Block7, Row4, Column1)	3465.10	3123.00	1675.93	0.05	0.48	598.00	654.41	598.00	347.15	0.04	0.53	100.00	94.00	0.00	2525.00	2867.10	2110243.00	8.10	1496.96	1280.00
7	2	4	14155.00	8471.00	171.90	0	Spot (Block7, Row4, Column2)	13498.35	12637.00	6805.55	0.03	0.50	665.00	780.58	665.00	539.64	0.07	0.69	100.00	100.00	0.00	11972.00	12833.35	11136135.00	23.57	2987.43	2976.50
7	3	4	14452.00	8472.00	148.60	0	Spot (Block7, Row4, Column3)	9843.93	9025.50	5198.43	0.04	0.53	623.00	723.95	623.00	342.74	0.07	0.47	100.00	100.00	0.00	8402.50	9220.93	6004796.00	26.61	2621.36	2162.00
7	4	4	14749.00	8469.00	204.95	0	Spot (Block7, Row4, Column4)	756.66	709.00	136.43	0.03	0.18	596.00	621.80	596.00	114.69	0.02	0.18	49.00	25.00	0.00	113.00	160.66	904208.00	1.18	649.71	616.50
7	5	4	15044.00	8473.00	197.35	0	Spot (Block7, Row4, Column5)	805.52	789.00	338.65	0.01	0.42	601.00	639.16	601.00	130.85	0.03	0.20	54.00	29.00	0.00	188.00	204.52	888492.00	1.27	694.68	682.00
7	6	4	15354.00	8482.00	198.40	0	Spot (Block7, Row4, Column6)	4005.99	4110.00	1168.33	0.01	0.29	702.00	861.02	702.00	609.56	0.09	0.71	99.00	97.00	0.00	3408.00	3303.99	4470684.00	5.16	1488.24	1374.00
7	7	4	15654.00	8478.00	147.00	-50	Spot (Block7, Row4, Column7)	878.45	870.00	174.07	0.00	0.20	703.00	874.19	703.00	605.22	0.09	0.69	1.00	0.00	0.00	167.00	175.45	517409.00	0.01	809.75	788.00
7	8	4	15960.00	8495.00	151.00	0	Spot (Block7, Row4, Column8)	900.11	900.00	204.81	0.00	0.23	686.00	766.44	686.00	450.67	0.05	0.59	10.00	0.00	0.00	214.00	214.11	558967.00	0.30	788.06	776.00
7	1	5	13858.00	8765.00	153.95	0	Spot (Block7, Row5, Column1)	3039.31	2495.50	1650.74	0.09	0.54	669.00	902.25	669.00	825.29	0.13	0.91	82.00	52.00	0.00	1826.50	2370.31	1981629.00	2.59	1098.53	1024.00
7	2	5	14150.00	8766.00	166.70	0	Spot (Block7, Row5, Column2)	62226.50	65535.00	9249.78	0.02	0.15	800.00	1081.77	800.00	899.52	0.13	0.83	100.00	100.00	82.75	64735.00	61426.50	47977108.00	67.97	13245.75	11595.00
7	3	5	14459.00	8769.00	161.15	0	Spot (Block7, Row5, Column3)	40502.76	37405.50	20210.44	0.03	0.50	713.00	868.26	713.00	511.62	0.09	0.59	100.00	100.00	25.91	36692.50	39789.76	29081164.00	77.47	6411.10	5739.00
7	4	5	14749.00	8773.00	156.80	0	Spot (Block7, Row5, Column4)	1583.86	1458.00	561.06	0.04	0.35	674.00	718.47	674.00	312.32	0.03	0.43	87.00	62.00	0.00	784.00	909.86	1073855.00	2.77	865.75	843.00
7	5	5	15053.00	8774.00	147.55	0	Spot (Block7, Row5, Column5)	10923.68	9961.00	6143.10	0.04	0.56	664.00	673.72	664.00	137.14	0.01	0.20	100.00	100.00	0.00	9297.00	10259.68	6488664.00	74.74	2841.52	2354.00
7	6	5	15352.00	8777.00	147.00	-50	Spot (Block7, Row5, Column6)	764.41	707.00	140.86	0.03	0.18	696.00	819.45	696.00	522.40	0.07	0.64	0.00	0.00	0.00	11.00	68.41	454821.00	-0.11	744.52	705.00
7	7	5	15656.00	8774.00	208.40	0	Spot (Block7, Row5, Column7)	54996.85	65535.00	15045.03	0.08	0.27	808.00	1073.09	808.00	805.19	0.12	0.75	100.00	100.00	61.00	64727.00	54188.85	67976856.00	66.97	12772.16	12207.00
7	8	5	15952.00	8780.00	147.00	-50	Spot (Block7, Row5, Column8)	1081.74	1047.00	282.86	0.01	0.26	698.00	861.57	698.00	615.20	0.09	0.71	20.00	1.00	0.00	349.00	383.74	637142.00	0.36	850.15	821.00
7	1	6	13854.00	9065.00	218.65	0	Spot (Block7, Row6, Column1)	52883.73	65535.00	15591.30	0.09	0.29	730.00	1198.86	730.00	1204.36	0.22	1.00	100.00	100.00	53.18	64805.00	52153.73	72292784.00	42.91	12291.27	11397.00
7	2	6	14151.00	9066.00	211.05	0	Spot (Block7, Row6, Column2)	52152.36	65535.00	17293.75	0.10	0.33	824.00	1258.18	824.00	1211.83	0.18	0.96	100.00	100.00	52.68	64711.00	51328.36	66234164.00	42.00	12090.77	11781.50
7	3	6	14447.00	9071.00	148.50	0	Spot (Block7, Row6, Column3)	3857.22	3358.00	2034.10	0.06	0.53	697.00	868.47	697.00	689.94	0.10	0.79	95.00	75.00	0.00	2661.00	3160.22	2337473.00	4.33	1561.82	1407.50
7	4	6	14750.00	9065.00	159.75	0	Spot (Block7, Row6, Column4)	912.99	880.00	177.42	0.02	0.19	621.00	678.41	621.00	444.14	0.04	0.65	22.00	0.00	0.00	259.00	291.99	640920.00	0.53	732.09	714.00
7	5	6	15055.00	9070.00	149.85	0	Spot (Block7, Row6, Column5)	3685.17	3329.50	1807.38	0.04	0.49	677.00	745.05	677.00	662.42	0.04	0.89	98.00	80.00	0.00	2652.50	3008.17	2255325.00	4.44	1447.28	1249.50
7	6	6	15353.00	9070.00	233.10	0	Spot (Block7, Row6, Column6)	914.66	897.00	215.98	0.01	0.24	770.00	901.64	770.00	649.80	0.07	0.72	1.00	0.00	0.00	127.00	144.66	1434191.00	0.02	811.49	783.00
7	7	6	15649.00	9081.00	164.60	0	Spot (Block7, Row6, Column7)	1462.59	1423.00	376.40	0.01	0.26	793.00	908.94	793.00	535.80	0.06	0.59	60.00	17.00	0.00	630.00	669.59	1101329.00	1.03	1007.01	1003.50
7	8	6	15952.00	9093.00	157.85	0	Spot (Block7, Row6, Column8)	1044.34	982.00	272.76	0.03	0.26	699.00	731.01	699.00	179.55	0.02	0.25	65.00	41.00	0.00	283.00	345.34	717461.00	1.75	834.47	830.00
7	1	7	13852.00	9367.00	164.20	0	Spot (Block7, Row7, Column1)	19039.26	16448.50	10061.86	0.06	0.53	665.00	844.40	665.00	695.85	0.10	0.82	100.00	100.00	0.00	15783.50	18374.26	14012897.00	26.15	3707.44	3451.00
7	2	7	14148.00	9369.00	147.00	-50	Spot (Block7, Row7, Column2)	741.23	689.00	168.17	0.03	0.23	695.00	830.44	695.00	595.08	0.08	0.72	0.00	0.00	0.00	-6.00	46.23	435104.00	-0.15	684.45	656.00
7	3	7	14449.00	9371.00	147.00	-50	Spot (Block7, Row7, Column3)	699.08	680.00	127.21	0.01	0.18	644.00	670.09	644.00	164.02	0.02	0.24	27.00	0.00	0.00	36.00	55.08	413155.00	0.18	724.13	692.00
7	4	7	14740.00	9359.00	172.90	0	Spot (Block7, Row7, Column4)	757.70	781.00	147.49	0.01	0.19	649.00	690.50	649.00	266.64	0.03	0.39	19.00	0.00	0.00	132.00	108.70	632680.00	0.25	715.02	697.00
7	5	7	15049.00	9375.00	147.00	-50	Spot (Block7, Row7, Column5)	852.29	806.00	143.10	0.02	0.17	695.00	872.83	695.00	867.99	0.10	0.99	0.00	0.00	0.00	111.00	157.29	501146.00	-0.02	818.89	804.00
7	6	7	15350.00	9372.00	203.40	0	Spot (Block7, Row7, Column6)	50922.16	65535.00	19602.76	0.11	0.38	897.00	1303.47	897.00	1144.06	0.16	0.88	100.00	100.00	58.67	64638.00	50025.16	59630508.00	43.37	11825.81	11913.00
7	7	7	15672.00	9389.00	158.90	0	Spot (Block7, Row7, Column7)	1164.03	1111.00	342.48	0.02	0.29	813.00	969.17	813.00	608.03	0.08	0.63	22.00	1.00	0.00	298.00	351.03	815988.00	0.32	976.24	934.50
7	8	7	15950.00	9380.00	190.30	0	Spot (Block7, Row7, Column8)	6538.44	6485.00	1777.08	0.00	0.27	769.00	819.84	769.00	284.91	0.03	0.35	100.00	100.00	0.00	5716.00	5769.44	6675745.00	20.07	2172.95	2062.00
7	1	8	13848.00	9671.00	141.10	0	Spot (Block7, Row8, Column1)	812.08	788.50	223.97	0.01	0.28	599.00	646.65	599.00	236.30	0.03	0.37	36.00	6.00	0.00	189.50	213.08	438523.00	0.70	720.04	698.00
7	2	8	14150.00	9681.00	122.65	0	Spot (Block7, Row8, Column2)	777.15	759.00	160.01	0.01	0.21	599.00	645.18	599.00	130.45	0.03	0.20	52.00	27.00	0.00	160.00	178.15	310861.00	1.01	715.62	683.00
7	3	8	14446.00	9662.00	156.20	0	Spot (Block7, Row8, Column3)	806.56	798.50	178.35	0.00	0.22	595.00	650.70	595.00	264.86	0.04	0.41	36.00	2.00	0.00	203.50	211.56	540392.00	0.59	719.42	689.00
7	4	8	14748.00	9673.00	161.05	0	Spot (Block7, Row8, Column4)	64412.94	65535.00	4991.90	0.01	0.08	679.00	726.61	679.00	352.68	0.03	0.49	100.00	100.00	93.44	64856.00	63733.94	46120112.00	180.58	16852.89	13530.00
7	5	8	15031.00	9681.00	166.20	0	Spot (Block7, Row8, Column5)	735.41	697.00	142.92	0.02	0.19	689.00	807.39	689.00	603.00	0.07	0.75	0.00	0.00	0.00	8.00	46.41	561857.00	-0.12	704.56	693.50
7	6	8	15351.00	9675.00	216.90	0	Spot (Block7, Row8, Column6)	54691.81	65535.00	15131.54	0.08	0.28	813.00	1222.96	813.00	1176.70	0.18	0.96	100.00	100.00	57.86	64722.00	53878.81	73451864.00	45.44	12323.06	12152.50
7	7	8	15655.00	9679.00	150.10	0	Spot (Block7, Row8, Column7)	1491.36	1418.00	500.75	0.02	0.34	769.00	934.57	769.00	746.11	0.08	0.80	43.00	8.00	0.00	649.00	722.36	917185.00	0.75	965.47	921.00
7	8	8	15939.00	9679.00	152.65	0	Spot (Block7, Row8, Column8)	58554.33	65535.00	11494.78	0.05	0.20	774.00	830.15	774.00	314.20	0.03	0.38	100.00	100.00	65.53	64761.00	57780.33	37709308.00	183.72	11911.19	10155.50
8	1	1	18365.00	7592.00	157.20	0	Spot (Block8, Row1, Column1)	33329.50	29754.50	17875.21	0.05	0.54	401.00	452.72	401.00	252.56	0.05	0.56	100.00	100.00	6.30	29353.50	32928.50	22730768.00	130.17	6470.39	4673.00
8	2	1	18658.00	7598.00	152.65	0	Spot (Block8, Row1, Column2)	2879.72	2753.50	1294.32	0.02	0.45	396.00	438.66	396.00	237.50	0.04	0.54	100.00	99.00	0.00	2357.50	2483.72	1825741.00	10.28	909.03	857.50
8	3	1	18953.00	7602.00	207.10	0	Spot (Block8, Row1, Column3)	455.30	433.00	80.46	0.02	0.18	384.00	381.78	384.00	55.65	0.00	0.15	48.00	31.00	0.00	49.00	71.30	555466.00	1.32	403.06	398.00
8	4	1	19255.00	7594.00	147.15	0	Spot (Block8, Row1, Column4)	2127.86	1997.50	933.38	0.03	0.44	383.00	376.47	383.00	44.03	0.01	0.12	100.00	100.00	0.00	1614.50	1744.86	1251182.00	39.78	828.44	752.00
8	5	1	19565.00	7602.00	184.55	0	Spot (Block8, Row1, Column5)	475.69	474.50	74.56	0.00	0.16	385.00	380.18	385.00	48.92	0.01	0.13	61.00	43.00	0.00	89.50	90.69	453805.00	1.95	417.40	406.00
8	6	1	19852.00	7599.00	151.15	0	Spot (Block8, Row1, Column6)	1425.69	1395.00	532.22	0.01	0.37	389.00	383.65	389.00	44.73	0.01	0.12	100.00	100.00	0.00	1006.00	1036.69	896759.00	23.29	603.01	563.00
8	7	1	20159.00	7606.00	147.30	0	Spot (Block8, Row1, Column7)	2130.10	1998.00	1008.91	0.03	0.47	394.00	394.61	394.00	42.62	0.00	0.11	100.00	100.00	0.00	1604.00	1736.10	1258887.00	40.72	843.52	756.00
8	8	1	20472.00	7605.00	174.65	0	Spot (Block8, Row1, Column8)	684.60	661.00	172.95	0.02	0.25	398.00	400.28	398.00	61.35	0.00	0.15	99.00	84.00	0.00	263.00	286.60	582595.00	4.63	472.99	483.50
8	1	2	18373.00	7903.00	213.40	0	Spot (Block8, Row2, Column1)	470.35	476.00	70.87	0.01	0.15	395.00	417.29	395.00	228.08	0.02	0.55	3.00	0.00	0.00	81.00	75.35	610040.00	0.23	407.79	406.00
8	2	2	18652.00	7902.00	143.90	0	Spot (Block8, Row2, Column2)	524.74	498.00	96.82	0.02	0.18	391.00	396.46	391.00	58.13	0.01	0.15	77.00	41.00	0.00	107.00	133.74	291755.00	2.21	443.01	426.00
8	3	2	18955.00	7904.00	201.20	0	Spot (Block8, Row2, Column3)	470.00	479.00	65.48	0.01	0.14	388.00	384.42	388.00	41.77	0.00	0.11	61.00	53.00	0.00	91.00	82.00	538145.00	2.05	421.29	407.00
8	4	2	19259.00	7900.00	190.15	0	Spot (Block8, Row2, Column4)	506.44	496.00	75.53	0.01	0.15	395.00	395.14	395.00	58.80	0.00	0.15	75.00	33.00	0.00	101.00	111.44	516066.00	1.89	421.89	410.00
8	5	2	19571.00	7904.00	185.80	0	Spot (Block8, Row2, Column5)	5231.32	4984.50	1711.45	0.02	0.33	394.00	404.56	394.00	82.17	0.01	0.20	100.00	100.00	0.00	4590.50	4837.32	5084845.00	58.74	1646.10	1405.00
8	6	2	19845.00	7901.00	261.70	0	Spot (Block8, Row2, Column6)	487.03	475.00	110.46	0.01	0.23	399.00	445.49	399.00	199.29	0.05	0.45	11.00	0.00	0.00	76.00	88.03	967247.00	0.21	419.27	400.00
8	7	2	20152.00	7907.00	231.80	0	Spot (Block8, Row2, Column7)	444.37	430.00	58.44	0.01	0.13	393.00	401.78	393.00	81.69	0.01	0.20	30.00	2.00	0.00	37.00	51.37	687439.00	0.52	398.66	397.00
8	8	2	20459.00	7901.00	206.95	0	Spot (Block8, Row2, Column8)	433.53	415.00	44.58	0.02	0.10	393.00	422.00	393.00	247.35	0.03	0.59	0.00	0.00	0.00	22.00	40.53	528038.00	0.05	402.87	398.00
8	1	3	18356.00	8195.00	150.85	0	Spot (Block8, Row3, Column1)	1039.81	1023.00	314.14	0.01	0.30	390.00	388.95	390.00	68.84	0.00	0.18	99.00	99.00	0.00	633.00	649.81	649882.00	9.46	562.56	510.00
8	2	3	18656.00	8201.00	182.60	0	Spot (Block8, Row3, Column2)	474.51	486.00	61.87	0.01	0.13	393.00	400.75	393.00	77.96	0.01	0.19	59.00	12.00	0.00	93.00	81.51	442243.00	0.95	424.04	411.00
8	3	3	18951.00	8196.00	157.25	0	Spot (Block8, Row3, Column3)	694.48	653.00	195.94	0.03	0.28	389.00	387.80	389.00	51.76	0.00	0.13	98.00	95.00	0.00	264.00	305.48	472940.00	5.93	473.03	472.00
8	4	3	19259.00	8201.00	151.65	0	Spot (Block8, Row3, Column4)	1870.37	1661.00	897.05	0.05	0.48	395.00	394.30	395.00	48.00	0.00	0.12	100.00	100.00	0.00	1266.00	1475.37	1183947.00	30.75	691.97	641.00
8	5	3	19547.00	8194.00	154.90	0	Spot (Block8, Row3, Column5)	637.09	599.00	116.57	0.03	0.18	400.00	435.23	400.00	189.51	0.04	0.44	56.00	12.00	0.00	199.00	237.09	419841.00	1.07	500.95	487.00
8	6	3	19860.00	8198.00	198.90	0	Spot (Block8, Row3, Column6)	18194.01	12630.50	14116.44	0.16	0.78	414.00	514.42	414.00	290.74	0.09	0.57	100.00	100.00	0.18	12216.50	17780.01	20377300.00	60.81	3793.34	3756.00
8	7	3	20164.00	8225.00	194.60	0	Spot (Block8, Row3, Column7)	518.57	505.00	68.76	0.01	0.13	407.00	490.53	407.00	339.40	0.08	0.69	0.00	0.00	0.00	98.00	111.57	557467.00	0.08	455.98	429.50
8	8	3	20460.00	8204.00	162.75	0	Spot (Block8, Row3, Column8)	49863.32	54674.00	16314.67	0.04	0.33	401.00	473.77	401.00	354.16	0.07	0.75	100.00	100.00	35.41	54273.00	49462.32	36749524.00	139.45	8400.83	7635.00
8	1	4	18359.00	8498.00	151.50	0	Spot (Block8, Row4, Column1)	1764.96	1643.00	834.72	0.03	0.47	392.00	400.34	392.00	93.71	0.01	0.23	100.00	100.00	0.00	1251.00	1372.96	1106633.00	14.56	749.46	638.00
8	2	4	18656.00	8497.00	175.40	0	Spot (Block8, Row4, Column2)	3999.98	3846.50	1805.48	0.02	0.45	401.00	448.07	401.00	209.03	0.05	0.47	100.00	100.00	0.00	3445.50	3598.98	3431979.00	16.99	1157.19	1135.50
8	3	4	18959.00	8499.00	150.75	0	Spot (Block8, Row4, Column3)	9921.16	9164.00	5506.96	0.03	0.56	394.00	423.40	394.00	135.37	0.03	0.32	100.00	100.00	0.00	8770.00	9527.16	6151121.00	70.16	2460.97	1793.00
8	4	4	19251.00	8507.00	215.85	0	Spot (Block8, Row4, Column4)	449.95	431.00	61.37	0.02	0.14	390.00	391.33	390.00	46.57	0.00	0.12	47.00	32.00	0.00	41.00	59.95	597979.00	1.26	387.06	390.00
8	5	4	19541.00	8494.00	171.00	0	Spot (Block8, Row4, Column5)	606.46	519.00	552.76	0.07	0.91	389.00	388.76	389.00	56.52	0.00	0.15	86.00	66.00	0.00	130.00	217.46	493661.00	3.85	444.75	426.00
8	6	4	19859.00	8501.00	193.60	0	Spot (Block8, Row4, Column6)	6100.90	6124.00	1842.13	0.00	0.30	402.00	445.14	402.00	198.54	0.04	0.45	100.00	100.00	0.00	5722.00	5698.90	6485262.00	28.49	1755.69	1572.00
8	7	4	20155.00	8508.00	165.35	0	Spot (Block8, Row4, Column7)	584.29	568.00	103.60	0.01	0.18	409.00	449.54	409.00	149.34	0.04	0.33	54.00	11.00	0.00	159.00	175.29	444645.00	0.90	462.80	461.00
8	8	4	20463.00	8523.00	178.70	0	Spot (Block8, Row4, Column8)	636.21	602.00	181.41	0.02	0.29	408.00	444.76	408.00	195.97	0.04	0.44	49.00	5.00	0.00	194.00	228.21	569412.00	0.98	486.42	488.00
8	1	5	18354.00	8799.00	150.60	0	Spot (Block8, Row5, Column1)	5408.36	4692.00	3059.94	0.06	0.57	398.00	457.74	398.00	246.66	0.06	0.54	100.00	99.00	0.00	4294.00	5010.36	3353185.00	20.07	1461.96	1138.00
8	2	5	18654.00	8795.00	162.35	0	Spot (Block8, Row5, Column2)	52987.98	65313.00	15437.41	0.09	0.29	424.00	529.70	424.00	316.08	0.10	0.60	100.00	100.00	49.66	64889.00	52563.98	38840524.00	165.96	8767.54	8043.00
8	3	5	18956.00	8794.00	158.45	0	Spot (Block8, Row5, Column3)	15537.21	13503.50	8955.84	0.06	0.58	413.00	494.21	413.00	253.67	0.08	0.51	100.00	100.00	0.00	13090.50	15124.21	10782826.00	59.30	2657.26	2465.50
8	4	5	19252.00	8798.00	168.35	0	Spot (Block8, Row5, Column4)	711.97	681.00	172.27	0.02	0.24	398.00	425.79	398.00	126.92	0.03	0.30	87.00	56.00	0.00	283.00	313.97	563880.00	2.25	472.41	481.50
8	5	5	19555.00	8796.00	148.45	0	Spot (Block8, Row5, Column5)	6529.02	6104.50	3353.33	0.03	0.51	400.00	413.15	400.00	63.58	0.01	0.15	100.00	100.00	0.00	5704.50	6129.02	3930467.00	96.19	1704.24	1461.00
8	6	5	19871.00	8801.00	168.25	0	Spot (Block8, Row5, Column6)	576.14	585.50	93.47	0.01	0.16	401.00	430.42	401.00	146.90	0.03	0.34	58.00	8.00	0.00	184.50	175.14	454001.00	0.99	453.25	451.00
8	7	5	20162.00	8801.00	197.00	0	Spot (Block8, Row5, Column7)	12533.32	10625.00	8176.55	0.07	0.65	411.00	478.55	411.00	203.07	0.07	0.42	100.00	100.00	0.27	10214.00	12122.32	13799182.00	59.36	2845.72	2827.00
8	8	5	20457.00	8808.00	156.55	0	Spot (Block8, Row5, Column8)	702.85	685.50	151.40	0.01	0.22	408.00	449.54	408.00	147.64	0.04	0.33	86.00	42.00	0.00	277.50	294.85	470908.00	1.72	503.23	506.00
8	1	6	18354.00	9088.00	198.55	0	Spot (Block8, Row6, Column1)	14227.41	9460.00	11351.96	0.18	0.80	401.00	509.24	401.00	277.82	0.10	0.55	100.00	100.00	0.00	9059.00	13826.41	15948931.00	49.38	2918.66	2825.00
8	2	6	18652.00	9093.00	204.55	0	Spot (Block8, Row6, Column2)	8098.23	7862.00	3703.80	0.01	0.46	428.00	539.81	428.00	313.22	0.10	0.58	100.00	100.00	0.00	7434.00	7670.23	9604501.00	24.13	2133.39	2077.50
8	3	6	18946.00	9097.00	147.30	0	Spot (Block8, Row6, Column3)	2716.21	2419.00	1340.94	0.05	0.49	412.00	474.32	412.00	179.76	0.06	0.38	100.00	100.00	0.00	2007.00	2304.21	1607995.00	12.47	943.14	795.50
8	4	6	19249.00	9095.00	189.20	0	Spot (Block8, Row6, Column4)	544.34	511.00	87.18	0.03	0.16	404.00	419.10	404.00	53.58	0.02	0.13	91.00	49.00	0.00	107.00	140.34	548154.00	2.34	456.10	472.00
8	5	6	19555.00	9097.00	147.60	0	Spot (Block8, Row6, Column5)	5034.69	5078.00	2348.75	0.00	0.47	406.00	424.85	406.00	64.74	0.02	0.15	100.00	100.00	0.00	4672.00	4628.69	2980536.00	71.20	1389.74	1332.50
8	6	6	19836.00	9078.00	249.80	0	Spot (Block8, Row6, Column6)	456.65	451.00	54.88	0.01	0.12	402.00	429.71	402.00	131.14	0.03	0.31	5.00	0.00	0.00	49.00	54.65	826536.00	0.21	410.06	402.00
8	7	6	20154.00	9103.00	147.15	0	Spot (Block8, Row6, Column7)	790.26	668.00	801.16	0.07	1.01	401.00	432.47	401.00	140.81	0.03	0.33	97.00	37.00	0.00	267.00	389.26	467043.00	2.54	562.30	558.00
8	8	6	20462.00	9098.00	145.00	0	Spot (Block8, Row6, Column8)	551.76	556.00	44.06	0.00	0.08	403.00	417.74	403.00	63.47	0.02	0.15	97.00	63.00	0.00	153.00	148.76	315057.00	2.11	479.68	484.00
8	1	7	18352.00	9390.00	165.65	0	Spot (Block8, Row7, Column1)	5303.21	4589.00	2708.04	0.06	0.51	385.00	427.28	385.00	189.53	0.05	0.44	100.00	100.00	0.00	4204.00	4918.21	4051653.00	25.73	1219.60	1202.00
8	2	7	18653.00	9396.00	208.70	0	Spot (Block8, Row7, Column2)	452.19	428.50	63.79	0.02	0.14	392.00	424.89	392.00	156.06	0.03	0.37	9.00	0.00	0.00	36.50	60.19	562526.00	0.17	398.96	393.00
8	3	7	18933.00	9409.00	240.70	0	Spot (Block8, Row7, Column3)	450.33	420.50	104.55	0.03	0.23	391.00	394.70	391.00	66.20	0.00	0.17	42.00	8.00	0.00	29.50	59.33	752956.00	0.84	414.81	397.00
8	4	7	19257.00	9362.00	217.65	0	Spot (Block8, Row7, Column4)	480.68	490.00	55.19	0.01	0.11	400.00	418.66	400.00	148.32	0.02	0.35	9.00	0.00	0.00	90.00	80.68	651803.00	0.42	435.95	416.00
8	5	7	19561.00	9384.00	227.45	0	Spot (Block8, Row7, Column5)	487.51	489.00	64.33	0.00	0.13	401.00	429.45	401.00	135.60	0.03	0.32	14.00	1.00	0.00	88.00	86.51	723959.00	0.43	440.00	415.00
8	6	7	19852.00	9401.00	190.80	0	Spot (Block8, Row7, Column6)	9576.77	9422.50	4718.12	0.01	0.49	411.00	540.94	411.00	380.88	0.12	0.70	100.00	100.00	0.00	9011.50	9165.77	9864074.00	23.72	2208.06	2193.50
8	7	7	20144.00	9412.00	154.60	0	Spot (Block8, Row7, Column7)	931.09	889.00	295.43	0.02	0.32	402.00	454.72	402.00	173.88	0.05	0.38	95.00	66.00	0.00	487.00	529.09	608003.00	2.74	561.47	522.00
8	8	7	20458.00	9405.00	189.20	0	Spot (Block8, Row7, Column8)	9527.09	9662.50	2540.88	0.01	0.27	404.00	448.58	404.00	193.65	0.05	0.43	100.00	100.00	0.00	9258.50	9123.09	9603304.00	46.88	2611.03	2440.00
8	1	8	18329.00	9700.00	171.15	0	Spot (Block8, Row8, Column1)	543.57	518.00	100.45	0.02	0.18	371.00	374.68	371.00	85.85	0.00	0.23	83.00	42.00	0.00	147.00	172.57	442462.00	1.97	417.20	408.00
8	2	8	18666.00	9690.00	209.45	0	Spot (Block8, Row8, Column2)	452.73	453.00	59.69	0.00	0.13	364.00	361.70	364.00	54.65	0.00	0.15	61.00	44.00	0.00	89.00	88.73	564549.00	1.67	395.71	392.00
8	3	8	18934.00	9689.00	159.00	0	Spot (Block8, Row8, Column3)	543.92	537.00	90.44	0.01	0.17	375.00	384.91	375.00	161.75	0.01	0.42	50.00	4.00	0.00	162.00	168.92	379112.00	0.98	421.97	404.00
8	4	8	19251.00	9700.00	158.95	0	Spot (Block8, Row8, Column4)	61960.11	65535.00	8257.28	0.02	0.13	404.00	452.46	404.00	236.46	0.05	0.52	100.00	100.00	78.83	65131.00	61556.11	43310520.00	260.12	13888.60	10875.00
8	5	8	19549.00	9700.00	147.00	-50	Spot (Block8, Row8, Column5)	535.51	511.00	62.56	0.02	0.12	407.00	491.80	407.00	320.02	0.08	0.65	0.00	0.00	0.00	104.00	128.51	314879.00	0.14	502.06	498.00
8	6	8	19856.00	9702.00	182.30	0	Spot (Block8, Row8, Column6)	29178.24	20589.50	22006.90	0.15	0.75	418.00	577.09	418.00	450.03	0.14	0.78	100.00	100.00	15.02	20171.50	28760.24	27194260.00	63.55	4359.28	4374.50
8	7	8	20153.00	9714.00	167.20	0	Spot (Block8, Row8, Column7)	904.43	865.00	244.97	0.02	0.27	401.00	491.84	401.00	335.66	0.09	0.68	70.00	23.00	0.00	464.00	503.43	700937.00	1.23	560.93	527.00
8	8	8	20440.00	9704.00	153.45	0	Spot (Block8, Row8, Column8)	55579.36	65535.00	14054.86	0.07	0.25	432.00	538.91	432.00	313.77	0.10	0.58	100.00	100.00	57.21	65103.00	55147.36	36238036.00	175.42	10106.36	7246.00
9	1	1	4829.00	12011.00	152.95	0	Spot (Block9, Row1, Column1)	43876.38	42977.00	18406.62	0.01	0.42	438.00	521.30	438.00	275.07	0.08	0.53	100.00	100.00	28.62	42539.00	43438.38	28212680.00	157.62	7906.44	6289.00
9	2	1	5129.00	12018.00	146.80	0	Spot (Block9, Row1, Column2)	22614.30	20289.00	12995.89	0.05	0.57	406.00	449.12	406.00	141.25	0.04	0.31	100.00	100.00	0.00	19883.00	22208.30	13274593.00	156.92	4161.30	3498.00
9	3	1	5436.00	12020.00	145.10	0	Spot (Block9, Row1, Column3)	5545.91	4772.50	3588.83	0.07	0.65	406.00	431.19	406.00	93.51	0.03	0.22	100.00	100.00	0.00	4366.50	5139.91	3183355.00	54.70	1311.89	1099.50
9	4	1	5726.00	12020.00	146.15	0	Spot (Block9, Row1, Column4)	15397.41	14308.00	8236.17	0.03	0.53	411.00	460.31	411.00	197.12	0.05	0.43	100.00	100.00	0.00	13897.00	14986.41	8961292.00	75.78	3201.55	2637.50
9	5	1	6032.00	12021.00	145.70	0	Spot (Block9, Row1, Column5)	13485.60	11667.00	9516.94	0.06	0.71	413.00	452.73	413.00	112.36	0.04	0.25	100.00	100.00	0.00	11254.00	13072.60	7794677.00	115.99	2575.99	1822.00
9	6	1	6325.00	12021.00	144.20	0	Spot (Block9, Row1, Column6)	23686.26	21572.00	13381.26	0.04	0.56	414.00	461.77	414.00	169.36	0.05	0.37	100.00	100.00	0.00	21158.00	23272.26	13524855.00	137.13	4598.49	3707.50
9	7	1	6624.00	12025.00	146.55	0	Spot (Block9, Row1, Column7)	43875.55	45223.00	19768.49	0.01	0.45	409.00	451.24	409.00	163.66	0.04	0.36	100.00	100.00	32.03	44814.00	43466.55	25755084.00	265.34	8215.88	6572.00
9	8	1	6935.00	12024.00	162.15	0	Spot (Block9, Row1, Column8)	1205.14	986.00	549.33	0.09	0.46	404.00	422.77	404.00	76.60	0.02	0.18	100.00	99.00	0.00	582.00	801.14	880960.00	10.21	586.69	582.50
9	1	2	4833.00	12313.00	226.20	0	Spot (Block9, Row2, Column1)	463.44	484.00	58.36	0.02	0.13	400.00	442.09	400.00	170.68	0.04	0.39	0.00	0.00	0.00	84.00	63.44	680335.00	0.13	410.43	401.00
9	2	2	5124.00	12315.00	130.55	0	Spot (Block9, Row2, Column2)	9105.76	9092.00	3674.16	0.00	0.40	414.00	459.84	414.00	132.78	0.05	0.29	100.00	100.00	0.00	8678.00	8691.76	4106700.00	65.11	2036.10	1916.00
9	3	2	5427.00	12318.00	144.70	0	Spot (Block9, Row2, Column3)	1360.68	1292.00	437.89	0.02	0.32	413.00	460.26	413.00	144.05	0.05	0.31	100.00	99.00	0.00	879.00	947.68	767425.00	6.25	668.81	647.50
9	4	2	5733.00	12315.00	177.85	0	Spot (Block9, Row2, Column4)	4966.08	4900.00	2280.39	0.01	0.46	450.00	499.26	450.00	211.41	0.05	0.42	100.00	100.00	0.00	4450.00	4516.08	4409882.00	21.13	1360.79	1362.00
9	5	2	6033.00	12322.00	171.10	0	Spot (Block9, Row2, Column5)	10799.99	10439.00	4726.67	0.01	0.44	483.00	513.12	483.00	202.24	0.03	0.39	100.00	100.00	0.00	9956.00	10316.99	8791193.00	50.87	2698.66	2253.50
9	6	2	6324.00	12321.00	147.25	0	Spot (Block9, Row2, Column6)	3093.36	2774.50	1464.70	0.05	0.47	457.00	584.35	457.00	585.39	0.11	1.00	99.00	82.00	0.00	2317.50	2636.36	1831270.00	4.29	951.20	876.00
9	7	2	6632.00	12324.00	147.90	0	Spot (Block9, Row2, Column7)	3253.63	2852.00	1663.36	0.06	0.51	418.00	463.23	418.00	178.13	0.04	0.38	100.00	100.00	0.00	2434.00	2835.63	1932655.00	15.66	1041.94	889.50
9	8	2	6912.00	12325.00	264.85	0	Spot (Block9, Row2, Column8)	451.60	435.00	67.13	0.02	0.15	406.00	459.82	406.00	307.83	0.05	0.67	0.00	0.00	0.00	29.00	45.60	921718.00	-0.03	415.69	406.00
9	1	3	4829.00	12610.00	143.85	0	Spot (Block9, Row3, Column1)	14627.06	13501.50	8408.76	0.03	0.57	402.00	426.10	402.00	136.74	0.03	0.32	100.00	100.00	0.00	13099.50	14225.06	8249663.00	103.85	2757.68	2230.00
9	2	3	5128.00	12613.00	140.50	0	Spot (Block9, Row3, Column2)	2155.18	2095.00	813.35	0.01	0.38	427.00	486.51	427.00	165.05	0.06	0.34	100.00	100.00	0.00	1668.00	1728.18	1159486.00	10.11	860.11	791.00
9	3	3	5421.00	12614.00	141.15	0	Spot (Block9, Row3, Column3)	27517.80	25339.50	15142.42	0.04	0.55	440.00	499.10	440.00	215.13	0.05	0.43	100.00	100.00	0.56	24899.50	27077.80	14859612.00	125.59	5416.07	3885.50
9	4	3	5729.00	12616.00	143.45	0	Spot (Block9, Row3, Column4)	35469.70	32898.00	19337.20	0.03	0.55	475.00	502.39	475.00	167.04	0.02	0.33	100.00	100.00	11.23	32423.00	34994.70	19898548.00	209.34	6199.99	4831.50
9	5	3	6031.00	12619.00	138.55	0	Spot (Block9, Row3, Column5)	18550.44	16961.50	11988.04	0.04	0.65	495.00	630.58	495.00	617.05	0.11	0.98	100.00	100.00	2.13	16466.50	18055.44	9572029.00	29.04	4171.72	3042.00
9	6	3	6330.00	12620.00	221.20	0	Spot (Block9, Row3, Column6)	47648.62	50042.00	18092.02	0.02	0.38	494.00	769.41	494.00	916.87	0.19	1.19	100.00	100.00	44.14	49548.00	47154.62	66708680.00	51.13	11681.18	11302.00
9	7	3	6636.00	12625.00	144.30	0	Spot (Block9, Row3, Column7)	9998.24	8839.00	6440.02	0.05	0.64	433.00	563.89	433.00	602.37	0.11	1.07	100.00	99.00	0.00	8406.00	9565.24	5698995.00	15.66	1980.76	1507.00
9	8	3	6926.00	12631.00	156.40	0	Spot (Block9, Row3, Column8)	32219.18	29582.50	16230.75	0.04	0.50	415.00	490.90	415.00	322.95	0.07	0.66	100.00	100.00	5.06	29167.50	31804.18	21651312.00	98.24	6285.37	5004.00
9	1	4	4829.00	12910.00	141.95	0	Spot (Block9, Row4, Column1)	32571.83	30885.00	17831.09	0.02	0.55	414.00	461.74	414.00	146.13	0.05	0.32	100.00	100.00	4.36	30471.00	32157.83	17914524.00	219.74	6051.84	4538.00
9	2	4	5124.00	12916.00	166.35	0	Spot (Block9, Row4, Column2)	4313.46	3986.00	2050.55	0.03	0.48	432.00	505.98	432.00	253.83	0.07	0.50	100.00	100.00	0.00	3554.00	3881.46	3317051.00	15.00	1220.58	1180.00
9	3	4	5424.00	12919.00	148.05	0	Spot (Block9, Row4, Column3)	63002.99	65535.00	6937.14	0.02	0.11	461.00	521.83	461.00	262.56	0.05	0.50	100.00	100.00	83.16	65074.00	62541.99	37424088.00	237.97	16511.41	12946.50
9	4	4	5712.00	12918.00	166.40	0	Spot (Block9, Row4, Column4)	754.66	708.00	181.22	0.03	0.24	469.00	484.93	469.00	153.09	0.01	0.32	69.00	39.00	0.00	239.00	285.66	580330.00	1.76	535.51	518.00
9	5	4	6007.00	12915.00	142.55	0	Spot (Block9, Row4, Column5)	6398.59	5784.00	3811.22	0.04	0.60	480.00	505.48	480.00	196.47	0.02	0.39	100.00	100.00	0.00	5304.00	5918.59	3525622.00	30.00	1758.54	1261.00
9	6	4	6329.00	12923.00	172.60	0	Spot (Block9, Row4, Column6)	14122.85	14305.00	6053.26	0.01	0.43	489.00	596.54	489.00	613.52	0.09	1.03	100.00	100.00	0.00	13816.00	13633.85	11764331.00	22.05	3074.95	2714.00
9	7	4	6622.00	12926.00	145.30	0	Spot (Block9, Row4, Column7)	6964.53	5609.50	5099.45	0.09	0.73	479.00	544.97	479.00	366.86	0.06	0.67	100.00	90.00	0.00	5130.50	6485.53	3969782.00	17.50	1596.90	1320.00
9	8	4	6926.00	12932.00	147.30	0	Spot (Block9, Row4, Column8)	2995.46	2637.00	1560.06	0.06	0.52	427.00	463.94	427.00	132.52	0.04	0.29	100.00	100.00	0.00	2210.00	2568.46	1776308.00	19.10	997.65	850.00
9	1	5	4829.00	13216.00	142.80	0	Spot (Block9, Row5, Column1)	43445.69	46530.00	20704.26	0.03	0.48	481.00	609.72	481.00	530.57	0.10	0.87	100.00	100.00	32.61	46049.00	42964.69	24112468.00	80.74	8150.17	5914.50
9	2	5	5121.00	13213.00	152.55	0	Spot (Block9, Row5, Column2)	36703.25	34935.00	15957.23	0.02	0.43	467.00	576.63	467.00	362.19	0.09	0.63	100.00	100.00	3.62	34468.00	36236.25	23306588.00	99.74	6789.67	6111.50
9	3	5	5426.00	13215.00	150.00	0	Spot (Block9, Row5, Column3)	21448.38	18142.00	12631.19	0.07	0.59	478.00	538.83	478.00	255.66	0.05	0.47	100.00	100.00	0.00	17664.00	20970.38	13147856.00	81.79	3654.81	2837.50
9	4	5	5722.00	13222.00	144.65	0	Spot (Block9, Row5, Column4)	11549.48	10629.00	7058.78	0.04	0.61	484.00	518.41	484.00	246.73	0.03	0.48	100.00	100.00	0.00	10145.00	11065.48	6513909.00	44.71	2891.40	2456.50
9	5	5	6023.00	13218.00	147.65	0	Spot (Block9, Row5, Column5)	63427.68	65535.00	5773.89	0.01	0.09	486.00	533.29	486.00	302.08	0.04	0.57	100.00	100.00	84.01	65049.00	62941.68	37676360.00	208.20	15981.05	11784.00
9	6	5	6325.00	13220.00	147.70	0	Spot (Block9, Row5, Column6)	3785.38	3488.00	1664.40	0.04	0.44	493.00	579.53	493.00	426.24	0.07	0.74	100.00	97.00	0.00	2995.00	3292.38	2248513.00	7.52	1199.97	1088.00
9	7	5	6623.00	13223.00	201.25	0	Spot (Block9, Row5, Column7)	34213.84	29935.00	21171.73	0.06	0.62	501.00	658.63	501.00	573.80	0.12	0.87	100.00	100.00	17.26	29434.00	33712.84	39243476.00	58.48	7103.88	7090.00
9	8	5	6927.00	13226.00	144.10	0	Spot (Block9, Row5, Column8)	15157.18	13749.50	10187.98	0.04	0.67	462.00	522.75	462.00	380.85	0.05	0.73	100.00	100.00	0.00	13287.50	14695.18	8518338.00	38.43	3044.25	2378.50
9	1	6	4820.00	13513.00	224.75	0	Spot (Block9, Row6, Column1)	41701.91	33459.50	20366.62	0.10	0.49	512.00	803.10	512.00	853.65	0.20	1.06	100.00	100.00	34.66	32947.50	41189.91	60635072.00	47.91	10650.23	10725.00
9	2	6	5117.00	13513.00	219.30	0	Spot (Block9, Row6, Column2)	20030.14	16409.50	11723.26	0.09	0.59	486.00	700.61	486.00	687.66	0.16	0.98	100.00	100.00	0.00	15923.50	19544.14	27681652.00	28.11	4754.74	4574.50
9	3	6	5414.00	13516.00	145.50	0	Spot (Block9, Row6, Column3)	41576.88	41589.00	20646.93	0.00	0.50	473.00	519.56	473.00	263.49	0.04	0.51	100.00	100.00	28.60	41116.00	41103.88	23989968.00	155.82	7467.32	5360.00
9	4	6	5723.00	13518.00	142.95	0	Spot (Block9, Row6, Column4)	5088.33	4686.50	2553.68	0.04	0.50	487.00	503.33	487.00	211.25	0.01	0.42	100.00	100.00	0.00	4199.50	4601.33	2818936.00	21.70	1477.28	1394.00
9	5	6	6022.00	13518.00	146.00	0	Spot (Block9, Row6, Column5)	60121.98	65535.00	10387.39	0.04	0.17	499.00	559.65	499.00	305.29	0.05	0.55	100.00	100.00	72.41	65036.00	59622.98	34871020.00	195.10	14186.10	10563.00
9	6	6	6328.00	13523.00	147.70	0	Spot (Block9, Row6, Column6)	1714.79	1422.00	996.14	0.08	0.58	496.00	572.54	496.00	393.57	0.06	0.69	73.00	56.00	0.00	926.00	1218.79	1023730.00	2.90	712.95	650.50
9	7	6	6623.00	13523.00	145.70	0	Spot (Block9, Row6, Column7)	21281.98	19423.50	12780.01	0.04	0.60	493.00	579.52	493.00	427.16	0.07	0.74	100.00	100.00	0.00	18930.50	20788.98	12300986.00	48.47	4207.53	3430.00
9	8	6	6929.00	13528.00	145.75	0	Spot (Block9, Row6, Column8)	23218.90	19868.00	15240.31	0.07	0.66	468.00	478.24	468.00	114.71	0.01	0.24	100.00	100.00	0.17	19400.00	22750.90	13397308.00	198.25	4332.07	3684.00
9	1	7	4819.00	13812.00	155.60	0	Spot (Block9, Row7, Column1)	6682.44	6105.00	3089.28	0.04	0.46	443.00	572.71	443.00	547.25	0.11	0.96	100.00	100.00	0.00	5662.00	6239.44	4450506.00	11.16	1556.23	1483.00
9	2	7	5126.00	13821.00	178.20	0	Spot (Block9, Row7, Column2)	776.64	697.00	230.11	0.05	0.30	474.00	514.78	474.00	271.29	0.04	0.53	42.00	16.00	0.00	223.00	302.64	688879.00	0.97	535.51	518.00
9	3	7	5405.00	13810.00	182.20	0	Spot (Block9, Row7, Column3)	523.79	505.00	66.89	0.02	0.13	446.00	467.22	446.00	130.17	0.02	0.28	25.00	0.00	0.00	59.00	77.79	491319.00	0.43	474.72	476.50
9	4	7	5722.00	13828.00	186.20	0	Spot (Block9, Row7, Column4)	795.81	752.50	208.85	0.02	0.26	485.00	506.01	485.00	193.91	0.02	0.38	66.00	28.00	0.00	267.50	310.81	779892.00	1.49	545.65	524.00
9	5	7	6017.00	13821.00	181.55	0	Spot (Block9, Row7, Column5)	3947.89	3661.50	1897.70	0.03	0.48	511.00	625.93	511.00	421.87	0.09	0.67	100.00	97.00	0.00	3150.50	3436.89	3647854.00	7.87	1275.59	1257.00
9	6	7	6318.00	13821.00	206.85	0	Spot (Block9, Row7, Column6)	23928.56	22034.00	14278.50	0.04	0.60	576.00	812.02	576.00	751.46	0.15	0.93	100.00	100.00	0.08	21458.00	23352.56	29121056.00	30.76	5262.22	5172.00
9	7	7	6619.00	13826.00	151.80	0	Spot (Block9, Row7, Column7)	21900.07	19351.50	12438.35	0.05	0.57	526.00	645.67	526.00	412.14	0.09	0.64	100.00	100.00	0.47	18825.50	21374.07	13840844.00	51.57	5878.21	2634.00
9	8	7	6923.00	13826.00	176.50	0	Spot (Block9, Row7, Column8)	21588.63	21906.00	7242.38	0.01	0.34	491.00	542.21	491.00	269.74	0.04	0.50	100.00	100.00	0.00	21415.00	21097.63	18782110.00	78.02	5539.42	4405.00
9	1	8	4816.00	14116.00	150.55	0	Spot (Block9, Row8, Column1)	757.40	762.00	160.58	0.00	0.21	411.00	444.82	411.00	99.81	0.03	0.22	98.00	80.00	0.00	351.00	346.40	469588.00	3.13	537.99	525.50
9	2	8	5120.00	14114.00	145.10	0	Spot (Block9, Row8, Column2)	2695.06	2433.00	1328.76	0.04	0.49	432.00	452.01	432.00	69.43	0.02	0.15	100.00	100.00	0.00	2001.00	2263.06	1549662.00	32.31	940.05	889.00
9	3	8	5414.00	14113.00	143.55	0	Spot (Block9, Row8, Column3)	5623.23	4498.00	3793.52	0.10	0.67	435.00	472.59	435.00	179.64	0.04	0.38	100.00	100.00	0.00	4063.00	5188.23	3177127.00	28.67	1303.77	1046.50
9	4	8	5721.00	14122.00	147.70	0	Spot (Block9, Row8, Column4)	56268.25	65535.00	13495.75	0.07	0.24	474.00	495.72	474.00	226.21	0.02	0.46	100.00	100.00	59.43	65061.00	55794.25	33704936.00	246.56	11520.30	9071.00
9	5	8	6007.00	14109.00	169.70	0	Spot (Block9, Row8, Column5)	708.03	694.00	130.79	0.01	0.18	488.00	612.06	488.00	599.16	0.10	0.98	0.00	0.00	0.00	206.00	220.03	568549.00	0.16	555.09	521.00
9	6	8	6322.00	14125.00	219.65	0	Spot (Block9, Row8, Column6)	47114.25	51280.00	18756.60	0.04	0.40	591.00	841.44	591.00	891.28	0.15	1.06	100.00	100.00	45.76	50689.00	46523.25	65065416.00	51.92	10930.97	10634.00
9	7	8	6620.00	14125.00	140.55	0	Spot (Block9, Row8, Column7)	11157.83	10250.00	5871.26	0.04	0.53	534.00	681.68	534.00	585.65	0.11	0.86	100.00	100.00	0.00	9716.00	10623.83	5969440.00	17.89	2632.24	2038.50
9	8	8	6908.00	14127.00	147.20	0	Spot (Block9, Row8, Column8)	63044.23	65535.00	6638.27	0.02	0.11	501.00	592.24	501.00	354.08	0.07	0.60	100.00	100.00	80.64	65034.00	62543.23	37448584.00	176.38	15187.49	11128.50
10	1	1	9334.00	12040.00	154.60	0	Spot (Block10, Row1, Column1)	44915.48	45325.00	18528.15	0.00	0.41	506.00	637.02	506.00	534.58	0.10	0.84	100.00	100.00	33.33	44819.00	44409.48	29779164.00	82.83	7892.97	6351.00
10	2	1	9629.00	12045.00	145.65	0	Spot (Block10, Row1, Column2)	1086.07	1030.00	328.03	0.02	0.30	484.00	495.59	484.00	139.38	0.01	0.28	93.00	83.00	0.00	546.00	602.07	629920.00	4.24	616.54	606.00
10	3	1	9934.00	12049.00	147.55	0	Spot (Block10, Row1, Column3)	622.06	600.00	148.12	0.02	0.24	458.00	466.16	458.00	112.19	0.01	0.24	65.00	28.00	0.00	142.00	164.06	368880.00	1.39	510.65	498.00
10	4	1	10228.00	12046.00	158.90	0	Spot (Block10, Row1, Column4)	921.85	889.00	249.49	0.02	0.27	459.00	475.40	459.00	440.71	0.02	0.93	48.00	4.00	0.00	430.00	462.85	646215.00	1.01	561.12	527.00
10	5	1	10534.00	12056.00	174.25	0	Spot (Block10, Row1, Column5)	732.95	686.50	206.36	0.03	0.28	480.00	473.99	480.00	94.64	0.01	0.20	77.00	55.00	0.00	206.50	252.95	621543.00	2.74	543.47	525.00
10	6	1	10829.00	12046.00	153.10	0	Spot (Block10, Row1, Column6)	939.16	867.00	324.91	0.03	0.35	488.00	482.78	488.00	82.63	0.00	0.17	97.00	83.00	0.00	379.00	451.16	603882.00	5.52	608.53	580.00
10	7	1	11124.00	12052.00	149.05	0	Spot (Block10, Row1, Column7)	1351.28	1278.00	444.92	0.02	0.33	488.00	485.22	488.00	85.53	0.00	0.18	100.00	100.00	0.00	790.00	863.28	824280.00	10.13	733.64	708.00
10	8	1	11433.00	12052.00	178.40	0	Spot (Block10, Row1, Column8)	1142.44	1047.00	384.18	0.04	0.34	493.00	498.07	493.00	88.48	0.00	0.18	99.00	95.00	0.00	554.00	649.44	1020200.00	7.28	639.18	614.50
10	1	2	9328.00	12340.00	147.00	-50	Spot (Block10, Row2, Column1)	519.25	495.00	92.71	0.02	0.18	476.00	485.08	476.00	141.64	0.01	0.29	7.00	1.00	0.00	19.00	43.25	303760.00	0.24	502.63	495.00
10	2	2	9627.00	12345.00	118.15	0	Spot (Block10, Row2, Column2)	721.66	687.00	128.86	0.02	0.18	429.00	455.79	429.00	77.12	0.03	0.17	98.00	87.00	0.00	258.00	292.66	263407.00	3.45	591.97	560.00
10	3	2	9939.00	12331.00	199.90	0	Spot (Block10, Row2, Column3)	525.18	502.00	99.73	0.02	0.19	408.00	437.88	408.00	77.77	0.03	0.18	64.00	31.00	0.00	94.00	117.18	596082.00	1.12	458.02	418.00
10	4	2	10224.00	12347.00	172.60	0	Spot (Block10, Row2, Column4)	615.04	591.00	112.25	0.02	0.18	412.00	446.58	412.00	93.51	0.04	0.21	78.00	45.00	0.00	179.00	203.04	511717.00	1.80	509.38	498.50
10	5	2	10534.00	12346.00	183.65	0	Spot (Block10, Row2, Column5)	11515.35	11301.00	3930.49	0.01	0.34	469.00	479.92	469.00	131.78	0.01	0.27	100.00	100.00	0.00	10832.00	11046.35	10882008.00	83.74	3044.20	2507.50
10	6	2	10828.00	12349.00	147.00	-50	Spot (Block10, Row2, Column6)	688.48	682.00	116.03	0.00	0.17	492.00	585.14	492.00	411.88	0.08	0.70	4.00	0.00	0.00	190.00	196.48	405514.00	0.25	554.99	548.00
10	7	2	11121.00	12350.00	177.40	0	Spot (Block10, Row2, Column7)	639.44	604.00	126.62	0.02	0.20	490.00	508.88	490.00	165.41	0.02	0.33	41.00	8.00	0.00	114.00	149.44	559508.00	0.79	557.17	519.50
10	8	2	11420.00	12341.00	165.00	0	Spot (Block10, Row2, Column8)	544.33	497.00	113.85	0.04	0.21	489.00	501.01	489.00	216.83	0.01	0.43	7.00	1.00	0.00	8.00	55.33	412601.00	0.20	505.09	488.00
10	1	3	9333.00	12638.00	145.20	0	Spot (Block10, Row3, Column1)	1920.06	1785.00	748.11	0.03	0.39	469.00	466.85	469.00	78.97	0.00	0.17	100.00	100.00	0.00	1316.00	1451.06	1105956.00	18.40	805.02	762.00
10	2	3	9632.00	12649.00	194.05	0	Spot (Block10, Row3, Column2)	551.88	514.00	99.76	0.03	0.18	461.00	489.32	461.00	186.69	0.03	0.38	17.00	0.00	0.00	53.00	90.88	586096.00	0.34	493.45	494.00
10	3	3	9901.00	12631.00	130.50	0	Spot (Block10, Row3, Column3)	2908.45	1196.00	7922.76	0.39	2.72	414.00	454.46	414.00	117.15	0.04	0.26	97.00	94.00	0.66	782.00	2494.45	1323344.00	20.95	834.25	780.00
10	4	3	10226.00	12648.00	154.25	0	Spot (Block10, Row3, Column4)	953.74	909.00	252.77	0.02	0.27	412.00	451.69	412.00	115.74	0.04	0.26	99.00	89.00	0.00	497.00	541.74	619933.00	4.34	570.09	568.00
10	5	3	10527.00	12652.00	142.80	0	Spot (Block10, Row3, Column5)	960.19	879.00	370.66	0.04	0.39	462.00	542.65	462.00	421.49	0.07	0.78	49.00	14.00	0.00	417.00	498.19	528105.00	0.99	593.34	567.50
10	6	3	10828.00	12647.00	209.10	0	Spot (Block10, Row3, Column6)	39883.47	37372.00	20307.37	0.03	0.51	504.00	735.35	504.00	618.14	0.16	0.84	100.00	100.00	28.77	36868.00	39379.47	49774940.00	63.33	8928.22	8642.00
10	7	3	11126.00	12651.00	147.00	-50	Spot (Block10, Row3, Column7)	622.78	599.00	99.72	0.02	0.16	493.00	613.87	493.00	489.37	0.10	0.80	0.00	0.00	0.00	106.00	129.78	368061.00	0.02	564.79	567.00
10	8	3	11427.00	12653.00	159.35	0	Spot (Block10, Row3, Column8)	46522.89	48582.00	17469.75	0.02	0.38	491.00	540.18	491.00	344.23	0.04	0.64	100.00	100.00	32.01	48091.00	46031.89	32705820.00	133.58	8618.10	6973.00
10	1	4	9323.00	12942.00	150.30	0	Spot (Block10, Row4, Column1)	1021.73	913.00	334.67	0.05	0.33	481.00	501.33	481.00	180.78	0.02	0.36	87.00	64.00	0.00	432.00	540.73	632453.00	2.88	612.22	596.50
10	2	4	9623.00	12941.00	166.50	0	Spot (Block10, Row4, Column2)	12904.67	11833.00	6658.21	0.04	0.52	485.00	559.26	485.00	327.83	0.06	0.59	100.00	100.00	0.00	11348.00	12419.67	9936599.00	37.66	2605.38	2569.00
10	3	4	9926.00	12943.00	143.95	0	Spot (Block10, Row4, Column3)	3452.09	3248.00	1427.17	0.03	0.41	470.00	523.13	470.00	268.37	0.05	0.51	100.00	100.00	0.00	2778.00	2982.09	1933171.00	10.91	1190.23	1034.00
10	4	4	10231.00	12942.00	203.85	0	Spot (Block10, Row4, Column4)	540.07	509.50	102.71	0.03	0.19	413.00	443.88	413.00	75.67	0.03	0.17	69.00	41.00	0.00	96.50	127.07	635125.00	1.27	489.20	488.00
10	5	4	10513.00	12935.00	145.95	0	Spot (Block10, Row4, Column5)	898.81	767.00	514.87	0.07	0.57	422.00	458.22	422.00	115.22	0.04	0.25	92.00	74.00	0.00	345.00	476.81	519511.00	3.82	587.88	589.50
10	6	4	10830.00	12951.00	188.65	0	Spot (Block10, Row4, Column6)	12673.97	12526.00	4023.62	0.01	0.32	484.00	582.17	484.00	428.18	0.08	0.74	100.00	100.00	0.00	12042.00	12189.97	12724662.00	28.24	3212.11	2648.00
10	7	4	11126.00	12936.00	176.15	0	Spot (Block10, Row4, Column7)	696.82	635.00	177.84	0.04	0.26	494.00	590.24	494.00	421.23	0.08	0.71	13.00	0.00	0.00	141.00	202.82	603449.00	0.25	516.68	506.00
10	8	4	11424.00	12955.00	153.15	0	Spot (Block10, Row4, Column8)	834.26	788.00	177.62	0.02	0.21	488.00	519.04	488.00	239.11	0.03	0.46	67.00	25.00	0.00	300.00	346.26	541432.00	1.32	597.70	577.50
10	1	5	9327.00	13242.00	144.95	0	Spot (Block10, Row5, Column1)	1532.95	1441.50	480.91	0.03	0.31	495.00	619.24	495.00	494.27	0.10	0.80	86.00	45.00	0.00	946.50	1037.95	867649.00	1.85	797.55	746.50
10	2	5	9623.00	13239.00	157.55	0	Spot (Block10, Row5, Column2)	50354.02	56821.00	16496.06	0.05	0.33	501.00	660.00	501.00	493.32	0.12	0.75	100.00	100.00	40.23	56320.00	49853.02	34291356.00	100.73	10075.72	9037.00
10	3	5	9928.00	13244.00	155.55	0	Spot (Block10, Row5, Column3)	39651.20	38292.00	20186.06	0.02	0.51	484.00	558.63	484.00	335.34	0.06	0.60	100.00	100.00	23.39	37808.00	39167.20	26447496.00	116.58	5920.21	5354.00
10	4	5	10226.00	13250.00	165.70	0	Spot (Block10, Row5, Column4)	746.48	729.50	162.96	0.01	0.22	430.00	486.30	430.00	216.91	0.05	0.45	67.00	23.00	0.00	299.50	316.48	570313.00	1.20	529.00	520.00
10	5	5	10523.00	13248.00	145.75	0	Spot (Block10, Row5, Column5)	5003.81	4699.50	2204.13	0.03	0.44	426.00	454.07	426.00	82.77	0.03	0.18	100.00	100.00	0.00	4273.50	4577.81	2902210.00	54.97	1542.56	1213.50
10	6	5	10802.00	13244.00	155.65	0	Spot (Block10, Row5, Column6)	669.10	686.50	146.70	0.01	0.22	479.00	553.49	479.00	421.27	0.06	0.76	5.00	0.00	0.00	207.50	190.10	445623.00	0.27	555.35	503.50
10	7	5	11127.00	13251.00	201.25	0	Spot (Block10, Row5, Column7)	43627.98	47044.00	20508.83	0.03	0.47	512.00	704.80	512.00	631.60	0.14	0.90	100.00	100.00	34.84	46532.00	43115.98	50085316.00	67.96	9478.84	9377.00
10	8	5	11433.00	13254.00	151.30	0	Spot (Block10, Row5, Column8)	891.50	854.00	236.91	0.02	0.27	491.00	578.26	491.00	468.67	0.07	0.81	31.00	1.00	0.00	363.00	400.50	561642.00	0.67	610.37	599.00
10	1	6	9323.00	13540.00	208.75	0	Spot (Block10, Row6, Column1)	36333.20	30818.00	21015.77	0.07	0.58	507.00	830.12	507.00	820.19	0.21	0.99	100.00	100.00	23.54	30311.00	35826.20	44908116.00	43.29	8160.78	7856.00
10	2	6	9617.00	13545.00	202.65	0	Spot (Block10, Row6, Column2)	36652.49	34303.50	18358.69	0.03	0.50	501.00	772.17	501.00	775.81	0.19	1.00	100.00	100.00	10.81	33802.50	36151.49	42736940.00	46.25	7595.55	7545.50
10	3	6	9917.00	13545.00	152.60	0	Spot (Block10, Row6, Column3)	1155.65	1094.00	348.65	0.02	0.30	479.00	540.84	479.00	356.28	0.05	0.66	79.00	38.00	0.00	615.00	676.65	736149.00	1.73	626.30	614.00
10	4	6	10226.00	13549.00	151.45	0	Spot (Block10, Row6, Column4)	660.19	621.00	144.67	0.03	0.22	426.00	451.12	426.00	74.85	0.02	0.17	90.00	73.00	0.00	195.00	234.19	413937.00	2.79	514.01	499.00
10	5	6	10527.00	13550.00	139.85	0	Spot (Block10, Row6, Column5)	2658.38	2605.00	1045.53	0.01	0.39	465.00	469.80	465.00	114.91	0.00	0.24	100.00	100.00	0.00	2140.00	2193.38	1398307.00	19.05	1067.10	1009.50
10	6	6	10824.00	13544.00	193.40	0	Spot (Block10, Row6, Column6)	573.57	571.00	119.77	0.00	0.21	480.00	558.24	480.00	494.08	0.07	0.89	0.00	0.00	0.00	91.00	93.57	607411.00	0.03	505.16	493.50
10	7	6	11125.00	13549.00	157.65	0	Spot (Block10, Row6, Column7)	1002.68	952.50	296.86	0.02	0.30	496.00	575.85	496.00	424.61	0.06	0.74	54.00	17.00	0.00	456.50	506.68	683830.00	1.01	629.11	597.00
10	8	6	11423.00	13561.00	146.35	0	Spot (Block10, Row6, Column8)	725.64	697.00	166.81	0.02	0.23	494.00	509.19	494.00	126.85	0.01	0.25	63.00	41.00	0.00	203.00	231.64	423049.00	1.71	589.02	541.00
10	1	7	9322.00	13842.00	159.95	0	Spot (Block10, Row7, Column1)	18315.49	16097.50	9680.37	0.06	0.53	492.00	623.28	492.00	503.62	0.10	0.81	100.00	100.00	0.00	15605.50	17823.49	13004000.00	35.13	3161.34	3110.00
10	2	7	9624.00	13849.00	184.30	0	Spot (Block10, Row7, Column2)	588.07	579.00	121.47	0.01	0.21	487.00	581.10	487.00	449.73	0.08	0.77	0.00	0.00	0.00	92.00	101.07	563958.00	0.02	513.92	480.00
10	3	7	9935.00	13835.00	193.15	0	Spot (Block10, Row7, Column3)	530.23	493.50	98.59	0.03	0.19	470.00	462.71	470.00	88.82	0.01	0.19	39.00	12.00	0.00	23.50	60.23	562045.00	0.76	479.19	486.00
10	4	7	10220.00	13853.00	206.20	0	Spot (Block10, Row7, Column4)	551.94	510.00	99.78	0.03	0.18	434.00	476.65	434.00	180.86	0.04	0.38	21.00	1.00	0.00	76.00	117.94	667295.00	0.42	477.05	472.00
10	5	7	10470.00	13847.00	217.50	0	Spot (Block10, Row7, Column5)	537.63	499.50	117.00	0.03	0.22	475.00	544.38	475.00	438.36	0.06	0.81	0.00	0.00	0.00	24.50	62.63	727952.00	-0.02	503.50	485.00
10	6	7	10820.00	13849.00	194.25	0	Spot (Block10, Row7, Column6)	40137.74	40744.00	20598.15	0.01	0.51	508.00	813.48	508.00	834.08	0.20	1.03	100.00	100.00	21.23	40236.00	39629.74	42907464.00	47.15	7658.40	7594.00
10	7	7	11112.00	13855.00	162.30	0	Spot (Block10, Row7, Column7)	772.31	761.50	176.72	0.01	0.23	499.00	608.23	499.00	479.61	0.09	0.79	15.00	0.00	0.00	262.50	273.31	563786.00	0.34	560.03	562.50
10	8	7	11428.00	13853.00	186.35	0	Spot (Block10, Row7, Column8)	19235.46	19289.00	5345.62	0.00	0.28	501.00	576.85	501.00	282.95	0.06	0.49	100.00	100.00	0.00	18788.00	18734.46	18716096.00	65.94	5115.52	4624.00
10	1	8	9310.00	14141.00	151.60	0	Spot (Block10, Row8, Column1)	840.87	798.00	363.00	0.02	0.43	475.00	490.11	475.00	202.82	0.01	0.41	63.00	32.00	0.00	323.00	365.87	531427.00	1.73	569.51	584.00
10	2	8	9630.00	14140.00	189.25	0	Spot (Block10, Row8, Column2)	584.35	591.00	106.83	0.00	0.18	425.00	451.87	425.00	73.04	0.03	0.16	76.00	56.00	0.00	166.00	159.35	588436.00	1.81	493.28	497.50
10	3	8	9910.00	14139.00	164.90	0	Spot (Block10, Row8, Column3)	676.97	653.00	163.04	0.02	0.24	426.00	471.52	426.00	220.00	0.04	0.47	51.00	14.00	0.00	227.00	250.97	513140.00	0.93	526.41	511.00
10	4	8	10221.00	14148.00	152.30	0	Spot (Block10, Row8, Column4)	59784.07	65535.00	11071.65	0.04	0.19	469.00	501.56	469.00	269.93	0.03	0.54	100.00	100.00	70.68	65066.00	59315.07	37724068.00	219.62	14375.50	10374.00
10	5	8	10504.00	14141.00	177.65	0	Spot (Block10, Row8, Column5)	531.57	502.00	88.64	0.02	0.17	478.00	566.93	478.00	489.35	0.07	0.86	0.00	0.00	0.00	24.00	53.57	466720.00	-0.07	485.56	488.00
10	6	8	10821.00	14152.00	203.95	0	Spot (Block10, Row8, Column6)	43114.40	48763.00	21655.24	0.05	0.50	512.00	812.12	512.00	821.36	0.20	1.01	100.00	100.00	39.13	48251.00	42602.40	50789224.00	51.50	9445.39	9546.50
10	7	8	11127.00	14150.00	156.20	0	Spot (Block10, Row8, Column7)	754.04	699.50	167.78	0.03	0.22	499.00	644.39	499.00	545.57	0.11	0.85	5.00	0.00	0.00	200.50	255.04	508225.00	0.20	577.39	585.00
10	8	8	11410.00	14153.00	150.05	0	Spot (Block10, Row8, Column8)	62374.60	65535.00	7000.90	0.02	0.11	504.00	595.44	504.00	336.15	0.07	0.56	100.00	100.00	77.15	65031.00	61870.60	38485456.00	183.79	14353.65	12010.50
11	1	1	13836.00	12068.00	157.10	0	Spot (Block11, Row1, Column1)	36922.07	33867.50	19615.35	0.04	0.53	410.00	456.35	410.00	157.08	0.05	0.34	100.00	100.00	15.34	33457.50	36512.07	25033264.00	232.15	7023.68	4931.00
11	2	1	14133.00	12067.00	149.30	0	Spot (Block11, Row1, Column2)	1015.03	930.50	337.96	0.04	0.33	400.00	433.24	400.00	129.45	0.03	0.30	97.00	88.00	0.00	530.50	615.03	623230.00	4.49	580.45	574.00
11	3	1	14449.00	12076.00	263.45	0	Spot (Block11, Row1, Column3)	420.38	399.00	67.11	0.02	0.16	388.00	386.22	388.00	59.25	0.00	0.15	28.00	10.00	0.00	11.00	32.38	850431.00	0.58	383.18	389.00
11	4	1	14723.00	12080.00	156.90	0	Spot (Block11, Row1, Column4)	911.68	829.50	712.70	0.04	0.78	383.00	375.64	383.00	54.68	0.01	0.15	99.00	95.00	0.00	446.50	528.68	619944.00	9.80	492.05	485.00
11	5	1	15033.00	12079.00	156.35	0	Spot (Block11, Row1, Column5)	548.66	511.50	115.34	0.03	0.21	388.00	386.07	388.00	65.02	0.00	0.17	79.00	48.00	0.00	123.50	160.66	369794.00	2.50	429.57	410.00
11	6	1	15328.00	12079.00	164.95	0	Spot (Block11, Row1, Column6)	708.05	666.00	207.98	0.03	0.29	394.00	399.38	394.00	61.09	0.01	0.15	96.00	83.00	0.00	272.00	314.05	535283.00	5.05	471.65	434.00
11	7	1	15629.00	12079.00	144.85	0	Spot (Block11, Row1, Column7)	1097.38	1031.50	313.48	0.03	0.29	395.00	403.63	395.00	57.85	0.01	0.14	100.00	100.00	0.00	636.50	702.38	629894.00	11.99	638.90	592.50
11	8	1	15932.00	12076.00	163.00	0	Spot (Block11, Row1, Column8)	692.54	663.00	150.40	0.02	0.22	399.00	411.93	399.00	59.37	0.01	0.14	99.00	93.00	0.00	264.00	293.54	509014.00	4.73	493.54	498.00
11	1	2	13830.00	12368.00	147.00	-50	Spot (Block11, Row2, Column1)	428.34	411.00	57.69	0.02	0.13	400.00	418.55	400.00	106.80	0.02	0.26	4.00	0.00	0.00	11.00	28.34	252293.00	0.09	436.61	412.00
11	2	2	14120.00	12371.00	128.10	0	Spot (Block11, Row2, Column2)	554.74	546.00	92.58	0.01	0.17	396.00	400.28	396.00	56.74	0.00	0.14	94.00	55.00	0.00	150.00	158.74	243532.00	2.72	470.02	462.50
11	3	2	14436.00	12362.00	176.40	0	Spot (Block11, Row2, Column3)	463.39	473.00	62.90	0.01	0.14	384.00	378.53	384.00	52.94	0.01	0.14	58.00	38.00	0.00	89.00	79.39	403617.00	1.60	407.40	396.50
11	4	2	14733.00	12364.00	189.00	0	Spot (Block11, Row2, Column4)	462.13	474.00	73.29	0.01	0.16	379.00	376.31	379.00	84.83	0.00	0.23	54.00	12.00	0.00	95.00	83.13	465369.00	1.01	406.98	401.50
11	5	2	15036.00	12379.00	181.45	0	Spot (Block11, Row2, Column5)	9358.09	8897.50	3617.55	0.02	0.39	388.00	406.27	388.00	144.95	0.02	0.36	100.00	100.00	0.00	8509.50	8970.09	8628157.00	61.76	2440.86	2026.50
11	6	2	15322.00	12324.00	196.25	0	Spot (Block11, Row2, Column6)	468.86	460.00	97.72	0.01	0.21	396.00	491.30	396.00	391.23	0.09	0.80	0.00	0.00	0.00	64.00	72.86	511992.00	-0.06	425.49	394.50
11	7	2	15640.00	12384.00	213.95	0	Spot (Block11, Row2, Column7)	473.74	481.00	70.74	0.01	0.15	400.00	428.83	400.00	123.52	0.03	0.29	16.00	1.00	0.00	81.00	73.74	619655.00	0.36	422.97	401.00
11	8	2	15945.00	12394.00	197.40	0	Spot (Block11, Row2, Column8)	464.20	478.50	63.95	0.01	0.14	402.00	449.57	402.00	269.89	0.05	0.60	0.00	0.00	0.00	76.50	62.20	511551.00	0.05	438.95	415.00
11	1	3	13832.00	12665.00	146.20	0	Spot (Block11, Row3, Column1)	1180.26	1126.50	393.85	0.02	0.33	396.00	397.78	396.00	53.62	0.00	0.13	100.00	100.00	0.00	730.50	784.26	684551.00	14.59	597.43	576.50
11	2	3	14133.00	12660.00	170.45	0	Spot (Block11, Row3, Column2)	475.35	479.50	73.20	0.00	0.15	396.00	419.31	396.00	153.08	0.02	0.37	13.00	0.00	0.00	83.50	79.35	384079.00	0.37	424.54	411.00
11	3	3	14416.00	12673.00	152.40	0	Spot (Block11, Row3, Column3)	787.79	676.00	498.18	0.07	0.63	393.00	396.15	393.00	56.23	0.00	0.14	98.00	87.00	0.00	283.00	394.79	497886.00	6.96	538.60	523.00
11	4	3	14728.00	12683.00	151.55	0	Spot (Block11, Row3, Column4)	887.50	831.00	272.20	0.03	0.31	389.00	386.94	389.00	76.06	0.00	0.20	100.00	96.00	0.00	442.00	498.50	556465.00	6.58	562.74	531.50
11	5	3	14988.00	12683.00	178.45	0	Spot (Block11, Row3, Column5)	493.92	481.50	121.68	0.01	0.25	394.00	479.49	394.00	425.24	0.09	0.89	1.00	0.00	0.00	87.50	99.92	440574.00	0.03	475.66	408.00
11	6	3	15329.00	12676.00	208.80	0	Spot (Block11, Row3, Column6)	44045.25	46080.00	19639.84	0.02	0.45	462.00	702.26	462.00	646.59	0.18	0.92	100.00	100.00	34.63	45618.00	43583.25	54440348.00	67.03	10207.47	10136.50
11	7	3	15629.00	12679.00	147.00	-50	Spot (Block11, Row3, Column7)	492.33	493.00	69.47	0.00	0.14	454.00	588.48	454.00	526.54	0.11	0.89	0.00	0.00	0.00	39.00	38.33	289985.00	-0.18	469.41	477.00
11	8	3	15928.00	12683.00	164.20	0	Spot (Block11, Row3, Column8)	53452.32	65095.50	15494.62	0.09	0.29	419.00	507.03	419.00	391.61	0.08	0.77	100.00	100.00	49.20	64676.50	53033.32	39982688.00	135.20	9842.82	8499.50
11	1	4	13827.00	12968.00	154.15	0	Spot (Block11, Row4, Column1)	972.41	906.50	286.52	0.03	0.29	393.00	415.49	393.00	159.64	0.02	0.38	99.00	81.00	0.00	513.50	579.41	630120.00	3.49	559.54	542.00
11	2	4	14126.00	12971.00	182.35	0	Spot (Block11, Row4, Column2)	11907.29	10754.00	7014.16	0.04	0.59	403.00	494.96	403.00	328.89	0.09	0.66	100.00	100.00	0.00	10351.00	11504.29	11061869.00	34.70	2442.35	2390.00
11	3	4	14425.00	12973.00	149.05	0	Spot (Block11, Row4, Column3)	2690.46	2465.00	1147.06	0.04	0.43	409.00	491.29	409.00	306.93	0.08	0.62	100.00	99.00	0.00	2056.00	2281.46	1633109.00	7.17	1022.74	857.50
11	4	4	14718.00	12986.00	200.70	0	Spot (Block11, Row4, Column4)	480.47	490.00	64.10	0.01	0.13	400.00	411.27	400.00	68.93	0.01	0.17	63.00	15.00	0.00	90.00	80.47	550134.00	1.00	438.63	423.00
11	5	4	15009.00	12976.00	182.00	0	Spot (Block11, Row4, Column5)	499.81	490.00	84.16	0.01	0.17	393.00	396.65	393.00	69.17	0.00	0.17	69.00	22.00	0.00	97.00	106.81	463822.00	1.49	420.96	411.00
11	6	4	15328.00	12971.00	190.15	0	Spot (Block11, Row4, Column6)	11156.99	10780.50	3943.20	0.01	0.35	420.00	542.50	420.00	425.62	0.11	0.78	100.00	100.00	0.00	10360.50	10736.99	11380133.00	24.94	2665.19	2317.50
11	7	4	15617.00	12950.00	188.35	0	Spot (Block11, Row4, Column7)	549.32	500.00	116.05	0.04	0.21	485.00	588.45	485.00	451.59	0.08	0.77	0.00	0.00	0.00	15.00	64.32	547124.00	-0.09	502.59	483.00
11	8	4	15925.00	13006.00	173.35	0	Spot (Block11, Row4, Column8)	643.10	610.00	113.78	0.02	0.18	479.00	510.29	479.00	278.66	0.03	0.55	18.00	0.00	0.00	131.00	164.10	540207.00	0.48	555.27	518.00
11	1	5	13829.00	13278.00	178.05	0	Spot (Block11, Row5, Column1)	1259.76	1083.00	637.52	0.07	0.51	398.00	577.49	398.00	584.78	0.16	1.01	57.00	30.00	0.00	685.00	861.76	1118663.00	1.17	619.44	471.00
11	2	5	14123.00	13265.00	164.05	0	Spot (Block11, Row5, Column2)	56298.51	65535.00	13832.60	0.07	0.25	480.00	677.56	480.00	600.11	0.15	0.89	100.00	100.00	58.69	65055.00	55818.51	42111672.00	92.68	10325.39	8438.00
11	3	5	14429.00	13269.00	162.60	0	Spot (Block11, Row5, Column3)	38708.58	35626.00	20585.22	0.04	0.53	465.00	574.03	465.00	429.01	0.09	0.75	100.00	100.00	23.87	35161.00	38243.58	28373564.00	88.89	5203.25	4692.00
11	4	5	14724.00	13267.00	163.55	0	Spot (Block11, Row5, Column4)	683.24	668.00	162.54	0.01	0.24	400.00	459.95	400.00	270.17	0.06	0.59	49.00	6.00	0.00	268.00	283.24	505598.00	0.83	497.29	493.00
11	5	5	15025.00	13270.00	146.85	0	Spot (Block11, Row5, Column5)	4173.76	3815.00	2126.16	0.04	0.51	394.00	396.02	394.00	63.11	0.00	0.16	100.00	100.00	0.00	3421.00	3779.76	2449997.00	59.86	1204.87	975.00
11	6	5	15325.00	13277.00	147.00	-50	Spot (Block11, Row5, Column6)	554.26	543.00	103.88	0.01	0.19	403.00	507.35	403.00	447.13	0.10	0.88	0.00	0.00	0.00	140.00	151.26	326461.00	0.10	484.89	488.00
11	7	5	15629.00	13280.00	202.25	0	Spot (Block11, Row5, Column7)	41612.73	41982.00	20429.78	0.00	0.49	495.00	650.46	495.00	567.07	0.12	0.87	100.00	100.00	29.23	41487.00	41117.73	48395952.00	72.23	8631.65	8258.00
11	8	5	15940.00	13278.00	146.50	0	Spot (Block11, Row5, Column8)	684.60	628.00	180.56	0.04	0.26	427.00	521.15	427.00	363.40	0.09	0.70	20.00	1.00	0.00	201.00	257.60	399806.00	0.45	552.89	506.00
11	1	6	13826.00	13565.00	209.65	0	Spot (Block11, Row6, Column1)	39775.09	38299.00	20873.79	0.02	0.52	462.00	799.52	462.00	795.71	0.24	1.00	100.00	100.00	28.98	37837.00	39313.09	49679464.00	48.98	8805.63	8695.00
11	2	6	14122.00	13567.00	207.80	0	Spot (Block11, Row6, Column2)	32058.14	29359.50	16368.86	0.04	0.51	495.00	759.71	495.00	737.57	0.19	0.97	100.00	100.00	2.85	28864.50	31563.14	39431544.00	42.43	6856.95	6753.00
11	3	6	14419.00	13572.00	148.35	0	Spot (Block11, Row6, Column3)	1200.75	1052.50	460.75	0.06	0.38	412.00	537.06	412.00	442.62	0.12	0.82	73.00	34.00	0.00	640.50	788.75	720448.00	1.50	661.08	621.00
11	4	6	14712.00	13566.00	159.95	0	Spot (Block11, Row6, Column4)	536.40	506.50	112.76	0.02	0.21	396.00	406.96	396.00	60.91	0.01	0.15	73.00	44.00	0.00	110.50	140.40	380844.00	2.12	450.31	422.00
11	5	6	15028.00	13578.00	146.45	0	Spot (Block11, Row6, Column5)	2898.54	2278.00	2127.40	0.10	0.73	393.00	400.25	393.00	77.57	0.01	0.19	100.00	100.00	0.00	1885.00	2505.54	1695645.00	32.21	962.37	627.00
11	6	6	15328.00	13569.00	225.75	0	Spot (Block11, Row6, Column6)	460.07	464.00	71.91	0.00	0.16	401.00	495.82	401.00	415.11	0.09	0.84	0.00	0.00	0.00	63.00	59.07	671248.00	-0.09	424.14	405.00
11	7	6	15625.00	13584.00	162.05	0	Spot (Block11, Row6, Column7)	826.08	786.00	210.00	0.02	0.25	469.00	526.31	469.00	361.45	0.05	0.69	41.00	3.00	0.00	317.00	357.08	603036.00	0.83	570.47	526.50
11	8	6	15939.00	13586.00	159.55	0	Spot (Block11, Row6, Column8)	601.74	596.00	91.29	0.00	0.15	466.00	470.23	466.00	102.58	0.00	0.22	67.00	29.00	0.00	130.00	135.74	423628.00	1.28	511.55	494.00
11	1	7	13826.00	13867.00	171.95	0	Spot (Block11, Row7, Column1)	16697.34	14227.00	9886.67	0.07	0.59	405.00	574.55	405.00	505.41	0.15	0.88	100.00	100.00	0.00	13822.00	16292.34	13775304.00	31.90	2931.17	2782.00
11	2	7	14122.00	13870.00	147.00	-50	Spot (Block11, Row7, Column2)	456.17	459.00	50.15	0.00	0.11	405.00	530.90	405.00	431.74	0.12	0.81	0.00	0.00	0.00	54.00	51.17	267770.00	-0.17	450.47	468.00
11	3	7	14447.00	13875.00	134.60	0	Spot (Block11, Row7, Column3)	468.89	483.00	67.83	0.01	0.14	399.00	410.53	399.00	59.75	0.01	0.15	58.00	14.00	0.00	84.00	69.89	226942.00	0.98	427.40	413.50
11	4	7	14696.00	13886.00	184.85	0	Spot (Block11, Row7, Column4)	478.76	486.00	81.04	0.01	0.17	399.00	434.63	399.00	220.30	0.04	0.51	3.00	0.00	0.00	87.00	79.76	460086.00	0.20	439.88	415.50
11	5	7	15030.00	13889.00	194.20	0	Spot (Block11, Row7, Column5)	509.23	502.00	77.41	0.01	0.15	400.00	516.49	400.00	513.27	0.11	0.99	0.00	0.00	0.00	102.00	109.23	544876.00	-0.01	440.18	416.00
11	6	7	15326.00	13879.00	193.35	0	Spot (Block11, Row7, Column6)	38817.22	38479.00	19889.52	0.00	0.51	498.00	828.07	498.00	909.53	0.22	1.10	100.00	100.00	15.20	37981.00	38319.22	41107604.00	41.77	7088.21	6794.50
11	7	7	15622.00	13879.00	147.00	-50	Spot (Block11, Row7, Column7)	760.79	701.00	202.01	0.04	0.27	492.00	610.77	492.00	480.64	0.09	0.79	16.00	0.00	0.00	209.00	268.79	448108.00	0.31	671.03	601.00
11	8	7	15924.00	13871.00	185.70	0	Spot (Block11, Row7, Column8)	18929.03	19343.50	5956.05	0.01	0.31	492.00	527.71	492.00	191.58	0.03	0.36	100.00	100.00	0.00	18851.50	18437.03	18361154.00	96.05	4747.82	3924.50
11	1	8	13820.00	14169.00	143.35	0	Spot (Block11, Row8, Column1)	605.63	582.00	140.71	0.02	0.23	396.00	428.22	396.00	196.42	0.03	0.46	43.00	11.00	0.00	186.00	209.63	340366.00	0.90	476.72	471.00
11	2	8	14132.00	14165.00	178.15	0	Spot (Block11, Row8, Column2)	499.94	494.00	83.58	0.01	0.17	393.00	397.06	393.00	66.25	0.00	0.17	71.00	24.00	0.00	101.00	106.94	444950.00	1.55	438.12	406.00
11	3	8	14419.00	14169.00	151.10	0	Spot (Block11, Row8, Column3)	565.59	570.00	105.81	0.00	0.19	395.00	420.61	395.00	227.23	0.03	0.54	22.00	0.00	0.00	175.00	170.59	353494.00	0.64	458.50	431.50
11	4	8	14717.00	14176.00	158.30	0	Spot (Block11, Row8, Column4)	64611.63	65535.00	3933.18	0.01	0.06	402.00	476.60	402.00	321.73	0.07	0.68	100.00	100.00	91.18	65133.00	64209.63	44711676.00	199.35	16669.96	13706.00
11	5	8	15001.00	14192.00	174.50	0	Spot (Block11, Row8, Column5)	475.32	482.00	72.48	0.01	0.15	405.00	556.11	405.00	555.54	0.14	1.00	0.00	0.00	0.00	77.00	70.32	402593.00	-0.15	442.22	411.00
11	6	8	15323.00	14176.00	203.35	0	Spot (Block11, Row8, Column6)	46925.62	61089.00	20777.40	0.11	0.44	492.00	832.30	492.00	952.95	0.23	1.14	100.00	100.00	45.69	60597.00	46433.62	55044284.00	48.37	9989.50	9835.00
11	7	8	15630.00	14173.00	152.20	0	Spot (Block11, Row8, Column7)	783.07	780.00	201.25	0.00	0.26	473.00	600.87	473.00	583.33	0.10	0.97	9.00	0.00	0.00	307.00	310.07	498813.00	0.31	532.33	508.00
11	8	8	15912.00	14179.00	152.30	0	Spot (Block11, Row8, Column8)	57395.68	65535.00	12809.34	0.06	0.22	477.00	512.59	477.00	241.79	0.03	0.47	100.00	100.00	63.22	65058.00	56918.68	36676140.00	235.26	11272.89	8726.00
12	1	1	18339.00	12090.00	157.40	0	Spot (Block12, Row1, Column1)	33043.21	29937.00	18580.73	0.04	0.56	589.00	613.17	589.00	171.32	0.02	0.28	100.00	100.00	8.58	29348.00	32454.21	22337272.00	189.30	6804.88	5234.00
12	2	1	18629.00	12098.00	152.20	0	Spot (Block12, Row1, Column2)	5684.98	4962.00	3058.42	0.06	0.54	583.00	613.86	583.00	287.37	0.02	0.47	100.00	100.00	0.00	4379.00	5101.98	3621329.00	17.65	1548.01	1316.00
12	3	1	18943.00	12099.00	150.70	0	Spot (Block12, Row1, Column3)	2741.41	2339.00	1556.96	0.07	0.57	574.00	585.10	574.00	272.45	0.01	0.47	93.00	86.00	0.00	1765.00	2167.41	1707898.00	7.91	974.54	870.50
12	4	1	19230.00	12101.00	152.10	0	Spot (Block12, Row1, Column4)	3838.78	3530.00	1900.93	0.04	0.50	533.00	562.18	533.00	91.29	0.02	0.16	100.00	100.00	0.00	2997.00	3305.78	2445305.00	35.89	1206.56	1053.00
12	5	1	19536.00	12101.00	151.80	0	Spot (Block12, Row1, Column5)	5233.88	4374.00	3610.20	0.08	0.69	577.00	575.36	577.00	100.25	0.00	0.17	100.00	100.00	0.00	3797.00	4656.88	3292109.00	46.47	1374.32	1244.00
12	6	1	19830.00	12101.00	149.45	0	Spot (Block12, Row1, Column6)	8693.95	7968.50	4687.97	0.04	0.54	594.00	602.66	594.00	109.22	0.01	0.18	100.00	100.00	0.00	7374.50	8099.95	5303310.00	74.08	2277.01	1806.00
12	7	1	20128.00	12103.00	150.85	0	Spot (Block12, Row1, Column7)	19518.08	17740.00	11235.29	0.04	0.58	600.00	630.53	600.00	125.91	0.02	0.20	100.00	100.00	0.00	17140.00	18918.08	12159762.00	150.01	4534.86	3388.00
12	8	1	20441.00	12104.00	176.45	0	Spot (Block12, Row1, Column8)	1521.99	1304.50	965.84	0.07	0.63	600.00	628.72	600.00	108.88	0.02	0.17	100.00	99.00	0.00	704.50	921.99	1321089.00	8.20	833.39	828.50
12	1	2	18321.00	12399.00	220.90	0	Spot (Block12, Row2, Column1)	650.21	613.00	105.84	0.03	0.16	575.00	588.85	575.00	247.06	0.01	0.42	7.00	0.00	0.00	38.00	75.21	906390.00	0.25	583.38	587.00
12	2	2	18628.00	12396.00	133.60	0	Spot (Block12, Row2, Column2)	4617.93	4432.00	1588.86	0.02	0.34	568.00	590.58	568.00	328.24	0.02	0.56	100.00	99.00	0.00	3864.00	4049.93	2216608.00	12.27	1747.13	1436.00
12	3	2	18937.00	12396.00	178.85	0	Spot (Block12, Row2, Column3)	872.84	847.00	233.86	0.01	0.27	527.00	561.82	527.00	102.32	0.03	0.18	81.00	67.00	0.00	320.00	345.84	783806.00	3.04	621.87	599.00
12	4	2	19236.00	12403.00	174.75	0	Spot (Block12, Row2, Column4)	3005.15	3047.50	1093.51	0.01	0.36	580.00	590.94	580.00	126.17	0.01	0.21	100.00	100.00	0.00	2467.50	2425.15	2560385.00	19.13	1126.84	1104.00
12	5	2	19536.00	12402.00	188.65	0	Spot (Block12, Row2, Column5)	14726.20	14389.00	5417.64	0.01	0.37	598.00	643.70	598.00	192.23	0.03	0.30	100.00	100.00	0.00	13791.00	14128.20	14829280.00	73.26	3443.63	3020.00
12	6	2	19826.00	12397.00	156.15	0	Spot (Block12, Row2, Column6)	2364.90	2268.50	1014.38	0.02	0.43	613.00	763.74	613.00	524.86	0.10	0.69	93.00	68.00	0.00	1655.50	1751.90	1584485.00	3.05	970.04	899.50
12	7	2	20138.00	12405.00	159.00	0	Spot (Block12, Row2, Column7)	1735.05	1571.00	650.22	0.04	0.37	610.00	666.07	610.00	184.74	0.04	0.28	100.00	90.00	0.00	961.00	1125.05	1202393.00	5.79	933.51	906.00
12	8	2	20428.00	12408.00	179.90	0	Spot (Block12, Row2, Column8)	693.56	696.00	61.38	0.00	0.09	608.00	653.64	608.00	183.66	0.03	0.28	7.00	0.00	0.00	88.00	85.56	629061.00	0.22	663.43	674.00
12	1	3	18335.00	12693.00	150.90	0	Spot (Block12, Row3, Column1)	8571.01	7557.00	4739.74	0.05	0.55	560.00	571.72	560.00	191.18	0.01	0.33	100.00	100.00	0.00	6997.00	8011.01	5365453.00	41.84	2051.47	1647.00
12	2	3	18630.00	12699.00	172.70	0	Spot (Block12, Row3, Column2)	1051.52	974.00	304.29	0.03	0.29	582.00	609.50	582.00	249.11	0.02	0.41	71.00	41.00	0.00	392.00	469.52	878020.00	1.77	660.69	622.00
12	3	3	18922.00	12692.00	148.05	0	Spot (Block12, Row3, Column3)	3642.99	3203.00	1923.55	0.06	0.53	583.00	589.23	583.00	130.61	0.00	0.22	100.00	100.00	0.00	2620.00	3059.99	2200367.00	23.38	1271.11	1155.50
12	4	3	19232.00	12696.00	148.25	0	Spot (Block12, Row3, Column4)	13964.84	12618.00	7990.60	0.04	0.57	601.00	624.86	601.00	134.54	0.02	0.22	100.00	100.00	0.00	12017.00	13363.84	8434761.00	99.15	3380.68	2580.00
12	5	3	19535.00	12724.00	161.20	0	Spot (Block12, Row3, Column5)	3541.75	1632.00	8156.98	0.34	2.30	615.00	756.91	615.00	518.27	0.09	0.68	68.00	49.00	0.97	1017.00	2926.75	2553604.00	5.37	1373.50	804.00
12	6	3	19836.00	12700.00	211.50	0	Spot (Block12, Row3, Column6)	45562.80	48282.00	18826.20	0.03	0.41	714.00	1003.05	714.00	743.30	0.15	0.74	100.00	100.00	36.81	47568.00	44848.80	58047464.00	59.95	11155.41	11353.50
12	7	3	20137.00	12706.00	149.25	0	Spot (Block12, Row3, Column7)	4443.87	3809.50	2574.52	0.07	0.58	647.00	810.29	647.00	544.96	0.10	0.67	99.00	82.00	0.00	3162.50	3796.87	2710761.00	6.67	1549.65	1244.00
12	8	3	20430.00	12710.00	160.55	0	Spot (Block12, Row3, Column8)	33528.74	31602.00	15349.19	0.03	0.46	606.00	661.64	606.00	247.18	0.04	0.37	100.00	100.00	4.21	30996.00	32922.74	23906024.00	132.97	6348.32	5751.00
12	1	4	18331.00	12994.00	151.30	0	Spot (Block12, Row4, Column1)	13591.86	11820.00	8044.64	0.06	0.59	575.00	595.57	575.00	177.17	0.02	0.30	100.00	100.00	0.00	11245.00	13016.86	8522095.00	73.36	2990.37	2407.00
12	2	4	18628.00	12996.00	178.95	0	Spot (Block12, Row4, Column2)	11426.80	10609.50	6188.13	0.03	0.54	594.00	675.09	594.00	303.82	0.06	0.45	100.00	100.00	0.00	10015.50	10832.80	10238413.00	35.39	2599.60	2603.00
12	3	4	18931.00	12997.00	153.90	0	Spot (Block12, Row4, Column3)	45700.98	51301.50	20181.00	0.05	0.44	618.00	719.31	618.00	325.36	0.07	0.45	100.00	100.00	40.00	50683.50	45082.98	29705836.00	138.25	9745.41	7740.50
12	4	4	19222.00	12994.00	217.75	0	Spot (Block12, Row4, Column4)	947.31	904.00	184.93	0.02	0.20	614.00	656.84	614.00	141.01	0.03	0.21	88.00	52.00	0.00	290.00	333.31	1284554.00	2.06	716.83	697.00
12	5	4	19521.00	12999.00	152.55	0	Spot (Block12, Row4, Column5)	1692.90	1287.00	1611.28	0.12	0.95	597.00	627.14	597.00	149.76	0.02	0.24	99.00	88.00	0.00	690.00	1095.90	1081761.00	7.12	883.91	776.00
12	6	4	19834.00	13004.00	193.90	0	Spot (Block12, Row4, Column6)	17145.92	17281.50	5498.77	0.00	0.32	625.00	766.96	625.00	478.11	0.09	0.62	100.00	100.00	0.00	16656.50	16520.92	18243260.00	34.26	4262.57	3733.00
12	7	4	20126.00	13002.00	151.55	0	Spot (Block12, Row4, Column7)	2791.41	2210.00	1762.15	0.10	0.63	683.00	781.56	683.00	409.71	0.06	0.52	83.00	68.00	0.00	1527.00	2108.41	1755797.00	4.91	1102.21	1025.00
12	8	4	20428.00	13009.00	160.00	0	Spot (Block12, Row4, Column8)	1429.36	1332.50	408.20	0.03	0.29	621.00	678.47	621.00	185.58	0.04	0.27	99.00	87.00	0.00	711.50	808.36	1009129.00	4.05	856.97	819.00
12	1	5	18331.00	13299.00	152.10	0	Spot (Block12, Row5, Column1)	11570.15	9110.00	7901.69	0.10	0.68	594.00	784.80	594.00	599.07	0.12	0.76	100.00	100.00	0.00	8516.00	10976.15	7312336.00	18.00	2536.72	1822.00
12	2	5	18629.00	13296.00	159.50	0	Spot (Block12, Row5, Column2)	40217.43	37935.00	17653.39	0.03	0.44	689.00	855.52	689.00	507.45	0.09	0.59	100.00	100.00	13.98	37246.00	39528.43	28192516.00	77.57	7508.81	6442.00
12	3	5	18929.00	13294.00	163.80	0	Spot (Block12, Row5, Column3)	34932.59	30668.00	19839.96	0.06	0.57	688.00	784.02	688.00	392.86	0.06	0.50	100.00	100.00	14.59	29980.00	34244.59	26094752.00	86.92	5126.34	4678.00
12	4	5	19227.00	13299.00	148.60	0	Spot (Block12, Row5, Column4)	5600.01	4858.00	3187.72	0.06	0.57	601.00	674.32	601.00	295.44	0.05	0.44	100.00	99.00	0.00	4257.00	4999.01	3371208.00	16.67	1703.92	1433.50
12	5	5	19527.00	13296.00	150.05	0	Spot (Block12, Row5, Column5)	46736.96	54951.00	20457.05	0.07	0.44	596.00	629.02	596.00	193.21	0.02	0.31	100.00	100.00	43.67	54355.00	46140.96	28790148.00	238.65	10253.73	7780.50
12	6	5	19830.00	13300.00	154.45	0	Spot (Block12, Row5, Column6)	2834.93	2702.00	1147.10	0.02	0.40	607.00	703.39	607.00	391.98	0.06	0.56	99.00	94.00	0.00	2095.00	2227.93	1868217.00	5.44	1068.23	1019.50
12	7	5	20131.00	13307.00	196.45	0	Spot (Block12, Row5, Column7)	38149.36	35830.00	20353.05	0.03	0.53	705.00	867.99	705.00	582.30	0.09	0.67	100.00	100.00	21.23	35125.00	37444.36	41697488.00	64.02	8057.65	8062.00
12	8	5	20425.00	13303.00	151.10	0	Spot (Block12, Row5, Column8)	5448.60	4446.50	3804.55	0.09	0.70	686.00	773.25	686.00	436.13	0.05	0.56	95.00	82.00	0.00	3760.50	4762.60	3389027.00	10.72	1647.28	1379.00
12	1	6	18325.00	13591.00	208.70	0	Spot (Block12, Row6, Column1)	42392.13	42397.00	20173.26	0.00	0.48	647.00	1043.10	647.00	891.25	0.21	0.85	100.00	100.00	32.39	41750.00	41745.13	52481860.00	46.39	9636.11	9325.50
12	2	6	18624.00	13596.00	204.70	0	Spot (Block12, Row6, Column2)	24156.37	22657.00	12150.01	0.03	0.50	707.00	990.46	707.00	775.33	0.15	0.78	100.00	100.00	0.00	21950.00	23449.37	28794380.00	29.88	5770.84	5526.50
12	3	6	18919.00	13596.00	148.60	0	Spot (Block12, Row6, Column3)	17184.26	14893.00	10291.14	0.06	0.60	605.00	722.19	605.00	448.85	0.08	0.62	100.00	100.00	0.00	14288.00	16579.26	10379295.00	36.68	4296.39	2992.50
12	4	6	19227.00	13599.00	150.45	0	Spot (Block12, Row6, Column4)	2123.43	1868.00	907.54	0.06	0.43	589.00	601.68	589.00	145.60	0.01	0.24	100.00	100.00	0.00	1279.00	1534.43	1325018.00	10.45	962.28	945.00
12	5	6	19524.00	13599.00	148.70	0	Spot (Block12, Row6, Column5)	41191.07	43047.00	21345.12	0.02	0.52	595.00	631.43	595.00	204.63	0.03	0.32	100.00	100.00	29.67	42452.00	40596.07	24714764.00	198.21	8571.34	6305.00
12	6	6	19823.00	13601.00	194.30	0	Spot (Block12, Row6, Column6)	974.10	887.00	295.03	0.04	0.30	613.00	718.06	613.00	381.56	0.07	0.53	33.00	10.00	0.00	274.00	361.10	1036446.00	0.67	691.29	682.00
12	7	6	20131.00	13602.00	150.65	0	Spot (Block12, Row6, Column7)	7357.20	6531.00	4263.27	0.05	0.58	685.00	743.85	685.00	383.04	0.04	0.51	100.00	100.00	0.00	5846.00	6672.20	4598252.00	17.27	2033.40	1700.00
12	8	6	20432.00	13607.00	151.05	0	Spot (Block12, Row6, Column8)	7967.71	7472.00	5060.57	0.03	0.64	683.00	690.11	683.00	146.71	0.00	0.21	100.00	100.00	0.00	6789.00	7284.71	4939983.00	49.61	2041.34	1777.00
12	1	7	18329.00	13892.00	169.70	0	Spot (Block12, Row7, Column1)	15398.30	13120.50	8781.63	0.07	0.57	594.00	765.42	594.00	580.88	0.11	0.76	100.00	100.00	0.00	12526.50	14804.30	12318640.00	25.19	2962.01	2895.50
12	2	7	18628.00	13893.00	163.50	0	Spot (Block12, Row7, Column2)	833.53	808.00	175.16	0.01	0.21	596.00	706.92	596.00	425.20	0.07	0.60	15.00	0.00	0.00	212.00	237.53	619313.00	0.30	681.20	675.00
12	3	7	18919.00	13894.00	207.80	0	Spot (Block12, Row7, Column3)	677.14	681.00	107.22	0.00	0.16	587.00	598.40	587.00	301.53	0.01	0.50	1.00	0.00	0.00	94.00	90.14	828139.00	0.26	617.64	598.50
12	4	7	19212.00	13909.00	203.65	0	Spot (Block12, Row7, Column4)	743.03	702.00	124.91	0.02	0.17	593.00	615.24	593.00	228.61	0.02	0.37	22.00	0.00	0.00	109.00	150.03	870828.00	0.56	610.34	597.50
12	5	7	19526.00	13903.00	180.15	0	Spot (Block12, Row7, Column5)	2616.04	2522.00	994.22	0.02	0.38	601.00	707.08	601.00	413.35	0.07	0.58	99.00	88.00	0.00	1921.00	2015.04	2391062.00	4.62	1096.08	1071.00
12	6	7	19824.00	13902.00	194.20	0	Spot (Block12, Row7, Column6)	29410.95	28601.50	15641.58	0.01	0.53	727.50	1019.65	727.50	836.87	0.15	0.82	100.00	100.00	0.19	27874.00	28683.45	31293248.00	33.93	6070.58	5774.50
12	7	7	20117.00	13908.00	148.95	0	Spot (Block12, Row7, Column7)	10428.58	9913.00	4836.32	0.02	0.46	689.00	803.98	689.00	466.70	0.07	0.58	100.00	100.00	0.00	9224.00	9739.58	6340576.00	20.62	3109.99	2408.50
12	8	7	20436.00	13910.00	188.55	0	Spot (Block12, Row7, Column8)	28726.82	29152.00	8144.88	0.01	0.28	684.00	755.39	684.00	322.60	0.04	0.43	100.00	100.00	0.00	28468.00	28042.82	28726818.00	86.71	6955.60	6148.00
12	1	8	18321.00	14199.00	191.65	0	Spot (Block12, Row8, Column1)	785.09	712.50	209.37	0.04	0.27	574.00	601.76	574.00	286.78	0.02	0.48	32.00	4.00	0.00	138.50	211.09	813357.00	0.64	609.89	587.50
12	2	8	18618.00	14199.00	164.70	0	Spot (Block12, Row8, Column2)	1358.29	1226.00	505.85	0.04	0.37	580.00	575.68	580.00	94.89	0.00	0.16	99.00	94.00	0.00	646.00	778.29	1022795.00	8.25	746.19	727.00
12	3	8	18914.00	14194.00	152.05	0	Spot (Block12, Row8, Column3)	2692.71	2144.00	1643.07	0.10	0.61	587.00	595.69	587.00	223.16	0.01	0.37	96.00	88.00	0.00	1557.00	2105.71	1709869.00	9.40	971.82	894.00
12	4	8	19223.00	14202.00	155.45	0	Spot (Block12, Row8, Column4)	54769.58	65535.00	15176.66	0.08	0.28	594.00	639.58	594.00	389.12	0.03	0.61	100.00	100.00	57.85	64941.00	54175.58	36257760.00	139.11	12382.62	8547.00
12	5	8	19509.00	14202.00	191.35	0	Spot (Block12, Row8, Column5)	765.31	726.00	129.24	0.02	0.17	596.00	720.72	596.00	551.08	0.08	0.76	0.00	0.00	0.00	130.00	169.31	789036.00	0.08	645.36	604.00
12	6	8	19822.00	14200.00	206.70	0	Spot (Block12, Row8, Column6)	48379.65	62232.00	19397.55	0.11	0.40	691.00	1005.19	691.00	896.45	0.16	0.89	100.00	100.00	47.29	61541.00	47688.65	58926988.00	52.85	11312.93	11035.00
12	7	8	20128.00	14204.00	147.60	0	Spot (Block12, Row8, Column7)	5271.13	4979.00	2720.13	0.02	0.52	621.00	775.41	621.00	523.77	0.10	0.68	100.00	95.00	0.00	4358.00	4650.13	3120508.00	8.58	1923.21	1672.00
12	8	8	20413.00	14204.00	153.00	0	Spot (Block12, Row8, Column8)	56599.74	65535.00	13011.02	0.06	0.23	632.00	731.89	632.00	320.41	0.06	0.44	100.00	100.00	59.66	64903.00	55967.74	36337328.00	174.37	12661.07	9580.50
13	1	1	4805.00	16510.00	153.25	0	Spot (Block13, Row1, Column1)	45039.88	46667.00	18730.73	0.02	0.42	221.00	271.50	221.00	176.60	0.09	0.65	100.00	100.00	33.38	46446.00	44818.88	29276112.00	253.51	6790.43	5493.00
13	2	1	5103.00	16517.00	146.00	0	Spot (Block13, Row1, Column2)	6438.01	6110.50	3303.41	0.02	0.51	207.00	222.66	207.00	78.95	0.03	0.35	100.00	100.00	0.00	5903.50	6231.01	3746919.00	78.72	1195.58	1028.00
13	3	1	5407.00	16509.00	151.90	0	Spot (Block13, Row1, Column3)	683.61	565.50	369.36	0.08	0.54	201.00	206.66	201.00	37.07	0.01	0.18	100.00	98.00	0.00	364.50	482.61	434777.00	12.87	294.61	277.00
13	4	1	5698.00	16522.00	142.10	0	Spot (Block13, Row1, Column4)	5300.99	5106.00	2435.03	0.02	0.46	200.00	204.75	200.00	31.37	0.01	0.15	100.00	100.00	0.00	4906.00	5100.99	2899643.00	162.45	1268.96	976.00
13	5	1	6004.00	16520.00	143.35	0	Spot (Block13, Row1, Column5)	1917.47	1559.00	1197.06	0.09	0.62	194.00	200.52	194.00	38.00	0.01	0.19	100.00	100.00	0.00	1365.00	1723.47	1077620.00	45.18	487.10	444.00
13	6	1	6300.00	16524.00	141.65	0	Spot (Block13, Row1, Column6)	4225.21	3909.00	2094.51	0.03	0.50	196.00	201.12	196.00	30.66	0.01	0.15	100.00	100.00	0.00	3713.00	4029.21	2319640.00	131.26	944.86	767.50
13	7	1	6594.00	16525.00	142.95	0	Spot (Block13, Row1, Column7)	6147.83	6080.00	2857.21	0.00	0.46	201.00	205.41	201.00	28.44	0.01	0.14	100.00	100.00	0.00	5879.00	5946.83	3412044.00	208.93	1362.62	1046.50
13	8	1	6903.00	16521.00	152.85	0	Spot (Block13, Row1, Column8)	1298.04	1257.50	559.61	0.01	0.43	204.00	206.23	204.00	21.43	0.00	0.10	100.00	100.00	0.00	1053.50	1094.04	833342.00	50.95	468.21	418.50
13	1	2	4802.00	16811.00	147.00	-50	Spot (Block13, Row2, Column1)	231.17	229.00	17.62	0.00	0.08	199.00	222.37	199.00	117.35	0.05	0.53	0.00	0.00	0.00	30.00	32.17	137546.00	0.08	228.34	224.00
13	2	2	5092.00	16814.00	120.70	0	Spot (Block13, Row2, Column2)	1078.95	1084.00	332.99	0.00	0.31	202.00	207.81	202.00	35.87	0.01	0.17	100.00	100.00	0.00	882.00	876.95	412160.00	24.29	420.29	387.50
13	3	2	5404.00	16812.00	153.55	0	Spot (Block13, Row2, Column3)	300.22	293.00	49.38	0.01	0.16	200.00	203.62	200.00	22.70	0.01	0.11	97.00	90.00	0.00	93.00	100.22	193639.00	4.26	233.22	226.50
13	4	2	5708.00	16821.00	189.70	0	Spot (Block13, Row2, Column4)	537.95	516.00	178.99	0.02	0.33	203.00	217.03	203.00	56.28	0.03	0.26	99.00	91.00	0.00	313.00	334.95	544941.00	5.70	304.91	301.00
13	5	2	6009.00	16823.00	172.05	0	Spot (Block13, Row2, Column5)	15814.98	14502.00	7442.07	0.04	0.47	205.00	232.00	205.00	132.54	0.05	0.57	100.00	100.00	0.00	14297.00	15609.98	13078987.00	117.57	3100.59	2475.00
13	6	2	6306.00	16812.00	164.20	0	Spot (Block13, Row2, Column6)	305.50	297.00	50.66	0.01	0.17	202.00	260.73	202.00	316.16	0.11	1.21	0.00	0.00	0.00	95.00	103.50	227599.00	0.14	235.41	232.00
13	7	2	6602.00	16827.00	157.35	0	Spot (Block13, Row2, Column7)	475.18	455.00	160.32	0.02	0.34	202.00	212.72	202.00	87.89	0.02	0.41	94.00	67.00	0.00	253.00	273.18	325976.00	2.99	262.06	258.00
13	8	2	6902.00	16824.00	147.00	-50	Spot (Block13, Row2, Column8)	201.40	201.00	12.38	0.00	0.06	203.00	229.00	203.00	206.07	0.05	0.90	0.00	0.00	0.00	-2.00	-1.60	118423.00	-0.13	202.00	201.00
13	1	3	4802.00	17112.00	138.25	0	Spot (Block13, Row3, Column1)	3179.14	2682.50	1718.05	0.07	0.54	201.00	204.80	201.00	31.30	0.01	0.15	100.00	100.00	0.00	2481.50	2978.14	1665868.00	95.03	850.51	746.00
13	2	3	5104.00	17104.00	151.30	0	Spot (Block13, Row3, Column2)	381.86	383.00	144.35	0.00	0.38	207.00	227.72	207.00	106.56	0.04	0.47	72.00	20.00	0.00	176.00	174.86	239044.00	1.45	258.59	258.00
13	3	3	5388.00	17116.00	138.75	0	Spot (Block13, Row3, Column3)	1460.08	1378.00	713.03	0.03	0.49	210.00	220.20	210.00	61.71	0.02	0.28	100.00	99.00	0.00	1168.00	1250.08	763623.00	20.09	521.62	419.00
13	4	3	5703.00	17120.00	140.45	0	Spot (Block13, Row3, Column4)	6794.24	6382.50	3453.87	0.03	0.51	210.00	218.14	210.00	37.23	0.02	0.17	100.00	100.00	0.00	6172.50	6584.24	3628125.00	176.62	1511.19	1330.00
13	5	3	5997.00	17120.00	144.60	0	Spot (Block13, Row3, Column5)	947.10	800.50	601.86	0.07	0.64	213.00	295.10	213.00	349.89	0.14	1.19	76.00	42.00	0.00	587.50	734.10	537950.00	1.86	382.86	336.00
13	6	3	6301.00	17119.00	219.10	0	Spot (Block13, Row3, Column6)	26513.76	15308.00	20125.12	0.24	0.76	222.00	369.22	222.00	475.49	0.22	1.29	100.00	100.00	11.58	15086.00	26291.76	36403556.00	54.98	5987.38	6145.00
13	7	3	6609.00	17124.00	143.40	0	Spot (Block13, Row3, Column7)	1242.33	1077.00	726.62	0.06	0.58	213.00	293.24	213.00	358.23	0.14	1.22	77.00	55.00	0.00	864.00	1029.33	696949.00	2.65	389.99	352.00
13	8	3	6897.00	17130.00	156.40	0	Spot (Block13, Row3, Column8)	44507.14	46543.00	18176.19	0.02	0.41	209.00	264.82	209.00	284.10	0.10	1.07	100.00	100.00	27.00	46334.00	44298.14	29997996.00	155.73	7634.76	6639.50
13	1	4	4801.00	17414.00	138.95	0	Spot (Block13, Row4, Column1)	7030.34	6669.00	3620.74	0.02	0.52	213.00	239.23	213.00	107.23	0.05	0.45	100.00	100.00	0.00	6456.00	6817.34	3669839.00	63.33	1660.20	1428.50
13	2	4	5096.00	17418.00	181.75	0	Spot (Block13, Row4, Column2)	6485.48	5705.00	4094.39	0.06	0.63	219.00	294.02	219.00	243.26	0.13	0.83	100.00	100.00	0.00	5486.00	6266.48	6018523.00	25.45	1383.40	1381.50
13	3	4	5399.00	17420.00	139.60	0	Spot (Block13, Row4, Column3)	25883.38	24703.00	12424.99	0.02	0.48	217.00	281.28	217.00	226.28	0.11	0.80	100.00	100.00	0.00	24486.00	25666.38	13666427.00	113.14	5233.01	3923.00
13	4	4	5690.00	17419.00	168.80	0	Spot (Block13, Row4, Column4)	271.43	276.00	24.34	0.01	0.09	211.00	222.12	211.00	79.11	0.02	0.36	18.00	0.00	0.00	65.00	60.43	214431.00	0.62	231.58	228.00
13	5	4	5993.00	17421.00	145.20	0	Spot (Block13, Row4, Column5)	719.74	506.00	1286.77	0.15	1.79	213.00	236.76	213.00	110.08	0.05	0.46	92.00	66.00	0.00	293.00	506.74	413853.00	4.39	336.55	300.00
13	6	4	6300.00	17423.00	174.05	0	Spot (Block13, Row4, Column6)	18758.80	18434.00	8065.70	0.01	0.43	223.00	295.82	223.00	301.51	0.12	1.02	100.00	100.00	0.00	18211.00	18535.80	15944979.00	61.23	3587.31	2808.00
13	7	4	6599.00	17436.00	147.40	0	Spot (Block13, Row4, Column7)	1237.21	968.00	828.75	0.11	0.67	217.00	272.28	217.00	234.03	0.10	0.86	83.00	65.00	0.00	751.00	1020.21	733666.00	4.12	411.71	357.50
13	8	4	6899.00	17430.00	144.00	0	Spot (Block13, Row4, Column8)	776.96	774.00	227.16	0.00	0.29	208.00	234.15	208.00	172.45	0.05	0.74	99.00	78.00	0.00	566.00	568.96	438983.00	3.15	353.41	332.00
13	1	5	4804.00	17715.00	138.00	0	Spot (Block13, Row5, Column1)	14542.60	13976.50	6753.61	0.02	0.46	236.00	325.19	236.00	348.01	0.14	1.07	100.00	100.00	0.00	13740.50	14306.60	7416724.00	40.85	3174.08	2394.50
13	2	5	5098.00	17714.00	153.20	0	Spot (Block13, Row5, Column2)	51250.09	59047.50	16159.66	0.06	0.32	265.00	380.93	265.00	358.49	0.16	0.94	100.00	100.00	44.14	58782.50	50985.09	33210312.00	141.90	7865.37	7671.50
13	3	5	5399.00	17717.00	152.15	0	Spot (Block13, Row5, Column3)	30034.01	25927.00	17456.65	0.06	0.58	235.00	340.45	235.00	318.43	0.16	0.94	100.00	100.00	2.37	25692.00	29799.01	18981508.00	93.25	4035.24	3602.50
13	4	5	5697.00	17723.00	139.55	0	Spot (Block13, Row5, Column4)	3297.87	3086.00	1814.18	0.03	0.55	219.00	263.84	219.00	197.60	0.08	0.75	100.00	100.00	0.00	2867.00	3078.87	1741274.00	15.35	927.69	844.00
13	5	5	5996.00	17720.00	139.40	0	Spot (Block13, Row5, Column5)	23521.09	22025.00	11890.48	0.03	0.51	213.00	229.10	213.00	64.84	0.03	0.28	100.00	100.00	0.00	21812.00	23308.09	12278011.00	359.24	5133.78	3733.00
13	6	5	6300.00	17713.00	250.10	0	Spot (Block13, Row5, Column6)	314.56	291.00	151.17	0.03	0.48	220.00	283.19	220.00	242.33	0.11	0.86	5.00	0.00	0.00	71.00	94.56	569977.00	0.13	250.91	236.00
13	7	5	6600.00	17720.00	211.45	0	Spot (Block13, Row5, Column7)	16837.66	12352.00	11587.72	0.13	0.69	227.00	327.30	227.00	331.46	0.16	1.01	100.00	100.00	0.00	12125.00	16610.66	21501688.00	49.81	3731.37	3809.00
13	8	5	6900.00	17724.00	141.30	0	Spot (Block13, Row5, Column8)	2351.64	1990.00	1449.06	0.07	0.62	212.00	243.14	212.00	192.86	0.06	0.79	100.00	100.00	0.00	1778.00	2139.64	1267534.00	10.93	654.80	554.00
13	1	6	4796.00	18014.00	220.70	0	Spot (Block13, Row6, Column1)	22791.90	11972.50	19005.14	0.28	0.83	273.00	430.81	273.00	475.06	0.20	1.10	100.00	100.00	6.02	11699.50	22518.90	31817572.00	47.07	5295.92	5253.00
13	2	6	5098.00	18013.00	228.30	0	Spot (Block13, Row6, Column2)	11310.97	8921.00	6221.40	0.10	0.55	240.00	379.68	240.00	416.06	0.20	1.10	100.00	100.00	0.00	8681.00	11070.97	16966450.00	26.27	2903.85	2835.50
13	3	6	5388.00	18018.00	139.10	0	Spot (Block13, Row6, Column3)	8901.41	8437.00	4777.95	0.02	0.54	219.00	285.52	219.00	237.17	0.12	0.83	100.00	100.00	0.00	8218.00	8682.41	4726646.00	36.33	1956.82	1560.00
13	4	6	5697.00	18018.00	143.15	0	Spot (Block13, Row6, Column4)	859.45	771.50	391.51	0.05	0.46	213.00	221.48	213.00	39.78	0.02	0.18	100.00	100.00	0.00	558.50	646.45	474415.00	16.04	359.25	340.50
13	5	6	5991.00	18021.00	138.70	0	Spot (Block13, Row6, Column5)	12890.65	12086.00	6257.04	0.03	0.49	210.00	224.59	210.00	56.06	0.03	0.25	100.00	100.00	0.00	11876.00	12680.65	6716031.00	225.95	2653.97	2073.00
13	6	6	6300.00	18019.00	183.95	0	Spot (Block13, Row6, Column6)	333.11	310.00	78.91	0.03	0.24	218.00	258.02	218.00	182.92	0.07	0.71	16.00	0.00	0.00	92.00	115.11	316117.00	0.41	242.96	236.00
13	7	6	6595.00	18023.00	142.40	0	Spot (Block13, Row6, Column7)	2123.28	1962.00	1099.37	0.03	0.52	225.00	267.89	225.00	209.26	0.08	0.78	100.00	98.00	0.00	1737.00	1898.28	1167805.00	8.87	663.66	587.00
13	8	6	6904.00	18029.00	142.15	0	Spot (Block13, Row6, Column8)	2286.67	2113.50	1273.02	0.03	0.56	217.00	229.62	217.00	67.86	0.02	0.30	100.00	100.00	0.00	1896.50	2069.67	1257666.00	30.31	655.77	555.00
13	1	7	4793.00	18309.00	162.65	0	Spot (Block13, Row7, Column1)	10640.31	9297.00	6203.34	0.06	0.58	226.00	341.52	226.00	353.16	0.18	1.03	100.00	100.00	0.00	9071.00	10414.31	7788707.00	29.16	1726.62	1672.00
13	2	7	5101.00	18313.00	170.80	0	Spot (Block13, Row7, Column2)	333.23	312.00	57.83	0.03	0.17	220.00	282.57	220.00	215.27	0.11	0.76	5.00	0.00	0.00	92.00	113.23	270253.00	0.24	245.71	241.00
13	3	7	5406.00	18299.00	220.90	0	Spot (Block13, Row7, Column3)	230.62	227.00	20.69	0.01	0.09	214.00	223.11	214.00	44.12	0.02	0.20	7.00	0.00	0.00	13.00	16.62	322404.00	0.17	219.54	218.00
13	4	7	5691.00	18309.00	204.30	0	Spot (Block13, Row7, Column4)	308.93	303.00	44.13	0.01	0.14	221.00	245.76	221.00	148.33	0.05	0.60	12.00	0.00	0.00	82.00	87.93	366081.00	0.43	244.47	237.00
13	5	7	5991.00	18319.00	190.85	0	Spot (Block13, Row7, Column5)	526.23	495.00	166.03	0.03	0.32	226.00	270.49	226.00	175.78	0.08	0.65	70.00	32.00	0.00	269.00	300.23	540435.00	1.45	308.87	303.00
13	6	7	6294.00	18322.00	221.45	0	Spot (Block13, Row7, Column6)	11558.55	9710.50	6633.77	0.08	0.57	269.00	434.19	269.00	512.46	0.21	1.18	100.00	99.00	0.00	9441.50	11289.55	16297554.00	21.71	2788.55	2812.00
13	7	7	6586.00	18325.00	144.00	0	Spot (Block13, Row7, Column7)	3361.32	3169.50	1496.66	0.03	0.45	246.00	329.26	246.00	265.85	0.13	0.81	100.00	100.00	0.00	2923.50	3115.32	1909228.00	11.40	903.86	781.00
13	8	7	6900.00	18322.00	176.30	0	Spot (Block13, Row7, Column8)	27177.88	27185.50	9590.89	0.00	0.35	228.00	286.22	228.00	230.28	0.10	0.80	100.00	100.00	0.00	26957.50	26949.88	23590384.00	116.78	5827.71	4681.50
13	1	8	4789.00	18615.00	150.05	0	Spot (Block13, Row8, Column1)	486.11	477.00	138.29	0.01	0.28	216.00	245.09	216.00	140.62	0.05	0.57	87.00	36.00	0.00	261.00	270.11	297988.00	1.71	290.60	291.00
13	2	8	5095.00	18603.00	176.80	0	Spot (Block13, Row8, Column2)	480.30	458.00	151.36	0.02	0.32	218.00	224.11	218.00	32.53	0.01	0.15	100.00	96.00	0.00	240.00	262.30	418820.00	7.88	287.99	288.00
13	3	8	5386.00	18611.00	145.15	0	Spot (Block13, Row8, Column3)	1310.89	1021.00	862.55	0.11	0.66	218.00	249.14	218.00	180.79	0.06	0.73	98.00	74.00	0.00	803.00	1092.89	753762.00	5.87	426.74	366.00
13	4	8	5692.00	18624.00	151.50	0	Spot (Block13, Row8, Column4)	61419.74	65535.00	9056.24	0.03	0.15	228.00	275.26	228.00	226.90	0.08	0.82	100.00	100.00	74.88	65307.00	61191.74	38879032.00	269.47	12357.68	9545.00
13	5	8	5970.00	18582.00	246.70	0	Spot (Block13, Row8, Column5)	301.23	300.00	50.95	0.00	0.17	225.00	342.67	225.00	440.00	0.18	1.28	0.00	0.00	0.00	75.00	76.23	530161.00	-0.09	251.40	233.00
13	6	8	6295.00	18623.00	208.15	0	Spot (Block13, Row8, Column6)	30569.70	21595.50	23014.36	0.15	0.75	281.00	480.34	281.00	621.11	0.23	1.29	100.00	100.00	22.16	21314.50	30288.70	37662144.00	48.44	6189.84	6135.00
13	7	8	6592.00	18622.00	145.40	0	Spot (Block13, Row8, Column7)	1890.91	1757.50	838.85	0.03	0.44	252.00	395.94	252.00	463.81	0.20	1.17	98.00	73.00	0.00	1505.50	1638.91	1085380.00	3.22	599.10	539.50
13	8	8	6878.00	18624.00	146.65	0	Spot (Block13, Row8, Column8)	63141.04	65535.00	6755.53	0.02	0.11	253.00	337.54	253.00	286.82	0.13	0.85	100.00	100.00	81.88	65282.00	62888.04	36937812.00	218.97	14032.46	11128.00
14	1	1	9306.00	16540.00	153.45	0	Spot (Block14, Row1, Column1)	46463.34	47967.00	17977.03	0.01	0.39	905.00	989.14	905.00	394.03	0.04	0.40	100.00	100.00	34.57	47062.00	45558.34	29969052.00	115.41	10030.14	8159.00
14	2	1	9602.00	16544.00	153.25	0	Spot (Block14, Row1, Column2)	60306.24	65535.00	10210.67	0.04	0.17	898.00	1017.75	898.00	584.30	0.05	0.57	100.00	100.00	71.03	64637.00	59408.24	38716940.00	101.47	13093.77	10542.00
14	3	1	9907.00	16547.00	147.50	0	Spot (Block14, Row1, Column3)	42945.66	44104.00	21073.45	0.01	0.49	817.00	918.12	817.00	372.24	0.05	0.41	100.00	100.00	35.27	43287.00	42128.66	25810476.00	112.90	7754.34	6344.00
14	4	1	10198.00	16545.00	148.85	0	Spot (Block14, Row1, Column4)	58252.55	65535.00	12206.27	0.05	0.21	887.00	1000.99	887.00	602.22	0.05	0.60	100.00	100.00	65.40	64648.00	57365.55	35184816.00	95.07	14202.38	11216.00
14	5	1	10503.00	16553.00	151.95	0	Spot (Block14, Row1, Column5)	49461.22	65535.00	20675.99	0.12	0.42	856.00	920.47	856.00	347.04	0.03	0.38	100.00	100.00	54.57	64679.00	48605.22	31358636.00	139.87	10584.83	7893.00
14	6	1	10799.00	16553.00	148.20	0	Spot (Block14, Row1, Column6)	59524.77	65535.00	10635.08	0.04	0.18	894.00	946.07	894.00	384.86	0.02	0.41	100.00	100.00	70.62	64641.00	58630.77	35655624.00	152.21	16024.40	11471.50
14	7	1	11094.00	16554.00	156.70	0	Spot (Block14, Row1, Column7)	65039.86	65535.00	3004.76	0.00	0.05	896.00	949.76	896.00	363.11	0.03	0.38	100.00	100.00	95.68	64639.00	64143.86	43707196.00	176.50	18749.82	14837.50
14	8	1	11410.00	16552.00	163.30	0	Spot (Block14, Row1, Column8)	2125.31	2021.50	605.85	0.02	0.29	828.00	873.43	828.00	232.45	0.02	0.27	99.00	95.00	0.00	1193.50	1297.31	1572727.00	5.39	1176.36	1156.00
14	1	2	9299.00	16854.00	196.50	0	Spot (Block14, Row2, Column1)	981.85	980.00	193.19	0.00	0.20	816.00	932.81	816.00	496.93	0.06	0.53	5.00	0.00	0.00	164.00	165.85	1075125.00	0.10	919.10	899.00
14	2	2	9599.00	16844.00	135.15	0	Spot (Block14, Row2, Column2)	56673.15	65535.00	14766.89	0.06	0.26	820.00	984.68	820.00	647.83	0.08	0.66	100.00	100.00	62.27	64715.00	55853.15	27940036.00	85.96	10914.12	10085.00
14	3	2	9906.00	16843.00	145.60	0	Spot (Block14, Row2, Column3)	5005.36	4143.00	2750.24	0.08	0.55	812.00	1002.43	812.00	715.25	0.09	0.71	99.00	87.00	0.00	3331.00	4193.36	2908117.00	5.60	1608.16	1415.50
14	4	2	10204.00	16848.00	180.45	0	Spot (Block14, Row2, Column4)	43071.48	45042.00	20031.11	0.02	0.47	891.00	1111.65	891.00	867.57	0.10	0.78	100.00	100.00	26.59	44151.00	42180.48	39367572.00	48.37	7847.94	7825.00
14	5	2	10510.00	16849.00	182.55	0	Spot (Block14, Row2, Column5)	15365.41	14732.00	5712.45	0.02	0.37	894.00	1013.13	894.00	592.11	0.05	0.58	100.00	100.00	0.00	13838.00	14471.41	14458846.00	24.24	3850.02	3395.00
14	6	2	10800.00	16850.00	148.15	0	Spot (Block14, Row2, Column6)	33905.88	30022.50	18693.97	0.05	0.55	915.00	1176.47	915.00	988.66	0.11	0.84	100.00	100.00	7.89	29107.50	32990.88	20207952.00	33.10	6616.72	5717.00
14	7	2	11100.00	16852.00	148.05	0	Spot (Block14, Row2, Column7)	32370.85	29000.00	18588.89	0.05	0.57	907.00	1002.29	907.00	509.62	0.04	0.51	100.00	100.00	6.03	28093.00	31463.85	19325432.00	61.55	6865.46	5158.00
14	8	2	11401.00	16849.00	204.95	0	Spot (Block14, Row2, Column8)	1150.73	1098.50	270.08	0.02	0.23	796.00	864.81	796.00	269.64	0.04	0.31	55.00	22.00	0.00	302.50	354.73	1373973.00	1.06	915.49	890.00
14	1	3	9306.00	17144.00	148.70	0	Spot (Block14, Row3, Column1)	57636.39	65535.00	13938.86	0.06	0.24	802.00	874.81	802.00	313.93	0.04	0.36	100.00	100.00	68.49	64733.00	56834.39	34755020.00	180.81	14274.62	11729.00
14	2	3	9601.00	17146.00	144.90	0	Spot (Block14, Row3, Column2)	6510.02	5745.00	3555.62	0.05	0.55	812.00	930.67	812.00	450.38	0.06	0.48	100.00	99.00	0.00	4933.00	5698.02	3730242.00	12.39	1977.56	1687.50
14	3	3	9892.00	17140.00	144.60	0	Spot (Block14, Row3, Column3)	19611.40	16813.50	11846.02	0.07	0.60	799.00	876.60	799.00	319.65	0.04	0.36	100.00	100.00	0.00	16014.50	18812.40	11178498.00	58.61	4247.04	3113.00
14	4	3	10200.00	17145.00	148.60	0	Spot (Block14, Row3, Column4)	62636.54	65535.00	6738.07	0.02	0.11	823.00	992.68	823.00	672.47	0.08	0.68	100.00	100.00	77.94	64712.00	61813.54	37770148.00	91.67	17358.61	13206.00
14	5	3	10499.00	17148.00	139.80	0	Spot (Block14, Row3, Column5)	14336.26	13206.00	9249.73	0.04	0.65	884.50	1052.19	884.50	732.37	0.08	0.70	100.00	100.00	0.94	12321.50	13451.76	7598217.00	18.14	4219.31	2754.00
14	6	3	10803.00	17146.00	211.15	0	Spot (Block14, Row3, Column6)	50067.09	62278.00	16971.13	0.09	0.34	991.00	1431.63	991.00	1201.45	0.16	0.84	100.00	100.00	47.40	61287.00	49076.09	63585816.00	40.48	12540.73	12335.00
14	7	3	11107.00	17151.00	147.30	0	Spot (Block14, Row3, Column7)	52763.68	65535.00	17406.40	0.09	0.33	947.00	1150.95	947.00	716.13	0.08	0.62	100.00	100.00	56.73	64588.00	51816.68	31341844.00	72.07	11012.90	7613.50
14	8	3	11402.00	17160.00	154.85	0	Spot (Block14, Row3, Column8)	26867.59	24411.50	14162.32	0.04	0.53	883.00	943.58	883.00	352.40	0.03	0.37	100.00	100.00	0.46	23528.50	25984.59	17625140.00	73.56	6584.85	5113.00
14	1	4	9301.00	17443.00	148.00	0	Spot (Block14, Row4, Column1)	62848.23	65535.00	6054.37	0.02	0.10	820.00	931.87	820.00	391.42	0.06	0.42	100.00	100.00	77.96	64715.00	62028.23	37646408.00	158.18	16969.04	13301.00
14	2	4	9598.00	17446.00	174.25	0	Spot (Block14, Row4, Column2)	12636.88	11450.00	6808.98	0.04	0.54	828.00	949.16	828.00	410.90	0.06	0.43	100.00	100.00	0.00	10622.00	11808.88	10716077.00	28.44	3175.20	3107.00
14	3	4	9899.00	17445.00	157.70	0	Spot (Block14, Row4, Column3)	64888.79	65535.00	3918.58	0.00	0.06	814.00	959.38	814.00	485.69	0.07	0.51	100.00	100.00	95.86	64721.00	64074.79	43930124.00	131.62	20676.05	15157.50
14	4	4	10190.00	17448.00	149.20	0	Spot (Block14, Row4, Column4)	5455.99	5170.00	2334.20	0.02	0.43	813.00	906.33	813.00	359.35	0.05	0.40	100.00	99.00	0.00	4357.00	4642.99	3322697.00	12.66	1851.57	1672.00
14	5	4	10490.00	17448.00	140.30	0	Spot (Block14, Row4, Column5)	4961.34	4730.00	1946.22	0.02	0.39	806.00	875.45	806.00	314.52	0.04	0.36	100.00	100.00	0.00	3924.00	4155.34	2644392.00	12.99	2011.76	1845.00
14	6	4	10804.00	17445.00	190.65	0	Spot (Block14, Row4, Column6)	17111.65	16697.50	5806.62	0.01	0.34	889.00	1071.19	889.00	663.55	0.08	0.62	100.00	100.00	0.00	15808.50	16222.65	17522328.00	24.17	4211.08	3909.50
14	7	4	11099.00	17453.00	146.45	0	Spot (Block14, Row4, Column7)	37048.95	35638.00	23079.38	0.02	0.62	994.00	1131.92	994.00	628.85	0.06	0.56	100.00	100.00	27.40	34644.00	36054.95	21636656.00	57.11	6470.28	4841.00
14	8	4	11395.00	17457.00	151.20	0	Spot (Block14, Row4, Column8)	16889.46	15126.00	9201.29	0.05	0.54	908.00	998.89	908.00	371.97	0.04	0.37	100.00	100.00	0.00	14218.00	15981.46	10674139.00	42.72	3891.91	2745.00
14	1	5	9303.00	17744.00	147.85	0	Spot (Block14, Row5, Column1)	64677.36	65535.00	3595.60	0.01	0.06	899.00	1125.51	899.00	824.51	0.10	0.73	100.00	100.00	91.28	64636.00	63778.36	38548040.00	77.08	19184.37	14551.00
14	2	5	9600.00	17743.00	152.15	0	Spot (Block14, Row5, Column2)	32067.89	29442.50	14590.51	0.04	0.45	907.00	1110.73	907.00	724.37	0.09	0.65	100.00	100.00	1.10	28535.50	31160.89	20395184.00	42.74	6560.67	5988.50
14	3	5	9899.00	17741.00	155.65	0	Spot (Block14, Row5, Column3)	40949.11	38335.00	19922.59	0.03	0.49	867.00	1011.82	867.00	548.78	0.07	0.54	100.00	100.00	27.14	37468.00	40082.11	27313216.00	72.78	6631.59	6070.50
14	4	5	10197.00	17747.00	148.40	0	Spot (Block14, Row5, Column4)	51845.34	65535.00	18437.76	0.10	0.36	826.00	944.58	826.00	425.74	0.06	0.45	100.00	100.00	56.25	64709.00	51019.34	31522192.00	119.56	10650.10	8381.50
14	5	5	10496.00	17749.00	157.00	0	Spot (Block14, Row5, Column5)	64857.94	65535.00	3543.57	0.00	0.05	807.00	912.67	807.00	379.54	0.05	0.42	100.00	100.00	94.41	64728.00	64050.94	44103812.00	168.48	18044.94	14374.50
14	6	5	10800.00	17747.00	150.25	0	Spot (Block14, Row5, Column6)	36197.59	33120.00	19413.56	0.04	0.54	864.00	1021.22	864.00	675.43	0.07	0.66	100.00	100.00	13.37	32256.00	35333.59	22478784.00	52.08	6655.80	5722.50
14	7	5	11103.00	17748.00	204.30	0	Spot (Block14, Row5, Column7)	49633.29	65294.00	18698.02	0.12	0.38	1004.00	1238.31	1004.00	856.40	0.09	0.69	100.00	100.00	49.54	64290.00	48629.29	58915296.00	56.51	12332.00	12163.00
14	8	5	11399.00	17753.00	150.20	0	Spot (Block14, Row5, Column8)	51470.33	65535.00	19304.63	0.10	0.38	910.00	1065.62	910.00	587.90	0.07	0.55	100.00	100.00	56.59	64625.00	50560.33	31654476.00	85.74	11570.04	7519.50
14	1	6	9293.00	18040.00	213.55	0	Spot (Block14, Row6, Column1)	44975.25	46460.00	19559.49	0.01	0.43	947.00	1384.40	947.00	1209.06	0.16	0.87	100.00	100.00	40.38	45513.00	44028.25	58693236.00	36.05	11902.37	11721.00
14	2	6	9594.00	18043.00	213.20	0	Spot (Block14, Row6, Column2)	42917.54	42122.50	19266.76	0.01	0.45	910.00	1256.68	910.00	1071.02	0.14	0.85	100.00	100.00	29.89	41212.50	42007.54	55707368.00	38.90	10532.65	10108.00
14	3	6	9888.00	18044.00	151.15	0	Spot (Block14, Row6, Column3)	64656.61	65535.00	3830.62	0.01	0.06	812.00	988.86	812.00	636.10	0.09	0.64	100.00	100.00	91.87	64723.00	63844.61	40540056.00	100.09	18229.80	13581.50
14	4	6	10195.00	18043.00	146.60	0	Spot (Block14, Row6, Column4)	20704.29	16839.00	13819.71	0.09	0.67	796.00	875.64	796.00	322.51	0.04	0.37	100.00	100.00	0.00	16043.00	19908.29	12112013.00	61.48	4430.21	3429.50
14	5	6	10493.00	18050.00	156.95	0	Spot (Block14, Row6, Column5)	64863.20	65535.00	3576.72	0.00	0.06	878.00	1001.08	878.00	563.84	0.06	0.56	100.00	100.00	94.68	64657.00	63985.20	43912800.00	113.26	19152.46	15649.00
14	6	6	10791.00	18051.00	147.35	0	Spot (Block14, Row6, Column6)	10426.11	8684.00	7172.24	0.08	0.69	890.00	1028.29	890.00	664.72	0.06	0.65	100.00	95.00	0.00	7794.00	9536.11	6172255.00	14.14	2774.39	2078.50
14	7	6	11096.00	18053.00	153.45	0	Spot (Block14, Row6, Column7)	61053.61	65535.00	9665.83	0.03	0.16	901.00	1055.60	901.00	649.21	0.07	0.62	100.00	100.00	75.58	64634.00	60152.61	39502032.00	92.42	14890.16	11637.00
14	8	6	11401.00	18054.00	154.25	0	Spot (Block14, Row6, Column8)	60944.27	65535.00	9699.31	0.03	0.16	897.00	965.59	897.00	349.10	0.03	0.36	100.00	100.00	75.34	64638.00	60047.27	39796956.00	171.81	14538.57	10799.50
14	1	7	9296.00	18340.00	166.05	0	Spot (Block14, Row7, Column1)	17937.55	15506.00	10244.66	0.06	0.57	822.00	1021.80	822.00	687.65	0.09	0.67	100.00	100.00	0.00	14684.00	17115.55	13722223.00	24.60	3660.79	3584.00
14	2	7	9595.00	18343.00	146.65	0	Spot (Block14, Row7, Column2)	5837.08	4772.00	3734.85	0.09	0.64	857.00	985.23	857.00	613.17	0.06	0.62	100.00	84.00	0.00	3915.00	4980.08	3408853.00	7.91	1802.59	1597.50
14	3	7	9888.00	18346.00	160.05	0	Spot (Block14, Row7, Column3)	1236.65	1179.00	282.03	0.02	0.23	799.00	841.31	799.00	234.33	0.02	0.28	71.00	42.00	0.00	380.00	437.65	876782.00	1.69	955.06	929.00
14	4	7	10195.00	18344.00	148.10	0	Spot (Block14, Row7, Column4)	3764.59	3194.00	2008.60	0.07	0.53	794.00	879.89	794.00	465.74	0.04	0.53	99.00	86.00	0.00	2400.00	2970.59	2232401.00	6.19	1494.23	1398.00
14	5	7	10496.00	18352.00	188.20	0	Spot (Block14, Row7, Column5)	35892.18	32999.50	20654.00	0.04	0.58	893.00	1189.61	893.00	1020.13	0.12	0.86	100.00	100.00	16.16	32106.50	34999.18	35748752.00	34.02	7097.50	7118.50
14	6	7	10791.00	18348.00	202.50	0	Spot (Block14, Row7, Column6)	46104.85	53977.00	20372.49	0.07	0.44	1006.00	1465.41	1006.00	1294.90	0.16	0.88	100.00	100.00	39.81	52971.00	45098.85	53620412.00	34.47	10562.73	10305.00
14	7	7	11083.00	18353.00	151.25	0	Spot (Block14, Row7, Column7)	63532.30	65535.00	5448.05	0.01	0.09	919.00	1134.93	919.00	757.21	0.09	0.67	100.00	100.00	82.43	64616.00	62613.30	39771568.00	82.40	17551.58	12986.00
14	8	7	11396.00	18348.00	185.70	0	Spot (Block14, Row7, Column8)	32694.24	33495.00	10334.23	0.01	0.32	896.00	986.01	896.00	431.81	0.04	0.44	100.00	100.00	0.10	32599.00	31798.24	31648020.00	73.43	7823.71	7112.00
14	1	8	9304.00	18640.00	142.80	0	Spot (Block14, Row8, Column1)	5924.74	2048.00	12486.87	0.46	2.11	791.00	864.53	791.00	337.24	0.04	0.39	90.00	74.00	2.88	1257.00	5133.74	3288233.00	15.00	2646.56	1095.00
14	2	8	9596.00	18643.00	146.95	0	Spot (Block14, Row8, Column2)	23279.70	20608.00	13442.05	0.05	0.58	797.00	848.42	797.00	235.78	0.03	0.28	100.00	100.00	0.00	19811.00	22482.70	13711740.00	95.13	4971.73	3959.00
14	3	8	9885.00	18643.00	145.90	0	Spot (Block14, Row8, Column3)	36992.70	34587.00	23382.28	0.03	0.63	795.00	846.55	795.00	270.42	0.03	0.32	100.00	100.00	28.32	33792.00	36197.70	21418840.00	133.67	6514.32	4922.00
14	4	8	10194.00	18651.00	149.05	0	Spot (Block14, Row8, Column4)	52971.24	65535.00	16437.51	0.09	0.31	790.00	821.74	790.00	266.46	0.02	0.32	100.00	100.00	51.99	64745.00	52181.24	31994860.00	195.71	12164.69	9236.00
14	5	8	10485.00	18642.00	148.10	0	Spot (Block14, Row8, Column5)	5242.08	4855.00	2439.44	0.03	0.47	811.00	1031.80	811.00	820.00	0.10	0.79	99.00	87.00	0.00	4044.00	4431.08	3134764.00	5.13	1760.01	1641.00
14	6	8	10796.00	18654.00	209.50	0	Spot (Block14, Row8, Column6)	49850.18	65535.00	17960.25	0.12	0.36	936.00	1322.06	936.00	1156.26	0.15	0.87	100.00	100.00	51.96	64599.00	48914.18	62263516.00	41.97	12170.34	11413.00
14	7	8	11095.00	18655.00	145.60	0	Spot (Block14, Row8, Column7)	50010.34	64149.00	18769.48	0.11	0.38	909.00	1109.31	909.00	773.93	0.09	0.70	100.00	100.00	48.54	63240.00	49101.34	29056196.00	63.19	10126.10	8238.00
14	8	8	11379.00	18652.00	148.30	0	Spot (Block14, Row8, Column8)	64137.32	65535.00	4954.07	0.01	0.08	890.00	970.15	890.00	434.13	0.04	0.45	100.00	100.00	87.00	64645.00	63247.32	38482724.00	145.50	18054.71	13205.50
15	1	1	13808.00	16566.00	156.30	0	Spot (Block15, Row1, Column1)	38299.22	34622.00	19596.24	0.04	0.51	580.00	642.42	580.00	333.13	0.04	0.52	100.00	100.00	18.33	34042.00	37719.22	25698900.00	113.04	7532.87	5214.00
15	2	1	14102.00	16572.00	157.45	0	Spot (Block15, Row1, Column2)	54961.14	65535.00	14695.30	0.08	0.27	497.00	611.93	497.00	417.56	0.09	0.68	100.00	100.00	56.50	65038.00	54464.14	37648700.00	130.16	10152.31	8900.00
15	3	1	14410.00	16589.00	158.45	0	Spot (Block15, Row1, Column3)	587.26	579.50	126.76	0.01	0.22	478.00	528.98	478.00	307.54	0.04	0.58	8.00	0.00	0.00	101.50	109.26	405212.00	0.19	529.59	503.00
15	4	1	14696.00	16571.00	152.50	0	Spot (Block15, Row1, Column4)	50350.12	59229.00	17359.87	0.07	0.34	473.00	507.55	473.00	233.01	0.03	0.46	100.00	100.00	44.91	58756.00	49877.12	32173960.00	213.91	9173.17	7502.00
15	5	1	15005.00	16577.00	150.85	0	Spot (Block15, Row1, Column5)	1518.12	1281.00	862.95	0.07	0.57	477.00	503.22	477.00	217.40	0.02	0.43	79.00	65.00	0.00	804.00	1041.12	950346.00	4.67	659.36	633.50
15	6	1	15303.00	16576.00	146.80	0	Spot (Block15, Row1, Column6)	30885.87	27962.00	16583.90	0.04	0.54	481.00	496.17	481.00	193.42	0.01	0.39	100.00	100.00	2.73	27481.00	30404.87	18099136.00	157.12	7197.12	4688.00
15	7	1	15596.00	16582.00	148.35	0	Spot (Block15, Row1, Column7)	43248.52	44280.00	19316.58	0.01	0.45	494.00	514.48	494.00	157.03	0.02	0.31	100.00	100.00	27.36	43786.00	42754.52	26078996.00	272.13	9196.75	6968.50
15	8	1	15910.00	16580.00	161.80	0	Spot (Block15, Row1, Column8)	2019.87	1845.00	772.94	0.04	0.38	497.00	520.94	497.00	107.40	0.02	0.21	100.00	100.00	0.00	1348.00	1522.87	1472484.00	13.96	842.65	810.00
15	1	2	13810.00	16902.00	194.20	0	Spot (Block15, Row2, Column1)	565.11	516.00	157.89	0.04	0.28	489.00	502.86	489.00	127.74	0.01	0.25	21.00	5.00	0.00	27.00	76.11	601281.00	0.49	518.07	493.00
15	2	2	14096.00	16869.00	135.40	0	Spot (Block15, Row2, Column2)	754.87	713.00	167.29	0.02	0.22	457.00	499.36	457.00	282.41	0.04	0.57	47.00	9.00	0.00	256.00	297.87	373659.00	0.90	571.25	579.00
15	3	2	14403.00	16874.00	153.65	0	Spot (Block15, Row2, Column3)	853.64	816.00	224.87	0.02	0.26	424.00	454.16	424.00	85.10	0.03	0.19	99.00	90.00	0.00	392.00	429.64	557428.00	4.69	545.34	524.00
15	4	2	14714.00	16863.00	188.40	0	Spot (Block15, Row2, Column4)	640.77	598.00	132.91	0.03	0.21	472.00	497.43	472.00	198.12	0.02	0.40	40.00	6.00	0.00	126.00	168.77	640774.00	0.72	515.86	501.00
15	5	2	15007.00	16875.00	185.25	0	Spot (Block15, Row2, Column5)	3518.96	3411.50	1196.34	0.01	0.34	484.00	490.97	484.00	92.28	0.01	0.19	100.00	100.00	0.00	2927.50	3034.96	3413395.00	32.81	1239.84	1162.00
15	6	2	15305.00	16893.00	217.50	0	Spot (Block15, Row2, Column6)	766.46	685.50	292.27	0.05	0.38	495.00	561.15	495.00	283.81	0.05	0.51	35.00	11.00	0.00	190.50	271.46	1033194.00	0.72	606.11	561.00
15	7	2	15604.00	16873.00	155.15	0	Spot (Block15, Row2, Column7)	786.70	683.00	934.88	0.06	1.19	493.00	507.51	493.00	116.83	0.01	0.23	59.00	29.00	0.00	190.00	293.70	520795.00	2.39	545.02	509.50
15	8	2	15904.00	16882.00	147.00	-50	Spot (Block15, Row2, Column8)	521.15	502.00	75.53	0.02	0.14	496.00	532.67	496.00	229.63	0.03	0.43	0.00	0.00	0.00	6.00	25.15	307478.00	-0.05	500.46	497.00
15	1	3	13804.00	17167.00	148.45	0	Spot (Block15, Row3, Column1)	1567.09	1480.00	554.91	0.02	0.35	483.00	484.29	483.00	108.05	0.00	0.22	100.00	99.00	0.00	997.00	1084.09	938685.00	10.02	753.54	714.00
15	2	3	14105.00	17171.00	149.85	0	Spot (Block15, Row3, Column2)	1299.40	1275.00	404.36	0.01	0.31	477.00	482.57	477.00	117.14	0.01	0.24	99.00	98.00	0.00	798.00	822.40	799130.00	6.97	661.31	628.00
15	3	3	14390.00	17167.00	145.75	0	Spot (Block15, Row3, Column3)	10018.07	8579.00	5428.46	0.07	0.54	477.00	503.66	477.00	200.81	0.02	0.40	100.00	100.00	0.00	8102.00	9541.07	5780425.00	47.38	2491.37	1792.00
15	4	3	14703.00	17171.00	147.40	0	Spot (Block15, Row3, Column4)	45539.27	48421.00	19090.03	0.03	0.42	484.00	507.12	484.00	182.12	0.02	0.36	100.00	100.00	34.40	47937.00	45055.27	27141560.00	247.26	9369.24	6975.00
15	5	3	15004.00	17178.00	143.75	0	Spot (Block15, Row3, Column5)	4179.08	3905.00	2076.31	0.03	0.50	494.00	543.90	494.00	238.31	0.04	0.44	100.00	100.00	0.00	3411.00	3685.08	2340284.00	15.25	1423.18	1157.00
15	6	3	15305.00	17172.00	203.50	0	Spot (Block15, Row3, Column6)	20208.89	13720.50	15459.95	0.17	0.77	510.00	625.48	510.00	331.07	0.09	0.53	100.00	100.00	0.85	13210.50	19698.89	23765680.00	59.15	4657.18	4593.00
15	7	3	15602.00	17180.00	147.00	-50	Spot (Block15, Row3, Column7)	691.68	691.00	126.57	0.00	0.18	497.00	560.37	497.00	279.67	0.05	0.50	32.00	0.00	0.00	194.00	194.68	406705.00	0.47	619.48	603.50
15	8	3	15901.00	17189.00	158.90	0	Spot (Block15, Row3, Column8)	30734.94	28290.50	15436.16	0.04	0.50	495.00	537.21	495.00	252.89	0.04	0.47	100.00	100.00	2.30	27795.50	30239.94	21391532.00	119.41	6695.39	5324.00
15	1	4	13803.00	17471.00	147.25	0	Spot (Block15, Row4, Column1)	45402.93	48201.00	19239.42	0.03	0.42	491.00	529.57	491.00	217.79	0.03	0.41	100.00	100.00	33.96	47710.00	44911.93	26742476.00	206.04	9514.36	6964.00
15	2	4	14101.00	17469.00	172.60	0	Spot (Block15, Row4, Column2)	6568.28	6012.00	3238.12	0.04	0.49	489.00	543.26	489.00	255.90	0.05	0.47	100.00	100.00	0.00	5523.00	6079.28	5458244.00	23.54	1663.55	1667.00
15	3	4	14401.00	17473.00	155.00	0	Spot (Block15, Row4, Column3)	63318.82	65535.00	5754.31	0.01	0.09	485.00	539.12	485.00	262.30	0.05	0.49	100.00	100.00	81.54	65050.00	62833.82	41854120.00	239.34	15580.69	11076.00
15	4	4	14687.00	17476.00	160.65	0	Spot (Block15, Row4, Column4)	801.53	781.50	176.91	0.01	0.22	479.00	496.56	479.00	183.80	0.02	0.37	78.00	36.00	0.00	302.50	322.53	572291.00	1.66	559.48	538.50
15	5	4	14988.00	17480.00	143.20	0	Spot (Block15, Row4, Column5)	2135.22	1778.00	1364.58	0.08	0.64	483.00	490.16	483.00	156.49	0.01	0.32	100.00	99.00	0.00	1295.00	1652.22	1191455.00	10.51	911.05	867.00
15	6	4	15307.00	17478.00	188.20	0	Spot (Block15, Row4, Column6)	4060.84	3937.50	1440.91	0.01	0.35	493.00	531.35	493.00	221.93	0.03	0.42	100.00	100.00	0.00	3444.50	3567.84	4077088.00	15.90	1302.77	1125.50
15	7	4	15602.00	17480.00	150.65	0	Spot (Block15, Row4, Column7)	891.85	859.00	250.28	0.02	0.28	494.00	514.82	494.00	155.29	0.02	0.30	83.00	54.00	0.00	365.00	397.85	555622.00	2.43	579.33	587.00
15	8	4	15909.00	17491.00	179.85	0	Spot (Block15, Row4, Column8)	791.52	746.00	217.81	0.03	0.28	490.00	490.97	490.00	101.75	0.00	0.21	82.00	58.00	0.00	256.00	301.52	717121.00	2.95	547.10	522.00
15	1	5	13803.00	17771.00	150.65	0	Spot (Block15, Row5, Column1)	59348.36	65535.00	10149.76	0.04	0.17	498.00	598.63	498.00	361.58	0.08	0.60	100.00	100.00	66.45	65037.00	58850.36	36974336.00	162.48	13988.20	10725.00
15	2	5	14095.00	17768.00	156.85	0	Spot (Block15, Row5, Column2)	35180.02	33482.00	16547.73	0.02	0.47	497.00	578.52	497.00	289.35	0.07	0.50	100.00	100.00	3.68	32985.00	34683.02	23887272.00	119.58	6005.60	5312.00
15	3	5	14398.00	17769.00	158.10	0	Spot (Block15, Row5, Column3)	20868.82	18221.00	12185.43	0.06	0.58	490.00	555.00	490.00	275.46	0.05	0.50	100.00	100.00	0.00	17731.00	20378.82	14441224.00	73.75	3430.77	3109.00
15	4	5	14698.00	17775.00	147.75	0	Spot (Block15, Row5, Column4)	12029.88	11111.50	6161.98	0.03	0.51	472.00	503.03	472.00	213.59	0.03	0.42	100.00	100.00	0.00	10639.50	11557.88	7169807.00	53.97	2965.96	2394.00
15	5	5	15000.00	17771.00	151.75	0	Spot (Block15, Row5, Column5)	61923.31	65535.00	8196.66	0.02	0.13	484.00	518.73	484.00	249.09	0.03	0.48	100.00	100.00	77.44	65051.00	61439.31	39259724.00	246.51	14080.38	10720.00
15	6	5	15292.00	17769.00	145.95	0	Spot (Block15, Row5, Column6)	768.09	710.00	184.35	0.03	0.24	487.00	511.25	487.00	191.04	0.02	0.37	74.00	23.00	0.00	223.00	281.09	447031.00	1.34	598.18	583.00
15	7	5	15606.00	17777.00	178.95	0	Spot (Block15, Row5, Column7)	8408.15	7559.50	4558.43	0.05	0.54	489.00	521.47	489.00	189.42	0.03	0.36	100.00	100.00	0.00	7070.50	7919.15	7550515.00	41.64	2060.30	2032.50
15	8	5	15904.00	17779.00	153.60	0	Spot (Block15, Row5, Column8)	1488.29	1307.00	713.53	0.06	0.48	489.00	503.95	489.00	134.03	0.01	0.27	96.00	87.00	0.00	818.00	999.29	971854.00	7.34	677.15	641.00
15	1	6	13798.00	18067.00	203.00	0	Spot (Block15, Row6, Column1)	17647.39	11847.00	14129.90	0.17	0.80	505.00	636.02	505.00	550.88	0.10	0.87	100.00	100.00	0.17	11342.00	17142.39	20629800.00	30.88	3889.54	3892.00
15	2	6	14093.00	18069.00	197.55	0	Spot (Block15, Row6, Column2)	4138.55	3998.50	1862.41	0.01	0.45	488.00	558.34	488.00	281.99	0.06	0.51	100.00	100.00	0.00	3510.50	3650.55	4577231.00	12.70	1409.41	1287.00
15	3	6	14386.00	18069.00	150.10	0	Spot (Block15, Row6, Column3)	48517.11	57661.00	18520.82	0.07	0.38	472.00	513.03	472.00	222.61	0.04	0.43	100.00	100.00	42.44	57189.00	48045.11	29838220.00	215.64	9924.54	6922.50
15	4	6	14703.00	18071.00	147.70	0	Spot (Block15, Row6, Column4)	2261.90	2064.00	973.91	0.04	0.43	432.00	477.71	432.00	186.19	0.04	0.39	100.00	99.00	0.00	1632.00	1829.90	1341308.00	9.58	907.61	774.00
15	5	6	14997.00	18074.00	147.85	0	Spot (Block15, Row6, Column5)	57366.12	65535.00	13016.21	0.06	0.23	457.00	498.04	457.00	246.50	0.04	0.49	100.00	100.00	64.43	65078.00	56909.12	34190472.00	230.71	14663.11	10324.00
15	6	6	15309.00	18082.00	203.00	0	Spot (Block15, Row6, Column6)	552.39	503.00	116.37	0.04	0.21	485.00	500.22	485.00	166.00	0.01	0.33	16.00	0.00	0.00	18.00	67.39	645192.00	0.31	502.71	486.00
15	7	6	15604.00	18084.00	179.00	0	Spot (Block15, Row6, Column7)	1450.29	1197.00	1109.74	0.08	0.77	485.00	507.20	485.00	181.18	0.02	0.36	85.00	73.00	0.00	712.00	965.29	1287860.00	5.21	1071.82	595.00
15	8	6	15904.00	18080.00	169.60	0	Spot (Block15, Row6, Column8)	819.39	723.00	269.29	0.05	0.33	484.00	481.32	484.00	90.80	0.00	0.19	89.00	70.00	0.00	239.00	335.39	653054.00	3.72	565.63	548.50
15	1	7	13795.00	18368.00	174.70	0	Spot (Block15, Row7, Column1)	8779.06	7320.00	5495.03	0.08	0.63	497.00	562.16	497.00	476.15	0.05	0.85	100.00	99.00	0.00	6823.00	8282.06	7497317.00	17.26	2569.80	1643.50
15	2	7	14088.00	18366.00	161.30	0	Spot (Block15, Row7, Column2)	653.02	611.00	144.21	0.03	0.22	474.00	487.98	474.00	151.23	0.01	0.31	49.00	23.00	0.00	137.00	179.02	469518.00	1.09	525.40	517.00
15	3	7	14392.00	18372.00	208.30	0	Spot (Block15, Row7, Column3)	524.50	497.00	93.85	0.02	0.18	410.00	450.74	410.00	112.95	0.04	0.25	37.00	11.00	0.00	87.00	114.50	648803.00	0.65	487.57	485.00
15	4	7	14697.00	18378.00	183.40	0	Spot (Block15, Row7, Column4)	645.66	608.00	137.37	0.03	0.21	410.00	453.83	410.00	129.45	0.04	0.29	71.00	41.00	0.00	198.00	235.66	606919.00	1.48	497.85	502.50
15	5	7	14995.00	18376.00	172.85	0	Spot (Block15, Row7, Column5)	669.23	671.00	119.43	0.00	0.18	460.00	482.08	460.00	163.19	0.02	0.34	52.00	21.00	0.00	211.00	209.23	557466.00	1.15	526.24	501.00
15	6	7	15295.00	18374.00	189.80	0	Spot (Block15, Row7, Column6)	4831.93	4622.50	2350.67	0.02	0.49	499.00	606.68	499.00	400.65	0.08	0.66	100.00	99.00	0.00	4123.50	4332.93	4899574.00	10.55	1428.96	1374.00
15	7	7	15588.00	18384.00	148.90	0	Spot (Block15, Row7, Column7)	23675.56	22585.00	12052.38	0.02	0.51	496.00	540.52	496.00	215.74	0.04	0.40	100.00	100.00	0.00	22089.00	23179.56	14323712.00	107.24	5688.66	4210.00
15	8	7	15903.00	18380.00	186.95	0	Spot (Block15, Row7, Column8)	6494.72	6551.50	1812.04	0.00	0.28	500.00	558.31	500.00	247.50	0.05	0.44	100.00	100.00	0.00	6051.50	5994.72	6364821.00	23.99	2001.46	1718.00
15	1	8	13786.00	18675.00	155.30	0	Spot (Block15, Row8, Column1)	957.25	884.50	362.38	0.03	0.38	492.00	515.82	492.00	128.15	0.02	0.25	88.00	75.00	0.00	392.50	465.25	635616.00	3.44	634.93	616.00
15	2	8	14093.00	18666.00	186.35	0	Spot (Block15, Row8, Column2)	595.69	583.00	103.27	0.01	0.17	469.00	466.43	469.00	85.18	0.00	0.18	60.00	28.00	0.00	114.00	126.69	581396.00	1.52	520.07	500.00
15	3	8	14381.00	18674.00	151.80	0	Spot (Block15, Row8, Column3)	796.67	748.00	250.95	0.03	0.31	417.00	464.24	417.00	148.00	0.05	0.32	84.00	54.00	0.00	331.00	379.67	505089.00	2.25	548.47	515.00
15	4	8	14696.00	18679.00	153.15	0	Spot (Block15, Row8, Column4)	50471.22	61503.00	17422.72	0.09	0.35	475.00	485.10	475.00	180.07	0.01	0.37	100.00	100.00	46.74	61028.00	49996.22	32503708.00	277.59	9889.97	7976.00
15	5	8	14988.00	18678.00	175.65	0	Spot (Block15, Row8, Column5)	664.37	631.00	154.06	0.02	0.23	480.00	525.59	480.00	321.73	0.04	0.61	20.00	0.00	0.00	151.00	184.37	572686.00	0.43	524.36	505.00
15	6	8	15294.00	18674.00	190.35	0	Spot (Block15, Row8, Column6)	30223.13	20653.00	22553.53	0.17	0.75	499.00	648.32	499.00	507.93	0.11	0.78	100.00	100.00	19.88	20154.00	29724.13	30858016.00	58.23	5277.69	5237.00
15	7	8	15594.00	18680.00	144.95	0	Spot (Block15, Row8, Column7)	9457.89	8522.00	4904.16	0.05	0.52	498.00	600.39	498.00	419.34	0.08	0.70	100.00	100.00	0.00	8024.00	8959.89	5428829.00	21.12	2326.94	1911.00
15	8	8	15883.00	18679.00	150.90	0	Spot (Block15, Row8, Column8)	59520.68	65535.00	11448.84	0.04	0.19	509.00	590.16	509.00	305.16	0.06	0.52	100.00	100.00	69.07	65026.00	59011.68	37141212.00	193.11	12946.34	8794.00
16	1	1	18312.00	16588.00	157.35	0	Spot (Block16, Row1, Column1)	32351.42	28380.50	18559.38	0.06	0.57	379.00	401.68	379.00	142.15	0.03	0.35	100.00	100.00	6.45	28001.50	31972.42	22063708.00	224.76	5942.12	4156.50
16	2	1	18605.00	16599.00	155.15	0	Spot (Block16, Row1, Column2)	5865.40	5354.00	3044.63	0.04	0.52	390.00	418.50	390.00	155.31	0.03	0.37	100.00	100.00	0.00	4964.00	5475.40	3918089.00	35.07	1343.10	1271.00
16	3	1	18910.00	16603.00	149.75	0	Spot (Block16, Row1, Column3)	3443.02	2787.00	2245.19	0.09	0.65	385.50	387.10	385.50	82.67	0.00	0.21	100.00	100.00	0.00	2401.50	3057.52	2117455.00	36.97	972.57	804.00
16	4	1	19203.00	16602.00	151.85	0	Spot (Block16, Row1, Column4)	4734.28	4362.00	2467.68	0.04	0.52	395.00	404.37	395.00	83.59	0.01	0.21	100.00	100.00	0.00	3967.00	4339.28	2982594.00	51.80	1271.08	1167.00
16	5	1	19507.00	16600.00	151.55	0	Spot (Block16, Row1, Column5)	8992.39	7155.50	7085.57	0.10	0.79	393.00	409.52	393.00	92.03	0.02	0.22	100.00	100.00	0.00	6762.50	8599.39	5665203.00	93.26	1752.80	1393.00
16	6	1	19802.00	16602.00	148.05	0	Spot (Block16, Row1, Column6)	11566.63	10507.00	6468.90	0.04	0.56	398.00	418.29	398.00	113.59	0.02	0.27	100.00	100.00	0.00	10109.00	11168.63	6997813.00	98.15	2667.85	1908.00
16	7	1	20101.00	16607.00	148.90	0	Spot (Block16, Row1, Column7)	27745.72	25647.00	16078.46	0.03	0.58	407.00	431.22	407.00	104.01	0.03	0.24	100.00	100.00	0.66	25240.00	27338.72	16841656.00	262.61	5969.66	4301.00
16	8	1	20417.00	16603.00	166.10	0	Spot (Block16, Row1, Column8)	1064.79	968.50	380.01	0.04	0.36	404.00	417.64	404.00	58.10	0.01	0.14	100.00	99.00	0.00	564.50	660.79	815626.00	11.14	575.31	574.50
16	1	2	18299.00	16915.00	183.70	0	Spot (Block16, Row2, Column1)	390.79	392.00	44.50	0.00	0.11	357.00	366.39	357.00	94.27	0.01	0.26	4.00	0.00	0.00	35.00	33.79	371249.00	0.26	373.42	379.00
16	2	2	18599.00	16895.00	132.55	0	Spot (Block16, Row2, Column2)	5093.65	4734.00	1886.71	0.03	0.37	385.00	394.95	385.00	125.65	0.01	0.32	100.00	100.00	0.00	4349.00	4708.65	2450046.00	37.39	1336.56	1302.00
16	3	2	18908.00	16897.00	158.10	0	Spot (Block16, Row2, Column3)	754.49	701.50	205.73	0.03	0.27	400.00	418.90	400.00	95.77	0.02	0.23	96.00	81.00	0.00	301.50	354.49	522108.00	3.50	491.23	485.50
16	4	2	19207.00	16897.00	172.75	0	Spot (Block16, Row2, Column4)	3576.26	3451.50	1337.20	0.02	0.37	405.00	438.49	405.00	110.81	0.03	0.25	100.00	100.00	0.00	3046.50	3171.26	2946841.00	28.32	1116.74	1071.00
16	5	2	19511.00	16902.00	197.75	0	Spot (Block16, Row2, Column5)	4854.98	4904.00	1639.35	0.00	0.34	403.00	454.75	403.00	184.01	0.05	0.40	100.00	100.00	0.00	4501.00	4451.98	5393883.00	23.91	1413.23	1198.00
16	6	2	19799.00	16906.00	157.00	0	Spot (Block16, Row2, Column6)	1758.14	1547.00	855.99	0.06	0.49	419.00	564.40	419.00	466.58	0.13	0.83	87.00	56.00	0.00	1128.00	1339.14	1193776.00	2.56	678.64	657.00
16	7	2	20109.00	16905.00	150.50	0	Spot (Block16, Row2, Column7)	1983.48	1823.00	901.00	0.04	0.45	423.00	463.71	423.00	173.06	0.04	0.37	100.00	99.00	0.00	1400.00	1560.48	1223805.00	8.78	863.89	774.00
16	8	2	20406.00	16907.00	147.00	-50	Spot (Block16, Row2, Column8)	454.68	469.50	41.61	0.01	0.09	418.00	457.20	418.00	194.56	0.04	0.43	0.00	0.00	0.00	51.50	36.68	268259.00	-0.01	448.26	434.00
16	1	3	18307.00	17193.00	150.55	0	Spot (Block16, Row3, Column1)	9154.96	8207.00	6086.14	0.05	0.66	374.00	372.92	374.00	65.28	0.00	0.18	100.00	100.00	0.00	7833.00	8780.96	5657762.00	134.53	2049.31	1596.00
16	2	3	18604.00	17201.00	149.45	0	Spot (Block16, Row3, Column2)	1090.82	1038.00	339.05	0.02	0.31	396.00	423.57	396.00	141.03	0.03	0.33	99.00	93.00	0.00	642.00	694.82	666492.00	4.73	594.05	578.00
16	3	3	18891.00	17192.00	147.70	0	Spot (Block16, Row3, Column3)	3024.16	2574.00	1928.60	0.07	0.64	405.00	426.26	405.00	94.86	0.02	0.22	100.00	100.00	0.00	2169.00	2619.16	1805425.00	27.39	1101.71	850.00
16	4	3	19203.00	17195.00	148.50	0	Spot (Block16, Row3, Column4)	13123.26	11892.00	7452.57	0.04	0.57	397.00	416.04	397.00	91.87	0.02	0.22	100.00	100.00	0.00	11495.00	12726.26	7900201.00	138.32	3147.58	2755.00
16	5	3	19509.00	17191.00	154.75	0	Spot (Block16, Row3, Column5)	2650.26	1378.00	6083.13	0.28	2.30	398.00	523.80	398.00	438.21	0.12	0.84	73.00	53.00	0.30	980.00	2252.26	1743870.00	4.85	822.99	602.50
16	6	3	19807.00	17197.00	211.50	0	Spot (Block16, Row3, Column6)	37006.95	31164.00	19286.89	0.07	0.52	492.00	748.69	492.00	628.06	0.18	0.84	100.00	100.00	21.83	30672.00	36514.95	47295180.00	57.73	7829.94	7819.50
16	7	3	20111.00	17204.00	150.10	0	Spot (Block16, Row3, Column7)	6164.23	5417.00	4106.22	0.06	0.67	479.00	594.56	479.00	455.80	0.09	0.77	99.00	89.00	0.00	4938.00	5685.23	3815658.00	12.22	1553.12	1379.00
16	8	3	20402.00	17208.00	160.65	0	Spot (Block16, Row3, Column8)	38881.61	36912.00	16576.96	0.02	0.43	456.00	506.81	456.00	287.35	0.05	0.57	100.00	100.00	11.52	36456.00	38425.61	27683788.00	133.55	7247.64	6454.50
16	1	4	18309.00	17497.00	148.60	0	Spot (Block16, Row4, Column1)	14119.75	12878.00	8463.52	0.04	0.60	385.00	407.15	385.00	151.43	0.02	0.37	100.00	100.00	0.00	12493.00	13734.75	8500089.00	90.55	3276.25	2526.00
16	2	4	18602.00	17496.00	181.35	0	Spot (Block16, Row4, Column2)	9288.25	8035.50	5308.33	0.06	0.57	413.00	497.64	413.00	261.77	0.08	0.53	100.00	100.00	0.00	7622.50	8875.25	8563766.00	33.58	2053.82	1989.50
16	3	4	18904.00	17500.00	153.45	0	Spot (Block16, Row4, Column3)	43796.54	46648.00	20760.16	0.03	0.47	418.00	505.16	418.00	279.60	0.08	0.55	100.00	100.00	36.29	46230.00	43378.54	28599320.00	154.83	7046.65	5192.00
16	4	4	19195.00	17507.00	170.75	0	Spot (Block16, Row4, Column4)	620.55	600.50	129.60	0.01	0.21	398.00	417.09	398.00	99.56	0.02	0.24	77.00	50.00	0.00	202.50	222.55	503886.00	2.04	442.87	425.00
16	5	4	19482.00	17504.00	146.75	0	Spot (Block16, Row4, Column5)	3124.67	1014.00	6945.07	0.49	2.22	394.00	415.68	394.00	128.36	0.02	0.31	98.00	91.00	0.34	620.00	2730.67	1834179.00	21.10	810.34	598.00
16	6	4	19809.00	17502.00	195.00	0	Spot (Block16, Row4, Column6)	5913.00	5873.00	1746.84	0.00	0.30	459.00	568.61	459.00	385.54	0.09	0.68	100.00	100.00	0.00	5414.00	5454.00	6344650.00	13.86	1729.35	1582.00
16	7	4	20101.00	17509.00	151.20	0	Spot (Block16, Row4, Column7)	4423.41	3163.00	3320.40	0.15	0.75	492.00	598.25	492.00	409.95	0.08	0.69	96.00	78.00	0.00	2671.00	3931.41	2773476.00	9.33	1158.92	966.00
16	8	4	20411.00	17515.00	158.70	0	Spot (Block16, Row4, Column8)	1594.05	1461.00	730.25	0.04	0.46	470.00	494.13	470.00	186.44	0.02	0.38	99.00	81.00	0.00	991.00	1124.05	1104679.00	5.90	731.60	659.00
16	1	5	18309.00	17801.00	151.20	0	Spot (Block16, Row5, Column1)	11118.53	9197.00	7480.40	0.08	0.67	395.00	559.61	395.00	495.65	0.15	0.89	100.00	100.00	0.00	8802.00	10723.53	6971319.00	21.30	2550.54	1650.50
16	2	5	18600.00	17794.00	161.95	0	Spot (Block16, Row5, Column2)	38761.93	36071.00	17647.31	0.03	0.46	483.00	648.22	483.00	504.28	0.13	0.78	100.00	100.00	10.58	35588.00	38278.93	28218772.00	75.58	6148.28	5342.00
16	3	5	18906.00	17796.00	162.60	0	Spot (Block16, Row5, Column3)	32891.24	27604.50	19969.82	0.08	0.61	438.00	555.79	438.00	363.68	0.10	0.65	100.00	100.00	10.61	27166.50	32453.24	23879112.00	88.91	4620.88	4158.00
16	4	5	19202.00	17801.00	148.00	0	Spot (Block16, Row5, Column4)	6995.62	5869.00	4651.17	0.08	0.66	398.00	452.26	398.00	257.24	0.06	0.57	100.00	100.00	0.00	5471.00	6597.62	4190376.00	25.44	1629.76	1417.00
16	5	5	19502.00	17797.00	151.65	0	Spot (Block16, Row5, Column5)	48090.15	58511.50	19690.32	0.09	0.41	395.00	423.21	395.00	143.33	0.03	0.34	100.00	100.00	45.38	58116.50	47695.15	30200816.00	332.57	9460.84	7930.50
16	6	5	19805.00	17799.00	148.55	0	Spot (Block16, Row5, Column6)	1901.42	1780.00	871.20	0.03	0.46	416.00	536.65	416.00	400.18	0.11	0.75	91.00	75.00	0.00	1364.00	1485.42	1142756.00	3.41	770.97	699.00
16	7	5	20108.00	17802.00	207.00	0	Spot (Block16, Row5, Column7)	40685.10	37783.00	19322.38	0.03	0.47	499.00	680.74	499.00	532.87	0.13	0.78	100.00	100.00	24.80	37284.00	40186.10	49717488.00	75.07	8432.10	8249.50
16	8	5	20404.00	17806.00	151.30	0	Spot (Block16, Row5, Column8)	13322.45	9979.00	10964.83	0.13	0.82	473.00	529.69	473.00	321.54	0.05	0.61	100.00	98.00	0.00	9506.00	12849.45	8299885.00	39.79	2559.89	2029.00
16	1	6	18300.00	18093.00	210.30	0	Spot (Block16, Row6, Column1)	33321.84	26730.50	19684.33	0.10	0.59	423.00	720.12	423.00	682.60	0.23	0.95	100.00	100.00	17.46	26307.50	32898.84	41985732.00	47.76	7287.35	7185.00
16	2	6	18600.00	18095.00	212.20	0	Spot (Block16, Row6, Column2)	33600.26	31838.50	16466.34	0.02	0.49	482.00	727.23	482.00	661.05	0.18	0.91	100.00	100.00	5.27	31356.50	33118.26	43344392.00	49.73	7210.07	7196.00
16	3	6	18889.00	18099.00	148.30	0	Spot (Block16, Row6, Column3)	22747.18	20316.00	14184.92	0.05	0.62	411.00	529.35	411.00	402.75	0.11	0.76	100.00	100.00	0.00	19905.00	22336.18	13580068.00	55.17	5038.92	3501.50
16	4	6	19201.00	18100.00	151.25	0	Spot (Block16, Row6, Column4)	2176.40	1964.00	1120.68	0.04	0.51	398.00	415.13	398.00	127.59	0.02	0.31	100.00	99.00	0.00	1566.00	1778.40	1364604.00	13.80	829.43	701.00
16	5	6	19499.00	18100.00	149.10	0	Spot (Block16, Row6, Column5)	47207.36	54920.00	19902.86	0.07	0.42	402.00	448.51	402.00	192.09	0.05	0.43	100.00	100.00	41.79	54518.00	46805.36	28466216.00	243.42	9967.69	8337.00
16	6	6	19803.00	18105.00	174.55	0	Spot (Block16, Row6, Column6)	942.16	835.00	388.55	0.05	0.41	425.00	534.23	425.00	437.16	0.10	0.82	47.00	20.00	0.00	410.00	517.16	803659.00	0.93	532.41	517.00
16	7	6	20101.00	18100.00	152.05	0	Spot (Block16, Row6, Column7)	11726.19	9904.50	8089.12	0.07	0.69	477.00	538.26	477.00	344.63	0.05	0.64	100.00	100.00	0.00	9427.50	11249.19	7457858.00	32.46	2234.59	1738.50
16	8	6	20407.00	18109.00	150.30	0	Spot (Block16, Row6, Column8)	15710.40	12612.00	12138.91	0.10	0.77	477.00	493.78	477.00	128.74	0.02	0.26	100.00	100.00	0.00	12135.00	15233.40	9787580.00	118.19	2877.10	2420.50
16	1	7	18298.00	18394.00	171.80	0	Spot (Block16, Row7, Column1)	14508.51	12071.00	8879.39	0.08	0.61	397.00	510.53	397.00	371.32	0.11	0.73	100.00	100.00	0.00	11674.00	14111.51	11940507.00	37.70	2502.65	2484.00
16	2	7	18603.00	18404.00	180.50	0	Spot (Block16, Row7, Column2)	631.99	575.50	181.61	0.04	0.29	403.00	503.53	403.00	385.66	0.10	0.77	17.00	1.00	0.00	172.50	228.99	577642.00	0.33	460.28	435.00
16	3	7	18886.00	18367.00	122.75	0	Spot (Block16, Row7, Column3)	523.04	503.50	124.33	0.02	0.24	401.00	437.73	401.00	215.47	0.04	0.49	9.00	1.00	0.00	102.50	122.04	207122.00	0.40	456.42	438.50
16	4	7	19201.00	18405.00	183.20	0	Spot (Block16, Row7, Column4)	594.83	580.00	127.84	0.01	0.21	405.00	446.88	405.00	198.90	0.04	0.45	38.00	5.00	0.00	175.00	189.83	560921.00	0.74	449.59	438.00
16	5	7	19502.00	18406.00	199.65	0	Spot (Block16, Row7, Column5)	2602.07	2364.00	1368.02	0.04	0.53	416.00	581.24	416.00	539.05	0.15	0.93	94.00	69.00	0.00	1948.00	2186.07	2953346.00	3.75	971.94	892.00
16	6	7	19794.00	18402.00	204.20	0	Spot (Block16, Row7, Column6)	38157.17	37972.00	19796.24	0.00	0.52	505.00	859.14	505.00	874.11	0.23	1.02	100.00	100.00	14.13	37467.00	37652.17	45101944.00	42.67	7738.05	7763.00
16	7	7	20087.00	18407.00	149.25	0	Spot (Block16, Row7, Column7)	17180.31	16250.50	8505.59	0.02	0.50	463.50	591.22	463.50	469.90	0.11	0.79	100.00	100.00	0.00	15787.00	16716.81	10514352.00	35.30	3942.73	3032.00
16	8	7	20403.00	18402.00	193.85	0	Spot (Block16, Row7, Column8)	9635.03	9782.00	2516.70	0.01	0.26	474.00	525.26	474.00	220.44	0.04	0.42	100.00	100.00	0.00	9308.00	9161.03	10184228.00	41.33	2535.98	2339.50
16	1	8	18291.00	18696.00	169.65	0	Spot (Block16, Row8, Column1)	567.67	517.00	180.87	0.04	0.32	384.00	402.58	384.00	169.72	0.02	0.42	44.00	8.00	0.00	133.00	183.67	454133.00	0.97	435.24	407.00
16	2	8	18599.00	18696.00	148.85	0	Spot (Block16, Row8, Column2)	1789.44	1576.00	871.68	0.06	0.49	393.00	392.72	393.00	61.40	0.00	0.16	100.00	100.00	0.00	1183.00	1396.44	1086193.00	22.75	748.14	692.50
16	3	8	18887.00	18695.00	148.45	0	Spot (Block16, Row8, Column3)	4525.64	3539.00	3577.25	0.11	0.79	398.00	424.31	398.00	175.44	0.03	0.41	100.00	90.00	0.00	3141.00	4127.64	2724437.00	23.38	1205.34	981.00
16	4	8	19197.00	18702.00	155.70	0	Spot (Block16, Row8, Column4)	53954.60	65535.00	15346.21	0.08	0.28	411.00	479.50	411.00	262.77	0.07	0.55	100.00	100.00	54.05	65124.00	53543.60	35934056.00	203.50	9377.62	7703.50
16	5	8	19476.00	18708.00	184.05	0	Spot (Block16, Row8, Column5)	577.24	543.00	121.75	0.03	0.21	411.00	559.88	411.00	491.11	0.13	0.88	1.00	0.00	0.00	132.00	166.24	548376.00	0.04	472.14	469.00
16	6	8	19795.00	18704.00	208.25	0	Spot (Block16, Row8, Column6)	41769.25	39304.00	20345.43	0.03	0.49	472.50	778.96	472.50	850.65	0.22	1.09	100.00	100.00	32.82	38831.50	41296.75	51418360.00	48.19	8764.47	8715.00
16	7	8	20097.00	18708.00	148.85	0	Spot (Block16, Row8, Column7)	6788.76	6371.00	3841.53	0.03	0.57	429.00	561.11	429.00	510.78	0.12	0.91	100.00	100.00	0.00	5942.00	6359.76	4141143.00	12.19	1838.77	1538.00
16	8	8	20385.00	18708.00	154.70	0	Spot (Block16, Row8, Column8)	54865.02	65535.00	14868.66	0.08	0.27	425.00	507.19	425.00	237.23	0.08	0.47	100.00	100.00	56.30	65110.00	54440.02	36156344.00	229.13	10241.62	6934.00
17	1	1	4775.00	21009.00	151.65	0	Spot (Block17, Row1, Column1)	47916.29	52711.00	17657.63	0.04	0.37	814.00	885.71	814.00	248.54	0.04	0.28	100.00	100.00	37.72	51897.00	47102.29	30235384.00	189.23	9872.59	7608.50
17	2	1	5075.00	21018.00	144.20	0	Spot (Block17, Row1, Column2)	13938.37	12764.00	7597.50	0.04	0.55	791.00	820.34	791.00	162.70	0.02	0.20	100.00	100.00	0.00	11973.00	13147.37	7944869.00	80.63	3141.39	2782.00
17	3	1	5381.00	21021.00	143.55	0	Spot (Block17, Row1, Column3)	4157.02	3553.00	2291.90	0.07	0.55	788.00	796.48	788.00	116.08	0.00	0.15	100.00	100.00	0.00	2765.00	3369.02	2307147.00	28.95	1561.26	1373.00
17	4	1	5669.00	21019.00	142.80	0	Spot (Block17, Row1, Column4)	10603.60	9538.00	5901.12	0.05	0.56	791.00	797.73	791.00	127.89	0.00	0.16	100.00	100.00	0.00	8747.00	9812.60	5895601.00	76.68	2648.68	2290.50
17	5	1	5978.00	21018.00	143.35	0	Spot (Block17, Row1, Column5)	12116.11	10539.00	8336.39	0.06	0.69	787.00	788.50	787.00	134.95	0.00	0.17	100.00	100.00	0.00	9752.00	11329.11	6772907.00	83.94	2666.57	2195.00
17	6	1	6271.00	21022.00	140.40	0	Spot (Block17, Row1, Column6)	15605.03	14047.00	8210.52	0.05	0.53	792.00	807.28	792.00	171.42	0.01	0.21	100.00	100.00	0.00	13255.00	14813.03	8364295.00	86.33	4154.31	3567.00
17	7	1	6568.00	21027.00	142.75	0	Spot (Block17, Row1, Column7)	39576.10	40094.00	19812.48	0.01	0.50	792.00	815.12	792.00	180.25	0.01	0.22	100.00	100.00	17.24	39302.00	38784.10	21806504.00	215.04	8685.36	7177.00
17	8	1	6890.00	21025.00	181.90	0	Spot (Block17, Row1, Column8)	1062.28	1046.50	198.96	0.01	0.19	784.00	793.72	784.00	131.39	0.01	0.17	68.00	50.00	0.00	262.50	278.28	990047.00	2.04	856.92	835.00
17	1	2	4771.00	21310.00	216.00	0	Spot (Block17, Row2, Column1)	909.44	896.00	121.21	0.01	0.13	793.00	834.27	793.00	194.14	0.02	0.23	22.00	0.00	0.00	103.00	116.44	1210465.00	0.39	821.37	807.50
17	2	2	5069.00	21314.00	126.60	0	Spot (Block17, Row2, Column2)	7252.57	7078.50	2635.31	0.01	0.36	784.00	806.37	784.00	140.08	0.01	0.17	100.00	100.00	0.00	6294.50	6468.57	3104098.00	46.02	2130.85	2032.00
17	3	2	5373.00	21315.00	149.60	0	Spot (Block17, Row2, Column3)	1971.84	1800.50	656.75	0.04	0.33	776.00	793.11	776.00	135.82	0.01	0.17	100.00	99.00	0.00	1024.50	1195.84	1194934.00	8.68	1081.38	1074.50
17	4	2	5679.00	21319.00	190.45	0	Spot (Block17, Row2, Column4)	3389.90	3040.00	1520.39	0.05	0.45	779.00	800.27	779.00	155.92	0.01	0.19	99.00	99.00	0.00	2261.00	2610.90	3461085.00	16.61	1462.63	1468.50
17	5	2	5983.00	21325.00	170.80	0	Spot (Block17, Row2, Column5)	8535.08	8060.00	3923.80	0.02	0.46	780.00	800.08	780.00	207.15	0.01	0.26	100.00	100.00	0.00	7280.00	7755.08	6956093.00	37.34	2402.90	2136.00
17	6	2	6271.00	21322.00	144.50	0	Spot (Block17, Row2, Column6)	3330.47	3133.00	1430.20	0.03	0.43	791.00	860.11	791.00	435.80	0.04	0.51	100.00	88.00	0.00	2342.00	2539.47	1891709.00	5.67	1319.77	1250.00
17	7	2	6573.00	21325.00	145.85	0	Spot (Block17, Row2, Column7)	2729.98	2525.00	1123.20	0.03	0.41	787.00	804.78	787.00	176.62	0.01	0.22	100.00	97.00	0.00	1738.00	1942.98	1586119.00	10.90	1252.46	1205.00
17	8	2	6869.00	21328.00	179.70	0	Spot (Block17, Row2, Column8)	845.00	800.00	134.09	0.02	0.16	786.00	802.37	786.00	176.08	0.01	0.22	19.00	1.00	0.00	14.00	59.00	765571.00	0.24	797.18	787.00
17	1	3	4778.00	21612.00	141.70	0	Spot (Block17, Row3, Column1)	15420.15	13919.00	9256.75	0.04	0.60	795.00	816.94	795.00	121.66	0.01	0.15	100.00	100.00	0.00	13124.00	14625.15	8388559.00	120.03	3575.72	3108.00
17	2	3	5074.00	21616.00	141.10	0	Spot (Block17, Row3, Column2)	3285.81	2936.00	1299.97	0.05	0.40	799.00	855.71	799.00	229.62	0.03	0.27	100.00	100.00	0.00	2137.00	2486.81	1771050.00	10.58	1341.74	1226.00
17	3	3	5359.00	21616.00	145.80	0	Spot (Block17, Row3, Column3)	13212.95	9575.00	11422.38	0.14	0.86	796.00	833.86	796.00	199.25	0.02	0.24	100.00	100.00	2.08	8779.00	12416.95	7623871.00	62.13	3190.50	1931.00
17	4	3	5673.00	21619.00	139.20	0	Spot (Block17, Row3, Column4)	25450.10	23147.00	14686.07	0.04	0.58	792.00	831.34	792.00	187.30	0.02	0.23	100.00	100.00	0.00	22355.00	24658.10	13361303.00	131.44	5745.01	4271.00
17	5	3	5983.00	21613.00	144.10	0	Spot (Block17, Row3, Column5)	10492.58	6579.00	13211.17	0.20	1.26	796.00	895.90	796.00	458.28	0.05	0.51	98.00	93.00	3.36	5783.00	9696.58	5928310.00	20.94	3056.03	1432.50
17	6	3	6276.00	21623.00	220.25	0	Spot (Block17, Row3, Column6)	31581.14	18923.50	20676.42	0.22	0.65	804.00	966.95	804.00	602.78	0.08	0.62	100.00	100.00	19.21	18119.50	30777.14	43898060.00	50.79	8691.25	8825.00
17	7	3	6583.00	21629.00	142.60	0	Spot (Block17, Row3, Column7)	6679.82	5886.00	3919.30	0.05	0.59	798.00	887.06	798.00	407.05	0.05	0.46	100.00	96.00	0.00	5088.00	5881.82	3687261.00	14.23	1883.62	1645.00
17	8	3	6875.00	21632.00	153.10	0	Spot (Block17, Row3, Column8)	14000.68	13320.00	6229.22	0.02	0.44	792.00	837.99	792.00	210.37	0.02	0.25	100.00	100.00	0.00	12528.00	13208.68	8974439.00	62.57	3560.41	3181.00
17	1	4	4776.00	21915.00	138.55	0	Spot (Block17, Row4, Column1)	28390.84	25677.50	16196.41	0.04	0.57	814.00	888.05	814.00	244.34	0.04	0.28	100.00	100.00	0.58	24863.50	27576.84	14763238.00	112.56	6457.17	5018.00
17	2	4	5072.00	21918.00	157.50	0	Spot (Block17, Row4, Column2)	12207.09	11454.00	5761.71	0.03	0.47	820.00	959.57	820.00	364.69	0.07	0.38	100.00	100.00	0.00	10634.00	11387.09	8349649.00	30.84	2929.24	2773.50
17	3	4	5371.00	21919.00	145.70	0	Spot (Block17, Row4, Column3)	60421.88	65535.00	9879.09	0.04	0.16	810.00	929.94	810.00	373.12	0.06	0.40	100.00	100.00	73.06	64725.00	59611.88	34984544.00	159.44	15217.33	11188.00
17	4	4	5661.00	21923.00	169.10	0	Spot (Block17, Row4, Column4)	1153.90	1118.00	206.34	0.01	0.18	800.00	844.86	800.00	202.80	0.02	0.24	76.00	30.00	0.00	318.00	353.90	919658.00	1.52	904.67	897.00
17	5	4	5971.00	21925.00	144.35	0	Spot (Block17, Row4, Column5)	5290.49	3105.00	8346.47	0.23	1.58	798.00	849.80	798.00	225.17	0.03	0.26	99.00	93.00	1.06	2307.00	4492.49	3004997.00	19.72	2020.95	1158.00
17	6	4	6273.00	21922.00	170.50	0	Spot (Block17, Row4, Column6)	14641.83	14390.00	6163.36	0.01	0.42	799.00	885.39	799.00	386.07	0.04	0.44	100.00	100.00	0.00	13591.00	13842.83	11845238.00	35.63	3948.69	3180.50
17	7	4	6569.00	21930.00	145.55	0	Spot (Block17, Row4, Column7)	6875.87	5299.00	4813.47	0.11	0.70	807.00	922.08	807.00	556.47	0.06	0.60	98.00	85.00	0.00	4492.00	6068.87	3994883.00	10.70	1667.13	1552.50
17	8	4	6874.00	21930.00	142.15	0	Spot (Block17, Row4, Column8)	2912.32	2621.00	1164.00	0.05	0.40	797.00	835.67	797.00	183.87	0.02	0.22	100.00	100.00	0.00	1824.00	2115.32	1598866.00	11.29	1357.42	1273.00
17	1	5	4776.00	22216.00	140.80	0	Spot (Block17, Row5, Column1)	32229.70	27799.00	20687.91	0.06	0.64	873.00	984.78	873.00	483.65	0.05	0.49	100.00	100.00	11.71	26926.00	31356.70	17339584.00	64.60	6722.92	5135.00
17	2	5	5069.00	22214.00	152.15	0	Spot (Block17, Row5, Column2)	15630.94	14772.00	6791.78	0.02	0.43	880.00	1061.83	880.00	552.61	0.08	0.52	100.00	100.00	0.00	13892.00	14750.94	9925644.00	26.36	3433.30	3216.50
17	3	5	5372.00	22215.00	147.15	0	Spot (Block17, Row5, Column3)	41911.43	40179.00	20247.23	0.02	0.48	871.00	987.11	871.00	396.96	0.05	0.40	100.00	100.00	29.61	39308.00	41040.43	24769772.00	103.09	7436.61	6609.00
17	4	5	5672.00	22226.00	138.85	0	Spot (Block17, Row5, Column4)	10849.51	9936.00	5730.14	0.04	0.53	811.00	894.96	811.00	292.32	0.04	0.33	100.00	100.00	0.00	9125.00	10038.51	5695991.00	34.05	3036.48	2497.00
17	5	5	5972.00	22221.00	145.75	0	Spot (Block17, Row5, Column5)	58889.48	65535.00	12364.73	0.05	0.21	799.00	861.11	799.00	266.37	0.03	0.31	100.00	100.00	70.86	64736.00	58090.48	34156160.00	217.85	15087.77	10258.00
17	6	5	6270.00	22220.00	149.05	0	Spot (Block17, Row5, Column6)	3622.47	3238.00	1537.13	0.05	0.42	802.00	939.46	802.00	615.42	0.07	0.66	99.00	82.00	0.00	2436.00	2820.47	2184351.00	4.36	1426.14	1353.00
17	7	5	6573.00	22227.00	215.70	0	Spot (Block17, Row5, Column7)	42681.52	43036.00	20753.49	0.00	0.49	883.00	1079.43	883.00	824.06	0.09	0.76	100.00	100.00	36.62	42153.00	41798.52	56638868.00	50.48	10790.20	10631.50
17	8	5	6872.00	22228.00	140.70	0	Spot (Block17, Row5, Column8)	16558.97	14361.00	11540.16	0.06	0.70	806.00	920.17	806.00	543.92	0.06	0.59	100.00	99.00	0.00	13555.00	15752.97	8925287.00	28.75	3794.28	3114.00
17	1	6	4771.00	22514.00	221.65	0	Spot (Block17, Row6, Column1)	28531.35	15605.00	20921.48	0.26	0.73	931.00	1189.54	931.00	758.31	0.11	0.64	100.00	100.00	15.57	14674.00	27600.35	40143836.00	36.06	8025.79	8019.50
17	2	6	5067.00	22516.00	227.35	0	Spot (Block17, Row6, Column2)	35185.40	26132.00	18700.49	0.13	0.53	889.00	1144.31	889.00	831.58	0.11	0.73	100.00	100.00	16.09	25243.00	34296.40	52250552.00	40.94	9850.72	10034.00
17	3	6	5361.00	22518.00	141.75	0	Spot (Block17, Row6, Column3)	32296.83	28897.00	18939.56	0.05	0.59	869.00	981.13	869.00	561.95	0.05	0.57	100.00	100.00	6.97	28028.00	31427.83	17601784.00	55.73	6995.87	5452.00
17	4	6	5674.00	22520.00	142.70	0	Spot (Block17, Row6, Column4)	6459.51	5456.00	3663.14	0.07	0.57	809.00	862.64	809.00	194.72	0.03	0.23	100.00	100.00	0.00	4647.00	5650.51	3585027.00	28.74	1919.39	1624.00
17	5	6	5970.00	22522.00	142.60	0	Spot (Block17, Row6, Column5)	57196.14	65535.00	13605.01	0.06	0.24	802.00	863.54	802.00	254.18	0.03	0.29	100.00	100.00	65.65	64733.00	56394.14	31801284.00	221.62	13275.47	10987.50
17	6	6	6275.00	22523.00	155.85	0	Spot (Block17, Row6, Column6)	1778.10	1544.00	685.90	0.06	0.39	804.00	913.46	804.00	548.91	0.06	0.60	63.00	37.00	0.00	740.00	974.10	1184213.00	1.58	1003.38	1020.50
17	7	6	6567.00	22525.00	142.00	0	Spot (Block17, Row6, Column7)	14334.16	13180.00	8667.15	0.04	0.60	826.00	957.85	826.00	583.64	0.06	0.61	100.00	99.00	0.00	12354.00	13508.16	7883787.00	22.92	3441.50	2719.50
17	8	6	6879.00	22531.00	143.20	0	Spot (Block17, Row6, Column8)	13651.19	12494.50	8740.13	0.04	0.64	807.00	851.74	807.00	154.85	0.02	0.18	100.00	100.00	0.00	11687.50	12844.19	7644665.00	82.66	3056.15	2408.00
17	1	7	4769.00	22812.00	152.70	0	Spot (Block17, Row7, Column1)	18291.29	16448.00	9196.85	0.05	0.50	890.00	1040.80	890.00	515.17	0.07	0.49	100.00	100.00	0.00	15558.00	17401.29	11669845.00	33.49	3690.59	3510.50
17	2	7	5074.00	22815.00	198.05	0	Spot (Block17, Row7, Column2)	1109.23	1084.00	199.56	0.01	0.18	866.00	974.39	866.00	546.79	0.05	0.56	8.00	0.00	0.00	218.00	243.23	1227920.00	0.25	924.45	895.00
17	3	7	5372.00	22808.00	218.90	0	Spot (Block17, Row7, Column3)	1008.91	993.00	172.92	0.01	0.17	809.00	857.64	809.00	204.70	0.03	0.24	40.00	7.00	0.00	184.00	199.91	1390276.00	0.74	888.05	873.50
17	4	7	5663.00	22811.00	203.70	0	Spot (Block17, Row7, Column4)	1108.46	1084.00	196.77	0.01	0.18	809.00	889.46	809.00	269.41	0.04	0.30	51.00	13.00	0.00	275.00	299.46	1306876.00	0.81	912.34	883.50
17	5	7	5969.00	22823.00	181.20	0	Spot (Block17, Row7, Column5)	3427.02	3075.50	1524.35	0.05	0.44	865.00	981.04	865.00	545.03	0.05	0.56	98.00	80.00	0.00	2210.50	2562.02	3152862.00	4.49	1540.42	1521.00
17	6	7	6271.00	22823.00	218.60	0	Spot (Block17, Row7, Column6)	37728.78	33345.00	19727.92	0.05	0.52	910.00	1279.57	910.00	1164.41	0.15	0.91	100.00	99.00	20.83	32435.00	36818.78	51613248.00	31.30	9701.31	10127.00
17	7	7	6561.00	22830.00	144.95	0	Spot (Block17, Row7, Column7)	17324.52	15787.00	8525.08	0.04	0.49	892.00	1055.81	892.00	808.95	0.07	0.77	100.00	100.00	0.00	14895.00	16432.52	9909625.00	20.11	4191.46	3680.00
17	8	7	6873.00	22826.00	174.40	0	Spot (Block17, Row7, Column8)	26343.76	26786.00	8667.47	0.01	0.33	863.00	921.53	863.00	315.54	0.03	0.34	100.00	100.00	0.00	25923.00	25480.76	22365856.00	80.57	6607.16	5612.00
17	1	8	4764.00	23119.00	200.70	0	Spot (Block17, Row8, Column1)	1120.38	1065.00	232.47	0.02	0.21	880.50	912.99	880.50	250.29	0.02	0.27	37.00	14.00	0.00	184.50	239.88	1274988.00	0.83	952.37	939.00
17	2	8	5066.00	23117.00	153.65	0	Spot (Block17, Row8, Column2)	2328.68	2061.00	897.46	0.05	0.39	810.00	847.73	810.00	118.45	0.02	0.14	100.00	100.00	0.00	1251.00	1518.68	1499667.00	12.50	1181.18	1179.00
17	3	8	5360.00	23113.00	142.70	0	Spot (Block17, Row8, Column3)	6330.40	5238.00	4203.98	0.08	0.66	809.00	885.35	809.00	283.58	0.04	0.32	100.00	98.00	0.00	4429.00	5521.40	3500710.00	19.20	1816.80	1663.00
17	4	8	5667.00	23124.00	146.35	0	Spot (Block17, Row8, Column4)	37326.93	35631.50	18021.61	0.02	0.48	811.00	930.41	811.00	364.85	0.06	0.39	100.00	100.00	8.90	34820.50	36515.93	21798968.00	99.76	6466.09	5804.00
17	5	8	5955.00	23113.00	212.35	0	Spot (Block17, Row8, Column5)	1097.48	1070.00	209.14	0.01	0.19	880.00	1013.49	880.00	634.63	0.06	0.63	5.00	0.00	0.00	190.00	217.48	1411358.00	0.13	912.88	893.00
17	6	8	6267.00	23123.00	204.40	0	Spot (Block17, Row8, Column6)	37671.85	34101.00	23015.64	0.04	0.61	907.00	1205.25	907.00	981.43	0.12	0.81	100.00	100.00	31.95	33194.00	36764.85	44566164.00	37.16	9284.22	9309.00
17	7	8	6569.00	23126.00	139.40	0	Spot (Block17, Row8, Column7)	8900.19	8409.50	4271.89	0.02	0.48	899.00	1045.86	899.00	637.64	0.07	0.61	100.00	99.00	0.00	7510.50	8001.19	4645897.00	12.32	2601.29	2266.00
17	8	8	6856.00	23126.00	145.45	0	Spot (Block17, Row8, Column8)	63396.06	65535.00	6240.00	0.01	0.10	893.00	970.29	893.00	382.40	0.04	0.39	100.00	100.00	83.36	64642.00	62503.06	36579828.00	163.25	17123.17	13368.00
18	1	1	9279.00	21039.00	153.50	0	Spot (Block18, Row1, Column1)	44147.19	44358.00	18781.20	0.00	0.43	484.00	516.62	484.00	175.32	0.03	0.34	100.00	100.00	31.18	43874.00	43663.19	28740000.00	248.86	7794.92	6302.00
18	2	1	9573.00	21045.00	146.95	0	Spot (Block18, Row1, Column2)	1974.92	1883.00	749.34	0.02	0.38	459.00	475.41	459.00	122.80	0.02	0.26	100.00	100.00	0.00	1424.00	1515.92	1159277.00	12.21	853.12	809.00
18	3	1	9881.00	21049.00	148.85	0	Spot (Block18, Row1, Column3)	1486.98	1352.00	714.01	0.04	0.48	452.50	460.18	452.50	64.97	0.01	0.14	100.00	100.00	0.00	899.50	1034.48	898135.00	15.80	686.52	641.00
18	4	1	10169.00	21046.00	142.80	0	Spot (Block18, Row1, Column4)	1629.24	1531.00	521.39	0.03	0.32	465.00	463.98	465.00	64.66	0.00	0.14	100.00	100.00	0.00	1066.00	1164.24	907484.00	18.02	807.19	695.00
18	5	1	10479.00	21051.00	148.65	0	Spot (Block18, Row1, Column5)	2253.60	1956.00	1295.64	0.06	0.57	449.00	461.42	449.00	69.90	0.01	0.15	100.00	100.00	0.00	1507.00	1804.60	1358921.00	25.64	804.26	761.00
18	6	1	10772.00	21047.00	142.20	0	Spot (Block18, Row1, Column6)	4286.74	3912.00	2171.64	0.04	0.51	467.00	470.71	467.00	78.33	0.00	0.17	100.00	100.00	0.00	3445.00	3819.74	2340561.00	48.72	1390.05	1043.00
18	7	1	11071.00	21055.00	145.35	0	Spot (Block18, Row1, Column7)	8843.56	8344.00	4684.26	0.03	0.53	477.00	472.17	477.00	72.02	0.00	0.15	100.00	100.00	0.00	7867.00	8366.56	5085046.00	116.23	2166.12	1683.00
18	8	1	11378.00	21047.00	174.75	0	Spot (Block18, Row1, Column8)	725.64	697.00	149.00	0.02	0.21	484.00	477.29	484.00	69.83	0.01	0.15	92.00	70.00	0.00	213.00	241.64	618245.00	3.56	560.91	560.50
18	1	2	9276.00	21341.00	147.00	-50	Spot (Block18, Row2, Column1)	471.40	480.00	52.18	0.01	0.11	460.00	473.72	460.00	125.52	0.01	0.26	4.00	0.00	0.00	20.00	11.40	278596.00	-0.02	474.83	471.00
18	2	2	9568.00	21343.00	129.00	0	Spot (Block18, Row2, Column2)	1924.94	1884.00	619.58	0.01	0.32	436.00	452.56	436.00	62.88	0.02	0.14	100.00	100.00	0.00	1448.00	1488.94	862374.00	23.42	836.88	803.00
18	3	2	9884.00	21341.00	168.55	0	Spot (Block18, Row2, Column3)	658.82	630.50	121.22	0.02	0.18	448.00	458.78	448.00	60.49	0.01	0.13	91.00	77.00	0.00	182.50	210.82	519151.00	3.31	531.40	516.00
18	4	2	10179.00	21354.00	183.15	0	Spot (Block18, Row2, Column4)	1290.90	1213.00	392.40	0.03	0.30	482.00	485.09	482.00	80.86	0.00	0.17	100.00	99.00	0.00	731.00	808.90	1219899.00	9.97	730.42	716.00
18	5	2	10482.00	21348.00	182.95	0	Spot (Block18, Row2, Column5)	6719.50	6402.00	2287.88	0.02	0.34	487.00	541.14	487.00	274.80	0.05	0.51	100.00	100.00	0.00	5915.00	6232.50	6302893.00	22.48	1923.51	1736.00
18	6	2	10777.00	21351.00	147.00	-50	Spot (Block18, Row2, Column6)	844.07	796.00	204.45	0.03	0.24	487.00	665.10	487.00	715.05	0.14	1.08	4.00	0.00	0.00	309.00	357.07	498845.00	0.25	617.78	608.00
18	7	2	11077.00	21359.00	155.70	0	Spot (Block18, Row2, Column7)	1074.91	997.50	322.33	0.03	0.30	490.00	523.35	490.00	288.78	0.03	0.55	80.00	44.00	0.00	507.50	584.91	715887.00	1.91	662.70	651.50
18	8	2	11377.00	21354.00	147.00	-50	Spot (Block18, Row2, Column8)	512.03	497.00	62.80	0.01	0.12	489.00	520.57	489.00	297.00	0.03	0.57	0.00	0.00	0.00	8.00	23.03	300564.00	-0.03	499.80	488.00
18	1	3	9278.00	21645.00	142.95	0	Spot (Block18, Row3, Column1)	2997.16	2763.00	1493.58	0.04	0.50	428.00	452.74	428.00	276.32	0.02	0.61	100.00	96.00	0.00	2335.00	2569.16	1672413.00	9.21	1031.07	845.00
18	2	3	9582.00	21650.00	170.45	0	Spot (Block18, Row3, Column2)	704.64	666.00	168.18	0.02	0.24	439.00	477.86	439.00	178.53	0.04	0.37	58.00	24.00	0.00	227.00	265.64	570761.00	1.27	512.33	503.00
18	3	3	9865.00	21643.00	147.15	0	Spot (Block18, Row3, Column3)	1319.30	1169.00	508.24	0.05	0.39	429.00	451.59	429.00	80.52	0.02	0.18	100.00	99.00	0.00	740.00	890.30	779705.00	10.78	661.94	625.00
18	4	3	10175.00	21645.00	143.55	0	Spot (Block18, Row3, Column4)	4676.97	4418.50	2327.90	0.02	0.50	458.00	465.34	458.00	71.59	0.01	0.15	100.00	100.00	0.00	3960.50	4218.97	2628458.00	58.83	1281.03	1121.00
18	5	3	10441.00	21637.00	145.25	0	Spot (Block18, Row3, Column5)	990.88	772.50	914.11	0.11	0.92	497.00	687.56	497.00	695.84	0.14	1.01	15.00	5.00	0.00	275.50	493.88	568764.00	0.44	719.12	545.00
18	6	3	10776.00	21651.00	219.30	0	Spot (Block18, Row3, Column6)	52029.75	61371.00	15710.38	0.07	0.30	563.00	996.17	563.00	1057.50	0.25	1.06	100.00	100.00	48.59	60808.00	51466.75	71749688.00	48.26	11017.52	10474.00
18	7	3	11088.00	21654.00	155.70	0	Spot (Block18, Row3, Column7)	1870.19	1590.00	1059.04	0.07	0.57	502.00	725.59	502.00	767.21	0.16	1.06	58.00	38.00	0.00	1088.00	1368.19	1247419.00	1.49	873.44	642.50
18	8	3	11376.00	21656.00	157.20	0	Spot (Block18, Row3, Column8)	57523.38	65535.00	12909.80	0.06	0.22	498.00	590.59	498.00	464.05	0.07	0.79	100.00	100.00	61.12	65037.00	57025.38	39058716.00	122.69	11394.81	10939.50
18	1	4	9275.00	21940.00	141.65	0	Spot (Block18, Row4, Column1)	4928.50	4657.00	2367.87	0.02	0.48	478.00	504.34	478.00	173.33	0.02	0.34	100.00	100.00	0.00	4179.00	4450.50	2671249.00	25.53	1504.27	1155.00
18	2	4	9574.00	21947.00	169.10	0	Spot (Block18, Row4, Column2)	10914.06	9898.00	5797.13	0.04	0.53	490.00	597.88	490.00	392.22	0.09	0.66	100.00	100.00	0.00	9408.00	10424.06	8687590.00	26.30	2311.32	2283.00
18	3	4	9873.00	21947.00	140.45	0	Spot (Block18, Row4, Column3)	21532.35	20077.00	10930.71	0.03	0.51	469.00	540.38	469.00	309.24	0.06	0.57	100.00	100.00	0.00	19608.00	21063.35	11562874.00	67.88	4847.32	3886.00
18	4	4	10166.00	21953.00	197.55	0	Spot (Block18, Row4, Column4)	552.24	554.50	72.71	0.00	0.13	433.00	454.83	433.00	75.94	0.02	0.17	66.00	38.00	0.00	121.50	119.24	611887.00	1.28	478.65	484.00
18	5	4	10471.00	21936.00	152.60	0	Spot (Block18, Row4, Column5)	1066.49	792.50	1859.78	0.13	1.74	487.00	542.42	487.00	311.18	0.05	0.57	48.00	9.00	0.00	305.50	579.49	678287.00	1.68	588.53	539.50
18	6	4	10774.00	21950.00	191.00	0	Spot (Block18, Row4, Column6)	8580.89	8437.00	2796.09	0.01	0.33	513.00	710.49	513.00	691.43	0.14	0.97	100.00	100.00	0.00	7924.00	8067.89	8821155.00	11.38	2441.34	2171.00
18	7	4	11073.00	21945.00	156.45	0	Spot (Block18, Row4, Column7)	1278.48	1080.00	635.73	0.07	0.50	504.00	682.62	504.00	602.06	0.13	0.88	48.00	24.00	0.00	576.00	774.48	860415.00	0.99	688.78	654.00
18	8	4	11370.00	21962.00	155.05	0	Spot (Block18, Row4, Column8)	1015.91	974.00	256.10	0.02	0.25	497.00	561.85	497.00	360.82	0.05	0.64	70.00	19.00	0.00	477.00	518.91	669483.00	1.26	642.78	632.00
18	1	5	9277.00	22244.00	140.70	0	Spot (Block18, Row5, Column1)	3637.96	3472.50	1548.76	0.02	0.43	508.00	753.59	508.00	761.44	0.17	1.01	99.00	82.00	0.00	2964.50	3129.96	1942670.00	3.79	1282.62	1109.50
18	2	5	9573.00	22243.00	156.90	0	Spot (Block18, Row5, Column2)	58971.82	65535.00	11432.02	0.05	0.19	559.00	823.71	559.00	756.90	0.17	0.92	100.00	100.00	66.22	64976.00	58412.82	39983248.00	76.82	11837.93	10597.00
18	3	5	9874.00	22244.00	154.05	0	Spot (Block18, Row5, Column3)	38827.78	35753.00	20872.80	0.04	0.54	494.00	617.57	494.00	424.29	0.10	0.69	100.00	100.00	24.81	35259.00	38333.78	25509984.00	90.06	5263.73	4913.00
18	4	5	10168.00	22247.00	145.70	0	Spot (Block18, Row5, Column4)	2724.94	2271.00	1542.37	0.08	0.57	470.00	508.33	470.00	248.99	0.03	0.49	100.00	94.00	0.00	1801.00	2254.94	1572293.00	8.90	935.47	885.00
18	5	5	10473.00	22248.00	142.90	0	Spot (Block18, Row5, Column5)	21680.38	20039.00	12023.21	0.03	0.55	470.00	477.42	470.00	97.07	0.01	0.20	100.00	100.00	0.00	19569.00	21210.38	12032612.00	218.43	4470.83	3402.00
18	6	5	10771.00	22251.00	147.00	-50	Spot (Block18, Row5, Column6)	898.35	893.00	198.68	0.00	0.22	497.00	681.17	497.00	699.64	0.14	1.03	7.00	0.00	0.00	396.00	401.35	530925.00	0.31	659.13	615.00
18	7	5	11075.00	22251.00	212.45	0	Spot (Block18, Row5, Column7)	52470.32	65535.00	16483.75	0.10	0.31	550.00	864.16	550.00	862.99	0.20	1.00	100.00	100.00	54.50	64985.00	51920.32	67687416.00	59.80	11534.26	10932.00
18	8	5	11376.00	22254.00	144.55	0	Spot (Block18, Row5, Column8)	2844.26	2437.00	1671.61	0.07	0.59	494.00	594.88	494.00	476.45	0.08	0.80	87.00	75.00	0.00	1943.00	2350.26	1626915.00	4.72	993.41	867.00
18	1	6	9269.00	22543.00	222.05	0	Spot (Block18, Row6, Column1)	47462.22	46262.00	17590.85	0.01	0.37	585.50	1028.53	585.50	1176.59	0.24	1.14	100.00	100.00	42.61	45676.50	46876.72	67159648.00	39.46	11390.58	10662.00
18	2	6	9568.00	22541.00	226.10	0	Spot (Block18, Row6, Column2)	48038.75	50431.00	17787.36	0.02	0.37	556.00	992.33	556.00	1191.90	0.25	1.20	100.00	100.00	41.28	49875.00	47482.75	70521488.00	39.47	10853.24	10587.00
18	3	6	9864.00	22545.00	141.60	0	Spot (Block18, Row6, Column3)	6583.72	6337.00	3310.25	0.02	0.50	499.00	647.06	499.00	627.11	0.11	0.97	100.00	100.00	0.00	5838.00	6084.72	3581546.00	9.47	1890.55	1296.00
18	4	6	10178.00	22546.00	144.35	0	Spot (Block18, Row6, Column4)	1378.71	1264.00	531.10	0.04	0.39	489.00	495.62	489.00	79.60	0.01	0.16	100.00	98.00	0.00	775.00	889.71	784484.00	11.09	742.37	682.00
18	5	6	10472.00	22549.00	139.50	0	Spot (Block18, Row6, Column5)	17264.20	16131.00	9471.70	0.03	0.55	485.00	519.18	485.00	224.54	0.03	0.43	100.00	100.00	0.00	15646.00	16779.20	9080969.00	74.57	4147.94	3297.00
18	6	6	10776.00	22540.00	181.45	0	Spot (Block18, Row6, Column6)	621.57	588.00	128.20	0.02	0.21	495.00	655.12	495.00	668.99	0.12	1.02	0.00	0.00	0.00	93.00	126.57	573087.00	-0.05	532.71	515.00
18	7	6	11072.00	22551.00	145.85	0	Spot (Block18, Row6, Column7)	4287.86	4019.50	2201.23	0.03	0.51	505.00	656.75	505.00	620.47	0.11	0.94	100.00	89.00	0.00	3514.50	3782.86	2486959.00	5.85	1281.67	1158.00
18	8	6	11379.00	22561.00	145.50	0	Spot (Block18, Row6, Column8)	4055.19	3579.00	2303.23	0.05	0.57	495.00	520.09	495.00	120.07	0.02	0.23	100.00	100.00	0.00	3084.00	3560.19	2331732.00	29.44	1219.55	1025.00
18	1	7	9270.00	22843.00	159.15	0	Spot (Block18, Row7, Column1)	15494.48	13362.00	8739.63	0.06	0.56	497.00	669.20	497.00	606.80	0.13	0.91	100.00	100.00	0.00	12865.00	14997.48	10830640.00	24.43	2810.70	2711.00
18	2	7	9590.00	22847.00	170.10	0	Spot (Block18, Row7, Column2)	671.88	685.00	135.61	0.01	0.20	510.00	659.73	510.00	635.53	0.11	0.96	0.00	0.00	0.00	175.00	161.88	540863.00	0.02	573.68	544.50
18	3	7	9868.00	22845.00	147.00	-50	Spot (Block18, Row7, Column3)	561.12	521.00	95.19	0.03	0.17	504.00	543.91	504.00	245.11	0.03	0.45	1.00	0.00	0.00	17.00	57.12	331619.00	0.07	552.54	519.00
18	4	7	10172.00	22861.00	173.05	0	Spot (Block18, Row7, Column4)	628.85	596.00	98.46	0.02	0.16	510.00	582.02	510.00	330.26	0.06	0.57	3.00	0.00	0.00	86.00	118.85	522571.00	0.14	591.07	589.00
18	5	7	10464.00	22852.00	168.55	0	Spot (Block18, Row7, Column5)	1238.58	1192.50	355.12	0.02	0.29	536.00	721.45	536.00	684.36	0.13	0.95	46.00	3.00	0.00	656.50	702.58	983431.00	0.76	741.37	713.50
18	6	7	10769.00	22849.00	215.95	0	Spot (Block18, Row7, Column6)	48827.62	65199.50	19121.03	0.13	0.39	603.00	1143.02	603.00	1210.51	0.28	1.06	100.00	100.00	49.25	64596.50	48224.62	65039040.00	39.39	11312.95	11357.00
18	7	7	11046.00	22853.00	188.90	0	Spot (Block18, Row7, Column7)	2965.20	2224.00	2244.96	0.12	0.76	576.00	807.09	576.00	792.61	0.15	0.98	66.00	50.00	0.00	1648.00	2389.20	2985954.00	2.72	1492.81	635.00
18	8	7	11374.00	22851.00	186.90	0	Spot (Block18, Row7, Column8)	14474.35	14685.00	3990.90	0.01	0.28	511.00	593.61	511.00	269.68	0.07	0.45	100.00	100.00	0.00	14174.00	13963.35	14184861.00	51.47	4059.80	3720.00
18	1	8	9266.00	23152.00	148.55	0	Spot (Block18, Row8, Column1)	761.44	669.00	412.99	0.06	0.54	485.00	505.01	485.00	191.25	0.02	0.38	47.00	19.00	0.00	184.00	276.44	460672.00	1.34	566.21	570.00
18	2	8	9573.00	23131.00	157.50	0	Spot (Block18, Row8, Column2)	926.42	863.00	276.87	0.03	0.30	497.00	501.98	497.00	77.44	0.00	0.15	98.00	85.00	0.00	366.00	429.42	633673.00	5.48	620.72	595.00
18	3	8	9858.00	23140.00	142.35	0	Spot (Block18, Row8, Column3)	1231.80	1135.00	489.33	0.04	0.40	494.00	541.88	494.00	314.77	0.04	0.58	73.00	50.00	0.00	641.00	737.80	676260.00	2.19	717.73	626.50
18	4	8	10167.00	23148.00	154.25	0	Spot (Block18, Row8, Column4)	63829.04	65535.00	6577.20	0.01	0.10	502.00	587.24	502.00	393.36	0.07	0.67	100.00	100.00	90.95	65033.00	63327.04	41616912.00	160.77	16903.62	12519.00
18	5	8	10466.00	23149.00	147.00	-50	Spot (Block18, Row8, Column5)	624.90	602.00	84.91	0.02	0.14	505.00	689.05	505.00	736.60	0.13	1.07	0.00	0.00	0.00	97.00	119.90	368066.00	-0.09	591.13	595.00
18	6	8	10768.00	23153.00	217.55	0	Spot (Block18, Row8, Column6)	50745.11	65535.00	17201.25	0.11	0.34	591.00	1032.40	591.00	1191.52	0.24	1.15	100.00	100.00	50.11	64944.00	50154.11	68760312.00	41.72	11163.80	10630.50
18	7	8	11069.00	23154.00	138.75	0	Spot (Block18, Row8, Column7)	2347.56	2240.00	942.23	0.02	0.40	569.00	762.56	569.00	722.76	0.13	0.95	85.00	58.00	0.00	1671.00	1778.56	1213688.00	2.19	1127.12	972.00
18	8	8	11354.00	23154.00	147.90	0	Spot (Block18, Row8, Column8)	62628.26	65535.00	6883.35	0.02	0.11	519.00	623.32	519.00	341.10	0.08	0.55	100.00	100.00	78.28	65016.00	62109.26	37201496.00	181.78	16085.35	13176.00
19	1	1	13782.00	21065.00	155.35	0	Spot (Block19, Row1, Column1)	40337.87	38051.00	19385.37	0.03	0.48	487.00	516.34	487.00	173.81	0.03	0.34	100.00	100.00	22.21	37564.00	39850.87	26703820.00	229.11	7350.28	5964.00
19	2	1	14076.00	21072.00	150.55	0	Spot (Block19, Row1, Column2)	4951.72	4528.00	2217.12	0.04	0.45	442.00	471.14	442.00	130.82	0.03	0.28	100.00	100.00	0.00	4086.00	4509.72	3070065.00	34.25	1434.88	1314.00
19	3	1	14388.00	21080.00	202.30	0	Spot (Block19, Row1, Column3)	500.95	499.00	62.73	0.00	0.13	413.00	436.41	413.00	69.22	0.02	0.16	65.00	22.00	0.00	86.00	87.95	581601.00	0.93	449.24	456.00
19	4	1	14670.00	21076.00	148.00	0	Spot (Block19, Row1, Column4)	3805.58	3615.00	1656.88	0.02	0.44	412.00	431.63	412.00	64.26	0.02	0.15	100.00	100.00	0.00	3203.00	3393.58	2275737.00	52.50	1211.16	1035.00
19	5	1	14981.00	21078.00	173.55	0	Spot (Block19, Row1, Column5)	663.51	638.50	156.72	0.02	0.24	423.00	460.21	423.00	126.69	0.04	0.28	73.00	43.00	0.00	215.50	240.51	556021.00	1.60	494.85	493.50
19	6	1	15271.00	21073.00	147.55	0	Spot (Block19, Row1, Column6)	2979.86	2808.00	1241.13	0.03	0.42	449.00	459.72	449.00	65.89	0.01	0.14	100.00	100.00	0.00	2359.00	2530.86	1770037.00	38.25	1082.59	944.00
19	7	1	15566.00	21078.00	147.10	0	Spot (Block19, Row1, Column7)	2995.64	2846.00	1318.52	0.02	0.44	465.00	464.54	465.00	69.61	0.00	0.15	100.00	100.00	0.00	2381.00	2530.64	1758438.00	36.36	1032.67	935.00
19	8	1	15883.00	21075.00	162.35	0	Spot (Block19, Row1, Column8)	994.84	951.50	266.36	0.02	0.27	472.00	466.52	472.00	62.91	0.01	0.13	99.00	99.00	0.00	479.50	522.84	724242.00	8.40	604.55	598.00
19	1	2	13841.00	21387.00	102.85	0	Spot (Block19, Row2, Column1)	523.96	505.00	66.66	0.02	0.13	435.00	461.36	435.00	109.69	0.03	0.24	34.00	0.00	0.00	70.00	88.96	140944.00	0.57	471.99	475.00
19	2	2	14080.00	21378.00	130.10	0	Spot (Block19, Row2, Column2)	647.83	614.00	114.26	0.02	0.18	419.00	438.45	419.00	61.20	0.02	0.14	98.00	86.00	0.00	195.00	228.83	294116.00	3.42	509.35	498.00
19	3	2	14385.00	21375.00	154.75	0	Spot (Block19, Row2, Column3)	742.23	709.00	140.62	0.02	0.19	412.00	429.01	412.00	52.74	0.02	0.12	99.00	97.00	0.00	297.00	330.23	490613.00	5.94	516.39	501.00
19	4	2	14672.00	21382.00	212.80	0	Spot (Block19, Row2, Column4)	520.61	507.00	68.59	0.01	0.13	413.00	447.13	413.00	128.65	0.03	0.29	30.00	1.00	0.00	94.00	107.61	669506.00	0.57	459.15	467.50
19	5	2	14982.00	21382.00	189.00	0	Spot (Block19, Row2, Column5)	20990.45	20380.00	7202.20	0.01	0.34	450.00	566.10	450.00	450.92	0.10	0.80	100.00	100.00	0.00	19930.00	20540.45	21242332.00	45.29	4507.82	4000.00
19	6	2	15278.00	21378.00	147.00	-50	Spot (Block19, Row2, Column6)	668.37	675.00	118.19	0.00	0.18	481.00	701.65	481.00	805.28	0.16	1.15	0.00	0.00	0.00	194.00	187.37	392331.00	-0.04	607.99	598.00
19	7	2	15576.00	21377.00	180.25	0	Spot (Block19, Row2, Column7)	568.84	566.00	88.04	0.00	0.15	453.00	492.64	453.00	295.67	0.04	0.60	4.00	0.00	0.00	113.00	115.84	517643.00	0.26	484.04	482.00
19	8	2	15863.00	21372.00	213.20	0	Spot (Block19, Row2, Column8)	494.17	491.00	58.46	0.00	0.12	460.00	485.03	460.00	232.90	0.02	0.48	0.00	0.00	0.00	31.00	34.17	638967.00	0.04	467.19	474.00
19	1	3	13778.00	21667.00	144.10	0	Spot (Block19, Row3, Column1)	2803.17	2694.50	987.50	0.02	0.35	435.00	455.34	435.00	64.57	0.02	0.14	100.00	100.00	0.00	2259.50	2368.17	1575383.00	36.36	1053.68	958.00
19	2	3	14073.00	21680.00	166.15	0	Spot (Block19, Row3, Column2)	872.58	812.50	270.47	0.03	0.31	447.00	498.28	447.00	254.75	0.05	0.51	62.00	39.00	0.00	365.50	425.58	668396.00	1.47	559.46	521.00
19	3	3	14366.00	21668.00	145.70	0	Spot (Block19, Row3, Column3)	2358.14	2006.50	1213.12	0.07	0.51	432.00	451.18	432.00	71.81	0.02	0.16	100.00	100.00	0.00	1574.50	1926.14	1363002.00	26.56	900.65	810.50
19	4	3	14676.00	21670.00	145.90	0	Spot (Block19, Row3, Column4)	4015.63	3643.00	1912.01	0.04	0.48	417.00	437.45	417.00	61.64	0.02	0.14	100.00	100.00	0.00	3226.00	3598.63	2329067.00	58.05	1279.48	1081.00
19	5	3	14985.00	21687.00	153.20	0	Spot (Block19, Row3, Column5)	2037.91	1009.50	5606.65	0.31	2.75	455.00	670.33	455.00	733.54	0.17	1.09	41.00	12.00	0.31	554.50	1582.91	1308340.00	1.86	678.37	582.00
19	6	3	15277.00	21675.00	222.30	0	Spot (Block19, Row3, Column6)	54719.76	65535.00	14533.63	0.08	0.27	519.00	1001.98	519.00	1054.57	0.29	1.05	100.00	100.00	53.60	65016.00	54200.76	77593368.00	50.94	11102.62	9924.50
19	7	3	15577.00	21680.00	147.00	-50	Spot (Block19, Row3, Column7)	579.47	583.00	75.23	0.00	0.13	495.00	663.92	495.00	679.66	0.13	1.02	0.00	0.00	0.00	88.00	84.47	340726.00	-0.12	560.48	531.00
19	8	3	15873.00	21685.00	156.95	0	Spot (Block19, Row3, Column8)	41493.29	40993.00	17585.06	0.01	0.42	487.00	528.65	487.00	302.48	0.04	0.57	100.00	100.00	19.94	40506.00	41006.29	28091096.00	135.43	8159.14	6867.00
19	1	4	13782.00	21971.00	147.25	0	Spot (Block19, Row4, Column1)	4394.30	4034.00	2050.30	0.04	0.47	473.00	518.38	473.00	254.62	0.04	0.49	100.00	100.00	0.00	3561.00	3921.30	2623396.00	15.22	1275.25	1094.50
19	2	4	14076.00	21971.00	180.00	0	Spot (Block19, Row4, Column2)	17968.15	15055.50	11068.21	0.08	0.62	494.00	599.17	494.00	393.44	0.08	0.66	100.00	100.00	0.00	14561.50	17474.15	16315083.00	44.15	3481.83	3449.00
19	3	4	14373.00	21975.00	147.95	0	Spot (Block19, Row4, Column3)	12444.48	11352.50	6433.35	0.04	0.52	476.00	578.03	476.00	439.33	0.08	0.76	100.00	100.00	0.00	10876.50	11968.48	7416911.00	27.01	3126.88	2319.00
19	4	4	14665.00	21975.00	190.90	0	Spot (Block19, Row4, Column4)	571.59	572.50	89.25	0.00	0.16	430.00	449.32	430.00	68.07	0.02	0.15	81.00	53.00	0.00	142.50	141.59	586449.00	1.80	484.88	492.00
19	5	4	14969.00	21973.00	157.15	0	Spot (Block19, Row4, Column5)	929.36	780.00	717.98	0.08	0.77	432.00	486.34	432.00	208.93	0.05	0.43	82.00	33.00	0.00	348.00	497.36	630108.00	2.12	561.76	542.00
19	6	4	15279.00	21976.00	192.25	0	Spot (Block19, Row4, Column6)	27177.52	27957.00	9703.45	0.01	0.36	504.00	717.91	504.00	675.12	0.15	0.94	100.00	100.00	0.00	27453.00	26673.52	28454882.00	39.19	5577.13	4742.00
19	7	4	15575.00	21980.00	147.00	-50	Spot (Block19, Row4, Column7)	723.91	691.00	122.01	0.02	0.17	518.00	678.58	518.00	535.91	0.12	0.79	0.00	0.00	0.00	173.00	205.91	425658.00	0.08	669.35	634.00
19	8	4	15869.00	21988.00	172.45	0	Spot (Block19, Row4, Column8)	748.60	722.00	141.94	0.02	0.19	490.00	526.34	490.00	221.11	0.03	0.42	53.00	12.00	0.00	232.00	258.60	622084.00	1.01	569.84	588.50
19	1	5	13775.00	22281.00	158.95	0	Spot (Block19, Row5, Column1)	6193.41	5167.00	3757.72	0.08	0.61	495.00	784.63	495.00	945.81	0.20	1.21	93.00	86.00	0.00	4672.00	5698.41	4304421.00	5.72	1647.60	1131.00
19	2	5	14072.00	22268.00	155.95	0	Spot (Block19, Row5, Column2)	46699.49	48937.50	17576.34	0.02	0.38	513.00	780.95	513.00	714.50	0.18	0.91	100.00	100.00	32.34	48424.50	46186.49	31195472.00	64.27	8916.81	7971.50
19	3	5	14376.00	22270.00	163.90	0	Spot (Block19, Row5, Column3)	45727.14	49566.00	19834.27	0.04	0.43	494.00	648.26	494.00	563.55	0.12	0.87	100.00	100.00	39.89	49072.00	45233.14	34158444.00	79.99	6571.08	6100.00
19	4	5	14672.00	22274.00	147.95	0	Spot (Block19, Row5, Column4)	2062.67	1981.00	803.93	0.02	0.39	467.00	529.28	467.00	391.22	0.05	0.74	99.00	81.00	0.00	1514.00	1595.67	1233479.00	3.92	797.24	760.50
19	5	5	14974.00	22272.00	147.50	0	Spot (Block19, Row5, Column5)	22833.81	18927.00	15597.99	0.08	0.68	439.00	461.22	439.00	95.45	0.02	0.21	100.00	100.00	0.51	18488.00	22394.81	13540449.00	234.40	4247.01	3201.00
19	6	5	15253.00	22277.00	170.10	0	Spot (Block19, Row5, Column6)	584.96	580.00	102.84	0.00	0.18	495.00	597.69	495.00	447.62	0.08	0.75	0.00	0.00	0.00	85.00	89.96	471478.00	-0.03	519.60	493.00
19	7	5	15578.00	22278.00	202.85	0	Spot (Block19, Row5, Column7)	48566.49	62369.00	19745.28	0.11	0.41	569.00	782.01	569.00	720.00	0.14	0.92	100.00	100.00	48.12	61800.00	47997.49	56726220.00	66.37	11055.24	10874.00
19	8	5	15892.00	22281.00	163.20	0	Spot (Block19, Row5, Column8)	777.61	694.50	221.14	0.05	0.28	494.00	578.99	494.00	483.35	0.07	0.83	22.00	0.00	0.00	200.50	283.61	569208.00	0.41	558.67	522.00
19	1	6	13770.00	22566.00	220.85	0	Spot (Block19, Row6, Column1)	51173.90	65122.50	16427.88	0.10	0.32	529.00	1116.88	529.00	1283.94	0.32	1.15	100.00	100.00	49.86	64593.50	50644.90	71541800.00	38.99	10914.97	10534.00
19	2	6	14069.00	22567.00	212.00	0	Spot (Block19, Row6, Column2)	38900.56	36515.50	19665.30	0.03	0.51	516.00	892.80	516.00	958.09	0.24	1.07	100.00	100.00	20.96	35999.50	38384.56	50104200.00	39.67	8740.00	8528.00
19	3	6	14361.00	22571.00	143.95	0	Spot (Block19, Row6, Column3)	5504.47	5197.00	2529.29	0.02	0.46	487.00	606.80	487.00	536.46	0.10	0.88	100.00	99.00	0.00	4710.00	5017.47	3077000.00	9.13	1709.84	1426.00
19	4	6	14675.00	22576.00	156.75	0	Spot (Block19, Row6, Column4)	1281.87	1063.00	532.95	0.08	0.42	471.00	468.92	471.00	75.73	0.00	0.16	99.00	99.00	0.00	592.00	810.87	870389.00	10.73	640.70	628.00
19	5	6	14973.00	22576.00	144.75	0	Spot (Block19, Row6, Column5)	11883.67	10380.00	7658.85	0.06	0.64	471.00	485.54	471.00	119.11	0.01	0.25	100.00	100.00	0.00	9909.00	11412.67	6773690.00	95.69	2842.04	1818.00
19	6	6	15271.00	22561.00	177.00	0	Spot (Block19, Row6, Column6)	608.08	594.00	100.46	0.01	0.17	501.00	605.68	501.00	486.56	0.08	0.80	0.00	0.00	0.00	93.00	107.08	532678.00	0.00	543.78	518.50
19	7	6	15573.00	22580.00	148.50	0	Spot (Block19, Row6, Column7)	1469.76	1389.00	608.91	0.02	0.41	524.00	635.76	524.00	484.19	0.08	0.76	72.00	42.00	0.00	865.00	945.76	886264.00	1.72	774.06	700.50
19	8	6	15874.00	22595.00	173.40	0	Spot (Block19, Row6, Column8)	675.32	656.50	134.13	0.01	0.20	504.00	545.34	504.00	170.84	0.03	0.31	46.00	10.00	0.00	152.50	171.32	568620.00	0.76	553.77	532.00
19	1	7	13768.00	22868.00	170.70	0	Spot (Block19, Row7, Column1)	26675.17	23381.00	15927.35	0.06	0.60	500.00	769.74	500.00	817.58	0.19	1.06	100.00	100.00	0.61	22881.00	26175.17	21740268.00	31.69	4326.41	4265.00
19	2	7	14103.00	22884.00	241.30	0	Spot (Block19, Row7, Column2)	550.40	520.00	83.40	0.02	0.15	486.00	600.14	486.00	494.15	0.09	0.82	0.00	0.00	0.00	34.00	64.40	925217.00	-0.10	478.68	486.00
19	3	7	14376.00	22884.00	197.80	0	Spot (Block19, Row7, Column3)	492.08	496.00	51.55	0.00	0.10	472.00	463.90	472.00	62.53	0.01	0.13	16.00	1.00	0.00	24.00	20.08	543258.00	0.45	470.68	472.00
19	4	7	14677.00	22865.00	182.45	0	Spot (Block19, Row7, Column4)	561.83	536.00	90.84	0.02	0.16	468.00	475.84	468.00	149.82	0.01	0.31	18.00	3.00	0.00	68.00	93.83	524747.00	0.57	503.57	503.00
19	5	7	14970.00	22877.00	147.00	-50	Spot (Block19, Row7, Column5)	606.17	592.00	90.90	0.01	0.15	485.00	645.44	485.00	602.19	0.12	0.93	0.00	0.00	0.00	107.00	121.17	356428.00	-0.07	535.99	515.00
19	6	7	15267.00	22878.00	203.85	0	Spot (Block19, Row7, Column6)	42917.30	46896.00	21047.37	0.04	0.49	577.00	975.43	577.00	989.16	0.23	1.01	100.00	100.00	31.80	46319.00	42340.30	50471124.00	42.40	9027.50	9105.00
19	7	7	15559.00	22884.00	146.60	0	Spot (Block19, Row7, Column7)	1998.50	1913.00	759.19	0.02	0.38	583.00	754.25	583.00	617.36	0.11	0.82	82.00	54.00	0.00	1330.00	1415.50	1169123.00	2.02	983.25	840.00
19	8	7	15872.00	22884.00	187.85	0	Spot (Block19, Row7, Column8)	45681.91	47574.50	13077.31	0.02	0.29	569.00	651.63	569.00	317.86	0.06	0.49	100.00	100.00	6.84	47005.50	45112.91	45407896.00	141.67	9711.93	8661.50
19	1	8	13767.00	23169.00	149.40	0	Spot (Block19, Row8, Column1)	1096.51	970.00	525.75	0.05	0.48	486.00	529.97	486.00	322.65	0.04	0.61	68.00	38.00	0.00	484.00	610.51	671065.00	1.76	654.31	618.00
19	2	8	14081.00	23167.00	169.30	0	Spot (Block19, Row8, Column2)	623.10	599.00	123.58	0.02	0.20	483.00	477.85	483.00	79.51	0.00	0.17	66.00	36.00	0.00	116.00	140.10	499104.00	1.83	531.97	504.00
19	3	8	14366.00	23171.00	141.75	0	Spot (Block19, Row8, Column3)	669.92	666.00	122.29	0.00	0.18	475.00	478.20	475.00	170.19	0.00	0.36	52.00	12.00	0.00	191.00	194.92	364438.00	1.13	547.68	514.50
19	4	8	14666.00	23177.00	153.75	0	Spot (Block19, Row8, Column4)	58588.22	65535.00	11866.69	0.05	0.20	480.00	498.29	480.00	226.99	0.02	0.46	100.00	100.00	66.62	65055.00	58108.22	38082668.00	255.92	13083.36	10168.00
19	5	8	14947.00	23153.00	193.75	0	Spot (Block19, Row8, Column5)	550.12	512.00	109.23	0.03	0.20	487.00	659.88	487.00	735.22	0.13	1.11	0.00	0.00	0.00	25.00	63.12	578730.00	-0.15	502.66	495.00
19	6	8	15270.00	23178.00	221.95	0	Spot (Block19, Row8, Column6)	53305.07	65535.00	15955.20	0.09	0.30	591.00	1050.31	591.00	1160.99	0.25	1.11	100.00	100.00	54.00	64944.00	52714.07	75214200.00	45.01	11122.11	10697.00
19	7	8	15571.00	23183.00	143.80	0	Spot (Block19, Row8, Column7)	2172.60	1946.50	980.25	0.05	0.45	556.50	754.57	556.50	710.83	0.13	0.94	78.00	48.00	0.00	1390.00	1616.10	1216654.00	1.99	1003.81	900.00
19	8	8	15855.00	23180.00	150.35	0	Spot (Block19, Row8, Column8)	58801.03	65535.00	11199.96	0.05	0.19	572.00	646.44	572.00	323.23	0.05	0.50	100.00	100.00	65.96	64963.00	58229.03	36280532.00	179.92	13852.57	10060.00
20	1	1	18286.00	21090.00	156.35	0	Spot (Block20, Row1, Column1)	34846.02	29770.50	19301.06	0.07	0.55	588.00	625.52	588.00	198.93	0.03	0.32	100.00	100.00	9.67	29182.50	34258.02	23416588.00	172.03	6845.04	5066.00
20	2	1	18577.00	21095.00	152.90	0	Spot (Block20, Row1, Column2)	28278.67	25560.00	15747.61	0.04	0.56	600.00	678.21	600.00	308.98	0.05	0.46	100.00	100.00	0.62	24960.00	27678.67	18098348.00	89.33	5018.60	4564.00
20	3	1	18882.00	21099.00	148.75	0	Spot (Block20, Row1, Column3)	24676.04	20448.50	17239.03	0.08	0.70	593.00	627.39	593.00	219.86	0.02	0.35	100.00	100.00	0.99	19855.50	24083.04	14904327.00	109.38	4851.13	4208.00
20	4	1	19173.00	21101.00	148.30	0	Spot (Block20, Row1, Column4)	20457.10	18387.00	11218.07	0.05	0.55	597.00	661.10	597.00	302.49	0.04	0.46	100.00	100.00	0.00	17790.00	19860.10	12274260.00	65.44	4524.16	3701.00
20	5	1	19479.00	21101.00	152.75	0	Spot (Block20, Row1, Column5)	38379.59	39674.00	24709.56	0.01	0.64	594.00	626.71	594.00	195.16	0.02	0.31	100.00	100.00	33.80	39080.00	37785.59	24639812.00	193.44	5686.24	4163.00
20	6	1	19775.00	21102.00	149.25	0	Spot (Block20, Row1, Column6)	43123.11	45465.50	20810.85	0.02	0.48	604.00	657.24	604.00	272.26	0.04	0.41	100.00	100.00	34.75	44861.50	42519.11	26305240.00	155.98	9993.40	6496.00
20	7	1	20072.00	21108.00	153.70	0	Spot (Block20, Row1, Column7)	60760.01	65535.00	9434.29	0.03	0.16	617.00	672.93	617.00	256.26	0.04	0.38	100.00	100.00	74.30	64918.00	60143.01	39251308.00	234.48	15618.80	11196.00
20	8	1	20384.00	21103.00	157.05	0	Spot (Block20, Row1, Column8)	3552.07	3187.00	1566.79	0.05	0.44	598.00	621.01	598.00	138.54	0.02	0.22	100.00	100.00	0.00	2589.00	2954.07	2411853.00	21.16	1320.77	1200.00
20	1	2	18281.00	21403.00	261.85	0	Spot (Block20, Row2, Column1)	594.06	592.00	70.62	0.00	0.12	571.00	603.48	571.00	262.69	0.02	0.44	0.00	0.00	0.00	21.00	23.06	1183958.00	-0.04	562.81	553.00
20	2	2	18579.00	21395.00	136.65	0	Spot (Block20, Row2, Column2)	36540.75	35070.00	15570.46	0.02	0.43	596.00	666.93	596.00	357.56	0.05	0.54	100.00	100.00	4.37	34474.00	35944.75	18380020.00	100.33	6491.77	6052.00
20	3	2	18884.00	21397.00	148.20	0	Spot (Block20, Row2, Column3)	2228.71	1927.00	999.19	0.06	0.45	597.00	684.43	597.00	389.36	0.06	0.57	97.00	73.00	0.00	1330.00	1631.71	1337227.00	3.97	997.19	930.00
20	4	2	19181.00	21400.00	175.30	0	Spot (Block20, Row2, Column4)	24722.71	23434.00	12076.86	0.02	0.49	595.00	717.33	595.00	454.65	0.08	0.63	100.00	100.00	0.12	22839.00	24127.71	21286260.00	52.80	4599.47	4360.00
20	5	2	19483.00	21402.00	187.45	0	Spot (Block20, Row2, Column5)	3161.57	3011.50	957.21	0.02	0.30	602.00	738.43	602.00	630.24	0.09	0.85	100.00	96.00	0.00	2409.50	2559.57	3123631.00	3.84	1363.64	1234.00
20	6	2	19772.00	21400.00	148.75	0	Spot (Block20, Row2, Column6)	13695.27	12158.00	7939.13	0.05	0.58	623.00	851.09	623.00	791.36	0.14	0.93	100.00	99.00	0.00	11535.00	13072.27	8258250.00	16.23	3820.89	3003.00
20	7	2	20078.00	21404.00	150.55	0	Spot (Block20, Row2, Column7)	13593.50	11844.00	8525.55	0.06	0.63	618.00	692.58	618.00	250.87	0.05	0.36	100.00	100.00	0.00	11226.00	12975.50	8455159.00	51.42	2897.85	2753.00
20	8	2	20357.00	21414.00	188.05	0	Spot (Block20, Row2, Column8)	756.54	729.50	98.41	0.02	0.13	601.00	636.73	601.00	186.39	0.03	0.29	33.00	2.00	0.00	128.50	155.54	753515.00	0.64	661.09	662.50
20	1	3	18279.00	21695.00	153.80	0	Spot (Block20, Row3, Column1)	42995.62	46417.00	21978.82	0.03	0.51	572.00	585.67	572.00	148.28	0.01	0.25	100.00	100.00	37.10	45845.00	42423.62	28162304.00	286.00	6985.50	5679.00
20	2	3	18579.00	21699.00	148.30	0	Spot (Block20, Row3, Column2)	3303.50	3053.00	1623.29	0.03	0.49	598.00	661.49	598.00	297.54	0.04	0.45	100.00	99.00	0.00	2455.00	2705.50	1982101.00	8.88	1209.30	1049.00
20	3	3	18869.00	21699.00	146.35	0	Spot (Block20, Row3, Column3)	12151.25	9617.50	10283.19	0.10	0.85	596.00	626.69	596.00	172.97	0.02	0.28	100.00	100.00	1.54	9021.50	11555.25	7120631.00	66.63	3699.69	2314.00
20	4	3	19178.00	21698.00	149.20	0	Spot (Block20, Row3, Column4)	44481.00	48142.50	20094.68	0.03	0.45	591.00	659.11	591.00	339.29	0.05	0.51	100.00	100.00	35.02	47551.50	43890.00	27311492.00	129.16	9428.15	7424.00
20	5	3	19482.00	21697.00	148.65	0	Spot (Block20, Row3, Column5)	5916.13	4437.50	6468.56	0.12	1.09	596.00	771.61	596.00	740.03	0.11	0.96	97.00	80.00	0.49	3841.50	5320.13	3597008.00	6.95	1834.97	1174.00
20	6	3	19780.00	21700.00	213.70	0	Spot (Block20, Row3, Column6)	41300.53	36724.00	17164.41	0.05	0.42	686.00	1015.28	686.00	927.35	0.17	0.91	100.00	100.00	23.87	36038.00	40614.53	53980120.00	43.44	11145.56	11087.00
20	7	3	20088.00	21708.00	149.90	0	Spot (Block20, Row3, Column7)	36906.88	35450.00	22657.49	0.02	0.61	664.00	806.24	664.00	529.97	0.08	0.66	100.00	100.00	25.61	34786.00	36242.88	22771632.00	68.12	7044.66	5794.00
20	8	3	20377.00	21709.00	159.75	0	Spot (Block20, Row3, Column8)	34069.80	31419.00	16049.39	0.04	0.47	611.00	680.93	611.00	259.67	0.05	0.38	100.00	100.00	5.56	30808.00	33458.80	23917036.00	128.58	6501.69	5761.00
20	1	4	18280.00	21997.00	150.80	0	Spot (Block20, Row4, Column1)	43624.94	45891.00	20332.83	0.02	0.47	583.00	636.75	583.00	256.82	0.04	0.40	100.00	100.00	33.87	45308.00	43041.94	27309372.00	167.39	8912.92	6185.00
20	2	4	18573.00	21997.00	190.50	0	Spot (Block20, Row4, Column2)	15203.62	13465.00	9256.36	0.05	0.61	603.00	710.07	603.00	365.07	0.07	0.51	100.00	100.00	0.00	12862.00	14600.62	15629320.00	39.70	3449.13	3486.50
20	3	4	18880.00	21999.00	156.90	0	Spot (Block20, Row4, Column3)	63488.78	65535.00	5926.20	0.01	0.09	604.00	744.98	604.00	511.99	0.09	0.69	100.00	100.00	84.91	64931.00	62884.78	42918812.00	122.55	16633.37	13103.50
20	4	4	19163.00	22005.00	153.05	0	Spot (Block20, Row4, Column4)	1903.40	1745.00	688.92	0.04	0.36	590.00	626.09	590.00	203.30	0.03	0.32	100.00	95.00	0.00	1155.00	1313.40	1227692.00	6.28	886.20	864.00
20	5	4	19477.00	22007.00	154.95	0	Spot (Block20, Row4, Column5)	3255.26	2137.00	5486.95	0.18	1.69	586.00	613.14	586.00	191.97	0.02	0.31	90.00	87.00	0.15	1551.00	2669.26	2115920.00	13.76	1274.75	707.00
20	6	4	19784.00	22002.00	190.45	0	Spot (Block20, Row4, Column6)	3759.25	3834.00	1078.17	0.01	0.29	608.00	741.51	608.00	481.69	0.09	0.65	100.00	99.00	0.00	3226.00	3151.25	3838191.00	6.26	1459.49	1328.00
20	7	4	20071.00	22008.00	150.20	0	Spot (Block20, Row4, Column7)	26224.04	19796.00	21475.29	0.12	0.82	683.00	803.90	683.00	483.31	0.07	0.60	100.00	100.00	8.21	19113.00	25541.04	16285128.00	52.60	4597.32	3495.50
20	8	4	20378.00	22012.00	154.15	0	Spot (Block20, Row4, Column8)	7043.27	6264.00	4149.61	0.05	0.59	622.00	692.45	622.00	224.97	0.05	0.32	100.00	100.00	0.00	5642.00	6421.27	4564042.00	28.23	2133.47	1771.00
20	1	5	18279.00	22296.00	151.80	0	Spot (Block20, Row5, Column1)	39073.23	36897.00	21363.89	0.02	0.55	589.00	762.81	589.00	544.28	0.11	0.71	100.00	100.00	25.59	36308.00	38484.23	24733472.00	70.39	7098.54	4749.00
20	2	5	18572.00	22296.00	157.20	0	Spot (Block20, Row5, Column2)	38670.69	36263.00	17189.16	0.03	0.44	632.00	884.80	632.00	695.65	0.15	0.79	100.00	100.00	10.26	35631.00	38038.69	26373472.00	54.32	7482.03	6673.50
20	3	5	18877.00	22297.00	170.20	0	Spot (Block20, Row5, Column3)	42853.20	42860.00	20455.16	0.00	0.48	613.00	822.38	613.00	640.86	0.13	0.78	100.00	100.00	33.99	42247.00	42240.20	34797072.00	65.58	6340.72	6178.50
20	4	5	19175.00	22305.00	150.45	0	Spot (Block20, Row5, Column4)	32191.92	27215.00	22227.43	0.07	0.69	589.00	692.14	589.00	476.46	0.07	0.69	100.00	100.00	13.61	26626.00	31602.92	19862460.00	66.11	5663.31	3794.00
20	5	5	19476.00	22300.00	156.00	0	Spot (Block20, Row5, Column5)	63631.85	65535.00	6084.53	0.01	0.10	592.00	641.50	592.00	279.86	0.03	0.44	100.00	100.00	85.52	64943.00	63039.85	42633732.00	225.08	17401.56	13262.00
20	6	5	19779.00	22301.00	152.20	0	Spot (Block20, Row5, Column6)	14863.35	13473.00	8223.59	0.04	0.55	601.00	721.22	601.00	483.68	0.08	0.67	100.00	100.00	0.00	12872.00	14262.35	9453089.00	29.24	3033.75	2561.00
20	7	5	20080.00	22303.00	208.05	0	Spot (Block20, Row5, Column7)	48374.05	56153.00	18299.52	0.06	0.38	698.00	919.43	698.00	683.16	0.12	0.74	100.00	100.00	41.85	55455.00	47676.05	59645708.00	69.46	10840.72	10568.00
20	8	5	20379.00	22307.00	151.75	0	Spot (Block20, Row5, Column8)	40360.74	44345.00	24447.33	0.04	0.61	629.00	753.56	629.00	460.29	0.08	0.61	100.00	100.00	38.10	43716.00	39731.74	25427396.00	86.05	7375.04	5779.00
20	1	6	18273.00	22592.00	215.15	0	Spot (Block20, Row6, Column1)	37819.61	32355.50	18785.92	0.07	0.50	606.00	970.48	606.00	839.03	0.20	0.86	100.00	100.00	21.55	31749.50	37213.61	49846524.00	43.92	8648.85	8362.00
20	2	6	18574.00	22598.00	211.95	0	Spot (Block20, Row6, Column2)	43066.13	43290.00	18542.10	0.00	0.43	638.00	949.58	638.00	832.36	0.17	0.88	100.00	100.00	25.25	42652.00	42428.13	55081900.00	50.60	9692.83	9506.00
20	3	6	18864.00	22596.00	151.05	0	Spot (Block20, Row6, Column3)	54133.43	65535.00	15404.12	0.08	0.28	600.00	785.96	600.00	671.36	0.12	0.85	100.00	100.00	56.55	64935.00	53533.43	33887788.00	79.46	11290.63	8850.00
20	4	6	19174.00	22598.00	148.15	0	Spot (Block20, Row6, Column4)	9319.78	7979.00	6113.34	0.07	0.66	579.00	601.78	579.00	204.89	0.02	0.34	100.00	100.00	0.00	7400.00	8740.78	5591870.00	42.55	2361.79	1930.00
20	5	6	19473.00	22600.00	154.60	0	Spot (Block20, Row6, Column5)	64420.38	65535.00	5231.54	0.01	0.08	593.00	675.67	593.00	355.01	0.06	0.53	100.00	100.00	91.49	64942.00	63827.38	42389004.00	179.56	16419.49	11522.50
20	6	6	19774.00	22604.00	149.35	0	Spot (Block20, Row6, Column6)	5028.54	3716.50	3661.83	0.13	0.73	602.00	732.23	602.00	508.51	0.09	0.69	100.00	75.00	0.00	3114.50	4426.54	3037238.00	8.45	1442.29	1136.00
20	7	6	20073.00	22601.00	153.20	0	Spot (Block20, Row6, Column7)	46411.93	56249.50	21051.05	0.08	0.45	663.00	772.31	663.00	493.10	0.07	0.64	100.00	100.00	44.74	55586.50	45748.93	29982304.00	92.56	8850.96	5774.00
20	8	6	20381.00	22611.00	151.50	0	Spot (Block20, Row6, Column8)	49228.09	65535.00	20226.83	0.12	0.41	632.00	679.80	632.00	197.01	0.03	0.29	100.00	100.00	50.88	64903.00	48596.09	30866228.00	246.42	10972.63	7844.00
20	1	7	18272.00	22895.00	180.25	0	Spot (Block20, Row7, Column1)	22726.69	18516.00	14715.50	0.09	0.65	581.00	751.51	581.00	579.38	0.11	0.77	100.00	100.00	0.11	17935.00	22145.69	20749464.00	37.93	4083.30	4010.00
20	2	7	18572.00	22898.00	151.60	0	Spot (Block20, Row7, Column2)	2502.97	1963.50	1557.12	0.11	0.62	595.00	719.91	595.00	516.18	0.08	0.72	75.00	58.00	0.00	1368.50	1907.97	1571866.00	3.45	950.19	890.00
20	3	7	18866.00	22910.00	189.25	0	Spot (Block20, Row7, Column3)	702.20	692.00	95.87	0.01	0.14	588.00	592.12	588.00	120.85	0.00	0.20	33.00	11.00	0.00	104.00	114.20	706416.00	0.91	634.21	610.50
20	4	7	19167.00	22902.00	151.70	0	Spot (Block20, Row7, Column4)	1841.01	1572.00	912.19	0.07	0.50	578.00	621.67	578.00	290.48	0.03	0.47	92.00	66.00	0.00	994.00	1263.01	1156157.00	4.20	853.93	812.50
20	5	7	19469.00	22903.00	188.15	0	Spot (Block20, Row7, Column5)	19113.20	16560.50	11910.46	0.06	0.62	591.00	815.43	591.00	716.26	0.14	0.88	100.00	100.00	0.00	15969.50	18522.20	19036750.00	25.55	3855.77	3791.00
20	6	7	19769.00	22902.00	208.35	0	Spot (Block20, Row7, Column6)	43432.74	47825.00	20853.48	0.04	0.48	686.00	1100.92	686.00	1028.41	0.21	0.93	100.00	100.00	33.36	47139.00	42746.74	53770132.00	41.16	9480.46	9454.00
20	7	7	20060.00	22907.00	152.60	0	Spot (Block20, Row7, Column7)	53443.23	65334.50	14964.29	0.09	0.28	665.00	828.58	665.00	596.19	0.10	0.72	100.00	100.00	49.53	64669.50	52778.23	34203936.00	88.25	11278.60	9919.50
20	8	7	20376.00	22913.00	186.85	0	Spot (Block20, Row7, Column8)	8950.17	9035.00	2189.87	0.00	0.24	631.00	700.15	631.00	223.17	0.05	0.32	100.00	100.00	0.00	8404.00	8319.17	8789068.00	36.97	2778.27	2465.00
20	1	8	18270.00	23205.00	202.60	0	Spot (Block20, Row8, Column1)	684.92	634.00	137.45	0.03	0.20	555.00	599.55	555.00	284.27	0.03	0.47	14.00	0.00	0.00	79.00	129.92	803410.00	0.30	589.58	590.00
20	2	8	18572.00	23196.00	148.65	0	Spot (Block20, Row8, Column2)	10053.01	8319.00	5984.98	0.08	0.60	577.00	577.53	577.00	102.01	0.00	0.18	100.00	100.00	0.00	7742.00	9476.01	6102177.00	92.88	2562.27	2079.00
20	3	8	18861.00	23196.00	148.85	0	Spot (Block20, Row8, Column3)	20633.99	15948.00	16261.19	0.11	0.79	579.00	586.22	579.00	142.70	0.01	0.24	100.00	100.00	0.49	15369.00	20054.99	12566103.00	140.48	3956.27	3271.50
20	4	8	19169.00	23202.00	154.05	0	Spot (Block20, Row8, Column4)	52481.95	65535.00	16757.49	0.10	0.32	582.00	592.04	582.00	172.26	0.01	0.29	100.00	100.00	53.30	64953.00	51899.95	34166012.00	301.24	11690.32	9752.00
20	5	8	19457.00	23199.00	154.85	0	Spot (Block20, Row8, Column5)	1616.20	1462.00	622.08	0.04	0.38	586.00	715.66	586.00	535.42	0.09	0.75	74.00	40.00	0.00	876.00	1030.20	1060227.00	1.68	834.82	795.50
20	6	8	19770.00	23206.00	212.25	0	Spot (Block20, Row8, Column6)	43321.01	42140.00	18901.75	0.01	0.44	641.00	974.68	641.00	916.52	0.18	0.94	100.00	100.00	31.83	41499.00	42680.01	55667904.00	46.20	9533.05	9449.50
20	7	8	20069.00	23205.00	148.65	0	Spot (Block20, Row8, Column7)	29518.65	27856.00	18089.36	0.03	0.61	615.00	785.07	615.00	559.20	0.11	0.71	100.00	100.00	1.16	27241.00	28903.65	17740716.00	51.38	6076.14	4898.00
20	8	8	20359.00	23207.00	154.25	0	Spot (Block20, Row8, Column8)	55277.00	65535.00	14466.49	0.07	0.26	619.00	696.94	619.00	243.17	0.05	0.35	100.00	100.00	57.60	64916.00	54658.00	35985620.00	224.45	13205.26	10646.00
21	1	1	4751.00	25511.00	150.20	0	Spot (Block21, Row1, Column1)	47302.57	50542.00	17905.52	0.03	0.38	474.00	519.74	474.00	209.74	0.04	0.40	100.00	100.00	36.25	50068.00	46828.57	29233180.00	223.05	9673.79	7652.00
21	2	1	5049.00	25518.00	140.60	0	Spot (Block21, Row1, Column2)	2339.05	2281.50	898.91	0.01	0.38	410.00	430.29	410.00	95.07	0.02	0.22	100.00	100.00	0.00	1871.50	1929.05	1249053.00	20.08	847.23	816.50
21	3	1	5357.00	25524.00	224.95	0	Spot (Block21, Row1, Column3)	475.84	481.00	47.31	0.00	0.10	404.00	414.28	404.00	47.20	0.01	0.11	67.00	26.00	0.00	77.00	71.84	687117.00	1.30	445.50	414.50
21	4	1	5648.00	25517.00	138.00	0	Spot (Block21, Row1, Column4)	1885.46	1781.00	714.67	0.02	0.38	400.00	406.95	400.00	47.73	0.01	0.12	100.00	100.00	0.00	1381.00	1485.46	972896.00	30.98	775.70	729.50
21	5	1	5956.00	25516.00	139.65	0	Spot (Block21, Row1, Column5)	735.44	706.00	167.41	0.02	0.23	398.00	408.60	398.00	72.21	0.01	0.18	99.00	86.00	0.00	308.00	337.44	389046.00	4.53	500.19	496.00
21	6	1	6247.00	25524.00	147.60	0	Spot (Block21, Row1, Column6)	1228.92	1201.00	430.64	0.01	0.35	406.00	420.47	406.00	52.63	0.02	0.13	100.00	99.00	0.00	795.00	822.92	727521.00	15.36	620.66	588.00
21	7	1	6545.00	25524.00	141.10	0	Spot (Block21, Row1, Column7)	1449.00	1393.00	556.34	0.02	0.38	407.00	421.07	407.00	47.62	0.01	0.11	100.00	100.00	0.00	986.00	1042.00	781011.00	21.58	720.04	677.50
21	8	1	6845.00	25537.00	169.60	0	Spot (Block21, Row1, Column8)	1203.51	691.00	3221.65	0.24	2.68	404.00	417.86	404.00	60.23	0.01	0.14	97.00	89.00	0.00	287.00	799.51	957992.00	13.04	792.13	502.50
21	1	2	4733.00	25827.00	230.80	0	Spot (Block21, Row2, Column1)	473.72	488.00	54.63	0.01	0.12	425.00	465.77	425.00	157.64	0.04	0.34	0.00	0.00	0.00	63.00	48.72	727632.00	0.05	452.17	448.50
21	2	2	5042.00	25816.00	130.80	0	Spot (Block21, Row2, Column2)	623.75	603.00	83.40	0.01	0.13	409.00	421.11	409.00	46.91	0.01	0.11	99.00	95.00	0.00	194.00	214.75	285677.00	4.32	501.08	501.00
21	3	2	5367.00	25808.00	112.05	0	Spot (Block21, Row2, Column3)	817.81	594.00	1287.38	0.14	1.57	403.00	412.96	403.00	50.24	0.01	0.12	95.00	83.00	0.00	191.00	414.81	264970.00	8.06	504.57	499.00
21	4	2	5669.00	25826.00	275.00	0	Spot (Block21, Row2, Column4)	493.40	486.00	80.17	0.01	0.16	405.00	420.80	405.00	62.66	0.02	0.15	59.00	27.00	0.00	81.00	88.40	1086463.00	1.16	426.46	412.50
21	5	2	5956.00	25823.00	172.60	0	Spot (Block21, Row2, Column5)	5724.06	5600.00	2370.20	0.01	0.41	400.00	427.68	400.00	136.09	0.03	0.32	100.00	100.00	0.00	5200.00	5324.06	4762417.00	38.92	1643.42	1406.50
21	6	2	6253.00	25812.00	176.30	0	Spot (Block21, Row2, Column6)	582.29	554.00	122.63	0.02	0.21	407.00	483.49	407.00	383.11	0.07	0.79	5.00	0.00	0.00	147.00	175.29	506014.00	0.26	465.96	474.00
21	7	2	6553.00	25830.00	163.95	0	Spot (Block21, Row2, Column7)	534.76	520.00	68.02	0.01	0.13	410.00	427.67	410.00	115.87	0.02	0.27	48.00	4.00	0.00	110.00	124.76	399464.00	0.92	451.64	437.00
21	8	2	6868.00	25832.00	211.00	0	Spot (Block21, Row2, Column8)	459.17	451.00	62.99	0.01	0.14	405.00	452.41	405.00	258.84	0.05	0.57	1.00	0.00	0.00	46.00	54.17	584063.00	0.03	426.83	410.50
21	1	3	4752.00	26112.00	136.25	0	Spot (Block21, Row3, Column1)	1667.87	1609.50	503.44	0.02	0.30	417.00	427.02	417.00	40.90	0.01	0.10	100.00	100.00	0.00	1192.50	1250.87	830599.00	30.34	752.56	661.50
21	2	3	5046.00	26122.00	180.55	0	Spot (Block21, Row3, Column2)	528.38	509.00	67.99	0.02	0.13	407.00	447.47	407.00	181.60	0.04	0.41	20.00	0.00	0.00	102.00	121.38	483471.00	0.45	459.57	461.50
21	3	3	5343.00	26112.00	166.65	0	Spot (Block21, Row3, Column3)	961.42	882.00	391.31	0.04	0.41	405.00	422.81	405.00	63.47	0.02	0.15	99.00	89.00	0.00	477.00	556.42	742214.00	8.49	582.69	497.50
21	4	3	5651.00	26118.00	144.15	0	Spot (Block21, Row3, Column4)	1877.07	1780.00	682.72	0.02	0.36	413.00	432.12	413.00	62.60	0.02	0.14	100.00	100.00	0.00	1367.00	1464.07	1056792.00	23.08	709.90	687.00
21	5	3	5947.00	26131.00	146.55	0	Spot (Block21, Row3, Column5)	1024.29	928.00	600.72	0.04	0.59	418.00	513.09	418.00	420.22	0.09	0.82	56.00	19.00	0.00	510.00	606.29	606380.00	1.22	576.77	523.00
21	6	3	6251.00	26121.00	222.70	0	Spot (Block21, Row3, Column6)	33404.93	20922.00	20943.31	0.20	0.63	430.00	625.99	430.00	609.06	0.16	0.97	100.00	100.00	22.17	20492.00	32974.93	47468732.00	53.82	8308.55	7897.00
21	7	3	6581.00	26128.00	171.00	0	Spot (Block21, Row3, Column7)	574.16	578.00	98.41	0.00	0.17	423.00	544.59	423.00	466.15	0.11	0.86	0.00	0.00	0.00	155.00	151.16	467940.00	0.06	481.74	482.00
21	8	3	6850.00	26128.00	155.85	0	Spot (Block21, Row3, Column8)	53884.53	65535.00	15244.73	0.09	0.28	420.00	514.23	420.00	379.70	0.09	0.74	100.00	100.00	50.22	65115.00	53464.53	35941272.00	140.56	10411.38	8904.50
21	1	4	4750.00	26413.00	137.95	0	Spot (Block21, Row4, Column1)	1907.27	1855.00	656.85	0.01	0.34	436.00	474.50	436.00	169.11	0.04	0.36	100.00	99.00	0.00	1419.00	1471.27	980337.00	8.47	810.72	703.00
21	2	4	5047.00	26416.00	166.60	0	Spot (Block21, Row4, Column2)	10242.88	9288.00	5711.01	0.04	0.56	428.00	534.08	428.00	324.68	0.10	0.61	100.00	100.00	0.00	8860.00	9814.88	7897263.00	29.90	2127.27	2119.00
21	3	4	5348.00	26418.00	135.40	0	Spot (Block21, Row4, Column3)	9676.50	9599.00	3754.43	0.00	0.39	415.00	509.94	415.00	306.98	0.09	0.60	100.00	100.00	0.00	9184.00	9261.50	4770515.00	29.86	2608.68	2168.50
21	4	4	5626.00	26419.00	179.55	0	Spot (Block21, Row4, Column4)	511.98	503.00	56.18	0.01	0.11	411.00	428.87	411.00	57.67	0.02	0.13	79.00	34.00	0.00	92.00	100.98	462314.00	1.44	449.67	442.00
21	5	4	5944.00	26418.00	156.75	0	Spot (Block21, Row4, Column5)	730.97	681.50	249.57	0.03	0.34	410.00	435.22	410.00	80.42	0.03	0.18	93.00	81.00	0.00	271.50	320.97	494139.00	3.68	506.32	499.00
21	6	4	6247.00	26422.00	175.00	0	Spot (Block21, Row4, Column6)	7849.25	7804.50	3225.97	0.00	0.41	428.00	525.23	428.00	404.88	0.09	0.77	100.00	100.00	0.00	7376.50	7421.25	6703261.00	18.09	2118.49	1869.50
21	7	4	6547.00	26425.00	150.00	0	Spot (Block21, Row4, Column7)	713.34	686.00	153.24	0.02	0.21	432.00	517.26	432.00	370.70	0.08	0.72	24.00	0.00	0.00	254.00	281.34	439417.00	0.53	510.75	508.50
21	8	4	6851.00	26435.00	149.85	0	Spot (Block21, Row4, Column8)	810.40	784.00	170.57	0.01	0.21	419.00	466.13	419.00	230.88	0.05	0.50	82.00	31.00	0.00	365.00	391.40	494347.00	1.49	539.17	520.00
21	1	5	4747.00	26714.00	137.85	0	Spot (Block21, Row5, Column1)	4732.10	4309.50	2060.97	0.04	0.44	479.00	562.21	479.00	424.85	0.07	0.76	100.00	100.00	0.00	3830.50	4253.10	2441765.00	9.81	1400.60	1232.00
21	2	5	5044.00	26715.00	154.10	0	Spot (Block21, Row5, Column2)	56329.17	65535.00	13744.43	0.07	0.24	478.00	644.27	478.00	474.83	0.13	0.74	100.00	100.00	60.36	65057.00	55851.17	37233892.00	117.27	9715.38	8690.00
21	3	5	5346.00	26717.00	148.50	0	Spot (Block21, Row5, Column3)	40603.83	39064.50	20675.21	0.02	0.51	434.00	573.24	434.00	414.33	0.12	0.72	100.00	100.00	28.41	38630.50	40169.83	24443624.00	96.62	6084.93	5242.00
21	4	5	5630.00	26723.00	141.60	0	Spot (Block21, Row5, Column4)	1659.38	1001.00	3721.88	0.22	2.24	411.00	477.04	411.00	262.96	0.06	0.55	90.00	56.00	0.00	590.00	1248.38	899386.00	4.50	769.89	594.00
21	5	5	5948.00	26721.00	137.15	0	Spot (Block21, Row5, Column5)	8481.32	8224.50	3615.35	0.01	0.43	409.00	427.66	409.00	69.34	0.02	0.16	100.00	100.00	0.00	7815.50	8072.32	4308511.00	116.15	2239.31	1838.00
21	6	5	6245.00	26719.00	230.35	0	Spot (Block21, Row5, Column6)	611.58	577.00	132.38	0.03	0.22	424.00	518.39	424.00	390.36	0.09	0.75	8.00	0.00	0.00	153.00	187.58	932050.00	0.24	480.67	470.00
21	7	5	6546.00	26724.00	209.70	0	Spot (Block21, Row5, Column7)	27005.31	17696.00	20850.13	0.18	0.77	444.00	610.44	444.00	568.33	0.14	0.93	100.00	100.00	10.20	17252.00	26561.31	33891788.00	46.44	6076.05	6082.50
21	8	5	6849.00	26727.00	146.95	0	Spot (Block21, Row5, Column8)	946.44	892.00	272.44	0.03	0.29	418.00	485.71	418.00	353.13	0.07	0.73	65.00	28.00	0.00	474.00	528.44	558401.00	1.30	553.89	537.00
21	1	6	4744.00	27015.00	227.20	0	Spot (Block21, Row6, Column1)	28373.95	15652.00	20673.91	0.26	0.73	506.00	710.14	506.00	598.56	0.15	0.84	100.00	100.00	16.11	15146.00	27867.95	41908560.00	46.22	7605.36	7462.00
21	2	6	5047.00	27017.00	227.20	0	Spot (Block21, Row6, Column2)	17225.64	12217.00	10848.39	0.15	0.63	467.00	638.64	467.00	548.08	0.14	0.86	100.00	100.00	0.00	11750.00	16758.64	25493946.00	30.26	4484.50	4546.00
21	3	6	5336.00	27018.00	139.30	0	Spot (Block21, Row6, Column3)	2439.60	2264.00	983.56	0.03	0.40	429.00	525.20	429.00	339.38	0.09	0.65	99.00	95.00	0.00	1835.00	2010.60	1280790.00	5.64	926.44	838.00
21	4	6	5646.00	27018.00	155.25	0	Spot (Block21, Row6, Column4)	663.43	673.00	102.00	0.01	0.15	413.00	429.38	413.00	49.21	0.02	0.11	99.00	93.00	0.00	260.00	250.43	439854.00	4.76	491.11	495.00
21	5	6	5946.00	27018.00	134.10	0	Spot (Block21, Row6, Column5)	3452.95	3352.50	1365.16	0.01	0.40	413.00	437.50	413.00	101.05	0.03	0.23	100.00	100.00	0.00	2939.50	3039.95	1664324.00	29.84	1231.58	1025.00
21	6	6	6252.00	27022.00	185.40	0	Spot (Block21, Row6, Column6)	539.78	517.00	68.54	0.02	0.13	422.00	496.62	422.00	327.06	0.07	0.66	0.00	0.00	0.00	95.00	117.78	518185.00	0.13	493.57	488.50
21	7	6	6549.00	27024.00	150.05	0	Spot (Block21, Row6, Column7)	1015.60	1010.50	269.95	0.00	0.27	428.00	519.86	428.00	416.97	0.08	0.80	71.00	11.00	0.00	582.50	587.60	621546.00	1.19	582.42	568.00
21	8	6	6858.00	27032.00	148.80	0	Spot (Block21, Row6, Column8)	745.15	764.00	148.12	0.01	0.20	427.00	448.53	427.00	73.60	0.02	0.16	97.00	85.00	0.00	337.00	318.15	452307.00	4.03	508.10	503.00
21	1	7	4743.00	27315.00	158.55	0	Spot (Block21, Row7, Column1)	14371.31	12534.50	8177.00	0.06	0.57	465.00	607.16	465.00	506.99	0.12	0.84	100.00	100.00	0.00	12069.50	13906.31	9944948.00	27.15	2532.80	2463.00
21	2	7	5054.00	27306.00	201.15	0	Spot (Block21, Row7, Column2)	516.38	501.00	68.14	0.01	0.13	432.00	597.90	432.00	1729.65	0.14	2.89	0.00	0.00	0.00	69.00	84.38	594358.00	-0.05	455.45	448.00
21	3	7	5334.00	27314.00	208.85	0	Spot (Block21, Row7, Column3)	506.37	496.00	120.98	0.01	0.24	421.00	443.93	421.00	96.53	0.02	0.22	21.00	2.00	0.00	75.00	85.37	625362.00	0.65	450.47	432.50
21	4	7	5632.00	27318.00	204.40	0	Spot (Block21, Row7, Column4)	570.61	569.50	77.45	0.00	0.14	426.00	464.61	426.00	182.41	0.04	0.39	18.00	0.00	0.00	143.50	144.61	675602.00	0.58	497.12	496.00
21	5	7	5942.00	27322.00	240.85	0	Spot (Block21, Row7, Column5)	581.36	579.00	119.76	0.00	0.21	431.00	527.83	431.00	344.53	0.09	0.65	6.00	0.00	0.00	148.00	150.36	975522.00	0.16	494.56	448.00
21	6	7	6242.00	27324.00	215.35	0	Spot (Block21, Row7, Column6)	19404.95	15661.50	11808.06	0.09	0.61	492.00	731.51	492.00	720.39	0.17	0.98	100.00	100.00	0.00	15169.50	18912.95	25692154.00	25.92	4896.96	4940.00
21	7	7	6519.00	27330.00	222.70	0	Spot (Block21, Row7, Column7)	749.93	614.00	517.83	0.09	0.69	469.00	557.82	469.00	421.11	0.08	0.75	19.00	3.00	0.00	145.00	280.93	1069404.00	0.46	541.81	486.00
21	8	7	6847.00	27326.00	176.40	0	Spot (Block21, Row7, Column8)	13463.33	13489.50	4333.23	0.00	0.32	461.00	498.65	461.00	223.42	0.03	0.45	100.00	100.00	0.00	13028.50	13002.33	11740023.00	58.03	3644.92	3049.50
21	1	8	4733.00	27620.00	145.80	0	Spot (Block21, Row8, Column1)	894.34	830.00	323.58	0.03	0.36	415.00	487.09	415.00	656.75	0.07	1.35	18.00	3.00	0.00	415.00	479.34	516035.00	0.62	546.42	539.00
21	2	8	5037.00	27650.00	201.70	0	Spot (Block21, Row8, Column2)	585.56	519.50	270.94	0.05	0.46	414.00	492.91	414.00	1558.02	0.08	3.16	0.00	0.00	0.00	105.50	171.56	674566.00	0.06	499.28	488.50
21	3	8	5359.00	27609.00	158.65	0	Spot (Block21, Row8, Column3)	913.40	704.50	1393.97	0.11	1.53	420.00	474.74	420.00	234.71	0.05	0.49	62.00	18.00	0.00	284.50	493.40	630245.00	1.87	573.43	554.00
21	4	8	5643.00	27624.00	150.35	0	Spot (Block21, Row8, Column4)	63333.52	65535.00	6618.88	0.01	0.10	431.00	501.31	431.00	294.08	0.07	0.59	100.00	100.00	84.68	65104.00	62902.52	39267124.00	213.66	14244.62	9971.00
21	5	8	5921.00	27608.00	228.25	0	Spot (Block21, Row8, Column5)	603.35	583.00	130.20	0.01	0.22	434.00	592.95	434.00	585.94	0.14	0.99	0.00	0.00	0.00	149.00	169.35	903824.00	0.02	506.43	478.00
21	6	8	6243.00	27622.00	212.60	0	Spot (Block21, Row8, Column6)	36606.81	26206.00	22975.63	0.15	0.63	510.00	787.58	510.00	822.40	0.19	1.04	100.00	100.00	31.24	25696.00	36096.81	47113360.00	43.55	8623.50	8734.00
21	7	8	6545.00	27622.00	187.95	0	Spot (Block21, Row8, Column7)	984.54	897.00	330.45	0.04	0.34	478.00	621.11	478.00	588.35	0.11	0.95	36.00	3.00	0.00	419.00	506.54	978629.00	0.62	617.91	608.00
21	8	8	6830.00	27628.00	146.55	0	Spot (Block21, Row8, Column8)	62704.66	65535.00	7250.65	0.02	0.12	471.00	540.35	471.00	315.96	0.06	0.58	100.00	100.00	79.45	65064.00	62233.66	36619824.00	196.74	13935.28	10211.00
22	1	1	9254.00	25539.00	151.80	0	Spot (Block22, Row1, Column1)	43908.30	42949.00	18841.62	0.01	0.43	690.00	774.44	690.00	413.36	0.05	0.53	100.00	100.00	30.85	42259.00	43218.30	27750212.00	104.35	8748.85	6767.00
22	2	1	9547.00	25545.00	155.70	0	Spot (Block22, Row1, Column2)	61930.82	65535.00	8966.76	0.02	0.14	674.00	814.92	674.00	589.46	0.08	0.72	100.00	100.00	78.98	64861.00	61256.82	41246300.00	103.68	12888.96	10633.00
22	3	1	9853.00	25547.00	144.95	0	Spot (Block22, Row1, Column3)	27533.36	23680.00	18474.16	0.07	0.67	610.00	739.65	610.00	482.03	0.08	0.65	100.00	100.00	2.99	23070.00	26923.36	15666483.00	55.59	5219.38	4035.00
22	4	1	10146.00	25546.00	148.40	0	Spot (Block22, Row1, Column4)	60519.14	65535.00	10001.43	0.03	0.17	616.00	751.19	616.00	442.13	0.09	0.59	100.00	100.00	73.27	64919.00	59903.14	36674900.00	135.18	13865.16	10827.50
22	5	1	10452.00	25550.00	148.70	0	Spot (Block22, Row1, Column5)	43386.84	53259.00	23603.49	0.09	0.54	607.00	688.46	607.00	288.45	0.05	0.42	100.00	100.00	43.97	52652.00	42779.84	26249184.00	148.03	8652.18	6130.00
22	6	1	10744.00	25552.00	145.20	0	Spot (Block22, Row1, Column6)	57255.35	65535.00	12444.71	0.06	0.22	607.00	696.49	607.00	313.49	0.06	0.45	100.00	100.00	62.22	64928.00	56648.35	33036584.00	180.42	13031.05	9689.00
22	7	1	11042.00	25553.00	153.80	0	Spot (Block22, Row1, Column7)	64855.66	65535.00	3916.93	0.00	0.06	604.00	686.57	604.00	306.35	0.06	0.45	100.00	100.00	94.44	64931.00	64251.66	42026856.00	209.46	18840.46	13102.50
22	8	1	11358.00	25550.00	168.80	0	Spot (Block22, Row1, Column8)	1202.75	1147.00	334.83	0.02	0.28	595.00	631.99	595.00	187.10	0.03	0.30	93.00	73.00	0.00	552.00	607.75	951379.00	3.05	774.35	735.00
22	1	2	9254.00	25844.00	228.65	0	Spot (Block22, Row2, Column1)	750.90	710.00	129.17	0.02	0.17	605.00	697.95	605.00	316.01	0.06	0.45	11.00	0.00	0.00	105.00	145.90	1121087.00	0.17	659.54	617.00
22	2	2	9545.00	25844.00	128.45	0	Spot (Block22, Row2, Column2)	43411.10	43252.00	17025.14	0.00	0.39	610.00	740.29	610.00	478.72	0.08	0.65	100.00	100.00	16.55	42642.00	42801.10	18883860.00	89.13	7914.74	7344.00
22	3	2	9852.00	25841.00	145.95	0	Spot (Block22, Row2, Column3)	2726.39	2447.00	1307.41	0.05	0.48	610.00	719.43	610.00	400.24	0.07	0.56	99.00	81.00	0.00	1837.00	2116.39	1578581.00	5.01	1045.22	1027.00
22	4	2	10155.00	25848.00	174.80	0	Spot (Block22, Row2, Column4)	22390.85	20491.00	12015.39	0.04	0.54	673.00	812.46	673.00	518.81	0.08	0.64	100.00	100.00	0.00	19818.00	21717.85	19121788.00	41.59	4371.37	4287.00
22	5	2	10457.00	25855.00	191.00	0	Spot (Block22, Row2, Column5)	12003.93	11573.00	4612.18	0.02	0.38	673.00	785.99	673.00	447.92	0.07	0.57	100.00	100.00	0.00	10900.00	11330.93	12364044.00	25.04	2927.35	2470.50
22	6	2	10743.00	25852.00	145.00	0	Spot (Block22, Row2, Column6)	11474.76	9631.00	7066.75	0.08	0.62	663.00	829.18	663.00	642.64	0.10	0.78	100.00	100.00	0.00	8968.00	10811.76	6540613.00	16.57	2549.91	2089.00
22	7	2	11046.00	25856.00	146.05	0	Spot (Block22, Row2, Column7)	17491.07	15183.00	10790.49	0.06	0.62	616.00	730.19	616.00	374.83	0.07	0.51	100.00	100.00	0.00	14567.00	16875.07	10162311.00	44.72	3874.55	3109.00
22	8	2	11362.00	25845.00	186.15	0	Spot (Block22, Row2, Column8)	769.81	764.50	144.40	0.00	0.19	597.00	658.53	597.00	290.66	0.04	0.44	24.00	1.00	0.00	167.50	172.81	754414.00	0.38	671.36	682.00
22	1	3	9253.00	26140.00	146.30	0	Spot (Block22, Row3, Column1)	45986.92	56104.00	21306.72	0.09	0.46	607.00	670.39	607.00	216.42	0.04	0.32	100.00	100.00	44.08	55497.00	45379.92	26810524.00	209.39	8572.93	6697.00
22	2	3	9551.00	26140.00	144.00	0	Spot (Block22, Row3, Column2)	4332.61	3796.00	2028.05	0.06	0.47	659.00	743.40	659.00	390.90	0.05	0.53	100.00	99.00	0.00	3137.00	3673.61	2456590.00	9.18	1342.52	1260.00
22	3	3	9835.00	26140.00	141.35	0	Spot (Block22, Row3, Column3)	22238.75	19333.50	14142.36	0.06	0.64	679.00	714.66	679.00	284.30	0.02	0.40	100.00	100.00	3.65	18654.50	21559.75	12186833.00	75.71	4791.58	3122.00
22	4	3	10152.00	26150.00	146.10	0	Spot (Block22, Row3, Column4)	60769.61	65535.00	9534.09	0.03	0.16	683.00	763.05	683.00	401.34	0.05	0.53	100.00	100.00	73.20	64852.00	60086.61	35368196.00	149.52	15096.90	11362.00
22	5	3	10458.00	26142.00	142.40	0	Spot (Block22, Row3, Column5)	14012.79	10087.00	14313.80	0.14	1.02	689.00	873.91	689.00	698.63	0.10	0.80	99.00	96.00	4.20	9398.00	13323.79	7664994.00	18.81	3520.50	1811.00
22	6	3	10751.00	26149.00	215.55	0	Spot (Block22, Row3, Column6)	49830.22	57398.00	16881.78	0.06	0.34	714.00	1126.44	714.00	993.30	0.20	0.88	100.00	100.00	46.43	56684.00	49116.22	66224984.00	49.03	12312.75	11841.50
22	7	3	11055.00	26153.00	144.75	0	Spot (Block22, Row3, Column7)	41193.39	41700.00	22168.63	0.01	0.54	694.00	910.29	694.00	756.74	0.12	0.83	100.00	100.00	34.50	41006.00	40499.39	23521528.00	53.23	7409.68	5691.00
22	8	3	11348.00	26156.00	156.90	0	Spot (Block22, Row3, Column8)	56249.22	65535.00	14086.83	0.07	0.25	641.00	748.86	641.00	456.03	0.07	0.61	100.00	100.00	60.12	64894.00	55608.22	38081048.00	121.70	11133.07	9861.00
22	1	4	9249.00	26444.00	146.60	0	Spot (Block22, Row4, Column1)	60564.91	65535.00	9491.21	0.03	0.16	673.00	762.76	673.00	408.66	0.05	0.54	100.00	100.00	71.72	64862.00	59891.91	35551888.00	146.34	13995.41	10968.50
22	2	4	9548.00	26444.00	178.40	0	Spot (Block22, Row4, Column2)	20513.77	18214.50	12897.38	0.05	0.63	685.00	854.34	685.00	572.21	0.10	0.67	100.00	100.00	0.11	17529.50	19828.77	18298280.00	34.36	4091.83	4085.00
22	3	4	9847.00	26445.00	153.95	0	Spot (Block22, Row4, Column3)	64821.99	65535.00	3560.10	0.00	0.05	671.00	822.27	671.00	587.38	0.09	0.71	100.00	100.00	94.77	64864.00	64150.99	42134680.00	108.96	18334.71	13903.00
22	4	4	10142.00	26447.00	148.20	0	Spot (Block22, Row4, Column4)	2462.74	2333.00	1006.74	0.02	0.41	612.00	687.22	612.00	277.65	0.05	0.40	100.00	93.00	0.00	1721.00	1850.74	1497344.00	6.39	1068.25	1001.50
22	5	4	10430.00	26435.00	137.50	0	Spot (Block22, Row4, Column5)	8139.66	4002.00	13446.74	0.31	1.65	635.00	702.65	635.00	279.08	0.04	0.40	99.00	97.00	3.76	3367.00	7504.66	4110528.00	26.65	2828.60	1391.00
22	6	4	10754.00	26450.00	190.95	0	Spot (Block22, Row4, Column6)	17238.13	17202.50	6867.73	0.00	0.40	699.00	906.82	699.00	671.63	0.11	0.74	100.00	100.00	0.00	16503.50	16539.13	17720796.00	24.32	3893.49	3119.50
22	7	4	11041.00	26454.00	146.60	0	Spot (Block22, Row4, Column7)	27442.65	20648.00	21624.86	0.12	0.79	714.00	932.91	714.00	659.49	0.12	0.71	100.00	100.00	9.23	19934.00	26728.65	16053952.00	40.20	4969.72	3062.00
22	8	4	11347.00	26461.00	148.15	0	Spot (Block22, Row4, Column8)	10392.14	9325.50	5751.97	0.05	0.55	688.00	771.58	688.00	378.23	0.05	0.49	100.00	100.00	0.00	8637.50	9704.14	6235287.00	25.44	2539.45	2058.00
22	1	5	9250.00	26744.00	148.15	0	Spot (Block22, Row5, Column1)	64772.32	65535.00	3735.81	0.01	0.06	693.00	945.37	693.00	906.31	0.13	0.96	100.00	100.00	93.13	64842.00	64079.32	38669404.00	70.43	18932.89	14022.00
22	2	5	9548.00	26743.00	156.05	0	Spot (Block22, Row5, Column2)	58236.48	65535.00	11907.73	0.05	0.20	722.00	1059.66	722.00	897.60	0.17	0.85	100.00	100.00	63.02	64813.00	57514.48	38902304.00	63.70	12306.11	10128.50
22	3	5	9847.00	26743.00	160.05	0	Spot (Block22, Row5, Column3)	48287.29	57095.50	19116.25	0.07	0.40	702.00	950.13	702.00	736.25	0.13	0.77	100.00	100.00	45.35	56393.50	47585.29	34284244.00	64.30	7524.36	7151.50
22	4	5	10146.00	26750.00	146.00	0	Spot (Block22, Row5, Column4)	45914.29	51257.00	20578.76	0.05	0.45	689.00	802.52	689.00	503.60	0.07	0.63	100.00	100.00	42.86	50568.00	45225.29	26676352.00	89.58	9019.37	6691.50
22	5	5	10447.00	26750.00	153.30	0	Spot (Block22, Row5, Column5)	64900.26	65535.00	2933.81	0.00	0.05	686.00	739.07	686.00	331.84	0.03	0.45	100.00	100.00	94.08	64849.00	64214.26	41666344.00	193.35	17730.47	13391.00
22	6	5	10747.00	26749.00	146.90	0	Spot (Block22, Row5, Column6)	12341.29	10627.50	7288.38	0.06	0.59	694.00	861.71	694.00	642.21	0.09	0.75	100.00	100.00	0.00	9933.50	11647.29	7231995.00	17.87	2766.73	2399.00
22	7	5	11052.00	26750.00	210.35	0	Spot (Block22, Row5, Column7)	51650.46	65535.00	16923.29	0.10	0.33	787.00	1127.59	787.00	914.95	0.16	0.81	100.00	100.00	53.69	64748.00	50863.46	65028608.00	55.22	11952.57	11589.00
22	8	5	11347.00	26753.00	147.55	0	Spot (Block22, Row5, Column8)	44997.55	57331.00	22596.36	0.11	0.50	692.00	858.59	692.00	656.45	0.09	0.76	100.00	100.00	46.23	56639.00	44305.55	26863688.00	67.24	8232.61	6205.00
22	1	6	9245.00	27039.00	215.55	0	Spot (Block22, Row6, Column1)	45414.96	43576.00	19200.13	0.02	0.42	717.00	1224.84	717.00	1262.63	0.23	1.03	100.00	100.00	41.18	42859.00	44697.96	60220780.00	35.00	11923.09	11628.00
22	2	6	9546.00	27043.00	222.75	0	Spot (Block22, Row6, Column2)	46910.25	48345.00	18093.62	0.01	0.39	714.00	1128.38	714.00	1099.74	0.20	0.97	100.00	100.00	39.14	47631.00	46196.25	66753836.00	41.63	11358.79	10742.00
22	3	6	9835.00	27043.00	148.30	0	Spot (Block22, Row6, Column3)	63702.43	65535.00	5399.06	0.01	0.08	685.00	897.95	685.00	787.84	0.12	0.88	100.00	100.00	83.67	64850.00	63017.43	38221784.00	79.72	17242.84	14059.00
22	4	6	10147.00	27042.00	145.65	0	Spot (Block22, Row6, Column4)	13143.60	10968.00	8160.83	0.08	0.62	682.50	723.85	682.50	277.71	0.03	0.38	100.00	100.00	0.00	10285.50	12461.10	7544426.00	44.72	3067.18	2312.50
22	5	6	10444.00	27047.00	152.80	0	Spot (Block22, Row6, Column5)	64704.98	65535.00	4120.29	0.01	0.06	693.00	811.59	693.00	453.09	0.07	0.56	100.00	100.00	94.38	64842.00	64011.98	41411560.00	141.02	17263.53	13588.00
22	6	6	10750.00	27049.00	147.65	0	Spot (Block22, Row6, Column6)	7821.79	5880.00	6009.02	0.12	0.77	702.00	887.79	702.00	707.77	0.10	0.80	94.00	78.00	0.00	5178.00	7119.79	4646146.00	9.80	1889.07	1542.00
22	7	6	11044.00	27051.00	149.45	0	Spot (Block22, Row6, Column7)	51422.14	65535.00	18595.38	0.11	0.36	722.00	916.79	722.00	698.64	0.10	0.76	100.00	100.00	54.99	64813.00	50700.14	31419152.00	72.29	11223.22	8189.00
22	8	6	11350.00	27059.00	150.55	0	Spot (Block22, Row6, Column8)	51877.08	65535.00	18487.03	0.10	0.36	690.00	739.26	690.00	270.74	0.03	0.37	100.00	100.00	57.14	64845.00	51187.08	31956508.00	188.88	10490.73	7324.00
22	1	7	9242.00	27341.00	166.35	0	Spot (Block22, Row7, Column1)	30255.56	25010.50	18439.39	0.08	0.61	673.00	922.59	673.00	818.81	0.14	0.89	100.00	100.00	4.44	24337.50	29582.56	23175796.00	35.82	4806.55	4569.00
22	2	7	9545.00	27345.00	148.20	0	Spot (Block22, Row7, Column2)	3583.19	2702.50	2315.81	0.12	0.65	678.00	849.06	678.00	693.69	0.10	0.82	83.00	62.00	0.00	2024.50	2905.19	2149915.00	3.94	1151.20	1145.00
22	3	7	9848.00	27337.00	195.90	0	Spot (Block22, Row7, Column3)	906.20	877.50	195.31	0.01	0.22	621.00	683.69	621.00	221.90	0.04	0.32	55.00	25.00	0.00	256.50	285.20	984136.00	1.00	732.71	703.50
22	4	7	10144.00	27343.00	157.25	0	Spot (Block22, Row7, Column4)	2223.24	1795.00	1180.34	0.09	0.53	682.00	756.59	682.00	390.53	0.05	0.52	85.00	66.00	0.00	1113.00	1541.24	1520696.00	3.76	955.83	966.00
22	5	7	10443.00	27346.00	177.75	0	Spot (Block22, Row7, Column5)	19551.91	16922.00	12119.60	0.06	0.62	735.00	1051.46	735.00	894.60	0.16	0.85	100.00	100.00	0.00	16187.00	18816.91	17381652.00	20.68	4057.08	4000.00
22	6	7	10743.00	27350.00	213.40	0	Spot (Block22, Row7, Column6)	49317.23	62642.00	18414.90	0.10	0.37	861.00	1488.50	861.00	1501.94	0.24	1.01	100.00	100.00	47.32	61781.00	48456.23	64310288.00	31.84	11414.04	11160.50
22	7	7	11031.00	27352.00	148.65	0	Spot (Block22, Row7, Column7)	60744.03	65535.00	9106.69	0.03	0.15	777.00	1077.73	777.00	1128.83	0.14	1.05	100.00	100.00	72.65	64758.00	59967.03	36871928.00	52.86	15471.36	11585.50
22	8	7	11347.00	27354.00	188.95	0	Spot (Block22, Row7, Column8)	32033.82	32744.00	9414.30	0.01	0.29	695.00	796.99	695.00	383.87	0.06	0.48	100.00	100.00	0.00	32049.00	31338.82	32065868.00	81.37	7466.73	7010.00
22	1	8	9239.00	27630.00	169.55	0	Spot (Block22, Row8, Column1)	1091.21	983.00	523.40	0.05	0.48	597.00	696.32	597.00	437.15	0.07	0.63	42.00	11.00	0.00	386.00	494.21	865332.00	0.90	731.80	711.50
22	2	8	9544.00	27642.00	144.95	0	Spot (Block22, Row8, Column2)	12020.27	10405.50	7079.66	0.06	0.59	607.00	658.49	607.00	166.49	0.04	0.25	100.00	100.00	0.00	9798.50	11413.27	6875597.00	68.24	2625.79	2027.50
22	3	8	9835.00	27641.00	145.35	0	Spot (Block22, Row8, Column3)	25409.80	19277.00	20192.99	0.12	0.79	618.00	694.76	618.00	312.47	0.05	0.45	100.00	100.00	4.17	18659.00	24791.80	14610633.00	79.10	3848.47	2858.00
22	4	8	10142.00	27650.00	154.10	0	Spot (Block22, Row8, Column4)	63627.97	65535.00	6187.27	0.01	0.10	667.00	722.53	667.00	376.46	0.03	0.52	100.00	100.00	85.21	64868.00	62960.97	41294924.00	167.10	16142.83	12280.00
22	5	8	10433.00	27641.00	155.60	0	Spot (Block22, Row8, Column5)	2029.23	1846.50	736.04	0.04	0.36	686.00	916.69	686.00	795.06	0.13	0.87	73.00	34.00	0.00	1160.50	1343.23	1347408.00	1.40	1012.80	996.50
22	6	8	10741.00	27649.00	209.75	0	Spot (Block22, Row8, Column6)	49924.99	65535.00	18138.28	0.12	0.36	795.00	1256.24	795.00	1201.72	0.20	0.96	100.00	100.00	52.03	64740.00	49129.99	62656516.00	40.50	11350.11	11314.00
22	7	8	11043.00	27655.00	142.85	0	Spot (Block22, Row8, Column7)	39764.58	39036.50	21154.19	0.01	0.53	713.00	948.45	713.00	751.00	0.12	0.79	100.00	100.00	23.20	38323.50	39051.58	22109188.00	51.69	7424.84	5561.00
22	8	8	11329.00	27653.00	148.30	0	Spot (Block22, Row8, Column8)	61590.17	65535.00	8286.05	0.03	0.13	696.00	789.61	696.00	380.22	0.05	0.48	100.00	100.00	75.79	64839.00	60894.17	36892820.00	159.91	15729.89	11336.00
23	1	1	13755.00	25564.00	153.60	0	Spot (Block23, Row1, Column1)	44432.58	44031.50	18875.06	0.00	0.42	507.00	579.47	507.00	213.73	0.06	0.37	100.00	100.00	32.11	43524.50	43925.58	29059096.00	205.18	8072.56	6267.00
23	2	1	14048.00	25571.00	148.45	0	Spot (Block23, Row1, Column2)	15903.05	14511.00	8918.85	0.04	0.56	494.00	530.17	494.00	156.74	0.03	0.30	100.00	100.00	0.00	14017.00	15409.05	9605441.00	98.08	3324.10	2890.50
23	3	1	14357.00	25574.00	146.70	0	Spot (Block23, Row1, Column3)	6856.22	5820.00	4550.13	0.07	0.66	489.00	497.18	489.00	100.71	0.01	0.20	100.00	100.00	0.00	5331.00	6367.22	4031458.00	63.14	1641.47	1478.50
23	4	1	14645.00	25572.00	148.60	0	Spot (Block23, Row1, Column4)	10746.60	9913.00	6325.89	0.04	0.59	494.00	513.84	494.00	134.20	0.02	0.26	100.00	100.00	0.00	9419.00	10252.60	6480199.00	76.25	2658.89	2157.00
23	5	1	14952.00	25575.00	148.10	0	Spot (Block23, Row1, Column5)	18625.04	14390.50	14808.52	0.11	0.80	493.00	507.99	493.00	139.43	0.01	0.27	100.00	100.00	0.00	13897.50	18132.04	11175024.00	129.94	3470.41	2823.00
23	6	1	15248.00	25575.00	146.55	0	Spot (Block23, Row1, Column6)	22582.47	19956.00	12887.23	0.05	0.57	491.00	509.02	491.00	175.37	0.02	0.34	100.00	100.00	0.00	19465.00	22091.47	13210745.00	125.87	5092.99	3382.00
23	7	1	15544.00	25580.00	148.75	0	Spot (Block23, Row1, Column7)	46514.08	54019.00	20214.10	0.06	0.43	495.00	521.01	495.00	169.09	0.02	0.32	100.00	100.00	41.90	53524.00	46019.08	27862104.00	272.00	10125.26	7914.50
23	8	1	15854.00	25579.00	155.05	0	Spot (Block23, Row1, Column8)	5212.44	4817.00	2238.97	0.03	0.43	490.00	501.48	490.00	106.81	0.01	0.21	100.00	100.00	0.00	4327.00	4722.44	3471485.00	44.10	1502.63	1204.00
23	1	2	13761.00	25870.00	195.35	0	Spot (Block23, Row2, Column1)	560.93	521.00	106.65	0.03	0.19	490.00	515.69	490.00	153.95	0.02	0.30	16.00	2.00	0.00	31.00	70.93	606368.00	0.29	506.78	496.00
23	2	2	14050.00	25869.00	134.25	0	Spot (Block23, Row2, Column2)	10516.59	10002.50	4275.80	0.02	0.41	485.00	500.15	485.00	141.08	0.01	0.28	100.00	100.00	0.00	9517.50	10031.59	5111063.00	71.00	2411.23	2347.00
23	3	2	14362.00	25875.00	173.00	0	Spot (Block23, Row2, Column3)	768.27	720.00	220.98	0.03	0.29	489.00	502.22	489.00	129.54	0.01	0.26	71.00	45.00	0.00	231.00	279.27	641503.00	2.05	559.26	522.00
23	4	2	14654.00	25875.00	184.60	0	Spot (Block23, Row2, Column4)	5914.78	5654.00	2860.26	0.02	0.48	497.00	534.03	497.00	170.54	0.03	0.32	100.00	100.00	0.00	5157.00	5417.78	5672275.00	31.55	1662.25	1673.50
23	5	2	14954.00	25877.00	188.10	0	Spot (Block23, Row2, Column5)	3978.65	3820.50	1325.52	0.02	0.33	501.00	541.34	501.00	165.45	0.03	0.31	100.00	100.00	0.00	3319.50	3477.65	3954780.00	20.78	1364.56	1218.50
23	6	2	15241.00	25879.00	147.15	0	Spot (Block23, Row2, Column6)	4514.79	3963.00	2456.28	0.06	0.54	502.00	585.30	502.00	327.36	0.07	0.56	100.00	99.00	0.00	3461.00	4012.79	2681786.00	12.00	1260.27	1179.50
23	7	2	15551.00	25878.00	148.10	0	Spot (Block23, Row2, Column7)	3752.97	3353.00	2058.69	0.05	0.55	491.00	503.13	491.00	133.91	0.01	0.27	100.00	100.00	0.00	2862.00	3261.97	2259288.00	24.27	1124.56	982.00
23	8	2	15844.00	25884.00	204.50	0	Spot (Block23, Row2, Column8)	559.56	519.00	173.14	0.03	0.31	489.00	514.16	489.00	270.34	0.02	0.53	1.00	1.00	0.00	30.00	70.56	666991.00	0.17	503.20	498.00
23	1	3	13753.00	26169.00	148.40	0	Spot (Block23, Row3, Column1)	21249.10	18734.50	14098.03	0.05	0.66	487.00	501.32	487.00	113.30	0.01	0.23	100.00	100.00	0.00	18247.50	20762.10	12791958.00	183.13	3988.10	3151.50
23	2	3	14055.00	26171.00	157.25	0	Spot (Block23, Row3, Column2)	1068.55	976.00	369.31	0.04	0.35	489.00	509.52	489.00	140.07	0.02	0.27	94.00	75.00	0.00	487.00	579.55	726611.00	3.99	617.67	602.00
23	3	3	14344.00	26162.00	146.45	0	Spot (Block23, Row3, Column3)	3916.43	3057.00	4186.06	0.11	1.07	491.00	508.57	491.00	155.00	0.02	0.30	99.00	99.00	0.00	2566.00	3425.43	2287194.00	21.99	1226.75	838.00
23	4	3	14651.00	26170.00	147.40	0	Spot (Block23, Row3, Column4)	34763.35	32396.00	19724.71	0.03	0.57	489.00	508.43	489.00	150.58	0.02	0.30	100.00	100.00	9.97	31907.00	34274.35	20579960.00	227.48	6772.29	5585.50
23	5	3	14941.00	26169.00	151.70	0	Spot (Block23, Row3, Column5)	1944.28	1299.00	2592.33	0.18	1.33	496.00	573.52	496.00	318.27	0.06	0.55	86.00	56.00	0.00	803.00	1448.28	1228786.00	4.31	913.61	633.50
23	6	3	15252.00	26174.00	209.95	0	Spot (Block23, Row3, Column6)	31756.21	24304.50	19028.61	0.12	0.60	535.00	735.64	535.00	519.39	0.14	0.71	100.00	100.00	12.78	23769.50	31221.21	39758932.00	59.72	7359.23	7277.00
23	7	3	15552.00	26180.00	147.70	0	Spot (Block23, Row3, Column7)	12474.42	10115.00	8813.78	0.09	0.71	504.00	626.16	504.00	446.70	0.09	0.71	100.00	99.00	0.00	9611.00	11970.42	7384856.00	26.52	2942.99	1949.00
23	8	3	15849.00	26187.00	158.70	0	Spot (Block23, Row3, Column8)	44127.58	45155.00	17906.95	0.01	0.41	496.00	559.42	496.00	346.97	0.05	0.62	100.00	100.00	25.21	44659.00	43631.58	30801220.00	125.57	8414.52	6783.00
23	1	4	13752.00	26465.00	146.50	0	Spot (Block23, Row4, Column1)	36712.91	34913.00	20385.79	0.02	0.56	495.00	530.84	495.00	156.65	0.03	0.30	100.00	100.00	15.87	34418.00	36217.91	21513832.00	230.97	7379.89	5414.00
23	2	4	14048.00	26467.00	174.95	0	Spot (Block23, Row4, Column2)	5368.56	4974.50	2646.36	0.03	0.49	499.00	567.15	499.00	261.88	0.06	0.46	100.00	100.00	0.00	4475.50	4869.56	4595487.00	18.33	1491.78	1481.00
23	3	4	14350.00	26474.00	153.10	0	Spot (Block23, Row4, Column3)	59573.29	65535.00	10786.78	0.04	0.18	495.00	558.01	495.00	235.72	0.05	0.42	100.00	100.00	70.12	65040.00	59078.29	38484680.00	250.36	12727.90	9490.00
23	4	4	14637.00	26477.00	161.25	0	Spot (Block23, Row4, Column4)	1025.69	977.50	277.10	0.02	0.27	486.00	504.41	486.00	139.10	0.02	0.28	95.00	85.00	0.00	491.50	539.69	742598.00	3.75	619.60	605.50
23	5	4	14933.00	26472.00	151.10	0	Spot (Block23, Row4, Column5)	942.28	814.00	426.09	0.06	0.45	485.00	502.74	485.00	178.72	0.02	0.36	93.00	44.00	0.00	329.00	457.28	590808.00	2.46	619.92	601.00
23	6	4	15250.00	26476.00	192.15	0	Spot (Block23, Row4, Column6)	4679.28	4643.00	1533.46	0.00	0.33	507.00	601.52	507.00	359.75	0.07	0.60	100.00	100.00	0.00	4136.00	4172.28	4880494.00	11.33	1415.90	1246.00
23	7	4	15543.00	26481.00	147.60	0	Spot (Block23, Row4, Column7)	9657.99	7670.00	7577.70	0.10	0.78	514.00	591.91	514.00	260.20	0.06	0.44	100.00	100.00	0.00	7156.00	9143.99	5727187.00	34.84	2029.56	1603.00
23	8	4	15850.00	26484.00	152.55	0	Spot (Block23, Row4, Column8)	3017.05	2743.00	1479.90	0.04	0.49	499.00	532.02	499.00	185.27	0.03	0.35	100.00	100.00	0.00	2244.00	2518.05	1939966.00	13.41	1016.61	896.50
23	1	5	13751.00	26771.00	146.75	0	Spot (Block23, Row5, Column1)	28360.81	24144.00	18893.14	0.07	0.67	505.00	653.05	505.00	453.53	0.11	0.69	100.00	100.00	3.76	23639.00	27855.81	16591077.00	61.09	5432.45	3950.50
23	2	5	14046.00	26769.00	157.05	0	Spot (Block23, Row5, Column2)	49665.47	56284.00	16944.17	0.05	0.34	510.00	640.95	510.00	361.72	0.10	0.56	100.00	100.00	38.68	55774.00	49155.47	33772780.00	135.53	9219.99	8187.00
23	3	5	14348.00	26769.00	156.30	0	Spot (Block23, Row5, Column3)	18421.56	15663.00	11252.10	0.07	0.61	500.00	597.94	500.00	306.36	0.08	0.51	100.00	100.00	0.00	15163.00	17921.56	12360870.00	58.18	3065.46	2824.00
23	4	5	14644.00	26778.00	147.20	0	Spot (Block23, Row5, Column4)	18321.59	14718.50	13074.93	0.10	0.71	495.00	542.14	495.00	223.96	0.04	0.41	100.00	100.00	0.17	14223.50	17826.59	10809740.00	79.39	3783.29	2691.50
23	5	5	14947.00	26771.00	150.70	0	Spot (Block23, Row5, Column5)	57142.21	65535.00	13839.17	0.06	0.24	493.00	535.28	493.00	233.88	0.04	0.44	100.00	100.00	65.81	65042.00	56649.21	35599888.00	242.03	13015.10	10037.00
23	6	5	15246.00	26776.00	148.35	0	Spot (Block23, Row5, Column6)	4766.07	4385.00	2507.89	0.04	0.53	503.00	565.21	503.00	269.21	0.05	0.48	100.00	100.00	0.00	3882.00	4263.07	2864408.00	15.60	1359.18	1194.50
23	7	5	15550.00	26776.00	193.45	0	Spot (Block23, Row5, Column7)	20118.82	16535.00	12978.66	0.09	0.65	541.00	635.11	541.00	337.74	0.07	0.53	100.00	100.00	0.09	15994.00	19577.82	21245476.00	57.69	4403.75	4421.50
23	8	5	15849.00	26779.00	148.25	0	Spot (Block23, Row5, Column8)	27953.44	22987.00	21546.37	0.08	0.77	504.00	551.82	504.00	219.75	0.04	0.40	100.00	100.00	8.43	22483.00	27449.44	16576388.00	124.70	4900.44	4031.00
23	1	6	13745.00	27066.00	209.20	0	Spot (Block23, Row6, Column1)	28845.67	21070.00	19562.52	0.14	0.68	540.00	753.80	540.00	565.81	0.14	0.75	100.00	100.00	11.05	20530.00	28305.67	35768780.00	49.65	6739.74	6770.50
23	2	6	14041.00	27072.00	208.10	0	Spot (Block23, Row6, Column2)	11744.33	10361.50	6323.04	0.05	0.54	510.00	668.87	510.00	439.51	0.12	0.66	100.00	100.00	0.00	9851.50	11234.33	14515997.00	25.20	3068.58	3041.00
23	3	6	14336.00	27068.00	147.15	0	Spot (Block23, Row6, Column3)	41357.85	42358.50	21007.46	0.01	0.51	492.00	550.76	492.00	245.25	0.05	0.45	100.00	100.00	28.69	41866.50	40865.85	24649396.00	166.39	7663.30	5383.50
23	4	6	14646.00	27073.00	146.60	0	Spot (Block23, Row6, Column4)	2974.95	2507.00	1423.71	0.07	0.48	492.00	516.82	492.00	176.14	0.02	0.34	100.00	100.00	0.00	2015.00	2482.95	1737372.00	13.96	1103.37	985.50
23	5	6	14944.00	27074.00	148.40	0	Spot (Block23, Row6, Column5)	57550.95	65535.00	13706.54	0.06	0.24	497.00	551.48	497.00	231.68	0.05	0.42	100.00	100.00	68.06	65038.00	57053.95	34415732.00	246.02	13685.50	10168.00
23	6	6	15247.00	27077.00	156.50	0	Spot (Block23, Row6, Column6)	1642.60	1304.00	931.31	0.10	0.57	500.00	556.83	500.00	232.42	0.05	0.42	87.00	72.00	0.00	804.00	1142.60	1116968.00	4.67	688.54	687.00
23	7	6	15545.00	27077.00	147.45	0	Spot (Block23, Row6, Column7)	21991.06	19457.50	14613.21	0.05	0.66	509.00	580.82	509.00	272.24	0.06	0.47	100.00	100.00	0.00	18948.50	21482.06	12974726.00	78.64	4585.34	3729.50
23	8	6	15853.00	27085.00	147.55	0	Spot (Block23, Row6, Column8)	30030.00	25502.00	21405.72	0.07	0.71	500.00	526.93	500.00	119.90	0.02	0.23	100.00	100.00	9.95	25002.00	29530.00	17807804.00	246.06	5516.13	4542.50
23	1	7	13747.00	27367.00	164.50	0	Spot (Block23, Row7, Column1)	7605.20	6488.00	4091.41	0.07	0.54	499.00	591.96	499.00	346.72	0.07	0.59	100.00	100.00	0.00	5989.00	7106.20	5643060.00	20.23	1734.21	1687.50
23	2	7	14042.00	27374.00	162.85	0	Spot (Block23, Row7, Column2)	1142.05	984.50	515.72	0.06	0.45	498.00	544.34	498.00	203.29	0.04	0.37	81.00	57.00	0.00	486.50	644.05	838262.00	2.94	612.32	608.00
23	3	7	14335.00	27371.00	204.10	0	Spot (Block23, Row7, Column3)	582.19	585.00	86.11	0.00	0.15	491.00	496.30	491.00	114.67	0.00	0.23	33.00	5.00	0.00	94.00	91.19	688730.00	0.75	524.06	501.00
23	4	7	14649.00	27370.00	161.75	0	Spot (Block23, Row7, Column4)	940.73	860.00	317.81	0.04	0.34	492.00	523.95	492.00	194.36	0.03	0.37	76.00	46.00	0.00	368.00	448.73	681089.00	2.14	611.25	600.50
23	5	7	14944.00	27377.00	179.05	0	Spot (Block23, Row7, Column5)	5942.75	5372.50	2983.93	0.04	0.50	513.00	613.14	513.00	290.10	0.08	0.47	100.00	100.00	0.00	4859.50	5429.75	5336585.00	18.37	1673.66	1576.00
23	6	7	15243.00	27376.00	197.70	0	Spot (Block23, Row7, Column6)	13779.51	12735.50	7285.70	0.03	0.53	596.00	770.23	596.00	534.58	0.11	0.69	100.00	100.00	0.00	12139.50	13183.51	15240139.00	24.34	3220.04	3155.00
23	7	7	15532.00	27380.00	147.50	0	Spot (Block23, Row7, Column7)	29397.10	27342.50	15822.22	0.03	0.54	564.00	637.21	564.00	295.28	0.05	0.46	100.00	100.00	1.35	26778.50	28833.10	17461884.00	97.40	6602.60	5015.00
23	8	7	15851.00	27380.00	186.70	0	Spot (Block23, Row7, Column8)	7945.03	7812.00	2158.09	0.01	0.27	506.00	584.09	506.00	257.74	0.06	0.44	100.00	100.00	0.00	7306.00	7439.03	7770240.00	28.56	2529.82	2440.50
23	1	8	13740.00	27667.00	151.05	0	Spot (Block23, Row8, Column1)	864.70	821.00	282.28	0.02	0.33	491.00	498.94	491.00	125.75	0.01	0.25	84.00	65.00	0.00	330.00	373.70	543029.00	2.91	600.48	601.50
23	2	8	14048.00	27671.00	146.70	0	Spot (Block23, Row8, Column2)	3036.04	2515.50	1635.22	0.08	0.54	495.00	494.53	495.00	89.83	0.00	0.18	100.00	100.00	0.00	2020.50	2541.04	1785192.00	28.29	1079.07	870.00
23	3	8	14332.00	27671.00	146.30	0	Spot (Block23, Row8, Column3)	9105.06	6982.00	6955.54	0.12	0.76	492.00	507.74	492.00	199.77	0.01	0.39	100.00	100.00	0.00	6490.00	8613.06	5326462.00	43.04	1883.68	1529.00
23	4	8	14642.00	27679.00	153.95	0	Spot (Block23, Row8, Column4)	60066.02	65535.00	10247.76	0.04	0.17	487.00	523.15	487.00	239.61	0.03	0.46	100.00	100.00	71.41	65048.00	59579.02	38863056.00	248.50	14165.17	10805.50
23	5	8	14930.00	27671.00	150.15	0	Spot (Block23, Row8, Column5)	932.51	890.00	285.27	0.02	0.31	496.00	607.19	496.00	455.24	0.09	0.75	43.00	5.00	0.00	394.00	436.51	572564.00	0.71	607.73	591.00
23	6	8	15244.00	27678.00	202.80	0	Spot (Block23, Row8, Column6)	36558.70	31203.00	21687.99	0.07	0.59	571.00	772.19	571.00	662.32	0.13	0.86	100.00	100.00	26.91	30632.00	35987.70	42664308.00	54.03	7828.76	7801.00
23	7	8	15544.00	27682.00	144.25	0	Spot (Block23, Row8, Column7)	14604.73	13366.50	8870.48	0.04	0.61	532.00	669.67	532.00	465.87	0.10	0.70	100.00	100.00	0.00	12834.50	14072.73	8266276.00	29.91	3388.00	2720.00
23	8	8	15828.00	27681.00	150.90	0	Spot (Block23, Row8, Column8)	61728.00	65535.00	7715.95	0.03	0.12	516.00	614.22	516.00	326.85	0.08	0.53	100.00	100.00	72.04	65019.00	61212.00	38642060.00	186.98	14434.29	10921.00
24	1	1	18260.00	25592.00	155.10	0	Spot (Block24, Row1, Column1)	36835.99	33818.00	19040.54	0.04	0.52	589.00	642.87	589.00	388.91	0.04	0.60	100.00	100.00	14.72	33229.00	36246.99	24275016.00	93.06	7483.54	5724.50
24	2	1	18549.00	25596.00	148.00	0	Spot (Block24, Row1, Column2)	13126.99	11869.00	6841.60	0.04	0.52	590.00	651.91	590.00	387.22	0.04	0.59	100.00	100.00	0.00	11279.00	12536.99	7836815.00	32.22	3323.38	2682.50
24	3	1	18856.00	25601.00	147.30	0	Spot (Block24, Row1, Column3)	9570.31	8320.00	6462.85	0.06	0.68	574.00	581.23	574.00	123.61	0.01	0.21	100.00	100.00	0.00	7746.00	8996.31	5646483.00	72.72	2299.93	1998.00
24	4	1	19148.00	25600.00	148.95	0	Spot (Block24, Row1, Column4)	9750.27	8127.00	5606.76	0.08	0.58	585.00	602.27	585.00	167.96	0.01	0.28	100.00	100.00	0.00	7542.00	9165.27	5918416.00	54.47	2477.88	1992.00
24	5	1	19452.00	25599.00	149.40	0	Spot (Block24, Row1, Column5)	24482.37	19532.00	19165.11	0.10	0.78	590.00	601.25	590.00	133.89	0.01	0.22	100.00	100.00	1.96	18942.00	23892.37	14983209.00	178.36	4306.07	3238.00
24	6	1	19748.00	25603.00	147.70	0	Spot (Block24, Row1, Column6)	20871.30	19073.00	11201.33	0.04	0.54	593.00	614.46	593.00	168.46	0.02	0.27	100.00	100.00	0.00	18480.00	20278.30	12376684.00	120.25	5073.92	3829.50
24	7	1	20047.00	25603.00	148.65	0	Spot (Block24, Row1, Column7)	44271.11	46768.00	19845.66	0.02	0.45	589.00	608.71	589.00	161.89	0.01	0.27	100.00	100.00	34.21	46179.00	43682.11	27049804.00	269.70	9124.60	7099.50
24	8	1	20361.00	25603.00	151.90	0	Spot (Block24, Row1, Column8)	4363.73	4203.00	1696.50	0.02	0.39	554.00	566.67	554.00	106.75	0.01	0.19	100.00	100.00	0.00	3649.00	3809.73	2744788.00	35.57	1630.39	1495.00
24	1	2	18252.00	25904.00	224.15	0	Spot (Block24, Row2, Column1)	633.31	602.00	120.02	0.02	0.19	573.00	622.33	573.00	395.98	0.04	0.64	0.00	0.00	0.00	29.00	60.31	909434.00	0.03	570.73	576.00
24	2	2	18549.00	25894.00	133.60	0	Spot (Block24, Row2, Column2)	14463.57	13579.00	5762.26	0.03	0.40	587.00	646.71	587.00	398.34	0.04	0.62	100.00	100.00	0.00	12992.00	13876.57	7000366.00	34.69	3198.89	2819.00
24	3	2	18859.00	25898.00	151.95	0	Spot (Block24, Row2, Column3)	1290.17	1195.00	419.73	0.03	0.33	576.00	600.94	576.00	180.27	0.02	0.30	92.00	80.00	0.00	619.00	714.17	819255.00	3.82	705.18	694.00
24	4	2	19157.00	25900.00	177.40	0	Spot (Block24, Row2, Column4)	8293.00	7841.00	3821.82	0.02	0.46	591.00	633.37	591.00	211.58	0.03	0.33	100.00	100.00	0.00	7250.00	7702.00	7281252.00	36.20	2059.45	2044.50
24	5	2	19456.00	25904.00	190.35	0	Spot (Block24, Row2, Column5)	7372.95	7385.50	2168.51	0.00	0.29	596.00	634.20	596.00	185.17	0.03	0.29	100.00	100.00	0.00	6789.50	6776.95	7535152.00	36.39	2165.00	1966.50
24	6	2	19747.00	25901.00	148.35	0	Spot (Block24, Row2, Column6)	4934.72	4240.50	2574.68	0.07	0.52	597.00	711.48	597.00	458.70	0.08	0.64	100.00	98.00	0.00	3643.50	4337.72	2990439.00	9.21	1486.06	1416.50
24	7	2	20052.00	25907.00	150.70	0	Spot (Block24, Row2, Column7)	5413.16	4699.00	3047.00	0.06	0.56	591.00	620.25	591.00	173.62	0.02	0.28	100.00	100.00	0.00	4108.00	4822.16	3350744.00	27.61	1619.14	1397.00
24	8	2	20351.00	25903.00	193.30	0	Spot (Block24, Row2, Column8)	631.76	603.00	88.78	0.02	0.14	577.00	583.74	577.00	130.18	0.01	0.22	10.00	2.00	0.00	26.00	54.76	665875.00	0.37	595.43	597.50
24	1	3	18254.00	26195.00	149.85	0	Spot (Block24, Row3, Column1)	22780.05	20054.50	14914.03	0.06	0.65	572.00	577.41	572.00	172.53	0.00	0.30	100.00	100.00	0.00	19482.50	22208.05	13895829.00	128.69	4678.98	3761.00
24	2	3	18555.00	26194.00	148.10	0	Spot (Block24, Row3, Column2)	1710.40	1651.00	609.93	0.02	0.36	585.00	623.79	585.00	221.54	0.03	0.36	99.00	84.00	0.00	1066.00	1125.40	1024529.00	4.90	893.31	868.00
24	3	3	18841.00	26193.00	145.20	0	Spot (Block24, Row3, Column3)	5774.08	5165.00	2938.68	0.05	0.51	584.00	593.42	584.00	135.25	0.01	0.23	100.00	100.00	0.00	4581.00	5190.08	3320097.00	38.30	1974.45	1495.00
24	4	3	19150.00	26199.00	148.75	0	Spot (Block24, Row3, Column4)	27339.15	23940.00	16322.66	0.06	0.60	590.00	610.62	590.00	157.92	0.01	0.26	100.00	100.00	1.16	23350.00	26749.15	16485510.00	169.25	6114.96	4565.00
24	5	3	19445.00	26183.00	158.60	0	Spot (Block24, Row3, Column5)	5321.29	2526.00	9848.05	0.32	1.85	597.00	694.09	597.00	413.21	0.07	0.60	88.00	82.00	1.44	1929.00	4724.29	3687654.00	11.20	1826.11	813.50
24	6	3	19752.00	26200.00	209.90	0	Spot (Block24, Row3, Column6)	39754.85	35470.50	19874.90	0.05	0.50	624.00	858.90	624.00	611.08	0.14	0.71	100.00	100.00	27.36	34846.50	39130.85	49693912.00	63.65	9316.49	9212.00
24	7	3	20058.00	26207.00	147.20	0	Spot (Block24, Row3, Column7)	15714.13	13145.00	10661.30	0.08	0.68	603.00	708.47	603.00	416.19	0.07	0.59	100.00	100.00	0.00	12542.00	15111.13	9349910.00	36.05	3231.79	2759.00
24	8	3	20353.00	26209.00	156.90	0	Spot (Block24, Row3, Column8)	21699.63	19731.00	10577.59	0.04	0.49	587.00	614.60	587.00	192.86	0.02	0.31	100.00	100.00	0.00	19144.00	21112.63	14755752.00	109.33	4385.26	4063.00
24	1	4	18255.00	26495.00	150.25	0	Spot (Block24, Row4, Column1)	28353.08	24916.50	17179.80	0.06	0.61	581.00	622.78	581.00	253.77	0.03	0.41	100.00	100.00	2.29	24335.50	27772.08	17352096.00	109.27	5642.48	4123.00
24	2	4	18551.00	26499.00	174.00	0	Spot (Block24, Row4, Column2)	14445.20	13021.00	7860.72	0.05	0.54	590.00	677.97	590.00	342.05	0.06	0.50	100.00	100.00	0.00	12431.00	13855.20	12220641.00	40.25	2993.02	2923.00
24	3	4	18853.00	26498.00	154.20	0	Spot (Block24, Row4, Column3)	55734.11	65535.00	14547.01	0.07	0.26	588.00	672.28	588.00	361.28	0.06	0.54	100.00	100.00	60.61	64947.00	55146.11	36506144.00	152.41	12740.70	9611.00
24	4	4	19142.00	26503.00	160.85	0	Spot (Block24, Row4, Column4)	1184.92	1106.50	351.88	0.03	0.30	582.00	594.73	582.00	148.62	0.01	0.25	97.00	82.00	0.00	524.50	602.92	853141.00	3.97	757.31	747.00
24	5	4	19438.00	26503.00	147.05	0	Spot (Block24, Row4, Column5)	2046.40	1784.00	1248.80	0.06	0.61	586.00	603.30	586.00	156.23	0.01	0.26	100.00	98.00	0.00	1198.00	1460.40	1213514.00	9.24	956.30	877.00
24	6	4	19757.00	26502.00	194.05	0	Spot (Block24, Row4, Column6)	8615.40	8691.00	2211.56	0.00	0.26	610.00	722.61	610.00	386.63	0.07	0.54	100.00	100.00	0.00	8081.00	8005.40	9097861.00	20.41	2793.57	2518.50
24	7	4	20050.00	26507.00	147.70	0	Spot (Block24, Row4, Column7)	10077.13	7500.00	7455.18	0.13	0.74	638.00	750.36	638.00	421.60	0.07	0.56	100.00	97.00	0.00	6862.00	9439.13	5995893.00	22.12	2394.55	1792.00
24	8	4	20348.00	26511.00	152.60	0	Spot (Block24, Row4, Column8)	3980.59	3573.50	1953.61	0.05	0.49	595.00	633.36	595.00	188.38	0.03	0.30	100.00	100.00	0.00	2978.50	3385.59	2539619.00	17.77	1299.07	1156.00
24	1	5	18253.00	26801.00	148.10	0	Spot (Block24, Row5, Column1)	24267.36	20397.00	15588.45	0.08	0.64	592.00	731.39	592.00	461.86	0.09	0.63	100.00	100.00	0.50	19805.00	23675.36	14536147.00	50.96	5526.96	3750.00
24	2	5	18548.00	26798.00	156.45	0	Spot (Block24, Row5, Column2)	24940.49	23192.00	11413.61	0.03	0.46	604.00	782.15	604.00	532.51	0.11	0.68	100.00	100.00	0.15	22588.00	24336.49	16834834.00	45.37	4876.94	4126.00
24	3	5	18852.00	26797.00	158.90	0	Spot (Block24, Row5, Column3)	39947.01	36915.00	20587.81	0.03	0.52	592.00	713.83	592.00	439.40	0.08	0.62	100.00	100.00	27.16	36323.00	39355.01	27803288.00	89.29	6418.66	5620.00
24	4	5	19148.00	26800.00	147.80	0	Spot (Block24, Row5, Column4)	17921.37	15193.00	12601.33	0.07	0.70	577.00	635.16	577.00	297.78	0.04	0.47	100.00	100.00	0.00	14616.00	17344.37	10627371.00	58.05	3848.45	3092.00
24	5	5	19450.00	26801.00	152.60	0	Spot (Block24, Row5, Column5)	56187.66	65535.00	14467.16	0.07	0.26	583.00	617.25	583.00	204.94	0.02	0.33	100.00	100.00	63.28	64952.00	55604.66	35960396.00	271.15	11949.70	9701.00
24	6	5	19752.00	26802.00	148.10	0	Spot (Block24, Row5, Column6)	5340.41	4788.50	2528.30	0.05	0.47	602.00	723.63	602.00	455.07	0.08	0.63	100.00	100.00	0.00	4186.50	4738.41	3236290.00	10.15	1567.24	1442.50
24	7	5	20054.00	26803.00	202.55	0	Spot (Block24, Row5, Column7)	41399.97	41266.00	20778.10	0.00	0.50	681.00	875.54	681.00	623.20	0.11	0.71	100.00	100.00	30.19	40585.00	40718.97	48272712.00	65.03	9261.37	9064.00
24	8	5	20353.00	26806.00	148.15	0	Spot (Block24, Row5, Column8)	26039.39	20677.50	20111.01	0.10	0.77	597.00	684.38	597.00	403.35	0.06	0.59	100.00	100.00	4.50	20080.50	25442.39	15623634.00	62.86	4556.01	3421.00
24	1	6	18246.00	27093.00	208.75	0	Spot (Block24, Row6, Column1)	36014.92	29710.00	20824.07	0.08	0.58	610.00	935.76	610.00	792.57	0.19	0.85	100.00	100.00	23.27	29100.00	35404.92	44874888.00	44.26	8127.93	8141.50
24	2	6	18547.00	27094.00	210.85	0	Spot (Block24, Row6, Column2)	31265.96	28221.00	16303.07	0.04	0.52	610.00	885.53	610.00	762.23	0.16	0.86	100.00	100.00	1.90	27611.00	30655.96	39551480.00	39.86	7021.66	6867.00
24	3	6	18836.00	27094.00	147.10	0	Spot (Block24, Row6, Column3)	39841.54	37902.50	21041.71	0.02	0.53	588.00	709.17	588.00	485.48	0.08	0.68	100.00	100.00	25.17	37314.50	39253.54	23586292.00	80.61	8109.01	6111.00
24	4	6	19150.00	27104.00	148.40	0	Spot (Block24, Row6, Column4)	3938.57	3371.50	2201.17	0.07	0.56	575.00	593.67	575.00	187.64	0.01	0.32	100.00	100.00	0.00	2796.50	3363.57	2363144.00	17.83	1328.15	1150.50
24	5	6	19446.00	27101.00	148.05	0	Spot (Block24, Row6, Column5)	56854.19	65535.00	13687.62	0.06	0.24	589.00	631.76	589.00	242.44	0.03	0.38	100.00	100.00	64.17	64946.00	56265.19	34112776.00	231.90	13058.23	9926.00
24	6	6	19748.00	27102.00	148.45	0	Spot (Block24, Row6, Column6)	2478.87	2086.50	1433.89	0.07	0.58	605.00	703.03	605.00	413.67	0.07	0.59	82.00	68.00	0.00	1481.50	1873.87	1492282.00	4.29	954.40	879.50
24	7	6	20048.00	27103.00	148.75	0	Spot (Block24, Row6, Column7)	27396.22	23728.00	18537.56	0.06	0.68	622.00	754.95	622.00	471.82	0.08	0.62	100.00	100.00	2.30	23106.00	26774.22	16656902.00	56.47	5471.05	4208.50
24	8	6	20353.00	27112.00	147.65	0	Spot (Block24, Row6, Column8)	32418.51	28986.50	21979.62	0.05	0.68	596.00	626.39	596.00	133.59	0.02	0.21	100.00	100.00	12.71	28390.50	31822.51	19386308.00	237.99	5822.80	4169.00
24	1	7	18247.00	27396.00	163.90	0	Spot (Block24, Row7, Column1)	21238.51	18276.50	11999.07	0.07	0.56	581.00	734.70	581.00	536.18	0.10	0.73	100.00	100.00	0.13	17695.50	20657.51	15801452.00	38.24	3694.50	3595.00
24	2	7	18550.00	27397.00	150.90	0	Spot (Block24, Row7, Column2)	1567.29	1373.00	763.55	0.06	0.49	590.00	683.88	590.00	430.11	0.06	0.63	68.00	45.00	0.00	783.00	977.29	981123.00	2.05	822.34	753.50
24	3	7	18832.00	27388.00	165.35	0	Spot (Block24, Row7, Column3)	691.82	676.00	125.83	0.01	0.18	579.00	588.52	579.00	193.42	0.01	0.33	27.00	2.00	0.00	97.00	112.82	524397.00	0.53	614.39	594.00
24	4	7	19146.00	27401.00	159.30	0	Spot (Block24, Row7, Column4)	1117.56	1045.00	353.70	0.03	0.32	573.00	594.57	573.00	174.57	0.02	0.29	86.00	65.00	0.00	472.00	544.56	784527.00	3.00	715.56	698.00
24	5	7	19446.00	27404.00	183.55	0	Spot (Block24, Row7, Column5)	6911.16	6155.00	3548.76	0.05	0.51	595.00	726.58	595.00	496.21	0.09	0.68	100.00	100.00	0.00	5560.00	6316.16	6517222.00	12.46	1912.70	1878.00
24	6	7	19748.00	27404.00	200.35	0	Spot (Block24, Row7, Column6)	36221.24	35558.00	19110.83	0.01	0.53	683.00	1023.31	683.00	892.34	0.18	0.87	100.00	100.00	10.12	34875.00	35538.24	41147456.00	39.44	7824.91	7883.50
24	7	7	20036.00	27407.00	148.80	0	Spot (Block24, Row7, Column7)	30436.81	28956.50	16034.27	0.02	0.53	638.00	811.32	638.00	562.36	0.10	0.69	100.00	100.00	2.31	28318.50	29798.81	18444720.00	52.68	6946.49	5170.50
24	8	7	20352.00	27403.00	188.40	0	Spot (Block24, Row7, Column8)	14393.08	14710.50	3697.66	0.01	0.26	604.00	673.01	604.00	223.02	0.05	0.33	100.00	100.00	0.00	14106.50	13789.08	14479440.00	61.52	3904.84	3678.00
24	1	8	18238.00	27694.00	147.50	0	Spot (Block24, Row8, Column1)	1259.93	1004.50	993.18	0.10	0.79	516.00	583.23	516.00	230.14	0.05	0.39	92.00	58.00	0.00	488.50	743.93	748396.00	2.94	735.72	693.00
24	2	8	18548.00	27695.00	149.75	0	Spot (Block24, Row8, Column2)	4232.08	3736.00	2180.85	0.05	0.52	529.00	553.00	529.00	92.32	0.02	0.17	100.00	100.00	0.00	3207.00	3703.08	2594264.00	39.85	1370.24	1287.00
24	3	8	18835.00	27699.00	148.05	0	Spot (Block24, Row8, Column3)	9974.60	8060.00	7395.09	0.09	0.74	530.00	564.43	530.00	141.60	0.03	0.25	100.00	100.00	0.00	7530.00	9444.60	5914936.00	66.46	2436.47	1857.00
24	4	8	19144.00	27701.00	151.95	0	Spot (Block24, Row8, Column4)	44565.07	47717.00	19146.90	0.03	0.43	533.00	577.46	533.00	166.03	0.03	0.29	100.00	100.00	28.21	47184.00	44032.07	28120732.00	264.94	8620.88	7043.50
24	5	8	19429.00	27700.00	159.40	0	Spot (Block24, Row8, Column5)	1108.37	1072.00	309.83	0.01	0.28	577.50	684.99	577.50	511.86	0.07	0.75	47.00	6.00	0.00	494.50	530.87	774749.00	0.83	695.00	691.00
24	6	8	19746.00	27705.00	205.85	0	Spot (Block24, Row8, Column6)	42329.58	44617.00	21261.11	0.02	0.50	621.00	944.88	621.00	887.56	0.18	0.94	100.00	100.00	36.51	43996.00	41708.58	51007568.00	46.63	9739.65	9643.00
24	7	8	20045.00	27711.00	145.95	0	Spot (Block24, Row8, Column7)	14060.49	12719.00	8112.30	0.04	0.58	609.00	753.05	609.00	512.16	0.09	0.68	100.00	100.00	0.00	12110.00	13451.49	8169145.00	25.98	3349.99	2558.00
24	8	8	20331.00	27708.00	151.40	0	Spot (Block24, Row8, Column8)	59571.21	65535.00	10179.68	0.04	0.17	608.00	683.77	608.00	277.25	0.05	0.41	100.00	100.00	66.40	64927.00	58963.21	37411036.00	212.40	14347.95	12160.00
25	1	1	4726.00	30008.00	150.50	0	Spot (Block25, Row1, Column1)	47345.66	48878.00	17716.04	0.01	0.37	460.00	491.91	460.00	242.42	0.03	0.49	100.00	100.00	38.46	48418.00	46885.66	29543888.00	193.27	9396.92	8040.00
25	2	1	5012.00	30008.00	156.15	0	Spot (Block25, Row1, Column2)	519.40	503.00	119.53	0.01	0.23	287.00	302.96	287.00	115.16	0.02	0.38	84.00	40.00	0.00	216.00	232.40	347476.00	1.88	360.71	364.50
25	3	1	5312.00	30035.00	161.45	0	Spot (Block25, Row1, Column3)	273.38	277.00	20.45	0.01	0.07	226.00	235.20	226.00	53.84	0.02	0.23	46.00	0.00	0.00	51.00	47.38	196012.00	0.71	255.04	261.00
25	4	1	5623.00	30007.00	149.90	0	Spot (Block25, Row1, Column4)	351.94	353.00	55.98	0.00	0.16	217.00	224.91	217.00	59.28	0.02	0.26	99.00	56.00	0.00	136.00	134.94	217147.00	2.14	278.60	286.00
25	5	1	5927.00	30008.00	167.30	0	Spot (Block25, Row1, Column5)	320.19	307.00	54.16	0.02	0.17	210.00	217.83	210.00	112.67	0.02	0.52	39.00	2.00	0.00	97.00	110.19	250069.00	0.91	241.63	236.00
25	6	1	6220.00	30028.00	157.90	0	Spot (Block25, Row1, Column6)	386.61	388.00	93.98	0.00	0.24	191.00	203.86	191.00	111.48	0.03	0.55	78.00	38.00	0.00	197.00	195.61	265598.00	1.64	256.95	260.00
25	7	1	6520.00	30016.00	145.45	0	Spot (Block25, Row1, Column7)	727.17	719.50	266.22	0.00	0.37	199.00	205.23	199.00	54.63	0.01	0.27	100.00	97.00	0.00	520.50	528.17	418849.00	9.55	320.92	287.00
25	8	1	6830.00	30009.00	188.20	0	Spot (Block25, Row1, Column8)	281.22	279.00	33.63	0.00	0.12	207.00	209.82	207.00	48.48	0.01	0.23	76.00	19.00	0.00	72.00	74.22	279817.00	1.47	233.30	230.00
25	1	2	4718.00	30308.00	147.00	-50	Spot (Block25, Row2, Column1)	357.78	367.00	31.65	0.01	0.09	326.00	361.43	326.00	197.31	0.04	0.55	0.00	0.00	0.00	41.00	31.78	210018.00	-0.02	345.83	347.00
25	2	2	5018.00	30316.00	117.55	0	Spot (Block25, Row2, Column2)	365.10	372.00	34.66	0.01	0.09	202.00	210.38	202.00	65.32	0.02	0.31	99.00	81.00	0.00	170.00	163.10	133625.00	2.37	269.67	278.00
25	3	2	5320.00	30294.00	172.90	0	Spot (Block25, Row2, Column3)	200.27	200.00	12.93	0.00	0.06	168.00	166.12	168.00	35.60	0.00	0.21	41.00	0.00	0.00	32.00	32.27	168023.00	0.96	185.71	185.00
25	4	2	5627.00	30308.00	165.40	0	Spot (Block25, Row2, Column4)	206.81	205.00	19.80	0.00	0.10	144.00	146.18	144.00	33.22	0.01	0.23	96.00	35.00	0.00	61.00	62.81	156350.00	1.83	170.95	174.00
25	5	2	5931.00	30316.00	178.65	0	Spot (Block25, Row2, Column5)	362.81	334.50	106.07	0.04	0.29	132.00	136.22	132.00	26.38	0.01	0.19	100.00	99.00	0.00	202.50	230.81	323628.00	8.59	200.41	193.00
25	6	2	6219.00	30318.00	147.00	-50	Spot (Block25, Row2, Column6)	149.99	150.00	13.04	0.00	0.09	132.00	135.85	132.00	24.52	0.01	0.18	34.00	0.00	0.00	18.00	17.99	88343.00	0.58	140.38	136.00
25	7	2	6513.00	30312.00	181.60	0	Spot (Block25, Row2, Column7)	169.52	170.00	17.49	0.00	0.10	135.00	140.28	135.00	27.83	0.02	0.20	67.00	12.00	0.00	35.00	34.52	156638.00	1.05	149.28	150.00
25	8	2	6760.00	30291.00	136.80	0	Spot (Block25, Row2, Column8)	165.56	165.00	9.64	0.00	0.06	144.00	146.92	144.00	24.89	0.01	0.17	39.00	0.00	0.00	21.00	21.56	83111.00	0.75	158.56	159.00
25	1	3	4712.00	30606.00	150.65	0	Spot (Block25, Row3, Column1)	524.88	491.00	136.75	0.03	0.26	289.00	286.48	289.00	81.88	0.00	0.29	93.00	61.00	0.00	202.00	235.88	328050.00	2.91	371.30	364.00
25	2	3	5002.00	30613.00	177.00	0	Spot (Block25, Row3, Column2)	201.22	202.00	16.04	0.00	0.08	173.00	177.44	173.00	58.47	0.01	0.33	2.00	0.00	0.00	29.00	28.22	177277.00	0.41	182.67	185.00
25	3	3	5311.00	30608.00	143.95	0	Spot (Block25, Row3, Column3)	394.35	391.00	89.30	0.00	0.23	127.00	130.98	127.00	23.00	0.01	0.18	100.00	100.00	0.00	264.00	267.35	221624.00	11.45	202.37	189.50
25	4	3	5626.00	30608.00	160.40	0	Spot (Block25, Row3, Column4)	229.28	224.00	41.46	0.01	0.18	110.00	111.51	110.00	17.64	0.01	0.16	100.00	95.00	0.00	114.00	119.28	163015.00	6.68	144.22	136.00
25	5	3	5927.00	30612.00	143.25	0	Spot (Block25, Row3, Column5)	229.85	215.00	48.57	0.03	0.21	105.00	107.75	105.00	18.76	0.01	0.17	100.00	97.00	0.00	110.00	124.85	127336.00	6.51	152.99	143.50
25	6	3	6225.00	30613.00	179.50	0	Spot (Block25, Row3, Column6)	369.90	345.00	159.23	0.03	0.43	108.00	109.04	108.00	19.84	0.00	0.18	100.00	99.00	0.00	237.00	261.90	334390.00	13.15	179.36	181.00
25	7	3	6536.00	30601.00	154.60	0	Spot (Block25, Row3, Column7)	171.69	173.00	26.06	0.00	0.15	113.00	113.45	113.00	20.38	0.00	0.18	93.00	74.00	0.00	60.00	58.69	112802.00	2.86	137.12	136.00
25	8	3	6826.00	30618.00	153.85	0	Spot (Block25, Row3, Column8)	498.01	491.00	146.31	0.01	0.29	120.00	121.68	120.00	18.01	0.01	0.15	100.00	100.00	0.00	371.00	378.01	322709.00	20.90	232.76	202.50
25	1	4	4712.00	30909.00	144.40	0	Spot (Block25, Row4, Column1)	490.05	486.00	104.17	0.00	0.21	263.00	260.59	263.00	77.44	0.00	0.30	93.00	65.00	0.00	223.00	227.05	277366.00	2.96	337.15	318.00
25	2	4	5008.00	30909.00	172.05	0	Spot (Block25, Row4, Column2)	424.13	406.00	121.28	0.02	0.29	156.00	160.06	156.00	35.28	0.01	0.22	100.00	99.00	0.00	250.00	268.13	350330.00	7.49	238.32	233.00
25	3	4	5324.00	30915.00	137.00	0	Spot (Block25, Row4, Column3)	973.02	946.00	318.58	0.01	0.33	118.00	120.88	118.00	24.22	0.01	0.20	100.00	100.00	0.00	828.00	855.02	491376.00	35.19	325.10	278.00
25	4	4	5615.00	30914.00	147.00	-50	Spot (Block25, Row4, Column4)	106.19	105.00	10.20	0.00	0.10	99.00	100.47	99.00	16.24	0.01	0.16	13.00	3.00	0.00	6.00	7.19	62441.00	0.35	108.49	106.00
25	5	4	5894.00	30916.00	165.65	0	Spot (Block25, Row4, Column5)	129.00	125.00	17.83	0.01	0.14	93.00	93.76	93.00	13.89	0.00	0.15	94.00	60.00	0.00	32.00	36.00	98299.00	2.54	109.73	109.00
25	6	4	6225.00	30915.00	191.25	0	Spot (Block25, Row4, Column6)	171.95	182.00	27.76	0.02	0.16	93.00	94.63	93.00	14.69	0.01	0.16	99.00	94.00	0.00	89.00	78.95	176932.00	5.26	113.76	114.00
25	7	4	6523.00	30929.00	156.55	0	Spot (Block25, Row4, Column7)	148.72	149.00	24.84	0.00	0.17	99.00	101.27	99.00	17.39	0.01	0.17	91.00	65.00	0.00	50.00	49.72	100387.00	2.73	111.26	112.00
25	8	4	6826.00	30930.00	153.50	0	Spot (Block25, Row4, Column8)	373.65	380.00	104.36	0.01	0.28	109.00	110.41	109.00	17.78	0.01	0.16	100.00	100.00	0.00	271.00	264.65	242501.00	14.81	175.60	181.00
25	1	5	4712.00	31215.00	152.90	0	Spot (Block25, Row5, Column1)	524.92	499.00	158.14	0.02	0.30	247.00	243.22	247.00	68.01	0.01	0.28	96.00	79.00	0.00	252.00	277.92	336999.00	4.14	321.39	303.00
25	2	5	5005.00	31208.00	154.35	0	Spot (Block25, Row5, Column2)	1463.11	1184.00	1006.28	0.09	0.69	149.00	152.18	149.00	39.10	0.01	0.26	100.00	100.00	0.00	1035.00	1314.11	961263.00	33.53	457.50	288.50
25	3	5	5315.00	31215.00	160.35	0	Spot (Block25, Row5, Column3)	285.25	268.00	104.14	0.03	0.37	111.00	114.46	111.00	24.91	0.01	0.22	98.00	95.00	0.00	157.00	174.25	202525.00	6.86	162.83	168.00
25	4	5	5626.00	31216.00	169.70	0	Spot (Block25, Row5, Column4)	181.62	190.00	38.12	0.02	0.21	95.00	96.35	95.00	15.51	0.01	0.16	97.00	89.00	0.00	95.00	86.62	145663.00	5.50	114.18	115.00
25	5	5	5922.00	31221.00	135.60	0	Spot (Block25, Row5, Column5)	1241.39	1222.00	509.59	0.01	0.41	90.00	91.72	90.00	16.55	0.01	0.18	100.00	100.00	0.00	1132.00	1151.39	615729.00	69.46	351.09	267.00
25	6	5	6206.00	31256.00	250.35	0	Spot (Block25, Row5, Column6)	96.26	97.00	11.30	0.00	0.12	89.00	90.28	89.00	13.76	0.01	0.15	30.00	2.00	0.00	8.00	7.26	174609.00	0.43	88.88	88.00
25	7	5	6524.00	31218.00	180.40	0	Spot (Block25, Row5, Column7)	226.31	224.00	42.10	0.00	0.19	96.00	97.42	96.00	15.18	0.01	0.16	100.00	99.00	0.00	128.00	130.31	206393.00	8.49	137.88	135.00
25	8	5	6824.00	31225.00	157.10	0	Spot (Block25, Row5, Column8)	243.72	232.00	54.76	0.02	0.22	107.00	107.73	107.00	15.01	0.00	0.14	99.00	97.00	0.00	125.00	136.72	164754.00	9.06	142.85	132.00
25	1	6	4702.00	31507.00	190.50	0	Spot (Block25, Row6, Column1)	1412.40	921.00	1111.89	0.19	0.79	248.00	241.48	248.00	67.06	0.01	0.28	100.00	99.00	0.00	673.00	1164.40	1447709.00	17.46	502.18	484.00
25	2	6	4994.00	31504.00	201.80	0	Spot (Block25, Row6, Column2)	293.32	288.00	54.05	0.01	0.18	141.00	149.61	141.00	50.64	0.03	0.34	99.00	80.00	0.00	147.00	152.32	339667.00	2.84	202.54	200.00
25	3	6	5308.00	31512.00	157.30	0	Spot (Block25, Row6, Column3)	301.08	306.00	83.12	0.01	0.28	104.00	107.83	104.00	20.81	0.02	0.19	100.00	100.00	0.00	202.00	197.08	205335.00	9.29	152.84	150.00
25	4	6	5629.00	31513.00	161.80	0	Spot (Block25, Row6, Column4)	144.89	139.00	29.43	0.02	0.20	91.00	92.79	91.00	14.60	0.01	0.16	93.00	77.00	0.00	48.00	53.89	104758.00	3.57	106.40	106.00
25	5	6	5915.00	31519.00	136.20	0	Spot (Block25, Row6, Column5)	1179.88	1146.00	437.22	0.01	0.37	88.00	90.30	88.00	15.79	0.01	0.17	100.00	100.00	0.00	1058.00	1091.88	587580.00	69.02	324.65	277.00
25	6	6	6212.00	31518.00	147.00	-50	Spot (Block25, Row6, Column6)	84.80	85.00	7.20	0.00	0.08	87.00	87.80	87.00	11.97	0.00	0.14	3.00	0.00	0.00	-2.00	-2.20	50288.00	-0.25	80.74	81.00
25	7	6	6521.00	31521.00	149.15	0	Spot (Block25, Row6, Column7)	242.30	232.00	53.31	0.02	0.22	91.00	95.81	91.00	35.33	0.02	0.37	100.00	98.00	0.00	141.00	151.30	147800.00	4.15	138.06	129.00
25	8	6	6825.00	31529.00	157.75	0	Spot (Block25, Row6, Column8)	256.64	259.00	68.26	0.00	0.27	107.00	108.83	107.00	19.48	0.01	0.18	99.00	97.00	0.00	152.00	149.64	175282.00	7.59	152.69	142.00
25	1	7	4705.00	31812.00	165.40	0	Spot (Block25, Row7, Column1)	709.36	664.00	294.58	0.03	0.42	200.00	205.28	200.00	60.51	0.01	0.29	100.00	98.00	0.00	464.00	509.36	539113.00	8.33	330.17	316.00
25	2	7	5010.00	31811.00	147.00	-50	Spot (Block25, Row7, Column2)	142.25	141.00	17.77	0.00	0.12	127.00	133.94	127.00	37.67	0.02	0.28	11.00	0.00	0.00	14.00	15.25	83643.00	0.22	145.26	141.00
25	3	7	5310.00	31812.00	147.00	-50	Spot (Block25, Row7, Column3)	106.19	106.00	9.53	0.00	0.09	100.00	101.79	100.00	15.88	0.01	0.16	18.00	0.00	0.00	6.00	6.19	62441.00	0.28	108.53	109.00
25	4	7	5589.00	31803.00	147.10	0	Spot (Block25, Row7, Column4)	104.92	106.00	8.71	0.00	0.08	93.00	93.55	93.00	12.87	0.00	0.14	50.00	4.00	0.00	13.00	11.92	61904.00	0.88	97.20	97.00
25	5	7	5911.00	31816.00	160.60	0	Spot (Block25, Row7, Column5)	163.31	170.00	20.82	0.02	0.13	92.00	97.78	92.00	24.93	0.03	0.25	98.00	81.00	0.00	78.00	71.31	116437.00	2.63	117.39	118.00
25	6	7	6218.00	31820.00	191.80	0	Spot (Block25, Row7, Column6)	168.90	178.00	31.84	0.02	0.19	93.00	101.68	93.00	33.34	0.04	0.33	88.00	62.00	0.00	85.00	75.90	175823.00	2.02	116.06	116.00
25	7	7	6508.00	31827.00	152.85	0	Spot (Block25, Row7, Column7)	261.62	272.50	52.64	0.02	0.20	99.00	115.85	99.00	72.87	0.07	0.63	98.00	63.00	0.00	173.50	162.62	166393.00	2.00	145.50	136.00
25	8	7	6815.00	31828.00	185.10	0	Spot (Block25, Row7, Column8)	452.87	472.50	125.60	0.02	0.28	122.00	163.62	122.00	198.67	0.13	1.21	85.00	25.00	0.00	350.50	330.87	436570.00	1.46	206.70	197.00
25	1	8	4696.00	32117.00	175.85	0	Spot (Block25, Row8, Column1)	253.91	228.00	137.86	0.05	0.54	183.00	181.71	183.00	44.47	0.00	0.24	51.00	21.00	0.00	45.00	70.91	219377.00	1.62	199.79	199.00
25	2	8	5006.00	32122.00	211.55	0	Spot (Block25, Row8, Column2)	154.75	155.00	22.18	0.00	0.14	121.00	122.76	121.00	21.54	0.01	0.18	67.00	35.00	0.00	34.00	33.75	197619.00	1.49	130.50	126.00
25	3	8	5297.00	32107.00	148.50	0	Spot (Block25, Row8, Column3)	164.16	168.00	23.33	0.01	0.14	102.00	101.79	102.00	13.97	0.00	0.14	98.00	89.00	0.00	66.00	62.16	99810.00	4.47	124.06	119.00
25	4	8	5615.00	32128.00	141.60	0	Spot (Block25, Row8, Column4)	543.08	498.00	187.86	0.04	0.35	97.00	98.01	97.00	13.44	0.00	0.14	100.00	100.00	0.00	401.00	446.08	295436.00	33.12	213.82	185.00
25	5	8	5909.00	32116.00	147.00	-50	Spot (Block25, Row8, Column5)	115.71	113.00	15.37	0.01	0.13	101.00	107.43	101.00	28.55	0.03	0.27	16.00	1.00	0.00	12.00	14.71	67806.00	0.29	121.97	119.00
25	6	8	6216.00	32109.00	200.35	0	Spot (Block25, Row8, Column6)	438.88	390.00	222.17	0.05	0.51	107.00	118.10	107.00	38.20	0.04	0.32	99.00	97.00	0.00	283.00	331.88	500318.00	8.40	203.46	196.50
25	7	8	6494.00	32106.00	227.40	0	Spot (Block25, Row8, Column7)	340.78	322.00	133.66	0.02	0.39	118.00	189.75	118.00	260.26	0.21	1.37	35.00	2.00	0.00	204.00	222.78	505032.00	0.58	199.09	177.00
25	8	8	6802.00	32128.00	145.80	0	Spot (Block25, Row8, Column8)	62262.48	65535.00	7902.38	0.02	0.13	166.00	241.48	166.00	278.13	0.16	1.15	100.00	100.00	77.51	65369.00	62096.48	35988004.00	222.99	13212.01	10104.00
26	1	1	9227.00	30036.00	151.80	0	Spot (Block26, Row1, Column1)	44188.63	45918.50	19280.06	0.02	0.44	992.00	1067.66	992.00	364.70	0.03	0.34	100.00	100.00	31.59	44926.50	43196.63	27839004.00	118.24	10521.60	7734.50
26	2	1	9520.00	30044.00	150.15	0	Spot (Block26, Row1, Column2)	54968.97	65535.00	14959.95	0.08	0.27	990.00	1079.26	990.00	432.01	0.04	0.40	100.00	100.00	57.54	64545.00	53978.97	33916116.00	124.74	11457.31	9718.00
26	3	1	9828.00	30046.00	144.25	0	Spot (Block26, Row1, Column3)	17596.49	14843.00	11719.76	0.07	0.67	977.00	1024.88	977.00	317.51	0.02	0.31	100.00	100.00	0.00	13866.00	16619.49	9977212.00	52.19	3572.53	3125.00
26	4	1	10119.00	30045.00	145.80	0	Spot (Block26, Row1, Column4)	50560.21	61805.00	17494.76	0.09	0.35	986.00	1062.19	986.00	397.57	0.03	0.37	100.00	100.00	47.52	60819.00	49574.21	29577920.00	124.50	10253.66	8699.00
26	5	1	10429.00	30046.00	145.50	0	Spot (Block26, Row1, Column5)	34692.61	30872.50	23856.55	0.05	0.69	941.50	1016.34	941.50	342.78	0.03	0.34	100.00	100.00	23.44	29931.00	33751.11	19982988.00	98.24	5829.29	4639.50
26	6	1	10720.00	30050.00	145.30	0	Spot (Block26, Row1, Column6)	48066.34	55810.00	18517.23	0.06	0.39	968.00	1029.21	968.00	341.18	0.03	0.33	100.00	100.00	41.35	54842.00	47098.34	27782508.00	137.87	9987.77	8172.00
26	7	1	11016.00	30054.00	150.15	0	Spot (Block26, Row1, Column7)	63914.03	65535.00	4580.49	0.01	0.07	981.00	1030.37	981.00	329.15	0.02	0.32	100.00	100.00	84.17	64554.00	62933.03	39563132.00	191.05	17484.41	14304.00
26	8	1	11337.00	30052.00	166.60	0	Spot (Block26, Row1, Column8)	1624.11	1552.00	394.86	0.02	0.24	979.00	998.51	979.00	218.35	0.01	0.22	87.00	64.00	0.00	573.00	645.11	1253811.00	2.87	1148.31	1123.00
26	1	2	9223.00	30339.00	219.40	0	Spot (Block26, Row2, Column1)	1081.50	1081.00	206.01	0.00	0.19	907.00	994.57	907.00	307.31	0.04	0.31	31.00	1.00	0.00	174.00	174.50	1487068.00	0.28	991.31	983.00
26	2	2	9520.00	30342.00	132.25	0	Spot (Block26, Row2, Column2)	30312.26	29376.00	13228.46	0.01	0.44	923.00	1023.27	923.00	380.50	0.04	0.37	100.00	100.00	0.00	28453.00	29389.26	14216451.00	76.97	5883.94	5510.00
26	3	2	9832.00	30340.00	160.70	0	Spot (Block26, Row2, Column3)	1682.68	1618.00	446.86	0.02	0.27	950.00	1030.60	950.00	376.50	0.04	0.37	75.00	41.00	0.00	668.00	732.68	1194701.00	1.73	1122.78	1119.00
26	4	2	10126.00	30344.00	179.70	0	Spot (Block26, Row2, Column4)	16127.25	14931.00	8605.42	0.03	0.53	996.00	1132.16	996.00	496.40	0.06	0.44	100.00	100.00	0.00	13935.00	15131.25	14530653.00	30.21	3978.01	3973.00
26	5	2	10431.00	30347.00	200.35	0	Spot (Block26, Row2, Column5)	10017.11	10006.50	3538.53	0.00	0.35	1000.00	1122.55	1000.00	460.79	0.05	0.41	100.00	100.00	0.00	9006.50	9017.11	11419503.00	19.30	3159.02	2603.00
26	6	2	10719.00	30349.00	145.15	0	Spot (Block26, Row2, Column6)	17567.29	15208.00	10643.65	0.06	0.61	1007.00	1228.30	1007.00	748.87	0.09	0.61	100.00	100.00	0.00	14201.00	16560.29	10101191.00	21.82	3765.41	3114.50
26	7	2	11021.00	30352.00	146.25	0	Spot (Block26, Row2, Column7)	10540.52	9063.00	6171.58	0.07	0.59	987.00	1060.73	987.00	357.53	0.03	0.34	100.00	100.00	0.00	8076.00	9553.52	6145124.00	26.51	2960.39	2314.00
26	8	2	11339.00	30335.00	183.70	0	Spot (Block26, Row2, Column8)	1181.56	1143.00	247.74	0.01	0.21	974.00	1019.10	974.00	321.86	0.02	0.32	32.00	1.00	0.00	169.00	207.56	1121305.00	0.50	1039.47	986.00
26	1	3	9226.00	30641.00	144.55	0	Spot (Block26, Row3, Column1)	47883.96	59885.00	20336.17	0.10	0.42	890.00	955.37	890.00	252.25	0.03	0.26	100.00	100.00	45.17	58995.00	46993.96	27246136.00	186.04	10001.01	7826.00
26	2	3	9526.00	30640.00	156.55	0	Spot (Block26, Row3, Column2)	2073.84	1987.00	692.90	0.02	0.33	905.00	986.68	905.00	279.41	0.04	0.28	95.00	78.00	0.00	1082.00	1168.84	1395696.00	3.89	1161.72	1121.00
26	3	3	9812.00	30635.00	146.20	0	Spot (Block26, Row3, Column3)	3794.58	3369.50	1612.78	0.05	0.43	918.00	988.18	918.00	281.74	0.03	0.29	100.00	99.00	0.00	2451.50	2876.58	2216032.00	9.96	1550.14	1473.00
26	4	3	10121.00	30642.00	142.05	0	Spot (Block26, Row3, Column4)	56271.43	65535.00	13740.93	0.07	0.24	972.00	1040.52	972.00	368.04	0.03	0.35	100.00	100.00	60.88	64563.00	55299.43	30780684.00	150.07	14562.09	11969.00
26	5	3	10431.00	30645.00	145.15	0	Spot (Block26, Row3, Column5)	5157.12	3100.00	8279.27	0.22	1.61	1007.00	1192.48	1007.00	675.12	0.07	0.57	89.00	69.00	0.87	2093.00	4150.12	2960185.00	5.87	1626.04	1549.50
26	6	3	10722.00	30647.00	208.45	0	Spot (Block26, Row3, Column6)	47394.47	52026.50	18350.57	0.04	0.39	1126.00	1538.11	1126.00	1042.83	0.14	0.68	100.00	100.00	42.71	50900.50	46268.47	58485296.00	43.97	12068.06	11870.00
26	7	3	11028.00	30655.00	142.60	0	Spot (Block26, Row3, Column7)	32845.92	28660.00	21439.72	0.06	0.65	1016.00	1268.60	1016.00	825.02	0.10	0.65	100.00	100.00	13.33	27644.00	31829.92	18229504.00	38.27	6066.47	4934.00
26	8	3	11321.00	30655.00	160.20	0	Spot (Block26, Row3, Column8)	58379.00	65535.00	12303.43	0.05	0.21	991.00	1094.94	991.00	522.54	0.04	0.48	100.00	100.00	65.30	64544.00	57388.00	41391084.00	109.63	12584.31	11376.00
26	1	4	9224.00	30940.00	142.25	0	Spot (Block26, Row4, Column1)	54461.16	65535.00	15282.28	0.08	0.28	919.00	1016.24	919.00	307.42	0.04	0.30	100.00	100.00	56.44	64616.00	53542.16	30008296.00	173.85	12115.99	8305.50
26	2	4	9522.00	30942.00	160.85	0	Spot (Block26, Row4, Column2)	8500.21	7933.50	3870.77	0.03	0.46	995.00	1078.92	995.00	445.43	0.04	0.41	100.00	100.00	0.00	6938.50	7505.21	6120154.00	16.66	2415.59	2369.00
26	3	4	9821.00	30943.00	148.70	0	Spot (Block26, Row4, Column3)	65163.05	65535.00	2244.25	0.00	0.03	991.00	1050.33	991.00	358.19	0.03	0.34	100.00	100.00	95.88	64544.00	64172.05	39554320.00	178.99	19097.73	14016.00
26	4	4	10112.00	30948.00	155.10	0	Spot (Block26, Row4, Column4)	2378.11	2112.00	820.55	0.05	0.35	987.00	1019.04	987.00	270.33	0.01	0.27	98.00	88.00	0.00	1125.00	1391.11	1571932.00	5.03	1302.50	1285.00
26	5	4	10407.00	30946.00	145.35	0	Spot (Block26, Row4, Column5)	2305.44	1867.00	1875.51	0.09	0.81	996.00	1041.11	996.00	284.11	0.02	0.27	98.00	77.00	0.00	871.00	1309.44	1323324.00	4.45	1326.64	1291.50
26	6	4	10724.00	30950.00	200.80	0	Spot (Block26, Row4, Column6)	12033.69	12328.00	3821.70	0.01	0.32	1099.00	1263.94	1099.00	692.83	0.06	0.55	100.00	100.00	0.00	11229.00	10934.69	13706371.00	15.54	3530.75	3280.00
26	7	4	11017.00	30952.00	144.70	0	Spot (Block26, Row4, Column7)	17493.60	13854.00	13513.31	0.10	0.77	1103.00	1276.65	1103.00	905.22	0.06	0.71	99.00	91.00	0.00	12751.00	16390.60	9796418.00	17.91	4045.75	2955.00
26	8	4	11321.00	30956.00	148.00	0	Spot (Block26, Row4, Column8)	5565.59	4962.00	2727.08	0.05	0.49	1012.00	1118.78	1012.00	666.02	0.04	0.60	100.00	93.00	0.00	3950.00	4553.59	3350488.00	6.68	2022.57	1787.50
26	1	5	9225.00	31243.00	145.80	0	Spot (Block26, Row5, Column1)	60218.45	65535.00	9566.33	0.04	0.16	1014.00	1233.23	1014.00	738.11	0.09	0.60	100.00	100.00	69.32	64521.00	59204.45	34746320.00	79.91	14612.51	11044.00
26	2	5	9517.00	31241.00	156.75	0	Spot (Block26, Row5, Column2)	61028.31	65535.00	9536.30	0.03	0.16	1039.00	1303.83	1039.00	834.71	0.10	0.64	100.00	100.00	74.55	64496.00	59989.31	41011396.00	71.55	14428.03	13419.50
26	3	5	9823.00	31244.00	146.95	0	Spot (Block26, Row5, Column3)	28466.07	25043.00	16400.86	0.06	0.58	1011.00	1136.21	1011.00	444.01	0.05	0.39	100.00	100.00	0.85	24032.00	27455.07	16794980.00	61.55	5538.62	4956.50
26	4	5	10115.00	31245.00	144.55	0	Spot (Block26, Row5, Column4)	39172.43	38670.00	21756.96	0.01	0.56	1019.00	1102.18	1019.00	326.51	0.03	0.30	100.00	100.00	27.37	37651.00	38153.43	22328368.00	116.60	7801.82	5569.00
26	5	5	10418.00	31246.00	148.20	0	Spot (Block26, Row5, Column5)	65116.97	65535.00	2542.40	0.00	0.04	1001.00	1087.69	1001.00	380.25	0.04	0.35	100.00	100.00	95.17	64534.00	64115.97	39135640.00	168.39	20154.39	16194.50
26	6	5	10722.00	31247.00	145.35	0	Spot (Block26, Row5, Column6)	19193.61	17623.50	10738.83	0.04	0.56	1082.00	1255.33	1082.00	721.54	0.06	0.57	100.00	100.00	0.00	16541.50	18111.61	10978746.00	24.86	4173.97	3465.50
26	7	5	11023.00	31252.00	208.60	0	Spot (Block26, Row5, Column7)	47822.72	59994.00	19155.40	0.10	0.40	1143.00	1445.73	1143.00	990.60	0.10	0.69	100.00	100.00	45.94	58851.00	46679.72	59444204.00	46.82	12068.75	11640.00
26	8	5	11322.00	31252.00	145.55	0	Spot (Block26, Row5, Column8)	38716.08	41787.50	24321.46	0.03	0.63	1013.00	1169.12	1013.00	588.01	0.06	0.50	100.00	100.00	33.74	40774.50	37703.08	22377980.00	63.85	7122.14	5361.50
26	1	6	9219.00	31541.00	215.20	0	Spot (Block26, Row6, Column1)	40729.61	33154.00	20819.99	0.09	0.51	1093.00	1481.10	1093.00	1136.26	0.13	0.77	100.00	100.00	32.78	32061.00	39636.61	54048620.00	34.54	11387.92	11037.00
26	2	6	9520.00	31541.00	219.45	0	Spot (Block26, Row6, Column2)	42077.00	38625.00	19026.64	0.04	0.45	1093.00	1499.58	1093.00	1191.16	0.14	0.79	100.00	100.00	28.64	37532.00	40984.00	58024568.00	34.07	11700.06	11448.00
26	3	6	9808.00	31545.00	145.60	0	Spot (Block26, Row6, Column3)	59011.85	65535.00	11484.69	0.05	0.19	1011.00	1186.34	1011.00	715.13	0.07	0.60	100.00	100.00	68.98	64524.00	58000.85	34050100.00	80.86	14700.95	10797.00
26	4	6	10121.00	31545.00	145.10	0	Spot (Block26, Row6, Column4)	7362.12	6304.00	3837.28	0.07	0.52	1014.00	1091.48	1014.00	317.08	0.03	0.29	100.00	100.00	0.00	5290.00	6348.12	4225858.00	19.78	2329.04	2035.50
26	5	6	10419.00	31549.00	149.60	0	Spot (Block26, Row6, Column5)	64986.13	65535.00	3790.73	0.00	0.06	1020.00	1145.92	1020.00	476.56	0.05	0.42	100.00	100.00	96.22	64515.00	63966.13	39576904.00	133.96	19385.41	14613.00
26	6	6	10722.00	31545.00	155.25	0	Spot (Block26, Row6, Column6)	3758.99	2933.00	2190.79	0.11	0.58	1068.00	1232.34	1068.00	713.82	0.06	0.58	78.00	58.00	0.00	1865.00	2690.99	2480936.00	3.54	1526.24	1480.00
26	7	6	11018.00	31550.00	147.55	0	Spot (Block26, Row6, Column7)	44116.95	51877.50	22016.27	0.07	0.50	1085.50	1246.39	1085.50	692.38	0.06	0.56	100.00	100.00	40.07	50792.00	43031.45	26205612.00	61.92	9174.96	7483.00
26	8	6	11323.00	31558.00	146.55	0	Spot (Block26, Row6, Column8)	46263.94	62072.00	21994.43	0.13	0.48	1009.00	1097.77	1009.00	304.88	0.04	0.28	100.00	100.00	47.17	61063.00	45254.94	26972032.00	148.14	9951.66	7540.00
26	1	7	9215.00	31841.00	156.25	0	Spot (Block26, Row7, Column1)	11003.52	9353.00	5795.37	0.07	0.53	982.00	1123.82	982.00	670.59	0.06	0.60	100.00	100.00	0.00	8371.00	10021.52	7405371.00	14.73	2663.99	2601.50
26	2	7	9521.00	31845.00	155.15	0	Spot (Block26, Row7, Column2)	2605.67	2145.50	1223.57	0.08	0.47	995.00	1130.61	995.00	705.21	0.06	0.62	69.00	43.00	0.00	1150.50	1610.67	1724952.00	2.09	1296.65	1283.00
26	3	7	9821.00	31845.00	169.80	0	Spot (Block26, Row7, Column3)	1329.52	1281.00	268.86	0.02	0.20	1002.00	1056.41	1002.00	255.32	0.02	0.24	52.00	25.00	0.00	279.00	327.52	1066277.00	1.07	1176.96	1153.50
26	4	7	10119.00	31843.00	163.75	0	Spot (Block26, Row7, Column4)	2191.80	1948.00	824.30	0.05	0.38	1063.00	1130.63	1063.00	386.34	0.03	0.34	82.00	57.00	0.00	885.00	1128.80	1628510.00	2.75	1325.58	1298.00
26	5	7	10415.00	31849.00	176.45	0	Spot (Block26, Row7, Column5)	15560.14	14180.50	8529.88	0.04	0.55	1123.00	1362.43	1123.00	794.39	0.08	0.58	100.00	100.00	0.00	13057.50	14437.14	13537320.00	17.87	4061.63	3994.00
26	6	7	10716.00	31850.00	213.00	0	Spot (Block26, Row7, Column6)	45200.44	49634.00	19535.88	0.04	0.43	1237.00	1703.06	1237.00	1271.50	0.14	0.75	100.00	100.00	36.45	48397.00	43963.44	58535020.00	34.21	11984.74	12029.00
26	7	7	11003.00	31853.00	146.75	0	Spot (Block26, Row7, Column7)	57273.29	65535.00	12680.71	0.06	0.22	1161.00	1401.42	1161.00	926.40	0.08	0.66	100.00	100.00	62.76	64374.00	56112.29	33676952.00	60.31	14823.22	10519.00
26	8	7	11327.00	31856.00	189.55	0	Spot (Block26, Row7, Column8)	24913.60	25390.00	7856.23	0.01	0.32	1093.00	1174.06	1093.00	408.52	0.03	0.35	100.00	100.00	0.00	24297.00	23820.60	25337140.00	58.11	5785.35	5464.00
26	1	8	9215.00	32137.00	169.05	0	Spot (Block26, Row8, Column1)	1492.52	1422.00	369.81	0.02	0.25	927.00	979.72	927.00	218.82	0.02	0.22	84.00	56.00	0.00	495.00	565.52	1182077.00	2.34	1198.89	1190.50
26	2	8	9516.00	32145.00	144.60	0	Spot (Block26, Row8, Column2)	8167.44	7166.00	4354.99	0.06	0.53	980.00	1005.68	980.00	209.82	0.01	0.21	100.00	100.00	0.00	6186.00	7187.44	4671776.00	34.13	2294.71	2026.50
26	3	8	9809.00	32144.00	143.70	0	Spot (Block26, Row8, Column3)	18073.22	13987.00	13702.68	0.11	0.76	996.00	1057.86	996.00	309.62	0.03	0.29	100.00	100.00	0.00	12991.00	17077.22	10175225.00	54.96	3341.03	2674.50
26	4	8	10115.00	32154.00	153.25	0	Spot (Block26, Row8, Column4)	63906.09	65535.00	6175.81	0.01	0.10	1039.00	1106.42	1039.00	349.73	0.03	0.32	100.00	100.00	89.54	64496.00	62867.09	41539336.00	179.57	15530.58	12328.00
26	5	8	10406.00	32140.00	172.20	0	Spot (Block26, Row8, Column5)	2183.45	1992.00	756.98	0.04	0.35	1102.00	1272.94	1102.00	726.22	0.06	0.57	60.00	30.00	0.00	890.00	1081.45	1810084.00	1.25	1360.70	1342.00
26	6	8	10719.00	32155.00	206.75	0	Spot (Block26, Row8, Column6)	49228.68	65535.00	18892.31	0.12	0.38	1202.00	1547.76	1202.00	1085.55	0.11	0.70	100.00	100.00	52.77	64333.00	48026.68	59616576.00	43.92	12666.58	12689.00
26	7	8	11017.00	32152.00	139.30	0	Spot (Block26, Row8, Column7)	35959.10	34484.50	19611.33	0.02	0.55	1134.00	1335.32	1134.00	771.02	0.07	0.58	100.00	100.00	11.28	33350.50	34825.10	19130276.00	44.91	7780.53	6437.50
26	8	8	11301.00	32155.00	146.15	0	Spot (Block26, Row8, Column8)	62224.88	65535.00	7533.92	0.02	0.12	1101.00	1190.73	1101.00	414.78	0.03	0.35	100.00	100.00	76.88	64434.00	61123.88	36339628.00	147.15	16785.95	11456.00
27	1	1	13731.00	30061.00	153.90	0	Spot (Block27, Row1, Column1)	42840.48	41959.00	19042.58	0.01	0.44	901.00	972.80	901.00	258.62	0.03	0.27	100.00	100.00	26.62	41058.00	41939.48	27846480.00	161.89	9488.66	6926.50
27	2	1	14022.00	30071.00	147.10	0	Spot (Block27, Row1, Column2)	17888.66	16335.00	9747.48	0.04	0.54	883.00	920.51	883.00	246.93	0.02	0.27	100.00	100.00	0.00	15452.00	17005.66	10572200.00	68.72	4136.64	3407.00
27	3	1	14330.00	30074.00	147.35	0	Spot (Block27, Row1, Column3)	14277.62	11673.50	9732.31	0.09	0.68	851.00	878.75	851.00	183.20	0.01	0.21	100.00	100.00	0.00	10822.50	13426.62	8452351.00	73.14	3182.06	2667.00
27	4	1	14620.00	30071.00	145.95	0	Spot (Block27, Row1, Column4)	12680.18	11321.50	6685.08	0.05	0.53	868.00	903.92	868.00	258.93	0.02	0.29	100.00	100.00	0.00	10453.50	11812.18	7303782.00	45.48	3310.48	2883.00
27	5	1	14927.00	30073.00	146.85	0	Spot (Block27, Row1, Column5)	32942.76	28918.00	22779.83	0.06	0.69	810.00	867.88	810.00	218.67	0.03	0.25	100.00	100.00	17.29	28108.00	32132.76	19436264.00	146.68	5972.98	4834.50
27	6	1	15223.00	30072.00	144.45	0	Spot (Block27, Row1, Column6)	32385.00	28954.00	17196.36	0.05	0.53	811.00	876.23	811.00	255.57	0.03	0.29	100.00	100.00	4.25	28143.00	31574.00	18297544.00	123.29	8048.43	4952.00
27	7	1	15515.00	30076.00	149.60	0	Spot (Block27, Row1, Column7)	54340.49	65535.00	15776.34	0.08	0.29	808.00	872.50	808.00	241.54	0.03	0.28	100.00	100.00	58.37	64727.00	53532.49	33419656.00	221.36	12658.31	9547.00
27	8	1	15832.00	30075.00	171.20	0	Spot (Block27, Row1, Column8)	1640.54	1571.00	439.79	0.02	0.27	800.00	851.36	800.00	168.76	0.03	0.20	98.00	88.00	0.00	771.00	840.54	1346880.00	4.68	1037.43	1026.50
27	1	2	13732.00	30366.00	192.50	0	Spot (Block27, Row2, Column1)	1039.23	1002.00	181.79	0.02	0.17	882.00	922.42	882.00	254.02	0.02	0.28	28.00	3.00	0.00	120.00	157.23	1082876.00	0.46	960.86	973.00
27	2	2	14022.00	30367.00	134.10	0	Spot (Block27, Row2, Column2)	22585.96	22409.50	8924.76	0.00	0.40	877.00	908.84	877.00	263.94	0.02	0.29	100.00	100.00	0.00	21532.50	21708.96	10841260.00	82.13	5003.13	4639.00
27	3	2	14330.00	30364.00	151.95	0	Spot (Block27, Row2, Column3)	2205.57	2000.00	833.30	0.04	0.38	818.00	900.14	818.00	271.89	0.04	0.30	99.00	86.00	0.00	1182.00	1387.57	1400540.00	4.80	1195.50	1202.00
27	4	2	14630.00	30372.00	175.10	0	Spot (Block27, Row2, Column4)	13229.31	12883.50	6090.49	0.01	0.46	837.00	922.07	837.00	312.08	0.04	0.34	100.00	100.00	0.00	12046.50	12392.31	11271373.00	39.44	3226.48	3197.00
27	5	2	14933.00	30380.00	185.45	0	Spot (Block27, Row2, Column5)	9109.99	8515.00	3585.82	0.03	0.39	813.00	899.97	813.00	288.11	0.04	0.32	100.00	100.00	0.00	7702.00	8296.99	8827577.00	28.50	2797.54	2502.00
27	6	2	15215.00	30374.00	146.60	0	Spot (Block27, Row2, Column6)	8267.50	7266.00	4696.05	0.06	0.57	815.00	945.75	815.00	450.93	0.06	0.48	100.00	99.00	0.00	6451.00	7452.50	4853023.00	16.24	2284.97	1816.00
27	7	2	15526.00	30378.00	148.60	0	Spot (Block27, Row2, Column7)	8591.05	7397.00	5019.26	0.06	0.58	801.00	867.47	801.00	233.90	0.03	0.27	100.00	100.00	0.00	6596.00	7790.05	5197587.00	33.02	2340.16	2124.00
27	8	2	15837.00	30380.00	219.90	0	Spot (Block27, Row2, Column8)	956.44	922.00	151.71	0.02	0.16	804.00	882.75	804.00	370.88	0.04	0.42	7.00	0.00	0.00	118.00	152.44	1319881.00	0.20	854.58	870.50
27	1	3	13728.00	30669.00	148.20	0	Spot (Block27, Row3, Column1)	37201.54	35360.00	22096.28	0.02	0.59	877.00	906.88	877.00	194.35	0.01	0.21	100.00	100.00	22.04	34483.00	36324.54	22283804.00	186.75	7440.34	6403.00
27	2	3	14028.00	30669.00	147.90	0	Spot (Block27, Row3, Column2)	2836.79	2656.00	1129.27	0.03	0.40	884.00	940.31	884.00	331.69	0.03	0.35	99.00	89.00	0.00	1772.00	1952.79	1693564.00	5.72	1370.43	1315.00
27	3	3	14312.00	30664.00	141.90	0	Spot (Block27, Row3, Column3)	11116.58	9517.50	7067.69	0.07	0.64	813.00	874.39	813.00	218.87	0.03	0.25	100.00	100.00	0.36	8704.50	10303.58	6114119.00	46.80	3265.90	2746.50
27	4	3	14625.00	30669.00	145.05	0	Spot (Block27, Row3, Column4)	39815.45	38100.50	20477.25	0.02	0.51	819.00	893.07	819.00	254.32	0.04	0.28	100.00	100.00	21.70	37281.50	38996.45	22933792.00	153.05	7763.27	6071.50
27	5	3	14928.00	30672.00	141.45	0	Spot (Block27, Row3, Column5)	5605.47	5427.00	2615.81	0.01	0.47	883.00	979.22	883.00	462.39	0.04	0.47	100.00	98.00	0.00	4544.00	4722.47	3043768.00	10.01	1998.30	1624.00
27	6	3	15225.00	30674.00	208.40	0	Spot (Block27, Row3, Column6)	36360.79	30714.00	19831.61	0.07	0.55	919.00	1139.51	919.00	659.69	0.09	0.58	100.00	100.00	20.68	29795.00	35441.79	44833112.00	53.39	9291.47	9499.00
27	7	3	15528.00	30680.00	145.90	0	Spot (Block27, Row3, Column7)	26224.58	22371.00	17695.09	0.07	0.67	898.00	1041.85	898.00	617.59	0.06	0.59	100.00	100.00	1.72	21473.00	25326.58	15210259.00	40.78	5126.61	3788.00
27	8	3	15822.00	30680.00	165.65	0	Spot (Block27, Row3, Column8)	60760.23	65535.00	11206.13	0.03	0.18	876.00	979.79	876.00	577.60	0.05	0.59	100.00	100.00	77.56	64659.00	59884.23	46299748.00	103.50	13337.55	11894.50
27	1	4	13727.00	30967.00	146.35	0	Spot (Block27, Row4, Column1)	39515.24	38196.00	20972.35	0.01	0.53	899.00	984.13	899.00	342.91	0.04	0.35	100.00	100.00	23.97	37297.00	38616.24	23076996.00	112.36	8186.59	5900.50
27	2	4	14019.00	30967.00	167.90	0	Spot (Block27, Row4, Column2)	20174.79	18490.00	10479.01	0.04	0.52	908.00	1072.82	908.00	560.87	0.07	0.52	100.00	100.00	0.00	17582.00	19266.79	15796864.00	34.06	4210.98	4071.00
27	3	4	14321.00	30969.00	152.55	0	Spot (Block27, Row4, Column3)	61684.34	65535.00	8151.71	0.03	0.13	880.00	998.44	880.00	490.77	0.05	0.49	100.00	100.00	75.94	64655.00	60804.34	39478320.00	123.65	15237.05	10644.00
27	4	4	14611.00	30972.00	168.65	0	Spot (Block27, Row4, Column4)	1689.81	1596.00	518.89	0.02	0.31	820.00	878.57	820.00	222.16	0.03	0.25	93.00	74.00	0.00	776.00	869.81	1346776.00	3.65	1040.88	1021.00
27	5	4	14904.00	30971.00	145.55	0	Spot (Block27, Row4, Column5)	2784.02	2562.00	1167.72	0.04	0.42	863.00	879.42	863.00	215.08	0.01	0.24	100.00	96.00	0.00	1699.00	1921.02	1600813.00	8.86	1341.59	1278.00
27	6	4	15224.00	30979.00	190.25	0	Spot (Block27, Row4, Column6)	12526.54	12690.00	4410.56	0.01	0.35	895.00	984.55	895.00	449.04	0.04	0.46	100.00	100.00	0.00	11795.00	11631.54	12764541.00	25.70	3460.24	3041.50
27	7	4	15519.00	30982.00	145.60	0	Spot (Block27, Row4, Column7)	17616.75	14090.50	13464.02	0.10	0.76	911.00	1033.06	911.00	576.84	0.05	0.56	100.00	99.00	0.00	13179.50	16705.75	10182481.00	28.75	3405.42	2507.00
27	8	4	15820.00	30984.00	151.55	0	Spot (Block27, Row4, Column8)	5909.85	5359.50	3009.79	0.04	0.51	885.00	944.86	885.00	404.75	0.03	0.43	100.00	100.00	0.00	4474.50	5024.85	3711387.00	12.27	1853.66	1726.50
27	1	5	13726.00	31269.00	147.35	0	Spot (Block27, Row5, Column1)	33379.47	29149.00	20747.06	0.06	0.62	986.00	1136.64	986.00	605.77	0.06	0.53	100.00	100.00	11.84	28163.00	32393.47	19727312.00	53.23	6963.88	5096.50
27	2	5	14018.00	31267.00	163.95	0	Spot (Block27, Row5, Column2)	62405.04	65535.00	9039.67	0.02	0.14	1017.00	1260.84	1017.00	772.33	0.09	0.61	100.00	100.00	84.95	64518.00	61388.04	46429800.00	79.17	14617.62	13219.00
27	3	5	14326.00	31269.00	157.05	0	Spot (Block27, Row5, Column3)	47417.98	51951.00	18781.60	0.04	0.40	922.00	1112.95	922.00	614.48	0.08	0.55	100.00	100.00	43.66	51029.00	46495.98	32149624.00	75.36	8266.73	7132.00
27	4	5	14619.00	31274.00	147.00	0	Spot (Block27, Row5, Column4)	32394.52	28335.50	21801.61	0.06	0.67	893.00	973.28	893.00	397.90	0.04	0.41	100.00	100.00	13.05	27442.50	31501.52	19112804.00	78.97	5888.68	4350.50
27	5	5	14924.00	31274.00	150.35	0	Spot (Block27, Row5, Column5)	62226.91	65535.00	7787.42	0.02	0.13	892.00	933.55	892.00	290.71	0.02	0.31	100.00	100.00	79.25	64643.00	61334.91	38394332.00	210.84	17234.12	13209.00
27	6	5	15222.00	31273.00	147.40	0	Spot (Block27, Row5, Column6)	9036.31	8604.00	4747.28	0.02	0.53	896.00	988.75	896.00	523.81	0.04	0.53	100.00	99.00	0.00	7708.00	8140.31	5412750.00	15.36	2540.63	2167.50
27	7	5	15525.00	31276.00	190.95	0	Spot (Block27, Row5, Column7)	42832.26	44717.00	21234.39	0.02	0.50	920.00	1122.50	920.00	758.36	0.09	0.68	100.00	100.00	33.46	43797.00	41912.26	44031896.00	55.00	9061.92	8831.50
27	8	5	15825.00	31281.00	147.55	0	Spot (Block27, Row5, Column8)	34594.18	31636.50	23687.38	0.04	0.68	884.00	970.77	884.00	527.44	0.04	0.54	100.00	100.00	23.15	30752.50	33710.18	20618188.00	63.75	6574.56	5187.00
27	1	6	13717.00	31567.00	207.95	0	Spot (Block27, Row6, Column1)	33590.28	27445.50	20665.04	0.09	0.62	1025.00	1309.02	1025.00	793.99	0.11	0.61	100.00	100.00	19.02	26420.50	32565.28	41316272.00	40.66	8185.71	8141.50
27	2	6	14019.00	31568.00	205.60	0	Spot (Block27, Row6, Column2)	25956.54	22490.00	15141.41	0.06	0.58	991.00	1230.45	991.00	781.18	0.09	0.63	100.00	100.00	0.50	21499.00	24965.54	31225736.00	31.65	6595.47	6501.00
27	3	6	14307.00	31567.00	146.50	0	Spot (Block27, Row6, Column3)	49187.21	60434.00	18446.75	0.09	0.38	899.00	1040.61	899.00	540.69	0.06	0.52	100.00	100.00	44.73	59535.00	48288.21	28922260.00	89.05	10347.21	8008.00
27	4	6	14621.00	31570.00	146.10	0	Spot (Block27, Row6, Column4)	7564.35	6688.00	4383.63	0.05	0.58	891.00	932.06	891.00	261.07	0.02	0.28	100.00	100.00	0.00	5797.00	6673.35	4379760.00	25.40	2279.15	1973.50
27	5	6	14919.00	31575.00	149.00	0	Spot (Block27, Row6, Column5)	63429.18	65535.00	5710.03	0.01	0.09	900.00	974.97	900.00	345.99	0.03	0.35	100.00	100.00	83.03	64635.00	62529.18	38501844.00	180.51	17794.77	13185.00
27	6	6	15221.00	31576.00	150.00	0	Spot (Block27, Row6, Column6)	3733.21	3004.00	2200.29	0.09	0.59	896.50	997.33	896.50	503.57	0.05	0.50	89.00	74.00	0.00	2107.50	2836.71	2299657.00	5.43	1400.91	1371.00
27	7	6	15517.00	31577.00	148.65	0	Spot (Block27, Row6, Column7)	40172.03	38139.00	22265.22	0.02	0.55	897.00	1006.61	897.00	512.60	0.05	0.51	100.00	100.00	30.10	37242.00	39275.03	24424708.00	76.40	8116.87	6701.00
27	8	6	15825.00	31586.00	149.15	0	Spot (Block27, Row6, Column8)	40142.10	41190.50	23279.79	0.01	0.58	878.00	898.79	878.00	223.17	0.01	0.25	100.00	100.00	34.16	40312.50	39264.10	24326224.00	175.84	8198.53	6041.50
27	1	7	13719.00	31867.00	158.75	0	Spot (Block27, Row7, Column1)	29400.17	26379.00	15896.56	0.05	0.54	928.00	1127.09	928.00	633.97	0.08	0.56	100.00	100.00	1.00	25451.00	28472.17	20491920.00	44.60	5170.25	4950.50
27	2	7	14020.00	31872.00	149.25	0	Spot (Block27, Row7, Column2)	2800.24	2270.00	1523.57	0.09	0.54	895.00	1009.10	895.00	490.99	0.05	0.49	83.00	59.00	0.00	1375.00	1905.24	1710948.00	3.65	1281.38	1238.00
27	3	7	14325.00	31873.00	144.30	0	Spot (Block27, Row7, Column3)	1124.95	1101.00	203.81	0.01	0.18	875.00	893.61	875.00	185.42	0.01	0.21	64.00	23.00	0.00	226.00	249.95	638971.00	1.25	967.74	965.50
27	4	7	14622.00	31877.00	154.90	0	Spot (Block27, Row7, Column4)	2143.92	1898.00	876.93	0.05	0.41	888.00	962.53	888.00	348.86	0.03	0.36	90.00	63.00	0.00	1010.00	1255.92	1393551.00	3.39	1221.70	1231.50
27	5	7	14916.00	31876.00	177.65	0	Spot (Block27, Row7, Column5)	11986.20	11099.00	6287.75	0.03	0.52	950.00	1084.04	950.00	543.25	0.06	0.50	100.00	100.00	0.00	10149.00	11036.20	10643742.00	20.07	3100.09	3088.00
27	6	7	15218.00	31875.00	186.55	0	Spot (Block27, Row7, Column6)	34285.70	32602.00	17949.88	0.02	0.52	1016.00	1289.06	1016.00	856.53	0.10	0.66	100.00	100.00	5.62	31586.00	33269.70	33565772.00	38.52	7396.43	7124.00
27	7	7	15505.00	31877.00	146.90	0	Spot (Block27, Row7, Column7)	42763.88	43532.00	19000.55	0.01	0.44	928.00	1086.04	928.00	556.79	0.07	0.51	100.00	100.00	25.25	42604.00	41835.88	25230816.00	74.85	9777.05	7997.00
27	8	7	15824.00	31876.00	185.05	0	Spot (Block27, Row7, Column8)	23120.28	23523.00	7154.52	0.01	0.31	893.00	945.65	893.00	316.19	0.02	0.33	100.00	100.00	0.00	22630.00	22227.28	22357298.00	70.13	5900.58	5236.00
27	1	8	13706.00	32178.00	140.10	0	Spot (Block27, Row8, Column1)	1705.98	1595.00	486.69	0.03	0.29	893.00	972.74	893.00	331.91	0.04	0.34	88.00	54.00	0.00	702.00	812.98	912697.00	2.21	1176.66	1160.00
27	2	8	14022.00	32173.00	145.30	0	Spot (Block27, Row8, Column2)	7240.59	6525.00	3966.31	0.05	0.55	886.00	899.47	886.00	178.95	0.01	0.20	100.00	100.00	0.00	5639.00	6354.59	4119895.00	35.44	2343.22	1896.00
27	3	8	14305.00	32170.00	146.15	0	Spot (Block27, Row8, Column3)	16670.27	12967.50	12620.91	0.11	0.76	889.00	922.10	889.00	286.82	0.02	0.31	100.00	100.00	0.00	12078.50	15781.27	9735436.00	54.91	3348.32	2613.50
27	4	8	14614.00	32176.00	159.05	0	Spot (Block27, Row8, Column4)	64130.50	65535.00	6088.88	0.01	0.09	896.00	967.89	896.00	376.03	0.03	0.39	100.00	100.00	92.86	64639.00	63234.50	44891780.00	167.97	17403.58	13298.00
27	5	8	14905.00	32172.00	156.75	0	Spot (Block27, Row8, Column5)	1702.86	1602.50	484.32	0.03	0.28	910.00	1068.25	910.00	622.25	0.07	0.58	56.00	17.00	0.00	692.50	792.86	1154540.00	1.02	1133.53	1096.00
27	6	8	15217.00	32181.00	200.85	0	Spot (Block27, Row8, Column6)	42250.62	43835.50	21402.03	0.02	0.51	992.00	1238.26	992.00	850.63	0.10	0.69	100.00	100.00	36.28	42843.50	41258.62	48335128.00	48.21	10333.74	10350.50
27	7	8	15518.00	32181.00	143.60	0	Spot (Block27, Row8, Column7)	21486.94	19431.50	12032.32	0.04	0.56	929.00	1089.19	929.00	612.48	0.07	0.56	100.00	100.00	0.00	18502.50	20557.94	11903765.00	33.30	5436.64	4863.00
27	8	8	15802.00	32180.00	149.35	0	Spot (Block27, Row8, Column8)	62392.64	65535.00	7410.32	0.02	0.12	905.00	988.93	905.00	389.40	0.04	0.39	100.00	100.00	76.63	64630.00	61487.64	38184620.00	157.69	16641.76	12466.00
28	1	1	18231.00	30089.00	155.25	0	Spot (Block28, Row1, Column1)	40788.61	38827.00	19240.03	0.02	0.47	647.00	694.98	647.00	203.34	0.03	0.29	100.00	100.00	23.60	38180.00	40141.61	26961424.00	197.18	8121.60	6044.50
28	2	1	18523.00	30098.00	149.20	0	Spot (Block28, Row1, Column2)	30187.21	27265.00	15955.33	0.04	0.53	618.00	730.63	618.00	467.91	0.07	0.64	100.00	100.00	0.49	26647.00	29569.21	18474576.00	62.95	5884.09	4809.00
28	3	1	18829.00	30100.00	147.15	0	Spot (Block28, Row1, Column3)	40709.27	40085.00	21565.42	0.01	0.53	609.00	663.98	609.00	226.54	0.04	0.34	100.00	100.00	30.52	39476.00	40100.27	24140712.00	176.77	6797.58	5561.00
28	4	1	19121.00	30099.00	146.35	0	Spot (Block28, Row1, Column4)	22146.36	20294.00	11935.92	0.04	0.54	616.00	733.51	616.00	506.73	0.08	0.69	100.00	100.00	0.00	19678.00	21530.36	12911328.00	42.26	4827.39	3957.50
28	5	1	19426.00	30098.00	152.25	0	Spot (Block28, Row1, Column5)	49140.14	65535.00	20557.20	0.13	0.42	615.00	675.51	615.00	235.04	0.04	0.35	100.00	100.00	52.37	64920.00	48525.14	31155064.00	206.20	10229.06	8237.00
28	6	1	19721.00	30101.00	148.15	0	Spot (Block28, Row1, Column6)	54458.65	65535.00	15127.25	0.08	0.28	622.00	692.26	622.00	304.31	0.05	0.44	100.00	100.00	56.81	64913.00	53836.65	32784352.00	176.68	12479.88	8325.00
28	7	1	20019.00	30103.00	155.45	0	Spot (Block28, Row1, Column7)	64724.57	65535.00	4665.69	0.01	0.07	613.00	677.45	613.00	295.48	0.04	0.44	100.00	100.00	94.74	64922.00	64111.57	43042240.00	216.76	16317.96	11143.00
28	8	1	20333.00	30100.00	159.35	0	Spot (Block28, Row1, Column8)	1451.17	1410.00	439.44	0.01	0.30	603.00	624.34	603.00	151.05	0.02	0.24	99.00	96.00	0.00	807.00	848.17	1011465.00	5.47	844.18	808.00
28	1	2	18220.00	30389.00	166.40	0	Spot (Block28, Row2, Column1)	735.07	705.00	96.04	0.02	0.13	610.00	686.38	610.00	347.42	0.05	0.51	0.00	0.00	0.00	95.00	125.07	563802.00	0.14	655.97	634.00
28	2	2	18526.00	30394.00	143.40	0	Spot (Block28, Row2, Column2)	51436.92	59033.00	16794.42	0.06	0.33	610.00	729.24	610.00	513.70	0.08	0.70	100.00	100.00	44.07	58423.00	50826.92	29062044.00	98.71	8952.27	8316.50
28	3	2	18828.00	30396.00	145.00	0	Spot (Block28, Row2, Column3)	4556.61	4063.50	2501.71	0.05	0.55	621.00	787.97	621.00	644.10	0.10	0.82	100.00	86.00	0.00	3442.50	3935.61	2615497.00	5.85	1472.53	1300.00
28	4	2	19130.00	30396.00	186.20	0	Spot (Block28, Row2, Column4)	39422.08	40162.50	20650.24	0.01	0.52	665.00	863.80	665.00	752.67	0.11	0.87	100.00	100.00	19.71	39497.50	38757.08	38397296.00	51.23	7185.03	6981.50
28	5	2	19432.00	30404.00	185.75	0	Spot (Block28, Row2, Column5)	10233.23	10074.50	3137.71	0.01	0.31	667.00	804.53	667.00	567.67	0.08	0.71	100.00	100.00	0.00	9407.50	9566.23	9946695.00	16.61	3051.91	2764.00
28	6	2	19719.00	30402.00	148.30	0	Spot (Block28, Row2, Column6)	23500.75	21926.50	13976.41	0.03	0.59	685.00	809.33	685.00	497.82	0.07	0.62	100.00	100.00	0.17	21241.50	22815.75	14053450.00	45.58	5434.31	3925.00
28	7	2	20026.00	30403.00	148.70	0	Spot (Block28, Row2, Column7)	30236.45	27721.00	17231.47	0.04	0.57	635.00	705.41	635.00	258.52	0.05	0.37	100.00	100.00	1.65	27086.00	29601.45	18293060.00	114.23	6258.93	4769.00
28	8	2	20332.00	30398.00	151.15	0	Spot (Block28, Row2, Column8)	991.90	975.00	167.03	0.01	0.17	605.00	643.52	605.00	217.41	0.03	0.34	79.00	40.00	0.00	370.00	386.90	621920.00	1.60	725.15	717.00
28	1	3	18225.00	30694.00	154.00	0	Spot (Block28, Row3, Column1)	51811.37	65535.00	18091.42	0.10	0.35	607.00	658.84	607.00	205.84	0.04	0.31	100.00	100.00	55.62	64928.00	51204.37	34092148.00	248.51	9193.12	7501.00
28	2	3	18529.00	30696.00	145.95	0	Spot (Block28, Row3, Column2)	5859.69	5394.00	2982.05	0.04	0.51	624.00	721.17	624.00	351.49	0.06	0.49	100.00	100.00	0.00	4770.00	5235.69	3392763.00	14.62	1746.48	1451.00
28	3	3	18817.00	30692.00	144.25	0	Spot (Block28, Row3, Column3)	29842.44	27158.50	15944.65	0.04	0.53	618.00	682.17	618.00	245.50	0.04	0.36	100.00	100.00	3.05	26540.50	29224.44	16652082.00	118.78	7839.08	5756.00
28	4	3	19125.00	30693.00	150.75	0	Spot (Block28, Row3, Column4)	56089.78	65535.00	14151.21	0.07	0.25	627.00	757.01	627.00	531.50	0.08	0.70	100.00	100.00	61.58	64908.00	55462.78	34888116.00	104.11	12433.85	8688.00
28	5	3	19430.00	30693.00	146.05	0	Spot (Block28, Row3, Column5)	13507.51	11135.00	11153.98	0.08	0.83	668.00	812.74	668.00	514.94	0.09	0.63	99.00	99.00	1.90	10467.00	12839.51	7807342.00	24.65	3914.16	2241.00
28	6	3	19723.00	30700.00	212.55	0	Spot (Block28, Row3, Column6)	40164.04	37480.00	19639.55	0.03	0.49	731.00	1033.02	731.00	733.68	0.15	0.71	100.00	100.00	27.87	36749.00	39433.04	51731652.00	53.34	9784.33	9672.00
28	7	3	20029.00	30706.00	151.70	0	Spot (Block28, Row3, Column7)	49534.77	65289.00	19210.61	0.12	0.39	714.00	880.33	714.00	566.71	0.09	0.64	100.00	100.00	49.60	64575.00	48820.77	31256656.00	85.85	9811.45	7710.00
28	8	3	20326.00	30706.00	160.45	0	Spot (Block28, Row3, Column8)	49676.16	55265.00	16260.25	0.05	0.33	620.00	717.43	620.00	341.15	0.06	0.48	100.00	100.00	36.19	54645.00	49056.16	35419364.00	143.51	9666.95	8949.00
28	1	4	18228.00	30991.00	149.30	0	Spot (Block28, Row4, Column1)	56178.69	65535.00	14255.48	0.07	0.25	626.00	710.21	626.00	283.22	0.05	0.40	100.00	100.00	62.09	64909.00	55552.69	34381624.00	195.85	14233.09	9794.00
28	2	4	18523.00	30996.00	167.55	0	Spot (Block28, Row4, Column2)	14504.96	13274.00	7115.72	0.04	0.49	670.00	773.51	670.00	400.39	0.06	0.52	100.00	100.00	0.00	12604.00	13834.96	11270355.00	34.29	3127.33	2948.00
28	3	4	18824.00	30997.00	159.60	0	Spot (Block28, Row4, Column3)	65046.30	65535.00	2880.29	0.00	0.04	673.00	765.05	673.00	395.35	0.06	0.52	100.00	100.00	95.70	64862.00	64373.30	45402752.00	162.59	18970.28	12509.50
28	4	4	19111.00	31001.00	152.55	0	Spot (Block28, Row4, Column4)	4133.75	3834.00	1787.04	0.03	0.43	650.00	697.08	650.00	232.35	0.03	0.33	100.00	100.00	0.00	3184.00	3483.75	2620800.00	14.79	1403.01	1257.50
28	5	4	19416.00	30999.00	145.20	0	Spot (Block28, Row4, Column5)	5925.60	4324.00	5475.21	0.14	0.92	640.00	695.04	640.00	234.85	0.04	0.34	100.00	100.00	0.00	3684.00	5285.60	3407220.00	22.27	1830.46	1183.50
28	6	4	19727.00	31004.00	193.55	0	Spot (Block28, Row4, Column6)	11452.11	11645.00	3138.45	0.01	0.27	699.00	820.34	699.00	466.17	0.07	0.57	100.00	100.00	0.00	10946.00	10753.11	12139236.00	22.81	3450.15	3304.50
28	7	4	20018.00	31005.00	148.10	0	Spot (Block28, Row4, Column7)	38101.47	38017.50	23425.41	0.00	0.61	777.00	904.09	777.00	510.67	0.07	0.56	100.00	100.00	29.26	37240.50	37324.47	22784768.00	72.84	7417.99	5376.00
28	8	4	20320.00	31008.00	150.35	0	Spot (Block28, Row4, Column8)	14876.99	13240.50	8351.03	0.05	0.56	678.00	758.64	678.00	296.53	0.05	0.39	100.00	100.00	0.00	12562.50	14198.99	9164223.00	47.61	3844.86	2753.00
28	1	5	18228.00	31298.00	148.80	0	Spot (Block28, Row5, Column1)	46677.37	53407.00	19732.61	0.06	0.42	685.00	859.65	685.00	609.53	0.10	0.71	100.00	100.00	42.53	52722.00	45992.37	28426696.00	75.17	10448.85	8130.00
28	2	5	18521.00	31295.00	159.70	0	Spot (Block28, Row5, Column2)	53427.55	63951.00	14630.74	0.08	0.27	693.00	884.89	693.00	588.91	0.11	0.67	100.00	100.00	48.78	63258.00	52734.55	37346168.00	89.22	10755.01	9725.00
28	3	5	18826.00	31296.00	155.80	0	Spot (Block28, Row5, Column3)	40560.39	39811.00	20492.25	0.01	0.51	690.00	825.92	690.00	455.62	0.08	0.55	100.00	100.00	27.48	39121.00	39870.39	27013376.00	87.21	6695.98	5840.00
28	4	5	19122.00	31300.00	151.65	0	Spot (Block28, Row5, Column4)	49415.86	65535.00	20140.75	0.12	0.41	685.00	758.94	685.00	330.37	0.04	0.44	100.00	100.00	51.83	64850.00	48730.86	31082792.00	147.28	9971.54	6462.00
28	5	5	19423.00	31299.00	158.00	0	Spot (Block28, Row5, Column5)	65106.33	65535.00	2693.61	0.00	0.04	681.00	740.86	681.00	320.36	0.04	0.43	100.00	100.00	96.52	64854.00	64425.33	44858692.00	200.92	19171.10	15357.50
28	6	5	19724.00	31303.00	149.85	0	Spot (Block28, Row5, Column6)	25376.83	22851.00	14258.92	0.05	0.56	696.00	809.98	696.00	487.84	0.07	0.60	100.00	100.00	0.00	22155.00	24680.83	15657502.00	50.36	5046.40	4382.00
28	7	5	20031.00	31303.00	202.15	0	Spot (Block28, Row5, Column7)	44375.95	48804.00	20126.85	0.04	0.45	789.00	989.51	789.00	671.10	0.10	0.68	100.00	100.00	35.90	48015.00	43586.95	51299032.00	64.65	10460.94	10536.00
28	8	5	20328.00	31307.00	152.25	0	Spot (Block28, Row5, Column8)	50819.30	65535.00	19486.58	0.11	0.38	685.00	802.54	685.00	470.61	0.07	0.59	100.00	100.00	54.82	64850.00	50134.30	32168852.00	106.28	11135.21	9508.00
28	1	6	18221.00	31595.00	209.45	0	Spot (Block28, Row6, Column1)	37554.36	33118.00	20680.27	0.05	0.55	701.00	1037.74	701.00	856.82	0.17	0.83	100.00	100.00	25.40	32417.00	36853.36	46868168.00	42.62	8998.77	8803.50
28	2	6	18523.00	31596.00	210.25	0	Spot (Block28, Row6, Column2)	36465.96	33647.00	18498.30	0.03	0.51	704.00	989.79	704.00	797.59	0.15	0.81	100.00	100.00	12.95	32943.00	35761.96	45910808.00	44.48	8346.32	8005.50
28	3	6	18810.00	31594.00	151.60	0	Spot (Block28, Row6, Column3)	62718.46	65535.00	7427.23	0.02	0.12	685.00	832.05	685.00	568.16	0.08	0.68	100.00	100.00	81.21	64850.00	62033.46	39387540.00	108.92	16019.64	10648.00
28	4	6	19121.00	31597.00	146.95	0	Spot (Block28, Row6, Column4)	18026.80	15258.50	11663.22	0.07	0.65	681.00	723.67	681.00	260.43	0.03	0.36	100.00	100.00	0.00	14577.50	17345.80	10671868.00	66.44	3868.46	2806.00
28	5	6	19421.00	31600.00	157.30	0	Spot (Block28, Row6, Column5)	64953.69	65535.00	3517.95	0.00	0.05	699.00	822.00	699.00	489.41	0.07	0.60	100.00	100.00	96.32	64836.00	64254.69	44168928.00	131.04	18121.54	14723.00
28	6	6	19721.00	31601.00	147.40	0	Spot (Block28, Row6, Column6)	9920.83	8666.00	6721.49	0.06	0.68	702.00	844.29	702.00	563.19	0.08	0.67	100.00	100.00	0.00	7964.00	9218.83	5883055.00	16.12	2640.15	1988.00
28	7	6	20021.00	31601.00	153.90	0	Spot (Block28, Row6, Column7)	59257.70	65535.00	11356.73	0.04	0.19	701.00	842.43	701.00	517.02	0.08	0.61	100.00	100.00	70.46	64834.00	58556.70	38517832.00	112.99	15005.50	11399.00
28	8	6	20328.00	31611.00	153.90	0	Spot (Block28, Row6, Column8)	59331.42	65535.00	11550.68	0.04	0.19	666.00	716.92	666.00	271.54	0.03	0.38	100.00	100.00	71.06	64869.00	58665.42	38743752.00	215.86	14287.99	9475.00
28	1	7	18221.00	31894.00	160.95	0	Spot (Block28, Row7, Column1)	20396.18	17345.00	11232.95	0.07	0.55	677.00	814.81	677.00	528.92	0.08	0.65	100.00	100.00	0.00	16668.00	19719.18	14664850.00	37.02	3646.42	3622.50
28	2	7	18518.00	31896.00	146.10	0	Spot (Block28, Row7, Column2)	7376.16	5712.00	4962.36	0.11	0.67	694.00	801.67	694.00	441.40	0.06	0.55	100.00	96.00	0.00	5018.00	6682.16	4278173.00	14.89	2038.43	1654.00
28	3	7	18819.00	31894.00	159.30	0	Spot (Block28, Row7, Column3)	1102.16	1050.00	250.00	0.02	0.23	675.00	698.65	675.00	194.14	0.01	0.28	85.00	49.00	0.00	375.00	427.16	770409.00	2.08	774.92	784.00
28	4	7	19119.00	31899.00	148.70	0	Spot (Block28, Row7, Column4)	4624.55	3904.00	2699.75	0.07	0.58	677.00	751.46	677.00	452.42	0.05	0.60	100.00	93.00	0.00	3227.00	3947.55	2788601.00	8.56	1424.44	1228.00
28	5	7	19418.00	31904.00	195.45	0	Spot (Block28, Row7, Column5)	33561.96	29345.00	20461.36	0.06	0.61	706.00	1001.84	706.00	873.41	0.15	0.87	100.00	100.00	12.79	28639.00	32855.96	36213500.00	37.28	6657.46	6575.00
28	6	7	19719.00	31900.00	200.25	0	Spot (Block28, Row7, Column6)	40425.39	40986.00	20498.83	0.01	0.51	792.00	1208.77	792.00	1056.71	0.18	0.87	100.00	100.00	22.93	40194.00	39633.39	45842656.00	37.11	8951.07	8921.00
28	7	7	20007.00	31903.00	153.45	0	Spot (Block28, Row7, Column7)	60164.27	65535.00	9898.88	0.04	0.16	704.00	899.10	704.00	623.67	0.11	0.69	100.00	100.00	70.81	64831.00	59460.27	38746120.00	95.03	14675.91	11157.00
28	8	7	20324.00	31905.00	187.45	0	Spot (Block28, Row7, Column8)	21979.73	22389.00	5322.28	0.01	0.24	680.00	755.28	680.00	321.69	0.05	0.43	100.00	100.00	0.00	21709.00	21299.73	21650040.00	65.98	6254.97	5507.00
28	1	8	18211.00	32198.00	144.30	0	Spot (Block28, Row8, Column1)	1035.76	1019.50	319.46	0.01	0.31	605.00	669.51	605.00	234.14	0.04	0.35	72.00	39.00	0.00	414.50	430.76	586238.00	1.56	739.62	716.00
28	2	8	18518.00	32194.00	149.20	0	Spot (Block28, Row8, Column2)	21604.05	18583.00	12647.29	0.07	0.59	618.00	670.65	618.00	175.20	0.04	0.26	100.00	100.00	0.00	17965.00	20986.05	13156868.00	119.48	4549.83	3810.00
28	3	8	18809.00	32200.00	148.65	0	Spot (Block28, Row8, Column3)	37424.82	34955.00	23015.70	0.03	0.61	614.00	674.66	614.00	248.77	0.04	0.37	100.00	100.00	27.88	34341.00	36810.82	22417552.00	147.73	7529.11	6042.00
28	4	8	19118.00	32204.00	157.35	0	Spot (Block28, Row8, Column4)	61194.79	65535.00	8963.28	0.03	0.15	606.00	669.12	606.00	260.79	0.04	0.39	100.00	100.00	75.33	64929.00	60588.79	41674032.00	232.09	15204.01	11402.00
28	5	8	19406.00	32201.00	149.70	0	Spot (Block28, Row8, Column5)	4039.25	3674.00	1910.43	0.04	0.47	617.00	818.80	617.00	699.05	0.12	0.85	99.00	82.00	0.00	3057.00	3422.25	2484138.00	4.61	1416.37	1299.00
28	6	8	19716.00	32204.00	205.50	0	Spot (Block28, Row8, Column6)	44579.77	50487.50	20682.05	0.05	0.46	696.00	1006.58	696.00	891.85	0.16	0.89	100.00	100.00	39.92	49791.50	43883.77	53496200.00	48.86	10605.11	10760.50
28	7	8	20020.00	32208.00	147.60	0	Spot (Block28, Row8, Column7)	45988.93	50870.00	20250.46	0.04	0.44	678.00	835.32	678.00	600.20	0.09	0.72	100.00	100.00	40.17	50192.00	45310.93	27363576.00	75.23	9416.50	6910.00
28	8	8	20307.00	32205.00	149.40	0	Spot (Block28, Row8, Column8)	62082.10	65535.00	7535.73	0.02	0.12	656.00	728.65	656.00	310.33	0.05	0.43	100.00	100.00	76.84	64879.00	61426.10	38056652.00	197.71	16128.41	11979.00
29	1	1	4699.00	34510.00	150.95	0	Spot (Block29, Row1, Column1)	48439.09	53976.00	17679.84	0.05	0.36	714.00	989.28	714.00	2523.03	0.14	2.55	100.00	100.00	40.03	53262.00	47725.09	30129316.00	18.81	9573.19	7360.00
29	2	1	4994.00	34515.00	150.05	0	Spot (Block29, Row1, Column2)	56824.89	65535.00	13269.40	0.06	0.23	696.00	852.95	696.00	508.44	0.09	0.60	100.00	100.00	60.81	64839.00	56128.89	34947580.00	110.09	10878.96	8906.50
29	3	1	5300.00	34516.00	141.75	0	Spot (Block29, Row1, Column3)	21037.83	18084.00	14011.67	0.07	0.67	691.00	778.91	691.00	346.09	0.05	0.44	100.00	100.00	0.00	17393.00	20346.83	11423541.00	58.54	4170.01	3419.00
29	4	1	5591.00	34516.00	144.45	0	Spot (Block29, Row1, Column4)	54690.59	65535.00	13964.29	0.08	0.26	698.00	801.24	698.00	349.67	0.06	0.44	100.00	100.00	51.77	64837.00	53992.59	30955088.00	154.11	11582.23	9112.00
29	5	1	5896.00	34516.00	143.50	0	Spot (Block29, Row1, Column5)	43324.61	53585.00	23727.69	0.09	0.55	695.00	755.38	695.00	259.92	0.04	0.34	100.00	100.00	42.47	52890.00	42629.61	23871968.00	163.78	8838.17	6598.00
29	6	1	6192.00	34523.00	141.80	0	Spot (Block29, Row1, Column6)	53158.17	65535.00	15881.37	0.09	0.30	694.00	754.34	694.00	290.17	0.04	0.38	100.00	100.00	51.28	64841.00	52464.17	29024544.00	180.60	12530.99	11353.00
29	7	1	6486.00	34525.00	147.70	0	Spot (Block29, Row1, Column7)	64877.03	65535.00	3348.00	0.00	0.05	671.00	713.31	671.00	281.83	0.03	0.40	100.00	100.00	93.28	64864.00	64206.03	38602168.00	227.67	18868.85	15473.00
29	8	1	6804.00	34522.00	157.50	0	Spot (Block29, Row1, Column8)	1964.90	1726.00	922.26	0.06	0.47	617.00	656.38	617.00	162.46	0.03	0.25	99.00	98.00	0.00	1109.00	1347.90	1343992.00	8.05	943.60	908.50
29	1	2	4693.00	34809.00	194.20	0	Spot (Block29, Row2, Column1)	829.96	797.50	131.46	0.02	0.16	700.00	788.12	700.00	357.82	0.05	0.45	4.00	0.00	0.00	97.50	129.96	888061.00	0.12	750.92	752.00
29	2	2	4987.00	34811.00	126.35	0	Spot (Block29, Row2, Column2)	42806.66	43213.00	16960.21	0.00	0.40	697.00	831.33	697.00	489.50	0.08	0.59	100.00	100.00	15.53	42516.00	42109.66	18192852.00	85.75	7268.30	6310.00
29	3	2	5301.00	34818.00	139.50	0	Spot (Block29, Row2, Column3)	2378.34	2100.00	895.67	0.05	0.38	699.00	782.36	699.00	333.18	0.05	0.43	100.00	96.00	0.00	1401.00	1679.34	1258142.00	4.79	1122.92	1042.00
29	4	2	5601.00	34820.00	204.25	0	Spot (Block29, Row2, Column4)	14961.57	11797.50	10231.28	0.10	0.68	707.00	839.60	707.00	411.90	0.07	0.49	100.00	100.00	0.00	11090.50	14254.57	17744420.00	34.28	3928.16	3967.00
29	5	2	5902.00	34824.00	171.35	0	Spot (Block29, Row2, Column5)	16641.99	16044.00	7315.00	0.02	0.44	707.00	811.81	707.00	356.83	0.06	0.44	100.00	100.00	0.00	15337.00	15934.99	13663072.00	44.36	3806.66	3220.50
29	6	2	6190.00	34824.00	143.45	0	Spot (Block29, Row2, Column6)	26221.86	24181.50	13837.41	0.04	0.53	700.00	822.90	700.00	512.34	0.07	0.62	100.00	100.00	0.18	23481.50	25521.86	14736687.00	49.57	4910.06	4258.00
29	7	2	6498.00	34824.00	140.85	0	Spot (Block29, Row2, Column7)	13248.68	11629.50	7825.31	0.06	0.59	674.00	720.27	674.00	277.19	0.03	0.38	100.00	100.00	0.00	10955.50	12574.68	7154288.00	45.20	3317.86	2723.50
29	8	2	6801.00	34836.00	239.20	0	Spot (Block29, Row2, Column8)	722.78	696.00	98.78	0.02	0.14	621.00	693.89	621.00	331.61	0.05	0.48	1.00	0.00	0.00	75.00	101.78	1195485.00	0.09	673.95	686.00
29	1	3	4697.00	35112.00	143.45	0	Spot (Block29, Row3, Column1)	56485.19	65535.00	14353.58	0.06	0.25	707.00	786.51	707.00	283.99	0.05	0.36	100.00	100.00	63.00	64828.00	55778.19	31293016.00	196.13	13812.25	12201.50
29	2	3	4999.00	35115.00	139.15	0	Spot (Block29, Row3, Column2)	3810.06	3681.00	1491.63	0.01	0.39	707.00	819.24	707.00	377.09	0.06	0.46	100.00	98.00	0.00	2974.00	3103.06	1992660.00	7.93	1348.40	1327.00
29	3	3	5285.00	35110.00	138.60	0	Spot (Block29, Row3, Column3)	21046.65	18940.00	11974.40	0.05	0.57	706.00	774.54	706.00	293.52	0.04	0.38	100.00	100.00	0.00	18234.00	20340.65	10839023.00	69.06	4938.77	3944.00
29	4	3	5596.00	35116.00	142.10	0	Spot (Block29, Row3, Column4)	58061.51	65535.00	12320.84	0.05	0.21	707.00	795.69	707.00	332.54	0.05	0.42	100.00	100.00	66.06	64828.00	57354.51	31817936.00	172.21	14083.63	10748.50
29	5	3	5895.00	35119.00	135.45	0	Spot (Block29, Row3, Column5)	11527.22	11050.00	6121.49	0.02	0.53	714.00	831.27	714.00	415.06	0.07	0.50	100.00	100.00	0.00	10336.00	10813.22	5717502.00	25.77	2923.42	2302.00
29	6	3	6193.00	35119.00	228.15	0	Spot (Block29, Row3, Column6)	34602.24	24554.00	18414.04	0.15	0.53	724.00	933.17	724.00	669.92	0.11	0.72	100.00	100.00	18.15	23830.00	33878.24	51661432.00	50.26	9525.62	9099.00
29	7	3	6500.00	35126.00	140.60	0	Spot (Block29, Row3, Column7)	36125.64	32547.00	22420.78	0.05	0.62	689.00	830.45	689.00	602.05	0.08	0.72	100.00	100.00	21.60	31858.00	35436.64	19399508.00	58.62	6444.81	4807.00
29	8	3	6796.00	35126.00	153.20	0	Spot (Block29, Row3, Column8)	55485.17	65535.00	14323.83	0.07	0.26	681.00	772.16	681.00	453.58	0.05	0.59	100.00	100.00	55.26	64854.00	54804.17	35843712.00	120.62	10703.81	9228.00
29	1	4	4696.00	35412.00	139.30	0	Spot (Block29, Row4, Column1)	59337.24	65535.00	10594.65	0.04	0.18	744.00	856.69	744.00	369.06	0.06	0.43	100.00	100.00	66.79	64791.00	58593.24	31626976.00	158.46	14747.77	12226.00
29	2	4	4991.00	35412.00	172.30	0	Spot (Block29, Row4, Column2)	10675.40	9674.00	6226.21	0.04	0.58	737.00	912.97	737.00	516.79	0.09	0.57	100.00	100.00	0.00	8937.00	9938.40	8817881.00	18.89	2666.47	2684.00
29	3	4	5291.00	35418.00	147.80	0	Spot (Block29, Row4, Column3)	64870.46	65535.00	3522.83	0.00	0.05	716.00	885.07	716.00	506.45	0.09	0.57	100.00	100.00	95.49	64819.00	64154.46	38857740.00	126.34	18176.27	13395.50
29	4	4	5585.00	35419.00	141.55	0	Spot (Block29, Row4, Column4)	2263.85	2278.00	728.62	0.00	0.32	704.00	764.18	704.00	243.75	0.04	0.32	100.00	98.00	0.00	1574.00	1559.85	1229273.00	6.15	1094.71	1055.50
29	5	4	5871.00	35424.00	144.25	0	Spot (Block29, Row4, Column5)	6327.31	4374.50	9147.69	0.16	1.45	704.00	755.77	704.00	206.31	0.03	0.27	100.00	98.00	1.23	3670.50	5623.31	3606568.00	27.01	1946.30	1064.00
29	6	4	6194.00	35424.00	175.35	0	Spot (Block29, Row4, Column6)	23002.11	22756.00	10550.20	0.00	0.46	736.00	849.35	736.00	434.97	0.06	0.51	100.00	100.00	0.00	22020.00	22266.11	19804808.00	50.93	5228.83	4751.00
29	7	4	6489.00	35428.00	139.60	0	Spot (Block29, Row4, Column7)	30218.69	25244.00	22217.45	0.08	0.74	708.00	838.39	708.00	554.40	0.07	0.66	100.00	100.00	12.52	24536.00	29510.69	15925249.00	52.99	5810.59	3784.00
29	8	4	6794.00	35431.00	143.10	0	Spot (Block29, Row4, Column8)	9677.31	8348.50	5595.61	0.06	0.58	692.00	757.29	692.00	314.39	0.04	0.42	100.00	100.00	0.00	7656.50	8985.31	5419296.00	28.37	2212.19	1782.00
29	1	5	4696.00	35712.00	143.50	0	Spot (Block29, Row5, Column1)	61838.85	65535.00	7535.05	0.03	0.12	781.00	941.39	781.00	564.77	0.08	0.60	100.00	100.00	73.83	64754.00	61057.85	34258988.00	107.83	17672.91	14571.50
29	2	5	4991.00	35712.00	153.85	0	Spot (Block29, Row5, Column2)	57618.45	65535.00	12413.81	0.06	0.22	808.00	1053.87	808.00	667.60	0.12	0.63	100.00	100.00	61.73	64727.00	56810.45	37337068.00	84.73	12062.49	10752.50
29	3	5	5296.00	35715.00	149.00	0	Spot (Block29, Row5, Column3)	41938.45	41541.00	19950.10	0.00	0.48	800.00	1025.20	800.00	631.99	0.11	0.62	100.00	100.00	27.77	40741.00	41138.45	25372892.00	64.74	7199.28	6495.50
29	4	5	5592.00	35720.00	140.10	0	Spot (Block29, Row5, Column4)	47176.68	56823.50	20559.76	0.08	0.44	767.00	876.65	767.00	444.87	0.06	0.51	100.00	100.00	46.21	56056.50	46409.68	24909408.00	104.08	10763.26	8358.50
29	5	5	5895.00	35721.00	147.90	0	Spot (Block29, Row5, Column5)	64863.31	65535.00	3770.51	0.00	0.06	762.00	836.84	762.00	333.54	0.04	0.40	100.00	100.00	96.15	64773.00	64101.31	38788596.00	191.96	18091.83	12598.50
29	6	5	6195.00	35721.00	145.45	0	Spot (Block29, Row5, Column6)	31675.28	29728.00	16080.24	0.03	0.51	779.00	913.68	779.00	589.63	0.07	0.65	100.00	100.00	0.87	28949.00	30896.28	18213292.00	52.17	5834.19	5201.00
29	7	5	6494.00	35722.00	198.15	0	Spot (Block29, Row5, Column7)	35168.29	30441.00	23067.54	0.06	0.66	772.00	977.76	772.00	795.50	0.10	0.81	100.00	100.00	25.83	29669.00	34396.29	39072256.00	42.98	7754.65	7868.50
29	8	5	6798.00	35725.00	144.55	0	Spot (Block29, Row5, Column8)	43958.21	54594.50	23083.60	0.09	0.53	689.00	803.53	689.00	553.79	0.07	0.69	100.00	100.00	43.16	53905.50	43269.21	25056304.00	77.93	7371.27	5684.00
29	1	6	4694.00	36012.00	226.95	0	Spot (Block29, Row6, Column1)	30897.83	19352.00	19527.58	0.20	0.63	791.00	1055.08	791.00	724.44	0.13	0.69	100.00	100.00	15.98	18561.00	30106.83	45821716.00	41.19	8396.75	8401.00
29	2	6	4989.00	36016.00	223.90	0	Spot (Block29, Row6, Column2)	18154.53	12833.50	11311.45	0.15	0.62	785.00	994.70	785.00	665.82	0.10	0.67	100.00	100.00	0.00	12048.50	17369.53	26178852.00	25.77	5466.40	5513.00
29	3	6	5278.00	36013.00	144.85	0	Spot (Block29, Row6, Column3)	61557.48	65535.00	8344.01	0.03	0.14	773.00	900.09	773.00	489.19	0.07	0.54	100.00	100.00	75.00	64762.00	60784.48	35211164.00	124.00	15183.99	11058.50
29	4	6	5596.00	36018.00	139.65	0	Spot (Block29, Row6, Column4)	12390.27	11568.00	6558.20	0.03	0.53	739.50	790.49	739.50	253.30	0.03	0.32	100.00	100.00	0.00	10828.50	11650.77	6566841.00	45.79	3182.19	2616.00
29	5	6	5890.00	36020.00	149.05	0	Spot (Block29, Row6, Column5)	64862.59	65535.00	3714.93	0.00	0.06	781.00	877.16	781.00	426.22	0.05	0.49	100.00	100.00	94.84	64754.00	64081.59	38982756.00	150.12	20187.22	15898.00
29	6	6	6193.00	36020.00	143.40	0	Spot (Block29, Row6, Column6)	5898.35	4963.00	3825.52	0.07	0.65	779.00	860.04	779.00	417.36	0.04	0.49	100.00	93.00	0.00	4184.00	5119.35	3308974.00	12.07	1668.32	1550.50
29	7	6	6490.00	36019.00	145.35	0	Spot (Block29, Row6, Column7)	49268.23	62278.00	19253.36	0.10	0.39	719.00	859.17	719.00	566.47	0.08	0.66	100.00	100.00	47.92	61559.00	48549.23	28477212.00	85.46	9140.87	7573.00
29	8	6	6799.00	36029.00	145.50	0	Spot (Block29, Row6, Column8)	50126.37	65535.00	19833.07	0.12	0.40	686.00	727.30	686.00	222.07	0.03	0.31	100.00	100.00	54.40	64849.00	49440.37	29023352.00	222.45	9182.29	7110.50
29	1	7	4689.00	36313.00	161.15	0	Spot (Block29, Row7, Column1)	17127.40	14976.00	9842.62	0.06	0.57	713.00	906.69	713.00	555.99	0.10	0.61	100.00	100.00	0.00	14263.00	16414.40	12246094.00	29.17	3286.93	3320.50
29	2	7	4989.00	36313.00	142.70	0	Spot (Block29, Row7, Column2)	3006.73	2524.00	1703.90	0.08	0.57	710.00	823.05	710.00	394.18	0.06	0.48	93.00	75.00	0.00	1814.00	2296.73	1671740.00	5.54	1125.39	1043.00
29	3	7	5282.00	36305.00	181.40	0	Spot (Block29, Row7, Column3)	929.12	905.00	177.66	0.01	0.19	704.00	742.29	704.00	187.78	0.02	0.25	57.00	14.00	0.00	201.00	225.12	856649.00	0.99	782.27	781.00
29	4	7	5584.00	36319.00	147.35	0	Spot (Block29, Row7, Column4)	2279.35	2000.50	1060.48	0.06	0.47	752.00	829.59	752.00	371.23	0.04	0.45	93.00	74.00	0.00	1248.50	1527.35	1344815.00	3.91	1073.17	1071.00
29	5	7	5889.00	36320.00	180.85	0	Spot (Block29, Row7, Column5)	16474.01	13747.50	10540.51	0.08	0.64	797.00	974.27	797.00	564.32	0.09	0.58	100.00	100.00	0.00	12950.50	15677.01	15090190.00	27.47	3629.01	3628.00
29	6	7	6187.00	36320.00	218.05	0	Spot (Block29, Row7, Column6)	20450.68	15227.00	12859.05	0.13	0.63	815.00	1147.08	815.00	898.88	0.15	0.78	100.00	100.00	0.00	14412.00	19635.68	27772026.00	21.48	5799.22	6073.50
29	7	7	6475.00	36324.00	146.65	0	Spot (Block29, Row7, Column7)	59057.30	65535.00	10811.40	0.05	0.18	766.00	918.03	766.00	605.66	0.08	0.66	100.00	100.00	65.76	64769.00	58291.30	34666908.00	95.99	13891.32	11446.00
29	8	7	6793.00	36324.00	177.65	0	Spot (Block29, Row7, Column8)	39087.19	39870.50	13590.16	0.01	0.35	690.00	760.86	690.00	303.07	0.04	0.40	100.00	100.00	1.36	39180.50	38397.19	34553116.00	126.46	8674.91	7165.00
29	1	8	4681.00	36622.00	151.75	0	Spot (Block29, Row8, Column1)	1132.49	1020.50	460.39	0.05	0.41	695.00	745.39	695.00	272.24	0.03	0.37	65.00	20.00	0.00	325.50	437.49	713466.00	1.42	820.20	812.00
29	2	8	4991.00	36613.00	139.10	0	Spot (Block29, Row8, Column2)	9607.17	8980.00	5359.30	0.03	0.56	701.00	726.98	701.00	139.23	0.02	0.19	100.00	100.00	0.00	8279.00	8906.17	5043766.00	63.78	2433.18	2031.50
29	3	8	5279.00	36613.00	140.35	0	Spot (Block29, Row8, Column3)	25065.20	20004.00	18865.04	0.10	0.75	706.00	779.73	706.00	348.00	0.04	0.45	100.00	100.00	2.06	19298.00	24359.20	13384815.00	69.79	4736.10	3659.50
29	4	8	5590.00	36624.00	151.55	0	Spot (Block29, Row8, Column4)	62786.57	65535.00	8431.54	0.02	0.13	718.00	828.51	718.00	434.04	0.06	0.52	100.00	100.00	85.13	64817.00	62068.57	39681460.00	142.75	13468.44	11482.50
29	5	8	5879.00	36608.00	154.45	0	Spot (Block29, Row8, Column5)	1611.31	1522.50	507.87	0.02	0.32	769.00	932.26	769.00	663.23	0.08	0.71	57.00	17.00	0.00	753.50	842.31	1053796.00	1.02	955.88	923.50
29	6	8	6190.00	36623.00	216.90	0	Spot (Block29, Row8, Column6)	37495.19	26203.00	21179.74	0.16	0.56	797.00	1054.36	797.00	868.77	0.12	0.82	100.00	100.00	27.87	25406.00	36698.19	50318908.00	41.95	9874.23	9724.00
29	7	8	6489.00	36627.00	138.35	0	Spot (Block29, Row8, Column7)	37680.16	36246.00	19629.68	0.02	0.52	727.00	909.22	727.00	626.82	0.10	0.69	100.00	100.00	12.93	35519.00	36953.16	19518364.00	58.66	7061.06	5108.50
29	8	8	6776.00	36627.00	145.45	0	Spot (Block29, Row8, Column8)	63012.64	65535.00	6507.58	0.02	0.10	700.00	801.07	700.00	358.68	0.06	0.45	100.00	100.00	80.07	64835.00	62312.64	36043520.00	173.45	16816.79	11999.50
30	1	1	9203.00	34535.00	151.60	0	Spot (Block30, Row1, Column1)	44304.41	45285.00	18894.94	0.01	0.43	798.00	856.72	798.00	230.22	0.03	0.27	100.00	100.00	31.80	44487.00	43506.41	27867644.00	188.72	8997.93	6700.50
30	2	1	9495.00	34543.00	163.55	0	Spot (Block30, Row1, Column2)	1427.39	1380.00	330.49	0.01	0.23	798.00	843.08	798.00	162.13	0.02	0.19	96.00	85.00	0.00	582.00	629.39	1057696.00	3.60	994.30	981.00
30	3	1	9808.00	34546.00	195.25	0	Spot (Block30, Row1, Column3)	1036.64	990.00	193.27	0.02	0.19	790.00	819.21	790.00	139.26	0.02	0.17	63.00	41.00	0.00	200.00	246.64	1120605.00	1.56	905.30	897.50
30	4	1	10095.00	34545.00	156.60	0	Spot (Block30, Row1, Column4)	1319.98	1293.00	289.50	0.01	0.22	786.00	801.62	786.00	129.08	0.01	0.16	95.00	78.00	0.00	507.00	533.98	890984.00	4.02	937.29	918.00
30	5	1	10405.00	34553.00	162.10	0	Spot (Block30, Row1, Column5)	1219.95	1172.00	245.49	0.02	0.20	790.00	804.72	790.00	134.22	0.01	0.17	92.00	70.00	0.00	382.00	429.95	888123.00	3.09	918.59	896.00
30	6	1	10700.00	34547.00	153.85	0	Spot (Block30, Row1, Column6)	1302.19	1249.50	272.32	0.02	0.21	798.00	826.94	798.00	137.94	0.02	0.17	93.00	80.00	0.00	451.50	504.19	843816.00	3.45	974.12	950.50
30	7	1	10989.00	34549.00	142.65	0	Spot (Block30, Row1, Column7)	1766.89	1671.00	435.00	0.02	0.25	797.00	822.90	797.00	134.92	0.01	0.16	100.00	99.00	0.00	874.00	969.89	984156.00	7.00	1141.38	1080.00
30	8	1	11301.00	34548.00	168.60	0	Spot (Block30, Row1, Column8)	1770.47	1761.00	529.56	0.00	0.30	794.00	815.88	794.00	134.05	0.01	0.16	99.00	91.00	0.00	967.00	976.47	1405754.00	7.12	1041.81	1028.00
30	1	2	9197.00	34850.00	226.20	0	Spot (Block30, Row2, Column1)	895.00	885.00	154.67	0.00	0.17	790.00	818.11	790.00	176.33	0.02	0.22	36.00	7.00	0.00	95.00	105.00	1317441.00	0.44	817.01	779.00
30	2	2	9501.00	34841.00	165.15	0	Spot (Block30, Row2, Column2)	1109.37	1100.50	205.91	0.00	0.19	792.00	829.94	792.00	132.18	0.02	0.16	76.00	59.00	0.00	308.50	317.37	838680.00	2.11	918.42	903.00
30	3	2	9800.00	34831.00	188.20	0	Spot (Block30, Row2, Column3)	1018.24	986.00	190.83	0.01	0.19	790.00	819.01	790.00	135.81	0.02	0.17	58.00	35.00	0.00	196.00	228.24	1016201.00	1.47	934.83	896.50
30	4	2	10099.00	34843.00	190.05	0	Spot (Block30, Row2, Column4)	1055.21	1015.00	187.70	0.02	0.18	791.00	817.78	791.00	136.94	0.01	0.17	71.00	44.00	0.00	224.00	264.21	1073145.00	1.73	891.16	876.50
30	5	2	10403.00	34849.00	192.00	0	Spot (Block30, Row2, Column5)	3067.64	2914.50	944.11	0.02	0.31	801.00	861.70	801.00	280.85	0.03	0.33	100.00	99.00	0.00	2113.50	2266.64	3196481.00	7.85	1382.67	1355.00
30	6	2	10699.00	34849.00	147.00	-50	Spot (Block30, Row2, Column6)	1209.71	1201.50	241.79	0.00	0.20	811.00	982.13	811.00	668.43	0.08	0.68	11.00	0.00	0.00	390.50	398.71	713729.00	0.34	1003.24	975.00
30	7	2	11002.00	34846.00	203.05	0	Spot (Block30, Row2, Column7)	1041.84	995.00	207.04	0.02	0.20	791.00	825.47	791.00	154.59	0.02	0.19	61.00	33.00	0.00	204.00	250.84	1219995.00	1.40	874.21	884.00
30	8	2	11315.00	34855.00	274.20	0	Spot (Block30, Row2, Column8)	868.98	869.00	139.32	0.00	0.16	790.00	854.21	790.00	370.35	0.03	0.43	4.00	0.00	0.00	79.00	78.98	1911762.00	0.04	807.61	785.00
30	1	3	9200.00	35141.00	142.60	0	Spot (Block30, Row3, Column1)	1784.81	1683.00	473.35	0.03	0.27	789.00	794.00	789.00	129.88	0.00	0.16	100.00	100.00	0.00	894.00	995.81	987000.00	7.63	1103.34	1082.00
30	2	3	9505.00	35145.00	184.50	0	Spot (Block30, Row3, Column2)	1018.08	995.00	170.45	0.01	0.17	796.00	856.11	796.00	231.53	0.03	0.27	41.00	6.00	0.00	199.00	222.08	976343.00	0.70	921.98	897.00
30	3	3	9789.00	35130.00	152.75	0	Spot (Block30, Row3, Column3)	1595.83	1518.00	435.09	0.02	0.27	789.00	815.75	789.00	136.57	0.01	0.17	98.00	91.00	0.00	729.00	806.83	1027716.00	5.71	1071.87	1110.00
30	4	3	10094.00	35139.00	155.55	0	Spot (Block30, Row3, Column4)	1423.40	1380.00	349.31	0.01	0.25	793.00	823.86	793.00	136.00	0.02	0.17	97.00	85.00	0.00	587.00	630.40	949411.00	4.41	1033.99	997.50
30	5	3	10388.00	35145.00	159.30	0	Spot (Block30, Row3, Column5)	1526.72	1451.00	396.24	0.02	0.26	853.50	967.17	853.50	505.67	0.05	0.52	59.00	17.00	0.00	597.50	673.22	1064121.00	1.11	1079.08	1099.00
30	6	3	10696.00	35147.00	204.35	0	Spot (Block30, Row3, Column6)	41902.40	41793.00	20895.65	0.00	0.50	922.00	1205.63	922.00	868.74	0.12	0.72	100.00	100.00	35.00	40871.00	40980.40	49570956.00	46.85	10613.91	10524.00
30	7	3	10998.00	35151.00	147.00	-50	Spot (Block30, Row3, Column7)	1122.09	1085.00	215.61	0.01	0.19	827.00	1015.09	827.00	705.72	0.09	0.70	2.00	0.00	0.00	258.00	295.09	659787.00	0.15	921.19	907.00
30	8	3	11296.00	35153.00	158.75	0	Spot (Block30, Row3, Column8)	60003.52	65535.00	11623.96	0.04	0.19	807.00	937.10	807.00	552.30	0.06	0.59	100.00	100.00	71.78	64728.00	59196.52	41882840.00	106.95	12972.85	11280.50
30	1	4	9201.00	35445.00	162.65	0	Spot (Block30, Row4, Column1)	1394.77	1341.50	328.44	0.02	0.24	798.00	847.29	798.00	222.69	0.03	0.26	90.00	63.00	0.00	543.50	596.77	1020968.00	2.46	1006.45	1020.00
30	2	4	9493.00	35443.00	168.60	0	Spot (Block30, Row4, Column2)	10586.36	9573.00	5609.09	0.04	0.53	841.00	953.65	841.00	421.21	0.05	0.44	100.00	100.00	0.00	8732.00	9745.36	8384399.00	22.87	2690.30	2695.00
30	3	4	9793.00	35447.00	138.55	0	Spot (Block30, Row4, Column3)	3660.00	3591.00	1244.37	0.01	0.34	803.00	905.04	803.00	357.23	0.05	0.39	100.00	99.00	0.00	2788.00	2857.00	1895880.00	7.71	1639.89	1496.50
30	4	4	10094.00	35447.00	186.00	0	Spot (Block30, Row4, Column4)	981.59	979.50	174.76	0.00	0.18	795.00	825.20	795.00	134.09	0.02	0.16	53.00	30.00	0.00	184.50	186.59	958027.00	1.17	895.44	877.50
30	5	4	10382.00	35445.00	167.90	0	Spot (Block30, Row4, Column5)	1221.49	1193.00	254.89	0.01	0.21	800.00	842.48	800.00	148.61	0.02	0.18	88.00	61.00	0.00	393.00	421.49	955206.00	2.55	939.02	903.00
30	6	4	10699.00	35449.00	198.85	0	Spot (Block30, Row4, Column6)	3440.82	3440.50	966.93	0.00	0.28	883.00	990.23	883.00	514.06	0.05	0.52	100.00	94.00	0.00	2557.50	2557.82	3839953.00	4.77	1500.16	1388.50
30	7	4	10998.00	35450.00	151.85	0	Spot (Block30, Row4, Column7)	1465.64	1392.00	352.06	0.02	0.24	890.00	992.08	890.00	454.63	0.05	0.46	53.00	18.00	0.00	502.00	575.64	926282.00	1.04	1048.23	1011.00
30	8	4	11291.00	35452.00	194.90	0	Spot (Block30, Row4, Column8)	1143.92	1097.00	229.55	0.02	0.20	862.00	907.94	862.00	375.71	0.02	0.41	32.00	0.00	0.00	235.00	281.92	1226281.00	0.63	925.76	902.00
30	1	5	9197.00	35754.00	201.20	0	Spot (Block30, Row5, Column1)	1541.23	1340.00	648.90	0.06	0.42	868.00	1041.02	868.00	695.29	0.08	0.67	37.00	14.00	0.00	472.00	673.23	1769336.00	0.72	1142.73	903.50
30	2	5	9491.00	35739.00	157.05	0	Spot (Block30, Row5, Column2)	61791.91	65535.00	9239.45	0.03	0.15	907.00	1115.07	907.00	660.68	0.09	0.59	100.00	100.00	77.75	64628.00	60884.91	42204264.00	91.84	13972.71	11609.50
30	3	5	9796.00	35743.00	150.50	0	Spot (Block30, Row5, Column3)	38796.86	36510.00	20163.36	0.03	0.52	884.00	992.81	884.00	483.36	0.05	0.49	100.00	100.00	20.90	35626.00	37912.86	24131756.00	78.21	6413.56	6083.00
30	4	5	10098.00	35743.00	151.60	0	Spot (Block30, Row5, Column4)	1350.63	1304.00	279.42	0.02	0.21	847.00	902.12	847.00	301.66	0.03	0.33	75.00	34.00	0.00	457.00	503.63	848193.00	1.49	1035.50	1016.00
30	5	5	10393.00	35748.00	139.80	0	Spot (Block30, Row5, Column5)	5198.37	5037.50	2117.79	0.01	0.41	795.00	843.21	795.00	149.94	0.03	0.18	100.00	100.00	0.00	4242.50	4403.37	2755135.00	29.05	1912.65	1782.00
30	6	5	10699.00	35744.00	230.80	0	Spot (Block30, Row5, Column6)	1170.70	1105.00	317.37	0.03	0.27	872.00	987.42	872.00	522.25	0.05	0.53	22.00	1.00	0.00	233.00	298.70	1793516.00	0.35	970.00	893.00
30	7	5	10995.00	35750.00	194.20	0	Spot (Block30, Row5, Column7)	34643.92	29784.00	20482.52	0.07	0.59	914.00	1116.94	914.00	653.22	0.09	0.58	100.00	100.00	17.31	28870.00	33729.92	37034540.00	51.33	8019.51	7921.00
30	8	5	11304.00	35755.00	147.90	0	Spot (Block30, Row5, Column8)	1633.85	1580.00	416.96	0.01	0.26	869.00	927.56	869.00	407.71	0.03	0.44	80.00	43.00	0.00	711.00	764.85	975409.00	1.73	1082.27	1044.00
30	1	6	9191.00	36037.00	205.40	0	Spot (Block30, Row6, Column1)	37888.43	35206.50	22345.85	0.03	0.59	903.00	1237.16	903.00	973.36	0.14	0.79	100.00	100.00	30.13	34303.50	36985.43	45390712.00	37.65	9209.19	9463.50
30	2	6	9491.00	36042.00	211.70	0	Spot (Block30, Row6, Column2)	23636.63	19372.00	13461.69	0.09	0.57	906.00	1185.36	906.00	855.62	0.12	0.72	100.00	100.00	0.00	18466.00	22730.63	30231236.00	26.24	6345.27	6492.50
30	3	6	9786.00	36052.00	161.00	0	Spot (Block30, Row6, Column3)	1581.86	1494.50	428.13	0.02	0.27	869.00	953.08	869.00	435.03	0.04	0.46	70.00	33.00	0.00	625.50	712.86	1138938.00	1.45	1027.51	1018.50
30	4	6	10101.00	36046.00	155.20	0	Spot (Block30, Row6, Column4)	1208.89	1199.50	252.63	0.00	0.21	797.00	845.26	797.00	138.77	0.03	0.16	82.00	67.00	0.00	402.50	411.89	800282.00	2.62	993.99	989.00
30	5	6	10394.00	36049.00	139.85	0	Spot (Block30, Row6, Column5)	3217.81	3154.50	1001.68	0.01	0.31	805.00	869.73	805.00	216.83	0.03	0.25	100.00	100.00	0.00	2349.50	2412.81	1705437.00	10.83	1452.46	1347.50
30	6	6	10683.00	36042.00	219.80	0	Spot (Block30, Row6, Column6)	1047.19	984.00	480.86	0.03	0.46	870.00	950.39	870.00	438.43	0.04	0.46	9.00	2.00	0.00	114.00	177.19	1449315.00	0.22	943.58	900.50
30	7	6	10998.00	36046.00	138.35	0	Spot (Block30, Row6, Column7)	1912.72	1776.00	934.86	0.03	0.49	877.00	964.16	877.00	492.33	0.04	0.51	82.00	43.00	0.00	899.00	1035.72	992700.00	1.93	1254.90	1209.00
30	8	6	11298.00	36067.00	190.75	0	Spot (Block30, Row6, Column8)	1103.19	1080.50	239.10	0.01	0.22	806.00	854.85	806.00	155.74	0.03	0.18	70.00	42.00	0.00	274.50	297.19	1134083.00	1.59	893.35	882.50
30	1	7	9190.00	36338.00	159.25	0	Spot (Block30, Row7, Column1)	15735.72	13770.00	8598.71	0.06	0.55	817.00	1002.57	817.00	660.81	0.09	0.66	100.00	100.00	0.00	12953.00	14918.72	10999268.00	22.30	3232.06	3105.00
30	2	7	9503.00	36353.00	157.05	0	Spot (Block30, Row7, Column2)	1113.38	1093.00	193.61	0.01	0.17	872.00	947.11	872.00	375.85	0.04	0.40	24.00	0.00	0.00	221.00	241.38	753759.00	0.44	926.56	891.00
30	3	7	9786.00	36365.00	209.95	0	Spot (Block30, Row7, Column3)	1018.23	991.00	193.86	0.01	0.19	852.00	868.93	852.00	149.75	0.01	0.17	45.00	22.00	0.00	139.00	166.23	1280933.00	1.00	938.67	900.50
30	4	7	10094.00	36346.00	191.70	0	Spot (Block30, Row7, Column4)	1024.97	990.00	181.24	0.02	0.18	877.00	912.30	877.00	272.31	0.02	0.30	24.00	2.00	0.00	113.00	147.97	1064943.00	0.41	927.36	869.00
30	5	7	10391.00	36347.00	147.00	-50	Spot (Block30, Row7, Column5)	1186.76	1195.50	212.07	0.00	0.18	901.00	1021.75	901.00	485.20	0.05	0.47	23.00	0.00	0.00	294.50	285.76	700186.00	0.34	1081.74	1071.00
30	6	7	10688.00	36349.00	201.25	0	Spot (Block30, Row7, Column6)	26668.73	23885.00	14438.33	0.05	0.54	1011.00	1302.37	1011.00	912.24	0.11	0.70	100.00	100.00	0.35	22874.00	25657.73	30722372.00	27.81	6991.73	6927.50
30	7	7	10991.00	36351.00	147.00	-50	Spot (Block30, Row7, Column7)	1233.78	1214.00	259.97	0.01	0.21	896.00	1032.69	896.00	581.25	0.06	0.56	18.00	0.00	0.00	318.00	337.78	724229.00	0.35	1128.44	1088.00
30	8	7	11295.00	36353.00	185.50	0	Spot (Block30, Row7, Column8)	6632.17	6609.00	1689.07	0.00	0.25	877.00	908.28	877.00	269.04	0.02	0.30	100.00	100.00	0.00	5732.00	5755.17	6419939.00	21.28	2411.29	2238.00
30	1	8	9186.00	36649.00	154.15	0	Spot (Block30, Row8, Column1)	1335.98	1290.00	387.12	0.02	0.29	784.00	824.45	784.00	246.02	0.02	0.30	72.00	51.00	0.00	506.00	551.98	879077.00	2.08	985.41	981.50
30	2	8	9501.00	36647.00	200.70	0	Spot (Block30, Row8, Column2)	1082.52	1054.50	178.88	0.01	0.17	798.00	841.84	798.00	150.42	0.02	0.18	78.00	40.00	0.00	256.50	284.52	1234075.00	1.60	922.69	886.00
30	3	8	9780.00	36640.00	146.30	0	Spot (Block30, Row8, Column3)	1377.78	1301.50	336.14	0.02	0.24	866.00	893.56	866.00	261.25	0.01	0.29	76.00	42.00	0.00	435.50	511.78	807378.00	1.85	1063.03	1031.00
30	4	8	10089.00	36650.00	153.85	0	Spot (Block30, Row8, Column4)	64439.03	65535.00	4855.30	0.01	0.08	895.00	962.10	895.00	344.40	0.03	0.36	100.00	100.00	91.90	64640.00	63544.03	42143512.00	184.31	15544.21	12216.00
30	5	8	10379.00	36623.00	234.20	0	Spot (Block30, Row8, Column5)	1080.47	1047.00	212.41	0.01	0.20	912.00	1104.26	912.00	739.25	0.08	0.67	0.00	0.00	0.00	135.00	168.47	1708221.00	-0.03	973.55	964.00
30	6	8	10689.00	36652.00	197.75	0	Spot (Block30, Row8, Column6)	46134.76	65510.00	21861.70	0.15	0.47	995.00	1313.38	995.00	1013.81	0.12	0.77	100.00	100.00	49.82	64515.00	45139.76	51117836.00	44.21	11225.87	11311.00
30	7	8	11003.00	36632.00	214.10	0	Spot (Block30, Row8, Column7)	1373.38	1320.00	366.92	0.02	0.27	903.50	1078.75	903.50	660.61	0.08	0.61	26.00	1.00	0.00	416.50	469.88	1790882.00	0.45	1081.61	1084.50
30	8	8	11272.00	36652.00	147.05	0	Spot (Block30, Row8, Column8)	60841.17	65535.00	9496.64	0.03	0.16	883.00	951.48	883.00	336.24	0.03	0.35	100.00	100.00	72.32	64652.00	59958.17	36261636.00	178.11	14097.29	10250.00
31	1	1	13699.00	34563.00	153.40	0	Spot (Block31, Row1, Column1)	43185.55	42371.00	18791.69	0.01	0.44	605.00	675.62	605.00	355.50	0.05	0.53	100.00	100.00	28.66	41766.00	42580.55	28027596.00	119.58	8300.60	6323.50
31	2	1	13996.00	34572.00	146.10	0	Spot (Block31, Row1, Column2)	17811.45	17052.00	9107.19	0.02	0.51	596.00	641.94	596.00	183.38	0.03	0.29	100.00	100.00	0.00	16456.00	17215.45	10437507.00	93.63	3609.53	3045.00
31	3	1	14302.00	34573.00	146.35	0	Spot (Block31, Row1, Column3)	10394.13	9123.00	6321.77	0.06	0.61	595.00	614.97	595.00	128.45	0.01	0.21	100.00	100.00	0.00	8528.00	9799.13	6080567.00	76.13	2393.16	1995.50
31	4	1	14592.00	34572.00	145.55	0	Spot (Block31, Row1, Column4)	13131.11	12427.00	7010.28	0.02	0.53	595.00	629.89	595.00	171.30	0.02	0.27	100.00	100.00	0.00	11832.00	12536.11	7537259.00	72.98	3098.95	2321.00
31	5	1	14895.00	34575.00	147.55	0	Spot (Block31, Row1, Column5)	19535.69	16379.00	13964.81	0.08	0.71	587.00	603.18	587.00	143.74	0.01	0.24	100.00	100.00	0.00	15792.00	18948.69	11584666.00	131.71	3811.91	2811.00
31	6	1	15195.00	34576.00	145.85	0	Spot (Block31, Row1, Column6)	16889.65	15072.00	9047.40	0.05	0.54	588.00	616.68	588.00	199.12	0.02	0.32	100.00	100.00	0.00	14484.00	16301.65	9762216.00	81.73	3938.42	2754.00
31	7	1	15490.00	34579.00	146.40	0	Spot (Block31, Row1, Column7)	37429.00	36043.50	19321.84	0.02	0.52	585.00	605.70	585.00	185.01	0.02	0.31	100.00	100.00	11.99	35458.50	36844.00	21858608.00	199.03	7286.21	6002.00
31	8	1	15805.00	34577.00	189.05	0	Spot (Block31, Row1, Column8)	864.65	806.50	180.72	0.03	0.21	582.00	577.50	582.00	89.94	0.00	0.16	91.00	66.00	0.00	224.50	282.65	864650.00	3.19	679.19	696.00
31	1	2	13701.00	34838.00	204.05	0	Spot (Block31, Row2, Column1)	669.38	692.00	111.37	0.01	0.17	591.00	636.32	591.00	279.45	0.03	0.44	3.00	0.00	0.00	101.00	78.38	790539.00	0.12	635.04	608.00
31	2	2	13997.00	34868.00	136.60	0	Spot (Block31, Row2, Column2)	13756.50	13544.00	5159.42	0.01	0.38	590.00	621.67	590.00	161.07	0.02	0.26	100.00	100.00	0.00	12954.00	13166.50	6919517.00	81.55	3095.73	2803.00
31	3	2	14301.00	34869.00	147.95	0	Spot (Block31, Row2, Column3)	1633.88	1540.00	558.60	0.03	0.34	593.00	636.17	593.00	186.18	0.03	0.29	100.00	94.00	0.00	947.00	1040.88	973792.00	5.36	832.12	821.00
31	4	2	14601.00	34871.00	178.60	0	Spot (Block31, Row2, Column4)	8969.92	8703.50	4263.54	0.01	0.48	602.00	669.32	602.00	226.53	0.05	0.34	100.00	100.00	0.00	8101.50	8367.92	8037048.00	36.64	2250.71	2146.50
31	5	2	14903.00	34877.00	186.45	0	Spot (Block31, Row2, Column5)	6531.55	6444.00	2148.60	0.01	0.33	601.00	678.80	601.00	306.71	0.05	0.45	100.00	100.00	0.00	5843.00	5930.55	6400919.00	19.08	2079.09	1848.00
31	6	2	15189.00	34872.00	147.65	0	Spot (Block31, Row2, Column6)	5232.57	4724.00	2616.81	0.04	0.50	596.00	743.36	596.00	558.77	0.10	0.75	99.00	98.00	0.00	4128.00	4636.57	3102915.00	8.03	1533.75	1316.00
31	7	2	15497.00	34875.00	148.10	0	Spot (Block31, Row2, Column7)	6459.37	5454.50	3478.45	0.07	0.54	589.00	617.77	589.00	183.87	0.02	0.30	100.00	100.00	0.00	4865.50	5870.37	3849782.00	31.77	1863.83	1694.00
31	8	2	15810.00	34885.00	178.60	0	Spot (Block31, Row2, Column8)	803.07	787.00	321.19	0.01	0.40	581.00	590.41	581.00	169.42	0.01	0.29	54.00	12.00	0.00	206.00	222.07	710714.00	1.26	636.23	632.50
31	1	3	13701.00	35169.00	146.70	0	Spot (Block31, Row3, Column1)	24272.58	21132.50	15672.72	0.06	0.65	590.00	612.50	590.00	245.69	0.02	0.40	100.00	100.00	0.34	20542.50	23682.58	14223732.00	96.30	4475.18	3920.00
31	2	3	14004.00	35170.00	144.85	0	Spot (Block31, Row3, Column2)	2517.03	2316.00	1044.53	0.04	0.41	594.00	637.30	594.00	212.92	0.03	0.33	100.00	99.00	0.00	1722.00	1923.03	1442259.00	8.83	1074.41	943.00
31	3	3	14284.00	35166.00	145.25	0	Spot (Block31, Row3, Column3)	8310.49	6680.00	5031.50	0.09	0.61	590.00	618.78	590.00	148.23	0.02	0.24	100.00	100.00	0.00	6090.00	7720.49	4770221.00	51.89	2058.94	1597.50
31	4	3	14594.00	35168.00	145.25	0	Spot (Block31, Row3, Column4)	20965.31	18970.00	11543.95	0.04	0.55	588.00	627.36	588.00	186.09	0.03	0.30	100.00	100.00	0.00	18382.00	20377.31	12055055.00	109.29	4443.21	3223.00
31	5	3	14903.00	35173.00	143.10	0	Spot (Block31, Row3, Column5)	6368.60	4976.00	6482.01	0.11	1.02	601.00	784.24	601.00	634.08	0.12	0.81	100.00	92.00	0.18	4375.00	5767.60	3534575.00	8.81	1635.33	1344.00
31	6	3	15198.00	35172.00	218.00	0	Spot (Block31, Row3, Column6)	49140.34	52622.00	16879.22	0.03	0.34	661.00	1017.47	661.00	862.37	0.19	0.85	100.00	100.00	43.83	51961.00	48479.34	66929728.00	55.80	11465.15	11020.50
31	7	3	15503.00	35179.00	144.40	0	Spot (Block31, Row3, Column7)	14914.73	13074.50	8827.67	0.06	0.59	605.00	762.65	605.00	556.72	0.10	0.73	100.00	100.00	0.00	12469.50	14309.73	8471566.00	25.42	3087.48	2535.00
31	8	3	15794.00	35184.00	155.55	0	Spot (Block31, Row3, Column8)	20989.00	19074.00	10446.40	0.04	0.50	589.00	621.50	589.00	196.40	0.02	0.32	100.00	100.00	0.00	18485.00	20400.00	13999662.00	103.70	4588.10	3874.50
31	1	4	13701.00	35467.00	144.90	0	Spot (Block31, Row4, Column1)	22188.69	20047.00	12618.49	0.04	0.57	602.00	657.50	602.00	235.14	0.04	0.36	100.00	100.00	0.00	19445.00	21586.69	12625367.00	91.57	4869.29	4094.00
31	2	4	13993.00	35469.00	171.10	0	Spot (Block31, Row4, Column2)	13526.95	12223.00	7391.11	0.04	0.55	611.00	705.84	611.00	329.61	0.06	0.47	100.00	100.00	0.00	11612.00	12915.95	11065045.00	38.90	2849.02	2737.00
31	3	4	14296.00	35472.00	147.55	0	Spot (Block31, Row4, Column3)	54243.47	65535.00	15419.04	0.08	0.28	591.00	690.56	591.00	394.71	0.07	0.57	100.00	100.00	56.02	64944.00	53652.47	32437836.00	135.68	12213.69	8369.50
31	4	4	14587.00	35475.00	149.85	0	Spot (Block31, Row4, Column4)	1683.90	1562.00	533.48	0.03	0.32	578.00	595.97	578.00	149.19	0.01	0.25	99.00	99.00	0.00	984.00	1105.90	1033916.00	7.29	886.01	868.00
31	5	4	14884.00	35486.00	154.35	0	Spot (Block31, Row4, Column5)	3471.10	1819.00	7888.34	0.28	2.27	594.00	617.99	594.00	167.19	0.02	0.27	96.00	91.00	0.92	1225.00	2877.10	2266626.00	17.06	1324.51	835.00
31	6	4	15198.00	35478.00	189.45	0	Spot (Block31, Row4, Column6)	10399.02	10193.50	3804.41	0.01	0.37	630.00	789.30	630.00	554.93	0.10	0.70	100.00	100.00	0.00	9563.50	9769.02	10565404.00	17.32	2700.78	2437.00
31	7	4	15493.00	35481.00	147.45	0	Spot (Block31, Row4, Column7)	9895.34	8223.00	7098.35	0.08	0.72	655.00	764.56	655.00	418.00	0.07	0.55	100.00	99.00	0.00	7568.00	9240.34	5867939.00	21.84	2024.18	1659.00
31	8	4	15792.00	35483.00	148.70	0	Spot (Block31, Row4, Column8)	4330.49	3762.00	2236.07	0.06	0.52	600.00	632.68	600.00	140.71	0.02	0.22	100.00	100.00	0.00	3162.00	3730.49	2628605.00	26.28	1421.39	1245.00
31	1	5	13699.00	35772.00	144.60	0	Spot (Block31, Row5, Column1)	35025.70	30717.00	20511.05	0.06	0.59	620.00	856.31	620.00	817.83	0.14	0.96	100.00	100.00	14.54	30097.00	34405.70	19999724.00	41.78	6764.99	4648.50
31	2	5	13995.00	35769.00	153.05	0	Spot (Block31, Row5, Column2)	24646.58	23185.00	11068.64	0.03	0.45	672.00	818.54	672.00	488.91	0.09	0.60	100.00	100.00	0.00	22513.00	23974.58	15995629.00	48.74	4464.37	3794.00
31	3	5	14297.00	35770.00	156.30	0	Spot (Block31, Row5, Column3)	42259.33	41957.00	20538.00	0.00	0.49	606.00	744.80	606.00	453.70	0.09	0.61	100.00	100.00	32.49	41351.00	41653.33	28482968.00	91.50	6332.86	5745.00
31	4	5	14590.00	35772.00	146.10	0	Spot (Block31, Row5, Column4)	15514.22	13786.00	10370.80	0.05	0.67	594.00	663.64	594.00	341.46	0.05	0.51	100.00	100.00	0.00	13192.00	14920.22	9013760.00	43.49	3306.09	2518.00
31	5	5	14894.00	35774.00	147.60	0	Spot (Block31, Row5, Column5)	55334.70	65535.00	15070.25	0.07	0.27	597.00	634.93	597.00	208.74	0.03	0.33	100.00	100.00	59.70	64938.00	54737.70	32813720.00	262.05	12407.43	9452.00
31	6	5	15195.00	35773.00	151.15	0	Spot (Block31, Row5, Column6)	5629.44	5236.00	2681.85	0.03	0.48	619.00	724.61	619.00	372.44	0.07	0.51	100.00	100.00	0.00	4617.00	5010.44	3524030.00	13.17	1613.66	1473.50
31	7	5	15495.00	35776.00	200.95	0	Spot (Block31, Row5, Column7)	32508.72	27110.00	20054.81	0.08	0.62	686.00	849.19	686.00	529.38	0.09	0.62	100.00	100.00	13.34	26424.00	31822.72	37287648.00	59.81	7023.73	6874.00
31	8	5	15796.00	35779.00	147.70	0	Spot (Block31, Row5, Column8)	18064.45	14990.50	13298.28	0.08	0.74	599.00	682.40	599.00	356.48	0.06	0.52	100.00	100.00	0.00	14391.50	17465.45	10766411.00	48.76	3381.12	2677.50
31	1	6	13690.00	36067.00	214.15	0	Spot (Block31, Row6, Column1)	45754.43	47653.00	19154.03	0.02	0.42	683.00	1117.66	683.00	1137.71	0.21	1.02	100.00	100.00	39.65	46970.00	45071.43	59893060.00	39.23	11114.30	10821.00
31	2	6	13991.00	36071.00	212.95	0	Spot (Block31, Row6, Column2)	23061.27	19372.00	12937.97	0.08	0.56	623.00	898.50	623.00	749.17	0.16	0.83	100.00	100.00	0.00	18749.00	22438.27	29864360.00	29.58	5879.79	5498.00
31	3	6	14280.00	36070.00	145.45	0	Spot (Block31, Row6, Column3)	33301.15	31710.00	18215.64	0.02	0.55	598.00	723.42	598.00	449.64	0.08	0.62	100.00	100.00	5.54	31112.00	32703.15	19248096.00	72.45	6016.35	4911.00
31	4	6	14592.00	36072.00	145.40	0	Spot (Block31, Row6, Column4)	5300.09	4646.00	2907.14	0.06	0.55	589.00	610.19	589.00	157.82	0.02	0.26	100.00	100.00	0.00	4057.00	4711.09	3036950.00	29.72	1540.95	1443.00
31	5	6	14891.00	36076.00	146.10	0	Spot (Block31, Row6, Column5)	53383.63	65535.00	16253.52	0.09	0.30	595.00	664.88	595.00	253.34	0.05	0.38	100.00	100.00	54.28	64940.00	52788.63	31176256.00	208.09	11636.07	9953.00
31	6	6	15194.00	36072.00	150.65	0	Spot (Block31, Row6, Column6)	3271.46	2628.00	2022.06	0.10	0.62	611.00	704.45	611.00	343.80	0.06	0.49	100.00	82.00	0.00	2017.00	2660.46	2041388.00	7.47	1125.76	1017.50
31	7	6	15493.00	36073.00	147.80	0	Spot (Block31, Row6, Column7)	23656.34	22092.00	14378.69	0.03	0.61	615.00	716.58	615.00	366.65	0.07	0.51	100.00	100.00	0.17	21477.00	23041.34	14075520.00	62.56	4892.84	3702.00
31	8	6	15796.00	36085.00	148.15	0	Spot (Block31, Row6, Column8)	23351.90	20561.00	15087.97	0.06	0.65	598.00	624.12	598.00	134.83	0.02	0.22	100.00	100.00	0.00	19963.00	22753.90	14057844.00	168.57	4548.64	3944.50
31	1	7	13692.00	36369.00	160.95	0	Spot (Block31, Row7, Column1)	20569.69	17268.00	11920.13	0.08	0.58	605.00	821.56	605.00	679.10	0.13	0.83	100.00	100.00	0.00	16663.00	19964.69	14666190.00	29.08	3597.50	3427.00
31	2	7	13993.00	36370.00	148.25	0	Spot (Block31, Row7, Column2)	2215.63	1871.00	1230.61	0.07	0.56	595.00	706.38	595.00	409.40	0.07	0.58	82.00	65.00	0.00	1276.00	1620.63	1327163.00	3.69	945.55	876.00
31	3	7	14289.00	36387.00	217.90	0	Spot (Block31, Row7, Column3)	749.31	704.00	148.48	0.03	0.20	588.00	601.67	588.00	112.68	0.01	0.19	51.00	25.00	0.00	116.00	161.31	1014560.00	1.31	654.46	624.50
31	4	7	14592.00	36370.00	154.20	0	Spot (Block31, Row7, Column4)	1440.67	1293.00	591.27	0.05	0.41	595.00	642.55	595.00	216.24	0.03	0.34	94.00	70.00	0.00	698.00	845.67	934997.00	3.69	777.91	740.50
31	5	7	14887.00	36375.00	175.80	0	Spot (Block31, Row7, Column5)	8829.68	8047.00	4696.38	0.04	0.53	643.00	789.06	643.00	445.50	0.09	0.56	100.00	100.00	0.00	7404.00	8186.68	7593529.00	18.05	2243.39	2232.50
31	6	7	15188.00	36377.00	201.45	0	Spot (Block31, Row7, Column6)	26692.78	24971.50	14697.78	0.03	0.55	709.00	1016.15	709.00	845.51	0.16	0.83	100.00	100.00	0.09	24262.50	25983.78	30643312.00	30.37	6196.13	6055.00
31	7	7	15478.00	36381.00	146.45	0	Spot (Block31, Row7, Column7)	21628.15	20334.50	10814.55	0.03	0.50	623.00	777.26	623.00	474.45	0.10	0.61	100.00	100.00	0.00	19711.50	21005.15	12674096.00	43.95	5163.73	3393.00
31	8	7	15795.00	36380.00	185.65	0	Spot (Block31, Row7, Column8)	19352.51	19977.00	5505.56	0.01	0.28	599.00	665.02	599.00	257.63	0.05	0.39	100.00	100.00	0.00	19378.00	18753.51	18713876.00	72.54	5012.04	4497.00
31	1	8	13672.00	36682.00	162.85	0	Spot (Block31, Row8, Column1)	845.77	781.50	266.16	0.03	0.31	590.00	626.87	590.00	258.62	0.03	0.41	36.00	8.00	0.00	191.50	255.77	619100.00	0.85	673.30	649.50
31	2	8	13993.00	36669.00	146.65	0	Spot (Block31, Row8, Column2)	5875.26	5285.00	2966.88	0.05	0.50	589.00	594.53	589.00	111.48	0.00	0.19	100.00	100.00	0.00	4696.00	5286.26	3437027.00	47.37	1702.68	1479.00
31	3	8	14283.00	36668.00	145.25	0	Spot (Block31, Row8, Column3)	10909.37	8587.50	8236.31	0.10	0.75	586.00	605.12	586.00	189.79	0.01	0.31	100.00	100.00	0.00	8001.50	10323.37	6283795.00	54.29	2332.97	1780.00
31	4	8	14589.00	36677.00	148.45	0	Spot (Block31, Row8, Column4)	44818.75	47209.50	18674.63	0.02	0.42	590.00	614.36	590.00	206.57	0.02	0.34	100.00	100.00	28.50	46619.50	44228.75	26891400.00	213.99	9277.77	7253.00
31	5	8	14879.00	36666.00	160.25	0	Spot (Block31, Row8, Column5)	1684.28	1587.00	574.51	0.03	0.34	609.00	792.67	609.00	648.49	0.11	0.82	71.00	31.00	0.00	978.00	1075.28	1195841.00	1.37	898.11	860.00
[truncated: 419,746 more chars]
