# Supplementary material for: An antigen microarray protocol for COVID-19 serological analysis
Source: STAR Protoc. 2021 Aug 26;2(3):100815. doi: 10.1016/j.xpro.2021.100815 (PMC8387221; doi:10.1016/j.xpro.2021.100815)
Supplement: Data S8. Slide_quantifications, related to step quantification and statistical analysis 2.e [file mmc8.zip › RPPA0137_12860A01-D12_IgGgamma_785/Joseph_2021-04-02_11h59m43_5μm_785nmGain050.txt]

ATF	1.0
30	28
"Checksum_ImageFile=3c34e7aa13fe24741debac10d6e903fb"
"Checksum_ResultFile=269113d1a5235a3a0903e74acdf7906d"
"Type=Mapix Results 2"
"DateTime=2021/04/02 11:59:55"
"ConfigFile="
"GalFile=L:\RPPA Service\Platform_Projects\2021-02-09_JPL_CoV-Array-7\64 pad grid.gal"
"PixelSize=5"
"Wavelengths=785"
"ImageFiles=L:\RPPA Service\Platform_Projects\2021-03-24_JPL_CoV-Array-9\RPPA0137_12860A01-D12_IgGgamma_785\Joseph_2021-04-02_11h59m43_5�m_785nmGain050.tif"
"GrinddingParameters=Find mode = Grid + Blocks + Spots | Max. diameter (% Dth) = 200.0 | Min. diameter (% Dth) = 50.0 | Max position offset (% pitch) = 30"
"QuantificationParameter=S/B border width (pixels) = 2.0 | Background diameter (pitch) = 2.0"
"JpegImage=L:\RPPA Service\Platform_Projects\2021-03-24_JPL_CoV-Array-9\RPPA0137_12860A01-D12_IgGgamma_785\Joseph_2021-04-02_11h59m43_5�m_785nmGain050.jpg"
"FeatureType=Circular"
"Barcode="
"BackgroundSubtraction=LocalFeature"
"Normalization=None"
"ImageOrigin=3680, 2560"
"ImageSize=17760.0, 71040.0"
"JpegOrigin=4670, 2810"
"JpegBrightness=14"
"JpegContrast=38"
"JpegBalance=0"
"Creator=Mapix 9.0.0"
"Scanner=ir710IVD IR0H8_IVD 717045"
"Temperature=31.1"
"Comment="
"Velocity=35 l/s"
"LaserPower=20.0"
"PMTGain=50"
"BatchFilename=L:\RPPA Service\InnooScan\Batch methods\CoV_Array image_processing.mbt"
"Block"	"Column"	"Row"	"X"	"Y"	"Dia."	"Flags"	"ID"	"F785 Mean"	"F785 Median"	"F785 SD"	"F785 |log Mean/Median|"	"F785 CV"	"B785"	"B785 Mean"	"B785 Median"	"B785 SD"	"B785 |log Mean/Median|"	"B785 CV"	"% > B785+1SD"	"% > B785+2SD"	"F785 % Sat."	"F785 Median - B785"	"F785 Mean - B785"	"F785 Total Intensity"	"SNR 785"	"ExcludedMean 785"	"ExcludedMedian 785"
1	1	1	4887.00	3006.00	156.90	0	Spot (Block1, Row1, Column1)	56908.05	65535.00	12534.82	0.06	0.22	1315.00	1619.26	1315.00	716.20	0.09	0.44	100.00	100.00	59.32	64220.00	55593.05	38470176.00	77.20	15363.87	11197.00
1	2	1	5181.00	3013.00	150.45	0	Spot (Block1, Row1, Column2)	6846.70	6705.00	2616.16	0.01	0.38	1193.00	1302.24	1193.00	434.85	0.04	0.33	100.00	100.00	0.00	5512.00	5653.70	4238106.00	12.75	2551.23	2445.50
1	3	1	5486.00	3017.00	148.45	0	Spot (Block1, Row1, Column3)	30348.00	26866.00	19471.77	0.05	0.64	1200.00	1249.61	1200.00	242.64	0.02	0.19	100.00	100.00	5.12	25666.00	29148.00	18390912.00	119.93	6540.18	5160.50
1	4	1	5783.00	3018.00	151.00	0	Spot (Block1, Row1, Column4)	5917.21	5471.00	2471.59	0.03	0.42	1264.00	1319.61	1264.00	302.73	0.02	0.23	99.00	99.00	0.00	4207.00	4653.21	3698256.00	15.19	2265.21	2079.50
1	5	1	6086.00	3015.00	156.40	0	Spot (Block1, Row1, Column5)	46054.52	58022.00	21705.80	0.10	0.47	1280.00	1350.03	1280.00	324.09	0.02	0.24	100.00	100.00	45.32	56742.00	44774.52	30994912.00	137.94	8981.86	7377.00
1	6	1	6379.00	3018.00	146.80	0	Spot (Block1, Row1, Column6)	35584.56	33347.00	16920.79	0.03	0.48	1275.00	1338.57	1275.00	417.98	0.02	0.31	100.00	100.00	9.51	32072.00	34309.56	20959360.00	81.93	8366.29	7412.00
1	7	1	6676.00	3019.00	155.45	0	Spot (Block1, Row1, Column7)	64534.26	65535.00	4392.64	0.01	0.07	1277.00	1355.11	1277.00	543.94	0.03	0.40	100.00	100.00	93.05	64258.00	63257.26	42722072.00	116.15	17500.83	14419.00
1	8	1	6989.00	3020.00	156.70	0	Spot (Block1, Row1, Column8)	8252.03	7748.00	3051.44	0.03	0.37	1185.00	1214.23	1185.00	274.40	0.01	0.23	100.00	100.00	0.00	6563.00	7067.03	5553618.00	25.65	2818.82	2507.00
1	1	2	4883.00	3311.00	147.00	-50	Spot (Block1, Row2, Column1)	1227.61	1201.00	105.14	0.01	0.09	1204.00	1414.54	1204.00	553.03	0.07	0.39	0.00	0.00	0.00	-3.00	23.61	723062.00	-0.34	1230.54	1197.50
1	2	2	5182.00	3309.00	129.05	0	Spot (Block1, Row2, Column2)	37238.79	36605.00	14036.68	0.01	0.38	1180.00	1226.30	1180.00	319.60	0.02	0.26	100.00	100.00	1.35	35425.00	36058.79	16608500.00	112.68	8045.35	7762.50
1	3	2	5484.00	3321.00	163.00	0	Spot (Block1, Row2, Column3)	1603.24	1520.00	272.88	0.02	0.17	1195.00	1258.98	1195.00	305.45	0.02	0.24	55.00	22.00	0.00	325.00	408.24	1181589.00	1.13	1309.92	1293.50
1	4	2	5788.00	3317.00	160.25	0	Spot (Block1, Row2, Column4)	23495.40	23606.50	8818.19	0.00	0.38	1276.00	1359.83	1276.00	390.10	0.03	0.29	100.00	100.00	0.00	22330.50	22219.40	16728724.00	56.74	5795.33	5557.50
1	5	2	6086.00	3318.00	184.85	0	Spot (Block1, Row2, Column5)	43802.24	43649.00	14296.39	0.00	0.33	1307.00	1398.67	1307.00	405.36	0.03	0.29	100.00	100.00	10.19	42342.00	42495.24	42137884.00	104.61	10589.07	8729.00
1	6	2	6376.00	3318.00	153.50	0	Spot (Block1, Row2, Column6)	4043.04	3867.00	1211.30	0.02	0.30	1364.00	1449.24	1364.00	581.97	0.03	0.40	99.00	90.00	0.00	2503.00	2679.04	2603716.00	4.46	1987.26	1957.50
1	7	2	6686.00	3322.00	151.50	0	Spot (Block1, Row2, Column7)	10232.79	9287.50	4737.33	0.04	0.46	1311.00	1377.70	1311.00	511.12	0.02	0.37	100.00	100.00	0.00	7976.50	8921.79	6446659.00	17.33	3397.81	3086.00
1	8	2	7003.00	3316.00	188.40	0	Spot (Block1, Row2, Column8)	1309.19	1289.00	180.20	0.01	0.14	1190.00	1222.31	1190.00	186.24	0.01	0.15	37.00	8.00	0.00	99.00	119.19	1313122.00	0.47	1284.07	1288.00
1	1	3	4886.00	3608.00	148.90	0	Spot (Block1, Row3, Column1)	35589.91	32169.00	21332.09	0.04	0.60	1170.00	1230.79	1170.00	315.19	0.02	0.26	100.00	100.00	16.94	30999.00	34419.91	21638740.00	109.01	7695.71	5832.00
1	2	3	5185.00	3618.00	154.80	0	Spot (Block1, Row3, Column2)	2020.31	1975.00	407.96	0.01	0.20	1192.00	1246.52	1192.00	283.23	0.02	0.23	95.00	70.00	0.00	783.00	828.31	1329361.00	2.73	1421.81	1402.00
1	3	3	5474.00	3610.00	149.00	0	Spot (Block1, Row3, Column3)	2808.67	2630.00	916.01	0.03	0.33	1209.00	1266.13	1209.00	221.69	0.02	0.18	100.00	96.00	0.00	1421.00	1599.67	1688008.00	6.96	1654.36	1623.50
1	4	3	5782.00	3612.00	148.65	0	Spot (Block1, Row3, Column4)	20594.89	19382.50	10454.16	0.03	0.51	1288.00	1338.93	1288.00	265.10	0.02	0.20	100.00	100.00	0.00	18094.50	19306.89	12521691.00	72.64	5439.67	4457.50
1	5	3	6093.00	3625.00	148.25	0	Spot (Block1, Row3, Column5)	2694.58	2192.00	3250.67	0.09	1.21	1319.00	1426.88	1319.00	499.52	0.03	0.35	71.00	41.00	0.00	873.00	1375.58	1614053.00	2.54	1673.15	1516.00
1	6	3	6383.00	3616.00	197.75	0	Spot (Block1, Row3, Column6)	19859.84	15593.00	12559.29	0.11	0.63	1478.00	1588.28	1478.00	484.43	0.03	0.31	100.00	100.00	0.09	14115.00	18381.84	22064296.00	37.72	5441.56	5403.00
1	7	3	6689.00	3623.00	151.65	0	Spot (Block1, Row3, Column7)	44541.66	49369.00	21148.18	0.04	0.47	1475.00	1537.83	1475.00	376.59	0.02	0.24	100.00	100.00	39.40	47894.00	43066.66	28150500.00	114.19	9041.71	7283.00
1	8	3	6977.00	3627.00	162.15	0	Spot (Block1, Row3, Column8)	4001.18	3786.00	1356.58	0.02	0.34	1298.00	1340.04	1298.00	265.97	0.01	0.20	100.00	99.00	0.00	2488.00	2703.18	2920863.00	10.01	2015.98	1947.00
1	1	4	4883.00	3908.00	145.80	0	Spot (Block1, Row4, Column1)	21171.95	20178.00	10779.19	0.02	0.51	1178.00	1210.10	1178.00	209.36	0.01	0.17	100.00	100.00	0.00	19000.00	19993.95	12322074.00	95.35	5463.66	4104.00
1	2	4	5185.00	3911.00	164.40	0	Spot (Block1, Row4, Column2)	7223.13	6804.50	2765.68	0.03	0.38	1240.00	1312.55	1240.00	274.99	0.02	0.21	100.00	100.00	0.00	5564.50	5983.13	5417347.00	21.49	2503.02	2448.00
1	3	4	5479.00	3915.00	152.00	0	Spot (Block1, Row4, Column3)	54600.17	65535.00	14814.04	0.08	0.27	1291.00	1355.68	1291.00	310.89	0.02	0.23	100.00	100.00	54.95	64244.00	53309.17	34780584.00	171.26	12189.79	9858.00
1	4	4	5782.00	3907.00	178.90	0	Spot (Block1, Row4, Column4)	1771.77	1727.00	269.98	0.01	0.15	1321.00	1389.68	1321.00	293.02	0.02	0.21	68.00	30.00	0.00	406.00	450.77	1589277.00	1.30	1512.36	1510.00
1	5	4	6041.00	3928.00	81.70	0	Spot (Block1, Row4, Column5)	9086.09	2351.00	15401.16	0.59	1.70	1366.00	1458.20	1366.00	522.14	0.03	0.36	84.00	46.00	3.09	985.00	7720.09	1471947.00	14.61	2906.54	2175.00
1	6	4	6384.00	3920.00	188.65	0	Spot (Block1, Row4, Column6)	47871.67	49248.00	13781.18	0.01	0.29	1441.00	1584.41	1441.00	650.09	0.04	0.41	100.00	100.00	16.03	47807.00	46430.67	47776084.00	71.20	12252.60	9079.00
1	7	4	6681.00	3925.00	149.90	0	Spot (Block1, Row4, Column7)	34386.46	31553.00	22534.68	0.04	0.66	1580.00	1741.11	1580.00	753.54	0.04	0.43	100.00	100.00	19.97	29973.00	32806.46	21010188.00	43.32	7117.52	6254.00
1	8	4	6976.00	3928.00	152.85	0	Spot (Block1, Row4, Column8)	10497.25	9969.00	5118.34	0.02	0.49	1413.00	1479.62	1413.00	403.03	0.02	0.27	100.00	100.00	0.00	8556.00	9084.25	6676248.00	22.37	3731.29	2930.00
1	1	5	4884.00	4211.00	146.90	0	Spot (Block1, Row5, Column1)	17416.64	15748.50	9248.86	0.04	0.53	1205.00	1286.86	1205.00	312.94	0.03	0.24	100.00	100.00	0.00	14543.50	16211.64	10240982.00	51.54	4503.84	4061.00
1	2	5	5177.00	4209.00	158.05	0	Spot (Block1, Row5, Column2)	4474.46	4333.50	1307.43	0.01	0.29	1322.00	1444.07	1322.00	469.92	0.04	0.33	100.00	99.00	0.00	3011.50	3152.46	3078431.00	6.45	2118.50	2101.50
1	3	5	5481.00	4213.00	154.00	0	Spot (Block1, Row5, Column3)	31224.01	28149.00	17292.22	0.05	0.55	1347.00	1421.79	1347.00	343.03	0.02	0.24	100.00	100.00	3.53	26802.00	29877.01	20326856.00	86.88	6502.16	5575.00
1	4	5	5774.00	4220.00	148.10	0	Spot (Block1, Row5, Column4)	10988.24	10265.00	5757.47	0.03	0.52	1341.00	1414.02	1341.00	353.79	0.02	0.25	100.00	100.00	0.00	8924.00	9647.24	6559978.00	27.06	3388.34	2891.00
1	5	5	6082.00	4218.00	156.65	0	Spot (Block1, Row5, Column5)	64839.05	65535.00	3936.68	0.00	0.06	1403.00	1515.49	1403.00	446.38	0.03	0.29	100.00	100.00	95.27	64132.00	63436.05	43896448.00	141.86	19841.35	14668.50
1	6	5	6379.00	4215.00	152.50	0	Spot (Block1, Row5, Column6)	4493.48	4273.00	1508.50	0.02	0.34	1425.00	1591.17	1425.00	711.40	0.05	0.45	99.00	88.00	0.00	2848.00	3068.48	2880321.00	4.08	2188.12	2133.00
1	7	5	6685.00	4220.00	190.05	0	Spot (Block1, Row5, Column7)	45508.57	47642.00	18684.39	0.02	0.41	1651.00	1874.79	1651.00	847.14	0.06	0.45	100.00	100.00	32.42	45991.00	43857.57	46328060.00	51.51	11168.79	11297.00
1	8	5	6981.00	4218.00	153.35	0	Spot (Block1, Row5, Column8)	53792.29	65535.00	17094.18	0.09	0.32	1495.00	1629.11	1495.00	633.71	0.04	0.39	100.00	100.00	60.34	64040.00	52297.29	34588716.00	82.31	12784.08	9711.50
1	1	6	4880.00	4510.00	200.65	0	Spot (Block1, Row6, Column1)	16632.53	12911.00	10402.26	0.11	0.63	1272.00	1452.29	1272.00	626.32	0.06	0.43	100.00	100.00	0.00	11639.00	15360.53	18927804.00	24.24	5146.15	5140.00
1	2	6	5177.00	4512.00	190.55	0	Spot (Block1, Row6, Column2)	33389.71	32860.50	14258.77	0.01	0.43	1393.00	1579.62	1393.00	665.00	0.05	0.42	100.00	100.00	0.78	31467.50	31996.71	34191056.00	47.83	8036.37	7911.50
1	3	6	5473.00	4511.00	149.40	0	Spot (Block1, Row6, Column3)	56235.28	65535.00	13743.99	0.07	0.24	1364.00	1461.47	1364.00	458.63	0.03	0.31	100.00	100.00	61.34	64171.00	54871.28	34472492.00	119.43	14300.45	12445.00
1	4	6	5777.00	4512.00	148.65	0	Spot (Block1, Row6, Column4)	6797.31	6388.00	2818.08	0.03	0.41	1314.00	1388.36	1314.00	317.72	0.02	0.23	100.00	100.00	0.00	5074.00	5483.31	4132763.00	17.02	2679.51	2451.00
1	5	6	6076.00	4515.00	159.80	0	Spot (Block1, Row6, Column5)	64778.14	65535.00	4322.14	0.01	0.07	1424.00	1550.56	1424.00	478.92	0.04	0.31	100.00	100.00	95.31	64111.00	63354.14	45604248.00	132.02	18921.14	15257.00
1	6	6	6379.00	4518.00	153.75	0	Spot (Block1, Row6, Column6)	6332.67	5570.00	3362.48	0.06	0.53	1477.00	1620.27	1477.00	677.46	0.04	0.42	98.00	84.00	0.00	4093.00	4855.67	4147896.00	6.96	2270.58	2162.00
1	7	6	6679.00	4517.00	155.00	0	Spot (Block1, Row6, Column7)	50713.05	65535.00	18704.11	0.11	0.37	1607.00	1749.92	1607.00	623.77	0.04	0.36	100.00	100.00	52.58	63928.00	49106.05	33369440.00	78.50	13415.38	10149.00
1	8	6	6985.00	4525.00	157.35	0	Spot (Block1, Row6, Column8)	58684.10	65535.00	12364.31	0.05	0.21	1572.00	1661.50	1572.00	534.08	0.02	0.32	100.00	100.00	69.66	63963.00	57112.10	39846852.00	106.77	15864.36	12232.50
1	1	7	4876.00	4812.00	157.90	0	Spot (Block1, Row7, Column1)	9883.29	9188.00	4070.40	0.03	0.41	1179.00	1253.11	1179.00	360.57	0.03	0.29	100.00	100.00	0.00	8009.00	8704.29	6789820.00	23.94	2995.15	2919.00
1	2	7	5175.00	4813.00	163.90	0	Spot (Block1, Row7, Column2)	1759.93	1726.00	282.62	0.01	0.16	1286.00	1366.14	1286.00	419.67	0.03	0.31	55.00	8.00	0.00	440.00	473.93	1311150.00	0.94	1394.33	1385.50
1	3	7	5435.00	4842.00	123.20	0	Spot (Block1, Row7, Column3)	1600.53	1601.00	193.55	0.00	0.12	1297.00	1342.49	1297.00	239.39	0.01	0.18	62.00	23.00	0.00	304.00	303.53	646616.00	1.08	1461.48	1475.50
1	4	7	5767.00	4817.00	166.65	0	Spot (Block1, Row7, Column4)	1774.95	1746.00	320.98	0.01	0.18	1296.00	1365.35	1296.00	369.22	0.02	0.27	63.00	14.00	0.00	450.00	478.95	1370263.00	1.11	1463.63	1405.50
1	5	7	6075.00	4819.00	168.60	0	Spot (Block1, Row7, Column5)	17091.39	16385.50	6939.50	0.02	0.41	1409.00	1602.20	1409.00	719.44	0.06	0.45	100.00	100.00	0.00	14976.50	15682.39	13468015.00	21.53	4752.32	4538.00
1	6	7	6378.00	4814.00	174.00	0	Spot (Block1, Row7, Column6)	46692.29	49651.00	17280.83	0.03	0.37	1527.00	1836.97	1527.00	955.73	0.08	0.52	100.00	100.00	25.09	48124.00	45165.29	39455204.00	46.93	9702.22	9314.00
1	7	7	6668.00	4826.00	147.80	0	Spot (Block1, Row7, Column7)	56551.48	65535.00	11870.23	0.06	0.21	1568.00	1779.93	1568.00	759.79	0.06	0.43	100.00	100.00	52.09	63967.00	54983.48	33874592.00	72.09	14734.16	11434.00
1	8	7	6976.00	4819.00	187.70	0	Spot (Block1, Row7, Column8)	61851.31	65535.00	7940.67	0.03	0.13	1547.00	1765.08	1547.00	734.86	0.06	0.42	100.00	100.00	69.60	63988.00	60304.31	61233476.00	81.77	17452.75	14277.00
1	1	8	4877.00	5120.00	156.05	0	Spot (Block1, Row8, Column1)	1678.31	1610.50	298.89	0.02	0.18	1096.00	1137.45	1096.00	189.58	0.02	0.17	94.00	74.00	0.00	514.50	582.31	1127825.00	2.85	1280.91	1273.50
1	2	8	5179.00	5111.00	150.50	0	Spot (Block1, Row8, Column2)	6944.66	6383.50	3218.07	0.04	0.46	1205.00	1257.73	1205.00	265.02	0.02	0.21	100.00	100.00	0.00	5178.50	5739.66	4305691.00	21.46	2448.57	2241.00
1	3	8	5468.00	5111.00	148.15	0	Spot (Block1, Row8, Column3)	33358.04	30910.00	21793.80	0.03	0.65	1280.00	1306.96	1280.00	222.72	0.01	0.17	100.00	100.00	12.79	29630.00	32078.04	20081588.00	143.91	6876.94	5578.00
1	4	8	5776.00	5115.00	156.15	0	Spot (Block1, Row8, Column4)	8644.73	8031.00	3709.54	0.03	0.43	1280.00	1303.17	1280.00	239.08	0.01	0.18	100.00	100.00	0.00	6751.00	7364.73	5783324.00	30.71	3011.19	2488.00
1	5	8	6068.00	5142.00	95.55	0	Spot (Block1, Row8, Column5)	4785.44	1773.00	10784.95	0.43	2.25	1300.00	1431.28	1300.00	651.66	0.04	0.46	36.00	20.00	1.30	473.00	3485.44	1100651.00	5.15	1692.17	1689.50
1	6	8	6377.00	5123.00	182.70	0	Spot (Block1, Row8, Column6)	34820.05	27821.50	21929.20	0.10	0.63	1401.00	1617.13	1401.00	817.61	0.06	0.51	100.00	100.00	23.45	26420.50	33419.05	32522144.00	40.61	7199.84	7166.50
1	7	8	6674.00	5124.00	146.85	0	Spot (Block1, Row8, Column7)	16344.87	15924.00	7686.91	0.01	0.47	1424.00	1603.39	1424.00	680.41	0.05	0.42	100.00	100.00	0.00	14500.00	14920.87	9594440.00	21.67	4455.23	4016.00
1	8	8	6967.00	5122.00	155.70	0	Spot (Block1, Row8, Column8)	63983.64	65535.00	6917.94	0.01	0.11	1478.00	1645.21	1478.00	644.61	0.05	0.39	100.00	100.00	92.94	64057.00	62505.64	42613496.00	96.71	16690.83	12701.50
2	1	1	9389.00	3034.00	159.95	0	Spot (Block2, Row1, Column1)	57895.84	65535.00	12211.38	0.05	0.21	1372.00	1500.52	1372.00	520.58	0.04	0.35	100.00	100.00	61.79	64163.00	56523.84	40759036.00	108.33	14853.16	10067.50
2	2	1	9687.00	3042.00	154.70	0	Spot (Block2, Row1, Column2)	1771.05	1694.50	363.63	0.02	0.21	1214.50	1303.11	1214.50	346.32	0.03	0.27	66.00	30.00	0.00	480.00	556.55	1147638.00	1.35	1459.82	1431.50
2	3	1	9993.00	3040.00	153.75	0	Spot (Block2, Row1, Column3)	2323.56	2189.00	693.62	0.03	0.30	1186.00	1216.62	1186.00	209.21	0.01	0.17	95.00	85.00	0.00	1003.00	1137.56	1510315.00	5.29	1485.17	1484.50
2	4	1	10293.00	3046.00	167.85	0	Spot (Block2, Row1, Column4)	1594.30	1591.00	307.02	0.00	0.19	1192.00	1225.01	1192.00	217.23	0.01	0.18	65.00	45.00	0.00	399.00	402.30	1248336.00	1.70	1309.60	1280.00
2	5	1	10590.00	3047.00	158.55	0	Spot (Block2, Row1, Column5)	3965.22	3566.00	1625.85	0.05	0.41	1287.00	1319.85	1287.00	268.86	0.01	0.20	100.00	99.00	0.00	2279.00	2678.22	2759792.00	9.84	1876.98	1905.00
2	6	1	10871.00	3043.00	148.40	0	Spot (Block2, Row1, Column6)	2465.58	2370.00	687.53	0.02	0.28	1251.50	1278.15	1251.50	243.69	0.01	0.19	99.00	86.00	0.00	1118.50	1214.08	1489211.00	4.87	1622.45	1561.50
2	7	1	11179.00	3051.00	148.70	0	Spot (Block2, Row1, Column7)	5606.25	5615.00	1896.11	0.00	0.34	1186.00	1207.28	1186.00	189.37	0.01	0.16	100.00	100.00	0.00	4429.00	4420.25	3380570.00	23.23	2406.14	2254.00
2	8	1	11494.00	3051.00	173.60	0	Spot (Block2, Row1, Column8)	2344.84	2205.00	690.39	0.03	0.29	1189.00	1227.20	1189.00	197.41	0.01	0.16	98.00	88.00	0.00	1016.00	1155.84	1976699.00	5.66	1470.04	1458.50
2	1	2	9386.00	3337.00	147.00	-50	Spot (Block2, Row2, Column1)	1365.76	1279.00	229.38	0.03	0.17	1242.00	1284.42	1242.00	269.41	0.01	0.21	30.00	4.00	0.00	37.00	123.76	807162.00	0.30	1377.77	1356.00
2	2	2	9683.00	3338.00	125.90	0	Spot (Block2, Row2, Column2)	2942.00	2879.00	657.27	0.01	0.22	1208.00	1255.26	1208.00	193.74	0.02	0.15	100.00	99.00	0.00	1671.00	1734.00	1238582.00	8.71	1769.84	1771.00
2	3	2	9978.00	3343.00	175.60	0	Spot (Block2, Row2, Column3)	1762.09	1699.00	314.80	0.02	0.18	1181.00	1210.08	1181.00	199.41	0.01	0.16	92.00	69.00	0.00	518.00	581.09	1517159.00	2.77	1400.50	1386.00
2	4	2	10289.00	3343.00	170.50	0	Spot (Block2, Row2, Column4)	2107.29	2044.00	398.89	0.01	0.19	1193.00	1224.09	1193.00	238.09	0.01	0.19	98.00	87.00	0.00	851.00	914.29	1704794.00	3.71	1488.27	1466.00
2	5	2	10592.00	3348.00	179.30	0	Spot (Block2, Row2, Column5)	29145.15	28626.00	11258.11	0.01	0.39	1369.00	1522.56	1369.00	760.51	0.05	0.50	100.00	100.00	0.00	27257.00	27776.15	26318088.00	36.32	7334.29	6351.00
2	6	2	10887.00	3346.00	147.00	-50	Spot (Block2, Row2, Column6)	2169.88	2114.00	501.24	0.01	0.23	1372.00	1712.44	1372.00	1198.30	0.10	0.70	21.00	0.00	0.00	742.00	797.88	1286740.00	0.38	1955.35	1931.00
2	7	2	11191.00	3339.00	163.15	0	Spot (Block2, Row2, Column7)	1666.52	1631.00	280.74	0.01	0.17	1192.00	1266.38	1192.00	370.96	0.03	0.29	62.00	18.00	0.00	439.00	474.52	1228222.00	1.08	1372.87	1369.50
2	8	2	11486.00	3351.00	219.60	0	Spot (Block2, Row2, Column8)	1326.12	1296.00	200.65	0.01	0.15	1187.00	1229.07	1187.00	253.94	0.02	0.21	28.00	2.00	0.00	109.00	139.12	1834021.00	0.38	1235.88	1187.00
2	1	3	9389.00	3637.00	149.75	0	Spot (Block2, Row3, Column1)	5348.13	4802.50	2087.49	0.05	0.39	1208.00	1256.92	1208.00	197.79	0.02	0.16	100.00	100.00	0.00	3594.50	4140.13	3305142.00	20.68	2235.94	2143.00
2	2	3	9687.00	3642.00	153.25	0	Spot (Block2, Row3, Column2)	2142.22	2094.50	402.87	0.01	0.19	1219.00	1331.98	1219.00	489.47	0.04	0.37	84.00	42.00	0.00	875.50	923.22	1379590.00	1.66	1538.63	1552.00
2	3	3	9976.00	3638.00	148.05	0	Spot (Block2, Row3, Column3)	12353.80	11214.50	6405.18	0.04	0.52	1192.00	1220.91	1192.00	206.50	0.01	0.17	100.00	100.00	0.00	10022.50	11161.80	7412281.00	53.91	3525.54	2762.00
2	4	3	10290.00	3646.00	156.10	0	Spot (Block2, Row3, Column4)	1763.12	1711.00	324.15	0.01	0.18	1179.00	1190.06	1179.00	192.11	0.00	0.16	90.00	63.00	0.00	532.00	584.12	1183051.00	2.98	1398.42	1406.00
2	5	3	10579.00	3645.00	134.60	0	Spot (Block2, Row3, Column5)	9391.02	7747.00	8515.92	0.08	0.91	1274.00	1511.84	1274.00	1009.20	0.07	0.67	100.00	91.00	0.82	6473.00	8117.02	4601599.00	7.81	4549.63	3695.00
2	6	3	10887.00	3642.00	221.85	0	Spot (Block2, Row3, Column6)	58405.01	65535.00	13077.70	0.05	0.22	1507.00	2048.92	1507.00	1401.93	0.13	0.68	100.00	100.00	67.17	64028.00	56898.01	82001568.00	40.20	13707.86	13301.00
2	7	3	11203.00	3649.00	161.55	0	Spot (Block2, Row3, Column7)	2280.43	2134.00	762.70	0.03	0.33	1231.00	1443.22	1231.00	772.68	0.07	0.54	57.00	26.00	0.00	903.00	1049.43	1639627.00	1.08	1538.38	1434.00
2	8	3	11486.00	3649.00	157.10	0	Spot (Block2, Row3, Column8)	28522.23	25780.00	13563.20	0.04	0.48	1181.00	1232.41	1181.00	296.10	0.02	0.24	100.00	100.00	1.18	24599.00	27341.23	19366600.00	92.16	6799.67	6552.00
2	1	4	9370.00	3950.00	168.50	0	Spot (Block2, Row4, Column1)	1846.57	1795.00	385.72	0.01	0.21	1272.00	1336.28	1272.00	445.57	0.02	0.33	58.00	25.00	0.00	523.00	574.57	1453250.00	1.15	1481.72	1462.00
2	2	4	9683.00	3938.00	173.10	0	Spot (Block2, Row4, Column2)	34339.43	31958.00	17260.57	0.03	0.50	1294.00	1452.34	1294.00	666.83	0.05	0.46	100.00	100.00	5.87	30664.00	33045.43	28673484.00	49.32	7134.41	7118.00
2	3	4	9980.00	3943.00	148.75	0	Spot (Block2, Row4, Column3)	8944.99	8861.00	3420.54	0.00	0.38	1217.00	1387.58	1217.00	703.97	0.06	0.51	100.00	100.00	0.00	7644.00	7727.99	5393831.00	10.74	3062.13	2858.00
2	4	4	10283.00	3938.00	186.95	0	Spot (Block2, Row4, Column4)	1346.06	1321.00	194.97	0.01	0.14	1121.00	1161.74	1121.00	184.59	0.02	0.16	53.00	27.00	0.00	200.00	225.06	1325867.00	1.00	1231.36	1193.00
2	5	4	10573.00	3942.00	154.25	0	Spot (Block2, Row4, Column5)	2892.50	2735.00	1000.07	0.02	0.35	1205.00	1277.38	1205.00	310.42	0.03	0.24	99.00	89.00	0.00	1530.00	1687.50	1877235.00	5.20	1595.39	1552.00
2	6	4	10886.00	3949.00	186.80	0	Spot (Block2, Row4, Column6)	30120.33	30028.50	10089.72	0.00	0.33	1303.00	1560.11	1303.00	795.12	0.08	0.51	100.00	100.00	0.00	28725.50	28817.33	29638410.00	35.92	7626.07	6496.00
2	7	4	11181.00	3938.00	174.30	0	Spot (Block2, Row4, Column7)	2439.25	2399.00	810.15	0.01	0.33	1308.00	1594.20	1308.00	901.23	0.09	0.57	56.00	20.00	0.00	1091.00	1131.25	2066047.00	0.94	1576.44	1456.00
2	8	4	11481.00	3952.00	165.50	0	Spot (Block2, Row4, Column8)	2058.50	2013.00	483.07	0.01	0.23	1181.00	1260.02	1181.00	398.23	0.03	0.32	85.00	51.00	0.00	832.00	877.50	1560341.00	2.01	1407.87	1413.50
2	1	5	9379.00	4217.00	176.60	0	Spot (Block2, Row5, Column1)	2269.48	2214.50	692.84	0.01	0.31	1273.00	1566.99	1273.00	1100.28	0.09	0.70	42.00	5.00	0.00	941.50	996.48	1983529.00	0.64	1653.47	1393.50
2	2	5	9676.00	4236.00	157.00	0	Spot (Block2, Row5, Column2)	32458.38	30714.00	14107.22	0.02	0.43	1368.50	1734.67	1368.50	1085.94	0.10	0.63	100.00	100.00	0.44	29345.50	31089.88	21974324.00	28.29	7437.64	6519.00
2	3	5	9982.00	4241.00	166.75	0	Spot (Block2, Row5, Column3)	57746.04	65535.00	13576.54	0.05	0.24	1266.00	1469.44	1266.00	798.29	0.06	0.54	100.00	100.00	65.63	64269.00	56480.04	44522616.00	70.50	11715.67	10670.50
2	4	5	10286.00	4240.00	166.95	0	Spot (Block2, Row5, Column4)	1756.41	1685.50	337.35	0.02	0.19	1173.00	1257.62	1173.00	552.49	0.03	0.44	46.00	10.00	0.00	512.50	583.41	1355950.00	0.90	1318.36	1326.50
2	5	5	10586.00	4245.00	146.40	0	Spot (Block2, Row5, Column5)	28792.23	27932.00	13020.76	0.01	0.45	1245.00	1297.15	1245.00	263.67	0.02	0.20	100.00	100.00	0.51	26687.00	27547.23	16785872.00	104.28	6944.11	6099.50
2	6	5	10874.00	4248.00	161.40	0	Spot (Block2, Row5, Column6)	1630.97	1594.00	272.90	0.01	0.17	1289.00	1451.89	1289.00	659.27	0.05	0.45	12.00	0.00	0.00	305.00	341.97	1172669.00	0.27	1404.11	1409.00
2	7	5	11189.00	4244.00	208.75	0	Spot (Block2, Row5, Column7)	55817.31	65535.00	14470.38	0.07	0.26	1407.00	1737.02	1407.00	1035.92	0.09	0.60	100.00	100.00	62.04	64128.00	54410.31	69102608.00	52.20	13999.65	13768.00
2	8	5	11489.00	4252.00	149.30	0	Spot (Block2, Row5, Column8)	3587.28	3316.00	1509.86	0.03	0.42	1207.00	1384.49	1207.00	680.63	0.06	0.49	90.00	65.00	0.00	2109.00	2380.28	2188241.00	3.24	1830.42	1773.00
2	1	6	9384.00	4538.00	221.30	0	Spot (Block2, Row6, Column1)	56819.35	65535.00	13750.29	0.06	0.24	1312.00	1966.43	1312.00	1532.06	0.18	0.78	100.00	100.00	59.94	64223.00	55507.35	79718384.00	35.80	12698.05	12038.00
2	2	6	9682.00	4539.00	206.80	0	Spot (Block2, Row6, Column2)	52615.83	65535.00	17372.49	0.10	0.33	1349.50	1872.53	1349.50	1348.77	0.14	0.72	100.00	100.00	54.55	64185.50	51266.33	64244600.00	37.62	12583.21	12457.00
2	3	6	9981.00	4536.00	155.10	0	Spot (Block2, Row6, Column3)	3691.93	3459.00	1508.75	0.03	0.41	1207.00	1438.60	1207.00	872.87	0.08	0.61	83.00	63.00	0.00	2252.00	2484.93	2440367.00	2.58	1792.92	1649.50
2	4	6	10283.00	4546.00	150.40	0	Spot (Block2, Row6, Column4)	2525.95	2471.50	644.56	0.01	0.26	1172.00	1178.99	1172.00	200.07	0.00	0.17	100.00	94.00	0.00	1299.50	1353.95	1576194.00	6.73	1575.44	1537.00
2	5	6	10582.00	4542.00	143.80	0	Spot (Block2, Row6, Column5)	21466.44	21704.00	9447.21	0.00	0.44	1206.00	1276.77	1206.00	305.32	0.02	0.24	100.00	100.00	0.00	20498.00	20260.44	11956808.00	66.13	6191.21	5376.00
2	6	6	10863.00	4540.00	181.25	0	Spot (Block2, Row6, Column6)	1758.02	1711.00	335.94	0.01	0.19	1278.00	1451.20	1278.00	798.55	0.06	0.55	17.00	0.00	0.00	433.00	480.02	1613859.00	0.38	1507.79	1503.00
2	7	6	11184.00	4544.00	155.10	0	Spot (Block2, Row6, Column7)	4013.22	3812.00	1485.58	0.02	0.37	1305.00	1429.75	1305.00	619.10	0.04	0.43	97.00	80.00	0.00	2507.00	2708.22	2668788.00	4.17	1891.50	1819.00
2	8	6	11485.00	4556.00	161.15	0	Spot (Block2, Row6, Column8)	3646.89	3448.00	1388.63	0.02	0.38	1290.00	1347.62	1290.00	348.24	0.02	0.26	99.00	90.00	0.00	2158.00	2356.89	2622113.00	6.60	1815.79	1770.00
2	1	7	9374.00	4836.00	170.30	0	Spot (Block2, Row7, Column1)	42937.68	43173.00	19796.15	0.00	0.46	1190.00	1492.65	1190.00	992.38	0.10	0.66	100.00	100.00	29.33	41983.00	41747.68	34693888.00	41.76	7893.96	8002.00
2	2	7	9710.00	4839.00	230.30	0	Spot (Block2, Row7, Column2)	1315.35	1285.00	218.82	0.01	0.17	1189.00	1358.12	1189.00	769.66	0.06	0.57	0.00	0.00	0.00	96.00	126.35	2005904.00	-0.06	1211.58	1189.00
2	3	7	9986.00	4885.00	98.80	0	Spot (Block2, Row7, Column3)	1436.38	1398.50	385.70	0.01	0.27	1113.00	1157.44	1113.00	186.79	0.02	0.16	63.00	39.00	0.00	285.50	323.38	356222.00	1.49	1273.74	1193.50
2	4	7	10276.00	4841.00	203.55	0	Spot (Block2, Row7, Column4)	1393.55	1376.00	352.25	0.01	0.25	1103.00	1166.00	1103.00	252.16	0.02	0.22	50.00	14.00	0.00	273.00	290.55	1641599.00	0.90	1222.58	1207.00
2	5	7	10580.00	4845.00	209.90	0	Spot (Block2, Row7, Column5)	1626.04	1565.00	338.60	0.02	0.21	1170.00	1420.14	1170.00	952.76	0.08	0.67	11.00	0.00	0.00	395.00	456.04	2039054.00	0.22	1288.96	1213.00
2	6	7	10878.00	4844.00	196.65	0	Spot (Block2, Row7, Column6)	53002.90	65535.00	18558.13	0.09	0.35	1405.00	1946.57	1405.00	1440.74	0.14	0.74	100.00	100.00	62.52	64130.00	51597.90	57985804.00	35.44	12596.76	11806.00
2	7	7	11163.00	4852.00	156.45	0	Spot (Block2, Row7, Column7)	2925.16	2791.00	824.78	0.02	0.28	1321.00	1559.46	1321.00	882.76	0.07	0.57	77.00	39.00	0.00	1470.00	1604.16	1959860.00	1.55	1681.11	1644.00
2	8	7	11481.00	4852.00	187.70	0	Spot (Block2, Row7, Column8)	41185.68	41500.50	11371.13	0.00	0.28	1326.00	1535.17	1326.00	771.85	0.06	0.50	100.00	100.00	2.61	40174.50	39859.68	41020944.00	51.37	10531.44	8773.00
2	1	8	9374.00	5140.00	154.75	0	Spot (Block2, Row8, Column1)	1559.38	1497.00	297.55	0.02	0.19	1095.00	1184.02	1095.00	473.16	0.03	0.40	43.00	4.00	0.00	402.00	464.38	1033868.00	0.79	1234.77	1186.50
2	2	8	9673.00	5139.00	172.70	0	Spot (Block2, Row8, Column2)	1479.96	1444.00	250.17	0.01	0.17	1111.00	1155.53	1111.00	182.49	0.02	0.16	71.00	47.00	0.00	333.00	368.96	1231323.00	1.78	1272.39	1270.00
2	3	8	9968.00	5141.00	162.90	0	Spot (Block2, Row8, Column3)	2241.32	2044.00	785.95	0.04	0.35	1105.00	1167.43	1105.00	261.97	0.02	0.22	88.00	76.00	0.00	939.00	1136.32	1645130.00	4.10	1391.25	1368.00
2	4	8	10278.00	5144.00	156.05	0	Spot (Block2, Row8, Column4)	54874.58	65535.00	15034.57	0.08	0.27	1106.00	1181.62	1106.00	301.04	0.03	0.25	100.00	100.00	56.32	64429.00	53768.58	36930900.00	178.36	12154.11	9912.50
2	5	8	10556.00	5146.00	171.60	0	Spot (Block2, Row8, Column5)	1268.33	1288.50	202.19	0.01	0.16	1112.00	1338.93	1112.00	858.17	0.08	0.64	0.00	0.00	0.00	176.50	156.33	1037491.00	-0.08	1227.61	1208.00
2	6	8	10879.00	5147.00	223.80	0	Spot (Block2, Row8, Column6)	57833.25	65535.00	13970.96	0.05	0.24	1353.00	1892.96	1353.00	1406.11	0.15	0.74	100.00	100.00	67.69	64182.00	56480.25	82876024.00	39.78	12617.23	12111.00
2	7	8	11186.00	5150.00	158.25	0	Spot (Block2, Row8, Column7)	1964.93	1860.00	440.23	0.02	0.22	1296.00	1567.21	1296.00	976.10	0.08	0.62	25.00	0.00	0.00	564.00	668.93	1357765.00	0.41	1420.51	1440.50
2	8	8	11467.00	5148.00	158.10	0	Spot (Block2, Row8, Column8)	64285.84	65535.00	5370.97	0.01	0.08	1299.00	1515.59	1299.00	842.17	0.07	0.56	100.00	100.00	92.49	64236.00	62986.84	44486224.00	74.53	17889.33	14082.00
3	1	1	13891.00	3061.00	162.45	0	Spot (Block3, Row1, Column1)	53603.59	65535.00	15291.63	0.09	0.29	245.00	428.66	245.00	459.12	0.24	1.07	100.00	100.00	50.55	65290.00	53358.59	39023748.00	115.82	10743.48	7855.50
3	2	1	14195.00	3069.00	163.40	0	Spot (Block3, Row1, Column2)	299.67	297.00	43.65	0.00	0.15	190.00	278.45	190.00	347.62	0.17	1.25	0.00	0.00	0.00	107.00	109.67	222957.00	0.06	218.49	216.00
3	3	1	14470.00	3068.00	210.05	0	Spot (Block3, Row1, Column3)	214.41	214.00	21.99	0.00	0.10	172.00	174.32	172.00	42.97	0.01	0.25	48.00	2.00	0.00	42.00	42.41	269947.00	0.93	187.02	186.00
3	4	1	14778.00	3060.00	162.30	0	Spot (Block3, Row1, Column4)	281.81	287.00	39.53	0.01	0.14	176.00	174.41	176.00	37.55	0.00	0.22	93.00	81.00	0.00	111.00	105.81	206001.00	2.86	207.05	207.00
3	5	1	15087.00	3072.00	165.45	0	Spot (Block3, Row1, Column5)	351.98	344.00	89.48	0.01	0.25	182.00	180.23	182.00	35.14	0.00	0.19	95.00	85.00	0.00	162.00	169.98	265745.00	4.89	226.10	219.00
3	6	1	15383.00	3067.00	154.35	0	Spot (Block3, Row1, Column6)	366.47	369.00	65.17	0.00	0.18	180.00	179.58	180.00	22.98	0.00	0.13	100.00	99.00	0.00	189.00	186.47	239303.00	8.13	243.88	233.00
3	7	1	15684.00	3071.00	156.70	0	Spot (Block3, Row1, Column7)	624.81	590.00	179.23	0.02	0.29	183.00	182.97	183.00	23.90	0.00	0.13	100.00	100.00	0.00	407.00	441.81	422994.00	18.49	288.35	275.00
3	8	1	15991.00	3065.00	193.95	0	Spot (Block3, Row1, Column8)	226.52	223.00	24.80	0.01	0.11	187.00	189.70	187.00	72.05	0.01	0.38	12.00	0.00	0.00	36.00	39.52	241694.00	0.51	193.96	190.00
3	1	2	13887.00	3364.00	147.00	-50	Spot (Block3, Row2, Column1)	230.65	222.00	31.55	0.02	0.14	206.00	240.55	206.00	200.95	0.07	0.84	0.00	0.00	0.00	16.00	24.65	136086.00	-0.05	238.70	229.00
3	2	2	14185.00	3355.00	127.95	0	Spot (Block3, Row2, Column2)	350.70	362.00	43.13	0.01	0.12	169.00	183.35	169.00	116.48	0.04	0.64	92.00	5.00	0.00	193.00	181.70	151855.00	1.44	240.46	221.00
3	3	2	14505.00	3374.00	161.25	0	Spot (Block3, Row2, Column3)	175.24	176.00	16.95	0.00	0.10	141.00	142.31	141.00	20.93	0.00	0.15	79.00	32.00	0.00	35.00	34.24	125997.00	1.57	158.04	164.00
3	4	2	14790.00	3374.00	160.85	0	Spot (Block3, Row2, Column4)	268.08	276.00	32.32	0.01	0.12	138.00	142.73	138.00	38.22	0.01	0.27	99.00	91.00	0.00	138.00	130.08	191142.00	3.28	194.47	196.50
3	5	2	15095.00	3363.00	195.20	0	Spot (Block3, Row2, Column5)	347.51	336.00	85.47	0.01	0.25	150.00	153.46	150.00	40.06	0.01	0.26	99.00	90.00	0.00	186.00	197.51	374962.00	4.84	209.49	203.00
3	6	2	15388.00	3372.00	147.00	-50	Spot (Block3, Row2, Column6)	155.98	155.00	12.83	0.00	0.08	158.00	157.47	158.00	24.79	0.00	0.16	1.00	0.00	0.00	-3.00	-2.02	92808.00	-0.06	165.08	168.00
3	7	2	15690.00	3370.00	140.10	0	Spot (Block3, Row2, Column7)	193.55	192.00	19.31	0.00	0.10	155.00	157.25	155.00	24.03	0.01	0.15	80.00	25.00	0.00	37.00	38.55	102580.00	1.51	179.55	180.00
3	8	2	15988.00	3376.00	147.00	-50	Spot (Block3, Row2, Column8)	160.08	158.00	16.92	0.01	0.11	168.00	166.46	168.00	23.24	0.00	0.14	5.00	0.00	0.00	-10.00	-7.92	93969.00	-0.27	161.41	155.00
3	1	3	13886.00	3667.00	164.75	0	Spot (Block3, Row3, Column1)	286.37	289.00	51.33	0.00	0.18	183.00	185.09	183.00	57.56	0.00	0.31	77.00	38.00	0.00	106.00	103.37	215061.00	1.76	219.13	210.00
3	2	3	14185.00	3666.00	147.00	-50	Spot (Block3, Row3, Column2)	171.32	173.00	15.48	0.00	0.09	145.00	156.05	145.00	46.76	0.03	0.30	8.00	0.00	0.00	28.00	26.32	100910.00	0.33	161.56	164.00
3	3	3	14478.00	3663.00	160.10	0	Spot (Block3, Row3, Column3)	331.14	328.00	80.47	0.00	0.24	125.00	127.60	125.00	17.25	0.01	0.14	100.00	100.00	0.00	203.00	206.14	235770.00	11.80	189.69	187.00
3	4	3	14789.00	3648.00	186.50	0	Spot (Block3, Row3, Column4)	153.83	155.00	23.58	0.00	0.15	122.00	128.23	122.00	89.98	0.02	0.70	0.00	0.00	0.00	33.00	31.83	150596.00	0.28	127.51	126.00
3	5	3	15081.00	3654.00	165.60	0	Spot (Block3, Row3, Column5)	200.47	198.00	28.63	0.01	0.14	123.00	133.99	123.00	93.13	0.04	0.70	26.00	0.00	0.00	75.00	77.47	152755.00	0.71	154.25	154.00
3	6	3	15388.00	3655.00	184.95	0	Spot (Block3, Row3, Column6)	837.67	606.00	587.36	0.14	0.70	132.00	139.75	132.00	52.92	0.02	0.38	100.00	100.00	0.00	474.00	705.67	808356.00	13.19	289.28	287.00
3	7	3	15694.00	3662.00	161.10	0	Spot (Block3, Row3, Column7)	269.61	270.00	65.54	0.00	0.24	133.00	141.22	133.00	52.73	0.03	0.37	94.00	60.00	0.00	137.00	136.61	192235.00	2.43	174.57	179.00
3	8	3	15991.00	3673.00	162.60	0	Spot (Block3, Row3, Column8)	1380.20	1177.00	686.58	0.07	0.50	152.00	153.51	152.00	30.79	0.00	0.20	100.00	100.00	0.00	1025.00	1228.20	1004789.00	39.85	441.01	372.50
3	1	4	13888.00	3959.00	164.75	0	Spot (Block3, Row4, Column1)	264.66	254.00	42.22	0.02	0.16	167.00	170.21	167.00	56.09	0.01	0.33	83.00	34.00	0.00	87.00	97.66	199292.00	1.68	204.62	208.00
3	2	4	14170.00	3963.00	168.40	0	Spot (Block3, Row4, Column2)	240.64	236.00	34.21	0.01	0.14	139.00	146.00	139.00	51.55	0.02	0.35	95.00	46.00	0.00	97.00	101.64	189382.00	1.84	176.09	181.00
3	3	4	14478.00	3969.00	153.00	0	Spot (Block3, Row4, Column3)	500.03	490.00	148.52	0.01	0.30	117.00	121.08	117.00	33.18	0.01	0.27	100.00	100.00	0.00	373.00	383.03	322018.00	11.42	216.67	198.50
3	4	4	14784.00	3969.00	147.00	-50	Spot (Block3, Row4, Column4)	128.83	127.00	28.92	0.01	0.22	115.00	159.01	115.00	777.00	0.14	4.89	0.00	0.00	0.00	12.00	13.83	75878.00	-0.04	114.55	117.00
3	5	4	15093.00	3953.00	153.15	0	Spot (Block3, Row4, Column5)	155.06	153.00	51.97	0.01	0.34	116.00	162.35	116.00	789.57	0.15	4.86	0.00	0.00	0.00	37.00	39.06	99704.00	-0.01	131.91	124.00
3	6	4	15389.00	3973.00	190.95	0	Spot (Block3, Row4, Column6)	179.51	181.00	25.19	0.00	0.14	112.00	115.44	112.00	21.88	0.01	0.19	95.00	82.00	0.00	69.00	67.51	184356.00	2.93	135.53	129.00
3	7	4	15688.00	3973.00	175.95	0	Spot (Block3, Row4, Column7)	210.98	208.00	43.53	0.01	0.21	118.00	119.97	118.00	18.44	0.01	0.15	95.00	86.00	0.00	90.00	92.98	181861.00	4.94	141.22	135.00
3	8	4	15984.00	3986.00	146.95	0	Spot (Block3, Row4, Column8)	802.19	781.00	302.50	0.01	0.38	135.00	142.33	135.00	94.57	0.02	0.66	100.00	99.00	0.00	646.00	667.19	473290.00	6.98	324.76	275.00
3	1	5	13881.00	4258.00	154.00	0	Spot (Block3, Row5, Column1)	293.08	289.00	54.36	0.01	0.19	166.50	173.60	166.50	50.40	0.02	0.29	92.00	72.00	0.00	122.50	126.58	190504.00	2.37	208.86	198.00
3	2	5	14160.00	4257.00	167.05	0	Spot (Block3, Row5, Column2)	599.68	478.50	384.79	0.10	0.64	139.00	161.68	139.00	377.08	0.07	2.33	43.00	16.00	0.00	339.50	460.68	464153.00	1.16	278.10	203.00
3	3	5	14515.00	4274.00	174.55	0	Spot (Block3, Row5, Column3)	174.19	187.00	39.09	0.03	0.22	116.00	138.61	116.00	372.68	0.08	2.69	0.00	0.00	0.00	71.00	58.19	148929.00	0.10	143.77	127.00
3	4	5	14785.00	4272.00	140.25	0	Spot (Block3, Row5, Column4)	173.66	149.00	186.87	0.07	1.08	112.00	154.44	112.00	787.61	0.14	5.10	1.00	0.00	0.00	37.00	61.66	92215.00	0.02	126.63	127.00
3	5	5	15086.00	4273.00	146.30	0	Spot (Block3, Row5, Column5)	1383.92	1346.00	462.87	0.01	0.33	113.00	155.43	113.00	770.57	0.14	4.96	81.00	28.00	0.00	1233.00	1270.92	804057.00	1.59	471.77	364.00
3	6	5	15382.00	4273.00	147.00	-50	Spot (Block3, Row5, Column6)	115.83	116.00	11.74	0.00	0.10	111.00	112.16	111.00	18.10	0.00	0.16	12.00	0.00	0.00	5.00	4.83	68801.00	0.20	110.56	108.50
3	7	5	15696.00	4274.00	189.95	0	Spot (Block3, Row5, Column7)	288.93	289.00	73.47	0.00	0.25	116.00	116.51	116.00	15.10	0.00	0.13	99.00	99.00	0.00	173.00	172.93	293260.00	11.42	170.73	174.00
3	8	5	15973.00	4281.00	169.40	0	Spot (Block3, Row5, Column8)	335.18	311.00	132.80	0.03	0.40	125.00	134.94	125.00	122.47	0.03	0.91	65.00	43.00	0.00	186.00	210.18	268141.00	1.63	174.26	166.50
3	1	6	13864.00	4564.00	193.60	0	Spot (Block3, Row6, Column1)	3108.22	2070.50	2657.29	0.18	0.85	177.00	189.50	177.00	66.76	0.03	0.35	100.00	100.00	0.00	1893.50	2931.22	3300930.00	43.72	718.02	669.50
3	2	6	14163.00	4567.00	201.50	0	Spot (Block3, Row6, Column2)	363.79	365.00	101.22	0.00	0.28	138.00	168.00	138.00	386.00	0.09	2.30	7.00	0.00	0.00	227.00	225.79	417997.00	0.51	204.04	203.00
3	3	6	14474.00	4564.00	153.90	0	Spot (Block3, Row6, Column3)	453.21	456.00	122.92	0.00	0.27	121.00	141.39	121.00	373.62	0.07	2.64	39.00	0.00	0.00	335.00	332.21	297759.00	0.83	201.92	193.00
3	4	6	14792.00	4579.00	160.95	0	Spot (Block3, Row6, Column4)	194.52	194.00	30.11	0.00	0.15	113.00	115.17	113.00	28.05	0.01	0.24	94.00	83.00	0.00	81.00	81.52	138884.00	2.83	145.50	141.00
3	5	6	15080.00	4569.00	145.15	0	Spot (Block3, Row6, Column5)	1247.42	1275.00	447.78	0.01	0.36	113.00	118.89	113.00	77.56	0.02	0.65	100.00	100.00	0.00	1162.00	1134.42	717267.00	14.55	402.13	302.00
3	6	6	15381.00	4573.00	147.00	-50	Spot (Block3, Row6, Column6)	132.84	127.00	23.00	0.02	0.17	113.00	121.45	113.00	100.63	0.03	0.83	0.00	0.00	0.00	14.00	19.84	77845.00	0.11	127.55	124.00
3	7	6	15678.00	4573.00	172.50	0	Spot (Block3, Row6, Column7)	339.77	365.00	89.98	0.03	0.26	121.00	125.62	121.00	70.40	0.02	0.56	93.00	78.00	0.00	244.00	218.77	280310.00	3.04	183.78	178.50
3	8	6	15984.00	4578.00	166.50	0	Spot (Block3, Row6, Column8)	344.20	355.50	92.47	0.01	0.27	133.00	138.23	133.00	29.73	0.02	0.22	100.00	97.00	0.00	222.50	211.20	264346.00	6.93	183.01	185.00
3	1	7	13870.00	4866.00	158.15	0	Spot (Block3, Row7, Column1)	839.08	808.50	293.12	0.02	0.35	173.00	176.08	173.00	47.41	0.01	0.27	100.00	100.00	0.00	635.50	666.08	578968.00	13.98	340.44	294.00
3	2	7	14179.00	4866.00	147.00	-50	Spot (Block3, Row7, Column2)	145.42	146.00	14.84	0.00	0.10	141.00	153.29	141.00	148.52	0.04	0.97	0.00	0.00	0.00	5.00	4.42	85509.00	-0.05	141.02	140.00
3	3	7	14479.00	4868.00	147.00	-50	Spot (Block3, Row7, Column3)	138.36	121.00	82.93	0.06	0.60	122.00	131.21	122.00	148.00	0.03	1.13	2.00	1.00	0.00	-1.00	16.36	81355.00	0.05	261.78	123.00
3	4	7	14779.00	4870.00	147.00	-50	Spot (Block3, Row7, Column4)	127.92	126.00	14.61	0.01	0.11	116.00	117.78	116.00	21.07	0.01	0.18	27.00	2.00	0.00	10.00	11.92	75215.00	0.48	112.92	111.00
3	5	7	15068.00	4893.00	223.40	0	Spot (Block3, Row7, Column5)	173.32	165.00	159.57	0.02	0.92	116.00	119.65	116.00	76.52	0.01	0.64	16.00	0.00	0.00	49.00	57.32	248373.00	0.70	161.36	126.00
3	6	7	15389.00	4864.00	197.85	0	Spot (Block3, Row7, Column6)	244.05	236.00	55.21	0.01	0.23	118.00	126.97	118.00	78.35	0.03	0.62	76.00	34.00	0.00	118.00	126.05	269186.00	1.49	157.95	158.00
3	7	7	15683.00	4883.00	151.55	0	Spot (Block3, Row7, Column7)	398.91	306.00	570.45	0.12	1.43	136.00	160.94	136.00	115.36	0.07	0.72	86.00	24.00	0.00	170.00	262.91	250518.00	2.06	224.81	204.00
3	8	7	15979.00	4877.00	147.00	-50	Spot (Block3, Row7, Column8)	487.25	476.00	79.17	0.01	0.16	175.00	388.38	175.00	571.79	0.35	1.47	0.00	0.00	0.00	301.00	312.25	285530.00	0.17	492.18	478.00
3	1	8	13905.00	5183.00	164.90	0	Spot (Block3, Row8, Column1)	209.01	208.00	17.38	0.00	0.08	172.00	172.31	172.00	20.10	0.00	0.12	83.00	39.00	0.00	36.00	37.01	158011.00	1.83	193.38	196.00
3	2	8	14153.00	5221.00	204.50	0	Spot (Block3, Row8, Column2)	191.58	191.00	16.62	0.00	0.09	164.00	167.74	164.00	147.82	0.01	0.88	0.00	0.00	0.00	27.00	27.58	227981.00	0.16	181.54	185.00
3	3	8	14486.00	5164.00	166.20	0	Spot (Block3, Row8, Column3)	190.21	190.00	32.32	0.00	0.17	136.00	143.96	136.00	146.88	0.02	1.02	0.00	0.00	0.00	54.00	54.21	145511.00	0.31	162.76	160.50
3	4	8	14776.00	5192.00	163.15	0	Spot (Block3, Row8, Column4)	992.07	763.00	758.10	0.11	0.76	129.00	132.51	129.00	25.25	0.01	0.19	99.00	98.00	0.00	634.00	863.07	729173.00	34.04	366.48	199.50
3	5	8	15077.00	5172.00	147.00	-50	Spot (Block3, Row8, Column5)	119.90	120.00	10.22	0.00	0.09	128.00	133.43	128.00	29.34	0.02	0.22	0.00	0.00	0.00	-8.00	-8.10	71339.00	-0.46	130.09	130.00
3	6	8	15383.00	5190.00	175.40	0	Spot (Block3, Row8, Column6)	1478.03	936.00	1240.31	0.20	0.84	136.00	144.94	136.00	37.01	0.03	0.26	100.00	100.00	0.00	800.00	1342.03	1272582.00	36.02	354.52	337.00
3	7	8	15680.00	5180.00	156.50	0	Spot (Block3, Row8, Column7)	215.18	216.00	20.56	0.00	0.10	161.00	221.98	161.00	334.40	0.14	1.51	0.00	0.00	0.00	55.00	54.18	144815.00	-0.02	177.38	183.00
3	8	8	15969.00	5172.00	160.85	0	Spot (Block3, Row8, Column8)	63025.42	65535.00	8622.80	0.02	0.14	246.00	503.60	246.00	1004.02	0.31	1.99	100.00	100.00	88.52	65289.00	62779.42	45000580.00	62.27	12868.04	11389.00
4	1	1	18391.00	3086.00	160.60	0	Spot (Block4, Row1, Column1)	57264.12	65535.00	12461.85	0.06	0.22	993.00	1117.24	993.00	448.28	0.05	0.40	100.00	100.00	60.53	64542.00	56271.12	40772420.00	125.25	14039.76	10885.00
4	2	1	18697.00	3096.00	145.15	0	Spot (Block4, Row1, Column2)	3440.53	2964.50	3742.16	0.06	1.09	987.00	1057.67	987.00	327.76	0.03	0.31	99.00	94.00	0.00	1977.50	2453.53	1961102.00	7.27	1812.05	1614.50
4	3	1	18992.00	3100.00	142.60	0	Spot (Block4, Row1, Column3)	1201.98	1202.00	146.54	0.00	0.12	907.00	941.46	907.00	135.93	0.02	0.14	87.00	59.00	0.00	295.00	294.98	667101.00	1.92	1043.74	1008.00
4	4	1	19286.00	3095.00	149.15	0	Spot (Block4, Row1, Column4)	2209.00	2151.00	558.14	0.01	0.25	900.00	927.45	900.00	121.10	0.01	0.13	100.00	100.00	0.00	1251.00	1309.00	1345281.00	10.58	1298.15	1288.00
4	5	1	19588.00	3094.00	153.65	0	Spot (Block4, Row1, Column5)	1825.22	1766.50	355.06	0.01	0.19	912.00	942.79	912.00	118.30	0.01	0.13	99.00	98.00	0.00	854.50	913.22	1186393.00	7.46	1172.02	1133.00
4	6	1	19883.00	3098.00	151.95	0	Spot (Block4, Row1, Column6)	8186.61	7363.00	3824.90	0.05	0.47	962.00	973.85	962.00	150.81	0.01	0.15	100.00	100.00	0.00	6401.00	7224.61	5165753.00	47.83	2733.51	2372.50
4	7	1	20185.00	3096.00	148.45	0	Spot (Block4, Row1, Column7)	2972.86	2855.50	1098.69	0.02	0.37	1001.00	1022.10	1001.00	123.01	0.01	0.12	100.00	100.00	0.00	1854.50	1971.86	1789664.00	15.86	1645.91	1463.50
4	8	1	20496.00	3096.00	158.20	0	Spot (Block4, Row1, Column8)	4091.38	3910.00	1408.35	0.02	0.34	1039.00	1066.65	1039.00	172.45	0.01	0.16	100.00	100.00	0.00	2871.00	3052.38	2814871.00	17.54	1915.53	1688.00
4	1	2	18388.00	3388.00	147.00	-50	Spot (Block4, Row2, Column1)	1033.26	989.00	145.08	0.02	0.14	898.00	934.70	898.00	254.79	0.02	0.27	24.00	0.00	0.00	91.00	135.26	606521.00	0.39	1007.55	993.00
4	2	2	18686.00	3384.00	138.95	0	Spot (Block4, Row2, Column2)	1421.73	1357.00	233.60	0.02	0.16	891.00	903.83	891.00	107.56	0.01	0.12	99.00	95.00	0.00	466.00	530.73	743566.00	4.82	1070.72	1064.00
4	3	2	18989.00	3379.00	169.35	0	Spot (Block4, Row2, Column3)	1246.02	1179.00	196.16	0.02	0.16	884.00	890.75	884.00	97.93	0.00	0.11	97.00	82.00	0.00	295.00	362.02	991828.00	3.63	1021.18	1014.00
4	4	2	19299.00	3399.00	163.45	0	Spot (Block4, Row2, Column4)	1407.68	1378.00	233.31	0.01	0.17	895.00	916.52	895.00	110.70	0.01	0.12	98.00	92.00	0.00	483.00	512.68	1052945.00	4.44	1096.72	1082.00
4	5	2	19598.00	3393.00	194.60	0	Spot (Block4, Row2, Column5)	5113.13	5016.00	1248.02	0.01	0.24	962.00	1021.79	962.00	334.73	0.03	0.33	100.00	100.00	0.00	4054.00	4151.13	5486386.00	12.22	2037.20	1881.50
4	6	2	19889.00	3397.00	147.00	-50	Spot (Block4, Row2, Column6)	1480.42	1491.50	327.62	0.00	0.22	998.00	1282.39	998.00	906.09	0.11	0.71	3.00	1.00	0.00	493.50	482.42	870487.00	0.22	1288.42	1209.50
4	7	2	20191.00	3392.00	164.85	0	Spot (Block4, Row2, Column7)	1373.05	1366.00	187.05	0.00	0.14	989.00	1052.56	989.00	322.02	0.03	0.31	58.00	8.00	0.00	377.00	384.05	1027045.00	1.00	1111.48	1112.50
4	8	2	20478.00	3388.00	201.95	0	Spot (Block4, Row2, Column8)	1051.32	1017.00	97.32	0.01	0.09	985.00	1024.71	985.00	283.14	0.02	0.28	1.00	0.00	0.00	32.00	66.32	1219534.00	0.09	998.87	991.00
4	1	3	18393.00	3691.00	149.30	0	Spot (Block4, Row3, Column1)	2102.87	2095.00	386.21	0.00	0.18	876.00	874.26	876.00	103.55	0.00	0.12	100.00	100.00	0.00	1219.00	1226.87	1286958.00	11.86	1259.61	1226.00
4	2	3	18680.00	3689.00	180.95	0	Spot (Block4, Row3, Column2)	1202.73	1176.00	195.35	0.01	0.16	886.00	935.59	886.00	311.49	0.02	0.33	43.00	7.00	0.00	290.00	316.73	1105307.00	0.86	990.04	991.00
4	3	3	18984.00	3692.00	155.30	0	Spot (Block4, Row3, Column3)	1650.35	1542.00	440.83	0.03	0.27	885.00	893.88	885.00	127.02	0.00	0.14	100.00	96.00	0.00	657.00	765.35	1092531.00	5.96	1073.34	1074.00
4	4	3	19284.00	3692.00	152.40	0	Spot (Block4, Row3, Column4)	4364.41	4057.00	2025.55	0.03	0.46	889.00	890.15	889.00	96.79	0.00	0.11	100.00	100.00	0.00	3168.00	3475.41	2788861.00	35.89	1647.45	1541.00
4	5	3	19550.00	3699.00	186.65	0	Spot (Block4, Row3, Column5)	1327.64	1208.00	434.22	0.04	0.33	939.00	1111.88	939.00	689.01	0.07	0.62	20.00	2.00	0.00	269.00	388.64	1301085.00	0.31	1103.50	1004.50
4	6	3	19889.00	3695.00	218.60	0	Spot (Block4, Row3, Column6)	56803.25	65535.00	13197.36	0.06	0.23	1113.00	1671.71	1113.00	1180.41	0.18	0.71	100.00	100.00	60.53	64422.00	55690.25	77423648.00	46.71	13424.48	12474.50
4	7	3	20187.00	3699.00	147.00	-50	Spot (Block4, Row3, Column7)	1457.23	1491.00	181.80	0.01	0.12	996.00	1295.15	996.00	908.17	0.11	0.70	0.00	0.00	0.00	495.00	461.23	856853.00	0.18	1260.28	1273.50
4	8	3	20487.00	3703.00	162.45	0	Spot (Block4, Row3, Column8)	55579.19	65535.00	13414.39	0.07	0.24	922.00	1025.49	922.00	413.20	0.05	0.40	100.00	100.00	51.51	64613.00	54657.19	40573172.00	132.03	12139.65	11392.50
4	1	4	18391.00	3990.00	149.75	0	Spot (Block4, Row4, Column1)	4479.80	4265.50	2003.15	0.02	0.45	862.00	905.50	862.00	310.08	0.02	0.34	100.00	99.00	0.00	3403.50	3617.80	2723718.00	11.53	1851.03	1669.00
4	2	4	18686.00	3992.00	173.00	0	Spot (Block4, Row4, Column2)	23172.39	21361.50	11291.47	0.04	0.49	917.00	1072.99	917.00	515.93	0.07	0.48	100.00	100.00	0.00	20444.50	22255.39	19233080.00	42.83	4940.46	4789.00
4	3	4	18986.00	3992.00	153.10	0	Spot (Block4, Row4, Column3)	31793.23	28854.00	19585.11	0.04	0.62	943.00	1082.70	943.00	536.26	0.06	0.50	100.00	100.00	7.32	27911.00	30850.23	20411300.00	57.27	6985.22	5756.00
4	4	4	19275.00	4003.00	176.90	0	Spot (Block4, Row4, Column4)	1179.42	1167.00	156.61	0.00	0.13	905.00	937.37	905.00	147.99	0.02	0.16	80.00	38.00	0.00	262.00	274.42	1028453.00	1.64	1027.06	994.00
4	5	4	19588.00	4009.00	159.30	0	Spot (Block4, Row4, Column5)	1321.94	1266.00	311.74	0.02	0.24	960.00	990.35	960.00	203.62	0.01	0.21	76.00	31.00	0.00	306.00	361.94	926680.00	1.63	1111.57	1089.00
4	6	4	19891.00	3994.00	197.35	0	Spot (Block4, Row4, Column6)	5496.09	5447.00	1271.04	0.00	0.23	1034.50	1262.24	1034.50	713.33	0.09	0.57	100.00	99.00	0.00	4412.50	4461.59	6073175.00	5.94	2283.91	2244.00
4	7	4	20187.00	3967.00	196.45	0	Spot (Block4, Row4, Column7)	1445.33	1343.50	632.37	0.03	0.44	1037.00	1322.68	1037.00	817.59	0.11	0.62	14.00	2.00	0.00	306.50	408.33	1586977.00	0.15	1160.99	1070.50
4	8	4	20486.00	4002.00	158.40	0	Spot (Block4, Row4, Column8)	1465.57	1447.50	256.05	0.01	0.17	931.00	1045.62	931.00	418.10	0.05	0.40	62.00	16.00	0.00	516.50	534.57	1017105.00	1.00	1142.21	1101.00
4	1	5	18388.00	4306.00	181.30	0	Spot (Block4, Row5, Column1)	3614.28	2901.00	2281.60	0.10	0.63	882.00	1170.51	882.00	877.03	0.12	0.75	73.00	54.00	0.00	2019.00	2732.28	3332364.00	2.79	1581.06	1006.00
4	2	5	18682.00	4289.00	164.05	0	Spot (Block4, Row5, Column2)	56517.21	65535.00	13152.57	0.06	0.23	998.00	1330.11	998.00	899.58	0.12	0.68	100.00	100.00	57.75	64537.00	55519.21	42275268.00	61.35	11912.20	10244.50
4	3	5	18988.00	4287.00	163.85	0	Spot (Block4, Row5, Column3)	53281.84	65535.00	15713.95	0.09	0.29	996.00	1173.16	996.00	626.96	0.07	0.53	100.00	100.00	52.57	64539.00	52285.84	39428904.00	83.11	9928.05	8920.00
4	4	5	19278.00	4294.00	157.85	0	Spot (Block4, Row5, Column4)	2301.17	2228.00	669.59	0.01	0.29	966.00	1037.54	966.00	427.80	0.03	0.41	95.00	70.00	0.00	1262.00	1335.17	1585505.00	2.95	1270.79	1261.50
4	5	5	19586.00	4295.00	150.65	0	Spot (Block4, Row5, Column5)	42419.16	42791.50	19842.23	0.00	0.47	947.00	977.86	947.00	178.83	0.01	0.18	100.00	100.00	26.94	41844.50	41472.16	26300024.00	231.73	9094.20	7254.00
4	6	5	19876.00	4301.00	165.10	0	Spot (Block4, Row5, Column6)	1338.71	1298.00	248.31	0.01	0.19	999.00	1124.31	999.00	536.83	0.05	0.48	20.00	0.00	0.00	299.00	339.71	1013401.00	0.40	1105.80	1077.00
4	7	5	20191.00	4296.00	212.05	0	Spot (Block4, Row5, Column7)	57931.09	65535.00	13235.25	0.05	0.23	1119.00	1476.91	1119.00	956.60	0.12	0.65	100.00	100.00	67.78	64416.00	56812.09	74442320.00	59.02	13381.20	12775.50
4	8	5	20505.00	4304.00	159.50	0	Spot (Block4, Row5, Column8)	1695.96	1691.50	452.69	0.00	0.27	919.00	1122.91	919.00	684.50	0.09	0.61	58.00	13.00	0.00	772.50	776.96	1187175.00	0.84	1238.21	1069.00
4	1	6	18382.00	4588.00	214.30	0	Spot (Block4, Row6, Column1)	51956.43	65535.00	16287.78	0.10	0.31	944.00	1542.23	944.00	1307.63	0.21	0.85	100.00	100.00	51.26	64591.00	51012.43	68011640.00	38.55	12383.11	11721.00
4	2	6	18685.00	4591.00	212.60	0	Spot (Block4, Row6, Column2)	54795.51	65535.00	16035.66	0.08	0.29	1049.00	1545.95	1049.00	1208.07	0.17	0.78	100.00	100.00	61.80	64486.00	53746.51	70577400.00	44.08	12820.15	11896.00
4	3	6	18975.00	4593.00	151.65	0	Spot (Block4, Row6, Column3)	15668.32	14004.00	9171.64	0.05	0.59	983.00	1166.91	983.00	717.33	0.07	0.61	100.00	100.00	0.00	13021.00	14685.32	9918045.00	20.22	3773.91	3023.00
4	4	6	19286.00	4591.00	158.65	0	Spot (Block4, Row6, Column4)	1697.14	1584.00	455.27	0.03	0.27	914.00	950.30	914.00	120.61	0.02	0.13	99.00	97.00	0.00	670.00	783.14	1182910.00	6.19	1106.62	1110.50
4	5	6	19586.00	4600.00	147.30	0	Spot (Block4, Row6, Column5)	5488.63	5311.00	2193.73	0.01	0.40	959.00	994.84	959.00	218.57	0.02	0.22	100.00	100.00	0.00	4352.00	4529.63	3249269.00	20.56	1992.23	1794.50
4	6	6	19890.00	4584.00	167.05	0	Spot (Block4, Row6, Column6)	1179.29	1176.00	131.63	0.00	0.11	999.00	1162.51	999.00	692.50	0.07	0.60	0.00	0.00	0.00	177.00	180.29	913946.00	0.02	1062.47	1052.00
4	7	6	20191.00	4594.00	161.80	0	Spot (Block4, Row6, Column7)	2094.76	2042.50	500.46	0.01	0.24	1049.00	1183.50	1049.00	579.79	0.05	0.49	79.00	40.00	0.00	993.50	1045.76	1508227.00	1.57	1406.26	1278.50
4	8	6	20481.00	4616.00	172.05	0	Spot (Block4, Row6, Column8)	1543.32	1522.00	285.24	0.01	0.18	981.00	996.57	981.00	184.80	0.01	0.19	93.00	69.00	0.00	541.00	562.32	1267063.00	2.96	1166.14	1166.50
4	1	7	18382.00	4888.00	165.15	0	Spot (Block4, Row7, Column1)	30791.03	27703.50	16142.07	0.05	0.52	888.00	1114.22	888.00	759.05	0.10	0.68	100.00	100.00	1.06	26815.50	29903.03	23216448.00	39.10	5447.42	5287.00
4	2	7	18699.00	4896.00	226.75	0	Spot (Block4, Row7, Column2)	1050.18	998.00	168.32	0.02	0.16	907.00	1087.83	907.00	660.86	0.08	0.61	0.00	0.00	0.00	91.00	143.18	1546913.00	-0.06	939.23	909.50
4	3	7	18971.00	4903.00	181.10	0	Spot (Block4, Row7, Column3)	1017.75	993.00	130.26	0.01	0.13	904.00	941.68	904.00	149.30	0.02	0.16	35.00	12.00	0.00	89.00	113.75	936331.00	0.51	954.99	969.50
4	4	7	19279.00	4896.00	193.90	0	Spot (Block4, Row7, Column4)	1119.31	1099.00	127.37	0.01	0.11	919.00	972.16	919.00	236.08	0.02	0.24	35.00	3.00	0.00	180.00	200.31	1194300.00	0.62	1003.63	989.00
4	5	7	19566.00	4905.00	215.30	0	Spot (Block4, Row7, Column5)	1224.87	1193.00	195.23	0.01	0.16	986.00	1120.62	986.00	643.81	0.06	0.57	2.00	0.00	0.00	207.00	238.87	1622953.00	0.16	1055.05	1033.50
4	6	7	19883.00	4898.00	205.65	0	Spot (Block4, Row7, Column6)	52285.70	65535.00	18563.53	0.10	0.36	1127.00	1637.96	1127.00	1280.70	0.16	0.78	100.00	100.00	61.88	64408.00	51158.70	62952684.00	39.55	12452.00	12306.50
4	7	7	20181.00	4900.00	147.00	-50	Spot (Block4, Row7, Column7)	1629.05	1567.50	296.35	0.02	0.18	1024.00	1265.71	1024.00	790.86	0.09	0.62	25.00	0.00	0.00	543.50	605.05	957880.00	0.46	1340.67	1339.00
4	8	7	20490.00	4898.00	194.85	0	Spot (Block4, Row7, Column8)	6904.91	6984.00	1486.57	0.00	0.22	1004.50	1107.55	1004.50	481.01	0.04	0.43	100.00	100.00	0.00	5979.50	5900.41	7429685.00	12.05	2741.86	2672.00
4	1	8	18372.00	5195.00	158.30	0	Spot (Block4, Row8, Column1)	1441.36	1339.00	383.24	0.03	0.27	806.00	864.99	806.00	288.23	0.03	0.33	90.00	41.00	0.00	533.00	635.36	1000307.00	2.00	990.56	990.00
4	2	8	18689.00	5192.00	185.15	0	Spot (Block4, Row8, Column2)	1141.79	1105.00	186.26	0.01	0.16	873.00	868.16	873.00	98.10	0.00	0.11	83.00	59.00	0.00	232.00	268.79	1100684.00	2.79	951.38	930.50
4	3	8	18975.00	5183.00	176.50	0	Spot (Block4, Row8, Column3)	1311.31	1251.50	395.42	0.02	0.30	891.00	922.57	891.00	249.75	0.02	0.27	73.00	27.00	0.00	360.50	420.31	1140839.00	1.56	1021.91	1005.00
4	4	8	19280.00	5201.00	160.60	0	Spot (Block4, Row8, Column4)	63397.51	65535.00	6521.82	0.01	0.10	955.00	1006.50	955.00	320.58	0.02	0.32	100.00	100.00	84.69	64580.00	62442.51	45139456.00	194.62	16125.52	13804.00
4	5	8	19556.00	5191.00	193.95	0	Spot (Block4, Row8, Column5)	1207.09	1184.00	157.58	0.01	0.13	1005.00	1188.16	1005.00	723.66	0.07	0.61	0.00	0.00	0.00	179.00	202.09	1284344.00	0.03	1058.56	1064.00
4	6	8	19880.00	5204.00	214.80	0	Spot (Block4, Row8, Column6)	54799.61	65535.00	15038.06	0.08	0.27	1165.00	1629.28	1165.00	1244.94	0.15	0.76	100.00	100.00	58.16	64370.00	53634.61	72555448.00	42.71	12919.82	12290.50
4	7	8	20182.00	5200.00	148.30	0	Spot (Block4, Row8, Column7)	4429.45	4200.00	1686.83	0.02	0.38	1021.00	1277.26	1021.00	843.20	0.10	0.66	99.00	83.00	0.00	3179.00	3408.45	2653241.00	3.74	2041.44	1847.00
4	8	8	20469.00	5201.00	158.50	0	Spot (Block4, Row8, Column8)	63626.27	65535.00	6486.69	0.01	0.10	1069.00	1191.81	1069.00	516.97	0.05	0.43	100.00	100.00	84.68	64466.00	62557.27	44029796.00	120.77	16438.13	12561.50
5	1	1	4857.00	7509.00	157.90	0	Spot (Block5, Row1, Column1)	52268.68	63030.50	15744.59	0.08	0.30	327.00	431.76	327.00	335.71	0.12	0.78	100.00	100.00	47.53	62703.50	51941.68	35961140.00	154.41	10705.61	8528.50
5	2	1	5156.00	7495.00	142.30	0	Spot (Block5, Row1, Column2)	494.18	454.50	179.00	0.04	0.36	305.00	324.13	305.00	166.01	0.03	0.51	44.00	15.00	0.00	149.50	189.18	271797.00	1.02	384.58	389.00
5	3	1	5462.00	7515.00	149.95	0	Spot (Block5, Row1, Column3)	7686.56	6199.00	5899.41	0.09	0.77	279.00	278.59	279.00	83.49	0.00	0.30	100.00	100.00	0.00	5920.00	7407.56	4719547.00	88.73	1596.52	1346.50
5	4	1	5753.00	7492.00	157.95	0	Spot (Block5, Row1, Column4)	402.86	394.50	63.56	0.01	0.16	297.00	305.70	297.00	154.13	0.01	0.50	19.00	0.00	0.00	97.50	105.86	277975.00	0.63	334.80	328.00
5	5	1	6059.00	7512.00	151.20	0	Spot (Block5, Row1, Column5)	18427.39	12497.50	17954.66	0.17	0.97	297.00	309.98	297.00	114.67	0.02	0.37	100.00	100.00	2.23	12200.50	18130.39	11572404.00	158.00	2879.20	1930.50
5	6	1	6350.00	7501.00	154.85	0	Spot (Block5, Row1, Column6)	10078.60	5560.00	10367.94	0.26	1.03	318.00	323.51	318.00	200.64	0.01	0.62	96.00	93.00	0.00	5242.00	9760.60	6621641.00	48.62	2617.92	1172.00
5	7	1	6653.00	7504.00	163.90	0	Spot (Block5, Row1, Column7)	19746.45	10114.50	21100.17	0.29	1.07	313.00	322.57	313.00	224.35	0.01	0.70	97.00	94.00	9.14	9801.50	19433.45	14691357.00	86.58	4819.01	1298.50
5	8	1	6962.00	7483.00	190.00	0	Spot (Block5, Row1, Column8)	362.93	355.00	59.60	0.01	0.16	300.00	321.91	300.00	331.79	0.03	1.03	0.00	0.00	0.00	55.00	62.93	370914.00	0.12	331.22	321.00
5	1	2	4855.00	7807.00	147.00	-50	Spot (Block5, Row2, Column1)	271.74	271.00	36.33	0.00	0.13	228.00	263.66	228.00	178.33	0.06	0.68	0.00	0.00	0.00	43.00	43.74	159781.00	0.05	257.69	241.00
5	2	2	5151.00	7810.00	134.90	0	Spot (Block5, Row2, Column2)	5477.62	4977.00	2564.67	0.04	0.47	201.00	220.10	201.00	75.61	0.04	0.34	100.00	100.00	0.00	4776.00	5276.62	2689512.00	69.53	1294.01	1203.00
5	3	2	5450.00	7805.00	174.35	0	Spot (Block5, Row2, Column3)	247.78	253.00	33.79	0.01	0.14	186.00	194.33	186.00	63.69	0.02	0.33	52.00	1.00	0.00	67.00	61.78	211354.00	0.84	204.55	203.00
5	4	2	5755.00	7811.00	173.05	0	Spot (Block5, Row2, Column4)	2335.58	1955.00	1274.29	0.08	0.55	191.00	197.05	191.00	71.98	0.01	0.37	100.00	100.00	0.00	1764.00	2144.58	1959548.00	29.71	643.99	607.50
5	5	2	6064.00	7803.00	189.95	0	Spot (Block5, Row2, Column5)	691.95	610.00	365.57	0.05	0.53	186.00	196.68	186.00	71.23	0.02	0.36	100.00	94.00	0.00	424.00	505.95	699565.00	6.95	349.04	278.00
5	6	2	6369.00	7821.00	167.20	0	Spot (Block5, Row2, Column6)	202.20	202.00	16.86	0.00	0.08	182.00	196.83	182.00	151.49	0.03	0.77	0.00	0.00	0.00	20.00	20.20	156708.00	0.04	187.69	189.00
5	7	2	6665.00	7815.00	153.60	0	Spot (Block5, Row2, Column7)	505.82	484.00	181.57	0.02	0.36	182.00	203.55	182.00	201.77	0.05	0.99	68.00	26.00	0.00	302.00	323.82	330805.00	1.50	285.72	267.00
5	8	2	6956.00	7819.00	147.00	-50	Spot (Block5, Row2, Column8)	195.45	196.00	12.85	0.00	0.07	195.00	208.44	195.00	314.82	0.03	1.51	0.00	0.00	0.00	1.00	0.45	115118.00	-0.04	189.29	187.00
5	1	3	4857.00	8109.00	149.00	0	Spot (Block5, Row3, Column1)	3643.26	2889.50	2980.80	0.10	0.82	170.00	172.55	170.00	29.20	0.01	0.17	100.00	100.00	0.00	2719.50	3473.26	2207816.00	118.85	818.34	628.50
5	2	3	5151.00	8107.00	156.65	0	Spot (Block5, Row3, Column2)	261.22	266.00	31.20	0.01	0.12	157.00	164.74	157.00	55.32	0.02	0.34	91.00	47.00	0.00	109.00	104.22	175020.00	1.74	197.85	199.00
5	3	3	5446.00	8114.00	147.90	0	Spot (Block5, Row3, Column3)	419.13	389.00	124.76	0.03	0.30	141.00	143.16	141.00	20.71	0.01	0.14	100.00	100.00	0.00	248.00	278.13	249804.00	13.32	218.95	203.00
5	4	3	5745.00	8112.00	164.35	0	Spot (Block5, Row3, Column4)	223.99	220.00	29.45	0.01	0.13	135.00	144.26	135.00	40.75	0.03	0.28	97.00	52.00	0.00	85.00	88.99	167548.00	1.96	173.63	173.50
5	5	3	6051.00	8115.00	147.00	0	Spot (Block5, Row3, Column5)	260.31	273.00	48.68	0.02	0.19	136.00	140.93	136.00	23.71	0.02	0.17	99.00	94.00	0.00	137.00	124.31	152802.00	5.04	188.03	188.00
5	6	3	6356.00	8112.00	188.20	0	Spot (Block5, Row3, Column6)	489.34	457.00	183.83	0.03	0.38	138.00	142.24	138.00	24.51	0.01	0.17	100.00	100.00	0.00	319.00	351.34	489830.00	14.16	233.70	227.00
5	7	3	6665.00	8116.00	154.05	0	Spot (Block5, Row3, Column7)	680.29	561.00	420.76	0.08	0.62	140.00	144.74	140.00	27.43	0.01	0.19	99.00	96.00	0.00	421.00	540.29	444907.00	19.52	261.33	205.00
5	8	3	6970.00	8128.00	156.55	0	Spot (Block5, Row3, Column8)	555.58	524.00	235.20	0.03	0.42	159.00	160.78	159.00	26.89	0.00	0.17	100.00	99.00	0.00	365.00	396.58	376129.00	14.68	287.05	220.50
5	1	4	4849.00	8406.00	162.10	0	Spot (Block5, Row4, Column1)	270.42	267.00	55.49	0.01	0.21	145.00	147.75	145.00	21.70	0.01	0.15	100.00	96.00	0.00	122.00	125.42	195787.00	5.65	185.76	188.00
5	2	4	5148.00	8393.00	158.90	0	Spot (Block5, Row4, Column2)	161.49	165.00	15.25	0.01	0.09	136.00	139.08	136.00	18.59	0.01	0.13	71.00	22.00	0.00	29.00	25.49	113044.00	1.21	148.88	148.00
5	3	4	5452.00	8418.00	145.50	0	Spot (Block5, Row4, Column3)	905.62	873.00	325.94	0.02	0.36	126.00	127.63	126.00	17.34	0.01	0.14	100.00	100.00	0.00	747.00	779.62	519826.00	44.86	323.12	274.00
5	4	4	5752.00	8413.00	147.00	-50	Spot (Block5, Row4, Column4)	136.70	137.00	11.51	0.00	0.08	124.00	127.72	124.00	71.54	0.01	0.56	0.00	0.00	0.00	13.00	12.70	81200.00	0.13	130.79	131.00
5	5	4	6041.00	8415.00	156.35	0	Spot (Block5, Row4, Column5)	177.84	177.00	21.90	0.00	0.12	127.00	131.20	127.00	71.60	0.01	0.55	13.00	0.00	0.00	50.00	50.84	119863.00	0.65	146.97	147.00
5	6	4	6354.00	8412.00	194.65	0	Spot (Block5, Row4, Column6)	248.42	252.00	47.91	0.01	0.19	127.00	130.15	127.00	19.32	0.01	0.15	99.00	97.00	0.00	125.00	121.42	265061.00	6.12	162.82	164.00
5	7	4	6650.00	8427.00	162.15	0	Spot (Block5, Row4, Column7)	397.83	298.00	217.89	0.13	0.55	133.00	136.96	133.00	23.94	0.01	0.17	99.00	93.00	0.00	165.00	264.83	289220.00	10.90	179.19	182.00
5	8	4	6951.00	8430.00	147.70	0	Spot (Block5, Row4, Column8)	702.84	665.00	231.71	0.02	0.33	149.00	151.25	149.00	23.73	0.01	0.16	100.00	100.00	0.00	516.00	553.84	417488.00	23.24	302.41	278.00
5	1	5	4846.00	8710.00	153.95	0	Spot (Block5, Row5, Column1)	487.29	396.00	312.99	0.09	0.64	137.00	141.11	137.00	19.75	0.01	0.14	100.00	99.00	0.00	259.00	350.29	317715.00	17.53	219.33	188.00
5	2	5	5148.00	8724.00	169.25	0	Spot (Block5, Row5, Column2)	186.51	188.00	17.57	0.00	0.09	128.00	130.54	128.00	16.91	0.01	0.13	96.00	91.00	0.00	60.00	58.51	149018.00	3.31	156.90	155.50
5	3	5	5458.00	8707.00	170.50	0	Spot (Block5, Row5, Column3)	186.98	191.00	20.03	0.01	0.11	121.00	122.10	121.00	16.07	0.00	0.13	98.00	92.00	0.00	70.00	65.98	150707.00	4.04	149.76	147.00
5	4	5	5754.00	8717.00	176.80	0	Spot (Block5, Row5, Column4)	190.33	193.00	26.22	0.01	0.14	119.00	123.28	119.00	73.09	0.02	0.59	51.00	0.00	0.00	74.00	71.33	166349.00	0.92	138.28	135.00
5	5	5	6051.00	8713.00	142.95	0	Spot (Block5, Row5, Column5)	3016.98	2922.00	1222.98	0.01	0.41	126.00	131.78	126.00	72.16	0.02	0.55	100.00	100.00	0.00	2796.00	2890.98	1671409.00	39.98	819.65	603.00
5	6	5	6358.00	8682.00	112.90	0	Spot (Block5, Row5, Column6)	153.76	153.00	14.22	0.00	0.09	127.00	130.85	127.00	20.31	0.01	0.16	67.00	18.00	0.00	26.00	26.76	50433.00	1.13	137.92	140.00
5	7	5	6658.00	8727.00	191.75	0	Spot (Block5, Row5, Column7)	520.60	524.00	157.31	0.00	0.30	138.00	150.43	138.00	39.38	0.04	0.26	100.00	100.00	0.00	386.00	382.60	540379.00	9.40	249.83	241.50
5	8	5	6955.00	8724.00	147.55	0	Spot (Block5, Row5, Column8)	706.70	594.00	379.29	0.08	0.54	152.00	154.29	152.00	24.08	0.01	0.16	100.00	100.00	0.00	442.00	554.70	419076.00	22.94	264.64	260.00
5	1	6	4842.00	9013.00	178.10	0	Spot (Block5, Row6, Column1)	329.07	322.00	76.15	0.01	0.23	131.00	133.53	131.00	20.08	0.01	0.15	100.00	100.00	0.00	191.00	198.07	292545.00	9.74	200.59	200.00
5	2	6	5148.00	9018.00	191.55	0	Spot (Block5, Row6, Column2)	234.70	231.00	37.78	0.01	0.16	127.00	129.90	127.00	18.95	0.01	0.15	100.00	99.00	0.00	104.00	107.70	242911.00	5.53	169.40	171.50
5	3	6	5442.00	9015.00	146.70	0	Spot (Block5, Row6, Column3)	1038.69	1065.50	384.19	0.01	0.37	120.00	122.03	120.00	16.82	0.01	0.14	100.00	100.00	0.00	945.50	918.69	608671.00	54.51	336.69	286.00
5	4	6	5751.00	9015.00	162.70	0	Spot (Block5, Row6, Column4)	262.59	278.00	44.53	0.02	0.17	115.00	117.28	115.00	17.71	0.01	0.15	100.00	99.00	0.00	163.00	147.59	192219.00	8.21	160.82	158.50
5	5	6	6048.00	9016.00	142.85	0	Spot (Block5, Row6, Column5)	2576.86	2473.00	966.30	0.02	0.37	123.00	126.39	123.00	23.70	0.01	0.19	100.00	100.00	0.00	2350.00	2453.86	1427582.00	103.38	677.65	569.50
5	6	6	6357.00	8995.00	140.00	0	Spot (Block5, Row6, Column6)	169.94	169.00	22.64	0.00	0.13	126.00	132.17	126.00	25.14	0.02	0.19	77.00	37.00	0.00	43.00	43.94	90238.00	1.50	143.05	141.00
5	7	6	6661.00	9015.00	171.60	0	Spot (Block5, Row6, Column7)	727.90	671.00	316.13	0.04	0.43	153.00	177.46	153.00	69.57	0.06	0.39	100.00	97.00	0.00	518.00	574.90	597604.00	7.91	308.72	307.00
5	8	6	6958.00	9025.00	145.45	0	Spot (Block5, Row6, Column8)	836.37	811.00	350.12	0.01	0.42	168.00	178.86	168.00	51.65	0.03	0.29	100.00	100.00	0.00	643.00	668.37	480915.00	12.73	343.06	279.00
5	1	7	4846.00	9307.00	165.05	0	Spot (Block5, Row7, Column1)	162.77	165.00	14.53	0.01	0.09	122.00	124.41	122.00	16.35	0.01	0.13	92.00	72.00	0.00	43.00	40.77	122403.00	2.35	140.93	138.00
5	2	7	5128.00	9366.00	157.40	0	Spot (Block5, Row7, Column2)	130.17	130.00	11.46	0.00	0.09	119.00	120.30	119.00	12.94	0.00	0.11	45.00	11.00	0.00	11.00	11.17	89166.00	0.76	126.81	129.00
5	3	7	5447.00	9311.00	147.00	-50	Spot (Block5, Row7, Column3)	123.24	122.00	10.38	0.00	0.08	117.00	118.02	117.00	15.84	0.00	0.13	20.00	1.00	0.00	5.00	6.24	73204.00	0.33	120.12	119.00
5	4	7	5722.00	9313.00	95.55	0	Spot (Block5, Row7, Column4)	147.51	144.00	17.50	0.01	0.12	114.00	115.76	114.00	14.20	0.01	0.12	84.00	54.00	0.00	30.00	33.51	33928.00	2.24	130.40	126.00
5	5	7	6051.00	9313.00	178.95	0	Spot (Block5, Row7, Column5)	256.38	273.00	42.00	0.03	0.16	122.00	123.58	122.00	17.08	0.01	0.14	99.00	99.00	0.00	151.00	134.38	229975.00	7.78	169.70	172.00
5	6	7	6349.00	9326.00	186.80	0	Spot (Block5, Row7, Column6)	329.51	333.00	93.54	0.00	0.28	130.00	134.41	130.00	22.47	0.01	0.17	100.00	99.00	0.00	203.00	199.51	322589.00	8.68	200.01	186.00
5	7	7	6643.00	9318.00	147.60	0	Spot (Block5, Row7, Column7)	795.62	799.00	237.33	0.00	0.30	162.00	250.73	162.00	225.74	0.19	0.90	98.00	72.00	0.00	637.00	633.62	475779.00	2.41	383.21	360.00
5	8	7	6959.00	9322.00	167.55	0	Spot (Block5, Row7, Column8)	728.73	708.00	205.55	0.01	0.28	214.00	347.93	214.00	426.23	0.21	1.23	65.00	5.00	0.00	494.00	514.73	568408.00	0.89	491.06	500.00
5	1	8	4830.00	9611.00	143.10	0	Spot (Block5, Row8, Column1)	173.59	179.00	21.05	0.01	0.12	123.00	125.54	123.00	15.86	0.01	0.13	92.00	78.00	0.00	56.00	50.59	97038.00	3.03	147.13	142.00
5	2	8	5155.00	9614.00	170.90	0	Spot (Block5, Row8, Column2)	188.12	191.00	17.71	0.01	0.09	121.00	121.04	121.00	12.48	0.00	0.10	99.00	97.00	0.00	70.00	67.12	152189.00	5.38	145.44	142.00
5	3	8	5442.00	9620.00	158.00	0	Spot (Block5, Row8, Column3)	326.17	298.00	115.44	0.04	0.35	119.00	120.27	119.00	15.02	0.00	0.12	100.00	100.00	0.00	179.00	207.17	225059.00	13.71	181.71	176.00
5	4	8	5748.00	9622.00	152.00	0	Spot (Block5, Row8, Column4)	498.39	499.00	140.44	0.00	0.28	120.00	121.55	120.00	24.51	0.01	0.20	100.00	100.00	0.00	379.00	378.39	314984.00	15.38	205.12	197.00
5	5	8	6045.00	9615.00	147.00	-50	Spot (Block5, Row8, Column5)	131.03	130.00	15.75	0.00	0.12	126.00	129.86	126.00	27.92	0.01	0.22	11.00	0.00	0.00	4.00	5.03	77174.00	0.04	129.26	122.00
5	6	8	6351.00	9622.00	167.80	0	Spot (Block5, Row8, Column6)	812.08	690.00	417.84	0.07	0.51	134.00	138.63	134.00	23.98	0.01	0.17	100.00	100.00	0.00	556.00	678.08	637485.00	28.08	274.87	274.00
5	7	8	6623.00	9630.00	164.95	0	Spot (Block5, Row8, Column7)	294.63	298.00	92.87	0.00	0.32	162.00	303.88	162.00	467.00	0.27	1.54	0.00	0.00	0.00	136.00	132.63	223036.00	-0.02	236.59	185.00
5	8	8	6936.00	9623.00	154.90	0	Spot (Block5, Row8, Column8)	63934.79	65535.00	6209.48	0.01	0.10	280.00	431.74	280.00	485.28	0.19	1.12	100.00	100.00	91.06	65255.00	63654.79	42197348.00	130.86	15007.25	11950.00
6	1	1	9359.00	7539.00	158.20	0	Spot (Block6, Row1, Column1)	55749.88	65535.00	13080.85	0.07	0.23	1377.00	1488.68	1377.00	524.62	0.03	0.35	100.00	100.00	55.30	64158.00	54372.88	38412000.00	103.43	13866.53	11102.00
6	2	1	9661.00	7544.00	154.70	0	Spot (Block6, Row1, Column2)	42297.54	42867.00	19048.82	0.01	0.45	1318.00	1457.25	1318.00	524.58	0.04	0.36	100.00	100.00	25.88	41549.00	40979.54	27789652.00	77.85	8258.40	7842.00
6	3	1	9964.00	7547.00	151.50	0	Spot (Block6, Row1, Column3)	22735.65	18752.00	14948.91	0.08	0.66	1301.00	1380.73	1301.00	334.45	0.03	0.24	100.00	100.00	0.16	17451.00	21434.65	14346198.00	63.85	4895.98	4354.00
6	4	1	10256.00	7548.00	150.05	0	Spot (Block6, Row1, Column4)	37801.37	34831.00	18529.98	0.04	0.49	1386.00	1472.59	1386.00	433.31	0.03	0.29	100.00	100.00	12.99	33445.00	36415.37	23285720.00	83.84	8967.21	8044.00
6	5	1	10558.00	7547.00	153.25	0	Spot (Block6, Row1, Column5)	41124.51	42951.00	22950.12	0.02	0.56	1390.00	1464.73	1390.00	402.71	0.02	0.27	100.00	100.00	35.57	41561.00	39734.51	26360960.00	98.48	8731.09	6983.00
6	6	1	10855.00	7550.00	152.05	0	Spot (Block6, Row1, Column6)	51150.89	60902.00	16378.24	0.08	0.32	1478.00	1566.16	1478.00	494.98	0.03	0.32	100.00	100.00	46.46	59424.00	49672.89	32481056.00	100.17	11701.14	9527.50
6	7	1	11153.00	7552.00	156.25	0	Spot (Block6, Row1, Column7)	63625.30	65535.00	5772.31	0.01	0.09	1492.00	1553.25	1492.00	434.53	0.02	0.28	100.00	100.00	82.89	64043.00	62133.30	42756596.00	142.85	18797.82	14144.00
6	8	1	11464.00	7548.00	157.10	0	Spot (Block6, Row1, Column8)	5196.59	4981.50	1709.57	0.02	0.33	1471.00	1505.72	1471.00	335.16	0.01	0.22	100.00	100.00	0.00	3510.50	3725.59	3523289.00	11.01	2419.44	2316.00
6	1	2	9358.00	7841.00	215.00	0	Spot (Block6, Row2, Column1)	1469.92	1397.50	244.39	0.02	0.17	1273.00	1339.75	1273.00	395.34	0.02	0.30	21.00	0.00	0.00	124.50	196.92	1940288.00	0.33	1383.94	1377.00
6	2	2	9654.00	7844.00	130.75	0	Spot (Block6, Row2, Column2)	36357.84	34964.00	13291.53	0.02	0.37	1283.00	1364.21	1283.00	449.60	0.03	0.33	100.00	100.00	0.66	33681.00	35074.84	16651893.00	77.83	8065.76	7660.00
6	3	2	9962.00	7844.00	167.45	0	Spot (Block6, Row2, Column3)	2328.71	2233.00	637.69	0.02	0.27	1294.00	1374.46	1294.00	423.55	0.03	0.31	83.00	54.00	0.00	939.00	1034.71	1814068.00	2.25	1539.10	1519.00
6	4	2	10262.00	7846.00	167.10	0	Spot (Block6, Row2, Column4)	24182.53	24178.00	9311.32	0.00	0.39	1317.00	1463.50	1317.00	506.76	0.05	0.35	100.00	100.00	0.00	22861.00	22865.53	18765644.00	44.83	5637.51	5215.00
6	5	2	10565.00	7852.00	187.50	0	Spot (Block6, Row2, Column5)	13456.83	13008.50	4400.61	0.01	0.33	1384.00	1545.05	1384.00	703.52	0.05	0.46	100.00	100.00	0.00	11624.50	12072.83	13349175.00	16.93	4588.19	4020.00
6	6	2	10858.00	7853.00	156.00	0	Spot (Block6, Row2, Column6)	10005.71	9060.50	4980.13	0.04	0.50	1489.00	1780.96	1489.00	1128.63	0.08	0.63	99.00	94.00	0.00	7571.50	8516.71	6683812.00	7.29	3156.28	2673.50
6	7	2	11156.00	7851.00	149.00	0	Spot (Block6, Row2, Column7)	12272.30	10957.00	6106.71	0.05	0.50	1445.50	1540.59	1445.50	508.60	0.03	0.33	100.00	100.00	0.00	9511.50	10826.80	7473831.00	21.10	3808.10	3405.00
6	8	2	11450.00	7871.00	236.90	0	Spot (Block6, Row2, Column8)	1659.57	1616.50	285.07	0.01	0.17	1412.00	1511.44	1412.00	502.78	0.03	0.33	21.00	0.00	0.00	204.50	247.57	2678547.00	0.29	1514.36	1485.00
6	1	3	9357.00	8139.00	151.70	0	Spot (Block6, Row3, Column1)	39248.24	37900.00	21456.72	0.02	0.55	1276.00	1321.07	1276.00	335.48	0.02	0.25	100.00	100.00	23.65	36624.00	37972.24	24726512.00	113.05	8141.05	6830.00
6	2	3	9659.00	8145.00	156.40	0	Spot (Block6, Row3, Column2)	3074.38	2927.00	906.73	0.02	0.29	1322.00	1423.63	1322.00	525.36	0.03	0.37	98.00	72.00	0.00	1605.00	1752.38	2069059.00	3.14	1739.17	1726.00
6	3	3	9946.00	8142.00	149.75	0	Spot (Block6, Row3, Column3)	7875.66	6270.00	7106.21	0.10	0.90	1303.00	1350.77	1303.00	345.70	0.02	0.26	100.00	100.00	0.49	4967.00	6572.66	4859282.00	18.87	2614.48	2237.00
6	4	3	10252.00	8140.00	152.75	0	Spot (Block6, Row3, Column4)	52932.52	65535.00	16629.02	0.09	0.31	1288.00	1372.16	1288.00	425.99	0.03	0.31	100.00	100.00	54.93	64247.00	51644.52	33824144.00	121.04	12542.08	10219.00
6	5	3	10538.00	8140.00	163.85	0	Spot (Block6, Row3, Column5)	4655.28	2968.00	7871.45	0.20	1.69	1374.50	1689.56	1374.50	1167.75	0.09	0.69	59.00	38.00	1.07	1593.50	3280.78	3468187.00	2.54	2692.27	1508.50
6	6	3	10854.00	8147.00	228.45	0	Spot (Block6, Row3, Column6)	60108.76	65535.00	12274.88	0.04	0.20	1614.50	2253.51	1614.50	1593.35	0.14	0.71	100.00	100.00	78.44	63920.50	58494.26	90344584.00	36.31	13200.73	12227.00
6	7	3	11165.00	8152.00	148.85	0	Spot (Block6, Row3, Column7)	37276.03	35127.00	21072.39	0.03	0.57	1516.00	1748.49	1516.00	963.12	0.06	0.55	100.00	100.00	20.50	33611.00	35760.03	22552084.00	36.89	8423.98	6674.00
6	8	3	11457.00	8153.00	167.80	0	Spot (Block6, Row3, Column8)	61686.25	65535.00	10161.27	0.03	0.16	1495.00	1610.38	1495.00	666.44	0.03	0.41	100.00	100.00	82.44	64040.00	60191.25	48485880.00	90.14	15904.49	14047.50
6	1	4	9355.00	8440.00	152.80	0	Spot (Block6, Row4, Column1)	52901.46	65535.00	16089.92	0.09	0.30	1285.50	1391.35	1285.50	520.27	0.03	0.37	100.00	100.00	52.01	64249.50	51615.96	34174604.00	99.01	10739.04	8410.50
6	2	4	9654.00	8445.00	184.45	0	Spot (Block6, Row4, Column2)	28959.33	25863.00	16077.39	0.05	0.56	1335.00	1537.47	1335.00	736.07	0.06	0.48	100.00	100.00	1.36	24528.00	27624.33	27771996.00	37.25	6597.31	6696.00
6	3	4	9957.00	8445.00	160.40	0	Spot (Block6, Row4, Column3)	64839.22	65535.00	3781.59	0.00	0.06	1316.00	1530.79	1316.00	833.30	0.07	0.54	100.00	100.00	94.92	64219.00	63523.22	45906616.00	75.97	19017.70	16350.00
6	4	4	10249.00	8447.00	175.70	0	Spot (Block6, Row4, Column4)	2224.15	2194.00	526.68	0.01	0.24	1277.00	1323.33	1277.00	320.67	0.02	0.24	91.00	63.00	0.00	917.00	947.15	1908320.00	2.81	1492.70	1454.50
6	5	4	10533.00	8426.00	139.40	0	Spot (Block6, Row4, Column5)	4238.36	2475.00	6840.16	0.23	1.61	1354.00	1479.17	1354.00	613.87	0.04	0.42	75.00	46.00	0.19	1121.00	2884.36	2242094.00	4.49	2169.79	1771.00
6	6	4	10853.00	8445.00	190.40	0	Spot (Block6, Row4, Column6)	16205.82	15967.00	5186.51	0.01	0.32	1534.00	1810.54	1534.00	1014.95	0.07	0.56	100.00	100.00	0.00	14433.00	14671.82	16529933.00	14.18	5028.34	4437.50
6	7	4	11155.00	8454.00	150.80	0	Spot (Block6, Row4, Column7)	23846.95	18646.50	17852.83	0.11	0.75	1622.00	1879.29	1622.00	1035.59	0.06	0.55	99.00	96.00	2.89	17024.50	22224.95	14832804.00	21.21	4894.23	3745.00
6	8	4	11454.00	8454.00	154.85	0	Spot (Block6, Row4, Column8)	8998.47	8426.00	4136.17	0.03	0.46	1512.00	1634.44	1512.00	677.93	0.03	0.41	100.00	99.00	0.00	6914.00	7486.47	5965985.00	10.86	3070.79	2807.00
6	1	5	9356.00	8743.00	151.60	0	Spot (Block6, Row5, Column1)	52417.88	65535.00	16401.54	0.10	0.31	1310.00	1715.91	1310.00	1374.52	0.12	0.80	100.00	100.00	51.19	64225.00	51107.88	32971096.00	36.89	12625.83	9523.00
6	2	5	9651.00	8738.00	168.00	0	Spot (Block6, Row5, Column2)	62765.50	65535.00	8558.52	0.02	0.14	1426.50	1816.66	1426.50	1192.47	0.11	0.66	100.00	100.00	86.62	64108.50	61339.00	49271408.00	51.11	15128.43	13391.00
6	3	5	9953.00	8736.00	171.55	0	Spot (Block6, Row5, Column3)	55711.36	65535.00	15796.44	0.07	0.28	1393.00	1672.27	1393.00	1053.67	0.08	0.63	100.00	100.00	60.32	64142.00	54318.36	45628040.00	51.29	11229.02	10695.00
6	4	5	10253.00	8750.00	150.60	0	Spot (Block6, Row5, Column4)	37146.78	34349.50	21591.67	0.03	0.58	1303.00	1456.21	1303.00	746.02	0.05	0.51	100.00	100.00	21.70	33046.50	35843.78	23105392.00	47.84	7328.71	5684.50
6	5	5	10553.00	8745.00	157.65	0	Spot (Block6, Row5, Column5)	64770.48	65535.00	3830.53	0.01	0.06	1366.00	1456.78	1366.00	465.27	0.03	0.32	100.00	100.00	94.74	64169.00	63404.48	44368196.00	136.08	20028.79	17435.50
6	6	5	10860.00	8746.00	150.80	0	Spot (Block6, Row5, Column6)	10784.30	10224.50	5054.29	0.02	0.47	1501.00	1703.57	1501.00	890.59	0.05	0.52	100.00	99.00	0.00	8723.50	9283.30	6686267.00	10.20	3514.06	3164.00
6	7	5	11158.00	8745.00	225.35	0	Spot (Block6, Row5, Column7)	60748.11	65535.00	11598.79	0.03	0.19	1794.00	2243.35	1794.00	1359.45	0.10	0.61	100.00	100.00	81.23	63741.00	58954.11	88693336.00	43.04	14108.05	13048.50
6	8	5	11455.00	8753.00	151.65	0	Spot (Block6, Row5, Column8)	43453.67	50572.00	22691.59	0.07	0.52	1502.00	1721.58	1502.00	926.85	0.06	0.54	100.00	100.00	40.61	49070.00	41951.67	27289064.00	45.03	9193.90	7636.50
6	1	6	9352.00	9039.00	231.00	0	Spot (Block6, Row6, Column1)	58796.86	65535.00	13185.99	0.05	0.22	1379.00	2077.57	1379.00	1744.91	0.18	0.84	100.00	100.00	71.36	64156.00	57417.86	90136688.00	32.51	12645.94	12205.50
6	2	6	9652.00	9041.00	235.40	0	Spot (Block6, Row6, Column2)	57819.39	65535.00	14503.63	0.05	0.25	1464.50	1952.43	1464.50	1367.37	0.12	0.70	100.00	100.00	71.56	64070.50	56354.89	92512168.00	40.86	12729.47	12076.00
6	3	6	9942.00	9043.00	151.25	0	Spot (Block6, Row6, Column3)	60872.63	65535.00	8792.64	0.03	0.14	1329.00	1615.35	1329.00	1047.15	0.08	0.65	100.00	100.00	71.50	64206.00	59543.63	38228340.00	56.59	16915.84	13505.00
6	4	6	10253.00	9046.00	149.40	0	Spot (Block6, Row6, Column4)	8969.09	7964.00	4288.61	0.05	0.48	1280.00	1333.13	1280.00	367.57	0.02	0.28	100.00	100.00	0.00	6684.00	7689.09	5498054.00	20.77	3167.52	2699.00
6	5	6	10550.00	9048.00	156.20	0	Spot (Block6, Row6, Column5)	64717.21	65535.00	4071.81	0.01	0.06	1317.00	1447.50	1317.00	511.31	0.04	0.35	100.00	100.00	94.49	64218.00	63400.21	43425652.00	123.74	19739.47	15040.00
6	6	6	10856.00	9046.00	157.30	0	Spot (Block6, Row6, Column6)	5080.28	4307.50	2720.81	0.07	0.54	1479.00	1654.50	1479.00	823.89	0.05	0.50	87.00	69.00	0.00	2828.50	3601.28	3454590.00	4.16	2156.25	2024.00
6	7	6	11154.00	9046.00	154.35	0	Spot (Block6, Row6, Column7)	47455.28	55961.00	19760.60	0.07	0.42	1610.00	1793.25	1610.00	804.59	0.05	0.45	100.00	100.00	44.72	54351.00	45845.28	30988512.00	56.75	11135.37	9401.00
6	8	6	11459.00	9056.00	155.65	0	Spot (Block6, Row6, Column8)	48069.92	63056.00	20310.40	0.12	0.42	1489.00	1566.68	1489.00	405.68	0.02	0.26	100.00	100.00	48.35	61567.00	46580.92	32014800.00	114.63	11464.88	8883.00
6	1	7	9350.00	9342.00	176.75	0	Spot (Block6, Row7, Column1)	37119.05	33453.50	19934.02	0.05	0.54	1244.50	1562.64	1244.50	1048.70	0.10	0.67	100.00	100.00	17.51	32209.00	35874.55	32442204.00	33.91	7405.74	7336.00
6	2	7	9658.00	9346.00	167.15	0	Spot (Block6, Row7, Column2)	2561.46	2299.00	974.67	0.05	0.38	1307.00	1541.99	1307.00	911.62	0.07	0.59	53.00	25.00	0.00	992.00	1254.46	1987691.00	1.12	1579.50	1557.00
6	3	7	9952.00	9354.00	210.20	0	Spot (Block6, Row7, Column3)	1486.40	1465.00	249.26	0.01	0.17	1281.00	1318.71	1281.00	323.36	0.01	0.25	34.00	4.00	0.00	184.00	205.40	1868399.00	0.52	1359.10	1306.50
6	4	7	10251.00	9349.00	176.85	0	Spot (Block6, Row7, Column4)	2188.20	2045.00	599.42	0.03	0.27	1274.00	1338.44	1274.00	403.99	0.02	0.30	78.00	47.00	0.00	771.00	914.20	1903735.00	2.10	1525.33	1498.00
6	5	7	10551.00	9350.00	182.80	0	Spot (Block6, Row7, Column5)	15610.28	14821.00	7350.67	0.02	0.47	1326.00	1573.89	1326.00	905.25	0.07	0.58	100.00	100.00	0.00	13495.00	14284.28	14689274.00	15.51	4199.35	4165.00
6	6	7	10850.00	9348.00	218.40	0	Spot (Block6, Row7, Column6)	57774.66	65535.00	13771.78	0.05	0.24	1631.00	2218.19	1631.00	1665.41	0.13	0.75	100.00	100.00	69.19	63904.00	56143.66	78747792.00	33.36	13580.23	12705.00
6	7	7	11141.00	9352.00	153.85	0	Spot (Block6, Row7, Column7)	55969.19	65535.00	13478.82	0.07	0.24	1530.00	1830.43	1530.00	1135.76	0.08	0.62	100.00	100.00	58.49	64005.00	54439.19	36268332.00	47.67	14416.72	12685.00
6	8	7	11456.00	9351.00	187.60	0	Spot (Block6, Row7, Column8)	25395.99	25481.00	6622.38	0.00	0.26	1490.00	1605.44	1490.00	557.97	0.03	0.35	100.00	100.00	0.00	23991.00	23905.99	25142030.00	42.64	7662.21	7113.00
6	1	8	9348.00	9644.00	143.75	0	Spot (Block6, Row8, Column1)	1819.89	1733.50	392.74	0.02	0.22	1180.00	1254.79	1180.00	517.27	0.03	0.41	59.00	10.00	0.00	553.50	639.89	1019138.00	1.09	1388.21	1382.00
6	2	8	9651.00	9639.00	148.50	0	Spot (Block6, Row8, Column2)	8532.87	7632.00	4147.39	0.05	0.49	1214.00	1260.22	1214.00	236.37	0.02	0.19	100.00	100.00	0.00	6418.00	7318.87	5136787.00	30.77	3035.16	2701.50
6	3	8	9939.00	9639.00	148.80	0	Spot (Block6, Row8, Column3)	21790.66	17997.00	15690.42	0.08	0.72	1247.00	1304.54	1247.00	358.41	0.02	0.27	100.00	100.00	0.33	16750.00	20543.66	13226929.00	57.16	4798.83	3751.50
6	4	8	10247.00	9642.00	162.75	0	Spot (Block6, Row8, Column4)	64096.85	65535.00	5862.95	0.01	0.09	1272.00	1339.52	1272.00	444.33	0.02	0.33	100.00	100.00	92.49	64263.00	62824.85	46919352.00	141.24	18278.78	15032.00
6	5	8	10536.00	9649.00	171.60	0	Spot (Block6, Row8, Column5)	1998.42	1940.00	479.32	0.01	0.24	1301.00	1500.88	1301.00	880.97	0.06	0.59	28.00	2.00	0.00	639.00	697.42	1640704.00	0.56	1479.57	1462.00
6	6	8	10850.00	9650.00	231.05	0	Spot (Block6, Row8, Column6)	58266.91	65535.00	14155.35	0.05	0.24	1511.00	2109.00	1511.00	1678.13	0.14	0.80	100.00	100.00	71.95	64024.00	56755.91	89732152.00	33.46	12673.61	12120.50
6	7	8	11150.00	9651.00	146.80	0	Spot (Block6, Row8, Column7)	28044.73	26111.50	14860.94	0.03	0.53	1452.00	1737.61	1452.00	1018.52	0.08	0.59	100.00	100.00	0.34	24659.50	26592.73	16490302.00	25.83	7161.07	6121.00
6	8	8	11439.00	9651.00	156.95	0	Spot (Block6, Row8, Column8)	63987.92	65535.00	6166.92	0.01	0.10	1447.50	1577.92	1447.50	592.55	0.04	0.38	100.00	100.00	91.31	64087.50	62540.42	43448200.00	105.32	16669.98	14137.00
7	1	1	13864.00	7564.00	161.05	0	Spot (Block7, Row1, Column1)	52400.79	64809.00	15791.27	0.09	0.30	1103.00	1178.79	1103.00	373.84	0.03	0.32	100.00	100.00	49.30	63706.00	51297.79	37624080.00	137.02	11697.66	9524.00
7	2	1	14166.00	7568.00	148.50	0	Spot (Block7, Row1, Column2)	2957.37	2846.00	1134.16	0.02	0.38	1086.00	1141.49	1086.00	310.17	0.02	0.27	99.00	88.00	0.00	1760.00	1871.37	1777379.00	5.85	1657.44	1489.00
7	3	1	14463.00	7581.00	195.55	0	Spot (Block7, Row1, Column3)	1241.93	1217.00	212.27	0.01	0.17	991.00	1021.92	991.00	155.68	0.01	0.15	63.00	36.00	0.00	226.00	250.93	1341288.00	1.41	1075.24	1007.50
7	4	1	14756.00	7569.00	167.55	0	Spot (Block7, Row1, Column4)	2144.52	1966.00	723.72	0.04	0.34	992.00	1030.56	992.00	155.86	0.02	0.15	99.00	94.00	0.00	974.00	1152.52	1666292.00	7.15	1284.70	1299.00
7	5	1	15059.00	7573.00	165.80	0	Spot (Block7, Row1, Column5)	1686.39	1587.00	434.08	0.03	0.26	1013.00	1056.24	1013.00	172.45	0.02	0.16	92.00	74.00	0.00	574.00	673.39	1290085.00	3.65	1174.59	1120.50
7	6	1	15356.00	7575.00	155.20	0	Spot (Block7, Row1, Column6)	3608.36	3410.00	1356.47	0.02	0.38	1009.00	1053.97	1009.00	170.29	0.02	0.16	100.00	100.00	0.00	2401.00	2599.36	2392345.00	15.00	1615.13	1565.00
7	7	1	15655.00	7579.00	154.20	0	Spot (Block7, Row1, Column7)	2846.84	2776.00	974.78	0.01	0.34	995.00	1041.01	995.00	164.70	0.02	0.16	100.00	99.00	0.00	1781.00	1851.84	1881760.00	10.96	1449.08	1409.50
7	8	1	15963.00	7571.00	171.95	0	Spot (Block7, Row1, Column8)	1716.26	1693.00	392.35	0.01	0.23	1069.00	1079.16	1069.00	165.89	0.00	0.15	92.00	74.00	0.00	624.00	647.26	1409049.00	3.84	1262.03	1224.00
7	1	2	13855.00	7872.00	206.75	0	Spot (Block7, Row2, Column1)	1217.80	1190.00	185.47	0.01	0.15	1019.00	1078.35	1019.00	241.37	0.02	0.22	38.00	9.00	0.00	171.00	198.80	1484498.00	0.58	1124.64	1086.50
7	2	2	14158.00	7871.00	155.30	0	Spot (Block7, Row2, Column2)	1403.32	1369.00	243.05	0.01	0.17	995.00	1041.72	995.00	173.77	0.02	0.17	83.00	55.00	0.00	374.00	408.32	928998.00	2.08	1176.76	1131.00
7	3	2	14457.00	7867.00	201.70	0	Spot (Block7, Row2, Column3)	1219.58	1181.00	235.60	0.01	0.19	986.00	1007.09	986.00	150.19	0.01	0.15	55.00	38.00	0.00	195.00	233.58	1409835.00	1.41	1067.92	1060.00
7	4	2	14760.00	7885.00	200.80	0	Spot (Block7, Row2, Column4)	1316.37	1278.50	234.57	0.01	0.18	995.00	1040.21	995.00	189.51	0.02	0.18	68.00	39.00	0.00	283.50	321.37	1505928.00	1.46	1090.35	1078.50
7	5	2	15062.00	7875.00	193.25	0	Spot (Block7, Row2, Column5)	5994.98	5724.50	1899.43	0.02	0.32	1086.00	1203.68	1086.00	702.28	0.04	0.58	100.00	99.00	0.00	4638.50	4908.98	6342688.00	6.82	2415.70	2364.50
7	6	2	15358.00	7877.00	147.00	-50	Spot (Block7, Row2, Column6)	1292.45	1265.50	224.53	0.01	0.17	1127.00	1556.56	1127.00	1405.56	0.14	0.90	0.00	0.00	0.00	138.50	165.45	767713.00	-0.19	1254.47	1185.50
7	7	2	15658.00	7878.00	147.00	-50	Spot (Block7, Row2, Column7)	1344.46	1312.00	231.75	0.01	0.17	1107.00	1259.29	1107.00	694.65	0.06	0.55	5.00	0.00	0.00	205.00	237.46	787853.00	0.12	1268.39	1189.00
7	8	2	15958.00	7880.00	147.00	-50	Spot (Block7, Row2, Column8)	1156.83	1176.00	188.60	0.01	0.16	1094.00	1176.89	1094.00	434.83	0.03	0.37	1.00	0.00	0.00	82.00	62.83	681374.00	-0.05	1100.55	1079.00
7	1	3	13862.00	8170.00	167.80	0	Spot (Block7, Row3, Column1)	1837.67	1779.50	418.25	0.01	0.23	1023.00	1061.20	1023.00	170.38	0.02	0.16	98.00	88.00	0.00	756.50	814.67	1437055.00	4.56	1266.46	1224.00
7	2	3	14152.00	8169.00	202.70	0	Spot (Block7, Row3, Column2)	1306.33	1300.00	205.93	0.00	0.16	1063.00	1124.64	1063.00	399.63	0.02	0.36	19.00	1.00	0.00	237.00	243.33	1524491.00	0.45	1145.11	1106.00
7	3	3	14454.00	8169.00	174.05	0	Spot (Block7, Row3, Column3)	1673.14	1583.00	465.82	0.02	0.28	1033.50	1068.17	1033.50	179.85	0.01	0.17	90.00	73.00	0.00	549.50	639.64	1425516.00	3.36	1233.66	1208.00
7	4	3	14756.00	8172.00	152.45	0	Spot (Block7, Row3, Column4)	5868.72	5252.00	2896.20	0.05	0.49	1023.00	1066.15	1023.00	179.79	0.02	0.17	100.00	100.00	0.00	4229.00	4845.72	3750114.00	26.71	2136.65	1954.00
7	5	3	15019.00	8178.00	220.30	0	Spot (Block7, Row3, Column5)	1306.28	1272.50	350.71	0.01	0.27	1092.00	1288.50	1092.00	825.50	0.07	0.64	2.00	1.00	0.00	180.50	214.28	1815731.00	0.02	1140.68	1146.50
7	6	3	15360.00	8169.00	229.05	0	Spot (Block7, Row3, Column6)	60091.62	65535.00	12329.52	0.04	0.21	1355.00	2022.26	1355.00	1647.89	0.17	0.81	100.00	100.00	78.61	64180.00	58736.62	89898176.00	35.24	13431.66	12539.00
7	7	3	15656.00	8178.00	147.00	-50	Spot (Block7, Row3, Column7)	1577.10	1521.00	258.01	0.02	0.16	1256.50	1583.50	1256.50	1167.79	0.10	0.74	0.00	0.00	0.00	264.50	320.60	927333.00	-0.01	1506.28	1481.00
7	8	3	15958.00	8180.00	176.40	0	Spot (Block7, Row3, Column8)	61340.75	65535.00	10899.95	0.03	0.18	1188.00	1322.74	1188.00	722.27	0.05	0.55	100.00	100.00	82.95	64347.00	60152.75	53244328.00	83.10	14474.22	13215.00
7	1	4	13854.00	8471.00	153.75	0	Spot (Block7, Row4, Column1)	6010.24	5218.00	3001.18	0.06	0.50	1089.00	1166.49	1089.00	652.76	0.03	0.56	100.00	96.00	0.00	4129.00	4921.24	3924689.00	7.42	2337.99	2014.00
7	2	4	14156.00	8471.00	172.15	0	Spot (Block7, Row4, Column2)	25316.67	23524.00	12482.64	0.03	0.49	1178.50	1373.35	1178.50	880.61	0.07	0.64	100.00	100.00	0.12	22345.50	24138.17	20835624.00	27.19	5578.74	5392.00
7	3	4	14452.00	8472.00	150.50	0	Spot (Block7, Row4, Column3)	17921.90	16497.50	9358.93	0.04	0.52	1181.00	1314.87	1181.00	598.59	0.05	0.46	100.00	100.00	0.00	15316.50	16740.90	11039889.00	27.74	4695.48	4158.50
7	4	4	14750.00	8471.00	209.85	0	Spot (Block7, Row4, Column4)	1332.01	1295.00	228.35	0.01	0.17	1092.00	1122.80	1092.00	194.16	0.01	0.17	52.00	28.00	0.00	203.00	240.01	1673009.00	1.08	1199.67	1178.00
7	5	4	15043.00	8475.00	209.10	0	Spot (Block7, Row4, Column5)	1411.77	1324.00	481.44	0.03	0.34	1099.00	1147.39	1099.00	221.98	0.02	0.19	50.00	19.00	0.00	225.00	312.77	1754827.00	1.19	1215.62	1195.00
7	6	4	15355.00	8482.00	197.65	0	Spot (Block7, Row4, Column6)	7455.22	7530.50	2147.97	0.00	0.29	1296.00	1501.53	1296.00	853.44	0.06	0.57	100.00	99.00	0.00	6234.50	6159.22	8245470.00	6.98	2825.22	2701.00
7	7	4	15654.00	8479.00	147.00	-50	Spot (Block7, Row4, Column7)	1574.62	1554.00	237.61	0.01	0.15	1289.00	1517.23	1289.00	875.14	0.07	0.58	1.00	0.00	0.00	265.00	285.62	925875.00	0.07	1486.61	1486.00
7	8	4	15964.00	8488.00	153.65	0	Spot (Block7, Row4, Column8)	1599.97	1576.00	288.94	0.01	0.18	1190.00	1321.80	1190.00	622.47	0.05	0.47	26.00	0.00	0.00	386.00	409.97	1031983.00	0.45	1395.07	1398.50
7	1	5	13858.00	8765.00	153.30	0	Spot (Block7, Row5, Column1)	5508.26	4614.00	2950.59	0.08	0.54	1175.00	1536.86	1175.00	1243.93	0.12	0.81	88.00	63.00	0.00	3439.00	4333.26	3563844.00	3.19	2048.13	1848.50
7	2	5	14151.00	8766.00	175.25	0	Spot (Block7, Row5, Column2)	62462.50	65535.00	8914.29	0.02	0.14	1423.00	1814.59	1423.00	1264.14	0.11	0.70	100.00	100.00	86.01	64112.00	61039.50	53593384.00	47.98	14653.13	13087.00
7	3	5	14459.00	8769.00	165.75	0	Spot (Block7, Row5, Column3)	51744.35	64994.50	16559.89	0.10	0.32	1313.00	1522.64	1313.00	773.45	0.06	0.51	100.00	100.00	49.34	63681.50	50431.35	39429536.00	64.93	10101.35	9190.00
7	4	5	14753.00	8773.00	153.50	0	Spot (Block7, Row5, Column4)	2953.33	2790.50	938.92	0.02	0.32	1192.00	1272.24	1192.00	496.46	0.03	0.39	97.00	75.00	0.00	1598.50	1761.33	1901947.00	3.39	1689.70	1556.50
7	5	5	15053.00	8774.00	148.60	0	Spot (Block7, Row5, Column5)	19636.61	18281.00	10959.95	0.03	0.56	1192.00	1213.14	1192.00	219.80	0.01	0.18	100.00	100.00	0.00	17089.00	18444.61	11840876.00	83.82	5161.76	4040.00
7	6	5	15353.00	8777.00	147.00	-50	Spot (Block7, Row5, Column6)	1405.19	1392.00	211.81	0.00	0.15	1296.00	1440.04	1296.00	673.21	0.05	0.47	0.00	0.00	0.00	96.00	109.19	834685.00	-0.05	1390.57	1385.00
7	7	5	15658.00	8774.00	219.10	0	Spot (Block7, Row5, Column7)	59899.34	65535.00	11903.36	0.04	0.20	1441.00	1821.11	1441.00	1093.38	0.10	0.60	100.00	100.00	74.56	64094.00	58458.34	82422480.00	53.12	13692.63	13146.50
7	8	5	15953.00	8781.00	147.00	-50	Spot (Block7, Row5, Column8)	1914.50	1926.00	439.85	0.00	0.23	1263.00	1490.01	1263.00	872.92	0.07	0.59	30.00	0.00	0.00	663.00	651.50	1123814.00	0.49	1601.99	1638.00
7	1	6	13854.00	9065.00	230.90	0	Spot (Block7, Row6, Column1)	58620.62	65535.00	13506.23	0.05	0.23	1328.00	1948.94	1328.00	1605.34	0.17	0.82	100.00	100.00	70.87	64207.00	57292.62	90159600.00	35.30	12632.45	11726.00
7	2	6	14152.00	9066.00	222.70	0	Spot (Block7, Row6, Column2)	57877.32	65535.00	13952.60	0.05	0.24	1489.00	2017.54	1489.00	1543.85	0.13	0.77	100.00	100.00	68.97	64046.00	56388.32	82244648.00	36.18	13705.27	12315.00
7	3	6	14447.00	9071.00	151.10	0	Spot (Block7, Row6, Column3)	6988.34	6279.00	3446.75	0.05	0.49	1250.00	1497.90	1250.00	952.46	0.08	0.64	99.00	85.00	0.00	5029.00	5738.34	4367710.00	5.76	2650.58	2314.00
7	4	6	14749.00	9072.00	172.85	0	Spot (Block7, Row6, Column4)	1602.85	1565.00	307.86	0.01	0.19	1184.00	1236.30	1184.00	936.75	0.02	0.76	3.00	0.00	0.00	381.00	418.85	1336778.00	0.39	1302.15	1313.50
7	5	6	15054.00	9068.00	153.20	0	Spot (Block7, Row6, Column5)	6494.55	5768.00	3360.67	0.05	0.52	1200.00	1329.31	1200.00	1204.12	0.04	0.91	93.00	73.00	0.00	4568.00	5294.55	4201971.00	4.29	2447.69	2047.00
7	6	6	15351.00	9067.00	229.65	0	Spot (Block7, Row6, Column6)	1591.57	1547.00	284.92	0.01	0.18	1329.00	1515.82	1329.00	770.04	0.06	0.51	3.00	0.00	0.00	218.00	262.57	2416000.00	0.10	1404.68	1368.00
7	7	6	15651.00	9079.00	169.55	0	Spot (Block7, Row6, Column7)	2706.15	2574.00	745.38	0.02	0.28	1419.00	1584.06	1419.00	706.92	0.05	0.45	75.00	37.00	0.00	1155.00	1287.15	2151393.00	1.59	1716.10	1693.00
7	8	6	15953.00	9092.00	162.55	0	Spot (Block7, Row6, Column8)	1863.81	1781.00	436.92	0.02	0.23	1269.00	1315.30	1269.00	305.65	0.02	0.23	73.00	41.00	0.00	512.00	594.81	1354990.00	1.79	1451.53	1429.00
7	1	7	13853.00	9367.00	165.00	0	Spot (Block7, Row7, Column1)	34537.20	30642.00	17306.73	0.05	0.50	1176.00	1450.96	1176.00	972.52	0.09	0.67	100.00	100.00	5.60	29466.00	33361.20	25902944.00	34.02	6848.49	6606.00
7	2	7	14149.00	9370.00	147.00	-50	Spot (Block7, Row7, Column2)	1312.53	1272.00	255.13	0.01	0.19	1228.00	1447.80	1228.00	841.55	0.07	0.58	0.00	0.00	0.00	44.00	84.53	773079.00	-0.16	1275.83	1176.00
7	3	7	14464.00	9386.00	169.90	0	Spot (Block7, Row7, Column3)	1273.64	1264.00	223.12	0.00	0.18	1160.00	1173.86	1160.00	214.47	0.01	0.18	32.00	11.00	0.00	104.00	113.64	1022736.00	0.47	1221.73	1192.00
7	4	7	14734.00	9378.00	293.05	0	Spot (Block7, Row7, Column4)	1270.42	1262.00	218.21	0.00	0.17	1168.50	1219.52	1168.50	391.63	0.02	0.32	10.00	0.00	0.00	93.50	101.92	3198930.00	0.13	1188.85	1169.00
7	5	7	15049.00	9376.00	147.00	-50	Spot (Block7, Row7, Column5)	1585.64	1599.00	285.81	0.00	0.18	1217.00	1523.88	1217.00	1455.04	0.10	0.95	0.00	0.00	0.00	382.00	368.64	933940.00	0.04	1446.44	1402.00
7	6	7	15351.00	9372.00	216.05	0	Spot (Block7, Row7, Column6)	54792.65	65535.00	15700.73	0.08	0.29	1559.00	2092.16	1559.00	1450.93	0.13	0.69	100.00	100.00	62.16	63976.00	53233.65	72984640.00	36.32	13174.37	12687.50
7	7	7	15678.00	9389.00	165.00	0	Spot (Block7, Row7, Column7)	1977.07	1826.00	576.76	0.03	0.29	1489.00	1672.32	1489.00	779.04	0.05	0.47	29.00	5.00	0.00	337.00	488.07	1498620.00	0.39	1746.39	1612.00
7	8	7	15951.00	9379.00	189.75	0	Spot (Block7, Row7, Column8)	11995.03	12192.00	3061.29	0.01	0.26	1380.00	1474.01	1380.00	465.80	0.03	0.32	100.00	100.00	0.00	10812.00	10615.03	12126972.00	22.59	4172.46	3905.00
7	1	8	13830.00	9675.00	156.90	0	Spot (Block7, Row8, Column1)	1372.91	1326.00	350.43	0.02	0.26	1081.00	1147.91	1081.00	405.35	0.03	0.35	28.00	3.00	0.00	245.00	291.91	926714.00	0.56	1250.46	1211.50
7	2	8	14143.00	9668.00	171.40	0	Spot (Block7, Row8, Column2)	1391.84	1376.50	268.28	0.00	0.19	1107.00	1148.71	1107.00	195.90	0.02	0.17	55.00	40.00	0.00	269.50	284.84	1135739.00	1.24	1292.42	1304.00
7	3	8	14437.00	9665.00	186.15	0	Spot (Block7, Row8, Column3)	1398.48	1370.50	220.94	0.01	0.16	1083.00	1134.22	1083.00	343.39	0.02	0.30	37.00	4.00	0.00	287.50	315.48	1367709.00	0.77	1207.50	1190.00
7	4	8	14749.00	9672.00	168.40	0	Spot (Block7, Row8, Column4)	64239.85	65535.00	5503.98	0.01	0.09	1177.00	1270.29	1177.00	495.48	0.03	0.39	100.00	100.00	92.66	64358.00	63062.85	50750000.00	127.09	17238.27	13541.00
7	5	8	15035.00	9688.00	159.05	0	Spot (Block7, Row8, Column5)	1327.86	1298.00	200.53	0.01	0.15	1199.00	1382.52	1199.00	801.33	0.06	0.58	0.00	0.00	0.00	99.00	128.86	928176.00	-0.07	1259.56	1223.50
7	6	8	15352.00	9675.00	231.10	0	Spot (Block7, Row8, Column6)	58489.97	65535.00	13995.53	0.05	0.24	1444.00	1961.14	1444.00	1486.01	0.13	0.76	100.00	100.00	73.60	64091.00	57045.97	89958696.00	38.04	12586.45	12222.50
7	7	8	15656.00	9681.00	147.85	0	Spot (Block7, Row8, Column7)	2712.32	2539.00	815.34	0.03	0.30	1359.50	1594.80	1359.50	986.91	0.07	0.62	59.00	23.00	0.00	1179.50	1352.82	1619255.00	1.13	1858.25	1769.00
7	8	8	15940.00	9679.00	156.90	0	Spot (Block7, Row8, Column8)	64241.30	65535.00	4847.73	0.01	0.08	1355.00	1468.57	1355.00	526.72	0.03	0.36	100.00	100.00	87.85	64180.00	62886.30	43363284.00	119.18	17072.08	13921.50
8	1	1	18366.00	7592.00	159.75	0	Spot (Block8, Row1, Column1)	47876.38	53093.00	17894.17	0.04	0.37	702.00	795.98	702.00	421.20	0.05	0.53	100.00	100.00	39.04	52391.00	47174.38	33848856.00	111.78	10050.23	7474.00
8	2	1	18660.00	7595.00	151.75	0	Spot (Block8, Row1, Column2)	5146.69	4937.50	2254.70	0.02	0.44	688.00	762.17	688.00	390.94	0.04	0.51	100.00	99.00	0.00	4249.50	4458.69	3252709.00	11.22	1629.09	1592.00
8	3	1	18962.00	7587.00	183.95	0	Spot (Block8, Row1, Column3)	824.90	806.00	138.13	0.01	0.17	659.00	665.64	659.00	79.42	0.00	0.12	75.00	43.00	0.00	147.00	165.90	780359.00	2.01	717.72	709.00
8	4	1	19256.00	7593.00	147.90	0	Spot (Block8, Row1, Column4)	3878.52	3665.00	1704.75	0.02	0.44	630.00	653.07	630.00	75.22	0.02	0.12	100.00	100.00	0.00	3035.00	3248.52	2311596.00	42.88	1428.76	1251.00
8	5	1	19563.00	7607.00	180.15	0	Spot (Block8, Row1, Column5)	873.03	831.00	145.19	0.02	0.17	646.00	663.00	646.00	88.96	0.01	0.13	87.00	51.00	0.00	185.00	227.03	795330.00	2.36	734.38	710.50
8	6	1	19854.00	7599.00	149.05	0	Spot (Block8, Row1, Column6)	2505.32	2415.00	921.13	0.02	0.37	657.00	666.55	657.00	78.78	0.01	0.12	100.00	100.00	0.00	1758.00	1848.32	1505699.00	23.34	1175.07	1138.00
8	7	1	20159.00	7606.00	148.05	0	Spot (Block8, Row1, Column7)	3761.80	3605.50	1818.48	0.02	0.48	660.00	665.62	660.00	68.22	0.00	0.10	100.00	100.00	0.00	2945.50	3101.80	2249554.00	45.39	1381.93	1237.00
8	8	1	20468.00	7607.00	175.15	0	Spot (Block8, Row1, Column8)	1153.10	1088.50	282.42	0.03	0.24	678.00	677.42	678.00	95.04	0.00	0.14	96.00	85.00	0.00	410.50	475.10	991670.00	5.01	818.27	801.00
8	1	2	18350.00	7906.00	219.15	0	Spot (Block8, Row2, Column1)	799.15	788.00	112.60	0.01	0.14	684.00	725.29	684.00	373.96	0.03	0.52	2.00	0.00	0.00	104.00	115.15	1098834.00	0.20	710.69	702.00
8	2	2	18650.00	7903.00	118.70	0	Spot (Block8, Row2, Column2)	927.94	922.00	114.86	0.00	0.12	676.00	691.84	676.00	109.58	0.01	0.16	89.00	70.00	0.00	246.00	251.94	343336.00	2.15	787.17	783.00
8	3	2	18967.00	7897.00	201.65	0	Spot (Block8, Row2, Column3)	826.43	814.00	97.14	0.01	0.12	635.00	654.08	635.00	68.31	0.01	0.10	89.00	74.00	0.00	179.00	191.43	955348.00	2.52	736.40	715.00
8	4	2	19263.00	7894.00	178.35	0	Spot (Block8, Row2, Column4)	905.35	907.00	136.11	0.00	0.15	671.00	685.58	671.00	110.55	0.01	0.16	85.00	55.00	0.00	236.00	234.35	805760.00	1.99	748.82	743.50
8	5	2	19572.00	7904.00	187.50	0	Spot (Block8, Row2, Column5)	9426.86	8992.50	3023.67	0.02	0.32	682.00	700.63	682.00	136.94	0.01	0.20	100.00	100.00	0.00	8310.50	8744.86	9332592.00	63.72	2812.91	2448.00
8	6	2	19846.00	7876.00	184.75	0	Spot (Block8, Row2, Column6)	928.11	882.00	229.32	0.02	0.25	684.00	751.88	684.00	322.67	0.04	0.43	23.00	5.00	0.00	198.00	244.11	891914.00	0.55	771.37	778.50
8	7	2	20163.00	7910.00	197.50	0	Spot (Block8, Row2, Column7)	803.48	786.00	98.28	0.01	0.12	664.00	681.48	664.00	126.18	0.01	0.19	46.00	9.00	0.00	122.00	139.48	887039.00	0.97	715.23	694.00
8	8	2	20462.00	7904.00	212.55	0	Spot (Block8, Row2, Column8)	744.27	746.00	55.34	0.00	0.07	670.00	713.91	670.00	387.08	0.03	0.54	0.00	0.00	0.00	76.00	74.27	961601.00	0.08	704.44	692.00
8	1	3	18360.00	8193.00	147.40	0	Spot (Block8, Row3, Column1)	1987.19	1888.00	611.87	0.02	0.31	662.00	672.31	662.00	154.19	0.01	0.23	100.00	99.00	0.00	1226.00	1325.19	1174431.00	8.53	1029.34	974.00
8	2	3	18646.00	8216.00	174.60	0	Spot (Block8, Row3, Column2)	802.13	800.00	98.74	0.00	0.12	667.00	682.76	667.00	132.97	0.01	0.19	50.00	6.00	0.00	133.00	135.13	681007.00	0.90	727.52	703.00
8	3	3	18950.00	8200.00	152.30	0	Spot (Block8, Row3, Column3)	1250.86	1195.00	299.11	0.02	0.24	647.00	665.06	647.00	93.47	0.01	0.14	99.00	96.00	0.00	548.00	603.86	801802.00	6.27	835.69	793.00
8	4	3	19259.00	8198.00	153.90	0	Spot (Block8, Row3, Column4)	3281.15	3128.00	1570.47	0.02	0.48	690.00	697.20	690.00	83.72	0.00	0.12	100.00	100.00	0.00	2438.00	2591.15	2132748.00	30.87	1267.68	1171.00
8	5	3	19552.00	8198.00	156.20	0	Spot (Block8, Row3, Column5)	1116.76	1081.00	242.35	0.01	0.22	695.00	763.46	695.00	327.92	0.04	0.43	58.00	18.00	0.00	386.00	421.76	749344.00	1.08	809.41	798.00
8	6	3	19860.00	8198.00	199.40	0	Spot (Block8, Row3, Column6)	31117.59	23929.50	20634.45	0.11	0.66	730.00	898.85	730.00	510.51	0.09	0.57	100.00	100.00	14.65	23199.50	30387.59	35038576.00	59.19	6702.18	6872.00
8	7	3	20158.00	8203.00	147.00	-50	Spot (Block8, Row3, Column7)	926.99	910.00	122.77	0.01	0.13	709.00	850.52	709.00	558.46	0.08	0.66	1.00	0.00	0.00	201.00	217.99	544143.00	0.14	875.15	873.00
8	8	3	20461.00	8204.00	167.45	0	Spot (Block8, Row3, Column8)	59499.36	65535.00	11761.80	0.04	0.20	696.00	806.35	696.00	534.87	0.06	0.66	100.00	100.00	69.33	64839.00	58803.36	46171952.00	109.73	12952.28	11673.00
8	1	4	18359.00	8496.00	154.70	0	Spot (Block8, Row4, Column1)	3263.31	3102.00	1541.81	0.02	0.47	664.00	686.60	664.00	181.40	0.01	0.26	100.00	100.00	0.00	2438.00	2599.31	2143995.00	14.20	1181.38	1070.00
8	2	4	18657.00	8496.00	178.15	0	Spot (Block8, Row4, Column2)	7255.08	6880.00	3337.11	0.02	0.46	690.00	770.73	690.00	357.53	0.05	0.46	100.00	100.00	0.00	6190.00	6565.08	6442515.00	18.14	2033.48	2050.50
8	3	4	18959.00	8498.00	152.15	0	Spot (Block8, Row4, Column3)	17709.89	16586.00	9671.22	0.03	0.55	681.00	739.01	681.00	247.92	0.04	0.34	100.00	100.00	0.00	15905.00	17028.89	11192649.00	68.45	4066.92	2949.00
8	4	4	19244.00	8504.00	190.35	0	Spot (Block8, Row4, Column4)	833.53	821.00	97.41	0.01	0.12	676.00	680.04	676.00	82.87	0.00	0.12	76.00	43.00	0.00	145.00	157.53	851037.00	1.85	718.37	702.00
8	5	4	19532.00	8478.00	166.95	0	Spot (Block8, Row4, Column5)	1067.61	915.00	988.27	0.07	0.93	681.00	686.57	681.00	91.99	0.00	0.13	83.00	62.00	0.00	234.00	386.61	828466.00	4.14	785.04	777.00
8	6	4	19860.00	8500.00	193.55	0	Spot (Block8, Row4, Column6)	11135.65	11336.00	3404.33	0.01	0.31	711.00	792.71	711.00	348.52	0.05	0.44	100.00	100.00	0.00	10625.00	10424.65	11826057.00	29.68	3332.27	2931.00
8	7	4	20153.00	8503.00	160.65	0	Spot (Block8, Row4, Column7)	1068.90	1040.00	153.21	0.01	0.14	729.00	793.26	729.00	251.73	0.04	0.32	66.00	15.00	0.00	311.00	339.90	762127.00	1.09	854.70	841.50
8	8	4	20465.00	8522.00	174.25	0	Spot (Block8, Row4, Column8)	1166.67	1107.00	447.28	0.02	0.38	706.00	765.57	706.00	300.62	0.04	0.39	70.00	18.00	0.00	401.00	460.67	989333.00	1.33	875.06	891.50
8	1	5	18356.00	8799.00	151.65	0	Spot (Block8, Row5, Column1)	9533.17	8732.50	5200.53	0.04	0.55	677.00	787.41	677.00	435.50	0.07	0.55	100.00	100.00	0.00	8055.50	8856.17	5986831.00	20.08	2460.18	2131.00
8	2	5	18656.00	8795.00	166.55	0	Spot (Block8, Row5, Column2)	61417.64	65535.00	9397.06	0.03	0.15	745.00	919.50	745.00	528.06	0.09	0.57	100.00	100.00	74.81	64790.00	60672.64	47292048.00	114.57	13547.73	11718.50
8	3	5	18957.00	8793.00	159.70	0	Spot (Block8, Row5, Column3)	28125.21	24816.50	15941.06	0.05	0.57	738.00	864.31	738.00	418.62	0.07	0.48	100.00	100.00	0.85	24078.50	27387.21	19856412.00	65.12	4864.42	4652.50
8	4	5	19254.00	8798.00	164.35	0	Spot (Block8, Row5, Column4)	1279.43	1204.00	302.48	0.03	0.24	702.00	747.65	702.00	222.27	0.03	0.30	92.00	58.00	0.00	502.00	577.43	959570.00	2.39	858.12	833.00
8	5	5	19555.00	8796.00	149.45	0	Spot (Block8, Row5, Column5)	11860.85	11098.00	6031.37	0.03	0.51	701.00	723.70	701.00	122.77	0.01	0.17	100.00	100.00	0.00	10397.00	11159.85	7258842.00	90.71	3137.59	3039.00
8	6	5	19870.00	8796.00	157.55	0	Spot (Block8, Row5, Column6)	1060.97	1049.50	166.44	0.00	0.16	703.00	755.51	703.00	253.64	0.03	0.34	73.00	23.00	0.00	346.50	357.97	727824.00	1.20	797.29	784.00
8	7	5	20162.00	8800.00	197.70	0	Spot (Block8, Row5, Column7)	22873.38	19329.50	13431.37	0.07	0.59	732.00	839.64	732.00	361.53	0.06	0.43	100.00	100.00	0.81	18597.50	22141.38	25297968.00	60.95	5242.91	5225.00
8	8	5	20457.00	8805.00	152.95	0	Spot (Block8, Row5, Column8)	1266.97	1200.50	254.22	0.02	0.20	712.00	784.73	712.00	269.70	0.04	0.34	91.00	44.00	0.00	488.50	554.97	810860.00	1.79	901.29	875.00
8	1	6	18354.00	9087.00	199.45	0	Spot (Block8, Row6, Column1)	25376.26	17652.00	19020.86	0.16	0.75	692.00	885.51	692.00	522.32	0.11	0.59	100.00	100.00	6.21	16960.00	24684.26	28624492.00	46.89	5444.96	5380.00
8	2	6	18653.00	9093.00	205.10	0	Spot (Block8, Row6, Column2)	14903.56	14041.50	6955.46	0.03	0.47	760.00	937.90	760.00	526.56	0.09	0.56	100.00	100.00	0.00	13281.50	14143.56	17824664.00	26.52	3879.80	3822.00
8	3	6	18947.00	9095.00	150.50	0	Spot (Block8, Row6, Column3)	4734.91	4329.00	2322.14	0.04	0.49	736.00	825.13	736.00	301.14	0.05	0.36	100.00	100.00	0.00	3593.00	3998.91	2949850.00	12.98	1541.72	1386.00
8	4	6	19254.00	9082.00	188.15	0	Spot (Block8, Row6, Column4)	946.97	901.00	148.14	0.02	0.16	721.00	745.29	721.00	102.65	0.01	0.14	79.00	40.00	0.00	180.00	225.97	943180.00	1.96	821.82	808.00
8	5	6	19556.00	9096.00	147.40	0	Spot (Block8, Row6, Column5)	9033.26	8882.50	4262.99	0.01	0.47	721.00	751.65	721.00	117.43	0.02	0.16	100.00	100.00	0.00	8161.50	8312.26	5401891.00	70.53	2391.95	2005.00
8	6	6	19840.00	9094.00	217.90	0	Spot (Block8, Row6, Column6)	860.78	835.00	119.07	0.01	0.14	708.00	759.47	708.00	245.76	0.03	0.32	18.00	0.00	0.00	127.00	152.78	1168075.00	0.41	746.48	753.50
8	7	6	20156.00	9106.00	138.95	0	Spot (Block8, Row6, Column7)	1448.03	1167.50	1609.82	0.09	1.11	705.00	762.65	705.00	265.59	0.03	0.35	94.00	39.00	0.00	462.50	743.03	761664.00	2.58	1028.03	970.00
8	8	6	20464.00	9096.00	169.10	0	Spot (Block8, Row6, Column8)	907.31	898.00	112.61	0.00	0.12	706.00	731.88	706.00	122.63	0.02	0.17	69.00	33.00	0.00	192.00	201.31	719496.00	1.43	767.62	746.00
8	1	7	18353.00	9390.00	168.75	0	Spot (Block8, Row7, Column1)	9475.63	8521.50	4950.89	0.05	0.52	638.00	739.98	638.00	347.88	0.06	0.47	100.00	100.00	0.00	7883.50	8837.63	7485750.00	25.11	2194.64	2131.50
8	2	7	18650.00	9393.00	209.75	0	Spot (Block8, Row7, Column2)	775.39	775.00	84.75	0.00	0.11	681.00	738.34	681.00	261.67	0.04	0.35	4.00	0.00	0.00	94.00	94.39	971562.00	0.14	696.71	688.50
8	3	7	18913.00	9408.00	226.15	0	Spot (Block8, Row7, Column3)	777.31	755.00	265.32	0.01	0.34	687.00	695.31	687.00	109.32	0.01	0.16	34.00	5.00	0.00	68.00	90.31	1140308.00	0.75	699.03	688.00
8	4	7	19249.00	9417.00	250.30	0	Spot (Block8, Row7, Column4)	808.58	793.00	99.21	0.01	0.12	698.00	749.83	698.00	276.56	0.03	0.37	7.00	0.00	0.00	95.00	110.58	1466762.00	0.21	753.29	724.00
8	5	7	19555.00	9396.00	226.75	0	Spot (Block8, Row7, Column5)	822.22	804.00	99.98	0.01	0.12	704.00	758.34	704.00	264.34	0.03	0.35	7.00	0.00	0.00	100.00	118.22	1211948.00	0.24	734.31	699.50
8	6	7	19853.00	9401.00	190.75	0	Spot (Block8, Row7, Column6)	18038.89	18037.00	8722.26	0.00	0.48	724.00	937.15	724.00	585.40	0.11	0.62	100.00	100.00	0.00	17313.00	17314.89	18543970.00	29.21	3988.49	3949.00
8	7	7	20140.00	9407.00	169.05	0	Spot (Block8, Row7, Column7)	1487.26	1344.00	532.09	0.04	0.36	706.00	803.87	706.00	333.62	0.06	0.42	83.00	48.00	0.00	638.00	781.26	1174932.00	2.05	866.55	880.50
8	8	7	20458.00	9405.00	189.45	0	Spot (Block8, Row7, Column8)	17330.26	17718.00	4601.46	0.01	0.27	707.00	786.59	707.00	362.32	0.05	0.46	100.00	100.00	0.00	17011.00	16623.26	17451572.00	45.66	4518.29	4067.00
8	1	8	18338.00	9700.00	166.30	0	Spot (Block8, Row8, Column1)	999.91	974.00	190.82	0.01	0.19	611.00	644.84	611.00	133.77	0.02	0.21	95.00	72.00	0.00	363.00	388.91	768932.00	2.65	754.70	722.00
8	2	8	18661.00	9690.00	220.35	0	Spot (Block8, Row8, Column2)	760.39	754.00	96.95	0.00	0.13	610.00	625.73	610.00	81.13	0.01	0.13	74.00	45.00	0.00	144.00	150.39	1056181.00	1.66	663.33	659.00
8	3	8	18948.00	9686.00	168.50	0	Spot (Block8, Row8, Column3)	911.07	883.00	157.36	0.01	0.17	623.00	668.58	623.00	248.79	0.03	0.37	54.00	10.00	0.00	260.00	288.07	722480.00	0.97	731.10	722.50
8	4	8	19253.00	9700.00	164.70	0	Spot (Block8, Row8, Column4)	64203.18	65535.00	5477.21	0.01	0.09	696.00	782.51	696.00	354.83	0.05	0.45	100.00	100.00	91.90	64839.00	63507.18	48345472.00	178.74	15311.80	12642.00
8	5	8	19549.00	9708.00	223.80	0	Spot (Block8, Row8, Column5)	866.23	862.50	110.53	0.00	0.13	703.00	841.25	703.00	479.19	0.08	0.57	0.00	0.00	0.00	159.50	163.23	1247376.00	0.05	759.43	728.00
8	6	8	19857.00	9702.00	190.20	0	Spot (Block8, Row8, Column6)	37795.57	33168.00	22849.52	0.06	0.60	771.00	995.04	771.00	677.58	0.11	0.68	100.00	100.00	30.88	32397.00	37024.57	38551804.00	54.31	6857.92	6646.50
8	7	8	20153.00	9714.00	175.15	0	Spot (Block8, Row8, Column7)	1541.68	1500.50	429.46	0.01	0.28	704.00	847.77	704.00	524.48	0.08	0.62	72.00	27.00	0.00	796.50	837.68	1322760.00	1.32	947.85	923.00
8	8	8	20441.00	9703.00	157.15	0	Spot (Block8, Row8, Column8)	62752.85	65535.00	7477.86	0.02	0.12	774.00	928.21	774.00	558.30	0.08	0.60	100.00	100.00	81.00	64761.00	61978.85	42609580.00	110.74	15434.17	12367.00
9	1	1	4830.00	12011.00	156.15	0	Spot (Block9, Row1, Column1)	55755.96	65535.00	13486.54	0.07	0.24	764.00	905.28	764.00	473.97	0.07	0.52	100.00	100.00	55.29	64771.00	54991.96	37412564.00	115.73	12103.98	9475.00
9	2	1	5130.00	12017.00	148.40	0	Spot (Block9, Row1, Column2)	38310.18	37160.50	19962.74	0.01	0.52	706.00	783.63	706.00	272.07	0.05	0.35	100.00	100.00	17.55	36454.50	37604.18	23139444.00	137.93	7367.22	6184.50
9	3	1	5436.00	12019.00	146.45	0	Spot (Block9, Row1, Column3)	9803.57	8766.50	6171.98	0.05	0.63	712.00	755.05	712.00	171.70	0.03	0.23	100.00	100.00	0.00	8054.50	9091.57	5705680.00	52.70	2343.72	2005.50
9	4	1	5726.00	12020.00	147.15	0	Spot (Block9, Row1, Column4)	27696.26	26638.50	14236.13	0.02	0.51	744.00	812.44	744.00	338.79	0.04	0.42	100.00	100.00	0.17	25894.50	26952.26	16396187.00	79.35	5743.10	4780.00
9	5	1	6032.00	12021.00	147.00	0	Spot (Block9, Row1, Column5)	23780.00	21268.50	16146.12	0.05	0.68	731.00	788.50	731.00	187.92	0.03	0.24	100.00	100.00	0.17	20537.50	23049.00	14030198.00	122.35	4659.43	3511.50
9	6	1	6325.00	12020.00	146.05	0	Spot (Block9, Row1, Column6)	39693.61	38348.00	19387.54	0.01	0.49	753.00	801.90	753.00	242.55	0.03	0.30	100.00	100.00	19.10	37595.00	38940.61	23062084.00	160.35	7985.09	6672.00
9	7	1	6624.00	12024.00	149.05	0	Spot (Block9, Row1, Column7)	54963.43	65535.00	14356.06	0.08	0.26	735.00	788.66	735.00	236.82	0.03	0.30	100.00	100.00	56.53	64800.00	54228.43	33253124.00	228.76	13293.67	10853.00
9	8	1	6935.00	12023.00	161.40	0	Spot (Block9, Row1, Column8)	2142.87	1788.00	934.38	0.08	0.44	715.00	743.15	715.00	128.20	0.02	0.17	100.00	99.00	0.00	1073.00	1427.87	1540725.00	10.92	1051.86	1024.00
9	1	2	4833.00	12319.00	287.85	0	Spot (Block9, Row2, Column1)	760.89	756.00	92.02	0.00	0.12	696.00	774.45	696.00	287.52	0.05	0.37	0.00	0.00	0.00	60.00	64.89	1844398.00	-0.05	693.19	694.50
9	2	2	5125.00	12314.00	132.15	0	Spot (Block9, Row2, Column2)	16006.41	15640.00	6515.62	0.01	0.41	725.00	804.78	725.00	248.37	0.05	0.31	100.00	100.00	0.00	14915.00	15281.41	7539021.00	61.21	3477.19	3286.00
9	3	2	5428.00	12316.00	145.85	0	Spot (Block9, Row2, Column3)	2405.38	2306.50	761.01	0.02	0.32	731.00	809.20	731.00	250.94	0.04	0.31	100.00	99.00	0.00	1575.50	1674.38	1395123.00	6.36	1125.84	1077.50
9	4	2	5734.00	12315.00	175.65	0	Spot (Block9, Row2, Column4)	9204.38	8909.00	4061.83	0.01	0.44	796.00	883.75	796.00	368.69	0.05	0.42	100.00	100.00	0.00	8113.00	8408.38	7961785.00	22.57	2428.01	2308.50
9	5	2	6033.00	12321.00	172.95	0	Spot (Block9, Row2, Column5)	19326.16	18168.00	8250.14	0.03	0.43	816.00	909.29	816.00	364.87	0.05	0.40	100.00	100.00	0.00	17352.00	18510.16	16098689.00	50.48	4565.58	3909.00
9	6	2	6325.00	12322.00	147.40	0	Spot (Block9, Row2, Column6)	5558.31	5289.00	2409.36	0.02	0.43	782.00	969.53	782.00	772.56	0.09	0.80	100.00	92.00	0.00	4507.00	4776.31	3290521.00	5.94	1867.40	1713.50
9	7	2	6631.00	12324.00	148.45	0	Spot (Block9, Row2, Column7)	5825.57	5104.00	2843.67	0.06	0.49	741.00	805.44	741.00	340.75	0.04	0.42	100.00	100.00	0.00	4363.00	5084.57	3501169.00	14.73	1954.16	1786.50
9	8	2	6919.00	12319.00	212.80	0	Spot (Block9, Row2, Column8)	810.99	791.00	92.06	0.01	0.11	719.00	786.61	719.00	378.00	0.04	0.48	0.00	0.00	0.00	72.00	91.99	1050233.00	0.06	769.71	748.00
9	1	3	4829.00	12610.00	144.80	0	Spot (Block9, Row3, Column1)	26305.77	24658.00	14950.28	0.03	0.57	710.00	752.21	710.00	231.58	0.03	0.31	100.00	100.00	0.00	23948.00	25595.77	15046898.00	110.34	4994.76	3842.50
9	2	3	5129.00	12613.00	139.15	0	Spot (Block9, Row3, Column2)	4020.54	3966.00	1371.59	0.01	0.34	778.00	857.20	778.00	277.03	0.04	0.32	100.00	100.00	0.00	3188.00	3242.54	2102745.00	11.42	1701.89	1531.00
9	3	3	5422.00	12614.00	142.25	0	Spot (Block9, Row3, Column3)	44459.74	45764.00	18809.52	0.01	0.42	795.00	879.44	795.00	323.02	0.04	0.37	100.00	100.00	29.93	44969.00	43664.74	24364052.00	134.91	9485.75	7864.00
9	4	3	5729.00	12616.00	145.70	0	Spot (Block9, Row3, Column4)	48938.79	57096.00	18329.32	0.07	0.37	808.00	889.41	808.00	288.85	0.04	0.32	100.00	100.00	42.81	56288.00	48130.79	28237852.00	166.35	10167.18	8159.00
9	5	3	6031.00	12619.00	139.25	0	Spot (Block9, Row3, Column5)	32295.99	31820.00	17054.47	0.01	0.53	860.00	1057.26	860.00	776.00	0.09	0.73	100.00	100.00	4.98	30960.00	31435.99	16858508.00	40.26	7257.17	5619.50
9	6	3	6330.00	12620.00	232.90	0	Spot (Block9, Row3, Column6)	56283.94	65535.00	14389.23	0.07	0.26	841.00	1229.26	841.00	1127.51	0.16	0.92	100.00	100.00	57.82	64694.00	55442.94	88197832.00	48.83	12439.02	12072.00
9	7	3	6636.00	12625.00	144.60	0	Spot (Block9, Row3, Column7)	18213.51	16239.00	11254.79	0.05	0.62	790.00	933.49	790.00	657.60	0.07	0.70	100.00	100.00	0.00	15449.00	17423.51	10436341.00	26.28	3752.15	3143.00
9	8	3	6926.00	12628.00	157.10	0	Spot (Block9, Row3, Column8)	49562.18	53729.50	16592.96	0.04	0.33	762.00	851.98	762.00	459.17	0.05	0.54	100.00	100.00	36.18	52967.50	48800.18	33702528.00	106.08	10401.12	8783.00
9	1	4	4830.00	12911.00	144.75	0	Spot (Block9, Row4, Column1)	47281.35	52969.00	18543.26	0.05	0.39	731.00	800.73	731.00	228.66	0.04	0.29	100.00	100.00	38.57	52238.00	46550.35	27092368.00	203.27	8891.62	7338.00
9	2	4	5124.00	12916.00	164.95	0	Spot (Block9, Row4, Column2)	7954.72	7459.50	3577.23	0.03	0.45	770.00	870.33	770.00	356.79	0.05	0.41	100.00	100.00	0.00	6689.50	7184.72	6029676.00	19.86	2169.30	2144.50
9	3	4	5424.00	12918.00	153.40	0	Spot (Block9, Row4, Column3)	64362.72	65535.00	5426.81	0.01	0.08	804.00	916.17	804.00	388.99	0.06	0.42	100.00	100.00	93.50	64731.00	63558.72	41578696.00	163.11	17435.03	14156.00
9	4	4	5715.00	12921.00	163.05	0	Spot (Block9, Row4, Column4)	1386.58	1335.50	298.27	0.02	0.22	819.00	867.35	819.00	244.82	0.02	0.28	86.00	53.00	0.00	516.50	567.58	1023298.00	2.12	950.88	938.00
9	5	4	6008.00	12915.00	143.85	0	Spot (Block9, Row4, Column5)	11605.50	10413.50	6988.67	0.05	0.60	818.00	891.47	818.00	278.50	0.04	0.31	100.00	100.00	0.00	9595.50	10787.50	6591922.00	38.47	3053.72	2238.00
9	6	4	6330.00	12923.00	173.60	0	Spot (Block9, Row4, Column6)	25629.51	25598.00	10909.01	0.00	0.43	851.00	1004.71	851.00	705.33	0.07	0.70	100.00	100.00	0.00	24747.00	24778.51	21554412.00	34.91	5448.56	4670.00
9	7	4	6622.00	12928.00	146.55	0	Spot (Block9, Row4, Column7)	12601.76	10375.00	8819.75	0.08	0.70	829.00	959.88	829.00	509.84	0.06	0.53	100.00	100.00	0.00	9546.00	11772.76	7397233.00	22.83	2613.14	2319.00
9	8	4	6926.00	12931.00	146.85	0	Spot (Block9, Row4, Column8)	5429.85	4819.00	2658.39	0.05	0.49	786.00	836.75	786.00	264.07	0.03	0.32	100.00	100.00	0.00	4033.00	4643.85	3198183.00	17.39	1844.57	1502.00
9	1	5	4830.00	13215.00	146.30	0	Spot (Block9, Row5, Column1)	53531.47	65535.00	16420.83	0.09	0.31	811.00	1024.66	811.00	689.22	0.10	0.67	100.00	100.00	54.95	64724.00	52720.47	31369664.00	76.18	10726.61	10097.00
9	2	5	5122.00	13212.00	155.60	0	Spot (Block9, Row5, Column2)	52615.82	61869.00	15050.82	0.07	0.29	801.00	1002.24	801.00	587.98	0.10	0.59	100.00	100.00	46.07	61068.00	51814.82	34831948.00	87.78	9931.00	8507.00
9	3	5	5426.00	13214.00	151.45	0	Spot (Block9, Row5, Column3)	36883.55	33258.50	19417.07	0.04	0.53	814.00	951.61	814.00	423.97	0.07	0.45	100.00	100.00	13.85	32444.50	36069.55	23162960.00	84.75	6263.53	5177.00
9	4	5	5724.00	13221.00	145.40	0	Spot (Block9, Row5, Column4)	21428.57	18498.50	13096.87	0.06	0.61	853.00	921.42	853.00	316.99	0.03	0.34	100.00	100.00	0.00	17645.50	20575.57	12342859.00	64.69	4781.74	3723.00
9	5	5	6023.00	13218.00	153.45	0	Spot (Block9, Row5, Column5)	64776.82	65535.00	4189.63	0.01	0.06	839.00	924.51	839.00	363.12	0.04	0.39	100.00	100.00	95.34	64696.00	63937.82	41716656.00	175.84	18952.04	14855.50
9	6	5	6325.00	13219.00	146.95	0	Spot (Block9, Row5, Column6)	6943.97	6640.00	2969.97	0.02	0.43	862.00	998.12	862.00	611.74	0.06	0.61	100.00	99.00	0.00	5778.00	6081.97	4076112.00	9.72	2267.99	1954.00
9	7	5	6623.00	13223.00	208.00	0	Spot (Block9, Row5, Column7)	45217.57	52619.00	20392.15	0.07	0.45	889.00	1113.66	889.00	821.12	0.10	0.74	100.00	100.00	40.03	51730.00	44328.57	55798984.00	53.71	10703.62	10576.00
9	8	5	6927.00	13226.00	145.60	0	Spot (Block9, Row5, Column8)	27735.65	24698.50	18384.07	0.05	0.66	796.00	910.10	796.00	551.36	0.06	0.61	100.00	100.00	2.77	23902.50	26939.65	16031204.00	48.65	5061.91	4107.50
9	1	6	4821.00	13513.00	236.30	0	Spot (Block9, Row6, Column1)	51306.62	53931.00	15204.92	0.02	0.30	893.00	1277.78	893.00	1064.75	0.16	0.83	100.00	100.00	43.90	53038.00	50413.62	82399128.00	46.99	12355.48	11975.50
9	2	6	5116.00	13512.00	220.50	0	Spot (Block9, Row6, Column2)	35633.15	31388.00	18544.39	0.06	0.52	825.00	1172.95	825.00	978.33	0.15	0.83	100.00	100.00	12.37	30563.00	34808.15	49565872.00	35.22	8645.03	8652.00
9	3	6	5415.00	13515.00	148.15	0	Spot (Block9, Row6, Column3)	52960.44	65535.00	16303.63	0.09	0.31	794.00	917.49	794.00	494.48	0.06	0.54	100.00	100.00	54.68	64741.00	52166.44	31670572.00	105.25	12037.66	9724.00
9	4	6	5723.00	13517.00	143.40	0	Spot (Block9, Row6, Column4)	9383.47	8823.00	4638.52	0.03	0.49	806.00	873.89	806.00	287.19	0.04	0.33	100.00	100.00	0.00	8017.00	8577.47	5217210.00	29.63	2785.47	2427.00
9	5	6	6022.00	13517.00	150.65	0	Spot (Block9, Row6, Column5)	64204.00	65535.00	5029.16	0.01	0.08	854.00	954.15	854.00	405.92	0.05	0.43	100.00	100.00	88.71	64681.00	63350.00	39806832.00	155.82	17872.73	14912.50
9	6	6	6328.00	13523.00	149.10	0	Spot (Block9, Row6, Column6)	3094.02	2606.00	1671.55	0.07	0.54	857.00	1003.96	857.00	681.80	0.07	0.68	81.00	58.00	0.00	1749.00	2237.02	1884260.00	3.07	1323.84	1234.00
9	7	6	6624.00	13522.00	147.10	0	Spot (Block9, Row6, Column7)	36944.19	35928.50	20478.04	0.01	0.55	864.00	1013.87	864.00	670.16	0.07	0.66	100.00	100.00	16.95	35064.50	36080.19	21797148.00	53.61	7284.15	5607.50
9	8	6	6929.00	13528.00	147.25	0	Spot (Block9, Row6, Column8)	38417.72	36612.00	21872.13	0.02	0.57	807.00	864.07	807.00	225.58	0.03	0.26	100.00	100.00	24.11	35805.00	37610.72	22628128.00	166.48	7377.18	5723.00
9	1	7	4819.00	13812.00	155.85	0	Spot (Block9, Row7, Column1)	12103.32	11184.00	5566.94	0.03	0.46	771.00	930.78	771.00	601.12	0.08	0.65	100.00	100.00	0.00	10413.00	11332.32	8121326.00	18.59	2707.70	2540.50
9	2	7	5120.00	13818.00	166.65	0	Spot (Block9, Row7, Column2)	1414.09	1322.00	381.26	0.03	0.27	795.00	905.66	795.00	489.24	0.06	0.54	54.00	16.00	0.00	527.00	619.09	1088852.00	1.04	924.27	914.00
9	3	7	5408.00	13827.00	211.10	0	Spot (Block9, Row7, Column3)	927.79	915.00	94.17	0.01	0.10	785.00	805.52	785.00	156.18	0.01	0.19	41.00	3.00	0.00	130.00	142.79	1177365.00	0.78	807.34	796.00
9	4	7	5726.00	13827.00	209.80	0	Spot (Block9, Row7, Column4)	1319.97	1235.50	319.14	0.03	0.24	805.00	873.19	805.00	283.64	0.04	0.32	78.00	31.00	0.00	430.50	514.97	1657881.00	1.58	964.59	948.00
9	5	7	6018.00	13820.00	185.60	0	Spot (Block9, Row7, Column5)	6948.90	6374.00	3482.46	0.04	0.50	897.00	1094.49	897.00	762.95	0.09	0.70	100.00	97.00	0.00	5477.00	6051.90	6747377.00	7.67	2250.16	2283.00
9	6	7	6318.00	13820.00	208.90	0	Spot (Block9, Row7, Column6)	39961.10	40380.00	20681.57	0.00	0.52	994.00	1380.80	994.00	1170.66	0.14	0.85	100.00	100.00	23.89	39386.00	38967.10	49671956.00	32.96	9358.33	9396.00
9	7	7	6618.00	13826.00	151.85	0	Spot (Block9, Row7, Column7)	38504.40	37272.50	18563.00	0.01	0.48	946.00	1153.50	946.00	758.39	0.09	0.66	100.00	100.00	14.13	36326.50	37558.40	24257856.00	49.25	10529.87	5428.00
9	8	7	6924.00	13825.00	177.55	0	Spot (Block9, Row7, Column8)	38817.76	38881.00	12998.42	0.00	0.33	849.00	962.62	849.00	480.38	0.05	0.50	100.00	100.00	1.71	38032.00	37968.76	34120824.00	78.80	9873.41	8152.50
9	1	8	4816.00	14115.00	151.25	0	Spot (Block9, Row8, Column1)	1298.47	1271.00	263.19	0.01	0.20	740.00	774.66	740.00	160.21	0.02	0.21	98.00	80.00	0.00	531.00	558.47	814142.00	3.27	919.45	913.00
9	2	8	5121.00	14115.00	144.75	0	Spot (Block9, Row8, Column2)	4767.43	4392.00	2225.95	0.04	0.47	775.00	785.13	775.00	98.54	0.01	0.13	100.00	100.00	0.00	3617.00	3992.43	2731739.00	40.41	1627.73	1408.00
9	3	8	5415.00	14113.00	145.40	0	Spot (Block9, Row8, Column3)	10220.55	7798.00	7105.94	0.12	0.70	777.00	814.10	777.00	258.78	0.02	0.32	100.00	100.00	0.00	7021.00	9443.55	5897256.00	36.35	2309.25	2022.00
9	4	8	5722.00	14121.00	152.20	0	Spot (Block9, Row8, Column4)	63131.80	65535.00	6337.54	0.02	0.10	795.00	853.32	795.00	321.38	0.03	0.38	100.00	100.00	82.31	64740.00	62336.80	39962780.00	193.78	16239.14	13999.00
9	5	8	6006.00	14113.00	154.25	0	Spot (Block9, Row8, Column5)	1270.34	1209.00	234.75	0.02	0.18	828.00	1002.94	828.00	702.97	0.08	0.70	15.00	0.00	0.00	381.00	442.34	829529.00	0.38	989.16	993.00
9	6	8	6322.00	14125.00	232.30	0	Spot (Block9, Row8, Column6)	55119.96	65535.00	14888.13	0.08	0.27	999.00	1338.66	999.00	1118.20	0.13	0.84	100.00	100.00	55.10	64536.00	54120.96	85436784.00	48.10	12265.63	11962.50
9	7	8	6621.00	14124.00	140.70	0	Spot (Block9, Row8, Column7)	20649.17	20053.00	10690.03	0.01	0.52	942.00	1145.49	942.00	727.26	0.08	0.63	100.00	100.00	0.00	19111.00	19707.17	11047306.00	26.82	5074.89	4440.50
9	8	8	6909.00	14127.00	153.30	0	Spot (Block9, Row8, Column8)	64434.56	65535.00	4902.84	0.01	0.08	890.00	1028.96	890.00	487.98	0.06	0.47	100.00	100.00	93.47	64645.00	63544.56	41431796.00	129.93	16787.33	14778.50
10	1	1	9335.00	12039.00	157.40	0	Spot (Block10, Row1, Column1)	57234.27	65535.00	12122.01	0.06	0.21	902.00	1136.56	902.00	919.28	0.10	0.81	100.00	100.00	59.62	64633.00	56332.27	38690700.00	61.02	13902.81	12369.00
10	2	1	9629.00	12044.00	148.80	0	Spot (Block10, Row1, Column2)	1899.36	1866.00	481.87	0.01	0.25	809.00	874.63	809.00	244.60	0.03	0.28	100.00	89.00	0.00	1057.00	1090.36	1145317.00	4.19	1125.56	1129.00
10	3	1	9938.00	12037.00	191.90	0	Spot (Block10, Row1, Column3)	1010.92	984.00	176.30	0.01	0.17	792.00	827.73	792.00	235.97	0.02	0.29	36.00	8.00	0.00	192.00	218.92	1047318.00	0.78	855.83	863.50
10	4	1	10228.00	12045.00	160.90	0	Spot (Block10, Row1, Column4)	1608.73	1576.00	421.55	0.01	0.26	794.00	834.48	794.00	737.54	0.02	0.88	52.00	5.00	0.00	782.00	814.73	1150243.00	1.05	1000.05	1021.00
10	5	1	10529.00	12049.00	152.90	0	Spot (Block10, Row1, Column5)	1422.85	1430.00	297.17	0.00	0.21	810.00	843.20	810.00	133.71	0.02	0.16	91.00	83.00	0.00	620.00	612.85	916316.00	4.34	1017.10	988.50
10	6	1	10828.00	12044.00	155.00	0	Spot (Block10, Row1, Column6)	1678.37	1517.50	534.95	0.04	0.32	818.00	853.91	818.00	119.67	0.02	0.14	99.00	96.00	0.00	699.50	860.37	1107722.00	6.89	1083.32	1032.00
10	7	1	11123.00	12053.00	146.60	0	Spot (Block10, Row1, Column7)	2486.20	2430.00	698.03	0.01	0.28	830.00	861.72	830.00	123.21	0.02	0.14	100.00	100.00	0.00	1600.00	1656.20	1459401.00	13.18	1304.96	1309.00
10	8	1	11437.00	12052.00	172.95	0	Spot (Block10, Row1, Column8)	2062.93	1929.50	657.73	0.03	0.32	855.50	873.06	855.50	131.34	0.01	0.15	99.00	98.00	0.00	1074.00	1207.43	1712228.00	9.06	1124.36	1127.00
10	1	2	9331.00	12349.00	214.95	0	Spot (Block10, Row2, Column1)	917.69	889.00	122.84	0.01	0.13	805.00	855.15	805.00	217.18	0.03	0.25	19.00	0.00	0.00	84.00	112.69	1210439.00	0.29	867.99	860.00
10	2	2	9625.00	12342.00	136.70	0	Spot (Block10, Row2, Column2)	1239.97	1203.00	201.61	0.01	0.16	790.00	802.18	790.00	98.31	0.01	0.12	99.00	92.00	0.00	413.00	449.97	629904.00	4.45	959.09	939.00
10	3	2	9934.00	12344.00	171.30	0	Spot (Block10, Row2, Column3)	977.62	979.00	130.37	0.00	0.13	771.00	775.53	771.00	137.16	0.00	0.18	60.00	33.00	0.00	208.00	206.62	798718.00	1.47	851.05	820.00
10	4	2	10227.00	12350.00	183.75	0	Spot (Block10, Row2, Column4)	1110.04	1073.50	180.49	0.01	0.16	771.00	783.60	771.00	140.26	0.01	0.18	89.00	57.00	0.00	302.50	339.04	1052322.00	2.33	877.75	845.00
10	5	2	10534.00	12346.00	184.30	0	Spot (Block10, Row2, Column5)	20825.59	20141.50	7002.17	0.01	0.34	801.00	855.10	801.00	210.18	0.03	0.25	100.00	100.00	0.00	19340.50	20024.59	19867612.00	95.02	5393.78	4353.00
10	6	2	10828.00	12347.00	147.00	-50	Spot (Block10, Row2, Column6)	1225.51	1168.00	208.65	0.02	0.17	876.00	1021.40	876.00	616.37	0.07	0.60	16.00	0.00	0.00	292.00	349.51	725499.00	0.33	1004.18	985.00
10	7	2	11131.00	12343.00	180.30	0	Spot (Block10, Row2, Column7)	1147.91	1108.00	192.58	0.02	0.17	828.00	879.20	828.00	218.26	0.03	0.25	66.00	28.00	0.00	280.00	319.91	1049194.00	1.23	980.99	947.00
10	8	2	11432.00	12317.00	184.25	0	Spot (Block10, Row2, Column8)	943.80	916.00	137.55	0.01	0.15	812.00	863.20	812.00	222.60	0.03	0.26	19.00	0.00	0.00	104.00	131.80	898501.00	0.36	872.30	872.00
10	1	3	9335.00	12637.00	146.05	0	Spot (Block10, Row3, Column1)	3420.18	3258.00	1210.95	0.02	0.35	802.00	820.06	802.00	100.65	0.01	0.12	100.00	99.00	0.00	2456.00	2618.18	1983705.00	25.83	1444.78	1365.50
10	2	3	9624.00	12646.00	186.65	0	Spot (Block10, Row3, Column2)	1013.58	993.00	115.88	0.01	0.11	797.00	864.21	797.00	325.90	0.04	0.38	17.00	0.00	0.00	196.00	216.58	993309.00	0.46	875.09	884.50
10	3	3	9902.00	12632.00	144.95	0	Spot (Block10, Row3, Column3)	4174.10	2078.00	9019.81	0.30	2.16	787.00	807.19	787.00	172.55	0.01	0.21	98.00	90.00	1.06	1291.00	3387.10	2366715.00	19.51	1429.87	1027.00
10	4	3	10228.00	12648.00	149.90	0	Spot (Block10, Row3, Column4)	1697.68	1626.00	444.60	0.02	0.26	771.00	789.15	771.00	170.86	0.01	0.22	100.00	95.00	0.00	855.00	926.68	1047470.00	5.32	1031.95	1023.00
10	5	3	10523.00	12649.00	154.30	0	Spot (Block10, Row3, Column5)	1615.18	1494.00	556.46	0.03	0.34	798.00	934.41	798.00	589.01	0.07	0.63	61.00	20.00	0.00	696.00	817.18	1061173.00	1.16	1001.18	967.00
10	6	3	10829.00	12647.00	215.20	0	Spot (Block10, Row3, Column6)	51006.25	62843.00	16477.72	0.09	0.32	901.00	1261.02	901.00	919.91	0.15	0.73	100.00	100.00	48.34	61942.00	50105.25	67430896.00	54.08	12331.83	12050.00
10	7	3	11127.00	12649.00	147.00	-50	Spot (Block10, Row3, Column7)	1153.51	1122.00	170.50	0.01	0.15	869.00	1057.48	869.00	706.24	0.09	0.67	0.00	0.00	0.00	253.00	284.51	675957.00	0.14	1028.09	1015.50
10	8	3	11428.00	12653.00	163.60	0	Spot (Block10, Row3, Column8)	58061.86	65535.00	12605.21	0.05	0.22	866.00	943.19	866.00	504.02	0.04	0.53	100.00	100.00	62.79	64669.00	57195.86	42908112.00	113.33	12969.41	10826.00
10	1	4	9326.00	12942.00	157.95	0	Spot (Block10, Row4, Column1)	1762.42	1678.00	520.86	0.02	0.30	833.50	897.32	833.50	319.94	0.03	0.36	92.00	61.00	0.00	844.50	928.92	1221358.00	2.70	1016.53	998.00
10	2	4	9624.00	12941.00	166.10	0	Spot (Block10, Row4, Column2)	24180.95	22241.00	11936.07	0.04	0.49	862.00	1002.72	862.00	528.25	0.07	0.53	100.00	100.00	0.00	21379.00	23318.95	18546788.00	43.88	4925.55	4652.50
10	3	4	9927.00	12944.00	144.55	0	Spot (Block10, Row4, Column3)	6172.72	5758.00	2416.92	0.03	0.39	817.00	943.59	817.00	456.80	0.06	0.48	100.00	100.00	0.00	4941.00	5355.72	3506103.00	11.45	2099.01	1925.00
10	4	4	10211.00	12945.00	197.10	0	Spot (Block10, Row4, Column4)	915.22	888.00	136.28	0.01	0.15	789.00	799.95	789.00	105.94	0.01	0.13	43.00	17.00	0.00	99.00	126.22	1004911.00	1.09	851.31	861.50
10	5	4	10515.00	12934.00	146.05	0	Spot (Block10, Row4, Column5)	1613.10	1332.00	920.35	0.08	0.57	794.00	827.00	794.00	193.57	0.02	0.23	93.00	75.00	0.00	538.00	819.10	942052.00	4.06	1046.03	1037.00
10	6	4	10831.00	12950.00	189.10	0	Spot (Block10, Row4, Column6)	23333.41	22730.00	7442.19	0.01	0.32	852.00	1024.69	852.00	617.23	0.08	0.60	100.00	100.00	0.00	21878.00	22481.41	23496744.00	36.14	6046.89	5504.00
10	7	4	11125.00	12944.00	167.80	0	Spot (Block10, Row4, Column7)	1344.26	1284.50	314.47	0.02	0.23	889.00	1026.01	889.00	576.95	0.06	0.56	28.00	2.00	0.00	395.50	455.26	1048520.00	0.55	1009.01	1017.00
10	8	4	11423.00	12951.00	160.55	0	Spot (Block10, Row4, Column8)	1435.31	1414.00	269.63	0.01	0.19	874.00	920.48	874.00	344.40	0.02	0.37	73.00	33.00	0.00	540.00	561.31	1023376.00	1.49	1046.40	1022.00
10	1	5	9328.00	13240.00	151.35	0	Spot (Block10, Row5, Column1)	2674.88	2544.50	1010.62	0.02	0.38	880.00	1057.87	880.00	671.38	0.08	0.63	85.00	59.00	0.00	1664.50	1794.88	1685177.00	2.41	1231.06	1163.00
10	2	5	9624.00	13238.00	162.60	0	Spot (Block10, Row5, Column2)	59299.09	65535.00	11394.38	0.04	0.19	900.00	1151.34	900.00	745.46	0.11	0.65	100.00	100.00	68.30	64635.00	58399.09	43585244.00	78.00	12198.43	11262.50
10	3	5	9929.00	13244.00	160.15	0	Spot (Block10, Row5, Column3)	51061.94	62864.00	17198.32	0.09	0.34	848.00	996.83	848.00	537.91	0.07	0.54	100.00	100.00	48.23	62016.00	50213.94	36101084.00	93.07	9061.70	8402.00
10	4	5	10223.00	13250.00	153.35	0	Spot (Block10, Row5, Column4)	1368.96	1307.00	264.41	0.02	0.19	793.00	862.87	793.00	372.00	0.04	0.43	73.00	29.00	0.00	514.00	575.96	882977.00	1.36	988.54	971.00
10	5	5	10525.00	13248.00	145.95	0	Spot (Block10, Row5, Column5)	9226.19	8608.00	4095.53	0.03	0.44	787.00	801.60	787.00	158.30	0.01	0.20	100.00	100.00	0.00	7821.00	8439.19	5351188.00	53.22	2737.70	2316.00
10	6	5	10794.00	13254.00	167.80	0	Spot (Block10, Row5, Column6)	1146.34	1071.00	285.37	0.03	0.25	807.00	953.25	807.00	590.94	0.07	0.62	18.00	0.00	0.00	264.00	339.34	897581.00	0.33	974.78	887.00
10	7	5	11128.00	13250.00	208.90	0	Spot (Block10, Row5, Column7)	52863.23	65535.00	16662.31	0.09	0.32	930.00	1197.39	930.00	854.11	0.11	0.71	100.00	100.00	56.21	64605.00	51933.23	65551092.00	60.49	12664.05	12201.50
10	8	5	11436.00	13252.00	150.75	0	Spot (Block10, Row5, Column8)	1608.42	1541.50	415.57	0.02	0.26	881.00	1005.37	881.00	627.20	0.06	0.62	54.00	8.00	0.00	660.50	727.42	997223.00	0.96	1138.64	1088.50
10	1	6	9324.00	13539.00	215.25	0	Spot (Block10, Row6, Column1)	47225.23	52630.50	18454.49	0.05	0.39	900.00	1391.32	900.00	1206.32	0.19	0.87	100.00	100.00	41.93	51730.50	46325.23	62621192.00	37.99	11886.15	11654.00
10	2	6	9616.00	13545.00	208.25	0	Spot (Block10, Row6, Column2)	50367.65	61333.00	17536.97	0.09	0.35	896.00	1299.77	896.00	1141.67	0.16	0.88	100.00	100.00	45.79	60437.00	49471.65	62154236.00	42.98	11710.41	11771.00
10	3	6	9916.00	13544.00	155.25	0	Spot (Block10, Row6, Column3)	2071.93	1928.00	679.86	0.03	0.33	811.00	958.67	811.00	540.25	0.07	0.56	88.00	51.00	0.00	1117.00	1260.93	1373688.00	2.06	1127.08	1111.00
10	4	6	10227.00	13542.00	149.75	0	Spot (Block10, Row6, Column4)	1219.52	1187.00	220.03	0.01	0.18	789.00	803.27	789.00	99.81	0.01	0.12	98.00	83.00	0.00	398.00	430.52	748784.00	4.17	940.88	939.00
10	5	6	10529.00	13550.00	141.85	0	Spot (Block10, Row6, Column5)	4842.29	4858.00	1796.13	0.00	0.37	788.00	822.03	788.00	226.40	0.02	0.28	100.00	100.00	0.00	4070.00	4054.29	2658415.00	17.76	1743.89	1529.00
10	6	6	10829.00	13542.00	212.70	0	Spot (Block10, Row6, Column6)	977.96	953.00	159.18	0.01	0.16	804.00	954.52	804.00	642.49	0.07	0.67	0.00	0.00	0.00	149.00	173.96	1263525.00	0.04	868.59	873.00
10	7	6	11128.00	13546.00	158.90	0	Spot (Block10, Row6, Column7)	1864.09	1744.00	517.05	0.03	0.28	894.00	998.11	894.00	595.18	0.05	0.60	69.00	38.00	0.00	850.00	970.09	1306726.00	1.45	1146.22	1112.00
10	8	6	11424.00	13565.00	156.35	0	Spot (Block10, Row6, Column8)	1285.89	1283.50	220.44	0.00	0.17	882.00	907.15	882.00	213.15	0.01	0.23	78.00	41.00	0.00	401.50	403.89	864118.00	1.78	1022.50	1032.00
10	1	7	9322.00	13842.00	159.80	0	Spot (Block10, Row7, Column1)	33947.83	31616.00	16514.97	0.03	0.49	822.00	1082.93	822.00	776.99	0.12	0.72	100.00	100.00	4.53	30794.00	33125.83	24001152.00	42.30	6152.19	5897.00
10	2	7	9632.00	13848.00	179.75	0	Spot (Block10, Row7, Column2)	1004.87	978.00	182.73	0.01	0.18	807.00	994.86	807.00	694.71	0.09	0.70	0.00	0.00	0.00	171.00	197.87	913423.00	0.01	900.23	888.50
10	3	7	9920.00	13836.00	207.80	0	Spot (Block10, Row7, Column3)	897.07	881.00	123.01	0.01	0.14	792.00	818.96	792.00	167.64	0.01	0.20	30.00	4.00	0.00	89.00	105.07	1104287.00	0.47	827.16	808.00
10	4	7	10225.00	13845.00	173.45	0	Spot (Block10, Row7, Column4)	1013.47	1002.00	147.80	0.00	0.15	794.00	843.72	794.00	277.89	0.03	0.33	36.00	0.00	0.00	208.00	219.47	854355.00	0.61	911.65	896.00
10	5	7	10472.00	13844.00	226.40	0	Spot (Block10, Row7, Column5)	957.71	952.00	184.66	0.00	0.19	800.00	940.07	800.00	618.01	0.07	0.66	1.00	0.00	0.00	152.00	157.71	1411670.00	0.03	890.12	858.50
10	6	7	10820.00	13848.00	201.95	0	Spot (Block10, Row7, Column6)	50124.07	65535.00	19594.68	0.12	0.39	903.00	1344.97	903.00	1134.85	0.17	0.84	100.00	100.00	52.68	64632.00	49221.07	57944036.00	42.98	11592.43	11319.50
10	7	7	11108.00	13851.00	165.95	0	Spot (Block10, Row7, Column7)	1367.85	1317.00	295.72	0.02	0.22	896.00	1057.96	896.00	666.10	0.07	0.63	24.00	0.00	0.00	421.00	471.85	1043673.00	0.47	1015.05	1002.50
10	8	7	11428.00	13852.00	187.30	0	Spot (Block10, Row7, Column8)	35351.79	35481.00	9960.24	0.00	0.28	899.00	1011.24	899.00	434.22	0.05	0.43	100.00	100.00	0.20	34582.00	34452.79	34962932.00	79.09	8555.95	7927.00
10	1	8	9310.00	14141.00	143.65	0	Spot (Block10, Row8, Column1)	1573.58	1415.00	545.03	0.05	0.35	813.00	883.64	813.00	342.31	0.04	0.39	84.00	43.00	0.00	602.00	760.58	885923.00	2.02	1044.33	1012.00
10	2	8	9630.00	14138.00	168.45	0	Spot (Block10, Row8, Column2)	1052.26	1004.00	166.46	0.02	0.16	789.00	802.05	789.00	109.97	0.01	0.14	76.00	49.00	0.00	215.00	263.26	829182.00	2.28	880.02	880.00
10	3	8	9912.00	14152.00	158.30	0	Spot (Block10, Row8, Column3)	1251.55	1196.00	241.51	0.02	0.19	790.00	827.03	790.00	288.84	0.02	0.35	70.00	29.00	0.00	406.00	461.55	863570.00	1.47	957.32	939.50
10	4	8	10221.00	14147.00	156.85	0	Spot (Block10, Row8, Column4)	63810.92	65535.00	6431.47	0.01	0.10	803.00	880.47	803.00	384.70	0.04	0.44	100.00	100.00	87.91	64732.00	63007.92	43264208.00	163.58	17535.93	13372.00
10	5	8	10495.00	14131.00	205.40	0	Spot (Block10, Row8, Column5)	922.10	893.00	121.52	0.01	0.13	800.00	976.64	800.00	690.81	0.09	0.71	0.00	0.00	0.00	93.00	122.10	1107439.00	-0.08	823.97	799.50
10	6	8	10822.00	14151.00	213.15	0	Spot (Block10, Row8, Column6)	50542.21	65535.00	17597.78	0.11	0.35	920.00	1352.42	920.00	1126.30	0.17	0.83	100.00	100.00	52.05	64615.00	49622.21	65250672.00	43.67	12233.14	11365.00
10	7	8	11130.00	14151.00	168.30	0	Spot (Block10, Row8, Column7)	1294.40	1229.00	277.83	0.02	0.21	887.00	1109.18	887.00	765.74	0.10	0.69	15.00	0.00	0.00	342.00	407.40	1017402.00	0.24	968.74	946.50
10	8	8	11411.00	14152.00	155.90	0	Spot (Block10, Row8, Column8)	64114.62	65535.00	5739.70	0.01	0.09	896.00	1034.34	896.00	498.92	0.06	0.48	100.00	100.00	92.22	64639.00	63218.62	42828964.00	126.43	15751.71	12831.50
11	1	1	13836.00	12068.00	159.80	0	Spot (Block11, Row1, Column1)	49416.80	56507.00	17213.46	0.06	0.35	716.00	780.93	716.00	261.61	0.04	0.34	100.00	100.00	42.72	55791.00	48700.80	34937956.00	185.91	10405.27	9534.50
11	2	1	14128.00	12070.00	151.70	0	Spot (Block11, Row1, Column2)	1723.90	1697.00	484.63	0.01	0.28	704.00	751.80	704.00	202.28	0.03	0.27	98.00	91.00	0.00	993.00	1019.90	1091228.00	4.81	999.46	984.00
11	3	1	14431.00	12063.00	201.80	0	Spot (Block11, Row1, Column3)	789.41	784.00	78.97	0.00	0.10	674.00	672.25	674.00	74.78	0.00	0.11	67.00	26.00	0.00	110.00	115.41	910186.00	1.57	718.45	706.00
11	4	1	14727.00	12074.00	155.30	0	Spot (Block11, Row1, Column4)	1575.60	1420.50	1162.83	0.05	0.74	637.00	653.29	637.00	73.65	0.01	0.11	100.00	99.00	0.00	783.50	938.60	1043048.00	12.52	862.78	826.00
11	5	1	15034.00	12073.00	164.85	0	Spot (Block11, Row1, Column5)	958.97	906.00	170.44	0.02	0.18	671.00	675.12	671.00	96.99	0.00	0.14	92.00	63.00	0.00	235.00	287.97	724022.00	2.93	756.03	762.00
11	6	1	15330.00	12081.00	163.00	0	Spot (Block11, Row1, Column6)	1309.79	1226.50	370.45	0.03	0.28	688.00	692.17	688.00	91.78	0.00	0.13	99.00	92.00	0.00	538.50	621.79	964002.00	6.73	843.57	824.00
11	7	1	15625.00	12077.00	148.95	0	Spot (Block11, Row1, Column7)	1994.17	1947.50	584.29	0.01	0.29	688.00	692.08	688.00	89.96	0.00	0.13	100.00	100.00	0.00	1259.50	1306.17	1204481.00	14.47	1100.55	1066.50
11	8	1	15942.00	12075.00	176.65	0	Spot (Block11, Row1, Column8)	1142.24	1102.50	257.13	0.02	0.23	686.00	689.13	686.00	76.65	0.00	0.11	98.00	92.00	0.00	416.50	456.24	996029.00	5.91	812.23	795.00
11	1	2	13804.00	12362.00	80.85	0	Spot (Block11, Row2, Column1)	722.84	704.50	94.41	0.01	0.13	690.00	717.08	690.00	178.18	0.02	0.25	10.00	0.00	0.00	14.50	32.84	114208.00	0.03	717.40	706.50
11	2	2	14130.00	12364.00	149.15	0	Spot (Block11, Row2, Column2)	903.88	869.00	143.98	0.02	0.16	683.00	687.24	683.00	76.66	0.00	0.11	89.00	60.00	0.00	186.00	220.88	545944.00	2.83	742.95	725.50
11	3	2	14435.00	12348.00	191.95	0	Spot (Block11, Row2, Column3)	785.66	775.00	99.31	0.01	0.13	651.00	659.25	651.00	73.29	0.01	0.11	65.00	35.00	0.00	124.00	134.66	817085.00	1.72	696.64	696.00
11	4	2	14743.00	12364.00	166.35	0	Spot (Block11, Row2, Column4)	880.11	890.00	119.94	0.00	0.14	630.00	659.23	630.00	135.80	0.02	0.21	79.00	42.00	0.00	260.00	250.11	675925.00	1.63	741.20	713.50
11	5	2	15038.00	12379.00	182.60	0	Spot (Block11, Row2, Column5)	16857.03	16305.00	6477.27	0.01	0.38	678.00	737.10	678.00	293.22	0.04	0.40	100.00	100.00	0.00	15627.00	16179.03	15761323.00	54.98	4224.55	3852.50
11	6	2	15327.00	12323.00	197.65	0	Spot (Block11, Row2, Column6)	826.83	789.00	147.45	0.02	0.18	698.00	857.81	698.00	614.81	0.09	0.72	0.00	0.00	0.00	91.00	128.83	917786.00	-0.05	743.70	706.00
11	7	2	15628.00	12394.00	182.60	0	Spot (Block11, Row2, Column7)	872.60	885.00	85.41	0.01	0.10	710.00	807.31	710.00	448.06	0.06	0.56	0.00	0.00	0.00	175.00	162.60	820248.00	0.15	772.42	765.00
11	8	2	15960.00	12392.00	273.00	0	Spot (Block11, Row2, Column8)	775.50	775.00	98.45	0.00	0.13	713.00	776.27	713.00	393.28	0.04	0.51	0.00	0.00	0.00	62.00	62.50	1684389.00	-0.00	719.40	712.00
11	1	3	13832.00	12664.00	144.90	0	Spot (Block11, Row3, Column1)	2090.88	1959.50	622.05	0.03	0.30	684.00	687.99	684.00	81.12	0.00	0.12	100.00	100.00	0.00	1275.50	1406.88	1187622.00	17.29	1111.95	1060.00
11	2	3	14126.00	12674.00	182.75	0	Spot (Block11, Row3, Column2)	863.39	873.50	106.25	0.01	0.12	694.00	746.13	694.00	293.91	0.03	0.39	15.00	0.00	0.00	179.50	169.39	809864.00	0.40	768.41	764.00
11	3	3	14416.00	12672.00	145.40	0	Spot (Block11, Row3, Column3)	1443.30	1285.00	1047.67	0.05	0.73	680.00	685.44	680.00	82.24	0.00	0.12	100.00	95.00	0.00	605.00	763.30	825566.00	9.22	917.73	844.50
11	4	3	14731.00	12681.00	147.50	0	Spot (Block11, Row3, Column4)	1650.48	1600.00	504.13	0.01	0.31	655.00	667.45	655.00	116.96	0.01	0.18	100.00	95.00	0.00	945.00	995.48	978737.00	8.40	1025.99	951.00
11	5	3	14990.00	12671.00	98.65	0	Spot (Block11, Row3, Column5)	992.09	962.00	182.49	0.01	0.18	674.00	810.58	674.00	578.35	0.08	0.71	11.00	0.00	0.00	288.00	318.09	245045.00	0.31	857.01	813.00
11	6	3	15330.00	12676.00	216.75	0	Spot (Block11, Row3, Column6)	53400.37	65535.00	15509.09	0.09	0.29	792.00	1182.64	792.00	940.57	0.17	0.80	100.00	100.00	54.69	64743.00	52608.37	71664024.00	55.52	12609.48	11926.00
11	7	3	15628.00	12677.00	147.00	-50	Spot (Block11, Row3, Column7)	871.82	877.50	95.73	0.00	0.11	791.00	1008.43	791.00	751.31	0.11	0.75	0.00	0.00	0.00	86.50	80.82	516120.00	-0.18	847.22	856.50
11	8	3	15929.00	12683.00	169.90	0	Spot (Block11, Row3, Column8)	60550.39	65535.00	11279.04	0.03	0.19	782.00	883.22	782.00	521.73	0.05	0.59	100.00	100.00	75.34	64753.00	59768.39	48622452.00	114.36	12907.26	11113.00
11	1	4	13828.00	12972.00	155.45	0	Spot (Block11, Row4, Column1)	1724.25	1617.00	508.80	0.03	0.30	692.00	735.24	692.00	290.59	0.03	0.40	98.00	77.00	0.00	925.00	1032.25	1141456.00	3.40	952.96	926.00
11	2	4	14126.00	12971.00	180.85	0	Spot (Block11, Row4, Column2)	22361.82	19961.00	12747.73	0.05	0.57	724.50	887.56	724.50	567.97	0.09	0.64	100.00	100.00	0.00	19236.50	21637.32	20550518.00	37.81	4545.41	4551.00
11	3	4	14426.00	12973.00	148.80	0	Spot (Block11, Row4, Column3)	4999.25	4712.50	2149.78	0.03	0.43	715.00	856.34	715.00	529.86	0.08	0.62	100.00	99.00	0.00	3997.50	4284.25	3039541.00	7.82	1861.97	1603.50
11	4	4	14707.00	12983.00	206.40	0	Spot (Block11, Row4, Column4)	827.80	808.00	85.55	0.01	0.10	693.00	712.18	693.00	122.92	0.01	0.17	43.00	11.00	0.00	115.00	134.80	1001640.00	0.94	750.22	722.00
11	5	4	15012.00	12979.00	185.35	0	Spot (Block11, Row4, Column5)	901.36	864.50	158.70	0.02	0.18	685.00	699.91	685.00	124.85	0.01	0.18	65.00	31.00	0.00	179.50	216.36	870713.00	1.61	744.71	733.00
11	6	4	15329.00	12971.00	190.95	0	Spot (Block11, Row4, Column6)	20507.02	20353.50	7016.33	0.00	0.34	771.00	937.96	771.00	615.53	0.09	0.66	100.00	100.00	0.00	19582.50	19736.02	21081188.00	31.79	4894.27	4461.50
11	7	4	15622.00	12954.00	216.75	0	Spot (Block11, Row4, Column7)	978.21	972.00	154.19	0.00	0.16	852.00	1019.79	852.00	635.09	0.08	0.62	0.00	0.00	0.00	120.00	126.21	1313733.00	-0.07	858.15	819.00
11	8	4	15934.00	12992.00	165.30	0	Spot (Block11, Row4, Column8)	1199.10	1141.50	225.86	0.02	0.19	810.00	884.54	810.00	318.86	0.04	0.36	51.00	16.00	0.00	331.50	389.10	906518.00	0.99	970.02	924.00
11	1	5	13830.00	13276.00	192.50	0	Spot (Block11, Row5, Column1)	2115.38	1827.50	1232.47	0.06	0.58	708.00	997.37	708.00	896.79	0.15	0.90	56.00	32.00	0.00	1119.50	1407.38	2221152.00	1.25	1131.03	796.00
11	2	5	14124.00	13265.00	170.00	0	Spot (Block11, Row5, Column2)	62013.65	65535.00	10074.95	0.02	0.16	836.00	1186.63	836.00	954.09	0.15	0.80	100.00	100.00	83.85	64699.00	61177.65	49549404.00	63.75	13923.77	11994.50
11	3	5	14429.00	13268.00	167.40	0	Spot (Block11, Row5, Column3)	49687.70	60128.50	17970.23	0.08	0.36	792.00	994.03	792.00	699.93	0.10	0.70	100.00	100.00	45.87	59336.50	48895.70	38458604.00	69.57	8373.59	7957.00
11	4	5	14725.00	13270.00	156.60	0	Spot (Block11, Row5, Column4)	1310.48	1252.00	311.24	0.02	0.24	707.00	797.36	707.00	447.19	0.05	0.56	61.00	18.00	0.00	545.00	603.48	880643.00	1.15	895.85	873.00
11	5	5	15026.00	13271.00	147.65	0	Spot (Block11, Row5, Column5)	7487.70	6931.00	3787.10	0.03	0.51	694.00	701.11	694.00	82.45	0.00	0.12	100.00	100.00	0.00	6237.00	6793.70	4455182.00	82.31	2234.05	1887.00
11	6	5	15324.00	13276.00	147.00	-50	Spot (Block11, Row5, Column6)	944.91	902.50	125.03	0.02	0.13	728.00	890.64	728.00	643.01	0.09	0.72	1.00	0.00	0.00	174.50	216.91	557497.00	0.08	852.50	826.00
11	7	5	15630.00	13279.00	208.55	0	Spot (Block11, Row5, Column7)	52387.93	65535.00	16750.83	0.10	0.32	888.00	1132.25	888.00	837.72	0.11	0.74	100.00	100.00	54.29	64647.00	51499.93	64647380.00	61.19	12974.53	12682.00
11	8	5	15941.00	13273.00	147.80	0	Spot (Block11, Row5, Column8)	1256.44	1179.50	387.16	0.03	0.31	793.00	910.06	793.00	533.57	0.06	0.59	34.00	3.00	0.00	386.50	463.44	753865.00	0.65	978.15	932.00
11	1	6	13827.00	13564.00	218.15	0	Spot (Block11, Row6, Column1)	49758.02	63628.50	17711.21	0.11	0.36	804.00	1359.93	804.00	1261.71	0.23	0.93	100.00	100.00	48.97	62824.50	48954.02	67671560.00	38.36	11491.01	10947.00
11	2	6	14121.00	13566.00	212.20	0	Spot (Block11, Row6, Column2)	48007.79	54125.50	18014.34	0.05	0.38	862.00	1314.32	862.00	1175.13	0.18	0.89	100.00	100.00	37.79	53263.50	47145.79	61738508.00	39.73	11092.00	10698.00
11	3	6	14419.00	13572.00	154.75	0	Spot (Block11, Row6, Column3)	2142.55	2023.00	793.54	0.02	0.37	738.00	917.81	738.00	697.87	0.09	0.76	79.00	45.00	0.00	1285.00	1404.55	1405511.00	1.75	1125.08	1086.00
11	4	6	14724.00	13571.00	179.05	0	Spot (Block11, Row6, Column4)	942.83	896.00	170.11	0.02	0.18	683.00	690.43	683.00	90.11	0.00	0.13	86.00	62.00	0.00	213.00	259.83	847607.00	2.80	762.56	761.00
11	5	6	15029.00	13577.00	146.60	0	Spot (Block11, Row6, Column5)	5377.34	4649.00	3972.39	0.06	0.74	686.00	703.80	686.00	133.13	0.01	0.19	100.00	100.00	0.00	3963.00	4691.34	3151119.00	35.10	1695.33	1237.00
11	6	6	15337.00	13564.00	198.10	0	Spot (Block11, Row6, Column6)	855.13	862.50	106.92	0.00	0.13	725.00	872.47	725.00	602.56	0.08	0.69	0.00	0.00	0.00	137.50	130.13	950902.00	-0.03	765.16	735.50
11	7	6	15630.00	13583.00	166.35	0	Spot (Block11, Row6, Column7)	1438.02	1386.00	390.68	0.02	0.27	808.00	925.68	808.00	537.72	0.06	0.58	53.00	15.00	0.00	578.00	630.02	1108712.00	0.95	1006.20	981.00
11	8	6	15925.00	13594.00	152.30	0	Spot (Block11, Row6, Column8)	1050.87	1005.00	166.66	0.02	0.16	804.00	837.03	804.00	177.54	0.02	0.21	61.00	29.00	0.00	201.00	246.87	670454.00	1.20	916.67	879.00
11	1	7	13826.00	13867.00	171.90	0	Spot (Block11, Row7, Column1)	30786.35	26955.50	17264.73	0.06	0.56	713.00	995.97	713.00	820.14	0.15	0.82	100.00	100.00	2.56	26242.50	30073.35	25244816.00	36.32	5350.01	5095.50
11	2	7	14133.00	13870.00	201.45	0	Spot (Block11, Row7, Column2)	810.91	799.00	99.22	0.01	0.12	730.00	927.17	730.00	715.48	0.10	0.77	0.00	0.00	0.00	69.00	80.91	933354.00	-0.16	757.66	740.00
11	3	7	14406.00	13871.00	89.05	0	Spot (Block11, Row7, Column3)	819.23	797.00	101.00	0.01	0.12	701.00	735.62	701.00	220.41	0.02	0.30	10.00	0.00	0.00	96.00	118.23	163026.00	0.38	776.97	787.50
11	4	7	14693.00	13871.00	194.45	0	Spot (Block11, Row7, Column4)	809.10	792.00	105.13	0.01	0.13	697.00	740.08	697.00	229.91	0.03	0.31	12.00	0.00	0.00	95.00	112.10	864124.00	0.30	750.95	723.00
11	5	7	15022.00	13895.00	182.05	0	Spot (Block11, Row7, Column5)	908.66	900.00	101.02	0.00	0.11	713.00	879.26	713.00	676.74	0.09	0.77	0.00	0.00	0.00	187.00	195.66	843236.00	0.04	793.74	790.00
11	6	7	15327.00	13879.00	200.90	0	Spot (Block11, Row7, Column6)	49843.30	64574.50	19602.17	0.11	0.39	880.00	1333.94	880.00	1238.36	0.18	0.93	100.00	100.00	49.39	63694.50	48963.30	57120988.00	39.17	11069.34	10373.50
11	7	7	15621.00	13878.00	147.00	-50	Spot (Block11, Row7, Column7)	1383.32	1373.00	272.46	0.00	0.20	874.00	1061.26	874.00	705.87	0.08	0.67	22.00	0.00	0.00	499.00	509.32	814777.00	0.46	1124.27	1058.00
11	8	7	15924.00	13870.00	185.85	0	Spot (Block11, Row7, Column8)	34963.56	35317.00	10984.62	0.00	0.31	879.00	938.95	879.00	342.23	0.03	0.36	100.00	100.00	0.62	34438.00	34084.56	33949620.00	99.42	8609.30	7558.00
11	1	8	13813.00	14175.00	164.40	0	Spot (Block11, Row8, Column1)	959.20	897.00	209.40	0.03	0.22	691.00	745.29	691.00	333.53	0.03	0.45	28.00	2.00	0.00	206.00	268.20	717480.00	0.64	786.16	799.00
11	2	8	14115.00	14170.00	194.70	0	Spot (Block11, Row8, Column2)	850.32	831.00	128.10	0.01	0.15	691.00	699.00	691.00	90.32	0.01	0.13	67.00	44.00	0.00	140.00	159.32	914941.00	1.68	725.54	719.00
11	3	8	14411.00	14172.00	153.35	0	Spot (Block11, Row8, Column3)	987.53	975.00	162.15	0.01	0.16	693.00	725.29	693.00	289.33	0.02	0.40	47.00	3.00	0.00	282.00	294.53	633006.00	0.91	801.88	791.00
11	4	8	14718.00	14176.00	165.65	0	Spot (Block11, Row8, Column4)	64432.40	65535.00	5091.89	0.01	0.08	734.00	817.43	734.00	398.39	0.05	0.49	100.00	100.00	93.67	64801.00	63698.40	48840248.00	159.68	16999.73	13838.00
11	5	8	15003.00	14172.00	189.95	0	Spot (Block11, Row8, Column5)	858.84	838.50	95.49	0.01	0.11	745.00	945.62	745.00	775.74	0.10	0.82	0.00	0.00	0.00	93.50	113.84	876012.00	-0.11	798.01	789.00
11	6	8	15323.00	14175.00	214.30	0	Spot (Block11, Row8, Column6)	52836.80	65535.00	16570.27	0.09	0.31	841.00	1352.39	841.00	1310.74	0.21	0.97	100.00	100.00	56.66	64694.00	51995.80	69375464.00	39.28	11991.45	11449.00
11	7	8	15628.00	14178.00	145.10	0	Spot (Block11, Row8, Column7)	1407.27	1399.00	274.47	0.00	0.20	803.00	1011.75	803.00	764.87	0.10	0.76	31.00	0.00	0.00	596.00	604.27	810587.00	0.52	1038.33	971.50
11	8	8	15913.00	14179.00	156.75	0	Spot (Block11, Row8, Column8)	63100.34	65535.00	7218.65	0.02	0.11	814.00	918.84	814.00	406.32	0.05	0.44	100.00	100.00	82.84	64721.00	62286.34	42656224.00	153.03	15546.55	12434.00
12	1	1	18338.00	12090.00	159.45	0	Spot (Block12, Row1, Column1)	47172.34	52953.00	18555.10	0.05	0.39	1009.00	1083.22	1009.00	278.99	0.03	0.26	100.00	100.00	38.91	51944.00	46163.34	32973712.00	165.20	10036.93	8576.50
12	2	1	18631.00	12097.00	153.15	0	Spot (Block12, Row1, Column2)	10117.62	8878.00	5364.56	0.06	0.53	1016.00	1103.55	1016.00	446.17	0.04	0.40	100.00	100.00	0.00	7862.00	9101.62	6495513.00	20.20	2972.66	2602.50
12	3	1	18942.00	12099.00	151.50	0	Spot (Block12, Row1, Column3)	4923.79	4275.50	2690.10	0.06	0.55	998.00	1041.08	998.00	386.04	0.02	0.37	100.00	90.00	0.00	3277.50	3925.79	3101986.00	10.06	1729.01	1598.50
12	4	1	19231.00	12099.00	152.20	0	Spot (Block12, Row1, Column4)	6827.06	6134.00	3300.34	0.05	0.48	983.00	1000.78	983.00	145.90	0.01	0.15	100.00	100.00	0.00	5151.00	5844.06	4348835.00	39.93	2191.76	2046.00
12	5	1	19538.00	12100.00	153.00	0	Spot (Block12, Row1, Column5)	9386.25	7734.00	6311.93	0.08	0.67	989.00	1020.92	989.00	181.37	0.01	0.18	100.00	100.00	0.00	6745.00	8397.25	6025975.00	46.12	2309.73	2058.00
12	6	1	19830.00	12102.00	150.10	0	Spot (Block12, Row1, Column6)	15440.55	14145.00	7958.46	0.04	0.52	1012.00	1058.73	1012.00	181.90	0.02	0.17	100.00	100.00	0.00	13133.00	14428.55	9573139.00	79.06	3845.01	3330.00
12	7	1	20128.00	12103.00	153.30	0	Spot (Block12, Row1, Column7)	33891.47	31236.00	18727.74	0.04	0.55	1087.00	1119.38	1087.00	213.67	0.01	0.19	100.00	100.00	7.26	30149.00	32804.47	21927820.00	153.37	6799.98	5165.50
12	8	1	20438.00	12106.00	174.55	0	Spot (Block12, Row1, Column8)	2760.43	2422.50	1639.95	0.06	0.59	1088.00	1114.71	1088.00	184.57	0.01	0.17	99.00	98.00	0.00	1334.50	1672.43	2357405.00	8.92	1515.24	1471.00
12	1	2	18320.00	12397.00	218.20	0	Spot (Block12, Row2, Column1)	1139.42	1098.00	141.39	0.02	0.12	992.00	1038.42	992.00	405.07	0.02	0.39	4.00	0.00	0.00	106.00	147.42	1554164.00	0.25	1047.36	1010.50
12	2	2	18629.00	12397.00	134.60	0	Spot (Block12, Row2, Column2)	8419.50	7963.50	3042.92	0.02	0.36	990.00	1041.01	990.00	489.55	0.02	0.47	100.00	100.00	0.00	6973.50	7429.50	4075039.00	15.07	3099.57	2604.00
12	3	2	18939.00	12397.00	176.55	0	Spot (Block12, Row2, Column3)	1561.51	1488.00	329.38	0.02	0.21	986.00	1004.61	986.00	144.19	0.01	0.14	93.00	83.00	0.00	502.00	575.51	1361637.00	3.86	1129.15	1110.50
12	4	2	19237.00	12401.00	173.25	0	Spot (Block12, Row2, Column4)	5460.22	5374.00	1809.62	0.01	0.33	998.00	1045.94	998.00	208.95	0.02	0.20	100.00	100.00	0.00	4376.00	4462.22	4542899.00	21.13	2046.03	2013.00
12	5	2	19536.00	12403.00	188.75	0	Spot (Block12, Row2, Column5)	27292.84	26670.50	9828.16	0.01	0.36	1060.00	1138.84	1060.00	343.60	0.03	0.30	100.00	100.00	0.10	25610.50	26232.84	27456584.00	76.12	6517.38	5480.00
12	6	2	19827.00	12398.00	154.90	0	Spot (Block12, Row2, Column6)	4236.03	3913.00	1716.08	0.03	0.41	1103.00	1331.88	1103.00	762.12	0.08	0.57	98.00	77.00	0.00	2810.00	3133.03	2791543.00	3.81	1809.78	1710.00
12	7	2	20137.00	12404.00	155.25	0	Spot (Block12, Row2, Column7)	3221.01	2921.50	1120.66	0.04	0.35	1109.00	1195.94	1109.00	331.78	0.03	0.28	100.00	98.00	0.00	1812.50	2112.01	2132309.00	6.10	1704.01	1695.00
12	8	2	20434.00	12404.00	170.55	0	Spot (Block12, Row2, Column8)	1226.77	1195.00	123.83	0.01	0.10	1097.00	1154.65	1097.00	302.96	0.02	0.26	12.00	0.00	0.00	98.00	129.77	992460.00	0.24	1165.88	1137.00
12	1	3	18335.00	12693.00	151.90	0	Spot (Block12, Row3, Column1)	15890.09	15087.50	8934.27	0.02	0.56	991.00	1022.79	991.00	300.15	0.01	0.29	100.00	100.00	0.00	14096.50	14899.09	9978975.00	49.53	4142.26	3463.00
12	2	3	18630.00	12700.00	172.40	0	Spot (Block12, Row3, Column2)	1899.25	1745.00	545.38	0.04	0.29	1004.00	1083.83	1004.00	403.27	0.03	0.37	80.00	46.00	0.00	741.00	895.25	1576377.00	2.02	1230.04	1237.00
12	3	3	18924.00	12692.00	148.75	0	Spot (Block12, Row3, Column3)	6607.27	5857.00	3356.77	0.05	0.51	1004.00	1048.53	1004.00	220.78	0.02	0.21	100.00	100.00	0.00	4853.00	5603.27	3984183.00	25.18	2470.03	1990.00
12	4	3	19232.00	12696.00	148.70	0	Spot (Block12, Row3, Column4)	25486.45	23165.00	14305.84	0.04	0.56	1079.00	1108.99	1079.00	205.25	0.01	0.19	100.00	100.00	0.33	22086.00	24407.45	15470275.00	118.77	6295.38	5065.00
12	5	3	19536.00	12724.00	165.20	0	Spot (Block12, Row3, Column5)	5861.89	3074.50	9958.00	0.28	1.70	1102.00	1309.73	1102.00	710.29	0.08	0.54	77.00	60.00	1.59	1972.50	4759.89	4431586.00	6.41	2428.76	1613.00
12	6	3	19836.00	12701.00	220.35	0	Spot (Block12, Row3, Column6)	55320.10	65535.00	13883.13	0.07	0.25	1290.00	1726.17	1290.00	1085.34	0.13	0.63	100.00	100.00	56.36	64245.00	54030.10	76951024.00	49.38	13171.10	12618.50
12	7	3	20137.00	12706.00	148.80	0	Spot (Block12, Row3, Column7)	8116.39	7103.00	4639.99	0.06	0.57	1172.00	1433.32	1172.00	863.01	0.09	0.60	99.00	87.00	0.00	5931.00	6944.39	4950997.00	7.74	2868.83	2402.50
12	8	3	20431.00	12710.00	162.70	0	Spot (Block12, Row3, Column8)	51075.61	57144.50	15559.06	0.05	0.30	1093.00	1181.91	1093.00	424.07	0.03	0.36	100.00	100.00	39.21	56051.50	49982.61	37387640.00	117.66	10969.67	10361.50
12	1	4	18331.00	12994.00	152.50	0	Spot (Block12, Row4, Column1)	24722.51	22185.00	14388.04	0.05	0.58	1006.00	1081.22	1006.00	317.72	0.03	0.29	100.00	100.00	0.00	21179.00	23716.51	15822409.00	74.41	5260.40	4196.00
12	2	4	18629.00	12996.00	181.15	0	Spot (Block12, Row4, Column2)	20699.09	18886.00	11195.62	0.04	0.54	1078.00	1212.43	1078.00	521.24	0.05	0.43	100.00	100.00	0.00	17808.00	19621.09	19022468.00	37.39	4765.21	4697.00
12	3	4	18931.00	12997.00	156.95	0	Spot (Block12, Row4, Column3)	55618.19	65535.00	14983.98	0.07	0.27	1115.00	1274.30	1115.00	558.90	0.06	0.44	100.00	100.00	61.39	64420.00	54503.19	37598212.00	97.23	13673.42	9795.50
12	4	4	19223.00	12985.00	217.95	0	Spot (Block12, Row4, Column4)	1711.48	1638.00	320.74	0.02	0.19	1112.00	1163.30	1112.00	231.92	0.02	0.20	91.00	60.00	0.00	526.00	599.48	2319053.00	2.36	1300.00	1294.00
12	5	4	19523.00	13001.00	155.40	0	Spot (Block12, Row4, Column5)	3023.36	2419.00	2776.82	0.10	0.92	1083.00	1121.02	1083.00	247.62	0.01	0.22	98.00	93.00	0.00	1336.00	1940.36	2010532.00	7.68	1513.67	1399.00
12	6	4	19834.00	13004.00	194.30	0	Spot (Block12, Row4, Column6)	31711.14	32008.00	9949.50	0.00	0.31	1163.00	1349.29	1163.00	683.39	0.06	0.51	100.00	100.00	0.00	30845.00	30548.14	33835796.00	44.43	8118.53	6977.00
12	7	4	20128.00	13001.00	152.00	0	Spot (Block12, Row4, Column7)	5057.38	4049.50	3060.25	0.10	0.61	1222.00	1393.48	1222.00	605.09	0.06	0.43	93.00	73.00	0.00	2827.50	3835.38	3206382.00	6.06	1977.85	1813.00
12	8	4	20427.00	13009.00	163.10	0	Spot (Block12, Row4, Column8)	2516.06	2352.00	792.51	0.03	0.31	1124.00	1219.25	1124.00	322.73	0.04	0.26	98.00	79.00	0.00	1228.00	1392.06	1851818.00	4.02	1507.79	1485.50
12	1	5	18332.00	13299.00	152.60	0	Spot (Block12, Row5, Column1)	21091.64	16758.00	14161.48	0.10	0.67	1061.00	1380.56	1061.00	932.45	0.11	0.68	100.00	100.00	0.00	15697.00	20030.64	13393191.00	21.14	4816.17	3541.00
12	2	5	18630.00	13296.00	163.00	0	Spot (Block12, Row5, Column2)	54196.84	65535.00	14702.56	0.08	0.27	1209.00	1528.43	1209.00	878.43	0.10	0.57	100.00	100.00	51.84	64326.00	52987.84	39835028.00	59.96	11116.17	9037.00
12	3	5	18930.00	13294.00	167.50	0	Spot (Block12, Row5, Column3)	47536.26	53156.00	18584.13	0.05	0.39	1200.00	1394.07	1200.00	671.84	0.07	0.48	100.00	100.00	41.87	51956.00	46336.26	37126128.00	68.68	8788.13	8227.00
12	4	5	19228.00	13299.00	150.35	0	Spot (Block12, Row5, Column4)	10107.50	8813.50	5754.79	0.06	0.57	1089.00	1193.01	1089.00	471.85	0.04	0.40	100.00	100.00	0.00	7724.50	9018.50	6286866.00	18.89	2929.73	2437.00
12	5	5	19527.00	13297.00	154.15	0	Spot (Block12, Row5, Column5)	55892.78	65535.00	15098.22	0.07	0.27	1050.00	1110.57	1050.00	273.06	0.02	0.25	100.00	100.00	62.96	64485.00	54842.78	36218816.00	200.62	14006.67	11391.00
12	6	5	19830.00	13301.00	152.75	0	Spot (Block12, Row5, Column6)	5129.37	4774.00	1980.99	0.03	0.39	1107.00	1243.10	1107.00	589.07	0.05	0.47	100.00	99.00	0.00	3667.00	4022.37	3277667.00	6.60	2062.60	1937.00
12	7	5	20132.00	13307.00	203.05	0	Spot (Block12, Row5, Column7)	49375.57	61969.50	18632.68	0.10	0.38	1292.00	1526.24	1292.00	828.26	0.07	0.54	100.00	100.00	46.49	60677.50	48083.57	57671212.00	57.77	12078.99	11964.00
12	8	5	20426.00	13303.00	150.65	0	Spot (Block12, Row5, Column8)	9909.01	8682.00	6581.84	0.06	0.66	1214.00	1371.47	1214.00	606.04	0.05	0.44	100.00	90.00	0.00	7468.00	8695.01	6183224.00	14.09	3044.70	2441.00
12	1	6	18326.00	13591.00	218.45	0	Spot (Block12, Row6, Column1)	51651.75	65535.00	16381.88	0.10	0.32	1149.00	1780.15	1149.00	1392.42	0.19	0.78	100.00	100.00	50.26	64386.00	50502.75	70815232.00	35.82	12066.53	11639.00
12	2	6	18624.00	13595.00	206.90	0	Spot (Block12, Row6, Column2)	41768.65	41056.00	18281.11	0.01	0.44	1292.00	1759.70	1292.00	1321.77	0.13	0.75	100.00	100.00	20.86	39764.00	40476.65	50665632.00	30.27	10076.53	9932.00
12	3	6	18919.00	13597.00	150.10	0	Spot (Block12, Row6, Column3)	30958.24	28252.50	17354.64	0.04	0.56	1101.00	1289.12	1101.00	762.11	0.07	0.59	100.00	100.00	1.95	27151.50	29857.24	19070284.00	38.93	7065.96	5550.00
12	4	6	19228.00	13598.00	152.80	0	Spot (Block12, Row6, Column4)	3851.07	3446.00	1694.25	0.05	0.44	1011.00	1068.80	1011.00	215.54	0.02	0.20	100.00	100.00	0.00	2435.00	2840.07	2480090.00	12.91	1643.73	1609.00
12	5	6	19524.00	13599.00	152.15	0	Spot (Block12, Row6, Column5)	51905.45	65535.00	17670.60	0.10	0.34	1041.00	1104.45	1041.00	266.26	0.03	0.24	100.00	100.00	53.47	64494.00	50864.45	32908296.00	190.79	10988.42	8142.00
12	6	6	19827.00	13598.00	174.80	0	Spot (Block12, Row6, Column6)	1793.72	1636.00	510.57	0.04	0.28	1122.00	1275.44	1122.00	638.57	0.06	0.50	40.00	15.00	0.00	514.00	671.72	1531835.00	0.81	1245.36	1226.00
12	7	6	20131.00	13602.00	152.20	0	Spot (Block12, Row6, Column7)	13274.18	12241.50	7646.33	0.04	0.58	1190.00	1307.93	1190.00	569.86	0.04	0.44	100.00	100.00	0.00	11051.50	12084.18	8415831.00	21.00	3721.70	3126.50
12	8	6	20433.00	13607.00	149.90	0	Spot (Block12, Row6, Column8)	14440.70	13142.00	9018.17	0.04	0.62	1198.00	1244.42	1198.00	272.37	0.02	0.22	100.00	100.00	0.00	11944.00	13242.70	8881029.00	48.45	4209.72	3545.00
12	1	7	18330.00	13892.00	170.75	0	Spot (Block12, Row7, Column1)	28313.03	24749.00	15855.90	0.06	0.56	1072.00	1328.14	1072.00	867.25	0.09	0.65	100.00	100.00	1.23	23677.00	27241.03	22961868.00	31.12	5385.42	5247.50
12	2	7	18625.00	13897.00	208.65	0	Spot (Block12, Row7, Column2)	1350.05	1292.00	243.42	0.02	0.18	1085.00	1261.14	1085.00	730.76	0.07	0.58	5.00	0.00	0.00	207.00	265.05	1671367.00	0.12	1136.19	1096.00
12	3	7	18928.00	13906.00	200.05	0	Spot (Block12, Row7, Column3)	1197.61	1203.00	130.96	0.00	0.11	1003.00	1051.39	1003.00	494.98	0.02	0.47	0.00	0.00	0.00	200.00	194.61	1361687.00	0.30	1091.26	1097.00
12	4	7	19218.00	13908.00	193.45	0	Spot (Block12, Row7, Column4)	1318.59	1289.50	192.27	0.01	0.15	1008.00	1069.95	1008.00	328.25	0.03	0.31	41.00	3.00	0.00	281.50	310.59	1384523.00	0.76	1119.20	1094.00
12	5	7	19528.00	13903.00	186.10	0	Spot (Block12, Row7, Column5)	4590.41	4543.00	1778.83	0.00	0.39	1061.00	1244.50	1061.00	713.12	0.07	0.57	99.00	85.00	0.00	3482.00	3529.41	4457284.00	4.69	1954.41	1925.50
12	6	7	19825.00	13902.00	197.20	0	Spot (Block12, Row7, Column6)	45859.88	51947.00	20175.78	0.05	0.44	1299.00	1727.22	1299.00	1211.63	0.12	0.70	100.00	100.00	36.03	50648.00	44560.88	50400408.00	36.42	10493.95	10025.00
12	7	7	20118.00	13908.00	150.25	0	Spot (Block12, Row7, Column7)	18981.30	17877.50	8838.48	0.03	0.47	1189.00	1408.04	1189.00	758.63	0.07	0.54	100.00	100.00	0.00	16688.50	17792.30	11730444.00	23.16	5626.08	4263.00
12	8	7	20436.00	13910.00	189.50	0	Spot (Block12, Row7, Column8)	50848.40	53124.00	12631.64	0.02	0.25	1202.00	1347.07	1202.00	515.25	0.05	0.38	100.00	100.00	20.93	51922.00	49646.40	51255384.00	96.07	11899.62	9886.00
12	1	8	18313.00	14205.00	159.45	0	Spot (Block12, Row8, Column1)	1506.50	1429.50	369.79	0.02	0.25	996.00	1067.41	996.00	460.95	0.03	0.43	47.00	8.00	0.00	433.50	510.50	1051534.00	0.95	1145.62	1121.00
12	2	8	18619.00	14198.00	161.90	0	Spot (Block12, Row8, Column2)	2513.68	2254.00	910.03	0.05	0.36	998.00	1017.96	998.00	132.96	0.01	0.13	99.00	99.00	0.00	1256.00	1515.68	1827445.00	11.25	1330.70	1270.00
12	3	8	18914.00	14194.00	155.90	0	Spot (Block12, Row8, Column3)	4644.80	3621.50	2823.01	0.11	0.61	1004.00	1046.87	1004.00	309.28	0.02	0.30	100.00	91.00	0.00	2617.50	3640.80	3112013.00	11.63	1652.96	1597.00
12	4	8	19223.00	14201.00	158.80	0	Spot (Block12, Row8, Column4)	61882.84	65535.00	8527.31	0.02	0.14	1032.00	1114.12	1032.00	548.83	0.03	0.49	100.00	100.00	78.83	64503.00	60850.84	43256512.00	110.72	16963.29	13236.00
12	5	8	19513.00	14203.00	166.75	0	Spot (Block12, Row8, Column5)	1461.98	1429.00	184.55	0.01	0.13	1036.00	1224.07	1036.00	757.13	0.07	0.62	3.00	0.00	0.00	393.00	425.98	1127190.00	0.31	1211.31	1199.00
12	6	8	19823.00	14200.00	217.20	0	Spot (Block12, Row8, Column6)	55407.11	65535.00	14391.26	0.07	0.26	1180.00	1647.03	1180.00	1229.79	0.14	0.75	100.00	100.00	58.60	64355.00	54227.11	74412528.00	43.71	13182.84	13116.50
12	7	8	20129.00	14204.00	148.50	0	Spot (Block12, Row8, Column7)	9414.24	8779.00	4747.42	0.03	0.50	1099.00	1305.24	1099.00	715.70	0.07	0.55	100.00	99.00	0.00	7680.00	8315.24	5676784.00	11.33	3099.07	2554.00
12	8	8	20414.00	14204.00	157.05	0	Spot (Block12, Row8, Column8)	63263.43	65535.00	6213.81	0.02	0.10	1133.00	1271.98	1133.00	491.46	0.05	0.39	100.00	100.00	82.45	64402.00	62130.43	42893004.00	126.14	16735.09	14137.00
13	1	1	4805.00	16510.00	155.95	0	Spot (Block13, Row1, Column1)	56142.42	65535.00	13112.03	0.07	0.23	391.00	471.87	391.00	277.20	0.08	0.59	100.00	100.00	57.01	65144.00	55751.42	37615740.00	200.83	10589.81	8714.50
13	2	1	5103.00	16516.00	146.55	0	Spot (Block13, Row1, Column2)	11813.63	10795.00	5920.33	0.04	0.50	342.00	371.83	342.00	132.04	0.04	0.36	100.00	100.00	0.00	10453.00	11471.63	6922787.00	86.66	2401.90	2061.00
13	3	1	5406.00	16512.00	146.90	0	Spot (Block13, Row1, Column3)	1300.58	1197.50	662.63	0.04	0.51	329.00	343.63	329.00	62.66	0.02	0.18	100.00	99.00	0.00	868.50	971.58	769943.00	15.27	518.32	479.50
13	4	1	5699.00	16522.00	144.15	0	Spot (Block13, Row1, Column4)	9533.94	9276.00	4387.50	0.01	0.46	327.00	343.79	327.00	63.03	0.02	0.18	100.00	100.00	0.00	8949.00	9206.94	5405744.00	145.80	1999.10	1812.00
13	5	1	6003.00	16519.00	143.05	0	Spot (Block13, Row1, Column5)	3489.76	3180.00	2113.89	0.04	0.61	322.00	341.40	322.00	78.12	0.03	0.23	100.00	100.00	0.00	2858.00	3167.76	1943796.00	40.30	948.00	813.00
13	6	1	6301.00	16523.00	142.90	0	Spot (Block13, Row1, Column6)	7666.11	7354.50	3735.26	0.02	0.49	322.00	337.09	322.00	63.83	0.02	0.19	100.00	100.00	0.00	7032.50	7344.11	4216359.00	114.82	2143.80	1822.50
13	7	1	6595.00	16524.00	144.55	0	Spot (Block13, Row1, Column7)	11141.01	10772.00	5304.88	0.01	0.48	334.00	345.90	334.00	56.28	0.02	0.16	100.00	100.00	0.00	10438.00	10807.01	6339233.00	191.80	2366.73	2032.00
13	8	1	6904.00	16521.00	155.65	0	Spot (Block13, Row1, Column8)	2333.35	2159.00	969.14	0.03	0.42	333.00	344.24	333.00	42.91	0.01	0.12	100.00	100.00	0.00	1826.00	2000.35	1556344.00	46.36	774.28	745.50
13	1	2	4801.00	16811.00	147.00	-50	Spot (Block13, Row2, Column1)	389.41	389.00	19.99	0.00	0.05	332.00	380.89	332.00	194.13	0.06	0.51	0.00	0.00	0.00	57.00	57.41	230144.00	0.04	385.57	384.00
13	2	2	5095.00	16815.00	122.45	0	Spot (Block13, Row2, Column2)	1923.12	1994.00	543.10	0.02	0.28	334.00	348.07	334.00	61.17	0.02	0.18	100.00	100.00	0.00	1660.00	1589.12	765402.00	25.75	725.09	678.00
13	3	2	5401.00	16811.00	159.70	0	Spot (Block13, Row2, Column3)	506.86	497.50	89.66	0.01	0.18	330.00	338.04	330.00	38.90	0.01	0.12	99.00	86.00	0.00	167.50	176.86	357840.00	4.34	376.12	373.00
13	4	2	5709.00	16819.00	178.85	0	Spot (Block13, Row2, Column4)	1043.67	1043.50	322.48	0.00	0.31	343.00	368.90	343.00	101.32	0.03	0.27	100.00	97.00	0.00	700.50	700.67	924692.00	6.66	523.22	511.00
13	5	2	6010.00	16823.00	173.05	0	Spot (Block13, Row2, Column5)	28284.54	26460.00	12713.50	0.03	0.45	336.00	390.35	336.00	216.45	0.07	0.55	100.00	100.00	0.84	26124.00	27948.54	23617588.00	128.87	5543.34	4485.00
13	6	2	6302.00	16815.00	156.80	0	Spot (Block13, Row2, Column6)	510.01	512.00	78.21	0.00	0.15	331.00	424.67	331.00	478.70	0.11	1.13	0.00	0.00	0.00	181.00	179.01	345788.00	0.18	383.54	384.00
13	7	2	6602.00	16826.00	146.85	0	Spot (Block13, Row2, Column7)	862.94	815.00	259.61	0.02	0.30	337.00	362.76	337.00	192.16	0.03	0.53	95.00	60.00	0.00	478.00	525.94	511723.00	2.60	462.72	447.00
13	8	2	6863.00	16828.00	222.85	0	Spot (Block13, Row2, Column8)	351.06	351.00	24.91	0.00	0.07	334.00	381.66	334.00	298.42	0.06	0.78	0.00	0.00	0.00	17.00	17.06	499556.00	-0.10	337.94	331.00
13	1	3	4804.00	17111.00	139.55	0	Spot (Block13, Row3, Column1)	5596.44	5136.00	2929.52	0.04	0.52	331.00	343.65	331.00	54.80	0.02	0.16	100.00	100.00	0.00	4805.00	5265.44	2960515.00	95.86	1491.09	1290.00
13	2	3	5111.00	17106.00	161.40	0	Spot (Block13, Row3, Column2)	610.72	579.00	205.96	0.02	0.34	343.00	381.22	343.00	203.50	0.05	0.53	59.00	11.00	0.00	236.00	267.72	437887.00	1.13	405.49	404.00
13	3	3	5390.00	17115.00	139.95	0	Spot (Block13, Row3, Column3)	2580.15	2357.00	1270.17	0.04	0.49	338.00	356.97	338.00	106.53	0.02	0.30	100.00	100.00	0.00	2019.00	2242.15	1364901.00	20.87	882.28	692.50
13	4	3	5704.00	17120.00	142.35	0	Spot (Block13, Row3, Column4)	12023.54	11573.00	6028.54	0.02	0.50	348.00	364.00	348.00	64.67	0.02	0.18	100.00	100.00	0.00	11225.00	11675.54	6649015.00	180.29	2436.72	1905.00
13	5	3	5997.00	17120.00	145.20	0	Spot (Block13, Row3, Column5)	1707.22	1481.00	984.10	0.06	0.58	366.00	486.10	366.00	498.29	0.12	1.03	84.00	54.00	0.00	1115.00	1341.22	983360.00	2.45	649.96	564.50
13	6	3	6300.00	17119.00	224.25	0	Spot (Block13, Row3, Column6)	37493.06	27415.50	20517.41	0.14	0.55	374.00	595.23	374.00	720.39	0.20	1.21	100.00	100.00	26.31	27041.50	37119.06	54290324.00	51.22	8849.91	8661.50
13	7	3	6608.00	17123.00	145.20	0	Spot (Block13, Row3, Column7)	2177.49	1924.50	1225.50	0.05	0.56	360.00	486.42	360.00	589.51	0.13	1.21	83.00	57.00	0.00	1564.50	1817.49	1254235.00	2.87	702.61	649.50
13	8	3	6897.00	17128.00	160.55	0	Spot (Block13, Row3, Column8)	56232.21	65535.00	14308.27	0.07	0.25	354.00	443.13	354.00	453.37	0.10	1.02	100.00	100.00	58.99	65181.00	55878.21	40037692.00	123.06	10551.96	8958.50
13	1	4	4802.00	17413.00	139.60	0	Spot (Block13, Row4, Column1)	12581.43	11570.00	6441.29	0.04	0.51	354.00	404.79	354.00	213.29	0.06	0.53	100.00	100.00	0.00	11216.00	12227.43	6655579.00	57.09	2938.65	2555.00
13	2	4	5096.00	17416.00	180.60	0	Spot (Block13, Row4, Column2)	11899.67	10491.50	7412.34	0.05	0.62	371.00	492.66	371.00	400.77	0.12	0.81	100.00	100.00	0.00	10120.50	11528.67	10923898.00	28.46	2445.02	2394.00
13	3	4	5400.00	17420.00	141.65	0	Spot (Block13, Row4, Column3)	43318.13	43971.00	18210.02	0.01	0.42	350.00	461.89	350.00	387.13	0.12	0.84	100.00	100.00	21.42	43621.00	42968.13	23868396.00	110.70	7410.85	5683.50
13	4	4	5684.00	17420.00	207.05	0	Spot (Block13, Row4, Column4)	435.88	425.00	45.46	0.01	0.10	344.00	363.68	344.00	133.73	0.02	0.37	23.00	0.00	0.00	81.00	91.88	530470.00	0.54	368.82	371.00
13	5	4	5995.00	17424.00	146.90	0	Spot (Block13, Row4, Column5)	1299.57	907.50	2316.87	0.16	1.78	362.00	399.84	362.00	192.24	0.04	0.48	92.00	64.00	0.00	545.50	937.57	764150.00	4.68	576.79	468.00
13	6	4	6300.00	17423.00	174.95	0	Spot (Block13, Row4, Column6)	34097.46	34156.00	14363.59	0.00	0.42	381.00	483.21	381.00	433.61	0.10	0.90	100.00	100.00	0.81	33775.00	33716.46	29289712.00	77.52	6487.11	5372.50
13	7	4	6600.00	17436.00	147.25	0	Spot (Block13, Row4, Column7)	2159.45	1768.00	1309.08	0.09	0.61	373.00	463.44	373.00	419.50	0.09	0.91	84.00	67.00	0.00	1395.00	1786.45	1276234.00	4.04	717.30	620.50
13	8	4	6898.00	17432.00	146.10	0	Spot (Block13, Row4, Column8)	1331.22	1317.00	451.00	0.00	0.34	362.00	401.83	362.00	291.88	0.05	0.73	99.00	75.00	0.00	955.00	969.22	776101.00	3.18	619.82	570.00
13	1	5	4804.00	17714.00	139.50	0	Spot (Block13, Row5, Column1)	25753.45	25065.00	12247.25	0.01	0.48	397.00	533.43	397.00	537.74	0.13	1.01	100.00	100.00	0.00	24668.00	25356.45	13520561.00	46.90	5019.03	3899.00
13	2	5	5098.00	17713.00	157.45	0	Spot (Block13, Row5, Column2)	60296.10	65535.00	10562.42	0.04	0.18	407.00	629.72	407.00	595.43	0.19	0.95	100.00	100.00	72.25	65128.00	59889.10	41062016.00	100.21	11769.61	11179.00
13	3	5	5399.00	17716.00	156.50	0	Spot (Block13, Row5, Column3)	43229.67	43790.50	20176.56	0.01	0.47	379.00	550.36	379.00	524.73	0.16	0.95	100.00	100.00	32.40	43411.50	42850.67	29223448.00	81.34	5959.97	5346.00
13	4	5	5697.00	17722.00	142.55	0	Spot (Block13, Row5, Column4)	5795.15	5161.00	3261.02	0.05	0.56	359.00	434.16	359.00	329.59	0.08	0.76	100.00	100.00	0.00	4802.00	5436.15	3175742.00	16.27	1520.94	1287.00
13	5	5	5998.00	17720.00	141.50	0	Spot (Block13, Row5, Column5)	40022.46	39646.00	18567.77	0.00	0.46	348.00	375.09	348.00	137.57	0.03	0.37	100.00	100.00	17.31	39298.00	39674.46	21732272.00	288.20	7370.25	5869.00
13	6	5	6299.00	17712.00	185.95	0	Spot (Block13, Row5, Column6)	642.13	601.00	350.38	0.03	0.55	370.00	471.77	370.00	436.69	0.11	0.93	11.00	0.00	0.00	231.00	272.13	628008.00	0.39	451.40	418.00
13	7	5	6600.00	17720.00	212.15	0	Spot (Block13, Row5, Column7)	29950.89	22811.00	19249.54	0.12	0.64	394.00	563.70	394.00	589.06	0.16	1.04	100.00	100.00	8.79	22417.00	29556.89	38487032.00	49.89	6403.81	6438.50
13	8	5	6902.00	17723.00	141.30	0	Spot (Block13, Row5, Column8)	4227.22	3880.00	2471.39	0.04	0.58	361.00	413.51	361.00	342.09	0.06	0.83	100.00	100.00	0.00	3519.00	3866.22	2295382.00	11.15	1272.99	1044.00
13	1	6	4797.00	18013.00	225.75	0	Spot (Block13, Row6, Column1)	33285.81	20973.50	21024.91	0.20	0.63	431.00	707.23	431.00	734.80	0.22	1.04	100.00	100.00	21.31	20542.50	32854.81	48730724.00	44.34	8235.09	8279.50
13	2	6	5098.00	18013.00	230.35	0	Spot (Block13, Row6, Column2)	20655.12	16221.00	11394.50	0.10	0.55	401.00	626.23	401.00	668.57	0.19	1.07	100.00	100.00	0.00	15820.00	20254.12	31540364.00	29.96	5102.64	5051.00
13	3	6	5388.00	18018.00	141.05	0	Spot (Block13, Row6, Column3)	16118.50	15267.50	8248.49	0.02	0.51	378.00	479.40	378.00	416.79	0.10	0.87	100.00	100.00	0.00	14889.50	15740.50	8703989.00	37.52	3437.97	2607.00
13	4	6	5698.00	18017.00	142.10	0	Spot (Block13, Row6, Column4)	1594.37	1451.50	621.24	0.04	0.39	362.00	368.24	362.00	84.40	0.01	0.23	100.00	100.00	0.00	1089.50	1232.37	873716.00	14.53	709.60	667.00
13	5	6	5992.00	18020.00	140.20	0	Spot (Block13, Row6, Column5)	23169.65	21990.00	11218.00	0.02	0.48	339.00	368.00	339.00	109.70	0.04	0.30	100.00	100.00	0.00	21651.00	22830.65	12303083.00	207.86	4942.79	3956.00
13	6	6	6307.00	18013.00	173.30	0	Spot (Block13, Row6, Column6)	607.60	596.00	144.66	0.01	0.24	367.00	440.88	367.00	356.68	0.08	0.81	22.00	0.00	0.00	229.00	240.60	504308.00	0.47	423.26	409.50
13	7	6	6595.00	18022.00	143.55	0	Spot (Block13, Row6, Column7)	3840.84	3452.00	2019.67	0.05	0.53	388.00	460.71	388.00	390.09	0.07	0.85	100.00	96.00	0.00	3064.00	3452.84	2154710.00	8.66	1080.70	942.00
13	8	6	6903.00	18028.00	144.65	0	Spot (Block13, Row6, Column8)	4033.21	3662.00	2310.82	0.04	0.57	374.00	389.19	374.00	140.62	0.02	0.36	100.00	100.00	0.00	3288.00	3659.21	2294896.00	25.91	1104.80	1004.00
13	1	7	4794.00	18309.00	165.20	0	Spot (Block13, Row7, Column1)	18733.67	16591.00	10948.18	0.05	0.58	375.00	563.90	375.00	553.07	0.18	0.98	100.00	100.00	0.00	16216.00	18358.67	14200123.00	32.85	3021.18	2911.00
13	2	7	5103.00	18316.00	201.70	0	Spot (Block13, Row7, Column2)	526.63	494.00	113.07	0.03	0.21	370.00	478.36	370.00	393.79	0.11	0.82	5.00	0.00	0.00	124.00	156.63	606148.00	0.12	397.23	398.00
13	3	7	5382.00	18306.00	197.30	0	Spot (Block13, Row7, Column3)	381.77	383.00	21.07	0.00	0.06	375.00	389.93	375.00	130.95	0.02	0.34	0.00	0.00	0.00	8.00	6.77	420708.00	-0.06	363.77	367.00
13	4	7	5687.00	18309.00	198.35	0	Spot (Block13, Row7, Column4)	515.79	486.00	87.28	0.03	0.17	380.00	407.86	380.00	200.87	0.03	0.49	22.00	0.00	0.00	106.00	135.79	575620.00	0.54	424.55	424.00
13	5	7	5993.00	18322.00	186.05	0	Spot (Block13, Row7, Column5)	902.69	837.00	293.56	0.03	0.33	384.00	462.92	384.00	328.20	0.08	0.71	63.00	33.00	0.00	453.00	518.69	882832.00	1.34	510.42	506.00
13	6	7	6294.00	18323.00	222.25	0	Spot (Block13, Row7, Column6)	21081.09	17936.00	11890.39	0.07	0.56	442.00	728.52	442.00	812.23	0.22	1.11	100.00	100.00	0.00	17494.00	20639.09	29871900.00	25.06	5181.67	5463.00
13	7	7	6586.00	18325.00	145.55	0	Spot (Block13, Row7, Column7)	5979.59	5718.00	2546.66	0.02	0.43	413.00	572.47	413.00	502.47	0.14	0.88	100.00	100.00	0.00	5305.00	5566.59	3444246.00	10.76	1712.62	1431.00
13	8	7	6900.00	18322.00	177.60	0	Spot (Block13, Row7, Column8)	46722.47	49379.00	15013.99	0.02	0.32	391.00	486.99	391.00	397.64	0.10	0.82	100.00	100.00	17.51	48988.00	46331.47	41349548.00	116.27	9857.35	8215.50
13	1	8	4788.00	18623.00	157.55	0	Spot (Block13, Row8, Column1)	760.96	731.00	216.15	0.02	0.28	365.00	406.95	365.00	240.00	0.05	0.59	71.00	31.00	0.00	366.00	395.96	519733.00	1.48	471.95	476.50
13	2	8	5093.00	18605.00	182.05	0	Spot (Block13, Row8, Column2)	769.80	679.50	254.74	0.05	0.33	368.00	371.58	368.00	49.61	0.00	0.13	99.00	95.00	0.00	311.50	401.80	717450.00	8.03	471.34	477.00
13	3	8	5385.00	18610.00	146.80	0	Spot (Block13, Row8, Column3)	2301.02	1930.00	1411.15	0.08	0.61	369.00	408.38	369.00	269.76	0.04	0.66	100.00	80.00	0.00	1561.00	1932.02	1350700.00	7.02	763.88	605.00
13	4	8	5693.00	18624.00	156.95	0	Spot (Block13, Row8, Column4)	63843.54	65535.00	6543.74	0.01	0.10	396.00	456.06	396.00	329.07	0.06	0.72	100.00	100.00	91.78	65139.00	63447.54	43477856.00	192.63	15677.46	12609.00
13	5	8	5982.00	18587.00	281.70	0	Spot (Block13, Row8, Column5)	473.85	463.00	87.77	0.01	0.19	388.00	576.57	388.00	659.87	0.17	1.14	0.00	0.00	0.00	75.00	85.85	1101237.00	-0.16	405.35	387.00
13	6	8	6296.00	18623.00	215.90	0	Spot (Block13, Row8, Column6)	39126.78	31064.00	22308.94	0.10	0.57	481.00	777.28	481.00	888.43	0.21	1.14	100.00	100.00	33.51	30583.00	38645.78	52078192.00	43.17	9088.15	9035.00
13	7	8	6593.00	18622.00	145.95	0	Spot (Block13, Row8, Column7)	3441.32	3179.00	1502.01	0.03	0.44	413.00	640.39	413.00	666.76	0.19	1.04	98.00	88.00	0.00	2766.00	3028.32	1992525.00	4.20	1181.26	1011.00
13	8	8	6878.00	18624.00	153.45	0	Spot (Block13, Row8, Column8)	63233.15	65535.00	7920.68	0.02	0.13	409.00	562.95	409.00	465.44	0.14	0.83	100.00	100.00	89.83	65126.00	62824.15	41038688.00	134.65	13061.56	11162.00
14	1	1	9307.00	16540.00	155.90	0	Spot (Block14, Row1, Column1)	58073.05	65535.00	11532.26	0.05	0.20	1641.00	1761.66	1641.00	608.35	0.03	0.35	100.00	100.00	62.18	63894.00	56432.05	38851208.00	92.56	14983.63	12501.00
14	2	1	9602.00	16543.00	158.80	0	Spot (Block14, Row1, Column2)	63475.89	65535.00	7148.24	0.01	0.11	1602.00	1770.97	1602.00	782.47	0.04	0.44	100.00	100.00	88.11	63933.00	61873.89	44306592.00	78.86	16652.05	14741.00
14	3	1	9908.00	16547.00	150.30	0	Spot (Block14, Row1, Column3)	53622.72	65535.00	16776.01	0.09	0.31	1533.00	1659.93	1533.00	565.83	0.03	0.34	100.00	100.00	57.51	64002.00	52089.72	33192712.00	91.83	13136.68	12015.00
14	4	1	10199.00	16544.00	154.40	0	Spot (Block14, Row1, Column4)	62945.56	65535.00	6974.39	0.02	0.11	1578.00	1746.95	1578.00	785.37	0.04	0.45	100.00	100.00	83.03	63957.00	61367.56	41544444.00	77.92	15195.86	13135.00
14	5	1	10503.00	16551.00	156.10	0	Spot (Block14, Row1, Column5)	56387.59	65535.00	15179.04	0.07	0.27	1580.00	1666.05	1580.00	491.13	0.02	0.29	100.00	100.00	65.57	63955.00	54807.59	37836392.00	111.42	13852.33	11346.00
14	6	1	10799.00	16553.00	153.25	0	Spot (Block14, Row1, Column6)	64433.66	65535.00	5038.54	0.01	0.08	1591.00	1687.39	1591.00	505.50	0.03	0.30	100.00	100.00	91.34	63944.00	62842.66	41688960.00	124.13	17176.98	13683.00
14	7	1	11094.00	16553.00	163.45	0	Spot (Block14, Row1, Column7)	64597.48	65535.00	4476.51	0.01	0.07	1595.00	1685.38	1595.00	489.69	0.02	0.29	100.00	100.00	92.97	63940.00	63002.48	47802604.00	128.47	17857.60	14280.00
14	8	1	11409.00	16552.00	166.60	0	Spot (Block14, Row1, Column8)	3738.46	3537.00	1120.50	0.02	0.30	1527.00	1590.17	1527.00	348.47	0.02	0.22	99.00	96.00	0.00	2010.00	2211.46	2882355.00	6.16	2113.55	2120.00
14	1	2	9296.00	16833.00	192.75	0	Spot (Block14, Row2, Column1)	1762.83	1731.00	276.20	0.01	0.16	1502.00	1623.89	1502.00	592.20	0.03	0.36	14.00	0.00	0.00	229.00	260.83	1852735.00	0.23	1600.32	1482.00
14	2	2	9599.00	16844.00	145.45	0	Spot (Block14, Row2, Column2)	57873.03	65535.00	14734.04	0.05	0.25	1514.00	1682.47	1514.00	781.40	0.05	0.46	100.00	100.00	73.96	64021.00	56359.03	33335116.00	71.91	13703.23	13667.00
14	3	2	9906.00	16844.00	145.70	0	Spot (Block14, Row2, Column3)	8991.14	7805.00	4679.94	0.06	0.52	1510.00	1709.74	1510.00	881.41	0.05	0.52	100.00	95.00	0.00	6295.00	7481.14	5205871.00	8.26	3104.68	2748.00
14	4	2	10203.00	16848.00	192.55	0	Spot (Block14, Row2, Column4)	50622.80	65535.00	19885.84	0.11	0.39	1545.00	1833.93	1545.00	1093.54	0.07	0.60	100.00	100.00	53.82	63990.00	49077.80	52952000.00	44.62	11761.52	11823.00
14	5	2	10510.00	16849.00	183.50	0	Spot (Block14, Row2, Column5)	28193.64	27286.00	10400.56	0.01	0.37	1580.00	1765.27	1580.00	851.64	0.05	0.48	100.00	100.00	0.00	25706.00	26613.64	26840340.00	31.03	6856.99	5973.00
14	6	2	10800.00	16850.00	150.95	0	Spot (Block14, Row2, Column6)	47838.90	53240.00	18655.35	0.05	0.39	1635.00	2032.76	1635.00	1536.98	0.09	0.76	100.00	100.00	40.71	51605.00	46203.90	29851672.00	29.80	10021.21	8919.00
14	7	2	11101.00	16851.00	150.40	0	Spot (Block14, Row2, Column7)	46689.41	50270.50	18894.00	0.03	0.40	1603.00	1779.46	1603.00	865.91	0.05	0.49	100.00	100.00	38.91	48667.50	45086.41	29041000.00	51.86	10427.46	9349.00
14	8	2	11405.00	16851.00	196.90	0	Spot (Block14, Row2, Column8)	2052.06	1982.50	403.44	0.01	0.20	1484.00	1553.73	1484.00	416.60	0.02	0.27	56.00	27.00	0.00	498.50	568.06	2249058.00	1.20	1731.25	1670.00
14	1	3	9306.00	17144.00	154.05	0	Spot (Block14, Row3, Column1)	62385.58	65535.00	8201.50	0.02	0.13	1488.00	1568.09	1488.00	451.39	0.02	0.29	100.00	100.00	81.87	64047.00	60897.58	40613372.00	134.73	16537.93	12766.50
14	2	3	9602.00	17146.00	144.50	0	Spot (Block14, Row3, Column2)	12056.62	10404.00	6434.34	0.06	0.53	1513.00	1655.71	1513.00	624.17	0.04	0.38	100.00	100.00	0.00	8891.00	10543.62	6787878.00	16.66	3765.96	3212.00
14	3	3	9893.00	17139.00	145.45	0	Spot (Block14, Row3, Column3)	34930.55	31593.00	18501.25	0.04	0.53	1479.00	1552.39	1479.00	445.89	0.02	0.29	100.00	100.00	10.99	30114.00	33451.55	20015256.00	74.86	7991.24	7016.00
14	4	3	10201.00	17144.00	154.75	0	Spot (Block14, Row3, Column4)	64296.71	65535.00	5407.40	0.01	0.08	1511.00	1696.92	1511.00	898.27	0.05	0.53	100.00	100.00	92.41	64024.00	62785.71	42371924.00	69.69	18915.72	13469.00
14	5	3	10499.00	17148.00	142.55	0	Spot (Block14, Row3, Column5)	25102.12	24205.00	13153.67	0.02	0.52	1543.00	1814.37	1543.00	1037.38	0.07	0.57	100.00	100.00	1.99	22662.00	23559.12	13856371.00	22.45	6980.87	4519.00
14	6	3	10803.00	17145.00	223.90	0	Spot (Block14, Row3, Column6)	57456.96	65535.00	13755.94	0.06	0.24	1731.00	2439.89	1731.00	1866.29	0.15	0.76	100.00	100.00	63.11	63804.00	55725.96	82853856.00	29.48	13491.35	12489.00
14	7	3	11107.00	17151.00	151.80	0	Spot (Block14, Row3, Column7)	60421.25	65535.00	10224.77	0.04	0.17	1701.50	2008.33	1701.50	1080.11	0.07	0.54	100.00	100.00	73.97	63833.50	58719.75	38065708.00	54.08	15687.76	12824.00
14	8	3	11402.00	17157.00	155.25	0	Spot (Block14, Row3, Column8)	45505.68	46816.00	16959.19	0.01	0.37	1580.00	1693.17	1580.00	580.54	0.03	0.34	100.00	100.00	25.54	45236.00	43925.68	29760880.00	75.47	10513.92	8528.50
14	1	4	9301.00	17443.00	153.80	0	Spot (Block14, Row4, Column1)	64746.07	65535.00	4145.53	0.01	0.06	1502.00	1633.51	1502.00	569.05	0.04	0.35	100.00	100.00	94.46	64033.00	63244.07	42085328.00	110.91	19119.29	14728.00
14	2	4	9599.00	17446.00	172.35	0	Spot (Block14, Row4, Column2)	24235.86	22105.50	12339.55	0.04	0.51	1515.00	1702.61	1515.00	695.73	0.05	0.41	100.00	100.00	0.00	20590.50	22720.86	20115752.00	32.39	5796.15	5628.00
14	3	4	9900.00	17445.00	164.70	0	Spot (Block14, Row4, Column3)	64476.25	65535.00	4885.85	0.01	0.08	1498.00	1693.33	1498.00	753.12	0.05	0.44	100.00	100.00	92.53	64037.00	62978.25	48357668.00	83.36	19364.05	13364.00
14	4	4	10191.00	17448.00	149.45	0	Spot (Block14, Row4, Column4)	9684.78	9030.00	4078.19	0.03	0.42	1507.00	1615.34	1507.00	566.57	0.03	0.35	100.00	100.00	0.00	7523.00	8177.78	5936770.00	14.24	3445.57	2982.00
14	5	4	10491.00	17448.00	142.00	0	Spot (Block14, Row4, Column5)	9166.81	8730.00	3434.18	0.02	0.37	1487.00	1571.35	1487.00	496.27	0.02	0.32	100.00	100.00	0.00	7243.00	7679.81	5005078.00	15.31	3668.73	3139.00
14	6	4	10805.00	17445.00	191.15	0	Spot (Block14, Row4, Column6)	31492.97	31447.00	10481.14	0.00	0.33	1574.50	1871.32	1574.50	992.01	0.08	0.53	100.00	100.00	0.00	29872.50	29918.47	32406268.00	29.86	7992.15	6987.00
14	7	4	11099.00	17453.00	149.70	0	Spot (Block14, Row4, Column7)	46621.69	59456.00	21566.34	0.11	0.46	1761.00	1969.31	1761.00	839.63	0.05	0.43	100.00	100.00	46.57	57695.00	44860.69	28532652.00	53.18	10214.11	8923.00
14	8	4	11395.00	17458.00	152.60	0	Spot (Block14, Row4, Column8)	30613.28	28023.00	16262.58	0.04	0.53	1664.00	1791.84	1664.00	632.52	0.03	0.35	100.00	100.00	1.73	26359.00	28949.28	19500668.00	45.57	7549.22	5525.50
14	1	5	9304.00	17744.00	154.65	0	Spot (Block14, Row5, Column1)	64427.75	65535.00	4967.86	0.01	0.08	1611.00	1944.15	1611.00	1280.51	0.08	0.66	100.00	100.00	93.04	63924.00	62816.75	42587136.00	48.80	17424.94	14015.50
14	2	5	9601.00	17743.00	153.40	0	Spot (Block14, Row5, Column2)	50012.67	54600.00	15905.46	0.04	0.32	1618.50	1934.94	1618.50	1037.29	0.08	0.54	100.00	100.00	37.73	52981.50	48394.17	32208392.00	46.35	11851.21	10879.50
14	3	5	9900.00	17741.00	161.00	0	Spot (Block14, Row5, Column3)	51672.30	65535.00	16959.26	0.10	0.33	1531.00	1788.73	1531.00	861.56	0.07	0.48	100.00	100.00	50.91	64004.00	50141.30	36946004.00	57.90	10064.57	9192.00
14	4	5	10198.00	17747.00	153.30	0	Spot (Block14, Row5, Column4)	59237.17	65535.00	11982.09	0.04	0.20	1519.00	1664.14	1519.00	639.54	0.04	0.38	100.00	100.00	71.61	64016.00	57718.17	37971348.00	90.02	14968.59	13137.00
14	5	5	10496.00	17748.00	164.05	0	Spot (Block14, Row5, Column5)	64661.55	65535.00	3981.85	0.01	0.06	1503.00	1595.31	1503.00	506.86	0.03	0.32	100.00	100.00	91.81	64032.00	63158.55	48173336.00	124.43	19001.39	14101.00
14	6	5	10801.00	17747.00	152.95	0	Spot (Block14, Row5, Column6)	49683.40	57172.50	17590.70	0.06	0.35	1517.00	1742.56	1517.00	826.48	0.06	0.47	100.00	100.00	43.28	55655.50	48166.40	31797604.00	58.01	11348.11	9564.50
14	7	5	11103.00	17748.00	214.70	0	Spot (Block14, Row5, Column7)	56511.38	65535.00	13671.06	0.06	0.24	1787.00	2101.00	1787.00	1061.97	0.07	0.51	100.00	100.00	61.01	63748.00	54724.38	74200248.00	51.24	14437.69	14074.00
14	8	5	11400.00	17753.00	155.15	0	Spot (Block14, Row5, Column8)	58036.79	65535.00	13420.94	0.05	0.23	1677.00	1864.95	1677.00	818.43	0.05	0.44	100.00	100.00	69.89	63858.00	56359.79	38362644.00	68.63	13988.12	11275.00
14	1	6	9293.00	18039.00	225.10	0	Spot (Block14, Row6, Column1)	53960.57	65535.00	14355.54	0.08	0.27	1678.00	2288.70	1678.00	1725.85	0.13	0.75	100.00	100.00	51.24	63857.00	52282.57	78351512.00	29.94	14260.27	13545.50
14	2	6	9594.00	18043.00	223.45	0	Spot (Block14, Row6, Column2)	52948.32	65535.00	15705.71	0.09	0.30	1634.00	2081.33	1634.00	1423.55	0.11	0.68	100.00	100.00	51.53	63901.00	51314.32	75928616.00	35.73	13646.81	13081.00
14	3	6	9888.00	18043.00	157.05	0	Spot (Block14, Row6, Column3)	64965.05	65535.00	3324.95	0.00	0.05	1493.00	1708.72	1493.00	883.62	0.06	0.52	100.00	100.00	95.28	64042.00	63472.05	44046716.00	71.59	20908.58	17153.50
14	4	6	10196.00	18043.00	147.55	0	Spot (Block14, Row6, Column4)	35353.66	33271.00	20829.17	0.03	0.59	1457.00	1544.65	1457.00	439.29	0.03	0.28	100.00	100.00	16.67	31814.00	33896.66	21000140.00	76.96	8387.42	6445.00
14	5	6	10493.00	18049.00	164.50	0	Spot (Block14, Row6, Column5)	64454.33	65535.00	4763.56	0.01	0.07	1529.00	1722.66	1529.00	800.59	0.05	0.46	100.00	100.00	92.04	64006.00	62925.33	48599048.00	78.36	18156.70	14899.50
14	6	6	10792.00	18051.00	148.40	0	Spot (Block14, Row6, Column6)	18879.41	15528.00	12648.00	0.08	0.67	1572.00	1774.71	1572.00	865.09	0.05	0.49	100.00	100.00	0.00	13956.00	17307.41	11403161.00	19.77	4848.84	3857.00
14	7	6	11096.00	18053.00	157.95	0	Spot (Block14, Row6, Column7)	64510.79	65535.00	4451.65	0.01	0.07	1633.00	1832.11	1633.00	812.04	0.05	0.44	100.00	100.00	91.44	63902.00	62877.79	44448352.00	77.19	19822.25	15536.00
14	8	6	11402.00	18054.00	158.65	0	Spot (Block14, Row6, Column8)	64736.18	65535.00	3668.13	0.01	0.06	1600.00	1704.75	1600.00	542.72	0.03	0.32	100.00	100.00	91.94	63935.00	63136.18	44992072.00	116.14	19184.17	16611.00
14	1	7	9296.00	18339.00	166.45	0	Spot (Block14, Row7, Column1)	32526.84	28394.50	17573.19	0.06	0.54	1500.00	1757.15	1500.00	982.24	0.07	0.56	100.00	100.00	4.43	26894.50	31026.84	24980652.00	31.33	6609.39	6488.00
14	2	7	9596.00	18342.00	148.50	0	Spot (Block14, Row7, Column2)	10333.71	8301.50	6662.57	0.10	0.64	1508.00	1702.48	1508.00	870.79	0.05	0.51	100.00	93.00	0.00	6793.50	8825.71	6262229.00	9.91	3162.50	2821.00
14	3	7	9892.00	18346.00	178.50	0	Spot (Block14, Row7, Column3)	2126.78	2046.00	487.09	0.02	0.23	1406.00	1474.46	1406.00	356.14	0.02	0.24	75.00	46.00	0.00	640.00	720.78	1897086.00	1.83	1619.00	1623.50
14	4	7	10195.00	18343.00	150.00	0	Spot (Block14, Row7, Column4)	6621.49	5679.50	3557.40	0.07	0.54	1396.00	1530.55	1396.00	634.77	0.04	0.41	100.00	93.00	0.00	4283.50	5225.49	4065593.00	8.02	2554.26	2403.00
14	5	7	10496.00	18352.00	198.50	0	Spot (Block14, Row7, Column5)	45385.29	53340.00	20931.43	0.07	0.46	1585.50	1961.28	1585.50	1297.18	0.09	0.66	100.00	100.00	40.80	51754.50	43799.79	50831984.00	33.48	10848.70	10564.00
14	6	7	10791.00	18348.00	213.45	0	Spot (Block14, Row7, Column6)	52678.75	65535.00	16965.34	0.09	0.32	1790.00	2361.77	1790.00	1648.17	0.12	0.70	100.00	100.00	57.42	63745.00	50888.75	68535800.00	30.53	13940.73	13226.00
14	7	7	11084.00	18352.00	157.00	0	Spot (Block14, Row7, Column7)	64548.13	65535.00	4891.70	0.01	0.08	1686.00	1954.76	1686.00	1073.29	0.06	0.55	100.00	100.00	93.99	63849.00	62862.13	44022240.00	58.32	18754.08	14855.50
14	8	7	11396.00	18348.00	187.10	0	Spot (Block14, Row7, Column8)	53560.34	58670.00	13293.95	0.04	0.25	1604.00	1746.88	1604.00	647.54	0.04	0.37	100.00	100.00	35.19	57066.00	51956.34	52810840.00	80.02	13056.78	10774.50
14	1	8	9304.00	18640.00	149.40	0	Spot (Block14, Row8, Column1)	9012.26	3885.50	14463.73	0.37	1.60	1405.00	1532.22	1405.00	528.22	0.04	0.34	91.00	74.00	3.81	2480.50	7607.26	5443405.00	14.16	4073.53	1871.50
14	2	8	9596.00	18642.00	148.00	0	Spot (Block14, Row8, Column2)	39212.65	37744.00	19480.98	0.02	0.50	1458.00	1515.79	1458.00	370.90	0.02	0.24	100.00	100.00	19.40	36286.00	37754.65	23645332.00	101.64	8300.41	7020.00
14	3	8	9885.00	18643.00	148.65	0	Spot (Block14, Row8, Column3)	46620.40	61304.00	21502.93	0.12	0.46	1415.00	1495.19	1415.00	389.96	0.02	0.26	100.00	100.00	47.67	59889.00	45205.40	28065652.00	115.72	10863.41	8216.00
14	4	8	10195.00	18651.00	153.75	0	Spot (Block14, Row8, Column4)	60382.86	65535.00	10111.30	0.04	0.17	1395.00	1463.02	1395.00	378.37	0.02	0.26	100.00	100.00	72.50	64140.00	58987.86	39309584.00	155.72	14178.17	11280.00
14	5	8	10486.00	18642.00	148.55	0	Spot (Block14, Row8, Column5)	9479.74	9001.00	4088.47	0.02	0.43	1479.50	1738.16	1479.50	1054.52	0.07	0.61	100.00	98.00	0.00	7521.50	8000.24	5735245.00	7.34	3100.30	2912.50
14	6	8	10797.00	18654.00	222.25	0	Spot (Block14, Row8, Column6)	56320.19	65535.00	14070.78	0.07	0.25	1680.00	2139.59	1680.00	1450.84	0.11	0.68	100.00	100.00	59.59	63855.00	54640.19	79862856.00	37.34	13411.50	12621.00
14	7	8	11095.00	18654.00	148.70	0	Spot (Block14, Row8, Column7)	58512.32	65535.00	12155.02	0.05	0.21	1619.00	1882.91	1619.00	1004.76	0.07	0.53	100.00	100.00	68.11	63916.00	56893.32	35224696.00	56.36	15818.80	13065.50
14	8	8	11379.00	18652.00	155.05	0	Spot (Block14, Row8, Column8)	64519.82	65535.00	4871.77	0.01	0.08	1592.00	1715.98	1592.00	619.32	0.03	0.36	100.00	100.00	93.74	63943.00	62927.82	42260868.00	101.41	18796.40	15763.00
15	1	1	13808.00	16566.00	158.60	0	Spot (Block15, Row1, Column1)	51279.84	61438.50	16345.15	0.08	0.32	1013.00	1141.62	1013.00	489.77	0.05	0.43	100.00	100.00	47.26	60425.50	50266.84	35588496.00	102.37	12047.48	9821.00
15	2	1	14102.00	16571.00	163.45	0	Spot (Block15, Row1, Column2)	61202.42	65535.00	9887.51	0.03	0.16	906.00	1069.67	906.00	625.83	0.07	0.59	100.00	100.00	74.86	64629.00	60296.42	45045412.00	96.08	13211.37	12081.50
15	3	1	14411.00	16576.00	172.50	0	Spot (Block15, Row1, Column3)	1003.27	978.00	180.06	0.01	0.18	815.00	931.72	815.00	484.60	0.06	0.52	4.00	0.00	0.00	163.00	188.27	827696.00	0.15	879.28	866.00
15	4	1	14697.00	16570.00	156.10	0	Spot (Block15, Row1, Column4)	59639.36	65535.00	10854.44	0.04	0.18	801.00	883.78	801.00	372.82	0.04	0.42	100.00	100.00	70.00	64734.00	58838.36	39958724.00	157.60	13663.87	11074.50
15	5	1	15005.00	16576.00	154.65	0	Spot (Block15, Row1, Column5)	2618.74	2169.00	1448.93	0.08	0.55	795.00	863.17	795.00	311.52	0.04	0.36	86.00	76.00	0.00	1374.00	1823.74	1725751.00	5.64	1152.56	1122.00
15	6	1	15302.00	16576.00	148.25	0	Spot (Block15, Row1, Column6)	47451.71	52484.00	18039.18	0.04	0.38	802.00	877.77	802.00	278.77	0.04	0.32	100.00	100.00	37.02	51682.00	46649.71	28708468.00	167.07	9924.78	8442.50
15	7	1	15596.00	16581.00	151.80	0	Spot (Block15, Row1, Column7)	54845.77	65535.00	14905.32	0.08	0.27	884.00	923.84	884.00	269.36	0.02	0.29	100.00	100.00	56.89	64651.00	53961.77	34607956.00	200.19	13006.98	10611.00
15	8	1	15911.00	16576.00	162.85	0	Spot (Block15, Row1, Column8)	3597.13	3191.00	1438.22	0.05	0.40	888.00	918.26	888.00	175.25	0.01	0.19	100.00	100.00	0.00	2303.00	2709.13	2622306.00	15.29	1567.61	1522.00
15	1	2	13799.00	16889.00	210.70	0	Spot (Block15, Row2, Column1)	959.96	904.00	228.52	0.03	0.24	845.00	885.96	845.00	214.53	0.02	0.24	19.00	3.00	0.00	59.00	114.96	1213389.00	0.34	900.78	897.00
15	2	2	14100.00	16868.00	138.45	0	Spot (Block15, Row2, Column2)	1341.47	1306.00	238.56	0.01	0.18	790.00	858.76	790.00	396.49	0.04	0.46	71.00	12.00	0.00	516.00	551.47	692199.00	1.22	977.76	971.00
15	3	2	14407.00	16872.00	153.60	0	Spot (Block15, Row2, Column3)	1506.62	1533.00	325.82	0.01	0.22	787.00	803.01	787.00	139.50	0.01	0.17	98.00	91.00	0.00	746.00	719.62	974782.00	5.04	972.62	949.50
15	4	2	14714.00	16864.00	178.40	0	Spot (Block15, Row2, Column4)	1142.18	1114.00	215.48	0.01	0.19	797.00	861.81	797.00	290.48	0.03	0.34	58.00	13.00	0.00	317.00	345.18	1007404.00	0.97	946.43	899.00
15	5	2	15008.00	16875.00	185.55	0	Spot (Block15, Row2, Column5)	6474.11	6144.00	2123.78	0.02	0.33	808.00	855.50	808.00	155.03	0.02	0.18	100.00	100.00	0.00	5336.00	5666.11	6279889.00	36.24	2338.13	2218.50
15	6	2	15302.00	16898.00	227.20	0	Spot (Block15, Row2, Column6)	1324.33	1204.00	526.19	0.04	0.40	876.00	992.39	876.00	459.52	0.05	0.46	34.00	11.00	0.00	328.00	448.33	1965312.00	0.72	1008.20	884.00
15	7	2	15625.00	16891.00	143.70	0	Spot (Block15, Row2, Column7)	1414.84	1107.00	1679.08	0.11	1.19	865.00	895.21	865.00	194.65	0.01	0.22	62.00	29.00	0.00	242.00	549.84	799387.00	2.67	1018.96	1002.00
15	8	2	15892.00	16873.00	200.70	0	Spot (Block15, Row2, Column8)	973.46	977.00	155.14	0.00	0.16	876.00	917.37	876.00	335.41	0.02	0.37	2.00	0.00	0.00	101.00	97.46	1111696.00	0.17	933.79	903.50
15	1	3	13806.00	17167.00	145.80	0	Spot (Block15, Row3, Column1)	2937.48	2825.50	1031.93	0.02	0.35	798.00	838.80	798.00	182.63	0.02	0.22	100.00	100.00	0.00	2027.50	2139.48	1703739.00	11.49	1415.00	1278.50
15	2	3	14107.00	17171.00	147.65	0	Spot (Block15, Row3, Column2)	2311.33	2196.00	697.36	0.02	0.30	792.00	838.54	792.00	210.05	0.02	0.25	100.00	99.00	0.00	1404.00	1519.33	1382174.00	7.01	1189.18	1137.00
15	3	3	14390.00	17167.00	147.00	0	Spot (Block15, Row3, Column3)	18322.58	16858.00	9656.80	0.04	0.53	801.00	875.03	801.00	307.54	0.04	0.35	100.00	100.00	0.00	16057.00	17521.58	10792000.00	56.73	4605.21	3390.50
15	4	3	14703.00	17171.00	150.60	0	Spot (Block15, Row3, Column4)	56535.41	65535.00	13064.48	0.06	0.23	800.00	874.02	800.00	277.09	0.04	0.32	100.00	100.00	59.97	64735.00	55735.41	35165304.00	200.88	13725.01	11820.00
15	5	3	15003.00	17177.00	145.45	0	Spot (Block15, Row3, Column5)	7574.59	6789.00	3813.00	0.05	0.50	868.00	948.73	868.00	411.72	0.04	0.43	100.00	100.00	0.00	5921.00	6706.59	4362966.00	16.09	2236.37	1947.50
15	6	3	15306.00	17172.00	205.60	0	Spot (Block15, Row3, Column6)	33101.48	26217.50	20411.78	0.10	0.62	918.00	1108.45	918.00	588.06	0.08	0.53	100.00	100.00	17.75	25299.50	32183.48	39721996.00	54.40	7875.80	7694.50
15	7	3	15616.00	17183.00	284.10	0	Spot (Block15, Row3, Column7)	1027.62	990.00	231.73	0.02	0.23	874.00	991.84	874.00	498.70	0.05	0.50	7.00	1.00	0.00	116.00	153.62	2428263.00	0.07	904.70	893.00
15	8	3	15902.00	17186.00	159.65	0	Spot (Block15, Row3, Column8)	48813.91	52137.50	16341.10	0.03	0.33	879.00	951.88	879.00	429.45	0.03	0.45	100.00	100.00	31.73	51258.50	47934.91	34462840.00	111.45	10389.44	9185.50
15	1	4	13804.00	17471.00	150.90	0	Spot (Block15, Row4, Column1)	56353.27	65535.00	13551.17	0.07	0.24	809.00	910.58	809.00	352.61	0.05	0.39	100.00	100.00	60.13	64726.00	55544.27	35052012.00	157.24	13358.40	11264.00
15	2	4	14101.00	17468.00	172.75	0	Spot (Block15, Row4, Column2)	12130.43	11145.50	5883.51	0.04	0.49	813.00	945.76	813.00	433.10	0.07	0.46	100.00	100.00	0.00	10332.50	11317.43	10116778.00	25.82	2974.42	2952.00
15	3	4	14401.00	17473.00	159.95	0	Spot (Block15, Row4, Column3)	64891.36	65535.00	3366.06	0.00	0.05	813.00	945.37	813.00	435.72	0.07	0.46	100.00	100.00	94.64	64722.00	64078.36	46008416.00	146.76	18426.86	14585.50
15	4	4	14691.00	17474.00	168.45	0	Spot (Block15, Row4, Column4)	1408.98	1371.00	341.59	0.01	0.24	795.00	857.35	795.00	273.58	0.03	0.32	86.00	52.00	0.00	576.00	613.98	1106050.00	2.02	941.67	922.00
15	5	4	14990.00	17480.00	144.75	0	Spot (Block15, Row4, Column5)	3854.43	3436.00	2218.62	0.05	0.58	798.00	840.77	798.00	214.79	0.02	0.26	100.00	99.00	0.00	2638.00	3056.43	2200880.00	14.03	1605.73	1514.00
15	6	4	15307.00	17477.00	188.80	0	Spot (Block15, Row4, Column6)	7428.68	7285.50	2482.83	0.01	0.33	825.00	918.44	825.00	377.49	0.05	0.41	100.00	100.00	0.00	6460.50	6603.68	7532678.00	17.25	2382.44	2124.00
15	7	4	15600.00	17478.00	148.10	0	Spot (Block15, Row4, Column7)	1565.71	1558.50	406.79	0.00	0.26	834.00	894.62	834.00	244.28	0.03	0.27	89.00	69.00	0.00	724.50	731.71	939428.00	2.75	1053.43	1014.00
15	8	4	15903.00	17485.00	163.25	0	Spot (Block15, Row4, Column8)	1422.73	1395.00	284.60	0.01	0.20	812.00	867.53	812.00	214.77	0.03	0.25	96.00	68.00	0.00	583.00	610.73	1051397.00	2.59	999.32	1002.00
15	1	5	13803.00	17771.00	155.95	0	Spot (Block15, Row5, Column1)	64205.59	65535.00	5197.55	0.01	0.08	890.00	1052.68	890.00	596.72	0.07	0.57	100.00	100.00	88.81	64645.00	63315.59	43018144.00	105.83	16696.01	14830.00
15	2	5	14095.00	17767.00	159.40	0	Spot (Block15, Row5, Column2)	51318.46	58339.00	15982.16	0.06	0.31	870.00	1015.87	870.00	493.28	0.07	0.49	100.00	100.00	43.55	57469.00	50448.46	35820576.00	101.98	10555.52	8649.50
15	3	5	14398.00	17769.00	161.20	0	Spot (Block15, Row5, Column3)	35665.25	31468.00	19233.76	0.05	0.54	817.00	972.87	817.00	473.51	0.08	0.49	100.00	100.00	12.13	30651.00	34848.25	25572064.00	73.27	6023.87	5152.00
15	4	5	14699.00	17775.00	148.70	0	Spot (Block15, Row5, Column4)	21651.22	20137.00	11136.67	0.03	0.51	797.00	881.85	797.00	335.11	0.04	0.38	100.00	100.00	0.00	19340.00	20854.22	13012384.00	61.98	5242.18	4357.00
15	5	5	15001.00	17771.00	156.55	0	Spot (Block15, Row5, Column5)	64706.79	65535.00	4239.67	0.01	0.07	802.00	887.38	802.00	357.59	0.04	0.40	100.00	100.00	94.21	64733.00	63904.79	43612788.00	178.47	18433.74	15447.00
15	6	5	15294.00	17767.00	173.70	0	Spot (Block15, Row5, Column6)	1248.29	1209.00	267.58	0.01	0.21	806.00	878.40	806.00	300.12	0.04	0.34	69.00	22.00	0.00	403.00	442.29	1048564.00	1.23	935.12	907.00
15	7	5	15606.00	17778.00	183.35	0	Spot (Block15, Row5, Column7)	14782.84	12957.00	8196.47	0.06	0.55	811.00	899.97	811.00	300.39	0.05	0.33	100.00	100.00	0.00	12146.00	13971.84	13895867.00	46.22	3585.05	3605.00
15	8	5	15903.00	17781.00	148.75	0	Spot (Block15, Row5, Column8)	2729.01	2407.00	1192.75	0.05	0.44	807.00	863.67	807.00	205.33	0.03	0.24	100.00	94.00	0.00	1600.00	1922.01	1648321.00	9.08	1307.64	1197.00
15	1	6	13799.00	18067.00	205.75	0	Spot (Block15, Row6, Column1)	29754.66	21642.50	20535.33	0.14	0.69	895.00	1116.91	895.00	891.41	0.10	0.80	100.00	100.00	13.37	20747.50	28859.66	35824776.00	32.13	6799.51	6711.50
15	2	6	14094.00	18068.00	196.60	0	Spot (Block15, Row6, Column2)	7646.16	7236.50	3336.85	0.02	0.44	827.00	986.18	827.00	492.36	0.08	0.50	100.00	100.00	0.00	6409.50	6819.16	8364898.00	13.53	2529.83	2437.50
15	3	6	14387.00	18069.00	153.90	0	Spot (Block15, Row6, Column3)	58106.55	65535.00	11803.52	0.05	0.20	800.00	902.64	800.00	387.87	0.05	0.43	100.00	100.00	64.55	64735.00	57306.55	37537148.00	147.48	14012.05	10172.50
15	4	6	14701.00	18071.00	146.75	0	Spot (Block15, Row6, Column4)	4117.46	3921.50	1541.28	0.02	0.37	787.00	833.73	787.00	291.95	0.03	0.35	100.00	99.00	0.00	3134.50	3330.46	2412833.00	11.25	1707.35	1510.00
15	5	6	14998.00	18073.00	152.50	0	Spot (Block15, Row6, Column5)	63613.76	65535.00	5920.26	0.01	0.09	796.00	876.55	796.00	387.31	0.04	0.44	100.00	100.00	84.88	64739.00	62817.76	40395096.00	161.98	18304.42	13439.00
15	6	6	15302.00	18080.00	158.05	0	Spot (Block15, Row6, Column6)	1043.37	1001.00	209.93	0.02	0.20	801.00	863.53	801.00	278.15	0.03	0.32	37.00	5.00	0.00	200.00	242.37	722013.00	0.65	925.10	890.50
15	7	6	15608.00	18084.00	174.85	0	Spot (Block15, Row6, Column7)	2602.36	2206.50	1768.29	0.07	0.68	811.00	887.47	811.00	282.17	0.04	0.32	92.00	83.00	0.00	1395.50	1791.36	2217207.00	6.08	2009.92	1015.00
15	8	6	15896.00	18083.00	158.75	0	Spot (Block15, Row6, Column8)	1489.21	1387.00	494.66	0.03	0.33	817.00	860.98	817.00	158.34	0.02	0.18	86.00	73.00	0.00	570.00	672.21	1040961.00	3.97	1002.35	949.50
15	1	7	13796.00	18368.00	175.85	0	Spot (Block15, Row7, Column1)	15786.83	13420.00	9519.01	0.07	0.60	870.00	983.45	870.00	760.64	0.05	0.77	100.00	100.00	0.00	12550.00	14916.83	13608248.00	19.46	4394.96	2923.00
15	2	7	14091.00	18373.00	171.25	0	Spot (Block15, Row7, Column2)	1102.45	1072.00	213.87	0.01	0.19	792.00	853.87	792.00	265.51	0.03	0.31	53.00	15.00	0.00	280.00	310.45	901806.00	0.94	878.91	882.00
15	3	7	14391.00	18386.00	201.00	0	Spot (Block15, Row7, Column3)	921.71	895.50	133.44	0.01	0.14	779.00	793.00	779.00	161.65	0.01	0.20	35.00	10.00	0.00	116.50	142.71	1058120.00	0.80	831.57	809.00
15	4	7	14701.00	18379.00	162.75	0	Spot (Block15, Row7, Column4)	1240.81	1177.00	287.22	0.02	0.23	783.00	808.21	783.00	221.83	0.01	0.27	75.00	40.00	0.00	394.00	457.81	909516.00	1.95	913.04	899.50
15	5	7	15007.00	18368.00	211.60	0	Spot (Block15, Row7, Column5)	1053.08	995.00	191.87	0.02	0.18	795.00	853.47	795.00	290.99	0.03	0.34	32.00	7.00	0.00	200.00	258.08	1344785.00	0.69	878.86	881.50
15	6	7	15296.00	18375.00	192.15	0	Spot (Block15, Row7, Column6)	8768.40	8380.00	4286.24	0.02	0.49	856.00	1026.70	856.00	573.71	0.08	0.56	100.00	99.00	0.00	7524.00	7912.40	9136676.00	13.49	2613.99	2426.00
15	7	7	15588.00	18383.00	149.10	0	Spot (Block15, Row7, Column7)	40843.03	41051.00	17843.36	0.00	0.44	855.00	939.91	855.00	353.97	0.04	0.38	100.00	100.00	14.73	40196.00	39988.03	24955184.00	112.73	9247.61	6966.50
15	8	7	15903.00	18380.00	187.65	0	Spot (Block15, Row7, Column8)	11522.09	11828.00	3243.71	0.01	0.28	895.00	987.08	895.00	388.87	0.04	0.39	100.00	100.00	0.00	10933.00	10627.09	11418390.00	27.09	3469.15	3062.00
15	1	8	13789.00	18675.00	150.60	0	Spot (Block15, Row8, Column1)	1718.55	1553.00	634.14	0.04	0.37	875.00	905.15	875.00	220.99	0.01	0.24	98.00	80.00	0.00	678.00	843.55	1062063.00	3.68	1136.59	1117.00
15	2	8	14093.00	18662.00	194.80	0	Spot (Block15, Row8, Column2)	1064.69	1018.00	186.75	0.02	0.18	790.00	813.75	790.00	129.48	0.01	0.16	73.00	47.00	0.00	228.00	274.69	1137093.00	1.94	883.73	884.50
15	3	8	14380.00	18672.00	157.50	0	Spot (Block15, Row8, Column3)	1347.77	1305.00	371.66	0.01	0.28	789.00	825.80	789.00	289.71	0.02	0.35	76.00	39.00	0.00	516.00	558.77	924572.00	1.80	951.90	936.00
15	4	8	14698.00	18678.00	156.20	0	Spot (Block15, Row8, Column4)	59681.69	65535.00	10710.57	0.04	0.18	796.00	858.25	796.00	333.38	0.03	0.39	100.00	100.00	70.90	64739.00	58885.69	39987088.00	176.45	14506.31	10984.00
15	5	8	14988.00	18672.00	177.25	0	Spot (Block15, Row8, Column5)	1132.04	1091.50	221.96	0.02	0.20	793.00	903.93	793.00	474.10	0.06	0.52	26.00	0.00	0.00	298.50	339.04	996192.00	0.48	856.62	817.00
15	6	8	15295.00	18674.00	197.15	0	Spot (Block15, Row8, Column6)	39273.29	35591.50	22070.47	0.04	0.56	883.00	1096.55	883.00	714.72	0.09	0.65	100.00	100.00	32.36	34708.50	38390.29	43200976.00	53.41	8521.48	8432.50
15	7	8	15595.00	18680.00	146.65	0	Spot (Block15, Row8, Column7)	17093.73	15660.00	8627.82	0.04	0.50	883.00	1033.53	883.00	595.38	0.07	0.58	100.00	100.00	0.00	14777.00	16210.73	10085300.00	26.97	3939.99	3356.00
15	8	8	15883.00	18679.00	156.10	0	Spot (Block15, Row8, Column8)	63623.47	65535.00	7211.28	0.01	0.11	911.00	1028.22	911.00	461.12	0.05	0.45	100.00	100.00	88.79	64624.00	62712.47	42564492.00	135.74	16340.30	11814.50
16	1	1	18313.00	16587.00	160.00	0	Spot (Block16, Row1, Column1)	46534.30	50781.00	18662.46	0.04	0.40	643.00	717.26	643.00	264.06	0.05	0.37	100.00	100.00	36.81	50138.00	45891.30	32993068.00	173.51	9289.00	7218.00
16	2	1	18604.00	16598.00	155.55	0	Spot (Block16, Row1, Column2)	10641.35	9387.00	5580.29	0.05	0.52	680.00	740.85	680.00	264.54	0.04	0.36	100.00	100.00	0.00	8707.00	9961.35	7076499.00	37.43	2566.51	2361.50
16	3	1	18911.00	16602.00	149.00	0	Spot (Block16, Row1, Column3)	6318.38	5641.00	3999.96	0.05	0.63	668.00	681.39	668.00	141.69	0.01	0.21	100.00	100.00	0.00	4973.00	5650.38	3847891.00	39.78	1845.51	1648.00
16	4	1	19204.00	16601.00	153.60	0	Spot (Block16, Row1, Column4)	8459.70	7549.00	4406.38	0.05	0.52	682.00	704.75	682.00	140.75	0.01	0.20	100.00	100.00	0.00	6867.00	7777.70	5481888.00	55.10	2148.62	1931.00
16	5	1	19507.00	16600.00	153.20	0	Spot (Block16, Row1, Column5)	16318.77	12867.00	12623.13	0.10	0.77	685.00	714.27	685.00	163.96	0.02	0.23	100.00	100.00	0.00	12182.00	15633.77	10492966.00	95.17	3018.69	2473.50
16	6	1	19803.00	16601.00	148.80	0	Spot (Block16, Row1, Column6)	20851.06	19145.00	11614.68	0.04	0.56	698.00	735.84	698.00	190.59	0.02	0.26	100.00	100.00	0.00	18447.00	20153.06	12677443.00	105.54	5186.71	3780.00
16	7	1	20101.00	16606.00	151.25	0	Spot (Block16, Row1, Column7)	43496.02	45874.50	20156.68	0.02	0.46	717.00	758.05	717.00	169.58	0.02	0.22	100.00	100.00	31.85	45157.50	42779.02	27315660.00	252.02	9304.05	7073.00
16	8	1	20417.00	16604.00	163.35	0	Spot (Block16, Row1, Column8)	1892.39	1723.50	651.50	0.04	0.34	709.00	729.74	709.00	107.04	0.01	0.15	100.00	100.00	0.00	1014.50	1183.39	1407940.00	10.86	1018.57	1001.50
16	1	2	18292.00	16893.00	221.75	0	Spot (Block16, Row2, Column1)	657.10	629.00	98.30	0.02	0.15	607.00	643.10	607.00	182.03	0.03	0.28	3.00	0.00	0.00	22.00	50.10	923232.00	0.08	613.96	596.00
16	2	2	18600.00	16895.00	136.00	0	Spot (Block16, Row2, Column2)	9205.71	8459.00	3618.74	0.04	0.39	651.00	689.10	651.00	199.85	0.02	0.29	100.00	100.00	0.00	7808.00	8554.71	4593651.00	42.61	2365.66	2237.00
16	3	2	18907.00	16900.00	165.65	0	Spot (Block16, Row2, Column3)	1293.78	1243.00	313.67	0.02	0.24	699.00	729.44	699.00	168.02	0.02	0.23	96.00	76.00	0.00	544.00	594.78	987154.00	3.36	867.95	862.50
16	4	2	19207.00	16896.00	175.50	0	Spot (Block16, Row2, Column4)	6375.27	6366.50	2528.36	0.00	0.40	710.00	764.72	710.00	198.53	0.03	0.26	100.00	100.00	0.00	5656.50	5665.27	5469986.00	28.26	1916.30	1901.00
16	5	2	19512.00	16902.00	199.35	0	Spot (Block16, Row2, Column5)	8834.05	8961.50	2870.17	0.01	0.32	700.00	790.76	700.00	336.13	0.05	0.43	100.00	100.00	0.00	8261.50	8134.05	9929478.00	23.93	2513.23	2210.50
16	6	2	19798.00	16905.00	157.20	0	Spot (Block16, Row2, Column6)	3127.49	2849.00	1435.71	0.04	0.46	757.00	985.65	757.00	779.31	0.11	0.79	87.00	61.00	0.00	2092.00	2370.49	2120435.00	2.75	1204.90	1141.00
16	7	2	20108.00	16906.00	153.85	0	Spot (Block16, Row2, Column7)	3403.40	3077.50	1579.15	0.04	0.46	757.00	821.42	757.00	339.24	0.04	0.41	100.00	92.00	0.00	2320.50	2646.40	2212210.00	7.61	1374.18	1282.50
16	8	2	20407.00	16906.00	147.00	-50	Spot (Block16, Row2, Column8)	776.87	774.00	82.44	0.00	0.11	730.00	784.59	730.00	296.71	0.03	0.38	0.00	0.00	0.00	44.00	46.87	459131.00	-0.03	804.04	804.50
16	1	3	18308.00	17192.00	152.50	0	Spot (Block16, Row3, Column1)	16179.80	13865.00	10744.32	0.07	0.66	611.00	640.54	611.00	111.39	0.02	0.17	100.00	100.00	0.00	13254.00	15568.80	10274176.00	139.51	3313.32	2766.00
16	2	3	18605.00	17202.00	150.45	0	Spot (Block16, Row3, Column2)	1831.24	1718.00	619.40	0.03	0.34	690.00	743.92	690.00	266.51	0.03	0.36	99.00	83.00	0.00	1028.00	1141.24	1140860.00	4.08	997.72	964.00
16	3	3	18894.00	17192.00	147.85	0	Spot (Block16, Row3, Column3)	5562.41	4791.00	3447.49	0.06	0.62	712.00	748.06	712.00	177.81	0.02	0.24	100.00	100.00	0.00	4079.00	4850.41	3315196.00	27.08	1868.50	1432.00
16	4	3	19202.00	17195.00	149.65	0	Spot (Block16, Row3, Column4)	23577.11	21652.50	13228.14	0.04	0.56	695.00	728.80	695.00	161.14	0.02	0.22	100.00	100.00	0.00	20957.50	22882.11	14523498.00	141.79	5301.96	4300.00
16	5	3	19510.00	17191.00	154.25	0	Spot (Block16, Row3, Column5)	4479.05	2522.00	8070.31	0.25	1.80	694.00	904.72	694.00	729.77	0.12	0.81	77.00	58.00	0.91	1828.00	3785.05	2938254.00	4.90	1413.84	1032.00
16	6	3	19808.00	17197.00	217.40	0	Spot (Block16, Row3, Column6)	49875.17	55582.00	16365.08	0.05	0.33	843.00	1314.17	843.00	1065.65	0.19	0.81	100.00	100.00	41.00	54739.00	49032.17	67631280.00	45.57	10912.98	10506.50
16	7	3	20112.00	17203.00	151.50	0	Spot (Block16, Row3, Column7)	10981.48	9399.50	7273.57	0.07	0.66	800.00	1034.46	800.00	775.47	0.11	0.75	100.00	90.00	0.00	8599.50	10181.48	6896371.00	12.83	2656.03	2349.50
16	8	3	20403.00	17208.00	164.15	0	Spot (Block16, Row3, Column8)	53971.35	62461.50	14500.73	0.06	0.27	780.00	867.93	780.00	474.07	0.05	0.55	100.00	100.00	47.58	61681.50	53191.35	40155036.00	112.02	11042.40	9615.00
16	1	4	18309.00	17498.00	150.55	0	Spot (Block16, Row4, Column1)	25332.10	22707.50	14938.16	0.05	0.59	627.00	706.14	627.00	275.23	0.05	0.39	100.00	100.00	0.16	22080.50	24705.10	15705903.00	89.48	5495.34	4192.50
16	2	4	18603.00	17496.00	182.25	0	Spot (Block16, Row4, Column2)	17156.46	15305.00	9514.21	0.05	0.55	722.00	868.09	722.00	470.02	0.08	0.54	100.00	100.00	0.00	14583.00	16434.46	15972661.00	34.65	3735.41	3657.50
16	3	4	18905.00	17501.00	156.50	0	Spot (Block16, Row4, Column3)	54194.07	65535.00	15623.08	0.08	0.29	734.00	873.35	734.00	483.13	0.08	0.55	100.00	100.00	56.74	64801.00	53460.07	36581296.00	110.37	11307.75	9484.00
16	4	4	19197.00	17509.00	165.90	0	Spot (Block16, Row4, Column4)	1140.44	1103.00	229.08	0.01	0.20	688.00	721.30	688.00	181.54	0.02	0.25	92.00	59.00	0.00	415.00	452.44	871297.00	2.31	813.39	801.50
16	5	4	19484.00	17502.00	141.45	0	Spot (Block16, Row4, Column5)	5820.17	2196.00	10635.20	0.42	1.83	686.00	722.08	686.00	224.51	0.02	0.31	99.00	95.00	1.10	1510.00	5134.17	3160353.00	22.71	1684.79	1253.00
16	6	4	19809.00	17502.00	196.15	0	Spot (Block16, Row4, Column6)	10606.19	10817.00	3054.15	0.01	0.29	803.00	993.02	803.00	640.78	0.09	0.65	100.00	100.00	0.00	10014.00	9803.19	11550144.00	15.00	3090.68	2899.50
16	7	4	20102.00	17508.00	151.15	0	Spot (Block16, Row4, Column7)	8152.07	6739.00	5794.33	0.08	0.71	831.00	1033.39	831.00	651.76	0.09	0.63	97.00	85.00	0.00	5908.00	7321.07	5095042.00	10.92	2222.51	1915.00
16	8	4	20409.00	17516.00	160.10	0	Spot (Block16, Row4, Column8)	2867.21	2621.00	1237.72	0.04	0.43	800.00	868.74	800.00	344.08	0.04	0.40	99.00	87.00	0.00	1821.00	2067.21	2032851.00	5.81	1265.70	1222.00
16	1	5	18309.00	17801.00	154.45	0	Spot (Block16, Row5, Column1)	19317.82	15335.00	12875.80	0.10	0.67	684.00	980.97	684.00	883.11	0.16	0.90	100.00	100.00	0.00	14651.00	18633.82	12614538.00	20.76	3635.06	2815.00
16	2	5	18600.00	17794.00	164.95	0	Spot (Block16, Row5, Column2)	53107.95	63948.50	15242.89	0.08	0.29	809.00	1122.91	809.00	835.24	0.14	0.74	100.00	100.00	48.54	63139.50	52298.95	40149968.00	62.24	10021.64	8855.00
16	3	5	18907.00	17796.00	166.50	0	Spot (Block16, Row5, Column3)	44668.86	47344.00	20066.84	0.03	0.45	775.00	952.03	775.00	603.15	0.09	0.63	100.00	100.00	37.92	46569.00	43893.86	34395292.00	72.48	6955.57	6377.50
16	4	5	19204.00	17801.00	149.75	0	Spot (Block16, Row5, Column4)	12347.51	10850.50	7830.52	0.06	0.63	692.00	781.52	692.00	423.28	0.05	0.54	100.00	100.00	0.00	10158.50	11655.51	7581369.00	27.32	2921.05	2459.50
16	5	5	19502.00	17796.00	154.95	0	Spot (Block16, Row5, Column5)	56866.03	65535.00	14067.95	0.06	0.25	690.00	730.57	690.00	233.00	0.02	0.32	100.00	100.00	65.25	64845.00	56176.03	37475028.00	240.93	12626.26	9767.00
16	6	5	19806.00	17800.00	150.25	0	Spot (Block16, Row5, Column6)	3512.58	3341.00	1572.57	0.02	0.45	760.00	919.75	760.00	613.17	0.08	0.67	94.00	78.00	0.00	2581.00	2752.58	2160237.00	4.23	1387.20	1300.00
16	7	5	20108.00	17801.00	212.60	0	Spot (Block16, Row5, Column7)	52680.55	65535.00	15863.64	0.09	0.30	869.00	1162.17	869.00	835.70	0.13	0.72	100.00	100.00	50.58	64666.00	51811.55	67800512.00	61.65	12422.25	12321.00
16	8	5	20405.00	17806.00	153.35	0	Spot (Block16, Row5, Column8)	23322.34	18012.50	18993.86	0.11	0.81	810.00	926.00	810.00	481.87	0.06	0.52	100.00	100.00	2.62	17202.50	22512.34	15112875.00	46.48	3890.89	3065.00
16	1	6	18301.00	18093.00	216.05	0	Spot (Block16, Row6, Column1)	45956.24	46981.00	17909.72	0.01	0.39	729.00	1244.78	729.00	1148.06	0.23	0.92	100.00	100.00	35.06	46252.00	45227.24	61214184.00	38.95	10733.60	10786.50
16	2	6	18600.00	18095.00	217.40	0	Spot (Block16, Row6, Column2)	49444.67	55983.00	17162.12	0.05	0.35	814.00	1241.90	814.00	1041.85	0.18	0.84	100.00	100.00	38.75	55169.00	48630.67	66998040.00	46.27	11620.45	11811.00
16	3	6	18889.00	18098.00	150.25	0	Spot (Block16, Row6, Column3)	38280.62	35574.00	21043.01	0.03	0.55	729.00	911.17	729.00	640.57	0.10	0.70	100.00	100.00	22.06	34845.00	37551.62	23772372.00	58.34	7565.31	6170.00
16	4	6	19203.00	18099.00	153.30	0	Spot (Block16, Row6, Column4)	3843.38	3452.00	2029.07	0.05	0.53	696.00	725.29	696.00	197.78	0.02	0.27	100.00	100.00	0.00	2756.00	3147.38	2482822.00	15.77	1368.33	1214.50
16	5	6	19499.00	18099.00	153.65	0	Spot (Block16, Row6, Column5)	55933.08	65535.00	15132.55	0.07	0.27	699.00	771.19	699.00	306.22	0.04	0.40	100.00	100.00	63.33	64836.00	55234.08	36300864.00	180.14	11526.52	9435.00
16	6	6	19809.00	18100.00	169.35	0	Spot (Block16, Row6, Column6)	1687.67	1396.00	704.41	0.08	0.42	779.00	911.44	779.00	601.67	0.07	0.66	50.00	31.00	0.00	617.00	908.67	1345074.00	1.29	990.08	924.00
16	7	6	20101.00	18100.00	153.00	0	Spot (Block16, Row6, Column7)	21250.38	18979.50	14455.29	0.05	0.68	807.00	936.42	807.00	519.03	0.06	0.55	100.00	100.00	0.00	18172.50	20443.38	13642742.00	39.14	4243.86	3447.00
16	8	6	20408.00	18108.00	152.35	0	Spot (Block16, Row6, Column8)	27746.39	23935.00	20316.66	0.06	0.73	800.00	868.39	800.00	238.52	0.04	0.27	100.00	100.00	4.91	23135.00	26946.39	17535728.00	112.68	5160.57	3907.00
16	1	7	18298.00	18394.00	172.60	0	Spot (Block16, Row7, Column1)	26359.17	22664.00	15660.26	0.07	0.59	683.00	875.36	683.00	614.15	0.11	0.70	100.00	100.00	0.72	21981.00	25676.17	21904472.00	41.49	4620.82	4430.00
16	2	7	18606.00	18406.00	185.30	0	Spot (Block16, Row7, Column2)	1049.62	966.00	292.69	0.04	0.28	707.00	877.86	707.00	626.78	0.09	0.71	19.00	0.00	0.00	259.00	342.62	1013931.00	0.27	806.80	791.50
16	3	7	18896.00	18367.00	136.70	0	Spot (Block16, Row7, Column3)	921.14	868.00	335.37	0.03	0.36	702.00	758.92	702.00	297.49	0.03	0.39	15.00	3.00	0.00	166.00	219.14	466098.00	0.55	785.05	786.00
16	4	7	19199.00	18404.00	155.40	0	Spot (Block16, Row7, Column4)	1112.88	1084.00	194.30	0.01	0.17	706.00	769.90	706.00	313.19	0.04	0.41	57.00	16.00	0.00	378.00	406.88	742293.00	1.10	865.06	842.00
16	5	7	19502.00	18405.00	200.45	0	Spot (Block16, Row7, Column5)	4570.35	4129.00	2365.04	0.04	0.52	725.00	980.55	725.00	825.42	0.13	0.84	98.00	77.00	0.00	3404.00	3845.35	5223906.00	4.35	1678.56	1528.50
16	6	7	19795.00	18402.00	210.65	0	Spot (Block16, Row7, Column6)	49883.43	65419.50	18876.29	0.12	0.38	898.00	1425.90	898.00	1286.41	0.20	0.90	100.00	100.00	49.44	64521.50	48985.43	62753976.00	37.67	11414.06	10971.00
16	7	7	20088.00	18406.00	150.25	0	Spot (Block16, Row7, Column7)	30955.36	29129.00	14873.35	0.03	0.48	791.00	1017.87	791.00	723.44	0.11	0.71	100.00	100.00	1.13	28338.00	30164.36	19099468.00	41.38	7252.14	5976.00
16	8	7	20403.00	18402.00	194.15	0	Spot (Block16, Row7, Column8)	17444.19	18048.00	4612.76	0.01	0.26	795.00	917.19	795.00	381.19	0.06	0.42	100.00	100.00	0.00	17253.00	16649.19	18578074.00	43.36	4528.85	4452.00
16	1	8	18289.00	18702.00	153.55	0	Spot (Block16, Row8, Column1)	1044.41	990.50	291.03	0.02	0.28	641.00	695.83	641.00	278.66	0.04	0.40	63.00	14.00	0.00	349.50	403.41	674686.00	1.25	796.75	778.00
16	2	8	18598.00	18695.00	149.55	0	Spot (Block16, Row8, Column2)	3268.68	3015.50	1471.09	0.04	0.45	679.00	686.87	679.00	124.20	0.01	0.18	100.00	100.00	0.00	2336.50	2589.68	2006972.00	20.79	1327.82	1247.00
16	3	8	18886.00	18694.00	150.95	0	Spot (Block16, Row8, Column3)	8076.48	6112.00	6203.57	0.12	0.77	692.00	733.99	692.00	275.93	0.03	0.38	100.00	96.00	0.00	5420.00	7384.48	5047798.00	26.61	1950.93	1565.00
16	4	8	19198.00	18702.00	160.40	0	Spot (Block16, Row8, Column4)	60793.98	65535.00	9616.58	0.03	0.16	716.00	818.97	716.00	415.07	0.06	0.51	100.00	100.00	73.91	64819.00	60077.98	43346508.00	144.49	13314.17	12242.50
16	5	8	19475.00	18703.00	179.35	0	Spot (Block16, Row8, Column5)	987.19	945.50	183.21	0.02	0.19	731.00	952.76	731.00	746.68	0.12	0.78	0.00	0.00	0.00	214.50	256.19	890441.00	0.05	787.34	771.50
16	6	8	19796.00	18704.00	215.60	0	Spot (Block16, Row8, Column6)	51738.75	65535.00	16631.08	0.10	0.32	809.00	1289.02	809.00	1208.66	0.20	0.94	100.00	100.00	50.56	64726.00	50929.75	68864944.00	41.74	11686.36	10902.50
16	7	8	20098.00	18709.00	150.65	0	Spot (Block16, Row8, Column7)	12160.40	11483.00	6594.50	0.02	0.54	768.00	957.58	768.00	743.71	0.10	0.78	100.00	100.00	0.00	10715.00	11392.40	7502966.00	15.06	3209.36	2614.50
16	8	8	20385.00	18708.00	158.05	0	Spot (Block16, Row8, Column8)	62376.98	65535.00	7986.99	0.02	0.13	774.00	890.07	774.00	422.67	0.06	0.47	100.00	100.00	78.96	64761.00	61602.98	42978136.00	145.47	15361.68	10885.00
17	1	1	4776.00	21009.00	154.75	0	Spot (Block17, Row1, Column1)	58887.34	65535.00	10406.88	0.05	0.18	1495.00	1586.86	1495.00	399.53	0.03	0.25	100.00	100.00	63.09	64040.00	57392.34	38924868.00	143.42	13802.96	11185.50
17	2	1	5076.00	21018.00	145.05	0	Spot (Block17, Row1, Column2)	25689.91	24470.00	13554.75	0.02	0.53	1406.00	1474.24	1406.00	267.50	0.02	0.18	100.00	100.00	0.52	23064.00	24283.91	14746007.00	90.53	6140.73	5989.50
17	3	1	5382.00	21021.00	144.45	0	Spot (Block17, Row1, Column3)	7581.03	6798.00	4059.16	0.05	0.54	1390.00	1423.86	1390.00	185.74	0.01	0.13	100.00	100.00	0.00	5408.00	6191.03	4275701.00	33.15	2701.00	2475.00
17	4	1	5669.00	21020.00	143.90	0	Spot (Block17, Row1, Column4)	19415.81	17908.50	10448.57	0.04	0.54	1395.00	1433.40	1395.00	213.32	0.01	0.15	100.00	100.00	0.00	16513.50	18020.81	10950515.00	84.30	4739.07	4140.50
17	5	1	5979.00	21018.00	144.50	0	Spot (Block17, Row1, Column5)	21830.25	18705.50	14533.08	0.07	0.67	1392.00	1421.43	1392.00	211.76	0.01	0.15	100.00	100.00	0.00	17313.50	20438.25	12443245.00	96.38	4645.99	3988.50
17	6	1	6272.00	21021.00	141.70	0	Spot (Block17, Row1, Column6)	28458.05	26913.50	14600.13	0.02	0.51	1401.00	1451.26	1401.00	259.48	0.02	0.18	100.00	100.00	1.10	25512.50	27057.05	15538096.00	104.08	7505.52	6351.00
17	7	1	6568.00	21027.00	145.60	0	Spot (Block17, Row1, Column7)	52262.96	65535.00	16987.48	0.10	0.33	1403.00	1460.27	1403.00	270.43	0.02	0.19	100.00	100.00	52.69	64132.00	50859.96	30155928.00	187.86	13166.04	10506.00
17	8	1	6892.00	21019.00	202.05	0	Spot (Block17, Row1, Column8)	1844.32	1772.00	322.53	0.02	0.17	1385.00	1428.42	1385.00	200.13	0.01	0.14	82.00	47.00	0.00	387.00	459.32	2143096.00	2.08	1565.39	1588.50
17	1	2	4771.00	21316.00	226.10	0	Spot (Block17, Row2, Column1)	1597.01	1583.00	192.63	0.00	0.12	1408.00	1485.11	1408.00	299.78	0.02	0.20	26.00	0.00	0.00	175.00	189.01	2342819.00	0.37	1458.41	1464.50
17	2	2	5070.00	21314.00	125.80	0	Spot (Block17, Row2, Column2)	13727.58	13255.00	4736.94	0.02	0.35	1400.00	1455.74	1400.00	232.57	0.02	0.16	100.00	100.00	0.00	11855.00	12327.58	5806765.00	52.77	4051.19	3815.00
17	3	2	5375.00	21313.00	152.75	0	Spot (Block17, Row2, Column3)	3408.90	3235.00	1142.44	0.02	0.34	1385.00	1433.32	1385.00	235.89	0.01	0.16	100.00	99.00	0.00	1850.00	2023.90	2191922.00	8.38	1866.00	1838.50
17	4	2	5680.00	21318.00	187.25	0	Spot (Block17, Row2, Column4)	6353.65	5771.50	2782.02	0.04	0.44	1382.00	1450.45	1382.00	276.15	0.02	0.19	100.00	100.00	0.00	4389.50	4971.65	6264701.00	17.76	2632.57	2702.00
17	5	2	5983.00	21325.00	171.85	0	Spot (Block17, Row2, Column5)	15623.89	14234.50	6909.24	0.04	0.44	1389.00	1456.84	1389.00	373.70	0.02	0.26	100.00	100.00	0.00	12845.50	14234.89	12842834.00	37.91	4448.96	3763.50
17	6	2	6271.00	21321.00	145.80	0	Spot (Block17, Row2, Column6)	5953.91	5640.00	2443.23	0.02	0.41	1401.00	1524.90	1401.00	620.73	0.04	0.41	100.00	99.00	0.00	4239.00	4552.91	3447316.00	7.14	2457.07	2269.00
17	7	2	6577.00	21325.00	146.90	0	Spot (Block17, Row2, Column7)	5000.26	4579.00	2027.06	0.04	0.41	1397.00	1447.75	1397.00	254.98	0.02	0.18	100.00	100.00	0.00	3182.00	3603.26	2930151.00	13.93	2218.16	2148.50
17	8	2	6869.00	21323.00	211.35	0	Spot (Block17, Row2, Column8)	1534.00	1489.00	188.73	0.01	0.12	1387.00	1434.15	1387.00	294.73	0.01	0.21	25.00	0.00	0.00	102.00	147.00	1949712.00	0.34	1467.83	1465.00
17	1	3	4778.00	21612.00	142.70	0	Spot (Block17, Row3, Column1)	27796.01	24892.00	15935.13	0.05	0.57	1404.00	1448.61	1404.00	210.26	0.01	0.15	100.00	100.00	0.55	23488.00	26392.01	15260007.00	125.31	6700.23	5904.00
17	2	3	5073.00	21614.00	144.70	0	Spot (Block17, Row3, Column2)	5777.41	5099.50	2310.57	0.05	0.40	1414.00	1524.30	1414.00	386.52	0.03	0.25	100.00	100.00	0.00	3685.50	4363.41	3304681.00	11.00	2367.61	2225.00
17	3	3	5361.00	21616.00	144.85	0	Spot (Block17, Row3, Column3)	22936.61	18365.50	15694.49	0.10	0.68	1409.00	1491.01	1409.00	320.79	0.02	0.22	100.00	100.00	3.68	16956.50	21527.61	13073870.00	66.85	6178.08	4142.00
17	4	3	5674.00	21619.00	141.20	0	Spot (Block17, Row3, Column4)	42001.73	42458.00	20171.40	0.00	0.48	1408.00	1496.89	1408.00	324.92	0.03	0.22	100.00	100.00	26.82	41050.00	40593.73	22555016.00	124.66	9522.52	7648.00
17	5	3	5983.00	21613.00	144.50	0	Spot (Block17, Row3, Column5)	17333.60	12595.00	15729.92	0.14	0.91	1411.00	1571.71	1411.00	657.66	0.05	0.42	99.00	96.00	5.64	11184.00	15922.60	9828153.00	23.97	5184.50	2465.00
17	6	3	6276.00	21622.00	226.65	0	Spot (Block17, Row3, Column6)	42968.46	34311.50	18434.70	0.10	0.43	1451.00	1676.91	1451.00	883.51	0.06	0.53	100.00	100.00	32.77	32860.50	41517.46	63336032.00	46.74	12607.25	12335.00
17	7	3	6584.00	21628.00	142.20	0	Spot (Block17, Row3, Column7)	12211.10	11052.00	7055.57	0.04	0.58	1413.00	1555.80	1413.00	636.50	0.04	0.41	99.00	98.00	0.00	9639.00	10798.10	6691681.00	16.74	3618.52	3114.00
17	8	3	6876.00	21631.00	154.05	0	Spot (Block17, Row3, Column8)	25860.79	24543.50	11349.21	0.02	0.44	1403.00	1491.42	1403.00	371.84	0.03	0.25	100.00	100.00	0.00	23140.50	24457.79	16861236.00	65.54	6306.05	5640.50
17	1	4	4776.00	21916.00	139.95	0	Spot (Block17, Row4, Column1)	43982.54	45098.50	19418.40	0.01	0.44	1456.00	1557.89	1456.00	431.14	0.03	0.28	100.00	100.00	31.09	43642.50	42526.54	23486776.00	98.40	10277.21	8699.00
17	2	4	5073.00	21918.00	161.10	0	Spot (Block17, Row4, Column2)	21363.09	19445.00	10424.80	0.04	0.49	1478.00	1677.68	1478.00	621.80	0.06	0.37	100.00	100.00	0.00	17967.00	19885.09	15338698.00	31.66	5123.01	5036.00
17	3	4	5372.00	21918.00	149.95	0	Spot (Block17, Row4, Column3)	64373.97	65535.00	4723.11	0.01	0.07	1461.00	1631.18	1461.00	599.81	0.05	0.37	100.00	100.00	90.45	64074.00	62912.97	39783464.00	104.60	19533.49	15524.00
17	4	4	5661.00	21919.00	179.90	0	Spot (Block17, Row4, Column4)	2035.05	1940.00	352.07	0.02	0.17	1415.00	1483.12	1415.00	315.65	0.02	0.21	79.00	38.00	0.00	525.00	620.05	1839684.00	1.75	1620.95	1619.00
17	5	4	5971.00	21926.00	144.50	0	Spot (Block17, Row4, Column5)	9058.31	6169.00	10764.24	0.17	1.19	1410.00	1495.00	1410.00	352.53	0.03	0.24	99.00	97.00	1.75	4759.00	7648.31	5163235.00	21.45	3565.88	2137.50
17	6	4	6273.00	21922.00	171.85	0	Spot (Block17, Row4, Column6)	26070.03	25736.00	10881.58	0.01	0.42	1430.00	1557.90	1430.00	565.83	0.04	0.36	100.00	100.00	0.00	24306.00	24640.03	21429576.00	43.32	6923.13	6093.00
17	7	4	6569.00	21929.00	144.85	0	Spot (Block17, Row4, Column7)	12235.17	10195.50	8163.76	0.08	0.67	1456.50	1577.95	1456.50	687.03	0.03	0.44	100.00	94.00	0.00	8739.00	10778.67	6998518.00	15.51	3306.53	2986.50
17	8	4	6873.00	21929.00	146.25	0	Spot (Block17, Row4, Column8)	4988.55	4514.00	1914.45	0.04	0.38	1412.00	1488.29	1412.00	329.31	0.02	0.22	100.00	99.00	0.00	3102.00	3576.55	2893359.00	10.63	2241.91	2187.50
17	1	5	4776.00	22216.00	144.50	0	Spot (Block17, Row5, Column1)	44373.44	48116.00	21181.04	0.04	0.48	1514.00	1711.83	1514.00	702.90	0.05	0.41	100.00	100.00	39.37	46602.00	42859.44	25248616.00	60.69	9586.48	7910.00
17	2	5	5070.00	22213.00	154.05	0	Spot (Block17, Row5, Column2)	27797.26	26103.00	11711.71	0.03	0.42	1526.50	1841.28	1526.50	807.19	0.08	0.44	100.00	100.00	0.00	24576.50	26270.76	18123824.00	32.16	6371.73	5986.50
17	3	5	5372.00	22215.00	151.55	0	Spot (Block17, Row5, Column3)	52084.64	65535.00	16452.26	0.10	0.32	1509.00	1720.52	1509.00	642.84	0.06	0.37	100.00	100.00	50.80	64026.00	50575.64	32709400.00	78.35	10851.74	9915.00
17	4	5	5671.00	22226.00	141.35	0	Spot (Block17, Row5, Column4)	19122.82	17362.50	10182.37	0.04	0.53	1453.00	1565.24	1453.00	477.35	0.03	0.30	100.00	100.00	0.00	15909.50	17669.82	10364570.00	36.78	5355.49	4104.50
17	5	5	5973.00	22220.00	150.85	0	Spot (Block17, Row5, Column5)	63565.76	65535.00	6020.76	0.01	0.09	1412.00	1506.83	1412.00	397.01	0.03	0.26	100.00	100.00	84.96	64123.00	62153.76	39728952.00	156.31	18347.95	15784.50
17	6	5	6270.00	22220.00	148.35	0	Spot (Block17, Row5, Column6)	6320.36	5837.00	2559.77	0.03	0.41	1415.00	1600.41	1415.00	773.81	0.05	0.48	100.00	91.00	0.00	4422.00	4905.36	3792215.00	6.10	2509.41	2365.00
17	7	5	6574.00	22228.00	225.95	0	Spot (Block17, Row5, Column7)	50988.48	61426.50	16235.33	0.08	0.32	1517.00	1786.14	1517.00	1023.76	0.07	0.57	100.00	100.00	48.16	59909.50	49471.48	74647856.00	48.06	14184.51	14332.00
17	8	5	6872.00	22228.00	142.65	0	Spot (Block17, Row5, Column8)	28960.29	25696.00	19267.68	0.05	0.67	1469.00	1586.19	1469.00	700.56	0.03	0.44	100.00	100.00	3.45	24227.00	27491.29	15957122.00	39.07	6479.42	5319.00
17	1	6	4771.00	22513.00	227.55	0	Spot (Block17, Row6, Column1)	38972.12	27273.00	20123.41	0.16	0.52	1653.00	1998.78	1653.00	1082.30	0.08	0.54	100.00	100.00	27.95	25620.00	37319.12	57874024.00	34.16	12235.05	12244.00
17	2	6	5068.00	22515.00	234.20	0	Spot (Block17, Row6, Column2)	47957.36	45725.50	16076.62	0.02	0.34	1523.00	1915.54	1523.00	1167.09	0.10	0.61	100.00	100.00	36.44	44202.50	46434.36	75677288.00	39.45	13826.07	13775.50
17	3	6	5362.00	22518.00	144.00	0	Spot (Block17, Row6, Column3)	46438.96	52802.50	19697.51	0.06	0.42	1496.00	1682.73	1496.00	795.38	0.05	0.47	100.00	100.00	38.35	51306.50	44942.96	25913076.00	56.27	10957.74	9424.50
17	4	6	5674.00	22521.00	144.95	0	Spot (Block17, Row6, Column4)	11120.00	9675.00	6041.58	0.06	0.54	1437.00	1506.34	1437.00	321.34	0.02	0.21	100.00	100.00	0.00	8238.00	9683.00	6371757.00	29.92	3362.68	3086.00
17	5	6	5970.00	22522.00	147.05	0	Spot (Block17, Row6, Column5)	63179.29	65535.00	6149.40	0.02	0.10	1413.00	1509.50	1413.00	383.03	0.03	0.25	100.00	100.00	83.19	64122.00	61766.29	37212912.00	161.00	17311.73	12644.00
17	6	6	6277.00	22521.00	156.95	0	Spot (Block17, Row6, Column6)	3193.81	2913.00	1177.74	0.04	0.37	1409.00	1581.37	1409.00	778.51	0.05	0.49	75.00	47.00	0.00	1504.00	1784.81	2171788.00	2.07	1838.23	1772.50
17	7	6	6568.00	22525.00	144.15	0	Spot (Block17, Row6, Column7)	25176.26	23278.50	14851.78	0.03	0.59	1488.00	1628.40	1488.00	745.33	0.04	0.46	100.00	100.00	0.00	21790.50	23688.26	14300117.00	31.59	5612.03	4779.00
17	8	6	6879.00	22530.00	144.65	0	Spot (Block17, Row6, Column8)	24087.18	21396.00	14987.30	0.05	0.62	1476.00	1502.55	1476.00	264.61	0.01	0.18	100.00	100.00	0.35	19920.00	22611.18	13753782.00	85.35	5577.53	4605.00
17	1	7	4769.00	22812.00	154.65	0	Spot (Block17, Row7, Column1)	31676.70	28745.00	15263.41	0.04	0.48	1502.00	1783.92	1502.00	825.46	0.07	0.46	100.00	100.00	1.98	27243.00	30174.70	20748248.00	36.21	6582.15	6090.00
17	2	7	5071.00	22820.00	191.40	0	Spot (Block17, Row7, Column2)	1969.99	1905.00	334.03	0.01	0.17	1466.00	1650.35	1466.00	785.35	0.05	0.48	19.00	0.00	0.00	439.00	503.99	2044854.00	0.41	1598.00	1599.50
17	3	7	5373.00	22809.00	215.20	0	Spot (Block17, Row7, Column3)	1734.21	1701.00	221.71	0.01	0.13	1426.50	1487.51	1426.50	343.51	0.02	0.23	39.00	4.00	0.00	274.50	307.71	2299563.00	0.72	1519.64	1497.00
17	4	7	5667.00	22817.00	207.00	0	Spot (Block17, Row7, Column4)	1902.77	1822.50	293.26	0.02	0.15	1460.00	1555.43	1460.00	458.24	0.03	0.29	39.00	8.00	0.00	362.50	442.77	2325181.00	0.76	1597.72	1586.00
17	5	7	5970.00	22822.00	181.35	0	Spot (Block17, Row7, Column5)	6021.44	5479.50	2558.02	0.04	0.42	1489.00	1696.92	1489.00	804.12	0.06	0.47	99.00	88.00	0.00	3990.50	4532.44	5551768.00	5.38	2735.91	2673.00
17	6	7	6272.00	22823.00	226.15	0	Spot (Block17, Row7, Column6)	48720.42	52001.00	17454.28	0.03	0.36	1606.00	2134.21	1606.00	1730.37	0.12	0.81	100.00	99.00	42.87	50395.00	47114.42	71717080.00	26.92	13080.45	13169.50
17	7	7	6561.00	22830.00	146.00	0	Spot (Block17, Row7, Column7)	30289.66	29449.00	14077.71	0.01	0.46	1575.00	1839.72	1575.00	1320.10	0.07	0.72	100.00	100.00	1.20	27874.00	28714.66	17598296.00	21.55	7563.14	6173.00
17	8	7	6874.00	22827.00	175.75	0	Spot (Block17, Row7, Column8)	46163.88	47646.00	14066.98	0.01	0.30	1502.00	1601.93	1502.00	482.58	0.03	0.30	100.00	100.00	10.10	46144.00	44661.88	39747196.00	92.34	11418.39	9467.00
17	1	8	4763.00	23121.00	185.35	0	Spot (Block17, Row8, Column1)	2036.29	1952.00	355.66	0.02	0.17	1507.00	1602.11	1507.00	418.37	0.03	0.26	53.00	16.00	0.00	445.00	529.29	1962984.00	1.04	1708.94	1705.00
17	2	8	5066.00	23115.00	149.70	0	Spot (Block17, Row8, Column2)	4308.71	4048.00	1586.42	0.03	0.37	1482.00	1495.92	1482.00	184.22	0.00	0.12	100.00	100.00	0.00	2566.00	2826.71	2645547.00	15.27	2134.17	2142.00
17	3	8	5361.00	23113.00	145.50	0	Spot (Block17, Row8, Column3)	10916.41	9256.00	7223.25	0.07	0.66	1481.00	1556.76	1481.00	450.12	0.02	0.29	100.00	99.00	0.00	7775.00	9435.41	6298769.00	20.79	3163.94	2825.00
17	4	8	5667.00	23124.00	148.90	0	Spot (Block17, Row8, Column4)	51488.91	61179.50	16375.11	0.07	0.32	1483.00	1632.79	1483.00	605.89	0.04	0.37	100.00	100.00	46.38	59696.50	50005.91	31305476.00	82.29	10862.86	9440.00
17	5	8	5959.00	23120.00	211.35	0	Spot (Block17, Row8, Column5)	1955.29	1923.00	296.34	0.01	0.15	1501.00	1722.54	1501.00	821.81	0.06	0.48	14.00	0.00	0.00	422.00	454.29	2492990.00	0.28	1668.62	1610.50
17	6	8	6268.00	23123.00	215.75	0	Spot (Block17, Row8, Column6)	44877.44	45001.00	20105.94	0.00	0.45	1612.00	1986.28	1612.00	1232.04	0.09	0.62	100.00	100.00	43.90	43389.00	43265.44	59597832.00	34.81	13146.55	13084.00
17	7	8	6569.00	23125.00	141.70	0	Spot (Block17, Row8, Column7)	15560.34	14706.00	7585.39	0.02	0.49	1587.00	1794.52	1587.00	845.45	0.05	0.47	100.00	100.00	0.00	13119.00	13973.34	8495948.00	16.28	4249.36	3781.00
17	8	8	6856.00	23126.00	151.65	0	Spot (Block17, Row8, Column8)	64325.32	65535.00	5383.21	0.01	0.08	1551.00	1686.32	1551.00	575.95	0.04	0.34	100.00	100.00	92.21	63984.00	62774.32	40460984.00	108.76	19313.49	15397.50
18	1	1	9281.00	21039.00	156.20	0	Spot (Block18, Row1, Column1)	56234.02	65535.00	12961.02	0.07	0.23	872.00	927.49	872.00	288.38	0.03	0.31	100.00	100.00	57.74	64663.00	55362.02	37789584.00	191.79	12363.20	9963.00
18	2	1	9575.00	21046.00	146.30	0	Spot (Block18, Row1, Column2)	3487.47	3289.00	1206.88	0.03	0.35	808.00	845.73	808.00	182.82	0.02	0.22	100.00	100.00	0.00	2481.00	2679.47	2033194.00	14.45	1474.87	1388.00
18	3	1	9880.00	21047.00	145.50	0	Spot (Block18, Row1, Column3)	2693.14	2510.00	1195.20	0.03	0.44	809.00	827.50	809.00	90.57	0.01	0.11	100.00	100.00	0.00	1701.00	1884.14	1551248.00	20.60	1241.88	1163.00
18	4	1	10172.00	21045.00	145.45	0	Spot (Block18, Row1, Column4)	2942.45	2789.00	916.84	0.02	0.31	811.00	830.24	811.00	93.25	0.01	0.11	100.00	100.00	0.00	1978.00	2131.45	1691908.00	22.65	1401.49	1289.00
18	5	1	10480.00	21051.00	149.75	0	Spot (Block18, Row1, Column5)	4101.95	3565.50	2254.44	0.06	0.55	804.00	827.46	804.00	117.18	0.01	0.14	100.00	100.00	0.00	2761.50	3297.95	2493983.00	27.94	1487.81	1410.00
18	6	1	10772.00	21047.00	144.30	0	Spot (Block18, Row1, Column6)	7519.01	7178.00	3756.58	0.02	0.50	815.00	841.52	815.00	121.44	0.01	0.14	100.00	100.00	0.00	6363.00	6704.01	4188090.00	54.98	2535.07	2188.00
18	7	1	11071.00	21056.00	145.40	0	Spot (Block18, Row1, Column7)	16388.64	15972.00	8404.30	0.01	0.51	825.00	853.75	825.00	116.35	0.01	0.14	100.00	100.00	0.00	15147.00	15563.64	9456243.00	133.52	4104.21	3372.50
18	8	1	11382.00	21051.00	182.25	0	Spot (Block18, Row1, Column8)	1323.66	1270.50	258.85	0.02	0.20	840.00	858.07	840.00	100.57	0.01	0.12	98.00	88.00	0.00	430.50	483.66	1233652.00	4.63	980.19	992.00
18	1	2	9277.00	21341.00	147.00	-50	Spot (Block18, Row2, Column1)	885.09	891.00	68.90	0.00	0.08	808.00	846.43	808.00	204.42	0.02	0.24	1.00	0.00	0.00	83.00	77.09	525741.00	0.19	877.78	888.00
18	2	2	9569.00	21344.00	127.65	0	Spot (Block18, Row2, Column2)	3620.75	3532.00	868.10	0.01	0.24	796.00	808.77	796.00	100.14	0.01	0.12	100.00	100.00	0.00	2736.00	2824.75	1560542.00	28.08	1587.43	1541.50
18	3	2	9883.00	21341.00	156.15	0	Spot (Block18, Row2, Column3)	1246.48	1206.50	240.65	0.01	0.19	793.00	805.41	793.00	94.74	0.01	0.12	97.00	90.00	0.00	413.50	453.48	835142.00	4.66	925.24	908.00
18	4	2	10182.00	21353.00	181.20	0	Spot (Block18, Row2, Column4)	2380.26	2379.00	674.96	0.00	0.28	826.00	853.34	826.00	136.34	0.01	0.16	100.00	99.00	0.00	1553.00	1554.26	2189843.00	11.20	1302.78	1281.00
18	5	2	10482.00	21348.00	183.05	0	Spot (Block18, Row2, Column5)	12465.01	12008.50	4273.81	0.02	0.34	859.00	972.83	859.00	523.35	0.05	0.54	100.00	100.00	0.00	11149.50	11606.01	11692184.00	21.96	3706.35	3546.00
18	6	2	10778.00	21350.00	147.00	-50	Spot (Block18, Row2, Column6)	1507.83	1409.50	324.37	0.03	0.22	872.00	1160.05	872.00	1154.59	0.12	1.00	6.00	0.00	0.00	537.50	635.83	889617.00	0.30	1111.09	1077.00
18	7	2	11074.00	21352.00	148.45	0	Spot (Block18, Row2, Column7)	1965.80	1811.00	563.20	0.04	0.29	878.00	945.85	878.00	529.31	0.03	0.56	85.00	45.00	0.00	933.00	1087.80	1179482.00	1.93	1247.34	1184.00
18	8	2	11424.00	21354.00	161.20	0	Spot (Block18, Row2, Column8)	958.08	910.00	239.50	0.02	0.25	858.00	903.52	858.00	333.49	0.02	0.37	3.00	1.00	0.00	52.00	100.08	688856.00	0.16	875.95	881.00
18	1	3	9280.00	21644.00	144.10	0	Spot (Block18, Row3, Column1)	5356.96	4774.00	2568.94	0.05	0.48	786.00	803.20	786.00	425.62	0.01	0.53	100.00	100.00	0.00	3988.00	4570.96	3037399.00	10.70	1749.46	1627.00
18	2	3	9577.00	21643.00	147.10	0	Spot (Block18, Row3, Column2)	1327.42	1245.00	282.54	0.03	0.21	791.00	838.88	791.00	286.79	0.03	0.34	82.00	38.00	0.00	454.00	536.42	788489.00	1.70	967.37	934.50
18	3	3	9864.00	21643.00	143.85	0	Spot (Block18, Row3, Column3)	2378.33	2172.00	818.66	0.04	0.34	779.00	793.46	779.00	118.97	0.01	0.15	100.00	100.00	0.00	1393.00	1599.33	1346137.00	13.32	1225.85	1146.00
18	4	3	10174.00	21646.00	145.90	0	Spot (Block18, Row3, Column4)	8466.59	7925.00	4131.11	0.03	0.49	788.00	813.81	788.00	111.09	0.01	0.14	100.00	100.00	0.00	7137.00	7678.59	4885225.00	68.89	2365.57	2128.00
18	5	3	10442.00	21637.00	128.35	0	Spot (Block18, Row3, Column5)	2027.24	1503.50	1967.27	0.13	0.97	881.00	1167.84	881.00	1074.95	0.12	0.92	28.00	7.00	0.00	622.50	1146.24	896039.00	0.80	1317.04	1138.50
18	6	3	10778.00	21651.00	232.20	0	Spot (Block18, Row3, Column6)	58282.70	65535.00	14114.40	0.05	0.24	975.00	1680.51	975.00	1640.22	0.24	0.98	100.00	100.00	71.19	64560.00	57307.70	90222720.00	34.51	11823.96	11266.00
18	7	3	11090.00	21655.00	157.40	0	Spot (Block18, Row3, Column7)	3340.77	2924.00	1781.22	0.06	0.53	885.00	1182.14	885.00	1009.52	0.13	0.85	72.00	50.00	0.00	2039.00	2455.77	2261698.00	2.14	1596.56	1169.50
18	8	3	11375.00	21656.00	165.05	0	Spot (Block18, Row3, Column8)	60858.55	65535.00	11300.12	0.03	0.19	874.00	999.13	874.00	583.94	0.06	0.58	100.00	100.00	80.47	64661.00	59984.55	46131228.00	102.51	13242.46	11999.00
18	1	4	9276.00	21940.00	141.40	0	Spot (Block18, Row4, Column1)	8794.00	8436.00	4088.31	0.02	0.46	818.00	884.02	818.00	311.27	0.03	0.35	100.00	100.00	0.00	7618.00	7976.00	4775144.00	25.41	2784.87	2525.50
18	2	4	9575.00	21947.00	171.00	0	Spot (Block18, Row4, Column2)	19416.98	17915.50	10329.92	0.03	0.53	866.00	1031.90	866.00	571.65	0.08	0.55	100.00	100.00	0.00	17049.50	18550.98	15883093.00	32.16	4198.48	4138.50
18	3	4	9873.00	21947.00	141.90	0	Spot (Block18, Row4, Column3)	37747.02	36674.00	17644.75	0.01	0.47	799.00	950.07	799.00	504.99	0.08	0.53	100.00	100.00	9.54	35875.00	36948.02	20572176.00	72.87	8765.92	7324.00
18	4	4	10169.00	21955.00	195.75	0	Spot (Block18, Row4, Column4)	960.98	922.00	124.43	0.02	0.13	769.00	788.95	769.00	130.21	0.01	0.17	59.00	26.00	0.00	153.00	191.98	1046506.00	1.32	842.74	851.00
18	5	4	10478.00	21936.00	157.75	0	Spot (Block18, Row4, Column5)	1799.51	1271.00	3242.57	0.15	1.80	809.00	956.63	809.00	634.61	0.07	0.66	32.00	7.00	0.00	462.00	990.51	1236260.00	1.33	1068.15	1012.50
18	6	4	10775.00	21950.00	192.45	0	Spot (Block18, Row4, Column6)	15463.30	15214.00	5130.06	0.01	0.33	896.00	1180.05	896.00	935.06	0.12	0.79	100.00	100.00	0.00	14318.00	14567.30	16190071.00	15.28	4138.91	3622.00
18	7	4	11069.00	21946.00	153.00	0	Spot (Block18, Row4, Column7)	2279.28	2027.00	1096.86	0.05	0.48	885.00	1176.84	885.00	944.31	0.12	0.80	56.00	31.00	0.00	1142.00	1394.28	1463296.00	1.17	1173.65	1042.00
18	8	4	11371.00	21962.00	149.40	0	Spot (Block18, Row4, Column8)	1861.44	1876.00	421.77	0.00	0.23	871.00	962.75	871.00	478.34	0.04	0.50	83.00	54.00	0.00	1005.00	990.44	1139204.00	1.88	1144.01	1147.00
18	1	5	9277.00	22243.00	142.00	0	Spot (Block18, Row5, Column1)	6321.47	5932.00	2692.60	0.03	0.43	888.00	1234.48	888.00	1102.96	0.14	0.89	99.00	87.00	0.00	5044.00	5433.47	3451520.00	4.61	2166.86	1993.50
18	2	5	9572.00	22242.00	164.40	0	Spot (Block18, Row5, Column2)	62760.66	65535.00	8336.63	0.02	0.13	964.00	1348.43	964.00	1022.66	0.15	0.76	100.00	100.00	85.46	64571.00	61796.66	46192292.00	60.05	15619.54	14073.00
18	3	5	9873.00	22244.00	157.65	0	Spot (Block18, Row5, Column3)	50165.57	61493.50	17672.60	0.09	0.35	885.00	1065.21	885.00	644.56	0.08	0.61	100.00	100.00	47.21	60608.50	49280.57	34213180.00	76.18	9199.50	8703.00
18	4	5	10169.00	22246.00	146.10	0	Spot (Block18, Row5, Column4)	4872.96	4262.00	2611.32	0.06	0.54	787.00	867.13	787.00	408.76	0.04	0.47	100.00	97.00	0.00	3475.00	4085.96	2821444.00	9.80	1672.32	1544.00
18	5	5	10473.00	22248.00	144.85	0	Spot (Block18, Row5, Column5)	37150.36	34415.50	19291.29	0.03	0.52	797.00	828.05	797.00	161.74	0.02	0.20	100.00	100.00	12.24	33618.50	36353.36	21250072.00	224.57	7527.93	6261.50
18	6	5	10773.00	22251.00	147.00	-50	Spot (Block18, Row5, Column6)	1608.04	1606.00	338.90	0.00	0.21	884.00	1149.52	884.00	1001.61	0.11	0.87	23.00	0.00	0.00	722.00	724.04	950350.00	0.46	1159.35	1080.00
18	7	5	11075.00	22251.00	223.75	0	Spot (Block18, Row5, Column7)	58213.43	65535.00	13351.79	0.05	0.23	988.00	1440.02	988.00	1222.96	0.16	0.85	100.00	100.00	68.22	64547.00	57225.43	83711880.00	46.42	12683.34	12401.50
18	8	5	11376.00	22255.00	144.35	0	Spot (Block18, Row5, Column8)	5059.76	4451.00	2735.30	0.06	0.54	863.00	1002.30	863.00	614.42	0.06	0.61	98.00	85.00	0.00	3588.00	4196.76	2873943.00	6.60	1772.49	1562.00
18	1	6	9270.00	22543.00	234.05	0	Spot (Block18, Row6, Column1)	56328.58	65535.00	14107.23	0.07	0.25	1011.00	1600.82	1011.00	1533.72	0.20	0.96	100.00	100.00	56.06	64524.00	55317.58	88831040.00	35.68	12373.78	12113.00
18	2	6	9568.00	22541.00	238.90	0	Spot (Block18, Row6, Column2)	55558.42	65535.00	15423.56	0.07	0.28	969.00	1502.76	969.00	1467.33	0.19	0.98	100.00	100.00	58.70	64566.00	54589.42	91616824.00	36.84	11885.30	11472.00
18	3	6	9864.00	22544.00	143.90	0	Spot (Block18, Row6, Column3)	11497.81	10940.00	5660.66	0.02	0.49	885.00	1063.21	885.00	813.58	0.08	0.77	100.00	100.00	0.00	10055.00	10612.81	6496262.00	12.83	3028.03	2625.00
18	4	6	10178.00	22548.00	147.05	0	Spot (Block18, Row6, Column4)	2354.45	2224.00	827.60	0.02	0.35	820.00	848.94	820.00	129.05	0.02	0.15	100.00	99.00	0.00	1404.00	1534.45	1382065.00	11.67	1253.70	1232.00
18	5	6	10472.00	22549.00	141.90	0	Spot (Block18, Row6, Column5)	30227.32	28841.00	15986.39	0.02	0.53	810.00	903.47	810.00	412.80	0.05	0.46	100.00	100.00	1.09	28031.00	29417.32	16564571.00	71.04	6449.92	4929.00
18	6	6	10781.00	22540.00	162.90	0	Spot (Block18, Row6, Column6)	1182.42	1147.00	202.38	0.01	0.17	852.00	1094.27	852.00	906.13	0.11	0.83	0.00	0.00	0.00	295.00	330.42	870261.00	0.10	966.04	945.50
18	7	6	11072.00	22551.00	146.15	0	Spot (Block18, Row6, Column7)	7541.81	6878.00	3802.54	0.04	0.50	905.00	1102.99	905.00	806.42	0.09	0.73	100.00	97.00	0.00	5973.00	6636.81	4396876.00	7.98	2465.50	2201.50
18	8	6	11380.00	22561.00	146.45	0	Spot (Block18, Row6, Column8)	7066.31	6264.00	3924.14	0.05	0.56	871.00	904.61	871.00	205.58	0.02	0.23	100.00	100.00	0.00	5393.00	6195.31	4126727.00	29.97	2187.13	2115.00
18	1	7	9271.00	22843.00	161.75	0	Spot (Block18, Row7, Column1)	27285.54	23967.00	15095.24	0.06	0.55	879.00	1126.39	879.00	840.21	0.11	0.75	100.00	100.00	0.55	23088.00	26406.54	19672880.00	31.13	4987.76	4878.50
18	2	7	9587.00	22853.00	188.75	0	Spot (Block18, Row7, Column2)	1139.77	1119.00	154.95	0.01	0.14	905.00	1088.67	905.00	831.47	0.08	0.76	0.00	0.00	0.00	214.00	234.77	1155725.00	0.06	950.91	913.50
18	3	7	9869.00	22846.00	147.00	-50	Spot (Block18, Row7, Column3)	977.96	978.00	83.98	0.00	0.09	887.00	937.05	887.00	419.15	0.02	0.45	0.00	0.00	0.00	91.00	90.96	575040.00	0.10	982.39	979.50
18	4	7	10172.00	22853.00	174.60	0	Spot (Block18, Row7, Column4)	1114.88	1111.00	152.43	0.00	0.14	897.00	979.06	897.00	374.77	0.04	0.38	15.00	0.00	0.00	214.00	217.88	945419.00	0.36	1004.92	983.00
18	5	7	10460.00	22851.00	165.30	0	Spot (Block18, Row7, Column5)	2216.62	2142.00	607.85	0.01	0.27	924.00	1175.79	924.00	865.41	0.10	0.74	71.00	25.00	0.00	1218.00	1292.62	1677983.00	1.20	1333.85	1323.50
18	6	7	10769.00	22849.00	228.75	0	Spot (Block18, Row7, Column6)	55001.34	65535.00	15124.64	0.08	0.27	1075.00	1758.89	1075.00	1603.56	0.21	0.91	100.00	100.00	58.23	64460.00	53926.34	82172872.00	33.20	12686.57	12285.00
18	7	7	11046.00	22854.00	188.85	0	Spot (Block18, Row7, Column7)	5394.52	4187.00	3859.36	0.11	0.72	991.00	1339.39	991.00	1132.05	0.13	0.85	74.00	61.00	0.00	3196.00	4403.52	5410707.00	3.58	2754.91	1104.00
18	8	7	11374.00	22851.00	187.85	0	Spot (Block18, Row7, Column8)	26071.46	26390.00	7199.17	0.01	0.28	905.00	1037.64	905.00	450.59	0.06	0.43	100.00	100.00	0.00	25485.00	25166.46	25836824.00	55.56	7130.72	6330.00
18	1	8	9264.00	23153.00	146.35	0	Spot (Block18, Row8, Column1)	1390.75	1247.50	813.29	0.05	0.58	808.00	879.36	808.00	343.94	0.04	0.39	66.00	21.00	0.00	439.50	582.75	809417.00	1.49	997.53	985.00
18	2	8	9577.00	23131.00	161.45	0	Spot (Block18, Row8, Column2)	1604.56	1532.50	452.40	0.02	0.28	877.00	874.59	877.00	118.64	0.00	0.14	99.00	87.00	0.00	655.50	727.56	1161699.00	6.15	1083.47	1065.00
18	3	8	9861.00	23141.00	144.90	0	Spot (Block18, Row8, Column3)	2097.69	1920.00	911.84	0.04	0.43	874.00	935.15	874.00	390.33	0.03	0.42	81.00	61.00	0.00	1046.00	1223.69	1195681.00	2.98	1172.64	1165.00
18	4	8	10167.00	23147.00	161.65	0	Spot (Block18, Row8, Column4)	63422.43	65535.00	7683.74	0.01	0.12	891.00	993.79	891.00	467.49	0.05	0.47	100.00	100.00	90.22	64644.00	62531.43	46045128.00	133.54	16026.76	12804.00
18	5	8	10467.00	23149.00	147.00	-50	Spot (Block18, Row8, Column5)	1035.15	1005.00	151.32	0.01	0.15	896.00	1133.58	896.00	926.54	0.10	0.82	0.00	0.00	0.00	109.00	139.15	606599.00	-0.11	995.14	972.50
18	6	8	10768.00	23153.00	230.80	0	Spot (Block18, Row8, Column6)	56850.94	65535.00	14993.84	0.06	0.26	1037.00	1603.39	1037.00	1517.12	0.19	0.95	100.00	100.00	65.17	64498.00	55813.94	87153480.00	36.42	12167.02	11777.00
18	7	8	11070.00	23155.00	138.45	0	Spot (Block18, Row8, Column7)	4174.96	4016.00	1580.08	0.02	0.38	998.00	1285.76	998.00	982.53	0.11	0.76	92.00	71.00	0.00	3018.00	3176.96	2141754.00	2.94	2045.75	1884.50
18	8	8	11354.00	23155.00	154.05	0	Spot (Block18, Row8, Column8)	63836.43	65535.00	6453.25	0.01	0.10	952.00	1087.84	952.00	506.76	0.06	0.47	100.00	100.00	90.72	64583.00	62884.43	41940916.00	123.82	15086.08	11845.00
19	1	1	13782.00	21064.00	157.75	0	Spot (Block19, Row1, Column1)	53085.12	65535.00	15263.72	0.09	0.29	828.00	905.17	828.00	285.69	0.04	0.32	100.00	100.00	51.31	64707.00	52257.12	36522864.00	182.64	11231.43	10160.00
19	2	1	14078.00	21071.00	152.60	0	Spot (Block19, Row1, Column2)	8839.63	8086.00	3931.90	0.04	0.44	788.00	826.31	788.00	223.51	0.02	0.27	100.00	100.00	0.00	7298.00	8051.63	5622003.00	35.85	2410.24	2246.00
19	3	1	14385.00	21072.00	218.55	0	Spot (Block19, Row1, Column3)	870.64	871.00	104.74	0.00	0.12	756.00	766.96	756.00	102.43	0.01	0.13	54.00	15.00	0.00	115.00	114.64	1189297.00	1.01	774.23	774.00
19	4	1	14670.00	21075.00	150.15	0	Spot (Block19, Row1, Column4)	6896.09	6449.50	3079.42	0.03	0.45	762.00	772.88	762.00	109.36	0.01	0.14	100.00	100.00	0.00	5687.50	6134.09	4220410.00	55.99	2058.47	1836.00
19	5	1	14980.00	21078.00	156.50	0	Spot (Block19, Row1, Column5)	1299.82	1255.50	284.00	0.02	0.22	779.00	811.70	779.00	218.71	0.02	0.27	85.00	57.00	0.00	476.50	520.82	876082.00	2.23	918.95	906.50
19	6	1	15272.00	21074.00	146.60	0	Spot (Block19, Row1, Column6)	5433.26	4988.50	2197.72	0.04	0.40	805.00	821.69	805.00	98.22	0.01	0.12	100.00	100.00	0.00	4183.50	4628.26	3183892.00	46.95	2085.34	1791.50
19	7	1	15566.00	21078.00	147.15	0	Spot (Block19, Row1, Column7)	5290.25	4998.50	2348.58	0.02	0.44	822.00	844.23	822.00	97.10	0.01	0.12	100.00	100.00	0.00	4176.50	4468.25	3152991.00	45.79	1814.37	1666.00
19	8	1	15880.00	21078.00	160.30	0	Spot (Block19, Row1, Column8)	1785.15	1714.00	478.27	0.02	0.27	832.00	849.38	832.00	96.53	0.01	0.11	100.00	99.00	0.00	882.00	953.15	1269245.00	9.69	1098.79	1074.00
19	1	2	13760.00	21350.00	127.50	0	Spot (Block19, Row2, Column1)	903.20	898.00	82.89	0.00	0.09	794.00	827.64	794.00	215.62	0.02	0.26	8.00	0.00	0.00	104.00	109.20	394699.00	0.35	857.45	833.00
19	2	2	14080.00	21370.00	125.30	0	Spot (Block19, Row2, Column2)	1155.86	1141.00	150.10	0.01	0.13	777.00	779.51	777.00	80.46	0.00	0.10	100.00	93.00	0.00	364.00	378.86	484305.00	4.68	897.99	886.50
19	3	2	14385.00	21371.00	158.45	0	Spot (Block19, Row2, Column3)	1316.90	1282.00	223.25	0.01	0.17	748.00	754.86	748.00	74.11	0.00	0.10	100.00	99.00	0.00	534.00	568.90	909981.00	7.58	934.03	909.00
19	4	2	14679.00	21380.00	191.30	0	Spot (Block19, Row2, Column4)	987.15	979.00	130.06	0.00	0.13	747.00	793.25	747.00	243.22	0.03	0.31	43.00	2.00	0.00	232.00	240.15	1024665.00	0.80	825.89	804.00
19	5	2	14983.00	21382.00	189.20	0	Spot (Block19, Row2, Column5)	38667.40	37770.00	12765.61	0.01	0.33	793.00	999.15	793.00	794.97	0.10	0.80	100.00	100.00	3.65	36977.00	37874.40	39208768.00	47.38	8257.61	7328.00
19	6	2	15277.00	21378.00	147.00	-50	Spot (Block19, Row2, Column6)	1201.29	1185.00	167.03	0.01	0.14	843.00	1174.10	843.00	1142.61	0.14	0.97	0.00	0.00	0.00	342.00	358.29	714770.00	0.02	1081.99	1057.00
19	7	2	15587.00	21379.00	168.55	0	Spot (Block19, Row2, Column7)	1045.63	1021.00	137.70	0.01	0.13	812.00	868.71	812.00	377.70	0.03	0.43	17.00	0.00	0.00	209.00	233.63	825001.00	0.47	912.74	899.50
19	8	2	15890.00	21404.00	207.40	0	Spot (Block19, Row2, Column8)	926.59	914.00	80.01	0.01	0.09	812.00	867.39	812.00	324.58	0.03	0.37	0.00	0.00	0.00	102.00	114.59	1130442.00	0.18	852.85	862.00
19	1	3	13781.00	21667.00	143.95	0	Spot (Block19, Row3, Column1)	4985.53	4811.50	1733.74	0.02	0.35	796.50	809.34	796.50	102.60	0.01	0.13	100.00	100.00	0.00	4015.00	4189.03	2801867.00	40.70	1863.02	1522.50
19	2	3	14078.00	21672.00	150.20	0	Spot (Block19, Row3, Column2)	1624.28	1570.00	376.38	0.01	0.23	795.00	881.34	795.00	446.83	0.04	0.51	83.00	36.00	0.00	775.00	829.28	1000558.00	1.66	1017.00	980.50
19	3	3	14367.00	21668.00	146.70	0	Spot (Block19, Row3, Column3)	4242.91	3649.00	2047.14	0.07	0.48	777.00	791.45	777.00	109.62	0.01	0.14	100.00	100.00	0.00	2872.00	3465.91	2516046.00	31.48	1519.02	1377.50
19	4	3	14676.00	21670.00	147.15	0	Spot (Block19, Row3, Column4)	7157.03	6938.00	3214.28	0.01	0.45	750.00	765.68	750.00	83.79	0.01	0.11	100.00	100.00	0.00	6188.00	6407.03	4229805.00	76.27	2286.38	1988.50
19	5	3	14984.00	21685.00	152.00	0	Spot (Block19, Row3, Column5)	3544.48	2103.00	7835.22	0.23	2.21	775.00	1099.01	775.00	1048.37	0.15	0.95	61.00	27.00	0.94	1328.00	2769.48	2250745.00	2.33	1212.87	1015.00
19	6	3	15279.00	21675.00	236.00	0	Spot (Block19, Row3, Column6)	58875.55	65535.00	14068.80	0.05	0.24	910.00	1627.45	910.00	1536.85	0.25	0.94	100.00	100.00	75.25	64625.00	57965.55	94437568.00	37.25	11618.62	11038.00
19	7	3	15575.00	21680.00	147.00	-50	Spot (Block19, Row3, Column7)	1043.82	1024.00	113.52	0.01	0.11	868.00	1083.72	868.00	846.74	0.10	0.78	0.00	0.00	0.00	156.00	175.82	614808.00	-0.05	947.58	945.00
19	8	3	15874.00	21682.00	160.00	0	Spot (Block19, Row3, Column8)	56004.79	65535.00	13805.40	0.07	0.25	849.00	926.87	849.00	410.88	0.04	0.44	100.00	100.00	56.98	64686.00	55155.79	39315700.00	134.05	12139.89	10546.00
19	1	4	13781.00	21971.00	148.25	0	Spot (Block19, Row4, Column1)	7834.27	7243.00	3484.49	0.03	0.44	820.00	928.68	820.00	478.86	0.05	0.52	100.00	100.00	0.00	6423.00	7014.27	4700561.00	14.42	2403.20	2086.50
19	2	4	14076.00	21971.00	181.05	0	Spot (Block19, Row4, Column2)	32900.01	29953.50	18946.05	0.04	0.58	876.00	1056.56	876.00	679.11	0.08	0.64	100.00	100.00	7.17	29077.50	32024.01	30268092.00	46.89	6369.05	6404.00
19	3	4	14373.00	21975.00	149.40	0	Spot (Block19, Row4, Column3)	22382.18	20502.50	11538.69	0.04	0.52	811.00	997.35	811.00	703.74	0.09	0.71	100.00	100.00	0.00	19691.50	21571.18	13563598.00	30.39	5465.89	4882.50
19	4	4	14666.00	21974.00	191.25	0	Spot (Block19, Row4, Column4)	952.01	958.00	116.27	0.00	0.12	773.00	784.15	773.00	102.09	0.01	0.13	75.00	44.00	0.00	185.00	179.01	981519.00	1.64	841.79	832.00
19	5	4	14971.00	21976.00	151.90	0	Spot (Block19, Row4, Column5)	1683.74	1329.50	1442.24	0.10	0.86	773.00	851.42	773.00	367.19	0.04	0.43	87.00	35.00	0.00	556.50	910.74	1060758.00	2.27	1027.48	913.00
19	6	4	15279.00	21976.00	193.40	0	Spot (Block19, Row4, Column6)	46992.32	49121.00	14925.84	0.02	0.32	898.00	1202.23	898.00	964.60	0.13	0.80	100.00	100.00	18.13	48223.00	46094.32	49765064.00	47.47	9710.31	8288.50
19	7	4	15574.00	21980.00	147.00	-50	Spot (Block19, Row4, Column7)	1278.20	1288.00	178.32	0.00	0.14	927.00	1161.95	927.00	720.47	0.10	0.62	0.00	0.00	0.00	361.00	351.20	751580.00	0.16	1158.66	1140.00
19	8	4	15867.00	21982.00	171.35	0	Spot (Block19, Row4, Column8)	1326.64	1301.00	209.51	0.01	0.16	861.00	936.99	861.00	404.94	0.04	0.43	59.00	6.00	0.00	440.00	465.64	1082538.00	0.96	1015.01	991.50
19	1	5	13776.00	22281.00	161.90	0	Spot (Block19, Row5, Column1)	10807.03	9059.00	6415.84	0.08	0.59	870.00	1317.25	870.00	1520.25	0.18	1.15	94.00	88.00	0.00	8189.00	9937.03	7813486.00	6.24	2574.35	1958.50
19	2	5	14073.00	22268.00	159.80	0	Spot (Block19, Row5, Column2)	57300.65	65535.00	12376.95	0.06	0.22	906.00	1316.69	906.00	1100.14	0.16	0.84	100.00	100.00	59.32	64629.00	56394.65	40569220.00	50.89	12461.12	11182.00
19	3	5	14376.00	22270.00	170.30	0	Spot (Block19, Row5, Column3)	54253.58	65535.00	16506.86	0.08	0.30	849.00	1093.56	849.00	834.98	0.11	0.76	100.00	100.00	57.76	64686.00	53404.58	43674544.00	63.67	9673.41	9250.00
19	4	5	14671.00	22275.00	146.90	0	Spot (Block19, Row5, Column4)	3777.53	3522.00	1575.48	0.03	0.42	796.00	903.75	796.00	571.60	0.06	0.63	100.00	91.00	0.00	2726.00	2981.53	2217413.00	5.03	1593.90	1298.00
19	5	5	14974.00	22272.00	149.30	0	Spot (Block19, Row5, Column5)	36628.84	34216.00	21454.61	0.03	0.59	775.00	798.04	775.00	145.08	0.01	0.18	100.00	100.00	20.29	33441.00	35853.84	22380304.00	246.97	7093.99	6209.00
19	6	5	15262.00	22277.00	168.40	0	Spot (Block19, Row5, Column6)	1064.86	1034.50	156.51	0.01	0.15	868.00	1017.62	868.00	613.80	0.07	0.60	0.00	0.00	0.00	166.50	196.86	839112.00	0.08	912.76	886.00
19	7	5	15579.00	22278.00	211.95	0	Spot (Block19, Row5, Column7)	54914.72	65535.00	15189.48	0.08	0.28	996.00	1298.66	996.00	908.40	0.12	0.70	100.00	100.00	60.84	64539.00	53918.72	70401448.00	59.02	13289.06	12718.00
19	8	5	15896.00	22283.00	154.45	0	Spot (Block19, Row5, Column8)	1351.88	1296.00	321.98	0.02	0.24	878.00	973.30	878.00	535.93	0.04	0.55	34.00	6.00	0.00	418.00	473.88	888186.00	0.71	1080.41	949.00
19	1	6	13771.00	22567.00	234.50	0	Spot (Block19, Row6, Column1)	57373.79	65535.00	14677.06	0.06	0.26	903.00	1779.73	903.00	1933.99	0.29	1.09	100.00	100.00	67.45	64632.00	56470.79	90766400.00	28.75	11443.05	11141.50
19	2	6	14069.00	22567.00	219.55	0	Spot (Block19, Row6, Column2)	50339.74	61449.00	17337.86	0.09	0.34	896.00	1410.40	896.00	1290.66	0.20	0.92	100.00	100.00	47.50	60553.00	49443.74	69419160.00	37.91	12162.77	10883.00
19	3	6	14362.00	22573.00	145.75	0	Spot (Block19, Row6, Column3)	9717.70	8900.00	4625.74	0.04	0.48	811.00	1012.09	811.00	768.52	0.10	0.76	100.00	100.00	0.00	8089.00	8906.70	5607110.00	11.33	2986.54	2438.00
19	4	6	14674.00	22574.00	149.25	0	Spot (Block19, Row6, Column4)	2347.43	2131.00	838.76	0.04	0.36	795.00	812.08	795.00	109.54	0.01	0.13	100.00	100.00	0.00	1336.00	1552.43	1420195.00	14.02	1224.31	1195.00
19	5	6	14972.00	22575.00	146.40	0	Spot (Block19, Row6, Column5)	20515.11	17590.00	12651.03	0.07	0.62	790.00	836.42	790.00	218.18	0.02	0.26	100.00	100.00	0.00	16800.00	19725.11	12042372.00	90.20	4408.36	3491.00
19	6	6	15267.00	22572.00	188.85	0	Spot (Block19, Row6, Column6)	1069.78	1077.00	130.43	0.00	0.12	882.00	1012.66	882.00	620.19	0.06	0.61	0.00	0.00	0.00	195.00	187.78	1084752.00	0.09	948.67	922.00
19	7	6	15571.00	22580.00	150.65	0	Spot (Block19, Row6, Column7)	2588.41	2251.00	1008.49	0.06	0.39	946.00	1084.72	946.00	637.73	0.06	0.59	83.00	51.00	0.00	1305.00	1642.41	1602227.00	2.36	1334.06	1278.00
19	8	6	15872.00	22579.00	192.20	0	Spot (Block19, Row6, Column8)	1120.65	1066.00	184.58	0.02	0.16	898.00	954.25	898.00	296.95	0.03	0.31	27.00	4.00	0.00	168.00	222.65	1172198.00	0.56	966.40	966.50
19	1	7	13768.00	22868.00	174.40	0	Spot (Block19, Row7, Column1)	41505.38	42253.00	20629.17	0.01	0.50	873.00	1259.92	873.00	1148.29	0.16	0.91	100.00	100.00	27.85	41380.00	40632.38	35321300.00	35.05	7470.69	7289.00
19	2	7	14081.00	22876.00	197.90	0	Spot (Block19, Row7, Column2)	1010.12	988.00	140.99	0.01	0.14	847.00	1069.44	847.00	814.09	0.10	0.76	0.00	0.00	0.00	141.00	163.12	1125269.00	-0.07	876.33	876.00
19	3	7	14364.00	22880.00	188.40	0	Spot (Block19, Row7, Column3)	888.45	884.00	87.86	0.00	0.10	796.00	809.89	796.00	100.62	0.01	0.12	40.00	9.00	0.00	88.00	92.45	884895.00	0.78	841.04	828.00
19	4	7	14668.00	22878.00	188.00	0	Spot (Block19, Row7, Column4)	962.14	948.50	103.97	0.01	0.11	791.00	822.09	791.00	261.79	0.02	0.32	19.00	0.00	0.00	157.50	171.14	958289.00	0.53	847.38	852.00
19	5	7	14905.00	22869.00	241.75	0	Spot (Block19, Row7, Column5)	893.31	881.00	141.86	0.01	0.16	802.00	966.06	802.00	654.34	0.08	0.68	0.00	0.00	0.00	79.00	91.31	1505226.00	-0.11	830.56	800.00
19	6	7	15267.00	22878.00	212.70	0	Spot (Block19, Row7, Column6)	50706.11	65535.00	18610.39	0.11	0.37	993.00	1597.35	993.00	1407.17	0.21	0.88	100.00	100.00	54.23	64542.00	49713.11	65360884.00	34.90	12271.54	12189.00
19	7	7	15550.00	22882.00	157.85	0	Spot (Block19, Row7, Column7)	3203.39	3083.00	1246.92	0.02	0.39	998.00	1306.91	998.00	958.48	0.12	0.73	83.00	53.00	0.00	2085.00	2205.39	2210337.00	1.98	1439.36	1207.50
19	8	7	15872.00	22885.00	190.40	0	Spot (Block19, Row7, Column8)	61015.08	65535.00	8714.95	0.03	0.14	972.00	1130.30	972.00	523.79	0.07	0.46	100.00	100.00	69.57	64563.00	60043.08	62358104.00	114.33	15257.52	13214.50
19	1	8	13768.00	23169.00	155.10	0	Spot (Block19, Row8, Column1)	1792.86	1612.00	806.16	0.05	0.45	827.00	925.94	827.00	525.41	0.05	0.57	71.00	30.00	0.00	785.00	965.86	1188663.00	1.65	1072.80	1001.50
19	2	8	14083.00	23168.00	156.05	0	Spot (Block19, Row8, Column2)	1097.79	1091.00	127.89	0.00	0.12	831.00	847.17	831.00	103.11	0.01	0.12	90.00	62.00	0.00	260.00	266.79	736617.00	2.43	950.45	924.00
19	3	8	14363.00	23173.00	158.50	0	Spot (Block19, Row8, Column3)	1129.33	1096.50	170.74	0.01	0.15	801.00	835.99	801.00	259.18	0.02	0.31	61.00	14.00	0.00	295.50	328.33	786017.00	1.13	921.40	904.00
19	4	8	14666.00	23177.00	157.55	0	Spot (Block19, Row8, Column4)	63848.55	65535.00	5672.21	0.01	0.09	805.00	870.84	805.00	361.82	0.03	0.42	100.00	100.00	87.17	64730.00	63043.55	43800520.00	174.06	17310.68	12768.00
19	5	8	14946.00	23182.00	190.80	0	Spot (Block19, Row8, Column5)	988.19	973.00	164.62	0.01	0.17	810.00	1045.77	810.00	903.02	0.11	0.86	0.00	0.00	0.00	163.00	178.19	1014873.00	-0.06	855.53	868.00
19	6	8	15270.00	23179.00	236.55	0	Spot (Block19, Row8, Column6)	57565.26	65535.00	14974.37	0.06	0.26	1026.00	1643.49	1026.00	1519.41	0.20	0.92	100.00	100.00	70.68	64509.00	56539.26	92681208.00	36.80	12020.53	11719.00
19	7	8	15571.00	23183.00	143.60	0	Spot (Block19, Row8, Column7)	3755.51	3671.50	1475.26	0.01	0.39	995.00	1271.86	995.00	962.80	0.11	0.76	86.00	61.00	0.00	2676.50	2760.51	2088066.00	2.58	1919.65	1669.50
19	8	8	15856.00	23181.00	154.85	0	Spot (Block19, Row8, Column8)	64014.50	65535.00	5808.71	0.01	0.09	993.00	1123.60	993.00	474.54	0.05	0.42	100.00	100.00	87.90	64542.00	63021.50	42313976.00	132.53	16030.83	13031.50
20	1	1	18287.00	21090.00	157.85	0	Spot (Block20, Row1, Column1)	48712.82	54607.00	17527.80	0.05	0.36	1035.00	1118.68	1035.00	317.77	0.03	0.28	100.00	100.00	42.38	53572.00	47677.82	33563392.00	149.78	11286.87	10223.00
20	2	1	18577.00	21095.00	154.15	0	Spot (Block20, Row1, Column2)	44407.43	45196.50	19324.38	0.01	0.44	1084.00	1203.20	1084.00	534.42	0.05	0.44	100.00	100.00	33.13	44112.50	43323.43	28953832.00	80.84	9114.40	7975.50
20	3	1	18882.00	21099.00	151.35	0	Spot (Block20, Row1, Column3)	38273.62	36508.50	22353.26	0.02	0.58	1064.00	1120.28	1064.00	380.17	0.02	0.34	100.00	100.00	26.11	35444.50	37209.62	24189040.00	97.73	7356.75	5741.50
20	4	1	19175.00	21100.00	149.60	0	Spot (Block20, Row1, Column4)	36577.32	33055.50	18404.11	0.04	0.50	1075.00	1184.83	1075.00	550.09	0.04	0.46	100.00	100.00	10.56	31980.50	35502.32	22165920.00	64.34	8353.20	7430.50
20	5	1	19479.00	21101.00	156.40	0	Spot (Block20, Row1, Column5)	46010.75	64693.00	22689.37	0.15	0.49	1074.00	1111.21	1074.00	240.20	0.01	0.22	100.00	100.00	49.63	63619.00	44936.75	31057472.00	186.93	8477.50	7334.00
20	6	1	19775.00	21103.00	153.55	0	Spot (Block20, Row1, Column6)	53466.97	65535.00	15594.60	0.09	0.29	1092.00	1148.26	1092.00	301.15	0.02	0.26	100.00	100.00	54.04	64443.00	52374.97	34433000.00	173.73	12475.37	10045.00
20	7	1	20072.00	21108.00	157.90	0	Spot (Block20, Row1, Column7)	64552.37	65535.00	4905.66	0.01	0.08	1115.00	1182.55	1115.00	328.24	0.03	0.28	100.00	100.00	92.91	64420.00	63437.37	44606108.00	193.06	19105.91	14117.00
20	8	1	20384.00	21103.00	159.80	0	Spot (Block20, Row1, Column8)	6374.77	6014.00	2780.31	0.03	0.44	1085.00	1107.22	1085.00	226.70	0.01	0.20	100.00	100.00	0.00	4929.00	5289.77	4475092.00	23.24	2268.03	2065.00
20	1	2	18301.00	21409.00	230.85	0	Spot (Block20, Row2, Column1)	1129.18	1106.00	110.92	0.01	0.10	1001.00	1088.11	1001.00	428.03	0.04	0.39	0.00	0.00	0.00	105.00	128.18	1727653.00	0.10	1039.87	1021.00
20	2	2	18579.00	21395.00	139.50	0	Spot (Block20, Row2, Column2)	53060.43	62550.00	15298.68	0.07	0.29	1069.00	1185.22	1069.00	603.97	0.04	0.51	100.00	100.00	45.54	61481.00	51991.43	27963016.00	85.89	10699.93	10528.50
20	3	2	18886.00	21397.00	149.85	0	Spot (Block20, Row2, Column3)	4077.79	3456.50	1847.89	0.07	0.45	1058.00	1215.00	1058.00	699.40	0.06	0.58	98.00	78.00	0.00	2398.50	3019.79	2511919.00	4.09	1760.90	1634.00
20	4	2	19182.00	21400.00	176.90	0	Spot (Block20, Row2, Column4)	43095.46	44361.50	18567.93	0.01	0.43	1068.00	1283.73	1068.00	815.46	0.08	0.64	100.00	100.00	21.17	43293.50	42027.46	37665620.00	51.27	8133.40	7875.00
20	5	2	19484.00	21402.00	190.40	0	Spot (Block20, Row2, Column5)	5626.27	5522.00	1787.59	0.01	0.32	1091.00	1318.14	1091.00	1109.52	0.08	0.84	100.00	94.00	0.00	4431.00	4535.27	5766929.00	3.88	2236.46	2061.00
20	6	2	19772.00	21400.00	150.15	0	Spot (Block20, Row2, Column6)	24857.00	22443.00	14089.66	0.04	0.57	1156.00	1499.46	1156.00	1288.97	0.11	0.86	100.00	100.00	0.00	21287.00	23701.00	15386485.00	18.12	6385.96	5084.00
20	7	2	20078.00	21404.00	151.00	0	Spot (Block20, Row2, Column7)	25434.58	22529.00	15648.41	0.05	0.62	1151.00	1249.09	1151.00	436.89	0.04	0.35	100.00	100.00	0.48	21378.00	24283.58	15896614.00	55.36	5796.57	4748.00
20	8	2	20361.00	21416.00	190.85	0	Spot (Block20, Row2, Column8)	1323.57	1297.00	135.55	0.01	0.10	1082.00	1129.33	1082.00	302.96	0.02	0.27	30.00	0.00	0.00	215.00	241.57	1359304.00	0.64	1178.56	1173.50
20	1	3	18280.00	21695.00	157.15	0	Spot (Block20, Row3, Column1)	52541.14	65535.00	17752.30	0.10	0.34	997.00	1038.69	997.00	227.46	0.02	0.22	100.00	100.00	56.89	64538.00	51544.14	35465552.00	226.42	11606.24	8736.00
20	2	3	18579.00	21700.00	148.50	0	Spot (Block20, Row3, Column2)	5831.85	5325.00	2672.32	0.04	0.46	1054.00	1172.22	1054.00	506.95	0.05	0.43	100.00	100.00	0.00	4271.00	4777.85	3510774.00	9.19	2184.51	1983.00
20	3	3	18869.00	21699.00	148.50	0	Spot (Block20, Row3, Column3)	20770.91	18053.00	13767.97	0.06	0.66	1020.00	1093.57	1020.00	278.14	0.03	0.25	100.00	100.00	3.17	17033.00	19750.91	12441775.00	70.75	6317.25	3819.00
20	4	3	19178.00	21697.00	153.25	0	Spot (Block20, Row3, Column4)	55120.51	65535.00	14465.41	0.08	0.26	1022.00	1165.74	1022.00	601.22	0.06	0.52	100.00	100.00	57.81	64513.00	54098.51	35277408.00	89.74	13698.99	10852.50
20	5	3	19483.00	21697.00	150.05	0	Spot (Block20, Row3, Column5)	10376.06	8377.50	9016.55	0.09	0.87	1060.00	1361.25	1060.00	1242.04	0.11	0.91	97.00	79.00	0.97	7317.50	9316.06	6391652.00	7.26	3284.47	2154.00
20	6	3	19780.00	21698.00	218.20	0	Spot (Block20, Row3, Column6)	56360.43	65535.00	11882.11	0.07	0.21	1213.00	1813.14	1213.00	1555.12	0.17	0.86	100.00	100.00	50.66	64322.00	55147.43	76650864.00	35.08	17168.38	17107.00
20	7	3	20089.00	21707.00	153.90	0	Spot (Block20, Row3, Column7)	46569.06	56255.00	20886.70	0.08	0.45	1192.00	1450.33	1192.00	884.35	0.09	0.61	100.00	100.00	45.23	55063.00	45377.06	30270092.00	51.02	9591.14	8436.50
20	8	3	20378.00	21708.00	162.85	0	Spot (Block20, Row3, Column8)	50108.15	54966.00	16295.58	0.04	0.33	1106.00	1207.68	1106.00	430.39	0.04	0.36	100.00	100.00	38.86	53860.00	49002.15	36879888.00	113.62	10261.60	9125.00
20	1	4	18281.00	21998.00	154.00	0	Spot (Block20, Row4, Column1)	54505.28	65535.00	14947.97	0.08	0.27	998.00	1111.89	998.00	450.49	0.05	0.41	100.00	100.00	56.07	64537.00	53507.28	35483220.00	118.52	13011.31	9451.00
20	2	4	18573.00	21997.00	191.15	0	Spot (Block20, Row4, Column2)	27875.68	25776.00	16325.18	0.03	0.59	1060.50	1250.26	1060.50	632.04	0.07	0.51	100.00	100.00	1.36	24715.50	26815.18	28711972.00	42.13	6159.11	6190.50
20	3	4	18881.00	21999.00	162.95	0	Spot (Block20, Row4, Column3)	64515.55	65535.00	5248.30	0.01	0.08	1061.00	1274.60	1061.00	783.50	0.08	0.61	100.00	100.00	95.12	64474.00	63454.55	47548428.00	80.72	16736.94	12686.00
20	4	4	19164.00	22004.00	152.00	0	Spot (Block20, Row4, Column4)	3484.37	3234.00	1176.13	0.03	0.34	1011.00	1081.58	1011.00	307.50	0.03	0.28	100.00	99.00	0.00	2223.00	2473.37	2216061.00	7.81	1625.27	1525.00
20	5	4	19477.00	22008.00	156.10	0	Spot (Block20, Row4, Column5)	5737.80	3646.50	8110.24	0.20	1.41	1020.00	1078.38	1020.00	282.56	0.02	0.26	93.00	88.00	0.75	2626.50	4717.80	3832853.00	16.49	2471.63	1335.50
20	6	4	19785.00	22002.00	189.90	0	Spot (Block20, Row4, Column6)	6900.55	6844.00	1993.86	0.00	0.29	1105.00	1321.46	1105.00	808.70	0.08	0.61	100.00	99.00	0.00	5739.00	5795.55	6990258.00	6.90	2669.33	2457.00
20	7	4	20072.00	22008.00	153.40	0	Spot (Block20, Row4, Column7)	37057.55	35062.00	24236.26	0.02	0.65	1193.00	1398.79	1193.00	666.08	0.07	0.48	100.00	100.00	29.70	33869.00	35864.55	23828112.00	53.54	7500.87	6491.00
20	8	4	20377.00	22012.00	155.75	0	Spot (Block20, Row4, Column8)	12771.44	11139.50	7528.18	0.06	0.59	1122.00	1222.38	1122.00	387.37	0.04	0.32	100.00	100.00	0.00	10017.50	11649.44	8531324.00	29.81	3430.51	2801.00
20	1	5	18279.00	22297.00	154.65	0	Spot (Block20, Row5, Column1)	50381.36	64908.50	17942.79	0.11	0.36	1004.00	1315.20	1004.00	890.39	0.12	0.68	100.00	100.00	49.23	63904.50	49377.36	32748128.00	55.11	11944.64	8979.50
20	2	5	18573.00	22296.00	160.85	0	Spot (Block20, Row5, Column2)	52976.71	63741.50	15060.41	0.08	0.28	1112.00	1491.87	1112.00	1020.75	0.13	0.68	100.00	100.00	48.46	62629.50	51864.71	37825688.00	50.44	11184.42	10519.00
20	3	5	18877.00	22296.00	177.80	0	Spot (Block20, Row5, Column3)	51196.71	65535.00	18416.15	0.11	0.36	1089.00	1389.32	1089.00	952.83	0.11	0.69	100.00	100.00	50.79	64446.00	50107.71	45463116.00	52.27	9386.60	9310.00
20	4	5	19175.00	22305.00	153.90	0	Spot (Block20, Row5, Column4)	42591.88	45898.00	22356.78	0.03	0.52	1004.00	1169.93	1004.00	691.22	0.07	0.59	100.00	100.00	39.05	44894.00	41587.88	27812668.00	59.93	7746.12	6417.00
20	5	5	19477.00	22300.00	162.00	0	Spot (Block20, Row5, Column5)	64495.98	65535.00	5146.51	0.01	0.08	1016.00	1101.41	1016.00	365.71	0.04	0.33	100.00	100.00	94.49	64519.00	63479.98	46824536.00	173.35	18388.83	14086.50
20	6	5	19780.00	22301.00	153.00	0	Spot (Block20, Row5, Column6)	26917.32	24330.00	14928.74	0.04	0.55	1087.00	1233.40	1087.00	585.97	0.05	0.48	100.00	100.00	0.31	23243.00	25830.32	17280920.00	43.83	5519.29	4969.00
20	7	5	20081.00	22303.00	217.10	0	Spot (Block20, Row5, Column7)	56504.31	65535.00	13815.79	0.06	0.24	1195.00	1536.41	1195.00	891.82	0.11	0.58	100.00	100.00	61.13	64340.00	55309.31	76168624.00	61.64	13041.70	12640.50
20	8	5	20380.00	22307.00	155.80	0	Spot (Block20, Row5, Column8)	48066.23	65535.00	21788.53	0.13	0.45	1112.00	1278.10	1112.00	609.25	0.06	0.48	100.00	100.00	53.22	64423.00	46954.23	32060404.00	76.80	9620.12	7152.50
20	1	6	18274.00	22592.00	221.10	0	Spot (Block20, Row6, Column1)	50726.81	55815.00	15718.97	0.04	0.31	1064.00	1630.92	1064.00	1277.08	0.19	0.78	100.00	100.00	41.79	54751.00	49662.81	71373192.00	38.44	11939.47	11307.50
20	2	6	18574.00	22596.00	219.95	0	Spot (Block20, Row6, Column2)	53718.93	65535.00	15766.47	0.09	0.29	1111.00	1544.62	1111.00	1120.10	0.14	0.73	100.00	100.00	54.40	64424.00	52607.93	74455192.00	46.58	12796.21	12042.00
20	3	6	18864.00	22596.00	155.25	0	Spot (Block20, Row6, Column3)	61684.07	65535.00	7775.89	0.03	0.13	1028.00	1303.22	1028.00	912.21	0.10	0.70	100.00	100.00	73.26	64507.00	60656.07	40835220.00	66.19	15620.31	12970.00
20	4	6	19175.00	22598.00	149.20	0	Spot (Block20, Row6, Column4)	16620.01	14286.00	10402.45	0.07	0.63	991.00	1049.24	991.00	280.04	0.02	0.27	100.00	100.00	0.00	13295.00	15629.01	10154824.00	55.60	4124.82	3451.00
20	5	6	19474.00	22600.00	160.95	0	Spot (Block20, Row6, Column5)	64287.96	65535.00	5750.46	0.01	0.09	1019.00	1159.07	1019.00	523.41	0.06	0.45	100.00	100.00	93.45	64516.00	63268.96	46159200.00	120.61	16262.94	13062.00
20	6	6	19775.00	22605.00	151.85	0	Spot (Block20, Row6, Column6)	8732.44	6685.50	6179.63	0.12	0.71	1077.00	1257.07	1077.00	736.47	0.07	0.59	100.00	82.00	0.00	5608.50	7655.44	5518902.00	10.15	2330.45	2138.00
20	7	6	20074.00	22600.00	156.70	0	Spot (Block20, Row6, Column7)	54961.59	65535.00	15834.72	0.08	0.29	1147.00	1314.41	1147.00	643.37	0.06	0.49	100.00	100.00	62.11	64388.00	53814.59	36989460.00	83.38	13100.57	9902.50
20	8	6	20381.00	22611.00	155.30	0	Spot (Block20, Row6, Column8)	56626.85	65535.00	14753.80	0.06	0.26	1115.00	1188.55	1115.00	292.23	0.03	0.25	100.00	100.00	66.72	64420.00	55511.85	37600544.00	189.71	13968.28	11824.00
20	1	7	18273.00	22896.00	184.65	0	Spot (Block20, Row7, Column1)	36710.61	32887.00	21010.24	0.05	0.57	996.00	1284.38	996.00	876.61	0.11	0.68	100.00	100.00	20.62	31891.00	35714.61	35242384.00	40.41	7293.95	7410.00
20	2	7	18572.00	22900.00	151.40	0	Spot (Block20, Row7, Column2)	4455.51	3491.50	2762.01	0.11	0.62	1026.00	1228.21	1026.00	715.53	0.08	0.58	84.00	66.00	0.00	2465.50	3429.51	2815885.00	4.51	1662.76	1561.50
20	3	7	18862.00	22899.00	181.20	0	Spot (Block20, Row7, Column3)	1268.09	1267.00	138.69	0.00	0.11	1000.00	1051.91	1000.00	286.42	0.02	0.27	40.00	1.00	0.00	267.00	268.09	1166643.00	0.75	1112.96	1101.50
20	4	7	19170.00	22904.00	157.15	0	Spot (Block20, Row7, Column4)	3033.26	2503.00	1505.84	0.08	0.50	993.00	1093.96	993.00	487.86	0.04	0.45	91.00	65.00	0.00	1510.00	2040.26	2047448.00	3.98	1410.27	1382.00
20	5	7	19469.00	22903.00	189.05	0	Spot (Block20, Row7, Column5)	33689.57	30226.00	19671.04	0.05	0.58	1041.00	1398.26	1041.00	1061.91	0.13	0.76	100.00	100.00	10.43	29185.00	32648.57	33925496.00	30.41	6840.06	6696.00
20	6	7	19769.00	22903.00	217.15	0	Spot (Block20, Row7, Column6)	51821.16	65535.00	17446.45	0.10	0.34	1173.00	1834.31	1173.00	1495.55	0.19	0.82	100.00	100.00	55.61	64362.00	50648.16	69700184.00	33.42	12775.67	12426.50
20	7	7	20059.00	22906.00	156.25	0	Spot (Block20, Row7, Column7)	61871.37	65535.00	8075.45	0.02	0.13	1146.00	1436.84	1146.00	922.94	0.10	0.64	100.00	100.00	75.60	64389.00	60725.37	41577936.00	65.48	15503.87	11211.00
20	8	7	20376.00	22913.00	187.80	0	Spot (Block20, Row7, Column8)	16162.77	16243.50	3886.26	0.00	0.24	1114.00	1228.72	1114.00	371.70	0.04	0.30	100.00	100.00	0.00	15129.50	15048.77	16033465.00	40.18	5001.98	4782.00
20	1	8	18263.00	23204.00	172.90	0	Spot (Block20, Row8, Column1)	1274.37	1201.50	240.25	0.03	0.19	974.00	1040.58	974.00	423.03	0.03	0.41	27.00	1.00	0.00	227.50	300.37	1060272.00	0.55	1059.57	1041.00
20	2	8	18572.00	23196.00	148.70	0	Spot (Block20, Row8, Column2)	18547.56	16777.50	10543.83	0.04	0.57	994.00	1028.52	994.00	165.00	0.01	0.16	100.00	100.00	0.00	15783.50	17553.56	11276915.00	106.18	4551.53	3807.00
20	3	8	18861.00	23197.00	150.80	0	Spot (Block20, Row8, Column3)	33635.07	28719.00	23188.55	0.07	0.69	995.00	1039.84	995.00	230.77	0.02	0.22	100.00	100.00	21.31	27724.00	32640.07	20988348.00	141.24	6877.69	6262.50
20	4	8	19169.00	23202.00	157.45	0	Spot (Block20, Row8, Column4)	60620.15	65535.00	9716.60	0.03	0.16	997.00	1046.16	997.00	260.02	0.02	0.25	100.00	100.00	72.38	64538.00	59623.15	41707044.00	229.11	14663.23	11442.00
20	5	8	19459.00	23199.00	153.55	0	Spot (Block20, Row8, Column5)	2917.46	2812.00	1028.85	0.02	0.35	1008.00	1244.02	1008.00	814.36	0.09	0.65	84.00	54.00	0.00	1804.00	1909.46	1893434.00	2.05	1434.48	1406.50
20	6	8	19771.00	23206.00	220.15	0	Spot (Block20, Row8, Column6)	54246.38	65535.00	14927.39	0.08	0.28	1128.00	1631.47	1128.00	1287.43	0.16	0.79	100.00	100.00	52.66	64407.00	53118.38	75403192.00	40.87	12417.44	12275.00
20	7	8	20070.00	23205.00	150.95	0	Spot (Block20, Row8, Column7)	43713.92	47873.00	20924.47	0.04	0.48	1105.00	1360.20	1105.00	832.21	0.09	0.61	100.00	100.00	34.51	46768.00	42608.92	27233932.00	50.89	9048.13	7305.50
20	8	8	20358.00	23207.00	157.10	0	Spot (Block20, Row8, Column8)	62927.04	65535.00	6440.32	0.02	0.10	1113.00	1220.83	1113.00	378.90	0.04	0.31	100.00	100.00	79.79	64422.00	61814.04	42664928.00	162.86	17345.94	13374.50
21	1	1	4751.00	25511.00	153.90	0	Spot (Block21, Row1, Column1)	58104.52	65535.00	11641.21	0.05	0.20	812.00	924.55	812.00	336.29	0.06	0.36	100.00	100.00	62.88	64723.00	57292.52	37884468.00	170.03	12498.74	10365.00
21	2	1	5049.00	25515.00	140.95	0	Spot (Block21, Row1, Column2)	4377.94	4303.00	1626.52	0.01	0.37	745.00	773.91	745.00	147.45	0.02	0.19	100.00	100.00	0.00	3558.00	3632.94	2355331.00	24.44	1591.57	1459.00
21	3	1	5356.00	25527.00	224.80	0	Spot (Block21, Row1, Column3)	854.13	829.00	81.24	0.01	0.10	724.00	742.62	724.00	66.88	0.01	0.09	80.00	41.00	0.00	105.00	130.13	1237631.00	1.67	806.16	775.50
21	4	1	5647.00	25518.00	138.65	0	Spot (Block21, Row1, Column4)	3553.39	3524.00	1251.07	0.00	0.35	724.00	737.15	724.00	64.69	0.01	0.09	100.00	100.00	0.00	2800.00	2829.39	1854872.00	43.53	1467.17	1393.00
21	5	1	5958.00	25520.00	153.50	0	Spot (Block21, Row1, Column5)	1287.85	1231.50	304.55	0.02	0.24	708.00	727.54	708.00	117.52	0.01	0.16	99.00	89.00	0.00	523.50	579.85	829377.00	4.77	862.04	858.50
21	6	1	6247.00	25523.00	144.60	0	Spot (Block21, Row1, Column6)	2228.32	2139.00	781.61	0.02	0.35	732.00	751.73	732.00	91.58	0.01	0.12	100.00	100.00	0.00	1407.00	1496.32	1263460.00	16.12	1135.31	1077.00
21	7	1	6544.00	25524.00	141.05	0	Spot (Block21, Row1, Column7)	2684.64	2637.00	1081.57	0.01	0.40	736.00	752.95	736.00	77.43	0.01	0.10	100.00	100.00	0.00	1901.00	1948.64	1447023.00	24.95	1320.27	1266.00
21	8	1	6846.00	25536.00	173.50	0	Spot (Block21, Row1, Column8)	2162.45	1284.00	5265.21	0.23	2.43	742.00	754.44	742.00	75.35	0.01	0.10	97.00	93.00	0.36	542.00	1420.45	1825107.00	18.69	1225.55	914.00
21	1	2	4749.00	25841.00	235.45	0	Spot (Block21, Row2, Column1)	851.66	841.00	132.34	0.01	0.16	751.00	804.11	751.00	224.89	0.03	0.28	1.00	0.00	0.00	90.00	100.66	1360957.00	0.21	777.26	791.00
21	2	2	5046.00	25815.00	130.20	0	Spot (Block21, Row2, Column2)	1155.68	1146.00	155.12	0.00	0.13	721.00	739.80	721.00	67.76	0.01	0.09	99.00	97.00	0.00	425.00	434.68	525833.00	6.14	877.93	871.00
21	3	2	5365.00	25805.00	152.75	0	Spot (Block21, Row2, Column3)	1186.13	992.00	1520.08	0.08	1.28	719.00	732.77	719.00	63.71	0.01	0.09	95.00	86.00	0.00	273.00	467.13	766239.00	7.12	868.77	886.00
21	4	2	5660.00	25817.00	204.15	0	Spot (Block21, Row2, Column4)	938.38	925.00	88.60	0.01	0.09	722.00	739.85	722.00	82.35	0.01	0.11	95.00	72.00	0.00	203.00	216.38	1112921.00	2.41	811.23	810.00
21	5	2	5958.00	25823.00	173.35	0	Spot (Block21, Row2, Column5)	10616.53	10342.00	4348.99	0.01	0.41	712.00	758.25	712.00	247.45	0.03	0.33	100.00	100.00	0.00	9630.00	9904.53	8886035.00	39.84	3007.07	2730.00
21	6	2	6250.00	25812.00	191.80	0	Spot (Block21, Row2, Column6)	1013.41	982.00	189.93	0.01	0.19	730.00	836.75	730.00	497.99	0.06	0.60	12.00	0.00	0.00	252.00	283.41	1051916.00	0.35	820.62	802.00
21	7	2	6549.00	25823.00	187.60	0	Spot (Block21, Row2, Column7)	922.35	897.00	120.61	0.01	0.13	728.00	756.48	728.00	171.17	0.02	0.23	47.00	14.00	0.00	169.00	194.35	913123.00	0.97	791.26	793.00
21	8	2	6870.00	25833.00	231.40	0	Spot (Block21, Row2, Column8)	811.06	804.00	62.60	0.00	0.08	730.00	787.42	730.00	346.99	0.03	0.44	0.00	0.00	0.00	74.00	81.06	1246599.00	0.07	752.30	738.50
21	1	3	4753.00	26112.00	135.15	0	Spot (Block21, Row3, Column1)	2957.79	2810.00	812.01	0.02	0.27	733.00	749.25	733.00	63.70	0.01	0.09	100.00	100.00	0.00	2077.00	2224.79	1452273.00	34.67	1409.63	1250.50
21	2	3	5049.00	26118.00	192.00	0	Spot (Block21, Row3, Column2)	918.89	904.50	106.85	0.01	0.12	718.00	786.08	718.00	318.91	0.04	0.41	13.00	0.00	0.00	186.50	200.89	957485.00	0.42	794.89	785.50
21	3	3	5346.00	26111.00	165.85	0	Spot (Block21, Row3, Column3)	1736.95	1619.50	692.90	0.03	0.40	735.00	760.81	735.00	100.11	0.01	0.13	99.00	94.00	0.00	884.50	1001.95	1320082.00	9.75	1058.58	905.00
21	4	3	5650.00	26119.00	140.45	0	Spot (Block21, Row3, Column4)	3426.42	3389.00	1172.39	0.00	0.34	740.00	762.78	740.00	92.25	0.01	0.12	100.00	100.00	0.00	2649.00	2686.42	1829708.00	28.87	1373.21	1299.00
21	5	3	5946.00	26132.00	157.10	0	Spot (Block21, Row3, Column5)	1748.60	1561.00	1019.56	0.05	0.58	751.00	878.17	751.00	553.77	0.07	0.63	74.00	29.00	0.00	810.00	997.60	1187297.00	1.57	1005.86	1017.50
21	6	3	6251.00	26120.00	229.50	0	Spot (Block21, Row3, Column6)	44706.91	36534.50	17657.66	0.09	0.39	784.00	1057.12	784.00	830.79	0.13	0.79	100.00	100.00	35.62	35750.50	43922.91	67776224.00	52.54	11743.25	11495.00
21	7	3	6580.00	26128.00	196.75	0	Spot (Block21, Row3, Column7)	983.72	973.00	168.28	0.00	0.17	749.00	923.92	749.00	668.52	0.09	0.72	0.00	0.00	0.00	224.00	234.72	1077178.00	0.09	833.17	803.50
21	8	3	6851.00	26126.00	161.20	0	Spot (Block21, Row3, Column8)	61028.69	65535.00	10593.16	0.03	0.17	767.00	882.58	767.00	536.88	0.06	0.61	100.00	100.00	77.37	64768.00	60261.69	43696952.00	112.03	13578.04	11386.00
21	1	4	4749.00	26411.00	138.25	0	Spot (Block21, Row4, Column1)	3475.18	3457.00	1245.80	0.00	0.36	768.00	834.19	768.00	320.65	0.04	0.38	100.00	99.00	0.00	2689.00	2707.18	1789718.00	8.24	1493.38	1252.00
21	2	4	5047.00	26415.00	168.35	0	Spot (Block21, Row4, Column2)	18963.34	16761.00	10657.18	0.05	0.56	747.00	936.88	747.00	562.46	0.10	0.60	100.00	100.00	0.00	16014.00	18216.34	14962077.00	32.05	3911.48	3925.00
21	3	4	5349.00	26418.00	136.50	0	Spot (Block21, Row4, Column3)	17727.13	16953.00	6982.70	0.02	0.39	750.00	906.88	750.00	527.93	0.08	0.58	100.00	100.00	0.00	16203.00	16977.13	8952201.00	31.86	4192.79	3386.50
21	4	4	5627.00	26430.00	213.50	0	Spot (Block21, Row4, Column4)	897.08	886.00	95.89	0.01	0.11	739.00	766.80	739.00	128.34	0.02	0.17	62.00	12.00	0.00	147.00	158.08	1167996.00	1.02	772.95	773.50
21	5	4	5942.00	26417.00	143.85	0	Spot (Block21, Row4, Column5)	1333.58	1241.50	452.11	0.03	0.34	744.00	778.47	744.00	146.52	0.02	0.19	96.00	84.00	0.00	497.50	589.58	744140.00	3.79	935.49	895.00
21	6	4	6248.00	26421.00	175.05	0	Spot (Block21, Row4, Column6)	14539.20	14280.00	5808.63	0.01	0.40	777.00	903.17	777.00	554.92	0.07	0.61	100.00	100.00	0.00	13503.00	13762.20	12401939.00	24.57	3814.24	3469.00
21	7	4	6550.00	26422.00	165.25	0	Spot (Block21, Row4, Column7)	1220.84	1216.50	260.95	0.00	0.21	766.00	886.36	766.00	542.38	0.06	0.61	34.00	0.00	0.00	450.50	454.84	925397.00	0.62	860.16	866.00
21	8	4	6852.00	26435.00	155.95	0	Spot (Block21, Row4, Column8)	1328.86	1260.00	280.02	0.02	0.21	759.00	813.21	759.00	328.27	0.03	0.40	79.00	35.00	0.00	501.00	569.86	889007.00	1.57	935.71	922.50
21	1	5	4747.00	26714.00	138.55	0	Spot (Block21, Row5, Column1)	8578.10	7910.00	3685.32	0.04	0.43	812.00	949.96	812.00	558.79	0.07	0.59	100.00	100.00	0.00	7098.00	7766.10	4434878.00	13.65	2596.42	2237.00
21	2	5	5045.00	26715.00	159.20	0	Spot (Block21, Row5, Column2)	62321.25	65535.00	8762.42	0.02	0.14	815.00	1123.38	815.00	803.71	0.14	0.72	100.00	100.00	82.04	64720.00	61506.25	43375996.00	76.14	14378.16	12767.00
21	3	5	5346.00	26717.00	153.95	0	Spot (Block21, Row5, Column3)	50774.09	64336.50	17540.92	0.10	0.35	780.00	998.48	780.00	676.04	0.11	0.68	100.00	100.00	48.77	63556.50	49994.09	32901852.00	73.63	8863.68	8125.00
21	4	5	5630.00	26723.00	137.30	0	Spot (Block21, Row5, Column4)	3072.23	1860.00	6434.35	0.22	2.09	751.00	853.95	751.00	444.05	0.06	0.52	88.00	64.00	0.20	1109.00	2321.23	1551478.00	5.00	1372.68	1035.00
21	5	5	5949.00	26721.00	137.95	0	Spot (Block21, Row5, Column5)	15243.19	14967.50	6321.28	0.01	0.41	735.00	764.62	735.00	124.78	0.02	0.16	100.00	100.00	0.00	14232.50	14508.19	7835002.00	116.03	3862.01	3179.00
21	6	5	6251.00	26723.00	195.55	0	Spot (Block21, Row5, Column6)	1181.42	1182.00	250.00	0.00	0.21	779.00	906.59	779.00	579.00	0.07	0.64	23.00	0.00	0.00	403.00	402.42	1278297.00	0.47	894.55	892.00
21	7	5	6547.00	26724.00	216.90	0	Spot (Block21, Row5, Column7)	37312.45	29349.00	21784.65	0.10	0.58	794.00	1020.83	794.00	790.57	0.11	0.77	100.00	100.00	28.45	28555.00	36518.45	50222940.00	45.91	9400.08	9270.50
21	8	5	6852.00	26724.00	141.60	0	Spot (Block21, Row5, Column8)	1699.13	1625.00	478.80	0.02	0.28	768.00	831.41	768.00	454.26	0.03	0.55	82.00	46.00	0.00	857.00	931.13	927727.00	1.91	1031.78	967.00
21	1	6	4745.00	27014.00	232.95	0	Spot (Block21, Row6, Column1)	39380.43	28433.00	19207.87	0.14	0.49	883.00	1199.14	883.00	883.24	0.13	0.74	100.00	100.00	28.12	27550.00	38497.43	61748944.00	43.23	10939.49	10862.00
21	2	6	5047.00	27016.00	228.55	0	Spot (Block21, Row6, Column2)	31029.99	22071.00	18023.62	0.15	0.58	804.50	1115.69	804.50	880.23	0.14	0.79	100.00	100.00	8.25	21266.50	30225.49	46638160.00	33.98	8141.78	8051.00
21	3	6	5336.00	27015.00	139.45	0	Spot (Block21, Row6, Column3)	4328.68	4069.00	1707.82	0.03	0.39	769.00	923.16	769.00	592.67	0.08	0.64	100.00	98.00	0.00	3300.00	3559.68	2289872.00	5.75	1629.82	1540.50
21	4	6	5646.00	27017.00	161.35	0	Spot (Block21, Row6, Column4)	1153.89	1109.50	179.83	0.02	0.16	749.00	762.04	749.00	77.51	0.01	0.10	99.00	94.00	0.00	360.50	404.89	833107.00	5.06	872.68	872.00
21	5	6	5947.00	27018.00	134.90	0	Spot (Block21, Row6, Column5)	6337.65	6409.00	2542.19	0.00	0.40	738.00	773.49	738.00	191.13	0.02	0.25	100.00	100.00	0.00	5671.00	5599.65	3099113.00	29.11	2095.20	1792.50
21	6	6	6241.00	27020.00	213.70	0	Spot (Block21, Row6, Column6)	943.27	922.00	104.67	0.01	0.11	777.00	883.03	777.00	595.72	0.06	0.67	0.00	0.00	0.00	145.00	166.27	1232850.00	0.10	831.66	819.00
21	7	6	6549.00	27025.00	148.20	0	Spot (Block21, Row6, Column7)	1918.85	1884.00	567.87	0.01	0.30	788.00	897.52	788.00	582.08	0.06	0.65	80.00	45.00	0.00	1096.00	1130.85	1137881.00	1.75	1063.20	1029.00
21	8	6	6852.00	27032.00	164.05	0	Spot (Block21, Row6, Column8)	1233.52	1191.50	224.47	0.02	0.18	786.00	800.45	786.00	128.90	0.01	0.16	96.00	76.00	0.00	405.50	447.52	905402.00	3.36	916.70	928.00
21	1	7	4743.00	27315.00	159.25	0	Spot (Block21, Row7, Column1)	26163.97	23001.00	14557.49	0.06	0.56	799.00	1062.35	799.00	874.45	0.12	0.82	100.00	100.00	0.14	22202.00	25364.97	18236288.00	28.71	4630.73	4462.00
21	2	7	5045.00	27306.00	220.30	0	Spot (Block21, Row7, Column2)	904.33	897.00	90.35	0.00	0.10	779.00	1065.28	779.00	2180.41	0.14	2.05	0.00	0.00	0.00	118.00	125.33	1259738.00	-0.07	799.88	799.00
21	3	7	5328.00	27307.00	215.55	0	Spot (Block21, Row7, Column3)	879.17	865.00	151.37	0.01	0.17	754.00	787.76	754.00	237.06	0.02	0.30	5.00	0.00	0.00	111.00	125.17	1165783.00	0.39	785.02	784.00
21	4	7	5628.00	27315.00	223.30	0	Spot (Block21, Row7, Column4)	979.22	983.00	94.80	0.00	0.10	768.00	811.26	768.00	249.29	0.02	0.31	26.00	0.00	0.00	215.00	211.22	1401268.00	0.67	829.40	815.00
21	5	7	5938.00	27319.00	214.60	0	Spot (Block21, Row7, Column5)	1066.21	1019.00	193.18	0.02	0.18	780.00	929.79	780.00	599.81	0.08	0.65	9.00	0.00	0.00	239.00	286.21	1403136.00	0.23	885.65	837.00
21	6	7	6243.00	27324.00	216.90	0	Spot (Block21, Row7, Column6)	34416.27	28894.00	19179.26	0.08	0.56	862.00	1254.04	862.00	1106.42	0.16	0.88	100.00	100.00	12.79	28032.00	33554.27	46290072.00	29.97	8776.05	8855.00
21	7	7	6518.00	27328.00	220.15	0	Spot (Block21, Row7, Column7)	1355.15	1102.00	1025.56	0.09	0.76	811.00	982.45	811.00	661.76	0.08	0.67	26.00	4.00	0.00	291.00	544.15	1879587.00	0.56	972.77	823.00
21	8	7	6847.00	27325.00	177.30	0	Spot (Block21, Row7, Column8)	24683.07	24805.00	8285.44	0.00	0.34	807.00	882.72	807.00	311.24	0.04	0.35	100.00	100.00	0.00	23998.00	23876.07	21745788.00	76.47	6297.19	5193.00
21	1	8	4734.00	27621.00	141.55	0	Spot (Block21, Row8, Column1)	1610.94	1528.50	553.70	0.02	0.34	745.00	855.57	745.00	1005.49	0.06	1.18	26.00	3.00	0.00	783.50	865.94	876354.00	0.75	971.89	957.00
21	2	8	5036.00	27651.00	185.00	0	Spot (Block21, Row8, Column2)	1096.90	1069.00	460.08	0.01	0.42	732.00	843.37	732.00	1870.32	0.06	2.22	0.00	0.00	0.00	337.00	364.90	1056318.00	0.14	932.50	883.50
21	3	8	5356.00	27606.00	160.45	0	Spot (Block21, Row8, Column3)	1613.85	1263.50	2147.87	0.11	1.33	760.00	824.76	760.00	297.35	0.04	0.36	72.00	41.00	0.00	503.50	853.85	1149059.00	2.65	1015.39	940.00
21	4	8	5643.00	27624.00	156.30	0	Spot (Block21, Row8, Column4)	64120.48	65535.00	5713.28	0.01	0.09	789.00	872.12	789.00	385.06	0.04	0.44	100.00	100.00	92.11	64746.00	63331.48	43089360.00	164.25	16970.61	12708.50
21	5	8	5914.00	27612.00	249.45	0	Spot (Block21, Row8, Column5)	984.83	959.00	190.94	0.01	0.19	779.00	978.25	779.00	771.86	0.10	0.79	0.00	0.00	0.00	180.00	205.83	1775650.00	0.01	847.07	794.00
21	6	8	6244.00	27621.00	222.55	0	Spot (Block21, Row8, Column6)	44644.09	39293.00	19508.53	0.06	0.44	904.00	1279.61	904.00	1120.88	0.15	0.88	100.00	100.00	41.58	38389.00	43740.09	63350556.00	38.69	11618.98	12110.00
21	7	8	6547.00	27621.00	176.40	0	Spot (Block21, Row8, Column7)	1816.03	1754.50	546.13	0.01	0.30	807.00	1028.39	807.00	730.58	0.11	0.71	62.00	21.00	0.00	947.50	1009.03	1579948.00	1.08	1111.07	1073.00
21	8	8	6830.00	27628.00	152.40	0	Spot (Block21, Row8, Column8)	63824.43	65535.00	6556.74	0.01	0.10	817.00	946.86	817.00	422.87	0.06	0.45	100.00	100.00	90.75	64718.00	63007.43	40720348.00	148.69	15020.90	12511.00
22	1	1	9255.00	25538.00	154.60	0	Spot (Block22, Row1, Column1)	56428.68	65535.00	12830.46	0.06	0.23	1270.00	1394.10	1270.00	573.98	0.04	0.41	100.00	100.00	58.26	64265.00	55158.68	36904664.00	95.88	13084.45	10971.00
22	2	1	9548.00	25545.00	163.90	0	Spot (Block22, Row1, Column2)	62273.90	65535.00	9704.59	0.02	0.16	1202.00	1444.21	1202.00	874.10	0.08	0.61	100.00	100.00	86.76	64333.00	61071.90	46581332.00	69.59	13607.80	12578.00
22	3	1	9855.00	25547.00	146.35	0	Spot (Block22, Row1, Column3)	41721.85	44023.00	21865.09	0.02	0.52	1168.00	1329.65	1168.00	753.03	0.06	0.57	100.00	100.00	33.05	42855.00	40553.85	24365672.00	53.64	8121.92	5903.50
22	4	1	10147.00	25546.00	154.05	0	Spot (Block22, Row1, Column4)	63998.05	65535.00	6053.62	0.01	0.09	1181.00	1353.94	1181.00	689.80	0.06	0.51	100.00	100.00	90.77	64354.00	62817.05	41599108.00	90.81	17615.80	13669.00
22	5	1	10452.00	25550.00	152.95	0	Spot (Block22, Row1, Column5)	50982.40	65535.00	19793.30	0.11	0.39	1145.00	1252.13	1145.00	453.33	0.04	0.36	100.00	100.00	56.65	64390.00	49837.40	32577992.00	109.70	10273.13	8215.00
22	6	1	10744.00	25552.00	148.40	0	Spot (Block22, Row1, Column6)	64516.75	65535.00	3778.01	0.01	0.06	1159.00	1254.71	1159.00	432.75	0.03	0.34	100.00	100.00	88.33	64376.00	63357.75	38710384.00	146.19	19929.62	16102.00
22	7	1	11043.00	25553.00	159.75	0	Spot (Block22, Row1, Column7)	64651.02	65535.00	4198.92	0.01	0.06	1140.00	1241.72	1140.00	403.99	0.04	0.33	100.00	100.00	93.21	64395.00	63511.02	45708708.00	156.96	18752.80	14548.50
22	8	1	11358.00	25551.00	171.15	0	Spot (Block22, Row1, Column8)	2197.50	2087.00	545.77	0.02	0.25	1106.00	1162.66	1106.00	244.72	0.02	0.21	98.00	87.00	0.00	981.00	1091.50	1795360.00	4.23	1424.47	1418.00
22	1	2	9252.00	25840.00	195.25	0	Spot (Block22, Row2, Column1)	1430.07	1393.00	204.47	0.01	0.14	1178.00	1281.02	1178.00	520.48	0.04	0.41	12.00	0.00	0.00	215.00	252.07	1535892.00	0.29	1277.54	1279.00
22	2	2	9546.00	25844.00	131.90	0	Spot (Block22, Row2, Column2)	56325.65	65535.00	13943.55	0.07	0.25	1122.00	1311.20	1122.00	683.06	0.07	0.52	100.00	100.00	57.60	64413.00	55203.65	26304224.00	80.54	11531.95	10188.00
22	3	2	9852.00	25840.00	145.70	0	Spot (Block22, Row2, Column3)	5216.89	4547.50	2522.03	0.06	0.48	1115.00	1293.13	1115.00	661.09	0.06	0.51	99.00	91.00	0.00	3432.50	4101.89	3015363.00	5.94	1956.72	1859.00
22	4	2	10156.00	25848.00	179.35	0	Spot (Block22, Row2, Column4)	39377.11	38031.00	20004.72	0.02	0.51	1185.00	1455.43	1185.00	865.12	0.09	0.59	100.00	100.00	18.65	36846.00	38192.11	35478932.00	43.83	7946.07	7716.50
22	5	2	10458.00	25855.00	190.95	0	Spot (Block22, Row2, Column5)	22582.94	22049.00	8151.87	0.01	0.36	1197.00	1426.45	1197.00	799.19	0.08	0.56	100.00	100.00	0.00	20852.00	21385.94	23237844.00	26.47	5725.46	4976.00
22	6	2	10744.00	25852.00	145.95	0	Spot (Block22, Row2, Column6)	21675.30	19645.00	12921.44	0.04	0.60	1183.00	1462.02	1183.00	953.81	0.09	0.65	100.00	100.00	0.00	18462.00	20492.30	12571674.00	21.19	4731.42	4147.50
22	7	2	11047.00	25855.00	146.75	0	Spot (Block22, Row2, Column7)	32355.56	28204.00	18812.05	0.06	0.58	1147.00	1317.80	1147.00	666.01	0.06	0.51	100.00	100.00	6.44	27057.00	31208.56	19089812.00	46.60	6917.06	5685.50
22	8	2	11352.00	25857.00	190.15	0	Spot (Block22, Row2, Column8)	1425.63	1394.50	200.71	0.01	0.14	1103.00	1184.26	1103.00	394.78	0.03	0.33	31.00	0.00	0.00	291.50	322.63	1454141.00	0.61	1230.58	1209.00
22	1	3	9253.00	26141.00	148.95	0	Spot (Block22, Row3, Column1)	54671.72	65535.00	16543.04	0.08	0.30	1139.00	1214.02	1139.00	325.70	0.03	0.27	100.00	100.00	61.35	64396.00	53532.72	33240656.00	164.13	12666.08	10564.00
22	2	3	9552.00	26140.00	143.75	0	Spot (Block22, Row3, Column2)	8066.42	7351.00	3630.83	0.04	0.45	1176.00	1336.52	1176.00	660.95	0.06	0.49	100.00	100.00	0.00	6175.00	6890.42	4533326.00	10.18	2536.98	2335.50
22	3	3	9837.00	26139.00	141.45	0	Spot (Block22, Row3, Column3)	38673.13	36544.50	18135.52	0.02	0.47	1189.00	1283.95	1189.00	445.87	0.03	0.35	100.00	100.00	16.24	35355.50	37484.13	20960900.00	83.86	9280.76	6934.50
22	4	3	10152.00	26150.00	150.85	0	Spot (Block22, Row3, Column4)	64486.55	65535.00	4975.54	0.01	0.08	1189.00	1349.94	1189.00	661.01	0.06	0.49	100.00	100.00	91.52	64346.00	63297.55	40304452.00	95.52	16903.81	14157.00
22	5	3	10458.00	26143.00	142.65	0	Spot (Block22, Row3, Column5)	23519.41	19566.00	17355.93	0.08	0.74	1199.00	1532.69	1199.00	1100.59	0.11	0.72	100.00	98.00	7.44	18367.00	22320.41	12959194.00	19.98	5970.51	3482.50
22	6	3	10752.00	26149.00	227.70	0	Spot (Block22, Row3, Column6)	58042.42	65535.00	13429.25	0.05	0.23	1306.00	1960.17	1306.00	1522.62	0.18	0.78	100.00	100.00	64.77	64229.00	56736.42	86484176.00	36.83	12824.34	12387.50
22	7	3	11056.00	26152.00	147.70	0	Spot (Block22, Row3, Column7)	51025.80	65535.00	18763.33	0.11	0.37	1214.00	1559.48	1214.00	1086.55	0.11	0.70	100.00	100.00	53.85	64321.00	49811.80	30513640.00	45.53	10603.53	8195.00
22	8	3	11349.00	26155.00	164.05	0	Spot (Block22, Row3, Column8)	60531.18	65535.00	11533.42	0.03	0.19	1179.00	1301.09	1179.00	588.25	0.04	0.45	100.00	100.00	78.00	64356.00	59352.18	45398820.00	100.69	13216.15	12187.00
22	1	4	9249.00	26444.00	151.30	0	Spot (Block22, Row4, Column1)	64215.05	65535.00	5635.90	0.01	0.09	1189.00	1351.91	1189.00	668.89	0.06	0.49	100.00	100.00	91.72	64346.00	63026.05	40327408.00	93.98	16905.37	12680.50
22	2	4	9548.00	26444.00	179.75	0	Spot (Block22, Row4, Column2)	36370.39	33507.50	20414.61	0.04	0.56	1197.00	1503.58	1197.00	941.69	0.10	0.63	100.00	100.00	15.63	32310.50	35173.39	32806236.00	37.03	7726.93	7555.00
22	3	4	9847.00	26445.00	159.95	0	Spot (Block22, Row4, Column3)	64925.02	65535.00	3010.29	0.00	0.05	1199.00	1458.88	1199.00	931.59	0.09	0.64	100.00	100.00	93.48	64336.00	63726.02	45837508.00	68.13	18611.72	15119.00
22	4	4	10142.00	26446.00	150.65	0	Spot (Block22, Row4, Column4)	4396.28	4139.50	1681.33	0.03	0.38	1147.00	1224.40	1147.00	370.88	0.03	0.30	100.00	99.00	0.00	2992.50	3249.28	2725696.00	8.55	1978.99	1927.50
22	5	4	10429.00	26436.00	140.80	0	Spot (Block22, Row4, Column5)	12830.33	7781.50	15494.62	0.22	1.21	1160.00	1264.90	1160.00	455.71	0.04	0.36	98.00	97.00	5.20	6621.50	11670.33	6902715.00	25.38	4530.64	2483.00
22	6	4	10754.00	26450.00	192.15	0	Spot (Block22, Row4, Column6)	31937.91	31978.00	12541.83	0.00	0.39	1274.00	1589.61	1274.00	965.50	0.10	0.61	100.00	100.00	0.10	30704.00	30663.91	33375120.00	31.43	6758.78	5945.00
22	7	4	11042.00	26455.00	147.25	0	Spot (Block22, Row4, Column7)	39219.51	38741.00	23747.71	0.01	0.61	1305.00	1628.98	1305.00	980.64	0.10	0.60	100.00	100.00	34.12	37436.00	37914.51	23218048.00	38.33	7865.97	6334.00
22	8	4	11348.00	26461.00	148.55	0	Spot (Block22, Row4, Column8)	19319.46	17271.50	10945.70	0.05	0.57	1207.00	1361.55	1207.00	575.27	0.05	0.42	100.00	100.00	0.33	16064.50	18112.46	11630316.00	31.22	4904.45	4274.00
22	1	5	9251.00	26744.00	155.30	0	Spot (Block22, Row5, Column1)	64329.99	65535.00	5542.45	0.01	0.09	1221.00	1617.97	1221.00	1463.39	0.12	0.90	100.00	100.00	93.66	64314.00	63108.99	42586848.00	42.85	16932.42	13257.00
22	2	5	9548.00	26743.00	162.20	0	Spot (Block22, Row5, Column2)	62503.95	65535.00	8621.68	0.02	0.14	1289.00	1768.04	1289.00	1276.40	0.14	0.72	100.00	100.00	84.44	64246.00	61214.95	45378300.00	47.58	15093.74	13630.00
22	3	5	9847.00	26743.00	168.40	0	Spot (Block22, Row5, Column3)	55061.59	65535.00	16423.30	0.08	0.30	1284.00	1637.02	1284.00	1118.17	0.11	0.68	100.00	100.00	61.14	64251.00	53777.59	43499068.00	47.78	10716.64	10382.00
22	4	5	10146.00	26749.00	148.90	0	Spot (Block22, Row5, Column4)	55536.95	65535.00	14652.11	0.07	0.26	1215.00	1398.81	1215.00	751.88	0.06	0.54	100.00	100.00	59.93	64320.00	54321.95	33544568.00	72.00	13990.24	11214.00
22	5	5	10447.00	26749.00	159.25	0	Spot (Block22, Row5, Column5)	64792.20	65535.00	3497.90	0.00	0.05	1192.00	1303.85	1192.00	471.59	0.04	0.36	100.00	100.00	93.27	64343.00	63600.20	45225392.00	134.63	19500.85	16123.00
22	6	5	10749.00	26749.00	147.65	0	Spot (Block22, Row5, Column6)	22659.32	20332.00	12866.60	0.05	0.57	1228.00	1502.82	1228.00	879.73	0.09	0.59	100.00	100.00	0.00	19104.00	21431.32	13459634.00	24.05	5012.61	4627.00
22	7	5	11052.00	26750.00	221.65	0	Spot (Block22, Row5, Column7)	57876.53	65535.00	13569.18	0.05	0.23	1386.00	1901.09	1386.00	1275.83	0.14	0.67	100.00	100.00	67.00	64149.00	56490.53	81722608.00	43.87	12805.31	12295.00
22	8	5	11347.00	26753.00	151.40	0	Spot (Block22, Row5, Column8)	52697.27	65535.00	18123.11	0.09	0.34	1208.00	1483.18	1208.00	898.79	0.09	0.61	100.00	100.00	58.82	64327.00	51489.27	33146828.00	56.98	11875.84	10139.00
22	1	6	9245.00	27039.00	227.35	0	Spot (Block22, Row6, Column1)	54817.57	65535.00	13975.79	0.08	0.25	1298.00	1992.71	1298.00	1869.36	0.19	0.94	100.00	100.00	51.18	64237.00	53519.57	81185584.00	28.26	13429.08	13178.00
22	2	6	9546.00	27043.00	234.95	0	Spot (Block22, Row6, Column2)	56128.92	65535.00	14468.54	0.07	0.26	1303.00	1794.61	1303.00	1344.36	0.14	0.75	100.00	100.00	57.47	64232.00	54825.92	89358160.00	40.42	12802.06	12217.00
22	3	6	9835.00	27043.00	154.40	0	Spot (Block22, Row6, Column3)	64576.68	65535.00	4602.24	0.01	0.07	1213.00	1523.01	1213.00	1036.39	0.10	0.68	100.00	100.00	93.43	64322.00	63363.68	42233540.00	60.84	18357.07	14565.00
22	4	6	10148.00	27042.00	146.00	0	Spot (Block22, Row6, Column4)	24123.73	21093.00	14366.80	0.06	0.60	1185.00	1284.06	1185.00	428.45	0.03	0.33	100.00	100.00	0.34	19908.00	22938.73	13991762.00	53.31	5505.63	4239.00
22	5	6	10444.00	27047.00	159.05	0	Spot (Block22, Row6, Column5)	64529.23	65535.00	4501.69	0.01	0.07	1224.00	1449.53	1224.00	763.10	0.07	0.53	100.00	100.00	91.97	64311.00	63305.23	44977304.00	82.66	19147.83	12837.00
22	6	6	10750.00	27048.00	149.75	0	Spot (Block22, Row6, Column6)	14207.82	11262.00	10617.07	0.10	0.75	1262.00	1541.91	1262.00	984.85	0.09	0.64	99.00	85.00	0.00	10000.00	12945.82	8709395.00	12.86	3426.38	2642.00
22	7	6	11044.00	27051.00	154.30	0	Spot (Block22, Row6, Column7)	58783.88	65535.00	12101.96	0.05	0.21	1304.00	1577.79	1304.00	997.99	0.08	0.63	100.00	100.00	69.95	64231.00	57479.88	38738908.00	57.32	12697.13	10098.00
22	8	6	11350.00	27058.00	154.70	0	Spot (Block22, Row6, Column8)	58729.57	65535.00	12651.76	0.05	0.22	1208.00	1325.17	1208.00	424.10	0.04	0.32	100.00	100.00	71.54	64327.00	57521.57	38585660.00	135.36	13865.94	11656.00
22	1	7	9243.00	27340.00	174.10	0	Spot (Block22, Row7, Column1)	42402.07	42763.50	21086.64	0.00	0.50	1187.00	1554.16	1187.00	1174.03	0.12	0.76	100.00	100.00	32.35	41576.50	41215.07	35787616.00	34.79	8134.93	8043.50
22	2	7	9547.00	27345.00	147.55	0	Spot (Block22, Row7, Column2)	6506.72	5050.00	4102.83	0.11	0.63	1200.00	1446.15	1200.00	910.56	0.08	0.63	93.00	72.00	0.00	3850.00	5306.72	3864992.00	5.56	2172.62	1988.00
22	3	7	9845.00	27336.00	189.10	0	Spot (Block22, Row7, Column3)	1599.43	1580.00	271.04	0.01	0.17	1182.00	1245.41	1182.00	355.17	0.02	0.29	56.00	16.00	0.00	398.00	417.43	1610631.00	1.00	1336.54	1311.00
22	4	7	10144.00	27344.00	153.60	0	Spot (Block22, Row7, Column4)	4193.24	3602.00	2057.89	0.07	0.49	1180.00	1330.95	1180.00	626.50	0.05	0.47	95.00	78.00	0.00	2422.00	3013.24	2725607.00	4.57	1769.62	1715.00
22	5	7	10444.00	27346.00	181.00	0	Spot (Block22, Row7, Column5)	34397.21	30354.00	19942.96	0.05	0.58	1324.00	1809.40	1324.00	1365.18	0.14	0.75	100.00	100.00	11.68	29030.00	33073.21	31507956.00	23.87	7352.35	7342.00
22	6	7	10743.00	27350.00	227.75	0	Spot (Block22, Row7, Column6)	55301.07	65535.00	15203.53	0.07	0.27	1519.00	2478.39	1519.00	2404.92	0.21	0.97	100.00	100.00	59.02	64016.00	53782.07	82454768.00	21.96	12438.15	11961.00
22	7	7	11031.00	27352.00	154.40	0	Spot (Block22, Row7, Column7)	64501.20	65535.00	4659.90	0.01	0.07	1366.00	1886.68	1366.00	1922.38	0.14	1.02	100.00	100.00	92.19	64169.00	63135.20	42119664.00	32.57	18246.04	15009.00
22	8	7	11348.00	27354.00	189.75	0	Spot (Block22, Row7, Column8)	54580.25	59091.00	12222.32	0.03	0.22	1276.00	1428.58	1276.00	596.16	0.05	0.42	100.00	100.00	36.70	57815.00	53304.25	55181020.00	89.16	12952.49	11571.00
22	1	8	9248.00	27635.00	177.30	0	Spot (Block22, Row8, Column1)	1882.91	1703.00	944.91	0.04	0.50	1099.00	1225.19	1099.00	677.96	0.05	0.55	43.00	9.00	0.00	604.00	783.91	1653196.00	0.97	1352.08	1320.50
22	2	8	9544.00	27642.00	145.00	0	Spot (Block22, Row8, Column2)	21901.29	19197.00	12449.11	0.06	0.57	1117.00	1178.74	1117.00	252.60	0.02	0.21	100.00	100.00	0.00	18080.00	20784.29	12527541.00	82.04	4769.94	3856.00
22	3	8	9835.00	27642.00	147.50	0	Spot (Block22, Row8, Column3)	37057.25	34931.00	23703.28	0.03	0.64	1130.00	1225.13	1130.00	398.34	0.04	0.33	100.00	100.00	29.80	33801.00	35927.25	22012088.00	89.95	6721.72	5728.00
22	4	8	10142.00	27650.00	160.80	0	Spot (Block22, Row8, Column4)	63920.22	65535.00	6476.08	0.01	0.10	1165.00	1257.52	1165.00	470.03	0.03	0.37	100.00	100.00	91.84	64370.00	62755.22	45447712.00	133.32	16779.79	13671.00
22	5	8	10431.00	27638.00	159.15	0	Spot (Block22, Row8, Column5)	3555.98	3174.00	1391.25	0.05	0.39	1207.00	1549.10	1207.00	1108.72	0.11	0.72	78.00	46.00	0.00	1967.00	2348.98	2496295.00	1.81	1753.21	1647.00
22	6	8	10742.00	27649.00	224.50	0	Spot (Block22, Row8, Column6)	55594.92	65535.00	15277.10	0.07	0.27	1375.00	2009.81	1375.00	1598.72	0.16	0.80	100.00	100.00	60.64	64160.00	54219.92	79946368.00	33.52	12409.23	12049.00
22	7	8	11044.00	27655.00	145.55	0	Spot (Block22, Row8, Column7)	50994.88	65535.00	18360.00	0.11	0.36	1286.00	1622.46	1286.00	1035.61	0.10	0.64	100.00	100.00	50.35	64249.00	49708.88	29475236.00	47.67	11468.73	9396.00
22	8	8	11329.00	27652.00	154.00	0	Spot (Block22, Row8, Column8)	64278.91	65535.00	5327.25	0.01	0.08	1210.00	1388.59	1210.00	563.54	0.06	0.41	100.00	100.00	91.98	64325.00	63068.91	41653116.00	111.60	18161.37	15605.00
23	1	1	13756.00	25564.00	156.35	0	Spot (Block23, Row1, Column1)	56858.98	65535.00	12163.52	0.06	0.21	944.00	1052.00	944.00	379.39	0.05	0.36	100.00	100.00	57.95	64591.00	55914.98	38266420.00	147.10	13382.55	11674.00
23	2	1	14048.00	25571.00	149.50	0	Spot (Block23, Row1, Column2)	30026.76	26923.50	16388.03	0.05	0.55	897.00	969.06	897.00	284.91	0.03	0.29	100.00	100.00	2.29	26026.50	29129.76	18376388.00	101.99	6192.43	5179.00
23	3	1	14358.00	25573.00	146.95	0	Spot (Block23, Row1, Column3)	13103.71	11342.00	8465.16	0.06	0.65	874.00	899.64	874.00	168.82	0.01	0.19	100.00	100.00	0.00	10468.00	12229.71	7691878.00	72.29	3206.05	2641.00
23	4	1	14646.00	25572.00	148.65	0	Spot (Block23, Row1, Column4)	20356.01	18555.00	11825.26	0.04	0.58	892.00	934.02	892.00	220.79	0.02	0.24	100.00	100.00	0.00	17663.00	19464.01	12335744.00	87.97	4776.05	3924.50
23	5	1	14952.00	25574.00	148.40	0	Spot (Block23, Row1, Column5)	32307.22	28797.00	23075.40	0.05	0.71	887.00	925.78	887.00	228.79	0.02	0.25	100.00	100.00	15.86	27910.00	31420.22	19352068.00	137.16	6691.63	5139.00
23	6	1	15249.00	25576.00	147.75	0	Spot (Block23, Row1, Column6)	39513.43	38831.00	19746.21	0.01	0.50	879.50	921.75	879.50	262.77	0.02	0.29	100.00	100.00	18.62	37951.50	38633.93	23550108.00	146.87	8685.03	6363.00
23	7	1	15544.00	25580.00	152.65	0	Spot (Block23, Row1, Column7)	55270.33	65535.00	14965.22	0.07	0.27	892.00	941.92	892.00	238.42	0.02	0.25	100.00	100.00	60.47	64643.00	54378.33	35649648.00	227.87	11140.31	8684.00
23	8	1	15855.00	25578.00	155.30	0	Spot (Block23, Row1, Column8)	9864.65	9511.50	4212.82	0.02	0.43	882.00	908.99	882.00	163.65	0.01	0.18	100.00	100.00	0.00	8629.50	8982.65	6550130.00	54.72	2937.39	2625.00
23	1	2	13777.00	25871.00	201.10	0	Spot (Block23, Row2, Column1)	1024.65	1009.00	113.33	0.01	0.11	873.00	916.61	873.00	249.69	0.02	0.27	16.00	0.00	0.00	136.00	151.65	1174253.00	0.43	915.87	896.00
23	2	2	14051.00	25869.00	134.25	0	Spot (Block23, Row2, Column2)	19849.03	18968.00	7917.75	0.02	0.40	862.00	910.03	862.00	248.96	0.02	0.27	100.00	100.00	0.00	18106.00	18987.03	9666479.00	76.07	4467.34	4138.00
23	3	2	14359.00	25877.00	158.50	0	Spot (Block23, Row2, Column3)	1530.37	1460.50	382.42	0.02	0.25	849.00	898.13	849.00	227.83	0.02	0.25	90.00	66.00	0.00	611.50	681.37	1065138.00	2.78	1101.25	1034.00
23	4	2	14655.00	25876.00	184.30	0	Spot (Block23, Row2, Column4)	11199.91	10681.50	5415.52	0.02	0.48	887.50	960.75	887.50	311.52	0.03	0.32	100.00	100.00	0.00	9794.00	10312.41	10707114.00	32.87	3075.36	3025.00
23	5	2	14954.00	25876.00	187.95	0	Spot (Block23, Row2, Column5)	7577.13	7206.50	2456.20	0.02	0.32	900.00	975.71	900.00	285.91	0.04	0.29	100.00	100.00	0.00	6306.50	6677.13	7531669.00	23.09	2564.71	2337.50
23	6	2	15243.00	25879.00	146.65	0	Spot (Block23, Row2, Column6)	8380.65	7883.00	4385.33	0.03	0.52	898.00	1050.19	898.00	542.96	0.07	0.52	100.00	100.00	0.00	6985.00	7482.65	4911060.00	13.50	2460.16	2197.00
23	7	2	15552.00	25879.00	148.30	0	Spot (Block23, Row2, Column7)	7141.77	6272.00	3895.42	0.06	0.55	878.00	913.22	878.00	209.85	0.02	0.23	100.00	100.00	0.00	5394.00	6263.77	4299345.00	29.68	2271.99	2025.00
23	8	2	15844.00	25884.00	203.60	0	Spot (Block23, Row2, Column8)	1002.65	980.00	359.42	0.01	0.36	872.00	912.85	872.00	331.97	0.02	0.36	5.00	0.00	0.00	108.00	130.65	1188144.00	0.27	911.51	899.00
23	1	3	13755.00	26170.00	150.05	0	Spot (Block23, Row3, Column1)	36630.23	34077.00	21953.37	0.03	0.60	871.00	898.01	871.00	191.23	0.01	0.21	100.00	100.00	21.21	33206.00	35759.23	22454420.00	186.86	6964.96	5828.50
23	2	3	14051.00	26169.00	147.05	0	Spot (Block23, Row3, Column2)	2094.04	2014.00	622.53	0.02	0.30	876.00	924.08	876.00	239.43	0.02	0.26	100.00	89.00	0.00	1138.00	1218.04	1231298.00	4.89	1233.58	1177.00
23	3	3	14346.00	26163.00	147.00	0	Spot (Block23, Row3, Column3)	7200.10	5524.00	7215.62	0.12	1.00	858.00	902.47	858.00	271.22	0.02	0.30	99.00	99.00	0.68	4666.00	6342.10	4255260.00	23.22	2217.38	1601.00
23	4	3	14652.00	26169.00	149.30	0	Spot (Block23, Row3, Column4)	48527.34	56940.50	18765.17	0.07	0.39	824.00	899.48	824.00	283.18	0.04	0.31	100.00	100.00	44.59	56116.50	47703.34	29601872.00	168.19	11148.40	8566.00
23	5	3	14941.00	26171.00	152.00	0	Spot (Block23, Row3, Column5)	3651.86	2420.00	5099.74	0.18	1.40	884.00	1021.37	884.00	552.89	0.06	0.54	91.00	70.00	0.32	1536.00	2767.86	2311627.00	4.76	1703.39	1253.50
23	6	3	15253.00	26175.00	213.65	0	Spot (Block23, Row3, Column6)	45525.09	44812.00	17440.97	0.01	0.38	975.00	1306.13	975.00	882.71	0.13	0.68	100.00	100.00	32.54	43837.00	44550.09	59592772.00	50.09	11585.57	10985.00
23	7	3	15553.00	26179.00	148.25	0	Spot (Block23, Row3, Column7)	22727.21	18299.00	15976.61	0.09	0.70	902.00	1101.70	902.00	705.91	0.09	0.64	100.00	100.00	0.67	17397.00	21825.21	13659050.00	30.63	4767.23	3835.00
23	8	3	15850.00	26184.00	162.90	0	Spot (Block23, Row3, Column8)	56546.62	65535.00	13735.52	0.06	0.24	884.00	967.96	884.00	438.81	0.04	0.45	100.00	100.00	57.67	64651.00	55662.62	41675236.00	126.66	11653.05	10073.00
23	1	4	13753.00	26466.00	148.40	0	Spot (Block23, Row4, Column1)	49536.72	59002.00	18168.34	0.08	0.37	886.00	941.52	886.00	268.77	0.03	0.29	100.00	100.00	46.45	58116.00	48650.72	29969920.00	180.81	11044.43	9257.00
23	2	4	14048.00	26468.00	173.00	0	Spot (Block23, Row4, Column2)	10169.86	9365.00	4913.73	0.04	0.48	894.00	1004.29	894.00	429.07	0.05	0.43	100.00	100.00	0.00	8471.00	9275.86	8461322.00	21.36	2758.16	2717.00
23	3	4	14350.00	26473.00	157.10	0	Spot (Block23, Row4, Column3)	64394.74	65535.00	4496.54	0.01	0.07	888.00	995.40	888.00	400.70	0.05	0.40	100.00	100.00	89.38	64647.00	63506.74	43660044.00	158.22	17676.20	15030.50
23	4	4	14638.00	26474.00	158.70	0	Spot (Block23, Row4, Column4)	1877.78	1763.00	521.49	0.03	0.28	850.00	895.47	850.00	241.11	0.02	0.27	98.00	86.00	0.00	913.00	1027.78	1305059.00	4.07	1106.60	1088.00
23	5	4	14940.00	26474.00	151.40	0	Spot (Block23, Row4, Column5)	1690.46	1522.00	780.87	0.05	0.46	867.00	896.75	867.00	236.28	0.01	0.26	97.00	66.00	0.00	655.00	823.46	1059921.00	3.36	1112.48	1097.50
23	6	4	15250.00	26476.00	192.85	0	Spot (Block23, Row4, Column6)	8549.98	8452.00	2751.05	0.01	0.32	909.00	1059.99	909.00	561.52	0.07	0.53	100.00	100.00	0.00	7543.00	7640.98	8986034.00	13.34	2667.67	2616.00
23	7	4	15544.00	26481.00	148.75	0	Spot (Block23, Row4, Column7)	17454.83	14023.00	13392.17	0.10	0.77	920.00	1046.89	920.00	456.18	0.06	0.44	100.00	100.00	0.17	13103.00	16534.83	10525265.00	35.97	3814.40	3122.00
23	8	4	15851.00	26484.00	151.60	0	Spot (Block23, Row4, Column8)	5571.43	5276.50	2714.19	0.02	0.49	884.00	935.46	884.00	288.77	0.02	0.31	100.00	100.00	0.00	4392.50	4687.43	3509998.00	16.05	1923.04	1684.50
23	1	5	13752.00	26770.00	147.85	0	Spot (Block23, Row5, Column1)	41996.72	43891.00	21616.77	0.02	0.51	915.00	1156.65	915.00	781.97	0.10	0.68	100.00	100.00	33.72	42976.00	41081.72	25030172.00	52.23	9358.26	7311.50
23	2	5	14047.00	26769.00	160.70	0	Spot (Block23, Row5, Column2)	59793.75	65535.00	10673.00	0.04	0.18	915.00	1132.49	915.00	620.74	0.09	0.55	100.00	100.00	69.53	64620.00	58878.75	42394156.00	94.50	13398.94	11805.50
23	3	5	14348.00	26770.00	157.20	0	Spot (Block23, Row5, Column3)	33080.31	29228.00	18504.80	0.05	0.56	895.00	1050.55	895.00	488.09	0.07	0.46	100.00	100.00	7.66	28333.00	32185.31	22461576.00	65.62	5800.92	5097.50
23	4	5	14645.00	26776.00	147.70	0	Spot (Block23, Row5, Column4)	32556.66	28922.00	21231.70	0.05	0.65	887.00	966.10	887.00	348.54	0.04	0.36	100.00	100.00	12.31	28035.00	31669.66	19306136.00	90.64	6783.60	5753.00
23	5	5	14947.00	26771.00	155.10	0	Spot (Block23, Row5, Column5)	62962.49	65535.00	6894.36	0.02	0.11	877.00	939.93	877.00	355.87	0.03	0.38	100.00	100.00	82.38	64658.00	62085.49	41807472.00	174.28	16543.59	13536.00
23	6	5	15247.00	26776.00	148.50	0	Spot (Block23, Row5, Column6)	8692.38	8011.00	4427.04	0.04	0.51	895.00	1000.00	895.00	464.42	0.05	0.46	100.00	100.00	0.00	7116.00	7797.38	5284968.00	16.56	2475.47	2398.00
23	7	5	15551.00	26777.00	195.50	0	Spot (Block23, Row5, Column7)	34836.20	30082.00	20122.69	0.06	0.58	965.00	1120.68	965.00	596.41	0.06	0.53	100.00	100.00	14.94	29117.00	33871.20	37553592.00	56.53	7636.23	7657.00
23	8	5	15850.00	26779.00	151.30	0	Spot (Block23, Row5, Column8)	38527.22	40835.50	24011.76	0.03	0.62	891.00	971.99	891.00	392.12	0.04	0.40	100.00	100.00	32.43	39944.50	37636.22	24118148.00	95.78	6558.79	4922.50
23	1	6	13745.00	27066.00	213.20	0	Spot (Block23, Row6, Column1)	41379.83	38256.00	19240.25	0.03	0.46	992.00	1351.19	992.00	972.41	0.13	0.72	100.00	100.00	29.45	37264.00	40387.83	53670024.00	41.16	10691.16	10673.00
23	2	6	14042.00	27072.00	207.45	0	Spot (Block23, Row6, Column2)	22209.92	19727.00	11583.26	0.05	0.52	936.00	1202.04	936.00	738.78	0.11	0.61	100.00	100.00	0.00	18791.00	21273.92	27273786.00	28.44	5681.87	5543.00
23	3	6	14337.00	27067.00	149.75	0	Spot (Block23, Row6, Column3)	52557.99	65535.00	16868.95	0.10	0.32	882.00	994.94	882.00	414.58	0.05	0.42	100.00	100.00	54.23	64653.00	51675.99	32270840.00	124.37	12540.14	9560.50
23	4	6	14648.00	27072.00	147.80	0	Spot (Block23, Row6, Column4)	5324.58	4614.00	2556.34	0.06	0.48	885.00	927.66	885.00	253.13	0.02	0.27	100.00	100.00	0.00	3729.00	4439.58	3210719.00	17.37	1860.99	1596.50
23	5	6	14945.00	27074.00	153.10	0	Spot (Block23, Row6, Column5)	62737.94	65535.00	6955.88	0.02	0.11	890.00	974.61	890.00	347.82	0.04	0.36	100.00	100.00	81.61	64645.00	61847.94	40591808.00	177.57	14303.31	11763.00
23	6	6	15249.00	27076.00	150.30	0	Spot (Block23, Row6, Column6)	3059.27	2749.00	1591.74	0.05	0.52	900.00	996.56	900.00	413.59	0.04	0.42	93.00	70.00	0.00	1849.00	2159.27	1884508.00	4.99	1321.87	1271.00
23	7	6	15545.00	27078.00	149.55	0	Spot (Block23, Row6, Column7)	36902.18	34327.00	21935.29	0.03	0.59	910.00	1020.41	910.00	441.22	0.05	0.43	100.00	100.00	20.36	33417.00	35992.18	22473512.00	81.32	7641.83	5536.00
23	8	6	15853.00	27085.00	149.95	0	Spot (Block23, Row6, Column8)	41647.71	44873.50	22801.95	0.03	0.55	891.00	922.38	891.00	188.64	0.02	0.20	100.00	100.00	36.32	43982.50	40756.71	25571828.00	215.89	8574.29	6417.00
23	1	7	13747.00	27368.00	166.05	0	Spot (Block23, Row7, Column1)	13775.22	12029.50	7586.86	0.06	0.55	896.00	1059.69	896.00	594.72	0.07	0.56	100.00	100.00	0.00	11133.50	12879.22	10551820.00	21.38	3170.18	2994.00
23	2	7	14046.00	27374.00	156.20	0	Spot (Block23, Row7, Column2)	2242.14	1882.00	1011.57	0.08	0.45	893.00	980.23	893.00	354.29	0.04	0.36	86.00	63.00	0.00	989.00	1349.14	1506720.00	3.56	1184.84	1136.00
23	3	7	14346.00	27381.00	206.25	0	Spot (Block23, Row7, Column3)	980.57	976.00	112.38	0.00	0.11	873.00	889.32	873.00	160.27	0.01	0.18	26.00	4.00	0.00	103.00	107.57	1186484.00	0.57	884.80	878.50
23	4	7	14650.00	27376.00	165.75	0	Spot (Block23, Row7, Column4)	1709.33	1599.00	551.54	0.03	0.32	883.00	943.16	883.00	324.87	0.03	0.34	83.00	52.00	0.00	716.00	826.33	1300799.00	2.36	1074.47	1063.00
23	5	7	14945.00	27376.00	178.70	0	Spot (Block23, Row7, Column5)	11112.82	10401.50	5359.79	0.03	0.48	944.00	1107.37	944.00	519.27	0.07	0.47	100.00	100.00	0.00	9457.50	10168.82	9934864.00	19.27	3105.09	3025.00
23	6	7	15243.00	27376.00	196.75	0	Spot (Block23, Row7, Column6)	26087.28	24620.50	13619.98	0.03	0.52	1023.00	1361.85	1023.00	896.26	0.12	0.66	100.00	100.00	0.00	23597.50	25064.28	28539484.00	27.59	6149.88	6314.00
23	7	7	15531.00	27379.00	148.85	0	Spot (Block23, Row7, Column7)	46490.14	51400.00	18470.81	0.04	0.40	981.00	1128.90	981.00	506.00	0.06	0.45	100.00	100.00	34.27	50419.00	45509.14	28080216.00	89.65	10424.37	8360.00
23	8	7	15851.00	27380.00	187.55	0	Spot (Block23, Row7, Column8)	14504.15	14390.50	3839.70	0.00	0.26	912.00	1022.60	912.00	367.63	0.05	0.36	100.00	100.00	0.00	13478.50	13592.15	14330104.00	36.67	4415.07	3867.00
23	1	8	13742.00	27668.00	152.75	0	Spot (Block23, Row8, Column1)	1506.42	1415.00	528.57	0.03	0.35	867.00	895.67	867.00	218.27	0.01	0.24	91.00	62.00	0.00	548.00	639.42	959590.00	2.80	1042.21	1006.00
23	2	8	14047.00	27671.00	147.65	0	Spot (Block23, Row8, Column2)	5474.61	4927.50	2865.87	0.05	0.52	868.00	875.10	868.00	131.02	0.00	0.15	100.00	100.00	0.00	4059.50	4606.61	3262866.00	35.11	1826.80	1473.50
23	3	8	14333.00	27671.00	146.40	0	Spot (Block23, Row8, Column3)	16702.66	13043.00	12520.34	0.11	0.75	847.00	889.52	847.00	265.28	0.02	0.30	100.00	100.00	0.00	12196.00	15855.66	9771054.00	59.61	3690.67	2795.50
23	4	8	14642.00	27679.00	158.00	0	Spot (Block23, Row8, Column4)	64447.74	65535.00	4596.77	0.01	0.07	869.00	923.61	869.00	349.74	0.03	0.38	100.00	100.00	91.15	64666.00	63578.74	44404912.00	181.63	17723.30	15999.00
23	5	8	14934.00	27670.00	154.20	0	Spot (Block23, Row8, Column5)	1647.48	1594.50	409.96	0.01	0.25	891.00	1071.10	891.00	694.58	0.08	0.65	51.00	6.00	0.00	703.50	756.48	1080749.00	0.83	1091.31	1057.50
23	6	8	15244.00	27678.00	209.55	0	Spot (Block23, Row8, Column6)	46844.34	54767.00	19232.03	0.07	0.41	971.00	1322.29	971.00	1034.46	0.13	0.78	100.00	100.00	42.30	53796.00	45873.34	58368576.00	44.01	11612.02	11130.00
23	7	8	15544.00	27681.00	146.20	0	Spot (Block23, Row8, Column7)	26094.54	23906.00	15841.17	0.04	0.61	951.00	1152.99	951.00	702.25	0.08	0.61	100.00	100.00	1.20	22955.00	25143.54	15160927.00	35.52	5413.50	4157.50
23	8	8	15829.00	27681.00	156.15	0	Spot (Block23, Row8, Column8)	64288.76	65535.00	5685.47	0.01	0.09	956.00	1061.43	956.00	453.92	0.05	0.43	100.00	100.00	92.85	64579.00	63332.76	43138156.00	139.29	17352.77	13830.00
24	1	1	18260.00	25593.00	157.20	0	Spot (Block24, Row1, Column1)	51114.22	60758.00	16403.11	0.08	0.32	1025.00	1156.27	1025.00	709.34	0.05	0.61	100.00	100.00	46.03	59733.00	50089.22	34757944.00	70.43	11477.18	9335.50
24	2	1	18549.00	25596.00	148.85	0	Spot (Block24, Row1, Column2)	24974.96	23362.00	13163.16	0.03	0.53	1050.00	1176.83	1050.00	712.57	0.05	0.61	100.00	100.00	0.17	22312.00	23924.96	15109854.00	33.40	6258.66	5183.00
24	3	1	18857.00	25601.00	147.60	0	Spot (Block24, Row1, Column3)	17600.99	14576.50	11741.28	0.08	0.67	1016.00	1064.03	1016.00	218.47	0.02	0.21	100.00	100.00	0.00	13560.50	16584.99	10525392.00	75.69	3886.36	3335.00
24	4	1	19148.00	25601.00	149.40	0	Spot (Block24, Row1, Column4)	17990.12	15409.00	10036.50	0.07	0.56	1018.00	1092.50	1018.00	293.73	0.03	0.27	100.00	100.00	0.00	14391.00	16972.12	11027941.00	57.53	4422.08	3637.00
24	5	1	19453.00	25599.00	151.70	0	Spot (Block24, Row1, Column5)	36496.07	35115.00	24274.67	0.02	0.67	1040.00	1089.29	1040.00	233.03	0.02	0.21	100.00	100.00	29.43	34075.00	35456.07	23065612.00	151.94	6392.65	4405.00
24	6	1	19749.00	25604.00	148.95	0	Spot (Block24, Row1, Column6)	37904.43	36088.00	18774.40	0.02	0.50	1068.00	1114.14	1068.00	276.52	0.02	0.25	100.00	100.00	14.43	35020.00	36836.43	22856456.00	133.05	8898.50	6776.50
24	7	1	20047.00	25603.00	152.15	0	Spot (Block24, Row1, Column7)	55586.58	65535.00	14142.72	0.07	0.25	1021.00	1083.80	1021.00	253.84	0.03	0.23	100.00	100.00	59.28	64514.00	54565.58	35353348.00	214.71	14493.24	11902.00
24	8	1	20361.00	25601.00	152.80	0	Spot (Block24, Row1, Column8)	7965.43	7639.00	3197.47	0.02	0.40	993.00	1019.70	993.00	164.68	0.01	0.16	100.00	100.00	0.00	6646.00	6972.43	5081947.00	42.18	2832.28	2486.00
24	1	2	18252.00	25895.00	205.35	0	Spot (Block24, Row2, Column1)	1140.90	1103.00	170.19	0.01	0.15	995.00	1111.26	995.00	725.46	0.05	0.65	0.00	0.00	0.00	108.00	145.90	1364518.00	0.04	1005.81	999.00
24	2	2	18549.00	25895.00	136.05	0	Spot (Block24, Row2, Column2)	26684.38	25958.50	11081.97	0.01	0.42	1028.00	1166.08	1028.00	736.02	0.05	0.63	100.00	100.00	0.00	24930.50	25656.38	13288821.00	34.67	5730.77	5249.00
24	3	2	18858.00	25897.00	151.25	0	Spot (Block24, Row2, Column3)	2287.82	2081.50	672.83	0.04	0.29	1008.00	1091.19	1008.00	319.55	0.03	0.29	99.00	89.00	0.00	1073.50	1279.82	1432176.00	3.74	1362.98	1339.50
24	4	2	19158.00	25900.00	179.45	0	Spot (Block24, Row2, Column4)	15463.26	14641.00	7275.88	0.02	0.47	1012.00	1124.43	1012.00	378.19	0.05	0.34	100.00	100.00	0.00	13629.00	14451.26	13963322.00	37.91	3757.62	3666.00
24	5	2	19457.00	25903.00	190.60	0	Spot (Block24, Row2, Column5)	13887.75	13695.00	4049.88	0.01	0.29	1053.00	1136.75	1053.00	323.21	0.03	0.28	100.00	100.00	0.00	12642.00	12834.75	14248835.00	39.45	4195.36	3702.00
24	6	2	19748.00	25903.00	150.40	0	Spot (Block24, Row2, Column6)	8924.43	7700.00	4694.59	0.06	0.53	1083.00	1262.94	1083.00	679.82	0.07	0.54	100.00	100.00	0.00	6617.00	7841.43	5550998.00	11.27	2649.28	2291.00
24	7	2	20053.00	25907.00	151.50	0	Spot (Block24, Row2, Column7)	9944.02	8623.50	5476.45	0.06	0.55	1045.00	1111.68	1045.00	295.04	0.03	0.27	100.00	100.00	0.00	7578.50	8899.02	6224957.00	29.94	2834.80	2700.50
24	8	2	20346.00	25903.00	244.00	0	Spot (Block24, Row2, Column8)	1091.50	1079.00	129.14	0.01	0.12	993.00	1040.91	993.00	239.96	0.02	0.23	11.00	0.00	0.00	86.00	98.50	1877380.00	0.21	1012.20	995.00
24	1	3	18255.00	26195.00	151.90	0	Spot (Block24, Row3, Column1)	37902.04	35909.00	21745.09	0.02	0.57	987.00	1030.81	987.00	331.63	0.02	0.32	100.00	100.00	23.14	34922.00	36915.04	23916296.00	111.18	7077.87	5610.00
24	2	3	18554.00	26193.00	150.30	0	Spot (Block24, Row3, Column2)	3112.36	3007.50	1063.96	0.01	0.34	1013.00	1117.33	1013.00	412.89	0.04	0.37	100.00	87.00	0.00	1994.50	2099.36	1917212.00	4.83	1541.09	1475.00
24	3	3	18842.00	26193.00	146.75	0	Spot (Block24, Row3, Column3)	10351.55	9148.00	5159.01	0.05	0.50	1006.00	1061.69	1006.00	248.53	0.02	0.23	100.00	100.00	0.00	8142.00	9345.55	6097065.00	37.38	3234.55	2745.00
24	4	3	19151.00	26198.00	150.45	0	Spot (Block24, Row3, Column4)	42964.04	44356.00	20154.06	0.01	0.47	999.00	1070.28	999.00	290.73	0.03	0.27	100.00	100.00	30.98	43357.00	41965.04	26766744.00	144.10	9157.64	7424.00
24	5	3	19446.00	26185.00	157.85	0	Spot (Block24, Row3, Column5)	8914.15	5226.50	12028.91	0.23	1.35	1026.00	1204.61	1026.00	603.04	0.07	0.50	91.00	86.00	2.47	4200.50	7888.15	6132934.00	12.78	3216.08	1449.00
24	6	3	19752.00	26199.00	216.20	0	Spot (Block24, Row3, Column6)	51639.98	61388.00	15722.45	0.08	0.30	1121.00	1498.46	1121.00	929.27	0.13	0.62	100.00	100.00	47.38	60267.00	50518.98	68991648.00	53.96	12761.87	12205.00
24	7	3	20058.00	26207.00	147.90	0	Spot (Block24, Row3, Column7)	28793.80	25945.50	18962.70	0.05	0.66	1083.50	1249.99	1083.50	656.86	0.06	0.53	100.00	100.00	4.15	24862.00	27710.30	17333872.00	41.93	5788.68	4684.00
24	8	3	20353.00	26209.00	158.00	0	Spot (Block24, Row3, Column8)	38957.68	36615.00	16823.06	0.03	0.43	1007.00	1095.47	1007.00	356.97	0.04	0.33	100.00	100.00	12.70	35608.00	37950.68	26686108.00	106.07	8210.64	7646.00
24	1	4	18255.00	26496.00	152.25	0	Spot (Block24, Row4, Column1)	43523.84	44416.00	20272.89	0.01	0.47	998.00	1104.35	998.00	477.00	0.04	0.43	100.00	100.00	33.86	43418.00	42525.84	27637804.00	88.93	8510.20	7169.00
24	2	4	18551.00	26498.00	176.05	0	Spot (Block24, Row4, Column2)	26245.17	23568.50	14282.94	0.05	0.54	1020.00	1206.55	1020.00	630.57	0.07	0.52	100.00	100.00	0.35	22548.50	25225.17	22675828.00	39.71	5361.93	5179.00
24	3	4	18853.00	26498.00	157.60	0	Spot (Block24, Row4, Column3)	62714.42	65535.00	6793.61	0.02	0.11	1007.00	1184.86	1007.00	595.43	0.07	0.50	100.00	100.00	80.44	64528.00	61707.42	42959776.00	103.34	17111.92	11856.50
24	4	4	19141.00	26505.00	161.80	0	Spot (Block24, Row4, Column4)	2138.96	2013.00	570.02	0.03	0.27	999.00	1055.70	999.00	243.58	0.02	0.23	99.00	89.00	0.00	1014.00	1139.96	1550743.00	4.45	1291.13	1298.50
24	5	4	19438.00	26504.00	146.75	0	Spot (Block24, Row4, Column5)	3811.09	3176.00	2461.71	0.08	0.65	1008.00	1059.87	1008.00	234.84	0.02	0.22	100.00	99.00	0.00	2168.00	2803.09	2237108.00	11.72	1719.81	1395.00
24	6	4	19758.00	26502.00	194.25	0	Spot (Block24, Row4, Column6)	15943.70	15837.00	4133.23	0.00	0.26	1090.00	1273.77	1090.00	617.62	0.07	0.48	100.00	100.00	0.00	14747.00	14853.70	16852492.00	23.75	4892.77	4382.00
24	7	4	20051.00	26507.00	148.50	0	Spot (Block24, Row4, Column7)	18494.75	15094.50	13576.52	0.09	0.73	1115.00	1308.56	1115.00	623.69	0.07	0.48	100.00	99.00	0.00	13979.50	17379.75	11133840.00	27.56	4228.14	3605.00
24	8	4	20349.00	26510.00	152.60	0	Spot (Block24, Row4, Column8)	7273.69	6590.00	3793.08	0.04	0.52	1034.00	1119.10	1034.00	331.46	0.03	0.30	100.00	100.00	0.00	5556.00	6239.69	4669710.00	18.57	2383.04	2082.50
24	1	5	18254.00	26800.00	149.60	0	Spot (Block24, Row5, Column1)	39518.96	37315.00	20599.76	0.02	0.52	1023.00	1286.70	1023.00	768.15	0.10	0.60	100.00	100.00	24.47	36292.00	38495.96	24067160.00	49.77	8754.85	6470.00
24	2	5	18549.00	26797.00	157.10	0	Spot (Block24, Row5, Column2)	43348.52	42692.00	17162.33	0.01	0.40	1083.00	1375.79	1083.00	864.03	0.10	0.63	100.00	100.00	19.59	41609.00	42265.52	29650528.00	48.58	8856.54	7821.50
24	3	5	18853.00	26797.00	164.20	0	Spot (Block24, Row5, Column3)	50764.88	63418.00	17343.34	0.10	0.34	1042.00	1264.89	1042.00	710.16	0.08	0.56	100.00	100.00	48.38	62376.00	49722.88	37566328.00	69.70	9381.91	8519.00
24	4	5	19148.00	26801.00	148.70	0	Spot (Block24, Row5, Column4)	31496.57	27935.00	20852.37	0.05	0.66	1014.00	1134.44	1014.00	476.44	0.05	0.42	100.00	100.00	8.39	26921.00	30482.57	19149952.00	63.73	6458.26	5210.00
24	5	5	19450.00	26801.00	156.20	0	Spot (Block24, Row5, Column5)	63065.57	65535.00	6409.72	0.02	0.10	1019.00	1096.97	1019.00	324.30	0.03	0.30	100.00	100.00	80.65	64516.00	62046.57	42380452.00	191.08	16691.69	13995.00
24	6	5	19753.00	26802.00	148.85	0	Spot (Block24, Row5, Column6)	9677.44	8937.50	4534.64	0.03	0.47	1081.00	1261.55	1081.00	671.25	0.07	0.53	100.00	99.00	0.00	7856.50	8596.44	5864530.00	12.54	2892.88	2796.00
24	7	5	20055.00	26803.00	210.25	0	Spot (Block24, Row5, Column7)	51181.45	65535.00	17263.24	0.11	0.34	1176.00	1490.54	1176.00	881.59	0.10	0.59	100.00	100.00	52.27	64359.00	50005.45	64335728.00	56.37	13013.41	12706.50
24	8	5	20354.00	26805.00	151.00	0	Spot (Block24, Row5, Column8)	37446.97	37230.00	23856.55	0.00	0.64	1041.00	1180.81	1041.00	567.23	0.05	0.48	100.00	100.00	29.74	36189.00	36405.97	23292116.00	63.93	7295.41	6025.00
24	1	6	18247.00	27093.00	215.65	0	Spot (Block24, Row6, Column1)	47615.33	52872.00	18060.39	0.05	0.38	1092.00	1608.46	1092.00	1220.35	0.17	0.76	100.00	100.00	41.63	51780.00	46523.33	63138476.00	37.70	11842.58	11688.50
24	2	6	18547.00	27094.00	215.65	0	Spot (Block24, Row6, Column2)	47174.50	50593.00	17952.80	0.03	0.38	1095.00	1532.25	1095.00	1172.27	0.15	0.77	100.00	100.00	35.24	49498.00	46079.50	62648192.00	38.93	11370.44	11597.00
24	3	6	18836.00	27094.00	149.70	0	Spot (Block24, Row6, Column3)	51308.51	65259.00	17284.04	0.10	0.34	1020.00	1252.04	1020.00	771.87	0.09	0.62	100.00	100.00	49.59	64239.00	50288.51	31554960.00	64.85	12153.19	9833.00
24	4	6	19150.00	27104.00	147.80	0	Spot (Block24, Row6, Column4)	7341.50	6637.00	4018.77	0.04	0.55	1004.00	1056.93	1004.00	273.77	0.02	0.26	100.00	100.00	0.00	5633.00	6337.50	4360851.00	22.96	2546.32	2169.00
24	5	6	19446.00	27101.00	152.30	0	Spot (Block24, Row6, Column5)	63298.30	65535.00	5845.64	0.02	0.09	1024.00	1118.03	1024.00	378.03	0.04	0.34	100.00	100.00	81.42	64511.00	62274.30	40194776.00	164.48	18067.26	15308.00
24	6	6	19750.00	27103.00	152.05	0	Spot (Block24, Row6, Column6)	4459.35	3720.00	2629.24	0.08	0.59	1082.00	1216.93	1082.00	605.06	0.05	0.50	86.00	71.00	0.00	2638.00	3377.35	2840603.00	5.36	1669.48	1558.50
24	7	6	20049.00	27103.00	151.80	0	Spot (Block24, Row6, Column7)	40812.12	43142.00	21946.68	0.02	0.54	1106.00	1290.53	1106.00	634.52	0.07	0.49	100.00	100.00	30.96	42036.00	39706.12	25834212.00	62.29	8199.04	6724.50
24	8	6	20354.00	27112.00	150.80	0	Spot (Block24, Row6, Column8)	43531.86	47985.00	22147.40	0.04	0.51	1060.00	1101.08	1060.00	216.66	0.02	0.20	100.00	100.00	39.58	46925.00	42471.86	27164036.00	195.84	8848.44	6907.00
24	1	7	18247.00	27396.00	165.90	0	Spot (Block24, Row7, Column1)	37400.72	34305.00	19145.66	0.04	0.51	1007.00	1292.20	1007.00	856.53	0.11	0.66	100.00	100.00	14.85	33298.00	36393.72	28462064.00	42.16	6664.46	6191.00
24	2	7	18550.00	27395.00	154.40	0	Spot (Block24, Row7, Column2)	2795.02	2391.00	1290.09	0.07	0.46	1012.00	1217.61	1012.00	736.03	0.08	0.60	78.00	47.00	0.00	1379.00	1783.02	1841921.00	2.14	1435.40	1425.00
24	3	7	18838.00	27401.00	186.80	0	Spot (Block24, Row7, Column3)	1201.78	1189.00	161.94	0.00	0.13	994.00	1028.01	994.00	200.57	0.01	0.20	47.00	7.00	0.00	195.00	207.78	1181347.00	0.87	1082.69	1066.00
24	4	7	19146.00	27399.00	161.00	0	Spot (Block24, Row7, Column4)	2054.32	1842.00	680.06	0.05	0.33	988.00	1045.96	988.00	285.50	0.02	0.27	95.00	74.00	0.00	854.00	1066.32	1468836.00	3.53	1232.13	1198.50
24	5	7	19446.00	27404.00	184.70	0	Spot (Block24, Row7, Column5)	12455.42	11663.00	6344.44	0.03	0.51	1028.00	1274.78	1028.00	801.47	0.09	0.63	100.00	100.00	0.00	10635.00	11427.42	11957202.00	13.95	3414.07	3372.00
24	6	7	19749.00	27405.00	207.05	0	Spot (Block24, Row7, Column6)	48598.91	60892.00	19456.70	0.10	0.40	1160.00	1713.45	1160.00	1297.96	0.17	0.76	100.00	100.00	45.36	59732.00	47438.91	59145428.00	36.12	12135.84	11833.00
24	7	7	20035.00	27406.00	151.00	0	Spot (Block24, Row7, Column7)	47155.17	51009.00	18321.83	0.03	0.39	1110.00	1390.35	1110.00	844.56	0.10	0.61	100.00	100.00	37.12	49899.00	46045.17	29472172.00	54.19	10722.59	8301.00
24	8	7	20353.00	27402.00	188.80	0	Spot (Block24, Row7, Column8)	26590.12	27199.00	6945.76	0.01	0.26	1085.00	1180.14	1085.00	349.38	0.04	0.30	100.00	100.00	0.00	26114.00	25505.12	26829440.00	72.73	7210.31	6767.50
24	1	8	18239.00	27692.00	140.55	0	Spot (Block24, Row8, Column1)	2323.59	1808.00	1782.77	0.11	0.77	966.00	1028.61	966.00	410.49	0.03	0.40	92.00	52.00	0.00	842.00	1357.59	1243121.00	3.15	1485.32	1267.00
24	2	8	18547.00	27694.00	150.90	0	Spot (Block24, Row8, Column2)	7740.12	6948.50	4100.98	0.05	0.53	986.00	992.46	986.00	129.48	0.00	0.13	100.00	100.00	0.00	5962.50	6754.12	4860793.00	52.12	2327.52	2189.50
24	3	8	18837.00	27698.00	149.25	0	Spot (Block24, Row8, Column3)	17593.96	14241.00	12999.71	0.09	0.74	980.00	999.84	980.00	206.41	0.01	0.21	100.00	100.00	0.00	13261.00	16613.96	10767501.00	80.39	3862.30	3239.50
24	4	8	19144.00	27701.00	155.30	0	Spot (Block24, Row8, Column4)	55610.63	65535.00	14281.13	0.07	0.26	979.00	1015.18	979.00	255.15	0.02	0.25	100.00	100.00	59.88	64556.00	54631.63	36870152.00	213.97	12164.19	9597.50
24	5	8	19431.00	27698.00	159.90	0	Spot (Block24, Row8, Column5)	1946.62	1837.00	476.69	0.03	0.24	984.00	1184.04	984.00	748.57	0.08	0.63	57.00	14.00	0.00	853.00	962.62	1376258.00	1.02	1263.78	1242.00
24	6	8	19747.00	27704.00	214.80	0	Spot (Block24, Row8, Column6)	50590.69	65535.00	17478.51	0.11	0.35	1100.00	1559.75	1100.00	1224.62	0.15	0.79	100.00	100.00	52.42	64435.00	49490.69	66780408.00	40.04	12513.03	12231.00
24	7	8	20046.00	27711.00	146.95	0	Spot (Block24, Row8, Column7)	25254.07	23444.00	14011.20	0.03	0.55	1091.00	1286.07	1091.00	722.69	0.07	0.56	100.00	100.00	0.17	22353.00	24163.07	14824141.00	33.17	6059.73	4812.00
24	8	8	20332.00	27708.00	155.60	0	Spot (Block24, Row8, Column8)	64371.73	65535.00	4750.51	0.01	0.07	1082.00	1177.41	1082.00	419.65	0.04	0.36	100.00	100.00	90.42	64453.00	63289.73	43000716.00	150.59	17102.52	13633.50
25	1	1	4726.00	30007.00	154.10	0	Spot (Block25, Row1, Column1)	58031.86	65535.00	11570.84	0.05	0.20	778.00	839.86	778.00	410.48	0.03	0.49	100.00	100.00	61.75	64757.00	57253.86	37779060.00	139.33	13858.62	11192.50
25	2	1	5015.00	30000.00	150.85	0	Spot (Block25, Row1, Column2)	912.84	865.00	216.07	0.02	0.24	502.00	526.15	502.00	222.27	0.02	0.42	78.00	37.00	0.00	363.00	410.84	566871.00	1.74	643.79	615.00
25	3	1	5328.00	30003.00	156.80	0	Spot (Block25, Row1, Column3)	490.81	495.00	31.23	0.00	0.06	413.00	419.59	413.00	107.78	0.01	0.26	16.00	0.00	0.00	82.00	77.81	330807.00	0.66	459.91	463.00
25	4	1	5617.00	30010.00	159.50	0	Spot (Block25, Row1, Column4)	554.86	534.00	93.27	0.02	0.17	364.00	372.07	364.00	107.37	0.01	0.29	86.00	26.00	0.00	170.00	190.86	391729.00	1.70	428.91	425.50
25	5	1	5926.00	30003.00	155.45	0	Spot (Block25, Row1, Column5)	570.25	555.50	99.22	0.01	0.17	353.00	367.60	353.00	202.91	0.02	0.55	50.00	6.00	0.00	202.50	217.25	378644.00	1.00	431.16	425.00
25	6	1	6218.00	30024.00	151.40	0	Spot (Block25, Row1, Column6)	640.20	610.00	154.15	0.02	0.24	341.00	360.88	341.00	203.77	0.02	0.56	64.00	26.00	0.00	269.00	299.20	402686.00	1.37	438.62	431.50
25	7	1	6521.00	30014.00	142.85	0	Spot (Block25, Row1, Column7)	1248.08	1231.00	448.63	0.01	0.36	330.00	345.96	330.00	93.54	0.02	0.27	100.00	98.00	0.00	901.00	918.08	691439.00	9.64	651.55	549.00
25	8	1	6831.00	30011.00	168.35	0	Spot (Block25, Row1, Column8)	468.98	453.00	56.74	0.02	0.12	328.00	343.73	328.00	89.52	0.02	0.26	83.00	22.00	0.00	125.00	140.98	370498.00	1.40	390.54	392.00
25	1	2	4721.00	30307.00	147.00	-50	Spot (Block25, Row2, Column1)	625.22	614.00	44.61	0.01	0.07	537.00	605.41	537.00	338.95	0.05	0.56	0.00	0.00	0.00	77.00	88.22	369507.00	0.06	620.86	610.00
25	2	2	5015.00	30312.00	122.65	0	Spot (Block25, Row2, Column2)	641.67	667.00	72.11	0.02	0.11	343.00	355.18	343.00	116.76	0.02	0.33	98.00	86.00	0.00	324.00	298.67	257950.00	2.45	447.90	438.00
25	3	2	5290.00	30271.00	213.90	0	Spot (Block25, Row2, Column3)	323.21	320.00	23.30	0.00	0.07	271.00	279.24	271.00	72.06	0.01	0.26	20.00	0.00	0.00	49.00	52.21	422762.00	0.61	295.82	290.00
25	4	2	5628.00	30310.00	170.50	0	Spot (Block25, Row2, Column4)	339.11	332.00	40.94	0.01	0.12	226.00	231.22	226.00	60.18	0.01	0.26	91.00	40.00	0.00	106.00	113.11	275015.00	1.79	277.80	276.50
25	5	2	5932.00	30314.00	180.80	0	Spot (Block25, Row2, Column5)	583.55	530.00	178.44	0.04	0.31	210.00	215.12	210.00	49.79	0.01	0.23	100.00	98.00	0.00	320.00	373.55	536286.00	7.40	309.92	294.00
25	6	2	6223.00	30287.00	202.95	0	Spot (Block25, Row2, Column6)	257.22	258.00	23.15	0.00	0.09	221.00	224.97	221.00	53.48	0.01	0.24	24.00	0.00	0.00	37.00	36.22	300177.00	0.60	234.21	228.00
25	7	2	6525.00	30315.00	175.45	0	Spot (Block25, Row2, Column7)	275.12	280.00	26.10	0.01	0.09	212.00	217.96	212.00	44.81	0.01	0.21	75.00	12.00	0.00	68.00	63.12	237705.00	1.28	235.71	232.00
25	8	2	6822.00	30319.00	147.00	-50	Spot (Block25, Row2, Column8)	238.28	236.00	15.56	0.00	0.07	223.00	228.41	223.00	36.63	0.01	0.16	11.00	0.00	0.00	13.00	15.28	139872.00	0.27	234.28	230.00
25	1	3	4714.00	30610.00	151.00	0	Spot (Block25, Row3, Column1)	941.28	879.50	251.22	0.03	0.27	469.00	467.39	469.00	139.83	0.00	0.30	96.00	73.00	0.00	410.50	472.28	587358.00	3.39	624.91	595.50
25	2	3	5009.00	30608.00	173.10	0	Spot (Block25, Row3, Column2)	337.87	337.00	25.99	0.00	0.08	274.00	283.26	274.00	99.66	0.01	0.35	9.00	0.00	0.00	63.00	63.87	282462.00	0.55	302.67	302.00
25	3	3	5312.00	30607.00	140.25	0	Spot (Block25, Row3, Column3)	682.36	670.00	151.53	0.01	0.22	198.00	203.88	198.00	33.49	0.01	0.16	100.00	100.00	0.00	472.00	484.36	366429.00	14.29	331.91	295.50
25	4	3	5622.00	30617.00	146.05	0	Spot (Block25, Row3, Column4)	425.60	431.00	87.28	0.01	0.21	176.00	176.53	176.00	27.88	0.00	0.16	100.00	99.00	0.00	255.00	249.60	246423.00	8.93	237.67	225.00
25	5	3	5920.00	30615.00	147.50	0	Spot (Block25, Row3, Column5)	349.04	333.00	97.93	0.02	0.28	158.00	161.21	158.00	28.01	0.01	0.17	99.00	96.00	0.00	175.00	191.04	206632.00	6.70	221.85	209.00
25	6	3	6224.00	30612.00	174.15	0	Spot (Block25, Row3, Column6)	692.06	611.00	309.22	0.05	0.45	162.00	164.15	162.00	29.23	0.01	0.18	100.00	100.00	0.00	449.00	530.06	582715.00	18.06	290.75	288.00
25	7	3	6542.00	30611.00	154.20	0	Spot (Block25, Row3, Column7)	247.44	246.00	33.45	0.00	0.14	172.00	173.62	172.00	28.51	0.00	0.16	92.00	62.00	0.00	74.00	75.44	161081.00	2.59	192.00	190.00
25	8	3	6826.00	30617.00	156.00	0	Spot (Block25, Row3, Column8)	852.03	817.50	295.89	0.02	0.35	183.00	186.50	183.00	27.76	0.01	0.15	100.00	100.00	0.00	634.50	669.03	569158.00	23.98	356.49	357.50
25	1	4	4714.00	30908.00	149.05	0	Spot (Block25, Row4, Column1)	837.48	817.00	196.05	0.01	0.23	438.00	436.30	438.00	132.32	0.00	0.30	95.00	66.00	0.00	379.00	399.48	510028.00	3.03	554.63	545.00
25	2	4	5006.00	30907.00	173.25	0	Spot (Block25, Row4, Column2)	725.60	677.00	234.97	0.03	0.32	254.00	256.89	254.00	60.74	0.00	0.24	100.00	100.00	0.00	423.00	471.60	607331.00	7.72	403.20	398.00
25	3	4	5324.00	30914.00	137.25	0	Spot (Block25, Row4, Column3)	1658.01	1579.00	560.19	0.02	0.34	182.00	184.34	182.00	36.95	0.01	0.20	100.00	100.00	0.00	1397.00	1476.01	840613.00	39.88	571.23	477.00
25	4	4	5638.00	30876.00	215.65	0	Spot (Block25, Row4, Column4)	162.77	163.00	13.53	0.00	0.08	149.00	152.41	149.00	24.21	0.01	0.16	22.00	0.00	0.00	14.00	13.77	216162.00	0.43	149.84	148.00
25	5	4	5899.00	30915.00	153.70	0	Spot (Block25, Row4, Column5)	214.79	208.00	30.30	0.01	0.14	137.00	139.15	137.00	19.51	0.01	0.14	99.00	94.00	0.00	71.00	77.79	139611.00	3.88	167.14	169.00
25	6	4	6224.00	30920.00	191.50	0	Spot (Block25, Row4, Column6)	280.71	288.00	50.88	0.01	0.18	134.00	137.77	134.00	22.57	0.01	0.16	100.00	99.00	0.00	154.00	146.71	290251.00	6.33	180.59	183.00
25	7	4	6524.00	30922.00	174.00	0	Spot (Block25, Row4, Column7)	226.49	224.00	33.94	0.00	0.15	152.00	153.11	152.00	27.27	0.00	0.18	93.00	65.00	0.00	72.00	74.49	191613.00	2.69	165.04	167.00
25	8	4	6823.00	30933.00	143.45	0	Spot (Block25, Row4, Column8)	676.00	659.00	191.76	0.01	0.28	167.00	169.16	167.00	23.56	0.01	0.14	100.00	100.00	0.00	492.00	509.00	375854.00	21.52	297.52	278.00
25	1	5	4712.00	31216.00	144.75	0	Spot (Block25, Row5, Column1)	907.88	878.50	285.77	0.01	0.31	433.00	414.25	433.00	127.16	0.02	0.31	93.00	75.00	0.00	445.50	474.88	513858.00	3.88	568.45	507.00
25	2	5	5006.00	31208.00	155.20	0	Spot (Block25, Row5, Column2)	2558.08	2003.00	1681.01	0.11	0.66	235.00	245.68	235.00	68.70	0.02	0.28	100.00	100.00	0.00	1768.00	2323.08	1696006.00	33.66	811.90	561.00
25	3	5	5318.00	31209.00	155.15	0	Spot (Block25, Row5, Column3)	479.27	467.00	152.45	0.01	0.32	173.00	176.07	173.00	45.91	0.01	0.26	100.00	98.00	0.00	294.00	306.27	317280.00	6.60	262.31	246.00
25	4	5	5619.00	31218.00	153.10	0	Spot (Block25, Row5, Column4)	296.48	297.00	56.31	0.00	0.19	140.00	142.47	140.00	21.87	0.01	0.15	100.00	98.00	0.00	157.00	156.48	190638.00	7.04	187.59	189.00
25	5	5	5922.00	31220.00	135.15	0	Spot (Block25, Row5, Column5)	2181.25	2126.00	847.49	0.01	0.39	131.00	135.38	131.00	23.82	0.01	0.18	100.00	100.00	0.00	1995.00	2050.25	1070996.00	85.88	618.74	555.00
25	6	5	6228.00	31212.00	180.85	0	Spot (Block25, Row5, Column6)	150.51	151.00	12.35	0.00	0.08	126.00	130.20	126.00	20.41	0.01	0.16	64.00	10.00	0.00	25.00	24.51	138473.00	0.99	131.99	130.00
25	7	5	6520.00	31219.00	175.55	0	Spot (Block25, Row5, Column7)	377.02	396.00	100.17	0.02	0.27	141.00	144.92	141.00	26.00	0.01	0.18	100.00	99.00	0.00	255.00	236.02	326118.00	8.93	206.15	204.00
25	8	5	6827.00	31226.00	151.35	0	Spot (Block25, Row5, Column8)	395.03	389.00	86.51	0.01	0.22	163.00	164.56	163.00	23.05	0.00	0.14	100.00	99.00	0.00	226.00	232.03	248078.00	10.00	222.12	211.00
25	1	6	4700.00	31507.00	187.85	0	Spot (Block25, Row6, Column1)	2620.21	1762.00	1938.00	0.17	0.74	409.00	399.77	409.00	127.74	0.01	0.32	100.00	100.00	0.00	1353.00	2211.21	2601868.00	17.38	919.00	867.00
25	2	6	4999.00	31512.00	207.35	0	Spot (Block25, Row6, Column2)	490.03	485.00	106.65	0.00	0.22	218.00	235.13	218.00	81.72	0.03	0.35	99.00	83.00	0.00	267.00	272.03	600775.00	3.12	314.81	311.00
25	3	6	5309.00	31515.00	141.00	0	Spot (Block25, Row6, Column3)	563.31	571.00	159.44	0.01	0.28	160.00	165.57	160.00	30.97	0.01	0.19	100.00	100.00	0.00	411.00	403.31	302496.00	12.84	266.36	262.00
25	4	6	5620.00	31518.00	160.80	0	Spot (Block25, Row6, Column4)	255.48	267.00	34.47	0.02	0.13	136.00	139.94	136.00	21.11	0.01	0.15	99.00	99.00	0.00	131.00	119.48	182155.00	5.47	179.43	184.00
25	5	6	5916.00	31520.00	136.25	0	Spot (Block25, Row6, Column5)	2089.07	2058.00	769.00	0.01	0.37	129.00	133.74	129.00	22.60	0.02	0.17	100.00	100.00	0.00	1929.00	1960.07	1044537.00	86.53	604.96	517.00
25	6	6	6215.00	31516.00	147.00	-50	Spot (Block25, Row6, Column6)	132.80	132.00	11.77	0.00	0.09	129.00	131.77	129.00	19.12	0.01	0.15	10.00	0.00	0.00	3.00	3.80	78089.00	0.05	134.17	132.00
25	7	6	6522.00	31525.00	142.15	0	Spot (Block25, Row6, Column7)	467.95	485.00	155.07	0.02	0.33	140.00	148.85	140.00	64.32	0.03	0.43	100.00	89.00	0.00	345.00	327.95	257374.00	4.96	223.01	201.00
25	8	6	6829.00	31532.00	154.15	0	Spot (Block25, Row6, Column8)	447.17	435.50	118.85	0.01	0.27	162.00	166.42	162.00	29.59	0.01	0.18	99.00	99.00	0.00	273.50	285.17	290663.00	9.49	233.89	226.00
25	1	7	4706.00	31812.00	161.45	0	Spot (Block25, Row7, Column1)	1267.75	1152.50	525.01	0.04	0.41	323.00	335.25	323.00	104.32	0.02	0.31	100.00	98.00	0.00	829.50	944.75	907709.00	8.94	566.94	522.00
25	2	7	5012.00	31809.00	147.00	-50	Spot (Block25, Row7, Column2)	220.62	220.00	11.22	0.00	0.05	203.00	209.68	203.00	57.68	0.01	0.28	0.00	0.00	0.00	17.00	17.62	129505.00	0.19	221.44	221.00
25	3	7	5321.00	31806.00	170.50	0	Spot (Block25, Row7, Column3)	171.82	173.00	16.63	0.00	0.10	153.00	154.25	153.00	22.77	0.00	0.15	45.00	2.00	0.00	20.00	18.82	139002.00	0.77	164.34	163.00
25	4	7	5613.00	31813.00	147.00	-50	Spot (Block25, Row7, Column4)	150.00	151.00	14.83	0.00	0.10	135.00	136.85	135.00	17.27	0.01	0.13	45.00	8.00	0.00	16.00	15.00	88501.00	0.76	142.59	140.00
25	5	7	5912.00	31820.00	175.00	0	Spot (Block25, Row7, Column5)	232.97	228.00	32.50	0.01	0.14	137.00	149.69	137.00	40.62	0.04	0.27	98.00	62.00	0.00	91.00	95.97	198494.00	2.05	177.22	178.00
25	6	7	6214.00	31815.00	188.85	0	Spot (Block25, Row7, Column6)	272.54	288.00	43.05	0.02	0.16	144.00	160.13	144.00	54.71	0.05	0.34	94.00	68.00	0.00	144.00	128.54	273353.00	2.05	189.99	193.00
25	7	7	6509.00	31829.00	149.25	0	Spot (Block25, Row7, Column7)	435.51	408.50	110.04	0.03	0.25	157.00	190.42	157.00	130.94	0.08	0.69	91.00	47.00	0.00	251.50	278.51	263050.00	1.87	229.05	206.00
25	8	7	6819.00	31827.00	184.45	0	Spot (Block25, Row7, Column8)	744.28	789.00	180.08	0.03	0.24	187.00	257.51	187.00	287.60	0.14	1.12	92.00	54.00	0.00	602.00	557.28	710044.00	1.69	330.72	315.00
25	1	8	4707.00	32115.00	144.40	0	Spot (Block25, Row8, Column1)	459.16	412.50	249.04	0.05	0.54	293.00	294.49	293.00	73.74	0.00	0.25	88.00	35.00	0.00	119.50	166.16	259886.00	2.23	329.61	318.50
25	2	8	4999.00	32132.00	168.60	0	Spot (Block25, Row8, Column2)	254.79	256.50	27.31	0.00	0.11	197.00	198.17	197.00	31.86	0.00	0.16	80.00	44.00	0.00	59.50	57.79	200778.00	1.78	220.06	220.00
25	3	8	5307.00	32119.00	151.10	0	Spot (Block25, Row8, Column3)	257.70	260.50	29.67	0.00	0.12	158.00	159.56	158.00	21.26	0.00	0.13	99.00	97.00	0.00	102.50	99.70	161837.00	4.62	196.73	198.00
25	4	8	5613.00	32128.00	143.05	0	Spot (Block25, Row8, Column4)	974.31	977.00	362.84	0.00	0.37	147.00	148.20	147.00	21.51	0.00	0.15	100.00	100.00	0.00	830.00	827.31	540744.00	38.40	348.73	284.00
25	5	8	5911.00	32115.00	147.00	-50	Spot (Block25, Row8, Column5)	177.16	170.00	31.94	0.02	0.18	154.00	165.76	154.00	46.88	0.03	0.28	20.00	3.00	0.00	16.00	23.16	104170.00	0.24	182.85	165.00
25	6	8	6217.00	32108.00	198.50	0	Spot (Block25, Row8, Column6)	778.89	688.00	381.68	0.05	0.49	170.00	188.79	170.00	63.68	0.05	0.34	100.00	98.00	0.00	518.00	608.89	870800.00	9.27	348.49	321.50
25	7	8	6501.00	32104.00	230.20	0	Spot (Block25, Row8, Column7)	578.88	579.00	239.42	0.00	0.41	191.00	306.43	191.00	385.08	0.21	1.26	50.00	7.00	0.00	388.00	387.88	881629.00	0.71	321.19	254.00
25	8	8	6802.00	32128.00	151.95	0	Spot (Block25, Row8, Column8)	63755.71	65535.00	6949.30	0.01	0.11	245.50	379.67	245.50	393.02	0.19	1.04	100.00	100.00	91.90	65289.50	63510.21	40166452.00	161.26	15232.74	13257.00
26	1	1	9228.00	30035.00	155.65	0	Spot (Block26, Row1, Column1)	55757.59	65535.00	13490.04	0.07	0.24	1785.50	1900.82	1785.50	548.78	0.03	0.29	100.00	100.00	56.91	63749.50	53972.09	37134860.00	98.14	13028.38	11135.50
26	2	1	9520.00	30043.00	155.75	0	Spot (Block26, Row1, Column2)	61426.05	65535.00	9013.98	0.03	0.15	1778.50	1920.96	1778.50	670.86	0.03	0.35	100.00	100.00	75.86	63756.50	59647.55	40971540.00	88.70	14378.07	13052.50
26	3	1	9829.00	30046.00	145.05	0	Spot (Block26, Row1, Column3)	31330.04	27555.00	19514.46	0.06	0.62	1722.00	1842.05	1722.00	540.49	0.03	0.29	100.00	100.00	7.85	25833.00	29608.04	17952132.00	54.56	6621.68	5938.00
26	4	1	10120.00	30044.00	148.80	0	Spot (Block26, Row1, Column4)	60335.11	65535.00	10195.51	0.04	0.17	1722.00	1895.89	1722.00	682.78	0.04	0.36	100.00	100.00	71.45	63813.00	58613.11	36141024.00	85.59	16717.67	14012.00
26	5	1	10430.00	30046.00	147.85	0	Spot (Block26, Row1, Column5)	44281.01	54892.00	23160.43	0.09	0.52	1715.00	1825.04	1715.00	530.15	0.03	0.29	100.00	100.00	43.96	53177.00	42566.01	26391628.00	80.08	10056.23	8113.50
26	6	1	10720.00	30051.00	148.05	0	Spot (Block26, Row1, Column6)	58146.79	65535.00	11915.96	0.05	0.20	1768.00	1846.17	1768.00	477.43	0.02	0.26	100.00	100.00	64.27	63767.00	56378.79	34830204.00	117.92	15625.91	11701.50
26	7	1	11016.00	30053.00	156.20	0	Spot (Block26, Row1, Column7)	64923.82	65535.00	3495.11	0.00	0.05	1733.00	1824.85	1733.00	465.51	0.02	0.26	100.00	100.00	95.82	63802.00	63190.82	43499364.00	135.55	20278.71	18180.00
26	8	1	11338.00	30054.00	164.50	0	Spot (Block26, Row1, Column8)	2974.71	2885.00	665.88	0.01	0.22	1760.00	1798.22	1760.00	345.26	0.01	0.19	93.00	77.00	0.00	1125.00	1214.71	2234009.00	3.41	2140.28	2095.50
26	1	2	9222.00	30340.00	211.35	0	Spot (Block26, Row2, Column1)	1983.99	1959.00	283.13	0.01	0.14	1685.00	1773.03	1685.00	537.18	0.02	0.30	21.00	0.00	0.00	274.00	298.99	2521654.00	0.39	1760.43	1742.00
26	2	2	9521.00	30342.00	132.50	0	Spot (Block26, Row2, Column2)	49660.25	53854.50	15892.07	0.04	0.32	1709.00	1842.73	1709.00	657.99	0.03	0.36	100.00	100.00	36.86	52145.50	47951.25	23439736.00	72.67	11202.06	10685.00
26	3	2	9829.00	30341.00	169.80	0	Spot (Block26, Row2, Column3)	2952.19	2749.00	800.62	0.03	0.27	1720.00	1858.88	1720.00	672.01	0.03	0.36	71.00	36.00	0.00	1029.00	1232.19	2376512.00	1.63	1987.32	1962.00
26	4	2	10126.00	30344.00	179.30	0	Spot (Block26, Row2, Column4)	30006.70	28351.00	15548.73	0.02	0.52	1812.00	2043.80	1812.00	852.51	0.05	0.42	100.00	100.00	1.55	26539.00	28194.70	27066064.00	32.80	7267.17	7212.00
26	5	2	10431.00	30347.00	200.75	0	Spot (Block26, Row2, Column5)	18300.87	18452.00	6336.60	0.00	0.35	1839.00	2025.06	1839.00	774.81	0.04	0.38	100.00	100.00	0.00	16613.00	16461.87	20954492.00	21.01	5803.53	4917.00
26	6	2	10720.00	30349.00	146.25	0	Spot (Block26, Row2, Column6)	31381.74	27538.00	18321.82	0.06	0.58	1853.00	2171.82	1853.00	1154.11	0.07	0.53	100.00	100.00	3.58	25685.00	29528.74	18421100.00	25.31	6315.06	5762.00
26	7	2	11022.00	30351.00	146.85	0	Spot (Block26, Row2, Column7)	19284.71	17113.00	10954.82	0.05	0.57	1799.00	1917.63	1799.00	612.09	0.03	0.32	100.00	100.00	0.00	15314.00	17485.71	11435832.00	28.37	4954.12	4006.00
26	8	2	11335.00	30347.00	206.45	0	Spot (Block26, Row2, Column8)	2050.30	2008.00	390.47	0.01	0.19	1745.00	1820.22	1745.00	477.25	0.02	0.26	30.00	3.00	0.00	263.00	305.30	2497264.00	0.48	1843.07	1809.00
26	1	3	9226.00	30641.00	148.20	0	Spot (Block26, Row3, Column1)	56240.07	65535.00	14901.34	0.07	0.26	1617.00	1710.31	1617.00	408.04	0.02	0.24	100.00	100.00	64.84	63918.00	54623.07	33913024.00	133.64	13561.37	10922.00
26	2	3	9526.00	30639.00	147.60	0	Spot (Block26, Row3, Column2)	3946.33	3722.00	1246.02	0.03	0.32	1685.00	1781.26	1685.00	511.17	0.02	0.29	99.00	83.00	0.00	2037.00	2261.33	2340175.00	4.24	2312.26	2368.00
26	3	3	9812.00	30635.00	145.35	0	Spot (Block26, Row3, Column3)	6718.12	6145.00	2695.03	0.04	0.40	1696.00	1766.48	1696.00	426.41	0.02	0.24	100.00	99.00	0.00	4449.00	5022.12	3876355.00	11.61	2859.88	2747.00
26	4	3	10121.00	30642.00	146.25	0	Spot (Block26, Row3, Column4)	62769.14	65535.00	6803.85	0.02	0.11	1758.00	1885.48	1758.00	638.83	0.03	0.34	100.00	100.00	79.97	63777.00	61011.14	36657484.00	95.30	17917.55	12534.00
26	5	3	10432.00	30644.00	145.85	0	Spot (Block26, Row3, Column5)	8761.23	5747.00	10837.59	0.18	1.24	1829.00	2112.81	1829.00	1033.96	0.06	0.49	97.00	78.00	1.90	3918.00	6932.23	5081516.00	6.43	2932.28	2768.00
26	6	3	10723.00	30646.00	219.80	0	Spot (Block26, Row3, Column6)	56130.57	65535.00	13635.18	0.07	0.24	2045.00	2696.61	2045.00	1648.87	0.12	0.61	100.00	100.00	56.34	63490.00	54085.57	77910016.00	32.41	13871.89	13123.00
26	7	3	11028.00	30654.00	145.45	0	Spot (Block26, Row3, Column7)	44449.78	49868.00	21490.60	0.05	0.48	1891.50	2221.08	1891.50	1230.66	0.07	0.55	100.00	100.00	39.93	47976.50	42558.28	25603208.00	34.31	9783.25	7762.50
26	8	3	11321.00	30655.00	166.80	0	Spot (Block26, Row3, Column8)	61839.64	65535.00	9786.07	0.03	0.16	1801.00	1933.85	1801.00	705.30	0.03	0.36	100.00	100.00	83.33	63734.00	60038.64	47864360.00	84.94	16054.10	15015.00
26	1	4	9224.00	30941.00	145.85	0	Spot (Block26, Row4, Column1)	62282.92	65535.00	7341.93	0.02	0.12	1710.00	1834.49	1710.00	520.63	0.03	0.28	100.00	100.00	78.28	63825.00	60572.92	36124388.00	116.11	17099.43	14099.50
26	2	4	9522.00	30942.00	158.85	0	Spot (Block26, Row4, Column2)	15934.73	14759.00	6730.11	0.03	0.42	1745.00	1908.05	1745.00	642.41	0.04	0.34	100.00	100.00	0.00	13014.00	14189.73	11026830.00	21.83	4731.77	4632.00
26	3	4	9821.00	30943.00	155.65	0	Spot (Block26, Row4, Column3)	64845.72	65535.00	3387.31	0.00	0.05	1727.00	1859.76	1727.00	549.59	0.03	0.30	100.00	100.00	94.59	63808.00	63118.72	43187648.00	114.60	19503.92	16819.50
26	4	4	10113.00	30948.00	153.90	0	Spot (Block26, Row4, Column4)	4374.94	4008.50	1436.39	0.04	0.33	1729.50	1808.62	1729.50	445.71	0.02	0.25	99.00	94.00	0.00	2279.00	2645.44	2852459.00	5.76	2373.92	2372.00
26	5	4	10409.00	30948.00	139.90	0	Spot (Block26, Row4, Column5)	4212.19	3471.00	2950.09	0.08	0.70	1771.00	1845.62	1771.00	434.38	0.02	0.24	99.00	89.00	0.00	1700.00	2441.19	2236673.00	5.45	2390.77	2297.50
26	6	4	10724.00	30950.00	201.80	0	Spot (Block26, Row4, Column6)	21838.37	22434.50	7128.66	0.01	0.33	1984.00	2251.33	1984.00	1053.93	0.05	0.47	100.00	100.00	0.00	20450.50	19854.37	25288828.00	18.58	6094.99	5765.50
26	7	4	11018.00	30954.00	146.40	0	Spot (Block26, Row4, Column7)	29940.12	25560.00	21220.10	0.07	0.71	1959.00	2249.25	1959.00	1310.22	0.06	0.58	100.00	96.00	10.33	23601.00	27981.12	17395216.00	21.13	6374.90	5298.00
26	8	4	11321.00	30955.00	150.50	0	Spot (Block26, Row4, Column8)	10089.67	9343.50	4863.09	0.03	0.48	1846.00	1984.17	1846.00	972.28	0.03	0.49	100.00	96.00	0.00	7497.50	8243.67	6235413.00	8.34	3525.74	3261.00
26	1	5	9225.00	31243.00	149.90	0	Spot (Block26, Row5, Column1)	64708.78	65535.00	3470.30	0.01	0.05	1837.00	2156.87	1837.00	1049.11	0.07	0.49	100.00	100.00	91.69	63698.00	62871.78	39731540.00	59.62	18767.44	15484.00
26	2	5	9517.00	31241.00	163.90	0	Spot (Block26, Row5, Column2)	62725.70	65535.00	8665.99	0.02	0.14	1900.00	2248.55	1900.00	1173.45	0.07	0.52	100.00	100.00	87.23	63635.00	60825.70	46668376.00	51.54	16640.95	14162.00
26	3	5	9823.00	31243.00	148.70	0	Spot (Block26, Row5, Column3)	43626.30	44450.00	19857.40	0.01	0.46	1825.00	2020.93	1825.00	726.25	0.04	0.36	100.00	100.00	32.23	42625.00	41801.30	26394056.00	57.29	9528.04	8002.50
26	4	5	10115.00	31245.00	147.40	0	Spot (Block26, Row5, Column4)	50189.07	65535.00	18561.17	0.12	0.37	1825.00	1947.00	1825.00	530.45	0.03	0.27	100.00	100.00	50.42	63710.00	48364.07	29661936.00	90.94	12167.07	9938.00
26	5	5	10418.00	31247.00	154.90	0	Spot (Block26, Row5, Column5)	65004.02	65535.00	2963.56	0.00	0.05	1809.00	1922.09	1809.00	525.65	0.03	0.27	100.00	100.00	95.30	63726.00	63195.02	42838044.00	120.01	21293.29	17108.50
26	6	5	10722.00	31247.00	147.05	0	Spot (Block26, Row5, Column6)	33823.32	30845.50	18217.72	0.04	0.54	1956.00	2216.64	1956.00	1002.52	0.05	0.45	100.00	100.00	6.88	28889.50	31867.32	20158740.00	31.53	7051.31	6037.00
26	7	5	11023.00	31252.00	220.30	0	Spot (Block26, Row5, Column7)	55200.96	65535.00	14242.26	0.07	0.26	2093.00	2506.96	2093.00	1344.07	0.08	0.54	100.00	100.00	56.52	63442.00	53107.96	76674928.00	39.20	14500.49	13809.00
26	8	5	11322.00	31253.00	148.30	0	Spot (Block26, Row5, Column8)	47116.35	65268.00	22025.03	0.14	0.47	1895.00	2054.97	1895.00	763.66	0.04	0.37	100.00	100.00	49.59	63373.00	45221.35	28599804.00	59.01	10468.84	7381.00
26	1	6	9219.00	31540.00	225.10	0	Spot (Block26, Row6, Column1)	50221.54	52573.00	15789.27	0.02	0.31	1960.00	2492.28	1960.00	1489.66	0.10	0.60	100.00	100.00	44.83	50613.00	48261.54	73273872.00	32.04	14346.72	13673.00
26	2	6	9520.00	31540.00	231.05	0	Spot (Block26, Row6, Column2)	52737.19	61906.50	15353.18	0.07	0.29	1941.00	2489.34	1941.00	1571.84	0.11	0.63	100.00	100.00	47.45	59965.50	50796.19	80794112.00	31.97	14863.76	15127.00
26	3	6	9808.00	31544.00	149.75	0	Spot (Block26, Row6, Column3)	64266.95	65535.00	4380.53	0.01	0.07	1840.00	2077.34	1840.00	968.84	0.05	0.47	100.00	100.00	87.48	63695.00	62426.95	39010376.00	64.19	21343.67	17850.00
26	4	6	10122.00	31545.00	146.95	0	Spot (Block26, Row6, Column4)	13062.02	11515.00	6496.67	0.05	0.50	1817.00	1914.85	1817.00	468.41	0.02	0.24	100.00	100.00	0.00	9698.00	11245.02	7693529.00	23.80	4053.59	3853.00
26	5	6	10419.00	31549.00	156.35	0	Spot (Block26, Row6, Column5)	64797.31	65535.00	3658.48	0.00	0.06	1848.50	2012.44	1848.50	683.68	0.04	0.34	100.00	100.00	93.90	63686.50	62948.81	43544200.00	91.83	19521.06	16817.50
26	6	6	10722.00	31546.00	157.65	0	Spot (Block26, Row6, Column6)	6753.79	5277.00	3896.18	0.11	0.58	1933.00	2160.73	1933.00	985.15	0.05	0.46	87.00	66.00	0.00	3344.00	4820.79	4639851.00	4.66	2757.27	2707.00
26	7	6	11018.00	31551.00	150.45	0	Spot (Block26, Row6, Column7)	53096.69	65535.00	17406.64	0.09	0.33	1965.50	2189.19	1965.50	907.52	0.05	0.41	100.00	100.00	58.04	63569.50	51131.19	33026388.00	56.10	13353.53	11837.50
26	8	6	11324.00	31558.00	150.40	0	Spot (Block26, Row6, Column8)	53974.26	65535.00	17124.60	0.08	0.32	1912.00	1994.39	1912.00	490.65	0.02	0.25	100.00	100.00	61.00	63623.00	52062.26	33356344.00	105.94	13773.43	11057.00
26	1	7	9216.00	31841.00	152.80	0	Spot (Block26, Row7, Column1)	20981.36	19010.00	9785.83	0.04	0.47	1781.00	2000.19	1781.00	935.15	0.05	0.47	100.00	100.00	0.00	17229.00	19200.36	13365123.00	20.30	5296.12	5206.00
26	2	7	9522.00	31844.00	153.55	0	Spot (Block26, Row7, Column2)	4716.73	4060.00	2107.27	0.07	0.45	1813.00	2006.10	1813.00	920.13	0.04	0.46	83.00	59.00	0.00	2247.00	2903.73	3032858.00	2.95	2391.63	2372.00
26	3	7	9828.00	31836.00	185.45	0	Spot (Block26, Row7, Column3)	2315.42	2302.50	413.43	0.00	0.18	1821.00	1914.57	1821.00	473.79	0.02	0.25	50.00	9.00	0.00	481.50	494.42	2232068.00	0.85	2012.46	1970.00
26	4	7	10120.00	31843.00	178.10	0	Spot (Block26, Row7, Column4)	3696.01	3201.00	1440.08	0.06	0.39	1892.00	2015.20	1892.00	627.91	0.03	0.31	81.00	50.00	0.00	1309.00	1804.01	3282061.00	2.68	2343.88	2352.00
26	5	7	10415.00	31849.00	181.50	0	Spot (Block26, Row7, Column5)	27806.32	24735.00	15920.29	0.05	0.57	2028.00	2353.07	2028.00	1126.26	0.06	0.48	100.00	100.00	0.98	22707.00	25778.32	25665244.00	22.60	7079.70	7080.00
26	6	7	10716.00	31849.00	224.60	0	Spot (Block26, Row7, Column6)	53740.24	65535.00	14838.35	0.09	0.28	2196.00	2854.53	2196.00	1906.08	0.11	0.67	100.00	100.00	53.56	63339.00	51544.24	77762896.00	26.70	14413.91	13913.50
26	7	7	11003.00	31852.00	151.05	0	Spot (Block26, Row7, Column7)	63945.33	65535.00	5250.18	0.01	0.08	2071.00	2461.44	2071.00	1562.77	0.08	0.63	100.00	100.00	86.56	63464.00	61874.33	39966184.00	39.34	19772.33	14900.00
26	8	7	11328.00	31856.00	191.00	0	Spot (Block26, Row7, Column8)	44911.64	46346.00	13443.96	0.01	0.30	1964.00	2109.90	1964.00	698.12	0.03	0.33	100.00	100.00	7.87	44382.00	42947.64	46214156.00	61.31	10741.57	9973.00
26	1	8	9218.00	32136.00	166.75	0	Spot (Block26, Row8, Column1)	2669.78	2555.00	598.94	0.02	0.22	1725.00	1799.51	1725.00	373.64	0.02	0.21	85.00	55.00	0.00	830.00	944.78	2053057.00	2.33	2102.79	2017.00
26	2	8	9516.00	32146.00	143.70	0	Spot (Block26, Row8, Column2)	14871.74	13854.00	7532.93	0.03	0.51	1791.00	1846.94	1791.00	364.72	0.01	0.20	100.00	100.00	0.00	12063.00	13080.74	8328176.00	35.71	4658.83	3882.00
26	3	8	9809.00	32144.00	145.55	0	Spot (Block26, Row8, Column3)	30672.84	25281.00	21673.55	0.08	0.71	1847.00	1920.00	1847.00	455.94	0.02	0.24	100.00	100.00	13.04	23434.00	28825.84	17882280.00	63.06	5953.65	5325.00
26	4	8	10115.00	32154.00	159.10	0	Spot (Block26, Row8, Column4)	64598.46	65535.00	4590.23	0.01	0.07	1902.00	1992.71	1902.00	521.64	0.02	0.26	100.00	100.00	94.39	63633.00	62696.46	44896360.00	120.02	19922.69	15987.00
26	5	8	10407.00	32138.00	177.85	0	Spot (Block26, Row8, Column5)	3837.86	3408.00	1324.64	0.05	0.35	1979.00	2234.25	1979.00	1009.04	0.05	0.45	66.00	34.00	0.00	1429.00	1858.86	3404186.00	1.59	2397.50	2402.00
26	6	8	10720.00	32154.00	219.25	0	Spot (Block26, Row8, Column6)	55776.80	65535.00	13901.93	0.07	0.25	2149.00	2573.16	2149.00	1388.91	0.08	0.54	100.00	100.00	58.30	63386.00	53627.80	76247672.00	38.31	14629.63	14090.00
26	7	8	11018.00	32152.00	142.25	0	Spot (Block26, Row8, Column7)	49524.41	61738.00	18775.73	0.10	0.38	2041.00	2322.55	2041.00	1109.67	0.06	0.48	100.00	100.00	46.72	59697.00	47483.41	27139532.00	42.54	12864.65	11296.50
26	8	8	11301.00	32155.00	151.95	0	Spot (Block26, Row8, Column8)	63879.85	65535.00	6692.31	0.01	0.10	2001.00	2134.19	2001.00	675.63	0.03	0.32	100.00	100.00	91.81	63534.00	61878.85	40564064.00	91.39	18305.45	13449.00
27	1	1	13731.00	30061.00	156.65	0	Spot (Block27, Row1, Column1)	55077.19	65535.00	13745.61	0.08	0.25	1662.00	1736.79	1662.00	411.08	0.02	0.24	100.00	100.00	54.14	63873.00	53415.19	37232492.00	129.76	14370.77	10904.00
27	2	1	14023.00	30071.00	147.75	0	Spot (Block27, Row1, Column2)	32498.77	30125.00	17389.79	0.03	0.54	1569.00	1660.57	1569.00	430.49	0.02	0.26	100.00	100.00	3.87	28556.00	30929.77	19336784.00	71.63	7545.77	6556.00
27	3	1	14331.00	30074.00	147.85	0	Spot (Block27, Row1, Column3)	25791.57	22800.00	17098.27	0.05	0.66	1504.00	1569.63	1504.00	300.76	0.02	0.19	100.00	100.00	1.01	21296.00	24287.57	15371778.00	80.54	5897.47	5116.00
27	4	1	14621.00	30071.00	147.05	0	Spot (Block27, Row1, Column4)	22807.62	21784.00	11910.76	0.02	0.52	1533.00	1621.79	1533.00	428.36	0.02	0.26	100.00	100.00	0.00	20251.00	21274.62	13524917.00	49.46	5655.76	4984.00
27	5	1	14927.00	30072.00	149.45	0	Spot (Block27, Row1, Column5)	43542.54	50637.50	22940.67	0.07	0.53	1494.50	1553.62	1494.50	339.29	0.02	0.22	100.00	100.00	41.50	49143.00	42048.04	26648184.00	123.76	9027.54	7388.50
27	6	1	15222.00	30073.00	146.20	0	Spot (Block27, Row1, Column6)	47936.19	52651.00	17968.62	0.04	0.37	1480.00	1549.10	1480.00	374.40	0.02	0.24	100.00	100.00	38.59	51171.00	46456.19	27946968.00	123.90	11187.61	8805.00
27	7	1	15516.00	30076.00	153.45	0	Spot (Block27, Row1, Column7)	62089.99	65535.00	7345.16	0.02	0.12	1480.00	1537.39	1480.00	370.49	0.02	0.24	100.00	100.00	76.67	64055.00	60609.99	39924216.00	163.44	18035.82	15424.00
27	8	1	15830.00	30074.00	168.15	0	Spot (Block27, Row1, Column8)	3015.00	2869.00	753.70	0.02	0.25	1471.00	1504.29	1471.00	276.74	0.01	0.18	99.00	95.00	0.00	1398.00	1544.00	2354716.00	5.46	1920.20	1884.00
27	1	2	13725.00	30367.00	205.90	0	Spot (Block27, Row2, Column1)	1809.57	1788.00	283.26	0.01	0.16	1577.00	1641.27	1577.00	399.13	0.02	0.24	28.00	1.00	0.00	211.00	232.57	2184148.00	0.42	1656.19	1607.50
27	2	2	14022.00	30367.00	135.35	0	Spot (Block27, Row2, Column2)	40462.12	39291.50	14868.83	0.01	0.37	1501.00	1605.55	1501.00	437.52	0.03	0.27	100.00	100.00	6.91	37790.50	38961.12	19907400.00	88.81	9010.76	8311.00
27	3	2	14330.00	30368.00	148.50	0	Spot (Block27, Row2, Column3)	4145.98	3633.50	1557.67	0.06	0.38	1498.00	1605.44	1498.00	475.05	0.03	0.30	99.00	87.00	0.00	2135.50	2647.98	2495880.00	5.35	2199.24	2136.00
27	4	2	14630.00	30372.00	175.45	0	Spot (Block27, Row2, Column4)	24406.24	23784.00	11065.95	0.01	0.45	1518.00	1658.20	1518.00	563.97	0.04	0.34	100.00	100.00	0.00	22266.00	22888.24	20940556.00	40.34	5949.40	5911.50
27	5	2	14933.00	30380.00	185.30	0	Spot (Block27, Row2, Column5)	16520.81	15619.00	6262.67	0.02	0.38	1509.50	1628.08	1509.50	508.17	0.03	0.31	100.00	100.00	0.00	14109.50	15011.31	15975622.00	29.31	5300.54	4628.00
27	6	2	15216.00	30374.00	147.50	0	Spot (Block27, Row2, Column6)	14983.91	13849.00	8247.34	0.03	0.55	1498.00	1678.75	1498.00	704.96	0.05	0.42	100.00	100.00	0.00	12351.00	13485.91	8885459.00	18.87	4184.26	3706.00
27	7	2	15525.00	30375.00	148.05	0	Spot (Block27, Row2, Column7)	15782.09	14535.00	8652.55	0.04	0.55	1483.00	1544.70	1483.00	385.31	0.02	0.25	100.00	100.00	0.00	13052.00	14299.09	9358779.00	36.95	4637.22	3959.00
27	8	2	15831.00	30380.00	212.20	0	Spot (Block27, Row2, Column8)	1719.07	1677.00	265.96	0.01	0.15	1458.00	1523.62	1458.00	453.22	0.02	0.30	27.00	1.00	0.00	219.00	261.07	2200415.00	0.43	1518.11	1500.50
27	1	3	13728.00	30669.00	151.70	0	Spot (Block27, Row3, Column1)	47551.26	57782.00	20290.40	0.08	0.43	1589.00	1640.81	1589.00	339.79	0.01	0.21	100.00	100.00	46.06	56193.00	45962.26	30147700.00	135.11	9611.25	8215.00
27	2	3	14027.00	30669.00	147.50	0	Spot (Block27, Row3, Column2)	5445.62	5060.00	2120.84	0.03	0.39	1549.00	1677.74	1549.00	593.58	0.03	0.35	100.00	96.00	0.00	3511.00	3896.62	3229252.00	6.35	2432.48	2364.00
27	3	3	14313.00	30664.00	143.05	0	Spot (Block27, Row3, Column3)	19410.71	18021.00	10393.36	0.03	0.54	1496.00	1561.45	1496.00	345.61	0.02	0.22	100.00	100.00	1.26	16525.00	17914.71	10811764.00	51.65	5652.52	4402.00
27	4	3	14626.00	30669.00	147.65	0	Spot (Block27, Row3, Column4)	51710.88	65330.50	17227.59	0.10	0.33	1501.00	1604.07	1501.00	447.42	0.03	0.28	100.00	100.00	49.66	63829.50	50209.88	30716472.00	111.99	13115.48	11136.00
27	5	3	14928.00	30672.00	142.95	0	Spot (Block27, Row3, Column5)	10315.70	9531.50	4790.36	0.03	0.46	1532.00	1722.87	1532.00	725.37	0.05	0.42	100.00	99.00	0.00	7999.50	8783.70	5673636.00	11.85	3658.80	2836.00
27	6	3	15226.00	30674.00	213.85	0	Spot (Block27, Row3, Column6)	48906.14	53092.00	16665.97	0.04	0.34	1618.00	1984.09	1618.00	1011.79	0.09	0.51	100.00	100.00	40.49	51474.00	47288.14	64018700.00	46.38	13495.71	13142.00
27	7	3	15530.00	30681.00	147.85	0	Spot (Block27, Row3, Column7)	40068.97	40555.00	22006.94	0.01	0.55	1576.50	1794.04	1576.50	853.15	0.06	0.48	100.00	100.00	29.43	38978.50	38492.47	23961352.00	44.86	8507.15	6760.00
27	8	3	15823.00	30680.00	174.90	0	Spot (Block27, Row3, Column8)	61370.04	65535.00	10586.51	0.03	0.17	1504.00	1663.49	1504.00	713.46	0.04	0.43	100.00	100.00	83.35	64031.00	59866.04	52349180.00	83.69	14822.37	13644.50
27	1	4	13727.00	30967.00	148.70	0	Spot (Block27, Row4, Column1)	50959.84	65461.50	17647.48	0.11	0.35	1628.00	1775.31	1628.00	612.00	0.04	0.34	100.00	100.00	50.00	63833.50	49331.84	30983796.00	80.37	12635.53	10480.00
27	2	4	14019.00	30968.00	169.35	0	Spot (Block27, Row4, Column2)	36340.84	33219.00	18102.05	0.04	0.50	1616.00	1879.12	1616.00	885.19	0.07	0.47	100.00	100.00	9.00	31603.00	34724.84	29072764.00	38.93	7682.41	7661.00
27	3	4	14322.00	30969.00	157.00	0	Spot (Block27, Row4, Column3)	64854.73	65535.00	3416.62	0.00	0.05	1559.00	1757.27	1559.00	791.31	0.05	0.45	100.00	100.00	93.09	63976.00	63295.73	44101632.00	79.74	19988.30	17003.00
27	4	4	14613.00	30975.00	158.85	0	Spot (Block27, Row4, Column4)	3200.23	3087.00	846.60	0.02	0.26	1500.00	1577.12	1500.00	362.70	0.02	0.23	99.00	89.00	0.00	1587.00	1700.23	2214559.00	4.48	1992.10	1992.00
27	5	4	14906.00	30971.00	149.40	0	Spot (Block27, Row4, Column5)	4954.48	4565.00	2066.06	0.04	0.42	1499.00	1563.43	1499.00	314.14	0.02	0.20	100.00	99.00	0.00	3066.00	3455.48	3027185.00	10.79	2285.16	2182.00
27	6	4	15225.00	30979.00	191.15	0	Spot (Block27, Row4, Column6)	22752.20	23369.00	7965.03	0.01	0.35	1583.00	1737.09	1583.00	669.63	0.04	0.39	100.00	100.00	0.00	21786.00	21169.20	23594024.00	31.38	6107.11	4973.00
27	7	4	15519.00	30982.00	146.85	0	Spot (Block27, Row4, Column7)	30536.20	24943.00	21624.49	0.09	0.71	1615.00	1767.47	1615.00	696.78	0.04	0.39	100.00	100.00	11.02	23328.00	28921.20	18016376.00	41.29	6083.00	5244.00
27	8	4	15822.00	30984.00	152.00	0	Spot (Block27, Row4, Column8)	10610.51	9608.50	5314.64	0.04	0.50	1552.00	1650.95	1552.00	527.31	0.03	0.32	100.00	100.00	0.00	8056.50	9058.51	6748283.00	16.99	3334.35	3085.00
27	1	5	13726.00	31269.00	148.95	0	Spot (Block27, Row5, Column1)	45811.97	51933.50	20275.70	0.05	0.44	1720.00	1988.85	1720.00	890.22	0.06	0.45	100.00	100.00	41.23	50213.50	44091.97	27670596.00	49.23	11777.93	9663.00
27	2	5	14019.00	31267.00	172.65	0	Spot (Block27, Row5, Column2)	62131.60	65535.00	9748.88	0.02	0.16	1795.00	2160.49	1795.00	1110.48	0.08	0.51	100.00	100.00	85.61	63740.00	60336.60	51818284.00	54.00	15434.96	14006.00
27	3	5	14326.00	31269.00	163.10	0	Spot (Block27, Row5, Column3)	55840.66	65535.00	14608.13	0.07	0.26	1683.00	1910.64	1683.00	869.18	0.06	0.45	100.00	100.00	60.24	63852.00	54157.66	41154936.00	62.05	11271.11	10483.00
27	4	5	14619.00	31275.00	149.00	0	Spot (Block27, Row5, Column4)	44187.63	51197.00	22218.98	0.06	0.50	1593.00	1728.36	1593.00	605.12	0.04	0.35	100.00	100.00	42.43	49604.00	42594.63	26556916.00	70.17	10035.98	7759.00
27	5	5	14924.00	31274.00	155.50	0	Spot (Block27, Row5, Column5)	64943.43	65535.00	3064.65	0.00	0.05	1583.00	1654.97	1583.00	415.15	0.02	0.25	100.00	100.00	93.85	63952.00	63360.43	43317668.00	152.45	18485.01	16003.00
27	6	5	15223.00	31272.00	148.00	0	Spot (Block27, Row5, Column6)	16418.87	15232.00	8570.32	0.03	0.52	1597.00	1721.74	1597.00	643.70	0.03	0.37	100.00	100.00	0.00	13635.00	14821.87	9884162.00	22.83	4492.10	4042.50
27	7	5	15525.00	31275.00	200.80	0	Spot (Block27, Row5, Column7)	50532.72	65535.00	19147.86	0.11	0.38	1660.00	1886.99	1660.00	933.61	0.06	0.49	100.00	100.00	55.32	63875.00	48872.72	57456324.00	52.10	13253.97	13133.50
27	8	5	15825.00	31281.00	150.85	0	Spot (Block27, Row5, Column8)	44493.55	54441.00	22717.22	0.09	0.51	1566.00	1681.18	1566.00	671.34	0.03	0.40	100.00	100.00	43.52	52875.00	42927.55	27808636.00	63.77	8793.39	7376.50
27	1	6	13718.00	31567.00	212.95	0	Spot (Block27, Row6, Column1)	45683.13	47416.50	18546.39	0.02	0.41	1828.00	2297.25	1828.00	1286.31	0.10	0.56	100.00	100.00	36.59	45588.50	43855.13	58931696.00	33.73	12971.84	12627.00
27	2	6	14020.00	31567.00	209.05	0	Spot (Block27, Row6, Column2)	41484.98	40068.00	19412.32	0.02	0.47	1742.00	2130.42	1742.00	1164.48	0.09	0.55	100.00	100.00	26.69	38326.00	39742.98	51607632.00	33.80	11307.44	11233.00
27	3	6	14307.00	31566.00	149.25	0	Spot (Block27, Row6, Column3)	58467.91	65535.00	11709.67	0.05	0.20	1609.00	1826.09	1609.00	845.70	0.05	0.46	100.00	100.00	66.01	63926.00	56858.91	35782652.00	66.98	16284.16	13378.50
27	4	6	14621.00	31570.00	146.10	0	Spot (Block27, Row6, Column4)	13878.37	11902.00	7937.20	0.07	0.57	1594.00	1648.26	1594.00	367.49	0.01	0.22	100.00	100.00	0.00	10308.00	12284.37	8063333.00	33.28	4242.65	3370.00
27	5	6	14919.00	31575.00	155.10	0	Spot (Block27, Row6, Column5)	64656.11	65535.00	4311.26	0.01	0.07	1606.00	1715.58	1606.00	507.06	0.03	0.30	100.00	100.00	93.70	63929.00	63050.11	43126024.00	124.13	17400.32	14753.00
27	6	6	15221.00	31576.00	150.20	0	Spot (Block27, Row6, Column6)	6788.45	5725.50	3879.97	0.07	0.57	1604.00	1756.88	1604.00	738.84	0.04	0.42	96.00	78.00	0.00	4121.50	5184.45	4195263.00	6.81	2655.21	2582.00
27	7	6	15519.00	31578.00	152.00	0	Spot (Block27, Row6, Column7)	50311.67	65535.00	18917.77	0.11	0.38	1601.00	1737.57	1601.00	687.79	0.04	0.40	100.00	100.00	50.87	63934.00	48710.67	31948140.00	70.62	11487.68	8689.50
27	8	6	15825.00	31586.00	152.85	0	Spot (Block27, Row6, Column8)	49134.43	65535.00	20044.81	0.13	0.41	1510.00	1588.84	1510.00	344.66	0.02	0.22	100.00	100.00	50.39	64025.00	47624.43	31593660.00	137.95	10332.50	8483.00
27	1	7	13719.00	31867.00	161.25	0	Spot (Block27, Row7, Column1)	45725.09	47411.00	18620.42	0.02	0.41	1705.00	1999.44	1705.00	1031.93	0.07	0.52	100.00	100.00	33.99	45706.00	44020.09	32693680.00	42.37	8979.39	8575.00
27	2	7	14017.00	31871.00	148.75	0	Spot (Block27, Row7, Column2)	5110.62	4233.50	2658.48	0.08	0.52	1605.00	1805.44	1605.00	820.72	0.05	0.45	86.00	66.00	0.00	2628.50	3505.62	3097038.00	4.03	2288.72	2210.50
27	3	7	14323.00	31880.00	197.55	0	Spot (Block27, Row7, Column3)	1874.18	1815.00	300.08	0.01	0.16	1579.00	1610.61	1579.00	304.02	0.01	0.19	43.00	16.00	0.00	236.00	295.18	2067224.00	0.87	1664.66	1630.50
27	4	7	14620.00	31875.00	162.20	0	Spot (Block27, Row7, Column4)	3810.62	3113.00	1682.80	0.09	0.44	1612.00	1725.54	1612.00	571.60	0.03	0.33	90.00	64.00	0.00	1501.00	2198.62	2785564.00	3.65	2083.48	2037.00
27	5	7	14917.00	31876.00	178.45	0	Spot (Block27, Row7, Column5)	22217.60	20143.00	11523.67	0.04	0.52	1706.00	1912.52	1706.00	832.91	0.05	0.44	100.00	100.00	0.00	18437.00	20511.60	19818094.00	24.38	5739.51	5745.50
27	6	7	15219.00	31874.00	192.40	0	Spot (Block27, Row7, Column6)	47996.74	56408.00	19320.22	0.07	0.40	1811.00	2190.54	1811.00	1197.07	0.08	0.55	100.00	100.00	40.48	54597.00	46185.74	50157008.00	38.27	11857.27	11859.50
27	7	7	15504.00	31876.00	150.05	0	Spot (Block27, Row7, Column7)	55072.08	65535.00	14155.83	0.08	0.26	1686.00	1898.40	1686.00	869.98	0.05	0.46	100.00	100.00	56.31	63849.00	53386.08	34034808.00	61.12	14054.33	10650.00
27	8	7	15824.00	31876.00	185.65	0	Spot (Block27, Row7, Column8)	41630.22	42718.00	12170.18	0.01	0.29	1573.00	1667.51	1573.00	499.03	0.03	0.30	100.00	100.00	2.78	41145.00	40057.22	40422932.00	80.08	10948.35	9818.50
27	1	8	13707.00	32179.00	139.45	0	Spot (Block27, Row8, Column1)	3081.12	2878.00	852.68	0.03	0.28	1648.00	1739.19	1648.00	544.17	0.02	0.31	94.00	58.00	0.00	1230.00	1433.12	1614505.00	2.47	2216.46	2170.00
27	2	8	14023.00	32173.00	146.50	0	Spot (Block27, Row8, Column2)	13016.52	11746.00	7057.67	0.04	0.54	1593.00	1632.66	1593.00	310.46	0.01	0.19	100.00	100.00	0.00	10153.00	11423.52	7640697.00	36.67	4078.79	3420.00
27	3	8	14306.00	32170.00	146.55	0	Spot (Block27, Row8, Column3)	29526.42	24531.00	21075.98	0.08	0.71	1596.00	1652.32	1596.00	425.29	0.02	0.26	100.00	100.00	8.73	22935.00	27930.42	17243436.00	65.54	6317.90	5023.00
27	4	8	14615.00	32176.00	166.05	0	Spot (Block27, Row8, Column4)	64294.68	65535.00	5700.41	0.01	0.09	1618.00	1712.12	1618.00	492.05	0.02	0.29	100.00	100.00	93.22	63917.00	62676.68	49314520.00	127.19	17745.49	13888.00
27	5	8	14905.00	32175.00	155.55	0	Spot (Block27, Row8, Column5)	3137.12	3082.00	844.89	0.01	0.27	1649.00	1857.51	1649.00	830.30	0.05	0.45	71.00	41.00	0.00	1433.00	1488.12	2098733.00	1.54	2022.83	1990.00
27	6	8	15217.00	32181.00	210.40	0	Spot (Block27, Row8, Column6)	50251.77	65535.00	17658.18	0.12	0.35	1734.00	2084.24	1734.00	1127.00	0.08	0.54	100.00	100.00	51.82	63801.00	48517.77	63418388.00	42.74	13793.11	13969.50
27	7	8	15518.00	32181.00	144.85	0	Spot (Block27, Row8, Column7)	37487.37	35334.50	19822.21	0.03	0.53	1664.00	1873.56	1664.00	828.85	0.05	0.44	100.00	100.00	14.34	33670.50	35823.37	21442848.00	42.97	8999.69	7498.00
27	8	8	15803.00	32180.00	155.40	0	Spot (Block27, Row8, Column8)	64072.28	65535.00	6221.39	0.01	0.10	1610.00	1732.02	1610.00	556.05	0.03	0.32	100.00	100.00	93.22	63925.00	62462.28	42544388.00	112.11	18604.75	14313.00
28	1	1	18231.00	30089.00	157.70	0	Spot (Block28, Row1, Column1)	53331.28	65535.00	15117.88	0.09	0.28	1151.00	1220.96	1151.00	327.61	0.03	0.27	100.00	100.00	51.16	64384.00	52180.28	36692224.00	159.06	12504.56	9478.00
28	2	1	18523.00	30098.00	151.70	0	Spot (Block28, Row1, Column2)	45976.54	48482.00	18532.55	0.02	0.40	1112.00	1270.05	1112.00	692.59	0.06	0.55	100.00	100.00	34.98	47370.00	44864.54	28919432.00	64.55	10002.69	8932.00
28	3	1	18830.00	30100.00	150.30	0	Spot (Block28, Row1, Column3)	51059.68	65535.00	18226.15	0.11	0.36	1095.00	1170.29	1095.00	409.56	0.03	0.35	100.00	100.00	52.27	64440.00	49964.68	31452984.00	121.81	11107.45	9183.00
28	4	1	19121.00	30099.00	147.60	0	Spot (Block28, Row1, Column4)	38783.64	36931.00	19231.56	0.02	0.50	1106.00	1254.66	1106.00	628.68	0.05	0.50	100.00	100.00	14.36	35825.00	37677.64	22960000.00	59.70	8766.96	7214.50
28	5	1	19427.00	30097.00	156.50	0	Spot (Block28, Row1, Column5)	55640.94	65535.00	15789.62	0.07	0.28	1106.00	1190.65	1106.00	329.18	0.03	0.28	100.00	100.00	64.71	64429.00	54534.94	37836160.00	165.41	11752.28	9326.00
28	6	1	19721.00	30101.00	152.60	0	Spot (Block28, Row1, Column6)	62603.32	65535.00	6594.86	0.02	0.11	1111.00	1210.17	1111.00	403.77	0.04	0.33	100.00	100.00	77.67	64424.00	61492.32	39816060.00	152.05	16916.26	14677.00
28	7	1	20020.00	30103.00	161.80	0	Spot (Block28, Row1, Column7)	64361.63	65535.00	5343.25	0.01	0.08	1091.00	1175.63	1091.00	381.64	0.03	0.32	100.00	100.00	94.07	64444.00	63270.63	46662636.00	165.57	17793.55	14077.50
28	8	1	20337.00	30098.00	157.80	0	Spot (Block28, Row1, Column8)	2603.45	2515.50	833.19	0.01	0.32	1075.00	1090.19	1075.00	189.52	0.01	0.17	100.00	97.00	0.00	1440.50	1528.45	1791176.00	7.98	1495.82	1455.50
28	1	2	18224.00	30399.00	196.10	0	Spot (Block28, Row2, Column1)	1274.41	1268.50	153.85	0.00	0.12	1092.00	1191.04	1092.00	450.07	0.04	0.38	6.00	0.00	0.00	176.50	182.41	1389110.00	0.19	1152.66	1120.00
28	2	2	18526.00	30394.00	150.05	0	Spot (Block28, Row2, Column2)	58088.75	65535.00	14292.42	0.05	0.25	1098.00	1247.73	1098.00	713.24	0.06	0.57	100.00	100.00	72.24	64437.00	56990.75	35782956.00	79.69	13054.18	12875.50
28	3	2	18828.00	30398.00	146.75	0	Spot (Block28, Row2, Column3)	8184.28	7357.00	4276.47	0.05	0.52	1103.00	1317.27	1103.00	881.73	0.08	0.67	100.00	93.00	0.00	6254.00	7081.28	4795986.00	7.79	2525.25	2095.00
28	4	2	19130.00	30396.00	194.95	0	Spot (Block28, Row2, Column4)	48973.74	65535.00	20703.32	0.13	0.42	1151.00	1422.26	1151.00	966.14	0.09	0.68	100.00	100.00	50.51	64384.00	47822.74	52647312.00	49.22	11273.51	11239.00
28	5	2	19433.00	30404.00	186.20	0	Spot (Block28, Row2, Column5)	18476.58	18132.00	5624.53	0.01	0.30	1172.00	1386.01	1172.00	816.97	0.07	0.59	100.00	100.00	0.00	16960.00	17304.58	18014660.00	20.92	5517.64	4948.50
28	6	2	19721.00	30403.00	149.30	0	Spot (Block28, Row2, Column6)	39516.70	38857.50	20445.00	0.01	0.52	1180.00	1405.03	1180.00	753.39	0.08	0.54	100.00	100.00	22.71	37677.50	38336.70	24184332.00	50.59	8407.60	6820.00
28	7	2	20026.00	30402.00	151.30	0	Spot (Block28, Row2, Column7)	45246.45	47999.00	19535.30	0.03	0.43	1121.00	1243.58	1121.00	404.34	0.05	0.33	100.00	100.00	34.77	46878.00	44125.45	28369704.00	108.83	10002.26	8180.00
28	8	2	20333.00	30403.00	154.05	0	Spot (Block28, Row2, Column8)	1715.59	1651.00	293.57	0.02	0.17	1072.00	1117.66	1072.00	334.74	0.02	0.30	90.00	37.00	0.00	579.00	643.59	1120278.00	1.79	1259.80	1260.50
28	1	3	18225.00	30694.00	157.55	0	Spot (Block28, Row3, Column1)	59605.53	65535.00	11612.52	0.04	0.19	1095.00	1171.16	1095.00	338.16	0.03	0.29	100.00	100.00	72.69	64440.00	58510.53	40591724.00	172.80	15518.43	13525.50
28	2	3	18530.00	30695.00	147.00	0	Spot (Block28, Row3, Column2)	10597.99	9697.00	5253.83	0.04	0.50	1107.00	1257.11	1107.00	539.27	0.06	0.43	100.00	100.00	0.00	8590.00	9490.99	6242215.00	17.32	3134.02	2955.00
28	3	3	18817.00	30692.00	146.25	0	Spot (Block28, Row3, Column3)	45957.24	48190.00	18434.56	0.02	0.40	1103.00	1196.07	1103.00	345.64	0.04	0.29	100.00	100.00	33.05	47087.00	44854.24	26839180.00	129.50	10341.08	7030.00
28	4	3	19125.00	30693.00	155.05	0	Spot (Block28, Row3, Column4)	62868.88	65535.00	6417.69	0.02	0.10	1113.00	1287.02	1113.00	727.95	0.06	0.57	100.00	100.00	79.76	64422.00	61755.88	41619576.00	84.60	15628.39	12500.00
28	5	3	19431.00	30695.00	146.20	0	Spot (Block28, Row3, Column5)	23996.33	21772.00	14810.17	0.04	0.62	1172.00	1413.75	1172.00	825.13	0.08	0.58	100.00	100.00	3.61	20600.00	22824.33	13965863.00	27.37	6101.09	4110.00
28	6	3	19724.00	30699.00	219.50	0	Spot (Block28, Row3, Column6)	51843.09	61407.00	15265.92	0.07	0.29	1308.00	1798.90	1308.00	1150.33	0.14	0.64	100.00	100.00	47.96	60099.00	50535.09	71233064.00	43.50	13577.95	13458.00
28	7	3	20030.00	30706.00	155.70	0	Spot (Block28, Row3, Column7)	57693.39	65535.00	13175.43	0.06	0.23	1283.00	1533.59	1283.00	842.98	0.08	0.55	100.00	100.00	67.32	64252.00	56410.39	38481820.00	66.62	13013.24	11334.00
28	8	3	20326.00	30706.00	165.05	0	Spot (Block28, Row3, Column8)	59658.23	65535.00	11094.40	0.04	0.19	1101.00	1244.34	1101.00	504.39	0.05	0.41	100.00	100.00	68.30	64434.00	58557.23	45161716.00	115.81	13812.98	13127.00
28	1	4	18228.00	30991.00	153.80	0	Spot (Block28, Row4, Column1)	62873.84	65535.00	6628.11	0.02	0.11	1108.00	1235.39	1108.00	464.64	0.05	0.38	100.00	100.00	80.06	64427.00	61765.84	40679740.00	132.66	17933.95	14244.00
28	2	4	18523.00	30996.00	169.80	0	Spot (Block28, Row4, Column2)	26202.17	23462.00	13152.77	0.05	0.50	1170.00	1346.95	1170.00	618.59	0.06	0.46	100.00	100.00	0.12	22292.00	25032.17	21092740.00	40.18	5540.99	5401.00
28	3	4	18825.00	30997.00	165.95	0	Spot (Block28, Row4, Column3)	64943.53	65535.00	3879.26	0.00	0.06	1188.00	1343.02	1188.00	584.34	0.05	0.44	100.00	100.00	95.68	64347.00	63755.53	49617356.00	108.84	17794.76	13643.00
28	4	4	19112.00	31003.00	150.40	0	Spot (Block28, Row4, Column4)	7465.04	7356.00	3226.53	0.01	0.43	1151.00	1214.49	1151.00	328.73	0.02	0.27	100.00	100.00	0.00	6205.00	6314.04	4620860.00	19.01	2680.50	2394.00
28	5	4	19416.00	31000.00	148.15	0	Spot (Block28, Row4, Column5)	10505.36	7948.00	9481.88	0.12	0.90	1135.50	1211.25	1135.50	329.05	0.03	0.27	100.00	100.00	0.67	6812.50	9369.86	6282203.00	28.25	3069.25	2151.50
28	6	4	19727.00	31004.00	194.10	0	Spot (Block28, Row4, Column6)	20810.61	21092.00	5584.81	0.01	0.27	1221.00	1444.11	1221.00	733.65	0.07	0.51	100.00	100.00	0.00	19871.00	19589.61	22100860.00	26.40	6019.31	5580.00
28	7	4	20019.00	31004.00	151.45	0	Spot (Block28, Row4, Column7)	47245.90	63078.00	21301.84	0.13	0.45	1366.00	1569.06	1366.00	712.79	0.06	0.45	100.00	100.00	48.89	61712.00	45879.90	29670620.00	64.08	9803.49	8133.00
28	8	4	20320.00	31009.00	151.85	0	Spot (Block28, Row4, Column8)	26479.80	24121.00	14585.77	0.04	0.55	1187.00	1333.70	1187.00	483.18	0.05	0.36	100.00	100.00	0.16	22934.00	25292.80	16788192.00	52.04	6059.05	4861.00
28	1	5	18228.00	31298.00	153.35	0	Spot (Block28, Row5, Column1)	56041.30	65535.00	14173.10	0.07	0.25	1186.00	1479.58	1186.00	971.81	0.10	0.66	100.00	100.00	62.13	64349.00	54855.30	36259016.00	56.14	12343.28	9924.50
28	2	5	18521.00	31295.00	164.35	0	Spot (Block28, Row5, Column2)	61630.16	65535.00	9244.23	0.03	0.15	1210.00	1535.12	1210.00	967.77	0.10	0.63	100.00	100.00	76.80	64325.00	60420.16	46223072.00	62.10	14211.10	12371.00
28	3	5	18827.00	31296.00	159.20	0	Spot (Block28, Row5, Column3)	51379.36	64629.00	16988.19	0.10	0.33	1215.00	1444.74	1215.00	700.93	0.08	0.49	100.00	100.00	49.29	63414.00	50164.36	36171364.00	71.24	10092.50	8666.50
28	4	5	19122.00	31301.00	154.80	0	Spot (Block28, Row5, Column4)	56947.33	65535.00	14752.71	0.06	0.26	1198.00	1325.57	1198.00	510.78	0.04	0.39	100.00	100.00	67.73	64337.00	55749.33	37414708.00	108.90	14999.42	11148.00
28	5	5	19423.00	31299.00	165.10	0	Spot (Block28, Row5, Column5)	64791.96	65535.00	3664.47	0.00	0.06	1186.00	1279.89	1186.00	418.28	0.03	0.33	100.00	100.00	94.43	64349.00	63605.96	48853632.00	151.84	18494.06	15140.00
28	6	5	19724.00	31303.00	152.60	0	Spot (Block28, Row5, Column6)	40899.23	39468.00	20120.84	0.02	0.49	1238.00	1393.89	1238.00	616.51	0.05	0.44	100.00	100.00	25.20	38230.00	39661.23	26134748.00	64.08	7694.76	6678.00
28	7	5	20031.00	31303.00	209.65	0	Spot (Block28, Row5, Column7)	53035.58	65535.00	16005.51	0.09	0.30	1396.00	1690.10	1396.00	905.63	0.08	0.54	100.00	100.00	55.82	64139.00	51639.58	66507312.00	56.70	13744.57	13268.00
28	8	5	20328.00	31307.00	155.60	0	Spot (Block28, Row5, Column8)	57828.23	65535.00	13468.23	0.05	0.23	1192.00	1389.05	1192.00	669.83	0.07	0.48	100.00	100.00	69.61	64343.00	56636.23	38629588.00	84.26	14001.33	10973.00
28	1	6	18221.00	31595.00	216.80	0	Spot (Block28, Row6, Column1)	48317.68	54412.50	17609.00	0.05	0.36	1250.00	1786.51	1250.00	1351.34	0.16	0.76	100.00	100.00	42.25	53162.50	47067.68	64842884.00	34.43	12798.77	12544.00
28	2	6	18523.00	31596.00	216.10	0	Spot (Block28, Row6, Column2)	49942.86	58644.00	17292.10	0.07	0.35	1267.00	1708.12	1267.00	1251.37	0.13	0.73	100.00	100.00	43.16	57377.00	48675.86	66774192.00	38.55	12277.17	11682.50
28	3	6	18811.00	31595.00	156.50	0	Spot (Block28, Row6, Column3)	64456.10	65535.00	5110.20	0.01	0.08	1201.00	1450.08	1201.00	886.46	0.08	0.61	100.00	100.00	93.78	64334.00	63255.10	43508272.00	71.08	19344.80	15338.00
28	4	6	19122.00	31598.00	147.80	0	Spot (Block28, Row6, Column4)	32081.08	28246.00	19739.12	0.06	0.62	1192.00	1267.84	1192.00	395.60	0.03	0.31	100.00	100.00	7.85	27054.00	30889.08	19216600.00	77.89	6828.67	5783.00
28	5	6	19422.00	31600.00	163.65	0	Spot (Block28, Row6, Column5)	64652.61	65535.00	4623.06	0.01	0.07	1207.00	1397.19	1207.00	670.30	0.06	0.48	100.00	100.00	94.20	64328.00	63445.61	47908060.00	94.37	19393.43	13739.00
28	6	6	19723.00	31600.00	148.80	0	Spot (Block28, Row6, Column6)	17700.21	14626.00	11832.05	0.08	0.67	1267.00	1444.59	1267.00	725.25	0.06	0.50	100.00	100.00	0.00	13359.00	16433.21	10690929.00	22.41	4869.61	3835.00
28	7	6	20022.00	31601.00	157.70	0	Spot (Block28, Row6, Column7)	64130.32	65535.00	5176.57	0.01	0.08	1283.00	1456.25	1283.00	707.40	0.06	0.49	100.00	100.00	88.23	64252.00	62847.32	44122076.00	88.60	19403.12	14743.00
28	8	6	20329.00	31611.00	158.05	0	Spot (Block28, Row6, Column8)	64102.95	65535.00	5448.14	0.01	0.08	1158.00	1254.17	1158.00	433.26	0.03	0.35	100.00	100.00	89.10	64377.00	62944.95	44103248.00	145.06	19243.19	14052.00
28	1	7	18221.00	31894.00	161.75	0	Spot (Block28, Row7, Column1)	36214.71	33256.00	18175.16	0.04	0.50	1160.00	1406.91	1160.00	839.45	0.08	0.60	100.00	100.00	9.94	32096.00	35054.71	26219524.00	41.47	6596.92	6191.00
28	2	7	18518.00	31895.00	147.25	0	Spot (Block28, Row7, Column2)	13114.88	10637.50	8660.53	0.09	0.66	1206.00	1405.98	1206.00	738.76	0.07	0.53	100.00	99.00	0.00	9431.50	11908.88	7764006.00	15.85	3381.65	2844.50
28	3	7	18816.00	31895.00	146.65	0	Spot (Block28, Row7, Column3)	2030.36	2006.50	415.21	0.01	0.20	1187.00	1243.84	1187.00	332.09	0.02	0.27	89.00	64.00	0.00	819.50	843.36	1181670.00	2.37	1441.11	1454.00
28	4	7	19119.00	31899.00	148.70	0	Spot (Block28, Row7, Column4)	8255.94	7245.00	4673.59	0.06	0.57	1182.50	1295.85	1182.50	629.84	0.04	0.49	100.00	94.00	0.00	6062.50	7073.44	4920542.00	11.05	2820.37	2379.00
28	5	7	19419.00	31904.00	203.75	0	Spot (Block28, Row7, Column5)	44130.78	50492.00	21327.27	0.06	0.48	1232.00	1652.25	1232.00	1200.42	0.13	0.73	100.00	100.00	37.96	49260.00	42898.78	52427812.00	35.39	10456.09	10505.50
28	6	7	19720.00	31900.00	208.05	0	Spot (Block28, Row7, Column6)	50464.51	65535.00	18583.79	0.11	0.37	1365.00	1956.19	1365.00	1429.16	0.16	0.73	100.00	100.00	51.79	64170.00	49099.51	61870124.00	33.94	13094.40	13101.00
28	7	7	20008.00	31903.00	157.45	0	Spot (Block28, Row7, Column7)	64503.92	65535.00	4425.45	0.01	0.07	1280.00	1536.32	1280.00	871.25	0.08	0.57	100.00	100.00	91.09	64255.00	63223.92	44185600.00	72.27	18582.74	14993.50
28	8	7	20324.00	31905.00	188.30	0	Spot (Block28, Row7, Column8)	39864.18	40853.00	9714.41	0.01	0.24	1183.00	1317.07	1183.00	505.20	0.05	0.38	100.00	100.00	0.30	39670.00	38681.18	39744600.00	76.30	10638.23	9444.00
28	1	8	18209.00	32203.00	153.00	0	Spot (Block28, Row8, Column1)	1796.84	1690.00	573.12	0.03	0.32	1088.00	1161.53	1088.00	396.43	0.03	0.34	68.00	34.00	0.00	602.00	708.84	1149978.00	1.60	1252.57	1222.50
28	2	8	18519.00	32195.00	151.05	0	Spot (Block28, Row8, Column2)	37133.33	34069.00	19736.78	0.04	0.53	1103.00	1167.05	1103.00	281.99	0.02	0.24	100.00	100.00	15.84	32966.00	36030.33	23208428.00	127.54	7441.50	5928.00
28	3	8	18810.00	32200.00	152.15	0	Spot (Block28, Row8, Column3)	47215.55	60811.00	20939.88	0.11	0.44	1102.00	1182.54	1102.00	353.05	0.03	0.30	100.00	100.00	47.00	59709.00	46113.55	29934860.00	130.39	9230.78	7256.00
28	4	8	19119.00	32203.00	162.65	0	Spot (Block28, Row8, Column4)	64070.56	65535.00	6066.37	0.01	0.09	1097.00	1171.06	1097.00	348.29	0.03	0.30	100.00	100.00	90.48	64438.00	62973.56	47092324.00	180.60	16266.73	13683.00
28	5	8	19406.00	32201.00	151.45	0	Spot (Block28, Row8, Column5)	7356.99	6558.00	3517.81	0.05	0.48	1111.00	1373.77	1111.00	921.79	0.09	0.67	100.00	95.00	0.00	5447.00	6245.99	4620192.00	6.49	2479.58	2346.00
28	6	8	19718.00	32204.00	216.00	0	Spot (Block28, Row8, Column6)	51831.82	65535.00	16448.03	0.10	0.32	1221.00	1654.15	1221.00	1177.76	0.13	0.71	100.00	100.00	53.11	64314.00	50610.82	69196176.00	42.60	12793.82	11879.00
28	7	8	20020.00	32208.00	150.45	0	Spot (Block28, Row8, Column7)	55413.80	65535.00	15135.26	0.07	0.27	1194.00	1418.57	1194.00	780.95	0.07	0.55	100.00	100.00	61.19	64341.00	54219.80	34412240.00	69.14	13434.80	10594.00
28	8	8	20307.00	32205.00	155.05	0	Spot (Block28, Row8, Column8)	64581.53	65535.00	4669.11	0.01	0.07	1148.00	1275.58	1148.00	486.89	0.05	0.38	100.00	100.00	93.78	64387.00	63433.53	42559620.00	130.02	18275.61	14104.00
29	1	1	4699.00	34509.00	154.50	0	Spot (Block29, Row1, Column1)	58322.42	65535.00	11002.51	0.05	0.19	1299.00	1691.63	1299.00	3192.93	0.11	1.89	100.00	100.00	62.14	64236.00	57023.42	38668096.00	17.74	12226.22	11031.50
29	2	1	4995.00	34514.00	156.40	0	Spot (Block29, Row1, Column2)	61812.36	65535.00	9586.47	0.03	0.16	1211.00	1473.57	1211.00	781.66	0.09	0.53	100.00	100.00	80.80	64324.00	60601.36	41538284.00	77.19	13263.40	11896.00
29	3	1	5301.00	34516.00	143.60	0	Spot (Block29, Row1, Column3)	35457.84	32406.50	21365.75	0.04	0.60	1212.00	1374.20	1212.00	548.82	0.05	0.40	100.00	100.00	17.56	31194.50	34245.84	19785520.00	62.10	6923.63	5676.00
29	4	1	5591.00	34515.00	148.75	0	Spot (Block29, Row1, Column4)	62482.84	65535.00	7430.70	0.02	0.12	1270.00	1437.80	1270.00	624.99	0.05	0.43	100.00	100.00	77.48	64265.00	61212.84	37739956.00	97.67	16076.68	14735.00
29	5	1	5897.00	34516.00	147.35	0	Spot (Block29, Row1, Column5)	50061.62	65535.00	20581.46	0.12	0.41	1220.00	1347.67	1220.00	429.80	0.04	0.32	100.00	100.00	56.19	64315.00	48841.62	29937044.00	113.34	9963.70	8391.00
29	6	1	6192.00	34523.00	145.40	0	Spot (Block29, Row1, Column6)	61570.71	65535.00	8195.96	0.03	0.13	1212.00	1338.67	1212.00	454.14	0.04	0.34	100.00	100.00	74.26	64323.00	60358.71	35157152.00	132.63	17381.57	14410.00
29	7	1	6487.00	34525.00	154.30	0	Spot (Block29, Row1, Column7)	64845.59	65535.00	3852.58	0.00	0.06	1120.00	1231.66	1120.00	413.07	0.04	0.34	100.00	100.00	95.37	64415.00	63725.59	42020328.00	154.00	19636.94	15537.00
29	8	1	6803.00	34521.00	163.70	0	Spot (Block29, Row1, Column8)	3400.78	2909.00	1680.40	0.07	0.49	1105.00	1147.42	1105.00	229.81	0.02	0.20	100.00	100.00	0.00	1804.00	2295.78	2516575.00	9.81	1614.84	1583.00
29	1	2	4701.00	34809.00	169.10	0	Spot (Block29, Row2, Column1)	1558.80	1489.50	291.11	0.02	0.19	1258.00	1392.32	1258.00	575.52	0.04	0.41	6.00	1.00	0.00	231.50	300.80	1237691.00	0.29	1380.21	1375.00
29	2	2	4988.00	34811.00	130.50	0	Spot (Block29, Row2, Column2)	55522.71	65535.00	14207.11	0.07	0.26	1231.00	1443.84	1231.00	757.61	0.07	0.52	100.00	100.00	54.29	64304.00	54291.71	25262960.00	71.38	11578.69	10698.00
29	3	2	5301.00	34818.00	143.75	0	Spot (Block29, Row2, Column3)	4150.26	3774.00	1466.51	0.04	0.35	1254.00	1403.24	1254.00	620.47	0.05	0.44	100.00	90.00	0.00	2520.00	2896.26	2319996.00	4.43	1896.73	1821.00
29	4	2	5601.00	34820.00	203.65	0	Spot (Block29, Row2, Column4)	27779.43	22638.00	18526.53	0.09	0.67	1288.00	1503.45	1288.00	749.87	0.07	0.50	100.00	100.00	3.41	21350.00	26491.43	32613088.00	35.04	7100.69	7082.00
29	5	2	5902.00	34823.00	172.35	0	Spot (Block29, Row2, Column5)	30461.97	28947.50	12917.80	0.02	0.42	1277.00	1443.66	1277.00	627.22	0.05	0.43	100.00	100.00	0.00	27670.50	29184.97	25283436.00	46.26	7360.68	6365.50
29	6	2	6191.00	34823.00	144.15	0	Spot (Block29, Row2, Column6)	43406.91	44398.00	19341.08	0.01	0.45	1225.00	1441.00	1225.00	775.05	0.07	0.54	100.00	100.00	26.55	43173.00	42181.91	24525020.00	54.15	9020.94	7365.00
29	7	2	6498.00	34823.00	143.40	0	Spot (Block29, Row2, Column7)	23813.81	22133.00	13797.65	0.03	0.58	1164.00	1262.64	1164.00	423.36	0.04	0.34	100.00	100.00	0.00	20969.00	22649.81	13169036.00	53.27	5856.16	5062.00
29	8	2	6779.00	34824.00	183.50	0	Spot (Block29, Row2, Column8)	1319.69	1298.00	139.91	0.01	0.11	1118.00	1203.54	1118.00	411.69	0.03	0.34	7.00	0.00	0.00	180.00	201.69	1253704.00	0.28	1181.49	1188.00
29	1	3	4698.00	35111.00	147.55	0	Spot (Block29, Row3, Column1)	62000.18	65535.00	8330.10	0.02	0.13	1270.00	1368.93	1270.00	428.94	0.03	0.31	100.00	100.00	80.27	64265.00	60730.18	37076412.00	141.35	15955.25	13247.00
29	2	3	5000.00	35114.00	139.20	0	Spot (Block29, Row3, Column2)	6920.75	6728.00	2543.91	0.01	0.37	1264.00	1444.36	1264.00	629.78	0.06	0.44	100.00	99.00	0.00	5464.00	5656.75	3619553.00	8.70	2644.49	2270.00
29	3	3	5286.00	35109.00	139.30	0	Spot (Block29, Row3, Column3)	36764.03	34888.00	19000.66	0.02	0.52	1268.00	1361.32	1268.00	371.76	0.03	0.27	100.00	100.00	12.43	33620.00	35496.03	19227624.00	95.23	8381.94	7293.00
29	4	3	5596.00	35115.00	146.75	0	Spot (Block29, Row3, Column4)	63822.36	65535.00	5240.71	0.01	0.08	1276.00	1403.09	1276.00	533.05	0.04	0.38	100.00	100.00	85.13	64259.00	62546.36	37336392.00	117.10	18189.98	14699.00
29	5	3	5897.00	35118.00	136.45	0	Spot (Block29, Row3, Column5)	20841.48	19437.50	11116.97	0.03	0.53	1287.00	1456.74	1287.00	652.89	0.05	0.45	100.00	100.00	0.00	18150.50	19554.48	10379059.00	29.69	5731.73	4523.50
29	6	3	6194.00	35118.00	233.85	0	Spot (Block29, Row3, Column6)	48327.20	44107.50	14772.85	0.04	0.31	1313.00	1630.21	1313.00	1009.61	0.09	0.62	100.00	100.00	33.69	42794.50	47014.20	76164200.00	46.25	14201.32	12930.00
29	7	3	6501.00	35125.00	143.85	0	Spot (Block29, Row3, Column7)	46880.90	60548.00	21240.83	0.11	0.45	1215.00	1449.31	1215.00	891.87	0.08	0.62	100.00	100.00	45.31	59333.00	45665.90	26487856.00	50.94	9622.34	7004.00
29	8	3	6796.00	35125.00	159.30	0	Spot (Block29, Row3, Column8)	61448.16	65535.00	10035.82	0.03	0.16	1191.00	1342.96	1191.00	640.56	0.05	0.48	100.00	100.00	79.89	64344.00	60257.16	42768312.00	93.83	14300.30	13998.00
29	1	4	4696.00	35411.00	144.15	0	Spot (Block29, Row4, Column1)	64512.77	65535.00	4075.91	0.01	0.06	1318.00	1511.39	1318.00	592.77	0.06	0.39	100.00	100.00	89.32	64217.00	63194.77	36256472.00	106.28	18874.89	15718.00
29	2	4	4991.00	35412.00	173.10	0	Spot (Block29, Row4, Column2)	19455.13	17871.50	11099.75	0.04	0.57	1317.00	1599.92	1317.00	796.74	0.08	0.50	100.00	100.00	0.00	16554.50	18138.13	16186667.00	22.41	4824.39	4714.00
29	3	4	5292.00	35417.00	154.90	0	Spot (Block29, Row4, Column3)	64932.15	65535.00	3618.67	0.00	0.06	1301.50	1559.15	1301.50	810.82	0.08	0.52	100.00	100.00	95.69	64233.50	63630.65	42206288.00	78.16	20880.56	16732.00
29	4	4	5585.00	35418.00	143.40	0	Spot (Block29, Row4, Column4)	4145.43	4099.00	1274.35	0.00	0.31	1275.00	1348.31	1275.00	371.35	0.02	0.28	100.00	99.00	0.00	2824.00	2870.43	2317293.00	7.53	1947.32	1851.00
29	5	4	5872.00	35424.00	144.45	0	Spot (Block29, Row4, Column5)	10673.09	7838.00	11127.16	0.13	1.04	1290.00	1344.99	1290.00	302.25	0.02	0.22	100.00	98.00	2.30	6548.00	9383.09	6040967.00	30.86	3508.79	1985.00
29	6	4	6195.00	35423.00	176.25	0	Spot (Block29, Row4, Column6)	40617.98	43172.00	17573.03	0.03	0.43	1329.00	1510.22	1329.00	691.46	0.06	0.46	100.00	100.00	10.27	41843.00	39288.98	35215884.00	56.56	9131.27	7999.00
29	7	4	6490.00	35427.00	142.80	0	Spot (Block29, Row4, Column7)	41133.86	45710.00	23280.32	0.05	0.57	1282.00	1457.02	1282.00	736.71	0.06	0.51	100.00	100.00	36.80	44428.00	39851.86	22911652.00	53.86	7435.88	6156.50
29	8	4	6793.00	35429.00	144.00	0	Spot (Block29, Row4, Column8)	17495.42	15341.00	9709.46	0.06	0.55	1206.00	1328.84	1206.00	492.12	0.04	0.37	100.00	100.00	0.00	14135.00	16289.42	9902405.00	32.85	4237.72	3218.00
29	1	5	4696.00	35712.00	147.85	0	Spot (Block29, Row5, Column1)	64723.39	65535.00	3852.31	0.01	0.06	1384.00	1631.75	1384.00	791.59	0.07	0.49	100.00	100.00	94.20	64151.00	63339.39	39028548.00	79.70	18340.38	15092.00
29	2	5	4992.00	35711.00	159.70	0	Spot (Block29, Row5, Column2)	62262.92	65535.00	9310.26	0.02	0.15	1423.00	1838.36	1423.00	1061.39	0.11	0.58	100.00	100.00	84.96	64112.00	60839.92	43895772.00	56.93	15250.25	13924.00
29	3	5	5297.00	35714.00	155.10	0	Spot (Block29, Row5, Column3)	51811.39	65194.00	17092.81	0.10	0.33	1413.00	1780.73	1413.00	1020.72	0.10	0.57	100.00	100.00	49.39	63781.00	50398.39	34195780.00	49.02	9973.00	8889.00
29	4	5	5592.00	35719.00	144.45	0	Spot (Block29, Row5, Column4)	55594.96	65535.00	15407.19	0.07	0.28	1352.00	1542.70	1352.00	710.36	0.06	0.46	100.00	100.00	62.32	64183.00	54242.96	31578164.00	76.09	12947.32	10216.50
29	5	5	5895.00	35721.00	154.60	0	Spot (Block29, Row5, Column5)	64764.62	65535.00	4215.60	0.01	0.07	1346.00	1469.89	1346.00	458.64	0.04	0.31	100.00	100.00	94.06	64189.00	63418.62	42550752.00	138.01	17899.19	12833.50
29	6	5	6195.00	35721.00	147.45	0	Spot (Block29, Row5, Column6)	48063.32	53537.00	17875.63	0.05	0.37	1376.00	1577.83	1376.00	773.65	0.06	0.49	100.00	100.00	38.41	52161.00	46687.32	28405596.00	60.09	9838.73	8955.50
29	7	5	6494.00	35722.00	208.05	0	Spot (Block29, Row5, Column7)	42999.64	47487.50	21830.53	0.04	0.51	1315.00	1634.59	1315.00	1050.58	0.09	0.64	100.00	100.00	40.52	46172.50	41684.64	53062056.00	39.37	11796.60	11804.50
29	8	5	6798.00	35725.00	147.85	0	Spot (Block29, Row5, Column8)	51735.40	65535.00	19375.85	0.10	0.37	1207.00	1379.96	1207.00	756.89	0.06	0.55	100.00	100.00	58.46	64328.00	50528.40	30886248.00	66.53	11174.22	9730.00
29	1	6	4695.00	36012.00	233.00	0	Spot (Block29, Row6, Column1)	43763.45	35872.00	17096.55	0.09	0.39	1412.00	1825.54	1412.00	1099.73	0.11	0.60	100.00	100.00	30.77	34460.00	42351.45	68271464.00	38.13	12921.93	12747.00
29	2	6	4989.00	36016.00	225.55	0	Spot (Block29, Row6, Column2)	32304.96	22527.50	18348.91	0.16	0.57	1361.00	1703.37	1361.00	1031.64	0.10	0.61	100.00	100.00	10.62	21166.50	30943.96	47165388.00	29.66	9977.07	10000.50
29	3	6	5279.00	36013.00	149.00	0	Spot (Block29, Row6, Column3)	64932.34	65535.00	3086.35	0.00	0.05	1324.00	1579.02	1324.00	847.57	0.08	0.54	100.00	100.00	94.73	64211.00	63608.34	39414276.00	74.75	19495.39	15934.00
29	4	6	5596.00	36018.00	141.50	0	Spot (Block29, Row6, Column4)	22179.19	21065.00	11698.13	0.02	0.53	1316.00	1402.15	1316.00	357.42	0.03	0.25	100.00	100.00	0.00	19749.00	20863.19	12043299.00	58.13	5648.11	4664.00
29	5	6	5891.00	36019.00	155.85	0	Spot (Block29, Row6, Column5)	64695.04	65535.00	4237.07	0.01	0.07	1375.00	1538.85	1375.00	647.81	0.05	0.42	100.00	100.00	94.32	64160.00	63320.04	43281388.00	97.49	17738.71	13327.00
29	6	6	6194.00	36021.00	143.65	0	Spot (Block29, Row6, Column6)	10636.50	8829.00	6648.17	0.08	0.63	1363.00	1522.45	1363.00	659.91	0.05	0.43	100.00	95.00	0.00	7466.00	9273.50	5988347.00	13.81	3109.11	2822.00
29	7	6	6490.00	36019.00	148.65	0	Spot (Block29, Row6, Column7)	57777.66	65535.00	13442.96	0.05	0.23	1293.00	1485.09	1293.00	776.29	0.06	0.52	100.00	100.00	67.28	64242.00	56484.66	34609088.00	72.51	14948.34	13000.00
29	8	6	6800.00	36029.00	148.40	0	Spot (Block29, Row6, Column8)	57912.63	65535.00	13567.02	0.05	0.23	1212.00	1294.79	1212.00	364.57	0.03	0.28	100.00	100.00	68.73	64323.00	56700.63	34632024.00	155.30	14836.06	12561.00
29	1	7	4689.00	36312.00	160.60	0	Spot (Block29, Row7, Column1)	31642.14	28271.50	17330.10	0.05	0.55	1298.00	1598.04	1298.00	911.45	0.09	0.57	100.00	100.00	3.65	26973.50	30344.14	22529240.00	32.96	6158.47	6088.50
29	2	7	4989.00	36312.00	144.60	0	Spot (Block29, Row7, Column2)	5280.05	4585.00	2840.31	0.06	0.54	1284.00	1484.87	1284.00	730.02	0.06	0.49	94.00	76.00	0.00	3301.00	3996.05	3009629.00	5.20	2055.29	1905.50
29	3	7	5283.00	36313.00	198.35	0	Spot (Block29, Row7, Column3)	1636.66	1604.00	273.81	0.01	0.17	1276.00	1322.92	1276.00	300.83	0.02	0.23	54.00	15.00	0.00	328.00	360.66	1831423.00	1.04	1381.52	1364.50
29	4	7	5585.00	36317.00	145.10	0	Spot (Block29, Row7, Column4)	4042.56	3687.00	1747.74	0.04	0.43	1315.00	1471.16	1315.00	604.58	0.05	0.41	99.00	75.00	0.00	2372.00	2727.56	2328514.00	4.25	1953.60	1872.50
29	5	7	5890.00	36319.00	181.40	0	Spot (Block29, Row7, Column5)	29486.32	24842.00	18327.44	0.07	0.62	1404.00	1736.86	1404.00	1010.97	0.09	0.58	100.00	100.00	4.29	23438.00	28082.32	27510784.00	27.45	6547.77	6498.00
29	6	7	6188.00	36321.00	219.00	0	Spot (Block29, Row7, Column6)	35023.09	27600.50	19373.83	0.10	0.55	1460.00	2003.58	1460.00	1453.47	0.14	0.73	100.00	100.00	15.87	26140.50	33563.09	48121928.00	22.72	10156.72	10730.00
29	7	7	6476.00	36324.00	150.55	0	Spot (Block29, Row7, Column7)	64248.99	65535.00	5270.23	0.01	0.08	1326.00	1640.47	1326.00	1032.39	0.09	0.63	100.00	100.00	90.81	64209.00	62922.99	39834724.00	60.64	18050.06	13166.00
29	8	7	6793.00	36323.00	180.20	0	Spot (Block29, Row7, Column8)	56693.24	65535.00	12624.28	0.06	0.22	1259.00	1369.98	1259.00	477.38	0.04	0.35	100.00	100.00	55.93	64276.00	55434.24	51591356.00	115.89	13400.94	11534.00
29	1	8	4681.00	36625.00	149.35	0	Spot (Block29, Row8, Column1)	2069.37	1941.00	881.39	0.03	0.43	1209.00	1328.13	1209.00	491.19	0.04	0.37	70.00	22.00	0.00	732.00	860.37	1256108.00	1.51	1479.19	1485.50
29	2	8	4992.00	36614.00	140.00	0	Spot (Block29, Row8, Column2)	17574.15	16385.50	9770.73	0.03	0.56	1266.00	1308.48	1266.00	230.86	0.01	0.18	100.00	100.00	0.00	15119.50	16308.15	9314300.00	70.46	4735.24	4187.00
29	3	8	5280.00	36613.00	142.80	0	Spot (Block29, Row8, Column3)	37796.14	36482.00	23519.56	0.02	0.62	1283.00	1388.69	1283.00	494.23	0.03	0.36	100.00	100.00	28.11	35199.00	36513.14	20976920.00	73.66	7163.55	5614.00
29	4	8	5590.00	36623.00	158.15	0	Spot (Block29, Row8, Column4)	63310.24	65535.00	7421.33	0.01	0.12	1303.00	1446.26	1303.00	590.90	0.05	0.41	100.00	100.00	88.53	64232.00	62007.24	43621164.00	104.69	15783.22	13409.00
29	5	8	5880.00	36610.00	150.15	0	Spot (Block29, Row8, Column5)	2953.00	2869.00	909.40	0.01	0.31	1324.00	1604.68	1324.00	953.03	0.08	0.59	70.00	35.00	0.00	1545.00	1629.00	1810189.00	1.41	1789.77	1759.00
29	6	8	6191.00	36623.00	227.05	0	Spot (Block29, Row8, Column6)	47379.82	44676.50	17018.11	0.03	0.36	1410.00	1781.55	1410.00	1181.02	0.10	0.66	100.00	100.00	40.27	43266.50	45969.82	70122720.00	38.61	12848.42	12404.50
29	7	8	6490.00	36627.00	140.60	0	Spot (Block29, Row8, Column7)	50814.95	64480.50	17892.96	0.10	0.35	1312.00	1571.10	1312.00	870.68	0.08	0.55	100.00	100.00	48.69	63168.50	49502.95	27236972.00	56.56	11147.01	9169.00
29	8	8	6776.00	36626.00	150.55	0	Spot (Block29, Row8, Column8)	64385.76	65535.00	5190.47	0.01	0.08	1274.00	1416.30	1274.00	546.74	0.05	0.39	100.00	100.00	93.70	64261.00	63111.76	39855136.00	115.17	19008.09	14033.00
30	1	1	9203.00	34534.00	154.95	0	Spot (Block30, Row1, Column1)	55906.29	65535.00	13097.92	0.07	0.23	1440.00	1504.76	1440.00	362.45	0.02	0.24	100.00	100.00	55.99	64095.00	54466.29	36842548.00	150.09	12824.01	10608.00
30	2	1	9500.00	34545.00	157.20	0	Spot (Block30, Row1, Column2)	2641.43	2514.50	617.19	0.02	0.23	1470.00	1496.53	1470.00	243.39	0.01	0.16	98.00	91.00	0.00	1044.50	1171.43	1785609.00	4.70	1815.85	1828.00
30	3	1	9796.00	34549.00	194.70	0	Spot (Block30, Row1, Column3)	1890.29	1909.00	247.15	0.00	0.13	1467.00	1479.56	1467.00	195.79	0.00	0.13	79.00	57.00	0.00	442.00	423.29	2026396.00	2.10	1609.50	1594.00
30	4	1	10090.00	34541.00	150.35	0	Spot (Block30, Row1, Column4)	2352.51	2271.50	425.53	0.02	0.18	1398.00	1441.64	1398.00	197.94	0.01	0.14	98.00	94.00	0.00	873.50	954.51	1463259.00	4.60	1739.02	1714.00
30	5	1	10406.00	34553.00	172.50	0	Spot (Block30, Row1, Column5)	2074.41	2024.50	400.17	0.01	0.19	1408.00	1443.38	1408.00	201.06	0.01	0.14	89.00	74.00	0.00	616.50	666.41	1717611.00	3.14	1612.09	1600.00
30	6	1	10699.00	34553.00	185.65	0	Spot (Block30, Row1, Column6)	2106.90	1970.00	449.57	0.03	0.21	1473.00	1476.34	1473.00	211.25	0.00	0.14	86.00	58.00	0.00	497.00	633.90	2043695.00	2.98	1689.48	1680.00
30	7	1	10989.00	34548.00	155.80	0	Spot (Block30, Row1, Column7)	2901.44	2797.00	718.55	0.02	0.25	1458.00	1473.07	1458.00	210.35	0.00	0.14	98.00	97.00	0.00	1339.00	1443.44	1941063.00	6.79	1835.43	1794.00
30	8	1	11301.00	34547.00	159.30	0	Spot (Block30, Row1, Column8)	3240.22	3068.50	848.40	0.02	0.26	1400.00	1449.59	1400.00	210.03	0.02	0.14	99.00	99.00	0.00	1668.50	1840.22	2268151.00	8.53	1915.30	1931.00
30	1	2	9196.00	34845.00	229.05	0	Spot (Block30, Row2, Column1)	1613.06	1599.00	212.29	0.00	0.13	1390.00	1440.34	1390.00	268.65	0.02	0.19	40.00	6.00	0.00	209.00	223.06	2432495.00	0.64	1509.00	1477.00
30	2	2	9499.00	34838.00	153.70	0	Spot (Block30, Row2, Column2)	2008.20	1948.00	296.24	0.01	0.15	1468.00	1480.04	1468.00	189.14	0.00	0.13	90.00	63.00	0.00	480.00	540.20	1307340.00	2.79	1663.40	1633.00
30	3	2	9792.00	34833.00	193.00	0	Spot (Block30, Row2, Column3)	1802.77	1785.00	259.94	0.00	0.14	1468.00	1483.04	1468.00	204.92	0.00	0.14	66.00	35.00	0.00	317.00	334.77	1883892.00	1.56	1607.88	1587.00
30	4	2	10109.00	34852.00	189.45	0	Spot (Block30, Row2, Column4)	1915.86	1868.00	300.40	0.01	0.16	1464.00	1476.13	1464.00	208.33	0.00	0.14	74.00	48.00	0.00	404.00	451.86	1931182.00	2.11	1650.01	1625.50
30	5	2	10404.00	34848.00	191.45	0	Spot (Block30, Row2, Column5)	5511.81	5366.00	1533.35	0.01	0.28	1498.00	1565.55	1498.00	496.97	0.02	0.32	100.00	100.00	0.00	3868.00	4013.81	5693702.00	7.94	2547.55	2449.00
30	6	2	10699.00	34848.00	147.00	-50	Spot (Block30, Row2, Column6)	2123.56	2103.00	310.22	0.00	0.15	1502.00	1730.09	1502.00	987.60	0.06	0.57	12.00	0.00	0.00	601.00	621.56	1248653.00	0.40	1833.50	1842.00
30	7	2	10996.00	34846.00	205.10	0	Spot (Block30, Row2, Column7)	1808.84	1766.50	282.29	0.01	0.16	1414.00	1484.01	1414.00	310.76	0.02	0.21	55.00	20.00	0.00	352.50	394.84	2159760.00	1.05	1534.72	1522.50
30	8	2	11310.00	34858.00	200.25	0	Spot (Block30, Row2, Column8)	1615.58	1598.00	193.74	0.00	0.12	1410.00	1497.89	1410.00	468.97	0.03	0.31	9.00	0.00	0.00	188.00	205.58	1836910.00	0.25	1511.12	1466.00
30	1	3	9201.00	35139.00	147.85	0	Spot (Block30, Row3, Column1)	3045.87	2931.00	777.01	0.02	0.26	1391.00	1420.72	1391.00	186.71	0.01	0.13	100.00	99.00	0.00	1540.00	1654.87	1818382.00	8.70	1859.95	1858.50
30	2	3	9501.00	35146.00	204.35	0	Spot (Block30, Row3, Column2)	1780.29	1760.00	255.05	0.00	0.14	1482.00	1549.17	1482.00	385.62	0.02	0.25	33.00	4.00	0.00	278.00	298.29	2111427.00	0.60	1601.25	1586.50
30	3	3	9789.00	35134.00	149.65	0	Spot (Block30, Row3, Column3)	2847.87	2814.00	630.19	0.01	0.22	1462.00	1477.04	1462.00	204.62	0.00	0.14	100.00	98.00	0.00	1352.00	1385.87	1737198.00	6.70	1879.99	1874.00
30	4	3	10101.00	35137.00	160.40	0	Spot (Block30, Row3, Column4)	2408.41	2288.00	543.20	0.02	0.23	1466.00	1469.40	1466.00	191.88	0.00	0.13	95.00	87.00	0.00	822.00	942.41	1709969.00	4.89	1757.62	1692.00
30	5	3	10394.00	35145.00	168.80	0	Spot (Block30, Row3, Column5)	2652.99	2536.00	671.58	0.02	0.25	1505.00	1692.41	1505.00	724.91	0.05	0.43	67.00	33.00	0.00	1031.00	1147.99	2093207.00	1.33	1838.36	1799.00
30	6	3	10697.00	35147.00	213.60	0	Spot (Block30, Row3, Column6)	51088.20	64152.00	16159.41	0.10	0.32	1630.00	2085.26	1630.00	1278.41	0.11	0.61	100.00	100.00	49.54	62522.00	49458.20	66108760.00	38.33	14300.82	14151.00
30	7	3	11042.00	35151.00	218.75	0	Spot (Block30, Row3, Column7)	1813.78	1788.50	316.40	0.01	0.17	1495.00	1756.96	1495.00	963.67	0.07	0.55	3.00	0.00	0.00	293.50	318.78	2488511.00	0.06	1569.51	1581.50
30	8	3	11296.00	35153.00	166.45	0	Spot (Block30, Row3, Column8)	62239.22	65535.00	9426.10	0.02	0.15	1483.00	1607.61	1483.00	715.29	0.04	0.44	100.00	100.00	86.13	64052.00	60756.22	47551232.00	84.77	16275.96	14090.00
30	1	4	9202.00	35443.00	163.10	0	Spot (Block30, Row4, Column1)	2512.62	2496.50	566.38	0.00	0.23	1467.00	1532.67	1467.00	392.20	0.02	0.26	86.00	62.00	0.00	1029.50	1045.62	1839238.00	2.50	1781.09	1735.00
30	2	4	9494.00	35442.00	166.70	0	Spot (Block30, Row4, Column2)	19983.55	18508.00	9986.52	0.03	0.50	1514.00	1697.43	1514.00	609.64	0.05	0.36	100.00	100.00	0.00	16994.00	18469.55	15387336.00	30.00	5071.99	4901.50
30	3	4	9794.00	35447.00	140.35	0	Spot (Block30, Row4, Column3)	6496.90	6325.00	2101.71	0.01	0.32	1480.00	1602.78	1480.00	554.24	0.03	0.35	100.00	100.00	0.00	4845.00	5016.90	3443357.00	8.83	2846.02	2537.50
30	4	4	10096.00	35442.00	190.15	0	Spot (Block30, Row4, Column4)	1722.51	1694.00	199.06	0.01	0.12	1411.00	1452.84	1411.00	190.93	0.01	0.13	65.00	34.00	0.00	283.00	311.51	1762125.00	1.41	1589.15	1535.50
30	5	4	10384.00	35446.00	168.40	0	Spot (Block30, Row4, Column5)	2196.18	2113.00	404.90	0.02	0.18	1485.00	1508.10	1485.00	236.71	0.01	0.16	91.00	67.00	0.00	628.00	711.18	1728392.00	2.91	1681.48	1682.50
30	6	4	10699.00	35448.00	198.65	0	Spot (Block30, Row4, Column6)	6218.77	6277.00	1676.01	0.00	0.27	1536.00	1717.57	1536.00	714.95	0.05	0.42	100.00	99.00	0.00	4741.00	4682.77	6940143.00	6.30	2655.70	2582.50
30	7	4	10995.00	35462.00	214.25	0	Spot (Block30, Row4, Column7)	2204.82	2042.50	646.63	0.03	0.29	1583.00	1746.72	1583.00	738.66	0.04	0.42	33.00	9.00	0.00	459.50	621.82	2892726.00	0.62	1781.24	1611.50
30	8	4	11297.00	35463.00	172.05	0	Spot (Block30, Row4, Column8)	2137.82	2085.00	362.41	0.01	0.17	1491.00	1574.27	1491.00	425.14	0.02	0.27	70.00	28.00	0.00	594.00	646.82	1770112.00	1.33	1742.17	1692.50
30	1	5	9196.00	35752.00	214.25	0	Spot (Block30, Row5, Column1)	2680.04	2354.00	1140.19	0.06	0.43	1495.00	1793.28	1495.00	988.80	0.08	0.55	46.00	21.00	0.00	859.00	1185.04	3497453.00	0.90	1893.75	1583.00
30	2	5	9492.00	35739.00	164.10	0	Spot (Block30, Row5, Column2)	62784.86	65535.00	8532.52	0.02	0.14	1619.00	1959.04	1619.00	1064.47	0.08	0.54	100.00	100.00	87.97	63916.00	61165.86	46963536.00	57.14	16449.85	14359.50
30	3	5	9797.00	35742.00	155.75	0	Spot (Block30, Row5, Column3)	50263.06	61401.00	17497.63	0.09	0.35	1521.00	1727.20	1521.00	722.83	0.06	0.42	100.00	100.00	48.17	59880.00	48742.06	32972812.00	67.15	9559.16	8560.50
30	4	5	10097.00	35740.00	183.65	0	Spot (Block30, Row5, Column4)	2229.41	2189.50	453.12	0.01	0.20	1484.00	1576.25	1484.00	455.13	0.03	0.29	68.00	33.00	0.00	705.50	745.41	2100102.00	1.44	1715.55	1689.00
30	5	5	10395.00	35747.00	141.20	0	Spot (Block30, Row5, Column5)	9303.49	8944.50	3507.70	0.02	0.38	1484.00	1520.52	1484.00	220.45	0.01	0.14	100.00	100.00	0.00	7460.50	7819.49	5005277.00	35.30	3344.12	2984.00
30	6	5	10684.00	35741.00	172.65	0	Spot (Block30, Row5, Column6)	2331.29	2263.00	461.19	0.01	0.20	1576.00	1733.99	1576.00	739.00	0.04	0.43	44.00	4.00	0.00	687.00	755.29	1944298.00	0.81	1832.49	1822.00
30	7	5	10996.00	35750.00	200.20	0	Spot (Block30, Row5, Column7)	46306.74	51645.50	19451.78	0.05	0.42	1685.00	1962.79	1685.00	968.15	0.07	0.49	100.00	100.00	39.86	49960.50	44621.74	52512296.00	45.80	12508.17	12653.00
30	8	5	11301.00	35752.00	149.85	0	Spot (Block30, Row5, Column8)	2956.94	2902.50	755.55	0.01	0.26	1519.50	1647.99	1519.50	571.79	0.04	0.35	89.00	59.00	0.00	1383.00	1437.44	1827389.00	2.29	1904.95	1941.00
30	1	6	9193.00	36038.00	214.75	0	Spot (Block30, Row6, Column1)	46471.97	49508.00	19261.31	0.03	0.41	1609.00	2123.48	1609.00	1392.04	0.12	0.66	100.00	100.00	44.90	47899.00	44862.97	61064756.00	31.86	13449.82	13252.50
30	2	6	9491.00	36042.00	213.70	0	Spot (Block30, Row6, Column2)	39975.38	36763.00	18574.26	0.04	0.46	1614.00	2067.42	1614.00	1323.91	0.11	0.64	100.00	100.00	21.22	35149.00	38361.38	51808360.00	28.63	11266.35	11263.00
30	3	6	9787.00	36051.00	152.45	0	Spot (Block30, Row6, Column3)	2837.30	2763.00	672.37	0.01	0.24	1513.00	1697.47	1513.00	765.36	0.05	0.45	75.00	36.00	0.00	1250.00	1324.30	1801685.00	1.49	1924.25	1910.50
30	4	6	10100.00	36043.00	174.75	0	Spot (Block30, Row6, Column4)	2057.52	2019.00	356.57	0.01	0.17	1486.00	1504.80	1486.00	194.51	0.01	0.13	85.00	70.00	0.00	533.00	571.52	1759177.00	2.84	1682.03	1687.00
30	5	6	10393.00	36048.00	139.05	0	Spot (Block30, Row6, Column5)	5864.35	5617.00	1798.63	0.02	0.31	1506.00	1575.50	1506.00	304.98	0.02	0.19	100.00	100.00	0.00	4111.00	4358.35	3084650.00	14.06	2672.71	2463.00
30	6	6	10671.00	36052.00	195.95	0	Spot (Block30, Row6, Column6)	1976.47	1812.00	861.99	0.04	0.44	1551.00	1701.19	1551.00	693.48	0.04	0.41	12.00	2.00	0.00	261.00	425.47	2144468.00	0.40	1684.10	1621.00
30	7	6	11001.00	36045.00	141.35	0	Spot (Block30, Row6, Column7)	3388.57	3147.00	1755.17	0.03	0.52	1568.00	1703.59	1568.00	669.49	0.04	0.39	97.00	59.00	0.00	1579.00	1820.57	1833214.00	2.52	2244.93	2228.00
30	8	6	11299.00	36060.00	163.95	0	Spot (Block30, Row6, Column8)	2216.46	2221.50	379.48	0.00	0.17	1500.00	1544.33	1500.00	225.66	0.01	0.15	89.00	74.00	0.00	721.50	716.46	1653481.00	2.98	1747.90	1686.00
30	1	7	9191.00	36339.00	157.70	0	Spot (Block30, Row7, Column1)	29419.30	25701.00	15262.61	0.06	0.52	1485.00	1743.91	1485.00	885.32	0.07	0.51	100.00	100.00	1.02	24216.00	27934.30	20122808.00	31.26	6335.92	6036.50
30	2	7	9505.00	36350.00	200.30	0	Spot (Block30, Row7, Column2)	1843.17	1817.50	262.25	0.01	0.14	1522.00	1712.46	1522.00	715.57	0.05	0.42	7.00	0.00	0.00	295.50	321.17	2090150.00	0.18	1653.16	1676.00
30	3	7	9782.00	36374.00	245.35	0	Spot (Block30, Row7, Column3)	1737.10	1705.50	261.31	0.01	0.15	1501.00	1539.45	1501.00	217.07	0.01	0.14	47.00	18.00	0.00	204.50	236.10	3019081.00	0.91	1608.77	1588.00
30	4	7	10097.00	36347.00	208.75	0	Spot (Block30, Row7, Column4)	1830.29	1797.00	262.79	0.01	0.14	1556.00	1609.91	1556.00	346.33	0.01	0.22	36.00	5.00	0.00	241.00	274.29	2276880.00	0.64	1644.57	1646.00
30	5	7	10325.00	36321.00	135.25	0	Spot (Block30, Row7, Column5)	2146.06	2033.00	692.86	0.02	0.32	1614.00	1787.40	1614.00	709.00	0.04	0.40	22.00	4.00	0.00	419.00	532.06	1062300.00	0.51	1756.47	1704.00
30	6	7	10689.00	36349.00	205.40	0	Spot (Block30, Row7, Column6)	42870.06	43773.00	19049.34	0.01	0.44	1814.00	2259.92	1814.00	1370.75	0.10	0.61	100.00	100.00	26.72	41959.00	41056.06	51658752.00	29.63	11691.77	11422.50
30	7	7	10991.00	36351.00	147.00	-50	Spot (Block30, Row7, Column7)	2194.94	2176.00	349.25	0.00	0.16	1612.00	1848.05	1612.00	1011.24	0.06	0.55	10.00	0.00	0.00	564.00	582.94	1288428.00	0.34	1959.11	1918.00
30	8	7	11295.00	36352.00	185.85	0	Spot (Block30, Row7, Column8)	12153.34	12185.00	2953.71	0.00	0.24	1546.00	1626.12	1546.00	395.66	0.02	0.24	100.00	100.00	0.00	10639.00	10607.34	11849507.00	26.61	4301.11	3982.00
30	1	8	9188.00	36646.00	172.05	0	Spot (Block30, Row8, Column1)	2219.98	2061.00	556.72	0.03	0.25	1396.00	1487.85	1396.00	442.52	0.03	0.30	70.00	35.00	0.00	665.00	823.98	1822606.00	1.65	1625.72	1608.00
30	2	8	9502.00	36637.00	196.25	0	Spot (Block30, Row8, Column2)	1955.50	1909.50	314.50	0.01	0.16	1484.00	1510.59	1484.00	221.72	0.01	0.15	72.00	48.00	0.00	425.50	471.50	2135402.00	2.01	1663.74	1624.50
30	3	8	9785.00	36638.00	151.05	0	Spot (Block30, Row8, Column3)	2462.39	2362.00	565.52	0.02	0.23	1511.00	1578.41	1511.00	344.16	0.02	0.22	91.00	66.00	0.00	851.00	951.39	1534068.00	2.57	1870.63	1813.50
30	4	8	10090.00	36649.00	159.85	0	Spot (Block30, Row8, Column4)	64488.71	65535.00	4954.39	0.01	0.08	1611.00	1699.16	1611.00	523.56	0.02	0.31	100.00	100.00	94.03	63924.00	62877.71	45400484.00	119.93	18998.16	15228.50
30	5	8	10382.00	36632.00	218.75	0	Spot (Block30, Row8, Column5)	1989.38	1967.00	327.20	0.00	0.16	1697.00	1893.67	1697.00	889.86	0.05	0.47	3.00	0.00	0.00	270.00	292.38	2733413.00	0.11	1732.24	1699.00
30	6	8	10689.00	36652.00	210.20	0	Spot (Block30, Row8, Column6)	51132.29	65535.00	17341.76	0.11	0.34	1806.50	2206.58	1806.50	1288.42	0.09	0.58	100.00	100.00	54.41	63728.50	49325.79	64376236.00	37.97	13844.07	13789.00
30	7	8	11005.00	36632.00	199.00	0	Spot (Block30, Row8, Column7)	2488.85	2450.00	490.37	0.01	0.20	1668.50	1886.29	1668.50	891.09	0.05	0.47	41.00	3.00	0.00	781.50	820.35	2797466.00	0.68	1943.78	1913.00
30	8	8	11272.00	36652.00	151.55	0	Spot (Block30, Row8, Column8)	64343.15	65535.00	5358.92	0.01	0.08	1601.00	1709.40	1601.00	504.03	0.03	0.29	100.00	100.00	93.31	63934.00	62742.15	40407860.00	124.27	20180.41	14922.50
31	1	1	13701.00	34563.00	155.75	0	Spot (Block31, Row1, Column1)	55531.92	65535.00	13587.04	0.07	0.24	1101.00	1213.31	1101.00	576.02	0.04	0.47	100.00	100.00	56.67	64434.00	54430.92	37040100.00	94.30	12984.68	11262.00
31	2	1	13996.00	34571.00	146.65	0	Spot (Block31, Row1, Column2)	32080.26	30462.50	15645.40	0.02	0.49	1039.00	1123.29	1039.00	314.36	0.03	0.28	100.00	100.00	1.53	29423.50	31041.26	18863204.00	98.48	6811.18	5775.50
31	3	1	14303.00	34574.00	147.30	0	Spot (Block31, Row1, Column3)	18633.91	16071.50	11352.72	0.06	0.61	1014.00	1072.91	1014.00	218.37	0.02	0.20	100.00	100.00	0.00	15057.50	17619.91	11031273.00	80.42	4378.52	3778.00
31	4	1	14592.00	34572.00	146.70	0	Spot (Block31, Row1, Column4)	23904.36	23422.50	12699.36	0.01	0.53	1017.00	1112.37	1017.00	305.17	0.04	0.27	100.00	100.00	0.00	22405.50	22887.36	14151379.00	74.69	4921.20	4083.00
31	5	1	14897.00	34573.00	148.05	0	Spot (Block31, Row1, Column5)	33840.66	29448.50	21789.45	0.06	0.64	1003.00	1056.76	1003.00	233.37	0.02	0.22	100.00	100.00	14.33	28445.50	32837.66	20304452.00	140.48	6291.47	5185.00
31	6	1	15196.00	34576.00	147.00	0	Spot (Block31, Row1, Column6)	30120.55	28350.00	15695.17	0.03	0.52	1008.00	1076.13	1008.00	317.85	0.03	0.30	100.00	100.00	0.68	27342.00	29112.55	17680764.00	91.38	7471.64	6017.00
31	7	1	15490.00	34579.00	148.20	0	Spot (Block31, Row1, Column7)	50890.23	61220.00	17330.23	0.08	0.34	1014.00	1080.45	1014.00	298.45	0.03	0.28	100.00	100.00	47.56	60206.00	49876.23	30279896.00	166.89	12718.47	11615.00
31	8	1	15806.00	34574.00	174.80	0	Spot (Block31, Row1, Column8)	1579.61	1547.00	262.93	0.01	0.17	1000.00	1030.48	1000.00	161.71	0.01	0.16	95.00	82.00	0.00	547.00	579.61	1350569.00	3.40	1164.44	1118.50
31	1	2	13691.00	34830.00	261.60	0	Spot (Block31, Row2, Column1)	1150.04	1115.00	150.05	0.01	0.13	1028.50	1134.06	1028.50	537.15	0.04	0.47	1.00	0.00	0.00	86.50	121.54	2287429.00	0.03	1068.13	1074.00
31	2	2	13997.00	34868.00	137.10	0	Spot (Block31, Row2, Column2)	25050.71	24443.00	9190.35	0.01	0.37	1015.00	1097.06	1015.00	292.96	0.03	0.27	100.00	100.00	0.00	23428.00	24035.71	12725759.00	81.76	5783.87	5303.50
31	3	2	14302.00	34869.00	146.80	0	Spot (Block31, Row2, Column3)	2844.64	2570.00	1013.28	0.04	0.36	1027.50	1117.62	1027.50	330.49	0.04	0.30	100.00	91.00	0.00	1542.50	1817.14	1669802.00	5.23	1479.04	1446.00
31	4	2	14602.00	34871.00	178.85	0	Spot (Block31, Row2, Column4)	16585.21	16153.50	7883.85	0.01	0.48	1049.50	1164.78	1049.50	398.89	0.05	0.34	100.00	100.00	0.00	15104.00	15535.71	14893520.00	38.66	4094.56	4029.00
31	5	2	14904.00	34876.00	187.75	0	Spot (Block31, Row2, Column5)	11715.77	11521.00	3904.07	0.01	0.33	1019.00	1186.70	1019.00	533.16	0.07	0.45	100.00	100.00	0.00	10502.00	10696.77	11633764.00	19.75	3460.65	3354.00
31	6	2	15189.00	34872.00	149.90	0	Spot (Block31, Row2, Column6)	9313.27	8517.00	4735.04	0.04	0.51	1009.00	1258.18	1009.00	805.00	0.10	0.64	100.00	99.00	0.00	7508.00	8304.27	5746286.00	10.01	2633.86	2194.00
31	7	2	15498.00	34873.00	148.50	0	Spot (Block31, Row2, Column7)	11671.25	10872.50	6033.21	0.03	0.52	1002.00	1079.44	1002.00	291.10	0.03	0.27	100.00	100.00	0.00	9870.50	10669.25	7049436.00	36.39	3188.47	2834.00
31	8	2	15806.00	34881.00	190.55	0	Spot (Block31, Row2, Column8)	1391.42	1306.00	492.74	0.03	0.35	989.00	1038.92	989.00	304.35	0.02	0.29	53.00	13.00	0.00	317.00	402.42	1427598.00	1.16	1152.01	1167.00
31	1	3	13701.00	35169.00	147.95	0	Spot (Block31, Row3, Column1)	39394.88	40262.00	21535.45	0.01	0.55	1016.00	1094.15	1016.00	445.94	0.03	0.41	100.00	100.00	25.42	39246.00	38378.88	23558240.00	85.89	7453.26	6457.50
31	2	3	14004.00	35170.00	144.40	0	Spot (Block31, Row3, Column2)	4476.21	4207.50	1721.93	0.03	0.38	1034.50	1137.55	1034.50	382.11	0.04	0.34	100.00	99.00	0.00	3173.00	3441.71	2551441.00	8.74	1863.18	1650.50
31	3	3	14286.00	35165.00	146.05	0	Spot (Block31, Row3, Column3)	14726.98	12274.00	8653.73	0.08	0.59	1022.00	1089.37	1022.00	237.24	0.03	0.22	100.00	100.00	0.00	11252.00	13704.98	8556373.00	57.48	3892.09	3226.00
31	4	3	14595.00	35168.00	146.80	0	Spot (Block31, Row3, Column4)	37072.35	34891.00	18918.23	0.03	0.51	1029.00	1110.83	1029.00	317.45	0.03	0.29	100.00	100.00	10.39	33862.00	36043.35	21761532.00	113.28	7886.70	6386.00
31	5	3	14903.00	35173.00	143.05	0	Spot (Block31, Row3, Column5)	11003.00	9038.00	9066.53	0.09	0.82	1067.00	1332.12	1067.00	898.00	0.10	0.67	100.00	99.00	0.73	7971.00	9936.00	6062654.00	10.77	3168.11	2860.00
31	6	3	15199.00	35172.00	228.20	0	Spot (Block31, Row3, Column6)	58205.68	65535.00	12933.80	0.05	0.22	1135.00	1715.29	1135.00	1255.11	0.18	0.73	100.00	100.00	62.75	64400.00	57070.68	87193040.00	45.01	12503.44	11640.00
31	7	3	15503.00	35178.00	146.60	0	Spot (Block31, Row3, Column7)	26347.74	23178.00	15175.76	0.06	0.58	1054.00	1291.88	1054.00	826.90	0.09	0.64	100.00	100.00	0.17	22124.00	25293.74	15439777.00	30.30	5454.53	4947.00
31	8	3	15796.00	35184.00	156.50	0	Spot (Block31, Row3, Column8)	37133.01	35337.00	16560.50	0.02	0.45	1005.00	1086.74	1005.00	358.61	0.03	0.33	100.00	100.00	9.35	34332.00	36128.01	25027708.00	100.52	8325.52	7135.00
31	1	4	13703.00	35467.00	146.10	0	Spot (Block31, Row4, Column1)	38394.28	37479.50	19725.04	0.01	0.51	1072.00	1160.58	1072.00	406.79	0.03	0.35	100.00	100.00	16.84	36407.50	37322.28	22345556.00	91.53	7949.80	6808.00
31	2	4	13993.00	35469.00	171.05	0	Spot (Block31, Row4, Column2)	25449.89	22836.50	13745.76	0.05	0.54	1083.00	1248.09	1083.00	581.95	0.06	0.47	100.00	100.00	0.00	21753.50	24366.89	20767128.00	41.59	5333.08	5216.00
31	3	4	14296.00	35472.00	151.60	0	Spot (Block31, Row4, Column3)	62160.85	65535.00	7880.52	0.02	0.13	1044.00	1226.41	1044.00	642.52	0.07	0.52	100.00	100.00	77.87	64491.00	61116.85	39037356.00	94.84	17153.04	13832.50
[truncated: 435,180 more chars]
