# Supplementary material for: An antigen microarray protocol for COVID-19 serological analysis
Source: STAR Protoc. 2021 Aug 26;2(3):100815. doi: 10.1016/j.xpro.2021.100815 (PMC8387221; doi:10.1016/j.xpro.2021.100815)
Supplement: Data S8. Slide_quantifications, related to step quantification and statistical analysis 2.e [file mmc8.zip › RPPA0137_12860A01-D12_IgGgamma_785/Joseph_2021-04-02_12h07m40_5μm_785nmGain075.txt]

ATF	1.0
30	28
"Checksum_ImageFile=9fc324e77989354845820a1f3e601d98"
"Checksum_ResultFile=0a03d25bf4c91d4c35416e0a98b9d721"
"Type=Mapix Results 2"
"DateTime=2021/04/02 12:07:52"
"ConfigFile="
"GalFile=L:\RPPA Service\Platform_Projects\2021-02-09_JPL_CoV-Array-7\64 pad grid.gal"
"PixelSize=5"
"Wavelengths=785"
"ImageFiles=L:\RPPA Service\Platform_Projects\2021-03-24_JPL_CoV-Array-9\RPPA0137_12860A01-D12_IgGgamma_785\Joseph_2021-04-02_12h07m40_5�m_785nmGain075.tif"
"GrinddingParameters=Find mode = Grid + Blocks + Spots | Max. diameter (% Dth) = 200.0 | Min. diameter (% Dth) = 50.0 | Max position offset (% pitch) = 30"
"QuantificationParameter=S/B border width (pixels) = 2.0 | Background diameter (pitch) = 2.0"
"JpegImage=L:\RPPA Service\Platform_Projects\2021-03-24_JPL_CoV-Array-9\RPPA0137_12860A01-D12_IgGgamma_785\Joseph_2021-04-02_12h07m40_5�m_785nmGain075.jpg"
"FeatureType=Circular"
"Barcode="
"BackgroundSubtraction=LocalFeature"
"Normalization=None"
"ImageOrigin=3680, 2560"
"ImageSize=17760.0, 71040.0"
"JpegOrigin=4670, 2810"
"JpegBrightness=48"
"JpegContrast=11"
"JpegBalance=0"
"Creator=Mapix 9.0.0"
"Scanner=ir710IVD IR0H8_IVD 717045"
"Temperature=31.6"
"Comment="
"Velocity=35 l/s"
"LaserPower=20.0"
"PMTGain=75"
"BatchFilename=L:\RPPA Service\InnooScan\Batch methods\CoV_Array image_processing.mbt"
"Block"	"Column"	"Row"	"X"	"Y"	"Dia."	"Flags"	"ID"	"F785 Mean"	"F785 Median"	"F785 SD"	"F785 |log Mean/Median|"	"F785 CV"	"B785"	"B785 Mean"	"B785 Median"	"B785 SD"	"B785 |log Mean/Median|"	"B785 CV"	"% > B785+1SD"	"% > B785+2SD"	"F785 % Sat."	"F785 Median - B785"	"F785 Mean - B785"	"F785 Total Intensity"	"SNR 785"	"ExcludedMean 785"	"ExcludedMedian 785"
1	1	1	4887.00	3005.00	160.80	0	Spot (Block1, Row1, Column1)	60022.32	65535.00	10203.26	0.04	0.17	1797.00	2157.34	1797.00	905.08	0.08	0.42	100.00	100.00	68.16	63738.00	58225.32	42976380.00	63.93	15809.78	12577.00
1	2	1	5182.00	3013.00	152.20	0	Spot (Block1, Row1, Column2)	9000.21	8715.00	3361.81	0.01	0.37	1606.00	1743.11	1606.00	551.65	0.04	0.32	100.00	100.00	0.00	7109.00	7394.21	5697134.00	13.16	3174.06	3009.00
1	3	1	5487.00	3016.00	151.10	0	Spot (Block1, Row1, Column3)	37186.33	34990.00	21181.85	0.03	0.57	1618.00	1696.07	1618.00	331.68	0.02	0.20	100.00	100.00	20.80	33372.00	35568.33	23241552.00	107.00	8398.19	7790.00
1	4	1	5782.00	3018.00	149.65	0	Spot (Block1, Row1, Column4)	7964.31	7792.00	3036.39	0.01	0.38	1719.00	1809.74	1719.00	428.27	0.02	0.24	100.00	100.00	0.00	6073.00	6245.31	4913981.00	14.37	3202.79	2934.00
1	5	1	6086.00	3014.00	158.55	0	Spot (Block1, Row1, Column5)	50488.98	65535.00	19539.39	0.11	0.39	1752.00	1837.99	1752.00	435.71	0.02	0.24	100.00	100.00	55.43	63783.00	48736.98	34888160.00	111.66	11646.65	10227.00
1	6	1	6380.00	3019.00	148.05	0	Spot (Block1, Row1, Column6)	44027.11	45122.00	17137.15	0.01	0.39	1720.00	1812.68	1720.00	480.35	0.02	0.26	100.00	100.00	22.26	43402.00	42307.11	26108212.00	87.88	11131.71	9674.50
1	7	1	6677.00	3019.00	158.85	0	Spot (Block1, Row1, Column7)	64581.03	65535.00	4492.82	0.01	0.07	1728.00	1833.47	1728.00	619.45	0.03	0.34	100.00	100.00	93.39	63807.00	62853.03	44948828.00	101.30	19474.79	17027.50
1	8	1	6990.00	3019.00	157.35	0	Spot (Block1, Row1, Column8)	11116.19	10618.00	3986.15	0.02	0.36	1603.00	1657.74	1603.00	332.16	0.01	0.20	100.00	100.00	0.00	9015.00	9513.19	7514542.00	28.48	4007.23	3626.00
1	1	2	4883.00	3311.00	147.00	-50	Spot (Block1, Row2, Column1)	1663.14	1594.00	185.58	0.02	0.11	1641.00	1901.88	1641.00	718.34	0.06	0.38	0.00	0.00	0.00	-47.00	22.14	974600.00	-0.33	1689.67	1686.00
1	2	2	5183.00	3309.00	130.60	0	Spot (Block1, Row2, Column2)	47185.43	48673.00	15689.96	0.01	0.33	1587.00	1656.66	1587.00	416.92	0.02	0.25	100.00	100.00	23.53	47086.00	45598.43	21658184.00	109.20	10778.68	10343.00
1	3	2	5483.00	3321.00	157.65	0	Spot (Block1, Row2, Column3)	2167.89	2084.50	297.81	0.02	0.14	1608.00	1695.72	1608.00	411.39	0.02	0.24	63.00	20.00	0.00	476.50	559.89	1487170.00	1.15	1777.93	1739.00
1	4	2	5788.00	3316.00	161.30	0	Spot (Block1, Row2, Column4)	31792.71	31824.50	11653.63	0.00	0.37	1708.00	1844.13	1708.00	538.89	0.03	0.29	100.00	100.00	0.14	30116.50	30084.71	22890756.00	55.57	7665.56	6985.00
1	5	2	6086.00	3318.00	186.30	0	Spot (Block1, Row2, Column5)	52925.11	56685.00	13344.69	0.03	0.25	1789.00	1902.32	1789.00	547.21	0.03	0.29	100.00	100.00	36.68	54896.00	51136.11	51655248.00	93.24	13659.18	11128.50
1	6	2	6379.00	3321.00	151.50	0	Spot (Block1, Row2, Column6)	5467.23	5280.00	1647.84	0.02	0.30	1861.00	1978.54	1861.00	679.05	0.03	0.34	99.00	93.00	0.00	3419.00	3606.23	3438889.00	5.14	2837.34	2684.50
1	7	2	6686.00	3322.00	153.60	0	Spot (Block1, Row2, Column7)	13871.73	12845.50	6525.23	0.03	0.47	1810.00	1877.38	1810.00	579.53	0.02	0.31	100.00	100.00	0.00	11035.50	12061.73	8933392.00	20.70	4467.61	3950.00
1	8	2	6988.00	3318.00	201.40	0	Spot (Block1, Row2, Column8)	1839.27	1787.00	225.75	0.01	0.12	1620.00	1673.94	1620.00	246.09	0.01	0.15	44.00	13.00	0.00	167.00	219.27	2115156.00	0.67	1740.21	1699.50
1	1	3	4886.00	3608.00	151.50	0	Spot (Block1, Row3, Column1)	41626.54	42370.50	21522.88	0.01	0.52	1577.00	1663.18	1577.00	423.54	0.02	0.25	100.00	100.00	32.48	40793.50	40049.54	26141608.00	94.36	9831.59	7864.00
1	2	3	5183.00	3613.00	166.55	0	Spot (Block1, Row3, Column2)	2574.72	2521.50	546.53	0.01	0.21	1606.00	1684.06	1606.00	378.41	0.02	0.22	86.00	60.00	0.00	915.50	968.72	1982531.00	2.35	1830.48	1816.50
1	3	3	5477.00	3608.00	151.00	0	Spot (Block1, Row3, Column3)	3674.51	3550.50	1083.72	0.01	0.29	1671.00	1711.17	1671.00	297.19	0.01	0.17	100.00	99.00	0.00	1879.50	2003.51	2300245.00	6.61	2177.29	2194.00
1	4	3	5782.00	3612.00	150.45	0	Spot (Block1, Row3, Column4)	27083.00	25740.50	13197.45	0.02	0.49	1726.00	1796.54	1726.00	354.62	0.02	0.20	100.00	100.00	0.16	24014.50	25357.00	16737297.00	71.31	7157.78	6400.50
1	5	3	6094.00	3627.00	152.55	0	Spot (Block1, Row3, Column5)	3515.32	2903.00	3982.17	0.08	1.13	1802.00	1929.66	1802.00	686.55	0.03	0.36	68.00	39.00	0.00	1101.00	1713.32	2246289.00	2.31	2153.40	2026.50
1	6	3	6383.00	3616.00	199.10	0	Spot (Block1, Row3, Column6)	26227.05	20605.50	15935.08	0.10	0.61	1999.00	2153.73	1999.00	638.30	0.03	0.30	100.00	100.00	1.68	18606.50	24228.05	29584120.00	37.72	7295.88	7218.00
1	7	3	6690.00	3623.00	154.45	0	Spot (Block1, Row3, Column7)	49503.23	62661.50	19140.90	0.10	0.39	1996.00	2091.62	1996.00	498.30	0.02	0.24	100.00	100.00	48.33	60665.50	47507.23	32573364.00	95.15	10766.93	9193.00
1	8	3	6979.00	3633.00	160.55	0	Spot (Block1, Row3, Column8)	5361.63	5057.00	1699.65	0.03	0.32	1737.00	1812.63	1737.00	359.24	0.02	0.20	100.00	99.00	0.00	3320.00	3624.63	3812116.00	9.88	2857.27	2731.00
1	1	4	4884.00	3908.00	146.95	0	Spot (Block1, Row4, Column1)	27497.94	25584.00	13564.08	0.03	0.49	1590.00	1644.75	1590.00	296.01	0.01	0.18	100.00	100.00	0.00	23994.00	25907.94	16251281.00	87.34	7177.39	5907.00
1	2	4	5186.00	3910.00	163.05	0	Spot (Block1, Row4, Column2)	9734.02	9327.00	3513.62	0.02	0.36	1701.00	1784.06	1701.00	368.87	0.02	0.21	100.00	100.00	0.00	7626.00	8033.02	7173971.00	21.55	3535.30	3349.50
1	3	4	5480.00	3915.00	154.85	0	Spot (Block1, Row4, Column3)	58844.15	65535.00	11289.54	0.05	0.19	1722.00	1835.30	1722.00	423.66	0.03	0.23	100.00	100.00	65.86	63813.00	57122.15	39131700.00	134.56	13517.82	11933.00
1	4	4	5786.00	3910.00	182.90	0	Spot (Block1, Row4, Column4)	2412.31	2390.00	373.90	0.00	0.15	1810.00	1877.38	1810.00	421.92	0.02	0.22	62.00	25.00	0.00	580.00	602.31	2277221.00	1.27	2047.79	2015.50
1	5	4	6042.00	3925.00	84.25	0	Spot (Block1, Row4, Column5)	11462.17	3304.00	17613.80	0.54	1.54	1859.00	1955.64	1859.00	632.67	0.02	0.32	81.00	56.00	5.88	1445.00	9603.17	1948568.00	15.03	3909.04	2855.00
1	6	4	6384.00	3920.00	190.60	0	Spot (Block1, Row4, Column6)	55976.45	63338.00	11972.90	0.05	0.21	1962.00	2130.16	1962.00	779.65	0.04	0.37	100.00	100.00	46.15	61376.00	54014.45	57376328.00	69.07	14307.67	11694.00
1	7	4	6681.00	3925.00	152.10	0	Spot (Block1, Row4, Column7)	39717.36	38872.00	22524.58	0.01	0.57	2142.00	2340.55	2142.00	905.53	0.04	0.39	100.00	100.00	31.55	36730.00	37575.36	25300092.00	41.28	8235.52	7310.50
1	8	4	6977.00	3928.00	153.95	0	Spot (Block1, Row4, Column8)	13956.51	13180.00	6612.30	0.02	0.47	1932.00	2018.51	1932.00	503.51	0.02	0.25	100.00	100.00	0.00	11248.00	12024.51	9043820.00	23.71	4596.62	3816.00
1	1	5	4884.00	4211.00	147.50	0	Spot (Block1, Row5, Column1)	22695.20	20641.00	11529.41	0.04	0.51	1646.00	1755.13	1646.00	432.12	0.03	0.25	100.00	100.00	0.00	18995.00	21049.20	13435559.00	48.46	6108.79	5308.00
1	2	5	5178.00	4210.00	156.50	0	Spot (Block1, Row5, Column2)	6044.19	5836.00	1657.37	0.02	0.27	1831.50	1984.09	1831.50	646.23	0.03	0.33	100.00	99.00	0.00	4004.50	4212.69	4091915.00	6.28	2925.98	2831.00
1	3	5	5481.00	4214.00	156.10	0	Spot (Block1, Row5, Column3)	38981.51	36613.00	19480.02	0.03	0.50	1831.00	1929.71	1831.00	443.91	0.02	0.23	100.00	100.00	18.90	34782.00	37150.51	26195700.00	83.47	8160.18	7308.50
1	4	5	5775.00	4220.00	148.55	0	Spot (Block1, Row5, Column4)	14823.81	13200.00	7615.50	0.05	0.51	1839.00	1910.28	1839.00	405.93	0.02	0.21	100.00	100.00	0.00	11361.00	12984.81	8879462.00	31.81	4975.01	4353.00
1	5	5	6082.00	4217.00	162.20	0	Spot (Block1, Row5, Column5)	64563.24	65535.00	4629.71	0.01	0.07	1915.00	2021.85	1915.00	500.95	0.02	0.25	100.00	100.00	92.90	63620.00	62648.24	47260756.00	124.85	18645.30	15381.50
1	6	5	6381.00	4213.00	154.55	0	Spot (Block1, Row5, Column6)	5940.86	5804.50	1982.42	0.01	0.33	1922.00	2118.77	1922.00	842.22	0.04	0.40	99.00	87.00	0.00	3882.50	4018.86	3909086.00	4.54	2892.63	2756.00
1	7	5	6686.00	4220.00	193.85	0	Spot (Block1, Row5, Column7)	51274.19	63566.50	17342.14	0.09	0.34	2275.00	2511.92	2275.00	981.83	0.04	0.39	100.00	100.00	48.31	61291.50	48999.19	54556248.00	49.66	13708.47	13841.00
1	8	5	6982.00	4218.00	156.25	0	Spot (Block1, Row5, Column8)	57546.93	65535.00	13542.87	0.06	0.24	2035.00	2209.61	2035.00	754.58	0.04	0.34	100.00	100.00	66.27	63500.00	55511.93	38556776.00	73.33	14838.92	12340.00
1	1	6	4881.00	4510.00	203.00	0	Spot (Block1, Row6, Column1)	21837.82	16729.00	13457.88	0.12	0.62	1702.00	1962.38	1702.00	839.37	0.06	0.43	100.00	100.00	0.17	15027.00	20135.82	25528408.00	23.68	6613.69	6551.00
1	2	6	5177.00	4512.00	192.70	0	Spot (Block1, Row6, Column2)	43058.44	43249.50	17276.71	0.00	0.40	1885.00	2141.57	1885.00	894.57	0.06	0.42	100.00	100.00	16.57	41364.50	41173.44	44953184.00	45.74	10849.64	10813.00
1	3	6	5474.00	4512.00	152.95	0	Spot (Block1, Row6, Column3)	60086.92	65535.00	9792.15	0.04	0.16	1834.00	1982.64	1834.00	612.55	0.03	0.31	100.00	100.00	69.84	63701.00	58252.92	38455960.00	94.86	15820.62	13394.50
1	4	6	5778.00	4513.00	150.75	0	Spot (Block1, Row6, Column4)	8838.06	8240.00	3602.55	0.03	0.41	1800.50	1866.90	1800.50	379.76	0.02	0.20	100.00	100.00	0.00	6439.50	7037.56	5523790.00	18.36	3424.15	3339.00
1	5	6	6077.00	4515.00	164.90	0	Spot (Block1, Row6, Column5)	64407.92	65535.00	5029.27	0.01	0.08	1959.00	2076.53	1959.00	583.79	0.03	0.28	100.00	100.00	93.39	63576.00	62448.92	48692872.00	106.77	19373.66	14087.50
1	6	6	6380.00	4518.00	154.45	0	Spot (Block1, Row6, Column6)	8476.56	7742.00	4266.24	0.04	0.50	2001.00	2170.08	2001.00	847.22	0.04	0.39	100.00	88.00	0.00	5741.00	6475.56	5586056.00	7.44	3211.87	3018.50
1	7	6	6679.00	4518.00	157.60	0	Spot (Block1, Row6, Column7)	55365.17	65535.00	15287.31	0.07	0.28	2211.00	2355.39	2211.00	739.61	0.03	0.31	100.00	100.00	61.44	63324.00	53154.17	37759364.00	71.67	14590.39	12847.00
1	8	6	6985.00	4524.00	161.40	0	Spot (Block1, Row6, Column8)	61244.60	65535.00	9380.85	0.03	0.15	2134.00	2242.28	2134.00	636.82	0.02	0.28	100.00	100.00	77.39	63401.00	59110.60	44157776.00	92.65	15989.41	13438.00
1	1	7	4876.00	4813.00	158.65	0	Spot (Block1, Row7, Column1)	13286.57	12614.00	5387.29	0.02	0.41	1580.00	1674.24	1580.00	461.72	0.03	0.28	100.00	100.00	0.00	11034.00	11706.57	9287309.00	25.15	4095.04	3973.50
1	2	7	5179.00	4814.00	170.00	0	Spot (Block1, Row7, Column2)	2300.83	2236.00	372.07	0.01	0.16	1703.00	1815.84	1703.00	579.30	0.03	0.32	43.00	10.00	0.00	533.00	597.83	1838367.00	0.84	1876.19	1857.00
1	3	7	5442.00	4839.00	230.40	0	Spot (Block1, Row7, Column3)	2019.08	1990.50	281.21	0.01	0.14	1733.50	1787.18	1733.50	311.93	0.01	0.17	44.00	12.00	0.00	257.00	285.58	3085155.00	0.74	1839.62	1854.50
1	4	7	5770.00	4823.00	177.85	0	Spot (Block1, Row7, Column4)	2340.88	2249.00	463.05	0.02	0.20	1781.00	1856.43	1781.00	492.70	0.02	0.27	47.00	15.00	0.00	468.00	559.88	2074017.00	0.98	1930.49	1906.00
1	5	7	6075.00	4819.00	170.90	0	Spot (Block1, Row7, Column5)	22881.48	22554.00	9329.38	0.01	0.41	1910.50	2152.40	1910.50	885.82	0.05	0.41	100.00	100.00	0.00	20643.50	20970.98	18648406.00	23.40	6225.72	6197.50
1	6	7	6378.00	4814.00	179.35	0	Spot (Block1, Row7, Column6)	52244.08	62514.00	16819.75	0.08	0.32	2099.00	2455.01	2099.00	1196.07	0.07	0.49	100.00	100.00	45.38	60415.00	50145.08	46967832.00	41.63	11981.23	11780.00
1	7	7	6669.00	4825.00	150.90	0	Spot (Block1, Row7, Column7)	61396.09	65535.00	8184.68	0.03	0.13	2147.00	2389.05	2147.00	928.17	0.05	0.39	100.00	100.00	70.44	63388.00	59249.09	38004500.00	63.57	17766.53	14642.00
1	8	7	6976.00	4819.00	191.40	0	Spot (Block1, Row7, Column8)	63426.46	65535.00	7252.32	0.01	0.11	2116.00	2368.45	2116.00	920.32	0.05	0.39	100.00	100.00	86.11	63419.00	61310.46	65773992.00	66.34	18058.12	15529.50
1	1	8	4877.00	5120.00	157.00	0	Spot (Block1, Row8, Column1)	2252.13	2227.50	363.61	0.00	0.16	1488.00	1526.02	1488.00	239.59	0.01	0.16	94.00	76.00	0.00	739.50	764.13	1535951.00	3.03	1719.85	1704.50
1	2	8	5179.00	5111.00	151.30	0	Spot (Block1, Row8, Column2)	9081.05	8329.00	4048.93	0.04	0.45	1611.50	1684.77	1611.50	390.04	0.02	0.23	100.00	100.00	0.00	6717.50	7469.55	5693820.00	18.96	3281.46	3059.00
1	3	8	5468.00	5111.00	151.45	0	Spot (Block1, Row8, Column3)	38792.40	38345.00	22462.67	0.01	0.58	1694.00	1753.01	1694.00	300.27	0.01	0.17	100.00	100.00	29.14	36651.00	37098.40	24361740.00	123.35	8376.56	6794.00
1	4	8	5776.00	5115.00	157.60	0	Spot (Block1, Row8, Column4)	11438.70	10914.50	4657.94	0.02	0.41	1707.00	1778.89	1707.00	326.00	0.02	0.18	100.00	100.00	0.00	9207.50	9731.70	7869823.00	29.63	3905.69	3490.00
1	5	8	6068.00	5144.00	82.35	0	Spot (Block1, Row8, Column5)	7471.18	2413.00	13487.68	0.49	1.81	1793.00	1941.93	1793.00	811.42	0.03	0.42	40.00	31.00	3.05	620.00	5678.18	1225274.00	6.81	2551.54	2406.00
1	6	8	6377.00	5124.00	187.35	0	Spot (Block1, Row8, Column6)	39171.34	34307.00	21663.54	0.06	0.55	1905.00	2179.68	1905.00	974.04	0.06	0.45	100.00	100.00	31.01	32402.00	37266.34	38779936.00	37.98	8997.07	8743.50
1	7	8	6674.00	5123.00	147.80	0	Spot (Block1, Row8, Column7)	21587.53	20600.50	9946.45	0.02	0.46	1934.00	2169.97	1934.00	839.41	0.05	0.39	100.00	100.00	0.00	18666.50	19653.53	12866170.00	23.13	6257.53	5831.50
1	8	8	6968.00	5121.00	160.25	0	Spot (Block1, Row8, Column8)	63688.54	65535.00	6925.28	0.01	0.11	2019.00	2229.23	2019.00	818.15	0.04	0.37	100.00	100.00	91.00	63516.00	61669.54	45282984.00	75.12	18315.60	16135.00
2	1	1	9391.00	3033.00	162.85	0	Spot (Block2, Row1, Column1)	61426.33	65535.00	9310.20	0.03	0.15	1849.00	2026.81	1849.00	665.65	0.04	0.33	100.00	100.00	73.98	63686.00	59577.33	45087356.00	89.23	16648.37	12598.00
2	2	1	9691.00	3039.00	162.00	0	Spot (Block2, Row1, Column2)	2389.45	2330.00	411.42	0.01	0.17	1693.00	1765.72	1693.00	432.07	0.02	0.24	70.00	32.00	0.00	637.00	696.45	1732352.00	1.44	1863.55	1864.00
2	3	1	9993.00	3039.00	160.45	0	Spot (Block2, Row1, Column3)	3113.97	2935.00	909.99	0.03	0.29	1606.50	1671.20	1606.50	276.92	0.02	0.17	91.00	87.00	0.00	1328.50	1507.47	2210922.00	5.21	1988.24	2029.00
2	4	1	10290.00	3035.00	158.95	0	Spot (Block2, Row1, Column4)	2139.89	2106.00	334.52	0.01	0.16	1663.00	1690.10	1663.00	281.11	0.01	0.17	69.00	36.00	0.00	443.00	476.89	1482944.00	1.60	1843.79	1831.00
2	5	1	10590.00	3045.00	160.00	0	Spot (Block2, Row1, Column5)	5359.29	4843.50	2099.75	0.04	0.39	1759.00	1808.17	1759.00	338.67	0.01	0.19	99.00	99.00	0.00	3084.50	3600.29	3783658.00	10.49	2595.12	2574.00
2	6	1	10877.00	3043.00	143.60	0	Spot (Block2, Row1, Column6)	3433.49	3361.50	830.21	0.01	0.24	1717.00	1756.51	1717.00	308.18	0.01	0.18	100.00	91.00	0.00	1644.50	1716.49	1909020.00	5.44	2433.31	2341.00
2	7	1	11180.00	3050.00	149.35	0	Spot (Block2, Row1, Column7)	7480.42	7393.50	2502.21	0.01	0.33	1613.00	1655.55	1613.00	247.75	0.01	0.15	100.00	100.00	0.00	5780.50	5867.42	4518176.00	23.51	3351.83	3047.00
2	8	1	11496.00	3053.00	165.10	0	Spot (Block2, Row1, Column8)	3294.25	3167.00	907.70	0.02	0.28	1662.00	1682.73	1662.00	244.01	0.01	0.15	100.00	91.00	0.00	1505.00	1632.25	2487162.00	6.60	2026.01	1993.50
2	1	2	9387.00	3337.00	147.00	-50	Spot (Block2, Row2, Column1)	1921.47	1906.00	287.89	0.00	0.15	1689.00	1738.08	1689.00	346.82	0.01	0.20	29.00	8.00	0.00	217.00	232.47	1143272.00	0.53	1884.83	1900.00
2	2	2	9683.00	3338.00	128.60	0	Spot (Block2, Row2, Column2)	4082.79	4049.00	844.41	0.00	0.21	1671.50	1693.95	1671.50	244.77	0.01	0.14	100.00	99.00	0.00	2377.50	2411.29	1808677.00	9.76	2378.32	2333.00
2	3	2	9978.00	3338.00	171.25	0	Spot (Block2, Row2, Column3)	2394.63	2332.00	394.40	0.01	0.16	1598.00	1655.54	1598.00	254.75	0.02	0.15	93.00	75.00	0.00	734.00	796.63	1961198.00	2.90	1848.11	1837.50
2	4	2	10291.00	3344.00	162.75	0	Spot (Block2, Row2, Column4)	2898.51	2891.50	494.25	0.00	0.17	1631.00	1681.91	1631.00	300.45	0.01	0.18	98.00	92.00	0.00	1260.50	1267.51	2133305.00	4.05	2101.85	2064.00
2	5	2	10593.00	3348.00	180.95	0	Spot (Block2, Row2, Column5)	38897.04	37575.00	14463.24	0.02	0.37	1865.00	2074.41	1865.00	955.60	0.05	0.46	100.00	100.00	4.46	35710.00	37032.04	35746412.00	38.53	9871.95	8185.00
2	6	2	10888.00	3346.00	147.00	-50	Spot (Block2, Row2, Column6)	3011.56	2943.00	676.56	0.01	0.22	1847.00	2281.35	1847.00	1470.21	0.09	0.64	33.00	1.00	0.00	1096.00	1164.56	1773808.00	0.50	2767.39	2690.00
2	7	2	11190.00	3345.00	161.65	0	Spot (Block2, Row2, Column7)	2305.66	2295.50	384.59	0.00	0.17	1631.00	1757.42	1631.00	582.38	0.03	0.33	54.00	13.00	0.00	664.50	674.66	1678524.00	0.94	1894.02	1885.00
2	8	2	11483.00	3358.00	210.05	0	Spot (Block2, Row2, Column8)	1825.89	1791.00	239.93	0.01	0.13	1623.00	1688.76	1623.00	330.71	0.02	0.20	29.00	1.00	0.00	168.00	202.89	2295146.00	0.41	1730.19	1706.50
2	1	3	9389.00	3638.00	152.15	0	Spot (Block2, Row3, Column1)	7038.81	6779.50	2631.43	0.02	0.37	1669.00	1702.77	1669.00	259.64	0.01	0.15	100.00	100.00	0.00	5110.50	5369.81	4476682.00	20.55	2872.82	2703.50
2	2	3	9688.00	3644.00	153.30	0	Spot (Block2, Row3, Column2)	2935.53	2915.00	524.71	0.00	0.18	1689.00	1797.76	1689.00	603.50	0.03	0.34	87.00	51.00	0.00	1226.00	1246.53	1905159.00	1.89	2072.90	2045.00
2	3	3	9975.00	3638.00	148.60	0	Spot (Block2, Row3, Column3)	16594.65	15775.00	8387.38	0.02	0.51	1607.00	1659.86	1607.00	286.69	0.01	0.17	100.00	100.00	0.00	14168.00	14987.65	9989982.00	52.09	5314.66	4183.00
2	4	3	10289.00	3641.00	191.45	0	Spot (Block2, Row3, Column4)	2220.04	2107.00	467.52	0.02	0.21	1599.00	1633.21	1599.00	258.08	0.01	0.16	75.00	48.00	0.00	508.00	621.04	2288865.00	2.27	1750.80	1730.00
2	5	3	10578.00	3645.00	137.05	0	Spot (Block2, Row3, Column5)	12268.29	10224.00	9865.09	0.08	0.80	1731.00	2039.13	1731.00	1189.77	0.07	0.58	99.00	96.00	1.19	8493.00	10537.29	6195484.00	8.60	6066.27	4979.50
2	6	3	10887.00	3641.00	230.30	0	Spot (Block2, Row3, Column6)	59072.38	65535.00	13461.49	0.05	0.23	2016.00	2718.21	2016.00	1745.74	0.13	0.64	100.00	100.00	74.97	63519.00	57056.38	90145560.00	32.28	13571.05	12684.00
2	7	3	11206.00	3646.00	166.65	0	Spot (Block2, Row3, Column7)	3051.99	2814.00	1019.71	0.04	0.33	1699.00	1939.68	1699.00	928.04	0.06	0.48	58.00	28.00	0.00	1115.00	1352.99	2343932.00	1.20	2102.95	1992.00
2	8	3	11486.00	3650.00	157.65	0	Spot (Block2, Row3, Column8)	37318.34	35007.00	15896.56	0.03	0.43	1617.00	1704.43	1617.00	393.44	0.02	0.23	100.00	100.00	9.16	33390.00	35701.34	25675088.00	90.52	8637.43	8321.50
2	1	4	9378.00	3939.00	156.95	0	Spot (Block2, Row4, Column1)	2574.29	2507.00	413.34	0.01	0.16	1711.00	1810.39	1711.00	587.08	0.02	0.32	72.00	24.00	0.00	796.00	863.29	1742791.00	1.30	2013.77	2038.50
2	2	4	9683.00	3937.00	175.95	0	Spot (Block2, Row4, Column2)	42318.91	41252.50	18918.58	0.01	0.45	1729.00	1942.74	1729.00	841.79	0.05	0.43	100.00	100.00	23.79	39523.50	40589.91	36648392.00	47.96	9121.27	8873.00
2	3	4	9981.00	3943.00	148.55	0	Spot (Block2, Row4, Column3)	12250.72	11917.00	4591.25	0.01	0.37	1667.00	1862.56	1667.00	853.17	0.05	0.46	100.00	100.00	0.00	10250.00	10583.72	7423939.00	12.18	4120.94	3811.50
2	4	4	10281.00	3930.00	226.00	0	Spot (Block2, Row4, Column4)	1793.47	1785.00	249.74	0.00	0.14	1532.00	1575.35	1532.00	243.23	0.01	0.15	51.00	20.00	0.00	253.00	261.47	2631014.00	0.90	1593.30	1576.00
2	5	4	10572.00	3949.00	159.70	0	Spot (Block2, Row4, Column5)	3659.15	3399.00	1356.59	0.03	0.37	1689.00	1739.48	1689.00	393.72	0.01	0.23	97.00	88.00	0.00	1710.00	1970.15	2587021.00	4.88	2153.35	2079.00
2	6	4	10887.00	3949.00	187.90	0	Spot (Block2, Row4, Column6)	39836.71	40947.00	12946.87	0.01	0.32	1809.00	2112.32	1809.00	1009.17	0.07	0.48	100.00	100.00	2.32	39138.00	38027.71	39557888.00	37.38	10387.49	9203.00
2	7	4	11183.00	3939.00	178.70	0	Spot (Block2, Row4, Column7)	3295.25	3184.50	1044.97	0.01	0.32	1796.00	2151.66	1796.00	1138.43	0.08	0.53	58.00	25.00	0.00	1388.50	1499.25	2952543.00	1.00	2215.80	2088.00
2	8	4	11484.00	3955.00	156.15	0	Spot (Block2, Row4, Column8)	2885.52	2770.00	596.21	0.02	0.21	1658.00	1749.75	1658.00	536.46	0.02	0.31	87.00	52.00	0.00	1112.00	1227.52	1941956.00	2.12	2047.25	2078.00
2	1	5	9381.00	4227.00	180.55	0	Spot (Block2, Row5, Column1)	3127.89	3018.50	912.91	0.02	0.29	1716.00	2090.57	1716.00	1329.28	0.09	0.64	49.00	8.00	0.00	1302.50	1411.89	2858895.00	0.78	2132.89	1952.50
2	2	5	9677.00	4237.00	158.25	0	Spot (Block2, Row5, Column2)	42197.04	41571.50	16926.86	0.01	0.40	1848.00	2297.40	1848.00	1335.92	0.09	0.58	100.00	100.00	14.24	39723.50	40349.04	29031660.00	29.87	9593.46	8793.00
2	3	5	9983.00	4240.00	172.05	0	Spot (Block2, Row5, Column3)	59375.43	65535.00	13040.35	0.04	0.22	1723.00	1955.20	1723.00	946.38	0.05	0.48	100.00	100.00	74.49	63812.00	57652.43	49103972.00	60.67	13200.69	11989.50
2	4	5	10286.00	4242.00	172.30	0	Spot (Block2, Row5, Column4)	2316.54	2252.00	427.26	0.01	0.18	1584.00	1702.90	1584.00	663.57	0.03	0.39	50.00	11.00	0.00	668.00	732.54	1915777.00	0.92	1755.31	1738.00
2	5	5	10586.00	4246.00	147.30	0	Spot (Block2, Row5, Column5)	38181.37	37923.00	16476.47	0.00	0.43	1729.00	1775.70	1729.00	364.50	0.01	0.21	100.00	100.00	5.73	36194.00	36452.37	22641588.00	99.88	9212.93	7936.00
2	6	5	10866.00	4260.00	159.55	0	Spot (Block2, Row5, Column6)	2210.40	2208.00	339.25	0.00	0.15	1782.00	1952.33	1782.00	776.40	0.04	0.40	19.00	0.00	0.00	426.00	428.40	1551701.00	0.33	2020.50	1976.00
2	7	5	11189.00	4245.00	215.35	0	Spot (Block2, Row5, Column7)	58260.53	65535.00	12879.03	0.05	0.22	1917.50	2312.69	1917.50	1221.49	0.08	0.53	100.00	100.00	68.46	63617.50	56343.03	76846552.00	45.80	14935.38	14333.00
2	8	5	11488.00	4252.00	151.95	0	Spot (Block2, Row5, Column8)	4873.01	4408.00	1992.35	0.04	0.41	1726.00	1901.83	1726.00	807.11	0.04	0.42	89.00	72.00	0.00	2682.00	3147.01	3074867.00	3.68	2387.34	2279.00
2	1	6	9384.00	4537.00	229.35	0	Spot (Block2, Row6, Column1)	58627.60	65535.00	13603.81	0.05	0.23	1792.00	2573.60	1792.00	1836.46	0.16	0.71	100.00	100.00	71.80	63743.00	56835.60	88763264.00	30.52	13493.52	12738.50
2	2	6	9683.00	4538.00	214.25	0	Spot (Block2, Row6, Column2)	54980.28	65535.00	16067.79	0.08	0.29	1836.00	2439.06	1836.00	1612.22	0.12	0.66	100.00	100.00	62.32	63699.00	53144.28	72079952.00	32.59	13457.14	12868.00
2	3	6	9979.00	4539.00	152.25	0	Spot (Block2, Row6, Column3)	5153.86	4940.00	1899.45	0.02	0.37	1689.00	1915.83	1689.00	1026.64	0.05	0.54	94.00	76.00	0.00	3251.00	3464.86	3283011.00	3.15	2407.68	2316.00
2	4	6	10286.00	4545.00	152.25	0	Spot (Block2, Row6, Column4)	3401.90	3294.00	826.91	0.01	0.24	1588.00	1613.27	1588.00	260.20	0.01	0.16	100.00	98.00	0.00	1706.00	1813.90	2163607.00	6.87	2109.00	2093.00
2	5	6	10582.00	4543.00	144.75	0	Spot (Block2, Row6, Column5)	28496.84	27929.00	12099.30	0.01	0.42	1700.00	1763.32	1700.00	417.74	0.02	0.24	100.00	100.00	0.00	26229.00	26796.84	16157707.00	64.00	7582.03	6700.50
2	6	6	10860.00	4538.00	191.85	0	Spot (Block2, Row6, Column6)	2390.84	2362.00	437.92	0.01	0.18	1756.00	1947.73	1756.00	872.63	0.05	0.45	25.00	1.00	0.00	606.00	634.84	2484084.00	0.51	1988.98	1974.50
2	7	6	11185.00	4543.00	155.80	0	Spot (Block2, Row6, Column7)	5337.12	5246.00	1826.92	0.01	0.34	1802.00	1933.47	1802.00	679.11	0.03	0.35	99.00	88.00	0.00	3444.00	3535.12	3570533.00	5.01	2613.83	2466.00
2	8	6	11484.00	4558.00	163.35	0	Spot (Block2, Row6, Column8)	4953.86	4625.00	1821.13	0.03	0.37	1795.00	1857.93	1795.00	432.13	0.01	0.23	99.00	93.00	0.00	2830.00	3158.86	3660904.00	7.16	2475.09	2477.00
2	1	7	9375.00	4836.00	174.00	0	Spot (Block2, Row7, Column1)	48062.54	54260.00	18923.76	0.05	0.39	1640.00	1993.61	1640.00	1176.27	0.08	0.59	100.00	100.00	40.89	52620.00	46422.54	40901564.00	39.17	9952.01	9814.00
2	2	7	9729.00	4842.00	216.95	0	Spot (Block2, Row7, Column2)	1815.42	1799.50	270.41	0.00	0.15	1607.00	1787.08	1607.00	845.30	0.05	0.47	0.00	0.00	0.00	192.50	208.42	2439931.00	0.03	1681.71	1699.50
2	3	7	9970.00	4874.00	129.55	0	Spot (Block2, Row7, Column3)	1856.31	1784.00	412.00	0.02	0.22	1574.00	1590.86	1574.00	240.23	0.00	0.15	47.00	24.00	0.00	210.00	282.31	827916.00	1.11	1715.02	1681.00
2	4	7	10283.00	4854.00	153.90	0	Spot (Block2, Row7, Column4)	2022.08	1917.00	596.25	0.02	0.29	1564.00	1600.80	1564.00	323.90	0.01	0.20	53.00	16.00	0.00	353.00	458.08	1316371.00	1.30	1739.64	1669.00
2	5	7	10579.00	4847.00	197.15	0	Spot (Block2, Row7, Column5)	2254.79	2194.00	430.07	0.01	0.19	1634.50	1903.49	1634.50	1077.75	0.07	0.57	14.00	0.00	0.00	559.50	620.29	2482525.00	0.33	1764.26	1715.50
2	6	7	10878.00	4844.00	203.60	0	Spot (Block2, Row7, Column6)	54233.54	65535.00	17199.74	0.08	0.32	1929.00	2558.47	1929.00	1676.51	0.12	0.66	100.00	100.00	64.74	63606.00	52304.54	63833596.00	30.82	13933.59	13340.00
2	7	7	11164.00	4852.00	157.50	0	Spot (Block2, Row7, Column7)	3846.05	3716.50	983.98	0.01	0.26	1815.00	2095.03	1815.00	1051.99	0.06	0.50	84.00	44.00	0.00	1901.50	2031.05	2630697.00	1.66	2241.41	2120.00
2	8	7	11482.00	4852.00	189.60	0	Spot (Block2, Row7, Column8)	52249.32	55029.00	12571.89	0.02	0.24	1835.50	2064.62	1835.50	878.29	0.05	0.43	100.00	100.00	25.54	53193.50	50413.82	53190084.00	57.14	12863.80	11335.00
2	1	8	9377.00	5148.00	194.40	0	Spot (Block2, Row8, Column1)	1971.71	1928.00	351.65	0.01	0.18	1507.00	1618.63	1507.00	566.56	0.03	0.35	32.00	3.00	0.00	421.00	464.71	2097902.00	0.62	1704.00	1705.00
2	2	8	9667.00	5140.00	172.30	0	Spot (Block2, Row8, Column2)	2076.42	2032.00	318.20	0.01	0.15	1559.00	1581.40	1559.00	242.45	0.01	0.15	76.00	48.00	0.00	473.00	517.42	1721356.00	2.04	1752.58	1730.00
2	3	8	9972.00	5143.00	151.20	0	Spot (Block2, Row8, Column3)	3195.52	3041.50	957.91	0.02	0.30	1559.00	1587.76	1559.00	310.22	0.01	0.20	97.00	85.00	0.00	1482.50	1636.52	2006784.00	5.18	2056.93	2044.00
2	4	8	10278.00	5145.00	158.55	0	Spot (Block2, Row8, Column4)	59179.74	65535.00	11410.27	0.04	0.19	1580.00	1614.84	1580.00	369.62	0.01	0.23	100.00	100.00	68.26	63955.00	57599.74	40834388.00	155.74	15586.56	13376.00
2	5	8	10577.00	5146.00	147.00	-50	Spot (Block2, Row8, Column5)	1707.75	1683.00	265.25	0.01	0.16	1606.00	1853.47	1606.00	1073.48	0.06	0.58	0.00	0.00	0.00	77.00	101.75	1009282.00	-0.14	1688.35	1635.00
2	6	8	10880.00	5148.00	232.55	0	Spot (Block2, Row8, Column6)	58331.94	65535.00	14210.58	0.05	0.24	1858.00	2492.33	1858.00	1706.32	0.13	0.68	100.00	100.00	73.77	63677.00	56473.94	90940616.00	32.73	13432.92	12937.50
2	7	8	11188.00	5151.00	151.45	0	Spot (Block2, Row8, Column7)	2736.45	2701.00	577.34	0.01	0.21	1751.00	2070.38	1751.00	1140.63	0.07	0.55	38.00	1.00	0.00	950.00	985.45	1715751.00	0.58	2021.13	2055.00
2	8	8	11466.00	5145.00	165.10	0	Spot (Block2, Row8, Column8)	62583.40	65535.00	9700.09	0.02	0.15	1764.00	2027.46	1764.00	1018.18	0.06	0.50	100.00	100.00	88.67	63771.00	60819.40	47501268.00	59.47	16747.93	12597.50
3	1	1	13892.00	3061.00	164.85	0	Spot (Block3, Row1, Column1)	58172.05	65535.00	12675.19	0.05	0.22	337.00	581.21	337.00	602.54	0.24	1.04	100.00	100.00	64.46	65198.00	57835.05	43862140.00	95.58	12166.47	9142.00
3	2	1	14195.00	3072.00	168.65	0	Spot (Block3, Row1, Column2)	423.03	422.00	73.24	0.00	0.17	258.00	382.89	258.00	462.66	0.17	1.21	0.00	0.00	0.00	164.00	165.03	335884.00	0.09	303.70	303.00
3	3	1	14494.00	3071.00	181.15	0	Spot (Block3, Row1, Column3)	307.60	308.00	23.56	0.00	0.08	242.00	244.42	242.00	30.66	0.00	0.13	92.00	57.00	0.00	66.00	65.60	282381.00	2.06	262.82	266.00
3	4	1	14794.00	3054.00	203.65	0	Spot (Block3, Row1, Column4)	333.38	316.00	54.35	0.02	0.16	241.00	242.84	241.00	44.65	0.00	0.18	82.00	41.00	0.00	75.00	92.38	394051.00	2.03	270.53	270.00
3	5	1	15083.00	3067.00	166.40	0	Spot (Block3, Row1, Column5)	465.33	459.50	118.74	0.01	0.26	241.00	242.90	241.00	45.61	0.00	0.19	98.00	86.00	0.00	218.50	224.33	357376.00	4.88	301.01	293.50
3	6	1	15388.00	3067.00	155.15	0	Spot (Block3, Row1, Column6)	485.33	482.00	107.33	0.00	0.22	234.00	236.57	234.00	31.76	0.00	0.13	100.00	98.00	0.00	248.00	251.33	320800.00	7.83	322.63	302.00
3	7	1	15686.00	3075.00	151.10	0	Spot (Block3, Row1, Column7)	862.68	832.00	216.06	0.02	0.25	241.00	242.98	241.00	31.99	0.00	0.13	100.00	100.00	0.00	591.00	621.68	540901.00	19.37	418.69	384.00
3	8	1	15995.00	3070.00	198.90	0	Spot (Block3, Row1, Column8)	316.40	312.50	34.81	0.01	0.11	250.00	255.54	250.00	92.54	0.01	0.36	25.00	0.00	0.00	62.50	66.40	352465.00	0.66	265.56	266.00
3	1	2	13887.00	3361.00	147.00	-50	Spot (Block3, Row2, Column1)	314.03	310.00	24.79	0.01	0.08	287.00	326.99	287.00	198.93	0.06	0.61	0.00	0.00	0.00	23.00	27.03	186849.00	-0.07	330.56	336.00
3	2	2	14183.00	3328.00	171.90	0	Spot (Block3, Row2, Column2)	419.80	383.00	394.29	0.04	0.94	239.00	261.26	239.00	86.17	0.04	0.33	60.00	42.00	0.00	144.00	180.80	344659.00	1.84	348.48	281.00
3	3	2	14487.00	3365.00	147.00	-50	Spot (Block3, Row2, Column3)	223.98	225.00	16.02	0.00	0.07	203.00	204.72	203.00	30.77	0.00	0.15	24.00	0.00	0.00	22.00	20.98	131702.00	0.63	221.35	217.00
3	4	2	14805.00	3372.00	168.85	0	Spot (Block3, Row2, Column4)	334.44	337.00	39.34	0.00	0.12	198.00	201.53	198.00	47.58	0.01	0.24	98.00	83.00	0.00	139.00	136.44	262869.00	2.79	258.04	256.00
3	5	2	15096.00	3360.00	191.75	0	Spot (Block3, Row2, Column5)	464.31	451.00	104.60	0.01	0.23	202.00	207.65	202.00	45.83	0.01	0.22	99.00	96.00	0.00	249.00	262.31	481949.00	5.60	290.48	287.50
3	6	2	15388.00	3370.00	147.00	-50	Spot (Block3, Row2, Column6)	225.47	225.00	15.34	0.00	0.07	203.00	208.44	203.00	32.60	0.01	0.16	28.00	0.00	0.00	22.00	22.47	133254.00	0.52	215.19	211.00
3	7	2	15683.00	3365.00	170.05	0	Spot (Block3, Row2, Column7)	267.57	275.00	26.57	0.01	0.10	207.00	207.18	207.00	28.20	0.00	0.14	82.00	62.00	0.00	68.00	60.57	215933.00	2.14	224.19	222.00
3	8	2	15988.00	3374.00	147.00	-50	Spot (Block3, Row2, Column8)	228.53	227.00	15.19	0.00	0.07	229.00	229.75	229.00	29.63	0.00	0.13	4.00	0.00	0.00	-2.00	-0.47	134605.00	-0.04	235.76	231.50
3	1	3	13889.00	3663.00	152.85	0	Spot (Block3, Row3, Column1)	415.22	405.00	55.37	0.01	0.13	249.00	257.53	249.00	89.04	0.01	0.35	94.00	39.00	0.00	156.00	166.22	267400.00	1.77	310.77	304.50
3	2	3	14185.00	3663.00	147.00	-50	Spot (Block3, Row3, Column2)	235.03	228.00	26.83	0.01	0.11	206.00	216.52	206.00	67.95	0.02	0.31	10.00	0.00	0.00	22.00	29.03	138668.00	0.27	230.12	226.00
3	3	3	14475.00	3665.00	159.35	0	Spot (Block3, Row3, Column3)	455.96	453.00	146.37	0.00	0.32	175.00	175.22	175.00	23.05	0.00	0.13	99.00	98.00	0.00	278.00	280.96	318719.00	12.18	247.89	237.00
3	4	3	14793.00	3644.00	153.30	0	Spot (Block3, Row3, Column4)	209.57	209.00	21.31	0.00	0.10	171.00	177.08	171.00	110.06	0.02	0.62	0.00	0.00	0.00	38.00	38.57	135801.00	0.30	185.82	186.00
3	5	3	15088.00	3662.00	166.90	0	Spot (Block3, Row3, Column5)	279.16	282.00	44.84	0.00	0.16	176.00	182.38	176.00	117.87	0.02	0.65	39.00	0.00	0.00	106.00	103.16	216347.00	0.82	210.84	212.00
3	6	3	15388.00	3656.00	190.85	0	Spot (Block3, Row3, Column6)	1054.44	802.50	670.08	0.12	0.64	183.00	188.62	183.00	53.73	0.01	0.28	100.00	100.00	0.00	619.50	871.44	1083960.00	16.11	383.12	383.00
3	7	3	15695.00	3665.00	171.65	0	Spot (Block3, Row3, Column7)	339.04	328.00	95.52	0.01	0.28	182.00	188.11	182.00	52.12	0.01	0.28	80.00	64.00	0.00	146.00	157.04	277671.00	2.90	209.56	205.00
3	8	3	15993.00	3672.00	163.35	0	Spot (Block3, Row3, Column8)	1837.31	1526.50	950.12	0.08	0.52	215.00	215.55	215.00	38.86	0.00	0.18	100.00	100.00	0.00	1311.50	1622.31	1348584.00	41.73	584.64	503.00
3	1	4	13884.00	3950.00	165.00	0	Spot (Block3, Row4, Column1)	333.33	324.00	47.91	0.01	0.14	224.00	228.85	224.00	79.84	0.01	0.35	69.00	18.00	0.00	100.00	109.33	250995.00	1.31	261.85	266.50
3	2	4	14167.00	3968.00	171.25	0	Spot (Block3, Row4, Column2)	336.28	313.00	58.96	0.03	0.18	195.00	199.75	195.00	71.49	0.01	0.36	94.00	35.00	0.00	118.00	141.28	274739.00	1.91	248.64	246.00
3	3	4	14483.00	3971.00	151.65	0	Spot (Block3, Row4, Column3)	657.73	648.00	201.85	0.01	0.31	163.00	166.08	163.00	42.74	0.01	0.26	100.00	100.00	0.00	485.00	494.73	413057.00	11.50	312.88	276.00
3	4	4	14784.00	3967.00	147.00	-50	Spot (Block3, Row4, Column4)	180.73	182.00	15.72	0.00	0.09	161.00	225.64	161.00	1062.82	0.15	4.71	0.00	0.00	0.00	21.00	19.73	106448.00	-0.04	170.91	168.00
3	5	4	15093.00	3962.00	245.15	0	Spot (Block3, Row4, Column5)	198.22	192.00	92.56	0.01	0.47	162.00	236.61	162.00	1141.00	0.16	4.82	0.00	0.00	0.00	30.00	36.22	343909.00	-0.03	161.58	158.50
3	6	4	15386.00	3965.00	208.60	0	Spot (Block3, Row4, Column6)	244.84	244.00	35.50	0.00	0.14	156.00	161.25	156.00	44.12	0.01	0.27	89.00	49.00	0.00	88.00	88.84	303117.00	1.89	182.09	185.00
3	7	4	15685.00	3971.00	188.50	0	Spot (Block3, Row4, Column7)	275.66	275.00	72.37	0.00	0.26	166.00	167.50	166.00	24.54	0.00	0.15	93.00	74.00	0.00	109.00	109.66	275933.00	4.41	186.47	185.00
3	8	4	15982.00	3988.00	148.85	0	Spot (Block3, Row4, Column8)	1045.19	995.00	413.62	0.02	0.40	189.00	197.60	189.00	139.51	0.02	0.71	100.00	98.00	0.00	806.00	856.19	633383.00	6.08	422.86	375.00
3	1	5	13873.00	4262.00	165.20	0	Spot (Block3, Row5, Column1)	373.02	372.00	71.32	0.00	0.19	217.00	231.90	217.00	65.07	0.03	0.28	89.00	60.00	0.00	155.00	156.02	280139.00	2.17	265.28	257.00
3	2	5	14163.00	4261.00	168.00	0	Spot (Block3, Row5, Column2)	809.47	651.00	452.75	0.09	0.56	191.00	220.61	191.00	509.54	0.06	2.31	46.00	18.00	0.00	460.00	618.47	635434.00	1.16	367.38	289.50
3	3	5	14516.00	4265.00	209.45	0	Spot (Block3, Row5, Column3)	232.38	211.00	75.98	0.04	0.33	159.00	190.04	159.00	515.52	0.08	2.71	0.00	0.00	0.00	52.00	73.38	289544.00	0.08	189.57	170.00
3	4	5	14798.00	4273.00	171.75	0	Spot (Block3, Row5, Column4)	207.81	193.00	131.26	0.03	0.63	158.00	222.11	158.00	1084.05	0.15	4.88	0.00	0.00	0.00	35.00	49.81	170404.00	-0.01	171.21	170.00
3	5	5	15084.00	4275.00	147.25	0	Spot (Block3, Row5, Column5)	1886.07	1865.00	665.06	0.00	0.35	161.00	224.29	161.00	1073.00	0.14	4.78	76.00	29.00	0.00	1704.00	1725.07	1118437.00	1.55	604.52	467.50
3	6	5	15382.00	4271.00	147.00	-50	Spot (Block3, Row5, Column6)	163.19	166.00	16.27	0.01	0.10	157.00	157.63	157.00	22.82	0.00	0.14	14.00	0.00	0.00	9.00	6.19	96285.00	0.24	164.22	164.00
3	7	5	15692.00	4276.00	184.75	0	Spot (Block3, Row5, Column7)	407.55	398.00	104.91	0.01	0.26	165.00	164.68	165.00	18.43	0.00	0.11	100.00	100.00	0.00	233.00	242.55	389207.00	13.17	233.63	226.00
3	8	5	15972.00	4278.00	168.05	0	Spot (Block3, Row5, Column8)	440.32	400.00	173.16	0.04	0.39	180.00	190.42	180.00	180.15	0.02	0.95	61.00	29.00	0.00	220.00	260.32	347855.00	1.39	249.27	207.50
3	1	6	13864.00	4564.00	195.45	0	Spot (Block3, Row6, Column1)	4113.35	2749.00	3609.60	0.18	0.88	229.00	255.72	229.00	87.28	0.05	0.34	100.00	100.00	0.00	2520.00	3884.35	4458866.00	44.20	978.40	975.00
3	2	6	14163.00	4568.00	198.65	0	Spot (Block3, Row6, Column2)	475.82	452.00	124.14	0.02	0.26	192.00	230.70	192.00	518.14	0.08	2.25	5.00	0.00	0.00	260.00	283.82	533396.00	0.47	282.84	289.50
3	3	6	14470.00	4565.00	155.65	0	Spot (Block3, Row6, Column3)	611.90	579.00	189.25	0.02	0.31	165.00	192.40	165.00	502.28	0.07	2.61	37.00	0.00	0.00	414.00	446.90	409971.00	0.84	263.21	259.50
3	4	6	14799.00	4575.00	165.20	0	Spot (Block3, Row6, Column4)	254.09	251.00	37.40	0.01	0.15	157.00	159.91	157.00	47.61	0.01	0.30	94.00	48.00	0.00	94.00	97.09	192349.00	1.98	197.33	200.00
3	5	6	15080.00	4569.00	145.80	0	Spot (Block3, Row6, Column5)	1662.27	1631.00	574.67	0.01	0.35	160.00	166.78	160.00	91.30	0.02	0.55	100.00	100.00	0.00	1471.00	1502.27	969106.00	16.38	550.00	468.00
3	6	6	15372.00	4601.00	199.45	0	Spot (Block3, Row6, Column6)	189.67	183.00	43.76	0.02	0.23	164.00	172.11	164.00	116.28	0.02	0.68	1.00	0.00	0.00	19.00	25.67	213947.00	0.15	174.00	170.00
3	7	6	15680.00	4577.00	170.70	0	Spot (Block3, Row6, Column7)	445.84	404.00	158.41	0.04	0.36	173.00	176.77	173.00	82.72	0.01	0.47	92.00	70.00	0.00	231.00	272.84	362022.00	3.25	237.52	219.00
3	8	6	15983.00	4579.00	161.65	0	Spot (Block3, Row6, Column8)	471.72	488.00	139.15	0.01	0.29	186.00	189.09	186.00	34.46	0.01	0.18	99.00	97.00	0.00	302.00	285.72	338223.00	8.20	252.08	247.00
3	1	7	13869.00	4868.00	160.80	0	Spot (Block3, Row7, Column1)	1115.76	1042.00	461.13	0.03	0.41	230.00	239.76	230.00	62.26	0.02	0.26	100.00	100.00	0.00	812.00	885.76	794421.00	14.07	466.94	400.50
3	2	7	14178.00	4864.00	147.00	-50	Spot (Block3, Row7, Column2)	193.69	193.00	18.94	0.00	0.10	192.00	203.24	192.00	178.80	0.02	0.88	0.00	0.00	0.00	1.00	1.69	114085.00	-0.05	185.62	184.00
3	3	7	14474.00	4812.00	87.55	0	Spot (Block3, Row7, Column3)	439.21	235.00	720.66	0.27	1.64	167.00	172.85	167.00	108.00	0.01	0.62	24.00	15.00	0.00	68.00	272.21	83890.00	2.47	216.14	201.00
3	4	7	14767.00	4865.00	189.80	0	Spot (Block3, Row7, Column4)	167.91	168.00	14.04	0.00	0.08	160.00	165.04	160.00	80.96	0.01	0.49	0.00	0.00	0.00	8.00	7.91	170258.00	0.04	157.85	159.00
3	5	7	15066.00	4886.00	178.40	0	Spot (Block3, Row7, Column5)	263.47	269.00	54.98	0.01	0.21	161.00	170.09	161.00	132.35	0.02	0.78	24.00	0.00	0.00	108.00	102.47	235280.00	0.71	201.97	194.00
3	6	7	15400.00	4875.00	192.35	0	Spot (Block3, Row7, Column6)	324.70	322.00	67.45	0.00	0.21	172.00	179.74	172.00	87.13	0.02	0.48	80.00	38.00	0.00	150.00	152.70	339959.00	1.66	225.28	206.00
3	7	7	15687.00	4884.00	155.30	0	Spot (Block3, Row7, Column7)	552.13	442.00	712.58	0.10	1.29	189.00	229.16	189.00	163.90	0.08	0.72	84.00	24.00	0.00	253.00	363.13	365508.00	1.97	296.38	274.00
3	8	7	15979.00	4875.00	147.00	-50	Spot (Block3, Row7, Column8)	630.48	612.00	94.87	0.01	0.15	229.00	499.56	229.00	683.33	0.34	1.37	0.00	0.00	0.00	383.00	401.48	373872.00	0.19	666.47	680.00
3	1	8	13863.00	5173.00	168.35	0	Spot (Block3, Row8, Column1)	283.49	285.00	17.86	0.00	0.06	238.00	238.30	238.00	25.78	0.00	0.11	87.00	40.00	0.00	47.00	45.49	223958.00	1.75	258.60	263.50
3	2	8	14141.00	5178.00	201.60	0	Spot (Block3, Row8, Column2)	255.03	248.00	32.60	0.01	0.13	215.00	223.37	215.00	177.10	0.02	0.79	0.00	0.00	0.00	33.00	40.03	293789.00	0.18	234.26	230.00
3	3	8	14485.00	5160.00	163.10	0	Spot (Block3, Row8, Column3)	281.43	285.00	44.89	0.01	0.16	188.00	197.48	188.00	171.80	0.02	0.87	3.00	0.00	0.00	97.00	93.43	207978.00	0.49	229.07	209.00
3	4	8	14778.00	5194.00	164.85	0	Spot (Block3, Row8, Column4)	1349.41	1050.00	1018.12	0.11	0.75	182.00	185.17	182.00	40.85	0.01	0.22	96.00	92.00	0.00	868.00	1167.41	1018803.00	28.50	502.53	296.00
3	5	8	15077.00	5170.00	147.00	-50	Spot (Block3, Row8, Column5)	188.40	187.00	22.02	0.00	0.12	178.00	186.24	178.00	110.22	0.02	0.59	0.00	0.00	0.00	9.00	10.40	110777.00	0.02	183.57	184.00
3	6	8	15383.00	5191.00	180.45	0	Spot (Block3, Row8, Column6)	1861.95	1149.00	1609.06	0.21	0.86	189.00	199.01	189.00	45.57	0.02	0.23	100.00	100.00	0.00	960.00	1672.95	1701825.00	36.49	473.05	476.00
3	7	8	15673.00	5186.00	146.90	0	Spot (Block3, Row8, Column7)	276.73	280.00	34.52	0.01	0.12	213.00	287.90	213.00	377.57	0.13	1.31	0.00	0.00	0.00	67.00	63.73	162439.00	-0.03	229.81	231.00
3	8	8	15971.00	5169.00	166.65	0	Spot (Block3, Row8, Column8)	61935.76	65535.00	10697.37	0.02	0.17	332.00	652.84	332.00	1255.42	0.29	1.92	100.00	100.00	86.36	65203.00	61603.76	47691008.00	48.81	14098.00	10603.50
4	1	1	18392.00	3086.00	164.15	0	Spot (Block4, Row1, Column1)	60674.88	65535.00	10283.97	0.03	0.17	1338.00	1531.98	1338.00	593.24	0.06	0.39	100.00	100.00	71.31	64197.00	59336.88	45263896.00	99.69	16067.22	13417.00
4	2	1	18695.00	3096.00	147.80	0	Spot (Block4, Row1, Column2)	4628.42	3984.00	4615.40	0.07	1.00	1325.00	1452.64	1325.00	434.14	0.04	0.30	100.00	98.00	0.00	2659.00	3303.42	2763167.00	7.32	2306.24	2207.50
4	3	1	18996.00	3089.00	146.95	0	Spot (Block4, Row1, Column3)	1685.35	1670.00	197.63	0.00	0.12	1272.00	1284.21	1272.00	172.82	0.00	0.13	91.00	56.00	0.00	398.00	413.35	989300.00	2.32	1460.08	1426.50
4	4	1	19284.00	3094.00	147.65	0	Spot (Block4, Row1, Column4)	3098.05	3036.00	766.05	0.01	0.25	1218.00	1257.62	1218.00	150.56	0.01	0.12	100.00	100.00	0.00	1818.00	1880.05	1837144.00	12.22	1786.10	1736.00
4	5	1	19585.00	3097.00	155.30	0	Spot (Block4, Row1, Column5)	2410.23	2423.50	467.63	0.00	0.19	1264.00	1281.52	1264.00	161.49	0.01	0.13	100.00	96.00	0.00	1159.50	1146.23	1595572.00	6.99	1596.13	1530.00
4	6	1	19884.00	3098.00	153.40	0	Spot (Block4, Row1, Column6)	11072.88	10052.00	5204.88	0.04	0.47	1297.00	1327.68	1297.00	194.41	0.01	0.15	100.00	100.00	0.00	8755.00	9775.88	7142008.00	50.13	3560.47	3076.00
4	7	1	20184.00	3096.00	151.25	0	Spot (Block4, Row1, Column7)	3929.26	3958.00	1459.63	0.00	0.37	1351.00	1379.23	1351.00	166.97	0.01	0.12	100.00	100.00	0.00	2607.00	2578.26	2475433.00	15.27	2015.64	1887.00
4	8	1	20497.00	3096.00	162.25	0	Spot (Block4, Row1, Column8)	5384.20	5250.50	1831.74	0.01	0.34	1397.00	1438.53	1397.00	231.57	0.01	0.16	100.00	100.00	0.00	3853.50	3987.20	3908930.00	17.04	2445.53	2308.00
4	1	2	18412.00	3377.00	197.45	0	Spot (Block4, Row2, Column1)	1366.35	1373.50	149.67	0.00	0.11	1211.00	1281.22	1211.00	312.52	0.02	0.24	15.00	0.00	0.00	162.50	155.35	1524849.00	0.27	1310.57	1292.50
4	2	2	18691.00	3384.00	133.20	0	Spot (Block4, Row2, Column2)	1944.86	1895.00	293.17	0.01	0.15	1203.00	1233.69	1203.00	138.89	0.01	0.11	100.00	96.00	0.00	692.00	741.86	933534.00	5.12	1457.68	1442.00
4	3	2	18989.00	3382.00	178.30	0	Spot (Block4, Row2, Column3)	1648.51	1591.50	245.50	0.02	0.15	1201.00	1221.60	1201.00	124.81	0.01	0.10	94.00	74.00	0.00	390.50	447.51	1470470.00	3.42	1335.89	1316.50
4	4	2	19297.00	3391.00	170.25	0	Spot (Block4, Row2, Column4)	1825.83	1746.50	280.32	0.02	0.15	1205.00	1243.33	1205.00	154.58	0.01	0.12	99.00	93.00	0.00	541.50	620.83	1482573.00	3.77	1442.76	1411.50
4	5	2	19598.00	3394.00	195.05	0	Spot (Block4, Row2, Column5)	6947.52	6867.50	1687.99	0.01	0.24	1290.00	1390.54	1290.00	472.62	0.03	0.34	100.00	100.00	0.00	5577.50	5657.52	7489423.00	11.76	2819.34	2600.50
4	6	2	19890.00	3397.00	147.00	-50	Spot (Block4, Row2, Column6)	1941.05	1907.50	407.83	0.01	0.21	1374.00	1725.02	1374.00	1123.54	0.10	0.65	4.00	1.00	0.00	533.50	567.05	1137456.00	0.19	1751.90	1604.50
4	7	2	20189.00	3403.00	153.15	0	Spot (Block4, Row2, Column7)	1894.11	1854.50	251.47	0.01	0.13	1332.50	1489.46	1332.50	623.55	0.05	0.42	40.00	0.00	0.00	522.00	561.61	1219806.00	0.65	1537.66	1546.50
4	8	2	20467.00	3389.00	164.75	0	Spot (Block4, Row2, Column8)	1477.58	1463.00	147.06	0.00	0.10	1335.00	1402.75	1335.00	378.48	0.02	0.27	5.00	0.00	0.00	128.00	142.58	1114093.00	0.20	1391.29	1365.50
4	1	3	18392.00	3691.00	151.10	0	Spot (Block4, Row3, Column1)	2875.97	2777.50	576.85	0.02	0.20	1185.00	1192.02	1185.00	131.57	0.00	0.11	100.00	100.00	0.00	1592.50	1690.97	1794605.00	12.80	1681.02	1655.00
4	2	3	18682.00	3695.00	164.20	0	Spot (Block4, Row3, Column2)	1681.74	1629.00	252.64	0.01	0.15	1198.00	1282.05	1198.00	413.41	0.03	0.32	51.00	11.00	0.00	431.00	483.74	1256260.00	0.97	1350.83	1314.50
4	3	3	18988.00	3693.00	153.45	0	Spot (Block4, Row3, Column3)	2302.72	2162.00	618.86	0.03	0.27	1202.00	1233.15	1202.00	169.17	0.01	0.14	99.00	98.00	0.00	960.00	1100.72	1485253.00	6.32	1507.84	1504.00
4	4	3	19284.00	3692.00	155.10	0	Spot (Block4, Row3, Column4)	5793.53	5486.00	2612.53	0.02	0.45	1201.00	1218.54	1201.00	124.37	0.01	0.10	100.00	100.00	0.00	4285.00	4592.53	3829522.00	36.79	2189.44	2071.00
4	5	3	19556.00	3700.00	179.20	0	Spot (Block4, Row3, Column5)	1821.39	1743.00	582.84	0.02	0.32	1283.00	1498.33	1283.00	851.03	0.07	0.57	23.00	3.00	0.00	460.00	538.39	1635605.00	0.38	1504.62	1321.00
4	6	3	19890.00	3695.00	224.60	0	Spot (Block4, Row3, Column6)	59220.52	65535.00	12399.77	0.04	0.21	1531.00	2219.39	1531.00	1462.89	0.16	0.66	100.00	100.00	71.67	64004.00	57689.52	85930008.00	38.96	13824.84	13121.00
4	7	3	20188.00	3699.00	147.00	-50	Spot (Block4, Row3, Column7)	1946.73	1959.50	246.76	0.00	0.13	1363.00	1739.11	1363.00	1116.66	0.11	0.64	0.00	0.00	0.00	596.50	583.73	1144676.00	0.19	1697.70	1678.00
4	8	3	20487.00	3703.00	165.65	0	Spot (Block4, Row3, Column8)	59813.30	65535.00	10692.55	0.04	0.18	1297.00	1400.19	1297.00	514.26	0.03	0.37	100.00	100.00	67.72	64238.00	58516.30	45398732.00	113.59	14409.72	13558.00
4	1	4	18390.00	3990.00	153.50	0	Spot (Block4, Row4, Column1)	5940.17	5464.50	2671.50	0.04	0.45	1176.00	1233.10	1176.00	412.89	0.02	0.33	100.00	100.00	0.00	4288.50	4764.17	3861112.00	11.40	2170.55	1961.00
4	2	4	18687.00	3993.00	174.15	0	Spot (Block4, Row4, Column2)	31508.22	28739.50	15122.02	0.04	0.48	1275.00	1458.37	1275.00	663.59	0.06	0.46	100.00	100.00	0.95	27464.50	30233.22	26529924.00	45.28	6712.72	6548.00
4	3	4	18987.00	3993.00	154.85	0	Spot (Block4, Row4, Column3)	39378.94	39014.50	21174.36	0.00	0.54	1289.00	1469.99	1289.00	667.23	0.06	0.45	100.00	100.00	23.48	37725.50	38089.94	25832724.00	56.82	8685.42	6870.50
4	4	4	19282.00	4004.00	183.70	0	Spot (Block4, Row4, Column4)	1574.10	1536.00	201.21	0.01	0.13	1269.00	1290.23	1269.00	196.64	0.01	0.15	63.00	34.00	0.00	267.00	305.10	1487526.00	1.44	1405.51	1381.00
4	5	4	19585.00	3997.00	171.15	0	Spot (Block4, Row4, Column5)	1786.10	1712.00	374.65	0.02	0.21	1297.00	1370.17	1297.00	335.20	0.02	0.24	67.00	15.00	0.00	415.00	489.10	1457460.00	1.24	1450.79	1435.50
4	6	4	19891.00	3995.00	199.75	0	Spot (Block4, Row4, Column6)	7269.25	7237.00	1717.27	0.00	0.24	1422.00	1706.78	1422.00	903.23	0.08	0.53	100.00	99.00	0.00	5815.00	5847.25	8221516.00	6.16	3009.47	2959.50
4	7	4	20187.00	3967.00	192.20	0	Spot (Block4, Row4, Column7)	1978.50	1797.50	803.27	0.04	0.41	1404.00	1772.58	1404.00	1018.31	0.10	0.57	15.00	2.00	0.00	393.50	574.50	2057638.00	0.20	1621.19	1494.50
4	8	4	20486.00	4006.00	164.95	0	Spot (Block4, Row4, Column8)	1954.55	1945.50	311.79	0.00	0.16	1286.00	1427.84	1286.00	573.45	0.05	0.40	59.00	3.00	0.00	659.50	668.55	1469820.00	0.92	1462.28	1434.00
4	1	5	18388.00	4306.00	192.60	0	Spot (Block4, Row5, Column1)	4578.06	3317.00	3077.17	0.14	0.67	1209.00	1578.38	1209.00	1058.41	0.12	0.67	71.00	49.00	0.00	2108.00	3369.06	4784069.00	2.83	2113.32	1358.00
4	2	5	18683.00	4290.00	166.75	0	Spot (Block4, Row5, Column2)	60604.00	65535.00	10042.08	0.03	0.17	1382.50	1778.01	1382.50	1071.85	0.11	0.60	100.00	100.00	70.95	64152.50	59221.50	46726144.00	54.88	14558.02	13131.00
4	3	5	18988.00	4287.00	167.05	0	Spot (Block4, Row5, Column3)	57142.39	65535.00	13486.74	0.06	0.24	1378.00	1588.60	1378.00	756.95	0.06	0.48	100.00	100.00	62.84	64157.00	55764.39	44285772.00	73.39	12080.13	11196.00
4	4	5	19277.00	4294.00	156.05	0	Spot (Block4, Row5, Column4)	3138.49	3066.50	857.47	0.01	0.27	1304.00	1420.55	1304.00	536.03	0.04	0.38	99.00	76.00	0.00	1762.50	1834.49	2096514.00	3.20	1784.48	1764.00
4	5	5	19586.00	4296.00	152.60	0	Spot (Block4, Row5, Column5)	48817.51	56839.00	18285.32	0.07	0.37	1302.00	1351.23	1302.00	245.61	0.02	0.18	100.00	100.00	42.36	55537.00	47515.51	30999336.00	193.26	11301.10	9223.00
4	6	5	19864.00	4293.00	186.35	0	Spot (Block4, Row5, Column6)	1784.15	1763.00	348.94	0.01	0.20	1396.00	1529.89	1396.00	580.41	0.04	0.38	27.00	1.00	0.00	367.00	388.15	1744898.00	0.44	1461.35	1396.50
4	7	5	20192.00	4297.00	218.25	0	Spot (Block4, Row5, Column7)	59558.98	65535.00	12423.87	0.04	0.21	1536.00	1956.73	1536.00	1107.98	0.11	0.57	100.00	100.00	75.07	63999.00	58022.98	81477672.00	51.99	13628.54	12433.50
4	8	5	20505.00	4304.00	160.95	0	Spot (Block4, Row5, Column8)	2301.90	2327.00	608.67	0.00	0.26	1269.00	1514.24	1269.00	834.27	0.08	0.55	60.00	17.00	0.00	1058.00	1032.90	1655064.00	0.94	1700.64	1464.50
4	1	6	18383.00	4589.00	220.85	0	Spot (Block4, Row6, Column1)	55865.13	65535.00	14322.39	0.07	0.26	1319.00	2020.95	1319.00	1543.04	0.19	0.76	100.00	100.00	58.45	64216.00	54546.13	77988520.00	34.89	12907.17	12181.00
4	2	6	18685.00	4591.00	219.15	0	Spot (Block4, Row6, Column2)	56913.56	65535.00	14490.07	0.06	0.25	1448.00	2024.21	1448.00	1426.46	0.15	0.70	100.00	100.00	66.81	64087.00	55465.56	78200136.00	38.48	13346.41	12266.00
4	3	6	18975.00	4593.00	153.70	0	Spot (Block4, Row6, Column3)	20903.61	18366.50	11986.37	0.06	0.57	1314.00	1569.30	1314.00	878.01	0.08	0.56	100.00	100.00	0.00	17052.50	19589.61	13587347.00	22.02	4852.42	4489.00
4	4	6	19289.00	4592.00	165.10	0	Spot (Block4, Row6, Column4)	2242.20	2196.00	559.61	0.01	0.25	1280.00	1296.85	1280.00	163.59	0.01	0.13	98.00	89.00	0.00	916.00	962.20	1692862.00	5.78	1510.16	1509.00
4	5	6	19588.00	4600.00	147.65	0	Spot (Block4, Row6, Column5)	7520.98	7374.50	2824.69	0.01	0.38	1299.00	1363.57	1299.00	287.89	0.02	0.21	100.00	100.00	0.00	6075.50	6221.98	4467463.00	21.39	2801.67	2623.00
4	6	6	19882.00	4583.00	217.85	0	Spot (Block4, Row6, Column6)	1523.92	1483.00	196.10	0.01	0.13	1388.00	1564.62	1388.00	792.95	0.05	0.51	0.00	0.00	0.00	95.00	135.92	2069484.00	-0.05	1399.28	1375.50
4	7	6	20193.00	4594.00	159.45	0	Spot (Block4, Row6, Column7)	2844.81	2818.00	604.31	0.00	0.21	1424.00	1592.93	1424.00	671.21	0.05	0.42	91.00	52.00	0.00	1394.00	1420.81	1988523.00	1.87	1919.80	1773.00
4	8	6	20481.00	4610.00	171.10	0	Spot (Block4, Row6, Column8)	2125.15	2108.50	396.10	0.00	0.19	1325.00	1380.91	1325.00	299.49	0.02	0.22	93.00	63.00	0.00	783.50	800.15	1734126.00	2.49	1582.48	1559.50
4	1	7	18383.00	4889.00	167.00	0	Spot (Block4, Row7, Column1)	39376.25	37294.00	18715.32	0.02	0.48	1197.00	1497.70	1197.00	934.55	0.10	0.62	100.00	100.00	17.34	36097.00	38179.25	30437968.00	40.53	7397.93	7190.00
4	2	7	18707.00	4896.00	235.60	0	Spot (Block4, Row7, Column2)	1434.32	1397.00	194.92	0.01	0.14	1273.00	1473.37	1273.00	816.96	0.06	0.55	0.00	0.00	0.00	124.00	161.32	2290607.00	-0.05	1299.03	1285.00
4	3	7	18980.00	4890.00	215.40	0	Spot (Block4, Row7, Column3)	1371.51	1373.50	174.97	0.00	0.13	1259.00	1292.04	1259.00	256.52	0.01	0.20	22.00	1.00	0.00	114.50	112.51	1818622.00	0.31	1296.78	1267.00
4	4	7	19275.00	4899.00	210.55	0	Spot (Block4, Row7, Column4)	1523.06	1511.00	216.67	0.00	0.14	1284.00	1319.83	1284.00	294.89	0.01	0.22	41.00	4.00	0.00	227.00	239.06	1929720.00	0.69	1345.98	1308.50
4	5	7	19576.00	4900.00	193.75	0	Spot (Block4, Row7, Column5)	1785.46	1771.00	236.41	0.00	0.13	1340.00	1506.54	1340.00	709.84	0.05	0.47	12.00	0.00	0.00	431.00	445.46	1901510.00	0.39	1536.17	1520.00
4	6	7	19884.00	4899.00	212.05	0	Spot (Block4, Row7, Column6)	54249.05	65535.00	16567.05	0.08	0.31	1565.00	2155.15	1565.00	1529.53	0.14	0.71	100.00	100.00	63.01	63970.00	52684.05	69819336.00	34.06	13495.49	12965.00
4	7	7	20181.00	4899.00	147.00	-50	Spot (Block4, Row7, Column7)	2210.64	2162.00	357.06	0.01	0.16	1412.00	1698.47	1412.00	1013.69	0.08	0.60	28.00	0.00	0.00	750.00	798.64	1299859.00	0.51	1906.91	1789.50
4	8	7	20491.00	4899.00	196.30	0	Spot (Block4, Row7, Column8)	9326.66	9374.00	2026.82	0.00	0.22	1384.00	1503.43	1384.00	582.04	0.04	0.39	100.00	100.00	0.00	7990.00	7942.66	10194038.00	13.44	3776.31	3502.00
4	1	8	18378.00	5200.00	156.40	0	Spot (Block4, Row8, Column1)	1995.04	1913.00	461.50	0.02	0.23	1121.00	1193.30	1121.00	380.82	0.03	0.32	90.00	53.00	0.00	792.00	874.04	1344654.00	2.11	1356.75	1327.50
4	2	8	18673.00	5189.00	178.10	0	Spot (Block4, Row8, Column2)	1515.82	1462.00	219.26	0.02	0.14	1196.00	1208.94	1196.00	131.23	0.00	0.11	78.00	50.00	0.00	266.00	319.82	1341505.00	2.34	1322.96	1291.00
4	3	8	18974.00	5180.00	171.60	0	Spot (Block4, Row8, Column3)	1800.85	1692.00	481.06	0.03	0.27	1213.00	1261.69	1213.00	280.96	0.02	0.22	79.00	41.00	0.00	479.00	587.85	1478494.00	1.92	1408.18	1388.50
4	4	8	19281.00	5201.00	164.50	0	Spot (Block4, Row8, Column4)	64080.61	65535.00	5759.52	0.01	0.09	1310.00	1392.16	1310.00	401.30	0.03	0.29	100.00	100.00	91.47	64225.00	62770.61	48060932.00	156.21	16725.59	14084.00
4	5	8	19561.00	5198.00	177.80	0	Spot (Block4, Row8, Column5)	1656.55	1660.00	178.98	0.00	0.11	1395.00	1599.56	1395.00	820.28	0.06	0.51	0.00	0.00	0.00	265.00	261.55	1462732.00	0.07	1536.30	1572.00
4	6	8	19881.00	5205.00	222.65	0	Spot (Block4, Row8, Column6)	57449.73	65535.00	13818.49	0.06	0.24	1595.00	2141.11	1595.00	1439.46	0.13	0.67	100.00	100.00	65.63	63940.00	55854.73	81579552.00	38.42	13287.70	12801.00
4	7	8	20183.00	5201.00	151.95	0	Spot (Block4, Row8, Column7)	5802.77	5449.00	2192.82	0.03	0.38	1415.00	1716.91	1415.00	1030.89	0.08	0.60	99.00	79.00	0.00	4034.00	4387.77	3655744.00	3.96	2544.07	2333.50
4	8	8	20472.00	5201.00	163.35	0	Spot (Block4, Row8, Column8)	63109.06	65535.00	8350.07	0.02	0.13	1477.00	1625.42	1477.00	625.79	0.04	0.39	100.00	100.00	89.85	64058.00	61632.06	46638052.00	98.25	17981.76	13559.00
5	1	1	4857.00	7508.00	161.25	0	Spot (Block5, Row1, Column1)	56789.15	65535.00	13269.99	0.06	0.23	458.00	584.58	458.00	420.59	0.11	0.72	100.00	100.00	58.64	65077.00	56331.15	40774976.00	133.63	12383.19	9078.00
5	2	1	5154.00	7496.00	147.60	0	Spot (Block5, Row1, Column2)	677.31	594.00	286.64	0.06	0.42	426.00	445.32	426.00	230.56	0.02	0.52	39.00	8.00	0.00	168.00	251.31	403679.00	1.01	522.47	507.50
5	3	1	5462.00	7513.00	151.75	0	Spot (Block5, Row1, Column3)	10214.58	8551.50	7575.12	0.08	0.74	381.00	384.14	381.00	111.20	0.00	0.29	100.00	100.00	0.00	8170.50	9833.58	6435187.00	88.40	2025.15	1673.50
5	4	1	5753.00	7508.00	152.00	0	Spot (Block5, Row1, Column4)	559.21	567.00	72.41	0.01	0.13	393.00	413.41	393.00	234.68	0.02	0.57	17.00	0.00	0.00	174.00	166.21	352302.00	0.62	446.59	432.00
5	5	1	6059.00	7512.00	153.40	0	Spot (Block5, Row1, Column5)	23240.70	16352.00	20518.50	0.15	0.88	417.00	428.10	417.00	169.85	0.01	0.40	100.00	100.00	7.92	15935.00	22823.70	14967010.00	134.31	3527.47	2985.00
5	6	1	6351.00	7501.00	156.15	0	Spot (Block5, Row1, Column6)	13636.00	7727.00	13683.33	0.25	1.00	449.00	447.39	449.00	287.15	0.00	0.64	96.00	94.00	0.15	7278.00	13187.00	9177027.00	45.93	3465.35	1535.00
5	7	1	6654.00	7504.00	164.50	0	Spot (Block5, Row1, Column7)	24246.78	14363.00	23009.25	0.23	0.95	443.00	448.95	443.00	319.88	0.01	0.71	97.00	95.00	15.05	13920.00	23803.78	18209352.00	74.40	6094.10	2093.00
5	8	1	6965.00	7481.00	158.65	0	Spot (Block5, Row1, Column8)	539.85	508.50	101.97	0.03	0.19	424.00	448.57	424.00	465.14	0.02	1.04	0.00	0.00	0.00	84.50	115.85	373573.00	0.20	479.86	469.00
5	1	2	4856.00	7806.00	147.00	-50	Spot (Block5, Row2, Column1)	340.21	333.00	33.23	0.01	0.10	314.00	359.59	314.00	213.29	0.06	0.59	0.00	0.00	0.00	19.00	26.21	199365.00	-0.09	337.40	328.50
5	2	2	5151.00	7809.00	134.85	0	Spot (Block5, Row2, Column2)	7300.67	6696.50	3306.21	0.04	0.45	282.00	300.17	282.00	98.90	0.03	0.33	100.00	100.00	0.00	6414.50	7018.67	3591930.00	70.78	1804.07	1644.00
5	3	2	5463.00	7798.00	168.50	0	Spot (Block5, Row2, Column3)	347.29	347.50	37.08	0.00	0.11	259.00	268.45	259.00	92.50	0.02	0.34	47.00	0.00	0.00	88.50	88.29	275053.00	0.85	291.06	292.00
5	4	2	5756.00	7810.00	173.40	0	Spot (Block5, Row2, Column4)	3110.32	2634.00	1616.68	0.07	0.52	266.00	268.62	266.00	92.64	0.00	0.34	100.00	100.00	0.00	2368.00	2844.32	2606448.00	30.67	854.98	812.50
5	5	2	6065.00	7802.00	187.55	0	Spot (Block5, Row2, Column5)	901.36	803.50	439.72	0.05	0.49	252.00	269.34	252.00	94.02	0.03	0.35	97.00	93.00	0.00	551.50	649.36	894148.00	6.72	502.75	367.50
5	6	2	6356.00	7815.00	147.00	-50	Spot (Block5, Row2, Column6)	265.81	267.00	17.36	0.00	0.07	241.00	268.95	241.00	238.25	0.05	0.89	0.00	0.00	0.00	26.00	24.81	156560.00	-0.01	253.97	251.00
5	7	2	6664.00	7815.00	155.20	0	Spot (Block5, Row2, Column7)	674.89	610.00	242.32	0.04	0.36	242.00	275.73	242.00	280.44	0.06	1.02	61.00	29.00	0.00	368.00	432.89	450149.00	1.42	367.66	349.50
5	8	2	6957.00	7819.00	147.00	-50	Spot (Block5, Row2, Column8)	269.13	278.00	28.54	0.01	0.11	267.00	290.95	267.00	446.42	0.04	1.53	0.00	0.00	0.00	11.00	2.13	158784.00	-0.05	261.09	269.00
5	1	3	4858.00	8108.00	151.45	0	Spot (Block5, Row3, Column1)	4830.25	3799.50	3926.54	0.10	0.81	234.00	241.10	234.00	41.53	0.01	0.17	100.00	100.00	0.00	3565.50	4596.25	3033394.00	110.51	1060.66	858.00
5	2	3	5156.00	8106.00	157.70	0	Spot (Block5, Row3, Column2)	349.38	343.00	47.35	0.01	0.14	208.00	220.92	208.00	66.58	0.03	0.30	97.00	51.00	0.00	135.00	141.38	240023.00	1.93	257.88	262.00
5	3	3	5449.00	8111.00	147.70	0	Spot (Block5, Row3, Column3)	598.98	615.00	151.16	0.01	0.25	193.00	193.69	193.00	25.23	0.00	0.13	100.00	100.00	0.00	422.00	405.98	356991.00	16.07	305.83	287.00
5	4	3	5759.00	8105.00	162.10	0	Spot (Block5, Row3, Column4)	308.12	301.00	44.07	0.01	0.14	192.00	200.69	192.00	54.12	0.02	0.27	91.00	50.00	0.00	109.00	116.12	225236.00	1.99	225.79	222.00
5	5	3	6059.00	8116.00	149.10	0	Spot (Block5, Row3, Column5)	375.64	372.00	99.89	0.00	0.27	195.00	198.77	195.00	30.82	0.01	0.16	99.00	98.00	0.00	177.00	180.64	228765.00	5.74	260.07	265.50
5	6	3	6355.00	8111.00	179.50	0	Spot (Block5, Row3, Column6)	692.07	653.00	244.80	0.03	0.35	198.00	201.84	198.00	28.66	0.01	0.14	100.00	100.00	0.00	455.00	494.07	625631.00	17.11	332.18	315.00
5	7	3	6660.00	8122.00	152.95	0	Spot (Block5, Row3, Column7)	941.89	823.00	488.99	0.06	0.52	199.00	202.73	199.00	31.41	0.01	0.15	100.00	100.00	0.00	624.00	742.89	601868.00	23.54	365.52	315.00
5	8	3	6969.00	8126.00	163.00	0	Spot (Block5, Row3, Column8)	749.48	698.00	298.25	0.03	0.40	218.00	222.91	218.00	30.49	0.01	0.14	100.00	99.00	0.00	480.00	531.48	552364.00	17.27	368.08	309.00
5	1	4	4847.00	8408.00	159.90	0	Spot (Block5, Row4, Column1)	370.72	371.50	71.45	0.00	0.19	200.00	203.31	200.00	31.31	0.01	0.15	99.00	97.00	0.00	171.50	170.72	263209.00	5.35	263.91	264.00
5	2	4	5152.00	8384.00	156.45	0	Spot (Block5, Row4, Column2)	211.64	213.00	12.81	0.00	0.06	185.00	187.38	185.00	24.21	0.01	0.13	61.00	3.00	0.00	28.00	26.64	143066.00	1.00	197.52	198.00
5	3	4	5454.00	8415.00	145.55	0	Spot (Block5, Row4, Column3)	1236.42	1189.00	442.65	0.02	0.36	171.00	172.75	171.00	20.06	0.00	0.12	100.00	100.00	0.00	1018.00	1065.42	715889.00	53.02	455.54	372.00
5	4	4	5753.00	8412.00	147.00	-50	Spot (Block5, Row4, Column4)	188.68	188.00	13.76	0.00	0.07	172.00	176.86	172.00	97.35	0.01	0.55	0.00	0.00	0.00	16.00	16.68	112266.00	0.12	183.65	183.00
5	5	4	6041.00	8428.00	168.70	0	Spot (Block5, Row4, Column5)	218.18	212.00	36.00	0.01	0.17	176.00	182.76	176.00	98.99	0.02	0.54	1.00	0.00	0.00	36.00	42.18	173673.00	0.36	190.57	191.00
5	6	4	6356.00	8413.00	192.35	0	Spot (Block5, Row4, Column6)	336.72	339.00	53.64	0.00	0.16	176.00	180.31	176.00	24.71	0.01	0.14	100.00	96.00	0.00	163.00	160.72	351194.00	6.33	224.49	215.00
5	7	4	6653.00	8425.00	157.95	0	Spot (Block5, Row4, Column7)	538.40	457.00	258.49	0.07	0.48	183.00	187.11	183.00	27.25	0.01	0.15	100.00	97.00	0.00	274.00	355.40	368807.00	12.89	241.40	238.00
5	8	4	6952.00	8426.00	150.05	0	Spot (Block5, Row4, Column8)	929.34	907.50	265.29	0.01	0.29	205.00	205.77	205.00	27.00	0.00	0.13	100.00	100.00	0.00	702.50	724.34	576192.00	26.79	384.92	360.00
5	1	5	4848.00	8713.00	151.05	0	Spot (Block5, Row5, Column1)	694.40	612.00	378.05	0.05	0.54	189.00	190.54	189.00	27.78	0.00	0.15	100.00	100.00	0.00	423.00	505.40	434003.00	18.14	309.47	278.50
5	2	5	5148.00	8714.00	157.75	0	Spot (Block5, Row5, Column2)	281.45	287.00	31.52	0.01	0.11	176.00	178.19	176.00	23.31	0.01	0.13	99.00	92.00	0.00	111.00	105.45	192792.00	4.43	215.16	210.50
5	3	5	5447.00	8714.00	186.90	0	Spot (Block5, Row5, Column3)	250.12	252.00	36.11	0.00	0.14	167.00	168.62	167.00	18.54	0.00	0.11	98.00	87.00	0.00	85.00	83.12	246121.00	4.40	193.26	190.00
5	4	5	5755.00	8713.00	170.65	0	Spot (Block5, Row5, Column4)	244.34	243.00	30.72	0.00	0.13	170.00	175.40	170.00	99.39	0.01	0.57	29.00	0.00	0.00	73.00	74.34	197670.00	0.69	197.53	198.00
5	5	5	6052.00	8712.00	144.10	0	Spot (Block5, Row5, Column5)	4125.24	3828.00	1576.21	0.03	0.38	178.00	187.43	178.00	100.48	0.02	0.54	100.00	100.00	0.00	3650.00	3947.24	2297756.00	39.19	1195.04	876.50
5	6	5	6351.00	8715.00	147.00	-50	Spot (Block5, Row5, Column6)	182.12	183.00	14.06	0.00	0.08	177.00	182.62	177.00	31.87	0.01	0.17	2.00	0.00	0.00	6.00	5.12	107453.00	-0.02	180.04	178.00
5	7	5	6656.00	8725.00	196.75	0	Spot (Block5, Row5, Column7)	678.38	680.00	221.90	0.00	0.33	190.00	205.13	190.00	54.83	0.03	0.27	100.00	100.00	0.00	490.00	488.38	742822.00	8.63	333.38	324.00
5	8	5	6951.00	8722.00	148.70	0	Spot (Block5, Row5, Column8)	991.53	944.50	465.67	0.02	0.47	210.00	213.27	210.00	31.76	0.01	0.15	100.00	100.00	0.00	734.50	781.53	604836.00	24.50	347.45	337.00
5	1	6	4844.00	9010.00	184.40	0	Spot (Block5, Row6, Column1)	465.60	446.00	132.49	0.02	0.28	180.00	180.58	180.00	26.49	0.00	0.15	100.00	100.00	0.00	266.00	285.60	446515.00	10.76	267.70	270.00
5	2	6	5145.00	9014.00	189.80	0	Spot (Block5, Row6, Column2)	325.10	325.00	42.35	0.00	0.13	171.00	173.65	171.00	22.92	0.01	0.13	100.00	99.00	0.00	154.00	154.10	329653.00	6.61	231.07	227.00
5	3	6	5442.00	9015.00	144.45	0	Spot (Block5, Row6, Column3)	1453.95	1369.00	517.83	0.03	0.36	167.00	169.29	167.00	19.55	0.01	0.12	100.00	100.00	0.00	1202.00	1286.95	825841.00	65.72	470.96	392.00
5	4	6	5754.00	9009.00	152.10	0	Spot (Block5, Row6, Column4)	367.13	372.00	67.54	0.01	0.18	167.00	169.56	167.00	23.56	0.01	0.14	100.00	98.00	0.00	205.00	200.13	233492.00	8.39	231.99	223.00
5	5	6	6049.00	9016.00	143.55	0	Spot (Block5, Row6, Column5)	3352.87	3204.50	1152.91	0.02	0.34	176.00	179.61	176.00	32.70	0.01	0.18	100.00	100.00	0.00	3028.50	3176.87	1884315.00	97.05	851.80	643.00
5	6	6	6356.00	9024.00	180.55	0	Spot (Block5, Row6, Column6)	204.90	204.00	17.14	0.00	0.08	180.00	182.03	180.00	32.04	0.00	0.18	28.00	2.00	0.00	24.00	24.90	186866.00	0.71	184.90	185.00
5	7	6	6663.00	9018.00	173.85	0	Spot (Block5, Row6, Column7)	984.51	854.00	447.29	0.06	0.45	206.00	239.63	206.00	93.35	0.07	0.39	100.00	96.00	0.00	648.00	778.51	829943.00	7.98	399.37	380.00
5	8	6	6960.00	9024.00	146.10	0	Spot (Block5, Row6, Column8)	1134.08	1127.00	491.05	0.00	0.43	226.00	243.75	226.00	66.48	0.03	0.27	100.00	100.00	0.00	901.00	908.08	664569.00	13.39	450.51	379.50
5	1	7	4840.00	9313.00	184.80	0	Spot (Block5, Row7, Column1)	216.86	213.00	26.21	0.01	0.12	169.00	170.00	169.00	18.74	0.00	0.11	88.00	59.00	0.00	44.00	47.86	208836.00	2.50	183.21	183.00
5	2	7	5147.00	9309.00	147.00	-50	Spot (Block5, Row7, Column2)	178.17	178.00	13.74	0.00	0.08	164.00	163.68	164.00	16.90	0.00	0.10	42.00	9.00	0.00	14.00	14.17	105119.00	0.86	171.08	170.00
5	3	7	5447.00	9310.00	147.00	-50	Spot (Block5, Row7, Column3)	161.51	160.00	14.89	0.00	0.09	167.00	167.02	167.00	17.26	0.00	0.10	7.00	0.00	0.00	-7.00	-5.49	95288.00	-0.32	157.13	158.00
5	4	7	5724.00	9248.00	200.05	0	Spot (Block5, Row7, Column4)	170.73	173.00	14.15	0.01	0.08	165.00	166.40	165.00	19.18	0.00	0.12	18.00	0.00	0.00	8.00	5.73	193612.00	0.23	164.84	165.00
5	5	7	6051.00	9319.00	180.30	0	Spot (Block5, Row7, Column5)	364.21	383.00	71.20	0.02	0.20	169.00	171.06	169.00	25.08	0.01	0.15	100.00	98.00	0.00	214.00	195.21	330338.00	7.70	225.08	221.00
5	6	7	6350.00	9321.00	176.25	0	Spot (Block5, Row7, Column6)	454.16	478.00	89.61	0.02	0.20	180.00	183.78	180.00	39.30	0.01	0.21	100.00	99.00	0.00	298.00	274.16	393304.00	6.88	269.71	256.00
5	7	7	6643.00	9320.00	144.65	0	Spot (Block5, Row7, Column7)	1040.77	1053.00	267.73	0.01	0.26	213.00	337.18	213.00	308.87	0.20	0.92	99.00	73.00	0.00	840.00	827.77	595318.00	2.28	543.34	508.00
5	8	7	6958.00	9321.00	170.75	0	Spot (Block5, Row7, Column8)	960.24	920.00	269.46	0.02	0.28	292.00	470.12	292.00	568.95	0.21	1.21	62.00	2.00	0.00	628.00	668.24	782597.00	0.86	685.03	602.00
5	1	8	4834.00	9614.00	153.35	0	Spot (Block5, Row8, Column1)	224.86	221.00	26.93	0.01	0.12	174.00	174.37	174.00	16.43	0.00	0.09	91.00	75.00	0.00	47.00	50.86	145712.00	3.07	193.33	191.00
5	2	8	5155.00	9614.00	166.65	0	Spot (Block5, Row8, Column2)	249.02	253.00	27.11	0.01	0.11	171.00	170.49	171.00	17.14	0.00	0.10	99.00	93.00	0.00	82.00	78.02	192244.00	4.58	197.71	196.00
5	3	8	5442.00	9613.00	146.35	0	Spot (Block5, Row8, Column3)	477.27	460.00	167.77	0.02	0.35	171.00	171.27	171.00	16.87	0.00	0.10	100.00	100.00	0.00	289.00	306.27	278250.00	18.14	246.08	249.00
5	4	8	5750.00	9624.00	152.40	0	Spot (Block5, Row8, Column4)	650.35	650.50	215.04	0.00	0.33	172.00	172.90	172.00	27.98	0.00	0.16	100.00	99.00	0.00	478.50	478.35	416225.00	17.07	285.13	271.00
5	5	8	6046.00	9614.00	147.00	-50	Spot (Block5, Row8, Column5)	187.71	189.00	9.27	0.00	0.05	180.00	182.32	180.00	34.89	0.01	0.19	0.00	0.00	0.00	9.00	7.71	110749.00	0.15	184.45	185.00
5	6	8	6350.00	9622.00	162.05	0	Spot (Block5, Row8, Column6)	1183.99	1065.00	565.24	0.05	0.48	188.00	193.90	188.00	39.96	0.01	0.21	100.00	100.00	0.00	877.00	995.99	858396.00	24.78	395.75	388.00
5	7	8	6625.00	9631.00	149.60	0	Spot (Block5, Row8, Column7)	423.91	419.00	117.98	0.01	0.28	212.00	399.36	212.00	599.39	0.28	1.50	0.00	0.00	0.00	207.00	211.91	259009.00	0.04	363.48	289.50
5	8	8	6936.00	9623.00	159.30	0	Spot (Block5, Row8, Column8)	63434.23	65535.00	7441.65	0.01	0.12	383.00	578.25	383.00	625.62	0.18	1.08	100.00	100.00	90.48	65152.00	63051.23	44658120.00	100.47	15116.12	13266.50
6	1	1	9359.00	7538.00	161.95	0	Spot (Block6, Row1, Column1)	59935.66	65535.00	9830.90	0.04	0.16	1941.00	2077.14	1941.00	703.53	0.03	0.34	100.00	100.00	68.23	63594.00	57994.66	43573632.00	82.24	14987.61	13483.00
6	2	1	9661.00	7544.00	156.35	0	Spot (Block6, Row1, Column2)	49055.44	56745.50	17673.30	0.06	0.36	1887.50	2047.74	1887.50	731.53	0.04	0.36	100.00	100.00	40.95	54858.00	47167.94	33063616.00	64.26	10793.11	9407.00
6	3	1	9964.00	7545.00	152.00	0	Spot (Block6, Row1, Column3)	30319.33	26241.00	18812.12	0.06	0.62	1862.50	1933.27	1862.50	457.60	0.02	0.24	100.00	100.00	6.14	24378.50	28456.83	19252812.00	62.03	6658.84	5858.50
6	4	1	10258.00	7547.00	152.40	0	Spot (Block6, Row1, Column4)	45704.77	48108.50	18562.98	0.02	0.41	1943.00	2050.93	1943.00	565.26	0.02	0.28	100.00	100.00	32.39	46165.50	43761.77	29068420.00	77.23	11092.68	9454.00
6	5	1	10558.00	7547.00	155.40	0	Spot (Block6, Row1, Column5)	45768.01	57690.50	21790.47	0.10	0.48	1957.00	2043.62	1957.00	538.74	0.02	0.26	100.00	100.00	45.32	55733.50	43811.01	30298628.00	81.16	10470.76	8907.00
6	6	1	10855.00	7550.00	154.10	0	Spot (Block6, Row1, Column6)	56353.75	65535.00	12625.70	0.07	0.22	2051.00	2158.03	2051.00	623.16	0.02	0.29	100.00	100.00	57.16	63484.00	54302.75	36968368.00	86.97	14000.95	12399.00
6	7	1	11154.00	7551.00	160.95	0	Spot (Block6, Row1, Column7)	64081.67	65535.00	6003.14	0.01	0.09	2056.00	2134.78	2056.00	532.43	0.02	0.25	100.00	100.00	92.04	63479.00	62025.67	45882920.00	116.35	19025.50	14923.00
6	8	1	11465.00	7549.00	159.40	0	Spot (Block6, Row1, Column8)	7029.79	6847.00	2349.69	0.01	0.33	2052.00	2087.60	2052.00	436.31	0.01	0.21	100.00	100.00	0.00	4795.00	4977.79	4906796.00	11.33	3275.00	3127.00
6	1	2	9358.00	7835.00	234.40	0	Spot (Block6, Row2, Column1)	1991.01	1971.00	306.87	0.00	0.15	1736.50	1835.04	1736.50	534.12	0.02	0.29	22.00	0.00	0.00	234.50	254.51	3151774.00	0.29	1793.03	1788.00
6	2	2	9655.00	7843.00	131.75	0	Spot (Block6, Row2, Column2)	47135.19	48848.00	14988.02	0.02	0.32	1786.00	1886.20	1786.00	591.01	0.02	0.31	100.00	100.00	18.67	47062.00	45349.19	21965076.00	76.56	10949.26	10067.00
6	3	2	9966.00	7842.00	166.25	0	Spot (Block6, Row2, Column3)	3145.25	3000.00	835.34	0.02	0.27	1792.00	1891.60	1792.00	569.60	0.02	0.30	80.00	55.00	0.00	1208.00	1353.25	2415550.00	2.20	2091.24	2062.00
6	4	2	10263.00	7846.00	168.10	0	Spot (Block6, Row2, Column4)	33076.36	33445.00	12664.99	0.00	0.38	1871.00	2016.30	1871.00	657.24	0.03	0.33	100.00	100.00	0.38	31574.00	31205.36	26097260.00	47.26	7697.04	7191.50
6	5	2	10565.00	7851.00	188.50	0	Spot (Block6, Row2, Column5)	18063.22	17524.50	5746.42	0.01	0.32	1936.00	2133.11	1936.00	904.56	0.04	0.42	100.00	100.00	0.00	15588.50	16127.22	18027092.00	17.61	6008.19	5527.00
6	6	2	10858.00	7852.00	156.55	0	Spot (Block6, Row2, Column6)	13394.12	12181.50	6574.89	0.04	0.49	2043.00	2422.49	2043.00	1444.27	0.07	0.60	100.00	96.00	0.00	10138.50	11351.12	9027639.00	7.60	4369.74	3951.00
6	7	2	11157.00	7850.00	152.10	0	Spot (Block6, Row2, Column7)	16557.07	14769.50	8182.86	0.05	0.49	2004.00	2122.55	2004.00	667.75	0.02	0.31	100.00	100.00	0.00	12765.50	14553.07	10464067.00	21.62	4950.67	4493.50
6	8	2	11453.00	7864.00	196.70	0	Spot (Block6, Row2, Column8)	2299.79	2231.50	367.80	0.01	0.16	1989.00	2053.57	1989.00	516.93	0.01	0.25	29.00	3.00	0.00	242.50	310.79	2511368.00	0.48	2074.08	1996.00
6	1	3	9359.00	8139.00	154.35	0	Spot (Block6, Row3, Column1)	44909.17	50737.00	20748.23	0.05	0.46	1755.00	1822.76	1755.00	444.85	0.02	0.24	100.00	100.00	38.51	48982.00	43154.17	29505520.00	96.86	9270.62	7637.00
6	2	3	9660.00	8144.00	160.65	0	Spot (Block6, Row3, Column2)	4109.43	4041.00	1127.25	0.01	0.27	1826.00	1962.22	1826.00	691.23	0.03	0.35	97.00	73.00	0.00	2215.00	2283.43	2925915.00	3.11	2406.61	2384.00
6	3	3	9947.00	8141.00	150.30	0	Spot (Block6, Row3, Column3)	10499.06	8542.50	8455.75	0.09	0.81	1796.00	1860.27	1796.00	443.68	0.02	0.24	100.00	100.00	0.65	6746.50	8703.06	6467418.00	19.47	3676.22	3301.00
6	4	3	10253.00	8140.00	155.20	0	Spot (Block6, Row3, Column4)	57470.47	65535.00	12556.69	0.06	0.22	1788.00	1894.78	1788.00	553.14	0.03	0.29	100.00	100.00	64.20	63747.00	55682.47	38045776.00	100.47	14528.87	11637.00
6	5	3	10558.00	8144.00	148.25	0	Spot (Block6, Row3, Column5)	7508.53	5395.00	9243.31	0.14	1.23	1901.00	2296.17	1901.00	1454.87	0.08	0.63	85.00	56.00	1.67	3494.00	5607.53	4497608.00	3.58	3053.11	2704.00
6	6	3	10855.00	8147.00	238.05	0	Spot (Block6, Row3, Column6)	59517.27	65535.00	13440.82	0.04	0.23	2214.00	3013.66	2214.00	2018.20	0.13	0.67	100.00	100.00	79.13	63321.00	57303.27	97252448.00	28.00	13670.24	13352.00
6	7	3	11166.00	8152.00	151.60	0	Spot (Block6, Row3, Column7)	43509.47	46200.00	20765.58	0.03	0.48	2078.00	2341.08	2078.00	1116.89	0.05	0.48	100.00	100.00	34.71	44122.00	41431.47	27324108.00	36.86	10307.56	8720.00
6	8	3	11458.00	8152.00	173.05	0	Spot (Block6, Row3, Column8)	61993.30	65535.00	9609.58	0.02	0.16	2053.00	2164.37	2053.00	699.72	0.02	0.32	100.00	100.00	84.23	63482.00	59940.30	51888928.00	85.50	16400.17	14055.00
6	1	4	9356.00	8440.00	155.40	0	Spot (Block6, Row4, Column1)	57554.66	65535.00	12274.13	0.06	0.21	1750.50	1907.31	1750.50	699.17	0.04	0.37	100.00	100.00	63.39	63784.50	55804.16	38043956.00	79.59	14378.94	12086.00
6	2	4	9654.00	8445.00	185.60	0	Spot (Block6, Row4, Column2)	37977.82	36214.00	19268.36	0.02	0.51	1839.00	2098.25	1839.00	973.98	0.06	0.46	100.00	100.00	14.42	34375.00	36138.82	36876604.00	36.84	8891.59	9110.00
6	3	4	9958.00	8444.00	165.50	0	Spot (Block6, Row4, Column3)	64613.30	65535.00	4207.15	0.01	0.07	1814.00	2068.89	1814.00	1012.51	0.06	0.49	100.00	100.00	92.77	63721.00	62799.30	49171212.00	61.77	18653.97	15494.00
6	4	4	10248.00	8447.00	170.65	0	Spot (Block6, Row4, Column4)	3074.97	2972.00	698.58	0.01	0.23	1760.00	1817.82	1760.00	417.43	0.01	0.23	94.00	69.00	0.00	1212.00	1314.97	2503028.00	3.01	2086.15	2050.00
6	5	4	10534.00	8425.00	139.10	0	Spot (Block6, Row4, Column5)	5737.42	3562.00	7966.57	0.21	1.39	1858.00	2017.20	1858.00	801.09	0.04	0.40	76.00	51.00	0.77	1704.00	3879.42	2994932.00	4.64	3018.81	2697.00
6	6	4	10853.00	8445.00	190.70	0	Spot (Block6, Row4, Column6)	21579.71	21768.00	6738.54	0.00	0.31	2109.00	2429.98	2109.00	1222.31	0.06	0.50	100.00	100.00	0.00	19659.00	19470.71	22119218.00	15.67	6729.62	5563.00
6	7	4	11156.00	8454.00	152.45	0	Spot (Block6, Row4, Column7)	30306.74	25521.00	20510.43	0.07	0.68	2190.00	2522.15	2190.00	1317.49	0.06	0.52	100.00	98.00	9.92	23331.00	28116.74	19244816.00	21.09	6582.44	5513.00
6	8	4	11454.00	8453.00	154.75	0	Spot (Block6, Row4, Column8)	12212.86	11688.00	5447.45	0.02	0.45	2095.00	2214.34	2095.00	793.02	0.02	0.36	100.00	100.00	0.00	9593.00	10117.86	8036064.00	12.61	4273.19	4141.50
6	1	5	9356.00	8742.00	154.70	0	Spot (Block6, Row5, Column1)	57053.15	65535.00	13054.74	0.06	0.23	1809.00	2305.92	1809.00	1802.37	0.11	0.78	100.00	100.00	62.01	63726.00	55244.15	37541288.00	30.38	13598.60	11134.50
6	2	5	9651.00	8737.00	173.10	0	Spot (Block6, Row5, Column2)	63002.73	65535.00	7867.75	0.02	0.12	1944.00	2414.64	1944.00	1471.51	0.09	0.61	100.00	100.00	87.86	63591.00	61058.73	52418820.00	41.17	16552.34	15323.50
6	3	5	9954.00	8736.00	177.40	0	Spot (Block6, Row5, Column3)	57581.77	65535.00	15461.69	0.06	0.27	1913.00	2242.69	1913.00	1237.62	0.07	0.55	100.00	100.00	72.05	63622.00	55668.77	50672472.00	44.71	13273.83	12792.50
6	4	5	10253.00	8749.00	153.40	0	Spot (Block6, Row5, Column4)	43087.79	44127.50	21216.56	0.01	0.49	1811.00	1964.76	1811.00	824.87	0.04	0.42	100.00	100.00	35.23	42316.50	41276.79	28007236.00	49.85	9174.14	7366.00
6	5	5	10553.00	8745.00	163.85	0	Spot (Block6, Row5, Column5)	64501.03	65535.00	4715.19	0.01	0.07	1881.00	1979.04	1881.00	531.39	0.02	0.27	100.00	100.00	93.01	63654.00	62620.03	47989240.00	117.66	17220.54	14510.00
6	6	5	10860.00	8745.00	152.65	0	Spot (Block6, Row5, Column6)	14379.81	13637.50	6743.34	0.02	0.47	2070.00	2308.03	2070.00	1107.64	0.05	0.48	100.00	98.00	0.00	11567.50	12309.81	9289358.00	10.90	4494.45	3959.00
6	7	5	11159.00	8745.00	232.30	0	Spot (Block6, Row5, Column7)	60986.65	65535.00	11410.37	0.03	0.19	2434.00	3008.14	2434.00	1704.26	0.09	0.57	100.00	100.00	82.62	63101.00	58552.65	95079376.00	34.02	14658.97	13730.00
6	8	5	11456.00	8753.00	154.15	0	Spot (Block6, Row5, Column8)	47765.38	63967.50	20889.86	0.13	0.44	2062.00	2343.62	2062.00	1120.69	0.06	0.48	100.00	100.00	49.08	61905.50	45703.38	31238776.00	40.53	11147.90	9452.00
6	1	6	9352.00	9039.00	239.10	0	Spot (Block6, Row6, Column1)	59330.28	65535.00	13294.15	0.04	0.22	1899.00	2732.09	1899.00	2184.80	0.16	0.80	100.00	100.00	77.00	63636.00	57431.28	98014856.00	25.91	13183.26	12810.50
6	2	6	9652.00	9041.00	243.30	0	Spot (Block6, Row6, Column2)	58640.82	65535.00	13966.12	0.05	0.24	1996.00	2529.49	1996.00	1550.33	0.10	0.61	100.00	100.00	75.54	63539.00	56644.82	100218424.00	36.19	13690.75	13626.00
6	3	6	9944.00	9043.00	154.90	0	Spot (Block6, Row6, Column3)	63649.30	65535.00	6046.81	0.01	0.10	1843.00	2148.16	1843.00	1183.55	0.07	0.55	100.00	100.00	83.89	63692.00	61806.30	41881624.00	51.96	17989.72	14399.00
6	4	6	10253.00	9044.00	152.65	0	Spot (Block6, Row6, Column4)	12068.18	11000.50	5899.88	0.04	0.49	1789.00	1843.62	1789.00	438.63	0.01	0.24	100.00	100.00	0.00	9211.50	10279.18	7723638.00	23.31	3937.96	3363.00
6	5	6	10551.00	9047.00	160.80	0	Spot (Block6, Row6, Column5)	64589.62	65535.00	4285.94	0.01	0.07	1845.00	1979.23	1845.00	618.44	0.03	0.31	100.00	100.00	92.89	63690.00	62744.62	46311212.00	101.24	19530.05	16842.00
6	6	6	10855.00	9045.00	157.20	0	Spot (Block6, Row6, Column6)	6990.46	6076.50	3633.59	0.06	0.52	2076.00	2261.91	2076.00	989.72	0.04	0.44	91.00	69.00	0.00	4000.50	4914.46	4725552.00	4.78	3072.05	2869.00
6	7	6	11156.00	9046.00	156.25	0	Spot (Block6, Row6, Column7)	52498.63	65535.00	16794.71	0.10	0.32	2251.00	2470.18	2251.00	981.17	0.04	0.40	100.00	100.00	53.06	63284.00	50247.63	35226860.00	50.99	13761.12	11727.00
6	8	6	11459.00	9056.00	157.95	0	Spot (Block6, Row6, Column8)	52722.33	65535.00	17682.00	0.09	0.34	2088.00	2187.04	2088.00	528.41	0.02	0.24	100.00	100.00	56.50	63447.00	50634.33	36115088.00	95.64	14102.69	11406.00
6	1	7	9351.00	9342.00	182.55	0	Spot (Block6, Row7, Column1)	42746.57	43139.50	20285.85	0.00	0.47	1720.00	2088.60	1720.00	1233.93	0.08	0.59	100.00	100.00	30.94	41419.50	41026.57	39925584.00	32.95	9627.43	9591.00
6	2	7	9656.00	9346.00	162.95	0	Spot (Block6, Row7, Column2)	3548.77	3265.00	1186.45	0.04	0.33	1812.00	2057.85	1812.00	1011.20	0.06	0.49	68.00	33.00	0.00	1453.00	1736.77	2601250.00	1.47	2224.65	2221.00
6	3	7	9949.00	9350.00	195.80	0	Spot (Block6, Row7, Column3)	2044.24	2025.00	307.58	0.00	0.15	1732.00	1819.53	1732.00	464.54	0.02	0.26	29.00	3.00	0.00	293.00	312.24	2226179.00	0.48	1911.52	1889.00
6	4	7	10248.00	9349.00	170.70	0	Spot (Block6, Row7, Column4)	3036.53	2920.50	773.14	0.02	0.25	1753.00	1844.25	1753.00	509.66	0.02	0.28	87.00	57.00	0.00	1167.50	1283.53	2459589.00	2.34	2088.49	2035.00
6	5	7	10552.00	9349.00	184.65	0	Spot (Block6, Row7, Column5)	21455.32	20412.00	10104.07	0.02	0.47	1875.00	2156.80	1875.00	1100.05	0.06	0.51	100.00	100.00	0.00	18537.00	19580.32	20554184.00	17.54	5836.50	5745.00
6	6	7	10851.00	9348.00	225.70	0	Spot (Block6, Row7, Column6)	58813.35	65535.00	13308.95	0.05	0.23	2247.00	2940.33	2247.00	2034.73	0.12	0.69	100.00	100.00	73.22	63288.00	56566.35	86103800.00	27.46	14349.74	12372.00
6	7	7	11140.00	9352.00	156.40	0	Spot (Block6, Row7, Column7)	60390.77	65535.00	9632.40	0.04	0.16	2111.00	2491.55	2111.00	1437.86	0.07	0.58	100.00	100.00	70.62	63424.00	58279.77	40703744.00	40.27	16688.52	13489.50
6	8	7	11456.00	9350.00	188.40	0	Spot (Block6, Row7, Column8)	34040.11	34145.00	8952.12	0.00	0.26	2039.50	2195.15	2039.50	713.73	0.03	0.33	100.00	100.00	0.00	32105.50	32000.61	33972032.00	44.62	10224.02	8986.50
6	1	8	9346.00	9644.00	139.30	0	Spot (Block6, Row8, Column1)	2579.34	2592.50	496.69	0.00	0.19	1594.00	1712.07	1594.00	607.67	0.03	0.35	78.00	26.00	0.00	998.50	985.34	1356734.00	1.43	2041.48	2025.00
6	2	8	9652.00	9639.00	148.65	0	Spot (Block6, Row8, Column2)	11536.64	10994.50	5380.68	0.02	0.47	1699.00	1733.59	1699.00	306.80	0.01	0.18	100.00	100.00	0.00	9295.50	9837.64	6945059.00	31.95	4156.76	3858.00
6	3	8	9941.00	9639.00	150.45	0	Spot (Block6, Row8, Column3)	28230.98	23658.50	19452.11	0.08	0.69	1716.00	1785.87	1716.00	417.46	0.02	0.23	100.00	100.00	3.23	21942.50	26514.98	17503216.00	63.35	6423.25	5807.00
6	4	8	10248.00	9642.00	166.60	0	Spot (Block6, Row8, Column4)	64328.25	65535.00	5449.61	0.01	0.08	1769.00	1845.05	1769.00	494.20	0.02	0.27	100.00	100.00	93.76	63766.00	62559.25	49468924.00	126.43	19664.68	15009.00
6	5	8	10537.00	9642.00	157.05	0	Spot (Block6, Row8, Column5)	2861.43	2718.00	583.53	0.02	0.20	1811.00	2038.52	1811.00	968.48	0.05	0.48	47.00	7.00	0.00	907.00	1050.43	1957220.00	0.85	2096.94	2110.00
6	6	8	10851.00	9650.00	240.85	0	Spot (Block6, Row8, Column6)	58303.54	65535.00	14552.75	0.05	0.25	2088.00	2765.50	2088.00	1988.62	0.12	0.72	100.00	100.00	75.54	63447.00	56215.54	97484752.00	27.93	13689.03	13741.00
6	7	8	11150.00	9650.00	147.65	0	Spot (Block6, Row8, Column7)	37176.84	36044.00	18096.98	0.01	0.49	2030.00	2329.37	2030.00	1181.95	0.06	0.51	100.00	100.00	9.27	34014.00	35146.84	22045916.00	29.48	9623.81	8108.00
6	8	8	11440.00	9650.00	162.10	0	Spot (Block6, Row8, Column8)	63216.43	65535.00	7837.01	0.02	0.12	2005.00	2151.69	2005.00	712.13	0.03	0.33	100.00	100.00	88.95	63530.00	61211.43	46338088.00	85.75	15571.19	13296.50
7	1	1	13864.00	7564.00	163.60	0	Spot (Block7, Row1, Column1)	57424.19	65535.00	12233.51	0.06	0.21	1509.00	1612.83	1509.00	476.60	0.03	0.30	100.00	100.00	58.85	64026.00	55915.19	42838844.00	117.10	13501.65	11683.50
7	2	1	14163.00	7570.00	153.35	0	Spot (Block7, Row1, Column2)	4037.57	3854.00	1474.30	0.02	0.37	1494.00	1558.23	1494.00	391.86	0.02	0.25	97.00	91.00	0.00	2360.00	2543.57	2612309.00	6.33	2099.57	2036.00
7	3	1	14462.00	7566.00	197.20	0	Spot (Block7, Row1, Column3)	1729.29	1676.00	282.73	0.01	0.16	1393.00	1421.35	1393.00	213.69	0.01	0.15	64.00	33.00	0.00	283.00	336.29	1916050.00	1.44	1513.91	1503.00
7	4	1	14756.00	7571.00	166.25	0	Spot (Block7, Row1, Column4)	2946.29	2714.50	930.96	0.04	0.32	1394.00	1426.87	1394.00	201.98	0.01	0.14	99.00	92.00	0.00	1320.50	1552.29	2262752.00	7.52	1817.78	1810.00
7	5	1	15059.00	7572.00	165.30	0	Spot (Block7, Row1, Column5)	2270.12	2183.50	493.58	0.02	0.22	1414.00	1462.79	1414.00	223.70	0.01	0.15	93.00	79.00	0.00	769.50	856.12	1725294.00	3.61	1687.87	1651.00
7	6	1	15357.00	7575.00	154.60	0	Spot (Block7, Row1, Column6)	4930.83	4460.00	1880.61	0.04	0.38	1403.00	1455.26	1403.00	216.41	0.02	0.15	100.00	99.00	0.00	3057.00	3527.83	3214903.00	16.06	2295.98	2246.50
7	7	1	15654.00	7582.00	154.55	0	Spot (Block7, Row1, Column7)	3892.65	3817.00	1244.87	0.01	0.32	1385.00	1417.58	1385.00	202.78	0.01	0.14	100.00	100.00	0.00	2432.00	2507.65	2545795.00	12.21	1995.08	1906.50
7	8	1	15966.00	7571.00	171.45	0	Spot (Block7, Row1, Column8)	2316.47	2231.00	491.69	0.02	0.21	1453.00	1482.73	1453.00	217.74	0.01	0.15	95.00	82.00	0.00	778.00	863.47	1897185.00	3.83	1757.03	1744.50
7	1	2	13856.00	7867.00	208.25	0	Spot (Block7, Row2, Column1)	1613.04	1590.00	235.93	0.01	0.15	1403.00	1472.18	1403.00	300.15	0.02	0.20	36.00	4.00	0.00	187.00	210.04	1996939.00	0.47	1530.66	1497.50
7	2	2	14161.00	7870.00	155.50	0	Spot (Block7, Row2, Column2)	1898.97	1885.00	260.33	0.00	0.14	1400.00	1436.38	1400.00	219.54	0.01	0.15	84.00	55.00	0.00	485.00	498.97	1264711.00	2.11	1591.84	1537.00
7	3	2	14469.00	7864.00	206.10	0	Spot (Block7, Row2, Column3)	1643.34	1608.00	242.37	0.01	0.15	1353.00	1374.29	1353.00	198.87	0.01	0.14	61.00	28.00	0.00	255.00	290.34	1986801.00	1.35	1438.19	1433.00
7	4	2	14757.00	7885.00	195.05	0	Spot (Block7, Row2, Column4)	1817.67	1776.00	312.34	0.01	0.17	1394.00	1436.56	1394.00	250.73	0.01	0.17	66.00	36.00	0.00	382.00	423.67	1948547.00	1.52	1522.34	1499.00
7	5	2	15062.00	7875.00	194.10	0	Spot (Block7, Row2, Column5)	8181.96	8051.00	2405.47	0.01	0.29	1486.00	1664.19	1486.00	938.68	0.05	0.56	100.00	99.00	0.00	6565.00	6695.96	8689246.00	6.94	3371.41	3355.00
7	6	2	15359.00	7876.00	147.00	-50	Spot (Block7, Row2, Column6)	1741.43	1703.00	235.93	0.01	0.14	1554.00	2095.02	1554.00	1824.32	0.13	0.87	0.00	0.00	0.00	149.00	187.43	1023962.00	-0.19	1651.14	1574.00
7	7	2	15660.00	7892.00	174.30	0	Spot (Block7, Row2, Column7)	1839.29	1784.00	257.61	0.01	0.14	1530.00	1757.41	1530.00	992.47	0.06	0.56	0.00	0.00	0.00	254.00	309.29	1548686.00	0.08	1683.33	1630.50
7	8	2	15959.00	7879.00	147.00	-50	Spot (Block7, Row2, Column8)	1578.98	1541.00	225.73	0.01	0.14	1503.00	1601.77	1503.00	510.55	0.03	0.32	3.00	0.00	0.00	38.00	75.98	933175.00	-0.04	1604.34	1533.00
7	1	3	13862.00	8162.00	170.15	0	Spot (Block7, Row3, Column1)	2454.82	2322.50	586.30	0.02	0.24	1405.00	1455.84	1405.00	220.45	0.02	0.15	97.00	86.00	0.00	917.50	1049.82	1993310.00	4.53	1695.60	1682.50
7	2	3	14151.00	8179.00	180.80	0	Spot (Block7, Row3, Column2)	1862.40	1810.00	294.89	0.01	0.16	1460.00	1543.75	1460.00	532.60	0.02	0.35	33.00	0.00	0.00	350.00	402.40	1707818.00	0.60	1635.51	1607.00
7	3	3	14454.00	8167.00	191.35	0	Spot (Block7, Row3, Column3)	2185.50	2061.00	605.45	0.03	0.28	1402.00	1453.04	1402.00	246.72	0.02	0.17	83.00	61.00	0.00	659.00	783.50	2257621.00	2.97	1609.29	1590.00
7	4	3	14757.00	8171.00	155.50	0	Spot (Block7, Row3, Column4)	7720.42	6950.00	3658.64	0.05	0.47	1405.00	1458.37	1405.00	241.76	0.02	0.17	100.00	100.00	0.00	5545.00	6315.42	5126358.00	25.90	2725.59	2557.00
7	5	3	15020.00	8194.00	201.35	0	Spot (Block7, Row3, Column5)	1803.90	1723.00	505.94	0.02	0.28	1494.00	1733.80	1494.00	961.44	0.06	0.55	3.00	1.00	0.00	229.00	309.90	2074490.00	0.07	1584.75	1475.50
7	6	3	15361.00	8169.00	238.55	0	Spot (Block7, Row3, Column6)	59189.68	65535.00	13816.84	0.04	0.23	1853.00	2690.82	1853.00	2091.23	0.16	0.78	100.00	100.00	77.95	63682.00	57336.68	96894720.00	27.02	13359.57	13240.50
7	7	3	15657.00	8178.00	147.00	-50	Spot (Block7, Row3, Column7)	2195.24	2175.00	368.90	0.00	0.17	1727.00	2122.77	1727.00	1367.61	0.09	0.64	0.00	0.00	0.00	448.00	468.24	1301776.00	0.05	1965.50	1899.00
7	8	3	15959.00	8180.00	182.05	0	Spot (Block7, Row3, Column8)	61211.18	65535.00	11132.42	0.03	0.18	1619.00	1779.23	1619.00	784.24	0.04	0.44	100.00	100.00	83.33	63916.00	59592.18	57294276.00	75.78	14450.86	12856.00
7	1	4	13856.00	8470.00	152.70	0	Spot (Block7, Row4, Column1)	8364.90	7872.00	3981.72	0.03	0.48	1492.00	1598.50	1492.00	834.67	0.03	0.52	100.00	95.00	0.00	6380.00	6872.90	5361902.00	8.11	3290.30	3023.50
7	2	4	14156.00	8471.00	173.15	0	Spot (Block7, Row4, Column2)	34043.65	32757.00	16192.72	0.02	0.48	1618.00	1866.59	1618.00	1099.09	0.06	0.59	100.00	100.00	3.95	31139.00	32425.65	28426492.00	29.28	7587.71	7316.00
7	3	4	14453.00	8472.00	152.25	0	Spot (Block7, Row4, Column3)	23732.81	22361.50	12122.41	0.03	0.51	1595.00	1773.57	1595.00	777.12	0.05	0.44	100.00	100.00	0.00	20766.50	22137.81	15046604.00	28.26	6265.61	5603.00
7	4	4	14747.00	8475.00	206.20	0	Spot (Block7, Row4, Column4)	1850.61	1845.00	293.96	0.00	0.16	1491.00	1537.66	1491.00	266.62	0.01	0.17	61.00	31.00	0.00	354.00	359.61	2246640.00	1.17	1624.91	1567.00
7	5	4	15027.00	8466.00	180.65	0	Spot (Block7, Row4, Column5)	2023.80	1890.00	758.74	0.03	0.37	1500.00	1562.66	1500.00	293.10	0.02	0.19	56.00	33.00	0.00	390.00	523.80	1851777.00	1.57	1676.60	1602.50
7	6	4	15355.00	8481.00	198.25	0	Spot (Block7, Row4, Column6)	10124.71	10217.00	2769.76	0.00	0.27	1749.00	2024.06	1749.00	1022.79	0.06	0.51	100.00	99.00	0.00	8468.00	8375.71	11289047.00	7.92	3896.78	3628.00
7	7	4	15655.00	8478.00	147.00	-50	Spot (Block7, Row4, Column7)	2202.67	2166.00	349.90	0.01	0.16	1758.00	2079.76	1758.00	1111.62	0.07	0.53	3.00	0.00	0.00	408.00	444.67	1301779.00	0.11	1982.70	1943.50
7	8	4	15963.00	8483.00	159.45	0	Spot (Block7, Row4, Column8)	2192.96	2150.00	356.42	0.01	0.16	1638.00	1801.64	1638.00	739.00	0.04	0.41	29.00	0.00	0.00	512.00	554.96	1546035.00	0.53	1916.36	1930.00
7	1	5	13859.00	8765.00	154.20	0	Spot (Block7, Row5, Column1)	7424.00	6314.00	3869.99	0.07	0.52	1635.00	2061.72	1635.00	1503.47	0.10	0.73	88.00	69.00	0.00	4679.00	5789.00	4877569.00	3.57	2728.66	2644.00
7	2	5	14151.00	8766.00	180.25	0	Spot (Block7, Row5, Column2)	62608.15	65535.00	8663.65	0.02	0.14	1965.00	2434.55	1965.00	1527.54	0.09	0.63	100.00	100.00	86.94	63570.00	60643.15	57036640.00	39.39	15760.70	15027.00
7	3	5	14460.00	8768.00	169.85	0	Spot (Block7, Row5, Column3)	55991.53	65535.00	14258.49	0.07	0.25	1825.00	2069.15	1825.00	935.46	0.05	0.45	100.00	100.00	59.55	63710.00	54166.53	44849644.00	57.64	12123.46	11208.00
7	4	5	14752.00	8772.00	158.10	0	Spot (Block7, Row5, Column4)	3875.04	3576.00	1286.10	0.03	0.33	1642.00	1752.26	1642.00	606.37	0.03	0.35	94.00	74.00	0.00	1934.00	2233.04	2669900.00	3.50	2226.45	2186.00
7	5	5	15053.00	8772.00	149.15	0	Spot (Block7, Row5, Column5)	26313.61	24882.00	14179.70	0.02	0.54	1601.00	1657.34	1601.00	285.98	0.02	0.17	100.00	100.00	0.16	23281.00	24712.61	16077617.00	86.22	6587.16	5609.00
7	6	5	15353.00	8776.00	147.00	-50	Spot (Block7, Row5, Column6)	1932.69	1891.00	258.21	0.01	0.13	1731.50	1946.31	1731.50	830.57	0.05	0.43	1.00	0.00	0.00	159.50	201.19	1136423.00	-0.02	1889.64	1770.00
7	7	5	15658.00	8773.00	225.35	0	Spot (Block7, Row5, Column7)	60713.53	65535.00	11287.67	0.03	0.19	2019.00	2470.49	2019.00	1375.03	0.09	0.56	100.00	100.00	80.49	63516.00	58694.53	88399992.00	42.36	14838.47	13839.00
7	8	5	15954.00	8780.00	147.00	-50	Spot (Block7, Row5, Column8)	2606.44	2531.50	576.25	0.01	0.22	1722.00	2017.10	1722.00	1122.36	0.07	0.56	34.00	1.00	0.00	809.50	884.44	1532588.00	0.53	2148.60	2115.00
7	1	6	13855.00	9064.00	239.30	0	Spot (Block7, Row6, Column1)	59236.52	65535.00	13517.68	0.04	0.23	1834.00	2576.07	1834.00	1876.89	0.15	0.73	100.00	100.00	76.90	63701.00	57402.52	97682256.00	30.19	13793.15	13410.50
7	2	6	14152.00	9065.00	229.75	0	Spot (Block7, Row6, Column2)	59126.23	65535.00	13347.21	0.04	0.23	2046.00	2663.56	2046.00	1764.01	0.11	0.66	100.00	100.00	75.59	63489.00	57080.23	89872984.00	32.01	14373.30	13039.50
7	3	6	14448.00	9071.00	151.45	0	Spot (Block7, Row6, Column3)	9414.76	8853.00	4573.83	0.03	0.49	1755.00	2043.54	1755.00	1129.20	0.07	0.55	99.00	90.00	0.00	7098.00	7659.76	5903053.00	6.53	3765.32	3198.50
7	4	6	14747.00	9069.00	173.75	0	Spot (Block7, Row6, Column4)	2314.95	2298.00	379.66	0.00	0.16	1611.00	1700.93	1611.00	1051.20	0.02	0.62	19.00	0.00	0.00	687.00	703.95	1949184.00	0.58	1839.21	1778.00
7	5	6	15055.00	9064.00	159.30	0	Spot (Block7, Row6, Column5)	8202.46	7069.50	4395.35	0.06	0.54	1662.00	1840.71	1662.00	1650.53	0.04	0.90	88.00	68.00	0.00	5407.50	6540.46	5725319.00	3.85	3501.56	2488.00
7	6	6	15354.00	9066.00	218.65	0	Spot (Block7, Row6, Column6)	2261.01	2181.00	398.49	0.02	0.18	1840.00	2062.54	1840.00	948.56	0.05	0.46	10.00	0.00	0.00	341.00	421.01	3084021.00	0.21	1990.79	1921.50
7	7	6	15653.00	9076.00	167.20	0	Spot (Block7, Row6, Column7)	3622.87	3543.50	891.55	0.01	0.25	1965.00	2148.85	1965.00	865.03	0.04	0.40	76.00	42.00	0.00	1578.50	1657.87	2818592.00	1.70	2418.62	2374.00
7	8	6	15956.00	9094.00	160.70	0	Spot (Block7, Row6, Column8)	2529.65	2450.00	546.61	0.01	0.22	1740.00	1801.28	1740.00	401.97	0.02	0.22	72.00	44.00	0.00	710.00	789.65	1803642.00	1.81	2002.10	1999.00
7	1	7	13854.00	9367.00	167.05	0	Spot (Block7, Row7, Column1)	42637.29	42360.50	18488.42	0.00	0.43	1610.00	1948.63	1610.00	1143.62	0.08	0.59	100.00	100.00	24.55	40750.50	41027.29	33001456.00	35.58	8873.27	8240.50
7	2	7	14149.00	9369.00	147.00	-50	Spot (Block7, Row7, Column2)	1813.10	1787.00	290.98	0.01	0.16	1712.00	1984.08	1712.00	1044.92	0.06	0.53	0.00	0.00	0.00	75.00	101.10	1075169.00	-0.16	1727.15	1675.00
7	3	7	14462.00	9367.00	198.10	0	Spot (Block7, Row7, Column3)	1707.09	1687.00	260.28	0.01	0.15	1601.00	1640.85	1601.00	325.57	0.01	0.20	26.00	0.00	0.00	86.00	106.09	1908526.00	0.20	1659.45	1615.50
7	4	7	14742.00	9366.00	221.90	0	Spot (Block7, Row7, Column4)	1800.23	1763.00	279.79	0.01	0.16	1597.00	1675.11	1597.00	527.35	0.02	0.31	14.00	0.00	0.00	166.00	203.23	2536518.00	0.24	1666.13	1644.00
7	5	7	15050.00	9375.00	147.00	-50	Spot (Block7, Row7, Column5)	2103.42	2104.00	293.92	0.00	0.14	1680.00	2070.28	1680.00	1922.76	0.09	0.93	0.00	0.00	0.00	424.00	423.42	1247329.00	0.02	1942.33	1893.00
7	6	7	15352.00	9372.00	222.60	0	Spot (Block7, Row7, Column6)	57348.91	65535.00	13745.12	0.06	0.24	2149.00	2761.99	2149.00	1724.55	0.11	0.62	100.00	100.00	66.55	63386.00	55199.91	81092304.00	31.65	14857.24	14201.50
7	7	7	15680.00	9390.00	170.35	0	Spot (Block7, Row7, Column7)	2707.44	2571.00	700.64	0.02	0.26	2030.00	2265.24	2030.00	960.59	0.05	0.42	32.00	4.00	0.00	541.00	677.44	2163241.00	0.46	2238.02	2049.00
7	8	7	15952.00	9379.00	192.10	0	Spot (Block7, Row7, Column8)	16047.91	16126.00	4340.42	0.00	0.27	1873.00	2001.62	1873.00	581.65	0.03	0.29	100.00	100.00	0.00	14253.00	14174.91	16705874.00	24.15	5329.84	4973.00
7	1	8	13849.00	9669.00	156.60	0	Spot (Block7, Row8, Column1)	1937.87	1810.00	478.25	0.03	0.25	1484.00	1577.99	1484.00	516.83	0.03	0.33	36.00	6.00	0.00	326.00	453.87	1302247.00	0.70	1656.85	1639.00
7	2	8	14133.00	9669.00	189.40	0	Spot (Block7, Row8, Column2)	1863.08	1820.50	281.81	0.01	0.15	1526.00	1569.66	1526.00	254.44	0.01	0.16	56.00	29.00	0.00	294.50	337.08	1881714.00	1.15	1745.67	1685.00
7	3	8	14440.00	9671.00	188.30	0	Spot (Block7, Row8, Column3)	1932.41	1907.00	342.51	0.01	0.18	1495.00	1566.80	1495.00	371.16	0.02	0.24	56.00	16.00	0.00	412.00	437.41	1928544.00	0.99	1681.91	1668.00
7	4	8	14750.00	9672.00	173.30	0	Spot (Block7, Row8, Column4)	64460.07	65535.00	4706.75	0.01	0.07	1631.00	1739.08	1631.00	534.99	0.03	0.31	100.00	100.00	92.82	63904.00	62829.07	53889188.00	117.24	17330.41	15016.50
7	5	8	15033.00	9692.00	166.50	0	Spot (Block7, Row8, Column5)	1867.99	1856.00	272.53	0.00	0.15	1640.00	1858.64	1640.00	908.54	0.05	0.49	0.00	0.00	0.00	216.00	227.99	1434620.00	0.01	1757.69	1686.00
7	6	8	15353.00	9674.00	240.65	0	Spot (Block7, Row8, Column6)	58345.47	65535.00	14523.99	0.05	0.25	1925.00	2571.35	1925.00	1753.45	0.13	0.68	100.00	100.00	75.25	63610.00	56420.47	97379824.00	31.81	13490.73	13286.00
7	7	8	15655.00	9681.00	147.65	0	Spot (Block7, Row8, Column7)	3768.35	3705.00	1080.07	0.01	0.29	1867.00	2150.44	1867.00	1176.74	0.06	0.55	66.00	36.00	0.00	1838.00	1901.35	2238399.00	1.37	2600.26	2408.00
7	8	8	15942.00	9678.00	161.20	0	Spot (Block7, Row8, Column8)	63768.63	65535.00	6856.41	0.01	0.11	1894.00	2009.37	1894.00	622.96	0.03	0.31	100.00	100.00	90.86	63641.00	61874.63	46041400.00	99.14	18324.30	14505.50
8	1	1	18367.00	7592.00	163.15	0	Spot (Block8, Row1, Column1)	53201.05	65535.00	15075.07	0.09	0.28	974.00	1083.60	974.00	564.06	0.05	0.52	100.00	100.00	50.55	64561.00	52227.05	38943508.00	92.40	12409.35	10147.50
8	2	1	18659.00	7598.00	153.40	0	Spot (Block8, Row1, Column2)	7020.74	6787.00	3021.20	0.01	0.43	936.00	1046.00	936.00	527.67	0.05	0.50	100.00	100.00	0.00	5851.00	6084.74	4535400.00	11.32	2185.42	2061.50
8	3	1	18966.00	7592.00	174.55	0	Spot (Block8, Row1, Column3)	1149.72	1116.50	143.85	0.01	0.13	896.00	911.96	896.00	107.30	0.01	0.12	92.00	52.00	0.00	220.50	253.72	972667.00	2.22	999.08	1003.00
8	4	1	19257.00	7593.00	150.45	0	Spot (Block8, Row1, Column4)	5068.10	4817.00	2172.58	0.02	0.43	883.00	893.08	883.00	109.64	0.00	0.12	100.00	100.00	0.00	3934.00	4185.10	3132089.00	38.08	1948.36	1773.50
8	5	1	19570.00	7603.00	178.30	0	Spot (Block8, Row1, Column5)	1168.53	1158.00	135.08	0.00	0.12	889.00	903.41	889.00	118.87	0.01	0.13	92.00	55.00	0.00	269.00	279.53	1037656.00	2.23	1004.13	990.00
8	6	1	19853.00	7599.00	150.80	0	Spot (Block8, Row1, Column6)	3368.66	3267.00	1187.90	0.01	0.35	895.00	909.05	895.00	103.31	0.01	0.11	100.00	100.00	0.00	2372.00	2473.66	2095305.00	23.81	1485.43	1415.00
8	7	1	20159.00	7605.00	149.65	0	Spot (Block8, Row1, Column7)	5057.38	4792.00	2424.84	0.02	0.48	902.00	915.48	902.00	98.83	0.01	0.11	100.00	100.00	0.00	3890.00	4155.38	3074890.00	41.91	1941.64	1845.50
8	8	1	20471.00	7606.00	172.35	0	Spot (Block8, Row1, Column8)	1616.86	1526.00	416.39	0.03	0.26	915.00	933.71	915.00	136.55	0.01	0.15	99.00	88.00	0.00	611.00	701.86	1333913.00	5.00	1118.18	1099.00
8	1	2	18352.00	7903.00	199.75	0	Spot (Block8, Row2, Column1)	1122.23	1099.00	162.55	0.01	0.14	909.00	977.59	909.00	492.64	0.03	0.50	3.00	0.00	0.00	190.00	213.23	1271491.00	0.29	1007.39	999.00
8	2	2	18661.00	7896.00	141.15	0	Spot (Block8, Row2, Column2)	1258.89	1271.00	191.15	0.00	0.15	908.00	942.43	908.00	138.36	0.02	0.15	87.00	64.00	0.00	363.00	350.89	679799.00	2.29	1055.71	1029.00
8	3	2	18961.00	7903.00	194.00	0	Spot (Block8, Row2, Column3)	1105.46	1096.00	125.61	0.00	0.11	891.00	903.45	891.00	97.20	0.01	0.11	79.00	55.00	0.00	205.00	214.46	1172891.00	2.08	977.39	976.50
8	4	2	19266.00	7900.00	184.95	0	Spot (Block8, Row2, Column4)	1213.03	1188.00	164.00	0.01	0.14	903.00	934.28	903.00	143.91	0.01	0.15	88.00	48.00	0.00	285.00	310.03	1170574.00	1.94	1007.23	999.50
8	5	2	19573.00	7903.00	188.35	0	Spot (Block8, Row2, Column5)	12625.49	12348.00	4041.88	0.01	0.32	905.00	951.49	905.00	188.25	0.02	0.20	100.00	100.00	0.00	11443.00	11720.49	12650745.00	62.01	3641.70	2919.00
8	6	2	19856.00	7897.00	280.35	0	Spot (Block8, Row2, Column6)	1139.69	1071.00	271.71	0.03	0.24	915.00	1040.40	915.00	440.95	0.06	0.42	17.00	2.00	0.00	156.00	224.69	2623567.00	0.23	995.63	938.50
8	7	2	20164.00	7907.00	224.05	0	Spot (Block8, Row2, Column7)	1050.33	1023.00	126.25	0.01	0.12	896.00	922.81	896.00	158.03	0.01	0.17	42.00	8.00	0.00	127.00	154.33	1508281.00	0.81	929.60	924.50
8	8	2	20465.00	7901.00	214.25	0	Spot (Block8, Row2, Column8)	1046.37	1028.00	87.53	0.01	0.08	899.00	960.11	899.00	410.70	0.03	0.43	0.00	0.00	0.00	129.00	147.37	1373878.00	0.21	957.93	935.00
8	1	3	18359.00	8192.00	149.85	0	Spot (Block8, Row3, Column1)	2598.59	2453.00	794.51	0.03	0.31	898.00	916.51	898.00	187.92	0.01	0.21	100.00	100.00	0.00	1555.00	1700.59	1600734.00	8.95	1410.06	1338.00
8	2	3	18665.00	8215.00	202.00	0	Spot (Block8, Row3, Column2)	1097.89	1082.00	129.60	0.01	0.12	904.00	936.28	904.00	169.32	0.02	0.18	53.00	13.00	0.00	178.00	193.89	1276848.00	0.95	975.58	982.00
8	3	3	18952.00	8195.00	157.45	0	Spot (Block8, Row3, Column3)	1655.93	1588.50	397.48	0.02	0.24	896.00	923.54	896.00	137.43	0.01	0.15	99.00	95.00	0.00	692.50	759.93	1132659.00	5.33	1091.23	1069.00
8	4	3	19259.00	8199.00	156.60	0	Spot (Block8, Row3, Column4)	4435.02	4062.00	2012.55	0.04	0.45	920.00	950.49	920.00	115.95	0.01	0.12	100.00	100.00	0.00	3142.00	3515.02	2984766.00	30.05	1669.50	1582.00
8	5	3	19551.00	8194.00	165.85	0	Spot (Block8, Row3, Column5)	1471.62	1458.00	298.25	0.00	0.20	934.00	1031.33	934.00	397.96	0.04	0.39	66.00	17.00	0.00	524.00	537.62	1122844.00	1.11	1085.95	1098.00
8	6	3	19861.00	8197.00	202.50	0	Spot (Block8, Row3, Column6)	37010.64	32512.00	20928.00	0.06	0.57	997.00	1220.50	997.00	652.47	0.09	0.53	100.00	100.00	23.92	31515.00	36013.64	43006648.00	54.85	8563.86	8798.50
8	7	3	20178.00	8222.00	213.45	0	Spot (Block8, Row3, Column7)	1144.94	1130.00	139.97	0.01	0.12	962.50	1138.82	962.50	679.28	0.07	0.60	0.00	0.00	0.00	167.50	182.44	1479268.00	0.01	1015.57	1002.00
8	8	3	20462.00	8204.00	171.70	0	Spot (Block8, Row3, Column8)	61280.40	65535.00	10785.42	0.03	0.18	942.00	1082.75	942.00	621.15	0.06	0.57	100.00	100.00	79.54	64593.00	60338.40	50311720.00	96.91	13686.71	11931.50
8	1	4	18360.00	8497.00	155.55	0	Spot (Block8, Row4, Column1)	4176.98	3882.00	1883.87	0.03	0.45	891.00	931.24	891.00	225.61	0.02	0.24	100.00	100.00	0.00	2991.00	3285.98	2781870.00	14.39	1580.85	1506.50
8	2	4	18658.00	8498.00	182.55	0	Spot (Block8, Row4, Column2)	9435.31	8590.00	4519.71	0.04	0.48	932.00	1048.01	932.00	422.76	0.05	0.40	100.00	100.00	0.00	7658.00	8503.31	8793707.00	19.84	2665.96	2645.00
8	3	4	18959.00	8498.00	154.00	0	Spot (Block8, Row4, Column3)	23452.44	21973.00	12266.03	0.03	0.52	914.00	1015.05	914.00	327.80	0.05	0.32	100.00	100.00	0.00	21059.00	22538.44	15220632.00	68.45	5251.44	4026.00
8	4	4	19238.00	8505.00	182.75	0	Spot (Block8, Row4, Column4)	1136.95	1119.00	120.65	0.01	0.11	910.00	941.82	910.00	127.59	0.01	0.14	80.00	40.00	0.00	209.00	226.95	1064187.00	1.53	995.77	984.00
8	5	4	19539.00	8475.00	153.55	0	Spot (Block8, Row4, Column5)	1536.25	1302.00	1433.50	0.07	0.93	909.00	938.62	909.00	144.72	0.01	0.15	82.00	66.00	0.00	393.00	627.25	1001635.00	4.13	1138.85	1113.00
8	6	4	19860.00	8500.00	194.90	0	Spot (Block8, Row4, Column6)	14951.75	15003.50	4510.96	0.00	0.30	954.00	1062.40	954.00	466.57	0.05	0.44	100.00	100.00	0.00	14049.50	13997.75	16117981.00	29.77	4270.11	3841.00
8	7	4	20153.00	8502.00	226.70	0	Spot (Block8, Row4, Column7)	1271.81	1228.00	211.99	0.02	0.17	986.00	1081.92	986.00	393.99	0.04	0.36	25.00	2.00	0.00	242.00	285.81	1878465.00	0.48	1066.63	1035.00
8	8	4	20460.00	8513.00	167.25	0	Spot (Block8, Row4, Column8)	1604.87	1552.50	508.02	0.01	0.32	982.00	1044.56	982.00	381.49	0.03	0.37	77.00	21.00	0.00	570.50	622.87	1242169.00	1.47	1179.60	1187.00
8	1	5	18358.00	8799.00	152.95	0	Spot (Block8, Row5, Column1)	12952.37	11732.00	6948.54	0.04	0.54	906.00	1069.48	906.00	528.92	0.07	0.49	100.00	100.00	0.00	10826.00	12046.37	8302467.00	22.47	3193.40	2617.00
8	2	5	18656.00	8794.00	171.15	0	Spot (Block8, Row5, Column2)	62314.40	65535.00	9339.42	0.02	0.15	1012.00	1234.02	1012.00	636.36	0.09	0.52	100.00	100.00	84.82	64523.00	61302.40	50911384.00	95.98	13669.22	12445.50
8	3	5	18958.00	8793.00	161.25	0	Spot (Block8, Row5, Column3)	36481.58	32843.00	19134.21	0.05	0.52	1001.00	1164.43	1001.00	518.42	0.07	0.45	100.00	100.00	12.64	31842.00	35480.58	26266820.00	68.13	6641.48	6294.00
8	4	5	19256.00	8799.00	158.25	0	Spot (Block8, Row5, Column4)	1785.02	1745.00	405.08	0.01	0.23	964.00	1013.33	964.00	285.46	0.02	0.28	97.00	64.00	0.00	781.00	821.02	1233447.00	2.70	1183.47	1170.00
8	5	5	19556.00	8795.00	150.90	0	Spot (Block8, Row5, Column5)	15697.30	14815.00	7709.13	0.03	0.49	956.00	979.49	956.00	156.84	0.01	0.16	100.00	100.00	0.00	13859.00	14741.30	9826513.00	93.84	4100.67	3650.00
8	6	5	19865.00	8804.00	180.10	0	Spot (Block8, Row5, Column6)	1358.00	1337.00	228.39	0.01	0.17	960.00	1024.82	960.00	370.98	0.03	0.36	50.00	7.00	0.00	377.00	398.00	1223555.00	0.90	1050.31	1025.00
8	7	5	20163.00	8800.00	197.90	0	Spot (Block8, Row5, Column7)	30505.38	26078.50	16766.40	0.07	0.55	999.00	1163.54	999.00	529.86	0.07	0.46	100.00	100.00	3.24	25079.50	29506.38	33861004.00	55.38	7199.95	7225.00
8	8	5	20462.00	8807.00	161.10	0	Spot (Block8, Row5, Column8)	1648.14	1586.50	347.57	0.02	0.21	976.00	1066.24	976.00	375.69	0.04	0.35	76.00	37.00	0.00	610.50	672.14	1189955.00	1.55	1198.63	1178.00
8	1	6	18355.00	9087.00	201.20	0	Spot (Block8, Row6, Column1)	31680.44	24428.00	20713.93	0.11	0.65	939.00	1205.17	939.00	666.08	0.11	0.55	100.00	100.00	16.61	23489.00	30741.44	36432712.00	45.75	7123.94	6955.50
8	2	6	18654.00	9093.00	205.95	0	Spot (Block8, Row6, Column2)	20428.02	19272.00	9297.00	0.03	0.46	1017.00	1261.27	1017.00	662.64	0.09	0.53	100.00	100.00	0.00	18255.00	19411.02	24595336.00	28.92	5401.08	5077.00
8	3	6	18947.00	9094.00	151.25	0	Spot (Block8, Row6, Column3)	6334.23	5684.00	2989.89	0.05	0.47	1001.00	1119.18	1001.00	412.53	0.05	0.37	100.00	100.00	0.00	4683.00	5333.23	3984231.00	12.64	2140.22	1943.50
8	4	6	19260.00	9090.00	201.50	0	Spot (Block8, Row6, Column4)	1235.69	1211.00	179.80	0.01	0.15	987.00	1004.28	987.00	139.15	0.01	0.14	71.00	38.00	0.00	224.00	248.69	1424752.00	1.66	1056.51	1080.00
8	5	6	19557.00	9096.00	148.15	0	Spot (Block8, Row6, Column5)	12246.93	12040.50	5510.75	0.01	0.45	980.00	1000.66	980.00	151.93	0.01	0.15	100.00	100.00	0.00	11060.50	11266.93	7397145.00	74.02	3322.70	3026.00
8	6	6	19833.00	9092.00	217.20	0	Spot (Block8, Row6, Column6)	1167.89	1125.00	199.15	0.02	0.17	956.00	1021.03	956.00	333.78	0.03	0.33	24.00	0.00	0.00	169.00	211.89	1578993.00	0.44	1018.18	1006.50
8	7	6	20158.00	9103.00	140.85	0	Spot (Block8, Row6, Column7)	2021.68	1714.00	2124.05	0.07	1.05	969.00	1036.39	969.00	362.85	0.03	0.35	91.00	53.00	0.00	745.00	1052.68	1087663.00	2.72	1344.22	1319.50
8	8	6	20451.00	9103.00	151.10	0	Spot (Block8, Row6, Column8)	1269.96	1274.00	141.38	0.00	0.11	957.00	988.79	957.00	168.09	0.01	0.17	81.00	44.00	0.00	317.00	312.96	796266.00	1.67	1101.17	1074.50
8	1	7	18354.00	9391.00	170.55	0	Spot (Block8, Row7, Column1)	12686.67	10988.50	6642.85	0.06	0.52	889.00	1010.12	889.00	440.91	0.06	0.44	100.00	100.00	0.00	10099.50	11797.67	10276202.00	26.48	2977.65	2893.00
8	2	7	18653.00	9394.00	198.50	0	Spot (Block8, Row7, Column2)	1056.30	1032.50	102.73	0.01	0.10	905.00	1012.88	905.00	381.45	0.05	0.38	1.00	0.00	0.00	127.50	151.30	1176722.00	0.11	950.42	943.00
8	3	7	18980.00	9409.00	225.70	0	Spot (Block8, Row7, Column3)	1032.54	1016.00	124.18	0.01	0.12	912.00	943.44	912.00	198.90	0.01	0.21	19.00	3.00	0.00	104.00	120.54	1512668.00	0.45	964.42	924.00
8	4	7	19242.00	9393.00	235.35	0	Spot (Block8, Row7, Column4)	1094.34	1080.00	132.47	0.01	0.12	955.00	1002.39	955.00	301.72	0.02	0.30	12.00	0.00	0.00	125.00	139.34	1744383.00	0.30	1005.46	993.50
8	5	7	19556.00	9390.00	201.20	0	Spot (Block8, Row7, Column5)	1163.35	1134.50	138.69	0.01	0.12	936.00	1013.53	936.00	349.94	0.03	0.35	22.00	0.00	0.00	198.50	227.35	1337856.00	0.43	1028.98	1006.00
8	6	7	19854.00	9400.00	191.40	0	Spot (Block8, Row7, Column6)	24275.66	23850.00	11614.99	0.01	0.48	997.00	1249.03	997.00	730.97	0.10	0.59	100.00	100.00	0.00	22853.00	23278.66	25173870.00	31.50	5471.10	5343.00
8	7	7	20146.00	9412.00	157.40	0	Spot (Block8, Row7, Column7)	2080.92	1930.00	717.10	0.03	0.34	972.00	1085.74	972.00	435.35	0.05	0.40	83.00	56.00	0.00	958.00	1108.92	1421267.00	2.29	1272.96	1219.50
8	8	7	20459.00	9404.00	190.80	0	Spot (Block8, Row7, Column8)	23060.05	23638.00	6432.30	0.01	0.28	964.00	1052.67	964.00	450.28	0.04	0.43	100.00	100.00	0.00	22674.00	22096.05	23636536.00	48.87	5743.18	5161.50
8	1	8	18339.00	9695.00	177.60	0	Spot (Block8, Row8, Column1)	1303.17	1284.00	266.05	0.01	0.20	849.00	882.92	849.00	183.35	0.02	0.21	83.00	57.00	0.00	435.00	454.17	1145487.00	2.29	967.99	960.50
8	2	8	18658.00	9690.00	223.05	0	Spot (Block8, Row8, Column2)	1018.51	999.50	128.24	0.01	0.13	859.00	865.11	859.00	105.20	0.00	0.12	67.00	33.00	0.00	140.50	159.51	1452389.00	1.46	910.03	889.00
8	3	8	18936.00	9691.00	174.80	0	Spot (Block8, Row8, Column3)	1235.98	1197.00	215.18	0.01	0.17	864.00	898.33	864.00	298.03	0.02	0.33	62.00	17.00	0.00	333.00	371.98	1053051.00	1.13	976.84	990.50
8	4	8	19254.00	9699.00	168.90	0	Spot (Block8, Row8, Column4)	64252.65	65535.00	5466.19	0.01	0.09	928.00	1038.61	928.00	434.80	0.05	0.42	100.00	100.00	93.03	64607.00	63324.65	50695860.00	145.39	17687.52	14098.50
8	5	8	19547.00	9706.00	216.15	0	Spot (Block8, Row8, Column5)	1196.85	1184.00	166.50	0.00	0.14	975.00	1116.78	975.00	586.80	0.06	0.53	1.00	0.00	0.00	209.00	221.85	1594204.00	0.14	1042.76	1013.50
8	6	8	19858.00	9702.00	193.80	0	Spot (Block8, Row8, Column6)	42410.96	42822.00	21819.68	0.00	0.51	1032.00	1328.49	1032.00	823.45	0.11	0.62	100.00	100.00	37.89	41790.00	41378.96	44998432.00	49.89	8684.58	8676.00
8	7	8	20154.00	9712.00	167.15	0	Spot (Block8, Row8, Column7)	2254.90	2109.50	625.56	0.03	0.28	981.00	1139.05	981.00	622.16	0.06	0.55	88.00	43.00	0.00	1128.50	1273.90	1754313.00	1.79	1344.18	1346.50
8	8	8	20444.00	9704.00	162.90	0	Spot (Block8, Row8, Column8)	62136.47	65535.00	10455.17	0.02	0.17	1037.00	1246.16	1037.00	656.53	0.08	0.53	100.00	100.00	86.14	64498.00	61099.47	45732884.00	92.75	15178.71	10593.50
9	1	1	4830.00	12010.00	158.40	0	Spot (Block9, Row1, Column1)	60182.47	65535.00	9488.78	0.04	0.16	1031.00	1224.34	1031.00	615.59	0.07	0.50	100.00	100.00	68.17	64504.00	59151.47	41405916.00	95.78	14736.35	12722.50
9	2	1	5130.00	12016.00	150.40	0	Spot (Block9, Row1, Column2)	45185.30	48948.00	19546.71	0.03	0.43	980.00	1065.12	980.00	360.02	0.04	0.34	100.00	100.00	35.26	47968.00	44205.30	28195800.00	122.55	8664.50	7771.50
9	3	1	5435.00	12019.00	147.95	0	Spot (Block9, Row1, Column3)	12908.16	11557.00	7742.98	0.05	0.60	983.00	1024.02	983.00	230.97	0.02	0.23	100.00	100.00	0.00	10574.00	11925.16	7719078.00	51.45	3178.95	2978.00
9	4	1	5727.00	12019.00	147.85	0	Spot (Block9, Row1, Column4)	36446.22	35115.50	18004.79	0.02	0.49	1012.00	1114.65	1012.00	505.35	0.04	0.45	100.00	100.00	7.91	34103.50	35434.22	21649112.00	69.91	8136.44	7310.50
9	5	1	6033.00	12020.00	147.75	0	Spot (Block9, Row1, Column5)	31537.90	27857.00	20425.34	0.05	0.65	1031.00	1095.91	1031.00	260.69	0.03	0.24	100.00	100.00	7.90	26826.00	30506.90	18765080.00	116.78	6329.12	5424.00
9	6	1	6326.00	12021.00	147.35	0	Spot (Block9, Row1, Column6)	47251.93	50363.00	18096.73	0.03	0.38	1034.00	1100.79	1034.00	311.25	0.03	0.28	100.00	100.00	35.65	49329.00	46217.93	27831556.00	148.28	10748.82	9021.00
9	7	1	6624.00	12023.00	152.60	0	Spot (Block9, Row1, Column7)	59374.31	65535.00	10193.61	0.04	0.17	1011.00	1081.64	1011.00	302.90	0.03	0.28	100.00	100.00	65.73	64524.00	58363.31	37940504.00	192.45	13023.01	11164.00
9	8	1	6936.00	12023.00	163.85	0	Spot (Block9, Row1, Column8)	2952.78	2567.00	1191.26	0.06	0.40	998.00	1025.89	998.00	170.27	0.01	0.17	100.00	99.00	0.00	1569.00	1954.78	2188012.00	11.32	1410.07	1364.00
9	1	2	4843.00	12316.00	224.50	0	Spot (Block9, Row2, Column1)	1111.46	1092.00	147.70	0.01	0.13	962.00	1051.55	962.00	349.40	0.04	0.33	2.00	0.00	0.00	130.00	149.46	1606065.00	0.17	997.52	989.00
9	2	2	5125.00	12313.00	132.45	0	Spot (Block9, Row2, Column2)	21807.47	21353.00	8576.47	0.01	0.39	992.00	1085.27	992.00	313.67	0.04	0.29	100.00	100.00	0.00	20361.00	20815.47	10249510.00	66.06	5069.12	4907.50
9	3	2	5428.00	12315.00	146.95	0	Spot (Block9, Row2, Column3)	3194.26	3091.50	972.47	0.01	0.30	992.00	1090.90	992.00	339.33	0.04	0.31	100.00	99.00	0.00	2099.50	2202.26	1878227.00	6.20	1535.62	1515.00
9	4	2	5735.00	12315.00	175.15	0	Spot (Block9, Row2, Column4)	12730.62	12404.00	5314.94	0.01	0.42	1083.00	1202.51	1083.00	515.20	0.05	0.43	100.00	100.00	0.00	11321.00	11647.62	10935603.00	22.38	3444.70	3443.50
9	5	2	6034.00	12321.00	173.35	0	Spot (Block9, Row2, Column5)	25952.29	25219.00	10719.28	0.01	0.41	1111.00	1239.77	1111.00	511.70	0.05	0.41	100.00	100.00	0.00	24108.00	24841.29	21748022.00	48.30	6053.32	5233.00
9	6	2	6326.00	12320.00	148.00	0	Spot (Block9, Row2, Column6)	7416.95	6979.50	3172.65	0.03	0.43	1048.00	1290.05	1048.00	932.00	0.09	0.72	100.00	96.00	0.00	5931.50	6368.95	4435334.00	6.57	2446.71	2207.00
9	7	2	6631.00	12322.00	149.75	0	Spot (Block9, Row2, Column7)	7913.27	7160.50	3861.77	0.04	0.49	1019.00	1099.94	1019.00	438.76	0.03	0.40	100.00	100.00	0.00	6141.50	6894.27	4858750.00	15.53	2541.17	2271.00
9	8	2	6920.00	12317.00	209.60	0	Spot (Block9, Row2, Column8)	1138.78	1115.00	102.95	0.01	0.09	998.00	1068.37	998.00	504.15	0.03	0.47	0.00	0.00	0.00	117.00	140.78	1421201.00	0.14	1094.07	1063.50
9	1	3	4830.00	12610.00	146.10	0	Spot (Block9, Row3, Column1)	34422.41	33523.00	18424.88	0.01	0.54	979.00	1028.83	979.00	317.69	0.02	0.31	100.00	100.00	4.94	32544.00	33443.41	20205988.00	105.11	6584.09	6171.00
9	2	3	5130.00	12612.00	143.15	0	Spot (Block9, Row3, Column2)	5159.11	5006.00	1720.98	0.01	0.33	1059.00	1169.99	1059.00	373.43	0.04	0.32	100.00	100.00	0.00	3947.00	4100.11	2889104.00	10.68	2111.90	2053.00
9	3	3	5423.00	12612.00	145.00	0	Spot (Block9, Row3, Column3)	50419.24	60114.00	17142.23	0.08	0.34	1082.00	1193.38	1082.00	433.52	0.04	0.36	100.00	100.00	45.36	59032.00	49337.24	28789568.00	113.55	11045.02	9367.00
9	4	3	5729.00	12615.00	148.20	0	Spot (Block9, Row3, Column4)	53660.13	65535.00	15828.04	0.09	0.29	1104.00	1215.31	1104.00	396.42	0.04	0.33	100.00	100.00	55.17	64431.00	52556.13	32196312.00	132.30	12242.04	9564.00
9	5	3	6031.00	12619.00	141.45	0	Spot (Block9, Row3, Column5)	40380.77	41251.50	19098.28	0.01	0.47	1164.00	1402.30	1164.00	852.19	0.08	0.61	100.00	100.00	16.97	40087.50	39216.77	21886452.00	45.74	8621.31	7134.00
9	6	3	6331.00	12620.00	240.15	0	Spot (Block9, Row3, Column6)	58850.87	65535.00	13556.61	0.05	0.23	1159.00	1588.32	1159.00	1262.01	0.14	0.79	100.00	100.00	72.26	64376.00	57691.87	97575936.00	45.37	13157.12	12428.50
9	7	3	6636.00	12624.00	146.15	0	Spot (Block9, Row3, Column7)	24202.47	21345.00	14574.05	0.05	0.60	1076.00	1230.73	1076.00	693.99	0.06	0.56	100.00	100.00	0.17	20269.00	23126.47	14061637.00	33.10	5110.14	4363.00
9	8	3	6927.00	12626.00	160.40	0	Spot (Block9, Row3, Column8)	55164.89	65535.00	14343.69	0.07	0.26	1026.00	1146.35	1026.00	583.32	0.05	0.51	100.00	100.00	53.58	64509.00	54138.89	39332908.00	92.61	11739.98	11122.00
9	1	4	4830.00	12910.00	146.75	0	Spot (Block9, Row4, Column1)	52819.15	65535.00	16005.38	0.09	0.30	1014.00	1097.11	1014.00	307.58	0.03	0.28	100.00	100.00	50.34	64521.00	51805.15	31057876.00	168.16	11571.76	9451.00
9	2	4	5125.00	12915.00	165.45	0	Spot (Block9, Row4, Column2)	10572.16	10096.00	4603.97	0.02	0.44	1041.00	1183.50	1041.00	450.17	0.06	0.38	100.00	100.00	0.00	9055.00	9531.16	8024269.00	20.86	3075.65	2984.50
9	3	4	5425.00	12918.00	157.70	0	Spot (Block9, Row4, Column3)	64127.59	65535.00	5710.51	0.01	0.09	1096.00	1239.85	1096.00	485.56	0.05	0.39	100.00	100.00	92.61	64439.00	63031.59	44248456.00	129.52	16869.25	13082.50
9	4	4	5718.00	12921.00	165.45	0	Spot (Block9, Row4, Column4)	1898.46	1862.00	403.70	0.01	0.21	1104.00	1172.08	1104.00	315.19	0.03	0.27	89.00	58.00	0.00	758.00	794.46	1435234.00	2.30	1292.14	1285.00
9	5	4	6009.00	12914.00	145.75	0	Spot (Block9, Row4, Column5)	15183.92	13787.50	8606.50	0.04	0.57	1109.00	1204.62	1109.00	351.98	0.04	0.29	100.00	100.00	0.17	12678.50	14074.92	8806671.00	39.72	3969.23	3218.00
9	6	4	6331.00	12923.00	174.45	0	Spot (Block9, Row4, Column6)	33999.34	33938.00	13988.43	0.00	0.41	1153.00	1326.54	1153.00	710.87	0.06	0.54	100.00	100.00	0.59	32785.00	32846.34	28899452.00	45.96	7441.86	6748.00
9	7	4	6624.00	12926.00	147.45	0	Spot (Block9, Row4, Column7)	16761.12	13239.00	11564.12	0.10	0.69	1136.00	1284.73	1136.00	618.03	0.05	0.48	100.00	100.00	0.00	12103.00	15625.12	9939342.00	25.04	3766.73	3454.00
9	8	4	6927.00	12931.00	148.40	0	Spot (Block9, Row4, Column8)	7265.40	6740.00	3412.78	0.03	0.47	1051.00	1120.70	1051.00	313.54	0.03	0.28	100.00	100.00	0.00	5689.00	6214.40	4395568.00	19.60	2461.83	2207.00
9	1	5	4830.00	13214.00	148.65	0	Spot (Block9, Row5, Column1)	57855.55	65535.00	13117.43	0.05	0.23	1094.00	1352.49	1094.00	771.03	0.09	0.57	100.00	100.00	66.06	64441.00	56761.55	34771460.00	73.28	13647.83	11402.00
9	2	5	5122.00	13211.00	157.70	0	Spot (Block9, Row5, Column2)	57493.41	65535.00	12299.65	0.06	0.21	1086.00	1353.14	1086.00	769.77	0.10	0.57	100.00	100.00	60.41	64449.00	56407.41	39498316.00	72.93	12998.51	11422.00
9	3	5	5427.00	13213.00	153.30	0	Spot (Block9, Row5, Column3)	43676.54	45480.50	19381.19	0.02	0.44	1108.00	1272.32	1108.00	525.26	0.06	0.41	100.00	100.00	30.75	44372.50	42568.54	28127868.00	80.73	8173.11	7607.00
9	4	5	5724.00	13220.00	147.45	0	Spot (Block9, Row5, Column4)	27920.71	25189.00	16236.35	0.04	0.58	1137.00	1235.71	1137.00	412.39	0.04	0.33	100.00	100.00	1.18	24052.00	26783.71	16501139.00	64.71	6172.22	5227.00
9	5	5	6024.00	13216.00	158.25	0	Spot (Block9, Row5, Column5)	64662.48	65535.00	4150.49	0.01	0.06	1127.00	1238.01	1127.00	439.66	0.04	0.36	100.00	100.00	93.92	64408.00	63535.48	44682204.00	144.26	17586.60	13795.00
9	6	5	6326.00	13218.00	147.90	0	Spot (Block9, Row5, Column6)	9099.83	8534.00	3761.73	0.03	0.41	1175.00	1341.41	1175.00	676.36	0.06	0.50	100.00	100.00	0.00	7359.00	7924.83	5432600.00	11.47	2952.51	2524.00
9	7	5	6624.00	13222.00	213.40	0	Spot (Block9, Row5, Column7)	49078.80	63060.00	18607.63	0.11	0.38	1202.00	1468.88	1202.00	913.54	0.09	0.62	100.00	100.00	48.04	61858.00	47876.80	63950308.00	52.12	12343.24	12225.00
9	8	5	6928.00	13225.00	147.40	0	Spot (Block9, Row5, Column8)	34423.67	32458.00	21148.42	0.03	0.61	1072.00	1204.73	1072.00	623.53	0.05	0.52	100.00	100.00	12.48	31386.00	33351.67	20413292.00	53.28	6846.73	5971.00
9	1	6	4821.00	13513.00	242.80	0	Spot (Block9, Row6, Column1)	56330.65	65535.00	13700.63	0.07	0.24	1191.50	1656.40	1191.50	1230.36	0.14	0.74	100.00	100.00	55.44	64343.50	55139.15	95706704.00	44.44	13078.03	12751.00
9	2	6	5118.00	13511.00	224.05	0	Spot (Block9, Row6, Column2)	42842.32	40517.00	18693.61	0.02	0.44	1121.00	1549.50	1121.00	1186.51	0.14	0.77	100.00	100.00	27.96	39396.00	41721.32	61607656.00	34.80	10835.89	10460.00
9	3	6	5415.00	13514.00	150.95	0	Spot (Block9, Row6, Column3)	56980.25	65535.00	13148.34	0.06	0.23	1079.00	1227.22	1079.00	575.97	0.06	0.47	100.00	100.00	62.08	64456.00	55901.25	35612940.00	96.80	12972.57	10190.50
9	4	6	5724.00	13516.00	145.60	0	Spot (Block9, Row6, Column4)	12270.36	11544.00	5820.53	0.03	0.47	1107.00	1179.22	1107.00	352.95	0.03	0.30	100.00	100.00	0.00	10437.00	11163.36	7079997.00	31.42	3341.60	2949.00
9	5	6	6023.00	13516.00	155.15	0	Spot (Block9, Row6, Column5)	64379.19	65535.00	5064.05	0.01	0.08	1172.00	1301.26	1172.00	523.73	0.05	0.40	100.00	100.00	93.35	64363.00	63207.19	42619420.00	120.44	18016.58	15397.00
9	6	6	6327.00	13521.00	152.25	0	Spot (Block9, Row6, Column6)	4090.86	3526.50	2020.66	0.06	0.49	1177.00	1360.32	1177.00	844.86	0.06	0.62	83.00	63.00	0.00	2349.50	2913.86	2593604.00	3.23	1748.35	1656.50
9	7	6	6625.00	13521.00	148.85	0	Spot (Block9, Row6, Column7)	43313.19	47390.00	20498.07	0.04	0.47	1184.00	1380.78	1184.00	1007.26	0.07	0.73	100.00	100.00	31.24	46206.00	42129.19	26204624.00	41.63	9376.53	7577.50
9	8	6	6930.00	13527.00	148.85	0	Spot (Block9, Row6, Column8)	43614.62	47718.00	21257.45	0.04	0.49	1092.00	1167.35	1092.00	308.39	0.03	0.26	100.00	100.00	36.35	46626.00	42522.62	26517840.00	137.64	9453.10	8265.50
9	1	7	4820.00	13811.00	156.80	0	Spot (Block9, Row7, Column1)	16299.35	15173.00	7301.74	0.03	0.45	1064.00	1259.13	1064.00	671.95	0.07	0.53	100.00	100.00	0.00	14109.00	15235.35	11034663.00	22.38	3862.09	3664.00
9	2	7	5122.00	13819.00	184.55	0	Spot (Block9, Row7, Column2)	1818.20	1628.50	485.07	0.05	0.27	1097.00	1240.81	1097.00	589.58	0.05	0.48	45.00	20.00	0.00	531.50	721.20	1734560.00	0.98	1264.79	1240.00
9	3	7	5412.00	13811.00	194.50	0	Spot (Block9, Row7, Column3)	1262.35	1271.00	101.30	0.00	0.08	1059.00	1110.11	1059.00	269.71	0.02	0.24	24.00	0.00	0.00	212.00	203.35	1345665.00	0.56	1116.96	1112.00
9	4	7	5726.00	13826.00	201.20	0	Spot (Block9, Row7, Column4)	1826.35	1718.50	420.59	0.03	0.23	1106.00	1196.43	1106.00	379.19	0.03	0.32	73.00	40.00	0.00	612.50	720.35	2096652.00	1.66	1311.80	1295.50
9	5	7	6019.00	13820.00	181.90	0	Spot (Block9, Row7, Column5)	9738.42	9322.00	4579.87	0.02	0.47	1241.00	1478.78	1241.00	928.19	0.08	0.63	100.00	99.00	0.00	8081.00	8497.42	9115159.00	8.90	3097.89	3077.50
9	6	7	6319.00	13820.00	214.05	0	Spot (Block9, Row7, Column6)	45378.29	52208.00	20275.30	0.06	0.45	1375.00	1833.34	1375.00	1393.65	0.12	0.76	100.00	100.00	37.66	50833.00	44003.29	59400680.00	31.25	11488.33	11575.00
9	7	7	6616.00	13825.00	153.00	0	Spot (Block9, Row7, Column7)	46535.14	48234.00	17991.77	0.02	0.39	1301.00	1583.12	1301.00	1146.87	0.09	0.72	100.00	100.00	33.39	46933.00	45234.14	29829220.00	39.20	11772.47	7477.00
9	8	7	6924.00	13825.00	179.50	0	Spot (Block9, Row7, Column8)	49281.84	51460.00	14246.74	0.02	0.29	1156.00	1317.52	1156.00	875.49	0.06	0.66	100.00	100.00	23.62	50304.00	48125.84	43811748.00	54.79	12315.27	10576.00
9	1	8	4815.00	14115.00	147.70	0	Spot (Block9, Row8, Column1)	1846.33	1792.00	352.75	0.01	0.19	1022.00	1080.61	1022.00	221.31	0.02	0.20	99.00	85.00	0.00	770.00	824.33	1096721.00	3.46	1284.65	1277.50
9	2	8	5122.00	14113.00	146.30	0	Spot (Block9, Row8, Column2)	6437.21	5978.50	2982.25	0.03	0.46	1074.00	1094.55	1074.00	134.83	0.01	0.12	100.00	100.00	0.00	4904.50	5363.21	3785080.00	39.62	2175.19	1966.00
9	3	8	5415.00	14113.00	146.25	0	Spot (Block9, Row8, Column3)	13600.34	11625.00	8946.72	0.07	0.66	1055.00	1109.66	1055.00	296.82	0.02	0.27	100.00	100.00	0.00	10570.00	12545.34	7901799.00	42.08	3198.44	2873.50
9	4	8	5722.00	14120.00	155.90	0	Spot (Block9, Row8, Column4)	63992.42	65535.00	5788.71	0.01	0.09	1088.00	1165.05	1088.00	385.08	0.03	0.33	100.00	100.00	90.12	64447.00	62904.42	42747336.00	163.15	17276.43	15785.00
9	5	8	6005.00	14114.00	161.60	0	Spot (Block9, Row8, Column5)	1739.94	1715.00	298.54	0.01	0.17	1169.50	1355.93	1169.50	767.62	0.06	0.57	30.00	0.00	0.00	545.50	570.44	1263200.00	0.50	1324.40	1326.00
9	6	8	6323.00	14124.00	238.85	0	Spot (Block9, Row8, Column6)	58230.53	65535.00	13677.91	0.05	0.23	1384.00	1746.93	1384.00	1258.40	0.10	0.72	100.00	100.00	69.18	64151.00	56846.53	95615664.00	44.89	13243.55	12830.00
9	7	8	6622.00	14124.00	142.40	0	Spot (Block9, Row8, Column7)	27436.66	26560.00	13868.78	0.01	0.51	1294.00	1523.53	1294.00	827.75	0.07	0.54	100.00	100.00	0.00	25266.00	26142.66	15062725.00	31.31	6795.83	5748.00
9	8	8	6909.00	14126.00	157.95	0	Spot (Block9, Row8, Column8)	64013.80	65535.00	5777.01	0.01	0.09	1219.00	1401.21	1219.00	586.47	0.06	0.42	100.00	100.00	91.42	64316.00	62794.80	44041912.00	106.76	16606.98	14279.00
10	1	1	9336.00	12039.00	160.55	0	Spot (Block10, Row1, Column1)	60956.88	65535.00	8703.70	0.03	0.14	1263.00	1559.75	1263.00	1238.98	0.09	0.79	100.00	100.00	68.44	64272.00	59693.88	43462656.00	47.94	14680.17	12527.50
10	2	1	9627.00	12044.00	153.05	0	Spot (Block10, Row1, Column2)	2493.73	2499.50	578.34	0.00	0.23	1150.00	1208.64	1150.00	313.06	0.02	0.26	99.00	90.00	0.00	1349.50	1343.73	1595988.00	4.10	1519.81	1490.50
10	3	1	9935.00	12048.00	193.45	0	Spot (Block10, Row1, Column3)	1402.88	1350.00	229.59	0.02	0.16	1089.00	1133.38	1089.00	251.20	0.02	0.22	51.00	14.00	0.00	261.00	313.88	1487050.00	1.07	1190.86	1199.00
10	4	1	10231.00	12046.00	151.35	0	Spot (Block10, Row1, Column4)	2258.54	2188.00	512.94	0.01	0.23	1087.00	1149.67	1087.00	801.86	0.02	0.70	72.00	23.00	0.00	1101.00	1171.54	1418366.00	1.38	1412.10	1410.00
10	5	1	10530.00	12050.00	157.45	0	Spot (Block10, Row1, Column5)	1899.85	1827.50	405.04	0.02	0.21	1112.00	1157.67	1112.00	181.04	0.02	0.16	100.00	89.00	0.00	715.50	787.85	1284300.00	4.10	1398.35	1381.00
10	6	1	10828.00	12047.00	160.80	0	Spot (Block10, Row1, Column6)	2213.51	2105.00	574.05	0.02	0.26	1132.00	1163.72	1132.00	143.96	0.01	0.12	99.00	98.00	0.00	973.00	1081.51	1584874.00	7.29	1433.08	1405.00
10	7	1	11126.00	12053.00	148.15	0	Spot (Block10, Row1, Column7)	3394.45	3375.00	914.14	0.00	0.27	1175.00	1186.50	1175.00	161.75	0.00	0.14	100.00	100.00	0.00	2200.00	2219.45	2040065.00	13.65	1737.39	1700.00
10	8	1	11435.00	12050.00	167.20	0	Spot (Block10, Row1, Column8)	2934.79	2874.00	841.98	0.01	0.29	1192.00	1216.70	1192.00	162.94	0.01	0.13	100.00	99.00	0.00	1682.00	1742.79	2280332.00	10.54	1631.76	1622.50
10	1	2	9341.00	12339.00	188.15	0	Spot (Block10, Row2, Column1)	1294.55	1281.00	131.27	0.00	0.10	1114.00	1171.79	1114.00	286.95	0.02	0.24	17.00	0.00	0.00	167.00	180.55	1289372.00	0.43	1197.12	1203.00
10	2	2	9625.00	12340.00	135.05	0	Spot (Block10, Row2, Column2)	1737.37	1722.00	252.58	0.00	0.15	1093.00	1105.19	1093.00	122.31	0.00	0.11	98.00	94.00	0.00	629.00	644.37	856522.00	5.17	1346.26	1362.00
10	3	2	9929.00	12343.00	185.75	0	Spot (Block10, Row2, Column3)	1290.39	1283.00	180.50	0.00	0.14	1031.00	1058.85	1031.00	132.87	0.01	0.13	73.00	45.00	0.00	252.00	259.39	1252966.00	1.74	1139.34	1106.00
10	4	2	10235.00	12352.00	174.65	0	Spot (Block10, Row2, Column4)	1526.50	1488.00	215.15	0.01	0.14	1057.00	1092.22	1057.00	198.85	0.01	0.18	95.00	57.00	0.00	431.00	469.50	1291418.00	2.18	1253.55	1221.00
10	5	2	10535.00	12346.00	184.85	0	Spot (Block10, Row2, Column5)	28043.84	27332.00	9357.42	0.01	0.33	1101.00	1179.34	1101.00	301.01	0.03	0.26	100.00	100.00	0.10	26231.00	26942.84	27006224.00	89.25	7384.90	6442.00
10	6	2	10830.00	12348.00	147.00	-50	Spot (Block10, Row2, Column6)	1612.72	1504.50	295.47	0.03	0.18	1178.00	1377.53	1178.00	773.69	0.07	0.56	18.00	0.00	0.00	326.50	434.72	951503.00	0.30	1363.91	1323.50
10	7	2	11127.00	12342.00	174.55	0	Spot (Block10, Row2, Column7)	1551.75	1536.50	213.26	0.00	0.14	1174.00	1217.56	1174.00	316.19	0.02	0.26	59.00	10.00	0.00	362.50	377.75	1318985.00	1.06	1292.83	1286.00
10	8	2	11430.00	12351.00	147.00	-50	Spot (Block10, Row2, Column8)	1257.07	1253.50	149.37	0.00	0.12	1170.50	1216.98	1170.50	392.10	0.02	0.32	1.00	0.00	0.00	83.00	86.57	741671.00	0.10	1286.24	1281.00
10	1	3	9335.00	12637.00	146.25	0	Spot (Block10, Row3, Column1)	4657.23	4502.00	1482.69	0.01	0.32	1092.00	1113.05	1092.00	136.92	0.01	0.12	100.00	100.00	0.00	3410.00	3565.23	2710509.00	25.88	2028.11	1798.50
10	2	3	9619.00	12658.00	170.65	0	Spot (Block10, Row3, Column2)	1422.82	1383.00	207.47	0.01	0.15	1100.00	1201.63	1100.00	460.45	0.04	0.38	23.00	0.00	0.00	283.00	322.82	1153906.00	0.48	1244.13	1203.00
10	3	3	9902.00	12632.00	145.70	0	Spot (Block10, Row3, Column3)	5410.46	2827.00	10285.06	0.28	1.90	1092.00	1115.31	1092.00	210.30	0.01	0.19	96.00	92.00	1.91	1735.00	4318.46	3121838.00	20.42	2109.95	1505.50
10	4	3	10229.00	12649.00	148.85	0	Spot (Block10, Row3, Column4)	2337.51	2324.00	512.51	0.00	0.22	1070.00	1090.27	1070.00	208.29	0.01	0.19	100.00	98.00	0.00	1254.00	1267.51	1404844.00	5.99	1452.08	1446.00
10	5	3	10527.00	12649.00	148.35	0	Spot (Block10, Row3, Column5)	2221.61	2048.00	746.71	0.04	0.34	1080.00	1256.95	1080.00	760.72	0.07	0.61	63.00	21.00	0.00	968.00	1141.61	1332967.00	1.27	1392.55	1363.00
10	6	3	10830.00	12646.00	221.15	0	Spot (Block10, Row3, Column6)	55279.87	65535.00	14045.52	0.07	0.25	1209.50	1690.84	1209.50	1155.11	0.15	0.68	100.00	100.00	56.31	64325.50	54070.37	77558448.00	46.39	12801.18	11993.00
10	7	3	11128.00	12650.00	147.00	-50	Spot (Block10, Row3, Column7)	1534.91	1509.00	230.79	0.01	0.15	1175.00	1417.98	1175.00	887.50	0.08	0.63	1.00	0.00	0.00	334.00	359.91	904063.00	0.13	1380.50	1353.50
10	8	3	11428.00	12652.00	167.60	0	Spot (Block10, Row3, Column8)	60777.79	65535.00	10886.89	0.03	0.18	1175.00	1273.78	1175.00	606.80	0.04	0.48	100.00	100.00	74.52	64360.00	59602.79	47467924.00	98.06	14708.10	12669.00
10	1	4	9328.00	12942.00	156.50	0	Spot (Block10, Row4, Column1)	2299.12	2201.00	679.96	0.02	0.30	1120.00	1222.02	1120.00	445.97	0.04	0.36	84.00	59.00	0.00	1081.00	1179.12	1554207.00	2.42	1383.43	1342.50
10	2	4	9624.00	12940.00	166.95	0	Spot (Block10, Row4, Column2)	32693.46	31338.00	15492.40	0.02	0.47	1166.00	1364.35	1166.00	696.85	0.07	0.51	100.00	100.00	2.20	30172.00	31527.46	25272068.00	44.96	6955.48	6691.00
10	3	4	9927.00	12942.00	145.75	0	Spot (Block10, Row4, Column3)	8119.11	7652.50	3114.61	0.03	0.38	1113.00	1278.94	1113.00	581.12	0.06	0.45	100.00	100.00	0.00	6539.50	7006.11	4709085.00	11.77	2701.15	2386.50
10	4	4	10216.00	12938.00	199.15	0	Spot (Block10, Row4, Column4)	1253.79	1219.00	155.58	0.01	0.12	1079.00	1091.22	1079.00	135.42	0.00	0.12	51.00	25.00	0.00	140.00	174.79	1413016.00	1.20	1155.07	1122.00
10	5	4	10517.00	12935.00	147.30	0	Spot (Block10, Row4, Column5)	2156.03	1900.50	1166.54	0.05	0.54	1069.00	1108.66	1069.00	269.55	0.02	0.24	90.00	68.00	0.00	831.50	1087.03	1272056.00	3.89	1402.44	1344.50
10	6	4	10831.00	12950.00	190.05	0	Spot (Block10, Row4, Column6)	31165.52	30670.00	9694.37	0.01	0.31	1128.00	1360.34	1128.00	780.62	0.08	0.57	100.00	100.00	0.00	29542.00	30037.52	31570660.00	38.18	7860.13	7009.00
10	7	4	11124.00	12942.00	172.25	0	Spot (Block10, Row4, Column7)	1731.21	1638.00	357.54	0.02	0.21	1196.00	1380.72	1196.00	705.53	0.06	0.51	31.00	1.00	0.00	442.00	535.21	1435172.00	0.50	1294.68	1289.00
10	8	4	11426.00	12953.00	157.00	0	Spot (Block10, Row4, Column8)	1951.86	1863.00	341.96	0.02	0.18	1184.00	1252.03	1184.00	432.31	0.02	0.35	86.00	30.00	0.00	679.00	767.86	1321409.00	1.62	1455.26	1431.00
10	1	5	9327.00	13238.00	147.40	0	Spot (Block10, Row5, Column1)	3632.61	3338.00	1203.95	0.04	0.33	1185.00	1415.82	1185.00	814.38	0.08	0.58	92.00	70.00	0.00	2153.00	2447.61	2165035.00	2.72	1816.20	1628.00
10	2	5	9625.00	13238.00	166.00	0	Spot (Block10, Row5, Column2)	61838.99	65535.00	9144.59	0.03	0.15	1210.00	1528.83	1210.00	888.48	0.10	0.58	100.00	100.00	79.11	64325.00	60628.99	47369132.00	67.88	14472.01	13560.50
10	3	5	9930.00	13243.00	163.65	0	Spot (Block10, Row5, Column3)	55136.64	65535.00	14768.63	0.08	0.27	1130.00	1323.39	1130.00	660.06	0.07	0.50	100.00	100.00	56.68	64405.00	54006.64	40856616.00	81.53	10691.26	9721.00
10	4	5	10222.00	13243.00	171.15	0	Spot (Block10, Row5, Column4)	1703.78	1645.00	365.16	0.02	0.21	1072.00	1152.89	1072.00	447.33	0.03	0.39	61.00	24.00	0.00	573.00	631.78	1385176.00	1.23	1220.19	1204.00
10	5	5	10526.00	13248.00	147.25	0	Spot (Block10, Row5, Column5)	11934.54	11719.00	5025.35	0.01	0.42	1072.00	1090.47	1072.00	161.94	0.01	0.15	100.00	100.00	0.00	10647.00	10862.54	7029444.00	66.96	3695.99	3006.00
10	6	5	10800.00	13254.00	159.55	0	Spot (Block10, Row5, Column6)	1586.06	1558.00	347.72	0.01	0.22	1100.00	1279.17	1100.00	700.83	0.07	0.55	25.00	0.00	0.00	458.00	486.06	1111826.00	0.44	1347.11	1283.00
10	7	5	11129.00	13250.00	214.50	0	Spot (Block10, Row5, Column7)	55842.47	65535.00	14568.46	0.07	0.26	1282.00	1583.56	1282.00	990.08	0.09	0.63	100.00	100.00	61.71	64253.00	54560.47	73210288.00	54.80	13753.66	13023.00
10	8	5	11442.00	13253.00	158.95	0	Spot (Block10, Row5, Column8)	2093.48	2039.00	485.64	0.01	0.23	1177.00	1340.45	1177.00	729.70	0.06	0.54	60.00	14.00	0.00	862.00	916.48	1463344.00	1.03	1484.29	1367.00
10	1	6	9325.00	13539.00	221.80	0	Spot (Block10, Row6, Column1)	51451.09	64968.50	16117.46	0.10	0.31	1205.00	1810.78	1205.00	1420.31	0.18	0.78	100.00	100.00	49.65	63763.50	50246.09	72546728.00	34.95	12907.01	12538.00
10	2	6	9617.00	13544.00	214.95	0	Spot (Block10, Row6, Column2)	53931.84	65535.00	16148.13	0.08	0.30	1208.00	1677.55	1208.00	1303.67	0.14	0.78	100.00	100.00	57.59	64327.00	52723.84	71082920.00	40.08	12798.10	12087.50
10	3	6	9917.00	13544.00	147.55	0	Spot (Block10, Row6, Column3)	2861.14	2879.00	825.46	0.00	0.29	1105.00	1267.30	1105.00	643.04	0.06	0.51	92.00	66.00	0.00	1774.00	1756.14	1696658.00	2.48	1598.63	1564.00
10	4	6	10229.00	13547.00	171.65	0	Spot (Block10, Row6, Column4)	1519.99	1492.00	248.32	0.01	0.16	1061.00	1074.30	1061.00	126.76	0.01	0.12	95.00	73.00	0.00	431.00	458.99	1246390.00	3.52	1210.49	1212.00
10	5	6	10529.00	13549.00	143.25	0	Spot (Block10, Row6, Column5)	6321.29	6088.50	2311.59	0.02	0.37	1079.00	1123.53	1079.00	269.88	0.02	0.24	100.00	100.00	0.00	5009.50	5242.29	3539923.00	19.26	2312.10	2091.00
10	6	6	10829.00	13540.00	181.15	0	Spot (Block10, Row6, Column6)	1349.18	1318.00	217.85	0.01	0.16	1119.00	1284.88	1119.00	713.59	0.06	0.56	1.00	0.00	0.00	199.00	230.18	1249339.00	0.09	1181.47	1183.00
10	7	6	11125.00	13547.00	151.60	0	Spot (Block10, Row6, Column7)	2561.47	2511.50	595.03	0.01	0.23	1196.00	1325.41	1196.00	618.94	0.04	0.47	87.00	52.00	0.00	1315.50	1365.47	1623975.00	2.00	1607.93	1572.00
10	8	6	11425.00	13565.00	167.75	0	Spot (Block10, Row6, Column8)	1716.09	1621.00	320.94	0.02	0.19	1176.00	1219.40	1176.00	277.61	0.02	0.23	77.00	40.00	0.00	445.00	540.09	1333405.00	1.79	1359.38	1369.50
10	1	7	9322.00	13841.00	162.85	0	Spot (Block10, Row7, Column1)	42479.00	41332.00	18313.42	0.01	0.43	1117.00	1430.99	1117.00	920.81	0.11	0.64	100.00	100.00	20.85	40215.00	41362.00	30967344.00	44.58	7927.66	7436.00
10	2	7	9628.00	13850.00	171.05	0	Spot (Block10, Row7, Column2)	1374.62	1337.00	179.89	0.01	0.13	1116.00	1327.46	1116.00	801.09	0.08	0.60	0.00	0.00	0.00	221.00	258.62	1117563.00	0.06	1218.65	1190.00
10	3	7	9925.00	13829.00	171.00	0	Spot (Block10, Row7, Column3)	1220.72	1192.00	162.26	0.01	0.13	1089.00	1122.27	1089.00	215.95	0.01	0.19	28.00	3.00	0.00	103.00	131.72	992446.00	0.46	1156.87	1161.00
10	4	7	10219.00	13848.00	191.25	0	Spot (Block10, Row7, Column4)	1341.61	1324.00	178.67	0.01	0.13	1085.00	1143.38	1085.00	336.88	0.02	0.29	28.00	0.00	0.00	239.00	256.61	1381858.00	0.59	1189.05	1170.00
10	5	7	10526.00	13844.00	244.60	0	Spot (Block10, Row7, Column5)	1417.46	1300.50	534.65	0.04	0.38	1108.00	1327.50	1108.00	808.70	0.08	0.61	4.00	2.00	0.00	192.50	309.46	2452200.00	0.11	1193.29	1107.50
10	6	7	10821.00	13848.00	208.60	0	Spot (Block10, Row7, Column6)	52316.87	65535.00	18004.87	0.10	0.34	1266.00	1770.71	1266.00	1281.69	0.15	0.72	100.00	100.00	58.86	64269.00	51050.87	64978280.00	39.44	12445.13	12351.00
10	7	7	11111.00	13854.00	174.30	0	Spot (Block10, Row7, Column7)	1780.76	1723.00	367.09	0.01	0.21	1211.00	1420.24	1211.00	740.79	0.07	0.52	30.00	0.00	0.00	512.00	569.76	1511862.00	0.49	1378.12	1356.50
10	8	7	11429.00	13852.00	188.85	0	Spot (Block10, Row7, Column8)	45845.27	46556.50	11922.84	0.01	0.26	1206.00	1361.09	1206.00	526.86	0.05	0.39	100.00	100.00	6.90	45350.50	44639.27	45845336.00	84.43	11152.15	9189.00
10	1	8	9312.00	14141.00	149.00	0	Spot (Block10, Row8, Column1)	2090.83	1899.00	815.86	0.04	0.39	1109.00	1197.80	1109.00	448.74	0.03	0.37	86.00	38.00	0.00	790.00	981.83	1271225.00	1.99	1378.27	1366.50
10	2	8	9623.00	14138.00	187.45	0	Spot (Block10, Row8, Column2)	1412.50	1366.00	219.42	0.01	0.16	1095.00	1109.24	1095.00	126.52	0.01	0.11	79.00	53.00	0.00	271.00	317.50	1395548.00	2.40	1239.11	1215.50
10	3	8	9913.00	14146.00	155.65	0	Spot (Block10, Row8, Column3)	1677.78	1611.00	306.03	0.02	0.18	1087.00	1132.82	1087.00	314.23	0.02	0.28	77.00	42.00	0.00	524.00	590.78	1117404.00	1.73	1261.79	1229.00
10	4	8	10223.00	14146.00	161.30	0	Spot (Block10, Row8, Column4)	64003.77	65535.00	6394.04	0.01	0.10	1108.00	1197.97	1108.00	422.02	0.03	0.35	100.00	100.00	91.97	64427.00	62895.77	46211172.00	148.82	17160.52	14081.00
10	5	8	10508.00	14143.00	164.15	0	Spot (Block10, Row8, Column5)	1303.50	1286.00	149.63	0.01	0.11	1111.00	1317.01	1111.00	829.22	0.07	0.63	0.00	0.00	0.00	175.00	192.50	972410.00	-0.02	1213.52	1192.00
10	6	8	10823.00	14150.00	219.80	0	Spot (Block10, Row8, Column6)	54175.43	65535.00	15289.04	0.08	0.28	1277.00	1765.68	1277.00	1280.23	0.14	0.73	100.00	100.00	56.23	64258.00	52898.43	74762872.00	40.94	13148.78	12521.50
10	7	8	11127.00	14148.00	150.30	0	Spot (Block10, Row8, Column7)	1899.85	1873.00	336.30	0.01	0.18	1211.00	1478.99	1211.00	866.11	0.09	0.59	31.00	0.00	0.00	662.00	688.85	1177907.00	0.49	1405.47	1341.00
10	8	8	11410.00	14150.00	161.95	0	Spot (Block10, Row8, Column8)	62942.52	65535.00	8446.74	0.02	0.13	1242.00	1402.50	1242.00	572.49	0.05	0.41	100.00	100.00	88.61	64293.00	61700.52	45885544.00	107.50	14266.94	11935.00
11	1	1	13838.00	12067.00	162.70	0	Spot (Block11, Row1, Column1)	55095.02	65535.00	13841.88	0.08	0.25	993.00	1064.17	993.00	325.39	0.03	0.31	100.00	100.00	55.01	64542.00	54102.02	40164624.00	166.05	12243.13	11177.00
11	2	1	14132.00	12069.00	153.60	0	Spot (Block11, Row1, Column2)	2310.68	2292.00	665.23	0.00	0.29	969.00	1018.10	969.00	255.20	0.02	0.25	100.00	86.00	0.00	1323.00	1341.68	1495013.00	5.06	1387.16	1368.00
11	3	1	14446.00	12076.00	213.20	0	Spot (Block11, Row1, Column3)	1059.25	1014.00	131.78	0.02	0.12	900.00	915.49	900.00	93.31	0.01	0.10	61.00	32.00	0.00	114.00	159.25	1373841.00	1.54	936.25	916.50
11	4	1	14724.00	12080.00	156.25	0	Spot (Block11, Row1, Column4)	2121.26	1921.00	1378.79	0.04	0.65	895.00	908.71	895.00	87.53	0.01	0.10	100.00	99.00	0.00	1026.00	1226.26	1423367.00	13.85	1221.94	1172.00
11	5	1	15035.00	12072.00	165.30	0	Spot (Block11, Row1, Column5)	1330.66	1288.50	192.97	0.01	0.15	902.00	921.55	902.00	123.14	0.01	0.13	97.00	82.00	0.00	386.50	428.66	1005977.00	3.32	1054.81	1041.00
11	6	1	15328.00	12075.00	151.80	0	Spot (Block11, Row1, Column6)	1861.66	1806.50	420.20	0.01	0.23	916.00	943.13	916.00	120.20	0.01	0.13	100.00	99.00	0.00	890.50	945.66	1176572.00	7.64	1175.27	1112.50
11	7	1	15627.00	12080.00	147.75	0	Spot (Block11, Row1, Column7)	2701.49	2604.00	693.55	0.02	0.26	946.00	963.62	946.00	120.53	0.01	0.13	100.00	100.00	0.00	1658.00	1755.49	1607386.00	14.42	1546.74	1495.00
11	8	1	15937.00	12075.00	185.15	0	Spot (Block11, Row1, Column8)	1501.08	1420.00	309.04	0.02	0.21	963.00	969.78	963.00	107.38	0.00	0.11	98.00	90.00	0.00	457.00	538.08	1447040.00	4.95	1092.40	1084.00
11	1	2	13830.00	12366.00	147.00	-50	Spot (Block11, Row2, Column1)	1007.73	1009.00	61.29	0.00	0.06	933.00	980.41	933.00	226.58	0.02	0.23	0.00	0.00	0.00	76.00	74.73	595566.00	0.12	996.21	997.00
11	2	2	14123.00	12367.00	127.55	0	Spot (Block11, Row2, Column2)	1301.30	1290.00	157.51	0.00	0.12	918.00	935.67	918.00	98.84	0.01	0.11	100.00	83.00	0.00	372.00	383.30	567366.00	3.70	1092.76	1057.50
11	3	2	14432.00	12362.00	200.45	0	Spot (Block11, Row2, Column3)	1059.59	1039.00	102.78	0.01	0.10	893.00	900.34	893.00	87.38	0.00	0.10	80.00	45.00	0.00	146.00	166.59	1205818.00	1.82	946.72	936.50
11	4	2	14740.00	12364.00	163.10	0	Spot (Block11, Row2, Column4)	1180.68	1189.00	132.79	0.00	0.11	889.00	909.89	889.00	190.75	0.01	0.21	77.00	26.00	0.00	300.00	291.68	872520.00	1.42	1037.66	1004.00
11	5	2	15038.00	12378.00	183.55	0	Spot (Block11, Row2, Column5)	22367.91	21502.00	8694.35	0.02	0.39	902.00	996.16	902.00	402.82	0.04	0.40	100.00	100.00	0.00	20600.00	21465.91	21204788.00	53.06	5325.94	4493.00
11	6	2	15332.00	12327.00	188.05	0	Spot (Block11, Row2, Column6)	1142.64	1094.00	256.09	0.02	0.22	925.00	1151.38	925.00	791.62	0.10	0.69	1.00	0.00	0.00	169.00	217.64	1147214.00	-0.01	1031.92	947.00
11	7	2	15632.00	12385.00	178.90	0	Spot (Block11, Row2, Column7)	1189.00	1195.00	121.07	0.00	0.10	980.00	1066.05	980.00	461.38	0.04	0.43	1.00	0.00	0.00	215.00	209.00	1066536.00	0.27	1035.87	1022.00
11	8	2	15947.00	12388.00	204.15	0	Spot (Block11, Row2, Column8)	1114.03	1097.00	118.91	0.01	0.11	988.00	1041.08	988.00	375.53	0.02	0.36	2.00	0.00	0.00	109.00	126.03	1319008.00	0.19	1023.95	1000.50
11	1	3	13832.00	12663.00	145.95	0	Spot (Block11, Row3, Column1)	2770.26	2645.00	747.98	0.02	0.27	915.00	934.68	915.00	102.11	0.01	0.11	100.00	100.00	0.00	1730.00	1855.26	1609520.00	17.98	1431.06	1429.00
11	2	3	14128.00	12677.00	184.70	0	Spot (Block11, Row3, Column2)	1151.24	1128.00	148.57	0.01	0.13	931.00	1017.94	931.00	418.16	0.04	0.41	7.00	0.00	0.00	197.00	220.24	1099433.00	0.32	1002.91	994.00
11	3	3	14418.00	12671.00	151.15	0	Spot (Block11, Row3, Column3)	1936.50	1731.00	1132.84	0.05	0.58	913.00	937.69	913.00	111.92	0.01	0.12	99.00	99.00	0.00	818.00	1023.50	1210314.00	8.92	1227.22	1217.00
11	4	3	14731.00	12682.00	149.95	0	Spot (Block11, Row3, Column4)	2207.99	2061.00	623.28	0.03	0.28	900.00	919.34	900.00	172.32	0.01	0.19	100.00	99.00	0.00	1161.00	1307.99	1368952.00	7.48	1372.48	1246.50
11	5	3	14986.00	12684.00	151.75	0	Spot (Block11, Row3, Column5)	1248.73	1196.00	278.22	0.02	0.22	910.00	1099.50	910.00	726.31	0.08	0.66	7.00	0.00	0.00	286.00	338.73	789197.00	0.21	1155.52	1051.00
11	6	3	15330.00	12674.00	222.65	0	Spot (Block11, Row3, Column6)	56815.33	65535.00	13754.14	0.06	0.24	1101.00	1590.71	1101.00	1190.70	0.16	0.75	100.00	100.00	62.18	64434.00	55714.33	80962720.00	46.38	12841.26	12165.00
11	7	3	15630.00	12677.00	147.00	-50	Spot (Block11, Row3, Column7)	1230.74	1203.00	127.69	0.01	0.10	1077.00	1338.17	1077.00	907.71	0.09	0.68	0.00	0.00	0.00	126.00	153.74	723678.00	-0.12	1152.04	1152.50
11	8	3	15930.00	12682.00	174.25	0	Spot (Block11, Row3, Column8)	61798.51	65535.00	9826.00	0.03	0.16	1037.00	1160.96	1037.00	566.76	0.05	0.49	100.00	100.00	83.23	64498.00	60761.51	52343880.00	106.99	13953.75	13278.00
11	1	4	13828.00	12969.00	156.35	0	Spot (Block11, Row4, Column1)	2253.43	2086.00	654.66	0.03	0.29	913.00	990.34	913.00	396.47	0.04	0.40	99.00	74.00	0.00	1173.00	1340.43	1516557.00	3.19	1289.55	1246.00
11	2	4	14127.00	12970.00	181.35	0	Spot (Block11, Row4, Column2)	29952.61	27279.00	16460.94	0.04	0.55	989.00	1187.39	989.00	693.26	0.08	0.58	100.00	100.00	1.84	26290.00	28963.61	27616320.00	41.49	6188.02	6075.50
11	3	4	14427.00	12971.00	151.85	0	Spot (Block11, Row4, Column3)	6533.95	6090.00	2666.06	0.03	0.41	985.00	1157.16	985.00	668.63	0.07	0.58	100.00	100.00	0.00	5105.00	5548.95	4122920.00	8.04	2348.33	2062.50
11	4	4	14718.00	12978.00	208.80	0	Spot (Block11, Row4, Column4)	1091.73	1090.00	93.40	0.00	0.09	929.00	954.89	929.00	123.68	0.01	0.13	67.00	15.00	0.00	161.00	162.73	1361383.00	1.11	1002.76	992.00
11	5	4	15011.00	12973.00	229.10	0	Spot (Block11, Row4, Column5)	1140.16	1100.00	173.69	0.02	0.15	913.00	950.50	913.00	169.56	0.02	0.18	57.00	19.00	0.00	187.00	227.16	1723924.00	1.12	946.97	935.00
11	6	4	15329.00	12970.00	191.45	0	Spot (Block11, Row4, Column6)	27109.18	26617.00	9305.16	0.01	0.34	1040.00	1278.57	1040.00	803.12	0.09	0.63	100.00	100.00	0.00	25577.00	26069.18	28003756.00	32.16	6513.92	5449.00
11	7	4	15623.00	12949.00	232.85	0	Spot (Block11, Row4, Column7)	1294.60	1233.00	240.23	0.02	0.19	1139.00	1372.43	1139.00	774.89	0.08	0.56	1.00	0.00	0.00	94.00	155.60	2018288.00	-0.10	1132.78	1110.00
11	8	4	15931.00	12999.00	176.65	0	Spot (Block11, Row4, Column8)	1581.34	1571.00	246.81	0.00	0.16	1096.00	1202.81	1096.00	491.65	0.04	0.41	48.00	0.00	0.00	475.00	485.34	1377348.00	0.77	1274.34	1262.50
11	1	5	13831.00	13273.00	188.55	0	Spot (Block11, Row5, Column1)	2841.77	2542.00	1429.47	0.05	0.50	942.00	1294.00	942.00	1020.08	0.14	0.79	63.00	41.00	0.00	1600.00	1899.77	2850295.00	1.52	1427.99	1055.00
11	2	5	14125.00	13264.00	174.45	0	Spot (Block11, Row5, Column2)	62025.99	65535.00	10155.23	0.02	0.16	1109.00	1541.40	1109.00	1129.23	0.14	0.73	100.00	100.00	85.71	64426.00	60916.99	52970748.00	53.56	14167.90	11707.00
11	3	5	14430.00	13268.00	172.15	0	Spot (Block11, Row5, Column3)	53232.88	65535.00	16697.38	0.09	0.31	1056.00	1305.85	1056.00	820.40	0.09	0.63	100.00	100.00	54.95	64479.00	52176.88	44077240.00	63.29	9794.91	9424.00
11	4	5	14728.00	13271.00	163.90	0	Spot (Block11, Row5, Column4)	1709.22	1630.00	369.53	0.02	0.22	968.00	1069.01	968.00	546.16	0.04	0.51	62.00	17.00	0.00	662.00	741.22	1273366.00	1.17	1169.49	1135.00
11	5	5	15027.00	13270.00	148.35	0	Spot (Block11, Row5, Column5)	9715.95	9486.00	4619.27	0.01	0.48	920.00	944.48	920.00	112.04	0.01	0.12	100.00	100.00	0.00	8566.00	8795.95	5829571.00	78.29	3052.95	2483.50
11	6	5	15326.00	13276.00	147.00	-50	Spot (Block11, Row5, Column6)	1339.05	1307.00	212.33	0.01	0.16	982.00	1163.52	982.00	715.27	0.07	0.61	3.00	0.00	0.00	325.00	357.05	784682.00	0.25	1139.15	1099.50
11	7	5	15630.00	13278.00	214.00	0	Spot (Block11, Row5, Column7)	55293.36	65535.00	14855.86	0.07	0.27	1173.00	1465.00	1173.00	928.57	0.10	0.63	100.00	100.00	60.52	64362.00	54120.36	72269216.00	57.97	14044.29	13238.00
11	8	5	15939.00	13271.00	148.50	0	Spot (Block11, Row5, Column8)	1643.37	1576.00	412.79	0.02	0.25	1065.00	1207.66	1065.00	626.58	0.05	0.52	32.00	2.00	0.00	511.00	578.37	990951.00	0.70	1320.35	1238.50
11	1	6	13827.00	13564.00	224.50	0	Spot (Block11, Row6, Column1)	53601.09	65535.00	15446.31	0.09	0.29	1042.00	1743.36	1042.00	1492.08	0.22	0.86	100.00	100.00	54.17	64493.00	52559.09	77079152.00	34.76	12528.25	11922.50
11	2	6	14122.00	13566.00	217.40	0	Spot (Block11, Row6, Column2)	52717.94	65535.00	16603.58	0.09	0.31	1124.00	1707.38	1124.00	1407.19	0.18	0.82	100.00	100.00	52.33	64411.00	51593.94	71222640.00	36.25	12738.21	12454.00
11	3	6	14419.00	13571.00	152.25	0	Spot (Block11, Row6, Column3)	2831.24	2704.50	945.62	0.02	0.33	996.00	1232.34	996.00	881.00	0.09	0.71	80.00	48.00	0.00	1708.50	1835.24	1800666.00	1.81	1473.55	1398.00
11	4	6	14715.00	13568.00	160.85	0	Spot (Block11, Row6, Column4)	1290.86	1269.00	175.32	0.01	0.14	925.00	949.28	925.00	115.56	0.01	0.12	92.00	77.00	0.00	344.00	365.86	922966.00	2.96	1058.53	1043.00
11	5	6	15030.00	13576.00	147.20	0	Spot (Block11, Row6, Column5)	7018.83	6397.50	4509.09	0.04	0.64	908.00	944.22	908.00	169.51	0.02	0.18	100.00	100.00	0.00	5489.50	6110.83	4141112.00	35.84	2411.25	1825.50
11	6	6	15343.00	13561.00	205.85	0	Spot (Block11, Row6, Column6)	1113.71	1103.00	112.77	0.00	0.10	983.00	1165.20	983.00	750.38	0.07	0.64	0.00	0.00	0.00	120.00	130.71	1340901.00	-0.07	997.69	996.00
11	7	6	15625.00	13583.00	164.90	0	Spot (Block11, Row6, Column7)	1946.44	1920.50	442.91	0.01	0.23	1098.00	1235.26	1098.00	631.92	0.05	0.51	64.00	19.00	0.00	822.50	848.44	1467612.00	1.13	1337.64	1309.00
11	8	6	15935.00	13589.00	162.95	0	Spot (Block11, Row6, Column8)	1397.64	1376.50	159.25	0.01	0.11	1090.00	1120.62	1090.00	237.45	0.01	0.21	62.00	18.00	0.00	286.50	307.64	1028664.00	1.17	1192.88	1176.00
11	1	7	13827.00	13867.00	174.20	0	Spot (Block11, Row7, Column1)	38815.11	36579.00	19417.91	0.03	0.50	994.00	1336.02	994.00	992.37	0.13	0.74	100.00	100.00	19.71	35585.00	37821.11	32682492.00	37.77	7173.58	6795.50
11	2	7	14140.00	13878.00	230.55	0	Spot (Block11, Row7, Column2)	1091.14	1076.00	119.55	0.01	0.11	1001.00	1245.35	1001.00	865.77	0.09	0.70	0.00	0.00	0.00	75.00	90.14	1666177.00	-0.18	1013.37	1008.00
11	3	7	14418.00	13863.00	187.40	0	Spot (Block11, Row7, Column3)	1070.39	1072.00	94.11	0.00	0.09	961.00	994.18	961.00	286.55	0.01	0.29	2.00	0.00	0.00	111.00	109.39	1057550.00	0.27	1023.89	1006.00
11	4	7	14695.00	13878.00	197.25	0	Spot (Block11, Row7, Column4)	1132.54	1110.00	123.68	0.01	0.11	958.00	1005.49	958.00	288.17	0.02	0.29	13.00	0.00	0.00	152.00	174.54	1246930.00	0.44	1039.06	1025.00
11	5	7	15025.00	13888.00	258.35	0	Spot (Block11, Row7, Column5)	1129.48	1089.00	153.28	0.02	0.14	994.00	1197.22	994.00	848.40	0.08	0.71	0.00	0.00	0.00	95.00	135.48	2184405.00	-0.08	1025.23	1004.00
11	6	7	15328.00	13879.00	206.35	0	Spot (Block11, Row7, Column6)	52764.68	65535.00	17901.95	0.09	0.34	1192.00	1774.17	1192.00	1491.17	0.17	0.84	100.00	100.00	60.25	64343.00	51572.68	63845984.00	34.19	12391.00	11967.50
11	7	7	15623.00	13878.00	147.00	-50	Spot (Block11, Row7, Column7)	1875.01	1853.00	395.99	0.01	0.21	1171.00	1409.68	1171.00	852.25	0.08	0.60	33.00	1.00	0.00	682.00	704.01	1104379.00	0.55	1593.77	1448.00
11	8	7	15925.00	13870.00	187.20	0	Spot (Block11, Row7, Column8)	45420.66	47305.00	13463.51	0.02	0.30	1179.00	1255.12	1179.00	420.69	0.03	0.34	100.00	100.00	9.73	46126.00	44241.66	44830296.00	104.98	11440.28	10555.00
11	1	8	13820.00	14175.00	180.55	0	Spot (Block11, Row8, Column1)	1322.04	1258.00	274.68	0.02	0.21	946.00	1025.51	946.00	442.99	0.04	0.43	32.00	2.00	0.00	312.00	376.04	1201736.00	0.67	1059.05	1042.00
11	2	8	14125.00	14166.00	176.85	0	Spot (Block11, Row8, Column2)	1152.48	1119.00	154.06	0.01	0.13	959.00	963.68	959.00	101.89	0.00	0.11	69.00	47.00	0.00	160.00	193.48	1007265.00	1.85	1021.30	1000.00
11	3	8	14411.00	14175.00	164.05	0	Spot (Block11, Row8, Column3)	1353.29	1294.00	211.21	0.02	0.16	956.00	989.22	956.00	270.56	0.01	0.27	63.00	27.00	0.00	338.00	397.29	1008204.00	1.35	1107.34	1099.00
11	4	8	14719.00	14176.00	171.75	0	Spot (Block11, Row8, Column4)	63796.30	65535.00	6423.72	0.01	0.10	1013.00	1101.58	1013.00	392.85	0.04	0.36	100.00	100.00	90.39	64522.00	62783.30	52441104.00	159.59	15098.13	13879.00
11	5	8	15001.00	14170.00	191.65	0	Spot (Block11, Row8, Column5)	1117.19	1100.00	113.72	0.01	0.10	1016.00	1251.30	1016.00	848.00	0.09	0.68	0.00	0.00	0.00	84.00	101.19	1157408.00	-0.16	1066.15	1059.00
11	6	8	15324.00	14174.00	222.85	0	Spot (Block11, Row8, Column6)	54813.85	65535.00	15780.34	0.08	0.29	1180.50	1752.42	1180.50	1492.88	0.17	0.85	100.00	100.00	59.40	64354.50	53633.35	78439464.00	35.54	12089.99	11727.50
11	7	8	15630.00	14176.00	152.70	0	Spot (Block11, Row8, Column7)	1839.71	1809.00	384.75	0.01	0.21	1107.50	1346.70	1107.50	905.00	0.08	0.67	34.00	0.00	0.00	701.50	732.21	1181097.00	0.54	1308.03	1278.00
11	8	8	15914.00	14178.00	160.70	0	Spot (Block11, Row8, Column8)	63706.80	65535.00	6753.26	0.01	0.11	1125.00	1246.41	1125.00	477.80	0.04	0.38	100.00	100.00	90.62	64410.00	62581.80	45487096.00	130.73	15626.52	12192.50
12	1	1	18340.00	12089.00	162.45	0	Spot (Block12, Row1, Column1)	52073.32	65535.00	16203.19	0.10	0.31	1394.00	1476.82	1394.00	334.54	0.03	0.23	100.00	100.00	50.07	64141.00	50679.32	38170068.00	151.24	10926.43	8658.00
12	2	1	18632.00	12098.00	154.45	0	Spot (Block12, Row1, Column2)	13365.55	12192.00	6797.97	0.04	0.51	1404.00	1502.89	1404.00	686.81	0.03	0.46	100.00	100.00	0.00	10788.00	11961.55	8754434.00	17.27	3804.76	3561.00
12	3	1	18943.00	12099.00	152.15	0	Spot (Block12, Row1, Column3)	6571.22	6083.00	3454.72	0.03	0.53	1381.00	1434.18	1381.00	611.57	0.02	0.43	96.00	86.00	0.00	4702.00	5190.22	4153013.00	8.40	2552.44	2376.00
12	4	1	19231.00	12099.00	153.35	0	Spot (Block12, Row1, Column4)	8997.90	8319.50	4227.69	0.03	0.47	1320.00	1369.23	1320.00	186.57	0.02	0.14	100.00	100.00	0.00	6999.50	7677.90	5794648.00	40.89	2916.16	2556.00
12	5	1	19539.00	12100.00	155.85	0	Spot (Block12, Row1, Column5)	12059.28	10024.00	8062.88	0.08	0.67	1318.00	1377.57	1318.00	241.10	0.02	0.18	100.00	100.00	0.00	8706.00	10741.28	8067661.00	44.30	3116.20	2871.00
12	6	1	19831.00	12102.00	151.50	0	Spot (Block12, Row1, Column6)	20494.37	19281.00	10459.81	0.03	0.51	1395.00	1436.99	1395.00	221.03	0.01	0.15	100.00	100.00	0.00	17886.00	19099.37	12870461.00	86.22	5318.34	4817.00
12	7	1	20129.00	12102.00	154.95	0	Spot (Block12, Row1, Column7)	41744.41	42210.00	19995.23	0.00	0.48	1442.00	1503.49	1442.00	259.93	0.02	0.17	100.00	100.00	24.81	40768.00	40302.41	27426240.00	154.81	9069.55	7925.00
12	8	1	20439.00	12105.00	176.00	0	Spot (Block12, Row1, Column8)	3692.60	3083.00	2215.79	0.08	0.60	1431.00	1484.64	1431.00	218.28	0.02	0.15	100.00	99.00	0.00	1652.00	2261.60	3201483.00	10.12	2040.31	2037.00
12	1	2	18317.00	12391.00	245.60	0	Spot (Block12, Row2, Column1)	1512.29	1491.00	185.15	0.01	0.12	1353.00	1420.22	1353.00	570.83	0.02	0.40	0.00	0.00	0.00	138.00	159.29	2635927.00	0.16	1429.97	1403.00
12	2	2	18629.00	12396.00	135.35	0	Spot (Block12, Row2, Column2)	11200.24	10956.00	3921.78	0.01	0.35	1351.00	1427.32	1351.00	768.46	0.02	0.54	100.00	100.00	0.00	9605.00	9849.24	5555321.00	12.72	4176.68	3529.00
12	3	2	18939.00	12392.00	164.00	0	Spot (Block12, Row2, Column3)	2136.44	2055.50	413.73	0.02	0.19	1324.50	1369.01	1324.50	250.86	0.01	0.18	96.00	77.00	0.00	731.00	811.94	1598054.00	3.06	1589.02	1569.50
12	4	2	19238.00	12402.00	173.00	0	Spot (Block12, Row2, Column4)	7568.65	7572.00	2455.24	0.00	0.32	1364.00	1426.67	1364.00	285.43	0.02	0.20	100.00	100.00	0.00	6208.00	6204.65	6281980.00	21.52	2843.53	2759.50
12	5	2	19538.00	12402.00	190.05	0	Spot (Block12, Row2, Column5)	35641.45	35206.00	12863.82	0.01	0.36	1424.00	1548.58	1424.00	483.20	0.04	0.31	100.00	100.00	1.47	33782.00	34217.45	36389916.00	70.56	8495.01	7192.00
12	6	2	19828.00	12396.00	159.60	0	Spot (Block12, Row2, Column6)	5381.20	4901.00	2271.65	0.04	0.42	1507.00	1778.36	1507.00	925.85	0.07	0.52	97.00	74.00	0.00	3394.00	3874.20	3799130.00	3.89	2329.66	2160.00
12	7	2	20139.00	12402.00	158.65	0	Spot (Block12, Row2, Column7)	4224.82	4044.00	1464.74	0.02	0.35	1496.00	1604.36	1496.00	404.49	0.03	0.25	100.00	98.00	0.00	2548.00	2728.82	2927801.00	6.48	2198.18	2214.00
12	8	2	20433.00	12404.00	167.00	0	Spot (Block12, Row2, Column8)	1653.82	1626.00	152.61	0.01	0.09	1490.00	1549.58	1490.00	374.38	0.02	0.24	9.00	0.00	0.00	136.00	163.82	1281709.00	0.28	1583.54	1585.00
12	1	3	18336.00	12693.00	152.60	0	Spot (Block12, Row3, Column1)	20588.58	19732.00	10797.41	0.02	0.52	1342.50	1393.03	1342.50	419.23	0.02	0.30	100.00	100.00	0.00	18389.50	19246.08	13094337.00	45.79	5251.02	4768.00
12	2	3	18632.00	12699.00	174.25	0	Spot (Block12, Row3, Column2)	2580.94	2501.00	713.31	0.01	0.28	1385.00	1481.73	1385.00	565.05	0.03	0.38	74.00	49.00	0.00	1116.00	1195.94	2183471.00	1.95	1637.94	1618.00
12	3	3	18924.00	12692.00	151.25	0	Spot (Block12, Row3, Column3)	8577.19	7494.00	4097.60	0.06	0.48	1380.00	1419.08	1380.00	260.83	0.01	0.18	100.00	100.00	0.00	6114.00	7197.19	5386478.00	27.44	3076.82	2808.00
12	4	3	19233.00	12695.00	150.75	0	Spot (Block12, Row3, Column4)	33092.21	30315.00	17322.35	0.04	0.52	1474.00	1516.60	1474.00	300.52	0.01	0.20	100.00	100.00	3.19	28841.00	31618.21	20715740.00	105.07	7562.72	6839.50
12	5	3	19537.00	12723.00	163.40	0	Spot (Block12, Row3, Column5)	7696.29	4292.50	11183.80	0.25	1.45	1502.00	1746.47	1502.00	854.04	0.07	0.49	82.00	64.00	1.90	2790.50	6194.29	5679865.00	6.97	3255.04	2067.50
12	6	3	19837.00	12700.00	227.30	0	Spot (Block12, Row3, Column6)	58293.68	65535.00	12821.91	0.05	0.22	1730.00	2291.04	1730.00	1348.60	0.12	0.59	100.00	100.00	65.43	63805.00	56563.68	86508792.00	41.53	13527.84	13159.00
12	7	3	20139.00	12704.00	152.45	0	Spot (Block12, Row3, Column7)	10623.40	9643.00	5853.70	0.04	0.55	1564.00	1895.57	1564.00	1065.62	0.08	0.56	100.00	89.00	0.00	8079.00	9059.40	6788354.00	8.19	3490.76	3225.00
12	8	3	20432.00	12710.00	165.15	0	Spot (Block12, Row3, Column8)	56764.93	65535.00	12808.79	0.06	0.23	1489.00	1587.30	1489.00	538.76	0.03	0.34	100.00	100.00	55.69	64046.00	55275.93	42914684.00	102.42	13404.75	12395.00
12	1	4	18332.00	12994.00	153.35	0	Spot (Block12, Row4, Column1)	32312.68	29494.00	17715.56	0.04	0.55	1374.00	1458.06	1374.00	433.18	0.03	0.30	100.00	100.00	4.83	28120.00	30938.68	20744780.00	71.23	7527.33	6322.00
12	2	4	18631.00	12996.00	180.45	0	Spot (Block12, Row4, Column2)	28041.46	26044.50	14502.97	0.03	0.52	1417.00	1624.60	1417.00	679.05	0.06	0.42	100.00	100.00	0.44	24627.50	26624.46	25629908.00	38.90	6468.16	6531.00
12	3	4	18932.00	12996.00	159.95	0	Spot (Block12, Row4, Column3)	59083.76	65535.00	11343.92	0.05	0.19	1515.00	1700.20	1515.00	684.65	0.05	0.40	100.00	100.00	68.03	64020.00	57568.76	41949852.00	83.81	14947.82	12509.50
12	4	4	19221.00	12985.00	209.75	0	Spot (Block12, Row4, Column4)	2270.07	2203.00	393.58	0.01	0.17	1513.00	1571.68	1513.00	280.29	0.02	0.18	91.00	63.00	0.00	690.00	757.07	2835322.00	2.49	1783.66	1766.00
12	5	4	19523.00	13001.00	154.80	0	Spot (Block12, Row4, Column5)	3968.13	3122.00	3444.08	0.10	0.87	1475.00	1523.40	1475.00	326.56	0.01	0.21	99.00	93.00	0.00	1647.00	2493.13	2618964.00	7.49	2033.79	1857.50
12	6	4	19835.00	13003.00	195.00	0	Spot (Block12, Row4, Column6)	41190.83	41168.00	12654.64	0.00	0.31	1537.00	1811.91	1537.00	879.98	0.07	0.49	100.00	100.00	3.16	39631.00	39653.83	44280184.00	44.75	10553.13	9273.50
12	7	4	20129.00	13000.00	154.05	0	Spot (Block12, Row4, Column7)	6392.59	5453.50	3599.58	0.07	0.56	1640.00	1858.72	1640.00	775.55	0.05	0.42	93.00	75.00	0.00	3813.50	4752.59	4193541.00	5.85	2624.06	2415.00
12	8	4	20428.00	13008.00	164.55	0	Spot (Block12, Row4, Column8)	3300.93	3120.50	1029.54	0.02	0.31	1501.00	1619.00	1501.00	410.95	0.03	0.25	99.00	79.00	0.00	1619.50	1799.93	2482302.00	4.09	1948.67	1920.50
12	1	5	18333.00	13299.00	155.30	0	Spot (Block12, Row5, Column1)	26791.90	22547.50	17097.62	0.07	0.64	1408.00	1840.24	1408.00	1170.94	0.12	0.64	100.00	100.00	1.20	21139.50	25383.90	17789828.00	21.31	5674.85	4342.50
12	2	5	18631.00	13296.00	165.90	0	Spot (Block12, Row5, Column2)	58302.85	65535.00	11977.90	0.05	0.21	1614.00	2026.35	1614.00	1102.26	0.10	0.54	100.00	100.00	64.36	63921.00	56688.85	44660404.00	51.06	13482.22	12666.00
12	3	5	18930.00	13294.00	171.50	0	Spot (Block12, Row5, Column3)	52279.14	65535.00	16481.84	0.10	0.32	1601.00	1830.33	1601.00	800.43	0.06	0.44	100.00	100.00	50.18	63934.00	50678.14	42712452.00	63.03	10208.66	9246.00
12	4	5	19228.00	13299.00	152.60	0	Spot (Block12, Row5, Column4)	12963.56	11917.00	7047.01	0.04	0.54	1453.00	1582.97	1453.00	581.71	0.04	0.37	100.00	100.00	0.00	10464.00	11510.56	8335566.00	19.56	3670.13	3326.00
12	5	5	19528.00	13296.00	157.05	0	Spot (Block12, Row5, Column5)	59018.82	65535.00	11964.18	0.05	0.20	1416.00	1486.86	1416.00	345.43	0.02	0.23	100.00	100.00	71.34	64119.00	57602.82	39956092.00	166.55	15889.06	12646.00
12	6	5	19830.00	13300.00	157.00	0	Spot (Block12, Row5, Column6)	6576.46	6178.00	2477.02	0.03	0.38	1492.00	1664.45	1492.00	697.16	0.05	0.42	100.00	99.00	0.00	4686.00	5084.46	4445684.00	7.05	2620.40	2518.00
12	7	5	20134.00	13306.00	207.15	0	Spot (Block12, Row5, Column7)	52961.12	65535.00	16637.83	0.09	0.31	1706.00	1996.96	1706.00	962.65	0.07	0.48	100.00	100.00	57.45	63829.00	51255.12	64719192.00	52.94	13812.22	13317.00
12	8	5	20427.00	13303.00	152.45	0	Spot (Block12, Row5, Column8)	12848.43	11064.00	8292.03	0.06	0.65	1602.00	1800.08	1602.00	727.03	0.05	0.40	100.00	93.00	0.00	9462.00	11246.43	8145905.00	15.20	3980.14	3587.50
12	1	6	18327.00	13590.00	225.45	0	Spot (Block12, Row6, Column1)	55152.71	65535.00	14893.45	0.07	0.27	1538.00	2323.68	1538.00	1684.06	0.18	0.72	100.00	100.00	57.06	63997.00	53614.71	80413488.00	31.37	13087.05	12524.00
12	2	6	18624.00	13594.00	210.20	0	Spot (Block12, Row6, Column2)	48438.27	54333.00	17679.52	0.05	0.36	1690.00	2298.36	1690.00	1596.83	0.13	0.69	100.00	100.00	37.23	52643.00	46748.27	60887388.00	28.89	12506.48	12021.00
12	3	6	18920.00	13596.00	152.00	0	Spot (Block12, Row6, Column3)	38881.20	36332.00	19488.27	0.03	0.50	1490.00	1725.08	1490.00	962.71	0.06	0.56	100.00	100.00	16.72	34842.00	37391.20	24650788.00	38.60	8920.47	7319.50
12	4	6	19229.00	13598.00	153.65	0	Spot (Block12, Row6, Column4)	5068.58	4528.50	2171.97	0.05	0.43	1385.00	1433.64	1385.00	260.67	0.01	0.18	100.00	100.00	0.00	3143.50	3683.58	3294577.00	13.94	2220.36	2114.50
12	5	6	19525.00	13599.00	155.15	0	Spot (Block12, Row6, Column5)	55437.87	65535.00	14769.23	0.07	0.27	1401.00	1478.36	1401.00	337.87	0.02	0.23	100.00	100.00	60.27	64134.00	54036.87	36977368.00	159.70	12517.14	10637.00
12	6	6	19826.00	13598.00	190.25	0	Spot (Block12, Row6, Column6)	2343.43	2039.00	694.87	0.06	0.30	1498.00	1671.83	1498.00	713.03	0.05	0.43	41.00	22.00	0.00	541.00	845.43	2399668.00	0.94	1682.44	1678.50
12	7	6	20132.00	13601.00	153.95	0	Spot (Block12, Row6, Column7)	17436.69	15450.50	9747.68	0.05	0.56	1565.00	1733.31	1565.00	662.81	0.04	0.38	100.00	100.00	0.00	13885.50	15871.69	11298976.00	23.69	4712.19	4130.50
12	8	6	20433.00	13606.00	152.95	0	Spot (Block12, Row6, Column8)	18536.21	16962.50	11296.32	0.04	0.61	1593.00	1664.20	1593.00	344.27	0.02	0.21	100.00	100.00	0.00	15369.50	16943.21	11826102.00	49.01	5167.58	4555.00
12	1	7	18331.00	13891.00	171.85	0	Spot (Block12, Row7, Column1)	36671.45	33873.00	18475.78	0.03	0.50	1410.00	1752.63	1410.00	1048.31	0.09	0.60	100.00	100.00	11.84	32463.00	35261.45	30034008.00	33.31	7368.17	7343.00
12	2	7	18624.00	13900.00	193.35	0	Spot (Block12, Row7, Column2)	1895.15	1820.00	321.64	0.02	0.17	1468.00	1673.70	1468.00	831.50	0.06	0.50	12.00	0.00	0.00	352.00	427.15	1995596.00	0.27	1536.51	1511.00
12	3	7	18923.00	13898.00	198.05	0	Spot (Block12, Row7, Column3)	1599.52	1592.00	139.84	0.00	0.09	1391.00	1446.72	1391.00	651.06	0.02	0.45	0.00	0.00	0.00	201.00	208.52	1778669.00	0.23	1514.64	1493.00
12	4	7	19223.00	13908.00	193.00	0	Spot (Block12, Row7, Column4)	1793.56	1749.00	245.48	0.01	0.14	1390.00	1456.70	1390.00	338.99	0.02	0.23	52.00	15.00	0.00	359.00	403.56	1883234.00	0.99	1556.19	1548.00
12	5	7	19527.00	13903.00	181.05	0	Spot (Block12, Row7, Column5)	6426.70	6361.00	2297.00	0.00	0.36	1416.00	1668.73	1416.00	844.95	0.07	0.51	100.00	94.00	0.00	4945.00	5010.70	5906136.00	5.63	2708.73	2634.50
12	6	7	19825.00	13902.00	202.40	0	Spot (Block12, Row7, Column6)	50170.91	65535.00	19268.72	0.12	0.38	1740.00	2267.04	1740.00	1478.14	0.11	0.65	100.00	100.00	51.51	63795.00	48430.91	58249020.00	32.41	12311.12	12009.00
12	7	7	20119.00	13908.00	152.35	0	Spot (Block12, Row7, Column7)	24639.35	23439.00	11422.54	0.02	0.46	1572.00	1875.85	1572.00	936.22	0.08	0.50	100.00	100.00	0.00	21867.00	23067.35	15695266.00	24.31	6939.02	5565.00
12	8	7	20438.00	13910.00	191.65	0	Spot (Block12, Row7, Column8)	58209.71	65535.00	11025.22	0.05	0.19	1611.00	1798.24	1611.00	649.06	0.05	0.36	100.00	100.00	55.34	63924.00	56598.71	60480456.00	86.91	14091.10	12133.00
12	1	8	18325.00	14196.00	169.90	0	Spot (Block12, Row8, Column1)	1985.95	1867.50	516.64	0.03	0.26	1367.00	1458.73	1367.00	615.58	0.03	0.42	38.00	6.00	0.00	500.50	618.95	1588759.00	0.86	1576.08	1572.50
12	2	8	18620.00	14198.00	165.25	0	Spot (Block12, Row8, Column2)	3358.27	3027.00	1110.25	0.05	0.33	1389.00	1396.59	1389.00	156.37	0.00	0.11	100.00	99.00	0.00	1638.00	1969.27	2548928.00	12.55	1806.08	1791.50
12	3	8	18916.00	14193.00	155.05	0	Spot (Block12, Row8, Column3)	6408.74	5448.00	3619.54	0.07	0.56	1388.00	1420.55	1388.00	301.50	0.01	0.21	100.00	100.00	0.00	4060.00	5020.74	4223361.00	16.54	2396.29	2310.00
12	4	8	19224.00	14201.00	163.75	0	Spot (Block12, Row8, Column4)	63210.02	65535.00	7572.80	0.02	0.12	1405.00	1499.76	1405.00	588.47	0.03	0.39	100.00	100.00	85.22	64130.00	61805.02	47028712.00	104.87	16495.49	13447.00
12	5	8	19510.00	14202.00	182.80	0	Spot (Block12, Row8, Column5)	1851.46	1812.00	283.78	0.01	0.15	1407.00	1636.79	1407.00	869.98	0.07	0.53	6.00	0.00	0.00	405.00	444.46	1732966.00	0.25	1534.04	1522.50
12	6	8	19823.00	14198.00	223.70	0	Spot (Block12, Row8, Column6)	57817.49	65535.00	13380.45	0.05	0.23	1617.00	2187.48	1617.00	1509.77	0.13	0.69	100.00	100.00	66.60	63918.00	56200.49	83084680.00	36.85	13802.15	13441.00
12	7	8	20129.00	14204.00	149.10	0	Spot (Block12, Row8, Column7)	12623.41	12435.00	6082.44	0.01	0.48	1496.00	1768.60	1496.00	878.36	0.07	0.50	100.00	100.00	0.00	10939.00	11127.41	7624539.00	12.36	4557.71	4074.00
12	8	8	20415.00	14203.00	161.20	0	Spot (Block12, Row8, Column8)	63857.52	65535.00	6320.89	0.01	0.10	1518.00	1713.11	1518.00	615.80	0.05	0.36	100.00	100.00	90.11	64017.00	62339.52	45850144.00	100.92	17416.80	14317.50
13	1	1	4806.00	16509.00	158.35	0	Spot (Block13, Row1, Column1)	60493.98	65535.00	9515.01	0.03	0.16	512.00	631.49	512.00	379.25	0.09	0.60	100.00	100.00	69.38	65023.00	59981.98	41680732.00	157.84	13710.90	11740.00
13	2	1	5104.00	16516.00	148.25	0	Spot (Block13, Row1, Column2)	15525.39	15188.00	7562.46	0.01	0.49	459.50	501.81	459.50	200.75	0.04	0.40	100.00	100.00	0.00	14728.50	15065.89	9284184.00	74.84	3160.99	2796.00
13	3	1	5409.00	16511.00	150.10	0	Spot (Block13, Row1, Column3)	1738.72	1595.00	809.15	0.04	0.47	441.00	461.85	441.00	87.66	0.02	0.19	100.00	100.00	0.00	1154.00	1297.72	1069314.00	14.57	703.53	662.50
13	4	1	5699.00	16521.00	145.70	0	Spot (Block13, Row1, Column4)	12704.27	12294.50	5808.80	0.01	0.46	448.00	465.90	448.00	80.83	0.02	0.17	100.00	100.00	0.00	11846.50	12256.27	7343067.00	151.40	2764.48	2385.00
13	5	1	6004.00	16519.00	145.05	0	Spot (Block13, Row1, Column5)	4450.20	4149.00	2505.55	0.03	0.56	437.00	461.19	437.00	119.67	0.02	0.26	100.00	100.00	0.00	3712.00	4013.20	2567764.00	33.33	1214.39	1072.00
13	6	1	6301.00	16522.00	144.60	0	Spot (Block13, Row1, Column6)	9999.69	9550.50	4769.49	0.02	0.48	438.00	455.21	438.00	81.95	0.02	0.18	100.00	100.00	0.00	9112.50	9561.69	5659827.00	116.47	2510.51	2186.00
13	7	1	6596.00	16524.00	145.60	0	Spot (Block13, Row1, Column7)	14719.69	14776.00	6679.26	0.00	0.45	449.00	464.46	449.00	77.20	0.01	0.17	100.00	100.00	0.00	14327.00	14270.69	8478542.00	184.66	3262.41	3140.00
13	8	1	6906.00	16521.00	154.70	0	Spot (Block13, Row1, Column8)	3140.67	2926.00	1239.81	0.03	0.39	469.00	471.88	469.00	52.98	0.00	0.11	100.00	100.00	0.00	2457.00	2671.67	2063421.00	50.37	1097.05	952.00
13	1	2	4802.00	16810.00	147.00	-50	Spot (Block13, Row2, Column1)	509.07	510.00	24.09	0.00	0.05	454.00	510.76	454.00	270.72	0.05	0.53	0.00	0.00	0.00	56.00	55.07	299333.00	-0.01	498.43	499.00
13	2	2	5096.00	16814.00	124.70	0	Spot (Block13, Row2, Column2)	2577.87	2592.50	762.45	0.00	0.30	447.00	465.15	447.00	85.56	0.02	0.18	100.00	100.00	0.00	2145.50	2130.87	1067239.00	24.69	964.34	925.00
13	3	2	5403.00	16812.00	163.95	0	Spot (Block13, Row2, Column3)	696.73	690.00	111.62	0.00	0.16	445.00	454.74	445.00	51.66	0.01	0.11	98.00	90.00	0.00	245.00	251.73	517670.00	4.68	516.06	511.00
13	4	2	5709.00	16821.00	186.50	0	Spot (Block13, Row2, Column4)	1315.95	1283.00	407.79	0.01	0.31	477.00	506.67	477.00	137.30	0.03	0.27	100.00	95.00	0.00	806.00	838.95	1285683.00	5.89	711.31	699.00
13	5	2	6010.00	16822.00	174.35	0	Spot (Block13, Row2, Column5)	36849.59	35507.50	15486.10	0.02	0.42	468.00	536.84	468.00	301.88	0.06	0.56	100.00	100.00	6.04	35039.50	36381.59	31101104.00	120.29	7490.78	6259.00
13	6	2	6307.00	16810.00	153.35	0	Spot (Block13, Row2, Column6)	652.71	655.50	88.84	0.00	0.14	456.00	563.87	456.00	548.18	0.09	0.97	0.00	0.00	0.00	199.50	196.71	419040.00	0.16	530.70	525.00
13	7	2	6603.00	16824.00	146.55	0	Spot (Block13, Row2, Column7)	1160.27	1103.50	348.49	0.02	0.30	461.00	486.03	461.00	231.09	0.02	0.48	98.00	65.00	0.00	642.50	699.27	677597.00	2.92	658.25	663.00
13	8	2	6904.00	16823.00	147.00	-50	Spot (Block13, Row2, Column8)	463.64	468.00	22.78	0.00	0.05	465.00	500.54	465.00	295.18	0.03	0.59	0.00	0.00	0.00	3.00	-1.36	274473.00	-0.13	455.31	456.00
13	1	3	4803.00	17111.00	140.60	0	Spot (Block13, Row3, Column1)	7441.98	6809.50	3717.80	0.04	0.50	460.00	467.18	460.00	61.46	0.01	0.13	100.00	100.00	0.00	6349.50	6981.98	4003784.00	113.48	2031.42	1911.00
13	2	3	5102.00	17107.00	169.60	0	Spot (Block13, Row3, Column2)	815.35	776.00	290.10	0.02	0.36	466.00	514.16	466.00	266.86	0.04	0.52	56.00	9.00	0.00	310.00	349.35	657984.00	1.13	556.98	555.00
13	3	3	5390.00	17114.00	140.45	0	Spot (Block13, Row3, Column3)	3511.96	3304.00	1600.32	0.03	0.46	466.00	486.09	466.00	135.02	0.02	0.28	100.00	100.00	0.00	2838.00	3045.96	1871876.00	22.41	1220.17	1073.00
13	4	3	5704.00	17118.00	143.85	0	Spot (Block13, Row3, Column4)	15840.10	15544.50	7731.59	0.01	0.49	477.00	494.64	477.00	86.97	0.02	0.18	100.00	100.00	0.00	15067.50	15363.10	8997177.00	176.45	3172.46	2657.00
13	5	3	5995.00	17120.00	147.45	0	Spot (Block13, Row3, Column5)	2189.74	2002.00	1201.54	0.04	0.55	497.00	654.66	497.00	622.87	0.12	0.95	88.00	57.00	0.00	1505.00	1692.74	1294137.00	2.46	920.01	741.00
13	6	3	6301.00	17118.00	228.70	0	Spot (Block13, Row3, Column6)	43423.45	36608.00	18846.47	0.07	0.43	511.00	793.79	511.00	863.47	0.19	1.09	100.00	100.00	34.26	36097.00	42912.45	65265956.00	49.37	10395.67	9977.50
13	7	3	6609.00	17123.00	146.10	0	Spot (Block13, Row3, Column7)	2902.29	2545.50	1620.87	0.06	0.56	489.00	632.86	489.00	661.31	0.11	1.04	83.00	67.00	0.00	2056.50	2413.29	1683328.00	3.43	966.87	874.00
13	8	3	6898.00	17127.00	164.40	0	Spot (Block13, Row3, Column8)	59092.08	65535.00	12718.61	0.04	0.22	478.00	578.31	478.00	513.10	0.08	0.89	100.00	100.00	70.95	65057.00	58614.08	44142200.00	114.04	12020.29	11122.00
13	1	4	4802.00	17412.00	142.15	0	Spot (Block13, Row4, Column1)	16475.00	15909.00	8163.84	0.02	0.50	491.00	554.86	491.00	274.11	0.05	0.49	100.00	100.00	0.00	15418.00	15984.00	8978877.00	58.08	3645.11	3090.00
13	2	4	5097.00	17417.00	182.05	0	Spot (Block13, Row4, Column2)	16197.35	14509.00	9803.02	0.05	0.61	510.00	670.81	510.00	501.75	0.12	0.75	100.00	100.00	0.00	13999.00	15687.35	15031145.00	30.94	3331.35	3310.00
13	3	4	5400.00	17419.00	144.15	0	Spot (Block13, Row4, Column3)	50063.45	57260.00	16856.51	0.06	0.34	482.00	629.43	482.00	516.19	0.12	0.82	100.00	100.00	39.86	56778.00	49581.45	28386156.00	95.77	9332.25	7398.00
13	4	4	5689.00	17423.00	162.15	0	Spot (Block13, Row4, Column4)	618.99	617.00	65.28	0.00	0.11	464.00	488.26	464.00	147.73	0.02	0.30	51.00	0.00	0.00	153.00	154.99	452481.00	0.88	515.42	513.50
13	5	4	5995.00	17424.00	147.50	0	Spot (Block13, Row4, Column5)	1721.45	1269.00	3239.84	0.13	1.88	491.00	539.05	491.00	234.73	0.04	0.44	93.00	68.00	0.00	778.00	1230.45	1020821.00	5.04	788.95	656.00
13	6	4	6301.00	17423.00	175.85	0	Spot (Block13, Row4, Column6)	43593.90	44061.00	16517.87	0.00	0.38	528.00	658.52	528.00	536.18	0.10	0.81	100.00	100.00	16.34	43533.00	43065.90	37621672.00	80.08	8885.25	7562.00
13	7	4	6600.00	17430.00	147.40	0	Spot (Block13, Row4, Column7)	2948.88	2522.00	1661.74	0.07	0.56	509.00	631.31	509.00	536.84	0.09	0.85	94.00	73.00	0.00	2013.00	2439.88	1748686.00	4.32	1018.64	866.50
13	8	4	6898.00	17431.00	147.40	0	Spot (Block13, Row4, Column8)	1766.19	1745.50	577.78	0.01	0.33	491.00	546.21	491.00	360.99	0.05	0.66	100.00	76.00	0.00	1254.50	1275.19	1042053.00	3.38	791.13	769.00
13	1	5	4805.00	17713.00	140.70	0	Spot (Block13, Row5, Column1)	33472.72	31763.00	15215.07	0.02	0.45	540.00	720.26	540.00	654.21	0.13	0.91	100.00	100.00	1.50	31223.00	32932.72	17907916.00	50.06	6212.69	4919.50
13	2	5	5100.00	17712.00	161.50	0	Spot (Block13, Row5, Column2)	61809.97	65535.00	9772.50	0.03	0.16	578.00	861.12	578.00	749.88	0.17	0.87	100.00	100.00	82.17	64957.00	61231.97	44379980.00	81.28	13044.57	11987.00
13	3	5	5400.00	17715.00	159.40	0	Spot (Block13, Row5, Column3)	48925.64	57542.00	18397.82	0.07	0.38	517.00	745.13	517.00	667.78	0.16	0.90	100.00	100.00	43.98	57025.00	48408.64	34150360.00	72.15	7675.31	6791.00
13	4	5	5698.00	17722.00	144.55	0	Spot (Block13, Row5, Column4)	7484.26	6749.00	4147.69	0.04	0.55	481.00	579.77	481.00	440.44	0.08	0.76	100.00	100.00	0.00	6268.00	7003.26	4221122.00	15.68	1902.50	1633.00
13	5	5	5998.00	17719.00	143.40	0	Spot (Block13, Row5, Column5)	47646.93	51053.00	17626.48	0.03	0.37	483.00	513.65	483.00	177.26	0.03	0.35	100.00	100.00	35.24	50570.00	47163.93	26634784.00	265.91	8601.40	7610.00
13	6	5	6301.00	17712.00	185.15	0	Spot (Block13, Row5, Column6)	867.74	818.00	361.35	0.03	0.42	514.00	647.14	514.00	523.28	0.10	0.81	22.00	1.00	0.00	304.00	353.74	833898.00	0.42	630.31	596.00
13	7	5	6601.00	17720.00	214.75	0	Spot (Block13, Row5, Column7)	36561.95	30465.00	20276.08	0.08	0.55	531.00	750.97	531.00	726.70	0.15	0.97	100.00	100.00	21.65	29934.00	36030.95	48298620.00	49.28	8280.40	8267.50
13	8	5	6902.00	17723.00	142.95	0	Spot (Block13, Row5, Column8)	5597.42	5108.00	3129.07	0.04	0.56	495.00	564.73	495.00	435.32	0.06	0.77	100.00	98.00	0.00	4613.00	5102.42	3078582.00	11.56	1675.99	1496.00
13	1	6	4798.00	18012.00	229.20	0	Spot (Block13, Row6, Column1)	38915.67	27868.50	20213.65	0.15	0.52	610.00	959.06	610.00	937.59	0.20	0.98	100.00	100.00	28.17	27258.50	38305.67	58840884.00	40.48	10090.17	9866.00
13	2	6	5099.00	18013.00	230.55	0	Spot (Block13, Row6, Column2)	28293.20	22449.50	14784.99	0.10	0.52	557.00	861.74	557.00	846.16	0.19	0.98	100.00	100.00	1.51	21892.50	27736.20	43175436.00	32.42	7158.66	7177.00
13	3	6	5388.00	18016.00	143.15	0	Spot (Block13, Row6, Column3)	21342.42	20286.00	11070.43	0.02	0.52	508.00	662.26	508.00	562.83	0.12	0.85	100.00	100.00	0.00	19778.00	20834.42	11845044.00	36.74	4312.21	3780.00
13	4	6	5699.00	18016.00	144.90	0	Spot (Block13, Row6, Column4)	2121.34	2034.00	816.38	0.02	0.38	484.00	500.64	484.00	113.24	0.01	0.23	100.00	100.00	0.00	1550.00	1637.34	1217647.00	14.31	861.86	796.00
13	5	6	5993.00	18020.00	142.20	0	Spot (Block13, Row6, Column5)	30509.54	30005.00	14166.08	0.01	0.46	478.00	509.22	478.00	146.06	0.03	0.29	100.00	100.00	0.36	29527.00	30031.54	16719230.00	205.40	6024.43	4852.50
13	6	6	6302.00	18013.00	184.65	0	Spot (Block13, Row6, Column6)	797.01	729.00	217.80	0.04	0.27	499.00	608.00	499.00	474.21	0.09	0.78	21.00	0.00	0.00	230.00	298.01	760345.00	0.40	552.65	540.00
13	7	6	6597.00	18020.00	144.25	0	Spot (Block13, Row6, Column7)	5170.94	5036.00	2615.83	0.01	0.51	518.00	620.01	518.00	471.84	0.08	0.76	100.00	100.00	0.00	4518.00	4652.94	2926754.00	9.65	1554.91	1333.50
13	8	6	6904.00	18028.00	145.60	0	Spot (Block13, Row6, Column8)	5470.34	5079.00	3040.56	0.03	0.56	501.00	529.93	501.00	176.04	0.02	0.33	100.00	100.00	0.00	4578.00	4969.34	3150914.00	28.06	1563.47	1415.00
13	1	7	4795.00	18308.00	166.10	0	Spot (Block13, Row7, Column1)	25609.91	22496.00	14697.54	0.06	0.57	522.00	780.04	522.00	745.06	0.17	0.96	100.00	100.00	0.13	21974.00	25087.91	19694016.00	33.33	4279.42	4224.00
13	2	7	5099.00	18316.00	186.50	0	Spot (Block13, Row7, Column2)	750.50	705.00	155.24	0.03	0.21	518.00	663.58	518.00	517.34	0.11	0.78	5.00	0.00	0.00	187.00	232.50	735488.00	0.17	579.04	579.00
13	3	7	5431.00	18296.00	245.65	0	Spot (Block13, Row7, Column3)	531.05	531.00	29.55	0.00	0.06	505.00	525.06	505.00	83.80	0.02	0.16	1.00	0.00	0.00	26.00	26.05	926685.00	0.07	511.58	511.00
13	4	7	5699.00	18308.00	200.45	0	Spot (Block13, Row7, Column4)	735.24	715.00	111.09	0.01	0.15	514.00	558.30	514.00	226.69	0.04	0.41	43.00	2.00	0.00	201.00	221.24	838173.00	0.78	577.73	581.00
13	5	7	5995.00	18320.00	174.40	0	Spot (Block13, Row7, Column5)	1366.87	1378.00	386.72	0.00	0.28	532.00	639.55	532.00	442.36	0.08	0.69	82.00	47.00	0.00	846.00	834.87	1167307.00	1.64	738.35	725.50
13	6	7	6296.00	18322.00	222.75	0	Spot (Block13, Row7, Column6)	29190.36	24672.00	16103.45	0.07	0.55	597.00	971.14	597.00	1027.63	0.21	1.06	100.00	100.00	1.20	24075.00	28593.36	41508728.00	27.46	7046.40	6971.00
13	7	7	6586.00	18324.00	146.55	0	Spot (Block13, Row7, Column7)	8040.39	7749.00	3402.76	0.02	0.42	584.50	792.88	584.50	690.63	0.13	0.87	100.00	100.00	0.00	7164.50	7455.89	4695587.00	10.49	2261.96	1898.00
13	8	7	6900.00	18321.00	180.30	0	Spot (Block13, Row7, Column8)	54924.40	63201.00	13244.10	0.06	0.24	528.00	663.47	528.00	519.74	0.10	0.78	100.00	100.00	45.93	62673.00	54396.40	49981616.00	104.40	11268.66	9368.50
13	1	8	4786.00	18617.00	139.55	0	Spot (Block13, Row8, Column1)	1169.96	1171.50	313.17	0.00	0.27	501.00	566.68	501.00	338.60	0.05	0.60	92.00	47.00	0.00	670.50	668.96	622419.00	1.78	663.09	657.00
13	2	8	5093.00	18603.00	168.20	0	Spot (Block13, Row8, Column2)	1139.17	1061.00	317.94	0.03	0.28	508.00	517.86	508.00	60.62	0.01	0.12	100.00	99.00	0.00	553.00	631.17	896528.00	10.25	686.03	687.00
13	3	8	5387.00	18611.00	146.30	0	Spot (Block13, Row8, Column3)	3098.95	2567.00	1943.01	0.08	0.63	506.00	559.58	506.00	260.75	0.04	0.47	100.00	89.00	0.00	2061.00	2592.95	1806686.00	9.74	1034.74	886.50
13	4	8	5693.00	18623.00	161.35	0	Spot (Block13, Row8, Column4)	63859.14	65535.00	6598.83	0.01	0.10	559.00	623.41	559.00	340.10	0.05	0.55	100.00	100.00	91.11	64976.00	63300.14	45979024.00	185.93	16215.80	12591.00
13	5	8	5973.00	18585.00	211.05	0	Spot (Block13, Row8, Column5)	706.03	704.00	110.24	0.00	0.16	542.00	732.30	542.00	723.33	0.13	0.99	0.00	0.00	0.00	162.00	164.03	894544.00	-0.04	596.91	586.00
13	6	8	6296.00	18622.00	222.10	0	Spot (Block13, Row8, Column6)	43448.74	38392.50	20504.45	0.05	0.47	612.00	995.31	612.00	1049.52	0.21	1.05	100.00	100.00	40.65	37780.50	42836.74	61350192.00	40.45	10544.96	10338.00
13	7	8	6593.00	18620.00	148.80	0	Spot (Block13, Row8, Column7)	4560.92	4441.00	2073.42	0.01	0.45	575.00	858.90	575.00	819.50	0.17	0.95	99.00	85.00	0.00	3866.00	3985.92	2750233.00	4.52	1509.22	1383.00
13	8	8	6879.00	18623.00	157.55	0	Spot (Block13, Row8, Column8)	63361.72	65535.00	7531.02	0.01	0.12	583.00	766.01	583.00	604.61	0.12	0.79	100.00	100.00	89.94	64952.00	62778.72	43466544.00	103.53	14237.36	12456.50
14	1	1	9308.00	16540.00	158.85	0	Spot (Block14, Row1, Column1)	62189.88	65535.00	7062.74	0.02	0.11	2255.00	2397.81	2255.00	704.40	0.03	0.29	100.00	100.00	75.79	63280.00	59934.88	43160176.00	84.88	18066.72	15794.00
14	2	1	9603.00	16543.00	164.65	0	Spot (Block14, Row1, Column2)	63108.25	65535.00	7632.88	0.02	0.12	2185.00	2363.75	2185.00	860.92	0.03	0.36	100.00	100.00	87.77	63350.00	60923.25	47457872.00	70.56	16745.85	15175.00
14	3	1	9909.00	16547.00	154.20	0	Spot (Block14, Row1, Column3)	56870.44	65535.00	13877.47	0.06	0.24	2100.00	2238.63	2100.00	675.72	0.03	0.30	100.00	100.00	65.49	63435.00	54770.44	37079832.00	80.85	15204.69	13094.00
14	4	1	10199.00	16544.00	158.00	0	Spot (Block14, Row1, Column4)	64247.56	65535.00	5589.50	0.01	0.09	2148.00	2357.36	2148.00	899.41	0.04	0.38	100.00	100.00	91.36	63387.00	62099.56	43881496.00	68.81	19786.96	17668.00
14	5	1	10504.00	16550.00	159.75	0	Spot (Block14, Row1, Column5)	59408.92	65535.00	11765.92	0.04	0.20	2120.00	2256.60	2120.00	656.21	0.03	0.29	100.00	100.00	73.04	63415.00	57288.92	41646032.00	87.09	16258.82	14430.00
14	6	1	10800.00	16552.00	156.90	0	Spot (Block14, Row1, Column6)	64343.81	65535.00	5400.31	0.01	0.08	2165.00	2280.47	2165.00	653.64	0.02	0.29	100.00	100.00	93.40	63370.00	62178.81	43882892.00	94.95	19406.52	15482.00
14	7	1	11096.00	16553.00	167.45	0	Spot (Block14, Row1, Column7)	64845.39	65535.00	3720.29	0.00	0.06	2155.00	2257.46	2155.00	597.26	0.02	0.26	100.00	100.00	94.48	63380.00	62690.39	50515076.00	104.79	20681.02	16177.50
14	8	1	11410.00	16550.00	163.95	0	Spot (Block14, Row1, Column8)	5182.66	5019.00	1389.21	0.01	0.27	2104.00	2166.56	2104.00	420.07	0.01	0.19	100.00	99.00	0.00	2915.00	3078.66	3871450.00	7.18	2943.30	2926.50
14	1	2	9299.00	16847.00	206.90	0	Spot (Block14, Row2, Column1)	2398.42	2327.00	345.78	0.01	0.14	2089.00	2203.84	2089.00	692.34	0.02	0.31	17.00	0.00	0.00	238.00	309.42	2926076.00	0.28	2203.43	2196.00
14	2	2	9599.00	16843.00	150.70	0	Spot (Block14, Row2, Column2)	58519.93	65535.00	13596.73	0.05	0.23	2070.00	2242.94	2070.00	845.19	0.03	0.38	100.00	100.00	74.04	63465.00	56449.93	36516736.00	66.58	15080.11	13900.00
14	3	2	9907.00	16843.00	146.80	0	Spot (Block14, Row2, Column3)	11951.63	10533.00	6154.71	0.05	0.51	2090.00	2296.65	2090.00	993.06	0.04	0.43	100.00	97.00	0.00	8443.00	9861.63	7075363.00	9.72	4089.86	3848.00
14	4	2	10204.00	16848.00	199.05	0	Spot (Block14, Row2, Column4)	52650.16	65535.00	18566.69	0.10	0.35	2119.00	2428.07	2119.00	1196.23	0.06	0.49	100.00	100.00	61.84	63416.00	50531.16	58916164.00	41.98	13814.68	13880.00
14	5	2	10511.00	16848.00	184.55	0	Spot (Block14, Row2, Column5)	37287.35	35916.00	13338.34	0.02	0.36	2112.00	2366.96	2112.00	1017.48	0.05	0.43	100.00	100.00	2.09	33804.00	35175.35	35758552.00	34.32	9650.55	8671.00
14	6	2	10801.00	16850.00	153.80	0	Spot (Block14, Row2, Column6)	52750.39	65535.00	16421.92	0.09	0.31	2224.00	2705.83	2224.00	2032.26	0.09	0.75	100.00	100.00	52.23	63311.00	50526.39	34340772.00	24.63	12054.52	10325.00
14	7	2	11101.00	16851.00	153.55	0	Spot (Block14, Row2, Column7)	52189.95	65535.00	16379.89	0.10	0.31	2159.00	2402.56	2159.00	1187.03	0.05	0.49	100.00	100.00	50.54	63376.00	50030.95	33558392.00	41.94	12852.21	11584.50
14	8	2	11406.00	16850.00	188.60	0	Spot (Block14, Row2, Column8)	2835.23	2797.00	501.90	0.01	0.18	2032.00	2120.96	2032.00	519.30	0.02	0.24	69.00	31.00	0.00	765.00	803.23	2840899.00	1.38	2324.05	2254.00
14	1	3	9307.00	17143.00	157.05	0	Spot (Block14, Row3, Column1)	64167.50	65535.00	5112.08	0.01	0.08	2029.00	2150.08	2029.00	592.41	0.03	0.28	100.00	100.00	88.82	63506.00	62138.50	43634308.00	104.69	19506.18	16572.00
14	2	3	9602.00	17146.00	146.00	0	Spot (Block14, Row3, Column2)	15973.08	14251.50	8464.84	0.05	0.53	2092.00	2260.95	2092.00	794.31	0.03	0.35	100.00	100.00	0.00	12159.50	13881.08	9296334.00	17.26	4844.49	4295.50
14	3	3	9894.00	17138.00	147.30	0	Spot (Block14, Row3, Column3)	42580.06	41258.00	18928.91	0.01	0.44	2021.00	2107.26	2021.00	533.49	0.02	0.25	100.00	100.00	25.76	39237.00	40559.06	25122364.00	75.86	10133.74	8851.00
14	4	3	10202.00	17144.00	158.60	0	Spot (Block14, Row3, Column4)	64543.88	65535.00	4738.80	0.01	0.07	2060.00	2267.72	2060.00	1001.64	0.04	0.44	100.00	100.00	93.96	63475.00	62483.88	44858424.00	62.17	20422.13	17658.50
14	5	3	10500.00	17148.00	143.90	0	Spot (Block14, Row3, Column5)	32897.92	31485.00	15460.04	0.02	0.47	2124.00	2453.83	2124.00	1264.41	0.06	0.52	100.00	100.00	4.60	29361.00	30773.92	18587352.00	24.08	8766.29	6192.50
14	6	3	10805.00	17145.00	232.50	0	Spot (Block14, Row3, Column6)	58558.01	65535.00	13940.04	0.05	0.24	2347.00	3248.08	2347.00	2447.08	0.14	0.75	100.00	100.00	72.88	63188.00	56211.01	91351632.00	22.60	13929.90	13183.00
14	7	3	11108.00	17151.00	155.70	0	Spot (Block14, Row3, Column7)	62479.38	65535.00	7647.99	0.02	0.12	2304.50	2667.58	2304.50	1328.20	0.06	0.50	100.00	100.00	81.23	63230.50	60174.88	41611644.00	45.03	17106.26	14122.00
14	8	3	11403.00	17156.00	157.15	0	Spot (Block14, Row3, Column8)	52582.19	60085.00	14858.49	0.06	0.28	2178.00	2310.34	2178.00	719.89	0.03	0.31	100.00	100.00	43.13	57907.00	50404.19	35598428.00	69.83	13355.02	11688.00
14	1	4	9302.00	17442.00	157.55	0	Spot (Block14, Row4, Column1)	64745.64	65535.00	3729.24	0.01	0.06	2083.00	2242.97	2083.00	734.04	0.03	0.33	100.00	100.00	94.16	63452.00	62662.64	44351188.00	85.15	20726.89	16560.50
14	2	4	9599.00	17446.00	174.25	0	Spot (Block14, Row4, Column2)	32283.10	30052.00	16164.46	0.03	0.50	2094.00	2319.93	2094.00	884.77	0.04	0.38	100.00	100.00	2.23	27958.00	30189.10	27472916.00	33.87	7947.74	8065.00
14	3	4	9900.00	17444.00	170.30	0	Spot (Block14, Row4, Column3)	64395.41	65535.00	4844.73	0.01	0.08	2031.00	2267.46	2031.00	917.86	0.05	0.40	100.00	100.00	91.80	63504.00	62364.41	51838840.00	67.69	18918.01	15122.50
14	4	4	10192.00	17448.00	149.50	0	Spot (Block14, Row4, Column4)	13067.25	12703.00	5218.54	0.01	0.40	2062.50	2184.89	2062.50	706.25	0.03	0.32	100.00	100.00	0.00	10640.50	11004.75	8036360.00	15.41	4614.17	4166.00
14	5	4	10492.00	17448.00	145.35	0	Spot (Block14, Row4, Column5)	11788.05	11285.50	4411.38	0.02	0.37	2029.00	2144.95	2029.00	647.26	0.02	0.30	100.00	100.00	0.00	9256.50	9759.05	6742764.00	14.90	4304.46	3855.50
14	6	4	10806.00	17445.00	191.60	0	Spot (Block14, Row4, Column6)	41882.70	41792.00	13461.88	0.00	0.32	2156.00	2519.51	2156.00	1195.82	0.07	0.47	100.00	100.00	5.31	39636.00	39726.70	43348640.00	32.92	10653.66	9987.00
14	7	4	11100.00	17452.00	153.05	0	Spot (Block14, Row4, Column7)	50577.89	65535.00	19276.16	0.11	0.38	2380.50	2669.12	2380.50	1044.58	0.05	0.39	100.00	100.00	53.81	63154.50	48197.39	32521824.00	45.86	11114.38	9849.50
14	8	4	11396.00	17457.00	153.55	0	Spot (Block14, Row4, Column8)	39086.96	38186.50	18709.88	0.01	0.48	2271.00	2452.91	2271.00	821.43	0.03	0.33	100.00	100.00	16.46	35915.50	36815.96	25172104.00	44.60	9795.35	7796.00
14	1	5	9304.00	17743.00	158.95	0	Spot (Block14, Row5, Column1)	64596.47	65535.00	4445.97	0.01	0.07	2202.00	2622.78	2202.00	1586.78	0.08	0.61	100.00	100.00	93.09	63333.00	62394.47	44894976.00	39.06	19951.05	16458.50
14	2	5	9601.00	17742.00	155.80	0	Spot (Block14, Row5, Column2)	55921.88	65535.00	12974.21	0.07	0.23	2221.00	2600.06	2221.00	1239.67	0.07	0.48	100.00	100.00	55.04	63314.00	53700.88	37188360.00	43.01	14562.81	13095.50
14	3	5	9900.00	17741.00	164.80	0	Spot (Block14, Row5, Column3)	55725.82	65535.00	14748.16	0.07	0.26	2110.00	2403.10	2110.00	1066.08	0.06	0.44	100.00	100.00	59.47	63425.00	53615.82	42073376.00	50.02	12042.61	11316.00
14	4	5	10199.00	17746.00	156.80	0	Spot (Block14, Row5, Column4)	61843.84	65535.00	8370.90	0.03	0.14	2055.00	2246.15	2055.00	819.60	0.04	0.36	100.00	100.00	79.62	63480.00	59788.84	41868660.00	72.72	17378.44	14849.00
14	5	5	10498.00	17748.00	168.60	0	Spot (Block14, Row5, Column5)	64637.51	65535.00	4155.65	0.01	0.06	2028.00	2168.82	2028.00	654.86	0.03	0.30	100.00	100.00	92.84	63507.00	62609.51	51451988.00	95.39	19605.60	15424.50
14	6	5	10802.00	17746.00	155.90	0	Spot (Block14, Row5, Column6)	54845.30	65535.00	15055.46	0.08	0.27	2118.00	2363.02	2118.00	998.43	0.05	0.42	100.00	100.00	57.40	63417.00	52727.30	36691812.00	52.56	13104.84	11533.50
14	7	5	11104.00	17747.00	220.80	0	Spot (Block14, Row5, Column7)	59091.11	65535.00	12178.77	0.04	0.21	2446.00	2830.92	2446.00	1287.71	0.06	0.45	100.00	100.00	69.84	63089.00	56645.11	82669432.00	43.69	15179.41	14534.50
14	8	5	11401.00	17752.00	158.00	0	Spot (Block14, Row5, Column8)	60697.05	65535.00	10215.37	0.03	0.17	2271.50	2535.57	2271.50	1010.64	0.05	0.40	100.00	100.00	76.05	63263.50	58425.55	42063444.00	57.55	16557.48	14584.00
14	1	6	9293.00	18038.00	232.35	0	Spot (Block14, Row6, Column1)	57913.49	65535.00	13135.57	0.05	0.23	2286.00	3015.08	2286.00	2066.66	0.12	0.69	100.00	100.00	63.23	63249.00	55627.49	89940608.00	26.56	14708.46	13964.00
14	2	6	9594.00	18042.00	230.45	0	Spot (Block14, Row6, Column2)	56663.08	65535.00	14001.80	0.06	0.25	2264.00	2751.17	2264.00	1595.39	0.08	0.58	100.00	100.00	61.44	63271.00	54399.08	86412128.00	33.79	14695.26	14190.00
14	3	6	9889.00	18042.00	162.55	0	Spot (Block14, Row6, Column3)	64629.98	65535.00	4043.18	0.01	0.06	2040.00	2307.50	2040.00	1031.59	0.05	0.45	100.00	100.00	93.29	63495.00	62589.98	47180348.00	60.41	20097.27	17583.00
14	4	6	10197.00	18042.00	149.35	0	Spot (Block14, Row6, Column4)	42200.70	44074.00	20750.84	0.02	0.49	2000.00	2105.44	2000.00	545.89	0.02	0.26	100.00	100.00	30.98	42074.00	40200.70	25742560.00	73.45	9942.00	8715.00
14	5	6	10494.00	18049.00	169.05	0	Spot (Block14, Row6, Column5)	64740.27	65535.00	3686.21	0.01	0.06	2102.00	2321.99	2102.00	917.77	0.04	0.40	100.00	100.00	92.67	63433.00	62638.27	51210080.00	68.01	20195.11	14894.00
14	6	6	10793.00	18049.00	151.15	0	Spot (Block14, Row6, Column6)	24655.15	20884.50	16112.24	0.07	0.65	2167.00	2396.53	2167.00	982.34	0.04	0.41	100.00	100.00	1.28	18717.50	22488.15	15434126.00	22.66	6271.23	5016.00
14	7	6	11096.00	18051.00	163.75	0	Spot (Block14, Row6, Column7)	64299.48	65535.00	5197.40	0.01	0.08	2252.00	2476.03	2252.00	920.56	0.04	0.37	100.00	100.00	92.60	63283.00	62047.48	47774988.00	67.16	19741.75	15624.50
14	8	6	11403.00	18052.00	163.30	0	Spot (Block14, Row6, Column8)	64759.48	65535.00	4042.42	0.01	0.06	2220.00	2349.09	2220.00	651.91	0.02	0.28	100.00	100.00	93.85	63315.00	62539.48	47404408.00	95.74	21902.39	19504.00
14	1	7	9297.00	18339.00	170.20	0	Spot (Block14, Row7, Column1)	40186.12	37528.50	19483.61	0.03	0.48	2082.00	2396.15	2082.00	1189.05	0.06	0.50	100.00	100.00	21.34	35446.50	38104.12	32390192.00	31.78	8628.15	8517.50
14	2	7	9597.00	18342.00	148.35	0	Spot (Block14, Row7, Column2)	14050.26	11858.50	8609.81	0.07	0.61	2096.00	2328.80	2096.00	1002.90	0.05	0.43	100.00	95.00	0.00	9762.50	11954.26	8542559.00	11.69	4266.73	3946.50
14	3	7	9894.00	18344.00	166.45	0	Spot (Block14, Row7, Column3)	3013.92	2923.00	547.49	0.01	0.18	1985.00	2061.14	1985.00	454.65	0.02	0.22	85.00	53.00	0.00	938.00	1028.92	2323730.00	2.10	2353.99	2358.50
14	4	7	10197.00	18342.00	149.70	0	Spot (Block14, Row7, Column4)	8819.78	7788.00	4365.27	0.05	0.49	1935.00	2095.82	1935.00	776.75	0.03	0.37	100.00	97.00	0.00	5853.00	6884.78	5415343.00	8.66	3457.83	3211.50
14	5	7	10498.00	18351.00	204.40	0	Spot (Block14, Row7, Column5)	49154.89	65535.00	19470.99	0.12	0.40	2165.00	2615.27	2165.00	1553.42	0.08	0.59	100.00	100.00	50.72	63370.00	46989.89	58347452.00	29.96	13253.26	12805.50
14	6	7	10792.00	18347.00	220.45	0	Spot (Block14, Row7, Column6)	55530.31	65535.00	15018.30	0.07	0.27	2448.00	3101.89	2448.00	1904.03	0.10	0.61	100.00	100.00	61.84	63087.00	53082.31	77410104.00	27.54	14618.17	13777.50
14	7	7	11083.00	18351.00	162.05	0	Spot (Block14, Row7, Column7)	64031.85	65535.00	6019.56	0.01	0.09	2346.00	2672.73	2346.00	1289.29	0.06	0.48	100.00	100.00	92.69	63189.00	61685.85	46423544.00	47.59	20848.59	16174.00
14	8	7	11397.00	18347.00	189.80	0	Spot (Block14, Row7, Column8)	59372.42	65535.00	10482.51	0.04	0.18	2240.00	2419.71	2240.00	820.26	0.03	0.34	100.00	100.00	62.75	63295.00	57132.42	60560512.00	69.43	14696.35	12984.00
14	1	8	9304.00	18638.00	149.90	0	Spot (Block14, Row8, Column1)	11524.89	5267.00	15882.82	0.34	1.38	2006.00	2127.82	2006.00	679.12	0.03	0.32	93.00	78.00	4.89	3261.00	9518.89	7076281.00	13.84	5642.36	2581.00
14	2	8	9597.00	18641.00	150.05	0	Spot (Block14, Row8, Column2)	46653.65	52228.00	18736.34	0.05	0.40	2027.00	2107.76	2027.00	477.86	0.02	0.23	100.00	100.00	36.41	50201.00	44626.65	28832140.00	93.22	10744.81	9989.50
14	3	8	9886.00	18642.00	151.25	0	Spot (Block14, Row8, Column3)	51028.60	65535.00	19253.97	0.11	0.38	2003.00	2083.55	2003.00	503.54	0.02	0.24	100.00	100.00	55.43	63532.00	49025.60	31944132.00	97.20	12439.30	9814.50
14	4	8	10196.00	18650.00	156.35	0	Spot (Block14, Row8, Column4)	63151.25	65535.00	6434.88	0.02	0.10	1907.50	2010.75	1907.50	491.76	0.02	0.24	100.00	100.00	81.90	63627.50	61243.75	42564336.00	124.33	17793.16	14726.00
14	5	8	10486.00	18640.00	148.00	0	Spot (Block14, Row8, Column5)	13102.75	12286.00	5566.03	0.03	0.42	2031.00	2329.57	2031.00	1234.87	0.06	0.53	100.00	100.00	0.00	10255.00	11071.75	7809242.00	8.72	4632.59	4265.00
14	6	8	10797.00	18653.00	230.85	0	Spot (Block14, Row8, Column6)	58076.23	65535.00	13848.59	0.05	0.24	2313.00	2850.85	2313.00	1674.02	0.09	0.59	100.00	100.00	69.23	63222.00	55763.23	89090000.00	32.99	14117.93	13524.50
14	7	8	11097.00	18654.00	151.90	0	Spot (Block14, Row8, Column7)	61592.30	65535.00	8471.21	0.03	0.14	2251.00	2589.55	2251.00	1248.10	0.06	0.48	100.00	100.00	76.57	63284.00	59341.30	39173044.00	47.27	16228.27	14235.00
14	8	8	11380.00	18651.00	159.50	0	Spot (Block14, Row8, Column8)	64118.55	65535.00	5505.80	0.01	0.09	2231.00	2366.52	2231.00	745.24	0.03	0.31	100.00	100.00	91.63	63304.00	61887.55	45204012.00	82.86	17795.52	15403.00
15	1	1	13809.00	16565.00	162.45	0	Spot (Block15, Row1, Column1)	55794.53	65535.00	13337.03	0.07	0.24	1417.00	1532.77	1417.00	587.39	0.03	0.38	100.00	100.00	56.89	64118.00	54377.53	40897756.00	92.38	12049.28	10135.00
15	2	1	14103.00	16571.00	167.70	0	Spot (Block15, Row1, Column2)	62074.53	65535.00	9543.36	0.02	0.15	1217.00	1419.48	1217.00	748.26	0.07	0.53	100.00	100.00	84.40	64318.00	60857.53	48542764.00	81.06	14763.17	13066.00
15	3	1	14410.00	16586.00	212.10	0	Spot (Block15, Row1, Column3)	1320.38	1301.00	265.90	0.01	0.20	1102.00	1247.54	1102.00	567.63	0.05	0.45	7.00	0.00	0.00	199.00	218.38	1694045.00	0.13	1202.15	1187.00
15	4	1	14698.00	16570.00	160.05	0	Spot (Block15, Row1, Column4)	61996.92	65535.00	8112.89	0.02	0.13	1093.00	1185.57	1093.00	412.29	0.04	0.35	100.00	100.00	77.87	64442.00	60903.92	43708240.00	147.49	14656.77	12362.50
15	5	1	15006.00	16576.00	150.55	0	Spot (Block15, Row1, Column5)	3683.48	3305.00	1850.61	0.05	0.50	1102.00	1177.21	1102.00	352.07	0.03	0.30	92.00	84.00	0.00	2203.00	2581.48	2291122.00	7.12	1777.01	1646.50
15	6	1	15303.00	16576.00	150.70	0	Spot (Block15, Row1, Column6)	53061.43	65535.00	15187.37	0.09	0.29	1099.00	1183.60	1099.00	358.50	0.03	0.30	100.00	100.00	50.32	64436.00	51962.43	32898328.00	144.71	12892.21	11143.00
15	7	1	15597.00	16581.00	154.85	0	Spot (Block15, Row1, Column7)	58664.11	65535.00	11777.53	0.05	0.20	1184.00	1250.12	1184.00	359.41	0.02	0.29	100.00	100.00	67.63	64351.00	57480.11	38601320.00	159.75	15638.39	12731.50
15	8	1	15912.00	16578.00	159.70	0	Spot (Block15, Row1, Column8)	4914.72	4536.00	1797.11	0.03	0.37	1200.00	1255.70	1200.00	254.54	0.02	0.20	100.00	100.00	0.00	3336.00	3714.72	3474705.00	14.37	2137.81	2059.00
15	1	2	13803.00	16898.00	197.55	0	Spot (Block15, Row2, Column1)	1329.99	1288.00	281.36	0.01	0.21	1149.00	1197.02	1149.00	270.55	0.02	0.23	29.00	3.00	0.00	139.00	180.99	1473629.00	0.49	1236.07	1199.00
15	2	2	14099.00	16870.00	132.40	0	Spot (Block15, Row2, Column2)	1848.25	1829.00	285.95	0.00	0.15	1078.00	1152.90	1078.00	507.37	0.03	0.44	79.00	20.00	0.00	751.00	770.25	877917.00	1.37	1342.12	1335.50
15	3	2	14407.00	16871.00	155.45	0	Spot (Block15, Row2, Column3)	2035.08	1998.50	408.94	0.01	0.20	1056.00	1089.84	1056.00	190.38	0.01	0.17	99.00	96.00	0.00	942.50	979.08	1351290.00	4.96	1337.68	1340.50
15	4	2	14716.00	16868.00	175.00	0	Spot (Block15, Row2, Column4)	1613.12	1596.00	241.68	0.00	0.15	1091.00	1172.15	1091.00	381.45	0.03	0.33	67.00	15.00	0.00	505.00	522.12	1375988.00	1.16	1273.18	1268.00
15	5	2	15008.00	16875.00	186.25	0	Spot (Block15, Row2, Column5)	8512.51	8280.50	2743.89	0.01	0.32	1126.00	1169.13	1126.00	201.87	0.02	0.17	100.00	100.00	0.00	7154.50	7386.51	8291182.00	36.38	3176.03	2919.50
15	6	2	15304.00	16897.00	224.65	0	Spot (Block15, Row2, Column6)	1802.76	1650.00	723.61	0.04	0.40	1176.00	1333.40	1176.00	592.98	0.05	0.44	39.00	13.00	0.00	474.00	626.76	2599575.00	0.79	1347.57	1182.00
15	7	2	15625.00	16893.00	169.05	0	Spot (Block15, Row2, Column7)	1781.08	1505.00	1747.68	0.07	0.98	1175.00	1221.35	1175.00	270.69	0.02	0.22	58.00	21.00	0.00	330.00	606.08	1410617.00	2.07	1369.35	1310.00
15	8	2	15902.00	16855.00	256.20	0	Spot (Block15, Row2, Column8)	1274.30	1278.00	180.41	0.00	0.14	1182.00	1232.38	1182.00	311.87	0.02	0.25	12.00	0.00	0.00	96.00	92.30	2432632.00	0.13	1205.62	1202.50
15	1	3	13806.00	17168.00	148.25	0	Spot (Block15, Row3, Column1)	3943.22	3718.00	1450.20	0.03	0.37	1100.00	1148.29	1100.00	218.50	0.02	0.19	100.00	100.00	0.00	2618.00	2843.22	2373816.00	12.79	1829.05	1717.00
15	2	3	14107.00	17171.00	147.25	0	Spot (Block15, Row3, Column2)	3109.53	2996.00	828.03	0.02	0.27	1094.00	1143.87	1094.00	279.66	0.02	0.24	100.00	98.00	0.00	1902.00	2015.53	1847058.00	7.03	1582.49	1483.50
15	3	3	14391.00	17166.00	147.60	0	Spot (Block15, Row3, Column3)	24164.47	21592.00	12302.29	0.05	0.51	1106.00	1189.32	1106.00	353.18	0.03	0.30	100.00	100.00	0.67	20486.00	23058.47	14498684.00	65.05	5843.91	4716.50
15	4	3	14703.00	17171.00	154.40	0	Spot (Block15, Row3, Column4)	60008.73	65535.00	10094.16	0.04	0.17	1107.00	1198.07	1107.00	362.34	0.03	0.30	100.00	100.00	69.62	64428.00	58901.73	39306064.00	162.31	14170.09	12291.00
15	5	3	15005.00	17176.00	146.70	0	Spot (Block15, Row3, Column5)	9977.63	9428.00	4692.90	0.02	0.47	1181.00	1294.33	1181.00	521.06	0.04	0.40	100.00	100.00	0.00	8247.00	8796.63	5836915.00	16.66	3173.82	2609.00
15	6	3	15306.00	17172.00	208.35	0	Spot (Block15, Row3, Column6)	39285.04	35176.00	19953.63	0.05	0.51	1259.00	1489.36	1259.00	738.19	0.07	0.50	100.00	100.00	26.72	33917.00	38026.04	48674488.00	51.20	9621.49	9417.00
15	7	3	15627.00	17182.00	211.70	0	Spot (Block15, Row3, Column7)	1498.97	1439.00	272.06	0.02	0.18	1182.00	1338.36	1182.00	606.72	0.05	0.45	17.00	0.00	0.00	257.00	316.97	1918679.00	0.26	1273.51	1284.00
15	8	3	15902.00	17182.00	162.25	0	Spot (Block15, Row3, Column8)	55404.71	65535.00	13891.28	0.07	0.25	1185.00	1284.72	1185.00	507.27	0.04	0.39	100.00	100.00	52.20	64350.00	54219.71	40334992.00	106.69	12619.73	11202.50
15	1	4	13804.00	17471.00	154.45	0	Spot (Block15, Row4, Column1)	59569.02	65535.00	10725.98	0.04	0.18	1141.00	1251.02	1141.00	428.47	0.04	0.34	100.00	100.00	69.15	64394.00	58428.02	39196756.00	136.11	13256.30	11353.00
15	2	4	14102.00	17468.00	174.55	0	Spot (Block15, Row4, Column2)	16547.39	15274.00	8005.75	0.03	0.48	1150.00	1289.80	1150.00	530.96	0.05	0.41	100.00	100.00	0.00	14124.00	15397.39	14098373.00	28.74	4119.84	3998.50
15	3	4	14403.00	17472.00	164.80	0	Spot (Block15, Row4, Column3)	64493.15	65535.00	5208.47	0.01	0.08	1128.00	1281.07	1128.00	525.67	0.06	0.41	100.00	100.00	94.12	64407.00	63365.15	48241352.00	120.25	19524.51	15729.00
15	4	4	14688.00	17474.00	163.85	0	Spot (Block15, Row4, Column4)	1908.20	1825.00	406.79	0.02	0.21	1097.00	1178.92	1097.00	339.92	0.03	0.29	90.00	54.00	0.00	728.00	811.20	1423516.00	2.15	1347.24	1339.00
15	5	4	14990.00	17478.00	144.15	0	Spot (Block15, Row4, Column5)	5170.88	4613.00	2687.70	0.05	0.52	1095.00	1152.48	1095.00	256.05	0.02	0.22	100.00	100.00	0.00	3518.00	4075.88	2931887.00	15.69	2181.72	1921.00
15	6	4	15308.00	17477.00	189.15	0	Spot (Block15, Row4, Column6)	9984.17	9816.00	3276.53	0.01	0.33	1127.00	1251.64	1127.00	482.40	0.05	0.39	100.00	100.00	0.00	8689.00	8857.17	10143918.00	18.10	3335.26	2893.00
15	7	4	15605.00	17482.00	153.00	0	Spot (Block15, Row4, Column7)	2181.46	2151.00	597.21	0.01	0.27	1136.00	1215.03	1136.00	335.16	0.03	0.28	88.00	71.00	0.00	1015.00	1045.46	1396133.00	2.88	1426.78	1383.50
15	8	4	15908.00	17484.00	166.80	0	Spot (Block15, Row4, Column8)	1880.57	1860.00	325.19	0.00	0.17	1131.00	1192.08	1131.00	321.35	0.02	0.27	87.00	61.00	0.00	729.00	749.57	1448039.00	2.14	1358.54	1320.00
15	1	5	13804.00	17770.00	160.50	0	Spot (Block15, Row5, Column1)	64046.62	65535.00	6161.17	0.01	0.10	1189.00	1404.61	1189.00	706.81	0.07	0.50	100.00	100.00	92.41	64346.00	62857.62	45537584.00	88.63	16810.06	14135.00
15	2	5	14096.00	17767.00	162.55	0	Spot (Block15, Row5, Column2)	55784.07	65535.00	13514.16	0.07	0.24	1183.00	1373.26	1183.00	605.11	0.06	0.44	100.00	100.00	55.54	64352.00	54601.07	40778520.00	89.92	11744.78	10983.50
15	3	5	14399.00	17768.00	164.00	0	Spot (Block15, Row5, Column3)	42060.52	40211.00	19608.85	0.02	0.47	1128.00	1315.41	1128.00	587.48	0.07	0.45	100.00	100.00	28.05	39083.00	40932.52	31335288.00	69.36	7615.24	7029.00
15	4	5	14699.00	17775.00	150.25	0	Spot (Block15, Row5, Column4)	28590.74	26536.00	13891.15	0.03	0.49	1091.00	1186.52	1091.00	407.96	0.04	0.34	100.00	100.00	0.32	25445.00	27499.74	17640484.00	67.17	6203.81	4887.50
15	5	5	15002.00	17770.00	161.55	0	Spot (Block15, Row5, Column5)	64470.90	65535.00	4657.37	0.01	0.07	1102.00	1200.57	1102.00	410.92	0.04	0.34	100.00	100.00	93.19	64433.00	63368.90	46419496.00	153.97	17439.70	13842.00
15	6	5	15301.00	17770.00	161.30	0	Spot (Block15, Row5, Column6)	1775.74	1672.50	395.14	0.03	0.22	1111.00	1198.87	1111.00	351.36	0.03	0.29	77.00	36.00	0.00	561.50	664.74	1282087.00	1.64	1322.84	1311.00
15	7	5	15606.00	17778.00	185.40	0	Spot (Block15, Row5, Column7)	19611.63	17633.00	10618.66	0.05	0.54	1122.00	1224.80	1122.00	391.18	0.04	0.32	100.00	100.00	0.00	16511.00	18489.63	18886002.00	47.00	4881.26	4879.00
15	8	5	15907.00	17779.00	153.85	0	Spot (Block15, Row5, Column8)	3469.57	3162.50	1485.79	0.04	0.43	1115.00	1175.80	1115.00	273.05	0.02	0.23	99.00	94.00	0.00	2047.50	2354.57	2241341.00	8.40	1682.18	1656.00
15	1	6	13800.00	18066.00	207.55	0	Spot (Block15, Row6, Column1)	35613.91	29357.00	20622.45	0.08	0.58	1211.00	1506.23	1211.00	893.29	0.09	0.59	100.00	100.00	22.89	28146.00	34402.91	43556096.00	38.18	9038.81	9352.00
15	2	6	14094.00	18068.00	197.65	0	Spot (Block15, Row6, Column2)	10471.97	9838.50	4603.21	0.03	0.44	1147.00	1346.28	1147.00	629.40	0.07	0.47	100.00	100.00	0.00	8691.50	9324.97	11602944.00	14.50	3517.26	3436.00
15	3	6	14388.00	18068.00	156.55	0	Spot (Block15, Row6, Column3)	61588.52	65535.00	8140.70	0.03	0.13	1097.00	1230.25	1097.00	472.27	0.05	0.38	100.00	100.00	73.82	64438.00	60491.52	41634216.00	127.80	15396.43	13083.00
15	4	6	14704.00	18070.00	149.35	0	Spot (Block15, Row6, Column4)	5565.50	5174.00	2152.78	0.03	0.39	1079.00	1133.97	1079.00	376.40	0.02	0.33	100.00	100.00	0.00	4095.00	4486.50	3372691.00	11.77	2284.32	2019.00
15	5	6	14998.00	18072.00	156.55	0	Spot (Block15, Row6, Column5)	64197.09	65535.00	5976.73	0.01	0.09	1094.00	1177.48	1094.00	433.81	0.03	0.37	100.00	100.00	91.98	64441.00	63103.09	43205044.00	145.27	17651.45	13751.00
15	6	6	15307.00	18080.00	169.25	0	Spot (Block15, Row6, Column6)	1397.33	1365.00	213.36	0.01	0.15	1106.00	1179.67	1106.00	314.56	0.03	0.27	31.00	5.00	0.00	259.00	291.33	1116468.00	0.69	1247.57	1224.00
15	7	6	15609.00	18083.00	174.50	0	Spot (Block15, Row6, Column7)	3560.00	3266.00	2216.84	0.04	0.62	1115.00	1194.23	1115.00	353.40	0.03	0.30	91.00	82.00	0.00	2151.00	2445.00	3029560.00	6.69	2611.32	1384.00
15	8	6	15903.00	18084.00	152.00	0	Spot (Block15, Row6, Column8)	2134.07	2041.00	583.75	0.02	0.27	1117.00	1160.31	1117.00	213.61	0.02	0.18	94.00	84.00	0.00	924.00	1017.07	1352998.00	4.56	1418.35	1342.50
15	1	7	13796.00	18367.00	177.55	0	Spot (Block15, Row7, Column1)	20976.60	17823.00	12621.48	0.07	0.60	1183.00	1333.06	1183.00	693.10	0.05	0.52	100.00	100.00	0.00	16640.00	19793.60	18564290.00	28.34	6002.26	3919.00
15	2	7	14089.00	18365.00	157.60	0	Spot (Block15, Row7, Column2)	1590.62	1544.50	254.69	0.01	0.16	1097.00	1180.18	1097.00	333.31	0.03	0.28	66.00	25.00	0.00	447.50	493.62	1084801.00	1.23	1270.07	1281.00
15	3	7	14388.00	18373.00	178.65	0	Spot (Block15, Row7, Column3)	1291.37	1236.00	191.53	0.02	0.15	1078.00	1102.46	1078.00	238.39	0.01	0.22	39.00	10.00	0.00	158.00	213.37	1155780.00	0.79	1176.55	1104.00
15	4	7	14698.00	18382.00	171.75	0	Spot (Block15, Row7, Column4)	1600.70	1520.00	315.88	0.02	0.20	1078.00	1111.05	1078.00	271.48	0.01	0.24	76.00	37.00	0.00	442.00	522.70	1312571.00	1.80	1249.08	1228.00
15	5	7	14999.00	18374.00	201.60	0	Spot (Block15, Row7, Column5)	1480.30	1455.00	252.41	0.01	0.17	1092.00	1167.18	1092.00	331.04	0.03	0.28	53.00	15.00	0.00	363.00	388.30	1706785.00	0.95	1174.01	1174.00
15	6	7	15296.00	18375.00	189.70	0	Spot (Block15, Row7, Column6)	12167.30	11532.00	5675.61	0.02	0.47	1184.00	1407.08	1184.00	747.62	0.07	0.53	100.00	100.00	0.00	10348.00	10983.30	12325476.00	14.39	3770.17	3404.00
15	7	7	15589.00	18381.00	151.85	0	Spot (Block15, Row7, Column7)	48627.80	53323.50	17108.55	0.04	0.35	1186.00	1299.94	1186.00	488.73	0.04	0.38	100.00	100.00	36.39	52137.50	47441.80	30732980.00	96.84	10559.42	8668.00
15	8	7	15904.00	18379.00	188.40	0	Spot (Block15, Row7, Column8)	15484.15	15413.00	4217.71	0.00	0.27	1204.00	1323.74	1204.00	463.76	0.04	0.35	100.00	100.00	0.00	14209.00	14280.15	15406734.00	30.53	4720.08	4216.00
15	1	8	13790.00	18675.00	152.55	0	Spot (Block15, Row8, Column1)	2445.44	2271.00	924.53	0.03	0.38	1194.50	1257.57	1194.50	256.61	0.02	0.20	98.00	87.00	0.00	1076.50	1250.94	1567527.00	4.63	1556.02	1488.00
15	2	8	14093.00	18664.00	172.95	0	Spot (Block15, Row8, Column2)	1480.97	1455.50	249.68	0.01	0.17	1097.00	1130.93	1097.00	151.22	0.01	0.13	82.00	59.00	0.00	358.50	383.97	1232164.00	2.31	1217.83	1185.00
15	3	8	14384.00	18673.00	150.20	0	Spot (Block15, Row8, Column3)	1955.45	1894.50	507.67	0.01	0.26	1081.00	1125.18	1081.00	307.80	0.02	0.27	86.00	64.00	0.00	813.50	874.45	1208468.00	2.70	1348.07	1321.00
15	4	8	14698.00	18678.00	159.00	0	Spot (Block15, Row8, Column4)	62525.57	65535.00	7257.29	0.02	0.12	1103.00	1187.04	1103.00	379.56	0.03	0.32	100.00	100.00	79.17	64432.00	61422.57	43830832.00	161.60	16234.19	12959.00
15	5	8	14992.00	18672.00	180.35	0	Spot (Block15, Row8, Column5)	1593.01	1536.00	323.70	0.02	0.20	1100.00	1242.42	1100.00	562.38	0.05	0.45	36.00	2.00	0.00	436.00	493.01	1456014.00	0.62	1229.44	1195.00
15	6	8	15296.00	18673.00	201.60	0	Spot (Block15, Row8, Column6)	43882.12	46221.50	20950.21	0.02	0.48	1207.00	1493.18	1207.00	899.78	0.09	0.60	100.00	100.00	39.06	45014.50	42675.12	50552652.00	47.11	10462.51	10362.00
15	7	8	15595.00	18679.00	147.60	0	Spot (Block15, Row8, Column7)	22841.28	21941.00	11122.16	0.02	0.49	1205.00	1405.84	1205.00	715.74	0.07	0.51	100.00	100.00	0.00	20736.00	21636.28	13567719.00	29.95	5767.64	5192.00
15	8	8	15884.00	18678.00	160.55	0	Spot (Block15, Row8, Column8)	63181.20	65535.00	8234.91	0.02	0.13	1280.00	1392.62	1280.00	529.80	0.04	0.38	100.00	100.00	90.03	64255.00	61901.20	44985440.00	116.63	16148.02	13613.00
16	1	1	18314.00	16587.00	162.85	0	Spot (Block16, Row1, Column1)	51612.14	62999.00	16381.74	0.09	0.32	858.00	944.57	858.00	327.89	0.04	0.35	100.00	100.00	48.37	62141.00	50754.14	37883636.00	154.53	10721.12	9025.00
16	2	1	18606.00	16598.00	157.10	0	Spot (Block16, Row1, Column2)	14025.93	12072.00	7176.49	0.07	0.51	901.00	996.05	901.00	351.79	0.04	0.35	100.00	100.00	0.00	11171.00	13124.93	9509583.00	37.04	3294.22	3005.50
16	3	1	18911.00	16601.00	151.75	0	Spot (Block16, Row1, Column3)	8122.02	6831.00	5027.35	0.08	0.62	889.00	928.41	889.00	198.05	0.02	0.21	100.00	100.00	0.00	5942.00	7233.02	5141241.00	36.32	2301.51	2017.00
16	4	1	19205.00	16601.00	154.25	0	Spot (Block16, Row1, Column4)	11276.62	10372.50	5600.46	0.04	0.50	899.00	954.58	899.00	194.42	0.03	0.20	100.00	100.00	0.00	9473.50	10377.62	7352357.00	53.09	2909.46	2652.00
16	5	1	19508.00	16600.00	155.10	0	Spot (Block16, Row1, Column5)	20968.08	16964.50	15795.38	0.09	0.75	905.00	964.01	905.00	205.95	0.03	0.21	100.00	100.00	0.15	16059.50	20063.08	13838933.00	97.13	3945.27	3505.50
16	6	1	19803.00	16601.00	151.35	0	Spot (Block16, Row1, Column6)	27385.74	25192.50	14749.30	0.04	0.54	959.00	1006.85	959.00	246.73	0.02	0.25	100.00	100.00	0.80	24233.50	26426.74	17143476.00	106.91	6107.81	4890.50
16	7	1	20102.00	16606.00	153.80	0	Spot (Block16, Row1, Column7)	49246.95	58355.00	18298.00	0.07	0.37	994.00	1040.09	994.00	234.92	0.02	0.23	100.00	100.00	45.98	57361.00	48252.95	31813760.00	205.21	11346.54	10328.00
16	8	1	20417.00	16601.00	162.75	0	Spot (Block16, Row1, Column8)	2522.32	2301.50	846.45	0.04	0.34	967.00	983.81	967.00	148.61	0.01	0.15	100.00	99.00	0.00	1334.50	1555.32	1841295.00	10.35	1327.79	1278.00
16	1	2	18297.00	16925.00	194.10	0	Spot (Block16, Row2, Column1)	921.97	909.50	101.12	0.01	0.11	830.00	867.24	830.00	205.87	0.02	0.24	9.00	0.00	0.00	79.50	91.97	980972.00	0.27	848.74	846.50
16	2	2	18600.00	16895.00	135.20	0	Spot (Block16, Row2, Column2)	12425.72	12014.00	4586.08	0.01	0.37	893.00	938.20	893.00	274.13	0.02	0.29	100.00	100.00	0.00	11121.00	11532.72	6125878.00	41.91	3218.32	3224.00
16	3	2	18909.00	16896.00	160.75	0	Spot (Block16, Row2, Column3)	1802.63	1721.00	467.83	0.02	0.26	938.00	985.25	938.00	223.58	0.02	0.23	94.00	81.00	0.00	783.00	864.63	1285277.00	3.66	1132.18	1111.00
16	4	2	19209.00	16896.00	174.75	0	Spot (Block16, Row2, Column4)	8633.36	8566.00	3236.62	0.00	0.37	968.00	1030.43	968.00	252.57	0.03	0.25	100.00	100.00	0.00	7598.00	7665.36	7364254.00	30.10	2604.59	2562.50
16	5	2	19512.00	16902.00	201.00	0	Spot (Block16, Row2, Column5)	11728.15	11886.00	3833.59	0.01	0.33	943.00	1068.85	943.00	452.83	0.05	0.42	100.00	100.00	0.00	10943.00	10785.15	13417002.00	23.54	3306.51	3195.00
16	6	2	19799.00	16904.00	162.00	0	Spot (Block16, Row2, Column6)	4101.99	3788.00	1916.96	0.03	0.47	1025.00	1319.19	1025.00	963.68	0.11	0.73	88.00	63.00	0.00	2763.00	3076.99	2990348.00	2.89	1575.56	1537.50
16	7	2	20110.00	16906.00	153.45	0	Spot (Block16, Row2, Column7)	4641.81	4409.00	2057.06	0.02	0.44	1013.00	1113.05	1013.00	455.38	0.04	0.41	100.00	94.00	0.00	3396.00	3628.81	3012535.00	7.75	1850.32	1714.00
16	8	2	20408.00	16906.00	147.00	-50	Spot (Block16, Row2, Column8)	1066.15	1035.00	117.83	0.01	0.11	989.00	1051.26	989.00	363.45	0.03	0.35	4.00	0.00	0.00	46.00	77.15	630097.00	0.04	1088.87	1085.00
16	1	3	18308.00	17192.00	153.90	0	Spot (Block16, Row3, Column1)	21339.64	19250.50	13806.53	0.04	0.65	849.00	879.64	849.00	156.35	0.02	0.18	100.00	100.00	0.00	18401.50	20490.64	13870766.00	130.86	4387.06	3766.50
16	2	3	18607.00	17202.00	152.00	0	Spot (Block16, Row3, Column2)	2507.75	2402.00	780.74	0.02	0.31	928.00	1006.41	928.00	339.22	0.04	0.34	100.00	84.00	0.00	1474.00	1579.75	1587403.00	4.43	1329.26	1305.00
16	3	3	18895.00	17192.00	149.30	0	Spot (Block16, Row3, Column3)	7368.19	6469.00	4351.27	0.06	0.59	971.00	1004.87	971.00	225.47	0.01	0.22	100.00	100.00	0.00	5498.00	6397.19	4487229.00	28.22	2444.29	2102.50
16	4	3	19203.00	17195.00	151.50	0	Spot (Block16, Row3, Column4)	31365.87	28467.00	17000.17	0.04	0.54	923.00	977.19	923.00	206.21	0.02	0.21	100.00	100.00	2.71	27544.00	30442.87	19666416.00	147.37	6790.27	5874.00
16	5	3	19510.00	17190.00	154.90	0	Spot (Block16, Row3, Column5)	5816.87	3542.00	8973.72	0.22	1.54	927.00	1199.69	927.00	882.70	0.11	0.74	80.00	64.00	1.21	2615.00	4889.87	3856584.00	5.23	1894.72	1496.00
16	6	3	19809.00	17196.00	222.60	0	Spot (Block16, Row3, Column6)	55025.40	65535.00	14408.44	0.08	0.26	1152.50	1733.56	1152.50	1314.36	0.18	0.76	100.00	100.00	53.73	64382.50	53872.90	78136832.00	40.55	12389.77	11715.50
16	7	3	20113.00	17203.00	153.70	0	Spot (Block16, Row3, Column7)	14266.13	12452.00	9379.19	0.06	0.66	1088.00	1382.68	1088.00	959.95	0.10	0.69	100.00	91.00	0.00	11364.00	13178.13	9230189.00	13.42	3387.38	3129.00
16	8	3	20404.00	17208.00	167.10	0	Spot (Block16, Row3, Column8)	58327.37	65535.00	12546.60	0.05	0.22	1047.00	1183.20	1047.00	575.47	0.05	0.49	100.00	100.00	62.97	64488.00	57280.37	45204140.00	99.30	13211.45	11920.50
16	1	4	18310.00	17497.00	152.25	0	Spot (Block16, Row4, Column1)	32565.76	29849.00	18190.73	0.04	0.56	871.00	956.53	871.00	367.17	0.04	0.38	100.00	100.00	4.55	28978.00	31694.76	20776980.00	86.09	6591.36	5519.00
16	2	4	18604.00	17496.00	182.75	0	Spot (Block16, Row4, Column2)	22978.65	21241.00	12518.24	0.03	0.54	987.00	1174.52	987.00	626.78	0.08	0.53	100.00	100.00	0.00	20254.00	21991.65	21622904.00	34.79	4991.28	4947.00
16	3	4	18906.00	17500.00	158.60	0	Spot (Block16, Row4, Column3)	58390.02	65535.00	12208.17	0.05	0.21	994.00	1171.24	994.00	626.34	0.07	0.53	100.00	100.00	66.96	64541.00	57396.02	40464644.00	91.35	14020.20	11959.00
16	4	4	19194.00	17507.00	172.60	0	Spot (Block16, Row4, Column4)	1471.48	1423.00	267.18	0.01	0.18	916.00	970.25	916.00	235.67	0.02	0.24	90.00	56.00	0.00	507.00	555.48	1228686.00	2.13	1094.35	1073.00
16	5	4	19484.00	17502.00	140.50	0	Spot (Block16, Row4, Column5)	7678.03	3178.00	12200.74	0.38	1.59	917.00	983.00	917.00	278.35	0.03	0.28	100.00	99.00	1.50	2261.00	6761.03	4084711.00	24.05	2254.77	1808.00
16	6	4	19810.00	17501.00	196.55	0	Spot (Block16, Row4, Column6)	14294.09	14682.50	4150.39	0.01	0.29	1088.00	1339.15	1088.00	789.22	0.09	0.59	100.00	100.00	0.00	13594.50	13206.09	15609150.00	16.41	4233.29	4109.00
16	7	4	20102.00	17508.00	153.80	0	Spot (Block16, Row4, Column7)	10491.44	8310.50	7384.63	0.10	0.70	1122.00	1382.89	1122.00	782.29	0.09	0.57	100.00	85.00	0.00	7188.50	9369.44	6777473.00	11.64	2842.78	2618.00
16	8	4	20408.00	17515.00	160.50	0	Spot (Block16, Row4, Column8)	3862.74	3600.00	1659.56	0.03	0.43	1086.00	1177.09	1086.00	437.70	0.03	0.37	100.00	88.00	0.00	2514.00	2776.74	2738683.00	6.14	1681.38	1614.00
16	1	5	18310.00	17800.00	155.25	0	Spot (Block16, Row5, Column1)	25331.82	20970.00	16316.35	0.08	0.64	906.00	1287.79	906.00	1067.66	0.15	0.83	100.00	100.00	0.75	20064.00	24425.82	16896320.00	22.52	4512.20	3837.00
16	2	5	18601.00	17793.00	167.25	0	Spot (Block16, Row5, Column2)	57743.36	65535.00	12141.14	0.05	0.21	1106.50	1479.20	1106.50	1028.92	0.13	0.70	100.00	100.00	61.13	64428.50	56636.86	44867012.00	54.68	12451.19	11094.00
16	3	5	18908.00	17796.00	170.95	0	Spot (Block16, Row5, Column3)	48972.56	58392.00	18536.24	0.08	0.38	1028.00	1259.28	1028.00	740.81	0.09	0.59	100.00	100.00	45.70	57364.00	47944.56	39864012.00	64.41	8659.18	8233.00
16	4	5	19204.00	17800.00	151.75	0	Spot (Block16, Row5, Column4)	16199.76	14118.00	10130.50	0.06	0.63	910.00	1031.21	910.00	514.02	0.05	0.50	100.00	100.00	0.00	13208.00	15289.76	10238250.00	29.51	3676.59	3014.50
16	5	5	19503.00	17795.00	158.40	0	Spot (Block16, Row5, Column5)	59638.57	65535.00	11028.04	0.04	0.18	918.00	988.05	918.00	306.63	0.03	0.31	100.00	100.00	71.20	64617.00	58720.57	41210628.00	191.28	14529.95	12566.00
16	6	5	19809.00	17799.00	154.70	0	Spot (Block16, Row5, Column6)	4417.00	4055.00	1953.24	0.04	0.44	1007.00	1239.40	1007.00	778.09	0.09	0.63	96.00	77.00	0.00	3048.00	3410.00	2919636.00	4.08	1677.54	1572.50
16	7	5	20109.00	17800.00	217.70	0	Spot (Block16, Row5, Column7)	56608.24	65535.00	13755.85	0.06	0.24	1166.00	1541.80	1166.00	1014.62	0.12	0.66	100.00	100.00	60.70	64369.00	55442.24	76478544.00	54.27	13479.89	13276.00
16	8	5	20405.00	17805.00	155.35	0	Spot (Block16, Row5, Column8)	29024.46	23606.00	21724.44	0.09	0.75	1089.00	1218.30	1089.00	561.99	0.05	0.46	100.00	100.00	8.85	22517.00	27935.46	19359356.00	49.48	4853.15	4263.50
16	1	6	18302.00	18092.00	221.00	0	Spot (Block16, Row6, Column1)	51369.80	61675.50	16147.71	0.08	0.31	999.00	1610.22	999.00	1374.48	0.21	0.85	100.00	100.00	46.78	60676.50	50370.80	71712896.00	36.20	11913.76	11582.50
16	2	6	18600.00	18094.00	223.35	0	Spot (Block16, Row6, Column2)	53937.11	65535.00	15754.18	0.08	0.29	1093.00	1583.44	1093.00	1233.55	0.16	0.78	100.00	100.00	54.78	64442.00	52844.11	77292648.00	42.44	12462.60	12092.50
16	3	6	18890.00	18097.00	152.65	0	Spot (Block16, Row6, Column3)	44293.53	46664.00	20362.02	0.02	0.46	984.00	1192.26	984.00	747.68	0.08	0.63	100.00	100.00	35.89	45680.00	43309.53	28259448.00	57.65	8963.36	7464.50
16	4	6	19204.00	18099.00	154.35	0	Spot (Block16, Row6, Column4)	5010.90	4439.00	2472.70	0.05	0.49	926.00	972.70	926.00	227.72	0.02	0.23	100.00	100.00	0.00	3513.00	4084.90	3312202.00	17.73	1797.35	1659.50
16	5	6	19500.00	18098.00	156.55	0	Spot (Block16, Row6, Column5)	59181.27	65535.00	11875.52	0.04	0.20	929.00	1042.15	929.00	406.62	0.05	0.39	100.00	100.00	71.30	64606.00	58252.27	40006892.00	142.98	13563.67	11408.00
16	6	6	19809.00	18101.00	169.65	0	Spot (Block16, Row6, Column6)	2193.55	1886.50	882.83	0.07	0.40	1015.00	1215.26	1015.00	728.75	0.08	0.60	57.00	35.00	0.00	871.50	1178.55	1763617.00	1.34	1293.07	1278.00
16	7	6	20103.00	18099.00	155.20	0	Spot (Block16, Row6, Column7)	27477.74	24729.00	18158.98	0.05	0.66	1094.00	1251.78	1094.00	633.97	0.06	0.51	100.00	100.00	2.12	23635.00	26383.74	18162796.00	41.37	5328.28	4407.50
16	8	6	20409.00	18108.00	154.70	0	Spot (Block16, Row6, Column8)	33755.54	30205.00	22776.31	0.05	0.67	1097.00	1167.57	1097.00	303.66	0.03	0.26	100.00	100.00	17.23	29108.00	32658.54	22143716.00	107.32	5970.63	5105.00
16	1	7	18300.00	18394.00	174.85	0	Spot (Block16, Row7, Column1)	33701.04	30412.00	19126.55	0.04	0.57	910.00	1174.26	910.00	776.64	0.11	0.66	100.00	100.00	8.28	29502.00	32791.04	28881860.00	41.88	6107.66	6001.00
16	2	7	18604.00	18405.00	178.15	0	Spot (Block16, Row7, Column2)	1504.04	1352.50	419.38	0.05	0.28	970.00	1157.94	970.00	737.73	0.08	0.64	25.00	2.00	0.00	382.50	534.04	1326563.00	0.47	1103.23	1095.00
16	3	7	18882.00	18369.00	153.80	0	Spot (Block16, Row7, Column3)	1172.62	1110.50	327.16	0.02	0.28	952.00	1023.60	952.00	407.72	0.03	0.40	12.00	2.00	0.00	158.50	220.62	759858.00	0.37	1066.28	1074.00
16	4	7	19205.00	18405.00	170.75	0	Spot (Block16, Row7, Column4)	1429.08	1425.50	244.39	0.00	0.17	970.00	1040.25	970.00	362.46	0.03	0.35	60.00	15.00	0.00	455.50	459.08	1157557.00	1.07	1094.64	1099.00
16	5	7	19502.00	18405.00	202.00	0	Spot (Block16, Row7, Column5)	6199.74	5450.50	3166.65	0.06	0.51	998.00	1316.84	998.00	1001.75	0.12	0.76	99.00	82.00	0.00	4452.50	5201.74	7179294.00	4.87	2240.20	2087.50
16	6	7	19796.00	18402.00	217.35	0	Spot (Block16, Row7, Column6)	52394.26	65535.00	17381.35	0.10	0.33	1190.50	1858.88	1190.50	1545.96	0.19	0.83	100.00	100.00	57.39	64344.50	51203.76	70942608.00	32.69	12310.10	11894.00
16	7	7	20088.00	18406.00	152.10	0	Spot (Block16, Row7, Column7)	39845.57	39936.00	17491.50	0.00	0.44	1088.00	1384.54	1088.00	953.87	0.10	0.69	100.00	100.00	12.52	38848.00	38757.57	25142636.00	40.32	9240.42	7616.00
16	8	7	20404.00	18401.00	194.90	0	Spot (Block16, Row7, Column8)	23250.82	23931.50	6024.92	0.01	0.26	1082.00	1235.07	1082.00	474.37	0.06	0.38	100.00	100.00	0.00	22849.50	22168.82	25017882.00	46.41	6113.90	5696.00
16	1	8	18294.00	18700.00	152.35	0	Spot (Block16, Row8, Column1)	1445.40	1399.00	375.84	0.01	0.26	889.00	950.47	889.00	366.21	0.03	0.39	70.00	19.00	0.00	510.00	556.40	926499.00	1.35	1071.59	1063.50
16	2	8	18599.00	18695.00	153.15	0	Spot (Block16, Row8, Column2)	4240.54	3840.00	1786.63	0.04	0.42	909.00	932.57	909.00	144.66	0.01	0.16	100.00	100.00	0.00	2931.00	3331.54	2743628.00	22.87	1632.12	1555.00
16	3	8	18888.00	18693.00	151.60	0	Spot (Block16, Row8, Column3)	10560.75	8551.00	7694.72	0.09	0.73	935.00	995.47	935.00	318.58	0.03	0.32	100.00	99.00	0.00	7616.00	9625.75	6642709.00	30.02	2806.03	2658.00
16	4	8	19199.00	18701.00	164.95	0	Spot (Block16, Row8, Column4)	62326.11	65535.00	8526.38	0.02	0.14	992.00	1109.09	992.00	474.50	0.05	0.43	100.00	100.00	80.93	64543.00	61334.11	47056672.00	129.01	14038.63	12213.00
16	5	8	19478.00	18703.00	187.35	0	Spot (Block16, Row8, Column5)	1330.73	1247.00	269.40	0.03	0.20	999.00	1269.12	999.00	911.34	0.10	0.72	2.00	0.00	0.00	248.00	331.73	1314765.00	0.07	1091.33	1069.00
16	6	8	19797.00	18703.00	222.60	0	Spot (Block16, Row8, Column6)	55181.54	65535.00	15219.86	0.07	0.28	1096.00	1683.88	1096.00	1452.63	0.19	0.86	100.00	100.00	58.97	64439.00	54085.54	78137896.00	36.83	12379.27	12055.50
16	7	8	20099.00	18708.00	151.95	0	Spot (Block16, Row8, Column7)	15957.26	15058.00	8525.25	0.03	0.53	1045.00	1280.63	1045.00	868.30	0.09	0.68	100.00	100.00	0.00	14013.00	14912.26	10116906.00	16.90	4112.20	3509.00
16	8	8	20387.00	18706.00	162.25	0	Spot (Block16, Row8, Column8)	63515.74	65535.00	7085.30	0.01	0.11	1032.00	1192.21	1032.00	491.29	0.06	0.41	100.00	100.00	87.62	64503.00	62483.74	46176392.00	126.86	16342.19	13216.00
17	1	1	4776.00	21008.00	156.60	0	Spot (Block17, Row1, Column1)	62879.30	65535.00	6201.80	0.02	0.10	2078.00	2197.71	2078.00	526.56	0.02	0.24	100.00	100.00	77.81	63457.00	60801.30	42506800.00	115.24	17796.14	14421.00
17	2	1	5076.00	21017.00	146.05	0	Spot (Block17, Row1, Column2)	34433.43	32236.00	17206.53	0.03	0.50	1980.00	2048.25	1980.00	372.86	0.01	0.18	100.00	100.00	5.65	30256.00	32453.43	20109156.00	86.86	8187.33	7533.00
17	3	1	5382.00	21020.00	144.95	0	Spot (Block17, Row1, Column3)	10356.99	9332.00	5518.48	0.05	0.53	1930.00	1992.13	1930.00	271.45	0.01	0.14	100.00	100.00	0.00	7402.00	8426.99	5903485.00	30.82	3661.35	3435.50
17	4	1	5669.00	21018.00	145.10	0	Spot (Block17, Row1, Column4)	26312.48	24305.00	13899.19	0.03	0.53	1903.00	1986.95	1903.00	301.22	0.02	0.15	100.00	100.00	0.87	22402.00	24409.48	15129678.00	80.76	6244.75	5655.00
17	5	1	5979.00	21016.00	145.80	0	Spot (Block17, Row1, Column5)	29296.99	26520.00	19007.56	0.04	0.65	1894.00	1955.20	1894.00	288.97	0.01	0.15	100.00	100.00	4.33	24626.00	27402.99	16933664.00	94.62	6568.92	5441.50
17	6	1	6272.00	21021.00	143.15	0	Spot (Block17, Row1, Column6)	38027.94	36504.50	17983.35	0.02	0.47	1926.00	1991.50	1926.00	340.40	0.01	0.17	100.00	100.00	11.55	34578.50	36101.94	21067540.00	105.86	10186.95	8484.50
17	7	1	6569.00	21025.00	148.30	0	Spot (Block17, Row1, Column7)	56635.91	65535.00	13770.83	0.06	0.24	1956.50	2013.48	1956.50	366.55	0.01	0.18	100.00	100.00	62.60	63578.50	54679.41	33925172.00	149.02	15162.95	12918.50
17	8	1	6883.00	21026.00	198.45	0	Spot (Block17, Row1, Column8)	2527.99	2496.00	393.40	0.01	0.16	1946.00	1981.55	1946.00	268.07	0.01	0.14	79.00	51.00	0.00	550.00	581.99	2828817.00	2.04	2149.88	2146.50
17	1	2	4776.00	21315.00	216.30	0	Spot (Block17, Row2, Column1)	2228.54	2193.00	251.42	0.01	0.11	1974.50	2056.09	1974.50	396.78	0.02	0.19	21.00	1.00	0.00	218.50	254.04	2979559.00	0.43	2021.72	1990.50
17	2	2	5071.00	21313.00	125.95	0	Spot (Block17, Row2, Column2)	19115.60	19150.00	6226.85	0.00	0.33	1948.00	2009.58	1948.00	318.87	0.01	0.16	100.00	100.00	0.00	17202.00	17167.60	8047666.00	53.65	5747.86	5161.00
17	3	2	5375.00	21314.00	154.90	0	Spot (Block17, Row2, Column3)	4657.72	4258.00	1489.70	0.04	0.32	1903.00	1982.59	1903.00	322.86	0.02	0.16	99.00	99.00	0.00	2355.00	2754.72	3074098.00	8.29	2522.14	2503.00
17	4	2	5679.00	21317.00	186.10	0	Spot (Block17, Row2, Column4)	8805.86	8015.50	3791.60	0.04	0.43	1893.00	2006.88	1893.00	383.10	0.03	0.19	100.00	100.00	0.00	6122.50	6912.86	8612129.00	17.75	3707.93	3670.50
17	5	2	5985.00	21324.00	172.45	0	Spot (Block17, Row2, Column5)	21015.63	19788.00	8923.67	0.03	0.42	1903.00	2003.80	1903.00	461.95	0.02	0.23	100.00	100.00	0.00	17885.00	19112.63	17421960.00	41.16	6110.87	5407.50
17	6	2	6272.00	21320.00	144.85	0	Spot (Block17, Row2, Column6)	8142.48	7765.50	3265.18	0.02	0.40	1940.00	2078.14	1940.00	713.39	0.03	0.34	100.00	99.00	0.00	5825.50	6202.48	4657497.00	8.50	3360.43	3144.00
17	7	2	6577.00	21323.00	146.10	0	Spot (Block17, Row2, Column7)	6890.98	6446.00	2628.14	0.03	0.38	1933.50	1996.44	1933.50	347.08	0.01	0.17	100.00	100.00	0.00	4512.50	4957.48	4010551.00	14.10	3236.23	2988.00
17	8	2	6887.00	21314.00	190.60	0	Spot (Block17, Row2, Column8)	2152.51	2082.00	224.99	0.01	0.10	1900.00	1988.75	1900.00	396.34	0.02	0.20	24.00	1.00	0.00	182.00	252.51	2199868.00	0.41	2071.73	2058.50
17	1	3	4779.00	21611.00	144.00	0	Spot (Block17, Row3, Column1)	36616.71	35032.00	20029.50	0.02	0.55	1990.00	2031.48	1990.00	270.64	0.01	0.13	100.00	100.00	12.01	33042.00	34626.71	20725120.00	127.79	8057.19	6791.00
17	2	3	5074.00	21615.00	144.10	0	Spot (Block17, Row3, Column2)	7978.33	7592.00	2839.91	0.02	0.36	2000.00	2132.81	2000.00	545.54	0.03	0.26	100.00	100.00	0.00	5592.00	5978.33	4515737.00	10.72	3327.47	3223.50
17	3	3	5362.00	21615.00	146.25	0	Spot (Block17, Row3, Column3)	30485.20	26366.00	18100.48	0.06	0.59	1993.00	2073.18	1993.00	381.61	0.02	0.18	100.00	100.00	7.36	24373.00	28492.20	17803372.00	74.45	7666.02	5777.00
17	4	3	5674.00	21618.00	143.70	0	Spot (Block17, Row3, Column4)	47942.59	53713.50	18820.08	0.05	0.39	1979.00	2089.95	1979.00	417.31	0.02	0.20	100.00	100.00	41.87	51734.50	45963.59	27135664.00	109.88	10583.04	9002.00
17	5	3	5982.00	21613.00	145.25	0	Spot (Block17, Row3, Column5)	22558.39	17992.50	16785.56	0.10	0.74	2004.50	2166.94	2004.50	700.50	0.03	0.32	100.00	100.00	7.14	15988.00	20553.89	12948516.00	29.11	7010.35	3880.00
17	6	3	6276.00	21623.00	231.70	0	Spot (Block17, Row3, Column6)	49762.24	47896.00	15110.88	0.02	0.30	2057.00	2298.02	2057.00	975.73	0.05	0.42	100.00	100.00	40.99	45839.00	47705.24	77082360.00	48.64	14690.40	14218.00
17	7	3	6585.00	21628.00	144.00	0	Spot (Block17, Row3, Column7)	16622.42	15015.50	9303.92	0.04	0.56	2004.00	2167.05	2004.00	761.11	0.03	0.35	100.00	100.00	0.00	13011.50	14618.42	9441536.00	18.99	4634.84	4433.50
17	8	3	6876.00	21631.00	154.65	0	Spot (Block17, Row3, Column8)	35588.02	34161.50	15111.91	0.02	0.42	1973.00	2086.78	1973.00	501.36	0.02	0.24	100.00	100.00	4.10	32188.50	33615.02	23416964.00	66.82	8969.77	7932.00
17	1	4	4776.00	21915.00	142.80	0	Spot (Block17, Row4, Column1)	50783.38	61933.00	17249.19	0.09	0.34	2065.00	2207.64	2065.00	576.29	0.03	0.26	100.00	100.00	47.56	59868.00	48718.38	28083380.00	84.29	12486.62	10701.00
17	2	4	5074.00	21917.00	162.05	0	Spot (Block17, Row4, Column2)	30337.79	28073.50	14597.02	0.03	0.48	2085.00	2367.52	2085.00	856.08	0.06	0.36	100.00	100.00	1.10	25988.50	28252.79	22025256.00	32.67	7177.56	6866.50
17	3	4	5372.00	21917.00	154.50	0	Spot (Block17, Row4, Column3)	64813.28	65535.00	3851.70	0.00	0.06	2040.00	2291.30	2040.00	805.34	0.05	0.35	100.00	100.00	95.37	63495.00	62773.28	41999388.00	77.63	21987.93	16616.00
17	4	4	5664.00	21918.00	173.45	0	Spot (Block17, Row4, Column4)	2854.93	2785.00	487.24	0.01	0.17	1994.00	2089.68	1994.00	419.99	0.02	0.20	77.00	45.00	0.00	791.00	860.93	2398138.00	1.82	2220.93	2175.00
17	5	4	5972.00	21924.00	145.65	0	Spot (Block17, Row4, Column5)	12299.58	8482.00	12440.89	0.16	1.01	2037.00	2122.08	2037.00	417.23	0.02	0.20	99.00	98.00	2.59	6445.00	10262.58	7121457.00	24.39	5035.02	3017.00
17	6	4	6274.00	21921.00	172.50	0	Spot (Block17, Row4, Column6)	36237.22	36036.00	15094.52	0.00	0.42	2073.00	2189.12	2073.00	639.45	0.02	0.29	100.00	100.00	2.65	33963.00	34164.22	30040684.00	53.25	8938.63	8000.00
17	7	4	6570.00	21928.00	146.35	0	Spot (Block17, Row4, Column7)	17131.26	13987.00	11264.68	0.09	0.66	2081.00	2209.79	2081.00	779.89	0.03	0.35	100.00	96.00	0.00	11906.00	15050.26	9953261.00	19.13	4823.35	4327.00
17	8	4	6872.00	21929.00	144.80	0	Spot (Block17, Row4, Column8)	7313.82	6761.00	2875.22	0.03	0.39	2022.00	2120.57	2022.00	483.61	0.02	0.23	100.00	99.00	0.00	4739.00	5291.82	4176190.00	10.74	3243.62	3039.00
17	1	5	4777.00	22214.00	146.35	0	Spot (Block17, Row5, Column1)	49813.08	65048.50	18685.34	0.12	0.38	2131.00	2382.75	2131.00	861.37	0.05	0.36	100.00	100.00	49.31	62917.50	47682.08	28991400.00	55.06	12117.29	10680.50
17	2	5	5070.00	22212.00	155.40	0	Spot (Block17, Row5, Column2)	38457.09	35920.00	16074.38	0.03	0.42	2173.00	2559.10	2173.00	1042.81	0.07	0.41	100.00	100.00	7.09	33747.00	36284.09	25497116.00	34.42	8602.66	8024.00
17	3	5	5373.00	22215.00	155.85	0	Spot (Block17, Row5, Column3)	56431.70	65535.00	13653.06	0.06	0.24	2107.00	2388.91	2107.00	852.56	0.05	0.36	100.00	100.00	61.29	63428.00	54324.70	37753124.00	63.39	12170.53	11237.00
17	4	5	5673.00	22225.00	141.75	0	Spot (Block17, Row5, Column4)	26064.30	24387.50	13221.55	0.03	0.51	2018.00	2178.80	2018.00	607.20	0.03	0.28	100.00	100.00	0.00	22369.50	24046.30	14231107.00	39.34	7042.94	5865.00
17	5	5	5974.00	22219.00	155.30	0	Spot (Block17, Row5, Column5)	64152.83	65535.00	5334.55	0.01	0.08	2012.50	2111.59	2012.50	458.32	0.02	0.22	100.00	100.00	90.40	63522.50	62140.33	42790336.00	135.37	17996.05	14329.50
17	6	5	6270.00	22220.00	148.65	0	Spot (Block17, Row5, Column6)	8896.03	8520.00	3518.24	0.02	0.40	2030.00	2226.80	2030.00	846.34	0.04	0.38	100.00	99.00	0.00	6490.00	6866.03	5302035.00	7.88	3534.07	3313.00
17	7	5	6574.00	22227.00	232.30	0	Spot (Block17, Row5, Column7)	56209.21	65535.00	13409.89	0.07	0.24	2133.00	2438.73	2133.00	1114.54	0.06	0.46	100.00	100.00	55.03	63402.00	54076.21	87125128.00	48.24	15689.49	15395.50
17	8	5	6873.00	22227.00	144.30	0	Spot (Block17, Row5, Column8)	36891.87	34440.00	21861.46	0.03	0.59	2049.00	2196.70	2049.00	758.27	0.03	0.35	100.00	100.00	20.60	32391.00	34842.87	20770184.00	45.76	8459.04	7333.00
17	1	6	4772.00	22513.00	232.30	0	Spot (Block17, Row6, Column1)	45238.55	37014.00	17472.76	0.09	0.39	2286.50	2718.69	2286.50	1255.60	0.08	0.46	100.00	100.00	36.96	34727.50	42952.05	70256056.00	33.86	14921.49	14855.00
17	2	6	5068.00	22514.00	240.40	0	Spot (Block17, Row6, Column2)	54954.40	62413.50	13435.90	0.06	0.24	2127.00	2571.03	2127.00	1295.46	0.08	0.50	100.00	100.00	46.88	60286.50	52827.40	91444912.00	40.44	15348.27	14301.00
17	3	6	5363.00	22516.00	146.80	0	Spot (Block17, Row6, Column3)	51825.18	65535.00	17089.94	0.10	0.33	2083.00	2298.51	2083.00	894.68	0.04	0.39	100.00	100.00	51.71	63452.00	49742.18	30369764.00	55.36	12863.18	11221.00
17	4	6	5675.00	22519.00	145.05	0	Spot (Block17, Row6, Column4)	15612.05	13607.00	8201.31	0.06	0.53	2015.00	2096.93	2015.00	379.03	0.02	0.18	100.00	100.00	0.00	11592.00	13597.05	8961317.00	35.66	4619.13	4136.00
17	5	6	5971.00	22521.00	150.25	0	Spot (Block17, Row6, Column5)	64523.26	65535.00	3999.35	0.01	0.06	2003.00	2104.91	2003.00	474.30	0.02	0.23	100.00	100.00	90.19	63532.00	62520.26	40133820.00	131.60	19653.58	16910.00
17	6	6	6275.00	22521.00	155.35	0	Spot (Block17, Row6, Column6)	4462.69	3876.00	1686.56	0.06	0.38	2006.00	2188.94	2006.00	879.69	0.04	0.40	81.00	51.00	0.00	1870.00	2456.69	2963226.00	2.58	2478.50	2472.00
17	7	6	6568.00	22524.00	145.65	0	Spot (Block17, Row6, Column7)	34469.89	32144.00	19282.22	0.03	0.56	2089.00	2272.79	2089.00	891.79	0.04	0.39	100.00	100.00	7.48	30055.00	32380.89	19820228.00	36.10	7838.92	7040.00
17	8	6	6880.00	22530.00	146.35	0	Spot (Block17, Row6, Column8)	31979.30	28918.00	18950.51	0.04	0.59	2029.00	2090.73	2029.00	347.45	0.01	0.17	100.00	100.00	5.10	26889.00	29950.30	18803860.00	86.02	7142.68	6221.00
17	1	7	4769.00	22812.00	156.35	0	Spot (Block17, Row7, Column1)	41367.51	39941.00	18116.17	0.02	0.44	2123.00	2469.87	2123.00	999.20	0.07	0.40	100.00	100.00	19.56	37818.00	39244.51	27923200.00	38.93	8997.05	8575.00
17	2	7	5075.00	22815.00	203.35	0	Spot (Block17, Row7, Column2)	2692.73	2574.00	460.64	0.02	0.17	2026.00	2269.20	2026.00	882.79	0.05	0.39	29.00	1.00	0.00	548.00	666.73	3172041.00	0.48	2188.89	2188.00
17	3	7	5370.00	22815.00	225.35	0	Spot (Block17, Row7, Column3)	2372.64	2300.00	287.62	0.01	0.12	2004.00	2079.52	2004.00	398.53	0.02	0.19	34.00	8.00	0.00	296.00	368.64	3471175.00	0.74	2075.23	2054.00
17	4	7	5666.00	22812.00	190.65	0	Spot (Block17, Row7, Column4)	2757.05	2716.00	428.73	0.01	0.16	2020.00	2163.09	2020.00	576.57	0.03	0.27	61.00	18.00	0.00	696.00	737.05	2834246.00	1.03	2260.08	2262.50
17	5	7	5970.00	22821.00	179.30	0	Spot (Block17, Row7, Column5)	8566.83	7990.00	3478.82	0.03	0.41	2082.00	2321.90	2082.00	878.63	0.05	0.38	100.00	97.00	0.00	5908.00	6484.83	7735843.00	7.11	3785.38	3767.00
17	6	7	6273.00	22823.00	232.90	0	Spot (Block17, Row7, Column6)	54368.91	65535.00	14701.38	0.08	0.27	2217.00	2849.38	2217.00	2232.84	0.11	0.78	100.00	99.00	51.80	63318.00	52151.91	84707552.00	23.07	14853.42	14113.00
17	7	7	6561.00	22829.00	146.95	0	Spot (Block17, Row7, Column7)	40122.75	38492.00	16735.29	0.02	0.42	2189.00	2562.41	2189.00	1865.26	0.07	0.73	100.00	100.00	12.90	36303.00	37933.75	23632384.00	20.14	10275.96	8668.00
17	8	7	6875.00	22826.00	177.40	0	Spot (Block17, Row7, Column8)	55515.59	64607.00	12507.56	0.07	0.23	2102.00	2234.52	2102.00	650.51	0.03	0.29	100.00	100.00	48.63	62505.00	53413.59	48521068.00	81.91	14893.48	12382.00
17	1	8	4762.00	23118.00	166.95	0	Spot (Block17, Row8, Column1)	2937.45	2889.00	496.24	0.01	0.17	2110.00	2234.81	2110.00	542.22	0.02	0.24	65.00	24.00	0.00	779.00	827.45	2276525.00	1.30	2365.51	2355.00
17	2	8	5067.00	23114.00	153.00	0	Spot (Block17, Row8, Column2)	5922.79	5470.50	2137.50	0.03	0.36	2064.00	2094.04	2064.00	242.18	0.01	0.12	100.00	100.00	0.00	3406.50	3858.79	3802429.00	15.81	2868.76	2831.00
17	3	8	5361.00	23112.00	145.80	0	Spot (Block17, Row8, Column3)	15100.03	12771.00	9440.22	0.07	0.63	2064.00	2170.06	2064.00	579.18	0.02	0.27	100.00	99.00	0.00	10707.00	13036.03	8788218.00	22.32	4244.57	3753.50
17	4	8	5668.00	23123.00	153.20	0	Spot (Block17, Row8, Column4)	56449.53	65535.00	13626.11	0.06	0.24	2076.00	2272.57	2076.00	781.23	0.04	0.34	100.00	100.00	59.18	63459.00	54373.53	35958640.00	69.35	12895.52	11887.00
17	5	8	5959.00	23114.00	207.65	0	Spot (Block17, Row8, Column5)	2797.89	2789.00	385.70	0.00	0.14	2107.00	2373.22	2107.00	947.08	0.05	0.40	25.00	0.00	0.00	682.00	690.89	3419024.00	0.45	2309.71	2231.00
17	6	8	6269.00	23122.00	223.20	0	Spot (Block17, Row8, Column6)	49008.81	53658.50	17137.23	0.04	0.35	2236.00	2612.23	2236.00	1274.86	0.07	0.49	100.00	100.00	46.50	51422.50	46772.81	69985248.00	36.39	14517.31	14240.50
17	7	8	6571.00	23125.00	142.60	0	Spot (Block17, Row8, Column7)	21463.37	20831.50	9963.81	0.01	0.46	2203.00	2452.65	2203.00	977.21	0.05	0.40	100.00	100.00	0.00	18628.50	19260.37	11933633.00	19.45	5681.62	5081.00
17	8	8	6857.00	23125.00	155.95	0	Spot (Block17, Row8, Column8)	64236.59	65535.00	5348.38	0.01	0.08	2171.00	2344.01	2171.00	754.00	0.03	0.32	100.00	100.00	91.34	63364.00	62065.59	43038920.00	82.09	18894.23	16740.00
18	1	1	9281.00	21038.00	157.70	0	Spot (Block18, Row1, Column1)	60865.09	65535.00	8730.42	0.03	0.14	1198.00	1295.68	1198.00	411.10	0.03	0.32	100.00	100.00	70.99	64337.00	59667.09	41753832.00	144.90	15594.63	13033.00
18	2	1	9574.00	21044.00	147.10	0	Spot (Block18, Row1, Column2)	4774.21	4497.50	1663.62	0.03	0.35	1131.00	1183.41	1131.00	285.49	0.02	0.24	100.00	100.00	0.00	3366.50	3643.21	2816783.00	12.58	2033.71	1894.00
18	3	1	9880.00	21045.00	149.50	0	Spot (Block18, Row1, Column3)	3635.43	3332.00	1497.95	0.04	0.41	1106.00	1125.33	1106.00	120.80	0.01	0.11	100.00	100.00	0.00	2226.00	2529.43	2213974.00	20.78	1649.26	1618.50
18	4	1	10172.00	21045.00	146.65	0	Spot (Block18, Row1, Column4)	3925.23	3768.00	1119.56	0.02	0.29	1113.00	1139.21	1113.00	120.23	0.01	0.11	100.00	100.00	0.00	2655.00	2812.23	2300184.00	23.17	1901.06	1799.50
18	5	1	10482.00	21050.00	147.80	0	Spot (Block18, Row1, Column5)	5663.95	5255.00	2971.44	0.03	0.52	1106.00	1142.88	1106.00	147.96	0.01	0.13	100.00	100.00	0.00	4149.00	4557.95	3370050.00	30.56	2187.54	1995.00
18	6	1	10774.00	21045.00	145.45	0	Spot (Block18, Row1, Column6)	10172.42	9487.00	5138.50	0.03	0.51	1124.00	1159.89	1124.00	159.66	0.01	0.14	100.00	100.00	0.00	8363.00	9048.42	5889834.00	56.45	3182.97	2455.00
18	7	1	11071.00	21054.00	147.25	0	Spot (Block18, Row1, Column7)	21680.03	21512.00	10582.92	0.00	0.49	1144.00	1166.80	1144.00	153.11	0.01	0.13	100.00	100.00	0.00	20368.00	20536.03	12769536.00	133.98	5551.11	4686.00
18	8	1	11384.00	21047.00	181.10	0	Spot (Block18, Row1, Column8)	1778.17	1721.00	303.76	0.01	0.17	1172.00	1180.89	1172.00	130.50	0.00	0.11	99.00	91.00	0.00	549.00	606.17	1635916.00	4.58	1354.74	1358.50
18	1	2	9285.00	21337.00	204.30	0	Spot (Block18, Row2, Column1)	1232.36	1217.00	92.99	0.01	0.08	1095.00	1158.45	1095.00	313.87	0.02	0.27	2.00	0.00	0.00	122.00	137.36	1446793.00	0.24	1141.07	1144.00
18	2	2	9570.00	21342.00	132.05	0	Spot (Block18, Row2, Column2)	4649.54	4613.00	1311.11	0.00	0.28	1087.00	1104.66	1087.00	127.20	0.01	0.12	100.00	100.00	0.00	3526.00	3562.54	2185284.00	27.87	2046.66	2062.50
18	3	2	9881.00	21342.00	168.70	0	Spot (Block18, Row2, Column3)	1676.42	1587.00	301.61	0.02	0.18	1095.00	1110.83	1095.00	118.64	0.01	0.11	97.00	91.00	0.00	492.00	581.42	1334429.00	4.77	1294.88	1287.00
18	4	2	10183.00	21353.00	182.10	0	Spot (Block18, Row2, Column4)	3278.53	3264.50	875.61	0.00	0.27	1163.00	1191.77	1163.00	177.49	0.01	0.15	100.00	99.00	0.00	2101.50	2115.53	3049033.00	11.76	1780.03	1772.00
18	5	2	10483.00	21347.00	183.85	0	Spot (Block18, Row2, Column5)	16616.45	16265.00	5586.44	0.01	0.34	1190.00	1352.08	1190.00	711.88	0.06	0.53	100.00	100.00	0.00	15075.00	15426.45	15735778.00	21.44	4934.53	4601.00
18	6	2	10778.00	21349.00	147.00	-50	Spot (Block18, Row2, Column6)	2092.36	2045.50	439.69	0.01	0.21	1183.00	1556.34	1183.00	1504.67	0.12	0.97	12.00	0.00	0.00	862.50	909.36	1230307.00	0.36	1583.09	1569.00
18	7	2	11074.00	21352.00	150.10	0	Spot (Block18, Row2, Column7)	2665.81	2489.00	738.59	0.03	0.28	1199.00	1311.81	1199.00	777.22	0.04	0.59	80.00	37.00	0.00	1290.00	1466.81	1647471.00	1.74	1653.69	1605.00
18	8	2	11429.00	21347.00	92.00	0	Spot (Block18, Row2, Column8)	1493.33	1378.00	511.56	0.03	0.34	1179.00	1222.81	1179.00	351.42	0.02	0.29	25.00	6.00	0.00	199.00	314.33	313599.00	0.77	1327.83	1296.00
18	1	3	9280.00	21643.00	143.55	0	Spot (Block18, Row3, Column1)	7387.42	7076.00	3423.52	0.02	0.46	1091.00	1123.81	1091.00	610.28	0.01	0.54	100.00	100.00	0.00	5985.00	6296.42	4144344.00	10.26	2509.39	2343.50
18	2	3	9578.00	21645.00	152.50	0	Spot (Block18, Row3, Column2)	1840.96	1792.50	323.31	0.01	0.18	1095.00	1175.78	1095.00	415.97	0.03	0.35	84.00	36.00	0.00	697.50	745.96	1181898.00	1.60	1328.42	1305.00
18	3	3	9865.00	21641.00	143.50	0	Spot (Block18, Row3, Column3)	3316.00	3102.50	1106.27	0.03	0.33	1088.00	1111.71	1088.00	163.33	0.01	0.15	100.00	100.00	0.00	2014.50	2228.00	1863594.00	13.50	1655.61	1557.00
18	4	3	10176.00	21645.00	145.35	0	Spot (Block18, Row3, Column4)	11507.33	10701.00	5503.06	0.03	0.48	1128.00	1160.00	1128.00	158.56	0.01	0.14	100.00	100.00	0.00	9573.00	10379.33	6616712.00	65.26	3411.93	3144.00
18	5	3	10442.00	21637.00	123.25	0	Spot (Block18, Row3, Column5)	2900.74	2270.00	2952.57	0.11	1.02	1223.00	1587.08	1223.00	1273.63	0.11	0.80	38.00	9.00	0.00	1047.00	1677.74	1148695.00	1.03	1874.22	1706.50
18	6	3	10778.00	21651.00	241.90	0	Spot (Block18, Row3, Column6)	58196.60	65535.00	14872.26	0.05	0.26	1361.00	2246.57	1361.00	2108.14	0.22	0.94	100.00	100.00	75.70	64174.00	56835.60	98178904.00	26.54	12460.57	12131.00
18	7	3	11089.00	21653.00	160.90	0	Spot (Block18, Row3, Column7)	4486.90	3695.00	2448.26	0.08	0.55	1242.00	1621.89	1242.00	1280.82	0.12	0.79	74.00	48.00	0.00	2453.00	3244.90	3208132.00	2.24	2104.21	1580.00
18	8	3	11376.00	21655.00	170.85	0	Spot (Block18, Row3, Column8)	60991.75	65535.00	11325.66	0.03	0.19	1219.00	1365.59	1219.00	635.50	0.05	0.47	100.00	100.00	82.16	64316.00	59772.75	49586792.00	93.83	14263.80	13052.50
18	1	4	9277.00	21940.00	142.95	0	Spot (Block18, Row4, Column1)	12366.13	11775.00	5850.55	0.02	0.47	1168.00	1242.95	1168.00	413.02	0.03	0.33	100.00	100.00	0.00	10607.00	11198.13	6925034.00	26.93	3420.51	3108.00
18	2	4	9575.00	21946.00	171.00	0	Spot (Block18, Row4, Column2)	27383.66	24538.50	14293.72	0.05	0.52	1211.00	1432.35	1211.00	727.60	0.07	0.51	100.00	100.00	0.37	23327.50	26172.66	22345068.00	35.67	5843.35	5822.00
18	3	4	9874.00	21946.00	144.25	0	Spot (Block18, Row4, Column3)	46125.35	48094.00	18326.88	0.02	0.40	1120.00	1319.87	1120.00	675.68	0.07	0.51	100.00	100.00	33.27	46974.00	45005.35	26337720.00	66.31	9303.33	7971.50
18	4	4	10159.00	21949.00	204.95	0	Spot (Block18, Row4, Column4)	1335.73	1326.00	156.36	0.00	0.12	1089.00	1120.77	1089.00	173.77	0.01	0.16	61.00	23.00	0.00	237.00	246.73	1597539.00	1.24	1149.34	1143.00
18	5	4	10476.00	21932.00	159.10	0	Spot (Block18, Row4, Column5)	2462.05	1828.00	4150.86	0.13	1.69	1170.00	1352.47	1170.00	800.72	0.06	0.59	41.00	7.00	0.00	658.00	1292.05	1728357.00	1.39	1477.91	1344.50
18	6	4	10776.00	21950.00	192.75	0	Spot (Block18, Row4, Column6)	21820.67	21903.00	6997.16	0.00	0.32	1261.00	1625.03	1261.00	1116.37	0.11	0.69	100.00	100.00	0.00	20642.00	20559.67	22977178.00	18.09	5682.06	5245.00
18	7	4	11070.00	21943.00	158.00	0	Spot (Block18, Row4, Column7)	3041.91	2718.00	1448.49	0.05	0.48	1233.00	1624.04	1233.00	1157.40	0.12	0.71	58.00	32.00	0.00	1485.00	1808.91	2095873.00	1.23	1620.29	1521.00
18	8	4	11373.00	21964.00	155.60	0	Spot (Block18, Row4, Column8)	2495.39	2467.00	600.02	0.00	0.24	1207.00	1329.39	1207.00	531.41	0.04	0.40	88.00	58.00	0.00	1260.00	1288.39	1659431.00	2.19	1562.70	1564.00
18	1	5	9278.00	22243.00	142.45	0	Spot (Block18, Row5, Column1)	8787.85	8314.00	3624.59	0.02	0.41	1237.00	1667.71	1237.00	1382.94	0.13	0.83	99.00	94.00	0.00	7077.00	7550.85	4833317.00	5.15	3064.53	2628.00
18	2	5	9574.00	22240.00	169.50	0	Spot (Block18, Row5, Column2)	62004.42	65535.00	9703.91	0.02	0.16	1326.00	1791.21	1326.00	1195.94	0.13	0.67	100.00	100.00	85.02	64209.00	60678.42	49666044.00	50.35	14453.81	13243.00
18	3	5	9874.00	22243.00	162.50	0	Spot (Block18, Row5, Column3)	53976.93	65535.00	15867.04	0.08	0.29	1203.00	1444.33	1203.00	784.88	0.08	0.54	100.00	100.00	56.01	64332.00	52773.93	39511456.00	66.93	10309.79	9628.00
18	4	5	10169.00	22245.00	146.70	0	Spot (Block18, Row5, Column4)	6678.61	5959.00	3397.27	0.05	0.51	1088.00	1205.34	1088.00	515.28	0.04	0.43	100.00	99.00	0.00	4871.00	5590.61	3920344.00	10.62	2265.09	2047.00
18	5	5	10474.00	22247.00	146.25	0	Spot (Block18, Row5, Column5)	44873.63	47326.50	19468.78	0.02	0.43	1112.00	1169.37	1112.00	237.05	0.02	0.20	100.00	100.00	31.16	46214.50	43761.63	26206344.00	184.37	9798.79	8387.50
18	6	5	10773.00	22249.00	147.00	-50	Spot (Block18, Row5, Column6)	2217.65	2167.00	485.29	0.01	0.22	1202.00	1567.66	1202.00	1274.69	0.12	0.81	30.00	0.00	0.00	965.00	1015.65	1306198.00	0.51	1587.43	1513.00
18	7	5	11076.00	22250.00	231.35	0	Spot (Block18, Row5, Column7)	59253.70	65535.00	13161.74	0.04	0.22	1355.00	1912.50	1355.00	1503.27	0.15	0.79	100.00	100.00	75.97	64180.00	57898.70	91251832.00	38.14	13220.57	12482.00
18	8	5	11378.00	22254.00	146.10	0	Spot (Block18, Row5, Column8)	7089.49	6297.50	3768.43	0.05	0.53	1178.00	1349.52	1178.00	679.42	0.06	0.50	99.00	91.00	0.00	5119.50	5911.49	4111903.00	8.45	2575.86	2249.00
18	1	6	9271.00	22541.00	242.05	0	Spot (Block18, Row6, Column1)	58700.07	65535.00	13687.65	0.05	0.23	1393.00	2102.27	1393.00	1853.49	0.18	0.88	100.00	100.00	72.76	64142.00	57307.07	99145656.00	30.54	12977.24	12680.00
18	2	6	9568.00	22540.00	247.65	0	Spot (Block18, Row6, Column2)	57570.96	65535.00	14927.08	0.06	0.26	1303.00	1927.75	1303.00	1645.15	0.17	0.85	100.00	100.00	70.73	64232.00	56267.96	102074560.00	33.82	13085.83	12682.00
18	3	6	9865.00	22544.00	146.35	0	Spot (Block18, Row6, Column3)	15332.46	14500.00	7468.13	0.02	0.49	1219.00	1431.80	1219.00	900.98	0.07	0.63	100.00	100.00	0.00	13281.00	14113.46	8969489.00	15.43	3888.88	3432.00
18	4	6	10175.00	22546.00	149.20	0	Spot (Block18, Row6, Column4)	3195.75	2910.00	1071.03	0.04	0.34	1158.00	1186.37	1158.00	176.92	0.01	0.15	100.00	100.00	0.00	1752.00	2037.75	1936626.00	11.36	1721.78	1667.50
18	5	6	10473.00	22548.00	143.35	0	Spot (Block18, Row6, Column5)	39538.99	37914.50	19357.64	0.02	0.49	1122.00	1258.00	1122.00	606.69	0.05	0.48	100.00	100.00	16.01	36792.50	38416.99	21983760.00	63.10	8407.26	7150.50
18	6	6	10776.00	22538.00	171.95	0	Spot (Block18, Row6, Column6)	1599.84	1543.00	259.66	0.02	0.16	1185.00	1463.43	1185.00	1075.07	0.09	0.73	0.00	0.00	0.00	358.00	414.84	1313468.00	0.13	1314.82	1301.00
18	7	6	11073.00	22550.00	147.55	0	Spot (Block18, Row6, Column7)	10212.83	9718.00	5097.77	0.02	0.50	1255.00	1485.43	1255.00	938.73	0.07	0.63	100.00	100.00	0.00	8463.00	8957.83	6076633.00	9.30	3189.14	3043.00
18	8	6	11381.00	22560.00	147.75	0	Spot (Block18, Row6, Column8)	9775.06	9211.50	5205.57	0.03	0.53	1195.00	1264.96	1195.00	287.55	0.02	0.23	100.00	100.00	0.00	8016.50	8580.06	5825934.00	29.60	2934.76	2613.50
18	1	7	9271.00	22842.00	162.40	0	Spot (Block18, Row7, Column1)	36421.84	32384.00	18569.66	0.05	0.51	1197.00	1530.12	1197.00	983.31	0.11	0.64	100.00	100.00	11.00	31187.00	35224.84	26478756.00	35.48	6759.85	6323.00
18	2	7	9587.00	22843.00	205.35	0	Spot (Block18, Row7, Column2)	1526.10	1475.00	212.18	0.01	0.14	1283.00	1501.87	1283.00	949.59	0.07	0.63	0.00	0.00	0.00	192.00	243.10	1828268.00	0.03	1299.84	1272.00
18	3	7	9869.00	22844.00	147.00	-50	Spot (Block18, Row7, Column3)	1284.94	1245.50	143.22	0.01	0.11	1267.00	1327.81	1267.00	566.89	0.02	0.43	0.00	0.00	0.00	-21.50	17.94	758112.00	-0.08	1322.86	1303.00
18	4	7	10168.00	22845.00	181.05	0	Spot (Block18, Row7, Column4)	1492.59	1482.50	197.68	0.00	0.13	1269.00	1347.51	1269.00	462.01	0.03	0.34	13.00	0.00	0.00	213.50	223.59	1370197.00	0.31	1401.38	1374.00
18	5	7	10465.00	22850.00	169.50	0	Spot (Block18, Row7, Column5)	3107.62	3112.00	795.26	0.00	0.26	1298.00	1603.50	1298.00	1063.20	0.09	0.66	81.00	36.00	0.00	1814.00	1809.62	2467454.00	1.41	1830.70	1816.00
18	6	7	10770.00	22849.00	237.60	0	Spot (Block18, Row7, Column6)	56893.33	65535.00	14811.75	0.06	0.26	1465.00	2280.78	1465.00	1855.90	0.19	0.81	100.00	100.00	66.11	64070.00	55428.33	92509624.00	29.43	12866.91	12212.00
18	7	7	11047.00	22853.00	194.05	0	Spot (Block18, Row7, Column7)	7166.46	5528.00	5336.05	0.11	0.74	1380.00	1793.90	1380.00	1338.90	0.11	0.75	72.00	62.00	0.00	4148.00	5786.46	7610785.00	4.01	3534.00	1571.00
18	8	7	11375.00	22850.00	188.40	0	Spot (Block18, Row7, Column8)	35415.62	35923.00	9687.35	0.01	0.27	1281.00	1434.09	1281.00	569.28	0.05	0.40	100.00	100.00	0.00	34642.00	34134.62	35238560.00	59.69	9786.38	9010.50
18	1	8	9269.00	23152.00	150.35	0	Spot (Block18, Row8, Column1)	1846.08	1622.00	924.30	0.06	0.50	1130.00	1233.55	1130.00	446.47	0.04	0.36	56.00	17.00	0.00	492.00	716.08	1150105.00	1.37	1374.19	1385.00
18	2	8	9574.00	23129.00	166.75	0	Spot (Block18, Row8, Column2)	2210.00	2074.00	587.00	0.03	0.27	1205.00	1224.35	1205.00	160.54	0.01	0.13	99.00	92.00	0.00	869.00	1005.00	1699487.00	6.14	1514.17	1487.50
18	3	8	9859.00	23140.00	146.50	0	Spot (Block18, Row8, Column3)	3054.48	2711.00	1263.92	0.05	0.41	1209.00	1296.22	1209.00	492.24	0.03	0.38	88.00	65.00	0.00	1502.00	1845.48	1786872.00	3.57	1662.15	1605.50
18	4	8	10168.00	23146.00	166.10	0	Spot (Block18, Row8, Column4)	63692.84	65535.00	7183.74	0.01	0.11	1261.00	1380.63	1261.00	588.24	0.04	0.43	100.00	100.00	91.75	64274.00	62431.84	48661820.00	105.93	17680.42	14628.00
18	5	8	10468.00	23148.00	147.00	-50	Spot (Block18, Row8, Column5)	1501.36	1465.00	184.81	0.01	0.12	1247.00	1506.57	1247.00	993.80	0.08	0.66	0.00	0.00	0.00	218.00	254.36	885801.00	-0.01	1464.80	1410.00
18	6	8	10769.00	23152.00	241.55	0	Spot (Block18, Row8, Column6)	57250.21	65535.00	15478.28	0.06	0.27	1457.50	2053.33	1457.50	1682.86	0.15	0.82	100.00	100.00	72.00	64077.50	55792.71	96296072.00	32.80	12525.89	12755.50
18	7	8	11071.00	23154.00	138.65	0	Spot (Block18, Row8, Column7)	5740.48	5428.00	2023.23	0.02	0.35	1385.00	1731.48	1385.00	1168.29	0.10	0.67	99.00	82.00	0.00	4043.00	4355.48	2985050.00	3.43	2848.69	2583.00
18	8	8	11354.00	23153.00	157.95	0	Spot (Block18, Row8, Column8)	63970.91	65535.00	6370.48	0.01	0.10	1307.00	1497.31	1307.00	627.23	0.06	0.42	100.00	100.00	91.69	64228.00	62663.91	43884456.00	99.60	17606.36	14786.00
19	1	1	13783.00	21064.00	161.70	0	Spot (Block19, Row1, Column1)	57355.54	65535.00	12414.30	0.06	0.22	1170.00	1242.13	1170.00	353.92	0.03	0.28	100.00	100.00	60.77	64365.00	56185.54	41525788.00	158.55	12205.54	10794.00
19	2	1	14078.00	21069.00	153.75	0	Spot (Block19, Row1, Column2)	11819.28	11211.50	5235.31	0.02	0.44	1072.00	1130.11	1072.00	285.84	0.02	0.25	100.00	100.00	0.00	10139.50	10747.28	7682532.00	37.40	3200.43	2986.50
19	3	1	14391.00	21073.00	197.90	0	Spot (Block19, Row1, Column3)	1200.93	1189.00	117.46	0.00	0.10	1025.00	1049.86	1025.00	136.19	0.01	0.13	60.00	17.00	0.00	164.00	175.93	1336635.00	1.11	1098.71	1086.50
19	4	1	14672.00	21074.00	149.30	0	Spot (Block19, Row1, Column4)	9342.74	8657.00	3969.16	0.03	0.42	1046.00	1064.34	1046.00	143.94	0.01	0.14	100.00	100.00	0.00	7611.00	8296.74	5708416.00	57.51	2952.72	2795.50
19	5	1	14980.00	21076.00	158.25	0	Spot (Block19, Row1, Column5)	1734.34	1673.00	343.69	0.02	0.20	1066.00	1114.19	1066.00	283.10	0.02	0.25	87.00	58.00	0.00	607.00	668.34	1198429.00	2.19	1267.32	1231.50
19	6	1	15273.00	21073.00	147.80	0	Spot (Block19, Row1, Column6)	7224.23	6709.50	2796.11	0.03	0.39	1094.00	1123.54	1094.00	134.63	0.01	0.12	100.00	100.00	0.00	5615.50	6130.23	4305644.00	45.32	2601.81	2259.50
19	7	1	15567.00	21077.00	148.55	0	Spot (Block19, Row1, Column7)	7156.63	6891.50	3030.30	0.02	0.42	1118.00	1150.45	1118.00	130.20	0.01	0.11	100.00	100.00	0.00	5773.50	6038.63	4351233.00	46.13	2559.13	2393.00
19	8	1	15883.00	21075.00	161.00	0	Spot (Block19, Row1, Column8)	2447.06	2276.00	556.51	0.03	0.23	1138.00	1157.21	1138.00	111.76	0.01	0.10	100.00	100.00	0.00	1138.00	1309.06	1752092.00	11.54	1522.39	1502.00
19	1	2	13761.00	21382.00	222.50	0	Spot (Block19, Row2, Column1)	1175.35	1172.00	105.45	0.00	0.09	1087.00	1127.06	1087.00	253.03	0.02	0.22	7.00	0.00	0.00	85.00	88.35	1667823.00	0.19	1096.98	1084.00
19	2	2	14080.00	21371.00	130.15	0	Spot (Block19, Row2, Column2)	1496.64	1458.00	190.67	0.01	0.13	1046.00	1065.02	1046.00	116.11	0.01	0.11	99.00	90.00	0.00	412.00	450.64	680970.00	3.72	1216.51	1192.00
19	3	2	14386.00	21371.00	157.20	0	Spot (Block19, Row2, Column3)	1788.94	1719.00	345.33	0.02	0.19	1020.00	1038.10	1020.00	99.26	0.01	0.10	99.00	98.00	0.00	699.00	768.94	1214687.00	7.56	1271.11	1262.00
19	4	2	14683.00	21384.00	196.85	0	Spot (Block19, Row2, Column4)	1311.33	1266.00	186.21	0.02	0.14	1018.00	1080.66	1018.00	300.10	0.03	0.28	35.00	7.00	0.00	248.00	293.33	1435905.00	0.77	1103.42	1094.00
19	5	2	14983.00	21381.00	190.80	0	Spot (Block19, Row2, Column5)	49126.82	50294.50	13634.25	0.01	0.28	1082.00	1359.77	1082.00	1035.22	0.10	0.76	100.00	100.00	21.79	49212.50	48044.82	50502584.00	46.14	10819.74	9880.00
19	6	2	15279.00	21378.00	147.00	-50	Spot (Block19, Row2, Column6)	1627.09	1629.00	191.12	0.00	0.12	1153.00	1565.19	1153.00	1435.60	0.13	0.92	0.00	0.00	0.00	476.00	474.09	961613.00	0.04	1478.90	1428.00
19	7	2	15585.00	21378.00	178.00	0	Spot (Block19, Row2, Column7)	1355.75	1340.00	133.58	0.01	0.10	1103.00	1195.88	1103.00	594.78	0.04	0.50	0.00	0.00	0.00	237.00	252.75	1205265.00	0.27	1202.87	1189.00
19	8	2	15902.00	21392.00	175.45	0	Spot (Block19, Row2, Column8)	1223.53	1209.00	99.61	0.01	0.08	1113.00	1170.09	1113.00	330.90	0.02	0.28	1.00	0.00	0.00	96.00	110.53	1052234.00	0.16	1152.86	1133.00
19	1	3	13779.00	21667.00	145.25	0	Spot (Block19, Row3, Column1)	6786.32	6708.00	2215.37	0.01	0.33	1089.00	1114.48	1089.00	137.00	0.01	0.12	100.00	100.00	0.00	5619.00	5697.32	3895345.00	41.40	2448.88	2334.00
19	2	3	14078.00	21671.00	148.00	0	Spot (Block19, Row3, Column2)	2296.61	2164.00	513.88	0.03	0.22	1100.00	1212.10	1100.00	553.98	0.04	0.46	93.00	46.00	0.00	1064.00	1196.61	1380265.00	1.96	1476.25	1439.00
19	3	3	14368.00	21667.00	146.15	0	Spot (Block19, Row3, Column3)	5923.15	5229.00	2873.03	0.05	0.49	1080.00	1110.34	1080.00	160.03	0.01	0.14	100.00	100.00	0.00	4149.00	4843.15	3441351.00	30.07	2202.51	2065.00
19	4	3	14677.00	21670.00	148.00	0	Spot (Block19, Row3, Column4)	9770.99	9198.50	4282.33	0.03	0.44	1033.00	1059.26	1033.00	116.35	0.01	0.11	100.00	100.00	0.00	8165.50	8737.99	5803968.00	74.88	3120.22	2909.50
19	5	3	14983.00	21684.00	152.60	0	Spot (Block19, Row3, Column5)	4570.47	2840.00	8560.74	0.21	1.87	1079.00	1464.56	1079.00	1255.76	0.13	0.86	62.00	32.00	1.25	1761.00	3491.47	2929674.00	2.47	1654.82	1450.00
19	6	3	15279.00	21674.00	246.10	0	Spot (Block19, Row3, Column6)	58223.24	65535.00	15134.01	0.05	0.26	1271.50	2130.88	1271.50	1897.48	0.22	0.89	100.00	100.00	76.73	64263.50	56951.74	102066640.00	29.56	12030.71	11420.00
19	7	3	15621.00	21693.00	183.65	0	Spot (Block19, Row3, Column7)	1372.78	1367.00	145.66	0.00	0.11	1188.00	1403.44	1188.00	891.98	0.07	0.64	0.00	0.00	0.00	179.00	184.78	1298647.00	-0.03	1240.78	1235.50
19	8	3	15875.00	21681.00	163.70	0	Spot (Block19, Row3, Column8)	59385.86	65535.00	11713.04	0.04	0.20	1171.00	1256.91	1171.00	472.51	0.03	0.38	100.00	100.00	69.09	64364.00	58214.86	44183492.00	123.02	13277.13	12112.00
19	1	4	13782.00	21971.00	148.45	0	Spot (Block19, Row4, Column1)	10984.38	10290.00	4862.97	0.03	0.44	1150.00	1273.28	1150.00	616.78	0.04	0.48	100.00	100.00	0.00	9140.00	9834.38	6623579.00	15.74	3234.54	2839.00
19	2	4	14076.00	21969.00	183.55	0	Spot (Block19, Row4, Column2)	40729.78	39865.50	20551.10	0.01	0.50	1202.00	1446.69	1202.00	862.48	0.08	0.60	100.00	100.00	24.74	38663.50	39527.78	38530612.00	45.55	8445.55	8339.00
19	3	4	14374.00	21975.00	150.90	0	Spot (Block19, Row4, Column3)	30222.21	27505.00	15111.74	0.04	0.50	1141.00	1361.94	1141.00	855.53	0.08	0.63	100.00	100.00	0.64	26364.00	29081.21	18798216.00	33.73	6741.94	5702.50
19	4	4	14668.00	21973.00	177.65	0	Spot (Block19, Row4, Column4)	1390.19	1366.00	189.32	0.01	0.14	1070.00	1096.57	1070.00	146.27	0.01	0.13	82.00	51.00	0.00	296.00	320.19	1231706.00	2.01	1214.67	1197.00
19	5	4	14974.00	21972.00	156.95	0	Spot (Block19, Row4, Column5)	2218.43	1821.50	1725.65	0.09	0.78	1062.00	1191.92	1062.00	561.76	0.05	0.47	70.00	22.00	0.00	759.50	1156.43	1508530.00	1.83	1372.91	1293.00
19	6	4	15280.00	21976.00	194.40	0	Spot (Block19, Row4, Column6)	55778.44	65473.00	12920.14	0.07	0.23	1229.00	1614.10	1229.00	1155.60	0.12	0.72	100.00	100.00	50.00	64244.00	54549.44	59683464.00	46.87	12808.80	11287.50
19	7	4	15576.00	21980.00	147.00	-50	Spot (Block19, Row4, Column7)	1735.52	1715.00	203.05	0.01	0.12	1290.00	1588.60	1290.00	899.10	0.09	0.57	0.00	0.00	0.00	425.00	445.52	1020487.00	0.16	1553.07	1481.00
19	8	4	15874.00	21991.00	154.25	0	Spot (Block19, Row4, Column8)	1831.03	1816.00	254.10	0.00	0.14	1190.00	1297.28	1190.00	513.11	0.04	0.40	65.00	4.00	0.00	626.00	641.03	1197495.00	1.04	1413.23	1391.00
19	1	5	13776.00	22280.00	164.65	0	Spot (Block19, Row5, Column1)	14546.99	12157.00	8953.95	0.08	0.62	1192.00	1749.17	1192.00	1967.58	0.17	1.12	94.00	86.00	0.00	10965.00	13354.99	10953881.00	6.50	3316.97	2422.00
19	2	5	14073.00	22267.00	162.65	0	Spot (Block19, Row5, Column2)	61619.69	65535.00	8652.75	0.03	0.14	1251.00	1761.42	1251.00	1363.62	0.15	0.77	100.00	100.00	74.66	64284.00	60368.69	44982804.00	43.90	15235.33	13041.00
19	3	5	14376.00	22269.00	176.50	0	Spot (Block19, Row5, Column3)	56144.40	65535.00	16254.30	0.07	0.29	1186.00	1470.74	1186.00	1006.58	0.09	0.68	100.00	100.00	64.87	64349.00	54958.40	48902260.00	54.32	11422.71	11070.00
19	4	5	14674.00	22273.00	147.40	0	Spot (Block19, Row5, Column4)	5082.46	5007.50	1913.06	0.01	0.38	1087.00	1222.17	1087.00	700.15	0.05	0.57	100.00	95.00	0.00	3920.50	3995.46	3008815.00	5.51	2129.85	1864.00
19	5	5	14975.00	22272.00	151.85	0	Spot (Block19, Row5, Column5)	42683.59	44674.00	21067.16	0.02	0.49	1074.00	1106.94	1074.00	187.42	0.01	0.17	100.00	100.00	34.12	43600.00	41609.59	27146920.00	221.84	7803.58	7027.00
19	6	5	15260.00	22284.00	163.90	0	Spot (Block19, Row5, Column6)	1497.52	1474.00	194.78	0.01	0.13	1176.00	1382.60	1176.00	709.76	0.07	0.51	2.00	0.00	0.00	298.00	321.52	1117153.00	0.16	1302.05	1251.00
19	7	5	15580.00	22278.00	218.20	0	Spot (Block19, Row5, Column7)	58010.25	65535.00	12863.86	0.05	0.22	1336.00	1734.00	1336.00	1053.54	0.11	0.61	100.00	100.00	66.99	64199.00	56674.25	78894848.00	53.42	14059.59	13615.00
19	8	5	15895.00	22283.00	172.05	0	Spot (Block19, Row5, Column8)	1810.63	1721.00	470.57	0.02	0.26	1189.00	1327.58	1189.00	622.02	0.05	0.47	41.00	11.00	0.00	532.00	621.63	1497389.00	0.78	1366.15	1318.00
19	1	6	13771.00	22566.00	244.20	0	Spot (Block19, Row6, Column1)	57604.13	65535.00	15244.59	0.06	0.26	1255.00	2277.02	1255.00	2395.15	0.26	1.05	100.00	100.00	73.28	64280.00	56349.13	99368376.00	23.10	11971.78	11805.50
19	2	6	14070.00	22566.00	225.65	0	Spot (Block19, Row6, Column2)	54693.89	65535.00	15251.56	0.08	0.28	1236.00	1859.61	1236.00	1500.09	0.18	0.81	100.00	100.00	56.22	64299.00	53457.89	79963296.00	35.22	12931.43	12327.50
19	3	6	14363.00	22571.00	146.10	0	Spot (Block19, Row6, Column3)	13093.77	12726.00	5858.01	0.01	0.45	1155.00	1373.24	1155.00	890.77	0.08	0.65	100.00	100.00	0.00	11571.00	11938.77	7607480.00	13.16	4127.09	3617.00
19	4	6	14674.00	22574.00	150.05	0	Spot (Block19, Row6, Column4)	3185.05	2913.50	1127.66	0.04	0.35	1088.00	1115.06	1088.00	157.15	0.01	0.14	100.00	100.00	0.00	1825.50	2097.05	1942883.00	13.17	1679.32	1607.00
19	5	6	14974.00	22575.00	147.85	0	Spot (Block19, Row6, Column5)	27809.52	24920.00	17032.60	0.05	0.61	1093.00	1162.91	1093.00	304.65	0.03	0.26	100.00	100.00	1.84	23827.00	26716.52	16602285.00	87.47	6477.71	5344.00
19	6	6	15271.00	22560.00	217.10	0	Spot (Block19, Row6, Column6)	1371.04	1348.00	134.60	0.01	0.10	1220.00	1405.61	1220.00	732.47	0.06	0.52	0.00	0.00	0.00	128.00	151.04	1848159.00	-0.05	1266.46	1261.00
19	7	6	15573.00	22579.00	148.90	0	Spot (Block19, Row6, Column7)	3603.23	3444.00	1240.07	0.02	0.34	1297.00	1468.96	1297.00	692.80	0.05	0.47	90.00	73.00	0.00	2147.00	2306.23	2176353.00	3.08	1931.74	1773.50
19	8	6	15872.00	22580.00	146.10	0	Spot (Block19, Row6, Column8)	1654.06	1625.00	211.64	0.01	0.13	1216.00	1312.22	1216.00	362.35	0.03	0.28	66.00	8.00	0.00	409.00	438.06	964319.00	0.94	1419.26	1408.50
19	1	7	13770.00	22868.00	180.40	0	Spot (Block19, Row7, Column1)	46147.60	52395.00	20445.44	0.06	0.44	1181.00	1637.64	1181.00	1297.79	0.14	0.79	100.00	100.00	39.65	51214.00	44966.60	42133124.00	34.30	9408.93	9444.00
19	2	7	14085.00	22876.00	203.85	0	Spot (Block19, Row7, Column2)	1347.58	1302.00	162.36	0.01	0.12	1168.00	1424.58	1168.00	940.87	0.09	0.66	0.00	0.00	0.00	134.00	179.58	1592837.00	-0.08	1215.71	1201.00
19	3	7	14375.00	22876.00	196.90	0	Spot (Block19, Row7, Column3)	1212.62	1205.00	100.90	0.00	0.08	1108.00	1129.75	1108.00	118.49	0.01	0.10	37.00	9.00	0.00	97.00	104.62	1330249.00	0.70	1144.78	1123.00
19	4	7	14666.00	22881.00	191.75	0	Spot (Block19, Row7, Column4)	1284.11	1274.00	119.92	0.00	0.09	1098.00	1136.87	1098.00	280.54	0.02	0.25	21.00	0.00	0.00	176.00	186.11	1331621.00	0.52	1175.31	1185.00
19	5	7	14907.00	22872.00	214.65	0	Spot (Block19, Row7, Column5)	1302.71	1264.00	209.00	0.01	0.16	1107.00	1305.13	1107.00	759.25	0.07	0.58	0.00	0.00	0.00	157.00	195.71	1698730.00	-0.00	1222.75	1174.00
19	6	7	15267.00	22878.00	220.35	0	Spot (Block19, Row7, Column6)	53216.70	65535.00	16644.30	0.09	0.31	1377.00	2079.49	1377.00	1664.86	0.18	0.80	100.00	100.00	58.32	64158.00	51839.70	73918800.00	30.72	12751.78	12251.00
19	7	7	15551.00	22882.00	159.25	0	Spot (Block19, Row7, Column7)	4290.35	3940.50	1700.42	0.04	0.40	1410.00	1770.26	1410.00	1160.80	0.10	0.66	84.00	53.00	0.00	2530.50	2880.35	3003242.00	2.17	2049.49	1767.50
19	8	7	15873.00	22884.00	193.15	0	Spot (Block19, Row7, Column8)	63295.82	65535.00	6725.91	0.02	0.11	1347.00	1546.84	1347.00	631.23	0.06	0.41	100.00	100.00	84.17	64188.00	61948.82	66777848.00	97.82	17155.28	15255.00
19	1	8	13769.00	23168.00	154.15	0	Spot (Block19, Row8, Column1)	2492.97	2310.00	1071.56	0.03	0.43	1157.00	1265.51	1157.00	650.81	0.04	0.51	73.00	39.00	0.00	1153.00	1335.97	1630404.00	1.89	1499.54	1447.00
19	2	8	14074.00	23167.00	163.95	0	Spot (Block19, Row8, Column2)	1510.26	1483.00	188.53	0.01	0.12	1155.00	1166.94	1155.00	132.74	0.00	0.11	90.00	61.00	0.00	328.00	355.26	1128167.00	2.59	1294.10	1292.00
19	3	8	14359.00	23172.00	172.20	0	Spot (Block19, Row8, Column3)	1521.47	1465.00	253.03	0.02	0.17	1103.00	1144.14	1103.00	262.43	0.02	0.23	68.00	32.00	0.00	362.00	418.47	1261300.00	1.44	1248.90	1213.00
19	4	8	14667.00	23176.00	162.05	0	Spot (Block19, Row8, Column4)	64339.72	65535.00	5204.61	0.01	0.08	1122.00	1198.27	1122.00	364.88	0.03	0.30	100.00	100.00	92.29	64413.00	63217.72	46711092.00	173.05	17751.19	15966.00
19	5	8	14948.00	23181.00	178.05	0	Spot (Block19, Row8, Column5)	1350.87	1317.50	215.69	0.01	0.16	1128.00	1369.35	1128.00	921.65	0.08	0.67	1.00	0.00	0.00	189.50	222.87	1196873.00	-0.02	1210.43	1199.00
19	6	8	15271.00	23179.00	247.70	0	Spot (Block19, Row8, Column6)	56987.27	65535.00	15798.26	0.06	0.28	1372.00	2049.09	1372.00	1675.42	0.17	0.82	100.00	100.00	72.80	64163.00	55615.27	100982728.00	32.79	12368.13	12140.00
19	7	8	15573.00	23183.00	143.65	0	Spot (Block19, Row8, Column7)	5234.65	5059.00	2101.19	0.01	0.40	1325.00	1672.68	1325.00	1052.74	0.10	0.63	95.00	75.00	0.00	3734.00	3909.65	2915699.00	3.38	2617.99	2098.00
19	8	8	15857.00	23179.00	157.75	0	Spot (Block19, Row8, Column8)	64449.34	65535.00	4954.66	0.01	0.08	1359.00	1537.57	1359.00	583.05	0.05	0.38	100.00	100.00	93.42	64176.00	63090.34	44083768.00	107.90	19775.74	17029.00
20	1	1	18288.00	21089.00	161.30	0	Spot (Block20, Row1, Column1)	54066.92	65535.00	14513.99	0.08	0.27	1412.00	1520.59	1412.00	430.36	0.03	0.28	100.00	100.00	51.88	64123.00	52654.92	38766316.00	122.10	12405.64	10199.00
20	2	1	18579.00	21095.00	157.80	0	Spot (Block20, Row1, Column2)	49609.70	58371.00	17660.53	0.07	0.36	1457.00	1616.88	1457.00	655.26	0.05	0.41	100.00	100.00	43.57	56914.00	48152.70	33933292.00	73.24	10790.10	10128.00
20	3	1	18883.00	21099.00	154.05	0	Spot (Block20, Row1, Column3)	43519.12	50372.50	21566.10	0.06	0.50	1422.00	1514.80	1422.00	468.44	0.03	0.31	100.00	100.00	37.27	48950.50	42097.12	28374644.00	89.67	9252.54	7661.00
20	4	1	19176.00	21100.00	151.55	0	Spot (Block20, Row1, Column4)	43866.46	44843.50	18751.52	0.01	0.43	1424.00	1576.19	1424.00	625.13	0.04	0.40	100.00	100.00	27.30	43419.50	42442.46	27636036.00	67.65	9652.78	8341.50
20	5	1	19480.00	21100.00	159.55	0	Spot (Block20, Row1, Column5)	49797.12	65535.00	20626.86	0.12	0.41	1422.00	1495.34	1422.00	313.72	0.02	0.21	100.00	100.00	55.22	64113.00	48375.12	34808460.00	153.97	10570.50	8654.00
20	6	1	19775.00	21103.00	155.80	0	Spot (Block20, Row1, Column6)	57999.28	65535.00	11798.14	0.05	0.20	1468.00	1547.24	1468.00	386.47	0.02	0.25	100.00	100.00	64.21	64067.00	56531.28	38569856.00	146.07	14710.25	12625.00
20	7	1	20073.00	21107.00	163.05	0	Spot (Block20, Row1, Column7)	64656.31	65535.00	4294.37	0.01	0.07	1496.00	1579.28	1496.00	415.24	0.02	0.26	100.00	100.00	94.41	64039.00	63160.31	47458200.00	151.90	18839.42	15814.50
20	8	1	20386.00	21103.00	158.15	0	Spot (Block20, Row1, Column8)	8573.96	8034.50	3410.96	0.03	0.40	1433.00	1483.36	1433.00	284.89	0.01	0.19	100.00	100.00	0.00	6601.50	7140.96	5950327.00	24.89	3128.00	2872.50
20	1	2	18289.00	21408.00	206.75	0	Spot (Block20, Row2, Column1)	1531.13	1513.00	109.78	0.01	0.07	1367.00	1449.08	1367.00	457.89	0.03	0.32	1.00	0.00	0.00	146.00	164.13	1861856.00	0.18	1427.94	1399.50
20	2	2	18580.00	21395.00	143.55	0	Spot (Block20, Row2, Column2)	57040.07	65535.00	13836.65	0.06	0.24	1417.00	1570.27	1417.00	684.28	0.04	0.44	100.00	100.00	61.72	64118.00	55623.07	31885628.00	81.06	12672.53	11880.50
20	3	2	18887.00	21398.00	149.50	0	Spot (Block20, Row2, Column3)	5349.35	4890.50	2275.57	0.04	0.43	1433.00	1631.56	1433.00	831.42	0.06	0.51	100.00	82.00	0.00	3457.50	3916.35	3273805.00	4.47	2404.06	2247.50
20	4	2	19182.00	21399.00	182.05	0	Spot (Block20, Row2, Column4)	48794.20	56443.50	18729.19	0.06	0.38	1422.00	1697.23	1422.00	943.32	0.08	0.56	100.00	100.00	41.38	55021.50	47372.20	45281404.00	49.93	10067.50	9767.50
20	5	2	19484.00	21401.00	190.60	0	Spot (Block20, Row2, Column5)	7428.68	7112.00	2175.22	0.02	0.29	1461.00	1766.72	1461.00	1458.02	0.08	0.83	100.00	95.00	0.00	5651.00	5967.68	7614401.00	3.88	3072.79	2856.50
20	6	2	19773.00	21401.00	150.80	0	Spot (Block20, Row2, Column6)	32826.47	31277.50	17220.27	0.02	0.52	1523.00	2007.81	1523.00	1720.72	0.12	0.86	100.00	100.00	3.21	29754.50	31303.47	20483736.00	17.91	8255.54	7055.00
20	7	2	20079.00	21404.00	153.45	0	Spot (Block20, Row2, Column7)	32757.97	28214.00	19223.23	0.06	0.59	1513.00	1666.39	1513.00	576.58	0.04	0.35	100.00	100.00	6.64	26701.00	31244.97	21227208.00	53.92	6971.70	5887.00
20	8	2	20359.00	21404.00	206.50	0	Spot (Block20, Row2, Column8)	1715.43	1689.00	162.88	0.01	0.09	1445.50	1512.44	1445.50	360.26	0.02	0.24	21.00	0.00	0.00	243.50	269.93	2077382.00	0.56	1537.32	1519.00
20	1	3	18281.00	21694.00	160.35	0	Spot (Block20, Row3, Column1)	55872.49	65535.00	15141.19	0.07	0.27	1344.00	1414.37	1344.00	327.73	0.02	0.23	100.00	100.00	64.88	64191.00	54528.49	39613944.00	166.17	12974.71	11563.50
20	2	3	18579.00	21699.00	150.90	0	Spot (Block20, Row3, Column2)	7884.11	7417.50	3615.18	0.03	0.46	1424.00	1592.16	1424.00	633.49	0.05	0.40	100.00	99.00	0.00	5993.50	6460.11	4903918.00	9.93	2808.58	2646.00
20	3	3	18870.00	21698.00	148.10	0	Spot (Block20, Row3, Column3)	27949.54	25052.50	15439.36	0.05	0.55	1429.00	1507.16	1429.00	346.06	0.02	0.23	100.00	100.00	5.33	23623.50	26520.54	16769721.00	76.41	8520.46	6635.00
20	4	3	19179.00	21697.00	155.75	0	Spot (Block20, Row3, Column4)	59422.14	65535.00	10072.57	0.04	0.17	1408.00	1587.73	1408.00	717.68	0.05	0.45	100.00	100.00	65.77	64127.00	58014.14	39575492.00	80.58	15176.73	13386.50
20	5	3	19483.00	21696.00	150.35	0	Spot (Block20, Row3, Column5)	14253.79	11925.00	10905.79	0.08	0.77	1431.00	1847.74	1431.00	1628.03	0.11	0.88	99.00	84.00	1.30	10494.00	12822.79	8794591.00	7.62	4646.17	3242.00
20	6	3	19781.00	21698.00	224.10	0	Spot (Block20, Row3, Column6)	60812.39	65535.00	9674.23	0.03	0.16	1646.00	2413.09	1646.00	1994.52	0.17	0.83	100.00	100.00	71.35	63889.00	59166.39	87449240.00	29.28	17980.86	16695.00
20	7	3	20090.00	21707.00	156.25	0	Spot (Block20, Row3, Column7)	51257.82	65535.00	18585.62	0.11	0.36	1595.00	1921.71	1595.00	1055.99	0.08	0.55	100.00	100.00	53.86	63940.00	49662.82	34548044.00	46.72	11369.48	9838.00
20	8	3	20378.00	21708.00	165.30	0	Spot (Block20, Row3, Column8)	56013.48	65535.00	13494.93	0.07	0.24	1503.00	1627.44	1503.00	511.91	0.03	0.31	100.00	100.00	56.67	64032.00	54510.48	42402592.00	106.24	12753.43	11799.00
20	1	4	18281.00	21996.00	156.15	0	Spot (Block20, Row4, Column1)	59105.49	65535.00	10695.33	0.04	0.18	1377.00	1524.51	1377.00	604.73	0.04	0.40	100.00	100.00	68.11	64158.00	57728.49	39482812.00	95.22	17025.56	13389.00
20	2	4	18574.00	21996.00	191.80	0	Spot (Block20, Row4, Column2)	36733.86	35175.00	19637.40	0.02	0.53	1475.50	1723.27	1475.50	828.77	0.07	0.48	100.00	100.00	14.20	33699.50	35258.36	38019684.00	42.24	8560.47	8490.00
20	3	4	18882.00	21998.00	166.55	0	Spot (Block20, Row4, Column3)	64819.71	65535.00	4085.45	0.00	0.06	1464.00	1708.39	1464.00	882.86	0.07	0.52	100.00	100.00	94.66	64071.00	63355.71	49782040.00	71.48	19757.67	16401.50
20	4	4	19166.00	22002.00	155.55	0	Spot (Block20, Row4, Column4)	4683.22	4637.00	1566.93	0.00	0.33	1393.00	1483.83	1393.00	384.45	0.03	0.26	100.00	99.00	0.00	3244.00	3290.22	3114341.00	8.32	2143.14	2097.00
20	5	4	19478.00	22008.00	157.15	0	Spot (Block20, Row4, Column5)	7418.81	5000.00	9145.97	0.17	1.23	1401.00	1479.28	1401.00	347.34	0.02	0.23	94.00	87.00	0.88	3599.00	6017.81	5044788.00	17.10	3160.84	1824.50
20	6	4	19786.00	22001.00	190.80	0	Spot (Block20, Row4, Column6)	9235.43	9403.00	2729.70	0.01	0.30	1507.00	1781.36	1507.00	945.48	0.07	0.53	100.00	100.00	0.00	7896.00	7728.43	9475550.00	7.88	3498.89	3336.50
20	7	4	20073.00	22007.00	155.95	0	Spot (Block20, Row4, Column7)	41508.90	44912.00	23478.86	0.03	0.57	1621.00	1908.61	1621.00	868.91	0.07	0.46	100.00	100.00	40.06	43291.00	39887.90	27769624.00	45.57	8279.45	6860.50
20	8	4	20378.00	22012.00	156.20	0	Spot (Block20, Row4, Column8)	16844.84	14613.00	9513.88	0.06	0.56	1546.00	1674.45	1546.00	534.04	0.03	0.32	100.00	100.00	0.00	13067.00	15298.84	11286042.00	28.41	4750.39	4091.00
20	1	5	18281.00	22295.00	157.10	0	Spot (Block20, Row5, Column1)	55311.95	65535.00	14534.09	0.07	0.26	1391.00	1777.23	1391.00	1143.95	0.11	0.64	100.00	100.00	58.55	64144.00	53920.95	37501816.00	46.80	12975.05	11574.00
20	2	5	18573.00	22295.00	163.45	0	Spot (Block20, Row5, Column2)	58018.41	65535.00	11732.57	0.05	0.20	1534.00	1991.75	1534.00	1224.02	0.11	0.61	100.00	100.00	61.67	64001.00	56484.41	42992036.00	45.77	12693.45	11332.00
20	3	5	18878.00	22296.00	185.25	0	Spot (Block20, Row5, Column3)	53571.29	65535.00	18149.67	0.09	0.34	1486.00	1817.03	1486.00	1050.25	0.09	0.58	100.00	100.00	59.57	64049.00	52085.29	51803972.00	49.28	11535.49	11346.00
20	4	5	19176.00	22304.00	156.30	0	Spot (Block20, Row5, Column4)	47385.49	61080.00	20847.34	0.11	0.44	1375.00	1549.86	1375.00	746.72	0.05	0.48	100.00	100.00	48.14	59705.00	46010.49	31795892.00	61.38	10242.96	8564.00
20	5	5	19478.00	22299.00	166.50	0	Spot (Block20, Row5, Column5)	64818.28	65535.00	3662.28	0.00	0.06	1404.00	1488.54	1404.00	414.14	0.03	0.28	100.00	100.00	94.42	64131.00	63414.28	49910580.00	152.92	18708.85	15467.00
20	6	5	19781.00	22301.00	153.90	0	Spot (Block20, Row5, Column6)	35379.20	33156.00	18231.57	0.03	0.52	1479.00	1668.20	1479.00	713.82	0.05	0.43	100.00	100.00	6.91	31677.00	33900.20	23031908.00	47.23	7370.33	6600.50
20	7	5	20082.00	22302.00	222.65	0	Spot (Block20, Row5, Column7)	59241.68	65535.00	12168.72	0.04	0.21	1661.50	2083.47	1661.50	1120.52	0.10	0.54	100.00	100.00	71.02	63873.50	57580.18	83827984.00	51.01	14404.17	13746.00
20	8	5	20381.00	22306.00	158.30	0	Spot (Block20, Row5, Column8)	52007.03	65535.00	19513.68	0.10	0.38	1517.00	1726.55	1517.00	745.55	0.06	0.43	100.00	100.00	60.23	64018.00	50490.03	35833132.00	67.44	12068.37	9807.00
20	1	6	18275.00	22591.00	227.65	0	Spot (Block20, Row6, Column1)	55606.90	65535.00	13981.49	0.07	0.25	1420.00	2135.93	1420.00	1582.10	0.18	0.74	100.00	100.00	53.58	64115.00	54186.90	83021904.00	33.80	12976.84	12253.00
20	2	6	18575.00	22596.00	226.50	0	Spot (Block20, Row6, Column2)	56955.81	65535.00	14122.95	0.06	0.25	1520.00	2040.84	1520.00	1320.31	0.13	0.65	100.00	100.00	63.97	64015.00	55435.81	83782936.00	41.59	13824.77	13086.00
20	3	6	18865.00	22595.00	158.35	0	Spot (Block20, Row6, Column3)	64269.60	65535.00	4548.79	0.01	0.07	1404.00	1724.21	1404.00	1027.36	0.09	0.60	100.00	100.00	87.63	64131.00	62865.60	44153632.00	60.88	19112.91	16679.00
20	4	6	19176.00	22596.00	150.70	0	Spot (Block20, Row6, Column4)	22090.36	19668.00	13559.41	0.05	0.61	1353.00	1423.84	1353.00	354.79	0.02	0.25	100.00	100.00	0.00	18315.00	20737.36	13740206.00	58.25	5714.38	4846.00
20	5	6	19475.00	22599.00	165.30	0	Spot (Block20, Row6, Column5)	64722.32	65535.00	4057.06	0.01	0.06	1409.00	1568.06	1409.00	620.59	0.05	0.40	100.00	100.00	94.31	64126.00	63313.32	48930568.00	101.77	18509.64	15242.00
20	6	6	19776.00	22604.00	152.20	0	Spot (Block20, Row6, Column6)	11883.82	9769.00	8172.97	0.09	0.69	1475.00	1682.02	1475.00	808.42	0.06	0.48	100.00	89.00	0.00	8294.00	10408.82	7605643.00	12.62	3214.55	2753.00
20	7	6	20075.00	22600.00	159.85	0	Spot (Block20, Row6, Column7)	58690.55	65535.00	12298.97	0.05	0.21	1585.00	1780.90	1585.00	786.90	0.05	0.44	100.00	100.00	69.08	63950.00	57105.55	41377212.00	72.32	14819.58	12015.00
20	8	6	20382.00	22610.00	158.05	0	Spot (Block20, Row6, Column8)	59929.70	65535.00	10936.33	0.04	0.18	1528.00	1617.82	1528.00	375.68	0.02	0.23	100.00	100.00	72.69	64007.00	58401.70	41471724.00	155.22	16290.23	13202.00
20	1	7	18273.00	22895.00	187.50	0	Spot (Block20, Row7, Column1)	42822.95	44635.00	20819.15	0.02	0.49	1348.00	1701.35	1348.00	1068.44	0.10	0.63	100.00	100.00	32.76	43287.00	41474.95	42352216.00	38.49	9207.22	9148.50
20	2	7	18575.00	22898.00	154.00	0	Spot (Block20, Row7, Column2)	5959.22	4788.50	3528.22	0.09	0.59	1408.00	1641.63	1408.00	846.21	0.07	0.52	89.00	72.00	0.00	3380.50	4551.22	3909247.00	5.10	2257.65	2110.00
20	3	7	18866.00	22902.00	190.10	0	Spot (Block20, Row7, Column3)	1743.56	1718.00	187.69	0.01	0.11	1382.00	1434.30	1382.00	334.49	0.02	0.23	50.00	3.00	0.00	336.00	361.56	1781917.00	0.92	1546.04	1531.00
20	4	7	19171.00	22903.00	154.25	0	Spot (Block20, Row7, Column4)	4217.36	3520.00	1996.60	0.08	0.47	1364.00	1481.51	1364.00	581.28	0.04	0.39	96.00	74.00	0.00	2156.00	2853.36	2766589.00	4.71	1958.16	1873.00
20	5	7	19470.00	22902.00	194.45	0	Spot (Block20, Row7, Column5)	40137.92	39508.00	21124.30	0.01	0.53	1425.00	1841.60	1425.00	1263.55	0.11	0.69	100.00	100.00	26.59	38083.00	38712.92	42867584.00	30.31	8975.19	8735.50
20	6	7	19770.00	22903.00	223.75	0	Spot (Block20, Row7, Column6)	54686.55	65535.00	15450.04	0.08	0.28	1629.00	2380.99	1629.00	1795.60	0.16	0.75	100.00	100.00	59.34	63906.00	53057.55	78421368.00	29.13	13681.17	12580.00
20	7	7	20060.00	22906.00	159.50	0	Spot (Block20, Row7, Column7)	64152.76	65535.00	5267.01	0.01	0.08	1587.00	1937.38	1587.00	1130.47	0.09	0.58	100.00	100.00	88.95	63948.00	62565.76	44714900.00	55.03	18069.15	14587.00
20	8	7	20378.00	22912.00	188.60	0	Spot (Block20, Row7, Column8)	21631.51	22136.00	5294.11	0.01	0.24	1526.00	1671.98	1526.00	481.29	0.04	0.29	100.00	100.00	0.00	20610.00	20105.51	21804552.00	41.47	6457.63	6004.00
20	1	8	18263.00	23203.00	160.05	0	Spot (Block20, Row8, Column1)	1794.11	1754.00	323.35	0.01	0.18	1308.00	1408.30	1308.00	524.82	0.03	0.37	40.00	2.00	0.00	446.00	486.11	1272026.00	0.74	1485.26	1460.50
20	2	8	18573.00	23196.00	150.95	0	Spot (Block20, Row8, Column2)	24076.74	21641.00	13280.61	0.05	0.55	1371.00	1397.81	1371.00	201.16	0.01	0.14	100.00	100.00	0.00	20270.00	22705.74	15023885.00	112.74	6031.81	5286.00
20	3	8	18861.00	23196.00	154.00	0	Spot (Block20, Row8, Column3)	38520.61	36583.00	23128.03	0.02	0.60	1372.00	1411.68	1372.00	263.62	0.01	0.19	100.00	100.00	30.62	35211.00	37148.61	25038524.00	140.77	7873.50	6465.50
20	4	8	19170.00	23202.00	161.10	0	Spot (Block20, Row8, Column4)	63013.46	65535.00	6603.76	0.02	0.10	1375.00	1430.41	1375.00	323.41	0.02	0.23	100.00	100.00	81.26	64160.00	61638.46	45055056.00	190.42	17345.91	15133.50
20	5	8	19458.00	23199.00	155.70	0	Spot (Block20, Row8, Column5)	3918.90	3789.00	1300.17	0.01	0.33	1378.00	1640.30	1378.00	932.91	0.08	0.57	90.00	60.00	0.00	2411.00	2540.90	2617823.00	2.44	1924.88	1859.50
20	6	8	19772.00	23205.00	228.55	0	Spot (Block20, Row8, Column6)	56890.95	65535.00	14556.85	0.06	0.26	1524.00	2085.69	1524.00	1489.69	0.14	0.71	100.00	100.00	64.18	64011.00	55366.95	85451152.00	36.79	12591.52	12117.00
20	7	8	20070.00	23205.00	153.50	0	Spot (Block20, Row8, Column7)	48709.05	61014.50	19370.95	0.10	0.40	1506.00	1795.94	1506.00	937.12	0.08	0.52	100.00	100.00	47.25	59508.50	47203.05	31855952.00	50.06	9707.90	8766.00
20	8	8	20360.00	23206.00	161.75	0	Spot (Block20, Row8, Column8)	64144.71	65535.00	5321.54	0.01	0.08	1513.00	1643.56	1513.00	450.23	0.04	0.27	100.00	100.00	88.49	64022.00	62631.71	46248784.00	138.82	17740.71	14465.00
21	1	1	4751.00	25510.00	157.15	0	Spot (Block21, Row1, Column1)	61526.49	65535.00	8371.65	0.03	0.14	1095.00	1235.57	1095.00	449.95	0.05	0.36	100.00	100.00	73.27	64440.00	60431.49	41899924.00	133.99	14868.68	12812.00
21	2	1	5050.00	25515.00	142.85	0	Spot (Block21, Row1, Column2)	5641.42	5476.00	2062.16	0.01	0.37	996.00	1030.10	996.00	221.07	0.01	0.21	100.00	100.00	0.00	4480.00	4645.42	3153552.00	20.86	2021.23	1844.00
21	3	1	5361.00	25519.00	225.80	0	Spot (Block21, Row1, Column3)	1142.15	1124.00	116.72	0.01	0.10	975.00	988.15	975.00	88.81	0.01	0.09	78.00	40.00	0.00	149.00	167.15	1669828.00	1.73	1076.23	1022.00
21	4	1	5649.00	25518.00	140.60	0	Spot (Block21, Row1, Column4)	4493.44	4265.00	1577.12	0.02	0.35	977.00	988.13	977.00	86.96	0.00	0.09	100.00	100.00	0.00	3288.00	3516.44	2412978.00	40.31	1850.12	1764.50
21	5	1	5956.00	25521.00	152.70	0	Spot (Block21, Row1, Column5)	1701.91	1612.50	372.63	0.02	0.22	965.00	984.96	965.00	144.25	0.01	0.15	99.00	96.00	0.00	647.50	736.91	1085819.00	4.97	1143.93	1140.00
21	6	1	6248.00	25522.00	144.90	0	Spot (Block21, Row1, Column6)	2962.43	2848.00	992.56	0.02	0.34	995.00	1003.65	995.00	100.76	0.00	0.10	100.00	100.00	0.00	1853.00	1967.43	1685624.00	19.44	1535.31	1449.50
21	7	1	6545.00	25522.00	143.40	0	Spot (Block21, Row1, Column7)	3493.59	3354.50	1297.24	0.02	0.37	1001.00	1014.36	1001.00	95.25	0.01	0.09	100.00	100.00	0.00	2353.50	2492.59	1949425.00	26.03	1741.27	1545.00
21	8	1	6848.00	25536.00	170.15	0	Spot (Block21, Row1, Column8)	2835.02	1803.00	5821.04	0.20	2.05	996.00	1007.96	996.00	96.07	0.01	0.10	94.00	91.00	0.50	807.00	1839.02	2285027.00	19.02	1821.58	1188.50
21	1	2	4749.00	25818.00	245.00	0	Spot (Block21, Row2, Column1)	1143.15	1118.00	162.11	0.01	0.14	1022.00	1102.72	1022.00	354.24	0.03	0.32	1.00	0.00	0.00	96.00	121.15	1981073.00	0.11	1057.35	1051.00
21	2	2	5041.00	25814.00	131.95	0	Spot (Block21, Row2, Column2)	1572.79	1562.00	215.54	0.00	0.14	984.00	1001.14	984.00	89.76	0.01	0.09	100.00	100.00	0.00	578.00	588.79	734492.00	6.37	1187.19	1182.00
21	3	2	5369.00	25806.00	135.35	0	Spot (Block21, Row2, Column3)	1704.07	1337.00	2256.84	0.11	1.32	975.00	991.28	975.00	123.90	0.01	0.12	98.00	87.00	0.00	362.00	729.07	840105.00	5.75	1190.43	1179.00
21	4	2	5657.00	25820.00	212.60	0	Spot (Block21, Row2, Column4)	1271.30	1261.00	132.98	0.00	0.10	975.00	996.77	975.00	115.90	0.01	0.12	94.00	66.00	0.00	286.00	296.30	1642515.00	2.37	1092.34	1082.00
21	5	2	5959.00	25823.00	174.50	0	Spot (Block21, Row2, Column5)	13934.57	13307.00	5597.68	0.02	0.40	965.00	1023.42	965.00	313.89	0.03	0.31	100.00	100.00	0.00	12342.00	12969.57	11858323.00	41.13	3695.66	3290.00
21	6	2	6247.00	25803.00	187.05	0	Spot (Block21, Row2, Column6)	1345.58	1309.50	249.33	0.01	0.19	985.00	1093.22	985.00	531.89	0.05	0.49	19.00	0.00	0.00	324.50	360.58	1329430.00	0.47	1094.98	1090.00
21	7	2	6551.00	25823.00	183.40	0	Spot (Block21, Row2, Column7)	1266.82	1266.00	156.12	0.00	0.12	981.00	1006.31	981.00	260.44	0.01	0.26	55.00	8.00	0.00	285.00	285.82	1197141.00	1.00	1092.28	1054.50
21	8	2	6865.00	25819.00	262.10	0	Spot (Block21, Row2, Column8)	1084.05	1084.00	74.97	0.00	0.07	994.00	1048.75	994.00	390.10	0.02	0.37	0.00	0.00	0.00	90.00	90.05	2169183.00	0.09	1004.97	1010.00
21	1	3	4752.00	26112.00	137.55	0	Spot (Block21, Row3, Column1)	3872.83	3694.00	1100.34	0.02	0.28	992.00	1002.02	992.00	79.71	0.00	0.08	100.00	100.00	0.00	2702.00	2880.83	1982890.00	36.01	1807.97	1653.50
21	2	3	5051.00	26111.00	202.85	0	Spot (Block21, Row3, Column2)	1224.64	1224.00	106.63	0.00	0.09	978.00	1062.25	978.00	411.17	0.04	0.39	4.00	0.00	0.00	246.00	246.64	1427930.00	0.39	1062.38	1056.00
21	3	3	5345.00	26110.00	155.45	0	Spot (Block21, Row3, Column3)	2472.67	2434.00	787.56	0.01	0.32	997.00	1022.11	997.00	150.86	0.01	0.15	100.00	98.00	0.00	1437.00	1475.67	1646798.00	9.62	1422.69	1261.50
21	4	3	5650.00	26118.00	142.25	0	Spot (Block21, Row3, Column4)	4527.41	4416.00	1461.87	0.01	0.32	1000.00	1024.76	1000.00	143.86	0.01	0.14	100.00	100.00	0.00	3416.00	3527.41	2490073.00	24.35	1785.95	1684.50
21	5	3	5947.00	26132.00	161.65	0	Spot (Block21, Row3, Column5)	2362.91	2167.00	1411.51	0.04	0.60	992.00	1141.64	992.00	595.92	0.06	0.52	78.00	49.00	0.00	1175.00	1370.91	1715474.00	2.05	1357.20	1300.00
21	6	3	6251.00	26120.00	235.90	0	Spot (Block21, Row3, Column6)	49893.23	48171.00	15068.17	0.02	0.30	1033.00	1351.09	1033.00	916.35	0.12	0.68	100.00	100.00	40.42	47138.00	48860.23	79979512.00	52.97	12640.94	11921.00
21	7	3	6583.00	26128.00	192.95	0	Spot (Block21, Row3, Column7)	1346.51	1328.00	186.56	0.01	0.14	1006.00	1201.90	1006.00	742.34	0.08	0.62	0.00	0.00	0.00	322.00	340.51	1412486.00	0.19	1123.16	1096.00
21	8	3	6851.00	26126.00	166.25	0	Spot (Block21, Row3, Column8)	61422.29	65535.00	10490.67	0.03	0.17	1011.00	1159.79	1011.00	622.13	0.06	0.54	100.00	100.00	81.72	64524.00	60411.29	47049936.00	96.87	14279.49	12400.50
21	1	4	4749.00	26412.00	140.60	0	Spot (Block21, Row4, Column1)	4435.53	4268.50	1526.04	0.02	0.34	1021.00	1110.87	1021.00	404.44	0.04	0.36	100.00	100.00	0.00	3247.50	3414.53	2359701.00	8.22	1867.86	1723.00
21	2	4	5048.00	26415.00	170.95	0	Spot (Block21, Row4, Column2)	24442.26	22257.00	13477.19	0.04	0.55	1017.00	1244.51	1017.00	676.65	0.09	0.54	100.00	100.00	0.00	21240.00	23425.26	19822668.00	34.28	5192.18	5228.00
21	3	4	5349.00	26417.00	137.45	0	Spot (Block21, Row4, Column3)	22797.72	22297.50	8662.28	0.01	0.38	1021.00	1218.85	1021.00	673.96	0.08	0.55	100.00	100.00	0.00	21276.50	21776.72	11718028.00	32.02	5501.78	4606.00
21	4	4	5637.00	26424.00	199.65	0	Spot (Block21, Row4, Column4)	1212.61	1196.00	104.71	0.01	0.09	1005.00	1029.02	1005.00	147.16	0.01	0.14	68.00	18.00	0.00	191.00	207.61	1370255.00	1.25	1070.88	1073.50
21	5	4	5943.00	26418.00	153.15	0	Spot (Block21, Row4, Column5)	1731.54	1580.00	567.80	0.04	0.33	981.00	1029.52	981.00	192.94	0.02	0.19	96.00	82.00	0.00	599.00	750.54	1116843.00	3.64	1177.11	1144.50
21	6	4	6248.00	26421.00	176.60	0	Spot (Block21, Row4, Column6)	18771.21	18225.00	7508.83	0.01	0.40	1033.00	1185.47	1033.00	599.15	0.06	0.51	100.00	100.00	0.00	17192.00	17738.21	16330957.00	29.35	5037.17	4489.00
21	7	4	6550.00	26424.00	157.65	0	Spot (Block21, Row4, Column7)	1678.79	1622.00	303.91	0.01	0.18	1037.00	1187.86	1037.00	620.63	0.06	0.52	45.00	4.00	0.00	585.00	641.79	1141578.00	0.79	1192.89	1180.00
21	8	4	6853.00	26431.00	164.10	0	Spot (Block21, Row4, Column8)	1745.92	1720.00	335.54	0.01	0.19	1028.00	1097.98	1028.00	401.92	0.03	0.37	81.00	38.00	0.00	692.00	717.92	1302457.00	1.61	1234.94	1215.00
21	1	5	4747.00	26713.00	139.05	0	Spot (Block21, Row5, Column1)	11129.34	10694.50	4633.75	0.02	0.42	1099.00	1262.13	1099.00	649.24	0.06	0.51	100.00	100.00	0.00	9595.50	10030.34	5809515.00	15.20	3482.24	3108.50
21	2	5	5045.00	26714.00	164.10	0	Spot (Block21, Row5, Column2)	62170.45	65535.00	9256.84	0.02	0.15	1092.00	1466.56	1092.00	969.97	0.13	0.66	100.00	100.00	85.05	64443.00	61078.45	46566116.00	62.58	13654.15	11791.00
21	3	5	5347.00	26716.00	157.60	0	Spot (Block21, Row5, Column3)	54473.67	65535.00	15552.81	0.08	0.29	1037.00	1317.87	1037.00	824.57	0.10	0.63	100.00	100.00	57.85	64498.00	53436.67	37478200.00	64.47	10163.44	9005.50
21	4	5	5629.00	26723.00	138.65	0	Spot (Block21, Row5, Column4)	3916.81	2340.00	7686.16	0.22	1.96	1011.00	1140.87	1011.00	553.40	0.05	0.49	89.00	60.00	0.58	1329.00	2905.81	2032827.00	5.02	1771.38	1423.00
21	5	5	5949.00	26721.00	138.95	0	Spot (Block21, Row5, Column5)	20525.31	19596.00	8396.86	0.02	0.41	988.00	1026.90	988.00	174.20	0.02	0.17	100.00	100.00	0.00	18608.00	19537.31	10734738.00	111.93	5035.05	4489.50
21	6	5	6243.00	26720.00	219.10	0	Spot (Block21, Row5, Column6)	1510.72	1458.00	298.01	0.02	0.20	1045.00	1200.30	1045.00	662.65	0.06	0.55	24.00	0.00	0.00	413.00	465.72	2066665.00	0.47	1176.86	1149.50
21	7	5	6547.00	26724.00	220.90	0	Spot (Block21, Row5, Column7)	42442.57	38519.00	20466.52	0.04	0.48	1084.00	1363.73	1084.00	946.66	0.10	0.69	100.00	100.00	36.32	37435.00	41358.57	59250324.00	43.39	11679.25	11662.00
21	8	5	6852.00	26725.00	145.75	0	Spot (Block21, Row5, Column8)	2242.21	2180.00	530.73	0.01	0.24	1041.00	1135.01	1041.00	575.44	0.04	0.51	92.00	49.00	0.00	1139.00	1201.21	1302724.00	1.92	1333.58	1311.00
21	1	6	4745.00	27014.00	237.20	0	Spot (Block21, Row6, Column1)	45399.21	37903.00	16978.19	0.08	0.37	1200.00	1604.40	1200.00	1107.54	0.13	0.69	100.00	100.00	35.30	36703.00	44199.21	73683464.00	39.54	13108.00	12293.00
21	2	6	5048.00	27016.00	231.05	0	Spot (Block21, Row6, Column2)	38292.02	30500.50	18597.06	0.10	0.49	1091.00	1464.11	1091.00	1082.44	0.13	0.74	100.00	100.00	20.55	29409.50	37201.02	58893448.00	34.02	10519.40	10888.00
21	3	6	5337.00	27016.00	141.35	0	Spot (Block21, Row6, Column3)	5876.01	5520.50	2280.23	0.03	0.39	1028.00	1225.93	1028.00	733.64	0.08	0.60	99.00	98.00	0.00	4492.50	4848.01	3196550.00	6.34	2109.57	2028.00
21	4	6	5642.00	27017.00	174.35	0	Spot (Block21, Row6, Column4)	1514.46	1458.00	246.56	0.02	0.16	1011.00	1033.72	1011.00	108.01	0.01	0.10	98.00	88.00	0.00	447.00	503.46	1281236.00	4.45	1163.69	1152.00
21	5	6	5947.00	27017.00	135.50	0	Spot (Block21, Row6, Column5)	8380.33	8652.00	3212.79	0.01	0.38	1000.00	1049.34	1000.00	246.90	0.02	0.24	100.00	100.00	0.00	7652.00	7380.33	4123121.00	29.69	2775.88	2370.00
21	6	6	6250.00	27017.00	241.20	0	Spot (Block21, Row6, Column6)	1250.17	1265.00	128.96	0.01	0.10	1049.00	1203.65	1049.00	747.23	0.06	0.62	0.00	0.00	0.00	216.00	201.17	2104031.00	0.06	1096.32	1099.50
21	7	6	6550.00	27024.00	148.15	0	Spot (Block21, Row6, Column7)	2521.91	2402.00	637.00	0.02	0.25	1071.00	1207.25	1071.00	722.44	0.05	0.60	88.00	47.00	0.00	1331.00	1450.91	1510627.00	1.82	1470.63	1412.00
21	8	6	6856.00	27032.00	153.20	0	Spot (Block21, Row6, Column8)	1758.97	1731.50	296.10	0.01	0.17	1057.00	1083.28	1057.00	166.68	0.01	0.15	98.00	88.00	0.00	674.50	701.97	1132779.00	4.05	1245.60	1247.50
21	1	7	4744.00	27315.00	161.05	0	Spot (Block21, Row7, Column1)	34188.29	30205.00	18417.34	0.05	0.54	1094.00	1442.54	1094.00	1183.28	0.12	0.82	100.00	100.00	6.84	29111.00	33094.29	24478860.00	27.67	6155.74	6101.00
21	2	7	5044.00	27306.00	223.15	0	Spot (Block21, Row7, Column2)	1219.78	1212.00	89.55	0.00	0.07	1057.00	1431.25	1057.00	2429.10	0.13	1.70	0.00	0.00	0.00	155.00	162.78	1739407.00	-0.09	1105.25	1091.00
21	3	7	5331.00	27327.00	226.70	0	Spot (Block21, Row7, Column3)	1219.45	1200.00	209.58	0.01	0.17	1028.00	1054.63	1028.00	173.15	0.01	0.16	49.00	3.00	0.00	172.00	191.45	1802342.00	0.95	1081.03	1083.50
21	4	7	5637.00	27318.00	231.00	0	Spot (Block21, Row7, Column4)	1324.96	1295.00	128.74	0.01	0.10	1032.00	1099.11	1032.00	316.25	0.03	0.29	36.00	1.00	0.00	263.00	292.96	2037786.00	0.71	1141.71	1140.00
21	5	7	5929.00	27315.00	208.30	0	Spot (Block21, Row7, Column5)	1429.59	1419.00	211.57	0.00	0.15	1048.00	1221.09	1048.00	676.60	0.07	0.55	7.00	0.00	0.00	371.00	381.59	1761256.00	0.31	1188.77	1152.00
21	6	7	6243.00	27323.00	219.85	0	Spot (Block21, Row7, Column6)	41459.25	38343.00	19258.39	0.03	0.46	1168.00	1632.32	1168.00	1275.04	0.15	0.78	100.00	100.00	27.49	37175.00	40291.25	57462884.00	31.24	10818.76	10627.00
21	7	7	6521.00	27329.00	224.70	0	Spot (Block21, Row7, Column7)	1831.37	1515.00	1307.68	0.08	0.71	1109.00	1317.36	1109.00	799.17	0.07	0.61	28.00	6.00	0.00	406.00	722.37	2653650.00	0.64	1379.75	1151.00
21	8	7	6848.00	27325.00	178.25	0	Spot (Block21, Row7, Column8)	33358.33	33690.00	11036.12	0.00	0.33	1096.00	1195.96	1096.00	403.18	0.04	0.34	100.00	100.00	0.00	32594.00	32262.33	29655548.00	79.77	8466.75	7715.50
21	1	8	4733.00	27618.00	138.10	0	Spot (Block21, Row8, Column1)	2266.56	2138.50	767.93	0.03	0.34	1019.00	1177.39	1019.00	1345.83	0.06	1.14	28.00	6.00	0.00	1119.50	1247.56	1169543.00	0.81	1355.25	1344.00
21	2	8	5036.00	27651.00	186.45	0	Spot (Block21, Row8, Column2)	1458.96	1351.50	554.04	0.03	0.38	1005.00	1141.64	1005.00	2042.25	0.06	1.79	1.00	0.00	0.00	346.50	453.96	1426862.00	0.16	1257.75	1200.00
21	3	8	5357.00	27604.00	159.75	0	Spot (Block21, Row8, Column3)	2213.16	1710.00	3070.25	0.11	1.39	1032.00	1122.60	1032.00	341.63	0.04	0.30	85.00	49.00	0.00	678.00	1181.16	1562489.00	3.19	1409.99	1308.00
21	4	8	5644.00	27624.00	161.40	0	Spot (Block21, Row8, Column4)	63857.66	65535.00	6566.60	0.01	0.10	1080.00	1184.43	1080.00	443.92	0.04	0.37	100.00	100.00	91.52	64455.00	62777.66	45914100.00	141.18	16331.38	13654.00
21	5	8	5927.00	27610.00	237.85	0	Spot (Block21, Row8, Column5)	1425.33	1388.00	272.21	0.01	0.19	1066.00	1308.46	1066.00	893.98	0.09	0.68	3.00	0.00	0.00	322.00	359.33	2320433.00	0.13	1211.44	1122.00
21	6	8	6245.00	27621.00	229.90	0	Spot (Block21, Row8, Column6)	48957.78	50279.00	16924.61	0.01	0.35	1234.00	1660.39	1234.00	1242.57	0.13	0.75	100.00	100.00	44.60	49045.00	47723.78	74318584.00	38.06	12435.60	12126.50
21	7	8	6549.00	27621.00	186.50	0	Spot (Block21, Row8, Column7)	2451.04	2425.50	738.57	0.00	0.30	1104.00	1377.09	1104.00	807.01	0.10	0.59	73.00	36.00	0.00	1321.50	1347.04	2392212.00	1.33	1501.34	1462.00
21	8	8	6831.00	27627.00	156.50	0	Spot (Block21, Row8, Column8)	63820.45	65535.00	6498.25	0.01	0.10	1114.00	1290.09	1114.00	554.12	0.06	0.43	100.00	100.00	90.21	64421.00	62706.45	43015384.00	112.85	16669.12	13435.00
22	1	1	9255.00	25538.00	157.15	0	Spot (Block22, Row1, Column1)	60454.50	65535.00	9112.48	0.04	0.15	1705.00	1860.69	1705.00	686.08	0.04	0.37	100.00	100.00	68.13	63830.00	58749.50	41351256.00	85.40	14654.21	11778.50
22	2	1	9548.00	25544.00	169.20	0	Spot (Block22, Row1, Column2)	62213.63	65535.00	9478.61	0.02	0.15	1622.00	1900.70	1622.00	1068.18	0.07	0.56	100.00	100.00	86.45	63913.00	60591.63	49584764.00	56.46	15050.26	12872.00
22	3	1	9856.00	25547.00	148.35	0	Spot (Block22, Row1, Column3)	46845.62	54996.00	20312.33	0.07	0.43	1539.00	1762.98	1539.00	925.11	0.06	0.52	100.00	100.00	43.62	53457.00	45306.62	28248080.00	48.73	9993.54	8886.00
22	4	1	10147.00	25546.00	158.80	0	Spot (Block22, Row1, Column4)	63795.03	65535.00	6488.69	0.01	0.10	1573.00	1806.90	1573.00	868.58	0.06	0.48	100.00	100.00	91.40	63962.00	62222.03	44529352.00	71.37	16952.11	14857.00
22	5	1	10453.00	25549.00	156.55	0	Spot (Block22, Row1, Column5)	54431.81	65535.00	17287.48	0.08	0.32	1543.00	1674.90	1543.00	543.97	0.04	0.32	100.00	100.00	64.19	63992.00	52888.81	36632908.00	96.99	12298.65	9964.50
22	6	1	10745.00	25552.00	153.40	0	Spot (Block22, Row1, Column6)	64464.48	65535.00	4704.41	0.01	0.07	1577.00	1693.92	1577.00	520.98	0.03	0.31	100.00	100.00	91.14	63958.00	62887.48	41451032.00	120.48	18312.62	15447.50
22	7	1	11043.00	25552.00	165.25	0	Spot (Block22, Row1, Column7)	64667.87	65535.00	4311.08	0.01	0.07	1532.00	1668.68	1532.00	504.52	0.04	0.30	100.00	100.00	93.50	64003.00	63135.87	48760060.00	124.87	19611.20	17797.50
22	8	1	11360.00	25552.00	170.80	0	Spot (Block22, Row1, Column8)	2927.48	2797.00	721.55	0.02	0.25	1496.00	1551.01	1496.00	306.08	0.02	0.20	99.00	90.00	0.00	1301.00	1431.48	2388824.00	4.50	1884.13	1868.50
22	1	2	9257.00	25841.00	199.65	0	Spot (Block22, Row2, Column1)	1902.10	1859.00	241.10	0.01	0.13	1572.00	1703.99	1572.00	597.44	0.04	0.35	16.00	0.00	0.00	287.00	330.10	2164587.00	0.33	1651.66	1644.00
22	2	2	9547.00	25844.00	136.30	0	Spot (Block22, Row2, Column2)	58729.49	65535.00	13023.96	0.05	0.22	1535.00	1735.94	1535.00	808.00	0.05	0.47	100.00	100.00	69.32	64000.00	57194.49	29482396.00	70.54	13699.26	12442.00
22	3	2	9852.00	25840.00	146.00	0	Spot (Block22, Row2, Column3)	6937.62	6284.00	3101.48	0.04	0.45	1509.00	1724.77	1509.00	840.79	0.06	0.49	100.00	95.00	0.00	4775.00	5428.62	4030757.00	6.20	2706.70	2557.00
22	4	2	10157.00	25848.00	181.10	0	Spot (Block22, Row2, Column4)	46108.32	50591.00	19479.63	0.04	0.42	1597.00	1935.20	1597.00	1103.80	0.08	0.57	100.00	100.00	33.95	48994.00	44511.32	42512176.00	40.02	10203.27	10198.00
22	5	2	10458.00	25855.00	193.05	0	Spot (Block22, Row2, Column5)	29384.79	28408.00	10947.94	0.01	0.37	1617.00	1919.32	1617.00	1065.55	0.07	0.56	100.00	100.00	0.00	26791.00	27767.79	31118488.00	25.78	6924.59	5917.00
22	6	2	10745.00	25852.00	147.20	0	Spot (Block22, Row2, Column6)	28046.46	25447.00	15954.41	0.04	0.57	1610.00	1963.83	1610.00	1182.24	0.09	0.60	100.00	100.00	1.19	23837.00	26436.46	16547409.00	22.06	6150.63	5261.50
22	7	2	11048.00	25855.00	148.55	0	Spot (Block22, Row2, Column7)	39802.91	38578.50	19988.04	0.01	0.50	1586.00	1804.35	1586.00	848.77	0.06	0.47	100.00	100.00	20.60	36992.50	38216.91	23961456.00	44.77	8871.53	7659.50
22	8	2	11350.00	25852.00	196.80	0	Spot (Block22, Row2, Column8)	1836.01	1803.00	251.52	0.01	0.14	1502.00	1596.24	1502.00	459.88	0.03	0.29	29.00	0.00	0.00	301.00	334.01	2008591.00	0.52	1659.43	1639.00
22	1	3	9254.00	26140.00	153.05	0	Spot (Block22, Row3, Column1)	57332.88	65535.00	14083.38	0.06	0.25	1507.00	1610.06	1507.00	390.59	0.03	0.24	100.00	100.00	67.95	64028.00	55825.88	37209348.00	142.66	12325.17	9888.00
22	2	3	9553.00	26140.00	144.80	0	Spot (Block22, Row3, Column2)	10641.85	9395.00	4679.93	0.05	0.44	1563.00	1767.83	1563.00	787.82	0.05	0.45	100.00	100.00	0.00	7832.00	9078.85	6087141.00	11.26	3419.44	3203.00
22	3	3	9838.00	26138.00	143.50	0	Spot (Block22, Row3, Column3)	46368.33	48613.00	17677.69	0.02	0.38	1578.00	1686.51	1578.00	510.46	0.03	0.30	100.00	100.00	31.06	47035.00	44790.33	25827296.00	87.53	11724.99	8419.00
22	4	3	10153.00	26149.00	155.80	0	Spot (Block22, Row3, Column4)	64230.31	65535.00	5305.16	0.01	0.08	1594.00	1795.12	1594.00	814.39	0.05	0.45	100.00	100.00	91.75	63941.00	62636.31	42842016.00	76.67	18736.15	15540.50
22	5	3	10457.00	26143.00	144.65	0	Spot (Block22, Row3, Column5)	29395.44	27678.00	18412.09	0.03	0.63	1616.00	2028.53	1616.00	1393.63	0.10	0.69	100.00	100.00	9.19	26062.00	27779.44	16637820.00	19.64	7015.80	4663.50
22	6	3	10752.00	26149.00	236.50	0	Spot (Block22, Row3, Column6)	58557.29	65535.00	14220.45	0.05	0.24	1765.50	2579.51	1765.50	1929.16	0.16	0.75	100.00	100.00	73.98	63769.50	56791.79	94512648.00	29.02	12903.88	12440.00
22	7	3	11056.00	26152.00	150.85	0	Spot (Block22, Row3, Column7)	55277.10	65535.00	15731.47	0.07	0.28	1670.00	2060.52	1670.00	1299.66	0.09	0.63	100.00	100.00	63.18	63865.00	53607.10	34382624.00	40.95	12995.92	11619.00
22	8	3	11349.00	26155.00	168.25	0	Spot (Block22, Row3, Column8)	61634.31	65535.00	9961.05	0.03	0.16	1592.00	1747.45	1592.00	698.14	0.04	0.40	100.00	100.00	82.44	63943.00	60042.31	48445048.00	85.78	15519.01	13986.00
22	1	4	9250.00	26443.00	155.95	0	Spot (Block22, Row4, Column1)	64284.50	65535.00	5262.22	0.01	0.08	1594.00	1798.33	1594.00	804.21	0.05	0.45	100.00	100.00	92.38	63941.00	62690.50	43006728.00	77.70	17833.46	14789.00
22	2	4	9548.00	26444.00	185.60	0	Spot (Block22, Row4, Column2)	41603.20	42725.50	21012.05	0.01	0.51	1622.00	1973.65	1622.00	1110.83	0.09	0.56	100.00	100.00	29.75	41103.50	39981.20	40272172.00	35.68	9480.92	9504.50
22	3	4	9848.00	26445.00	165.75	0	Spot (Block22, Row4, Column3)	64601.07	65535.00	4062.90	0.01	0.06	1594.00	1889.53	1594.00	1068.84	0.07	0.57	100.00	100.00	92.15	63941.00	63007.07	49355716.00	58.67	18710.04	15617.00
22	4	4	10142.00	26448.00	151.20	0	Spot (Block22, Row4, Column4)	5860.24	5671.00	2147.61	0.01	0.37	1539.50	1626.83	1539.50	435.17	0.02	0.27	100.00	99.00	0.00	4131.50	4320.74	3680231.00	9.73	2530.51	2416.00
22	5	4	10430.00	26436.00	140.10	0	Spot (Block22, Row4, Column5)	16161.33	10614.00	16659.44	0.18	1.03	1574.00	1699.08	1574.00	594.81	0.03	0.35	100.00	99.00	7.34	9040.00	14587.33	8581667.00	24.31	6048.82	3645.00
22	6	4	10755.00	26450.00	193.35	0	Spot (Block22, Row4, Column6)	41270.10	41947.00	15295.27	0.01	0.37	1729.00	2107.33	1729.00	1152.86	0.09	0.55	100.00	100.00	8.06	40218.00	39541.10	43540040.00	33.97	9165.46	8262.00
22	7	4	11043.00	26455.00	150.30	0	Spot (Block22, Row4, Column7)	43929.95	51901.00	22540.92	0.07	0.51	1774.00	2186.65	1774.00	1247.40	0.09	0.57	100.00	100.00	41.95	50127.00	42155.95	27017072.00	33.46	9113.16	7806.00
22	8	4	11347.00	26461.00	150.30	0	Spot (Block22, Row4, Column8)	24840.59	23067.50	13156.21	0.03	0.53	1656.00	1849.08	1656.00	748.98	0.05	0.41	100.00	100.00	0.48	21411.50	23184.59	15500531.00	30.70	6131.99	5415.50
22	1	5	9251.00	26744.00	159.65	0	Spot (Block22, Row5, Column1)	64292.37	65535.00	5161.97	0.01	0.08	1669.00	2154.32	1669.00	1892.41	0.11	0.88	100.00	100.00	92.17	63866.00	62623.37	45133676.00	32.84	18219.26	14903.00
22	2	5	9548.00	26742.00	167.20	0	Spot (Block22, Row5, Column2)	62569.41	65535.00	8580.95	0.02	0.14	1779.00	2309.01	1779.00	1474.82	0.11	0.64	100.00	100.00	86.08	63756.00	60790.41	48554348.00	40.86	15574.01	14319.00
22	3	5	9848.00	26743.00	176.10	0	Spot (Block22, Row5, Column3)	56139.74	65535.00	16496.66	0.07	0.29	1702.00	2128.52	1702.00	1288.28	0.10	0.61	100.00	100.00	67.05	63833.00	54437.74	48561356.00	41.93	12120.15	11775.00
22	4	5	10146.00	26749.00	152.55	0	Spot (Block22, Row5, Column4)	58938.26	65535.00	11563.59	0.05	0.20	1640.00	1854.38	1640.00	867.64	0.05	0.47	100.00	100.00	68.50	63895.00	57298.26	37602924.00	65.79	14392.12	12291.50
22	5	5	10448.00	26748.00	164.75	0	Spot (Block22, Row5, Column5)	64708.75	65535.00	3587.72	0.01	0.06	1612.00	1743.09	1612.00	560.08	0.03	0.32	100.00	100.00	91.25	63923.00	63096.75	48790888.00	112.42	18071.18	15517.00
22	6	5	10749.00	26749.00	148.45	0	Spot (Block22, Row5, Column6)	29909.01	27348.00	16636.05	0.04	0.56	1691.00	2003.78	1691.00	1045.39	0.07	0.52	100.00	100.00	1.83	25657.00	28218.01	17975320.00	26.69	6861.41	5999.50
22	7	5	11053.00	26749.00	229.20	0	Spot (Block22, Row5, Column7)	59122.79	65535.00	13157.60	0.04	0.22	1864.00	2532.74	1864.00	1618.04	0.13	0.64	100.00	100.00	74.87	63671.00	57258.79	89158264.00	34.97	13640.24	13105.00
22	8	5	11348.00	26752.00	154.50	0	Spot (Block22, Row5, Column8)	56413.21	65535.00	15199.65	0.07	0.27	1625.00	1989.55	1625.00	1175.78	0.09	0.59	100.00	100.00	67.38	63910.00	54788.21	36838132.00	46.29	13684.53	10969.00
22	1	6	9245.00	27039.00	234.80	0	Spot (Block22, Row6, Column1)	58125.82	65535.00	13407.76	0.05	0.23	1763.00	2557.83	1763.00	2296.76	0.16	0.90	100.00	100.00	65.79	63772.00	56362.82	92421088.00	24.19	13456.91	12582.50
22	2	6	9546.00	27043.00	242.80	0	Spot (Block22, Row6, Column2)	58306.41	65535.00	13890.57	0.05	0.24	1760.00	2307.36	1760.00	1509.75	0.12	0.65	100.00	100.00	71.06	63775.00	56546.41	99122096.00	37.09	14049.60	13262.00
22	3	6	9836.00	27043.00	158.40	0	Spot (Block22, Row6, Column3)	64255.28	65535.00	5173.44	0.01	0.08	1667.00	1994.73	1667.00	1167.76	0.08	0.59	100.00	100.00	92.07	63868.00	62588.28	44593588.00	53.32	19855.52	16345.00
22	4	6	10148.00	27042.00	147.20	0	Spot (Block22, Row6, Column4)	31267.75	28183.50	17801.86	0.05	0.57	1643.00	1746.99	1643.00	465.38	0.03	0.27	100.00	100.00	4.04	26540.50	29624.75	18573068.00	63.43	6968.24	5576.00
22	5	6	10445.00	27046.00	164.45	0	Spot (Block22, Row6, Column5)	64426.14	65535.00	5016.32	0.01	0.08	1690.00	1934.57	1690.00	904.84	0.06	0.47	100.00	100.00	92.03	63845.00	62736.14	48513364.00	69.06	17231.54	13436.00
22	6	6	10750.00	27048.00	151.00	0	Spot (Block22, Row6, Column6)	18595.96	14479.00	13683.83	0.11	0.74	1709.50	2028.81	1709.50	1122.04	0.07	0.55	99.00	91.00	0.00	12769.50	16886.46	11622473.00	14.77	4660.56	3721.00
22	7	6	11045.00	27051.00	157.25	0	Spot (Block22, Row6, Column7)	62172.33	65535.00	7592.03	0.02	0.12	1805.00	2119.07	1805.00	1253.32	0.07	0.59	100.00	100.00	78.06	63730.00	60367.33	42215400.00	47.92	16911.34	14947.50
22	8	6	11351.00	27058.00	157.15	0	Spot (Block22, Row6, Column8)	61756.27	65535.00	8717.02	0.03	0.14	1694.00	1816.99	1694.00	563.53	0.03	0.31	100.00	100.00	78.53	63841.00	60062.27	41994652.00	106.36	17759.51	14086.50
22	1	7	9243.00	27340.00	181.60	0	Spot (Block22, Row7, Column1)	46044.23	54716.50	21118.94	0.07	0.46	1597.00	2016.74	1597.00	1309.93	0.10	0.65	100.00	100.00	41.43	53119.50	44447.23	42453164.00	33.61	10380.19	10471.00
22	2	7	9547.00	27344.00	149.15	0	Spot (Block22, Row7, Column2)	8632.94	7271.00	5262.12	0.07	0.61	1662.00	1917.10	1662.00	1014.22	0.06	0.53	96.00	78.00	0.00	5609.00	6970.94	5257460.00	6.62	2877.81	2660.50
22	3	7	9849.00	27333.00	185.00	0	Spot (Block22, Row7, Column3)	2217.33	2132.50	361.85	0.02	0.16	1614.00	1695.59	1614.00	445.20	0.02	0.26	58.00	23.00	0.00	518.50	603.33	2137502.00	1.17	1799.18	1795.00
22	4	7	10145.00	27343.00	154.75	0	Spot (Block22, Row7, Column4)	5441.56	4753.50	2537.35	0.06	0.47	1656.00	1820.60	1656.00	770.95	0.04	0.42	98.00	75.00	0.00	3097.50	3785.56	3591427.00	4.70	2406.88	2323.00
22	5	7	10444.00	27346.00	184.10	0	Spot (Block22, Row7, Column5)	41011.02	39961.00	20776.77	0.01	0.51	1808.00	2389.25	1808.00	1639.43	0.12	0.69	100.00	100.00	28.90	38153.00	39203.02	39165792.00	23.56	9421.89	9346.50
22	6	7	10743.00	27350.00	236.60	0	Spot (Block22, Row7, Column6)	57074.13	65535.00	15015.98	0.06	0.26	1999.00	3196.39	1999.00	3097.18	0.20	0.97	100.00	100.00	68.07	63536.00	55075.13	92061672.00	17.40	13059.04	12401.00
22	7	7	11031.00	27351.00	158.20	0	Spot (Block22, Row7, Column7)	64223.24	65535.00	5946.61	0.01	0.09	1882.00	2534.14	1882.00	2550.08	0.13	1.01	100.00	100.00	93.79	63653.00	62341.24	44442904.00	24.19	19990.35	15284.00
22	8	7	11348.00	27354.00	192.10	0	Spot (Block22, Row7, Column8)	60142.62	65535.00	9811.15	0.04	0.16	1748.00	1941.28	1748.00	742.63	0.05	0.38	100.00	100.00	64.72	63787.00	58394.62	62909860.00	78.37	14980.72	12870.50
22	1	8	9256.00	27633.00	184.50	0	Spot (Block22, Row8, Column1)	2559.68	2337.00	1121.57	0.04	0.44	1483.00	1645.70	1483.00	766.85	0.05	0.47	56.00	16.00	0.00	854.00	1076.68	2449616.00	1.19	1779.00	1752.00
22	2	8	9544.00	27641.00	147.00	0	Spot (Block22, Row8, Column2)	29396.13	26970.00	16464.73	0.04	0.56	1529.00	1613.71	1529.00	348.50	0.02	0.22	100.00	100.00	1.87	25441.00	27867.13	17314332.00	79.72	6215.99	5185.00
22	3	8	9835.00	27642.00	149.65	0	Spot (Block22, Row8, Column3)	41971.13	45179.50	22999.90	0.03	0.55	1601.00	1686.82	1601.00	485.23	0.02	0.29	100.00	100.00	38.47	43578.50	40370.13	25854356.00	83.02	8424.24	6713.00
22	4	8	10143.00	27649.00	165.55	0	Spot (Block22, Row8, Column4)	63698.08	65535.00	6592.26	0.01	0.10	1604.00	1715.77	1604.00	555.08	0.03	0.32	100.00	100.00	90.96	63931.00	62094.08	48602120.00	111.66	16941.91	15238.50
22	5	8	10433.00	27640.00	158.00	0	Spot (Block22, Row8, Column5)	4863.50	4691.00	1707.78	0.02	0.35	1647.00	2060.31	1647.00	1326.07	0.10	0.64	86.00	55.00	0.00	3044.00	3216.50	3350950.00	2.11	2354.38	2300.00
22	6	8	10742.00	27648.00	234.80	0	Spot (Block22, Row8, Column6)	56545.51	65535.00	15709.97	0.06	0.28	1861.00	2602.33	1861.00	1856.70	0.15	0.71	100.00	100.00	67.99	63674.00	54684.51	89569160.00	29.05	13063.15	12695.50
22	7	8	11045.00	27654.00	148.15	0	Spot (Block22, Row8, Column7)	55689.06	65535.00	15284.49	0.07	0.27	1768.00	2174.19	1768.00	1285.10	0.09	0.59	100.00	100.00	61.89	63767.00	53921.06	33023860.00	41.64	14166.16	12924.00
22	8	8	11330.00	27652.00	158.20	0	Spot (Block22, Row8, Column8)	63989.06	65535.00	6112.73	0.01	0.10	1714.00	1899.41	1714.00	702.71	0.04	0.37	100.00	100.00	91.49	63821.00	62275.06	44344836.00	88.36	18243.92	15908.00
23	1	1	13756.00	25564.00	158.45	0	Spot (Block23, Row1, Column1)	61106.90	65535.00	8042.85	0.03	0.13	1291.00	1413.18	1291.00	470.55	0.04	0.33	100.00	100.00	69.61	64244.00	59815.90	42225256.00	126.86	15986.35	14143.00
23	2	1	14049.00	25570.00	151.70	0	Spot (Block23, Row1, Column2)	37907.00	36300.50	18975.40	0.02	0.50	1209.00	1308.19	1209.00	365.84	0.03	0.28	100.00	100.00	15.24	35091.50	36698.00	23881504.00	100.04	7590.46	6466.50
23	3	1	14358.00	25573.00	147.90	0	Spot (Block23, Row1, Column3)	16983.62	14917.00	10841.58	0.06	0.64	1172.00	1212.73	1172.00	227.42	0.01	0.19	100.00	100.00	0.00	13745.00	15811.62	10173187.00	69.35	4203.69	3503.00
23	4	1	14647.00	25572.00	151.05	0	Spot (Block23, Row1, Column4)	25783.05	23404.50	14400.17	0.04	0.56	1192.00	1257.57	1192.00	304.35	0.02	0.24	100.00	100.00	0.32	22212.50	24591.05	16037060.00	80.58	6306.49	5171.00
23	5	1	14953.00	25573.00	151.35	0	Spot (Block23, Row1, Column5)	37105.64	36509.00	23537.71	0.01	0.63	1185.00	1241.12	1185.00	277.50	0.02	0.22	100.00	100.00	27.71	35324.00	35920.64	23302440.00	129.24	7222.45	6289.00
23	6	1	15249.00	25576.00	149.05	0	Spot (Block23, Row1, Column6)	46365.09	52114.50	18854.76	0.05	0.41	1178.00	1232.60	1178.00	306.43	0.02	0.25	100.00	100.00	36.30	50936.50	45187.09	28097416.00	147.28	11586.17	9385.00
23	7	1	15545.00	25579.00	155.25	0	Spot (Block23, Row1, Column7)	58952.14	65535.00	11276.12	0.05	0.19	1199.00	1265.77	1199.00	310.11	0.02	0.24	100.00	100.00	68.57	64336.00	57753.14	39203516.00	186.02	14400.67	12096.50
23	8	1	15856.00	25578.00	156.20	0	Spot (Block23, Row1, Column8)	12806.28	12165.00	5225.69	0.02	0.41	1196.00	1238.71	1196.00	231.54	0.02	0.19	100.00	100.00	0.00	10969.00	11610.28	8605819.00	49.96	3966.40	3540.00
23	1	2	13756.00	25872.00	204.50	0	Spot (Block23, Row2, Column1)	1341.77	1308.00	147.44	0.01	0.11	1183.00	1252.49	1183.00	335.50	0.02	0.27	14.00	0.00	0.00	125.00	158.77	1594022.00	0.27	1233.49	1275.00
23	2	2	14051.00	25868.00	134.70	0	Spot (Block23, Row2, Column2)	26307.93	25559.00	9902.17	0.01	0.38	1171.00	1238.99	1171.00	324.59	0.02	0.26	100.00	100.00	0.00	24388.00	25136.93	12838270.00	77.23	6171.58	5984.50
23	3	2	14361.00	25873.00	162.75	0	Spot (Block23, Row2, Column3)	1993.26	1908.00	463.23	0.02	0.23	1157.50	1225.20	1157.50	326.81	0.02	0.27	87.00	55.00	0.00	750.50	835.76	1453088.00	2.35	1487.04	1383.00
23	4	2	14656.00	25875.00	184.80	0	Spot (Block23, Row2, Column4)	14961.78	14064.50	6950.89	0.03	0.46	1192.00	1294.98	1192.00	408.31	0.04	0.32	100.00	100.00	0.00	12872.50	13769.78	14363306.00	33.47	4064.93	3946.00
23	5	2	14955.00	25876.00	190.30	0	Spot (Block23, Row2, Column5)	9874.75	9470.50	3149.61	0.02	0.32	1194.00	1301.67	1194.00	396.08	0.04	0.30	100.00	100.00	0.00	8276.50	8680.75	10052491.00	21.64	3277.08	3113.50
23	6	2	15244.00	25879.00	147.60	0	Spot (Block23, Row2, Column6)	10961.99	10267.00	5456.05	0.03	0.50	1199.00	1390.89	1199.00	699.53	0.06	0.50	100.00	99.00	0.00	9068.00	9762.99	6500462.00	13.68	3259.95	2906.00
23	7	2	15553.00	25878.00	150.35	0	Spot (Block23, Row2, Column7)	9329.29	8572.00	4859.81	0.04	0.52	1184.00	1226.57	1184.00	258.92	0.02	0.21	100.00	100.00	0.00	7388.00	8145.29	5774829.00	31.29	2851.01	2645.00
23	8	2	15840.00	25874.00	194.95	0	Spot (Block23, Row2, Column8)	1364.45	1295.50	488.35	0.02	0.36	1174.00	1221.86	1174.00	349.03	0.02	0.29	10.00	1.00	0.00	121.50	190.45	1470873.00	0.41	1255.34	1238.00
23	1	3	13755.00	26169.00	152.95	0	Spot (Block23, Row3, Column1)	41619.66	43546.00	21850.81	0.02	0.53	1175.00	1212.51	1175.00	249.03	0.01	0.21	100.00	100.00	32.61	42371.00	40444.66	26928076.00	162.26	7612.56	6345.00
23	2	3	14053.00	26169.00	152.25	0	Spot (Block23, Row3, Column2)	2653.98	2498.00	712.02	0.03	0.27	1177.00	1249.37	1177.00	321.35	0.03	0.26	99.00	94.00	0.00	1321.00	1476.98	1685280.00	4.37	1543.16	1531.00
23	3	3	14346.00	26163.00	148.00	0	Spot (Block23, Row3, Column3)	9226.65	7489.00	7599.94	0.09	0.82	1170.00	1219.01	1170.00	326.69	0.02	0.27	100.00	100.00	0.67	6319.00	8056.65	5535992.00	24.51	3059.06	2317.50
23	4	3	14652.00	26169.00	152.15	0	Spot (Block23, Row3, Column4)	52954.70	65535.00	16118.53	0.09	0.30	1121.00	1212.14	1121.00	356.13	0.03	0.29	100.00	100.00	53.76	64414.00	51833.70	33785356.00	145.29	11491.58	10054.50
23	5	3	14941.00	26171.00	150.55	0	Spot (Block23, Row3, Column5)	4910.76	3492.50	6104.91	0.15	1.24	1178.00	1354.79	1178.00	663.08	0.06	0.49	91.00	73.00	0.16	2314.50	3732.76	3054491.00	5.36	2279.14	1571.00
23	6	3	15253.00	26174.00	217.35	0	Spot (Block23, Row3, Column6)	51639.20	58555.50	15293.24	0.05	0.30	1292.00	1748.24	1292.00	1146.84	0.13	0.66	100.00	100.00	44.88	57263.50	50347.20	69610256.00	43.50	13795.74	13117.50
23	7	3	15552.00	26180.00	151.35	0	Spot (Block23, Row3, Column7)	28615.41	24114.00	19453.11	0.07	0.68	1219.00	1475.71	1219.00	943.59	0.08	0.64	100.00	100.00	3.49	22895.00	27396.41	18027728.00	28.76	5592.38	4278.00
23	8	3	15851.00	26183.00	165.70	0	Spot (Block23, Row3, Column8)	60064.84	65535.00	11464.50	0.04	0.19	1175.00	1289.12	1175.00	564.73	0.04	0.44	100.00	100.00	72.18	64360.00	58889.84	45769848.00	104.08	14133.05	13073.50
23	1	4	13754.00	26466.00	152.55	0	Spot (Block23, Row4, Column1)	53916.50	65535.00	15790.20	0.08	0.29	1197.00	1282.48	1197.00	335.98	0.03	0.26	100.00	100.00	57.21	64338.00	52719.50	34398992.00	156.66	12077.49	11154.50
23	2	4	14049.00	26468.00	174.50	0	Spot (Block23, Row4, Column2)	13336.40	12022.00	6450.80	0.05	0.48	1198.00	1345.69	1198.00	518.68	0.05	0.39	100.00	100.00	0.00	10824.00	12138.40	11349277.00	23.12	3680.29	3643.00
23	3	4	14351.00	26473.00	161.85	0	Spot (Block23, Row4, Column3)	64337.75	65535.00	5153.11	0.01	0.08	1195.00	1325.96	1195.00	484.79	0.05	0.37	100.00	100.00	92.54	64340.00	63142.75	46580984.00	129.98	18520.62	16023.00
23	4	4	14636.00	26477.00	167.15	0	Spot (Block23, Row4, Column4)	2377.90	2276.50	671.74	0.02	0.28	1144.00	1201.82	1144.00	296.42	0.02	0.25	98.00	79.00	0.00	1132.50	1233.90	1854760.00	3.97	1464.75	1468.50
23	5	4	14938.00	26475.00	154.70	0	Spot (Block23, Row4, Column5)	2311.65	2146.50	915.50	0.03	0.40	1143.00	1194.80	1143.00	283.67	0.02	0.24	98.00	79.00	0.00	1003.50	1168.65	1516444.00	3.94	1433.08	1412.00
23	6	4	15251.00	26476.00	192.85	0	Spot (Block23, Row4, Column6)	11454.44	11650.50	3476.28	0.01	0.30	1219.00	1421.56	1219.00	697.35	0.07	0.49	100.00	100.00	0.00	10431.50	10235.44	12004249.00	14.39	3672.78	3418.00
23	7	4	15544.00	26481.00	150.65	0	Spot (Block23, Row4, Column7)	22779.30	18337.00	16651.56	0.09	0.73	1275.00	1414.52	1275.00	585.88	0.05	0.41	100.00	100.00	1.12	17062.00	21504.30	14191507.00	36.47	4681.13	4079.50
23	8	4	15851.00	26485.00	152.15	0	Spot (Block23, Row4, Column8)	7342.78	6927.50	3381.63	0.03	0.46	1195.00	1268.05	1195.00	383.89	0.03	0.30	100.00	100.00	0.00	5732.50	6147.78	4670009.00	15.82	2582.76	2361.50
23	1	5	13752.00	26770.00	150.80	0	Spot (Block23, Row5, Column1)	46949.95	54881.00	19898.50	0.07	0.42	1270.00	1563.95	1270.00	991.74	0.09	0.63	100.00	100.00	42.56	53611.00	45679.95	29343908.00	45.76	10061.73	8930.00
23	2	5	14047.00	26769.00	164.45	0	Spot (Block23, Row5, Column2)	61813.48	65535.00	9319.16	0.03	0.15	1262.00	1529.70	1262.00	788.87	0.08	0.52	100.00	100.00	78.16	64273.00	60551.48	46422380.00	76.42	14536.83	12803.00
23	3	5	14349.00	26769.00	160.05	0	Spot (Block23, Row5, Column3)	39880.88	37140.00	19628.82	0.03	0.49	1217.00	1403.76	1217.00	587.14	0.06	0.42	100.00	100.00	22.35	35923.00	38663.88	28195940.00	65.53	7174.99	6837.00
23	4	5	14646.00	26775.00	149.75	0	Spot (Block23, Row5, Column4)	38581.87	36039.50	22106.32	0.03	0.57	1204.00	1302.48	1204.00	401.85	0.03	0.31	100.00	100.00	25.73	34835.50	37377.87	23689376.00	92.77	8105.07	7266.00
23	5	5	14948.00	26770.00	158.95	0	Spot (Block23, Row5, Column5)	64156.95	65535.00	5347.55	0.01	0.08	1187.00	1271.21	1187.00	398.32	0.03	0.31	100.00	100.00	87.66	64348.00	62969.95	44717816.00	157.88	17737.39	13997.00
23	6	5	15247.00	26776.00	149.00	0	Spot (Block23, Row5, Column6)	11543.47	10796.00	5593.68	0.03	0.48	1202.00	1348.70	1202.00	582.11	0.05	0.43	100.00	100.00	0.00	9594.00	10341.47	6995341.00	17.51	3473.90	3208.00
23	7	5	15551.00	26776.00	198.45	0	Spot (Block23, Row5, Column7)	41133.07	40960.00	20402.87	0.00	0.50	1310.00	1518.11	1310.00	718.20	0.06	0.47	100.00	100.00	28.71	39650.00	39823.07	45987080.00	55.16	9813.73	9699.50
23	8	5	15850.00	26779.00	153.90	0	Spot (Block23, Row5, Column8)	42943.75	51092.50	23020.02	0.08	0.54	1202.00	1311.47	1202.00	457.30	0.04	0.35	100.00	100.00	40.64	49890.50	41741.75	27999500.00	91.04	8147.21	6893.00
23	1	6	13745.00	27066.00	218.05	0	Spot (Block23, Row6, Column1)	47386.67	50818.50	17452.45	0.03	0.37	1305.00	1809.40	1305.00	1247.90	0.14	0.69	100.00	100.00	38.13	49513.50	46081.67	64256848.00	36.52	12684.72	12771.00
23	2	6	14043.00	27072.00	208.10	0	Spot (Block23, Row6, Column2)	30238.71	27065.00	15380.81	0.05	0.51	1283.00	1621.44	1283.00	950.24	0.10	0.59	100.00	100.00	1.13	25782.00	28955.71	37314548.00	30.12	7916.29	7998.00
23	3	6	14337.00	27067.00	153.80	0	Spot (Block23, Row6, Column3)	56450.14	65535.00	13607.91	0.06	0.24	1191.00	1346.19	1191.00	553.49	0.05	0.41	100.00	100.00	61.42	64344.00	55259.14	36579996.00	99.56	13264.01	12192.00
23	4	6	14648.00	27072.00	148.75	0	Spot (Block23, Row6, Column4)	7088.61	6341.00	3313.32	0.05	0.47	1187.00	1247.60	1187.00	311.43	0.02	0.25	100.00	100.00	0.00	5154.00	5901.61	4331143.00	18.76	2495.95	2308.00
23	5	6	14946.00	27073.00	156.45	0	Spot (Block23, Row6, Column5)	64384.70	65535.00	4702.92	0.01	0.07	1202.00	1311.04	1202.00	423.77	0.04	0.32	100.00	100.00	89.75	64333.00	63182.70	43331308.00	148.84	17830.26	15006.00
23	6	6	15249.00	27076.00	151.25	0	Spot (Block23, Row6, Column6)	4091.67	3499.00	2011.59	0.07	0.49	1224.00	1356.29	1224.00	545.34	0.04	0.40	96.00	77.00	0.00	2275.00	2867.67	2561386.00	5.02	1825.69	1759.00
23	7	6	15545.00	27077.00	150.95	0	Spot (Block23, Row6, Column7)	43021.54	46138.00	21548.35	0.03	0.50	1255.00	1382.54	1255.00	533.88	0.04	0.39	100.00	100.00	35.46	44883.00	41766.54	26931636.00	77.99	9624.62	8483.50
23	8	6	15853.00	27085.00	153.50	0	Spot (Block23, Row6, Column8)	45717.35	56249.00	21604.96	0.09	0.47	1202.00	1262.81	1202.00	242.49	0.02	0.19	100.00	100.00	44.22	55047.00	44515.35	29670756.00	183.32	9166.16	7347.50
23	1	7	13748.00	27367.00	166.00	0	Spot (Block23, Row7, Column1)	18673.49	16771.50	9594.69	0.05	0.51	1206.00	1425.54	1206.00	716.98	0.07	0.50	100.00	100.00	0.00	15565.50	17467.49	14229196.00	24.06	4203.31	4084.50
23	2	7	14043.00	27374.00	155.30	0	Spot (Block23, Row7, Column2)	2907.54	2593.00	1259.43	0.05	0.43	1200.00	1344.77	1200.00	514.88	0.05	0.38	81.00	59.00	0.00	1393.00	1707.54	1930604.00	3.04	1562.69	1522.00
23	3	7	14352.00	27380.00	211.15	0	Spot (Block23, Row7, Column3)	1341.91	1312.00	150.33	0.01	0.11	1174.00	1197.48	1174.00	195.25	0.01	0.16	38.00	10.00	0.00	138.00	167.91	1701548.00	0.74	1223.72	1214.00
23	4	7	14647.00	27375.00	160.35	0	Spot (Block23, Row7, Column4)	2372.14	2155.00	699.87	0.04	0.30	1187.00	1265.90	1187.00	361.71	0.03	0.29	93.00	70.00	0.00	968.00	1185.14	1681849.00	3.06	1491.33	1467.50
23	5	7	14946.00	27376.00	180.70	0	Spot (Block23, Row7, Column5)	14590.52	13558.00	7047.85	0.03	0.48	1277.00	1487.69	1277.00	693.11	0.07	0.47	100.00	100.00	0.00	12281.00	13313.52	13379509.00	18.90	4025.10	4040.50
23	6	7	15244.00	27376.00	198.15	0	Spot (Block23, Row7, Column6)	34824.30	32755.00	17607.72	0.03	0.51	1407.00	1823.88	1407.00	1105.51	0.11	0.61	100.00	100.00	4.60	31348.00	33417.30	38620192.00	29.85	8629.39	8578.00
23	7	7	15531.00	27378.00	151.05	0	Spot (Block23, Row7, Column7)	52395.65	65535.00	16268.51	0.10	0.31	1343.00	1551.90	1343.00	672.73	0.06	0.43	100.00	100.00	50.32	64192.00	51052.65	32695128.00	75.58	12444.10	10746.00
23	8	7	15851.00	27380.00	188.80	0	Spot (Block23, Row7, Column8)	19483.82	19600.50	5038.46	0.00	0.26	1274.00	1401.46	1274.00	461.42	0.04	0.33	100.00	100.00	0.00	18326.50	18209.82	19561764.00	39.19	5662.31	5198.00
23	1	8	13745.00	27669.00	154.15	0	Spot (Block23, Row8, Column1)	2039.52	1885.00	629.56	0.03	0.31	1145.00	1199.00	1145.00	274.74	0.02	0.23	94.00	73.00	0.00	740.00	894.52	1348124.00	3.06	1417.09	1380.50
23	2	8	14047.00	27671.00	148.85	0	Spot (Block23, Row8, Column2)	7292.65	6628.00	3500.23	0.04	0.48	1161.00	1182.92	1161.00	172.29	0.01	0.15	100.00	100.00	0.00	5467.00	6131.65	4433933.00	35.46	2512.30	2374.50
23	3	8	14334.00	27671.00	147.90	0	Spot (Block23, Row8, Column3)	22086.43	18019.00	15954.37	0.09	0.72	1144.00	1199.96	1144.00	296.33	0.02	0.25	100.00	100.00	0.50	16875.00	20942.43	13141425.00	70.48	5024.83	3996.50
23	4	8	14642.00	27679.00	162.85	0	Spot (Block23, Row8, Column4)	64192.03	65535.00	5493.35	0.01	0.09	1182.00	1250.25	1182.00	384.93	0.02	0.31	100.00	100.00	92.52	64353.00	63010.03	47181604.00	163.52	17012.55	14750.50
23	5	8	14931.00	27669.00	150.45	0	Spot (Block23, Row8, Column5)	2303.14	2206.00	586.50	0.02	0.25	1202.00	1428.46	1202.00	812.10	0.07	0.57	61.00	23.00	0.00	1004.00	1101.14	1430247.00	1.08	1574.85	1557.00
23	6	8	15245.00	27677.00	215.45	0	Spot (Block23, Row8, Column6)	50980.85	65535.00	17131.58	0.11	0.34	1308.00	1747.32	1308.00	1231.06	0.13	0.70	100.00	100.00	51.05	64227.00	49672.85	67703240.00	39.99	12545.00	12432.50
23	7	8	15545.00	27681.00	146.95	0	Spot (Block23, Row8, Column7)	34288.46	31834.00	19397.37	0.03	0.57	1296.00	1547.78	1296.00	806.56	0.08	0.52	100.00	100.00	7.47	30538.00	32992.46	20195948.00	40.59	7644.19	5865.00
23	8	8	15830.00	27681.00	161.15	0	Spot (Block23, Row8, Column8)	63633.73	65535.00	6834.21	0.01	0.11	1291.00	1429.97	1291.00	535.21	0.04	0.37	100.00	100.00	90.15	64244.00	62342.73	45880364.00	116.22	16402.42	14784.50
24	1	1	18261.00	25592.00	159.20	0	Spot (Block24, Row1, Column1)	55961.46	65535.00	12984.05	0.07	0.23	1395.00	1554.86	1395.00	932.25	0.05	0.60	100.00	100.00	55.98	64140.00	54566.46	39285288.00	58.36	14064.09	11671.00
24	2	1	18550.00	25596.00	151.10	0	Spot (Block24, Row1, Column2)	31459.44	28883.00	15942.63	0.04	0.51	1400.00	1589.12	1400.00	940.12	0.06	0.59	100.00	100.00	1.75	27483.00	30059.44	19725076.00	31.77	7395.24	6191.00
24	3	1	18858.00	25601.00	148.60	0	Spot (Block24, Row1, Column3)	23174.69	20394.00	14683.42	0.06	0.63	1384.00	1432.64	1384.00	268.78	0.02	0.19	100.00	100.00	0.00	19010.00	21790.69	14067035.00	80.89	5443.53	4639.00
24	4	1	19148.00	25600.00	151.30	0	Spot (Block24, Row1, Column4)	23656.22	20798.00	12729.73	0.06	0.54	1390.00	1473.96	1390.00	363.14	0.03	0.25	100.00	100.00	0.00	19408.00	22266.22	14832448.00	61.09	5755.17	5314.00
24	5	1	19453.00	25599.00	154.30	0	Spot (Block24, Row1, Column5)	40953.06	44487.50	23594.12	0.04	0.58	1403.00	1461.23	1403.00	253.70	0.02	0.17	100.00	100.00	38.07	43084.50	39550.06	26783452.00	155.66	7706.46	6244.00
24	6	1	19749.00	25604.00	151.40	0	Spot (Block24, Row1, Column6)	44571.09	46053.00	18538.13	0.01	0.42	1409.00	1483.36	1409.00	335.04	0.02	0.23	100.00	100.00	26.87	44644.00	43162.09	28035388.00	128.60	9662.69	7842.50
24	7	1	20048.00	25603.00	155.30	0	Spot (Block24, Row1, Column7)	59262.76	65535.00	10723.83	0.04	0.18	1400.00	1470.49	1400.00	340.06	0.02	0.23	100.00	100.00	67.98	64135.00	57862.76	39232288.00	169.94	15539.90	12830.50
24	8	1	20363.00	25601.00	154.20	0	Spot (Block24, Row1, Column8)	10327.03	10018.00	4051.33	0.01	0.39	1328.00	1378.35	1328.00	235.93	0.02	0.17	100.00	100.00	0.00	8690.00	8999.03	6743548.00	37.93	3547.34	3319.50
24	1	2	18250.00	25896.00	227.25	0	Spot (Block24, Row2, Column1)	1520.86	1503.00	205.14	0.01	0.13	1357.00	1511.03	1357.00	969.00	0.05	0.64	1.00	0.00	0.00	146.00	163.86	2256951.00	0.01	1381.16	1354.00
24	2	2	18550.00	25894.00	136.75	0	Spot (Block24, Row2, Column2)	34745.06	34649.50	13323.18	0.00	0.38	1397.00	1572.11	1397.00	977.43	0.05	0.62	100.00	100.00	0.80	33252.50	33348.06	17442028.00	33.94	7941.27	7671.00
24	3	2	18862.00	25895.00	155.70	0	Spot (Block24, Row2, Column3)	2899.87	2789.00	855.87	0.02	0.30	1382.00	1473.09	1382.00	427.85	0.03	0.29	98.00	69.00	0.00	1407.00	1517.87	1937113.00	3.33	1725.17	1711.00
24	4	2	19158.00	25900.00	179.15	0	Spot (Block24, Row2, Column4)	20724.42	20165.50	9320.14	0.01	0.45	1401.00	1536.89	1401.00	502.25	0.04	0.33	100.00	100.00	0.00	18764.50	19323.42	18610534.00	38.20	5166.43	5098.00
24	5	2	19458.00	25903.00	191.90	0	Spot (Block24, Row2, Column5)	18059.17	18094.00	5255.78	0.00	0.29	1418.00	1544.15	1418.00	445.74	0.04	0.29	100.00	100.00	0.00	16676.00	16641.17	18763478.00	37.05	5296.95	5060.00
24	6	2	19748.00	25902.00	150.60	0	Spot (Block24, Row2, Column6)	11555.20	10834.00	5501.06	0.03	0.48	1440.00	1679.60	1440.00	823.67	0.07	0.49	100.00	100.00	0.00	9394.00	10115.20	7221999.00	11.99	3445.52	3205.00
24	7	2	20054.00	25907.00	153.35	0	Spot (Block24, Row2, Column7)	13003.49	11436.00	6979.56	0.06	0.54	1406.00	1498.94	1406.00	395.02	0.03	0.26	100.00	100.00	0.00	10030.00	11597.49	8374245.00	29.12	3737.66	3289.50
24	8	2	20353.00	25901.00	206.60	0	Spot (Block24, Row2, Column8)	1497.24	1480.00	192.99	0.01	0.13	1344.00	1393.91	1344.00	257.39	0.02	0.18	21.00	1.00	0.00	136.00	153.24	1820646.00	0.40	1403.84	1377.00
24	1	3	18255.00	26195.00	153.90	0	Spot (Block24, Row3, Column1)	43433.39	48458.50	21131.83	0.05	0.49	1315.00	1375.45	1315.00	309.90	0.02	0.23	100.00	100.00	34.66	47143.50	42118.39	28318744.00	135.72	8876.35	7677.00
24	2	3	18554.00	26193.00	151.25	0	Spot (Block24, Row3, Column2)	4047.25	3773.00	1327.25	0.03	0.33	1376.00	1487.46	1376.00	518.30	0.03	0.35	100.00	93.00	0.00	2397.00	2671.25	2533579.00	4.94	2046.60	1974.00
24	3	3	18842.00	26193.00	147.70	0	Spot (Block24, Row3, Column3)	13731.60	12170.00	6614.97	0.05	0.48	1365.00	1414.78	1365.00	293.90	0.02	0.21	100.00	100.00	0.00	10805.00	12366.60	8225228.00	41.91	4206.93	3681.00
24	4	3	19151.00	26198.00	153.20	0	Spot (Block24, Row3, Column4)	48581.56	56321.50	18425.23	0.06	0.38	1364.00	1452.64	1364.00	402.55	0.03	0.28	100.00	100.00	43.15	54957.50	47217.56	31189580.00	117.08	11432.14	9705.00
24	5	3	19446.00	26185.00	158.90	0	Spot (Block24, Row3, Column5)	11374.84	7193.00	13111.73	0.20	1.15	1388.00	1613.21	1388.00	776.10	0.07	0.48	94.00	87.00	3.45	5805.00	9986.84	7905515.00	12.58	4166.25	2097.00
24	6	3	19753.00	26199.00	221.35	0	Spot (Block24, Row3, Column6)	55968.98	65535.00	13449.98	0.07	0.24	1496.00	1972.83	1496.00	1139.22	0.12	0.58	100.00	100.00	56.51	64039.00	54472.98	78637216.00	47.40	13779.86	13232.00
24	7	3	20059.00	26206.00	150.45	0	Spot (Block24, Row3, Column7)	35091.14	32002.00	20870.83	0.04	0.59	1434.00	1659.32	1434.00	773.30	0.06	0.47	100.00	100.00	13.50	30568.00	33657.14	21826768.00	43.23	7388.64	6682.00
24	8	3	20354.00	26208.00	159.90	0	Spot (Block24, Row3, Column8)	46606.05	48962.00	16401.72	0.02	0.35	1370.00	1454.41	1370.00	429.76	0.03	0.30	100.00	100.00	28.12	47592.00	45236.05	32810852.00	105.06	9980.47	9581.00
24	1	4	18256.00	26495.00	155.25	0	Spot (Block24, Row4, Column1)	48700.81	56639.50	18364.74	0.07	0.38	1338.00	1476.65	1338.00	546.09	0.04	0.37	100.00	100.00	44.11	55301.50	47362.81	32240168.00	86.48	10561.66	8560.00
24	2	4	18552.00	26498.00	177.45	0	Spot (Block24, Row4, Column2)	33982.27	30570.00	17575.79	0.05	0.52	1388.00	1614.39	1388.00	751.79	0.07	0.47	100.00	100.00	6.00	29182.00	32594.27	30040380.00	43.05	7183.86	7185.00
24	3	4	18854.00	26497.00	162.45	0	Spot (Block24, Row4, Column3)	64251.50	65535.00	4724.42	0.01	0.07	1375.00	1582.04	1375.00	738.82	0.06	0.47	100.00	100.00	87.77	64160.00	62876.50	46775544.00	84.82	17877.79	15486.50
24	4	4	19143.00	26505.00	164.40	0	Spot (Block24, Row4, Column4)	2812.97	2758.00	716.70	0.01	0.25	1372.00	1425.51	1372.00	286.79	0.02	0.20	99.00	91.00	0.00	1386.00	1440.97	2112541.00	4.84	1771.49	1762.50
24	5	4	19440.00	26504.00	152.40	0	Spot (Block24, Row4, Column5)	4784.96	4130.50	2905.56	0.06	0.61	1373.00	1433.65	1373.00	305.17	0.02	0.21	100.00	97.00	0.00	2757.50	3411.96	3062376.00	10.98	2119.39	1855.00
24	6	4	19758.00	26502.00	194.95	0	Spot (Block24, Row4, Column6)	20718.58	21009.00	5236.18	0.01	0.25	1469.00	1693.24	1469.00	770.35	0.06	0.45	100.00	100.00	0.00	19540.00	19249.58	22210316.00	24.70	6141.00	5883.00
24	7	4	20052.00	26507.00	150.60	0	Spot (Block24, Row4, Column7)	23673.03	20095.00	16489.18	0.07	0.70	1515.00	1745.59	1515.00	752.01	0.06	0.43	100.00	100.00	0.32	18580.00	22158.03	14724625.00	29.16	5335.46	4852.50
24	8	4	20349.00	26511.00	153.70	0	Spot (Block24, Row4, Column8)	9569.72	8910.00	4607.96	0.03	0.48	1389.00	1501.22	1389.00	452.05	0.03	0.30	100.00	100.00	0.00	7521.00	8180.72	6229885.00	17.85	3075.90	2823.00
24	1	5	18255.00	26799.00	152.00	0	Spot (Block24, Row5, Column1)	45532.62	47324.00	19131.62	0.02	0.42	1405.00	1728.90	1405.00	956.96	0.09	0.55	100.00	100.00	36.97	45919.00	44127.62	28822332.00	45.77	9333.98	7786.00
24	2	5	18550.00	26797.00	159.90	0	Spot (Block24, Row5, Column2)	50677.57	56342.50	15625.21	0.05	0.31	1462.00	1847.88	1462.00	1085.02	0.10	0.59	100.00	100.00	38.86	54880.50	49215.57	35474560.00	45.00	11515.07	10172.50
24	3	5	18853.00	26797.00	167.70	0	Spot (Block24, Row5, Column3)	54744.15	65535.00	15281.64	0.08	0.28	1409.00	1691.59	1409.00	885.83	0.08	0.52	100.00	100.00	57.56	64126.00	53335.15	42700832.00	59.89	11378.70	10248.00
24	4	5	19149.00	26799.00	152.15	0	Spot (Block24, Row5, Column4)	37256.84	34766.00	22298.99	0.03	0.60	1388.00	1528.68	1388.00	588.01	0.04	0.38	100.00	100.00	23.62	33378.00	35868.84	23658200.00	60.76	7345.06	5962.50
24	5	5	19451.00	26800.00	159.90	0	Spot (Block24, Row5, Column5)	64492.46	65535.00	4450.84	0.01	0.07	1382.00	1469.95	1382.00	400.39	0.03	0.27	100.00	100.00	91.01	64153.00	63110.46	45209648.00	157.40	18761.07	15214.00
24	6	5	19753.00	26802.00	151.15	0	Spot (Block24, Row5, Column6)	12663.42	11696.00	5721.11	0.03	0.45	1471.00	1656.96	1471.00	737.26	0.05	0.44	100.00	100.00	0.00	10225.00	11192.42	7939961.00	14.93	3710.43	3550.00
24	7	5	20055.00	26803.00	216.35	0	Spot (Block24, Row5, Column7)	54376.10	65535.00	14997.29	0.08	0.28	1610.00	1973.17	1610.00	1003.63	0.09	0.51	100.00	100.00	57.49	63925.00	52766.10	72647232.00	52.21	13929.66	13847.00
24	8	5	20355.00	26805.00	154.25	0	Spot (Block24, Row5, Column8)	41657.00	46034.00	23190.88	0.04	0.56	1401.00	1571.70	1401.00	652.27	0.05	0.42	100.00	100.00	37.52	44633.00	40256.00	27535444.00	61.46	7401.29	6734.00
24	1	6	18247.00	27093.00	220.95	0	Spot (Block24, Row6, Column1)	52194.49	65535.00	15814.40	0.10	0.30	1488.00	2117.20	1488.00	1507.77	0.15	0.71	100.00	100.00	50.72	64047.00	50706.49	72864216.00	33.21	12954.98	12891.50
24	2	6	18548.00	27094.00	220.45	0	Spot (Block24, Row6, Column2)	52292.01	65056.50	16397.62	0.09	0.31	1498.00	2014.24	1498.00	1416.94	0.13	0.70	100.00	100.00	49.42	63558.50	50794.01	72686584.00	35.48	13171.30	11687.50
24	3	6	18837.00	27094.00	152.60	0	Spot (Block24, Row6, Column3)	55853.55	65535.00	14308.24	0.07	0.26	1392.00	1654.84	1392.00	897.50	0.08	0.54	100.00	100.00	60.53	64143.00	54461.55	35523144.00	60.39	13715.91	10850.00
24	4	6	19151.00	27103.00	147.90	0	Spot (Block24, Row6, Column4)	9700.65	8745.00	4962.94	0.05	0.51	1362.00	1421.76	1362.00	332.33	0.02	0.23	100.00	100.00	0.00	7383.00	8338.65	5839794.00	24.91	3164.99	2792.00
24	5	6	19447.00	27101.00	155.95	0	Spot (Block24, Row6, Column5)	64504.34	65535.00	4406.36	0.01	0.07	1391.00	1506.10	1391.00	489.72	0.03	0.33	100.00	100.00	92.66	64144.00	63113.34	43089300.00	128.64	18740.95	15244.00
24	6	6	19749.00	27102.00	151.45	0	Spot (Block24, Row6, Column6)	5891.85	5186.00	3277.69	0.06	0.56	1483.00	1628.11	1483.00	725.00	0.04	0.45	88.00	75.00	0.00	3703.00	4408.85	3700084.00	5.88	2340.26	2143.00
24	7	6	20049.00	27103.00	154.35	0	Spot (Block24, Row6, Column7)	46104.77	56172.00	20766.95	0.09	0.45	1528.00	1726.71	1528.00	734.95	0.05	0.43	100.00	100.00	42.66	54644.00	44576.77	30152724.00	60.38	9935.18	8272.50
24	8	6	20354.00	27111.00	153.90	0	Spot (Block24, Row6, Column8)	48046.12	64036.00	20325.59	0.12	0.42	1425.00	1502.23	1425.00	305.56	0.02	0.20	100.00	100.00	49.08	62611.00	46621.12	31326292.00	152.32	9558.71	8188.00
24	1	7	18248.00	27395.00	170.10	0	Spot (Block24, Row7, Column1)	43540.75	43905.50	19622.13	0.00	0.45	1375.00	1708.02	1375.00	1048.35	0.09	0.61	100.00	100.00	31.22	42530.50	42165.75	35007008.00	39.90	8426.68	7889.00
24	2	7	18551.00	27396.00	156.50	0	Spot (Block24, Row7, Column2)	3688.19	3297.00	1622.28	0.05	0.44	1396.00	1625.21	1396.00	876.11	0.07	0.54	76.00	52.00	0.00	1901.00	2292.19	2482151.00	2.35	1858.58	1803.00
24	3	7	18838.00	27399.00	173.60	0	Spot (Block24, Row7, Column3)	1680.11	1676.00	197.38	0.00	0.12	1359.00	1404.53	1359.00	275.64	0.01	0.20	55.00	7.00	0.00	317.00	321.11	1407934.00	1.00	1517.38	1485.00
24	4	7	19148.00	27398.00	157.50	0	Spot (Block24, Row7, Column4)	2849.98	2678.00	841.27	0.03	0.30	1327.00	1417.40	1327.00	364.78	0.03	0.26	99.00	84.00	0.00	1351.00	1522.98	1940835.00	3.93	1754.25	1727.00
24	5	7	19447.00	27404.00	187.15	0	Spot (Block24, Row7, Column5)	16690.95	15274.50	8587.16	0.04	0.51	1410.00	1704.44	1410.00	938.40	0.08	0.55	100.00	100.00	0.00	13864.50	15280.95	16490657.00	15.97	4624.37	4586.50
24	6	7	19749.00	27405.00	212.60	0	Spot (Block24, Row7, Column6)	51958.10	65535.00	17648.71	0.10	0.34	1594.00	2246.84	1594.00	1532.67	0.15	0.68	100.00	100.00	56.49	63941.00	50364.10	67234504.00	32.43	13314.31	12746.00
24	7	7	20036.00	27406.00	153.25	0	Spot (Block24, Row7, Column7)	52617.30	64436.00	15729.04	0.09	0.30	1547.00	1880.21	1547.00	1067.52	0.08	0.57	100.00	100.00	49.07	62889.00	51070.30	33991040.00	47.53	12511.54	10369.00
24	8	7	20354.00	27402.00	189.80	0	Spot (Block24, Row7, Column8)	34921.13	35401.50	9028.39	0.01	0.26	1477.00	1606.41	1477.00	472.65	0.04	0.29	100.00	100.00	0.10	33924.50	33444.13	35479884.00	70.48	9334.58	8566.50
24	1	8	18238.00	27694.00	144.70	0	Spot (Block24, Row8, Column1)	3136.84	2546.50	2302.27	0.09	0.73	1296.00	1392.70	1296.00	503.46	0.03	0.36	96.00	59.00	0.00	1250.50	1840.84	1794271.00	3.46	1830.85	1769.50
24	2	8	18548.00	27694.00	152.25	0	Spot (Block24, Row8, Column2)	10074.57	9343.00	4993.78	0.03	0.50	1304.00	1346.59	1304.00	184.70	0.01	0.14	100.00	100.00	0.00	8039.00	8770.57	6417500.00	47.25	3143.63	2887.00
24	3	8	18838.00	27698.00	151.20	0	Spot (Block24, Row8, Column3)	22893.91	18988.00	16069.57	0.08	0.70	1300.00	1354.86	1300.00	285.08	0.02	0.21	100.00	100.00	0.48	17688.00	21593.91	14285798.00	75.55	5152.50	4633.00
24	4	8	19145.00	27701.00	157.50	0	Spot (Block24, Row8, Column4)	59447.16	65535.00	10788.35	0.04	0.18	1302.00	1372.34	1302.00	344.46	0.02	0.25	100.00	100.00	69.40	64233.00	58145.16	40602772.00	168.60	15085.21	13153.50
24	5	8	19434.00	27700.00	157.60	0	Spot (Block24, Row8, Column5)	2667.48	2559.00	661.39	0.02	0.25	1316.00	1566.85	1316.00	858.29	0.08	0.55	70.00	31.00	0.00	1243.00	1351.48	1816551.00	1.28	1720.32	1655.00
24	6	8	19747.00	27704.00	222.25	0	Spot (Block24, Row8, Column6)	53780.99	65535.00	15389.51	0.09	0.29	1502.00	2024.75	1502.00	1407.02	0.13	0.69	100.00	100.00	55.40	64033.00	52278.99	76208448.00	36.78	13196.89	13018.00
24	7	8	20046.00	27711.00	147.65	0	Spot (Block24, Row8, Column7)	33045.66	32379.00	17580.25	0.01	0.53	1486.00	1716.70	1486.00	859.17	0.06	0.50	100.00	100.00	2.19	30893.00	31559.66	19596088.00	36.46	8340.11	6695.00
24	8	8	20333.00	27708.00	159.35	0	Spot (Block24, Row8, Column8)	64456.38	65535.00	4969.70	0.01	0.08	1466.00	1596.43	1466.00	510.44	0.04	0.32	100.00	100.00	93.60	64069.00	62990.38	45313272.00	123.15	19215.08	15777.00
25	1	1	4726.00	30007.00	156.65	0	Spot (Block25, Row1, Column1)	62018.06	65535.00	7494.41	0.02	0.12	1062.00	1144.08	1062.00	539.99	0.03	0.47	100.00	100.00	74.59	64473.00	60956.06	41738532.00	112.73	15429.96	12361.50
25	2	1	5014.00	30005.00	148.15	0	Spot (Block25, Row1, Column2)	1271.91	1212.00	291.58	0.02	0.23	667.00	716.13	667.00	302.42	0.03	0.42	89.00	41.00	0.00	545.00	604.91	756788.00	1.84	891.93	863.00
25	3	1	5332.00	30010.00	159.50	0	Spot (Block25, Row1, Column3)	653.57	657.00	53.17	0.00	0.08	559.00	558.57	559.00	145.31	0.00	0.26	18.00	0.00	0.00	98.00	94.57	458805.00	0.65	593.60	584.50
25	4	1	5618.00	30003.00	146.75	0	Spot (Block25, Row1, Column4)	810.16	783.00	134.64	0.01	0.17	501.00	516.76	501.00	151.51	0.01	0.29	87.00	44.00	0.00	282.00	309.16	475561.00	1.94	614.17	612.00
25	5	1	5928.00	30004.00	149.65	0	Spot (Block25, Row1, Column5)	787.07	756.00	141.42	0.02	0.18	482.00	503.37	482.00	268.82	0.02	0.53	51.00	8.00	0.00	274.00	305.07	482473.00	1.06	599.45	592.00
25	6	1	6220.00	30024.00	148.45	0	Spot (Block25, Row1, Column6)	901.87	872.00	212.13	0.01	0.24	479.00	492.73	479.00	269.78	0.01	0.55	70.00	29.00	0.00	393.00	422.87	542925.00	1.52	606.10	591.00
25	7	1	6521.00	30015.00	143.35	0	Spot (Block25, Row1, Column7)	1674.10	1639.00	580.79	0.01	0.35	475.00	472.32	475.00	126.77	0.00	0.27	99.00	98.00	0.00	1164.00	1199.10	939171.00	9.48	816.07	661.00
25	8	1	6832.00	30011.00	196.45	0	Spot (Block25, Row1, Column8)	621.24	608.00	66.41	0.01	0.11	473.00	479.14	473.00	122.27	0.01	0.26	63.00	8.00	0.00	135.00	148.24	680255.00	1.16	525.34	523.00
25	1	2	4722.00	30307.00	147.00	-50	Spot (Block25, Row2, Column1)	860.63	841.50	82.02	0.01	0.10	763.00	827.81	763.00	443.64	0.04	0.54	0.00	0.00	0.00	78.50	97.63	512936.00	0.07	838.32	842.50
25	2	2	5013.00	30311.00	122.10	0	Spot (Block25, Row2, Column2)	811.59	826.00	81.17	0.01	0.10	470.00	482.23	470.00	145.28	0.01	0.30	96.00	78.00	0.00	356.00	341.59	317330.00	2.27	604.77	596.00
25	3	2	5323.00	30299.00	167.90	0	Spot (Block25, Row2, Column3)	448.11	443.00	36.74	0.00	0.08	361.00	369.20	361.00	84.83	0.01	0.23	48.00	0.00	0.00	82.00	87.11	349975.00	0.93	402.98	400.00
25	4	2	5626.00	30307.00	169.85	0	Spot (Block25, Row2, Column4)	480.55	483.00	55.78	0.00	0.12	313.00	324.16	313.00	71.31	0.02	0.22	96.00	68.00	0.00	170.00	167.55	385884.00	2.19	375.08	379.00
25	5	2	5932.00	30313.00	178.50	0	Spot (Block25, Row2, Column5)	792.72	754.00	234.33	0.02	0.30	296.00	299.01	296.00	60.36	0.00	0.20	100.00	99.00	0.00	458.00	496.72	707902.00	8.18	443.96	408.00
25	6	2	6245.00	30292.00	211.10	0	Spot (Block25, Row2, Column6)	349.94	346.00	32.58	0.00	0.09	302.00	307.87	302.00	67.41	0.01	0.22	28.00	0.00	0.00	44.00	47.94	443729.00	0.62	325.24	321.00
25	7	2	6522.00	30311.00	162.35	0	Spot (Block25, Row2, Column7)	397.83	388.00	43.79	0.01	0.11	297.00	302.00	297.00	59.81	0.01	0.20	82.00	31.00	0.00	91.00	100.83	288822.00	1.60	341.51	337.50
25	8	2	6823.00	30320.00	147.00	-50	Spot (Block25, Row2, Column8)	321.31	327.00	25.83	0.01	0.08	308.00	314.96	308.00	47.96	0.01	0.15	5.00	0.00	0.00	19.00	13.31	189250.00	0.13	322.24	326.00
25	1	3	4715.00	30608.00	148.90	0	Spot (Block25, Row3, Column1)	1236.16	1177.50	316.84	0.02	0.26	665.00	658.82	665.00	187.17	0.00	0.28	95.00	61.00	0.00	512.50	571.16	746639.00	3.08	824.97	785.00
25	2	3	5000.00	30599.00	170.90	0	Spot (Block25, Row3, Column2)	476.09	479.00	30.09	0.00	0.06	395.00	401.99	395.00	133.91	0.01	0.33	2.00	0.00	0.00	84.00	81.09	385634.00	0.55	430.62	431.00
25	3	3	5312.00	30608.00	139.20	0	Spot (Block25, Row3, Column3)	975.13	960.00	269.95	0.01	0.28	283.00	283.44	283.00	44.06	0.00	0.16	100.00	100.00	0.00	677.00	692.13	516817.00	15.70	487.15	441.00
25	4	3	5624.00	30613.00	145.80	0	Spot (Block25, Row3, Column4)	519.65	498.00	97.51	0.02	0.19	238.00	243.67	238.00	39.60	0.01	0.16	100.00	100.00	0.00	260.00	281.65	299838.00	6.97	334.47	321.00
25	5	3	5925.00	30614.00	138.05	0	Spot (Block25, Row3, Column5)	532.15	488.00	174.70	0.04	0.33	222.00	228.38	222.00	41.77	0.01	0.18	100.00	98.00	0.00	266.00	310.15	271397.00	7.27	333.87	315.00
25	6	3	6225.00	30611.00	173.45	0	Spot (Block25, Row3, Column6)	942.83	845.50	423.45	0.05	0.45	226.00	231.11	226.00	40.00	0.01	0.17	100.00	100.00	0.00	619.50	716.83	790091.00	17.79	406.61	398.00
25	7	3	6531.00	30628.00	157.35	0	Spot (Block25, Row3, Column7)	323.82	322.00	38.32	0.00	0.12	233.00	239.49	233.00	42.43	0.01	0.18	88.00	54.00	0.00	89.00	90.82	220524.00	1.99	267.51	266.00
25	8	3	6826.00	30620.00	149.65	0	Spot (Block25, Row3, Column8)	1193.51	1125.50	348.87	0.03	0.29	261.00	261.61	261.00	34.74	0.00	0.13	100.00	100.00	0.00	864.50	932.51	725656.00	26.82	511.58	480.50
25	1	4	4712.00	30910.00	150.95	0	Spot (Block25, Row4, Column1)	1131.38	1088.50	270.59	0.02	0.24	602.00	602.61	602.00	171.42	0.00	0.28	94.00	68.00	0.00	486.50	529.38	708244.00	3.08	749.33	725.50
25	2	4	5009.00	30905.00	177.05	0	Spot (Block25, Row4, Column2)	937.00	882.00	303.56	0.03	0.32	352.00	356.50	352.00	91.11	0.01	0.26	100.00	99.00	0.00	530.00	585.00	820813.00	6.37	529.91	524.00
25	3	4	5323.00	30915.00	137.70	0	Spot (Block25, Row4, Column3)	2280.71	2164.00	750.78	0.02	0.33	244.00	253.66	244.00	44.74	0.02	0.18	100.00	100.00	0.00	1920.00	2036.71	1160880.00	45.30	756.15	645.50
25	4	4	5605.00	30913.00	184.80	0	Spot (Block25, Row4, Column4)	224.73	223.50	15.47	0.00	0.07	206.00	209.35	206.00	29.96	0.01	0.14	26.00	0.00	0.00	17.50	18.73	215743.00	0.51	218.95	218.50
25	5	4	5904.00	30911.00	148.10	0	Spot (Block25, Row4, Column5)	286.83	289.00	28.63	0.00	0.10	190.00	191.22	190.00	22.50	0.00	0.12	99.00	97.00	0.00	99.00	96.83	171811.00	4.25	228.77	228.00
25	6	4	6220.00	30914.00	186.40	0	Spot (Block25, Row4, Column6)	384.44	390.00	75.46	0.01	0.20	188.00	192.49	188.00	31.10	0.01	0.16	99.00	96.00	0.00	202.00	196.44	375210.00	6.17	242.85	233.00
25	7	4	6532.00	30932.00	173.70	0	Spot (Block25, Row4, Column7)	295.68	297.50	42.18	0.00	0.14	205.00	208.49	205.00	34.73	0.01	0.17	87.00	71.00	0.00	92.50	90.68	247189.00	2.51	228.61	225.00
25	8	4	6824.00	30931.00	142.40	0	Spot (Block25, Row4, Column8)	900.51	898.00	224.68	0.00	0.25	226.00	231.51	226.00	32.52	0.01	0.14	100.00	100.00	0.00	672.00	674.51	496183.00	20.57	393.27	364.00
25	1	5	4713.00	31215.00	148.65	0	Spot (Block25, Row5, Column1)	1245.84	1166.50	423.76	0.03	0.34	574.00	561.22	574.00	169.43	0.01	0.30	94.00	78.00	0.00	592.50	671.84	749998.00	4.04	761.18	698.00
25	2	5	5006.00	31207.00	155.60	0	Spot (Block25, Row5, Column2)	3499.58	2734.50	2387.51	0.11	0.68	324.00	336.41	324.00	93.40	0.02	0.28	100.00	99.00	0.00	2410.50	3175.58	2330718.00	33.87	1122.16	765.50
25	3	5	5320.00	31209.00	156.65	0	Spot (Block25, Row5, Column3)	640.76	609.00	213.75	0.02	0.33	232.00	240.45	232.00	59.86	0.02	0.25	99.00	96.00	0.00	377.00	408.76	431232.00	6.69	336.82	333.00
25	4	5	5616.00	31220.00	148.40	0	Spot (Block25, Row5, Column4)	428.96	418.00	89.55	0.01	0.21	193.00	197.14	193.00	27.58	0.01	0.14	100.00	99.00	0.00	225.00	235.96	257374.00	8.40	269.36	269.00
25	5	5	5923.00	31220.00	137.00	0	Spot (Block25, Row5, Column5)	2938.08	2703.50	1190.66	0.04	0.41	179.00	182.35	179.00	25.30	0.01	0.14	100.00	100.00	0.00	2524.50	2759.08	1480792.00	108.92	852.49	683.50
25	6	5	6223.00	31178.00	174.50	0	Spot (Block25, Row5, Column6)	193.02	193.00	13.95	0.00	0.07	178.00	180.84	178.00	21.20	0.01	0.12	31.00	2.00	0.00	15.00	15.02	164263.00	0.57	178.93	179.00
25	7	5	6524.00	31219.00	169.90	0	Spot (Block25, Row5, Column7)	552.87	592.50	132.07	0.03	0.24	192.00	199.79	192.00	32.80	0.02	0.16	100.00	100.00	0.00	400.50	360.87	441190.00	10.76	291.77	290.50
25	8	5	6824.00	31225.00	148.45	0	Spot (Block25, Row5, Column8)	545.41	532.00	126.90	0.01	0.23	219.00	222.89	219.00	29.45	0.01	0.13	100.00	99.00	0.00	313.00	326.41	324518.00	10.95	296.94	291.00
25	1	6	4700.00	31505.00	191.55	0	Spot (Block25, Row6, Column1)	3480.83	2419.00	2593.01	0.16	0.74	550.00	541.24	550.00	167.55	0.01	0.31	100.00	99.00	0.00	1869.00	2930.83	3602662.00	17.54	1204.60	1173.50
25	2	6	4996.00	31511.00	214.20	0	Spot (Block25, Row6, Column2)	658.52	674.00	128.84	0.01	0.20	308.00	325.41	308.00	114.67	0.02	0.35	95.00	81.00	0.00	366.00	350.52	861999.00	2.90	419.87	405.00
25	3	6	5306.00	31512.00	143.10	0	Spot (Block25, Row6, Column3)	732.06	759.00	201.89	0.02	0.28	211.00	222.31	211.00	43.59	0.02	0.20	100.00	100.00	0.00	548.00	521.06	404829.00	11.69	346.49	335.50
25	4	6	5616.00	31519.00	156.90	0	Spot (Block25, Row6, Column4)	350.95	361.00	50.72	0.01	0.14	188.00	189.06	188.00	21.41	0.00	0.11	100.00	99.00	0.00	173.00	162.95	237596.00	7.56	238.16	228.50
25	5	6	5916.00	31518.00	136.05	0	Spot (Block25, Row6, Column5)	2784.20	2632.00	978.69	0.02	0.35	180.00	182.54	180.00	24.57	0.01	0.13	100.00	100.00	0.00	2452.00	2604.20	1389315.00	105.87	839.79	772.00
25	6	6	6216.00	31517.00	147.00	-50	Spot (Block25, Row6, Column6)	197.50	199.00	14.21	0.00	0.07	174.00	176.46	174.00	19.66	0.01	0.11	61.00	11.00	0.00	25.00	23.50	116725.00	1.07	197.10	201.00
25	7	6	6524.00	31522.00	146.25	0	Spot (Block25, Row6, Column7)	608.65	628.00	163.53	0.01	0.27	193.00	205.19	193.00	100.81	0.03	0.49	99.00	85.00	0.00	435.00	415.65	353626.00	4.00	285.60	274.00
25	8	6	6828.00	31532.00	151.40	0	Spot (Block25, Row6, Column8)	607.97	589.00	185.76	0.01	0.31	222.00	229.98	222.00	39.08	0.02	0.17	100.00	99.00	0.00	367.00	385.97	380591.00	9.67	313.10	312.00
25	1	7	4706.00	31811.00	166.15	0	Spot (Block25, Row7, Column1)	1658.22	1581.00	688.77	0.02	0.42	473.00	467.22	473.00	144.35	0.01	0.31	100.00	99.00	0.00	1108.00	1185.22	1263562.00	8.25	758.34	740.00
25	2	7	4999.00	31805.00	225.30	0	Spot (Block25, Row7, Column2)	306.57	307.00	19.35	0.00	0.06	284.00	294.19	284.00	95.69	0.02	0.33	0.00	0.00	0.00	23.00	22.57	447279.00	0.13	289.49	287.00
25	3	7	5287.00	31808.00	250.65	0	Spot (Block25, Row7, Column3)	220.44	221.00	14.91	0.00	0.07	204.00	209.25	204.00	32.81	0.01	0.16	12.00	0.00	0.00	17.00	16.44	400976.00	0.34	209.26	208.00
25	4	7	5665.00	31858.00	129.95	0	Spot (Block25, Row7, Column4)	212.18	213.00	19.10	0.00	0.09	188.00	189.42	188.00	21.98	0.00	0.12	57.00	15.00	0.00	25.00	24.18	95480.00	1.04	195.63	192.50
25	5	7	5912.00	31821.00	163.95	0	Spot (Block25, Row7, Column5)	316.45	315.00	41.63	0.00	0.13	187.00	192.49	187.00	38.12	0.01	0.20	99.00	90.00	0.00	128.00	129.45	235125.00	3.25	226.92	226.00
25	6	7	6212.00	31819.00	190.20	0	Spot (Block25, Row7, Column6)	355.22	367.00	57.25	0.01	0.16	192.00	214.26	192.00	81.86	0.05	0.38	93.00	52.00	0.00	175.00	163.22	362320.00	1.72	250.27	248.00
25	7	7	6509.00	31828.00	145.25	0	Spot (Block25, Row7, Column7)	620.28	583.00	168.50	0.03	0.27	205.00	257.63	205.00	190.13	0.10	0.74	93.00	48.00	0.00	378.00	415.28	355420.00	1.91	313.90	289.00
25	8	7	6818.00	31826.00	183.75	0	Spot (Block25, Row7, Column8)	1035.41	1076.00	239.99	0.02	0.23	256.00	345.68	256.00	355.79	0.13	1.03	93.00	65.00	0.00	820.00	779.41	978460.00	1.94	441.30	395.00
25	1	8	4708.00	32125.00	136.30	0	Spot (Block25, Row8, Column1)	640.18	583.00	311.21	0.04	0.49	400.00	400.47	400.00	107.31	0.00	0.27	83.00	37.00	0.00	183.00	240.18	320731.00	2.23	485.91	482.00
25	2	8	5010.00	32113.00	171.45	0	Spot (Block25, Row8, Column2)	349.13	348.00	33.45	0.00	0.10	266.00	266.34	266.00	46.17	0.00	0.17	86.00	37.00	0.00	82.00	83.13	286290.00	1.79	293.20	296.00
25	3	8	5309.00	32126.00	166.00	0	Spot (Block25, Row8, Column3)	346.09	354.00	44.15	0.01	0.13	213.00	215.64	213.00	25.12	0.01	0.12	100.00	95.00	0.00	141.00	133.09	264063.00	5.19	264.75	261.00
25	4	8	5613.00	32127.00	140.60	0	Spot (Block25, Row8, Column4)	1361.12	1350.00	497.94	0.00	0.37	200.00	202.07	200.00	24.59	0.00	0.12	100.00	100.00	0.00	1150.00	1161.12	733644.00	47.14	509.46	457.50
25	5	8	5945.00	32062.00	276.65	0	Spot (Block25, Row8, Column5)	273.74	262.00	64.63	0.02	0.24	197.00	212.87	197.00	62.86	0.03	0.30	50.00	25.00	0.00	65.00	76.74	612074.00	0.97	230.12	209.00
25	6	8	6216.00	32108.00	200.80	0	Spot (Block25, Row8, Column6)	1067.19	905.50	528.24	0.07	0.49	223.00	255.85	223.00	95.49	0.06	0.37	100.00	98.00	0.00	682.50	844.19	1220871.00	8.50	482.77	438.50
25	7	8	6506.00	32105.00	228.65	0	Spot (Block25, Row8, Column7)	782.85	778.00	316.25	0.00	0.40	257.00	410.00	257.00	480.40	0.20	1.17	52.00	8.00	0.00	521.00	525.85	1175848.00	0.78	470.85	380.00
25	8	8	6803.00	32127.00	156.40	0	Spot (Block25, Row8, Column8)	63429.44	65535.00	7537.39	0.01	0.12	328.00	504.82	328.00	486.16	0.19	0.96	100.00	100.00	90.46	65207.00	63101.44	42561548.00	129.43	14086.45	11676.00
26	1	1	9229.00	30034.00	157.85	0	Spot (Block26, Row1, Column1)	60527.68	65535.00	9259.66	0.03	0.15	2454.00	2595.41	2454.00	709.28	0.02	0.27	100.00	100.00	69.79	63081.00	58073.68	41280248.00	81.68	17525.33	14965.00
26	2	1	9521.00	30043.00	159.05	0	Spot (Block26, Row1, Column2)	63040.73	65535.00	7412.64	0.02	0.12	2423.00	2619.44	2423.00	838.63	0.03	0.32	100.00	100.00	84.19	63112.00	60617.73	44255016.00	72.05	17463.18	16471.00
26	3	1	9830.00	30045.00	147.35	0	Spot (Block26, Row1, Column3)	38402.35	36264.00	20896.55	0.02	0.54	2411.00	2524.27	2411.00	664.72	0.02	0.26	100.00	100.00	21.69	33853.00	35991.35	22657476.00	53.97	8910.09	8295.00
26	4	1	10121.00	30044.00	152.90	0	Spot (Block26, Row1, Column4)	62074.97	65535.00	8214.69	0.02	0.13	2428.00	2604.45	2428.00	876.87	0.03	0.34	100.00	100.00	78.73	63107.00	59646.97	39976632.00	67.82	16403.53	14189.00
26	5	1	10430.00	30045.00	151.25	0	Spot (Block26, Row1, Column5)	48315.28	65535.00	21314.44	0.13	0.44	2409.00	2511.89	2409.00	686.48	0.02	0.27	100.00	100.00	51.69	63126.00	45906.28	30100620.00	66.72	11277.14	9239.00
26	6	1	10720.00	30050.00	151.05	0	Spot (Block26, Row1, Column6)	62040.39	65535.00	7479.58	0.02	0.12	2434.00	2531.47	2434.00	615.63	0.02	0.24	100.00	100.00	75.12	63101.00	59606.39	38651496.00	96.66	17775.32	14882.00
26	7	1	11018.00	30053.00	160.45	0	Spot (Block26, Row1, Column7)	64771.93	65535.00	3689.60	0.01	0.06	2421.00	2510.44	2421.00	568.69	0.02	0.23	100.00	100.00	94.11	63114.00	62350.93	46182828.00	109.48	20836.71	18397.00
26	8	1	11338.00	30052.00	162.45	0	Spot (Block26, Row1, Column8)	4032.85	3896.00	834.55	0.01	0.21	2409.00	2468.17	2409.00	421.50	0.01	0.17	97.00	83.00	0.00	1487.00	1623.85	2931879.00	3.71	2994.05	2982.00
26	1	2	9225.00	30343.00	227.45	0	Spot (Block26, Row2, Column1)	2693.61	2645.00	388.88	0.01	0.14	2328.00	2453.63	2328.00	663.16	0.02	0.27	23.00	0.00	0.00	317.00	365.61	4005400.00	0.36	2374.15	2388.00
26	2	2	9521.00	30342.00	136.20	0	Spot (Block26, Row2, Column2)	54671.62	65535.00	14655.59	0.08	0.27	2351.00	2524.27	2351.00	812.40	0.03	0.32	100.00	100.00	52.00	63184.00	52320.62	27335972.00	64.19	13237.82	12029.50
26	3	2	9833.00	30344.00	164.65	0	Spot (Block26, Row2, Column3)	4101.62	3875.00	1039.33	0.02	0.25	2406.00	2559.73	2406.00	875.85	0.03	0.34	73.00	40.00	0.00	1469.00	1695.62	3084419.00	1.76	2812.63	2818.00
26	4	2	10127.00	30344.00	180.95	0	Spot (Block26, Row2, Column4)	39429.41	38192.00	18688.74	0.01	0.47	2541.00	2812.71	2541.00	1131.83	0.04	0.40	100.00	100.00	14.60	35651.00	36888.41	36196340.00	32.35	9892.29	9642.00
26	5	2	10431.00	30347.00	201.90	0	Spot (Block26, Row2, Column5)	25219.27	25372.50	8606.21	0.00	0.34	2592.50	2846.95	2592.50	1117.48	0.04	0.39	100.00	100.00	0.00	22780.00	22626.77	29153486.00	20.02	8007.19	7019.50
26	6	2	10721.00	30349.00	147.40	0	Spot (Block26, Row2, Column6)	39789.89	39070.50	20557.62	0.01	0.52	2584.50	2993.75	2584.50	1545.53	0.06	0.52	100.00	100.00	22.30	36486.00	37205.39	23555720.00	23.81	9025.32	8426.50
26	7	2	11022.00	30352.00	147.90	0	Spot (Block26, Row2, Column7)	26003.37	23574.50	14440.89	0.04	0.56	2501.00	2657.74	2501.00	858.94	0.03	0.32	100.00	100.00	0.33	21073.50	23502.37	15706035.00	27.18	6788.32	6135.00
26	8	2	11337.00	30351.00	195.70	0	Spot (Block26, Row2, Column8)	2798.82	2711.50	500.13	0.01	0.18	2396.50	2494.64	2396.50	539.37	0.02	0.22	36.00	4.00	0.00	315.00	402.32	3028322.00	0.56	2499.89	2467.00
26	1	3	9227.00	30640.00	151.60	0	Spot (Block26, Row3, Column1)	59567.02	65535.00	11240.00	0.04	0.19	2301.00	2378.63	2301.00	540.03	0.01	0.23	100.00	100.00	71.38	63234.00	57266.02	37467972.00	105.90	15687.34	13877.00
26	2	3	9527.00	30638.00	151.85	0	Spot (Block26, Row3, Column2)	5388.99	5166.00	1643.51	0.02	0.30	2323.00	2461.50	2323.00	654.90	0.03	0.27	98.00	84.00	0.00	2843.00	3065.99	3405840.00	4.47	3018.28	3052.00
26	3	3	9813.00	30635.00	150.10	0	Spot (Block26, Row3, Column3)	9068.74	8541.00	3692.24	0.03	0.41	2370.00	2437.23	2370.00	544.49	0.01	0.22	100.00	100.00	0.00	6171.00	6698.74	5613547.00	12.18	3760.35	3612.00
26	4	3	10122.00	30641.00	148.90	0	Spot (Block26, Row3, Column4)	64508.73	65535.00	3936.92	0.01	0.06	2419.50	2582.56	2419.50	823.37	0.03	0.32	100.00	100.00	88.54	63115.50	62089.23	39415180.00	75.21	20260.45	16392.00
26	5	3	10432.00	30644.00	147.60	0	Spot (Block26, Row3, Column5)	11522.97	7969.50	12139.10	0.16	1.05	2531.00	2891.13	2531.00	1313.26	0.06	0.45	98.00	79.00	2.03	5438.50	8991.97	6821597.00	6.57	3998.56	3970.50
26	6	3	10724.00	30646.00	227.25	0	Spot (Block26, Row3, Column6)	58715.48	65535.00	13150.84	0.05	0.22	2823.00	3692.27	2823.00	2215.85	0.12	0.60	100.00	100.00	70.37	62712.00	55892.48	87193528.00	24.83	14600.00	14183.00
26	7	3	11029.00	30654.00	147.85	0	Spot (Block26, Row3, Column7)	49490.06	64324.00	19354.41	0.11	0.39	2595.00	3029.08	2595.00	1624.41	0.07	0.54	100.00	100.00	49.41	61729.00	46895.06	29347796.00	28.60	11859.09	10495.00
26	8	3	11322.00	30654.00	172.10	0	Spot (Block26, Row3, Column8)	61814.54	65535.00	10009.41	0.03	0.16	2484.00	2629.01	2484.00	776.75	0.02	0.30	100.00	100.00	84.66	63051.00	59330.54	51182964.00	76.20	16888.51	15399.00
26	1	4	9225.00	30940.00	149.00	0	Spot (Block26, Row4, Column1)	64434.68	65535.00	4389.39	0.01	0.07	2378.00	2521.84	2378.00	684.92	0.03	0.27	100.00	100.00	88.35	63157.00	62056.68	38725572.00	90.39	21026.97	17042.00
26	2	4	9523.00	30941.00	160.30	0	Spot (Block26, Row4, Column2)	21538.31	20541.00	9126.59	0.02	0.42	2434.00	2620.62	2434.00	788.20	0.03	0.30	100.00	100.00	0.00	18107.00	19104.31	15356813.00	24.00	6424.52	6108.00
26	3	4	9822.00	30942.00	160.65	0	Spot (Block26, Row4, Column3)	64649.16	65535.00	3940.73	0.01	0.06	2409.00	2553.35	2409.00	692.31	0.03	0.27	100.00	100.00	92.18	63126.00	62240.16	46289252.00	89.69	19337.72	17619.50
26	4	4	10115.00	30947.00	155.20	0	Spot (Block26, Row4, Column4)	6006.11	5710.50	1907.25	0.02	0.32	2392.00	2486.91	2392.00	585.10	0.02	0.24	99.00	97.00	0.00	3318.50	3614.11	3964030.00	6.01	3298.84	3325.00
26	5	4	10409.00	30945.00	147.15	0	Spot (Block26, Row4, Column5)	5605.65	4731.00	4010.06	0.07	0.72	2435.00	2541.86	2435.00	562.60	0.02	0.22	98.00	92.00	0.00	2296.00	3170.65	3301728.00	5.45	3203.19	3119.50
26	6	4	10725.00	30949.00	202.05	0	Spot (Block26, Row4, Column6)	30058.79	30989.50	9629.12	0.01	0.32	2718.00	3065.15	2718.00	1379.17	0.05	0.45	100.00	100.00	0.00	28271.50	27340.79	34928304.00	19.57	8605.18	8136.00
26	7	4	11019.00	30954.00	147.55	0	Spot (Block26, Row4, Column7)	36409.08	33762.00	22687.09	0.03	0.62	2713.00	3074.39	2713.00	1765.42	0.05	0.57	100.00	95.00	23.78	31049.00	33696.08	21590660.00	18.88	8515.21	7134.00
26	8	4	11323.00	30955.00	149.25	0	Spot (Block26, Row4, Column8)	13578.66	12683.00	6216.30	0.03	0.46	2546.00	2717.62	2546.00	1278.47	0.03	0.47	100.00	96.00	0.00	10137.00	11032.66	8296559.00	8.50	5180.66	4877.00
26	1	5	9226.00	31242.00	153.95	0	Spot (Block26, Row5, Column1)	64805.18	65535.00	3504.02	0.00	0.05	2558.00	2923.87	2558.00	1252.48	0.06	0.43	100.00	100.00	93.99	62977.00	62247.18	42058944.00	49.41	20212.39	18784.50
26	2	5	9518.00	31240.00	169.25	0	Spot (Block26, Row5, Column2)	62979.82	65535.00	8019.34	0.02	0.13	2637.00	3020.96	2637.00	1323.96	0.06	0.44	100.00	100.00	87.14	62898.00	60342.82	49943508.00	45.29	17622.54	16666.00
26	3	5	9823.00	31243.00	153.25	0	Spot (Block26, Row5, Column3)	49074.02	58110.00	18058.55	0.07	0.37	2543.00	2761.11	2543.00	879.20	0.04	0.32	100.00	100.00	44.34	55567.00	46531.02	31652968.00	52.68	10655.81	9868.00
26	4	5	10116.00	31244.00	149.85	0	Spot (Block26, Row5, Column4)	54851.31	65535.00	15354.53	0.08	0.28	2557.00	2691.01	2557.00	673.00	0.02	0.25	100.00	100.00	58.82	62978.00	52294.31	33569260.00	77.50	14289.50	11241.00
26	5	5	10419.00	31246.00	160.25	0	Spot (Block26, Row5, Column5)	64756.61	65535.00	3860.13	0.01	0.06	2511.00	2634.85	2511.00	653.63	0.02	0.25	100.00	100.00	92.93	63024.00	62245.61	45783360.00	95.04	20359.87	16455.00
26	6	5	10723.00	31247.00	148.30	0	Spot (Block26, Row5, Column6)	42047.25	42198.50	19339.62	0.00	0.46	2690.00	3035.06	2690.00	1303.48	0.05	0.43	100.00	100.00	26.25	39508.50	39357.25	25312576.00	29.93	9901.79	8991.50
26	7	5	11024.00	31251.00	227.60	0	Spot (Block26, Row5, Column7)	58300.86	65535.00	12799.86	0.05	0.22	2835.00	3387.38	2835.00	1710.68	0.08	0.51	100.00	100.00	66.78	62700.00	55465.86	86694376.00	32.10	15168.86	14725.00
26	8	5	11323.00	31252.00	151.65	0	Spot (Block26, Row5, Column8)	50929.40	65535.00	19685.67	0.11	0.39	2571.00	2800.47	2571.00	947.76	0.04	0.34	100.00	100.00	56.51	62964.00	48358.40	32085756.00	50.78	13494.97	11826.00
26	1	6	9220.00	31539.00	232.35	0	Spot (Block26, Row6, Column1)	55599.29	65535.00	13408.06	0.07	0.24	2679.00	3314.60	2679.00	1745.88	0.09	0.53	100.00	100.00	51.54	62856.00	52920.29	86624496.00	29.95	14958.24	14375.00
26	2	6	9521.00	31538.00	239.40	0	Spot (Block26, Row6, Column2)	56644.53	65535.00	14365.61	0.06	0.25	2658.00	3257.51	2658.00	1767.68	0.09	0.54	100.00	100.00	59.66	62877.00	53986.53	93521112.00	30.20	15691.62	15493.00
26	3	6	9809.00	31543.00	154.20	0	Spot (Block26, Row6, Column3)	64328.47	65535.00	4975.60	0.01	0.08	2582.00	2806.31	2582.00	1060.97	0.04	0.38	100.00	100.00	91.79	62953.00	61746.47	42328524.00	57.99	18232.61	15982.00
26	4	6	10123.00	31544.00	148.20	0	Spot (Block26, Row6, Column4)	17732.86	15891.50	8702.43	0.05	0.49	2588.00	2661.40	2588.00	571.00	0.01	0.21	100.00	100.00	0.00	13303.50	15144.86	10639714.00	26.39	5718.89	5433.00
26	5	6	10420.00	31548.00	161.10	0	Spot (Block26, Row6, Column5)	64814.40	65535.00	3619.58	0.00	0.06	2571.00	2762.66	2571.00	916.15	0.03	0.33	100.00	100.00	93.99	62964.00	62243.40	46342748.00	67.73	20576.70	16607.50
26	6	6	10723.00	31544.00	158.55	0	Spot (Block26, Row6, Column6)	9072.45	7309.00	4952.97	0.09	0.55	2644.00	2951.30	2644.00	1241.00	0.05	0.42	92.00	69.00	0.00	4665.00	6428.45	6278134.00	4.93	3853.52	3747.50
26	7	6	11019.00	31550.00	154.65	0	Spot (Block26, Row6, Column7)	56266.09	65535.00	14608.05	0.07	0.26	2688.00	2970.47	2688.00	1149.34	0.04	0.39	100.00	100.00	64.25	62847.00	53578.09	37304732.00	46.37	13592.81	11710.50
26	8	6	11325.00	31558.00	154.25	0	Spot (Block26, Row6, Column8)	57414.64	65535.00	13551.26	0.06	0.24	2588.00	2717.61	2588.00	664.11	0.02	0.24	100.00	100.00	67.08	62947.00	54826.64	37319832.00	82.36	15262.35	12909.00
26	1	7	9217.00	31841.00	153.65	0	Spot (Block26, Row7, Column1)	28649.47	26818.00	13159.81	0.03	0.46	2456.00	2736.82	2456.00	1147.03	0.05	0.42	100.00	100.00	0.15	24362.00	26193.47	18622160.00	22.59	7275.15	6819.00
26	2	7	9522.00	31843.00	159.65	0	Spot (Block26, Row7, Column2)	6376.74	5454.00	2996.00	0.07	0.47	2516.00	2740.14	2516.00	1108.39	0.04	0.40	84.00	57.00	0.00	2938.00	3860.74	4501978.00	3.28	3116.77	3042.00
26	3	7	9822.00	31839.00	176.90	0	Spot (Block26, Row7, Column3)	3218.85	3143.50	535.04	0.01	0.17	2571.50	2668.90	2571.50	696.59	0.02	0.26	42.00	7.00	0.00	572.00	647.35	2826146.00	0.79	2827.81	2765.00
26	4	7	10120.00	31843.00	167.25	0	Spot (Block26, Row7, Column4)	5313.93	4720.00	1826.21	0.05	0.34	2655.00	2792.60	2655.00	821.53	0.02	0.29	89.00	62.00	0.00	2065.00	2658.93	4118296.00	3.07	3258.79	3185.00
26	5	7	10416.00	31849.00	182.20	0	Spot (Block26, Row7, Column5)	36817.49	34124.00	19132.59	0.03	0.52	2800.00	3213.05	2800.00	1424.19	0.06	0.44	100.00	100.00	13.18	31324.00	34017.49	34350840.00	23.60	9782.93	9781.50
26	6	7	10717.00	31849.00	232.20	0	Spot (Block26, Row7, Column6)	57532.96	65535.00	13094.34	0.06	0.23	3048.00	3834.88	3048.00	2425.09	0.10	0.63	100.00	100.00	62.13	62487.00	54484.96	89177056.00	22.14	15415.14	15200.50
26	7	7	11004.00	31851.00	155.85	0	Spot (Block26, Row7, Column7)	64141.52	65535.00	5891.29	0.01	0.09	2886.00	3360.43	2886.00	2020.24	0.07	0.60	100.00	100.00	92.50	62649.00	61255.52	42782792.00	30.09	19833.15	16270.50
26	8	7	11328.00	31856.00	192.70	0	Spot (Block26, Row7, Column8)	54779.82	60381.00	12768.14	0.04	0.23	2724.00	2917.81	2724.00	887.36	0.03	0.30	100.00	100.00	40.94	57657.00	52055.82	57409680.00	58.45	13711.22	12863.50
26	1	8	9216.00	32139.00	182.50	0	Spot (Block26, Row8, Column1)	3616.15	3541.00	745.86	0.01	0.21	2411.00	2483.64	2411.00	484.73	0.01	0.20	85.00	60.00	0.00	1130.00	1205.15	3381098.00	2.34	2804.11	2767.00
26	2	8	9516.00	32145.00	146.80	0	Spot (Block26, Row8, Column2)	20017.57	18092.00	9970.52	0.04	0.50	2483.00	2535.73	2483.00	464.21	0.01	0.18	100.00	100.00	0.00	15609.00	17534.57	11770331.00	37.66	5888.84	5155.00
26	3	8	9810.00	32144.00	146.65	0	Spot (Block26, Row8, Column3)	37483.18	35040.00	22762.99	0.03	0.61	2588.00	2660.70	2588.00	580.95	0.01	0.22	100.00	100.00	28.55	32452.00	34895.18	21927736.00	59.94	8700.79	7604.00
26	4	8	10116.00	32153.00	163.45	0	Spot (Block26, Row8, Column4)	64653.92	65535.00	4342.75	0.01	0.07	2647.00	2724.44	2647.00	640.33	0.01	0.24	100.00	100.00	93.60	62888.00	62006.92	47456444.00	96.71	21684.87	18797.00
26	5	8	10411.00	32137.00	169.60	0	Spot (Block26, Row8, Column5)	5573.34	5050.50	1714.73	0.04	0.31	2746.50	3031.03	2746.50	1210.51	0.04	0.40	82.00	47.00	0.00	2304.00	2826.84	4469818.00	2.10	3457.61	3468.50
26	6	8	10721.00	32154.00	226.90	0	Spot (Block26, Row8, Column6)	58223.45	65535.00	13017.79	0.05	0.22	2918.00	3430.01	2918.00	1610.52	0.07	0.47	100.00	100.00	67.41	62617.00	55305.45	86113488.00	34.02	15311.33	14927.00
26	7	8	11019.00	32152.00	145.35	0	Spot (Block26, Row8, Column7)	54200.12	65535.00	15770.76	0.08	0.29	2821.00	3154.05	2821.00	1361.41	0.05	0.43	100.00	100.00	55.48	62714.00	51379.12	31165288.00	37.49	14800.42	12592.00
26	8	8	11302.00	32154.00	155.95	0	Spot (Block26, Row8, Column8)	64195.40	65535.00	5620.52	0.01	0.09	2757.00	2926.48	2757.00	859.28	0.03	0.29	100.00	100.00	92.85	62778.00	61438.40	43075512.00	71.30	19980.80	15934.00
27	1	1	13732.00	30061.00	159.25	0	Spot (Block27, Row1, Column1)	59674.71	65535.00	9855.45	0.04	0.17	2256.00	2352.59	2256.00	536.19	0.02	0.23	100.00	100.00	65.53	63279.00	57418.71	41892024.00	106.91	16500.21	14194.50
27	2	1	14024.00	30070.00	150.85	0	Spot (Block27, Row1, Column2)	40516.34	39686.00	19480.19	0.01	0.48	2152.00	2255.83	2152.00	555.99	0.02	0.25	100.00	100.00	20.13	37534.00	38364.34	25160772.00	68.82	9358.43	8356.50
27	3	1	14332.00	30073.00	148.90	0	Spot (Block27, Row1, Column3)	33070.86	30194.50	20625.69	0.04	0.62	2092.00	2145.94	2092.00	396.19	0.01	0.18	100.00	100.00	10.69	28102.50	30978.86	20107132.00	78.06	7833.56	6586.50
27	4	1	14623.00	30071.00	148.20	0	Spot (Block27, Row1, Column4)	30307.15	28273.50	15256.19	0.03	0.50	2087.50	2213.99	2087.50	604.57	0.03	0.27	100.00	100.00	0.83	26186.00	28219.65	18244908.00	46.47	7784.10	6816.00
27	5	1	14929.00	30072.00	153.30	0	Spot (Block27, Row1, Column5)	47625.86	65384.00	21440.75	0.14	0.45	2017.00	2112.36	2017.00	458.90	0.02	0.22	100.00	100.00	49.77	63367.00	45608.86	30623636.00	99.18	10549.82	9669.50
27	6	1	15223.00	30072.00	148.45	0	Spot (Block27, Row1, Column6)	53497.86	65535.00	15042.58	0.09	0.28	2007.00	2102.60	2007.00	485.23	0.02	0.23	100.00	100.00	51.32	63528.00	51490.86	32419944.00	105.92	13858.91	11365.50
27	7	1	15516.00	30076.00	156.75	0	Spot (Block27, Row1, Column7)	64410.34	65535.00	4151.40	0.01	0.06	2012.00	2097.61	2012.00	475.78	0.02	0.23	100.00	100.00	86.69	63523.00	62398.34	43541800.00	130.97	19712.74	17159.00
27	8	1	15834.00	30073.00	165.50	0	Spot (Block27, Row1, Column8)	4171.17	3979.50	981.46	0.02	0.24	1996.00	2058.55	1996.00	358.67	0.01	0.17	100.00	98.00	0.00	1983.50	2175.17	3178432.00	5.89	2620.29	2608.00
27	1	2	13730.00	30361.00	226.50	0	Spot (Block27, Row2, Column1)	2461.46	2456.00	386.40	0.00	0.16	2159.00	2250.98	2159.00	545.41	0.02	0.24	28.00	1.00	0.00	297.00	302.46	3613416.00	0.39	2179.77	2118.50
27	2	2	14023.00	30367.00	136.75	0	Spot (Block27, Row2, Column2)	49770.42	52688.00	15322.19	0.02	0.31	2105.00	2208.63	2105.00	580.43	0.02	0.26	100.00	100.00	32.02	50583.00	47665.42	25183960.00	81.94	12052.13	10817.50
27	3	2	14329.00	30369.00	150.85	0	Spot (Block27, Row2, Column3)	5581.61	5143.50	2035.18	0.04	0.36	2096.00	2218.75	2096.00	635.43	0.02	0.29	99.00	86.00	0.00	3047.50	3485.61	3460601.00	5.29	2964.78	2864.00
27	4	2	14631.00	30372.00	174.50	0	Spot (Block27, Row2, Column4)	33600.23	33256.00	14784.95	0.00	0.44	2110.00	2299.74	2110.00	786.33	0.04	0.34	100.00	100.00	1.41	31146.00	31490.23	28526620.00	39.81	8440.71	8252.00
27	5	2	14934.00	30380.00	185.80	0	Spot (Block27, Row2, Column5)	22342.79	20620.00	8599.43	0.03	0.38	2094.00	2244.88	2094.00	705.47	0.03	0.31	100.00	100.00	0.00	18526.00	20248.79	21650164.00	28.49	7254.50	6706.50
27	6	2	15218.00	30373.00	147.15	0	Spot (Block27, Row2, Column6)	20299.16	18741.00	10619.71	0.03	0.52	2033.00	2258.31	2033.00	857.45	0.05	0.38	100.00	100.00	0.00	16708.00	18266.16	11996803.00	21.04	5560.54	4796.00
27	7	2	15527.00	30375.00	148.00	0	Spot (Block27, Row2, Column7)	21126.32	19645.00	11268.20	0.03	0.53	2007.00	2105.34	2007.00	515.21	0.02	0.24	100.00	100.00	0.00	17638.00	19119.32	12633537.00	36.92	6185.23	5687.00
27	8	2	15835.00	30375.00	206.20	0	Spot (Block27, Row2, Column8)	2381.25	2330.00	343.42	0.01	0.14	1997.00	2085.26	1997.00	523.53	0.02	0.25	30.00	2.00	0.00	333.00	384.25	2876549.00	0.57	2148.68	2109.50
27	1	3	13729.00	30668.00	154.10	0	Spot (Block27, Row3, Column1)	52224.10	65535.00	17678.47	0.10	0.34	2115.00	2193.90	2115.00	404.92	0.02	0.18	100.00	100.00	54.27	63420.00	50109.10	34259276.00	123.56	11825.29	10373.00
27	2	3	14030.00	30669.00	148.10	0	Spot (Block27, Row3, Column2)	7224.41	6949.00	2648.94	0.02	0.37	2103.00	2260.05	2103.00	735.35	0.03	0.33	99.00	97.00	0.00	4846.00	5121.41	4298523.00	6.75	3360.47	3158.50
27	3	3	14313.00	30664.00	144.45	0	Spot (Block27, Row3, Column3)	25741.92	23259.00	12867.26	0.04	0.50	2075.00	2141.86	2075.00	442.86	0.01	0.21	100.00	100.00	2.28	21184.00	23666.92	14672897.00	53.29	7520.97	6616.00
27	4	3	14627.00	30668.00	149.30	0	Spot (Block27, Row3, Column4)	56220.81	65535.00	13834.09	0.07	0.25	2093.00	2207.02	2093.00	612.54	0.02	0.28	100.00	100.00	60.72	63442.00	54127.81	34351184.00	88.18	15319.92	13158.00
27	5	3	14929.00	30672.00	144.45	0	Spot (Block27, Row3, Column5)	13651.70	12992.00	6121.11	0.02	0.45	2114.00	2336.06	2114.00	905.75	0.04	0.39	100.00	99.00	0.00	10878.00	11537.70	7726862.00	12.49	4495.94	4091.00
27	6	3	15227.00	30674.00	219.70	0	Spot (Block27, Row3, Column6)	53973.16	65535.00	14195.90	0.08	0.26	2225.50	2660.35	2225.50	1238.65	0.08	0.47	100.00	100.00	50.29	63309.50	51747.66	74591600.00	41.43	14328.41	13708.00
27	7	3	15531.00	30680.00	149.60	0	Spot (Block27, Row3, Column7)	45520.32	52138.00	20706.02	0.06	0.45	2143.00	2396.87	2143.00	983.34	0.05	0.41	100.00	100.00	41.11	49995.00	43377.32	27904120.00	43.85	10519.04	9290.00
27	8	3	15823.00	30680.00	180.05	0	Spot (Block27, Row3, Column8)	61665.63	65535.00	10197.77	0.03	0.17	2089.00	2249.31	2089.00	797.83	0.03	0.35	100.00	100.00	83.92	63446.00	59576.63	55992992.00	74.47	15791.40	14090.00
27	1	4	13728.00	30967.00	152.25	0	Spot (Block27, Row4, Column1)	55668.45	65535.00	14189.86	0.07	0.25	2203.50	2366.94	2203.50	731.94	0.03	0.31	100.00	100.00	59.24	63331.50	53464.95	35238412.00	72.82	15547.06	13969.00
27	2	4	14020.00	30967.00	172.55	0	Spot (Block27, Row4, Column2)	43835.64	44069.50	18760.73	0.00	0.43	2211.00	2501.72	2211.00	1071.58	0.05	0.43	100.00	100.00	25.97	41858.50	41624.64	36296120.00	38.57	10086.43	9850.00
27	3	4	14323.00	30968.00	161.75	0	Spot (Block27, Row4, Column3)	64852.58	65535.00	3518.43	0.00	0.05	2125.00	2360.59	2125.00	969.17	0.05	0.41	100.00	100.00	94.58	63410.00	62727.58	46629460.00	64.48	21168.12	17027.00
27	4	4	14613.00	30974.00	168.80	0	Spot (Block27, Row4, Column4)	4119.06	3985.00	1097.05	0.01	0.27	2092.00	2150.80	2092.00	448.70	0.01	0.21	97.00	84.00	0.00	1893.00	2027.06	3249938.00	4.39	2530.92	2522.50
27	5	4	14906.00	30971.00	146.90	0	Spot (Block27, Row4, Column5)	6811.20	6369.00	2588.35	0.03	0.38	2085.00	2138.43	2085.00	416.03	0.01	0.19	100.00	100.00	0.00	4284.00	4726.20	4011797.00	11.23	3296.12	3117.00
27	6	4	15225.00	30979.00	191.30	0	Spot (Block27, Row4, Column6)	30702.44	31745.00	10441.43	0.01	0.34	2170.00	2350.24	2170.00	796.69	0.03	0.34	100.00	100.00	0.00	29575.00	28532.44	31623512.00	35.59	8758.94	7996.00
27	7	4	15520.00	30982.00	148.35	0	Spot (Block27, Row4, Column7)	36648.23	34152.00	22579.78	0.03	0.62	2205.00	2381.70	2205.00	828.05	0.03	0.35	100.00	100.00	24.37	31947.00	34443.23	21952364.00	41.38	8722.78	6916.00
27	8	4	15822.00	30983.00	153.35	0	Spot (Block27, Row4, Column8)	14114.58	13210.00	6606.58	0.03	0.47	2107.00	2220.01	2107.00	616.86	0.02	0.28	100.00	100.00	0.00	11103.00	12007.58	9047444.00	19.28	4668.56	4181.00
27	1	5	13727.00	31268.00	151.40	0	Spot (Block27, Row5, Column1)	51087.78	65535.00	17653.53	0.11	0.35	2387.00	2676.53	2387.00	1087.63	0.05	0.41	100.00	100.00	50.24	63148.00	48700.78	32032272.00	44.51	13684.47	12737.00
27	2	5	14020.00	31267.00	177.35	0	Spot (Block27, Row5, Column2)	62445.32	65535.00	8981.11	0.02	0.14	2460.00	2893.90	2460.00	1342.09	0.07	0.46	100.00	100.00	86.41	63075.00	59985.32	55139800.00	44.37	17364.72	15618.00
27	3	5	14327.00	31268.00	166.80	0	Spot (Block27, Row5, Column3)	59425.51	65535.00	11699.20	0.04	0.20	2273.00	2557.82	2273.00	1060.73	0.05	0.41	100.00	100.00	70.16	63262.00	57152.51	45995788.00	53.61	13834.44	13211.00
27	4	5	14620.00	31275.00	153.10	0	Spot (Block27, Row5, Column4)	47499.93	60345.00	20530.84	0.10	0.43	2186.00	2330.11	2186.00	749.41	0.03	0.32	100.00	100.00	46.69	58159.00	45313.93	30827668.00	60.27	9912.60	8840.00
27	5	5	14925.00	31273.00	160.10	0	Spot (Block27, Row5, Column5)	64807.51	65535.00	3493.18	0.00	0.05	2164.00	2250.50	2164.00	534.67	0.02	0.24	100.00	100.00	93.19	63371.00	62643.51	45689736.00	117.00	20316.57	17055.00
27	6	5	15223.00	31272.00	148.95	0	Spot (Block27, Row5, Column6)	21906.50	20328.00	10931.24	0.03	0.50	2193.00	2335.06	2193.00	760.84	0.03	0.33	100.00	100.00	0.00	18135.00	19713.50	13297248.00	25.72	6491.52	5798.50
27	7	5	15526.00	31274.00	206.05	0	Spot (Block27, Row5, Column7)	53238.77	65535.00	16643.69	0.09	0.31	2283.00	2541.75	2283.00	1082.56	0.05	0.43	100.00	100.00	59.37	63252.00	50955.77	64472864.00	46.83	15098.21	15209.00
27	8	5	15825.00	31280.00	153.45	0	Spot (Block27, Row5, Column8)	48305.29	65535.00	20904.80	0.13	0.43	2110.00	2256.42	2110.00	789.21	0.03	0.35	100.00	100.00	50.31	63425.00	46195.29	31398660.00	58.35	10459.28	9006.00
27	1	6	13718.00	31566.00	218.50	0	Spot (Block27, Row6, Column1)	50597.03	59297.50	16251.93	0.07	0.32	2503.00	3054.83	2503.00	1567.70	0.09	0.51	100.00	100.00	46.71	56794.50	48094.03	69217368.00	30.33	14388.27	13908.00
27	2	6	14020.00	31567.00	213.20	0	Spot (Block27, Row6, Column2)	47591.30	52771.00	18117.05	0.04	0.38	2366.00	2828.33	2366.00	1393.97	0.08	0.49	100.00	100.00	40.06	50405.00	45225.30	61774028.00	32.11	13699.91	13791.00
27	3	6	14308.00	31566.00	153.50	0	Spot (Block27, Row6, Column3)	61606.68	65535.00	8215.50	0.03	0.13	2209.50	2461.11	2209.50	1018.36	0.05	0.41	100.00	100.00	74.38	63325.50	59397.18	39921480.00	58.08	16868.25	13501.50
27	4	6	14621.00	31570.00	146.65	0	Spot (Block27, Row6, Column4)	18448.95	16486.50	9915.27	0.05	0.54	2169.00	2245.47	2169.00	468.32	0.02	0.21	100.00	100.00	0.00	14317.50	16279.95	10774186.00	34.60	5826.04	5085.50
27	5	6	14920.00	31574.00	159.55	0	Spot (Block27, Row6, Column5)	64958.22	65535.00	3088.72	0.00	0.05	2202.00	2333.66	2202.00	659.32	0.03	0.28	100.00	100.00	94.84	63333.00	62756.22	45341272.00	94.98	21050.52	18265.50
27	6	6	15221.00	31575.00	152.80	0	Spot (Block27, Row6, Column6)	8715.71	7095.00	4930.86	0.09	0.57	2187.00	2353.85	2187.00	862.53	0.03	0.37	90.00	79.00	0.00	4908.00	6528.71	5595489.00	7.38	3351.07	3206.00
27	7	6	15519.00	31577.00	155.20	0	Spot (Block27, Row6, Column7)	54557.32	65535.00	16080.25	0.08	0.29	2175.00	2343.77	2175.00	809.05	0.03	0.35	100.00	100.00	60.03	63360.00	52382.32	35899008.00	64.54	13706.81	11113.50
27	8	6	15826.00	31585.00	155.65	0	Spot (Block27, Row6, Column8)	53180.41	65535.00	17488.54	0.09	0.33	2092.00	2164.20	2092.00	450.94	0.01	0.21	100.00	100.00	58.38	63443.00	51088.41	35524796.00	113.13	12829.22	10664.50
27	1	7	13719.00	31867.00	166.30	0	Spot (Block27, Row7, Column1)	50217.15	58904.00	17744.62	0.07	0.35	2321.00	2666.26	2321.00	1245.45	0.06	0.47	100.00	100.00	45.64	56583.00	47896.15	38617320.00	38.18	11045.75	10708.00
27	2	7	14019.00	31870.00	151.15	0	Spot (Block27, Row7, Column2)	6846.47	5913.00	3371.23	0.06	0.49	2202.00	2423.27	2202.00	1006.38	0.04	0.42	88.00	68.00	0.00	3711.00	4644.47	4258504.00	4.40	3099.15	3079.00
27	3	7	14324.00	31872.00	189.90	0	Spot (Block27, Row7, Column3)	2567.34	2516.00	421.04	0.01	0.16	2112.00	2184.67	2112.00	402.79	0.01	0.18	50.00	18.00	0.00	404.00	455.34	2608419.00	0.95	2267.81	2228.00
27	4	7	14621.00	31875.00	162.20	0	Spot (Block27, Row7, Column4)	5135.23	4399.00	2033.94	0.07	0.40	2200.00	2354.60	2200.00	723.91	0.03	0.31	94.00	70.00	0.00	2199.00	2935.23	3733312.00	3.84	2887.88	2879.00
27	5	7	14918.00	31876.00	177.70	0	Spot (Block27, Row7, Column5)	30819.10	29164.50	15272.36	0.02	0.50	2316.00	2590.59	2316.00	1035.89	0.05	0.40	100.00	100.00	1.48	26848.50	28503.10	27120824.00	27.25	8079.26	7839.00
27	6	7	15220.00	31874.00	197.15	0	Spot (Block27, Row7, Column6)	52382.00	65535.00	17730.30	0.10	0.34	2437.00	2923.05	2437.00	1452.88	0.08	0.50	100.00	100.00	55.32	63098.00	49945.00	57568428.00	34.04	14574.11	14380.00
27	7	7	15505.00	31876.00	153.85	0	Spot (Block27, Row7, Column7)	59407.58	65535.00	10483.95	0.04	0.18	2277.00	2560.01	2277.00	1054.02	0.05	0.41	100.00	100.00	65.90	63258.00	57130.58	38674668.00	53.93	15105.23	12929.50
27	8	7	15825.00	31876.00	187.30	0	Spot (Block27, Row7, Column8)	52063.03	55542.50	13128.94	0.03	0.25	2124.00	2274.80	2124.00	644.78	0.03	0.28	100.00	100.00	27.63	53418.50	49939.03	51438528.00	77.22	13544.23	12188.50
27	1	8	13710.00	32176.00	144.00	0	Spot (Block27, Row8, Column1)	4053.22	3866.00	1009.37	0.02	0.25	2251.00	2359.96	2251.00	669.07	0.02	0.28	92.00	63.00	0.00	1615.00	1802.22	2298176.00	2.53	2846.57	2793.50
27	2	8	14023.00	32171.00	147.15	0	Spot (Block27, Row8, Column2)	17615.82	16315.00	9049.71	0.03	0.51	2182.00	2227.36	2182.00	386.31	0.01	0.17	100.00	100.00	0.00	14133.00	15433.82	10410949.00	39.83	5441.17	5088.00
27	3	8	14307.00	32169.00	148.20	0	Spot (Block27, Row8, Column3)	35885.08	32653.00	22604.14	0.04	0.63	2130.00	2233.29	2130.00	515.65	0.02	0.23	100.00	100.00	21.13	30523.00	33755.08	21567004.00	65.26	8591.14	7687.00
27	4	8	14616.00	32176.00	170.90	0	Spot (Block27, Row8, Column4)	64174.34	65535.00	5885.37	0.01	0.09	2199.50	2310.42	2199.50	595.14	0.02	0.26	100.00	100.00	92.36	63335.50	61974.84	52110104.00	103.95	18821.62	16275.00
27	5	8	14906.00	32172.00	158.75	0	Spot (Block27, Row8, Column5)	4282.70	4165.00	1073.38	0.01	0.25	2241.00	2512.08	2241.00	1053.44	0.05	0.42	79.00	41.00	0.00	1924.00	2041.70	2993607.00	1.68	2796.39	2796.50
27	6	8	15218.00	32181.00	216.45	0	Spot (Block27, Row8, Column6)	54047.12	65535.00	15062.05	0.08	0.28	2354.00	2785.85	2354.00	1343.59	0.07	0.48	100.00	100.00	55.65	63181.00	51693.12	72261736.00	38.15	15253.52	15304.00
27	7	8	15519.00	32180.00	147.25	0	Spot (Block27, Row8, Column7)	44401.51	45913.50	19705.00	0.01	0.44	2289.00	2539.42	2289.00	975.16	0.05	0.38	100.00	100.00	32.60	43624.50	42112.51	26285836.00	42.93	11170.14	9866.00
27	8	8	15803.00	32179.00	159.45	0	Spot (Block27, Row8, Column8)	64419.64	65535.00	4934.03	0.01	0.08	2217.00	2365.64	2217.00	694.56	0.03	0.29	100.00	100.00	93.40	63318.00	62202.64	44900920.00	89.34	20424.46	16148.00
28	1	1	18232.00	30089.00	160.60	0	Spot (Block28, Row1, Column1)	57947.55	65535.00	11582.21	0.05	0.20	1565.00	1662.09	1565.00	431.71	0.03	0.26	100.00	100.00	61.88	63970.00	56382.55	41201084.00	130.38	14616.05	12556.00
28	2	1	18524.00	30096.00	154.90	0	Spot (Block28, Row1, Column2)	51231.03	60157.00	16688.00	0.07	0.33	1499.00	1701.52	1499.00	826.88	0.06	0.49	100.00	100.00	46.42	58658.00	49732.03	33659040.00	59.90	11604.03	10059.50
28	3	1	18831.00	30099.00	153.75	0	Spot (Block28, Row1, Column3)	54902.71	65535.00	15348.50	0.08	0.28	1475.00	1572.32	1475.00	508.38	0.03	0.32	100.00	100.00	59.14	64060.00	53427.71	35741956.00	104.90	11965.86	10203.00
28	4	1	19122.00	30099.00	149.20	0	Spot (Block28, Row1, Column4)	45623.32	48783.00	19098.95	0.03	0.42	1496.00	1666.22	1496.00	699.19	0.05	0.42	100.00	100.00	33.83	47287.00	44127.32	27784764.00	62.87	10594.31	9540.00
28	5	1	19428.00	30096.00	159.75	0	Spot (Block28, Row1, Column5)	58857.63	65535.00	12541.54	0.05	0.21	1501.00	1593.71	1501.00	423.99	0.03	0.27	100.00	100.00	71.99	64034.00	57356.63	41612720.00	135.06	15400.75	12613.00
28	6	1	19721.00	30101.00	155.95	0	Spot (Block28, Row1, Column6)	64493.57	65535.00	4520.38	0.01	0.07	1504.00	1612.97	1504.00	474.35	0.03	0.29	100.00	100.00	89.81	64031.00	62989.57	43017616.00	132.56	19113.04	16283.50
28	7	1	20020.00	30103.00	166.00	0	Spot (Block28, Row1, Column7)	64787.13	65535.00	3956.14	0.00	0.06	1479.00	1582.76	1479.00	464.81	0.03	0.29	100.00	100.00	95.15	64056.00	63308.13	49433080.00	135.98	19313.81	16009.50
28	8	1	20338.00	30101.00	160.40	0	Spot (Block28, Row1, Column8)	3406.03	3303.00	1073.14	0.01	0.32	1432.00	1475.88	1432.00	258.73	0.01	0.18	100.00	99.00	0.00	1871.00	1974.03	2421687.00	7.46	1957.91	1913.00
28	1	2	18231.00	30394.00	175.15	0	Spot (Block28, Row2, Column1)	1751.58	1711.00	197.28	0.01	0.11	1495.50	1615.47	1495.50	541.64	0.03	0.34	10.00	0.00	0.00	215.50	256.08	1502856.00	0.25	1580.78	1578.00
28	2	2	18527.00	30394.00	154.30	0	Spot (Block28, Row2, Column2)	59359.95	65535.00	12571.53	0.04	0.21	1493.00	1674.93	1493.00	822.63	0.05	0.49	100.00	100.00	76.15	64042.00	57866.95	38584296.00	70.12	14737.37	14600.00
28	3	2	18828.00	30398.00	147.80	0	Spot (Block28, Row2, Column3)	10794.48	9753.00	5409.35	0.04	0.50	1507.00	1750.55	1507.00	992.30	0.07	0.57	100.00	99.00	0.00	8246.00	9287.48	6465895.00	9.11	3451.87	3022.00
28	4	2	19131.00	30396.00	202.70	0	Spot (Block28, Row2, Column4)	50825.78	65535.00	19532.84	0.11	0.38	1556.00	1859.97	1556.00	1008.05	0.08	0.54	100.00	100.00	57.98	63979.00	49269.78	59263504.00	48.57	13207.18	12965.50
28	5	2	19433.00	30404.00	186.85	0	Spot (Block28, Row2, Column5)	24905.02	25055.00	7562.90	0.00	0.30	1570.00	1839.17	1570.00	902.37	0.07	0.49	100.00	100.00	0.00	23485.00	23335.02	24382008.00	25.56	7651.17	7139.00
28	6	2	19722.00	30402.00	152.25	0	Spot (Block28, Row2, Column6)	45256.73	48729.00	19480.86	0.03	0.43	1582.00	1858.38	1582.00	889.87	0.07	0.48	100.00	100.00	35.22	47147.00	43674.73	28783468.00	48.77	10188.48	9186.00
28	7	2	20027.00	30402.00	154.25	0	Spot (Block28, Row2, Column7)	50835.32	62718.50	17456.60	0.09	0.34	1510.00	1666.52	1510.00	514.15	0.04	0.31	100.00	100.00	47.53	61208.50	49325.32	32941532.00	95.63	11610.16	10892.50
28	8	2	20334.00	30404.00	151.20	0	Spot (Block28, Row2, Column8)	2325.83	2238.50	379.01	0.02	0.16	1427.00	1508.38	1427.00	408.41	0.02	0.27	95.00	49.00	0.00	811.50	898.83	1451318.00	2.00	1715.71	1704.00
28	1	3	18226.00	30693.00	160.55	0	Spot (Block28, Row3, Column1)	61813.87	65535.00	8766.97	0.03	0.14	1476.00	1555.64	1476.00	411.71	0.02	0.26	100.00	100.00	79.94	64059.00	60337.87	44073704.00	146.36	16856.35	14422.00
28	2	3	18530.00	30695.00	147.90	0	Spot (Block28, Row3, Column2)	13726.30	12752.00	6786.72	0.03	0.49	1507.00	1677.47	1507.00	642.95	0.05	0.38	100.00	100.00	0.00	11245.00	12219.30	8167150.00	18.74	4190.57	3727.00
28	3	3	18817.00	30691.00	147.85	0	Spot (Block28, Row3, Column3)	51697.18	60833.50	16112.61	0.07	0.31	1508.00	1615.92	1508.00	455.22	0.03	0.28	100.00	100.00	46.18	59325.50	50189.18	31121916.00	110.02	12495.69	9278.50
28	4	3	19126.00	30693.00	157.60	0	Spot (Block28, Row3, Column4)	64439.71	65535.00	4511.66	0.01	0.07	1497.00	1690.84	1497.00	775.52	0.05	0.46	100.00	100.00	89.93	64038.00	62942.71	44141616.00	80.91	19367.78	16466.00
28	5	3	19431.00	30695.00	146.35	0	Spot (Block28, Row3, Column5)	30570.77	28750.00	16678.04	0.03	0.55	1548.00	1881.41	1548.00	1016.66	0.08	0.54	100.00	100.00	6.02	27202.00	29022.77	17761632.00	28.22	7968.47	6315.00
28	6	3	19725.00	30699.00	225.10	0	Spot (Block28, Row3, Column6)	56042.87	65535.00	13237.24	0.07	0.24	1714.00	2363.49	1714.00	1419.84	0.14	0.60	100.00	100.00	54.87	63821.00	54328.87	81711328.00	37.81	14004.16	13337.00
28	7	3	20031.00	30705.00	158.25	0	Spot (Block28, Row3, Column7)	60863.29	65535.00	9403.27	0.03	0.15	1678.00	2023.00	1678.00	1078.92	0.08	0.53	100.00	100.00	73.88	63857.00	59185.29	41935192.00	54.54	16408.90	13674.50
28	8	3	20327.00	30705.00	168.50	0	Spot (Block28, Row3, Column8)	61865.54	65535.00	9343.93	0.03	0.15	1488.00	1662.25	1488.00	635.25	0.05	0.38	100.00	100.00	80.23	64047.00	60377.54	49121732.00	94.77	15363.25	14172.00
28	1	4	18229.00	30990.00	157.60	0	Spot (Block28, Row4, Column1)	64271.82	65535.00	4942.63	0.01	0.08	1496.00	1661.26	1496.00	623.91	0.05	0.38	100.00	100.00	88.84	64039.00	62775.82	43769516.00	100.35	20224.52	17839.00
28	2	4	18525.00	30996.00	170.15	0	Spot (Block28, Row4, Column2)	34978.37	32695.00	16147.49	0.03	0.46	1565.00	1797.85	1565.00	804.13	0.06	0.45	100.00	100.00	4.73	31130.00	33413.37	28122632.00	41.26	7564.63	7259.50
28	3	4	18826.00	30996.00	171.35	0	Spot (Block28, Row4, Column3)	64637.48	65535.00	4420.66	0.01	0.07	1592.00	1795.29	1592.00	756.89	0.05	0.42	100.00	100.00	93.77	63943.00	63045.48	52938652.00	83.03	19528.88	15706.00
28	4	4	19113.00	31003.00	152.50	0	Spot (Block28, Row4, Column4)	10104.77	9764.00	4257.76	0.01	0.42	1536.00	1630.24	1536.00	439.42	0.03	0.27	100.00	100.00	0.00	8228.00	8568.77	6406427.00	19.29	3419.08	3328.00
28	5	4	19417.00	30999.00	147.35	0	Spot (Block28, Row4, Column5)	13872.56	11192.50	11106.69	0.09	0.80	1513.50	1627.35	1513.50	439.75	0.03	0.27	100.00	100.00	1.19	9679.00	12359.06	8184811.00	27.85	4356.88	3289.50
28	6	4	19728.00	31004.00	194.90	0	Spot (Block28, Row4, Column6)	27252.90	27680.00	7471.56	0.01	0.27	1638.00	1923.70	1638.00	906.06	0.07	0.47	100.00	100.00	0.00	26042.00	25614.90	29215108.00	27.96	8213.94	7486.00
28	7	4	20020.00	31005.00	154.90	0	Spot (Block28, Row4, Column7)	50776.13	65535.00	19122.51	0.11	0.38	1817.00	2073.24	1817.00	864.90	0.06	0.42	100.00	100.00	53.90	63718.00	48959.13	33817164.00	56.31	10844.04	9584.50
28	8	4	20321.00	31009.00	152.90	0	Spot (Block28, Row4, Column8)	34546.84	32672.00	18047.99	0.02	0.52	1582.00	1780.68	1582.00	643.35	0.05	0.36	100.00	100.00	6.07	31090.00	32964.84	22213652.00	50.93	8047.21	6665.50
28	1	5	18229.00	31297.00	156.15	0	Spot (Block28, Row5, Column1)	59761.96	65535.00	10498.38	0.04	0.18	1603.00	1981.95	1603.00	1209.74	0.09	0.61	100.00	100.00	69.20	63932.00	58158.96	40160396.00	47.76	15588.66	12432.50
28	2	5	18522.00	31294.00	167.15	0	Spot (Block28, Row5, Column2)	63340.18	65535.00	7096.12	0.01	0.11	1656.00	2056.34	1656.00	1192.79	0.09	0.58	100.00	100.00	87.00	63879.00	61684.18	49215812.00	51.38	16637.12	14811.00
28	3	5	18828.00	31296.00	163.65	0	Spot (Block28, Row5, Column3)	55197.58	65535.00	14440.16	0.07	0.26	1672.00	1924.34	1672.00	848.17	0.06	0.44	100.00	100.00	57.30	63863.00	53525.58	40846580.00	62.81	11692.66	10232.00
28	4	5	19123.00	31300.00	158.45	0	Spot (Block28, Row5, Column4)	59659.70	65535.00	11500.12	0.04	0.19	1603.00	1767.34	1603.00	629.64	0.04	0.36	100.00	100.00	73.41	63932.00	58056.70	41284884.00	91.95	15527.40	12354.50
28	5	5	19425.00	31298.00	170.30	0	Spot (Block28, Row5, Column5)	64722.04	65535.00	4220.45	0.01	0.07	1600.00	1713.48	1600.00	492.81	0.03	0.29	100.00	100.00	93.92	63935.00	63122.04	52166500.00	127.86	18925.19	15580.00
28	6	5	19725.00	31302.00	154.70	0	Spot (Block28, Row5, Column6)	47120.52	52528.00	18796.72	0.05	0.40	1681.00	1853.76	1681.00	710.91	0.04	0.38	100.00	100.00	38.28	50847.00	45439.52	30769912.00	63.67	10648.49	9442.00
28	7	5	20032.00	31302.00	215.45	0	Spot (Block28, Row5, Column7)	56475.84	65535.00	13584.36	0.06	0.24	1864.00	2205.23	1864.00	1051.18	0.07	0.48	100.00	100.00	61.09	63671.00	54611.84	74323008.00	51.63	14718.49	13736.00
28	8	5	20329.00	31306.00	159.45	0	Spot (Block28, Row5, Column8)	60930.99	65535.00	9714.20	0.03	0.16	1582.00	1820.42	1582.00	779.84	0.06	0.43	100.00	100.00	76.47	63953.00	59348.99	42469292.00	75.80	17050.19	14937.00
28	1	6	18222.00	31594.00	223.25	0	Spot (Block28, Row6, Column1)	52492.40	64813.00	15424.45	0.09	0.29	1685.00	2330.71	1685.00	1597.93	0.14	0.69	100.00	100.00	49.51	63128.00	50807.40	74959848.00	31.39	13556.89	13481.00
28	2	6	18525.00	31595.00	221.40	0	Spot (Block28, Row6, Column2)	54229.18	65535.00	15330.64	0.08	0.28	1698.00	2197.77	1698.00	1401.68	0.11	0.64	100.00	100.00	55.05	63837.00	52531.18	76246992.00	37.12	13859.52	13521.00
28	3	6	18812.00	31594.00	161.40	0	Spot (Block28, Row6, Column3)	64544.14	65535.00	5045.75	0.01	0.08	1602.00	1887.13	1602.00	992.07	0.07	0.53	100.00	100.00	94.41	63933.00	62942.14	46149508.00	63.16	20057.56	16368.50
28	4	6	19123.00	31597.00	149.70	0	Spot (Block28, Row6, Column4)	39034.23	37266.50	20977.49	0.02	0.54	1592.00	1690.73	1592.00	430.13	0.03	0.25	100.00	100.00	23.13	35674.50	37442.23	23967124.00	86.82	8983.36	7831.50
28	5	6	19423.00	31600.00	169.05	0	Spot (Block28, Row6, Column5)	64666.20	65535.00	4629.02	0.01	0.07	1677.00	1851.30	1677.00	751.75	0.04	0.41	100.00	100.00	93.95	63858.00	62989.20	51345488.00	83.56	19016.98	16944.00
28	6	6	19723.00	31600.00	151.00	0	Spot (Block28, Row6, Column6)	23027.88	20215.00	14823.66	0.06	0.64	1705.00	1903.87	1705.00	807.09	0.05	0.42	100.00	100.00	0.00	18510.00	21322.88	14369394.00	26.17	5591.82	4573.00
28	7	6	20023.00	31600.00	162.85	0	Spot (Block28, Row6, Column7)	64473.42	65535.00	4981.16	0.01	0.08	1696.00	1907.37	1696.00	795.12	0.05	0.42	100.00	100.00	94.00	63839.00	62777.42	47259484.00	78.69	19065.00	13834.50
28	8	6	20329.00	31610.00	163.00	0	Spot (Block28, Row6, Column8)	64378.03	65535.00	5369.04	0.01	0.08	1538.00	1668.88	1538.00	526.08	0.04	0.32	100.00	100.00	93.13	63997.00	62840.03	47768972.00	119.20	17065.27	13958.00
28	1	7	18222.00	31893.00	164.30	0	Spot (Block28, Row7, Column1)	43835.79	44175.00	18673.57	0.00	0.43	1580.00	1860.75	1580.00	978.48	0.07	0.53	100.00	100.00	26.91	42595.00	42255.79	32745540.00	42.90	8779.47	8378.50
28	2	7	18520.00	31895.00	148.85	0	Spot (Block28, Row7, Column2)	17240.75	14662.00	10725.65	0.07	0.62	1647.00	1865.16	1647.00	844.62	0.05	0.45	100.00	100.00	0.00	13015.00	15593.75	10327210.00	18.20	4750.80	4311.50
28	3	7	18822.00	31895.00	152.85	0	Spot (Block28, Row7, Column3)	2717.18	2694.00	536.23	0.00	0.20	1592.00	1649.72	1592.00	371.39	0.02	0.23	94.00	70.00	0.00	1102.00	1125.18	1736277.00	2.87	1924.16	1936.00
28	4	7	19121.00	31899.00	150.65	0	Spot (Block28, Row7, Column4)	10728.84	9652.50	5740.71	0.05	0.54	1586.00	1723.37	1586.00	709.26	0.04	0.41	100.00	99.00	0.00	8066.50	9142.84	6651883.00	12.70	3503.05	3208.00
28	5	7	19420.00	31904.00	209.30	0	Spot (Block28, Row7, Column5)	48273.97	62080.50	19831.62	0.11	0.41	1692.50	2145.02	1692.50	1369.60	0.10	0.64	100.00	100.00	48.32	60388.00	46581.47	60246520.00	33.68	12704.77	12767.00
28	6	7	19720.00	31900.00	214.45	0	Spot (Block28, Row7, Column6)	53029.02	65535.00	16657.87	0.09	0.31	1836.00	2507.78	1836.00	1633.83	0.14	0.65	100.00	100.00	57.91	63699.00	51193.02	69680896.00	30.92	14009.55	13994.00
28	7	7	20007.00	31903.00	162.60	0	Spot (Block28, Row7, Column7)	64364.76	65535.00	5276.45	0.01	0.08	1706.00	2023.37	1706.00	1042.33	0.07	0.52	100.00	100.00	92.87	63829.00	62658.76	46922368.00	59.81	19731.72	17521.00
28	8	7	20325.00	31904.00	189.55	0	Spot (Block28, Row7, Column8)	51116.36	52491.00	11641.73	0.01	0.23	1570.00	1752.59	1570.00	638.98	0.05	0.36	100.00	100.00	15.60	50921.00	49546.36	51781032.00	77.25	13257.37	11526.50
28	1	8	18209.00	32201.00	157.50	0	Spot (Block28, Row8, Column1)	2362.25	2238.00	696.46	0.02	0.29	1470.00	1561.62	1470.00	515.16	0.03	0.33	65.00	32.00	0.00	768.00	892.25	1622867.00	1.55	1694.92	1694.00
28	2	8	18519.00	32194.00	153.60	0	Spot (Block28, Row8, Column2)	43549.76	44108.50	19704.22	0.01	0.45	1491.00	1564.41	1491.00	357.33	0.02	0.23	100.00	100.00	31.65	42617.50	42058.76	28481720.00	117.50	9017.57	7925.50
28	3	8	18810.00	32200.00	154.85	0	Spot (Block28, Row8, Column3)	51091.92	65535.00	18736.21	0.11	0.37	1490.00	1573.34	1490.00	413.96	0.02	0.26	100.00	100.00	53.08	64045.00	49601.92	33976388.00	119.62	10372.19	9218.50
28	4	8	19120.00	32203.00	166.35	0	Spot (Block28, Row8, Column4)	64535.49	65535.00	4654.17	0.01	0.07	1480.00	1557.59	1480.00	443.34	0.02	0.28	100.00	100.00	93.35	64055.00	63055.49	49499224.00	142.05	18769.77	14855.00
28	5	8	19407.00	32200.00	153.05	0	Spot (Block28, Row8, Column5)	9499.91	8543.00	4365.94	0.05	0.46	1504.00	1805.19	1504.00	1067.93	0.08	0.59	100.00	99.00	0.00	7039.00	7995.91	6089443.00	7.21	3145.52	2867.00
28	6	8	19718.00	32203.00	222.65	0	Spot (Block28, Row8, Column6)	55134.81	65535.00	14754.83	0.08	0.27	1642.00	2160.90	1642.00	1358.54	0.12	0.63	100.00	100.00	57.68	63893.00	53492.81	78292256.00	38.99	13544.59	12979.00
28	7	8	20022.00	32207.00	153.75	0	Spot (Block28, Row8, Column7)	59031.68	65535.00	11660.41	0.05	0.20	1593.00	1857.14	1593.00	905.54	0.07	0.49	100.00	100.00	70.59	63942.00	57438.68	38134788.00	63.14	16347.97	14027.00
28	8	8	20308.00	32204.00	159.25	0	Spot (Block28, Row8, Column8)	64317.30	65535.00	5174.31	0.01	0.08	1545.00	1691.30	1545.00	585.86	0.04	0.35	100.00	100.00	93.27	63990.00	62772.30	44893904.00	106.90	17765.98	14513.00
29	1	1	4700.00	34509.00	157.15	0	Spot (Block29, Row1, Column1)	62408.59	65535.00	6903.68	0.02	0.11	1767.00	2264.54	1767.00	3582.39	0.11	1.58	100.00	100.00	75.22	63768.00	60641.59	42313412.00	16.79	16479.70	15030.00
29	2	1	4995.00	34513.00	162.15	0	Spot (Block29, Row1, Column2)	61539.05	65535.00	10473.87	0.03	0.17	1667.00	1982.78	1667.00	927.79	0.08	0.47	100.00	100.00	84.22	63868.00	59872.05	44862392.00	64.19	14273.91	13652.00
29	3	1	5301.00	34516.00	145.45	0	Spot (Block29, Row1, Column3)	41490.16	42464.00	21359.00	0.01	0.51	1666.00	1856.26	1666.00	674.07	0.05	0.36	100.00	100.00	31.49	40798.00	39824.16	23981420.00	58.80	8883.79	7396.00
29	4	1	5592.00	34515.00	152.60	0	Spot (Block29, Row1, Column4)	63769.07	65535.00	6091.13	0.01	0.10	1699.00	1926.06	1699.00	746.81	0.05	0.39	100.00	100.00	87.42	63836.00	62070.07	40557488.00	82.81	16662.66	14134.00
29	5	1	5898.00	34516.00	150.45	0	Spot (Block29, Row1, Column5)	53506.51	65535.00	18014.72	0.09	0.34	1687.00	1829.69	1687.00	526.82	0.04	0.29	100.00	100.00	61.94	63848.00	51819.51	33174284.00	98.09	12598.61	10642.00
29	6	1	6193.00	34522.00	148.35	0	Spot (Block29, Row1, Column6)	63628.00	65535.00	5620.94	0.01	0.09	1666.00	1813.12	1666.00	551.03	0.04	0.30	100.00	100.00	83.25	63869.00	61962.00	38368016.00	112.18	17955.10	15196.50
29	7	1	6488.00	34525.00	158.90	0	Spot (Block29, Row1, Column7)	64821.58	65535.00	3604.82	0.00	0.06	1585.00	1684.78	1585.00	472.94	0.03	0.28	100.00	100.00	94.24	63950.00	63236.58	44986604.00	133.50	19670.18	16452.00
29	8	1	6804.00	34523.00	158.55	0	Spot (Block29, Row1, Column8)	4712.20	4320.00	1949.02	0.04	0.41	1559.00	1584.31	1559.00	245.55	0.01	0.15	100.00	100.00	0.00	2761.00	3153.20	3265555.00	12.74	2318.65	2295.00
29	1	2	4707.00	34801.00	146.30	0	Spot (Block29, Row2, Column1)	2183.38	2127.50	381.74	0.01	0.17	1706.00	1878.89	1706.00	677.09	0.04	0.36	15.00	2.00	0.00	421.50	477.38	1275095.00	0.45	1981.18	1943.00
29	2	2	4988.00	34811.00	136.00	0	Spot (Block29, Row2, Column2)	57603.29	65535.00	14113.12	0.06	0.25	1693.00	1938.29	1693.00	895.42	0.06	0.46	100.00	100.00	66.20	63842.00	55910.29	28629012.00	62.17	13023.41	12825.50
29	3	2	5301.00	34816.00	144.65	0	Spot (Block29, Row2, Column3)	5602.38	5209.50	2032.45	0.03	0.36	1694.00	1875.25	1694.00	727.80	0.04	0.39	100.00	89.00	0.00	3515.50	3908.38	3182149.00	5.12	2491.09	2429.00
29	4	2	5602.00	34819.00	207.00	0	Spot (Block29, Row2, Column4)	34469.79	30193.50	20936.29	0.06	0.61	1739.00	2016.85	1739.00	905.60	0.06	0.45	100.00	100.00	18.33	28454.50	32730.79	42122312.00	35.84	9512.08	9372.00
29	5	2	5903.00	34823.00	173.90	0	Spot (Block29, Row2, Column5)	39773.87	38693.00	16085.54	0.01	0.40	1739.00	1958.45	1739.00	807.01	0.05	0.41	100.00	100.00	7.34	36954.00	38034.87	33608984.00	46.86	8958.31	7790.00
29	6	2	6191.00	34823.00	145.70	0	Spot (Block29, Row2, Column6)	49875.39	57424.50	17544.16	0.06	0.35	1683.00	1937.27	1683.00	867.79	0.06	0.45	100.00	100.00	44.66	55741.50	48192.39	28927912.00	55.24	11721.65	9553.00
29	7	2	6499.00	34822.00	144.60	0	Spot (Block29, Row2, Column7)	31620.45	29123.00	17594.68	0.04	0.56	1603.00	1736.49	1603.00	565.17	0.03	0.33	100.00	100.00	2.64	27520.00	30017.45	17960432.00	52.88	7092.69	6313.00
29	8	2	6788.00	34826.00	230.30	0	Spot (Block29, Row2, Column8)	1756.97	1700.00	206.92	0.01	0.12	1569.00	1644.66	1569.00	483.16	0.02	0.29	11.00	0.00	0.00	131.00	187.97	2681140.00	0.23	1606.11	1580.50
29	1	3	4698.00	35111.00	151.45	0	Spot (Block29, Row3, Column1)	63546.98	65535.00	5957.46	0.01	0.09	1737.00	1870.52	1737.00	522.45	0.03	0.28	100.00	100.00	85.65	63798.00	61809.98	39844308.00	118.05	18577.15	15644.00
29	2	3	4999.00	35114.00	139.80	0	Spot (Block29, Row3, Column2)	9270.80	8932.00	3331.65	0.02	0.36	1716.00	1952.57	1716.00	779.77	0.06	0.40	100.00	100.00	0.00	7216.00	7554.80	4904252.00	9.39	3524.54	3258.00
29	3	3	5287.00	35108.00	140.80	0	Spot (Block29, Row3, Column3)	44146.88	45401.00	19036.64	0.01	0.43	1713.00	1845.02	1713.00	472.27	0.03	0.26	100.00	100.00	28.78	43688.00	42433.88	23927720.00	89.57	10607.92	9063.00
29	4	3	5597.00	35115.00	150.05	0	Spot (Block29, Row3, Column4)	64483.00	65535.00	4771.36	0.01	0.07	1720.50	1897.56	1720.50	681.42	0.04	0.36	100.00	100.00	92.86	63814.50	62762.50	39721876.00	91.85	19013.37	16936.00
29	5	3	5898.00	35118.00	137.00	0	Spot (Block29, Row3, Column5)	27658.52	26579.50	14167.84	0.02	0.51	1743.00	1957.46	1743.00	808.49	0.05	0.41	100.00	100.00	0.20	24836.50	25915.52	14050529.00	31.79	7285.18	6250.00
29	6	3	6195.00	35117.00	240.10	0	Spot (Block29, Row3, Column6)	55562.34	59812.00	12399.01	0.03	0.22	1801.00	2157.90	1801.00	1136.56	0.08	0.53	100.00	100.00	43.25	58011.00	53761.34	92234192.00	46.99	14987.24	14474.50
29	7	3	6501.00	35125.00	146.70	0	Spot (Block29, Row3, Column7)	51153.73	65535.00	18924.94	0.11	0.37	1647.00	1894.99	1647.00	916.18	0.06	0.48	100.00	100.00	54.02	63888.00	49506.73	29925128.00	53.77	11495.79	9896.50
29	8	3	6796.00	35124.00	164.90	0	Spot (Block29, Row3, Column8)	60960.53	65535.00	11272.72	0.03	0.18	1610.00	1799.09	1610.00	714.94	0.05	0.40	100.00	100.00	81.66	63925.00	59350.53	46208528.00	82.75	14821.69	13540.00
29	1	4	4697.00	35411.00	148.00	0	Spot (Block29, Row4, Column1)	64584.67	65535.00	4068.83	0.01	0.06	1817.00	2039.68	1817.00	722.60	0.05	0.35	100.00	100.00	93.17	63718.00	62767.67	38751136.00	86.56	18792.30	15588.50
29	2	4	4992.00	35411.00	176.00	0	Spot (Block29, Row4, Column2)	25945.44	23023.00	15058.83	0.05	0.58	1804.00	2155.00	1804.00	976.24	0.08	0.45	100.00	100.00	0.46	21219.00	24141.44	22494708.00	24.37	6447.40	6395.00
29	3	4	5292.00	35416.00	158.25	0	Spot (Block29, Row4, Column3)	64952.28	65535.00	3334.14	0.00	0.05	1786.00	2100.88	1786.00	1008.19	0.07	0.48	100.00	100.00	94.95	63749.00	63166.28	45012360.00	62.34	20984.55	15978.00
29	4	4	5586.00	35417.00	142.80	0	Spot (Block29, Row4, Column4)	5538.84	5440.00	1683.57	0.01	0.30	1716.00	1832.99	1716.00	486.19	0.03	0.27	100.00	100.00	0.00	3724.00	3822.84	3035287.00	7.62	2721.94	2658.50
29	5	4	5872.00	35423.00	143.80	0	Spot (Block29, Row4, Column5)	14107.57	10904.00	12432.34	0.11	0.88	1740.00	1830.80	1740.00	389.86	0.02	0.21	100.00	99.00	2.67	9164.00	12367.57	7928455.00	31.49	4910.62	2898.00
29	6	4	6196.00	35423.00	177.95	0	Spot (Block29, Row4, Column6)	48817.54	55730.50	17506.55	0.06	0.36	1809.00	2036.14	1809.00	810.21	0.05	0.40	100.00	100.00	35.70	53921.50	47008.54	43350292.00	57.74	10936.43	9578.00
29	7	4	6490.00	35427.00	145.35	0	Spot (Block29, Row4, Column7)	46017.23	57446.00	21985.30	0.10	0.48	1728.00	1938.32	1728.00	817.15	0.05	0.42	100.00	100.00	44.95	55718.00	44289.23	26414036.00	53.94	9606.27	7781.50
29	8	4	6794.00	35429.00	145.55	0	Spot (Block29, Row4, Column8)	23043.34	20167.00	12584.23	0.06	0.55	1679.00	1807.67	1679.00	548.31	0.03	0.30	100.00	100.00	0.00	18488.00	21364.34	13388180.00	38.73	5708.62	4724.00
29	1	5	4697.00	35712.00	153.40	0	Spot (Block29, Row5, Column1)	64353.34	65535.00	5015.53	0.01	0.08	1877.00	2160.76	1877.00	950.14	0.06	0.44	100.00	100.00	92.75	63658.00	62476.34	41701340.00	65.46	18088.77	15978.50
29	2	5	4993.00	35711.00	165.75	0	Spot (Block29, Row5, Column2)	61783.14	65535.00	9890.84	0.03	0.16	1949.00	2415.06	1949.00	1270.95	0.09	0.53	100.00	100.00	85.00	63586.00	59834.14	46955644.00	46.71	15364.78	13583.00
29	3	5	5297.00	35713.00	159.85	0	Spot (Block29, Row5, Column3)	54933.46	65535.00	15641.50	0.08	0.28	1918.00	2358.38	1918.00	1232.35	0.09	0.52	100.00	100.00	59.18	63617.00	53015.46	38893232.00	42.66	11822.57	10978.50
29	4	5	5593.00	35719.00	147.45	0	Spot (Block29, Row5, Column4)	58957.19	65535.00	11872.03	0.05	0.20	1810.00	2061.50	1810.00	895.54	0.06	0.43	100.00	100.00	70.32	63725.00	57147.19	34961892.00	63.53	15320.49	13259.50
29	5	5	5896.00	35720.00	158.70	0	Spot (Block29, Row5, Column5)	64940.85	65535.00	3124.18	0.00	0.05	1851.00	1988.16	1851.00	563.86	0.03	0.28	100.00	100.00	95.22	63684.00	63089.85	44874552.00	111.65	20834.95	18038.00
29	6	5	6195.00	35721.00	150.80	0	Spot (Block29, Row5, Column6)	53116.62	65535.00	15829.45	0.09	0.30	1884.00	2110.98	1884.00	857.48	0.05	0.41	100.00	100.00	52.33	63651.00	51232.62	32985668.00	59.48	12316.46	11601.00
29	7	5	6494.00	35722.00	215.10	0	Spot (Block29, Row5, Column7)	46463.48	54088.50	19709.65	0.07	0.42	1795.00	2138.36	1795.00	1135.98	0.08	0.53	100.00	100.00	46.75	52293.50	44668.48	61425336.00	39.02	13847.58	14010.50
29	8	5	6799.00	35725.00	151.85	0	Spot (Block29, Row5, Column8)	54961.93	65535.00	16863.00	0.08	0.31	1663.00	1852.10	1663.00	821.40	0.05	0.44	100.00	100.00	64.44	63872.00	53298.93	34626288.00	64.66	12051.40	10895.50
29	1	6	4695.00	36012.00	237.50	0	Spot (Block29, Row6, Column1)	50214.35	47987.00	14384.86	0.02	0.29	1900.00	2398.05	1900.00	1329.55	0.10	0.55	100.00	100.00	38.86	46087.00	48314.35	81799776.00	35.96	14301.43	13721.50
29	2	6	4990.00	36015.00	228.70	0	Spot (Block29, Row6, Column2)	39414.80	31156.00	18474.22	0.10	0.47	1835.00	2254.97	1835.00	1253.21	0.09	0.56	100.00	100.00	23.57	29321.00	37579.80	58688952.00	29.65	12497.32	12731.50
29	3	6	5279.00	36012.00	154.20	0	Spot (Block29, Row6, Column3)	64804.41	65535.00	3781.00	0.00	0.06	1802.00	2107.34	1802.00	1038.57	0.07	0.49	100.00	100.00	94.44	63733.00	63002.41	41928836.00	60.37	19333.26	16334.50
29	4	6	5598.00	36017.00	143.00	0	Spot (Block29, Row6, Column4)	29390.81	26825.50	15121.01	0.04	0.51	1779.00	1875.91	1779.00	449.79	0.02	0.24	100.00	100.00	0.73	25046.50	27611.81	16164945.00	61.17	7627.31	6883.00
29	5	6	5891.00	36019.00	160.35	0	Spot (Block29, Row6, Column5)	64797.38	65535.00	3957.41	0.00	0.06	1872.00	2072.93	1872.00	797.71	0.04	0.38	100.00	100.00	95.08	63663.00	62925.38	46071384.00	78.63	19194.54	14814.00
29	6	6	6195.00	36021.00	145.55	0	Spot (Block29, Row6, Column6)	13996.12	12168.00	8479.35	0.06	0.61	1863.00	2052.24	1863.00	799.98	0.04	0.39	100.00	95.00	0.00	10305.00	12133.12	8047770.00	14.93	4192.58	3756.00
29	7	6	6491.00	36018.00	151.90	0	Spot (Block29, Row6, Column7)	60511.24	65535.00	10320.04	0.03	0.17	1760.00	1969.36	1760.00	868.15	0.05	0.44	100.00	100.00	74.60	63775.00	58751.24	38122404.00	67.43	16615.39	14451.00
29	8	6	6800.00	36028.00	152.25	0	Spot (Block29, Row6, Column8)	60101.55	65535.00	10990.75	0.04	0.18	1645.50	1753.03	1645.50	450.95	0.03	0.26	100.00	100.00	74.53	63889.50	58456.05	38465324.00	129.39	14507.28	11945.50
29	1	7	4690.00	36312.00	165.50	0	Spot (Block29, Row7, Column1)	38493.80	36267.00	19665.94	0.03	0.51	1752.00	2122.58	1752.00	1101.87	0.08	0.52	100.00	100.00	18.03	34515.00	36741.80	29255432.00	33.01	7948.98	7885.00
29	2	7	4990.00	36312.00	145.35	0	Spot (Block29, Row7, Column2)	7104.44	6126.50	3799.86	0.06	0.53	1735.00	1992.60	1735.00	904.55	0.06	0.45	94.00	80.00	0.00	4391.50	5369.44	4106369.00	5.65	2752.44	2583.00
29	3	7	5287.00	36310.00	205.75	0	Spot (Block29, Row7, Column3)	2157.89	2091.00	328.62	0.01	0.15	1706.00	1787.42	1706.00	403.04	0.02	0.23	47.00	12.00	0.00	385.00	451.89	2604573.00	0.92	1865.96	1867.00
29	4	7	5586.00	36316.00	148.15	0	Spot (Block29, Row7, Column4)	5266.36	4741.00	2201.81	0.05	0.42	1777.00	1950.40	1777.00	720.92	0.04	0.37	99.00	79.00	0.00	2964.00	3489.36	3170349.00	4.60	2589.65	2513.00
29	5	7	5890.00	36319.00	184.50	0	Spot (Block29, Row7, Column5)	37025.25	33758.00	20534.76	0.04	0.55	1915.00	2305.13	1915.00	1219.23	0.08	0.53	100.00	100.00	20.13	31843.00	35110.25	35507404.00	28.48	8895.00	8846.50
29	6	7	6188.00	36320.00	222.85	0	Spot (Block29, Row7, Column6)	41714.83	36556.00	18806.87	0.06	0.45	1992.00	2621.26	1992.00	1783.95	0.12	0.68	100.00	100.00	28.39	34564.00	39722.83	59360596.00	21.91	12707.24	12932.00
29	7	7	6476.00	36323.00	155.10	0	Spot (Block29, Row7, Column7)	64202.00	65535.00	5999.45	0.01	0.09	1813.50	2183.30	1813.50	1342.66	0.08	0.61	100.00	100.00	92.13	63721.50	62388.50	42437916.00	46.19	17667.72	15590.00
29	8	7	6794.00	36323.00	182.40	0	Spot (Block29, Row7, Column8)	60934.92	65535.00	9349.94	0.03	0.15	1700.00	1853.68	1700.00	588.48	0.04	0.32	100.00	100.00	71.38	63835.00	59234.92	56852888.00	100.40	15892.42	13457.00
29	1	8	4682.00	36625.00	155.05	0	Spot (Block29, Row8, Column1)	2787.91	2529.00	1159.12	0.04	0.42	1652.00	1789.47	1652.00	607.21	0.03	0.34	71.00	29.00	0.00	877.00	1135.91	1837232.00	1.64	2000.33	2003.00
29	2	8	4993.00	36613.00	142.25	0	Spot (Block29, Row8, Column2)	23139.77	20743.00	12441.60	0.05	0.54	1699.00	1770.96	1699.00	300.62	0.02	0.17	100.00	100.00	0.00	19044.00	21440.77	12750015.00	71.08	5901.12	5066.50
29	3	8	5280.00	36613.00	145.25	0	Spot (Block29, Row8, Column3)	42501.33	46916.00	22649.25	0.04	0.53	1706.50	1849.04	1706.50	511.70	0.03	0.28	100.00	100.00	37.80	45209.50	40794.83	24395880.00	79.45	8952.05	8053.00
29	4	8	5589.00	36623.00	164.85	0	Spot (Block29, Row8, Column4)	62308.93	65535.00	9355.46	0.02	0.15	1769.00	1916.61	1769.00	639.25	0.03	0.33	100.00	100.00	85.88	63766.00	60539.93	47230628.00	94.47	15126.26	13417.00
29	5	8	5882.00	36611.00	148.20	0	Spot (Block29, Row8, Column5)	4089.26	3896.50	1129.57	0.02	0.28	1798.00	2115.10	1798.00	1088.66	0.07	0.51	82.00	49.00	0.00	2098.50	2291.26	2469914.00	1.81	2496.85	2433.50
29	6	8	6191.00	36623.00	233.70	0	Spot (Block29, Row8, Column6)	52624.03	58358.50	14752.79	0.04	0.28	1930.00	2333.25	1930.00	1303.27	0.08	0.56	100.00	100.00	45.61	56428.50	50694.03	82620472.00	38.59	13987.08	13495.00
29	7	8	6490.00	36626.00	144.25	0	Spot (Block29, Row8, Column7)	54832.05	65535.00	15377.70	0.08	0.28	1774.00	2078.97	1774.00	991.26	0.07	0.48	100.00	100.00	58.35	63761.00	53058.05	31199656.00	53.22	12142.39	10683.00
29	8	8	6778.00	36626.00	155.45	0	Spot (Block29, Row8, Column8)	64102.03	65535.00	5496.41	0.01	0.09	1707.00	1904.30	1707.00	673.83	0.05	0.35	100.00	100.00	91.57	63828.00	62395.03	42564140.00	92.30	17760.40	15128.00
30	1	1	9203.00	34534.00	157.30	0	Spot (Block30, Row1, Column1)	60299.75	65535.00	9288.91	0.04	0.15	1978.00	2061.41	1978.00	478.92	0.02	0.23	100.00	100.00	67.74	63557.00	58321.75	41124800.00	121.60	15690.29	13494.50
30	2	1	9496.00	34544.00	154.05	0	Spot (Block30, Row1, Column2)	3558.93	3432.00	734.08	0.02	0.21	2028.50	2076.92	2028.50	326.60	0.01	0.16	98.00	94.00	0.00	1403.50	1530.43	2331096.00	4.54	2517.63	2486.00
30	3	1	9804.00	34548.00	200.35	0	Spot (Block30, Row1, Column3)	2496.23	2432.00	364.13	0.01	0.15	1982.00	2017.83	1982.00	246.24	0.01	0.12	75.00	45.00	0.00	450.00	514.23	2843202.00	1.94	2211.78	2193.50
30	4	1	10098.00	34541.00	166.70	0	Spot (Block30, Row1, Column4)	3000.33	2877.00	604.96	0.02	0.20	1919.00	1956.63	1919.00	242.90	0.01	0.12	97.00	84.00	0.00	958.00	1081.33	2301257.00	4.30	2251.84	2240.50
30	5	1	10408.00	34552.00	171.60	0	Spot (Block30, Row1, Column5)	2822.25	2722.00	520.95	0.02	0.18	1915.00	1961.78	1915.00	253.37	0.01	0.13	94.00	73.00	0.00	807.00	907.25	2317068.00	3.40	2236.24	2230.00
30	6	1	10696.00	34550.00	154.90	0	Spot (Block30, Row1, Column6)	3119.39	3072.00	537.16	0.01	0.17	1981.00	2006.48	1981.00	260.44	0.01	0.13	98.00	85.00	0.00	1091.00	1138.39	2049437.00	4.27	2369.05	2333.00
30	7	1	10992.00	34550.00	157.40	0	Spot (Block30, Row1, Column7)	3951.27	3842.00	983.49	0.01	0.25	1987.00	2011.09	1987.00	251.92	0.01	0.13	98.00	97.00	0.00	1855.00	1964.27	2702670.00	7.70	2547.25	2527.00
30	8	1	11303.00	34550.00	164.20	0	Spot (Block30, Row1, Column8)	4296.89	4057.00	1215.69	0.02	0.28	1965.00	1984.23	1965.00	235.42	0.00	0.12	100.00	100.00	0.00	2092.00	2331.89	3214075.00	9.82	2588.45	2632.00
30	1	2	9206.00	34836.00	216.60	0	Spot (Block30, Row2, Column1)	2269.24	2274.50	246.90	0.00	0.11	1926.00	1988.42	1926.00	364.73	0.01	0.18	44.00	4.00	0.00	348.50	343.24	3045315.00	0.77	2108.48	2087.00
30	2	2	9499.00	34839.00	152.45	0	Spot (Block30, Row2, Column2)	2810.42	2742.00	385.38	0.01	0.14	1987.00	2031.63	1987.00	233.82	0.01	0.12	97.00	82.00	0.00	755.00	823.42	1795858.00	3.33	2309.47	2250.50
30	3	2	9803.00	34832.00	181.95	0	Spot (Block30, Row2, Column3)	2490.56	2448.50	336.60	0.01	0.14	1981.00	2019.02	1981.00	242.55	0.01	0.12	75.00	47.00	0.00	467.50	509.56	2316221.00	1.94	2229.47	2246.00
30	4	2	10109.00	34849.00	192.75	0	Spot (Block30, Row2, Column4)	2589.51	2571.00	325.24	0.00	0.13	1976.00	2001.68	1976.00	247.68	0.01	0.12	84.00	65.00	0.00	595.00	613.51	2711213.00	2.37	2199.27	2152.50
30	5	2	10404.00	34849.00	191.15	0	Spot (Block30, Row2, Column5)	7489.13	7248.00	2093.03	0.01	0.28	2004.00	2097.83	2004.00	666.66	0.02	0.32	100.00	100.00	0.00	5244.00	5485.13	7713808.00	8.09	3476.41	3411.00
30	6	2	10700.00	34847.00	147.00	-50	Spot (Block30, Row2, Column6)	2844.60	2770.00	398.69	0.01	0.14	2016.00	2293.65	2016.00	1252.60	0.06	0.55	14.00	0.00	0.00	754.00	828.60	1669778.00	0.44	2496.23	2467.00
30	7	2	11001.00	34851.00	189.15	0	Spot (Block30, Row2, Column7)	2515.45	2475.00	351.11	0.01	0.14	1963.00	2032.76	1963.00	422.05	0.02	0.21	58.00	20.00	0.00	512.00	552.45	2543124.00	1.14	2189.30	2157.50
30	8	2	11314.00	34853.00	205.80	0	Spot (Block30, Row2, Column8)	2205.39	2200.00	270.72	0.00	0.12	1960.00	2027.43	1960.00	454.51	0.01	0.22	25.00	0.00	0.00	240.00	245.39	2657500.00	0.39	2044.29	2006.50
30	1	3	9202.00	35139.00	148.30	0	Spot (Block30, Row3, Column1)	4278.65	4128.00	1090.22	0.02	0.25	1906.00	1933.63	1906.00	246.17	0.01	0.13	100.00	99.00	0.00	2222.00	2372.65	2567193.00	9.53	2576.49	2535.50
30	2	3	9496.00	35145.00	209.30	0	Spot (Block30, Row3, Column2)	2448.82	2421.00	319.20	0.00	0.13	2001.00	2098.15	2001.00	497.66	0.02	0.24	40.00	5.00	0.00	420.00	447.82	3056128.00	0.70	2153.15	2103.00
30	3	3	9789.00	35134.00	145.50	0	Spot (Block30, Row3, Column3)	3936.52	3809.50	848.82	0.01	0.22	1987.50	2001.24	1987.50	253.14	0.00	0.13	100.00	99.00	0.00	1822.00	1949.02	2291056.00	7.65	2554.70	2525.50
30	4	3	10099.00	35135.00	180.80	0	Spot (Block30, Row3, Column4)	3137.60	2971.00	738.93	0.02	0.24	1966.00	1984.65	1966.00	241.83	0.00	0.12	94.00	85.00	0.00	1005.00	1171.60	2867770.00	4.77	2279.13	2220.50
30	5	3	10391.00	35144.00	157.90	0	Spot (Block30, Row3, Column5)	3754.77	3620.00	869.87	0.02	0.23	2032.00	2246.59	2032.00	828.14	0.04	0.37	87.00	46.00	0.00	1588.00	1722.77	2579530.00	1.82	2590.20	2549.50
30	6	3	10698.00	35146.00	220.00	0	Spot (Block30, Row3, Column6)	55012.11	65535.00	13896.69	0.08	0.25	2163.00	2742.55	2163.00	1586.93	0.10	0.58	100.00	100.00	53.60	63372.00	52849.11	76357544.00	32.94	14428.38	13767.00
30	7	3	10998.00	35149.00	147.00	-50	Spot (Block30, Row3, Column7)	2788.93	2734.00	394.23	0.01	0.14	2049.00	2347.18	2049.00	1073.16	0.06	0.46	20.00	0.00	0.00	685.00	739.93	1639890.00	0.41	2379.15	2349.00
30	8	3	11297.00	35152.00	171.95	0	Spot (Block30, Row3, Column8)	62299.35	65535.00	9269.77	0.02	0.15	2004.00	2154.20	2004.00	692.25	0.03	0.32	100.00	100.00	85.33	63531.00	60295.35	50961388.00	86.88	16676.41	14302.50
30	1	4	9203.00	35442.00	154.60	0	Spot (Block30, Row4, Column1)	3434.64	3324.00	700.74	0.01	0.20	1962.00	2062.01	1962.00	512.40	0.02	0.25	96.00	66.00	0.00	1362.00	1472.64	2256557.00	2.68	2423.38	2384.00
30	2	4	9495.00	35442.00	168.55	0	Spot (Block30, Row4, Column2)	26828.42	24398.00	13420.37	0.04	0.50	2111.00	2297.84	2111.00	791.49	0.04	0.34	100.00	100.00	0.13	22287.00	24717.42	21087144.00	30.99	6966.20	6945.00
30	3	4	9796.00	35447.00	141.45	0	Spot (Block30, Row4, Column3)	8605.93	8444.50	2794.39	0.01	0.32	2025.00	2191.38	2025.00	744.17	0.03	0.34	100.00	100.00	0.00	6419.50	6580.93	4664415.00	8.62	3738.60	3415.50
30	4	4	10086.00	35450.00	201.05	0	Spot (Block30, Row4, Column4)	2332.16	2303.00	291.91	0.01	0.13	1968.00	1992.25	1968.00	247.96	0.01	0.12	57.00	32.00	0.00	335.00	364.16	2670322.00	1.37	2154.46	2112.50
30	5	4	10382.00	35443.00	170.65	0	Spot (Block30, Row4, Column5)	2926.03	2848.50	504.21	0.01	0.17	1991.00	2040.05	1991.00	308.30	0.01	0.15	91.00	70.00	0.00	857.50	935.03	2364236.00	2.87	2288.38	2247.00
30	6	4	10700.00	35448.00	199.35	0	Spot (Block30, Row4, Column6)	8428.10	8450.50	2236.32	0.00	0.27	2070.00	2305.17	2070.00	848.53	0.05	0.37	100.00	99.00	0.00	6380.50	6358.10	9473184.00	7.22	3645.75	3446.00
30	7	4	10993.00	35443.00	166.10	0	Spot (Block30, Row4, Column7)	3318.18	3193.00	671.01	0.02	0.20	2132.00	2385.80	2132.00	891.71	0.05	0.37	61.00	21.00	0.00	1061.00	1186.18	2548361.00	1.05	2410.88	2402.00
30	8	4	11298.00	35462.00	173.55	0	Spot (Block30, Row4, Column8)	2987.82	2908.00	488.26	0.01	0.16	2080.00	2165.31	2080.00	473.36	0.02	0.22	81.00	41.00	0.00	828.00	907.82	2497814.00	1.74	2378.32	2364.00
30	1	5	9197.00	35750.00	214.80	0	Spot (Block30, Row5, Column1)	3632.05	3251.00	1525.74	0.05	0.42	2063.50	2382.49	2063.50	1127.72	0.06	0.47	50.00	27.00	0.00	1187.50	1568.55	4779780.00	1.11	2669.61	2176.50
30	2	5	9492.00	35739.00	169.40	0	Spot (Block30, Row5, Column2)	63005.34	65535.00	7783.70	0.02	0.12	2250.00	2628.63	2250.00	1252.97	0.07	0.48	100.00	100.00	88.10	63285.00	60755.34	50278772.00	48.19	16719.85	15051.50
30	3	5	9797.00	35742.00	160.00	0	Spot (Block30, Row5, Column3)	53329.82	65535.00	16113.03	0.09	0.30	2111.00	2326.06	2111.00	874.19	0.04	0.38	100.00	100.00	54.34	63424.00	51218.82	38077820.00	58.34	11359.18	11150.50
30	4	5	10101.00	35740.00	174.25	0	Spot (Block30, Row5, Column4)	3038.29	2990.00	578.14	0.01	0.19	2028.00	2138.61	2028.00	573.90	0.02	0.27	73.00	36.00	0.00	962.00	1010.29	2579511.00	1.57	2372.16	2317.00
30	5	5	10395.00	35747.00	142.60	0	Spot (Block30, Row5, Column5)	12373.49	12004.00	4526.06	0.01	0.37	1991.00	2044.42	1991.00	269.69	0.01	0.13	100.00	100.00	0.00	10013.00	10382.49	6854912.00	38.30	4329.50	3925.00
30	6	5	10699.00	35745.00	209.60	0	Spot (Block30, Row5, Column6)	2987.47	2840.00	650.12	0.02	0.22	2096.00	2332.82	2096.00	909.73	0.05	0.39	41.00	9.00	0.00	744.00	891.47	3728361.00	0.72	2354.74	2267.50
30	7	5	10995.00	35750.00	205.40	0	Spot (Block30, Row5, Column7)	50899.46	65535.00	17389.85	0.11	0.34	2260.00	2626.54	2260.00	1152.80	0.07	0.44	100.00	100.00	50.46	63275.00	48639.46	61029068.00	41.87	14381.84	14104.50
30	8	5	11304.00	35754.00	148.40	0	Spot (Block30, Row5, Column8)	4071.10	3890.00	999.91	0.02	0.25	2110.00	2240.46	2110.00	690.74	0.03	0.31	95.00	66.00	0.00	1780.00	1961.10	2422307.00	2.65	2687.24	2645.50
30	1	6	9193.00	36037.00	222.05	0	Spot (Block30, Row6, Column1)	50121.80	57672.50	16662.21	0.06	0.33	2159.00	2771.31	2159.00	1616.60	0.11	0.58	100.00	100.00	47.39	55513.50	47962.80	70973152.00	29.29	14277.90	13706.50
30	2	6	9492.00	36042.00	218.40	0	Spot (Block30, Row6, Column2)	46306.93	46953.00	17798.55	0.01	0.38	2215.00	2709.74	2215.00	1504.21	0.09	0.56	100.00	100.00	34.62	44738.00	44091.93	63533572.00	28.98	13230.55	12930.50
30	3	6	9788.00	36050.00	158.15	0	Spot (Block30, Row6, Column3)	3802.70	3585.00	913.46	0.03	0.24	2083.00	2274.33	2083.00	887.92	0.04	0.39	82.00	40.00	0.00	1502.00	1719.70	2620060.00	1.72	2558.78	2521.00
30	4	6	10095.00	36045.00	177.60	0	Spot (Block30, Row6, Column4)	2770.30	2760.00	412.44	0.00	0.15	1993.00	2029.07	1993.00	247.79	0.01	0.12	90.00	71.00	0.00	767.00	777.30	2435093.00	2.99	2368.80	2344.50
30	5	6	10395.00	36049.00	139.40	0	Spot (Block30, Row6, Column5)	7941.34	7868.00	2497.04	0.00	0.31	2033.00	2120.65	2033.00	413.21	0.02	0.19	100.00	100.00	0.00	5835.00	5908.34	4169203.00	14.09	3617.99	3406.00
30	6	6	10684.00	36049.00	213.70	0	Spot (Block30, Row6, Column6)	2663.49	2507.00	1003.06	0.03	0.38	2103.00	2297.39	2103.00	845.93	0.04	0.37	19.00	2.00	0.00	404.00	560.49	3475849.00	0.43	2340.14	2287.00
30	7	6	11001.00	36045.00	138.50	0	Spot (Block30, Row6, Column7)	4579.40	4200.00	2068.13	0.04	0.45	2102.00	2282.90	2102.00	820.06	0.04	0.36	98.00	64.00	0.00	2098.00	2477.40	2376708.00	2.80	3182.19	2936.00
30	8	6	11299.00	36058.00	165.40	0	Spot (Block30, Row6, Column8)	2902.12	2821.00	431.48	0.01	0.15	2038.00	2077.33	2038.00	285.18	0.01	0.14	94.00	73.00	0.00	783.00	864.12	2208514.00	2.89	2348.96	2318.00
30	1	7	9191.00	36339.00	159.85	0	Spot (Block30, Row7, Column1)	37802.71	35538.00	17936.35	0.03	0.47	2015.00	2334.78	2015.00	1070.98	0.06	0.46	100.00	100.00	10.33	33523.00	35787.71	26726584.00	33.12	8410.80	7944.00
30	2	7	9505.00	36351.00	211.45	0	Spot (Block30, Row7, Column2)	2503.11	2467.00	341.95	0.01	0.14	2096.00	2298.90	2096.00	834.14	0.04	0.36	11.00	0.00	0.00	371.00	407.11	3196473.00	0.24	2244.70	2216.50
30	3	7	9788.00	36348.00	224.35	0	Spot (Block30, Row7, Column3)	2425.67	2389.00	296.09	0.01	0.12	2080.00	2114.04	2080.00	301.20	0.01	0.14	51.00	21.00	0.00	309.00	345.67	3492963.00	1.03	2229.90	2182.00
30	4	7	10101.00	36341.00	189.30	0	Spot (Block30, Row7, Column4)	2534.85	2527.00	327.67	0.00	0.13	2108.00	2172.95	2108.00	426.75	0.01	0.20	49.00	9.00	0.00	419.00	426.85	2557668.00	0.85	2232.33	2247.00
30	5	7	10324.00	36319.00	160.35	0	Spot (Block30, Row7, Column5)	2701.64	2543.50	805.00	0.03	0.30	2194.00	2400.05	2194.00	931.85	0.04	0.39	13.00	3.00	0.00	349.50	507.64	1918163.00	0.32	2343.35	2341.00
30	6	7	10689.00	36348.00	209.80	0	Spot (Block30, Row7, Column6)	48992.21	58192.00	17887.41	0.07	0.37	2450.00	3038.23	2450.00	1769.58	0.09	0.58	100.00	100.00	42.20	55742.00	46542.21	61534768.00	25.97	14530.58	14325.50
30	7	7	10991.00	36350.00	147.00	-50	Spot (Block30, Row7, Column7)	3024.48	2951.00	471.52	0.01	0.16	2211.00	2516.45	2211.00	1333.73	0.06	0.53	16.00	0.00	0.00	740.00	813.48	1781416.00	0.38	2659.55	2549.00
30	8	7	11295.00	36352.00	186.50	0	Spot (Block30, Row7, Column8)	16376.50	16195.00	4009.68	0.00	0.24	2110.00	2209.23	2110.00	485.65	0.02	0.22	100.00	100.00	0.00	14085.00	14266.50	16065348.00	29.17	5843.24	5722.50
30	1	8	9189.00	36649.00	158.45	0	Spot (Block30, Row8, Column1)	3158.65	2935.00	793.53	0.03	0.25	1903.00	2007.39	1903.00	569.50	0.02	0.28	83.00	45.00	0.00	1032.00	1255.65	2169993.00	2.02	2335.23	2268.00
30	2	8	9499.00	36647.00	195.15	0	Spot (Block30, Row8, Column2)	2651.63	2586.00	413.23	0.01	0.16	2006.00	2039.38	2006.00	272.27	0.01	0.13	80.00	53.00	0.00	580.00	645.63	2853155.00	2.25	2266.74	2234.50
30	3	8	9784.00	36638.00	164.35	0	Spot (Block30, Row8, Column3)	3229.86	3133.00	635.69	0.01	0.20	2096.00	2159.42	2096.00	411.23	0.01	0.19	92.00	59.00	0.00	1037.00	1133.86	2415936.00	2.60	2484.97	2488.00
30	4	8	10090.00	36649.00	164.75	0	Spot (Block30, Row8, Column4)	64327.53	65535.00	5009.60	0.01	0.08	2206.00	2301.10	2206.00	555.91	0.02	0.24	100.00	100.00	91.95	63329.00	62121.53	48760756.00	111.58	17958.64	15328.00
30	5	8	10381.00	36627.00	227.20	0	Spot (Block30, Row8, Column5)	2672.96	2623.00	410.93	0.01	0.15	2285.00	2542.16	2285.00	1050.41	0.05	0.41	6.00	0.00	0.00	338.00	387.96	3966667.00	0.12	2388.22	2298.50
30	6	8	10689.00	36652.00	217.30	0	Spot (Block30, Row8, Column6)	54154.45	65535.00	15203.00	0.08	0.28	2459.00	2923.35	2459.00	1488.33	0.08	0.51	100.00	100.00	57.16	63076.00	51695.45	72946816.00	34.42	15082.96	14759.00
30	7	8	11001.00	36631.00	184.80	0	Spot (Block30, Row8, Column7)	3472.37	3361.00	668.98	0.01	0.19	2296.00	2562.05	2296.00	1116.41	0.05	0.44	46.00	8.00	0.00	1065.00	1176.37	3340424.00	0.82	2696.32	2625.50
30	8	8	11273.00	36652.00	155.85	0	Spot (Block30, Row8, Column8)	64417.50	65535.00	5293.72	0.01	0.08	2205.00	2324.38	2205.00	624.55	0.02	0.27	100.00	100.00	93.71	63330.00	62212.50	43031288.00	99.42	19640.19	15736.50
31	1	1	13701.00	34564.00	157.95	0	Spot (Block31, Row1, Column1)	60062.31	65535.00	9591.17	0.04	0.16	1508.00	1648.58	1508.00	768.43	0.04	0.47	100.00	100.00	68.56	64027.00	58554.31	41263180.00	76.02	15748.98	13713.00
31	2	1	13998.00	34571.00	148.25	0	Spot (Block31, Row1, Column2)	40665.01	39899.00	18232.47	0.01	0.45	1422.00	1541.79	1422.00	417.34	0.04	0.27	100.00	100.00	16.92	38477.00	39243.01	24521100.00	93.74	8951.58	7914.00
31	3	1	14303.00	34574.00	148.00	0	Spot (Block31, Row1, Column3)	24671.50	22433.00	14126.34	0.04	0.57	1393.00	1464.06	1393.00	275.07	0.02	0.19	100.00	100.00	0.17	21040.00	23278.50	14728885.00	84.37	5838.92	4843.00
31	4	1	14593.00	34572.00	147.70	0	Spot (Block31, Row1, Column4)	31068.21	30179.00	15763.83	0.01	0.51	1401.00	1511.35	1401.00	398.19	0.03	0.26	100.00	100.00	1.00	28778.00	29667.21	18609872.00	74.23	6633.25	5415.50
31	5	1	14899.00	34573.00	149.45	0	Spot (Block31, Row1, Column5)	39745.14	40807.00	22311.64	0.01	0.56	1373.00	1435.32	1373.00	312.99	0.02	0.22	100.00	100.00	29.20	39434.00	38372.14	24363888.00	122.40	7877.87	6945.00
31	6	1	15196.00	34576.00	148.45	0	Spot (Block31, Row1, Column6)	38094.29	37150.00	18241.21	0.01	0.48	1394.00	1459.50	1394.00	404.72	0.02	0.28	100.00	100.00	12.36	35756.00	36700.29	23123304.00	90.52	8855.20	6773.00
31	7	1	15491.00	34579.00	151.40	0	Spot (Block31, Row1, Column7)	55395.75	65535.00	14349.98	0.07	0.26	1396.00	1460.92	1396.00	379.39	0.02	0.26	100.00	100.00	57.99	64139.00	53999.75	34678016.00	142.16	13742.86	11865.00
31	8	1	15804.00	34574.00	190.80	0	Spot (Block31, Row1, Column8)	2000.55	1941.00	347.72	0.01	0.17	1365.00	1385.96	1365.00	186.67	0.01	0.13	93.00	74.00	0.00	576.00	635.55	2050560.00	3.29	1561.30	1527.00
31	1	2	13719.00	34834.00	267.30	0	Spot (Block31, Row2, Column1)	1591.54	1570.00	208.24	0.01	0.13	1420.00	1563.12	1420.00	719.12	0.04	0.46	1.00	0.00	0.00	150.00	171.54	3305638.00	0.04	1457.13	1423.00
31	2	2	13998.00	34867.00	138.65	0	Spot (Block31, Row2, Column2)	32851.07	32055.00	12209.15	0.01	0.37	1402.00	1501.37	1402.00	375.75	0.03	0.25	100.00	100.00	0.00	30653.00	31449.07	17181110.00	83.43	7451.78	7306.00
31	3	2	14302.00	34870.00	151.90	0	Spot (Block31, Row2, Column3)	3686.61	3379.00	1312.24	0.04	0.36	1416.00	1525.61	1416.00	422.02	0.03	0.28	100.00	88.00	0.00	1963.00	2270.61	2340998.00	5.12	1940.42	1872.00
[truncated: 441,414 more chars]
