# Supplementary material for: An antigen microarray protocol for COVID-19 serological analysis
Source: STAR Protoc. 2021 Aug 26;2(3):100815. doi: 10.1016/j.xpro.2021.100815 (PMC8387221; doi:10.1016/j.xpro.2021.100815)
Supplement: Data S8. Slide_quantifications, related to step quantification and statistical analysis 2.e [file mmc8.zip › RPPA0137_12860A01-D12_IgGgamma_785/Joseph_2021-04-02_12h15m38_5μm_785nmGain100.txt]

ATF	1.0
30	28
"Checksum_ImageFile=ec4c3b3fa5e7b3ef65a8bda91383e01f"
"Checksum_ResultFile=aaa949d33d8290dcff47c4731987e616"
"Type=Mapix Results 2"
"DateTime=2021/04/02 12:15:50"
"ConfigFile="
"GalFile=L:\RPPA Service\Platform_Projects\2021-02-09_JPL_CoV-Array-7\64 pad grid.gal"
"PixelSize=5"
"Wavelengths=785"
"ImageFiles=L:\RPPA Service\Platform_Projects\2021-03-24_JPL_CoV-Array-9\RPPA0137_12860A01-D12_IgGgamma_785\Joseph_2021-04-02_12h15m38_5�m_785nmGain100.tif"
"GrinddingParameters=Find mode = Grid + Blocks + Spots | Max. diameter (% Dth) = 200.0 | Min. diameter (% Dth) = 50.0 | Max position offset (% pitch) = 30"
"QuantificationParameter=S/B border width (pixels) = 2.0 | Background diameter (pitch) = 2.0"
"JpegImage=L:\RPPA Service\Platform_Projects\2021-03-24_JPL_CoV-Array-9\RPPA0137_12860A01-D12_IgGgamma_785\Joseph_2021-04-02_12h15m38_5�m_785nmGain100.jpg"
"FeatureType=Circular"
"Barcode="
"BackgroundSubtraction=LocalFeature"
"Normalization=None"
"ImageOrigin=3680, 2560"
"ImageSize=17760.0, 71040.0"
"JpegOrigin=4670, 2810"
"JpegBrightness=46"
"JpegContrast=11"
"JpegBalance=0"
"Creator=Mapix 9.0.0"
"Scanner=ir710IVD IR0H8_IVD 717045"
"Temperature=31.9"
"Comment="
"Velocity=35 l/s"
"LaserPower=20.0"
"PMTGain=100"
"BatchFilename=L:\RPPA Service\InnooScan\Batch methods\CoV_Array image_processing.mbt"
"Block"	"Column"	"Row"	"X"	"Y"	"Dia."	"Flags"	"ID"	"F785 Mean"	"F785 Median"	"F785 SD"	"F785 |log Mean/Median|"	"F785 CV"	"B785"	"B785 Mean"	"B785 Median"	"B785 SD"	"B785 |log Mean/Median|"	"B785 CV"	"% > B785+1SD"	"% > B785+2SD"	"F785 % Sat."	"F785 Median - B785"	"F785 Mean - B785"	"F785 Total Intensity"	"SNR 785"	"ExcludedMean 785"	"ExcludedMedian 785"
1	1	1	4888.00	3005.00	164.95	0	Spot (Block1, Row1, Column1)	62006.24	65535.00	8505.03	0.02	0.14	2423.00	2863.98	2423.00	1126.08	0.07	0.39	100.00	100.00	77.16	63112.00	59583.24	46691156.00	52.52	17337.85	14290.00
1	2	1	5182.00	3012.00	156.15	0	Spot (Block1, Row1, Column2)	11159.24	10887.50	4015.86	0.01	0.36	2191.00	2353.65	2191.00	724.93	0.03	0.31	100.00	100.00	0.00	8696.50	8968.24	7521327.00	12.15	3989.79	3978.50
1	3	1	5488.00	3017.00	154.40	0	Spot (Block1, Row1, Column3)	42063.19	43563.50	20906.70	0.02	0.50	2214.00	2283.27	2214.00	402.48	0.01	0.18	100.00	100.00	32.42	41349.50	39849.19	27509492.00	98.84	9743.83	8603.50
1	4	1	5783.00	3019.00	151.85	0	Spot (Block1, Row1, Column4)	9928.63	9653.00	3626.74	0.01	0.37	2317.00	2421.88	2317.00	536.66	0.02	0.22	100.00	100.00	0.00	7336.00	7611.63	6274892.00	13.99	4093.18	3732.00
1	5	1	6087.00	3015.00	163.30	0	Spot (Block1, Row1, Column5)	53231.05	65535.00	17358.77	0.09	0.33	2389.00	2487.13	2389.00	575.15	0.02	0.23	100.00	100.00	58.51	63146.00	50842.05	39391324.00	88.23	12657.83	12121.00
1	6	1	6381.00	3019.00	150.75	0	Spot (Block1, Row1, Column6)	49298.12	52758.50	16081.27	0.03	0.33	2328.00	2450.02	2328.00	611.62	0.02	0.25	100.00	100.00	35.85	50430.50	46970.12	30663640.00	76.60	12025.14	10476.00
1	7	1	6678.00	3019.00	165.60	0	Spot (Block1, Row1, Column7)	63895.62	65535.00	6110.64	0.01	0.10	2327.00	2450.14	2327.00	749.60	0.02	0.31	100.00	100.00	91.22	63208.00	61568.62	48752840.00	81.97	18023.97	15897.50
1	8	1	6990.00	3020.00	158.35	0	Spot (Block1, Row1, Column8)	13711.51	13308.00	4407.21	0.01	0.32	2184.00	2243.15	2184.00	413.05	0.01	0.18	100.00	100.00	0.00	11124.00	11527.51	9419805.00	27.76	4998.70	4615.00
1	1	2	4884.00	3311.00	147.00	-50	Spot (Block1, Row2, Column1)	2281.21	2284.00	169.45	0.00	0.07	2261.00	2566.09	2261.00	890.98	0.05	0.35	0.00	0.00	0.00	23.00	20.21	1339068.00	-0.32	2261.87	2281.00
1	2	2	5183.00	3309.00	134.15	0	Spot (Block1, Row2, Column2)	52399.93	59106.00	15049.48	0.05	0.29	2172.00	2262.18	2172.00	530.98	0.02	0.23	100.00	100.00	40.78	56934.00	50227.93	25571300.00	94.43	12599.08	12160.00
1	3	2	5491.00	3315.00	171.20	0	Spot (Block1, Row2, Column3)	2834.41	2799.00	426.75	0.01	0.15	2211.00	2318.30	2211.00	539.43	0.02	0.23	56.00	16.00	0.00	588.00	623.41	2312880.00	0.96	2391.30	2332.50
1	4	2	5789.00	3316.00	163.75	0	Spot (Block1, Row2, Column4)	39593.64	40648.50	14170.48	0.01	0.36	2338.00	2506.34	2338.00	672.45	0.03	0.27	100.00	100.00	3.37	38310.50	37255.64	29378496.00	55.15	9825.94	9057.50
1	5	2	6087.00	3318.00	189.65	0	Spot (Block1, Row2, Column5)	57523.11	65535.00	11437.32	0.06	0.20	2431.00	2573.81	2431.00	667.16	0.02	0.26	100.00	100.00	54.07	63104.00	55092.11	58616600.00	82.36	14891.42	13141.50
1	6	2	6379.00	3321.00	155.85	0	Spot (Block1, Row2, Column6)	6740.59	6757.50	1921.39	0.00	0.29	2529.00	2681.44	2529.00	851.30	0.03	0.32	99.00	89.00	0.00	4228.50	4211.59	4502714.00	4.77	3525.70	3485.00
1	7	2	6688.00	3322.00	155.60	0	Spot (Block1, Row2, Column7)	17307.77	16112.00	7608.98	0.03	0.44	2424.00	2518.92	2424.00	722.39	0.02	0.29	100.00	100.00	0.00	13688.00	14883.77	11544285.00	20.47	5560.68	5348.00
1	8	2	6992.00	3322.00	204.45	0	Spot (Block1, Row2, Column8)	2423.29	2404.00	284.08	0.00	0.12	2214.00	2274.27	2214.00	328.09	0.01	0.14	31.00	7.00	0.00	190.00	209.29	2864329.00	0.45	2300.98	2276.50
1	1	3	4887.00	3608.00	155.05	0	Spot (Block1, Row3, Column1)	45563.19	50033.00	20125.21	0.04	0.44	2110.00	2248.13	2110.00	573.33	0.03	0.26	100.00	100.00	39.73	47923.00	43453.19	30163036.00	75.55	10357.85	9274.50
1	2	3	5186.00	3614.00	156.50	0	Spot (Block1, Row3, Column2)	3607.86	3527.00	589.56	0.01	0.16	2194.00	2287.74	2194.00	482.84	0.02	0.21	98.00	78.00	0.00	1333.00	1413.86	2435304.00	2.73	2722.93	2718.50
1	3	3	5478.00	3611.00	149.15	0	Spot (Block1, Row3, Column3)	4806.71	4608.00	1322.60	0.02	0.28	2294.00	2346.33	2294.00	425.49	0.01	0.18	99.00	96.00	0.00	2314.00	2512.71	2946514.00	5.78	2940.66	2883.50
1	4	3	5783.00	3612.00	151.95	0	Spot (Block1, Row3, Column4)	33212.12	32754.00	15141.70	0.01	0.46	2373.00	2452.81	2373.00	467.80	0.01	0.19	100.00	100.00	2.22	30381.00	30839.12	20956860.00	65.75	8973.75	8081.00
1	5	3	6095.00	3628.00	151.85	0	Spot (Block1, Row3, Column5)	4639.03	3863.00	5147.42	0.08	1.11	2446.00	2616.66	2446.00	826.94	0.03	0.32	70.00	39.00	0.16	1417.00	2193.03	2941143.00	2.45	2882.38	2666.00
1	6	3	6384.00	3617.00	200.35	0	Spot (Block1, Row3, Column6)	32775.77	27844.50	18141.13	0.07	0.55	2703.00	2902.25	2703.00	818.68	0.03	0.28	100.00	100.00	9.62	25141.50	30072.77	37495580.00	36.49	9549.12	9390.50
1	7	3	6690.00	3623.00	157.55	0	Spot (Block1, Row3, Column7)	53100.88	65535.00	16906.92	0.09	0.32	2683.00	2808.43	2683.00	653.92	0.02	0.23	100.00	100.00	56.56	62852.00	50417.88	36427504.00	76.91	13356.77	11833.00
1	8	3	6980.00	3633.00	162.40	0	Spot (Block1, Row3, Column8)	6968.25	6689.50	2170.35	0.02	0.31	2399.00	2468.79	2399.00	468.68	0.01	0.19	100.00	97.00	0.00	4290.50	4569.25	5100761.00	9.60	3673.73	3286.00
1	1	4	4884.00	3908.00	148.95	0	Spot (Block1, Row4, Column1)	33942.98	32678.00	15643.43	0.02	0.46	2123.00	2215.27	2123.00	399.72	0.02	0.18	100.00	100.00	1.32	30555.00	31819.98	20603392.00	79.37	8759.78	7866.00
1	2	4	5187.00	3911.00	165.20	0	Spot (Block1, Row4, Column2)	12311.74	11929.00	4342.40	0.01	0.35	2328.00	2422.04	2328.00	478.69	0.02	0.20	100.00	100.00	0.00	9601.00	9983.74	9283055.00	20.66	4694.59	4615.00
1	3	4	5481.00	3915.00	157.85	0	Spot (Block1, Row4, Column3)	61852.46	65535.00	7995.31	0.03	0.13	2398.00	2511.65	2398.00	587.55	0.02	0.23	100.00	100.00	75.11	63137.00	59454.46	42493032.00	101.00	17570.38	15885.00
1	4	4	5783.00	3908.00	184.65	0	Spot (Block1, Row4, Column4)	3178.89	3064.00	477.08	0.02	0.15	2432.00	2534.04	2432.00	534.15	0.02	0.21	57.00	26.00	0.00	632.00	746.89	3054916.00	1.21	2715.35	2687.00
1	5	4	6042.00	3926.00	86.85	0	Spot (Block1, Row4, Column5)	13237.90	4974.50	17616.45	0.43	1.33	2516.00	2655.47	2516.00	770.51	0.02	0.29	91.00	67.00	5.85	2458.50	10721.90	2488726.00	13.73	4781.90	3726.50
1	6	4	6385.00	3919.00	193.45	0	Spot (Block1, Row4, Column6)	60373.16	65535.00	9135.73	0.04	0.15	2675.00	2886.73	2675.00	962.93	0.03	0.33	100.00	100.00	63.40	62860.00	57698.16	63513240.00	59.70	16371.55	14213.00
1	7	4	6682.00	3925.00	155.90	0	Spot (Block1, Row4, Column7)	43606.24	47371.00	21570.67	0.04	0.49	2868.50	3126.53	2868.50	1109.96	0.04	0.36	100.00	100.00	38.51	44502.50	40737.74	29216372.00	36.47	10426.24	9588.00
1	8	4	6978.00	3928.00	154.80	0	Spot (Block1, Row4, Column8)	17422.99	16994.50	7797.95	0.01	0.45	2608.00	2713.65	2608.00	615.49	0.02	0.23	100.00	100.00	0.00	14386.50	14814.99	11464327.00	23.90	5941.79	5085.00
1	1	5	4885.00	4211.00	148.80	0	Spot (Block1, Row5, Column1)	28168.32	26438.00	13592.14	0.03	0.48	2256.00	2392.37	2256.00	579.18	0.03	0.24	100.00	100.00	0.33	24182.00	25912.32	16985500.00	44.50	7983.12	7278.00
1	2	5	5180.00	4210.00	162.35	0	Spot (Block1, Row5, Column2)	7592.08	7610.00	2094.94	0.00	0.28	2479.00	2657.20	2479.00	807.31	0.03	0.30	100.00	98.00	0.00	5131.00	5113.08	5564997.00	6.11	3684.99	3675.00
1	3	5	5482.00	4214.00	157.95	0	Spot (Block1, Row5, Column3)	45008.14	47030.00	18566.05	0.02	0.41	2506.00	2619.12	2506.00	585.34	0.02	0.22	100.00	100.00	30.43	44524.00	42502.14	31055824.00	72.42	10601.81	10094.00
1	4	5	5775.00	4220.00	151.15	0	Spot (Block1, Row5, Column4)	18403.74	17211.00	9127.48	0.03	0.50	2507.00	2584.42	2507.00	532.73	0.01	0.21	100.00	100.00	0.00	14704.00	15896.74	11447127.00	29.69	5697.63	5194.00
1	5	5	6083.00	4218.00	167.50	0	Spot (Block1, Row5, Column5)	64530.25	65535.00	4530.34	0.01	0.07	2605.00	2742.61	2605.00	634.14	0.02	0.23	100.00	100.00	93.11	62930.00	61925.25	50592232.00	97.44	20816.71	17516.50
1	6	5	6381.00	4215.00	156.30	0	Spot (Block1, Row5, Column6)	7654.65	7287.00	2429.81	0.02	0.32	2636.00	2870.09	2636.00	969.97	0.04	0.34	100.00	89.00	0.00	4651.00	5018.65	5136269.00	4.93	3853.57	3767.00
1	7	5	6686.00	4219.00	198.20	0	Spot (Block1, Row5, Column7)	55073.91	65535.00	15176.09	0.08	0.28	3017.00	3342.70	3017.00	1180.90	0.04	0.35	100.00	100.00	58.49	62518.00	52056.91	61297908.00	43.81	16004.91	15910.00
1	8	5	6982.00	4217.00	161.85	0	Spot (Block1, Row5, Column8)	59642.36	65535.00	11186.66	0.04	0.19	2768.00	2963.39	2768.00	929.45	0.03	0.31	100.00	100.00	70.90	62767.00	56874.36	43658616.00	60.98	15833.22	14481.50
1	1	6	4882.00	4510.00	203.15	0	Spot (Block1, Row6, Column1)	27984.06	22299.00	16058.70	0.10	0.57	2326.00	2660.74	2326.00	1082.26	0.06	0.41	100.00	100.00	1.96	19973.00	25658.06	32769372.00	23.40	8619.86	8742.50
1	2	6	5178.00	4512.00	195.75	0	Spot (Block1, Row6, Column2)	49352.65	54439.50	16987.15	0.04	0.34	2550.00	2882.03	2550.00	1129.11	0.05	0.39	100.00	100.00	37.15	51889.50	46802.65	53399988.00	41.16	12958.16	12715.00
1	3	6	5474.00	4511.00	157.30	0	Spot (Block1, Row6, Column3)	62007.85	65535.00	7647.58	0.02	0.12	2520.00	2687.33	2520.00	746.65	0.03	0.28	100.00	100.00	75.62	63015.00	59487.85	42475768.00	79.45	17850.61	15177.00
1	4	6	5778.00	4513.00	153.40	0	Spot (Block1, Row6, Column4)	11080.01	10333.00	4286.14	0.03	0.39	2470.50	2539.06	2470.50	494.95	0.01	0.19	100.00	100.00	0.00	7862.50	8609.51	7102287.00	17.26	4620.39	4492.00
1	5	6	6078.00	4515.00	171.80	0	Spot (Block1, Row6, Column5)	64320.54	65535.00	5099.68	0.01	0.08	2630.00	2788.81	2630.00	691.66	0.03	0.25	100.00	100.00	92.72	62905.00	61690.54	53000676.00	88.96	18772.57	16517.00
1	6	6	6380.00	4518.00	155.75	0	Spot (Block1, Row6, Column6)	10730.15	10047.00	5095.68	0.03	0.47	2724.00	2919.16	2724.00	947.16	0.03	0.32	100.00	88.00	0.00	7323.00	8006.15	7178470.00	8.25	4309.96	4067.00
1	7	6	6680.00	4518.00	162.60	0	Spot (Block1, Row6, Column7)	57858.24	65535.00	12897.50	0.05	0.22	3007.00	3179.81	3007.00	917.91	0.02	0.29	100.00	100.00	67.21	62528.00	54851.24	42352620.00	59.57	15330.51	13050.50
1	8	6	6986.00	4525.00	166.05	0	Spot (Block1, Row6, Column8)	62828.70	65535.00	7061.13	0.02	0.11	2883.00	3048.62	2883.00	811.56	0.02	0.27	100.00	100.00	82.29	62652.00	59945.70	48252920.00	73.66	18398.72	16986.00
1	1	7	4877.00	4813.00	161.20	0	Spot (Block1, Row7, Column1)	16555.29	15768.00	6242.41	0.02	0.38	2176.00	2279.57	2176.00	572.94	0.02	0.25	100.00	100.00	0.00	13592.00	14379.29	11952917.00	24.92	5333.20	5126.50
1	2	7	5181.00	4815.00	172.10	0	Spot (Block1, Row7, Column2)	3028.35	2963.50	467.23	0.01	0.15	2321.00	2476.99	2321.00	719.72	0.03	0.29	44.00	6.00	0.00	642.50	707.35	2513527.00	0.77	2526.18	2504.50
1	3	7	5446.00	4840.00	211.10	0	Spot (Block1, Row7, Column3)	2733.77	2698.00	337.60	0.01	0.12	2375.00	2450.45	2375.00	432.88	0.01	0.18	40.00	7.00	0.00	323.00	358.77	3466426.00	0.65	2558.78	2497.00
1	4	7	5768.00	4821.00	157.85	0	Spot (Block1, Row7, Column4)	3176.33	3073.50	558.55	0.01	0.18	2380.00	2498.89	2380.00	595.40	0.02	0.24	57.00	18.00	0.00	693.50	796.33	2178962.00	1.14	2681.08	2646.00
1	5	7	6076.00	4818.00	172.95	0	Spot (Block1, Row7, Column5)	28845.62	28557.00	11580.51	0.00	0.40	2576.00	2866.69	2576.00	1057.54	0.05	0.37	100.00	100.00	0.00	25981.00	26269.62	24114936.00	24.57	8053.53	7795.50
1	6	7	6379.00	4814.00	184.65	0	Spot (Block1, Row7, Column6)	55060.12	65535.00	16080.96	0.08	0.29	2879.00	3272.05	2879.00	1347.27	0.06	0.41	100.00	100.00	58.02	62656.00	52181.12	52858268.00	38.44	13859.15	13794.00
1	7	7	6669.00	4825.00	155.30	0	Spot (Block1, Row7, Column7)	62731.11	65535.00	7627.89	0.02	0.12	2972.00	3216.43	2972.00	1071.06	0.03	0.33	100.00	100.00	80.21	62563.00	59759.11	41842028.00	55.57	17783.09	15708.00
1	8	7	6977.00	4819.00	194.95	0	Spot (Block1, Row7, Column8)	63924.20	65535.00	6285.06	0.01	0.10	2916.50	3196.96	2916.50	1088.17	0.04	0.34	100.00	100.00	91.04	62618.50	61007.70	68527528.00	55.81	19984.55	18008.50
1	1	8	4874.00	5117.00	149.90	0	Spot (Block1, Row8, Column1)	2991.09	2919.50	473.80	0.01	0.16	2038.50	2093.63	2038.50	304.71	0.01	0.15	97.00	68.00	0.00	881.00	952.59	1830545.00	2.95	2333.86	2315.50
1	2	8	5180.00	5112.00	154.20	0	Spot (Block1, Row8, Column2)	11498.16	10569.50	4967.51	0.04	0.43	2252.00	2307.98	2252.00	451.48	0.01	0.20	100.00	100.00	0.00	8317.50	9246.16	7450805.00	20.36	4231.35	4222.00
1	3	8	5469.00	5111.00	155.10	0	Spot (Block1, Row8, Column3)	42911.38	45957.00	21428.20	0.03	0.50	2325.50	2397.20	2325.50	358.90	0.01	0.15	100.00	100.00	34.69	43631.50	40585.88	28450420.00	112.89	9585.62	8924.50
1	4	8	5777.00	5115.00	157.50	0	Spot (Block1, Row8, Column4)	14693.79	14441.00	5666.80	0.01	0.39	2315.00	2390.30	2315.00	378.99	0.01	0.16	100.00	100.00	0.00	12126.00	12378.79	10021162.00	32.46	5328.04	4694.50
1	5	8	6074.00	5119.00	147.00	-50	Spot (Block1, Row8, Column5)	4977.08	3222.00	8269.40	0.19	1.66	2401.00	2611.91	2401.00	1053.66	0.04	0.40	39.00	10.00	1.02	821.00	2576.08	2931502.00	2.24	2978.66	2949.50
1	6	8	6378.00	5123.00	191.25	0	Spot (Block1, Row8, Column6)	43599.41	44397.00	20405.88	0.01	0.47	2561.00	2897.11	2561.00	1170.42	0.05	0.40	100.00	100.00	36.34	41836.00	41038.41	44994964.00	34.78	11248.39	11404.00
1	7	8	6675.00	5124.00	149.85	0	Spot (Block1, Row8, Column7)	27098.95	26774.00	11882.38	0.01	0.44	2633.00	2898.34	2633.00	993.74	0.04	0.34	100.00	100.00	0.00	24141.00	24465.95	16530359.00	24.35	7967.06	7410.00
1	8	8	6968.00	5121.00	166.40	0	Spot (Block1, Row8, Column8)	63364.67	65535.00	7431.64	0.01	0.12	2742.00	2986.42	2742.00	963.04	0.04	0.32	100.00	100.00	89.21	62793.00	60622.67	48727920.00	62.70	18914.73	16887.00
2	1	1	9391.00	3033.00	167.15	0	Spot (Block2, Row1, Column1)	62841.16	65535.00	7794.76	0.02	0.12	2490.00	2724.53	2490.00	850.72	0.04	0.31	100.00	100.00	82.95	63045.00	60351.16	48639544.00	70.67	17839.26	15836.50
2	2	1	9690.00	3040.00	155.75	0	Spot (Block2, Row1, Column2)	3194.59	3088.00	530.31	0.01	0.17	2297.00	2395.09	2297.00	561.04	0.02	0.23	67.00	32.00	0.00	791.00	897.59	2137179.00	1.43	2538.86	2516.50
2	3	1	9995.00	3041.00	154.45	0	Spot (Block2, Row1, Column3)	4164.17	4035.00	1038.34	0.01	0.25	2232.00	2279.39	2232.00	340.99	0.01	0.15	95.00	88.00	0.00	1803.00	1932.17	2735861.00	5.53	2829.98	2837.00
2	4	1	10286.00	3049.00	155.15	0	Spot (Block2, Row1, Column4)	2894.41	2854.00	396.71	0.01	0.14	2253.00	2295.62	2253.00	356.17	0.01	0.16	73.00	39.00	0.00	601.00	641.41	1918994.00	1.68	2494.34	2483.00
2	5	1	10591.00	3045.00	162.90	0	Spot (Block2, Row1, Column5)	6738.27	6206.50	2497.98	0.04	0.37	2396.00	2458.53	2396.00	449.66	0.01	0.18	100.00	99.00	0.00	3810.50	4342.27	4945892.00	9.52	3329.45	3358.50
2	6	1	10878.00	3042.00	149.60	0	Spot (Block2, Row1, Column6)	4451.55	4422.00	960.50	0.00	0.22	2306.00	2362.37	2306.00	396.41	0.01	0.17	99.00	97.00	0.00	2116.00	2145.55	2728801.00	5.27	3093.05	3016.50
2	7	1	11182.00	3051.00	151.25	0	Spot (Block2, Row1, Column7)	9329.79	9041.00	2859.07	0.01	0.31	2197.00	2253.13	2197.00	320.55	0.01	0.14	100.00	100.00	0.00	6844.00	7132.79	5859106.00	22.08	4157.16	3869.00
2	8	1	11496.00	3051.00	174.65	0	Spot (Block2, Row1, Column8)	4208.15	4060.50	1103.09	0.02	0.26	2221.00	2272.99	2221.00	313.39	0.01	0.14	98.00	93.00	0.00	1839.50	1987.15	3576924.00	6.18	2709.31	2698.00
2	1	2	9387.00	3337.00	147.00	-50	Spot (Block2, Row2, Column1)	2560.87	2464.00	321.15	0.02	0.13	2292.00	2373.65	2292.00	454.29	0.02	0.19	27.00	3.00	0.00	172.00	268.87	1523720.00	0.41	2535.92	2490.00
2	2	2	9685.00	3337.00	130.00	0	Spot (Block2, Row2, Column2)	5221.84	5234.00	950.59	0.00	0.18	2274.00	2322.94	2274.00	318.05	0.01	0.14	100.00	100.00	0.00	2960.00	2947.84	2370717.00	9.11	3141.94	3129.00
2	3	2	9978.00	3342.00	159.75	0	Spot (Block2, Row2, Column3)	3249.79	3208.00	486.57	0.01	0.15	2233.00	2289.08	2233.00	341.20	0.01	0.15	95.00	72.00	0.00	975.00	1016.79	2291101.00	2.82	2663.13	2703.00
2	4	2	10292.00	3345.00	168.70	0	Spot (Block2, Row2, Column4)	3791.88	3723.00	618.69	0.01	0.16	2222.00	2289.07	2222.00	394.19	0.01	0.17	99.00	91.00	0.00	1501.00	1569.88	2980418.00	3.81	2766.86	2817.50
2	5	2	10593.00	3349.00	182.45	0	Spot (Block2, Row2, Column5)	46729.16	48685.50	15170.65	0.02	0.32	2542.00	2780.79	2542.00	1108.98	0.04	0.40	100.00	100.00	19.81	46143.50	44187.16	43645204.00	39.63	12258.28	10287.00
2	6	2	10888.00	3346.00	147.00	-50	Spot (Block2, Row2, Column6)	3908.76	3808.00	890.62	0.01	0.23	2496.00	3015.15	2496.00	1714.33	0.08	0.57	31.00	2.00	0.00	1312.00	1412.76	2294445.00	0.52	3538.04	3478.00
2	7	2	11194.00	3343.00	166.35	0	Spot (Block2, Row2, Column7)	3044.06	3049.00	510.83	0.00	0.17	2229.00	2371.34	2229.00	692.55	0.03	0.29	58.00	13.00	0.00	820.00	815.06	2340884.00	0.97	2540.28	2594.00
2	8	2	11481.00	3357.00	199.40	0	Spot (Block2, Row2, Column8)	2501.35	2460.00	332.64	0.01	0.13	2206.00	2294.60	2206.00	435.26	0.02	0.19	35.00	3.00	0.00	254.00	295.35	2821527.00	0.48	2420.92	2390.00
2	1	3	9389.00	3637.00	152.70	0	Spot (Block2, Row3, Column1)	8992.16	8930.00	3073.09	0.00	0.34	2276.00	2320.00	2276.00	324.61	0.01	0.14	100.00	100.00	0.00	6654.00	6716.16	5736999.00	20.55	3928.77	3703.00
2	2	3	9690.00	3641.00	154.15	0	Spot (Block2, Row3, Column2)	3825.95	3687.50	650.88	0.02	0.17	2311.00	2447.67	2311.00	680.86	0.02	0.28	93.00	50.00	0.00	1376.50	1514.95	2494519.00	2.02	2858.55	2831.00
2	3	3	9976.00	3639.00	150.40	0	Spot (Block2, Row3, Column3)	20634.63	19558.00	9788.71	0.02	0.47	2263.00	2299.67	2263.00	369.85	0.01	0.16	100.00	100.00	0.00	17295.00	18371.63	12731570.00	49.57	6518.79	5441.00
2	4	3	10288.00	3642.00	157.65	0	Spot (Block2, Row3, Column4)	3229.44	3181.50	582.13	0.01	0.18	2179.00	2224.56	2179.00	339.00	0.01	0.15	87.00	74.00	0.00	1002.50	1050.44	2228317.00	2.96	2493.22	2508.50
2	5	3	10579.00	3645.00	137.80	0	Spot (Block2, Row3, Column5)	15302.31	13533.50	10178.50	0.05	0.67	2334.00	2695.17	2334.00	1329.63	0.06	0.49	100.00	99.00	1.57	11199.50	12968.31	7804176.00	9.48	7708.27	6216.00
2	6	3	10888.00	3641.00	239.95	0	Spot (Block2, Row3, Column6)	58355.55	65535.00	14460.26	0.05	0.25	2714.00	3577.40	2714.00	2078.14	0.12	0.58	100.00	100.00	75.40	62821.00	55641.55	97279936.00	26.36	14565.18	14073.00
2	7	3	11207.00	3648.00	164.55	0	Spot (Block2, Row3, Column7)	4057.59	3874.50	1180.24	0.02	0.29	2315.00	2589.06	2315.00	1091.50	0.05	0.42	63.00	35.00	0.00	1559.50	1742.59	3035080.00	1.35	2968.64	2732.00
2	8	3	11487.00	3650.00	159.20	0	Spot (Block2, Row3, Column8)	44996.84	44814.50	15786.04	0.00	0.35	2219.00	2323.48	2219.00	512.44	0.02	0.22	100.00	100.00	22.21	42595.50	42777.84	31407944.00	83.28	11672.07	11110.00
2	1	4	9372.00	3944.00	174.75	0	Spot (Block2, Row4, Column1)	3261.03	3156.00	575.12	0.01	0.18	2334.00	2439.78	2334.00	678.05	0.02	0.28	59.00	22.00	0.00	822.00	927.03	2765352.00	1.21	2623.62	2625.50
2	2	4	9684.00	3938.00	180.85	0	Spot (Block2, Row4, Column2)	47696.80	52918.50	18481.76	0.05	0.39	2387.00	2618.48	2387.00	978.47	0.04	0.37	100.00	100.00	37.64	50531.50	45309.80	43595220.00	46.07	11460.38	10989.50
2	3	4	9982.00	3943.00	150.80	0	Spot (Block2, Row4, Column3)	15260.51	15006.00	5509.95	0.01	0.36	2305.00	2516.18	2305.00	966.20	0.04	0.38	100.00	100.00	0.00	12701.00	12955.51	9522557.00	13.19	5361.35	5180.00
2	4	4	10282.00	3927.00	171.55	0	Spot (Block2, Row4, Column4)	2519.33	2476.00	352.00	0.01	0.14	2111.00	2176.63	2111.00	324.99	0.01	0.15	52.00	27.00	0.00	365.00	408.33	2058290.00	1.05	2316.57	2290.00
2	5	4	10574.00	3945.00	157.60	0	Spot (Block2, Row4, Column5)	5003.60	4625.00	1613.42	0.03	0.32	2284.00	2380.00	2284.00	534.90	0.02	0.22	99.00	90.00	0.00	2341.00	2719.60	3407455.00	4.90	2943.18	2976.00
2	6	4	10887.00	3949.00	189.75	0	Spot (Block2, Row4, Column6)	48403.76	50710.00	14133.22	0.02	0.29	2501.00	2850.19	2501.00	1194.52	0.06	0.42	100.00	100.00	18.26	48209.00	45902.76	49033204.00	38.14	12740.76	11710.00
2	7	4	11183.00	3940.00	175.30	0	Spot (Block2, Row4, Column7)	4395.46	4260.50	1263.93	0.01	0.29	2455.00	2897.04	2455.00	1406.21	0.07	0.49	63.00	25.00	0.00	1805.50	1940.46	3771304.00	1.07	3000.94	2845.50
2	8	4	11489.00	3953.00	162.05	0	Spot (Block2, Row4, Column8)	3750.53	3672.50	723.04	0.01	0.19	2263.00	2382.44	2263.00	667.72	0.02	0.28	89.00	53.00	0.00	1409.50	1487.53	2715384.00	2.05	2678.42	2679.00
2	1	5	9374.00	4193.00	200.95	0	Spot (Block2, Row5, Column1)	3563.40	3227.00	1143.73	0.04	0.32	2348.00	2799.23	2348.00	1656.42	0.08	0.59	34.00	3.00	0.00	879.00	1215.40	4072970.00	0.46	2949.87	2504.00
2	2	5	9678.00	4238.00	161.95	0	Spot (Block2, Row5, Column2)	48609.02	52164.00	16411.52	0.03	0.34	2584.00	3090.73	2584.00	1610.63	0.08	0.52	100.00	100.00	34.16	49580.00	46025.02	35144568.00	28.26	11875.77	11484.50
2	3	5	9984.00	4240.00	178.90	0	Spot (Block2, Row5, Column3)	59909.53	65535.00	12464.94	0.04	0.21	2394.00	2657.34	2394.00	1066.17	0.05	0.40	100.00	100.00	77.63	63141.00	57515.53	53559680.00	53.70	14643.28	14219.00
2	4	5	10283.00	4241.00	164.00	0	Spot (Block2, Row5, Column4)	3185.82	3138.50	471.03	0.01	0.15	2174.00	2327.57	2174.00	742.29	0.03	0.32	69.00	16.00	0.00	964.50	1011.82	2370251.00	1.16	2493.91	2434.00
2	5	5	10587.00	4246.00	148.85	0	Spot (Block2, Row5, Column5)	45669.54	48721.00	17279.19	0.03	0.38	2358.00	2441.88	2358.00	503.13	0.02	0.21	100.00	100.00	23.89	46363.00	43311.54	27721552.00	85.92	11526.58	10295.00
2	6	5	10871.00	4251.00	148.55	0	Spot (Block2, Row5, Column6)	2971.62	2924.00	390.47	0.01	0.13	2446.00	2670.22	2446.00	903.61	0.04	0.34	18.00	0.00	0.00	478.00	525.62	1791887.00	0.33	2753.53	2698.50
2	7	5	11190.00	4245.00	222.80	0	Spot (Block2, Row5, Column7)	58909.51	65535.00	12984.14	0.05	0.22	2577.00	3088.75	2577.00	1480.78	0.08	0.48	100.00	100.00	73.20	62958.00	56332.51	84182720.00	37.70	15127.33	14802.00
2	8	5	11491.00	4256.00	152.05	0	Spot (Block2, Row5, Column8)	6391.90	5916.50	2404.57	0.03	0.38	2349.00	2567.04	2349.00	1019.44	0.04	0.40	92.00	72.00	0.00	3567.50	4042.90	4039678.00	3.75	3410.58	3222.00
2	1	6	9385.00	4538.00	237.50	0	Spot (Block2, Row6, Column1)	58692.51	65535.00	13822.65	0.05	0.24	2468.00	3376.99	2468.00	2199.38	0.14	0.65	100.00	100.00	74.60	63067.00	56224.51	95435216.00	25.15	14448.89	13777.00
2	2	6	9684.00	4538.00	220.95	0	Spot (Block2, Row6, Column2)	56681.74	65535.00	14724.88	0.06	0.26	2518.00	3192.12	2518.00	1860.82	0.10	0.58	100.00	100.00	66.76	63017.00	54163.74	79128640.00	28.75	15039.77	14379.00
2	3	6	9981.00	4538.00	156.20	0	Spot (Block2, Row6, Column3)	6509.68	6279.00	2198.18	0.02	0.34	2302.00	2570.96	2302.00	1146.96	0.05	0.45	98.00	78.00	0.00	3977.00	4207.68	4354978.00	3.43	3329.76	3250.00
2	4	6	10282.00	4546.00	155.75	0	Spot (Block2, Row6, Column4)	4332.76	4210.50	1039.48	0.01	0.24	2169.00	2219.90	2169.00	351.06	0.01	0.16	100.00	95.00	0.00	2041.50	2163.76	2885617.00	6.02	2828.66	2801.50
2	5	6	10583.00	4543.00	146.10	0	Spot (Block2, Row6, Column5)	35425.20	34792.50	14578.53	0.01	0.41	2322.50	2419.29	2322.50	551.49	0.02	0.23	100.00	100.00	1.03	32470.00	33102.70	20617476.00	59.85	9800.87	8527.00
2	6	6	10858.00	4533.00	191.55	0	Spot (Block2, Row6, Column6)	3097.43	3057.00	513.04	0.01	0.17	2400.00	2629.03	2400.00	979.43	0.04	0.37	27.00	1.00	0.00	657.00	697.43	3202741.00	0.48	2639.71	2616.00
2	7	6	11184.00	4544.00	157.85	0	Spot (Block2, Row6, Column7)	6894.64	6500.00	2214.61	0.03	0.32	2479.00	2623.82	2479.00	813.54	0.02	0.31	99.00	91.00	0.00	4021.00	4415.64	4695251.00	5.25	3609.00	3393.50
2	8	6	11486.00	4558.00	165.35	0	Spot (Block2, Row6, Column8)	6393.74	6005.00	2177.56	0.03	0.34	2455.00	2517.79	2455.00	566.29	0.01	0.22	99.00	93.00	0.00	3550.00	3938.74	4840062.00	6.84	3365.74	3322.50
2	1	7	9376.00	4836.00	179.20	0	Spot (Block2, Row7, Column1)	51850.52	65535.00	17591.01	0.10	0.34	2206.00	2618.57	2206.00	1335.71	0.07	0.51	100.00	100.00	50.11	63329.00	49644.52	46665920.00	36.86	12389.19	12228.00
2	2	7	9709.00	4844.00	188.70	0	Spot (Block2, Row7, Column2)	2516.16	2520.00	317.85	0.00	0.13	2213.00	2425.06	2213.00	937.38	0.04	0.39	2.00	0.00	0.00	307.00	303.16	2513643.00	0.10	2317.33	2302.00
2	3	7	10001.00	4880.00	128.55	0	Spot (Block2, Row7, Column3)	2520.73	2433.00	400.44	0.02	0.16	2167.00	2193.07	2167.00	308.26	0.01	0.14	47.00	20.00	0.00	266.00	353.73	1111644.00	1.06	2333.57	2312.00
2	4	7	10275.00	4851.00	180.20	0	Spot (Block2, Row7, Column4)	2651.06	2527.00	633.21	0.02	0.24	2121.00	2187.75	2121.00	439.68	0.01	0.20	47.00	19.00	0.00	406.00	530.06	2412469.00	1.05	2284.23	2231.00
2	5	7	10582.00	4848.00	196.90	0	Spot (Block2, Row7, Column5)	3035.05	2952.00	526.66	0.01	0.17	2204.00	2557.58	2204.00	1323.55	0.06	0.52	19.00	0.00	0.00	748.00	831.05	3344627.00	0.36	2461.80	2347.00
2	6	7	10879.00	4844.00	210.80	0	Spot (Block2, Row7, Column6)	55654.73	65535.00	15676.64	0.07	0.28	2572.00	3289.80	2572.00	1892.85	0.11	0.58	100.00	100.00	65.93	62963.00	53082.73	70404048.00	27.66	14855.61	14249.50
2	7	7	11164.00	4851.00	161.75	0	Spot (Block2, Row7, Column7)	5079.78	5040.00	1349.98	0.00	0.27	2457.00	2785.15	2457.00	1206.45	0.05	0.43	85.00	53.00	0.00	2583.00	2622.78	3682843.00	1.90	3057.42	3031.50
2	8	7	11482.00	4853.00	191.85	0	Spot (Block2, Row7, Column8)	58465.28	65535.00	10134.53	0.05	0.17	2472.00	2769.00	2472.00	1121.84	0.05	0.41	100.00	100.00	52.37	63063.00	55993.28	60512104.00	49.65	16101.71	14711.00
2	1	8	9375.00	5139.00	152.95	0	Spot (Block2, Row8, Column1)	2862.54	2735.00	450.21	0.02	0.16	2088.50	2197.44	2088.50	647.51	0.02	0.29	49.00	14.00	0.00	646.50	774.04	1852066.00	1.03	2380.60	2406.00
2	2	8	9683.00	5140.00	169.35	0	Spot (Block2, Row8, Column2)	2728.32	2730.50	357.26	0.00	0.13	2141.00	2171.41	2141.00	280.96	0.01	0.13	80.00	53.00	0.00	589.50	587.32	2171739.00	1.98	2378.76	2411.00
2	3	8	9973.00	5142.00	159.60	0	Spot (Block2, Row8, Column3)	4026.87	3701.00	1147.30	0.04	0.28	2147.00	2196.52	2147.00	379.39	0.01	0.17	94.00	85.00	0.00	1554.00	1879.87	2834918.00	4.82	2663.63	2695.00
2	4	8	10280.00	5144.00	163.45	0	Spot (Block2, Row8, Column4)	60592.76	65535.00	10384.89	0.03	0.17	2121.00	2215.29	2121.00	503.89	0.02	0.23	100.00	100.00	75.40	63414.00	58471.76	45081440.00	115.85	15207.66	13696.00
2	5	8	10555.00	5153.00	199.80	0	Spot (Block2, Row8, Column5)	2349.19	2312.00	302.82	0.01	0.13	2146.00	2397.71	2146.00	1118.39	0.05	0.47	0.00	0.00	0.00	166.00	203.19	2659281.00	-0.04	2267.21	2250.50
2	6	8	10881.00	5147.00	243.10	0	Spot (Block2, Row8, Column6)	57591.26	65535.00	15045.62	0.06	0.26	2468.00	3204.46	2468.00	1902.44	0.11	0.59	100.00	100.00	73.24	63067.00	55123.26	98367112.00	28.59	14225.59	13969.00
2	7	8	11188.00	5150.00	155.80	0	Spot (Block2, Row8, Column7)	3614.37	3557.50	694.94	0.01	0.19	2365.00	2734.70	2365.00	1292.55	0.06	0.47	43.00	1.00	0.00	1192.50	1249.37	2414400.00	0.68	2660.80	2589.50
2	8	8	11468.00	5145.00	172.10	0	Spot (Block2, Row8, Column8)	62411.12	65535.00	9514.47	0.02	0.15	2394.00	2731.71	2394.00	1302.45	0.06	0.48	100.00	100.00	86.59	63141.00	60017.12	51676944.00	45.82	16642.34	14689.50
3	1	1	13893.00	3061.00	168.45	0	Spot (Block3, Row1, Column1)	60432.55	65535.00	10853.15	0.04	0.18	525.00	832.42	525.00	745.60	0.20	0.90	100.00	100.00	72.31	65010.00	59907.55	47802616.00	79.94	13205.44	10924.00
3	2	1	14195.00	3069.00	148.65	0	Spot (Block3, Row1, Column2)	682.77	692.00	80.90	0.01	0.12	431.00	585.55	431.00	576.31	0.13	0.98	0.00	0.00	0.00	261.00	251.77	407616.00	0.17	512.43	489.50
3	3	1	14491.00	3061.00	183.85	0	Spot (Block3, Row1, Column3)	499.22	498.00	47.98	0.00	0.10	408.00	416.80	408.00	42.08	0.01	0.10	82.00	54.00	0.00	90.00	91.22	475255.00	1.96	439.36	432.00
3	4	1	14788.00	3061.00	156.15	0	Spot (Block3, Row1, Column4)	574.22	579.00	48.55	0.00	0.08	408.00	412.78	408.00	61.87	0.01	0.15	98.00	79.00	0.00	171.00	166.22	385299.00	2.61	467.89	473.50
3	5	1	15087.00	3069.00	164.25	0	Spot (Block3, Row1, Column5)	735.12	713.50	153.45	0.01	0.21	411.00	415.10	411.00	60.81	0.00	0.15	99.00	92.00	0.00	302.50	324.12	549867.00	5.26	503.36	498.50
3	6	1	15387.00	3069.00	164.05	0	Spot (Block3, Row1, Column6)	677.77	683.00	140.68	0.00	0.21	412.00	414.23	412.00	34.24	0.00	0.08	98.00	93.00	0.00	271.00	265.77	506971.00	7.70	507.87	493.00
3	7	1	15686.00	3077.00	152.55	0	Spot (Block3, Row1, Column7)	1186.45	1180.50	257.69	0.00	0.22	416.00	419.28	416.00	37.22	0.00	0.09	100.00	100.00	0.00	764.50	770.45	759331.00	20.61	628.26	597.50
3	8	1	16002.00	3057.00	246.80	0	Spot (Block3, Row1, Column8)	488.56	486.00	41.91	0.00	0.09	432.00	438.57	432.00	110.82	0.01	0.25	10.00	0.00	0.00	54.00	56.56	863781.00	0.45	445.82	448.00
3	1	2	13887.00	3361.00	147.00	-50	Spot (Block3, Row2, Column1)	510.68	496.00	50.87	0.01	0.10	474.00	533.13	474.00	319.40	0.05	0.60	0.00	0.00	0.00	22.00	36.68	302834.00	-0.07	536.74	522.00
3	2	2	14188.00	3358.00	124.60	0	Spot (Block3, Row2, Column2)	725.86	731.00	74.95	0.00	0.10	412.00	435.37	412.00	189.15	0.02	0.43	92.00	11.00	0.00	319.00	313.86	300508.00	1.54	527.47	516.00
3	3	2	14472.00	3312.00	229.35	0	Spot (Block3, Row2, Column3)	395.64	396.00	22.32	0.00	0.06	373.00	373.54	373.00	39.23	0.00	0.11	21.00	0.00	0.00	23.00	22.64	599795.00	0.56	374.81	377.00
3	4	2	14795.00	3359.00	173.35	0	Spot (Block3, Row2, Column4)	504.16	504.00	48.71	0.00	0.10	363.00	363.68	363.00	69.48	0.00	0.19	91.00	52.00	0.00	141.00	141.16	426011.00	2.02	422.33	417.00
3	5	2	15103.00	3357.00	194.20	0	Spot (Block3, Row2, Column5)	701.79	678.00	171.72	0.01	0.24	374.00	374.61	374.00	66.68	0.00	0.18	99.00	91.00	0.00	304.00	327.79	746707.00	4.91	469.05	467.50
3	6	2	15388.00	3370.00	147.00	-50	Spot (Block3, Row2, Column6)	361.54	361.00	20.40	0.00	0.06	378.00	377.51	378.00	39.62	0.00	0.10	0.00	0.00	0.00	-17.00	-16.46	213309.00	-0.40	374.18	375.00
3	7	2	15691.00	3375.00	193.95	0	Spot (Block3, Row2, Column7)	428.67	425.00	45.70	0.00	0.11	379.00	375.16	379.00	40.06	0.00	0.11	53.00	28.00	0.00	46.00	49.67	456965.00	1.34	379.44	377.00
3	8	2	16000.00	3368.00	185.10	0	Spot (Block3, Row2, Column8)	423.07	424.00	19.82	0.00	0.05	397.00	397.63	397.00	36.30	0.00	0.09	33.00	0.00	0.00	27.00	26.07	408263.00	0.70	411.18	409.00
3	1	3	13884.00	3667.00	157.45	0	Spot (Block3, Row3, Column1)	596.87	587.00	89.04	0.01	0.15	424.00	433.24	424.00	72.19	0.01	0.17	89.00	59.00	0.00	163.00	172.87	408260.00	2.27	484.46	481.00
3	2	3	14133.00	3687.00	222.25	0	Spot (Block3, Row3, Column2)	430.57	422.00	113.00	0.01	0.26	374.00	382.76	374.00	59.29	0.01	0.15	36.00	3.00	0.00	48.00	56.57	608829.00	0.81	398.77	400.50
3	3	3	14476.00	3661.00	151.30	0	Spot (Block3, Row3, Column3)	717.50	719.50	152.15	0.00	0.21	327.00	329.81	327.00	27.85	0.00	0.08	100.00	100.00	0.00	392.50	390.50	450590.00	13.92	445.58	403.00
3	4	3	14787.00	3651.00	193.15	0	Spot (Block3, Row3, Column4)	365.87	358.00	47.08	0.01	0.13	318.00	327.07	318.00	127.77	0.01	0.39	7.00	0.00	0.00	40.00	47.87	383063.00	0.30	328.26	324.50
3	5	3	15085.00	3661.00	147.20	0	Spot (Block3, Row3, Column5)	491.64	484.00	63.57	0.01	0.13	332.00	342.89	332.00	131.68	0.01	0.38	65.00	5.00	0.00	152.00	159.64	291541.00	1.13	395.90	390.50
3	6	3	15390.00	3658.00	183.65	0	Spot (Block3, Row3, Column6)	1585.36	1271.00	890.53	0.10	0.56	340.00	349.46	340.00	68.52	0.01	0.20	100.00	100.00	0.00	931.00	1245.36	1499749.00	18.04	650.79	646.00
3	7	3	15696.00	3671.00	166.70	0	Spot (Block3, Row3, Column7)	532.50	508.00	104.41	0.02	0.20	333.00	345.84	333.00	68.95	0.02	0.20	93.00	68.00	0.00	175.00	199.50	410555.00	2.71	379.64	382.00
3	8	3	15993.00	3673.00	165.40	0	Spot (Block3, Row3, Column8)	2295.94	2064.00	1108.67	0.05	0.48	379.00	377.40	379.00	47.01	0.00	0.12	100.00	100.00	0.00	1685.00	1916.94	1742615.00	40.81	775.58	762.00
3	1	4	13891.00	3954.00	179.20	0	Spot (Block3, Row4, Column1)	515.01	503.00	57.55	0.01	0.11	399.00	401.96	399.00	100.03	0.00	0.25	54.00	6.00	0.00	104.00	116.01	464026.00	1.13	427.15	425.00
3	2	4	14169.00	3967.00	181.80	0	Spot (Block3, Row4, Column2)	500.65	493.00	66.47	0.01	0.13	355.00	357.24	355.00	66.27	0.00	0.19	86.00	53.00	0.00	138.00	145.65	463601.00	2.16	400.50	397.00
3	3	4	14483.00	3969.00	153.85	0	Spot (Block3, Row4, Column3)	957.90	989.00	236.56	0.01	0.25	315.00	320.33	315.00	56.41	0.01	0.18	100.00	99.00	0.00	674.00	642.90	627422.00	11.30	499.27	480.00
3	4	4	14784.00	3967.00	147.00	-50	Spot (Block3, Row4, Column4)	337.87	332.50	30.80	0.01	0.09	308.00	383.27	308.00	1134.94	0.09	2.96	0.00	0.00	0.00	24.50	29.87	198668.00	-0.04	311.84	311.00
3	5	4	15095.00	3965.00	210.25	0	Spot (Block3, Row4, Column5)	376.96	371.00	103.62	0.01	0.27	314.00	396.48	314.00	1181.55	0.10	2.98	0.00	0.00	0.00	57.00	62.96	473460.00	-0.02	334.42	330.00
3	6	4	15389.00	3965.00	206.45	0	Spot (Block3, Row4, Column6)	397.46	399.00	38.96	0.00	0.10	311.00	319.10	311.00	51.49	0.01	0.16	82.00	34.00	0.00	88.00	86.46	481724.00	1.52	326.78	324.50
3	7	4	15685.00	3977.00	181.55	0	Spot (Block3, Row4, Column7)	463.58	450.00	88.10	0.01	0.19	320.00	325.39	320.00	34.64	0.01	0.11	93.00	78.00	0.00	130.00	143.58	428352.00	3.99	342.89	340.00
3	8	4	15984.00	3988.00	152.55	0	Spot (Block3, Row4, Column8)	1415.31	1353.50	509.07	0.02	0.36	355.00	364.12	355.00	154.18	0.01	0.42	99.00	98.00	0.00	998.50	1060.31	900138.00	6.82	621.41	552.00
3	1	5	13872.00	4269.00	165.00	0	Spot (Block3, Row5, Column1)	590.22	584.00	90.85	0.00	0.15	396.00	411.86	396.00	90.14	0.02	0.22	86.00	56.00	0.00	188.00	194.22	445614.00	1.98	449.84	437.00
3	2	5	14161.00	4258.00	167.90	0	Spot (Block3, Row5, Column2)	1182.05	999.50	642.65	0.07	0.54	358.00	393.97	358.00	611.33	0.04	1.55	52.00	20.00	0.00	641.50	824.05	926726.00	1.29	620.21	494.00
3	3	5	14482.00	4265.00	147.00	-50	Spot (Block3, Row5, Column3)	460.16	435.00	82.20	0.02	0.18	312.00	350.00	312.00	585.68	0.05	1.67	0.00	0.00	0.00	123.00	148.16	271032.00	0.19	436.61	406.00
3	4	5	14806.00	4274.00	139.05	0	Spot (Block3, Row5, Column4)	413.55	376.00	272.59	0.04	0.66	305.00	374.39	305.00	1110.37	0.09	2.97	1.00	0.00	0.00	71.00	108.55	216289.00	0.04	341.84	341.00
3	5	5	15086.00	4273.00	148.10	0	Spot (Block3, Row5, Column5)	2445.96	2443.50	813.68	0.00	0.33	309.00	385.21	309.00	1153.96	0.10	3.00	84.00	42.00	0.00	2134.50	2136.96	1477360.00	1.79	889.45	782.50
3	6	5	15392.00	4263.00	207.50	0	Spot (Block3, Row5, Column6)	311.50	312.00	17.56	0.00	0.06	301.00	303.71	301.00	25.67	0.00	0.08	20.00	0.00	0.00	11.00	10.50	382208.00	0.30	297.28	296.00
3	7	5	15699.00	4273.00	179.45	0	Spot (Block3, Row5, Column7)	637.31	601.50	140.10	0.03	0.22	307.00	309.57	307.00	25.27	0.00	0.08	100.00	100.00	0.00	294.50	330.31	573581.00	12.97	413.29	404.50
3	8	5	15975.00	4282.00	161.70	0	Spot (Block3, Row5, Column8)	684.58	697.50	200.87	0.01	0.29	334.00	349.94	334.00	200.53	0.02	0.57	71.00	43.00	0.00	363.50	350.58	494267.00	1.67	428.57	384.00
3	1	6	13864.00	4565.00	193.50	0	Spot (Block3, Row6, Column1)	5525.76	4000.00	4338.27	0.14	0.79	403.00	436.66	403.00	126.22	0.03	0.29	100.00	100.00	0.00	3597.00	5122.76	5807569.00	40.32	1416.69	1384.00
3	2	6	14163.00	4566.00	197.65	0	Spot (Block3, Row6, Column2)	749.67	710.00	185.75	0.02	0.25	347.00	397.67	347.00	619.21	0.06	1.56	15.00	0.00	0.00	363.00	402.67	829135.00	0.57	467.24	469.00
3	3	6	14476.00	4562.00	149.50	0	Spot (Block3, Row6, Column3)	886.78	887.00	208.83	0.00	0.24	311.00	347.42	311.00	594.47	0.05	1.71	47.00	0.00	0.00	576.00	575.78	543598.00	0.91	503.77	479.00
3	4	6	14788.00	4570.00	166.30	0	Spot (Block3, Row6, Column4)	407.86	406.00	42.51	0.00	0.10	301.00	305.36	301.00	51.40	0.01	0.17	88.00	51.00	0.00	105.00	106.86	312831.00	1.99	341.61	338.00
3	5	6	15083.00	4568.00	146.60	0	Spot (Block3, Row6, Column5)	2207.25	2191.00	692.02	0.00	0.31	305.00	315.14	305.00	115.96	0.01	0.37	100.00	100.00	0.00	1886.00	1902.25	1297864.00	16.32	802.75	676.00
3	6	6	15369.00	4583.00	194.30	0	Spot (Block3, Row6, Column6)	336.98	327.00	55.94	0.01	0.17	301.00	310.59	301.00	131.10	0.01	0.42	2.00	1.00	0.00	26.00	35.98	359892.00	0.20	311.27	306.00
3	7	6	15678.00	4579.00	179.15	0	Spot (Block3, Row6, Column7)	644.55	618.00	189.01	0.02	0.29	305.00	315.05	305.00	77.85	0.01	0.25	92.00	79.00	0.00	313.00	339.55	580095.00	4.23	454.98	356.00
3	8	6	15985.00	4571.00	150.35	0	Spot (Block3, Row6, Column8)	733.51	693.00	165.78	0.02	0.23	342.00	348.39	342.00	95.21	0.01	0.27	100.00	88.00	0.00	351.00	391.51	454043.00	4.05	458.47	447.00
3	1	7	13869.00	4868.00	162.40	0	Spot (Block3, Row7, Column1)	1479.92	1418.00	540.43	0.02	0.37	400.00	415.70	400.00	91.74	0.02	0.22	100.00	99.00	0.00	1018.00	1079.92	1081819.00	11.60	688.74	612.00
3	2	7	14179.00	4864.00	147.00	-50	Spot (Block3, Row7, Column2)	356.41	356.00	32.30	0.00	0.09	349.00	367.69	349.00	229.48	0.02	0.62	0.00	0.00	0.00	7.00	7.41	209928.00	-0.05	362.71	360.00
3	3	7	14479.00	4866.00	147.00	-50	Spot (Block3, Row7, Column3)	382.99	345.00	245.17	0.05	0.64	316.00	331.58	316.00	226.85	0.02	0.68	4.00	2.00	0.00	29.00	66.99	225964.00	0.23	513.14	334.00
3	4	7	14779.00	4867.00	147.00	-50	Spot (Block3, Row7, Column4)	298.49	298.00	15.66	0.00	0.05	307.00	318.27	307.00	115.83	0.02	0.36	0.00	0.00	0.00	-9.00	-8.51	175211.00	-0.17	305.89	311.50
3	5	7	15071.00	4833.00	190.35	0	Spot (Block3, Row7, Column5)	385.14	394.00	54.18	0.01	0.14	307.00	321.29	307.00	149.56	0.02	0.47	9.00	0.00	0.00	87.00	78.14	395153.00	0.43	344.61	331.50
3	6	7	15388.00	4866.00	196.55	0	Spot (Block3, Row7, Column6)	517.68	523.00	88.02	0.00	0.17	318.00	328.82	318.00	110.73	0.01	0.34	79.00	42.00	0.00	205.00	199.68	565310.00	1.71	383.34	377.00
3	7	7	15683.00	4885.00	148.55	0	Spot (Block3, Row7, Column7)	799.33	646.00	894.43	0.09	1.12	351.00	390.10	351.00	186.40	0.05	0.48	86.00	22.00	0.00	295.00	448.33	481993.00	2.20	500.97	443.50
3	8	7	15980.00	4875.00	147.00	-50	Spot (Block3, Row7, Column8)	917.31	927.00	115.83	0.00	0.13	406.00	723.26	406.00	803.15	0.25	1.11	0.00	0.00	0.00	521.00	511.31	543963.00	0.24	951.59	920.50
3	1	8	13881.00	5174.00	141.85	0	Spot (Block3, Row8, Column1)	464.01	461.00	33.70	0.00	0.07	409.00	411.21	409.00	34.92	0.00	0.08	67.00	33.00	0.00	52.00	55.01	253815.00	1.51	444.55	452.50
3	2	8	14177.00	5164.00	147.00	-50	Spot (Block3, Row8, Column2)	446.80	450.00	37.03	0.00	0.08	384.00	392.47	384.00	219.13	0.01	0.56	0.00	0.00	0.00	66.00	62.80	263166.00	0.25	431.83	428.00
3	3	8	14484.00	5174.00	162.40	0	Spot (Block3, Row8, Column3)	457.25	449.00	69.98	0.01	0.15	355.00	365.49	355.00	222.76	0.01	0.61	7.00	0.00	0.00	94.00	102.25	334247.00	0.41	398.63	383.50
3	4	8	14777.00	5194.00	163.65	0	Spot (Block3, Row8, Column4)	1818.31	1515.50	1229.22	0.08	0.68	334.00	341.32	334.00	46.05	0.01	0.13	99.00	96.00	0.00	1181.50	1484.31	1352823.00	32.08	764.15	475.50
3	5	8	15077.00	5169.00	147.00	-50	Spot (Block3, Row8, Column5)	308.75	310.00	15.51	0.00	0.05	326.00	339.01	326.00	110.68	0.02	0.33	0.00	0.00	0.00	-16.00	-17.25	180926.00	-0.27	313.64	311.50
3	6	8	15385.00	5190.00	176.65	0	Spot (Block3, Row8, Column6)	2680.65	1812.50	2101.67	0.17	0.78	345.00	358.94	345.00	58.09	0.02	0.16	100.00	100.00	0.00	1467.50	2335.65	2342884.00	39.97	818.82	800.50
3	7	8	15681.00	5196.00	157.60	0	Spot (Block3, Row8, Column7)	470.69	475.00	33.10	0.00	0.07	390.00	474.85	390.00	443.22	0.09	0.93	0.00	0.00	0.00	85.00	80.69	322426.00	-0.01	421.56	420.50
3	8	8	15972.00	5169.00	172.50	0	Spot (Block3, Row8, Column8)	61550.14	65535.00	11159.68	0.03	0.18	516.00	929.42	516.00	1499.92	0.26	1.61	100.00	100.00	85.56	65019.00	61034.14	51148684.00	40.42	14085.25	11129.00
4	1	1	18393.00	3086.00	168.15	0	Spot (Block4, Row1, Column1)	62198.77	65535.00	8869.16	0.02	0.14	1839.00	2064.92	1839.00	715.10	0.05	0.35	100.00	100.00	80.41	63696.00	60359.77	48888720.00	84.09	17125.93	14563.00
4	2	1	18695.00	3098.00	147.05	0	Spot (Block4, Row1, Column2)	5994.27	5122.00	5193.13	0.07	0.87	1833.00	1978.31	1833.00	534.72	0.03	0.27	100.00	98.00	0.00	3289.00	4161.27	3524630.00	7.51	3199.65	3136.00
4	3	1	18983.00	3093.00	192.15	0	Spot (Block4, Row1, Column3)	2152.24	2092.00	304.40	0.01	0.14	1744.00	1774.56	1744.00	225.45	0.01	0.13	64.00	40.00	0.00	348.00	408.24	2238328.00	1.68	1940.23	1859.00
4	4	1	19285.00	3096.00	153.00	0	Spot (Block4, Row1, Column4)	3847.18	3751.50	850.07	0.01	0.22	1704.00	1743.90	1704.00	188.22	0.01	0.11	100.00	100.00	0.00	2047.50	2143.18	2469890.00	11.17	2335.73	2285.00
4	5	1	19588.00	3095.00	152.35	0	Spot (Block4, Row1, Column5)	3227.07	3218.00	585.86	0.00	0.18	1764.00	1784.51	1764.00	208.27	0.01	0.12	100.00	98.00	0.00	1454.00	1463.07	2068553.00	6.93	2261.25	2239.00
4	6	1	19885.00	3098.00	154.85	0	Spot (Block4, Row1, Column6)	13969.23	12747.00	6162.25	0.04	0.44	1802.00	1844.00	1802.00	241.34	0.01	0.13	100.00	100.00	0.00	10945.00	12167.23	9177782.00	50.24	4617.68	4356.00
4	7	1	20185.00	3096.00	151.05	0	Spot (Block4, Row1, Column7)	5153.68	5000.00	1639.06	0.01	0.32	1889.00	1916.83	1889.00	214.93	0.01	0.11	100.00	100.00	0.00	3111.00	3264.68	3221049.00	15.06	2803.78	2660.00
4	8	1	20496.00	3096.00	162.85	0	Spot (Block4, Row1, Column8)	6957.50	6632.50	2199.95	0.02	0.32	1962.00	1996.71	1962.00	302.58	0.01	0.15	100.00	100.00	0.00	4670.50	4995.50	5120723.00	16.40	3190.69	3086.00
4	1	2	18409.00	3400.00	197.90	0	Spot (Block4, Row2, Column1)	1867.18	1862.00	194.08	0.00	0.10	1697.00	1769.38	1697.00	390.69	0.02	0.22	12.00	0.00	0.00	165.00	170.18	2063235.00	0.25	1794.14	1791.00
4	2	2	18688.00	3384.00	129.15	0	Spot (Block4, Row2, Column2)	2681.41	2666.00	363.86	0.00	0.14	1698.00	1721.30	1698.00	185.29	0.01	0.11	99.00	97.00	0.00	968.00	983.41	1195909.00	5.18	2069.93	2056.00
4	3	2	18987.00	3377.00	175.15	0	Spot (Block4, Row2, Column3)	2316.33	2260.00	299.58	0.01	0.13	1683.00	1700.37	1683.00	178.19	0.00	0.10	96.00	80.00	0.00	577.00	633.33	2001308.00	3.46	1882.38	1873.00
4	4	2	19293.00	3398.00	167.35	0	Spot (Block4, Row2, Column4)	2473.59	2436.50	342.68	0.01	0.14	1696.00	1740.02	1696.00	216.52	0.01	0.12	99.00	85.00	0.00	740.50	777.59	1924455.00	3.39	2029.75	2051.00
4	5	2	19598.00	3394.00	196.00	0	Spot (Block4, Row2, Column5)	8987.68	9041.50	2060.95	0.00	0.23	1802.00	1929.96	1802.00	608.08	0.03	0.32	100.00	100.00	0.00	7239.50	7185.68	9778599.00	11.61	3844.27	3634.00
4	6	2	19890.00	3398.00	147.00	-50	Spot (Block4, Row2, Column6)	2615.17	2590.00	498.38	0.00	0.19	1908.00	2342.53	1908.00	1375.64	0.09	0.59	5.00	0.00	0.00	682.00	707.17	1545567.00	0.20	2348.34	2231.00
4	7	2	20192.00	3398.00	154.75	0	Spot (Block4, Row2, Column7)	2562.38	2552.50	249.35	0.00	0.10	1884.00	2033.98	1884.00	708.85	0.03	0.35	39.00	0.00	0.00	668.50	678.38	1686044.00	0.75	2153.86	2118.50
4	8	2	20486.00	3404.00	187.75	0	Spot (Block4, Row2, Column8)	1976.98	1965.00	185.92	0.00	0.09	1869.00	1931.15	1869.00	451.31	0.01	0.23	4.00	0.00	0.00	96.00	107.98	1963138.00	0.10	1896.06	1861.00
4	1	3	18394.00	3690.00	152.75	0	Spot (Block4, Row3, Column1)	3721.29	3729.00	702.42	0.00	0.19	1651.00	1674.85	1651.00	185.35	0.01	0.11	100.00	99.00	0.00	2078.00	2070.29	2396510.00	11.04	2290.64	2224.50
4	2	3	18692.00	3698.00	173.35	0	Spot (Block4, Row3, Column2)	2270.74	2187.00	362.21	0.02	0.16	1690.00	1795.04	1690.00	530.51	0.03	0.30	46.00	11.00	0.00	497.00	580.74	1898342.00	0.90	1854.01	1839.00
4	3	3	18988.00	3694.00	155.15	0	Spot (Block4, Row3, Column3)	3030.27	2907.00	716.44	0.02	0.24	1679.00	1708.31	1679.00	252.91	0.01	0.15	98.00	93.00	0.00	1228.00	1351.27	2003010.00	5.23	2051.34	1993.00
4	4	3	19285.00	3692.00	156.15	0	Spot (Block4, Row3, Column4)	7485.76	7066.00	3160.46	0.03	0.42	1680.00	1692.19	1680.00	178.73	0.00	0.11	100.00	100.00	0.00	5386.00	5805.76	5037919.00	32.42	2951.38	2809.00
4	5	3	19549.00	3699.00	187.95	0	Spot (Block4, Row3, Column5)	2387.04	2186.50	743.50	0.04	0.31	1781.00	2045.06	1781.00	1054.81	0.06	0.52	22.00	2.00	0.00	405.50	606.04	2358393.00	0.32	2069.26	1831.00
4	6	3	19891.00	3696.00	233.20	0	Spot (Block4, Row3, Column6)	59326.81	65535.00	13061.35	0.04	0.22	2118.00	2969.70	2118.00	1829.41	0.15	0.62	100.00	100.00	75.93	63417.00	57208.81	92906944.00	30.81	14142.73	13854.50
4	7	3	20189.00	3700.00	147.00	-50	Spot (Block4, Row3, Column7)	2634.46	2665.00	312.05	0.01	0.12	1897.00	2338.42	1897.00	1339.37	0.09	0.57	2.00	0.00	0.00	768.00	737.46	1554330.00	0.22	2246.91	2205.00
4	8	3	20488.00	3703.00	170.25	0	Spot (Block4, Row3, Column8)	61177.76	65535.00	10155.68	0.03	0.17	1789.00	1913.01	1789.00	596.20	0.03	0.31	100.00	100.00	76.27	63746.00	59388.76	49493308.00	99.40	15385.30	14111.00
4	1	4	18391.00	3991.00	154.85	0	Spot (Block4, Row4, Column1)	7670.71	7014.50	3399.97	0.04	0.44	1613.00	1729.60	1613.00	527.13	0.03	0.30	100.00	99.00	0.00	5401.50	6057.71	5062669.00	11.27	2936.48	2659.00
4	2	4	18687.00	3993.00	174.60	0	Spot (Block4, Row4, Column2)	39961.06	38821.50	17014.08	0.01	0.43	1765.00	2004.88	1765.00	838.91	0.06	0.42	100.00	100.00	10.71	37056.50	38196.06	33966976.00	45.24	9018.92	8810.00
4	3	4	18988.00	3993.00	157.75	0	Spot (Block4, Row4, Column3)	44549.20	49221.00	20591.17	0.04	0.46	1795.00	2008.70	1795.00	823.52	0.05	0.41	100.00	100.00	35.13	47426.00	42754.20	30560956.00	51.66	9900.50	8388.00
4	4	4	19282.00	4002.00	191.00	0	Spot (Block4, Row4, Column4)	2173.39	2112.00	259.10	0.01	0.12	1760.00	1792.25	1760.00	262.74	0.01	0.15	67.00	30.00	0.00	352.00	413.39	2234241.00	1.45	1890.33	1901.00
4	5	4	19586.00	4008.00	164.75	0	Spot (Block4, Row4, Column5)	2407.47	2320.00	454.13	0.02	0.19	1803.00	1877.21	1803.00	374.82	0.02	0.20	68.00	28.00	0.00	517.00	604.47	1815229.00	1.41	1994.20	1994.00
4	6	4	19892.00	3995.00	200.75	0	Spot (Block4, Row4, Column6)	9567.61	9470.50	2074.55	0.00	0.22	1995.00	2315.16	1995.00	1080.30	0.06	0.47	100.00	99.00	0.00	7475.50	7572.61	10945346.00	6.71	4048.46	3999.50
4	7	4	20183.00	3966.00	196.45	0	Spot (Block4, Row4, Column7)	2641.04	2437.00	946.82	0.03	0.36	1988.00	2437.61	1988.00	1321.66	0.09	0.54	15.00	2.00	0.00	449.00	653.04	2884016.00	0.15	2148.04	2028.50
4	8	4	20485.00	4006.00	159.60	0	Spot (Block4, Row4, Column8)	2690.22	2667.50	355.92	0.00	0.13	1780.00	1979.51	1780.00	759.89	0.05	0.38	63.00	5.00	0.00	887.50	910.22	1888537.00	0.94	2073.26	2041.00
4	1	5	18389.00	4305.00	192.35	0	Spot (Block4, Row5, Column1)	5980.74	4706.00	3670.63	0.10	0.61	1685.00	2132.18	1685.00	1283.17	0.10	0.60	73.00	56.00	0.00	3021.00	4295.74	6261831.00	3.00	2873.22	1878.00
4	2	5	18684.00	4290.00	171.35	0	Spot (Block4, Row5, Column2)	62028.57	65535.00	9019.52	0.02	0.15	1915.00	2371.63	1915.00	1279.54	0.09	0.54	100.00	100.00	80.42	63620.00	60113.57	50677856.00	46.62	15647.78	13919.00
4	3	5	18989.00	4287.00	172.75	0	Spot (Block4, Row5, Column3)	59117.04	65535.00	12538.20	0.04	0.21	1915.00	2150.62	1915.00	883.69	0.05	0.41	100.00	100.00	70.50	63620.00	57202.04	49304104.00	64.46	13682.38	13040.00
4	4	5	19280.00	4295.00	157.55	0	Spot (Block4, Row5, Column4)	4163.29	4138.50	1034.47	0.00	0.25	1808.00	1942.37	1808.00	637.72	0.03	0.33	99.00	82.00	0.00	2330.50	2355.29	2839363.00	3.48	2342.70	2311.00
4	5	5	19587.00	4296.00	155.75	0	Spot (Block4, Row5, Column5)	52982.15	65535.00	16124.04	0.09	0.30	1822.00	1878.81	1822.00	342.10	0.01	0.18	100.00	100.00	51.80	63713.00	51160.15	35286392.00	149.38	12547.25	10977.00
4	6	5	19871.00	4296.00	164.20	0	Spot (Block4, Row5, Column6)	2576.21	2530.50	417.09	0.01	0.16	1907.00	2095.44	1907.00	708.75	0.04	0.34	39.00	3.00	0.00	623.50	669.21	1921854.00	0.68	2112.54	2028.50
4	7	5	20193.00	4296.00	225.00	0	Spot (Block4, Row5, Column7)	59956.84	65535.00	12304.27	0.04	0.21	2127.00	2634.28	2127.00	1416.21	0.09	0.54	100.00	100.00	78.56	63408.00	57829.84	87238280.00	40.48	14660.74	13912.50
4	8	5	20509.00	4306.00	159.40	0	Spot (Block4, Row5, Column8)	2969.09	2988.00	708.98	0.00	0.24	1720.00	2048.28	1720.00	1040.76	0.08	0.51	59.00	13.00	0.00	1268.00	1249.09	2075391.00	0.88	2366.28	2020.00
4	1	6	18384.00	4588.00	229.00	0	Spot (Block4, Row6, Column1)	57064.48	65535.00	14466.38	0.06	0.25	1838.00	2662.81	1838.00	1822.94	0.16	0.68	100.00	100.00	65.70	63697.00	55226.48	86168352.00	29.84	13275.74	13077.00
4	2	6	18686.00	4591.00	226.45	0	Spot (Block4, Row6, Column2)	57900.23	65535.00	14045.03	0.05	0.24	2018.00	2638.85	2018.00	1650.45	0.12	0.63	100.00	100.00	70.70	63517.00	55882.23	85172264.00	33.48	14148.87	13667.00
4	3	6	18976.00	4593.00	155.00	0	Spot (Block4, Row6, Column3)	25578.47	23442.00	13766.98	0.04	0.54	1828.00	2100.47	1828.00	977.12	0.06	0.47	100.00	100.00	0.15	21614.00	23750.47	16907372.00	24.03	6523.08	6112.00
4	4	6	19290.00	4596.00	156.00	0	Spot (Block4, Row6, Column4)	2990.46	2902.00	550.72	0.01	0.18	1774.00	1804.86	1774.00	217.49	0.01	0.12	99.00	93.00	0.00	1128.00	1216.46	2000619.00	5.45	2140.14	2123.50
4	5	6	19588.00	4600.00	148.70	0	Spot (Block4, Row6, Column5)	9469.34	9251.00	3479.64	0.01	0.37	1810.00	1891.87	1810.00	407.07	0.02	0.22	100.00	100.00	0.00	7441.00	7659.34	5710011.00	18.61	3876.59	3504.50
4	6	6	19879.00	4579.00	157.95	0	Spot (Block4, Row6, Column6)	2154.69	2107.00	236.62	0.01	0.11	1894.00	2094.07	1894.00	906.77	0.04	0.43	0.00	0.00	0.00	213.00	260.69	1463034.00	0.07	2024.69	2007.00
4	7	6	20193.00	4595.00	163.85	0	Spot (Block4, Row6, Column7)	3675.35	3674.00	745.61	0.00	0.20	1968.50	2148.26	1968.50	829.28	0.04	0.39	88.00	53.00	0.00	1705.50	1706.85	2745487.00	1.84	2530.32	2379.00
4	8	6	20484.00	4612.00	172.60	0	Spot (Block4, Row6, Column8)	2854.20	2840.50	439.51	0.00	0.15	1811.00	1878.19	1811.00	382.83	0.02	0.20	93.00	68.00	0.00	1029.50	1043.20	2380400.00	2.55	2134.18	2140.00
4	1	7	18383.00	4889.00	169.75	0	Spot (Block4, Row7, Column1)	45272.94	47208.00	18521.12	0.02	0.41	1687.00	2024.10	1687.00	1090.51	0.08	0.54	100.00	100.00	31.21	45521.00	43585.94	36263872.00	39.66	9296.60	9163.00
4	2	7	18705.00	4896.00	194.90	0	Spot (Block4, Row7, Column2)	2036.26	1989.00	247.50	0.01	0.12	1755.00	1977.24	1755.00	890.70	0.05	0.45	0.00	0.00	0.00	234.00	281.26	2186946.00	0.07	1846.67	1818.00
4	3	7	18967.00	4880.00	155.80	0	Spot (Block4, Row7, Column3)	1944.04	1913.50	206.90	0.01	0.11	1722.00	1818.50	1722.00	521.02	0.02	0.29	9.00	0.00	0.00	191.50	222.04	1302507.00	0.24	1843.60	1795.00
4	4	7	19281.00	4900.00	195.45	0	Spot (Block4, Row7, Column4)	2085.42	2014.00	255.20	0.02	0.12	1775.00	1822.03	1775.00	365.19	0.01	0.20	33.00	7.00	0.00	239.00	310.42	2252250.00	0.72	1890.60	1852.00
4	5	7	19579.00	4897.00	209.95	0	Spot (Block4, Row7, Column5)	2420.28	2386.00	318.03	0.01	0.13	1878.00	2062.42	1878.00	851.71	0.04	0.41	14.00	0.00	0.00	508.00	542.28	3030189.00	0.42	2040.00	2016.50
4	6	7	19885.00	4899.00	219.35	0	Spot (Block4, Row7, Column6)	56173.25	65535.00	15028.11	0.07	0.27	2095.00	2803.75	2095.00	1772.09	0.13	0.63	100.00	100.00	65.82	63440.00	54078.25	77070600.00	30.12	14343.15	13466.00
4	7	7	20182.00	4900.00	147.00	-50	Spot (Block4, Row7, Column7)	2970.87	2946.00	497.28	0.00	0.17	1976.00	2295.59	1976.00	1182.60	0.07	0.52	33.00	0.00	0.00	970.00	994.87	1749844.00	0.57	2552.92	2383.00
4	8	7	20491.00	4899.00	197.15	0	Spot (Block4, Row7, Column8)	12120.47	12357.50	2564.08	0.01	0.21	1907.00	2053.76	1907.00	729.18	0.03	0.36	100.00	100.00	0.00	10450.50	10213.47	13332514.00	13.81	4960.92	4600.50
4	1	8	18380.00	5199.00	159.75	0	Spot (Block4, Row8, Column1)	2684.52	2606.00	570.55	0.01	0.21	1571.00	1650.93	1571.00	483.33	0.02	0.29	93.00	54.00	0.00	1035.00	1113.52	1879161.00	2.14	1939.90	1959.50
4	2	8	18681.00	5188.00	188.90	0	Spot (Block4, Row8, Column2)	2126.90	2087.00	292.19	0.01	0.14	1625.00	1661.43	1625.00	173.98	0.01	0.10	89.00	62.00	0.00	462.00	501.90	2141785.00	2.68	1835.13	1823.50
4	3	8	18983.00	5180.00	183.95	0	Spot (Block4, Row8, Column3)	2361.18	2282.50	535.09	0.01	0.23	1687.00	1732.10	1687.00	347.29	0.01	0.20	75.00	41.00	0.00	595.50	674.18	2247844.00	1.81	1891.55	1867.00
4	4	8	19282.00	5201.00	169.65	0	Spot (Block4, Row8, Column4)	63917.92	65535.00	5940.98	0.01	0.09	1812.00	1906.30	1812.00	482.61	0.02	0.25	100.00	100.00	90.41	63723.00	62105.92	51326616.00	128.49	17416.81	16106.00
4	5	8	19559.00	5199.00	193.75	0	Spot (Block4, Row8, Column5)	2236.56	2203.00	244.86	0.01	0.11	1945.00	2148.74	1945.00	907.30	0.04	0.42	0.00	0.00	0.00	258.00	291.56	2377466.00	0.10	2018.66	1988.00
4	6	8	19882.00	5205.00	230.90	0	Spot (Block4, Row8, Column6)	58058.46	65535.00	14108.74	0.05	0.24	2144.00	2785.59	2144.00	1676.79	0.11	0.60	100.00	100.00	71.61	63391.00	55914.46	89178896.00	32.96	13748.09	13459.50
4	7	8	20185.00	5200.00	154.20	0	Spot (Block4, Row8, Column7)	7345.93	7276.00	2624.68	0.00	0.36	1955.00	2283.33	1955.00	1165.81	0.07	0.51	99.00	87.00	0.00	5321.00	5390.93	4833624.00	4.34	3281.15	3011.00
4	8	8	20473.00	5201.00	169.10	0	Spot (Block4, Row8, Column8)	62735.47	65535.00	8783.07	0.02	0.14	2017.00	2198.54	2017.00	734.84	0.04	0.33	100.00	100.00	88.12	63518.00	60718.47	50188884.00	82.38	17225.36	15066.50
5	1	1	4858.00	7509.00	165.50	0	Spot (Block5, Row1, Column1)	59131.54	65535.00	11382.69	0.04	0.19	694.50	847.53	694.50	532.82	0.09	0.63	100.00	100.00	66.49	64840.50	58437.04	44999528.00	109.39	12333.62	11238.00
5	2	1	5158.00	7499.00	128.15	0	Spot (Block5, Row1, Column2)	1044.33	970.00	423.89	0.03	0.41	655.00	677.39	655.00	297.53	0.01	0.44	52.00	11.00	0.00	315.00	389.33	458462.00	1.23	822.97	853.00
5	3	1	5463.00	7513.00	153.95	0	Spot (Block5, Row1, Column3)	12364.47	10699.00	8773.26	0.06	0.71	601.00	594.61	601.00	136.40	0.00	0.23	100.00	100.00	0.00	10098.00	11763.47	8061637.00	86.29	2513.11	2284.00
5	4	1	5751.00	7505.00	158.40	0	Spot (Block5, Row1, Column4)	803.68	798.00	75.57	0.00	0.09	618.00	631.60	618.00	261.93	0.01	0.41	19.00	0.00	0.00	180.00	185.68	557755.00	0.66	654.54	650.00
5	5	1	6060.00	7512.00	156.40	0	Spot (Block5, Row1, Column5)	26536.99	19840.50	21488.16	0.13	0.81	635.00	645.97	635.00	223.92	0.01	0.35	100.00	100.00	12.09	19205.50	25901.99	17992096.00	115.63	4191.50	3559.50
5	6	1	6351.00	7500.00	155.75	0	Spot (Block5, Row1, Column6)	17005.85	10094.00	16222.68	0.23	0.95	674.00	679.41	674.00	350.61	0.00	0.52	98.00	96.00	1.05	9420.00	16331.85	11342899.00	46.57	4632.80	2072.50
5	7	1	6654.00	7516.00	159.30	0	Spot (Block5, Row1, Column7)	31607.99	24222.00	22559.08	0.12	0.71	645.00	670.39	645.00	319.33	0.02	0.48	100.00	100.00	20.74	23577.00	30962.99	22094064.00	96.88	5741.53	4472.00
5	8	1	6955.00	7482.00	174.25	0	Spot (Block5, Row1, Column8)	753.68	721.00	88.34	0.02	0.12	650.00	672.58	650.00	474.53	0.01	0.71	0.00	0.00	0.00	71.00	103.68	635356.00	0.17	686.84	686.50
5	1	2	4856.00	7807.00	147.00	-50	Spot (Block5, Row2, Column1)	562.81	563.00	51.99	0.00	0.09	504.00	559.35	504.00	300.47	0.05	0.54	0.00	0.00	0.00	59.00	58.81	333745.00	0.01	531.12	514.00
5	2	2	5152.00	7809.00	136.20	0	Spot (Block5, Row2, Column2)	9348.79	8980.00	4025.38	0.02	0.43	452.00	486.68	452.00	134.56	0.03	0.28	100.00	100.00	0.00	8528.00	8896.79	4711790.00	65.86	2389.90	2187.00
5	3	2	5460.00	7809.00	149.25	0	Spot (Block5, Row2, Column3)	539.13	540.00	30.26	0.00	0.06	424.00	443.20	424.00	118.35	0.02	0.27	46.00	0.00	0.00	116.00	115.13	325093.00	0.81	481.25	481.00
5	4	2	5756.00	7810.00	172.95	0	Spot (Block5, Row2, Column4)	4159.12	3429.00	2102.99	0.08	0.51	425.00	442.94	425.00	110.80	0.02	0.25	100.00	100.00	0.00	3004.00	3734.12	3472865.00	33.54	1274.06	1196.00
5	5	2	6065.00	7803.00	188.35	0	Spot (Block5, Row2, Column5)	1275.37	1165.50	517.64	0.04	0.41	423.00	445.73	423.00	134.50	0.02	0.30	97.00	92.00	0.00	742.50	852.37	1272824.00	6.17	722.21	555.00
5	6	2	6357.00	7816.00	147.00	-50	Spot (Block5, Row2, Column6)	456.66	456.00	31.17	0.00	0.07	420.00	460.14	420.00	339.60	0.04	0.74	0.00	0.00	0.00	36.00	36.66	271259.00	-0.01	436.10	433.50
5	7	2	6665.00	7812.00	155.40	0	Spot (Block5, Row2, Column7)	981.00	919.50	282.10	0.03	0.29	416.00	447.24	416.00	138.79	0.03	0.31	97.00	86.00	0.00	503.50	565.00	651386.00	3.85	645.39	586.00
5	8	2	6957.00	7820.00	147.00	-50	Spot (Block5, Row2, Column8)	434.73	433.00	25.81	0.00	0.06	445.00	475.48	445.00	466.57	0.03	0.98	0.00	0.00	0.00	-12.00	-10.27	255622.00	-0.09	427.73	426.00
5	1	3	4858.00	8108.00	153.75	0	Spot (Block5, Row3, Column1)	5857.90	4799.00	4417.62	0.09	0.75	399.00	400.78	399.00	53.45	0.00	0.13	100.00	100.00	0.00	4400.00	5458.90	3807638.00	102.10	1315.18	1188.00
5	2	3	5157.00	8103.00	149.05	0	Spot (Block5, Row3, Column2)	561.75	568.50	53.86	0.01	0.10	367.00	382.17	367.00	96.68	0.02	0.25	98.00	54.00	0.00	201.50	194.75	342670.00	1.86	438.79	430.00
5	3	3	5448.00	8116.00	146.25	0	Spot (Block5, Row3, Column3)	856.67	867.50	220.82	0.01	0.26	346.00	348.21	346.00	30.63	0.00	0.09	100.00	100.00	0.00	521.50	510.67	502008.00	16.60	485.22	462.50
5	4	3	5751.00	8111.00	153.30	0	Spot (Block5, Row3, Column4)	499.63	501.00	40.43	0.00	0.08	344.00	354.28	344.00	68.80	0.01	0.19	96.00	70.00	0.00	157.00	155.63	319761.00	2.11	404.46	405.00
5	5	3	6057.00	8111.00	151.20	0	Spot (Block5, Row3, Column5)	559.08	559.00	98.31	0.00	0.18	338.00	345.08	338.00	43.98	0.01	0.13	100.00	91.00	0.00	221.00	221.08	348866.00	4.87	409.74	403.00
5	6	3	6359.00	8111.00	182.50	0	Spot (Block5, Row3, Column6)	972.54	929.00	311.46	0.02	0.32	348.00	353.69	348.00	42.66	0.01	0.12	100.00	100.00	0.00	581.00	624.54	913212.00	14.50	516.70	506.00
5	7	3	6662.00	8123.00	151.65	0	Spot (Block5, Row3, Column7)	1320.88	1224.00	596.18	0.03	0.45	357.50	360.51	357.50	44.00	0.00	0.12	100.00	100.00	0.00	866.50	963.38	832153.00	21.83	605.85	570.00
5	8	3	6970.00	8126.00	162.05	0	Spot (Block5, Row3, Column8)	1065.49	1006.00	336.58	0.02	0.32	389.00	391.05	389.00	41.91	0.00	0.11	100.00	100.00	0.00	617.00	676.49	773543.00	16.09	604.02	548.00
5	1	4	4844.00	8407.00	154.70	0	Spot (Block5, Row4, Column1)	560.91	554.00	96.40	0.01	0.17	350.00	355.08	350.00	38.28	0.01	0.11	99.00	92.00	0.00	204.00	210.91	367954.00	5.38	425.62	406.00
5	2	4	5173.00	8368.00	134.35	0	Spot (Block5, Row4, Column2)	369.40	369.00	18.33	0.00	0.05	337.00	341.70	337.00	30.73	0.01	0.09	53.00	5.00	0.00	32.00	32.40	179899.00	0.90	350.79	350.50
5	3	4	5453.00	8416.00	146.10	0	Spot (Block5, Row4, Column3)	1630.53	1608.00	509.98	0.01	0.31	323.00	324.93	323.00	25.46	0.00	0.08	100.00	100.00	0.00	1285.00	1307.53	948969.00	51.28	672.17	563.00
5	4	4	5753.00	8413.00	147.00	-50	Spot (Block5, Row4, Column4)	351.71	347.00	27.45	0.01	0.08	316.00	323.24	316.00	118.41	0.01	0.37	0.00	0.00	0.00	31.00	35.71	206453.00	0.24	333.65	330.00
5	5	4	6037.00	8414.00	165.60	0	Spot (Block5, Row4, Column5)	415.19	408.00	44.81	0.01	0.11	321.00	329.74	321.00	120.86	0.01	0.37	29.00	0.00	0.00	87.00	94.19	316372.00	0.71	349.33	349.00
5	6	4	6364.00	8411.00	190.05	0	Spot (Block5, Row4, Column6)	542.24	524.00	79.51	0.01	0.15	324.00	329.78	324.00	33.83	0.01	0.10	100.00	99.00	0.00	200.00	218.24	551459.00	6.28	393.71	393.00
5	7	4	6649.00	8425.00	157.70	0	Spot (Block5, Row4, Column7)	801.71	750.00	304.61	0.03	0.38	337.00	342.65	337.00	36.96	0.01	0.11	100.00	97.00	0.00	413.00	464.71	545962.00	12.42	434.12	415.00
5	8	4	6953.00	8428.00	146.45	0	Spot (Block5, Row4, Column8)	1282.45	1270.50	316.97	0.00	0.25	369.00	369.97	369.00	37.12	0.00	0.10	100.00	100.00	0.00	901.50	913.45	748950.00	24.58	619.44	573.00
5	1	5	4848.00	8709.00	149.80	0	Spot (Block5, Row5, Column1)	948.16	870.00	430.08	0.04	0.45	340.00	343.87	340.00	34.76	0.00	0.10	100.00	99.00	0.00	530.00	608.16	581220.00	17.39	500.46	456.50
5	2	5	5148.00	8719.00	150.40	0	Spot (Block5, Row5, Column2)	447.20	452.00	32.70	0.00	0.07	332.00	336.25	332.00	31.90	0.01	0.09	99.00	94.00	0.00	120.00	115.20	276816.00	3.48	388.42	388.50
5	3	5	5458.00	8716.00	167.60	0	Spot (Block5, Row5, Column3)	438.95	436.50	42.22	0.00	0.10	315.00	319.40	315.00	27.29	0.01	0.09	99.00	97.00	0.00	121.50	123.95	345017.00	4.38	358.55	361.00
5	4	5	5753.00	8721.00	161.35	0	Spot (Block5, Row5, Column4)	431.59	433.00	33.79	0.00	0.08	315.00	323.29	315.00	121.74	0.01	0.38	47.00	0.00	0.00	118.00	116.59	310316.00	0.89	354.78	351.00
5	5	5	6053.00	8713.00	145.65	0	Spot (Block5, Row5, Column5)	5090.66	5117.50	1888.93	0.00	0.37	328.00	341.79	328.00	123.13	0.02	0.36	100.00	100.00	0.00	4789.50	4762.66	2952583.00	38.57	1427.35	1364.00
5	6	5	6352.00	8717.00	147.00	-50	Spot (Block5, Row5, Column6)	326.42	324.00	17.05	0.00	0.05	330.00	338.57	330.00	41.55	0.01	0.12	0.00	0.00	0.00	-6.00	-3.58	194546.00	-0.29	315.32	318.00
5	7	5	6657.00	8726.00	198.65	0	Spot (Block5, Row5, Column7)	966.16	963.50	281.40	0.00	0.29	345.00	361.64	345.00	59.97	0.02	0.17	100.00	100.00	0.00	618.50	621.16	1082095.00	10.08	536.95	530.50
5	8	5	6953.00	8722.00	150.65	0	Spot (Block5, Row5, Column8)	1296.81	1160.00	580.73	0.05	0.45	371.00	371.93	371.00	37.83	0.00	0.10	100.00	100.00	0.00	789.00	925.81	807915.00	24.45	559.58	535.00
5	1	6	4844.00	9010.00	190.65	0	Spot (Block5, Row6, Column1)	662.24	636.00	145.64	0.02	0.22	327.00	332.60	327.00	31.56	0.01	0.09	100.00	100.00	0.00	309.00	335.24	678797.00	10.44	441.72	439.00
5	2	6	5152.00	9013.00	178.65	0	Spot (Block5, Row6, Column2)	538.57	545.50	58.20	0.01	0.11	326.00	330.91	326.00	29.50	0.01	0.09	100.00	100.00	0.00	219.50	212.57	482561.00	7.04	413.21	408.00
5	3	6	5444.00	9016.00	146.30	0	Spot (Block5, Row6, Column3)	1873.20	1879.50	609.82	0.00	0.33	313.00	317.15	313.00	28.01	0.01	0.09	100.00	100.00	0.00	1566.50	1560.20	1090202.00	55.56	735.59	654.50
5	4	6	5755.00	9011.00	151.80	0	Spot (Block5, Row6, Column4)	538.98	528.00	80.58	0.01	0.15	312.00	315.04	312.00	30.91	0.00	0.10	100.00	99.00	0.00	216.00	226.98	341174.00	7.24	387.89	385.50
5	5	6	6049.00	9016.00	144.60	0	Spot (Block5, Row6, Column5)	4386.48	4287.00	1485.53	0.01	0.34	323.00	331.69	323.00	43.03	0.01	0.13	100.00	100.00	0.00	3964.00	4063.48	2504679.00	94.22	1254.83	1163.00
5	6	6	6336.00	9027.00	192.40	0	Spot (Block5, Row6, Column6)	375.37	378.00	30.16	0.00	0.08	327.00	334.58	327.00	37.26	0.01	0.11	62.00	23.00	0.00	51.00	48.37	391133.00	1.09	342.62	338.00
5	7	6	6661.00	9018.00	173.80	0	Spot (Block5, Row6, Column7)	1349.79	1303.00	511.75	0.02	0.38	370.00	410.03	370.00	117.11	0.04	0.29	100.00	97.00	0.00	933.00	979.79	1135174.00	8.02	620.16	593.00
5	8	6	6962.00	9024.00	149.55	0	Spot (Block5, Row6, Column8)	1498.46	1514.00	585.77	0.00	0.39	395.00	411.90	395.00	87.07	0.02	0.21	100.00	100.00	0.00	1119.00	1103.46	920057.00	12.48	671.55	573.50
5	1	7	4847.00	9307.00	174.75	0	Spot (Block5, Row7, Column1)	379.07	381.50	16.61	0.00	0.04	315.00	317.13	315.00	23.67	0.00	0.07	99.00	81.00	0.00	66.50	64.07	322213.00	2.62	348.45	346.00
5	2	7	5148.00	9310.00	147.00	-50	Spot (Block5, Row7, Column2)	327.13	327.00	16.70	0.00	0.05	316.00	316.97	316.00	22.35	0.00	0.07	26.00	1.00	0.00	11.00	11.13	192026.00	0.45	315.08	315.00
5	3	7	5448.00	9311.00	147.00	-50	Spot (Block5, Row7, Column3)	307.59	308.00	16.00	0.00	0.05	312.00	313.79	312.00	24.82	0.00	0.08	3.00	0.00	0.00	-4.00	-4.41	181476.00	-0.25	307.62	307.00
5	4	7	5748.00	9313.00	147.00	-50	Spot (Block5, Row7, Column4)	310.73	309.50	17.46	0.00	0.06	309.00	309.92	309.00	24.21	0.00	0.08	12.00	0.00	0.00	0.50	1.73	182087.00	0.03	308.61	309.00
5	5	7	6047.00	9321.00	167.00	0	Spot (Block5, Row7, Column5)	556.09	576.00	66.25	0.02	0.12	319.00	323.39	319.00	30.93	0.01	0.10	100.00	99.00	0.00	257.00	237.09	430416.00	7.52	395.19	396.00
5	6	7	6352.00	9323.00	175.20	0	Spot (Block5, Row7, Column6)	712.59	713.00	132.08	0.00	0.19	338.00	345.85	338.00	41.03	0.01	0.12	100.00	98.00	0.00	375.00	374.59	609266.00	8.94	455.95	425.50
5	7	7	6643.00	9322.00	144.75	0	Spot (Block5, Row7, Column7)	1425.84	1433.50	354.73	0.00	0.25	393.00	551.85	393.00	406.27	0.15	0.74	100.00	66.00	0.00	1040.50	1032.84	804172.00	2.15	838.44	807.00
5	8	7	6960.00	9321.00	170.45	0	Spot (Block5, Row7, Column8)	1338.98	1351.00	331.12	0.00	0.25	492.00	700.60	492.00	654.92	0.15	0.93	72.00	8.00	0.00	859.00	846.98	1083234.00	0.97	953.38	851.00
5	1	8	4828.00	9622.00	146.10	0	Spot (Block5, Row8, Column1)	395.85	392.50	45.25	0.00	0.11	321.00	323.19	321.00	26.74	0.00	0.08	84.00	66.00	0.00	71.50	74.85	231179.00	2.72	352.06	349.50
5	2	8	5145.00	9609.00	176.05	0	Spot (Block5, Row8, Column2)	409.91	411.00	30.29	0.00	0.07	315.00	314.06	315.00	20.16	0.00	0.06	99.00	94.00	0.00	96.00	94.91	354984.00	4.75	348.28	345.00
5	3	8	5446.00	9613.00	151.45	0	Spot (Block5, Row8, Column3)	676.73	665.00	180.36	0.01	0.27	318.00	319.51	318.00	23.45	0.00	0.07	100.00	99.00	0.00	347.00	358.73	425666.00	15.23	407.44	388.00
5	4	8	5748.00	9622.00	149.10	0	Spot (Block5, Row8, Column4)	977.42	978.00	230.52	0.00	0.24	319.00	322.43	319.00	32.30	0.00	0.10	100.00	100.00	0.00	659.00	658.42	593295.00	20.28	502.96	474.50
5	5	8	6046.00	9615.00	147.00	-50	Spot (Block5, Row8, Column5)	317.72	313.00	28.49	0.01	0.09	328.00	335.38	328.00	41.52	0.01	0.12	4.00	0.00	0.00	-15.00	-10.28	187457.00	-0.43	322.88	322.00
5	6	8	6350.00	9622.00	164.55	0	Spot (Block5, Row8, Column6)	1648.17	1582.50	656.02	0.02	0.40	346.00	353.92	346.00	43.30	0.01	0.12	100.00	100.00	0.00	1236.50	1302.17	1236130.00	29.89	649.72	647.00
5	7	8	6623.00	9633.00	158.20	0	Spot (Block5, Row8, Column7)	626.74	617.00	179.85	0.01	0.29	386.00	605.98	386.00	679.55	0.20	1.12	0.00	0.00	0.00	231.00	240.74	431824.00	0.03	541.66	405.00
5	8	8	6936.00	9621.00	166.10	0	Spot (Block5, Row8, Column8)	62312.51	65535.00	9911.80	0.02	0.16	605.00	849.52	605.00	743.12	0.15	0.87	100.00	100.00	87.57	64930.00	61707.51	47607228.00	82.71	16013.71	11919.50
6	1	1	9360.00	7538.00	166.15	0	Spot (Block6, Row1, Column1)	62060.84	65535.00	7939.02	0.02	0.13	2608.00	2782.16	2608.00	837.77	0.03	0.30	100.00	100.00	75.88	62927.00	59452.84	47601132.00	70.76	16688.23	16087.50
6	2	1	9662.00	7544.00	159.90	0	Spot (Block6, Row1, Column2)	53387.56	65535.00	15408.86	0.09	0.29	2541.00	2745.49	2541.00	869.56	0.03	0.32	100.00	100.00	51.43	62994.00	50846.56	37371604.00	58.24	13229.36	11510.00
6	3	1	9966.00	7546.00	153.90	0	Spot (Block6, Row1, Column3)	36092.93	32440.00	20132.94	0.05	0.56	2521.00	2607.15	2521.00	559.36	0.01	0.21	100.00	100.00	13.87	29919.00	33571.93	23424400.00	59.86	8642.08	7999.00
6	4	1	10258.00	7547.00	155.35	0	Spot (Block6, Row1, Column4)	50596.80	57698.00	16722.42	0.06	0.33	2644.00	2774.33	2644.00	707.48	0.02	0.26	100.00	100.00	43.69	55054.00	47952.80	33697728.00	67.60	12193.59	10717.00
6	5	1	10560.00	7547.00	159.10	0	Spot (Block6, Row1, Column5)	49671.02	65535.00	19466.17	0.12	0.39	2642.00	2765.26	2642.00	642.64	0.02	0.23	100.00	100.00	50.79	62893.00	47029.02	34620976.00	72.99	12186.97	10734.00
6	6	1	10856.00	7550.00	158.00	0	Spot (Block6, Row1, Column6)	59740.47	65535.00	9924.63	0.04	0.17	2771.00	2907.52	2771.00	771.21	0.02	0.27	100.00	100.00	66.76	62764.00	56969.47	41161556.00	73.69	16720.69	14770.00
6	7	1	11155.00	7551.00	166.40	0	Spot (Block6, Row1, Column7)	64187.21	65535.00	5669.16	0.01	0.09	2791.50	2886.60	2791.50	658.05	0.01	0.23	100.00	100.00	92.20	62743.50	61395.71	49360464.00	93.15	19816.79	18236.00
6	8	1	11465.00	7548.00	160.70	0	Spot (Block6, Row1, Column8)	8720.92	8329.00	2697.65	0.02	0.31	2752.00	2807.82	2752.00	482.66	0.01	0.17	100.00	99.00	0.00	5577.00	5968.92	6235454.00	12.25	4257.04	4083.00
6	1	2	9362.00	7840.00	222.00	0	Spot (Block6, Row2, Column1)	2761.91	2727.00	342.86	0.01	0.12	2384.00	2507.50	2384.00	656.51	0.02	0.26	20.00	0.00	0.00	343.00	377.91	3908098.00	0.39	2567.43	2566.00
6	2	2	9656.00	7843.00	134.40	0	Spot (Block6, Row2, Column2)	54097.79	60790.00	13807.22	0.05	0.26	2423.00	2558.25	2423.00	713.15	0.02	0.28	100.00	100.00	41.86	58367.00	51674.79	26237572.00	72.27	13837.53	12922.00
6	3	2	9963.00	7846.00	172.75	0	Spot (Block6, Row2, Column3)	4259.05	4089.00	1041.98	0.02	0.24	2428.00	2561.81	2428.00	693.95	0.02	0.27	89.00	59.00	0.00	1661.00	1831.05	3530754.00	2.45	2884.34	2903.00
6	4	2	10264.00	7846.00	170.55	0	Spot (Block6, Row2, Column4)	41768.45	42286.50	15611.30	0.01	0.37	2531.00	2731.34	2531.00	842.33	0.03	0.31	100.00	100.00	8.15	39755.50	39237.45	33832524.00	46.34	10134.35	10036.00
6	5	2	10566.00	7852.00	190.30	0	Spot (Block6, Row2, Column5)	22966.36	22344.00	7091.06	0.01	0.31	2622.00	2901.21	2622.00	1163.42	0.04	0.40	100.00	100.00	0.00	19722.00	20344.36	23517536.00	17.25	7393.15	6603.00
6	6	2	10859.00	7852.00	159.30	0	Spot (Block6, Row2, Column6)	16850.26	15714.50	7757.22	0.03	0.46	2774.00	3202.36	2774.00	1741.84	0.06	0.54	99.00	96.00	0.00	12940.50	14076.26	11761480.00	7.84	5579.37	4953.00
6	7	2	11158.00	7851.00	153.65	0	Spot (Block6, Row2, Column7)	20895.56	19810.00	9596.49	0.02	0.46	2732.50	2872.33	2732.50	819.87	0.02	0.29	100.00	100.00	0.00	17077.50	18163.06	13540326.00	21.98	6393.34	6142.00
6	8	2	11460.00	7876.00	218.50	0	Spot (Block6, Row2, Column8)	3099.97	3065.00	449.78	0.00	0.15	2707.00	2810.47	2707.00	658.07	0.02	0.23	28.00	1.00	0.00	358.00	392.97	4222161.00	0.44	2808.25	2826.00
6	1	3	9359.00	8139.00	157.60	0	Spot (Block6, Row3, Column1)	49141.42	59587.00	18909.65	0.08	0.38	2385.00	2476.99	2385.00	569.30	0.02	0.23	100.00	100.00	46.85	57202.00	46756.42	33563844.00	81.97	11952.36	10641.00
6	2	3	9659.00	8142.00	160.40	0	Spot (Block6, Row3, Column2)	5492.01	5244.00	1477.83	0.02	0.27	2489.00	2627.36	2489.00	812.99	0.02	0.31	98.00	81.00	0.00	2755.00	3003.01	3888342.00	3.52	3193.77	3200.50
6	3	3	9948.00	8142.00	153.60	0	Spot (Block6, Row3, Column3)	13165.95	10863.00	9199.10	0.08	0.70	2440.00	2526.75	2440.00	562.07	0.02	0.22	100.00	100.00	0.78	8423.00	10725.95	8492039.00	18.93	4677.79	4307.50
6	4	3	10254.00	8140.00	159.05	0	Spot (Block6, Row3, Column4)	60488.79	65535.00	9613.51	0.03	0.16	2421.00	2576.28	2421.00	726.60	0.03	0.28	100.00	100.00	71.45	63114.00	58067.79	42161076.00	79.70	18424.60	17172.00
6	5	3	10535.00	8138.00	163.10	0	Spot (Block6, Row3, Column5)	7626.12	5166.00	9324.87	0.17	1.22	2571.00	3088.69	2571.00	1845.70	0.08	0.60	60.00	39.00	1.62	2595.00	5055.12	5635704.00	2.46	4516.08	2776.00
6	6	3	10855.00	8148.00	249.45	0	Spot (Block6, Row3, Column6)	58336.57	65535.00	14642.73	0.05	0.25	2985.00	3978.21	2985.00	2513.25	0.12	0.63	100.00	100.00	76.75	62550.00	55351.57	105123848.00	21.63	14418.03	14422.50
6	7	3	11166.00	8152.00	154.80	0	Spot (Block6, Row3, Column7)	47909.97	56044.00	19222.60	0.07	0.40	2811.00	3105.29	2811.00	1253.99	0.04	0.40	100.00	100.00	42.94	53233.00	45098.97	31572892.00	35.73	11663.21	11645.00
6	8	3	11459.00	8153.00	178.65	0	Spot (Block6, Row3, Column8)	62265.74	65535.00	9238.48	0.02	0.15	2782.00	2924.40	2782.00	829.44	0.02	0.28	100.00	100.00	85.35	62753.00	59483.74	55666164.00	71.54	17547.48	16085.00
6	1	4	9356.00	8440.00	159.10	0	Spot (Block6, Row4, Column1)	60584.14	65535.00	9179.95	0.03	0.15	2378.50	2573.74	2378.50	867.46	0.03	0.34	100.00	100.00	70.03	63156.50	58205.64	42045776.00	66.87	16798.81	15237.00
6	2	4	9655.00	8445.00	188.95	0	Spot (Block6, Row4, Column2)	44361.82	46433.00	19309.15	0.02	0.44	2502.50	2798.92	2502.50	1137.19	0.05	0.41	100.00	100.00	29.63	43930.50	41859.32	44317748.00	36.55	11470.99	11450.00
6	3	4	9959.00	8445.00	172.10	0	Spot (Block6, Row4, Column3)	64359.87	65535.00	4830.21	0.01	0.08	2502.00	2733.85	2502.00	1053.24	0.04	0.39	100.00	100.00	91.89	63033.00	61857.87	53161808.00	58.51	18362.04	16291.00
6	4	4	10252.00	8447.00	166.10	0	Spot (Block6, Row4, Column4)	4189.77	4116.50	807.41	0.01	0.19	2398.00	2481.61	2398.00	536.13	0.01	0.22	97.00	82.00	0.00	1718.50	1791.77	3209365.00	3.19	2902.96	2936.00
6	5	4	10534.00	8425.00	137.20	0	Spot (Block6, Row4, Column5)	7506.80	4735.00	8889.28	0.20	1.18	2505.00	2759.19	2505.00	1152.32	0.04	0.42	83.00	48.00	1.38	2230.00	5001.80	3798439.00	4.12	3863.34	3560.50
6	6	4	10854.00	8445.00	191.85	0	Spot (Block6, Row4, Column6)	27223.97	27166.00	8040.60	0.00	0.30	2850.50	3227.73	2850.50	1463.06	0.05	0.45	100.00	100.00	0.00	24315.50	24373.47	28285692.00	16.40	8680.99	7624.00
6	7	4	11157.00	8454.00	154.85	0	Spot (Block6, Row4, Column7)	35797.62	31604.00	21315.46	0.05	0.60	2963.00	3383.84	2963.00	1609.48	0.06	0.48	100.00	99.00	17.99	28641.00	32834.62	23483344.00	20.14	8686.34	8219.50
6	8	4	11455.00	8453.00	156.75	0	Spot (Block6, Row4, Column8)	15321.76	14420.50	6583.36	0.03	0.43	2810.00	2983.94	2810.00	949.35	0.03	0.32	100.00	100.00	0.00	11610.50	12511.76	10357510.00	13.00	5660.78	5369.00
6	1	5	9358.00	8743.00	158.70	0	Spot (Block6, Row5, Column1)	59716.36	65535.00	10628.21	0.04	0.18	2423.00	3043.85	2423.00	2212.82	0.10	0.73	100.00	100.00	69.44	63112.00	57293.36	41622684.00	25.61	15645.40	14014.00
6	2	5	9653.00	8738.00	178.25	0	Spot (Block6, Row5, Column2)	62872.99	65535.00	7839.10	0.02	0.12	2642.00	3156.54	2642.00	1617.42	0.08	0.51	100.00	100.00	86.98	62893.00	60230.99	56020432.00	36.92	16813.33	15055.00
6	3	5	9955.00	8736.00	186.10	0	Spot (Block6, Row5, Column3)	57179.84	65535.00	15388.01	0.06	0.27	2600.00	2926.81	2600.00	1255.09	0.05	0.43	100.00	100.00	72.62	62935.00	54579.84	55750936.00	43.23	14521.56	14210.00
6	4	5	10253.00	8749.00	156.70	0	Spot (Block6, Row5, Column4)	47199.51	53600.50	19603.62	0.06	0.42	2465.00	2629.00	2465.00	829.32	0.03	0.32	100.00	100.00	43.20	51135.50	44734.51	31907096.00	53.74	11541.95	10251.00
6	5	5	10554.00	8745.00	169.95	0	Spot (Block6, Row5, Column5)	64283.29	65535.00	5082.07	0.01	0.08	2521.00	2658.80	2521.00	667.82	0.02	0.25	100.00	100.00	91.27	63014.00	61762.29	51555728.00	92.28	18629.13	16144.50
6	6	5	10862.00	8745.00	154.05	0	Spot (Block6, Row5, Column6)	17890.97	17113.50	7920.29	0.02	0.44	2754.00	3066.03	2754.00	1357.26	0.05	0.44	100.00	99.00	0.00	14359.50	15136.97	11593351.00	10.92	5995.25	5413.00
6	7	5	11161.00	8745.00	240.70	0	Spot (Block6, Row5, Column7)	60619.18	65535.00	11819.76	0.03	0.19	3270.00	3964.08	3270.00	2066.96	0.08	0.52	100.00	100.00	81.74	62265.00	57349.18	101235312.00	27.41	15897.59	15558.00
6	8	5	11457.00	8753.00	157.40	0	Spot (Block6, Row5, Column8)	51011.79	65535.00	18979.96	0.11	0.37	2815.00	3131.45	2815.00	1327.53	0.05	0.42	100.00	100.00	54.23	62720.00	48196.79	34994368.00	36.07	13167.89	11046.50
6	1	6	9353.00	9039.00	248.25	0	Spot (Block6, Row6, Column1)	58989.63	65535.00	13749.64	0.05	0.23	2562.00	3531.76	2562.00	2614.66	0.14	0.74	100.00	100.00	77.22	62973.00	56427.63	105415824.00	21.21	14163.07	13694.50
6	2	6	9653.00	9040.00	251.40	0	Spot (Block6, Row6, Column2)	59048.17	65535.00	13376.22	0.05	0.23	2739.00	3284.57	2739.00	1706.28	0.08	0.52	100.00	100.00	76.16	62796.00	56309.17	108000488.00	32.68	14996.40	14416.00
6	3	6	9944.00	9043.00	160.30	0	Spot (Block6, Row6, Column3)	63743.25	65535.00	6176.80	0.01	0.10	2560.00	2860.96	2560.00	1265.41	0.05	0.44	100.00	100.00	89.53	62975.00	61183.25	45066904.00	48.11	18824.91	17347.00
6	4	6	10254.00	9045.00	153.75	0	Spot (Block6, Row6, Column4)	15176.47	13962.50	6761.21	0.04	0.45	2422.00	2534.45	2422.00	575.10	0.02	0.23	100.00	100.00	0.00	11540.50	12754.47	9925413.00	21.98	4972.52	4595.00
6	5	6	10553.00	9047.00	166.95	0	Spot (Block6, Row6, Column5)	64226.64	65535.00	5594.46	0.01	0.09	2525.50	2703.10	2525.50	817.46	0.03	0.30	100.00	100.00	92.14	63009.50	61701.14	49840376.00	75.26	19699.00	16882.00
6	6	6	10856.00	9045.00	162.20	0	Spot (Block6, Row6, Column6)	8643.11	7458.00	4188.30	0.06	0.48	2805.00	3036.35	2805.00	1186.04	0.03	0.39	94.00	72.00	0.00	4653.00	5838.11	6283543.00	4.73	3912.46	3742.00
6	7	6	11156.00	9046.00	159.95	0	Spot (Block6, Row6, Column7)	56327.70	65535.00	14014.40	0.07	0.25	3089.00	3324.28	3089.00	1151.36	0.03	0.35	100.00	100.00	62.38	62446.00	53238.70	39824032.00	46.04	15922.15	14033.50
6	8	6	11461.00	9056.00	162.45	0	Spot (Block6, Row6, Column8)	56028.04	65535.00	14720.98	0.07	0.26	2882.00	3009.15	2882.00	735.92	0.02	0.24	100.00	100.00	63.24	62653.00	53146.04	40844804.00	72.04	14400.98	12812.00
6	1	7	9352.00	9342.00	187.10	0	Spot (Block6, Row7, Column1)	47487.41	55885.00	19708.22	0.07	0.42	2393.00	2792.81	2393.00	1377.55	0.07	0.49	100.00	100.00	41.24	53492.00	45094.41	46870480.00	32.44	11989.89	12005.00
6	2	7	9661.00	9346.00	162.75	0	Spot (Block6, Row7, Column2)	4681.23	4364.00	1585.74	0.03	0.34	2542.00	2796.21	2542.00	1144.87	0.04	0.41	65.00	37.00	0.00	1822.00	2139.23	3431345.00	1.65	3202.92	3146.00
6	3	7	9955.00	9347.00	188.05	0	Spot (Block6, Row7, Column3)	2855.61	2860.50	397.98	0.00	0.14	2437.00	2533.53	2437.00	617.36	0.02	0.24	32.00	1.00	0.00	423.50	418.61	2838472.00	0.52	2613.81	2606.50
6	4	7	10249.00	9348.00	170.55	0	Spot (Block6, Row7, Column4)	4048.14	3906.00	931.82	0.02	0.23	2410.00	2545.08	2410.00	651.43	0.02	0.26	88.00	59.00	0.00	1496.00	1638.14	3278992.00	2.31	2901.58	2958.00
6	5	7	10552.00	9350.00	184.10	0	Spot (Block6, Row7, Column5)	28571.48	27706.50	12776.60	0.01	0.45	2554.00	2941.57	2554.00	1376.06	0.06	0.47	100.00	100.00	0.11	25152.50	26017.48	27200048.00	18.63	8134.39	8180.00
6	6	7	10852.00	9348.00	233.75	0	Spot (Block6, Row7, Column6)	59381.89	65535.00	13184.84	0.04	0.22	3020.50	3871.16	3020.50	2422.94	0.11	0.63	100.00	100.00	76.90	62514.50	56361.39	93052584.00	22.91	15888.04	13917.50
6	7	7	11141.00	9351.00	161.00	0	Spot (Block6, Row7, Column7)	62582.38	65535.00	7098.66	0.02	0.11	2949.00	3376.55	2949.00	1679.73	0.06	0.50	100.00	100.00	78.57	62586.00	59633.38	44684244.00	35.25	18845.43	17588.00
6	8	7	11457.00	9350.00	190.15	0	Spot (Block6, Row7, Column8)	43618.63	44395.50	11240.81	0.01	0.26	2870.00	3063.90	2870.00	907.69	0.03	0.30	100.00	100.00	2.45	41525.50	40748.63	44491036.00	44.68	12834.05	11721.00
6	1	8	9349.00	9643.00	147.85	0	Spot (Block6, Row8, Column1)	3406.82	3259.00	702.97	0.02	0.21	2256.00	2381.59	2256.00	719.21	0.02	0.30	72.00	23.00	0.00	1003.00	1150.82	2027055.00	1.43	2746.20	2683.00
6	2	8	9653.00	9639.00	152.15	0	Spot (Block6, Row8, Column2)	14863.60	14000.00	6677.37	0.03	0.45	2392.00	2434.54	2392.00	380.51	0.01	0.16	100.00	100.00	0.00	11608.00	12471.60	9408659.00	32.66	5202.31	5044.50
6	3	8	9941.00	9639.00	153.95	0	Spot (Block6, Row8, Column3)	33722.88	31299.00	21159.54	0.03	0.63	2404.00	2476.59	2404.00	464.12	0.01	0.19	100.00	100.00	14.20	28895.00	31318.88	22088564.00	67.32	7282.94	6969.00
6	4	8	10249.00	9642.00	173.40	0	Spot (Block6, Row8, Column4)	64089.41	65535.00	5649.90	0.01	0.09	2449.00	2549.39	2449.00	572.01	0.02	0.22	100.00	100.00	90.94	63086.00	61640.41	53771584.00	107.59	18906.03	16306.00
6	5	8	10539.00	9642.00	175.00	0	Spot (Block6, Row8, Column5)	3687.98	3556.00	730.55	0.02	0.20	2515.00	2770.33	2515.00	1096.54	0.04	0.40	47.00	10.00	0.00	1041.00	1172.98	3145851.00	0.84	2758.43	2764.00
6	6	8	10852.00	9650.00	251.35	0	Spot (Block6, Row8, Column6)	57811.33	65535.00	14890.58	0.05	0.26	2856.00	3596.85	2856.00	2284.83	0.10	0.64	100.00	100.00	74.51	62679.00	54955.33	105911720.00	23.73	14641.68	14073.50
6	7	8	11151.00	9651.00	149.50	0	Spot (Block6, Row8, Column7)	44299.82	45562.00	18536.30	0.01	0.42	2831.50	3160.84	2831.50	1365.16	0.05	0.43	100.00	100.00	25.49	42730.50	41468.32	27111648.00	30.13	12011.70	10436.00
6	8	8	11441.00	9649.00	167.30	0	Spot (Block6, Row8, Column8)	63487.31	65535.00	7011.31	0.01	0.11	2815.00	2992.08	2815.00	897.72	0.03	0.30	100.00	100.00	89.52	62720.00	60672.31	49076180.00	67.39	19181.11	16984.00
7	1	1	13865.00	7564.00	166.70	0	Spot (Block7, Row1, Column1)	60993.48	65535.00	9008.08	0.03	0.15	2088.00	2224.30	2088.00	619.99	0.03	0.28	100.00	100.00	70.87	63447.00	58905.48	46904448.00	94.79	17256.98	14504.50
7	2	1	14165.00	7572.00	153.75	0	Spot (Block7, Row1, Column2)	5257.12	5044.00	1720.50	0.02	0.33	2036.00	2136.53	2036.00	508.16	0.02	0.24	100.00	91.00	0.00	3008.00	3221.12	3396099.00	6.14	3003.09	2845.00
7	3	1	14468.00	7574.00	199.70	0	Spot (Block7, Row1, Column3)	2363.65	2300.00	368.63	0.01	0.16	1900.00	1938.56	1900.00	255.61	0.01	0.13	65.00	40.00	0.00	400.00	463.65	2673293.00	1.66	2039.39	2004.00
7	4	1	14757.00	7570.00	163.80	0	Spot (Block7, Row1, Column4)	3968.79	3822.50	1158.91	0.02	0.29	1927.00	1966.60	1927.00	265.64	0.01	0.14	99.00	94.00	0.00	1895.50	2041.79	2968658.00	7.54	2440.20	2394.50
7	5	1	15063.00	7570.00	182.40	0	Spot (Block7, Row1, Column5)	2905.12	2769.00	624.25	0.02	0.21	1974.00	2010.42	1974.00	298.70	0.01	0.15	86.00	67.00	0.00	795.00	931.12	2710480.00	3.00	2207.71	2211.00
7	6	1	15358.00	7575.00	158.65	0	Spot (Block7, Row1, Column6)	6331.95	5880.00	2318.12	0.03	0.37	1961.00	1997.47	1961.00	274.90	0.01	0.14	100.00	99.00	0.00	3919.00	4370.95	4381711.00	15.77	2935.70	2911.00
7	7	1	15655.00	7581.00	156.10	0	Spot (Block7, Row1, Column7)	5092.06	4971.00	1525.21	0.01	0.30	1912.00	1956.69	1912.00	255.51	0.01	0.13	100.00	99.00	0.00	3059.00	3180.06	3416769.00	12.27	2723.77	2627.00
7	8	1	15967.00	7573.00	188.55	0	Spot (Block7, Row1, Column8)	3015.42	2863.00	605.86	0.02	0.20	2003.00	2041.73	2003.00	271.53	0.01	0.13	94.00	75.00	0.00	860.00	1012.42	3024468.00	3.59	2292.77	2296.00
7	1	2	13865.00	7865.00	224.50	0	Spot (Block7, Row2, Column1)	2205.43	2169.00	275.67	0.01	0.12	1977.00	2051.30	1977.00	417.08	0.02	0.20	26.00	0.00	0.00	192.00	228.43	3204483.00	0.37	2073.93	2084.00
7	2	2	14154.00	7870.00	153.70	0	Spot (Block7, Row2, Column2)	2659.58	2635.00	372.62	0.00	0.14	1959.00	1997.12	1959.00	284.68	0.01	0.14	86.00	59.00	0.00	676.00	700.58	1736709.00	2.33	2220.99	2191.00
7	3	2	14462.00	7862.00	190.45	0	Spot (Block7, Row2, Column3)	2280.08	2260.00	309.52	0.00	0.14	1885.00	1914.51	1885.00	249.31	0.01	0.13	64.00	34.00	0.00	375.00	395.08	2339361.00	1.47	2027.62	2024.50
7	4	2	14756.00	7880.00	195.55	0	Spot (Block7, Row2, Column4)	2468.15	2392.00	366.31	0.01	0.15	1931.00	1990.50	1931.00	321.29	0.01	0.16	73.00	28.00	0.00	461.00	537.15	2660663.00	1.49	2135.49	2127.00
7	5	2	15063.00	7875.00	195.50	0	Spot (Block7, Row2, Column5)	10616.89	10477.00	3152.30	0.01	0.30	2027.00	2264.17	2027.00	1150.08	0.05	0.51	100.00	100.00	0.00	8450.00	8589.89	11445006.00	7.26	4371.93	4169.00
7	6	2	15359.00	7876.00	147.00	-50	Spot (Block7, Row2, Column6)	2425.58	2366.00	341.11	0.01	0.14	2135.00	2787.30	2135.00	2286.52	0.12	0.82	0.00	0.00	0.00	231.00	290.58	1428665.00	-0.16	2402.21	2374.00
7	7	2	15647.00	7874.00	196.35	0	Spot (Block7, Row2, Column7)	2397.45	2394.00	344.26	0.00	0.14	2090.00	2372.03	2090.00	1247.85	0.05	0.53	0.00	0.00	0.00	304.00	307.45	2608430.00	0.02	2190.07	2174.50
7	8	2	15953.00	7873.00	219.85	0	Spot (Block7, Row2, Column8)	2205.66	2189.00	244.15	0.00	0.11	2060.00	2172.04	2060.00	614.82	0.02	0.28	2.00	0.00	0.00	129.00	145.66	3054842.00	0.05	2071.97	2014.00
7	1	3	13863.00	8166.00	162.35	0	Spot (Block7, Row3, Column1)	3368.07	3375.00	629.68	0.00	0.19	1992.00	2022.00	1992.00	280.36	0.01	0.14	99.00	93.00	0.00	1383.00	1376.07	2451957.00	4.80	2428.43	2446.00
7	2	3	14152.00	8178.00	174.05	0	Spot (Block7, Row3, Column2)	2501.84	2440.00	360.47	0.01	0.14	2014.00	2142.17	2014.00	675.37	0.03	0.32	32.00	0.00	0.00	426.00	487.84	2111555.00	0.53	2239.22	2183.00
7	3	3	14454.00	8171.00	174.60	0	Spot (Block7, Row3, Column3)	3095.11	3028.00	735.60	0.01	0.24	1975.00	2019.05	1975.00	312.63	0.01	0.15	92.00	74.00	0.00	1053.00	1120.11	2643224.00	3.44	2277.95	2245.00
7	4	3	14758.00	8172.00	155.55	0	Spot (Block7, Row3, Column4)	9871.15	9103.50	4314.74	0.04	0.44	1977.00	2018.64	1977.00	305.59	0.01	0.15	100.00	100.00	0.00	7126.50	7894.15	6554446.00	25.70	3723.37	3604.00
7	5	3	15019.00	8180.00	201.15	0	Spot (Block7, Row3, Column5)	2513.32	2458.00	592.30	0.01	0.24	2046.00	2321.17	2046.00	1102.65	0.05	0.48	7.00	1.00	0.00	412.00	467.32	2885286.00	0.17	2243.78	2169.50
7	6	3	15362.00	8169.00	249.10	0	Spot (Block7, Row3, Column6)	58144.27	65535.00	14772.20	0.05	0.25	2501.00	3501.88	2501.00	2585.39	0.15	0.74	100.00	100.00	75.88	63034.00	55643.27	104602888.00	21.14	14223.66	14044.00
7	7	3	15657.00	8178.00	147.00	-50	Spot (Block7, Row3, Column7)	2877.08	2802.50	467.01	0.01	0.16	2358.00	2797.90	2358.00	1548.75	0.07	0.55	1.00	0.00	0.00	444.50	519.08	1708986.00	0.05	2765.01	2710.50
7	8	3	15960.00	8181.00	187.65	0	Spot (Block7, Row3, Column8)	61671.32	65535.00	10091.72	0.03	0.16	2250.00	2415.32	2250.00	893.35	0.03	0.37	100.00	100.00	84.14	63285.00	59421.32	61055280.00	66.33	16023.06	14337.00
7	1	4	13856.00	8471.00	153.40	0	Spot (Block7, Row4, Column1)	10621.90	9724.00	4689.56	0.04	0.44	2074.00	2193.31	2074.00	950.81	0.02	0.43	100.00	99.00	0.00	7650.00	8547.90	6851126.00	8.86	4605.67	4219.00
7	2	4	14156.00	8471.00	174.40	0	Spot (Block7, Row4, Column2)	41805.98	42184.00	17823.61	0.00	0.43	2204.00	2522.87	2204.00	1303.79	0.06	0.52	100.00	100.00	16.37	39980.00	39601.98	35493416.00	30.13	9979.71	9824.00
7	3	4	14453.00	8473.00	154.05	0	Spot (Block7, Row4, Column3)	29778.03	28526.00	14406.64	0.02	0.48	2186.50	2409.36	2186.50	932.33	0.04	0.39	100.00	100.00	0.00	26339.50	27591.53	19355724.00	29.36	7547.48	6877.50
7	4	4	14755.00	8483.00	207.85	0	Spot (Block7, Row4, Column4)	2475.25	2403.00	345.33	0.01	0.14	2081.00	2121.06	2081.00	330.43	0.01	0.16	48.00	24.00	0.00	322.00	394.25	3049503.00	1.07	2273.82	2254.50
7	5	4	15026.00	8460.00	170.25	0	Spot (Block7, Row4, Column5)	2755.53	2545.00	989.07	0.03	0.36	2080.00	2141.80	2080.00	392.05	0.01	0.18	54.00	32.00	0.00	465.00	675.53	2226466.00	1.57	2373.72	2381.50
7	6	4	15356.00	8482.00	199.45	0	Spot (Block7, Row4, Column6)	13073.47	13301.00	3546.69	0.01	0.27	2394.00	2703.53	2394.00	1206.35	0.05	0.45	100.00	99.00	0.00	10907.00	10679.47	14812244.00	8.60	4994.90	4812.00
7	7	4	15656.00	8478.00	147.00	-50	Spot (Block7, Row4, Column7)	2958.66	2929.50	364.28	0.00	0.12	2432.00	2798.27	2432.00	1331.88	0.06	0.48	1.00	0.00	0.00	497.50	526.66	1739691.00	0.12	2672.42	2642.00
7	8	4	15965.00	8485.00	161.80	0	Spot (Block7, Row4, Column8)	3000.38	2976.00	442.18	0.00	0.15	2285.50	2455.31	2285.50	891.45	0.03	0.36	33.00	1.00	0.00	690.50	714.88	2184274.00	0.61	2563.35	2559.00
7	1	5	13859.00	8765.00	156.75	0	Spot (Block7, Row5, Column1)	9379.93	8547.50	4620.43	0.04	0.49	2229.00	2749.97	2229.00	1805.28	0.09	0.66	92.00	69.00	0.00	6318.50	7150.93	6322072.00	3.67	3769.17	3629.00
7	2	5	14152.00	8766.00	185.85	0	Spot (Block7, Row5, Column2)	62933.12	65535.00	7971.43	0.02	0.13	2633.50	3169.21	2633.50	1749.59	0.08	0.55	100.00	100.00	88.05	62901.50	60299.62	61108740.00	34.16	17473.62	15398.00
7	3	5	14461.00	8769.00	175.15	0	Spot (Block7, Row5, Column3)	58204.17	65535.00	12862.40	0.05	0.22	2444.00	2734.65	2444.00	1084.64	0.05	0.40	100.00	100.00	65.70	63091.00	55760.17	50056092.00	51.14	13613.18	12951.00
7	4	5	14750.00	8774.00	162.05	0	Spot (Block7, Row5, Column4)	5054.75	4761.00	1527.77	0.03	0.30	2244.00	2358.80	2244.00	697.96	0.02	0.30	98.00	77.00	0.00	2517.00	2810.75	3674802.00	3.86	2961.59	2930.50
7	5	5	15053.00	8773.00	151.50	0	Spot (Block7, Row5, Column5)	32665.36	31449.00	16569.29	0.02	0.51	2222.00	2270.63	2222.00	361.32	0.01	0.16	100.00	100.00	3.98	29227.00	30443.36	20513864.00	84.12	8533.75	7256.00
7	6	5	15354.00	8776.00	147.00	-50	Spot (Block7, Row5, Column6)	2619.05	2580.00	361.98	0.01	0.14	2403.00	2638.54	2403.00	960.42	0.04	0.36	2.00	0.00	0.00	177.00	216.05	1547856.00	-0.02	2559.42	2533.00
7	7	5	15660.00	8773.00	232.05	0	Spot (Block7, Row5, Column7)	60866.24	65535.00	11187.25	0.03	0.18	2686.00	3261.83	2686.00	1616.54	0.08	0.50	100.00	100.00	80.76	62849.00	58180.24	94282984.00	35.63	16257.27	15265.00
7	8	5	15954.00	8780.00	147.00	-50	Spot (Block7, Row5, Column8)	3495.52	3482.00	643.46	0.00	0.18	2338.00	2699.63	2338.00	1322.69	0.06	0.49	41.00	0.00	0.00	1144.00	1157.52	2072843.00	0.60	3030.71	2996.00
7	1	6	13856.00	9064.00	248.95	0	Spot (Block7, Row6, Column1)	58782.23	65535.00	13910.07	0.05	0.24	2448.00	3345.96	2448.00	2243.77	0.14	0.67	100.00	100.00	76.74	63087.00	56334.23	105397896.00	24.71	14613.41	14509.00
7	2	6	14153.00	9065.00	236.30	0	Spot (Block7, Row6, Column2)	59775.62	65535.00	12753.18	0.04	0.21	2768.00	3431.52	2768.00	2010.74	0.09	0.59	100.00	100.00	78.30	62767.00	57007.62	96120408.00	28.02	15641.33	14156.00
7	3	6	14449.00	9071.00	154.10	0	Spot (Block7, Row6, Column3)	11962.22	11100.50	5424.04	0.03	0.45	2404.00	2704.11	2404.00	1274.54	0.05	0.47	100.00	94.00	0.00	8696.50	9558.22	7823290.00	7.26	4774.67	4372.00
7	4	6	14754.00	9075.00	171.35	0	Spot (Block7, Row6, Column4)	3075.19	2994.50	530.68	0.01	0.17	2217.00	2380.89	2217.00	1919.86	0.03	0.81	2.00	0.00	0.00	777.50	858.19	2515508.00	0.36	2510.39	2478.00
7	5	6	15054.00	9062.00	159.40	0	Spot (Block7, Row6, Column5)	10701.50	9758.00	5483.89	0.04	0.51	2307.00	2538.45	2307.00	2209.65	0.04	0.87	87.00	66.00	0.00	7451.00	8394.50	7469650.00	3.69	4849.72	3287.50
7	6	6	15347.00	9063.00	212.25	0	Spot (Block7, Row6, Column6)	3090.30	3038.50	455.64	0.01	0.15	2492.00	2760.52	2492.00	1079.94	0.04	0.39	17.00	0.00	0.00	546.50	598.30	3961759.00	0.31	2714.60	2597.50
7	7	6	15653.00	9081.00	174.45	0	Spot (Block7, Row6, Column7)	4683.33	4439.00	1167.15	0.02	0.25	2671.00	2923.07	2671.00	1080.42	0.04	0.37	76.00	37.00	0.00	1768.00	2012.33	3980832.00	1.63	3202.98	3187.00
7	8	6	15950.00	9093.00	163.40	0	Spot (Block7, Row6, Column8)	3513.02	3384.00	690.33	0.02	0.20	2398.00	2488.12	2398.00	560.83	0.02	0.23	77.00	41.00	0.00	986.00	1115.02	2589094.00	1.83	2826.36	2856.00
7	1	7	13855.00	9367.00	171.25	0	Spot (Block7, Row7, Column1)	48181.70	52783.00	17665.33	0.04	0.37	2250.00	2644.20	2250.00	1342.53	0.07	0.51	100.00	100.00	36.95	50533.00	45931.70	39509292.00	33.92	11195.61	10718.00
7	2	7	14150.00	9369.00	147.00	-50	Spot (Block7, Row7, Column2)	2441.45	2385.00	320.98	0.01	0.13	2404.00	2715.53	2404.00	1274.40	0.05	0.47	0.00	0.00	0.00	-19.00	37.45	1438016.00	-0.22	2504.02	2463.00
7	3	7	14466.00	9369.00	194.45	0	Spot (Block7, Row7, Column3)	2408.00	2395.00	323.17	0.00	0.13	2202.00	2270.31	2202.00	395.79	0.01	0.17	26.00	4.00	0.00	193.00	206.00	2569338.00	0.35	2278.94	2248.00
7	4	7	14752.00	9369.00	198.65	0	Spot (Block7, Row7, Column4)	2577.05	2564.50	338.58	0.00	0.13	2211.00	2339.06	2211.00	1007.96	0.02	0.43	2.00	0.00	0.00	353.50	366.05	2881138.00	0.24	2446.17	2429.00
7	5	7	15050.00	9375.00	147.00	-50	Spot (Block7, Row7, Column5)	2962.39	2942.00	379.04	0.00	0.13	2380.00	2837.82	2380.00	2531.23	0.08	0.89	0.00	0.00	0.00	562.00	582.39	1744848.00	0.05	2809.48	2807.00
7	6	7	15352.00	9372.00	230.80	0	Spot (Block7, Row7, Column6)	58412.11	65535.00	13434.02	0.05	0.23	2890.00	3642.86	2890.00	2060.81	0.10	0.57	100.00	100.00	71.21	62645.00	55522.11	89488432.00	26.58	14746.76	13868.00
7	7	7	15680.00	9391.00	152.60	0	Spot (Block7, Row7, Column7)	3686.81	3512.00	891.59	0.02	0.24	2786.00	3098.93	2786.00	1230.18	0.05	0.40	31.00	4.00	0.00	726.00	900.81	2366932.00	0.48	3260.09	2968.00
7	8	7	15953.00	9379.00	192.00	0	Spot (Block7, Row7, Column8)	21159.76	21214.00	5449.30	0.00	0.26	2589.00	2743.10	2589.00	723.70	0.03	0.26	100.00	100.00	0.00	18625.00	18570.76	22048472.00	25.45	7366.07	7037.00
7	1	8	13848.00	9671.00	147.85	0	Spot (Block7, Row8, Column1)	2728.17	2616.00	629.78	0.02	0.23	2095.00	2215.31	2095.00	655.49	0.02	0.30	35.00	6.00	0.00	521.00	633.17	1636899.00	0.78	2383.65	2369.00
7	2	8	14141.00	9672.00	177.85	0	Spot (Block7, Row8, Column2)	2646.51	2618.50	383.42	0.00	0.14	2169.00	2212.81	2169.00	330.88	0.01	0.15	56.00	34.00	0.00	449.50	477.51	2350097.00	1.31	2450.78	2401.00
7	3	8	14436.00	9675.00	178.70	0	Spot (Block7, Row8, Column3)	2618.31	2578.00	403.24	0.01	0.15	2106.00	2173.00	2106.00	409.91	0.01	0.19	52.00	23.00	0.00	472.00	512.31	2346007.00	1.09	2352.51	2349.00
7	4	8	14751.00	9673.00	179.55	0	Spot (Block7, Row8, Column4)	64193.37	65535.00	5424.49	0.01	0.08	2256.00	2367.70	2256.00	618.56	0.02	0.26	100.00	100.00	91.92	63279.00	61937.37	58031432.00	99.95	18413.18	16619.00
7	5	8	15032.00	9681.00	181.10	0	Spot (Block7, Row8, Column5)	2455.44	2411.00	365.58	0.01	0.15	2290.00	2502.33	2290.00	1019.63	0.04	0.41	0.00	0.00	0.00	121.00	165.44	2256546.00	-0.05	2326.45	2333.00
7	6	8	15354.00	9675.00	251.40	0	Spot (Block7, Row8, Column6)	57720.15	65535.00	15019.95	0.06	0.26	2687.00	3341.31	2687.00	1959.44	0.09	0.59	100.00	100.00	73.95	62848.00	55033.15	105686944.00	27.75	14501.32	14150.50
7	7	8	15657.00	9682.00	148.30	0	Spot (Block7, Row8, Column7)	4907.12	4778.00	1310.59	0.01	0.27	2564.50	2892.22	2564.50	1279.89	0.05	0.44	74.00	41.00	0.00	2213.50	2342.62	2983532.00	1.57	3506.25	3300.00
7	8	8	15943.00	9677.00	166.80	0	Spot (Block7, Row8, Column8)	63363.12	65535.00	7823.56	0.01	0.12	2600.00	2766.15	2600.00	754.85	0.03	0.27	100.00	100.00	90.05	62935.00	60763.12	49043548.00	80.28	20267.52	16501.00
8	1	1	18368.00	7592.00	166.15	0	Spot (Block8, Row1, Column1)	56880.37	65535.00	12846.91	0.06	0.23	1380.00	1510.99	1380.00	675.73	0.04	0.45	100.00	100.00	58.75	64155.00	55500.37	43570772.00	81.94	13828.23	10961.00
8	2	1	18659.00	7598.00	156.00	0	Spot (Block8, Row1, Column2)	8812.16	8590.00	3540.05	0.01	0.40	1316.00	1457.68	1316.00	639.36	0.04	0.44	100.00	100.00	0.00	7274.00	7496.16	5877708.00	11.50	2976.56	2714.00
8	3	1	18968.00	7597.00	167.30	0	Spot (Block8, Row1, Column3)	1551.24	1480.50	266.83	0.02	0.17	1275.00	1289.00	1275.00	146.64	0.00	0.11	63.00	37.00	0.00	205.50	276.24	1200661.00	1.79	1369.60	1340.00
8	4	1	19261.00	7595.00	151.90	0	Spot (Block8, Row1, Column4)	6566.65	6447.00	2491.57	0.01	0.38	1243.00	1263.36	1243.00	127.80	0.01	0.10	100.00	100.00	0.00	5204.00	5323.65	4143556.00	41.50	2538.65	2409.00
8	5	1	19562.00	7608.00	185.55	0	Spot (Block8, Row1, Column5)	1640.76	1603.50	194.33	0.01	0.12	1243.00	1272.73	1243.00	149.93	0.01	0.12	94.00	63.00	0.00	360.50	397.76	1594819.00	2.45	1399.97	1387.00
8	6	1	19854.00	7600.00	152.95	0	Spot (Block8, Row1, Column6)	4411.35	4227.00	1538.86	0.02	0.35	1274.00	1286.02	1274.00	123.64	0.00	0.10	100.00	100.00	0.00	2953.00	3137.35	2845318.00	25.28	1984.80	1872.50
8	7	1	20160.00	7604.00	149.60	0	Spot (Block8, Row1, Column7)	6557.66	6270.00	2934.91	0.02	0.45	1283.00	1294.79	1283.00	118.66	0.00	0.09	100.00	100.00	0.00	4987.00	5274.66	3967385.00	44.35	2739.45	2543.00
8	8	1	20471.00	7608.00	180.65	0	Spot (Block8, Row1, Column8)	2085.63	2021.00	463.52	0.01	0.22	1297.00	1310.07	1297.00	152.78	0.00	0.12	99.00	85.00	0.00	724.00	788.63	1908354.00	5.08	1531.22	1500.50
8	1	2	18347.00	7900.00	202.65	0	Spot (Block8, Row2, Column1)	1521.94	1490.00	186.75	0.01	0.12	1305.00	1392.64	1305.00	596.67	0.03	0.43	3.00	0.00	0.00	185.00	216.94	1776108.00	0.22	1399.01	1378.00
8	2	2	18659.00	7901.00	137.55	0	Spot (Block8, Row2, Column2)	1746.87	1724.00	211.09	0.01	0.12	1299.00	1337.16	1299.00	179.63	0.01	0.13	88.00	62.00	0.00	425.00	447.87	887409.00	2.28	1491.44	1433.00
8	3	2	18971.00	7902.00	187.65	0	Spot (Block8, Row2, Column3)	1569.13	1521.00	166.86	0.01	0.11	1274.00	1277.96	1274.00	128.83	0.00	0.10	87.00	48.00	0.00	247.00	295.13	1558149.00	2.26	1392.35	1371.00
8	4	2	19257.00	7907.00	181.80	0	Spot (Block8, Row2, Column4)	1711.88	1706.00	247.14	0.00	0.14	1295.00	1323.20	1295.00	184.90	0.01	0.14	82.00	55.00	0.00	411.00	416.88	1592044.00	2.10	1440.84	1426.50
8	5	2	19573.00	7903.00	189.95	0	Spot (Block8, Row2, Column5)	16033.21	15688.50	4904.80	0.01	0.31	1288.00	1345.34	1288.00	259.61	0.02	0.19	100.00	100.00	0.00	14400.50	14745.21	16321809.00	56.58	4692.06	4403.00
8	6	2	19849.00	7897.00	194.00	0	Spot (Block8, Row2, Column6)	1722.29	1653.50	312.33	0.02	0.18	1291.00	1439.00	1291.00	538.76	0.05	0.37	29.00	4.00	0.00	362.50	431.29	1829075.00	0.53	1409.97	1407.00
8	7	2	20169.00	7901.00	211.65	0	Spot (Block8, Row2, Column7)	1496.00	1468.00	209.15	0.01	0.14	1269.00	1299.00	1269.00	185.96	0.01	0.14	52.00	20.00	0.00	199.00	227.00	1908900.00	1.06	1308.79	1287.00
8	8	2	20470.00	7908.00	235.00	0	Spot (Block8, Row2, Column8)	1414.37	1397.00	114.00	0.01	0.08	1271.00	1346.40	1271.00	473.47	0.03	0.35	1.00	0.00	0.00	126.00	143.37	2253089.00	0.14	1312.31	1309.00
8	1	3	18363.00	8193.00	148.05	0	Spot (Block8, Row3, Column1)	3425.51	3387.00	855.42	0.00	0.25	1275.00	1293.47	1275.00	216.15	0.01	0.17	100.00	100.00	0.00	2112.00	2150.51	2051880.00	9.86	1933.93	1779.00
8	2	3	18653.00	8212.00	210.90	0	Spot (Block8, Row3, Column2)	1519.23	1487.00	168.14	0.01	0.11	1282.00	1324.56	1282.00	247.01	0.01	0.19	38.00	10.00	0.00	205.00	237.23	1923349.00	0.79	1387.82	1397.50
8	3	3	18951.00	8198.00	165.65	0	Spot (Block8, Row3, Column3)	2149.79	2076.00	420.86	0.02	0.20	1272.00	1293.21	1272.00	185.72	0.01	0.14	98.00	93.00	0.00	804.00	877.79	1631687.00	4.61	1478.77	1450.00
8	4	3	19261.00	8199.00	156.00	0	Spot (Block8, Row3, Column4)	5610.46	5337.00	2388.05	0.02	0.43	1308.00	1332.39	1308.00	169.85	0.01	0.13	100.00	100.00	0.00	4029.00	4302.46	3764622.00	25.19	2314.56	2166.00
8	5	3	19549.00	8195.00	164.55	0	Spot (Block8, Row3, Column5)	2036.80	1985.00	364.89	0.01	0.18	1313.00	1444.80	1313.00	538.92	0.04	0.37	65.00	17.00	0.00	672.00	723.80	1533711.00	1.10	1551.50	1480.00
8	6	3	19862.00	8198.00	204.65	0	Spot (Block8, Row3, Column6)	42462.40	42955.00	20097.49	0.01	0.47	1392.00	1679.54	1392.00	805.45	0.08	0.48	100.00	100.00	31.93	41563.00	41070.40	50530640.00	50.63	10502.22	10752.00
8	7	3	20180.00	8219.00	195.45	0	Spot (Block8, Row3, Column7)	1676.19	1665.00	213.56	0.00	0.13	1360.00	1552.12	1360.00	744.79	0.06	0.48	4.00	0.00	0.00	305.00	316.19	1815312.00	0.17	1456.09	1450.00
8	8	3	20463.00	8204.00	177.00	0	Spot (Block8, Row3, Column8)	61304.90	65535.00	10593.20	0.03	0.17	1319.00	1475.99	1319.00	664.56	0.05	0.45	100.00	100.00	82.97	64216.00	59985.90	53642352.00	90.03	15210.08	13606.50
8	1	4	18361.00	8498.00	156.90	0	Spot (Block8, Row4, Column1)	5470.86	5102.00	2420.00	0.03	0.44	1254.00	1313.37	1254.00	291.13	0.02	0.22	100.00	100.00	0.00	3848.00	4216.86	3703774.00	14.28	2197.80	2079.00
8	2	4	18658.00	8497.00	179.05	0	Spot (Block8, Row4, Column2)	12565.71	12154.00	5398.60	0.01	0.43	1310.00	1457.54	1310.00	505.89	0.05	0.35	100.00	100.00	0.00	10844.00	11255.71	11334273.00	21.96	3681.13	3688.00
8	3	4	18961.00	8499.00	155.35	0	Spot (Block8, Row4, Column3)	29125.59	27580.00	14965.05	0.02	0.51	1292.00	1412.62	1292.00	430.62	0.04	0.30	100.00	100.00	0.30	26288.00	27833.59	19368520.00	64.36	6697.92	5585.00
8	4	4	19243.00	8507.00	185.90	0	Spot (Block8, Row4, Column4)	1564.59	1581.50	152.44	0.00	0.10	1284.00	1306.26	1284.00	182.82	0.01	0.14	75.00	23.00	0.00	297.50	280.59	1517657.00	1.41	1388.20	1377.00
8	5	4	19541.00	8471.00	145.55	0	Spot (Block8, Row4, Column5)	2132.64	1812.00	1665.68	0.07	0.78	1283.00	1326.75	1283.00	208.32	0.01	0.16	95.00	63.00	0.00	529.00	849.64	1234800.00	3.87	1582.03	1522.00
8	6	4	19861.00	8501.00	196.00	0	Spot (Block8, Row4, Column6)	18712.87	18915.50	5538.91	0.00	0.30	1331.00	1485.94	1331.00	566.44	0.05	0.38	100.00	100.00	0.00	17584.50	17381.87	20359592.00	30.41	5562.94	5104.00
8	7	4	20158.00	8505.00	184.50	0	Spot (Block8, Row4, Column7)	1868.57	1817.00	278.05	0.01	0.15	1392.00	1508.49	1392.00	504.54	0.03	0.33	36.00	3.00	0.00	425.00	476.57	1786352.00	0.71	1515.49	1507.50
8	8	4	20468.00	8514.00	159.95	0	Spot (Block8, Row4, Column8)	2167.68	2038.00	580.69	0.03	0.27	1379.00	1446.46	1379.00	402.30	0.02	0.28	88.00	34.00	0.00	659.00	788.68	1534719.00	1.79	1672.73	1659.00
8	1	5	18359.00	8799.00	154.45	0	Spot (Block8, Row5, Column1)	16183.81	14977.00	8329.76	0.03	0.51	1298.00	1499.46	1298.00	670.67	0.06	0.45	100.00	100.00	0.00	13679.00	14885.81	10616577.00	21.90	4123.42	3511.50
8	2	5	18658.00	8794.00	176.20	0	Spot (Block8, Row5, Column2)	62360.88	65535.00	9124.38	0.02	0.15	1450.00	1704.83	1450.00	768.34	0.07	0.45	100.00	100.00	86.11	64085.00	60910.88	53880360.00	78.94	16039.24	15232.00
8	3	5	18958.00	8793.00	164.80	0	Spot (Block8, Row5, Column3)	41873.25	40937.50	19163.93	0.01	0.46	1411.00	1595.70	1411.00	620.89	0.05	0.39	100.00	100.00	25.27	39526.50	40462.25	31488872.00	64.87	7980.41	7434.00
8	4	5	19253.00	8799.00	166.15	0	Spot (Block8, Row5, Column4)	2354.77	2335.00	442.87	0.00	0.19	1326.00	1408.20	1326.00	376.52	0.03	0.27	97.00	67.00	0.00	1009.00	1028.77	1806111.00	2.51	1608.87	1600.00
8	5	5	19557.00	8796.00	153.60	0	Spot (Block8, Row5, Column5)	19654.65	18770.00	9247.64	0.02	0.47	1327.00	1382.21	1327.00	219.01	0.02	0.16	100.00	100.00	0.00	17443.00	18327.65	12657595.00	83.43	5167.27	4479.00
8	6	5	19868.00	8804.00	169.30	0	Spot (Block8, Row5, Column6)	1854.25	1882.00	287.74	0.01	0.16	1325.00	1428.71	1325.00	461.78	0.03	0.32	57.00	9.00	0.00	557.00	529.25	1481542.00	0.92	1462.50	1455.00
8	7	5	20163.00	8801.00	198.80	0	Spot (Block8, Row5, Column7)	37904.26	34957.00	18606.18	0.04	0.49	1396.00	1598.00	1396.00	674.27	0.06	0.42	100.00	100.00	14.18	33561.00	36508.26	42490828.00	53.85	9166.45	9137.00
8	8	5	20460.00	8810.00	158.10	0	Spot (Block8, Row5, Column8)	2300.34	2222.00	433.53	0.02	0.19	1383.00	1493.36	1383.00	492.47	0.03	0.33	86.00	38.00	0.00	839.00	917.34	1571130.00	1.64	1692.09	1690.00
8	1	6	18356.00	9087.00	203.55	0	Spot (Block8, Row6, Column1)	37319.31	32262.00	20634.33	0.06	0.55	1359.50	1703.32	1359.50	876.78	0.10	0.51	100.00	100.00	24.57	30902.50	35959.81	43887776.00	40.62	9024.23	9118.00
8	2	6	18654.00	9092.00	205.65	0	Spot (Block8, Row6, Column2)	26928.08	26078.00	12258.33	0.01	0.46	1461.00	1778.51	1461.00	863.15	0.09	0.49	100.00	100.00	0.00	24617.00	25467.08	32475264.00	29.14	7140.55	7145.00
8	3	6	18948.00	9096.00	153.60	0	Spot (Block8, Row6, Column3)	8099.40	7656.00	3641.97	0.02	0.45	1416.00	1577.26	1416.00	547.70	0.05	0.35	100.00	100.00	0.00	6240.00	6683.40	5248412.00	11.91	2808.19	2670.00
8	4	6	19258.00	9084.00	193.20	0	Spot (Block8, Row6, Column4)	1756.66	1732.00	206.26	0.01	0.12	1380.00	1407.09	1380.00	178.03	0.01	0.13	83.00	49.00	0.00	352.00	376.66	1863818.00	1.96	1537.57	1505.50
8	5	6	19558.00	9096.00	150.65	0	Spot (Block8, Row6, Column5)	15391.87	15449.50	6714.55	0.00	0.44	1374.00	1412.21	1374.00	212.71	0.01	0.15	100.00	100.00	0.00	14075.50	14017.87	9573741.00	65.72	4339.89	3955.00
8	6	6	19843.00	9099.00	212.95	0	Spot (Block8, Row6, Column6)	1587.60	1574.00	199.72	0.00	0.13	1339.00	1437.98	1339.00	448.20	0.03	0.31	12.00	0.00	0.00	235.00	248.60	2054351.00	0.33	1424.19	1410.50
8	7	6	20158.00	9103.00	141.10	0	Spot (Block8, Row6, Column7)	2635.66	2282.00	2255.71	0.06	0.86	1359.00	1448.04	1359.00	452.43	0.03	0.31	98.00	50.00	0.00	923.00	1276.66	1423257.00	2.62	1870.82	1859.00
8	8	6	20464.00	9101.00	152.80	0	Spot (Block8, Row6, Column8)	1780.51	1779.00	176.82	0.00	0.10	1370.00	1400.17	1370.00	213.32	0.01	0.15	83.00	44.00	0.00	409.00	410.51	1144868.00	1.78	1523.94	1517.00
8	1	7	18354.00	9390.00	168.90	0	Spot (Block8, Row7, Column1)	16582.88	15084.00	7875.68	0.04	0.47	1288.00	1457.42	1288.00	582.89	0.05	0.40	100.00	100.00	0.00	13796.00	15294.88	13083888.00	25.95	4165.57	4084.50
8	2	7	18650.00	9408.00	208.55	0	Spot (Block8, Row7, Column2)	1469.14	1471.00	154.38	0.00	0.11	1308.00	1435.62	1308.00	469.93	0.04	0.33	1.00	0.00	0.00	163.00	161.14	1814384.00	0.07	1352.95	1314.00
8	3	7	18909.00	9394.00	207.95	0	Spot (Block8, Row7, Column3)	1533.84	1469.00	432.80	0.02	0.28	1326.00	1386.34	1326.00	291.68	0.02	0.21	18.00	3.00	0.00	143.00	207.84	1882022.00	0.51	1444.89	1409.00
8	4	7	19248.00	9388.00	200.70	0	Spot (Block8, Row7, Column4)	1621.16	1585.00	169.25	0.01	0.10	1362.00	1403.92	1362.00	308.07	0.01	0.22	38.00	1.00	0.00	223.00	259.16	1849745.00	0.71	1478.24	1472.00
8	5	7	19561.00	9390.00	209.60	0	Spot (Block8, Row7, Column5)	1656.00	1628.50	194.63	0.01	0.12	1336.00	1436.62	1336.00	469.24	0.03	0.33	20.00	0.00	0.00	292.50	320.00	2076629.00	0.47	1526.46	1487.00
8	6	7	19854.00	9400.00	192.10	0	Spot (Block8, Row7, Column6)	31611.56	31690.00	14650.55	0.00	0.46	1411.00	1744.71	1411.00	919.82	0.09	0.53	100.00	100.00	0.10	30279.00	30200.56	32970860.00	32.47	7306.46	7290.50
8	7	7	20151.00	9408.00	155.05	0	Spot (Block8, Row7, Column7)	2829.23	2716.00	838.28	0.02	0.30	1381.00	1526.23	1381.00	539.84	0.04	0.35	91.00	63.00	0.00	1335.00	1448.23	1870119.00	2.41	1770.89	1693.50
8	8	7	20460.00	9404.00	191.45	0	Spot (Block8, Row7, Column8)	29273.45	29977.00	8011.96	0.01	0.27	1376.00	1480.70	1376.00	495.31	0.03	0.33	100.00	100.00	0.00	28601.00	27897.45	30415094.00	56.11	7316.22	7070.00
8	1	8	18334.00	9696.00	178.15	0	Spot (Block8, Row8, Column1)	1719.31	1679.00	286.03	0.01	0.17	1206.00	1268.71	1206.00	247.39	0.02	0.19	80.00	47.00	0.00	473.00	513.31	1521587.00	1.82	1352.11	1312.00
8	2	8	18665.00	9687.00	215.50	0	Spot (Block8, Row8, Column2)	1456.89	1417.00	173.56	0.01	0.12	1203.00	1230.75	1203.00	137.27	0.01	0.11	68.00	41.00	0.00	214.00	253.89	1933289.00	1.65	1307.99	1297.00
8	3	8	18937.00	9685.00	162.70	0	Spot (Block8, Row8, Column3)	1768.39	1727.50	263.07	0.01	0.15	1234.00	1290.61	1234.00	301.59	0.02	0.23	79.00	36.00	0.00	493.50	534.39	1290924.00	1.58	1428.42	1427.00
8	4	8	19256.00	9699.00	175.20	0	Spot (Block8, Row8, Column4)	63610.96	65535.00	7015.54	0.01	0.11	1342.00	1461.88	1342.00	483.49	0.04	0.33	100.00	100.00	90.58	64193.00	62268.96	54706004.00	128.54	16914.86	14744.00
8	5	8	19552.00	9707.00	256.35	0	Spot (Block8, Row8, Column5)	1620.58	1603.00	208.74	0.00	0.13	1364.00	1560.51	1364.00	688.77	0.06	0.44	3.00	0.00	0.00	239.00	256.58	3092071.00	0.09	1432.80	1398.00
8	6	8	19858.00	9701.00	198.65	0	Spot (Block8, Row8, Column6)	46444.13	55240.00	20613.44	0.08	0.44	1486.00	1857.27	1486.00	1015.52	0.10	0.55	100.00	100.00	43.67	53754.00	44958.13	52110800.00	43.91	10673.47	10785.00
8	7	8	20155.00	9713.00	166.05	0	Spot (Block8, Row8, Column7)	2959.53	2973.50	671.41	0.00	0.23	1389.00	1596.25	1389.00	761.43	0.06	0.48	88.00	51.00	0.00	1584.50	1570.53	2267002.00	1.79	1800.82	1756.00
8	8	8	20446.00	9704.00	167.60	0	Spot (Block8, Row8, Column8)	62226.63	65535.00	9937.63	0.02	0.16	1477.00	1708.47	1477.00	760.01	0.06	0.44	100.00	100.00	87.79	64058.00	60749.63	48412800.00	79.63	17759.59	12970.50
9	1	1	4829.00	12011.00	163.45	0	Spot (Block9, Row1, Column1)	61462.54	65535.00	9400.36	0.03	0.15	1457.00	1691.77	1457.00	728.46	0.06	0.43	100.00	100.00	75.95	64078.00	60005.54	45482716.00	82.05	15261.90	12609.50
9	2	1	5131.00	12017.00	154.05	0	Spot (Block9, Row1, Column2)	49785.08	59774.50	18119.94	0.08	0.36	1382.00	1507.90	1382.00	500.49	0.04	0.33	100.00	100.00	45.68	58392.50	48403.08	32260968.00	96.46	10835.45	9754.00
9	3	1	5436.00	12019.00	149.70	0	Spot (Block9, Row1, Column3)	16204.76	14411.50	9306.69	0.05	0.57	1390.00	1452.18	1390.00	318.87	0.02	0.22	100.00	100.00	0.00	13021.50	14814.76	9949725.00	46.27	4108.19	3869.00
9	4	1	5728.00	12019.00	151.00	0	Spot (Block9, Row1, Column4)	42508.20	43578.00	18689.76	0.01	0.44	1441.00	1573.56	1441.00	656.85	0.04	0.42	100.00	100.00	22.81	42137.00	41067.20	26652780.00	62.32	9106.84	8332.00
9	5	1	6034.00	12019.00	151.50	0	Spot (Block9, Row1, Column5)	36550.76	34401.50	21624.06	0.03	0.59	1447.00	1540.33	1447.00	360.41	0.03	0.23	100.00	100.00	19.11	32954.50	35103.76	22953972.00	97.14	6916.28	6214.00
9	6	1	6327.00	12021.00	150.20	0	Spot (Block9, Row1, Column6)	51593.54	62406.00	16035.15	0.08	0.31	1467.00	1546.57	1467.00	375.13	0.02	0.24	100.00	100.00	46.85	60939.00	50126.54	31936632.00	133.41	12481.94	11925.00
9	7	1	6625.00	12024.00	156.55	0	Spot (Block9, Row1, Column7)	61865.41	65535.00	8005.76	0.03	0.13	1439.00	1525.99	1439.00	376.48	0.03	0.25	100.00	100.00	74.74	64096.00	60426.41	41635800.00	160.27	15425.74	14972.50
9	8	1	6937.00	12024.00	163.85	0	Spot (Block9, Row1, Column8)	3889.33	3533.00	1550.97	0.04	0.40	1405.00	1444.71	1405.00	238.75	0.01	0.17	100.00	100.00	0.00	2128.00	2484.33	2893660.00	10.24	1969.66	1924.50
9	1	2	4837.00	12317.00	276.35	0	Spot (Block9, Row2, Column1)	1484.05	1475.50	174.66	0.00	0.12	1360.00	1482.35	1360.00	463.88	0.04	0.31	0.00	0.00	0.00	115.50	124.05	3318342.00	0.00	1380.28	1358.50
9	2	2	5126.00	12314.00	134.80	0	Spot (Block9, Row2, Column2)	27528.02	26765.00	10796.69	0.01	0.39	1410.00	1536.20	1410.00	433.05	0.04	0.28	100.00	100.00	0.00	25355.00	26118.02	13516259.00	60.02	6422.79	6267.00
9	3	2	5429.00	12317.00	148.20	0	Spot (Block9, Row2, Column3)	4148.34	4041.00	1170.35	0.01	0.28	1398.00	1538.22	1398.00	453.89	0.04	0.30	99.00	99.00	0.00	2643.00	2750.34	2489002.00	5.75	2076.25	2048.00
9	4	2	5736.00	12315.00	178.00	0	Spot (Block9, Row2, Column4)	16630.70	16402.00	6823.77	0.01	0.41	1509.00	1688.15	1509.00	689.54	0.05	0.41	100.00	100.00	0.00	14893.00	15121.70	14684910.00	21.67	4621.76	4683.50
9	5	2	6035.00	12321.00	174.90	0	Spot (Block9, Row2, Column5)	33187.41	32666.00	13396.68	0.01	0.40	1569.00	1735.75	1569.00	672.97	0.04	0.39	100.00	100.00	0.70	31097.00	31618.41	28441596.00	46.74	7827.37	7103.00
9	6	2	6325.00	12320.00	148.75	0	Spot (Block9, Row2, Column6)	9689.40	9421.00	3941.86	0.01	0.41	1490.00	1792.48	1490.00	1129.85	0.08	0.63	100.00	99.00	0.00	7931.00	8199.40	5842711.00	6.99	3439.46	3114.50
9	7	2	6632.00	12323.00	150.85	0	Spot (Block9, Row2, Column7)	10147.43	9402.00	4556.63	0.03	0.45	1450.00	1559.71	1450.00	567.81	0.03	0.36	100.00	100.00	0.00	7952.00	8697.43	6342142.00	15.12	3430.14	3383.50
9	8	2	6921.00	12327.00	166.80	0	Spot (Block9, Row2, Column8)	1590.68	1587.50	123.63	0.00	0.08	1415.00	1511.24	1415.00	593.85	0.03	0.39	0.00	0.00	0.00	172.50	175.68	1228002.00	0.13	1501.46	1482.50
9	1	3	4830.00	12609.00	148.20	0	Spot (Block9, Row3, Column1)	40640.48	40868.50	19463.30	0.00	0.48	1361.00	1447.46	1361.00	447.05	0.03	0.31	100.00	100.00	19.57	39507.50	39279.48	24303120.00	87.67	8576.95	7888.00
9	2	3	5130.00	12613.00	143.60	0	Spot (Block9, Row3, Column2)	6631.98	6541.50	2050.75	0.01	0.31	1474.00	1613.02	1474.00	470.59	0.04	0.29	100.00	100.00	0.00	5067.50	5157.98	3753702.00	10.67	2737.10	2556.00
9	3	3	5424.00	12613.00	148.00	0	Spot (Block9, Row3, Column3)	54353.12	65535.00	14745.22	0.08	0.27	1483.00	1637.68	1483.00	541.16	0.04	0.33	100.00	100.00	53.77	64052.00	52870.12	32449048.00	97.41	12435.11	10469.00
9	4	3	5730.00	12615.00	152.55	0	Spot (Block9, Row3, Column4)	56648.16	65535.00	13559.35	0.06	0.24	1524.00	1672.79	1524.00	510.21	0.04	0.31	100.00	100.00	60.81	64011.00	55124.16	36425064.00	107.75	12514.75	10529.00
9	5	3	6032.00	12620.00	143.60	0	Spot (Block9, Row3, Column5)	46057.54	49198.50	18682.40	0.03	0.41	1600.00	1904.55	1600.00	1022.09	0.08	0.54	100.00	100.00	31.91	47598.50	44457.54	25976592.00	43.20	10116.86	8438.50
9	6	3	6332.00	12620.00	247.25	0	Spot (Block9, Row3, Column6)	59232.16	65535.00	13544.94	0.04	0.23	1593.00	2136.65	1593.00	1520.24	0.13	0.71	100.00	100.00	76.70	63942.00	57639.16	104723800.00	37.56	13822.05	13711.00
9	7	3	6638.00	12624.00	148.20	0	Spot (Block9, Row3, Column7)	29441.34	27892.00	16813.91	0.02	0.57	1507.00	1695.36	1507.00	763.40	0.05	0.45	100.00	100.00	1.67	26385.00	27934.34	17605928.00	36.35	6901.23	5865.00
9	8	3	6928.00	12625.00	164.25	0	Spot (Block9, Row3, Column8)	58577.47	65535.00	12307.91	0.05	0.21	1458.00	1595.53	1458.00	715.14	0.04	0.45	100.00	100.00	66.40	64077.00	57119.47	43757780.00	79.68	13519.51	12634.00
9	1	4	4831.00	12911.00	150.35	0	Spot (Block9, Row4, Column1)	56496.19	65535.00	13334.61	0.06	0.24	1420.00	1542.60	1420.00	430.89	0.04	0.28	100.00	100.00	60.00	64115.00	55076.19	35027916.00	127.53	13015.54	11903.00
9	2	4	5126.00	12915.00	166.60	0	Spot (Block9, Row4, Column2)	13814.08	13230.00	5789.22	0.02	0.42	1460.00	1634.81	1460.00	562.38	0.05	0.34	100.00	100.00	0.00	11770.00	12354.08	10650654.00	21.66	4066.32	4070.00
9	3	4	5426.00	12918.00	164.20	0	Spot (Block9, Row4, Column3)	64040.53	65535.00	6219.51	0.01	0.10	1502.00	1682.31	1502.00	579.67	0.05	0.34	100.00	100.00	92.37	64033.00	62538.53	47838744.00	107.58	18105.73	15488.50
9	4	4	5719.00	12914.00	157.10	0	Spot (Block9, Row4, Column4)	2526.66	2404.00	473.01	0.02	0.19	1517.00	1606.57	1517.00	402.61	0.02	0.25	94.00	54.00	0.00	887.00	1009.66	1700445.00	2.29	1807.21	1787.00
9	5	4	6009.00	12915.00	146.65	0	Spot (Block9, Row4, Column5)	18572.21	16950.00	9987.53	0.04	0.54	1528.00	1657.17	1528.00	438.64	0.04	0.26	100.00	100.00	0.34	15422.00	17044.21	10939035.00	38.56	5069.29	3982.00
9	6	4	6331.00	12923.00	175.90	0	Spot (Block9, Row4, Column6)	41308.36	41221.50	16169.42	0.00	0.39	1586.00	1809.64	1586.00	837.65	0.06	0.46	100.00	100.00	9.22	39635.50	39722.36	35855744.00	47.15	9616.53	8312.50
9	7	4	6623.00	12927.00	149.60	0	Spot (Block9, Row4, Column7)	20194.62	17086.00	12875.23	0.07	0.64	1589.00	1771.57	1589.00	712.22	0.05	0.40	100.00	100.00	0.00	15497.00	18605.62	12379302.00	25.87	5006.88	4475.00
9	8	4	6927.00	12930.00	152.15	0	Spot (Block9, Row4, Column8)	8716.26	8154.00	3866.34	0.03	0.44	1484.00	1574.27	1484.00	434.33	0.03	0.28	100.00	100.00	0.00	6670.00	7232.26	5552257.00	16.44	3031.41	3008.00
9	1	5	4831.00	13215.00	153.00	0	Spot (Block9, Row5, Column1)	59865.25	65535.00	10790.74	0.04	0.18	1509.00	1833.66	1509.00	909.25	0.08	0.50	100.00	100.00	72.85	64026.00	58356.25	38373952.00	63.82	14316.58	12844.00
9	2	5	5123.00	13212.00	161.80	0	Spot (Block9, Row5, Column2)	60364.25	65535.00	10399.00	0.04	0.17	1502.00	1854.13	1502.00	967.22	0.09	0.52	100.00	100.00	69.85	64033.00	58862.25	43643760.00	60.49	14717.21	14002.00
9	3	5	5427.00	13213.00	156.60	0	Spot (Block9, Row5, Column3)	48355.38	53806.00	17759.77	0.05	0.37	1534.00	1751.72	1534.00	658.67	0.06	0.38	100.00	100.00	39.82	52272.00	46821.38	32543412.00	70.75	10111.03	9144.00
9	4	5	5725.00	13221.00	149.80	0	Spot (Block9, Row5, Column4)	33971.71	30914.00	18640.76	0.04	0.55	1584.00	1697.14	1584.00	439.87	0.03	0.26	100.00	100.00	6.55	29330.00	32387.71	20756756.00	73.37	7280.52	6544.00
9	5	5	6025.00	13217.00	164.80	0	Spot (Block9, Row5, Column5)	64149.77	65535.00	5643.11	0.01	0.09	1574.00	1697.53	1574.00	483.38	0.03	0.28	100.00	100.00	91.64	63961.00	62575.77	48369412.00	129.20	17568.23	15188.00
9	6	5	6327.00	13218.00	149.25	0	Spot (Block9, Row5, Column6)	11528.30	11395.00	4413.77	0.01	0.38	1600.50	1815.39	1600.50	808.69	0.05	0.45	100.00	100.00	0.00	9794.50	9927.80	7032263.00	12.01	3970.49	3691.00
9	7	5	6624.00	13222.00	218.85	0	Spot (Block9, Row5, Column7)	52435.31	65535.00	16324.74	0.10	0.31	1673.00	1989.09	1673.00	1042.19	0.08	0.52	100.00	100.00	53.76	63862.00	50762.31	71784664.00	48.40	13632.87	13178.00
9	8	5	6928.00	13225.00	150.05	0	Spot (Block9, Row5, Column8)	39587.14	39731.00	21558.11	0.00	0.54	1512.00	1674.90	1512.00	702.22	0.04	0.42	100.00	100.00	26.50	38219.00	38075.14	24346204.00	53.99	8097.45	7615.50
9	1	6	4822.00	13512.00	249.45	0	Spot (Block9, Row6, Column1)	58596.63	65535.00	13040.74	0.05	0.22	1649.50	2158.61	1649.50	1378.85	0.12	0.64	100.00	100.00	69.26	63885.50	56947.13	105416584.00	40.93	13765.18	13466.00
9	2	6	5118.00	13512.00	228.20	0	Spot (Block9, Row6, Column2)	48041.73	50320.00	17474.72	0.02	0.36	1549.00	2036.22	1549.00	1358.52	0.12	0.67	100.00	100.00	38.83	48771.00	46492.73	72015160.00	33.86	12576.06	12280.50
9	3	6	5416.00	13515.00	155.25	0	Spot (Block9, Row6, Column3)	59705.49	65535.00	10667.81	0.04	0.18	1501.00	1698.51	1501.00	743.55	0.05	0.44	100.00	100.00	70.03	64034.00	58204.49	39644796.00	78.01	14543.23	12936.00
9	4	6	5724.00	13517.00	147.50	0	Spot (Block9, Row6, Column4)	15183.36	13943.00	6905.14	0.04	0.45	1545.00	1639.53	1545.00	391.20	0.03	0.24	100.00	100.00	0.00	12398.00	13638.36	8958181.00	34.62	4586.72	4296.50
9	5	6	6024.00	13516.00	161.55	0	Spot (Block9, Row6, Column5)	63916.50	65535.00	5936.13	0.01	0.09	1611.00	1760.17	1611.00	621.80	0.04	0.35	100.00	100.00	90.71	63924.00	62305.50	46084244.00	99.96	17249.71	14535.00
9	6	6	6329.00	13524.00	153.55	0	Spot (Block9, Row6, Column6)	5250.52	4620.00	2475.10	0.06	0.47	1614.00	1840.85	1614.00	1018.73	0.06	0.55	85.00	66.00	0.00	3006.00	3636.52	3433838.00	3.35	2340.06	2283.50
9	7	6	6625.00	13522.00	152.90	0	Spot (Block9, Row6, Column7)	47897.79	56104.50	19011.28	0.07	0.40	1629.00	1884.37	1629.00	1069.27	0.06	0.57	100.00	100.00	40.94	54475.50	46268.79	30654796.00	43.03	9926.36	9312.50
9	8	6	6930.00	13527.00	153.30	0	Spot (Block9, Row6, Column8)	47304.11	55636.00	19807.29	0.07	0.42	1550.50	1636.39	1550.50	405.22	0.02	0.25	100.00	100.00	42.92	54085.50	45753.61	30416748.00	112.70	10138.68	8609.50
9	1	7	4821.00	13811.00	158.95	0	Spot (Block9, Row7, Column1)	20266.99	19346.50	8608.11	0.02	0.42	1471.00	1707.92	1471.00	776.62	0.06	0.45	100.00	100.00	0.00	17875.50	18795.99	14186894.00	23.90	5006.33	4770.50
9	2	7	5121.00	13820.00	178.40	0	Spot (Block9, Row7, Column2)	2526.00	2358.00	602.60	0.03	0.24	1519.00	1695.43	1519.00	718.04	0.05	0.42	56.00	26.00	0.00	839.00	1007.00	2250663.00	1.16	1763.30	1758.00
9	3	7	5396.00	13821.00	212.75	0	Spot (Block9, Row7, Column3)	1670.38	1659.00	152.73	0.00	0.09	1489.00	1549.10	1489.00	391.50	0.02	0.25	8.00	0.00	0.00	170.00	181.38	2154786.00	0.31	1512.76	1488.00
9	4	7	5725.00	13826.00	200.50	0	Spot (Block9, Row7, Column4)	2461.00	2300.00	531.35	0.03	0.22	1545.00	1640.76	1545.00	436.74	0.03	0.27	83.00	43.00	0.00	755.00	916.00	2808003.00	1.88	1831.37	1826.00
9	5	7	6020.00	13820.00	184.30	0	Spot (Block9, Row7, Column5)	12585.46	12026.50	5734.51	0.02	0.46	1709.00	1996.88	1709.00	1087.42	0.07	0.54	100.00	100.00	0.00	10317.50	10876.46	12056873.00	9.74	4267.43	4346.00
9	6	7	6320.00	13820.00	218.60	0	Spot (Block9, Row7, Column6)	49578.91	65535.00	18707.70	0.12	0.38	1872.00	2440.48	1872.00	1669.47	0.12	0.68	100.00	100.00	50.51	63663.00	47706.91	67527168.00	28.24	13574.08	13463.00
9	7	7	6617.00	13825.00	155.50	0	Spot (Block9, Row7, Column7)	51856.78	60625.50	15884.67	0.07	0.31	1795.00	2156.27	1795.00	1303.69	0.08	0.60	100.00	100.00	43.99	58830.50	50061.78	34536884.00	38.12	14117.42	10268.00
9	8	7	6925.00	13825.00	181.50	0	Spot (Block9, Row7, Column8)	54927.38	62745.00	12959.16	0.06	0.24	1590.00	1814.27	1590.00	943.15	0.06	0.52	100.00	100.00	44.99	61155.00	53337.38	51027944.00	56.31	13442.05	11562.50
9	1	8	4818.00	14114.00	158.15	0	Spot (Block9, Row8, Column1)	2355.34	2280.00	432.73	0.01	0.18	1453.00	1510.96	1453.00	284.77	0.02	0.19	95.00	74.00	0.00	827.00	902.34	1622826.00	2.97	1701.58	1691.50
9	2	8	5122.00	14114.00	147.55	0	Spot (Block9, Row8, Column2)	8232.13	7666.50	3517.06	0.03	0.43	1494.00	1526.25	1494.00	171.46	0.01	0.11	100.00	100.00	0.00	6172.50	6738.13	4889884.00	39.11	3069.33	2878.00
9	3	8	5415.00	14113.00	147.55	0	Spot (Block9, Row8, Column3)	16909.92	14946.00	10344.60	0.05	0.61	1487.00	1549.84	1487.00	320.63	0.02	0.21	100.00	100.00	0.00	13459.00	15422.92	10027583.00	47.91	4395.18	4115.00
9	4	8	5723.00	14120.00	162.00	0	Spot (Block9, Row8, Column4)	63422.09	65535.00	7101.81	0.01	0.11	1522.00	1613.87	1522.00	436.53	0.03	0.27	100.00	100.00	88.86	64013.00	61900.09	46108308.00	141.59	16731.08	14751.00
9	5	8	6005.00	14115.00	155.20	0	Spot (Block9, Row8, Column5)	2303.90	2329.00	342.56	0.00	0.15	1605.00	1840.34	1605.00	836.16	0.06	0.45	34.00	0.00	0.00	724.00	698.90	1536703.00	0.55	1879.08	1862.50
9	6	8	6324.00	14125.00	246.70	0	Spot (Block9, Row8, Column6)	58842.72	65535.00	13534.34	0.05	0.23	1912.00	2326.60	1912.00	1389.42	0.09	0.60	100.00	100.00	74.42	63623.00	56930.72	103505656.00	40.68	13655.52	13510.00
9	7	8	6622.00	14124.00	145.15	0	Spot (Block9, Row8, Column7)	33941.18	33164.00	16304.05	0.01	0.48	1812.00	2079.03	1812.00	910.81	0.06	0.44	100.00	100.00	2.27	31352.00	32129.18	19448320.00	34.98	8003.64	7650.50
9	8	8	6909.00	14126.00	165.05	0	Spot (Block9, Row8, Column8)	63260.50	65535.00	7875.09	0.02	0.12	1705.00	1929.40	1705.00	698.81	0.05	0.36	100.00	100.00	88.99	63830.00	61555.50	47698892.00	87.76	16734.59	15140.00
10	1	1	9336.00	12039.00	164.40	0	Spot (Block10, Row1, Column1)	62765.78	65535.00	7264.51	0.02	0.12	1778.00	2147.48	1778.00	1517.62	0.08	0.71	100.00	100.00	80.11	63757.00	60987.78	47012032.00	39.94	15974.44	14897.50
10	2	1	9631.00	12047.00	148.80	0	Spot (Block10, Row1, Column2)	3382.50	3305.00	698.28	0.01	0.21	1600.00	1691.69	1600.00	427.83	0.02	0.25	99.00	90.00	0.00	1705.00	1782.50	2056558.00	3.95	2177.50	2144.50
10	3	1	9934.00	12048.00	178.40	0	Spot (Block10, Row1, Column3)	1942.56	1889.00	326.13	0.01	0.17	1529.00	1589.40	1529.00	305.16	0.02	0.19	58.00	20.00	0.00	360.00	413.56	1734710.00	1.16	1699.71	1689.00
10	4	1	10231.00	12047.00	158.60	0	Spot (Block10, Row1, Column4)	2915.91	2827.00	618.41	0.01	0.21	1539.00	1603.14	1539.00	922.89	0.02	0.58	73.00	23.00	0.00	1288.00	1376.91	2035306.00	1.42	1925.91	1889.00
10	5	1	10532.00	12048.00	156.05	0	Spot (Block10, Row1, Column5)	2626.32	2592.00	450.45	0.01	0.17	1583.00	1608.98	1583.00	243.41	0.01	0.15	98.00	89.00	0.00	1009.00	1043.32	1757011.00	4.18	1934.08	1930.00
10	6	1	10829.00	12048.00	162.60	0	Spot (Block10, Row1, Column6)	3013.39	2811.00	717.73	0.03	0.24	1601.00	1627.74	1601.00	187.50	0.01	0.12	100.00	98.00	0.00	1210.00	1412.39	2196762.00	7.39	1975.01	1964.00
10	7	1	11127.00	12054.00	151.45	0	Spot (Block10, Row1, Column7)	4278.97	4327.00	1084.67	0.00	0.25	1659.00	1669.59	1659.00	189.31	0.00	0.11	100.00	99.00	0.00	2668.00	2619.97	2700028.00	13.78	2274.25	2232.00
10	8	1	11436.00	12051.00	171.40	0	Spot (Block10, Row1, Column8)	3737.25	3619.50	989.13	0.01	0.26	1681.00	1705.26	1681.00	200.48	0.01	0.12	100.00	99.00	0.00	1938.50	2056.25	3049598.00	10.14	2182.54	2199.00
10	1	2	9343.00	12335.00	198.45	0	Spot (Block10, Row2, Column1)	1811.11	1788.00	185.07	0.01	0.10	1582.00	1646.23	1582.00	388.28	0.02	0.24	24.00	0.00	0.00	206.00	229.11	2015767.00	0.42	1678.34	1677.00
10	2	2	9628.00	12343.00	137.40	0	Spot (Block10, Row2, Column2)	2360.39	2310.00	287.37	0.01	0.12	1532.00	1557.76	1532.00	163.68	0.01	0.11	99.00	97.00	0.00	778.00	828.39	1206161.00	4.90	1884.04	1876.00
10	3	2	9934.00	12337.00	208.90	0	Spot (Block10, Row2, Column3)	1750.69	1705.00	221.58	0.01	0.13	1479.00	1501.66	1479.00	202.64	0.01	0.13	56.00	23.00	0.00	226.00	271.69	2181365.00	1.23	1587.52	1583.00
10	4	2	10238.00	12349.00	185.70	0	Spot (Block10, Row2, Column4)	2027.54	1974.00	270.75	0.01	0.13	1495.00	1536.35	1495.00	274.75	0.01	0.18	82.00	43.00	0.00	479.00	532.54	1964689.00	1.79	1696.06	1693.50
10	5	2	10535.00	12346.00	186.10	0	Spot (Block10, Row2, Column5)	36008.67	35198.00	11610.84	0.01	0.32	1575.00	1658.16	1575.00	426.47	0.02	0.26	100.00	100.00	1.54	33623.00	34433.67	35036432.00	80.55	9468.38	8480.00
10	6	2	10831.00	12349.00	147.00	-50	Spot (Block10, Row2, Column6)	2266.80	2269.00	269.62	0.00	0.12	1633.00	1908.14	1633.00	950.24	0.07	0.50	16.00	0.00	0.00	636.00	633.80	1337411.00	0.38	1924.38	1887.00
10	7	2	11129.00	12347.00	177.65	0	Spot (Block10, Row2, Column7)	2132.49	2062.00	340.58	0.01	0.16	1617.00	1719.34	1617.00	471.43	0.03	0.27	46.00	12.00	0.00	445.00	515.49	1887253.00	0.88	1795.89	1803.00
10	8	2	11425.00	12364.00	215.20	0	Spot (Block10, Row2, Column8)	1776.62	1759.00	187.05	0.00	0.11	1598.00	1688.93	1598.00	477.20	0.02	0.28	7.00	0.00	0.00	161.00	178.62	2354027.00	0.18	1713.58	1707.00
10	1	3	9336.00	12638.00	147.30	0	Spot (Block10, Row3, Column1)	5977.12	5863.50	1781.47	0.01	0.30	1542.00	1560.54	1542.00	160.69	0.01	0.10	100.00	100.00	0.00	4321.50	4435.12	3574316.00	27.49	2757.94	2704.00
10	2	3	9624.00	12648.00	156.25	0	Spot (Block10, Row3, Column2)	2019.37	2001.00	210.43	0.00	0.10	1546.00	1644.77	1546.00	534.82	0.03	0.33	39.00	0.00	0.00	455.00	473.37	1354999.00	0.70	1762.11	1741.00
10	3	3	9902.00	12631.00	134.45	0	Spot (Block10, Row3, Column3)	7409.62	3761.00	11730.26	0.29	1.58	1500.00	1557.60	1500.00	322.57	0.02	0.21	98.00	95.00	2.28	2261.00	5909.62	3578847.00	18.14	2814.86	2237.00
10	4	3	10231.00	12651.00	149.60	0	Spot (Block10, Row3, Column4)	3052.30	2936.50	685.65	0.02	0.22	1491.00	1536.41	1491.00	313.15	0.01	0.20	99.00	90.00	0.00	1445.50	1561.30	1874113.00	4.84	1938.06	1921.00
10	5	3	10526.00	12651.00	153.15	0	Spot (Block10, Row3, Column5)	2983.70	2756.00	920.79	0.03	0.31	1512.00	1728.54	1512.00	842.23	0.06	0.49	75.00	36.00	0.00	1244.00	1471.70	1918517.00	1.49	1895.48	1843.00
10	6	3	10830.00	12647.00	227.80	0	Spot (Block10, Row3, Column6)	57771.19	65535.00	13483.75	0.05	0.23	1693.00	2293.52	1693.00	1413.10	0.13	0.62	100.00	100.00	64.81	63842.00	56078.19	86195592.00	39.26	13262.09	12769.00
10	7	3	11129.00	12651.00	147.00	-50	Spot (Block10, Row3, Column7)	2063.53	2024.00	285.82	0.01	0.14	1619.00	1936.16	1619.00	1051.43	0.08	0.54	1.00	0.00	0.00	405.00	444.53	1219544.00	0.12	1916.22	1868.00
10	8	3	11429.00	12652.00	172.60	0	Spot (Block10, Row3, Column8)	61573.25	65535.00	10069.02	0.03	0.16	1612.00	1745.41	1612.00	618.61	0.03	0.35	100.00	100.00	82.23	63923.00	59961.25	51291044.00	96.71	14910.25	13688.00
10	1	4	9326.00	12942.00	159.10	0	Spot (Block10, Row4, Column1)	2987.26	2818.50	754.87	0.03	0.25	1580.00	1668.46	1580.00	530.91	0.02	0.32	87.00	62.00	0.00	1238.50	1407.26	2091080.00	2.48	1919.22	1882.50
10	2	4	9626.00	12940.00	170.60	0	Spot (Block10, Row4, Column2)	39178.52	38315.00	17452.81	0.01	0.45	1597.00	1834.96	1597.00	844.18	0.06	0.46	100.00	100.00	11.36	36718.00	37581.52	31734692.00	44.24	8452.60	8334.00
10	3	4	9928.00	12942.00	147.65	0	Spot (Block10, Row4, Column3)	10401.26	10200.00	3733.98	0.01	0.36	1556.00	1751.87	1556.00	755.21	0.05	0.43	100.00	100.00	0.00	8644.00	8845.26	6209551.00	11.45	3583.98	3441.00
10	4	4	10215.00	12945.00	202.60	0	Spot (Block10, Row4, Column4)	1759.19	1738.00	180.87	0.01	0.10	1490.00	1521.18	1490.00	169.95	0.01	0.11	70.00	29.00	0.00	248.00	269.19	2060010.00	1.40	1597.85	1575.50
10	5	4	10515.00	12934.00	155.35	0	Spot (Block10, Row4, Column5)	2716.88	2369.00	1234.30	0.06	0.45	1484.00	1554.40	1484.00	338.82	0.02	0.22	92.00	68.00	0.00	885.00	1232.88	1814874.00	3.43	1823.21	1787.50
10	6	4	10832.00	12950.00	191.65	0	Spot (Block10, Row4, Column6)	38111.60	38201.50	11512.59	0.00	0.30	1587.00	1879.60	1587.00	936.11	0.07	0.50	100.00	100.00	0.87	36614.50	36524.60	39559824.00	38.70	9825.87	8993.00
10	7	4	11132.00	12942.00	165.30	0	Spot (Block10, Row4, Column7)	2364.93	2320.00	438.31	0.01	0.19	1673.00	1870.38	1673.00	779.50	0.05	0.42	39.00	2.00	0.00	647.00	691.93	1778430.00	0.63	1846.84	1828.00
10	8	4	11425.00	12952.00	163.00	0	Spot (Block10, Row4, Column8)	2617.11	2643.00	428.30	0.00	0.16	1652.00	1737.62	1652.00	495.30	0.02	0.29	82.00	50.00	0.00	991.00	965.11	1926195.00	1.78	1981.76	1994.00
10	1	5	9328.00	13238.00	149.80	0	Spot (Block10, Row5, Column1)	4553.65	4477.00	1302.89	0.01	0.29	1624.00	1913.89	1624.00	934.98	0.07	0.49	96.00	75.00	0.00	2853.00	2929.65	2805047.00	2.82	2417.37	2227.50
10	2	5	9625.00	13238.00	170.60	0	Spot (Block10, Row5, Column2)	62573.32	65535.00	8723.19	0.02	0.14	1666.00	2041.68	1666.00	1047.41	0.09	0.51	100.00	100.00	84.59	63869.00	60907.32	50747476.00	57.79	16247.35	14833.50
10	3	5	9931.00	13243.00	167.90	0	Spot (Block10, Row5, Column3)	58094.10	65535.00	12702.58	0.05	0.22	1577.00	1798.33	1577.00	811.40	0.06	0.45	100.00	100.00	65.90	63958.00	56517.10	45662400.00	69.38	12767.98	11150.00
10	4	5	10230.00	13245.00	168.95	0	Spot (Block10, Row5, Column4)	2352.47	2296.00	383.03	0.01	0.16	1489.00	1602.34	1489.00	544.95	0.03	0.34	79.00	27.00	0.00	807.00	863.47	1856095.00	1.38	1745.56	1717.00
10	5	5	10525.00	13248.00	149.65	0	Spot (Block10, Row5, Column5)	15078.16	15018.00	5995.95	0.00	0.40	1489.00	1530.10	1489.00	216.03	0.01	0.14	100.00	100.00	0.00	13529.00	13589.16	9257993.00	62.72	4702.18	4154.50
10	6	5	10797.00	13248.00	149.40	0	Spot (Block10, Row5, Column6)	2206.25	2093.00	476.96	0.02	0.22	1566.00	1768.44	1566.00	756.75	0.05	0.43	35.00	2.00	0.00	527.00	640.25	1345810.00	0.58	1894.65	1779.00
10	7	5	11130.00	13250.00	221.25	0	Spot (Block10, Row5, Column7)	57798.80	65535.00	13600.11	0.05	0.24	1768.00	2120.84	1768.00	1092.08	0.08	0.51	100.00	100.00	67.41	63767.00	56030.80	80861456.00	50.98	14202.33	13562.00
10	8	5	11442.00	13256.00	157.85	0	Spot (Block10, Row5, Column8)	2829.27	2735.00	617.83	0.01	0.22	1635.00	1835.23	1635.00	842.32	0.05	0.46	66.00	25.00	0.00	1100.00	1194.27	1955026.00	1.18	2041.81	1934.50
10	1	6	9326.00	13539.00	228.50	0	Spot (Block10, Row6, Column1)	54907.02	65535.00	14809.89	0.08	0.27	1710.00	2375.39	1710.00	1571.51	0.14	0.66	100.00	100.00	56.07	63825.00	53197.02	82361384.00	33.43	13434.80	13047.50
10	2	6	9617.00	13545.00	221.75	0	Spot (Block10, Row6, Column2)	55858.83	65535.00	15182.43	0.07	0.27	1661.00	2218.01	1661.00	1439.74	0.13	0.65	100.00	100.00	63.67	63874.00	54197.83	78873560.00	37.26	13209.75	12759.50
10	3	6	9917.00	13544.00	150.30	0	Spot (Block10, Row6, Column3)	3692.06	3712.50	912.52	0.00	0.25	1558.00	1746.04	1558.00	757.94	0.05	0.43	96.00	68.00	0.00	2154.50	2134.06	2303843.00	2.57	2127.94	2074.00
10	4	6	10231.00	13547.00	156.90	0	Spot (Block10, Row6, Column4)	2027.03	1976.00	279.43	0.01	0.14	1496.00	1525.08	1496.00	161.77	0.01	0.11	94.00	71.00	0.00	480.00	531.03	1368246.00	3.10	1683.41	1651.00
10	5	6	10529.00	13551.00	144.45	0	Spot (Block10, Row6, Column5)	8265.96	8536.00	2787.16	0.01	0.34	1498.00	1577.55	1498.00	379.32	0.02	0.24	100.00	100.00	0.00	7038.00	6767.96	4703331.00	17.63	3149.55	3014.00
10	6	6	10822.00	13539.00	205.00	0	Spot (Block10, Row6, Column6)	1815.13	1801.00	254.54	0.00	0.14	1575.00	1756.22	1575.00	808.00	0.05	0.46	1.00	0.00	0.00	226.00	240.13	2161824.00	0.07	1641.55	1613.00
10	7	6	11131.00	13549.00	160.40	0	Spot (Block10, Row6, Column7)	3231.65	3138.00	764.60	0.01	0.24	1696.00	1830.83	1696.00	725.86	0.03	0.40	83.00	49.00	0.00	1442.00	1535.65	2297700.00	1.93	2138.92	2086.00
10	8	6	11425.00	13563.00	157.05	0	Spot (Block10, Row6, Column8)	2300.72	2223.50	320.85	0.01	0.14	1661.00	1710.87	1661.00	383.87	0.01	0.22	78.00	32.00	0.00	562.50	639.72	1564487.00	1.54	1931.88	1908.00
10	1	7	9323.00	13841.00	167.05	0	Spot (Block10, Row7, Column1)	47292.78	49666.00	18001.94	0.02	0.38	1594.00	1963.05	1594.00	1099.87	0.09	0.56	100.00	100.00	35.26	48072.00	45698.78	36746764.00	41.21	9649.27	9491.00
10	2	7	9637.00	13852.00	225.05	0	Spot (Block10, Row7, Column2)	1814.18	1785.50	226.42	0.01	0.12	1560.00	1823.07	1560.00	948.64	0.07	0.52	0.00	0.00	0.00	225.50	254.18	2626930.00	-0.01	1650.65	1608.00
10	3	7	9930.00	13847.00	262.45	0	Spot (Block10, Row7, Column3)	1647.27	1608.00	185.24	0.01	0.11	1514.00	1557.58	1514.00	226.65	0.01	0.15	25.00	6.00	0.00	94.00	133.27	3302781.00	0.40	1537.23	1515.00
10	4	7	10228.00	13853.00	193.00	0	Spot (Block10, Row7, Column4)	1848.08	1820.00	214.60	0.01	0.12	1543.00	1609.51	1543.00	383.58	0.02	0.24	34.00	1.00	0.00	277.00	305.08	1942333.00	0.62	1656.02	1631.50
10	5	7	10522.00	13848.00	147.00	-50	Spot (Block10, Row7, Column5)	2049.45	2006.50	302.34	0.01	0.15	1565.00	1794.06	1565.00	887.59	0.06	0.49	10.00	0.00	0.00	441.50	484.45	1217376.00	0.29	1834.90	1806.50
10	6	7	10822.00	13848.00	215.65	0	Spot (Block10, Row7, Column6)	54201.78	65535.00	16442.96	0.08	0.30	1717.00	2301.24	1717.00	1445.47	0.13	0.63	100.00	100.00	61.40	63818.00	52484.78	71763976.00	35.91	13411.08	12893.50
10	7	7	11115.00	13853.00	156.50	0	Spot (Block10, Row7, Column7)	2566.54	2496.00	460.95	0.01	0.18	1719.00	1943.74	1719.00	864.93	0.05	0.44	42.00	4.00	0.00	777.00	847.54	1732417.00	0.72	1936.56	1897.50
10	8	7	11430.00	13852.00	190.45	0	Spot (Block10, Row7, Column8)	54608.52	58567.00	11803.88	0.03	0.22	1711.00	1884.19	1711.00	670.65	0.04	0.36	100.00	100.00	33.01	56856.00	52897.52	55755640.00	78.62	13752.52	12196.00
10	1	8	9313.00	14140.00	150.10	0	Spot (Block10, Row8, Column1)	2811.67	2612.50	865.47	0.03	0.31	1584.00	1678.63	1584.00	525.56	0.03	0.31	88.00	48.00	0.00	1028.50	1227.67	1720741.00	2.16	1915.53	1880.00
10	2	8	9634.00	14137.00	193.50	0	Spot (Block10, Row8, Column2)	1928.36	1906.00	233.46	0.01	0.12	1506.00	1547.80	1506.00	164.77	0.01	0.11	90.00	62.00	0.00	400.00	422.36	2036349.00	2.31	1661.35	1633.00
10	3	8	9919.00	14151.00	154.90	0	Spot (Block10, Row8, Column3)	2291.55	2207.50	419.96	0.02	0.18	1505.50	1585.21	1505.50	375.40	0.02	0.24	87.00	43.00	0.00	702.00	786.05	1517008.00	1.88	1828.18	1805.00
10	4	8	10224.00	14147.00	167.10	0	Spot (Block10, Row8, Column4)	63834.45	65535.00	6396.87	0.01	0.10	1577.00	1671.45	1577.00	481.52	0.03	0.29	100.00	100.00	90.98	63958.00	62257.45	49536028.00	129.10	17805.78	14946.00
10	5	8	10505.00	14146.00	202.75	0	Spot (Block10, Row8, Column5)	1756.52	1726.00	176.50	0.01	0.10	1556.00	1773.22	1556.00	886.42	0.06	0.50	0.00	0.00	0.00	170.00	200.52	2048106.00	-0.02	1645.65	1601.00
10	6	8	10824.00	14151.00	228.10	0	Spot (Block10, Row8, Column6)	56118.11	65535.00	14857.67	0.07	0.26	1773.00	2324.67	1773.00	1464.02	0.12	0.63	100.00	100.00	62.61	63762.00	54345.11	83897504.00	36.74	13143.54	13203.00
10	7	8	11129.00	14151.00	153.10	0	Spot (Block10, Row8, Column7)	2558.50	2493.00	412.00	0.01	0.16	1706.00	1999.34	1706.00	1005.06	0.07	0.50	32.00	0.00	0.00	787.00	852.50	1645115.00	0.56	1975.50	1936.00
10	8	8	11411.00	14151.00	166.95	0	Spot (Block10, Row8, Column8)	63084.87	65535.00	7924.50	0.02	0.13	1748.00	1931.78	1748.00	699.80	0.04	0.36	100.00	100.00	88.27	63787.00	61336.87	48954348.00	87.39	16876.63	13918.50
11	1	1	13838.00	12067.00	166.25	0	Spot (Block11, Row1, Column1)	58290.90	65535.00	11606.26	0.05	0.20	1407.00	1506.14	1407.00	420.26	0.03	0.28	100.00	100.00	63.45	64128.00	56883.90	44651252.00	135.12	13699.96	12505.00
11	2	1	14129.00	12069.00	155.80	0	Spot (Block11, Row1, Column2)	3072.91	3036.50	797.07	0.01	0.26	1375.00	1431.65	1375.00	331.65	0.02	0.23	99.00	92.00	0.00	1661.50	1697.91	2058851.00	4.95	1825.23	1825.00
11	3	1	14444.00	12079.00	190.00	0	Spot (Block11, Row1, Column3)	1498.86	1480.00	140.05	0.01	0.09	1277.00	1286.77	1277.00	121.88	0.00	0.09	75.00	38.00	0.00	203.00	221.86	1524337.00	1.74	1343.20	1325.00
11	4	1	14726.00	12080.00	153.75	0	Spot (Block11, Row1, Column4)	2998.85	2728.00	1721.87	0.04	0.57	1266.00	1277.68	1266.00	119.42	0.00	0.09	100.00	99.00	0.00	1462.00	1732.85	1949254.00	14.41	1737.97	1655.00
11	5	1	15032.00	12080.00	157.20	0	Spot (Block11, Row1, Column5)	1842.36	1838.00	267.40	0.00	0.15	1283.00	1310.17	1283.00	169.33	0.01	0.13	95.00	73.00	0.00	555.00	559.36	1256489.00	3.14	1468.81	1473.00
11	6	1	15331.00	12081.00	156.25	0	Spot (Block11, Row1, Column6)	2461.45	2463.00	481.62	0.00	0.20	1310.00	1340.03	1310.00	143.36	0.01	0.11	100.00	99.00	0.00	1153.00	1151.45	1649171.00	7.82	1665.42	1610.00
11	7	1	15630.00	12077.00	148.10	0	Spot (Block11, Row1, Column7)	3552.06	3501.00	842.04	0.01	0.24	1319.00	1351.45	1319.00	144.01	0.01	0.11	100.00	100.00	0.00	2182.00	2233.06	2117026.00	15.28	2090.28	2010.50
11	8	1	15938.00	12074.00	174.45	0	Spot (Block11, Row1, Column8)	2100.16	2018.50	347.54	0.02	0.17	1349.00	1356.93	1349.00	122.70	0.00	0.09	100.00	98.00	0.00	669.50	751.16	1785133.00	6.06	1573.31	1548.00
11	1	2	13832.00	12369.00	217.25	0	Spot (Block11, Row2, Column1)	1448.62	1432.00	118.91	0.01	0.08	1331.00	1387.04	1331.00	293.00	0.02	0.21	7.00	0.00	0.00	101.00	117.62	1951287.00	0.21	1381.98	1373.50
11	2	2	14124.00	12371.00	120.25	0	Spot (Block11, Row2, Column2)	1817.53	1827.50	188.54	0.00	0.10	1302.00	1322.61	1302.00	120.75	0.01	0.09	99.00	91.00	0.00	525.50	515.53	694298.00	4.10	1560.46	1530.00
11	3	2	14435.00	12365.00	184.15	0	Spot (Block11, Row2, Column3)	1513.91	1492.00	160.48	0.01	0.11	1266.00	1276.00	1266.00	110.88	0.00	0.09	85.00	51.00	0.00	226.00	247.91	1445781.00	2.15	1364.05	1385.50
11	4	2	14739.00	12364.00	184.85	0	Spot (Block11, Row2, Column4)	1616.70	1608.00	167.87	0.00	0.10	1250.00	1282.65	1250.00	231.76	0.01	0.18	78.00	27.00	0.00	358.00	366.70	1553645.00	1.44	1405.80	1409.00
11	5	2	15038.00	12378.00	184.60	0	Spot (Block11, Row2, Column5)	28509.60	27593.00	10530.94	0.01	0.37	1279.00	1403.20	1279.00	523.12	0.04	0.37	100.00	100.00	0.00	26314.00	27230.60	27397728.00	51.82	7085.53	6199.00
11	6	2	15325.00	12323.00	191.00	0	Spot (Block11, Row2, Column6)	1579.02	1521.00	251.32	0.02	0.16	1337.00	1612.83	1337.00	962.83	0.08	0.60	0.00	0.00	0.00	184.00	242.02	1627970.00	-0.04	1495.64	1452.50
11	7	2	15627.00	12377.00	229.15	0	Spot (Block11, Row2, Column7)	1541.06	1523.00	157.39	0.01	0.10	1389.50	1505.61	1389.50	601.98	0.03	0.40	0.00	0.00	0.00	133.50	151.56	2333164.00	0.06	1403.24	1412.00
11	8	2	15938.00	12392.00	250.65	0	Spot (Block11, Row2, Column8)	1509.53	1489.00	172.95	0.01	0.11	1399.00	1463.95	1399.00	437.99	0.02	0.30	2.00	0.00	0.00	90.00	110.53	2745839.00	0.10	1390.87	1351.00
11	1	3	13832.00	12664.00	146.10	0	Spot (Block11, Row3, Column1)	3705.29	3554.50	864.72	0.02	0.23	1301.50	1322.98	1301.50	123.74	0.01	0.09	100.00	100.00	0.00	2253.00	2403.79	2149067.00	19.25	1982.73	1907.00
11	2	3	14134.00	12670.00	187.75	0	Spot (Block11, Row3, Column2)	1579.15	1570.50	147.50	0.00	0.09	1304.00	1411.99	1304.00	496.82	0.03	0.35	6.00	0.00	0.00	266.50	275.15	1560198.00	0.34	1424.68	1423.00
11	3	3	14416.00	12671.00	151.45	0	Spot (Block11, Row3, Column3)	2566.01	2324.00	1256.21	0.04	0.49	1286.00	1317.04	1286.00	133.01	0.01	0.10	100.00	99.00	0.00	1038.00	1280.01	1614019.00	9.39	1675.57	1616.00
11	4	3	14733.00	12678.00	152.40	0	Spot (Block11, Row3, Column4)	2906.70	2844.50	703.74	0.01	0.24	1259.00	1283.61	1259.00	204.23	0.01	0.16	100.00	98.00	0.00	1585.50	1647.70	1860291.00	7.95	1806.56	1700.00
11	5	3	14988.00	12683.00	176.25	0	Spot (Block11, Row3, Column5)	1653.68	1643.00	317.56	0.00	0.19	1283.00	1510.63	1283.00	898.97	0.07	0.60	6.00	0.00	0.00	360.00	370.68	1432086.00	0.16	1562.75	1378.50
11	6	3	15332.00	12675.00	229.75	0	Spot (Block11, Row3, Column6)	58428.28	65535.00	13352.37	0.05	0.23	1523.00	2127.75	1523.00	1437.14	0.15	0.68	100.00	100.00	69.30	64012.00	56905.28	88695176.00	39.18	12921.54	12771.00
11	7	3	15630.00	12677.00	147.00	-50	Spot (Block11, Row3, Column7)	1668.29	1631.00	172.29	0.01	0.10	1506.00	1805.66	1506.00	1025.12	0.08	0.57	0.00	0.00	0.00	125.00	162.29	979287.00	-0.13	1529.05	1489.00
11	8	3	15931.00	12683.00	179.85	0	Spot (Block11, Row3, Column8)	61545.33	65535.00	10515.73	0.03	0.17	1475.00	1594.29	1475.00	611.26	0.03	0.38	100.00	100.00	83.68	64060.00	60070.33	55822212.00	98.08	14738.83	14015.50
11	1	4	13828.00	12967.00	157.35	0	Spot (Block11, Row4, Column1)	2908.77	2816.00	773.01	0.01	0.27	1305.00	1394.53	1305.00	479.65	0.03	0.34	99.00	74.00	0.00	1511.00	1603.77	1986693.00	3.16	1752.87	1723.00
11	2	4	14128.00	12970.00	183.00	0	Spot (Block11, Row4, Column2)	37026.12	36024.00	18425.80	0.01	0.50	1383.50	1627.87	1383.50	821.45	0.07	0.50	100.00	100.00	10.40	34640.50	35642.62	34878684.00	43.09	8034.33	7875.50
11	3	4	14427.00	12972.00	152.95	0	Spot (Block11, Row4, Column3)	8075.39	7800.50	3034.92	0.02	0.38	1395.00	1608.85	1395.00	845.36	0.06	0.53	100.00	100.00	0.00	6405.50	6680.39	5184399.00	7.65	3027.78	2897.50
11	4	4	14694.00	12982.00	240.45	0	Spot (Block11, Row4, Column4)	1484.38	1467.00	125.18	0.01	0.08	1315.00	1387.67	1315.00	420.93	0.02	0.30	2.00	0.00	0.00	152.00	169.38	2472977.00	0.23	1376.09	1387.50
11	5	4	15014.00	12976.00	179.85	0	Spot (Block11, Row4, Column5)	1676.03	1639.00	203.86	0.01	0.12	1292.00	1335.18	1292.00	221.27	0.01	0.17	80.00	33.00	0.00	347.00	384.03	1521832.00	1.54	1419.56	1392.00
11	6	4	15330.00	12971.00	193.45	0	Spot (Block11, Row4, Column6)	33553.78	33201.50	11462.76	0.00	0.34	1478.00	1726.38	1478.00	920.27	0.07	0.53	100.00	100.00	0.47	31723.50	32075.78	35567020.00	34.58	8218.51	7574.00
11	7	4	15630.00	12948.00	192.55	0	Spot (Block11, Row4, Column7)	1828.63	1802.00	241.83	0.01	0.13	1588.00	1844.36	1588.00	836.15	0.06	0.45	0.00	0.00	0.00	214.00	240.63	1914573.00	-0.02	1656.06	1613.00
11	8	4	15932.00	12997.00	165.25	0	Spot (Block11, Row4, Column8)	2190.72	2204.50	262.87	0.00	0.12	1537.00	1651.17	1537.00	541.22	0.03	0.33	66.00	3.00	0.00	667.50	653.72	1656188.00	1.00	1746.39	1719.50
11	1	5	13831.00	13273.00	176.15	0	Spot (Block11, Row5, Column1)	3976.35	3677.00	1699.61	0.03	0.43	1357.00	1758.00	1357.00	1216.93	0.11	0.69	75.00	47.00	0.00	2320.00	2619.35	3439539.00	1.82	1985.24	1570.00
11	2	5	14126.00	13264.00	180.15	0	Spot (Block11, Row5, Column2)	62178.73	65535.00	9334.90	0.02	0.15	1563.50	2032.75	1563.50	1269.81	0.11	0.62	100.00	100.00	85.46	63971.50	60615.23	56458888.00	47.37	15291.94	13897.00
11	3	5	14431.00	13268.00	176.35	0	Spot (Block11, Row5, Column3)	56145.62	65535.00	14824.62	0.07	0.26	1504.00	1792.20	1504.00	973.89	0.08	0.54	100.00	100.00	61.52	64031.00	54641.62	48734892.00	55.81	12048.14	11516.00
11	4	5	14726.00	13271.00	169.70	0	Spot (Block11, Row5, Column4)	2248.33	2184.00	440.67	0.01	0.20	1360.00	1490.53	1360.00	676.65	0.04	0.45	61.00	18.00	0.00	824.00	888.33	1805412.00	1.12	1619.91	1616.00
11	5	5	15028.00	13270.00	150.85	0	Spot (Block11, Row5, Column5)	12292.53	11759.50	5494.83	0.02	0.45	1297.00	1326.22	1297.00	155.18	0.01	0.12	100.00	100.00	0.00	10462.50	10995.53	7670537.00	70.67	3731.88	3440.00
11	6	5	15326.00	13276.00	147.00	-50	Spot (Block11, Row5, Column6)	1807.73	1784.50	261.85	0.01	0.14	1384.00	1605.32	1384.00	828.66	0.06	0.52	5.00	0.00	0.00	400.50	423.73	1062948.00	0.24	1578.99	1541.00
11	7	5	15631.00	13278.00	220.30	0	Spot (Block11, Row5, Column7)	57525.46	65535.00	13618.98	0.06	0.24	1629.00	1975.57	1629.00	1044.51	0.08	0.53	100.00	100.00	66.24	63906.00	55896.46	80076360.00	53.18	14101.08	13457.00
11	8	5	15945.00	13274.00	154.95	0	Spot (Block11, Row5, Column8)	2129.95	2043.50	386.06	0.02	0.18	1489.00	1655.01	1489.00	696.77	0.05	0.42	40.00	1.00	0.00	554.50	640.95	1414289.00	0.68	1786.96	1611.50
11	1	6	13828.00	13564.00	232.20	0	Spot (Block11, Row6, Column1)	55796.18	65535.00	15102.24	0.07	0.27	1479.00	2287.13	1479.00	1739.64	0.19	0.76	100.00	100.00	60.35	64056.00	54317.18	86540800.00	30.76	12735.07	11596.00
11	2	6	14122.00	13566.00	224.35	0	Spot (Block11, Row6, Column2)	55352.13	65535.00	15322.50	0.07	0.28	1581.00	2190.54	1581.00	1564.41	0.14	0.71	100.00	100.00	60.60	63954.00	53771.13	79652592.00	33.98	13944.05	13211.00
11	3	6	14419.00	13570.00	153.15	0	Spot (Block11, Row6, Column3)	3682.93	3647.00	1135.16	0.00	0.31	1410.00	1671.69	1410.00	988.41	0.07	0.59	84.00	55.00	0.00	2237.00	2272.93	2390224.00	2.03	1972.02	1907.50
11	4	6	14725.00	13572.00	153.55	0	Spot (Block11, Row6, Column4)	1812.24	1784.00	202.32	0.01	0.11	1299.00	1327.44	1299.00	142.98	0.01	0.11	99.00	89.00	0.00	485.00	513.24	1165271.00	3.39	1539.62	1524.00
11	5	6	15031.00	13577.00	150.85	0	Spot (Block11, Row6, Column5)	8642.30	7872.00	5294.17	0.04	0.61	1281.00	1324.79	1281.00	216.05	0.01	0.16	100.00	100.00	0.00	6591.00	7361.30	5392797.00	33.87	2946.87	2499.50
11	6	6	15332.00	13563.00	210.00	0	Spot (Block11, Row6, Column6)	1534.23	1507.00	155.98	0.01	0.10	1387.00	1582.87	1387.00	817.52	0.06	0.52	0.00	0.00	0.00	120.00	147.23	1936200.00	-0.06	1431.59	1400.00
11	7	6	15631.00	13585.00	166.10	0	Spot (Block11, Row6, Column7)	2581.99	2503.50	490.26	0.01	0.19	1543.00	1700.90	1543.00	708.12	0.04	0.42	69.00	23.00	0.00	960.50	1038.99	1977801.00	1.24	1886.92	1861.00
11	8	6	15928.00	13587.00	144.50	0	Spot (Block11, Row6, Column8)	1960.14	1914.50	247.23	0.01	0.13	1510.00	1569.94	1510.00	324.17	0.02	0.21	64.00	24.00	0.00	404.50	450.14	1109441.00	1.20	1692.24	1674.00
11	1	7	13828.00	13867.00	178.40	0	Spot (Block11, Row7, Column1)	43857.46	44243.00	19583.65	0.00	0.45	1399.00	1789.99	1399.00	1145.02	0.11	0.64	100.00	100.00	30.38	42844.00	42458.46	39121136.00	36.74	8732.04	8534.50
11	2	7	14138.00	13875.00	182.25	0	Spot (Block11, Row7, Column2)	1616.01	1596.00	147.26	0.01	0.09	1414.00	1677.15	1414.00	952.41	0.07	0.57	0.00	0.00	0.00	182.00	202.01	1501276.00	-0.06	1510.38	1497.00
11	3	7	14422.00	13865.00	183.40	0	Spot (Block11, Row7, Column3)	1460.34	1452.00	118.83	0.00	0.08	1356.00	1397.23	1356.00	323.14	0.01	0.23	3.00	0.00	0.00	96.00	104.34	1375637.00	0.20	1431.00	1403.50
11	4	7	14702.00	13873.00	176.20	0	Spot (Block11, Row7, Column4)	1556.04	1516.00	152.36	0.01	0.10	1327.00	1400.44	1327.00	336.32	0.02	0.24	26.00	0.00	0.00	189.00	229.04	1344418.00	0.46	1494.18	1449.50
11	5	7	15025.00	13882.00	261.30	0	Spot (Block11, Row7, Column5)	1562.76	1525.00	197.09	0.01	0.13	1377.00	1599.93	1377.00	940.17	0.07	0.59	0.00	0.00	0.00	148.00	185.76	3100517.00	-0.04	1438.12	1385.00
11	6	7	15329.00	13880.00	212.30	0	Spot (Block11, Row7, Column6)	54500.33	65535.00	16487.27	0.08	0.30	1629.00	2336.78	1629.00	1767.04	0.16	0.76	100.00	100.00	63.18	63906.00	52871.33	70306232.00	29.52	13217.19	12105.00
11	7	7	15623.00	13878.00	147.00	-50	Spot (Block11, Row7, Column7)	2431.93	2368.00	392.58	0.01	0.16	1607.00	1938.52	1607.00	1080.12	0.08	0.56	26.00	0.00	0.00	761.00	824.93	1429973.00	0.46	2075.34	2044.50
11	8	7	15926.00	13871.00	190.10	0	Spot (Block11, Row7, Column8)	52890.78	57201.00	13499.70	0.03	0.26	1604.00	1723.35	1604.00	508.54	0.03	0.30	100.00	100.00	33.82	55597.00	51286.78	53790268.00	100.62	12581.00	12105.00
11	1	8	13820.00	14170.00	155.05	0	Spot (Block11, Row8, Column1)	1929.29	1898.00	345.47	0.01	0.18	1349.00	1440.77	1349.00	532.89	0.03	0.37	51.00	9.00	0.00	549.00	580.29	1282981.00	0.92	1537.85	1491.00
11	2	8	14122.00	14166.00	186.90	0	Spot (Block11, Row8, Column2)	1632.41	1605.00	190.91	0.01	0.12	1362.00	1371.92	1362.00	139.89	0.00	0.10	68.00	42.00	0.00	243.00	270.41	1606293.00	1.86	1489.57	1481.00
11	3	8	14415.00	14164.00	158.50	0	Spot (Block11, Row8, Column3)	1883.53	1855.00	217.77	0.01	0.12	1347.50	1386.06	1347.50	289.24	0.01	0.21	88.00	36.00	0.00	507.50	536.03	1293986.00	1.72	1561.17	1575.00
11	4	8	14720.00	14176.00	176.70	0	Spot (Block11, Row8, Column4)	64251.54	65535.00	4926.24	0.01	0.08	1431.00	1535.21	1431.00	468.78	0.03	0.31	100.00	100.00	91.49	64104.00	62820.54	55899436.00	133.79	17581.51	14883.00
11	5	8	15004.00	14178.00	198.35	0	Spot (Block11, Row8, Column5)	1594.18	1579.00	156.01	0.00	0.10	1419.00	1703.65	1419.00	1021.45	0.08	0.60	0.00	0.00	0.00	160.00	175.18	1774325.00	-0.11	1507.71	1489.00
11	6	8	15325.00	14174.00	230.95	0	Spot (Block11, Row8, Column6)	56383.20	65535.00	15490.34	0.07	0.27	1630.50	2299.50	1630.50	1757.40	0.15	0.76	100.00	100.00	66.51	63904.50	54752.70	86549232.00	30.77	12911.54	12723.00
11	7	8	15632.00	14173.00	153.35	0	Spot (Block11, Row8, Column7)	2420.47	2334.00	494.53	0.02	0.20	1543.00	1819.50	1543.00	1002.80	0.07	0.55	35.00	1.00	0.00	791.00	877.47	1561204.00	0.60	1874.09	1818.00
11	8	8	15916.00	14179.00	166.15	0	Spot (Block11, Row8, Column8)	63488.25	65535.00	7101.68	0.01	0.11	1577.00	1701.13	1577.00	542.99	0.03	0.32	100.00	100.00	89.65	63958.00	61911.25	48442020.00	113.79	17555.01	15644.50
12	1	1	18340.00	12090.00	165.45	0	Spot (Block12, Row1, Column1)	56051.05	65535.00	13340.47	0.07	0.24	1933.00	2042.54	1933.00	442.39	0.02	0.22	100.00	100.00	58.06	63602.00	54118.05	42767344.00	122.08	13332.03	12055.00
12	2	1	18632.00	12096.00	156.20	0	Spot (Block12, Row1, Column2)	17080.57	16255.00	8204.76	0.02	0.48	1946.00	2067.37	1946.00	706.16	0.03	0.34	100.00	100.00	0.00	14309.00	15134.57	11461065.00	21.26	5120.26	4750.00
12	3	1	18943.00	12098.00	153.75	0	Spot (Block12, Row1, Column3)	8435.47	7796.00	4150.96	0.03	0.49	1883.00	1960.13	1883.00	652.31	0.02	0.33	100.00	93.00	0.00	5913.00	6552.47	5483055.00	9.93	3269.76	2996.50
12	4	1	19232.00	12099.00	154.45	0	Spot (Block12, Row1, Column4)	11701.95	11032.00	5251.87	0.03	0.45	1813.00	1875.65	1813.00	236.28	0.01	0.13	100.00	100.00	0.00	9219.00	9888.95	7617971.00	41.59	4148.16	3659.00
12	5	1	19539.00	12100.00	157.15	0	Spot (Block12, Row1, Column5)	15123.01	13549.00	9244.81	0.05	0.61	1826.00	1905.36	1826.00	311.16	0.02	0.16	100.00	100.00	0.00	11723.00	13297.01	10208031.00	42.48	4209.87	3979.00
12	6	1	19832.00	12101.00	154.10	0	Spot (Block12, Row1, Column6)	25616.74	23428.00	12566.11	0.04	0.49	1937.00	1989.14	1937.00	283.00	0.01	0.14	100.00	100.00	0.00	21491.00	23679.74	16625264.00	83.49	6839.40	6337.00
12	7	1	20130.00	12103.00	157.40	0	Spot (Block12, Row1, Column7)	46586.40	52223.00	19127.76	0.05	0.41	2020.00	2087.49	2020.00	334.23	0.01	0.16	100.00	100.00	37.76	50203.00	44566.40	31958500.00	133.14	10721.98	9318.00
12	8	1	20440.00	12105.00	176.70	0	Spot (Block12, Row1, Column8)	4846.65	4247.00	2647.52	0.06	0.55	1988.00	2050.00	1988.00	291.31	0.01	0.14	100.00	100.00	0.00	2259.00	2858.65	4240822.00	9.60	2753.39	2742.50
12	1	2	18320.00	12396.00	239.05	0	Spot (Block12, Row2, Column1)	2052.91	2009.00	178.73	0.01	0.09	1879.00	1961.33	1879.00	600.60	0.02	0.31	1.00	0.00	0.00	130.00	173.91	3379093.00	0.15	1950.32	1905.50
12	2	2	18630.00	12396.00	137.15	0	Spot (Block12, Row2, Column2)	14390.09	14385.50	4860.78	0.00	0.34	1869.00	1960.17	1869.00	779.59	0.02	0.40	100.00	100.00	0.00	12516.50	12521.09	7252604.00	15.94	5960.01	4749.00
12	3	2	18939.00	12396.00	176.25	0	Spot (Block12, Row2, Column3)	2762.77	2712.00	477.33	0.01	0.17	1811.00	1875.08	1811.00	255.33	0.02	0.14	96.00	82.00	0.00	901.00	951.77	2389794.00	3.48	2113.94	2108.00
12	4	2	19239.00	12401.00	174.65	0	Spot (Block12, Row2, Column4)	9655.31	9692.00	3115.25	0.00	0.32	1861.00	1953.20	1861.00	372.01	0.02	0.19	100.00	100.00	0.00	7831.00	7794.31	8216669.00	20.70	3739.32	3701.50
12	5	2	19538.00	12402.00	191.35	0	Spot (Block12, Row2, Column5)	44222.80	44754.00	14327.74	0.01	0.32	1966.00	2144.44	1966.00	677.80	0.04	0.32	100.00	100.00	11.51	42788.00	42256.80	45726496.00	62.08	11026.01	10293.50
12	6	2	19828.00	12395.00	159.25	0	Spot (Block12, Row2, Column6)	7049.12	6471.00	2668.70	0.04	0.38	2073.00	2400.49	2073.00	1094.10	0.06	0.46	98.00	82.00	0.00	4398.00	4976.12	4927336.00	4.25	3159.39	2971.00
12	7	2	20140.00	12404.00	157.40	0	Spot (Block12, Row2, Column7)	5461.51	5255.00	1622.23	0.02	0.30	2075.00	2194.63	2075.00	566.85	0.02	0.26	100.00	99.00	0.00	3180.00	3386.51	3719286.00	5.76	3105.60	2994.00
12	8	2	20425.00	12394.00	179.40	0	Spot (Block12, Row2, Column8)	2252.40	2264.50	163.39	0.00	0.07	2026.00	2112.07	2026.00	433.75	0.02	0.21	7.00	0.00	0.00	238.50	226.40	1995625.00	0.32	2152.78	2178.00
12	1	3	18337.00	12692.00	155.65	0	Spot (Block12, Row3, Column1)	25482.84	23891.50	12835.87	0.03	0.50	1826.00	1908.76	1826.00	494.88	0.02	0.26	100.00	100.00	0.00	22065.50	23656.84	16716741.00	47.64	6439.55	5888.50
12	2	3	18636.00	12698.00	173.15	0	Spot (Block12, Row3, Column2)	3436.73	3287.00	892.74	0.02	0.26	1876.00	2007.24	1876.00	662.99	0.03	0.33	85.00	55.00	0.00	1411.00	1560.73	2866230.00	2.16	2246.54	2209.50
12	3	3	18925.00	12692.00	151.80	0	Spot (Block12, Row3, Column3)	10865.00	9951.50	4690.52	0.04	0.43	1871.00	1938.27	1871.00	360.97	0.02	0.19	100.00	100.00	0.00	8080.50	8994.00	6910142.00	24.73	3983.69	3859.00
12	4	3	19234.00	12695.00	154.10	0	Spot (Block12, Row3, Column4)	39163.89	37448.00	18899.49	0.02	0.48	1963.00	2043.43	1963.00	389.69	0.02	0.19	100.00	100.00	15.60	35485.00	37200.89	25613288.00	95.26	8716.89	7276.00
12	5	3	19538.00	12726.00	163.10	0	Spot (Block12, Row3, Column5)	9641.76	5384.00	12665.24	0.25	1.31	2023.00	2343.07	2023.00	1052.57	0.06	0.45	83.00	64.00	3.01	3361.00	7618.76	7057768.00	6.93	4879.11	3079.50
12	6	3	19838.00	12701.00	234.55	0	Spot (Block12, Row3, Column6)	59116.88	65535.00	13070.52	0.04	0.22	2327.00	3016.14	2327.00	1635.40	0.11	0.54	100.00	100.00	73.58	63208.00	56789.88	93760536.00	34.30	14095.11	13665.00
12	7	3	20139.00	12704.00	153.50	0	Spot (Block12, Row3, Column7)	13116.51	11905.00	6917.05	0.04	0.53	2119.00	2507.36	2119.00	1266.05	0.07	0.50	100.00	93.00	0.00	9786.00	10997.51	8565082.00	8.38	4610.83	4406.00
12	8	3	20433.00	12709.00	169.10	0	Spot (Block12, Row3, Column8)	59711.37	65535.00	10964.91	0.04	0.18	2003.00	2134.32	2003.00	626.94	0.03	0.29	100.00	100.00	68.43	63532.00	57708.37	47471008.00	91.84	14906.04	14168.00
12	1	4	18333.00	12994.00	156.15	0	Spot (Block12, Row4, Column1)	38558.32	36817.00	19003.47	0.02	0.49	1874.00	1994.44	1874.00	550.38	0.03	0.28	100.00	100.00	15.50	34943.00	36684.32	25872732.00	66.43	8921.09	8135.00
12	2	4	18631.00	12996.00	182.80	0	Spot (Block12, Row4, Column2)	35175.47	33185.00	17381.36	0.03	0.49	1976.00	2212.82	1976.00	842.77	0.05	0.38	100.00	100.00	6.41	31209.00	33199.47	32924308.00	39.11	8392.45	8258.00
12	3	4	18933.00	12996.00	164.85	0	Spot (Block12, Row4, Column3)	61307.04	65535.00	8849.16	0.03	0.14	2046.00	2302.86	2046.00	876.28	0.05	0.38	100.00	100.00	75.03	63489.00	59261.04	46164648.00	67.33	16417.53	15065.00
12	4	4	19219.00	12985.00	227.95	0	Spot (Block12, Row4, Column4)	2919.72	2821.00	499.04	0.01	0.17	2024.00	2108.84	2024.00	388.11	0.02	0.18	87.00	51.00	0.00	797.00	895.72	4341630.00	2.09	2329.00	2351.00
12	5	4	19524.00	13001.00	154.50	0	Spot (Block12, Row4, Column5)	5133.25	4046.00	3733.06	0.10	0.73	1983.00	2056.13	1983.00	425.38	0.02	0.21	99.00	94.00	0.00	2063.00	3150.25	3367410.00	7.23	2903.62	2597.00
12	6	4	19835.00	13003.00	196.95	0	Spot (Block12, Row4, Column6)	49650.60	51707.00	13436.35	0.02	0.27	2112.00	2417.22	2112.00	1040.18	0.06	0.43	100.00	100.00	19.85	49595.00	47538.60	54516584.00	45.41	12696.82	12127.00
12	7	4	20129.00	13001.00	154.05	0	Spot (Block12, Row4, Column7)	8368.58	7305.00	4436.11	0.06	0.53	2232.00	2485.08	2232.00	920.91	0.05	0.37	95.00	79.00	0.00	5073.00	6136.58	5439579.00	6.39	3466.12	3256.00
12	8	4	20429.00	13008.00	165.90	0	Spot (Block12, Row4, Column8)	4254.19	4017.00	1099.96	0.02	0.26	2053.00	2190.05	2053.00	534.20	0.03	0.24	98.00	83.00	0.00	1964.00	2201.19	3254455.00	3.86	2625.44	2629.50
12	1	5	18334.00	13299.00	157.35	0	Spot (Block12, Row5, Column1)	32358.65	28154.00	19154.99	0.06	0.59	1935.00	2457.19	1935.00	1438.85	0.10	0.59	100.00	100.00	7.81	26219.00	30423.65	21971572.00	20.78	7668.96	6489.00
12	2	5	18632.00	13296.00	169.45	0	Spot (Block12, Row5, Column2)	60960.67	65535.00	9895.34	0.03	0.16	2230.00	2708.87	2230.00	1321.33	0.08	0.49	100.00	100.00	74.75	63305.00	58730.67	48769028.00	44.09	15619.88	13701.00
12	3	5	18932.00	13294.00	176.15	0	Spot (Block12, Row5, Column3)	55220.12	65535.00	14842.94	0.07	0.27	2177.00	2472.07	2177.00	979.59	0.06	0.40	100.00	100.00	56.22	63358.00	53043.12	47931540.00	53.85	12258.07	11683.00
12	4	5	19229.00	13299.00	154.20	0	Spot (Block12, Row5, Column4)	16434.04	14779.50	8400.59	0.05	0.51	1975.00	2124.68	1975.00	696.27	0.03	0.33	100.00	100.00	0.00	12804.50	14459.04	10813597.00	20.55	4838.81	4617.50
12	5	5	19529.00	13296.00	162.35	0	Spot (Block12, Row5, Column5)	60876.66	65535.00	9871.18	0.03	0.16	1926.00	2028.80	1926.00	466.34	0.02	0.23	100.00	100.00	74.45	63609.00	58950.66	44318624.00	126.19	15435.67	13269.00
12	6	5	19832.00	13300.00	156.00	0	Spot (Block12, Row5, Column6)	8546.03	8253.00	3015.89	0.02	0.35	2033.00	2234.13	2033.00	758.01	0.04	0.34	100.00	100.00	0.00	6220.00	6513.03	5734385.00	8.33	3513.75	3411.00
12	7	5	20134.00	13307.00	213.25	0	Spot (Block12, Row5, Column7)	55508.66	65535.00	14788.67	0.07	0.27	2298.00	2645.83	2298.00	1080.12	0.06	0.41	100.00	100.00	61.40	63237.00	53210.66	72051040.00	48.94	15008.26	14691.00
12	8	5	20428.00	13303.00	155.40	0	Spot (Block12, Row5, Column8)	15670.99	13963.50	9614.12	0.05	0.61	2195.00	2415.48	2195.00	856.92	0.04	0.35	99.00	93.00	0.00	11768.50	13475.99	10405537.00	15.47	4881.58	4649.00
12	1	6	18328.00	13590.00	233.90	0	Spot (Block12, Row6, Column1)	56923.66	65535.00	14694.70	0.06	0.26	2106.00	3016.64	2106.00	1988.41	0.16	0.66	100.00	100.00	66.12	63429.00	54817.66	89541944.00	27.11	13791.91	13551.00
12	2	6	18624.00	13594.00	215.65	0	Spot (Block12, Row6, Column2)	52563.88	65535.00	16279.87	0.10	0.31	2334.00	3006.99	2334.00	1845.24	0.11	0.61	100.00	100.00	50.94	63201.00	50229.88	69963192.00	26.86	14424.75	13934.00
12	3	6	18921.00	13596.00	154.75	0	Spot (Block12, Row6, Column3)	44297.41	46683.00	19115.82	0.02	0.43	2018.00	2322.07	2018.00	1130.07	0.06	0.49	100.00	100.00	31.06	44665.00	42279.41	29236480.00	37.14	10451.63	9566.00
12	4	6	19229.00	13599.00	156.70	0	Spot (Block12, Row6, Column4)	6479.78	5891.00	2591.09	0.04	0.40	1903.00	1960.47	1903.00	346.69	0.01	0.18	100.00	100.00	0.00	3988.00	4576.78	4373849.00	13.04	2982.87	2970.00
12	5	6	19526.00	13599.00	159.20	0	Spot (Block12, Row6, Column5)	58906.00	65535.00	11571.03	0.05	0.20	1932.50	2031.71	1932.50	461.27	0.02	0.23	100.00	100.00	67.86	63602.50	56973.50	41057852.00	123.30	14637.21	12693.00
12	6	6	19826.00	13598.00	177.80	0	Spot (Block12, Row6, Column6)	3197.64	2993.00	752.19	0.03	0.24	2072.00	2266.84	2072.00	819.49	0.04	0.36	56.00	25.00	0.00	921.00	1125.64	2839503.00	1.14	2311.94	2291.50
12	7	6	20132.00	13602.00	155.50	0	Spot (Block12, Row6, Column7)	21374.82	19871.00	11312.42	0.03	0.53	2146.00	2343.74	2146.00	743.03	0.04	0.32	100.00	100.00	0.00	17725.00	19228.82	14171508.00	25.61	5926.44	5633.00
12	8	6	20433.00	13606.00	155.25	0	Spot (Block12, Row6, Column8)	22800.51	21825.00	13043.21	0.02	0.57	2187.00	2266.81	2187.00	442.87	0.02	0.20	100.00	100.00	0.00	19638.00	20613.51	15071138.00	46.36	6260.70	5842.00
12	1	7	18331.00	13892.00	174.75	0	Spot (Block12, Row7, Column1)	43054.88	43716.00	18959.62	0.01	0.44	1932.00	2339.24	1932.00	1203.16	0.08	0.51	100.00	100.00	26.71	41784.00	41122.88	36596864.00	33.84	9411.53	9260.00
12	2	7	18627.00	13896.00	212.90	0	Spot (Block12, Row7, Column2)	2456.59	2397.00	364.70	0.01	0.15	1996.00	2283.96	1996.00	1044.79	0.06	0.46	8.00	0.00	0.00	401.00	460.59	3166543.00	0.17	2068.27	2030.50
12	3	7	18925.00	13902.00	201.15	0	Spot (Block12, Row7, Column3)	2207.57	2190.00	214.81	0.00	0.10	1896.00	1978.64	1896.00	770.54	0.02	0.39	0.00	0.00	0.00	294.00	311.57	2543115.00	0.30	2051.58	2006.50
12	4	7	19220.00	13901.00	199.85	0	Spot (Block12, Row7, Column4)	2426.08	2378.00	282.50	0.01	0.12	1910.00	1990.94	1910.00	414.91	0.02	0.21	59.00	14.00	0.00	468.00	516.08	2746319.00	1.05	2080.97	2066.00
12	5	7	19528.00	13902.00	181.95	0	Spot (Block12, Row7, Column5)	8290.44	8246.00	2811.25	0.00	0.34	2005.00	2265.75	2005.00	999.36	0.05	0.44	100.00	96.00	0.00	6241.00	6285.44	7693524.00	6.03	3534.40	3530.00
12	6	7	19826.00	13902.00	208.35	0	Spot (Block12, Row7, Column6)	52362.89	65535.00	17755.47	0.10	0.34	2325.50	2956.00	2325.50	1641.43	0.10	0.56	100.00	100.00	58.16	63209.50	50037.39	64825972.00	30.10	14101.20	13342.00
12	7	7	20120.00	13908.00	154.95	0	Spot (Block12, Row7, Column7)	30632.71	28977.00	14138.10	0.02	0.46	2145.00	2517.66	2145.00	1095.28	0.07	0.44	100.00	100.00	1.66	26832.00	28487.71	20248216.00	25.67	8782.01	7496.50
12	8	7	20438.00	13910.00	194.20	0	Spot (Block12, Row7, Column8)	61658.98	65535.00	8577.67	0.03	0.14	2189.00	2419.45	2189.00	794.41	0.04	0.33	100.00	100.00	73.36	63346.00	59469.98	65729224.00	74.57	16692.60	14795.00
12	1	8	18323.00	14201.00	164.60	0	Spot (Block12, Row8, Column1)	2699.95	2590.00	588.82	0.02	0.22	1891.00	2003.62	1891.00	776.20	0.03	0.39	43.00	10.00	0.00	699.00	808.95	2030360.00	0.90	2164.00	2149.00
12	2	8	18622.00	14196.00	167.95	0	Spot (Block12, Row8, Column2)	4349.36	4081.00	1356.07	0.03	0.31	1899.00	1923.16	1899.00	196.73	0.01	0.10	100.00	99.00	0.00	2182.00	2450.36	3418595.00	12.33	2449.44	2472.50
12	3	8	18917.00	14193.00	156.00	0	Spot (Block12, Row8, Column3)	8160.90	7161.00	4244.63	0.06	0.52	1898.00	1952.29	1898.00	356.10	0.01	0.18	100.00	100.00	0.00	5263.00	6262.90	5467804.00	17.44	3238.08	3147.50
12	4	8	19225.00	14200.00	168.25	0	Spot (Block12, Row8, Column4)	63993.34	65535.00	5957.48	0.01	0.09	1966.00	2068.19	1966.00	773.92	0.02	0.37	100.00	100.00	90.43	63569.00	62027.34	50171288.00	80.02	18851.23	15905.00
12	5	8	19509.00	14200.00	168.70	0	Spot (Block12, Row8, Column5)	2537.33	2483.50	285.62	0.01	0.11	1978.00	2217.03	1978.00	972.51	0.05	0.44	7.00	0.00	0.00	505.50	559.33	1999415.00	0.33	2215.34	2189.50
12	6	8	19824.00	14199.00	231.25	0	Spot (Block12, Row8, Column6)	58974.59	65535.00	13070.42	0.05	0.22	2196.00	2860.80	2196.00	1681.64	0.11	0.59	100.00	100.00	74.09	63339.00	56778.59	90586096.00	33.37	14666.30	14292.00
12	7	8	20130.00	14203.00	152.40	0	Spot (Block12, Row8, Column7)	15716.36	15237.00	7296.72	0.01	0.46	2065.00	2391.15	2065.00	1048.08	0.06	0.44	100.00	99.00	0.00	13172.00	13651.36	10042756.00	12.71	5123.44	4688.00
12	8	8	20417.00	14202.00	166.40	0	Spot (Block12, Row8, Column8)	63301.66	65535.00	7501.87	0.02	0.12	2100.00	2325.29	2100.00	776.22	0.04	0.33	100.00	100.00	89.51	63435.00	61201.66	48869372.00	78.56	18835.20	15834.00
13	1	1	4805.00	16509.00	163.65	0	Spot (Block13, Row1, Column1)	61634.50	65535.00	9857.84	0.03	0.16	775.00	927.00	775.00	469.97	0.08	0.51	100.00	100.00	78.12	64760.00	60859.50	45918144.00	129.17	12933.30	11190.50
13	2	1	5104.00	16515.00	148.90	0	Spot (Block13, Row1, Column2)	20583.96	20471.00	9708.52	0.00	0.47	709.00	772.96	709.00	287.24	0.04	0.37	100.00	100.00	0.00	19762.00	19874.96	12412130.00	68.97	4266.77	3706.50
13	3	1	5410.00	16510.00	150.05	0	Spot (Block13, Row1, Column3)	2360.45	2108.00	1023.46	0.05	0.43	696.00	720.34	696.00	122.47	0.01	0.17	100.00	100.00	0.00	1412.00	1664.45	1446954.00	13.39	1070.37	1039.00
13	4	1	5700.00	16521.00	147.05	0	Spot (Block13, Row1, Column4)	16199.27	16047.50	7222.80	0.00	0.45	698.00	724.17	698.00	128.31	0.02	0.18	100.00	100.00	0.00	15349.50	15501.27	9525173.00	120.61	3649.42	3270.00
13	5	1	6005.00	16518.00	145.70	0	Spot (Block13, Row1, Column5)	6099.98	5575.00	3207.49	0.04	0.53	687.00	716.48	687.00	169.92	0.02	0.24	100.00	100.00	0.00	4888.00	5412.98	3507490.00	31.68	1739.04	1572.00
13	6	1	6302.00	16522.00	145.65	0	Spot (Block13, Row1, Column6)	12969.47	13047.00	5788.70	0.00	0.45	684.00	704.59	684.00	114.22	0.01	0.16	100.00	100.00	0.00	12363.00	12285.47	7457446.00	107.38	3341.05	2828.00
13	7	1	6597.00	16523.00	146.90	0	Spot (Block13, Row1, Column7)	18923.31	18588.00	8429.84	0.01	0.45	705.00	725.36	705.00	113.96	0.01	0.16	100.00	100.00	0.00	17883.00	18218.31	11164753.00	159.69	4264.04	3789.00
13	8	1	6906.00	16521.00	156.40	0	Spot (Block13, Row1, Column8)	4113.68	3852.00	1514.37	0.03	0.37	713.00	727.20	713.00	74.25	0.01	0.10	100.00	100.00	0.00	3139.00	3400.68	2768508.00	45.61	1533.94	1394.00
13	1	2	4815.00	16815.00	219.45	0	Spot (Block13, Row2, Column1)	777.34	773.00	53.59	0.00	0.07	704.00	770.52	704.00	299.21	0.04	0.39	0.00	0.00	0.00	69.00	73.34	1063397.00	0.02	728.43	724.50
13	2	2	5096.00	16814.00	123.95	0	Spot (Block13, Row2, Column2)	3416.27	3278.50	905.77	0.02	0.27	703.00	727.74	703.00	123.11	0.02	0.17	100.00	100.00	0.00	2575.50	2713.27	1400672.00	21.84	1450.36	1409.00
13	3	2	5408.00	16807.00	154.25	0	Spot (Block13, Row2, Column3)	1024.40	1008.00	129.14	0.01	0.13	700.00	715.05	700.00	70.06	0.01	0.10	99.00	94.00	0.00	308.00	324.40	668936.00	4.42	793.62	789.00
13	4	2	5710.00	16819.00	180.00	0	Spot (Block13, Row2, Column4)	1904.02	1923.00	548.17	0.00	0.29	732.00	779.89	732.00	194.93	0.03	0.25	100.00	93.00	0.00	1191.00	1172.02	1730753.00	5.77	1041.48	1029.50
13	5	2	6012.00	16822.00	175.80	0	Spot (Block13, Row2, Column5)	45414.85	46750.00	16623.95	0.01	0.37	714.00	813.52	714.00	379.22	0.06	0.47	100.00	100.00	23.26	46036.00	44700.85	39238608.00	117.61	8968.84	7365.50
13	6	2	6305.00	16809.00	169.35	0	Spot (Block13, Row2, Column6)	990.36	993.00	146.60	0.00	0.15	698.00	833.15	698.00	644.50	0.08	0.77	0.00	0.00	0.00	295.00	292.36	788329.00	0.24	759.77	755.00
13	7	2	6602.00	16823.00	147.85	0	Spot (Block13, Row2, Column7)	1616.93	1576.50	426.14	0.01	0.26	711.00	753.71	711.00	333.51	0.03	0.44	92.00	65.00	0.00	865.50	905.93	970159.00	2.59	943.95	891.00
13	8	2	6903.00	16822.00	147.00	-50	Spot (Block13, Row2, Column8)	731.84	734.00	36.56	0.00	0.05	715.00	762.15	715.00	332.16	0.03	0.44	0.00	0.00	0.00	19.00	16.84	431788.00	-0.09	735.28	747.00
13	1	3	4805.00	17111.00	143.50	0	Spot (Block13, Row3, Column1)	9597.80	8880.00	4686.36	0.03	0.49	707.00	722.82	707.00	99.37	0.01	0.14	100.00	100.00	0.00	8173.00	8890.80	5403561.00	89.31	2477.07	2271.50
13	2	3	5108.00	17102.00	158.75	0	Spot (Block13, Row3, Column2)	1221.37	1205.00	358.16	0.01	0.29	712.00	782.45	712.00	344.54	0.04	0.44	66.00	13.00	0.00	493.00	509.37	852514.00	1.27	855.06	859.00
13	3	3	5392.00	17114.00	140.20	0	Spot (Block13, Row3, Column3)	4607.80	4400.50	1976.94	0.02	0.43	717.00	755.56	717.00	195.41	0.02	0.26	100.00	100.00	0.00	3683.50	3890.80	2451351.00	19.71	1721.38	1491.00
13	4	3	5705.00	17118.00	145.75	0	Spot (Block13, Row3, Column4)	20755.95	20555.00	9900.05	0.00	0.48	739.00	767.32	739.00	123.49	0.02	0.16	100.00	100.00	0.00	19816.00	20016.95	11934668.00	161.86	4393.04	4098.00
13	5	3	5996.00	17120.00	145.30	0	Spot (Block13, Row3, Column5)	3054.47	2950.00	1465.84	0.02	0.48	755.00	962.48	755.00	790.40	0.11	0.82	90.00	65.00	0.00	2195.00	2299.47	1753267.00	2.65	1385.10	1089.00
13	6	3	6303.00	17117.00	233.90	0	Spot (Block13, Row3, Column6)	48816.64	48701.00	16536.55	0.00	0.34	776.00	1129.72	776.00	1049.72	0.16	0.93	100.00	100.00	41.91	47925.00	48040.64	76642768.00	45.43	11927.42	11346.50
13	7	3	6611.00	17123.00	146.90	0	Spot (Block13, Row3, Column7)	3918.10	3613.50	2014.37	0.04	0.51	734.50	917.82	734.50	748.40	0.10	0.82	88.00	73.00	0.00	2879.00	3183.60	2311678.00	4.01	1315.98	1220.00
13	8	3	6899.00	17127.00	169.50	0	Spot (Block13, Row3, Column8)	60528.28	65535.00	11802.14	0.03	0.19	728.00	850.45	728.00	576.58	0.07	0.68	100.00	100.00	80.28	64807.00	59800.28	48180988.00	103.50	13554.84	12049.00
13	1	4	4803.00	17413.00	142.95	0	Spot (Block13, Row4, Column1)	21118.95	20074.50	9954.25	0.02	0.47	742.00	835.05	742.00	374.09	0.05	0.45	100.00	100.00	0.00	19332.50	20376.95	11699899.00	54.22	4844.56	3996.00
13	2	4	5098.00	17416.00	182.15	0	Spot (Block13, Row4, Column2)	21447.13	19331.00	12508.51	0.05	0.58	764.00	970.32	764.00	620.04	0.10	0.64	100.00	100.00	0.00	18567.00	20683.13	19967276.00	33.02	4576.18	4541.50
13	3	4	5401.00	17418.00	146.60	0	Spot (Block13, Row4, Column3)	55003.11	65535.00	14229.47	0.08	0.26	736.00	924.26	736.00	629.51	0.10	0.68	100.00	100.00	53.50	64799.00	54267.11	32177048.00	85.91	11228.19	10465.00
13	4	4	5688.00	17421.00	155.15	0	Spot (Block13, Row4, Column4)	918.35	925.00	60.20	0.00	0.07	721.00	765.21	721.00	263.19	0.03	0.34	12.00	0.00	0.00	204.00	197.35	608868.00	0.58	812.98	813.00
13	5	4	5994.00	17423.00	145.40	0	Spot (Block13, Row4, Column5)	2321.40	1805.00	3593.73	0.11	1.55	738.00	811.98	738.00	325.86	0.04	0.40	92.00	68.00	0.00	1067.00	1583.40	1334805.00	4.63	1113.08	905.50
13	6	4	6302.00	17422.00	178.40	0	Spot (Block13, Row4, Column6)	50287.86	55807.00	16017.96	0.05	0.32	782.00	963.37	782.00	697.27	0.09	0.72	100.00	100.00	38.75	55025.00	49505.86	44907392.00	70.74	10312.66	8773.00
13	7	4	6600.00	17428.00	148.30	0	Spot (Block13, Row4, Column7)	3870.97	3532.00	2051.67	0.04	0.53	774.00	934.70	774.00	661.84	0.08	0.71	95.00	71.00	0.00	2758.00	3096.97	2318714.00	4.44	1442.57	1301.00
13	8	4	6899.00	17431.00	147.95	0	Spot (Block13, Row4, Column8)	2350.21	2328.00	696.32	0.00	0.30	744.00	820.41	744.00	412.00	0.04	0.50	99.00	86.00	0.00	1584.00	1606.21	1398372.00	3.71	1177.99	1100.00
13	1	5	4806.00	17713.00	142.70	0	Spot (Block13, Row5, Column1)	41359.00	40654.00	17358.57	0.01	0.42	805.00	1026.11	805.00	774.44	0.11	0.75	100.00	100.00	14.83	39849.00	40554.00	22871608.00	52.08	8247.30	7299.00
13	2	5	5100.00	17712.00	166.55	0	Spot (Block13, Row5, Column2)	61662.44	65535.00	10043.86	0.03	0.16	848.00	1213.22	848.00	920.38	0.16	0.76	100.00	100.00	83.53	64687.00	60814.44	47542208.00	65.68	13484.42	12490.50
13	3	5	5401.00	17716.00	164.25	0	Spot (Block13, Row5, Column3)	51919.70	65141.00	17284.76	0.10	0.33	785.00	1072.03	785.00	793.24	0.14	0.74	100.00	100.00	49.53	64356.00	51134.70	38888188.00	64.10	8847.26	8259.00
13	4	5	5698.00	17721.00	145.40	0	Spot (Block13, Row5, Column4)	9716.18	9129.00	4895.02	0.03	0.50	742.00	871.04	742.00	514.04	0.07	0.59	100.00	100.00	0.00	8387.00	8974.18	5606234.00	17.21	2568.27	2340.50
13	5	5	5999.00	17718.00	146.30	0	Spot (Block13, Row5, Column5)	52454.05	63970.00	15852.17	0.09	0.30	736.00	794.01	736.00	258.66	0.03	0.33	100.00	100.00	47.68	63234.00	51718.05	30580920.00	199.72	10337.52	9417.00
13	6	5	6301.00	17712.00	181.90	0	Spot (Block13, Row5, Column6)	1257.51	1208.50	447.69	0.02	0.36	780.00	948.40	780.00	661.98	0.08	0.70	24.00	1.00	0.00	428.50	477.51	1164458.00	0.47	912.60	830.00
13	7	5	6602.00	17720.00	218.20	0	Spot (Block13, Row5, Column7)	42476.92	40793.50	19378.66	0.02	0.46	809.00	1095.38	809.00	907.32	0.13	0.83	100.00	100.00	30.12	39984.50	41667.92	57684060.00	45.61	10238.95	10293.50
13	8	5	6903.00	17723.00	144.10	0	Spot (Block13, Row5, Column8)	7195.98	6966.50	3789.10	0.01	0.53	753.00	849.00	753.00	545.03	0.05	0.64	100.00	100.00	0.00	6213.50	6442.98	4029748.00	11.65	2165.44	1867.00
13	1	6	4799.00	18013.00	233.70	0	Spot (Block13, Row6, Column1)	44685.29	38556.00	18216.94	0.06	0.41	882.00	1346.18	882.00	1151.19	0.18	0.86	100.00	100.00	36.39	37674.00	43803.29	70111784.00	37.65	12014.79	12042.00
13	2	6	5100.00	18013.00	231.75	0	Spot (Block13, Row6, Column2)	36509.89	31494.50	17166.16	0.06	0.47	835.00	1223.04	835.00	1069.05	0.17	0.87	100.00	100.00	12.13	30659.50	35674.89	56298440.00	33.01	9423.01	9204.00
13	3	6	5389.00	18017.00	144.80	0	Spot (Block13, Row6, Column3)	27004.05	25889.50	13600.85	0.02	0.50	782.00	975.18	782.00	698.45	0.10	0.72	100.00	100.00	0.18	25107.50	26222.05	15338303.00	37.27	5526.61	5135.50
13	4	6	5698.00	18016.00	144.15	0	Spot (Block13, Row6, Column4)	2802.37	2688.00	955.01	0.02	0.34	762.00	784.91	762.00	154.94	0.01	0.20	100.00	100.00	0.00	1926.00	2040.37	1577734.00	13.02	1300.20	1180.00
13	5	6	5993.00	18020.00	144.10	0	Spot (Block13, Row6, Column5)	38245.28	37658.00	17288.72	0.01	0.45	739.00	794.02	739.00	217.26	0.03	0.27	100.00	100.00	8.61	36919.00	37506.28	21761616.00	172.38	6898.50	6549.00
13	6	6	6306.00	18013.00	174.45	0	Spot (Block13, Row6, Column6)	1167.57	1071.00	279.59	0.04	0.24	774.00	913.15	774.00	634.55	0.07	0.69	23.00	0.00	0.00	297.00	393.57	991271.00	0.40	874.41	868.00
13	7	6	6596.00	18022.00	145.75	0	Spot (Block13, Row6, Column7)	6723.26	6439.50	3175.97	0.02	0.47	799.00	926.76	799.00	610.57	0.06	0.66	100.00	100.00	0.00	5640.50	5924.26	3886047.00	9.49	2052.48	1883.00
13	8	6	6905.00	18028.00	147.10	0	Spot (Block13, Row6, Column8)	7039.08	6539.00	3732.20	0.03	0.53	762.00	804.22	762.00	239.23	0.02	0.30	100.00	100.00	0.00	5777.00	6277.08	4160096.00	26.06	2076.10	1806.50
13	1	7	4795.00	18308.00	167.80	0	Spot (Block13, Row7, Column1)	33042.63	29079.00	18077.10	0.06	0.55	792.00	1121.47	792.00	926.34	0.15	0.83	100.00	100.00	5.77	28287.00	32250.63	25773304.00	34.46	5843.41	5617.00
13	2	7	5102.00	18316.00	173.50	0	Spot (Block13, Row7, Column2)	1102.32	1064.00	179.02	0.02	0.16	779.00	973.73	779.00	709.50	0.10	0.73	2.00	0.00	0.00	285.00	323.32	920439.00	0.18	860.48	858.00
13	3	7	5402.00	18293.00	195.05	0	Spot (Block13, Row7, Column3)	791.48	790.00	31.92	0.00	0.04	768.00	798.68	768.00	236.19	0.02	0.30	0.00	0.00	0.00	22.00	23.48	850049.00	-0.03	759.80	757.00
13	4	7	5690.00	18308.00	169.35	0	Spot (Block13, Row7, Column4)	1090.45	1097.50	139.58	0.00	0.13	786.00	836.72	786.00	272.26	0.03	0.33	56.00	5.00	0.00	311.50	304.45	868002.00	0.93	872.71	867.00
13	5	7	5994.00	18319.00	176.85	0	Spot (Block13, Row7, Column5)	1823.83	1823.00	459.11	0.00	0.25	790.00	934.58	790.00	571.28	0.07	0.61	80.00	37.00	0.00	1033.00	1033.83	1595847.00	1.56	1115.05	1107.00
13	6	7	6296.00	18321.00	224.75	0	Spot (Block13, Row7, Column6)	36902.54	33366.00	18704.95	0.04	0.51	882.00	1358.50	882.00	1278.48	0.19	0.94	100.00	100.00	13.87	32484.00	36020.54	53471944.00	27.80	9221.50	9545.50
13	7	7	6587.00	18325.00	147.35	0	Spot (Block13, Row7, Column7)	10530.67	10198.00	4386.98	0.01	0.42	857.00	1156.97	857.00	905.11	0.13	0.78	100.00	100.00	0.00	9341.00	9673.67	6223626.00	10.36	3059.87	2587.00
13	8	7	6902.00	18322.00	182.75	0	Spot (Block13, Row7, Column8)	59267.70	65535.00	10693.59	0.04	0.18	807.00	974.13	807.00	609.97	0.08	0.63	100.00	100.00	62.82	64728.00	58460.70	55475152.00	95.57	13613.04	12081.00
13	1	8	4788.00	18618.00	146.35	0	Spot (Block13, Row8, Column1)	1540.10	1496.50	402.61	0.01	0.26	752.00	842.09	752.00	453.06	0.05	0.54	78.00	33.00	0.00	744.50	788.10	899416.00	1.54	952.84	945.00
13	2	8	5096.00	18604.00	171.95	0	Spot (Block13, Row8, Column2)	1494.56	1379.50	411.71	0.03	0.28	765.00	777.89	765.00	83.52	0.01	0.11	100.00	99.00	0.00	614.50	729.56	1237496.00	8.58	959.02	963.00
13	3	8	5386.00	18609.00	148.10	0	Spot (Block13, Row8, Column3)	4085.91	3576.00	2343.26	0.06	0.57	760.00	820.57	760.00	299.72	0.03	0.37	100.00	96.00	0.00	2816.00	3325.91	2447458.00	10.89	1495.30	1335.00
13	4	8	5694.00	18623.00	167.15	0	Spot (Block13, Row8, Column4)	63653.96	65535.00	6567.78	0.01	0.10	811.00	904.88	811.00	392.21	0.05	0.43	100.00	100.00	90.06	64724.00	62842.96	49332312.00	159.99	15629.55	13290.00
13	5	8	5979.00	18588.00	225.65	0	Spot (Block13, Row8, Column5)	1013.64	994.00	157.72	0.01	0.16	790.00	1037.20	790.00	841.40	0.12	0.81	0.00	0.00	0.00	204.00	223.64	1479920.00	-0.03	864.72	848.00
13	6	8	6297.00	18622.00	229.00	0	Spot (Block13, Row8, Column6)	46853.66	49031.50	18629.72	0.02	0.40	927.00	1357.22	927.00	1222.23	0.17	0.90	100.00	100.00	44.03	48104.50	45926.66	70655984.00	37.22	11393.69	11279.50
13	7	8	6594.00	18621.00	149.35	0	Spot (Block13, Row8, Column7)	5865.42	5943.00	2366.31	0.01	0.40	848.00	1186.83	848.00	920.08	0.15	0.78	99.00	91.00	0.00	5095.00	5017.42	3577906.00	5.08	1961.56	1798.00
13	8	8	6879.00	18622.00	164.35	0	Spot (Block13, Row8, Column8)	62594.05	65535.00	9247.09	0.02	0.15	861.00	1094.71	861.00	694.69	0.10	0.63	100.00	100.00	88.10	64674.00	61733.05	46820812.00	88.53	15786.36	13160.00
14	1	1	9308.00	16539.00	164.15	0	Spot (Block14, Row1, Column1)	63043.80	65535.00	7095.17	0.02	0.11	3123.00	3272.48	3123.00	811.62	0.02	0.25	100.00	100.00	82.64	62412.00	59920.80	47220268.00	73.64	17874.50	16453.00
14	2	1	9604.00	16542.00	170.15	0	Spot (Block14, Row1, Column2)	63502.42	65535.00	6740.57	0.01	0.11	3003.00	3213.46	3003.00	972.66	0.03	0.30	100.00	100.00	88.94	62532.00	60499.42	51119972.00	61.98	18792.02	17477.00
14	3	1	9910.00	16546.00	158.00	0	Spot (Block14, Row1, Column3)	59985.88	65535.00	10513.49	0.04	0.18	2941.00	3080.04	2941.00	798.24	0.02	0.26	100.00	100.00	71.08	62594.00	57044.88	41270656.00	71.29	17037.75	15921.50
14	4	1	10200.00	16544.00	164.40	0	Spot (Block14, Row1, Column4)	63499.22	65535.00	6782.79	0.01	0.11	2971.50	3180.22	2971.50	989.26	0.03	0.31	100.00	100.00	89.48	62563.50	60527.72	47688388.00	60.97	18177.49	16172.00
14	5	1	10506.00	16550.00	165.60	0	Spot (Block14, Row1, Column5)	61027.09	65535.00	9595.15	0.03	0.16	2986.00	3121.51	2986.00	773.37	0.02	0.25	100.00	100.00	75.88	62549.00	58041.09	46564128.00	74.87	16696.51	14162.50
14	6	1	10801.00	16552.00	163.10	0	Spot (Block14, Row1, Column6)	64498.78	65535.00	4265.25	0.01	0.07	3003.00	3150.44	3003.00	753.80	0.02	0.24	100.00	100.00	91.94	62532.00	61495.78	47213568.00	81.39	21521.10	20316.00
14	7	1	11097.00	16552.00	174.10	0	Spot (Block14, Row1, Column7)	64867.45	65535.00	3477.16	0.00	0.05	2997.00	3134.64	2997.00	701.63	0.02	0.22	100.00	100.00	94.18	62538.00	61870.45	54618972.00	87.98	22980.54	21815.00
14	8	1	11409.00	16550.00	166.75	0	Spot (Block14, Row1, Column8)	6741.66	6384.50	1748.11	0.02	0.26	2941.00	3004.74	2941.00	498.19	0.01	0.17	99.00	99.00	0.00	3443.50	3800.66	5191080.00	7.50	4009.91	4051.00
14	1	2	9305.00	16836.00	204.35	0	Spot (Block14, Row2, Column1)	3351.41	3343.50	426.00	0.00	0.13	2908.00	3049.45	2908.00	807.47	0.02	0.26	22.00	0.00	0.00	435.50	443.41	3981474.00	0.37	3019.02	2913.00
14	2	2	9601.00	16842.00	156.60	0	Spot (Block14, Row2, Column2)	59897.80	65535.00	11557.78	0.04	0.19	2903.00	3081.27	2903.00	935.46	0.03	0.30	100.00	100.00	75.93	62632.00	56994.80	40311580.00	60.74	17430.30	16718.50
14	3	2	9908.00	16843.00	148.80	0	Spot (Block14, Row2, Column3)	15574.15	14166.00	7617.86	0.04	0.49	2879.00	3121.14	2879.00	1092.09	0.04	0.35	99.00	99.00	0.00	11287.00	12695.15	9453511.00	11.40	5577.49	5215.00
14	4	2	10205.00	16848.00	207.05	0	Spot (Block14, Row2, Column4)	53872.48	65535.00	16900.58	0.09	0.31	2982.00	3290.94	2982.00	1275.94	0.04	0.39	100.00	100.00	62.71	62553.00	50890.48	65886796.00	39.64	15349.72	15868.50
14	5	2	10512.00	16848.00	185.95	0	Spot (Block14, Row2, Column5)	47017.45	48007.00	14631.79	0.01	0.31	2992.00	3272.08	2992.00	1186.09	0.04	0.36	100.00	100.00	19.73	45015.00	44025.45	45748180.00	36.88	12503.39	11578.00
14	6	2	10802.00	16850.00	156.95	0	Spot (Block14, Row2, Column6)	56638.60	65535.00	13496.34	0.06	0.24	3087.00	3723.16	3087.00	2664.31	0.08	0.72	100.00	100.00	61.58	62448.00	53551.60	38627860.00	19.86	14529.13	13846.00
14	7	2	11102.00	16851.00	156.30	0	Spot (Block14, Row2, Column7)	56676.22	65535.00	13362.51	0.06	0.24	3017.00	3338.59	3017.00	1468.38	0.04	0.44	100.00	100.00	60.36	62518.00	53659.22	38030068.00	36.32	15148.62	14032.00
14	8	2	11406.00	16851.00	179.55	0	Spot (Block14, Row2, Column8)	3965.03	3901.00	656.36	0.01	0.17	2864.00	2953.52	2864.00	594.30	0.01	0.20	74.00	41.00	0.00	1037.00	1101.03	3588349.00	1.70	3192.46	3181.00
14	1	3	9308.00	17143.00	163.10	0	Spot (Block14, Row3, Column1)	64273.19	65535.00	5162.22	0.01	0.08	2832.00	2957.66	2832.00	695.15	0.02	0.24	100.00	100.00	91.54	62703.00	61441.19	47112712.00	88.20	20502.04	18707.00
14	2	3	9603.00	17146.00	147.50	0	Spot (Block14, Row3, Column2)	20729.10	18562.50	10389.33	0.05	0.50	2931.00	3127.56	2931.00	953.27	0.03	0.30	100.00	100.00	0.00	15631.50	17798.10	12313086.00	18.46	6551.14	5599.00
14	3	3	9894.00	17137.00	148.85	0	Spot (Block14, Row3, Column3)	48497.00	53188.00	17341.17	0.04	0.36	2827.00	2959.22	2827.00	662.04	0.02	0.22	100.00	100.00	37.58	50361.00	45670.00	29292376.00	68.78	13618.05	12619.00
14	4	3	10204.00	17144.00	165.25	0	Spot (Block14, Row3, Column4)	64221.30	65535.00	5725.27	0.01	0.09	2870.00	3108.57	2870.00	1130.26	0.03	0.36	100.00	100.00	92.18	62665.00	61351.30	48423344.00	54.07	20531.47	17057.00
14	5	3	10501.00	17147.00	143.70	0	Spot (Block14, Row3, Column5)	41889.45	41509.00	16696.32	0.00	0.40	2933.00	3347.40	2933.00	1524.47	0.06	0.46	100.00	100.00	13.60	38576.00	38956.45	23416280.00	25.28	12318.33	9855.00
14	6	3	10805.00	17144.00	244.00	0	Spot (Block14, Row3, Column6)	57792.24	65535.00	14938.94	0.05	0.26	3205.00	4395.83	3205.00	3240.95	0.14	0.74	100.00	100.00	74.01	62330.00	54587.24	99635080.00	16.48	14456.73	13985.50
14	7	3	11107.00	17150.00	161.70	0	Spot (Block14, Row3, Column7)	62896.45	65535.00	7813.61	0.02	0.12	3207.00	3672.20	3207.00	1716.65	0.06	0.47	100.00	100.00	85.99	62328.00	59689.45	45348772.00	34.50	18315.40	15471.50
14	8	3	11404.00	17154.00	161.40	0	Spot (Block14, Row3, Column8)	57056.88	65535.00	12597.49	0.06	0.22	3024.00	3212.61	3024.00	929.65	0.03	0.29	100.00	100.00	56.25	62511.00	54032.88	41081324.00	57.92	14966.70	13874.00
14	1	4	9303.00	17442.00	163.95	0	Spot (Block14, Row4, Column1)	64581.73	65535.00	4179.29	0.01	0.06	2863.50	3081.04	2863.50	941.55	0.03	0.31	100.00	100.00	92.61	62671.50	61718.23	48049288.00	65.32	21182.05	19299.50
14	2	4	9600.00	17445.00	175.05	0	Spot (Block14, Row4, Column2)	40677.24	40154.50	18026.68	0.01	0.44	2928.00	3203.56	2928.00	1101.52	0.04	0.34	100.00	100.00	16.63	37226.50	37749.24	34982568.00	34.02	10579.87	10529.00
14	3	4	9902.00	17443.00	175.90	0	Spot (Block14, Row4, Column3)	64715.01	65535.00	4047.41	0.01	0.06	2846.00	3122.87	2846.00	1114.89	0.04	0.36	100.00	100.00	93.06	62689.00	61869.01	55979080.00	55.25	21577.75	18166.00
14	4	4	10192.00	17448.00	151.90	0	Spot (Block14, Row4, Column4)	16811.81	16171.00	6481.86	0.02	0.39	2862.00	3015.45	2862.00	855.25	0.02	0.28	100.00	100.00	0.00	13309.00	13949.81	10625066.00	16.13	6111.03	5682.50
14	5	4	10492.00	17448.00	145.40	0	Spot (Block14, Row4, Column5)	15184.28	14710.00	5119.66	0.01	0.34	2841.50	2983.67	2841.50	831.09	0.02	0.28	100.00	100.00	0.00	11868.50	12342.78	8670225.00	14.68	5969.34	5597.00
14	6	4	10807.00	17444.00	193.80	0	Spot (Block14, Row4, Column6)	50400.98	52794.00	13508.28	0.02	0.27	2991.00	3431.87	2991.00	1488.92	0.06	0.43	100.00	100.00	24.08	49803.00	47409.98	53576476.00	31.55	13197.42	12161.00
14	7	4	11101.00	17452.00	156.35	0	Spot (Block14, Row4, Column7)	54390.23	65535.00	16454.09	0.08	0.30	3333.00	3655.67	3333.00	1262.17	0.04	0.35	100.00	100.00	61.16	62202.00	51057.23	36550540.00	40.20	14033.05	12728.00
14	8	4	11397.00	17457.00	156.05	0	Spot (Block14, Row4, Column8)	44991.80	46848.50	18476.59	0.02	0.41	3181.00	3383.11	3181.00	1038.54	0.03	0.31	100.00	100.00	30.44	43667.50	41810.80	30594632.00	40.06	11051.57	9849.50
14	1	5	9306.00	17745.00	166.25	0	Spot (Block14, Row5, Column1)	63857.86	65535.00	6364.56	0.01	0.10	3018.00	3534.54	3018.00	2023.87	0.07	0.57	100.00	100.00	90.48	62517.00	60839.86	48979464.00	29.81	20069.84	16817.50
14	2	5	9602.00	17742.00	160.05	0	Spot (Block14, Row5, Column2)	59036.29	65535.00	11026.00	0.05	0.19	3039.50	3499.79	3039.50	1473.67	0.06	0.42	100.00	100.00	65.87	62495.50	55996.79	42034220.00	37.69	15920.31	15640.50
14	3	5	9901.00	17741.00	170.85	0	Spot (Block14, Row5, Column3)	57810.66	65535.00	13737.71	0.05	0.24	2891.00	3229.42	2891.00	1224.69	0.05	0.38	100.00	100.00	66.54	62644.00	54919.66	47000532.00	44.57	14699.60	14230.00
14	4	5	10200.00	17746.00	162.80	0	Spot (Block14, Row5, Column4)	62898.60	65535.00	7107.65	0.02	0.11	2848.00	3057.66	2848.00	913.34	0.03	0.30	100.00	100.00	81.79	62687.00	60050.60	46293820.00	65.52	17143.68	14548.00
14	5	5	10500.00	17748.00	175.40	0	Spot (Block14, Row5, Column5)	64772.18	65535.00	3460.39	0.01	0.05	2838.00	2977.67	2838.00	746.97	0.02	0.25	100.00	100.00	92.90	62697.00	61934.18	55639892.00	82.73	21706.95	18905.50
14	6	5	10803.00	17746.00	159.05	0	Spot (Block14, Row5, Column6)	58432.80	65535.00	11926.34	0.05	0.20	2941.00	3208.55	2941.00	1125.57	0.04	0.35	100.00	100.00	66.48	62594.00	55491.80	40961760.00	49.06	15440.94	14720.00
14	7	5	11104.00	17747.00	228.35	0	Spot (Block14, Row5, Column7)	59953.57	65535.00	12070.88	0.04	0.20	3354.00	3779.75	3354.00	1446.42	0.05	0.38	100.00	100.00	77.05	62181.00	56599.57	90111336.00	38.84	15925.33	15465.50
14	8	5	11401.00	17751.00	164.65	0	Spot (Block14, Row5, Column8)	61951.05	65535.00	9018.34	0.02	0.15	3176.50	3442.37	3176.50	1179.39	0.03	0.34	100.00	100.00	81.23	62358.50	58774.55	46525688.00	49.61	17771.30	14242.50
14	1	6	9294.00	18038.00	241.50	0	Spot (Block14, Row6, Column1)	58807.62	65535.00	13234.54	0.05	0.23	3128.00	3960.18	3128.00	2493.92	0.10	0.63	100.00	100.00	72.78	62407.00	55679.62	99150880.00	21.99	15833.71	15234.00
14	2	6	9594.00	18042.00	238.40	0	Spot (Block14, Row6, Column2)	58419.08	65535.00	13439.18	0.05	0.23	3061.00	3624.52	3061.00	1765.96	0.07	0.49	100.00	100.00	71.15	62474.00	55358.08	95574768.00	31.03	15633.45	15264.00
14	3	6	9890.00	18042.00	168.30	0	Spot (Block14, Row6, Column3)	64762.90	65535.00	3933.04	0.01	0.06	2823.50	3117.56	2823.50	1160.27	0.04	0.37	100.00	100.00	93.39	62711.50	61939.40	50968920.00	53.13	21681.93	19030.00
14	4	6	10199.00	18042.00	153.40	0	Spot (Block14, Row6, Column4)	46950.67	54705.00	19355.42	0.07	0.41	2782.00	2897.82	2782.00	642.54	0.02	0.22	100.00	100.00	40.75	51923.00	44168.67	30189484.00	68.56	11778.58	11285.00
14	5	6	10496.00	18049.00	175.75	0	Spot (Block14, Row6, Column5)	64778.39	65535.00	3609.83	0.01	0.06	2924.00	3193.74	2924.00	1109.53	0.04	0.35	100.00	100.00	93.16	62611.00	61854.39	55839568.00	55.50	21268.62	18204.00
14	6	6	10793.00	18050.00	153.40	0	Spot (Block14, Row6, Column6)	30750.27	27152.50	18534.82	0.05	0.60	2995.00	3267.19	2995.00	1144.25	0.04	0.35	100.00	100.00	6.17	24157.50	27755.27	19926212.00	24.02	8080.44	7118.00
14	7	6	11098.00	18051.00	169.70	0	Spot (Block14, Row6, Column7)	64302.07	65535.00	5217.06	0.01	0.08	3120.00	3347.61	3120.00	1009.60	0.03	0.30	100.00	100.00	92.53	62415.00	61182.07	51635092.00	60.37	19770.08	16298.00
14	8	6	11404.00	18052.00	169.55	0	Spot (Block14, Row6, Column8)	64446.16	65535.00	4835.09	0.01	0.08	3066.50	3223.48	3066.50	785.31	0.02	0.24	100.00	100.00	91.86	62468.50	61379.66	51493008.00	77.96	20322.98	16727.00
14	1	7	9299.00	18339.00	173.50	0	Spot (Block14, Row7, Column1)	45995.28	47987.00	18766.02	0.02	0.41	2847.00	3228.66	2847.00	1413.29	0.05	0.44	100.00	100.00	34.60	45140.00	43148.28	38682324.00	30.26	11125.53	11041.00
14	2	7	9598.00	18343.00	151.45	0	Spot (Block14, Row7, Column2)	17653.14	14180.50	10241.17	0.10	0.58	2889.50	3159.31	2889.50	1143.89	0.04	0.36	100.00	99.00	0.00	11291.00	14763.64	11086175.00	12.67	5920.94	5734.50
14	3	7	9897.00	18346.00	170.30	0	Spot (Block14, Row7, Column3)	4018.05	3820.00	695.65	0.02	0.17	2764.00	2844.65	2764.00	552.61	0.01	0.19	87.00	45.00	0.00	1056.00	1254.05	3262659.00	2.12	3214.72	3315.00
14	4	7	10197.00	18342.00	151.75	0	Spot (Block14, Row7, Column4)	11539.36	10299.00	5592.81	0.05	0.48	2723.00	2871.54	2723.00	871.30	0.02	0.30	100.00	99.00	0.00	7576.00	8816.36	7269795.00	9.95	4780.13	4701.50
14	5	7	10499.00	18351.00	210.25	0	Spot (Block14, Row7, Column5)	52336.88	65535.00	17273.70	0.10	0.33	2954.00	3484.52	2954.00	1776.68	0.07	0.51	100.00	100.00	57.19	62581.00	49382.88	65892844.00	27.50	15236.52	14525.50
14	6	7	10793.00	18347.00	227.90	0	Spot (Block14, Row7, Column6)	57554.26	65535.00	13804.46	0.06	0.24	3271.00	4088.39	3271.00	2292.05	0.10	0.56	100.00	100.00	67.60	62264.00	54283.26	85987080.00	23.33	15840.07	15563.00
14	7	7	11084.00	18351.00	168.35	0	Spot (Block14, Row7, Column7)	63947.46	65535.00	6292.42	0.01	0.10	3206.50	3600.01	3206.50	1613.68	0.05	0.45	100.00	100.00	91.22	62328.50	60740.96	50263216.00	37.40	19750.41	15223.00
14	8	7	11398.00	18347.00	193.05	0	Spot (Block14, Row7, Column8)	62108.79	65535.00	8178.19	0.02	0.13	3048.00	3256.99	3048.00	950.15	0.03	0.29	100.00	100.00	76.43	62487.00	59060.79	65090744.00	61.94	18523.78	17307.00
14	1	8	9308.00	18637.00	143.50	0	Spot (Block14, Row8, Column1)	15074.60	7366.50	17928.56	0.31	1.19	2726.00	2934.34	2726.00	1132.83	0.03	0.39	92.00	74.00	6.47	4640.50	12348.60	8381480.00	10.72	8448.33	3812.00
14	2	8	9598.00	18641.00	153.40	0	Spot (Block14, Row8, Column2)	51534.00	62862.50	16448.09	0.09	0.32	2796.00	2893.14	2796.00	591.18	0.01	0.20	100.00	100.00	47.04	60066.50	48738.00	33085076.00	82.28	13439.23	11799.00
14	3	8	9887.00	18642.00	155.95	0	Spot (Block14, Row8, Column3)	54201.74	65535.00	16816.29	0.08	0.31	2732.00	2846.16	2732.00	625.97	0.02	0.22	100.00	100.00	60.30	62803.00	51469.74	36315464.00	82.04	13565.68	12048.50
14	4	8	10197.00	18650.00	160.80	0	Spot (Block14, Row8, Column4)	64161.45	65535.00	5402.59	0.01	0.08	2639.00	2750.86	2639.00	609.42	0.02	0.22	100.00	100.00	89.15	62896.00	61522.45	45555068.00	100.77	20773.60	19066.50
14	5	8	10487.00	18641.00	149.45	0	Spot (Block14, Row8, Column5)	16755.56	16014.50	6727.47	0.02	0.40	2750.00	3090.30	2750.00	1336.56	0.05	0.43	100.00	100.00	0.00	13264.50	14005.56	10254404.00	10.22	5897.98	5646.00
14	6	8	10799.00	18654.00	240.25	0	Spot (Block14, Row8, Column6)	58377.90	65535.00	14057.43	0.05	0.24	3137.00	3726.62	3137.00	1909.24	0.07	0.51	100.00	100.00	73.35	62398.00	55240.90	97258792.00	28.62	15375.77	15249.00
14	7	8	11098.00	18654.00	156.60	0	Spot (Block14, Row8, Column7)	63084.99	65535.00	6663.61	0.02	0.11	3086.50	3433.66	3086.50	1403.54	0.05	0.41	100.00	100.00	82.52	62448.50	59998.49	42582764.00	42.50	18912.34	16843.50
14	8	8	11380.00	18650.00	166.15	0	Spot (Block14, Row8, Column8)	63605.20	65535.00	6714.96	0.01	0.11	3005.00	3178.35	3005.00	878.66	0.02	0.28	100.00	100.00	89.44	62530.00	60600.20	48785672.00	68.77	18671.92	15580.50
15	1	1	13810.00	16565.00	165.60	0	Spot (Block15, Row1, Column1)	59719.73	65535.00	9982.99	0.04	0.17	1947.00	2092.17	1947.00	673.62	0.03	0.32	100.00	100.00	66.67	63588.00	57772.73	45327712.00	85.55	15299.93	13746.50
15	2	1	14104.00	16570.00	174.70	0	Spot (Block15, Row1, Column2)	61433.67	65535.00	10392.03	0.03	0.17	1724.50	1933.08	1724.50	807.40	0.05	0.42	100.00	100.00	82.73	63810.50	59709.17	52649200.00	73.69	14619.67	13801.00
15	3	1	14418.00	16581.00	160.65	0	Spot (Block15, Row1, Column3)	1922.55	1862.00	288.81	0.01	0.15	1585.00	1707.93	1585.00	601.73	0.03	0.35	21.00	0.00	0.00	277.00	337.55	1370775.00	0.36	1677.06	1620.00
15	4	1	14699.00	16569.00	164.80	0	Spot (Block15, Row1, Column4)	62802.77	65535.00	8009.25	0.02	0.13	1539.00	1647.86	1539.00	493.99	0.03	0.30	100.00	100.00	84.64	63996.00	61263.77	47416556.00	123.80	15770.16	14447.00
15	5	1	15007.00	16576.00	155.65	0	Spot (Block15, Row1, Column5)	4570.23	4141.00	2106.70	0.04	0.46	1570.00	1650.79	1570.00	448.52	0.02	0.27	94.00	82.00	0.00	2571.00	3000.23	3030065.00	6.51	2198.13	2105.00
15	6	1	15303.00	16576.00	154.60	0	Spot (Block15, Row1, Column6)	56594.66	65535.00	12826.76	0.06	0.23	1592.00	1672.24	1592.00	450.61	0.02	0.27	100.00	100.00	58.81	63943.00	55002.66	37239600.00	121.89	13804.51	11804.50
15	7	1	15598.00	16581.00	158.50	0	Spot (Block15, Row1, Column7)	61519.18	65535.00	8439.80	0.03	0.14	1683.50	1766.29	1683.50	463.30	0.02	0.26	100.00	100.00	74.17	63851.50	59835.68	42387108.00	128.97	17078.04	14480.00
15	8	1	15912.00	16578.00	160.85	0	Spot (Block15, Row1, Column8)	6206.34	5877.50	2107.31	0.02	0.34	1700.00	1749.05	1700.00	309.83	0.01	0.18	100.00	100.00	0.00	4177.50	4506.34	4468564.00	14.39	2848.27	2707.00
15	1	2	13797.00	16894.00	194.40	0	Spot (Block15, Row2, Column1)	1945.28	1888.50	424.07	0.01	0.22	1635.00	1696.61	1635.00	355.12	0.02	0.21	35.00	3.00	0.00	253.50	310.28	2073666.00	0.70	1707.46	1699.50
15	2	2	14100.00	16870.00	137.65	0	Spot (Block15, Row2, Column2)	2525.62	2488.00	380.74	0.01	0.15	1535.00	1636.34	1535.00	530.49	0.03	0.32	90.00	39.00	0.00	953.00	990.62	1290594.00	1.68	1860.62	1865.00
15	3	2	14410.00	16871.00	154.25	0	Spot (Block15, Row2, Column3)	2779.64	2682.00	521.44	0.02	0.19	1503.00	1560.55	1503.00	267.47	0.02	0.17	99.00	95.00	0.00	1179.00	1276.64	1815108.00	4.56	1873.35	1815.00
15	4	2	14711.00	16872.00	177.05	0	Spot (Block15, Row2, Column4)	2173.44	2107.00	316.31	0.01	0.15	1534.00	1642.37	1534.00	454.02	0.03	0.28	69.00	22.00	0.00	573.00	639.44	1910451.00	1.17	1736.16	1734.50
15	5	2	15009.00	16875.00	187.20	0	Spot (Block15, Row2, Column5)	11083.28	10650.00	3396.01	0.02	0.31	1614.00	1656.36	1614.00	266.34	0.01	0.16	100.00	100.00	0.00	9036.00	9469.28	10894862.00	35.39	4351.03	3927.50
15	6	2	15303.00	16897.00	234.20	0	Spot (Block15, Row2, Column6)	2461.31	2235.00	950.81	0.04	0.39	1701.00	1889.14	1701.00	729.87	0.05	0.39	38.00	13.00	0.00	534.00	760.31	3874099.00	0.78	1873.87	1757.00
15	7	2	15631.00	16890.00	133.10	0	Spot (Block15, Row2, Column7)	2664.52	2039.00	2954.28	0.12	1.11	1662.00	1719.37	1662.00	332.08	0.01	0.19	54.00	26.00	0.00	377.00	1002.52	1265649.00	2.85	1995.65	1930.00
15	8	2	15879.00	16867.00	183.25	0	Spot (Block15, Row2, Column8)	1829.29	1803.00	212.49	0.01	0.12	1674.00	1728.83	1674.00	423.44	0.01	0.24	9.00	0.00	0.00	129.00	155.29	1719532.00	0.24	1733.75	1699.50
15	1	3	13807.00	17167.00	151.25	0	Spot (Block15, Row3, Column1)	5106.18	4893.00	1689.63	0.02	0.33	1590.00	1644.01	1590.00	311.44	0.01	0.19	100.00	100.00	0.00	3303.00	3516.18	3196467.00	11.12	2470.92	2479.00
15	2	3	14108.00	17169.00	148.05	0	Spot (Block15, Row3, Column2)	4129.88	4083.00	1056.79	0.00	0.26	1580.00	1638.60	1580.00	358.69	0.02	0.22	100.00	98.00	0.00	2503.00	2549.88	2473795.00	6.95	2289.01	2206.00
15	3	3	14392.00	17166.00	148.75	0	Spot (Block15, Row3, Column3)	31060.76	28656.00	14721.07	0.03	0.47	1584.00	1673.87	1584.00	461.91	0.02	0.28	100.00	100.00	2.31	27072.00	29476.76	18853900.00	63.62	7730.52	6824.50
15	4	3	14705.00	17170.00	158.55	0	Spot (Block15, Row3, Column4)	62302.46	65535.00	7535.31	0.02	0.12	1584.00	1688.25	1584.00	502.97	0.03	0.30	100.00	100.00	78.02	63951.00	60718.46	42802188.00	120.51	17531.28	16874.00
15	5	3	15006.00	17176.00	147.20	0	Spot (Block15, Row3, Column5)	12936.42	12177.00	5892.45	0.03	0.46	1655.00	1811.92	1655.00	672.69	0.04	0.37	100.00	100.00	0.00	10522.00	11281.42	7645421.00	16.54	4207.81	3873.00
15	6	3	15307.00	17171.00	211.40	0	Spot (Block15, Row3, Column6)	45009.11	46582.00	18649.27	0.01	0.41	1787.00	2071.88	1787.00	910.31	0.06	0.44	100.00	100.00	34.30	44795.00	43222.11	57342036.00	47.17	11927.31	11828.00
15	7	3	15638.00	17181.00	194.15	0	Spot (Block15, Row3, Column7)	2098.73	2035.00	305.09	0.01	0.15	1652.00	1843.46	1652.00	724.36	0.05	0.39	20.00	0.00	0.00	383.00	446.73	2233048.00	0.35	1807.99	1775.00
15	8	3	15903.00	17182.00	165.70	0	Spot (Block15, Row3, Column8)	58851.81	65535.00	11791.33	0.05	0.20	1677.00	1786.81	1677.00	614.32	0.03	0.34	100.00	100.00	65.44	63858.00	57174.81	44786656.00	92.89	14504.38	13739.00
15	1	4	13805.00	17470.00	158.05	0	Spot (Block15, Row4, Column1)	62157.27	65535.00	8149.27	0.02	0.13	1608.00	1758.43	1608.00	579.47	0.04	0.33	100.00	100.00	78.10	63927.00	60549.27	42578124.00	104.23	16776.90	14467.00
15	2	4	14103.00	17467.00	173.80	0	Spot (Block15, Row4, Column2)	21786.05	20422.00	9818.19	0.03	0.45	1606.00	1808.02	1606.00	687.73	0.05	0.38	100.00	100.00	0.00	18816.00	20180.05	18300280.00	29.05	5680.17	5489.00
15	3	4	14404.00	17472.00	170.80	0	Spot (Block15, Row4, Column3)	64271.82	65535.00	5245.73	0.01	0.08	1591.00	1764.06	1591.00	643.59	0.04	0.36	100.00	100.00	91.89	63944.00	62680.82	52317808.00	97.12	17695.92	15105.00
15	4	4	14690.00	17474.00	164.10	0	Spot (Block15, Row4, Column4)	2586.99	2523.00	491.89	0.01	0.19	1526.00	1635.84	1526.00	456.75	0.03	0.28	89.00	57.00	0.00	997.00	1060.99	1935072.00	2.08	1887.90	1938.00
15	5	4	14991.00	17479.00	144.40	0	Spot (Block15, Row4, Column5)	6735.84	6154.50	3447.54	0.04	0.51	1544.00	1609.67	1544.00	337.91	0.02	0.21	100.00	100.00	0.00	4610.50	5191.84	3852899.00	15.17	3043.91	2762.00
15	6	4	15308.00	17477.00	191.40	0	Spot (Block15, Row4, Column6)	12796.27	12560.50	4075.14	0.01	0.32	1603.00	1755.68	1603.00	620.59	0.04	0.35	100.00	100.00	0.00	10957.50	11193.27	13231339.00	17.79	4379.42	4130.00
15	7	4	15605.00	17481.00	154.75	0	Spot (Block15, Row4, Column7)	2850.10	2738.50	753.26	0.02	0.26	1606.00	1711.91	1606.00	431.46	0.03	0.25	86.00	63.00	0.00	1132.50	1244.10	1869664.00	2.64	1912.07	1911.00
15	8	4	15910.00	17485.00	178.40	0	Spot (Block15, Row4, Column8)	2456.59	2391.00	419.13	0.01	0.17	1602.00	1669.71	1602.00	382.62	0.02	0.23	86.00	54.00	0.00	789.00	854.59	2169169.00	2.06	1853.79	1814.00
15	1	5	13805.00	17770.00	166.05	0	Spot (Block15, Row5, Column1)	63706.70	65535.00	6454.25	0.01	0.10	1685.00	1957.90	1685.00	913.80	0.07	0.47	100.00	100.00	89.57	63850.00	62021.70	48863524.00	67.57	17229.31	16169.00
15	2	5	14097.00	17766.00	165.80	0	Spot (Block15, Row5, Column2)	59320.45	65535.00	11293.65	0.04	0.19	1647.00	1904.25	1647.00	764.18	0.06	0.40	100.00	100.00	68.77	63888.00	57673.45	45202612.00	75.13	14536.87	13418.50
15	3	5	14400.00	17769.00	166.80	0	Spot (Block15, Row5, Column3)	47432.60	51198.00	18290.77	0.03	0.39	1589.00	1815.50	1589.00	743.32	0.06	0.41	100.00	100.00	39.07	49609.00	45843.60	36665700.00	61.37	9703.24	9094.00
15	4	5	14700.00	17775.00	152.40	0	Spot (Block15, Row5, Column4)	35911.99	34363.00	16586.95	0.02	0.46	1534.00	1660.21	1534.00	519.38	0.03	0.31	100.00	100.00	4.38	32829.00	34377.99	22947792.00	65.95	7836.95	6629.50
15	5	5	15003.00	17770.00	167.40	0	Spot (Block15, Row5, Column5)	64090.23	65535.00	5819.78	0.01	0.09	1565.00	1679.59	1565.00	525.73	0.03	0.31	100.00	100.00	91.86	63970.00	62525.23	49606336.00	118.71	18898.78	15512.00
15	6	5	15296.00	17767.00	155.95	0	Spot (Block15, Row5, Column6)	2466.19	2386.00	435.13	0.01	0.18	1573.00	1679.93	1573.00	474.13	0.03	0.28	88.00	36.00	0.00	813.00	893.19	1647418.00	1.66	1867.21	1826.00
15	7	5	15608.00	17777.00	185.40	0	Spot (Block15, Row5, Column7)	25871.18	23712.00	13388.15	0.04	0.52	1593.00	1731.32	1593.00	535.96	0.04	0.31	100.00	100.00	0.00	22119.00	24278.18	24836328.00	45.04	6452.06	6346.00
15	8	5	15906.00	17779.00	152.85	0	Spot (Block15, Row5, Column8)	4660.86	4312.00	1775.01	0.03	0.38	1602.00	1672.69	1602.00	362.35	0.02	0.22	99.00	94.00	0.00	2710.00	3058.86	2992270.00	8.25	2294.78	2217.50
15	1	6	13800.00	18066.00	210.35	0	Spot (Block15, Row6, Column1)	41377.66	38324.00	19688.39	0.03	0.48	1720.00	2095.07	1720.00	1217.25	0.09	0.58	100.00	100.00	29.58	36604.00	39657.66	52177604.00	32.27	10968.94	11278.00
15	2	6	14095.00	18068.00	200.10	0	Spot (Block15, Row6, Column2)	13688.79	13051.50	5874.06	0.02	0.43	1612.00	1867.39	1612.00	805.03	0.06	0.43	100.00	100.00	0.00	11439.50	12076.79	15550469.00	14.68	4616.12	4445.00
15	3	6	14388.00	18068.00	161.85	0	Spot (Block15, Row6, Column3)	63022.87	65535.00	7086.40	0.02	0.11	1577.00	1719.61	1577.00	604.36	0.04	0.35	100.00	100.00	81.86	63958.00	61445.87	45502948.00	101.43	16302.17	14539.00
15	4	6	14704.00	18070.00	152.80	0	Spot (Block15, Row6, Column4)	7009.20	6582.50	2579.34	0.03	0.37	1518.00	1604.06	1518.00	443.33	0.02	0.28	100.00	100.00	0.00	5064.50	5491.20	4513923.00	12.19	2761.60	2550.00
15	5	6	15000.00	18072.00	162.05	0	Spot (Block15, Row6, Column5)	63904.66	65535.00	6209.67	0.01	0.10	1554.00	1646.45	1554.00	491.58	0.03	0.30	100.00	100.00	90.77	63981.00	62350.66	46395236.00	126.65	18406.24	16532.50
15	6	6	15300.00	18083.00	153.80	0	Spot (Block15, Row6, Column6)	2025.58	1980.50	304.15	0.01	0.15	1568.00	1648.13	1568.00	384.45	0.02	0.23	52.00	10.00	0.00	412.50	457.58	1316625.00	0.98	1793.96	1777.00
15	7	6	15610.00	18084.00	177.60	0	Spot (Block15, Row6, Column7)	4732.19	4109.00	3341.56	0.06	0.71	1586.00	1683.02	1586.00	449.63	0.03	0.27	91.00	83.00	0.00	2523.00	3146.19	4169057.00	6.78	2974.25	1891.50
15	8	6	15904.00	18085.00	159.80	0	Spot (Block15, Row6, Column8)	2788.10	2555.00	722.20	0.04	0.26	1604.00	1655.52	1604.00	234.98	0.01	0.14	94.00	88.00	0.00	951.00	1184.10	1957248.00	4.82	1920.67	1878.00
15	1	7	13798.00	18368.00	177.55	0	Spot (Block15, Row7, Column1)	27589.74	24147.00	15564.28	0.06	0.56	1677.00	1864.68	1677.00	957.17	0.05	0.51	100.00	100.00	0.68	22470.00	25912.74	24389320.00	26.88	7677.60	5638.50
15	2	7	14093.00	18366.00	155.70	0	Spot (Block15, Row7, Column2)	2207.84	2181.00	311.67	0.01	0.14	1529.00	1649.90	1529.00	457.43	0.03	0.28	71.00	26.00	0.00	652.00	678.84	1470423.00	1.22	1754.18	1708.00
15	3	7	14388.00	18371.00	180.45	0	Spot (Block15, Row7, Column3)	1806.78	1788.00	196.87	0.00	0.11	1495.00	1548.57	1495.00	300.75	0.02	0.19	47.00	8.00	0.00	293.00	311.78	1649588.00	0.86	1677.54	1664.00
15	4	7	14705.00	18379.00	185.90	0	Spot (Block15, Row7, Column4)	2149.35	2097.00	399.00	0.01	0.19	1505.00	1558.65	1505.00	333.95	0.02	0.21	74.00	41.00	0.00	592.00	644.35	2089168.00	1.77	1698.98	1700.50
15	5	7	15005.00	18376.00	171.85	0	Spot (Block15, Row7, Column5)	2153.20	2125.00	283.29	0.01	0.13	1572.00	1654.40	1572.00	437.52	0.02	0.26	64.00	18.00	0.00	553.00	581.20	1767775.00	1.14	1754.29	1721.00
15	6	7	15297.00	18374.00	191.00	0	Spot (Block15, Row7, Column6)	16019.97	15858.50	7190.00	0.00	0.45	1665.50	1944.56	1665.50	937.97	0.07	0.48	100.00	100.00	0.00	14193.00	14354.47	16468533.00	15.01	4796.00	4588.50
15	7	7	15589.00	18381.00	154.80	0	Spot (Block15, Row7, Column7)	53275.91	65535.00	14973.66	0.09	0.28	1652.00	1815.58	1652.00	625.22	0.04	0.34	100.00	100.00	50.15	63883.00	51623.91	35055828.00	82.31	12337.33	10752.00
15	8	7	15905.00	18379.00	188.95	0	Spot (Block15, Row7, Column8)	19985.46	20429.50	5378.58	0.01	0.27	1704.00	1849.82	1704.00	545.00	0.04	0.29	100.00	100.00	0.00	18725.50	18281.46	20025434.00	33.28	6325.21	5673.00
15	1	8	13791.00	18675.00	155.05	0	Spot (Block15, Row8, Column1)	3200.51	2992.00	1092.47	0.03	0.34	1685.00	1740.37	1685.00	336.74	0.01	0.19	97.00	87.00	0.00	1307.00	1515.51	2112339.00	4.34	2149.51	2089.50
15	2	8	14094.00	18663.00	196.35	0	Spot (Block15, Row8, Column2)	1917.45	1883.00	304.33	0.01	0.16	1553.00	1576.99	1553.00	191.45	0.01	0.12	66.00	42.00	0.00	330.00	364.45	2095777.00	1.78	1670.33	1606.00
15	3	8	14390.00	18669.00	156.70	0	Spot (Block15, Row8, Column3)	2517.50	2419.00	566.36	0.02	0.22	1500.00	1563.45	1500.00	318.10	0.02	0.20	89.00	71.00	0.00	919.00	1017.50	1694280.00	3.00	1812.78	1785.00
15	4	8	14700.00	18678.00	164.40	0	Spot (Block15, Row8, Column4)	63241.27	65535.00	7311.31	0.02	0.12	1528.00	1613.52	1528.00	422.62	0.02	0.26	100.00	100.00	85.35	64007.00	61713.27	47494656.00	145.82	15999.09	14350.50
15	5	8	14990.00	18671.00	170.90	0	Spot (Block15, Row8, Column5)	2223.10	2157.00	401.80	0.01	0.18	1552.00	1711.64	1552.00	727.49	0.04	0.43	37.00	4.00	0.00	605.00	671.10	1807381.00	0.70	1707.27	1660.00
15	6	8	15298.00	18674.00	205.60	0	Spot (Block15, Row8, Column6)	48372.77	58421.50	19202.65	0.08	0.40	1708.00	2053.82	1708.00	1131.64	0.08	0.55	100.00	100.00	46.25	56713.50	46664.77	58047876.00	40.93	12226.96	12242.50
15	7	8	15596.00	18679.00	148.80	0	Spot (Block15, Row8, Column7)	28643.76	27396.00	13307.04	0.02	0.46	1696.00	1925.35	1696.00	826.00	0.06	0.43	100.00	100.00	0.33	25700.00	26947.76	17358124.00	32.35	7468.13	6896.00
15	8	8	15885.00	18677.00	166.05	0	Spot (Block15, Row8, Column8)	63149.32	65535.00	8035.16	0.02	0.13	1753.00	1904.72	1753.00	579.19	0.04	0.30	100.00	100.00	89.03	63782.00	61396.32	48372860.00	105.74	16560.74	13626.50
16	1	1	18315.00	16587.00	166.10	0	Spot (Block16, Row1, Column1)	55565.55	65535.00	14026.85	0.07	0.25	1248.00	1355.70	1248.00	416.87	0.04	0.31	100.00	100.00	57.87	64287.00	54317.55	42730300.00	130.04	12181.37	10858.00
16	2	1	18607.00	16597.00	159.00	0	Spot (Block16, Row1, Column2)	17834.78	16235.50	8755.64	0.04	0.49	1295.00	1403.96	1295.00	429.75	0.04	0.31	100.00	100.00	0.00	14940.50	16539.78	12448676.00	38.23	4479.64	4253.00
16	3	1	18913.00	16601.00	153.35	0	Spot (Block16, Row1, Column3)	10225.14	9526.50	5932.80	0.03	0.58	1280.00	1314.99	1280.00	239.85	0.01	0.18	100.00	100.00	0.00	8246.50	8945.14	6584991.00	37.15	3118.92	2778.50
16	4	1	19206.00	16600.00	155.70	0	Spot (Block16, Row1, Column4)	13877.47	12932.00	6637.92	0.03	0.48	1297.00	1352.79	1297.00	239.66	0.02	0.18	100.00	100.00	0.00	11635.00	12580.47	9284029.00	52.26	3749.08	3374.00
16	5	1	19509.00	16600.00	157.30	0	Spot (Block16, Row1, Column5)	26221.94	22045.50	18523.46	0.08	0.71	1286.00	1352.80	1286.00	274.96	0.02	0.20	100.00	100.00	1.18	20759.50	24935.94	17726040.00	90.45	5182.55	4664.00
16	6	1	19802.00	16602.00	153.25	0	Spot (Block16, Row1, Column6)	34085.70	31044.00	17319.44	0.04	0.51	1325.00	1402.71	1325.00	321.11	0.02	0.23	100.00	100.00	5.27	29719.00	32760.70	21985300.00	101.78	7462.69	6816.50
16	7	1	20102.00	16606.00	156.65	0	Spot (Block16, Row1, Column7)	53310.93	65535.00	15814.69	0.09	0.30	1389.00	1447.83	1389.00	307.91	0.02	0.21	100.00	100.00	53.12	64146.00	51921.93	35931860.00	168.43	12840.06	10834.00
16	8	1	20420.00	16602.00	165.45	0	Spot (Block16, Row1, Column8)	3295.03	3110.00	965.40	0.03	0.29	1368.00	1387.51	1368.00	189.92	0.01	0.14	100.00	99.00	0.00	1742.00	1927.03	2507515.00	10.04	1905.94	1877.00
16	1	2	18292.00	16915.00	223.50	0	Spot (Block16, Row2, Column1)	1287.67	1274.00	126.78	0.00	0.10	1190.00	1240.96	1190.00	275.19	0.02	0.22	5.00	0.00	0.00	84.00	97.67	1841373.00	0.17	1203.65	1197.50
16	2	2	18602.00	16894.00	136.40	0	Spot (Block16, Row2, Column2)	15589.78	14794.00	5243.39	0.02	0.34	1268.00	1327.30	1268.00	332.88	0.02	0.25	100.00	100.00	0.00	13526.00	14321.78	7857247.00	42.85	4437.58	4231.00
16	3	2	18912.00	16900.00	164.20	0	Spot (Block16, Row2, Column3)	2390.57	2269.00	535.01	0.02	0.22	1332.00	1402.29	1332.00	289.27	0.02	0.21	95.00	80.00	0.00	937.00	1058.57	1785756.00	3.42	1602.98	1595.00
16	4	2	19209.00	16896.00	174.20	0	Spot (Block16, Row2, Column4)	11455.49	11504.00	4131.04	0.00	0.36	1366.00	1463.93	1366.00	336.36	0.03	0.23	100.00	100.00	0.00	10138.00	10089.49	9691342.00	29.71	3647.95	3559.00
16	5	2	19513.00	16901.00	201.85	0	Spot (Block16, Row2, Column5)	15300.22	15575.00	4955.88	0.01	0.32	1338.00	1520.02	1338.00	626.03	0.06	0.41	100.00	100.00	0.00	14237.00	13962.22	17671750.00	22.01	4547.98	4039.50
16	6	2	19801.00	16903.00	158.30	0	Spot (Block16, Row2, Column6)	5399.19	5011.00	2243.18	0.03	0.42	1444.00	1813.51	1444.00	1205.74	0.10	0.66	92.00	66.00	0.00	3567.00	3955.19	3741636.00	2.97	2232.82	2122.00
16	7	2	20111.00	16905.00	155.15	0	Spot (Block16, Row2, Column7)	5828.57	5527.00	2399.41	0.02	0.41	1432.00	1567.63	1432.00	637.59	0.04	0.41	100.00	89.00	0.00	4095.00	4396.57	3875997.00	6.68	2524.69	2349.50
16	8	2	20408.00	16906.00	147.00	-50	Spot (Block16, Row2, Column8)	1467.27	1447.00	109.14	0.01	0.07	1402.00	1484.11	1402.00	446.40	0.02	0.30	0.00	0.00	0.00	45.00	65.27	867159.00	-0.04	1494.46	1475.00
16	1	3	18310.00	17192.00	156.40	0	Spot (Block16, Row3, Column1)	26376.04	23735.00	16414.07	0.05	0.62	1212.00	1258.53	1212.00	204.11	0.02	0.16	100.00	100.00	0.59	22523.00	25164.04	17803832.00	123.06	5435.65	4939.50
16	2	3	18606.00	17202.00	157.30	0	Spot (Block16, Row3, Column2)	3211.47	3150.00	975.24	0.01	0.30	1323.00	1429.61	1323.00	464.34	0.03	0.32	97.00	85.00	0.00	1827.00	1888.47	2196645.00	3.84	1808.76	1748.50
16	3	3	18896.00	17192.00	151.30	0	Spot (Block16, Row3, Column3)	9321.08	8059.00	5046.56	0.06	0.54	1373.00	1429.19	1373.00	297.96	0.02	0.21	100.00	100.00	0.00	6686.00	7948.08	5862960.00	26.49	3159.52	3003.50
16	4	3	19204.00	17195.00	154.10	0	Spot (Block16, Row3, Column4)	37550.98	35969.00	18956.19	0.02	0.50	1321.00	1394.33	1321.00	269.85	0.02	0.19	100.00	100.00	11.31	34648.00	36229.98	24558412.00	133.99	7740.07	6877.00
16	5	3	19512.00	17190.00	155.30	0	Spot (Block16, Row3, Column5)	7430.47	4829.00	9844.68	0.19	1.32	1338.00	1660.81	1338.00	1057.14	0.09	0.64	85.00	67.00	1.36	3491.00	6092.47	4918969.00	5.46	2548.81	1831.50
16	6	3	19810.00	17196.00	230.30	0	Spot (Block16, Row3, Column6)	57193.89	65535.00	14303.22	0.06	0.25	1584.00	2348.64	1584.00	1655.96	0.17	0.71	100.00	100.00	64.83	63951.00	55609.89	87164480.00	33.12	13020.88	12631.50
16	7	3	20113.00	17203.00	155.45	0	Spot (Block16, Row3, Column7)	17746.29	15450.50	11181.00	0.06	0.63	1533.00	1898.36	1533.00	1159.80	0.09	0.61	100.00	94.00	0.00	13917.50	16213.29	11819027.00	13.66	4458.06	4094.00
16	8	3	20404.00	17207.00	171.30	0	Spot (Block16, Row3, Column8)	60184.22	65535.00	11505.35	0.04	0.19	1487.00	1632.41	1487.00	682.97	0.04	0.42	100.00	100.00	73.93	64048.00	58697.22	49411744.00	85.73	14335.82	13520.00
16	1	4	18310.00	17496.00	154.55	0	Spot (Block16, Row4, Column1)	38913.52	37086.50	19276.59	0.02	0.50	1251.00	1379.76	1251.00	497.20	0.04	0.36	100.00	100.00	16.82	35835.50	37662.52	25449552.00	75.49	8244.87	7194.00
16	2	4	18604.00	17496.00	183.05	0	Spot (Block16, Row4, Column2)	29534.40	26604.00	15392.34	0.05	0.52	1408.00	1649.29	1408.00	765.42	0.07	0.46	100.00	100.00	0.95	25196.00	28126.40	27880468.00	36.43	6877.82	6769.50
16	3	4	18907.00	17500.00	163.30	0	Spot (Block16, Row4, Column3)	60632.54	65535.00	9675.47	0.03	0.16	1410.00	1629.80	1410.00	759.07	0.06	0.47	100.00	100.00	72.43	64125.00	59222.54	44868504.00	77.73	15226.98	13367.00
16	4	4	19194.00	17504.00	170.30	0	Spot (Block16, Row4, Column4)	2019.40	1986.50	322.53	0.01	0.16	1307.00	1378.98	1307.00	334.10	0.02	0.24	88.00	51.00	0.00	679.50	712.40	1619560.00	1.92	1497.07	1468.00
16	5	4	19484.00	17503.00	144.20	0	Spot (Block16, Row4, Column5)	9054.74	4340.00	12789.06	0.32	1.41	1314.00	1385.73	1314.00	350.72	0.02	0.25	100.00	98.00	1.76	3026.00	7740.74	5152146.00	21.87	2937.33	2212.00
16	6	4	19811.00	17501.00	199.25	0	Spot (Block16, Row4, Column6)	18104.87	18490.00	5341.13	0.01	0.30	1499.00	1827.48	1499.00	974.32	0.09	0.53	100.00	100.00	0.00	16991.00	16605.87	20440384.00	16.71	5256.07	4786.00
16	7	4	20103.00	17507.00	155.50	0	Spot (Block16, Row4, Column7)	13265.98	10973.00	8724.43	0.08	0.66	1587.00	1913.92	1587.00	989.73	0.08	0.52	100.00	90.00	0.00	9386.00	11678.98	8821879.00	11.47	3629.91	3319.00
16	8	4	20410.00	17516.00	160.70	0	Spot (Block16, Row4, Column8)	4894.23	4529.00	1901.55	0.03	0.39	1519.00	1639.62	1519.00	535.34	0.03	0.33	100.00	92.00	0.00	3010.00	3375.23	3489589.00	6.08	2339.94	2177.00
16	1	5	18311.00	17801.00	156.75	0	Spot (Block16, Row5, Column1)	31645.89	27625.50	18805.57	0.06	0.59	1297.00	1789.02	1297.00	1359.48	0.14	0.76	100.00	100.00	6.21	26328.50	30348.89	21392668.00	21.96	6543.15	5790.00
16	2	5	18602.00	17793.00	172.10	0	Spot (Block16, Row5, Column2)	60171.50	65535.00	11042.84	0.04	0.18	1546.00	2004.56	1546.00	1215.94	0.11	0.61	100.00	100.00	71.38	63989.00	58625.50	49401292.00	47.84	14346.88	13748.00
16	3	5	18909.00	17796.00	175.85	0	Spot (Block16, Row5, Column3)	52357.66	65535.00	17066.74	0.10	0.33	1463.00	1744.34	1463.00	877.86	0.08	0.50	100.00	100.00	52.55	64072.00	50894.66	45237456.00	57.66	10676.64	10778.00
16	4	5	19205.00	17800.00	154.30	0	Spot (Block16, Row5, Column4)	19938.41	17561.00	11822.70	0.06	0.59	1315.00	1459.47	1315.00	603.22	0.05	0.41	100.00	100.00	0.00	16246.00	18623.41	13159349.00	30.63	4397.19	4085.50
16	5	5	19505.00	17796.00	163.40	0	Spot (Block16, Row5, Column5)	61383.71	65535.00	9292.59	0.03	0.15	1307.00	1395.51	1307.00	379.39	0.03	0.27	100.00	100.00	77.57	64228.00	60076.71	45424384.00	158.12	14240.51	12873.00
16	6	5	19808.00	17799.00	153.45	0	Spot (Block16, Row5, Column6)	5798.21	5875.50	2349.17	0.01	0.41	1409.00	1686.23	1409.00	876.09	0.08	0.52	96.00	84.00	0.00	4466.50	4389.21	3757237.00	4.69	2394.57	2327.00
16	7	5	20109.00	17800.00	223.20	0	Spot (Block16, Row5, Column7)	58534.88	65535.00	12914.52	0.05	0.22	1620.00	2085.74	1620.00	1187.42	0.11	0.57	100.00	100.00	69.71	63915.00	56914.88	83881488.00	47.54	14058.29	13283.00
16	8	5	20406.00	17805.00	157.85	0	Spot (Block16, Row5, Column8)	34018.75	30136.00	22987.89	0.05	0.68	1527.00	1704.00	1527.00	680.17	0.05	0.40	100.00	99.00	19.07	28609.00	32491.75	23370980.00	47.51	6562.47	5945.00
16	1	6	18302.00	18092.00	227.05	0	Spot (Block16, Row6, Column1)	55271.01	65535.00	14552.47	0.07	0.26	1429.00	2158.93	1429.00	1655.09	0.18	0.77	100.00	100.00	55.27	64106.00	53842.01	81801912.00	32.09	12504.16	11811.00
16	2	6	18601.00	18094.00	229.95	0	Spot (Block16, Row6, Column2)	56229.66	65535.00	14771.00	0.07	0.26	1561.00	2125.54	1561.00	1401.40	0.13	0.66	100.00	100.00	62.28	63974.00	54668.66	85413800.00	38.61	13262.80	12759.00
16	3	6	18891.00	18096.00	155.40	0	Spot (Block16, Row6, Column3)	48844.10	58670.00	18529.52	0.08	0.38	1413.00	1658.25	1413.00	844.34	0.07	0.51	100.00	100.00	44.88	57257.00	47431.10	32432720.00	55.89	10847.47	9226.00
16	4	6	19205.00	18099.00	154.65	0	Spot (Block16, Row6, Column4)	6659.76	6081.50	3100.78	0.04	0.47	1337.00	1393.15	1337.00	285.18	0.02	0.20	100.00	100.00	0.00	4744.50	5322.76	4395439.00	18.47	2563.85	2415.00
16	5	6	19500.00	18098.00	160.80	0	Spot (Block16, Row6, Column5)	61105.78	65535.00	9599.36	0.03	0.16	1339.00	1477.47	1339.00	506.31	0.04	0.34	100.00	100.00	76.05	64196.00	59766.78	43629932.00	117.77	15275.49	13322.50
16	6	6	19808.00	18102.00	175.40	0	Spot (Block16, Row6, Column6)	2870.31	2524.00	1030.37	0.06	0.36	1443.00	1672.39	1443.00	860.17	0.06	0.51	61.00	33.00	0.00	1081.00	1427.31	2465597.00	1.39	1754.81	1695.50
16	7	6	20103.00	18100.00	156.95	0	Spot (Block16, Row6, Column7)	33476.54	31451.00	20285.33	0.03	0.61	1557.00	1725.24	1557.00	697.33	0.04	0.40	100.00	100.00	9.72	29894.00	31919.54	22730640.00	45.53	6946.50	6068.00
16	8	6	20410.00	18107.00	157.35	0	Spot (Block16, Row6, Column8)	38004.09	36553.00	22667.33	0.02	0.60	1553.00	1658.72	1553.00	402.24	0.03	0.24	100.00	100.00	27.15	35000.00	36451.09	26032940.00	90.36	7466.61	6408.00
16	1	7	18300.00	18394.00	176.65	0	Spot (Block16, Row7, Column1)	40553.57	39043.00	19799.55	0.02	0.49	1317.00	1636.59	1317.00	951.92	0.09	0.58	100.00	100.00	23.08	37726.00	39236.57	35322360.00	40.88	8019.92	7991.50
16	2	7	18608.00	18408.00	179.35	0	Spot (Block16, Row7, Column2)	2045.22	1941.00	453.68	0.02	0.22	1386.00	1617.19	1386.00	868.94	0.07	0.54	28.00	1.00	0.00	555.00	659.22	1844788.00	0.49	1544.07	1513.00
16	3	7	18892.00	18397.00	176.65	0	Spot (Block16, Row7, Column3)	1586.45	1522.50	342.36	0.02	0.22	1353.00	1407.45	1353.00	303.11	0.02	0.22	20.00	5.00	0.00	169.50	233.45	1383385.00	0.59	1474.34	1435.00
16	4	7	19208.00	18406.00	166.90	0	Spot (Block16, Row7, Column4)	1921.22	1847.00	319.70	0.02	0.17	1374.00	1460.37	1374.00	462.00	0.03	0.32	51.00	9.00	0.00	473.00	547.22	1483184.00	1.00	1559.13	1537.50
16	5	7	19503.00	18405.00	202.90	0	Spot (Block16, Row7, Column5)	8136.05	7243.00	4029.74	0.05	0.50	1410.00	1790.62	1410.00	1169.32	0.10	0.65	99.00	85.00	0.00	5833.00	6726.05	9527310.00	5.43	3248.71	2896.50
16	6	7	19796.00	18403.00	224.30	0	Spot (Block16, Row7, Column6)	54866.50	65535.00	15715.18	0.08	0.29	1644.00	2464.67	1644.00	1890.24	0.18	0.77	100.00	100.00	60.43	63891.00	53222.50	78898896.00	27.72	13176.56	12485.50
16	7	7	20088.00	18405.00	154.85	0	Spot (Block16, Row7, Column7)	46577.72	48997.00	17044.06	0.02	0.37	1518.00	1906.79	1518.00	1236.32	0.10	0.65	100.00	100.00	28.12	47479.00	45059.72	30648320.00	36.13	10251.98	8835.00
16	8	7	20405.00	18401.00	196.40	0	Spot (Block16, Row7, Column8)	29768.80	30761.50	7680.03	0.01	0.26	1521.00	1739.98	1521.00	601.50	0.06	0.35	100.00	100.00	0.00	29240.50	28247.80	32447974.00	46.60	8023.37	7652.50
16	1	8	18292.00	18704.00	151.90	0	Spot (Block16, Row8, Column1)	1965.34	1877.50	445.91	0.02	0.23	1260.00	1338.44	1260.00	452.92	0.03	0.34	75.00	22.00	0.00	617.50	705.34	1249957.00	1.38	1507.53	1436.00
16	2	8	18600.00	18696.00	154.25	0	Spot (Block16, Row8, Column2)	5366.35	5021.50	2075.99	0.03	0.39	1300.00	1324.01	1300.00	168.78	0.01	0.13	100.00	100.00	0.00	3721.50	4066.35	3520325.00	23.95	2267.56	2207.00
16	3	8	18889.00	18694.00	154.65	0	Spot (Block16, Row8, Column3)	12825.26	10286.00	8742.39	0.10	0.68	1315.50	1392.36	1315.50	371.34	0.02	0.27	100.00	100.00	0.00	8970.50	11509.76	8503150.00	30.79	3309.29	2959.50
16	4	8	19200.00	18702.00	169.45	0	Spot (Block16, Row8, Column4)	62778.36	65535.00	8112.36	0.02	0.13	1387.00	1529.05	1387.00	580.05	0.04	0.38	100.00	100.00	85.98	64148.00	61391.36	50160416.00	105.59	15472.03	13349.00
16	5	8	19479.00	18702.00	182.00	0	Spot (Block16, Row8, Column5)	1851.32	1783.50	355.00	0.02	0.19	1397.00	1712.47	1397.00	1028.63	0.09	0.60	6.00	0.00	0.00	386.50	454.32	1721724.00	0.13	1530.95	1512.50
16	6	8	19797.00	18703.00	231.15	0	Spot (Block16, Row8, Column6)	56347.72	65535.00	15366.74	0.07	0.27	1534.00	2191.37	1534.00	1685.44	0.15	0.77	100.00	100.00	64.91	64001.00	54813.72	86551104.00	32.13	12734.69	12522.50
16	7	8	20100.00	18708.00	154.05	0	Spot (Block16, Row8, Column7)	19935.24	18441.00	10183.77	0.03	0.51	1465.00	1742.87	1465.00	1023.15	0.08	0.59	100.00	100.00	0.00	16976.00	18470.24	13077515.00	17.78	5009.09	4629.00
16	8	8	20388.00	18706.00	167.75	0	Spot (Block16, Row8, Column8)	63215.35	65535.00	7783.81	0.02	0.12	1455.00	1658.62	1455.00	607.53	0.06	0.37	100.00	100.00	89.24	64080.00	61760.35	49371684.00	101.32	16603.54	14300.00
17	1	1	4776.00	21008.00	162.50	0	Spot (Block17, Row1, Column1)	63324.95	65535.00	6966.10	0.01	0.11	2760.00	2887.01	2760.00	604.16	0.02	0.21	100.00	100.00	83.81	62775.00	60564.95	46164340.00	100.04	18205.78	15357.50
17	2	1	5076.00	21017.00	148.15	0	Spot (Block17, Row1, Column2)	40138.26	39832.00	17967.02	0.00	0.45	2614.00	2707.97	2614.00	486.24	0.02	0.18	100.00	100.00	14.40	37218.00	37524.26	24243592.00	76.98	10015.21	8888.00
17	3	1	5383.00	21022.00	147.70	0	Spot (Block17, Row1, Column3)	12531.59	11667.00	6034.12	0.03	0.48	2604.00	2641.46	2604.00	323.43	0.01	0.12	100.00	100.00	0.00	9063.00	9927.59	7518954.00	30.58	4538.04	4250.00
17	4	1	5670.00	21019.00	147.40	0	Spot (Block17, Row1, Column4)	31910.11	30439.00	15418.35	0.02	0.48	2564.00	2641.21	2564.00	388.45	0.01	0.15	100.00	100.00	2.03	27875.00	29346.11	18826976.00	75.35	8341.75	7755.00
17	5	1	5980.00	21018.00	147.65	0	Spot (Block17, Row1, Column5)	34510.63	32071.00	19935.14	0.03	0.58	2523.00	2610.41	2523.00	379.79	0.01	0.15	100.00	100.00	10.42	29548.00	31987.63	20533884.00	83.99	8205.11	7718.50
17	6	1	6273.00	21021.00	145.55	0	Spot (Block17, Row1, Column6)	43748.40	44923.00	17976.05	0.01	0.41	2559.00	2649.66	2559.00	438.51	0.02	0.17	100.00	100.00	22.97	42364.00	41189.40	25330452.00	93.72	11821.82	10123.00
17	7	1	6569.00	21026.00	153.15	0	Spot (Block17, Row1, Column7)	59064.47	65535.00	11535.33	0.05	0.20	2595.00	2690.24	2595.00	472.75	0.02	0.18	100.00	100.00	70.03	62940.00	56469.47	38037844.00	119.25	16053.43	14769.00
17	8	1	6886.00	21024.00	175.10	0	Spot (Block17, Row1, Column8)	3537.97	3475.00	510.12	0.01	0.14	2589.00	2643.48	2589.00	331.31	0.01	0.13	93.00	68.00	0.00	886.00	948.97	3035581.00	2.70	2914.25	2874.00
17	1	2	4776.00	21316.00	213.95	0	Spot (Block17, Row2, Column1)	2942.66	2917.00	266.57	0.00	0.09	2608.00	2729.64	2608.00	484.27	0.02	0.18	20.00	1.00	0.00	309.00	334.66	3840165.00	0.44	2704.00	2691.00
17	2	2	5071.00	21314.00	127.25	0	Spot (Block17, Row2, Column2)	23622.28	23089.00	7468.64	0.01	0.32	2576.50	2666.55	2576.50	405.60	0.01	0.15	100.00	100.00	0.00	20512.50	21045.78	10157579.00	51.67	7614.19	7406.00
17	3	2	5376.00	21313.00	150.65	0	Spot (Block17, Row2, Column3)	6133.74	5845.00	1705.58	0.02	0.28	2590.00	2667.23	2590.00	418.67	0.01	0.16	100.00	99.00	0.00	3255.00	3543.74	3821321.00	8.28	3468.03	3402.00
17	4	2	5680.00	21317.00	185.85	0	Spot (Block17, Row2, Column4)	11360.43	10681.50	4583.30	0.03	0.40	2546.00	2689.47	2546.00	503.59	0.02	0.19	100.00	100.00	0.00	8135.50	8814.43	11065055.00	17.22	4948.43	4980.00
17	5	2	5985.00	21324.00	174.55	0	Spot (Block17, Row2, Column5)	25727.78	23963.00	10674.57	0.03	0.41	2546.50	2691.65	2546.50	647.25	0.02	0.24	100.00	100.00	0.00	21416.50	23181.28	21971530.00	35.59	7494.10	6863.00
17	6	2	6273.00	21321.00	147.20	0	Spot (Block17, Row2, Column6)	10229.12	9902.00	3830.07	0.01	0.37	2596.00	2776.52	2596.00	875.15	0.03	0.32	100.00	100.00	0.00	7306.00	7633.12	6045413.00	8.52	4299.28	4223.00
17	7	2	6580.00	21325.00	151.45	0	Spot (Block17, Row2, Column7)	8398.70	7993.00	3190.98	0.02	0.38	2603.00	2686.87	2603.00	440.38	0.01	0.16	100.00	100.00	0.00	5390.00	5795.70	5265987.00	12.97	4031.25	3887.00
17	8	2	6880.00	21315.00	196.55	0	Spot (Block17, Row2, Column8)	2873.54	2883.00	237.97	0.00	0.08	2581.00	2664.27	2581.00	494.38	0.01	0.19	17.00	0.00	0.00	302.00	292.54	3140781.00	0.42	2777.23	2805.50
17	1	3	4779.00	21611.00	147.15	0	Spot (Block17, Row3, Column1)	41745.71	42317.00	20139.83	0.01	0.48	2640.00	2714.61	2640.00	374.66	0.01	0.14	100.00	100.00	25.72	39677.00	39105.71	24671832.00	104.18	10175.65	9165.00
17	2	3	5075.00	21615.00	145.95	0	Spot (Block17, Row3, Column2)	10034.30	9542.00	3311.15	0.02	0.33	2651.00	2836.53	2651.00	690.47	0.03	0.24	100.00	100.00	0.00	6891.00	7383.30	5829929.00	10.42	4359.46	4102.50
17	3	3	5363.00	21615.00	148.20	0	Spot (Block17, Row3, Column3)	36605.53	34142.50	18803.44	0.03	0.51	2675.00	2780.20	2675.00	484.26	0.02	0.17	100.00	100.00	13.88	31467.50	33930.53	21890184.00	69.85	9497.63	8184.00
17	4	3	5675.00	21619.00	147.15	0	Spot (Block17, Row3, Column4)	52084.62	65535.00	16594.62	0.10	0.32	2668.00	2808.53	2668.00	563.05	0.02	0.20	100.00	100.00	50.17	62867.00	49416.62	30834308.00	87.52	13087.79	12543.50
17	5	3	5983.00	21613.00	146.45	0	Spot (Block17, Row3, Column5)	27953.03	23983.00	17749.17	0.07	0.63	2674.00	2882.45	2674.00	887.47	0.03	0.31	100.00	99.00	9.61	21309.00	25279.03	16296614.00	28.25	8814.39	5984.50
17	6	3	6278.00	21623.00	238.00	0	Spot (Block17, Row3, Column6)	54455.65	59845.00	13179.17	0.04	0.24	2717.00	3034.66	2717.00	1126.86	0.05	0.37	100.00	100.00	45.50	57128.00	51738.65	89035712.00	45.63	15793.42	15343.00
17	7	3	6585.00	21629.00	145.85	0	Spot (Block17, Row3, Column7)	20485.13	18880.50	10752.31	0.04	0.52	2691.00	2885.40	2691.00	837.42	0.03	0.29	100.00	100.00	0.00	16189.50	17794.13	11881374.00	21.02	6195.12	5989.00
17	8	3	6877.00	21630.00	156.70	0	Spot (Block17, Row3, Column8)	43438.46	43243.50	15740.85	0.00	0.36	2658.00	2799.31	2658.00	639.13	0.02	0.23	100.00	100.00	14.16	40585.50	40780.46	29451384.00	63.58	11441.70	10763.00
17	1	4	4778.00	21916.00	146.50	0	Spot (Block17, Row4, Column1)	54223.92	65535.00	15081.99	0.08	0.28	2772.00	2938.23	2772.00	745.73	0.03	0.25	100.00	100.00	54.42	62763.00	51451.92	31883896.00	68.77	13565.13	12596.00
17	2	4	5075.00	21918.00	165.85	0	Spot (Block17, Row4, Column2)	36185.28	33802.00	16730.52	0.03	0.46	2768.00	3121.82	2768.00	1058.24	0.05	0.34	100.00	100.00	5.88	31034.00	33417.28	27681800.00	31.24	9045.95	8759.00
17	3	4	5374.00	21918.00	160.95	0	Spot (Block17, Row4, Column3)	64567.97	65535.00	4150.31	0.01	0.06	2724.00	3010.76	2724.00	952.13	0.04	0.32	100.00	100.00	93.00	62811.00	61843.97	46101976.00	64.65	20153.07	17806.00
17	4	4	5667.00	21923.00	162.35	0	Spot (Block17, Row4, Column4)	3849.30	3781.50	460.98	0.01	0.12	2692.00	2793.90	2692.00	505.12	0.02	0.18	92.00	55.00	0.00	1089.50	1157.30	2809987.00	2.09	3075.99	3072.50
17	5	4	5972.00	21925.00	147.90	0	Spot (Block17, Row4, Column5)	14847.97	11074.00	12757.46	0.13	0.86	2710.00	2826.01	2710.00	534.91	0.02	0.19	100.00	97.00	2.18	8364.00	12137.97	8849393.00	22.47	6334.20	4174.00
17	6	4	6275.00	21922.00	174.20	0	Spot (Block17, Row4, Column6)	43288.34	43884.00	16241.37	0.01	0.38	2719.00	2906.56	2719.00	728.28	0.03	0.25	100.00	100.00	13.46	41165.00	40569.34	36665340.00	55.45	11471.40	10312.00
17	7	4	6571.00	21930.00	147.85	0	Spot (Block17, Row4, Column7)	20799.35	17668.00	12622.70	0.07	0.61	2751.00	2935.13	2751.00	848.40	0.03	0.29	100.00	99.00	0.00	14917.00	18048.35	12417210.00	21.06	6088.74	5712.00
17	8	4	6874.00	21929.00	147.60	0	Spot (Block17, Row4, Column8)	8982.64	8731.00	3029.52	0.01	0.34	2725.00	2848.45	2725.00	599.26	0.02	0.21	100.00	100.00	0.00	6006.00	6257.64	5335691.00	10.24	4135.60	3959.00
17	1	5	4777.00	22215.00	149.65	0	Spot (Block17, Row5, Column1)	53507.51	65535.00	16363.44	0.09	0.31	2878.00	3146.57	2878.00	948.92	0.04	0.30	100.00	100.00	56.01	62657.00	50629.51	32960872.00	53.07	14230.31	12424.50
17	2	5	5071.00	22212.00	157.05	0	Spot (Block17, Row5, Column2)	45966.05	47171.00	16344.45	0.01	0.36	2886.00	3374.77	2886.00	1243.20	0.07	0.37	100.00	100.00	22.24	44285.00	43080.05	31211108.00	34.26	11284.20	10827.00
17	3	5	5373.00	22215.00	161.00	0	Spot (Block17, Row5, Column3)	58872.60	65535.00	12285.52	0.05	0.21	2820.00	3187.33	2820.00	1076.08	0.05	0.34	100.00	100.00	68.15	62715.00	56052.60	42329788.00	51.75	14133.67	13576.50
17	4	5	5673.00	22226.00	144.60	0	Spot (Block17, Row5, Column4)	31874.27	30000.00	15305.21	0.03	0.48	2750.00	2929.93	2750.00	773.62	0.03	0.26	100.00	100.00	1.58	27250.00	29124.27	18104596.00	37.41	8879.28	8066.50
17	5	5	5974.00	22220.00	161.00	0	Spot (Block17, Row5, Column5)	64341.01	65535.00	4806.55	0.01	0.07	2726.00	2837.61	2726.00	554.94	0.02	0.20	100.00	100.00	91.79	62809.00	61615.01	46261632.00	110.83	18569.05	15501.00
17	6	5	6272.00	22220.00	151.00	0	Spot (Block17, Row5, Column6)	11125.24	10832.50	4117.67	0.01	0.37	2733.00	2956.57	2733.00	920.29	0.03	0.31	100.00	99.00	0.00	8099.50	8392.24	6986648.00	8.88	4433.61	4249.00
17	7	5	6574.00	22228.00	238.90	0	Spot (Block17, Row5, Column7)	58911.07	65535.00	12489.75	0.05	0.21	2871.00	3212.23	2871.00	1249.80	0.05	0.39	100.00	100.00	68.21	62664.00	56040.07	96733096.00	44.57	16445.74	15918.50
17	8	5	6873.00	22227.00	147.20	0	Spot (Block17, Row5, Column8)	41472.58	41441.50	21635.09	0.00	0.52	2799.00	2972.38	2799.00	915.23	0.03	0.31	100.00	100.00	31.59	38642.50	38673.58	24551884.00	42.07	10041.96	9400.50
17	1	6	4773.00	22513.00	238.40	0	Spot (Block17, Row6, Column1)	49916.35	47705.00	14891.36	0.02	0.30	3031.00	3499.14	3031.00	1343.20	0.06	0.38	100.00	100.00	41.06	44674.00	46885.35	82063184.00	34.56	15614.56	15355.50
17	2	6	5069.00	22515.00	245.80	0	Spot (Block17, Row6, Column2)	58717.31	65535.00	12500.21	0.05	0.21	2854.00	3347.28	2854.00	1398.02	0.07	0.42	100.00	100.00	64.13	62681.00	55863.31	102815144.00	39.61	16810.97	16059.00
17	3	6	5364.00	22517.00	149.55	0	Spot (Block17, Row6, Column3)	55330.71	65535.00	14453.10	0.07	0.26	2788.00	3076.59	2788.00	1064.32	0.04	0.35	100.00	100.00	57.95	62747.00	52542.71	34083984.00	49.10	14906.56	13401.00
17	4	6	5676.00	22519.00	147.05	0	Spot (Block17, Row6, Column4)	19199.20	17669.50	9566.61	0.04	0.50	2699.00	2815.88	2699.00	496.93	0.02	0.18	100.00	100.00	0.00	14970.50	16500.20	11327530.00	32.97	6165.86	5565.00
17	5	6	5972.00	22522.00	156.30	0	Spot (Block17, Row6, Column5)	64176.18	65535.00	5106.90	0.01	0.08	2693.00	2813.73	2693.00	561.93	0.02	0.20	100.00	100.00	91.86	62842.00	61483.18	43383504.00	109.20	19009.52	16958.50
17	6	6	6279.00	22520.00	159.30	0	Spot (Block17, Row6, Column6)	5684.12	5052.00	2016.61	0.05	0.35	2702.00	2923.21	2702.00	1103.53	0.03	0.38	78.00	51.00	0.00	2350.00	2982.12	3961834.00	2.50	3381.42	3391.00
17	7	6	6568.00	22525.00	147.90	0	Spot (Block17, Row6, Column7)	39750.34	38381.00	20006.22	0.02	0.50	2771.00	3006.79	2771.00	1083.09	0.04	0.36	100.00	100.00	19.13	35610.00	36979.34	23691308.00	33.92	9808.46	8990.00
17	8	6	6880.00	22530.00	147.80	0	Spot (Block17, Row6, Column8)	38346.29	37519.00	20001.71	0.01	0.52	2762.00	2847.42	2762.00	462.60	0.01	0.16	100.00	100.00	16.30	34757.00	35584.29	22816132.00	76.74	9708.43	8530.00
17	1	7	4769.00	22814.00	160.00	0	Spot (Block17, Row7, Column1)	46829.54	47846.00	17337.60	0.01	0.37	2829.00	3225.31	2829.00	1205.15	0.06	0.37	100.00	100.00	32.39	45017.00	44000.54	32968216.00	36.18	11225.52	10930.00
17	2	7	5072.00	22819.00	198.10	0	Spot (Block17, Row7, Column2)	3550.92	3466.00	545.64	0.01	0.15	2712.00	2994.39	2712.00	1045.75	0.04	0.35	31.00	1.00	0.00	754.00	838.92	3941518.00	0.53	2950.21	2934.50
17	3	7	5368.00	22811.00	211.30	0	Spot (Block17, Row7, Column3)	3247.49	3181.00	359.70	0.01	0.11	2691.00	2796.73	2691.00	574.39	0.02	0.21	37.00	6.00	0.00	490.00	556.49	4130813.00	0.78	2926.85	2895.50
17	4	7	5663.00	22819.00	197.50	0	Spot (Block17, Row7, Column4)	3579.56	3537.50	481.05	0.01	0.13	2694.00	2873.69	2694.00	693.84	0.03	0.24	61.00	17.00	0.00	843.50	885.56	3958988.00	1.02	3029.58	2997.50
17	5	7	5971.00	22823.00	184.45	0	Spot (Block17, Row7, Column5)	10792.40	10028.00	4346.42	0.03	0.40	2793.00	3057.38	2793.00	999.63	0.04	0.33	100.00	99.00	0.00	7235.00	7999.40	10306741.00	7.74	4899.00	4881.00
17	6	7	6273.00	22825.00	239.30	0	Spot (Block17, Row7, Column6)	57415.02	65535.00	13845.22	0.06	0.24	2944.00	3711.74	2944.00	2809.30	0.10	0.76	100.00	99.00	62.23	62591.00	54471.02	94563560.00	19.12	16026.77	15265.00
17	7	7	6561.00	22829.00	148.95	0	Spot (Block17, Row7, Column7)	47392.25	48699.00	16233.16	0.01	0.34	2913.00	3379.13	2913.00	2399.10	0.06	0.71	100.00	100.00	27.15	45786.00	44479.25	28625088.00	18.35	12621.24	11220.50
17	8	7	6876.00	22826.00	180.20	0	Spot (Block17, Row7, Column8)	59414.79	65535.00	10089.01	0.04	0.17	2809.00	2976.95	2809.00	718.96	0.03	0.24	100.00	100.00	62.86	62726.00	56605.79	54068024.00	78.50	16414.29	14199.00
17	1	8	4760.00	23119.00	193.65	0	Spot (Block17, Row8, Column1)	3673.45	3517.00	593.28	0.02	0.16	2816.00	2951.62	2816.00	694.45	0.02	0.24	50.00	18.00	0.00	701.00	857.45	3886510.00	1.04	3131.80	3129.00
17	2	8	5067.00	23115.00	154.15	0	Spot (Block17, Row8, Column2)	7505.62	7143.50	2484.17	0.02	0.33	2731.00	2773.78	2731.00	283.29	0.01	0.10	100.00	100.00	0.00	4412.50	4774.62	4863645.00	16.70	3759.40	3767.50
17	3	8	5362.00	23112.00	147.55	0	Spot (Block17, Row8, Column3)	18291.98	15909.00	10599.64	0.06	0.58	2759.00	2894.24	2759.00	680.88	0.02	0.24	100.00	99.00	0.00	13150.00	15532.98	10938602.00	22.61	5474.65	5117.00
17	4	8	5668.00	23123.00	158.20	0	Spot (Block17, Row8, Column4)	58328.68	65535.00	12518.35	0.05	0.21	2797.00	3015.96	2797.00	907.60	0.03	0.30	100.00	100.00	66.18	62738.00	55531.68	40188812.00	60.94	14652.25	13698.00
17	5	8	5963.00	23114.00	204.35	0	Spot (Block17, Row8, Column5)	3692.18	3611.00	501.15	0.01	0.14	2839.00	3132.67	2839.00	1084.31	0.04	0.35	31.00	0.00	0.00	772.00	853.18	4367850.00	0.52	3136.88	3095.00
17	6	8	6270.00	23123.00	230.25	0	Spot (Block17, Row8, Column6)	52597.95	65185.00	15314.16	0.09	0.29	2962.00	3366.74	2962.00	1346.32	0.06	0.40	100.00	100.00	49.87	62223.00	49635.95	80160040.00	36.57	15729.67	15255.00
17	7	8	6571.00	23125.00	143.35	0	Spot (Block17, Row8, Column7)	26741.65	25559.50	11765.71	0.02	0.44	2965.00	3220.20	2965.00	1027.16	0.04	0.32	100.00	100.00	0.00	22594.50	23776.65	14921843.00	22.90	7700.86	6971.00
17	8	8	6856.00	23125.00	163.65	0	Spot (Block17, Row8, Column8)	63104.32	65535.00	8107.86	0.02	0.13	2923.00	3115.03	2923.00	794.34	0.03	0.26	100.00	100.00	88.31	62612.00	60181.32	46950072.00	75.52	18406.30	15143.00
18	1	1	9281.00	21038.00	163.10	0	Spot (Block18, Row1, Column1)	62396.61	65535.00	7695.65	0.02	0.12	1652.00	1765.55	1652.00	501.74	0.03	0.28	100.00	100.00	77.96	63883.00	60744.61	45861948.00	120.84	15804.77	14610.00
18	2	1	9575.00	21045.00	149.90	0	Spot (Block18, Row1, Column2)	5863.39	5748.00	1739.54	0.01	0.30	1567.50	1629.74	1567.50	362.02	0.02	0.22	100.00	100.00	0.00	4180.50	4295.89	3582533.00	11.69	2691.79	2559.00
18	3	1	9880.00	21045.00	150.75	0	Spot (Block18, Row1, Column3)	4653.15	4608.00	1781.46	0.00	0.38	1549.00	1567.92	1549.00	137.27	0.01	0.09	100.00	100.00	0.00	3059.00	3104.15	2889608.00	22.48	2289.53	2270.50
18	4	1	10172.00	21046.00	148.35	0	Spot (Block18, Row1, Column4)	5000.35	4931.50	1323.40	0.01	0.26	1553.00	1572.84	1553.00	150.79	0.01	0.10	100.00	100.00	0.00	3378.50	3447.35	3000209.00	22.73	2500.57	2428.00
18	5	1	10481.00	21048.00	148.85	0	Spot (Block18, Row1, Column5)	7075.34	6612.00	3482.73	0.03	0.49	1543.00	1582.11	1543.00	206.61	0.01	0.13	100.00	100.00	0.00	5069.00	5532.34	4294733.00	26.59	2872.39	2767.00
18	6	1	10773.00	21046.00	146.25	0	Spot (Block18, Row1, Column6)	12754.88	11898.00	5833.96	0.03	0.46	1561.00	1599.00	1561.00	196.05	0.01	0.12	100.00	100.00	0.00	10337.00	11193.88	7436095.00	56.90	4243.51	3457.00
18	7	1	11072.00	21055.00	148.15	0	Spot (Block18, Row1, Column7)	26921.30	26625.00	12303.40	0.00	0.46	1590.00	1624.95	1590.00	194.54	0.01	0.12	100.00	100.00	0.00	25035.00	25331.30	16098939.00	130.03	7224.66	5912.50
18	8	1	11382.00	21049.00	169.50	0	Spot (Block18, Row1, Column8)	2390.32	2315.00	361.74	0.01	0.15	1606.00	1637.38	1606.00	165.58	0.01	0.10	99.00	93.00	0.00	709.00	784.32	1909866.00	4.55	1888.28	1888.00
18	1	2	9287.00	21345.00	222.30	0	Spot (Block18, Row2, Column1)	1686.86	1676.00	132.62	0.00	0.08	1512.00	1589.68	1512.00	385.14	0.02	0.24	5.00	0.00	0.00	164.00	174.86	2395342.00	0.25	1590.05	1582.50
18	2	2	9570.00	21343.00	130.15	0	Spot (Block18, Row2, Column2)	6137.33	6193.50	1521.85	0.00	0.25	1515.00	1551.69	1515.00	163.80	0.01	0.11	100.00	100.00	0.00	4678.50	4622.33	2786350.00	28.00	2851.81	2803.00
18	3	2	9885.00	21343.00	167.65	0	Spot (Block18, Row2, Column3)	2216.17	2172.00	335.21	0.01	0.15	1522.00	1552.39	1522.00	155.75	0.01	0.10	99.00	87.00	0.00	650.00	694.17	1724180.00	4.26	1772.40	1763.50
18	4	2	10184.00	21353.00	181.95	0	Spot (Block18, Row2, Column4)	4184.55	4043.50	1082.46	0.01	0.26	1601.00	1645.86	1601.00	237.56	0.01	0.14	100.00	100.00	0.00	2442.50	2583.55	3874891.00	10.69	2351.39	2325.00
18	5	2	10483.00	21348.00	185.45	0	Spot (Block18, Row2, Column5)	20910.81	20467.00	6565.50	0.01	0.31	1636.00	1851.37	1636.00	897.83	0.05	0.48	100.00	100.00	0.00	18831.00	19274.81	20220768.00	21.23	6209.62	5788.50
18	6	2	10779.00	21349.00	147.00	-50	Spot (Block18, Row2, Column6)	2802.68	2786.50	478.74	0.00	0.17	1624.00	2091.21	1624.00	1845.41	0.11	0.88	9.00	0.00	0.00	1162.50	1178.68	1653582.00	0.39	2105.32	2050.50
18	7	2	11075.00	21354.00	154.40	0	Spot (Block18, Row2, Column7)	3490.51	3330.00	893.18	0.02	0.26	1648.00	1809.31	1648.00	1005.17	0.04	0.56	78.00	41.00	0.00	1682.00	1842.51	2300249.00	1.67	2153.50	2107.50
18	8	2	11425.00	21348.00	124.45	0	Spot (Block18, Row2, Column8)	1894.87	1832.00	469.59	0.01	0.25	1598.00	1681.09	1598.00	430.64	0.02	0.26	19.00	2.00	0.00	234.00	296.87	784478.00	0.50	1723.29	1700.00
18	1	3	9281.00	21644.00	146.00	0	Spot (Block18, Row3, Column1)	9233.68	8795.00	3996.97	0.02	0.43	1501.00	1547.63	1501.00	800.32	0.01	0.52	100.00	100.00	0.00	7294.00	7732.68	5346299.00	9.60	3283.92	3153.50
18	2	3	9581.00	21645.00	151.05	0	Spot (Block18, Row3, Column2)	2456.69	2400.00	406.89	0.01	0.17	1517.00	1622.54	1517.00	510.47	0.03	0.31	80.00	42.00	0.00	883.00	939.69	1530517.00	1.63	1824.05	1796.50
18	3	3	9866.00	21642.00	148.00	0	Spot (Block18, Row3, Column3)	4283.14	3941.50	1459.52	0.04	0.34	1504.00	1550.40	1504.00	236.59	0.01	0.15	100.00	99.00	0.00	2437.50	2779.14	2587015.00	11.55	2234.66	2153.00
18	4	3	10176.00	21645.00	146.90	0	Spot (Block18, Row3, Column4)	14606.09	14432.00	6444.52	0.01	0.44	1539.00	1587.19	1539.00	205.93	0.01	0.13	100.00	100.00	0.00	12893.00	13067.09	8573774.00	63.22	4270.48	4159.00
18	5	3	10441.00	21636.00	137.40	0	Spot (Block18, Row3, Column5)	3470.71	2850.00	2837.21	0.09	0.82	1674.00	2109.57	1674.00	1543.48	0.10	0.73	39.00	8.00	0.00	1176.00	1796.71	1770061.00	0.88	2550.88	2044.00
18	6	3	10779.00	21651.00	251.40	0	Spot (Block18, Row3, Column6)	57758.82	65535.00	15315.70	0.05	0.27	1824.00	2949.13	1824.00	2608.49	0.21	0.88	100.00	100.00	75.45	63711.00	55934.82	105642232.00	21.01	13291.14	12907.00
18	7	3	11088.00	21655.00	160.65	0	Spot (Block18, Row3, Column7)	5896.42	4998.00	2879.09	0.07	0.49	1717.00	2149.22	1717.00	1541.66	0.10	0.72	77.00	52.00	0.00	3281.00	4179.42	4204151.00	2.43	2776.92	2280.00
18	8	3	11376.00	21656.00	175.85	0	Spot (Block18, Row3, Column8)	61553.21	65535.00	10347.27	0.03	0.17	1682.00	1848.56	1682.00	719.96	0.04	0.39	100.00	100.00	83.66	63853.00	59871.21	53120976.00	82.93	15394.58	14335.00
18	1	4	9278.00	21941.00	144.40	0	Spot (Block18, Row4, Column1)	15165.77	14453.00	6770.74	0.02	0.45	1607.00	1709.30	1607.00	514.61	0.03	0.30	100.00	100.00	0.00	12846.00	13558.77	8568658.00	26.15	4521.85	4084.00
18	2	4	9576.00	21947.00	173.25	0	Spot (Block18, Row4, Column2)	34109.79	31764.00	16701.27	0.03	0.49	1666.00	1933.64	1666.00	889.26	0.06	0.46	100.00	100.00	4.57	30098.00	32443.79	28379384.00	36.18	7926.31	7621.00
18	3	4	9875.00	21946.00	146.85	0	Spot (Block18, Row4, Column3)	51186.30	59956.00	16542.63	0.07	0.32	1569.00	1815.18	1569.00	845.77	0.06	0.47	100.00	100.00	43.20	58387.00	49617.30	30097748.00	58.37	11556.76	10608.00
18	4	4	10165.00	21954.00	195.30	0	Spot (Block18, Row4, Column4)	1847.70	1802.00	218.58	0.01	0.12	1510.00	1564.65	1510.00	273.80	0.02	0.17	54.00	17.00	0.00	292.00	337.70	1995511.00	1.03	1617.34	1601.00
18	5	4	10479.00	21935.00	155.95	0	Spot (Block18, Row4, Column5)	3247.74	2484.00	4498.86	0.12	1.39	1594.00	1825.06	1594.00	924.86	0.06	0.51	45.00	9.00	0.15	890.00	1653.74	2172740.00	1.54	2014.41	1936.00
18	6	4	10776.00	21950.00	193.75	0	Spot (Block18, Row4, Column6)	27114.13	27149.00	8598.60	0.00	0.32	1751.00	2169.09	1751.00	1287.69	0.09	0.59	100.00	100.00	0.09	25398.00	25363.13	28876548.00	19.37	7403.56	7053.50
18	7	4	11070.00	21941.00	159.60	0	Spot (Block18, Row4, Column7)	3834.28	3323.00	1651.32	0.06	0.43	1712.00	2185.38	1712.00	1414.58	0.11	0.65	59.00	31.00	0.00	1611.00	2122.28	2687829.00	1.17	2306.46	2062.50
18	8	4	11373.00	21960.00	153.50	0	Spot (Block18, Row4, Column8)	3231.28	3101.00	649.10	0.02	0.20	1687.00	1823.02	1687.00	615.53	0.03	0.34	97.00	63.00	0.00	1414.00	1544.28	2097100.00	2.29	2117.51	2111.50
18	1	5	9279.00	22243.00	145.55	0	Spot (Block18, Row5, Column1)	10770.51	10410.00	4183.57	0.01	0.39	1726.00	2233.67	1726.00	1715.34	0.11	0.77	99.00	93.00	0.00	8684.00	9044.51	6193043.00	4.98	3772.34	3548.00
18	2	5	9574.00	22241.00	174.90	0	Spot (Block18, Row5, Column2)	62246.18	65535.00	9382.57	0.02	0.15	1826.00	2388.86	1826.00	1425.33	0.12	0.60	100.00	100.00	85.46	63709.00	60420.18	53096544.00	42.00	15507.90	14588.00
18	3	5	9875.00	22244.00	167.00	0	Spot (Block18, Row5, Column3)	56634.95	65535.00	14364.22	0.06	0.25	1688.00	1988.69	1688.00	966.17	0.07	0.49	100.00	100.00	62.97	63847.00	54946.95	43892496.00	56.56	12467.29	11757.50
18	4	5	10169.00	22247.00	148.35	0	Spot (Block18, Row5, Column4)	8267.29	7749.00	3837.48	0.03	0.46	1558.00	1692.38	1558.00	650.92	0.04	0.38	100.00	98.00	0.00	6191.00	6709.29	4968641.00	10.10	3081.55	3028.50
18	5	5	10475.00	22248.00	148.95	0	Spot (Block18, Row5, Column5)	49672.24	57893.00	17740.12	0.07	0.36	1575.00	1637.77	1575.00	339.08	0.02	0.21	100.00	100.00	43.14	56318.00	48097.24	30051908.00	141.66	11999.01	10972.50
18	6	5	10774.00	22250.00	147.00	-50	Spot (Block18, Row5, Column6)	2922.42	2997.00	561.43	0.01	0.19	1685.00	2129.19	1685.00	1555.95	0.10	0.73	29.00	0.00	0.00	1312.00	1237.42	1718383.00	0.51	2129.09	2111.00
18	7	5	11076.00	22251.00	239.65	0	Spot (Block18, Row5, Column7)	59006.52	65535.00	13627.71	0.05	0.23	1874.00	2568.37	1874.00	1837.29	0.14	0.72	100.00	100.00	77.00	63661.00	57132.52	98011064.00	30.72	13667.61	13386.00
18	8	5	11380.00	22255.00	147.90	0	Spot (Block18, Row5, Column8)	8669.68	8318.00	4266.62	0.02	0.49	1676.00	1869.99	1676.00	812.43	0.05	0.43	99.00	92.00	0.00	6642.00	6993.68	5141118.00	8.37	3431.07	2865.00
18	1	6	9271.00	22541.00	249.70	0	Spot (Block18, Row6, Column1)	58806.23	65535.00	13867.98	0.05	0.24	1866.00	2708.21	1866.00	2176.86	0.16	0.80	100.00	100.00	76.20	63669.00	56940.23	106264216.00	25.77	13755.84	13259.00
18	2	6	9568.00	22540.00	254.80	0	Spot (Block18, Row6, Column2)	58186.70	65535.00	14576.89	0.05	0.25	1799.00	2491.13	1799.00	1830.37	0.14	0.73	100.00	100.00	74.48	63736.00	56387.70	109683328.00	30.43	14056.44	13449.00
18	3	6	9865.00	22543.00	147.30	0	Spot (Block18, Row6, Column3)	19154.53	18297.50	8886.44	0.02	0.46	1696.00	1953.74	1696.00	1076.51	0.06	0.55	100.00	100.00	0.00	16601.50	17458.53	11339483.00	15.98	5431.32	5014.00
18	4	6	10176.00	22547.00	147.60	0	Spot (Block18, Row6, Column4)	4143.05	3999.00	1233.01	0.02	0.30	1612.00	1650.43	1612.00	222.38	0.01	0.13	100.00	100.00	0.00	2387.00	2531.05	2477546.00	11.21	2331.68	2263.00
18	5	6	10473.00	22549.00	146.05	0	Spot (Block18, Row6, Column5)	45042.07	49180.00	19086.08	0.04	0.42	1580.50	1741.57	1580.50	743.92	0.04	0.43	100.00	100.00	29.60	47599.50	43461.57	26169588.00	58.21	9930.54	9112.00
18	6	6	10780.00	22538.00	176.75	0	Spot (Block18, Row6, Column6)	2050.71	2022.50	288.97	0.01	0.14	1656.00	1991.23	1656.00	1260.32	0.08	0.63	0.00	0.00	0.00	366.50	394.71	1792321.00	0.05	1742.11	1701.00
18	7	6	11074.00	22550.00	149.00	0	Spot (Block18, Row6, Column7)	12729.04	11947.00	5740.25	0.03	0.45	1741.00	2026.88	1741.00	1110.04	0.07	0.55	100.00	98.00	0.00	10206.00	10988.04	7713799.00	9.64	4250.22	4008.00
18	8	6	11381.00	22561.00	148.45	0	Spot (Block18, Row6, Column8)	11943.98	11004.00	5993.74	0.04	0.50	1675.00	1758.52	1675.00	392.62	0.02	0.22	100.00	100.00	0.00	9329.00	10268.98	7214166.00	25.94	3979.13	3460.00
18	1	7	9272.00	22842.00	166.70	0	Spot (Block18, Row7, Column1)	41501.29	40308.00	19337.31	0.01	0.47	1677.00	2039.64	1677.00	1153.86	0.09	0.57	100.00	100.00	23.01	38631.00	39824.29	32288180.00	34.20	8428.93	8152.00
18	2	7	9589.00	22848.00	178.60	0	Spot (Block18, Row7, Column2)	2170.98	2154.50	285.51	0.00	0.13	1762.00	2013.19	1762.00	1092.66	0.06	0.54	2.00	0.00	0.00	392.50	408.98	1936513.00	0.14	1843.96	1820.00
18	3	7	9881.00	22871.00	201.80	0	Spot (Block18, Row7, Column3)	1806.61	1798.00	134.32	0.00	0.07	1712.00	1799.37	1712.00	581.21	0.02	0.32	0.00	0.00	0.00	86.00	94.61	2081217.00	0.01	1776.99	1771.00
18	4	7	10174.00	22844.00	184.65	0	Spot (Block18, Row7, Column4)	2030.97	1973.00	264.82	0.01	0.13	1718.00	1831.62	1718.00	534.58	0.03	0.29	17.00	0.00	0.00	255.00	312.97	1951760.00	0.37	1865.62	1829.00
18	5	7	10461.00	22849.00	169.65	0	Spot (Block18, Row7, Column5)	4024.82	3933.00	1009.95	0.01	0.25	1764.00	2108.87	1764.00	1202.57	0.08	0.57	86.00	44.00	0.00	2169.00	2260.82	3215832.00	1.59	2476.13	2383.00
18	6	7	10770.00	22849.00	245.30	0	Spot (Block18, Row7, Column6)	57729.50	65535.00	14676.28	0.06	0.25	1978.50	2915.22	1978.50	2187.49	0.17	0.75	100.00	100.00	71.70	63556.50	55751.00	100566032.00	25.06	13610.48	13252.00
18	7	7	11048.00	22853.00	195.75	0	Spot (Block18, Row7, Column7)	9240.12	7282.00	6574.77	0.10	0.71	1895.00	2384.38	1895.00	1600.17	0.10	0.67	76.00	64.00	0.00	5387.00	7345.12	10007054.00	4.28	4798.44	2071.00
18	8	7	11376.00	22851.00	189.95	0	Spot (Block18, Row7, Column8)	43918.09	45072.00	11777.65	0.01	0.27	1734.00	1951.96	1734.00	682.29	0.05	0.35	100.00	100.00	3.74	43338.00	42184.09	44576912.00	61.51	11324.62	10050.00
18	1	8	9269.00	23154.00	144.95	0	Spot (Block18, Row8, Column1)	2586.10	2308.00	1226.45	0.05	0.47	1583.00	1685.38	1583.00	543.16	0.03	0.32	68.00	28.00	0.00	725.00	1003.10	1484421.00	1.66	1954.06	1951.00
18	2	8	9576.00	23127.00	164.55	0	Spot (Block18, Row8, Column2)	2910.98	2741.00	710.29	0.03	0.24	1679.00	1694.24	1679.00	196.03	0.00	0.12	99.00	91.00	0.00	1062.00	1231.98	2177413.00	6.21	2098.36	2002.50
18	3	8	9862.00	23140.00	146.20	0	Spot (Block18, Row8, Column3)	3906.32	3507.00	1279.26	0.05	0.33	1684.00	1772.14	1684.00	529.81	0.02	0.30	98.00	79.00	0.00	1823.00	2222.32	2277384.00	4.03	2290.41	2207.50
18	4	8	10169.00	23147.00	172.85	0	Spot (Block18, Row8, Column4)	63274.78	65535.00	7571.92	0.02	0.12	1704.00	1860.78	1704.00	651.81	0.04	0.35	100.00	100.00	89.25	63831.00	61570.78	52961544.00	94.22	16794.58	15070.00
18	5	8	10450.00	23123.00	166.55	0	Spot (Block18, Row8, Column5)	2205.17	2087.00	1082.67	0.02	0.49	1705.00	2003.24	1705.00	1058.46	0.07	0.53	3.00	1.00	0.00	382.00	500.17	1700186.00	0.19	1891.30	1852.50
18	6	8	10770.00	23153.00	250.70	0	Spot (Block18, Row8, Column6)	57114.80	65535.00	15664.25	0.06	0.27	1973.00	2602.13	1973.00	1844.24	0.12	0.71	100.00	100.00	72.34	63562.00	55141.80	104064488.00	29.56	13559.37	13695.00
18	7	8	11071.00	23155.00	141.45	0	Spot (Block18, Row8, Column7)	7121.55	6991.50	2377.38	0.01	0.33	1895.00	2284.14	1895.00	1317.91	0.08	0.58	99.00	82.00	0.00	5096.50	5226.55	3859878.00	3.67	3470.38	3252.00
18	8	8	11354.00	23153.00	165.10	0	Spot (Block18, Row8, Column8)	63120.54	65535.00	7956.91	0.02	0.13	1813.00	2033.08	1813.00	734.96	0.05	0.36	100.00	100.00	89.55	63722.00	61307.54	47719596.00	83.12	17407.35	15043.00
19	1	1	13784.00	21065.00	165.25	0	Spot (Block19, Row1, Column1)	60145.47	65535.00	9792.03	0.04	0.16	1591.00	1696.99	1591.00	453.37	0.03	0.27	100.00	100.00	69.18	63944.00	58554.47	45470412.00	128.92	14244.38	13526.00
19	2	1	14079.00	21069.00	155.45	0	Spot (Block19, Row1, Column2)	14667.68	13795.00	6228.61	0.03	0.42	1490.00	1566.54	1490.00	361.17	0.02	0.23	100.00	100.00	0.00	12305.00	13177.68	9812678.00	36.27	4051.16	3930.00
19	3	1	14391.00	21070.00	200.65	0	Spot (Block19, Row1, Column3)	1639.07	1599.00	157.23	0.01	0.10	1428.00	1467.39	1428.00	173.16	0.01	0.12	49.00	18.00	0.00	171.00	211.07	1868536.00	0.99	1487.21	1483.00
19	4	1	14672.00	21075.00	152.65	0	Spot (Block19, Row1, Column4)	11385.90	10759.50	4598.40	0.02	0.40	1435.00	1470.78	1435.00	187.21	0.01	0.13	100.00	100.00	0.00	9324.50	9950.90	7286974.00	52.96	3644.56	3201.50
19	5	1	14985.00	21075.00	168.75	0	Spot (Block19, Row1, Column5)	2264.52	2213.00	384.47	0.01	0.17	1485.00	1552.52	1485.00	371.31	0.02	0.24	84.00	48.00	0.00	728.00	779.52	1784444.00	1.92	1688.06	1649.00
19	6	1	15272.00	21073.00	151.20	0	Spot (Block19, Row1, Column6)	9004.95	8381.00	3455.76	0.03	0.38	1517.00	1557.17	1517.00	176.90	0.01	0.11	100.00	100.00	0.00	6864.00	7487.95	5637099.00	42.10	3354.75	3157.00
19	7	1	15568.00	21079.00	150.15	0	Spot (Block19, Row1, Column7)	8868.09	8607.50	3572.07	0.01	0.40	1541.00	1578.95	1541.00	171.23	0.01	0.11	100.00	100.00	0.00	7066.50	7327.09	5498216.00	42.57	3212.70	3091.50
19	8	1	15884.00	21078.00	162.65	0	Spot (Block19, Row1, Column8)	3164.72	3120.00	655.69	0.01	0.21	1560.00	1578.47	1560.00	143.75	0.01	0.09	100.00	100.00	0.00	1560.00	1604.72	2322903.00	11.03	2012.29	1977.50
19	1	2	13790.00	21382.00	193.70	0	Spot (Block19, Row2, Column1)	1662.96	1642.50	117.75	0.01	0.07	1496.00	1550.16	1496.00	293.19	0.02	0.19	16.00	0.00	0.00	146.50	166.96	1762734.00	0.38	1584.28	1583.00
19	2	2	14079.00	21373.00	132.70	0	Spot (Block19, Row2, Column2)	2036.55	1992.00	205.43	0.01	0.10	1462.00	1479.26	1462.00	150.62	0.01	0.10	100.00	94.00	0.00	530.00	574.55	961252.00	3.70	1706.52	1721.50
19	3	2	14388.00	21372.00	161.00	0	Spot (Block19, Row2, Column3)	2308.44	2281.00	382.99	0.01	0.17	1424.00	1446.40	1424.00	122.20	0.01	0.08	99.00	96.00	0.00	857.00	884.44	1650537.00	7.05	1743.38	1708.50
19	4	2	14684.00	21377.00	202.35	0	Spot (Block19, Row2, Column4)	1789.59	1773.00	197.30	0.00	0.11	1447.00	1519.10	1447.00	363.28	0.02	0.24	40.00	4.00	0.00	326.00	342.59	2079501.00	0.74	1548.85	1536.00
19	5	2	14983.00	21382.00	193.60	0	Spot (Block19, Row2, Column5)	55768.54	62022.00	12013.62	0.05	0.22	1511.00	1857.98	1511.00	1292.68	0.09	0.70	100.00	100.00	44.42	60511.00	54257.54	59003580.00	41.70	13065.73	11834.50
19	6	2	15279.00	21378.00	147.00	-50	Spot (Block19, Row2, Column6)	2170.64	2142.00	235.69	0.01	0.11	1572.00	2065.76	1572.00	1740.62	0.12	0.84	0.00	0.00	0.00	570.00	598.64	1278508.00	0.06	2012.85	1973.50
19	7	2	15587.00	21388.00	174.70	0	Spot (Block19, Row2, Column7)	1891.60	1877.00	189.57	0.00	0.10	1525.00	1647.58	1525.00	743.51	0.03	0.45	1.00	0.00	0.00	352.00	366.60	1609750.00	0.33	1660.49	1652.00
19	8	2	15878.00	21403.00	178.85	0	Spot (Block19, Row2, Column8)	1671.18	1680.00	114.90	0.00	0.07	1555.00	1616.59	1555.00	432.55	0.02	0.27	0.00	0.00	0.00	125.00	116.18	1499051.00	0.13	1606.14	1631.00
19	1	3	13781.00	21667.00	146.10	0	Spot (Block19, Row3, Column1)	8466.37	8286.00	2738.76	0.01	0.32	1510.00	1548.04	1510.00	171.44	0.01	0.11	100.00	100.00	0.00	6776.00	6956.37	4935895.00	40.35	3294.52	3066.00
19	2	3	14082.00	21675.00	159.75	0	Spot (Block19, Row3, Column2)	2897.14	2917.50	617.96	0.00	0.21	1532.00	1658.60	1532.00	672.04	0.03	0.41	82.00	52.00	0.00	1385.50	1365.14	2045379.00	1.84	1932.35	1856.50
19	3	3	14367.00	21669.00	149.55	0	Spot (Block19, Row3, Column3)	7376.08	6629.00	3380.78	0.05	0.46	1493.00	1532.72	1493.00	210.38	0.01	0.14	100.00	100.00	0.00	5136.00	5883.08	4543666.00	27.78	2790.86	2624.50
19	4	3	14677.00	21671.00	148.55	0	Spot (Block19, Row3, Column4)	12224.01	11935.50	4956.92	0.01	0.41	1449.00	1476.30	1449.00	156.44	0.01	0.11	100.00	100.00	0.00	10486.50	10775.01	7358855.00	68.70	4129.61	3559.50
19	5	3	14983.00	21686.00	153.60	0	Spot (Block19, Row3, Column5)	5777.83	3893.00	8869.99	0.17	1.54	1485.00	1954.93	1485.00	1540.03	0.12	0.79	65.00	35.00	1.23	2408.00	4292.83	3749809.00	2.48	2272.87	2143.00
19	6	3	15280.00	21674.00	256.15	0	Spot (Block19, Row3, Column6)	57471.20	65535.00	15673.11	0.06	0.27	1724.00	2794.17	1724.00	2391.86	0.21	0.86	100.00	100.00	75.36	63811.00	55747.20	109139208.00	22.86	12950.44	12638.00
19	7	3	15577.00	21680.00	147.00	-50	Spot (Block19, Row3, Column7)	1940.12	1935.00	167.76	0.00	0.09	1621.00	1927.29	1621.00	1088.53	0.08	0.56	0.00	0.00	0.00	314.00	319.12	1138853.00	0.01	1785.40	1794.00
19	8	3	15876.00	21681.00	167.40	0	Spot (Block19, Row3, Column8)	61476.78	65535.00	9810.54	0.03	0.16	1610.00	1720.91	1610.00	574.30	0.03	0.33	100.00	100.00	78.61	63925.00	59866.78	47706452.00	104.05	15924.28	14243.00
19	1	4	13782.00	21971.00	150.70	0	Spot (Block19, Row4, Column1)	13598.54	12931.00	5782.26	0.02	0.43	1586.00	1733.83	1586.00	687.09	0.04	0.40	100.00	100.00	0.00	11345.00	12012.54	8431093.00	17.27	4161.46	3767.50
19	2	4	14077.00	21970.00	188.25	0	Spot (Block19, Row4, Column2)	45256.07	49220.00	19875.72	0.04	0.44	1644.00	1934.56	1644.00	994.17	0.07	0.51	100.00	100.00	34.94	47576.00	43612.07	45075392.00	43.58	10708.01	10481.00
19	3	4	14374.00	21974.00	153.25	0	Spot (Block19, Row4, Column3)	37119.02	35508.00	17371.61	0.02	0.47	1567.00	1817.70	1567.00	933.59	0.06	0.51	100.00	100.00	9.55	33941.00	35552.02	24090304.00	37.81	7853.88	7291.50
19	4	4	14667.00	21980.00	196.35	0	Spot (Block19, Row4, Column4)	1834.38	1838.00	181.70	0.00	0.10	1469.00	1512.67	1469.00	215.49	0.01	0.14	77.00	37.00	0.00	369.00	365.38	1995805.00	1.49	1600.76	1583.00
19	5	4	14966.00	21972.00	156.55	0	Spot (Block19, Row4, Column5)	3032.93	2627.00	1948.79	0.06	0.64	1474.00	1617.71	1474.00	635.64	0.04	0.39	84.00	42.00	0.00	1153.00	1558.93	2041163.00	2.23	1805.63	1770.50
19	6	4	15281.00	21976.00	198.15	0	Spot (Block19, Row4, Column6)	59205.80	65535.00	10792.03	0.04	0.18	1711.00	2183.87	1711.00	1433.83	0.11	0.66	100.00	100.00	63.64	63824.00	57494.80	65955972.00	39.77	13943.73	12687.00
19	7	4	15576.00	21980.00	147.00	-50	Spot (Block19, Row4, Column7)	2313.26	2267.50	237.03	0.01	0.10	1791.00	2164.17	1791.00	1107.97	0.08	0.51	0.00	0.00	0.00	476.50	522.26	1360197.00	0.13	2146.76	2120.00
19	8	4	15870.00	21988.00	168.70	0	Spot (Block19, Row4, Column8)	2447.42	2338.50	371.13	0.02	0.15	1650.00	1796.70	1650.00	679.41	0.04	0.38	51.00	6.00	0.00	688.50	797.42	1933461.00	0.96	1884.58	1869.00
19	1	5	13777.00	22281.00	164.90	0	Spot (Block19, Row5, Column1)	18384.70	16021.50	10171.88	0.06	0.55	1654.00	2347.38	1654.00	2531.59	0.15	1.08	95.00	90.00	0.00	14367.50	16730.70	13751754.00	6.33	4884.91	3534.50
19	2	5	14074.00	22268.00	167.35	0	Spot (Block19, Row5, Column2)	62567.39	65535.00	8576.22	0.02	0.14	1721.00	2336.69	1721.00	1623.74	0.13	0.69	100.00	100.00	82.63	63814.00	60846.39	48615344.00	37.09	16532.32	15075.50
19	3	5	14377.00	22270.00	183.40	0	Spot (Block19, Row5, Column3)	57136.62	65535.00	15468.50	0.06	0.27	1637.00	1965.37	1637.00	1072.31	0.08	0.55	100.00	100.00	70.66	63898.00	55499.62	53937536.00	51.45	12867.24	12785.50
19	4	5	14673.00	22273.00	150.55	0	Spot (Block19, Row5, Column4)	6514.46	6476.50	2306.91	0.00	0.35	1518.00	1678.70	1518.00	743.72	0.04	0.44	100.00	95.00	0.00	4958.50	4996.46	4038963.00	6.50	2726.82	2618.00
19	5	5	14976.00	22272.00	154.60	0	Spot (Block19, Row5, Column5)	47482.23	56580.00	19527.18	0.08	0.41	1497.00	1556.87	1497.00	286.16	0.02	0.18	100.00	100.00	43.23	55083.00	45985.23	31196048.00	160.49	10225.98	8636.00
19	6	5	15258.00	22276.00	195.20	0	Spot (Block19, Row5, Column6)	1947.66	1906.00	256.58	0.01	0.13	1626.00	1913.65	1626.00	868.29	0.07	0.45	1.00	0.00	0.00	280.00	321.66	2101528.00	0.04	1714.47	1731.00
19	7	5	15580.00	22278.00	224.55	0	Spot (Block19, Row5, Column7)	59347.61	65535.00	12336.74	0.04	0.21	1869.00	2347.21	1869.00	1280.32	0.10	0.55	100.00	100.00	72.92	63666.00	57478.61	86114432.00	44.52	14383.99	14202.50
19	8	5	15896.00	22282.00	161.05	0	Spot (Block19, Row5, Column8)	2487.13	2432.00	567.40	0.01	0.23	1690.00	1838.60	1690.00	713.09	0.04	0.39	52.00	13.00	0.00	742.00	797.13	1783273.00	0.91	1958.69	1860.50
19	1	6	13772.00	22567.00	254.30	0	Spot (Block19, Row6, Column1)	57123.77	65535.00	15793.69	0.06	0.28	1735.00	2942.05	1735.00	3001.08	0.23	1.02	100.00	100.00	73.46	63800.00	55388.77	106765696.00	18.05	12960.85	13002.00
19	2	6	14070.00	22567.00	232.05	0	Spot (Block19, Row6, Column2)	57065.29	65535.00	14127.54	0.06	0.25	1717.00	2412.44	1717.00	1733.12	0.15	0.72	100.00	100.00	64.81	63818.00	55348.29	88223928.00	31.53	13852.45	12823.50
19	3	6	14363.00	22572.00	148.30	0	Spot (Block19, Row6, Column3)	16378.22	15920.50	6908.05	0.01	0.42	1581.00	1837.86	1581.00	980.43	0.07	0.53	100.00	100.00	0.00	14339.50	14797.22	9859689.00	14.83	4894.43	4513.00
19	4	6	14676.00	22573.00	154.20	0	Spot (Block19, Row6, Column4)	4131.21	3848.00	1342.24	0.03	0.32	1510.00	1554.12	1510.00	195.71	0.01	0.13	100.00	100.00	0.00	2338.00	2621.21	2697680.00	13.17	2117.12	2081.50
19	5	6	14974.00	22575.00	150.40	0	Spot (Block19, Row6, Column5)	33205.07	31574.00	18305.20	0.02	0.55	1505.00	1611.40	1505.00	404.02	0.03	0.25	100.00	100.00	6.48	30069.00	31700.07	20487568.00	78.20	7433.35	6670.50
19	6	6	15280.00	22553.00	201.75	0	Spot (Block19, Row6, Column6)	1944.73	1917.00	189.18	0.01	0.10	1687.00	1933.17	1687.00	973.53	0.06	0.50	0.00	0.00	0.00	230.00	257.73	2242269.00	0.01	1771.48	1726.00
19	7	6	15574.00	22579.00	151.70	0	Spot (Block19, Row6, Column7)	4562.13	4488.50	1484.49	0.01	0.33	1793.00	1996.83	1793.00	830.65	0.05	0.42	93.00	70.00	0.00	2695.50	2769.13	2874145.00	3.09	2484.07	2392.50
19	8	6	15867.00	22581.00	156.40	0	Spot (Block19, Row6, Column8)	2215.81	2214.00	224.52	0.00	0.10	1719.00	1831.69	1719.00	495.85	0.03	0.27	49.00	0.00	0.00	495.00	496.81	1489027.00	0.77	1959.69	1884.00
19	1	7	13770.00	22868.00	186.05	0	Spot (Block19, Row7, Column1)	49378.05	64654.50	19871.49	0.12	0.40	1651.00	2153.34	1651.00	1407.79	0.12	0.65	100.00	100.00	48.77	63003.50	47727.05	48094696.00	33.55	11610.80	11371.00
19	2	7	14085.00	22877.00	199.00	0	Spot (Block19, Row7, Column2)	1902.39	1878.00	186.96	0.01	0.10	1618.00	1932.07	1618.00	1074.15	0.08	0.56	0.00	0.00	0.00	260.00	284.39	2138285.00	-0.03	1709.44	1701.00
19	3	7	14363.00	22871.00	186.75	0	Spot (Block19, Row7, Column3)	1691.20	1680.00	139.27	0.00	0.08	1530.00	1572.21	1530.00	265.08	0.01	0.17	21.00	0.00	0.00	150.00	161.20	1659064.00	0.45	1631.27	1608.00
19	4	7	14666.00	22880.00	208.40	0	Spot (Block19, Row7, Column4)	1760.93	1722.00	148.38	0.01	0.08	1501.00	1558.08	1501.00	333.17	0.02	0.21	23.00	0.00	0.00	221.00	259.93	2172993.00	0.61	1620.72	1600.00
19	5	7	14970.00	22877.00	147.00	-50	Spot (Block19, Row7, Column5)	1967.46	1963.00	185.47	0.00	0.09	1550.00	1944.02	1550.00	1259.76	0.10	0.65	0.00	0.00	0.00	413.00	417.46	1158832.00	0.02	1877.00	1864.00
19	6	7	15268.00	22879.00	225.95	0	Spot (Block19, Row7, Column6)	55691.90	65535.00	14971.78	0.07	0.27	1884.00	2704.41	1884.00	1958.55	0.16	0.72	100.00	100.00	62.43	63651.00	53807.90	81533864.00	27.05	13989.27	13851.00
19	7	7	15551.00	22883.00	156.85	0	Spot (Block19, Row7, Column7)	5724.46	5647.00	1976.28	0.01	0.35	1906.00	2358.08	1906.00	1366.64	0.09	0.58	88.00	65.00	0.00	3741.00	3818.46	3875458.00	2.46	2889.77	2444.00
19	8	7	15873.00	22884.00	197.15	0	Spot (Block19, Row7, Column8)	63713.73	65535.00	6338.35	0.01	0.10	1862.00	2109.36	1862.00	747.77	0.05	0.35	100.00	100.00	89.19	63673.00	61851.73	70149632.00	82.38	18131.84	17433.50
19	1	8	13770.00	23170.00	151.65	0	Spot (Block19, Row8, Column1)	3239.01	2889.00	1273.29	0.05	0.39	1609.00	1737.88	1609.00	683.68	0.03	0.39	85.00	45.00	0.00	1280.00	1630.01	2050292.00	2.20	2111.39	2018.00
19	2	8	14083.00	23170.00	169.90	0	Spot (Block19, Row8, Column2)	1999.91	1962.00	221.66	0.01	0.11	1623.00	1648.80	1623.00	166.79	0.01	0.10	83.00	50.00	0.00	339.00	376.91	1607925.00	2.11	1749.50	1769.50
19	3	8	14351.00	23168.00	186.60	0	Spot (Block19, Row8, Column3)	2038.80	1995.00	312.05	0.01	0.15	1566.00	1599.34	1566.00	321.10	0.01	0.20	63.00	27.00	0.00	429.00	472.80	1993949.00	1.37	1717.13	1716.00
19	4	8	14668.00	23177.00	167.55	0	Spot (Block19, Row8, Column4)	63890.07	65535.00	5991.03	0.01	0.09	1579.00	1651.26	1579.00	445.19	0.02	0.27	100.00	100.00	90.82	63956.00	62311.07	50090320.00	139.80	17552.23	15798.50
19	5	8	14942.00	23173.00	179.70	0	Spot (Block19, Row8, Column5)	1880.74	1829.50	254.39	0.01	0.14	1592.00	1821.18	1592.00	957.90	0.06	0.53	1.00	0.00	0.00	237.50	288.74	1703953.00	0.06	1681.73	1687.50
19	6	8	15272.00	23180.00	258.05	0	Spot (Block19, Row8, Column6)	56790.79	65535.00	15915.89	0.06	0.28	1872.00	2601.49	1872.00	1825.97	0.14	0.70	100.00	100.00	72.43	63663.00	54918.79	109380456.00	29.68	13286.67	12873.00
19	7	8	15573.00	23182.00	146.40	0	Spot (Block19, Row8, Column7)	6467.07	6315.00	2358.67	0.01	0.36	1828.00	2193.90	1828.00	1094.69	0.08	0.50	99.00	80.00	0.00	4487.00	4639.07	3783237.00	3.90	3319.04	2821.00
19	8	8	15856.00	23179.00	164.80	0	Spot (Block19, Row8, Column8)	63562.66	65535.00	6762.13	0.01	0.11	1856.00	2081.65	1856.00	683.09	0.05	0.33	100.00	100.00	89.92	63679.00	61706.66	47926724.00	90.00	17756.41	15203.00
20	1	1	18288.00	21089.00	164.90	0	Spot (Block20, Row1, Column1)	57344.43	65535.00	12120.89	0.06	0.21	1927.00	2052.94	1927.00	505.56	0.03	0.25	100.00	100.00	60.61	63608.00	55417.43	43524828.00	109.37	13828.63	12482.50
20	2	1	18579.00	21095.00	161.60	0	Spot (Block20, Row1, Column2)	53253.12	65535.00	15686.56	0.09	0.29	1983.00	2174.22	1983.00	766.95	0.04	0.35	100.00	100.00	51.93	63552.00	51270.12	38555592.00	66.60	11652.18	11027.00
20	3	1	18883.00	21099.00	157.35	0	Spot (Block20, Row1, Column3)	47487.18	56899.00	19819.01	0.08	0.42	1936.00	2050.06	1936.00	564.17	0.02	0.28	100.00	100.00	45.16	54963.00	45551.18	32386496.00	80.54	11278.67	10581.50
20	4	1	19176.00	21100.00	154.70	0	Spot (Block20, Row1, Column4)	48750.88	55832.00	17506.31	0.06	0.36	1950.00	2123.10	1950.00	713.13	0.04	0.34	100.00	100.00	39.12	53882.00	46800.88	32029560.00	65.38	11333.51	10034.00
20	5	1	19481.00	21101.00	164.40	0	Spot (Block20, Row1, Column5)	52558.82	65535.00	18441.77	0.10	0.35	1942.00	2031.39	1942.00	410.70	0.02	0.20	100.00	100.00	58.80	63593.00	50616.82	39419460.00	123.03	11326.40	10274.00
20	6	1	19776.00	21103.00	159.55	0	Spot (Block20, Row1, Column6)	60621.79	65535.00	9244.22	0.03	0.15	2001.00	2112.08	2001.00	495.37	0.02	0.23	100.00	100.00	70.40	63534.00	58620.79	42799380.00	118.11	16329.45	14330.00
20	7	1	20074.00	21107.00	169.20	0	Spot (Block20, Row1, Column7)	64227.76	65535.00	5387.13	0.01	0.08	2057.00	2161.30	2057.00	486.64	0.02	0.23	100.00	100.00	91.96	63478.00	62170.76	51125820.00	127.54	18859.58	16696.00
20	8	1	20385.00	21103.00	161.45	0	Spot (Block20, Row1, Column8)	10657.34	10263.00	4074.30	0.02	0.38	1970.00	2020.97	1970.00	313.15	0.01	0.15	100.00	100.00	0.00	8293.00	8687.34	7630657.00	27.58	4204.04	3880.00
20	1	2	18296.00	21409.00	209.35	0	Spot (Block20, Row2, Column1)	2076.44	2043.00	183.09	0.01	0.09	1878.00	1993.36	1878.00	589.31	0.03	0.30	4.00	0.00	0.00	165.00	198.44	2578941.00	0.14	1964.70	1938.50
20	2	2	18581.00	21395.00	147.35	0	Spot (Block20, Row2, Column2)	59122.42	65535.00	12660.62	0.04	0.21	1978.00	2145.24	1978.00	797.46	0.04	0.37	100.00	100.00	72.54	63557.00	57144.42	34882504.00	71.45	15737.37	15289.00
20	3	2	18888.00	21398.00	153.15	0	Spot (Block20, Row2, Column3)	6970.71	5981.00	2827.71	0.07	0.41	1980.00	2192.70	1980.00	922.56	0.04	0.42	100.00	89.00	0.00	4001.00	4990.71	4447314.00	5.18	3207.33	3091.00
20	4	2	19183.00	21400.00	187.85	0	Spot (Block20, Row2, Column4)	51974.68	65535.00	18334.04	0.10	0.35	1951.00	2253.14	1951.00	1062.16	0.06	0.47	100.00	100.00	53.07	63584.00	50023.68	51611380.00	46.81	12038.95	11734.00
20	5	2	19484.00	21402.00	191.60	0	Spot (Block20, Row2, Column5)	9546.38	9472.00	2767.63	0.00	0.29	1996.00	2380.30	1996.00	1817.71	0.08	0.76	100.00	94.00	0.00	7476.00	7550.38	9899592.00	3.94	3954.14	3569.50
20	6	2	19774.00	21402.00	153.85	0	Spot (Block20, Row2, Column6)	39711.85	39030.00	18940.26	0.01	0.48	2093.00	2711.94	2093.00	2158.14	0.11	0.80	100.00	100.00	16.07	36937.00	37618.85	25693676.00	17.14	9835.67	9462.00
20	7	2	20080.00	21404.00	155.80	0	Spot (Block20, Row2, Column7)	38751.64	37488.00	20056.51	0.01	0.52	2090.00	2290.89	2090.00	797.56	0.04	0.35	100.00	100.00	19.88	35398.00	36661.64	25924984.00	45.72	8784.90	8434.50
20	8	2	20355.00	21415.00	209.80	0	Spot (Block20, Row2, Column8)	2334.34	2302.00	197.59	0.01	0.08	1977.00	2066.61	1977.00	446.57	0.02	0.22	30.00	0.00	0.00	325.00	357.34	2922590.00	0.60	2101.63	2091.00
20	1	3	18282.00	21694.00	164.20	0	Spot (Block20, Row3, Column1)	58751.50	65535.00	12106.60	0.05	0.21	1867.00	1956.99	1867.00	461.17	0.02	0.24	100.00	100.00	70.09	63668.00	56884.50	44005292.00	123.15	14587.45	13370.00
20	2	3	18581.00	21700.00	152.70	0	Spot (Block20, Row3, Column2)	10031.82	9355.00	4537.42	0.03	0.45	1973.00	2168.29	1973.00	784.46	0.04	0.36	100.00	99.00	0.00	7382.00	8058.82	6440431.00	10.02	3680.12	3342.50
20	3	3	18871.00	21698.00	149.65	0	Spot (Block20, Row3, Column3)	34183.52	31782.00	16439.00	0.03	0.48	1950.00	2049.95	1950.00	432.79	0.02	0.21	100.00	100.00	7.98	29832.00	32233.52	20988732.00	74.25	9990.27	7709.00
20	4	3	19180.00	21698.00	159.95	0	Spot (Block20, Row3, Column4)	61965.59	65535.00	7656.47	0.02	0.12	1921.00	2129.11	1921.00	832.85	0.04	0.39	100.00	100.00	74.96	63614.00	60044.59	43810088.00	71.85	16584.17	14421.00
20	5	3	19484.00	21696.00	152.45	0	Spot (Block20, Row3, Column5)	17420.47	14954.50	12071.86	0.07	0.69	1986.00	2487.16	1986.00	1987.07	0.10	0.80	99.00	88.00	2.05	12968.50	15434.47	11044579.00	7.52	5597.21	3957.50
20	6	3	19782.00	21699.00	230.00	0	Spot (Block20, Row3, Column6)	61666.27	65535.00	9428.37	0.03	0.15	2252.00	3246.24	2252.00	2476.84	0.16	0.76	100.00	100.00	80.24	63283.00	59414.27	93918912.00	23.59	19160.10	18940.00
20	7	3	20090.00	21708.00	159.75	0	Spot (Block20, Row3, Column7)	54736.73	65535.00	15816.60	0.08	0.29	2191.00	2608.03	2191.00	1313.14	0.08	0.50	100.00	100.00	60.14	63344.00	52545.73	38589728.00	39.70	13511.48	12010.00
20	8	3	20379.00	21709.00	169.30	0	Spot (Block20, Row3, Column8)	59151.75	65535.00	11374.86	0.04	0.19	2065.00	2213.84	2065.00	655.57	0.03	0.30	100.00	100.00	66.79	63470.00	57086.75	46848640.00	86.85	15022.39	14396.00
20	1	4	18282.00	21998.00	160.65	0	Spot (Block20, Row4, Column1)	61393.33	65535.00	8515.04	0.03	0.14	1879.00	2086.17	1879.00	783.37	0.05	0.38	100.00	100.00	72.08	63656.00	59514.33	44203612.00	75.71	16357.53	14602.50
20	2	4	18575.00	21997.00	195.35	0	Spot (Block20, Row4, Column2)	42162.16	43464.50	20166.76	0.01	0.48	2010.00	2320.03	2010.00	996.88	0.06	0.43	100.00	100.00	27.31	41454.50	40152.16	45704076.00	39.97	10501.91	10586.00
20	3	4	18883.00	21999.00	173.55	0	Spot (Block20, Row4, Column3)	64234.75	65535.00	5572.84	0.01	0.09	1982.00	2281.03	1982.00	1012.81	0.06	0.44	100.00	100.00	93.01	63553.00	62252.75	54214700.00	61.17	17839.07	14132.00
20	4	4	19167.00	22004.00	154.70	0	Spot (Block20, Row4, Column4)	6105.70	6010.50	1837.57	0.01	0.30	1917.00	2040.17	1917.00	511.35	0.03	0.25	100.00	100.00	0.00	4093.50	4188.70	4017550.00	7.95	2989.42	2865.00
20	5	4	19480.00	22009.00	158.50	0	Spot (Block20, Row4, Column5)	9547.45	6583.00	10629.05	0.16	1.11	1924.00	2025.71	1924.00	490.38	0.02	0.24	93.00	87.00	1.31	4659.00	7623.45	6559097.00	15.34	4236.72	2636.00
20	6	4	19786.00	22001.00	191.20	0	Spot (Block20, Row4, Column6)	11729.55	11618.00	3266.74	0.00	0.28	2065.00	2421.22	2065.00	1203.07	0.07	0.50	100.00	100.00	0.00	9553.00	9664.55	12081438.00	7.74	4637.17	4386.00
20	7	4	20074.00	22008.00	159.50	0	Spot (Block20, Row4, Column7)	45045.48	53224.00	21767.94	0.07	0.48	2216.00	2577.09	2216.00	1086.77	0.07	0.42	100.00	100.00	43.61	51008.00	42829.48	31712244.00	39.08	9900.80	8631.50
20	8	4	20379.00	22012.00	157.75	0	Spot (Block20, Row4, Column8)	21324.11	18776.00	11412.07	0.06	0.54	2103.00	2284.92	2103.00	710.90	0.04	0.31	100.00	100.00	0.15	16673.00	19221.11	14649665.00	26.78	6383.57	5811.50
20	1	5	18282.00	22298.00	161.90	0	Spot (Block20, Row5, Column1)	57947.45	65535.00	12515.27	0.05	0.22	1936.00	2437.88	1936.00	1465.17	0.10	0.60	100.00	100.00	64.14	63599.00	56011.45	42012288.00	37.89	14481.21	12161.00
20	2	5	18574.00	22296.00	167.10	0	Spot (Block20, Row5, Column2)	61077.72	65535.00	9375.55	0.03	0.15	2126.00	2680.04	2126.00	1489.01	0.10	0.56	100.00	100.00	73.13	63409.00	58951.72	47274620.00	39.22	15860.29	14739.00
20	3	5	18880.00	22296.00	191.00	0	Spot (Block20, Row5, Column3)	55741.95	65535.00	16566.17	0.07	0.30	2054.00	2431.14	2054.00	1182.88	0.07	0.49	100.00	100.00	67.28	63481.00	53687.95	57247600.00	45.07	13289.92	13234.00
20	4	5	19177.00	22305.00	159.70	0	Spot (Block20, Row5, Column4)	51069.17	65535.00	18563.04	0.11	0.36	1915.00	2120.52	1915.00	817.67	0.04	0.39	100.00	100.00	53.99	63620.00	49154.17	35850848.00	59.86	12011.99	10362.00
20	5	5	19479.00	22300.00	172.95	0	Spot (Block20, Row5, Column5)	64629.18	65535.00	4178.23	0.01	0.06	1946.00	2052.49	1946.00	488.50	0.02	0.24	100.00	100.00	93.55	63589.00	62683.18	54095192.00	128.10	18377.22	15971.00
20	6	5	19781.00	22301.00	156.40	0	Spot (Block20, Row5, Column6)	41654.19	41012.00	19116.07	0.01	0.46	2023.00	2260.18	2023.00	814.83	0.05	0.36	100.00	100.00	23.03	38989.00	39631.19	28033424.00	48.35	9499.25	8711.00
20	7	5	20083.00	22303.00	229.60	0	Spot (Block20, Row5, Column7)	59828.24	65535.00	12314.63	0.04	0.21	2272.00	2792.14	2272.00	1342.45	0.09	0.48	100.00	100.00	75.84	63263.00	57556.24	90880224.00	42.49	14250.49	13799.00
20	8	5	20381.00	22306.00	163.05	0	Spot (Block20, Row5, Column8)	55045.22	65535.00	16949.46	0.08	0.31	2100.00	2370.29	2100.00	923.71	0.05	0.39	100.00	100.00	64.11	63435.00	52945.22	40183364.00	57.03	14067.86	12303.00
20	1	6	18275.00	22592.00	233.90	0	Spot (Block20, Row6, Column1)	58195.03	65535.00	13485.20	0.05	0.23	2000.00	2827.77	2000.00	1903.81	0.15	0.67	100.00	100.00	67.11	63535.00	56195.03	91832824.00	29.08	13908.99	13596.00
20	2	6	18576.00	22596.00	232.90	0	Spot (Block20, Row6, Column2)	58524.80	65535.00	13293.17	0.05	0.23	2099.00	2698.64	2099.00	1547.32	0.11	0.57	100.00	100.00	70.85	63436.00	56425.80	91358336.00	36.08	14672.50	13935.00
20	3	6	18867.00	22596.00	163.80	0	Spot (Block20, Row6, Column3)	64478.46	65535.00	4431.77	0.01	0.07	1968.00	2295.53	1968.00	1168.96	0.07	0.51	100.00	100.00	91.46	63567.00	62510.46	47585576.00	53.20	19715.78	18819.00
20	4	6	19177.00	22597.00	153.80	0	Spot (Block20, Row6, Column4)	27263.71	23811.00	15948.84	0.06	0.58	1872.00	1957.45	1872.00	403.78	0.02	0.21	100.00	100.00	0.31	21939.00	25391.71	17666896.00	62.67	6643.16	6256.50
20	5	6	19476.00	22600.00	171.40	0	Spot (Block20, Row6, Column5)	64553.43	65535.00	4408.51	0.01	0.07	1935.00	2130.41	1935.00	751.72	0.04	0.35	100.00	100.00	93.18	63600.00	62618.43	52998920.00	83.04	18223.82	15332.50
20	6	6	19776.00	22604.00	155.50	0	Spot (Block20, Row6, Column6)	14495.40	11660.00	9427.78	0.09	0.65	2023.00	2273.42	2023.00	949.25	0.05	0.42	100.00	93.00	0.00	9637.00	12472.40	9639443.00	12.88	4178.87	3914.00
20	7	6	20076.00	22600.00	164.40	0	Spot (Block20, Row6, Column7)	60851.59	65535.00	9716.38	0.03	0.16	2162.00	2414.30	2162.00	933.50	0.05	0.39	100.00	100.00	75.70	63373.00	58689.59	45578284.00	62.60	16157.43	13454.00
20	8	6	20383.00	22611.00	163.45	0	Spot (Block20, Row6, Column8)	61999.31	65535.00	8077.44	0.02	0.13	2104.00	2235.60	2104.00	493.82	0.03	0.22	100.00	100.00	78.78	63431.00	59895.31	45879932.00	121.02	17908.27	15644.50
20	1	7	18274.00	22896.00	191.40	0	Spot (Block20, Row7, Column1)	47337.21	55871.00	19896.52	0.07	0.42	1887.00	2288.29	1887.00	1227.84	0.08	0.54	100.00	100.00	42.29	53984.00	45450.21	48805092.00	36.69	11419.55	11103.00
20	2	7	18575.00	22899.00	156.35	0	Spot (Block20, Row7, Column2)	7505.03	6206.00	4098.67	0.08	0.55	1954.50	2210.56	1954.50	958.64	0.05	0.43	98.00	74.00	0.00	4251.50	5550.53	5043380.00	5.52	3094.41	2932.00
20	3	7	18866.00	22907.00	178.80	0	Spot (Block20, Row7, Column3)	2354.90	2310.50	207.17	0.01	0.09	1892.00	1959.40	1892.00	370.79	0.02	0.19	62.00	10.00	0.00	418.50	462.90	2109986.00	1.07	2070.11	2077.00
20	4	7	19171.00	22903.00	155.15	0	Spot (Block20, Row7, Column4)	5468.43	5063.00	2192.21	0.03	0.40	1865.00	2013.62	1865.00	711.99	0.03	0.35	99.00	80.00	0.00	3198.00	3603.43	3614631.00	4.85	2711.50	2636.00
20	5	7	19471.00	22903.00	197.45	0	Spot (Block20, Row7, Column5)	45285.70	51118.00	20366.83	0.05	0.45	1940.00	2442.59	1940.00	1480.75	0.10	0.61	100.00	100.00	37.10	49178.00	43345.70	50041096.00	28.93	11255.64	10965.50
20	6	7	19770.00	22903.00	230.80	0	Spot (Block20, Row7, Column6)	56740.80	65535.00	14666.92	0.06	0.26	2171.00	3083.67	2171.00	2112.48	0.15	0.69	100.00	100.00	64.01	63364.00	54569.80	86871136.00	25.40	14433.97	13504.50
20	7	7	20059.00	22906.00	165.20	0	Spot (Block20, Row7, Column7)	63575.44	65535.00	7248.64	0.01	0.11	2140.00	2599.36	2140.00	1401.83	0.08	0.54	100.00	100.00	90.65	63395.00	61435.44	48254240.00	43.50	17046.02	14413.00
20	8	7	20378.00	22913.00	189.80	0	Spot (Block20, Row7, Column8)	27107.81	27700.00	6584.80	0.01	0.24	2108.00	2301.09	2108.00	601.91	0.04	0.26	100.00	100.00	0.00	25592.00	24999.81	27514426.00	41.21	8303.44	7709.00
20	1	8	18267.00	23198.00	162.25	0	Spot (Block20, Row8, Column1)	2425.82	2354.50	358.70	0.01	0.15	1821.00	1937.63	1821.00	612.67	0.03	0.32	40.00	5.00	0.00	533.50	604.82	1765999.00	0.80	1989.44	1979.00
20	2	8	18574.00	23196.00	154.25	0	Spot (Block20, Row8, Column2)	30030.58	27377.50	15913.35	0.04	0.53	1895.50	1941.53	1895.50	262.72	0.01	0.14	100.00	100.00	2.29	25482.00	28135.08	19640016.00	106.92	6996.60	6957.00
20	3	8	18862.00	23196.00	156.95	0	Spot (Block20, Row8, Column3)	42703.89	45760.50	22016.26	0.03	0.52	1897.00	1966.04	1897.00	361.03	0.02	0.18	100.00	100.00	37.76	43863.50	40806.89	28953420.00	112.84	9270.54	8357.00
20	4	8	19171.00	23202.00	165.40	0	Spot (Block20, Row8, Column4)	63990.01	65535.00	5612.89	0.01	0.09	1889.50	1969.38	1889.50	430.20	0.02	0.22	100.00	100.00	88.46	63645.50	62100.51	48248948.00	144.17	19132.61	16942.50
20	5	8	19459.00	23199.00	155.05	0	Spot (Block20, Row8, Column5)	5046.74	4889.00	1619.65	0.01	0.32	1894.00	2209.40	1894.00	1072.77	0.07	0.49	89.00	65.00	0.00	2995.00	3152.74	3345986.00	2.64	2668.02	2596.00
20	6	8	19773.00	23206.00	236.90	0	Spot (Block20, Row8, Column6)	57609.68	65535.00	14671.45	0.06	0.25	2109.00	2750.44	2109.00	1703.58	0.12	0.62	100.00	100.00	70.87	63426.00	55500.68	93156000.00	32.20	13715.86	13507.50
20	7	8	20071.00	23206.00	156.55	0	Spot (Block20, Row8, Column7)	52549.12	65535.00	17039.71	0.10	0.32	2068.00	2418.33	2068.00	1134.08	0.07	0.47	100.00	100.00	54.52	63467.00	50481.12	35470944.00	44.20	13004.48	11387.50
20	8	8	20362.00	23207.00	166.50	0	Spot (Block20, Row8, Column8)	63754.55	65535.00	6586.66	0.01	0.10	2088.00	2263.62	2088.00	614.93	0.04	0.27	100.00	100.00	90.59	63447.00	61666.55	49474028.00	100.00	18073.24	15667.50
21	1	1	4752.00	25511.00	160.95	0	Spot (Block21, Row1, Column1)	63110.13	65535.00	7033.77	0.02	0.11	1514.00	1693.51	1514.00	549.16	0.05	0.32	100.00	100.00	82.38	64021.00	61596.13	45124176.00	111.84	16643.92	14928.00
21	2	1	5051.00	25516.00	145.50	0	Spot (Block21, Row1, Column2)	7056.14	6878.00	2550.35	0.01	0.36	1381.00	1439.81	1381.00	290.30	0.02	0.20	100.00	100.00	0.00	5497.00	5675.14	4057281.00	19.35	2674.87	2589.00
21	3	1	5363.00	25524.00	226.35	0	Spot (Block21, Row1, Column3)	1625.62	1600.00	161.29	0.01	0.10	1365.00	1390.36	1365.00	113.61	0.01	0.08	87.00	52.00	0.00	235.00	260.62	2391280.00	2.07	1520.40	1437.00
21	4	1	5649.00	25517.00	140.60	0	Spot (Block21, Row1, Column4)	5724.71	5602.00	1897.09	0.01	0.33	1370.00	1384.89	1370.00	101.04	0.00	0.07	100.00	100.00	0.00	4232.00	4354.71	3068442.00	42.95	2542.89	2394.00
21	5	1	5956.00	25516.00	156.85	0	Spot (Block21, Row1, Column5)	2286.04	2207.00	450.60	0.02	0.20	1347.00	1375.64	1347.00	181.19	0.01	0.13	99.00	92.00	0.00	860.00	939.04	1547651.00	5.02	1599.81	1569.00
21	6	1	6248.00	25521.00	147.10	0	Spot (Block21, Row1, Column6)	3688.65	3417.50	1154.46	0.03	0.31	1393.00	1414.91	1393.00	134.25	0.01	0.09	100.00	100.00	0.00	2024.50	2295.65	2168925.00	16.94	2047.07	1918.00
21	7	1	6545.00	25524.00	143.15	0	Spot (Block21, Row1, Column7)	4572.54	4534.00	1464.92	0.00	0.32	1414.00	1437.63	1414.00	117.23	0.01	0.08	100.00	100.00	0.00	3120.00	3158.54	2551475.00	26.74	2291.69	2156.50
21	8	1	6847.00	25535.00	169.90	0	Spot (Block21, Row1, Column8)	3637.08	2357.00	6292.46	0.19	1.73	1402.00	1425.30	1402.00	120.79	0.01	0.08	98.00	93.00	0.37	955.00	2235.08	2913302.00	18.31	2379.85	1670.00
21	1	2	4742.00	25825.00	238.45	0	Spot (Block21, Row2, Column1)	1604.79	1601.00	208.48	0.00	0.13	1423.00	1528.47	1423.00	413.55	0.03	0.27	0.00	0.00	0.00	178.00	181.79	2630247.00	0.18	1492.44	1461.50
21	2	2	5044.00	25813.00	150.90	0	Spot (Block21, Row2, Column2)	2022.04	2006.00	270.76	0.00	0.13	1373.00	1400.31	1373.00	115.50	0.01	0.08	99.00	96.00	0.00	633.00	649.04	1257710.00	5.38	1586.71	1599.00
21	3	2	5370.00	25809.00	138.50	0	Spot (Block21, Row2, Column3)	2228.95	1806.00	2452.28	0.09	1.10	1366.00	1388.60	1366.00	129.44	0.01	0.09	98.00	85.00	0.00	440.00	862.95	1150139.00	6.49	1658.93	1607.00
21	4	2	5653.00	25821.00	211.35	0	Spot (Block21, Row2, Column4)	1754.75	1751.50	181.16	0.00	0.10	1370.00	1405.28	1370.00	147.59	0.01	0.11	91.00	65.00	0.00	381.50	384.75	2235549.00	2.37	1539.45	1525.00
21	5	2	5959.00	25823.00	175.50	0	Spot (Block21, Row2, Column5)	17732.55	17252.00	7129.45	0.01	0.40	1359.00	1437.14	1359.00	359.63	0.02	0.25	100.00	100.00	0.00	15893.00	16373.55	15320926.00	45.31	5004.67	4758.00
21	6	2	6252.00	25808.00	192.75	0	Spot (Block21, Row2, Column6)	1837.86	1815.00	281.73	0.01	0.15	1382.00	1518.69	1382.00	605.67	0.04	0.40	29.00	1.00	0.00	433.00	455.86	1924239.00	0.53	1531.74	1541.00
21	7	2	6556.00	25825.00	194.15	0	Spot (Block21, Row2, Column7)	1728.82	1723.50	188.54	0.00	0.11	1387.00	1425.17	1387.00	287.99	0.01	0.20	59.00	13.00	0.00	336.50	341.82	1842925.00	1.05	1504.06	1479.00
21	8	2	6868.00	25825.00	229.35	0	Spot (Block21, Row2, Column8)	1544.18	1538.00	96.71	0.00	0.06	1404.00	1469.99	1404.00	422.69	0.02	0.29	0.00	0.00	0.00	134.00	140.18	2336346.00	0.18	1459.15	1461.00
21	1	3	4752.00	26113.00	137.80	0	Spot (Block21, Row3, Column1)	4963.05	4792.50	1249.59	0.02	0.25	1404.00	1419.35	1404.00	103.96	0.00	0.07	100.00	100.00	0.00	3388.50	3559.05	2551008.00	34.09	2482.86	2331.50
21	2	3	5051.00	26118.00	208.85	0	Spot (Block21, Row3, Column2)	1661.59	1654.00	148.27	0.00	0.09	1376.00	1490.34	1376.00	551.63	0.03	0.37	5.00	0.00	0.00	278.00	285.59	2070345.00	0.31	1461.45	1461.50
21	3	3	5346.00	26111.00	166.45	0	Spot (Block21, Row3, Column3)	3084.62	2917.00	1067.10	0.02	0.35	1399.00	1437.94	1399.00	190.51	0.01	0.13	100.00	92.00	0.00	1518.00	1685.62	2362821.00	8.64	1959.67	1689.00
21	4	3	5650.00	26119.00	142.75	0	Spot (Block21, Row3, Column4)	5735.08	5764.00	1812.91	0.00	0.32	1426.00	1457.42	1426.00	171.96	0.01	0.12	100.00	100.00	0.00	4338.00	4309.08	3200175.00	24.88	2416.80	2308.00
21	5	3	5947.00	26133.00	156.65	0	Spot (Block21, Row3, Column5)	3211.70	2903.00	1771.16	0.04	0.55	1418.50	1600.77	1418.50	681.67	0.05	0.43	87.00	55.00	0.00	1484.50	1793.20	2177533.00	2.36	1890.84	1820.50
21	6	3	6252.00	26120.00	241.35	0	Spot (Block21, Row3, Column6)	55535.48	63841.00	13368.52	0.06	0.24	1496.00	1871.14	1496.00	1076.47	0.10	0.58	100.00	100.00	49.02	62345.00	54039.48	93355952.00	49.85	13437.56	12896.00
21	7	3	6582.00	26131.00	206.35	0	Spot (Block21, Row3, Column7)	1794.44	1752.00	246.21	0.01	0.14	1434.00	1677.25	1434.00	873.28	0.07	0.52	1.00	0.00	0.00	318.00	360.44	2169479.00	0.13	1551.25	1528.00
21	8	3	6852.00	26127.00	171.90	0	Spot (Block21, Row3, Column8)	61746.58	65535.00	10014.49	0.03	0.16	1447.00	1609.29	1447.00	682.07	0.05	0.42	100.00	100.00	83.72	64088.00	60299.58	50447468.00	88.17	15166.66	14414.00
21	1	4	4751.00	26412.00	141.45	0	Spot (Block21, Row4, Column1)	5821.59	5714.00	1858.74	0.01	0.32	1452.00	1570.41	1452.00	539.79	0.03	0.34	100.00	99.00	0.00	4262.00	4369.59	3161122.00	7.88	2585.02	2429.00
21	2	4	5049.00	26415.00	172.00	0	Spot (Block21, Row4, Column2)	31848.98	28345.00	17037.66	0.05	0.53	1436.00	1736.38	1436.00	894.50	0.08	0.52	100.00	100.00	2.55	26909.00	30412.98	26275432.00	33.66	6935.60	6870.50
21	3	4	5350.00	26418.00	138.95	0	Spot (Block21, Row4, Column3)	29383.65	29370.00	10713.47	0.00	0.36	1436.00	1682.39	1436.00	842.68	0.07	0.50	100.00	100.00	0.00	27934.00	27947.65	15308884.00	32.87	7444.09	6668.00
21	4	4	5639.00	26420.00	191.45	0	Spot (Block21, Row4, Column4)	1706.74	1694.00	141.00	0.00	0.08	1419.00	1464.72	1419.00	216.33	0.01	0.15	60.00	18.00	0.00	275.00	287.74	1771594.00	1.12	1520.55	1508.50
21	5	4	5946.00	26419.00	157.05	0	Spot (Block21, Row4, Column5)	2354.67	2195.00	718.62	0.03	0.31	1408.00	1485.54	1408.00	292.14	0.02	0.20	93.00	66.00	0.00	787.00	946.67	1596469.00	2.98	1705.87	1658.00
21	6	4	6248.00	26422.00	177.15	0	Spot (Block21, Row4, Column6)	24497.78	24571.00	9206.17	0.00	0.38	1470.00	1668.92	1470.00	740.63	0.06	0.44	100.00	100.00	0.00	23101.00	23027.78	21484552.00	30.82	6625.94	5999.00
21	7	4	6549.00	26420.00	169.10	0	Spot (Block21, Row4, Column7)	2215.40	2199.00	406.99	0.00	0.18	1477.00	1677.31	1477.00	791.09	0.06	0.47	43.00	1.00	0.00	722.00	738.40	1756815.00	0.68	1632.70	1624.00
21	8	4	6851.00	26433.00	166.15	0	Spot (Block21, Row4, Column8)	2356.60	2367.00	426.37	0.00	0.18	1463.00	1542.78	1463.00	473.85	0.02	0.31	79.00	46.00	0.00	904.00	893.60	1798087.00	1.72	1711.30	1710.00
21	1	5	4748.00	26713.00	141.25	0	Spot (Block21, Row5, Column1)	13991.31	13313.50	5473.16	0.02	0.39	1526.00	1733.84	1526.00	761.08	0.06	0.44	100.00	100.00	0.00	11787.50	12465.31	7555309.00	16.11	4365.15	4187.00
21	2	5	5046.00	26714.00	169.25	0	Spot (Block21, Row5, Column2)	62544.11	65535.00	8554.83	0.02	0.14	1521.00	2000.07	1521.00	1177.55	0.12	0.59	100.00	100.00	86.15	64014.00	61023.11	49660524.00	51.42	15634.79	14611.00
21	3	5	5347.00	26716.00	163.85	0	Spot (Block21, Row5, Column3)	56742.39	65535.00	14252.98	0.06	0.25	1469.00	1799.37	1469.00	990.54	0.09	0.55	100.00	100.00	62.60	64066.00	55273.39	41876268.00	55.47	11869.80	11078.00
21	4	5	5629.00	26723.00	131.40	0	Spot (Block21, Row5, Column4)	5488.34	3218.00	9046.77	0.23	1.65	1421.00	1581.61	1421.00	674.16	0.05	0.43	98.00	66.00	1.08	1797.00	4067.34	2530126.00	5.79	2542.99	2194.00
21	5	5	5950.00	26721.00	141.10	0	Spot (Block21, Row5, Column5)	25614.39	25086.00	10417.59	0.01	0.41	1403.00	1461.41	1403.00	241.57	0.02	0.17	100.00	100.00	0.00	23683.00	24211.39	13806154.00	99.98	6205.22	5620.50
21	6	5	6250.00	26720.00	236.00	0	Spot (Block21, Row5, Column6)	2035.55	1895.50	405.47	0.03	0.20	1475.00	1660.78	1475.00	773.51	0.05	0.47	31.00	1.00	0.00	420.50	560.55	3265017.00	0.48	1650.95	1603.00
21	7	5	6548.00	26724.00	226.15	0	Spot (Block21, Row5, Column7)	46607.30	46696.00	18518.59	0.00	0.40	1514.00	1841.32	1514.00	1083.77	0.09	0.59	100.00	100.00	42.77	45182.00	45093.30	68326920.00	41.31	13272.25	13260.00
21	8	5	6852.00	26725.00	147.90	0	Spot (Block21, Row5, Column8)	3032.53	2947.00	638.72	0.01	0.21	1461.00	1562.50	1461.00	648.40	0.03	0.41	96.00	63.00	0.00	1486.00	1571.53	1801323.00	2.27	1892.76	1892.50
21	1	6	4746.00	27015.00	242.70	0	Spot (Block21, Row6, Column1)	50576.73	49310.00	14471.79	0.01	0.29	1688.00	2122.89	1688.00	1229.21	0.10	0.58	100.00	100.00	40.23	47622.00	48888.73	86234032.00	39.42	14030.23	13704.00
21	2	6	5048.00	27016.00	234.30	0	Spot (Block21, Row6, Column2)	44365.34	39698.00	17360.20	0.05	0.39	1509.00	1963.20	1509.00	1215.84	0.11	0.62	100.00	100.00	30.53	38189.00	42856.34	70186448.00	34.87	12622.50	12553.50
21	3	6	5337.00	27016.00	142.75	0	Spot (Block21, Row6, Column3)	7431.05	7317.00	2655.13	0.01	0.36	1461.00	1685.54	1461.00	853.51	0.06	0.51	100.00	99.00	0.00	5856.00	5970.05	4079649.00	6.73	2921.16	2761.00
21	4	6	5647.00	27023.00	162.85	0	Spot (Block21, Row6, Column4)	2087.28	2031.50	341.82	0.01	0.16	1422.00	1448.66	1422.00	153.93	0.01	0.11	99.00	81.00	0.00	609.50	665.28	1523715.00	4.15	1637.42	1618.00
21	5	6	5948.00	27017.00	137.55	0	Spot (Block21, Row6, Column5)	10552.83	10687.50	3812.37	0.01	0.36	1403.00	1465.87	1403.00	348.47	0.02	0.24	100.00	100.00	0.00	9284.50	9149.83	5403047.00	26.08	3592.41	3181.50
21	6	6	6252.00	27014.00	211.20	0	Spot (Block21, Row6, Column6)	1794.72	1788.00	171.61	0.00	0.10	1477.00	1678.93	1477.00	948.67	0.06	0.57	0.00	0.00	0.00	311.00	317.72	2275710.00	0.12	1624.63	1590.00
21	7	6	6549.00	27024.00	148.90	0	Spot (Block21, Row6, Column7)	3346.39	3314.00	732.26	0.00	0.22	1498.00	1656.05	1498.00	791.42	0.04	0.48	96.00	59.00	0.00	1816.00	1848.39	2011183.00	2.14	2037.12	1978.50
21	8	6	6856.00	27038.00	153.90	0	Spot (Block21, Row6, Column8)	2327.71	2292.00	361.21	0.01	0.16	1493.00	1528.68	1493.00	224.80	0.01	0.15	98.00	83.00	0.00	799.00	834.71	1510681.00	3.55	1687.07	1695.50
21	1	7	4744.00	27315.00	165.35	0	Spot (Block21, Row7, Column1)	39748.46	37933.50	19570.11	0.02	0.49	1511.00	1932.42	1511.00	1353.40	0.11	0.70	100.00	100.00	19.36	36422.50	38237.46	29970496.00	27.94	7919.04	7675.00
21	2	7	5046.00	27306.00	233.05	0	Spot (Block21, Row7, Column2)	1660.12	1660.00	137.21	0.00	0.08	1456.00	1943.79	1456.00	2710.52	0.13	1.39	0.00	0.00	0.00	204.00	204.12	2586471.00	-0.10	1505.12	1485.00
21	3	7	5337.00	27333.00	235.50	0	Spot (Block21, Row7, Column3)	1640.35	1609.00	269.64	0.01	0.16	1448.00	1478.04	1448.00	143.11	0.01	0.10	56.00	21.00	0.00	161.00	192.35	2631117.00	1.13	1478.79	1462.50
21	4	7	5629.00	27321.00	219.85	0	Spot (Block21, Row7, Column4)	1866.02	1878.00	171.80	0.00	0.09	1463.00	1533.98	1463.00	384.93	0.02	0.25	56.00	1.00	0.00	415.00	403.02	2584441.00	0.86	1611.30	1602.00
21	5	7	5937.00	27319.00	279.65	0	Spot (Block21, Row7, Column5)	1807.41	1751.50	385.72	0.01	0.21	1451.00	1717.65	1451.00	947.10	0.07	0.55	7.00	0.00	0.00	300.50	356.41	4142577.00	0.09	1580.07	1422.50
21	6	7	6244.00	27324.00	223.30	0	Spot (Block21, Row7, Column6)	46867.43	49742.00	18029.10	0.03	0.38	1602.00	2203.65	1602.00	1521.51	0.14	0.69	100.00	100.00	37.31	48140.00	45265.43	67208440.00	29.35	13159.00	13255.00
21	7	7	6522.00	27329.00	225.55	0	Spot (Block21, Row7, Column7)	2481.27	2076.00	1661.80	0.08	0.67	1558.00	1805.05	1558.00	948.47	0.06	0.53	32.00	7.00	0.00	518.00	923.27	3625139.00	0.71	1938.29	1610.00
21	8	7	6848.00	27325.00	180.35	0	Spot (Block21, Row7, Column8)	40959.01	42305.00	12963.00	0.01	0.32	1538.00	1663.52	1538.00	489.93	0.03	0.29	100.00	100.00	3.07	40767.00	39421.01	37313664.00	80.21	9891.40	8864.00
21	1	8	4736.00	27621.00	149.80	0	Spot (Block21, Row8, Column1)	2767.14	2509.00	876.54	0.04	0.32	1423.00	1609.34	1423.00	1569.69	0.05	0.98	24.00	5.00	0.00	1086.00	1344.14	1701788.00	0.74	1822.57	1814.00
21	2	8	5046.00	27651.00	185.00	0	Spot (Block21, Row8, Column2)	1914.50	1891.00	577.13	0.01	0.30	1409.00	1570.41	1409.00	2242.73	0.05	1.43	1.00	0.00	0.00	482.00	505.50	1836010.00	0.15	1687.37	1612.00
21	3	8	5360.00	27605.00	156.75	0	Spot (Block21, Row8, Column3)	2923.15	2325.00	3588.82	0.10	1.23	1436.00	1541.98	1436.00	405.64	0.03	0.26	86.00	57.00	0.00	889.00	1487.15	1973123.00	3.40	1958.77	1800.00
21	4	8	5645.00	27624.00	167.00	0	Spot (Block21, Row8, Column4)	64070.01	65535.00	5289.57	0.01	0.08	1492.00	1615.39	1492.00	507.49	0.03	0.31	100.00	100.00	90.67	64043.00	62578.01	49462544.00	123.07	17960.71	16782.00
21	5	8	5926.00	27612.00	276.50	0	Spot (Block21, Row8, Column5)	1847.26	1750.00	368.24	0.02	0.20	1457.00	1762.81	1457.00	986.33	0.08	0.56	7.00	0.00	0.00	293.00	390.26	4117542.00	0.09	1576.58	1485.00
21	6	8	6246.00	27622.00	237.20	0	Spot (Block21, Row8, Column6)	52827.39	62765.00	15531.09	0.07	0.29	1685.00	2182.85	1685.00	1358.38	0.11	0.62	100.00	100.00	48.92	61080.00	51142.39	85633992.00	37.28	13194.54	13023.50
21	7	8	6549.00	27622.00	180.15	0	Spot (Block21, Row8, Column7)	3279.02	3279.50	901.91	0.00	0.28	1552.00	1838.76	1552.00	880.42	0.07	0.48	78.00	49.00	0.00	1727.50	1727.02	2983910.00	1.64	2065.15	1992.00
21	8	8	6829.00	27627.00	164.10	0	Spot (Block21, Row8, Column8)	62813.08	65535.00	8577.18	0.02	0.14	1566.00	1770.41	1566.00	631.16	0.05	0.36	100.00	100.00	87.57	63969.00	61247.08	46984644.00	96.71	16188.29	14437.00
22	1	1	9255.00	25539.00	161.50	0	Spot (Block22, Row1, Column1)	62320.27	65535.00	8028.55	0.02	0.13	2315.50	2520.13	2315.50	785.82	0.04	0.31	100.00	100.00	77.42	63219.50	60004.77	44995668.00	76.10	16797.69	15470.00
22	2	1	9550.00	25545.00	175.75	0	Spot (Block22, Row1, Column2)	62007.15	65535.00	9581.89	0.02	0.15	2207.00	2545.94	2207.00	1257.15	0.06	0.49	100.00	100.00	85.12	63328.00	59800.15	53760760.00	47.30	15925.12	14405.50
22	3	1	9856.00	25547.00	152.30	0	Spot (Block22, Row1, Column3)	50612.66	64446.00	18139.37	0.10	0.36	2121.00	2386.79	2121.00	1076.96	0.05	0.45	100.00	100.00	48.90	62325.00	48491.66	32189884.00	44.78	11884.09	11011.50
22	4	1	10148.00	25546.00	165.20	0	Spot (Block22, Row1, Column4)	63557.60	65535.00	6858.15	0.01	0.11	2159.00	2429.59	2159.00	944.08	0.05	0.39	100.00	100.00	89.43	63376.00	61398.60	48113580.00	64.75	17368.66	16548.50
22	5	1	10454.00	25550.00	161.60	0	Spot (Block22, Row1, Column5)	56716.88	65535.00	14839.74	0.06	0.26	2119.00	2289.48	2119.00	634.08	0.03	0.28	100.00	100.00	66.48	63416.00	54597.88	41120104.00	85.84	12747.24	10422.00
22	6	1	10746.00	25552.00	158.45	0	Spot (Block22, Row1, Column6)	63765.45	65535.00	6285.72	0.01	0.10	2136.00	2309.76	2136.00	646.35	0.03	0.28	100.00	100.00	90.26	63399.00	61629.45	44508704.00	95.08	18608.02	16433.00
22	7	1	11045.00	25552.00	171.70	0	Spot (Block22, Row1, Column7)	64351.71	65535.00	5061.04	0.01	0.08	2130.00	2285.65	2130.00	600.72	0.03	0.26	100.00	100.00	92.25	63405.00	62221.71	53155072.00	103.32	18615.85	16307.00
22	8	1	11363.00	25551.00	171.95	0	Spot (Block22, Row1, Column8)	3899.45	3776.00	842.67	0.01	0.22	2081.00	2138.11	2081.00	341.29	0.01	0.16	99.00	96.00	0.00	1695.00	1818.45	3193651.00	5.16	2579.65	2572.00
22	1	2	9259.00	25845.00	190.70	0	Spot (Block22, Row2, Column1)	2647.16	2600.50	268.61	0.01	0.10	2170.00	2318.57	2170.00	708.26	0.03	0.31	17.00	0.00	0.00	430.50	477.16	2710692.00	0.46	2337.58	2330.00
22	2	2	9548.00	25844.00	141.80	0	Spot (Block22, Row2, Column2)	59274.93	65535.00	12674.71	0.04	0.21	2113.00	2346.56	2113.00	891.92	0.05	0.38	100.00	100.00	74.59	63422.00	57161.93	32423624.00	63.83	15028.85	14265.50
22	3	2	9853.00	25842.00	147.40	0	Spot (Block22, Row2, Column3)	8984.06	8020.00	3767.21	0.05	0.42	2119.00	2366.67	2119.00	946.07	0.05	0.40	100.00	97.00	0.00	5901.00	6865.06	5354502.00	6.99	3550.12	3454.00
22	4	2	10158.00	25848.00	188.05	0	Spot (Block22, Row2, Column4)	49564.37	61975.00	19102.83	0.10	0.39	2225.00	2594.44	2225.00	1216.31	0.07	0.47	100.00	100.00	45.74	59750.00	47339.37	49416128.00	38.62	12547.79	12330.00
22	5	2	10459.00	25855.00	193.85	0	Spot (Block22, Row2, Column5)	37577.15	37305.00	12691.52	0.00	0.34	2199.00	2575.93	2199.00	1256.68	0.07	0.49	100.00	100.00	1.79	35106.00	35378.15	39982092.00	27.85	9541.60	8779.00
22	6	2	10746.00	25853.00	148.90	0	Spot (Block22, Row2, Column6)	35048.54	32935.00	18621.03	0.03	0.53	2200.00	2621.65	2200.00	1410.61	0.08	0.54	100.00	100.00	9.85	30735.00	32848.54	21344620.00	22.99	8070.67	7397.00
22	7	2	11049.00	25855.00	151.90	0	Spot (Block22, Row2, Column7)	44753.66	46947.00	19354.25	0.02	0.43	2173.00	2441.44	2173.00	1075.98	0.05	0.44	100.00	100.00	33.12	44774.00	42580.66	28239728.00	39.32	10056.10	8716.00
22	8	2	11358.00	25851.00	174.45	0	Spot (Block22, Row2, Column8)	2629.16	2600.00	327.83	0.00	0.12	2080.00	2177.07	2080.00	503.95	0.02	0.23	52.00	11.00	0.00	520.00	549.16	2234785.00	0.90	2301.16	2277.00
22	1	3	9255.00	26141.00	157.90	0	Spot (Block22, Row3, Column1)	59822.30	65535.00	11316.66	0.04	0.19	2140.00	2239.59	2140.00	507.08	0.02	0.23	100.00	100.00	73.10	63395.00	57682.30	40918824.00	113.56	15666.19	13997.50
22	2	3	9553.00	26140.00	146.60	0	Spot (Block22, Row3, Column2)	13697.90	12590.00	5612.44	0.04	0.41	2191.00	2427.99	2191.00	973.44	0.04	0.40	100.00	100.00	0.00	10399.00	11506.90	7999574.00	11.58	4634.07	4373.00
22	3	3	9839.00	26139.00	146.35	0	Spot (Block22, Row3, Column3)	51883.98	60197.00	15738.35	0.06	0.30	2206.00	2337.58	2206.00	574.17	0.03	0.25	100.00	100.00	43.17	57991.00	49677.98	30404216.00	86.29	13196.44	11501.00
22	4	3	10154.00	26150.00	162.15	0	Spot (Block22, Row3, Column4)	63668.42	65535.00	6788.54	0.01	0.11	2215.00	2445.02	2215.00	929.62	0.04	0.38	100.00	100.00	90.42	63320.00	61453.42	46542068.00	65.86	17119.75	14755.00
22	5	3	10457.00	26144.00	146.20	0	Spot (Block22, Row3, Column5)	35893.30	34660.50	19310.25	0.02	0.54	2209.00	2727.47	2209.00	1719.95	0.09	0.63	100.00	100.00	15.46	32451.50	33684.30	20889960.00	19.28	8433.01	6552.00
22	6	3	10753.00	26150.00	246.45	0	Spot (Block22, Row3, Column6)	58049.69	65535.00	14912.46	0.05	0.26	2415.00	3445.49	2415.00	2465.21	0.15	0.72	100.00	100.00	75.26	63120.00	55634.69	102052648.00	22.15	13723.78	13625.00
22	7	3	11058.00	26152.00	155.40	0	Spot (Block22, Row3, Column7)	57960.39	65535.00	13139.41	0.05	0.23	2292.00	2775.67	2292.00	1658.35	0.08	0.60	100.00	100.00	67.82	63243.00	55668.39	38370108.00	33.28	14928.79	12621.00
22	8	3	11350.00	26156.00	174.40	0	Spot (Block22, Row3, Column8)	61499.24	65535.00	10136.41	0.03	0.16	2185.00	2356.92	2185.00	726.16	0.03	0.31	100.00	100.00	82.86	63350.00	59314.24	52397892.00	81.44	15659.71	14781.50
22	1	4	9251.00	26444.00	161.15	0	Spot (Block22, Row4, Column1)	64032.33	65535.00	6097.08	0.01	0.10	2208.00	2464.65	2208.00	993.51	0.05	0.40	100.00	100.00	91.49	63327.00	61824.33	45911624.00	61.97	19114.99	16249.00
22	2	4	9549.00	26445.00	189.75	0	Spot (Block22, Row4, Column2)	46328.09	54978.00	20502.47	0.07	0.44	2270.00	2669.09	2270.00	1297.62	0.07	0.49	100.00	100.00	39.59	52708.00	44058.09	46930756.00	33.65	12133.03	11977.00
22	3	4	9849.00	26445.00	172.45	0	Spot (Block22, Row4, Column3)	64284.56	65535.00	5118.14	0.01	0.08	2225.00	2547.97	2225.00	1191.86	0.06	0.47	100.00	100.00	91.58	63310.00	62059.56	53421032.00	51.80	18266.48	15016.00
22	4	4	10143.00	26448.00	151.00	0	Spot (Block22, Row4, Column4)	7747.89	7468.50	2732.75	0.02	0.35	2122.00	2251.01	2122.00	558.30	0.03	0.25	100.00	99.00	0.00	5346.50	5625.89	4850179.00	9.85	3426.74	3321.00
22	5	4	10431.00	26436.00	138.85	0	Spot (Block22, Row4, Column5)	20723.93	14636.00	17649.34	0.15	0.85	2161.00	2350.08	2161.00	800.08	0.04	0.34	100.00	99.00	8.60	12475.00	18562.93	10838613.00	22.96	8244.22	5704.50
22	6	4	10756.00	26450.00	194.85	0	Spot (Block22, Row4, Column6)	49728.46	53927.00	15538.04	0.04	0.31	2362.00	2849.62	2362.00	1436.53	0.08	0.50	100.00	100.00	30.26	51565.00	47366.46	53408692.00	32.63	11802.59	11106.50
22	7	4	11045.00	26455.00	154.55	0	Spot (Block22, Row4, Column7)	47207.48	59221.00	20665.27	0.10	0.44	2415.00	2955.07	2415.00	1526.95	0.09	0.52	100.00	100.00	45.99	56806.00	44792.48	31204364.00	28.98	9922.01	8976.50
22	8	4	11347.00	26459.00	152.40	0	Spot (Block22, Row4, Column8)	31008.54	30079.50	15777.54	0.01	0.51	2283.00	2536.33	2283.00	884.40	0.05	0.35	100.00	100.00	2.84	27796.50	28725.54	19659432.00	32.19	7729.25	6918.00
22	1	5	9252.00	26747.00	167.60	0	Spot (Block22, Row5, Column1)	62791.59	65535.00	9261.15	0.02	0.15	2280.50	2833.92	2280.50	2277.70	0.09	0.80	100.00	100.00	88.78	63254.50	60511.09	49229104.00	26.32	17699.77	13557.00
22	2	5	9549.00	26742.00	173.85	0	Spot (Block22, Row5, Column2)	62076.17	65535.00	9427.29	0.02	0.15	2405.00	3006.99	2405.00	1653.50	0.10	0.55	100.00	100.00	84.32	63130.00	59671.17	52268676.00	35.72	16084.62	15381.00
22	3	5	9849.00	26743.00	184.45	0	Spot (Block22, Row5, Column3)	56168.45	65535.00	16405.06	0.07	0.29	2362.00	2807.69	2362.00	1395.95	0.08	0.50	100.00	100.00	70.32	63173.00	53806.45	53753772.00	38.23	13503.97	13567.50
22	4	5	10147.00	26749.00	156.85	0	Spot (Block22, Row5, Column4)	61399.68	65535.00	8683.47	0.03	0.14	2243.00	2485.61	2243.00	960.12	0.04	0.39	100.00	100.00	76.14	63292.00	59156.68	41690764.00	61.36	16167.42	14920.00
22	5	5	10449.00	26749.00	171.80	0	Spot (Block22, Row5, Column5)	64267.50	65535.00	5428.71	0.01	0.08	2214.00	2380.58	2214.00	708.04	0.03	0.30	100.00	100.00	91.47	63321.00	62053.50	52764164.00	87.41	18979.23	15144.00
22	6	5	10750.00	26749.00	152.25	0	Spot (Block22, Row5, Column6)	36045.12	33806.00	18767.46	0.03	0.52	2286.50	2668.90	2286.50	1229.14	0.07	0.46	100.00	100.00	8.95	31519.50	33758.62	22960796.00	27.15	8037.09	7552.00
22	7	5	11053.00	26750.00	237.85	0	Spot (Block22, Row5, Column7)	58961.33	65535.00	13626.46	0.05	0.23	2552.00	3357.50	2552.00	1967.52	0.12	0.59	100.00	100.00	75.86	62983.00	56409.33	95990256.00	28.26	14565.90	14207.00
22	8	5	11347.00	26752.00	160.25	0	Spot (Block22, Row5, Column8)	58318.75	65535.00	12963.19	0.05	0.22	2279.00	2707.68	2279.00	1460.08	0.07	0.54	100.00	100.00	69.69	63256.00	56039.75	41756608.00	38.09	14620.26	12430.00
22	1	6	9246.00	27039.00	242.55	0	Spot (Block22, Row6, Column1)	59008.19	65535.00	13315.93	0.05	0.23	2400.00	3290.47	2400.00	2695.96	0.14	0.82	100.00	100.00	74.12	63135.00	56608.19	100079144.00	20.67	14416.43	13607.00
22	2	6	9547.00	27044.00	249.60	0	Spot (Block22, Row6, Column2)	59103.41	65535.00	13340.38	0.04	0.23	2396.00	3005.05	2396.00	1657.70	0.10	0.55	100.00	100.00	75.69	63139.00	56707.41	106742120.00	33.84	14873.95	14843.50
22	3	6	9838.00	27042.00	164.75	0	Spot (Block22, Row6, Column3)	64393.39	65535.00	5052.49	0.01	0.08	2292.00	2651.11	2292.00	1277.81	0.06	0.48	100.00	100.00	93.05	63243.00	62101.39	48166736.00	48.32	21502.79	18944.00
22	4	6	10148.00	27043.00	149.50	0	Spot (Block22, Row6, Column4)	37696.22	35754.00	18904.43	0.02	0.50	2228.00	2376.07	2228.00	580.79	0.03	0.24	100.00	100.00	12.72	33526.00	35468.22	23107860.00	60.81	9144.70	7842.50
22	5	6	10446.00	27046.00	170.70	0	Spot (Block22, Row6, Column5)	64591.11	65535.00	4185.49	0.01	0.06	2297.00	2598.97	2297.00	1063.75	0.05	0.41	100.00	100.00	91.65	63238.00	62294.11	52577712.00	58.28	19259.25	16587.00
22	6	6	10751.00	27049.00	153.25	0	Spot (Block22, Row6, Column6)	22855.21	18887.00	15649.01	0.08	0.68	2322.00	2699.84	2322.00	1265.29	0.07	0.47	100.00	99.00	0.46	16565.00	20533.21	14787319.00	15.93	5666.94	4947.50
22	7	6	11046.00	27050.00	162.70	0	Spot (Block22, Row6, Column7)	63236.36	65535.00	6403.40	0.02	0.10	2413.00	2814.20	2413.00	1504.84	0.07	0.53	100.00	100.00	82.67	63122.00	60823.36	46352700.00	40.15	17395.30	15356.00
22	8	6	11352.00	27058.00	162.65	0	Spot (Block22, Row6, Column8)	63312.93	65535.00	6537.87	0.01	0.10	2289.00	2464.76	2289.00	703.37	0.03	0.29	100.00	100.00	83.56	63246.00	61023.93	46218888.00	86.51	18559.86	16312.00
22	1	7	9244.00	27340.00	187.80	0	Spot (Block22, Row7, Column1)	48852.66	63490.00	20284.42	0.11	0.42	2193.50	2676.66	2193.50	1480.46	0.09	0.55	100.00	100.00	48.34	61296.50	46659.16	48413464.00	31.19	12357.05	12375.50
22	2	7	9547.00	27345.00	151.50	0	Spot (Block22, Row7, Column2)	10739.73	8937.00	6021.79	0.08	0.56	2273.00	2566.32	2273.00	1122.49	0.05	0.44	99.00	85.00	0.00	6664.00	8466.73	6776767.00	7.28	3717.90	3513.00
22	3	7	9850.00	27336.00	189.95	0	Spot (Block22, Row7, Column3)	2936.47	2876.00	434.68	0.01	0.15	2206.00	2322.69	2206.00	537.80	0.02	0.23	61.00	22.00	0.00	670.00	730.47	2980521.00	1.14	2457.76	2445.50
22	4	7	10147.00	27344.00	155.80	0	Spot (Block22, Row7, Column4)	7072.86	6282.00	3037.46	0.05	0.43	2228.00	2449.78	2228.00	938.53	0.04	0.38	98.00	81.00	0.00	4054.00	4844.86	4724670.00	4.93	3260.57	3172.50
22	5	7	10445.00	27346.00	189.80	0	Spot (Block22, Row7, Column5)	45321.47	51002.00	20223.49	0.05	0.45	2406.00	3095.34	2406.00	1922.00	0.11	0.62	100.00	100.00	37.28	48596.00	42915.47	45956352.00	21.97	11513.29	11462.00
22	6	7	10744.00	27350.00	247.65	0	Spot (Block22, Row7, Column6)	56780.60	65535.00	15688.50	0.06	0.28	2714.00	4056.00	2714.00	3762.22	0.17	0.93	100.00	100.00	70.60	62821.00	54066.60	100616472.00	14.01	14170.12	13817.00
22	7	7	11028.00	27351.00	168.40	0	Spot (Block22, Row7, Column7)	61331.52	65535.00	11998.25	0.03	0.20	2536.00	3341.53	2536.00	3137.36	0.12	0.94	100.00	99.00	85.50	62999.00	58795.52	48636384.00	18.48	18054.61	13699.00
22	8	7	11349.00	27354.00	194.70	0	Spot (Block22, Row7, Column8)	62538.06	65535.00	7553.05	0.02	0.12	2353.00	2623.47	2353.00	939.50	0.05	0.36	100.00	100.00	78.29	63182.00	60185.06	67104108.00	63.77	17271.59	15906.00
22	1	8	9251.00	27634.00	174.75	0	Spot (Block22, Row8, Column1)	3500.06	3201.00	1316.32	0.04	0.38	2058.00	2240.43	2058.00	880.89	0.04	0.39	65.00	23.00	0.00	1143.00	1442.06	2985547.00	1.43	2483.94	2460.00
22	2	8	9545.00	27642.00	148.20	0	Spot (Block22, Row8, Column2)	36318.77	33458.50	18536.96	0.04	0.51	2124.00	2212.71	2124.00	442.03	0.02	0.20	100.00	100.00	9.53	31334.50	34194.77	21718680.00	77.16	8896.57	7923.50
22	3	8	9836.00	27642.00	153.50	0	Spot (Block22, Row8, Column3)	45640.37	55265.00	21400.73	0.08	0.47	2164.00	2287.13	2164.00	562.40	0.02	0.25	100.00	100.00	43.55	53101.00	43476.37	29346948.00	77.09	10138.14	9257.50
22	4	8	10144.00	27649.00	172.10	0	Spot (Block22, Row8, Column4)	63346.06	65535.00	7442.35	0.01	0.12	2179.00	2314.60	2179.00	630.23	0.03	0.27	100.00	100.00	89.63	63356.00	61167.06	52514432.00	96.84	17351.28	15202.50
22	5	8	10432.00	27637.00	163.25	0	Spot (Block22, Row8, Column5)	6132.20	5719.00	2166.04	0.03	0.35	2219.00	2698.12	2219.00	1512.94	0.08	0.56	86.00	56.00	0.00	3500.00	3913.20	4488768.00	2.27	3241.34	3152.50
22	6	8	10743.00	27649.00	246.65	0	Spot (Block22, Row8, Column6)	55798.83	65535.00	16478.90	0.07	0.30	2558.00	3293.44	2558.00	2022.53	0.11	0.61	100.00	100.00	68.43	62977.00	53240.83	98095528.00	25.96	13920.85	13712.00
22	7	8	11045.00	27655.00	152.90	0	Spot (Block22, Row8, Column7)	57438.64	65535.00	13109.48	0.06	0.23	2396.00	2852.15	2396.00	1451.47	0.08	0.51	100.00	100.00	65.48	63139.00	55042.64	37105668.00	37.61	13755.93	12475.00
22	8	8	11329.00	27651.00	165.35	0	Spot (Block22, Row8, Column8)	63136.51	65535.00	8439.97	0.02	0.13	2326.00	2558.42	2326.00	846.18	0.04	0.33	100.00	100.00	89.76	63209.00	60810.51	48110500.00	71.59	18350.09	15415.00
23	1	1	13756.00	25563.00	163.45	0	Spot (Block23, Row1, Column1)	62499.27	65535.00	7932.82	0.02	0.13	1774.00	1942.89	1774.00	601.40	0.04	0.31	100.00	100.00	78.35	63761.00	60725.27	46187412.00	100.69	16996.14	15576.50
23	2	1	14049.00	25571.00	154.40	0	Spot (Block23, Row1, Column2)	43794.13	45107.00	18834.93	0.01	0.43	1694.00	1800.04	1694.00	487.84	0.03	0.27	100.00	100.00	28.44	43413.00	42100.13	28641544.00	86.08	9255.60	8666.00
23	3	1	14359.00	25573.00	150.50	0	Spot (Block23, Row1, Column3)	20921.41	18261.00	12520.76	0.06	0.60	1620.00	1687.51	1620.00	289.27	0.02	0.17	100.00	100.00	0.00	16641.00	19301.41	12929429.00	66.49	5163.89	4818.00
23	4	1	14647.00	25573.00	153.20	0	Spot (Block23, Row1, Column4)	32309.88	30555.00	16884.62	0.02	0.52	1638.00	1741.99	1638.00	402.74	0.03	0.23	100.00	100.00	3.12	28917.00	30671.88	20742968.00	75.90	7433.69	7025.00
23	5	1	14953.00	25573.00	155.70	0	Spot (Block23, Row1, Column5)	40721.42	44947.00	23108.41	0.04	0.57	1618.00	1710.50	1618.00	345.37	0.02	0.20	100.00	100.00	34.33	43329.00	39103.42	27161344.00	112.95	8101.14	7671.50
23	6	1	15249.00	25577.00	152.80	0	Spot (Block23, Row1, Column6)	50710.43	60913.00	16921.18	0.08	0.33	1628.00	1724.89	1628.00	378.33	0.03	0.22	100.00	100.00	46.72	59285.00	49082.43	32454916.00	129.48	11822.60	10299.00
23	7	1	15545.00	25580.00	159.30	0	Spot (Block23, Row1, Column7)	61619.41	65535.00	8487.03	0.03	0.14	1679.00	1774.86	1679.00	442.74	0.02	0.25	100.00	100.00	75.54	63856.00	59940.41	43072372.00	135.17	16679.46	14375.00
23	8	1	15856.00	25579.00	157.20	0	Spot (Block23, Row1, Column8)	16163.62	15408.00	6362.10	0.02	0.39	1665.00	1724.00	1665.00	349.34	0.02	0.20	100.00	100.00	0.00	13743.00	14498.62	10991260.00	41.33	5147.57	5009.50
23	1	2	13762.00	25877.00	196.50	0	Spot (Block23, Row2, Column1)	1861.11	1830.00	165.09	0.01	0.09	1658.50	1743.29	1658.50	426.18	0.02	0.24	11.00	0.00	0.00	171.50	202.61	2039781.00	0.28	1739.95	1705.00
23	2	2	14052.00	25869.00	136.35	0	Spot (Block23, Row2, Column2)	33301.51	33133.00	12324.33	0.00	0.37	1617.00	1711.91	1617.00	420.10	0.02	0.25	100.00	100.00	0.00	31516.00	31684.51	16783960.00	75.20	8145.03	7840.00
23	3	2	14361.00	25873.00	161.75	0	Spot (Block23, Row2, Column3)	2714.53	2639.00	603.98	0.01	0.22	1612.00	1704.40	1612.00	409.83	0.02	0.24	85.00	60.00	0.00	1027.00	1102.53	1957175.00	2.46	1963.66	1852.00
23	4	2	14656.00	25876.00	186.40	0	Spot (Block23, Row2, Column4)	19601.13	19396.00	9065.63	0.00	0.46	1651.00	1804.34	1651.00	530.93	0.04	0.29	100.00	100.00	0.00	17745.00	17950.13	19150310.00	33.52	5577.58	5521.50
23	5	2	14955.00	25878.00	191.20	0	Spot (Block23, Row2, Column5)	12534.47	12302.50	3852.93	0.01	0.31	1662.00	1808.47	1662.00	518.13	0.04	0.29	100.00	100.00	0.00	10640.50	10872.47	12935571.00	20.70	4331.68	4119.00
23	6	2	15245.00	25882.00	150.95	0	Spot (Block23, Row2, Column6)	13492.72	12686.00	6661.21	0.03	0.49	1678.00	1940.22	1678.00	896.73	0.06	0.46	100.00	100.00	0.00	11008.00	11814.72	8473431.00	12.88	4147.45	3680.00
23	7	2	15553.00	25880.00	153.30	0	Spot (Block23, Row2, Column7)	11535.52	10310.50	5805.04	0.05	0.50	1637.00	1721.78	1637.00	380.90	0.02	0.22	100.00	100.00	0.00	8673.50	9898.52	7428874.00	25.76	3688.07	3449.50
23	8	2	15841.00	25876.00	179.05	0	Spot (Block23, Row2, Column8)	1901.31	1817.00	522.29	0.02	0.27	1615.00	1689.16	1615.00	394.07	0.02	0.23	17.00	2.00	0.00	202.00	286.31	1709282.00	0.54	1703.43	1694.00
23	1	3	13755.00	26170.00	156.00	0	Spot (Block23, Row3, Column1)	45955.41	51865.50	20281.46	0.05	0.44	1636.00	1703.96	1636.00	328.43	0.02	0.19	100.00	100.00	40.75	50229.50	44319.41	30790340.00	134.73	9360.77	8644.00
23	2	3	14056.00	26172.00	149.40	0	Spot (Block23, Row3, Column2)	3537.41	3350.00	852.42	0.02	0.24	1664.00	1744.85	1664.00	411.95	0.02	0.24	100.00	92.00	0.00	1686.00	1873.41	2161358.00	4.35	2197.31	2187.50
23	3	3	14346.00	26163.00	148.45	0	Spot (Block23, Row3, Column3)	11881.00	10151.00	8646.79	0.07	0.73	1629.00	1704.40	1629.00	382.74	0.02	0.22	100.00	100.00	1.00	8522.00	10252.00	7164243.00	26.59	4220.82	3325.00
23	4	3	14652.00	26170.00	155.95	0	Spot (Block23, Row3, Column4)	56617.32	65535.00	13298.26	0.06	0.23	1602.00	1706.93	1602.00	457.41	0.03	0.27	100.00	100.00	60.80	63933.00	55015.32	37990544.00	120.05	13706.78	12067.50
23	5	3	14940.00	26170.00	154.80	0	Spot (Block23, Row3, Column5)	5899.79	4448.50	6264.08	0.12	1.06	1661.00	1880.62	1661.00	824.07	0.05	0.44	90.00	67.00	0.30	2787.50	4238.79	3929259.00	4.88	3020.56	2093.00
23	6	3	15254.00	26176.00	222.85	0	Spot (Block23, Row3, Column6)	55893.13	65535.00	13427.10	0.07	0.24	1799.00	2384.77	1799.00	1434.73	0.12	0.60	100.00	100.00	55.55	63736.00	54094.13	79592600.00	37.30	14554.15	13561.50
23	7	3	15554.00	26180.00	153.20	0	Spot (Block23, Row3, Column7)	34340.29	31292.50	21124.54	0.04	0.62	1718.00	2027.61	1718.00	1132.29	0.07	0.56	100.00	100.00	14.35	29574.50	32622.29	22252592.00	28.54	6960.93	5684.50
23	8	3	15851.00	26184.00	170.60	0	Spot (Block23, Row3, Column8)	61231.55	65535.00	10403.70	0.03	0.17	1671.00	1787.64	1671.00	622.96	0.03	0.35	100.00	100.00	79.60	63864.00	59560.55	49536824.00	95.42	15149.58	14270.00
23	1	4	13754.00	26467.00	155.50	0	Spot (Block23, Row4, Column1)	57572.70	65535.00	12614.00	0.06	0.22	1679.00	1792.29	1679.00	463.15	0.03	0.26	100.00	100.00	63.51	63856.00	55893.70	38343744.00	120.44	14289.66	12416.50
23	2	4	14049.00	26468.00	175.65	0	Spot (Block23, Row4, Column2)	17442.83	16462.00	7949.86	0.03	0.46	1709.00	1880.07	1709.00	636.98	0.04	0.34	100.00	100.00	0.00	14753.00	15733.83	15070608.00	24.43	4899.41	4838.00
23	3	4	14352.00	26473.00	166.90	0	Spot (Block23, Row4, Column3)	64200.23	65535.00	5640.64	0.01	0.09	1693.00	1853.01	1693.00	631.44	0.04	0.34	100.00	100.00	92.00	63842.00	62507.23	49755684.00	98.74	19088.37	14611.00
23	4	4	14639.00	26476.00	164.30	0	Spot (Block23, Row4, Column4)	3366.66	3218.50	818.46	0.02	0.24	1624.00	1698.95	1624.00	408.31	0.02	0.24	99.00	90.00	0.00	1594.50	1742.66	2518259.00	4.08	2094.69	2072.00
23	5	4	14936.00	26475.00	148.10	0	Spot (Block23, Row4, Column5)	3189.42	2991.00	1102.30	0.03	0.35	1621.00	1683.97	1621.00	319.83	0.02	0.19	98.00	93.00	0.00	1370.00	1568.42	1910462.00	4.71	2104.59	2033.50
23	6	4	15252.00	26476.00	194.75	0	Spot (Block23, Row4, Column6)	14673.07	15107.00	4307.71	0.01	0.29	1732.00	1965.71	1732.00	855.40	0.05	0.44	100.00	100.00	0.00	13375.00	12941.07	15685512.00	14.86	4774.65	4426.00
23	7	4	15545.00	26482.00	153.00	0	Spot (Block23, Row4, Column7)	27712.90	22750.50	19017.56	0.09	0.69	1780.00	1978.61	1780.00	743.84	0.05	0.38	100.00	100.00	4.36	20970.50	25932.90	17791696.00	34.60	6007.64	5615.00
23	8	4	15852.00	26484.00	155.10	0	Spot (Block23, Row4, Column8)	9192.26	8584.00	4073.64	0.03	0.44	1689.00	1780.02	1689.00	454.73	0.02	0.26	100.00	100.00	0.00	6895.00	7503.26	6076084.00	16.30	3308.85	3103.50
23	1	5	13753.00	26770.00	155.05	0	Spot (Block23, Row5, Column1)	50866.62	65465.00	17746.14	0.11	0.35	1769.00	2138.50	1769.00	1245.72	0.08	0.58	100.00	100.00	50.00	63696.00	49097.62	33572224.00	39.12	11433.13	10033.50
23	2	5	14048.00	26769.00	169.65	0	Spot (Block23, Row5, Column2)	62302.11	65535.00	8822.03	0.02	0.14	1767.00	2097.40	1767.00	970.50	0.07	0.46	100.00	100.00	84.02	63768.00	60535.11	49904500.00	62.03	15711.18	14498.00
23	3	5	14350.00	26769.00	163.50	0	Spot (Block23, Row5, Column3)	44487.69	45712.00	19260.64	0.01	0.43	1708.00	1952.36	1708.00	770.64	0.06	0.39	100.00	100.00	33.87	44004.00	42779.69	33232556.00	55.19	8651.79	8570.00
23	4	5	14647.00	26776.00	152.75	0	Spot (Block23, Row5, Column4)	43249.70	45806.50	21046.35	0.02	0.49	1684.50	1799.70	1684.50	504.00	0.03	0.28	100.00	100.00	34.43	44122.00	41565.20	27506968.00	82.24	9488.95	8358.00
23	5	5	14949.00	26770.00	165.55	0	Spot (Block23, Row5, Column5)	64016.01	65535.00	6009.83	0.01	0.09	1647.00	1755.39	1647.00	486.13	0.03	0.28	100.00	100.00	91.57	63888.00	62369.01	48588640.00	128.07	17985.52	16382.00
23	6	5	15248.00	26776.00	151.30	0	Spot (Block23, Row5, Column6)	14523.57	13399.50	6785.45	0.03	0.47	1685.00	1873.00	1685.00	733.30	0.05	0.39	100.00	100.00	0.00	11714.50	12838.57	9120799.00	17.25	4549.08	4273.00
23	7	5	15552.00	26777.00	201.70	0	Spot (Block23, Row5, Column7)	46221.09	51961.00	19409.45	0.05	0.42	1816.00	2096.46	1816.00	907.08	0.06	0.43	100.00	100.00	38.43	50145.00	44405.09	53524460.00	48.64	12398.15	12246.50
23	8	5	15851.00	26779.00	157.30	0	Spot (Block23, Row5, Column8)	46157.43	57897.00	21715.05	0.10	0.47	1692.00	1832.26	1692.00	568.51	0.03	0.31	100.00	100.00	45.92	56205.00	44465.43	31664224.00	77.97	9583.79	8816.00
23	1	6	13746.00	27066.00	222.55	0	Spot (Block23, Row6, Column1)	52019.84	62875.00	15539.08	0.08	0.30	1848.00	2460.47	1848.00	1560.55	0.12	0.63	100.00	100.00	47.49	61027.00	50171.84	73712792.00	31.76	13951.60	13648.00
23	2	6	14043.00	27072.00	210.00	0	Spot (Block23, Row6, Column2)	37913.20	35638.00	17947.44	0.03	0.47	1765.00	2194.76	1765.00	1165.33	0.09	0.53	100.00	100.00	10.99	33873.00	36148.20	47619100.00	30.65	10016.97	9678.00
23	3	6	14338.00	27067.00	156.70	0	Spot (Block23, Row6, Column3)	59604.20	65535.00	10595.05	0.04	0.18	1674.00	1872.17	1674.00	702.31	0.05	0.38	100.00	100.00	69.53	63861.00	57930.20	40292792.00	82.20	15504.59	12645.50
23	4	6	14648.00	27072.00	148.60	0	Spot (Block23, Row6, Column4)	9232.70	8659.00	4022.30	0.03	0.44	1669.00	1739.32	1669.00	394.94	0.02	0.23	100.00	100.00	0.00	6990.00	7563.70	5604251.00	18.97	3440.17	3026.50
23	5	6	14946.00	27073.00	161.90	0	Spot (Block23, Row6, Column5)	64276.17	65535.00	5028.62	0.01	0.08	1671.00	1804.54	1671.00	543.36	0.03	0.30	100.00	100.00	90.21	63864.00	62605.17	46600676.00	114.97	18801.54	16702.00
23	6	6	15250.00	27077.00	155.25	0	Spot (Block23, Row6, Column6)	5157.40	4696.00	2394.67	0.04	0.46	1683.00	1853.92	1683.00	683.89	0.04	0.37	90.00	74.00	0.00	3013.00	3474.40	3403887.00	4.83	2380.62	2297.00
23	7	6	15546.00	27077.00	155.25	0	Spot (Block23, Row6, Column7)	46298.52	53514.50	20163.76	0.06	0.44	1704.00	1899.06	1704.00	688.54	0.05	0.36	100.00	100.00	41.42	51810.50	44594.52	30742428.00	64.48	9789.44	8470.00
23	8	6	15855.00	27085.00	156.50	0	Spot (Block23, Row6, Column8)	49846.47	65535.00	19468.75	0.12	0.39	1681.00	1748.82	1681.00	328.81	0.02	0.19	100.00	100.00	51.41	63854.00	48165.47	33546932.00	146.28	11197.86	10897.50
23	1	7	13748.00	27368.00	167.05	0	Spot (Block23, Row7, Column1)	23450.01	21339.50	11166.15	0.04	0.48	1668.00	1938.57	1668.00	876.94	0.07	0.45	100.00	100.00	0.00	19671.50	21782.01	18197208.00	24.53	5729.59	5556.00
23	2	7	14045.00	27373.00	153.50	0	Spot (Block23, Row7, Column2)	3922.61	3551.00	1481.89	0.04	0.38	1663.00	1830.15	1663.00	639.89	0.04	0.35	90.00	64.00	0.00	1888.00	2259.61	2553616.00	3.27	2197.75	2147.00
23	3	7	14340.00	27375.00	179.80	0	Spot (Block23, Row7, Column3)	1897.32	1880.00	192.46	0.00	0.10	1616.00	1672.42	1616.00	265.66	0.01	0.16	49.00	13.00	0.00	264.00	281.32	1705690.00	0.85	1770.15	1767.00
23	4	7	14649.00	27373.00	163.50	0	Spot (Block23, Row7, Column4)	3083.63	2912.00	832.37	0.02	0.27	1657.00	1744.30	1657.00	443.58	0.02	0.25	88.00	66.00	0.00	1255.00	1426.63	2284970.00	3.02	1981.83	1925.00
23	5	7	14946.00	27377.00	182.65	0	Spot (Block23, Row7, Column5)	18935.16	17634.00	8997.80	0.03	0.48	1753.00	2024.02	1753.00	869.90	0.06	0.43	100.00	100.00	0.00	15881.00	17182.16	17685438.00	19.44	5438.52	5513.00
23	6	7	15244.00	27376.00	200.90	0	Spot (Block23, Row7, Column6)	41774.18	42660.00	19099.64	0.01	0.46	1957.00	2438.12	1957.00	1332.27	0.10	0.55	100.00	100.00	21.36	40703.00	39817.18	47915232.00	29.53	10242.53	10244.00
23	7	7	15532.00	27379.00	154.75	0	Spot (Block23, Row7, Column7)	55992.69	65535.00	13421.07	0.07	0.24	1839.00	2118.51	1839.00	832.89	0.06	0.39	100.00	100.00	57.75	63696.00	54153.69	36843492.00	64.68	13691.98	12336.00
23	8	7	15852.00	27380.00	189.50	0	Spot (Block23, Row7, Column8)	24244.64	24443.00	6153.64	0.00	0.25	1723.00	1913.86	1723.00	565.84	0.05	0.30	100.00	100.00	0.00	22720.00	22521.64	24559812.00	39.46	7363.31	6891.50
23	1	8	13743.00	27667.00	150.30	0	Spot (Block23, Row8, Column1)	2723.43	2573.50	779.55	0.02	0.29	1597.00	1676.24	1597.00	345.51	0.02	0.21	96.00	68.00	0.00	976.50	1126.43	1699418.00	3.03	1950.85	1860.00
23	2	8	14046.00	27671.00	151.20	0	Spot (Block23, Row8, Column2)	8955.55	8380.00	4128.84	0.03	0.46	1611.00	1651.70	1611.00	206.38	0.01	0.12	100.00	100.00	0.00	6769.00	7344.55	5615133.00	35.39	3366.47	3075.50
23	3	8	14334.00	27671.00	150.10	0	Spot (Block23, Row8, Column3)	26773.20	22950.50	17777.79	0.07	0.66	1594.00	1666.97	1594.00	357.41	0.02	0.21	100.00	100.00	2.28	21356.50	25179.20	16438747.00	70.25	6182.24	5276.00
23	4	8	14644.00	27678.00	168.55	0	Spot (Block23, Row8, Column4)	64183.19	65535.00	5305.43	0.01	0.08	1623.00	1719.39	1623.00	463.44	0.03	0.27	100.00	100.00	91.48	63912.00	62560.19	50448500.00	134.78	18077.38	15745.00
23	5	8	14931.00	27671.00	150.75	0	Spot (Block23, Row8, Column5)	3057.19	3078.00	698.85	0.00	0.23	1670.00	1930.81	1670.00	930.94	0.06	0.48	68.00	27.00	0.00	1408.00	1387.19	1898512.00	1.21	2063.08	2057.00
23	6	8	15246.00	27678.00	222.35	0	Spot (Block23, Row8, Column6)	53833.62	65535.00	15510.12	0.09	0.29	1802.00	2336.05	1802.00	1449.92	0.11	0.62	100.00	100.00	55.56	63733.00	52031.62	76067672.00	35.52	13421.21	12963.00
23	7	8	15546.00	27682.00	148.85	0	Spot (Block23, Row8, Column7)	40319.00	39767.50	20182.65	0.01	0.50	1789.00	2094.83	1789.00	926.24	0.07	0.44	100.00	100.00	20.39	37978.50	38530.00	24514068.00	41.27	9316.96	8259.00
23	8	8	15829.00	27681.00	166.80	0	Spot (Block23, Row8, Column8)	63576.50	65535.00	6989.16	0.01	0.11	1799.00	1972.82	1799.00	636.12	0.04	0.32	100.00	100.00	90.41	63736.00	61777.50	49081552.00	96.84	17508.54	15012.00
24	1	1	18262.00	25593.00	163.15	0	Spot (Block24, Row1, Column1)	59387.14	65535.00	10278.32	0.04	0.17	1927.00	2137.15	1927.00	1196.35	0.04	0.56	100.00	100.00	64.89	63608.00	57460.14	43471792.00	47.85	16104.90	14650.00
24	2	1	18551.00	25596.00	152.20	0	Spot (Block24, Row1, Column2)	38623.02	37537.00	17552.09	0.01	0.45	1969.00	2186.89	1969.00	1219.65	0.05	0.56	100.00	100.00	10.62	35568.00	36654.02	24371192.00	29.87	10573.48	9973.00
24	3	1	18858.00	25601.00	151.65	0	Spot (Block24, Row1, Column3)	28188.62	23568.00	17372.60	0.08	0.62	1888.00	1963.59	1888.00	359.11	0.02	0.18	100.00	100.00	1.59	21680.00	26300.62	17758836.00	73.03	6867.87	6434.00
24	4	1	19150.00	25600.00	153.35	0	Spot (Block24, Row1, Column4)	28780.42	26049.00	14778.04	0.04	0.51	1889.00	2015.98	1889.00	494.75	0.03	0.25	100.00	100.00	0.77	24160.00	26891.42	18736056.00	54.10	6771.80	5959.00
24	5	1	19454.00	25599.00	157.90	0	Spot (Block24, Row1, Column5)	44918.75	54843.00	22201.16	0.09	0.49	1951.00	2022.16	1951.00	347.78	0.02	0.17	100.00	100.00	43.47	52892.00	42967.75	30589876.00	123.34	10318.30	9360.00
24	6	1	19750.00	25604.00	153.90	0	Spot (Block24, Row1, Column6)	49327.31	56310.00	17231.15	0.06	0.35	1962.00	2046.68	1962.00	399.34	0.02	0.20	100.00	100.00	41.10	54348.00	47365.31	32408280.00	118.40	11395.86	10188.50
24	7	1	20048.00	25603.00	159.00	0	Spot (Block24, Row1, Column7)	61497.79	65535.00	8510.69	0.03	0.14	1933.00	2018.08	1933.00	412.99	0.02	0.20	100.00	100.00	74.07	63602.00	59564.79	43171848.00	144.02	16854.80	14851.00
24	8	1	20362.00	25602.00	156.60	0	Spot (Block24, Row1, Column8)	12924.74	12559.50	4711.88	0.01	0.36	1837.00	1893.49	1837.00	298.84	0.01	0.16	100.00	100.00	0.00	10722.50	11087.74	8788826.00	36.91	4390.91	4013.00
24	1	2	18246.00	25896.00	209.15	0	Spot (Block24, Row2, Column1)	2090.44	2049.00	299.56	0.01	0.14	1879.00	2075.04	1879.00	1220.00	0.04	0.59	1.00	0.00	0.00	170.00	211.44	2615135.00	0.01	1900.15	1887.00
24	2	2	18550.00	25895.00	138.35	0	Spot (Block24, Row2, Column2)	43450.21	43749.50	15397.88	0.00	0.35	1917.00	2161.55	1917.00	1245.12	0.05	0.58	100.00	100.00	11.09	41832.50	41533.21	22333468.00	33.16	10495.17	10178.00
24	3	2	18861.00	25894.00	154.60	0	Spot (Block24, Row2, Column3)	3967.13	3761.00	1070.38	0.02	0.27	1894.00	2031.08	1894.00	555.64	0.03	0.27	99.00	77.00	0.00	1867.00	2073.13	2598473.00	3.48	2406.03	2370.50
24	4	2	19159.00	25901.00	179.65	0	Spot (Block24, Row2, Column4)	27181.08	26589.00	11674.46	0.01	0.43	1926.00	2129.52	1926.00	672.60	0.04	0.32	100.00	100.00	0.00	24663.00	25255.08	24571704.00	37.25	6953.97	6744.00
24	5	2	19458.00	25903.00	192.70	0	Spot (Block24, Row2, Column5)	22969.46	22992.50	6391.52	0.00	0.28	1973.00	2150.32	1973.00	601.78	0.04	0.28	100.00	100.00	0.00	21019.50	20996.46	24117934.00	34.60	7042.33	6706.00
24	6	2	19750.00	25903.00	153.30	0	Spot (Block24, Row2, Column6)	14549.80	13543.50	6741.50	0.03	0.46	2000.00	2307.55	2000.00	1033.60	0.06	0.45	100.00	100.00	0.00	11543.50	12549.80	9370069.00	11.84	4364.83	4082.00
24	7	2	20053.00	25907.00	155.00	0	Spot (Block24, Row2, Column7)	16368.65	15103.00	8292.01	0.03	0.51	1958.00	2080.85	1958.00	572.87	0.03	0.28	100.00	100.00	0.00	13145.00	14410.65	10819680.00	24.94	4877.04	4707.00
24	8	2	20347.00	25902.00	191.20	0	Spot (Block24, Row2, Column8)	2064.70	2021.00	209.29	0.01	0.10	1860.00	1927.76	1860.00	347.61	0.02	0.18	16.00	1.00	0.00	161.00	204.70	2128709.00	0.39	1920.29	1914.00
24	1	3	18256.00	26196.00	156.65	0	Spot (Block24, Row3, Column1)	47827.30	58372.00	19708.50	0.09	0.41	1846.00	1927.68	1846.00	398.96	0.02	0.21	100.00	100.00	43.70	56526.00	45981.30	32283664.00	115.05	10507.36	9124.00
24	2	3	18556.00	26195.00	154.50	0	Spot (Block24, Row3, Column2)	5188.68	5029.00	1512.16	0.01	0.29	1898.00	2071.64	1898.00	678.95	0.04	0.33	99.00	89.00	0.00	3131.00	3290.68	3419339.00	4.59	2703.51	2666.50
24	3	3	18842.00	26193.00	149.30	0	Spot (Block24, Row3, Column3)	17369.56	15844.50	7768.35	0.04	0.45	1897.00	1966.32	1897.00	349.17	0.02	0.18	100.00	100.00	0.00	13947.50	15472.56	10595429.00	44.11	5683.52	5078.00
24	4	3	19153.00	26199.00	156.35	0	Spot (Block24, Row3, Column4)	52799.45	65535.00	15996.57	0.09	0.30	1906.00	2036.79	1906.00	522.58	0.03	0.26	100.00	100.00	51.71	63629.00	50893.45	35534312.00	97.14	12849.10	11584.00
24	5	3	19447.00	26185.00	160.60	0	Spot (Block24, Row3, Column5)	14375.99	10191.00	13967.62	0.15	0.97	1954.00	2237.01	1954.00	948.03	0.06	0.42	94.00	88.00	4.10	8237.00	12421.99	10178200.00	12.80	5238.95	2797.50
24	6	3	19753.00	26200.00	227.95	0	Spot (Block24, Row3, Column6)	58721.50	65535.00	12517.10	0.05	0.21	2089.00	2701.58	2089.00	1418.80	0.11	0.53	100.00	100.00	67.23	63446.00	56632.50	87437312.00	39.48	14713.36	14100.00
24	7	3	20059.00	26207.00	153.50	0	Spot (Block24, Row3, Column7)	40517.00	39723.00	21194.41	0.01	0.52	2009.00	2278.14	2009.00	931.19	0.05	0.41	100.00	100.00	27.02	37714.00	38508.00	26093092.00	41.06	9064.04	7990.00
24	8	3	20355.00	26208.00	163.05	0	Spot (Block24, Row3, Column8)	52233.16	59532.00	15083.75	0.06	0.29	1899.00	2024.16	1899.00	511.59	0.03	0.25	100.00	100.00	42.06	57633.00	50334.16	38496152.00	98.14	11795.04	11289.00
24	1	4	18257.00	26496.00	157.30	0	Spot (Block24, Row4, Column1)	53071.62	65535.00	15891.26	0.09	0.30	1872.00	2042.13	1872.00	674.94	0.04	0.33	100.00	100.00	52.93	63663.00	51199.62	36195136.00	75.61	12607.49	11512.50
24	2	4	18552.00	26499.00	178.80	0	Spot (Block24, Row4, Column2)	41563.09	41133.50	18839.35	0.00	0.45	1899.00	2196.20	1899.00	931.77	0.06	0.42	100.00	100.00	21.32	39234.50	39664.09	37240728.00	42.25	9469.08	9233.00
24	3	4	18855.00	26498.00	166.95	0	Spot (Block24, Row4, Column3)	64375.46	65535.00	4896.88	0.01	0.08	1893.00	2143.88	1893.00	891.33	0.05	0.42	100.00	100.00	92.76	63642.00	62482.46	49827112.00	69.82	18958.85	16625.00
24	4	4	19143.00	26505.00	162.70	0	Spot (Block24, Row4, Column4)	3720.33	3681.00	849.16	0.00	0.23	1883.00	1966.05	1883.00	385.99	0.02	0.20	100.00	93.00	0.00	1798.00	1837.33	2730723.00	4.54	2376.64	2380.00
24	5	4	19439.00	26504.00	151.80	0	Spot (Block24, Row4, Column5)	6291.11	5532.00	3483.30	0.06	0.55	1884.00	1974.38	1884.00	398.43	0.02	0.20	100.00	98.00	0.00	3648.00	4407.11	3988561.00	10.83	2874.02	2566.50
24	6	4	19759.00	26503.00	195.65	0	Spot (Block24, Row4, Column6)	26433.04	26414.50	6704.05	0.00	0.25	2018.00	2323.75	2018.00	938.38	0.06	0.40	100.00	100.00	0.00	24396.50	24415.04	28600568.00	25.69	8015.84	7841.00
24	7	4	20052.00	26509.00	153.80	0	Spot (Block24, Row4, Column7)	28676.05	24254.00	19304.67	0.07	0.67	2094.00	2387.43	2094.00	902.03	0.06	0.38	100.00	100.00	5.41	22160.00	26582.05	18553432.00	29.14	6695.11	6152.00
24	8	4	20349.00	26512.00	155.75	0	Spot (Block24, Row4, Column8)	12056.18	11279.00	5444.44	0.03	0.45	1947.00	2085.57	1947.00	563.49	0.03	0.27	100.00	100.00	0.00	9332.00	10109.18	8041471.00	17.69	4226.49	4049.00
24	1	5	18256.00	26799.00	155.05	0	Spot (Block24, Row5, Column1)	49693.73	57247.00	17200.17	0.06	0.35	1936.00	2346.03	1936.00	1196.48	0.08	0.51	100.00	100.00	43.96	55311.00	47757.73	32897496.00	39.57	11255.95	10059.50
24	2	5	18550.00	26797.00	163.15	0	Spot (Block24, Row5, Column2)	55133.93	65535.00	13718.85	0.08	0.25	1996.00	2459.33	1996.00	1275.92	0.09	0.52	100.00	100.00	52.17	63539.00	53137.93	40578932.00	41.28	13285.08	13047.50
24	3	5	18854.00	26797.00	173.30	0	Spot (Block24, Row5, Column3)	57015.72	65535.00	14072.28	0.06	0.25	1932.00	2256.30	1932.00	1039.11	0.07	0.46	100.00	100.00	63.06	63603.00	55083.72	48007708.00	52.70	12515.93	11890.50
24	4	5	19150.00	26801.00	154.70	0	Spot (Block24, Row5, Column4)	41742.64	42511.00	21421.41	0.01	0.51	1879.00	2048.96	1879.00	675.71	0.04	0.33	100.00	100.00	33.08	40632.00	39863.64	27508564.00	58.74	8615.99	7783.00
24	5	5	19452.00	26800.00	165.70	0	Spot (Block24, Row5, Column5)	64268.45	65535.00	5315.05	0.01	0.08	1896.00	2006.46	1896.00	473.48	0.02	0.24	100.00	100.00	91.97	63639.00	62372.45	48844508.00	131.50	18718.60	14981.50
24	6	5	19753.00	26802.00	152.50	0	Spot (Block24, Row5, Column6)	15987.95	15316.00	6846.38	0.02	0.43	1996.00	2262.64	1996.00	908.85	0.05	0.40	100.00	100.00	0.00	13320.00	13991.95	10152347.00	15.10	4993.78	4688.00
24	7	5	20056.00	26803.00	222.00	0	Spot (Block24, Row5, Column7)	57266.03	65535.00	13349.28	0.06	0.23	2169.00	2642.52	2169.00	1189.84	0.09	0.45	100.00	100.00	62.72	63366.00	55097.03	80803264.00	45.91	15004.41	15065.50
24	8	5	20356.00	26805.00	157.10	0	Spot (Block24, Row5, Column8)	45620.18	55336.00	21748.90	0.08	0.48	1951.00	2143.55	1951.00	756.04	0.04	0.35	100.00	100.00	45.13	53385.00	43669.18	30930692.00	57.51	9961.67	9055.00
24	1	6	18248.00	27094.00	228.00	0	Spot (Block24, Row6, Column1)	55275.18	65535.00	14578.93	0.07	0.26	2005.00	2793.75	2005.00	1821.00	0.14	0.65	100.00	100.00	56.37	63530.00	53270.18	82471416.00	28.82	13882.15	13330.50
24	2	6	18549.00	27094.00	226.70	0	Spot (Block24, Row6, Column2)	55187.29	65535.00	15175.86	0.07	0.27	1998.00	2639.46	1998.00	1675.89	0.12	0.63	100.00	100.00	57.92	63537.00	53189.29	81181384.00	31.36	13979.37	12615.50
24	3	6	18838.00	27094.00	156.70	0	Spot (Block24, Row6, Column3)	58970.06	65535.00	11185.55	0.05	0.19	1913.00	2215.59	1913.00	1027.98	0.06	0.46	100.00	100.00	66.72	63622.00	57057.06	39864116.00	55.21	15371.60	14503.50
24	4	6	19152.00	27103.00	150.30	0	Spot (Block24, Row6, Column4)	12170.49	11349.00	5760.76	0.03	0.47	1853.50	1945.30	1853.50	372.88	0.02	0.19	100.00	100.00	0.00	9495.50	10316.99	7533532.00	27.42	4259.68	4052.00
24	5	6	19449.00	27101.00	162.40	0	Spot (Block24, Row6, Column5)	63831.38	65535.00	6261.37	0.01	0.10	1902.00	2051.38	1902.00	549.99	0.03	0.27	100.00	100.00	91.52	63633.00	61929.38	46661188.00	112.33	18710.66	16096.00
24	6	6	19749.00	27103.00	154.85	0	Spot (Block24, Row6, Column6)	7281.87	6390.00	3737.24	0.06	0.51	2001.00	2207.50	2001.00	794.13	0.04	0.36	93.00	80.00	0.00	4389.00	5280.87	4813315.00	6.39	3005.65	2906.00
24	7	6	20050.00	27103.00	157.10	0	Spot (Block24, Row6, Column7)	50136.38	64988.00	18479.25	0.11	0.37	2079.00	2350.01	2079.00	902.67	0.05	0.38	100.00	100.00	49.12	62909.00	48057.38	33992728.00	52.94	12308.96	11557.50
24	8	6	20355.00	27112.00	157.20	0	Spot (Block24, Row6, Column8)	51417.43	65535.00	18401.40	0.11	0.36	1968.00	2059.93	1968.00	423.50	0.02	0.21	100.00	100.00	53.88	63567.00	49449.43	35118388.00	116.55	11645.26	10477.00
24	1	7	18249.00	27396.00	174.65	0	Spot (Block24, Row7, Column1)	47489.56	53033.50	18808.01	0.05	0.40	1889.00	2263.65	1889.00	1207.20	0.08	0.53	100.00	100.00	39.67	51144.50	45600.56	40461440.00	37.46	10240.64	10005.00
24	2	7	18551.00	27396.00	155.95	0	Spot (Block24, Row7, Column2)	4821.12	4301.00	1923.86	0.05	0.40	1903.00	2165.94	1903.00	1032.12	0.06	0.48	86.00	56.00	0.00	2398.00	2918.12	3230150.00	2.57	2581.43	2545.50
24	3	7	18840.00	27394.00	191.15	0	Spot (Block24, Row7, Column3)	2201.87	2145.00	258.24	0.01	0.12	1852.00	1918.86	1852.00	387.86	0.02	0.20	36.00	6.00	0.00	293.00	349.87	2267923.00	0.73	2035.64	2013.50
24	4	7	19149.00	27401.00	160.15	0	Spot (Block24, Row7, Column4)	3678.31	3491.00	986.17	0.02	0.27	1818.00	1941.83	1818.00	475.74	0.03	0.24	99.00	82.00	0.00	1673.00	1860.31	2607925.00	3.65	2322.49	2289.00
24	5	7	19448.00	27404.00	189.00	0	Spot (Block24, Row7, Column5)	21201.72	19593.50	10449.14	0.03	0.49	1893.00	2267.24	1893.00	1075.33	0.08	0.47	100.00	100.00	0.00	17700.50	19308.72	21371330.00	17.61	6077.89	6014.00
24	6	7	19750.00	27406.00	219.10	0	Spot (Block24, Row7, Column6)	54166.47	65535.00	15763.63	0.08	0.29	2123.50	2949.18	2123.50	1804.90	0.14	0.61	100.00	100.00	58.85	63411.50	52042.97	74371376.00	28.38	14691.36	14103.50
24	7	7	20036.00	27406.00	156.65	0	Spot (Block24, Row7, Column7)	56575.07	65535.00	12739.49	0.06	0.23	2106.00	2560.33	2106.00	1321.46	0.08	0.52	100.00	100.00	58.37	63429.00	54469.07	38188500.00	40.87	14565.58	13304.00
24	8	7	20354.00	27402.00	191.10	0	Spot (Block24, Row7, Column8)	43451.48	44811.50	10930.78	0.01	0.25	2013.00	2189.42	2013.00	596.34	0.04	0.27	100.00	100.00	2.03	42798.50	41438.48	44841944.00	69.19	11562.71	10796.00
24	1	8	18241.00	27693.00	144.10	0	Spot (Block24, Row8, Column1)	4021.85	3310.00	2588.82	0.08	0.64	1791.00	1899.85	1791.00	561.08	0.03	0.30	98.00	80.00	0.00	1519.00	2230.85	2264302.00	3.78	2581.68	2353.00
24	2	8	18549.00	27694.00	153.45	0	Spot (Block24, Row8, Column2)	12592.21	11421.00	5885.24	0.04	0.47	1803.50	1840.30	1803.50	225.87	0.01	0.12	100.00	100.00	0.00	9617.50	10788.71	8197527.00	47.60	4042.35	3807.50
24	3	8	18838.00	27698.00	153.90	0	Spot (Block24, Row8, Column3)	27868.87	24015.00	18362.01	0.06	0.66	1793.00	1854.45	1793.00	318.84	0.01	0.17	100.00	100.00	3.37	22222.00	26075.87	18170524.00	81.59	6290.30	5679.00
24	4	8	19146.00	27701.00	162.20	0	Spot (Block24, Row8, Column4)	61407.38	65535.00	8795.65	0.03	0.14	1795.00	1880.86	1795.00	417.47	0.02	0.22	100.00	100.00	75.17	63740.00	59612.38	44520768.00	142.59	15856.29	14427.00
24	5	8	19434.00	27701.00	154.00	0	Spot (Block24, Row8, Column5)	3580.62	3504.00	692.41	0.01	0.19	1806.00	2108.07	1806.00	1002.05	0.07	0.48	83.00	40.00	0.00	1698.00	1774.62	2323823.00	1.47	2373.68	2266.00
24	6	8	19748.00	27705.00	229.75	0	Spot (Block24, Row8, Column6)	56200.87	65535.00	14648.67	0.07	0.26	2000.00	2637.61	2000.00	1598.83	0.12	0.61	100.00	100.00	61.98	63535.00	54200.87	85145256.00	33.50	13808.63	13554.50
24	7	8	20047.00	27712.00	150.65	0	Spot (Block24, Row8, Column7)	39368.11	38739.00	19487.51	0.01	0.50	1986.00	2297.07	1986.00	975.57	0.06	0.42	100.00	100.00	17.10	36753.00	37382.11	24408328.00	38.00	9458.24	9241.50
24	8	8	20334.00	27707.00	165.65	0	Spot (Block24, Row8, Column8)	63972.91	65535.00	5861.03	0.01	0.09	2001.00	2170.81	2001.00	603.05	0.04	0.28	100.00	100.00	91.17	63534.00	61971.91	48555928.00	102.48	18226.59	15687.00
25	1	1	4727.00	30008.00	161.15	0	Spot (Block25, Row1, Column1)	62829.84	65535.00	7509.87	0.02	0.12	1492.00	1574.67	1492.00	658.16	0.02	0.42	100.00	100.00	81.72	64043.00	61337.84	45363584.00	93.07	15847.91	14335.50
25	2	1	5016.00	30002.00	151.65	0	Spot (Block25, Row1, Column2)	1658.25	1595.00	315.31	0.02	0.19	958.00	1026.97	958.00	413.00	0.03	0.40	82.00	32.00	0.00	637.00	700.25	1043042.00	1.53	1205.82	1187.00
25	3	1	5327.00	30019.00	160.10	0	Spot (Block25, Row1, Column3)	920.30	920.00	61.91	0.00	0.07	796.00	803.67	796.00	177.84	0.00	0.22	20.00	0.00	0.00	124.00	124.30	651570.00	0.66	852.13	873.50
25	4	1	5622.00	30008.00	147.10	0	Spot (Block25, Row1, Column4)	1127.39	1115.00	124.18	0.00	0.11	747.00	761.79	747.00	183.47	0.01	0.24	93.00	50.00	0.00	368.00	380.39	666285.00	1.99	876.74	876.00
25	5	1	5929.00	30006.00	161.70	0	Spot (Block25, Row1, Column5)	1045.47	1024.00	166.48	0.01	0.16	725.00	745.46	725.00	317.07	0.01	0.43	46.00	2.00	0.00	299.00	320.47	757966.00	0.95	804.18	809.00
25	6	1	6220.00	30026.00	151.90	0	Spot (Block25, Row1, Column6)	1269.05	1253.00	291.64	0.01	0.23	703.00	722.07	703.00	318.54	0.01	0.44	74.00	39.00	0.00	550.00	566.05	805849.00	1.72	829.47	869.00
25	7	1	6521.00	30016.00	141.65	0	Spot (Block25, Row1, Column7)	2246.32	2336.00	651.82	0.02	0.29	702.00	713.21	702.00	160.15	0.01	0.22	100.00	99.00	0.00	1634.00	1544.32	1224246.00	9.57	1162.97	1041.00
25	8	1	6829.00	30007.00	190.35	0	Spot (Block25, Row1, Column8)	911.64	891.00	96.18	0.01	0.11	706.00	716.71	706.00	153.48	0.01	0.21	67.00	15.00	0.00	185.00	205.64	935345.00	1.27	780.34	785.50
25	1	2	4720.00	30306.00	147.00	-50	Spot (Block25, Row2, Column1)	1155.90	1149.00	81.71	0.00	0.07	1095.00	1177.66	1095.00	542.99	0.03	0.46	0.00	0.00	0.00	54.00	60.90	680827.00	-0.04	1162.73	1170.00
25	2	2	5019.00	30311.00	123.05	0	Spot (Block25, Row2, Column2)	1139.03	1157.00	96.14	0.01	0.08	679.00	713.22	679.00	182.37	0.02	0.26	98.00	85.00	0.00	478.00	460.03	459031.00	2.33	873.36	871.00
25	3	2	5320.00	30300.00	179.80	0	Spot (Block25, Row2, Column3)	656.94	658.00	40.00	0.00	0.06	565.00	566.28	565.00	100.85	0.00	0.18	41.00	0.00	0.00	93.00	91.94	594535.00	0.90	590.53	592.00
25	4	2	5624.00	30298.00	186.55	0	Spot (Block25, Row2, Column4)	676.99	675.00	69.56	0.00	0.10	507.00	513.99	507.00	92.99	0.01	0.18	85.00	40.00	0.00	168.00	169.99	661424.00	1.75	565.34	570.00
25	5	2	5930.00	30314.00	181.65	0	Spot (Block25, Row2, Column5)	1104.36	1023.00	336.15	0.03	0.30	467.00	476.78	467.00	82.89	0.01	0.17	100.00	98.00	0.00	556.00	637.36	1028162.00	7.57	646.66	620.50
25	6	2	6238.00	30287.00	168.45	0	Spot (Block25, Row2, Column6)	561.62	556.00	44.54	0.00	0.08	483.00	491.54	483.00	79.77	0.01	0.16	46.00	3.00	0.00	73.00	78.62	445363.00	0.88	525.91	514.00
25	7	2	6516.00	30296.00	185.50	0	Spot (Block25, Row2, Column7)	572.67	581.00	35.23	0.01	0.06	483.00	495.46	483.00	84.27	0.01	0.17	64.00	0.00	0.00	98.00	89.67	553772.00	0.92	529.72	524.50
25	8	2	6821.00	30319.00	147.00	-50	Spot (Block25, Row2, Column8)	521.14	523.50	22.96	0.00	0.04	500.00	504.42	500.00	66.19	0.00	0.13	1.00	0.00	0.00	23.50	21.14	306431.00	0.25	507.96	509.00
25	1	3	4717.00	30609.00	144.65	0	Spot (Block25, Row3, Column1)	1725.67	1658.50	357.11	0.02	0.21	941.00	937.00	941.00	251.47	0.00	0.27	95.00	77.00	0.00	717.50	784.67	980178.00	3.14	1201.03	1132.50
25	2	3	5009.00	30609.00	156.90	0	Spot (Block25, Row3, Column2)	689.59	687.00	31.25	0.00	0.05	596.00	605.55	596.00	150.61	0.01	0.25	5.00	0.00	0.00	91.00	93.59	464093.00	0.56	641.18	638.00
25	3	3	5311.00	30608.00	139.65	0	Spot (Block25, Row3, Column3)	1272.78	1248.00	307.95	0.01	0.24	458.00	463.63	458.00	58.77	0.01	0.13	100.00	100.00	0.00	790.00	814.78	673298.00	13.77	726.01	667.00
25	4	3	5628.00	30612.00	153.55	0	Spot (Block25, Row3, Column4)	759.83	797.00	122.47	0.02	0.16	406.00	407.06	406.00	45.48	0.00	0.11	100.00	98.00	0.00	391.00	353.83	490849.00	7.76	508.75	502.00
25	5	3	5926.00	30613.00	135.80	0	Spot (Block25, Row3, Column5)	807.72	785.00	187.06	0.01	0.23	380.00	385.69	380.00	48.93	0.01	0.13	100.00	99.00	0.00	405.00	427.72	400630.00	8.63	528.99	487.50
25	6	3	6228.00	30613.00	170.55	0	Spot (Block25, Row3, Column6)	1347.74	1256.00	515.21	0.03	0.38	387.00	392.00	387.00	53.67	0.01	0.14	100.00	100.00	0.00	869.00	960.74	1093015.00	17.81	640.50	632.00
25	7	3	6531.00	30613.00	149.35	0	Spot (Block25, Row3, Column7)	511.38	508.00	45.28	0.00	0.09	405.00	405.17	405.00	48.82	0.00	0.12	87.00	54.00	0.00	103.00	106.38	312453.00	2.18	442.43	435.50
25	8	3	6825.00	30620.00	151.25	0	Spot (Block25, Row3, Column8)	1587.45	1557.00	467.53	0.01	0.29	426.00	430.83	426.00	40.21	0.00	0.09	100.00	100.00	0.00	1131.00	1161.45	993744.00	28.76	736.96	697.00
25	1	4	4713.00	30907.00	147.80	0	Spot (Block25, Row4, Column1)	1512.74	1501.00	288.19	0.00	0.19	861.00	867.16	861.00	225.17	0.00	0.26	98.00	70.00	0.00	640.00	651.74	909157.00	2.87	1086.26	1078.00
25	2	4	5005.00	30907.00	170.10	0	Spot (Block25, Row4, Column2)	1358.23	1307.50	392.92	0.02	0.29	542.00	555.43	542.00	110.89	0.01	0.20	100.00	99.00	0.00	765.50	816.23	1092014.00	7.24	803.18	796.50
25	3	4	5324.00	30914.00	137.85	0	Spot (Block25, Row4, Column3)	2876.20	2852.50	859.56	0.00	0.30	419.00	425.95	419.00	63.10	0.01	0.15	100.00	100.00	0.00	2433.50	2457.20	1472615.00	38.83	1052.73	893.00
25	4	4	5616.00	30914.00	209.20	0	Spot (Block25, Row4, Column4)	393.15	393.00	21.41	0.00	0.05	362.00	366.54	362.00	38.00	0.01	0.10	36.00	1.00	0.00	31.00	31.15	489868.00	0.70	370.25	369.00
25	5	4	5901.00	30909.00	159.85	0	Spot (Block25, Row4, Column5)	449.99	443.00	49.89	0.01	0.11	344.00	345.77	344.00	28.74	0.00	0.08	97.00	83.00	0.00	99.00	105.99	319045.00	3.63	380.37	380.00
25	6	4	6225.00	30916.00	184.80	0	Spot (Block25, Row4, Column6)	613.20	611.00	96.66	0.00	0.16	337.00	342.00	337.00	37.68	0.01	0.11	99.00	98.00	0.00	274.00	276.20	589899.00	7.20	416.29	407.50
25	7	4	6513.00	30922.00	148.75	0	Spot (Block25, Row4, Column7)	522.08	514.00	62.27	0.01	0.12	364.00	370.10	364.00	44.23	0.01	0.12	96.00	90.00	0.00	150.00	158.08	318467.00	3.44	412.80	414.00
25	8	4	6825.00	30931.00	141.20	0	Spot (Block25, Row4, Column8)	1223.67	1213.00	182.14	0.00	0.15	397.00	401.34	397.00	38.19	0.00	0.10	100.00	100.00	0.00	816.00	826.67	662003.00	21.53	647.03	637.50
25	1	5	4713.00	31214.00	147.00	0	Spot (Block25, Row5, Column1)	1703.01	1652.00	473.96	0.01	0.28	831.00	816.20	831.00	220.56	0.01	0.27	96.00	77.00	0.00	821.00	872.01	1003074.00	4.02	1082.94	996.00
25	2	5	5007.00	31208.00	157.25	0	Spot (Block25, Row5, Column2)	4373.95	3793.00	2692.80	0.06	0.62	512.00	524.59	512.00	114.82	0.01	0.22	100.00	100.00	0.00	3281.00	3861.95	2965535.00	33.53	1468.04	1210.00
25	3	5	5316.00	31212.00	156.90	0	Spot (Block25, Row5, Column3)	944.73	898.00	272.32	0.02	0.29	394.00	402.67	394.00	74.43	0.01	0.18	100.00	97.00	0.00	504.00	550.73	641474.00	7.28	545.04	518.00
25	4	5	5624.00	31219.00	150.00	0	Spot (Block25, Row5, Column4)	641.15	663.00	108.64	0.01	0.17	343.00	348.47	343.00	34.12	0.01	0.10	100.00	99.00	0.00	320.00	298.15	393022.00	8.58	418.26	409.00
25	5	5	5923.00	31219.00	136.95	0	Spot (Block25, Row5, Column5)	3822.19	4012.50	1363.71	0.02	0.36	330.00	335.85	330.00	33.84	0.01	0.10	100.00	100.00	0.00	3682.50	3492.19	1934029.00	103.02	1152.10	1055.00
25	6	5	6197.00	31201.00	142.65	0	Spot (Block25, Row5, Column6)	374.71	377.00	24.20	0.00	0.06	325.00	329.79	325.00	29.19	0.01	0.09	78.00	36.00	0.00	52.00	49.71	205340.00	1.54	343.61	343.00
25	7	5	6523.00	31218.00	171.30	0	Spot (Block25, Row5, Column7)	754.44	789.00	150.96	0.02	0.20	353.00	359.79	353.00	44.36	0.01	0.12	100.00	100.00	0.00	436.00	401.44	616379.00	8.90	475.97	475.50
25	8	5	6825.00	31224.00	147.10	0	Spot (Block25, Row5, Column8)	806.91	804.00	176.49	0.00	0.22	388.00	392.54	388.00	37.41	0.01	0.10	100.00	100.00	0.00	416.00	418.91	478498.00	11.08	501.65	487.00
25	1	6	4702.00	31506.00	189.55	0	Spot (Block25, Row6, Column1)	4611.00	3237.50	3174.59	0.15	0.69	820.00	796.52	820.00	214.72	0.01	0.27	100.00	100.00	0.00	2417.50	3791.00	4684779.00	17.76	1687.92	1628.00
25	2	6	4997.00	31508.00	209.25	0	Spot (Block25, Row6, Column2)	926.06	896.00	175.48	0.01	0.19	492.00	510.72	492.00	148.31	0.02	0.29	99.00	81.00	0.00	404.00	434.06	1157580.00	2.80	642.23	641.00
25	3	6	5309.00	31517.00	141.60	0	Spot (Block25, Row6, Column3)	1013.76	1017.00	224.63	0.00	0.22	374.00	382.60	374.00	48.62	0.01	0.13	100.00	100.00	0.00	643.00	639.76	551483.00	12.98	557.93	544.50
25	4	6	5623.00	31518.00	151.55	0	Spot (Block25, Row6, Column4)	557.57	560.50	85.61	0.00	0.15	336.00	338.72	336.00	31.68	0.00	0.09	100.00	97.00	0.00	224.50	221.57	350157.00	6.91	402.64	394.00
25	5	6	5917.00	31518.00	136.80	0	Spot (Block25, Row6, Column5)	3563.02	3557.50	1218.98	0.00	0.34	324.00	329.41	324.00	33.44	0.01	0.10	100.00	100.00	0.00	3233.50	3239.02	1795760.00	96.70	1160.94	1034.00
25	6	6	6229.00	31518.00	200.20	0	Spot (Block25, Row6, Column6)	351.91	354.00	22.35	0.00	0.06	323.00	327.03	323.00	26.67	0.01	0.08	57.00	11.00	0.00	31.00	28.91	400118.00	0.93	329.27	335.00
25	7	6	6524.00	31523.00	144.75	0	Spot (Block25, Row6, Column7)	843.26	883.00	204.35	0.02	0.24	349.00	362.80	349.00	115.93	0.02	0.32	100.00	85.00	0.00	534.00	494.26	481500.00	4.14	478.66	448.00
25	8	6	6826.00	31534.00	153.05	0	Spot (Block25, Row6, Column8)	867.30	854.00	222.13	0.01	0.26	389.00	400.14	389.00	49.61	0.01	0.12	100.00	99.00	0.00	465.00	478.30	557677.00	9.42	495.09	487.00
25	1	7	4706.00	31811.00	161.95	0	Spot (Block25, Row7, Column1)	2242.78	2164.00	810.56	0.02	0.36	690.00	697.59	690.00	184.86	0.00	0.27	100.00	99.00	0.00	1474.00	1552.78	1623776.00	8.36	1109.48	1053.00
25	2	7	4991.00	31802.00	192.80	0	Spot (Block25, Row7, Column2)	511.99	515.00	23.58	0.00	0.05	467.00	481.46	467.00	114.45	0.01	0.24	0.00	0.00	0.00	48.00	44.99	535034.00	0.27	482.49	486.00
25	3	7	5271.00	31816.00	213.05	0	Spot (Block25, Row7, Column3)	400.16	400.00	18.57	0.00	0.05	380.00	384.25	380.00	37.19	0.00	0.10	17.00	0.00	0.00	20.00	20.16	515810.00	0.43	386.95	390.00
25	4	7	5567.00	31829.00	211.95	0	Spot (Block25, Row7, Column4)	353.76	353.00	20.84	0.00	0.06	344.00	344.97	344.00	29.43	0.00	0.09	19.00	0.00	0.00	9.00	9.76	452814.00	0.30	346.20	346.00
25	5	7	5926.00	31819.00	168.45	0	Spot (Block25, Row7, Column5)	492.89	490.00	57.75	0.00	0.12	329.00	340.42	329.00	56.75	0.01	0.17	98.00	78.00	0.00	161.00	163.89	387415.00	2.69	388.12	387.00
25	6	7	6213.00	31818.00	196.75	0	Spot (Block25, Row7, Column6)	568.14	579.00	93.86	0.01	0.17	343.00	372.78	343.00	100.64	0.04	0.27	90.00	56.00	0.00	236.00	225.14	622114.00	1.94	416.55	415.00
25	7	7	6509.00	31829.00	150.15	0	Spot (Block25, Row7, Column7)	840.47	801.00	185.16	0.02	0.22	371.00	434.84	371.00	238.72	0.07	0.55	90.00	42.00	0.00	430.00	469.47	516046.00	1.70	489.23	463.50
25	8	7	6819.00	31828.00	182.55	0	Spot (Block25, Row7, Column8)	1413.46	1428.00	284.30	0.00	0.20	430.00	545.58	430.00	411.19	0.10	0.75	96.00	72.00	0.00	998.00	983.46	1327237.00	2.11	668.20	645.00
25	1	8	4706.00	32122.00	150.05	0	Spot (Block25, Row8, Column1)	873.94	792.00	330.82	0.04	0.38	609.00	618.23	609.00	130.79	0.01	0.21	78.00	28.00	0.00	183.00	264.94	537472.00	1.96	682.47	673.00
25	2	8	5002.00	32113.00	188.60	0	Spot (Block25, Row8, Column2)	532.08	534.00	36.57	0.00	0.07	441.00	447.90	441.00	52.11	0.01	0.12	82.00	41.00	0.00	93.00	91.08	534736.00	1.62	477.02	474.50
25	3	8	5302.00	32109.00	151.30	0	Spot (Block25, Row8, Column3)	574.45	575.00	59.48	0.00	0.10	384.00	385.80	384.00	30.49	0.00	0.08	100.00	98.00	0.00	191.00	190.45	363052.00	6.19	450.98	446.00
25	4	8	5615.00	32127.00	142.35	0	Spot (Block25, Row8, Column4)	1759.01	1732.00	510.80	0.01	0.29	357.00	359.71	357.00	31.49	0.00	0.09	100.00	100.00	0.00	1375.00	1402.01	967454.00	44.44	748.61	715.00
25	5	8	5948.00	32059.00	261.20	0	Spot (Block25, Row8, Column5)	445.54	424.00	78.59	0.02	0.18	352.00	371.71	352.00	78.52	0.02	0.21	47.00	25.00	0.00	72.00	93.54	883955.00	0.94	393.77	368.00
25	6	8	6217.00	32109.00	198.15	0	Spot (Block25, Row8, Column6)	1465.30	1248.00	633.15	0.07	0.43	392.00	426.90	392.00	119.13	0.04	0.28	100.00	98.00	0.00	856.00	1073.30	1626478.00	8.72	718.10	686.50
25	7	8	6506.00	32105.00	220.15	0	Spot (Block25, Row8, Column7)	1127.92	1139.00	409.26	0.00	0.36	430.00	606.73	430.00	509.07	0.15	0.84	65.00	23.00	0.00	709.00	697.92	1564422.00	1.02	707.59	576.00
25	8	8	6802.00	32127.00	164.00	0	Spot (Block25, Row8, Column8)	62878.52	65535.00	8733.91	0.02	0.14	537.00	751.76	537.00	541.05	0.15	0.72	100.00	100.00	88.66	64998.00	62341.52	46027524.00	114.83	15054.10	12080.00
26	1	1	9229.00	30036.00	162.75	0	Spot (Block26, Row1, Column1)	62020.69	65535.00	7958.89	0.02	0.13	3331.00	3488.65	3331.00	814.71	0.02	0.23	100.00	100.00	74.69	62204.00	58689.69	45337556.00	71.84	16938.57	15403.00
26	2	1	9521.00	30043.00	165.75	0	Spot (Block26, Row1, Column2)	63041.14	65535.00	7678.41	0.02	0.12	3267.00	3499.21	3267.00	979.49	0.03	0.28	100.00	100.00	87.11	62268.00	59774.14	47911736.00	60.79	18296.47	17093.50
26	3	1	9830.00	30046.00	149.35	0	Spot (Block26, Row1, Column3)	43201.27	44416.00	20400.14	0.01	0.47	3210.00	3373.70	3210.00	792.05	0.02	0.23	100.00	100.00	32.46	41206.00	39991.27	26482524.00	50.28	10945.87	9945.00
26	4	1	10121.00	30044.00	156.70	0	Spot (Block26, Row1, Column4)	63511.53	65535.00	6193.20	0.01	0.10	3280.00	3493.78	3280.00	1053.80	0.03	0.30	100.00	100.00	85.99	62255.00	60231.53	43061216.00	56.95	19204.03	17238.00
26	5	1	10431.00	30045.00	155.25	0	Spot (Block26, Row1, Column5)	51445.19	65535.00	19135.21	0.11	0.37	3248.00	3401.70	3248.00	854.70	0.02	0.25	100.00	100.00	56.28	62287.00	48197.19	34005532.00	56.21	13722.87	12549.00
26	6	1	10721.00	30051.00	155.25	0	Spot (Block26, Row1, Column6)	63487.94	65535.00	6242.21	0.01	0.10	3272.00	3411.52	3272.00	756.21	0.02	0.22	100.00	100.00	83.71	62263.00	60215.94	42092892.00	79.44	19690.78	18175.00
26	7	1	11018.00	30053.00	166.95	0	Spot (Block26, Row1, Column7)	64580.50	65535.00	4186.64	0.01	0.06	3252.00	3389.62	3252.00	705.22	0.02	0.21	100.00	100.00	93.41	62283.00	61328.50	49985812.00	86.77	20834.24	18833.50
26	8	1	11338.00	30053.00	168.85	0	Spot (Block26, Row1, Column8)	5248.28	5066.50	956.65	0.02	0.18	3278.00	3340.07	3278.00	494.06	0.01	0.15	98.00	86.00	0.00	1788.50	1970.28	4188129.00	3.86	3955.24	3953.50
26	1	2	9227.00	30343.00	221.35	0	Spot (Block26, Row2, Column1)	3571.84	3490.00	442.27	0.01	0.12	3120.00	3268.00	3120.00	797.01	0.02	0.24	22.00	0.00	0.00	370.00	451.84	5011290.00	0.38	3262.17	3220.00
26	2	2	9522.00	30342.00	139.95	0	Spot (Block26, Row2, Column2)	57811.24	65535.00	12835.65	0.05	0.22	3167.00	3358.92	3167.00	935.83	0.03	0.28	100.00	100.00	63.13	62368.00	54644.24	31044852.00	58.19	15749.99	15450.50
26	3	2	9830.00	30347.00	157.55	0	Spot (Block26, Row2, Column3)	5542.81	5355.00	1232.47	0.01	0.22	3216.00	3402.06	3216.00	1022.60	0.02	0.30	87.00	54.00	0.00	2139.00	2326.81	3807909.00	2.09	3842.66	3882.00
26	4	2	10127.00	30345.00	184.10	0	Spot (Block26, Row2, Column4)	45686.52	49028.00	19040.73	0.03	0.42	3378.00	3713.62	3378.00	1349.04	0.04	0.36	100.00	100.00	31.48	45650.00	42308.52	43539556.00	31.11	12899.57	13036.00
26	5	2	10432.00	30347.00	203.55	0	Spot (Block26, Row2, Column5)	32246.65	32680.00	10600.84	0.01	0.33	3455.00	3792.71	3455.00	1376.47	0.04	0.36	100.00	100.00	0.09	29225.00	28791.65	37922044.00	20.67	10454.93	9260.00
26	6	2	10721.00	30349.00	150.25	0	Spot (Block26, Row2, Column6)	44548.89	46131.50	19641.56	0.02	0.44	3431.00	3953.44	3431.00	1859.17	0.06	0.47	100.00	100.00	33.06	42700.50	41117.89	27620476.00	21.84	10956.39	9871.50
26	7	2	11023.00	30353.00	148.70	0	Spot (Block26, Row2, Column7)	32756.16	30673.00	16779.27	0.03	0.51	3300.50	3546.94	3300.50	1089.41	0.03	0.31	100.00	100.00	3.96	27372.50	29455.66	19850256.00	26.81	9349.46	8127.00
26	8	2	11335.00	30348.00	204.85	0	Spot (Block26, Row2, Column8)	3822.02	3804.00	594.11	0.00	0.16	3229.00	3332.38	3229.00	613.11	0.01	0.18	47.00	9.00	0.00	575.00	593.02	4559664.00	0.80	3471.38	3559.00
26	1	3	9228.00	30641.00	156.60	0	Spot (Block26, Row3, Column1)	61108.06	65535.00	9450.77	0.03	0.15	3065.00	3176.26	3065.00	627.44	0.02	0.20	100.00	100.00	77.45	62470.00	58043.06	41187204.00	92.33	18134.08	17148.00
26	2	3	9525.00	30639.00	151.55	0	Spot (Block26, Row3, Column2)	7151.43	6819.50	2088.89	0.02	0.29	3139.00	3292.37	3139.00	791.05	0.02	0.24	100.00	88.00	0.00	3680.50	4012.43	4491097.00	4.88	4120.48	4140.00
26	3	3	9813.00	30635.00	151.55	0	Spot (Block26, Row3, Column3)	11322.96	10563.00	4324.35	0.03	0.38	3172.00	3267.71	3172.00	615.79	0.01	0.19	100.00	99.00	0.00	7391.00	8150.96	7099498.00	13.08	4894.29	4808.00
26	4	3	10123.00	30642.00	155.60	0	Spot (Block26, Row3, Column4)	64158.76	65535.00	5429.20	0.01	0.08	3248.00	3440.02	3248.00	978.65	0.02	0.28	100.00	100.00	91.60	62287.00	60910.76	42794288.00	62.04	19609.78	17563.00
26	5	3	10431.00	30644.00	148.65	0	Spot (Block26, Row3, Column5)	14145.38	10237.50	12687.67	0.14	0.90	3416.00	3815.76	3416.00	1612.88	0.05	0.42	98.00	82.00	3.31	6821.50	10729.38	8543809.00	6.40	5299.04	5130.00
26	6	3	10725.00	30647.00	236.90	0	Spot (Block26, Row3, Column6)	58560.59	65535.00	13833.39	0.05	0.24	3722.00	4825.04	3722.00	2726.58	0.11	0.57	100.00	100.00	74.12	61813.00	54838.59	94810784.00	19.71	15643.96	15372.50
26	7	3	11030.00	30655.00	152.00	0	Spot (Block26, Row3, Column7)	52732.16	65535.00	17311.28	0.09	0.33	3442.50	3965.76	3442.50	1950.59	0.06	0.49	100.00	100.00	55.54	62092.50	49289.66	33326976.00	25.00	13282.71	11922.50
26	8	3	11323.00	30655.00	179.00	0	Spot (Block26, Row3, Column8)	61960.01	65535.00	9289.23	0.02	0.15	3314.00	3478.66	3314.00	873.91	0.02	0.25	100.00	100.00	83.85	62221.00	58646.01	55640680.00	66.92	17821.32	17067.00
26	1	4	9226.00	30941.00	154.55	0	Spot (Block26, Row4, Column1)	64169.81	65535.00	5240.96	0.01	0.08	3220.00	3379.56	3220.00	806.48	0.02	0.24	100.00	100.00	90.26	62315.00	60949.81	42159956.00	75.38	19017.15	17581.00
26	2	4	9524.00	30943.00	161.10	0	Spot (Block26, Row4, Column2)	27742.33	26472.00	10865.61	0.02	0.39	3326.00	3527.63	3326.00	941.37	0.03	0.27	100.00	100.00	0.00	23146.00	24416.33	19891252.00	25.72	8482.01	8311.00
26	3	4	9823.00	30943.00	166.85	0	Spot (Block26, Row4, Column3)	64618.28	65535.00	4043.93	0.01	0.06	3238.00	3436.08	3238.00	861.74	0.03	0.25	100.00	100.00	93.01	62297.00	61380.28	49885816.00	71.00	21232.57	18669.00
26	4	4	10115.00	30948.00	159.95	0	Spot (Block26, Row4, Column4)	7499.32	7114.00	2280.50	0.02	0.30	3222.00	3351.47	3222.00	708.85	0.02	0.21	99.00	96.00	0.00	3892.00	4277.32	5317019.00	5.85	4336.08	4317.00
26	5	4	10409.00	30945.00	151.45	0	Spot (Block26, Row4, Column5)	7007.14	5923.00	4411.07	0.07	0.63	3332.00	3434.60	3332.00	696.29	0.01	0.20	98.00	88.00	0.00	2591.00	3675.14	4407494.00	5.13	4182.92	4181.00
26	6	4	10726.00	30950.00	203.55	0	Spot (Block26, Row4, Column6)	38206.88	39385.00	11674.82	0.01	0.31	3626.00	4065.29	3626.00	1643.32	0.05	0.40	100.00	100.00	1.10	35759.00	34580.88	45084124.00	20.78	11352.26	10549.00
26	7	4	11020.00	30955.00	151.90	0	Spot (Block26, Row4, Column7)	40102.23	41134.00	22147.64	0.01	0.55	3638.00	4081.86	3638.00	2120.13	0.05	0.52	100.00	98.00	31.45	37496.00	36464.23	25505152.00	16.99	9370.78	8272.00
26	8	4	11323.00	30955.00	152.20	0	Spot (Block26, Row4, Column8)	17017.44	16272.00	7347.16	0.02	0.43	3458.00	3659.29	3458.00	1542.77	0.02	0.42	100.00	98.00	0.00	12814.00	13559.44	10840112.00	8.66	6376.00	5857.00
26	1	5	9227.00	31243.00	160.20	0	Spot (Block26, Row5, Column1)	64288.55	65535.00	4969.44	0.01	0.08	3410.00	3864.92	3410.00	1528.52	0.05	0.40	100.00	100.00	91.83	62125.00	60878.55	45645312.00	39.53	20062.93	18853.00
26	2	5	9519.00	31240.00	174.85	0	Spot (Block26, Row5, Column2)	62708.29	65535.00	8295.82	0.02	0.13	3524.00	3972.28	3524.00	1510.24	0.05	0.38	100.00	100.00	86.15	62011.00	59184.29	53866988.00	38.89	18213.77	17322.00
26	3	5	9824.00	31244.00	157.00	0	Spot (Block26, Row5, Column3)	53030.79	65535.00	15848.34	0.09	0.30	3430.00	3705.15	3430.00	1063.84	0.03	0.29	100.00	100.00	52.95	62105.00	49600.79	35955168.00	46.37	13537.92	13101.50
26	4	5	10117.00	31245.00	154.25	0	Spot (Block26, Row5, Column4)	57898.17	65535.00	12583.17	0.05	0.22	3450.00	3615.30	3450.00	840.81	0.02	0.23	100.00	100.00	65.38	62085.00	54448.17	37634128.00	64.56	16205.55	15055.50
26	5	5	10421.00	31246.00	166.65	0	Spot (Block26, Row5, Column5)	64634.73	65535.00	4015.70	0.01	0.06	3412.00	3543.90	3412.00	803.73	0.02	0.23	100.00	100.00	93.24	62123.00	61222.73	49704612.00	76.01	21834.98	19862.00
26	6	5	10724.00	31248.00	152.15	0	Spot (Block26, Row5, Column6)	47001.02	51421.50	18301.48	0.04	0.39	3590.00	4011.51	3590.00	1541.44	0.05	0.38	100.00	100.00	35.28	47831.50	43411.02	29704840.00	27.89	12013.07	11185.00
26	7	5	11025.00	31252.00	235.45	0	Spot (Block26, Row5, Column7)	59243.48	65535.00	12514.12	0.04	0.21	3820.00	4485.58	3820.00	2106.75	0.07	0.47	100.00	100.00	73.62	61715.00	55423.48	94790744.00	25.99	15933.00	15734.00
26	8	5	11324.00	31252.00	156.30	0	Spot (Block26, Row5, Column8)	53943.97	65535.00	17281.60	0.08	0.32	3527.00	3756.74	3527.00	1130.92	0.03	0.30	100.00	100.00	60.83	62008.00	50416.97	36358536.00	44.38	14439.95	12627.00
26	1	6	9220.00	31540.00	240.30	0	Spot (Block26, Row6, Column1)	58229.01	65535.00	13120.55	0.05	0.23	3528.00	4254.93	3528.00	2019.28	0.08	0.47	100.00	100.00	65.85	62007.00	54701.01	97010640.00	26.73	16444.52	16352.00
26	2	6	9521.00	31539.00	247.20	0	Spot (Block26, Row6, Column2)	58293.16	65535.00	13835.62	0.05	0.24	3539.50	4199.27	3539.50	1985.10	0.07	0.47	100.00	99.00	70.27	61995.50	54753.66	102946960.00	27.25	17304.56	16673.00
26	3	6	9811.00	31544.00	160.20	0	Spot (Block26, Row6, Column3)	64166.25	65535.00	5500.48	0.01	0.09	3445.00	3720.65	3445.00	1213.21	0.03	0.33	100.00	100.00	91.64	62090.00	60721.25	45301804.00	49.82	20825.68	17345.00
26	4	6	10123.00	31545.00	148.55	0	Spot (Block26, Row6, Column4)	22684.92	21019.00	10468.46	0.03	0.46	3470.00	3569.85	3470.00	701.67	0.01	0.20	100.00	100.00	0.00	17549.00	19214.92	13679004.00	27.24	7823.51	7356.00
26	5	6	10422.00	31548.00	166.80	0	Spot (Block26, Row6, Column5)	64789.73	65535.00	3762.42	0.00	0.06	3472.00	3714.62	3472.00	1152.11	0.03	0.31	100.00	100.00	93.66	62063.00	61317.73	50082968.00	53.01	22673.67	20003.50
26	6	6	10726.00	31545.00	161.80	0	Spot (Block26, Row6, Column6)	11429.67	9865.00	5677.25	0.06	0.50	3557.00	3918.84	3557.00	1445.61	0.04	0.37	95.00	74.00	0.00	6308.00	7872.67	8275083.00	5.20	5016.38	4924.00
26	7	6	11020.00	31550.00	158.35	0	Spot (Block26, Row6, Column7)	59769.43	65535.00	10647.19	0.04	0.18	3669.00	3978.24	3669.00	1376.75	0.04	0.35	100.00	100.00	71.68	61866.00	56100.43	40942424.00	40.52	19073.92	17893.00
26	8	6	11326.00	31558.00	158.10	0	Spot (Block26, Row6, Column8)	60161.93	65535.00	10527.12	0.04	0.17	3536.00	3668.84	3536.00	838.12	0.02	0.23	100.00	100.00	73.91	61999.00	56625.93	41512104.00	67.40	18125.08	15900.00
26	1	7	9218.00	31841.00	156.15	0	Spot (Block26, Row7, Column1)	35218.76	32195.00	15583.51	0.04	0.44	3276.00	3607.37	3276.00	1347.34	0.04	0.37	100.00	100.00	3.28	28919.00	31942.76	23596592.00	23.46	9504.40	9110.00
26	2	7	9523.00	31842.00	161.25	0	Spot (Block26, Row7, Column2)	8023.78	6851.00	3335.49	0.07	0.42	3374.50	3624.87	3374.50	1278.31	0.03	0.35	90.00	64.00	0.00	3476.50	4649.28	5761074.00	3.44	4290.92	4275.00
26	3	7	9824.00	31842.00	191.80	0	Spot (Block26, Row7, Column3)	4115.90	4035.00	610.58	0.01	0.15	3439.00	3561.84	3439.00	852.54	0.02	0.24	35.00	4.00	0.00	596.00	676.90	4276418.00	0.65	3744.45	3841.50
26	4	7	10122.00	31842.00	167.25	0	Spot (Block26, Row7, Column4)	6987.20	6396.00	2248.92	0.04	0.32	3545.00	3731.64	3545.00	1024.75	0.02	0.27	90.00	64.00	0.00	2851.00	3442.20	5457005.00	3.18	4332.21	4306.00
26	5	7	10417.00	31849.00	184.20	0	Spot (Block26, Row7, Column5)	42929.11	42544.00	19277.60	0.00	0.45	3733.00	4214.38	3733.00	1642.47	0.05	0.39	100.00	100.00	28.05	38811.00	39196.11	40868768.00	23.57	12442.10	12418.50
26	6	7	10717.00	31849.00	240.55	0	Spot (Block26, Row7, Column6)	58652.52	65535.00	13079.38	0.05	0.22	3995.00	4950.59	3995.00	2964.59	0.09	0.60	100.00	100.00	70.98	61540.00	54657.52	97833576.00	18.11	16578.91	16299.50
26	7	7	11002.00	31852.00	162.30	0	Spot (Block26, Row7, Column7)	62974.26	65535.00	8346.88	0.02	0.13	3826.00	4455.37	3826.00	2578.45	0.07	0.58	100.00	100.00	89.03	61709.00	59148.26	45908676.00	22.70	20559.46	16272.00
26	8	7	11329.00	31856.00	195.80	0	Spot (Block26, Row7, Column8)	59098.23	65535.00	10955.25	0.04	0.19	3662.00	3905.02	3662.00	1133.06	0.03	0.29	100.00	100.00	61.77	61873.00	55436.23	64004044.00	48.71	16743.69	15876.00
26	1	8	9214.00	32143.00	186.30	0	Spot (Block26, Row8, Column1)	4700.80	4502.50	899.97	0.02	0.19	3252.00	3340.41	3252.00	594.47	0.01	0.18	83.00	54.00	0.00	1250.50	1448.80	4597381.00	2.29	3811.32	3778.00
26	2	8	9518.00	32145.00	148.55	0	Spot (Block26, Row8, Column2)	24633.64	23446.00	11663.07	0.02	0.47	3321.50	3402.70	3321.50	575.18	0.01	0.17	100.00	100.00	0.00	20124.50	21312.14	14804817.00	36.91	7737.41	7173.00
26	3	8	9810.00	32144.00	150.15	0	Spot (Block26, Row8, Column3)	41915.01	42868.00	21814.94	0.01	0.52	3425.00	3539.68	3425.00	694.31	0.01	0.20	100.00	100.00	33.93	39443.00	38490.01	25694036.00	55.27	10411.19	9496.50
26	4	8	10117.00	32153.00	170.05	0	Spot (Block26, Row8, Column4)	64267.75	65535.00	5098.57	0.01	0.08	3544.00	3658.92	3544.00	728.25	0.01	0.20	100.00	100.00	92.31	61991.00	60723.75	51800340.00	83.23	20660.78	18718.50
26	5	8	10409.00	32140.00	168.50	0	Spot (Block26, Row8, Column5)	7255.35	6784.50	2185.06	0.03	0.30	3674.50	4010.07	3674.50	1416.97	0.04	0.35	81.00	53.00	0.00	3110.00	3580.85	5702705.00	2.29	4501.28	4536.00
26	6	8	10721.00	32154.00	235.25	0	Spot (Block26, Row8, Column6)	58901.75	65535.00	12994.01	0.05	0.22	3900.50	4453.94	3900.50	1820.66	0.06	0.41	100.00	100.00	73.14	61634.50	55001.25	94067272.00	29.91	16467.27	16547.00
26	7	8	11019.00	32152.00	148.60	0	Spot (Block26, Row8, Column7)	57600.84	65535.00	12719.01	0.06	0.22	3771.00	4170.02	3771.00	1611.07	0.04	0.39	100.00	100.00	63.52	61764.00	53829.84	34733576.00	33.16	17009.67	15567.50
26	8	8	11302.00	32154.00	162.40	0	Spot (Block26, Row8, Column8)	63860.76	65535.00	6170.49	0.01	0.10	3735.50	3919.53	3735.50	1010.47	0.02	0.26	100.00	100.00	90.52	61799.50	60125.26	46491084.00	59.32	20613.39	16123.50
27	1	1	13733.00	30061.00	163.30	0	Spot (Block27, Row1, Column1)	62398.04	65535.00	7126.55	0.02	0.11	3062.00	3168.91	3062.00	653.86	0.01	0.21	100.00	100.00	76.57	62473.00	59336.04	45800600.00	90.58	19075.75	15665.50
27	2	1	14025.00	30071.00	153.65	0	Spot (Block27, Row1, Column2)	45219.64	46544.00	18668.46	0.01	0.41	2930.50	3061.93	2930.50	687.51	0.02	0.22	100.00	100.00	32.47	43613.50	42289.14	29528624.00	61.32	10745.54	9752.00
27	3	1	14332.00	30074.00	152.35	0	Spot (Block27, Row1, Column3)	38365.38	36085.50	20867.03	0.03	0.54	2827.00	2899.91	2827.00	483.95	0.01	0.17	100.00	100.00	21.54	33258.50	35538.38	24400496.00	73.28	9323.99	8731.00
27	4	1	14622.00	30071.00	149.60	0	Spot (Block27, Row1, Column4)	37184.73	36194.00	16897.33	0.01	0.45	2816.00	2957.01	2816.00	708.16	0.02	0.24	100.00	100.00	6.04	33378.00	34368.73	22794272.00	48.33	9867.65	9026.00
27	5	1	14928.00	30073.00	156.95	0	Spot (Block27, Row1, Column5)	50819.12	65535.00	19380.30	0.11	0.38	2741.00	2838.52	2741.00	565.78	0.02	0.20	100.00	100.00	54.49	62794.00	48078.12	34506452.00	84.80	12084.09	11252.00
27	6	1	15223.00	30073.00	152.30	0	Spot (Block27, Row1, Column6)	57358.00	65535.00	12064.60	0.06	0.21	2707.00	2829.51	2707.00	612.22	0.02	0.22	100.00	100.00	59.62	62828.00	54651.00	36365272.00	89.07	16074.77	15182.00
27	7	1	15518.00	30077.00	162.25	0	Spot (Block27, Row1, Column7)	64440.32	65535.00	4578.36	0.01	0.07	2713.00	2824.33	2713.00	589.94	0.02	0.21	100.00	100.00	91.87	62822.00	61727.32	46784128.00	104.44	20002.18	19137.50
27	8	1	15832.00	30075.00	166.20	0	Spot (Block27, Row1, Column8)	5447.67	5370.50	1162.29	0.01	0.21	2716.00	2773.14	2716.00	423.42	0.01	0.15	100.00	99.00	0.00	2654.50	2731.67	4183812.00	6.32	3600.91	3620.50
27	1	2	13729.00	30359.00	189.15	0	Spot (Block27, Row2, Column1)	3312.40	3277.00	415.36	0.00	0.13	2893.00	3015.47	2893.00	646.84	0.02	0.21	30.00	1.00	0.00	384.00	419.40	3322342.00	0.46	3130.47	3068.00
27	2	2	14023.00	30368.00	139.85	0	Spot (Block27, Row2, Column2)	54978.50	63156.00	13363.28	0.06	0.24	2841.00	2973.67	2841.00	696.15	0.02	0.23	100.00	100.00	45.95	60315.00	52137.50	29193772.00	74.70	14539.42	13756.00
27	3	2	14333.00	30367.00	151.40	0	Spot (Block27, Row2, Column3)	7102.88	6740.00	2455.95	0.02	0.35	2805.00	2973.86	2805.00	767.25	0.03	0.26	99.00	84.00	0.00	3935.00	4297.88	4467712.00	5.38	3880.68	3874.00
27	4	2	14632.00	30372.00	177.60	0	Spot (Block27, Row2, Column4)	41455.92	41730.50	16862.05	0.00	0.41	2812.00	3040.47	2812.00	930.99	0.03	0.31	100.00	100.00	12.73	38918.50	38643.92	36481336.00	41.26	10537.56	10312.00
27	5	2	14934.00	30381.00	187.95	0	Spot (Block27, Row2, Column5)	27690.47	26340.50	9953.58	0.02	0.36	2777.50	2994.01	2777.50	894.99	0.03	0.30	100.00	100.00	0.00	23563.00	24912.97	27524336.00	27.59	8774.59	7917.00
27	6	2	15218.00	30374.00	149.85	0	Spot (Block27, Row2, Column6)	24726.80	23213.00	12360.31	0.03	0.50	2731.00	3014.89	2731.00	1056.96	0.04	0.35	100.00	100.00	0.00	20482.00	21995.80	15206984.00	20.54	7186.61	6738.00
27	7	2	15527.00	30376.00	152.10	0	Spot (Block27, Row2, Column7)	25558.88	23249.50	13115.80	0.04	0.51	2690.00	2831.20	2690.00	672.42	0.02	0.24	100.00	100.00	0.00	20559.50	22868.88	16204333.00	33.80	7422.94	7053.50
27	8	2	15840.00	30383.00	177.00	0	Spot (Block27, Row2, Column8)	3254.63	3261.00	374.99	0.00	0.12	2700.00	2784.27	2700.00	559.58	0.01	0.20	50.00	3.00	0.00	561.00	554.63	2841290.00	0.84	2958.19	2965.00
27	1	3	13730.00	30669.00	157.75	0	Spot (Block27, Row3, Column1)	55729.75	65535.00	14856.56	0.07	0.27	2896.00	2985.02	2896.00	545.76	0.01	0.18	100.00	100.00	61.74	62639.00	52833.75	37729360.00	96.65	15646.22	14321.50
27	2	3	14030.00	30671.00	150.55	0	Spot (Block27, Row3, Column2)	9220.55	8692.00	3257.01	0.03	0.35	2877.00	3056.89	2877.00	924.25	0.03	0.30	100.00	96.00	0.00	5815.00	6343.55	5689079.00	6.67	4405.52	4269.00
27	3	3	14314.00	30664.00	146.30	0	Spot (Block27, Row3, Column3)	31764.77	30793.00	13967.51	0.01	0.44	2811.00	2892.20	2811.00	539.37	0.01	0.19	100.00	100.00	2.72	27982.00	28953.77	18709468.00	53.53	9188.24	8487.50
27	4	3	14627.00	30669.00	154.35	0	Spot (Block27, Row3, Column4)	59261.46	65535.00	10796.33	0.04	0.18	2806.00	2948.78	2806.00	754.31	0.02	0.26	100.00	100.00	66.87	62729.00	56455.46	38638808.00	74.65	17028.94	15175.00
27	5	3	14929.00	30672.00	147.10	0	Spot (Block27, Row3, Column5)	16933.03	16099.00	7366.99	0.02	0.44	2848.00	3134.16	2848.00	1107.93	0.04	0.35	100.00	100.00	0.00	13251.00	14085.03	9956621.00	12.45	5796.11	5261.00
27	6	3	15227.00	30674.00	225.45	0	Spot (Block27, Row3, Column6)	57481.32	65535.00	12720.63	0.06	0.22	2990.00	3555.93	2990.00	1523.61	0.08	0.43	100.00	100.00	59.89	62545.00	54491.32	83693688.00	35.39	15778.90	14875.50
27	7	3	15531.00	30681.00	153.75	0	Spot (Block27, Row3, Column7)	49354.18	61932.00	19076.95	0.10	0.39	2876.00	3191.42	2876.00	1162.00	0.05	0.36	100.00	100.00	47.61	59056.00	46478.18	32031096.00	39.73	12084.99	10562.00
27	8	3	15824.00	30681.00	186.10	0	Spot (Block27, Row3, Column8)	61965.01	65535.00	9556.13	0.02	0.15	2791.00	2977.72	2791.00	839.59	0.03	0.28	100.00	100.00	84.47	62744.00	59174.01	60230656.00	70.26	17028.55	16340.50
27	1	4	13729.00	30967.00	156.00	0	Spot (Block27, Row4, Column1)	58778.36	65535.00	11156.15	0.05	0.19	3001.00	3194.85	3001.00	911.57	0.03	0.29	100.00	100.00	65.92	62534.00	55777.36	39323064.00	60.98	16492.08	13841.00
27	2	4	14021.00	30968.00	178.10	0	Spot (Block27, Row4, Column2)	48019.42	53760.00	18383.98	0.05	0.38	3002.00	3349.57	3002.00	1277.38	0.05	0.38	100.00	100.00	38.02	50758.00	45017.42	42689592.00	34.97	11958.58	11637.00
27	3	4	14324.00	30969.00	167.30	0	Spot (Block27, Row4, Column3)	64875.59	65535.00	3224.46	0.00	0.05	2871.00	3143.08	2871.00	1138.57	0.04	0.36	100.00	100.00	94.07	62664.00	62004.59	50343968.00	54.22	21846.15	20666.00
27	4	4	14615.00	30975.00	164.70	0	Spot (Block27, Row4, Column4)	5511.50	5359.00	1355.33	0.01	0.25	2794.00	2880.67	2794.00	567.08	0.01	0.20	99.00	90.00	0.00	2565.00	2717.50	4144649.00	4.64	3495.18	3480.00
27	5	4	14907.00	30972.00	147.60	0	Spot (Block27, Row4, Column5)	8657.44	8327.00	2941.23	0.02	0.34	2795.00	2865.77	2795.00	501.36	0.01	0.17	100.00	99.00	0.00	5532.00	5862.44	5211780.00	11.55	4234.74	4042.00
27	6	4	15225.00	30980.00	192.60	0	Spot (Block27, Row4, Column6)	37884.02	39605.00	12670.35	0.02	0.33	2935.50	3178.73	2935.50	979.33	0.03	0.31	100.00	100.00	1.24	36669.50	34948.52	39778228.00	35.44	10609.66	9752.00
27	7	4	15521.00	30982.00	152.45	0	Spot (Block27, Row4, Column7)	40867.16	41522.50	21981.66	0.01	0.54	2964.00	3192.92	2964.00	954.62	0.03	0.30	100.00	100.00	32.02	38558.50	37903.16	25909920.00	39.47	9380.40	8480.00
27	8	4	15822.00	30985.00	155.55	0	Spot (Block27, Row4, Column8)	17492.37	15912.00	8307.13	0.04	0.47	2870.00	3004.84	2870.00	722.61	0.02	0.24	100.00	100.00	0.00	13042.00	14622.37	11632427.00	20.05	5885.97	5535.00
27	1	5	13728.00	31269.00	155.65	0	Spot (Block27, Row5, Column1)	54445.88	65535.00	15338.04	0.08	0.28	3205.00	3567.95	3205.00	1324.72	0.05	0.37	100.00	100.00	56.59	62330.00	51240.88	36370144.00	38.41	14403.75	13503.00
27	2	5	14020.00	31267.00	183.55	0	Spot (Block27, Row5, Column2)	63073.44	65535.00	7560.32	0.02	0.12	3306.00	3791.07	3306.00	1532.89	0.06	0.40	100.00	100.00	87.26	62229.00	59767.44	59415832.00	38.67	18631.32	18191.50
27	3	5	14328.00	31269.00	173.60	0	Spot (Block27, Row5, Column3)	60480.09	65535.00	11430.12	0.03	0.19	3084.00	3394.19	3084.00	1223.81	0.04	0.36	100.00	100.00	76.13	62451.00	57396.09	50682832.00	46.65	15691.35	15129.00
27	4	5	14621.00	31274.00	156.15	0	Spot (Block27, Row5, Column4)	51534.28	65535.00	18243.21	0.10	0.35	2930.00	3115.48	2930.00	879.62	0.03	0.28	100.00	100.00	54.38	62605.00	48604.28	34682840.00	55.05	12848.74	11648.00
27	5	5	14926.00	31274.00	166.25	0	Spot (Block27, Row5, Column5)	64446.33	65535.00	4707.28	0.01	0.07	2892.00	3008.07	2892.00	638.06	0.02	0.21	100.00	100.00	92.45	62643.00	61554.33	49495284.00	96.29	21011.42	18228.00
27	6	5	15224.00	31273.00	151.50	0	Spot (Block27, Row5, Column6)	27306.85	26553.00	13046.38	0.01	0.48	2975.00	3133.06	2975.00	844.97	0.02	0.27	100.00	100.00	0.00	23578.00	24331.85	17203320.00	28.61	7721.61	6989.00
27	7	5	15527.00	31275.00	212.50	0	Spot (Block27, Row5, Column7)	55529.26	65535.00	14729.89	0.07	0.27	3047.00	3350.19	3047.00	1151.60	0.04	0.34	100.00	100.00	62.48	62488.00	52482.26	71633544.00	45.31	16198.66	15987.00
27	8	5	15827.00	31281.00	157.05	0	Spot (Block27, Row5, Column8)	51659.55	65535.00	18765.10	0.10	0.36	2865.00	3030.17	2865.00	850.80	0.02	0.28	100.00	100.00	55.95	62670.00	48794.55	35180436.00	57.16	13467.87	11291.00
27	1	6	13719.00	31567.00	226.05	0	Spot (Block27, Row6, Column1)	54239.85	65535.00	14365.07	0.08	0.26	3366.00	3993.52	3366.00	1833.16	0.07	0.46	100.00	100.00	52.32	62169.00	50873.85	79516392.00	27.41	15552.66	15130.00
27	2	6	14021.00	31567.00	218.55	0	Spot (Block27, Row6, Column2)	51587.01	63900.50	16301.68	0.09	0.32	3214.00	3738.44	3214.00	1580.02	0.07	0.42	100.00	100.00	48.54	60686.50	48373.01	70778040.00	30.28	15549.17	15216.00
27	3	6	14309.00	31566.00	157.50	0	Spot (Block27, Row6, Column3)	63513.52	65535.00	5846.11	0.01	0.09	2980.00	3271.01	2980.00	1180.15	0.04	0.36	100.00	100.00	82.51	62555.00	60533.52	43570684.00	51.05	19426.52	17568.50
27	4	6	14622.00	31571.00	148.90	0	Spot (Block27, Row6, Column4)	22415.23	21149.00	11672.26	0.03	0.52	2916.00	3012.30	2916.00	592.97	0.01	0.20	100.00	100.00	0.00	18233.00	19499.23	13628461.00	32.72	7068.38	6497.50
27	5	6	14922.00	31575.00	165.55	0	Spot (Block27, Row6, Column5)	64507.46	65535.00	4467.66	0.01	0.07	2982.00	3124.92	2982.00	810.58	0.02	0.26	100.00	100.00	93.55	62553.00	61525.46	49026160.00	75.73	20873.45	19282.00
27	6	6	15222.00	31576.00	154.75	0	Spot (Block27, Row6, Column6)	11111.59	9284.00	5720.35	0.08	0.51	2949.00	3142.26	2949.00	926.58	0.03	0.29	99.00	87.00	0.00	6335.00	8162.59	7322541.00	8.60	4440.70	4347.00
27	7	6	15520.00	31577.00	159.00	0	Spot (Block27, Row6, Column7)	57529.82	65535.00	12936.30	0.06	0.22	2930.00	3124.93	2930.00	875.36	0.03	0.28	100.00	100.00	64.33	62605.00	54599.82	40156172.00	62.15	15862.02	14078.50
27	8	6	15827.00	31586.00	159.20	0	Spot (Block27, Row6, Column8)	56357.78	65535.00	14618.14	0.07	0.26	2787.00	2924.66	2787.00	618.89	0.02	0.21	100.00	100.00	64.39	62748.00	53570.78	39563508.00	86.34	15213.74	13197.00
27	1	7	13721.00	31867.00	171.85	0	Spot (Block27, Row7, Column1)	53495.25	65535.00	16804.62	0.09	0.31	3129.00	3496.59	3129.00	1403.45	0.05	0.40	100.00	100.00	54.30	62406.00	50366.25	44133996.00	35.63	13477.90	13527.50
27	2	7	14018.00	31871.00	151.80	0	Spot (Block27, Row7, Column2)	8484.46	7640.00	3819.73	0.05	0.45	2946.00	3203.56	2946.00	1144.47	0.04	0.36	91.00	72.00	0.00	4694.00	5538.46	5370663.00	4.61	4114.93	4075.00
27	3	7	14320.00	31875.00	180.25	0	Spot (Block27, Row7, Column3)	3506.79	3458.00	471.92	0.01	0.13	2866.00	2947.08	2866.00	522.46	0.01	0.18	54.00	20.00	0.00	592.00	640.79	3173646.00	1.07	3142.36	3178.00
27	4	7	14623.00	31875.00	174.75	0	Spot (Block27, Row7, Column4)	6144.98	5375.00	2302.02	0.06	0.37	2970.00	3132.95	2970.00	886.30	0.02	0.28	89.00	63.00	0.00	2405.00	3174.98	5253961.00	3.40	3590.47	3571.00
27	5	7	14918.00	31876.00	179.90	0	Spot (Block27, Row7, Column5)	37906.27	36422.00	17448.65	0.02	0.46	3114.00	3443.43	3114.00	1228.47	0.04	0.36	100.00	100.00	9.37	33308.00	34792.27	34381080.00	28.05	10593.25	10443.00
27	6	7	15220.00	31874.00	203.40	0	Spot (Block27, Row7, Column6)	54285.21	65535.00	16223.46	0.08	0.30	3265.00	3818.54	3265.00	1660.67	0.07	0.43	100.00	100.00	61.07	62270.00	51020.21	64002988.00	30.39	15844.06	15624.00
27	7	7	15505.00	31876.00	157.00	0	Spot (Block27, Row7, Column7)	61812.59	65535.00	8339.64	0.03	0.13	3062.50	3414.64	3062.50	1290.05	0.05	0.38	100.00	100.00	75.48	62472.50	58750.09	42094760.00	45.27	17660.61	15791.00
27	8	7	15826.00	31877.00	189.65	0	Spot (Block27, Row7, Column8)	57436.19	65535.00	11215.10	0.06	0.20	2870.00	3041.20	2870.00	772.71	0.03	0.25	100.00	100.00	50.98	62665.00	54566.19	58470568.00	70.40	15868.07	14732.00
27	1	8	13708.00	32178.00	142.75	0	Spot (Block27, Row8, Column1)	5440.46	5243.00	1307.55	0.02	0.24	3035.00	3154.98	3035.00	748.53	0.02	0.24	95.00	77.00	0.00	2208.00	2405.46	2997691.00	3.05	3897.48	3917.00
27	2	8	14024.00	32173.00	149.50	0	Spot (Block27, Row8, Column2)	21728.69	20392.50	10904.67	0.03	0.50	2922.00	2978.08	2922.00	476.68	0.01	0.16	100.00	100.00	0.00	17470.50	18806.69	13297958.00	39.34	7159.15	6188.00
27	3	8	14308.00	32170.00	151.90	0	Spot (Block27, Row8, Column3)	39952.48	39152.00	21979.38	0.01	0.55	2922.00	3002.38	2922.00	588.72	0.01	0.20	100.00	100.00	30.33	36230.00	37030.48	25290052.00	62.76	9700.58	9003.50
27	4	8	14617.00	32176.00	176.50	0	Spot (Block27, Row8, Column4)	64461.72	65535.00	4605.18	0.01	0.07	2988.00	3100.97	2988.00	698.65	0.02	0.23	100.00	100.00	92.99	62547.00	61473.72	56082292.00	87.83	21078.15	17658.00
27	5	8	14906.00	32170.00	157.65	0	Spot (Block27, Row8, Column5)	5627.74	5380.00	1302.55	0.02	0.23	3016.00	3332.79	3016.00	1210.15	0.04	0.36	84.00	48.00	0.00	2364.00	2611.74	3888768.00	1.90	3718.01	3617.00
27	6	8	15219.00	32182.00	223.75	0	Spot (Block27, Row8, Column6)	56800.22	65535.00	13571.19	0.06	0.24	3167.00	3661.20	3167.00	1525.62	0.06	0.42	100.00	100.00	61.77	62368.00	53633.22	81281984.00	34.83	16156.35	15822.00
27	7	8	15519.00	32181.00	149.75	0	Spot (Block27, Row8, Column7)	49341.18	56568.00	17784.35	0.06	0.36	3071.50	3373.27	3071.50	1143.75	0.04	0.34	100.00	100.00	42.74	53496.50	46269.68	30246348.00	40.19	13372.50	11536.00
27	8	8	15804.00	32180.00	165.55	0	Spot (Block27, Row8, Column8)	63827.37	65535.00	6214.20	0.01	0.10	2999.00	3169.07	2999.00	799.51	0.02	0.25	100.00	100.00	90.17	62536.00	60828.37	48700772.00	75.87	19383.26	16557.00
28	1	1	18233.00	30089.00	164.95	0	Spot (Block28, Row1, Column1)	60216.28	65535.00	9960.14	0.04	0.17	2120.00	2250.85	2120.00	532.02	0.03	0.24	100.00	100.00	68.43	63415.00	58096.28	45584160.00	108.95	15246.93	14371.00
28	2	1	18525.00	30097.00	157.30	0	Spot (Block28, Row1, Column2)	55171.10	65535.00	14331.13	0.07	0.26	2064.00	2284.01	2064.00	993.12	0.04	0.43	100.00	100.00	57.14	63471.00	53107.10	37847696.00	53.25	13177.66	11907.00
28	3	1	18831.00	30100.00	157.40	0	Spot (Block28, Row1, Column3)	57959.86	65535.00	12600.59	0.05	0.22	2010.00	2152.47	2010.00	670.72	0.03	0.31	100.00	100.00	66.42	63525.00	55949.86	39702848.00	83.20	14329.42	13618.00
28	4	1	19123.00	30099.00	152.95	0	Spot (Block28, Row1, Column4)	49818.07	56725.00	17505.95	0.06	0.35	2033.00	2248.72	2033.00	772.75	0.04	0.34	100.00	100.00	43.68	54692.00	47785.07	31933612.00	61.56	11700.11	10354.00
28	5	1	19429.00	30098.00	165.15	0	Spot (Block28, Row1, Column5)	60974.10	65535.00	9808.10	0.03	0.16	2055.00	2170.69	2055.00	505.99	0.02	0.23	100.00	100.00	77.41	63480.00	58919.10	46157844.00	116.21	15571.62	13468.00
28	6	1	19722.00	30101.00	160.90	0	Spot (Block28, Row1, Column6)	64121.49	65535.00	5319.12	0.01	0.08	2065.00	2179.54	2065.00	550.20	0.02	0.25	100.00	100.00	90.64	63470.00	62056.49	45911432.00	112.58	19387.87	17805.00
28	7	1	20022.00	30103.00	172.30	0	Spot (Block28, Row1, Column7)	64505.25	65535.00	4709.52	0.01	0.07	2002.00	2137.99	2002.00	540.12	0.03	0.25	100.00	100.00	93.58	63533.00	62503.25	53281888.00	115.47	20478.69	18900.00
28	8	1	20338.00	30102.00	164.60	0	Spot (Block28, Row1, Column8)	4383.00	4068.50	1318.20	0.03	0.30	1986.00	2014.66	1986.00	269.86	0.01	0.13	100.00	100.00	0.00	2082.50	2397.00	3296019.00	8.78	2601.10	2572.00
28	1	2	18231.00	30393.00	182.90	0	Spot (Block28, Row2, Column1)	2304.59	2284.00	230.20	0.00	0.10	2033.00	2167.01	2033.00	577.34	0.03	0.27	12.00	0.00	0.00	251.00	271.59	2161708.00	0.24	2144.18	2095.00
28	2	2	18528.00	30395.00	160.65	0	Spot (Block28, Row2, Column2)	59303.86	65535.00	12568.84	0.04	0.21	2058.00	2254.56	2058.00	932.12	0.04	0.41	100.00	100.00	75.70	63477.00	57245.86	42461956.00	61.20	14957.74	13920.50
28	3	2	18829.00	30398.00	149.15	0	Spot (Block28, Row2, Column3)	13490.38	12213.00	6305.37	0.04	0.47	2072.00	2351.14	2072.00	1156.87	0.05	0.49	100.00	98.00	0.00	10141.00	11418.38	8256110.00	9.63	4475.36	3941.00
28	4	2	19132.00	30396.00	208.65	0	Spot (Block28, Row2, Column4)	52452.09	65535.00	17889.41	0.10	0.34	2105.00	2462.57	2105.00	1126.09	0.07	0.46	100.00	100.00	60.03	63430.00	50347.09	65356052.00	44.39	14144.42	14160.00
28	5	2	19434.00	30404.00	188.70	0	Spot (Block28, Row2, Column5)	30794.95	30729.00	8889.65	0.00	0.29	2133.00	2462.80	2133.00	1041.97	0.06	0.42	100.00	100.00	0.00	28596.00	28661.95	30733368.00	27.19	9342.62	8650.00
28	6	2	19722.00	30402.00	155.10	0	Spot (Block28, Row2, Column6)	50240.53	60554.50	17701.81	0.08	0.35	2170.00	2508.39	2170.00	1087.58	0.06	0.43	100.00	100.00	45.27	58384.50	48070.53	32958036.00	43.89	12069.16	11030.00
28	7	2	20028.00	30402.00	156.90	0	Spot (Block28, Row2, Column7)	54741.42	65535.00	14976.30	0.08	0.27	2063.00	2249.79	2063.00	659.61	0.04	0.29	100.00	100.00	55.47	63472.00	52678.42	37005508.00	79.58	13470.27	11926.00
28	8	2	20336.00	30404.00	150.75	0	Spot (Block28, Row2, Column8)	3095.82	3109.00	460.62	0.00	0.15	1983.00	2055.64	1983.00	480.49	0.02	0.23	90.00	59.00	0.00	1126.00	1112.82	1925598.00	2.16	2309.13	2288.00
28	1	3	18227.00	30694.00	166.00	0	Spot (Block28, Row3, Column1)	62977.89	65535.00	7178.42	0.02	0.11	2017.00	2127.30	2017.00	488.16	0.02	0.23	100.00	100.00	83.90	63518.00	60960.89	48115580.00	124.65	17267.33	14176.00
28	2	3	18531.00	30695.00	149.85	0	Spot (Block28, Row3, Column2)	17399.63	15992.50	8208.01	0.04	0.47	2097.00	2281.91	2097.00	733.76	0.04	0.32	100.00	100.00	0.00	13895.50	15302.63	10683371.00	20.60	5367.01	5151.00
28	3	3	18818.00	30693.00	151.40	0	Spot (Block28, Row3, Column3)	55965.62	65535.00	13617.65	0.07	0.24	2083.00	2200.11	2083.00	559.21	0.02	0.25	100.00	100.00	58.12	63452.00	53882.62	35146688.00	96.15	14778.37	13008.50
28	4	3	19127.00	30693.00	163.60	0	Spot (Block28, Row3, Column4)	64365.32	65535.00	4944.12	0.01	0.08	2057.00	2293.69	2057.00	931.81	0.05	0.41	100.00	100.00	92.43	63478.00	62308.32	47630804.00	66.61	19285.38	17899.00
28	5	3	19432.00	30695.00	148.65	0	Spot (Block28, Row3, Column5)	37113.13	35428.00	18236.69	0.02	0.49	2128.00	2533.66	2128.00	1237.33	0.08	0.49	100.00	100.00	12.11	33300.00	34985.13	22379288.00	27.95	9651.14	8284.50
28	6	3	19726.00	30700.00	232.45	0	Spot (Block28, Row3, Column6)	58617.51	65535.00	12713.62	0.05	0.22	2346.00	3142.14	2346.00	1750.31	0.13	0.56	100.00	100.00	66.88	63189.00	56271.51	91502984.00	31.69	14354.60	13503.00
28	7	3	20030.00	30706.00	163.95	0	Spot (Block28, Row3, Column7)	62238.20	65535.00	8008.89	0.02	0.13	2288.00	2697.87	2288.00	1285.59	0.07	0.48	100.00	100.00	78.93	63247.00	59950.20	46367912.00	46.31	16383.88	14966.00
28	8	3	20328.00	30706.00	173.90	0	Spot (Block28, Row3, Column8)	62038.07	65535.00	9164.46	0.02	0.15	2027.00	2252.21	2027.00	724.16	0.05	0.32	100.00	100.00	84.40	63508.00	60011.07	52484752.00	82.56	16193.77	15418.50
28	1	4	18230.00	30991.00	163.75	0	Spot (Block28, Row4, Column1)	63741.78	65535.00	6396.77	0.01	0.10	2069.00	2257.47	2069.00	751.64	0.04	0.33	100.00	100.00	90.42	63466.00	61672.78	47233124.00	81.80	18242.67	15093.00
28	2	4	18525.00	30996.00	172.55	0	Spot (Block28, Row4, Column2)	42427.54	41120.00	17503.31	0.01	0.41	2143.00	2424.37	2143.00	929.87	0.05	0.38	100.00	100.00	18.89	38977.00	40284.54	35257444.00	43.02	9631.31	9323.00
28	3	4	18828.00	30997.00	177.95	0	Spot (Block28, Row4, Column3)	64591.91	65535.00	4225.22	0.01	0.07	2175.00	2411.17	2175.00	877.32	0.04	0.36	100.00	100.00	93.69	63360.00	62416.91	57358232.00	70.88	19536.76	16137.00
28	4	4	19113.00	31002.00	154.00	0	Spot (Block28, Row4, Column4)	12601.91	11907.50	5088.72	0.02	0.40	2086.00	2202.21	2086.00	502.58	0.02	0.23	100.00	100.00	0.00	9821.50	10515.91	8191240.00	20.69	4483.03	4436.00
28	5	4	19418.00	31000.00	149.55	0	Spot (Block28, Row4, Column5)	16805.11	13978.00	11626.76	0.08	0.69	2075.00	2212.52	2075.00	585.64	0.03	0.26	100.00	100.00	1.79	11903.00	14730.11	10301530.00	24.92	5451.97	3912.00
28	6	4	19729.00	31004.00	196.20	0	Spot (Block28, Row4, Column6)	34199.37	34784.00	9092.04	0.01	0.27	2234.00	2585.11	2234.00	1086.77	0.06	0.42	100.00	100.00	0.09	32550.00	31965.37	37311504.00	29.09	10052.39	9306.00
28	7	4	20021.00	31005.00	158.15	0	Spot (Block28, Row4, Column7)	54340.60	65535.00	16447.71	0.08	0.30	2482.00	2810.52	2482.00	1084.06	0.05	0.39	100.00	100.00	60.90	63053.00	51858.60	37386648.00	47.53	14375.90	12460.00
28	8	4	20322.00	31009.00	155.00	0	Spot (Block28, Row4, Column8)	40411.89	39408.00	18679.44	0.01	0.46	2189.50	2420.87	2189.50	779.91	0.04	0.32	100.00	100.00	17.12	37218.50	38222.39	26671960.00	48.71	10117.55	8675.50
28	1	5	18230.00	31299.00	161.50	0	Spot (Block28, Row5, Column1)	61252.52	65535.00	9579.92	0.03	0.16	2160.00	2644.60	2160.00	1496.34	0.09	0.57	100.00	100.00	74.79	63375.00	59092.52	44224732.00	39.17	15487.83	12494.00
28	2	5	18523.00	31295.00	173.45	0	Spot (Block28, Row5, Column2)	62624.46	65535.00	8376.69	0.02	0.13	2227.00	2697.40	2227.00	1343.88	0.08	0.50	100.00	100.00	86.09	63308.00	60397.46	52667720.00	44.59	16145.23	14990.00
28	3	5	18829.00	31296.00	168.50	0	Spot (Block28, Row5, Column3)	58045.71	65535.00	12568.27	0.05	0.22	2229.00	2542.53	2229.00	971.76	0.06	0.38	100.00	100.00	64.76	63306.00	55816.71	45624368.00	57.12	13538.43	12466.50
28	4	5	19124.00	31300.00	163.85	0	Spot (Block28, Row5, Column4)	61251.46	65535.00	9295.81	0.03	0.15	2181.00	2353.43	2181.00	716.05	0.03	0.30	100.00	100.00	76.60	63354.00	59070.46	45816540.00	82.25	15865.49	14223.00
28	5	5	19426.00	31299.00	176.40	0	Spot (Block28, Row5, Column5)	64823.71	65535.00	3616.79	0.00	0.06	2162.50	2301.00	2162.50	584.59	0.03	0.25	100.00	100.00	94.24	63372.50	62661.21	56267584.00	106.95	20928.41	17725.00
28	6	5	19726.00	31303.00	157.40	0	Spot (Block28, Row5, Column6)	51465.48	63739.00	17045.30	0.09	0.33	2287.00	2494.62	2287.00	834.61	0.04	0.33	100.00	100.00	48.32	61452.00	49178.48	35151200.00	58.68	12324.23	12125.00
28	7	5	20033.00	31302.00	221.30	0	Spot (Block28, Row5, Column7)	58759.42	65535.00	12281.38	0.05	0.21	2526.00	2940.42	2526.00	1234.53	0.07	0.42	100.00	100.00	68.83	63009.00	56233.42	82205392.00	45.21	15926.39	15811.00
28	8	5	20330.00	31306.00	164.80	0	Spot (Block28, Row5, Column8)	62265.93	65535.00	7824.01	0.02	0.13	2191.00	2456.83	2191.00	892.81	0.05	0.36	100.00	100.00	80.19	63344.00	60074.93	46824436.00	66.99	17868.78	15903.50
28	1	6	18222.00	31595.00	230.45	0	Spot (Block28, Row6, Column1)	55824.94	65535.00	14135.09	0.07	0.25	2269.00	3023.53	2269.00	1871.05	0.12	0.62	100.00	100.00	56.56	63266.00	53555.94	85078064.00	28.22	14298.71	14348.00
28	2	6	18526.00	31596.00	228.45	0	Spot (Block28, Row6, Column2)	56562.72	65535.00	14464.19	0.06	0.26	2295.00	2843.56	2295.00	1529.52	0.09	0.54	100.00	100.00	62.68	63240.00	54267.72	84731888.00	35.12	14739.28	14198.50
28	3	6	18813.00	31594.00	167.35	0	Spot (Block28, Row6, Column3)	64446.91	65535.00	4789.31	0.01	0.07	2198.00	2516.58	2198.00	1113.28	0.06	0.44	100.00	100.00	92.77	63337.00	62248.91	49946864.00	55.63	20478.74	18576.00
28	4	6	19123.00	31597.00	152.85	0	Spot (Block28, Row6, Column4)	43987.30	46191.50	20129.48	0.02	0.46	2188.00	2293.96	2188.00	519.42	0.02	0.23	100.00	100.00	32.92	44003.50	41799.30	28064068.00	80.27	10932.95	10138.50
28	5	6	19425.00	31600.00	175.45	0	Spot (Block28, Row6, Column5)	64625.95	65535.00	4301.08	0.01	0.07	2226.00	2465.00	2226.00	856.73	0.04	0.35	100.00	100.00	93.76	63309.00	62399.95	55902044.00	72.56	18729.11	16188.00
28	6	6	19724.00	31600.00	153.90	0	Spot (Block28, Row6, Column6)	27810.12	24279.00	17160.83	0.06	0.62	2321.00	2559.08	2321.00	949.13	0.04	0.37	100.00	100.00	2.44	21958.00	25489.12	18215648.00	26.60	6587.43	6153.00
28	7	6	20024.00	31600.00	168.80	0	Spot (Block28, Row6, Column7)	64349.27	65535.00	5082.30	0.01	0.08	2324.00	2564.65	2324.00	921.75	0.04	0.36	100.00	100.00	93.05	63211.00	62025.27	50900788.00	67.03	19338.87	16235.50
28	8	6	20331.00	31610.00	168.90	0	Spot (Block28, Row6, Column8)	64473.97	65535.00	4584.68	0.01	0.07	2107.00	2277.36	2107.00	623.70	0.03	0.27	100.00	100.00	93.06	63428.00	62366.97	51063908.00	99.72	19314.49	16412.00
28	1	7	18223.00	31895.00	168.75	0	Spot (Block28, Row7, Column1)	48101.19	52131.00	17908.67	0.03	0.37	2117.00	2475.11	2117.00	1151.86	0.07	0.47	100.00	100.00	38.99	50014.00	45984.19	38000256.00	39.61	10768.24	10673.50
28	2	7	18520.00	31895.00	151.15	0	Spot (Block28, Row7, Column2)	20925.99	18509.00	12541.18	0.05	0.60	2202.00	2478.52	2202.00	973.59	0.05	0.39	100.00	100.00	0.00	16307.00	18723.99	13057817.00	18.95	5630.09	4902.00
28	3	7	18821.00	31898.00	147.75	0	Spot (Block28, Row7, Column3)	3622.69	3521.50	662.11	0.01	0.18	2136.00	2247.74	2136.00	506.87	0.02	0.23	97.00	76.00	0.00	1385.50	1486.69	2166366.00	2.71	2603.97	2566.50
28	4	7	19122.00	31900.00	151.45	0	Spot (Block28, Row7, Column4)	13185.69	11930.00	6574.98	0.04	0.50	2151.00	2301.77	2151.00	752.23	0.03	0.33	100.00	100.00	0.00	9779.00	11034.69	8333359.00	14.47	4490.97	4171.50
28	5	7	19421.00	31904.00	214.40	0	Spot (Block28, Row7, Column5)	50888.64	65535.00	18156.63	0.11	0.36	2283.00	2827.30	2283.00	1581.60	0.09	0.56	100.00	100.00	54.52	63252.00	48605.64	67021064.00	30.39	14311.62	14166.00
28	6	7	19721.00	31900.00	220.35	0	Spot (Block28, Row7, Column6)	55439.48	65535.00	14806.37	0.07	0.27	2479.00	3301.65	2479.00	1944.22	0.12	0.59	100.00	100.00	61.22	63056.00	52960.48	77061720.00	26.82	14985.99	14898.50
28	7	7	20008.00	31903.00	168.60	0	Spot (Block28, Row7, Column7)	64010.85	65535.00	6161.94	0.01	0.10	2319.00	2726.92	2319.00	1294.83	0.07	0.47	100.00	100.00	91.78	63216.00	61691.85	50633096.00	47.33	18546.09	15727.00
28	8	7	20326.00	31905.00	191.35	0	Spot (Block28, Row7, Column8)	58064.34	64589.00	10268.23	0.05	0.18	2121.00	2353.35	2121.00	736.25	0.05	0.31	100.00	100.00	46.22	62468.00	55943.34	59922864.00	75.67	15665.36	13712.00
28	1	8	18214.00	32203.00	154.70	0	Spot (Block28, Row8, Column1)	3154.40	2927.00	828.89	0.03	0.26	2005.00	2131.24	2005.00	595.52	0.03	0.28	78.00	31.00	0.00	922.00	1149.40	2075598.00	1.72	2351.94	2340.00
28	2	8	18520.00	32195.00	156.45	0	Spot (Block28, Row8, Column2)	48599.11	54065.50	17894.01	0.05	0.37	2039.00	2153.85	2039.00	477.70	0.02	0.22	100.00	100.00	42.71	52026.50	46560.11	32658840.00	97.23	11217.83	10058.00
28	3	8	18811.00	32200.00	158.65	0	Spot (Block28, Row8, Column3)	54598.43	65535.00	16326.31	0.08	0.30	2021.00	2150.87	2021.00	520.23	0.03	0.24	100.00	100.00	59.86	63514.00	52577.43	37946232.00	100.82	13369.21	12151.00
28	4	8	19122.00	32204.00	172.55	0	Spot (Block28, Row8, Column4)	64020.28	65535.00	5963.49	0.01	0.09	2021.00	2122.62	2021.00	480.73	0.02	0.23	100.00	100.00	91.73	63514.00	61999.28	53393472.00	128.76	17864.71	15088.50
28	5	8	19408.00	32202.00	154.25	0	Spot (Block28, Row8, Column5)	12311.32	11973.50	5104.19	0.01	0.41	2040.00	2369.57	2040.00	1153.92	0.07	0.49	100.00	99.00	0.00	9933.50	10271.32	8002358.00	8.62	4365.40	4290.00
28	6	8	19719.00	32204.00	230.45	0	Spot (Block28, Row8, Column6)	57263.44	65535.00	13951.98	0.06	0.24	2241.50	2829.70	2241.50	1583.92	0.10	0.56	100.00	100.00	65.49	63293.50	55021.94	87270480.00	34.37	14315.64	13871.00
28	7	8	20022.00	32208.00	157.25	0	Spot (Block28, Row8, Column7)	61538.64	65535.00	8541.40	0.03	0.14	2187.00	2496.30	2187.00	1082.92	0.06	0.43	100.00	100.00	76.03	63348.00	59351.64	41846656.00	54.52	17616.29	14984.00
28	8	8	20309.00	32204.00	165.35	0	Spot (Block28, Row8, Column8)	63968.12	65535.00	6026.90	0.01	0.09	2100.00	2286.01	2100.00	680.08	0.04	0.30	100.00	100.00	91.40	63435.00	61868.12	48360380.00	90.70	18179.27	16246.00
29	1	1	4699.00	34505.00	162.85	0	Spot (Block29, Row1, Column1)	62030.57	65535.00	10176.03	0.02	0.16	2416.00	3014.93	2416.00	3983.00	0.10	1.32	100.00	100.00	82.07	63119.00	59614.57	45654936.00	14.82	16919.36	13053.00
29	2	1	4996.00	34514.00	168.35	0	Spot (Block29, Row1, Column2)	61576.49	65535.00	10208.35	0.03	0.17	2277.00	2642.68	2277.00	1093.99	0.06	0.41	100.00	100.00	83.91	63258.00	59299.49	48214872.00	53.87	15743.11	14687.50
29	3	1	5303.00	34516.00	148.45	0	Spot (Block29, Row1, Column3)	45817.76	53176.50	20405.09	0.06	0.45	2265.00	2494.62	2265.00	757.53	0.04	0.30	100.00	100.00	40.10	50911.50	43552.76	27765728.00	57.19	10421.97	9797.50
29	4	1	5593.00	34516.00	157.80	0	Spot (Block29, Row1, Column4)	63310.63	65535.00	7086.43	0.01	0.11	2329.00	2607.86	2329.00	899.85	0.05	0.35	100.00	100.00	88.50	63206.00	60981.63	43494812.00	67.46	17210.84	15560.00
29	5	1	5898.00	34517.00	155.25	0	Spot (Block29, Row1, Column5)	56066.70	65535.00	15576.01	0.07	0.28	2299.00	2491.33	2299.00	652.74	0.03	0.26	100.00	100.00	65.62	63236.00	53767.70	37340732.00	82.08	13614.10	12246.50
29	6	1	6194.00	34523.00	154.15	0	Spot (Block29, Row1, Column6)	63803.29	65535.00	6194.19	0.01	0.10	2279.00	2465.23	2279.00	662.12	0.03	0.27	100.00	100.00	89.28	63256.00	61524.29	41663924.00	92.64	17783.29	16066.50
29	7	1	6488.00	34526.00	165.25	0	Spot (Block29, Row1, Column7)	64402.21	65535.00	4646.54	0.01	0.07	2185.00	2318.89	2185.00	554.34	0.03	0.24	100.00	100.00	92.87	63350.00	62217.21	48752956.00	111.99	19214.44	17046.00
29	8	1	6804.00	34522.00	163.40	0	Spot (Block29, Row1, Column8)	5977.16	5480.50	2452.96	0.04	0.41	2165.00	2191.52	2165.00	291.36	0.01	0.13	100.00	100.00	0.00	3315.50	3812.16	4423097.00	12.99	3062.28	2983.00
29	1	2	4705.00	34804.00	139.75	0	Spot (Block29, Row2, Column1)	2890.75	2757.00	450.17	0.02	0.16	2339.50	2542.93	2339.50	817.76	0.04	0.32	17.00	4.00	0.00	417.50	551.25	1503189.00	0.43	2605.30	2564.00
29	2	2	4989.00	34812.00	141.75	0	Spot (Block29, Row2, Column2)	57907.95	65535.00	14284.47	0.05	0.25	2311.00	2584.33	2311.00	977.10	0.05	0.38	100.00	100.00	71.98	63224.00	55596.95	31617968.00	56.62	14633.50	14384.00
29	3	2	5302.00	34817.00	147.65	0	Spot (Block29, Row2, Column3)	6992.38	6565.00	2322.01	0.03	0.33	2299.00	2529.42	2299.00	874.16	0.04	0.35	99.00	97.00	0.00	4266.00	4693.38	4251368.00	5.11	3258.67	3208.50
29	4	2	5603.00	34820.00	210.00	0	Spot (Block29, Row2, Column4)	39907.54	38053.50	20743.76	0.02	0.52	2334.00	2686.77	2334.00	1110.41	0.06	0.41	100.00	100.00	27.31	35719.50	37573.54	50124196.00	33.52	11732.45	11772.00
29	5	2	5904.00	34824.00	175.20	0	Spot (Block29, Row2, Column5)	46494.41	47764.00	15912.77	0.01	0.34	2343.00	2635.64	2343.00	934.68	0.05	0.35	100.00	100.00	24.39	45421.00	44151.41	40031904.00	46.92	11717.60	10970.00
29	6	2	6192.00	34823.00	148.75	0	Spot (Block29, Row2, Column6)	54008.99	65535.00	15247.45	0.08	0.28	2317.50	2617.22	2317.50	1024.68	0.05	0.39	100.00	100.00	53.78	63217.50	51691.49	32837712.00	50.15	13236.01	12403.00
29	7	2	6499.00	34823.00	146.75	0	Spot (Block29, Row2, Column7)	37671.63	35801.00	19162.57	0.02	0.51	2197.00	2370.10	2197.00	694.72	0.03	0.29	100.00	100.00	11.93	33604.00	35474.63	22113316.00	50.81	8938.59	8345.00
29	8	2	6799.00	34826.00	199.25	0	Spot (Block29, Row2, Column8)	2395.35	2368.50	227.36	0.00	0.09	2147.00	2246.73	2147.00	538.49	0.02	0.24	11.00	0.00	0.00	221.50	248.35	2697168.00	0.28	2229.14	2214.00
29	1	3	4698.00	35111.00	156.85	0	Spot (Block29, Row3, Column1)	63767.49	65535.00	6256.68	0.01	0.10	2380.00	2511.61	2380.00	603.05	0.02	0.24	100.00	100.00	89.36	63155.00	61387.49	43170996.00	101.58	18691.99	16645.00
29	2	3	5000.00	35115.00	142.55	0	Spot (Block29, Row3, Column2)	11494.08	11425.00	3854.83	0.00	0.34	2329.00	2612.43	2329.00	922.09	0.05	0.35	100.00	100.00	0.00	9096.00	9165.08	6379216.00	9.63	4322.43	4167.00
29	3	3	5287.00	35109.00	145.05	0	Spot (Block29, Row3, Column3)	48789.67	54663.00	17477.93	0.05	0.36	2311.00	2481.62	2311.00	584.19	0.03	0.24	100.00	100.00	37.94	52352.00	46478.67	27907860.00	79.27	11199.02	9871.00
29	4	3	5598.00	35115.00	156.35	0	Spot (Block29, Row3, Column4)	63927.80	65535.00	5782.23	0.01	0.09	2314.00	2537.23	2314.00	797.48	0.04	0.31	100.00	100.00	90.80	63221.00	61613.80	43087736.00	76.98	18521.11	16137.00
29	5	3	5898.00	35118.00	138.65	0	Spot (Block29, Row3, Column5)	34022.07	33458.50	16400.96	0.01	0.48	2354.00	2632.54	2354.00	897.56	0.05	0.34	100.00	100.00	3.82	31104.50	31668.07	17827580.00	34.97	8903.94	7423.00
29	6	3	6195.00	35118.00	246.50	0	Spot (Block29, Row3, Column6)	59610.20	65535.00	11813.27	0.04	0.20	2400.00	2861.31	2400.00	1276.22	0.08	0.45	100.00	100.00	67.33	63135.00	57210.20	104378616.00	44.47	16252.48	15549.50
29	7	3	6501.00	35125.00	150.30	0	Spot (Block29, Row3, Column7)	54314.84	65535.00	16592.88	0.08	0.31	2267.00	2546.65	2267.00	1039.02	0.05	0.41	100.00	100.00	60.77	63268.00	52047.84	33784092.00	49.82	13371.81	12243.50
29	8	3	6796.00	35125.00	170.80	0	Spot (Block29, Row3, Column8)	61239.23	65535.00	10684.23	0.03	0.17	2201.00	2412.08	2201.00	790.28	0.04	0.33	100.00	100.00	82.64	63334.00	59038.23	49726760.00	74.44	16312.93	15444.00
29	1	4	4698.00	35412.00	154.10	0	Spot (Block29, Row4, Column1)	64311.48	65535.00	4879.50	0.01	0.08	2473.00	2729.74	2473.00	889.81	0.04	0.33	100.00	100.00	92.31	63062.00	61838.48	41802840.00	69.21	19750.61	16706.50
29	2	4	4992.00	35412.00	176.70	0	Spot (Block29, Row4, Column2)	32744.99	29501.00	18015.98	0.05	0.55	2435.00	2846.46	2435.00	1163.10	0.07	0.41	100.00	100.00	5.82	27066.00	30309.99	28684664.00	25.71	8530.67	8434.50
29	3	4	5293.00	35418.00	165.65	0	Spot (Block29, Row4, Column3)	64785.03	65535.00	3654.08	0.00	0.06	2401.00	2792.01	2401.00	1221.28	0.07	0.44	100.00	100.00	94.33	63134.00	62384.03	49172332.00	50.76	20781.06	18640.00
29	4	4	5585.00	35419.00	147.25	0	Spot (Block29, Row4, Column4)	7053.39	6815.00	2034.36	0.01	0.29	2357.50	2475.21	2357.50	545.16	0.02	0.22	100.00	100.00	0.00	4457.50	4695.89	4154445.00	8.40	3449.62	3437.00
29	5	4	5873.00	35425.00	145.55	0	Spot (Block29, Row4, Column5)	17473.87	14166.50	13426.39	0.09	0.77	2378.00	2483.67	2378.00	486.65	0.02	0.20	100.00	99.00	3.47	11788.50	15095.87	10064949.00	30.80	6182.74	4018.00
29	6	4	6196.00	35424.00	181.25	0	Spot (Block29, Row4, Column6)	52990.26	65535.00	15810.09	0.09	0.30	2459.00	2739.19	2459.00	919.02	0.05	0.34	100.00	100.00	50.05	63076.00	50531.26	48804488.00	54.68	12775.36	11490.00
29	7	4	6491.00	35428.00	148.55	0	Spot (Block29, Row4, Column7)	49414.85	65535.00	20206.70	0.12	0.41	2365.00	2614.32	2365.00	906.20	0.04	0.35	100.00	100.00	50.99	63170.00	47049.85	29846764.00	51.64	11808.40	10231.00
29	8	4	6795.00	35430.00	147.50	0	Spot (Block29, Row4, Column8)	28942.03	26718.00	14854.06	0.03	0.51	2268.00	2450.33	2268.00	654.67	0.03	0.27	100.00	100.00	0.17	24450.00	26674.03	17162632.00	40.47	7225.98	6535.50
29	1	5	4699.00	35713.00	158.80	0	Spot (Block29, Row5, Column1)	64233.33	65535.00	5029.22	0.01	0.08	2526.00	2876.33	2526.00	1073.78	0.06	0.37	100.00	100.00	91.81	63009.00	61707.33	44706820.00	57.14	18800.88	16845.00
29	2	5	4993.00	35711.00	172.35	0	Spot (Block29, Row5, Column2)	61612.32	65535.00	9928.87	0.03	0.16	2609.00	3183.50	2609.00	1473.26	0.09	0.46	100.00	100.00	83.03	62926.00	59003.32	50830680.00	39.66	16417.23	15802.00
29	3	5	5298.00	35715.00	167.65	0	Spot (Block29, Row5, Column3)	56451.76	65535.00	15195.80	0.06	0.27	2594.00	3113.23	2594.00	1446.63	0.08	0.46	100.00	100.00	64.05	62941.00	53857.76	43806976.00	36.87	13395.38	12840.00
29	4	5	5594.00	35719.00	152.30	0	Spot (Block29, Row5, Column4)	60995.35	65535.00	9542.07	0.03	0.16	2486.00	2778.43	2486.00	1060.29	0.05	0.38	100.00	100.00	74.61	63049.00	58509.35	38915368.00	54.91	15604.04	14065.00
29	5	5	5897.00	35721.00	165.10	0	Spot (Block29, Row5, Column5)	64861.92	65535.00	3347.35	0.00	0.05	2507.00	2689.00	2507.00	690.27	0.03	0.26	100.00	100.00	94.30	63028.00	62354.92	48906376.00	90.07	20517.06	17424.50
29	6	5	6196.00	35721.00	153.75	0	Spot (Block29, Row5, Column6)	56970.53	65535.00	12986.42	0.06	0.23	2538.00	2827.44	2538.00	1005.06	0.05	0.36	100.00	100.00	60.68	62997.00	54432.53	36803268.00	53.87	14587.95	13675.00
29	7	5	6496.00	35722.00	221.85	0	Spot (Block29, Row5, Column7)	49897.23	60387.00	17248.42	0.08	0.35	2468.00	2863.84	2468.00	1240.00	0.06	0.43	100.00	100.00	48.55	57919.00	47429.23	70305888.00	37.93	15188.73	15142.00
29	8	5	6799.00	35726.00	156.25	0	Spot (Block29, Row5, Column8)	57662.28	65535.00	13869.92	0.06	0.24	2281.00	2512.81	2281.00	873.44	0.04	0.35	100.00	100.00	68.90	63254.00	55381.28	38749384.00	63.14	14118.86	12681.00
29	1	6	4695.00	36013.00	243.05	0	Spot (Block29, Row6, Column1)	55850.48	62391.00	12607.89	0.05	0.23	2547.00	3139.99	2547.00	1527.41	0.09	0.49	100.00	100.00	46.98	59844.00	53303.48	95337560.00	34.51	15648.85	15108.00
29	2	6	4990.00	36016.00	232.40	0	Spot (Block29, Row6, Column2)	45060.15	39653.50	17023.25	0.06	0.38	2480.00	2957.92	2480.00	1375.81	0.08	0.47	100.00	100.00	31.84	37173.50	42580.15	70204208.00	30.60	14461.33	13714.00
29	3	6	5280.00	36013.00	160.00	0	Spot (Block29, Row6, Column3)	64358.49	65535.00	4916.09	0.01	0.08	2472.00	2816.60	2472.00	1181.90	0.06	0.42	100.00	100.00	91.95	63063.00	61886.49	45566252.00	52.07	19063.41	17302.50
29	4	6	5598.00	36018.00	145.40	0	Spot (Block29, Row6, Column4)	36080.92	34314.00	17382.54	0.02	0.48	2432.00	2577.35	2432.00	551.40	0.03	0.21	100.00	100.00	6.23	31882.00	33648.92	20854808.00	60.76	8825.93	8187.00
29	5	6	5892.00	36019.00	166.50	0	Spot (Block29, Row6, Column5)	64856.47	65535.00	3285.79	0.00	0.05	2541.00	2792.16	2541.00	930.17	0.04	0.33	100.00	100.00	94.68	62994.00	62315.47	50004848.00	66.72	19802.82	17007.00
29	6	6	6195.00	36022.00	147.90	0	Spot (Block29, Row6, Column6)	17557.44	15341.50	10112.03	0.06	0.58	2542.00	2774.08	2542.00	942.08	0.04	0.34	100.00	100.00	0.00	12799.50	15015.44	10464233.00	15.69	5483.24	5102.50
29	7	6	6492.00	36019.00	156.65	0	Spot (Block29, Row6, Column7)	62046.28	65535.00	8392.30	0.02	0.14	2427.00	2676.16	2427.00	980.37	0.04	0.37	100.00	100.00	78.32	63108.00	59619.28	42067764.00	60.56	16957.57	14221.00
29	8	6	6801.00	36029.00	157.20	0	Spot (Block29, Row6, Column8)	61822.46	65535.00	8635.62	0.03	0.14	2277.00	2422.60	2277.00	614.85	0.03	0.25	100.00	100.00	79.36	63258.00	59545.46	42225128.00	96.61	17034.35	14958.00
29	1	7	4690.00	36313.00	171.35	0	Spot (Block29, Row7, Column1)	42973.48	42382.00	20028.04	0.01	0.47	2361.00	2815.19	2361.00	1306.48	0.08	0.46	100.00	100.00	31.70	40021.00	40612.48	35109592.00	30.74	10108.85	10240.00
29	2	7	4991.00	36313.00	147.85	0	Spot (Block29, Row7, Column2)	8870.75	8043.50	4231.24	0.04	0.48	2367.00	2664.03	2367.00	1027.82	0.05	0.39	97.00	83.00	0.00	5676.50	6503.75	5286966.00	6.04	3673.65	3436.00
29	3	7	5287.00	36311.00	183.05	0	Spot (Block29, Row7, Column3)	3032.88	2950.00	418.33	0.01	0.14	2358.00	2445.03	2358.00	436.24	0.02	0.18	66.00	23.00	0.00	592.00	674.88	2847877.00	1.35	2586.36	2550.00
29	4	7	5585.00	36318.00	147.95	0	Spot (Block29, Row7, Column4)	6996.41	6448.50	2713.37	0.04	0.39	2431.00	2630.92	2431.00	783.80	0.03	0.30	100.00	88.00	0.00	4017.50	4565.41	4169862.00	5.57	3531.97	3398.00
29	5	7	5891.00	36320.00	191.55	0	Spot (Block29, Row7, Column5)	41243.91	40407.00	20665.21	0.01	0.50	2598.00	3048.55	2598.00	1395.23	0.07	0.46	100.00	100.00	29.91	37809.00	38645.91	42605264.00	27.38	11147.50	11189.50
29	6	7	6189.00	36320.00	227.10	0	Spot (Block29, Row7, Column6)	47436.02	47404.00	16908.21	0.00	0.36	2713.00	3433.21	2713.00	2160.53	0.10	0.63	100.00	100.00	37.73	44691.00	44723.02	70158432.00	20.37	15061.74	15292.00
29	7	7	6474.00	36323.00	161.80	0	Spot (Block29, Row7, Column7)	62696.69	65535.00	9032.00	0.02	0.14	2497.00	2943.64	2497.00	1715.68	0.07	0.58	100.00	100.00	88.64	63038.00	60199.69	45267444.00	34.83	19001.90	14857.00
29	8	7	6795.00	36323.00	185.50	0	Spot (Block29, Row7, Column8)	62730.68	65535.00	7534.04	0.02	0.12	2322.00	2540.01	2322.00	803.98	0.04	0.32	100.00	100.00	81.94	63213.00	60408.68	60786700.00	74.87	17700.90	15566.00
29	1	8	4682.00	36625.00	149.80	0	Spot (Block29, Row8, Column1)	3689.39	3462.00	1208.99	0.03	0.33	2264.00	2430.91	2264.00	742.65	0.03	0.31	79.00	29.00	0.00	1198.00	1425.39	2276353.00	1.69	2713.27	2717.00
29	2	8	4993.00	36614.00	143.95	0	Spot (Block29, Row8, Column2)	28180.25	25820.00	14294.19	0.04	0.51	2303.00	2407.09	2303.00	378.52	0.02	0.16	100.00	100.00	0.35	23517.00	25877.25	15950021.00	68.09	7292.24	6605.00
29	3	8	5280.00	36614.00	148.55	0	Spot (Block29, Row8, Column3)	46391.77	56401.50	21033.99	0.08	0.45	2359.50	2522.24	2359.50	628.34	0.03	0.25	100.00	100.00	44.70	54042.00	44032.27	28020800.00	69.82	10569.28	9646.00
29	4	8	5591.00	36624.00	170.30	0	Spot (Block29, Row8, Column4)	62771.32	65535.00	8203.29	0.02	0.13	2417.50	2595.72	2417.50	742.96	0.03	0.29	100.00	100.00	86.63	63117.50	60353.82	50719744.00	80.99	16749.40	15161.50
29	5	8	5881.00	36611.00	148.80	0	Spot (Block29, Row8, Column5)	5312.18	5156.00	1378.88	0.01	0.26	2438.00	2795.81	2438.00	1193.91	0.06	0.43	89.00	60.00	0.00	2718.00	2874.18	3219180.00	2.11	3302.98	3274.00
29	6	8	6192.00	36622.00	240.40	0	Spot (Block29, Row8, Column6)	56493.56	65535.00	13849.42	0.06	0.25	2623.00	3063.55	2623.00	1470.87	0.07	0.48	100.00	100.00	56.65	62912.00	53870.56	94232208.00	36.33	15540.16	14869.50
29	7	8	6491.00	36627.00	147.15	0	Spot (Block29, Row8, Column7)	58475.63	65535.00	12149.12	0.05	0.21	2417.00	2778.67	2417.00	1118.38	0.06	0.40	100.00	100.00	67.23	63118.00	56058.63	34617844.00	49.80	15241.77	13805.50
29	8	8	6776.00	36626.00	162.70	0	Spot (Block29, Row8, Column8)	63008.79	65535.00	8323.06	0.02	0.13	2363.50	2597.19	2363.50	809.62	0.04	0.31	100.00	100.00	88.15	63171.50	60645.29	46248900.00	74.62	17984.95	14463.00
30	1	1	9204.00	34534.00	161.95	0	Spot (Block30, Row1, Column1)	62055.24	65535.00	8232.26	0.02	0.13	2673.00	2778.86	2673.00	585.47	0.02	0.21	100.00	100.00	77.44	62862.00	59382.24	45114588.00	101.25	15931.97	14225.00
30	2	1	9499.00	34543.00	161.25	0	Spot (Block30, Row1, Column2)	4705.01	4639.00	864.73	0.01	0.18	2760.00	2791.87	2760.00	399.18	0.00	0.14	99.00	92.00	0.00	1879.00	1945.01	3364085.00	4.79	3350.58	3358.50
30	3	1	9801.00	34553.00	177.55	0	Spot (Block30, Row1, Column3)	3380.72	3368.50	392.38	0.00	0.12	2687.00	2721.51	2687.00	287.77	0.01	0.11	82.00	61.00	0.00	681.50	693.72	2988559.00	2.29	3087.20	3072.00
30	4	1	10095.00	34544.00	155.90	0	Spot (Block30, Row1, Column4)	4141.73	4068.00	668.09	0.01	0.16	2603.00	2649.82	2603.00	282.39	0.01	0.11	99.00	93.00	0.00	1465.00	1538.73	2783240.00	5.28	3157.91	3172.50
30	5	1	10405.00	34550.00	170.00	0	Spot (Block30, Row1, Column5)	3692.44	3598.00	530.75	0.01	0.14	2600.00	2647.69	2600.00	289.91	0.01	0.11	99.00	80.00	0.00	998.00	1092.44	2957645.00	3.60	3027.79	3045.00
30	6	1	10699.00	34550.00	188.20	0	Spot (Block30, Row1, Column6)	3828.60	3708.00	652.62	0.01	0.17	2684.00	2707.39	2684.00	289.08	0.00	0.11	90.00	78.00	0.00	1024.00	1144.60	3801795.00	3.88	3037.14	3001.00
30	7	1	10991.00	34549.00	157.50	0	Spot (Block30, Row1, Column7)	5188.35	5090.50	1229.54	0.01	0.24	2687.00	2708.96	2687.00	294.06	0.00	0.11	100.00	99.00	0.00	2403.50	2501.35	3548830.00	8.43	3408.24	3432.00
30	8	1	11305.00	34550.00	164.25	0	Spot (Block30, Row1, Column8)	5619.92	5419.00	1390.98	0.02	0.25	2663.00	2686.85	2663.00	289.81	0.00	0.11	100.00	99.00	0.00	2756.00	2956.92	4214939.00	10.12	3374.27	3340.00
30	1	2	9212.00	34836.00	244.40	0	Spot (Block30, Row2, Column1)	2885.40	2869.00	294.60	0.00	0.10	2606.00	2687.30	2606.00	450.68	0.01	0.17	26.00	2.00	0.00	263.00	279.40	4971543.00	0.44	2697.90	2628.00
30	2	2	9499.00	34836.00	140.55	0	Spot (Block30, Row2, Column2)	3766.24	3731.00	437.26	0.00	0.12	2728.00	2763.88	2728.00	281.77	0.01	0.10	98.00	85.00	0.00	1003.00	1038.24	2011174.00	3.56	3142.43	3104.50
30	3	2	9802.00	34827.00	165.90	0	Spot (Block30, Row2, Column3)	3376.90	3299.00	405.39	0.01	0.12	2693.00	2735.30	2693.00	306.49	0.01	0.11	87.00	49.00	0.00	606.00	683.90	2586705.00	2.09	3055.12	3015.00
30	4	2	10108.00	34847.00	190.70	0	Spot (Block30, Row2, Column4)	3423.28	3384.50	448.47	0.00	0.13	2642.50	2696.71	2642.50	315.98	0.01	0.12	86.00	55.00	0.00	742.00	780.78	3519133.00	2.30	2953.13	2962.00
30	5	2	10405.00	34849.00	195.15	0	Spot (Block30, Row2, Column5)	9521.09	9351.00	2608.80	0.01	0.27	2707.00	2840.30	2707.00	805.26	0.02	0.28	100.00	100.00	0.00	6644.00	6814.09	10311337.00	8.30	4481.27	4414.00
30	6	2	10700.00	34848.00	147.00	-50	Spot (Block30, Row2, Column6)	3869.77	3753.00	545.07	0.01	0.14	2734.00	3090.10	2734.00	1589.50	0.05	0.51	24.00	0.00	0.00	1019.00	1135.77	2271556.00	0.49	3248.30	3332.00
30	7	2	11003.00	34851.00	190.10	0	Spot (Block30, Row2, Column7)	3397.05	3353.00	400.32	0.01	0.12	2683.00	2744.81	2683.00	498.29	0.01	0.18	63.00	24.00	0.00	670.00	714.05	3454797.00	1.31	2938.87	2962.50
30	8	2	11307.00	34856.00	219.60	0	Spot (Block30, Row2, Column8)	2941.45	2935.00	316.34	0.00	0.11	2659.00	2716.27	2659.00	509.75	0.01	0.19	25.00	0.00	0.00	276.00	282.45	4059199.00	0.44	2702.11	2652.00
30	1	3	9204.00	35140.00	147.85	0	Spot (Block30, Row3, Column1)	5483.83	5223.00	1222.29	0.02	0.22	2596.00	2634.12	2596.00	278.21	0.01	0.11	100.00	100.00	0.00	2627.00	2887.83	3251914.00	10.24	3549.97	3564.00
30	2	3	9506.00	35147.00	174.45	0	Spot (Block30, Row3, Column2)	3332.54	3264.50	364.44	0.01	0.11	2715.00	2850.46	2715.00	631.65	0.02	0.22	42.00	6.00	0.00	549.50	617.54	2825997.00	0.76	2951.03	2893.50
30	3	3	9789.00	35136.00	152.45	0	Spot (Block30, Row3, Column3)	5055.13	4942.00	1025.66	0.01	0.20	2678.00	2711.81	2678.00	319.03	0.01	0.12	100.00	98.00	0.00	2264.00	2377.13	3230226.00	7.35	3414.85	3386.00
30	4	3	10090.00	35137.00	164.80	0	Spot (Block30, Row3, Column4)	4249.24	4135.00	847.76	0.01	0.20	2668.00	2711.09	2668.00	308.89	0.01	0.11	97.00	89.00	0.00	1467.00	1581.24	3195427.00	4.98	3205.92	3195.00
30	5	3	10393.00	35144.00	161.40	0	Spot (Block30, Row3, Column5)	4865.59	4709.00	1033.42	0.01	0.21	2772.00	3035.96	2772.00	1020.44	0.04	0.34	83.00	46.00	0.00	1937.00	2093.59	3517824.00	1.79	3407.94	3326.00
30	6	3	10699.00	35147.00	226.55	0	Spot (Block30, Row3, Column6)	58051.07	65535.00	12868.88	0.05	0.22	2937.00	3689.92	2937.00	2044.60	0.10	0.55	100.00	100.00	64.73	62598.00	55114.07	85742384.00	26.59	15354.35	14625.50
30	7	3	10998.00	35150.00	147.00	-50	Spot (Block30, Row3, Column7)	3695.61	3642.00	448.88	0.01	0.12	2793.00	3144.27	2793.00	1323.41	0.05	0.42	20.00	0.00	0.00	849.00	902.61	2169325.00	0.42	3245.67	3232.00
30	8	3	11298.00	35153.00	177.95	0	Spot (Block30, Row3, Column8)	62117.63	65535.00	9383.99	0.02	0.15	2749.00	2889.29	2749.00	720.03	0.02	0.25	100.00	100.00	84.81	62786.00	59368.63	55223160.00	82.26	17180.36	15984.00
30	1	4	9203.00	35442.00	161.20	0	Spot (Block30, Row4, Column1)	4431.85	4278.50	883.51	0.02	0.20	2686.00	2807.47	2686.00	655.13	0.02	0.23	95.00	60.00	0.00	1592.50	1745.85	3182069.00	2.48	3234.98	3208.00
30	2	4	9495.00	35443.00	170.15	0	Spot (Block30, Row4, Column2)	33787.01	31850.00	16014.58	0.03	0.47	2820.00	3079.44	2820.00	955.30	0.04	0.31	100.00	100.00	3.35	29030.00	30967.01	27198560.00	32.14	9098.69	9129.50
30	3	4	9798.00	35447.00	142.85	0	Spot (Block30, Row4, Column3)	11152.07	10978.00	3458.02	0.01	0.31	2743.00	2951.14	2743.00	894.86	0.03	0.30	100.00	100.00	0.00	8235.00	8409.07	6133637.00	9.16	5011.99	4689.00
30	4	4	10090.00	35447.00	195.35	0	Spot (Block30, Row4, Column4)	3132.24	3163.50	299.87	0.00	0.10	2687.00	2714.14	2687.00	293.33	0.00	0.11	66.00	37.00	0.00	476.50	445.24	3376557.00	1.43	2920.46	2909.00
30	5	4	10386.00	35449.00	172.65	0	Spot (Block30, Row4, Column5)	3829.90	3751.00	599.43	0.01	0.16	2707.00	2776.61	2707.00	378.24	0.01	0.14	91.00	67.00	0.00	1044.00	1122.90	3190303.00	2.78	3082.32	3092.50
30	6	4	10700.00	35449.00	199.20	0	Spot (Block30, Row4, Column6)	10918.65	11167.00	2764.82	0.01	0.25	2813.00	3127.66	2813.00	1077.36	0.05	0.34	100.00	99.00	0.00	8354.00	8105.65	12217966.00	7.23	4925.62	4755.50
30	7	4	10997.00	35463.00	225.75	0	Spot (Block30, Row4, Column7)	3936.80	3683.00	1103.98	0.03	0.28	2860.00	3145.56	2860.00	1035.41	0.04	0.33	41.00	13.00	0.00	823.00	1076.80	5755604.00	0.76	3292.86	2946.50
30	8	4	11293.00	35463.00	166.20	0	Spot (Block30, Row4, Column8)	3942.77	3954.00	505.50	0.00	0.13	2801.00	2923.12	2801.00	580.36	0.02	0.20	85.00	49.00	0.00	1153.00	1141.77	3008335.00	1.76	3241.06	3204.00
30	1	5	9197.00	35748.00	202.90	0	Spot (Block30, Row5, Column1)	4925.94	4517.50	1692.80	0.04	0.34	2805.00	3184.08	2805.00	1312.10	0.06	0.41	57.00	37.00	0.00	1712.50	2120.94	5753494.00	1.33	3613.14	3014.50
30	2	5	9494.00	35740.00	175.15	0	Spot (Block30, Row5, Column2)	62891.65	65535.00	7870.05	0.02	0.13	3023.00	3494.47	3023.00	1503.80	0.06	0.43	100.00	100.00	87.43	62512.00	59868.65	54024496.00	39.50	17903.83	16336.00
30	3	5	9798.00	35743.00	164.90	0	Spot (Block30, Row5, Column3)	56905.36	65535.00	13722.25	0.06	0.24	2888.00	3144.57	2888.00	1030.85	0.04	0.33	100.00	100.00	63.20	62647.00	54017.36	42679412.00	52.15	14356.37	13455.00
30	4	5	10096.00	35740.00	174.15	0	Spot (Block30, Row5, Column4)	4086.93	3970.00	710.25	0.01	0.17	2768.50	2895.34	2768.50	692.41	0.02	0.24	79.00	39.00	0.00	1201.50	1318.43	3477974.00	1.72	3198.91	3171.00
30	5	5	10395.00	35748.00	144.50	0	Spot (Block30, Row5, Column5)	15826.66	15364.00	5344.95	0.01	0.34	2749.00	2790.64	2749.00	338.67	0.01	0.12	100.00	100.00	0.00	12615.00	13077.66	9021194.00	38.49	5664.73	5388.00
30	6	5	10674.00	35747.00	185.60	0	Spot (Block30, Row5, Column6)	4027.63	3932.00	767.02	0.01	0.19	2869.00	3139.71	2869.00	1037.09	0.04	0.33	51.00	12.00	0.00	1063.00	1158.63	3910827.00	0.86	3283.79	3251.00
30	7	5	10996.00	35750.00	211.55	0	Spot (Block30, Row5, Column7)	54040.62	65535.00	15238.83	0.08	0.28	3047.00	3505.05	3047.00	1372.30	0.06	0.39	100.00	100.00	56.56	62488.00	50993.62	68794440.00	36.83	16254.25	16216.00
30	8	5	11305.00	35754.00	151.40	0	Spot (Block30, Row5, Column8)	5275.19	5024.50	1226.70	0.02	0.23	2824.00	3005.20	2824.00	795.57	0.03	0.26	96.00	68.00	0.00	2200.50	2451.19	3312818.00	2.85	3576.30	3616.50
30	1	6	9194.00	36038.00	227.95	0	Spot (Block30, Row6, Column1)	54054.14	65535.00	14677.39	0.08	0.27	2884.00	3669.04	2884.00	1949.22	0.10	0.53	100.00	100.00	52.71	62651.00	51170.14	80811736.00	25.85	15590.06	14805.00
30	2	6	9492.00	36043.00	224.05	0	Spot (Block30, Row6, Column2)	51346.15	59113.00	16046.54	0.06	0.31	2987.00	3598.34	2987.00	1836.22	0.08	0.51	100.00	100.00	44.50	56126.00	48359.15	73733712.00	26.00	15665.82	15034.50
30	3	6	9787.00	36051.00	154.05	0	Spot (Block30, Row6, Column3)	5072.60	4945.50	1012.70	0.01	0.20	2808.50	3085.91	2808.50	1123.43	0.04	0.36	89.00	43.00	0.00	2137.00	2264.10	3287045.00	1.77	3559.98	3488.00
30	4	6	10092.00	36048.00	175.50	0	Spot (Block30, Row6, Column4)	3725.38	3653.00	520.12	0.01	0.14	2715.50	2774.98	2715.50	311.55	0.01	0.11	94.00	81.00	0.00	937.50	1009.88	3203831.00	3.05	3100.57	3054.00
30	5	6	10395.00	36049.00	139.50	0	Spot (Block30, Row6, Column5)	10169.28	10345.00	2833.96	0.01	0.28	2771.00	2869.94	2771.00	524.81	0.02	0.18	100.00	100.00	0.00	7574.00	7398.28	5359210.00	13.91	4790.22	4548.50
30	6	6	10681.00	36050.00	202.50	0	Spot (Block30, Row6, Column6)	3542.91	3309.00	1295.01	0.03	0.37	2845.00	3091.33	2845.00	1017.74	0.04	0.33	21.00	2.00	0.00	464.00	697.91	4127490.00	0.44	3102.35	3025.00
30	7	6	11000.00	36047.00	138.80	0	Spot (Block30, Row6, Column7)	6001.85	5504.00	2457.60	0.04	0.41	2865.00	3082.42	2865.00	974.89	0.03	0.32	99.00	74.00	0.00	2639.00	3136.85	3108957.00	2.99	4249.19	4085.00
30	8	6	11295.00	36061.00	155.70	0	Spot (Block30, Row6, Column8)	3888.68	3837.00	524.06	0.01	0.13	2773.00	2822.94	2773.00	370.46	0.01	0.13	92.00	75.00	0.00	1064.00	1115.68	2597640.00	2.88	3187.96	3186.00
30	1	7	9192.00	36339.00	164.60	0	Spot (Block30, Row7, Column1)	43685.49	44466.00	18697.91	0.01	0.43	2746.00	3129.25	2746.00	1285.00	0.06	0.41	100.00	100.00	26.63	41720.00	40939.49	32808004.00	31.56	10458.73	10437.50
30	2	7	9508.00	36351.00	213.70	0	Spot (Block30, Row7, Column2)	3354.27	3356.00	390.21	0.00	0.12	2833.50	3095.89	2833.50	1040.22	0.04	0.34	8.00	0.00	0.00	522.50	520.77	4373972.00	0.25	3050.64	3046.00
30	3	7	9790.00	36356.00	227.65	0	Spot (Block30, Row7, Column3)	3289.76	3257.00	372.28	0.00	0.11	2788.00	2856.83	2788.00	336.04	0.01	0.12	63.00	30.00	0.00	469.00	501.76	4908315.00	1.29	3035.37	3001.50
30	4	7	10105.00	36343.00	198.85	0	Spot (Block30, Row7, Column4)	3325.66	3273.50	430.14	0.01	0.13	2865.00	2949.26	2865.00	497.10	0.01	0.17	44.00	12.00	0.00	408.50	460.66	3718090.00	0.76	3011.07	2991.00
30	5	7	10325.00	36318.00	139.75	0	Spot (Block30, Row7, Column5)	3808.20	3594.00	1080.54	0.03	0.28	2999.00	3242.40	2999.00	1137.95	0.03	0.35	21.00	3.00	0.00	595.00	809.20	2003112.00	0.50	3199.05	3095.00
30	6	7	10690.00	36349.00	215.55	0	Spot (Block30, Row7, Column6)	52999.27	65535.00	15813.00	0.09	0.30	3314.00	4013.28	3314.00	2156.39	0.08	0.54	100.00	100.00	52.52	62221.00	49685.27	70436728.00	22.72	15830.83	15114.50
30	7	7	10991.00	36351.00	147.00	-50	Spot (Block30, Row7, Column7)	4090.79	4105.00	556.78	0.00	0.14	3014.00	3391.69	3014.00	1695.13	0.05	0.50	12.00	0.00	0.00	1091.00	1076.79	2401293.00	0.41	3607.09	3594.00
30	8	7	11296.00	36353.00	187.90	0	Spot (Block30, Row7, Column8)	20733.78	20847.00	4983.94	0.00	0.24	2876.00	2977.31	2876.00	588.62	0.02	0.20	100.00	100.00	0.00	17971.00	17857.78	20650832.00	30.17	7615.56	7062.00
30	1	8	9189.00	36648.00	156.00	0	Spot (Block30, Row8, Column1)	4237.93	4047.50	973.00	0.02	0.23	2616.00	2740.05	2616.00	705.17	0.02	0.26	88.00	51.00	0.00	1431.50	1621.93	2839414.00	2.12	3054.68	3004.50
30	2	8	9497.00	36644.00	201.75	0	Spot (Block30, Row8, Column2)	3535.89	3464.50	482.30	0.01	0.14	2771.00	2808.97	2771.00	322.15	0.01	0.11	81.00	52.00	0.00	693.50	764.89	4073341.00	2.26	3126.81	3100.00
30	3	8	9787.00	36639.00	161.95	0	Spot (Block30, Row8, Column3)	4252.13	4070.00	809.22	0.02	0.19	2874.00	2923.74	2874.00	437.39	0.01	0.15	94.00	73.00	0.00	1196.00	1378.13	3070037.00	3.04	3307.02	3258.00
30	4	8	10091.00	36649.00	171.00	0	Spot (Block30, Row8, Column4)	64197.57	65535.00	5414.05	0.01	0.08	2985.00	3095.29	2985.00	687.95	0.02	0.22	100.00	100.00	92.03	62550.00	61212.57	52385760.00	88.82	19471.14	18092.00
30	5	8	10377.00	36631.00	225.40	0	Spot (Block30, Row8, Column5)	3576.62	3544.00	466.18	0.00	0.13	3123.00	3400.60	3123.00	1140.66	0.04	0.34	8.00	0.00	0.00	421.00	453.62	5221859.00	0.15	3195.18	3137.00
30	6	8	10690.00	36653.00	224.90	0	Spot (Block30, Row8, Column6)	56631.84	65535.00	13942.54	0.06	0.25	3310.00	3847.42	3310.00	1717.76	0.07	0.45	100.00	100.00	62.78	62225.00	53321.84	82173704.00	30.73	16173.20	15651.00
30	7	8	11003.00	36633.00	195.55	0	Spot (Block30, Row8, Column7)	4531.35	4405.00	849.71	0.01	0.19	3103.00	3409.80	3103.00	1339.53	0.04	0.39	47.00	6.00	0.00	1302.00	1428.35	4898393.00	0.84	3506.39	3412.50
30	8	8	11273.00	36652.00	162.50	0	Spot (Block30, Row8, Column8)	63713.00	65535.00	6627.31	0.01	0.10	2966.00	3117.60	2966.00	725.18	0.02	0.23	100.00	100.00	90.14	62569.00	60747.00	46510944.00	83.56	20582.84	18320.50
31	1	1	13702.00	34564.00	162.50	0	Spot (Block31, Row1, Column1)	62070.07	65535.00	7736.47	0.02	0.12	2095.00	2242.77	2095.00	863.35	0.03	0.38	100.00	100.00	76.13	63440.00	59975.07	45249516.00	69.30	17250.15	14616.00
31	2	1	13998.00	34571.00	150.90	0	Spot (Block31, Row1, Column2)	46587.87	50099.00	18037.58	0.03	0.39	1988.00	2125.01	1988.00	569.24	0.03	0.27	100.00	100.00	31.68	48111.00	44599.87	29117604.00	78.11	10635.37	10122.00
31	3	1	14304.00	34574.00	151.40	0	Spot (Block31, Row1, Column3)	29855.81	27073.00	16593.32	0.04	0.56	1945.00	2027.28	1945.00	364.90	0.02	0.18	100.00	100.00	1.44	25128.00	27910.81	18719604.00	76.26	6798.49	6052.00
[truncated: 444,653 more chars]
