# Supplementary material for: An antigen microarray protocol for COVID-19 serological analysis
Source: STAR Protoc. 2021 Aug 26;2(3):100815. doi: 10.1016/j.xpro.2021.100815 (PMC8387221; doi:10.1016/j.xpro.2021.100815)
Supplement: Data S8. Slide_quantifications, related to step quantification and statistical analysis 2.e [file mmc8.zip › RPPA0138_12860A01-D12_IgGgamma_785/Joseph_2021-04-02_12h40m46_5μm_785nmGain000.txt]

ATF	1.0
30	28
"Checksum_ImageFile=a30332daafdbf8c8d6ecf3a29f926ee0"
"Checksum_ResultFile=0156e57cf2bd4aafe06259c722dce414"
"Type=Mapix Results 2"
"DateTime=2021/04/02 12:40:58"
"ConfigFile="
"GalFile=L:\RPPA Service\Platform_Projects\2021-02-09_JPL_CoV-Array-7\64 pad grid.gal"
"PixelSize=5"
"Wavelengths=785"
"ImageFiles=L:\RPPA Service\Platform_Projects\2021-03-24_JPL_CoV-Array-9\RPPA0138_12860A01-D12_IgGgamma_785\Joseph_2021-04-02_12h40m46_5�m_785nmGain000.tif"
"GrinddingParameters=Find mode = Grid + Blocks + Spots | Max. diameter (% Dth) = 200.0 | Min. diameter (% Dth) = 50.0 | Max position offset (% pitch) = 30"
"QuantificationParameter=S/B border width (pixels) = 2.0 | Background diameter (pitch) = 2.0"
"JpegImage=L:\RPPA Service\Platform_Projects\2021-03-24_JPL_CoV-Array-9\RPPA0138_12860A01-D12_IgGgamma_785\Joseph_2021-04-02_12h40m46_5�m_785nmGain000.jpg"
"FeatureType=Circular"
"Barcode="
"BackgroundSubtraction=LocalFeature"
"Normalization=None"
"ImageOrigin=4500, 2400"
"ImageSize=16300.0, 70500.0"
"JpegOrigin=4550, 2735"
"JpegBrightness=48"
"JpegContrast=21"
"JpegBalance=0"
"Creator=Mapix 9.0.0"
"Scanner=ir710IVD IR0H8_IVD 717045"
"Temperature=32.6"
"Comment="
"Velocity=35 l/s"
"LaserPower=20.0"
"PMTGain=0"
"BatchFilename=L:\RPPA Service\InnooScan\Batch methods\CoV_Array image_processing.mbt"
"Block"	"Column"	"Row"	"X"	"Y"	"Dia."	"Flags"	"ID"	"F785 Mean"	"F785 Median"	"F785 SD"	"F785 |log Mean/Median|"	"F785 CV"	"B785"	"B785 Mean"	"B785 Median"	"B785 SD"	"B785 |log Mean/Median|"	"B785 CV"	"% > B785+1SD"	"% > B785+2SD"	"F785 % Sat."	"F785 Median - B785"	"F785 Mean - B785"	"F785 Total Intensity"	"SNR 785"	"ExcludedMean 785"	"ExcludedMedian 785"
1	1	1	4755.00	2935.00	153.70	0	Spot (Block1, Row1, Column1)	1448.01	1306.00	669.17	0.04	0.46	75.00	78.24	75.00	17.56	0.02	0.22	100.00	100.00	0.00	1231.00	1373.01	945550.00	78.01	339.77	274.50
1	2	1	5052.00	2947.00	173.00	0	Spot (Block1, Row1, Column2)	155.94	161.00	34.97	0.01	0.22	73.00	74.29	73.00	15.00	0.01	0.20	100.00	94.00	0.00	88.00	82.94	129432.00	5.44	95.86	96.00
1	3	1	5355.00	2943.00	153.50	0	Spot (Block1, Row1, Column3)	482.50	426.50	233.81	0.05	0.48	73.00	73.20	73.00	10.42	0.00	0.14	100.00	100.00	0.00	353.50	409.50	313626.00	39.28	152.92	157.50
1	4	1	5647.00	2949.00	165.20	0	Spot (Block1, Row1, Column4)	146.23	153.50	27.98	0.02	0.19	76.00	77.53	76.00	13.21	0.01	0.17	99.00	95.00	0.00	77.50	70.23	110548.00	5.20	99.46	99.00
1	5	1	5958.00	2944.00	149.25	0	Spot (Block1, Row1, Column5)	1341.65	1141.00	846.94	0.07	0.63	76.00	78.01	76.00	14.71	0.01	0.19	100.00	100.00	0.00	1065.00	1265.65	817063.00	85.93	326.32	253.00
1	6	1	6246.00	2934.00	145.70	0	Spot (Block1, Row1, Column6)	766.05	710.00	333.19	0.03	0.43	75.00	76.85	75.00	16.49	0.01	0.21	100.00	100.00	0.00	635.00	691.05	442010.00	41.79	257.41	173.00
1	7	1	6552.00	2945.00	147.25	0	Spot (Block1, Row1, Column7)	4072.68	3787.00	2112.62	0.03	0.52	75.00	77.59	75.00	20.24	0.01	0.26	100.00	100.00	0.00	3712.00	3997.68	2406955.00	197.38	890.27	748.00
1	8	1	6861.00	2934.00	164.55	0	Spot (Block1, Row1, Column8)	198.99	198.00	38.44	0.00	0.19	73.00	73.88	73.00	16.08	0.01	0.22	100.00	99.00	0.00	125.00	125.99	149637.00	7.78	111.80	108.00
1	1	2	4753.00	3239.00	147.00	-50	Spot (Block1, Row2, Column1)	69.51	68.00	10.20	0.01	0.15	75.00	75.90	75.00	14.50	0.01	0.19	3.00	0.00	0.00	-7.00	-5.49	40944.00	-0.44	72.55	72.00
1	2	2	5057.00	3240.00	129.05	0	Spot (Block1, Row2, Column2)	544.79	538.50	156.18	0.01	0.29	75.00	75.65	75.00	13.49	0.00	0.18	100.00	100.00	0.00	463.50	469.79	244065.00	34.77	200.22	186.50
1	3	2	5353.00	3240.00	147.00	-50	Spot (Block1, Row2, Column3)	81.65	84.00	10.38	0.01	0.13	75.00	75.79	75.00	11.96	0.00	0.16	34.00	2.00	0.00	9.00	6.65	48008.00	0.49	74.73	75.00
1	4	2	5659.00	3245.00	165.25	0	Spot (Block1, Row2, Column4)	409.82	399.50	137.69	0.01	0.34	78.00	80.07	78.00	13.03	0.01	0.16	100.00	100.00	0.00	321.50	331.82	309007.00	25.31	156.39	166.00
1	5	2	5958.00	3247.00	172.25	0	Spot (Block1, Row2, Column5)	997.69	994.00	330.18	0.00	0.33	80.00	81.67	80.00	14.77	0.01	0.18	100.00	100.00	0.00	914.00	917.69	821096.00	62.03	304.33	262.50
1	6	2	6249.00	3240.00	173.50	0	Spot (Block1, Row2, Column6)	115.53	114.00	17.16	0.01	0.15	78.00	79.58	78.00	15.88	0.01	0.20	92.00	61.00	0.00	36.00	37.53	97620.00	2.26	91.68	93.00
1	7	2	6555.00	3243.00	168.70	0	Spot (Block1, Row2, Column7)	186.71	189.00	40.70	0.01	0.22	76.00	77.36	76.00	15.77	0.01	0.20	99.00	97.00	0.00	113.00	110.71	147311.00	6.94	109.42	105.00
1	8	2	6898.00	3229.00	165.45	0	Spot (Block1, Row2, Column8)	81.80	83.00	8.65	0.01	0.11	72.00	72.58	72.00	10.08	0.00	0.14	51.00	10.00	0.00	11.00	9.80	62335.00	0.92	78.88	78.00
1	1	3	4753.00	3540.00	149.80	0	Spot (Block1, Row3, Column1)	705.04	651.00	359.91	0.03	0.51	72.00	73.19	72.00	11.31	0.01	0.15	100.00	100.00	0.00	579.00	633.04	432896.00	55.87	203.22	174.00
1	2	3	5064.00	3497.00	97.40	0	Spot (Block1, Row3, Column2)	88.66	90.00	8.40	0.01	0.09	74.00	75.14	74.00	11.98	0.01	0.16	69.00	14.00	0.00	16.00	14.66	21278.00	1.13	85.17	85.00
1	3	3	5355.00	3539.00	174.60	0	Spot (Block1, Row3, Column3)	99.15	97.00	18.10	0.01	0.18	74.00	74.78	74.00	12.28	0.00	0.16	75.00	46.00	0.00	23.00	25.15	84974.00	1.98	82.99	82.00
1	4	3	5655.00	3542.00	155.30	0	Spot (Block1, Row3, Column4)	354.61	352.00	117.75	0.00	0.33	78.00	78.18	78.00	11.94	0.00	0.15	100.00	100.00	0.00	274.00	276.61	234752.00	23.16	148.38	159.50
1	5	3	5908.00	3548.00	141.20	0	Spot (Block1, Row3, Column5)	92.98	93.00	9.86	0.00	0.11	79.00	80.64	79.00	14.63	0.01	0.18	48.00	5.00	0.00	14.00	13.98	50208.00	0.84	85.16	85.50
1	6	3	6256.00	3537.00	196.15	0	Spot (Block1, Row3, Column6)	400.80	379.00	166.71	0.02	0.42	81.00	82.71	81.00	16.82	0.01	0.20	100.00	100.00	0.00	298.00	319.80	436073.00	18.91	169.42	179.00
1	7	3	6558.00	3545.00	146.70	0	Spot (Block1, Row3, Column7)	1013.34	878.00	533.20	0.06	0.53	79.00	80.34	79.00	14.54	0.01	0.18	100.00	100.00	0.00	799.00	934.34	594833.00	64.17	270.16	186.00
1	8	3	6846.00	3549.00	177.20	0	Spot (Block1, Row3, Column8)	112.77	112.00	15.99	0.00	0.14	75.00	75.56	75.00	11.31	0.00	0.15	95.00	82.00	0.00	37.00	37.77	98789.00	3.29	87.71	87.00
1	1	4	4757.00	3836.00	149.20	0	Spot (Block1, Row4, Column1)	367.23	363.50	117.39	0.00	0.32	73.00	73.87	73.00	11.36	0.01	0.15	100.00	100.00	0.00	290.50	294.23	224746.00	25.81	153.08	145.00
1	2	4	5061.00	3839.00	170.00	0	Spot (Block1, Row4, Column2)	178.13	185.00	32.18	0.02	0.18	74.00	74.85	74.00	12.03	0.00	0.16	100.00	99.00	0.00	111.00	104.13	143751.00	8.58	108.24	108.00
1	3	4	5357.00	3844.00	147.65	0	Spot (Block1, Row4, Column3)	1432.24	1384.00	667.56	0.01	0.47	76.00	77.75	76.00	14.76	0.01	0.19	100.00	100.00	0.00	1308.00	1356.24	847888.00	91.80	391.41	277.00
1	4	4	5639.00	3859.00	172.10	0	Spot (Block1, Row4, Column4)	87.51	87.00	8.77	0.00	0.10	76.00	77.56	76.00	12.79	0.01	0.16	44.00	5.00	0.00	11.00	11.51	72367.00	0.78	82.93	82.00
1	5	4	5953.00	3842.00	147.00	-50	Spot (Block1, Row4, Column5)	83.93	84.00	8.64	0.00	0.10	75.00	76.65	75.00	15.68	0.01	0.20	24.00	0.00	0.00	9.00	8.93	49600.00	0.46	72.14	73.00
1	6	4	6260.00	3843.00	174.20	0	Spot (Block1, Row4, Column6)	1078.16	1058.00	341.23	0.01	0.32	81.00	82.94	81.00	16.54	0.01	0.20	100.00	100.00	0.00	977.00	997.16	912126.00	60.18	332.36	279.00
1	7	4	6544.00	3845.00	148.65	0	Spot (Block1, Row4, Column7)	649.05	526.00	426.51	0.09	0.66	80.00	83.66	80.00	20.88	0.02	0.25	100.00	100.00	0.00	446.00	569.05	392673.00	27.08	182.24	165.00
1	8	4	6852.00	3848.00	169.55	0	Spot (Block1, Row4, Column8)	193.07	195.00	58.63	0.00	0.30	72.00	73.64	72.00	12.70	0.01	0.17	100.00	98.00	0.00	123.00	121.07	154649.00	9.40	101.86	101.00
1	1	5	4754.00	4145.00	156.10	0	Spot (Block1, Row5, Column1)	277.93	281.00	92.42	0.00	0.33	74.00	75.35	74.00	12.79	0.01	0.17	100.00	99.00	0.00	207.00	203.93	186494.00	15.85	122.54	111.00
1	2	5	5046.00	4137.00	183.05	0	Spot (Block1, Row5, Column2)	113.80	112.00	17.79	0.01	0.16	76.00	77.46	76.00	15.71	0.01	0.20	92.00	63.00	0.00	36.00	37.80	106968.00	2.31	87.88	88.00
1	3	5	5359.00	4142.00	150.80	0	Spot (Block1, Row5, Column3)	525.16	480.50	228.32	0.04	0.43	76.00	77.30	76.00	14.59	0.01	0.19	100.00	100.00	0.00	404.50	449.16	327700.00	30.69	177.67	168.50
1	4	5	5659.00	4145.00	165.15	0	Spot (Block1, Row5, Column4)	203.09	199.00	51.70	0.01	0.25	76.00	76.76	76.00	13.90	0.00	0.18	100.00	99.00	0.00	123.00	127.09	153128.00	9.09	108.24	107.00
1	5	5	5954.00	4145.00	146.00	0	Spot (Block1, Row5, Column5)	5751.63	5258.00	3118.65	0.04	0.54	77.00	79.28	77.00	21.79	0.01	0.27	100.00	100.00	0.00	5181.00	5674.63	3364703.00	260.29	995.95	871.50
1	6	5	6259.00	4130.00	181.30	0	Spot (Block1, Row5, Column6)	115.57	116.00	14.63	0.00	0.13	79.00	83.31	79.00	21.68	0.02	0.26	83.00	33.00	0.00	37.00	36.57	106329.00	1.49	91.00	90.50
1	7	5	6553.00	4140.00	181.60	0	Spot (Block1, Row5, Column7)	993.37	996.00	471.11	0.00	0.47	81.00	85.60	81.00	22.65	0.02	0.26	100.00	100.00	0.00	915.00	912.37	918864.00	40.08	274.14	281.50
1	8	5	6855.00	4143.00	147.20	0	Spot (Block1, Row5, Column8)	2189.93	1800.00	1615.06	0.09	0.74	75.00	77.96	75.00	18.73	0.02	0.24	100.00	100.00	0.00	1725.00	2114.93	1289869.00	112.73	461.67	349.00
1	1	6	4756.00	4442.00	201.70	0	Spot (Block1, Row6, Column1)	326.80	290.00	141.56	0.05	0.43	76.00	78.67	76.00	17.41	0.01	0.22	100.00	100.00	0.00	214.00	250.80	376473.00	14.25	146.54	143.50
1	2	6	5056.00	4443.00	186.80	0	Spot (Block1, Row6, Column2)	637.49	627.00	224.51	0.01	0.35	78.00	81.73	78.00	20.17	0.02	0.25	100.00	100.00	0.00	549.00	559.49	626656.00	27.55	210.08	197.00
1	3	6	5348.00	4446.00	147.75	0	Spot (Block1, Row6, Column3)	1542.73	1466.00	822.39	0.02	0.53	76.00	78.31	76.00	17.53	0.01	0.22	100.00	100.00	0.00	1390.00	1466.73	917924.00	83.52	373.27	265.00
1	4	6	5652.00	4431.00	167.25	0	Spot (Block1, Row6, Column4)	152.96	156.00	36.69	0.01	0.24	76.00	77.61	76.00	19.42	0.01	0.25	96.00	79.00	0.00	80.00	76.96	119154.00	3.88	98.27	98.50
1	5	6	5954.00	4442.00	144.40	0	Spot (Block1, Row6, Column5)	8939.75	8469.00	4609.86	0.02	0.52	77.00	81.69	77.00	26.04	0.03	0.32	100.00	100.00	0.00	8392.00	8862.75	5068839.00	340.15	1539.40	1217.50
1	6	6	6255.00	4438.00	177.80	0	Spot (Block1, Row6, Column6)	134.65	124.00	33.04	0.04	0.25	77.00	80.63	77.00	21.17	0.02	0.26	87.00	54.00	0.00	47.00	57.65	119304.00	2.55	91.86	92.00
1	7	6	6551.00	4441.00	149.25	0	Spot (Block1, Row6, Column7)	1232.55	1078.00	723.25	0.06	0.59	78.00	81.86	78.00	19.80	0.02	0.24	100.00	100.00	0.00	1000.00	1154.55	753089.00	58.11	306.85	272.50
1	8	6	6856.00	4446.00	147.65	0	Spot (Block1, Row6, Column8)	2519.47	2273.50	1582.84	0.04	0.63	75.00	77.53	75.00	18.65	0.01	0.24	100.00	100.00	0.00	2198.50	2444.47	1511682.00	130.91	535.88	442.00
1	1	7	4755.00	4741.00	167.00	0	Spot (Block1, Row7, Column1)	210.17	207.00	47.82	0.01	0.23	71.00	72.00	71.00	12.93	0.01	0.18	100.00	100.00	0.00	136.00	139.17	162249.00	10.69	109.84	107.00
1	2	7	5028.00	4751.00	151.70	0	Spot (Block1, Row7, Column2)	86.32	86.00	8.40	0.00	0.10	71.00	72.83	71.00	14.60	0.01	0.20	53.00	4.00	0.00	15.00	15.32	54380.00	0.92	78.66	80.00
1	3	7	5352.00	4742.00	147.00	-50	Spot (Block1, Row7, Column3)	69.10	70.00	7.69	0.01	0.11	72.00	72.38	72.00	11.75	0.00	0.16	1.00	0.00	0.00	-2.00	-2.90	41185.00	-0.28	66.78	67.00
1	4	7	5624.00	4766.00	121.70	0	Spot (Block1, Row7, Column4)	89.23	89.00	10.73	0.00	0.12	73.00	73.92	73.00	10.61	0.01	0.14	70.00	29.00	0.00	16.00	16.23	34889.00	1.44	78.62	78.00
1	5	7	5956.00	4741.00	175.30	0	Spot (Block1, Row7, Column5)	319.45	310.00	101.80	0.01	0.32	76.00	80.88	76.00	23.69	0.03	0.29	100.00	99.00	0.00	234.00	243.45	273768.00	10.07	131.29	120.00
1	6	7	6249.00	4739.00	170.05	0	Spot (Block1, Row7, Column6)	835.22	834.50	302.41	0.00	0.36	78.00	84.25	78.00	24.24	0.03	0.29	100.00	100.00	0.00	756.50	757.22	671514.00	30.98	237.81	223.00
1	7	7	6551.00	4744.00	149.60	0	Spot (Block1, Row7, Column7)	1595.91	1465.00	801.98	0.04	0.50	79.00	83.89	79.00	21.19	0.03	0.25	100.00	100.00	0.00	1386.00	1516.91	971907.00	71.35	429.72	358.50
1	8	7	6858.00	4739.00	182.15	0	Spot (Block1, Row7, Column8)	1378.91	1346.00	376.53	0.01	0.27	79.00	83.87	79.00	24.45	0.03	0.29	100.00	100.00	0.00	1267.00	1299.91	1281003.00	52.97	378.04	281.00
1	1	8	4752.00	5041.00	147.00	-50	Spot (Block1, Row8, Column1)	76.20	75.00	9.04	0.01	0.12	70.00	70.58	70.00	9.63	0.00	0.14	33.00	9.00	0.00	5.00	6.20	45113.00	0.58	76.89	79.50
1	2	8	5051.00	5043.00	174.70	0	Spot (Block1, Row8, Column2)	147.18	149.00	34.68	0.01	0.24	71.00	71.20	71.00	10.48	0.00	0.15	99.00	97.00	0.00	78.00	76.18	125249.00	7.25	92.02	92.00
1	3	8	5345.00	5038.00	155.40	0	Spot (Block1, Row8, Column3)	452.95	378.00	274.72	0.08	0.61	72.00	72.81	72.00	11.87	0.00	0.16	100.00	100.00	0.00	306.00	380.95	301666.00	32.01	136.59	124.00
1	4	8	5656.00	5046.00	156.85	0	Spot (Block1, Row8, Column4)	221.72	216.00	41.88	0.01	0.19	72.00	72.70	72.00	11.02	0.00	0.15	100.00	100.00	0.00	144.00	149.72	150106.00	13.52	121.34	112.00
1	5	8	5952.00	5043.00	147.00	-50	Spot (Block1, Row8, Column5)	77.53	78.00	7.50	0.00	0.10	72.00	73.83	72.00	15.61	0.01	0.21	10.00	0.00	0.00	6.00	5.53	46051.00	0.24	76.48	77.00
1	6	8	6255.00	5045.00	178.10	0	Spot (Block1, Row8, Column6)	690.30	594.00	380.31	0.07	0.55	76.00	79.96	76.00	21.64	0.02	0.27	100.00	100.00	0.00	518.00	614.30	609531.00	28.20	200.94	192.50
1	7	8	6559.00	5045.00	152.75	0	Spot (Block1, Row8, Column7)	291.18	290.00	74.40	0.00	0.26	77.00	81.44	77.00	20.82	0.02	0.26	100.00	99.00	0.00	213.00	214.18	187810.00	10.07	126.84	113.00
1	8	8	6847.00	5044.00	147.80	0	Spot (Block1, Row8, Column8)	3278.77	3133.50	1483.50	0.02	0.45	77.00	81.57	77.00	24.18	0.03	0.30	100.00	100.00	0.00	3056.50	3201.77	1947589.00	132.21	813.38	615.00
2	1	1	9262.00	2947.00	152.90	0	Spot (Block2, Row1, Column1)	1462.86	1395.50	666.62	0.02	0.46	71.00	72.48	71.00	15.42	0.01	0.21	100.00	100.00	0.00	1324.50	1391.86	939159.00	90.15	397.44	279.00
2	2	1	9561.00	2945.00	147.00	-50	Spot (Block2, Row1, Column2)	74.02	72.00	11.50	0.01	0.16	71.00	70.96	71.00	11.44	0.00	0.16	22.00	7.00	0.00	1.00	3.02	43674.00	0.27	75.45	73.00
2	3	1	9861.00	2946.00	147.00	-50	Spot (Block2, Row1, Column3)	77.32	79.00	9.49	0.01	0.12	70.00	69.68	70.00	10.44	0.00	0.15	42.00	4.00	0.00	9.00	7.32	45466.00	0.73	71.52	72.00
2	4	1	10129.00	2939.00	265.30	0	Spot (Block2, Row1, Column4)	73.29	73.00	8.37	0.00	0.11	67.00	66.41	67.00	10.91	0.00	0.16	29.00	3.00	0.00	6.00	6.29	150172.00	0.63	69.30	70.00
2	5	1	10414.00	2994.00	240.55	0	Spot (Block2, Row1, Column5)	81.49	81.00	9.29	0.00	0.11	69.00	69.36	69.00	11.62	0.00	0.17	52.00	10.00	0.00	12.00	12.49	135928.00	1.04	72.91	73.00
2	6	1	10746.00	2984.00	207.60	0	Spot (Block2, Row1, Column6)	78.47	79.00	10.99	0.00	0.14	67.00	67.32	67.00	10.12	0.00	0.15	53.00	18.00	0.00	12.00	11.47	96512.00	1.10	71.72	71.00
2	7	1	11048.00	2937.00	197.85	0	Spot (Block2, Row1, Column7)	86.19	87.00	14.92	0.00	0.17	67.00	66.34	67.00	11.45	0.00	0.17	69.00	42.00	0.00	20.00	19.19	95840.00	1.73	72.78	71.00
2	8	1	11362.00	2949.00	147.00	-50	Spot (Block2, Row1, Column8)	81.61	81.00	11.97	0.00	0.15	69.00	68.40	69.00	10.71	0.00	0.16	55.00	24.00	0.00	12.00	12.61	48071.00	1.23	78.92	79.00
2	1	2	9261.00	3245.00	147.00	-50	Spot (Block2, Row2, Column1)	64.38	65.00	9.46	0.00	0.15	71.00	71.44	71.00	13.04	0.00	0.18	0.00	0.00	0.00	-6.00	-6.62	37792.00	-0.54	67.36	69.00
2	2	2	9561.00	3246.00	147.00	-50	Spot (Block2, Row2, Column2)	75.24	75.00	9.52	0.00	0.13	67.00	67.41	67.00	11.41	0.00	0.17	38.00	6.00	0.00	8.00	8.24	44167.00	0.69	74.91	72.00
2	3	2	9853.00	3264.00	131.60	0	Spot (Block2, Row2, Column3)	85.37	86.00	9.18	0.00	0.11	67.00	67.52	67.00	11.61	0.00	0.17	76.00	29.00	0.00	19.00	18.37	39695.00	1.54	77.26	77.00
2	4	2	10196.00	3243.00	135.70	0	Spot (Block2, Row2, Column4)	79.44	79.00	8.77	0.00	0.11	68.00	68.52	68.00	11.48	0.00	0.17	46.00	12.00	0.00	11.00	11.44	39322.00	0.95	73.37	75.00
2	5	2	10461.00	3251.00	179.20	0	Spot (Block2, Row2, Column5)	512.03	505.00	141.62	0.01	0.28	73.00	74.26	73.00	15.67	0.01	0.21	100.00	100.00	0.00	432.00	439.03	460823.00	27.93	185.97	173.00
2	6	2	10761.00	3248.00	147.00	-50	Spot (Block2, Row2, Column6)	66.54	67.00	10.89	0.00	0.16	71.00	78.54	71.00	32.71	0.04	0.42	0.00	0.00	0.00	-4.00	-4.46	39325.00	-0.37	70.28	70.00
2	7	2	11005.00	3189.00	144.30	0	Spot (Block2, Row2, Column7)	80.00	81.00	9.57	0.01	0.12	66.00	65.78	66.00	11.63	0.00	0.18	61.00	17.00	0.00	15.00	14.00	45359.00	1.22	70.39	71.00
2	8	2	11362.00	3249.00	147.00	-50	Spot (Block2, Row2, Column8)	71.04	72.00	11.16	0.01	0.16	68.00	68.02	68.00	11.67	0.00	0.17	25.00	1.00	0.00	4.00	3.04	41774.00	0.26	70.19	70.00
2	1	3	9260.00	3569.00	173.25	0	Spot (Block2, Row3, Column1)	100.75	101.00	18.53	0.00	0.18	69.00	68.45	69.00	10.65	0.00	0.16	89.00	67.00	0.00	32.00	31.75	84526.00	3.03	78.70	77.00
2	2	3	9606.00	3577.00	208.15	0	Spot (Block2, Row3, Column2)	79.43	80.00	7.94	0.00	0.10	70.00	70.47	70.00	14.21	0.00	0.20	26.00	0.00	0.00	10.00	9.43	98257.00	0.63	73.85	74.00
2	3	3	9854.00	3548.00	158.10	0	Spot (Block2, Row3, Column3)	209.80	200.00	59.32	0.02	0.28	67.00	67.49	67.00	11.72	0.00	0.17	100.00	99.00	0.00	133.00	142.80	144339.00	12.14	106.93	99.00
2	4	3	10161.00	3547.00	147.00	-50	Spot (Block2, Row3, Column4)	79.56	79.00	12.90	0.00	0.16	69.00	68.36	69.00	10.89	0.00	0.16	49.00	20.00	0.00	10.00	10.56	47178.00	1.03	76.27	75.00
2	5	3	10453.00	3543.00	161.05	0	Spot (Block2, Row3, Column5)	164.44	149.00	103.09	0.04	0.63	74.00	80.01	74.00	32.19	0.03	0.40	89.00	58.00	0.00	75.00	90.44	117575.00	2.62	98.51	98.00
2	6	3	10762.00	3550.00	203.45	0	Spot (Block2, Row3, Column6)	2263.07	2007.00	1229.87	0.05	0.54	79.00	91.62	79.00	42.98	0.06	0.47	100.00	100.00	0.00	1928.00	2184.07	2652319.00	50.52	562.24	574.00
2	7	3	11061.00	3549.00	147.00	-50	Spot (Block2, Row3, Column7)	76.95	75.00	11.45	0.01	0.15	70.00	75.61	70.00	28.86	0.03	0.38	2.00	0.00	0.00	5.00	6.95	45403.00	0.05	77.26	75.00
2	8	3	11356.00	3562.00	159.75	0	Spot (Block2, Row3, Column8)	412.24	387.00	156.57	0.03	0.38	71.00	71.01	71.00	12.37	0.00	0.17	100.00	100.00	0.00	316.00	341.24	290630.00	27.58	164.78	151.00
2	1	4	9261.00	3846.00	147.00	-50	Spot (Block2, Row4, Column1)	70.09	71.00	12.93	0.01	0.18	69.00	69.40	69.00	12.50	0.00	0.18	6.00	0.00	0.00	2.00	1.09	41144.00	0.06	72.84	75.00
2	2	4	9559.00	3846.00	173.45	0	Spot (Block2, Row4, Column2)	446.40	428.50	170.77	0.02	0.38	70.00	71.65	70.00	14.96	0.01	0.21	100.00	100.00	0.00	358.50	376.40	374977.00	25.05	158.10	164.00
2	3	4	9863.00	3849.00	158.20	0	Spot (Block2, Row4, Column3)	167.02	171.00	31.71	0.01	0.19	69.00	71.66	69.00	18.85	0.02	0.26	99.00	95.00	0.00	102.00	98.02	115411.00	5.06	99.13	99.00
2	4	4	10161.00	3847.00	147.00	-50	Spot (Block2, Row4, Column4)	72.96	74.00	9.61	0.01	0.13	68.00	67.88	68.00	12.05	0.00	0.18	23.00	0.00	0.00	6.00	4.96	43119.00	0.42	76.58	76.00
2	5	4	10476.00	3836.00	152.65	0	Spot (Block2, Row4, Column5)	93.32	92.00	10.17	0.01	0.11	73.00	75.61	73.00	22.13	0.02	0.29	39.00	1.00	0.00	19.00	20.32	59261.00	0.80	79.81	80.00
2	6	4	10759.00	3852.00	185.25	0	Spot (Block2, Row4, Column6)	549.00	519.00	163.00	0.02	0.30	75.00	81.73	75.00	32.20	0.04	0.39	100.00	100.00	0.00	444.00	474.00	529786.00	14.51	195.51	180.00
2	7	4	11061.00	3849.00	147.00	-50	Spot (Block2, Row4, Column7)	72.14	72.00	10.61	0.00	0.15	71.00	75.77	71.00	27.06	0.03	0.36	0.00	0.00	0.00	1.00	1.14	42565.00	-0.13	68.84	65.00
2	8	4	11366.00	3814.00	166.10	0	Spot (Block2, Row4, Column8)	79.93	81.00	11.50	0.01	0.14	69.00	69.27	69.00	11.04	0.00	0.16	52.00	14.00	0.00	12.00	10.93	61306.00	0.97	73.32	74.00
2	1	5	9260.00	4146.00	147.00	-50	Spot (Block2, Row5, Column1)	86.51	87.00	9.91	0.00	0.11	72.00	77.16	72.00	27.05	0.03	0.35	10.00	0.00	0.00	15.00	14.51	50865.00	0.35	82.37	82.00
2	2	5	9563.00	4151.00	154.35	0	Spot (Block2, Row5, Column2)	455.49	444.00	161.41	0.01	0.35	74.00	79.85	74.00	28.87	0.03	0.36	100.00	100.00	0.00	370.00	381.49	299256.00	13.01	168.86	163.00
2	3	5	9863.00	4147.00	155.70	0	Spot (Block2, Row5, Column3)	1625.83	1465.00	818.09	0.05	0.50	70.00	74.00	70.00	22.41	0.02	0.30	100.00	100.00	0.00	1395.00	1555.83	1081175.00	69.24	356.95	289.00
2	4	5	10181.00	4113.00	259.00	0	Spot (Block2, Row5, Column4)	83.09	83.00	9.53	0.00	0.11	70.00	71.13	70.00	15.23	0.01	0.21	38.00	4.00	0.00	13.00	13.09	162184.00	0.79	78.85	79.00
2	5	5	10464.00	4151.00	146.90	0	Spot (Block2, Row5, Column5)	441.91	417.00	145.60	0.03	0.33	72.00	72.32	72.00	12.81	0.00	0.18	100.00	100.00	0.00	345.00	369.91	259400.00	28.86	165.09	161.00
2	6	5	10761.00	4149.00	147.00	-50	Spot (Block2, Row5, Column6)	73.29	72.00	10.23	0.01	0.14	74.00	78.81	74.00	28.22	0.03	0.36	0.00	0.00	0.00	-2.00	-0.71	43092.00	-0.20	75.18	73.00
2	7	5	11062.00	4150.00	185.85	0	Spot (Block2, Row5, Column7)	2048.86	2021.50	1017.12	0.01	0.50	74.00	82.70	74.00	37.44	0.05	0.45	100.00	100.00	0.00	1947.50	1974.86	1995589.00	52.51	456.84	464.00
2	8	5	11364.00	4154.00	236.70	0	Spot (Block2, Row5, Column8)	86.51	87.00	12.18	0.00	0.14	69.00	71.55	69.00	24.79	0.02	0.35	30.00	0.00	0.00	18.00	17.51	139540.00	0.60	71.79	72.00
2	1	6	9262.00	4448.00	203.70	0	Spot (Block2, Row6, Column1)	1912.31	1546.00	1130.46	0.09	0.59	78.00	90.44	78.00	43.37	0.06	0.48	100.00	100.00	0.00	1468.00	1834.31	2254611.00	42.00	486.23	488.00
2	2	6	9558.00	4447.00	188.85	0	Spot (Block2, Row6, Column2)	1236.95	1197.00	516.79	0.01	0.42	77.00	88.01	77.00	40.71	0.06	0.46	100.00	100.00	0.00	1120.00	1159.95	1243132.00	28.22	343.57	327.50
2	3	6	9856.00	4452.00	231.75	0	Spot (Block2, Row6, Column3)	86.83	88.00	13.59	0.01	0.16	69.00	72.91	69.00	23.84	0.02	0.33	37.00	0.00	0.00	19.00	17.83	134333.00	0.58	71.50	72.00
2	4	6	10165.00	4469.00	176.25	0	Spot (Block2, Row6, Column4)	96.38	97.50	14.35	0.01	0.15	71.00	71.12	71.00	11.69	0.00	0.16	81.00	57.00	0.00	26.50	25.38	83848.00	2.16	75.80	72.00
2	5	6	10458.00	4450.00	146.90	0	Spot (Block2, Row6, Column5)	329.92	312.00	100.87	0.02	0.31	74.00	74.71	74.00	11.82	0.00	0.16	100.00	100.00	0.00	238.00	255.92	194983.00	21.60	135.36	111.00
2	6	6	10761.00	4449.00	147.00	-50	Spot (Block2, Row6, Column6)	69.74	70.00	8.40	0.00	0.12	73.00	76.16	73.00	24.83	0.02	0.33	0.00	0.00	0.00	-3.00	-3.26	41008.00	-0.26	69.39	67.00
2	7	6	11077.00	4452.00	167.20	0	Spot (Block2, Row6, Column7)	109.75	108.00	16.92	0.01	0.15	70.00	73.61	70.00	25.39	0.02	0.34	77.00	25.00	0.00	38.00	39.75	85821.00	1.42	82.88	83.00
2	8	6	11366.00	4445.00	200.05	0	Spot (Block2, Row6, Column8)	84.53	85.00	12.22	0.00	0.14	69.00	69.78	69.00	11.81	0.00	0.17	63.00	29.00	0.00	16.00	15.53	95941.00	1.25	75.26	76.00
2	1	7	9261.00	4749.00	163.50	0	Spot (Block2, Row7, Column1)	638.15	589.50	283.47	0.03	0.44	72.00	76.58	72.00	27.42	0.03	0.36	100.00	100.00	0.00	517.50	566.15	472229.00	20.48	192.34	187.00
2	2	7	9560.00	4747.00	147.00	-50	Spot (Block2, Row7, Column2)	72.62	74.00	9.68	0.01	0.13	71.00	73.99	71.00	23.11	0.02	0.31	0.00	0.00	0.00	3.00	1.62	42773.00	-0.06	71.48	70.00
2	3	7	9860.00	4748.00	147.00	-50	Spot (Block2, Row7, Column3)	67.06	67.00	9.57	0.00	0.14	68.00	67.37	68.00	9.40	0.00	0.14	16.00	1.00	0.00	-1.00	-0.94	39430.00	-0.03	70.64	70.00
2	4	7	10160.00	4748.00	147.00	-50	Spot (Block2, Row7, Column4)	69.18	68.00	10.79	0.01	0.16	69.00	69.29	69.00	11.55	0.00	0.17	16.00	3.00	0.00	-1.00	0.18	40676.00	-0.01	72.87	72.00
2	5	7	10460.00	4749.00	147.00	-50	Spot (Block2, Row7, Column5)	82.11	82.00	8.23	0.00	0.10	76.00	79.17	76.00	24.23	0.02	0.31	1.00	0.00	0.00	6.00	6.11	48361.00	0.12	79.52	79.00
2	6	7	10760.00	4752.00	172.75	0	Spot (Block2, Row7, Column6)	1653.44	1683.50	666.44	0.01	0.40	79.00	91.81	79.00	45.75	0.07	0.50	100.00	100.00	0.00	1604.50	1574.44	1378973.00	34.13	369.07	361.00
2	7	7	11068.00	4727.00	138.60	0	Spot (Block2, Row7, Column7)	95.33	97.00	10.91	0.01	0.11	74.00	78.51	74.00	26.05	0.03	0.33	36.00	0.00	0.00	23.00	21.33	49764.00	0.65	86.41	88.00
2	8	7	11360.00	4747.00	183.90	0	Spot (Block2, Row7, Column8)	694.67	686.00	191.77	0.01	0.28	73.00	76.22	73.00	19.35	0.02	0.25	100.00	100.00	0.00	613.00	621.67	657162.00	31.96	245.15	202.50
2	1	8	9260.00	5047.00	147.00	-50	Spot (Block2, Row8, Column1)	64.34	65.00	8.97	0.00	0.14	69.00	68.93	69.00	13.01	0.00	0.19	1.00	0.00	0.00	-4.00	-4.66	37770.00	-0.35	67.02	67.00
2	2	8	9560.00	5047.00	147.00	-50	Spot (Block2, Row8, Column2)	70.97	70.00	9.38	0.01	0.13	66.00	65.90	66.00	10.68	0.00	0.16	25.00	5.00	0.00	4.00	4.97	41729.00	0.47	68.42	70.00
2	3	8	9833.00	5106.00	279.70	0	Spot (Block2, Row8, Column3)	70.70	71.00	11.05	0.00	0.16	66.00	66.13	66.00	11.68	0.00	0.18	24.00	3.00	0.00	5.00	4.70	161838.00	0.39	65.29	67.00
2	4	8	10165.00	5056.00	155.10	0	Spot (Block2, Row8, Column4)	1187.12	1076.00	588.69	0.04	0.50	68.00	68.22	68.00	13.24	0.00	0.19	100.00	100.00	0.00	1008.00	1119.12	783499.00	84.52	292.57	256.00
2	5	8	10460.00	5049.00	147.00	-50	Spot (Block2, Row8, Column5)	64.66	65.00	8.68	0.00	0.13	72.00	78.02	72.00	36.13	0.03	0.46	0.00	0.00	0.00	-7.00	-7.34	38022.00	-0.37	67.26	67.00
2	6	8	10762.00	5053.00	197.05	0	Spot (Block2, Row8, Column6)	2975.47	2402.00	1945.74	0.09	0.65	78.00	92.54	78.00	52.08	0.07	0.56	100.00	100.00	0.00	2324.00	2897.47	3296818.00	55.35	627.05	609.00
2	7	8	11060.00	5050.00	147.00	-50	Spot (Block2, Row8, Column7)	77.65	78.00	9.05	0.00	0.12	75.00	80.28	75.00	31.55	0.03	0.39	0.00	0.00	0.00	3.00	2.65	45734.00	-0.08	74.13	76.00
2	8	8	11349.00	5051.00	150.05	0	Spot (Block2, Row8, Column8)	3573.66	3318.50	1870.68	0.03	0.52	71.00	74.34	71.00	21.68	0.02	0.29	100.00	100.00	0.00	3247.50	3502.66	2194229.00	161.42	820.51	635.00
3	1	1	13765.00	2952.00	155.85	0	Spot (Block3, Row1, Column1)	1404.85	1202.00	715.32	0.07	0.51	77.00	78.93	77.00	16.00	0.01	0.20	100.00	100.00	0.00	1125.00	1327.85	941251.00	82.87	364.99	263.50
3	2	1	14063.00	2951.00	158.55	0	Spot (Block3, Row1, Column2)	274.87	278.00	97.34	0.00	0.35	73.00	74.29	73.00	13.54	0.01	0.18	100.00	99.00	0.00	205.00	201.87	191311.00	14.81	121.88	116.00
3	3	1	14349.00	2952.00	187.00	0	Spot (Block3, Row1, Column3)	98.84	98.00	16.08	0.00	0.16	72.00	72.10	72.00	11.25	0.00	0.16	82.00	58.00	0.00	26.00	26.84	97260.00	2.38	80.56	80.50
3	4	1	14664.00	2959.00	161.50	0	Spot (Block3, Row1, Column4)	198.87	192.00	68.84	0.02	0.35	72.00	72.27	72.00	11.39	0.00	0.16	100.00	98.00	0.00	120.00	126.87	143388.00	11.11	100.59	100.00
3	5	1	14969.00	2966.00	190.60	0	Spot (Block3, Row1, Column5)	137.07	126.00	39.24	0.04	0.29	77.00	76.97	77.00	13.19	0.00	0.17	93.00	78.00	0.00	49.00	60.07	139807.00	4.56	89.72	92.00
3	6	1	15256.00	2956.00	148.40	0	Spot (Block3, Row1, Column6)	358.23	360.50	118.82	0.00	0.33	76.00	76.87	76.00	12.52	0.00	0.16	100.00	99.00	0.00	284.50	282.23	215652.00	22.48	152.95	149.00
3	7	1	15561.00	2956.00	153.40	0	Spot (Block3, Row1, Column7)	584.60	564.00	253.93	0.02	0.43	74.00	74.79	74.00	11.79	0.00	0.16	100.00	100.00	0.00	490.00	510.60	376484.00	43.23	184.80	169.00
3	8	1	15863.00	2958.00	147.00	-50	Spot (Block3, Row1, Column8)	80.82	79.00	10.34	0.01	0.13	75.00	74.82	75.00	11.56	0.00	0.15	30.00	4.00	0.00	4.00	5.82	47765.00	0.52	82.87	81.00
3	1	2	13762.00	3254.00	147.00	-50	Spot (Block3, Row2, Column1)	70.63	71.00	8.97	0.00	0.13	73.00	73.32	73.00	12.09	0.00	0.16	5.00	0.00	0.00	-2.00	-2.37	41462.00	-0.22	75.39	75.00
3	2	2	14069.00	3244.00	169.95	0	Spot (Block3, Row2, Column2)	110.78	110.00	16.30	0.00	0.15	74.00	74.46	74.00	10.36	0.00	0.14	95.00	83.00	0.00	36.00	36.78	88290.00	3.51	88.15	89.00
3	3	2	14362.00	3255.00	147.00	-50	Spot (Block3, Row2, Column3)	78.55	79.00	9.02	0.00	0.11	74.00	74.15	74.00	10.63	0.00	0.14	27.00	2.00	0.00	5.00	4.55	46268.00	0.41	83.48	82.00
3	4	2	14661.00	3258.00	191.85	0	Spot (Block3, Row2, Column4)	100.11	100.00	13.27	0.00	0.13	76.00	76.51	76.00	12.04	0.00	0.16	81.00	49.00	0.00	24.00	24.11	103609.00	1.96	82.44	83.00
3	5	2	14967.00	3258.00	189.10	0	Spot (Block3, Row2, Column5)	422.97	405.50	127.00	0.02	0.30	79.00	81.48	79.00	18.15	0.01	0.22	100.00	100.00	0.00	326.50	343.97	427204.00	18.82	163.60	167.00
3	6	2	15263.00	3220.00	285.90	0	Spot (Block3, Row2, Column6)	90.30	91.00	12.79	0.00	0.14	80.00	88.85	80.00	40.91	0.05	0.46	0.00	0.00	0.00	11.00	10.30	216190.00	0.04	82.39	81.00
3	7	2	15566.00	3308.00	234.65	0	Spot (Block3, Row2, Column7)	89.57	91.00	10.92	0.01	0.12	75.00	80.77	75.00	33.25	0.03	0.41	2.00	0.00	0.00	16.00	14.57	141521.00	0.26	77.14	77.00
3	8	2	15862.00	3258.00	147.00	-50	Spot (Block3, Row2, Column8)	70.21	70.00	7.51	0.00	0.11	74.00	75.01	74.00	18.96	0.01	0.25	0.00	0.00	0.00	-4.00	-3.79	41495.00	-0.25	71.14	70.00
3	1	3	13763.00	3560.00	171.85	0	Spot (Block3, Row3, Column1)	144.50	145.00	29.12	0.00	0.20	73.00	73.09	73.00	9.95	0.00	0.14	100.00	99.00	0.00	72.00	71.50	119501.00	7.18	95.23	96.00
3	2	3	14062.00	3555.00	147.00	-50	Spot (Block3, Row3, Column2)	81.63	81.00	8.11	0.00	0.10	74.00	75.60	74.00	12.19	0.01	0.16	28.00	2.00	0.00	7.00	7.63	47916.00	0.49	78.58	79.00
3	3	3	14348.00	3536.00	195.70	0	Spot (Block3, Row3, Column3)	90.51	90.00	9.69	0.00	0.11	75.00	76.08	75.00	12.05	0.01	0.16	61.00	19.00	0.00	15.00	15.51	98022.00	1.20	80.61	80.00
3	4	3	14665.00	3557.00	151.85	0	Spot (Block3, Row3, Column4)	550.26	487.00	254.45	0.05	0.46	76.00	77.05	76.00	11.81	0.01	0.15	100.00	100.00	0.00	411.00	474.26	348865.00	40.08	180.93	167.00
3	5	3	14962.00	3557.00	147.00	-50	Spot (Block3, Row3, Column5)	99.59	88.00	103.92	0.05	1.04	81.00	87.74	81.00	37.77	0.03	0.43	2.00	1.00	0.00	7.00	18.59	59254.00	0.31	82.74	82.00
3	6	3	15265.00	3553.00	208.15	0	Spot (Block3, Row3, Column6)	2790.66	2289.50	1659.71	0.09	0.59	87.00	103.46	87.00	55.74	0.08	0.54	100.00	100.00	0.00	2202.50	2703.66	3438098.00	48.21	708.00	689.00
3	7	3	15570.00	3557.00	190.20	0	Spot (Block3, Row3, Column7)	138.72	125.00	36.94	0.05	0.27	76.00	86.55	76.00	43.96	0.06	0.51	54.00	35.00	0.00	49.00	62.72	140944.00	1.19	87.10	86.00
3	8	3	15861.00	3570.00	159.40	0	Spot (Block3, Row3, Column8)	1739.66	1624.00	807.07	0.03	0.46	73.00	75.44	73.00	22.15	0.01	0.29	100.00	100.00	0.00	1551.00	1666.66	1210801.00	75.13	470.12	361.50
3	1	4	13768.00	3851.00	151.20	0	Spot (Block3, Row4, Column1)	509.03	454.00	242.59	0.05	0.48	78.00	79.02	78.00	13.61	0.01	0.17	100.00	100.00	0.00	376.00	431.03	319159.00	31.60	195.73	160.00
3	2	4	14063.00	3852.00	176.00	0	Spot (Block3, Row4, Column2)	357.70	363.00	122.46	0.01	0.34	78.00	81.26	78.00	19.57	0.02	0.24	100.00	100.00	0.00	285.00	279.70	310838.00	14.12	155.62	164.00
3	3	4	14365.00	3859.00	150.75	0	Spot (Block3, Row4, Column3)	2957.96	2672.50	1641.33	0.04	0.55	77.00	81.63	77.00	21.06	0.03	0.26	100.00	100.00	0.00	2595.50	2880.96	1833935.00	136.61	646.38	503.00
3	4	4	14622.00	3863.00	115.85	0	Spot (Block3, Row4, Column4)	89.71	90.00	7.11	0.00	0.08	77.00	78.97	77.00	14.62	0.01	0.19	40.00	1.00	0.00	13.00	12.71	31310.00	0.73	84.94	84.00
3	5	4	14926.00	3861.00	83.80	0	Spot (Block3, Row4, Column5)	171.55	111.00	269.23	0.19	1.57	78.00	79.11	78.00	13.80	0.01	0.17	92.00	65.00	0.00	33.00	93.55	29506.00	6.70	100.30	99.00
3	6	4	15270.00	3854.00	188.40	0	Spot (Block3, Row4, Column6)	485.72	480.00	148.65	0.01	0.31	83.00	88.63	83.00	31.24	0.03	0.35	100.00	100.00	0.00	397.00	402.72	482804.00	12.71	190.02	179.50
3	7	4	15561.00	3863.00	190.40	0	Spot (Block3, Row4, Column7)	118.51	115.00	19.76	0.01	0.17	79.00	85.89	79.00	37.79	0.04	0.44	46.00	6.00	0.00	36.00	39.51	121350.00	0.86	89.92	91.00
3	8	4	15851.00	3876.00	184.70	0	Spot (Block3, Row4, Column8)	86.40	85.00	11.10	0.01	0.13	71.00	73.07	71.00	17.72	0.01	0.24	40.00	3.00	0.00	14.00	15.40	82512.00	0.75	75.00	74.00
3	1	5	13764.00	4159.00	149.80	0	Spot (Block3, Row5, Column1)	558.92	490.50	300.83	0.06	0.54	80.00	85.58	80.00	30.00	0.03	0.35	99.00	99.00	0.00	410.50	478.92	340941.00	15.78	185.71	161.00
3	2	5	14061.00	4156.00	157.40	0	Spot (Block3, Row5, Column2)	1895.52	1785.00	847.91	0.03	0.45	83.00	90.17	83.00	34.44	0.04	0.38	100.00	100.00	0.00	1702.00	1812.52	1296538.00	52.42	402.58	370.50
3	3	5	14368.00	4155.00	156.95	0	Spot (Block3, Row5, Column3)	1265.21	1098.50	649.00	0.06	0.51	79.00	83.25	79.00	26.01	0.02	0.31	100.00	100.00	0.00	1019.50	1186.21	860341.00	45.44	279.44	271.00
3	4	5	14667.00	4146.00	164.90	0	Spot (Block3, Row5, Column4)	203.22	198.00	50.28	0.01	0.25	76.00	78.56	76.00	18.42	0.01	0.23	99.00	96.00	0.00	122.00	127.22	152213.00	6.77	113.97	105.50
3	5	5	14970.00	4156.00	150.70	0	Spot (Block3, Row5, Column5)	2280.60	1935.00	1339.18	0.07	0.59	77.00	79.39	77.00	17.24	0.01	0.22	100.00	100.00	0.00	1858.00	2203.60	1420816.00	127.72	463.97	347.00
3	6	5	15265.00	4157.00	165.40	0	Spot (Block3, Row5, Column6)	88.42	90.00	12.20	0.01	0.14	79.00	84.92	79.00	34.61	0.03	0.41	0.00	0.00	0.00	11.00	9.42	67024.00	0.10	81.50	82.00
3	7	5	15563.00	4154.00	186.35	0	Spot (Block3, Row5, Column7)	2804.82	2602.00	1554.07	0.03	0.55	81.00	90.86	81.00	47.79	0.05	0.53	100.00	100.00	0.00	2521.00	2723.82	2734700.00	56.79	611.21	604.00
3	8	5	15871.00	4163.00	169.50	0	Spot (Block3, Row5, Column8)	194.49	177.00	89.75	0.04	0.46	76.00	79.80	76.00	30.27	0.02	0.38	86.00	62.00	0.00	101.00	118.49	155979.00	3.79	103.01	102.00
3	1	6	13761.00	4458.00	203.20	0	Spot (Block3, Row6, Column1)	2233.35	1921.00	1294.46	0.07	0.58	85.00	96.76	85.00	49.76	0.06	0.51	100.00	100.00	0.00	1836.00	2148.35	2615250.00	42.93	570.83	580.50
3	2	6	14063.00	4453.00	193.35	0	Spot (Block3, Row6, Column2)	1686.70	1677.00	790.46	0.00	0.47	81.00	95.08	81.00	48.16	0.07	0.51	100.00	100.00	0.00	1596.00	1605.70	1772717.00	33.05	423.10	398.50
3	3	6	14359.00	4453.00	151.70	0	Spot (Block3, Row6, Column3)	655.59	610.00	323.90	0.03	0.49	73.00	79.06	73.00	31.55	0.03	0.40	100.00	100.00	0.00	537.00	582.59	414986.00	18.28	181.12	172.00
3	4	6	14672.00	4454.00	187.80	0	Spot (Block3, Row6, Column4)	89.00	89.00	8.43	0.00	0.09	72.00	72.54	72.00	12.93	0.00	0.18	72.00	15.00	0.00	17.00	17.00	88470.00	1.27	77.88	78.00
3	5	6	14965.00	4456.00	148.45	0	Spot (Block3, Row6, Column5)	1002.19	976.00	502.04	0.01	0.50	75.00	78.13	75.00	16.97	0.02	0.22	100.00	100.00	0.00	901.00	927.19	603319.00	54.45	273.06	192.50
3	6	6	15261.00	4458.00	147.00	-50	Spot (Block3, Row6, Column6)	80.25	81.00	11.07	0.00	0.14	76.00	81.41	76.00	29.66	0.03	0.36	0.00	0.00	0.00	5.00	4.25	47346.00	-0.04	78.54	77.50
3	7	6	15572.00	4449.00	168.05	0	Spot (Block3, Row6, Column7)	214.97	214.00	60.54	0.00	0.28	77.00	81.65	77.00	31.21	0.03	0.38	100.00	81.00	0.00	137.00	137.97	168749.00	4.27	120.84	111.00
3	8	6	15867.00	4456.00	159.80	0	Spot (Block3, Row6, Column8)	294.03	261.00	136.77	0.05	0.47	77.00	78.14	77.00	13.54	0.01	0.17	100.00	100.00	0.00	184.00	217.03	207293.00	15.95	119.95	114.00
3	1	7	13765.00	4756.00	171.05	0	Spot (Block3, Row7, Column1)	459.28	437.50	198.14	0.02	0.43	74.00	80.49	74.00	32.43	0.04	0.40	100.00	99.00	0.00	363.50	385.28	374770.00	11.68	167.28	172.00
3	2	7	14061.00	4756.00	147.00	-50	Spot (Block3, Row7, Column2)	78.78	79.00	10.05	0.00	0.13	74.00	78.90	74.00	27.94	0.03	0.35	0.00	0.00	0.00	5.00	4.78	46243.00	-0.00	77.13	77.00
3	3	7	14361.00	4757.00	147.00	-50	Spot (Block3, Row7, Column3)	69.11	69.00	7.68	0.00	0.11	71.00	71.65	71.00	12.66	0.00	0.18	3.00	0.00	0.00	-2.00	-1.89	40773.00	-0.20	69.58	70.00
3	4	7	14661.00	4757.00	147.00	-50	Spot (Block3, Row7, Column4)	72.34	73.00	7.70	0.00	0.11	73.00	74.13	73.00	17.10	0.01	0.23	1.00	0.00	0.00	0.00	-0.66	42753.00	-0.10	69.43	72.00
3	5	7	14972.00	4749.00	133.55	0	Spot (Block3, Row7, Column5)	94.79	93.00	11.93	0.01	0.13	78.00	85.10	78.00	31.77	0.04	0.37	16.00	0.00	0.00	15.00	16.79	45406.00	0.31	85.60	86.00
3	6	7	15258.00	4755.00	181.10	0	Spot (Block3, Row7, Column6)	2153.36	2164.00	978.92	0.00	0.45	87.00	103.88	87.00	58.65	0.08	0.56	100.00	100.00	0.00	2077.00	2066.36	1978939.00	34.95	464.03	469.50
3	7	7	15554.00	4762.00	157.25	0	Spot (Block3, Row7, Column7)	297.38	291.00	83.51	0.01	0.28	81.00	86.81	81.00	37.08	0.03	0.43	99.00	97.00	0.00	210.00	216.38	203112.00	5.68	131.97	119.00
3	8	7	15859.00	4752.00	185.00	0	Spot (Block3, Row7, Column8)	682.18	674.50	168.16	0.00	0.25	76.00	80.34	76.00	21.82	0.02	0.27	100.00	100.00	0.00	598.50	606.18	657623.00	27.59	240.94	192.50
3	1	8	13761.00	5056.00	147.00	-50	Spot (Block3, Row8, Column1)	65.97	66.00	6.73	0.00	0.10	70.00	70.35	70.00	13.02	0.00	0.19	1.00	0.00	0.00	-4.00	-4.03	38724.00	-0.34	68.42	70.00
3	2	8	14052.00	5067.00	151.45	0	Spot (Block3, Row8, Column2)	88.04	87.00	9.75	0.01	0.11	70.00	70.08	70.00	9.98	0.00	0.14	84.00	39.00	0.00	17.00	18.04	55202.00	1.80	78.16	78.00
3	3	8	14349.00	5062.00	168.95	0	Spot (Block3, Row8, Column3)	95.25	97.00	11.69	0.01	0.12	71.00	72.42	71.00	17.71	0.01	0.24	71.00	16.00	0.00	26.00	24.25	75918.00	1.29	86.21	87.00
3	4	8	14667.00	5062.00	150.95	0	Spot (Block3, Row8, Column4)	4542.03	4363.00	2016.08	0.02	0.44	74.00	76.03	74.00	22.05	0.01	0.29	100.00	100.00	0.00	4289.00	4468.03	2820600.00	202.57	1013.98	733.00
3	5	8	14961.00	5058.00	147.00	-50	Spot (Block3, Row8, Column5)	74.87	74.00	9.01	0.01	0.12	77.00	84.99	77.00	41.38	0.04	0.49	0.00	0.00	0.00	-3.00	-2.13	44026.00	-0.24	76.05	76.00
3	6	8	15264.00	5056.00	194.95	0	Spot (Block3, Row8, Column6)	3626.99	2765.00	2491.05	0.12	0.69	83.00	103.13	83.00	65.09	0.09	0.63	100.00	100.00	0.00	2682.00	3543.99	3899011.00	54.13	762.39	759.50
3	7	8	15559.00	5067.00	178.15	0	Spot (Block3, Row8, Column7)	154.07	162.00	41.98	0.02	0.27	76.00	84.86	76.00	46.08	0.05	0.54	72.00	46.00	0.00	86.00	78.07	136966.00	1.50	98.39	98.00
3	8	8	15858.00	5055.00	151.75	0	Spot (Block3, Row8, Column8)	3496.56	3302.00	1707.79	0.02	0.49	77.00	81.47	77.00	28.53	0.02	0.35	100.00	100.00	0.00	3225.00	3419.56	2202832.00	119.71	752.71	481.50
4	1	1	18268.00	2959.00	155.45	0	Spot (Block4, Row1, Column1)	1328.46	1207.00	600.06	0.04	0.45	70.00	71.52	70.00	14.47	0.01	0.20	100.00	100.00	0.00	1137.00	1258.46	880766.00	86.88	335.68	270.00
4	2	1	18589.00	2973.00	160.55	0	Spot (Block4, Row1, Column2)	81.40	81.00	9.62	0.00	0.12	64.00	64.74	64.00	12.39	0.00	0.19	66.00	21.00	0.00	17.00	17.40	57958.00	1.35	71.50	72.00
4	3	1	18869.00	2956.00	147.00	-50	Spot (Block4, Row1, Column3)	71.54	71.00	12.45	0.00	0.17	64.00	63.35	64.00	9.43	0.00	0.15	39.00	19.00	0.00	7.00	7.54	42068.00	0.87	70.95	71.00
4	4	1	19196.00	2946.00	114.40	0	Spot (Block4, Row1, Column4)	86.64	87.00	9.95	0.00	0.11	65.00	64.17	65.00	8.84	0.01	0.14	90.00	66.00	0.00	22.00	21.64	29977.00	2.54	74.56	74.00
4	5	1	19469.00	2957.00	147.00	-50	Spot (Block4, Row1, Column5)	76.73	77.00	10.66	0.00	0.14	66.00	65.35	66.00	10.17	0.00	0.16	52.00	19.00	0.00	11.00	10.73	45194.00	1.12	71.83	72.00
4	6	1	19762.00	2962.00	174.25	0	Spot (Block4, Row1, Column6)	156.10	164.00	41.54	0.02	0.27	66.00	65.46	66.00	10.22	0.00	0.16	99.00	99.00	0.00	98.00	90.10	131751.00	8.87	91.80	92.00
4	7	1	20060.00	2955.00	153.90	0	Spot (Block4, Row1, Column7)	96.81	98.00	10.56	0.01	0.11	64.00	63.42	64.00	10.35	0.00	0.16	97.00	84.00	0.00	34.00	32.81	63602.00	3.23	78.16	79.50
4	8	1	20364.00	2976.00	163.95	0	Spot (Block4, Row1, Column8)	97.70	95.00	14.06	0.01	0.14	63.00	62.40	63.00	9.47	0.00	0.15	98.00	87.00	0.00	32.00	34.70	72785.00	3.73	75.43	76.00
4	1	2	18302.00	3264.00	232.25	0	Spot (Block4, Row2, Column1)	74.83	75.00	8.75	0.00	0.12	67.00	66.72	67.00	11.25	0.00	0.17	33.00	5.00	0.00	8.00	7.83	116057.00	0.72	69.85	70.00
4	2	2	18554.00	3205.00	177.70	0	Spot (Block4, Row2, Column2)	74.88	74.00	7.43	0.01	0.10	64.00	63.27	64.00	10.20	0.01	0.16	48.00	10.00	0.00	10.00	10.88	65891.00	1.14	66.82	67.00
4	3	2	18868.00	3256.00	147.00	-50	Spot (Block4, Row2, Column3)	69.18	69.00	13.11	0.00	0.19	62.00	61.94	62.00	9.97	0.00	0.16	41.00	16.00	0.00	7.00	7.18	40606.00	0.73	64.26	66.00
4	4	2	19224.00	3228.00	170.60	0	Spot (Block4, Row2, Column4)	73.67	73.50	9.02	0.00	0.12	63.00	62.48	63.00	9.92	0.00	0.16	53.00	16.00	0.00	10.50	10.67	59675.00	1.13	66.11	66.00
4	5	2	19467.00	3258.00	222.90	0	Spot (Block4, Row2, Column5)	116.43	114.00	21.73	0.01	0.19	65.00	65.21	65.00	13.26	0.00	0.20	98.00	87.00	0.00	49.00	51.43	165332.00	3.86	77.21	78.00
4	6	2	19769.00	3258.00	147.00	-50	Spot (Block4, Row2, Column6)	76.95	76.00	7.60	0.01	0.10	68.00	73.34	68.00	28.59	0.03	0.39	0.00	0.00	0.00	8.00	8.95	45400.00	0.13	74.87	73.50
4	7	2	20069.00	3258.00	147.00	-50	Spot (Block4, Row2, Column7)	62.39	61.00	6.73	0.01	0.11	66.00	66.05	66.00	10.44	0.00	0.16	3.00	0.00	0.00	-5.00	-3.61	36688.00	-0.35	64.32	63.00
4	8	2	20369.00	3259.00	147.00	-50	Spot (Block4, Row2, Column8)	61.90	63.00	8.49	0.01	0.14	64.00	64.52	64.00	13.88	0.00	0.22	1.00	0.00	0.00	-1.00	-2.10	36461.00	-0.19	66.09	67.00
4	1	3	18255.00	3534.00	162.65	0	Spot (Block4, Row3, Column1)	90.54	91.00	9.29	0.00	0.10	65.00	63.78	65.00	9.97	0.01	0.16	95.00	73.00	0.00	26.00	25.54	66730.00	2.69	75.51	75.00
4	2	3	18611.00	3494.00	272.45	0	Spot (Block4, Row3, Column2)	73.87	74.00	8.16	0.00	0.11	64.00	64.11	64.00	11.37	0.00	0.18	42.00	4.00	0.00	10.00	9.87	159861.00	0.86	66.34	68.00
4	3	3	18883.00	3567.00	208.10	0	Spot (Block4, Row3, Column3)	79.54	80.00	9.20	0.00	0.12	65.00	65.10	65.00	11.72	0.00	0.18	62.00	16.00	0.00	15.00	14.54	98310.00	1.23	71.03	70.00
4	4	3	19164.00	3556.00	193.50	0	Spot (Block4, Row3, Column4)	95.73	95.00	13.15	0.00	0.14	62.00	61.71	62.00	9.96	0.00	0.16	98.00	86.00	0.00	33.00	33.73	101381.00	3.41	75.43	77.00
4	5	3	19453.00	3542.00	260.05	0	Spot (Block4, Row3, Column5)	69.91	71.00	10.03	0.01	0.14	65.00	70.43	65.00	30.79	0.03	0.44	0.00	0.00	0.00	6.00	4.91	137299.00	-0.02	62.13	61.00
4	6	3	19766.00	3560.00	204.35	0	Spot (Block4, Row3, Column6)	1924.81	1631.00	1139.61	0.07	0.59	72.00	84.15	72.00	38.10	0.07	0.45	100.00	100.00	0.00	1559.00	1852.81	2284746.00	48.31	494.12	495.50
4	7	3	20069.00	3558.00	147.00	-50	Spot (Block4, Row3, Column7)	73.58	73.50	6.62	0.00	0.09	68.00	72.75	68.00	25.08	0.03	0.34	0.00	0.00	0.00	5.50	5.58	43266.00	0.03	71.64	72.00
4	8	3	20365.00	3571.00	156.15	0	Spot (Block4, Row3, Column8)	1067.71	1049.00	431.27	0.01	0.40	64.00	64.82	64.00	15.19	0.01	0.23	100.00	100.00	0.00	985.00	1003.71	717504.00	66.04	297.16	262.00
4	1	4	18265.00	3859.00	185.20	0	Spot (Block4, Row4, Column1)	106.04	107.00	13.30	0.00	0.13	65.00	65.09	65.00	11.94	0.00	0.18	98.00	89.00	0.00	42.00	41.04	102431.00	3.43	77.44	78.00
4	2	4	18563.00	3860.00	168.85	0	Spot (Block4, Row4, Column2)	409.19	388.50	153.08	0.02	0.37	68.00	69.60	68.00	15.51	0.01	0.22	100.00	100.00	0.00	320.50	341.19	323257.00	21.90	146.15	148.00
4	3	4	18867.00	3859.00	156.45	0	Spot (Block4, Row4, Column3)	464.13	434.00	235.96	0.03	0.51	66.00	67.86	66.00	15.85	0.01	0.23	100.00	100.00	0.00	368.00	398.13	314213.00	25.00	147.05	124.50
4	4	4	19168.00	3857.00	147.00	-50	Spot (Block4, Row4, Column4)	67.96	68.00	8.77	0.00	0.13	63.00	63.05	63.00	11.02	0.00	0.17	24.00	2.00	0.00	5.00	4.96	40167.00	0.45	65.93	64.00
4	5	4	19468.00	3858.00	147.00	-50	Spot (Block4, Row4, Column5)	67.99	68.00	5.97	0.00	0.09	65.00	65.76	65.00	12.14	0.01	0.18	4.00	0.00	0.00	3.00	2.99	40183.00	0.18	68.27	70.00
4	6	4	19766.00	3851.00	224.70	0	Spot (Block4, Row4, Column6)	125.65	125.00	22.96	0.00	0.18	69.00	74.39	69.00	27.05	0.03	0.36	88.00	52.00	0.00	56.00	56.65	182317.00	1.89	86.27	85.00
4	7	4	20068.00	3859.00	147.00	-50	Spot (Block4, Row4, Column7)	85.97	86.00	7.83	0.00	0.09	69.00	75.76	69.00	32.17	0.04	0.42	1.00	0.00	0.00	17.00	16.97	50636.00	0.32	82.81	84.00
4	8	4	20369.00	3859.00	147.00	-50	Spot (Block4, Row4, Column8)	72.49	74.00	9.91	0.01	0.14	64.00	64.95	64.00	12.09	0.01	0.19	38.00	3.00	0.00	10.00	8.49	42625.00	0.62	68.19	68.50
4	1	5	18260.00	4171.00	172.65	0	Spot (Block4, Row5, Column1)	120.88	116.00	24.27	0.02	0.20	69.00	74.95	69.00	28.17	0.04	0.38	85.00	29.00	0.00	47.00	51.88	100210.00	1.63	88.08	86.00
4	2	5	18562.00	4162.00	153.85	0	Spot (Block4, Row5, Column2)	1284.64	1320.00	434.63	0.01	0.34	74.00	80.68	74.00	30.95	0.04	0.38	100.00	100.00	0.00	1246.00	1210.64	832449.00	38.90	329.93	277.00
4	3	5	18863.00	4161.00	155.45	0	Spot (Block4, Row5, Column3)	1261.03	1103.00	624.39	0.06	0.50	67.00	70.88	67.00	19.81	0.02	0.28	100.00	100.00	0.00	1036.00	1194.03	838587.00	60.06	275.03	253.00
4	4	5	19141.00	4145.00	202.50	0	Spot (Block4, Row5, Column4)	77.21	78.00	9.62	0.00	0.12	65.00	66.22	65.00	15.13	0.01	0.23	38.00	1.00	0.00	13.00	12.21	90264.00	0.73	69.76	70.00
4	5	5	19470.00	4159.00	150.45	0	Spot (Block4, Row5, Column5)	704.53	678.00	352.46	0.02	0.50	66.00	66.26	66.00	11.40	0.00	0.17	100.00	100.00	0.00	612.00	638.53	433284.00	55.99	206.42	166.00
4	6	5	19768.00	4158.00	147.00	-50	Spot (Block4, Row5, Column6)	73.55	74.00	8.90	0.00	0.12	68.00	72.89	68.00	29.51	0.03	0.40	0.00	0.00	0.00	6.00	5.55	43171.00	0.02	73.30	73.00
4	7	5	20067.00	4160.00	192.05	0	Spot (Block4, Row5, Column7)	2434.93	2303.00	1321.43	0.02	0.54	71.50	82.80	71.50	41.55	0.06	0.50	100.00	100.00	0.00	2231.50	2363.43	2532327.00	56.62	545.51	558.50
4	8	5	20368.00	4159.00	147.00	-50	Spot (Block4, Row5, Column8)	82.49	82.00	10.40	0.00	0.13	66.00	70.14	66.00	27.14	0.03	0.39	17.00	0.00	0.00	16.00	16.49	48589.00	0.46	75.77	75.00
4	1	6	18266.00	4464.00	201.35	0	Spot (Block4, Row6, Column1)	1571.42	1404.00	936.64	0.05	0.60	75.00	87.79	75.00	43.46	0.07	0.49	100.00	100.00	0.00	1329.00	1496.42	1813420.00	34.14	414.99	399.00
4	2	6	18562.00	4459.00	195.90	0	Spot (Block4, Row6, Column2)	1609.99	1573.00	707.12	0.01	0.44	74.00	88.09	74.00	44.26	0.08	0.50	100.00	100.00	0.00	1499.00	1535.99	1745224.00	34.38	415.95	402.50
4	3	6	18860.00	4459.00	168.30	0	Spot (Block4, Row6, Column3)	256.09	267.00	101.11	0.02	0.39	66.00	70.29	66.00	27.87	0.03	0.40	99.00	90.00	0.00	201.00	190.09	201544.00	6.67	97.96	97.00
4	4	6	19169.00	4430.00	210.45	0	Spot (Block4, Row6, Column4)	74.27	75.00	10.71	0.00	0.14	64.00	63.42	64.00	10.48	0.00	0.17	54.00	14.00	0.00	11.00	10.27	93575.00	1.03	67.35	70.00
4	5	6	19462.00	4459.00	173.35	0	Spot (Block4, Row6, Column5)	125.92	121.00	24.74	0.02	0.20	65.00	65.75	65.00	10.69	0.00	0.16	100.00	97.00	0.00	56.00	60.92	105771.00	5.63	87.95	87.00
4	6	6	19768.00	4459.00	147.00	-50	Spot (Block4, Row6, Column6)	76.62	78.00	12.35	0.01	0.16	67.00	72.12	67.00	32.99	0.03	0.46	3.00	0.00	0.00	11.00	9.62	45055.00	0.14	75.28	74.50
4	7	6	20072.00	4455.00	198.95	0	Spot (Block4, Row6, Column7)	79.42	80.00	10.82	0.00	0.14	65.00	69.47	65.00	27.81	0.03	0.40	11.00	0.00	0.00	15.00	14.42	89270.00	0.36	63.07	65.00
4	8	6	20349.00	4465.00	175.90	0	Spot (Block4, Row6, Column8)	89.79	91.00	15.80	0.01	0.18	65.00	64.78	65.00	10.59	0.00	0.16	76.00	58.00	0.00	26.00	24.79	78025.00	2.36	75.46	75.00
4	1	7	18269.00	4761.00	163.25	0	Spot (Block4, Row7, Column1)	488.43	481.00	182.81	0.01	0.37	68.00	72.51	68.00	25.38	0.03	0.35	100.00	100.00	0.00	413.00	420.43	360459.00	16.39	164.73	171.00
4	2	7	18567.00	4757.00	147.00	-50	Spot (Block4, Row7, Column2)	69.20	69.00	7.56	0.00	0.11	65.00	69.65	65.00	27.56	0.03	0.40	0.00	0.00	0.00	4.00	4.20	41245.00	-0.02	68.57	70.00
4	3	7	18867.00	4757.00	147.00	-50	Spot (Block4, Row7, Column3)	63.40	64.00	10.53	0.00	0.17	63.00	62.19	63.00	10.87	0.01	0.17	17.00	0.00	0.00	1.00	0.40	37721.00	0.11	59.53	60.00
4	4	7	19103.00	4804.00	184.50	0	Spot (Block4, Row7, Column4)	73.47	73.00	9.44	0.00	0.13	64.00	64.17	64.00	14.73	0.00	0.23	30.00	1.00	0.00	9.00	9.47	70535.00	0.63	69.14	68.00
4	5	7	19468.00	4758.00	147.00	-50	Spot (Block4, Row7, Column5)	73.91	74.00	6.18	0.00	0.08	66.00	70.16	66.00	29.71	0.03	0.42	0.00	0.00	0.00	8.00	7.91	43533.00	0.13	65.06	65.00
4	6	7	19766.00	4762.00	184.85	0	Spot (Block4, Row7, Column6)	1952.06	2028.00	881.42	0.02	0.45	72.00	88.19	72.00	56.34	0.09	0.64	100.00	100.00	0.00	1956.00	1880.06	1866169.00	33.08	428.92	418.00
4	7	7	20089.00	4763.00	205.65	0	Spot (Block4, Row7, Column7)	67.88	68.00	7.54	0.00	0.11	65.00	69.27	65.00	28.38	0.03	0.41	0.00	0.00	0.00	3.00	2.88	81723.00	-0.05	61.04	62.00
4	8	7	20368.00	4763.00	210.45	0	Spot (Block4, Row7, Column8)	169.29	183.00	38.24	0.03	0.23	65.00	67.85	65.00	18.68	0.02	0.28	99.00	95.00	0.00	118.00	104.29	214146.00	5.43	94.04	95.00
4	1	8	18334.00	5045.00	160.85	0	Spot (Block4, Row8, Column1)	75.85	76.00	7.69	0.00	0.10	62.00	62.20	62.00	12.59	0.00	0.20	56.00	5.00	0.00	14.00	13.85	54158.00	1.08	67.56	68.00
4	2	8	18637.00	5045.00	172.55	0	Spot (Block4, Row8, Column2)	72.70	72.00	10.10	0.00	0.14	61.00	60.38	61.00	9.82	0.00	0.16	55.00	23.00	0.00	11.00	11.70	60194.00	1.25	68.63	67.50
4	3	8	18867.00	5057.00	147.00	-50	Spot (Block4, Row8, Column3)	72.37	73.00	8.69	0.00	0.12	62.00	62.96	62.00	14.07	0.01	0.22	35.00	0.00	0.00	11.00	10.37	43133.00	0.67	68.57	69.00
4	4	8	19162.00	5063.00	153.35	0	Spot (Block4, Row8, Column4)	2441.30	2416.00	1072.28	0.00	0.44	63.00	64.59	63.00	16.59	0.01	0.26	100.00	100.00	0.00	2353.00	2378.30	1564875.00	143.22	614.61	479.00
4	5	8	19467.00	5059.00	147.00	-50	Spot (Block4, Row8, Column5)	62.90	63.00	6.54	0.00	0.10	64.00	69.58	64.00	32.93	0.04	0.47	0.00	0.00	0.00	-1.00	-1.10	37051.00	-0.20	61.85	63.00
4	6	8	19769.00	5062.00	192.95	0	Spot (Block4, Row8, Column6)	2782.60	2069.00	2042.04	0.13	0.73	72.00	87.46	72.00	54.53	0.08	0.62	100.00	100.00	0.00	1997.00	2710.60	2924515.00	49.42	544.70	538.00
4	7	8	20068.00	5060.00	183.75	0	Spot (Block4, Row8, Column7)	105.04	105.50	13.12	0.00	0.12	67.00	74.63	67.00	35.81	0.05	0.48	58.00	0.00	0.00	38.50	38.04	99791.00	0.85	79.07	80.00
4	8	8	20356.00	5063.00	150.80	0	Spot (Block4, Row8, Column8)	3247.46	3018.00	1529.77	0.03	0.47	66.00	69.27	66.00	20.70	0.02	0.30	100.00	100.00	0.00	2952.00	3181.46	2016674.00	153.50	691.75	541.00
5	1	1	4757.00	7443.00	152.85	0	Spot (Block5, Row1, Column1)	1274.53	1079.50	600.71	0.07	0.47	68.00	69.66	68.00	15.76	0.01	0.23	100.00	100.00	0.00	1011.50	1206.53	810604.00	76.43	323.65	255.00
5	2	1	5052.00	7449.00	149.30	0	Spot (Block5, Row1, Column2)	2030.10	1954.00	1016.15	0.02	0.50	67.00	71.10	67.00	20.70	0.03	0.29	100.00	100.00	0.00	1887.00	1963.10	1242420.00	94.66	463.03	378.00
5	3	1	5353.00	7449.00	147.60	0	Spot (Block5, Row1, Column3)	525.03	472.50	269.91	0.05	0.51	65.00	67.69	65.00	16.97	0.02	0.25	100.00	100.00	0.00	407.50	460.03	310818.00	26.95	166.86	155.50
5	4	1	5651.00	7447.00	149.00	0	Spot (Block5, Row1, Column4)	1399.39	1253.00	723.85	0.05	0.52	69.00	71.02	69.00	16.67	0.01	0.23	100.00	100.00	0.00	1184.00	1330.39	855026.00	79.67	310.01	266.50
5	5	1	5958.00	7446.00	147.85	0	Spot (Block5, Row1, Column5)	1260.53	1091.00	880.75	0.06	0.70	71.00	72.67	71.00	17.31	0.01	0.24	100.00	100.00	0.00	1020.00	1189.53	753799.00	68.62	272.07	227.00
5	6	1	6249.00	7445.00	144.60	0	Spot (Block5, Row1, Column6)	1749.56	1535.00	883.03	0.06	0.50	72.00	73.86	72.00	19.18	0.01	0.26	100.00	100.00	0.00	1463.00	1677.56	992001.00	87.37	423.31	352.50
5	7	1	6549.00	7448.00	146.75	0	Spot (Block5, Row1, Column7)	4740.33	4269.00	2514.01	0.05	0.53	69.00	71.26	69.00	17.99	0.01	0.25	100.00	100.00	0.00	4200.00	4671.33	2782573.00	259.46	977.95	725.00
5	8	1	6870.00	7429.00	183.00	0	Spot (Block5, Row1, Column8)	72.52	72.00	8.74	0.00	0.12	64.00	64.06	64.00	11.11	0.00	0.17	33.00	7.00	0.00	8.00	8.52	68457.00	0.76	66.67	68.00
5	1	2	4754.00	7744.00	147.00	-50	Spot (Block5, Row2, Column1)	67.03	68.00	8.02	0.01	0.12	69.00	69.82	69.00	14.40	0.01	0.21	0.00	0.00	0.00	-1.00	-1.97	39478.00	-0.19	62.43	62.50
5	2	2	5057.00	7747.00	130.45	0	Spot (Block5, Row2, Column2)	896.20	830.00	293.73	0.03	0.33	66.00	69.37	66.00	19.10	0.02	0.28	100.00	100.00	0.00	764.00	830.20	409562.00	43.30	264.26	270.00
5	3	2	5369.00	7764.00	196.95	0	Spot (Block5, Row2, Column3)	84.13	84.00	11.61	0.00	0.14	69.00	70.36	69.00	14.17	0.01	0.20	50.00	13.00	0.00	15.00	15.13	92290.00	0.97	70.47	70.00
5	4	2	5656.00	7747.00	170.40	0	Spot (Block5, Row2, Column4)	541.40	578.00	191.79	0.03	0.35	70.00	72.76	70.00	15.72	0.02	0.22	100.00	100.00	0.00	508.00	471.40	436909.00	29.80	165.72	168.00
5	5	2	5953.00	7744.00	174.25	0	Spot (Block5, Row2, Column5)	617.95	580.00	206.26	0.03	0.33	73.00	75.36	73.00	16.79	0.01	0.22	100.00	100.00	0.00	507.00	544.95	527109.00	32.32	206.17	180.00
5	6	2	6243.00	7742.00	160.20	0	Spot (Block5, Row2, Column6)	218.02	214.00	55.47	0.01	0.25	74.00	82.27	74.00	45.40	0.05	0.55	95.00	82.00	0.00	140.00	144.02	155231.00	2.99	111.65	106.00
5	7	2	6555.00	7748.00	155.35	0	Spot (Block5, Row2, Column7)	287.27	283.50	96.84	0.01	0.34	67.00	68.13	67.00	15.65	0.01	0.23	100.00	100.00	0.00	216.50	220.27	191321.00	14.00	120.27	109.00
5	8	2	6854.00	7748.00	147.00	-50	Spot (Block5, Row2, Column8)	60.85	62.00	9.76	0.01	0.16	65.00	66.89	65.00	17.00	0.01	0.25	0.00	0.00	0.00	-3.00	-4.15	35842.00	-0.36	66.68	67.00
5	1	3	4753.00	8049.00	147.25	0	Spot (Block5, Row3, Column1)	930.24	864.00	491.26	0.03	0.53	69.00	70.29	69.00	14.70	0.01	0.21	100.00	100.00	0.00	795.00	861.24	548840.00	58.51	269.29	185.00
5	2	3	5060.00	8061.00	182.25	0	Spot (Block5, Row3, Column2)	94.12	95.00	10.80	0.00	0.11	70.00	72.36	70.00	15.60	0.01	0.22	77.00	27.00	0.00	25.00	24.12	87628.00	1.39	76.43	76.00
5	3	3	5351.00	8045.00	162.05	0	Spot (Block5, Row3, Column3)	156.18	140.50	109.77	0.05	0.70	71.00	73.49	71.00	19.84	0.01	0.27	98.00	79.00	0.00	69.50	85.18	113077.00	4.17	93.16	94.00
5	4	3	5652.00	8045.00	148.35	0	Spot (Block5, Row3, Column4)	1972.12	1679.00	1057.78	0.07	0.54	71.00	73.16	71.00	15.25	0.01	0.21	100.00	100.00	0.00	1608.00	1901.12	1185242.00	124.51	447.60	379.00
5	5	3	5958.00	8027.00	159.45	0	Spot (Block5, Row3, Column5)	164.38	110.00	429.08	0.17	2.61	71.00	80.75	71.00	48.78	0.06	0.60	30.00	8.00	0.00	39.00	93.38	115560.00	1.71	93.91	91.00
5	6	3	6256.00	8046.00	204.10	0	Spot (Block5, Row3, Column6)	3314.69	2689.00	2135.97	0.09	0.64	76.00	93.78	76.00	66.29	0.09	0.71	100.00	100.00	0.00	2613.00	3238.69	3927908.00	48.59	756.52	771.00
5	7	3	6556.00	8049.00	150.05	0	Spot (Block5, Row3, Column7)	894.02	765.50	545.86	0.07	0.61	71.00	78.87	71.00	44.22	0.05	0.56	100.00	100.00	0.00	694.50	823.02	550716.00	18.43	216.32	177.00
5	8	3	6856.00	8059.00	155.95	0	Spot (Block5, Row3, Column8)	1165.96	1055.00	597.35	0.04	0.51	70.00	71.79	70.00	17.55	0.01	0.24	100.00	100.00	0.00	985.00	1095.96	780026.00	62.34	352.84	266.00
5	1	4	4750.00	8344.00	144.25	0	Spot (Block5, Row4, Column1)	1964.66	1820.00	922.61	0.03	0.47	69.00	73.06	69.00	19.64	0.02	0.27	100.00	100.00	0.00	1751.00	1895.66	1113960.00	96.30	452.65	280.00
5	2	4	5052.00	8347.00	180.00	0	Spot (Block5, Row4, Column2)	450.18	424.50	185.36	0.03	0.41	71.00	76.75	71.00	25.67	0.03	0.33	100.00	100.00	0.00	353.50	379.18	408760.00	14.55	170.54	176.00
5	3	4	5354.00	8347.00	147.05	0	Spot (Block5, Row4, Column3)	8791.10	8275.00	4498.44	0.03	0.51	72.00	78.63	72.00	31.68	0.04	0.40	100.00	100.00	0.00	8203.00	8719.10	5160373.00	275.04	1501.44	1141.00
5	4	4	5637.00	8350.00	196.00	0	Spot (Block5, Row4, Column4)	87.45	86.00	12.49	0.01	0.14	69.00	71.83	69.00	20.68	0.02	0.29	40.00	4.00	0.00	17.00	18.45	94968.00	0.76	73.81	73.00
5	5	4	5947.00	8345.00	129.70	0	Spot (Block5, Row4, Column5)	147.77	120.50	100.29	0.09	0.68	68.00	69.79	68.00	18.08	0.01	0.26	93.00	73.00	0.00	52.50	79.77	66793.00	4.31	111.44	94.00
5	6	4	6253.00	8344.00	175.95	0	Spot (Block5, Row4, Column6)	699.63	692.00	212.60	0.00	0.30	71.00	79.92	71.00	44.63	0.05	0.56	100.00	100.00	0.00	621.00	628.63	607280.00	13.89	226.19	182.00
5	7	4	6548.00	8350.00	155.55	0	Spot (Block5, Row4, Column7)	497.10	355.00	336.93	0.15	0.68	73.00	79.65	73.00	35.86	0.04	0.45	100.00	99.00	0.00	282.00	424.10	330570.00	11.64	139.45	129.00
5	8	4	6856.00	8352.00	161.00	0	Spot (Block5, Row4, Column8)	232.90	223.00	65.65	0.02	0.28	69.00	70.28	69.00	13.33	0.01	0.19	100.00	99.00	0.00	154.00	163.90	166524.00	12.20	108.02	105.00
5	1	5	4755.00	8646.00	144.55	0	Spot (Block5, Row5, Column1)	3991.50	3645.00	2061.87	0.04	0.52	75.00	84.48	75.00	41.57	0.05	0.49	100.00	100.00	0.00	3570.00	3916.50	2279145.00	93.98	756.57	617.00
5	2	5	5053.00	8644.00	154.35	0	Spot (Block5, Row5, Column2)	1375.81	1300.00	519.99	0.02	0.38	74.00	83.23	74.00	34.85	0.05	0.42	100.00	100.00	0.00	1226.00	1301.81	906661.00	37.09	318.88	283.00
5	3	5	5352.00	8644.00	157.70	0	Spot (Block5, Row5, Column3)	1798.63	1603.00	1002.26	0.05	0.56	71.00	79.16	71.00	31.35	0.05	0.40	100.00	100.00	0.00	1532.00	1727.63	1239253.00	54.84	323.90	297.00
5	4	5	5657.00	8650.00	146.65	0	Spot (Block5, Row5, Column4)	1020.02	793.00	631.89	0.11	0.62	68.00	72.75	68.00	28.00	0.03	0.38	100.00	100.00	0.00	725.00	952.02	597730.00	33.83	257.36	187.50
5	5	5	5959.00	8647.00	144.15	0	Spot (Block5, Row5, Column5)	9195.81	8429.00	4840.19	0.04	0.53	70.00	74.57	70.00	29.64	0.03	0.40	100.00	100.00	0.00	8359.00	9125.81	5195633.00	307.72	1644.44	1256.00
5	6	5	6257.00	8641.00	168.45	0	Spot (Block5, Row5, Column6)	237.77	211.00	84.20	0.05	0.35	72.00	78.37	72.00	38.99	0.04	0.50	94.00	87.00	0.00	139.00	165.77	189265.00	4.09	104.47	101.00
5	7	5	6557.00	8645.00	190.20	0	Spot (Block5, Row5, Column7)	2789.96	2501.00	1646.86	0.05	0.59	76.00	86.94	76.00	47.91	0.06	0.55	100.00	100.00	0.00	2425.00	2713.96	2862501.00	56.42	597.19	607.50
5	8	5	6853.00	8647.00	146.55	0	Spot (Block5, Row5, Column8)	1446.28	1156.00	1046.22	0.10	0.72	68.00	73.95	68.00	31.92	0.04	0.43	100.00	100.00	0.00	1088.00	1378.28	851857.00	42.99	283.86	184.00
5	1	6	4753.00	8944.00	206.15	0	Spot (Block5, Row6, Column1)	2734.45	2162.00	1873.70	0.10	0.69	78.00	98.14	78.00	65.80	0.10	0.67	100.00	100.00	0.00	2084.00	2656.45	3303212.00	40.07	682.56	692.00
5	2	6	5054.00	8945.00	202.95	0	Spot (Block5, Row6, Column2)	1485.55	1420.00	667.20	0.02	0.45	74.00	90.73	74.00	54.18	0.09	0.60	100.00	100.00	0.00	1346.00	1411.55	1745519.00	25.74	412.17	403.00
5	3	6	5347.00	8946.00	144.10	0	Spot (Block5, Row6, Column3)	3447.34	2940.50	1832.46	0.07	0.53	68.00	76.25	68.00	35.66	0.05	0.47	100.00	100.00	0.00	2872.50	3379.34	1930509.00	94.53	801.57	631.00
5	4	6	5654.00	8941.00	163.05	0	Spot (Block5, Row6, Column4)	205.90	200.00	61.16	0.01	0.30	66.00	69.27	66.00	24.77	0.02	0.36	99.00	89.00	0.00	134.00	139.90	151951.00	5.52	96.05	96.00
5	5	6	5953.00	8949.00	142.55	0	Spot (Block5, Row6, Column5)	9045.20	8678.00	4525.92	0.02	0.50	71.00	76.64	71.00	31.55	0.03	0.41	100.00	100.00	0.00	8607.00	8974.20	4983907.00	284.27	1679.13	1323.00
5	6	6	6257.00	8958.00	173.20	0	Spot (Block5, Row6, Column6)	149.67	148.00	43.54	0.00	0.29	71.00	78.26	71.00	38.31	0.04	0.49	79.00	50.00	0.00	77.00	78.67	125123.00	1.86	93.81	92.00
5	7	6	6558.00	8945.00	148.00	0	Spot (Block5, Row6, Column7)	1764.89	1635.50	1017.80	0.03	0.58	72.00	79.16	72.00	33.07	0.04	0.42	100.00	100.00	0.00	1563.50	1692.89	1055406.00	50.98	400.95	350.00
5	8	6	6865.00	8950.00	147.85	0	Spot (Block5, Row6, Column8)	2358.20	2022.50	1574.23	0.07	0.67	69.00	71.04	69.00	17.18	0.01	0.24	100.00	100.00	0.00	1953.50	2289.20	1405489.00	133.09	493.22	348.00
5	1	7	4749.00	9244.00	179.40	0	Spot (Block5, Row7, Column1)	565.68	524.00	270.36	0.03	0.48	71.00	80.22	71.00	43.18	0.05	0.54	100.00	99.00	0.00	453.00	494.68	509114.00	11.24	177.07	181.00
5	2	7	5058.00	9240.00	173.65	0	Spot (Block5, Row7, Column2)	94.07	95.00	10.25	0.00	0.11	70.00	75.31	70.00	28.66	0.03	0.38	36.00	0.00	0.00	25.00	24.07	79114.00	0.65	78.60	78.00
5	3	7	5353.00	9246.00	147.00	-50	Spot (Block5, Row7, Column3)	68.17	69.00	9.99	0.01	0.15	66.00	67.57	66.00	13.22	0.01	0.20	12.00	0.00	0.00	3.00	2.17	40220.00	0.05	68.01	68.00
5	4	7	5656.00	9250.00	193.55	0	Spot (Block5, Row7, Column4)	79.65	80.00	11.13	0.00	0.14	68.00	69.99	68.00	17.39	0.01	0.25	29.00	2.00	0.00	12.00	11.65	84668.00	0.56	70.33	71.00
5	5	7	5951.00	9246.00	176.55	0	Spot (Block5, Row7, Column5)	420.58	415.50	154.51	0.01	0.37	74.00	84.37	74.00	40.75	0.06	0.48	100.00	99.00	0.00	341.50	346.58	365908.00	8.25	162.08	165.50
5	6	7	6250.00	9247.00	188.75	0	Spot (Block5, Row7, Column6)	1951.82	1987.00	970.67	0.01	0.50	80.00	104.53	80.00	79.73	0.12	0.76	100.00	100.00	0.00	1907.00	1871.82	1951824.00	23.17	439.11	430.00
5	7	7	6549.00	9249.00	148.20	0	Spot (Block5, Row7, Column7)	2351.10	2206.00	1106.08	0.03	0.47	76.00	83.64	76.00	36.89	0.04	0.44	100.00	100.00	0.00	2130.00	2275.10	1398905.00	61.46	650.26	537.00
5	8	7	6850.00	9244.00	173.90	0	Spot (Block5, Row7, Column8)	1112.00	1107.00	286.46	0.00	0.26	72.00	75.62	72.00	20.94	0.02	0.28	100.00	100.00	0.00	1035.00	1040.00	944088.00	49.49	330.86	272.00
5	1	8	4753.00	9546.00	147.00	-50	Spot (Block5, Row8, Column1)	69.73	70.00	7.17	0.00	0.10	66.00	67.98	66.00	14.10	0.01	0.21	7.00	0.00	0.00	4.00	3.73	41208.00	0.12	65.50	65.00
5	2	8	5050.00	9546.00	154.50	0	Spot (Block5, Row8, Column2)	212.53	206.00	44.44	0.01	0.21	68.00	68.02	68.00	10.90	0.00	0.16	100.00	100.00	0.00	138.00	144.53	139635.00	13.25	113.04	106.00
5	3	8	5345.00	9546.00	152.15	0	Spot (Block5, Row8, Column3)	430.46	347.00	267.04	0.09	0.62	67.00	68.39	67.00	14.82	0.01	0.22	100.00	100.00	0.00	280.00	363.46	273343.00	24.43	138.59	119.00
5	4	8	5651.00	9549.00	149.35	0	Spot (Block5, Row8, Column4)	3414.35	3373.00	1521.50	0.01	0.45	68.00	69.84	68.00	17.75	0.01	0.25	100.00	100.00	0.00	3305.00	3346.35	2075926.00	188.39	768.66	637.00
5	5	8	5953.00	9548.00	147.00	-50	Spot (Block5, Row8, Column5)	76.42	76.00	12.39	0.00	0.16	72.00	84.74	72.00	67.46	0.07	0.80	0.00	0.00	0.00	4.00	4.42	44857.00	-0.12	75.87	74.00
5	6	8	6256.00	9547.00	190.25	0	Spot (Block5, Row8, Column6)	5294.70	4281.00	3813.08	0.09	0.72	79.00	106.34	79.00	95.76	0.13	0.90	100.00	100.00	0.00	4202.00	5215.70	5427070.00	54.18	984.32	981.50
5	7	8	6557.00	9548.00	145.40	0	Spot (Block5, Row8, Column7)	736.72	721.00	314.86	0.01	0.43	76.00	86.81	76.00	61.58	0.06	0.71	100.00	100.00	0.00	645.00	660.72	422876.00	10.55	233.52	183.50
5	8	8	6845.00	9545.00	144.70	0	Spot (Block5, Row8, Column8)	3730.89	3442.00	1790.71	0.04	0.48	73.00	76.20	73.00	21.83	0.02	0.29	100.00	100.00	0.00	3369.00	3657.89	2134068.00	167.45	776.16	589.00
6	1	1	9257.00	7447.00	155.50	0	Spot (Block6, Row1, Column1)	1224.84	1044.00	593.74	0.07	0.48	73.00	74.59	73.00	15.65	0.01	0.21	100.00	100.00	0.00	971.00	1151.84	813292.00	73.49	309.58	253.00
6	2	1	9558.00	7455.00	154.70	0	Spot (Block6, Row1, Column2)	665.53	619.00	291.42	0.03	0.44	74.00	75.60	74.00	14.20	0.01	0.19	100.00	100.00	0.00	545.00	591.53	437254.00	41.54	192.48	176.00
6	3	1	9853.00	7453.00	157.05	0	Spot (Block6, Row1, Column3)	307.47	270.00	138.26	0.06	0.45	71.00	71.62	71.00	12.58	0.00	0.18	100.00	99.00	0.00	199.00	236.47	208155.00	18.75	124.53	113.00
6	4	1	10150.00	7449.00	151.95	0	Spot (Block6, Row1, Column4)	485.81	452.00	226.24	0.03	0.47	71.00	71.75	71.00	13.24	0.00	0.18	100.00	100.00	0.00	381.00	414.81	308002.00	31.28	153.30	129.00
6	5	1	10456.00	7455.00	155.80	0	Spot (Block6, Row1, Column5)	624.85	492.50	412.37	0.10	0.66	73.00	74.35	73.00	13.56	0.01	0.18	100.00	100.00	0.00	419.50	551.85	417402.00	40.60	167.40	163.00
6	6	1	10753.00	7448.00	150.65	0	Spot (Block6, Row1, Column6)	961.87	870.00	472.41	0.04	0.49	73.00	74.19	73.00	15.89	0.01	0.21	100.00	100.00	0.00	797.00	888.87	599242.00	55.85	280.38	189.00
6	7	1	11051.00	7450.00	151.00	0	Spot (Block6, Row1, Column7)	2566.30	2262.00	1561.40	0.05	0.61	72.00	73.46	72.00	16.79	0.01	0.23	100.00	100.00	0.00	2190.00	2494.30	1603935.00	148.44	497.01	375.00
6	8	1	11358.00	7449.00	194.20	0	Spot (Block6, Row1, Column8)	108.84	106.00	20.13	0.01	0.18	71.00	71.38	71.00	13.38	0.00	0.19	93.00	70.00	0.00	35.00	37.84	116133.00	2.80	80.07	79.00
6	1	2	9256.00	7750.00	147.00	-50	Spot (Block6, Row2, Column1)	65.31	65.00	10.24	0.00	0.16	71.00	71.77	71.00	14.08	0.00	0.20	3.00	0.00	0.00	-6.00	-5.69	38468.00	-0.46	67.59	70.00
6	2	2	9552.00	7752.00	131.40	0	Spot (Block6, Row2, Column2)	513.18	478.00	178.35	0.03	0.35	73.00	74.09	73.00	14.20	0.01	0.19	100.00	100.00	0.00	405.00	440.18	239142.00	30.92	186.28	176.50
6	3	2	9841.00	7752.00	184.15	0	Spot (Block6, Row2, Column3)	85.37	86.00	13.83	0.00	0.16	70.00	71.09	70.00	13.25	0.01	0.19	55.00	21.00	0.00	16.00	15.37	80758.00	1.08	73.51	70.00
6	4	2	10159.00	7749.00	173.50	0	Spot (Block6, Row2, Column4)	355.36	364.00	106.67	0.01	0.30	71.00	72.94	71.00	15.41	0.01	0.21	100.00	100.00	0.00	293.00	284.36	300283.00	18.33	137.36	125.00
6	5	2	10460.00	7752.00	200.95	0	Spot (Block6, Row2, Column5)	241.15	232.00	56.83	0.02	0.24	73.00	75.74	73.00	18.57	0.02	0.25	100.00	98.00	0.00	159.00	168.15	276353.00	8.91	111.08	104.50
6	6	2	10758.00	7760.00	203.95	0	Spot (Block6, Row2, Column6)	143.49	140.00	42.07	0.01	0.29	76.00	88.32	76.00	57.86	0.07	0.66	53.00	10.00	0.00	64.00	67.49	169747.00	0.95	86.03	81.00
6	7	2	11056.00	7761.00	170.85	0	Spot (Block6, Row2, Column7)	187.94	188.00	60.49	0.00	0.32	73.00	75.14	73.00	18.90	0.01	0.25	99.00	90.00	0.00	115.00	114.94	152980.00	5.97	99.80	100.00
6	8	2	11357.00	7754.00	147.00	-50	Spot (Block6, Row2, Column8)	72.91	73.00	6.46	0.00	0.09	70.00	72.32	70.00	20.15	0.01	0.28	0.00	0.00	0.00	3.00	2.91	42871.00	0.03	74.95	75.00
6	1	3	9256.00	8052.00	151.50	0	Spot (Block6, Row3, Column1)	709.98	657.00	356.35	0.03	0.50	71.00	71.64	71.00	13.31	0.00	0.19	100.00	100.00	0.00	586.00	638.98	447287.00	47.95	203.86	169.50
6	2	3	9542.00	8055.00	188.25	0	Spot (Block6, Row3, Column2)	93.18	94.00	9.84	0.00	0.11	74.00	76.26	74.00	15.12	0.01	0.20	66.00	11.00	0.00	20.00	19.18	92618.00	1.12	79.47	80.00
6	3	3	9860.00	8051.00	187.10	0	Spot (Block6, Row3, Column3)	132.54	108.00	215.67	0.09	1.63	72.00	72.99	72.00	14.94	0.01	0.20	91.00	61.00	0.00	36.00	60.54	130556.00	3.99	82.11	81.00
6	4	3	10158.00	8049.00	147.70	0	Spot (Block6, Row3, Column4)	1184.22	1077.00	593.46	0.04	0.50	72.00	72.75	72.00	13.76	0.00	0.19	100.00	100.00	0.00	1005.00	1112.22	705795.00	80.77	309.46	235.00
6	5	3	10422.00	8038.00	154.55	0	Spot (Block6, Row3, Column5)	104.91	104.00	13.87	0.00	0.13	75.00	83.80	75.00	49.33	0.05	0.59	10.00	0.00	0.00	29.00	29.91	68614.00	0.43	87.36	86.50
6	6	3	10755.00	8050.00	201.45	0	Spot (Block6, Row3, Column6)	4355.67	3712.00	2776.52	0.07	0.64	83.00	103.38	83.00	74.61	0.10	0.72	100.00	100.00	0.00	3629.00	4272.67	5013374.00	56.99	892.56	875.50
6	7	3	11060.00	8053.00	153.30	0	Spot (Block6, Row3, Column7)	552.39	546.50	287.88	0.00	0.52	79.00	88.74	79.00	49.19	0.05	0.55	100.00	97.00	0.00	467.50	473.39	357951.00	9.43	176.19	163.50
6	8	3	11354.00	8061.00	158.50	0	Spot (Block6, Row3, Column8)	2178.51	1996.00	985.74	0.04	0.45	73.00	76.19	73.00	22.74	0.02	0.30	100.00	100.00	0.00	1923.00	2105.51	1514062.00	92.47	527.88	371.00
6	1	4	9254.00	8353.00	148.25	0	Spot (Block6, Row4, Column1)	1125.02	983.00	565.59	0.06	0.50	72.00	74.48	72.00	17.46	0.01	0.23	100.00	100.00	0.00	911.00	1053.02	673885.00	60.17	291.65	253.00
6	2	4	9553.00	8351.00	172.40	0	Spot (Block6, Row4, Column2)	495.34	465.00	193.30	0.03	0.39	77.00	81.08	77.00	25.20	0.02	0.31	100.00	100.00	0.00	388.00	418.34	407169.00	16.44	180.02	181.00
6	3	4	9858.00	8351.00	148.50	0	Spot (Block6, Row4, Column3)	5096.91	4680.00	2964.15	0.04	0.58	76.00	81.24	76.00	27.14	0.03	0.33	100.00	100.00	0.00	4604.00	5020.91	3083632.00	184.82	984.83	679.00
6	4	4	10168.00	8346.00	243.35	0	Spot (Block6, Row4, Column4)	85.83	86.00	11.04	0.00	0.13	75.00	76.33	75.00	13.83	0.01	0.18	39.00	6.00	0.00	11.00	10.83	146683.00	0.69	76.67	77.00
6	5	4	10468.00	8357.00	116.35	0	Spot (Block6, Row4, Column5)	183.56	111.00	320.43	0.22	1.75	74.00	75.63	74.00	15.65	0.01	0.21	90.00	61.00	0.00	37.00	109.56	65714.00	6.90	96.28	96.00
6	6	4	10757.00	8348.00	195.60	0	Spot (Block6, Row4, Column6)	289.53	293.00	80.39	0.01	0.28	78.00	86.76	78.00	49.01	0.05	0.56	97.00	95.00	0.00	215.00	211.53	313267.00	4.14	130.32	116.00
6	7	4	11048.00	8350.00	154.70	0	Spot (Block6, Row4, Column7)	310.73	276.50	163.12	0.05	0.52	80.00	90.86	80.00	61.04	0.06	0.67	84.00	62.00	0.00	196.50	230.73	204463.00	3.60	128.87	111.00
6	8	4	11353.00	8363.00	171.05	0	Spot (Block6, Row4, Column8)	154.80	160.00	38.31	0.01	0.25	74.00	74.66	74.00	15.37	0.00	0.21	99.00	90.00	0.00	86.00	80.80	126007.00	5.22	96.15	96.00
6	1	5	9258.00	8649.00	147.35	0	Spot (Block6, Row5, Column1)	1121.21	1012.00	586.44	0.04	0.52	75.00	85.42	75.00	45.47	0.06	0.53	100.00	100.00	0.00	937.00	1046.21	664879.00	22.78	282.57	259.00
6	2	5	9559.00	8652.00	155.85	0	Spot (Block6, Row5, Column2)	2306.43	2268.50	925.53	0.01	0.40	79.00	90.31	79.00	48.57	0.06	0.54	100.00	100.00	0.00	2189.50	2227.43	1540694.00	45.62	560.39	485.50
6	3	5	9857.00	8650.00	157.15	0	Spot (Block6, Row5, Column3)	1680.30	1592.50	865.88	0.02	0.52	77.00	83.42	77.00	28.13	0.03	0.34	100.00	100.00	0.00	1515.50	1603.30	1149327.00	56.76	352.20	301.00
6	4	5	10156.00	8652.00	150.45	0	Spot (Block6, Row5, Column4)	553.70	496.00	300.45	0.05	0.54	75.00	79.01	75.00	23.10	0.02	0.29	100.00	100.00	0.00	421.00	478.70	342739.00	20.55	174.26	168.00
6	5	5	10459.00	8652.00	148.20	0	Spot (Block6, Row5, Column5)	5291.08	4699.00	3136.59	0.05	0.59	76.00	79.68	76.00	25.57	0.02	0.32	100.00	100.00	0.00	4623.00	5215.08	3174650.00	203.83	999.88	720.50
6	6	5	10760.00	8656.00	178.20	0	Spot (Block6, Row5, Column6)	164.43	177.00	40.11	0.03	0.24	77.00	90.21	77.00	67.47	0.07	0.75	64.00	8.00	0.00	100.00	87.43	145519.00	1.10	98.73	95.50
6	7	5	11055.00	8652.00	189.95	0	Spot (Block6, Row5, Column7)	6386.42	5841.00	3705.51	0.04	0.58	84.00	107.17	84.00	88.52	0.11	0.83	100.00	100.00	0.00	5757.00	6302.42	6475833.00	70.94	1237.71	1235.50
6	8	5	11355.00	8652.00	151.20	0	Spot (Block6, Row5, Column8)	833.15	656.00	631.99	0.10	0.76	76.00	84.75	76.00	56.42	0.05	0.67	100.00	90.00	0.00	580.00	757.15	523217.00	13.27	195.56	170.00
6	1	6	9257.00	8952.00	197.95	0	Spot (Block6, Row6, Column1)	3783.34	3116.00	2620.16	0.08	0.69	82.00	107.89	82.00	80.03	0.12	0.74	100.00	100.00	0.00	3034.00	3701.34	4222203.00	45.93	791.34	779.50
6	2	6	9553.00	8949.00	200.50	0	Spot (Block6, Row6, Column2)	3300.49	3177.50	1648.11	0.02	0.50	82.00	108.47	82.00	79.96	0.12	0.74	100.00	100.00	0.00	3095.50	3218.49	3755955.00	39.92	759.39	750.50
6	3	6	9852.00	8952.00	147.90	0	Spot (Block6, Row6, Column3)	1815.72	1593.50	1009.16	0.06	0.56	77.00	85.16	77.00	44.02	0.04	0.52	100.00	100.00	0.00	1516.50	1738.72	1096695.00	39.31	403.66	337.50
6	4	6	10156.00	8955.00	171.30	0	Spot (Block6, Row6, Column4)	157.17	172.00	38.87	0.04	0.25	73.00	75.97	73.00	22.54	0.02	0.30	94.00	74.00	0.00	99.00	84.17	128563.00	3.60	96.05	96.00
6	5	6	10456.00	8953.00	145.95	0	Spot (Block6, Row6, Column5)	5258.94	4850.00	3045.81	0.04	0.58	76.00	81.11	76.00	28.09	0.03	0.35	100.00	100.00	0.00	4774.00	5182.94	3055446.00	184.34	1048.25	751.00
6	6	6	10772.00	8952.00	196.45	0	Spot (Block6, Row6, Column6)	106.99	106.00	17.72	0.00	0.17	78.00	88.79	78.00	59.20	0.06	0.67	5.00	0.00	0.00	28.00	28.99	117581.00	0.31	81.34	81.00
6	7	6	11056.00	8949.00	150.90	0	Spot (Block6, Row6, Column7)	945.84	903.00	539.60	0.02	0.57	80.00	90.57	80.00	61.16	0.05	0.68	100.00	100.00	0.00	823.00	865.84	591153.00	13.98	230.45	177.50
6	8	6	11358.00	8957.00	151.50	0	Spot (Block6, Row6, Column8)	1129.50	980.00	740.55	0.06	0.66	75.00	75.06	75.00	15.17	0.00	0.20	100.00	100.00	0.00	905.00	1054.50	711583.00	69.52	256.99	233.00
6	1	7	9250.00	9247.00	167.15	0	Spot (Block6, Row7, Column1)	644.11	602.00	275.44	0.03	0.43	73.00	84.27	73.00	50.30	0.06	0.60	100.00	100.00	0.00	529.00	571.11	500472.00	11.13	197.03	192.00
6	2	7	9572.00	9245.00	192.85	0	Spot (Block6, Row7, Column2)	86.75	87.00	9.67	0.00	0.11	76.00	83.82	76.00	46.63	0.04	0.56	0.00	0.00	0.00	11.00	10.75	91434.00	0.06	77.37	78.00
6	3	7	9855.00	9252.00	147.00	-50	Spot (Block6, Row7, Column3)	75.13	75.00	8.24	0.00	0.11	75.00	75.12	75.00	12.92	0.00	0.17	5.00	0.00	0.00	0.00	0.13	44251.00	0.00	75.14	75.00
6	4	7	10155.00	9253.00	147.00	-50	Spot (Block6, Row7, Column4)	76.20	76.00	7.30	0.00	0.10	72.00	73.00	72.00	15.83	0.01	0.22	5.00	0.00	0.00	4.00	4.20	45033.00	0.20	74.47	74.00
6	5	7	10449.00	9251.00	183.85	0	Spot (Block6, Row7, Column5)	292.63	292.00	92.12	0.00	0.31	75.00	85.93	75.00	53.24	0.06	0.62	98.00	89.00	0.00	217.00	217.63	278881.00	3.88	131.08	124.00
6	6	7	10752.00	9252.00	184.55	0	Spot (Block6, Row7, Column6)	4620.15	4645.50	2235.70	0.00	0.48	84.00	119.63	84.00	108.20	0.15	0.90	100.00	100.00	0.00	4561.50	4536.15	4398384.00	41.60	838.94	806.00
6	7	7	11050.00	9255.00	151.60	0	Spot (Block6, Row7, Column7)	1321.21	1243.50	601.77	0.03	0.46	79.00	91.12	79.00	59.19	0.06	0.65	100.00	99.00	0.00	1164.50	1242.21	832361.00	20.78	355.19	250.50
6	8	7	11357.00	9251.00	188.55	0	Spot (Block6, Row7, Column8)	425.90	418.00	112.19	0.01	0.26	76.00	78.80	76.00	20.29	0.02	0.26	100.00	100.00	0.00	342.00	349.90	426750.00	17.10	149.14	137.00
6	1	8	9304.00	9595.00	254.80	0	Spot (Block6, Row8, Column1)	77.20	77.00	9.48	0.00	0.12	69.00	69.89	69.00	12.80	0.01	0.18	33.00	3.00	0.00	8.00	8.20	145518.00	0.57	69.33	70.00
6	2	8	9556.00	9551.00	161.55	0	Spot (Block6, Row8, Column2)	145.38	151.00	26.16	0.02	0.18	72.00	71.50	72.00	10.64	0.00	0.15	100.00	98.00	0.00	79.00	73.38	104241.00	6.94	94.10	95.00
6	3	8	9848.00	9549.00	169.05	0	Spot (Block6, Row8, Column3)	232.33	190.00	132.98	0.09	0.57	72.00	73.15	72.00	16.24	0.01	0.22	100.00	95.00	0.00	118.00	160.33	184241.00	9.80	106.32	106.00
6	4	8	10152.00	9557.00	152.35	0	Spot (Block6, Row8, Column4)	5138.74	5020.50	2302.46	0.01	0.45	71.00	73.89	71.00	20.63	0.02	0.28	100.00	100.00	0.00	4949.50	5067.74	3268238.00	245.53	1117.19	963.50
6	5	8	10455.00	9554.00	147.00	-50	Spot (Block6, Row8, Column5)	83.87	84.00	7.98	0.00	0.10	75.00	88.32	75.00	73.70	0.07	0.83	0.00	0.00	0.00	9.00	8.87	49397.00	-0.06	79.95	80.00
6	6	8	10756.00	9553.00	186.40	0	Spot (Block6, Row8, Column6)	6767.22	5664.00	4618.07	0.08	0.68	82.00	116.52	82.00	114.57	0.15	0.98	100.00	100.00	0.00	5582.00	6685.22	6584504.00	58.05	1171.46	1188.00
6	7	8	11054.00	9551.00	148.90	0	Spot (Block6, Row8, Column7)	444.53	401.00	154.63	0.04	0.35	79.50	92.89	79.50	72.67	0.07	0.78	100.00	98.00	0.00	321.50	365.03	268054.00	4.84	179.88	170.00
6	8	8	11348.00	9556.00	148.70	0	Spot (Block6, Row8, Column8)	3429.31	2986.00	2089.09	0.06	0.61	77.00	80.66	77.00	21.49	0.02	0.27	100.00	100.00	0.00	2909.00	3352.31	2081591.00	155.81	792.56	549.00
7	1	1	13762.00	7455.00	155.45	0	Spot (Block7, Row1, Column1)	1172.95	1002.50	562.06	0.07	0.48	72.00	73.17	72.00	14.66	0.01	0.20	100.00	100.00	0.00	930.50	1100.95	778837.00	75.03	308.99	263.50
7	2	1	14050.00	7445.00	200.35	0	Spot (Block7, Row1, Column2)	87.77	88.00	12.62	0.00	0.14	70.00	70.52	70.00	12.33	0.00	0.17	65.00	27.00	0.00	18.00	17.77	99447.00	1.40	71.98	72.00
7	3	1	14320.00	7534.00	221.70	0	Spot (Block7, Row1, Column3)	79.11	79.00	10.10	0.00	0.13	68.00	68.72	68.00	11.48	0.00	0.17	47.00	12.00	0.00	11.00	11.11	111471.00	0.91	71.55	71.00
7	4	1	14658.00	7456.00	147.00	-50	Spot (Block7, Row1, Column4)	81.19	80.00	10.58	0.01	0.13	72.00	72.03	72.00	11.88	0.00	0.16	37.00	9.00	0.00	8.00	9.19	47659.00	0.77	79.30	79.50
7	5	1	14942.00	7440.00	205.50	0	Spot (Block7, Row1, Column5)	84.87	86.00	10.79	0.01	0.13	73.00	73.51	73.00	10.19	0.00	0.14	57.00	22.00	0.00	13.00	11.87	101670.00	1.11	75.39	76.00
7	6	1	15248.00	7469.00	199.15	0	Spot (Block7, Row1, Column6)	100.75	98.00	14.21	0.01	0.14	73.00	73.31	73.00	11.11	0.00	0.15	91.00	59.00	0.00	25.00	27.75	112635.00	2.47	82.07	82.00
7	7	1	15553.00	7458.00	164.90	0	Spot (Block7, Row1, Column7)	102.95	105.00	11.88	0.01	0.12	68.00	68.66	68.00	10.36	0.00	0.15	96.00	88.00	0.00	37.00	34.95	77214.00	3.31	81.31	81.00
7	8	1	15869.00	7453.00	212.35	0	Spot (Block7, Row1, Column8)	81.36	81.00	8.89	0.00	0.11	69.00	68.98	69.00	9.82	0.00	0.14	61.00	20.00	0.00	12.00	12.36	104715.00	1.26	72.15	73.00
7	1	2	13757.00	7754.00	147.00	-50	Spot (Block7, Row2, Column1)	75.19	76.00	9.85	0.00	0.13	72.00	72.35	72.00	12.39	0.00	0.17	16.00	0.00	0.00	4.00	3.19	44060.00	0.23	69.40	71.00
7	2	2	14057.00	7755.00	147.00	-50	Spot (Block7, Row2, Column2)	75.99	76.00	14.76	0.00	0.19	70.00	70.94	70.00	10.79	0.01	0.15	43.00	16.00	0.00	6.00	5.99	44606.00	0.47	70.06	68.00
7	3	2	14358.00	7755.00	147.00	-50	Spot (Block7, Row2, Column3)	66.81	66.00	10.58	0.01	0.16	69.00	69.39	69.00	11.18	0.00	0.16	10.00	0.00	0.00	-3.00	-2.19	39483.00	-0.23	66.30	66.00
7	4	2	14658.00	7756.00	147.00	-50	Spot (Block7, Row2, Column4)	75.19	78.00	16.15	0.02	0.21	72.00	71.45	72.00	12.03	0.00	0.17	30.00	4.00	0.00	6.00	3.19	44285.00	0.31	77.92	80.00
7	5	2	14969.00	7752.00	213.50	0	Spot (Block7, Row2, Column5)	148.06	148.00	27.28	0.00	0.18	77.00	79.68	77.00	19.17	0.01	0.24	99.00	85.00	0.00	71.00	71.06	193064.00	3.57	98.82	98.00
7	6	2	15258.00	7757.00	147.00	-50	Spot (Block7, Row2, Column6)	75.37	77.00	8.58	0.01	0.11	77.00	89.55	77.00	56.29	0.07	0.63	0.00	0.00	0.00	0.00	-1.63	44697.00	-0.25	79.60	79.00
7	7	2	15558.00	7758.00	147.00	-50	Spot (Block7, Row2, Column7)	75.34	72.00	15.54	0.02	0.21	71.00	72.04	71.00	14.32	0.01	0.20	28.00	9.00	0.00	1.00	4.34	44376.00	0.23	71.98	73.00
7	8	2	15858.00	7758.00	147.00	-50	Spot (Block7, Row2, Column8)	69.06	69.00	6.05	0.00	0.09	72.00	75.27	72.00	30.27	0.02	0.40	0.00	0.00	0.00	-3.00	-2.94	40536.00	-0.21	70.50	70.00
7	1	3	13765.00	8062.00	175.95	0	Spot (Block7, Row3, Column1)	87.19	87.00	9.07	0.00	0.10	70.00	69.73	70.00	11.77	0.00	0.17	72.00	24.00	0.00	17.00	17.19	75504.00	1.48	79.47	79.00
7	2	3	14087.00	8055.00	229.50	0	Spot (Block7, Row3, Column2)	77.13	77.00	9.13	0.00	0.12	72.00	72.80	72.00	12.68	0.00	0.17	20.00	1.00	0.00	5.00	5.13	116929.00	0.34	72.84	72.00
7	3	3	14327.00	8064.00	159.10	0	Spot (Block7, Row3, Column3)	94.63	92.00	15.16	0.01	0.16	72.00	71.48	72.00	10.94	0.00	0.15	81.00	46.00	0.00	20.00	22.63	66145.00	2.12	80.39	81.00
7	4	3	14656.00	8057.00	179.25	0	Spot (Block7, Row3, Column4)	137.56	130.50	31.88	0.02	0.23	72.00	71.93	72.00	11.14	0.00	0.15	99.00	93.00	0.00	58.50	65.56	123802.00	5.89	94.89	94.00
7	5	3	14958.00	8057.00	147.00	-50	Spot (Block7, Row3, Column5)	81.46	82.00	10.37	0.00	0.13	78.00	89.84	78.00	55.64	0.06	0.62	0.00	0.00	0.00	4.00	3.46	48468.00	-0.15	79.04	78.00
7	6	3	15258.00	8055.00	201.30	0	Spot (Block7, Row3, Column6)	4639.59	3871.00	2890.54	0.08	0.62	84.00	107.65	84.00	74.64	0.11	0.69	100.00	100.00	0.00	3787.00	4555.59	5344805.00	60.72	1039.96	1025.00
7	7	3	15558.00	8058.00	147.00	-50	Spot (Block7, Row3, Column7)	83.20	85.00	12.09	0.01	0.15	75.00	87.07	75.00	53.37	0.06	0.61	0.00	0.00	0.00	10.00	8.20	49088.00	-0.07	77.42	76.50
7	8	3	15855.00	8068.00	160.45	0	Spot (Block7, Row3, Column8)	3660.16	3458.00	1761.22	0.02	0.48	74.00	79.71	74.00	37.05	0.03	0.46	100.00	100.00	0.00	3384.00	3586.16	2591393.00	96.65	767.58	610.00
7	1	4	13751.00	8358.00	168.50	0	Spot (Block7, Row4, Column1)	131.38	123.00	31.46	0.03	0.24	71.00	70.84	71.00	13.05	0.00	0.18	98.00	85.00	0.00	52.00	60.38	104182.00	4.64	86.60	87.00
7	2	4	14055.00	8359.00	162.35	0	Spot (Block7, Row4, Column2)	429.04	399.00	156.87	0.03	0.37	78.00	80.98	78.00	24.37	0.02	0.30	100.00	100.00	0.00	321.00	351.04	314487.00	14.28	162.90	168.00
7	3	4	14354.00	8362.00	157.30	0	Spot (Block7, Row4, Column3)	313.19	292.00	125.35	0.03	0.40	75.00	76.86	75.00	16.81	0.01	0.22	100.00	100.00	0.00	217.00	238.19	213910.00	14.06	129.59	114.00
7	4	4	14657.00	8357.00	147.00	-50	Spot (Block7, Row4, Column4)	74.03	74.00	7.38	0.00	0.10	72.00	71.65	72.00	11.30	0.00	0.16	12.00	0.00	0.00	2.00	2.03	44124.00	0.21	71.84	71.00
7	5	4	14927.00	8359.00	237.60	0	Spot (Block7, Row4, Column5)	82.36	81.00	13.48	0.01	0.16	73.00	73.74	73.00	11.04	0.00	0.15	32.00	9.00	0.00	8.00	9.36	134080.00	0.78	75.45	75.00
7	6	4	15262.00	8361.00	210.95	0	Spot (Block7, Row4, Column6)	183.04	190.00	34.86	0.02	0.19	80.00	90.06	80.00	49.11	0.05	0.55	87.00	66.00	0.00	110.00	103.04	232641.00	1.89	105.77	106.00
7	7	4	15558.00	8358.00	147.00	-50	Spot (Block7, Row4, Column7)	76.78	78.00	14.68	0.01	0.19	79.00	86.90	79.00	43.68	0.04	0.50	0.00	0.00	0.00	-1.00	-2.22	45302.00	-0.23	86.13	89.00
7	8	4	15858.00	8359.00	147.00	-50	Spot (Block7, Row4, Column8)	81.14	82.00	9.43	0.00	0.12	77.00	77.73	77.00	20.02	0.00	0.26	3.00	0.00	0.00	5.00	4.14	47955.00	0.17	78.07	78.00
7	1	5	13759.00	8672.00	216.90	0	Spot (Block7, Row5, Column1)	116.89	110.00	27.74	0.03	0.24	76.00	89.91	76.00	60.44	0.07	0.67	21.00	0.00	0.00	34.00	40.89	157455.00	0.45	88.77	80.00
7	2	5	14054.00	8658.00	158.90	0	Spot (Block7, Row5, Column2)	4239.46	3916.50	1809.24	0.03	0.43	84.00	94.49	84.00	45.04	0.05	0.48	100.00	100.00	0.00	3832.50	4155.46	2950664.00	92.04	829.24	708.00
7	3	5	14363.00	8658.00	155.80	0	Spot (Block7, Row5, Column3)	1347.32	1197.00	674.81	0.05	0.50	75.00	80.19	75.00	27.11	0.03	0.34	100.00	100.00	0.00	1122.00	1272.32	895965.00	46.73	335.73	277.00
7	4	5	14662.00	8652.00	190.50	0	Spot (Block7, Row5, Column4)	99.02	98.00	14.80	0.00	0.15	72.00	72.69	72.00	15.59	0.00	0.21	78.00	34.00	0.00	26.00	27.02	101596.00	1.69	79.63	79.00
7	5	5	14965.00	8655.00	154.35	0	Spot (Block7, Row5, Column5)	318.65	280.00	140.96	0.06	0.44	73.00	73.51	73.00	11.88	0.00	0.16	100.00	100.00	0.00	207.00	245.65	209990.00	20.63	131.65	116.50
7	6	5	15257.00	8658.00	147.00	-50	Spot (Block7, Row5, Column6)	79.64	80.00	11.28	0.00	0.14	78.00	86.50	78.00	45.08	0.04	0.52	0.00	0.00	0.00	2.00	1.64	47385.00	-0.15	77.91	77.00
7	7	5	15556.00	8654.00	190.10	0	Spot (Block7, Row5, Column7)	4317.36	4013.00	2439.66	0.03	0.57	86.00	100.29	86.00	61.98	0.07	0.62	100.00	100.00	0.00	3927.00	4231.36	4403711.00	68.04	897.90	843.50
7	8	5	15858.00	8659.00	147.00	-50	Spot (Block7, Row5, Column8)	82.11	82.00	9.40	0.00	0.11	77.00	82.87	77.00	41.44	0.03	0.50	0.00	0.00	0.00	5.00	5.11	48363.00	-0.02	78.08	78.00
7	1	6	13758.00	8954.00	196.75	0	Spot (Block7, Row6, Column1)	4243.38	3356.00	2877.69	0.10	0.68	82.00	108.62	82.00	85.95	0.12	0.79	100.00	100.00	0.00	3274.00	4161.38	4654993.00	48.11	884.44	879.00
7	2	6	14056.00	8954.00	198.30	0	Spot (Block7, Row6, Column2)	2387.82	2364.50	1156.98	0.00	0.48	83.00	104.38	83.00	70.73	0.10	0.68	100.00	100.00	0.00	2281.50	2304.82	2664805.00	32.28	581.38	590.00
7	3	6	14355.00	8952.00	182.60	0	Spot (Block7, Row6, Column3)	136.72	128.00	34.41	0.03	0.25	72.00	78.67	72.00	34.28	0.04	0.44	73.00	45.00	0.00	56.00	64.72	127419.00	1.69	87.29	87.00
7	4	6	14657.00	8957.00	147.00	-50	Spot (Block7, Row6, Column4)	79.60	79.00	10.64	0.00	0.13	71.00	70.93	71.00	10.74	0.00	0.15	37.00	5.00	0.00	8.00	8.60	47126.00	0.81	74.62	75.00
7	5	6	14959.00	8960.00	171.05	0	Spot (Block7, Row6, Column5)	162.34	173.00	42.30	0.03	0.26	76.00	76.63	76.00	14.85	0.00	0.19	100.00	93.00	0.00	97.00	86.34	131818.00	5.77	97.10	97.00
7	6	6	15257.00	8958.00	147.00	-50	Spot (Block7, Row6, Column6)	71.49	71.00	8.92	0.00	0.12	78.00	86.07	78.00	46.23	0.04	0.54	0.00	0.00	0.00	-7.00	-6.51	42182.00	-0.32	73.18	71.00
7	7	6	15559.00	8967.00	168.45	0	Spot (Block7, Row6, Column7)	98.70	98.00	10.87	0.00	0.11	79.00	85.52	79.00	39.70	0.03	0.46	3.00	0.00	0.00	19.00	19.70	77377.00	0.33	89.39	90.00
7	8	6	15870.00	8968.00	161.05	0	Spot (Block7, Row6, Column8)	88.33	88.00	10.54	0.00	0.12	76.00	75.66	76.00	12.73	0.00	0.17	46.00	11.00	0.00	12.00	12.33	63067.00	1.00	82.85	84.00
7	1	7	13752.00	9254.00	162.90	0	Spot (Block7, Row7, Column1)	561.50	566.00	224.74	0.00	0.40	73.00	82.96	73.00	53.01	0.06	0.64	100.00	99.00	0.00	493.00	488.50	411578.00	9.03	176.46	178.00
7	2	7	14057.00	9256.00	147.00	-50	Spot (Block7, Row7, Column2)	78.82	80.00	10.09	0.01	0.13	71.00	77.00	71.00	35.29	0.04	0.46	0.00	0.00	0.00	9.00	7.82	46739.00	0.05	73.36	75.00
7	3	7	14365.00	9216.00	130.75	0	Spot (Block7, Row7, Column3)	87.36	88.00	7.85	0.00	0.09	71.00	71.71	71.00	14.12	0.00	0.20	62.00	4.00	0.00	17.00	16.36	40274.00	1.11	78.12	78.00
7	4	7	14657.00	9257.00	147.00	-50	Spot (Block7, Row7, Column4)	70.21	69.00	9.59	0.01	0.14	74.00	75.39	74.00	20.47	0.01	0.27	0.00	0.00	0.00	-5.00	-3.79	41847.00	-0.25	73.62	73.00
7	5	7	14957.00	9258.00	147.00	-50	Spot (Block7, Row7, Column5)	88.48	88.00	11.33	0.00	0.13	79.00	86.98	79.00	49.02	0.04	0.56	0.00	0.00	0.00	9.00	9.48	52560.00	0.03	83.98	83.00
7	6	7	15255.00	9257.00	190.40	0	Spot (Block7, Row7, Column6)	3051.39	3238.50	1521.86	0.03	0.50	86.00	117.14	86.00	101.74	0.13	0.87	100.00	100.00	0.00	3152.50	2965.39	3118519.00	28.84	651.24	644.50
7	7	7	15567.00	9252.00	165.90	0	Spot (Block7, Row7, Column7)	96.23	96.00	11.78	0.00	0.12	81.00	88.07	81.00	43.26	0.04	0.49	0.00	0.00	0.00	15.00	15.23	74289.00	0.19	84.02	82.00
7	8	7	15856.00	9255.00	196.45	0	Spot (Block7, Row7, Column8)	258.06	265.00	50.61	0.01	0.20	77.00	79.41	77.00	19.33	0.01	0.24	100.00	100.00	0.00	188.00	181.06	282063.00	9.24	134.35	123.00
7	1	8	13756.00	9556.00	147.00	-50	Spot (Block7, Row8, Column1)	73.99	74.00	10.67	0.00	0.14	69.00	69.81	69.00	13.07	0.01	0.19	18.00	2.00	0.00	5.00	4.99	43430.00	0.32	76.65	77.00
7	2	8	14056.00	9556.00	147.00	-50	Spot (Block7, Row8, Column2)	74.33	73.00	11.18	0.01	0.15	69.00	68.86	69.00	12.18	0.00	0.18	27.00	4.00	0.00	4.00	5.33	44151.00	0.45	70.76	68.00
7	3	8	14355.00	9517.00	148.10	0	Spot (Block7, Row8, Column3)	87.01	87.00	8.34	0.00	0.10	71.00	72.71	71.00	21.18	0.01	0.29	26.00	0.00	0.00	16.00	16.01	51681.00	0.68	76.33	76.00
7	4	8	14654.00	9557.00	155.45	0	Spot (Block7, Row8, Column4)	8151.05	8036.50	3785.79	0.01	0.46	75.00	78.37	75.00	30.36	0.02	0.39	100.00	100.00	0.00	7961.50	8076.05	5428597.00	265.92	1537.53	1183.00
7	5	8	14957.00	9558.00	147.00	-50	Spot (Block7, Row8, Column5)	70.13	71.00	9.05	0.01	0.13	77.00	93.02	77.00	84.30	0.08	0.91	0.00	0.00	0.00	-6.00	-6.87	41447.00	-0.27	71.24	70.00
7	6	8	15258.00	9556.00	188.70	0	Spot (Block7, Row8, Column6)	7457.30	6055.00	5140.64	0.09	0.69	86.00	123.67	86.00	121.21	0.16	0.98	100.00	100.00	0.00	5969.00	7371.30	7494584.00	60.50	1274.51	1289.00
7	7	8	15572.00	9527.00	198.15	0	Spot (Block7, Row8, Column7)	93.20	92.00	9.90	0.01	0.11	82.00	95.94	82.00	67.86	0.07	0.71	0.00	0.00	0.00	10.00	11.20	104294.00	-0.04	84.95	83.00
7	8	8	15848.00	9559.00	150.50	0	Spot (Block7, Row8, Column8)	3180.68	3120.00	1649.84	0.01	0.52	78.00	91.97	78.00	158.25	0.07	1.72	100.00	100.00	0.00	3042.00	3102.68	1972023.00	19.52	727.06	548.00
8	1	1	18261.00	7460.00	156.30	0	Spot (Block8, Row1, Column1)	1015.73	951.00	485.04	0.03	0.48	65.00	66.98	65.00	14.08	0.01	0.21	100.00	100.00	0.00	886.00	950.73	682573.00	67.37	248.45	188.50
8	2	1	18549.00	7459.00	194.00	0	Spot (Block8, Row1, Column2)	107.91	104.00	24.23	0.02	0.22	61.00	62.29	61.00	12.55	0.01	0.20	97.00	83.00	0.00	43.00	46.91	115138.00	3.63	75.74	76.00
8	3	1	18857.00	7461.00	147.00	-50	Spot (Block8, Row1, Column3)	57.99	58.00	10.31	0.00	0.18	61.00	59.92	61.00	9.70	0.01	0.16	13.00	1.00	0.00	-3.00	-3.01	34273.00	-0.20	59.94	61.00
8	4	1	19156.00	7468.00	210.25	0	Spot (Block8, Row1, Column4)	90.19	88.00	16.01	0.01	0.18	62.00	61.05	62.00	10.69	0.01	0.18	86.00	63.00	0.00	26.00	28.19	113637.00	2.73	68.14	70.00
8	5	1	19457.00	7462.00	147.00	-50	Spot (Block8, Row1, Column5)	64.80	64.00	6.99	0.01	0.11	63.00	62.86	63.00	10.03	0.00	0.16	14.00	0.00	0.00	1.00	1.80	38622.00	0.19	63.37	63.50
8	6	1	19764.00	7458.00	168.60	0	Spot (Block8, Row1, Column6)	95.54	95.00	11.13	0.00	0.12	61.00	60.76	61.00	9.60	0.00	0.16	98.00	93.00	0.00	34.00	34.54	75187.00	3.62	77.12	78.00
8	7	1	20047.00	7477.00	179.20	0	Spot (Block8, Row1, Column7)	98.54	98.00	19.00	0.00	0.19	60.00	59.38	60.00	10.17	0.00	0.17	94.00	85.00	0.00	38.00	38.54	88882.00	3.85	76.06	76.50
8	8	1	20354.00	7488.00	156.40	0	Spot (Block8, Row1, Column8)	70.85	71.00	5.32	0.00	0.08	60.00	59.58	60.00	10.53	0.00	0.18	53.00	2.00	0.00	11.00	10.85	47683.00	1.07	68.26	67.00
8	1	2	18257.00	7760.00	147.00	-50	Spot (Block8, Row2, Column1)	66.90	67.00	12.10	0.00	0.18	64.00	64.13	64.00	11.25	0.00	0.18	25.00	5.00	0.00	3.00	2.90	39135.00	0.25	66.24	66.00
8	2	2	18523.00	7711.00	226.75	0	Spot (Block8, Row2, Column2)	67.18	68.00	8.86	0.01	0.13	62.00	62.07	62.00	11.42	0.00	0.18	24.00	2.00	0.00	6.00	5.18	99299.00	0.45	60.97	62.00
8	3	2	18857.00	7761.00	147.00	-50	Spot (Block8, Row2, Column3)	67.16	68.00	8.73	0.01	0.13	61.00	60.13	61.00	10.46	0.01	0.17	32.00	4.00	0.00	7.00	6.16	39623.00	0.67	65.60	66.00
8	4	2	19157.00	7761.00	147.00	-50	Spot (Block8, Row2, Column4)	67.20	67.50	8.17	0.00	0.12	64.00	63.21	64.00	11.22	0.01	0.18	15.00	0.00	0.00	3.50	3.20	39781.00	0.36	64.63	66.00
8	5	2	19460.00	7763.00	198.20	0	Spot (Block8, Row2, Column5)	224.40	223.00	43.01	0.00	0.19	65.00	64.91	65.00	11.26	0.00	0.17	100.00	100.00	0.00	158.00	159.40	249977.00	14.16	108.66	103.00
8	6	2	19734.00	7761.00	184.65	0	Spot (Block8, Row2, Column6)	70.68	71.00	6.64	0.00	0.09	63.00	65.17	63.00	17.72	0.01	0.27	7.00	0.00	0.00	8.00	7.68	67857.00	0.31	66.63	67.00
8	7	2	20057.00	7763.00	147.00	-50	Spot (Block8, Row2, Column7)	59.57	62.00	9.49	0.02	0.16	60.00	59.62	60.00	9.69	0.00	0.16	11.00	0.00	0.00	2.00	-0.43	35207.00	-0.00	60.79	61.50
8	8	2	20357.00	7764.00	147.00	-50	Spot (Block8, Row2, Column8)	62.32	64.00	9.07	0.01	0.15	60.00	60.35	60.00	17.07	0.00	0.28	2.00	0.00	0.00	4.00	2.32	36647.00	0.12	66.75	67.00
8	1	3	18270.00	8051.00	139.20	0	Spot (Block8, Row3, Column1)	90.50	91.00	8.25	0.00	0.09	62.00	61.81	62.00	10.61	0.00	0.17	98.00	81.00	0.00	29.00	28.50	47241.00	2.70	79.26	79.50
8	2	3	18557.00	8060.00	147.00	-50	Spot (Block8, Row3, Column2)	61.45	62.00	7.43	0.00	0.12	63.00	62.42	63.00	11.03	0.00	0.18	3.00	0.00	0.00	-1.00	-1.55	36193.00	-0.09	66.27	67.00
8	3	3	18852.00	8073.00	145.60	0	Spot (Block8, Row3, Column3)	77.40	78.00	7.42	0.00	0.10	62.00	61.67	62.00	10.67	0.00	0.17	72.00	21.00	0.00	16.00	15.40	44430.00	1.47	70.19	70.00
8	4	3	19158.00	8063.00	187.80	0	Spot (Block8, Row3, Column4)	94.65	95.50	12.02	0.00	0.13	61.00	60.44	61.00	9.23	0.00	0.15	97.00	90.00	0.00	34.50	33.65	93891.00	3.71	74.36	74.00
8	5	3	19457.00	8062.00	147.00	-50	Spot (Block8, Row3, Column5)	73.58	73.00	10.69	0.00	0.15	66.00	67.26	66.00	15.98	0.01	0.24	23.00	0.00	0.00	7.00	7.58	43779.00	0.40	65.73	67.00
8	6	3	19760.00	8060.00	185.05	0	Spot (Block8, Row3, Column6)	681.91	564.00	383.91	0.08	0.56	68.00	71.89	68.00	21.40	0.02	0.30	100.00	100.00	0.00	496.00	613.91	657361.00	28.51	200.59	197.00
8	7	3	20051.00	8030.00	224.80	0	Spot (Block8, Row3, Column7)	67.55	68.00	8.32	0.00	0.12	62.00	65.40	62.00	22.06	0.02	0.34	1.00	0.00	0.00	6.00	5.55	98145.00	0.10	60.13	60.00
8	8	3	20363.00	8071.00	157.75	0	Spot (Block8, Row3, Column8)	2091.45	1929.00	887.80	0.04	0.42	62.00	64.10	62.00	21.71	0.01	0.34	100.00	100.00	0.00	1867.00	2029.45	1432641.00	93.40	470.34	390.00
8	1	4	18255.00	8368.00	179.35	0	Spot (Block8, Row4, Column1)	98.07	99.00	12.67	0.00	0.13	63.00	62.34	63.00	11.47	0.00	0.18	96.00	81.00	0.00	36.00	35.07	88360.00	3.11	76.74	77.00
8	2	4	18561.00	8361.00	177.40	0	Spot (Block8, Row4, Column2)	183.80	195.00	44.19	0.03	0.24	65.00	66.01	65.00	17.28	0.01	0.26	100.00	99.00	0.00	130.00	118.80	162478.00	6.82	98.17	98.00
8	3	4	18853.00	8361.00	157.30	0	Spot (Block8, Row4, Column3)	292.88	284.00	104.68	0.01	0.36	63.00	63.54	63.00	12.86	0.00	0.20	100.00	100.00	0.00	221.00	229.88	199160.00	17.84	112.13	105.00
8	4	4	19157.00	8362.00	147.00	-50	Spot (Block8, Row4, Column4)	67.63	67.00	8.85	0.00	0.13	62.00	61.57	62.00	9.94	0.00	0.16	31.00	6.00	0.00	5.00	5.63	40238.00	0.61	65.48	66.00
8	5	4	19457.00	8362.00	147.00	-50	Spot (Block8, Row4, Column5)	67.10	68.00	8.61	0.01	0.13	65.00	64.67	65.00	10.90	0.00	0.17	15.00	0.00	0.00	3.00	2.10	39990.00	0.22	70.05	72.00
8	6	4	19763.00	8360.00	196.10	0	Spot (Block8, Row4, Column6)	250.09	246.00	52.63	0.01	0.21	68.00	69.07	68.00	15.32	0.01	0.22	100.00	100.00	0.00	178.00	182.09	271844.00	11.82	121.67	111.00
8	7	4	20057.00	8364.00	147.00	-50	Spot (Block8, Row4, Column7)	64.32	65.00	8.43	0.00	0.13	65.00	65.32	65.00	13.70	0.00	0.21	3.00	0.00	0.00	0.00	-0.68	37948.00	-0.07	67.31	67.00
8	8	4	20380.00	8404.00	165.40	0	Spot (Block8, Row4, Column8)	73.04	73.00	9.32	0.00	0.13	61.00	61.68	61.00	12.31	0.00	0.20	49.00	8.00	0.00	12.00	12.04	55582.00	0.92	68.25	69.00
8	1	5	18264.00	8663.00	163.35	0	Spot (Block8, Row5, Column1)	181.92	190.50	56.64	0.02	0.31	66.00	67.83	66.00	17.46	0.01	0.26	100.00	95.00	0.00	124.50	115.92	134983.00	6.53	94.38	94.00
8	2	5	18555.00	8664.00	155.85	0	Spot (Block8, Row5, Column2)	2405.57	2376.00	967.86	0.01	0.40	69.00	71.38	69.00	21.08	0.01	0.30	100.00	100.00	0.00	2307.00	2336.57	1609325.00	110.73	511.58	434.50
8	3	5	18858.00	8660.00	157.95	0	Spot (Block8, Row5, Column3)	515.47	460.00	238.84	0.05	0.46	67.00	68.13	67.00	17.13	0.01	0.25	100.00	100.00	0.00	393.00	448.47	354125.00	26.12	164.73	167.00
8	4	5	19156.00	8662.00	147.00	-50	Spot (Block8, Row5, Column4)	74.39	76.00	9.24	0.01	0.12	66.00	65.74	66.00	11.44	0.00	0.17	41.00	2.00	0.00	10.00	8.39	44339.00	0.76	75.49	76.50
8	5	5	19462.00	8665.00	157.05	0	Spot (Block8, Row5, Column5)	243.63	268.00	75.41	0.04	0.31	66.00	65.02	66.00	10.70	0.01	0.16	100.00	99.00	0.00	202.00	177.63	166159.00	16.69	104.00	101.00
8	6	5	19732.00	8664.00	171.45	0	Spot (Block8, Row5, Column6)	74.39	75.00	8.90	0.00	0.12	66.00	66.07	66.00	12.40	0.00	0.19	31.00	2.00	0.00	9.00	8.39	60852.00	0.67	68.42	69.00
8	7	5	20058.00	8657.00	184.95	0	Spot (Block8, Row5, Column7)	496.93	497.00	196.60	0.00	0.40	66.00	67.62	66.00	15.26	0.01	0.23	100.00	100.00	0.00	431.00	430.93	474074.00	28.13	169.29	177.00
8	8	5	20357.00	8664.00	147.00	-50	Spot (Block8, Row5, Column8)	65.22	65.00	7.53	0.00	0.12	63.00	63.26	63.00	11.66	0.00	0.18	11.00	0.00	0.00	2.00	2.22	38351.00	0.17	65.85	68.00
8	1	6	18257.00	8960.00	190.55	0	Spot (Block8, Row6, Column1)	500.03	419.50	266.94	0.08	0.53	68.00	70.43	68.00	16.69	0.02	0.24	100.00	100.00	0.00	351.50	432.03	513033.00	25.73	172.33	175.50
8	2	6	18556.00	8963.00	200.90	0	Spot (Block8, Row6, Column2)	315.89	322.00	85.76	0.01	0.27	68.00	69.82	68.00	19.47	0.01	0.28	100.00	100.00	0.00	254.00	247.89	362640.00	12.64	136.55	127.00
8	3	6	18850.00	8965.00	173.10	0	Spot (Block8, Row6, Column3)	118.73	116.00	25.14	0.01	0.21	65.00	65.27	65.00	12.95	0.00	0.20	97.00	89.00	0.00	51.00	53.73	99969.00	4.13	82.49	85.00
8	4	6	19156.00	8962.00	147.00	-50	Spot (Block8, Row6, Column4)	68.53	68.00	10.46	0.00	0.15	66.00	64.85	66.00	10.60	0.01	0.16	23.00	4.00	0.00	2.00	2.53	40705.00	0.35	65.59	65.00
8	5	6	19462.00	8963.00	161.85	0	Spot (Block8, Row6, Column5)	204.87	201.00	63.17	0.01	0.31	64.00	63.42	64.00	10.61	0.00	0.17	100.00	99.00	0.00	137.00	140.87	148530.00	13.33	97.01	96.00
8	6	6	19757.00	8964.00	147.00	-50	Spot (Block8, Row6, Column6)	67.00	68.00	10.74	0.01	0.16	63.00	63.77	63.00	12.41	0.01	0.19	22.00	1.00	0.00	5.00	4.00	39595.00	0.26	71.15	72.00
8	7	6	20048.00	8972.00	175.50	0	Spot (Block8, Row6, Column7)	72.64	74.00	10.50	0.01	0.14	64.00	63.86	64.00	12.46	0.00	0.20	40.00	5.00	0.00	10.00	8.64	62328.00	0.70	67.20	66.00
8	8	6	20357.00	8965.00	147.00	-50	Spot (Block8, Row6, Column8)	73.78	75.50	14.72	0.01	0.20	63.00	62.34	63.00	10.25	0.00	0.16	56.00	27.00	0.00	12.50	10.78	43237.00	1.12	62.77	64.00
8	1	7	18257.00	9263.00	170.25	0	Spot (Block8, Row7, Column1)	221.02	212.00	51.22	0.02	0.23	65.00	65.23	65.00	13.09	0.00	0.20	100.00	100.00	0.00	147.00	156.02	178587.00	11.90	107.11	104.00
8	2	7	18556.00	9262.00	147.00	-50	Spot (Block8, Row7, Column2)	59.17	59.00	6.47	0.00	0.11	63.00	63.18	63.00	12.21	0.00	0.19	0.00	0.00	0.00	-4.00	-3.83	34912.00	-0.33	58.83	59.00
8	3	7	18856.00	9262.00	147.00	-50	Spot (Block8, Row7, Column3)	72.92	72.00	8.72	0.01	0.12	62.00	61.52	62.00	10.48	0.00	0.17	48.00	15.00	0.00	10.00	10.92	43097.00	1.09	69.12	69.00
8	4	7	19156.00	9263.00	147.00	-50	Spot (Block8, Row7, Column4)	66.28	68.00	10.47	0.01	0.16	64.00	64.91	64.00	16.22	0.01	0.25	5.00	0.00	0.00	4.00	2.28	39171.00	0.08	66.43	68.00
8	5	7	19456.00	9263.00	147.00	-50	Spot (Block8, Row7, Column5)	59.48	57.00	10.79	0.02	0.18	64.00	64.33	64.00	12.46	0.00	0.19	9.00	1.00	0.00	-7.00	-4.52	34917.00	-0.39	61.10	61.00
8	6	7	19761.00	9256.00	183.05	0	Spot (Block8, Row7, Column6)	393.93	399.00	120.70	0.01	0.31	67.00	69.54	67.00	18.80	0.02	0.27	100.00	100.00	0.00	332.00	326.93	371084.00	17.25	154.24	163.00
8	7	7	20051.00	9276.00	139.95	0	Spot (Block8, Row7, Column7)	74.56	75.00	9.57	0.00	0.13	65.00	65.40	65.00	12.56	0.00	0.19	39.00	4.00	0.00	10.00	9.56	39816.00	0.73	68.99	69.00
8	8	7	20359.00	9256.00	188.30	0	Spot (Block8, Row7, Column8)	400.05	406.00	83.12	0.01	0.21	62.00	63.46	62.00	13.88	0.01	0.22	100.00	100.00	0.00	344.00	338.05	398850.00	24.25	146.33	129.00
8	1	8	18256.00	9561.00	147.00	-50	Spot (Block8, Row8, Column1)	62.55	63.00	9.18	0.00	0.15	62.00	61.37	62.00	10.35	0.00	0.17	11.00	2.00	0.00	1.00	0.55	36778.00	0.11	66.13	64.00
8	2	8	18579.00	9583.00	220.50	0	Spot (Block8, Row8, Column2)	66.53	66.00	7.49	0.00	0.11	59.00	58.88	59.00	10.05	0.00	0.17	34.00	3.00	0.00	7.00	7.53	92680.00	0.76	60.62	61.00
8	3	8	18870.00	9504.00	192.95	0	Spot (Block8, Row8, Column3)	70.04	71.00	8.50	0.01	0.12	62.00	63.34	62.00	20.27	0.01	0.32	5.00	0.00	0.00	9.00	8.04	73335.00	0.33	67.34	68.00
8	4	8	19158.00	9564.00	154.05	0	Spot (Block8, Row8, Column4)	4897.62	4800.50	2221.63	0.01	0.45	64.00	66.43	64.00	22.23	0.02	0.33	100.00	100.00	0.00	4736.50	4833.62	3212839.00	217.34	891.12	770.00
8	5	8	19456.00	9563.00	147.00	-50	Spot (Block8, Row8, Column5)	66.39	67.00	6.93	0.00	0.10	63.00	65.53	63.00	18.84	0.02	0.29	0.00	0.00	0.00	4.00	3.39	38971.00	0.05	66.06	66.00
8	6	8	19758.00	9565.00	177.85	0	Spot (Block8, Row8, Column6)	930.11	686.00	622.96	0.13	0.67	67.00	71.38	67.00	22.16	0.03	0.31	100.00	100.00	0.00	619.00	863.11	821283.00	38.76	221.82	209.00
8	7	8	20052.00	9557.00	207.90	0	Spot (Block8, Row8, Column7)	74.80	74.00	10.42	0.00	0.14	64.00	67.23	64.00	19.83	0.02	0.29	20.00	0.00	0.00	10.00	10.80	91999.00	0.38	64.89	65.00
8	8	8	20352.00	9566.00	151.20	0	Spot (Block8, Row8, Column8)	2918.60	2598.00	1503.06	0.05	0.51	62.00	64.37	62.00	17.70	0.02	0.28	100.00	100.00	0.00	2536.00	2856.60	1829965.00	161.22	573.65	461.00
9	1	1	4752.00	11944.00	151.60	0	Spot (Block9, Row1, Column1)	1574.91	1406.50	1004.88	0.05	0.64	68.00	69.33	68.00	13.86	0.01	0.20	100.00	100.00	0.00	1338.50	1506.91	995340.00	108.65	365.07	284.00
9	2	1	5048.00	11950.00	148.70	0	Spot (Block9, Row1, Column2)	597.01	573.00	251.26	0.02	0.42	65.00	66.48	65.00	13.74	0.01	0.21	100.00	100.00	0.00	508.00	532.01	359998.00	38.62	175.24	170.00
9	3	1	5348.00	11950.00	170.30	0	Spot (Block9, Row1, Column3)	180.96	180.00	63.75	0.00	0.35	64.00	64.60	64.00	11.42	0.00	0.18	100.00	99.00	0.00	116.00	116.96	146214.00	10.19	91.93	94.00
9	4	1	5640.00	11948.00	149.35	0	Spot (Block9, Row1, Column4)	442.60	424.00	172.06	0.02	0.39	64.00	64.44	64.00	12.46	0.00	0.19	100.00	100.00	0.00	360.00	378.60	270873.00	30.35	148.74	127.00
9	5	1	5949.00	11950.00	152.40	0	Spot (Block9, Row1, Column5)	421.78	378.00	230.89	0.05	0.55	66.00	66.82	66.00	13.24	0.01	0.20	100.00	100.00	0.00	312.00	355.78	270785.00	26.81	125.32	114.00
9	6	1	6247.00	11944.00	143.50	0	Spot (Block9, Row1, Column6)	684.65	648.50	308.91	0.02	0.45	67.00	68.40	67.00	15.09	0.01	0.22	100.00	100.00	0.00	581.50	617.65	383404.00	40.83	204.97	164.50
9	7	1	6539.00	11950.00	146.55	0	Spot (Block9, Row1, Column7)	1444.14	1355.00	696.38	0.03	0.48	68.00	69.13	68.00	15.10	0.01	0.22	100.00	100.00	0.00	1287.00	1376.14	850597.00	91.07	338.80	276.50
9	8	1	6831.00	11937.00	225.95	0	Spot (Block9, Row1, Column8)	83.99	83.00	11.90	0.01	0.14	65.00	64.81	65.00	11.00	0.00	0.17	74.00	38.00	0.00	18.00	18.99	123463.00	1.74	69.65	69.00
9	1	2	4748.00	12245.00	147.00	-50	Spot (Block9, Row2, Column1)	66.45	67.00	6.98	0.00	0.11	65.00	66.51	65.00	13.73	0.01	0.21	3.00	0.00	0.00	2.00	1.45	39273.00	-0.00	67.60	68.50
9	2	2	5042.00	12246.00	130.30	0	Spot (Block9, Row2, Column2)	322.00	315.00	85.22	0.01	0.26	67.00	67.53	67.00	11.93	0.00	0.18	100.00	100.00	0.00	248.00	255.00	146831.00	21.32	138.43	129.50
9	3	2	5360.00	12250.00	170.15	0	Spot (Block9, Row2, Column3)	92.13	92.00	11.49	0.00	0.12	67.00	68.01	67.00	11.89	0.01	0.17	87.00	52.00	0.00	25.00	25.13	73518.00	2.03	75.09	75.00
9	4	2	5653.00	12244.00	189.65	0	Spot (Block9, Row2, Column4)	198.86	203.00	55.30	0.01	0.28	66.00	67.22	66.00	12.45	0.01	0.19	100.00	100.00	0.00	137.00	132.86	201445.00	10.58	102.02	102.00
9	5	2	5952.00	12248.00	175.10	0	Spot (Block9, Row2, Column5)	414.01	393.00	127.63	0.02	0.31	67.00	69.01	67.00	14.47	0.01	0.21	100.00	100.00	0.00	326.00	347.01	353982.00	23.84	150.02	161.00
9	6	2	6245.00	12243.00	172.60	0	Spot (Block9, Row2, Column6)	131.44	125.00	28.60	0.02	0.22	67.00	74.48	67.00	41.56	0.05	0.56	73.00	31.00	0.00	58.00	64.44	109229.00	1.37	86.27	87.00
9	7	2	6549.00	12250.00	172.85	0	Spot (Block9, Row2, Column7)	137.72	134.00	33.49	0.01	0.24	66.00	66.28	66.00	13.44	0.00	0.20	98.00	93.00	0.00	68.00	71.72	115273.00	5.31	83.96	83.00
9	8	2	6849.00	12249.00	147.00	-50	Spot (Block9, Row2, Column8)	56.04	57.00	7.14	0.01	0.13	65.00	65.58	65.00	13.88	0.00	0.21	0.00	0.00	0.00	-8.00	-8.96	33121.00	-0.69	63.40	64.00
9	1	3	4749.00	12546.00	148.00	0	Spot (Block9, Row3, Column1)	479.23	470.50	212.81	0.01	0.44	65.00	65.04	65.00	11.47	0.00	0.18	100.00	100.00	0.00	405.50	414.23	285621.00	36.10	155.14	159.00
9	2	3	5041.00	12551.00	180.80	0	Spot (Block9, Row3, Column2)	106.37	106.00	16.02	0.00	0.15	66.00	67.93	66.00	13.52	0.01	0.20	95.00	77.00	0.00	40.00	40.37	97538.00	2.84	77.15	76.00
9	3	3	5341.00	12541.00	145.60	0	Spot (Block9, Row3, Column3)	801.35	691.00	702.70	0.06	0.88	68.00	70.38	68.00	15.64	0.01	0.22	100.00	100.00	0.00	623.00	733.35	463181.00	46.73	225.97	185.00
9	4	3	5650.00	12549.00	146.15	0	Spot (Block9, Row3, Column4)	1018.12	972.00	487.14	0.02	0.48	68.00	68.85	68.00	13.31	0.01	0.19	100.00	100.00	0.00	904.00	950.12	595600.00	71.31	268.24	180.00
9	5	3	5945.00	12546.00	145.00	0	Spot (Block9, Row3, Column5)	456.65	399.00	236.81	0.06	0.52	70.00	77.43	70.00	37.66	0.04	0.49	100.00	99.00	0.00	329.00	386.65	262118.00	10.07	151.97	129.00
9	6	3	6250.00	12547.00	211.45	0	Spot (Block9, Row3, Column6)	2586.43	2027.50	1703.67	0.11	0.66	71.00	85.12	71.00	55.45	0.08	0.65	100.00	100.00	0.00	1956.50	2515.43	3295113.00	45.11	632.74	649.50
9	7	3	6555.00	12550.00	156.10	0	Spot (Block9, Row3, Column7)	304.96	281.00	145.87	0.04	0.48	66.00	71.21	66.00	38.43	0.03	0.54	99.00	89.00	0.00	215.00	238.96	204629.00	6.08	103.85	102.00
9	8	3	6850.00	12557.00	157.55	0	Spot (Block9, Row3, Column8)	978.95	870.50	428.70	0.05	0.44	64.00	65.35	64.00	15.20	0.01	0.23	100.00	100.00	0.00	806.50	914.95	673518.00	60.09	274.17	245.00
9	1	4	4750.00	12846.00	141.25	0	Spot (Block9, Row4, Column1)	1010.18	882.00	517.59	0.06	0.51	65.00	66.75	65.00	14.47	0.01	0.22	100.00	100.00	0.00	817.00	945.18	544488.00	65.19	308.66	253.00
9	2	4	5048.00	12850.00	165.70	0	Spot (Block9, Row4, Column2)	191.75	195.00	44.74	0.01	0.23	68.00	70.76	68.00	17.87	0.02	0.25	100.00	97.00	0.00	127.00	123.75	146692.00	6.77	103.47	104.00
9	3	4	5348.00	12847.00	143.40	0	Spot (Block9, Row4, Column3)	5478.47	5108.00	2916.94	0.03	0.53	69.00	72.44	69.00	22.10	0.02	0.31	100.00	100.00	0.00	5039.00	5409.47	3029596.00	244.65	1130.26	866.50
9	4	4	5648.00	12847.00	147.00	-50	Spot (Block9, Row4, Column4)	76.70	77.00	8.74	0.00	0.11	68.00	69.56	68.00	19.53	0.01	0.28	13.00	0.00	0.00	9.00	8.70	45255.00	0.37	75.60	79.00
9	5	4	5946.00	12849.00	144.85	0	Spot (Block9, Row4, Column5)	423.05	238.50	820.01	0.25	1.94	68.00	69.37	68.00	16.98	0.01	0.24	100.00	98.00	0.00	170.50	355.05	241986.00	20.83	132.52	107.00
9	6	4	6247.00	12849.00	176.20	0	Spot (Block9, Row4, Column6)	480.03	490.00	158.97	0.01	0.33	69.00	74.32	69.00	35.38	0.03	0.48	100.00	99.00	0.00	421.00	411.03	416185.00	11.47	150.06	150.00
9	7	4	6547.00	12845.00	168.70	0	Spot (Block9, Row4, Column7)	191.57	174.50	87.87	0.04	0.46	68.00	71.46	68.00	23.38	0.02	0.33	94.00	72.00	0.00	106.50	123.57	152103.00	5.14	90.17	90.00
9	8	4	6847.00	12855.00	180.45	0	Spot (Block9, Row4, Column8)	119.42	118.00	22.57	0.01	0.19	66.00	66.22	66.00	10.70	0.00	0.16	99.00	95.00	0.00	52.00	53.42	109029.00	4.97	82.10	83.00
9	1	5	4753.00	13148.00	141.70	0	Spot (Block9, Row5, Column1)	1476.62	1319.00	748.97	0.05	0.51	69.00	75.57	69.00	33.81	0.04	0.45	100.00	100.00	0.00	1250.00	1407.62	806232.00	41.44	373.39	352.50
9	2	5	5049.00	13148.00	150.35	0	Spot (Block9, Row5, Column2)	1203.57	1132.50	452.26	0.03	0.38	71.00	74.61	71.00	22.49	0.02	0.30	100.00	100.00	0.00	1061.50	1132.57	748620.00	50.19	323.45	271.00
9	3	5	5350.00	13148.00	146.45	0	Spot (Block9, Row5, Column3)	646.88	621.00	293.50	0.02	0.45	69.00	72.58	69.00	20.36	0.02	0.28	100.00	100.00	0.00	552.00	577.88	376483.00	28.21	195.63	174.00
9	4	5	5646.00	13148.00	144.50	0	Spot (Block9, Row5, Column4)	371.35	373.00	152.12	0.00	0.41	68.00	69.55	68.00	16.41	0.01	0.24	100.00	100.00	0.00	305.00	303.35	209810.00	18.39	130.90	115.00
9	5	5	5947.00	13148.00	141.55	0	Spot (Block9, Row5, Column5)	5938.56	5456.00	3076.13	0.04	0.52	68.00	71.20	68.00	22.15	0.02	0.31	100.00	100.00	0.00	5388.00	5870.56	3236514.00	264.92	1142.74	925.00
9	6	5	6255.00	13153.00	163.25	0	Spot (Block9, Row5, Column6)	148.53	158.00	36.33	0.03	0.24	69.00	73.44	69.00	26.94	0.03	0.37	94.00	68.00	0.00	89.00	79.53	109767.00	2.79	89.63	90.00
9	7	5	6550.00	13149.00	190.90	0	Spot (Block9, Row5, Column7)	1338.33	1173.00	770.40	0.06	0.58	69.00	76.18	69.00	32.80	0.04	0.43	100.00	100.00	0.00	1104.00	1269.33	1377144.00	38.48	354.32	357.00
9	8	5	6849.00	13149.00	147.40	0	Spot (Block9, Row5, Column8)	423.40	348.00	237.64	0.09	0.56	68.00	70.59	68.00	22.40	0.02	0.32	100.00	99.00	0.00	280.00	355.40	251077.00	15.75	131.99	116.00
9	1	6	4747.00	13447.00	216.70	0	Spot (Block9, Row6, Column1)	2129.43	1403.50	1553.92	0.18	0.73	71.00	84.96	71.00	52.50	0.08	0.62	100.00	100.00	0.00	1332.50	2058.43	2874737.00	38.94	550.39	580.50
9	2	6	5042.00	13445.00	213.65	0	Spot (Block9, Row6, Column2)	747.50	700.00	351.22	0.03	0.47	72.00	82.79	72.00	43.40	0.06	0.52	100.00	100.00	0.00	628.00	675.50	974741.00	15.32	253.07	272.00
9	3	6	5343.00	13448.00	144.55	0	Spot (Block9, Row6, Column3)	1450.38	1348.00	766.14	0.03	0.53	69.00	71.70	69.00	18.69	0.02	0.26	100.00	100.00	0.00	1279.00	1381.38	826714.00	73.76	346.48	264.00
9	4	6	5655.00	13440.00	174.65	0	Spot (Block9, Row6, Column4)	158.84	166.00	46.08	0.02	0.29	69.00	70.15	69.00	16.81	0.01	0.24	99.00	87.00	0.00	97.00	89.84	135808.00	5.27	90.39	89.00
9	5	6	5947.00	13447.00	138.40	0	Spot (Block9, Row6, Column5)	4876.74	4690.00	2583.86	0.02	0.53	68.00	71.95	68.00	21.55	0.02	0.30	100.00	100.00	0.00	4622.00	4808.74	2565164.00	222.93	1009.76	820.00
9	6	6	6269.00	13447.00	191.45	0	Spot (Block9, Row6, Column6)	89.62	89.00	11.71	0.00	0.13	67.00	71.63	67.00	23.72	0.03	0.33	45.00	1.00	0.00	22.00	22.62	92850.00	0.76	76.09	76.00
9	7	6	6549.00	13446.00	147.40	0	Spot (Block9, Row6, Column7)	616.54	545.50	313.30	0.05	0.51	68.00	71.74	68.00	23.98	0.02	0.33	100.00	100.00	0.00	477.50	548.54	364993.00	22.72	180.64	169.50
9	8	6	6854.00	13451.00	147.70	0	Spot (Block9, Row6, Column8)	697.89	571.50	409.90	0.09	0.59	68.00	69.51	68.00	14.86	0.01	0.21	100.00	100.00	0.00	503.50	629.89	415941.00	42.30	190.82	164.00
9	1	7	4745.00	13745.00	167.60	0	Spot (Block9, Row7, Column1)	231.99	239.50	65.29	0.01	0.28	64.00	69.51	64.00	36.83	0.04	0.53	99.00	84.00	0.00	175.50	167.99	180487.00	4.41	101.64	102.00
9	2	7	5044.00	13738.00	216.20	0	Spot (Block9, Row7, Column2)	74.60	75.00	8.23	0.00	0.11	64.00	66.75	64.00	23.55	0.02	0.35	5.00	0.00	0.00	11.00	10.60	99737.00	0.33	67.59	68.00
9	3	7	5347.00	13747.00	147.00	-50	Spot (Block9, Row7, Column3)	71.16	72.00	9.77	0.01	0.14	66.00	65.88	66.00	12.61	0.00	0.19	20.00	0.00	0.00	6.00	5.16	42341.00	0.42	67.99	69.00
9	4	7	5664.00	13753.00	148.70	0	Spot (Block9, Row7, Column4)	93.34	92.00	12.08	0.01	0.13	68.00	67.80	68.00	14.22	0.00	0.21	82.00	35.00	0.00	24.00	25.34	56375.00	1.80	75.86	75.00
9	5	7	5945.00	13751.00	185.20	0	Spot (Block9, Row7, Column5)	192.28	200.00	48.17	0.02	0.25	72.00	76.93	72.00	25.25	0.03	0.33	98.00	87.00	0.00	128.00	120.28	185742.00	4.57	103.59	104.00
9	6	7	6247.00	13744.00	195.90	0	Spot (Block9, Row7, Column6)	1007.27	1011.00	477.81	0.00	0.47	76.00	93.22	76.00	67.39	0.09	0.72	100.00	100.00	0.00	935.00	931.27	1092893.00	13.56	288.90	288.00
9	7	7	6546.00	13749.00	148.45	0	Spot (Block9, Row7, Column7)	813.54	775.00	344.22	0.02	0.42	71.00	76.08	71.00	23.90	0.03	0.31	100.00	100.00	0.00	704.00	742.54	489754.00	30.86	261.90	177.00
9	8	7	6849.00	13751.00	176.65	0	Spot (Block9, Row7, Column8)	751.82	742.00	225.60	0.01	0.30	70.00	72.71	70.00	18.29	0.02	0.25	100.00	100.00	0.00	672.00	681.82	653331.00	37.14	243.29	236.00
9	1	8	4738.00	14022.00	146.65	0	Spot (Block9, Row8, Column1)	78.50	79.00	7.62	0.00	0.10	64.00	62.47	64.00	9.68	0.01	0.15	73.00	26.00	0.00	15.00	14.50	46080.00	1.66	71.20	71.00
9	2	8	5053.00	14048.00	183.30	0	Spot (Block9, Row8, Column2)	118.48	114.00	26.10	0.02	0.22	64.00	62.84	64.00	10.59	0.01	0.17	98.00	90.00	0.00	50.00	54.48	111489.00	5.25	76.41	75.50
9	3	8	5345.00	14045.00	164.35	0	Spot (Block9, Row8, Column3)	198.37	188.00	82.87	0.02	0.42	65.00	65.68	65.00	13.52	0.00	0.21	99.00	94.00	0.00	123.00	133.37	148576.00	9.81	92.21	93.00
9	4	8	5649.00	14051.00	147.70	0	Spot (Block9, Row8, Column4)	2785.22	2768.00	1198.54	0.00	0.43	66.00	67.08	66.00	16.74	0.01	0.25	100.00	100.00	0.00	2702.00	2719.22	1654420.00	162.37	578.44	488.50
9	5	8	5948.00	14048.00	147.00	-50	Spot (Block9, Row8, Column5)	77.83	78.00	8.41	0.00	0.11	72.00	81.96	72.00	59.39	0.06	0.72	0.00	0.00	0.00	6.00	5.83	45996.00	-0.07	72.99	75.00
9	6	8	6250.00	14049.00	197.60	0	Spot (Block9, Row8, Column6)	4354.35	3293.00	3445.52	0.12	0.79	76.00	100.98	76.00	91.43	0.12	0.91	100.00	100.00	0.00	3217.00	4278.35	4802850.00	46.52	861.02	864.00
9	7	8	6548.00	14043.00	147.35	0	Spot (Block9, Row8, Column7)	401.08	401.00	143.67	0.00	0.36	73.00	86.15	73.00	65.68	0.07	0.76	99.00	90.00	0.00	328.00	328.08	235436.00	4.80	164.21	160.00
9	8	8	6843.00	14050.00	144.20	0	Spot (Block9, Row8, Column8)	4443.18	4163.00	2035.08	0.03	0.46	71.00	75.21	71.00	21.92	0.03	0.29	100.00	100.00	0.00	4092.00	4372.18	2528167.00	199.28	795.64	642.00
10	1	1	9251.00	11951.00	153.45	0	Spot (Block10, Row1, Column1)	1299.75	1257.50	602.99	0.01	0.46	66.00	67.00	66.00	13.89	0.01	0.21	100.00	100.00	0.00	1191.50	1233.75	842238.00	88.76	339.14	272.00
10	2	1	9548.00	11944.00	157.70	0	Spot (Block10, Row1, Column2)	86.16	85.00	9.45	0.01	0.11	66.00	65.51	66.00	11.97	0.00	0.18	79.00	36.00	0.00	19.00	20.16	59105.00	1.72	74.09	75.00
10	3	1	9849.00	11953.00	147.00	-50	Spot (Block10, Row1, Column3)	65.53	68.00	10.83	0.02	0.17	64.00	62.79	64.00	11.30	0.01	0.18	16.00	1.00	0.00	4.00	1.53	38663.00	0.24	61.29	61.00
10	4	1	10158.00	11964.00	198.65	0	Spot (Block10, Row1, Column4)	76.97	76.00	9.15	0.01	0.12	63.00	62.64	63.00	10.76	0.00	0.17	61.00	19.00	0.00	13.00	13.97	85978.00	1.33	68.46	68.00
10	5	1	10484.00	11967.00	271.00	0	Spot (Block10, Row1, Column5)	69.12	69.00	9.86	0.00	0.14	63.00	63.20	63.00	13.37	0.00	0.21	22.00	1.00	0.00	6.00	6.12	148270.00	0.44	61.43	62.00
10	6	1	10762.00	11961.00	159.85	0	Spot (Block10, Row1, Column6)	87.49	87.00	10.81	0.00	0.12	62.00	61.22	62.00	11.12	0.01	0.18	89.00	61.00	0.00	25.00	25.49	61771.00	2.36	72.27	74.00
10	7	1	11038.00	11964.00	176.60	0	Spot (Block10, Row1, Column7)	95.44	96.00	12.89	0.00	0.14	63.00	62.82	63.00	10.70	0.00	0.17	95.00	78.00	0.00	33.00	32.44	82938.00	3.05	76.04	77.00
10	8	1	11361.00	11956.00	185.75	0	Spot (Block10, Row1, Column8)	87.40	87.00	12.43	0.00	0.14	65.00	64.18	65.00	10.76	0.01	0.17	82.00	51.00	0.00	22.00	22.40	84605.00	2.16	71.81	70.50
10	1	2	9248.00	12252.00	147.00	-50	Spot (Block10, Row2, Column1)	64.72	65.00	7.79	0.00	0.12	66.00	65.09	66.00	12.50	0.01	0.19	2.00	0.00	0.00	-1.00	-1.28	38187.00	-0.03	64.41	67.00
10	2	2	9549.00	12252.00	147.00	-50	Spot (Block10, Row2, Column2)	71.43	72.00	9.33	0.00	0.13	65.00	63.59	65.00	10.82	0.01	0.17	33.00	2.00	0.00	7.00	6.43	42075.00	0.73	64.92	66.00
10	3	2	9849.00	12253.00	147.00	-50	Spot (Block10, Row2, Column3)	67.72	69.00	9.07	0.01	0.13	64.00	63.20	64.00	10.57	0.01	0.17	19.00	2.00	0.00	5.00	3.72	39887.00	0.43	68.81	68.00
10	4	2	10149.00	12254.00	147.00	-50	Spot (Block10, Row2, Column4)	66.90	68.00	8.75	0.01	0.13	65.00	64.99	65.00	12.30	0.00	0.19	9.00	0.00	0.00	3.00	1.90	39405.00	0.16	60.45	63.00
10	5	2	10456.00	12255.00	187.95	0	Spot (Block10, Row2, Column5)	405.56	402.00	108.07	0.00	0.27	67.00	67.42	67.00	14.10	0.00	0.21	100.00	100.00	0.00	335.00	338.56	402317.00	23.98	152.01	145.00
10	6	2	10749.00	12255.00	147.00	-50	Spot (Block10, Row2, Column6)	71.26	73.00	15.18	0.01	0.21	65.00	68.00	65.00	24.42	0.02	0.36	11.00	0.00	0.00	8.00	6.26	42046.00	0.13	70.44	73.00
10	7	2	11049.00	12255.00	147.00	-50	Spot (Block10, Row2, Column7)	69.37	69.00	9.09	0.00	0.13	66.00	65.64	66.00	11.65	0.00	0.18	19.00	1.00	0.00	3.00	3.37	40789.00	0.32	64.40	65.00
10	8	2	11349.00	12256.00	147.00	-50	Spot (Block10, Row2, Column8)	62.80	62.00	9.43	0.01	0.15	67.00	68.63	67.00	21.46	0.01	0.31	0.00	0.00	0.00	-5.00	-4.20	36989.00	-0.27	66.63	66.00
10	1	3	9240.00	12556.00	172.80	0	Spot (Block10, Row3, Column1)	110.85	110.00	17.82	0.00	0.16	65.00	64.56	65.00	10.67	0.00	0.17	99.00	92.00	0.00	45.00	45.85	92339.00	4.34	82.75	83.00
10	2	3	9548.00	12553.00	147.00	-50	Spot (Block10, Row3, Column2)	66.83	67.00	7.90	0.00	0.12	64.00	63.76	64.00	12.87	0.00	0.20	13.00	0.00	0.00	3.00	2.83	39432.00	0.24	64.35	65.00
10	3	3	9837.00	12546.00	183.30	0	Spot (Block10, Row3, Column3)	97.88	91.00	45.73	0.03	0.47	62.00	61.62	62.00	11.19	0.00	0.18	93.00	68.00	0.00	29.00	35.88	92010.00	3.24	76.19	76.50
10	4	3	10147.00	12564.00	170.10	0	Spot (Block10, Row3, Column4)	79.46	80.00	10.53	0.00	0.13	64.00	64.39	64.00	10.54	0.00	0.16	73.00	28.00	0.00	16.00	15.46	63888.00	1.43	65.83	65.00
10	5	3	10449.00	12554.00	147.00	-50	Spot (Block10, Row3, Column5)	86.75	77.00	59.85	0.05	0.69	68.00	72.64	68.00	27.32	0.03	0.38	16.00	3.00	0.00	9.00	18.75	51009.00	0.52	77.00	74.00
10	6	3	10755.00	12553.00	204.45	0	Spot (Block10, Row3, Column6)	1541.38	1207.00	958.53	0.11	0.62	73.00	80.59	73.00	34.53	0.04	0.43	100.00	100.00	0.00	1134.00	1468.38	1831160.00	42.30	399.10	381.00
10	7	3	11049.00	12555.00	147.00	-50	Spot (Block10, Row3, Column7)	75.95	76.00	8.05	0.00	0.11	69.00	72.29	69.00	27.28	0.02	0.38	0.00	0.00	0.00	7.00	6.95	44809.00	0.13	75.18	77.00
10	8	3	11351.00	12566.00	159.30	0	Spot (Block10, Row3, Column8)	1516.28	1389.00	725.35	0.04	0.48	67.00	69.34	67.00	22.98	0.01	0.33	100.00	100.00	0.00	1322.00	1449.28	1062912.00	62.97	401.92	281.50
10	1	4	9222.00	12840.00	120.90	0	Spot (Block10, Row4, Column1)	98.78	96.00	14.28	0.01	0.14	66.00	65.81	66.00	11.16	0.00	0.17	96.00	73.00	0.00	30.00	32.78	37933.00	2.96	83.68	83.00
10	2	4	9551.00	12852.00	175.85	0	Spot (Block10, Row4, Column2)	366.12	362.50	147.47	0.00	0.40	67.00	68.14	67.00	17.08	0.01	0.25	100.00	100.00	0.00	295.50	299.12	317064.00	17.44	134.81	127.50
10	3	4	9849.00	12852.00	179.25	0	Spot (Block10, Row4, Column3)	144.63	137.00	40.93	0.02	0.28	64.00	64.25	64.00	16.19	0.00	0.25	99.00	88.00	0.00	73.00	80.63	130315.00	4.97	84.17	84.00
10	4	4	10148.00	12854.00	147.00	-50	Spot (Block10, Row4, Column4)	65.42	66.00	9.33	0.00	0.14	62.00	61.86	62.00	10.89	0.00	0.18	22.00	2.00	0.00	4.00	3.42	38596.00	0.33	63.92	65.00
10	5	4	10366.00	12848.00	231.80	0	Spot (Block10, Row4, Column5)	73.65	73.00	10.66	0.00	0.14	63.00	62.67	63.00	10.62	0.00	0.17	49.00	14.00	0.00	10.00	10.65	114083.00	1.03	67.38	68.50
10	6	4	10752.00	12853.00	184.65	0	Spot (Block10, Row4, Column6)	491.23	488.00	127.98	0.00	0.26	67.00	71.51	67.00	26.99	0.03	0.38	100.00	100.00	0.00	421.00	424.23	468630.00	15.55	185.30	168.00
10	7	4	11049.00	12856.00	147.00	-50	Spot (Block10, Row4, Column7)	66.62	67.00	9.40	0.00	0.14	67.00	70.62	67.00	31.16	0.02	0.44	0.00	0.00	0.00	0.00	-0.38	39242.00	-0.13	61.32	60.00
10	8	4	11308.00	12818.00	104.90	0	Spot (Block10, Row4, Column8)	79.77	80.00	6.89	0.00	0.09	64.00	64.77	64.00	14.49	0.01	0.22	57.00	2.00	0.00	16.00	15.77	22494.00	1.03	74.50	75.00
10	1	5	9265.00	13158.00	212.05	0	Spot (Block10, Row5, Column1)	95.48	96.00	16.00	0.00	0.17	67.00	69.86	67.00	23.38	0.02	0.33	63.00	11.00	0.00	29.00	28.48	122216.00	1.10	73.36	72.00
10	2	5	9552.00	13155.00	153.85	0	Spot (Block10, Row5, Column2)	1697.22	1649.50	697.27	0.01	0.41	72.00	76.69	72.00	26.39	0.03	0.34	100.00	100.00	0.00	1577.50	1625.22	1103196.00	61.42	430.92	371.50
10	3	5	9855.00	13157.00	150.55	0	Spot (Block10, Row5, Column3)	1198.29	1105.00	597.91	0.04	0.50	67.00	69.46	67.00	20.15	0.02	0.29	100.00	100.00	0.00	1038.00	1131.29	750131.00	56.01	286.47	251.00
10	4	5	10148.00	13154.00	147.00	-50	Spot (Block10, Row5, Column4)	73.46	75.00	10.42	0.01	0.14	64.00	64.39	64.00	13.40	0.00	0.21	41.00	2.00	0.00	11.00	9.46	43342.00	0.68	64.69	64.00
10	5	5	10453.00	13156.00	149.10	0	Spot (Block10, Row5, Column5)	223.37	215.00	60.35	0.02	0.27	65.00	65.39	65.00	11.54	0.00	0.18	100.00	99.00	0.00	150.00	158.37	136255.00	13.69	102.20	98.00
10	6	5	10748.00	13155.00	147.00	-50	Spot (Block10, Row5, Column6)	71.21	72.00	9.84	0.00	0.14	68.00	72.62	68.00	29.86	0.03	0.41	0.00	0.00	0.00	4.00	3.21	41942.00	-0.05	66.59	67.00
10	7	5	11049.00	13151.00	189.75	0	Spot (Block10, Row5, Column7)	2052.93	1886.50	1164.21	0.04	0.57	69.00	77.85	69.00	41.64	0.05	0.53	100.00	100.00	0.00	1817.50	1983.93	2073464.00	47.43	451.84	452.00
10	8	5	11331.00	13179.00	163.85	0	Spot (Block10, Row5, Column8)	76.28	75.00	19.13	0.01	0.25	66.00	69.77	66.00	29.27	0.02	0.42	2.00	0.00	0.00	9.00	10.28	56754.00	0.22	68.77	68.00
10	1	6	9251.00	13455.00	205.45	0	Spot (Block10, Row6, Column1)	1300.93	957.00	884.60	0.13	0.68	73.00	83.02	73.00	38.78	0.06	0.47	100.00	100.00	0.00	884.00	1227.93	1565013.00	31.41	345.05	330.50
10	2	6	9552.00	13452.00	201.45	0	Spot (Block10, Row6, Column2)	1144.75	1086.00	536.48	0.02	0.47	71.00	81.45	71.00	37.70	0.06	0.46	100.00	100.00	0.00	1015.00	1073.75	1317608.00	28.21	324.91	303.00
10	3	6	9853.00	13460.00	171.15	0	Spot (Block10, Row6, Column3)	89.42	90.00	11.89	0.00	0.13	67.00	70.08	67.00	22.46	0.02	0.32	50.00	3.00	0.00	23.00	22.42	73054.00	0.86	75.49	78.00
10	4	6	10145.00	13458.00	183.15	0	Spot (Block10, Row6, Column4)	80.69	81.00	10.31	0.00	0.13	65.00	64.23	65.00	10.67	0.01	0.17	69.00	27.00	0.00	16.00	15.69	76417.00	1.54	70.06	70.00
10	5	6	10452.00	13452.00	172.70	0	Spot (Block10, Row6, Column5)	152.99	152.00	41.11	0.00	0.27	66.00	66.62	66.00	11.79	0.00	0.18	100.00	98.00	0.00	86.00	86.99	126524.00	7.33	88.63	88.00
10	6	6	10748.00	13456.00	147.00	-50	Spot (Block10, Row6, Column6)	71.45	74.00	11.67	0.02	0.16	68.00	70.73	68.00	25.27	0.02	0.36	0.00	0.00	0.00	6.00	3.45	41943.00	0.03	70.04	71.00
10	7	6	11054.00	13448.00	199.20	0	Spot (Block10, Row6, Column7)	92.17	91.00	13.60	0.01	0.15	66.00	68.91	66.00	26.89	0.02	0.39	45.00	2.00	0.00	25.00	26.17	103696.00	0.86	69.95	71.00
10	8	6	11348.00	13457.00	147.00	-50	Spot (Block10, Row6, Column8)	66.56	65.00	11.62	0.01	0.17	67.00	66.51	67.00	12.73	0.00	0.19	15.00	1.00	0.00	-2.00	-0.44	39338.00	0.00	69.96	69.00
10	1	7	9250.00	13748.00	161.60	0	Spot (Block10, Row7, Column1)	535.00	485.00	232.74	0.04	0.44	70.00	74.61	70.00	26.80	0.03	0.36	100.00	100.00	0.00	415.00	465.00	385198.00	17.18	166.54	172.00
10	2	7	9548.00	13754.00	147.00	-50	Spot (Block10, Row7, Column2)	65.80	67.00	9.93	0.01	0.15	69.00	72.08	69.00	21.89	0.02	0.30	0.00	0.00	0.00	-2.00	-3.20	38885.00	-0.29	62.54	63.00
10	3	7	9848.00	13754.00	147.00	-50	Spot (Block10, Row7, Column3)	65.78	66.00	8.08	0.00	0.12	65.00	64.55	65.00	10.26	0.00	0.16	9.00	0.00	0.00	1.00	0.78	38746.00	0.12	64.48	66.00
10	4	7	10148.00	13755.00	147.00	-50	Spot (Block10, Row7, Column4)	63.11	64.00	7.75	0.01	0.12	66.00	66.38	66.00	17.07	0.00	0.26	0.00	0.00	0.00	-2.00	-2.89	37233.00	-0.19	62.00	62.00
10	5	7	10448.00	13755.00	147.00	-50	Spot (Block10, Row7, Column5)	71.43	72.00	7.81	0.00	0.11	68.00	71.75	68.00	25.04	0.02	0.35	0.00	0.00	0.00	4.00	3.43	42070.00	-0.01	72.93	72.00
10	6	7	10749.00	13751.00	191.90	0	Spot (Block10, Row7, Column6)	1439.11	1474.00	684.09	0.01	0.48	74.00	86.09	74.00	46.51	0.07	0.54	100.00	100.00	0.00	1400.00	1365.11	1499550.00	29.09	356.01	362.00
10	7	7	11048.00	13756.00	147.00	-50	Spot (Block10, Row7, Column7)	75.43	77.00	9.43	0.01	0.12	70.00	73.61	70.00	28.54	0.02	0.39	0.00	0.00	0.00	7.00	5.43	44429.00	0.06	70.36	70.00
10	8	7	11348.00	13749.00	179.25	0	Spot (Block10, Row7, Column8)	766.85	769.00	204.02	0.00	0.27	69.00	70.41	69.00	18.45	0.01	0.26	100.00	100.00	0.00	700.00	697.85	689400.00	37.75	242.50	210.00
10	1	8	9241.00	14087.00	180.90	0	Spot (Block10, Row8, Column1)	85.82	87.00	11.13	0.01	0.13	66.00	66.23	66.00	12.75	0.00	0.19	76.00	34.00	0.00	21.00	19.82	78781.00	1.54	74.28	76.00
10	2	8	9547.00	14054.00	147.00	-50	Spot (Block10, Row8, Column2)	69.17	68.50	14.75	0.00	0.21	66.00	66.23	66.00	32.45	0.00	0.49	2.00	0.00	0.00	2.50	3.17	40671.00	0.09	64.72	67.00
10	3	8	9853.00	14046.00	185.30	0	Spot (Block10, Row8, Column3)	78.67	78.00	11.42	0.00	0.15	65.00	67.28	65.00	35.03	0.01	0.52	1.00	0.00	0.00	13.00	13.67	76072.00	0.33	71.14	72.00
10	4	8	10148.00	14061.00	150.30	0	Spot (Block10, Row8, Column4)	3622.59	3440.00	1768.99	0.02	0.49	68.00	70.27	68.00	20.83	0.01	0.30	100.00	100.00	0.00	3372.00	3554.59	2242384.00	170.55	715.51	578.50
10	5	8	10448.00	14056.00	147.00	-50	Spot (Block10, Row8, Column5)	66.94	67.00	9.84	0.00	0.15	68.00	74.24	68.00	33.81	0.04	0.46	0.00	0.00	0.00	-1.00	-1.06	39495.00	-0.22	65.97	66.00
10	6	8	10753.00	14058.00	192.95	0	Spot (Block10, Row8, Column6)	2432.71	1707.00	1850.02	0.15	0.76	73.00	88.84	73.00	52.82	0.09	0.59	100.00	100.00	0.00	1634.00	2359.71	2551917.00	44.38	504.03	502.00
10	7	8	11060.00	14029.00	182.75	0	Spot (Block10, Row8, Column7)	87.24	88.00	10.74	0.00	0.12	70.00	76.27	70.00	36.67	0.04	0.48	2.00	0.00	0.00	18.00	17.24	82184.00	0.30	78.30	79.50
10	8	8	11340.00	14053.00	148.50	0	Spot (Block10, Row8, Column8)	3891.99	3473.00	2123.58	0.05	0.55	70.00	72.51	70.00	21.42	0.02	0.30	100.00	100.00	0.00	3403.00	3821.99	2339088.00	178.34	959.07	709.00
11	1	1	13753.00	11956.00	155.75	0	Spot (Block11, Row1, Column1)	1102.87	969.00	571.48	0.06	0.52	65.00	66.06	65.00	14.67	0.01	0.22	100.00	100.00	0.00	904.00	1037.87	736720.00	70.67	282.92	247.50
11	2	1	14060.00	11950.00	176.55	0	Spot (Block11, Row1, Column2)	76.01	75.00	11.21	0.01	0.15	63.00	63.96	63.00	12.21	0.01	0.19	48.00	15.00	0.00	12.00	13.01	66284.00	0.99	69.38	71.00
11	3	1	14358.00	11959.00	147.00	-50	Spot (Block11, Row1, Column3)	59.68	61.00	9.35	0.01	0.16	60.00	59.11	60.00	10.33	0.01	0.17	10.00	1.00	0.00	1.00	-0.32	35094.00	0.06	62.83	64.00
11	4	1	14644.00	11974.00	204.55	0	Spot (Block11, Row1, Column4)	71.19	71.00	11.60	0.00	0.16	62.00	61.83	62.00	11.19	0.00	0.18	41.00	11.00	0.00	9.00	9.19	84789.00	0.84	60.49	62.00
11	5	1	14958.00	11960.00	147.00	-50	Spot (Block11, Row1, Column5)	65.93	66.00	14.01	0.00	0.21	67.00	66.76	67.00	12.01	0.00	0.18	18.00	2.00	0.00	-1.00	-1.07	38898.00	-0.07	71.70	74.00
11	6	1	15289.00	11976.00	118.35	0	Spot (Block11, Row1, Column6)	80.91	82.00	11.28	0.01	0.14	64.00	63.62	64.00	11.64	0.00	0.18	76.00	28.00	0.00	18.00	16.91	29694.00	1.49	71.16	74.00
11	7	1	15550.00	11953.00	175.75	0	Spot (Block11, Row1, Column7)	83.19	82.00	11.47	0.01	0.14	63.00	62.76	63.00	10.23	0.00	0.16	79.00	46.00	0.00	19.00	20.19	71880.00	2.00	67.38	67.00
11	8	1	15858.00	11961.00	147.00	-50	Spot (Block11, Row1, Column8)	71.08	73.00	10.34	0.01	0.15	64.00	63.43	64.00	9.97	0.00	0.16	44.00	9.00	0.00	9.00	7.08	41935.00	0.77	66.97	68.00
11	1	2	13757.00	12258.00	147.00	-50	Spot (Block11, Row2, Column1)	60.77	62.00	10.50	0.01	0.17	63.00	64.06	63.00	13.30	0.01	0.21	6.00	0.00	0.00	-1.00	-2.23	36161.00	-0.25	65.44	66.00
11	2	2	14058.00	12258.00	147.00	-50	Spot (Block11, Row2, Column2)	69.27	70.00	8.43	0.00	0.12	63.00	62.64	63.00	11.21	0.00	0.18	27.00	1.00	0.00	7.00	6.27	40937.00	0.59	65.08	66.00
11	3	2	14358.00	12259.00	147.00	-50	Spot (Block11, Row2, Column3)	67.37	68.00	8.14	0.00	0.12	62.00	60.92	62.00	11.00	0.01	0.18	26.00	1.00	0.00	6.00	5.37	39746.00	0.59	66.55	66.00
11	4	2	14658.00	12259.00	147.00	-50	Spot (Block11, Row2, Column4)	67.58	68.00	9.27	0.00	0.14	63.00	62.87	63.00	11.71	0.00	0.19	21.00	1.00	0.00	5.00	4.58	39871.00	0.40	68.66	68.50
11	5	2	14958.00	12265.00	189.30	0	Spot (Block11, Row2, Column5)	342.27	323.00	84.38	0.03	0.25	66.00	66.20	66.00	13.47	0.00	0.20	100.00	100.00	0.00	257.00	276.27	343982.00	20.49	138.89	119.00
11	6	2	15258.00	12260.00	147.00	-50	Spot (Block11, Row2, Column6)	68.39	69.00	9.22	0.00	0.13	66.00	69.18	66.00	26.18	0.02	0.38	0.00	0.00	0.00	3.00	2.39	40214.00	-0.03	68.39	68.00
11	7	2	15558.00	12261.00	147.00	-50	Spot (Block11, Row2, Column7)	68.75	70.00	7.79	0.01	0.11	62.00	61.55	62.00	9.68	0.00	0.16	39.00	3.00	0.00	8.00	6.75	40286.00	0.74	63.88	65.00
11	8	2	15858.00	12262.00	147.00	-50	Spot (Block11, Row2, Column8)	62.67	63.00	8.13	0.00	0.13	63.00	64.36	63.00	18.73	0.01	0.29	0.00	0.00	0.00	0.00	-0.33	37101.00	-0.09	65.81	67.00
11	1	3	13773.00	12541.00	198.30	0	Spot (Block11, Row3, Column1)	92.81	93.00	14.49	0.00	0.16	64.00	63.48	64.00	10.51	0.00	0.17	91.00	67.00	0.00	29.00	28.81	103573.00	2.79	74.08	75.00
11	2	3	14057.00	12558.00	147.00	-50	Spot (Block11, Row3, Column2)	61.78	61.00	9.86	0.01	0.16	62.00	62.04	62.00	12.12	0.00	0.20	9.00	1.00	0.00	-1.00	-0.22	36513.00	-0.02	60.45	59.00
11	3	3	14379.00	12529.00	249.30	0	Spot (Block11, Row3, Column3)	70.37	70.00	11.25	0.00	0.16	63.00	62.10	63.00	11.53	0.01	0.19	32.00	8.00	0.00	7.00	7.37	126097.00	0.72	62.04	63.00
11	4	3	14667.00	12546.00	179.95	0	Spot (Block11, Row3, Column4)	78.48	78.00	14.58	0.00	0.19	66.00	64.74	66.00	10.48	0.01	0.16	53.00	31.00	0.00	12.00	12.48	71417.00	1.31	72.13	72.00
11	5	3	14958.00	12560.00	147.00	-50	Spot (Block11, Row3, Column5)	67.52	66.00	10.65	0.01	0.16	67.00	72.80	67.00	32.09	0.04	0.44	0.00	0.00	0.00	-1.00	0.52	39904.00	-0.16	69.63	68.00
11	6	3	15256.00	12558.00	202.90	0	Spot (Block11, Row3, Column6)	2083.15	1667.00	1323.49	0.10	0.64	70.00	79.81	70.00	40.37	0.06	0.51	100.00	100.00	0.00	1597.00	2013.15	2431039.00	49.62	515.39	491.00
11	7	3	15558.00	12561.00	147.00	-50	Spot (Block11, Row3, Column7)	57.23	58.00	10.79	0.01	0.19	65.00	69.96	65.00	30.98	0.03	0.44	0.00	0.00	0.00	-7.00	-7.77	33710.00	-0.41	57.28	59.00
11	8	3	15853.00	12565.00	158.95	0	Spot (Block11, Row3, Column8)	2490.82	2311.00	1063.02	0.03	0.43	63.00	66.35	63.00	25.63	0.02	0.39	100.00	100.00	0.00	2248.00	2427.82	1731123.00	94.60	544.77	453.00
11	1	4	13768.00	12867.00	161.90	0	Spot (Block11, Row4, Column1)	81.60	81.00	11.94	0.00	0.15	65.00	65.03	65.00	12.21	0.00	0.19	62.00	22.00	0.00	16.00	16.60	59080.00	1.36	72.14	72.00
11	2	4	14051.00	12860.00	182.95	0	Spot (Block11, Row4, Column2)	388.69	370.00	169.55	0.02	0.44	65.00	66.64	65.00	17.89	0.01	0.27	100.00	100.00	0.00	305.00	323.69	364977.00	18.01	141.43	132.00
11	3	4	14355.00	12866.00	183.30	0	Spot (Block11, Row4, Column3)	127.62	116.00	34.34	0.04	0.27	67.00	68.38	67.00	17.09	0.01	0.25	96.00	75.00	0.00	49.00	60.62	120853.00	3.47	80.73	81.00
11	4	4	14657.00	12860.00	147.00	-50	Spot (Block11, Row4, Column4)	72.99	73.00	9.17	0.00	0.13	66.00	64.86	66.00	11.03	0.01	0.17	27.00	5.00	0.00	7.00	6.99	42844.00	0.74	70.19	73.00
11	5	4	14958.00	12860.00	147.00	-50	Spot (Block11, Row4, Column5)	63.83	66.00	9.84	0.01	0.15	67.00	66.53	67.00	11.68	0.00	0.18	3.00	0.00	0.00	-1.00	-3.17	37721.00	-0.23	69.13	69.00
11	6	4	15253.00	12856.00	192.90	0	Spot (Block11, Row4, Column6)	447.45	463.50	124.89	0.02	0.28	70.00	74.57	70.00	27.58	0.03	0.37	100.00	100.00	0.00	393.50	377.45	468030.00	13.52	151.50	153.50
11	7	4	15558.00	12862.00	147.00	-50	Spot (Block11, Row4, Column7)	66.70	67.00	13.15	0.00	0.20	68.00	71.64	68.00	28.48	0.02	0.40	0.00	0.00	0.00	-1.00	-1.30	39618.00	-0.17	62.91	66.00
11	8	4	15816.00	12886.00	239.05	0	Spot (Block11, Row4, Column8)	67.38	68.00	9.56	0.00	0.14	64.00	66.56	64.00	23.42	0.02	0.35	0.00	0.00	0.00	4.00	3.38	111113.00	0.04	64.01	65.00
11	1	5	13741.00	13166.00	215.40	0	Spot (Block11, Row5, Column1)	97.04	96.00	18.46	0.00	0.19	67.00	73.28	67.00	30.89	0.04	0.42	47.00	6.00	0.00	29.00	30.04	128380.00	0.77	71.45	70.00
11	2	5	14058.00	13159.00	154.75	0	Spot (Block11, Row5, Column2)	2834.57	2743.50	1198.54	0.01	0.42	70.00	77.86	70.00	30.27	0.05	0.39	100.00	100.00	0.00	2673.50	2764.57	1865147.00	91.08	616.70	489.00
11	3	5	14355.00	13158.00	157.15	0	Spot (Block11, Row5, Column3)	1353.13	1173.00	733.95	0.06	0.54	68.00	71.68	68.00	22.69	0.02	0.32	100.00	100.00	0.00	1105.00	1285.13	918773.00	56.48	289.22	262.00
11	4	5	14657.00	13160.00	147.00	-50	Spot (Block11, Row5, Column4)	70.32	70.00	8.90	0.00	0.13	65.00	65.77	65.00	16.65	0.01	0.25	13.00	0.00	0.00	5.00	5.32	41351.00	0.27	71.72	70.00
11	5	5	14960.00	13167.00	165.15	0	Spot (Block11, Row5, Column5)	166.51	180.00	33.68	0.03	0.20	64.00	62.95	64.00	11.58	0.01	0.18	100.00	99.00	0.00	116.00	102.51	126046.00	8.94	97.26	97.00
11	6	5	15257.00	13161.00	147.00	-50	Spot (Block11, Row5, Column6)	74.59	75.00	10.77	0.00	0.14	70.00	73.85	70.00	30.68	0.02	0.42	0.00	0.00	0.00	5.00	4.59	44307.00	0.02	72.12	72.00
11	7	5	15556.00	13158.00	192.30	0	Spot (Block11, Row5, Column7)	1889.25	1732.50	1009.75	0.04	0.53	71.00	79.07	71.00	38.03	0.05	0.48	100.00	100.00	0.00	1661.50	1818.25	1972376.00	47.60	450.49	423.50
11	8	5	15902.00	13143.00	197.20	0	Spot (Block11, Row5, Column8)	73.17	72.00	12.62	0.01	0.17	64.00	65.50	64.00	21.35	0.01	0.33	14.00	1.00	0.00	8.00	9.17	80629.00	0.36	68.06	68.00
11	1	6	13755.00	13461.00	197.80	0	Spot (Block11, Row6, Column1)	1842.77	1525.00	1212.17	0.08	0.66	73.00	85.90	73.00	44.08	0.07	0.51	100.00	100.00	0.00	1452.00	1769.77	2039942.00	39.85	448.40	459.00
11	2	6	14054.00	13458.00	202.20	0	Spot (Block11, Row6, Column2)	1195.41	1098.50	562.92	0.04	0.47	72.00	83.11	72.00	39.38	0.06	0.47	100.00	100.00	0.00	1026.50	1123.41	1381897.00	28.25	333.48	313.00
11	3	6	14370.00	13465.00	158.20	0	Spot (Block11, Row6, Column3)	95.16	93.00	12.03	0.01	0.13	66.00	69.49	66.00	24.35	0.02	0.35	61.00	7.00	0.00	27.00	29.16	65182.00	1.05	82.62	83.00
11	4	6	14683.00	13453.00	154.85	0	Spot (Block11, Row6, Column4)	78.26	79.00	14.07	0.00	0.18	64.00	63.18	64.00	10.76	0.01	0.17	61.00	28.00	0.00	15.00	14.26	51653.00	1.40	69.86	70.00
11	5	6	14954.00	13459.00	178.05	0	Spot (Block11, Row6, Column5)	110.41	107.00	20.09	0.01	0.18	63.00	62.65	63.00	11.87	0.00	0.19	99.00	92.00	0.00	44.00	47.41	97383.00	4.03	78.69	79.00
11	6	6	15257.00	13461.00	147.00	-50	Spot (Block11, Row6, Column6)	69.60	71.00	8.47	0.01	0.12	68.00	70.50	68.00	24.59	0.02	0.35	0.00	0.00	0.00	3.00	1.60	41413.00	-0.04	72.32	74.00
11	7	6	15552.00	13471.00	213.60	0	Spot (Block11, Row6, Column7)	80.99	81.00	11.65	0.00	0.14	67.00	70.64	67.00	28.64	0.02	0.41	11.00	0.00	0.00	14.00	13.99	105363.00	0.36	65.82	66.00
11	8	6	15809.00	13461.00	195.35	0	Spot (Block11, Row6, Column8)	68.84	69.00	7.77	0.00	0.11	63.00	64.16	63.00	16.11	0.01	0.25	7.00	0.00	0.00	6.00	5.84	74213.00	0.29	64.99	64.00
11	1	7	13752.00	13756.00	164.25	0	Spot (Block11, Row7, Column1)	622.83	613.00	257.16	0.01	0.41	69.00	73.94	69.00	27.61	0.03	0.37	100.00	100.00	0.00	544.00	553.83	462762.00	19.88	181.23	183.00
11	2	7	14066.00	13777.00	218.60	0	Spot (Block11, Row7, Column2)	74.34	74.00	9.19	0.00	0.12	66.00	68.53	66.00	24.75	0.02	0.36	3.00	0.00	0.00	8.00	8.34	102293.00	0.23	69.13	70.00
11	3	7	14357.00	13760.00	147.00	-50	Spot (Block11, Row7, Column3)	60.89	62.00	15.29	0.01	0.25	64.00	64.42	64.00	17.49	0.00	0.27	7.00	0.00	0.00	-2.00	-3.11	35802.00	-0.20	86.47	65.50
11	4	7	14657.00	13761.00	147.00	-50	Spot (Block11, Row7, Column4)	62.54	63.00	6.50	0.00	0.10	65.00	66.81	65.00	17.54	0.01	0.26	0.00	0.00	0.00	-2.00	-2.46	36900.00	-0.24	63.85	64.00
11	5	7	14957.00	13761.00	147.00	-50	Spot (Block11, Row7, Column5)	74.12	74.00	8.88	0.00	0.12	67.00	70.47	67.00	24.18	0.02	0.34	2.00	0.00	0.00	7.00	7.12	43952.00	0.15	68.26	69.00
11	6	7	15252.00	13757.00	190.00	0	Spot (Block11, Row7, Column6)	1421.69	1395.50	650.33	0.01	0.46	74.00	87.06	74.00	50.43	0.07	0.58	100.00	100.00	0.00	1321.50	1347.69	1450119.00	26.46	336.03	320.00
11	7	7	15592.00	13733.00	265.00	0	Spot (Block11, Row7, Column7)	74.93	76.00	10.83	0.01	0.14	65.00	69.25	65.00	22.45	0.03	0.32	12.00	0.00	0.00	11.00	9.93	152699.00	0.25	67.19	67.00
11	8	7	15853.00	13758.00	188.80	0	Spot (Block11, Row7, Column8)	671.01	658.00	170.58	0.01	0.25	65.00	67.54	65.00	19.92	0.02	0.30	100.00	100.00	0.00	593.00	606.01	675711.00	30.29	208.90	183.00
11	1	8	13756.00	14059.00	147.00	-50	Spot (Block11, Row8, Column1)	68.02	67.00	10.35	0.01	0.15	65.00	65.50	65.00	12.65	0.00	0.19	20.00	1.00	0.00	2.00	3.02	40066.00	0.20	69.02	69.00
11	2	8	14056.00	14060.00	147.00	-50	Spot (Block11, Row8, Column2)	54.77	55.00	10.39	0.00	0.19	62.00	61.78	62.00	10.89	0.00	0.18	4.00	0.00	0.00	-7.00	-7.23	32148.00	-0.64	59.12	59.00
11	3	8	14333.00	14093.00	241.20	0	Spot (Block11, Row8, Column3)	69.65	70.00	8.36	0.00	0.12	64.00	65.05	64.00	18.63	0.01	0.29	4.00	0.00	0.00	6.00	5.65	116947.00	0.25	62.77	64.00
11	4	8	14651.00	14061.00	152.60	0	Spot (Block11, Row8, Column4)	6389.34	5908.50	3073.19	0.03	0.48	66.00	68.80	66.00	22.91	0.02	0.33	100.00	100.00	0.00	5842.50	6323.34	4101958.00	275.94	1158.47	1018.00
11	5	8	14957.00	14061.00	147.00	-50	Spot (Block11, Row8, Column5)	67.05	68.00	9.86	0.01	0.15	69.00	76.39	69.00	44.48	0.04	0.58	0.00	0.00	0.00	-1.00	-1.95	39830.00	-0.21	63.92	63.00
11	6	8	15256.00	14060.00	187.55	0	Spot (Block11, Row8, Column6)	3341.10	2581.00	2389.69	0.11	0.72	72.00	90.52	72.00	62.85	0.10	0.69	100.00	100.00	0.00	2509.00	3269.10	3307691.00	51.72	633.50	622.00
11	7	8	15563.00	14067.00	205.30	0	Spot (Block11, Row8, Column7)	81.23	81.00	11.11	0.00	0.14	68.00	77.03	68.00	42.08	0.05	0.55	0.00	0.00	0.00	13.00	13.23	97073.00	0.10	71.80	73.00
11	8	8	15843.00	14059.00	148.55	0	Spot (Block11, Row8, Column8)	3539.78	3115.00	1834.64	0.06	0.52	68.00	71.14	68.00	21.47	0.02	0.30	100.00	100.00	0.00	3047.00	3471.78	2130947.00	161.56	749.37	567.00
12	1	1	18256.00	11961.00	157.60	0	Spot (Block12, Row1, Column1)	1098.68	998.00	550.10	0.04	0.50	74.00	75.45	74.00	13.89	0.01	0.18	100.00	100.00	0.00	924.00	1024.68	750396.00	73.68	297.48	250.50
12	2	1	18551.00	11967.00	171.55	0	Spot (Block12, Row1, Column2)	214.19	206.00	70.85	0.02	0.33	70.00	71.04	70.00	13.47	0.01	0.19	100.00	99.00	0.00	136.00	144.19	174992.00	10.63	100.35	100.00
12	3	1	18861.00	11967.00	201.90	0	Spot (Block12, Row1, Column3)	135.61	119.50	43.23	0.05	0.32	70.00	69.75	70.00	11.03	0.00	0.16	97.00	87.00	0.00	49.50	65.61	156223.00	5.97	83.53	84.00
12	4	1	19153.00	11966.00	176.50	0	Spot (Block12, Row1, Column4)	174.03	184.00	48.87	0.02	0.28	73.00	72.82	73.00	10.64	0.00	0.15	100.00	98.00	0.00	111.00	101.03	151403.00	9.51	94.11	94.00
12	5	1	19452.00	11966.00	179.90	0	Spot (Block12, Row1, Column5)	195.77	175.00	89.61	0.05	0.46	74.00	74.18	74.00	10.79	0.00	0.15	100.00	99.00	0.00	101.00	121.77	177759.00	11.27	97.21	97.50
12	6	1	19750.00	11964.00	157.95	0	Spot (Block12, Row1, Column6)	373.01	353.50	150.59	0.02	0.40	74.00	74.44	74.00	11.84	0.00	0.16	100.00	100.00	0.00	279.50	299.01	255136.00	25.21	146.21	129.00
12	7	1	20050.00	11968.00	151.75	0	Spot (Block12, Row1, Column7)	755.95	659.50	362.83	0.06	0.48	72.00	72.99	72.00	12.24	0.01	0.17	100.00	100.00	0.00	587.50	683.95	477763.00	55.80	213.39	176.00
12	8	1	20359.00	11978.00	189.45	0	Spot (Block12, Row1, Column8)	90.83	91.00	8.29	0.00	0.09	72.00	72.61	72.00	10.06	0.00	0.14	84.00	42.00	0.00	19.00	18.83	91917.00	1.81	77.47	78.00
12	1	2	18252.00	12263.00	147.00	-50	Spot (Block12, Row2, Column1)	74.09	74.00	7.59	0.00	0.10	72.00	73.26	72.00	12.29	0.01	0.17	8.00	0.00	0.00	2.00	2.09	43785.00	0.07	74.81	74.00
12	2	2	18555.00	12271.00	142.55	0	Spot (Block12, Row2, Column2)	198.70	202.00	53.37	0.01	0.27	72.00	71.42	72.00	10.16	0.00	0.14	100.00	99.00	0.00	130.00	126.70	110277.00	12.53	103.41	102.50
12	3	2	18850.00	12242.00	257.90	0	Spot (Block12, Row2, Column3)	84.70	85.00	10.09	0.00	0.12	72.00	71.79	72.00	11.23	0.00	0.16	54.00	14.00	0.00	13.00	12.70	163733.00	1.15	73.51	73.00
12	4	2	19152.00	12266.00	183.20	0	Spot (Block12, Row2, Column4)	167.82	177.00	34.04	0.02	0.20	73.00	74.06	73.00	12.89	0.01	0.17	100.00	99.00	0.00	104.00	94.82	157923.00	7.27	99.17	98.00
12	5	2	19459.00	12266.00	190.50	0	Spot (Block12, Row2, Column5)	646.76	622.00	184.16	0.02	0.28	75.00	76.09	75.00	13.75	0.01	0.18	100.00	100.00	0.00	547.00	571.76	660346.00	41.51	214.14	184.00
12	6	2	19752.00	12266.00	147.00	-50	Spot (Block12, Row2, Column6)	353.17	187.00	479.92	0.28	1.36	75.00	81.15	75.00	33.17	0.03	0.41	99.00	86.00	0.00	112.00	278.17	208726.00	8.20	117.46	111.00
12	7	2	20048.00	12264.00	190.35	0	Spot (Block12, Row2, Column7)	108.89	108.00	14.38	0.00	0.13	73.00	74.22	73.00	13.58	0.01	0.18	94.00	69.00	0.00	35.00	35.89	111393.00	2.55	83.47	84.00
12	8	2	20286.00	12259.00	156.50	0	Spot (Block12, Row2, Column8)	79.05	79.00	8.25	0.00	0.10	72.00	72.81	72.00	12.91	0.00	0.18	24.00	1.00	0.00	7.00	7.05	53203.00	0.48	73.61	73.00
12	1	3	18255.00	12564.00	154.70	0	Spot (Block12, Row3, Column1)	363.97	319.00	157.70	0.06	0.43	73.00	73.50	73.00	10.76	0.00	0.15	100.00	100.00	0.00	246.00	290.97	241315.00	27.00	134.25	118.00
12	2	3	18553.00	12576.00	167.20	0	Spot (Block12, Row3, Column2)	103.32	103.00	10.30	0.00	0.10	74.00	75.07	74.00	12.95	0.01	0.17	95.00	64.00	0.00	29.00	29.32	80490.00	2.18	86.34	86.00
12	3	3	18838.00	12561.00	174.20	0	Spot (Block12, Row3, Column3)	154.44	163.00	37.70	0.02	0.24	72.00	72.81	72.00	13.82	0.00	0.19	99.00	95.00	0.00	91.00	82.44	130812.00	5.91	98.67	98.00
12	4	3	19156.00	12564.00	154.30	0	Spot (Block12, Row3, Column4)	513.54	449.00	231.86	0.06	0.45	72.00	72.47	72.00	12.14	0.00	0.17	100.00	100.00	0.00	377.00	441.54	335852.00	36.33	166.14	160.00
12	5	3	19452.00	12560.00	191.65	0	Spot (Block12, Row3, Column5)	121.42	118.00	22.62	0.01	0.19	75.00	81.69	75.00	34.86	0.04	0.43	65.00	18.00	0.00	43.00	46.42	125795.00	1.14	88.41	88.00
12	6	3	19756.00	12564.00	203.80	0	Spot (Block12, Row3, Column6)	2665.66	2228.50	1626.49	0.08	0.61	79.00	92.76	79.00	47.42	0.07	0.51	100.00	100.00	0.00	2149.50	2586.66	3145481.00	54.26	644.98	670.00
12	7	3	20051.00	12564.00	160.95	0	Spot (Block12, Row3, Column7)	207.40	192.00	69.93	0.03	0.34	75.00	81.39	75.00	33.84	0.04	0.42	97.00	77.00	0.00	117.00	132.40	147878.00	3.72	104.72	104.00
12	8	3	20358.00	12571.00	157.90	0	Spot (Block12, Row3, Column8)	1322.40	1181.00	604.63	0.05	0.46	73.00	74.51	73.00	15.72	0.01	0.21	100.00	100.00	0.00	1108.00	1249.40	908489.00	79.38	329.81	278.50
12	1	4	18252.00	12866.00	154.25	0	Spot (Block12, Row4, Column1)	477.03	393.00	236.54	0.08	0.50	72.00	73.57	72.00	13.71	0.01	0.19	100.00	100.00	0.00	321.00	405.03	311025.00	29.42	152.81	153.50
12	2	4	18548.00	12861.00	176.65	0	Spot (Block12, Row4, Column2)	465.13	462.00	176.15	0.00	0.38	76.00	79.81	76.00	19.15	0.02	0.24	100.00	100.00	0.00	386.00	389.13	406526.00	20.12	170.62	175.00
12	3	4	18852.00	12864.00	150.80	0	Spot (Block12, Row4, Column3)	2129.37	1927.50	1176.54	0.04	0.55	76.00	80.50	76.00	21.45	0.02	0.27	100.00	100.00	0.00	1851.50	2053.37	1328728.00	95.51	458.15	366.50
12	4	4	19114.00	12898.00	210.70	0	Spot (Block12, Row4, Column4)	85.23	85.50	9.06	0.00	0.11	76.00	77.19	76.00	16.21	0.01	0.21	22.00	0.00	0.00	9.50	9.23	107730.00	0.50	76.92	76.00
12	5	4	19462.00	12878.00	110.85	0	Spot (Block12, Row4, Column5)	174.38	115.00	331.73	0.18	1.90	77.00	77.85	77.00	14.63	0.00	0.19	100.00	84.00	0.00	38.00	97.38	56149.00	6.60	100.33	100.00
12	6	4	19756.00	12863.00	190.20	0	Spot (Block12, Row4, Column6)	800.25	783.50	237.66	0.01	0.30	77.00	84.11	77.00	33.70	0.04	0.40	100.00	100.00	0.00	706.50	723.25	821055.00	21.25	253.21	260.00
12	7	4	20053.00	12862.00	174.25	0	Spot (Block12, Row4, Column7)	158.43	171.00	40.46	0.03	0.26	75.00	78.71	75.00	23.56	0.02	0.30	95.00	71.00	0.00	96.00	83.43	133717.00	3.38	97.60	98.00
12	8	4	20355.00	12875.00	180.60	0	Spot (Block12, Row4, Column8)	99.93	100.00	10.50	0.00	0.11	72.00	73.25	72.00	12.25	0.01	0.17	92.00	63.00	0.00	28.00	27.93	91332.00	2.18	81.07	82.50
12	1	5	18257.00	13164.00	153.65	0	Spot (Block12, Row5, Column1)	371.70	321.50	172.98	0.06	0.47	74.00	80.10	74.00	30.25	0.03	0.38	100.00	100.00	0.00	247.50	297.70	239378.00	9.64	135.82	120.00
12	2	5	18556.00	13164.00	156.40	0	Spot (Block12, Row5, Column2)	1515.17	1445.00	615.05	0.02	0.41	80.00	87.22	80.00	26.77	0.04	0.31	100.00	100.00	0.00	1365.00	1435.17	1019709.00	53.35	368.53	289.00
12	3	5	18855.00	13164.00	157.70	0	Spot (Block12, Row5, Column3)	1495.33	1296.00	784.22	0.06	0.52	80.00	84.52	80.00	23.61	0.02	0.28	100.00	100.00	0.00	1216.00	1415.33	1018319.00	59.75	317.58	267.00
12	4	5	19147.00	13168.00	155.95	0	Spot (Block12, Row5, Column4)	246.53	225.50	81.44	0.04	0.33	77.00	79.68	77.00	17.84	0.01	0.22	100.00	98.00	0.00	148.50	169.53	164680.00	9.35	116.47	108.00
12	5	5	19456.00	13166.00	147.75	0	Spot (Block12, Row5, Column5)	2371.82	2157.50	1356.38	0.04	0.57	76.00	77.83	76.00	15.84	0.01	0.20	100.00	100.00	0.00	2081.50	2295.82	1423093.00	144.79	497.72	383.50
12	6	5	19760.00	13163.00	159.95	0	Spot (Block12, Row5, Column6)	157.56	165.50	24.35	0.02	0.15	75.00	80.11	75.00	27.31	0.03	0.34	99.00	81.00	0.00	90.50	82.56	110605.00	2.84	100.85	100.00
12	7	5	20059.00	13164.00	191.05	0	Spot (Block12, Row5, Column7)	1725.82	1544.50	965.28	0.05	0.56	77.00	84.51	77.00	32.64	0.04	0.39	100.00	100.00	0.00	1467.50	1648.82	1774145.00	50.28	430.62	417.00
12	8	5	20355.00	13169.00	163.05	0	Spot (Block12, Row5, Column8)	249.52	217.50	100.34	0.06	0.40	75.00	77.95	75.00	20.93	0.02	0.27	100.00	98.00	0.00	142.50	174.52	184147.00	8.20	109.67	106.00
12	1	6	18253.00	13465.00	202.55	0	Spot (Block12, Row6, Column1)	2206.63	1805.00	1380.18	0.09	0.63	84.00	96.62	84.00	46.50	0.06	0.48	100.00	100.00	0.00	1721.00	2122.63	2566311.00	45.37	544.77	564.00
12	2	6	18551.00	13464.00	199.20	0	Spot (Block12, Row6, Column2)	1002.07	969.50	431.83	0.01	0.43	82.00	92.25	82.00	36.68	0.05	0.40	100.00	100.00	0.00	887.50	920.07	1120311.00	24.81	317.53	303.00
12	3	6	18846.00	13464.00	148.85	0	Spot (Block12, Row6, Column3)	691.78	670.00	302.35	0.01	0.44	78.00	82.48	78.00	22.18	0.02	0.27	100.00	100.00	0.00	592.00	613.78	419217.00	27.47	238.58	177.00
12	4	6	19155.00	13463.00	177.45	0	Spot (Block12, Row6, Column4)	129.98	122.00	30.92	0.03	0.24	76.00	77.23	76.00	13.13	0.01	0.17	94.00	81.00	0.00	46.00	53.98	113863.00	4.02	90.82	90.00
12	5	6	19455.00	13463.00	148.35	0	Spot (Block12, Row6, Column5)	1746.10	1639.00	962.46	0.03	0.55	74.00	76.20	74.00	16.51	0.01	0.22	100.00	100.00	0.00	1565.00	1672.10	1051150.00	101.15	389.42	293.00
12	6	6	19749.00	13471.00	193.35	0	Spot (Block12, Row6, Column6)	92.92	93.00	10.69	0.00	0.11	72.00	75.93	72.00	23.95	0.02	0.32	40.00	0.00	0.00	21.00	20.92	98496.00	0.71	76.59	78.00
12	7	6	20059.00	13464.00	157.85	0	Spot (Block12, Row6, Column7)	306.94	279.00	116.00	0.04	0.38	76.00	79.10	76.00	24.06	0.02	0.30	100.00	99.00	0.00	203.00	230.94	209642.00	9.47	134.85	121.00
12	8	6	20358.00	13471.00	159.70	0	Spot (Block12, Row6, Column8)	318.00	284.50	160.58	0.05	0.50	75.00	76.66	75.00	12.45	0.01	0.16	100.00	100.00	0.00	209.50	243.00	225146.00	19.38	126.15	115.00
12	1	7	18252.00	13766.00	164.50	0	Spot (Block12, Row7, Column1)	644.49	581.00	269.70	0.05	0.42	82.00	88.53	82.00	34.59	0.03	0.39	100.00	100.00	0.00	499.00	562.49	481436.00	16.07	203.36	192.50
12	2	7	18551.00	13765.00	147.00	-50	Spot (Block12, Row7, Column2)	81.39	81.00	9.56	0.00	0.12	80.00	83.63	80.00	20.47	0.02	0.24	2.00	0.00	0.00	1.00	1.39	47939.00	-0.11	78.67	79.00
12	3	7	18851.00	13765.00	147.00	-50	Spot (Block12, Row7, Column3)	71.49	71.00	7.00	0.00	0.10	75.00	75.49	75.00	11.09	0.00	0.15	0.00	0.00	0.00	-4.00	-3.51	42107.00	-0.36	70.86	71.00
12	4	7	19151.00	13766.00	147.00	-50	Spot (Block12, Row7, Column4)	75.31	75.00	11.67	0.00	0.15	74.00	75.12	74.00	14.41	0.01	0.19	14.00	0.00	0.00	1.00	1.31	44208.00	0.01	73.93	72.50
12	5	7	19451.00	13768.00	180.30	0	Spot (Block12, Row7, Column5)	178.23	187.00	34.01	0.02	0.19	75.00	78.24	75.00	22.85	0.02	0.29	99.00	88.00	0.00	112.00	103.23	162368.00	4.38	105.85	103.00
12	6	7	19756.00	13764.00	191.80	0	Spot (Block12, Row7, Column6)	1215.70	1193.00	571.99	0.01	0.47	79.00	94.59	79.00	56.36	0.08	0.60	100.00	100.00	0.00	1114.00	1136.70	1260678.00	19.89	301.81	298.00
12	7	7	20045.00	13768.00	157.15	0	Spot (Block12, Row7, Column7)	438.83	408.00	152.38	0.03	0.35	77.00	82.72	77.00	27.22	0.03	0.33	100.00	100.00	0.00	331.00	361.83	298403.00	13.08	165.48	167.00
12	8	7	20358.00	13759.00	189.55	0	Spot (Block12, Row7, Column8)	1248.21	1265.00	310.57	0.01	0.25	76.00	79.08	76.00	18.07	0.02	0.23	100.00	100.00	0.00	1189.00	1172.21	1264439.00	64.69	346.31	299.00
12	1	8	18239.00	14062.00	204.05	0	Spot (Block12, Row8, Column1)	89.61	90.00	9.51	0.00	0.11	75.00	76.64	75.00	15.59	0.01	0.20	49.00	1.00	0.00	15.00	14.61	106096.00	0.83	77.09	77.00
12	2	8	18561.00	14051.00	216.45	0	Spot (Block12, Row8, Column2)	91.62	92.00	12.76	0.00	0.14	76.00	75.41	76.00	10.24	0.00	0.14	64.00	36.00	0.00	16.00	15.62	122585.00	1.58	79.02	78.00
12	3	8	18847.00	14065.00	185.60	0	Spot (Block12, Row8, Column3)	128.31	120.00	31.37	0.03	0.24	72.00	74.21	72.00	13.96	0.01	0.19	96.00	83.00	0.00	48.00	56.31	124713.00	3.88	88.05	89.00
12	4	8	19152.00	14065.00	153.70	0	Spot (Block12, Row8, Column4)	3612.10	3409.50	1752.22	0.03	0.49	74.00	76.07	74.00	17.97	0.01	0.24	100.00	100.00	0.00	3335.50	3538.10	2333417.00	196.81	784.26	666.00
12	5	8	19451.00	14067.00	147.00	-50	Spot (Block12, Row8, Column5)	73.93	72.00	13.00	0.01	0.18	76.00	84.01	76.00	44.84	0.04	0.53	0.00	0.00	0.00	-4.00	-2.07	43916.00	-0.22	77.35	76.50
12	6	8	19758.00	14063.00	193.45	0	Spot (Block12, Row8, Column6)	3877.66	2838.00	2844.19	0.14	0.73	84.00	102.89	84.00	66.71	0.09	0.65	100.00	100.00	0.00	2754.00	3793.66	4098689.00	56.59	730.85	699.00
12	7	8	20054.00	14065.00	151.35	0	Spot (Block12, Row8, Column7)	251.75	270.50	58.82	0.03	0.23	79.00	88.89	79.00	46.20	0.05	0.52	99.00	90.00	0.00	191.50	172.75	157091.00	3.53	129.29	114.50
12	8	8	20346.00	14068.00	149.15	0	Spot (Block12, Row8, Column8)	3709.21	3331.00	1813.25	0.05	0.49	77.00	81.30	77.00	24.01	0.02	0.30	100.00	100.00	0.00	3254.00	3632.21	2266330.00	151.07	804.06	657.50
13	1	1	4745.00	16446.00	150.00	0	Spot (Block13, Row1, Column1)	1590.54	1434.50	706.02	0.04	0.44	57.00	58.37	57.00	14.23	0.01	0.24	100.00	100.00	0.00	1377.50	1533.54	976589.00	107.67	383.21	271.00
13	2	1	5044.00	16449.00	157.00	0	Spot (Block13, Row1, Column2)	202.46	200.00	61.01	0.01	0.30	53.00	53.41	53.00	11.30	0.00	0.21	100.00	100.00	0.00	147.00	149.46	136663.00	13.19	95.02	95.00
13	3	1	5388.00	16442.00	131.70	0	Spot (Block13, Row1, Column3)	71.35	72.00	11.02	0.00	0.15	51.00	51.83	51.00	10.05	0.01	0.19	80.00	51.00	0.00	21.00	20.35	33107.00	1.94	58.47	59.50
13	4	1	5638.00	16449.00	156.65	0	Spot (Block13, Row1, Column4)	183.92	191.00	47.82	0.02	0.26	52.00	52.24	52.00	10.25	0.00	0.20	100.00	100.00	0.00	139.00	131.92	123963.00	12.85	89.75	90.00
13	5	1	5950.00	16448.00	175.85	0	Spot (Block13, Row1, Column5)	105.58	106.00	15.71	0.00	0.15	53.00	52.90	53.00	10.66	0.00	0.20	99.00	97.00	0.00	53.00	52.58	91225.00	4.94	70.42	70.50
13	6	1	6242.00	16446.00	161.80	0	Spot (Block13, Row1, Column6)	148.97	145.00	45.21	0.01	0.30	51.00	50.97	51.00	10.24	0.00	0.20	99.00	99.00	0.00	94.00	97.97	107109.00	9.57	80.71	84.00
13	7	1	6538.00	16451.00	156.75	0	Spot (Block13, Row1, Column7)	233.31	224.00	76.89	0.02	0.33	51.00	51.54	51.00	10.85	0.00	0.21	100.00	100.00	0.00	173.00	182.31	157952.00	16.75	89.41	89.00
13	8	1	6843.00	16461.00	199.35	0	Spot (Block13, Row1, Column8)	76.31	77.00	13.83	0.00	0.18	53.00	53.15	53.00	10.66	0.00	0.20	82.00	57.00	0.00	24.00	23.31	86082.00	2.17	58.92	60.00
13	1	2	4746.00	16748.00	147.00	-50	Spot (Block13, Row2, Column1)	49.38	50.00	11.70	0.01	0.24	56.00	55.92	56.00	12.18	0.00	0.22	1.00	0.00	0.00	-6.00	-6.62	29183.00	-0.54	48.92	48.00
13	2	2	5053.00	16762.00	123.40	0	Spot (Block13, Row2, Column2)	76.66	76.00	7.42	0.00	0.10	52.00	51.90	52.00	9.72	0.00	0.19	99.00	76.00	0.00	24.00	24.66	30511.00	2.55	67.25	67.50
13	3	2	5346.00	16749.00	147.00	-50	Spot (Block13, Row2, Column3)	63.57	64.00	9.80	0.00	0.15	51.00	51.22	51.00	9.88	0.00	0.19	60.00	27.00	0.00	13.00	12.57	37318.00	1.25	52.81	53.00
13	4	2	5631.00	16744.00	173.65	0	Spot (Block13, Row2, Column4)	65.91	67.00	10.23	0.01	0.16	51.00	52.35	51.00	10.86	0.01	0.21	70.00	27.00	0.00	16.00	14.91	55630.00	1.25	56.46	57.00
13	5	2	5944.00	16751.00	174.50	0	Spot (Block13, Row2, Column5)	466.73	479.00	152.11	0.01	0.33	53.00	53.68	53.00	11.28	0.01	0.21	100.00	100.00	0.00	426.00	413.73	399054.00	36.63	146.88	117.00
13	6	2	6246.00	16751.00	147.00	-50	Spot (Block13, Row2, Column6)	48.30	48.00	10.18	0.00	0.21	53.00	55.26	53.00	17.63	0.02	0.32	0.00	0.00	0.00	-5.00	-4.70	28350.00	-0.40	53.05	54.00
13	7	2	6546.00	16751.00	147.00	-50	Spot (Block13, Row2, Column7)	59.31	60.00	10.09	0.00	0.17	52.00	52.32	52.00	11.06	0.00	0.21	35.00	6.00	0.00	8.00	7.31	34936.00	0.63	59.68	60.00
13	8	2	6846.00	16752.00	147.00	-50	Spot (Block13, Row2, Column8)	57.18	57.00	10.26	0.00	0.18	52.00	54.44	52.00	17.16	0.02	0.32	12.00	0.00	0.00	5.00	5.18	33965.00	0.16	57.60	57.00
13	1	3	4743.00	17053.00	167.50	0	Spot (Block13, Row3, Column1)	112.59	109.00	21.14	0.01	0.19	53.00	52.56	53.00	10.19	0.00	0.19	99.00	99.00	0.00	56.00	59.59	88383.00	5.89	78.32	80.00
13	2	3	5049.00	17071.00	178.95	0	Spot (Block13, Row3, Column2)	67.38	68.00	8.58	0.00	0.13	54.00	53.93	54.00	10.64	0.00	0.20	63.00	19.00	0.00	14.00	13.38	60437.00	1.26	58.79	59.00
13	3	3	5342.00	17046.00	157.90	0	Spot (Block13, Row3, Column3)	161.35	130.00	172.28	0.09	1.07	56.00	55.09	56.00	10.69	0.01	0.19	99.00	98.00	0.00	74.00	105.35	111975.00	9.94	82.01	83.50
13	4	3	5646.00	17051.00	164.95	0	Spot (Block13, Row3, Column4)	199.17	198.00	64.83	0.00	0.33	55.00	54.79	55.00	10.61	0.00	0.19	100.00	100.00	0.00	143.00	144.17	150574.00	13.61	91.32	92.00
13	5	3	5953.00	17061.00	171.45	0	Spot (Block13, Row3, Column5)	85.10	86.00	14.53	0.00	0.17	55.50	58.24	55.50	20.03	0.02	0.34	73.00	23.00	0.00	30.50	29.60	69438.00	1.34	64.74	65.00
13	6	3	6244.00	17049.00	218.05	0	Spot (Block13, Row3, Column6)	780.91	547.00	525.52	0.15	0.67	57.00	62.20	57.00	25.28	0.04	0.41	100.00	100.00	0.00	490.00	723.91	1061250.00	28.43	237.61	215.00
13	7	3	6532.00	17045.00	230.40	0	Spot (Block13, Row3, Column7)	75.48	74.00	14.05	0.01	0.19	54.00	56.62	54.00	20.46	0.02	0.36	49.00	11.00	0.00	20.00	21.48	115024.00	0.92	63.45	64.00
13	8	3	6845.00	17060.00	156.30	0	Spot (Block13, Row3, Column8)	1283.89	1183.00	628.81	0.04	0.49	53.00	54.83	53.00	19.05	0.01	0.35	100.00	100.00	0.00	1130.00	1230.89	861490.00	64.50	305.90	256.00
13	1	4	4743.00	17350.00	156.00	0	Spot (Block13, Row4, Column1)	201.73	199.00	60.05	0.01	0.30	54.00	54.13	54.00	12.37	0.00	0.23	100.00	100.00	0.00	145.00	147.73	135160.00	11.93	87.86	88.00
13	2	4	5041.00	17350.00	183.65	0	Spot (Block13, Row4, Column2)	228.45	251.00	81.62	0.04	0.36	54.00	55.71	54.00	15.05	0.01	0.27	100.00	100.00	0.00	197.00	174.45	217258.00	11.48	95.30	95.00
13	3	4	5342.00	17349.00	140.05	0	Spot (Block13, Row4, Column3)	748.67	753.00	278.65	0.00	0.37	56.00	57.47	56.00	13.36	0.01	0.23	100.00	100.00	0.00	697.00	692.67	397542.00	51.73	229.72	166.00
13	4	4	5646.00	17350.00	147.00	-50	Spot (Block13, Row4, Column4)	49.82	49.00	6.97	0.01	0.14	57.00	56.45	57.00	10.50	0.00	0.19	2.00	0.00	0.00	-8.00	-7.18	29297.00	-0.63	51.97	52.00
13	5	4	5961.00	17349.00	193.55	0	Spot (Block13, Row4, Column5)	73.99	74.00	10.35	0.00	0.14	56.00	56.94	56.00	14.18	0.01	0.25	60.00	16.00	0.00	18.00	17.99	78576.00	1.20	65.35	65.00
13	6	4	6247.00	17349.00	173.80	0	Spot (Block13, Row4, Column6)	576.86	568.00	190.70	0.01	0.33	55.00	58.42	55.00	19.76	0.03	0.34	100.00	100.00	0.00	513.00	521.86	486294.00	26.23	168.60	162.00
13	7	4	6529.00	17346.00	182.05	0	Spot (Block13, Row4, Column7)	80.41	81.00	13.29	0.00	0.17	55.00	57.54	55.00	16.74	0.02	0.29	74.00	30.00	0.00	26.00	25.41	74780.00	1.37	63.12	66.00
13	8	4	6830.00	17373.00	184.10	0	Spot (Block13, Row4, Column8)	69.99	71.00	13.10	0.01	0.19	54.00	54.47	54.00	13.25	0.00	0.24	63.00	19.00	0.00	17.00	15.99	66772.00	1.17	59.54	60.00
13	1	5	4746.00	17652.00	138.10	0	Spot (Block13, Row5, Column1)	403.15	397.00	119.07	0.01	0.30	58.00	61.00	58.00	19.83	0.02	0.33	100.00	100.00	0.00	339.00	345.15	208430.00	17.25	149.58	143.00
13	2	5	5045.00	17649.00	150.15	0	Spot (Block13, Row5, Column2)	1691.92	1609.00	659.14	0.02	0.39	57.00	60.97	57.00	20.25	0.03	0.33	100.00	100.00	0.00	1552.00	1634.92	1038840.00	80.53	389.25	335.00
13	3	5	5347.00	17649.00	151.55	0	Spot (Block13, Row5, Column3)	779.08	746.00	378.71	0.02	0.49	56.00	58.60	56.00	17.83	0.02	0.30	100.00	100.00	0.00	690.00	723.08	492378.00	40.41	180.70	178.00
13	4	5	5646.00	17647.00	175.40	0	Spot (Block13, Row5, Column4)	112.35	112.00	20.66	0.00	0.18	55.00	55.69	55.00	12.89	0.01	0.23	99.00	94.00	0.00	57.00	57.35	96508.00	4.40	73.08	74.00
13	5	5	5948.00	17656.00	138.00	0	Spot (Block13, Row5, Column5)	779.46	740.00	299.03	0.02	0.38	54.00	54.95	54.00	11.84	0.01	0.22	100.00	100.00	0.00	686.00	725.46	399862.00	61.22	230.29	166.00
13	6	5	6246.00	17651.00	147.00	-50	Spot (Block13, Row5, Column6)	55.63	57.00	10.44	0.01	0.19	54.00	56.29	54.00	16.42	0.02	0.29	6.00	0.00	0.00	3.00	1.63	32824.00	-0.04	52.40	52.50
13	7	5	6546.00	17650.00	202.15	0	Spot (Block13, Row5, Column7)	535.84	475.00	291.07	0.05	0.54	55.00	58.85	55.00	18.86	0.03	0.32	100.00	100.00	0.00	420.00	480.84	621576.00	25.29	179.93	183.00
13	8	5	6846.00	17652.00	175.10	0	Spot (Block13, Row5, Column8)	114.69	106.00	28.35	0.03	0.25	55.00	56.12	55.00	14.07	0.01	0.25	99.00	91.00	0.00	51.00	59.69	98172.00	4.16	71.66	74.00
13	1	6	4744.00	17952.00	219.75	0	Spot (Block13, Row6, Column1)	624.08	388.50	433.29	0.21	0.69	62.00	67.36	62.00	23.70	0.04	0.35	100.00	100.00	0.00	326.50	562.08	862484.00	23.49	211.04	205.00
13	2	6	5046.00	17949.00	225.05	0	Spot (Block13, Row6, Column2)	346.01	307.00	135.98	0.05	0.39	59.00	63.88	59.00	23.70	0.03	0.37	100.00	100.00	0.00	248.00	287.01	503791.00	11.91	143.75	131.50
13	3	6	5342.00	17948.00	148.70	0	Spot (Block13, Row6, Column3)	277.83	280.00	95.43	0.00	0.34	54.00	55.97	54.00	15.49	0.02	0.28	100.00	100.00	0.00	226.00	223.83	168641.00	14.32	102.99	96.50
13	4	6	5644.00	17940.00	176.25	0	Spot (Block13, Row6, Column4)	83.69	83.00	13.46	0.00	0.16	52.00	52.87	52.00	11.04	0.01	0.21	94.00	70.00	0.00	31.00	31.69	72974.00	2.79	63.73	64.00
13	5	6	5944.00	17950.00	141.40	0	Spot (Block13, Row6, Column5)	497.10	480.00	201.30	0.02	0.40	54.00	54.59	54.00	11.79	0.00	0.22	100.00	100.00	0.00	426.00	443.10	272906.00	37.53	133.74	106.00
13	6	6	6245.00	17952.00	147.00	-50	Spot (Block13, Row6, Column6)	58.51	59.00	7.84	0.00	0.13	55.00	56.09	55.00	12.98	0.01	0.23	12.00	0.00	0.00	4.00	3.51	34460.00	0.19	59.44	60.00
13	7	6	6547.00	17948.00	187.40	0	Spot (Block13, Row6, Column7)	121.71	114.00	34.26	0.03	0.28	56.00	56.50	56.00	14.42	0.00	0.26	97.00	88.00	0.00	58.00	65.71	120373.00	4.52	71.34	72.00
13	8	6	6850.00	17947.00	184.55	0	Spot (Block13, Row6, Column8)	102.14	99.00	21.24	0.01	0.21	56.00	55.50	56.00	12.27	0.00	0.22	98.00	85.00	0.00	43.00	46.14	97954.00	3.80	69.04	69.00
13	1	7	4743.00	18246.00	160.10	0	Spot (Block13, Row7, Column1)	328.49	304.00	133.95	0.03	0.41	59.00	61.58	59.00	16.84	0.02	0.27	100.00	100.00	0.00	245.00	269.49	233882.00	15.85	119.76	114.00
13	2	7	5045.00	18250.00	147.00	-50	Spot (Block13, Row7, Column2)	63.16	63.00	11.44	0.00	0.18	55.00	56.65	55.00	13.02	0.01	0.23	32.00	5.00	0.00	8.00	8.16	37452.00	0.50	58.71	55.00
13	3	7	5345.00	18250.00	147.00	-50	Spot (Block13, Row7, Column3)	57.40	60.00	9.51	0.02	0.17	53.00	53.20	53.00	9.80	0.00	0.18	36.00	1.00	0.00	7.00	4.40	33866.00	0.43	58.21	59.00
13	4	7	5645.00	18251.00	147.00	-50	Spot (Block13, Row7, Column4)	57.14	57.00	5.61	0.00	0.10	53.00	53.56	53.00	14.18	0.00	0.26	4.00	0.00	0.00	4.00	4.14	33655.00	0.25	52.93	53.00
13	5	7	5954.00	18233.00	187.70	0	Spot (Block13, Row7, Column5)	67.39	68.00	9.80	0.00	0.15	56.00	56.90	56.00	13.29	0.01	0.23	44.00	4.00	0.00	12.00	11.39	66917.00	0.79	57.45	57.00
13	6	7	6241.00	18251.00	212.00	0	Spot (Block13, Row7, Column6)	401.08	386.00	176.14	0.02	0.44	58.00	64.34	58.00	29.70	0.05	0.46	100.00	100.00	0.00	328.00	343.08	514590.00	11.34	154.20	164.50
13	7	7	6536.00	18249.00	160.95	0	Spot (Block13, Row7, Column7)	148.12	147.00	37.01	0.00	0.25	56.00	57.19	56.00	16.24	0.01	0.28	100.00	98.00	0.00	91.00	92.12	105758.00	5.60	84.84	88.00
13	8	7	6845.00	18247.00	176.45	0	Spot (Block13, Row7, Column8)	787.58	787.00	198.04	0.00	0.25	57.00	58.28	57.00	17.37	0.01	0.30	100.00	100.00	0.00	730.00	730.58	683623.00	41.98	250.09	196.50
13	1	8	4744.00	18549.00	147.00	-50	Spot (Block13, Row8, Column1)	63.70	64.00	7.23	0.00	0.11	57.00	56.74	57.00	11.06	0.00	0.19	26.00	0.00	0.00	7.00	6.70	37777.00	0.63	59.89	60.50
13	2	8	5043.00	18591.00	216.25	0	Spot (Block13, Row8, Column2)	64.23	64.00	7.87	0.00	0.12	55.00	54.27	55.00	9.41	0.01	0.17	48.00	12.00	0.00	9.00	9.23	85874.00	1.06	57.33	58.00
13	3	8	5337.00	18550.00	166.05	0	Spot (Block13, Row8, Column3)	75.19	76.00	9.09	0.00	0.12	56.00	56.69	56.00	13.82	0.01	0.24	79.00	16.00	0.00	20.00	19.19	57443.00	1.34	63.28	63.00
13	4	8	5641.00	18552.00	144.95	0	Spot (Block13, Row8, Column4)	3689.61	3738.00	1549.04	0.01	0.42	58.00	58.67	58.00	17.59	0.00	0.30	100.00	100.00	0.00	3680.00	3631.61	2099386.00	206.47	790.39	606.00
13	5	8	5945.00	18551.00	147.00	-50	Spot (Block13, Row8, Column5)	56.86	58.00	7.80	0.01	0.14	58.00	61.91	58.00	27.66	0.03	0.45	0.00	0.00	0.00	0.00	-1.14	33431.00	-0.18	57.61	60.00
13	6	8	6242.00	18551.00	192.45	0	Spot (Block13, Row8, Column6)	1260.87	913.00	964.92	0.14	0.77	61.00	69.65	61.00	36.46	0.06	0.52	100.00	100.00	0.00	852.00	1199.87	1315084.00	32.67	290.01	292.00
13	7	8	6555.00	18558.00	158.25	0	Spot (Block13, Row8, Column7)	114.67	114.00	22.30	0.00	0.19	60.00	63.52	60.00	26.69	0.02	0.42	91.00	51.00	0.00	54.00	54.67	79125.00	1.92	84.03	84.00
13	8	8	6838.00	18550.00	142.30	0	Spot (Block13, Row8, Column8)	4807.30	4333.00	2459.38	0.05	0.51	57.00	61.14	57.00	22.03	0.03	0.36	100.00	100.00	0.00	4276.00	4750.30	2639206.00	215.41	979.48	749.00
14	1	1	9247.00	16455.00	153.40	0	Spot (Block14, Row1, Column1)	1427.92	1268.00	711.10	0.05	0.50	83.00	86.45	83.00	22.40	0.02	0.26	100.00	100.00	0.00	1185.00	1344.92	918150.00	59.90	353.37	269.00
14	2	1	9547.00	16456.00	147.50	0	Spot (Block14, Row1, Column2)	4107.39	3720.50	2144.75	0.04	0.52	85.00	92.37	85.00	30.78	0.04	0.33	100.00	100.00	0.00	3635.50	4022.39	2456219.00	130.44	771.19	672.00
14	3	1	9849.00	16456.00	146.85	0	Spot (Block14, Row1, Column3)	1448.07	1296.50	856.97	0.05	0.59	84.00	87.94	84.00	23.96	0.02	0.27	100.00	100.00	0.00	1212.50	1364.07	851463.00	56.78	327.03	273.00
14	4	1	10141.00	16452.00	146.60	0	Spot (Block14, Row1, Column4)	2914.45	2623.50	1586.24	0.05	0.54	85.00	91.10	85.00	31.13	0.03	0.34	100.00	100.00	0.00	2538.50	2829.45	1713694.00	90.70	656.71	457.00
14	5	1	10446.00	16455.00	147.75	0	Spot (Block14, Row1, Column5)	3053.20	2542.00	2211.41	0.08	0.72	86.00	89.24	86.00	21.60	0.02	0.24	100.00	100.00	0.00	2456.00	2967.20	1819706.00	137.22	537.21	433.00
14	6	1	10745.00	16451.00	145.95	0	Spot (Block14, Row1, Column6)	3333.20	2951.00	1735.44	0.05	0.52	85.00	90.27	85.00	31.79	0.03	0.35	100.00	100.00	0.00	2866.00	3248.20	1926592.00	102.03	819.97	537.00
14	7	1	11038.00	16455.00	147.25	0	Spot (Block14, Row1, Column7)	11117.70	10888.00	5896.12	0.01	0.53	81.00	86.89	81.00	37.98	0.03	0.44	100.00	100.00	0.00	10807.00	11036.70	6559440.00	290.42	2121.70	1605.50
14	8	1	11353.00	16454.00	187.45	0	Spot (Block14, Row1, Column8)	117.39	117.00	15.37	0.00	0.13	81.00	83.03	81.00	24.07	0.01	0.29	76.00	22.00	0.00	36.00	36.39	116101.00	1.43	94.46	94.00
14	1	2	9246.00	16754.00	147.00	-50	Spot (Block14, Row2, Column1)	85.03	85.00	7.99	0.00	0.09	81.00	85.75	81.00	27.21	0.02	0.32	0.00	0.00	0.00	4.00	4.03	50081.00	-0.03	80.56	81.00
14	2	2	9545.00	16758.00	130.10	0	Spot (Block14, Row2, Column2)	2709.84	2644.00	981.61	0.01	0.36	83.00	90.78	83.00	33.19	0.04	0.37	100.00	100.00	0.00	2561.00	2626.84	1227557.00	78.91	601.14	515.50
14	3	2	9848.00	16752.00	168.25	0	Spot (Block14, Row2, Column3)	189.88	188.00	58.28	0.00	0.31	85.00	91.69	85.00	32.23	0.03	0.35	90.00	73.00	0.00	103.00	104.88	149815.00	3.05	105.77	105.00
14	4	2	10148.00	16756.00	180.65	0	Spot (Block14, Row2, Column4)	1488.72	1481.00	708.38	0.00	0.48	88.00	98.14	88.00	39.79	0.05	0.41	100.00	100.00	0.00	1393.00	1400.72	1362177.00	34.94	352.68	349.50
14	5	2	10454.00	16758.00	186.35	0	Spot (Block14, Row2, Column5)	531.73	508.00	166.72	0.02	0.31	86.00	92.34	86.00	29.83	0.03	0.32	100.00	100.00	0.00	422.00	445.73	519500.00	14.73	199.73	184.50
14	6	2	10741.00	16755.00	152.45	0	Spot (Block14, Row2, Column6)	960.63	874.00	520.02	0.04	0.54	86.00	95.34	86.00	40.37	0.04	0.42	100.00	100.00	0.00	788.00	874.63	613844.00	21.43	255.63	201.00
14	7	2	11045.00	16760.00	151.70	0	Spot (Block14, Row2, Column7)	952.19	915.00	493.56	0.02	0.52	85.00	89.27	85.00	32.13	0.02	0.36	100.00	100.00	0.00	830.00	867.19	600833.00	26.86	245.14	208.50
14	8	2	11346.00	16758.00	147.00	-50	Spot (Block14, Row2, Column8)	89.38	89.00	9.82	0.00	0.11	80.00	81.81	80.00	16.72	0.01	0.20	26.00	0.00	0.00	9.00	9.38	52732.00	0.45	82.58	82.00
14	1	3	9247.00	17057.00	146.30	0	Spot (Block14, Row3, Column1)	4160.06	3726.50	2395.94	0.05	0.58	81.00	83.83	81.00	18.44	0.01	0.22	100.00	100.00	0.00	3645.50	4079.06	2429474.00	221.02	807.99	580.00
14	2	3	9551.00	17060.00	159.00	0	Spot (Block14, Row3, Column2)	227.56	220.00	57.15	0.01	0.25	82.00	87.18	82.00	25.81	0.03	0.30	98.00	94.00	0.00	138.00	145.56	158606.00	5.44	117.52	114.00
14	3	3	9846.00	17054.00	149.10	0	Spot (Block14, Row3, Column3)	606.52	483.50	426.53	0.10	0.70	82.00	86.04	82.00	28.68	0.02	0.33	100.00	100.00	0.00	401.50	524.52	367549.00	18.15	191.99	171.50
14	4	3	10144.00	17054.00	147.95	0	Spot (Block14, Row3, Column4)	4571.52	4140.00	2400.86	0.04	0.53	83.00	89.84	83.00	31.17	0.03	0.35	100.00	100.00	0.00	4057.00	4488.52	2720054.00	143.80	873.47	709.00
14	5	3	10438.00	17055.00	151.70	0	Spot (Block14, Row3, Column5)	416.34	295.00	610.11	0.15	1.47	84.00	90.94	84.00	36.42	0.03	0.40	97.00	94.00	0.00	211.00	332.34	262296.00	8.94	148.74	116.50
14	6	3	10746.00	17054.00	206.75	0	Spot (Block14, Row3, Column6)	2757.11	2242.50	1790.53	0.09	0.65	91.00	104.27	91.00	52.18	0.06	0.50	100.00	100.00	0.00	2151.50	2666.11	3352646.00	50.84	694.97	692.50
14	7	3	11049.00	17059.00	144.90	0	Spot (Block14, Row3, Column7)	2899.69	2649.00	1758.84	0.04	0.61	88.00	96.65	88.00	37.89	0.04	0.39	100.00	100.00	0.00	2561.00	2811.69	1661522.00	73.98	584.68	469.00
14	8	3	11346.00	17070.00	152.10	0	Spot (Block14, Row3, Column8)	835.94	783.00	402.31	0.03	0.48	84.00	85.94	84.00	18.34	0.01	0.21	100.00	100.00	0.00	699.00	751.94	531660.00	40.90	275.36	218.00
14	1	4	9247.00	17358.00	142.55	0	Spot (Block14, Row4, Column1)	4523.45	4137.50	2437.35	0.04	0.54	82.00	87.69	82.00	26.39	0.03	0.30	100.00	100.00	0.00	4055.50	4441.45	2478848.00	168.12	1012.10	818.00
14	2	4	9546.00	17355.00	175.65	0	Spot (Block14, Row4, Column2)	441.63	422.00	189.56	0.02	0.43	83.00	88.89	83.00	38.06	0.03	0.43	100.00	99.00	0.00	339.00	358.63	380241.00	9.27	172.67	179.00
14	3	4	9847.00	17354.00	143.90	0	Spot (Block14, Row4, Column3)	19243.96	18087.00	9186.38	0.03	0.48	84.00	90.98	84.00	47.54	0.03	0.52	100.00	100.00	0.00	18003.00	19159.96	10815103.00	402.86	3435.05	2588.50
14	4	4	10142.00	17355.00	166.75	0	Spot (Block14, Row4, Column4)	195.24	199.00	53.86	0.01	0.28	82.00	86.72	82.00	34.06	0.02	0.39	90.00	73.00	0.00	117.00	113.24	150722.00	3.19	109.04	107.00
14	5	4	10434.00	17356.00	145.90	0	Spot (Block14, Row4, Column5)	242.43	202.00	135.19	0.08	0.56	83.00	85.92	83.00	33.19	0.01	0.39	99.00	97.00	0.00	119.00	159.43	140611.00	4.72	123.79	120.00
14	6	4	10744.00	17358.00	189.45	0	Spot (Block14, Row4, Column6)	621.95	612.00	181.75	0.01	0.29	84.00	90.33	84.00	35.82	0.03	0.40	100.00	100.00	0.00	528.00	537.95	628793.00	14.84	201.72	179.50
14	7	4	11042.00	17360.00	148.20	0	Spot (Block14, Row4, Column7)	1170.94	883.00	872.13	0.12	0.74	87.00	95.37	87.00	43.72	0.04	0.46	100.00	100.00	0.00	796.00	1083.94	700224.00	24.60	270.55	243.00
14	8	4	11339.00	17366.00	150.30	0	Spot (Block14, Row4, Column8)	508.95	479.00	231.05	0.03	0.45	84.00	85.44	84.00	16.72	0.01	0.20	100.00	100.00	0.00	395.00	424.95	313515.00	25.32	186.79	174.00
14	1	5	9246.00	17654.00	142.55	0	Spot (Block14, Row5, Column1)	6178.46	5580.00	3266.29	0.04	0.53	87.00	96.92	87.00	40.79	0.05	0.42	100.00	100.00	0.00	5493.00	6091.46	3416691.00	149.11	1152.14	885.00
14	2	5	9544.00	17659.00	153.20	0	Spot (Block14, Row5, Column2)	939.44	928.00	371.47	0.01	0.40	87.00	95.13	87.00	34.13	0.04	0.36	100.00	100.00	0.00	841.00	852.44	609695.00	24.74	251.12	213.50
14	3	5	9850.00	17658.00	154.65	0	Spot (Block14, Row5, Column3)	1432.95	1266.50	753.41	0.05	0.53	86.00	93.81	86.00	36.77	0.04	0.39	100.00	100.00	0.00	1180.50	1346.95	940016.00	36.42	316.49	292.00
14	4	5	10146.00	17658.00	143.60	0	Spot (Block14, Row5, Column4)	2812.33	2534.00	1831.34	0.05	0.65	83.00	89.91	83.00	46.14	0.03	0.51	100.00	100.00	0.00	2451.00	2729.33	1572095.00	59.00	596.22	402.00
14	5	5	10446.00	17662.00	143.05	0	Spot (Block14, Row5, Column5)	20362.60	19627.00	10086.17	0.02	0.50	85.00	96.34	85.00	60.94	0.05	0.63	100.00	100.00	0.00	19542.00	20277.60	11219793.00	332.58	3901.26	2943.00
14	6	5	10748.00	17655.00	150.80	0	Spot (Block14, Row5, Column6)	1143.67	972.00	570.71	0.07	0.50	88.00	100.18	88.00	54.51	0.06	0.54	100.00	100.00	0.00	884.00	1055.67	714795.00	19.14	276.54	263.00
14	7	5	11049.00	17656.00	186.70	0	Spot (Block14, Row5, Column7)	3177.54	2933.00	1855.22	0.03	0.58	93.00	108.93	93.00	64.23	0.07	0.59	100.00	100.00	0.00	2840.00	3084.54	3117170.00	47.78	691.79	668.00
14	8	5	11346.00	17657.00	146.85	0	Spot (Block14, Row5, Column8)	3378.35	2803.50	2499.68	0.08	0.74	85.00	94.13	85.00	42.27	0.04	0.45	100.00	100.00	0.00	2718.50	3293.35	1986468.00	77.70	615.99	467.50
14	1	6	9247.00	17954.00	203.10	0	Spot (Block14, Row6, Column1)	2436.23	1869.00	1663.43	0.12	0.68	91.00	110.01	91.00	60.09	0.08	0.55	100.00	100.00	0.00	1778.00	2345.23	2847953.00	38.71	613.33	615.00
14	2	6	9546.00	17956.00	205.95	0	Spot (Block14, Row6, Column2)	1684.79	1553.50	880.45	0.04	0.52	92.00	109.18	92.00	56.13	0.07	0.51	100.00	100.00	0.00	1461.50	1592.79	2028486.00	28.07	453.55	465.00
14	3	6	9839.00	17957.00	143.80	0	Spot (Block14, Row6, Column3)	7798.17	7465.50	4255.83	0.02	0.55	88.00	95.40	88.00	35.43	0.04	0.37	100.00	100.00	0.00	7377.50	7710.17	4366974.00	217.39	1542.33	1236.50
14	4	6	10144.00	17956.00	147.75	0	Spot (Block14, Row6, Column4)	633.54	538.00	332.13	0.07	0.52	85.00	90.36	85.00	41.55	0.03	0.46	100.00	100.00	0.00	453.00	548.54	378226.00	13.07	215.50	181.00
14	5	6	10448.00	17959.00	143.70	0	Spot (Block14, Row6, Column5)	21917.56	21465.00	10588.83	0.01	0.48	89.00	102.15	89.00	64.13	0.06	0.63	100.00	100.00	0.00	21376.00	21828.56	12339586.00	340.19	3685.19	2651.00
14	6	6	10748.00	17959.00	153.05	0	Spot (Block14, Row6, Column6)	310.73	290.00	115.84	0.03	0.37	91.00	100.45	91.00	47.29	0.04	0.47	99.00	83.00	0.00	199.00	219.73	200421.00	4.45	144.27	133.00
14	7	6	11045.00	17956.00	147.50	0	Spot (Block14, Row6, Column7)	5506.26	4903.50	3307.71	0.05	0.60	90.00	100.59	90.00	51.37	0.05	0.51	100.00	100.00	0.00	4813.50	5416.26	3259704.00	105.23	1021.09	791.50
14	8	6	11350.00	17964.00	147.80	0	Spot (Block14, Row6, Column8)	6152.78	5234.50	3996.88	0.07	0.65	85.00	89.33	85.00	23.49	0.02	0.26	100.00	100.00	0.00	5149.50	6067.78	3667058.00	258.10	1316.75	825.00
14	1	7	9244.00	18254.00	162.30	0	Spot (Block14, Row7, Column1)	585.80	509.00	249.97	0.06	0.43	84.00	92.22	84.00	38.13	0.04	0.41	100.00	100.00	0.00	425.00	501.80	429393.00	12.95	197.02	193.00
14	2	7	9547.00	18254.00	157.80	0	Spot (Block14, Row7, Column2)	202.10	190.00	59.68	0.03	0.30	86.00	91.66	86.00	32.76	0.03	0.36	97.00	77.00	0.00	104.00	116.10	139042.00	3.37	119.44	116.00
14	3	7	9867.00	18250.00	108.60	0	Spot (Block14, Row7, Column3)	105.58	106.00	9.46	0.00	0.09	82.00	84.92	82.00	20.26	0.02	0.24	63.00	2.00	0.00	24.00	23.58	32519.00	1.02	98.18	97.00
14	4	7	10150.00	18265.00	166.00	0	Spot (Block14, Row7, Column4)	159.27	170.00	31.73	0.03	0.20	85.00	88.68	85.00	26.28	0.02	0.30	92.00	66.00	0.00	85.00	74.27	121679.00	2.69	109.35	109.00
14	5	7	10444.00	18258.00	185.40	0	Spot (Block14, Row7, Column5)	1298.30	1241.00	684.77	0.02	0.53	91.00	105.92	91.00	57.64	0.07	0.54	100.00	100.00	0.00	1150.00	1207.30	1259351.00	20.69	337.88	320.00
14	6	7	10740.00	18256.00	194.40	0	Spot (Block14, Row7, Column6)	2141.84	2129.00	1086.72	0.00	0.51	96.00	120.58	96.00	77.78	0.10	0.65	100.00	100.00	0.00	2033.00	2045.84	2289624.00	25.99	513.33	489.00
14	7	7	11042.00	18258.00	148.45	0	Spot (Block14, Row7, Column7)	4951.64	4762.00	2454.07	0.02	0.50	90.00	98.68	90.00	42.06	0.04	0.43	100.00	100.00	0.00	4672.00	4861.64	2985836.00	115.37	1162.33	808.00
14	8	7	11345.00	18255.00	186.05	0	Spot (Block14, Row7, Column8)	1097.51	1102.00	357.33	0.00	0.33	86.00	89.41	86.00	23.27	0.02	0.26	100.00	100.00	0.00	1016.00	1011.51	1070071.00	43.31	325.99	281.00
14	1	8	9246.00	18564.00	174.90	0	Spot (Block14, Row8, Column1)	120.79	119.00	19.89	0.01	0.16	82.00	83.33	82.00	14.47	0.01	0.17	91.00	68.00	0.00	37.00	38.79	103398.00	2.59	98.46	97.00
14	2	8	9550.00	18555.00	147.90	0	Spot (Block14, Row8, Column2)	660.91	620.00	313.11	0.03	0.47	82.00	83.58	82.00	16.44	0.01	0.20	100.00	100.00	0.00	538.00	578.91	394563.00	35.13	200.63	181.00
14	3	8	9842.00	18553.00	147.90	0	Spot (Block14, Row8, Column3)	1134.29	849.00	833.23	0.13	0.73	81.00	83.79	81.00	18.03	0.01	0.22	100.00	100.00	0.00	768.00	1053.29	682845.00	58.28	243.71	199.00
14	4	8	10146.00	18555.00	148.65	0	Spot (Block14, Row8, Column4)	2454.09	2342.00	1156.95	0.02	0.47	86.00	87.25	86.00	16.95	0.01	0.19	100.00	100.00	0.00	2256.00	2368.09	1479819.00	139.62	599.26	552.00
14	5	8	10435.00	18558.00	163.70	0	Spot (Block14, Row8, Column5)	221.33	223.00	50.85	0.00	0.23	89.00	100.12	89.00	54.12	0.05	0.54	90.00	67.00	0.00	134.00	132.33	164451.00	2.24	116.35	114.00
14	6	8	10748.00	18557.00	192.05	0	Spot (Block14, Row8, Column6)	4355.77	3367.50	3182.11	0.11	0.73	94.00	120.66	94.00	88.50	0.11	0.73	100.00	100.00	0.00	3273.50	4261.77	4512575.00	47.85	839.26	827.00
14	7	8	11048.00	18559.00	146.55	0	Spot (Block14, Row8, Column7)	2236.33	1965.50	1260.98	0.06	0.56	90.00	104.21	90.00	63.39	0.06	0.61	100.00	100.00	0.00	1875.50	2146.33	1310492.00	33.63	481.47	406.50
14	8	8	11336.00	18559.00	146.05	0	Spot (Block14, Row8, Column8)	4815.23	4564.00	2346.67	0.02	0.49	90.00	94.07	90.00	25.54	0.02	0.27	100.00	100.00	0.00	4474.00	4725.23	2792831.00	184.85	1088.05	835.00
15	1	1	13752.00	16458.00	156.25	0	Spot (Block15, Row1, Column1)	1379.84	1227.00	765.62	0.05	0.55	69.00	72.73	69.00	20.80	0.02	0.29	100.00	100.00	0.00	1158.00	1310.84	925870.00	62.84	328.19	266.00
15	2	1	14047.00	16463.00	154.45	0	Spot (Block15, Row1, Column2)	3057.06	2881.00	1508.96	0.03	0.49	67.00	71.07	67.00	24.32	0.03	0.34	100.00	100.00	0.00	2814.00	2990.06	2008489.00	122.79	610.11	505.00
15	3	1	14385.00	16477.00	183.10	0	Spot (Block15, Row1, Column3)	74.61	75.00	7.50	0.00	0.10	67.00	68.46	67.00	18.99	0.01	0.28	6.00	0.00	0.00	8.00	7.61	70138.00	0.32	68.87	68.00
15	4	1	14644.00	16460.00	148.60	0	Spot (Block15, Row1, Column4)	2435.68	2296.00	1189.94	0.03	0.49	66.00	67.71	66.00	16.08	0.01	0.24	100.00	100.00	0.00	2230.00	2369.68	1473588.00	147.27	588.81	489.00
15	5	1	14951.00	16469.00	195.60	0	Spot (Block15, Row1, Column5)	94.80	94.00	13.54	0.00	0.14	65.00	65.91	65.00	15.13	0.01	0.23	85.00	46.00	0.00	29.00	29.80	102669.00	1.91	76.11	77.00
15	6	1	15245.00	16458.00	147.10	0	Spot (Block15, Row1, Column6)	1096.58	1021.50	499.49	0.03	0.46	66.00	67.26	66.00	17.28	0.01	0.26	100.00	100.00	0.00	955.50	1030.58	646980.00	59.56	295.29	179.00
15	7	1	15539.00	16463.00	148.55	0	Spot (Block15, Row1, Column7)	1750.13	1645.50	804.93	0.03	0.46	68.00	68.87	68.00	16.67	0.01	0.24	100.00	100.00	0.00	1577.50	1682.13	1053579.00	100.85	438.81	340.50
15	8	1	15853.00	16463.00	180.50	0	Spot (Block15, Row1, Column8)	121.90	117.00	25.73	0.02	0.21	65.00	64.24	65.00	12.96	0.01	0.20	99.00	92.00	0.00	52.00	56.90	111783.00	4.45	82.37	82.00
15	1	2	13749.00	16758.00	147.00	-50	Spot (Block15, Row2, Column1)	66.94	66.00	9.50	0.01	0.14	69.00	69.40	69.00	14.23	0.00	0.20	4.00	0.00	0.00	-3.00	-2.06	39294.00	-0.17	62.40	61.00
15	2	2	14049.00	16759.00	147.00	-50	Spot (Block15, Row2, Column2)	75.53	75.00	9.75	0.00	0.13	67.00	68.88	67.00	18.18	0.01	0.26	16.00	0.00	0.00	8.00	8.53	44412.00	0.37	68.94	69.00
15	3	2	14341.00	16780.00	171.80	0	Spot (Block15, Row2, Column3)	81.05	80.00	12.75	0.01	0.16	66.00	65.68	66.00	11.04	0.00	0.17	59.00	22.00	0.00	14.00	15.05	66625.00	1.39	70.57	72.00
15	4	2	14608.00	16760.00	143.70	0	Spot (Block15, Row2, Column4)	77.28	77.00	8.32	0.00	0.11	67.00	68.00	67.00	14.31	0.01	0.21	31.00	1.00	0.00	10.00	10.28	43666.00	0.65	67.30	66.00
15	5	2	14954.00	16759.00	197.70	0	Spot (Block15, Row2, Column5)	180.93	187.00	41.48	0.01	0.23	66.00	65.86	66.00	11.37	0.00	0.17	100.00	100.00	0.00	121.00	114.93	199931.00	10.12	100.00	98.00
15	6	2	15249.00	16761.00	147.00	-50	Spot (Block15, Row2, Column6)	72.23	71.00	15.27	0.01	0.21	68.00	68.88	68.00	18.35	0.01	0.27	20.00	0.00	0.00	3.00	4.23	42685.00	0.18	71.43	73.50
15	7	2	15555.00	16716.00	227.65	0	Spot (Block15, Row2, Column7)	75.46	76.00	9.71	0.00	0.13	66.00	66.47	66.00	15.87	0.00	0.24	25.00	1.00	0.00	10.00	9.46	112210.00	0.57	68.12	69.00
15	8	2	15850.00	16762.00	147.00	-50	Spot (Block15, Row2, Column8)	64.25	62.00	11.92	0.02	0.19	67.00	67.95	67.00	15.68	0.01	0.23	7.00	0.00	0.00	-5.00	-2.75	37780.00	-0.24	63.86	64.50
15	1	3	13743.00	17054.00	193.85	0	Spot (Block15, Row3, Column1)	88.95	87.00	11.01	0.01	0.12	65.00	65.45	65.00	11.94	0.00	0.18	88.00	44.00	0.00	22.00	23.95	94640.00	1.97	75.14	74.00
15	2	3	14048.00	17053.00	168.60	0	Spot (Block15, Row3, Column2)	92.21	92.00	9.31	0.00	0.10	68.00	67.69	68.00	11.92	0.00	0.18	91.00	54.00	0.00	24.00	24.21	73213.00	2.06	81.29	81.00
15	3	3	14341.00	17061.00	145.85	0	Spot (Block15, Row3, Column3)	414.57	379.00	198.52	0.04	0.48	68.00	69.98	68.00	17.33	0.01	0.25	100.00	100.00	0.00	311.00	346.57	240036.00	19.88	167.21	154.00
15	4	3	14652.00	17061.00	147.05	0	Spot (Block15, Row3, Column4)	1773.50	1711.00	857.07	0.02	0.48	68.00	68.88	68.00	14.88	0.01	0.22	100.00	100.00	0.00	1643.00	1705.50	1057005.00	114.57	427.83	337.50
15	5	3	14944.00	17051.00	161.15	0	Spot (Block15, Row3, Column5)	196.54	192.00	73.46	0.01	0.37	71.00	72.50	71.00	18.02	0.01	0.25	99.00	90.00	0.00	121.00	125.54	141510.00	6.88	103.15	98.00
15	6	3	15251.00	17060.00	200.65	0	Spot (Block15, Row3, Column6)	668.12	548.00	377.11	0.09	0.56	72.00	74.91	72.00	20.76	0.02	0.28	100.00	100.00	0.00	476.00	596.12	764995.00	28.57	213.39	202.00
15	7	3	15549.00	17062.00	147.00	-50	Spot (Block15, Row3, Column7)	66.16	67.00	9.55	0.01	0.14	67.00	68.71	67.00	17.85	0.01	0.26	1.00	0.00	0.00	0.00	-0.84	38904.00	-0.14	66.28	67.00
15	8	3	15851.00	17072.00	157.45	0	Spot (Block15, Row3, Column8)	953.43	871.50	458.94	0.04	0.48	67.00	67.59	67.00	16.55	0.00	0.24	100.00	100.00	0.00	804.50	886.43	652143.00	53.53	294.34	264.00
15	1	4	13750.00	17363.00	146.00	0	Spot (Block15, Row4, Column1)	1672.68	1552.00	840.59	0.03	0.50	69.00	70.57	69.00	17.46	0.01	0.25	100.00	100.00	0.00	1483.00	1603.68	968480.00	91.76	451.73	289.00
15	2	4	14049.00	17359.00	174.35	0	Spot (Block15, Row4, Column2)	258.16	244.00	84.85	0.02	0.33	68.00	71.44	68.00	25.79	0.02	0.36	100.00	99.00	0.00	176.00	190.16	219691.00	7.24	118.41	114.00
15	3	4	14351.00	17364.00	147.80	0	Spot (Block15, Row4, Column3)	5624.94	4987.00	2645.64	0.05	0.47	70.00	72.56	70.00	27.41	0.02	0.38	100.00	100.00	0.00	4917.00	5554.94	3346838.00	202.59	1352.55	868.00
15	4	4	14649.00	17360.00	147.00	-50	Spot (Block15, Row4, Column4)	69.99	72.00	10.71	0.01	0.15	67.00	68.68	67.00	18.66	0.01	0.27	3.00	0.00	0.00	5.00	2.99	41224.00	0.07	69.40	69.50
15	5	4	14936.00	17360.00	163.80	0	Spot (Block15, Row4, Column5)	129.49	118.00	33.81	0.04	0.26	66.00	67.52	66.00	17.94	0.01	0.27	99.00	83.00	0.00	52.00	63.49	96210.00	3.45	88.80	89.00
15	6	4	15253.00	17361.00	201.65	0	Spot (Block15, Row4, Column6)	188.41	196.00	37.45	0.02	0.20	67.00	69.00	67.00	17.31	0.01	0.25	99.00	98.00	0.00	129.00	121.41	216860.00	6.90	99.23	100.00
15	7	4	15549.00	17362.00	147.00	-50	Spot (Block15, Row4, Column7)	79.06	79.00	11.11	0.00	0.14	67.00	66.61	67.00	13.54	0.00	0.20	47.00	8.00	0.00	12.00	12.06	46485.00	0.92	71.36	73.00
15	8	4	15849.00	17363.00	147.00	-50	Spot (Block15, Row4, Column8)	68.18	67.00	10.24	0.01	0.15	65.00	64.44	65.00	11.50	0.00	0.18	23.00	2.00	0.00	2.00	3.18	40021.00	0.32	69.57	70.00
15	1	5	13751.00	17660.00	147.10	0	Spot (Block15, Row5, Column1)	3837.54	3518.00	1917.48	0.04	0.50	72.00	75.68	72.00	22.35	0.02	0.30	100.00	100.00	0.00	3446.00	3765.54	2260311.00	168.29	845.84	670.00
15	2	5	14046.00	17663.00	154.40	0	Spot (Block15, Row5, Column2)	1172.67	1158.50	499.38	0.01	0.43	71.00	73.74	71.00	20.33	0.02	0.28	100.00	100.00	0.00	1087.50	1101.67	766926.00	54.06	297.31	263.50
15	3	5	14350.00	17662.00	156.75	0	Spot (Block15, Row5, Column3)	684.99	584.50	328.50	0.07	0.48	69.00	72.58	69.00	27.33	0.02	0.38	100.00	100.00	0.00	515.50	615.99	464421.00	22.41	183.85	177.00
15	4	5	14648.00	17667.00	146.80	0	Spot (Block15, Row5, Column4)	469.29	430.50	182.08	0.04	0.39	67.00	69.09	67.00	20.21	0.01	0.29	100.00	100.00	0.00	363.50	402.29	276884.00	19.80	160.39	161.00
15	5	5	14951.00	17663.00	146.80	0	Spot (Block15, Row5, Column5)	5504.44	5117.00	2911.04	0.03	0.53	66.00	69.94	66.00	26.33	0.03	0.38	100.00	100.00	0.00	5051.00	5438.44	3247622.00	206.41	1007.89	759.00
15	6	5	15261.00	17666.00	180.20	0	Spot (Block15, Row5, Column6)	73.48	75.00	9.62	0.01	0.13	65.00	67.20	65.00	20.10	0.01	0.30	7.00	0.00	0.00	10.00	8.48	66863.00	0.31	64.65	63.00
15	7	5	15547.00	17661.00	175.60	0	Spot (Block15, Row5, Column7)	373.73	381.00	138.75	0.01	0.37	68.00	68.67	68.00	14.87	0.00	0.22	100.00	100.00	0.00	313.00	305.73	321785.00	20.52	142.99	132.00
15	8	5	15847.00	17669.00	202.40	0	Spot (Block15, Row5, Column8)	87.75	88.00	12.90	0.00	0.15	66.00	66.27	66.00	12.15	0.00	0.18	76.00	41.00	0.00	22.00	21.75	102136.00	1.77	69.35	69.00
15	1	6	13748.00	17963.00	201.20	0	Spot (Block15, Row6, Column1)	616.11	510.50	366.26	0.08	0.59	74.00	78.25	74.00	23.28	0.02	0.30	100.00	100.00	0.00	436.50	542.11	707300.00	23.10	198.50	199.00
15	2	6	14044.00	17963.00	191.05	0	Spot (Block15, Row6, Column2)	211.13	209.00	51.33	0.00	0.24	71.00	73.99	71.00	20.66	0.02	0.28	100.00	97.00	0.00	138.00	140.13	217041.00	6.64	112.29	110.00
15	3	6	14343.00	17961.00	147.10	0	Spot (Block15, Row6, Column3)	2222.11	1984.00	1142.48	0.05	0.51	68.00	69.55	68.00	17.93	0.01	0.26	100.00	100.00	0.00	1916.00	2154.11	1319932.00	120.02	494.09	373.00
15	4	6	14663.00	17962.00	165.40	0	Spot (Block15, Row6, Column4)	131.20	124.00	29.12	0.02	0.22	66.00	66.89	66.00	17.12	0.01	0.26	97.00	87.00	0.00	58.00	65.20	99448.00	3.76	87.01	87.00
15	5	6	14948.00	17964.00	145.40	0	Spot (Block15, Row6, Column5)	3905.62	3891.00	1916.48	0.00	0.49	67.00	69.37	67.00	23.07	0.02	0.33	100.00	100.00	0.00	3824.00	3838.62	2249638.00	166.26	784.48	646.00
15	6	6	15249.00	17962.00	147.00	-50	Spot (Block15, Row6, Column6)	73.34	73.00	9.05	0.00	0.12	66.00	66.96	66.00	15.50	0.01	0.23	17.00	1.00	0.00	7.00	7.34	43268.00	0.41	68.64	68.00
15	7	6	15554.00	17953.00	197.90	0	Spot (Block15, Row6, Column7)	98.94	101.00	18.19	0.01	0.18	65.00	65.26	65.00	14.58	0.00	0.22	85.00	61.00	0.00	36.00	33.94	109622.00	2.31	72.40	72.00
15	8	6	15870.00	17923.00	205.20	0	Spot (Block15, Row6, Column8)	72.73	72.00	9.91	0.00	0.14	64.00	64.40	64.00	11.44	0.00	0.18	37.00	9.00	0.00	8.00	8.73	87058.00	0.73	65.52	64.00
15	1	7	13752.00	18259.00	166.80	0	Spot (Block15, Row7, Column1)	333.82	296.50	120.10	0.05	0.36	70.00	72.33	70.00	18.11	0.01	0.25	100.00	100.00	0.00	226.50	263.82	258376.00	14.44	130.96	126.00
15	2	7	14048.00	18260.00	147.00	-50	Spot (Block15, Row7, Column2)	73.72	74.00	7.69	0.00	0.10	69.00	69.43	69.00	12.36	0.00	0.18	15.00	0.00	0.00	5.00	4.72	43271.00	0.35	71.44	73.00
15	3	7	14348.00	18261.00	147.00	-50	Spot (Block15, Row7, Column3)	71.58	72.00	9.53	0.00	0.13	68.00	67.90	68.00	12.35	0.00	0.18	16.00	0.00	0.00	4.00	3.58	42017.00	0.30	69.85	72.00
15	4	7	14640.00	18264.00	156.55	0	Spot (Block15, Row7, Column4)	74.37	74.00	6.92	0.00	0.09	66.00	66.16	66.00	14.62	0.00	0.22	19.00	0.00	0.00	8.00	8.37	50051.00	0.56	66.99	67.00
15	5	7	14948.00	18262.00	147.00	-50	Spot (Block15, Row7, Column5)	68.51	68.00	10.76	0.00	0.16	66.00	67.02	66.00	15.58	0.01	0.23	10.00	0.00	0.00	2.00	2.51	40491.00	0.10	70.70	71.00
15	6	7	15241.00	18267.00	193.15	0	Spot (Block15, Row7, Column6)	228.24	219.00	69.74	0.02	0.31	69.00	72.90	69.00	23.97	0.02	0.33	100.00	98.00	0.00	150.00	159.24	240109.00	6.48	114.84	115.00
15	7	7	15542.00	18265.00	148.05	0	Spot (Block15, Row7, Column7)	919.00	829.00	412.89	0.04	0.45	69.00	69.84	69.00	16.72	0.01	0.24	100.00	100.00	0.00	760.00	850.00	548644.00	50.79	279.48	183.00
15	8	7	15851.00	18263.00	191.40	0	Spot (Block15, Row7, Column8)	278.84	284.00	68.62	0.01	0.25	67.00	68.96	67.00	17.52	0.01	0.25	100.00	99.00	0.00	217.00	211.84	288042.00	11.98	127.41	117.00
15	1	8	13751.00	18526.00	225.15	0	Spot (Block15, Row8, Column1)	81.00	82.00	12.21	0.01	0.15	66.00	66.51	66.00	11.26	0.00	0.17	63.00	28.00	0.00	16.00	15.00	117693.00	1.29	68.95	71.00
15	2	8	14048.00	18560.00	147.00	-50	Spot (Block15, Row8, Column2)	67.02	68.00	9.50	0.01	0.14	67.00	66.07	67.00	10.29	0.01	0.16	12.00	0.00	0.00	1.00	0.02	39542.00	0.09	69.15	69.00
15	3	8	14369.00	18581.00	114.20	0	Spot (Block15, Row8, Column3)	92.50	94.00	11.15	0.01	0.12	67.00	67.60	67.00	15.41	0.00	0.23	80.00	34.00	0.00	27.00	25.50	31819.00	1.62	79.76	79.00
15	4	8	14649.00	18562.00	150.05	0	Spot (Block15, Row8, Column4)	2274.64	2207.00	1030.11	0.01	0.45	65.00	66.85	65.00	17.64	0.01	0.26	100.00	100.00	0.00	2142.00	2209.64	1408000.00	125.16	533.57	454.00
15	5	8	14948.00	18562.00	147.00	-50	Spot (Block15, Row8, Column5)	73.70	74.00	10.50	0.00	0.14	67.00	69.91	67.00	20.37	0.02	0.29	9.00	0.00	0.00	7.00	6.70	43557.00	0.19	69.22	68.00
15	6	8	15251.00	18564.00	183.20	0	Spot (Block15, Row8, Column6)	1140.23	824.50	841.63	0.14	0.74	72.00	77.03	72.00	26.18	0.03	0.34	100.00	100.00	0.00	752.50	1068.23	1076379.00	40.62	256.90	265.00
15	7	8	15550.00	18566.00	147.65	0	Spot (Block15, Row8, Column7)	367.04	347.00	133.17	0.02	0.36	74.00	77.27	74.00	22.87	0.02	0.30	100.00	99.00	0.00	273.00	293.04	219123.00	12.67	143.32	146.00
15	8	8	15835.00	18561.00	150.35	0	Spot (Block15, Row8, Column8)	3913.24	3637.00	2119.26	0.03	0.54	71.00	74.15	71.00	22.47	0.02	0.30	100.00	100.00	0.00	3566.00	3842.24	2422294.00	170.88	842.37	617.00
16	1	1	18250.00	16463.00	156.55	0	Spot (Block16, Row1, Column1)	1320.79	1198.00	612.46	0.04	0.46	63.00	63.18	63.00	13.63	0.00	0.22	100.00	100.00	0.00	1135.00	1257.79	888893.00	92.24	349.33	271.00
16	2	1	18545.00	16467.00	157.90	0	Spot (Block16, Row1, Column2)	252.80	262.00	82.54	0.02	0.33	62.00	62.18	62.00	13.35	0.00	0.21	100.00	100.00	0.00	200.00	190.80	174176.00	14.28	108.16	104.00
16	3	1	18853.00	16468.00	166.95	0	Spot (Block16, Row1, Column3)	141.10	129.00	43.31	0.04	0.31	59.00	59.36	59.00	11.50	0.00	0.19	100.00	98.00	0.00	70.00	82.10	109072.00	7.11	87.48	88.00
16	4	1	19144.00	16464.00	170.10	0	Spot (Block16, Row1, Column4)	179.89	190.00	48.27	0.02	0.27	62.00	61.18	62.00	10.93	0.01	0.18	100.00	100.00	0.00	128.00	117.89	144455.00	10.86	94.80	95.00
16	5	1	19450.00	16472.00	159.85	0	Spot (Block16, Row1, Column5)	298.92	251.50	175.83	0.08	0.59	64.00	63.62	64.00	13.05	0.00	0.21	100.00	99.00	0.00	187.50	234.92	211035.00	18.03	104.78	101.00
16	6	1	19747.00	16463.00	148.25	0	Spot (Block16, Row1, Column6)	446.74	391.00	185.77	0.06	0.42	62.00	62.86	62.00	12.38	0.01	0.20	100.00	100.00	0.00	329.00	384.74	268490.00	31.01	162.48	140.00
16	7	1	20044.00	16465.00	150.50	0	Spot (Block16, Row1, Column7)	1053.92	958.00	536.92	0.04	0.51	63.00	63.63	63.00	10.94	0.00	0.17	100.00	100.00	0.00	895.00	990.92	650268.00	90.48	288.22	193.00
16	8	1	20342.00	16468.00	190.70	0	Spot (Block16, Row1, Column8)	87.04	87.00	11.72	0.00	0.13	62.00	61.83	62.00	9.67	0.00	0.16	90.00	70.00	0.00	25.00	25.04	89476.00	2.61	69.09	70.00
16	1	2	18248.00	16766.00	147.00	-50	Spot (Block16, Row2, Column1)	60.71	61.00	6.82	0.00	0.11	62.00	62.77	62.00	11.97	0.01	0.19	1.00	0.00	0.00	-1.00	-1.29	35574.00	-0.17	63.85	63.00
16	2	2	18544.00	16763.00	139.95	0	Spot (Block16, Row2, Column2)	205.75	207.00	35.49	0.00	0.17	62.00	62.29	62.00	10.93	0.00	0.18	100.00	100.00	0.00	145.00	143.75	109045.00	13.13	108.29	101.00
16	3	2	18893.00	16739.00	199.25	0	Spot (Block16, Row2, Column3)	73.11	74.00	7.97	0.01	0.11	61.00	60.22	61.00	10.63	0.01	0.18	60.00	11.00	0.00	13.00	12.11	82245.00	1.21	63.84	65.00
16	4	2	19153.00	16772.00	190.00	0	Spot (Block16, Row2, Column4)	161.93	176.00	39.71	0.04	0.25	64.00	63.66	64.00	11.87	0.00	0.19	100.00	99.00	0.00	112.00	97.93	165489.00	8.28	88.60	89.00
16	5	2	19445.00	16766.00	203.75	0	Spot (Block16, Row2, Column5)	215.61	206.00	49.82	0.02	0.23	66.00	65.65	66.00	13.36	0.00	0.20	100.00	100.00	0.00	140.00	149.61	253562.00	11.23	108.29	104.00
16	6	2	19752.00	16766.00	170.40	0	Spot (Block16, Row2, Column6)	97.73	98.00	12.59	0.00	0.13	64.00	67.41	64.00	23.81	0.02	0.35	79.00	11.00	0.00	34.00	33.73	79064.00	1.27	77.40	78.00
16	7	2	20060.00	16770.00	190.65	0	Spot (Block16, Row2, Column7)	106.71	106.50	19.75	0.00	0.19	62.00	62.53	62.00	10.43	0.00	0.17	95.00	89.00	0.00	44.50	44.71	109268.00	4.24	78.14	80.00
16	8	2	20349.00	16770.00	147.00	-50	Spot (Block16, Row2, Column8)	63.27	63.00	7.91	0.00	0.13	62.00	63.51	62.00	15.74	0.01	0.25	4.00	0.00	0.00	1.00	1.27	37517.00	-0.02	61.55	64.00
16	1	3	18250.00	17066.00	153.70	0	Spot (Block16, Row3, Column1)	305.33	297.00	105.41	0.01	0.35	61.00	60.73	61.00	10.34	0.00	0.17	100.00	100.00	0.00	236.00	244.33	198467.00	23.64	120.83	105.00
16	2	3	18551.00	17063.00	218.65	0	Spot (Block16, Row3, Column2)	79.70	80.00	10.83	0.00	0.14	62.00	62.66	62.00	11.04	0.00	0.18	70.00	34.00	0.00	18.00	17.70	109274.00	1.54	66.63	67.00
16	3	3	18834.00	17065.00	168.20	0	Spot (Block16, Row3, Column3)	121.64	116.00	23.95	0.02	0.20	65.00	63.99	65.00	10.74	0.01	0.17	100.00	98.00	0.00	51.00	56.64	95610.00	5.37	84.62	85.00
16	4	3	19153.00	17069.00	156.40	0	Spot (Block16, Row3, Column4)	467.90	401.50	210.55	0.07	0.45	65.00	65.16	65.00	11.47	0.00	0.18	100.00	100.00	0.00	336.50	402.90	315363.00	35.10	150.80	159.00
16	5	3	19461.00	17085.00	158.20	0	Spot (Block16, Row3, Column5)	236.17	116.00	559.50	0.31	2.37	67.00	70.66	67.00	26.75	0.02	0.38	83.00	41.00	0.00	49.00	169.17	162723.00	6.19	108.38	89.50
16	6	3	19749.00	17067.00	205.30	0	Spot (Block16, Row3, Column6)	1510.63	1216.50	867.28	0.09	0.57	70.00	77.30	70.00	32.48	0.04	0.42	100.00	100.00	0.00	1146.50	1440.63	1809731.00	44.14	399.43	401.00
16	7	3	20051.00	17068.00	163.20	0	Spot (Block16, Row3, Column7)	228.72	197.00	100.58	0.06	0.44	64.00	67.29	64.00	22.99	0.02	0.34	100.00	89.00	0.00	133.00	164.72	167654.00	7.02	98.55	97.00
16	8	3	20351.00	17073.00	158.05	0	Spot (Block16, Row3, Column8)	1251.16	1151.00	485.87	0.04	0.39	62.00	63.57	62.00	17.81	0.01	0.28	100.00	100.00	0.00	1089.00	1189.16	864551.00	66.67	328.85	281.00
16	1	4	18250.00	17364.00	148.85	0	Spot (Block16, Row4, Column1)	501.50	450.00	209.73	0.05	0.42	63.00	63.65	63.00	12.93	0.00	0.20	100.00	100.00	0.00	387.00	438.50	301399.00	33.86	183.09	162.50
16	2	4	18547.00	17366.00	174.95	0	Spot (Block16, Row4, Column2)	385.95	388.00	139.25	0.00	0.36	64.00	66.30	64.00	16.11	0.02	0.24	100.00	100.00	0.00	324.00	321.95	329605.00	19.84	138.65	130.00
16	3	4	18850.00	17368.00	148.95	0	Spot (Block16, Row4, Column3)	1943.99	1807.00	944.82	0.03	0.49	63.00	64.35	63.00	16.15	0.01	0.25	100.00	100.00	0.00	1744.00	1880.99	1176113.00	116.37	491.09	352.00
16	4	4	19148.00	17368.00	147.00	-50	Spot (Block16, Row4, Column4)	64.94	65.00	8.30	0.00	0.13	63.00	62.86	63.00	12.70	0.00	0.20	8.00	0.00	0.00	2.00	1.94	38120.00	0.16	65.22	66.00
16	5	4	19408.00	17381.00	153.20	0	Spot (Block16, Row4, Column5)	86.11	83.00	43.93	0.02	0.51	63.00	63.62	63.00	13.36	0.00	0.21	73.00	26.00	0.00	20.00	23.11	55109.00	1.68	74.54	74.00
16	6	4	19748.00	17363.00	199.35	0	Spot (Block16, Row4, Column6)	242.00	247.00	41.41	0.01	0.17	66.00	70.50	66.00	23.13	0.03	0.33	100.00	99.00	0.00	181.00	176.00	272976.00	7.42	113.06	107.00
16	7	4	20042.00	17368.00	173.85	0	Spot (Block16, Row4, Column7)	171.51	168.00	67.41	0.01	0.39	65.00	68.51	65.00	24.60	0.02	0.36	95.00	71.00	0.00	103.00	106.51	143900.00	4.19	87.25	86.00
16	8	4	20351.00	17375.00	191.70	0	Spot (Block16, Row4, Column8)	98.27	98.00	14.79	0.00	0.15	62.00	63.03	62.00	12.86	0.01	0.20	94.00	73.00	0.00	36.00	36.27	101911.00	2.74	70.34	70.00
16	1	5	18248.00	17670.00	159.75	0	Spot (Block16, Row5, Column1)	352.54	299.00	164.32	0.07	0.47	64.00	68.44	64.00	25.25	0.03	0.37	100.00	98.00	0.00	235.00	288.54	246074.00	11.25	117.42	109.00
16	2	5	18548.00	17670.00	157.95	0	Spot (Block16, Row5, Column2)	1334.39	1313.50	510.58	0.01	0.38	66.00	71.83	66.00	25.89	0.04	0.36	100.00	100.00	0.00	1247.50	1268.39	920727.00	48.77	303.19	280.00
16	3	5	18854.00	17671.00	161.50	0	Spot (Block16, Row5, Column3)	1052.16	873.00	578.45	0.08	0.55	66.00	68.77	66.00	19.84	0.02	0.29	100.00	100.00	0.00	807.00	986.16	761766.00	49.57	230.56	200.00
16	4	5	19150.00	17671.00	158.70	0	Spot (Block16, Row5, Column4)	253.02	227.00	96.32	0.05	0.38	63.00	64.65	63.00	16.90	0.01	0.26	100.00	99.00	0.00	164.00	190.02	175343.00	11.15	106.09	102.00
16	5	5	19454.00	17670.00	148.15	0	Spot (Block16, Row5, Column5)	2465.65	2179.50	1437.59	0.05	0.58	63.00	65.73	63.00	16.47	0.02	0.25	100.00	100.00	0.00	2116.50	2402.65	1479391.00	145.73	507.36	367.00
16	6	5	19753.00	17664.00	183.25	0	Spot (Block16, Row5, Column6)	96.47	98.00	13.42	0.01	0.14	64.00	68.52	64.00	25.95	0.03	0.38	70.00	6.00	0.00	34.00	32.47	91264.00	1.08	73.77	74.00
16	7	5	20052.00	17669.00	197.35	0	Spot (Block16, Row5, Column7)	1709.95	1578.00	929.97	0.03	0.54	68.00	74.82	68.00	31.73	0.04	0.42	100.00	100.00	0.00	1510.00	1641.95	1886075.00	51.53	428.57	413.00
16	8	5	20349.00	17672.00	153.45	0	Spot (Block16, Row5, Column8)	418.97	356.50	261.50	0.07	0.62	65.00	68.28	65.00	20.65	0.02	0.30	100.00	97.00	0.00	291.50	353.97	269814.00	16.98	135.48	116.00
16	1	6	18248.00	17967.00	202.50	0	Spot (Block16, Row6, Column1)	1283.23	1013.00	780.52	0.10	0.61	69.00	80.09	69.00	36.93	0.06	0.46	100.00	100.00	0.00	944.00	1214.23	1489834.00	32.58	336.56	344.00
16	2	6	18543.00	17966.00	211.65	0	Spot (Block16, Row6, Column2)	1084.16	1012.00	492.84	0.03	0.45	71.00	81.13	71.00	34.85	0.06	0.43	100.00	100.00	0.00	941.00	1013.16	1386636.00	28.78	302.52	298.00
16	3	6	18836.00	17965.00	149.80	0	Spot (Block16, Row6, Column3)	806.16	803.00	384.11	0.00	0.48	66.00	69.89	66.00	21.35	0.02	0.31	100.00	100.00	0.00	737.00	740.16	497403.00	34.49	217.65	176.50
16	4	6	19152.00	17978.00	187.70	0	Spot (Block16, Row6, Column4)	108.67	106.00	20.23	0.01	0.19	64.00	64.91	64.00	13.39	0.01	0.21	94.00	82.00	0.00	42.00	44.67	108014.00	3.27	75.02	76.00
16	5	6	19446.00	17966.00	147.75	0	Spot (Block16, Row6, Column5)	1993.19	1848.50	964.82	0.03	0.48	65.00	67.24	65.00	15.89	0.01	0.24	100.00	100.00	0.00	1783.50	1928.19	1195915.00	121.22	467.72	380.00
16	6	6	19744.00	17968.00	180.15	0	Spot (Block16, Row6, Column6)	74.95	75.00	7.46	0.00	0.10	64.00	66.43	64.00	20.24	0.02	0.30	10.00	0.00	0.00	11.00	10.95	68130.00	0.42	66.18	66.00
16	7	6	20053.00	17968.00	158.15	0	Spot (Block16, Row6, Column7)	419.55	380.00	200.39	0.04	0.48	65.00	68.32	65.00	21.24	0.02	0.31	100.00	100.00	0.00	315.00	354.55	289908.00	16.54	135.75	114.00
16	8	6	20353.00	17974.00	153.20	0	Spot (Block16, Row6, Column8)	500.38	456.00	269.89	0.04	0.54	65.00	66.14	65.00	11.14	0.01	0.17	100.00	100.00	0.00	391.00	435.38	322745.00	38.98	150.74	131.00
16	1	7	18251.00	18267.00	167.80	0	Spot (Block16, Row7, Column1)	450.72	407.00	195.15	0.04	0.43	67.00	71.81	67.00	24.87	0.03	0.35	100.00	100.00	0.00	340.00	383.72	352914.00	15.23	153.30	152.00
16	2	7	18565.00	18286.00	141.10	0	Spot (Block16, Row7, Column2)	78.00	78.00	7.51	0.00	0.10	67.00	69.29	67.00	21.02	0.01	0.30	9.00	0.00	0.00	11.00	11.00	42040.00	0.41	73.17	73.00
16	3	7	18848.00	18268.00	147.00	-50	Spot (Block16, Row7, Column3)	58.89	59.00	7.02	0.00	0.12	63.00	62.44	63.00	11.46	0.00	0.18	0.00	0.00	0.00	-4.00	-4.11	34689.00	-0.31	56.20	56.00
16	4	7	19148.00	18269.00	147.00	-50	Spot (Block16, Row7, Column4)	65.96	66.00	8.92	0.00	0.14	63.00	63.11	63.00	13.79	0.00	0.22	11.00	0.00	0.00	3.00	2.96	38919.00	0.21	64.64	66.00
16	5	7	19457.00	18274.00	199.25	0	Spot (Block16, Row7, Column5)	132.68	128.00	28.40	0.02	0.21	66.00	69.06	66.00	21.75	0.02	0.31	97.00	75.00	0.00	62.00	66.68	149929.00	2.93	88.25	88.00
16	6	7	19751.00	18269.00	195.80	0	Spot (Block16, Row7, Column6)	1391.94	1413.00	652.96	0.01	0.47	70.00	80.53	70.00	41.52	0.06	0.52	100.00	100.00	0.00	1343.00	1321.94	1508859.00	31.58	350.51	337.00
16	7	7	20042.00	18271.00	153.15	0	Spot (Block16, Row7, Column7)	553.80	509.00	206.76	0.04	0.37	65.00	70.21	65.00	25.42	0.03	0.36	100.00	100.00	0.00	444.00	488.80	353878.00	19.03	183.93	160.00
16	8	7	20350.00	18267.00	200.35	0	Spot (Block16, Row7, Column8)	331.47	334.00	70.04	0.00	0.21	65.00	65.67	65.00	14.01	0.00	0.21	100.00	100.00	0.00	269.00	266.47	378205.00	18.97	133.45	115.00
16	1	8	18247.00	18567.00	147.00	-50	Spot (Block16, Row8, Column1)	65.03	65.00	6.29	0.00	0.10	64.00	64.62	64.00	12.97	0.00	0.20	3.00	0.00	0.00	1.00	1.03	38760.00	0.03	63.80	63.00
16	2	8	18552.00	18565.00	171.65	0	Spot (Block16, Row8, Column2)	92.83	93.00	12.96	0.00	0.14	63.00	62.42	63.00	10.35	0.00	0.17	94.00	77.00	0.00	30.00	29.83	76493.00	2.94	76.16	78.00
16	3	8	18839.00	18571.00	176.50	0	Spot (Block16, Row8, Column3)	161.15	164.00	57.87	0.01	0.36	62.00	62.15	62.00	15.81	0.00	0.25	99.00	91.00	0.00	102.00	99.15	139876.00	6.26	86.26	85.00
16	4	8	19148.00	18568.00	154.65	0	Spot (Block16, Row8, Column4)	2317.25	2117.00	1034.20	0.04	0.45	62.00	63.34	62.00	19.48	0.01	0.31	100.00	100.00	0.00	2055.00	2255.25	1527069.00	115.70	509.57	431.00
16	5	8	19408.00	18580.00	159.80	0	Spot (Block16, Row8, Column5)	73.78	74.00	6.36	0.00	0.09	64.00	68.75	64.00	28.54	0.03	0.42	0.00	0.00	0.00	10.00	9.78	51941.00	0.18	67.71	68.00
16	6	8	19748.00	18566.00	193.50	0	Spot (Block16, Row8, Column6)	2228.24	1704.00	1624.10	0.12	0.73	71.00	82.43	71.00	44.28	0.06	0.54	100.00	100.00	0.00	1633.00	2157.24	2350797.00	48.46	483.21	488.00
16	7	8	20047.00	18568.00	161.50	0	Spot (Block16, Row8, Column7)	248.49	227.50	84.55	0.04	0.34	66.00	71.63	66.00	28.62	0.04	0.40	100.00	94.00	0.00	161.50	182.49	179909.00	6.18	101.70	99.00
16	8	8	20339.00	18568.00	149.80	0	Spot (Block16, Row8, Column8)	3632.82	3350.50	1915.15	0.04	0.53	66.00	68.33	66.00	19.25	0.02	0.28	100.00	100.00	0.00	3284.50	3566.82	2216022.00	185.18	764.07	558.00
17	1	1	4739.00	20948.00	147.50	0	Spot (Block17, Row1, Column1)	1894.00	1845.00	792.13	0.01	0.42	73.00	75.27	73.00	15.16	0.01	0.20	100.00	100.00	0.00	1772.00	1821.00	1123144.00	119.96	514.39	390.00
17	2	1	5036.00	20949.00	147.35	0	Spot (Block17, Row1, Column2)	372.11	362.00	137.15	0.01	0.37	71.00	72.51	71.00	13.04	0.01	0.18	100.00	100.00	0.00	291.00	301.11	220662.00	22.97	138.77	121.00
17	3	1	5331.00	20951.00	176.45	0	Spot (Block17, Row1, Column3)	116.24	112.00	22.13	0.02	0.19	70.00	70.35	70.00	10.68	0.00	0.15	97.00	88.00	0.00	42.00	46.24	101129.00	4.30	84.48	84.00
17	4	1	5635.00	20952.00	156.85	0	Spot (Block17, Row1, Column4)	245.60	231.50	78.47	0.03	0.32	71.00	70.83	71.00	10.73	0.00	0.15	100.00	100.00	0.00	160.50	174.60	167006.00	16.29	118.03	111.00
17	5	1	5939.00	20953.00	146.15	0	Spot (Block17, Row1, Column5)	305.70	285.00	136.76	0.03	0.45	72.00	72.37	72.00	10.53	0.00	0.15	100.00	100.00	0.00	213.00	233.70	177613.00	22.16	124.91	113.00
17	6	1	6236.00	20951.00	147.05	0	Spot (Block17, Row1, Column6)	366.22	370.00	105.45	0.00	0.29	73.00	74.04	73.00	11.50	0.01	0.16	100.00	100.00	0.00	297.00	293.22	214969.00	25.41	145.09	144.00
17	7	1	6533.00	20952.00	143.45	0	Spot (Block17, Row1, Column7)	973.16	900.00	441.48	0.03	0.45	72.00	72.15	72.00	11.82	0.00	0.16	100.00	100.00	0.00	828.00	901.16	542049.00	76.21	272.50	250.00
17	8	1	6805.00	20924.00	139.75	0	Spot (Block17, Row1, Column8)	86.55	87.00	8.47	0.00	0.10	70.00	70.34	70.00	10.91	0.00	0.16	75.00	29.00	0.00	17.00	16.55	45090.00	1.49	77.87	78.00
17	1	2	4739.00	21247.00	147.00	-50	Spot (Block17, Row2, Column1)	75.04	75.00	9.35	0.00	0.12	74.00	74.98	74.00	14.18	0.01	0.19	7.00	0.00	0.00	1.00	1.04	44123.00	0.00	70.15	69.00
17	2	2	5040.00	21246.00	130.50	0	Spot (Block17, Row2, Column2)	199.97	202.00	32.38	0.00	0.16	72.00	72.14	72.00	12.41	0.00	0.17	100.00	100.00	0.00	130.00	127.97	91588.00	10.30	114.41	111.00
17	3	2	5345.00	21232.00	210.10	0	Spot (Block17, Row2, Column3)	93.32	93.00	13.94	0.00	0.15	69.00	69.25	69.00	10.74	0.00	0.16	80.00	55.00	0.00	24.00	24.32	117117.00	2.24	74.76	74.00
17	4	2	5640.00	21247.00	201.90	0	Spot (Block17, Row2, Column4)	123.17	120.00	23.43	0.01	0.19	72.00	72.50	72.00	11.05	0.00	0.15	98.00	91.00	0.00	48.00	51.17	142140.00	4.58	86.53	87.00
17	5	2	5945.00	21256.00	171.50	0	Spot (Block17, Row2, Column5)	295.55	288.00	83.20	0.01	0.28	73.00	73.84	73.00	11.76	0.00	0.16	100.00	100.00	0.00	215.00	222.55	242351.00	18.85	137.42	115.00
17	6	2	6249.00	21243.00	184.05	0	Spot (Block17, Row2, Column6)	129.92	125.00	25.49	0.02	0.20	73.00	76.61	73.00	21.89	0.02	0.29	93.00	64.00	0.00	52.00	56.92	123939.00	2.44	94.02	95.00
17	7	2	6535.00	21251.00	179.90	0	Spot (Block17, Row2, Column7)	103.39	105.00	13.12	0.01	0.13	72.00	72.12	72.00	13.10	0.00	0.18	88.00	67.00	0.00	33.00	31.39	93779.00	2.39	81.77	80.00
17	8	2	6840.00	21251.00	147.00	-50	Spot (Block17, Row2, Column8)	79.80	80.00	7.55	0.00	0.09	72.00	72.08	72.00	11.40	0.00	0.16	29.00	2.00	0.00	8.00	7.80	46925.00	0.68	77.42	77.00
17	1	3	4744.00	21548.00	146.65	0	Spot (Block17, Row3, Column1)	374.45	368.00	138.25	0.01	0.37	72.00	72.12	72.00	11.60	0.00	0.16	100.00	100.00	0.00	296.00	302.45	219054.00	26.06	140.83	149.00
17	2	3	5034.00	21558.00	179.95	0	Spot (Block17, Row3, Column2)	114.27	113.00	17.55	0.00	0.15	74.00	74.57	74.00	13.19	0.00	0.18	95.00	78.00	0.00	39.00	40.27	103416.00	3.01	87.32	86.00
17	3	3	5335.00	21543.00	148.65	0	Spot (Block17, Row3, Column3)	331.02	289.00	241.78	0.06	0.73	71.00	72.58	71.00	13.15	0.01	0.18	100.00	99.00	0.00	218.00	260.02	199608.00	19.66	143.25	115.00
17	4	3	5640.00	21551.00	142.85	0	Spot (Block17, Row3, Column4)	563.24	544.00	250.47	0.02	0.44	71.00	72.20	71.00	10.75	0.01	0.15	100.00	100.00	0.00	473.00	492.24	313725.00	45.69	180.67	163.00
17	5	3	5944.00	21548.00	151.95	0	Spot (Block17, Row3, Column5)	201.09	199.00	34.79	0.00	0.17	75.00	77.52	75.00	20.95	0.01	0.27	100.00	98.00	0.00	124.00	126.09	126886.00	5.90	112.59	110.00
17	6	3	6241.00	21552.00	213.25	0	Spot (Block17, Row3, Column6)	985.52	704.00	655.77	0.15	0.67	75.00	81.58	75.00	30.49	0.04	0.37	100.00	100.00	0.00	629.00	910.52	1280190.00	29.65	314.94	310.00
17	7	3	6551.00	21552.00	164.10	0	Spot (Block17, Row3, Column7)	174.91	177.00	46.70	0.01	0.27	72.00	75.19	72.00	23.77	0.02	0.32	99.00	85.00	0.00	105.00	102.91	129783.00	4.19	103.18	103.00
17	8	3	6841.00	21558.00	148.85	0	Spot (Block17, Row3, Column8)	410.21	398.00	105.70	0.01	0.26	73.00	73.15	73.00	12.29	0.00	0.17	100.00	100.00	0.00	325.00	337.21	249405.00	27.42	165.45	170.00
17	1	4	4741.00	21849.00	143.85	0	Spot (Block17, Row4, Column1)	663.95	621.00	331.66	0.03	0.50	75.00	76.12	75.00	13.32	0.01	0.17	100.00	100.00	0.00	546.00	588.95	376460.00	44.15	189.70	173.00
17	2	4	5039.00	21852.00	157.00	0	Spot (Block17, Row4, Column2)	348.97	381.50	89.89	0.04	0.26	76.00	79.34	76.00	17.92	0.02	0.23	100.00	100.00	0.00	305.50	272.97	237996.00	15.05	146.08	139.50
17	3	4	5342.00	21851.00	140.10	0	Spot (Block17, Row4, Column3)	3780.86	3603.00	2089.26	0.02	0.55	75.00	78.42	75.00	19.43	0.02	0.25	100.00	100.00	0.00	3528.00	3705.86	2018981.00	190.57	765.33	661.50
17	4	4	5614.00	21824.00	187.15	0	Spot (Block17, Row4, Column4)	81.77	82.00	9.45	0.00	0.12	71.00	72.53	71.00	12.12	0.01	0.17	41.00	6.00	0.00	11.00	10.77	80462.00	0.76	74.36	75.00
17	5	4	5926.00	21853.00	136.25	0	Spot (Block17, Row4, Column5)	251.42	171.00	401.58	0.17	1.60	72.00	73.32	72.00	14.02	0.01	0.19	100.00	100.00	0.00	99.00	179.42	125712.00	12.70	124.57	116.50
17	6	4	6244.00	21853.00	178.20	0	Spot (Block17, Row4, Column6)	417.44	398.00	139.51	0.02	0.33	73.00	76.02	73.00	22.10	0.02	0.29	100.00	100.00	0.00	325.00	344.44	369430.00	15.45	149.46	129.00
17	7	4	6540.00	21850.00	164.85	0	Spot (Block17, Row4, Column7)	170.55	178.00	56.33	0.02	0.33	72.00	76.12	72.00	28.55	0.02	0.38	93.00	67.00	0.00	106.00	98.55	128595.00	3.31	95.33	93.00
17	8	4	6846.00	21862.00	177.05	0	Spot (Block17, Row4, Column8)	110.63	112.00	13.62	0.01	0.12	70.00	70.72	70.00	12.06	0.00	0.17	97.00	85.00	0.00	42.00	40.63	97129.00	3.31	86.55	87.00
17	1	5	4745.00	22153.00	139.30	0	Spot (Block17, Row5, Column1)	742.43	612.50	432.42	0.08	0.58	76.00	79.75	76.00	22.41	0.02	0.28	100.00	100.00	0.00	536.50	666.43	390518.00	29.57	221.34	173.00
17	2	5	5039.00	22150.00	154.15	0	Spot (Block17, Row5, Column2)	410.35	412.00	134.17	0.00	0.33	77.00	81.04	77.00	23.32	0.02	0.29	100.00	100.00	0.00	335.00	333.35	269600.00	14.12	152.42	154.00
17	3	5	5339.00	22151.00	145.10	0	Spot (Block17, Row5, Column3)	1218.43	1164.00	573.41	0.02	0.47	73.00	76.72	73.00	19.62	0.02	0.26	100.00	100.00	0.00	1091.00	1145.43	699380.00	58.20	275.25	258.00
17	4	5	5640.00	22151.00	144.95	0	Spot (Block17, Row5, Column4)	297.73	274.00	108.01	0.04	0.36	70.00	72.70	70.00	17.15	0.02	0.24	100.00	99.00	0.00	204.00	227.73	170597.00	13.12	121.18	110.00
17	5	5	5944.00	22157.00	139.15	0	Spot (Block17, Row5, Column5)	4418.44	3882.00	2721.02	0.06	0.62	73.00	76.02	73.00	21.15	0.02	0.28	100.00	100.00	0.00	3809.00	4345.44	2306427.00	205.30	879.92	579.50
17	6	5	6243.00	22152.00	167.15	0	Spot (Block17, Row5, Column6)	127.29	121.00	25.39	0.02	0.20	75.00	81.58	75.00	36.76	0.04	0.45	63.00	26.00	0.00	46.00	52.29	99283.00	1.24	89.02	89.00
17	7	5	6545.00	22153.00	199.30	0	Spot (Block17, Row5, Column7)	1830.56	1577.00	1209.14	0.06	0.66	77.00	87.58	77.00	44.76	0.06	0.51	100.00	100.00	0.00	1500.00	1753.56	2055715.00	38.94	447.38	434.00
17	8	5	6844.00	22155.00	145.15	0	Spot (Block17, Row5, Column8)	395.79	338.00	206.76	0.07	0.52	73.00	77.17	73.00	27.45	0.02	0.36	100.00	99.00	0.00	265.00	322.79	227581.00	11.61	136.32	123.00
17	1	6	4742.00	22451.00	210.40	0	Spot (Block17, Row6, Column1)	851.86	580.00	589.00	0.17	0.69	76.00	85.46	76.00	33.60	0.05	0.39	100.00	100.00	0.00	504.00	775.86	1075897.00	22.81	273.75	286.00
17	2	6	5041.00	22452.00	225.90	0	Spot (Block17, Row6, Column2)	950.11	769.50	493.70	0.09	0.52	77.00	85.21	77.00	31.51	0.04	0.37	100.00	100.00	0.00	692.50	873.11	1394761.00	27.45	310.81	303.00
17	3	6	5329.00	22453.00	141.95	0	Spot (Block17, Row6, Column3)	734.91	641.50	391.88	0.06	0.53	71.00	74.40	71.00	20.63	0.02	0.28	100.00	100.00	0.00	570.50	663.91	402729.00	32.02	213.92	175.00
17	4	6	5641.00	22452.00	156.05	0	Spot (Block17, Row6, Column4)	178.33	186.00	45.69	0.02	0.26	69.00	70.93	69.00	16.51	0.01	0.23	100.00	98.00	0.00	117.00	109.33	119305.00	6.51	98.64	98.00
17	5	6	5940.00	22453.00	139.15	0	Spot (Block17, Row6, Column5)	2848.64	2537.50	1606.02	0.05	0.56	74.00	77.84	74.00	21.03	0.02	0.27	100.00	100.00	0.00	2463.50	2774.64	1492686.00	131.76	638.73	440.50
17	6	6	6254.00	22453.00	247.65	0	Spot (Block17, Row6, Column6)	86.50	86.00	12.69	0.00	0.15	75.00	79.37	75.00	25.52	0.02	0.32	12.00	0.00	0.00	11.00	11.50	153356.00	0.28	74.85	75.00
17	7	6	6541.00	22450.00	143.65	0	Spot (Block17, Row6, Column7)	405.83	383.50	160.73	0.02	0.40	75.00	80.71	75.00	32.23	0.03	0.40	100.00	99.00	0.00	308.50	330.83	228890.00	10.09	147.76	129.00
17	8	6	6847.00	22454.00	154.90	0	Spot (Block17, Row6, Column8)	332.94	270.00	171.62	0.09	0.52	74.00	75.75	74.00	11.87	0.01	0.16	100.00	100.00	0.00	196.00	258.94	219408.00	21.67	130.60	122.00
17	1	7	4739.00	22744.00	158.70	0	Spot (Block17, Row7, Column1)	455.10	406.00	176.83	0.05	0.39	76.00	79.49	76.00	21.32	0.02	0.27	100.00	100.00	0.00	330.00	379.10	313565.00	17.61	163.81	169.00
17	2	7	5038.00	22749.00	147.00	-50	Spot (Block17, Row7, Column2)	77.41	77.00	8.10	0.00	0.10	75.00	77.28	75.00	18.81	0.01	0.24	3.00	0.00	0.00	2.00	2.41	45515.00	0.01	74.64	75.00
17	3	7	5338.00	22749.00	147.00	-50	Spot (Block17, Row7, Column3)	69.32	69.00	8.16	0.00	0.12	71.00	71.23	71.00	11.03	0.00	0.15	7.00	0.00	0.00	-2.00	-1.68	40829.00	-0.17	70.01	70.00
17	4	7	5679.00	22706.00	220.00	0	Spot (Block17, Row7, Column4)	78.62	77.00	11.32	0.01	0.14	71.00	72.31	71.00	14.40	0.01	0.20	24.00	5.00	0.00	6.00	7.62	108971.00	0.44	72.36	73.00
17	5	7	5937.00	22755.00	184.85	0	Spot (Block17, Row7, Column5)	138.71	135.00	29.16	0.01	0.21	74.00	78.80	74.00	25.02	0.03	0.32	91.00	60.00	0.00	61.00	64.71	132610.00	2.39	95.05	93.00
17	6	7	6236.00	22752.00	214.50	0	Spot (Block17, Row7, Column6)	1066.23	967.00	568.59	0.04	0.53	78.00	90.42	78.00	43.76	0.06	0.48	100.00	100.00	0.00	889.00	988.23	1399954.00	22.30	332.29	360.00
17	7	7	6533.00	22757.00	148.35	0	Spot (Block17, Row7, Column7)	402.93	388.00	152.92	0.02	0.38	73.00	77.21	73.00	21.15	0.02	0.27	100.00	99.00	0.00	315.00	329.93	244177.00	15.40	157.16	158.00
17	8	7	6842.00	22753.00	176.05	0	Spot (Block17, Row7, Column8)	724.10	713.00	206.25	0.01	0.28	74.00	75.66	74.00	15.35	0.01	0.20	100.00	100.00	0.00	639.00	650.10	627792.00	42.25	245.66	185.00
17	1	8	4738.00	23048.00	147.00	-50	Spot (Block17, Row8, Column1)	79.29	79.00	7.73	0.00	0.10	73.00	73.97	73.00	10.99	0.01	0.15	29.00	2.00	0.00	6.00	6.29	46466.00	0.48	75.57	74.00
17	2	8	5031.00	23044.00	194.30	0	Spot (Block17, Row8, Column2)	98.47	99.00	12.75	0.00	0.13	72.00	72.18	72.00	10.24	0.00	0.14	88.00	69.00	0.00	27.00	26.47	105367.00	2.57	79.17	79.00
17	3	8	5335.00	23048.00	167.45	0	Spot (Block17, Row8, Column3)	162.86	174.00	45.51	0.03	0.28	71.00	72.62	71.00	13.50	0.01	0.19	100.00	96.00	0.00	103.00	91.86	126540.00	6.69	93.31	92.00
17	4	8	5641.00	23055.00	149.60	0	Spot (Block17, Row8, Column4)	946.95	901.00	377.75	0.02	0.40	72.00	73.75	72.00	16.50	0.01	0.22	100.00	100.00	0.00	829.00	874.95	574797.00	52.91	244.49	203.00
17	5	8	5919.00	23036.00	126.65	0	Spot (Block17, Row8, Column5)	91.42	92.00	8.55	0.00	0.09	73.00	78.94	73.00	30.80	0.03	0.39	5.00	0.00	0.00	19.00	18.42	38855.00	0.41	82.49	84.00
17	6	8	6242.00	23053.00	183.25	0	Spot (Block17, Row8, Column6)	1811.14	1317.00	1393.19	0.14	0.77	77.00	90.83	77.00	48.46	0.07	0.53	100.00	100.00	0.00	1240.00	1734.14	1702469.00	35.50	385.38	392.00
17	7	8	6535.00	23058.00	146.15	0	Spot (Block17, Row8, Column7)	263.91	270.00	70.96	0.01	0.27	78.00	84.78	78.00	34.30	0.04	0.40	99.00	97.00	0.00	192.00	185.91	153860.00	5.22	127.26	113.00
17	8	8	6828.00	23051.00	141.75	0	Spot (Block17, Row8, Column8)	4637.02	4282.00	2197.00	0.03	0.47	77.00	80.24	77.00	20.52	0.02	0.26	100.00	100.00	0.00	4205.00	4560.02	2527178.00	222.04	1016.19	836.00
18	1	1	9243.00	20953.00	151.80	0	Spot (Block18, Row1, Column1)	1553.66	1449.00	711.58	0.03	0.46	67.00	68.30	67.00	15.61	0.01	0.23	100.00	100.00	0.00	1382.00	1486.66	977249.00	95.18	417.75	367.50
18	2	1	9533.00	20951.00	237.35	0	Spot (Block18, Row1, Column2)	84.87	84.00	17.18	0.00	0.20	66.00	65.11	66.00	14.17	0.01	0.22	56.00	29.00	0.00	18.00	18.87	137574.00	1.39	65.63	66.50
18	3	1	9842.00	20961.00	237.65	0	Spot (Block18, Row1, Column3)	85.50	86.00	12.76	0.00	0.15	64.00	62.93	64.00	11.06	0.01	0.18	77.00	46.00	0.00	22.00	21.50	138852.00	2.04	68.68	69.00
18	4	1	10147.00	20945.00	214.50	0	Spot (Block18, Row1, Column4)	83.58	82.00	14.53	0.01	0.17	62.00	62.72	62.00	11.01	0.01	0.18	73.00	44.00	0.00	20.00	21.58	109912.00	1.89	65.80	66.00
18	5	1	10431.00	20973.00	190.80	0	Spot (Block18, Row1, Column5)	104.38	103.00	21.86	0.01	0.21	64.00	64.47	64.00	11.99	0.00	0.19	93.00	76.00	0.00	39.00	40.38	107094.00	3.33	76.94	76.50
18	6	1	10738.00	20951.00	180.95	0	Spot (Block18, Row1, Column6)	131.83	115.00	40.03	0.06	0.30	66.00	65.80	66.00	11.08	0.00	0.17	99.00	90.00	0.00	49.00	65.83	121282.00	5.96	82.94	84.00
18	7	1	11037.00	20961.00	150.95	0	Spot (Block18, Row1, Column7)	341.57	296.00	215.29	0.06	0.63	68.00	67.99	68.00	11.15	0.00	0.16	100.00	100.00	0.00	228.00	273.57	213823.00	24.55	133.82	115.00
18	8	1	11345.00	20916.00	116.80	0	Spot (Block18, Row1, Column8)	90.61	91.00	9.41	0.00	0.10	68.00	68.37	68.00	11.10	0.00	0.16	85.00	55.00	0.00	23.00	22.61	32347.00	2.00	79.67	79.00
18	1	2	9244.00	21255.00	147.00	-50	Spot (Block18, Row2, Column1)	61.06	62.00	11.21	0.01	0.18	69.00	69.06	69.00	12.95	0.00	0.19	0.00	0.00	0.00	-7.00	-7.94	35906.00	-0.62	60.51	61.00
18	2	2	9538.00	21250.00	146.55	0	Spot (Block18, Row2, Column2)	103.30	102.00	14.97	0.01	0.14	65.00	63.70	65.00	11.14	0.01	0.17	99.00	88.00	0.00	37.00	38.30	60119.00	3.55	81.17	82.00
18	3	2	9844.00	21256.00	147.00	-50	Spot (Block18, Row2, Column3)	73.42	73.00	7.94	0.00	0.11	63.00	62.32	63.00	10.92	0.00	0.18	49.00	7.00	0.00	10.00	10.42	43099.00	1.02	71.54	72.00
18	4	2	10162.00	21250.00	185.35	0	Spot (Block18, Row2, Column4)	90.97	92.00	13.23	0.00	0.15	64.00	64.32	64.00	12.13	0.00	0.19	84.00	58.00	0.00	28.00	26.97	87877.00	2.20	73.29	73.50
18	5	2	10444.00	21259.00	193.45	0	Spot (Block18, Row2, Column5)	276.84	287.00	67.00	0.02	0.24	69.00	70.14	69.00	16.14	0.01	0.23	100.00	99.00	0.00	218.00	207.84	294285.00	12.81	118.68	109.00
18	6	2	10744.00	21258.00	147.00	-50	Spot (Block18, Row2, Column6)	81.72	81.00	8.52	0.00	0.10	69.00	78.71	69.00	45.10	0.06	0.57	0.00	0.00	0.00	12.00	12.72	47967.00	0.07	78.64	78.00
18	7	2	11060.00	21251.00	156.10	0	Spot (Block18, Row2, Column7)	85.49	86.00	8.58	0.00	0.10	67.00	66.70	67.00	10.80	0.00	0.16	83.00	37.00	0.00	19.00	18.49	57363.00	1.74	76.32	77.00
18	8	2	11344.00	21259.00	147.00	-50	Spot (Block18, Row2, Column8)	66.87	67.00	8.21	0.00	0.12	69.00	70.62	69.00	21.17	0.01	0.30	0.00	0.00	0.00	-2.00	-2.13	39322.00	-0.18	65.86	66.00
18	1	3	9242.00	21556.00	172.45	0	Spot (Block18, Row3, Column1)	130.42	123.00	29.03	0.03	0.22	66.00	65.69	66.00	11.04	0.00	0.17	99.00	96.00	0.00	57.00	64.42	108377.00	5.87	86.25	86.00
18	2	3	9578.00	21602.00	149.75	0	Spot (Block18, Row3, Column2)	78.71	78.00	11.90	0.00	0.15	65.00	66.67	65.00	13.29	0.01	0.20	49.00	17.00	0.00	13.00	13.71	48329.00	0.91	69.92	70.00
18	3	3	9834.00	21552.00	171.60	0	Spot (Block18, Row3, Column3)	91.76	90.00	14.81	0.01	0.16	66.00	65.70	66.00	11.82	0.00	0.18	87.00	51.00	0.00	24.00	25.76	75704.00	2.21	78.29	78.00
18	4	3	10144.00	21561.00	155.40	0	Spot (Block18, Row3, Column4)	206.82	201.00	43.32	0.01	0.21	65.00	64.23	65.00	11.79	0.01	0.18	100.00	100.00	0.00	136.00	141.82	137122.00	12.10	110.16	107.00
18	5	3	10444.00	21557.00	147.00	-50	Spot (Block18, Row3, Column5)	84.90	84.00	12.98	0.00	0.15	68.00	78.12	68.00	47.56	0.06	0.61	0.00	0.00	0.00	16.00	16.90	49919.00	0.14	83.70	83.00
18	6	3	10741.00	21558.00	207.00	0	Spot (Block18, Row3, Column6)	3678.29	2919.50	2449.48	0.10	0.67	76.00	97.57	76.00	68.03	0.11	0.70	100.00	100.00	0.00	2843.50	3602.29	4487517.00	52.64	832.54	839.00
18	7	3	11035.00	21568.00	176.05	0	Spot (Block18, Row3, Column7)	112.13	111.00	20.51	0.00	0.18	71.00	81.73	71.00	52.78	0.06	0.65	27.00	0.00	0.00	40.00	41.13	96880.00	0.58	85.12	83.00
18	8	3	11345.00	21569.00	152.00	0	Spot (Block18, Row3, Column8)	3007.39	2859.50	1451.77	0.02	0.48	70.00	73.78	70.00	27.57	0.02	0.37	100.00	100.00	0.00	2789.50	2937.39	1912700.00	106.42	635.79	462.00
18	1	4	9247.00	21860.00	156.35	0	Spot (Block18, Row4, Column1)	182.74	190.00	42.45	0.02	0.23	67.00	67.51	67.00	13.69	0.00	0.20	99.00	96.00	0.00	123.00	115.74	123533.00	8.41	97.20	95.50
18	2	4	9541.00	21855.00	168.65	0	Spot (Block18, Row4, Column2)	409.04	395.50	157.05	0.01	0.38	68.00	71.38	68.00	19.77	0.02	0.28	100.00	100.00	0.00	327.50	341.04	323145.00	17.08	149.79	146.00
18	3	4	9844.00	21861.00	145.80	0	Spot (Block18, Row4, Column3)	617.74	579.00	254.01	0.03	0.41	69.00	71.39	69.00	17.45	0.01	0.24	100.00	100.00	0.00	510.00	548.74	357670.00	31.31	188.41	158.00
18	4	4	10144.00	21857.00	147.00	-50	Spot (Block18, Row4, Column4)	69.19	69.00	9.17	0.00	0.13	67.00	67.12	67.00	12.76	0.00	0.19	16.00	0.00	0.00	2.00	2.19	40822.00	0.16	69.10	69.00
18	5	4	10443.00	21847.00	165.10	0	Spot (Block18, Row4, Column5)	81.71	80.00	9.76	0.01	0.12	70.00	72.11	70.00	18.06	0.01	0.25	23.00	0.00	0.00	10.00	11.71	61608.00	0.53	73.39	73.00
18	6	4	10746.00	21859.00	191.65	0	Spot (Block18, Row4, Column6)	365.05	370.50	79.65	0.01	0.22	74.00	82.71	74.00	46.61	0.05	0.56	100.00	99.00	0.00	296.50	291.05	377461.00	6.06	150.57	153.00
18	7	4	11051.00	21857.00	195.05	0	Spot (Block18, Row4, Column7)	89.39	90.00	11.27	0.00	0.13	72.00	81.79	72.00	58.24	0.06	0.71	0.00	0.00	0.00	18.00	17.39	96001.00	0.13	76.47	76.00
18	8	4	11339.00	21865.00	142.85	0	Spot (Block18, Row4, Column8)	91.47	92.00	9.98	0.00	0.11	71.00	72.14	71.00	18.54	0.01	0.26	59.00	3.00	0.00	21.00	20.47	50767.00	1.04	81.62	80.00
18	1	5	9240.00	22171.00	211.75	0	Spot (Block18, Row5, Column1)	128.37	114.00	57.17	0.05	0.45	71.00	80.59	71.00	43.94	0.06	0.55	49.00	28.00	0.00	43.00	57.37	164439.00	1.09	83.56	76.00
18	2	5	9543.00	22158.00	149.30	0	Spot (Block18, Row5, Column2)	3378.64	3297.50	1478.36	0.01	0.44	76.00	86.49	76.00	42.20	0.06	0.49	100.00	100.00	0.00	3221.50	3302.64	2060969.00	78.00	708.44	617.00
18	3	5	9847.00	22157.00	149.00	0	Spot (Block18, Row5, Column3)	1486.09	1289.50	816.68	0.06	0.55	74.00	77.83	74.00	25.30	0.02	0.33	100.00	100.00	0.00	1215.50	1412.09	903540.00	55.66	312.93	276.00
18	4	5	10145.00	22166.00	161.40	0	Spot (Block18, Row5, Column4)	119.93	112.00	28.74	0.03	0.24	70.00	70.98	70.00	17.28	0.01	0.24	91.00	62.00	0.00	42.00	49.93	86587.00	2.83	88.17	88.00
18	5	5	10446.00	22165.00	140.70	0	Spot (Block18, Row5, Column5)	759.30	664.00	334.35	0.06	0.44	70.00	70.42	70.00	15.64	0.00	0.22	100.00	100.00	0.00	594.00	689.30	406987.00	44.06	235.61	178.50
18	6	5	10744.00	22158.00	147.00	-50	Spot (Block18, Row5, Column6)	84.52	85.00	7.89	0.00	0.09	74.00	85.33	74.00	60.45	0.06	0.71	0.00	0.00	0.00	11.00	10.52	49782.00	-0.01	73.66	75.00
18	7	5	11046.00	22160.00	190.75	0	Spot (Block18, Row5, Column7)	5159.25	4449.00	3267.13	0.06	0.63	76.00	98.56	76.00	85.35	0.11	0.87	100.00	100.00	0.00	4373.00	5083.25	5283074.00	59.30	1015.14	1020.50
18	8	5	11336.00	22160.00	171.20	0	Spot (Block18, Row5, Column8)	128.74	118.00	29.81	0.04	0.23	69.00	77.72	69.00	55.95	0.05	0.72	41.00	3.00	0.00	49.00	59.74	105312.00	0.91	89.20	89.00
18	1	6	9243.00	22458.00	206.90	0	Spot (Block18, Row6, Column1)	3193.89	2234.50	2385.27	0.16	0.75	78.00	100.92	78.00	71.85	0.11	0.71	100.00	100.00	0.00	2156.50	3115.89	3890154.00	43.05	729.75	731.00
18	2	6	9541.00	22459.00	214.70	0	Spot (Block18, Row6, Column2)	2463.84	2130.00	1429.14	0.06	0.58	79.00	100.32	79.00	67.85	0.10	0.68	100.00	100.00	0.00	2051.00	2384.84	3249800.00	34.83	643.64	683.00
18	3	6	9838.00	22459.00	145.05	0	Spot (Block18, Row6, Column3)	263.35	276.00	80.11	0.02	0.30	72.00	78.81	72.00	39.95	0.04	0.51	98.00	92.00	0.00	204.00	191.35	150634.00	4.62	126.01	107.00
18	4	6	10145.00	22455.00	182.75	0	Spot (Block18, Row6, Column4)	91.80	92.00	10.34	0.00	0.11	68.00	67.68	68.00	11.75	0.00	0.17	88.00	50.00	0.00	24.00	23.80	86288.00	2.05	77.00	77.00
18	5	6	10444.00	22460.00	143.85	0	Spot (Block18, Row6, Column5)	604.22	549.00	305.18	0.04	0.51	69.00	69.33	69.00	14.97	0.00	0.22	100.00	100.00	0.00	480.00	535.22	340175.00	35.74	172.27	167.00
18	6	6	10743.00	22459.00	147.00	-50	Spot (Block18, Row6, Column6)	77.07	75.00	10.64	0.01	0.14	74.00	80.94	74.00	45.66	0.04	0.56	0.00	0.00	0.00	1.00	3.07	45396.00	-0.08	77.74	78.00
18	7	6	11044.00	22456.00	154.90	0	Spot (Block18, Row6, Column7)	180.86	186.00	36.71	0.01	0.20	73.00	82.56	73.00	57.00	0.05	0.69	86.00	49.00	0.00	113.00	107.86	119550.00	1.72	106.43	106.00
18	8	6	11346.00	22466.00	160.15	0	Spot (Block18, Row6, Column8)	172.30	182.00	45.13	0.02	0.26	69.00	69.00	69.00	12.74	0.00	0.18	100.00	98.00	0.00	113.00	103.30	122681.00	8.11	97.24	95.00
18	1	7	9238.00	22755.00	154.85	0	Spot (Block18, Row7, Column1)	577.91	513.00	235.38	0.05	0.41	74.00	84.73	74.00	49.57	0.06	0.59	100.00	100.00	0.00	439.00	503.91	379686.00	9.95	176.97	176.00
18	2	7	9543.00	22757.00	147.00	-50	Spot (Block18, Row7, Column2)	75.85	75.00	9.96	0.00	0.13	70.00	78.60	70.00	39.59	0.05	0.50	0.00	0.00	0.00	5.00	5.85	45057.00	-0.07	70.81	68.00
18	3	7	9843.00	22757.00	147.00	-50	Spot (Block18, Row7, Column3)	70.11	71.00	10.98	0.01	0.16	66.00	65.63	66.00	12.14	0.00	0.19	22.00	2.00	0.00	5.00	4.11	41508.00	0.37	64.66	67.00
18	4	7	10200.00	22731.00	167.35	0	Spot (Block18, Row7, Column4)	77.46	77.00	10.38	0.00	0.13	66.00	66.34	66.00	15.61	0.00	0.24	33.00	2.00	0.00	11.00	11.46	60107.00	0.71	69.32	70.00
18	5	7	10430.00	22762.00	165.30	0	Spot (Block18, Row7, Column5)	103.77	104.00	14.12	0.00	0.14	70.00	77.44	70.00	48.26	0.04	0.62	17.00	0.00	0.00	34.00	33.77	78863.00	0.55	80.46	81.00
18	6	7	10741.00	22758.00	200.95	0	Spot (Block18, Row7, Column6)	3205.75	2981.00	1849.50	0.03	0.58	81.00	108.53	81.00	89.05	0.13	0.82	100.00	100.00	0.00	2900.00	3124.75	3664173.00	34.78	730.89	715.00
18	7	7	11031.00	22754.00	163.75	0	Spot (Block18, Row7, Column7)	185.29	183.00	56.41	0.01	0.30	75.00	83.93	75.00	49.12	0.05	0.59	87.00	59.00	0.00	108.00	110.29	137857.00	2.06	112.06	104.00
18	8	7	11343.00	22756.00	191.05	0	Spot (Block18, Row7, Column8)	569.35	579.00	166.79	0.01	0.29	70.00	70.96	70.00	16.02	0.01	0.23	100.00	100.00	0.00	509.00	499.35	585858.00	31.12	195.74	183.00
18	1	8	9256.00	23053.00	223.25	0	Spot (Block18, Row8, Column1)	78.65	79.00	9.51	0.00	0.12	69.00	70.69	69.00	14.14	0.01	0.20	30.00	2.00	0.00	10.00	9.65	112153.00	0.56	70.53	71.00
18	2	8	9543.00	23057.00	147.00	-50	Spot (Block18, Row8, Column2)	75.22	75.00	6.94	0.00	0.09	67.00	66.78	67.00	10.27	0.00	0.15	36.00	5.00	0.00	8.00	8.22	44682.00	0.82	74.41	75.00
18	3	8	9829.00	23063.00	180.45	0	Spot (Block18, Row8, Column3)	89.35	91.00	12.86	0.01	0.14	67.00	68.35	67.00	20.96	0.01	0.31	60.00	5.00	0.00	24.00	22.35	81580.00	1.00	74.01	74.00
18	4	8	10141.00	23058.00	146.40	0	Spot (Block18, Row8, Column4)	7126.79	6992.00	3051.38	0.01	0.43	69.00	72.57	69.00	28.11	0.02	0.39	100.00	100.00	0.00	6923.00	7057.79	4169171.00	250.93	1330.47	1174.50
18	5	8	10443.00	23059.00	147.00	-50	Spot (Block18, Row8, Column5)	75.59	76.00	9.46	0.00	0.13	73.00	85.95	73.00	62.18	0.07	0.72	0.00	0.00	0.00	3.00	2.59	44374.00	-0.17	74.80	75.00
18	6	8	10741.00	23059.00	195.90	0	Spot (Block18, Row8, Column6)	5143.75	3932.00	3936.98	0.12	0.77	82.00	115.19	82.00	100.97	0.15	0.88	100.00	100.00	0.00	3850.00	5061.75	5570683.00	49.80	1003.92	991.50
18	7	8	11045.00	23062.00	156.50	0	Spot (Block18, Row8, Column7)	125.71	122.00	23.08	0.01	0.18	77.00	87.98	77.00	66.51	0.06	0.76	24.00	0.00	0.00	45.00	48.71	85230.00	0.57	92.86	93.00
18	8	8	11330.00	23060.00	144.90	0	Spot (Block18, Row8, Column8)	4746.09	4140.00	2564.14	0.06	0.54	72.00	74.81	72.00	21.05	0.02	0.28	100.00	100.00	0.00	4068.00	4674.09	2729000.00	221.90	935.17	720.50
19	1	1	13743.00	20958.00	153.85	0	Spot (Block19, Row1, Column1)	1431.70	1254.00	720.83	0.06	0.50	70.00	69.77	70.00	15.34	0.00	0.22	100.00	100.00	0.00	1184.00	1361.70	932037.00	88.76	392.68	288.00
19	2	1	14042.00	20965.00	164.70	0	Spot (Block19, Row1, Column2)	192.80	192.00	60.07	0.00	0.31	68.00	68.63	68.00	12.40	0.00	0.18	100.00	100.00	0.00	124.00	124.80	145175.00	10.01	96.78	96.00
19	3	1	14307.00	20960.00	233.45	0	Spot (Block19, Row1, Column3)	73.67	74.00	9.87	0.00	0.13	65.00	65.95	65.00	11.06	0.01	0.17	42.00	5.00	0.00	9.00	8.67	115515.00	0.70	65.22	66.00
19	4	1	14642.00	20966.00	164.20	0	Spot (Block19, Row1, Column4)	171.36	184.00	38.16	0.03	0.22	65.00	65.30	65.00	12.53	0.00	0.19	100.00	98.00	0.00	119.00	106.36	127323.00	8.46	95.84	93.00
19	5	1	14943.00	20965.00	147.00	-50	Spot (Block19, Row1, Column5)	72.25	71.00	10.41	0.01	0.14	67.00	66.54	67.00	13.52	0.00	0.20	20.00	4.00	0.00	4.00	5.25	42629.00	0.42	70.79	70.00
19	6	1	15236.00	20965.00	167.25	0	Spot (Block19, Row1, Column6)	141.48	140.00	32.11	0.00	0.23	68.00	67.69	68.00	11.03	0.00	0.16	99.00	98.00	0.00	72.00	73.48	109645.00	6.69	89.51	89.50
19	7	1	15540.00	20964.00	171.75	0	Spot (Block19, Row1, Column7)	149.65	155.00	34.36	0.02	0.23	67.00	66.27	67.00	10.84	0.00	0.16	99.00	97.00	0.00	88.00	82.65	123016.00	7.70	92.13	92.00
19	8	1	15826.00	20947.00	249.55	0	Spot (Block19, Row1, Column8)	77.94	78.00	11.98	0.00	0.15	67.00	65.93	67.00	10.93	0.01	0.17	51.00	19.00	0.00	11.00	10.94	140612.00	1.10	70.17	71.00
19	1	2	13743.00	21263.00	147.00	-50	Spot (Block19, Row2, Column1)	73.42	71.00	14.11	0.01	0.19	66.00	66.62	66.00	13.90	0.00	0.21	32.00	9.00	0.00	5.00	7.42	43169.00	0.49	64.49	64.00
19	2	2	14115.00	21252.00	182.50	0	Spot (Block19, Row2, Column2)	77.18	76.00	9.52	0.01	0.12	66.00	65.62	66.00	11.05	0.00	0.17	47.00	13.00	0.00	10.00	11.18	71928.00	1.05	70.35	70.00
19	3	2	14350.00	21242.00	268.15	0	Spot (Block19, Row2, Column3)	74.82	75.00	11.62	0.00	0.16	66.00	65.81	66.00	10.64	0.00	0.16	44.00	14.00	0.00	9.00	8.82	156376.00	0.85	66.86	67.00
19	4	2	14607.00	21270.00	192.15	0	Spot (Block19, Row2, Column4)	78.56	78.00	9.80	0.00	0.12	67.00	68.24	67.00	12.05	0.01	0.18	43.00	11.00	0.00	11.00	11.56	82012.00	0.86	68.81	68.00
19	5	2	14948.00	21266.00	187.95	0	Spot (Block19, Row2, Column5)	856.29	831.00	250.31	0.01	0.29	71.00	73.24	71.00	17.14	0.01	0.23	100.00	100.00	0.00	760.00	785.29	853723.00	45.68	245.72	192.00
19	6	2	15243.00	21266.00	147.00	-50	Spot (Block19, Row2, Column6)	75.14	75.00	10.99	0.00	0.15	71.00	82.01	71.00	58.65	0.06	0.72	0.00	0.00	0.00	4.00	4.14	44106.00	-0.12	70.96	69.00
19	7	2	15543.00	21267.00	147.00	-50	Spot (Block19, Row2, Column7)	69.21	70.00	8.60	0.00	0.12	68.00	68.43	68.00	13.09	0.00	0.19	4.00	0.00	0.00	2.00	1.21	40905.00	0.06	65.44	67.00
19	8	2	15844.00	21267.00	147.00	-50	Spot (Block19, Row2, Column8)	67.64	68.00	7.74	0.00	0.11	68.00	69.31	68.00	17.95	0.01	0.26	1.00	0.00	0.00	0.00	-0.36	39909.00	-0.09	67.39	68.00
19	1	3	13752.00	21567.00	170.90	0	Spot (Block19, Row3, Column1)	128.84	117.00	33.07	0.04	0.26	67.00	66.35	67.00	11.20	0.00	0.17	100.00	95.00	0.00	50.00	61.84	105003.00	5.58	85.56	86.00
19	2	3	14061.00	21587.00	150.30	0	Spot (Block19, Row3, Column2)	85.30	87.00	14.67	0.01	0.17	67.00	68.87	67.00	18.59	0.01	0.27	55.00	6.00	0.00	20.00	18.30	52713.00	0.88	73.79	75.00
19	3	3	14341.00	21564.00	164.40	0	Spot (Block19, Row3, Column3)	114.37	108.00	24.43	0.02	0.21	67.00	66.96	67.00	11.08	0.00	0.17	97.00	86.00	0.00	41.00	47.37	85776.00	4.28	83.69	82.00
19	4	3	14646.00	21566.00	164.70	0	Spot (Block19, Row3, Column4)	178.12	182.00	45.97	0.01	0.26	67.00	66.19	67.00	10.35	0.01	0.16	100.00	99.00	0.00	115.00	111.12	134128.00	10.81	97.19	96.00
19	5	3	14913.00	21585.00	106.35	0	Spot (Block19, Row3, Column5)	143.29	110.00	154.46	0.11	1.08	72.00	82.31	72.00	54.58	0.06	0.66	32.00	5.00	0.00	38.00	71.29	41555.00	1.12	91.72	88.50
19	6	3	15245.00	21562.00	205.90	0	Spot (Block19, Row3, Column6)	5136.81	4118.50	3520.68	0.10	0.69	82.00	106.62	82.00	84.10	0.11	0.79	100.00	100.00	0.00	4036.50	5054.81	6225813.00	59.81	1147.57	1159.00
19	7	3	15543.00	21567.00	147.00	-50	Spot (Block19, Row3, Column7)	73.08	75.00	12.61	0.01	0.17	72.00	82.37	72.00	57.76	0.06	0.70	0.00	0.00	0.00	3.00	1.08	43188.00	-0.16	73.61	74.00
19	8	3	15846.00	21576.00	157.25	0	Spot (Block19, Row3, Column8)	1566.87	1426.00	781.14	0.04	0.50	72.00	72.62	72.00	19.38	0.00	0.27	100.00	100.00	0.00	1354.00	1494.87	1063902.00	77.09	403.23	299.00
19	1	4	13747.00	21862.00	155.05	0	Spot (Block19, Row4, Column1)	199.66	194.00	55.81	0.01	0.28	68.00	68.97	68.00	17.51	0.01	0.25	100.00	96.00	0.00	126.00	131.66	130176.00	7.46	103.29	100.00
19	2	4	14045.00	21863.00	170.45	0	Spot (Block19, Row4, Column2)	725.04	699.00	322.87	0.02	0.45	71.00	74.52	71.00	21.98	0.02	0.29	100.00	100.00	0.00	628.00	654.04	585836.00	29.60	206.75	201.00
19	3	4	14340.00	21866.00	148.40	0	Spot (Block19, Row4, Column3)	509.36	462.50	203.32	0.04	0.40	70.00	73.58	70.00	22.49	0.02	0.31	100.00	100.00	0.00	392.50	439.36	306632.00	19.38	181.20	159.00
19	4	4	14646.00	21874.00	232.00	0	Spot (Block19, Row4, Column4)	75.58	76.00	9.73	0.00	0.13	68.00	66.45	68.00	11.97	0.01	0.18	34.00	5.00	0.00	8.00	7.58	116925.00	0.76	67.53	67.00
19	5	4	14951.00	21872.00	138.40	0	Spot (Block19, Row4, Column5)	94.11	96.00	11.74	0.01	0.12	72.00	74.10	72.00	20.12	0.01	0.27	57.00	4.00	0.00	24.00	22.11	49127.00	0.99	81.39	82.00
19	6	4	15245.00	21860.00	187.95	0	Spot (Block19, Row4, Column6)	1145.41	1141.00	369.01	0.00	0.32	76.00	90.54	76.00	61.04	0.08	0.67	100.00	100.00	0.00	1065.00	1069.41	1135103.00	17.28	339.63	276.00
19	7	4	15543.00	21867.00	147.00	-50	Spot (Block19, Row4, Column7)	72.42	73.00	9.64	0.00	0.13	74.00	81.82	74.00	43.14	0.04	0.53	0.00	0.00	0.00	-1.00	-1.58	42798.00	-0.22	68.31	70.00
19	8	4	15843.00	21868.00	147.00	-50	Spot (Block19, Row4, Column8)	71.06	71.00	10.80	0.00	0.15	72.00	71.56	72.00	13.85	0.00	0.19	9.00	0.00	0.00	-1.00	-0.94	41714.00	-0.04	75.91	77.00
19	1	5	13747.00	22166.00	163.65	0	Spot (Block19, Row5, Column1)	239.76	238.00	76.35	0.00	0.32	70.00	80.41	70.00	51.90	0.06	0.65	92.00	79.00	0.00	168.00	169.76	177422.00	3.07	101.32	98.00
19	2	5	14046.00	22165.00	151.40	0	Spot (Block19, Row5, Column2)	1846.37	1806.50	744.11	0.01	0.40	75.00	81.93	75.00	32.89	0.04	0.40	100.00	100.00	0.00	1731.50	1771.37	1163214.00	53.64	409.03	320.00
19	3	5	14344.00	22166.00	157.30	0	Spot (Block19, Row5, Column3)	2136.17	1736.00	1219.84	0.09	0.57	72.00	76.11	72.00	27.71	0.02	0.36	100.00	100.00	0.00	1664.00	2064.17	1452595.00	74.34	416.70	375.00
19	4	5	14647.00	22166.00	167.40	0	Spot (Block19, Row5, Column4)	120.16	117.00	21.03	0.01	0.18	71.00	72.05	71.00	20.42	0.01	0.28	94.00	61.00	0.00	46.00	49.16	94206.00	2.36	85.45	88.00
19	5	5	14945.00	22168.00	146.75	0	Spot (Block19, Row5, Column5)	743.91	678.00	400.45	0.04	0.54	71.00	71.42	71.00	13.60	0.00	0.19	100.00	100.00	0.00	607.00	672.91	435930.00	49.45	209.29	173.00
19	6	5	15243.00	22167.00	147.00	-50	Spot (Block19, Row5, Column6)	72.88	73.00	7.38	0.00	0.10	73.00	82.08	73.00	46.62	0.05	0.57	0.00	0.00	0.00	0.00	-0.12	43292.00	-0.20	68.75	69.50
19	7	5	15548.00	22167.00	189.00	0	Spot (Block19, Row5, Column7)	3311.95	2908.50	2014.37	0.06	0.61	78.00	92.79	78.00	61.95	0.08	0.67	100.00	100.00	0.00	2830.50	3233.95	3351696.00	51.97	676.51	679.00
19	8	5	15843.00	22168.00	147.00	-50	Spot (Block19, Row5, Column8)	85.75	83.50	12.00	0.01	0.14	71.00	76.34	71.00	39.78	0.03	0.52	4.00	0.00	0.00	12.50	14.75	50247.00	0.24	83.16	81.00
19	1	6	13745.00	22463.00	201.10	0	Spot (Block19, Row6, Column1)	4678.11	3736.00	3391.86	0.10	0.73	79.00	106.86	79.00	88.88	0.13	0.83	100.00	100.00	0.00	3657.00	4599.11	5375154.00	51.43	963.09	954.00
19	2	6	14040.00	22465.00	202.80	0	Spot (Block19, Row6, Column2)	1651.92	1418.50	868.01	0.07	0.53	80.00	97.48	80.00	66.81	0.09	0.69	100.00	100.00	0.00	1338.50	1571.92	1939351.00	23.27	431.61	424.00
19	3	6	14339.00	22462.00	163.95	0	Spot (Block19, Row6, Column3)	199.03	194.00	76.55	0.01	0.38	72.00	76.87	72.00	32.35	0.03	0.42	92.00	72.00	0.00	122.00	127.03	148277.00	3.78	97.36	94.00
19	4	6	14651.00	22470.00	175.40	0	Spot (Block19, Row6, Column4)	101.42	102.00	11.78	0.00	0.12	69.00	68.08	69.00	11.80	0.01	0.17	95.00	76.00	0.00	33.00	32.42	87424.00	2.83	81.60	82.00
19	5	6	14943.00	22466.00	149.45	0	Spot (Block19, Row6, Column5)	426.52	377.00	199.78	0.05	0.47	71.00	72.08	71.00	12.82	0.01	0.18	100.00	100.00	0.00	306.00	355.52	261885.00	27.65	151.02	154.50
19	6	6	15243.00	22467.00	147.00	-50	Spot (Block19, Row6, Column6)	63.33	62.00	11.59	0.01	0.18	70.00	75.27	70.00	28.10	0.03	0.37	0.00	0.00	0.00	-8.00	-6.67	37742.00	-0.43	67.45	65.00
19	7	6	15538.00	22471.00	178.85	0	Spot (Block19, Row6, Column7)	101.99	102.00	12.16	0.00	0.12	69.00	78.36	69.00	45.29	0.06	0.58	15.00	0.00	0.00	33.00	32.99	91486.00	0.52	83.58	86.00
19	8	6	15843.00	22468.00	147.00	-50	Spot (Block19, Row6, Column8)	73.32	72.00	8.52	0.01	0.12	70.00	70.58	70.00	14.84	0.00	0.21	9.00	0.00	0.00	2.00	3.32	43114.00	0.19	70.79	74.00
19	1	7	13744.00	22764.00	167.25	0	Spot (Block19, Row7, Column1)	898.78	835.50	445.11	0.03	0.50	75.00	89.97	75.00	67.81	0.08	0.75	100.00	99.00	0.00	760.50	823.78	697451.00	11.93	228.83	219.00
19	2	7	14042.00	22765.00	147.00	-50	Spot (Block19, Row7, Column2)	74.15	74.00	10.35	0.00	0.14	75.00	81.32	75.00	31.97	0.04	0.39	0.00	0.00	0.00	-1.00	-0.85	43676.00	-0.22	74.07	75.00
19	3	7	14342.00	22766.00	147.00	-50	Spot (Block19, Row7, Column3)	73.48	72.00	8.75	0.01	0.12	68.00	67.60	68.00	12.08	0.00	0.18	21.00	3.00	0.00	4.00	5.48	43426.00	0.49	73.00	72.00
19	4	7	14642.00	22766.00	147.00	-50	Spot (Block19, Row7, Column4)	63.37	63.00	9.82	0.00	0.15	68.00	67.51	68.00	15.99	0.00	0.24	2.00	0.00	0.00	-5.00	-4.63	37642.00	-0.26	66.20	64.00
19	5	7	14942.00	22767.00	147.00	-50	Spot (Block19, Row7, Column5)	79.59	80.00	10.85	0.00	0.14	72.00	76.34	72.00	31.74	0.03	0.42	1.00	0.00	0.00	8.00	7.59	47358.00	0.10	75.48	80.00
19	6	7	15243.00	22765.00	194.35	0	Spot (Block19, Row7, Column6)	2068.56	2056.00	1047.30	0.00	0.51	78.00	102.71	78.00	94.13	0.12	0.92	100.00	100.00	0.00	1978.00	1990.56	2211286.00	20.88	469.87	466.00
19	7	7	15533.00	22766.00	186.30	0	Spot (Block19, Row7, Column7)	106.05	104.00	17.00	0.01	0.16	72.00	79.67	72.00	35.98	0.04	0.45	44.00	0.00	0.00	32.00	34.05	103609.00	0.73	80.56	78.00
19	8	7	15844.00	22756.00	187.35	0	Spot (Block19, Row7, Column8)	1754.41	1768.50	491.26	0.00	0.28	72.00	75.43	72.00	19.01	0.02	0.25	100.00	100.00	0.00	1696.50	1682.41	1733361.00	88.32	460.87	411.00
19	1	8	13734.00	23086.00	216.55	0	Spot (Block19, Row8, Column1)	87.93	87.00	11.62	0.00	0.13	71.00	72.93	71.00	16.62	0.01	0.23	46.00	10.00	0.00	16.00	16.93	117825.00	0.90	75.45	75.00
19	2	8	14042.00	23065.00	147.00	-50	Spot (Block19, Row8, Column2)	70.64	71.00	10.92	0.00	0.15	69.00	69.11	69.00	11.34	0.00	0.16	21.00	1.00	0.00	2.00	1.64	41680.00	0.14	72.15	72.00
19	3	8	14342.00	23066.00	147.00	-50	Spot (Block19, Row8, Column3)	70.45	70.00	8.33	0.00	0.12	68.00	68.27	68.00	16.02	0.00	0.23	6.00	0.00	0.00	2.00	2.45	41636.00	0.14	70.97	71.00
19	4	8	14639.00	23065.00	150.50	0	Spot (Block19, Row8, Column4)	4264.73	4085.50	2150.50	0.02	0.50	69.00	71.09	69.00	19.37	0.01	0.27	100.00	100.00	0.00	4016.50	4195.73	2635606.00	216.55	881.85	677.00
19	5	8	14942.00	23067.00	147.00	-50	Spot (Block19, Row8, Column5)	72.70	72.00	9.87	0.00	0.14	71.00	86.41	71.00	76.20	0.09	0.88	0.00	0.00	0.00	1.00	1.70	43038.00	-0.18	73.42	72.00
19	6	8	15247.00	23063.00	192.65	0	Spot (Block19, Row8, Column6)	7232.98	5607.00	5371.67	0.11	0.74	82.00	119.55	82.00	119.03	0.16	1.00	100.00	100.00	0.00	5525.00	7150.98	7558467.00	59.76	1264.83	1257.50
19	7	8	15550.00	23069.00	161.75	0	Spot (Block19, Row8, Column7)	130.22	126.00	25.72	0.01	0.20	75.00	89.95	75.00	80.47	0.08	0.89	21.00	0.00	0.00	51.00	55.22	94801.00	0.50	93.89	95.00
19	8	8	15836.00	23068.00	148.40	0	Spot (Block19, Row8, Column8)	3763.40	3318.50	2188.96	0.05	0.58	75.00	78.78	75.00	21.43	0.02	0.27	100.00	100.00	0.00	3243.50	3688.40	2273093.00	171.94	769.92	607.50
20	1	1	18248.00	20967.00	156.10	0	Spot (Block20, Row1, Column1)	1278.45	1207.00	632.39	0.02	0.49	70.00	71.65	70.00	14.99	0.01	0.21	100.00	100.00	0.00	1137.00	1208.45	855285.00	80.52	301.08	260.50
20	2	1	18541.00	20969.00	153.65	0	Spot (Block20, Row1, Column2)	880.23	833.00	377.49	0.02	0.43	71.00	73.53	71.00	17.66	0.02	0.24	100.00	100.00	0.00	762.00	809.23	572148.00	45.68	209.52	181.50
20	3	1	18847.00	20969.00	151.50	0	Spot (Block20, Row1, Column3)	770.45	667.50	476.80	0.06	0.62	71.00	72.61	71.00	13.59	0.01	0.19	100.00	100.00	0.00	596.50	699.45	488468.00	51.35	177.34	162.00
20	4	1	19142.00	20966.00	151.40	0	Spot (Block20, Row1, Column4)	653.03	598.00	283.90	0.04	0.43	71.00	74.22	71.00	18.06	0.02	0.24	100.00	100.00	0.00	527.00	582.03	410756.00	32.05	212.95	185.00
20	5	1	19448.00	20971.00	151.85	0	Spot (Block20, Row1, Column5)	1807.50	1425.00	1388.55	0.10	0.77	69.00	70.81	69.00	16.13	0.01	0.23	100.00	100.00	0.00	1356.00	1738.50	1145955.00	107.66	314.89	269.00
20	6	1	19747.00	20968.00	149.05	0	Spot (Block20, Row1, Column6)	1755.61	1515.00	926.59	0.06	0.53	69.00	72.83	69.00	21.83	0.02	0.30	100.00	100.00	0.00	1446.00	1686.61	1070924.00	77.08	434.65	277.00
20	7	1	20038.00	20969.00	149.95	0	Spot (Block20, Row1, Column7)	5574.61	5241.00	3076.13	0.03	0.55	70.00	74.08	70.00	22.66	0.02	0.31	100.00	100.00	0.00	5171.00	5504.61	3439535.00	242.75	1021.72	746.00
20	8	1	20347.00	20963.00	188.10	0	Spot (Block20, Row1, Column8)	150.12	156.00	35.23	0.02	0.23	67.00	67.29	67.00	14.71	0.00	0.22	100.00	94.00	0.00	89.00	83.12	149669.00	5.63	87.57	87.00
20	1	2	18245.00	21267.00	147.00	-50	Spot (Block20, Row2, Column1)	64.65	65.00	13.42	0.00	0.21	73.00	74.72	73.00	16.61	0.01	0.22	1.00	0.00	0.00	-8.00	-8.35	38012.00	-0.61	62.47	62.50
20	2	2	18543.00	21270.00	130.85	0	Spot (Block20, Row2, Column2)	1305.46	1261.00	441.36	0.02	0.34	73.00	75.32	73.00	18.36	0.01	0.24	100.00	100.00	0.00	1188.00	1232.46	601817.00	66.98	335.48	288.00
20	3	2	18859.00	21265.00	163.40	0	Spot (Block20, Row2, Column3)	112.04	110.00	20.45	0.01	0.18	73.00	75.70	73.00	19.74	0.02	0.26	85.00	45.00	0.00	37.00	39.04	83469.00	1.84	87.20	85.00
20	4	2	19150.00	21266.00	173.10	0	Spot (Block20, Row2, Column4)	877.33	889.00	344.94	0.01	0.39	71.00	75.50	71.00	22.38	0.03	0.30	100.00	100.00	0.00	818.00	806.33	736079.00	35.82	231.24	217.50
20	5	2	19445.00	21268.00	212.75	0	Spot (Block20, Row2, Column5)	147.49	152.00	31.17	0.01	0.21	69.00	71.34	69.00	17.57	0.01	0.25	99.00	90.00	0.00	83.00	78.49	190410.00	4.34	89.24	89.00
20	6	2	19740.00	21269.00	153.45	0	Spot (Block20, Row2, Column6)	485.54	478.00	197.84	0.01	0.41	71.00	75.70	71.00	24.54	0.03	0.32	100.00	100.00	0.00	407.00	414.54	315116.00	16.70	151.62	151.00
20	7	2	20047.00	21271.00	154.95	0	Spot (Block20, Row2, Column7)	468.02	403.50	207.85	0.06	0.44	70.00	72.68	70.00	19.90	0.02	0.27	100.00	100.00	0.00	333.50	398.02	309827.00	19.87	159.54	153.00
20	8	2	20345.00	21271.00	147.00	-50	Spot (Block20, Row2, Column8)	62.26	62.00	8.54	0.00	0.14	67.00	68.31	67.00	15.76	0.01	0.23	3.00	0.00	0.00	-5.00	-4.74	36797.00	-0.38	65.57	65.50
20	1	3	18248.00	21571.00	150.15	0	Spot (Block20, Row3, Column1)	1826.20	1640.00	1163.93	0.05	0.64	70.00	72.08	70.00	14.62	0.01	0.20	100.00	100.00	0.00	1570.00	1756.20	1130415.00	119.96	425.31	291.50
20	2	3	18542.00	21575.00	160.75	0	Spot (Block20, Row3, Column2)	143.52	144.50	28.48	0.00	0.20	73.00	75.64	73.00	19.12	0.02	0.25	99.00	84.00	0.00	71.50	70.52	102184.00	3.55	96.82	98.00
20	3	3	18831.00	21571.00	152.60	0	Spot (Block20, Row3, Column3)	420.77	378.00	303.93	0.05	0.72	71.00	72.40	71.00	18.04	0.01	0.25	100.00	99.00	0.00	307.00	349.77	267609.00	19.31	160.33	128.00
20	4	3	19145.00	21570.00	149.40	0	Spot (Block20, Row3, Column4)	1921.02	1708.00	1039.73	0.05	0.54	70.00	73.43	70.00	19.16	0.02	0.26	100.00	100.00	0.00	1638.00	1851.02	1160294.00	96.42	490.34	381.00
20	5	3	19443.00	21562.00	154.90	0	Spot (Block20, Row3, Column5)	246.45	234.00	93.08	0.02	0.38	71.00	74.29	71.00	22.90	0.02	0.31	99.00	94.00	0.00	163.00	175.45	162655.00	7.52	119.64	103.50
20	6	3	19748.00	21566.00	214.20	0	Spot (Block20, Row3, Column6)	1739.66	1444.00	940.19	0.08	0.54	76.00	85.12	76.00	32.44	0.05	0.38	100.00	100.00	0.00	1368.00	1663.66	2270254.00	51.00	463.49	460.00
20	7	3	20053.00	21572.00	148.95	0	Spot (Block20, Row3, Column7)	1434.20	1282.00	889.69	0.05	0.62	74.00	80.43	74.00	26.89	0.04	0.33	100.00	100.00	0.00	1208.00	1360.20	870561.00	50.34	348.70	273.00
20	8	3	20346.00	21579.00	158.95	0	Spot (Block20, Row3, Column8)	1087.78	1043.50	503.04	0.02	0.46	71.00	73.45	71.00	16.94	0.01	0.23	100.00	100.00	0.00	972.50	1016.78	754916.00	59.89	298.90	259.00
20	1	4	18243.00	21868.00	147.60	0	Spot (Block20, Row4, Column1)	1874.66	1615.00	1075.85	0.06	0.57	71.00	74.91	71.00	19.21	0.02	0.26	100.00	100.00	0.00	1544.00	1803.66	1121049.00	93.68	403.42	364.00
20	2	4	18544.00	21867.00	170.85	0	Spot (Block20, Row4, Column2)	610.72	568.50	246.71	0.03	0.40	75.00	80.78	75.00	28.63	0.03	0.35	100.00	100.00	0.00	493.50	535.72	499568.00	18.51	194.65	194.00
20	3	4	18846.00	21870.00	151.35	0	Spot (Block20, Row4, Column3)	7839.85	7219.00	4549.08	0.04	0.58	75.00	81.64	75.00	32.74	0.04	0.40	100.00	100.00	0.00	7144.00	7764.85	4946945.00	236.95	1303.82	957.00
20	4	4	19130.00	21872.00	205.60	0	Spot (Block20, Row4, Column4)	95.75	95.00	15.23	0.00	0.16	72.00	73.78	72.00	19.10	0.01	0.26	58.00	14.00	0.00	23.00	23.75	114904.00	1.15	77.16	76.00
20	5	4	19427.00	21874.00	176.20	0	Spot (Block20, Row4, Column5)	139.50	119.00	118.95	0.07	0.85	70.00	71.72	70.00	17.89	0.01	0.25	99.00	80.00	0.00	49.00	69.50	121086.00	3.79	90.07	89.00
20	6	4	19745.00	21869.00	201.95	0	Spot (Block20, Row4, Column6)	183.60	189.00	34.97	0.01	0.19	74.00	79.27	74.00	23.40	0.03	0.30	99.00	93.00	0.00	115.00	109.60	212980.00	4.46	105.43	104.00
20	7	4	20042.00	21873.00	150.50	0	Spot (Block20, Row4, Column7)	793.69	603.00	584.94	0.12	0.74	76.00	81.75	76.00	28.23	0.03	0.35	100.00	100.00	0.00	527.00	717.69	495264.00	25.22	202.83	174.00
20	8	4	20343.00	21879.00	157.15	0	Spot (Block20, Row4, Column8)	264.99	271.00	85.43	0.01	0.32	73.00	74.02	73.00	13.48	0.01	0.18	100.00	100.00	0.00	198.00	191.99	180460.00	14.16	125.27	110.00
20	1	5	18246.00	22171.00	150.00	0	Spot (Block20, Row5, Column1)	1319.87	1142.00	855.27	0.06	0.65	74.00	80.63	74.00	28.33	0.04	0.35	100.00	100.00	0.00	1068.00	1245.87	814358.00	43.75	301.00	241.00
20	2	5	18547.00	22168.00	155.10	0	Spot (Block20, Row5, Column2)	1251.30	1148.00	524.48	0.04	0.42	80.00	87.63	80.00	32.45	0.04	0.37	100.00	100.00	0.00	1068.00	1171.30	827112.00	35.86	328.22	269.00
20	3	5	18844.00	22167.00	160.65	0	Spot (Block20, Row5, Column3)	1908.12	1639.00	1083.91	0.07	0.57	78.00	85.56	78.00	33.35	0.04	0.39	100.00	100.00	0.00	1561.00	1830.12	1354768.00	54.66	375.94	339.50
20	4	5	19149.00	22169.00	148.25	0	Spot (Block20, Row5, Column4)	1145.99	987.00	785.27	0.06	0.69	73.00	77.47	73.00	29.55	0.03	0.38	100.00	100.00	0.00	914.00	1072.99	685303.00	36.17	269.82	180.00
20	5	5	19451.00	22172.00	148.90	0	Spot (Block20, Row5, Column5)	9138.67	7876.50	5334.31	0.06	0.58	74.00	79.98	74.00	34.86	0.03	0.44	100.00	100.00	0.00	7802.50	9064.67	5556309.00	259.88	1691.95	1392.00
20	6	5	19747.00	22166.00	153.85	0	Spot (Block20, Row5, Column6)	538.77	472.50	229.41	0.06	0.43	74.00	80.85	74.00	35.73	0.04	0.44	100.00	100.00	0.00	398.50	464.77	348043.00	12.81	170.86	169.00
20	7	5	20047.00	22168.00	197.95	0	Spot (Block20, Row5, Column7)	2566.78	2213.00	1511.15	0.06	0.59	77.00	88.49	77.00	43.04	0.06	0.49	100.00	100.00	0.00	2136.00	2489.78	2854263.00	57.58	583.60	578.00
20	8	5	20346.00	22172.00	147.45	0	Spot (Block20, Row5, Column8)	2203.80	1600.00	1767.47	0.14	0.80	74.00	77.85	74.00	28.27	0.02	0.36	100.00	100.00	0.00	1526.00	2129.80	1313464.00	75.20	430.25	269.00
20	1	6	18244.00	22470.00	208.45	0	Spot (Block20, Row6, Column1)	1555.37	1247.00	878.74	0.10	0.56	81.00	95.64	81.00	45.12	0.07	0.47	100.00	100.00	0.00	1166.00	1474.37	1917777.00	32.36	435.71	415.00
20	2	6	18545.00	22470.00	207.55	0	Spot (Block20, Row6, Column2)	1657.32	1558.00	758.03	0.03	0.46	82.00	94.92	82.00	44.62	0.06	0.47	100.00	100.00	0.00	1476.00	1575.32	2023587.00	35.01	452.70	450.00
20	3	6	18839.00	22470.00	148.70	0	Spot (Block20, Row6, Column3)	3272.68	2887.00	1896.30	0.05	0.58	77.00	84.55	77.00	33.31	0.04	0.39	100.00	100.00	0.00	2810.00	3195.68	1960336.00	95.70	739.31	562.00
20	4	6	19146.00	22472.00	159.15	0	Spot (Block20, Row6, Column4)	314.23	269.00	157.98	0.07	0.50	74.00	76.95	74.00	26.56	0.02	0.35	100.00	98.00	0.00	195.00	240.23	220902.00	8.93	116.35	110.00
20	5	6	19443.00	22471.00	148.75	0	Spot (Block20, Row6, Column5)	9788.41	8886.00	5527.37	0.04	0.56	75.00	82.52	75.00	36.90	0.04	0.45	100.00	100.00	0.00	8811.00	9713.41	5961144.00	263.01	1784.14	1417.00
20	6	6	19750.00	22473.00	168.30	0	Spot (Block20, Row6, Column6)	181.15	184.00	61.55	0.01	0.34	74.00	79.68	74.00	29.63	0.03	0.37	89.00	69.00	0.00	110.00	107.15	142206.00	3.43	97.75	97.00
20	7	6	20050.00	22472.00	152.55	0	Spot (Block20, Row6, Column7)	2536.07	2092.00	1634.55	0.08	0.64	75.00	82.75	75.00	35.89	0.04	0.43	100.00	100.00	0.00	2017.00	2461.07	1623083.00	68.37	432.71	364.00
20	8	6	20349.00	22473.00	151.35	0	Spot (Block20, Row6, Column8)	3033.13	2593.00	2060.32	0.07	0.68	74.00	75.97	74.00	17.57	0.01	0.23	100.00	100.00	0.00	2519.00	2959.13	1901773.00	168.30	558.28	463.50
20	1	7	18241.00	22767.00	170.70	0	Spot (Block20, Row7, Column1)	852.38	780.00	400.89	0.04	0.47	77.00	85.25	77.00	32.49	0.04	0.38	100.00	100.00	0.00	703.00	775.38	692129.00	23.61	232.16	221.00
20	2	7	18537.00	22775.00	197.30	0	Spot (Block20, Row7, Column2)	107.88	107.00	15.90	0.00	0.15	75.00	82.18	75.00	30.50	0.04	0.37	52.00	6.00	0.00	32.00	32.88	118666.00	0.84	80.41	80.00
20	3	7	18844.00	22770.00	147.00	-50	Spot (Block20, Row7, Column3)	77.75	78.00	9.81	0.00	0.13	73.00	75.75	73.00	17.02	0.02	0.22	9.00	0.00	0.00	5.00	4.75	45794.00	0.12	78.99	77.00
20	4	7	19138.00	22763.00	244.55	0	Spot (Block20, Row7, Column4)	93.37	93.00	20.20	0.00	0.22	74.00	76.63	74.00	18.95	0.02	0.25	50.00	17.00	0.00	19.00	19.37	161338.00	0.88	72.13	73.00
20	5	7	19445.00	22772.00	183.20	0	Spot (Block20, Row7, Column5)	738.81	743.50	339.06	0.00	0.46	76.00	86.77	76.00	39.58	0.06	0.46	100.00	100.00	0.00	667.50	662.81	694481.00	16.47	225.51	212.00
20	6	7	19747.00	22772.00	204.10	0	Spot (Block20, Row7, Column6)	1850.96	1845.00	939.24	0.00	0.51	82.00	99.25	82.00	51.81	0.08	0.52	100.00	100.00	0.00	1763.00	1768.96	2180426.00	33.81	463.01	477.00
20	7	7	20035.00	22770.00	153.55	0	Spot (Block20, Row7, Column7)	2517.31	2334.00	1375.14	0.03	0.55	77.00	86.55	77.00	35.26	0.05	0.41	100.00	100.00	0.00	2257.00	2440.31	1643803.00	68.94	475.70	374.00
20	8	7	20346.00	22767.00	192.10	0	Spot (Block20, Row7, Column8)	348.04	368.00	66.07	0.02	0.19	74.00	76.61	74.00	18.53	0.02	0.24	100.00	100.00	0.00	294.00	274.04	361270.00	14.65	155.32	166.50
20	1	8	18273.00	23070.00	110.65	0	Spot (Block20, Row8, Column1)	91.96	92.00	7.39	0.00	0.08	71.00	73.39	71.00	17.54	0.01	0.24	66.00	1.00	0.00	21.00	20.96	29059.00	1.06	83.01	83.00
20	2	8	18550.00	23070.00	157.80	0	Spot (Block20, Row8, Column2)	343.50	289.00	153.02	0.08	0.45	71.00	71.63	71.00	12.22	0.00	0.17	100.00	100.00	0.00	218.00	272.50	233925.00	22.26	130.34	119.50
20	3	8	18838.00	23065.00	156.40	0	Spot (Block20, Row8, Column3)	601.41	452.50	445.61	0.12	0.74	72.00	73.56	72.00	14.47	0.01	0.20	100.00	100.00	0.00	380.50	529.41	405352.00	36.48	154.07	157.00
20	4	8	19145.00	23070.00	152.75	0	Spot (Block20, Row8, Column4)	2747.85	2467.00	1309.40	0.05	0.48	74.00	75.74	74.00	15.77	0.01	0.21	100.00	100.00	0.00	2393.00	2673.85	1772365.00	169.48	567.90	459.00
20	5	8	19427.00	23076.00	179.65	0	Spot (Block20, Row8, Column5)	98.57	99.00	12.14	0.00	0.12	76.00	82.72	76.00	31.77	0.04	0.38	24.00	0.00	0.00	23.00	22.57	89505.00	0.50	80.61	80.50
20	6	8	19747.00	23070.00	204.85	0	Spot (Block20, Row8, Column6)	2132.05	1529.50	1438.59	0.14	0.67	80.00	96.47	80.00	50.44	0.08	0.52	100.00	100.00	0.00	1449.50	2052.05	2532881.00	40.35	525.92	504.50
20	7	8	20046.00	23071.00	146.35	0	Spot (Block20, Row8, Column7)	1077.64	1000.00	530.71	0.03	0.49	77.00	84.73	77.00	32.12	0.04	0.38	100.00	100.00	0.00	923.00	1000.64	628265.00	30.91	328.62	262.00
20	8	8	20335.00	23072.00	150.45	0	Spot (Block20, Row8, Column8)	3258.37	3020.00	1671.58	0.03	0.51	73.00	75.93	73.00	19.78	0.02	0.26	100.00	100.00	0.00	2947.00	3185.37	2029965.00	160.89	721.36	571.00
21	1	1	4736.00	25447.00	148.25	0	Spot (Block21, Row1, Column1)	1711.48	1565.00	810.89	0.04	0.47	65.00	67.26	65.00	15.43	0.01	0.23	100.00	100.00	0.00	1500.00	1646.48	1028601.00	106.55	415.51	344.00
21	2	1	5044.00	25439.00	147.00	0	Spot (Block21, Row1, Column2)	150.78	115.00	269.70	0.12	1.79	62.00	62.77	62.00	12.80	0.01	0.20	99.00	96.00	0.00	53.00	88.78	88810.00	6.88	91.08	91.50
21	3	1	5335.00	25451.00	147.00	-50	Spot (Block21, Row1, Column3)	54.81	57.00	11.20	0.02	0.20	63.00	62.01	63.00	10.47	0.01	0.17	3.00	0.00	0.00	-6.00	-8.19	32338.00	-0.69	54.66	56.00
21	4	1	5634.00	25464.00	168.90	0	Spot (Block21, Row1, Column4)	82.81	83.00	12.08	0.00	0.15	62.00	61.01	62.00	9.19	0.01	0.15	80.00	59.00	0.00	21.00	20.81	65589.00	2.37	67.64	67.00
21	5	1	5935.00	25452.00	147.00	-50	Spot (Block21, Row1, Column5)	64.00	65.00	7.58	0.01	0.12	63.00	62.49	63.00	9.83	0.00	0.16	11.00	0.00	0.00	2.00	1.00	37761.00	0.15	62.19	64.00
21	6	1	6244.00	25447.00	212.50	0	Spot (Block21, Row1, Column6)	80.82	82.00	11.89	0.01	0.15	63.00	62.53	63.00	10.70	0.00	0.17	76.00	39.00	0.00	19.00	17.82	104338.00	1.71	66.83	68.00
21	7	1	6518.00	25468.00	154.20	0	Spot (Block21, Row1, Column7)	88.10	88.00	10.91	0.00	0.12	62.00	62.66	62.00	10.21	0.00	0.16	93.00	66.00	0.00	26.00	26.10	57616.00	2.49	72.95	73.00
21	8	1	6845.00	25447.00	255.70	0	Spot (Block21, Row1, Column8)	74.22	73.00	10.58	0.01	0.14	62.00	61.26	62.00	9.75	0.01	0.16	55.00	22.00	0.00	11.00	12.22	140864.00	1.33	62.56	63.00
21	1	2	4670.00	25767.00	229.15	0	Spot (Block21, Row2, Column1)	67.29	67.00	7.46	0.00	0.11	63.00	64.58	63.00	14.01	0.01	0.22	9.00	0.00	0.00	4.00	4.29	101870.00	0.19	60.74	60.00
21	2	2	5035.00	25751.00	147.00	-50	Spot (Block21, Row2, Column2)	63.41	64.00	8.79	0.00	0.14	62.00	61.68	62.00	10.79	0.00	0.18	14.00	0.00	0.00	2.00	1.41	37219.00	0.16	63.22	63.00
21	3	2	5335.00	25751.00	147.00	-50	Spot (Block21, Row2, Column3)	66.06	67.00	10.89	0.01	0.16	61.00	60.76	61.00	9.34	0.00	0.15	36.00	9.00	0.00	6.00	5.06	38974.00	0.57	64.35	66.00
21	4	2	5635.00	25752.00	147.00	-50	Spot (Block21, Row2, Column4)	65.72	66.00	7.90	0.00	0.12	62.00	61.44	62.00	10.23	0.00	0.17	21.00	1.00	0.00	4.00	3.72	38773.00	0.42	63.96	63.50
21	5	2	5940.00	25757.00	184.50	0	Spot (Block21, Row2, Column5)	212.17	206.50	45.92	0.01	0.22	66.00	66.59	66.00	11.90	0.00	0.18	100.00	99.00	0.00	140.50	146.17	203259.00	12.23	106.52	105.50
21	6	2	6235.00	25753.00	147.00	-50	Spot (Block21, Row2, Column6)	76.34	77.00	8.90	0.00	0.12	65.00	68.83	65.00	25.73	0.02	0.37	3.00	0.00	0.00	12.00	11.34	44888.00	0.29	71.76	73.00
21	7	2	6493.00	25800.00	126.10	0	Spot (Block21, Row2, Column7)	76.65	77.00	7.61	0.00	0.10	64.00	65.17	64.00	18.59	0.01	0.29	24.00	0.00	0.00	13.00	12.65	32425.00	0.62	70.09	71.00
21	8	2	6851.00	25695.00	194.85	0	Spot (Block21, Row2, Column8)	66.98	68.00	8.19	0.01	0.12	61.00	61.06	61.00	15.73	0.00	0.26	13.00	0.00	0.00	7.00	5.98	71939.00	0.38	63.27	64.00
21	1	3	4739.00	26052.00	181.55	0	Spot (Block21, Row3, Column1)	94.47	95.00	11.52	0.00	0.12	63.00	61.81	63.00	9.29	0.01	0.15	97.00	85.00	0.00	32.00	31.47	87196.00	3.52	74.87	75.00
21	2	3	5075.00	26028.00	205.90	0	Spot (Block21, Row3, Column2)	67.26	67.00	7.37	0.00	0.11	62.00	61.77	62.00	11.66	0.00	0.19	19.00	0.00	0.00	5.00	5.26	81188.00	0.47	64.27	64.50
21	3	3	5335.00	26052.00	147.00	-50	Spot (Block21, Row3, Column3)	70.16	71.00	9.12	0.01	0.13	61.00	60.37	61.00	10.39	0.00	0.17	49.00	7.00	0.00	10.00	9.16	41257.00	0.94	65.39	67.50
21	4	3	5631.00	26053.00	176.25	0	Spot (Block21, Row3, Column4)	97.75	97.00	13.27	0.00	0.14	62.00	61.36	62.00	9.99	0.00	0.16	97.00	90.00	0.00	35.00	35.75	84550.00	3.64	74.88	76.00
21	5	3	5913.00	26090.00	83.05	0	Spot (Block21, Row3, Column5)	84.42	84.00	7.73	0.00	0.09	67.00	69.76	67.00	23.55	0.02	0.34	24.00	0.00	0.00	17.00	17.42	14013.00	0.62	77.89	77.00
21	6	3	6237.00	26056.00	218.75	0	Spot (Block21, Row3, Column6)	1281.56	780.50	975.23	0.22	0.76	67.00	74.41	67.00	32.15	0.05	0.43	100.00	100.00	0.00	713.50	1214.56	1765992.00	37.55	382.38	384.00
21	7	3	6535.00	26054.00	147.00	-50	Spot (Block21, Row3, Column7)	70.01	70.00	11.93	0.00	0.17	64.00	67.58	64.00	25.14	0.02	0.37	4.00	0.00	0.00	6.00	6.01	41236.00	0.10	63.99	64.50
21	8	3	6839.00	26064.00	151.85	0	Spot (Block21, Row3, Column8)	2295.68	2223.00	1077.32	0.01	0.47	63.00	65.41	63.00	20.59	0.02	0.31	100.00	100.00	0.00	2160.00	2232.68	1453167.00	108.30	526.81	404.00
21	1	4	4750.00	26344.00	163.45	0	Spot (Block21, Row4, Column1)	99.23	98.00	14.54	0.01	0.15	65.00	64.85	65.00	11.79	0.00	0.18	94.00	76.00	0.00	33.00	34.23	74028.00	2.92	75.87	76.00
21	2	4	5036.00	26355.00	167.75	0	Spot (Block21, Row4, Column2)	313.96	314.00	106.57	0.00	0.34	65.00	66.66	65.00	17.67	0.01	0.27	100.00	100.00	0.00	249.00	248.96	243633.00	13.99	129.54	123.00
21	3	4	5335.00	26355.00	146.50	0	Spot (Block21, Row4, Column3)	272.84	282.00	80.56	0.01	0.30	63.00	64.38	63.00	15.41	0.01	0.24	100.00	100.00	0.00	219.00	209.84	159614.00	13.52	107.54	100.00
21	4	4	5635.00	26353.00	147.00	-50	Spot (Block21, Row4, Column4)	71.86	73.00	10.07	0.01	0.14	63.00	62.05	63.00	9.86	0.01	0.16	52.00	12.00	0.00	10.00	8.86	42179.00	0.99	65.92	67.00
21	5	4	5935.00	26353.00	147.00	-50	Spot (Block21, Row4, Column5)	73.08	72.00	10.66	0.01	0.15	66.00	65.84	66.00	11.40	0.00	0.17	32.00	7.00	0.00	6.00	7.08	42971.00	0.64	72.33	72.00
21	6	4	6240.00	26353.00	188.75	0	Spot (Block21, Row4, Column6)	257.36	266.00	69.62	0.01	0.27	67.00	69.82	67.00	20.91	0.02	0.30	100.00	99.00	0.00	199.00	190.36	258128.00	8.97	117.86	111.00
21	7	4	6579.00	26360.00	161.70	0	Spot (Block21, Row4, Column7)	71.56	72.00	9.94	0.00	0.14	63.00	65.82	63.00	20.98	0.02	0.32	12.00	0.00	0.00	9.00	8.56	51737.00	0.27	67.03	67.00
21	8	4	6835.00	26355.00	147.00	-50	Spot (Block21, Row4, Column8)	71.11	71.00	8.14	0.00	0.11	64.00	64.74	64.00	15.60	0.00	0.24	17.00	0.00	0.00	7.00	7.11	41882.00	0.41	69.12	69.00
21	1	5	4735.00	26652.00	151.55	0	Spot (Block21, Row5, Column1)	168.60	178.00	30.74	0.02	0.18	65.00	69.60	65.00	23.83	0.03	0.34	100.00	89.00	0.00	113.00	103.60	106217.00	4.15	97.80	97.00
21	2	5	5037.00	26651.00	147.75	0	Spot (Block21, Row5, Column2)	2659.43	2552.00	1092.29	0.02	0.41	67.00	72.50	67.00	24.62	0.03	0.34	100.00	100.00	0.00	2485.00	2592.43	1595658.00	105.09	555.62	559.50
21	3	5	5342.00	26653.00	146.30	0	Spot (Block21, Row5, Column3)	1274.61	1121.50	672.70	0.06	0.53	65.00	68.45	65.00	21.22	0.02	0.31	100.00	100.00	0.00	1056.50	1209.61	744374.00	56.83	269.04	251.50
21	4	5	5616.00	26645.00	276.75	0	Spot (Block21, Row5, Column4)	67.22	67.00	8.55	0.00	0.13	62.00	62.88	62.00	15.00	0.01	0.24	12.00	0.00	0.00	5.00	5.22	150164.00	0.29	60.96	62.00
21	5	5	5939.00	26656.00	145.30	0	Spot (Block21, Row5, Column5)	258.14	278.00	73.05	0.03	0.28	64.00	63.21	64.00	10.93	0.01	0.17	100.00	100.00	0.00	214.00	194.14	148428.00	17.84	107.74	104.00
21	6	5	6235.00	26654.00	147.00	-50	Spot (Block21, Row5, Column6)	69.90	72.00	11.74	0.01	0.17	68.00	70.88	68.00	20.84	0.02	0.29	3.00	0.00	0.00	4.00	1.90	41172.00	-0.05	64.01	65.00
21	7	5	6542.00	26654.00	200.15	0	Spot (Block21, Row5, Column7)	935.38	729.00	613.73	0.11	0.66	68.00	74.29	68.00	30.74	0.04	0.41	100.00	100.00	0.00	661.00	867.38	1062589.00	28.01	277.79	285.50
21	8	5	6850.00	26658.00	176.40	0	Spot (Block21, Row5, Column8)	78.77	79.00	9.36	0.00	0.12	63.00	66.36	63.00	21.76	0.02	0.33	27.00	0.00	0.00	16.00	15.77	68374.00	0.57	67.69	68.00
21	1	6	4739.00	26951.00	218.50	0	Spot (Block21, Row6, Column1)	996.36	600.00	728.79	0.22	0.73	69.00	78.02	69.00	34.04	0.05	0.44	100.00	100.00	0.00	531.00	927.36	1360029.00	26.98	315.96	308.00
21	2	6	5034.00	26952.00	217.65	0	Spot (Block21, Row6, Column2)	566.91	469.00	284.97	0.08	0.50	69.00	77.80	69.00	31.18	0.05	0.40	100.00	100.00	0.00	400.00	497.91	768158.00	15.69	210.09	203.00
21	3	6	5336.00	26956.00	168.55	0	Spot (Block21, Row6, Column3)	102.83	103.00	13.28	0.00	0.13	65.00	66.92	65.00	19.05	0.01	0.28	92.00	48.00	0.00	38.00	37.83	81132.00	1.89	78.11	79.00
21	4	6	5634.00	26953.00	147.00	-50	Spot (Block21, Row6, Column4)	67.71	67.00	8.37	0.00	0.12	63.00	62.10	63.00	10.05	0.01	0.16	25.00	4.00	0.00	4.00	4.71	39946.00	0.56	64.17	65.00
21	5	6	5947.00	26952.00	159.95	0	Spot (Block21, Row6, Column5)	121.79	114.00	30.00	0.03	0.25	64.00	64.12	64.00	11.78	0.00	0.18	99.00	94.00	0.00	50.00	57.79	86833.00	4.89	85.09	86.00
21	6	6	6235.00	26954.00	147.00	-50	Spot (Block21, Row6, Column6)	62.44	65.00	13.46	0.02	0.22	66.00	67.64	66.00	16.34	0.01	0.24	2.00	0.00	0.00	-1.00	-3.56	37027.00	-0.32	71.45	72.00
21	7	6	6541.00	26958.00	174.05	0	Spot (Block21, Row6, Column7)	88.07	89.00	10.24	0.00	0.12	66.00	68.43	66.00	23.23	0.02	0.34	46.00	0.00	0.00	23.00	22.07	74598.00	0.85	72.97	73.00
21	8	6	6838.00	26968.00	167.35	0	Spot (Block21, Row6, Column8)	79.96	80.00	7.98	0.00	0.10	63.00	61.83	63.00	11.32	0.01	0.18	76.00	22.00	0.00	17.00	16.96	62207.00	1.60	70.75	72.00
21	1	7	4735.00	27249.00	156.95	0	Spot (Block21, Row7, Column1)	461.69	426.00	178.84	0.03	0.39	68.00	72.67	68.00	24.11	0.03	0.33	100.00	100.00	0.00	358.00	393.69	310717.00	16.13	152.19	153.00
21	2	7	5015.00	27250.00	239.60	0	Spot (Block21, Row7, Column2)	66.16	66.00	10.80	0.00	0.16	65.00	71.55	65.00	25.54	0.04	0.36	2.00	0.00	0.00	1.00	1.16	109429.00	-0.21	61.56	62.00
21	3	7	5263.00	27232.00	234.35	0	Spot (Block21, Row7, Column3)	66.19	66.00	7.93	0.00	0.12	62.00	62.56	62.00	15.07	0.00	0.24	7.00	0.00	0.00	4.00	4.19	104521.00	0.24	59.97	62.00
21	4	7	5634.00	27253.00	147.00	-50	Spot (Block21, Row7, Column4)	65.36	66.00	7.12	0.00	0.11	63.00	63.69	63.00	16.18	0.00	0.25	0.00	0.00	0.00	3.00	2.36	38433.00	0.10	64.60	66.00
21	5	7	5934.00	27254.00	147.00	-50	Spot (Block21, Row7, Column5)	67.18	68.00	8.36	0.01	0.12	65.00	66.70	65.00	17.21	0.01	0.26	2.00	0.00	0.00	3.00	2.18	39567.00	0.03	68.71	71.00
21	6	7	6231.00	27254.00	216.85	0	Spot (Block21, Row7, Column6)	596.84	510.00	296.79	0.07	0.50	68.00	80.08	68.00	45.60	0.07	0.57	100.00	100.00	0.00	442.00	528.84	800956.00	11.33	229.84	213.00
21	7	7	6530.00	27252.00	182.05	0	Spot (Block21, Row7, Column7)	76.26	77.00	9.22	0.00	0.12	64.00	67.42	64.00	19.51	0.02	0.29	22.00	0.00	0.00	13.00	12.26	70768.00	0.45	69.19	69.00
21	8	7	6838.00	27255.00	180.30	0	Spot (Block21, Row7, Column8)	437.64	430.00	116.56	0.01	0.27	65.00	65.70	65.00	14.42	0.00	0.22	100.00	100.00	0.00	365.00	372.64	398252.00	25.80	157.82	159.50
21	1	8	4725.00	27555.00	121.75	0	Spot (Block21, Row8, Column1)	83.56	83.00	8.98	0.00	0.11	64.00	63.88	64.00	12.25	0.00	0.19	81.00	26.00	0.00	19.00	19.56	32841.00	1.61	73.00	72.00
21	2	8	5040.00	27506.00	290.90	0	Spot (Block21, Row8, Column2)	66.40	66.00	9.87	0.00	0.15	62.00	61.78	62.00	10.81	0.00	0.17	25.00	4.00	0.00	4.00	4.40	164728.00	0.43	60.12	61.00
21	3	8	5334.00	27553.00	147.00	-50	Spot (Block21, Row8, Column3)	69.58	70.00	8.41	0.00	0.12	63.00	65.04	63.00	20.27	0.01	0.31	3.00	0.00	0.00	7.00	6.58	41053.00	0.22	68.27	67.00
21	4	8	5633.00	27554.00	144.80	0	Spot (Block21, Row8, Column4)	5567.61	5250.00	2556.49	0.03	0.46	66.00	68.41	66.00	22.41	0.02	0.33	100.00	100.00	0.00	5184.00	5501.61	3190243.00	245.42	949.75	792.50
21	5	8	5934.00	27554.00	147.00	-50	Spot (Block21, Row8, Column5)	66.99	67.00	7.82	0.00	0.12	66.00	72.92	66.00	34.64	0.04	0.48	0.00	0.00	0.00	1.00	0.99	39593.00	-0.17	70.01	73.00
21	6	8	6238.00	27555.00	188.75	0	Spot (Block21, Row8, Column6)	2148.44	1417.50	1771.60	0.18	0.82	71.00	87.85	71.00	55.09	0.09	0.63	100.00	100.00	0.00	1346.50	2077.44	2152733.00	37.40	438.78	418.50
21	7	8	6546.00	27562.00	181.90	0	Spot (Block21, Row8, Column7)	79.74	80.00	9.58	0.00	0.12	67.00	74.75	67.00	38.91	0.05	0.52	0.00	0.00	0.00	13.00	12.74	73837.00	0.13	68.72	69.00
21	8	8	6826.00	27554.00	143.10	0	Spot (Block21, Row8, Column8)	4805.61	4146.50	2956.14	0.06	0.62	66.00	68.74	66.00	17.91	0.02	0.26	100.00	100.00	0.00	4080.50	4739.61	2691144.00	264.50	894.17	640.50
22	1	1	9238.00	25457.00	153.20	0	Spot (Block22, Row1, Column1)	1482.95	1268.00	782.98	0.07	0.53	73.00	76.91	73.00	24.32	0.02	0.32	100.00	100.00	0.00	1195.00	1409.95	952051.00	57.82	381.89	288.50
22	2	1	9538.00	25459.00	148.35	0	Spot (Block22, Row1, Column2)	5565.89	4930.00	2983.13	0.05	0.54	75.00	85.02	75.00	135.86	0.05	1.60	100.00	100.00	0.00	4855.00	5490.89	3345102.00	40.34	1047.21	828.00
22	3	1	9842.00	25463.00	144.75	0	Spot (Block22, Row1, Column3)	867.63	758.00	506.63	0.06	0.58	74.00	82.32	74.00	135.64	0.05	1.65	100.00	85.00	0.00	684.00	793.63	492816.00	5.79	258.25	188.00
22	4	1	10134.00	25459.00	142.75	0	Spot (Block22, Row1, Column4)	4298.06	3922.00	2269.44	0.04	0.53	76.00	79.99	76.00	24.51	0.02	0.31	100.00	100.00	0.00	3846.00	4222.06	2398316.00	172.07	797.60	643.00
22	5	1	10441.00	25463.00	145.40	0	Spot (Block22, Row1, Column5)	2166.70	1701.50	1646.72	0.10	0.76	75.00	77.56	75.00	21.36	0.01	0.28	100.00	100.00	0.00	1626.50	2091.70	1248018.00	97.82	470.94	296.00
22	6	1	10734.00	25457.00	142.80	0	Spot (Block22, Row1, Column6)	3262.33	2976.00	1710.34	0.04	0.52	76.00	79.23	76.00	24.88	0.02	0.31	100.00	100.00	0.00	2900.00	3186.33	1807333.00	127.92	768.35	588.50
22	7	1	11031.00	25459.00	144.75	0	Spot (Block22, Row1, Column7)	9718.16	9135.00	5023.18	0.03	0.52	75.00	78.81	75.00	26.83	0.02	0.34	100.00	100.00	0.00	9060.00	9643.16	5568506.00	359.25	1568.19	1199.00
22	8	1	11354.00	25467.00	162.80	0	Spot (Block22, Row1, Column8)	88.80	88.00	9.96	0.00	0.11	71.00	72.01	71.00	17.13	0.01	0.24	46.00	6.00	0.00	17.00	17.80	65001.00	0.98	76.88	76.00
22	1	2	9239.00	25757.00	147.00	-50	Spot (Block22, Row2, Column1)	74.29	75.00	10.70	0.00	0.14	72.00	74.96	72.00	19.46	0.02	0.26	4.00	0.00	0.00	3.00	2.29	43684.00	-0.03	74.78	76.00
22	2	2	9540.00	25757.00	125.45	0	Spot (Block22, Row2, Column2)	1426.65	1347.50	505.09	0.02	0.35	77.00	86.71	77.00	137.63	0.05	1.59	100.00	100.00	0.00	1270.50	1349.65	593487.00	9.74	393.44	355.00
22	3	2	9844.00	25753.00	155.40	0	Spot (Block22, Row2, Column3)	150.52	159.00	30.42	0.02	0.20	75.00	83.80	75.00	138.47	0.05	1.65	0.00	0.00	0.00	84.00	75.52	100093.00	0.48	100.66	100.00
22	4	2	10142.00	25761.00	178.35	0	Spot (Block22, Row2, Column4)	741.69	723.00	325.07	0.01	0.44	79.00	84.34	79.00	25.43	0.03	0.30	100.00	100.00	0.00	644.00	662.69	663074.00	25.85	218.07	208.00
22	5	2	10440.00	25761.00	191.15	0	Spot (Block22, Row2, Column5)	458.80	450.00	127.15	0.01	0.28	78.00	80.62	78.00	18.92	0.01	0.23	100.00	100.00	0.00	372.00	380.80	472568.00	19.99	173.32	169.00
22	6	2	10732.00	25763.00	153.15	0	Spot (Block22, Row2, Column6)	368.31	351.50	168.62	0.02	0.46	80.00	89.44	80.00	45.97	0.05	0.51	99.00	92.00	0.00	271.50	288.31	236456.00	6.07	144.95	124.00
22	7	2	11037.00	25763.00	149.35	0	Spot (Block22, Row2, Column7)	495.68	458.00	248.28	0.03	0.50	78.00	80.63	78.00	23.03	0.01	0.29	100.00	100.00	0.00	380.00	417.68	303354.00	18.02	170.52	162.00
22	8	2	11340.00	25761.00	147.00	-50	Spot (Block22, Row2, Column8)	79.60	79.00	8.17	0.00	0.10	72.00	73.96	72.00	20.67	0.01	0.28	5.00	0.00	0.00	7.00	7.60	46963.00	0.27	75.63	75.00
22	1	3	9240.00	26060.00	145.00	0	Spot (Block22, Row3, Column1)	2063.56	1888.00	1284.11	0.04	0.62	72.00	73.73	72.00	18.27	0.01	0.25	100.00	100.00	0.00	1816.00	1991.56	1190673.00	108.91	387.97	276.00
22	2	3	9539.00	26053.00	156.10	0	Spot (Block22, Row3, Column2)	171.48	178.00	33.65	0.02	0.20	76.00	79.65	76.00	21.13	0.02	0.27	99.00	89.00	0.00	102.00	95.48	115062.00	4.35	99.33	99.00
22	3	3	9831.00	26055.00	147.20	0	Spot (Block22, Row3, Column3)	504.79	436.00	262.45	0.06	0.52	75.00	78.15	75.00	22.81	0.02	0.29	100.00	100.00	0.00	361.00	429.79	298331.00	18.70	161.22	167.00
22	4	3	10139.00	26060.00	144.25	0	Spot (Block22, Row3, Column4)	4278.36	3801.00	2339.98	0.05	0.55	78.00	81.39	78.00	21.24	0.02	0.26	100.00	100.00	0.00	3723.00	4200.36	2425831.00	197.58	845.97	630.00
22	5	3	10443.00	26059.00	142.20	0	Spot (Block22, Row3, Column5)	427.19	323.00	480.22	0.12	1.12	79.00	87.22	79.00	41.56	0.04	0.48	100.00	99.00	0.00	244.00	348.19	234530.00	8.18	146.32	119.00
22	6	3	10737.00	26059.00	202.65	0	Spot (Block22, Row3, Column6)	3244.15	2499.00	2248.77	0.11	0.69	87.00	103.62	87.00	60.46	0.08	0.58	100.00	100.00	0.00	2412.00	3157.15	3789162.00	51.94	759.01	770.50
22	7	3	11039.00	26063.00	143.05	0	Spot (Block22, Row3, Column7)	1608.10	1492.00	1032.23	0.03	0.64	80.00	89.21	80.00	43.63	0.05	0.49	100.00	100.00	0.00	1412.00	1528.10	894106.00	34.81	367.50	276.00
22	8	3	11340.00	26069.00	155.30	0	Spot (Block22, Row3, Column8)	2576.93	2378.00	1251.73	0.03	0.49	72.00	76.24	72.00	25.54	0.02	0.33	100.00	100.00	0.00	2306.00	2504.93	1718815.00	97.92	522.84	402.00
22	1	4	9239.00	26358.00	141.25	0	Spot (Block22, Row4, Column1)	4248.38	3971.00	2253.75	0.03	0.53	74.00	79.32	74.00	27.96	0.03	0.35	100.00	100.00	0.00	3897.00	4174.38	2289879.00	149.08	943.18	644.00
22	2	4	9541.00	26357.00	177.35	0	Spot (Block22, Row4, Column2)	651.31	608.50	331.11	0.03	0.51	77.00	84.66	77.00	34.20	0.04	0.40	100.00	100.00	0.00	531.50	574.31	575759.00	16.57	200.59	198.00
22	3	4	9835.00	26355.00	142.30	0	Spot (Block22, Row4, Column3)	14522.76	13800.00	7404.63	0.02	0.51	77.00	85.65	77.00	40.75	0.05	0.48	100.00	100.00	0.00	13723.00	14445.76	8031087.00	354.32	2441.40	1742.00
22	4	4	10131.00	26359.00	168.60	0	Spot (Block22, Row4, Column4)	125.74	120.00	23.49	0.02	0.19	75.00	79.19	75.00	27.89	0.02	0.35	84.00	32.00	0.00	45.00	50.74	98955.00	1.67	92.04	90.00
22	5	4	10421.00	26350.00	146.00	0	Spot (Block22, Row4, Column5)	336.52	188.00	659.25	0.25	1.96	77.00	79.48	77.00	21.83	0.01	0.27	99.00	96.00	0.00	111.00	259.52	195518.00	11.78	119.29	112.50
22	6	4	10737.00	26363.00	195.65	0	Spot (Block22, Row4, Column6)	597.27	591.00	185.94	0.00	0.31	83.00	90.69	83.00	39.98	0.04	0.44	100.00	100.00	0.00	508.00	514.27	647438.00	12.67	194.82	182.00
22	7	4	11032.00	26363.00	145.85	0	Spot (Block22, Row4, Column7)	872.24	663.00	677.70	0.12	0.78	82.00	90.47	82.00	42.96	0.04	0.47	100.00	100.00	0.00	581.00	790.24	505025.00	18.20	208.11	167.00
22	8	4	11339.00	26373.00	156.70	0	Spot (Block22, Row4, Column8)	323.08	296.00	142.92	0.04	0.44	73.00	75.89	73.00	18.69	0.02	0.25	100.00	99.00	0.00	223.00	250.08	219372.00	13.23	123.63	110.50
22	1	5	9241.00	26663.00	141.00	0	Spot (Block22, Row5, Column1)	7357.08	6509.00	3996.27	0.05	0.54	80.00	92.17	80.00	49.63	0.06	0.54	100.00	100.00	0.00	6429.00	7277.08	3980179.00	146.38	1440.34	1129.00
22	2	5	9539.00	26657.00	150.65	0	Spot (Block22, Row5, Column2)	3118.60	2993.00	1408.96	0.02	0.45	83.00	96.96	83.00	48.54	0.07	0.50	100.00	100.00	0.00	2910.00	3035.60	1946004.00	62.25	633.47	565.00
22	3	5	9841.00	26658.00	148.80	0	Spot (Block22, Row5, Column3)	2896.17	2485.00	1555.38	0.07	0.54	80.00	91.57	80.00	43.44	0.06	0.47	100.00	100.00	0.00	2405.00	2816.17	1755081.00	64.56	520.34	484.00
22	4	5	10138.00	26661.00	143.30	0	Spot (Block22, Row5, Column4)	2084.70	1996.00	1320.43	0.02	0.63	77.00	82.86	77.00	35.36	0.03	0.43	100.00	100.00	0.00	1919.00	2007.70	1165345.00	56.61	422.17	281.00
22	5	5	10442.00	26662.00	141.30	0	Spot (Block22, Row5, Column5)	15331.23	14239.00	8150.31	0.03	0.53	78.00	84.27	78.00	43.78	0.03	0.52	100.00	100.00	0.00	14161.00	15253.23	8309525.00	348.26	2737.90	2302.50
22	6	5	10743.00	26658.00	147.60	0	Spot (Block22, Row5, Column6)	445.70	385.00	203.56	0.06	0.46	83.00	91.90	83.00	49.97	0.04	0.54	99.00	97.00	0.00	302.00	362.70	266526.00	7.08	157.77	160.00
22	7	5	11040.00	26662.00	194.85	0	Spot (Block22, Row5, Column7)	3900.86	3314.00	2514.34	0.07	0.64	87.00	103.58	87.00	64.87	0.08	0.63	100.00	100.00	0.00	3227.00	3813.86	4166121.00	58.54	812.94	829.50
22	8	5	11341.00	26664.00	145.40	0	Spot (Block22, Row5, Column8)	2455.60	1823.00	1942.88	0.13	0.79	76.00	84.04	76.00	41.28	0.04	0.49	100.00	100.00	0.00	1747.00	2379.60	1416882.00	57.46	411.52	271.00
22	1	6	9238.00	26959.00	199.70	0	Spot (Block22, Row6, Column1)	2946.45	2166.00	2199.87	0.13	0.75	86.00	111.14	86.00	79.67	0.11	0.72	100.00	100.00	0.00	2080.00	2860.45	3326544.00	35.59	694.41	694.00
22	2	6	9539.00	26960.00	209.05	0	Spot (Block22, Row6, Column2)	2357.07	2062.00	1309.61	0.06	0.56	85.00	107.84	85.00	75.39	0.10	0.70	100.00	100.00	0.00	1977.00	2272.07	2920406.00	29.83	622.66	622.00
22	3	6	9832.00	26958.00	142.35	0	Spot (Block22, Row6, Column3)	6586.38	6125.50	3404.41	0.03	0.52	81.00	91.94	81.00	47.66	0.06	0.52	100.00	100.00	0.00	6044.50	6505.38	3609336.00	136.26	1335.27	1158.00
22	4	6	10144.00	26961.00	145.80	0	Spot (Block22, Row6, Column4)	447.28	398.00	204.17	0.05	0.46	78.00	81.95	78.00	39.24	0.02	0.48	100.00	99.00	0.00	320.00	369.28	258974.00	9.31	161.32	134.00
22	5	6	10440.00	26961.00	141.40	0	Spot (Block22, Row6, Column5)	17270.54	17193.00	8423.10	0.00	0.49	81.00	91.19	81.00	51.26	0.05	0.56	100.00	100.00	0.00	17112.00	17189.54	9343361.00	335.13	3078.74	2284.50
22	6	6	10735.00	26965.00	161.05	0	Spot (Block22, Row6, Column6)	194.24	179.00	77.92	0.04	0.40	84.00	93.05	84.00	45.47	0.04	0.49	75.00	54.00	0.00	95.00	110.24	139074.00	2.23	100.62	99.00
22	7	6	11039.00	26962.00	146.00	0	Spot (Block22, Row6, Column7)	3159.18	2859.50	1984.36	0.04	0.63	83.00	94.12	83.00	52.84	0.05	0.56	100.00	100.00	0.00	2776.50	3076.18	1838642.00	58.01	654.19	451.00
22	8	6	11342.00	26962.00	145.60	0	Spot (Block22, Row6, Column8)	3741.77	3218.00	2619.96	0.07	0.70	78.00	80.56	78.00	19.33	0.01	0.24	100.00	100.00	0.00	3140.00	3663.77	2151520.00	189.39	693.79	446.00
22	1	7	9238.00	27257.00	161.65	0	Spot (Block22, Row7, Column1)	1020.08	992.00	484.46	0.01	0.47	83.00	95.85	83.00	50.94	0.06	0.53	100.00	100.00	0.00	909.00	937.08	738537.00	18.15	258.51	267.50
22	2	7	9542.00	27258.00	165.30	0	Spot (Block22, Row7, Column2)	145.59	145.00	30.32	0.00	0.21	80.00	88.36	80.00	40.06	0.04	0.45	74.00	36.00	0.00	65.00	65.59	109627.00	1.43	96.99	99.00
22	3	7	9838.00	27260.00	147.00	-50	Spot (Block22, Row7, Column3)	87.13	86.00	9.38	0.01	0.11	79.00	80.02	79.00	17.04	0.01	0.21	17.00	0.00	0.00	7.00	8.13	51409.00	0.42	81.01	80.00
22	4	7	10141.00	27255.00	186.15	0	Spot (Block22, Row7, Column4)	120.18	114.00	25.21	0.02	0.21	80.00	83.66	80.00	24.66	0.02	0.29	71.00	24.00	0.00	34.00	40.18	117178.00	1.48	86.82	87.00
22	5	7	10439.00	27261.00	174.45	0	Spot (Block22, Row7, Column5)	748.66	716.50	355.70	0.02	0.48	84.00	99.37	84.00	55.35	0.07	0.56	100.00	100.00	0.00	632.50	664.66	637856.00	11.73	225.55	214.50
22	6	7	10740.00	27260.00	202.90	0	Spot (Block22, Row7, Column6)	2720.94	2504.00	1465.28	0.04	0.54	92.00	123.51	92.00	91.86	0.13	0.74	100.00	100.00	0.00	2412.00	2628.94	3197108.00	28.28	672.20	670.00
22	7	7	11030.00	27263.00	145.40	0	Spot (Block22, Row7, Column7)	4387.00	3953.50	2322.27	0.05	0.53	85.00	96.99	85.00	51.50	0.06	0.53	100.00	100.00	0.00	3868.50	4302.00	2526914.00	83.30	924.56	743.50
22	8	7	11342.00	27257.00	185.65	0	Spot (Block22, Row7, Column8)	1158.54	1131.00	333.69	0.01	0.29	77.00	80.91	77.00	21.55	0.02	0.27	100.00	100.00	0.00	1054.00	1081.54	1116831.00	50.01	338.98	276.00
22	1	8	9241.00	27535.00	203.65	0	Spot (Block22, Row8, Column1)	86.43	87.00	10.03	0.00	0.12	76.00	79.16	76.00	21.07	0.02	0.27	13.00	0.00	0.00	11.00	10.43	101466.00	0.34	76.76	77.00
22	2	8	9544.00	27558.00	149.90	0	Spot (Block22, Row8, Column2)	391.23	362.50	163.35	0.03	0.42	75.00	76.08	75.00	13.96	0.01	0.18	100.00	100.00	0.00	287.50	316.23	239431.00	22.58	148.78	152.00
22	3	8	9831.00	27556.00	145.95	0	Spot (Block22, Row8, Column3)	769.88	617.00	554.30	0.10	0.72	80.00	82.41	80.00	24.12	0.01	0.29	100.00	100.00	0.00	537.00	689.88	446533.00	28.50	197.76	179.00
22	4	8	10136.00	27562.00	147.50	0	Spot (Block22, Row8, Column4)	6508.58	5989.50	3098.23	0.04	0.48	81.00	86.71	81.00	32.54	0.03	0.38	100.00	100.00	0.00	5908.50	6427.58	3892130.00	197.38	1177.57	845.00
22	5	8	10439.00	27558.00	168.10	0	Spot (Block22, Row8, Column5)	102.60	102.00	11.48	0.00	0.11	80.00	97.55	80.00	73.22	0.09	0.75	0.00	0.00	0.00	22.00	22.60	80333.00	0.07	87.67	87.00
22	6	8	10740.00	27560.00	188.65	0	Spot (Block22, Row8, Column6)	5112.62	3918.00	3882.88	0.12	0.76	87.00	118.63	87.00	104.72	0.13	0.88	100.00	100.00	0.00	3831.00	5025.62	5107510.00	47.69	921.93	932.00
22	7	8	11037.00	27564.00	141.90	0	Spot (Block22, Row8, Column7)	1462.56	1349.50	839.83	0.03	0.57	84.00	97.55	84.00	64.85	0.06	0.66	100.00	100.00	0.00	1265.50	1378.56	801481.00	21.05	382.17	269.00
22	8	8	11329.00	27564.00	145.05	0	Spot (Block22, Row8, Column8)	4170.06	3798.50	2241.26	0.04	0.54	80.00	83.81	80.00	21.16	0.02	0.25	100.00	100.00	0.00	3718.50	4090.06	2393616.00	193.14	884.53	636.50
23	1	1	13744.00	25461.00	153.95	0	Spot (Block23, Row1, Column1)	1398.34	1236.00	731.67	0.05	0.52	68.00	69.52	68.00	15.84	0.01	0.23	100.00	100.00	0.00	1168.00	1330.34	910317.00	83.87	304.37	266.00
23	2	1	14039.00	25467.00	147.65	0	Spot (Block23, Row1, Column2)	530.67	426.00	280.87	0.10	0.53	67.00	68.19	67.00	14.75	0.01	0.22	100.00	100.00	0.00	359.00	463.67	314156.00	31.36	159.30	158.00
23	3	1	14345.00	25464.00	167.35	0	Spot (Block23, Row1, Column3)	217.11	193.00	106.33	0.05	0.49	68.00	67.66	68.00	11.28	0.00	0.17	99.00	96.00	0.00	125.00	149.11	168480.00	13.25	93.86	93.00
23	4	1	14632.00	25466.00	152.30	0	Spot (Block23, Row1, Column4)	341.93	270.00	164.23	0.10	0.48	70.00	70.46	70.00	12.40	0.00	0.18	100.00	100.00	0.00	200.00	271.93	216781.00	21.89	124.73	111.00
23	5	1	14945.00	25468.00	153.90	0	Spot (Block23, Row1, Column5)	569.97	427.00	389.93	0.13	0.68	70.00	70.46	70.00	12.14	0.00	0.17	100.00	100.00	0.00	357.00	499.97	369908.00	41.14	157.31	156.00
23	6	1	15236.00	25463.00	149.00	0	Spot (Block23, Row1, Column6)	702.82	630.00	374.45	0.05	0.53	70.00	70.85	70.00	13.89	0.01	0.20	100.00	100.00	0.00	560.00	632.82	428020.00	45.51	218.84	179.50
23	7	1	15533.00	25466.00	147.65	0	Spot (Block23, Row1, Column7)	2012.31	1850.00	1112.18	0.04	0.55	71.00	72.71	71.00	15.09	0.01	0.21	100.00	100.00	0.00	1779.00	1941.31	1195314.00	128.55	474.72	353.50
23	8	1	15840.00	25468.00	168.90	0	Spot (Block23, Row1, Column8)	195.60	196.00	46.28	0.00	0.24	72.00	72.28	72.00	12.78	0.00	0.18	100.00	99.00	0.00	124.00	123.60	155307.00	9.65	109.13	103.00
23	1	2	13751.00	25739.00	231.30	0	Spot (Block23, Row2, Column1)	75.37	76.00	9.60	0.00	0.13	67.00	68.36	67.00	15.59	0.01	0.23	23.00	0.00	0.00	9.00	8.37	115844.00	0.45	69.61	69.00
23	2	2	14040.00	25765.00	130.25	0	Spot (Block23, Row2, Column2)	444.73	407.00	139.40	0.04	0.31	66.00	66.94	66.00	13.13	0.01	0.20	100.00	100.00	0.00	341.00	378.73	199684.00	28.76	160.78	161.00
23	3	2	14341.00	25774.00	133.15	0	Spot (Block23, Row2, Column3)	82.55	82.00	7.88	0.00	0.10	67.00	68.40	67.00	12.45	0.01	0.18	65.00	12.00	0.00	15.00	15.55	39374.00	1.14	73.00	73.00
23	4	2	14641.00	25765.00	173.15	0	Spot (Block23, Row2, Column4)	302.68	305.00	68.69	0.00	0.23	72.00	72.62	72.00	14.31	0.00	0.20	100.00	100.00	0.00	233.00	230.68	252433.00	16.08	144.17	131.00
23	5	2	14944.00	25773.00	204.25	0	Spot (Block23, Row2, Column5)	172.33	180.00	40.42	0.02	0.23	73.00	73.27	73.00	13.55	0.00	0.18	100.00	97.00	0.00	107.00	99.33	204033.00	7.31	99.08	98.50
23	6	2	15224.00	25762.00	185.60	0	Spot (Block23, Row2, Column6)	160.27	160.00	52.46	0.00	0.33	71.00	73.41	71.00	20.76	0.01	0.28	95.00	74.00	0.00	89.00	89.27	155459.00	4.18	87.18	87.00
23	7	2	15535.00	25766.00	175.50	0	Spot (Block23, Row2, Column7)	149.76	147.00	40.48	0.01	0.27	68.00	68.93	68.00	15.96	0.01	0.23	99.00	90.00	0.00	79.00	81.76	129247.00	5.06	91.52	92.00
23	8	2	15783.00	25724.00	194.75	0	Spot (Block23, Row2, Column8)	78.47	78.00	10.23	0.00	0.13	68.00	69.21	68.00	14.76	0.01	0.21	30.00	4.00	0.00	10.00	10.47	84193.00	0.63	72.52	73.00
23	1	3	13739.00	26067.00	149.15	0	Spot (Block23, Row3, Column1)	750.12	604.00	454.76	0.09	0.61	68.00	68.83	68.00	14.72	0.01	0.21	100.00	100.00	0.00	536.00	682.12	456073.00	46.30	188.49	168.00
23	2	3	14035.00	26057.00	178.95	0	Spot (Block23, Row3, Column2)	90.24	90.00	11.40	0.00	0.13	68.00	69.34	68.00	12.70	0.01	0.18	77.00	39.00	0.00	22.00	22.24	81219.00	1.65	79.41	81.00
23	3	3	14331.00	26062.00	176.00	0	Spot (Block23, Row3, Column3)	128.38	119.00	28.97	0.03	0.23	69.00	69.83	69.00	14.64	0.01	0.21	99.00	88.00	0.00	50.00	59.38	111174.00	4.00	89.81	90.00
23	4	3	14641.00	26068.00	148.15	0	Spot (Block23, Row3, Column4)	1053.27	919.00	576.62	0.06	0.55	72.00	72.98	72.00	14.31	0.01	0.20	100.00	100.00	0.00	847.00	981.27	633015.00	68.51	275.62	186.50
23	5	3	14942.00	26068.00	175.40	0	Spot (Block23, Row3, Column5)	112.89	99.00	103.07	0.06	0.91	72.00	74.99	72.00	19.05	0.02	0.25	71.00	19.00	0.00	27.00	40.89	96859.00	1.99	83.88	82.00
23	6	3	15245.00	26064.00	205.80	0	Spot (Block23, Row3, Column6)	1192.41	984.00	697.00	0.08	0.58	76.00	83.11	76.00	28.37	0.04	0.34	100.00	100.00	0.00	908.00	1116.41	1439242.00	39.10	337.66	305.00
23	7	3	15545.00	26069.00	157.50	0	Spot (Block23, Row3, Column7)	400.68	353.00	216.27	0.06	0.54	71.00	75.39	71.00	25.01	0.03	0.33	99.00	99.00	0.00	282.00	329.68	272063.00	13.01	132.28	110.00
23	8	3	15840.00	26072.00	156.45	0	Spot (Block23, Row3, Column8)	1689.88	1506.50	765.87	0.05	0.45	71.00	72.19	71.00	19.00	0.01	0.26	100.00	100.00	0.00	1435.50	1618.88	1142362.00	85.16	372.65	335.00
23	1	4	13742.00	26363.00	145.55	0	Spot (Block23, Row4, Column1)	1107.50	995.50	632.75	0.05	0.57	71.00	73.17	71.00	16.17	0.01	0.22	100.00	100.00	0.00	924.50	1036.50	640133.00	63.96	267.69	190.00
23	2	4	14039.00	26362.00	162.85	0	Spot (Block23, Row4, Column2)	252.58	245.00	64.23	0.01	0.25	71.00	73.33	71.00	18.31	0.01	0.25	100.00	100.00	0.00	174.00	181.58	185392.00	9.79	124.41	115.00
23	3	4	14341.00	26366.00	147.80	0	Spot (Block23, Row4, Column3)	4567.26	4025.00	2787.64	0.05	0.61	71.00	72.99	71.00	18.93	0.01	0.26	100.00	100.00	0.00	3954.00	4496.26	2722085.00	237.40	830.66	628.00
23	4	4	14622.00	26355.00	224.55	0	Spot (Block23, Row4, Column4)	83.11	83.00	11.58	0.00	0.14	69.00	70.77	69.00	15.88	0.01	0.22	44.00	7.00	0.00	14.00	14.11	120090.00	0.78	72.68	73.00
23	5	4	14924.00	26361.00	190.30	0	Spot (Block23, Row4, Column5)	90.97	83.00	90.75	0.04	1.00	67.00	67.61	67.00	13.59	0.00	0.20	58.00	13.00	0.00	16.00	23.97	92789.00	1.72	72.73	73.00
23	6	4	15246.00	26367.00	205.40	0	Spot (Block23, Row4, Column6)	214.81	212.00	55.72	0.01	0.26	71.00	74.51	71.00	21.32	0.02	0.29	99.00	96.00	0.00	141.00	143.81	257348.00	6.58	102.74	101.00
23	7	4	15540.00	26369.00	152.75	0	Spot (Block23, Row4, Column7)	302.27	257.00	179.26	0.07	0.59	72.00	73.44	72.00	17.03	0.01	0.23	98.00	91.00	0.00	185.00	230.27	194660.00	13.43	108.24	102.00
23	8	4	15838.00	26389.00	194.25	0	Spot (Block23, Row4, Column8)	114.23	111.00	23.41	0.01	0.20	71.00	71.63	71.00	14.96	0.00	0.21	89.00	69.00	0.00	40.00	43.23	121879.00	2.85	83.44	81.00
23	1	5	13740.00	26666.00	149.60	0	Spot (Block23, Row5, Column1)	803.79	681.50	528.50	0.07	0.66	72.00	75.57	72.00	22.65	0.02	0.30	100.00	100.00	0.00	609.50	731.79	495134.00	32.15	194.93	172.00
23	2	5	14044.00	26665.00	151.95	0	Spot (Block23, Row5, Column2)	2061.78	1973.00	825.20	0.02	0.40	74.00	76.78	74.00	20.38	0.02	0.27	100.00	100.00	0.00	1899.00	1987.78	1309229.00	97.41	430.38	387.50
23	3	5	14344.00	26670.00	158.00	0	Spot (Block23, Row5, Column3)	634.53	537.00	335.60	0.07	0.53	72.00	74.72	72.00	20.52	0.02	0.27	100.00	100.00	0.00	465.00	562.53	432113.00	27.28	177.59	173.00
23	4	5	14640.00	26669.00	152.00	0	Spot (Block23, Row5, Column4)	571.44	472.00	371.42	0.08	0.65	69.00	70.26	69.00	16.47	0.01	0.23	100.00	100.00	0.00	403.00	502.44	361723.00	30.43	156.84	149.00
23	5	5	14942.00	26668.00	146.85	0	Spot (Block23, Row5, Column5)	4201.50	3752.00	2577.01	0.05	0.61	69.00	71.06	69.00	20.33	0.01	0.29	100.00	100.00	0.00	3683.00	4132.50	2483089.00	203.16	755.39	482.00
23	6	5	15239.00	26662.00	169.00	0	Spot (Block23, Row5, Column6)	187.43	190.00	59.08	0.01	0.32	70.00	72.62	70.00	19.11	0.02	0.26	99.00	94.00	0.00	120.00	117.43	148067.00	6.01	99.13	99.00
23	7	5	15546.00	26667.00	188.45	0	Spot (Block23, Row5, Column7)	752.85	710.00	408.50	0.03	0.54	72.00	76.10	72.00	23.01	0.02	0.30	100.00	100.00	0.00	638.00	680.85	753607.00	29.42	231.54	214.00
23	8	5	15842.00	26667.00	150.95	0	Spot (Block23, Row5, Column8)	842.43	608.50	682.76	0.14	0.81	70.00	72.37	70.00	18.50	0.01	0.26	100.00	100.00	0.00	538.50	772.43	522304.00	41.61	177.01	171.00
23	1	6	13744.00	26965.00	205.50	0	Spot (Block23, Row6, Column1)	1042.96	827.00	641.91	0.10	0.62	73.00	80.06	73.00	29.55	0.04	0.37	100.00	100.00	0.00	754.00	969.96	1252589.00	32.58	304.33	294.00
23	2	6	14034.00	26965.00	208.45	0	Spot (Block23, Row6, Column2)	483.06	436.00	220.80	0.04	0.46	77.00	82.30	77.00	26.50	0.03	0.32	100.00	100.00	0.00	359.00	406.06	595608.00	15.12	183.71	185.00
23	3	6	14333.00	26964.00	146.35	0	Spot (Block23, Row6, Column3)	1446.45	1220.00	837.13	0.07	0.58	72.00	73.53	72.00	17.02	0.01	0.23	100.00	100.00	0.00	1148.00	1374.45	843282.00	80.66	379.75	269.00
23	4	6	14643.00	26967.00	174.15	0	Spot (Block23, Row6, Column4)	131.93	122.00	33.23	0.03	0.25	69.00	70.72	69.00	18.29	0.01	0.26	95.00	72.00	0.00	53.00	62.93	111083.00	3.35	87.82	88.00
23	5	6	14945.00	26965.00	146.10	0	Spot (Block23, Row6, Column5)	4042.40	3654.00	2388.78	0.04	0.59	71.00	74.38	71.00	21.92	0.02	0.29	100.00	100.00	0.00	3583.00	3971.40	2364805.00	181.01	663.55	529.00
23	6	6	15241.00	26965.00	182.85	0	Spot (Block23, Row6, Column6)	102.45	102.00	13.37	0.00	0.13	72.00	74.18	72.00	17.53	0.01	0.24	85.00	32.00	0.00	30.00	30.45	96408.00	1.61	82.75	82.00
23	7	6	15539.00	26964.00	151.05	0	Spot (Block23, Row6, Column7)	732.39	623.50	452.44	0.07	0.62	73.00	76.53	73.00	20.47	0.02	0.27	100.00	100.00	0.00	550.50	659.39	458475.00	32.04	202.95	178.00
23	8	6	15845.00	26971.00	148.10	0	Spot (Block23, Row6, Column8)	1011.70	883.50	682.56	0.06	0.67	71.00	72.20	71.00	14.21	0.01	0.20	100.00	100.00	0.00	812.50	940.70	604999.00	66.11	234.28	177.00
23	1	7	13741.00	27265.00	167.20	0	Spot (Block23, Row7, Column1)	295.29	295.00	96.78	0.00	0.33	70.00	73.00	70.00	21.01	0.02	0.29	100.00	99.00	0.00	225.00	225.29	228851.00	10.58	122.38	114.00
23	2	7	14044.00	27258.00	190.30	0	Spot (Block23, Row7, Column2)	87.81	89.00	10.12	0.01	0.12	73.00	74.19	73.00	15.02	0.01	0.20	51.00	4.00	0.00	16.00	14.81	89483.00	0.91	76.03	74.00
23	3	7	14338.00	27265.00	147.00	-50	Spot (Block23, Row7, Column3)	81.01	80.00	10.96	0.01	0.14	72.00	71.87	72.00	12.07	0.00	0.17	30.00	10.00	0.00	8.00	9.01	47875.00	0.76	81.46	81.00
23	4	7	14650.00	27278.00	163.55	0	Spot (Block23, Row7, Column4)	94.36	94.00	9.33	0.00	0.10	70.00	71.88	70.00	16.79	0.01	0.23	78.00	15.00	0.00	24.00	24.36	69924.00	1.34	80.35	80.00
23	5	7	14935.00	27265.00	181.55	0	Spot (Block23, Row7, Column5)	269.91	277.00	93.50	0.01	0.35	72.00	76.29	72.00	20.73	0.03	0.27	100.00	99.00	0.00	205.00	197.91	251289.00	9.34	121.03	120.00
23	6	7	15236.00	27270.00	191.25	0	Spot (Block23, Row7, Column6)	588.97	537.00	254.00	0.04	0.43	80.00	87.33	80.00	32.81	0.04	0.38	100.00	100.00	0.00	457.00	508.97	607232.00	15.29	211.00	201.00
23	7	7	15533.00	27268.00	145.95	0	Spot (Block23, Row7, Column7)	1005.08	964.00	457.35	0.02	0.46	77.00	79.56	77.00	19.78	0.01	0.25	100.00	100.00	0.00	887.00	928.08	583953.00	46.79	324.91	212.00
23	8	7	15844.00	27262.00	190.50	0	Spot (Block23, Row7, Column8)	328.84	325.00	61.83	0.01	0.19	74.00	75.10	74.00	15.77	0.01	0.21	100.00	100.00	0.00	251.00	254.84	335091.00	16.09	147.35	131.00
23	1	8	13720.00	27562.00	132.00	0	Spot (Block23, Row8, Column1)	90.03	89.00	10.25	0.00	0.11	72.00	71.56	72.00	12.44	0.00	0.17	64.00	27.00	0.00	17.00	18.03	41953.00	1.48	78.90	79.00
23	2	8	14038.00	27562.00	166.55	0	Spot (Block23, Row8, Column2)	140.71	130.00	32.25	0.03	0.23	72.00	72.32	72.00	11.37	0.00	0.16	100.00	96.00	0.00	58.00	68.71	108484.00	6.02	96.15	96.00
23	3	8	14334.00	27567.00	156.35	0	Spot (Block23, Row8, Column3)	266.80	216.50	151.72	0.09	0.57	73.00	74.14	73.00	15.95	0.01	0.22	96.00	90.00	0.00	143.50	193.80	180354.00	12.08	114.37	108.00
23	4	8	14639.00	27566.00	148.95	0	Spot (Block23, Row8, Column4)	4249.39	4155.00	2016.96	0.01	0.47	71.00	74.34	71.00	21.10	0.02	0.28	100.00	100.00	0.00	4084.00	4178.39	2566631.00	197.89	903.44	714.50
23	5	8	14923.00	27586.00	179.70	0	Spot (Block23, Row8, Column5)	84.57	85.00	10.33	0.00	0.12	72.00	77.29	72.00	29.80	0.03	0.39	3.00	0.00	0.00	13.00	12.57	76534.00	0.24	71.87	72.00
23	6	8	15244.00	27567.00	194.95	0	Spot (Block23, Row8, Column6)	1789.41	1178.50	1362.50	0.18	0.76	79.00	88.75	79.00	38.84	0.05	0.44	100.00	100.00	0.00	1099.50	1710.41	1918245.00	43.79	406.66	395.50
23	7	8	15543.00	27569.00	150.00	0	Spot (Block23, Row8, Column7)	505.81	450.00	280.21	0.05	0.55	78.00	82.61	78.00	28.22	0.02	0.34	100.00	100.00	0.00	372.00	427.81	309049.00	15.00	166.21	166.00
23	8	8	15828.00	27566.00	146.20	0	Spot (Block23, Row8, Column8)	3815.56	3237.00	2100.40	0.07	0.55	74.00	76.82	74.00	21.16	0.02	0.28	100.00	100.00	0.00	3163.00	3741.56	2224469.00	176.67	883.70	737.00
24	1	1	18243.00	25467.00	157.25	0	Spot (Block24, Row1, Column1)	1127.78	977.00	573.75	0.06	0.51	68.00	68.78	68.00	13.37	0.00	0.19	100.00	100.00	0.00	909.00	1059.78	768020.00	79.19	313.48	262.00
24	2	1	18537.00	25472.00	160.45	0	Spot (Block24, Row1, Column2)	324.85	314.00	105.38	0.01	0.32	69.00	69.10	69.00	12.50	0.00	0.18	100.00	100.00	0.00	245.00	255.85	231945.00	20.46	125.49	116.00
24	3	1	18846.00	25471.00	167.25	0	Spot (Block24, Row1, Column3)	220.49	205.00	91.33	0.03	0.41	70.00	70.43	70.00	13.00	0.00	0.18	100.00	99.00	0.00	135.00	150.49	170883.00	11.54	103.63	103.00
24	4	1	19133.00	25473.00	153.70	0	Spot (Block24, Row1, Column4)	268.04	272.00	85.13	0.01	0.32	71.00	71.50	71.00	14.05	0.00	0.20	100.00	100.00	0.00	201.00	197.04	173958.00	13.99	125.85	107.00
24	5	1	19439.00	25469.00	154.05	0	Spot (Block24, Row1, Column5)	595.06	501.00	377.13	0.07	0.63	69.00	69.33	69.00	12.74	0.00	0.18	100.00	100.00	0.00	432.00	526.06	389767.00	41.25	160.02	156.50
24	6	1	19736.00	25468.00	149.50	0	Spot (Block24, Row1, Column6)	568.12	504.00	235.05	0.05	0.41	69.00	69.27	69.00	14.07	0.00	0.20	100.00	100.00	0.00	435.00	499.12	348823.00	35.46	191.09	170.00
24	7	1	20032.00	25470.00	149.20	0	Spot (Block24, Row1, Column7)	1321.46	1199.00	695.98	0.04	0.53	68.00	68.95	68.00	14.23	0.01	0.21	100.00	100.00	0.00	1131.00	1253.46	808734.00	88.02	346.06	269.00
24	8	1	20350.00	25469.00	174.55	0	Spot (Block24, Row1, Column8)	152.86	157.00	49.10	0.01	0.32	65.00	65.59	65.00	11.11	0.00	0.17	100.00	99.00	0.00	92.00	87.86	130844.00	7.85	88.97	88.00
24	1	2	18241.00	25768.00	147.00	-50	Spot (Block24, Row2, Column1)	69.52	69.00	9.22	0.00	0.13	68.00	69.10	68.00	13.59	0.01	0.20	10.00	0.00	0.00	1.00	1.52	40807.00	0.03	70.89	70.00
24	2	2	18538.00	25768.00	136.60	0	Spot (Block24, Row2, Column2)	408.04	396.00	128.32	0.01	0.31	68.00	68.56	68.00	12.28	0.00	0.18	100.00	100.00	0.00	328.00	340.04	204429.00	27.63	153.31	163.50
24	3	2	18863.00	25771.00	156.10	0	Spot (Block24, Row2, Column3)	98.30	97.00	10.25	0.01	0.10	67.00	67.80	67.00	13.20	0.01	0.19	96.00	65.00	0.00	30.00	31.30	65959.00	2.31	81.92	82.00
24	4	2	19145.00	25771.00	176.05	0	Spot (Block24, Row2, Column4)	304.15	309.00	82.49	0.01	0.27	68.00	69.33	68.00	13.78	0.01	0.20	100.00	100.00	0.00	241.00	236.15	263697.00	17.04	132.49	120.00
24	5	2	19443.00	25767.00	195.40	0	Spot (Block24, Row2, Column5)	234.12	233.00	41.08	0.00	0.18	70.00	70.34	70.00	12.98	0.00	0.18	100.00	100.00	0.00	163.00	164.12	251909.00	12.62	120.91	109.00
24	6	2	19740.00	25761.00	176.05	0	Spot (Block24, Row2, Column6)	145.48	144.50	36.25	0.00	0.25	69.00	71.62	69.00	22.95	0.02	0.32	95.00	70.00	0.00	75.50	76.48	126274.00	3.22	87.59	87.00
24	7	2	20036.00	25772.00	170.75	0	Spot (Block24, Row2, Column7)	184.88	187.00	51.87	0.00	0.28	66.00	66.89	66.00	12.84	0.01	0.19	100.00	100.00	0.00	121.00	118.88	150120.00	9.19	96.62	97.00
24	8	2	20342.00	25772.00	147.00	-50	Spot (Block24, Row2, Column8)	63.72	65.00	8.37	0.01	0.13	64.00	64.57	64.00	10.87	0.00	0.17	7.00	0.00	0.00	1.00	-0.28	37975.00	-0.08	62.85	64.00
24	1	3	18244.00	26070.00	151.35	0	Spot (Block24, Row3, Column1)	626.20	572.50	357.39	0.04	0.57	68.00	68.62	68.00	11.59	0.00	0.17	100.00	100.00	0.00	504.50	558.20	392001.00	48.10	171.02	159.00
24	2	3	18558.00	26072.00	180.75	0	Spot (Block24, Row3, Column2)	99.05	97.00	15.79	0.01	0.16	68.00	68.78	68.00	13.49	0.00	0.20	86.00	54.00	0.00	29.00	31.05	90924.00	2.24	78.66	78.00
24	3	3	18836.00	26062.00	185.70	0	Spot (Block24, Row3, Column3)	144.82	136.00	40.91	0.03	0.28	66.00	66.39	66.00	14.87	0.00	0.22	98.00	90.00	0.00	70.00	78.82	140040.00	5.27	84.46	86.00
24	4	3	19143.00	26069.00	150.30	0	Spot (Block24, Row3, Column4)	666.74	574.00	329.92	0.07	0.49	65.00	66.30	65.00	12.75	0.01	0.19	100.00	100.00	0.00	509.00	601.74	411379.00	47.10	201.38	168.00
24	5	3	19447.00	26078.00	182.30	0	Spot (Block24, Row3, Column5)	133.67	115.00	97.58	0.07	0.73	68.00	71.88	68.00	21.66	0.02	0.30	91.00	57.00	0.00	47.00	65.67	124716.00	2.85	84.42	85.00
24	6	3	19743.00	26070.00	208.10	0	Spot (Block24, Row3, Column6)	1431.77	1085.00	935.71	0.12	0.65	72.00	79.84	72.00	31.69	0.04	0.40	100.00	100.00	0.00	1013.00	1359.77	1763939.00	42.66	379.16	386.00
24	7	3	20048.00	26073.00	149.40	0	Spot (Block24, Row3, Column7)	410.60	367.00	187.03	0.05	0.46	67.00	71.20	67.00	23.76	0.03	0.33	100.00	100.00	0.00	300.00	343.60	250874.00	14.29	144.00	152.00
24	8	3	20345.00	26082.00	159.80	0	Spot (Block24, Row3, Column8)	608.35	592.00	256.52	0.01	0.42	67.00	67.47	67.00	12.02	0.00	0.18	100.00	100.00	0.00	525.00	541.35	427671.00	44.99	193.87	164.00
24	1	4	18241.00	26369.00	148.45	0	Spot (Block24, Row4, Column1)	697.89	614.00	391.16	0.06	0.56	67.00	69.34	67.00	14.20	0.01	0.20	100.00	100.00	0.00	547.00	630.89	420828.00	44.26	199.21	166.00
24	2	4	18542.00	26370.00	166.05	0	Spot (Block24, Row4, Column2)	475.74	479.00	151.13	0.00	0.32	69.00	71.48	69.00	16.93	0.02	0.24	100.00	100.00	0.00	410.00	406.74	364416.00	23.87	165.71	173.00
24	3	4	18846.00	26369.00	150.05	0	Spot (Block24, Row4, Column3)	2718.52	2442.00	1622.91	0.05	0.60	67.00	70.99	67.00	20.80	0.03	0.29	100.00	100.00	0.00	2375.00	2651.52	1682765.00	127.31	526.44	380.50
24	4	4	19120.00	26387.00	169.35	0	Spot (Block24, Row4, Column4)	86.84	86.00	13.47	0.00	0.16	64.00	65.43	64.00	15.71	0.01	0.24	72.00	25.00	0.00	22.00	22.84	68948.00	1.36	73.99	75.00
24	5	4	19413.00	26369.00	197.75	0	Spot (Block24, Row4, Column5)	100.23	92.00	107.85	0.04	1.08	67.00	67.06	67.00	12.54	0.00	0.19	81.00	46.00	0.00	25.00	33.23	110952.00	2.64	75.89	75.00
24	6	4	19746.00	26361.00	197.05	0	Spot (Block24, Row4, Column6)	271.31	287.00	46.55	0.02	0.17	69.00	73.38	69.00	24.63	0.03	0.34	100.00	99.00	0.00	218.00	202.31	298439.00	8.03	128.02	117.00
24	7	4	20036.00	26372.00	157.30	0	Spot (Block24, Row4, Column7)	274.95	245.00	157.58	0.05	0.57	68.00	71.28	68.00	22.60	0.02	0.32	94.00	84.00	0.00	177.00	206.95	187518.00	9.01	103.63	102.00
24	8	4	20345.00	26376.00	174.65	0	Spot (Block24, Row4, Column8)	127.42	119.00	28.53	0.03	0.22	68.00	68.79	68.00	11.05	0.01	0.16	99.00	94.00	0.00	51.00	59.42	109070.00	5.30	86.33	85.00
24	1	5	18240.00	26670.00	151.05	0	Spot (Block24, Row5, Column1)	578.13	466.00	348.27	0.09	0.60	70.00	74.08	70.00	21.19	0.02	0.29	100.00	100.00	0.00	396.00	508.13	361334.00	23.79	160.11	159.00
24	2	5	18541.00	26671.00	153.20	0	Spot (Block24, Row5, Column2)	707.25	662.00	263.43	0.03	0.37	71.00	76.51	71.00	23.45	0.03	0.31	100.00	100.00	0.00	591.00	636.25	456176.00	26.90	215.71	180.00
24	3	5	18844.00	26673.00	156.80	0	Spot (Block24, Row5, Column3)	1348.07	1246.00	737.94	0.03	0.55	71.00	75.61	71.00	21.76	0.03	0.29	100.00	100.00	0.00	1175.00	1277.07	913993.00	58.48	283.80	256.00
24	4	5	19145.00	26673.00	156.65	0	Spot (Block24, Row5, Column4)	444.95	372.00	266.97	0.08	0.60	69.00	70.87	69.00	18.85	0.01	0.27	100.00	100.00	0.00	303.00	375.95	300786.00	19.84	123.80	116.00
24	5	5	19440.00	26672.00	146.35	0	Spot (Block24, Row5, Column5)	3190.09	2914.50	1946.08	0.04	0.61	68.00	70.44	68.00	18.54	0.02	0.26	100.00	100.00	0.00	2846.50	3122.09	1863013.00	168.25	611.62	435.50
24	6	5	19741.00	26669.00	170.80	0	Spot (Block24, Row5, Column6)	164.65	178.00	47.51	0.03	0.29	67.00	70.02	67.00	22.56	0.02	0.32	98.00	78.00	0.00	111.00	97.65	133535.00	4.19	88.94	89.00
24	7	5	20048.00	26672.00	199.65	0	Spot (Block24, Row5, Column7)	1430.85	1285.00	827.45	0.05	0.58	70.00	76.62	70.00	30.01	0.04	0.39	100.00	100.00	0.00	1215.00	1360.85	1619724.00	45.13	358.30	379.00
24	8	5	20345.00	26670.00	154.30	0	Spot (Block24, Row5, Column8)	623.96	466.50	443.44	0.13	0.71	69.00	71.55	69.00	19.82	0.02	0.28	100.00	100.00	0.00	397.50	554.96	410567.00	27.87	160.23	157.00
24	1	6	18239.00	26969.00	205.00	0	Spot (Block24, Row6, Column1)	1266.22	905.00	888.76	0.15	0.70	76.00	84.94	76.00	35.17	0.05	0.41	100.00	100.00	0.00	829.00	1190.22	1514394.00	33.59	345.92	361.00
24	2	6	18540.00	26971.00	206.55	0	Spot (Block24, Row6, Column2)	916.17	870.00	417.76	0.02	0.46	76.00	84.13	76.00	32.22	0.04	0.38	100.00	100.00	0.00	794.00	840.17	1111315.00	25.82	289.82	290.00
24	3	6	18832.00	26968.00	147.65	0	Spot (Block24, Row6, Column3)	1055.21	947.50	536.78	0.05	0.51	71.00	76.28	71.00	23.04	0.03	0.30	100.00	100.00	0.00	876.50	984.21	633125.00	42.48	299.33	249.50
24	4	6	19138.00	26970.00	182.45	0	Spot (Block24, Row6, Column4)	148.24	142.00	38.68	0.02	0.26	70.00	71.19	70.00	14.37	0.01	0.20	99.00	93.00	0.00	72.00	78.24	138757.00	5.36	89.40	89.00
24	5	6	19443.00	26971.00	146.10	0	Spot (Block24, Row6, Column5)	2948.88	2769.50	1599.02	0.03	0.54	70.00	72.43	70.00	18.41	0.01	0.25	100.00	100.00	0.00	2699.50	2878.88	1716251.00	156.21	675.05	493.00
24	6	6	19743.00	26960.00	182.25	0	Spot (Block24, Row6, Column6)	107.75	107.00	18.32	0.00	0.17	69.00	72.20	69.00	20.55	0.02	0.28	85.00	41.00	0.00	38.00	38.75	100319.00	1.73	78.62	80.00
24	7	6	20039.00	26970.00	153.30	0	Spot (Block24, Row6, Column7)	697.22	605.00	384.25	0.06	0.55	72.00	75.11	72.00	23.12	0.02	0.31	100.00	100.00	0.00	533.00	625.22	451800.00	26.91	180.42	160.50
24	8	6	20348.00	26973.00	154.00	0	Spot (Block24, Row6, Column8)	787.62	627.00	521.14	0.10	0.66	68.00	69.47	68.00	12.67	0.01	0.18	100.00	100.00	0.00	559.00	719.62	512740.00	56.68	184.41	168.00
24	1	7	18238.00	27269.00	163.85	0	Spot (Block24, Row7, Column1)	658.37	647.00	264.58	0.01	0.40	73.00	79.05	73.00	27.73	0.03	0.35	100.00	100.00	0.00	574.00	585.37	489169.00	20.89	200.07	194.00
24	2	7	18543.00	27273.00	178.40	0	Spot (Block24, Row7, Column2)	95.63	96.00	11.50	0.00	0.12	71.00	74.29	71.00	21.52	0.02	0.29	63.00	3.00	0.00	25.00	24.63	85302.00	0.99	75.92	76.00
24	3	7	18840.00	27271.00	147.00	-50	Spot (Block24, Row7, Column3)	70.16	69.00	12.38	0.01	0.18	68.00	68.99	68.00	11.28	0.01	0.16	25.00	5.00	0.00	1.00	2.16	41466.00	0.10	69.76	70.00
24	4	7	19147.00	27286.00	197.90	0	Spot (Block24, Row7, Column4)	79.32	79.00	8.55	0.00	0.11	68.00	68.98	68.00	11.84	0.01	0.17	46.00	8.00	0.00	11.00	11.32	87968.00	0.87	69.88	71.00
24	5	7	19440.00	27268.00	182.95	0	Spot (Block24, Row7, Column5)	258.08	279.00	71.00	0.03	0.28	70.00	75.14	70.00	25.51	0.03	0.34	100.00	98.00	0.00	209.00	188.08	242593.00	7.17	121.14	118.00
24	6	7	19738.00	27271.00	195.80	0	Spot (Block24, Row7, Column6)	1099.25	1076.00	505.59	0.01	0.46	80.00	90.47	80.00	40.67	0.05	0.45	100.00	100.00	0.00	996.00	1019.25	1191590.00	24.80	316.85	303.00
24	7	7	20032.00	27278.00	154.45	0	Spot (Block24, Row7, Column7)	776.02	720.50	344.78	0.03	0.44	77.00	80.90	77.00	22.40	0.02	0.28	100.00	100.00	0.00	643.50	699.02	504416.00	31.04	220.33	173.50
24	8	7	20343.00	27268.00	191.65	0	Spot (Block24, Row7, Column8)	454.61	482.00	107.52	0.03	0.24	69.00	72.16	69.00	15.34	0.02	0.21	100.00	100.00	0.00	413.00	385.61	470065.00	24.94	164.61	170.00
24	1	8	18249.00	27549.00	137.15	0	Spot (Block24, Row8, Column1)	89.30	88.00	9.68	0.01	0.11	70.00	71.97	70.00	14.88	0.01	0.21	63.00	17.00	0.00	18.00	19.30	45187.00	1.17	81.58	81.00
24	2	8	18542.00	27574.00	170.50	0	Spot (Block24, Row8, Column2)	151.08	163.00	38.60	0.03	0.26	71.00	70.37	71.00	9.76	0.00	0.14	99.00	98.00	0.00	92.00	80.08	122376.00	8.27	93.80	93.00
24	3	8	18838.00	27572.00	157.95	0	Spot (Block24, Row8, Column3)	275.43	248.00	137.59	0.05	0.50	72.00	72.12	72.00	12.04	0.00	0.17	100.00	99.00	0.00	176.00	203.43	190324.00	16.89	114.69	109.00
24	4	8	19135.00	27569.00	151.70	0	Spot (Block24, Row8, Column4)	1458.20	1385.00	666.76	0.02	0.46	69.00	70.64	69.00	13.28	0.01	0.19	100.00	100.00	0.00	1316.00	1389.20	920123.00	104.50	352.61	273.00
24	5	8	19429.00	27586.00	184.75	0	Spot (Block24, Row8, Column5)	82.72	83.00	10.52	0.00	0.13	67.00	72.82	67.00	29.30	0.04	0.40	9.00	0.00	0.00	16.00	15.72	79497.00	0.34	69.92	70.00
24	6	8	19743.00	27572.00	194.75	0	Spot (Block24, Row8, Column6)	2149.28	1492.00	1666.34	0.16	0.78	77.00	89.43	77.00	44.36	0.06	0.50	100.00	100.00	0.00	1415.00	2072.28	2295435.00	46.43	457.22	469.00
24	7	8	20044.00	27573.00	149.20	0	Spot (Block24, Row8, Column7)	412.27	398.00	155.86	0.02	0.38	75.00	80.15	75.00	29.32	0.03	0.37	100.00	100.00	0.00	323.00	337.27	251075.00	11.33	149.80	149.00
24	8	8	20329.00	27572.00	148.05	0	Spot (Block24, Row8, Column8)	3412.42	3146.50	1717.33	0.04	0.50	73.00	76.17	73.00	21.76	0.02	0.29	100.00	100.00	0.00	3073.50	3339.42	2026978.00	153.33	755.87	552.00
25	1	1	4732.00	29945.00	148.15	0	Spot (Block25, Row1, Column1)	1772.61	1633.50	845.01	0.04	0.48	73.00	75.69	73.00	17.51	0.02	0.23	100.00	100.00	0.00	1560.50	1699.61	1060021.00	96.92	446.94	381.00
25	2	1	5027.00	29955.00	141.95	0	Spot (Block25, Row1, Column2)	1911.62	1783.00	887.99	0.03	0.46	73.00	76.56	73.00	18.73	0.02	0.24	100.00	100.00	0.00	1710.00	1838.62	1051393.00	97.95	453.75	355.00
25	3	1	5333.00	29952.00	140.85	0	Spot (Block25, Row1, Column3)	749.14	663.00	428.82	0.05	0.57	72.00	74.27	72.00	14.89	0.01	0.20	100.00	100.00	0.00	591.00	677.14	403784.00	45.33	226.15	181.00
25	4	1	5627.00	29953.00	141.20	0	Spot (Block25, Row1, Column4)	1431.55	1332.00	646.44	0.03	0.45	71.00	74.23	71.00	16.42	0.02	0.22	100.00	100.00	0.00	1261.00	1360.55	778765.00	82.65	376.33	280.00
25	5	1	5933.00	29955.00	143.15	0	Spot (Block25, Row1, Column5)	2589.52	2151.00	1894.18	0.08	0.73	71.00	73.56	71.00	16.03	0.02	0.22	100.00	100.00	0.00	2080.00	2518.52	1450132.00	156.94	470.19	354.00
25	6	1	6227.00	29952.00	139.10	0	Spot (Block25, Row1, Column6)	2052.00	1912.00	1019.84	0.03	0.50	74.00	76.90	74.00	21.60	0.02	0.28	100.00	100.00	0.00	1838.00	1978.00	1087558.00	91.46	504.61	454.00
25	7	1	6527.00	29953.00	143.25	0	Spot (Block25, Row1, Column7)	5331.63	4873.00	2682.06	0.04	0.50	75.00	77.22	75.00	22.37	0.01	0.29	100.00	100.00	0.00	4798.00	5256.63	2948390.00	234.91	1103.31	941.00
25	8	1	6885.00	29953.00	188.30	0	Spot (Block25, Row1, Column8)	86.99	85.00	11.88	0.01	0.14	71.00	71.51	71.00	14.04	0.00	0.20	49.00	16.00	0.00	14.00	15.99	86991.00	1.10	78.27	79.00
25	1	2	4730.00	30251.00	147.00	-50	Spot (Block25, Row2, Column1)	78.81	79.00	7.96	0.00	0.10	75.00	77.99	75.00	17.16	0.02	0.22	3.00	0.00	0.00	4.00	3.81	46420.00	0.05	79.55	80.00
25	2	2	5025.00	30251.00	119.75	0	Spot (Block25, Row2, Column2)	1325.27	1379.00	385.41	0.02	0.29	73.00	76.88	73.00	18.87	0.02	0.25	100.00	100.00	0.00	1306.00	1252.27	499625.00	66.17	360.53	274.00
25	3	2	5328.00	30250.00	163.00	0	Spot (Block25, Row2, Column3)	111.14	111.00	12.25	0.00	0.11	72.00	75.10	72.00	16.58	0.02	0.22	97.00	67.00	0.00	39.00	39.14	82024.00	2.17	87.89	88.00
25	4	2	5635.00	30252.00	181.00	0	Spot (Block25, Row2, Column4)	495.03	468.00	218.53	0.02	0.44	73.00	77.58	73.00	19.66	0.03	0.25	100.00	100.00	0.00	395.00	422.03	455920.00	21.23	182.22	184.00
25	5	2	5938.00	30256.00	177.60	0	Spot (Block25, Row2, Column5)	400.09	402.00	113.52	0.00	0.28	75.00	77.84	75.00	17.93	0.02	0.23	100.00	100.00	0.00	327.00	325.09	353283.00	17.97	153.80	150.00
25	6	2	6225.00	30251.00	148.80	0	Spot (Block25, Row2, Column6)	413.90	386.50	167.93	0.03	0.41	78.00	82.14	78.00	24.38	0.02	0.30	100.00	99.00	0.00	308.50	335.90	249994.00	13.61	144.28	146.50
25	7	2	6531.00	30254.00	148.05	0	Spot (Block25, Row2, Column7)	480.07	462.00	223.68	0.02	0.47	76.00	77.97	76.00	18.09	0.01	0.23	100.00	100.00	0.00	386.00	404.07	287562.00	22.23	148.70	153.00
25	8	2	6816.00	30227.00	198.65	0	Spot (Block25, Row2, Column8)	78.08	78.00	8.45	0.00	0.11	71.00	73.48	71.00	17.50	0.01	0.24	12.00	0.00	0.00	7.00	7.08	87447.00	0.26	73.03	73.00
25	1	3	4734.00	30551.00	145.35	0	Spot (Block25, Row3, Column1)	2137.28	1915.00	1327.18	0.05	0.62	73.00	74.51	73.00	16.96	0.01	0.23	100.00	100.00	0.00	1842.00	2064.28	1226799.00	121.64	404.40	359.50
25	2	3	5035.00	30550.00	165.00	0	Spot (Block25, Row3, Column2)	118.73	116.00	19.09	0.01	0.16	73.00	75.44	73.00	16.97	0.01	0.22	97.00	71.00	0.00	43.00	45.73	89642.00	2.55	89.65	90.00
25	3	3	5316.00	30549.00	146.00	0	Spot (Block25, Row3, Column3)	347.59	272.00	378.36	0.11	1.09	73.00	75.79	73.00	20.87	0.02	0.28	100.00	100.00	0.00	199.00	274.59	202297.00	13.02	130.45	120.50
25	4	3	5627.00	30549.00	139.35	0	Spot (Block25, Row3, Column4)	2225.94	2170.50	1112.53	0.01	0.50	73.00	75.97	73.00	18.35	0.02	0.24	100.00	100.00	0.00	2097.50	2152.94	1170844.00	117.14	557.89	366.50
25	5	3	5929.00	30556.00	161.95	0	Spot (Block25, Row3, Column5)	159.18	172.00	36.62	0.03	0.23	75.00	77.90	75.00	23.84	0.02	0.31	98.00	74.00	0.00	97.00	84.18	114927.00	3.41	96.97	97.00
25	6	3	6230.00	30551.00	213.60	0	Spot (Block25, Row3, Column6)	1071.76	706.50	793.17	0.18	0.74	79.00	86.53	79.00	34.05	0.04	0.39	100.00	100.00	0.00	627.50	992.76	1395432.00	28.94	329.05	317.00
25	7	3	6536.00	30555.00	143.10	0	Spot (Block25, Row3, Column7)	1473.86	1271.50	924.92	0.06	0.63	78.00	82.17	78.00	27.83	0.02	0.34	100.00	100.00	0.00	1193.50	1395.86	822413.00	50.00	331.18	258.00
25	8	3	6832.00	30560.00	149.55	0	Spot (Block25, Row3, Column8)	1323.85	1216.50	555.41	0.04	0.42	74.00	75.97	74.00	20.10	0.01	0.26	100.00	100.00	0.00	1142.50	1249.85	815490.00	62.09	345.37	301.50
25	1	4	4734.00	30851.00	141.30	0	Spot (Block25, Row4, Column1)	2076.85	2035.00	1020.86	0.01	0.49	74.00	77.09	74.00	19.61	0.02	0.25	100.00	100.00	0.00	1961.00	2002.85	1119424.00	101.95	447.67	350.00
25	2	4	5028.00	30855.00	169.45	0	Spot (Block25, Row4, Column2)	211.76	206.00	51.44	0.01	0.24	75.00	78.13	75.00	24.69	0.02	0.32	99.00	90.00	0.00	131.00	136.76	169199.00	5.41	112.75	109.00
25	3	4	5328.00	30852.00	139.40	0	Spot (Block25, Row4, Column3)	8427.32	8073.00	4265.51	0.02	0.51	75.00	79.86	75.00	29.21	0.03	0.37	100.00	100.00	0.00	7998.00	8352.32	4441197.00	285.80	1695.07	1092.00
25	4	4	5599.00	30855.00	190.90	0	Spot (Block25, Row4, Column4)	93.60	93.00	11.28	0.00	0.12	72.00	75.66	72.00	23.97	0.02	0.32	42.00	0.00	0.00	21.00	21.60	95938.00	0.75	78.66	79.00
25	5	4	5905.00	30867.00	163.35	0	Spot (Block25, Row4, Column5)	110.25	99.00	88.91	0.05	0.81	73.00	73.64	73.00	19.08	0.00	0.26	69.00	18.00	0.00	26.00	37.25	81368.00	1.92	85.00	84.00
25	6	4	6231.00	30854.00	178.65	0	Spot (Block25, Row4, Column6)	478.54	491.00	125.49	0.01	0.26	77.00	80.69	77.00	25.79	0.02	0.32	100.00	100.00	0.00	414.00	401.54	427816.00	15.43	176.20	172.00
25	7	4	6530.00	30856.00	143.00	0	Spot (Block25, Row4, Column7)	1157.94	956.50	784.44	0.08	0.68	78.00	88.51	78.00	55.68	0.05	0.63	100.00	100.00	0.00	878.50	1079.94	646130.00	19.21	235.56	188.00
25	8	4	6831.00	30863.00	146.20	0	Spot (Block25, Row4, Column8)	432.98	378.50	197.84	0.06	0.46	76.00	77.30	76.00	16.29	0.01	0.21	100.00	100.00	0.00	302.50	356.98	252860.00	21.84	159.45	163.00
25	1	5	4734.00	31153.00	137.45	0	Spot (Block25, Row5, Column1)	3297.24	2909.50	1737.24	0.05	0.53	76.00	82.68	76.00	28.07	0.04	0.34	100.00	100.00	0.00	2833.50	3221.24	1688187.00	114.54	700.89	461.00
25	2	5	5033.00	31155.00	147.30	0	Spot (Block25, Row5, Column2)	1507.23	1494.00	581.27	0.00	0.39	77.00	83.78	77.00	32.78	0.04	0.39	100.00	100.00	0.00	1417.00	1430.23	889264.00	43.43	388.00	356.00
25	3	5	5333.00	31153.00	148.70	0	Spot (Block25, Row5, Column3)	692.00	604.00	356.11	0.06	0.51	76.00	80.72	76.00	24.57	0.03	0.30	100.00	100.00	0.00	528.00	616.00	420735.00	24.88	178.72	179.00
25	4	5	5630.00	31151.00	139.25	0	Spot (Block25, Row5, Column4)	1411.31	1191.00	905.70	0.07	0.64	72.00	75.43	72.00	21.83	0.02	0.29	100.00	100.00	0.00	1119.00	1339.31	742347.00	61.19	304.95	266.00
25	5	5	5934.00	31154.00	138.50	0	Spot (Block25, Row5, Column5)	10177.15	9961.00	5335.80	0.01	0.52	75.00	79.87	75.00	28.54	0.03	0.36	100.00	100.00	0.00	9886.00	10102.15	5220879.00	353.83	1914.99	1689.00
25	6	5	6233.00	31154.00	145.35	0	Spot (Block25, Row5, Column6)	543.28	529.00	223.89	0.01	0.41	79.00	91.23	79.00	64.01	0.06	0.70	100.00	98.00	0.00	450.00	464.28	313475.00	7.06	170.91	167.00
25	7	5	6535.00	31155.00	192.30	0	Spot (Block25, Row5, Column7)	4012.17	3418.00	2897.21	0.07	0.72	87.00	109.96	87.00	90.72	0.10	0.83	100.00	100.00	0.00	3331.00	3925.17	4200739.00	43.01	840.97	839.00
25	8	5	6833.00	31155.00	140.45	0	Spot (Block25, Row5, Column8)	2893.82	2546.50	2009.91	0.06	0.69	78.00	89.56	78.00	63.63	0.06	0.71	100.00	100.00	0.00	2468.50	2815.82	1545298.00	44.07	538.14	468.00
25	1	6	4735.00	31453.00	206.90	0	Spot (Block25, Row6, Column1)	900.13	670.00	642.41	0.13	0.71	80.00	92.51	80.00	42.71	0.06	0.46	100.00	100.00	0.00	590.00	820.13	1097258.00	18.91	294.23	300.00
25	2	6	5030.00	31454.00	220.35	0	Spot (Block25, Row6, Column2)	1800.76	1243.00	1093.11	0.16	0.61	80.00	93.61	80.00	49.35	0.07	0.53	100.00	100.00	0.00	1163.00	1720.76	2494055.00	34.59	555.49	580.00
25	3	6	5324.00	31449.00	139.50	0	Spot (Block25, Row6, Column3)	3971.20	3764.00	2034.64	0.02	0.51	75.00	82.38	75.00	34.55	0.04	0.42	100.00	100.00	0.00	3689.00	3896.20	2092822.00	112.55	903.97	666.50
25	4	6	5634.00	31451.00	148.05	0	Spot (Block25, Row6, Column4)	262.14	261.00	82.94	0.00	0.32	73.00	76.80	73.00	22.99	0.02	0.30	100.00	97.00	0.00	188.00	189.14	156495.00	8.06	117.92	110.50
25	5	6	5931.00	31456.00	138.70	0	Spot (Block25, Row6, Column5)	11268.78	10825.00	5583.57	0.02	0.50	78.00	84.63	78.00	33.55	0.04	0.40	100.00	100.00	0.00	10747.00	11190.78	5871033.00	333.40	2088.54	1654.00
25	6	6	6229.00	31456.00	168.40	0	Spot (Block25, Row6, Column6)	227.39	189.00	102.67	0.08	0.45	82.00	88.98	82.00	38.54	0.04	0.43	89.00	69.00	0.00	107.00	145.39	178953.00	3.59	102.97	104.00
25	7	6	6533.00	31455.00	142.70	0	Spot (Block25, Row6, Column7)	3096.53	2831.00	1910.84	0.04	0.62	85.00	98.12	85.00	68.77	0.06	0.70	100.00	100.00	0.00	2746.00	3011.53	1721669.00	43.60	545.64	382.00
25	8	6	6839.00	31458.00	142.00	0	Spot (Block25, Row6, Column8)	3628.24	2972.00	2420.28	0.09	0.67	77.00	80.33	77.00	21.58	0.02	0.27	100.00	100.00	0.00	2895.00	3551.24	1988278.00	164.37	634.75	549.00
25	1	7	4733.00	31754.00	160.30	0	Spot (Block25, Row7, Column1)	263.51	279.00	69.43	0.02	0.26	76.00	79.84	76.00	26.05	0.02	0.33	100.00	98.00	0.00	203.00	187.51	186567.00	7.05	124.12	120.00
25	2	7	5027.00	31760.00	167.05	0	Spot (Block25, Row7, Column2)	118.47	116.00	19.22	0.01	0.16	74.00	78.99	74.00	31.20	0.03	0.40	74.00	16.00	0.00	42.00	44.47	91694.00	1.27	91.92	93.00
25	3	7	5330.00	31753.00	147.00	-50	Spot (Block25, Row7, Column3)	72.86	73.00	7.48	0.00	0.10	72.00	73.40	72.00	15.57	0.01	0.21	1.00	0.00	0.00	1.00	0.86	42913.00	-0.03	75.24	76.00
25	4	7	5621.00	31747.00	191.45	0	Spot (Block25, Row7, Column4)	97.53	99.00	14.32	0.01	0.15	71.00	73.71	71.00	16.15	0.02	0.22	74.00	37.00	0.00	28.00	26.53	100849.00	1.47	77.80	77.00
25	5	7	5930.00	31752.00	171.45	0	Spot (Block25, Row7, Column5)	512.37	501.00	229.76	0.01	0.45	77.00	87.13	77.00	42.86	0.05	0.49	100.00	100.00	0.00	424.00	435.37	420140.00	9.92	184.41	185.00
25	6	7	6231.00	31752.00	218.00	0	Spot (Block25, Row7, Column6)	1992.13	1586.00	1215.11	0.10	0.61	86.00	104.89	86.00	60.91	0.09	0.58	100.00	100.00	0.00	1500.00	1906.13	2719252.00	30.98	570.28	590.00
25	7	7	6527.00	31753.00	144.25	0	Spot (Block25, Row7, Column7)	2407.09	2174.00	1207.97	0.04	0.50	81.00	88.96	81.00	34.58	0.04	0.39	100.00	100.00	0.00	2093.00	2326.09	1355194.00	67.04	560.58	452.00
25	8	7	6835.00	31756.00	179.05	0	Spot (Block25, Row7, Column8)	818.50	805.50	259.98	0.01	0.32	76.00	80.50	76.00	22.71	0.02	0.28	100.00	100.00	0.00	729.50	742.50	735009.00	32.49	247.39	246.50
25	1	8	4752.00	32052.00	192.10	0	Spot (Block25, Row8, Column1)	81.11	81.00	10.24	0.00	0.13	71.00	71.51	71.00	10.90	0.00	0.15	46.00	13.00	0.00	10.00	10.11	84355.00	0.88	74.97	75.00
25	2	8	5039.00	32056.00	149.05	0	Spot (Block25, Row8, Column2)	359.43	329.50	140.53	0.04	0.39	71.00	71.86	71.00	12.28	0.01	0.17	100.00	100.00	0.00	258.50	288.43	218531.00	23.41	133.83	118.50
25	3	8	5326.00	32051.00	145.05	0	Spot (Block25, Row8, Column3)	837.25	634.00	549.83	0.12	0.66	71.00	72.28	71.00	15.02	0.01	0.21	100.00	100.00	0.00	563.00	766.25	481416.00	50.93	207.56	181.50
25	4	8	5629.00	32053.00	142.65	0	Spot (Block25, Row8, Column4)	3067.02	2978.50	1366.10	0.01	0.45	69.00	72.05	69.00	17.94	0.02	0.25	100.00	100.00	0.00	2909.50	2998.02	1692994.00	166.91	666.83	558.00
25	5	8	5909.00	32053.00	155.40	0	Spot (Block25, Row8, Column5)	94.81	95.00	9.64	0.00	0.10	74.00	82.19	74.00	38.01	0.05	0.46	3.00	0.00	0.00	21.00	20.81	62860.00	0.33	82.43	83.00
25	6	8	6233.00	32054.00	177.30	0	Spot (Block25, Row8, Column6)	2115.61	1544.00	1578.89	0.14	0.75	80.00	98.92	80.00	59.84	0.09	0.60	100.00	100.00	0.00	1464.00	2035.61	1851161.00	33.70	432.39	429.00
25	7	8	6536.00	32055.00	138.30	0	Spot (Block25, Row8, Column7)	1149.54	1066.00	572.60	0.03	0.50	80.00	91.94	80.00	45.13	0.06	0.49	100.00	100.00	0.00	986.00	1069.54	593165.00	23.43	326.11	262.00
25	8	8	6825.00	32057.00	140.25	0	Spot (Block25, Row8, Column8)	5184.97	4539.50	2595.45	0.06	0.50	77.00	83.81	77.00	29.26	0.04	0.35	100.00	100.00	0.00	4462.50	5107.97	2758406.00	174.34	1118.25	823.50
26	1	1	9233.00	29953.00	148.65	0	Spot (Block26, Row1, Column1)	1739.65	1653.00	804.31	0.02	0.46	85.00	88.63	85.00	20.36	0.02	0.23	100.00	100.00	0.00	1568.00	1654.65	1050746.00	81.11	468.22	357.50
26	2	1	9529.00	29958.00	147.15	0	Spot (Block26, Row1, Column2)	2995.15	2804.50	1485.16	0.03	0.50	87.00	91.18	87.00	23.77	0.02	0.26	100.00	100.00	0.00	2717.50	2908.15	1761150.00	122.17	635.89	564.00
26	3	1	9839.00	29960.00	146.85	0	Spot (Block26, Row1, Column3)	472.11	397.50	247.45	0.07	0.52	84.00	86.44	84.00	19.82	0.01	0.23	100.00	100.00	0.00	313.50	388.11	276656.00	19.45	175.89	171.00
26	4	1	10127.00	29956.00	142.75	0	Spot (Block26, Row1, Column4)	2317.95	2266.50	1103.30	0.01	0.48	83.00	86.35	83.00	21.66	0.02	0.25	100.00	100.00	0.00	2183.50	2234.95	1274873.00	103.01	612.96	454.00
26	5	1	10433.00	29961.00	147.10	0	Spot (Block26, Row1, Column5)	1186.81	942.00	895.22	0.10	0.75	85.00	86.99	85.00	18.63	0.01	0.21	100.00	100.00	0.00	857.00	1101.81	696659.00	59.04	276.03	193.00
26	6	1	10731.00	29955.00	143.35	0	Spot (Block26, Row1, Column6)	2048.13	1880.00	1050.76	0.04	0.51	87.00	90.16	87.00	22.60	0.02	0.25	100.00	100.00	0.00	1793.00	1961.13	1149003.00	86.64	492.74	353.00
26	7	1	11024.00	29960.00	145.00	0	Spot (Block26, Row1, Column7)	6461.56	6002.00	3307.37	0.03	0.51	84.00	87.79	84.00	23.82	0.02	0.27	100.00	100.00	0.00	5918.00	6377.56	3728323.00	267.58	1147.47	911.00
26	8	1	11328.00	29951.00	233.30	0	Spot (Block26, Row1, Column8)	100.63	100.00	13.93	0.00	0.14	84.00	85.63	84.00	16.01	0.01	0.19	49.00	13.00	0.00	16.00	16.63	157189.00	0.94	89.34	88.00
26	1	2	9173.00	30202.00	157.05	0	Spot (Block26, Row2, Column1)	98.30	100.00	12.57	0.01	0.13	84.00	85.88	84.00	16.52	0.01	0.19	47.00	4.00	0.00	16.00	14.30	66550.00	0.75	94.62	93.00
26	2	2	9530.00	30259.00	128.75	0	Spot (Block26, Row2, Column2)	964.83	998.00	340.42	0.01	0.35	85.00	89.08	85.00	22.58	0.02	0.25	100.00	100.00	0.00	913.00	879.83	421631.00	38.78	278.08	260.00
26	3	2	9841.00	30257.00	163.20	0	Spot (Block26, Row2, Column3)	112.27	111.00	13.45	0.00	0.12	85.00	87.11	85.00	17.36	0.01	0.20	79.00	21.00	0.00	26.00	27.27	82628.00	1.45	95.80	95.50
26	4	2	10137.00	30260.00	184.65	0	Spot (Block26, Row2, Column4)	557.32	499.00	253.16	0.05	0.45	85.00	90.70	85.00	24.57	0.03	0.27	100.00	100.00	0.00	414.00	472.32	531679.00	18.99	199.53	199.00
26	5	2	10437.00	30261.00	200.10	0	Spot (Block26, Row2, Column5)	367.33	358.00	107.84	0.01	0.29	88.00	90.51	88.00	20.08	0.01	0.22	100.00	100.00	0.00	270.00	279.33	418751.00	13.78	158.32	166.50
26	6	2	10726.00	30261.00	150.05	0	Spot (Block26, Row2, Column6)	522.58	447.50	246.88	0.07	0.47	91.00	98.29	91.00	38.81	0.03	0.39	100.00	99.00	0.00	356.50	431.58	322956.00	10.93	178.57	172.50
26	7	2	11032.00	30263.00	156.45	0	Spot (Block26, Row2, Column7)	334.79	297.00	127.53	0.05	0.38	85.00	88.24	85.00	20.50	0.02	0.23	100.00	98.00	0.00	212.00	249.79	224982.00	12.02	136.03	126.00
26	8	2	11332.00	30260.00	147.00	-50	Spot (Block26, Row2, Column8)	80.39	81.00	9.69	0.00	0.12	87.00	89.14	87.00	25.25	0.01	0.28	0.00	0.00	0.00	-6.00	-6.61	47269.00	-0.35	79.45	81.00
26	1	3	9235.00	30559.00	143.70	0	Spot (Block26, Row3, Column1)	2185.68	2036.00	1168.18	0.03	0.53	83.00	85.43	83.00	16.28	0.01	0.19	100.00	100.00	0.00	1953.00	2102.68	1230538.00	128.97	477.55	389.00
26	2	3	9528.00	30568.00	189.50	0	Spot (Block26, Row3, Column2)	115.19	113.00	14.20	0.01	0.12	85.00	87.97	85.00	17.61	0.01	0.20	84.00	29.00	0.00	28.00	30.19	116689.00	1.55	93.20	94.00
26	3	3	9823.00	30550.00	175.80	0	Spot (Block26, Row3, Column3)	158.77	170.00	35.06	0.03	0.22	85.00	86.39	85.00	20.39	0.01	0.24	93.00	73.00	0.00	85.00	73.77	137018.00	3.55	104.73	106.00
26	4	3	10133.00	30562.00	141.05	0	Spot (Block26, Row3, Column4)	2879.89	2629.00	1434.97	0.04	0.50	87.00	89.44	87.00	21.00	0.01	0.23	100.00	100.00	0.00	2542.00	2792.89	1555138.00	132.88	745.62	575.00
26	5	3	10436.00	30548.00	190.20	0	Spot (Block26, Row3, Column5)	128.03	120.00	29.30	0.03	0.23	89.00	96.07	89.00	38.66	0.03	0.40	38.00	13.00	0.00	31.00	39.03	131104.00	0.83	96.21	97.00
26	6	3	10736.00	30561.00	198.90	0	Spot (Block26, Row3, Column6)	2623.50	1974.00	1840.84	0.12	0.70	95.00	109.74	95.00	56.62	0.06	0.52	100.00	100.00	0.00	1879.00	2528.50	2951443.00	44.40	643.87	627.00
26	7	3	11039.00	30562.00	146.65	0	Spot (Block26, Row3, Column7)	906.53	818.50	523.75	0.04	0.58	87.00	96.10	87.00	43.22	0.04	0.45	100.00	100.00	0.00	731.50	819.53	533037.00	18.75	217.74	183.00
26	8	3	11335.00	30567.00	155.25	0	Spot (Block26, Row3, Column8)	3148.16	2988.00	1411.10	0.02	0.45	87.00	90.69	87.00	30.06	0.02	0.33	100.00	100.00	0.00	2901.00	3061.16	2077785.00	101.71	723.50	542.00
26	1	4	9234.00	30859.00	139.20	0	Spot (Block26, Row4, Column1)	2850.37	2660.00	1466.67	0.03	0.51	87.00	89.44	87.00	20.07	0.01	0.22	100.00	100.00	0.00	2573.00	2763.37	1479342.00	137.55	710.73	570.00
26	2	4	9533.00	30863.00	159.65	0	Spot (Block26, Row4, Column2)	306.37	294.00	89.78	0.02	0.29	88.00	92.17	88.00	28.46	0.02	0.31	100.00	98.00	0.00	206.00	218.37	215992.00	7.53	150.59	153.00
26	3	4	9833.00	30856.00	141.30	0	Spot (Block26, Row4, Column3)	9625.11	8907.00	4608.65	0.03	0.48	88.00	92.13	88.00	29.89	0.02	0.32	100.00	100.00	0.00	8819.00	9537.11	5207182.00	318.96	1928.39	1632.50
26	4	4	10118.00	30854.00	177.75	0	Spot (Block26, Row4, Column4)	130.09	127.00	22.75	0.01	0.17	87.00	90.39	87.00	24.73	0.02	0.27	75.00	38.00	0.00	40.00	43.09	114218.00	1.61	98.63	99.00
26	5	4	10430.00	30867.00	150.85	0	Spot (Block26, Row4, Column5)	119.38	114.00	32.82	0.02	0.27	88.00	90.54	88.00	21.99	0.01	0.24	64.00	16.00	0.00	26.00	31.38	74494.00	1.31	102.04	100.00
26	6	4	10735.00	30856.00	202.65	0	Spot (Block26, Row4, Column6)	406.89	396.00	127.20	0.01	0.31	93.00	100.40	93.00	42.14	0.03	0.42	100.00	99.00	0.00	303.00	313.89	474022.00	7.27	165.02	170.00
26	7	4	11027.00	30864.00	149.70	0	Spot (Block26, Row4, Column7)	479.68	373.50	306.54	0.11	0.64	90.00	97.27	90.00	40.23	0.03	0.41	100.00	91.00	0.00	283.50	389.68	296444.00	9.50	154.94	149.00
26	8	4	11338.00	30873.00	153.30	0	Spot (Block26, Row4, Column8)	231.81	212.00	63.69	0.04	0.27	85.00	87.80	85.00	19.85	0.01	0.23	100.00	99.00	0.00	127.00	146.81	149284.00	7.25	134.06	123.00
26	1	5	9234.00	31165.00	140.75	0	Spot (Block26, Row5, Column1)	4210.55	3780.00	2224.48	0.05	0.53	91.00	103.07	91.00	45.91	0.05	0.45	100.00	100.00	0.00	3689.00	4119.55	2261063.00	89.47	880.41	626.00
26	2	5	9533.00	31161.00	148.45	0	Spot (Block26, Row5, Column2)	3635.63	3572.50	1559.97	0.01	0.43	94.00	104.45	94.00	43.59	0.05	0.42	100.00	100.00	0.00	3478.50	3541.63	2195923.00	81.01	781.15	645.50
26	3	5	9835.00	31161.00	143.90	0	Spot (Block26, Row5, Column3)	874.31	753.00	458.76	0.06	0.52	90.00	96.18	90.00	29.80	0.03	0.31	100.00	100.00	0.00	663.00	784.31	495735.00	26.11	236.21	199.00
26	4	5	10132.00	31162.00	141.05	0	Spot (Block26, Row5, Column4)	1333.10	1186.50	737.27	0.05	0.55	89.00	91.79	89.00	24.58	0.01	0.27	100.00	100.00	0.00	1097.50	1244.10	719875.00	50.50	344.65	274.00
26	5	5	10437.00	31163.00	139.35	0	Spot (Block26, Row5, Column5)	9636.63	8987.50	4898.49	0.03	0.51	88.00	92.80	88.00	32.16	0.02	0.35	100.00	100.00	0.00	8899.50	9548.63	5107415.00	296.77	1906.53	1521.00
26	6	5	10735.00	31159.00	145.70	0	Spot (Block26, Row5, Column6)	603.56	550.00	307.39	0.04	0.51	89.00	97.57	89.00	45.15	0.04	0.46	100.00	99.00	0.00	461.00	514.56	350062.00	11.21	187.28	176.00
26	7	5	11036.00	31164.00	193.45	0	Spot (Block26, Row5, Column7)	2882.73	2509.00	1858.32	0.06	0.64	95.00	108.77	95.00	56.48	0.06	0.52	100.00	100.00	0.00	2414.00	2787.73	3044160.00	49.11	639.93	627.00
26	8	5	11335.00	31163.00	141.50	0	Spot (Block26, Row5, Column8)	1586.08	1200.00	1181.55	0.12	0.74	88.00	93.23	88.00	34.85	0.03	0.37	100.00	100.00	0.00	1112.00	1498.08	859655.00	42.84	342.77	276.00
26	1	6	9235.00	31459.00	194.30	0	Spot (Block26, Row6, Column1)	2360.84	1771.00	1710.28	0.12	0.72	99.00	120.40	99.00	65.62	0.08	0.55	100.00	100.00	0.00	1672.00	2261.84	2521380.00	34.14	577.69	582.00
26	2	6	9539.00	31464.00	211.55	0	Spot (Block26, Row6, Column2)	1641.05	1450.00	888.68	0.05	0.54	98.00	116.51	98.00	60.01	0.08	0.52	100.00	100.00	0.00	1352.00	1543.05	2095622.00	25.40	489.86	490.00
26	3	6	9826.00	31457.00	140.65	0	Spot (Block26, Row6, Column3)	4058.10	3834.50	2051.86	0.02	0.51	90.00	96.86	90.00	33.38	0.03	0.34	100.00	100.00	0.00	3744.50	3968.10	2183260.00	118.66	935.61	789.50
26	4	6	10140.00	31455.00	145.55	0	Spot (Block26, Row6, Column4)	269.38	263.00	87.82	0.01	0.33	89.00	93.01	89.00	25.21	0.02	0.27	100.00	99.00	0.00	174.00	180.38	156242.00	7.00	144.65	127.00
26	5	6	10434.00	31460.00	140.25	0	Spot (Block26, Row6, Column5)	11890.72	11021.00	6128.35	0.03	0.52	91.00	97.50	91.00	36.33	0.03	0.37	100.00	100.00	0.00	10930.00	11799.72	6313973.00	324.66	2267.33	1611.00
26	6	6	10739.00	31456.00	165.95	0	Spot (Block26, Row6, Column6)	146.58	141.00	29.07	0.02	0.20	89.00	96.33	89.00	38.54	0.03	0.40	63.00	33.00	0.00	52.00	57.58	112132.00	1.30	107.31	106.00
26	7	6	11033.00	31459.00	143.10	0	Spot (Block26, Row6, Column7)	2015.15	1702.00	1186.02	0.07	0.59	91.00	99.57	91.00	42.87	0.04	0.43	100.00	100.00	0.00	1611.00	1924.15	1122440.00	44.68	441.77	362.00
26	8	6	11340.00	31463.00	145.10	0	Spot (Block26, Row6, Column8)	2233.85	1996.00	1439.71	0.05	0.64	89.00	91.18	89.00	18.07	0.01	0.20	100.00	100.00	0.00	1907.00	2144.85	1275531.00	118.58	469.28	360.00
26	1	7	9234.00	31759.00	154.55	0	Spot (Block26, Row7, Column1)	415.53	388.00	135.89	0.03	0.33	92.00	100.84	92.00	45.50	0.04	0.45	100.00	99.00	0.00	296.00	323.53	275078.00	6.92	174.66	180.00
26	2	7	9533.00	31762.00	163.75	0	Spot (Block26, Row7, Column2)	127.64	125.00	18.57	0.01	0.15	89.00	94.04	89.00	29.16	0.02	0.31	67.00	12.00	0.00	36.00	38.64	94708.00	1.15	103.34	102.00
26	3	7	9831.00	31758.00	147.00	-50	Spot (Block26, Row7, Column3)	92.92	93.00	12.01	0.00	0.13	88.00	90.42	88.00	17.89	0.01	0.20	16.00	0.00	0.00	5.00	4.92	54452.00	0.14	84.59	84.00
26	4	7	10118.00	31732.00	149.25	0	Spot (Block26, Row7, Column4)	126.03	126.50	14.81	0.00	0.12	89.00	91.63	89.00	19.29	0.01	0.21	88.00	47.00	0.00	37.50	37.03	76877.00	1.78	108.34	108.00
26	5	7	10432.00	31762.00	170.55	0	Spot (Block26, Row7, Column5)	566.43	565.00	218.37	0.00	0.39	92.00	102.06	92.00	42.22	0.05	0.41	100.00	100.00	0.00	473.00	474.43	459939.00	11.00	207.89	201.00
26	6	7	10732.00	31761.00	204.60	0	Spot (Block26, Row7, Column6)	1972.10	1856.00	1045.80	0.03	0.53	99.00	123.66	99.00	75.76	0.10	0.61	100.00	100.00	0.00	1757.00	1873.10	2336939.00	24.40	541.82	557.00
26	7	7	11025.00	31763.00	146.10	0	Spot (Block26, Row7, Column7)	2986.36	2794.00	1499.92	0.03	0.50	91.00	100.01	91.00	36.02	0.04	0.36	100.00	100.00	0.00	2703.00	2895.36	1735076.00	80.13	690.56	474.00
26	8	7	11334.00	31759.00	188.60	0	Spot (Block26, Row7, Column8)	812.67	796.50	225.60	0.01	0.28	88.00	90.86	88.00	19.95	0.01	0.22	100.00	100.00	0.00	708.50	724.67	811047.00	36.17	266.40	260.50
26	1	8	9207.00	32020.00	150.70	0	Spot (Block26, Row8, Column1)	113.24	113.00	14.33	0.00	0.13	90.00	90.22	90.00	13.34	0.00	0.15	78.00	37.00	0.00	23.00	23.24	70662.00	1.73	101.66	100.00
26	2	8	9540.00	32063.00	157.40	0	Spot (Block26, Row8, Column2)	253.72	254.00	92.33	0.00	0.36	86.00	86.49	86.00	11.74	0.00	0.14	100.00	98.00	0.00	168.00	167.72	173294.00	14.25	123.72	119.00
26	3	8	9822.00	32058.00	148.15	0	Spot (Block26, Row8, Column3)	480.68	381.50	277.00	0.10	0.58	86.00	88.26	86.00	21.12	0.01	0.24	100.00	100.00	0.00	295.50	394.68	290332.00	18.58	165.04	161.00
26	4	8	10130.00	32059.00	147.05	0	Spot (Block26, Row8, Column4)	6295.40	6080.00	2944.12	0.02	0.47	87.00	90.55	87.00	25.39	0.02	0.28	100.00	100.00	0.00	5993.00	6208.40	3707988.00	244.33	1232.71	997.50
26	5	8	10422.00	32056.00	155.15	0	Spot (Block26, Row8, Column5)	132.17	125.00	21.15	0.02	0.16	91.00	102.32	91.00	60.31	0.05	0.59	24.00	0.00	0.00	34.00	41.17	87365.00	0.49	103.86	103.00
26	6	8	10735.00	32064.00	175.85	0	Spot (Block26, Row8, Column6)	5008.10	4061.00	3558.24	0.09	0.71	96.00	123.43	96.00	92.64	0.11	0.75	100.00	100.00	0.00	3965.00	4912.10	4342023.00	52.72	876.58	886.50
26	7	8	11032.00	32062.00	142.25	0	Spot (Block26, Row8, Column7)	1110.74	1018.50	555.71	0.04	0.50	92.00	105.64	92.00	64.00	0.06	0.61	100.00	100.00	0.00	926.50	1018.74	606466.00	15.71	307.51	275.00
26	8	8	11322.00	32063.00	143.10	0	Spot (Block26, Row8, Column8)	4481.51	4248.50	2203.88	0.02	0.49	88.00	91.55	88.00	23.65	0.02	0.26	100.00	100.00	0.00	4160.50	4393.51	2464833.00	185.62	1123.13	962.00
27	1	1	13736.00	29960.00	153.35	0	Spot (Block27, Row1, Column1)	1544.87	1341.00	775.36	0.06	0.50	85.00	86.02	85.00	14.36	0.01	0.17	100.00	100.00	0.00	1256.00	1459.87	1002621.00	101.60	391.97	277.50
27	2	1	14031.00	29966.00	153.00	0	Spot (Block27, Row1, Column2)	531.79	518.00	204.67	0.01	0.38	84.00	86.03	84.00	15.84	0.01	0.18	100.00	100.00	0.00	434.00	447.79	339817.00	28.15	184.70	172.00
27	3	1	14338.00	29964.00	152.80	0	Spot (Block27, Row1, Column3)	459.02	396.00	245.18	0.06	0.53	84.00	84.19	84.00	12.56	0.00	0.15	100.00	100.00	0.00	312.00	375.02	293770.00	29.85	164.77	164.00
27	4	1	14629.00	29961.00	145.30	0	Spot (Block27, Row1, Column4)	458.34	386.00	184.37	0.07	0.40	85.00	86.23	85.00	14.84	0.01	0.17	100.00	100.00	0.00	301.00	373.34	263543.00	25.07	173.22	170.00
27	5	1	14938.00	29964.00	148.85	0	Spot (Block27, Row1, Column5)	1100.09	957.00	750.10	0.06	0.68	83.00	85.30	83.00	14.99	0.01	0.18	100.00	100.00	0.00	874.00	1017.09	663355.00	67.69	279.47	248.00
27	6	1	15230.00	29960.00	147.35	0	Spot (Block27, Row1, Column6)	1056.22	956.00	532.81	0.04	0.50	87.00	89.69	87.00	21.29	0.01	0.24	100.00	100.00	0.00	869.00	969.22	624225.00	45.40	297.86	259.00
27	7	1	15532.00	29965.00	148.85	0	Spot (Block27, Row1, Column7)	3270.50	2915.00	1917.72	0.05	0.59	87.00	89.75	87.00	21.12	0.01	0.24	100.00	100.00	0.00	2828.00	3183.50	1972113.00	150.61	760.80	516.00
27	8	1	15843.00	29975.00	202.00	0	Spot (Block27, Row1, Column8)	112.67	113.00	12.21	0.00	0.11	86.00	86.40	86.00	14.80	0.00	0.17	82.00	42.00	0.00	27.00	26.67	130585.00	1.78	96.45	95.00
27	1	2	13662.00	30233.00	189.35	0	Spot (Block27, Row2, Column1)	102.73	102.00	12.58	0.00	0.12	86.00	86.24	86.00	14.16	0.00	0.16	53.00	19.00	0.00	16.00	16.73	103858.00	1.16	96.00	94.00
27	2	2	14033.00	30264.00	129.00	0	Spot (Block27, Row2, Column2)	873.24	846.00	283.84	0.01	0.33	86.00	88.51	86.00	16.60	0.01	0.19	100.00	100.00	0.00	760.00	787.24	388594.00	47.28	259.41	259.50
27	3	2	14335.00	30247.00	196.60	0	Spot (Block27, Row2, Column3)	120.80	118.00	19.93	0.01	0.16	86.00	87.44	86.00	15.35	0.01	0.18	84.00	54.00	0.00	32.00	34.80	131912.00	2.17	95.87	95.00
27	4	2	14639.00	30266.00	175.15	0	Spot (Block27, Row2, Column4)	477.29	461.00	176.31	0.02	0.37	86.00	88.97	86.00	17.73	0.01	0.20	100.00	100.00	0.00	375.00	391.29	411426.00	21.91	187.43	185.00
27	5	2	14936.00	30266.00	191.25	0	Spot (Block27, Row2, Column5)	354.08	331.00	103.06	0.03	0.29	87.00	89.33	87.00	16.84	0.01	0.19	100.00	100.00	0.00	244.00	267.08	365054.00	15.72	155.72	164.00
27	6	2	15231.00	30265.00	148.55	0	Spot (Block27, Row2, Column6)	322.12	296.00	110.60	0.04	0.34	88.00	92.62	88.00	25.13	0.02	0.27	99.00	99.00	0.00	208.00	234.12	194237.00	9.13	151.03	142.00
27	7	2	15538.00	30269.00	157.10	0	Spot (Block27, Row2, Column7)	287.91	251.00	131.46	0.06	0.46	87.00	88.68	87.00	16.97	0.01	0.19	100.00	100.00	0.00	164.00	200.91	196640.00	11.74	144.99	133.00
27	8	2	15908.00	30265.00	230.80	0	Spot (Block27, Row2, Column8)	90.96	91.00	10.78	0.00	0.12	85.00	88.48	85.00	32.42	0.02	0.37	0.00	0.00	0.00	6.00	5.96	139168.00	0.08	81.40	82.00
27	1	3	13742.00	30565.00	147.50	0	Spot (Block27, Row3, Column1)	1286.25	1208.00	734.15	0.03	0.57	84.00	85.46	84.00	14.51	0.01	0.17	100.00	100.00	0.00	1124.00	1202.25	760172.00	82.74	349.35	271.00
27	2	3	14048.00	30560.00	157.70	0	Spot (Block27, Row3, Column2)	155.82	157.00	33.72	0.00	0.22	87.00	90.25	87.00	18.40	0.02	0.20	96.00	78.00	0.00	70.00	68.82	107204.00	3.56	113.70	111.00
27	3	3	14329.00	30559.00	145.95	0	Spot (Block27, Row3, Column3)	358.45	363.00	134.36	0.01	0.37	86.00	87.23	86.00	16.44	0.01	0.19	100.00	100.00	0.00	277.00	272.45	208976.00	16.50	149.68	144.00
27	4	3	14635.00	30565.00	145.95	0	Spot (Block27, Row3, Column4)	1335.00	1194.00	716.98	0.05	0.54	87.00	88.69	87.00	16.09	0.01	0.18	100.00	100.00	0.00	1107.00	1248.00	776969.00	77.44	345.08	261.00
27	5	3	14939.00	30561.00	131.10	0	Spot (Block27, Row3, Column5)	817.19	320.00	1971.95	0.41	2.41	88.00	93.80	88.00	28.18	0.03	0.30	100.00	100.00	0.00	232.00	729.19	376724.00	25.67	232.84	199.00
27	6	3	15238.00	30564.00	200.10	0	Spot (Block27, Row3, Column6)	1568.37	1317.00	917.23	0.08	0.58	94.00	103.06	94.00	35.20	0.04	0.34	100.00	100.00	0.00	1223.00	1474.37	1773826.00	41.63	463.71	464.50
27	7	3	15543.00	30563.00	145.85	0	Spot (Block27, Row3, Column7)	857.11	692.00	525.36	0.09	0.61	93.00	101.09	93.00	37.22	0.04	0.37	100.00	100.00	0.00	599.00	764.11	497123.00	20.31	260.84	230.00
27	8	3	15838.00	30574.00	158.80	0	Spot (Block27, Row3, Column8)	4557.68	4200.50	2192.51	0.04	0.48	88.00	97.25	88.00	42.35	0.04	0.44	100.00	100.00	0.00	4112.50	4469.68	3163030.00	105.32	965.39	717.00
27	1	4	13734.00	30864.00	145.35	0	Spot (Block27, Row4, Column1)	1307.98	1213.00	721.89	0.03	0.55	86.00	88.99	86.00	19.97	0.01	0.22	100.00	100.00	0.00	1127.00	1221.98	753397.00	61.03	310.46	263.00
27	2	4	14037.00	30863.00	158.50	0	Spot (Block27, Row4, Column2)	739.54	684.00	303.72	0.03	0.41	90.00	96.46	90.00	32.65	0.03	0.34	100.00	100.00	0.00	594.00	649.54	514723.00	19.69	231.23	215.00
27	3	4	14338.00	30866.00	146.00	0	Spot (Block27, Row4, Column3)	5999.86	5259.00	3275.14	0.06	0.55	88.00	92.82	88.00	28.21	0.02	0.30	100.00	100.00	0.00	5171.00	5911.86	3491919.00	209.43	1169.56	948.00
27	4	4	14630.00	30862.00	168.05	0	Spot (Block27, Row4, Column4)	114.96	115.00	13.29	0.00	0.12	85.00	86.21	85.00	16.09	0.01	0.19	84.00	42.00	0.00	30.00	29.96	89902.00	1.79	96.71	97.50
27	5	4	14943.00	30855.00	165.45	0	Spot (Block27, Row4, Column5)	131.35	124.00	26.28	0.03	0.20	87.00	89.76	87.00	19.13	0.01	0.21	83.00	47.00	0.00	37.00	44.35	100088.00	2.17	101.27	101.50
27	6	4	15246.00	30865.00	196.30	0	Spot (Block27, Row4, Column6)	460.77	469.00	138.26	0.01	0.30	89.00	94.60	89.00	27.62	0.03	0.29	100.00	100.00	0.00	380.00	371.77	501319.00	13.26	178.73	175.50
27	7	4	15533.00	30868.00	150.95	0	Spot (Block27, Row4, Column7)	502.11	414.50	312.01	0.08	0.62	92.00	97.25	92.00	33.80	0.02	0.35	99.00	91.00	0.00	322.50	410.11	313317.00	11.98	172.11	166.00
27	8	4	15835.00	30882.00	157.45	0	Spot (Block27, Row4, Column8)	246.87	236.00	72.85	0.02	0.30	89.00	92.86	89.00	24.24	0.02	0.26	98.00	94.00	0.00	147.00	157.87	169600.00	6.35	131.55	118.00
27	1	5	13737.00	31165.00	142.10	0	Spot (Block27, Row5, Column1)	1223.99	1077.50	642.88	0.06	0.53	90.00	95.93	90.00	32.64	0.03	0.34	100.00	100.00	0.00	987.50	1133.99	675643.00	34.56	327.60	268.00
27	2	5	14033.00	31164.00	155.70	0	Spot (Block27, Row5, Column2)	5136.84	4838.00	2239.51	0.03	0.44	94.00	103.39	94.00	39.23	0.04	0.38	100.00	100.00	0.00	4744.00	5042.84	3426274.00	128.30	977.04	959.00
27	3	5	14335.00	31167.00	152.45	0	Spot (Block27, Row5, Column3)	2134.27	1895.00	1168.48	0.05	0.55	88.00	96.83	88.00	34.01	0.04	0.35	100.00	100.00	0.00	1807.00	2046.27	1348856.00	59.90	452.14	392.50
27	4	5	14638.00	31165.00	146.85	0	Spot (Block27, Row5, Column4)	960.10	851.00	571.36	0.05	0.60	87.00	90.89	87.00	24.55	0.02	0.27	100.00	100.00	0.00	764.00	873.10	563579.00	35.40	253.94	189.00
27	5	5	14939.00	31170.00	145.85	0	Spot (Block27, Row5, Column5)	6378.13	5724.00	3618.73	0.05	0.57	86.00	90.68	86.00	27.67	0.02	0.31	100.00	100.00	0.00	5638.00	6292.13	3718452.00	227.22	1194.03	1015.00
27	6	5	15240.00	31166.00	147.75	0	Spot (Block27, Row5, Column6)	343.57	308.00	115.38	0.05	0.34	87.00	93.89	87.00	36.06	0.03	0.38	100.00	99.00	0.00	221.00	256.57	204770.00	6.92	154.31	158.00
27	7	5	15541.00	31167.00	174.65	0	Spot (Block27, Row5, Column7)	2274.44	2103.00	1243.40	0.03	0.55	93.00	103.84	93.00	46.25	0.05	0.45	100.00	100.00	0.00	2010.00	2181.44	1940095.00	46.94	490.56	487.00
27	8	5	15841.00	31169.00	147.60	0	Spot (Block27, Row5, Column8)	1417.44	1092.00	1023.10	0.11	0.72	89.00	94.27	89.00	32.07	0.02	0.34	100.00	100.00	0.00	1003.00	1328.44	841962.00	41.25	319.51	249.50
27	1	6	13736.00	31467.00	198.70	0	Spot (Block27, Row6, Column1)	1385.09	1170.00	866.70	0.07	0.63	94.00	103.66	94.00	36.99	0.04	0.36	100.00	100.00	0.00	1076.00	1291.09	1555456.00	34.64	391.70	391.00
27	2	6	14037.00	31465.00	197.60	0	Spot (Block27, Row6, Column2)	947.01	840.50	474.38	0.05	0.50	92.00	102.66	92.00	39.14	0.05	0.38	100.00	100.00	0.00	748.50	855.01	1047397.00	21.57	309.49	305.50
27	3	6	14323.00	31462.00	145.95	0	Spot (Block27, Row6, Column3)	2127.36	1900.50	1132.65	0.05	0.53	87.00	92.29	87.00	25.77	0.03	0.28	100.00	100.00	0.00	1813.50	2040.36	1238122.00	78.97	510.76	384.50
27	4	6	14639.00	31468.00	157.10	0	Spot (Block27, Row6, Column4)	275.21	267.00	97.34	0.01	0.35	89.00	91.34	89.00	25.20	0.01	0.28	99.00	98.00	0.00	178.00	186.21	188245.00	7.30	137.60	122.00
27	5	6	14938.00	31467.00	145.10	0	Spot (Block27, Row6, Column5)	6982.26	6503.00	3716.34	0.03	0.53	88.00	92.36	88.00	29.44	0.02	0.32	100.00	100.00	0.00	6415.00	6894.26	3965925.00	234.01	1317.14	1056.50
27	6	6	15236.00	31457.00	181.85	0	Spot (Block27, Row6, Column6)	156.79	168.00	40.04	0.03	0.26	87.00	91.57	87.00	24.81	0.02	0.27	85.00	58.00	0.00	81.00	69.79	145188.00	2.63	104.23	104.00
27	7	6	15541.00	31467.00	148.10	0	Spot (Block27, Row6, Column7)	1640.73	1494.00	989.46	0.04	0.60	90.00	96.47	90.00	32.06	0.03	0.33	100.00	100.00	0.00	1404.00	1550.73	984439.00	48.17	380.64	270.00
27	8	6	15842.00	31474.00	148.15	0	Spot (Block27, Row6, Column8)	1972.70	1711.00	1303.19	0.06	0.66	87.00	88.80	87.00	16.27	0.01	0.18	100.00	100.00	0.00	1624.00	1885.70	1177699.00	115.77	429.80	355.00
27	1	7	13728.00	31763.00	158.75	0	Spot (Block27, Row7, Column1)	879.22	816.00	352.48	0.03	0.40	90.00	95.76	90.00	28.43	0.03	0.30	100.00	100.00	0.00	726.00	789.22	610180.00	27.56	239.67	221.00
27	2	7	14031.00	31765.00	167.70	0	Spot (Block27, Row7, Column2)	122.11	117.00	22.01	0.02	0.18	87.00	91.05	87.00	24.24	0.02	0.27	63.00	24.00	0.00	30.00	35.11	95000.00	1.28	98.75	100.00
27	3	7	14335.00	31764.00	147.00	-50	Spot (Block27, Row7, Column3)	88.77	89.00	8.98	0.00	0.10	84.00	84.69	84.00	14.61	0.00	0.17	14.00	0.00	0.00	5.00	4.77	52196.00	0.28	89.26	91.00
27	4	7	14647.00	31773.00	188.50	0	Spot (Block27, Row7, Column4)	111.78	110.00	15.14	0.01	0.14	85.00	87.59	85.00	25.03	0.01	0.29	49.00	6.00	0.00	25.00	26.78	112896.00	0.97	92.18	91.00
27	5	7	14939.00	31764.00	190.90	0	Spot (Block27, Row7, Column5)	403.13	371.00	179.58	0.04	0.45	89.00	94.27	89.00	28.88	0.02	0.31	100.00	100.00	0.00	282.00	314.13	417638.00	10.69	164.09	167.00
27	6	7	15235.00	31764.00	188.95	0	Spot (Block27, Row7, Column6)	1201.09	1170.00	590.88	0.01	0.49	93.00	107.08	93.00	47.84	0.06	0.45	100.00	100.00	0.00	1077.00	1108.09	1204694.00	22.87	332.06	317.00
27	7	7	15529.00	31769.00	149.90	0	Spot (Block27, Row7, Column7)	1517.88	1384.00	784.39	0.04	0.52	89.00	95.67	89.00	27.96	0.03	0.29	100.00	100.00	0.00	1295.00	1428.88	930461.00	50.87	417.88	275.00
27	8	7	15840.00	31766.00	189.55	0	Spot (Block27, Row7, Column8)	812.17	791.00	232.92	0.01	0.29	87.00	89.53	87.00	18.73	0.01	0.21	100.00	100.00	0.00	704.00	725.17	820291.00	38.58	271.81	265.00
27	1	8	13735.00	32064.00	147.00	-50	Spot (Block27, Row8, Column1)	98.62	97.50	12.62	0.00	0.13	86.00	88.21	86.00	17.51	0.01	0.20	35.00	2.00	0.00	11.50	12.62	57991.00	0.59	96.10	95.00
27	2	8	14045.00	32065.00	156.65	0	Spot (Block27, Row8, Column2)	255.62	225.00	82.31	0.06	0.32	87.00	87.00	87.00	12.56	0.00	0.14	100.00	99.00	0.00	138.00	168.62	172545.00	13.42	131.35	121.00
27	3	8	14322.00	32067.00	150.95	0	Spot (Block27, Row8, Column3)	461.98	363.00	283.57	0.10	0.61	87.00	89.02	87.00	25.15	0.01	0.28	100.00	100.00	0.00	276.00	374.98	286430.00	14.83	169.26	168.50
27	4	8	14636.00	32066.00	149.20	0	Spot (Block27, Row8, Column4)	9814.98	9413.00	4504.36	0.02	0.46	85.00	89.81	85.00	34.84	0.02	0.39	100.00	100.00	0.00	9328.00	9729.98	5987140.00	279.10	1883.29	1549.00
27	5	8	14916.00	32060.00	217.35	0	Spot (Block27, Row8, Column5)	109.65	109.00	16.32	0.00	0.15	86.00	93.55	86.00	37.84	0.04	0.40	15.00	0.00	0.00	23.00	23.65	147807.00	0.43	88.28	91.00
27	6	8	15238.00	32067.00	187.15	0	Spot (Block27, Row8, Column6)	2542.08	2050.50	1747.32	0.09	0.69	94.00	108.64	94.00	53.35	0.06	0.49	100.00	100.00	0.00	1956.50	2448.08	2511575.00	45.61	549.58	525.50
27	7	8	15535.00	32068.00	148.80	0	Spot (Block27, Row8, Column7)	736.83	714.00	356.67	0.01	0.48	92.00	100.34	92.00	38.98	0.04	0.39	100.00	100.00	0.00	622.00	644.83	445045.00	16.33	229.54	198.00
27	8	8	15821.00	32069.00	145.90	0	Spot (Block27, Row8, Column8)	4322.72	3888.00	2099.43	0.05	0.49	90.00	95.20	90.00	25.83	0.02	0.27	100.00	100.00	0.00	3798.00	4232.72	2507176.00	163.65	883.20	716.50
28	1	1	18238.00	29966.00	155.80	0	Spot (Block28, Row1, Column1)	1249.93	1151.00	620.29	0.04	0.50	74.00	76.61	74.00	16.31	0.02	0.21	100.00	100.00	0.00	1077.00	1175.93	833702.00	71.92	314.16	260.00
28	2	1	18534.00	29971.00	150.45	0	Spot (Block28, Row1, Column2)	933.87	902.00	438.98	0.02	0.47	75.00	79.64	75.00	23.12	0.03	0.29	100.00	100.00	0.00	827.00	858.87	575265.00	36.95	238.30	203.00
28	3	1	18834.00	29969.00	149.90	0	Spot (Block28, Row1, Column3)	1435.54	1234.00	883.77	0.07	0.62	76.00	78.96	76.00	17.37	0.02	0.22	100.00	100.00	0.00	1158.00	1359.54	874244.00	78.09	306.29	262.00
28	4	1	19127.00	29969.00	151.20	0	Spot (Block28, Row1, Column4)	652.33	597.00	312.11	0.04	0.48	74.00	80.37	74.00	27.09	0.04	0.34	100.00	100.00	0.00	523.00	578.33	410967.00	21.12	178.15	170.00
28	5	1	19436.00	29968.00	150.50	0	Spot (Block28, Row1, Column5)	2698.50	2217.00	1935.48	0.09	0.72	74.00	77.01	74.00	18.42	0.02	0.24	100.00	100.00	0.00	2143.00	2624.50	1678470.00	142.29	469.87	372.50
28	6	1	19735.00	29966.00	147.90	0	Spot (Block28, Row1, Column6)	2585.30	2355.50	1422.96	0.04	0.55	74.00	77.59	74.00	26.04	0.02	0.34	100.00	100.00	0.00	2281.50	2511.30	1540840.00	96.29	616.73	467.00
28	7	1	20030.00	29968.00	149.40	0	Spot (Block28, Row1, Column7)	8533.29	7929.00	4440.70	0.03	0.52	73.00	77.41	73.00	28.68	0.03	0.37	100.00	100.00	0.00	7856.00	8460.29	5188239.00	294.84	1633.40	1325.00
28	8	1	20340.00	29963.00	200.80	0	Spot (Block28, Row1, Column8)	90.75	91.00	10.81	0.00	0.12	70.00	71.85	70.00	17.20	0.01	0.24	60.00	10.00	0.00	21.00	20.75	103914.00	1.10	79.21	80.00
28	1	2	18237.00	30267.00	147.00	-50	Spot (Block28, Row2, Column1)	77.74	77.00	7.78	0.00	0.10	77.00	80.42	77.00	21.10	0.02	0.26	2.00	0.00	0.00	0.00	0.74	46258.00	-0.13	77.32	75.00
28	2	2	18536.00	30269.00	134.60	0	Spot (Block28, Row2, Column2)	2448.57	2449.00	1005.33	0.00	0.41	78.00	82.73	78.00	26.49	0.03	0.32	100.00	100.00	0.00	2371.00	2370.57	1197351.00	89.31	511.96	474.50
28	3	2	18843.00	30264.00	170.65	0	Spot (Block28, Row2, Column3)	188.13	191.00	55.41	0.01	0.29	78.00	85.02	78.00	31.94	0.04	0.38	93.00	71.00	0.00	113.00	110.13	152577.00	3.23	102.40	103.00
28	4	2	19138.00	30268.00	181.05	0	Spot (Block28, Row2, Column4)	1536.13	1525.00	689.91	0.00	0.45	78.00	87.08	78.00	37.27	0.05	0.43	100.00	100.00	0.00	1447.00	1458.13	1413238.00	38.88	360.17	374.00
28	5	2	19446.00	30269.00	194.00	0	Spot (Block28, Row2, Column5)	370.57	384.50	73.53	0.02	0.20	78.00	82.09	78.00	25.56	0.02	0.31	99.00	99.00	0.00	306.50	292.57	395023.00	11.29	161.36	169.50
28	6	2	19730.00	30264.00	151.15	0	Spot (Block28, Row2, Column6)	693.24	603.50	353.76	0.06	0.51	79.00	85.16	79.00	29.09	0.03	0.34	100.00	100.00	0.00	524.50	614.24	432581.00	20.90	195.99	178.00
28	7	2	20035.00	30271.00	152.30	0	Spot (Block28, Row2, Column7)	930.48	800.50	477.08	0.07	0.51	78.00	82.65	78.00	26.75	0.03	0.32	100.00	100.00	0.00	722.50	852.48	589924.00	31.70	245.84	194.00
28	8	2	20340.00	30248.00	235.15	0	Spot (Block28, Row2, Column8)	82.59	82.00	10.20	0.00	0.12	73.00	75.21	73.00	18.19	0.01	0.24	21.00	0.00	0.00	9.00	9.59	131725.00	0.41	73.77	74.00
28	1	3	18237.00	30570.00	149.55	0	Spot (Block28, Row3, Column1)	3331.85	3082.50	1978.36	0.03	0.59	75.00	77.79	75.00	16.69	0.02	0.21	100.00	100.00	0.00	3007.50	3256.85	2045757.00	195.00	618.35	525.00
28	2	3	18534.00	30571.00	166.35	0	Spot (Block28, Row3, Column2)	203.40	196.00	66.49	0.02	0.33	78.00	81.19	78.00	22.30	0.02	0.27	97.00	87.00	0.00	118.00	125.40	156008.00	5.48	107.45	104.50
28	3	3	18825.00	30566.00	147.35	0	Spot (Block28, Row3, Column3)	725.03	678.00	349.05	0.03	0.48	78.00	80.45	78.00	23.02	0.01	0.29	100.00	100.00	0.00	600.00	647.03	428491.00	28.00	206.10	183.00
28	4	3	19140.00	30570.00	148.65	0	Spot (Block28, Row3, Column4)	3137.27	2866.00	1731.67	0.04	0.55	79.00	83.18	79.00	28.57	0.02	0.34	100.00	100.00	0.00	2787.00	3058.27	1879225.00	106.91	698.78	562.50
28	5	3	19440.00	30570.00	148.70	0	Spot (Block28, Row3, Column5)	323.61	319.00	105.57	0.01	0.33	77.00	80.69	77.00	26.20	0.02	0.32	100.00	99.00	0.00	242.00	246.61	195138.00	9.27	137.21	117.00
28	6	3	19740.00	30568.00	205.50	0	Spot (Block28, Row3, Column6)	1754.59	1389.50	1090.10	0.10	0.62	81.00	91.13	81.00	37.05	0.05	0.41	100.00	100.00	0.00	1308.50	1673.59	2105511.00	44.90	465.43	463.00
28	7	3	20039.00	30569.00	148.70	0	Spot (Block28, Row3, Column7)	2673.16	2276.00	1681.28	0.07	0.63	79.00	86.93	79.00	30.97	0.04	0.36	100.00	100.00	0.00	2197.00	2594.16	1609241.00	83.51	527.65	374.00
28	8	3	20341.00	30581.00	156.40	0	Spot (Block28, Row3, Column8)	2009.60	1967.00	924.35	0.01	0.46	75.00	78.55	75.00	21.77	0.02	0.28	100.00	100.00	0.00	1892.00	1934.60	1352462.00	88.70	530.33	463.00
28	1	4	18241.00	30870.00	146.65	0	Spot (Block28, Row4, Column1)	3001.30	2615.00	1721.60	0.06	0.57	75.00	79.05	75.00	19.19	0.02	0.24	100.00	100.00	0.00	2540.00	2926.30	1761763.00	152.29	659.51	510.00
28	2	4	18536.00	30869.00	165.15	0	Spot (Block28, Row4, Column2)	510.26	491.50	175.72	0.02	0.34	79.00	84.07	79.00	31.14	0.03	0.37	100.00	100.00	0.00	412.50	431.26	387801.00	13.69	175.25	181.00
28	3	4	18836.00	30872.00	148.20	0	Spot (Block28, Row4, Column3)	13624.96	12428.00	7226.03	0.04	0.53	80.00	86.07	80.00	39.88	0.03	0.46	100.00	100.00	0.00	12348.00	13544.96	8174977.00	339.51	2440.40	1993.00
28	4	4	19129.00	30867.00	162.45	0	Spot (Block28, Row4, Column4)	189.20	197.00	29.50	0.02	0.16	80.00	83.60	80.00	31.22	0.02	0.37	99.00	87.00	0.00	117.00	109.20	138492.00	3.38	111.43	111.00
28	5	4	19435.00	30864.00	152.15	0	Spot (Block28, Row4, Column5)	256.05	186.00	449.12	0.14	1.75	75.00	78.47	75.00	32.11	0.02	0.41	94.00	80.00	0.00	111.00	181.05	162847.00	5.53	116.36	104.00
28	6	4	19736.00	30866.00	193.90	0	Spot (Block28, Row4, Column6)	450.20	470.00	89.25	0.02	0.20	75.00	81.01	75.00	26.55	0.03	0.33	100.00	100.00	0.00	395.00	375.20	476758.00	13.90	176.43	171.00
28	7	4	20031.00	30875.00	148.70	0	Spot (Block28, Row4, Column7)	1347.68	1044.00	968.13	0.11	0.72	77.00	83.20	77.00	28.96	0.03	0.35	100.00	100.00	0.00	967.00	1270.68	813999.00	43.66	298.30	260.00
28	8	4	20339.00	30880.00	152.85	0	Spot (Block28, Row4, Column8)	443.48	411.00	169.26	0.03	0.38	76.00	77.87	76.00	16.77	0.01	0.22	100.00	100.00	0.00	335.00	367.48	286487.00	21.80	153.25	154.00
28	1	5	18236.00	31171.00	146.05	0	Spot (Block28, Row5, Column1)	1869.62	1683.50	1073.09	0.05	0.57	77.00	83.27	77.00	28.92	0.03	0.35	100.00	100.00	0.00	1606.50	1792.62	1084378.00	61.76	453.52	348.00
28	2	5	18542.00	31169.00	154.90	0	Spot (Block28, Row5, Column2)	2403.78	2381.00	1019.08	0.00	0.42	81.00	87.81	81.00	29.87	0.04	0.34	100.00	100.00	0.00	2300.00	2322.78	1576882.00	77.54	529.99	480.00
28	3	5	18836.00	31172.00	156.00	0	Spot (Block28, Row5, Column3)	1367.93	1227.50	745.16	0.05	0.54	81.00	87.85	81.00	33.79	0.04	0.38	100.00	100.00	0.00	1146.50	1286.93	913776.00	37.88	293.49	273.00
28	4	5	19132.00	31172.00	147.80	0	Spot (Block28, Row5, Column4)	2836.13	2321.00	2029.21	0.09	0.72	78.00	83.38	78.00	33.95	0.03	0.41	100.00	100.00	0.00	2243.00	2758.13	1710186.00	81.07	514.19	356.00
28	5	5	19440.00	31173.00	146.45	0	Spot (Block28, Row5, Column5)	16156.63	15275.00	8515.19	0.02	0.53	76.00	85.90	76.00	54.94	0.05	0.64	100.00	100.00	0.00	15199.00	16080.63	9419315.00	292.51	2691.73	1884.50
28	6	5	19742.00	31171.00	149.90	0	Spot (Block28, Row5, Column6)	839.56	805.00	387.18	0.02	0.46	76.00	83.63	76.00	42.60	0.04	0.51	100.00	100.00	0.00	729.00	763.56	518849.00	17.75	239.18	185.00
28	7	5	20045.00	31174.00	192.85	0	Spot (Block28, Row5, Column7)	2110.53	1855.00	1188.02	0.06	0.56	79.00	88.86	79.00	41.19	0.05	0.46	100.00	100.00	0.00	1776.00	2031.53	2224495.00	49.08	495.28	496.00
28	8	5	20339.00	31172.00	146.50	0	Spot (Block28, Row5, Column8)	3823.65	3113.00	2865.14	0.09	0.75	75.00	80.45	75.00	28.80	0.03	0.36	100.00	100.00	0.00	3038.00	3748.65	2240658.00	129.95	646.96	490.00
28	1	6	18237.00	31469.00	204.80	0	Spot (Block28, Row6, Column1)	1559.18	1221.00	1092.84	0.11	0.70	78.00	90.41	78.00	40.22	0.06	0.44	100.00	100.00	0.00	1143.00	1481.18	1849190.00	36.51	396.20	388.50
28	2	6	18536.00	31469.00	209.00	0	Spot (Block28, Row6, Column2)	1233.86	1125.50	593.76	0.04	0.48	80.00	91.03	80.00	39.26	0.06	0.43	100.00	100.00	0.00	1045.50	1153.86	1529981.00	29.11	369.42	374.00
28	3	6	18829.00	31468.00	147.35	0	Spot (Block28, Row6, Column3)	5854.04	5555.00	3112.30	0.02	0.53	80.00	85.62	80.00	26.78	0.03	0.31	100.00	100.00	0.00	5475.00	5774.04	3459740.00	215.37	1248.63	1048.00
28	4	6	19139.00	31471.00	154.10	0	Spot (Block28, Row6, Column4)	560.12	468.00	295.21	0.08	0.53	78.00	81.96	78.00	28.49	0.02	0.35	100.00	100.00	0.00	390.00	482.12	365759.00	16.78	175.45	163.00
28	5	6	19435.00	31471.00	146.00	0	Spot (Block28, Row6, Column5)	17985.85	17252.00	8973.29	0.02	0.50	78.00	90.52	78.00	56.16	0.06	0.62	100.00	100.00	0.00	17174.00	17907.85	10449778.00	318.63	3255.44	2409.00
28	6	6	19738.00	31471.00	161.40	0	Spot (Block28, Row6, Column6)	287.19	261.00	125.76	0.04	0.44	77.00	84.80	77.00	44.23	0.04	0.52	97.00	84.00	0.00	184.00	210.19	206204.00	4.58	120.51	111.00
28	7	6	20038.00	31468.00	150.45	0	Spot (Block28, Row6, Column7)	5181.66	4625.00	3193.69	0.05	0.62	76.00	84.61	76.00	38.75	0.05	0.46	100.00	100.00	0.00	4549.00	5105.66	3217813.00	131.52	982.26	767.00
28	8	6	20341.00	31471.00	148.15	0	Spot (Block28, Row6, Column8)	6097.93	5386.00	3905.06	0.05	0.64	73.00	76.82	73.00	24.09	0.02	0.31	100.00	100.00	0.00	5313.00	6024.93	3658759.00	249.93	1055.59	777.00
28	1	7	18239.00	31768.00	162.60	0	Spot (Block28, Row7, Column1)	646.58	570.50	256.65	0.05	0.40	75.00	80.46	75.00	25.82	0.03	0.32	100.00	100.00	0.00	495.50	571.58	472000.00	21.93	191.36	187.00
28	2	7	18530.00	31777.00	168.25	0	Spot (Block28, Row7, Column2)	214.11	183.00	92.74	0.07	0.43	75.00	79.41	75.00	23.31	0.02	0.29	99.00	83.00	0.00	108.00	139.11	168290.00	5.78	105.16	100.50
28	3	7	18840.00	31770.00	174.80	0	Spot (Block28, Row7, Column3)	84.27	85.00	8.60	0.00	0.10	75.00	76.53	75.00	18.18	0.01	0.24	14.00	0.00	0.00	10.00	9.27	72138.00	0.43	80.16	82.00
28	4	7	19142.00	31765.00	166.75	0	Spot (Block28, Row7, Column4)	169.90	182.00	40.50	0.03	0.24	76.00	81.31	76.00	27.35	0.03	0.34	95.00	75.00	0.00	106.00	93.90	131161.00	3.24	97.76	96.00
28	5	7	19436.00	31769.00	181.10	0	Spot (Block28, Row7, Column5)	1388.98	1322.00	682.50	0.02	0.49	79.00	94.24	79.00	47.69	0.08	0.51	100.00	100.00	0.00	1243.00	1309.98	1275083.00	27.15	344.86	321.50
28	6	7	19736.00	31771.00	197.40	0	Spot (Block28, Row7, Column6)	1537.98	1554.50	747.41	0.00	0.49	83.00	99.22	83.00	52.72	0.08	0.53	100.00	100.00	0.00	1471.50	1454.98	1691782.00	27.29	387.06	389.00
28	7	7	20033.00	31772.00	151.00	0	Spot (Block28, Row7, Column7)	3709.49	3450.00	1930.52	0.03	0.52	76.00	82.92	76.00	32.34	0.04	0.39	100.00	100.00	0.00	3374.00	3633.49	2318431.00	112.13	861.46	579.00
28	8	7	20341.00	31770.00	189.90	0	Spot (Block28, Row7, Column8)	802.09	801.50	175.54	0.00	0.22	74.00	77.30	74.00	22.87	0.02	0.30	100.00	100.00	0.00	727.50	728.09	813321.00	31.69	247.51	245.00
28	1	8	18254.00	32069.00	117.90	0	Spot (Block28, Row8, Column1)	98.71	96.00	27.55	0.01	0.28	75.00	76.27	75.00	14.01	0.01	0.18	65.00	28.00	0.00	21.00	23.71	35929.00	1.60	80.62	81.00
28	2	8	18540.00	32073.00	150.85	0	Spot (Block28, Row8, Column2)	683.25	610.50	334.70	0.05	0.49	74.00	75.41	74.00	13.21	0.01	0.18	100.00	100.00	0.00	536.50	609.25	427712.00	46.00	196.35	185.50
28	3	8	18831.00	32070.00	148.60	0	Spot (Block28, Row8, Column3)	1193.08	949.50	847.38	0.10	0.71	74.00	76.22	74.00	18.92	0.01	0.25	100.00	100.00	0.00	875.50	1119.08	718233.00	59.04	291.17	246.00
28	4	8	19134.00	32071.00	152.30	0	Spot (Block28, Row8, Column4)	4741.05	4380.00	2384.09	0.03	0.50	73.00	75.48	73.00	20.42	0.01	0.27	100.00	100.00	0.00	4307.00	4668.05	3020049.00	228.50	884.32	748.00
28	5	8	19429.00	32071.00	160.00	0	Spot (Block28, Row8, Column5)	176.52	185.00	30.67	0.02	0.17	75.00	84.55	75.00	39.79	0.05	0.47	94.00	77.00	0.00	110.00	101.52	124272.00	2.31	103.80	103.00
28	6	8	19737.00	32072.00	194.55	0	Spot (Block28, Row8, Column6)	2650.50	1935.50	1966.55	0.14	0.74	79.00	94.57	79.00	54.23	0.08	0.57	100.00	100.00	0.00	1856.50	2571.50	2809529.00	47.13	547.12	545.50
28	7	8	20036.00	32072.00	146.70	0	Spot (Block28, Row8, Column7)	1840.59	1639.00	1051.30	0.05	0.57	75.00	82.86	75.00	37.58	0.04	0.45	100.00	100.00	0.00	1564.00	1765.59	1091467.00	46.77	403.61	275.50
28	8	8	20323.00	32070.00	148.80	0	Spot (Block28, Row8, Column8)	3569.90	3394.00	1803.15	0.02	0.51	74.00	77.65	74.00	20.96	0.02	0.27	100.00	100.00	0.00	3320.00	3495.90	2156221.00	166.58	806.88	586.50
29	1	1	4728.00	34449.00	148.50	0	Spot (Block29, Row1, Column1)	1924.49	1744.50	885.78	0.04	0.46	70.00	72.79	70.00	19.39	0.02	0.27	100.00	100.00	0.00	1674.50	1854.49	1158545.00	95.48	485.17	377.50
29	2	1	5024.00	34453.00	145.75	0	Spot (Block29, Row1, Column2)	2796.79	2634.00	1259.34	0.03	0.45	70.00	74.27	70.00	22.92	0.03	0.31	100.00	100.00	0.00	2564.00	2726.79	1619342.00	118.76	539.66	492.00
29	3	1	5326.00	34456.00	145.90	0	Spot (Block29, Row1, Column3)	467.11	436.50	246.93	0.03	0.53	68.00	70.86	68.00	19.42	0.02	0.27	100.00	100.00	0.00	368.50	399.11	271858.00	20.41	152.12	152.50
29	4	1	5625.00	34452.00	139.50	0	Spot (Block29, Row1, Column4)	2205.10	2060.50	961.89	0.03	0.44	70.00	74.09	70.00	20.58	0.02	0.28	100.00	100.00	0.00	1990.50	2135.10	1155474.00	103.56	531.35	446.00
29	5	1	5929.00	34452.00	139.90	0	Spot (Block29, Row1, Column5)	1723.37	1610.50	1073.96	0.03	0.62	70.00	72.22	70.00	18.37	0.01	0.25	100.00	100.00	0.00	1540.50	1653.37	909938.00	89.86	399.08	271.50
29	6	1	6226.00	34450.00	138.95	0	Spot (Block29, Row1, Column6)	2081.66	1995.00	979.98	0.02	0.47	70.00	73.37	70.00	22.82	0.02	0.31	100.00	100.00	0.00	1925.00	2011.66	1084544.00	88.01	532.41	385.00
29	7	1	6519.00	34453.00	141.55	0	Spot (Block29, Row1, Column7)	6350.35	5904.00	2984.42	0.03	0.47	69.00	72.21	69.00	25.07	0.02	0.35	100.00	100.00	0.00	5835.00	6281.35	3448241.00	250.45	1390.06	1036.00
29	8	1	6836.00	34451.00	219.95	0	Spot (Block29, Row1, Column8)	91.11	91.00	12.39	0.00	0.14	68.00	68.41	68.00	16.07	0.00	0.23	68.00	24.00	0.00	23.00	23.11	126280.00	1.41	75.28	76.00
29	1	2	4659.00	34730.00	168.05	0	Spot (Block29, Row2, Column1)	78.58	79.00	8.71	0.00	0.11	67.00	69.83	67.00	17.36	0.02	0.25	28.00	0.00	0.00	12.00	11.58	61687.00	0.50	72.38	74.00
29	2	2	5023.00	34752.00	123.70	0	Spot (Block29, Row2, Column2)	1128.23	1103.50	363.38	0.01	0.32	67.00	70.41	67.00	19.63	0.02	0.28	100.00	100.00	0.00	1036.50	1061.23	455804.00	53.90	304.37	278.00
29	3	2	5331.00	34755.00	169.90	0	Spot (Block29, Row2, Column3)	102.49	102.00	14.00	0.00	0.14	67.00	69.73	67.00	17.44	0.02	0.25	89.00	52.00	0.00	35.00	35.49	82302.00	1.88	76.87	77.00
29	4	2	5633.00	34753.00	185.00	0	Spot (Block29, Row2, Column4)	514.25	500.00	231.18	0.01	0.45	74.00	78.21	74.00	22.36	0.02	0.29	100.00	100.00	0.00	426.00	440.25	494712.00	19.50	190.17	189.00
29	5	2	5929.00	34755.00	173.80	0	Spot (Block29, Row2, Column5)	546.77	561.00	160.15	0.01	0.29	72.00	74.58	72.00	17.74	0.02	0.24	100.00	100.00	0.00	489.00	474.77	464209.00	26.62	179.56	168.00
29	6	2	6219.00	34752.00	145.80	0	Spot (Block29, Row2, Column6)	792.90	739.00	338.73	0.03	0.43	69.00	72.96	69.00	23.81	0.02	0.33	100.00	100.00	0.00	670.00	723.90	459087.00	30.23	209.14	172.50
29	7	2	6528.00	34756.00	150.30	0	Spot (Block29, Row2, Column7)	358.37	340.00	132.67	0.02	0.37	68.00	70.15	68.00	23.07	0.01	0.33	100.00	100.00	0.00	272.00	290.37	221834.00	12.49	131.65	114.00
29	8	2	6827.00	34755.00	147.00	-50	Spot (Block29, Row2, Column8)	73.99	74.00	8.89	0.00	0.12	68.00	69.51	68.00	20.12	0.01	0.29	5.00	0.00	0.00	6.00	5.99	43509.00	0.22	65.46	69.50
29	1	3	4730.00	35056.00	143.05	0	Spot (Block29, Row3, Column1)	2698.58	2585.50	1355.83	0.02	0.50	68.00	70.52	68.00	16.99	0.02	0.24	100.00	100.00	0.00	2517.50	2630.58	1511203.00	154.66	530.60	472.00
29	2	3	5027.00	35059.00	166.30	0	Spot (Block29, Row3, Column2)	136.12	126.00	32.58	0.03	0.24	67.00	70.15	67.00	17.51	0.02	0.25	99.00	82.00	0.00	59.00	69.12	104675.00	3.77	88.71	87.50
29	3	3	5315.00	35050.00	144.75	0	Spot (Block29, Row3, Column3)	499.29	484.00	202.53	0.01	0.41	67.00	69.46	67.00	21.77	0.02	0.31	100.00	100.00	0.00	417.00	432.29	286094.00	19.74	154.62	155.50
29	4	3	5630.00	35052.00	140.40	0	Spot (Block29, Row3, Column4)	2811.19	2728.50	1310.48	0.01	0.47	69.00	73.75	69.00	21.73	0.03	0.29	100.00	100.00	0.00	2659.50	2742.19	1495551.00	125.99	665.22	529.50
29	5	3	5930.00	35052.00	130.10	0	Spot (Block29, Row3, Column5)	557.90	387.00	528.19	0.16	0.95	71.00	75.81	71.00	24.25	0.03	0.32	100.00	100.00	0.00	316.00	486.90	252729.00	19.88	263.72	205.00
29	6	3	6231.00	35053.00	224.10	0	Spot (Block29, Row3, Column6)	1081.91	752.00	671.44	0.16	0.62	74.00	79.48	74.00	31.02	0.03	0.39	100.00	100.00	0.00	678.00	1007.91	1554705.00	32.31	359.02	374.00
29	7	3	6531.00	35053.00	144.60	0	Spot (Block29, Row3, Column7)	933.41	787.50	558.03	0.07	0.60	71.00	74.68	71.00	26.91	0.02	0.36	100.00	100.00	0.00	716.50	862.41	532045.00	31.91	226.52	173.00
29	8	3	6830.00	35062.00	147.00	0	Spot (Block29, Row3, Column8)	2133.89	2038.00	891.72	0.02	0.42	69.00	71.99	69.00	23.30	0.02	0.32	100.00	100.00	0.00	1969.00	2064.89	1256861.00	88.51	527.87	453.00
29	1	4	4726.00	35351.00	138.80	0	Spot (Block29, Row4, Column1)	2851.96	2636.50	1330.44	0.03	0.47	69.00	74.07	69.00	23.90	0.03	0.32	100.00	100.00	0.00	2567.50	2782.96	1488724.00	116.23	650.40	504.00
29	2	4	5029.00	35351.00	173.65	0	Spot (Block29, Row4, Column2)	298.55	289.00	110.36	0.01	0.37	70.00	75.96	70.00	27.98	0.04	0.37	100.00	97.00	0.00	219.00	228.55	252276.00	7.95	124.36	120.00
29	3	4	5331.00	35353.00	138.25	0	Spot (Block29, Row4, Column3)	9043.24	8613.00	4319.49	0.02	0.48	69.00	74.43	69.00	34.04	0.03	0.46	100.00	100.00	0.00	8544.00	8974.24	4684398.00	263.50	1676.37	1205.50
29	4	4	5619.00	35369.00	177.70	0	Spot (Block29, Row4, Column4)	94.19	94.00	12.57	0.00	0.13	66.50	70.44	66.50	28.04	0.02	0.40	48.00	0.00	0.00	27.50	27.69	82790.00	0.85	74.41	75.00
29	5	4	5910.00	35343.00	150.20	0	Spot (Block29, Row4, Column5)	264.75	182.50	505.52	0.16	1.91	68.00	71.72	68.00	20.73	0.02	0.29	98.00	89.00	0.00	114.50	196.75	162556.00	9.31	107.39	102.00
29	6	4	6228.00	35352.00	173.20	0	Spot (Block29, Row4, Column6)	702.80	695.50	257.12	0.00	0.37	72.00	75.56	72.00	24.57	0.02	0.33	100.00	100.00	0.00	623.50	630.80	587540.00	25.53	209.46	176.00
29	7	4	6523.00	35358.00	143.75	0	Spot (Block29, Row4, Column7)	746.32	594.50	483.41	0.10	0.65	72.00	76.19	72.00	26.36	0.02	0.35	100.00	100.00	0.00	522.50	674.32	416445.00	25.42	191.93	164.00
29	8	4	6824.00	35363.00	151.45	0	Spot (Block29, Row4, Column8)	301.90	286.50	117.47	0.02	0.39	69.00	71.23	69.00	15.96	0.01	0.22	100.00	99.00	0.00	217.50	232.90	189592.00	14.46	122.93	112.50
29	1	5	4728.00	35655.00	139.20	0	Spot (Block29, Row5, Column1)	4078.79	3869.00	2046.98	0.02	0.50	74.00	81.06	74.00	30.66	0.04	0.38	100.00	100.00	0.00	3795.00	4004.79	2145441.00	130.39	836.68	736.50
29	2	5	5029.00	35658.00	148.10	0	Spot (Block29, Row5, Column2)	2196.83	1945.00	942.85	0.05	0.43	75.00	83.02	75.00	28.29	0.04	0.34	100.00	100.00	0.00	1870.00	2121.83	1311506.00	74.71	493.19	419.50
29	3	5	5329.00	35654.00	145.60	0	Spot (Block29, Row5, Column3)	1166.66	1084.00	501.28	0.03	0.43	71.00	78.15	71.00	32.50	0.04	0.42	100.00	100.00	0.00	1013.00	1095.66	673163.00	33.49	275.56	254.00
29	4	5	5626.00	35654.00	139.05	0	Spot (Block29, Row5, Column4)	1545.15	1459.00	860.03	0.02	0.56	67.00	71.82	67.00	27.90	0.03	0.39	100.00	100.00	0.00	1392.00	1478.15	805022.00	52.80	363.17	269.00
29	5	5	5928.00	35654.00	137.20	0	Spot (Block29, Row5, Column5)	11052.88	10403.00	5525.38	0.03	0.50	71.00	77.67	71.00	34.79	0.04	0.45	100.00	100.00	0.00	10332.00	10981.88	5603810.00	315.44	1952.53	1721.00
29	6	5	6229.00	35654.00	146.00	0	Spot (Block29, Row5, Column6)	882.83	833.50	379.26	0.02	0.43	71.00	76.76	71.00	29.05	0.03	0.38	100.00	100.00	0.00	762.50	811.83	513805.00	27.75	232.74	181.00
29	7	5	6534.00	35654.00	186.55	0	Spot (Block29, Row5, Column7)	1187.29	1050.00	785.92	0.05	0.66	72.00	80.36	72.00	34.49	0.05	0.43	100.00	100.00	0.00	978.00	1115.29	1164732.00	32.10	293.48	293.00
29	8	5	6830.00	35657.00	139.35	0	Spot (Block29, Row5, Column8)	2008.79	1751.50	1386.67	0.06	0.69	69.00	72.92	69.00	25.98	0.02	0.36	100.00	100.00	0.00	1682.50	1939.79	1048590.00	74.50	407.04	344.50
29	1	6	4731.00	35954.00	224.30	0	Spot (Block29, Row6, Column1)	946.96	588.00	628.09	0.21	0.66	76.00	84.28	76.00	31.53	0.04	0.37	100.00	100.00	0.00	512.00	870.96	1365511.00	27.36	327.84	311.00
29	2	6	5023.00	35956.00	211.25	0	Spot (Block29, Row6, Column2)	529.87	455.00	267.36	0.07	0.50	74.00	82.74	74.00	32.40	0.05	0.39	100.00	100.00	0.00	381.00	455.87	673467.00	13.80	203.90	202.00
29	3	6	5319.00	35951.00	139.25	0	Spot (Block29, Row6, Column3)	4037.41	3958.00	1933.48	0.01	0.48	69.00	73.89	69.00	24.97	0.03	0.34	100.00	100.00	0.00	3889.00	3968.41	2111565.00	158.73	919.59	661.50
29	4	6	5631.00	35954.00	142.65	0	Spot (Block29, Row6, Column4)	355.12	360.00	124.79	0.01	0.35	68.00	73.47	68.00	32.32	0.03	0.44	100.00	99.00	0.00	292.00	287.12	197802.00	8.71	134.41	109.50
29	5	6	5925.00	35955.00	138.35	0	Spot (Block29, Row6, Column5)	13111.53	12740.50	6114.81	0.01	0.47	73.00	81.06	73.00	40.12	0.05	0.49	100.00	100.00	0.00	12667.50	13038.53	6739327.00	324.82	2420.64	1988.00
29	6	6	6235.00	35959.00	165.65	0	Spot (Block29, Row6, Column6)	182.15	180.00	60.93	0.01	0.33	72.00	76.18	72.00	24.56	0.02	0.32	99.00	81.00	0.00	108.00	110.15	138432.00	4.31	98.86	97.00
29	7	6	6529.00	35954.00	143.55	0	Spot (Block29, Row6, Column7)	1985.17	1778.50	1122.57	0.05	0.57	72.00	78.41	72.00	28.54	0.04	0.36	100.00	100.00	0.00	1706.50	1913.17	1115667.00	66.81	347.60	270.00
29	8	6	6833.00	35955.00	144.10	0	Spot (Block29, Row6, Column8)	2310.48	2093.00	1430.68	0.04	0.62	71.00	73.20	71.00	18.97	0.01	0.26	100.00	100.00	0.00	2022.00	2239.48	1305422.00	117.95	417.77	355.50
29	1	7	4724.00	36246.00	162.90	0	Spot (Block29, Row7, Column1)	446.91	398.00	192.89	0.05	0.43	71.00	75.25	71.00	21.10	0.03	0.28	100.00	100.00	0.00	327.00	375.91	328929.00	17.62	154.23	160.00
29	2	7	5028.00	36255.00	177.25	0	Spot (Block29, Row7, Column2)	120.78	114.00	24.90	0.03	0.21	68.00	71.41	68.00	19.67	0.02	0.28	95.00	62.00	0.00	46.00	52.78	106165.00	2.51	83.12	82.00
29	3	7	5325.00	36253.00	147.00	-50	Spot (Block29, Row7, Column3)	69.55	69.00	7.13	0.00	0.10	66.00	67.03	66.00	15.03	0.01	0.22	6.00	0.00	0.00	3.00	3.55	40965.00	0.17	65.65	66.00
29	4	7	5626.00	36255.00	173.40	0	Spot (Block29, Row7, Column4)	100.19	100.00	12.95	0.00	0.13	68.00	71.17	68.00	22.46	0.02	0.32	75.00	17.00	0.00	32.00	32.19	84261.00	1.29	80.29	80.00
29	5	7	5924.00	36252.00	181.90	0	Spot (Block29, Row7, Column5)	452.13	422.00	209.12	0.03	0.46	73.00	79.72	73.00	32.16	0.04	0.40	100.00	99.00	0.00	349.00	379.13	419124.00	11.58	164.24	170.00
29	6	7	6224.00	36253.00	208.30	0	Spot (Block29, Row7, Column6)	608.75	495.50	324.00	0.09	0.53	77.00	87.91	77.00	40.04	0.06	0.46	100.00	100.00	0.00	418.50	531.75	748764.00	13.01	222.32	211.00
29	7	7	6515.00	36256.00	142.00	0	Spot (Block29, Row7, Column7)	3252.63	3036.00	1405.93	0.03	0.43	73.00	78.06	73.00	25.77	0.03	0.33	100.00	100.00	0.00	2963.00	3179.63	1779190.00	123.21	740.30	584.00
29	8	7	6827.00	36253.00	177.70	0	Spot (Block29, Row7, Column8)	1111.42	1090.50	303.69	0.01	0.27	73.00	76.82	73.00	22.10	0.02	0.29	100.00	100.00	0.00	1017.50	1038.42	986940.00	46.81	325.92	275.00
29	1	8	4753.00	36555.00	155.25	0	Spot (Block29, Row8, Column1)	83.14	83.00	10.56	0.00	0.13	69.00	69.52	69.00	11.43	0.00	0.16	57.00	22.00	0.00	14.00	14.14	55037.00	1.19	74.67	75.00
29	2	8	5033.00	36554.00	155.10	0	Spot (Block29, Row8, Column2)	259.67	272.00	87.96	0.02	0.34	69.00	68.82	69.00	10.88	0.00	0.16	100.00	100.00	0.00	203.00	190.67	171900.00	17.54	109.43	107.00
29	3	8	5319.00	36550.00	143.40	0	Spot (Block29, Row8, Column3)	641.33	555.50	377.18	0.06	0.59	69.00	71.10	69.00	20.93	0.01	0.29	100.00	100.00	0.00	486.50	572.33	360427.00	27.25	168.00	164.00
29	4	8	5624.00	36556.00	145.65	0	Spot (Block29, Row8, Column4)	4972.32	4783.00	2230.57	0.02	0.45	71.00	74.43	71.00	27.42	0.02	0.37	100.00	100.00	0.00	4712.00	4901.32	2859084.00	178.65	869.43	808.50
29	5	8	5914.00	36554.00	162.00	0	Spot (Block29, Row8, Column5)	91.47	92.00	10.17	0.00	0.11	71.00	78.80	71.00	36.00	0.05	0.46	4.00	0.00	0.00	21.00	20.47	66864.00	0.35	76.58	77.00
29	6	8	6227.00	36554.00	199.20	0	Spot (Block29, Row8, Column6)	1613.97	1159.00	1208.38	0.14	0.75	76.00	88.13	76.00	45.04	0.06	0.51	100.00	100.00	0.00	1083.00	1537.97	1820558.00	33.88	419.55	412.00
29	7	8	6529.00	36556.00	138.20	0	Spot (Block29, Row8, Column7)	1076.30	1032.00	501.58	0.02	0.47	72.00	79.98	72.00	35.61	0.05	0.45	100.00	100.00	0.00	960.00	1004.30	555369.00	27.98	297.42	260.00
29	8	8	6820.00	36558.00	140.45	0	Spot (Block29, Row8, Column8)	5480.70	5233.00	2498.94	0.02	0.46	73.00	76.51	73.00	24.93	0.02	0.33	100.00	100.00	0.00	5160.00	5407.70	2921214.00	216.79	1041.96	854.00
30	1	1	9231.00	34456.00	148.60	0	Spot (Block30, Row1, Column1)	1678.24	1555.50	777.87	0.03	0.46	80.00	82.44	80.00	16.78	0.01	0.20	100.00	100.00	0.00	1475.50	1598.24	1020371.00	95.10	452.19	353.50
30	2	1	9493.00	34463.00	121.95	0	Spot (Block30, Row1, Column2)	102.28	101.00	14.22	0.01	0.14	80.00	80.53	80.00	12.82	0.00	0.16	73.00	40.00	0.00	21.00	22.28	40092.00	1.70	87.35	88.00
30	3	1	9885.00	34485.00	198.60	0	Spot (Block30, Row1, Column3)	84.40	85.00	8.18	0.00	0.10	76.00	76.03	76.00	10.91	0.00	0.14	39.00	5.00	0.00	9.00	8.40	93936.00	0.77	76.95	77.00
30	4	1	10146.00	34448.00	252.85	0	Spot (Block30, Row1, Column4)	82.76	81.00	12.08	0.01	0.15	75.00	75.70	75.00	10.02	0.00	0.13	33.00	12.00	0.00	6.00	7.76	153273.00	0.70	78.87	78.00
30	5	1	10431.00	34459.00	147.00	-50	Spot (Block30, Row1, Column5)	80.96	81.00	13.17	0.00	0.16	77.00	77.56	77.00	11.47	0.00	0.15	35.00	8.00	0.00	4.00	3.96	47524.00	0.30	80.68	80.00
30	6	1	10699.00	34461.00	149.60	0	Spot (Block30, Row1, Column6)	97.56	98.00	8.81	0.00	0.09	76.00	76.07	76.00	10.99	0.00	0.14	89.00	50.00	0.00	22.00	21.56	59417.00	1.96	87.96	90.00
30	7	1	11024.00	34458.00	186.60	0	Spot (Block30, Row1, Column7)	103.83	104.00	12.87	0.00	0.12	77.00	76.86	77.00	10.81	0.00	0.14	89.00	65.00	0.00	27.00	26.83	101750.00	2.50	85.02	86.00
30	8	1	11329.00	34447.00	162.95	0	Spot (Block30, Row1, Column8)	119.65	119.00	13.63	0.00	0.11	77.00	76.48	77.00	10.40	0.00	0.14	99.00	94.00	0.00	42.00	42.65	87945.00	4.15	97.73	98.00
30	1	2	9211.00	34706.00	208.70	0	Spot (Block30, Row2, Column1)	98.48	99.00	10.92	0.00	0.11	79.00	81.45	79.00	16.64	0.01	0.20	63.00	7.00	0.00	20.00	19.48	122307.00	1.02	89.45	91.00
30	2	2	9548.00	34741.00	129.75	0	Spot (Block30, Row2, Column2)	103.09	103.00	9.87	0.00	0.10	78.00	78.25	78.00	11.47	0.00	0.15	89.00	59.00	0.00	25.00	25.09	46289.00	2.17	95.50	94.00
30	3	2	9833.00	34789.00	133.75	0	Spot (Block30, Row2, Column3)	92.57	93.00	7.83	0.00	0.08	74.00	74.53	74.00	11.72	0.00	0.16	79.00	26.00	0.00	19.00	18.57	44527.00	1.54	83.31	83.00
30	4	2	10121.00	34706.00	181.20	0	Spot (Block30, Row2, Column4)	84.11	83.00	9.19	0.01	0.11	74.00	74.36	74.00	10.53	0.00	0.14	47.00	12.00	0.00	9.00	10.11	77384.00	0.93	78.40	78.00
30	5	2	10435.00	34762.00	214.00	0	Spot (Block30, Row2, Column5)	130.87	128.00	25.26	0.01	0.19	77.00	77.98	77.00	11.51	0.01	0.15	97.00	89.00	0.00	51.00	53.87	171174.00	4.59	92.67	95.00
30	6	2	10731.00	34760.00	147.00	-50	Spot (Block30, Row2, Column6)	86.03	85.00	11.24	0.01	0.13	79.00	85.01	79.00	32.08	0.03	0.38	1.00	0.00	0.00	6.00	7.03	50669.00	0.03	84.03	84.00
30	7	2	11031.00	34760.00	147.00	-50	Spot (Block30, Row2, Column7)	87.57	87.00	12.08	0.00	0.14	79.00	79.51	79.00	12.61	0.00	0.16	36.00	9.00	0.00	8.00	8.57	51489.00	0.64	84.28	84.00
30	8	2	11408.00	34741.00	192.95	0	Spot (Block30, Row2, Column8)	89.57	90.00	13.12	0.00	0.15	79.00	80.26	79.00	21.40	0.01	0.27	21.00	0.00	0.00	11.00	10.57	93784.00	0.44	84.15	83.00
30	1	3	9229.00	35072.00	181.95	0	Spot (Block30, Row3, Column1)	102.58	102.00	12.42	0.00	0.12	74.00	74.78	74.00	10.36	0.00	0.14	93.00	72.00	0.00	28.00	28.58	95096.00	2.68	84.49	84.00
30	2	3	9530.00	35058.00	147.00	-50	Spot (Block30, Row3, Column2)	80.12	80.00	7.85	0.00	0.10	77.00	77.96	77.00	12.28	0.01	0.16	10.00	0.00	0.00	3.00	3.12	47349.00	0.18	80.57	81.00
30	3	3	9820.00	35037.00	182.25	0	Spot (Block30, Row3, Column3)	89.46	90.00	14.43	0.00	0.16	75.00	75.87	75.00	11.02	0.00	0.15	57.00	30.00	0.00	15.00	14.46	82841.00	1.23	81.88	80.00
30	4	3	10107.00	35086.00	205.35	0	Spot (Block30, Row3, Column4)	94.58	94.00	12.41	0.00	0.13	76.00	76.55	76.00	10.43	0.00	0.14	73.00	41.00	0.00	18.00	18.58	113020.00	1.73	84.02	84.50
30	5	3	10403.00	35066.00	203.40	0	Spot (Block30, Row3, Column5)	98.87	99.00	10.33	0.00	0.10	82.00	88.64	82.00	33.77	0.03	0.38	5.00	0.00	0.00	17.00	16.87	115969.00	0.30	87.50	89.00
30	6	3	10731.00	35059.00	190.55	0	Spot (Block30, Row3, Column6)	2053.88	1686.50	1365.91	0.09	0.67	87.00	99.81	87.00	45.23	0.06	0.45	100.00	100.00	0.00	1599.50	1966.88	2094957.00	43.20	510.75	499.50
30	7	3	11031.00	35061.00	147.00	-50	Spot (Block30, Row3, Column7)	89.17	88.00	14.84	0.01	0.17	79.00	87.59	79.00	37.96	0.04	0.43	3.00	0.00	0.00	9.00	10.17	52345.00	0.04	80.99	79.00
30	8	3	11329.00	35070.00	152.40	0	Spot (Block30, Row3, Column8)	3135.28	2880.50	1539.61	0.04	0.49	80.00	82.84	80.00	26.52	0.02	0.32	100.00	100.00	0.00	2800.50	3055.28	2012848.00	115.10	652.28	587.00
30	1	4	9230.00	35371.00	220.60	0	Spot (Block30, Row4, Column1)	88.21	87.50	10.42	0.00	0.12	76.00	77.06	76.00	12.10	0.01	0.16	46.00	12.00	0.00	11.50	12.21	122964.00	0.92	76.69	77.00
30	2	4	9526.00	35358.00	162.25	0	Spot (Block30, Row4, Column2)	349.22	357.50	116.09	0.01	0.33	77.00	80.39	77.00	18.80	0.02	0.23	100.00	100.00	0.00	280.50	272.22	254232.00	14.30	154.97	154.50
30	3	4	9832.00	35359.00	159.05	0	Spot (Block30, Row4, Column3)	129.16	126.00	23.83	0.01	0.18	79.00	80.62	79.00	15.65	0.01	0.19	95.00	76.00	0.00	47.00	50.16	90928.00	3.10	92.06	91.00
30	4	4	10161.00	35351.00	229.05	0	Spot (Block30, Row4, Column4)	84.45	84.00	12.19	0.00	0.14	76.00	76.10	76.00	11.11	0.00	0.15	40.00	11.00	0.00	8.00	8.45	127607.00	0.75	76.95	77.00
30	5	4	10422.00	35369.00	247.25	0	Spot (Block30, Row4, Column5)	87.77	89.00	12.48	0.01	0.14	77.00	78.86	77.00	14.44	0.01	0.18	42.00	6.00	0.00	12.00	10.77	154994.00	0.62	76.74	76.00
30	6	4	10727.00	35365.00	224.35	0	Spot (Block30, Row4, Column6)	148.93	148.00	32.88	0.00	0.22	80.00	87.64	80.00	35.12	0.04	0.40	81.00	48.00	0.00	68.00	68.93	214615.00	1.75	94.63	96.00
30	7	4	11013.00	35344.00	203.45	0	Spot (Block30, Row4, Column7)	85.55	86.00	11.87	0.00	0.14	79.00	83.65	79.00	27.10	0.02	0.32	4.00	0.00	0.00	7.00	6.55	100437.00	0.07	76.46	74.00
30	8	4	11333.00	35359.00	157.95	0	Spot (Block30, Row4, Column8)	90.74	91.00	9.16	0.00	0.10	77.00	79.05	77.00	15.66	0.01	0.20	41.00	3.00	0.00	14.00	13.74	62340.00	0.75	80.65	80.00
30	1	5	9233.00	35675.00	220.15	0	Spot (Block30, Row5, Column1)	107.94	105.00	24.01	0.01	0.22	79.00	87.73	79.00	37.87	0.05	0.43	29.00	4.00	0.00	26.00	28.94	149814.00	0.53	84.47	80.00
30	2	5	9529.00	35660.00	148.45	0	Spot (Block30, Row5, Column2)	3571.43	3535.00	1535.26	0.00	0.43	80.00	88.00	80.00	31.64	0.04	0.36	100.00	100.00	0.00	3455.00	3491.43	2139287.00	110.08	712.76	646.00
30	3	5	9831.00	35660.00	152.90	0	Spot (Block30, Row5, Column3)	1038.58	900.50	589.62	0.06	0.57	79.00	82.65	79.00	23.96	0.02	0.29	100.00	100.00	0.00	821.50	959.58	668844.00	39.90	237.48	214.00
30	4	5	10168.00	35702.00	189.20	0	Spot (Block30, Row5, Column4)	87.50	87.00	10.20	0.00	0.12	76.00	76.49	76.00	14.42	0.00	0.19	38.00	5.00	0.00	11.00	11.50	88380.00	0.76	79.70	79.00
30	5	5	10429.00	35662.00	151.50	0	Spot (Block30, Row5, Column5)	197.28	198.50	41.97	0.00	0.21	77.00	76.46	77.00	10.68	0.00	0.14	100.00	99.00	0.00	121.50	120.28	125075.00	11.31	107.85	103.50
30	6	5	10730.00	35661.00	147.00	-50	Spot (Block30, Row5, Column6)	86.38	86.00	10.32	0.00	0.12	83.00	86.56	83.00	24.59	0.02	0.28	2.00	0.00	0.00	3.00	3.38	50876.00	-0.01	91.27	92.00
30	7	5	11032.00	35662.00	183.35	0	Spot (Block30, Row5, Column7)	1294.87	1188.00	731.32	0.04	0.56	84.00	91.28	84.00	32.49	0.04	0.36	100.00	100.00	0.00	1104.00	1210.87	1221067.00	37.04	353.13	353.00
30	8	5	11330.00	35662.00	147.00	-50	Spot (Block30, Row5, Column8)	159.81	100.00	402.16	0.20	2.52	78.00	80.76	78.00	21.17	0.02	0.26	50.00	12.00	0.00	22.00	81.81	94127.00	3.73	93.84	93.00
30	1	6	9228.00	35959.00	187.70	0	Spot (Block30, Row6, Column1)	1671.67	1337.00	1194.70	0.10	0.71	82.00	97.30	82.00	49.61	0.07	0.51	100.00	100.00	0.00	1255.00	1589.67	1656623.00	31.74	397.76	397.00
30	2	6	9529.00	35961.00	211.70	0	Spot (Block30, Row6, Column2)	713.92	620.00	364.08	0.06	0.51	82.00	94.02	82.00	42.86	0.06	0.46	100.00	100.00	0.00	538.00	631.92	910960.00	14.46	255.44	264.00
30	3	6	9845.00	35958.00	171.30	0	Spot (Block30, Row6, Column3)	101.14	101.00	12.48	0.00	0.12	78.00	81.82	78.00	21.01	0.02	0.26	56.00	6.00	0.00	23.00	23.14	82533.00	0.92	85.74	85.00
30	4	6	10149.00	35951.00	167.75	0	Spot (Block30, Row6, Column4)	85.39	85.00	8.38	0.00	0.10	76.00	76.32	76.00	10.40	0.00	0.14	41.00	9.00	0.00	9.00	9.39	66686.00	0.87	82.17	82.00
30	5	6	10436.00	35960.00	161.85	0	Spot (Block30, Row6, Column5)	135.26	133.00	26.86	0.01	0.20	78.00	78.29	78.00	11.07	0.00	0.14	97.00	91.00	0.00	55.00	57.26	98063.00	5.15	95.67	96.00
30	6	6	10730.00	35961.00	147.00	-50	Spot (Block30, Row6, Column6)	89.56	88.00	10.68	0.01	0.12	84.00	86.45	84.00	21.88	0.01	0.25	9.00	0.00	0.00	4.00	5.56	52574.00	0.14	83.56	83.00
30	7	6	11024.00	35999.00	202.60	0	Spot (Block30, Row6, Column7)	93.78	93.00	11.51	0.00	0.12	79.00	84.64	79.00	28.16	0.03	0.33	11.00	0.00	0.00	14.00	14.78	109722.00	0.32	86.63	86.00
30	8	6	11332.00	35969.00	185.10	0	Spot (Block30, Row6, Column8)	91.92	93.00	12.44	0.01	0.14	76.00	76.15	76.00	11.99	0.00	0.16	64.00	26.00	0.00	17.00	15.92	88612.00	1.32	80.74	80.00
30	1	7	9230.00	36253.00	166.10	0	Spot (Block30, Row7, Column1)	430.68	392.00	184.09	0.04	0.43	77.00	83.73	77.00	34.76	0.04	0.42	100.00	99.00	0.00	315.00	353.68	329903.00	9.98	164.31	170.00
30	2	7	9529.00	36259.00	147.00	-50	Spot (Block30, Row7, Column2)	79.63	80.00	7.29	0.00	0.09	78.00	80.62	78.00	18.90	0.01	0.23	1.00	0.00	0.00	2.00	1.63	46902.00	-0.05	78.86	78.00
30	3	7	9850.00	36205.00	277.50	0	Spot (Block30, Row7, Column3)	82.27	82.00	10.19	0.00	0.12	77.00	77.20	77.00	14.38	0.00	0.19	19.00	0.00	0.00	5.00	5.27	184198.00	0.35	75.72	76.00
30	4	7	10209.00	36243.00	153.00	0	Spot (Block30, Row7, Column4)	85.90	87.00	9.93	0.01	0.12	75.00	76.79	75.00	20.00	0.01	0.26	18.00	0.00	0.00	12.00	10.90	55232.00	0.46	78.57	78.00
30	5	7	10430.00	36261.00	147.00	-50	Spot (Block30, Row7, Column5)	93.82	95.00	9.98	0.01	0.11	78.00	80.86	78.00	20.79	0.02	0.26	34.00	0.00	0.00	17.00	15.82	55169.00	0.62	84.53	84.00
30	6	7	10728.00	36259.00	193.20	0	Spot (Block30, Row7, Column6)	923.64	877.00	425.25	0.02	0.46	88.00	101.61	88.00	56.16	0.06	0.55	100.00	100.00	0.00	789.00	835.64	977208.00	14.64	286.14	296.00
30	7	7	10997.00	36274.00	224.10	0	Spot (Block30, Row7, Column7)	93.32	93.00	12.45	0.00	0.13	84.00	90.02	84.00	32.11	0.03	0.36	3.00	0.00	0.00	9.00	9.32	134012.00	0.10	84.76	85.00
30	8	7	11331.00	36259.00	196.55	0	Spot (Block30, Row7, Column8)	233.57	231.00	38.65	0.00	0.17	79.00	81.82	79.00	21.10	0.02	0.26	100.00	99.00	0.00	152.00	154.57	255294.00	7.19	126.47	119.00
30	1	8	9199.00	36601.00	175.65	0	Spot (Block30, Row8, Column1)	89.61	89.00	10.64	0.00	0.12	74.00	75.08	74.00	11.64	0.01	0.16	62.00	24.00	0.00	15.00	15.61	77420.00	1.25	82.70	83.00
30	2	8	9529.00	36559.00	147.00	-50	Spot (Block30, Row8, Column2)	78.84	78.00	8.94	0.00	0.11	76.00	75.93	76.00	10.57	0.00	0.14	21.00	2.00	0.00	2.00	2.84	46754.00	0.28	79.48	81.00
30	3	8	9808.00	36545.00	284.15	0	Spot (Block30, Row8, Column3)	87.63	88.00	11.14	0.00	0.13	76.00	78.39	76.00	22.53	0.01	0.29	17.00	0.00	0.00	12.00	11.63	207071.00	0.41	77.32	79.00
30	4	8	10128.00	36562.00	145.20	0	Spot (Block30, Row8, Column4)	7508.48	7321.50	3489.55	0.01	0.46	77.00	80.95	77.00	28.36	0.02	0.35	100.00	100.00	0.00	7244.50	7431.48	4309867.00	261.86	1531.78	1210.00
30	5	8	10430.00	36561.00	147.00	-50	Spot (Block30, Row8, Column5)	91.31	93.00	11.70	0.01	0.13	79.00	90.16	79.00	50.44	0.06	0.56	0.00	0.00	0.00	14.00	12.31	53962.00	0.02	81.47	82.00
30	6	8	10731.00	36565.00	169.20	0	Spot (Block30, Row8, Column6)	3703.07	2882.00	2623.24	0.11	0.71	85.00	106.87	85.00	73.39	0.10	0.69	100.00	100.00	0.00	2797.00	3618.07	2947643.00	49.00	612.84	607.00
30	7	8	11016.00	36548.00	208.05	0	Spot (Block30, Row8, Column7)	101.82	101.00	15.19	0.00	0.15	84.00	97.26	84.00	56.52	0.06	0.58	2.00	0.00	0.00	17.00	17.82	125448.00	0.08	84.88	84.00
30	8	8	11315.00	36562.00	141.80	0	Spot (Block30, Row8, Column8)	5214.17	5071.50	2657.47	0.01	0.51	81.00	85.58	81.00	24.51	0.02	0.29	100.00	100.00	0.00	4990.50	5133.17	2857363.00	209.26	1154.63	1059.50
31	1	1	13730.00	34463.00	151.85	0	Spot (Block31, Row1, Column1)	1508.81	1356.00	742.15	0.05	0.49	77.00	78.15	77.00	16.30	0.01	0.21	100.00	100.00	0.00	1279.00	1431.81	956585.00	87.75	366.83	274.50
31	2	1	14024.00	34465.00	147.90	0	Spot (Block31, Row1, Column2)	649.26	659.00	269.37	0.01	0.41	74.00	75.94	74.00	15.41	0.01	0.20	100.00	100.00	0.00	585.00	575.26	385658.00	37.21	184.25	171.00
31	3	1	14332.00	34465.00	149.05	0	Spot (Block31, Row1, Column3)	384.72	338.50	183.74	0.06	0.48	75.00	75.28	75.00	12.71	0.00	0.17	100.00	100.00	0.00	263.50	309.72	233908.00	24.34	146.78	128.00
31	4	1	14624.00	34468.00	148.20	0	Spot (Block31, Row1, Column4)	480.87	440.00	214.74	0.04	0.45	76.00	76.55	76.00	13.97	0.00	0.18	100.00	100.00	0.00	364.00	404.87	287558.00	28.93	182.49	165.00
31	5	1	14932.00	34467.00	147.95	0	Spot (Block31, Row1, Column5)	659.02	552.00	392.95	0.08	0.60	77.00	77.01	77.00	13.18	0.00	0.17	100.00	100.00	0.00	475.00	582.02	398050.00	44.15	184.13	164.00
31	6	1	15224.00	34464.00	148.15	0	Spot (Block31, Row1, Column6)	613.63	558.00	275.38	0.04	0.45	79.00	79.58	79.00	14.35	0.00	0.18	100.00	100.00	0.00	479.00	534.63	365722.00	37.22	201.61	180.00
31	7	1	15523.00	34465.00	147.50	0	Spot (Block31, Row1, Column7)	1614.72	1478.00	819.47	0.04	0.51	78.00	78.80	78.00	14.91	0.00	0.19	100.00	100.00	0.00	1400.00	1536.72	957530.00	102.99	375.70	331.00
31	8	1	15854.00	34430.00	157.80	0	Spot (Block31, Row1, Column8)	91.31	92.00	9.42	0.00	0.10	75.00	75.04	75.00	11.68	0.00	0.16	68.00	21.00	0.00	17.00	16.31	61815.00	1.39	87.07	84.00
31	1	2	13730.00	34764.00	147.00	-50	Spot (Block31, Row2, Column1)	80.21	80.00	7.47	0.00	0.09	76.00	77.81	76.00	15.91	0.01	0.20	7.00	0.00	0.00	4.00	4.21	47321.00	0.15	78.47	77.50
31	2	2	14029.00	34766.00	132.10	0	Spot (Block31, Row2, Column2)	679.75	672.50	219.78	0.00	0.32	77.00	78.21	77.00	13.91	0.01	0.18	100.00	100.00	0.00	595.50	602.75	318123.00	43.24	208.54	189.00
31	3	2	14331.00	34763.00	183.80	0	Spot (Block31, Row2, Column3)	112.69	114.00	13.83	0.01	0.12	77.00	77.81	77.00	13.97	0.00	0.18	93.00	72.00	0.00	37.00	35.69	106828.00	2.50	89.39	89.00
31	4	2	14630.00	34767.00	179.35	0	Spot (Block31, Row2, Column4)	419.69	410.00	153.18	0.01	0.36	78.00	80.19	78.00	16.41	0.01	0.20	100.00	100.00	0.00	332.00	341.69	378143.00	20.69	167.83	176.00
31	5	2	14933.00	34768.00	194.15	0	Spot (Block31, Row2, Column5)	298.70	295.00	68.68	0.01	0.23	77.00	79.28	77.00	15.81	0.01	0.20	100.00	100.00	0.00	218.00	221.70	317522.00	13.88	143.30	128.00
31	6	2	15221.00	34765.00	168.15	0	Spot (Block31, Row2, Column6)	227.97	213.00	62.73	0.03	0.28	80.00	88.32	80.00	41.86	0.04	0.47	96.00	84.00	0.00	133.00	147.97	178272.00	3.34	117.19	115.00
31	7	2	15526.00	34765.00	164.30	0	Spot (Block31, Row2, Column7)	269.50	253.50	100.53	0.03	0.37	78.00	80.03	78.00	17.11	0.01	0.21	99.00	99.00	0.00	175.50	191.50	201587.00	11.08	113.73	111.00
31	8	2	15831.00	34768.00	147.00	-50	Spot (Block31, Row2, Column8)	78.78	78.00	8.88	0.00	0.11	77.00	77.79	77.00	14.93	0.00	0.19	9.00	0.00	0.00	1.00	1.78	46401.00	0.07	83.93	81.00
31	1	3	13731.00	35065.00	149.75	0	Spot (Block31, Row3, Column1)	897.29	835.50	484.45	0.03	0.54	75.00	75.57	75.00	13.38	0.00	0.18	100.00	100.00	0.00	760.50	822.29	545550.00	61.39	240.26	181.00
31	2	3	14038.00	35053.00	158.90	0	Spot (Block31, Row3, Column2)	142.80	142.00	29.36	0.00	0.21	77.00	78.57	77.00	15.97	0.01	0.20	97.00	86.00	0.00	65.00	65.80	100101.00	4.02	95.12	96.00
31	3	3	14324.00	35061.00	152.00	0	Spot (Block31, Row3, Column3)	289.52	281.00	117.14	0.01	0.40	78.00	79.59	78.00	14.33	0.01	0.18	100.00	99.00	0.00	203.00	211.52	183263.00	14.64	126.05	112.00
31	4	3	14626.00	35063.00	144.85	0	Spot (Block31, Row3, Column4)	820.21	749.00	387.89	0.04	0.47	78.00	79.77	78.00	15.49	0.01	0.19	100.00	100.00	0.00	671.00	742.21	469979.00	47.80	224.33	179.00
31	5	3	14940.00	35072.00	164.85	0	Spot (Block31, Row3, Column5)	223.08	199.00	170.67	0.05	0.77	77.00	86.57	77.00	42.63	0.05	0.49	90.00	77.00	0.00	122.00	146.08	168646.00	3.20	116.19	109.00
31	6	3	15234.00	35064.00	203.20	0	Spot (Block31, Row3, Column6)	3296.55	2633.50	2095.82	0.10	0.64	86.00	103.82	86.00	60.22	0.08	0.58	100.00	100.00	0.00	2547.50	3210.55	3876737.00	53.02	769.04	779.50
31	7	3	15535.00	35067.00	154.60	0	Spot (Block31, Row3, Column7)	555.53	473.00	287.97	0.07	0.52	82.00	90.09	82.00	42.28	0.04	0.47	100.00	99.00	0.00	391.00	473.53	364983.00	11.01	171.44	171.50
31	8	3	15833.00	35073.00	156.85	0	Spot (Block31, Row3, Column8)	826.29	782.00	356.50	0.02	0.43	78.00	79.83	78.00	16.87	0.01	0.21	100.00	100.00	0.00	704.00	748.29	559400.00	44.24	252.37	205.50
31	1	4	13737.00	35367.00	143.65	0	Spot (Block31, Row4, Column1)	802.56	768.50	356.12	0.02	0.44	76.00	78.41	76.00	16.59	0.01	0.21	100.00	100.00	0.00	692.50	726.56	446222.00	43.65	265.06	183.00
31	2	4	14032.00	35362.00	163.25	0	Spot (Block31, Row4, Column2)	560.03	524.00	228.80	0.03	0.41	78.00	81.13	78.00	20.21	0.02	0.25	100.00	100.00	0.00	446.00	482.03	409939.00	23.69	187.34	187.00
31	3	4	14331.00	35364.00	144.90	0	Spot (Block31, Row4, Column3)	3055.09	2856.00	1548.93	0.03	0.51	80.00	83.56	80.00	23.36	0.02	0.28	100.00	100.00	0.00	2776.00	2975.09	1750565.00	127.22	675.09	542.00
31	4	4	14631.00	35386.00	192.40	0	Spot (Block31, Row4, Column4)	108.54	108.00	17.44	0.00	0.16	77.00	77.32	77.00	14.92	0.00	0.19	84.00	54.00	0.00	31.00	31.54	113427.00	2.09	87.17	89.00
31	5	4	14921.00	35382.00	137.20	0	Spot (Block31, Row4, Column5)	175.87	130.50	252.72	0.13	1.44	77.00	78.29	77.00	17.01	0.01	0.22	98.00	87.00	0.00	53.50	98.87	89341.00	5.74	110.51	109.50
31	6	4	15231.00	35364.00	196.75	0	Spot (Block31, Row4, Column6)	406.57	399.00	108.34	0.01	0.27	78.00	87.02	78.00	41.37	0.05	0.48	100.00	100.00	0.00	321.00	328.57	445603.00	7.72	160.81	165.00
31	7	4	15526.00	35368.00	149.40	0	Spot (Block31, Row4, Column7)	368.99	289.50	200.97	0.11	0.54	80.00	85.66	80.00	28.67	0.03	0.33	99.00	98.00	0.00	209.50	288.99	226562.00	9.88	131.97	115.00
31	8	4	15825.00	35373.00	159.35	0	Spot (Block31, Row4, Column8)	201.17	201.00	42.15	0.00	0.21	78.00	79.31	78.00	13.61	0.01	0.17	100.00	99.00	0.00	123.00	123.17	140016.00	8.95	114.62	108.50
31	1	5	13735.00	35668.00	144.40	0	Spot (Block31, Row5, Column1)	1246.87	1105.00	655.23	0.05	0.53	78.00	89.07	78.00	43.72	0.06	0.49	100.00	100.00	0.00	1027.00	1168.87	709470.00	26.48	282.97	252.50
31	2	5	14031.00	35668.00	150.70	0	Spot (Block31, Row5, Column2)	953.20	938.00	397.87	0.01	0.42	82.00	88.96	82.00	30.00	0.04	0.34	100.00	100.00	0.00	856.00	871.20	590987.00	28.80	272.19	256.00
31	3	5	14336.00	35666.00	154.10	0	Spot (Block31, Row5, Column3)	1649.01	1421.00	906.68	0.06	0.55	80.00	84.30	80.00	25.22	0.02	0.30	100.00	100.00	0.00	1341.00	1569.01	1075156.00	62.05	333.55	283.00
31	4	5	14630.00	35668.00	149.50	0	Spot (Block31, Row5, Column4)	554.08	435.00	302.81	0.11	0.55	78.00	80.75	78.00	25.55	0.02	0.32	100.00	100.00	0.00	357.00	476.08	337990.00	18.53	160.90	155.50
31	5	5	14933.00	35668.00	144.85	0	Spot (Block31, Row5, Column5)	3744.25	3501.00	2094.85	0.03	0.56	78.00	81.24	78.00	22.48	0.02	0.28	100.00	100.00	0.00	3423.00	3666.25	2134224.00	162.93	752.54	586.00
31	6	5	15231.00	35663.00	158.30	0	Spot (Block31, Row5, Column6)	253.99	262.00	78.13	0.01	0.31	79.00	85.63	79.00	29.01	0.03	0.34	99.00	96.00	0.00	183.00	174.99	175758.00	5.80	123.01	116.00
31	7	5	15534.00	35664.00	192.70	0	Spot (Block31, Row5, Column7)	1593.13	1462.00	905.50	0.04	0.57	82.00	91.41	82.00	35.54	0.05	0.39	100.00	100.00	0.00	1380.00	1511.13	1674383.00	42.25	408.08	407.00
31	8	5	15831.00	35669.00	148.20	0	Spot (Block31, Row5, Column8)	796.65	656.00	519.05	0.08	0.65	80.00	83.70	80.00	22.88	0.02	0.27	100.00	100.00	0.00	576.00	716.65	477989.00	31.16	204.57	175.00
31	1	6	13726.00	35962.00	203.60	0	Spot (Block31, Row6, Column1)	2917.21	2270.00	1981.08	0.11	0.68	85.00	105.89	85.00	62.06	0.10	0.59	100.00	100.00	0.00	2185.00	2832.21	3433553.00	45.30	698.75	703.00
31	2	6	14028.00	35963.00	207.75	0	Spot (Block31, Row6, Column2)	990.22	905.00	486.34	0.04	0.49	84.00	97.51	84.00	47.82	0.06	0.49	100.00	100.00	0.00	821.00	906.22	1215004.00	18.67	308.21	292.00
31	3	6	14326.00	35966.00	147.45	0	Spot (Block31, Row6, Column3)	1135.36	1048.00	542.71	0.03	0.48	81.00	84.98	81.00	23.02	0.02	0.27	100.00	100.00	0.00	967.00	1054.36	674401.00	45.63	293.32	248.50
31	4	6	14631.00	35964.00	157.90	0	Spot (Block31, Row6, Column4)	250.71	257.00	71.45	0.01	0.28	78.00	79.00	78.00	15.61	0.01	0.20	100.00	98.00	0.00	179.00	172.71	172238.00	11.00	112.85	109.00
31	5	6	14934.00	35965.00	145.40	0	Spot (Block31, Row6, Column5)	3282.01	2988.00	1715.25	0.04	0.52	79.00	81.91	79.00	22.09	0.02	0.27	100.00	100.00	0.00	2909.00	3203.01	1903564.00	144.89	614.36	468.50
31	6	6	15237.00	35963.00	175.65	0	Spot (Block31, Row6, Column6)	150.98	143.00	45.53	0.02	0.30	80.00	85.02	80.00	26.95	0.03	0.32	81.00	53.00	0.00	63.00	70.98	130145.00	2.45	99.40	99.00
31	7	6	15533.00	35966.00	147.60	0	Spot (Block31, Row6, Column7)	932.57	799.50	528.50	0.07	0.57	80.00	85.25	80.00	26.65	0.03	0.31	100.00	100.00	0.00	719.50	852.57	557676.00	31.80	233.58	189.00
31	8	6	15839.00	35971.00	149.45	0	Spot (Block31, Row6, Column8)	1005.72	846.50	609.27	0.07	0.61	80.00	81.50	80.00	14.65	0.01	0.18	100.00	100.00	0.00	766.50	925.72	609466.00	63.10	273.83	238.00
31	1	7	13729.00	36264.00	161.35	0	Spot (Block31, Row7, Column1)	811.56	813.50	367.31	0.00	0.45	79.00	87.03	79.00	38.69	0.04	0.44	100.00	100.00	0.00	734.50	732.56	584320.00	18.73	231.13	210.00
31	2	7	14049.00	36271.00	176.00	0	Spot (Block31, Row7, Column2)	107.90	107.00	15.89	0.00	0.15	77.00	80.15	77.00	21.55	0.02	0.27	73.00	14.00	0.00	30.00	30.90	93551.00	1.29	88.91	89.00
31	3	7	14330.00	36266.00	147.00	-50	Spot (Block31, Row7, Column3)	79.31	79.00	11.70	0.00	0.15	76.00	76.64	76.00	13.10	0.00	0.17	20.00	2.00	0.00	3.00	3.31	46636.00	0.20	81.45	81.00
31	4	7	14634.00	36270.00	195.55	0	Spot (Block31, Row7, Column4)	105.68	105.00	13.90	0.00	0.13	78.00	78.73	78.00	14.85	0.00	0.19	83.00	44.00	0.00	27.00	27.68	114453.00	1.81	83.96	83.00
31	5	7	14935.00	36264.00	179.25	0	Spot (Block31, Row7, Column5)	437.08	415.00	171.46	0.02	0.39	82.00	89.26	82.00	30.30	0.04	0.34	100.00	99.00	0.00	333.00	355.08	387694.00	11.48	173.10	179.50
31	6	7	15230.00	36267.00	193.05	0	Spot (Block31, Row7, Column6)	1259.86	1240.00	578.32	0.01	0.46	87.00	110.04	87.00	70.65	0.10	0.64	100.00	100.00	0.00	1153.00	1172.86	1329155.00	16.27	343.09	319.00
31	7	7	15518.00	36268.00	150.05	0	Spot (Block31, Row7, Column7)	910.89	798.50	382.46	0.06	0.42	81.00	88.21	81.00	31.64	0.04	0.36	100.00	100.00	0.00	717.50	829.89	561110.00	26.00	253.84	236.00
31	8	7	15832.00	36264.00	185.30	0	Spot (Block31, Row7, Column8)	832.41	815.00	222.46	0.01	0.27	79.00	81.16	79.00	18.92	0.01	0.23	100.00	100.00	0.00	736.00	753.41	804940.00	39.70	278.47	262.00
31	1	8	13693.00	36606.00	165.10	0	Spot (Block31, Row8, Column1)	88.90	88.00	11.84	0.00	0.13	76.00	77.12	76.00	13.62	0.01	0.18	45.00	12.00	0.00	12.00	12.90	67206.00	0.86	84.77	84.00
31	2	8	14036.00	36568.00	153.65	0	Spot (Block31, Row8, Column2)	245.45	237.00	72.40	0.02	0.29	76.00	76.90	76.00	10.99	0.01	0.14	100.00	99.00	0.00	161.00	169.45	159053.00	15.33	121.12	112.50
31	3	8	14323.00	36566.00	149.30	0	Spot (Block31, Row8, Column3)	434.47	368.00	253.55	0.07	0.58	77.00	78.21	77.00	14.39	0.01	0.18	100.00	100.00	0.00	291.00	357.47	266329.00	24.76	150.17	149.00
31	4	8	14628.00	36566.00	148.15	0	Spot (Block31, Row8, Column4)	1847.98	1816.00	830.14	0.01	0.45	80.00	81.51	80.00	17.94	0.01	0.22	100.00	100.00	0.00	1736.00	1767.98	1112485.00	98.48	422.02	374.00
31	5	8	14922.00	36558.00	169.00	0	Spot (Block31, Row8, Column5)	118.40	115.00	20.53	0.01	0.17	83.00	95.39	83.00	58.71	0.06	0.62	11.00	0.00	0.00	32.00	35.40	94601.00	0.39	93.71	96.00
31	6	8	15236.00	36568.00	193.75	0	Spot (Block31, Row8, Column6)	4777.69	3707.00	3501.17	0.11	0.73	87.00	114.87	87.00	85.31	0.12	0.74	100.00	100.00	0.00	3620.00	4690.69	5073910.00	54.66	918.42	893.50
31	7	8	15531.00	36567.00	148.20	0	Spot (Block31, Row8, Column7)	509.06	455.00	231.90	0.05	0.46	82.00	94.63	82.00	57.89	0.06	0.61	99.00	97.00	0.00	373.00	427.06	306961.00	7.16	173.60	160.50
31	8	8	15819.00	36568.00	146.25	0	Spot (Block31, Row8, Column8)	4257.25	3988.00	2126.68	0.03	0.50	79.00	82.55	79.00	20.93	0.02	0.25	100.00	100.00	0.00	3909.00	4178.25	2464946.00	199.50	851.48	640.00
32	1	1	18229.00	34466.00	154.55	0	Spot (Block32, Row1, Column1)	1405.04	1342.00	671.36	0.02	0.48	68.00	68.38	68.00	14.07	0.00	0.21	100.00	100.00	0.00	1274.00	1337.04	925924.00	94.97	334.40	256.50
32	2	1	18532.00	34469.00	147.00	-50	Spot (Block32, Row1, Column2)	69.96	70.00	7.26	0.00	0.10	63.00	62.87	63.00	11.03	0.00	0.18	27.00	1.00	0.00	7.00	6.96	41135.00	0.64	67.98	69.00
32	3	1	18833.00	34469.00	147.00	-50	Spot (Block32, Row1, Column3)	66.36	68.00	9.52	0.01	0.14	62.00	62.03	62.00	9.24	0.00	0.15	33.00	3.00	0.00	6.00	4.36	38822.00	0.47	61.81	61.00
32	4	1	19115.00	34486.00	240.15	0	Spot (Block32, Row1, Column4)	71.43	70.00	10.13	0.01	0.14	62.00	62.46	62.00	9.31	0.00	0.15	46.00	21.00	0.00	8.00	9.43	118788.00	0.96	65.91	65.00
32	5	1	19443.00	34471.00	193.40	0	Spot (Block32, Row1, Column5)	72.49	72.00	8.61	0.00	0.12	64.00	63.64	64.00	10.66	0.00	0.17	41.00	6.00	0.00	8.00	8.49	76476.00	0.83	65.70	66.00
32	6	1	19743.00	34483.00	162.35	0	Spot (Block32, Row1, Column6)	85.41	85.00	12.07	0.00	0.14	66.00	65.52	66.00	10.09	0.00	0.15	79.00	44.00	0.00	19.00	19.41	62093.00	1.97	74.79	77.00
32	7	1	20029.00	34475.00	176.20	0	Spot (Block32, Row1, Column7)	87.45	89.00	13.36	0.01	0.15	65.00	64.79	65.00	9.85	0.00	0.15	86.00	64.00	0.00	24.00	22.45	76078.00	2.30	71.01	73.00
32	8	1	20333.00	34472.00	147.00	-50	Spot (Block32, Row1, Column8)	62.53	62.00	7.06	0.00	0.11	64.00	63.22	64.00	10.72	0.01	0.17	5.00	0.00	0.00	-2.00	-1.47	36955.00	-0.06	66.38	65.00
32	1	2	18262.00	34727.00	226.05	0	Spot (Block32, Row2, Column1)	67.60	67.00	9.57	0.00	0.14	65.00	64.39	65.00	12.93	0.00	0.20	15.00	0.00	0.00	2.00	2.60	99235.00	0.25	60.74	61.00
32	2	2	18532.00	34769.00	147.00	-50	Spot (Block32, Row2, Column2)	66.03	67.00	7.75	0.01	0.12	63.00	62.40	63.00	10.58	0.00	0.17	15.00	0.00	0.00	4.00	3.03	38828.00	0.34	58.67	59.00
32	3	2	18832.00	34770.00	147.00	-50	Spot (Block32, Row2, Column3)	67.22	66.00	7.51	0.01	0.11	65.00	64.59	65.00	9.65	0.00	0.15	17.00	1.00	0.00	1.00	2.22	39326.00	0.27	70.62	71.00
32	4	2	19132.00	34770.00	147.00	-50	Spot (Block32, Row2, Column4)	68.23	68.00	9.54	0.00	0.14	65.00	64.17	65.00	10.72	0.01	0.17	21.00	3.00	0.00	3.00	3.23	40121.00	0.38	69.56	71.00
32	5	2	19439.00	34772.00	193.70	0	Spot (Block32, Row2, Column5)	345.62	370.00	84.26	0.03	0.24	66.00	65.70	66.00	12.40	0.00	0.19	100.00	100.00	0.00	304.00	279.62	366700.00	22.56	130.77	110.00
32	6	2	19733.00	34771.00	147.00	-50	Spot (Block32, Row2, Column6)	104.72	76.00	172.72	0.14	1.65	68.00	71.54	68.00	22.93	0.02	0.32	24.00	10.00	0.00	8.00	36.72	61993.00	1.45	66.90	69.50
32	7	2	20033.00	34772.00	147.00	-50	Spot (Block32, Row2, Column7)	73.05	74.00	8.90	0.01	0.12	67.00	66.43	67.00	10.38	0.00	0.16	32.00	4.00	0.00	7.00	6.05	43393.00	0.64	66.31	67.00
32	8	2	20333.00	34772.00	147.00	-50	Spot (Block32, Row2, Column8)	67.35	69.50	10.21	0.01	0.15	67.00	67.28	67.00	18.33	0.00	0.27	1.00	0.00	0.00	2.50	0.35	40007.00	0.00	65.01	68.00
32	1	3	18240.00	35070.00	176.30	0	Spot (Block32, Row3, Column1)	101.57	102.00	15.38	0.00	0.15	62.00	62.08	62.00	10.64	0.00	0.17	97.00	86.00	0.00	40.00	39.57	88365.00	3.71	75.94	77.00
32	2	3	18532.00	35069.00	147.00	-50	Spot (Block32, Row3, Column2)	60.96	61.00	8.78	0.00	0.14	66.00	66.02	66.00	14.26	0.00	0.22	0.00	0.00	0.00	-5.00	-5.04	35845.00	-0.35	61.98	63.00
32	3	3	18840.00	35063.00	193.45	0	Spot (Block32, Row3, Column3)	79.11	80.00	9.52	0.00	0.12	66.00	65.69	66.00	9.77	0.00	0.15	68.00	28.00	0.00	14.00	13.11	83537.00	1.37	69.69	69.00
32	4	3	19114.00	35073.00	247.75	0	Spot (Block32, Row3, Column4)	71.78	72.00	10.41	0.00	0.15	64.00	63.25	64.00	10.54	0.01	0.17	38.00	8.00	0.00	8.00	7.78	127259.00	0.81	66.78	68.00
32	5	3	19429.00	35066.00	135.50	0	Spot (Block32, Row3, Column5)	96.75	91.00	23.73	0.03	0.25	66.00	68.94	66.00	24.39	0.02	0.35	53.00	10.00	0.00	25.00	30.75	48181.00	1.14	75.82	77.00
32	6	3	19735.00	35068.00	207.05	0	Spot (Block32, Row3, Column6)	1551.48	1283.00	988.91	0.08	0.64	72.00	78.98	72.00	31.86	0.04	0.40	100.00	100.00	0.00	1211.00	1479.48	1897459.00	46.21	418.78	413.00
32	7	3	20033.00	35072.00	147.00	-50	Spot (Block32, Row3, Column7)	63.34	64.00	5.11	0.00	0.08	69.00	73.58	69.00	25.85	0.03	0.35	0.00	0.00	0.00	-5.00	-5.66	37751.00	-0.40	63.20	64.00
32	8	3	20336.00	35079.00	157.75	0	Spot (Block32, Row3, Column8)	1976.83	1826.00	872.23	0.03	0.44	69.00	71.17	69.00	21.13	0.01	0.30	100.00	100.00	0.00	1757.00	1907.83	1354130.00	90.20	455.78	375.00
32	1	4	18204.00	35361.00	235.60	0	Spot (Block32, Row4, Column1)	74.04	73.00	10.29	0.01	0.14	63.00	64.78	63.00	16.30	0.01	0.25	27.00	2.00	0.00	10.00	11.04	118531.00	0.57	64.92	65.00
32	2	4	18530.00	35369.00	168.20	0	Spot (Block32, Row4, Column2)	623.71	600.00	237.54	0.02	0.38	67.00	70.14	67.00	20.81	0.02	0.30	100.00	100.00	0.00	533.00	556.71	489616.00	26.60	195.62	187.00
32	3	4	18831.00	35366.00	167.70	0	Spot (Block32, Row4, Column3)	135.75	134.00	27.75	0.01	0.20	68.00	70.99	68.00	19.31	0.02	0.27	98.00	82.00	0.00	66.00	67.75	106429.00	3.35	86.99	88.00
32	4	4	19132.00	35371.00	147.00	-50	Spot (Block32, Row4, Column4)	67.15	68.00	9.08	0.01	0.14	66.00	65.94	66.00	11.27	0.00	0.17	10.00	0.00	0.00	2.00	1.15	39687.00	0.11	68.05	70.00
32	5	4	19428.00	35355.00	217.55	0	Spot (Block32, Row4, Column5)	73.01	73.00	11.20	0.00	0.15	66.00	65.79	66.00	11.01	0.00	0.17	32.00	5.00	0.00	7.00	7.01	98781.00	0.66	66.87	67.00
32	6	4	19731.00	35370.00	192.80	0	Spot (Block32, Row4, Column6)	425.11	429.00	89.93	0.00	0.21	68.00	71.45	68.00	23.03	0.02	0.32	100.00	100.00	0.00	361.00	357.11	448495.00	15.36	158.92	161.00
32	7	4	20032.00	35372.00	147.00	-50	Spot (Block32, Row4, Column7)	69.42	71.00	9.76	0.01	0.14	68.00	70.65	68.00	20.97	0.02	0.30	0.00	0.00	0.00	3.00	1.42	41304.00	-0.06	72.11	73.00
32	8	4	20332.00	35373.00	147.00	-50	Spot (Block32, Row4, Column8)	72.20	73.00	8.17	0.00	0.11	67.00	67.35	67.00	13.16	0.00	0.20	15.00	0.00	0.00	6.00	5.20	42672.00	0.37	68.69	69.00
32	1	5	18229.00	35658.00	207.05	0	Spot (Block32, Row5, Column1)	85.98	86.00	13.18	0.00	0.15	65.00	70.02	65.00	27.35	0.03	0.39	30.00	0.00	0.00	21.00	20.98	104806.00	0.58	69.15	68.00
32	2	5	18529.00	35670.00	154.60	0	Spot (Block32, Row5, Column2)	2426.83	2337.50	1062.13	0.02	0.44	70.00	76.17	70.00	27.88	0.04	0.37	100.00	100.00	0.00	2267.50	2356.83	1611413.00	84.31	449.49	445.00
32	3	5	18836.00	35673.00	153.00	0	Spot (Block32, Row5, Column3)	1939.85	1613.00	1013.20	0.08	0.52	69.00	75.20	69.00	26.31	0.04	0.35	100.00	100.00	0.00	1544.00	1870.85	1243447.00	70.86	377.54	349.00
32	4	5	19132.00	35671.00	147.00	-50	Spot (Block32, Row5, Column4)	76.03	76.00	7.14	0.00	0.09	68.00	70.15	68.00	19.73	0.01	0.28	4.00	0.00	0.00	8.00	8.03	44934.00	0.30	71.08	72.00
32	5	5	19437.00	35669.00	155.25	0	Spot (Block32, Row5, Column5)	200.84	197.00	50.44	0.01	0.25	65.00	65.14	65.00	10.99	0.00	0.17	100.00	99.00	0.00	132.00	135.84	132953.00	12.35	105.51	101.50
32	6	5	19732.00	35672.00	147.00	-50	Spot (Block32, Row5, Column6)	72.64	71.00	9.28	0.01	0.13	66.00	70.25	66.00	20.52	0.03	0.29	10.00	0.00	0.00	5.00	6.64	43005.00	0.12	75.06	76.00
32	7	5	20036.00	35670.00	189.60	0	Spot (Block32, Row5, Column7)	1094.76	949.00	612.16	0.06	0.56	69.00	75.03	69.00	27.11	0.04	0.36	100.00	100.00	0.00	880.00	1025.76	1110086.00	37.61	280.75	282.00
32	8	5	20338.00	35686.00	153.20	0	Spot (Block32, Row5, Column8)	80.16	79.00	9.21	0.01	0.11	65.00	67.20	65.00	17.66	0.01	0.26	34.00	1.00	0.00	14.00	15.16	51463.00	0.73	74.50	75.00
32	1	6	18234.00	35970.00	205.40	0	Spot (Block32, Row6, Column1)	1386.01	1079.00	919.67	0.11	0.66	70.00	81.89	70.00	39.47	0.07	0.48	100.00	100.00	0.00	1009.00	1316.01	1664594.00	33.04	357.59	373.50
32	2	6	18533.00	35971.00	207.00	0	Spot (Block32, Row6, Column2)	700.04	666.50	321.66	0.02	0.46	70.00	78.04	70.00	32.00	0.05	0.41	100.00	100.00	0.00	596.50	630.04	854054.00	19.44	225.33	204.00
32	3	6	18823.00	35970.00	177.95	0	Spot (Block32, Row6, Column3)	93.28	93.00	13.64	0.00	0.15	66.00	70.43	66.00	23.88	0.03	0.34	60.00	6.00	0.00	27.00	27.28	82557.00	0.96	77.63	79.00
32	4	6	19132.00	35971.00	147.00	-50	Spot (Block32, Row6, Column4)	69.11	69.00	7.75	0.00	0.11	65.00	65.17	65.00	10.96	0.00	0.17	21.00	0.00	0.00	4.00	4.11	41053.00	0.36	66.62	67.00
32	5	6	19431.00	35974.00	176.45	0	Spot (Block32, Row6, Column5)	112.16	108.00	19.19	0.02	0.17	66.00	66.27	66.00	9.80	0.00	0.15	99.00	94.00	0.00	42.00	46.16	97359.00	4.68	81.73	82.00
32	6	6	19732.00	35972.00	147.00	-50	Spot (Block32, Row6, Column6)	70.59	71.00	10.86	0.00	0.15	66.00	68.03	66.00	16.13	0.01	0.24	13.00	0.00	0.00	5.00	4.59	41999.00	0.16	69.42	70.00
32	7	6	20016.00	35979.00	180.35	0	Spot (Block32, Row6, Column7)	81.10	81.00	9.50	0.00	0.12	66.00	68.63	66.00	19.02	0.02	0.28	30.00	0.00	0.00	15.00	15.10	74042.00	0.66	71.85	72.00
32	8	6	20332.00	35974.00	147.00	-50	Spot (Block32, Row6, Column8)	74.86	74.00	8.49	0.01	0.11	66.00	65.88	66.00	10.98	0.00	0.17	38.00	8.00	0.00	8.00	8.86	44243.00	0.82	72.71	73.00
32	1	7	18233.00	36268.00	163.40	0	Spot (Block32, Row7, Column1)	817.63	749.50	375.46	0.04	0.46	69.00	76.75	69.00	30.03	0.05	0.39	100.00	100.00	0.00	680.50	748.63	600139.00	24.67	213.05	202.00
32	2	7	18527.00	36275.00	187.70	0	Spot (Block32, Row7, Column2)	74.03	74.00	9.16	0.00	0.12	67.00	71.18	67.00	21.06	0.03	0.30	7.00	0.00	0.00	7.00	7.03	73590.00	0.14	69.27	69.00
32	3	7	18831.00	36271.00	147.00	-50	Spot (Block32, Row7, Column3)	70.70	71.00	6.21	0.00	0.09	66.00	65.81	66.00	9.82	0.00	0.15	22.00	0.00	0.00	5.00	4.70	41643.00	0.50	67.39	68.00
32	4	7	19132.00	36272.00	147.00	-50	Spot (Block32, Row7, Column4)	73.41	74.00	7.08	0.00	0.10	66.00	66.29	66.00	13.51	0.00	0.20	21.00	0.00	0.00	8.00	7.41	43680.00	0.53	69.17	69.00
32	5	7	19432.00	36272.00	147.00	-50	Spot (Block32, Row7, Column5)	65.54	66.00	9.34	0.00	0.14	68.00	69.46	68.00	16.47	0.01	0.24	0.00	0.00	0.00	-2.00	-2.46	39060.00	-0.24	65.62	65.00
32	6	7	19735.00	36272.00	187.90	0	Spot (Block32, Row7, Column6)	883.21	909.00	386.56	0.01	0.44	71.00	80.09	71.00	38.48	0.05	0.48	100.00	100.00	0.00	838.00	812.21	877025.00	20.87	250.17	257.00
32	7	7	20010.00	36297.00	201.05	0	Spot (Block32, Row7, Column7)	73.67	74.00	7.94	0.00	0.11	67.00	71.90	67.00	27.95	0.03	0.39	0.00	0.00	0.00	7.00	6.67	84722.00	0.06	70.86	70.50
32	8	7	20336.00	36269.00	187.10	0	Spot (Block32, Row7, Column8)	638.95	641.00	140.64	0.00	0.22	66.00	67.05	66.00	16.41	0.01	0.24	100.00	100.00	0.00	575.00	572.95	630005.00	34.86	220.60	183.00
32	1	8	18221.00	36618.00	207.65	0	Spot (Block32, Row8, Column1)	71.04	71.00	10.27	0.00	0.14	66.00	67.20	66.00	14.24	0.01	0.21	18.00	0.00	0.00	5.00	5.04	87233.00	0.27	65.16	66.00
32	2	8	18531.00	36571.00	147.00	-50	Spot (Block32, Row8, Column2)	67.81	69.00	11.01	0.01	0.16	67.00	66.60	67.00	10.34	0.00	0.16	20.00	1.00	0.00	2.00	0.81	39738.00	0.12	74.37	75.00
32	3	8	18831.00	36571.00	147.00	-50	Spot (Block32, Row8, Column3)	76.91	76.00	10.57	0.01	0.14	68.00	68.17	68.00	13.53	0.00	0.20	27.00	6.00	0.00	8.00	8.91	45374.00	0.65	78.05	76.00
32	4	8	19126.00	36570.00	152.20	0	Spot (Block32, Row8, Column4)	4307.32	4145.00	2054.36	0.02	0.48	68.00	69.57	68.00	17.04	0.01	0.24	100.00	100.00	0.00	4077.00	4239.32	2748071.00	248.71	764.37	654.00
32	5	8	19431.00	36572.00	147.00	-50	Spot (Block32, Row8, Column5)	73.20	73.00	8.30	0.00	0.11	68.00	73.81	68.00	34.58	0.04	0.47	0.00	0.00	0.00	5.00	5.20	43552.00	-0.02	73.96	73.00
32	6	8	19736.00	36569.00	192.80	0	Spot (Block32, Row8, Column6)	2431.82	1773.00	1782.72	0.14	0.73	69.00	82.58	69.00	50.07	0.08	0.61	100.00	100.00	0.00	1704.00	2362.82	2565567.00	46.92	511.98	509.00
32	7	8	20031.00	36559.00	138.75	0	Spot (Block32, Row8, Column7)	79.12	79.00	8.05	0.00	0.10	66.00	73.22	66.00	37.52	0.05	0.51	0.00	0.00	0.00	13.00	13.12	41143.00	0.16	70.80	71.00
32	8	8	20319.00	36572.00	147.05	0	Spot (Block32, Row8, Column8)	3966.93	3592.00	1930.62	0.04	0.49	66.00	68.60	66.00	20.21	0.02	0.29	100.00	100.00	0.00	3526.00	3900.93	2328590.00	192.84	872.38	644.00
33	1	1	4721.00	38947.00	147.70	0	Spot (Block33, Row1, Column1)	2051.03	1976.50	927.38	0.02	0.45	66.00	67.73	66.00	15.27	0.01	0.23	100.00	100.00	0.00	1910.50	1985.03	1234722.00	129.84	460.51	351.00
33	2	1	5004.00	38944.00	180.40	0	Spot (Block33, Row1, Column2)	78.42	78.00	7.88	0.00	0.10	65.00	65.63	65.00	12.89	0.00	0.20	51.00	9.00	0.00	13.00	13.42	71439.00	0.99	72.70	72.00
33	3	1	5325.00	38950.00	147.00	-50	Spot (Block33, Row1, Column3)	67.70	68.00	6.77	0.00	0.10	63.00	62.64	63.00	8.67	0.00	0.14	30.00	3.00	0.00	5.00	4.70	40147.00	0.58	64.28	63.00
33	4	1	5608.00	38953.00	166.60	0	Spot (Block33, Row1, Column4)	77.86	78.00	7.33	0.00	0.09	63.00	62.73	63.00	8.96	0.00	0.14	80.00	37.00	0.00	15.00	14.86	59796.00	1.69	68.43	69.00
33	5	1	5905.00	38971.00	178.15	0	Spot (Block33, Row1, Column5)	75.65	75.00	9.65	0.00	0.13	66.00	65.10	66.00	10.38	0.01	0.16	46.00	14.00	0.00	9.00	9.65	67024.00	1.02	68.21	70.00
33	6	1	6219.00	38978.00	145.55	0	Spot (Block33, Row1, Column6)	90.73	91.00	9.42	0.00	0.10	64.00	63.27	64.00	11.03	0.00	0.17	93.00	67.00	0.00	27.00	26.73	52167.00	2.49	76.88	78.00
33	7	1	6534.00	38967.00	146.55	0	Spot (Block33, Row1, Column7)	87.52	87.00	11.37	0.00	0.13	62.00	61.66	62.00	11.12	0.00	0.18	90.00	59.00	0.00	25.00	25.52	51376.00	2.33	75.51	77.00
33	8	1	6829.00	38979.00	207.90	0	Spot (Block33, Row1, Column8)	71.30	72.00	7.74	0.00	0.11	62.00	61.48	62.00	10.08	0.00	0.16	45.00	7.00	0.00	10.00	9.30	87345.00	0.97	66.31	66.00
33	1	2	4724.00	39249.00	147.00	-50	Spot (Block33, Row2, Column1)	62.64	63.00	6.60	0.00	0.11	63.00	63.65	63.00	13.87	0.00	0.22	1.00	0.00	0.00	0.00	-0.36	36897.00	-0.07	64.84	66.00
33	2	2	5066.00	39246.00	279.70	0	Spot (Block33, Row2, Column2)	67.94	68.00	8.79	0.00	0.13	64.00	63.22	64.00	10.24	0.01	0.16	21.00	4.00	0.00	4.00	3.94	155644.00	0.46	62.70	63.00
33	3	2	5325.00	39250.00	147.00	-50	Spot (Block33, Row2, Column3)	63.24	63.00	7.71	0.00	0.12	64.00	63.14	64.00	9.13	0.01	0.14	9.00	0.00	0.00	-1.00	-0.76	37503.00	0.01	65.69	66.00
33	4	2	5625.00	39250.00	147.00	-50	Spot (Block33, Row2, Column4)	65.33	65.00	7.72	0.00	0.12	64.00	64.46	64.00	10.66	0.00	0.17	10.00	0.00	0.00	1.00	1.33	38348.00	0.08	65.04	64.00
33	5	2	5925.00	39253.00	186.85	0	Spot (Block33, Row2, Column5)	224.36	219.00	51.52	0.01	0.23	67.00	66.84	67.00	11.98	0.00	0.18	100.00	100.00	0.00	152.00	157.36	219644.00	13.15	107.14	106.00
33	6	2	6253.00	39230.00	207.80	0	Spot (Block33, Row2, Column6)	72.99	74.00	6.97	0.01	0.10	66.00	68.57	66.00	25.80	0.02	0.38	0.00	0.00	0.00	8.00	6.99	89776.00	0.17	66.43	67.50
33	7	2	6525.00	39252.00	147.00	-50	Spot (Block33, Row2, Column7)	76.00	76.00	11.52	0.00	0.15	65.00	65.21	65.00	11.20	0.00	0.17	46.00	18.00	0.00	11.00	11.00	44687.00	0.96	67.89	68.00
33	8	2	6825.00	39253.00	147.00	-50	Spot (Block33, Row2, Column8)	62.38	63.00	13.44	0.00	0.22	65.00	66.42	65.00	20.67	0.01	0.31	3.00	0.00	0.00	-2.00	-2.62	36803.00	-0.20	69.46	69.50
33	1	3	4687.00	39553.00	201.40	0	Spot (Block33, Row3, Column1)	75.12	74.00	8.97	0.01	0.12	63.00	62.02	63.00	9.53	0.01	0.15	57.00	24.00	0.00	11.00	12.12	86317.00	1.37	67.44	66.00
33	2	3	5024.00	39550.00	147.00	-50	Spot (Block33, Row3, Column2)	60.80	61.00	8.44	0.00	0.14	65.00	65.93	65.00	13.56	0.01	0.21	0.00	0.00	0.00	-4.00	-4.20	36054.00	-0.38	65.14	64.00
33	3	3	5330.00	39528.00	205.55	0	Spot (Block33, Row3, Column3)	77.88	77.00	9.04	0.00	0.12	66.00	66.03	66.00	9.92	0.00	0.15	55.00	20.00	0.00	11.00	11.88	93539.00	1.19	68.66	69.00
33	4	3	5613.00	39548.00	134.65	0	Spot (Block33, Row3, Column4)	91.17	92.00	9.52	0.00	0.10	65.00	64.76	65.00	10.15	0.00	0.16	94.00	72.00	0.00	27.00	26.17	44766.00	2.60	78.64	79.00
33	5	3	5925.00	39551.00	147.00	-50	Spot (Block33, Row3, Column5)	68.38	70.00	8.34	0.01	0.12	68.00	71.80	68.00	27.31	0.02	0.38	0.00	0.00	0.00	2.00	0.38	40208.00	-0.13	71.40	72.00
33	6	3	6223.00	39550.00	215.45	0	Spot (Block33, Row3, Column6)	1691.08	1093.00	1267.54	0.19	0.75	71.00	79.99	71.00	42.69	0.05	0.53	100.00	100.00	0.00	1022.00	1620.08	2240685.00	37.74	481.49	485.50
33	7	3	6525.00	39552.00	147.00	-50	Spot (Block33, Row3, Column7)	70.64	71.00	8.36	0.00	0.12	67.00	73.51	67.00	36.27	0.04	0.49	0.00	0.00	0.00	4.00	3.64	41394.00	-0.08	63.29	64.00
33	8	3	6823.00	39561.00	146.90	0	Spot (Block33, Row3, Column8)	2095.35	2026.00	918.38	0.01	0.44	64.00	67.50	64.00	23.39	0.02	0.35	100.00	100.00	0.00	1962.00	2031.35	1229968.00	86.70	506.28	376.00
33	1	4	4747.00	39818.00	151.30	0	Spot (Block33, Row4, Column1)	90.82	87.00	14.55	0.02	0.16	64.00	65.30	64.00	13.24	0.01	0.20	82.00	42.00	0.00	23.00	26.82	56942.00	1.93	74.09	75.00
33	2	4	5021.00	39853.00	165.05	0	Spot (Block33, Row4, Column2)	460.47	492.00	183.00	0.03	0.40	66.00	70.06	66.00	19.07	0.03	0.27	100.00	100.00	0.00	426.00	394.47	348575.00	20.48	158.95	162.00
33	3	4	5324.00	39851.00	154.15	0	Spot (Block33, Row4, Column3)	168.95	179.00	36.61	0.03	0.22	69.00	71.76	69.00	18.93	0.02	0.26	99.00	90.00	0.00	110.00	99.95	109988.00	5.13	96.57	94.00
33	4	4	5624.00	39851.00	147.00	-50	Spot (Block33, Row4, Column4)	68.95	69.00	8.97	0.00	0.13	65.00	65.68	65.00	9.88	0.00	0.15	26.00	4.00	0.00	4.00	3.95	40614.00	0.33	69.44	69.00
33	5	4	5878.00	39841.00	239.05	0	Spot (Block33, Row4, Column5)	73.84	73.00	9.91	0.00	0.13	64.00	64.65	64.00	10.41	0.00	0.16	43.00	15.00	0.00	9.00	9.84	121917.00	0.88	66.86	66.00
33	6	4	6226.00	39852.00	182.00	0	Spot (Block33, Row4, Column6)	303.25	300.00	75.80	0.00	0.25	69.00	73.66	69.00	33.55	0.03	0.46	100.00	99.00	0.00	231.00	234.25	281417.00	6.84	127.56	114.00
33	7	4	6525.00	39853.00	147.00	-50	Spot (Block33, Row4, Column7)	71.14	71.00	8.20	0.00	0.12	69.00	78.49	69.00	56.15	0.06	0.72	0.00	0.00	0.00	2.00	2.14	41618.00	-0.13	66.39	66.00
33	8	4	6838.00	39859.00	250.45	0	Spot (Block33, Row4, Column8)	75.07	74.00	11.97	0.01	0.16	66.00	66.81	66.00	15.08	0.01	0.23	28.00	5.00	0.00	8.00	9.07	136406.00	0.55	65.22	65.00
33	1	5	4726.00	40143.00	179.35	0	Spot (Block33, Row5, Column1)	94.62	94.00	11.45	0.00	0.12	67.00	72.44	67.00	30.93	0.03	0.43	41.00	0.00	0.00	27.00	27.62	85253.00	0.72	75.46	75.00
33	2	5	5024.00	40153.00	146.15	0	Spot (Block33, Row5, Column2)	2286.73	2361.00	909.31	0.01	0.40	72.00	80.22	72.00	36.38	0.05	0.45	100.00	100.00	0.00	2289.00	2214.73	1321728.00	60.65	501.22	455.50
33	3	5	5328.00	40152.00	147.30	0	Spot (Block33, Row5, Column3)	1638.06	1505.00	843.57	0.04	0.51	70.00	75.00	70.00	23.30	0.03	0.31	100.00	100.00	0.00	1435.00	1568.06	974648.00	67.08	334.33	280.00
33	4	5	5611.00	40159.00	154.40	0	Spot (Block33, Row5, Column4)	80.73	80.00	8.42	0.00	0.10	65.00	68.05	65.00	18.37	0.02	0.27	35.00	0.00	0.00	15.00	15.73	52797.00	0.69	69.47	70.00
33	5	5	5926.00	40151.00	138.90	0	Spot (Block33, Row5, Column5)	272.76	282.00	62.69	0.01	0.23	65.00	64.55	65.00	10.10	0.00	0.16	100.00	100.00	0.00	217.00	207.76	142653.00	20.62	123.57	107.50
33	6	5	6182.00	40185.00	95.50	0	Spot (Block33, Row5, Column6)	89.05	88.00	14.52	0.01	0.16	67.00	73.21	67.00	47.23	0.04	0.65	3.00	0.00	0.00	21.00	22.05	20570.00	0.34	77.66	77.00
33	7	5	6524.00	40154.00	202.00	0	Spot (Block33, Row5, Column7)	3398.97	2616.00	2502.48	0.11	0.74	72.00	90.39	72.00	77.29	0.10	0.86	100.00	100.00	0.00	2544.00	3326.97	3946203.00	42.81	775.12	786.00
33	8	5	6853.00	40141.00	232.60	0	Spot (Block33, Row5, Column8)	75.03	75.00	9.92	0.00	0.13	65.00	72.60	65.00	49.81	0.05	0.69	0.00	0.00	0.00	10.00	10.03	116448.00	0.05	65.55	66.00
33	1	6	4725.00	40451.00	209.30	0	Spot (Block33, Row6, Column1)	1411.03	855.00	1045.16	0.22	0.74	71.00	87.18	71.00	52.08	0.09	0.60	100.00	100.00	0.00	784.00	1340.03	1756729.00	25.42	405.18	399.50
33	2	6	5023.00	40452.00	220.85	0	Spot (Block33, Row6, Column2)	1989.06	1403.00	1208.18	0.15	0.61	72.00	88.15	72.00	55.25	0.09	0.63	100.00	100.00	0.00	1331.00	1917.06	2778718.00	34.41	590.30	592.00
33	3	6	5321.00	40452.00	168.85	0	Spot (Block33, Row6, Column3)	100.43	103.00	13.29	0.01	0.13	67.00	73.44	67.00	38.38	0.04	0.52	42.00	0.00	0.00	36.00	33.43	80147.00	0.70	79.31	78.00
33	4	6	5673.00	40386.00	203.75	0	Spot (Block33, Row6, Column4)	67.42	68.00	8.10	0.00	0.12	63.00	62.87	63.00	10.44	0.00	0.17	22.00	2.00	0.00	5.00	4.42	79423.00	0.44	64.91	67.00
33	5	6	5922.00	40445.00	159.80	0	Spot (Block33, Row6, Column5)	133.34	128.00	29.34	0.02	0.22	63.00	63.42	63.00	11.44	0.00	0.18	99.00	98.00	0.00	65.00	70.34	94140.00	6.11	85.95	87.00
33	6	6	6224.00	40453.00	147.00	-50	Spot (Block33, Row6, Column6)	65.15	65.00	8.60	0.00	0.13	67.00	70.89	67.00	29.36	0.02	0.41	0.00	0.00	0.00	-2.00	-1.85	38376.00	-0.20	61.77	62.00
33	7	6	6514.00	40445.00	173.25	0	Spot (Block33, Row6, Column7)	91.34	92.00	12.12	0.00	0.13	68.00	76.34	68.00	54.02	0.05	0.71	0.00	0.00	0.00	24.00	23.34	76819.00	0.28	76.03	76.00
33	8	6	6824.00	40454.00	147.00	-50	Spot (Block33, Row6, Column8)	76.02	76.00	10.87	0.00	0.14	64.00	63.53	64.00	12.05	0.00	0.19	49.00	12.00	0.00	12.00	12.02	44697.00	1.04	69.94	70.00
33	1	7	4726.00	40753.00	188.40	0	Spot (Block33, Row7, Column1)	388.52	372.00	177.58	0.02	0.46	69.00	75.21	69.00	31.78	0.04	0.42	100.00	98.00	0.00	303.00	319.52	388907.00	9.86	149.43	128.00
33	2	7	5023.00	40751.00	147.00	-50	Spot (Block33, Row7, Column2)	60.03	61.00	8.59	0.01	0.14	66.00	71.68	66.00	35.39	0.04	0.49	0.00	0.00	0.00	-5.00	-5.97	35236.00	-0.33	60.93	62.00
33	3	7	5333.00	40739.00	156.60	0	Spot (Block33, Row7, Column3)	72.75	73.00	7.33	0.00	0.10	63.00	63.03	63.00	12.70	0.00	0.20	37.00	0.00	0.00	10.00	9.75	49106.00	0.77	66.88	67.00
33	4	7	5624.00	40752.00	147.00	-50	Spot (Block33, Row7, Column4)	63.11	64.00	8.40	0.01	0.13	63.00	64.00	63.00	15.64	0.01	0.24	1.00	0.00	0.00	1.00	0.11	37174.00	-0.06	62.61	63.00
33	5	7	5924.00	40752.00	147.00	-50	Spot (Block33, Row7, Column5)	65.21	65.00	8.87	0.00	0.14	63.00	67.70	63.00	31.00	0.03	0.46	0.00	0.00	0.00	2.00	2.21	38406.00	-0.08	65.79	65.00
33	6	7	6219.00	40751.00	220.25	0	Spot (Block33, Row7, Column6)	2011.22	1586.00	1207.30	0.10	0.60	69.00	88.10	69.00	62.55	0.11	0.71	100.00	100.00	0.00	1517.00	1942.22	2795595.00	30.75	563.57	574.50
33	7	7	6524.00	40753.00	147.00	-50	Spot (Block33, Row7, Column7)	76.81	76.00	8.14	0.00	0.11	68.00	72.58	68.00	28.61	0.03	0.39	1.00	0.00	0.00	8.00	8.81	45317.00	0.15	72.42	73.00
33	8	7	6827.00	40754.00	178.40	0	Spot (Block33, Row7, Column8)	470.50	494.00	104.07	0.02	0.22	66.00	67.82	66.00	20.08	0.01	0.30	100.00	100.00	0.00	428.00	404.50	420158.00	20.06	172.44	170.50
33	1	8	4747.00	41063.00	186.35	0	Spot (Block33, Row8, Column1)	72.53	73.00	9.30	0.00	0.13	65.00	65.82	65.00	13.30	0.01	0.20	24.00	2.00	0.00	8.00	7.53	70790.00	0.50	66.85	68.00
33	2	8	5023.00	41051.00	147.00	-50	Spot (Block33, Row8, Column2)	65.55	66.00	9.48	0.00	0.14	63.00	63.24	63.00	10.07	0.00	0.16	19.00	2.00	0.00	3.00	2.55	38478.00	0.23	62.78	62.00
33	3	8	5323.00	41051.00	147.00	-50	Spot (Block33, Row8, Column3)	70.90	70.00	7.92	0.01	0.11	64.00	65.66	64.00	17.44	0.01	0.27	8.00	0.00	0.00	6.00	6.90	41833.00	0.30	66.24	65.00
33	4	8	5622.00	41056.00	143.85	0	Spot (Block33, Row8, Column4)	4291.79	4308.00	1940.17	0.00	0.45	66.00	68.66	66.00	19.93	0.02	0.29	100.00	100.00	0.00	4242.00	4225.79	2407693.00	211.86	974.31	753.00
33	5	8	5924.00	41053.00	147.00	-50	Spot (Block33, Row8, Column5)	62.79	63.00	9.64	0.00	0.15	64.00	73.34	64.00	45.57	0.06	0.62	0.00	0.00	0.00	-1.00	-1.21	37111.00	-0.23	64.29	63.50
33	6	8	6227.00	41053.00	180.30	0	Spot (Block33, Row8, Column6)	2993.52	2320.50	2267.72	0.11	0.76	70.00	91.49	70.00	71.48	0.12	0.78	100.00	100.00	0.00	2250.50	2923.52	2730091.00	40.60	542.30	541.50
33	7	8	6529.00	41067.00	156.40	0	Spot (Block33, Row8, Column7)	83.72	84.00	7.44	0.00	0.09	68.00	77.89	68.00	48.91	0.06	0.63	0.00	0.00	0.00	16.00	15.72	56595.00	0.12	71.84	72.00
33	8	8	6811.00	41056.00	139.35	0	Spot (Block33, Row8, Column8)	4993.95	4981.00	2202.62	0.00	0.44	69.00	72.42	69.00	23.62	0.02	0.33	100.00	100.00	0.00	4912.00	4924.95	2641802.00	208.40	1074.53	854.00
34	1	1	9228.00	38955.00	149.15	0	Spot (Block34, Row1, Column1)	1955.78	1863.00	902.94	0.02	0.46	69.00	71.85	69.00	19.17	0.02	0.27	100.00	100.00	0.00	1794.00	1886.78	1187159.00	98.25	522.42	378.00
34	2	1	9521.00	38961.00	143.60	0	Spot (Block34, Row1, Column2)	2871.51	2683.00	1355.38	0.03	0.47	71.00	78.41	71.00	36.18	0.04	0.46	100.00	100.00	0.00	2612.00	2800.51	1605175.00	77.21	556.30	472.00
34	3	1	9828.00	38960.00	140.00	0	Spot (Block34, Row1, Column3)	2945.74	2787.50	1567.27	0.02	0.53	73.00	77.44	73.00	21.06	0.03	0.27	100.00	100.00	0.00	2714.50	2872.74	1561243.00	136.21	643.89	536.00
34	4	1	10119.00	38960.00	139.80	0	Spot (Block34, Row1, Column4)	2160.51	2087.00	989.32	0.02	0.46	75.00	83.48	75.00	35.87	0.05	0.43	100.00	100.00	0.00	2012.00	2085.51	1142909.00	57.90	506.82	383.50
34	5	1	10424.00	38962.00	142.05	0	Spot (Block34, Row1, Column5)	4454.51	4054.00	2826.18	0.04	0.63	75.00	79.67	75.00	28.44	0.03	0.36	100.00	100.00	0.00	3979.00	4379.51	2441071.00	153.83	964.34	584.00
34	6	1	10719.00	38959.00	141.00	0	Spot (Block34, Row1, Column6)	4753.93	4535.50	2453.20	0.02	0.52	75.00	81.62	75.00	40.10	0.04	0.49	100.00	100.00	0.00	4460.50	4678.93	2586137.00	116.51	848.58	618.00
34	7	1	11014.00	38962.00	143.25	0	Spot (Block34, Row1, Column7)	14317.54	14001.00	6906.64	0.01	0.48	75.00	81.60	75.00	40.00	0.04	0.49	100.00	100.00	0.00	13926.00	14242.54	7989185.00	355.86	2420.36	2052.00
34	8	1	11323.00	38958.00	170.70	0	Spot (Block34, Row1, Column8)	187.68	191.00	46.49	0.01	0.25	75.00	76.22	75.00	21.65	0.01	0.28	99.00	91.00	0.00	116.00	112.68	152206.00	5.15	105.18	103.00
34	1	2	9223.00	39257.00	147.00	-50	Spot (Block34, Row2, Column1)	69.92	70.50	8.45	0.00	0.12	71.00	77.63	71.00	37.51	0.04	0.48	0.00	0.00	0.00	-0.50	-1.08	41533.00	-0.21	71.20	71.00
34	2	2	9518.00	39259.00	128.15	0	Spot (Block34, Row2, Column2)	4537.82	4453.00	1740.36	0.01	0.38	72.00	82.42	72.00	47.20	0.06	0.57	100.00	100.00	0.00	4381.00	4465.82	1983028.00	94.40	838.45	759.50
34	3	2	9827.00	39259.00	148.00	0	Spot (Block34, Row2, Column3)	442.67	388.00	240.66	0.06	0.54	75.00	86.41	75.00	45.41	0.06	0.53	100.00	99.00	0.00	313.00	367.67	263829.00	7.85	145.07	142.00
34	4	2	10129.00	39260.00	185.50	0	Spot (Block34, Row2, Column4)	2172.49	2168.00	1162.88	0.00	0.54	77.00	90.90	77.00	52.26	0.07	0.57	100.00	100.00	0.00	2091.00	2095.49	2100794.00	39.83	489.78	491.00
34	5	2	10429.00	39261.00	191.05	0	Spot (Block34, Row2, Column5)	410.84	404.00	106.53	0.01	0.26	76.00	83.66	76.00	36.78	0.04	0.44	100.00	99.00	0.00	328.00	334.84	422346.00	8.90	157.12	163.00
[truncated: 365,841 more chars]
