# Supplementary material for: An antigen microarray protocol for COVID-19 serological analysis
Source: STAR Protoc. 2021 Aug 26;2(3):100815. doi: 10.1016/j.xpro.2021.100815 (PMC8387221; doi:10.1016/j.xpro.2021.100815)
Supplement: Data S8. Slide_quantifications, related to step quantification and statistical analysis 2.e [file mmc8.zip › RPPA0138_12860A01-D12_IgGgamma_785/Joseph_2021-04-02_12h48m38_5μm_785nmGain001.txt]

ATF	1.0
30	28
"Checksum_ImageFile=f27d813ce63e8ba245a472a1c8279898"
"Checksum_ResultFile=8496dc4986e78fe79c59c54b9628dec0"
"Type=Mapix Results 2"
"DateTime=2021/04/02 12:48:50"
"ConfigFile="
"GalFile=L:\RPPA Service\Platform_Projects\2021-02-09_JPL_CoV-Array-7\64 pad grid.gal"
"PixelSize=5"
"Wavelengths=785"
"ImageFiles=L:\RPPA Service\Platform_Projects\2021-03-24_JPL_CoV-Array-9\RPPA0138_12860A01-D12_IgGgamma_785\Joseph_2021-04-02_12h48m38_5�m_785nmGain001.tif"
"GrinddingParameters=Find mode = Grid + Blocks + Spots | Max. diameter (% Dth) = 200.0 | Min. diameter (% Dth) = 50.0 | Max position offset (% pitch) = 30"
"QuantificationParameter=S/B border width (pixels) = 2.0 | Background diameter (pitch) = 2.0"
"JpegImage=L:\RPPA Service\Platform_Projects\2021-03-24_JPL_CoV-Array-9\RPPA0138_12860A01-D12_IgGgamma_785\Joseph_2021-04-02_12h48m38_5�m_785nmGain001.jpg"
"FeatureType=Circular"
"Barcode="
"BackgroundSubtraction=LocalFeature"
"Normalization=None"
"ImageOrigin=3680, 2560"
"ImageSize=17760.0, 71040.0"
"JpegOrigin=4550, 2735"
"JpegBrightness=47"
"JpegContrast=11"
"JpegBalance=0"
"Creator=Mapix 9.0.0"
"Scanner=ir710IVD IR0H8_IVD 717045"
"Temperature=32.8"
"Comment="
"Velocity=35 l/s"
"LaserPower=20.0"
"PMTGain=1"
"BatchFilename=L:\RPPA Service\InnooScan\Batch methods\CoV_Array image_processing.mbt"
"Block"	"Column"	"Row"	"X"	"Y"	"Dia."	"Flags"	"ID"	"F785 Mean"	"F785 Median"	"F785 SD"	"F785 |log Mean/Median|"	"F785 CV"	"B785"	"B785 Mean"	"B785 Median"	"B785 SD"	"B785 |log Mean/Median|"	"B785 CV"	"% > B785+1SD"	"% > B785+2SD"	"F785 % Sat."	"F785 Median - B785"	"F785 Mean - B785"	"F785 Total Intensity"	"SNR 785"	"ExcludedMean 785"	"ExcludedMedian 785"
1	1	1	4756.00	2934.00	151.00	0	Spot (Block1, Row1, Column1)	6180.11	5561.00	3093.39	0.05	0.50	142.00	156.52	142.00	44.21	0.04	0.28	100.00	100.00	0.00	5419.00	6038.11	3868748.00	136.26	1586.44	1245.00
1	2	1	5050.00	2941.00	154.30	0	Spot (Block1, Row1, Column2)	565.65	566.00	183.50	0.00	0.32	145.00	150.45	145.00	32.26	0.02	0.21	100.00	99.00	0.00	421.00	420.65	372198.00	12.87	237.08	219.00
1	3	1	5353.00	2942.00	145.55	0	Spot (Block1, Row1, Column3)	2008.97	1782.00	1196.60	0.05	0.60	145.00	146.71	145.00	21.56	0.01	0.15	100.00	100.00	0.00	1637.00	1863.97	1161184.00	86.36	542.63	365.50
1	4	1	5648.00	2942.00	151.30	0	Spot (Block1, Row1, Column4)	474.54	478.00	160.25	0.00	0.34	152.00	155.33	152.00	29.26	0.01	0.19	100.00	99.00	0.00	326.00	322.54	297539.00	10.91	238.32	212.00
1	5	1	5959.00	2942.00	147.40	0	Spot (Block1, Row1, Column5)	5972.63	4761.00	4264.20	0.10	0.71	154.00	158.59	154.00	30.11	0.01	0.19	100.00	100.00	0.00	4607.00	5818.63	3541770.00	193.12	1126.39	756.00
1	6	1	6246.00	2932.00	145.75	0	Spot (Block1, Row1, Column6)	3211.29	2706.00	1780.40	0.07	0.55	150.00	156.37	150.00	42.97	0.02	0.27	100.00	100.00	0.00	2556.00	3061.29	1859336.00	71.10	909.36	482.00
1	7	1	6552.00	2944.00	147.05	0	Spot (Block1, Row1, Column7)	17470.95	16303.50	9674.95	0.03	0.55	147.00	155.19	147.00	51.13	0.02	0.33	100.00	100.00	0.00	16156.50	17323.95	10272921.00	338.64	3480.18	2596.00
1	8	1	6860.00	2939.00	156.75	0	Spot (Block1, Row1, Column8)	719.73	696.00	233.11	0.01	0.32	136.00	140.86	136.00	34.83	0.02	0.25	100.00	100.00	0.00	560.00	583.73	485818.00	16.62	279.79	263.00
1	1	2	4753.00	3238.00	147.00	-50	Spot (Block1, Row2, Column1)	139.37	138.00	16.37	0.00	0.12	140.00	146.38	140.00	29.79	0.02	0.20	1.00	0.00	0.00	-2.00	-0.63	82090.00	-0.24	132.46	133.00
1	2	2	5059.00	3239.00	125.80	0	Spot (Block1, Row2, Column2)	2264.09	2299.00	729.50	0.01	0.32	143.00	148.12	143.00	27.83	0.02	0.19	100.00	100.00	0.00	2156.00	2121.09	962238.00	76.04	590.95	554.00
1	3	2	5344.00	3248.00	164.50	0	Spot (Block1, Row2, Column3)	188.47	185.00	20.80	0.01	0.11	147.00	151.29	147.00	28.89	0.01	0.19	75.00	18.00	0.00	38.00	41.47	141543.00	1.29	163.34	163.00
1	4	2	5660.00	3242.00	159.85	0	Spot (Block1, Row2, Column4)	1604.24	1588.00	549.70	0.00	0.34	157.00	160.26	157.00	33.31	0.01	0.21	100.00	100.00	0.00	1431.00	1447.24	1132593.00	43.35	461.50	426.50
1	5	2	5958.00	3245.00	172.15	0	Spot (Block1, Row2, Column5)	3823.38	3713.00	1426.98	0.01	0.37	160.00	164.04	160.00	33.34	0.01	0.20	100.00	100.00	0.00	3553.00	3663.38	3165759.00	109.75	936.15	757.00
1	6	2	6247.00	3242.00	167.05	0	Spot (Block1, Row2, Column6)	314.30	306.00	73.78	0.01	0.23	153.00	159.40	153.00	37.53	0.02	0.24	99.00	83.00	0.00	153.00	161.30	245154.00	4.13	193.90	194.00
1	7	2	6553.00	3241.00	150.65	0	Spot (Block1, Row2, Column7)	672.67	670.00	295.48	0.00	0.44	142.00	149.20	142.00	38.42	0.02	0.26	100.00	100.00	0.00	528.00	530.67	417727.00	13.63	278.64	246.00
1	8	2	6854.00	3241.00	147.00	-50	Spot (Block1, Row2, Column8)	144.64	142.00	18.23	0.01	0.13	135.00	138.34	135.00	18.03	0.01	0.13	35.00	5.00	0.00	7.00	9.64	85193.00	0.35	138.38	139.00
1	1	3	4754.00	3540.00	148.20	0	Spot (Block1, Row3, Column1)	2913.07	2470.00	1832.91	0.07	0.63	137.00	141.31	137.00	21.59	0.01	0.15	100.00	100.00	0.00	2333.00	2776.07	1739100.00	128.37	719.76	570.00
1	2	3	5068.00	3543.00	180.55	0	Spot (Block1, Row3, Column2)	188.06	189.00	20.76	0.00	0.11	140.00	145.58	140.00	24.84	0.02	0.17	86.00	49.00	0.00	49.00	48.06	171695.00	1.71	158.71	158.00
1	3	3	5349.00	3536.00	166.95	0	Spot (Block1, Row3, Column3)	250.00	215.00	212.03	0.07	0.85	150.00	151.55	150.00	30.64	0.00	0.20	97.00	53.00	0.00	65.00	100.00	192997.00	3.21	183.86	188.00
1	4	3	5654.00	3539.00	147.40	0	Spot (Block1, Row3, Column4)	1447.16	1270.00	699.55	0.06	0.48	153.00	154.89	153.00	25.93	0.01	0.17	100.00	100.00	0.00	1117.00	1294.16	855270.00	49.84	492.12	369.50
1	5	3	5939.00	3534.00	174.15	0	Spot (Block1, Row3, Column5)	215.93	200.00	106.42	0.03	0.49	152.00	158.01	152.00	34.72	0.02	0.22	77.00	18.00	0.00	48.00	63.93	183538.00	1.67	175.56	179.00
1	6	3	6259.00	3538.00	194.95	0	Spot (Block1, Row3, Column6)	1380.46	1106.00	754.46	0.10	0.55	167.00	170.60	167.00	39.10	0.01	0.23	100.00	100.00	0.00	939.00	1213.46	1485377.00	30.94	460.37	473.50
1	7	3	6558.00	3543.00	145.85	0	Spot (Block1, Row3, Column7)	4118.83	3540.50	2605.03	0.07	0.63	156.00	158.98	156.00	33.12	0.01	0.21	100.00	100.00	0.00	3384.50	3962.83	2388921.00	119.57	1018.24	664.50
1	8	3	6852.00	3542.00	176.75	0	Spot (Block1, Row3, Column8)	313.61	292.00	94.01	0.03	0.30	138.00	142.84	138.00	22.68	0.01	0.16	99.00	99.00	0.00	154.00	175.61	274095.00	7.53	188.40	188.00
1	1	4	4758.00	3836.00	146.65	0	Spot (Block1, Row4, Column1)	1448.90	1247.00	725.90	0.07	0.50	137.00	141.61	137.00	22.03	0.01	0.16	100.00	100.00	0.00	1110.00	1311.90	849058.00	59.35	473.37	362.00
1	2	4	5055.00	3838.00	166.90	0	Spot (Block1, Row4, Column2)	531.16	521.00	164.94	0.01	0.31	139.00	145.32	139.00	29.74	0.02	0.20	100.00	100.00	0.00	382.00	392.16	410056.00	12.97	238.66	231.50
1	3	4	5358.00	3844.00	145.90	0	Spot (Block1, Row4, Column3)	6039.40	5576.00	3246.93	0.03	0.54	151.00	156.35	151.00	34.33	0.02	0.22	100.00	100.00	0.00	5425.00	5888.40	3496815.00	171.37	1668.75	916.00
1	4	4	5639.00	3843.00	212.35	0	Spot (Block1, Row4, Column4)	198.64	198.00	21.44	0.00	0.11	153.00	153.15	153.00	22.86	0.00	0.15	85.00	49.00	0.00	45.00	45.64	255447.00	1.99	167.46	169.00
1	5	4	5957.00	3839.00	159.45	0	Spot (Block1, Row4, Column5)	186.25	186.00	14.58	0.00	0.08	153.00	157.69	153.00	42.03	0.01	0.27	25.00	0.00	0.00	33.00	33.25	130374.00	0.68	169.19	173.00
1	6	4	6258.00	3840.00	174.55	0	Spot (Block1, Row4, Column6)	4275.86	4295.00	1442.60	0.00	0.34	162.00	166.09	162.00	38.07	0.01	0.23	100.00	100.00	0.00	4133.00	4113.86	3651586.00	107.95	1145.37	981.00
1	7	4	6545.00	3843.00	145.75	0	Spot (Block1, Row4, Column7)	2795.72	2087.00	2136.54	0.13	0.76	162.00	169.58	162.00	55.21	0.02	0.33	100.00	100.00	0.00	1925.00	2633.72	1613133.00	47.56	687.90	427.00
1	8	4	6858.00	3850.00	154.20	0	Spot (Block1, Row4, Column8)	740.03	749.00	309.72	0.01	0.42	145.00	148.71	145.00	25.40	0.01	0.17	100.00	100.00	0.00	604.00	595.03	482500.00	23.28	260.43	250.00
1	1	5	4756.00	4143.00	146.55	0	Spot (Block1, Row5, Column1)	1028.79	916.00	507.69	0.05	0.49	138.00	145.52	138.00	28.13	0.02	0.19	100.00	100.00	0.00	778.00	890.79	603899.00	31.40	332.22	265.00
1	2	5	5050.00	4139.00	169.90	0	Spot (Block1, Row5, Column2)	338.53	339.00	68.02	0.00	0.20	143.00	154.42	143.00	42.71	0.03	0.28	100.00	88.00	0.00	196.00	195.53	271839.00	4.31	194.31	193.00
1	3	5	5356.00	4137.00	151.30	0	Spot (Block1, Row5, Column3)	1956.05	1812.00	1035.84	0.03	0.53	143.00	150.39	143.00	30.73	0.02	0.20	100.00	100.00	0.00	1669.00	1813.05	1224489.00	58.77	505.97	441.50
1	4	5	5659.00	4143.00	146.90	0	Spot (Block1, Row5, Column4)	755.07	708.50	348.65	0.03	0.46	148.00	153.52	148.00	41.53	0.02	0.27	100.00	100.00	0.00	560.50	607.07	443979.00	14.49	295.48	257.00
1	5	5	5954.00	4143.00	145.10	0	Spot (Block1, Row5, Column5)	24811.08	22948.00	13811.81	0.03	0.56	155.00	164.16	155.00	62.03	0.02	0.38	100.00	100.00	0.00	22793.00	24656.08	14216748.00	397.36	4337.07	3111.00
1	6	5	6256.00	4142.00	154.80	0	Spot (Block1, Row5, Column6)	357.93	367.00	89.69	0.01	0.25	161.00	169.65	161.00	57.40	0.02	0.34	94.00	84.00	0.00	206.00	196.93	235878.00	3.28	219.85	205.00
1	7	5	6552.00	4140.00	180.85	0	Spot (Block1, Row5, Column7)	3981.79	3612.00	2045.39	0.04	0.51	162.00	175.87	162.00	66.75	0.04	0.38	100.00	100.00	0.00	3450.00	3819.79	3651299.00	57.02	924.09	888.50
1	8	5	6855.00	4141.00	146.30	0	Spot (Block1, Row5, Column8)	9324.91	7546.00	7065.63	0.09	0.76	149.00	157.99	149.00	51.70	0.03	0.33	100.00	100.00	0.00	7397.00	9175.91	5436421.00	177.31	1566.81	1183.00
1	1	6	4756.00	4436.00	201.30	0	Spot (Block1, Row6, Column1)	1134.27	934.00	653.75	0.08	0.58	139.00	155.83	139.00	49.36	0.05	0.32	100.00	100.00	0.00	795.00	995.27	1304412.00	19.82	394.04	396.00
1	2	6	5054.00	4440.00	186.95	0	Spot (Block1, Row6, Column2)	2241.91	2216.00	889.30	0.01	0.40	144.00	163.33	144.00	60.09	0.05	0.37	100.00	100.00	0.00	2072.00	2097.91	2203796.00	34.59	641.02	607.00
1	3	6	5348.00	4443.00	145.85	0	Spot (Block1, Row6, Column3)	6670.08	5996.50	3907.06	0.05	0.59	137.00	148.06	137.00	43.41	0.03	0.29	100.00	100.00	0.00	5859.50	6533.08	3868644.00	150.25	1528.42	928.00
1	4	6	5655.00	4437.00	152.90	0	Spot (Block1, Row6, Column4)	530.40	476.50	208.70	0.05	0.39	138.00	148.24	138.00	54.14	0.03	0.37	100.00	99.00	0.00	338.50	392.40	338393.00	7.06	226.90	202.00
1	5	6	5954.00	4441.00	143.95	0	Spot (Block1, Row6, Column5)	37523.53	35346.00	19370.48	0.03	0.52	152.00	164.78	152.00	71.45	0.04	0.43	100.00	100.00	14.59	35194.00	37371.53	21350956.00	522.89	5862.31	4031.50
1	6	6	6254.00	4436.00	161.15	0	Spot (Block1, Row6, Column6)	450.61	368.00	203.01	0.09	0.45	157.00	166.79	157.00	62.90	0.03	0.38	97.00	78.00	0.00	211.00	293.61	322189.00	4.51	218.43	206.00
1	7	6	6552.00	4436.00	147.25	0	Spot (Block1, Row6, Column7)	5377.33	4797.00	3441.82	0.05	0.64	158.00	167.95	158.00	54.35	0.03	0.32	100.00	100.00	0.00	4639.00	5219.33	3199511.00	95.84	1201.54	742.00
1	8	6	6857.00	4445.00	147.65	0	Spot (Block1, Row6, Column8)	10691.28	9261.00	7145.88	0.06	0.67	145.00	154.02	145.00	42.62	0.03	0.28	100.00	100.00	0.00	9116.00	10546.28	6307855.00	247.23	2048.66	1522.00
1	1	7	4759.00	4738.00	155.10	0	Spot (Block1, Row7, Column1)	717.95	694.00	244.99	0.01	0.34	129.00	135.52	129.00	28.63	0.02	0.21	100.00	100.00	0.00	565.00	588.95	475998.00	20.35	261.42	260.00
1	2	7	5064.00	4734.00	232.40	0	Spot (Block1, Row7, Column2)	161.90	163.00	18.06	0.00	0.11	132.00	142.11	132.00	42.29	0.03	0.30	27.00	0.00	0.00	31.00	29.90	253376.00	0.47	136.85	137.00
1	3	7	5355.00	4748.00	198.75	0	Spot (Block1, Row7, Column3)	148.25	148.00	13.71	0.00	0.09	130.00	133.17	130.00	19.24	0.01	0.14	46.00	8.00	0.00	18.00	18.25	166188.00	0.78	135.42	134.00
1	4	7	5654.00	4725.00	189.30	0	Spot (Block1, Row7, Column4)	150.44	148.00	16.90	0.01	0.11	132.00	137.61	132.00	26.27	0.02	0.19	33.00	0.00	0.00	16.00	18.44	151644.00	0.49	136.41	135.00
1	5	7	5954.00	4740.00	167.10	0	Spot (Block1, Row7, Column5)	1182.65	1175.00	460.12	0.00	0.39	145.00	161.42	145.00	66.04	0.05	0.41	100.00	100.00	0.00	1030.00	1037.65	914185.00	15.46	385.37	380.50
1	6	7	6251.00	4736.00	168.30	0	Spot (Block1, Row7, Column6)	3247.48	3242.50	1124.54	0.00	0.35	155.00	174.94	155.00	76.38	0.05	0.44	100.00	100.00	0.00	3087.50	3092.48	2559018.00	40.23	741.27	707.50
1	7	7	6551.00	4743.00	149.25	0	Spot (Block1, Row7, Column7)	6653.52	6107.50	3607.15	0.04	0.54	159.00	169.61	159.00	62.13	0.03	0.37	100.00	100.00	0.00	5948.50	6494.52	4071954.00	104.36	1680.27	1263.00
1	8	7	6859.00	4737.00	180.75	0	Spot (Block1, Row7, Column8)	5463.25	5407.50	1510.49	0.00	0.28	151.00	165.52	151.00	60.43	0.04	0.37	100.00	100.00	0.00	5256.50	5312.25	5015266.00	87.67	1471.94	1171.50
1	1	8	4737.00	5043.00	143.05	0	Spot (Block1, Row8, Column1)	172.10	171.00	19.89	0.00	0.12	126.00	128.26	126.00	15.68	0.01	0.12	91.00	80.00	0.00	45.00	46.10	94826.00	2.80	147.68	145.00
1	2	8	5055.00	5040.00	153.70	0	Spot (Block1, Row8, Column2)	502.57	492.00	174.31	0.01	0.35	131.00	134.50	131.00	16.58	0.01	0.12	100.00	100.00	0.00	361.00	371.57	330188.00	22.20	211.54	199.00
1	3	8	5344.00	5036.00	151.40	0	Spot (Block1, Row8, Column3)	1818.43	1331.00	1409.65	0.14	0.78	132.00	136.37	132.00	20.17	0.01	0.15	100.00	100.00	0.00	1199.00	1686.43	1143790.00	83.39	386.57	290.50
1	4	8	5656.00	5041.00	148.65	0	Spot (Block1, Row8, Column4)	730.48	675.50	237.37	0.03	0.32	129.00	133.41	129.00	20.62	0.01	0.15	100.00	100.00	0.00	546.50	601.48	444132.00	28.95	294.74	275.00
1	5	8	5945.00	5048.00	151.55	0	Spot (Block1, Row8, Column5)	179.15	181.00	16.06	0.00	0.09	136.00	145.73	136.00	41.17	0.03	0.28	57.00	0.00	0.00	45.00	43.15	113041.00	0.81	158.03	158.00
1	6	8	6256.00	5044.00	179.40	0	Spot (Block1, Row8, Column6)	2696.94	2050.00	1939.80	0.12	0.72	144.00	161.76	144.00	60.21	0.05	0.37	100.00	100.00	0.00	1906.00	2552.94	2429943.00	42.11	584.98	593.00
1	7	8	6558.00	5043.00	146.45	0	Spot (Block1, Row8, Column7)	1149.26	1033.00	545.96	0.05	0.48	144.00	163.14	144.00	58.02	0.05	0.36	100.00	100.00	0.00	889.00	1005.26	672315.00	17.00	398.05	359.00
1	8	8	6847.00	5042.00	147.20	0	Spot (Block1, Row8, Column8)	14141.28	13145.50	7117.23	0.03	0.50	145.00	160.21	145.00	55.69	0.04	0.35	100.00	100.00	0.00	13000.50	13996.28	8456487.00	251.03	2674.04	1976.50
2	1	1	9261.00	2945.00	153.70	0	Spot (Block2, Row1, Column1)	6290.77	5695.00	3338.91	0.04	0.53	123.00	131.45	123.00	34.55	0.03	0.26	100.00	100.00	0.00	5572.00	6167.77	4070131.00	178.27	1234.20	999.00
2	2	1	9530.00	2955.00	114.65	0	Spot (Block2, Row1, Column2)	158.53	160.00	23.62	0.00	0.15	121.00	126.13	121.00	24.84	0.02	0.20	62.00	40.00	0.00	39.00	37.53	54693.00	1.30	140.50	137.00
2	3	1	9884.00	2950.00	158.05	0	Spot (Block2, Row1, Column3)	170.54	172.00	23.08	0.00	0.14	120.00	120.95	120.00	15.95	0.00	0.13	91.00	75.00	0.00	52.00	50.54	116481.00	3.11	140.49	138.00
2	4	1	10142.00	2934.00	213.60	0	Spot (Block2, Row1, Column4)	158.83	160.00	21.38	0.00	0.13	123.00	123.09	123.00	14.42	0.00	0.12	79.00	61.00	0.00	37.00	35.83	206793.00	2.48	138.44	132.00
2	5	1	10463.00	2969.00	177.75	0	Spot (Block2, Row1, Column5)	187.06	186.00	31.60	0.00	0.17	122.00	123.58	122.00	17.98	0.01	0.15	94.00	84.00	0.00	64.00	65.06	165918.00	3.53	143.27	140.00
2	6	1	10760.00	2943.00	157.65	0	Spot (Block2, Row1, Column6)	177.73	180.00	20.48	0.01	0.12	119.00	119.31	119.00	13.93	0.00	0.12	98.00	90.00	0.00	61.00	58.73	121924.00	4.19	142.76	138.00
2	7	1	11057.00	2955.00	167.90	0	Spot (Block2, Row1, Column7)	250.49	262.00	47.71	0.02	0.19	121.00	121.95	121.00	14.91	0.00	0.12	100.00	100.00	0.00	141.00	129.49	195880.00	8.62	167.71	171.50
2	8	1	11372.00	2949.00	187.70	0	Spot (Block2, Row1, Column8)	186.98	190.00	25.86	0.01	0.14	122.00	123.08	122.00	14.86	0.00	0.12	96.00	90.00	0.00	68.00	64.98	185855.00	4.30	142.15	138.50
2	1	2	9259.00	3248.00	147.00	-50	Spot (Block2, Row2, Column1)	125.64	126.00	7.78	0.00	0.06	120.00	122.49	120.00	17.82	0.01	0.15	6.00	0.00	0.00	6.00	5.64	73624.00	0.18	118.78	119.00
2	2	2	9561.00	3246.00	135.30	0	Spot (Block2, Row2, Column2)	171.64	177.00	20.68	0.01	0.12	120.00	121.76	120.00	14.77	0.01	0.12	94.00	81.00	0.00	57.00	51.64	84103.00	3.38	139.60	138.00
2	3	2	9856.00	3262.00	174.35	0	Spot (Block2, Row2, Column3)	153.87	152.00	23.09	0.01	0.15	121.00	122.08	121.00	15.84	0.00	0.13	70.00	49.00	0.00	31.00	32.87	130481.00	2.01	130.24	131.00
2	4	2	10166.00	3230.00	213.85	0	Spot (Block2, Row2, Column4)	154.47	158.00	22.90	0.01	0.15	125.00	127.46	125.00	20.03	0.01	0.16	59.00	39.00	0.00	33.00	29.47	201428.00	1.35	135.69	132.50
2	5	2	10460.00	3251.00	178.95	0	Spot (Block2, Row2, Column5)	1961.85	1965.00	700.91	0.00	0.36	130.00	140.57	130.00	35.17	0.03	0.25	100.00	100.00	0.00	1835.00	1831.85	1755852.00	51.78	582.97	457.50
2	6	2	10760.00	3250.00	147.00	-50	Spot (Block2, Row2, Column6)	153.64	156.00	23.16	0.01	0.15	126.00	155.20	126.00	100.18	0.09	0.65	0.00	0.00	0.00	30.00	27.64	90339.00	-0.02	144.26	138.00
2	7	2	11053.00	3270.00	227.80	0	Spot (Block2, Row2, Column7)	142.17	141.00	19.17	0.00	0.13	119.00	130.00	119.00	57.87	0.04	0.45	2.00	0.00	0.00	22.00	23.17	212256.00	0.21	122.70	123.00
2	8	2	11360.00	3251.00	147.00	-50	Spot (Block2, Row2, Column8)	121.77	120.00	14.49	0.01	0.12	120.00	122.76	120.00	22.29	0.01	0.18	7.00	1.00	0.00	0.00	1.77	71969.00	-0.04	117.99	115.50
2	1	3	9260.00	3551.00	157.40	0	Spot (Block2, Row3, Column1)	263.14	277.00	60.68	0.02	0.23	120.00	121.45	120.00	15.36	0.01	0.13	100.00	99.00	0.00	157.00	143.14	180250.00	9.23	168.19	171.00
2	2	3	9553.00	3555.00	162.30	0	Spot (Block2, Row3, Column2)	186.80	189.00	23.51	0.01	0.13	122.00	128.32	122.00	31.59	0.02	0.25	89.00	58.00	0.00	67.00	64.80	136550.00	1.85	147.42	143.00
2	3	3	9853.00	3546.00	148.35	0	Spot (Block2, Row3, Column3)	745.24	710.00	346.77	0.02	0.47	119.00	121.71	119.00	19.23	0.01	0.16	100.00	100.00	0.00	591.00	626.24	447889.00	32.43	260.88	213.00
2	4	3	10138.00	3574.00	139.10	0	Spot (Block2, Row3, Column4)	173.03	181.00	24.98	0.02	0.14	120.00	121.11	120.00	16.82	0.00	0.14	87.00	74.00	0.00	61.00	53.03	90323.00	3.09	142.65	137.00
2	5	3	10459.00	3542.00	146.35	0	Spot (Block2, Row3, Column5)	633.33	466.00	645.76	0.13	1.02	128.00	152.93	128.00	94.98	0.08	0.62	98.00	79.00	0.00	338.00	505.33	370498.00	5.06	251.19	208.00
2	6	3	10762.00	3548.00	203.60	0	Spot (Block2, Row3, Column6)	9241.84	7445.00	5582.01	0.09	0.60	144.00	192.61	144.00	133.85	0.13	0.69	100.00	100.00	0.00	7301.00	9097.84	10877650.00	67.61	2032.68	2056.00
2	7	3	11060.00	3551.00	147.00	-50	Spot (Block2, Row3, Column7)	167.93	169.00	19.51	0.00	0.12	123.00	147.54	123.00	91.89	0.08	0.62	0.00	0.00	0.00	46.00	44.93	99081.00	0.22	159.52	164.00
2	8	3	11358.00	3562.00	159.10	0	Spot (Block2, Row3, Column8)	1394.33	1242.00	728.40	0.05	0.52	122.00	126.03	122.00	23.45	0.01	0.19	100.00	100.00	0.00	1120.00	1272.33	978823.00	54.08	461.78	377.50
2	1	4	9255.00	3836.00	171.70	0	Spot (Block2, Row4, Column1)	152.90	152.00	21.73	0.00	0.14	122.00	127.06	122.00	28.67	0.02	0.23	52.00	13.00	0.00	30.00	30.90	126297.00	0.90	125.79	124.00
2	2	4	9558.00	3846.00	171.75	0	Spot (Block2, Row4, Column2)	1672.26	1549.00	774.25	0.03	0.46	128.00	138.92	128.00	40.69	0.04	0.29	100.00	100.00	0.00	1421.00	1544.26	1369582.00	37.68	444.37	404.00
2	3	4	9861.00	3847.00	146.00	0	Spot (Block2, Row4, Column3)	543.88	541.00	177.48	0.00	0.33	127.00	139.08	127.00	49.96	0.04	0.36	100.00	99.00	0.00	414.00	416.88	315996.00	8.10	236.83	207.00
2	4	4	10119.00	3891.00	124.70	0	Spot (Block2, Row4, Column4)	164.37	165.00	19.76	0.00	0.12	121.00	126.39	121.00	32.89	0.02	0.26	68.00	15.00	0.00	44.00	43.37	68051.00	1.15	139.82	138.50
2	5	4	10449.00	3845.00	161.55	0	Spot (Block2, Row4, Column5)	234.86	222.00	68.39	0.02	0.29	123.00	128.58	123.00	26.32	0.02	0.20	96.00	93.00	0.00	99.00	111.86	170270.00	4.04	148.31	143.50
2	6	4	10760.00	3848.00	182.35	0	Spot (Block2, Row4, Column6)	2156.32	2109.50	720.40	0.01	0.33	135.00	160.84	135.00	92.53	0.08	0.58	100.00	100.00	0.00	1974.50	2021.32	2014006.00	21.56	611.40	493.00
2	7	4	11060.00	3851.00	147.00	-50	Spot (Block2, Row4, Column7)	167.99	173.00	21.97	0.01	0.13	130.00	154.19	130.00	95.35	0.07	0.62	0.00	0.00	0.00	43.00	37.99	99284.00	0.14	159.63	163.00
2	8	4	11355.00	3855.00	161.70	0	Spot (Block2, Row4, Column8)	175.84	180.00	21.00	0.01	0.12	122.00	126.59	122.00	23.10	0.02	0.18	87.00	70.00	0.00	58.00	53.84	127484.00	2.13	138.84	134.00
2	1	5	9258.00	4149.00	147.00	-50	Spot (Block2, Row5, Column1)	183.81	185.00	25.63	0.00	0.14	134.00	155.33	134.00	76.87	0.06	0.49	12.00	0.00	0.00	51.00	49.81	108263.00	0.37	175.12	175.00
2	2	5	9559.00	4150.00	154.05	0	Spot (Block2, Row5, Column2)	1754.27	1701.00	742.98	0.01	0.42	137.00	163.10	137.00	79.42	0.08	0.49	100.00	100.00	0.00	1564.00	1617.27	1152557.00	20.04	478.10	392.50
2	3	5	9864.00	4146.00	155.00	0	Spot (Block2, Row5, Column3)	6784.79	5776.00	3805.87	0.07	0.56	130.00	146.39	130.00	59.11	0.05	0.40	100.00	100.00	0.00	5646.00	6654.79	4471179.00	112.30	1178.18	935.50
2	4	5	10156.00	4140.00	189.25	0	Spot (Block2, Row5, Column4)	183.53	190.00	22.23	0.02	0.12	128.00	137.05	128.00	41.51	0.03	0.30	80.00	3.00	0.00	62.00	55.53	184818.00	1.12	150.10	146.00
2	5	5	10465.00	4150.00	140.95	0	Spot (Block2, Row5, Column5)	1955.26	1868.00	837.53	0.02	0.43	128.00	132.10	128.00	22.60	0.01	0.17	100.00	100.00	0.00	1740.00	1827.26	1051932.00	80.66	592.66	380.00
2	6	5	10765.00	4141.00	191.90	0	Spot (Block2, Row5, Column6)	171.75	172.00	22.46	0.00	0.13	138.00	158.34	138.00	93.27	0.06	0.59	0.00	0.00	0.00	34.00	33.75	178615.00	0.14	147.90	145.50
2	7	5	11063.00	4149.00	187.50	0	Spot (Block2, Row5, Column7)	8198.34	7480.00	4531.31	0.04	0.55	151.00	177.53	151.00	120.68	0.07	0.68	100.00	100.00	0.00	7329.00	8047.34	8124559.00	66.47	1667.99	1626.50
2	8	5	11357.00	4147.00	166.40	0	Spot (Block2, Row5, Column8)	205.30	200.00	39.28	0.01	0.19	122.00	136.40	122.00	73.66	0.05	0.54	55.00	8.00	0.00	78.00	83.30	158488.00	0.94	143.94	138.00
2	1	6	9262.00	4447.00	206.90	0	Spot (Block2, Row6, Column1)	7582.80	5650.00	5089.25	0.13	0.67	145.00	194.29	145.00	142.02	0.13	0.73	100.00	100.00	0.00	5505.00	7437.80	9258604.00	52.02	1595.70	1551.00
2	2	6	9558.00	4445.00	195.95	0	Spot (Block2, Row6, Column2)	4639.98	4481.50	2289.52	0.02	0.49	136.00	176.85	136.00	128.23	0.11	0.73	100.00	100.00	0.00	4345.50	4503.98	5048302.00	34.81	1080.83	1049.00
2	3	6	9859.00	4444.00	155.25	0	Spot (Block2, Row6, Column3)	222.90	215.00	29.62	0.02	0.13	124.00	139.70	124.00	72.12	0.05	0.52	80.00	7.00	0.00	91.00	98.90	148230.00	1.15	162.33	167.00
2	4	6	10161.00	4448.00	163.65	0	Spot (Block2, Row6, Column4)	215.23	207.00	37.30	0.02	0.17	125.00	128.48	125.00	23.60	0.01	0.18	98.00	94.00	0.00	82.00	90.23	159267.00	3.68	153.75	145.00
2	5	6	10459.00	4446.00	144.30	0	Spot (Block2, Row6, Column5)	1301.30	1257.00	582.76	0.02	0.45	134.00	138.69	134.00	26.51	0.01	0.19	100.00	100.00	0.00	1123.00	1167.30	741743.00	43.85	378.53	274.00
2	6	6	10759.00	4451.00	147.00	-50	Spot (Block2, Row6, Column6)	138.65	138.00	11.86	0.00	0.09	135.00	153.90	135.00	84.73	0.06	0.55	0.00	0.00	0.00	3.00	3.65	81390.00	-0.18	138.13	136.00
2	7	6	11063.00	4449.00	170.05	0	Spot (Block2, Row6, Column7)	264.65	271.00	59.93	0.01	0.23	136.00	150.72	136.00	70.67	0.04	0.47	77.00	45.00	0.00	135.00	128.65	213304.00	1.61	176.10	180.00
2	8	6	11366.00	4447.00	164.45	0	Spot (Block2, Row6, Column8)	195.46	193.00	29.04	0.01	0.15	125.00	129.93	125.00	26.16	0.02	0.20	94.00	77.00	0.00	68.00	70.46	145614.00	2.50	145.86	137.00
2	1	7	9259.00	4750.00	162.60	0	Spot (Block2, Row7, Column1)	2556.75	2288.50	1278.27	0.05	0.50	124.00	151.34	124.00	98.99	0.09	0.65	100.00	100.00	0.00	2164.50	2432.75	1881769.00	24.30	535.45	508.00
2	2	7	9558.00	4749.00	147.00	-50	Spot (Block2, Row7, Column2)	124.67	124.00	10.28	0.00	0.08	122.00	136.66	122.00	69.57	0.05	0.51	0.00	0.00	0.00	2.00	2.67	73431.00	-0.17	127.95	126.00
2	3	7	9858.00	4750.00	147.00	-50	Spot (Block2, Row7, Column3)	118.04	118.00	9.64	0.00	0.08	120.00	121.39	120.00	16.61	0.00	0.14	3.00	0.00	0.00	-2.00	-1.96	69527.00	-0.20	120.06	120.00
2	4	7	10158.00	4750.00	147.00	-50	Spot (Block2, Row7, Column4)	120.77	119.00	17.58	0.01	0.15	121.00	122.87	121.00	18.07	0.01	0.15	13.00	2.00	0.00	-2.00	-0.23	70892.00	-0.12	126.76	125.00
2	5	7	10433.00	4747.00	169.00	0	Spot (Block2, Row7, Column5)	156.24	158.00	19.26	0.00	0.12	130.00	147.57	130.00	79.68	0.06	0.54	0.00	0.00	0.00	28.00	26.24	124681.00	0.11	144.66	141.00
2	6	7	10759.00	4750.00	177.45	0	Spot (Block2, Row7, Column6)	6485.15	6445.00	2911.68	0.00	0.45	152.00	205.62	152.00	170.19	0.13	0.83	100.00	100.00	0.00	6293.00	6333.15	5700444.00	36.90	1229.25	1182.00
2	7	7	11080.00	4741.00	206.20	0	Spot (Block2, Row7, Column7)	195.92	195.00	34.86	0.00	0.18	140.00	162.18	140.00	78.92	0.06	0.49	17.00	0.00	0.00	55.00	55.92	237655.00	0.43	156.59	152.50
2	8	7	11359.00	4745.00	184.15	0	Spot (Block2, Row7, Column8)	2783.03	2801.50	838.70	0.00	0.30	133.00	151.10	133.00	55.96	0.06	0.37	100.00	100.00	0.00	2668.50	2650.03	2666139.00	47.04	807.91	674.00
2	1	8	9261.00	5056.00	237.90	0	Spot (Block2, Row8, Column1)	134.27	129.00	22.79	0.02	0.17	115.00	121.31	115.00	36.12	0.02	0.30	21.00	0.00	0.00	14.00	19.27	218867.00	0.36	117.98	117.00
2	2	8	9561.00	5092.00	173.25	0	Spot (Block2, Row8, Column2)	138.51	136.00	20.41	0.01	0.15	114.00	115.23	114.00	15.90	0.00	0.14	60.00	39.00	0.00	22.00	24.51	115099.00	1.46	127.01	126.50
2	3	8	9855.00	5019.00	159.45	0	Spot (Block2, Row8, Column3)	169.02	176.00	29.51	0.02	0.17	117.00	118.12	117.00	17.59	0.00	0.15	81.00	68.00	0.00	59.00	52.02	118148.00	2.89	142.60	137.50
2	4	8	10164.00	5055.00	153.60	0	Spot (Block2, Row8, Column4)	5358.17	4969.00	2814.62	0.03	0.53	120.00	121.61	120.00	22.03	0.01	0.18	100.00	100.00	0.00	4849.00	5238.17	3504246.00	237.74	1036.02	835.00
2	5	8	10458.00	5051.00	147.00	-50	Spot (Block2, Row8, Column5)	127.91	129.00	17.45	0.00	0.14	124.00	150.46	124.00	122.00	0.08	0.81	0.00	0.00	0.00	5.00	3.91	75083.00	-0.18	120.19	120.00
2	6	8	10762.00	5051.00	198.40	0	Spot (Block2, Row8, Column6)	12226.66	9107.00	8764.57	0.13	0.72	138.00	204.11	138.00	186.01	0.17	0.91	100.00	100.00	0.00	8969.00	12088.66	13669409.00	64.64	2233.80	2242.50
2	7	8	11061.00	5051.00	150.85	0	Spot (Block2, Row8, Column7)	175.31	180.00	19.40	0.01	0.11	129.00	163.19	129.00	114.04	0.10	0.70	0.00	0.00	0.00	51.00	46.31	109393.00	0.11	150.11	156.00
2	8	8	11350.00	5049.00	150.05	0	Spot (Block2, Row8, Column8)	15393.85	13726.00	8535.61	0.05	0.55	130.00	150.38	130.00	65.99	0.06	0.44	100.00	100.00	0.00	13596.00	15263.85	9405641.00	231.01	3235.03	2002.50
3	1	1	13764.00	2952.00	153.50	0	Spot (Block3, Row1, Column1)	6307.04	5433.00	3286.72	0.06	0.52	146.00	155.88	146.00	38.83	0.03	0.25	100.00	100.00	0.00	5287.00	6161.04	4061732.00	158.40	1439.35	991.00
3	2	1	14061.00	2959.00	148.65	0	Spot (Block3, Row1, Column2)	1011.08	977.00	463.03	0.01	0.46	135.00	142.01	135.00	29.49	0.02	0.21	100.00	100.00	0.00	842.00	876.08	609682.00	29.47	350.94	276.00
3	3	1	14369.00	2945.00	171.65	0	Spot (Block3, Row1, Column3)	299.26	281.00	111.20	0.03	0.37	134.00	138.42	134.00	20.07	0.01	0.15	98.00	93.00	0.00	147.00	165.26	245090.00	8.01	178.09	176.00
3	4	1	14658.00	2955.00	147.55	0	Spot (Block3, Row1, Column4)	743.60	685.50	366.08	0.04	0.49	139.00	142.08	139.00	19.87	0.01	0.14	100.00	100.00	0.00	546.50	604.60	443187.00	30.27	300.18	261.50
3	5	1	14970.00	2958.00	162.75	0	Spot (Block3, Row1, Column5)	460.98	385.00	242.10	0.08	0.53	154.00	154.53	154.00	24.23	0.00	0.16	100.00	97.00	0.00	231.00	306.98	339742.00	12.65	221.09	212.00
3	6	1	15260.00	2954.00	149.05	0	Spot (Block3, Row1, Column6)	1374.17	1242.00	698.15	0.04	0.51	146.00	150.42	146.00	35.41	0.01	0.24	100.00	100.00	0.00	1096.00	1228.17	825878.00	34.56	437.20	359.00
3	7	1	15560.00	2955.00	148.25	0	Spot (Block3, Row1, Column7)	2490.65	2310.00	1254.91	0.03	0.50	140.00	143.73	140.00	20.72	0.01	0.14	100.00	100.00	0.00	2170.00	2350.65	1476958.00	113.28	727.82	636.50
3	8	1	15861.00	2959.00	190.35	0	Spot (Block3, Row1, Column8)	199.82	195.00	34.23	0.01	0.17	142.00	145.08	142.00	61.50	0.01	0.42	29.00	5.00	0.00	53.00	57.82	203814.00	0.89	164.40	167.00
3	1	2	13762.00	3251.00	147.00	-50	Spot (Block3, Row2, Column1)	152.49	151.00	18.06	0.00	0.12	137.00	142.00	137.00	25.36	0.02	0.18	31.00	2.00	0.00	14.00	15.49	90124.00	0.41	155.77	155.00
3	2	2	14067.00	3249.00	145.85	0	Spot (Block3, Row2, Column2)	285.34	283.00	64.61	0.00	0.23	137.00	139.34	137.00	19.72	0.01	0.14	100.00	99.00	0.00	146.00	148.34	165212.00	7.40	179.36	182.00
3	3	2	14366.00	3251.00	242.00	0	Spot (Block3, Row2, Column3)	161.34	164.00	22.06	0.01	0.14	141.00	142.45	141.00	19.56	0.00	0.14	54.00	22.00	0.00	23.00	20.34	272339.00	0.97	147.51	142.00
3	4	2	14671.00	3256.00	179.15	0	Spot (Block3, Row2, Column4)	268.56	277.00	48.64	0.01	0.18	144.00	148.38	144.00	25.48	0.01	0.17	100.00	95.00	0.00	133.00	124.56	242237.00	4.72	189.62	192.00
3	5	2	14966.00	3257.00	180.90	0	Spot (Block3, Row2, Column5)	1654.04	1550.50	599.33	0.03	0.36	157.00	167.62	157.00	54.41	0.03	0.32	100.00	100.00	0.00	1393.50	1497.04	1518406.00	27.32	574.25	472.00
3	6	2	15231.00	3236.00	248.05	0	Spot (Block3, Row2, Column6)	213.92	203.00	40.41	0.02	0.19	166.00	196.69	166.00	134.91	0.07	0.69	1.00	0.00	0.00	37.00	47.92	382278.00	0.13	184.27	175.00
3	7	2	15572.00	3263.00	179.30	0	Spot (Block3, Row2, Column7)	210.25	202.00	31.96	0.02	0.15	146.00	153.58	146.00	36.48	0.02	0.24	86.00	24.00	0.00	56.00	64.25	189641.00	1.55	163.86	169.00
3	8	2	15808.00	3242.00	217.45	0	Spot (Block3, Row2, Column8)	164.01	167.00	17.85	0.01	0.11	144.00	151.98	144.00	60.03	0.02	0.39	0.00	0.00	0.00	23.00	20.01	222887.00	0.20	149.97	151.00
3	1	3	13759.00	3548.00	162.95	0	Spot (Block3, Row3, Column1)	425.52	374.00	189.64	0.06	0.45	138.00	142.36	138.00	22.04	0.01	0.15	100.00	99.00	0.00	236.00	287.52	313605.00	12.84	206.20	201.00
3	2	3	14090.00	3552.00	290.25	0	Spot (Block3, Row3, Column2)	159.46	160.00	18.45	0.00	0.12	146.00	150.90	146.00	33.13	0.01	0.22	12.00	0.00	0.00	14.00	13.46	393541.00	0.26	140.54	139.00
3	3	3	14345.00	3554.00	192.80	0	Spot (Block3, Row3, Column3)	224.53	210.00	101.07	0.03	0.45	146.00	150.54	146.00	33.34	0.01	0.22	86.00	47.00	0.00	64.00	78.53	236651.00	2.22	161.66	166.00
3	4	3	14663.00	3555.00	148.25	0	Spot (Block3, Row3, Column4)	2334.43	2034.00	1286.72	0.06	0.55	142.00	147.41	142.00	26.64	0.02	0.18	100.00	100.00	0.00	1892.00	2192.43	1400658.00	82.09	673.28	486.00
3	5	3	14933.00	3523.00	111.95	0	Spot (Block3, Row3, Column5)	371.98	199.00	885.31	0.27	2.38	155.00	181.54	155.00	118.40	0.07	0.65	16.00	7.00	0.00	44.00	216.98	121267.00	1.61	194.15	187.50
3	6	3	15265.00	3551.00	207.35	0	Spot (Block3, Row3, Column6)	11597.90	9176.00	7379.44	0.10	0.64	183.00	238.32	183.00	178.03	0.11	0.75	100.00	100.00	0.00	8993.00	11414.90	14219027.00	63.81	2574.84	2549.50
3	7	3	15562.00	3555.00	152.60	0	Spot (Block3, Row3, Column7)	506.79	450.00	249.59	0.05	0.49	150.00	184.01	150.00	128.79	0.09	0.70	79.00	54.00	0.00	300.00	356.79	324345.00	2.51	228.32	208.00
3	8	3	15860.00	3568.00	159.50	0	Spot (Block3, Row3, Column8)	7170.87	6432.00	3648.09	0.05	0.51	141.00	153.27	141.00	64.75	0.04	0.42	100.00	100.00	0.00	6291.00	7029.87	5026780.00	108.38	1617.13	1412.50
3	1	4	13764.00	3851.00	148.30	0	Spot (Block3, Row4, Column1)	2165.89	1932.50	1180.83	0.05	0.55	141.00	148.55	141.00	35.62	0.02	0.24	100.00	100.00	0.00	1791.50	2024.89	1299536.00	56.64	658.02	444.00
3	2	4	14062.00	3850.00	171.05	0	Spot (Block3, Row4, Column2)	1363.65	1283.00	643.60	0.03	0.47	157.00	166.52	157.00	56.58	0.03	0.34	100.00	100.00	0.00	1126.00	1206.65	1116828.00	21.16	405.72	395.00
3	3	4	14365.00	3856.00	149.65	0	Spot (Block3, Row4, Column3)	12899.71	11546.00	7969.57	0.05	0.62	157.00	166.32	157.00	61.70	0.03	0.37	100.00	100.00	0.00	11389.00	12742.71	7855921.00	206.36	2552.22	1614.00
3	4	4	14665.00	3847.00	168.75	0	Spot (Block3, Row4, Column4)	171.52	176.00	20.59	0.01	0.12	142.00	147.54	142.00	36.04	0.02	0.24	41.00	0.00	0.00	34.00	29.52	136185.00	0.67	159.60	161.00
3	5	4	14962.00	3853.00	147.00	-50	Spot (Block3, Row4, Column5)	296.02	189.00	653.14	0.19	2.21	152.00	156.61	152.00	32.29	0.01	0.21	57.00	21.00	0.00	37.00	144.02	176134.00	4.32	188.33	180.00
3	6	4	15268.00	3851.00	185.35	0	Spot (Block3, Row4, Column6)	1868.22	1854.50	616.05	0.00	0.33	160.00	186.15	160.00	118.99	0.07	0.64	100.00	100.00	0.00	1694.50	1708.22	1800965.00	14.14	626.34	571.00
3	7	4	15554.00	3852.00	162.20	0	Spot (Block3, Row4, Column7)	346.14	283.00	168.02	0.09	0.49	155.00	185.67	155.00	117.50	0.08	0.63	54.00	31.00	0.00	128.00	191.14	251646.00	1.37	195.78	190.00
3	8	4	15861.00	3864.00	178.10	0	Spot (Block3, Row4, Column8)	201.93	201.00	23.89	0.00	0.12	138.00	145.20	138.00	32.40	0.02	0.22	93.00	45.00	0.00	63.00	63.93	179715.00	1.75	158.12	156.00
3	1	5	13763.00	4155.00	148.30	0	Spot (Block3, Row5, Column1)	2279.06	1876.50	1470.56	0.08	0.65	156.00	180.98	156.00	107.15	0.06	0.59	100.00	100.00	0.00	1720.50	2123.06	1362875.00	19.58	616.98	452.00
3	2	5	14061.00	4154.00	155.25	0	Spot (Block3, Row5, Column2)	8301.63	7973.00	3792.24	0.02	0.46	161.00	187.14	161.00	99.78	0.07	0.53	100.00	100.00	0.00	7812.00	8140.63	5503982.00	81.32	1514.27	1301.00
3	3	5	14369.00	4153.00	157.25	0	Spot (Block3, Row5, Column3)	5231.16	4529.00	2980.93	0.06	0.57	157.00	169.44	157.00	63.63	0.03	0.38	100.00	100.00	0.00	4372.00	5074.16	3562417.00	79.54	926.37	823.00
3	4	5	14665.00	4155.00	151.20	0	Spot (Block3, Row5, Column4)	673.90	607.00	316.81	0.05	0.47	145.00	153.57	145.00	44.12	0.02	0.29	100.00	100.00	0.00	462.00	528.90	421189.00	11.79	261.45	215.00
3	5	5	14970.00	4154.00	148.80	0	Spot (Block3, Row5, Column5)	10017.41	8770.50	6164.46	0.06	0.62	154.00	157.76	154.00	34.46	0.01	0.22	100.00	100.00	0.00	8616.50	9863.41	6010446.00	286.10	2210.38	1650.00
3	6	5	15262.00	4153.00	147.00	-50	Spot (Block3, Row5, Column6)	174.64	175.00	23.88	0.00	0.14	155.00	177.26	155.00	111.65	0.06	0.63	0.00	0.00	0.00	20.00	19.64	103035.00	-0.02	166.86	170.00
3	7	5	15563.00	4152.00	188.70	0	Spot (Block3, Row5, Column7)	11429.50	10046.00	6856.86	0.06	0.60	167.00	204.75	167.00	153.71	0.09	0.75	100.00	100.00	0.00	9879.00	11262.50	11509505.00	73.03	2171.58	2119.00
3	8	5	15867.00	4156.00	146.20	0	Spot (Block3, Row5, Column8)	844.26	752.00	543.18	0.05	0.64	134.00	155.46	134.00	99.23	0.06	0.64	89.00	76.00	0.00	618.00	710.26	492205.00	6.94	289.51	258.00
3	1	6	13761.00	4455.00	205.85	0	Spot (Block3, Row6, Column1)	8948.38	6978.00	5900.82	0.11	0.66	170.00	221.74	170.00	169.39	0.12	0.76	100.00	100.00	0.00	6808.00	8778.38	10782797.00	51.52	1952.86	1911.00
3	2	6	14063.00	4451.00	196.75	0	Spot (Block3, Row6, Column2)	6483.29	6118.00	3189.68	0.03	0.49	158.00	207.70	158.00	156.64	0.12	0.75	100.00	100.00	0.00	5960.00	6325.29	7079756.00	40.06	1372.58	1285.00
3	3	6	14359.00	4451.00	148.60	0	Spot (Block3, Row6, Column3)	2710.27	2325.00	1626.06	0.07	0.60	136.00	156.60	136.00	74.48	0.06	0.48	100.00	100.00	0.00	2189.00	2574.27	1631582.00	34.29	727.10	530.00
3	4	6	14664.00	4445.00	166.10	0	Spot (Block3, Row6, Column4)	229.00	217.00	33.94	0.02	0.15	135.00	141.17	135.00	27.49	0.02	0.19	98.00	93.00	0.00	82.00	94.00	175185.00	3.20	171.62	175.00
3	5	6	14964.00	4454.00	147.10	0	Spot (Block3, Row6, Column5)	4200.67	3813.00	2360.03	0.04	0.56	148.00	155.95	148.00	40.53	0.02	0.26	100.00	100.00	0.00	3665.00	4052.67	2474192.00	99.79	960.41	763.50
3	6	6	15262.00	4453.00	147.00	-50	Spot (Block3, Row6, Column6)	188.75	190.00	13.25	0.00	0.07	155.00	178.72	155.00	118.60	0.06	0.66	0.00	0.00	0.00	35.00	33.75	111364.00	0.08	184.17	187.50
3	7	6	15567.00	4452.00	148.70	0	Spot (Block3, Row6, Column7)	777.95	740.50	391.01	0.02	0.50	159.00	173.27	159.00	94.12	0.04	0.54	100.00	85.00	0.00	581.50	618.95	474550.00	6.42	298.16	259.00
3	8	6	15865.00	4458.00	151.05	0	Spot (Block3, Row6, Column8)	1111.90	984.00	665.28	0.05	0.60	137.00	146.02	137.00	31.66	0.03	0.22	100.00	100.00	0.00	847.00	974.90	690492.00	30.51	351.08	274.00
3	1	7	13763.00	4754.00	175.80	0	Spot (Block3, Row7, Column1)	1638.05	1447.50	911.52	0.05	0.56	130.50	160.96	130.50	107.68	0.09	0.67	100.00	100.00	0.00	1317.00	1507.55	1418554.00	13.72	411.64	403.00
3	2	7	14051.00	4756.00	264.80	0	Spot (Block3, Row7, Column2)	135.06	133.00	16.32	0.01	0.12	128.00	150.41	128.00	84.43	0.07	0.56	0.00	0.00	0.00	5.00	7.06	274983.00	-0.18	127.26	127.00
3	3	7	14389.00	4751.00	176.40	0	Spot (Block3, Row7, Column3)	139.06	137.00	19.25	0.01	0.14	129.00	133.12	129.00	20.00	0.01	0.15	21.00	2.00	0.00	8.00	10.06	120981.00	0.30	131.10	132.00
3	4	7	14663.00	4725.00	180.70	0	Spot (Block3, Row7, Column4)	160.70	165.00	18.85	0.01	0.12	132.00	139.29	132.00	47.68	0.02	0.34	17.00	0.00	0.00	33.00	28.70	146561.00	0.45	149.60	148.00
3	5	7	14961.00	4754.00	187.85	0	Spot (Block3, Row7, Column5)	220.59	215.00	34.12	0.01	0.15	140.00	174.11	140.00	122.05	0.09	0.70	14.00	0.00	0.00	75.00	80.59	219484.00	0.38	166.84	173.00
3	6	7	15259.00	4752.00	178.25	0	Spot (Block3, Row7, Column6)	8982.68	9056.00	4058.48	0.00	0.45	181.00	249.63	181.00	225.74	0.14	0.90	100.00	100.00	0.00	8875.00	8801.68	8012553.00	38.69	1611.96	1579.00
3	7	7	15555.00	4756.00	147.90	0	Spot (Block3, Row7, Column7)	1121.46	1091.00	419.88	0.01	0.37	167.00	189.50	167.00	118.83	0.05	0.63	100.00	99.00	0.00	924.00	954.46	671755.00	7.84	409.85	376.00
3	8	7	15860.00	4752.00	185.20	0	Spot (Block3, Row7, Column8)	2680.01	2703.50	761.65	0.00	0.28	152.00	167.11	152.00	63.19	0.04	0.38	100.00	100.00	0.00	2551.50	2528.01	2588893.00	39.77	810.10	761.50
3	1	8	13792.00	5066.00	232.90	0	Spot (Block3, Row8, Column1)	146.74	144.00	20.29	0.01	0.14	123.00	128.03	123.00	29.01	0.02	0.23	39.00	4.00	0.00	21.00	23.74	228760.00	0.64	131.58	129.00
3	2	8	14065.00	5059.00	199.70	0	Spot (Block3, Row8, Column2)	170.83	175.00	25.60	0.01	0.15	122.00	123.44	122.00	15.31	0.01	0.12	85.00	73.00	0.00	53.00	48.83	192871.00	3.09	137.75	134.00
3	3	8	14356.00	5050.00	174.20	0	Spot (Block3, Row8, Column3)	236.06	211.50	72.67	0.05	0.31	125.00	133.81	125.00	52.02	0.03	0.39	81.00	42.00	0.00	86.50	111.06	200651.00	1.97	148.02	142.50
3	4	8	14667.00	5061.00	151.35	0	Spot (Block3, Row8, Column4)	19542.59	19145.00	9700.47	0.01	0.50	127.00	141.36	127.00	61.83	0.05	0.44	100.00	100.00	0.00	19018.00	19415.59	12253203.00	313.80	3699.32	2934.00
3	5	8	14942.00	5035.00	131.45	0	Spot (Block3, Row8, Column5)	157.48	159.00	14.45	0.00	0.09	133.00	171.60	133.00	155.17	0.11	0.90	0.00	0.00	0.00	26.00	24.48	73069.00	-0.09	144.47	142.50
3	6	8	15264.00	5054.00	197.95	0	Spot (Block3, Row8, Column6)	14702.22	10799.00	11008.43	0.13	0.75	167.00	243.89	167.00	238.73	0.16	0.98	100.00	100.00	0.00	10632.00	14535.22	16275362.00	60.56	2814.99	2832.00
3	7	8	15563.00	5052.00	145.90	0	Spot (Block3, Row8, Column7)	597.49	569.00	231.38	0.02	0.39	152.00	186.73	152.00	144.70	0.09	0.77	94.00	68.00	0.00	417.00	445.49	346543.00	2.84	287.71	258.00
3	8	8	15857.00	5053.00	151.10	0	Spot (Block3, Row8, Column8)	15110.70	13800.50	8000.63	0.04	0.53	153.00	176.78	153.00	126.16	0.06	0.71	100.00	100.00	0.00	13647.50	14957.70	9429078.00	118.37	3227.42	2169.50
4	1	1	18268.00	2956.00	154.90	0	Spot (Block4, Row1, Column1)	5585.82	5057.00	2983.00	0.04	0.53	112.00	121.92	112.00	35.65	0.04	0.29	100.00	100.00	0.00	4945.00	5473.82	3692225.00	153.25	1243.86	827.00
4	2	1	18567.00	2956.00	172.50	0	Spot (Block4, Row1, Column2)	174.06	182.00	25.47	0.02	0.15	108.00	111.06	108.00	24.19	0.01	0.22	88.00	78.00	0.00	74.00	66.06	144643.00	2.60	123.90	120.00
4	3	1	18849.00	2949.00	237.30	0	Spot (Block4, Row1, Column3)	124.87	123.00	14.81	0.01	0.12	105.00	105.69	105.00	11.22	0.00	0.11	68.00	38.00	0.00	18.00	19.87	202282.00	1.71	110.43	109.00
4	4	1	19169.00	2945.00	163.15	0	Spot (Block4, Row1, Column4)	156.10	158.00	20.21	0.01	0.13	103.00	103.07	103.00	10.48	0.00	0.10	98.00	93.00	0.00	55.00	53.10	115355.00	5.06	124.00	122.00
4	5	1	19462.00	2949.00	164.40	0	Spot (Block4, Row1, Column5)	160.52	167.00	20.97	0.02	0.13	106.00	108.24	106.00	14.64	0.01	0.14	94.00	84.00	0.00	61.00	54.52	120227.00	3.57	123.56	120.50
4	6	1	19758.00	2959.00	155.00	0	Spot (Block4, Row1, Column6)	540.06	462.00	234.90	0.07	0.43	111.00	113.02	111.00	16.35	0.01	0.14	100.00	100.00	0.00	351.00	429.06	355901.00	26.11	200.68	188.00
4	7	1	20051.00	2961.00	157.10	0	Spot (Block4, Row1, Column7)	209.41	206.00	36.05	0.01	0.17	106.00	106.39	106.00	14.10	0.00	0.13	99.00	97.00	0.00	100.00	103.41	142190.00	7.31	139.27	131.00
4	8	1	20364.00	2956.00	166.50	0	Spot (Block4, Row1, Column8)	225.63	212.00	43.41	0.03	0.19	98.00	98.63	98.00	12.17	0.00	0.12	100.00	99.00	0.00	114.00	127.63	173737.00	10.43	148.50	140.50
4	1	2	18261.00	3253.00	147.00	-50	Spot (Block4, Row2, Column1)	118.86	120.00	12.48	0.00	0.11	109.00	111.58	109.00	20.79	0.01	0.19	22.00	0.00	0.00	11.00	9.86	70129.00	0.35	116.82	116.00
4	2	2	18569.00	3239.00	189.95	0	Spot (Block4, Row2, Column2)	129.98	128.00	16.03	0.01	0.12	107.00	108.40	107.00	15.21	0.01	0.14	65.00	30.00	0.00	21.00	22.98	132446.00	1.42	114.45	114.00
4	3	2	18875.00	3223.00	237.95	0	Spot (Block4, Row2, Column3)	122.14	121.00	16.70	0.00	0.14	103.00	103.17	103.00	10.48	0.00	0.10	70.00	41.00	0.00	18.00	19.14	199325.00	1.81	110.33	108.00
4	4	2	19158.00	3256.00	240.40	0	Spot (Block4, Row2, Column4)	116.31	116.00	8.64	0.00	0.07	106.00	106.62	106.00	12.29	0.00	0.12	39.00	4.00	0.00	10.00	10.31	194231.00	0.79	107.78	109.00
4	5	2	19463.00	3260.00	198.35	0	Spot (Block4, Row2, Column5)	350.89	358.00	78.85	0.01	0.22	109.00	113.39	109.00	23.62	0.02	0.21	100.00	100.00	0.00	249.00	241.89	390537.00	10.06	176.76	180.00
4	6	2	19760.00	3222.00	292.00	0	Spot (Block4, Row2, Column6)	145.35	140.00	25.77	0.02	0.18	116.00	140.60	116.00	87.11	0.08	0.62	0.00	0.00	0.00	24.00	29.35	363968.00	0.05	126.37	119.00
4	7	2	20051.00	3247.00	207.65	0	Spot (Block4, Row2, Column7)	124.63	124.00	11.83	0.00	0.09	106.00	109.79	106.00	29.87	0.02	0.27	15.00	0.00	0.00	18.00	18.63	153043.00	0.50	115.80	115.50
4	8	2	20391.00	3257.00	185.60	0	Spot (Block4, Row2, Column8)	109.07	109.00	8.84	0.00	0.08	95.00	100.18	95.00	37.73	0.02	0.38	0.00	0.00	0.00	14.00	14.07	105366.00	0.24	100.92	101.00
4	1	3	18253.00	3556.00	180.40	0	Spot (Block4, Row3, Column1)	184.27	192.00	28.20	0.02	0.15	108.00	108.90	108.00	12.67	0.00	0.12	99.00	92.00	0.00	84.00	76.27	168607.00	5.95	129.29	126.00
4	2	3	18562.00	3547.00	183.00	0	Spot (Block4, Row3, Column2)	139.23	132.00	22.65	0.02	0.16	111.00	115.05	111.00	26.09	0.02	0.23	40.00	18.00	0.00	21.00	28.23	130317.00	0.93	118.41	118.00
4	3	3	18847.00	3561.00	172.50	0	Spot (Block4, Row3, Column3)	149.62	149.00	18.01	0.00	0.12	105.00	106.81	105.00	13.28	0.01	0.12	98.00	79.00	0.00	44.00	44.62	123738.00	3.22	119.71	119.00
4	4	3	19168.00	3559.00	163.85	0	Spot (Block4, Row3, Column4)	294.01	275.00	100.45	0.03	0.34	106.00	106.46	106.00	12.06	0.00	0.11	100.00	99.00	0.00	169.00	188.01	218448.00	15.55	149.10	145.00
4	5	3	19462.00	3555.00	147.00	-50	Spot (Block4, Row3, Column5)	134.03	128.00	18.96	0.02	0.14	112.00	131.60	112.00	80.77	0.07	0.61	0.00	0.00	0.00	16.00	22.03	79080.00	0.03	125.38	122.50
4	6	3	19765.00	3558.00	205.35	0	Spot (Block4, Row3, Column6)	7792.50	5944.00	5280.55	0.12	0.68	124.00	167.96	124.00	113.25	0.13	0.67	100.00	100.00	0.00	5820.00	7668.50	9358791.00	67.33	1722.54	1722.50
4	7	3	20080.00	3546.00	198.65	0	Spot (Block4, Row3, Column7)	132.33	132.00	13.25	0.00	0.10	109.00	127.69	109.00	76.53	0.07	0.60	0.00	0.00	0.00	23.00	23.33	147816.00	0.06	117.29	118.00
4	8	3	20366.00	3569.00	157.05	0	Spot (Block4, Row3, Column8)	4269.11	4006.50	1955.03	0.03	0.46	100.00	106.44	100.00	41.09	0.03	0.39	100.00	100.00	0.00	3906.50	4169.11	2902995.00	101.30	1012.45	737.00
4	1	4	18259.00	3859.00	164.65	0	Spot (Block4, Row4, Column1)	279.99	266.00	92.61	0.02	0.33	110.00	114.22	110.00	25.22	0.02	0.22	99.00	99.00	0.00	156.00	169.99	210275.00	6.57	155.79	155.50
4	2	4	18563.00	3857.00	160.10	0	Spot (Block4, Row4, Column2)	1600.01	1487.50	651.89	0.03	0.41	113.00	124.50	113.00	38.80	0.04	0.31	100.00	100.00	0.00	1374.50	1487.01	1136007.00	38.03	413.31	382.00
4	3	4	18867.00	3861.00	148.45	0	Spot (Block4, Row4, Column3)	1881.11	1787.00	1153.96	0.02	0.61	109.00	117.77	109.00	37.03	0.03	0.31	100.00	100.00	0.00	1678.00	1772.11	1134311.00	47.62	496.02	367.00
4	4	4	19147.00	3864.00	141.90	0	Spot (Block4, Row4, Column4)	130.61	130.00	10.92	0.00	0.08	106.00	107.37	106.00	15.13	0.01	0.14	80.00	27.00	0.00	24.00	24.61	71572.00	1.54	118.67	118.50
4	5	4	19453.00	3852.00	174.30	0	Spot (Block4, Row4, Column5)	121.61	120.00	12.09	0.01	0.10	108.00	110.89	108.00	21.92	0.01	0.20	24.00	1.00	0.00	12.00	13.61	102636.00	0.49	113.86	114.00
4	6	4	19766.00	3852.00	198.10	0	Spot (Block4, Row4, Column6)	385.23	399.00	68.99	0.02	0.18	115.00	135.21	115.00	77.22	0.07	0.57	98.00	93.00	0.00	284.00	270.23	430686.00	3.24	188.70	187.00
4	7	4	20062.00	3861.00	262.45	0	Spot (Block4, Row4, Column7)	153.55	155.00	40.07	0.00	0.26	112.00	141.33	112.00	105.54	0.10	0.75	5.00	0.00	0.00	43.00	41.55	307100.00	0.12	131.93	116.00
4	8	4	20356.00	3884.00	186.95	0	Spot (Block4, Row4, Column8)	135.98	132.00	19.06	0.01	0.14	102.00	112.26	102.00	52.98	0.04	0.47	18.00	0.00	0.00	30.00	33.98	133530.00	0.45	116.13	115.00
4	1	5	18267.00	4166.00	166.15	0	Spot (Block4, Row5, Column1)	301.06	293.00	85.68	0.01	0.28	113.00	136.86	113.00	76.45	0.08	0.56	91.00	65.00	0.00	180.00	188.06	230611.00	2.15	165.26	168.00
4	2	5	18562.00	4159.00	154.70	0	Spot (Block4, Row5, Column2)	5070.28	4933.00	2096.72	0.01	0.41	122.00	152.00	122.00	84.23	0.10	0.55	100.00	100.00	0.00	4811.00	4948.28	3321036.00	58.39	1086.42	936.50
4	3	5	18864.00	4159.00	154.10	0	Spot (Block4, Row5, Column3)	5284.62	4665.00	2907.90	0.05	0.55	111.00	124.96	111.00	47.16	0.05	0.38	100.00	100.00	0.00	4554.00	5173.62	3493131.00	109.40	882.69	724.00
4	4	5	19170.00	4150.00	165.20	0	Spot (Block4, Row5, Column4)	174.43	182.00	25.69	0.02	0.15	106.00	111.21	106.00	29.40	0.02	0.26	91.00	71.00	0.00	76.00	68.43	132569.00	2.15	127.77	123.00
4	5	5	19469.00	4159.00	147.35	0	Spot (Block4, Row5, Column5)	2922.80	2574.00	1664.46	0.06	0.57	106.00	108.47	106.00	19.84	0.01	0.18	100.00	100.00	0.00	2468.00	2816.80	1730300.00	141.86	687.43	451.00
4	6	5	19762.00	4156.00	147.00	-50	Spot (Block4, Row5, Column6)	129.27	128.00	17.11	0.00	0.13	112.00	129.15	112.00	89.00	0.06	0.69	0.00	0.00	0.00	16.00	17.27	76397.00	0.00	130.75	130.00
4	7	5	20067.00	4158.00	192.40	0	Spot (Block4, Row5, Column7)	9679.84	8665.50	5666.95	0.05	0.59	116.00	157.79	116.00	134.14	0.13	0.85	100.00	100.00	0.00	8549.50	9563.84	10086393.00	70.99	1873.76	1884.00
4	8	5	20362.00	4160.00	170.60	0	Spot (Block4, Row5, Column8)	184.00	189.00	27.86	0.01	0.15	106.00	123.56	106.00	85.23	0.07	0.69	45.00	0.00	0.00	83.00	78.00	149037.00	0.71	127.08	126.00
4	1	6	18265.00	4462.00	205.85	0	Spot (Block4, Row6, Column1)	6004.35	4634.00	4150.33	0.11	0.69	122.00	165.61	122.00	114.30	0.13	0.69	100.00	100.00	0.00	4512.00	5882.35	7223236.00	51.08	1321.06	1365.00
4	2	6	18563.00	4457.00	201.55	0	Spot (Block4, Row6, Column2)	6006.39	5736.50	3020.17	0.02	0.50	122.00	162.45	122.00	114.84	0.12	0.71	100.00	100.00	0.00	5614.50	5884.39	6907347.00	50.89	1318.23	1257.50
4	3	6	18860.00	4459.00	150.10	0	Spot (Block4, Row6, Column3)	979.54	917.00	500.67	0.03	0.51	106.00	122.59	106.00	72.36	0.06	0.59	100.00	100.00	0.00	811.00	873.54	599478.00	11.84	293.92	258.50
4	4	6	19166.00	4468.00	196.90	0	Spot (Block4, Row6, Column4)	135.59	131.00	24.39	0.01	0.18	100.00	100.73	100.00	11.92	0.00	0.12	84.00	65.00	0.00	31.00	35.59	148873.00	2.92	106.61	108.00
4	5	6	19463.00	4456.00	151.40	0	Spot (Block4, Row6, Column5)	379.51	364.00	109.74	0.02	0.29	103.00	107.45	103.00	22.67	0.02	0.21	100.00	99.00	0.00	261.00	276.51	237576.00	12.00	172.91	177.00
4	6	6	19762.00	4456.00	147.00	-50	Spot (Block4, Row6, Column6)	156.78	153.00	25.00	0.01	0.16	109.00	133.34	109.00	102.25	0.09	0.77	0.00	0.00	0.00	44.00	47.78	93282.00	0.23	147.36	140.00
4	7	6	20068.00	4457.00	176.50	0	Spot (Block4, Row6, Column7)	177.16	185.00	24.73	0.02	0.14	109.00	124.80	109.00	85.34	0.06	0.68	22.00	0.00	0.00	76.00	68.16	154127.00	0.61	123.18	122.50
4	8	6	20354.00	4452.00	204.75	0	Spot (Block4, Row6, Column8)	166.73	171.00	32.83	0.01	0.20	105.00	108.25	105.00	22.00	0.01	0.20	82.00	65.00	0.00	66.00	61.73	197911.00	2.66	122.68	119.00
4	1	7	18267.00	4761.00	161.35	0	Spot (Block4, Row7, Column1)	1890.41	1680.00	878.05	0.05	0.46	107.00	124.78	107.00	66.93	0.07	0.54	100.00	100.00	0.00	1573.00	1783.41	1357314.00	26.38	432.66	384.00
4	2	7	18560.00	4755.00	147.00	-50	Spot (Block4, Row7, Column2)	109.90	110.00	12.69	0.00	0.12	106.00	119.71	106.00	61.43	0.05	0.51	0.00	0.00	0.00	4.00	3.90	64513.00	-0.16	112.71	114.00
4	3	7	18861.00	4755.00	147.00	-50	Spot (Block4, Row7, Column3)	98.59	99.00	7.49	0.00	0.08	100.00	101.55	100.00	14.40	0.01	0.14	1.00	0.00	0.00	-1.00	-1.41	58167.00	-0.21	104.33	103.00
4	4	7	19142.00	4764.00	236.50	0	Spot (Block4, Row7, Column4)	112.26	112.00	12.68	0.00	0.11	98.00	102.20	98.00	25.49	0.02	0.25	17.00	0.00	0.00	14.00	14.26	181408.00	0.39	102.86	102.00
4	5	7	19461.00	4756.00	147.00	-50	Spot (Block4, Row7, Column5)	114.93	115.00	9.84	0.00	0.09	105.00	127.08	105.00	95.41	0.08	0.75	0.00	0.00	0.00	10.00	9.93	67461.00	-0.13	109.72	109.00
4	6	7	19765.00	4760.00	185.90	0	Spot (Block4, Row7, Column6)	7663.50	7886.00	3786.64	0.01	0.49	126.00	192.78	126.00	180.38	0.18	0.94	100.00	100.00	0.00	7760.00	7537.50	7441255.00	41.42	1432.55	1437.00
4	7	7	20061.00	4763.00	221.20	0	Spot (Block4, Row7, Column7)	137.47	134.00	24.72	0.01	0.18	112.00	137.90	112.00	106.18	0.09	0.77	0.00	0.00	0.00	22.00	25.47	192592.00	-0.00	117.29	111.00
4	8	7	20362.00	4764.00	200.25	0	Spot (Block4, Row7, Column8)	512.07	513.00	109.20	0.00	0.21	107.00	121.00	107.00	50.48	0.05	0.42	100.00	99.00	0.00	406.00	405.07	582731.00	7.75	219.04	200.50
4	1	8	18258.00	5060.00	136.90	0	Spot (Block4, Row8, Column1)	147.44	147.00	21.11	0.00	0.14	102.00	104.90	102.00	23.58	0.01	0.22	81.00	45.00	0.00	45.00	45.44	74161.00	1.80	123.62	121.00
4	2	8	18568.00	5044.00	176.55	0	Spot (Block4, Row8, Column2)	116.71	117.00	9.37	0.00	0.08	102.00	101.95	102.00	11.96	0.00	0.12	64.00	16.00	0.00	15.00	14.71	101890.00	1.23	108.85	109.00
4	3	8	18872.00	5044.00	155.30	0	Spot (Block4, Row8, Column3)	135.70	133.00	18.73	0.01	0.14	100.00	102.58	100.00	23.86	0.01	0.23	71.00	25.00	0.00	33.00	35.70	89835.00	1.39	115.97	112.00
4	4	8	19161.00	5061.00	153.20	0	Spot (Block4, Row8, Column4)	10173.47	9723.00	4952.38	0.02	0.49	99.00	105.17	99.00	33.90	0.03	0.32	100.00	100.00	0.00	9624.00	10074.47	6551713.00	297.03	1920.85	1270.00
4	5	8	19421.00	5026.00	189.85	0	Spot (Block4, Row8, Column5)	108.28	108.00	7.94	0.00	0.07	104.00	123.61	104.00	89.22	0.08	0.72	0.00	0.00	0.00	4.00	4.28	110013.00	-0.17	103.17	104.00
4	6	8	19769.00	5062.00	194.70	0	Spot (Block4, Row8, Column6)	11180.48	7412.00	9115.71	0.18	0.82	113.00	177.17	113.00	176.64	0.20	1.00	100.00	100.00	0.00	7299.00	11067.48	11974291.00	62.29	1882.55	1867.00
4	7	8	20071.00	5065.00	155.95	0	Spot (Block4, Row8, Column7)	302.58	298.00	78.63	0.01	0.26	111.00	135.43	111.00	102.04	0.09	0.75	82.00	35.00	0.00	187.00	191.58	202423.00	1.64	163.04	173.00
4	8	8	20355.00	5062.00	149.05	0	Spot (Block4, Row8, Column8)	13736.98	12098.00	7288.45	0.06	0.53	110.00	122.92	110.00	55.02	0.05	0.45	100.00	100.00	0.00	11988.00	13626.98	8379558.00	247.45	2994.75	2166.00
5	1	1	4757.00	7443.00	150.60	0	Spot (Block5, Row1, Column1)	5424.26	4681.50	2866.93	0.06	0.53	115.00	123.97	115.00	40.65	0.03	0.33	100.00	100.00	0.00	4566.50	5309.26	3384736.00	130.39	1285.18	1045.50
5	2	1	5054.00	7446.00	149.90	0	Spot (Block5, Row1, Column2)	8501.92	7803.00	4426.33	0.04	0.52	117.00	132.39	117.00	56.73	0.05	0.43	100.00	100.00	0.00	7686.00	8384.92	5237182.00	147.54	1506.50	1310.00
5	3	1	5352.00	7449.00	145.80	0	Spot (Block5, Row1, Column3)	2109.20	1844.00	1344.75	0.06	0.64	113.00	120.74	113.00	39.35	0.03	0.33	100.00	100.00	0.00	1731.00	1996.20	1221229.00	50.53	530.78	361.50
5	4	1	5653.00	7445.00	147.80	0	Spot (Block5, Row1, Column4)	6070.35	5220.00	3410.72	0.07	0.56	118.00	128.55	118.00	38.97	0.04	0.30	100.00	100.00	0.00	5102.00	5952.35	3623999.00	152.47	1265.18	1020.50
5	5	1	5956.00	7444.00	147.60	0	Spot (Block5, Row1, Column5)	5341.11	4425.00	4045.54	0.08	0.76	121.00	128.54	121.00	33.96	0.03	0.26	100.00	100.00	0.00	4304.00	5220.11	3177963.00	153.51	1015.13	747.50
5	6	1	6251.00	7443.00	143.75	0	Spot (Block5, Row1, Column6)	7714.25	7033.00	4277.20	0.04	0.55	117.00	125.61	117.00	45.42	0.03	0.36	100.00	100.00	0.00	6916.00	7597.25	4358551.00	167.08	1515.66	1016.00
5	7	1	6550.00	7446.00	146.90	0	Spot (Block5, Row1, Column7)	20105.96	18115.50	11491.12	0.05	0.57	114.00	123.37	114.00	50.33	0.03	0.41	100.00	100.00	0.00	18001.50	19991.96	11862514.00	397.03	3522.54	2739.00
5	8	1	6866.00	7427.00	225.20	0	Spot (Block5, Row1, Column8)	117.78	113.00	18.71	0.02	0.16	106.00	108.50	106.00	30.07	0.01	0.28	13.00	5.00	0.00	7.00	11.78	171482.00	0.31	104.25	102.00
5	1	2	4752.00	7742.00	147.00	-50	Spot (Block5, Row2, Column1)	119.69	121.00	12.33	0.00	0.10	113.00	118.30	113.00	33.64	0.02	0.28	0.00	0.00	0.00	8.00	6.69	71336.00	0.04	114.96	115.00
5	2	2	5056.00	7745.00	130.10	0	Spot (Block5, Row2, Column2)	3494.94	3263.00	1320.06	0.03	0.38	113.00	123.95	113.00	47.04	0.04	0.38	100.00	100.00	0.00	3150.00	3381.94	1583207.00	71.67	794.78	706.00
5	3	2	5352.00	7739.00	159.80	0	Spot (Block5, Row2, Column3)	202.99	200.00	30.57	0.01	0.15	115.00	123.64	115.00	39.09	0.03	0.32	94.00	65.00	0.00	85.00	87.99	143314.00	2.03	144.34	134.00
5	4	2	5656.00	7743.00	167.30	0	Spot (Block5, Row2, Column4)	2101.58	2077.00	772.14	0.01	0.37	120.00	134.52	120.00	47.51	0.05	0.35	100.00	100.00	0.00	1957.00	1981.58	1626622.00	41.40	511.11	468.00
5	5	2	5953.00	7742.00	172.65	0	Spot (Block5, Row2, Column5)	2387.81	2334.00	874.95	0.01	0.37	123.00	136.84	123.00	44.11	0.05	0.32	100.00	100.00	0.00	2211.00	2264.81	1984267.00	51.03	641.00	562.00
5	6	2	6246.00	7742.00	148.70	0	Spot (Block5, Row2, Column6)	827.33	757.00	391.46	0.04	0.47	124.00	160.14	124.00	147.21	0.11	0.92	100.00	83.00	0.00	633.00	703.33	498882.00	4.53	292.64	262.00
5	7	2	6555.00	7743.00	148.90	0	Spot (Block5, Row2, Column7)	1136.67	1041.00	566.75	0.04	0.50	118.00	126.54	118.00	45.84	0.03	0.36	100.00	100.00	0.00	923.00	1018.67	691097.00	22.04	349.77	279.00
5	8	2	6854.00	7745.00	147.00	-50	Spot (Block5, Row2, Column8)	124.89	121.00	14.56	0.01	0.12	108.00	114.22	108.00	45.22	0.02	0.40	7.00	0.00	0.00	13.00	16.89	73437.00	0.24	114.40	113.00
5	1	3	4753.00	8046.00	146.50	0	Spot (Block5, Row3, Column1)	3755.85	3339.50	2267.73	0.05	0.60	112.00	115.56	112.00	23.33	0.01	0.20	100.00	100.00	0.00	3227.50	3643.85	2193415.00	156.05	847.87	644.00
5	2	3	5058.00	8041.00	171.50	0	Spot (Block5, Row3, Column2)	218.96	208.00	44.98	0.02	0.21	112.00	120.47	112.00	37.59	0.03	0.31	92.00	75.00	0.00	96.00	106.96	179326.00	2.62	141.85	131.00
5	3	3	5349.00	8043.00	146.05	0	Spot (Block5, Row3, Column3)	574.61	447.50	635.34	0.11	1.11	116.00	123.31	116.00	46.99	0.03	0.38	100.00	99.00	0.00	331.50	458.61	332126.00	9.60	221.69	199.00
5	4	3	5651.00	8043.00	146.80	0	Spot (Block5, Row3, Column4)	8419.15	7367.00	4769.37	0.06	0.57	117.00	125.41	117.00	39.11	0.03	0.31	100.00	100.00	0.00	7250.00	8302.15	4950459.00	212.05	1689.32	1108.00
5	5	3	5952.00	8027.00	155.25	0	Spot (Block5, Row3, Column5)	623.43	280.00	2173.88	0.35	3.49	122.00	155.48	122.00	155.78	0.11	1.00	51.00	11.00	0.00	158.00	501.43	410840.00	3.00	198.17	180.00
5	6	3	6256.00	8043.00	207.30	0	Spot (Block5, Row3, Column6)	13172.32	10143.50	9507.35	0.11	0.72	136.00	202.17	136.00	209.68	0.17	1.04	100.00	100.00	0.00	10007.50	13036.32	16122922.00	61.86	2656.69	2665.00
5	7	3	6556.00	8047.00	147.30	0	Spot (Block5, Row3, Column7)	3886.14	3491.00	2514.98	0.05	0.65	118.00	149.29	118.00	136.18	0.10	0.91	100.00	100.00	0.00	3373.00	3768.14	2308370.00	27.44	777.50	581.00
5	8	3	6856.00	8054.00	157.65	0	Spot (Block5, Row3, Column8)	4680.78	4334.00	2311.15	0.03	0.49	111.00	119.07	111.00	48.70	0.03	0.41	100.00	100.00	0.00	4223.00	4569.78	3211014.00	93.66	1038.61	801.00
5	1	4	4749.00	8343.00	144.40	0	Spot (Block5, Row4, Column1)	8376.96	7757.50	4472.47	0.03	0.53	117.00	127.95	117.00	48.09	0.04	0.38	100.00	100.00	0.00	7640.50	8259.96	4774866.00	171.53	1584.97	1092.00
5	2	4	5050.00	8344.00	190.10	0	Spot (Block5, Row4, Column2)	1546.85	1437.00	848.27	0.03	0.55	115.00	135.35	115.00	68.54	0.07	0.51	100.00	100.00	0.00	1322.00	1431.85	1579338.00	20.59	429.62	421.00
5	3	4	5354.00	8345.00	146.75	0	Spot (Block5, Row4, Column3)	36704.94	35111.00	19120.70	0.02	0.52	120.00	146.52	120.00	91.89	0.09	0.63	100.00	100.00	12.35	34991.00	36584.94	21692692.00	397.85	5546.96	4465.50
5	4	4	5642.00	8354.00	194.90	0	Spot (Block5, Row4, Column4)	206.02	200.00	36.53	0.01	0.18	122.00	130.40	122.00	47.16	0.03	0.36	87.00	30.00	0.00	78.00	84.02	221473.00	1.60	145.39	141.00
5	5	4	5945.00	8338.00	133.30	0	Spot (Block5, Row4, Column5)	511.34	273.00	851.26	0.27	1.66	122.00	129.77	122.00	47.12	0.03	0.36	100.00	86.00	0.00	151.00	389.34	242886.00	8.10	365.90	204.00
5	6	4	6253.00	8341.00	174.65	0	Spot (Block5, Row4, Column6)	2770.01	2644.00	963.34	0.02	0.35	128.00	159.70	128.00	138.71	0.10	0.87	100.00	100.00	0.00	2516.00	2642.01	2373895.00	18.82	728.46	567.50
5	7	4	6547.00	8346.00	147.10	0	Spot (Block5, Row4, Column7)	2175.20	1718.00	1684.01	0.10	0.77	122.00	146.56	122.00	110.59	0.08	0.75	100.00	100.00	0.00	1596.00	2053.20	1287720.00	18.34	507.19	280.00
5	8	4	6851.00	8352.00	148.00	0	Spot (Block5, Row4, Column8)	829.65	768.50	410.20	0.03	0.49	112.00	117.08	112.00	26.06	0.02	0.22	100.00	100.00	0.00	656.50	717.65	496131.00	27.35	286.78	203.00
5	1	5	4755.00	8644.00	144.35	0	Spot (Block5, Row5, Column1)	16580.96	14638.00	9213.32	0.05	0.56	123.00	160.26	123.00	140.73	0.11	0.88	100.00	100.00	0.00	14515.00	16457.96	9417985.00	116.68	2854.72	2174.00
5	2	5	5052.00	8643.00	154.40	0	Spot (Block5, Row5, Column2)	5438.60	5181.00	2340.76	0.02	0.43	120.00	158.15	120.00	107.27	0.12	0.68	100.00	100.00	0.00	5061.00	5318.60	3551406.00	49.23	1154.95	1040.00
5	3	5	5353.00	8643.00	157.60	0	Spot (Block5, Row5, Column3)	7244.36	5896.00	4392.52	0.09	0.61	121.00	153.49	121.00	96.99	0.10	0.63	100.00	100.00	0.00	5775.00	7123.36	4962387.00	73.11	1046.69	1036.50
5	4	5	5657.00	8648.00	145.15	0	Spot (Block5, Row5, Column4)	4247.65	3708.00	2805.66	0.06	0.66	124.00	141.61	124.00	80.63	0.06	0.57	100.00	100.00	0.00	3584.00	4123.65	2421160.00	50.92	988.65	625.50
5	5	5	5959.00	8646.00	143.70	0	Spot (Block5, Row5, Column5)	37451.38	35371.00	19645.29	0.02	0.52	123.00	140.13	123.00	83.70	0.06	0.60	100.00	100.00	11.68	35248.00	37328.38	21160092.00	445.80	5605.14	4121.00
5	6	5	6255.00	8642.00	146.70	0	Spot (Block5, Row5, Column6)	935.80	878.00	406.79	0.03	0.43	128.00	156.07	128.00	120.43	0.09	0.77	100.00	99.00	0.00	750.00	807.80	549317.00	6.47	301.90	255.00
5	7	5	6556.00	8643.00	193.05	0	Spot (Block5, Row5, Column7)	11216.12	9575.00	7282.00	0.07	0.65	136.00	179.47	136.00	162.20	0.12	0.90	100.00	100.00	0.00	9439.00	11080.12	11765707.00	68.04	2104.58	2140.00
5	8	5	6852.00	8646.00	145.30	0	Spot (Block5, Row5, Column8)	6320.05	5203.00	4869.59	0.08	0.77	115.00	136.66	115.00	111.11	0.07	0.81	100.00	100.00	0.00	5088.00	6205.05	3627706.00	55.65	1000.33	754.00
5	1	6	4753.00	8943.00	207.80	0	Spot (Block5, Row6, Column1)	10981.46	8201.00	8417.86	0.13	0.77	132.00	212.10	132.00	223.87	0.21	1.06	100.00	100.00	0.00	8069.00	10849.46	13518176.00	48.10	2296.06	2297.50
5	2	6	5054.00	8943.00	206.20	0	Spot (Block5, Row6, Column2)	5735.73	5378.00	3003.31	0.03	0.52	122.00	184.30	122.00	183.43	0.18	1.00	100.00	100.00	0.00	5256.00	5613.73	6928759.00	30.27	1367.62	1360.00
5	3	6	5347.00	8945.00	143.75	0	Spot (Block5, Row6, Column3)	14831.77	13068.00	8319.12	0.05	0.56	112.00	138.28	112.00	96.91	0.09	0.70	100.00	100.00	0.00	12956.00	14719.77	8335457.00	151.62	2751.71	2084.00
5	4	6	5653.00	8941.00	145.75	0	Spot (Block5, Row6, Column4)	818.42	765.00	366.73	0.03	0.45	113.00	123.80	113.00	60.97	0.04	0.49	100.00	100.00	0.00	652.00	705.42	473866.00	11.39	288.85	213.00
5	5	6	5952.00	8948.00	141.85	0	Spot (Block5, Row6, Column5)	37523.91	36977.50	19051.64	0.01	0.51	122.00	145.50	122.00	93.80	0.08	0.64	100.00	100.00	10.62	36855.50	37401.91	20488108.00	398.47	6725.68	4963.00
5	6	6	6259.00	8943.00	159.70	0	Spot (Block5, Row6, Column6)	456.14	381.00	233.49	0.08	0.51	126.00	153.55	126.00	114.79	0.09	0.75	78.00	54.00	0.00	255.00	330.14	322488.00	2.64	191.86	189.00
5	7	6	6557.00	8943.00	146.60	0	Spot (Block5, Row6, Column7)	7409.31	6755.00	4594.25	0.04	0.62	132.00	157.18	132.00	112.19	0.08	0.71	100.00	100.00	0.00	6623.00	7277.31	4341853.00	64.64	1623.61	1141.00
5	8	6	6863.00	8950.00	147.60	0	Spot (Block5, Row6, Column8)	9749.40	8750.00	6685.09	0.05	0.69	119.00	127.01	119.00	36.52	0.03	0.29	100.00	100.00	0.00	8631.00	9630.40	5810640.00	263.48	1779.07	1232.50
5	1	7	4748.00	9243.00	181.45	0	Spot (Block5, Row7, Column1)	2090.14	1825.00	1264.47	0.06	0.60	118.00	155.76	118.00	149.00	0.12	0.96	100.00	100.00	0.00	1707.00	1972.14	1922930.00	12.98	498.34	496.00
5	2	7	5050.00	9240.00	160.60	0	Spot (Block5, Row7, Column2)	256.91	238.00	78.04	0.03	0.30	114.00	135.42	114.00	89.09	0.07	0.66	67.00	23.00	0.00	124.00	142.91	182920.00	1.36	145.56	136.00
5	3	7	5368.00	9271.00	118.55	0	Spot (Block5, Row7, Column3)	126.95	123.00	15.15	0.01	0.12	111.00	113.44	111.00	22.27	0.01	0.20	26.00	5.00	0.00	12.00	15.95	47226.00	0.61	118.39	118.00
5	4	7	5653.00	9236.00	173.65	0	Spot (Block5, Row7, Column4)	188.01	191.00	27.21	0.01	0.14	110.00	118.98	110.00	45.14	0.03	0.38	86.00	26.00	0.00	81.00	78.01	158677.00	1.53	129.69	127.00
5	5	7	5952.00	9243.00	185.00	0	Spot (Block5, Row7, Column5)	1463.40	1376.00	733.86	0.03	0.50	123.00	167.39	123.00	133.14	0.13	0.80	100.00	99.00	0.00	1253.00	1340.40	1399008.00	9.73	406.62	406.00
5	6	7	6250.00	9245.00	190.00	0	Spot (Block5, Row7, Column6)	7812.70	7894.00	4215.65	0.00	0.54	149.00	239.60	149.00	285.31	0.21	1.19	100.00	100.00	0.00	7745.00	7663.70	7945517.00	26.54	1494.41	1486.50
5	7	7	6548.00	9247.00	147.55	0	Spot (Block5, Row7, Column7)	9913.44	9271.00	5040.81	0.03	0.51	137.00	166.92	137.00	110.24	0.09	0.66	100.00	100.00	0.00	9134.00	9776.44	5888581.00	88.41	2191.64	1684.00
5	8	7	6851.00	9242.00	174.15	0	Spot (Block5, Row7, Column8)	4539.63	4451.00	1379.46	0.01	0.30	123.00	139.79	123.00	57.89	0.06	0.41	100.00	100.00	0.00	4328.00	4416.63	3826905.00	76.00	1267.80	1050.00
5	1	8	4749.00	9542.00	151.85	0	Spot (Block5, Row8, Column1)	152.60	154.50	18.11	0.01	0.12	111.00	117.54	111.00	37.10	0.02	0.32	59.00	3.00	0.00	43.50	41.60	96443.00	0.95	127.26	124.00
5	2	8	5049.00	9545.00	152.70	0	Spot (Block5, Row8, Column2)	764.29	715.00	373.84	0.03	0.49	112.00	113.70	112.00	16.33	0.01	0.14	100.00	100.00	0.00	603.00	652.29	492966.00	39.84	238.46	205.50
5	3	8	5344.00	9542.00	146.35	0	Spot (Block5, Row8, Column3)	2009.89	1566.00	1501.79	0.11	0.75	113.00	118.28	113.00	37.86	0.02	0.32	100.00	100.00	0.00	1453.00	1896.89	1173774.00	49.97	421.53	366.00
5	4	8	5652.00	9547.00	148.75	0	Spot (Block5, Row8, Column4)	14537.28	13971.50	7015.94	0.02	0.48	112.00	119.51	112.00	45.24	0.03	0.38	100.00	100.00	0.00	13859.50	14425.28	8838667.00	318.71	2749.91	2170.00
5	5	8	5935.00	9549.00	158.35	0	Spot (Block5, Row8, Column5)	184.84	189.00	26.03	0.01	0.14	119.00	166.75	119.00	235.01	0.15	1.41	0.00	0.00	0.00	70.00	65.84	126617.00	0.08	146.70	134.00
5	6	8	6256.00	9545.00	191.30	0	Spot (Block5, Row8, Column6)	21928.45	16537.00	17205.23	0.12	0.78	139.00	249.39	139.00	361.21	0.25	1.45	100.00	100.00	0.48	16398.00	21789.45	22739820.00	60.02	3495.96	3469.50
5	7	8	6556.00	9546.00	144.65	0	Spot (Block5, Row8, Column7)	3015.64	2803.00	1511.94	0.03	0.50	135.00	186.54	135.00	233.74	0.14	1.25	100.00	100.00	0.00	2668.00	2880.64	1709868.00	12.10	810.00	649.00
5	8	8	6845.00	9543.00	144.35	0	Spot (Block5, Row8, Column8)	16170.24	14261.00	8641.49	0.05	0.53	132.00	147.92	132.00	56.49	0.05	0.38	100.00	100.00	0.00	14129.00	16038.24	9217035.00	283.62	2983.31	2299.50
6	1	1	9259.00	7446.00	154.95	0	Spot (Block6, Row1, Column1)	5071.23	4510.00	2573.09	0.05	0.51	131.00	137.64	131.00	31.65	0.02	0.23	100.00	100.00	0.00	4379.00	4940.23	3347013.00	155.89	1085.02	771.00
6	2	1	9559.00	7453.00	151.60	0	Spot (Block6, Row1, Column2)	2659.62	2470.00	1350.53	0.03	0.51	129.00	136.90	129.00	31.24	0.03	0.23	100.00	100.00	0.00	2341.00	2530.62	1672901.00	80.74	645.07	590.00
6	3	1	9859.00	7452.00	147.60	0	Spot (Block6, Row1, Column3)	1251.56	957.00	801.18	0.12	0.64	129.00	135.01	129.00	25.21	0.02	0.19	100.00	100.00	0.00	828.00	1122.56	744681.00	44.28	344.77	283.00
6	4	1	10153.00	7448.00	148.70	0	Spot (Block6, Row1, Column4)	1961.28	1720.00	1047.96	0.06	0.53	143.00	149.36	143.00	31.14	0.02	0.21	100.00	100.00	0.00	1577.00	1818.28	1192461.00	58.19	517.78	446.00
6	5	1	10457.00	7453.00	148.80	0	Spot (Block6, Row1, Column5)	2765.90	2298.50	2097.72	0.08	0.76	145.00	150.82	145.00	30.87	0.02	0.20	100.00	100.00	0.00	2153.50	2620.90	1676135.00	84.72	632.55	452.00
6	6	1	10753.00	7447.00	147.35	0	Spot (Block6, Row1, Column6)	4018.61	3754.00	2240.33	0.03	0.56	136.00	144.02	136.00	42.37	0.02	0.29	100.00	100.00	0.00	3618.00	3882.61	2391075.00	91.46	997.60	694.00
6	7	1	11052.00	7448.00	148.90	0	Spot (Block6, Row1, Column7)	11258.38	9996.00	7398.15	0.05	0.66	132.00	141.79	132.00	44.01	0.03	0.31	100.00	100.00	0.00	9864.00	11126.38	6878868.00	252.58	2377.46	1529.50
6	8	1	11360.00	7445.00	168.70	0	Spot (Block6, Row1, Column8)	306.77	287.00	92.60	0.03	0.30	133.00	138.38	133.00	25.07	0.02	0.18	100.00	98.00	0.00	154.00	173.77	242346.00	6.72	182.15	185.00
6	1	2	9271.00	7768.00	197.55	0	Spot (Block6, Row2, Column1)	140.73	138.00	17.46	0.01	0.12	128.00	133.45	128.00	29.33	0.02	0.22	19.00	0.00	0.00	10.00	12.73	155784.00	0.25	132.05	128.00
6	2	2	9552.00	7748.00	128.25	0	Spot (Block6, Row2, Column2)	2075.30	1896.00	759.85	0.04	0.37	129.00	137.53	129.00	33.32	0.03	0.24	100.00	100.00	0.00	1767.00	1946.30	917283.00	58.15	558.30	534.00
6	3	2	9860.00	7745.00	180.30	0	Spot (Block6, Row2, Column3)	201.17	200.00	25.88	0.00	0.13	135.00	144.10	135.00	31.28	0.03	0.22	90.00	54.00	0.00	65.00	66.17	183266.00	1.82	157.24	159.00
6	4	2	10160.00	7748.00	162.90	0	Spot (Block6, Row2, Column4)	1466.95	1437.00	505.38	0.01	0.34	140.00	150.92	140.00	35.78	0.03	0.24	100.00	100.00	0.00	1297.00	1326.95	1079675.00	36.78	416.08	381.00
6	5	2	10462.00	7751.00	184.45	0	Spot (Block6, Row2, Column5)	903.89	891.50	258.57	0.01	0.29	149.00	159.93	149.00	52.46	0.03	0.33	100.00	100.00	0.00	742.50	754.89	858699.00	14.18	363.46	312.00
6	6	2	10754.00	7759.00	187.95	0	Spot (Block6, Row2, Column6)	481.17	382.00	268.62	0.10	0.56	150.00	194.37	150.00	186.35	0.11	0.96	55.00	37.00	0.00	232.00	331.17	476844.00	1.54	216.67	188.00
6	7	2	11051.00	7752.00	154.75	0	Spot (Block6, Row2, Column7)	708.12	576.00	365.97	0.09	0.52	130.00	143.90	130.00	55.18	0.04	0.38	100.00	99.00	0.00	446.00	578.12	464529.00	10.22	259.01	214.00
6	8	2	11356.00	7752.00	147.00	-50	Spot (Block6, Row2, Column8)	137.94	133.00	19.59	0.02	0.14	129.00	136.38	129.00	44.80	0.02	0.33	3.00	0.00	0.00	4.00	8.94	81797.00	0.03	148.68	150.00
6	1	3	9256.00	8050.00	150.60	0	Spot (Block6, Row3, Column1)	2921.85	2601.00	1747.98	0.05	0.60	129.00	133.93	129.00	24.55	0.02	0.18	100.00	100.00	0.00	2472.00	2792.85	1814468.00	113.56	668.96	523.00
6	2	3	9554.00	8050.00	167.75	0	Spot (Block6, Row3, Column2)	222.15	213.00	47.78	0.02	0.22	131.00	140.92	131.00	37.63	0.03	0.27	92.00	58.00	0.00	82.00	91.15	173723.00	2.16	151.75	146.00
6	3	3	9852.00	8050.00	155.85	0	Spot (Block6, Row3, Column3)	535.06	365.50	1124.53	0.17	2.10	136.00	143.01	136.00	35.56	0.02	0.25	100.00	97.00	0.00	229.50	399.06	357419.00	11.03	217.29	200.00
6	4	3	10158.00	8048.00	146.80	0	Spot (Block6, Row3, Column4)	4978.02	4541.50	2798.70	0.04	0.56	133.00	141.24	133.00	32.37	0.03	0.23	100.00	100.00	0.00	4408.50	4845.02	2927074.00	149.42	1133.75	869.00
6	5	3	10431.00	8045.00	156.15	0	Spot (Block6, Row3, Column5)	235.62	221.00	62.39	0.03	0.26	134.00	171.88	134.00	153.89	0.11	0.90	21.00	0.00	0.00	87.00	101.62	158340.00	0.41	174.63	160.00
6	6	3	10755.00	8047.00	203.60	0	Spot (Block6, Row3, Column6)	17884.35	14251.00	12660.29	0.10	0.71	167.00	239.59	167.00	246.80	0.16	1.03	100.00	100.00	0.00	14084.00	17717.35	21014108.00	71.49	3554.01	3523.00
6	7	3	11061.00	8052.00	148.30	0	Spot (Block6, Row3, Column7)	2321.31	1922.50	1515.23	0.08	0.65	141.00	180.43	141.00	174.07	0.11	0.96	100.00	100.00	0.00	1781.50	2180.31	1402069.00	12.30	550.20	450.00
6	8	3	11355.00	8053.00	158.75	0	Spot (Block6, Row3, Column8)	9302.86	8451.00	4408.99	0.04	0.47	134.00	146.81	134.00	61.47	0.04	0.42	100.00	100.00	0.00	8317.00	9168.86	6437577.00	148.95	1773.91	1598.00
6	1	4	9255.00	8352.00	146.75	0	Spot (Block6, Row4, Column1)	4530.05	4027.00	2480.98	0.05	0.55	133.00	142.56	133.00	35.45	0.03	0.25	100.00	100.00	0.00	3894.00	4397.05	2654608.00	123.76	1016.27	751.00
6	2	4	9552.00	8348.00	177.80	0	Spot (Block6, Row4, Column2)	1839.66	1683.50	939.57	0.04	0.51	135.00	156.51	135.00	83.34	0.06	0.53	100.00	100.00	0.00	1548.50	1704.66	1633617.00	20.20	464.42	454.50
6	3	4	9858.00	8349.00	148.70	0	Spot (Block6, Row4, Column3)	22028.13	19959.50	13396.85	0.04	0.61	137.00	159.62	137.00	88.25	0.07	0.55	100.00	100.00	0.00	19822.50	21891.13	13349047.00	247.80	4271.59	2898.00
6	4	4	10150.00	8353.00	190.85	0	Spot (Block6, Row4, Column4)	205.65	200.00	27.81	0.01	0.14	136.00	145.54	136.00	35.01	0.03	0.24	95.00	37.00	0.00	64.00	69.65	211203.00	1.72	161.63	164.00
6	5	4	10465.00	8350.00	100.90	0	Spot (Block6, Row4, Column5)	830.88	265.00	1814.26	0.50	2.18	133.00	145.77	133.00	52.01	0.04	0.36	100.00	62.00	0.00	132.00	697.88	215199.00	13.17	253.87	222.00
6	6	4	10758.00	8346.00	188.70	0	Spot (Block6, Row4, Column6)	1057.25	1022.00	337.11	0.01	0.32	149.00	183.20	149.00	161.45	0.09	0.88	99.00	98.00	0.00	873.00	908.25	1060424.00	5.41	383.42	357.50
6	7	4	11050.00	8350.00	148.20	0	Spot (Block6, Row4, Column7)	1224.15	972.00	915.52	0.10	0.75	154.00	197.73	154.00	229.06	0.11	1.16	80.00	63.00	0.00	818.00	1070.15	730818.00	4.48	386.72	285.00
6	8	4	11355.00	8361.00	158.50	0	Spot (Block6, Row4, Column8)	464.40	411.00	211.48	0.05	0.46	136.00	145.31	136.00	40.62	0.03	0.28	100.00	92.00	0.00	275.00	328.40	321365.00	7.86	204.47	193.00
6	1	5	9258.00	8649.00	145.35	0	Spot (Block6, Row5, Column1)	4657.49	3975.00	2749.27	0.07	0.59	143.00	186.23	143.00	164.97	0.11	0.89	100.00	100.00	0.00	3832.00	4514.49	2678057.00	27.10	1072.57	695.50
6	2	5	9558.00	8652.00	155.65	0	Spot (Block6, Row5, Column2)	9865.16	9243.00	4360.56	0.03	0.44	146.00	193.83	146.00	152.97	0.12	0.79	100.00	100.00	0.00	9097.00	9719.16	6580059.00	63.22	1882.25	1544.50
6	3	5	9856.00	8650.00	157.80	0	Spot (Block6, Row5, Column3)	6939.89	5717.00	4255.05	0.08	0.61	135.00	166.28	135.00	101.98	0.09	0.61	100.00	100.00	0.00	5582.00	6804.89	4760766.00	66.42	1120.24	950.50
6	4	5	10156.00	8649.00	148.05	0	Spot (Block6, Row5, Column4)	2296.80	1862.50	1471.84	0.09	0.64	145.00	159.55	145.00	71.41	0.04	0.45	100.00	100.00	0.00	1717.50	2151.80	1373487.00	29.93	571.44	444.00
6	5	5	10459.00	8651.00	147.05	0	Spot (Block6, Row5, Column5)	22775.46	20871.50	14111.62	0.04	0.62	140.00	154.09	140.00	65.00	0.04	0.42	100.00	100.00	0.00	20731.50	22635.46	13483072.00	348.03	3843.32	2820.00
6	6	5	10755.00	8649.00	154.80	0	Spot (Block6, Row5, Column6)	596.87	541.00	236.19	0.04	0.40	143.00	196.40	143.00	243.89	0.14	1.24	76.00	42.00	0.00	398.00	453.87	393337.00	1.64	251.99	253.50
6	7	5	11055.00	8651.00	190.70	0	Spot (Block6, Row5, Column7)	26299.13	23790.50	16574.19	0.04	0.63	171.00	254.77	171.00	340.06	0.17	1.33	100.00	100.00	0.78	23619.50	26128.13	26930328.00	76.59	4499.17	4433.00
6	8	5	11354.00	8650.00	148.65	0	Spot (Block6, Row5, Column8)	3737.28	3131.50	3017.53	0.08	0.81	141.00	178.67	141.00	214.46	0.10	1.20	94.00	84.00	0.00	2990.50	3596.28	2234895.00	16.59	811.21	599.00
6	1	6	9257.00	8950.00	199.95	0	Spot (Block6, Row6, Column1)	15412.23	11930.50	11581.84	0.11	0.75	160.00	252.18	160.00	281.33	0.20	1.12	100.00	100.00	0.00	11770.50	15252.23	17539116.00	53.89	2941.93	2883.50
6	2	6	9553.00	8947.00	202.50	0	Spot (Block6, Row6, Column2)	13452.33	12610.50	7358.60	0.03	0.55	154.00	241.63	154.00	267.33	0.20	1.11	100.00	100.00	0.00	12456.50	13298.33	15658517.00	49.42	2676.64	2762.00
6	3	6	9851.00	8951.00	147.50	0	Spot (Block6, Row6, Column3)	7999.27	7378.00	4832.62	0.04	0.60	128.00	164.58	128.00	146.64	0.11	0.89	100.00	100.00	0.00	7250.00	7871.27	4751564.00	53.43	1642.46	1130.00
6	4	6	10157.00	8948.00	155.40	0	Spot (Block6, Row6, Column4)	526.95	447.00	255.37	0.07	0.48	135.00	144.24	135.00	47.54	0.03	0.33	100.00	99.00	0.00	312.00	391.95	350946.00	8.05	208.80	200.50
6	5	6	10456.00	8952.00	144.75	0	Spot (Block6, Row6, Column5)	22662.01	20944.00	13732.12	0.03	0.61	147.00	160.39	147.00	64.35	0.04	0.40	100.00	100.00	0.35	20797.00	22515.01	12849358.00	349.69	4401.87	3049.00
6	6	6	10755.00	8952.00	170.85	0	Spot (Block6, Row6, Column6)	264.09	242.50	89.82	0.04	0.34	141.00	185.04	141.00	204.65	0.12	1.11	16.00	0.00	0.00	101.50	123.09	215498.00	0.39	168.20	173.00
6	7	6	11055.00	8950.00	149.45	0	Spot (Block6, Row6, Column7)	4011.85	3598.50	2604.64	0.05	0.65	153.00	189.77	153.00	217.49	0.09	1.15	100.00	100.00	0.00	3445.50	3858.85	2423159.00	17.57	1018.47	780.50
6	8	6	11358.00	8955.00	150.65	0	Spot (Block6, Row6, Column8)	4830.38	4125.00	3506.64	0.07	0.73	140.00	147.70	140.00	28.99	0.02	0.20	100.00	100.00	0.00	3985.00	4690.38	2985177.00	161.52	982.96	766.00
6	1	7	9251.00	9246.00	170.90	0	Spot (Block6, Row7, Column1)	2417.38	2142.00	1317.86	0.05	0.55	127.00	169.15	127.00	165.25	0.12	0.98	100.00	100.00	0.00	2015.00	2290.38	1965329.00	13.61	547.23	514.00
6	2	7	9568.00	9253.00	181.70	0	Spot (Block6, Row7, Column2)	199.14	200.50	28.89	0.00	0.15	131.00	161.67	131.00	149.97	0.09	0.93	0.00	0.00	0.00	69.50	68.14	183604.00	0.25	150.54	147.50
6	3	7	9849.00	9271.00	205.95	0	Spot (Block6, Row7, Column3)	152.10	152.00	20.39	0.00	0.13	128.00	132.54	128.00	25.65	0.02	0.19	47.00	10.00	0.00	24.00	24.10	183584.00	0.76	134.44	132.00
6	4	7	10152.00	9247.00	169.05	0	Spot (Block6, Row7, Column4)	180.02	185.00	24.42	0.01	0.14	127.00	136.34	127.00	45.21	0.03	0.33	67.00	3.00	0.00	58.00	53.02	143659.00	0.97	149.25	144.00
6	5	7	10453.00	9252.00	180.40	0	Spot (Block6, Row7, Column5)	1059.63	1048.50	441.35	0.00	0.42	149.00	193.61	149.00	202.56	0.11	1.05	98.00	85.00	0.00	899.50	910.63	968500.00	4.28	365.47	367.00
6	6	7	10752.00	9251.00	183.65	0	Spot (Block6, Row7, Column6)	19052.46	18978.00	9749.77	0.00	0.51	176.00	305.07	176.00	403.19	0.24	1.32	100.00	100.00	0.00	18802.00	18876.46	17966464.00	46.50	3016.26	3023.00
6	7	7	11049.00	9251.00	149.90	0	Spot (Block6, Row7, Column7)	5542.11	5264.50	2708.58	0.02	0.49	155.00	198.55	155.00	219.59	0.11	1.11	100.00	100.00	0.00	5109.50	5387.11	3413939.00	24.33	1255.43	1045.00
6	8	7	11358.00	9250.00	183.05	0	Spot (Block6, Row7, Column8)	1659.54	1639.00	496.08	0.01	0.30	142.00	153.37	142.00	48.10	0.03	0.31	100.00	100.00	0.00	1497.00	1517.54	1569922.00	31.31	539.44	459.00
6	1	8	9244.00	9542.00	179.45	0	Spot (Block6, Row8, Column1)	160.67	160.00	21.30	0.00	0.13	127.00	132.66	127.00	34.48	0.02	0.26	48.00	2.00	0.00	33.00	33.67	144604.00	0.81	140.90	136.00
6	2	8	9561.00	9556.00	158.20	0	Spot (Block6, Row8, Column2)	446.42	388.00	166.47	0.06	0.37	130.00	131.81	130.00	17.76	0.01	0.13	100.00	99.00	0.00	258.00	316.42	306691.00	17.72	204.31	190.50
6	3	8	9846.00	9548.00	153.60	0	Spot (Block6, Row8, Column3)	959.86	706.00	689.92	0.13	0.72	130.00	136.81	130.00	43.80	0.02	0.32	100.00	99.00	0.00	576.00	829.86	621991.00	18.79	265.33	235.00
6	4	8	10153.00	9555.00	151.60	0	Spot (Block6, Row8, Column4)	21913.05	21403.50	10751.88	0.01	0.49	126.00	135.21	126.00	58.89	0.03	0.44	100.00	100.00	0.00	21277.50	21787.05	13805222.00	369.82	3838.58	3256.00
6	5	8	10443.00	9548.00	147.35	0	Spot (Block6, Row8, Column5)	179.35	181.00	15.78	0.00	0.09	130.00	183.24	130.00	255.28	0.15	1.39	0.00	0.00	0.00	51.00	49.35	106356.00	-0.02	146.85	142.00
6	6	8	10756.00	9551.00	190.10	0	Spot (Block6, Row8, Column6)	26929.09	21781.00	19749.21	0.09	0.73	160.00	283.05	160.00	417.29	0.25	1.47	100.00	100.00	6.74	21621.00	26769.09	27575452.00	63.86	4321.81	4211.50
6	7	8	11055.00	9552.00	146.40	0	Spot (Block6, Row8, Column7)	1783.37	1650.00	918.30	0.03	0.51	150.00	199.52	150.00	258.17	0.12	1.29	100.00	91.00	0.00	1500.00	1633.37	1045052.00	6.13	524.09	465.00
6	8	8	11348.00	9555.00	148.95	0	Spot (Block6, Row8, Column8)	14670.78	12500.50	9403.82	0.07	0.64	148.00	158.19	148.00	49.86	0.03	0.32	100.00	100.00	0.50	12352.50	14522.78	8861152.00	291.04	3209.33	2004.00
7	1	1	13762.00	7452.00	155.10	0	Spot (Block7, Row1, Column1)	5074.45	4382.50	2810.40	0.06	0.55	131.00	139.13	131.00	31.87	0.03	0.23	100.00	100.00	0.00	4251.50	4943.45	3288243.00	154.88	1129.48	720.00
7	2	1	14060.00	7462.00	188.80	0	Spot (Block7, Row1, Column2)	202.54	197.00	43.80	0.01	0.22	125.00	127.86	125.00	23.90	0.01	0.19	87.00	77.00	0.00	72.00	77.54	202133.00	3.12	143.70	137.50
7	3	1	14362.00	7453.00	251.00	0	Spot (Block7, Row1, Column3)	144.05	140.00	19.93	0.01	0.14	125.00	126.32	125.00	16.68	0.00	0.13	48.00	23.00	0.00	15.00	19.05	262467.00	1.06	130.00	132.00
7	4	1	14648.00	7448.00	167.00	0	Spot (Block7, Row1, Column4)	199.66	197.50	25.80	0.00	0.13	124.00	125.43	124.00	15.07	0.00	0.12	97.00	96.00	0.00	73.50	75.66	154933.00	4.93	153.96	143.00
7	5	1	14969.00	7452.00	208.85	0	Spot (Block7, Row1, Column5)	184.17	189.00	29.36	0.01	0.16	129.00	132.01	129.00	20.13	0.01	0.15	84.00	70.00	0.00	60.00	55.17	228923.00	2.59	139.70	141.50
7	6	1	15257.00	7455.00	166.05	0	Spot (Block7, Row1, Column6)	313.86	306.00	86.58	0.01	0.28	129.00	131.83	129.00	20.53	0.01	0.16	99.00	99.00	0.00	177.00	184.86	240414.00	8.87	179.63	183.50
7	7	1	15557.00	7454.00	183.95	0	Spot (Block7, Row1, Column7)	243.08	230.00	59.23	0.02	0.24	128.00	129.73	128.00	16.76	0.01	0.13	98.00	95.00	0.00	102.00	115.08	230922.00	6.76	157.40	154.00
7	8	1	15865.00	7459.00	211.20	0	Spot (Block7, Row1, Column8)	169.21	170.00	21.32	0.00	0.13	128.00	130.60	128.00	15.38	0.01	0.12	85.00	67.00	0.00	42.00	41.21	215402.00	2.51	141.70	141.00
7	1	2	13706.00	7829.00	131.80	0	Spot (Block7, Row2, Column1)	163.51	168.00	20.11	0.01	0.12	129.00	131.49	129.00	17.23	0.01	0.13	73.00	55.00	0.00	39.00	34.51	76357.00	1.86	148.24	145.00
7	2	2	14102.00	7769.00	128.40	0	Spot (Block7, Row2, Column2)	163.66	168.00	19.77	0.01	0.12	126.00	127.43	126.00	15.72	0.00	0.12	81.00	72.00	0.00	42.00	37.66	72336.00	2.30	142.39	139.00
7	3	2	14374.00	7746.00	186.65	0	Spot (Block7, Row2, Column3)	141.87	139.00	17.89	0.01	0.13	124.00	125.58	124.00	13.99	0.01	0.11	54.00	31.00	0.00	15.00	17.87	139174.00	1.16	132.07	131.00
7	4	2	14678.00	7763.00	179.90	0	Spot (Block7, Row2, Column4)	165.69	168.00	20.22	0.01	0.12	128.00	131.44	128.00	18.45	0.01	0.14	77.00	57.00	0.00	40.00	37.69	150115.00	1.86	140.30	137.00
7	5	2	14961.00	7760.00	197.55	0	Spot (Block7, Row2, Column5)	485.61	475.00	129.61	0.01	0.27	137.00	153.06	137.00	58.43	0.05	0.38	99.00	98.00	0.00	338.00	348.61	535625.00	5.69	223.76	208.00
7	6	2	15258.00	7759.00	147.00	-50	Spot (Block7, Row2, Column6)	159.92	163.00	17.03	0.01	0.11	141.00	189.07	141.00	197.96	0.13	1.05	0.00	0.00	0.00	22.00	18.92	94353.00	-0.15	163.04	164.00
7	7	2	15586.00	7767.00	192.45	0	Spot (Block7, Row2, Column7)	160.10	161.00	22.22	0.00	0.14	136.00	140.82	136.00	25.95	0.02	0.18	48.00	11.00	0.00	25.00	24.10	166829.00	0.74	142.59	140.00
7	8	2	15858.00	7760.00	147.00	-50	Spot (Block7, Row2, Column8)	135.54	131.00	14.61	0.01	0.11	136.00	148.82	136.00	73.37	0.04	0.49	0.00	0.00	0.00	-5.00	-0.46	79832.00	-0.18	145.93	141.00
7	1	3	13772.00	8054.00	165.45	0	Spot (Block7, Row3, Column1)	192.87	195.00	20.04	0.00	0.10	125.00	127.16	125.00	15.76	0.01	0.12	97.00	94.00	0.00	70.00	67.87	146965.00	4.17	154.35	156.00
7	2	3	14045.00	8041.00	183.55	0	Spot (Block7, Row3, Column2)	155.30	157.00	15.20	0.00	0.10	128.00	133.61	128.00	28.82	0.02	0.22	51.00	0.00	0.00	29.00	27.30	146911.00	0.75	142.35	139.50
7	3	3	14338.00	8065.00	146.45	0	Spot (Block7, Row3, Column3)	222.38	180.00	316.46	0.09	1.42	128.00	131.96	128.00	18.91	0.01	0.14	92.00	79.00	0.00	52.00	94.38	130092.00	4.78	155.75	161.00
7	4	3	14662.00	8056.00	152.80	0	Spot (Block7, Row3, Column4)	446.24	402.00	146.13	0.05	0.33	132.00	135.28	132.00	18.26	0.01	0.13	100.00	100.00	0.00	270.00	314.24	285147.00	17.03	224.76	204.00
7	5	3	14958.00	8059.00	147.00	-50	Spot (Block7, Row3, Column5)	163.76	166.00	18.37	0.01	0.11	142.00	187.89	142.00	198.63	0.12	1.06	0.00	0.00	0.00	24.00	21.76	96784.00	-0.12	164.83	171.00
7	6	3	15259.00	8053.00	202.65	0	Spot (Block7, Row3, Column6)	19083.02	15776.50	13130.82	0.08	0.69	169.00	254.87	169.00	276.24	0.18	1.08	100.00	100.00	0.00	15607.50	18914.02	22250808.00	68.16	3753.41	3724.50
7	7	3	15558.00	8059.00	147.00	-50	Spot (Block7, Row3, Column7)	170.87	174.00	13.60	0.01	0.08	150.00	194.52	150.00	189.66	0.11	0.98	0.00	0.00	0.00	24.00	20.87	100982.00	-0.12	161.88	157.00
7	8	3	15856.00	8061.00	160.10	0	Spot (Block7, Row3, Column8)	15264.89	13841.50	7649.61	0.04	0.50	141.00	160.84	141.00	101.59	0.06	0.63	100.00	100.00	0.00	13700.50	15123.89	10838071.00	148.67	2623.57	2148.50
7	1	4	13756.00	8356.00	156.90	0	Spot (Block7, Row4, Column1)	433.50	396.00	190.26	0.04	0.44	127.00	133.33	127.00	32.32	0.02	0.24	100.00	99.00	0.00	269.00	306.50	293482.00	9.29	198.97	189.00
7	2	4	14056.00	8356.00	164.05	0	Spot (Block7, Row4, Column2)	1593.52	1565.50	637.98	0.01	0.40	140.00	159.05	140.00	74.43	0.06	0.47	100.00	100.00	0.00	1425.50	1453.52	1185579.00	19.27	444.56	428.00
7	3	4	14355.00	8359.00	151.05	0	Spot (Block7, Row4, Column3)	1243.93	1213.00	581.18	0.01	0.47	139.00	150.85	139.00	45.00	0.04	0.30	100.00	100.00	0.00	1074.00	1104.93	777454.00	24.29	380.30	282.00
7	4	4	14607.00	8360.00	268.85	0	Spot (Block7, Row4, Column4)	141.26	139.00	19.36	0.01	0.14	132.00	137.11	132.00	28.14	0.02	0.21	17.00	0.00	0.00	7.00	9.26	297072.00	0.15	126.61	124.50
7	5	4	14933.00	8337.00	173.80	0	Spot (Block7, Row4, Column5)	192.71	176.50	153.76	0.04	0.80	137.00	141.59	137.00	24.52	0.01	0.17	78.00	27.00	0.00	39.50	55.71	161491.00	2.09	164.66	166.00
7	6	4	15261.00	8358.00	193.80	0	Spot (Block7, Row4, Column6)	603.07	595.50	160.52	0.01	0.27	157.00	192.00	157.00	184.36	0.09	0.96	97.00	65.00	0.00	438.50	446.07	638048.00	2.23	272.25	265.00
7	7	4	15558.00	8360.00	147.00	-50	Spot (Block7, Row4, Column7)	183.55	183.00	16.31	0.00	0.09	163.00	190.38	163.00	160.94	0.07	0.85	0.00	0.00	0.00	20.00	20.55	107930.00	-0.04	179.91	180.00
7	8	4	15858.00	8370.00	183.30	0	Spot (Block7, Row4, Column8)	172.13	176.00	19.97	0.01	0.12	137.00	148.29	137.00	64.71	0.03	0.44	3.00	0.00	0.00	39.00	35.13	162315.00	0.37	150.89	151.00
7	1	5	13758.00	8661.00	169.55	0	Spot (Block7, Row5, Column1)	333.85	292.00	136.96	0.06	0.41	144.00	192.13	144.00	172.92	0.13	0.90	43.00	13.00	0.00	148.00	189.85	267417.00	0.82	197.99	184.00
7	2	5	14054.00	8656.00	158.05	0	Spot (Block7, Row5, Column2)	17868.50	16539.00	7997.54	0.03	0.45	162.00	201.03	162.00	141.81	0.09	0.71	100.00	100.00	0.00	16377.00	17706.50	12329263.00	124.58	3111.33	2955.00
7	3	5	14362.00	8656.00	156.50	0	Spot (Block7, Row5, Column3)	5522.80	4629.00	3236.88	0.08	0.59	138.00	158.40	138.00	79.80	0.06	0.50	100.00	100.00	0.00	4491.00	5384.80	3722365.00	67.22	1021.40	863.50
7	4	5	14655.00	8666.00	180.90	0	Spot (Block7, Row5, Column4)	219.51	210.00	41.83	0.02	0.19	133.00	141.25	133.00	38.97	0.03	0.28	90.00	49.00	0.00	77.00	86.51	201073.00	2.01	151.88	144.50
7	5	5	14961.00	8659.00	147.00	0	Spot (Block7, Row5, Column5)	1351.84	1234.00	698.36	0.04	0.52	138.00	141.48	138.00	22.05	0.01	0.16	100.00	100.00	0.00	1096.00	1213.84	800287.00	54.90	416.53	363.50
7	6	5	15257.00	8659.00	147.00	-50	Spot (Block7, Row5, Column6)	151.20	152.00	16.63	0.00	0.11	148.00	177.41	148.00	145.72	0.08	0.82	0.00	0.00	0.00	4.00	3.20	88604.00	-0.18	150.79	151.00
7	7	5	15554.00	8652.00	192.20	0	Spot (Block7, Row5, Column7)	17355.08	15278.00	10602.90	0.06	0.61	170.00	222.01	170.00	220.45	0.12	0.99	100.00	100.00	0.00	15108.00	17185.08	18188124.00	77.72	3204.84	3157.00
7	8	5	15872.00	8670.00	152.25	0	Spot (Block7, Row5, Column8)	195.93	196.00	32.50	0.00	0.17	140.00	165.10	140.00	146.02	0.07	0.88	0.00	0.00	0.00	56.00	55.93	124222.00	0.21	167.05	169.50
7	1	6	13757.00	8953.00	198.85	0	Spot (Block7, Row6, Column1)	17227.20	13196.00	12938.39	0.12	0.75	167.00	247.84	167.00	258.15	0.17	1.04	100.00	100.00	0.00	13029.00	17060.20	19397832.00	65.77	3107.66	3084.00
7	2	6	14056.00	8952.00	202.80	0	Spot (Block7, Row6, Column2)	9479.34	8857.00	5042.13	0.03	0.53	155.00	230.34	155.00	227.20	0.17	0.99	100.00	100.00	0.00	8702.00	9324.34	11043427.00	40.71	2044.59	1999.00
7	3	6	14354.00	8957.00	154.85	0	Spot (Block7, Row6, Column3)	470.46	381.00	229.42	0.09	0.49	137.00	157.30	137.00	91.64	0.06	0.58	97.00	62.00	0.00	244.00	333.46	308622.00	3.42	206.56	195.00
7	4	6	14663.00	8959.00	153.45	0	Spot (Block7, Row6, Column4)	175.89	179.00	15.41	0.01	0.09	133.00	135.23	133.00	17.34	0.01	0.13	92.00	80.00	0.00	46.00	42.89	114151.00	2.34	151.15	152.00
7	5	6	14958.00	8961.00	148.50	0	Spot (Block7, Row6, Column5)	545.71	493.00	214.87	0.04	0.39	136.00	144.53	136.00	34.84	0.03	0.24	100.00	99.00	0.00	357.00	409.71	330154.00	11.52	243.27	203.00
7	6	6	15257.00	8959.00	147.00	-50	Spot (Block7, Row6, Column6)	156.40	156.00	13.23	0.00	0.08	146.00	173.21	146.00	141.42	0.07	0.82	0.00	0.00	0.00	10.00	10.40	91966.00	-0.12	151.12	150.00
7	7	6	15562.00	8959.00	175.65	0	Spot (Block7, Row6, Column7)	236.19	229.00	38.96	0.01	0.16	152.00	174.45	152.00	143.45	0.06	0.82	3.00	0.00	0.00	77.00	84.19	202890.00	0.43	174.70	175.00
7	8	6	15855.00	8962.00	186.60	0	Spot (Block7, Row6, Column8)	192.80	195.00	22.98	0.00	0.12	145.00	149.74	145.00	22.81	0.01	0.15	86.00	61.00	0.00	50.00	47.80	189522.00	1.89	164.42	164.00
7	1	7	13753.00	9253.00	163.05	0	Spot (Block7, Row7, Column1)	2168.12	1906.00	1041.21	0.06	0.48	137.00	173.04	137.00	159.16	0.10	0.92	100.00	100.00	0.00	1769.00	2031.12	1587065.00	12.53	505.51	498.00
7	2	7	14056.00	9258.00	147.00	-50	Spot (Block7, Row7, Column2)	142.05	138.00	15.91	0.01	0.11	138.00	157.85	138.00	95.67	0.06	0.61	0.00	0.00	0.00	0.00	4.05	83524.00	-0.17	141.39	140.00
7	3	7	14356.00	9258.00	147.00	-50	Spot (Block7, Row7, Column3)	151.68	151.00	16.10	0.00	0.11	135.00	139.83	135.00	21.42	0.02	0.15	37.00	6.00	0.00	16.00	16.68	89036.00	0.55	142.94	141.50
7	4	7	14656.00	9259.00	147.00	-50	Spot (Block7, Row7, Column4)	136.64	133.00	15.69	0.01	0.11	134.00	143.41	134.00	57.96	0.03	0.40	0.00	0.00	0.00	-1.00	2.64	80754.00	-0.12	137.07	135.00
7	5	7	14957.00	9259.00	147.00	-50	Spot (Block7, Row7, Column5)	172.52	179.00	25.44	0.02	0.15	142.00	177.39	142.00	150.61	0.10	0.85	0.00	0.00	0.00	37.00	30.52	101270.00	-0.03	168.55	181.00
7	6	7	15255.00	9256.00	193.55	0	Spot (Block7, Row7, Column6)	11998.60	12068.00	6602.54	0.00	0.55	180.00	281.32	180.00	354.24	0.19	1.26	100.00	100.00	0.00	11888.00	11818.60	12730518.00	33.08	2235.88	2201.50
7	7	7	15558.00	9260.00	164.15	0	Spot (Block7, Row7, Column7)	238.31	246.00	28.20	0.01	0.12	169.00	189.66	169.00	150.86	0.05	0.80	0.00	0.00	0.00	77.00	69.31	178497.00	0.32	189.82	190.00
7	8	7	15858.00	9256.00	185.65	0	Spot (Block7, Row7, Column8)	964.20	921.00	239.31	0.02	0.25	159.00	164.84	159.00	45.19	0.02	0.27	100.00	100.00	0.00	762.00	805.20	932378.00	17.69	410.95	370.00
7	1	8	13733.00	9561.00	130.25	0	Spot (Block7, Row8, Column1)	162.92	167.00	16.93	0.01	0.10	127.00	131.74	127.00	27.22	0.02	0.21	69.00	12.00	0.00	40.00	35.92	73965.00	1.15	142.38	143.00
7	2	8	14059.00	9584.00	170.45	0	Spot (Block7, Row8, Column2)	147.82	146.00	15.39	0.01	0.10	130.00	131.58	130.00	15.00	0.01	0.11	54.00	23.00	0.00	16.00	17.82	119436.00	1.08	145.95	144.00
7	3	8	14343.00	9553.00	176.35	0	Spot (Block7, Row8, Column3)	165.58	167.00	18.66	0.00	0.11	131.00	142.30	131.00	62.34	0.04	0.44	5.00	0.00	0.00	36.00	34.58	144057.00	0.37	148.98	146.50
7	4	8	14654.00	9556.00	155.20	0	Spot (Block7, Row8, Column4)	34945.61	33652.00	16977.16	0.02	0.49	136.00	152.90	136.00	92.03	0.05	0.60	100.00	100.00	4.98	33516.00	34809.61	23168984.00	378.07	6072.36	5050.00
7	5	8	14956.00	9559.00	147.00	-50	Spot (Block7, Row8, Column5)	154.06	159.00	23.09	0.01	0.15	136.00	198.04	136.00	293.78	0.16	1.48	0.00	0.00	0.00	23.00	18.06	90434.00	-0.15	155.58	158.00
7	6	8	15259.00	9554.00	191.50	0	Spot (Block7, Row8, Column6)	29557.90	24480.50	20887.28	0.08	0.71	177.00	302.53	177.00	442.38	0.23	1.46	100.00	100.00	9.92	24303.50	29380.90	30681196.00	66.13	4640.94	4654.50
7	7	8	15573.00	9553.00	165.30	0	Spot (Block7, Row8, Column7)	231.59	220.00	49.16	0.02	0.21	163.00	207.36	163.00	264.86	0.10	1.28	0.00	0.00	0.00	57.00	68.59	175315.00	0.09	186.21	188.00
7	8	8	15847.00	9558.00	149.60	0	Spot (Block7, Row8, Column8)	13793.65	12300.00	7738.42	0.05	0.56	165.00	224.68	165.00	760.83	0.13	3.39	100.00	100.00	0.00	12135.00	13628.65	8455509.00	17.83	2941.14	2001.00
8	1	1	18261.00	7458.00	155.55	0	Spot (Block8, Row1, Column1)	4294.83	3845.00	2366.88	0.05	0.55	101.00	107.07	101.00	28.62	0.03	0.27	100.00	100.00	0.00	3744.00	4193.83	2856063.00	146.30	931.83	733.50
8	2	1	18556.00	7463.00	154.35	0	Spot (Block8, Row1, Column2)	351.65	334.50	113.21	0.02	0.32	96.00	96.69	96.00	17.80	0.00	0.18	100.00	100.00	0.00	238.50	255.65	229980.00	14.32	159.11	166.50
8	3	1	18859.00	7458.00	147.00	-50	Spot (Block8, Row1, Column3)	104.24	104.00	10.58	0.00	0.10	95.00	95.30	95.00	11.61	0.00	0.12	42.00	9.00	0.00	9.00	9.24	61294.00	0.77	95.04	92.50
8	4	1	19152.00	7461.00	154.05	0	Spot (Block8, Row1, Column4)	290.59	284.50	77.47	0.01	0.27	97.00	97.15	97.00	10.52	0.00	0.11	99.00	99.00	0.00	187.50	193.59	188882.00	18.39	154.87	163.00
8	5	1	19462.00	7484.00	190.90	0	Spot (Block8, Row1, Column5)	114.90	114.00	10.37	0.00	0.09	98.00	98.77	98.00	13.15	0.00	0.13	60.00	14.00	0.00	16.00	16.90	118342.00	1.23	104.62	105.00
8	6	1	19751.00	7458.00	163.00	0	Spot (Block8, Row1, Column6)	217.25	207.00	46.81	0.02	0.22	94.00	94.19	94.00	10.90	0.00	0.12	100.00	100.00	0.00	113.00	123.25	160113.00	11.29	129.80	122.00
8	7	1	20053.00	7461.00	163.85	0	Spot (Block8, Row1, Column7)	266.34	266.00	89.45	0.00	0.34	92.00	91.66	92.00	10.98	0.00	0.12	100.00	100.00	0.00	174.00	174.34	197626.00	15.91	135.77	125.00
8	8	1	20363.00	7459.00	191.80	0	Spot (Block8, Row1, Column8)	116.73	116.00	14.33	0.00	0.12	90.00	91.06	90.00	11.19	0.01	0.12	86.00	58.00	0.00	26.00	26.73	121282.00	2.29	99.66	98.00
8	1	2	18318.00	7754.00	155.95	0	Spot (Block8, Row2, Column1)	112.31	113.00	7.89	0.00	0.07	96.00	97.02	96.00	16.54	0.00	0.17	50.00	1.00	0.00	17.00	16.31	75024.00	0.92	102.53	102.00
8	2	2	18584.00	7763.00	141.65	0	Spot (Block8, Row2, Column2)	112.17	112.00	9.10	0.00	0.08	94.00	94.36	94.00	11.65	0.00	0.12	73.00	31.00	0.00	18.00	18.17	60906.00	1.53	99.09	99.00
8	3	2	18858.00	7758.00	147.00	-50	Spot (Block8, Row2, Column3)	103.45	103.00	8.55	0.00	0.08	94.00	94.37	94.00	10.76	0.00	0.11	40.00	9.00	0.00	9.00	9.45	60728.00	0.84	99.62	100.00
8	4	2	19181.00	7746.00	189.50	0	Spot (Block8, Row2, Column4)	116.62	116.00	11.37	0.00	0.10	99.00	99.65	99.00	14.26	0.00	0.14	59.00	16.00	0.00	17.00	17.62	118135.00	1.19	107.48	109.00
8	5	2	19460.00	7761.00	187.25	0	Spot (Block8, Row2, Column5)	781.58	762.50	217.19	0.01	0.28	102.00	104.57	102.00	19.40	0.01	0.19	100.00	100.00	0.00	660.50	679.58	770639.00	34.91	282.03	252.00
8	6	2	19747.00	7752.00	166.10	0	Spot (Block8, Row2, Column6)	117.89	117.00	10.19	0.00	0.09	96.00	104.84	96.00	35.93	0.04	0.34	10.00	0.00	0.00	21.00	21.89	90775.00	0.36	105.82	104.00
8	7	2	20070.00	7734.00	172.70	0	Spot (Block8, Row2, Column7)	100.39	100.00	8.74	0.00	0.09	91.00	91.29	91.00	10.43	0.00	0.11	44.00	11.00	0.00	9.00	9.39	83524.00	0.87	93.43	95.00
8	8	2	20344.00	7745.00	222.25	0	Spot (Block8, Row2, Column8)	95.55	95.00	9.21	0.00	0.10	90.00	95.17	90.00	35.89	0.02	0.38	0.00	0.00	0.00	5.00	5.55	135398.00	0.01	91.94	91.00
8	1	3	18257.00	8067.00	171.30	0	Spot (Block8, Row3, Column1)	177.16	183.00	28.41	0.01	0.16	94.00	94.65	94.00	12.09	0.00	0.13	99.00	98.00	0.00	89.00	83.16	143855.00	6.82	122.42	120.00
8	2	3	18570.00	8051.00	157.65	0	Spot (Block8, Row3, Column2)	108.93	108.00	11.10	0.00	0.10	96.00	97.62	96.00	14.48	0.01	0.15	42.00	9.00	0.00	12.00	12.93	74509.00	0.78	99.75	99.00
8	3	3	18835.00	8062.00	162.65	0	Spot (Block8, Row3, Column3)	122.04	118.00	19.33	0.01	0.16	95.00	95.81	95.00	13.07	0.00	0.14	73.00	42.00	0.00	23.00	27.04	89087.00	2.01	105.13	105.00
8	4	3	19156.00	8060.00	161.40	0	Spot (Block8, Row3, Column4)	254.89	270.00	67.82	0.03	0.27	94.00	94.98	94.00	11.92	0.00	0.13	100.00	100.00	0.00	176.00	160.89	184032.00	13.42	140.57	132.00
8	5	3	19459.00	8062.00	235.95	0	Spot (Block8, Row3, Column5)	123.63	123.00	26.38	0.00	0.21	105.00	112.10	105.00	38.28	0.03	0.34	10.00	0.00	0.00	18.00	18.63	199041.00	0.30	105.87	102.50
8	6	3	19758.00	8060.00	192.20	0	Spot (Block8, Row3, Column6)	2504.98	1896.50	1787.00	0.12	0.71	109.00	122.17	109.00	49.34	0.05	0.40	100.00	100.00	0.00	1787.50	2395.98	2620214.00	48.30	582.73	580.00
8	7	3	20059.00	8060.00	147.00	-50	Spot (Block8, Row3, Column7)	111.65	111.00	9.31	0.00	0.08	97.00	108.74	97.00	51.86	0.05	0.48	0.00	0.00	0.00	14.00	14.65	65650.00	0.06	108.11	109.00
8	8	3	20363.00	8069.00	160.15	0	Spot (Block8, Row3, Column8)	8000.36	7272.00	3869.98	0.04	0.48	94.00	104.58	94.00	54.53	0.05	0.52	100.00	100.00	0.00	7178.00	7906.36	5664252.00	144.79	1380.31	1292.00
8	1	4	18256.00	8362.00	163.45	0	Spot (Block8, Row4, Column1)	244.03	224.00	70.61	0.04	0.29	97.00	99.67	97.00	18.10	0.01	0.18	100.00	98.00	0.00	127.00	147.03	180583.00	7.97	133.68	128.00
8	2	4	18558.00	8361.00	172.30	0	Spot (Block8, Row4, Column2)	567.82	491.00	247.64	0.06	0.44	102.00	110.53	102.00	41.58	0.03	0.38	100.00	100.00	0.00	389.00	465.82	470154.00	11.00	210.53	200.00
8	3	4	18852.00	8361.00	149.20	0	Spot (Block8, Row4, Column3)	1191.85	1109.00	611.96	0.03	0.51	97.00	101.13	97.00	22.06	0.02	0.22	100.00	100.00	0.00	1012.00	1094.85	725835.00	49.44	322.29	273.00
8	4	4	19158.00	8359.00	147.00	-50	Spot (Block8, Row4, Column4)	97.93	98.00	10.42	0.00	0.11	94.00	95.30	94.00	12.48	0.01	0.13	18.00	4.00	0.00	4.00	3.93	57679.00	0.21	99.00	100.00
8	5	4	19464.00	8363.00	217.50	0	Spot (Block8, Row4, Column5)	113.72	113.00	12.07	0.00	0.11	95.00	98.84	95.00	17.12	0.02	0.17	50.00	10.00	0.00	18.00	18.72	153525.00	0.87	101.21	101.00
8	6	4	19764.00	8360.00	192.60	0	Spot (Block8, Row4, Column6)	893.61	890.00	238.92	0.00	0.27	104.00	110.92	104.00	38.49	0.03	0.35	100.00	100.00	0.00	786.00	789.61	939180.00	20.34	296.65	270.50
8	7	4	20035.00	8326.00	172.40	0	Spot (Block8, Row4, Column7)	118.55	115.00	17.22	0.01	0.15	99.00	106.63	99.00	33.71	0.03	0.32	16.00	2.00	0.00	16.00	19.55	98274.00	0.35	104.65	107.00
8	8	4	20346.00	8371.00	182.80	0	Spot (Block8, Row4, Column8)	118.16	117.00	14.53	0.00	0.12	93.00	97.40	93.00	33.49	0.02	0.34	27.00	0.00	0.00	24.00	25.16	110481.00	0.62	98.85	99.00
8	1	5	18262.00	8662.00	148.65	0	Spot (Block8, Row5, Column1)	681.74	600.00	341.74	0.06	0.50	104.00	115.36	104.00	45.72	0.05	0.40	100.00	100.00	0.00	496.00	577.74	414496.00	12.39	222.53	197.00
8	2	5	18555.00	8663.00	157.15	0	Spot (Block8, Row5, Column2)	9876.78	9249.50	4576.54	0.03	0.46	111.00	125.41	111.00	55.78	0.05	0.44	100.00	100.00	0.00	9138.50	9765.78	6755716.00	174.83	1722.58	1651.00
8	3	5	18858.00	8661.00	155.20	0	Spot (Block8, Row5, Column3)	2029.47	1793.00	1112.96	0.05	0.55	99.00	106.86	99.00	39.86	0.03	0.37	100.00	100.00	0.00	1694.00	1930.47	1341479.00	48.23	432.60	393.50
8	4	5	19156.00	8664.00	167.70	0	Spot (Block8, Row5, Column4)	148.99	145.00	21.03	0.01	0.14	94.00	96.06	94.00	17.36	0.01	0.18	99.00	81.00	0.00	51.00	54.99	115765.00	3.05	115.59	116.00
8	5	5	19461.00	8665.00	147.55	0	Spot (Block8, Row5, Column5)	941.82	896.00	452.93	0.02	0.48	94.00	95.94	94.00	14.90	0.01	0.16	100.00	100.00	0.00	802.00	847.82	557557.00	56.76	299.80	240.00
8	6	5	19767.00	8641.00	199.30	0	Spot (Block8, Row5, Column6)	118.64	117.00	12.26	0.01	0.10	97.00	102.08	97.00	27.23	0.02	0.27	29.00	0.00	0.00	20.00	21.64	133943.00	0.61	103.69	103.00
8	7	5	20057.00	8656.00	189.95	0	Spot (Block8, Row5, Column7)	1681.28	1545.00	857.72	0.04	0.51	98.00	106.36	98.00	34.22	0.04	0.32	100.00	100.00	0.00	1447.00	1583.28	1711547.00	46.03	442.31	458.50
8	8	5	20350.00	8651.00	154.65	0	Spot (Block8, Row5, Column8)	149.33	141.00	29.22	0.02	0.20	93.00	96.72	93.00	23.51	0.02	0.24	89.00	50.00	0.00	48.00	56.33	98409.00	2.24	116.83	114.00
8	1	6	18257.00	8960.00	196.95	0	Spot (Block8, Row6, Column1)	1866.89	1358.00	1350.90	0.14	0.72	108.00	119.29	108.00	44.91	0.04	0.38	100.00	100.00	0.00	1250.00	1758.89	2042376.00	38.91	462.97	479.00
8	2	6	18556.00	8963.00	203.40	0	Spot (Block8, Row6, Column2)	1077.40	1041.00	468.06	0.01	0.43	107.00	120.61	107.00	47.71	0.05	0.40	100.00	100.00	0.00	934.00	970.40	1267022.00	20.05	350.41	359.00
8	3	6	18853.00	8957.00	156.70	0	Spot (Block8, Row6, Column3)	384.00	354.00	168.02	0.04	0.44	99.00	104.29	99.00	25.54	0.02	0.24	100.00	99.00	0.00	255.00	285.00	258046.00	10.95	163.05	167.00
8	4	6	19151.00	8973.00	220.95	0	Spot (Block8, Row6, Column4)	113.47	114.00	11.67	0.00	0.10	93.00	94.09	93.00	12.62	0.01	0.13	73.00	37.00	0.00	21.00	20.47	158403.00	1.54	97.06	97.00
8	5	6	19459.00	8965.00	147.20	0	Spot (Block8, Row6, Column5)	701.44	681.50	328.53	0.01	0.47	95.00	96.88	95.00	15.16	0.01	0.16	100.00	100.00	0.00	586.50	606.44	413850.00	39.88	238.91	198.00
8	6	6	19758.00	8960.00	147.00	-50	Spot (Block8, Row6, Column6)	102.90	101.00	12.16	0.01	0.12	98.00	103.12	98.00	28.41	0.02	0.28	1.00	0.00	0.00	3.00	4.90	60401.00	-0.01	104.53	103.50
8	7	6	20069.00	8965.00	158.95	0	Spot (Block8, Row6, Column7)	141.70	141.00	16.72	0.00	0.12	96.00	98.85	96.00	22.90	0.01	0.23	92.00	48.00	0.00	45.00	45.70	98764.00	1.87	113.98	113.00
8	8	6	20355.00	8980.00	167.30	0	Spot (Block8, Row6, Column8)	116.33	116.00	9.94	0.00	0.09	93.00	93.68	93.00	13.45	0.00	0.14	85.00	33.00	0.00	23.00	23.33	90388.00	1.68	105.38	106.00
8	1	7	18255.00	9259.00	168.35	0	Spot (Block8, Row7, Column1)	698.00	646.00	286.81	0.03	0.41	96.00	102.39	96.00	31.39	0.03	0.31	100.00	100.00	0.00	550.00	602.00	549323.00	18.97	218.55	209.00
8	2	7	18557.00	9259.00	147.00	-50	Spot (Block8, Row7, Column2)	102.94	104.00	12.06	0.00	0.12	97.00	101.96	97.00	24.94	0.02	0.24	5.00	0.00	0.00	7.00	5.94	60733.00	0.04	100.62	100.00
8	3	7	18857.00	9259.00	147.00	-50	Spot (Block8, Row7, Column3)	104.73	104.00	7.98	0.00	0.08	98.00	98.70	98.00	12.15	0.00	0.12	25.00	0.00	0.00	6.00	6.73	61688.00	0.50	105.33	106.00
8	4	7	19147.00	9221.00	151.90	0	Spot (Block8, Row7, Column4)	111.96	110.00	13.61	0.01	0.12	96.00	98.79	96.00	30.55	0.01	0.31	16.00	0.00	0.00	14.00	15.96	70983.00	0.43	103.42	103.00
8	5	7	19474.00	9260.00	194.55	0	Spot (Block8, Row7, Column5)	111.64	112.00	9.93	0.00	0.09	96.00	101.74	96.00	27.87	0.03	0.27	11.00	0.00	0.00	16.00	15.64	119565.00	0.36	102.96	102.00
8	6	7	19761.00	9256.00	186.55	0	Spot (Block8, Row7, Column6)	1393.33	1416.00	585.92	0.01	0.42	104.00	120.02	104.00	56.14	0.06	0.47	100.00	100.00	0.00	1312.00	1289.33	1361284.00	22.68	376.92	376.00
8	7	7	20043.00	9270.00	178.20	0	Spot (Block8, Row7, Column7)	154.48	160.00	24.76	0.02	0.16	101.00	107.38	101.00	31.05	0.03	0.29	74.00	45.00	0.00	59.00	53.48	137333.00	1.52	114.78	114.00
8	8	7	20359.00	9256.00	186.35	0	Spot (Block8, Row7, Column8)	1478.76	1485.50	382.93	0.00	0.26	98.00	102.59	98.00	30.70	0.02	0.30	100.00	100.00	0.00	1387.50	1380.76	1449183.00	44.82	456.76	400.00
8	1	8	18252.00	9566.00	185.65	0	Spot (Block8, Row8, Column1)	110.58	110.00	8.54	0.00	0.08	92.00	92.97	92.00	13.79	0.00	0.15	70.00	15.00	0.00	18.00	18.58	107153.00	1.28	100.23	101.00
8	2	8	18578.00	9563.00	227.15	0	Spot (Block8, Row8, Column2)	101.32	101.00	11.12	0.00	0.11	93.00	93.30	93.00	10.64	0.00	0.11	41.00	12.00	0.00	8.00	8.32	149847.00	0.75	92.17	92.00
8	3	8	18848.00	9557.00	171.40	0	Spot (Block8, Row8, Column3)	116.53	114.00	15.63	0.01	0.13	95.00	99.78	95.00	45.40	0.02	0.46	8.00	0.00	0.00	19.00	21.53	95085.00	0.37	104.29	104.00
8	4	8	19159.00	9562.00	153.15	0	Spot (Block8, Row8, Column4)	20746.75	20047.50	10108.00	0.01	0.49	100.00	106.99	100.00	52.45	0.03	0.49	100.00	100.00	0.00	19947.50	20646.75	13319413.00	393.55	3546.51	2776.00
8	5	8	19458.00	9560.00	147.00	-50	Spot (Block8, Row8, Column5)	105.07	103.00	12.20	0.01	0.12	98.00	108.29	98.00	49.00	0.04	0.45	0.00	0.00	0.00	5.00	7.07	61989.00	-0.07	103.42	102.00
8	6	8	19759.00	9563.00	181.30	0	Spot (Block8, Row8, Column6)	3703.62	2445.50	3006.52	0.18	0.81	102.00	120.09	102.00	64.39	0.07	0.54	100.00	100.00	0.00	2343.50	3601.62	3414734.00	55.65	641.84	636.00
8	7	8	20055.00	9565.00	185.40	0	Spot (Block8, Row8, Column7)	140.09	137.00	22.92	0.01	0.16	101.00	111.25	101.00	49.60	0.04	0.45	38.00	0.00	0.00	36.00	39.09	136031.00	0.58	104.52	103.00
8	8	8	20351.00	9563.00	149.85	0	Spot (Block8, Row8, Column8)	12602.73	10929.00	7109.43	0.06	0.56	102.00	110.26	102.00	43.27	0.03	0.39	100.00	100.00	0.00	10827.00	12500.73	7775885.00	288.71	2419.14	1771.00
9	1	1	4751.00	11942.00	149.35	0	Spot (Block9, Row1, Column1)	7024.52	6214.00	4785.64	0.05	0.68	111.00	117.68	111.00	31.72	0.03	0.27	100.00	100.00	0.00	6103.00	6913.52	4306030.00	217.74	1532.04	1014.00
9	2	1	5049.00	11949.00	147.50	0	Spot (Block9, Row1, Column2)	2568.97	2284.00	1356.18	0.05	0.53	109.00	114.13	109.00	27.96	0.02	0.25	100.00	100.00	0.00	2175.00	2459.97	1523401.00	87.79	568.34	468.00
9	3	1	5352.00	11944.00	146.80	0	Spot (Block9, Row1, Column3)	693.95	581.00	413.99	0.08	0.60	106.00	108.70	106.00	18.82	0.01	0.17	100.00	100.00	0.00	475.00	587.95	405958.00	31.10	205.48	185.00
9	4	1	5642.00	11945.00	144.90	0	Spot (Block9, Row1, Column4)	1800.77	1683.00	873.76	0.03	0.49	108.00	112.44	108.00	23.04	0.02	0.20	100.00	100.00	0.00	1575.00	1692.77	1028240.00	73.27	451.74	369.00
9	5	1	5949.00	11947.00	145.75	0	Spot (Block9, Row1, Column5)	1757.95	1497.00	1190.59	0.07	0.68	107.00	110.65	107.00	21.28	0.01	0.19	100.00	100.00	0.00	1390.00	1650.95	1016097.00	77.40	361.79	271.00
9	6	1	6248.00	11943.00	142.45	0	Spot (Block9, Row1, Column6)	2817.95	2421.00	1613.69	0.07	0.57	107.00	110.14	107.00	24.38	0.01	0.22	100.00	100.00	0.00	2314.00	2710.95	1549874.00	111.08	753.68	453.50
9	7	1	6540.00	11948.00	145.75	0	Spot (Block9, Row1, Column7)	6386.33	6026.00	3458.11	0.03	0.54	105.00	108.44	105.00	25.70	0.01	0.24	100.00	100.00	0.00	5921.00	6281.33	3684913.00	244.26	1278.76	940.00
9	8	1	6846.00	11945.00	172.10	0	Spot (Block9, Row1, Column8)	192.59	190.00	50.66	0.01	0.26	102.00	103.73	102.00	16.31	0.01	0.16	99.00	91.00	0.00	88.00	90.59	159656.00	5.45	133.05	125.00
9	1	2	4749.00	12243.00	147.00	-50	Spot (Block9, Row2, Column1)	117.48	117.00	12.70	0.00	0.11	112.00	116.12	112.00	25.09	0.02	0.22	6.00	0.00	0.00	5.00	5.48	69316.00	0.05	112.15	111.00
9	2	2	5046.00	12244.00	125.15	0	Spot (Block9, Row2, Column2)	1266.14	1225.00	394.78	0.01	0.31	113.00	116.96	113.00	24.23	0.01	0.21	100.00	100.00	0.00	1112.00	1153.14	524181.00	47.43	368.05	344.00
9	3	2	5351.00	12244.00	161.55	0	Spot (Block9, Row2, Column3)	254.12	267.00	50.80	0.02	0.20	109.00	113.71	109.00	24.49	0.02	0.22	99.00	96.00	0.00	158.00	145.12	183222.00	5.73	153.02	150.00
9	4	2	5653.00	12242.00	179.50	0	Spot (Block9, Row2, Column4)	687.34	704.00	258.88	0.01	0.38	115.00	121.02	115.00	27.02	0.02	0.22	100.00	100.00	0.00	589.00	572.34	622730.00	20.96	239.74	229.50
9	5	2	5954.00	12247.00	170.60	0	Spot (Block9, Row2, Column5)	1510.22	1477.50	559.70	0.01	0.37	116.00	123.36	116.00	34.51	0.03	0.28	100.00	100.00	0.00	1361.50	1394.22	1229316.00	40.19	455.43	418.00
9	6	2	6243.00	12242.00	150.55	0	Spot (Block9, Row2, Column6)	458.99	413.00	183.90	0.05	0.40	110.00	134.01	110.00	121.81	0.09	0.91	94.00	59.00	0.00	303.00	348.99	285032.00	2.67	190.35	180.00
9	7	2	6548.00	12248.00	153.60	0	Spot (Block9, Row2, Column7)	418.83	386.00	159.06	0.04	0.38	107.00	109.69	107.00	29.15	0.01	0.27	100.00	100.00	0.00	279.00	311.83	271399.00	10.61	174.46	175.00
9	8	2	6848.00	12246.00	209.30	0	Spot (Block9, Row2, Column8)	116.45	116.00	11.20	0.00	0.10	104.00	107.41	104.00	32.32	0.01	0.30	4.00	0.00	0.00	12.00	12.45	145796.00	0.28	110.23	109.00
9	1	3	4748.00	12544.00	144.25	0	Spot (Block9, Row3, Column1)	1945.38	1893.00	1037.22	0.01	0.53	109.00	111.70	109.00	18.92	0.01	0.17	100.00	100.00	0.00	1784.00	1836.38	1106919.00	96.94	488.39	368.50
9	2	3	5051.00	12548.00	158.85	0	Spot (Block9, Row3, Column2)	324.20	315.00	97.92	0.01	0.30	113.00	118.13	113.00	28.00	0.02	0.24	99.00	97.00	0.00	202.00	211.20	226941.00	7.36	161.75	168.00
9	3	3	5342.00	12540.00	141.10	0	Spot (Block9, Row3, Column3)	3480.96	2672.50	3776.19	0.11	1.08	113.00	120.47	113.00	39.93	0.03	0.33	100.00	100.00	0.00	2559.50	3367.96	1879717.00	84.15	828.05	541.50
9	4	3	5652.00	12547.00	144.75	0	Spot (Block9, Row3, Column4)	4353.99	3774.00	2302.61	0.06	0.53	115.00	120.90	115.00	32.11	0.02	0.27	100.00	100.00	0.00	3659.00	4238.99	2460003.00	131.82	1033.81	764.00
9	5	3	5946.00	12544.00	139.40	0	Spot (Block9, Row3, Column5)	1950.41	1793.00	1212.15	0.04	0.62	117.00	143.07	117.00	120.90	0.09	0.85	100.00	100.00	0.00	1676.00	1833.41	1025918.00	14.95	547.69	454.00
9	6	3	6251.00	12546.00	213.10	0	Spot (Block9, Row3, Column6)	10138.14	7195.00	7267.55	0.15	0.72	117.00	168.57	117.00	175.40	0.16	1.04	100.00	100.00	0.00	7078.00	10021.14	13159312.00	56.84	2217.76	2193.50
9	7	3	6555.00	12544.00	146.50	0	Spot (Block9, Row3, Column7)	1244.28	1043.50	779.07	0.08	0.63	110.00	130.08	110.00	111.30	0.07	0.86	100.00	96.00	0.00	933.50	1134.28	729147.00	10.01	328.02	263.00
9	8	3	6852.00	12555.00	156.60	0	Spot (Block9, Row3, Column8)	4062.90	3787.00	1853.58	0.03	0.46	107.00	113.06	107.00	38.01	0.02	0.34	100.00	100.00	0.00	3680.00	3955.90	2750582.00	103.92	930.42	772.50
9	1	4	4749.00	12845.00	141.25	0	Spot (Block9, Row4, Column1)	4245.20	3969.50	2344.88	0.03	0.55	111.00	115.45	111.00	25.39	0.02	0.22	100.00	100.00	0.00	3858.50	4134.20	2283918.00	162.63	1011.06	705.00
9	2	4	5049.00	12847.00	163.80	0	Spot (Block9, Row4, Column2)	593.56	580.00	227.33	0.01	0.38	112.00	121.76	112.00	45.51	0.04	0.37	100.00	100.00	0.00	468.00	481.56	441017.00	10.37	220.76	211.00
9	3	4	5348.00	12846.00	142.75	0	Spot (Block9, Row4, Column3)	23124.65	21333.00	13178.99	0.04	0.57	112.00	125.03	112.00	57.60	0.05	0.46	100.00	100.00	0.00	21221.00	23012.65	12811058.00	399.26	4031.80	2730.50
9	4	4	5636.00	12847.00	175.45	0	Spot (Block9, Row4, Column4)	160.32	167.00	23.28	0.02	0.15	108.00	114.93	108.00	42.99	0.03	0.37	65.00	3.00	0.00	59.00	52.32	137872.00	1.06	121.98	121.00
9	5	4	5947.00	12848.00	142.00	0	Spot (Block9, Row4, Column5)	1831.92	938.00	3864.49	0.29	2.11	110.00	117.29	110.00	40.22	0.03	0.34	100.00	99.00	0.00	828.00	1721.92	1002060.00	42.63	363.75	214.00
9	6	4	6247.00	12846.00	171.80	0	Spot (Block9, Row4, Column6)	1929.56	1919.00	727.35	0.00	0.38	116.00	137.08	116.00	110.46	0.07	0.81	100.00	100.00	0.00	1803.00	1813.56	1584172.00	16.23	549.11	465.50
9	7	4	6545.00	12848.00	143.40	0	Spot (Block9, Row4, Column7)	824.86	668.00	510.44	0.09	0.62	109.00	120.39	109.00	63.51	0.04	0.53	100.00	99.00	0.00	559.00	715.86	465219.00	11.09	221.41	191.00
9	8	4	6849.00	12852.00	154.95	0	Spot (Block9, Row4, Column8)	383.00	321.00	150.28	0.08	0.39	107.00	110.32	107.00	26.82	0.01	0.24	100.00	100.00	0.00	214.00	276.00	252012.00	10.17	166.80	177.00
9	1	5	4753.00	13146.00	141.50	0	Spot (Block9, Row5, Column1)	6171.74	5285.00	3588.37	0.07	0.58	113.00	136.51	113.00	113.91	0.08	0.83	100.00	100.00	0.00	5172.00	6058.74	3351254.00	52.98	1367.06	906.50
9	2	5	5049.00	13145.00	152.20	0	Spot (Block9, Row5, Column2)	4813.86	4539.00	2017.99	0.03	0.42	113.00	128.39	113.00	50.90	0.06	0.40	100.00	100.00	0.00	4426.00	4700.86	3066426.00	92.06	920.80	829.00
9	3	5	5349.00	13146.00	145.20	0	Spot (Block9, Row5, Column3)	2737.57	2466.50	1497.50	0.05	0.55	111.00	122.73	111.00	46.69	0.04	0.38	100.00	100.00	0.00	2355.50	2626.57	1571366.00	56.01	549.30	464.00
9	4	5	5648.00	13146.00	142.65	0	Spot (Block9, Row5, Column4)	1559.74	1398.50	930.24	0.05	0.60	110.00	118.28	110.00	42.20	0.03	0.36	100.00	100.00	0.00	1288.50	1449.74	860974.00	34.15	368.98	290.00
9	5	5	5947.00	13146.00	141.35	0	Spot (Block9, Row5, Column5)	25212.15	24248.00	14321.24	0.02	0.57	111.00	121.83	111.00	59.21	0.04	0.49	100.00	100.00	0.18	24137.00	25101.15	13690197.00	423.78	4443.73	3250.50
9	6	5	6251.00	13145.00	147.05	0	Spot (Block9, Row5, Column6)	522.90	480.00	196.94	0.04	0.38	114.00	128.40	114.00	68.64	0.05	0.53	99.00	97.00	0.00	366.00	408.90	307463.00	5.75	193.73	182.00
9	7	5	6550.00	13148.00	196.55	0	Spot (Block9, Row5, Column7)	5132.26	4260.00	3395.00	0.08	0.66	113.00	137.10	113.00	93.68	0.08	0.68	100.00	100.00	0.00	4147.00	5019.26	5609560.00	53.32	1071.47	1045.50
9	8	5	6852.00	13146.00	142.45	0	Spot (Block9, Row5, Column8)	1787.38	1454.00	1229.98	0.09	0.69	108.00	119.12	108.00	63.18	0.04	0.53	100.00	100.00	0.00	1346.00	1679.38	979482.00	26.40	428.50	277.50
9	1	6	4747.00	13445.00	217.20	0	Spot (Block9, Row6, Column1)	8490.68	4805.00	6841.59	0.25	0.81	120.00	171.57	120.00	177.97	0.16	1.04	100.00	100.00	0.00	4685.00	8370.68	11470910.00	46.74	1939.87	2001.50
9	2	6	5043.00	13443.00	219.30	0	Spot (Block9, Row6, Column2)	2738.96	2310.00	1496.60	0.07	0.55	117.00	153.74	117.00	139.53	0.12	0.91	100.00	99.00	0.00	2193.00	2621.96	3779767.00	18.53	723.87	756.00
9	3	6	5344.00	13445.00	143.75	0	Spot (Block9, Row6, Column3)	5956.87	5543.00	3438.55	0.03	0.58	109.00	119.50	109.00	44.60	0.04	0.37	100.00	100.00	0.00	5434.00	5847.87	3347760.00	130.89	1185.18	830.50
9	4	6	5647.00	13442.00	146.60	0	Spot (Block9, Row6, Column4)	692.17	653.00	295.28	0.03	0.43	112.00	117.53	112.00	34.61	0.02	0.29	100.00	100.00	0.00	541.00	580.17	408381.00	16.61	223.81	197.00
9	5	6	5947.00	13446.00	138.55	0	Spot (Block9, Row6, Column5)	20854.66	20341.00	11510.56	0.01	0.55	115.00	126.18	115.00	55.02	0.04	0.44	100.00	100.00	0.38	20226.00	20739.66	10865278.00	376.76	3704.00	2797.00
9	6	6	6250.00	13445.00	168.05	0	Spot (Block9, Row6, Column6)	233.89	214.00	64.06	0.04	0.27	114.00	126.95	114.00	64.48	0.05	0.51	82.00	41.00	0.00	100.00	119.89	183601.00	1.66	142.29	137.50
9	7	6	6549.00	13445.00	146.65	0	Spot (Block9, Row6, Column7)	2567.04	2134.00	1614.63	0.08	0.63	113.00	127.56	113.00	65.12	0.05	0.51	100.00	100.00	0.00	2021.00	2454.04	1522257.00	37.46	483.01	370.00
9	8	6	6851.00	13448.00	143.80	0	Spot (Block9, Row6, Column8)	2906.21	2454.50	1894.28	0.07	0.65	111.00	117.69	111.00	71.40	0.03	0.61	100.00	100.00	0.00	2343.50	2795.21	1639100.00	39.05	616.19	427.00
9	1	7	4746.00	13742.00	153.85	0	Spot (Block9, Row7, Column1)	856.84	782.00	349.42	0.04	0.41	109.00	133.90	109.00	124.73	0.09	0.93	100.00	97.00	0.00	673.00	747.84	556090.00	5.80	269.90	275.00
9	2	7	5053.00	13746.00	183.30	0	Spot (Block9, Row7, Column2)	163.31	167.00	21.10	0.01	0.13	107.00	117.91	107.00	46.81	0.04	0.40	73.00	0.00	0.00	60.00	56.31	153510.00	0.97	123.95	126.00
9	3	7	5349.00	13739.00	280.85	0	Spot (Block9, Row7, Column3)	111.04	111.00	11.18	0.00	0.10	106.00	108.63	106.00	17.93	0.01	0.17	12.00	0.00	0.00	5.00	5.04	256288.00	0.13	101.71	101.00
9	4	7	5675.00	13749.00	164.20	0	Spot (Block9, Row7, Column4)	167.32	165.50	53.10	0.00	0.32	113.00	116.91	113.00	30.24	0.01	0.26	72.00	37.00	0.00	52.50	54.32	125152.00	1.67	138.38	136.00
9	5	7	5949.00	13746.00	184.15	0	Spot (Block9, Row7, Column5)	586.68	547.50	248.95	0.03	0.42	120.00	138.75	120.00	70.01	0.06	0.50	100.00	98.00	0.00	427.50	466.68	559696.00	6.40	242.66	236.00
9	6	7	6247.00	13743.00	203.85	0	Spot (Block9, Row7, Column6)	3620.48	3311.50	2089.65	0.04	0.58	128.00	192.22	128.00	226.31	0.18	1.18	100.00	100.00	0.00	3183.50	3492.48	4279409.00	15.15	861.30	841.00
9	7	7	6545.00	13748.00	146.50	0	Spot (Block9, Row7, Column7)	3357.32	2998.00	1667.70	0.05	0.50	123.00	140.18	123.00	62.63	0.06	0.45	100.00	100.00	0.00	2875.00	3234.32	1960673.00	51.37	859.49	527.00
9	8	7	6849.00	13749.00	175.25	0	Spot (Block9, Row7, Column8)	2948.44	2932.00	983.24	0.00	0.33	117.00	127.86	117.00	80.36	0.04	0.63	100.00	100.00	0.00	2815.00	2831.44	2538611.00	35.10	815.67	700.00
9	1	8	4743.00	14046.00	177.20	0	Spot (Block9, Row8, Column1)	155.65	161.00	23.02	0.01	0.15	106.00	108.64	106.00	17.23	0.01	0.16	90.00	68.00	0.00	55.00	49.65	136505.00	2.73	123.53	120.00
9	2	8	5051.00	14038.00	156.85	0	Spot (Block9, Row8, Column2)	330.70	303.00	117.72	0.04	0.36	104.00	105.38	104.00	13.60	0.01	0.13	100.00	100.00	0.00	199.00	226.70	223550.00	16.57	163.71	166.00
9	3	8	5343.00	14044.00	151.60	0	Spot (Block9, Row8, Column3)	737.00	575.00	511.32	0.11	0.69	105.00	109.30	105.00	28.47	0.02	0.26	100.00	100.00	0.00	470.00	632.00	462100.00	22.05	204.90	190.00
9	4	8	5649.00	14049.00	147.45	0	Spot (Block9, Row8, Column4)	11293.24	10749.00	5309.78	0.02	0.47	108.00	112.96	108.00	33.45	0.02	0.30	100.00	100.00	0.00	10641.00	11185.24	6696891.00	334.28	2089.05	1935.00
9	5	8	5950.00	14032.00	195.65	0	Spot (Block9, Row8, Column5)	160.51	162.00	29.74	0.00	0.19	115.00	160.23	115.00	220.38	0.14	1.38	0.00	0.00	0.00	47.00	45.51	173834.00	0.00	130.69	125.00
9	6	8	6250.00	14047.00	200.75	0	Spot (Block9, Row8, Column6)	17287.27	12232.00	15051.51	0.15	0.87	128.00	222.87	128.00	318.84	0.24	1.43	100.00	100.00	0.09	12104.00	17159.27	19793932.00	53.52	3066.00	3015.00
9	7	8	6551.00	14046.00	143.60	0	Spot (Block9, Row8, Column7)	1479.09	1333.50	738.31	0.05	0.50	123.00	170.43	123.00	212.71	0.14	1.25	100.00	96.00	0.00	1210.50	1356.09	828289.00	6.15	426.71	334.00
9	8	8	6843.00	14047.00	143.05	0	Spot (Block9, Row8, Column8)	19095.74	17553.00	9796.29	0.04	0.51	123.00	136.73	123.00	54.81	0.05	0.40	100.00	100.00	0.00	17430.00	18972.74	10559942.00	345.92	3646.43	2721.00
10	1	1	9252.00	11949.00	153.10	0	Spot (Block10, Row1, Column1)	5546.77	4850.00	2950.73	0.06	0.53	106.00	109.31	106.00	25.00	0.01	0.23	100.00	100.00	0.00	4744.00	5440.77	3572120.00	217.49	1116.28	805.00
10	2	1	9555.00	11954.00	192.50	0	Spot (Block10, Row1, Column2)	175.80	183.00	44.44	0.02	0.25	101.00	102.16	101.00	19.50	0.00	0.19	91.00	70.00	0.00	82.00	74.80	184063.00	3.78	118.11	117.00
10	3	1	9862.00	11948.00	215.15	0	Spot (Block10, Row1, Column3)	125.10	124.00	13.93	0.00	0.11	101.00	101.19	101.00	11.82	0.00	0.12	81.00	48.00	0.00	23.00	24.10	165132.00	2.02	109.42	108.00
10	4	1	10152.00	11956.00	160.70	0	Spot (Block10, Row1, Column4)	170.41	173.00	19.58	0.01	0.11	103.00	103.81	103.00	13.45	0.00	0.13	99.00	95.00	0.00	70.00	67.41	122356.00	4.95	128.80	126.00
10	5	1	10447.00	11957.00	174.90	0	Spot (Block10, Row1, Column5)	149.87	149.00	18.02	0.00	0.12	105.00	106.49	105.00	18.03	0.01	0.17	92.00	64.00	0.00	44.00	44.87	127992.00	2.41	122.06	121.00
10	6	1	10747.00	11955.00	156.10	0	Spot (Block10, Row1, Column6)	181.67	188.00	26.95	0.01	0.15	101.00	102.23	101.00	13.20	0.01	0.13	99.00	94.00	0.00	87.00	80.67	122079.00	6.02	128.78	124.00
10	7	1	11047.00	11955.00	156.55	0	Spot (Block10, Row1, Column7)	261.87	267.00	67.53	0.01	0.26	102.00	102.10	102.00	14.00	0.00	0.14	100.00	100.00	0.00	165.00	159.87	177545.00	11.42	150.30	146.00
10	8	1	11355.00	11947.00	180.20	0	Spot (Block10, Row1, Column8)	181.45	184.00	30.76	0.01	0.17	106.00	105.66	106.00	13.34	0.00	0.13	97.00	91.00	0.00	78.00	75.45	165842.00	5.68	128.86	126.00
10	1	2	9252.00	12250.00	147.00	-50	Spot (Block10, Row2, Column1)	108.49	108.00	11.25	0.00	0.10	104.00	105.04	104.00	19.27	0.00	0.18	10.00	0.00	0.00	4.00	4.49	63790.00	0.18	110.65	110.00
10	2	2	9554.00	12246.00	181.25	0	Spot (Block10, Row2, Column2)	129.85	129.00	15.26	0.00	0.12	104.00	104.33	104.00	12.48	0.00	0.12	79.00	51.00	0.00	25.00	25.85	119459.00	2.04	111.65	111.00
10	3	2	9871.00	12256.00	206.40	0	Spot (Block10, Row2, Column3)	121.05	119.00	15.46	0.01	0.13	104.00	103.73	104.00	12.47	0.00	0.12	57.00	30.00	0.00	15.00	17.05	146711.00	1.39	110.55	111.00
10	4	2	10162.00	12249.00	204.50	0	Spot (Block10, Row2, Column4)	127.78	125.00	17.83	0.01	0.14	107.00	109.13	107.00	17.64	0.01	0.16	50.00	18.00	0.00	18.00	20.78	151418.00	1.06	112.60	113.00
10	5	2	10458.00	12251.00	182.55	0	Spot (Block10, Row2, Column5)	1559.86	1517.50	485.97	0.01	0.31	110.00	113.49	110.00	21.82	0.01	0.19	100.00	100.00	0.00	1407.50	1449.86	1456912.00	66.28	460.60	388.00
10	6	2	10754.00	12252.00	147.00	-50	Spot (Block10, Row2, Column6)	125.78	126.00	20.67	0.00	0.16	107.00	122.44	107.00	69.74	0.06	0.57	0.00	0.00	0.00	19.00	18.78	74210.00	0.05	120.00	119.00
10	7	2	11044.00	12247.00	237.85	0	Spot (Block10, Row2, Column7)	115.95	116.00	13.58	0.00	0.12	104.00	105.98	104.00	21.58	0.01	0.20	21.00	2.00	0.00	12.00	11.95	189339.00	0.46	104.93	106.00
10	8	2	11354.00	12253.00	147.00	-50	Spot (Block10, Row2, Column8)	101.12	102.00	12.72	0.00	0.13	107.00	112.64	107.00	50.09	0.02	0.44	0.00	0.00	0.00	-5.00	-5.88	59456.00	-0.23	111.26	110.50
10	1	3	9249.00	12547.00	147.55	0	Spot (Block10, Row3, Column1)	316.32	303.00	81.81	0.02	0.26	101.00	101.88	101.00	13.53	0.00	0.13	100.00	100.00	0.00	202.00	215.32	187260.00	15.85	177.42	179.00
10	2	3	9559.00	12552.00	157.70	0	Spot (Block10, Row3, Column2)	138.61	137.50	13.70	0.00	0.10	105.00	109.08	105.00	26.61	0.02	0.24	68.00	9.00	0.00	32.50	33.61	95365.00	1.11	121.87	123.00
10	3	3	9843.00	12543.00	158.00	0	Spot (Block10, Row3, Column3)	243.70	200.00	205.55	0.09	0.84	105.00	106.06	105.00	14.06	0.00	0.13	99.00	96.00	0.00	95.00	138.70	167911.00	9.79	153.27	156.50
10	4	3	10158.00	12555.00	152.80	0	Spot (Block10, Row3, Column4)	189.17	192.00	21.89	0.01	0.12	104.00	104.81	104.00	13.38	0.00	0.13	99.00	96.00	0.00	88.00	85.17	121828.00	6.31	143.18	134.00
10	5	3	10455.00	12540.00	182.55	0	Spot (Block10, Row3, Column5)	186.43	169.00	259.72	0.04	1.39	109.00	126.73	109.00	69.91	0.07	0.55	38.00	2.00	0.00	60.00	77.43	175433.00	0.85	129.12	124.00
10	6	3	10756.00	12552.00	207.90	0	Spot (Block10, Row3, Column6)	6071.37	4423.00	4318.63	0.14	0.71	116.00	152.34	116.00	99.56	0.12	0.65	100.00	100.00	0.00	4307.00	5955.37	7486005.00	59.45	1326.80	1354.00
10	7	3	11054.00	12553.00	147.00	-50	Spot (Block10, Row3, Column7)	129.74	129.00	10.33	0.00	0.08	107.00	126.73	107.00	77.89	0.07	0.61	0.00	0.00	0.00	22.00	22.74	76675.00	0.04	126.26	125.50
10	8	3	11351.00	12564.00	162.10	0	Spot (Block10, Row3, Column8)	6044.84	5580.50	3384.42	0.03	0.56	108.00	116.33	108.00	52.51	0.03	0.45	100.00	100.00	0.00	5472.50	5936.84	4388557.00	112.91	1259.95	904.00
10	1	4	9248.00	12859.00	176.40	0	Spot (Block10, Row4, Column1)	204.23	195.00	52.25	0.02	0.26	103.00	105.95	103.00	26.30	0.01	0.25	96.00	78.00	0.00	92.00	101.23	176859.00	3.74	125.76	123.00
10	2	4	9548.00	12853.00	165.50	0	Spot (Block10, Row4, Column2)	1457.08	1346.50	705.83	0.03	0.48	107.00	116.11	107.00	40.59	0.04	0.35	100.00	100.00	0.00	1239.50	1350.08	1104465.00	33.03	371.27	354.00
10	3	4	9857.00	12850.00	147.60	0	Spot (Block10, Row4, Column3)	504.47	460.50	197.35	0.04	0.39	106.00	113.18	106.00	35.47	0.03	0.31	100.00	100.00	0.00	354.50	398.47	297635.00	11.03	201.13	185.00
10	4	4	10156.00	12845.00	231.35	0	Spot (Block10, Row4, Column4)	120.36	118.00	13.84	0.01	0.11	105.00	105.36	105.00	14.27	0.00	0.14	45.00	12.00	0.00	13.00	15.36	185348.00	1.05	109.88	110.00
10	5	4	10447.00	12823.00	151.70	0	Spot (Block10, Row4, Column5)	155.81	153.00	30.80	0.01	0.20	109.00	114.90	109.00	32.33	0.02	0.28	58.00	29.00	0.00	44.00	46.81	98163.00	1.27	128.07	126.50
10	6	4	10751.00	12850.00	184.65	0	Spot (Block10, Row4, Column6)	1785.87	1786.00	605.42	0.00	0.34	115.00	129.97	115.00	62.70	0.05	0.48	100.00	100.00	0.00	1671.00	1670.87	1712650.00	26.41	494.59	400.00
10	7	4	11053.00	12853.00	147.00	-50	Spot (Block10, Row4, Column7)	134.47	132.00	17.08	0.01	0.13	111.00	127.43	111.00	74.82	0.06	0.59	0.00	0.00	0.00	21.00	23.47	78932.00	0.09	130.14	124.00
10	8	4	11354.00	12844.00	160.45	0	Spot (Block10, Row4, Column8)	151.15	152.00	22.36	0.00	0.15	108.00	110.86	108.00	22.37	0.01	0.20	75.00	48.00	0.00	44.00	43.15	107164.00	1.80	122.79	120.00
10	1	5	9248.00	13150.00	157.85	0	Spot (Block10, Row5, Column1)	256.70	264.00	70.72	0.01	0.28	108.00	122.80	108.00	67.97	0.06	0.55	93.00	52.00	0.00	156.00	148.70	175323.00	1.97	149.25	139.00
10	2	5	9553.00	13152.00	154.25	0	Spot (Block10, Row5, Column2)	6992.41	6732.00	3085.59	0.02	0.44	113.00	133.19	113.00	68.30	0.07	0.51	100.00	100.00	0.00	6619.00	6879.41	4552059.00	100.43	1413.06	1205.00
10	3	5	9855.00	13155.00	150.05	0	Spot (Block10, Row5, Column3)	5331.92	4696.00	3052.11	0.06	0.57	109.00	120.90	109.00	49.85	0.05	0.41	100.00	100.00	0.00	4587.00	5222.92	3263132.00	104.53	960.78	784.00
10	4	5	10142.00	13153.00	194.65	0	Spot (Block10, Row5, Column4)	140.29	139.50	19.48	0.00	0.14	103.00	108.33	103.00	32.04	0.02	0.30	55.00	9.00	0.00	36.50	37.29	150111.00	1.00	113.87	112.00
10	5	5	10450.00	13156.00	143.60	0	Spot (Block10, Row5, Column5)	809.62	763.00	384.80	0.03	0.48	105.00	106.14	105.00	14.27	0.00	0.13	100.00	100.00	0.00	658.00	704.62	456628.00	49.30	254.61	198.00
10	6	5	10753.00	13153.00	147.00	-50	Spot (Block10, Row5, Column6)	127.13	123.00	19.51	0.01	0.15	111.00	128.28	111.00	76.94	0.06	0.60	0.00	0.00	0.00	12.00	16.13	75006.00	-0.01	128.23	127.00
10	7	5	11049.00	13150.00	193.85	0	Spot (Block10, Row5, Column7)	7867.61	6520.00	5120.72	0.08	0.65	116.00	146.49	116.00	105.73	0.10	0.72	100.00	100.00	0.00	6404.00	7751.61	8371135.00	73.03	1554.99	1556.00
10	8	5	11354.00	13167.00	165.75	0	Spot (Block10, Row5, Column8)	162.42	165.00	23.25	0.01	0.14	108.00	119.26	108.00	67.37	0.04	0.56	29.00	0.00	0.00	57.00	54.42	124090.00	0.64	128.61	127.00
10	1	6	9251.00	13453.00	208.95	0	Spot (Block10, Row6, Column1)	5138.94	3584.00	3889.56	0.16	0.76	117.00	155.35	117.00	108.61	0.12	0.70	100.00	100.00	0.00	3467.00	5021.94	6418536.00	45.88	1161.02	1128.00
10	2	6	9552.00	13450.00	206.15	0	Spot (Block10, Row6, Column2)	4309.35	4050.00	2316.65	0.03	0.54	116.00	152.13	116.00	109.61	0.12	0.72	100.00	100.00	0.00	3934.00	4193.35	5218623.00	37.93	1013.56	1014.00
10	3	6	9850.00	13450.00	162.25	0	Spot (Block10, Row6, Column3)	243.98	234.00	52.65	0.02	0.22	110.00	123.14	110.00	65.05	0.05	0.53	94.00	49.00	0.00	124.00	133.98	178347.00	1.86	152.24	152.00
10	4	6	10142.00	13448.00	163.90	0	Spot (Block10, Row6, Column4)	141.52	139.00	20.64	0.01	0.15	104.00	103.85	104.00	13.96	0.00	0.13	90.00	60.00	0.00	35.00	37.52	105006.00	2.70	116.58	116.00
10	5	6	10452.00	13453.00	147.60	0	Spot (Block10, Row6, Column5)	526.94	500.00	217.33	0.02	0.41	105.00	107.47	105.00	19.21	0.01	0.18	100.00	100.00	0.00	395.00	421.94	313532.00	21.84	196.03	188.00
10	6	6	10766.00	13443.00	117.10	0	Spot (Block10, Row6, Column6)	132.04	127.00	33.00	0.02	0.25	108.00	122.84	108.00	69.90	0.06	0.57	1.00	0.00	0.00	19.00	24.04	47533.00	0.13	121.41	118.00
10	7	6	11051.00	13453.00	173.20	0	Spot (Block10, Row6, Column7)	219.28	212.00	46.10	0.01	0.21	110.00	123.01	110.00	72.83	0.05	0.59	81.00	26.00	0.00	102.00	109.28	183099.00	1.32	142.99	138.00
10	8	6	11361.00	13465.00	188.35	0	Spot (Block10, Row6, Column8)	134.95	127.00	24.08	0.03	0.18	107.00	109.66	107.00	20.25	0.01	0.18	48.00	23.00	0.00	20.00	27.95	134545.00	1.25	115.34	117.00
10	1	7	9250.00	13747.00	159.80	0	Spot (Block10, Row7, Column1)	2081.58	1823.00	1049.25	0.06	0.50	112.00	130.03	112.00	69.11	0.06	0.53	100.00	100.00	0.00	1711.00	1969.58	1459188.00	28.24	444.81	416.00
10	2	7	9552.00	13751.00	147.00	-50	Spot (Block10, Row7, Column2)	109.63	110.00	12.29	0.00	0.11	112.00	125.88	112.00	63.21	0.05	0.50	0.00	0.00	0.00	-2.00	-2.37	65121.00	-0.26	111.59	112.00
10	3	7	9852.00	13752.00	147.00	-50	Spot (Block10, Row7, Column3)	115.34	115.00	9.85	0.00	0.09	109.00	108.90	109.00	15.88	0.00	0.15	16.00	0.00	0.00	6.00	6.34	68628.00	0.41	117.57	118.00
10	4	7	10174.00	13800.00	124.40	0	Spot (Block10, Row7, Column4)	147.69	143.00	25.68	0.01	0.17	109.00	112.51	109.00	41.39	0.01	0.37	39.00	0.00	0.00	34.00	38.69	61735.00	0.85	124.10	121.00
10	5	7	10444.00	13730.00	186.15	0	Spot (Block10, Row7, Column5)	145.67	146.00	24.18	0.00	0.17	110.00	124.98	110.00	72.05	0.06	0.58	2.00	0.00	0.00	36.00	35.67	141884.00	0.29	122.52	122.00
10	6	7	10747.00	13750.00	197.55	0	Spot (Block10, Row7, Column6)	5497.69	5278.50	3013.76	0.02	0.55	123.00	168.31	123.00	138.67	0.14	0.82	100.00	100.00	0.00	5155.50	5374.69	6069448.00	38.43	1127.77	1123.00
10	7	7	11067.00	13746.00	174.80	0	Spot (Block10, Row7, Column7)	151.99	153.00	24.89	0.00	0.16	117.00	131.01	117.00	70.38	0.05	0.54	5.00	0.00	0.00	36.00	34.99	129344.00	0.30	127.02	125.00
10	8	7	11348.00	13748.00	178.80	0	Spot (Block10, Row7, Column8)	2969.81	2937.00	883.67	0.00	0.30	111.00	119.95	111.00	38.82	0.03	0.32	100.00	100.00	0.00	2826.00	2858.81	2666887.00	73.42	785.54	683.00
10	1	8	9256.00	14085.00	145.35	0	Spot (Block10, Row8, Column1)	174.12	181.00	28.33	0.02	0.16	112.00	116.14	112.00	24.67	0.02	0.21	85.00	69.00	0.00	69.00	62.12	100117.00	2.35	138.27	133.00
10	2	8	9551.00	14051.00	147.00	-50	Spot (Block10, Row8, Column2)	139.25	130.00	23.44	0.03	0.17	110.00	116.65	110.00	130.64	0.03	1.12	0.00	0.00	0.00	20.00	29.25	82155.00	0.17	126.70	118.50
10	3	8	9856.00	14056.00	184.45	0	Spot (Block10, Row8, Column3)	155.50	145.00	71.34	0.03	0.46	112.00	121.01	112.00	135.89	0.03	1.12	0.00	0.00	0.00	33.00	43.50	148503.00	0.25	126.41	125.00
10	4	8	10148.00	14059.00	149.00	0	Spot (Block10, Row8, Column4)	15216.71	14287.00	7822.33	0.03	0.51	112.00	118.39	112.00	45.57	0.02	0.38	100.00	100.00	0.00	14175.00	15104.71	9266979.00	331.29	2887.20	2116.00
10	5	8	10452.00	14053.00	147.00	-50	Spot (Block10, Row8, Column5)	131.44	126.00	22.72	0.02	0.17	113.00	135.89	113.00	102.06	0.08	0.75	0.00	0.00	0.00	13.00	18.44	78340.00	-0.04	129.93	122.00
10	6	8	10753.00	14056.00	197.80	0	Spot (Block10, Row8, Column6)	9237.77	6013.50	7699.44	0.19	0.83	126.00	177.97	126.00	156.43	0.15	0.88	100.00	100.00	0.00	5887.50	9111.77	10272396.00	57.92	1661.52	1690.00
10	7	8	11053.00	14035.00	190.75	0	Spot (Block10, Row8, Column7)	188.36	188.00	32.32	0.00	0.17	122.00	148.70	122.00	102.78	0.09	0.69	9.00	0.00	0.00	66.00	66.36	193447.00	0.39	145.65	142.00
10	8	8	11341.00	14051.00	147.65	0	Spot (Block10, Row8, Column8)	16940.92	14906.50	9768.32	0.06	0.58	118.00	130.76	118.00	52.72	0.04	0.40	100.00	100.00	0.00	14788.50	16822.92	10164550.00	318.86	3008.56	2216.50
11	1	1	13752.00	11953.00	156.05	0	Spot (Block11, Row1, Column1)	4881.77	4215.00	2699.23	0.06	0.55	99.00	102.56	99.00	26.54	0.02	0.26	100.00	100.00	0.00	4116.00	4782.77	3265903.00	180.10	1065.63	820.50
11	2	1	14042.00	11958.00	159.55	0	Spot (Block11, Row1, Column2)	179.81	184.00	38.24	0.01	0.21	97.00	99.15	97.00	19.12	0.01	0.19	95.00	83.00	0.00	87.00	82.81	126768.00	4.22	120.92	117.00
11	3	1	14353.00	11956.00	147.00	-50	Spot (Block11, Row1, Column3)	107.16	106.00	14.18	0.00	0.13	100.00	99.80	100.00	13.19	0.00	0.13	32.00	9.00	0.00	6.00	7.16	62794.00	0.56	101.50	102.00
11	4	1	14647.00	11962.00	173.00	0	Spot (Block11, Row1, Column4)	160.53	169.00	27.76	0.02	0.17	101.00	101.09	101.00	13.43	0.00	0.13	92.00	83.00	0.00	68.00	59.53	133241.00	4.43	124.06	123.00
11	5	1	14964.00	11977.00	238.10	0	Spot (Block11, Row1, Column5)	123.13	119.00	19.30	0.01	0.16	100.00	100.08	100.00	16.49	0.00	0.16	57.00	24.00	0.00	19.00	23.13	200944.00	1.40	108.46	108.50
11	6	1	15254.00	11961.00	180.50	0	Spot (Block11, Row1, Column6)	153.06	148.00	28.45	0.01	0.19	98.00	98.49	98.00	13.07	0.00	0.13	96.00	85.00	0.00	50.00	55.06	139895.00	4.18	118.58	119.00
11	7	1	15548.00	11958.00	146.85	0	Spot (Block11, Row1, Column7)	225.17	203.00	93.24	0.05	0.41	96.00	96.33	96.00	13.40	0.00	0.14	100.00	99.00	0.00	107.00	129.17	132174.00	9.62	149.25	141.00
11	8	1	15848.00	11960.00	176.75	0	Spot (Block11, Row1, Column8)	135.81	128.00	22.87	0.03	0.17	97.00	97.27	97.00	12.29	0.00	0.13	94.00	71.00	0.00	31.00	38.81	118291.00	3.14	110.85	111.00
11	1	2	13752.00	12255.00	147.00	-50	Spot (Block11, Row2, Column1)	106.02	106.00	10.85	0.00	0.10	95.00	98.20	95.00	21.28	0.01	0.22	19.00	0.00	0.00	11.00	11.02	62443.00	0.37	99.52	100.00
11	2	2	14053.00	12256.00	147.00	-50	Spot (Block11, Row2, Column2)	108.49	110.00	12.49	0.01	0.12	101.00	100.84	101.00	13.74	0.00	0.14	36.00	2.00	0.00	9.00	7.49	64116.00	0.56	106.52	109.00
11	3	2	14353.00	12256.00	147.00	-50	Spot (Block11, Row2, Column3)	109.31	109.00	11.29	0.00	0.10	102.00	102.41	102.00	12.54	0.00	0.12	34.00	5.00	0.00	7.00	7.31	64385.00	0.55	104.16	104.00
11	4	2	14658.00	12298.00	255.75	0	Spot (Block11, Row2, Column4)	118.53	115.00	19.09	0.01	0.16	103.00	104.85	103.00	16.27	0.01	0.16	41.00	16.00	0.00	12.00	15.53	225091.00	0.84	105.45	104.00
11	5	2	14957.00	12263.00	187.00	0	Spot (Block11, Row2, Column5)	1260.96	1219.00	427.53	0.01	0.34	108.00	114.03	108.00	30.25	0.02	0.27	100.00	100.00	0.00	1111.00	1152.96	1243306.00	37.91	377.45	344.50
11	6	2	15228.00	12222.00	177.85	0	Spot (Block11, Row2, Column6)	119.42	119.00	9.84	0.00	0.08	101.00	114.80	101.00	75.89	0.06	0.66	0.00	0.00	0.00	18.00	18.42	106161.00	0.06	108.97	110.00
11	7	2	15554.00	12258.00	147.00	-50	Spot (Block11, Row2, Column7)	100.78	100.00	13.41	0.00	0.13	98.00	99.90	98.00	16.78	0.01	0.17	17.00	1.00	0.00	2.00	2.78	59461.00	0.05	109.94	111.00
11	8	2	15854.00	12258.00	147.00	-50	Spot (Block11, Row2, Column8)	95.69	94.00	11.80	0.01	0.12	99.00	104.50	99.00	46.83	0.02	0.45	0.00	0.00	0.00	-5.00	-3.31	56264.00	-0.19	101.98	102.00
11	1	3	13752.00	12554.00	172.80	0	Spot (Block11, Row3, Column1)	190.54	190.00	45.44	0.00	0.24	98.00	98.98	98.00	13.87	0.00	0.14	96.00	92.00	0.00	92.00	92.54	159290.00	6.60	120.16	119.00
11	2	3	14052.00	12556.00	147.00	-50	Spot (Block11, Row3, Column2)	106.19	106.00	9.82	0.00	0.09	104.00	107.28	104.00	24.88	0.01	0.23	0.00	0.00	0.00	2.00	2.19	62652.00	-0.04	106.76	106.00
11	3	3	14340.00	12549.00	155.05	0	Spot (Block11, Row3, Column3)	170.10	175.00	33.26	0.01	0.20	102.00	103.14	102.00	12.10	0.00	0.12	98.00	89.00	0.00	73.00	68.10	113455.00	5.53	128.96	124.00
11	4	3	14652.00	12567.00	170.10	0	Spot (Block11, Row3, Column4)	166.91	173.00	28.07	0.02	0.17	101.00	101.82	101.00	12.47	0.00	0.12	97.00	90.00	0.00	72.00	65.91	135197.00	5.22	119.39	118.00
11	5	3	14953.00	12557.00	147.00	-50	Spot (Block11, Row3, Column5)	135.40	132.00	19.65	0.01	0.15	109.00	129.85	109.00	85.71	0.08	0.66	1.00	0.00	0.00	23.00	26.40	80023.00	0.06	128.92	124.50
11	6	3	15257.00	12556.00	205.60	0	Spot (Block11, Row3, Column6)	8356.17	6062.50	6009.24	0.14	0.72	113.00	151.68	113.00	114.82	0.13	0.76	100.00	100.00	0.00	5949.50	8243.17	10027410.00	71.46	1692.65	1665.00
11	7	3	15553.00	12558.00	147.00	-50	Spot (Block11, Row3, Column7)	115.47	115.00	12.61	0.00	0.11	103.00	124.81	103.00	89.28	0.08	0.72	0.00	0.00	0.00	12.00	12.47	67782.00	-0.10	112.68	112.00
11	8	3	15854.00	12564.00	160.45	0	Spot (Block11, Row3, Column8)	10054.91	9362.00	4904.37	0.03	0.49	101.00	112.99	101.00	66.73	0.05	0.59	100.00	100.00	0.00	9261.00	9953.91	7128929.00	148.98	1716.57	1531.00
11	1	4	13755.00	12855.00	174.80	0	Spot (Block11, Row4, Column1)	178.15	186.00	34.91	0.02	0.20	98.00	102.91	98.00	26.89	0.02	0.26	90.00	73.00	0.00	88.00	80.15	152671.00	2.80	118.13	114.00
11	2	4	14051.00	12857.00	174.95	0	Spot (Block11, Row4, Column2)	1560.74	1445.50	782.18	0.03	0.50	107.00	120.13	107.00	58.64	0.05	0.49	100.00	100.00	0.00	1338.50	1453.74	1323508.00	24.57	378.14	366.00
11	3	4	14354.00	12861.00	153.05	0	Spot (Block11, Row4, Column3)	423.68	381.00	163.34	0.05	0.39	107.00	116.73	107.00	42.34	0.04	0.36	100.00	98.00	0.00	274.00	316.68	272000.00	7.25	189.87	180.00
11	4	4	14663.00	12846.00	160.00	0	Spot (Block11, Row4, Column4)	116.68	114.00	12.67	0.01	0.11	101.00	101.82	101.00	13.22	0.00	0.13	49.00	19.00	0.00	13.00	15.68	82728.00	1.12	111.81	109.50
11	5	4	14941.00	12869.00	176.70	0	Spot (Block11, Row4, Column5)	121.86	119.00	16.97	0.01	0.14	104.00	107.15	104.00	19.92	0.01	0.19	34.00	10.00	0.00	15.00	17.86	106136.00	0.74	112.52	112.50
11	6	4	15253.00	12855.00	188.45	0	Spot (Block11, Row4, Column6)	1667.23	1589.00	549.38	0.02	0.33	110.00	129.88	110.00	77.62	0.07	0.60	100.00	100.00	0.00	1479.00	1557.23	1668899.00	19.81	476.74	394.50
11	7	4	15527.00	12845.00	166.75	0	Spot (Block11, Row4, Column7)	124.85	121.00	15.41	0.01	0.12	104.00	123.49	104.00	79.70	0.07	0.65	0.00	0.00	0.00	17.00	20.85	96381.00	0.02	109.44	109.00
11	8	4	15840.00	12866.00	195.50	0	Spot (Block11, Row4, Column8)	125.65	126.00	14.27	0.00	0.11	99.00	106.41	99.00	44.61	0.03	0.42	9.00	0.00	0.00	27.00	26.65	135826.00	0.43	108.68	108.50
11	1	5	13757.00	13163.00	191.30	0	Spot (Block11, Row5, Column1)	218.71	206.00	70.65	0.03	0.32	104.00	128.25	104.00	89.12	0.09	0.69	62.00	16.00	0.00	102.00	114.71	226144.00	1.02	133.27	117.00
11	2	5	14056.00	13158.00	155.20	0	Spot (Block11, Row5, Column2)	11831.32	10708.00	5507.94	0.04	0.47	116.00	144.01	116.00	89.48	0.09	0.62	100.00	100.00	0.00	10592.00	11715.32	7832336.00	130.62	2141.21	1792.00
11	3	5	14353.00	13158.00	156.00	0	Spot (Block11, Row5, Column3)	5821.84	4938.00	3443.41	0.07	0.59	114.00	131.85	114.00	67.11	0.06	0.51	100.00	100.00	0.00	4824.00	5707.84	3888989.00	84.79	989.93	866.50
11	4	5	14650.00	13156.00	173.90	0	Spot (Block11, Row5, Column4)	145.82	142.00	23.65	0.01	0.16	104.00	110.01	104.00	38.11	0.02	0.35	48.00	9.00	0.00	38.00	41.82	123658.00	0.94	118.08	118.00
11	5	5	14956.00	13164.00	150.35	0	Spot (Block11, Row5, Column5)	564.28	516.00	254.67	0.04	0.45	99.00	100.91	99.00	15.46	0.01	0.15	100.00	100.00	0.00	417.00	465.28	348727.00	29.98	208.30	188.00
11	6	5	15253.00	13158.00	147.00	-50	Spot (Block11, Row5, Column6)	120.00	118.00	14.98	0.01	0.12	106.00	125.61	106.00	83.38	0.07	0.66	0.00	0.00	0.00	12.00	14.00	70798.00	-0.07	115.89	111.00
11	7	5	15556.00	13156.00	197.15	0	Spot (Block11, Row5, Column7)	7308.11	6035.00	4647.08	0.08	0.64	110.00	138.55	110.00	105.36	0.10	0.76	100.00	100.00	0.00	5925.00	7198.11	8024304.00	68.05	1432.93	1418.00
11	8	5	15853.00	13159.00	147.00	-50	Spot (Block11, Row5, Column8)	123.07	120.00	16.39	0.01	0.13	101.00	110.80	101.00	63.27	0.04	0.57	0.00	0.00	0.00	19.00	22.07	72367.00	0.19	119.54	117.50
11	1	6	13754.00	13458.00	203.00	0	Spot (Block11, Row6, Column1)	7232.11	5387.00	5372.68	0.13	0.74	122.00	171.77	122.00	137.23	0.15	0.80	100.00	100.00	0.00	5265.00	7110.11	8476036.00	51.45	1497.73	1466.00
11	2	6	14054.00	13456.00	207.20	0	Spot (Block11, Row6, Column2)	4453.60	4213.00	2294.96	0.02	0.52	115.00	156.85	115.00	121.38	0.13	0.77	100.00	100.00	0.00	4098.00	4338.60	5446755.00	35.40	1001.10	936.50
11	3	6	14351.00	13456.00	169.35	0	Spot (Block11, Row6, Column3)	198.20	200.00	37.46	0.00	0.19	109.00	124.14	109.00	71.06	0.06	0.57	75.00	11.00	0.00	91.00	89.20	158360.00	1.04	140.40	135.00
11	4	6	14660.00	13448.00	159.40	0	Spot (Block11, Row6, Column4)	131.43	132.00	12.98	0.00	0.10	102.00	102.75	102.00	13.92	0.00	0.14	88.00	56.00	0.00	30.00	29.43	92002.00	2.06	116.06	115.00
11	5	6	14956.00	13462.00	149.90	0	Spot (Block11, Row6, Column5)	401.97	377.00	178.75	0.03	0.44	100.00	103.22	100.00	19.58	0.01	0.19	100.00	100.00	0.00	277.00	301.97	247210.00	15.26	178.48	173.00
11	6	6	15253.00	13458.00	147.00	-50	Spot (Block11, Row6, Column6)	107.41	107.00	11.74	0.00	0.11	103.00	116.21	103.00	66.05	0.05	0.57	0.00	0.00	0.00	4.00	4.41	63263.00	-0.13	105.27	103.00
11	7	6	15568.00	13458.00	178.85	0	Spot (Block11, Row6, Column7)	158.69	163.00	28.10	0.01	0.18	103.00	115.42	103.00	70.58	0.05	0.61	33.00	0.00	0.00	60.00	55.69	142659.00	0.61	122.53	121.00
11	8	6	15866.00	13458.00	165.55	0	Spot (Block11, Row6, Column8)	122.51	122.00	12.22	0.00	0.10	100.00	101.53	100.00	16.35	0.01	0.16	66.00	21.00	0.00	22.00	22.51	92614.00	1.28	109.88	107.00
11	1	7	13751.00	13755.00	170.25	0	Spot (Block11, Row7, Column1)	2274.82	2008.00	1273.37	0.05	0.56	104.00	133.59	104.00	102.04	0.11	0.76	100.00	100.00	0.00	1904.00	2170.82	1831228.00	20.98	477.91	455.00
11	2	7	14051.00	13756.00	147.00	-50	Spot (Block11, Row7, Column2)	108.35	109.00	10.84	0.00	0.10	105.00	121.28	105.00	68.17	0.06	0.56	0.00	0.00	0.00	4.00	3.35	64358.00	-0.19	108.36	110.00
11	3	7	14352.00	13757.00	147.00	-50	Spot (Block11, Row7, Column3)	126.68	108.00	153.11	0.07	1.21	102.00	104.04	102.00	33.65	0.01	0.32	6.00	4.00	0.00	6.00	24.68	75376.00	0.67	226.87	107.00
11	4	7	14630.00	13712.00	226.20	0	Spot (Block11, Row7, Column4)	112.02	113.00	11.52	0.00	0.10	102.00	105.24	102.00	32.89	0.01	0.31	1.00	0.00	0.00	11.00	10.02	164221.00	0.21	104.82	105.00
11	5	7	14952.00	13758.00	147.00	-50	Spot (Block11, Row7, Column5)	105.94	106.00	7.24	0.00	0.07	108.00	120.32	108.00	67.08	0.05	0.56	0.00	0.00	0.00	-2.00	-2.06	62931.00	-0.21	102.32	103.00
11	6	7	15252.00	13756.00	197.60	0	Spot (Block11, Row7, Column6)	5246.27	5034.00	2832.21	0.02	0.54	115.00	164.98	115.00	166.15	0.16	1.01	100.00	100.00	0.00	4919.00	5131.27	5823359.00	30.58	1053.20	1021.50
11	7	7	15534.00	13765.00	226.05	0	Spot (Block11, Row7, Column7)	151.96	143.00	50.99	0.03	0.34	108.00	126.24	108.00	80.24	0.07	0.64	17.00	1.00	0.00	35.00	43.96	222932.00	0.32	117.80	108.00
11	8	7	15853.00	13756.00	187.20	0	Spot (Block11, Row7, Column8)	2678.17	2673.00	704.74	0.00	0.26	102.00	108.67	102.00	34.69	0.03	0.32	100.00	100.00	0.00	2571.00	2576.17	2654062.00	74.08	701.42	612.00
11	1	8	13783.00	14066.00	189.50	0	Spot (Block11, Row8, Column1)	120.56	120.00	16.05	0.00	0.13	100.00	104.49	100.00	30.34	0.02	0.29	23.00	1.00	0.00	20.00	20.56	121884.00	0.53	108.00	105.00
11	2	8	14072.00	14052.00	135.95	0	Spot (Block11, Row8, Column2)	127.78	128.00	12.61	0.00	0.10	100.00	100.44	100.00	11.58	0.00	0.12	88.00	63.00	0.00	28.00	27.78	63381.00	2.36	113.80	113.00
11	3	8	14353.00	14039.00	185.35	0	Spot (Block11, Row8, Column3)	122.95	121.00	13.83	0.01	0.11	101.00	107.62	101.00	59.63	0.03	0.55	4.00	0.00	0.00	20.00	21.95	118892.00	0.26	112.13	112.00
11	4	8	14650.00	14059.00	152.50	0	Spot (Block11, Row8, Column4)	26897.38	24882.50	14124.87	0.03	0.53	105.00	116.22	105.00	71.89	0.04	0.62	100.00	100.00	0.16	24777.50	26792.38	17321908.00	372.54	3892.99	3006.00
11	5	8	14952.00	14058.00	147.00	-50	Spot (Block11, Row8, Column5)	125.26	122.00	25.19	0.01	0.20	108.00	137.68	108.00	142.78	0.11	1.04	0.00	0.00	0.00	14.00	17.26	74280.00	-0.09	108.53	108.00
11	6	8	15256.00	14058.00	190.75	0	Spot (Block11, Row8, Column6)	13296.50	9207.00	10704.39	0.16	0.81	117.00	180.61	117.00	205.77	0.19	1.14	100.00	100.00	0.00	9090.00	13179.50	13655506.00	63.74	2096.54	2094.00
11	7	8	15568.00	14051.00	186.50	0	Spot (Block11, Row8, Column7)	166.99	172.00	27.28	0.01	0.16	112.00	141.19	112.00	134.06	0.10	0.95	0.00	0.00	0.00	60.00	54.99	163320.00	0.19	127.49	122.00
11	8	8	15841.00	14057.00	148.40	0	Spot (Block11, Row8, Column8)	14932.81	12994.00	8895.82	0.06	0.60	111.00	122.08	111.00	46.88	0.04	0.38	100.00	100.00	0.00	12883.00	14821.81	9049283.00	315.91	2766.96	1959.50
12	1	1	18255.00	11960.00	156.45	0	Spot (Block12, Row1, Column1)	4561.20	3819.00	2498.55	0.08	0.55	137.00	143.28	137.00	27.36	0.02	0.19	100.00	100.00	0.00	3682.00	4424.20	3060568.00	161.46	1044.85	960.50
12	2	1	18553.00	11966.00	150.70	0	Spot (Block12, Row1, Column2)	812.57	736.00	377.20	0.04	0.46	135.00	139.30	135.00	20.80	0.01	0.15	100.00	100.00	0.00	601.00	677.57	505418.00	32.37	286.10	265.00
12	3	1	18856.00	11969.00	157.80	0	Spot (Block12, Row1, Column3)	451.88	377.00	229.69	0.08	0.51	135.00	138.82	135.00	19.60	0.01	0.14	100.00	100.00	0.00	242.00	316.88	310444.00	15.97	204.10	195.00
12	4	1	19151.00	11964.00	154.80	0	Spot (Block12, Row1, Column4)	571.07	524.50	226.83	0.04	0.40	136.00	140.13	136.00	20.07	0.01	0.14	100.00	100.00	0.00	388.50	435.07	374624.00	21.48	226.38	207.00
12	5	1	19453.00	11966.00	155.05	0	Spot (Block12, Row1, Column5)	807.86	683.00	551.30	0.07	0.68	134.00	138.48	134.00	24.15	0.01	0.17	100.00	100.00	0.00	549.00	673.86	533998.00	27.72	245.57	209.00
12	6	1	19750.00	11963.00	149.35	0	Spot (Block12, Row1, Column6)	1413.86	1333.00	647.22	0.03	0.46	133.00	138.03	133.00	24.04	0.02	0.17	100.00	100.00	0.00	1200.00	1280.86	863869.00	53.06	459.18	394.00
12	7	1	20050.00	11965.00	148.85	0	Spot (Block12, Row1, Column7)	3146.99	3077.00	1682.18	0.01	0.53	133.00	137.92	133.00	23.08	0.02	0.17	100.00	100.00	0.00	2944.00	3013.99	1891338.00	130.36	847.57	645.00
12	8	1	20356.00	11967.00	179.30	0	Spot (Block12, Row1, Column8)	234.34	220.00	43.65	0.03	0.19	133.00	135.84	133.00	18.24	0.01	0.13	99.00	98.00	0.00	87.00	101.34	211142.00	5.40	160.30	164.00
12	1	2	18255.00	12263.00	147.00	-50	Spot (Block12, Row2, Column1)	144.79	146.00	14.20	0.00	0.10	136.00	141.90	136.00	24.01	0.02	0.17	15.00	0.00	0.00	10.00	8.79	85281.00	0.12	140.77	139.00
12	2	2	18558.00	12265.00	131.75	0	Spot (Block12, Row2, Column2)	693.18	691.50	198.92	0.00	0.29	135.00	139.47	135.00	18.36	0.01	0.13	100.00	100.00	0.00	556.50	558.18	323021.00	30.15	277.21	270.00
12	3	2	18864.00	12262.00	185.80	0	Spot (Block12, Row2, Column3)	206.15	199.00	66.52	0.02	0.32	134.00	138.82	134.00	19.12	0.02	0.14	94.00	90.00	0.00	65.00	72.15	200585.00	3.52	160.47	163.50
12	4	2	19158.00	12264.00	179.35	0	Spot (Block12, Row2, Column4)	532.47	521.00	168.11	0.01	0.32	141.00	146.84	141.00	25.45	0.02	0.17	100.00	100.00	0.00	380.00	391.47	479753.00	15.15	241.05	221.00
12	5	2	19461.00	12262.00	186.55	0	Spot (Block12, Row2, Column5)	2525.41	2504.00	785.24	0.00	0.31	144.00	151.48	144.00	32.32	0.02	0.21	100.00	100.00	0.00	2360.00	2381.41	2479955.00	73.46	743.21	616.00
12	6	2	19756.00	12265.00	147.00	-50	Spot (Block12, Row2, Column6)	1402.76	624.00	2193.45	0.35	1.56	144.00	170.61	144.00	111.46	0.07	0.65	98.00	96.00	0.00	480.00	1258.76	827626.00	11.05	274.83	206.00
12	7	2	20053.00	12260.00	168.80	0	Spot (Block12, Row2, Column7)	282.29	283.00	74.44	0.00	0.26	137.00	142.93	137.00	27.39	0.02	0.19	99.00	92.00	0.00	146.00	145.29	223571.00	5.09	181.60	184.00
12	8	2	20399.00	12268.00	142.05	0	Spot (Block12, Row2, Column8)	149.74	145.00	16.93	0.01	0.11	131.00	135.66	131.00	30.32	0.02	0.22	29.00	0.00	0.00	14.00	18.74	81906.00	0.46	139.92	136.00
12	1	3	18255.00	12564.00	148.50	0	Spot (Block12, Row3, Column1)	1461.71	1444.00	713.61	0.01	0.49	134.00	138.00	134.00	20.27	0.01	0.15	100.00	100.00	0.00	1310.00	1327.71	877026.00	65.30	482.06	362.00
12	2	3	18556.00	12570.00	182.40	0	Spot (Block12, Row3, Column2)	233.34	225.00	39.21	0.02	0.17	139.00	146.13	139.00	30.63	0.02	0.21	98.00	75.00	0.00	86.00	94.34	218176.00	2.85	169.77	169.50
12	3	3	18849.00	12567.00	153.50	0	Spot (Block12, Row3, Column3)	509.09	388.50	268.90	0.12	0.53	137.00	142.67	137.00	24.31	0.02	0.17	100.00	100.00	0.00	251.50	372.09	327851.00	15.07	235.17	201.00
12	4	3	19156.00	12563.00	149.60	0	Spot (Block12, Row3, Column4)	2120.20	1953.00	1218.46	0.04	0.57	136.00	140.99	136.00	21.93	0.02	0.16	100.00	100.00	0.00	1817.00	1984.20	1299682.00	90.25	588.20	490.50
12	5	3	19456.00	12565.00	161.30	0	Spot (Block12, Row3, Column5)	376.43	325.00	180.28	0.06	0.48	143.00	170.85	143.00	107.26	0.08	0.63	82.00	42.00	0.00	182.00	233.43	270652.00	1.92	191.89	189.50
12	6	3	19758.00	12562.00	205.70	0	Spot (Block12, Row3, Column6)	10650.48	8070.00	7283.77	0.12	0.68	165.00	214.06	165.00	150.36	0.11	0.70	100.00	100.00	0.00	7905.00	10485.48	12801874.00	69.41	2221.71	2241.00
12	7	3	20058.00	12562.00	148.65	0	Spot (Block12, Row3, Column7)	759.42	678.00	410.66	0.05	0.54	142.00	167.28	142.00	101.88	0.07	0.61	100.00	78.00	0.00	536.00	617.42	461726.00	5.81	283.04	256.50
12	8	3	20359.00	12569.00	157.20	0	Spot (Block12, Row3, Column8)	5396.89	4760.00	2628.57	0.05	0.49	133.00	141.99	133.00	42.83	0.03	0.30	100.00	100.00	0.00	4627.00	5263.89	3664490.00	122.68	1150.24	925.50
12	1	4	18255.00	12865.00	148.50	0	Spot (Block12, Row4, Column1)	2009.93	1632.00	1178.57	0.09	0.59	134.00	140.74	134.00	32.77	0.02	0.23	100.00	100.00	0.00	1498.00	1875.93	1203948.00	57.04	529.61	449.50
12	2	4	18549.00	12861.00	176.05	0	Spot (Block12, Row4, Column2)	1733.53	1645.00	818.02	0.02	0.47	144.00	156.93	144.00	47.13	0.04	0.30	100.00	100.00	0.00	1501.00	1589.53	1499500.00	33.45	471.21	467.00
12	3	4	18851.00	12863.00	149.80	0	Spot (Block12, Row4, Column3)	9101.83	8232.50	5503.54	0.04	0.60	145.00	158.75	145.00	52.45	0.04	0.33	100.00	100.00	0.00	8087.50	8956.83	5588523.00	170.52	2048.83	1514.00
12	4	4	19155.00	12841.00	174.10	0	Spot (Block12, Row4, Column4)	178.81	178.00	16.19	0.00	0.09	138.00	143.63	138.00	26.17	0.02	0.18	84.00	22.00	0.00	40.00	40.81	150915.00	1.34	153.52	152.50
12	5	4	19455.00	12877.00	140.80	0	Spot (Block12, Row4, Column5)	429.75	249.00	1247.89	0.24	2.90	139.00	147.68	139.00	32.35	0.03	0.22	99.00	72.00	0.00	110.00	290.75	230344.00	8.72	217.41	188.50
12	6	4	19755.00	12860.00	189.10	0	Spot (Block12, Row4, Column6)	3135.16	3097.00	980.17	0.01	0.31	150.00	176.28	150.00	100.69	0.07	0.57	100.00	100.00	0.00	2947.00	2985.16	3150834.00	29.39	860.26	755.00
12	7	4	20048.00	12865.00	155.55	0	Spot (Block12, Row4, Column7)	486.83	441.00	239.55	0.04	0.49	144.00	161.24	144.00	78.36	0.05	0.49	94.00	69.00	0.00	297.00	342.83	323745.00	4.15	210.31	197.00
12	8	4	20350.00	12873.00	173.40	0	Spot (Block12, Row4, Column8)	245.41	237.00	47.71	0.02	0.19	135.00	141.77	135.00	31.36	0.02	0.22	99.00	80.00	0.00	102.00	110.41	206143.00	3.30	168.45	171.00
12	1	5	18256.00	13164.00	149.85	0	Spot (Block12, Row5, Column1)	1565.08	1239.00	1015.96	0.10	0.65	141.00	163.91	141.00	89.06	0.07	0.54	100.00	100.00	0.00	1098.00	1424.08	960962.00	15.73	396.09	323.00
12	2	5	18555.00	13163.00	156.80	0	Spot (Block12, Row5, Column2)	5986.09	5424.00	2727.80	0.04	0.46	153.00	174.42	153.00	72.07	0.06	0.41	100.00	100.00	0.00	5271.00	5833.09	4052581.00	80.64	1272.90	1162.00
12	3	5	18856.00	13164.00	159.90	0	Spot (Block12, Row5, Column3)	6022.89	5124.00	3637.11	0.07	0.60	152.00	170.43	152.00	69.53	0.05	0.41	100.00	100.00	0.00	4972.00	5870.89	4234093.00	84.18	964.83	876.50
12	4	5	19149.00	13170.00	148.75	0	Spot (Block12, Row5, Column4)	873.67	784.00	464.53	0.05	0.53	140.00	153.09	140.00	54.15	0.04	0.35	100.00	99.00	0.00	644.00	733.67	525076.00	13.31	322.62	247.00
12	5	5	19456.00	13165.00	147.25	0	Spot (Block12, Row5, Column5)	9841.84	8922.50	6077.00	0.04	0.62	142.00	148.92	142.00	36.27	0.02	0.24	100.00	100.00	0.00	8780.50	9699.84	5826367.00	267.26	1949.77	1554.00
12	6	5	19759.00	13164.00	156.30	0	Spot (Block12, Row5, Column6)	440.80	413.50	137.88	0.03	0.31	145.00	159.75	145.00	76.55	0.04	0.48	97.00	81.00	0.00	268.50	295.80	296219.00	3.67	220.89	200.00
12	7	5	20061.00	13162.00	193.10	0	Spot (Block12, Row5, Column7)	6773.63	5809.00	4221.95	0.07	0.62	146.00	171.28	146.00	102.71	0.07	0.60	100.00	100.00	0.00	5663.00	6627.63	7105534.00	64.28	1426.48	1460.00
12	8	5	20356.00	13170.00	150.65	0	Spot (Block12, Row5, Column8)	1014.80	776.50	699.06	0.12	0.69	138.00	151.91	138.00	63.76	0.04	0.42	100.00	99.00	0.00	638.50	876.80	627148.00	13.53	285.65	244.00
12	1	6	18253.00	13463.00	207.20	0	Spot (Block12, Row6, Column1)	8519.45	6109.00	6082.14	0.14	0.71	171.00	211.19	171.00	139.92	0.09	0.66	100.00	100.00	0.00	5938.00	8348.45	10419288.00	59.38	1824.81	1855.00
12	2	6	18550.00	13463.00	203.60	0	Spot (Block12, Row6, Column2)	3747.48	3524.00	1781.90	0.03	0.48	160.00	190.48	160.00	108.17	0.08	0.57	100.00	100.00	0.00	3364.00	3587.48	4407036.00	32.88	992.81	995.00
12	3	6	18845.00	13461.00	148.55	0	Spot (Block12, Row6, Column3)	2827.65	2572.00	1632.56	0.04	0.58	149.00	164.29	149.00	65.75	0.04	0.40	100.00	100.00	0.00	2423.00	2678.65	1693764.00	40.51	756.14	554.50
12	4	6	19154.00	13462.00	163.20	0	Spot (Block12, Row6, Column4)	381.02	344.00	138.70	0.04	0.36	138.00	144.39	138.00	29.46	0.02	0.20	100.00	97.00	0.00	206.00	243.02	280811.00	8.03	198.76	196.00
12	5	6	19455.00	13463.00	146.85	0	Spot (Block12, Row6, Column5)	7537.26	6738.00	4385.34	0.05	0.58	144.00	150.48	144.00	36.92	0.02	0.25	100.00	100.00	0.00	6594.00	7393.26	4401761.00	200.07	1569.86	1067.00
12	6	6	19752.00	13467.00	170.15	0	Spot (Block12, Row6, Column6)	197.82	196.00	24.68	0.00	0.12	142.00	153.78	142.00	61.63	0.03	0.40	29.00	0.00	0.00	54.00	55.82	160630.00	0.71	167.77	170.00
12	7	6	20056.00	13463.00	151.85	0	Spot (Block12, Row6, Column7)	1201.24	1018.00	676.16	0.07	0.56	140.00	154.21	140.00	66.71	0.04	0.43	100.00	99.00	0.00	878.00	1061.24	755583.00	15.70	375.12	279.00
12	8	6	20361.00	13467.00	151.95	0	Spot (Block12, Row6, Column8)	1388.16	1245.00	867.84	0.05	0.63	136.00	140.59	136.00	26.09	0.01	0.19	100.00	100.00	0.00	1109.00	1252.16	877320.00	47.81	380.77	361.00
12	1	7	18254.00	13764.00	163.30	0	Spot (Block12, Row7, Column1)	2574.74	2409.00	1214.90	0.03	0.47	142.00	173.68	142.00	103.69	0.09	0.60	100.00	100.00	0.00	2267.00	2432.74	1902730.00	23.16	578.59	555.00
12	2	7	18569.00	13771.00	176.60	0	Spot (Block12, Row7, Column2)	155.24	159.00	18.40	0.01	0.12	139.00	154.06	139.00	58.24	0.04	0.38	0.00	0.00	0.00	20.00	16.24	135369.00	0.02	143.31	142.00
12	3	7	18879.00	13746.00	139.20	0	Spot (Block12, Row7, Column3)	155.79	155.00	14.68	0.00	0.09	135.00	137.90	135.00	19.70	0.01	0.14	50.00	7.00	0.00	20.00	20.79	81167.00	0.91	148.25	146.00
12	4	7	19158.00	13769.00	203.65	0	Spot (Block12, Row7, Column4)	172.09	174.00	16.24	0.00	0.09	137.00	141.84	137.00	31.61	0.02	0.22	62.00	1.00	0.00	37.00	35.09	202552.00	0.96	150.31	147.00
12	5	7	19460.00	13768.00	186.80	0	Spot (Block12, Row7, Column5)	454.11	437.00	134.35	0.02	0.30	144.00	161.02	144.00	71.57	0.05	0.44	99.00	86.00	0.00	293.00	310.11	445938.00	4.09	225.92	213.00
12	6	7	19754.00	13763.00	195.55	0	Spot (Block12, Row7, Column6)	4521.26	4546.50	2357.62	0.00	0.52	156.00	205.46	156.00	165.84	0.12	0.81	100.00	100.00	0.00	4390.50	4365.26	4891999.00	26.02	1005.71	1025.00
12	7	7	20046.00	13766.00	151.65	0	Spot (Block12, Row7, Column7)	1683.30	1499.50	771.06	0.05	0.46	143.00	163.69	143.00	75.97	0.06	0.46	100.00	100.00	0.00	1356.50	1540.30	1057114.00	20.00	547.47	361.50
12	8	7	20358.00	13757.00	188.95	0	Spot (Block12, Row7, Column8)	4824.51	4933.50	1271.60	0.01	0.26	139.00	147.77	139.00	42.85	0.03	0.29	100.00	100.00	0.00	4794.50	4685.51	4892052.00	109.15	1171.11	1088.00
12	1	8	18246.00	14068.00	162.55	0	Spot (Block12, Row8, Column1)	188.03	190.00	18.79	0.00	0.10	138.00	145.61	138.00	35.17	0.02	0.24	84.00	8.00	0.00	52.00	50.03	137263.00	1.21	156.38	161.00
12	2	8	18559.00	14063.00	155.50	0	Spot (Block12, Row8, Column2)	268.76	270.00	47.10	0.00	0.18	138.00	140.15	138.00	17.46	0.01	0.12	100.00	100.00	0.00	132.00	130.76	179260.00	7.36	185.74	187.00
12	3	8	18846.00	14062.00	167.50	0	Spot (Block12, Row8, Column3)	377.18	301.00	198.55	0.10	0.53	134.00	138.37	134.00	34.80	0.01	0.25	99.00	81.00	0.00	167.00	243.18	295333.00	6.86	183.95	184.00
12	4	8	19152.00	14063.00	152.85	0	Spot (Block12, Row8, Column4)	14999.65	13902.00	7811.94	0.03	0.52	138.00	146.66	138.00	48.74	0.03	0.33	100.00	100.00	0.00	13764.00	14861.65	9584779.00	304.76	2961.17	2623.00
12	5	8	19443.00	14087.00	200.35	0	Spot (Block12, Row8, Column5)	164.34	167.00	15.05	0.01	0.09	141.00	172.70	141.00	150.18	0.09	0.87	0.00	0.00	0.00	26.00	23.34	187349.00	-0.06	152.73	155.00
12	6	8	19758.00	14062.00	196.95	0	Spot (Block12, Row8, Column6)	15197.61	10696.00	12275.29	0.15	0.81	163.00	227.46	163.00	217.11	0.14	0.95	100.00	100.00	0.00	10533.00	15034.61	16671773.00	68.95	2598.73	2629.50
12	7	8	20052.00	14064.00	148.20	0	Spot (Block12, Row8, Column7)	919.20	774.00	445.88	0.07	0.49	149.00	180.84	149.00	140.65	0.08	0.78	100.00	86.00	0.00	625.00	770.20	549679.00	5.25	329.91	283.50
12	8	8	20346.00	14067.00	148.65	0	Spot (Block12, Row8, Column8)	15342.84	14048.00	8258.70	0.04	0.54	143.00	154.81	143.00	58.26	0.03	0.38	100.00	100.00	0.00	13905.00	15199.84	9313104.00	260.69	2969.91	2361.00
13	1	1	4746.00	16444.00	149.85	0	Spot (Block13, Row1, Column1)	6563.04	5870.50	3375.89	0.05	0.51	71.00	75.75	71.00	27.37	0.03	0.36	100.00	100.00	0.00	5799.50	6492.04	3990328.00	237.00	1507.09	1004.00
13	2	1	5043.00	16449.00	146.25	0	Spot (Block13, Row1, Column2)	792.28	850.00	323.21	0.03	0.41	68.00	68.86	68.00	15.25	0.01	0.22	100.00	100.00	0.00	782.00	724.28	460314.00	47.44	207.69	169.00
13	3	1	5347.00	16447.00	179.85	0	Spot (Block13, Row1, Column3)	117.09	110.00	29.48	0.03	0.25	65.00	65.25	65.00	11.72	0.00	0.18	96.00	86.00	0.00	45.00	52.09	106436.00	4.42	78.71	79.00
13	4	1	5639.00	16449.00	143.95	0	Spot (Block13, Row1, Column4)	651.76	638.00	293.60	0.01	0.45	65.00	64.90	65.00	11.93	0.00	0.18	100.00	100.00	0.00	573.00	586.76	369550.00	49.17	178.44	163.00
13	5	1	5944.00	16448.00	148.15	0	Spot (Block13, Row1, Column5)	270.91	256.00	115.96	0.02	0.43	67.00	66.83	67.00	13.76	0.00	0.21	100.00	100.00	0.00	189.00	203.91	161735.00	14.83	112.52	102.00
13	6	1	6240.00	16445.00	143.00	0	Spot (Block13, Row1, Column6)	525.15	490.50	219.55	0.03	0.42	67.00	68.00	67.00	14.04	0.01	0.21	100.00	100.00	0.00	423.50	458.15	293033.00	32.56	165.87	153.00
13	7	1	6541.00	16447.00	142.80	0	Spot (Block13, Row1, Column7)	884.62	852.50	405.88	0.02	0.46	67.00	68.01	67.00	13.80	0.01	0.20	100.00	100.00	0.00	785.50	817.62	484771.00	59.19	267.16	190.50
13	8	1	6849.00	16450.00	176.25	0	Spot (Block13, Row1, Column8)	165.11	180.00	41.44	0.04	0.25	67.00	66.59	67.00	10.69	0.00	0.16	100.00	98.00	0.00	113.00	98.11	143315.00	9.22	89.01	89.00
13	1	2	4744.00	16748.00	147.00	-50	Spot (Block13, Row2, Column1)	65.41	65.00	7.25	0.00	0.11	68.00	70.80	68.00	20.70	0.02	0.29	0.00	0.00	0.00	-3.00	-2.59	38529.00	-0.26	67.79	69.00
13	2	2	5043.00	16744.00	140.25	0	Spot (Block13, Row2, Column2)	165.45	178.00	34.37	0.03	0.21	66.00	66.33	66.00	10.96	0.00	0.17	100.00	100.00	0.00	112.00	99.45	88185.00	9.04	97.93	97.00
13	3	2	5340.00	16767.00	217.50	0	Spot (Block13, Row2, Column3)	80.37	80.00	9.50	0.00	0.12	64.00	63.68	64.00	9.51	0.00	0.15	75.00	34.00	0.00	16.00	16.37	108335.00	1.76	68.95	68.00
13	4	2	5638.00	16751.00	213.35	0	Spot (Block13, Row2, Column4)	102.90	102.00	21.17	0.00	0.21	66.00	67.80	66.00	15.74	0.01	0.23	85.00	57.00	0.00	36.00	36.90	133361.00	2.23	73.56	75.00
13	5	2	5944.00	16749.00	170.65	0	Spot (Block13, Row2, Column5)	1915.63	1851.00	719.89	0.01	0.38	68.00	69.90	68.00	17.77	0.01	0.25	100.00	100.00	0.00	1783.00	1847.63	1545910.00	103.85	466.04	387.00
13	6	2	6298.00	16729.00	244.00	0	Spot (Block13, Row2, Column6)	69.76	70.00	9.44	0.00	0.14	66.00	71.78	66.00	39.11	0.04	0.54	0.00	0.00	0.00	4.00	3.76	120055.00	-0.05	63.17	63.00
13	7	2	6559.00	16747.00	181.35	0	Spot (Block13, Row2, Column7)	95.53	96.00	11.01	0.00	0.12	65.00	65.36	65.00	13.12	0.00	0.20	93.00	63.00	0.00	31.00	30.53	88075.00	2.30	75.69	77.00
13	8	2	6846.00	16751.00	147.00	-50	Spot (Block13, Row2, Column8)	63.83	64.00	7.26	0.00	0.11	66.00	70.37	66.00	42.17	0.03	0.60	0.00	0.00	0.00	-2.00	-2.17	37660.00	-0.16	65.47	65.00
13	1	3	4742.00	17048.00	145.85	0	Spot (Block13, Row3, Column1)	379.33	346.50	159.01	0.04	0.42	65.00	66.28	65.00	12.11	0.01	0.18	100.00	100.00	0.00	281.50	314.33	220013.00	25.85	132.83	115.00
13	2	3	5047.00	17052.00	185.05	0	Spot (Block13, Row3, Column2)	96.61	96.00	12.36	0.00	0.13	66.00	68.60	66.00	17.41	0.02	0.25	85.00	37.00	0.00	30.00	30.61	92170.00	1.61	75.92	76.00
13	3	3	5346.00	17042.00	146.35	0	Spot (Block13, Row3, Column3)	571.38	366.00	1022.08	0.19	1.79	67.00	68.00	67.00	12.69	0.01	0.19	100.00	99.00	0.00	299.00	504.38	333686.00	39.68	165.45	130.00
13	4	3	5644.00	17050.00	144.10	0	Spot (Block13, Row3, Column4)	710.70	657.50	322.06	0.03	0.45	68.00	69.34	68.00	11.65	0.01	0.17	100.00	100.00	0.00	589.50	642.70	400836.00	55.07	210.84	170.00
13	5	3	5948.00	17055.00	159.75	0	Spot (Block13, Row3, Column5)	193.95	194.00	61.24	0.00	0.32	71.00	80.48	71.00	42.64	0.05	0.53	90.00	71.00	0.00	123.00	122.95	136931.00	2.66	99.82	99.00
13	6	3	6243.00	17048.00	220.85	0	Spot (Block13, Row3, Column6)	3008.45	1868.50	2285.95	0.21	0.76	73.00	89.98	73.00	62.93	0.09	0.70	100.00	100.00	0.00	1795.50	2935.45	4205811.00	46.38	742.29	760.00
13	7	3	6540.00	17052.00	183.90	0	Spot (Block13, Row3, Column7)	161.83	159.00	63.57	0.01	0.39	69.00	79.13	69.00	50.05	0.06	0.63	60.00	47.00	0.00	90.00	92.83	153415.00	1.65	85.15	84.00
13	8	3	6846.00	17056.00	153.85	0	Spot (Block13, Row3, Column8)	5384.34	4780.00	2766.77	0.05	0.51	67.00	73.95	67.00	47.10	0.04	0.64	100.00	100.00	0.00	4713.00	5317.34	3483667.00	112.76	1122.28	813.00
13	1	4	4745.00	17348.00	142.35	0	Spot (Block13, Row4, Column1)	714.55	668.00	335.44	0.03	0.47	66.00	69.87	66.00	20.18	0.02	0.29	100.00	100.00	0.00	602.00	648.55	393005.00	31.95	193.31	168.50
13	2	4	5042.00	17350.00	172.20	0	Spot (Block13, Row4, Column2)	792.64	749.00	368.27	0.02	0.46	70.00	77.94	70.00	32.48	0.05	0.42	100.00	100.00	0.00	679.00	722.64	655511.00	22.01	214.51	205.00
13	3	4	5344.00	17349.00	139.40	0	Spot (Block13, Row4, Column3)	3091.61	2978.00	1404.39	0.02	0.45	70.00	76.93	70.00	28.78	0.04	0.37	100.00	100.00	0.00	2908.00	3021.61	1629278.00	104.73	746.70	521.00
13	4	4	5644.00	17350.00	147.00	-50	Spot (Block13, Row4, Column4)	71.73	71.00	6.94	0.00	0.10	69.00	69.78	69.00	13.05	0.00	0.19	6.00	0.00	0.00	2.00	2.73	42534.00	0.15	68.90	67.00
13	5	4	5949.00	17338.00	168.25	0	Spot (Block13, Row4, Column5)	121.27	114.00	28.50	0.03	0.23	69.00	73.58	69.00	25.18	0.03	0.34	86.00	39.00	0.00	45.00	52.27	95197.00	1.89	85.87	87.00
13	6	4	6248.00	17348.00	172.00	0	Spot (Block13, Row4, Column6)	2253.45	2272.00	831.56	0.00	0.37	71.00	79.50	71.00	41.84	0.05	0.53	100.00	100.00	0.00	2201.00	2182.45	1850079.00	51.95	576.95	458.00
13	7	4	6540.00	17353.00	172.40	0	Spot (Block13, Row4, Column7)	161.39	176.00	43.72	0.04	0.27	71.00	76.61	71.00	29.44	0.03	0.38	94.00	64.00	0.00	105.00	90.39	133632.00	2.88	95.71	95.00
13	8	4	6829.00	17355.00	170.20	0	Spot (Block13, Row4, Column8)	125.64	123.00	23.04	0.01	0.18	69.00	72.08	69.00	23.24	0.02	0.32	94.00	64.00	0.00	54.00	56.64	101140.00	2.31	93.20	93.00
13	1	5	4747.00	17650.00	138.95	0	Spot (Block13, Row5, Column1)	1595.49	1433.00	735.04	0.05	0.46	70.00	78.73	70.00	43.51	0.05	0.55	100.00	100.00	0.00	1363.00	1525.49	829655.00	34.86	378.38	300.00
13	2	5	5046.00	17648.00	151.65	0	Spot (Block13, Row5, Column2)	6962.85	6576.00	3069.94	0.02	0.44	75.00	88.05	75.00	46.42	0.07	0.53	100.00	100.00	0.00	6501.00	6887.85	4379635.00	148.09	1282.65	1150.00
13	3	5	5347.00	17649.00	147.60	0	Spot (Block13, Row5, Column3)	3202.21	2654.00	1820.21	0.08	0.57	72.00	81.84	72.00	39.71	0.06	0.49	100.00	100.00	0.00	2582.00	3130.21	1902111.00	78.58	572.59	481.50
13	4	5	5645.00	17648.00	147.60	0	Spot (Block13, Row5, Column4)	369.35	337.00	168.64	0.04	0.46	69.00	72.64	69.00	23.42	0.02	0.32	100.00	99.00	0.00	268.00	300.35	219026.00	12.67	129.20	114.50
13	5	5	5949.00	17653.00	137.15	0	Spot (Block13, Row5, Column5)	3087.24	2830.00	1423.12	0.04	0.46	69.00	70.90	69.00	15.19	0.01	0.21	100.00	100.00	0.00	2761.00	3018.24	1562141.00	198.56	804.83	562.50
13	6	5	6241.00	17670.00	168.60	0	Spot (Block13, Row5, Column6)	86.32	86.00	12.00	0.00	0.14	70.00	75.99	70.00	30.51	0.04	0.40	12.00	0.00	0.00	16.00	16.32	68020.00	0.34	75.56	75.00
13	7	5	6547.00	17650.00	212.05	0	Spot (Block13, Row5, Column7)	1950.70	1452.00	1257.55	0.13	0.64	73.00	82.05	73.00	39.61	0.05	0.48	100.00	100.00	0.00	1379.00	1877.70	2504700.00	47.17	508.25	498.00
13	8	5	6849.00	17648.00	144.65	0	Spot (Block13, Row5, Column8)	345.37	307.00	173.48	0.05	0.50	69.00	72.10	69.00	24.64	0.02	0.34	100.00	99.00	0.00	238.00	276.37	197550.00	11.09	124.08	107.00
13	1	6	4743.00	17949.00	221.10	0	Spot (Block13, Row6, Column1)	2380.37	1254.00	1960.47	0.28	0.82	79.00	93.83	79.00	55.33	0.07	0.59	100.00	100.00	0.00	1175.00	2301.37	3332524.00	41.33	649.23	675.00
13	2	6	5044.00	17948.00	226.95	0	Spot (Block13, Row6, Column2)	1236.97	1021.00	610.22	0.08	0.49	74.00	88.39	74.00	51.66	0.08	0.58	100.00	100.00	0.00	947.00	1162.97	1828243.00	22.23	381.05	383.00
13	3	6	5341.00	17947.00	138.50	0	Spot (Block13, Row6, Column3)	1034.59	954.00	468.20	0.04	0.45	68.00	74.74	68.00	29.94	0.04	0.40	100.00	100.00	0.00	886.00	966.59	541091.00	32.06	285.61	252.00
13	4	6	5644.00	17946.00	165.00	0	Spot (Block13, Row6, Column4)	174.59	181.00	53.66	0.02	0.31	66.00	66.87	66.00	14.21	0.01	0.21	100.00	95.00	0.00	115.00	108.59	131812.00	7.58	89.08	89.00
13	5	6	5943.00	17948.00	136.50	0	Spot (Block13, Row6, Column5)	2032.31	1902.50	921.54	0.03	0.45	68.00	69.54	68.00	16.20	0.01	0.23	100.00	100.00	0.00	1834.50	1964.31	1020218.00	121.14	502.21	356.00
13	6	6	6263.00	17935.00	193.05	0	Spot (Block13, Row6, Column6)	84.69	85.00	10.10	0.00	0.12	71.00	74.83	71.00	26.84	0.02	0.36	9.00	0.00	0.00	14.00	13.69	89437.00	0.37	71.52	72.00
13	7	6	6545.00	17947.00	146.25	0	Spot (Block13, Row6, Column7)	452.56	414.00	218.68	0.04	0.48	70.00	74.14	70.00	28.81	0.02	0.39	100.00	99.00	0.00	344.00	382.56	265200.00	13.14	151.29	122.50
13	8	6	6852.00	17956.00	151.00	0	Spot (Block13, Row6, Column8)	332.71	296.00	156.49	0.05	0.47	68.00	68.98	68.00	15.87	0.01	0.23	100.00	99.00	0.00	228.00	264.71	207942.00	16.62	134.20	117.00
13	1	7	4742.00	18244.00	157.70	0	Spot (Block13, Row7, Column1)	1159.21	1088.00	583.75	0.03	0.50	72.00	83.07	72.00	38.39	0.06	0.46	100.00	100.00	0.00	1016.00	1087.21	799852.00	28.03	254.93	255.00
13	2	7	5045.00	18253.00	185.75	0	Spot (Block13, Row7, Column2)	85.59	86.00	8.02	0.00	0.09	68.00	73.81	68.00	26.13	0.04	0.35	12.00	0.00	0.00	18.00	17.59	83018.00	0.45	73.11	74.00
13	3	7	5349.00	18272.00	174.10	0	Spot (Block13, Row7, Column3)	73.61	74.00	7.66	0.00	0.10	65.00	65.73	65.00	10.14	0.00	0.15	41.00	6.00	0.00	9.00	8.61	62129.00	0.78	71.14	71.00
13	4	7	5644.00	18250.00	147.00	-50	Spot (Block13, Row7, Column4)	71.27	71.00	7.59	0.00	0.11	65.00	68.39	65.00	30.38	0.02	0.44	0.00	0.00	0.00	6.00	6.27	42048.00	0.09	68.14	69.00
13	5	7	5943.00	18249.00	185.55	0	Spot (Block13, Row7, Column5)	117.62	117.00	19.67	0.00	0.17	69.00	73.41	69.00	27.58	0.03	0.38	84.00	36.00	0.00	48.00	48.62	113971.00	1.60	83.57	85.00
13	6	7	6241.00	18249.00	219.35	0	Spot (Block13, Row7, Column6)	1415.51	1275.00	758.85	0.05	0.54	77.00	96.01	77.00	77.81	0.10	0.81	100.00	100.00	0.00	1198.00	1338.51	1951994.00	16.96	425.56	408.00
13	7	7	6538.00	18248.00	149.75	0	Spot (Block13, Row7, Column7)	517.75	435.50	276.82	0.08	0.53	73.00	77.75	73.00	28.65	0.03	0.37	100.00	100.00	0.00	362.50	444.75	317896.00	15.36	175.58	168.50
13	8	7	6844.00	18246.00	177.55	0	Spot (Block13, Row7, Column8)	3035.55	2987.50	985.92	0.01	0.32	71.00	77.23	71.00	36.49	0.04	0.47	100.00	100.00	0.00	2916.50	2964.55	2671282.00	81.06	753.58	597.00
13	1	8	4737.00	18547.00	153.35	0	Spot (Block13, Row8, Column1)	96.23	93.00	18.66	0.01	0.19	68.00	70.36	68.00	19.79	0.01	0.28	70.00	18.00	0.00	25.00	28.23	61974.00	1.31	79.08	79.00
13	2	8	5036.00	18565.00	150.60	0	Spot (Block13, Row8, Column2)	93.18	93.00	11.04	0.00	0.12	67.00	66.92	67.00	8.74	0.00	0.13	95.00	76.00	0.00	26.00	26.18	57770.00	3.00	77.33	79.00
13	3	8	5334.00	18548.00	161.75	0	Spot (Block13, Row8, Column3)	156.52	164.00	49.59	0.02	0.32	66.00	70.30	66.00	34.30	0.03	0.49	86.00	56.00	0.00	98.00	90.52	112538.00	2.51	89.05	88.00
13	4	8	5642.00	18551.00	144.95	0	Spot (Block13, Row8, Column4)	15101.87	14161.00	7485.48	0.03	0.50	70.00	76.75	70.00	42.07	0.04	0.55	100.00	100.00	0.00	14091.00	15031.87	8653370.00	357.17	2586.74	2211.00
13	5	8	5932.00	18589.00	181.20	0	Spot (Block13, Row8, Column5)	86.82	87.00	13.08	0.00	0.15	70.00	85.68	70.00	70.10	0.09	0.82	0.00	0.00	0.00	17.00	16.82	79965.00	0.02	78.24	78.00
13	6	8	6242.00	18549.00	202.55	0	Spot (Block13, Row8, Column6)	4849.14	2910.50	4501.33	0.22	0.93	86.00	113.36	86.00	101.50	0.12	0.90	100.00	100.00	0.00	2824.50	4763.14	5634700.00	46.66	924.53	915.00
13	7	8	6546.00	18555.00	163.20	0	Spot (Block13, Row8, Column7)	296.78	288.00	106.69	0.01	0.36	78.00	98.90	78.00	83.75	0.10	0.85	94.00	61.00	0.00	210.00	218.78	218725.00	2.36	128.50	123.00
13	8	8	6837.00	18549.00	142.35	0	Spot (Block13, Row8, Column8)	20850.15	19072.00	11348.51	0.04	0.54	74.00	88.47	74.00	62.52	0.08	0.71	100.00	100.00	0.54	18998.00	20776.15	11550983.00	332.06	3452.39	2511.00
14	1	1	9247.00	16452.00	150.85	0	Spot (Block14, Row1, Column1)	6463.38	5818.00	3422.02	0.05	0.53	175.00	183.69	175.00	70.33	0.02	0.38	100.00	100.00	0.00	5643.00	6288.38	4013760.00	89.29	1553.04	1199.00
14	2	1	9548.00	16454.00	148.00	0	Spot (Block14, Row1, Column2)	17513.05	16313.00	9867.03	0.03	0.56	177.00	201.46	177.00	112.72	0.06	0.56	100.00	100.00	0.00	16136.00	17336.05	10490316.00	153.58	2950.07	2208.00
14	3	1	9848.00	16453.00	146.20	0	Spot (Block14, Row1, Column3)	6098.97	4990.00	3954.04	0.09	0.65	172.00	183.64	172.00	63.06	0.03	0.34	100.00	100.00	0.00	4818.00	5926.97	3555698.00	93.81	1254.85	1073.00
14	4	1	10141.00	16451.00	146.30	0	Spot (Block14, Row1, Column4)	12470.22	11440.00	7209.19	0.04	0.58	179.00	196.30	179.00	89.25	0.04	0.45	100.00	100.00	0.00	11261.00	12291.22	7270139.00	137.52	2484.30	1854.00
14	5	1	10446.00	16454.00	146.90	0	Spot (Block14, Row1, Column5)	13088.37	10506.00	10185.50	0.10	0.78	178.00	185.98	178.00	59.27	0.02	0.32	100.00	100.00	0.00	10328.00	12910.37	7709048.00	217.68	2030.19	1403.00
14	6	1	10745.00	16450.00	146.55	0	Spot (Block14, Row1, Column6)	14155.31	12115.50	8365.21	0.07	0.59	178.00	190.73	178.00	93.06	0.03	0.49	100.00	100.00	0.00	11937.50	13977.31	8351634.00	150.06	2719.68	1972.50
14	7	1	11038.00	16454.00	147.20	0	Spot (Block14, Row1, Column7)	43225.78	45277.50	19777.89	0.02	0.46	175.00	188.02	175.00	101.07	0.03	0.54	100.00	100.00	29.90	45102.50	43050.78	25589796.00	425.83	7781.44	6063.50
14	8	1	11352.00	16449.00	163.35	0	Spot (Block14, Row1, Column8)	315.90	300.00	53.92	0.02	0.17	172.00	175.20	172.00	57.17	0.01	0.33	95.00	67.00	0.00	128.00	143.90	234081.00	2.46	218.81	213.00
14	1	2	9268.00	16772.00	271.80	0	Spot (Block14, Row2, Column1)	185.88	186.00	15.16	0.00	0.08	172.00	187.84	172.00	93.47	0.04	0.50	0.00	0.00	0.00	14.00	13.88	400396.00	-0.02	164.73	168.00
14	2	2	9545.00	16757.00	130.65	0	Spot (Block14, Row2, Column2)	11327.15	11034.00	4542.03	0.01	0.40	178.00	205.99	178.00	123.74	0.06	0.60	100.00	100.00	0.00	10856.00	11149.15	5176507.00	89.88	1999.68	1818.00
14	3	2	9849.00	16754.00	154.60	0	Spot (Block14, Row2, Column3)	589.73	500.00	304.10	0.07	0.52	177.00	196.53	177.00	103.63	0.05	0.53	93.00	64.00	0.00	323.00	412.73	390991.00	3.79	261.04	257.50
14	4	2	10148.00	16754.00	179.45	0	Spot (Block14, Row2, Column4)	5994.80	5806.00	2990.43	0.01	0.50	185.00	219.29	185.00	131.54	0.07	0.60	100.00	100.00	0.00	5621.00	5809.80	5419300.00	43.91	1174.28	1159.00
14	5	2	10453.00	16758.00	182.25	0	Spot (Block14, Row2, Column5)	2096.25	1992.00	791.38	0.02	0.38	184.00	207.58	184.00	99.95	0.05	0.48	100.00	100.00	0.00	1808.00	1912.25	1951606.00	18.90	633.47	492.00
14	6	2	10741.00	16753.00	148.85	0	Spot (Block14, Row2, Column6)	4281.69	3770.00	2356.34	0.06	0.55	184.00	214.82	184.00	127.13	0.07	0.59	100.00	100.00	0.00	3586.00	4097.69	2607550.00	31.99	1025.09	943.50
14	7	2	11044.00	16759.00	147.90	0	Spot (Block14, Row2, Column7)	4065.56	3568.00	2365.05	0.06	0.58	179.00	192.72	179.00	84.28	0.03	0.44	100.00	100.00	0.00	3389.00	3886.56	2427137.00	45.95	1026.74	749.00
14	8	2	11361.00	16742.00	205.50	0	Spot (Block14, Row2, Column8)	197.69	199.00	15.46	0.00	0.08	170.00	171.75	170.00	37.97	0.00	0.22	27.00	0.00	0.00	29.00	27.69	236837.00	0.68	181.90	183.00
14	1	3	9247.00	17055.00	147.20	0	Spot (Block14, Row3, Column1)	17691.88	15478.00	11108.68	0.06	0.63	170.00	175.78	170.00	51.87	0.01	0.30	100.00	100.00	0.00	15308.00	17521.88	10420514.00	337.69	2808.34	2172.00
14	2	3	9551.00	17055.00	147.10	0	Spot (Block14, Row3, Column2)	770.05	662.50	373.81	0.07	0.49	181.00	194.98	181.00	75.58	0.03	0.39	100.00	98.00	0.00	481.50	589.05	454332.00	7.61	299.63	275.00
14	3	3	9844.00	17052.00	145.05	0	Spot (Block14, Row3, Column3)	2664.25	2232.50	2143.91	0.08	0.80	182.00	188.47	182.00	86.48	0.02	0.46	100.00	100.00	0.00	2050.50	2482.25	1523952.00	28.63	676.21	452.00
14	4	3	10144.00	17053.00	146.90	0	Spot (Block14, Row3, Column4)	19785.56	18256.00	11339.63	0.03	0.57	178.00	195.71	178.00	101.20	0.04	0.52	100.00	100.00	0.00	18078.00	19607.56	11574551.00	193.58	3665.52	2700.00
14	5	3	10439.00	17052.00	145.80	0	Spot (Block14, Row3, Column5)	1747.68	1234.00	2930.42	0.15	1.68	180.00	205.19	180.00	113.27	0.06	0.55	98.00	95.00	0.00	1054.00	1567.68	1015404.00	13.62	517.26	277.50
14	6	3	10746.00	17052.00	209.55	0	Spot (Block14, Row3, Column6)	11379.03	8096.00	8466.93	0.15	0.74	195.00	249.27	195.00	169.89	0.11	0.68	100.00	100.00	0.00	7901.00	11184.03	14303442.00	65.51	2523.09	2598.00
14	7	3	11050.00	17058.00	145.35	0	Spot (Block14, Row3, Column7)	12615.00	11411.50	8085.45	0.04	0.64	183.00	210.61	183.00	124.54	0.06	0.59	100.00	100.00	0.00	11228.50	12432.00	7241007.00	99.60	2135.30	1687.00
14	8	3	11347.00	17068.00	153.00	0	Spot (Block14, Row3, Column8)	3334.97	2920.50	1721.93	0.06	0.52	172.00	177.06	172.00	44.87	0.01	0.25	100.00	100.00	0.00	2748.50	3162.97	2127713.00	70.39	878.22	609.00
14	1	4	9248.00	17356.00	141.80	0	Spot (Block14, Row4, Column1)	20096.93	18878.00	11401.77	0.03	0.57	174.00	186.80	174.00	76.34	0.03	0.41	100.00	100.00	0.00	18704.00	19922.93	10972924.00	260.82	4125.18	2629.00
14	2	4	9546.00	17355.00	167.80	0	Spot (Block14, Row4, Column2)	1795.08	1718.00	880.88	0.02	0.49	182.00	200.59	182.00	101.21	0.04	0.50	100.00	100.00	0.00	1536.00	1613.08	1394780.00	15.75	496.04	492.00
14	3	4	9848.00	17352.00	145.00	0	Spot (Block14, Row4, Column3)	55286.89	65535.00	14316.30	0.07	0.26	185.00	208.24	185.00	134.23	0.05	0.64	100.00	100.00	56.41	65350.00	55101.89	31458468.00	410.32	12240.08	7971.00
14	4	4	10138.00	17355.00	149.15	0	Spot (Block14, Row4, Column4)	761.55	716.50	284.68	0.03	0.37	173.00	182.53	173.00	89.53	0.02	0.49	99.00	98.00	0.00	543.50	588.55	461499.00	6.47	308.75	278.00
14	5	4	10436.00	17357.00	138.00	0	Spot (Block14, Row4, Column5)	934.75	652.50	854.73	0.16	0.91	175.00	184.06	175.00	66.71	0.02	0.36	100.00	99.00	0.00	477.50	759.75	482330.00	11.25	365.73	331.00
14	6	4	10745.00	17356.00	187.55	0	Spot (Block14, Row4, Column6)	2488.62	2402.00	766.26	0.02	0.31	185.00	207.55	185.00	109.10	0.05	0.53	100.00	100.00	0.00	2217.00	2303.62	2466227.00	20.91	758.31	658.00
14	7	4	11042.00	17360.00	145.90	0	Spot (Block14, Row4, Column7)	5262.86	3906.50	4081.58	0.13	0.78	192.00	213.78	192.00	122.52	0.05	0.57	100.00	100.00	0.00	3714.50	5070.86	3052460.00	41.21	905.99	648.50
14	8	4	11340.00	17366.00	148.20	0	Spot (Block14, Row4, Column8)	1944.61	1633.00	1123.71	0.08	0.58	179.00	182.70	179.00	35.77	0.01	0.20	100.00	100.00	0.00	1454.00	1765.61	1164822.00	49.25	577.64	388.00
14	1	5	9247.00	17653.00	140.65	0	Spot (Block14, Row5, Column1)	26981.92	24598.00	15278.45	0.04	0.57	180.00	211.90	180.00	126.88	0.07	0.60	100.00	100.00	0.56	24418.00	26801.92	14489291.00	210.99	5266.82	3674.50
14	2	5	9546.00	17656.00	148.10	0	Spot (Block14, Row5, Column2)	3975.70	3759.00	1659.53	0.02	0.42	187.00	218.71	187.00	112.41	0.07	0.51	100.00	100.00	0.00	3572.00	3788.70	2397348.00	33.42	988.38	790.00
14	3	5	9851.00	17657.00	151.35	0	Spot (Block14, Row5, Column3)	6182.80	5173.00	3549.72	0.08	0.57	190.00	216.64	190.00	119.33	0.06	0.55	100.00	100.00	0.00	4983.00	5992.80	3870430.00	50.00	1141.15	936.00
14	4	5	10146.00	17656.00	143.10	0	Spot (Block14, Row5, Column4)	12541.07	10586.00	8832.55	0.07	0.70	181.00	196.26	181.00	93.24	0.04	0.48	100.00	100.00	0.00	10405.00	12360.07	6910130.00	132.39	2517.94	1801.00
14	5	5	10447.00	17660.00	144.65	0	Spot (Block14, Row5, Column5)	54908.00	65535.00	15127.66	0.08	0.28	181.00	202.51	181.00	137.85	0.05	0.68	100.00	100.00	57.29	65354.00	54727.00	31242868.00	396.84	10428.20	7429.00
14	6	5	10748.00	17654.00	149.45	0	Spot (Block14, Row5, Column6)	4835.51	4297.00	2619.52	0.05	0.54	189.00	221.02	189.00	149.82	0.07	0.68	100.00	100.00	0.00	4108.00	4646.51	2964168.00	30.80	1027.57	887.00
14	7	5	11050.00	17654.00	191.90	0	Spot (Block14, Row5, Column7)	12646.92	10355.50	8463.20	0.09	0.67	198.00	250.60	198.00	193.49	0.10	0.77	100.00	100.00	0.00	10157.50	12448.92	13152802.00	64.07	2460.35	2445.00
14	8	5	11347.00	17653.00	145.50	0	Spot (Block14, Row5, Column8)	15092.04	11728.00	11761.22	0.11	0.78	178.00	202.31	178.00	131.46	0.06	0.65	100.00	100.00	0.00	11550.00	14914.04	8693016.00	113.27	2182.97	1381.00
14	1	6	9247.00	17952.00	207.55	0	Spot (Block14, Row6, Column1)	9595.68	6491.50	7512.05	0.17	0.78	195.00	256.63	195.00	182.48	0.12	0.71	100.00	100.00	0.00	6296.50	9400.68	11783495.00	51.18	2162.57	2131.00
14	2	6	9546.00	17955.00	208.80	0	Spot (Block14, Row6, Column2)	6656.62	5798.50	3780.03	0.06	0.57	197.00	251.02	197.00	173.01	0.11	0.69	100.00	100.00	0.00	5601.50	6459.62	8254210.00	37.02	1620.82	1573.00
14	3	6	9839.00	17955.00	143.55	0	Spot (Block14, Row6, Column3)	33356.55	31932.00	18872.72	0.02	0.57	191.00	216.61	191.00	110.38	0.05	0.51	100.00	100.00	5.87	31741.00	33165.55	18746412.00	300.23	5591.21	3921.50
14	4	6	10145.00	17955.00	146.55	0	Spot (Block14, Row6, Column4)	2644.93	2196.00	1679.19	0.08	0.63	184.00	195.93	184.00	106.32	0.03	0.54	100.00	100.00	0.00	2012.00	2460.93	1552574.00	23.03	641.77	501.00
14	5	6	10448.00	17956.00	144.70	0	Spot (Block14, Row6, Column5)	57175.34	65535.00	12918.19	0.06	0.23	191.00	223.42	191.00	161.98	0.07	0.73	100.00	100.00	61.69	65344.00	56984.34	32533004.00	351.60	12058.75	8949.00
14	6	6	10743.00	17958.00	146.15	0	Spot (Block14, Row6, Column6)	1167.07	930.00	764.42	0.10	0.65	194.00	221.29	194.00	135.82	0.06	0.61	99.00	76.00	0.00	736.00	973.07	679233.00	6.96	404.34	301.00
14	7	6	11045.00	17956.00	146.75	0	Spot (Block14, Row6, Column7)	23988.34	21139.00	15520.09	0.05	0.65	191.00	224.40	191.00	161.91	0.07	0.72	100.00	100.00	0.17	20948.00	23797.34	14057170.00	146.78	4184.39	3449.00
14	8	6	11351.00	17962.00	147.15	0	Spot (Block14, Row6, Column8)	26507.71	23333.50	18469.84	0.06	0.70	181.00	190.34	181.00	68.03	0.02	0.36	100.00	100.00	2.36	23152.50	26326.71	15745582.00	386.87	4044.25	2751.50
14	1	7	9246.00	18253.00	167.80	0	Spot (Block14, Row7, Column1)	2236.24	1960.00	1241.70	0.06	0.56	182.00	210.50	182.00	126.44	0.06	0.60	100.00	100.00	0.00	1778.00	2054.24	1755445.00	16.02	558.45	551.00
14	2	7	9548.00	18253.00	150.00	0	Spot (Block14, Row7, Column2)	721.92	619.50	393.14	0.07	0.54	183.00	203.55	183.00	99.99	0.05	0.49	98.00	77.00	0.00	436.50	538.92	444700.00	5.18	295.25	281.00
14	3	7	9849.00	18266.00	174.50	0	Spot (Block14, Row7, Column3)	211.90	209.00	18.02	0.01	0.09	179.00	181.30	179.00	37.24	0.01	0.21	34.00	1.00	0.00	30.00	32.90	180535.00	0.82	190.30	190.00
14	4	7	10148.00	18246.00	148.65	0	Spot (Block14, Row7, Column4)	479.59	423.00	182.17	0.05	0.38	180.00	197.11	180.00	94.79	0.04	0.48	98.00	67.00	0.00	243.00	299.59	291112.00	2.98	259.31	256.00
14	5	7	10444.00	18255.00	185.10	0	Spot (Block14, Row7, Column5)	5244.21	4779.00	3109.94	0.04	0.59	197.00	255.06	197.00	189.75	0.11	0.74	100.00	100.00	0.00	4582.00	5047.21	5050176.00	26.29	1128.12	1101.00
14	6	7	10739.00	18255.00	198.00	0	Spot (Block14, Row7, Column6)	8475.79	8035.00	4810.81	0.02	0.57	205.00	298.74	205.00	267.28	0.16	0.89	100.00	100.00	0.00	7830.00	8270.79	9382703.00	30.59	1786.70	1736.00
14	7	7	11042.00	18256.00	148.55	0	Spot (Block14, Row7, Column7)	21723.72	20025.00	12253.52	0.04	0.56	190.00	218.72	190.00	131.98	0.06	0.60	100.00	100.00	0.00	19835.00	21533.72	13186299.00	162.94	4504.19	2941.00
14	8	7	11344.00	18253.00	185.40	0	Spot (Block14, Row7, Column8)	4500.08	4511.00	1362.00	0.00	0.30	186.00	195.62	186.00	61.42	0.02	0.31	100.00	100.00	0.00	4325.00	4314.08	4347080.00	70.08	1211.03	1024.00
14	1	8	9238.00	18556.00	147.05	0	Spot (Block14, Row8, Column1)	380.41	360.00	141.50	0.02	0.37	176.00	180.95	176.00	38.44	0.01	0.21	99.00	98.00	0.00	184.00	204.41	224821.00	5.19	226.91	214.00
14	2	8	9548.00	18554.00	145.75	0	Spot (Block14, Row8, Column2)	2757.08	2511.00	1396.99	0.04	0.51	179.00	181.35	179.00	28.29	0.01	0.16	100.00	100.00	0.00	2332.00	2578.08	1590836.00	91.06	670.14	563.00
14	3	8	9840.00	18552.00	144.50	0	Spot (Block14, Row8, Column3)	5035.48	3763.50	3848.04	0.13	0.76	177.00	182.45	177.00	37.98	0.01	0.21	100.00	100.00	0.00	3586.50	4858.48	2860153.00	127.79	997.69	631.00
14	4	8	10145.00	18553.00	147.85	0	Spot (Block14, Row8, Column4)	10407.54	10037.00	5293.55	0.02	0.51	183.00	186.69	183.00	41.45	0.01	0.22	100.00	100.00	0.00	9854.00	10224.54	6213301.00	246.59	2149.03	1795.00
14	5	8	10440.00	18553.00	153.05	0	Spot (Block14, Row8, Column5)	717.19	660.00	293.47	0.04	0.41	195.00	241.75	195.00	205.76	0.09	0.85	89.00	57.00	0.00	465.00	522.19	461873.00	2.31	308.74	285.00
14	6	8	10748.00	18556.00	195.20	0	Spot (Block14, Row8, Column6)	17966.69	12894.50	14699.97	0.14	0.82	208.00	298.45	208.00	296.70	0.16	0.99	100.00	100.00	0.00	12686.50	17758.69	19368096.00	59.55	3149.66	3090.00
14	7	8	11046.00	18557.00	144.95	0	Spot (Block14, Row8, Column7)	9933.24	9533.00	5815.20	0.02	0.59	200.00	242.01	200.00	197.93	0.08	0.82	100.00	100.00	0.00	9333.00	9733.24	5642081.00	48.96	2205.49	1610.00
14	8	8	11337.00	18557.00	145.45	0	Spot (Block14, Row8, Column8)	20861.26	19531.50	10773.47	0.03	0.52	193.00	209.92	193.00	72.91	0.04	0.35	100.00	100.00	0.00	19338.50	20668.26	12016084.00	283.23	3766.85	2671.00
15	1	1	13751.00	16457.00	153.95	0	Spot (Block15, Row1, Column1)	5982.05	5245.50	3836.82	0.06	0.64	114.00	126.81	114.00	53.76	0.05	0.42	100.00	100.00	0.00	5131.50	5868.05	3888335.00	108.91	1397.40	969.50
15	2	1	14048.00	16461.00	154.10	0	Spot (Block15, Row1, Column2)	12828.74	11921.00	6680.29	0.03	0.52	113.00	128.12	113.00	69.09	0.05	0.54	100.00	100.00	0.00	11808.00	12715.74	8377164.00	183.82	2016.33	1679.50
15	3	1	14368.00	16499.00	135.65	0	Spot (Block15, Row1, Column3)	128.65	128.00	15.75	0.00	0.12	109.00	118.23	109.00	49.41	0.04	0.42	3.00	0.00	0.00	19.00	19.65	64067.00	0.21	117.00	119.00
15	4	1	14643.00	16459.00	148.95	0	Spot (Block15, Row1, Column4)	10234.09	9171.50	5459.97	0.05	0.53	109.00	116.07	109.00	36.34	0.03	0.31	100.00	100.00	0.00	9062.50	10125.09	6222329.00	278.40	1853.34	1549.00
15	5	1	14955.00	16465.00	167.65	0	Spot (Block15, Row1, Column5)	216.60	202.00	59.38	0.03	0.27	110.00	116.37	110.00	31.13	0.02	0.27	91.00	79.00	0.00	92.00	106.60	169598.00	3.22	137.82	129.00
15	6	1	15245.00	16457.00	145.85	0	Spot (Block15, Row1, Column6)	4730.28	4280.00	2453.12	0.04	0.52	110.00	116.31	110.00	35.74	0.02	0.31	100.00	100.00	0.00	4170.00	4620.28	2753025.00	129.08	1057.62	783.50
15	7	1	15539.00	16462.00	148.15	0	Spot (Block15, Row1, Column7)	7471.99	7117.50	3939.39	0.02	0.53	107.00	112.13	107.00	34.12	0.02	0.30	100.00	100.00	0.00	7010.50	7364.99	4468248.00	215.72	1738.85	1297.00
15	8	1	15849.00	16459.00	159.20	0	Spot (Block15, Row1, Column8)	370.89	349.00	113.36	0.03	0.31	107.00	108.51	107.00	29.82	0.01	0.27	99.00	99.00	0.00	242.00	263.89	257401.00	8.80	167.29	168.50
15	1	2	13747.00	16760.00	147.00	-50	Spot (Block15, Row2, Column1)	111.72	110.00	11.36	0.01	0.10	111.00	116.23	111.00	28.92	0.02	0.25	1.00	0.00	0.00	-1.00	0.72	65694.00	-0.16	119.02	119.00
15	2	2	14009.00	16762.00	180.45	0	Spot (Block15, Row2, Column2)	128.48	127.00	16.59	0.01	0.13	108.00	116.08	108.00	43.15	0.03	0.37	9.00	0.00	0.00	19.00	20.48	117555.00	0.29	119.33	120.00
15	3	2	14355.00	16760.00	158.35	0	Spot (Block15, Row2, Column3)	198.09	195.00	75.91	0.01	0.38	108.00	109.56	108.00	15.76	0.01	0.14	99.00	96.00	0.00	87.00	90.09	135889.00	5.62	140.61	129.50
15	4	2	14668.00	16760.00	164.20	0	Spot (Block15, Row2, Column4)	134.98	133.00	17.74	0.01	0.13	111.00	117.60	111.00	32.91	0.03	0.28	33.00	0.00	0.00	22.00	23.98	101099.00	0.53	118.44	119.00
15	5	2	14953.00	16763.00	187.80	0	Spot (Block15, Row2, Column5)	584.13	571.00	176.29	0.01	0.30	113.00	114.70	113.00	17.10	0.01	0.15	100.00	100.00	0.00	458.00	471.13	582378.00	27.45	225.50	200.00
15	6	2	15238.00	16778.00	185.95	0	Spot (Block15, Row2, Column6)	136.34	132.00	22.32	0.01	0.16	113.00	120.46	113.00	36.24	0.03	0.30	24.00	2.00	0.00	19.00	23.34	132385.00	0.44	124.82	119.00
15	7	2	15571.00	16761.00	182.00	0	Spot (Block15, Row2, Column7)	120.62	119.00	12.82	0.01	0.11	103.00	105.45	103.00	20.92	0.01	0.20	30.00	6.00	0.00	16.00	17.62	111940.00	0.73	111.99	111.00
15	8	2	15849.00	16763.00	147.00	-50	Spot (Block15, Row2, Column8)	100.96	101.00	10.83	0.00	0.11	104.00	107.79	104.00	36.72	0.02	0.34	0.00	0.00	0.00	-3.00	-3.04	59262.00	-0.19	99.69	98.00
15	1	3	13751.00	17063.00	161.30	0	Spot (Block15, Row3, Column1)	234.18	218.00	54.79	0.03	0.23	106.00	107.19	106.00	17.36	0.00	0.16	99.00	98.00	0.00	112.00	128.18	167907.00	7.32	152.56	147.00
15	2	3	14055.00	17066.00	169.25	0	Spot (Block15, Row3, Column2)	230.53	223.00	50.35	0.01	0.22	109.00	112.61	109.00	22.18	0.01	0.20	95.00	93.00	0.00	114.00	121.53	183964.00	5.32	147.28	142.00
15	3	3	14341.00	17058.00	143.00	0	Spot (Block15, Row3, Column3)	1701.15	1485.00	1030.97	0.06	0.61	111.00	117.82	111.00	42.38	0.03	0.36	100.00	100.00	0.00	1374.00	1590.15	937332.00	37.36	554.03	453.00
15	4	3	14651.00	17060.00	147.90	0	Spot (Block15, Row3, Column4)	7534.70	6986.00	3846.70	0.03	0.51	109.00	115.21	109.00	30.50	0.02	0.26	100.00	100.00	0.00	6877.00	7425.70	4490683.00	243.23	1636.70	1340.00
15	5	3	14947.00	17058.00	146.25	0	Spot (Block15, Row3, Column5)	736.35	640.00	399.11	0.06	0.54	113.00	120.10	113.00	36.47	0.03	0.30	100.00	99.00	0.00	527.00	623.35	430029.00	16.90	256.31	198.00
15	6	3	15251.00	17059.00	207.35	0	Spot (Block15, Row3, Column6)	2494.23	1875.00	1712.21	0.12	0.69	114.00	127.45	114.00	49.25	0.05	0.39	100.00	100.00	0.00	1761.00	2380.23	3045456.00	48.05	679.68	684.00
15	7	3	15548.00	17063.00	147.00	-50	Spot (Block15, Row3, Column7)	115.25	115.00	8.88	0.00	0.08	104.00	112.28	104.00	43.22	0.03	0.38	0.00	0.00	0.00	11.00	11.25	67651.00	0.07	111.12	111.00
15	8	3	15850.00	17071.00	158.10	0	Spot (Block15, Row3, Column8)	3830.31	3294.00	2046.09	0.07	0.53	106.00	111.70	106.00	39.24	0.02	0.35	100.00	100.00	0.00	3188.00	3724.31	2650577.00	94.77	925.83	670.50
15	1	4	13752.00	17361.00	145.75	0	Spot (Block15, Row4, Column1)	7197.73	6199.00	3979.78	0.06	0.55	110.00	117.01	110.00	39.23	0.03	0.34	100.00	100.00	0.00	6089.00	7087.73	4160289.00	180.48	1678.14	1166.50
15	2	4	14049.00	17356.00	167.50	0	Spot (Block15, Row4, Column2)	847.78	777.00	391.94	0.04	0.46	115.00	127.15	115.00	63.34	0.04	0.50	100.00	100.00	0.00	662.00	732.78	657027.00	11.38	264.58	267.00
15	3	4	14351.00	17362.00	147.65	0	Spot (Block15, Row4, Column3)	24562.02	22135.00	12754.67	0.05	0.52	114.00	127.06	114.00	69.54	0.05	0.55	100.00	100.00	0.00	22021.00	24448.02	14712651.00	351.36	4547.50	3193.00
15	4	4	14644.00	17351.00	173.05	0	Spot (Block15, Row4, Column4)	166.54	169.00	21.93	0.01	0.13	108.00	115.28	108.00	41.40	0.03	0.36	76.00	11.00	0.00	61.00	58.54	139224.00	1.24	129.26	127.00
15	5	4	14942.00	17359.00	146.75	0	Spot (Block15, Row4, Column5)	401.68	340.00	253.50	0.07	0.63	107.00	112.01	107.00	38.00	0.02	0.34	100.00	97.00	0.00	233.00	294.68	235384.00	7.62	181.61	181.00
15	6	4	15254.00	17361.00	190.05	0	Spot (Block15, Row4, Column6)	647.19	611.00	205.76	0.02	0.32	107.00	113.68	107.00	36.67	0.03	0.32	100.00	100.00	0.00	504.00	540.19	656897.00	14.55	246.78	202.00
15	7	4	15543.00	17375.00	138.95	0	Spot (Block15, Row4, Column7)	165.50	173.00	23.34	0.02	0.14	106.00	109.58	106.00	25.54	0.01	0.23	87.00	66.00	0.00	67.00	59.50	86228.00	2.19	133.64	125.50
15	8	4	15826.00	17371.00	128.85	0	Spot (Block15, Row4, Column8)	154.66	159.00	21.26	0.01	0.14	110.00	111.84	110.00	17.70	0.01	0.16	84.00	66.00	0.00	49.00	44.66	68515.00	2.42	131.18	126.00
15	1	5	13751.00	17659.00	146.20	0	Spot (Block15, Row5, Column1)	17010.94	15034.00	9355.85	0.05	0.55	119.00	134.19	119.00	57.68	0.05	0.43	100.00	100.00	0.00	14915.00	16891.94	9917378.00	292.61	3295.14	2483.00
15	2	5	14047.00	17663.00	154.50	0	Spot (Block15, Row5, Column2)	4593.41	4318.50	2180.30	0.03	0.47	115.00	128.52	115.00	45.19	0.05	0.35	100.00	100.00	0.00	4203.50	4478.41	3004089.00	98.81	993.54	804.50
15	3	5	14352.00	17659.00	152.10	0	Spot (Block15, Row5, Column3)	2936.47	2642.00	1740.13	0.05	0.59	114.00	127.09	114.00	62.87	0.05	0.49	100.00	100.00	0.00	2528.00	2822.47	1870531.00	44.68	549.52	475.00
15	4	5	14649.00	17664.00	145.65	0	Spot (Block15, Row5, Column4)	1763.46	1549.00	957.68	0.06	0.54	111.00	119.83	111.00	46.88	0.03	0.39	100.00	100.00	0.00	1438.00	1652.46	1022805.00	35.06	451.61	351.00
15	5	5	14952.00	17661.00	145.90	0	Spot (Block15, Row5, Column5)	23876.12	22331.00	13187.24	0.03	0.55	110.00	121.80	110.00	64.31	0.04	0.53	100.00	100.00	0.00	22221.00	23766.12	13824272.00	369.39	4388.81	3036.00
15	6	5	15259.00	17648.00	149.95	0	Spot (Block15, Row5, Column6)	153.31	153.00	27.02	0.00	0.18	108.00	114.88	108.00	41.49	0.03	0.36	54.00	3.00	0.00	45.00	45.31	94594.00	0.93	124.71	120.00
15	7	5	15550.00	17661.00	175.10	0	Spot (Block15, Row5, Column7)	1265.42	1190.50	628.88	0.03	0.50	109.00	115.82	109.00	32.18	0.03	0.28	100.00	100.00	0.00	1081.50	1156.42	1085732.00	35.73	351.42	338.00
15	8	5	15842.00	17661.00	146.95	0	Spot (Block15, Row5, Column8)	243.77	218.00	64.93	0.05	0.27	110.00	113.12	110.00	22.86	0.01	0.20	99.00	98.00	0.00	108.00	133.77	144801.00	5.72	159.40	149.50
15	1	6	13749.00	17959.00	202.70	0	Spot (Block15, Row6, Column1)	2372.26	1726.50	1764.38	0.14	0.74	123.00	141.02	123.00	61.71	0.06	0.44	100.00	100.00	0.00	1603.50	2249.26	2780293.00	36.16	610.37	598.00
15	2	6	14045.00	17962.00	200.15	0	Spot (Block15, Row6, Column2)	624.63	557.50	279.36	0.05	0.45	119.00	130.52	119.00	49.34	0.04	0.38	100.00	100.00	0.00	438.50	505.63	709576.00	10.01	248.18	227.00
15	3	6	14342.00	17960.00	145.90	0	Spot (Block15, Row6, Column3)	9759.26	9015.00	5249.60	0.03	0.54	114.00	121.77	114.00	34.43	0.03	0.28	100.00	100.00	0.00	8901.00	9645.26	5650609.00	279.89	1990.23	1440.00
15	4	6	14653.00	17962.00	150.80	0	Spot (Block15, Row6, Column4)	376.47	360.50	116.94	0.02	0.31	111.00	116.33	111.00	38.36	0.02	0.33	100.00	100.00	0.00	249.50	265.47	234920.00	6.78	185.31	185.00
15	5	6	14948.00	17962.00	144.40	0	Spot (Block15, Row6, Column5)	16551.34	15438.00	8640.66	0.03	0.52	112.00	123.75	112.00	62.72	0.04	0.51	100.00	100.00	0.00	15326.00	16439.34	9351505.00	261.93	3324.06	2157.00
15	6	6	15262.00	17971.00	261.90	0	Spot (Block15, Row6, Column6)	118.69	118.00	13.86	0.00	0.12	110.00	114.27	110.00	28.04	0.02	0.25	7.00	0.00	0.00	8.00	8.69	236676.00	0.16	110.49	110.00
15	7	6	15553.00	17955.00	162.60	0	Spot (Block15, Row6, Column7)	258.03	258.00	74.12	0.00	0.29	111.00	115.85	111.00	30.91	0.02	0.27	96.00	90.00	0.00	147.00	147.03	189138.00	4.60	146.22	138.00
15	8	6	15841.00	17949.00	171.05	0	Spot (Block15, Row6, Column8)	149.49	150.00	27.82	0.00	0.19	106.00	107.18	106.00	14.07	0.00	0.13	80.00	61.00	0.00	44.00	43.49	121539.00	3.01	124.06	121.00
15	1	7	13748.00	18258.00	163.25	0	Spot (Block15, Row7, Column1)	1262.24	1150.50	584.61	0.04	0.46	110.00	122.11	110.00	44.89	0.05	0.37	100.00	100.00	0.00	1040.50	1152.24	926487.00	25.40	330.26	300.50
15	2	7	14041.00	18267.00	161.10	0	Spot (Block15, Row7, Column2)	143.79	139.00	19.67	0.01	0.14	110.00	114.06	110.00	23.87	0.02	0.21	61.00	29.00	0.00	29.00	33.79	103526.00	1.25	119.19	118.00
15	3	7	14346.00	18262.00	147.00	-50	Spot (Block15, Row7, Column3)	112.99	113.00	10.30	0.00	0.09	109.00	111.63	109.00	20.14	0.01	0.18	4.00	0.00	0.00	4.00	3.99	67115.00	0.07	108.89	109.00
15	4	7	14642.00	18252.00	200.95	0	Spot (Block15, Row7, Column4)	128.36	128.00	16.34	0.00	0.13	108.00	110.18	108.00	23.63	0.01	0.21	39.00	8.00	0.00	20.00	20.36	147102.00	0.77	110.73	108.50
15	5	7	14958.00	18247.00	204.40	0	Spot (Block15, Row7, Column5)	125.61	124.00	14.56	0.01	0.12	108.00	114.57	108.00	36.46	0.03	0.32	11.00	0.00	0.00	16.00	17.61	148722.00	0.30	114.38	113.00
15	6	7	15245.00	18264.00	183.10	0	Spot (Block15, Row7, Column6)	787.55	760.00	323.94	0.02	0.41	114.00	130.97	114.00	64.08	0.06	0.49	100.00	99.00	0.00	646.00	673.55	745020.00	10.25	281.71	283.50
15	7	7	15542.00	18263.00	147.95	0	Spot (Block15, Row7, Column7)	3631.86	3263.50	1861.06	0.05	0.51	112.00	118.50	112.00	35.18	0.02	0.30	100.00	100.00	0.00	3151.50	3519.86	2171852.00	99.86	1016.08	544.00
15	8	7	15852.00	18260.00	190.30	0	Spot (Block15, Row7, Column8)	976.74	956.50	275.90	0.01	0.28	109.00	113.83	109.00	34.89	0.02	0.31	100.00	100.00	0.00	847.50	867.74	1000186.00	24.73	338.69	287.50
15	1	8	13735.00	18563.00	155.25	0	Spot (Block15, Row8, Column1)	175.76	183.00	22.73	0.02	0.13	110.00	112.77	110.00	19.99	0.01	0.18	95.00	82.00	0.00	73.00	65.76	116350.00	3.15	127.06	125.00
15	2	8	14046.00	18562.00	147.00	-50	Spot (Block15, Row8, Column2)	123.87	122.00	12.96	0.01	0.10	107.00	108.26	107.00	14.10	0.01	0.13	52.00	16.00	0.00	15.00	16.87	73208.00	1.11	126.50	125.00
15	3	8	14340.00	18547.00	174.50	0	Spot (Block15, Row8, Column3)	140.33	138.00	21.09	0.01	0.15	108.00	110.49	108.00	26.35	0.01	0.24	56.00	21.00	0.00	30.00	32.33	118720.00	1.13	117.79	116.00
15	4	8	14648.00	18561.00	149.20	0	Spot (Block15, Row8, Column4)	9823.19	9574.50	4840.79	0.01	0.49	112.00	116.37	112.00	32.27	0.02	0.28	100.00	100.00	0.00	9462.50	9711.19	6011794.00	300.84	2056.14	1603.00
15	5	8	14921.00	18569.00	150.30	0	Spot (Block15, Row8, Column5)	138.80	135.00	16.01	0.01	0.12	112.00	119.29	112.00	46.85	0.03	0.39	12.00	0.00	0.00	23.00	26.80	85364.00	0.42	123.44	122.00
15	6	8	15251.00	18563.00	190.00	0	Spot (Block15, Row8, Column6)	4434.57	2701.00	3792.58	0.22	0.86	117.00	136.74	117.00	73.92	0.07	0.54	100.00	100.00	0.00	2584.00	4317.57	4509957.00	58.15	806.49	824.00
15	7	8	15548.00	18564.00	145.20	0	Spot (Block15, Row8, Column7)	1436.55	1377.00	668.57	0.02	0.47	121.00	136.26	121.00	60.61	0.05	0.44	100.00	100.00	0.00	1256.00	1315.55	824580.00	21.45	423.79	319.00
15	8	8	15836.00	18561.00	148.35	0	Spot (Block15, Row8, Column8)	16678.92	15037.50	9226.61	0.04	0.55	116.00	128.83	116.00	57.74	0.05	0.45	100.00	100.00	0.00	14921.50	16562.92	10074066.00	286.65	3341.96	2137.00
16	1	1	18250.00	16463.00	156.90	0	Spot (Block16, Row1, Column1)	5482.61	5075.00	2995.14	0.03	0.55	96.00	103.57	96.00	29.95	0.03	0.29	100.00	100.00	0.00	4979.00	5386.61	3706242.00	179.58	1192.02	808.00
16	2	1	18543.00	16465.00	156.30	0	Spot (Block16, Row1, Column2)	883.55	791.00	395.69	0.05	0.45	94.00	98.32	94.00	22.25	0.02	0.23	100.00	100.00	0.00	697.00	789.55	595515.00	35.29	257.54	245.00
16	3	1	18850.00	16464.00	160.85	0	Spot (Block16, Row1, Column3)	439.18	328.00	273.40	0.13	0.62	91.00	91.53	91.00	14.80	0.00	0.16	100.00	100.00	0.00	237.00	348.18	314013.00	23.49	146.04	138.00
16	4	1	19144.00	16464.00	156.45	0	Spot (Block16, Row1, Column4)	625.05	584.50	278.47	0.03	0.45	93.00	94.74	93.00	17.17	0.01	0.18	100.00	100.00	0.00	491.50	532.05	420033.00	30.88	193.40	184.00
16	5	1	19451.00	16469.00	153.70	0	Spot (Block16, Row1, Column5)	1152.40	892.00	866.14	0.11	0.75	94.00	96.14	94.00	18.45	0.01	0.19	100.00	100.00	0.00	798.00	1058.40	750213.00	57.25	261.98	205.50
16	6	1	19746.00	16463.00	148.10	0	Spot (Block16, Row1, Column6)	1772.43	1612.00	949.04	0.04	0.54	92.00	95.26	92.00	18.79	0.02	0.20	100.00	100.00	0.00	1520.00	1680.43	1061685.00	89.25	453.71	358.00
16	7	1	20042.00	16465.00	150.25	0	Spot (Block16, Row1, Column7)	4315.58	3749.00	2672.35	0.06	0.62	94.00	96.63	94.00	19.40	0.01	0.20	100.00	100.00	0.00	3655.00	4221.58	2662710.00	217.46	949.57	707.00
16	8	1	20349.00	16460.00	166.70	0	Spot (Block16, Row1, Column8)	211.91	205.00	40.74	0.01	0.19	94.00	95.42	94.00	12.64	0.01	0.13	100.00	99.00	0.00	111.00	117.91	163597.00	9.22	129.98	125.00
16	1	2	18248.00	16764.00	147.00	-50	Spot (Block16, Row2, Column1)	94.80	94.00	9.19	0.00	0.10	95.00	100.40	95.00	25.57	0.02	0.25	0.00	0.00	0.00	-1.00	-0.20	55742.00	-0.22	94.37	94.00
16	2	2	18546.00	16762.00	131.65	0	Spot (Block16, Row2, Column2)	743.38	689.00	235.40	0.03	0.32	94.00	95.43	94.00	15.62	0.01	0.16	100.00	100.00	0.00	595.00	649.38	344186.00	41.49	258.17	261.00
16	3	2	18852.00	16772.00	177.00	0	Spot (Block16, Row2, Column3)	144.05	143.00	22.16	0.00	0.15	95.00	96.50	95.00	16.71	0.01	0.17	93.00	72.00	0.00	48.00	49.05	126763.00	2.85	105.95	105.00
16	4	2	19153.00	16765.00	174.40	0	Spot (Block16, Row2, Column4)	516.65	534.00	169.35	0.01	0.33	99.00	101.68	99.00	20.79	0.01	0.20	100.00	100.00	0.00	435.00	417.65	438634.00	19.96	202.79	199.00
16	5	2	19447.00	16764.00	197.80	0	Spot (Block16, Row2, Column5)	731.18	730.50	208.71	0.00	0.29	98.00	103.08	98.00	24.23	0.02	0.24	100.00	100.00	0.00	632.50	633.18	807225.00	25.92	255.62	247.00
16	6	2	19746.00	16763.00	164.30	0	Spot (Block16, Row2, Column6)	265.78	276.50	69.98	0.02	0.26	95.00	108.31	95.00	55.62	0.06	0.51	98.00	71.00	0.00	181.50	170.78	199338.00	2.83	133.65	127.00
16	7	2	20052.00	16765.00	161.35	0	Spot (Block16, Row2, Column7)	303.52	290.00	101.98	0.02	0.34	93.00	95.85	93.00	17.06	0.01	0.18	100.00	99.00	0.00	197.00	210.52	217928.00	12.18	143.22	136.50
16	8	2	20350.00	16767.00	147.00	-50	Spot (Block16, Row2, Column8)	88.92	89.00	11.73	0.00	0.13	92.00	99.80	92.00	52.72	0.04	0.53	0.00	0.00	0.00	-3.00	-3.08	52286.00	-0.21	94.21	92.00
16	1	3	18248.00	17067.00	153.85	0	Spot (Block16, Row3, Column1)	1059.23	925.00	694.78	0.06	0.66	92.00	93.20	92.00	14.56	0.01	0.16	100.00	100.00	0.00	833.00	967.23	685319.00	66.34	279.01	220.50
16	2	3	18553.00	17066.00	170.70	0	Spot (Block16, Row3, Column2)	178.64	185.00	27.17	0.02	0.15	97.00	100.57	97.00	24.58	0.02	0.24	95.00	84.00	0.00	88.00	81.64	144881.00	3.18	124.30	120.00
16	3	3	18832.00	17065.00	157.75	0	Spot (Block16, Row3, Column3)	330.83	295.50	146.02	0.05	0.44	99.00	101.78	99.00	20.45	0.01	0.20	100.00	98.00	0.00	196.50	231.83	227613.00	11.20	165.67	163.50
16	4	3	19155.00	17065.00	149.00	0	Spot (Block16, Row3, Column4)	1937.36	1733.00	1037.53	0.05	0.54	98.00	100.98	98.00	19.20	0.01	0.19	100.00	100.00	0.00	1635.00	1839.36	1164353.00	95.62	554.90	398.00
16	5	3	19461.00	17080.00	157.70	0	Spot (Block16, Row3, Column5)	875.08	261.50	2730.31	0.52	3.12	101.00	117.98	101.00	64.29	0.07	0.54	84.00	56.00	0.00	160.50	774.08	600306.00	11.78	276.24	167.00
16	6	3	19749.00	17066.00	209.20	0	Spot (Block16, Row3, Column6)	5750.74	4256.00	3847.16	0.13	0.67	109.00	137.79	109.00	84.73	0.10	0.61	100.00	100.00	0.00	4147.00	5641.74	7171167.00	66.25	1314.80	1429.00
16	7	3	20052.00	17066.00	149.55	0	Spot (Block16, Row3, Column7)	853.80	701.00	532.32	0.09	0.62	98.00	113.78	98.00	63.61	0.06	0.56	100.00	99.00	0.00	603.00	755.80	525087.00	11.63	243.88	188.00
16	8	3	20351.00	17071.00	159.55	0	Spot (Block16, Row3, Column8)	4879.88	4523.00	2193.27	0.03	0.45	95.00	106.72	95.00	59.14	0.05	0.55	100.00	100.00	0.00	4428.00	4784.88	3459837.00	80.71	965.93	893.00
16	1	4	18253.00	17361.00	147.60	0	Spot (Block16, Row4, Column1)	1920.81	1595.50	1096.29	0.08	0.57	93.00	98.33	93.00	26.89	0.02	0.27	100.00	100.00	0.00	1502.50	1827.81	1144801.00	67.77	532.01	355.00
16	2	4	18547.00	17363.00	176.80	0	Spot (Block16, Row4, Column2)	1385.73	1321.50	705.37	0.02	0.51	101.00	112.43	101.00	44.56	0.05	0.40	100.00	100.00	0.00	1220.50	1284.73	1213899.00	28.57	354.55	366.50
16	3	4	18850.00	17367.00	148.85	0	Spot (Block16, Row4, Column3)	8117.73	7476.00	4579.19	0.04	0.56	100.00	110.75	100.00	45.57	0.04	0.41	100.00	100.00	0.00	7376.00	8017.73	4911229.00	175.69	1781.79	1210.00
16	4	4	19144.00	17361.00	168.90	0	Spot (Block16, Row4, Column4)	117.94	117.00	14.58	0.00	0.12	95.00	97.91	95.00	22.47	0.01	0.23	48.00	8.00	0.00	22.00	22.94	93169.00	0.89	102.83	102.00
16	5	4	19441.00	17364.00	150.80	0	Spot (Block16, Row4, Column5)	224.40	188.50	294.56	0.08	1.31	97.00	100.97	97.00	25.88	0.02	0.26	99.00	92.00	0.00	91.50	127.40	139129.00	4.77	134.06	129.00
16	6	4	19748.00	17361.00	195.00	0	Spot (Block16, Row4, Column6)	835.62	818.00	200.69	0.01	0.24	106.00	120.66	106.00	60.68	0.06	0.50	100.00	100.00	0.00	712.00	729.62	899966.00	11.78	298.90	280.00
16	7	4	20045.00	17367.00	156.70	0	Spot (Block16, Row4, Column7)	625.72	465.50	438.06	0.13	0.70	102.00	115.10	102.00	59.59	0.05	0.52	100.00	83.00	0.00	363.50	523.72	424237.00	8.57	185.09	183.00
16	8	4	20347.00	17370.00	173.95	0	Spot (Block16, Row4, Column8)	237.48	210.00	75.98	0.05	0.32	96.00	100.31	96.00	31.93	0.02	0.32	98.00	86.00	0.00	114.00	141.48	199956.00	4.30	129.34	128.00
16	1	5	18251.00	17666.00	146.60	0	Spot (Block16, Row5, Column1)	1475.11	1287.00	855.70	0.06	0.58	98.00	114.58	98.00	59.12	0.07	0.52	100.00	100.00	0.00	1189.00	1377.11	862939.00	23.01	397.67	311.50
16	2	5	18550.00	17668.00	158.05	0	Spot (Block16, Row5, Column2)	5407.49	5175.00	2382.29	0.02	0.44	107.00	131.49	107.00	80.02	0.09	0.61	100.00	100.00	0.00	5068.00	5300.49	3720356.00	65.94	1081.24	984.00
16	3	5	18854.00	17668.00	160.15	0	Spot (Block16, Row5, Column3)	4465.18	3901.00	2597.01	0.06	0.58	102.00	117.62	102.00	55.63	0.06	0.47	100.00	100.00	0.00	3799.00	4363.18	3152414.00	78.15	769.04	708.00
16	4	5	19145.00	17667.00	151.25	0	Spot (Block16, Row5, Column4)	893.38	737.50	541.60	0.08	0.61	96.00	103.52	96.00	37.41	0.03	0.36	100.00	100.00	0.00	641.50	797.38	561044.00	21.11	249.00	214.00
16	5	5	19454.00	17668.00	147.20	0	Spot (Block16, Row5, Column5)	10758.38	9567.00	6576.48	0.05	0.61	97.00	101.80	97.00	31.75	0.02	0.31	100.00	100.00	0.00	9470.00	10661.38	6347444.00	335.65	1992.96	1406.50
16	6	5	19750.00	17665.00	158.95	0	Spot (Block16, Row5, Column6)	283.23	278.00	85.94	0.01	0.30	101.00	115.53	101.00	67.12	0.06	0.58	97.00	60.00	0.00	177.00	182.23	195995.00	2.50	141.79	130.00
16	7	5	20053.00	17667.00	201.45	0	Spot (Block16, Row5, Column7)	6714.76	5685.00	4065.97	0.07	0.61	108.00	132.24	108.00	86.72	0.09	0.66	100.00	100.00	0.00	5577.00	6606.76	7715258.00	75.91	1392.18	1363.00
16	8	5	20348.00	17669.00	147.75	0	Spot (Block16, Row5, Column8)	1721.62	1251.00	1372.71	0.14	0.80	95.00	106.24	95.00	54.56	0.05	0.51	100.00	100.00	0.00	1156.00	1626.62	1020918.00	29.61	380.10	265.00
16	1	6	18248.00	17966.00	208.05	0	Spot (Block16, Row6, Column1)	4869.89	3641.00	3342.98	0.13	0.69	111.00	144.53	111.00	95.20	0.11	0.66	100.00	100.00	0.00	3530.00	4758.89	5999703.00	49.63	1106.59	1105.00
16	2	6	18543.00	17965.00	211.30	0	Spot (Block16, Row6, Column2)	4263.29	4053.00	2118.81	0.02	0.50	110.00	144.15	110.00	99.92	0.12	0.69	100.00	100.00	0.00	3943.00	4153.29	5431426.00	41.22	1038.53	1028.50
16	3	6	18836.00	17965.00	148.15	0	Spot (Block16, Row6, Column3)	3348.75	3166.50	1858.18	0.02	0.55	96.00	111.61	96.00	64.15	0.07	0.57	100.00	100.00	0.00	3070.50	3252.75	2009248.00	50.46	841.54	556.50
16	4	6	19157.00	17968.00	159.45	0	Spot (Block16, Row6, Column4)	348.60	335.00	127.02	0.02	0.36	97.00	99.64	97.00	26.28	0.01	0.26	100.00	99.00	0.00	238.00	251.60	244715.00	9.47	158.34	152.50
16	5	6	19446.00	17966.00	147.25	0	Spot (Block16, Row6, Column5)	8723.34	8220.00	4727.27	0.03	0.54	100.00	105.61	100.00	33.91	0.02	0.32	100.00	100.00	0.00	8120.00	8623.34	5138047.00	254.10	1763.14	1279.00
16	6	6	19752.00	17964.00	158.90	0	Spot (Block16, Row6, Column6)	188.41	191.00	39.54	0.01	0.21	97.00	109.44	97.00	62.45	0.05	0.57	78.00	14.00	0.00	94.00	91.41	131698.00	1.26	127.47	119.00
16	7	6	20052.00	17967.00	149.30	0	Spot (Block16, Row6, Column7)	1705.53	1465.50	1062.76	0.07	0.62	102.00	113.48	102.00	60.47	0.05	0.53	100.00	100.00	0.00	1363.50	1603.53	1043782.00	26.33	427.14	337.00
16	8	6	20353.00	17971.00	149.10	0	Spot (Block16, Row6, Column8)	1996.14	1656.00	1449.02	0.08	0.73	99.00	102.44	99.00	20.12	0.01	0.20	100.00	100.00	0.00	1557.00	1897.14	1221636.00	94.10	457.80	358.50
16	1	7	18250.00	18265.00	164.25	0	Spot (Block16, Row7, Column1)	1840.39	1637.00	906.23	0.05	0.49	104.00	122.98	104.00	62.61	0.07	0.51	100.00	100.00	0.00	1533.00	1736.39	1378454.00	27.43	409.97	382.50
16	2	7	18561.00	18282.00	208.50	0	Spot (Block16, Row7, Column2)	121.15	120.00	13.09	0.00	0.11	97.00	110.87	97.00	60.65	0.06	0.55	0.00	0.00	0.00	23.00	24.15	150347.00	0.17	102.78	103.00
16	3	7	18847.00	18266.00	147.00	-50	Spot (Block16, Row7, Column3)	85.97	85.00	11.68	0.00	0.14	93.00	94.67	93.00	16.33	0.01	0.17	3.00	0.00	0.00	-8.00	-7.03	50894.00	-0.53	85.25	83.00
16	4	7	19156.00	18250.00	179.80	0	Spot (Block16, Row7, Column4)	126.34	124.00	14.82	0.01	0.12	97.00	99.64	97.00	29.07	0.01	0.29	41.00	4.00	0.00	27.00	29.34	114714.00	0.92	108.11	108.00
16	5	7	19453.00	18272.00	196.80	0	Spot (Block16, Row7, Column5)	395.95	377.00	156.55	0.02	0.40	99.00	114.11	99.00	68.05	0.06	0.60	99.00	78.00	0.00	278.00	296.95	435152.00	4.14	177.78	175.00
16	6	7	19751.00	18269.00	199.40	0	Spot (Block16, Row7, Column6)	5218.62	5178.00	2703.34	0.00	0.52	107.00	156.48	107.00	135.13	0.17	0.86	100.00	100.00	0.00	5071.00	5111.62	5886602.00	37.46	1112.50	1145.00
16	7	7	20043.00	18270.00	152.30	0	Spot (Block16, Row7, Column7)	2208.86	2011.00	1109.54	0.04	0.50	103.00	124.47	103.00	79.07	0.08	0.64	100.00	100.00	0.00	1908.00	2105.86	1402624.00	26.36	578.13	441.50
16	8	7	20349.00	18264.00	193.65	0	Spot (Block16, Row7, Column8)	1281.65	1269.00	317.33	0.00	0.25	100.00	105.06	100.00	28.99	0.02	0.28	100.00	100.00	0.00	1169.00	1181.65	1355987.00	40.59	414.80	365.00
16	1	8	18231.00	18561.00	214.45	0	Spot (Block16, Row8, Column1)	112.04	111.00	16.80	0.00	0.15	95.00	99.12	95.00	26.58	0.02	0.27	15.00	1.00	0.00	16.00	17.04	146656.00	0.49	101.88	102.00
16	2	8	18545.00	18562.00	161.95	0	Spot (Block16, Row8, Column2)	238.00	222.00	64.10	0.03	0.27	95.00	95.58	95.00	13.30	0.00	0.14	100.00	100.00	0.00	127.00	143.00	172550.00	10.71	132.25	128.00
16	3	8	18839.00	18563.00	156.75	0	Spot (Block16, Row8, Column3)	537.40	470.00	334.08	0.06	0.62	95.00	98.89	95.00	29.57	0.02	0.30	99.00	96.00	0.00	375.00	442.40	364359.00	14.83	169.26	172.00
16	4	8	19149.00	18566.00	154.90	0	Spot (Block16, Row8, Column4)	9734.48	9417.50	4757.99	0.01	0.49	100.00	106.88	100.00	42.32	0.03	0.40	100.00	100.00	0.00	9317.50	9634.48	6405285.00	227.51	1698.14	1381.00
16	5	8	19448.00	18567.00	147.00	-50	Spot (Block16, Row8, Column5)	117.66	117.00	9.14	0.00	0.08	104.00	125.82	104.00	96.70	0.08	0.77	0.00	0.00	0.00	13.00	13.66	69893.00	-0.08	111.51	111.00
16	6	8	19749.00	18565.00	195.05	0	Spot (Block16, Row8, Column6)	8933.34	5966.00	7260.73	0.18	0.81	112.00	165.34	112.00	146.29	0.17	0.88	100.00	100.00	0.00	5854.00	8821.34	9630145.00	59.94	1618.87	1649.00
16	7	8	20047.00	18567.00	148.25	0	Spot (Block16, Row8, Column7)	966.97	916.50	498.76	0.02	0.52	105.00	130.03	105.00	94.67	0.09	0.73	100.00	100.00	0.00	811.50	861.97	587920.00	8.84	277.11	225.50
16	8	8	20340.00	18567.00	148.50	0	Spot (Block16, Row8, Column8)	15513.34	13701.00	8824.64	0.05	0.57	103.00	115.28	103.00	53.74	0.05	0.47	100.00	100.00	0.00	13598.00	15410.34	9339028.00	286.51	3161.07	2285.00
17	1	1	4738.00	20946.00	147.55	0	Spot (Block17, Row1, Column1)	7884.02	7011.50	4028.77	0.05	0.51	132.00	141.05	132.00	37.90	0.03	0.27	100.00	100.00	0.00	6879.50	7752.02	4651570.00	204.29	1779.29	1350.00
17	2	1	5038.00	20949.00	145.15	0	Spot (Block17, Row1, Column2)	1320.33	1242.50	630.75	0.03	0.48	127.00	132.85	127.00	24.70	0.02	0.19	100.00	100.00	0.00	1115.50	1193.33	757867.00	48.08	383.46	359.00
17	3	1	5340.00	20946.00	161.50	0	Spot (Block17, Row1, Column3)	359.98	299.50	177.17	0.08	0.49	125.00	128.96	125.00	18.32	0.01	0.14	100.00	100.00	0.00	174.50	234.98	259182.00	12.61	179.51	180.00
17	4	1	5634.00	20948.00	145.35	0	Spot (Block17, Row1, Column4)	916.14	844.00	444.42	0.04	0.49	126.00	129.94	126.00	20.32	0.01	0.16	100.00	100.00	0.00	718.00	790.14	526783.00	38.68	297.75	259.00
17	5	1	5938.00	20949.00	143.00	0	Spot (Block17, Row1, Column5)	1175.74	991.00	763.67	0.07	0.65	126.00	128.85	126.00	18.83	0.01	0.15	100.00	100.00	0.00	865.00	1049.74	658413.00	55.59	316.08	265.00
17	6	1	6235.00	20949.00	140.25	0	Spot (Block17, Row1, Column6)	1366.35	1245.00	617.25	0.04	0.45	126.00	129.63	126.00	21.61	0.01	0.17	100.00	100.00	0.00	1119.00	1240.35	729629.00	57.24	435.62	354.00
17	7	1	6534.00	20950.00	141.90	0	Spot (Block17, Row1, Column7)	4008.94	3755.00	1982.84	0.03	0.49	123.00	126.78	123.00	21.63	0.01	0.17	100.00	100.00	0.00	3632.00	3885.94	2196898.00	179.44	887.07	655.00
17	8	1	6841.00	20961.00	194.50	0	Spot (Block17, Row1, Column8)	159.49	162.00	18.15	0.01	0.11	120.00	122.18	120.00	16.44	0.01	0.13	86.00	63.00	0.00	42.00	39.49	170177.00	2.27	129.66	129.00
17	1	2	4738.00	21248.00	147.00	-50	Spot (Block17, Row2, Column1)	140.32	139.00	13.66	0.00	0.10	131.00	139.40	131.00	32.78	0.03	0.24	4.00	0.00	0.00	8.00	9.32	82648.00	0.03	136.12	132.00
17	2	2	5035.00	21245.00	125.90	0	Spot (Block17, Row2, Column2)	727.11	674.00	245.24	0.03	0.34	126.00	131.58	126.00	42.61	0.02	0.32	100.00	100.00	0.00	548.00	601.11	309020.00	13.98	273.66	271.00
17	3	2	5338.00	21249.00	160.50	0	Spot (Block17, Row2, Column3)	262.89	275.00	49.88	0.02	0.19	125.00	128.89	125.00	41.17	0.01	0.32	98.00	79.00	0.00	150.00	137.89	186387.00	3.25	163.43	171.00
17	4	2	5642.00	21246.00	186.20	0	Spot (Block17, Row2, Column4)	341.92	343.00	100.02	0.00	0.29	130.00	134.66	130.00	20.57	0.02	0.15	100.00	100.00	0.00	213.00	211.92	333713.00	10.08	196.00	196.00
17	5	2	5945.00	21251.00	172.40	0	Spot (Block17, Row2, Column5)	1015.52	946.50	373.42	0.03	0.37	127.00	132.08	127.00	25.51	0.02	0.19	100.00	100.00	0.00	819.50	888.52	840854.00	34.63	348.32	280.00
17	6	2	6235.00	21243.00	152.75	0	Spot (Block17, Row2, Column6)	349.34	310.00	119.50	0.05	0.34	124.00	134.30	124.00	54.17	0.03	0.40	99.00	83.00	0.00	186.00	225.34	223929.00	3.97	178.88	184.00
17	7	2	6546.00	21253.00	165.05	0	Spot (Block17, Row2, Column7)	265.39	258.50	72.69	0.01	0.27	125.00	127.19	125.00	17.51	0.01	0.14	100.00	98.00	0.00	133.50	140.39	200632.00	7.89	166.15	170.00
17	8	2	6798.00	21213.00	149.85	0	Spot (Block17, Row2, Column8)	139.91	135.00	16.54	0.02	0.12	122.00	125.06	122.00	22.12	0.01	0.18	32.00	9.00	0.00	13.00	17.91	86327.00	0.67	129.73	128.00
17	1	3	4743.00	21547.00	141.45	0	Spot (Block17, Row3, Column1)	1408.09	1325.50	787.62	0.03	0.56	127.00	129.75	127.00	27.34	0.01	0.21	100.00	100.00	0.00	1198.50	1281.09	766001.00	46.76	413.88	370.50
17	2	3	5036.00	21550.00	146.30	0	Spot (Block17, Row3, Column2)	380.06	384.00	92.46	0.00	0.24	129.00	136.86	129.00	46.97	0.03	0.34	100.00	95.00	0.00	255.00	251.06	221574.00	5.18	199.43	190.00
17	3	3	5334.00	21543.00	145.35	0	Spot (Block17, Row3, Column3)	1358.63	938.00	1420.37	0.16	1.05	128.00	135.29	128.00	46.62	0.02	0.34	100.00	98.00	0.00	810.00	1230.63	779856.00	26.24	397.32	243.00
17	4	3	5640.00	21548.00	140.25	0	Spot (Block17, Row3, Column4)	2402.67	2195.50	1342.36	0.04	0.56	125.00	130.52	125.00	21.57	0.02	0.17	100.00	100.00	0.00	2070.50	2277.67	1278219.00	105.35	671.50	471.00
17	5	3	5943.00	21546.00	144.60	0	Spot (Block17, Row3, Column5)	677.40	639.00	305.54	0.03	0.45	127.00	141.09	127.00	60.25	0.05	0.43	100.00	99.00	0.00	512.00	550.40	384086.00	8.90	248.94	210.00
17	6	3	6241.00	21550.00	218.65	0	Spot (Block17, Row3, Column6)	3680.13	2220.00	2906.42	0.22	0.79	131.00	152.99	131.00	82.66	0.07	0.54	100.00	100.00	0.00	2089.00	3549.13	5034419.00	42.67	1072.15	1094.50
17	7	3	6545.00	21548.00	147.35	0	Spot (Block17, Row3, Column7)	615.43	534.00	314.14	0.06	0.51	128.00	139.51	128.00	58.22	0.04	0.42	100.00	98.00	0.00	406.00	487.43	364948.00	8.17	215.30	196.00
17	8	3	6840.00	21559.00	154.20	0	Spot (Block17, Row3, Column8)	1259.98	1204.00	536.03	0.02	0.43	125.00	130.64	125.00	24.52	0.02	0.19	100.00	100.00	0.00	1079.00	1134.98	829065.00	46.06	378.52	368.00
17	1	4	4741.00	21848.00	139.40	0	Spot (Block17, Row4, Column1)	2681.26	2410.00	1520.23	0.05	0.57	131.00	138.59	131.00	35.93	0.02	0.26	100.00	100.00	0.00	2279.00	2550.26	1418388.00	70.76	751.74	567.00
17	2	4	5039.00	21851.00	157.55	0	Spot (Block17, Row4, Column2)	1154.68	1154.00	471.99	0.00	0.41	134.00	147.48	134.00	43.34	0.04	0.29	100.00	100.00	0.00	1020.00	1020.68	786339.00	23.24	348.44	331.50
17	3	4	5342.00	21850.00	140.30	0	Spot (Block17, Row4, Column3)	15861.41	14473.50	9562.60	0.04	0.60	131.00	146.81	131.00	49.78	0.05	0.34	100.00	100.00	0.00	14342.50	15730.41	8374826.00	315.70	3076.28	2415.00
17	4	4	5628.00	21831.00	171.85	0	Spot (Block17, Row4, Column4)	167.46	171.00	15.47	0.01	0.09	126.00	130.80	126.00	25.26	0.02	0.19	80.00	32.00	0.00	45.00	41.46	137316.00	1.45	142.92	139.00
17	5	4	5924.00	21849.00	126.50	0	Spot (Block17, Row4, Column5)	1055.60	481.50	2353.04	0.34	2.23	127.00	134.07	127.00	37.80	0.02	0.28	100.00	100.00	0.00	354.50	928.60	451798.00	24.38	362.38	282.00
17	6	4	6243.00	21852.00	175.10	0	Spot (Block17, Row4, Column6)	1516.44	1433.00	543.41	0.02	0.36	129.00	141.22	129.00	56.55	0.04	0.40	100.00	100.00	0.00	1304.00	1387.44	1295038.00	24.32	454.37	378.00
17	7	4	6541.00	21851.00	148.45	0	Spot (Block17, Row4, Column7)	646.05	520.00	418.38	0.09	0.65	130.00	146.17	130.00	86.66	0.05	0.59	90.00	72.00	0.00	390.00	516.05	391509.00	5.77	206.71	197.00
17	8	4	6836.00	21862.00	165.15	0	Spot (Block17, Row4, Column8)	289.33	271.00	97.66	0.03	0.34	130.00	135.59	130.00	31.70	0.02	0.23	99.00	88.00	0.00	141.00	159.33	218156.00	4.85	168.85	172.50
17	1	5	4745.00	22153.00	139.10	0	Spot (Block17, Row5, Column1)	3069.70	2574.00	2017.48	0.08	0.66	132.00	146.34	132.00	57.92	0.04	0.40	100.00	100.00	0.00	2442.00	2937.70	1605454.00	50.47	791.61	557.00
17	2	5	5042.00	22150.00	150.20	0	Spot (Block17, Row5, Column2)	1463.27	1458.00	571.79	0.00	0.39	138.00	157.48	138.00	62.81	0.06	0.40	100.00	100.00	0.00	1320.00	1325.27	904301.00	20.79	407.18	368.50
17	3	5	5339.00	22149.00	145.20	0	Spot (Block17, Row5, Column3)	4774.04	3939.00	2643.23	0.08	0.55	136.00	150.79	136.00	50.73	0.04	0.34	100.00	100.00	0.00	3803.00	4638.04	2764167.00	91.14	785.76	688.00
17	4	5	5636.00	22149.00	138.55	0	Spot (Block17, Row5, Column4)	1018.75	896.50	555.72	0.06	0.55	129.00	138.34	129.00	43.44	0.03	0.31	100.00	100.00	0.00	767.50	889.75	529749.00	20.27	329.75	252.00
17	5	5	5944.00	22155.00	139.00	0	Spot (Block17, Row5, Column5)	18513.10	16830.00	12031.30	0.04	0.65	129.00	138.58	129.00	45.02	0.03	0.32	100.00	100.00	0.00	16701.00	18384.10	9645323.00	408.11	3196.35	2333.00
17	6	5	6241.00	22153.00	157.00	0	Spot (Block17, Row5, Column6)	356.29	317.00	122.41	0.05	0.34	130.00	152.45	130.00	101.62	0.07	0.67	85.00	49.00	0.00	187.00	226.29	241919.00	2.01	183.15	183.50
17	7	5	6545.00	22151.00	204.00	0	Spot (Block17, Row5, Column7)	6873.34	5122.00	5088.70	0.13	0.74	143.00	176.37	143.00	138.37	0.09	0.78	100.00	100.00	0.00	4979.00	6730.34	8117414.00	48.40	1502.93	1536.00
17	8	5	6845.00	22154.00	140.35	0	Spot (Block17, Row5, Column8)	1636.77	1312.00	1164.94	0.10	0.71	131.00	146.02	131.00	81.57	0.05	0.56	100.00	100.00	0.00	1181.00	1505.77	872399.00	18.27	402.12	292.00
17	1	6	4741.00	22449.00	214.70	0	Spot (Block17, Row6, Column1)	3179.23	1726.00	2672.34	0.27	0.84	139.00	166.65	139.00	91.73	0.08	0.55	100.00	100.00	0.00	1587.00	3040.23	4196590.00	32.84	909.26	923.00
17	2	6	5042.00	22450.00	225.20	0	Spot (Block17, Row6, Column2)	3601.04	2639.50	2153.92	0.13	0.60	143.00	166.78	143.00	86.81	0.07	0.52	100.00	100.00	0.00	2496.50	3458.04	5228704.00	39.56	1044.75	1046.50
17	3	6	5330.00	22451.00	139.35	0	Spot (Block17, Row6, Column3)	3133.18	2687.00	1787.97	0.07	0.57	137.00	149.20	137.00	52.99	0.04	0.36	100.00	100.00	0.00	2550.00	2996.18	1644918.00	56.31	882.94	673.00
17	4	6	5640.00	22451.00	141.75	0	Spot (Block17, Row6, Column4)	664.05	616.50	333.72	0.03	0.50	129.00	134.70	129.00	30.66	0.02	0.23	100.00	100.00	0.00	487.50	535.05	362571.00	17.26	255.63	216.00
17	5	6	5941.00	22453.00	138.80	0	Spot (Block17, Row6, Column5)	12000.10	10615.00	7260.67	0.05	0.61	130.00	139.61	130.00	42.61	0.03	0.31	100.00	100.00	0.00	10485.00	11870.10	6276051.00	278.34	2223.15	1661.00
17	6	6	6245.00	22450.00	174.95	0	Spot (Block17, Row6, Column6)	217.17	203.00	41.96	0.03	0.19	136.00	149.79	136.00	64.22	0.04	0.43	55.00	17.00	0.00	67.00	81.17	186553.00	1.05	160.57	163.00
17	7	6	6543.00	22449.00	139.25	0	Spot (Block17, Row6, Column7)	1503.39	1401.00	831.96	0.03	0.55	141.00	159.12	141.00	99.81	0.05	0.63	100.00	100.00	0.00	1260.00	1362.39	790784.00	13.47	489.40	359.00
17	8	6	6848.00	22455.00	142.15	0	Spot (Block17, Row6, Column8)	1343.25	1058.50	876.65	0.10	0.65	130.00	134.81	130.00	23.25	0.02	0.17	100.00	100.00	0.00	928.50	1213.25	736101.00	51.98	403.67	267.00
17	1	7	4739.00	22746.00	151.40	0	Spot (Block17, Row7, Column1)	1758.44	1557.00	758.83	0.05	0.43	138.00	154.29	138.00	56.20	0.05	0.36	100.00	100.00	0.00	1419.00	1620.44	1104299.00	28.54	446.07	404.00
17	2	7	5031.00	22756.00	192.75	0	Spot (Block17, Row7, Column2)	171.08	172.00	15.91	0.00	0.09	137.00	148.17	137.00	49.76	0.03	0.34	19.00	0.00	0.00	35.00	34.08	178777.00	0.46	149.11	150.00
17	3	7	5340.00	22760.00	146.95	0	Spot (Block17, Row7, Column3)	164.51	165.50	15.50	0.00	0.09	129.00	131.57	129.00	16.58	0.01	0.13	85.00	58.00	0.00	36.50	35.51	96733.00	1.99	145.48	146.00
17	4	7	5631.00	22751.00	179.35	0	Spot (Block17, Row7, Column4)	169.23	171.00	17.92	0.00	0.11	127.00	133.01	127.00	28.75	0.02	0.22	78.00	21.00	0.00	44.00	42.23	152649.00	1.26	144.20	142.00
17	5	7	5941.00	22753.00	187.50	0	Spot (Block17, Row7, Column5)	363.92	339.00	125.34	0.03	0.34	133.00	149.23	133.00	72.65	0.05	0.49	95.00	69.00	0.00	206.00	230.92	360648.00	2.96	199.48	198.00
17	6	7	6236.00	22750.00	219.10	0	Spot (Block17, Row7, Column6)	4044.63	3119.00	2360.45	0.11	0.58	145.00	189.18	145.00	143.97	0.12	0.76	100.00	100.00	0.00	2974.00	3899.63	5569456.00	26.78	1114.82	1121.00
17	7	7	6531.00	22752.00	144.95	0	Spot (Block17, Row7, Column7)	1667.45	1494.50	721.32	0.05	0.43	140.00	152.68	140.00	63.67	0.04	0.42	100.00	100.00	0.00	1354.50	1527.45	947109.00	23.79	541.68	472.50
17	8	7	6843.00	22752.00	174.20	0	Spot (Block17, Row7, Column8)	2916.93	2887.50	919.47	0.00	0.32	136.00	143.13	136.00	38.78	0.02	0.27	100.00	100.00	0.00	2751.50	2780.93	2461886.00	71.52	844.72	754.00
17	1	8	4707.00	23058.00	145.40	0	Spot (Block17, Row8, Column1)	171.51	179.00	23.51	0.02	0.14	133.00	138.25	133.00	26.09	0.02	0.19	72.00	32.00	0.00	46.00	38.51	98617.00	1.27	151.35	147.00
17	2	8	5040.00	23052.00	171.80	0	Spot (Block17, Row8, Column2)	260.19	261.50	66.17	0.00	0.25	134.00	135.91	134.00	14.64	0.01	0.11	99.00	98.00	0.00	127.50	126.19	214395.00	8.49	165.98	169.00
17	3	8	5334.00	23048.00	149.60	0	Spot (Block17, Row8, Column3)	554.51	443.50	320.36	0.10	0.58	132.00	137.17	132.00	28.66	0.02	0.21	100.00	100.00	0.00	311.50	422.51	340470.00	14.56	211.10	198.50
17	4	8	5639.00	23054.00	148.35	0	Spot (Block17, Row8, Column4)	3738.25	3343.00	1760.76	0.05	0.47	130.00	140.68	130.00	38.51	0.03	0.27	100.00	100.00	0.00	3213.00	3608.25	2239212.00	93.42	779.93	657.50
17	5	8	5937.00	23051.00	147.00	-50	Spot (Block17, Row8, Column5)	158.52	161.00	18.64	0.01	0.12	136.00	161.23	136.00	104.83	0.07	0.65	0.00	0.00	0.00	25.00	22.52	93526.00	-0.03	152.12	155.00
17	6	8	6241.00	23053.00	189.85	0	Spot (Block17, Row8, Column6)	6818.80	4314.00	6021.79	0.20	0.88	147.00	197.64	147.00	163.99	0.13	0.83	100.00	100.00	0.00	4167.00	6671.80	6961991.00	40.37	1254.87	1256.00
17	7	8	6538.00	23054.00	137.00	0	Spot (Block17, Row8, Column7)	993.48	907.00	474.71	0.04	0.48	144.00	174.59	144.00	115.83	0.08	0.66	100.00	99.00	0.00	763.00	849.48	504687.00	7.07	346.56	279.50
17	8	8	6828.00	23050.00	141.40	0	Spot (Block17, Row8, Column8)	19470.30	18289.00	9797.01	0.03	0.50	146.00	160.22	146.00	62.45	0.04	0.39	100.00	100.00	0.00	18143.00	19324.30	10533431.00	309.22	3713.45	2664.00
18	1	1	9242.00	20952.00	150.70	0	Spot (Block18, Row1, Column1)	6628.12	5755.00	3545.01	0.06	0.53	113.00	118.32	113.00	29.03	0.02	0.25	100.00	100.00	0.00	5642.00	6515.12	4122693.00	224.26	1476.68	1075.00
18	2	1	9533.00	20952.00	155.45	0	Spot (Block18, Row1, Column2)	266.86	274.00	84.17	0.01	0.32	107.00	109.80	107.00	21.41	0.01	0.19	98.00	96.00	0.00	167.00	159.86	177198.00	7.34	156.64	137.00
18	3	1	9843.00	20958.00	174.05	0	Spot (Block18, Row1, Column3)	191.16	191.00	53.61	0.00	0.28	106.00	106.56	106.00	13.43	0.00	0.13	91.00	80.00	0.00	85.00	85.16	161913.00	6.30	124.69	123.00
18	4	1	10138.00	20959.00	155.00	0	Spot (Block18, Row1, Column4)	237.34	219.00	47.07	0.03	0.20	108.00	108.38	108.00	12.83	0.00	0.12	100.00	99.00	0.00	111.00	129.34	155935.00	10.05	151.81	145.00
18	5	1	10440.00	20960.00	168.70	0	Spot (Block18, Row1, Column5)	300.90	249.00	155.99	0.08	0.52	109.00	111.28	109.00	16.56	0.01	0.15	98.00	92.00	0.00	140.00	191.90	237110.00	11.45	146.16	144.00
18	6	1	10743.00	20953.00	147.40	0	Spot (Block18, Row1, Column6)	472.78	409.50	205.20	0.06	0.43	110.00	112.22	110.00	19.36	0.01	0.17	100.00	99.00	0.00	299.50	362.78	278943.00	18.62	205.62	179.00
18	7	1	11039.00	20962.00	147.35	0	Spot (Block18, Row1, Column7)	1310.89	1066.00	1171.45	0.09	0.89	113.00	114.46	113.00	17.98	0.01	0.16	100.00	100.00	0.00	953.00	1197.89	774734.00	66.54	399.06	261.50
18	8	1	11350.00	20943.00	225.30	0	Spot (Block18, Row1, Column8)	142.16	132.00	31.92	0.03	0.22	115.00	116.00	115.00	13.12	0.00	0.11	55.00	39.00	0.00	17.00	27.16	206840.00	1.99	121.74	120.00
18	1	2	9222.00	21300.00	215.60	0	Spot (Block18, Row2, Column1)	122.50	122.00	12.62	0.00	0.10	112.00	115.74	112.00	25.00	0.01	0.22	13.00	0.00	0.00	10.00	10.50	162429.00	0.27	111.69	111.00
18	2	2	9540.00	21259.00	139.70	0	Spot (Block18, Row2, Column2)	297.00	295.00	76.05	0.00	0.26	105.00	105.31	105.00	12.35	0.00	0.12	100.00	100.00	0.00	190.00	192.00	156518.00	15.52	160.20	164.00
18	3	2	9827.00	21241.00	179.60	0	Spot (Block18, Row2, Column3)	137.31	131.00	22.41	0.02	0.16	105.00	105.84	105.00	13.13	0.00	0.12	75.00	49.00	0.00	26.00	32.31	124403.00	2.40	116.82	114.00
18	4	2	10145.00	21256.00	175.65	0	Spot (Block18, Row2, Column4)	205.28	208.00	29.45	0.01	0.14	107.00	109.16	107.00	16.92	0.01	0.16	100.00	94.00	0.00	101.00	98.28	177976.00	5.68	141.12	131.50
18	5	2	10444.00	21256.00	185.60	0	Spot (Block18, Row2, Column5)	987.20	939.00	308.86	0.02	0.31	112.00	118.63	112.00	37.67	0.02	0.32	100.00	100.00	0.00	827.00	875.20	957586.00	23.06	336.46	292.00
18	6	2	10743.00	21259.00	147.00	-50	Spot (Block18, Row2, Column6)	141.16	137.00	25.95	0.01	0.18	115.00	151.86	115.00	160.30	0.12	1.06	0.00	0.00	0.00	22.00	26.16	83287.00	-0.07	139.72	136.00
18	7	2	11036.00	21262.00	166.45	0	Spot (Block18, Row2, Column7)	186.97	190.00	23.85	0.01	0.13	115.00	119.89	115.00	33.73	0.02	0.28	92.00	63.00	0.00	75.00	71.97	143969.00	1.99	139.62	134.00
18	8	2	11343.00	21260.00	147.00	-50	Spot (Block18, Row2, Column8)	118.42	119.00	9.88	0.00	0.08	114.00	121.16	114.00	63.01	0.03	0.52	0.00	0.00	0.00	5.00	4.42	69870.00	-0.04	119.01	120.00
18	1	3	9242.00	21556.00	148.60	0	Spot (Block18, Row3, Column1)	426.43	379.00	182.06	0.05	0.43	107.00	107.16	107.00	14.83	0.00	0.14	100.00	100.00	0.00	272.00	319.43	260120.00	21.53	181.44	182.00
18	2	3	9558.00	21557.00	186.05	0	Spot (Block18, Row3, Column2)	137.65	137.00	15.81	0.00	0.11	109.00	113.40	109.00	27.03	0.02	0.24	51.00	6.00	0.00	28.00	28.65	134621.00	0.90	121.15	120.00
18	3	3	9835.00	21562.00	156.55	0	Spot (Block18, Row3, Column3)	216.54	197.00	76.14	0.04	0.35	106.00	107.84	106.00	15.62	0.01	0.14	97.00	95.00	0.00	91.00	110.54	146599.00	6.96	135.82	125.00
18	4	3	10142.00	21558.00	147.05	0	Spot (Block18, Row3, Column4)	614.34	582.50	254.57	0.02	0.41	105.00	106.09	105.00	14.60	0.00	0.14	100.00	100.00	0.00	477.50	509.34	363690.00	34.81	220.53	193.00
18	5	3	10442.00	21559.00	147.00	-50	Spot (Block18, Row3, Column5)	200.42	183.00	148.01	0.04	0.74	114.00	149.90	114.00	154.33	0.12	1.03	2.00	1.00	0.00	69.00	86.42	118050.00	0.33	138.29	128.00
18	6	3	10741.00	21556.00	208.25	0	Spot (Block18, Row3, Column6)	14680.74	11117.00	10587.43	0.12	0.72	128.00	209.48	128.00	217.77	0.21	1.04	100.00	100.00	0.00	10989.00	14552.74	18130716.00	66.45	3060.56	3100.00
18	7	3	11036.00	21559.00	164.30	0	Spot (Block18, Row3, Column7)	297.38	259.50	131.83	0.06	0.44	119.00	158.84	119.00	151.96	0.13	0.96	46.00	19.00	0.00	140.50	178.38	223038.00	0.91	162.80	162.00
18	8	3	11344.00	21568.00	153.45	0	Spot (Block18, Row3, Column8)	12136.24	10642.50	6307.86	0.06	0.52	117.00	133.41	117.00	76.27	0.06	0.57	100.00	100.00	0.00	10525.50	12019.24	7815736.00	157.38	2211.70	1630.50
18	1	4	9244.00	21860.00	143.70	0	Spot (Block18, Row4, Column1)	611.29	545.00	268.96	0.05	0.44	112.00	115.48	112.00	28.56	0.01	0.25	100.00	100.00	0.00	433.00	499.29	344768.00	17.36	216.56	195.00
18	2	4	9542.00	21854.00	163.45	0	Spot (Block18, Row4, Column2)	1483.00	1335.00	688.47	0.05	0.46	114.00	128.75	114.00	60.87	0.05	0.47	100.00	100.00	0.00	1221.00	1369.00	1097418.00	22.25	386.45	385.50
18	3	4	9845.00	21859.00	143.65	0	Spot (Block18, Row4, Column3)	2470.00	2259.00	1226.82	0.04	0.50	110.00	121.83	110.00	47.70	0.04	0.39	100.00	100.00	0.00	2149.00	2360.00	1385672.00	49.23	579.99	449.50
18	4	4	10125.00	21855.00	199.30	0	Spot (Block18, Row4, Column4)	126.60	126.00	13.72	0.00	0.11	106.00	107.12	106.00	14.71	0.00	0.14	67.00	23.00	0.00	20.00	20.60	142549.00	1.32	112.21	112.00
18	5	4	10434.00	21854.00	151.55	0	Spot (Block18, Row4, Column5)	142.69	143.00	16.69	0.00	0.12	114.00	120.68	114.00	35.77	0.02	0.30	34.00	0.00	0.00	29.00	28.69	90040.00	0.62	127.79	125.00
18	6	4	10746.00	21858.00	189.35	0	Spot (Block18, Row4, Column6)	1382.65	1332.50	425.00	0.02	0.31	123.00	159.10	123.00	136.72	0.11	0.86	100.00	100.00	0.00	1209.50	1259.65	1399242.00	8.95	448.30	380.00
18	7	4	11046.00	21869.00	171.15	0	Spot (Block18, Row4, Column7)	220.38	202.00	52.88	0.04	0.24	124.00	165.83	124.00	202.01	0.13	1.22	5.00	0.00	0.00	78.00	96.38	180270.00	0.27	151.72	146.00
18	8	4	11336.00	21868.00	161.00	0	Spot (Block18, Row4, Column8)	178.12	183.00	25.27	0.01	0.14	120.00	130.33	120.00	43.30	0.04	0.33	72.00	13.00	0.00	63.00	58.12	127710.00	1.10	143.32	140.00
18	1	5	9245.00	22173.00	187.15	0	Spot (Block18, Row5, Column1)	405.26	336.00	306.75	0.08	0.76	115.00	150.20	115.00	137.50	0.12	0.92	67.00	41.00	0.00	221.00	290.26	398368.00	1.85	212.54	137.50
18	2	5	9544.00	22157.00	149.55	0	Spot (Block18, Row5, Column2)	13718.10	13425.00	6190.98	0.01	0.45	128.00	168.57	128.00	134.53	0.12	0.80	100.00	100.00	0.00	13297.00	13590.10	8450351.00	100.72	2449.82	2092.00
18	3	5	9847.00	22156.00	148.05	0	Spot (Block18, Row5, Column3)	6170.90	5142.00	3651.67	0.08	0.59	118.00	138.99	118.00	74.13	0.07	0.53	100.00	100.00	0.00	5024.00	6052.90	3702539.00	81.37	1024.86	831.00
18	4	5	10142.00	22158.00	156.55	0	Spot (Block18, Row5, Column4)	362.02	302.50	168.45	0.08	0.47	111.00	118.90	111.00	43.21	0.03	0.36	99.00	90.00	0.00	191.50	251.02	243275.00	5.63	168.20	172.00
18	5	5	10447.00	22163.00	139.15	0	Spot (Block18, Row5, Column5)	3101.20	2853.00	1664.69	0.04	0.54	114.00	115.82	114.00	22.32	0.01	0.19	100.00	100.00	0.00	2739.00	2987.20	1640534.00	133.77	762.46	602.50
18	6	5	10742.00	22160.00	147.00	-50	Spot (Block18, Row5, Column6)	178.39	180.00	18.96	0.00	0.11	120.00	167.99	120.00	202.70	0.15	1.21	0.00	0.00	0.00	60.00	58.39	104892.00	0.05	149.00	153.00
18	7	5	11045.00	22159.00	193.55	0	Spot (Block18, Row5, Column7)	20379.91	16682.00	14401.99	0.09	0.71	135.00	223.37	135.00	292.16	0.22	1.31	100.00	100.00	0.00	16547.00	20244.91	21623088.00	68.99	3579.78	3505.00
18	8	5	11345.00	22158.00	145.95	0	Spot (Block18, Row5, Column8)	410.20	354.00	205.96	0.06	0.50	117.00	149.33	117.00	192.48	0.11	1.29	54.00	28.00	0.00	237.00	293.20	237093.00	1.36	172.25	172.00
18	1	6	9242.00	22457.00	209.65	0	Spot (Block18, Row6, Column1)	12556.34	7792.00	10204.22	0.21	0.81	131.00	220.03	131.00	243.12	0.23	1.10	100.00	100.00	0.00	7661.00	12425.34	15820986.00	50.74	2538.42	2535.50
18	2	6	9542.00	22459.00	214.80	0	Spot (Block18, Row6, Column2)	9888.26	7841.00	6060.26	0.10	0.61	133.00	216.94	133.00	235.44	0.21	1.09	100.00	100.00	0.00	7708.00	9755.26	13032723.00	41.08	2187.35	2226.00
18	3	6	9837.00	22457.00	140.80	0	Spot (Block18, Row6, Column3)	913.09	865.50	406.96	0.02	0.45	119.00	145.88	119.00	126.14	0.09	0.86	100.00	100.00	0.00	746.50	794.09	493068.00	6.08	317.64	262.00
18	4	6	10146.00	22453.00	156.20	0	Spot (Block18, Row6, Column4)	213.31	200.00	49.22	0.03	0.23	117.00	119.17	117.00	19.40	0.01	0.16	97.00	89.00	0.00	83.00	96.31	142919.00	4.85	147.27	146.00
18	5	6	10444.00	22461.00	139.55	0	Spot (Block18, Row6, Column5)	2403.14	2267.00	1316.01	0.03	0.55	116.00	121.73	116.00	36.69	0.02	0.30	100.00	100.00	0.00	2151.00	2287.14	1266456.00	62.19	649.65	521.00
18	6	6	10776.00	22462.00	162.30	0	Spot (Block18, Row6, Column6)	161.91	164.00	20.45	0.01	0.13	124.00	162.96	124.00	162.28	0.12	1.00	0.00	0.00	0.00	40.00	37.91	117550.00	-0.01	142.26	137.00
18	7	6	11043.00	22458.00	143.85	0	Spot (Block18, Row6, Column7)	672.13	594.00	346.74	0.05	0.52	133.00	177.18	133.00	211.19	0.12	1.19	78.00	53.00	0.00	461.00	539.13	377739.00	2.34	274.76	255.00
18	8	6	11346.00	22464.00	150.10	0	Spot (Block18, Row6, Column8)	596.70	531.00	331.18	0.05	0.56	119.00	122.40	119.00	20.78	0.01	0.17	100.00	99.00	0.00	412.00	477.70	370552.00	22.82	217.35	194.00
18	1	7	9239.00	22755.00	157.55	0	Spot (Block18, Row7, Column1)	2099.69	1726.50	1082.12	0.08	0.52	124.00	165.06	124.00	152.76	0.12	0.93	100.00	99.00	0.00	1602.50	1975.69	1431990.00	12.66	476.88	457.50
18	2	7	9541.00	22758.00	147.00	-50	Spot (Block18, Row7, Column2)	136.39	135.00	14.96	0.00	0.11	120.00	153.23	120.00	141.71	0.11	0.92	0.00	0.00	0.00	15.00	16.39	80059.00	-0.12	129.98	125.00
18	3	7	9841.00	22759.00	147.00	-50	Spot (Block18, Row7, Column3)	129.84	120.00	58.18	0.03	0.45	115.00	116.76	115.00	17.70	0.01	0.15	21.00	14.00	0.00	5.00	14.84	76214.00	0.74	114.78	112.00
18	4	7	10141.00	22759.00	147.00	-50	Spot (Block18, Row7, Column4)	143.44	143.00	13.26	0.00	0.09	119.00	125.52	119.00	51.32	0.02	0.41	1.00	0.00	0.00	24.00	24.44	84775.00	0.35	133.25	133.00
18	5	7	10442.00	22758.00	172.40	0	Spot (Block18, Row7, Column5)	222.20	212.00	37.26	0.02	0.17	121.00	156.04	121.00	159.01	0.11	1.02	7.00	0.00	0.00	91.00	101.20	182873.00	0.42	162.23	164.50
18	6	7	10742.00	22757.00	204.15	0	Spot (Block18, Row7, Column6)	12826.69	11618.00	7959.15	0.04	0.62	140.00	258.08	140.00	333.02	0.27	1.29	100.00	100.00	0.00	11478.00	12686.69	15084193.00	37.74	2614.70	2643.50
18	7	7	11040.00	22759.00	148.40	0	Spot (Block18, Row7, Column7)	619.93	571.50	244.33	0.04	0.39	130.00	168.38	130.00	164.24	0.11	0.98	96.00	66.00	0.00	441.50	489.93	370720.00	2.75	267.87	247.00
18	8	7	11344.00	22755.00	185.90	0	Spot (Block18, Row7, Column8)	2267.84	2215.00	659.83	0.01	0.29	122.00	127.83	122.00	31.98	0.02	0.25	100.00	100.00	0.00	2093.00	2145.84	2202068.00	66.92	722.37	617.00
18	1	8	9259.00	23058.00	201.95	0	Spot (Block18, Row8, Column1)	141.58	138.00	17.40	0.01	0.12	118.00	122.73	118.00	29.57	0.02	0.24	32.00	1.00	0.00	20.00	23.58	163946.00	0.64	123.44	124.00
18	2	8	9539.00	23063.00	146.00	0	Spot (Block18, Row8, Column2)	181.63	182.00	20.68	0.00	0.11	114.00	115.26	114.00	14.32	0.00	0.12	98.00	95.00	0.00	68.00	67.63	105346.00	4.64	136.70	129.50
18	3	8	9841.00	23054.00	156.05	0	Spot (Block18, Row8, Column3)	207.20	199.00	35.47	0.02	0.17	115.00	124.58	115.00	67.81	0.03	0.54	78.00	17.00	0.00	84.00	92.20	139031.00	1.22	153.94	148.00
18	4	8	10141.00	23058.00	146.15	0	Spot (Block18, Row8, Column4)	30331.61	28846.00	14155.86	0.02	0.47	122.00	137.42	122.00	89.32	0.05	0.65	100.00	100.00	0.17	28724.00	30209.61	17652996.00	338.03	5074.46	4361.50
18	5	8	10441.00	23060.00	147.00	-50	Spot (Block18, Row8, Column5)	132.04	130.00	14.73	0.01	0.11	126.00	180.61	126.00	232.38	0.16	1.29	0.00	0.00	0.00	4.00	6.04	77641.00	-0.21	126.34	126.00
18	6	8	10742.00	23058.00	198.25	0	Spot (Block18, Row8, Column6)	20789.21	14783.00	17131.36	0.15	0.82	165.00	274.52	165.00	359.88	0.22	1.31	100.00	100.00	1.08	14618.00	20624.21	23179988.00	57.00	3583.68	3580.50
18	7	8	11042.00	23061.00	146.80	0	Spot (Block18, Row8, Column7)	375.42	377.00	126.07	0.00	0.34	131.00	176.18	131.00	204.03	0.13	1.16	56.00	10.00	0.00	246.00	244.42	222624.00	0.98	188.19	186.00
18	8	8	11329.00	23059.00	145.45	0	Spot (Block18, Row8, Column8)	20528.56	19534.00	11510.00	0.02	0.56	129.00	142.22	129.00	58.51	0.04	0.41	100.00	100.00	0.86	19405.00	20399.56	11886035.00	348.44	3563.96	2405.00
19	1	1	13743.00	20957.00	154.80	0	Spot (Block19, Row1, Column1)	5855.85	5208.00	3142.70	0.05	0.54	116.00	121.66	116.00	28.65	0.02	0.24	100.00	100.00	0.00	5092.00	5739.85	3818016.00	200.17	1394.66	982.50
19	2	1	14043.00	20963.00	149.30	0	Spot (Block19, Row1, Column2)	794.66	715.00	330.67	0.05	0.42	112.00	115.10	112.00	20.88	0.01	0.18	100.00	100.00	0.00	603.00	682.66	487127.00	32.54	276.22	265.50
19	3	1	14401.00	20915.00	153.55	0	Spot (Block19, Row1, Column3)	123.34	123.00	13.70	0.00	0.11	111.00	112.08	111.00	14.52	0.00	0.13	43.00	10.00	0.00	12.00	12.34	80045.00	0.78	115.09	117.00
19	4	1	14641.00	20963.00	148.75	0	Spot (Block19, Row1, Column4)	568.92	546.50	212.68	0.02	0.37	110.00	111.00	110.00	14.96	0.00	0.13	100.00	100.00	0.00	436.50	458.92	344764.00	30.61	232.45	203.50
19	5	1	14955.00	20964.00	179.15	0	Spot (Block19, Row1, Column5)	156.34	155.00	22.84	0.00	0.15	112.00	115.75	112.00	22.91	0.01	0.20	79.00	46.00	0.00	43.00	44.34	139455.00	1.77	127.40	126.00
19	6	1	15239.00	20959.00	151.45	0	Spot (Block19, Row1, Column6)	475.26	455.00	185.74	0.02	0.39	115.00	116.04	115.00	16.02	0.00	0.14	100.00	100.00	0.00	340.00	360.26	297990.00	22.42	200.96	186.50
19	7	1	15536.00	20962.00	146.10	0	Spot (Block19, Row1, Column7)	536.52	549.00	189.76	0.01	0.35	114.00	114.63	114.00	13.14	0.00	0.11	100.00	100.00	0.00	435.00	422.52	311717.00	32.11	224.09	186.00
19	8	1	15851.00	20950.00	173.50	0	Spot (Block19, Row1, Column8)	188.85	193.00	23.89	0.01	0.13	110.00	110.85	110.00	13.26	0.00	0.12	99.00	96.00	0.00	83.00	78.85	158635.00	5.88	138.86	130.00
19	1	2	13745.00	21263.00	147.00	-50	Spot (Block19, Row2, Column1)	104.32	104.00	12.97	0.00	0.12	116.00	120.29	116.00	24.37	0.02	0.20	0.00	0.00	0.00	-12.00	-11.68	61339.00	-0.66	117.79	118.00
19	2	2	14054.00	21277.00	119.60	0	Spot (Block19, Row2, Column2)	150.36	152.00	19.55	0.00	0.13	111.00	112.29	111.00	14.63	0.01	0.13	88.00	66.00	0.00	41.00	39.36	57135.00	2.60	126.07	125.00
19	3	2	14351.00	21261.00	161.00	0	Spot (Block19, Row2, Column3)	165.76	175.00	26.42	0.02	0.16	113.00	113.32	113.00	13.54	0.00	0.12	90.00	71.00	0.00	62.00	52.76	118685.00	3.87	131.82	126.00
19	4	2	14649.00	21282.00	190.50	0	Spot (Block19, Row2, Column4)	122.49	122.00	13.48	0.00	0.11	115.00	119.64	115.00	25.52	0.02	0.21	9.00	0.00	0.00	7.00	7.49	125675.00	0.11	114.06	113.00
19	5	2	14948.00	21266.00	187.95	0	Spot (Block19, Row2, Column5)	3363.49	3265.00	1127.46	0.01	0.34	119.00	130.24	119.00	49.00	0.04	0.38	100.00	100.00	0.00	3146.00	3244.49	3346675.00	65.99	853.93	739.00
19	6	2	15246.00	21265.00	147.00	-50	Spot (Block19, Row2, Column6)	123.73	124.00	15.11	0.00	0.12	117.00	159.90	117.00	204.65	0.14	1.28	0.00	0.00	0.00	7.00	6.73	73124.00	-0.18	126.96	122.50
19	7	2	15550.00	21263.00	105.15	0	Spot (Block19, Row2, Column7)	152.20	152.00	17.96	0.00	0.12	112.00	114.19	112.00	19.21	0.01	0.17	83.00	52.00	0.00	40.00	40.20	43681.00	1.98	131.53	130.00
19	8	2	15847.00	21266.00	147.00	-50	Spot (Block19, Row2, Column8)	114.69	114.00	11.10	0.00	0.10	112.00	118.17	112.00	56.11	0.02	0.47	0.00	0.00	0.00	2.00	2.69	68123.00	-0.06	114.52	115.00
19	1	3	13750.00	21563.00	152.55	0	Spot (Block19, Row3, Column1)	408.43	397.00	128.49	0.01	0.31	110.00	112.01	110.00	15.40	0.01	0.14	100.00	100.00	0.00	287.00	298.43	260167.00	19.25	197.85	186.00
19	2	3	14053.00	21575.00	165.80	0	Spot (Block19, Row3, Column2)	175.68	178.00	29.51	0.01	0.17	114.00	122.49	114.00	42.99	0.03	0.35	73.00	18.00	0.00	64.00	61.68	134218.00	1.24	133.95	131.00
19	3	3	14342.00	21562.00	152.20	0	Spot (Block19, Row3, Column3)	361.25	322.50	160.94	0.05	0.45	114.00	115.32	114.00	16.11	0.00	0.14	99.00	99.00	0.00	208.50	247.25	229757.00	15.26	180.53	177.00
19	4	3	14648.00	21564.00	149.25	0	Spot (Block19, Row3, Column4)	666.60	625.00	248.26	0.03	0.37	115.00	116.25	115.00	15.00	0.00	0.13	100.00	100.00	0.00	510.00	551.60	404626.00	36.70	242.42	194.00
19	5	3	14921.00	21576.00	169.05	0	Spot (Block19, Row3, Column5)	303.87	203.00	526.58	0.18	1.73	122.00	164.46	122.00	172.92	0.13	1.05	18.00	6.00	0.00	81.00	181.87	241878.00	0.81	207.05	128.00
19	6	3	15244.00	21561.00	207.20	0	Spot (Block19, Row3, Column6)	20898.94	16174.00	15461.22	0.11	0.74	133.00	235.45	133.00	290.79	0.25	1.24	100.00	100.00	0.33	16041.00	20765.94	25559404.00	71.06	4205.44	4151.00
19	7	3	15546.00	21566.00	147.00	-50	Spot (Block19, Row3, Column7)	130.01	129.00	10.72	0.00	0.08	117.00	159.52	117.00	205.44	0.13	1.29	0.00	0.00	0.00	12.00	13.01	76318.00	-0.14	129.19	129.50
19	8	3	15846.00	21574.00	157.65	0	Spot (Block19, Row3, Column8)	6208.66	5619.00	3442.88	0.04	0.55	115.00	124.81	115.00	59.73	0.04	0.48	100.00	100.00	0.00	5504.00	6093.66	4265350.00	101.86	1295.10	936.00
19	1	4	13747.00	21861.00	143.85	0	Spot (Block19, Row4, Column1)	712.74	687.00	304.61	0.02	0.43	114.00	120.98	114.00	41.18	0.03	0.34	100.00	99.00	0.00	573.00	598.74	399848.00	14.37	263.69	195.00
19	2	4	14044.00	21862.00	176.75	0	Spot (Block19, Row4, Column2)	2553.41	2362.00	1416.07	0.03	0.55	118.00	135.77	118.00	61.76	0.06	0.45	100.00	100.00	0.00	2244.00	2435.41	2226576.00	39.15	589.27	592.00
19	3	4	14343.00	21865.00	146.05	0	Spot (Block19, Row4, Column3)	1919.37	1812.00	1004.80	0.03	0.52	115.00	132.92	115.00	69.98	0.06	0.53	100.00	100.00	0.00	1697.00	1804.37	1117075.00	25.53	478.17	370.00
19	4	4	14628.00	21853.00	184.30	0	Spot (Block19, Row4, Column4)	128.53	125.00	15.47	0.01	0.12	112.00	113.75	112.00	16.98	0.01	0.15	40.00	15.00	0.00	13.00	16.53	122359.00	0.87	117.43	117.00
19	5	4	14934.00	21871.00	162.10	0	Spot (Block19, Row4, Column5)	174.85	172.00	44.95	0.01	0.26	119.00	129.27	119.00	39.59	0.04	0.31	78.00	5.00	0.00	53.00	55.85	127114.00	1.15	135.09	131.00
19	6	4	15244.00	21859.00	187.35	0	Spot (Block19, Row4, Column6)	4375.21	4294.50	1464.02	0.01	0.33	134.00	185.06	134.00	192.10	0.14	1.04	100.00	100.00	0.00	4160.50	4241.21	4313953.00	21.81	1149.55	964.00
19	7	4	15554.00	21828.00	191.65	0	Spot (Block19, Row4, Column7)	149.40	146.00	21.56	0.01	0.14	125.00	152.63	125.00	134.51	0.09	0.88	0.00	0.00	0.00	21.00	24.40	154781.00	-0.02	130.84	130.00
19	8	4	15846.00	21885.00	168.65	0	Spot (Block19, Row4, Column8)	162.58	166.00	23.56	0.01	0.14	121.00	125.22	121.00	26.89	0.01	0.21	69.00	40.00	0.00	45.00	41.58	128277.00	1.39	131.44	128.00
19	1	5	13749.00	22166.00	148.15	0	Spot (Block19, Row5, Column1)	966.62	882.00	473.68	0.04	0.49	118.00	163.76	118.00	188.96	0.14	1.15	98.00	82.00	0.00	764.00	848.62	578040.00	4.25	310.30	255.00
19	2	5	14047.00	22164.00	151.45	0	Spot (Block19, Row5, Column2)	7536.38	7135.00	3326.30	0.02	0.44	127.00	163.86	127.00	109.39	0.11	0.67	100.00	100.00	0.00	7008.00	7409.38	4762991.00	67.40	1428.02	1257.00
19	3	5	14344.00	22165.00	158.70	0	Spot (Block19, Row5, Column3)	8789.99	7118.00	5365.26	0.09	0.61	120.00	146.75	120.00	90.71	0.09	0.62	100.00	100.00	0.00	6998.00	8669.99	6073881.00	95.28	1290.14	1172.00
19	4	5	14645.00	22170.00	158.35	0	Spot (Block19, Row5, Column4)	332.16	315.00	99.26	0.02	0.30	114.00	126.18	114.00	65.20	0.04	0.52	98.00	80.00	0.00	201.00	218.16	227864.00	3.16	170.28	176.00
19	5	5	14946.00	22168.00	144.85	0	Spot (Block19, Row5, Column5)	3312.09	2749.00	2053.76	0.08	0.62	121.00	125.11	121.00	24.13	0.01	0.19	100.00	100.00	0.00	2628.00	3191.09	1894514.00	132.05	697.61	489.00
19	6	5	15245.00	22166.00	147.00	-50	Spot (Block19, Row5, Column6)	138.52	136.00	14.69	0.01	0.11	132.00	160.96	132.00	137.68	0.09	0.86	0.00	0.00	0.00	4.00	6.52	81450.00	-0.16	136.39	133.00
19	7	5	15548.00	22167.00	193.35	0	Spot (Block19, Row5, Column7)	12984.45	10488.50	8983.45	0.09	0.69	135.00	184.33	135.00	187.02	0.14	1.01	100.00	100.00	0.00	10353.50	12849.45	13659643.00	68.44	2382.10	2358.00
19	8	5	15875.00	22167.00	159.15	0	Spot (Block19, Row5, Column8)	161.45	165.00	19.13	0.01	0.12	123.00	139.48	123.00	107.98	0.05	0.77	0.00	0.00	0.00	42.00	38.45	113339.00	0.20	134.76	132.00
19	1	6	13745.00	22463.00	203.60	0	Spot (Block19, Row6, Column1)	19157.84	14014.50	15260.18	0.14	0.80	144.00	255.66	144.00	314.94	0.25	1.23	100.00	100.00	0.08	13870.50	19013.84	22567944.00	60.02	3581.66	3664.50
19	2	6	14040.00	22464.00	206.95	0	Spot (Block19, Row6, Column2)	6422.21	5576.00	3663.33	0.06	0.57	137.00	209.23	137.00	229.51	0.18	1.10	100.00	100.00	0.00	5439.00	6285.21	7790145.00	27.07	1456.02	1464.50
19	3	6	14336.00	22463.00	147.65	0	Spot (Block19, Row6, Column3)	821.05	768.50	329.38	0.03	0.40	121.00	146.03	121.00	95.81	0.08	0.66	100.00	99.00	0.00	647.50	700.05	486061.00	7.05	273.49	258.00
19	4	6	14652.00	22470.00	160.15	0	Spot (Block19, Row6, Column4)	231.40	214.00	58.34	0.03	0.25	115.00	117.17	115.00	16.29	0.01	0.14	97.00	95.00	0.00	99.00	116.40	163134.00	7.01	153.79	152.00
19	5	6	14945.00	22466.00	145.60	0	Spot (Block19, Row6, Column5)	1649.95	1460.00	946.90	0.05	0.57	120.00	124.09	120.00	22.93	0.01	0.18	100.00	100.00	0.00	1340.00	1529.95	952020.00	66.54	415.19	272.00
19	6	6	15245.00	22466.00	147.00	-50	Spot (Block19, Row6, Column6)	132.56	132.00	13.69	0.00	0.10	126.00	144.53	126.00	84.33	0.06	0.58	0.00	0.00	0.00	6.00	6.56	77946.00	-0.14	128.64	126.00
19	7	6	15547.00	22466.00	159.45	0	Spot (Block19, Row6, Column7)	257.52	267.00	59.36	0.02	0.23	128.00	156.21	128.00	135.62	0.09	0.87	53.00	0.00	0.00	139.00	129.52	181039.00	0.75	172.75	181.00
19	8	6	15842.00	22473.00	181.15	0	Spot (Block19, Row6, Column8)	154.78	159.00	24.84	0.01	0.16	122.00	126.74	122.00	31.00	0.02	0.24	54.00	14.00	0.00	37.00	32.78	142551.00	0.90	128.99	129.00
19	1	7	13744.00	22762.00	170.70	0	Spot (Block19, Row7, Column1)	3535.36	3094.50	2061.24	0.06	0.58	136.00	200.78	136.00	236.78	0.17	1.18	100.00	100.00	0.00	2958.50	3399.36	2884850.00	14.08	714.36	699.00
19	2	7	14047.00	22773.00	235.60	0	Spot (Block19, Row7, Column2)	132.85	129.00	16.81	0.01	0.13	126.00	153.07	126.00	90.49	0.08	0.59	0.00	0.00	0.00	3.00	6.85	212032.00	-0.22	125.35	125.00
19	3	7	14356.00	22755.00	185.40	0	Spot (Block19, Row7, Column3)	126.44	124.00	12.92	0.01	0.10	117.00	118.41	117.00	16.76	0.01	0.14	23.00	5.00	0.00	7.00	9.44	122270.00	0.48	123.55	123.00
19	4	7	14625.00	22775.00	239.35	0	Spot (Block19, Row7, Column4)	129.95	128.00	15.36	0.01	0.12	116.00	119.82	116.00	34.88	0.01	0.29	11.00	0.00	0.00	12.00	13.95	214942.00	0.29	120.36	120.00
19	5	7	14945.00	22766.00	147.00	-50	Spot (Block19, Row7, Column5)	137.92	135.00	18.48	0.01	0.13	125.00	147.83	125.00	101.08	0.07	0.68	0.00	0.00	0.00	10.00	12.92	81099.00	-0.10	135.36	134.50
19	6	7	15244.00	22764.00	199.65	0	Spot (Block19, Row7, Column6)	7952.77	7374.00	4604.86	0.03	0.58	140.00	237.04	140.00	332.85	0.23	1.40	100.00	100.00	0.00	7234.00	7812.77	8962772.00	23.18	1581.66	1481.00
19	7	7	15539.00	22767.00	156.85	0	Spot (Block19, Row7, Column7)	341.20	325.00	84.57	0.02	0.25	134.00	161.87	134.00	106.48	0.08	0.66	91.00	47.00	0.00	191.00	207.20	232698.00	1.68	188.19	185.00
19	8	7	15845.00	22756.00	188.25	0	Spot (Block19, Row7, Column8)	7129.61	7177.00	2078.52	0.00	0.29	129.00	138.49	129.00	42.20	0.03	0.30	100.00	100.00	0.00	7048.00	7000.61	7108222.00	165.67	1618.63	1548.00
19	1	8	13729.00	23053.00	157.55	0	Spot (Block19, Row8, Column1)	203.21	197.00	58.49	0.01	0.29	126.00	135.84	126.00	50.88	0.03	0.37	91.00	6.00	0.00	71.00	77.21	138387.00	1.32	165.22	168.00
19	2	8	14050.00	23081.00	179.25	0	Spot (Block19, Row8, Column2)	133.87	132.00	14.81	0.01	0.11	122.00	123.71	122.00	16.73	0.01	0.14	32.00	8.00	0.00	10.00	11.87	120620.00	0.61	127.70	128.00
19	3	8	14333.00	23106.00	212.30	0	Spot (Block19, Row8, Column3)	129.44	129.00	13.08	0.00	0.10	118.00	121.77	118.00	36.11	0.01	0.30	5.00	0.00	0.00	11.00	11.44	166462.00	0.21	119.85	119.00
19	4	8	14639.00	23064.00	150.00	0	Spot (Block19, Row8, Column4)	18120.08	17026.50	9938.71	0.03	0.55	119.00	126.15	119.00	51.49	0.03	0.41	100.00	100.00	0.00	16907.50	18001.08	11125729.00	349.48	3236.95	2633.00
19	5	8	14945.00	23066.00	147.00	-50	Spot (Block19, Row8, Column5)	126.49	125.00	12.90	0.01	0.10	123.00	179.00	123.00	259.84	0.16	1.45	0.00	0.00	0.00	2.00	3.49	74379.00	-0.20	123.84	124.00
19	6	8	15247.00	23063.00	196.20	0	Spot (Block19, Row8, Column6)	27933.87	21337.00	21336.53	0.12	0.76	166.00	288.12	166.00	414.73	0.24	1.44	100.00	100.00	11.73	21171.00	27767.87	30475980.00	66.66	4572.77	4584.00
19	7	8	15546.00	23066.00	158.75	0	Spot (Block19, Row8, Column7)	367.23	341.00	118.72	0.03	0.32	139.00	196.81	139.00	286.69	0.15	1.46	31.00	0.00	0.00	202.00	228.23	255592.00	0.59	189.28	191.00
19	8	8	15836.00	23067.00	147.45	0	Spot (Block19, Row8, Column8)	16286.58	14549.00	10135.28	0.05	0.62	137.00	149.00	137.00	53.25	0.04	0.36	100.00	100.00	0.00	14412.00	16149.58	9674230.00	303.07	3142.05	2102.50
20	1	1	18248.00	20966.00	155.05	0	Spot (Block20, Row1, Column1)	5385.94	4836.00	3031.92	0.05	0.56	116.00	123.11	116.00	32.45	0.03	0.26	100.00	100.00	0.00	4720.00	5269.94	3560108.00	162.20	1194.40	754.00
20	2	1	18539.00	20968.00	153.90	0	Spot (Block20, Row1, Column2)	3481.59	3112.00	1783.33	0.05	0.51	118.00	129.25	118.00	44.33	0.04	0.34	100.00	100.00	0.00	2994.00	3363.59	2266515.00	75.62	666.58	572.00
20	3	1	18846.00	20969.00	148.85	0	Spot (Block20, Row1, Column3)	3279.60	2547.00	2274.07	0.11	0.69	118.00	123.32	118.00	27.15	0.02	0.22	100.00	100.00	0.00	2429.00	3161.60	1990720.00	116.24	738.26	518.50
20	4	1	19140.00	20963.00	148.80	0	Spot (Block20, Row1, Column4)	2748.44	2434.00	1457.76	0.05	0.53	116.00	127.28	116.00	48.63	0.04	0.38	100.00	100.00	0.00	2318.00	2632.44	1657312.00	53.90	640.30	484.50
20	5	1	19447.00	20970.00	150.10	0	Spot (Block20, Row1, Column5)	7704.15	6012.00	6140.20	0.11	0.80	117.00	121.56	117.00	31.85	0.02	0.26	100.00	100.00	0.00	5895.00	7587.15	4768868.00	238.05	1175.88	932.50
20	6	1	19746.00	20967.00	148.10	0	Spot (Block20, Row1, Column6)	7418.95	6703.00	4280.15	0.04	0.58	118.00	125.86	118.00	48.56	0.03	0.39	100.00	100.00	0.00	6585.00	7300.95	4443949.00	150.18	1590.66	1007.00
20	7	1	20038.00	20969.00	149.15	0	Spot (Block20, Row1, Column7)	23590.97	22089.50	13871.08	0.03	0.59	117.00	126.76	117.00	55.33	0.03	0.44	100.00	100.00	0.00	21972.50	23473.97	14390495.00	424.08	4102.94	3044.00
20	8	1	20352.00	20966.00	162.55	0	Spot (Block20, Row1, Column8)	528.69	485.00	216.79	0.04	0.41	117.00	120.53	117.00	35.06	0.01	0.29	100.00	100.00	0.00	368.00	411.69	385414.00	11.64	200.59	192.00
20	1	2	18233.00	21253.00	239.45	0	Spot (Block20, Row2, Column1)	128.68	127.00	15.24	0.01	0.12	117.00	125.03	117.00	40.58	0.03	0.32	6.00	0.00	0.00	10.00	11.68	212965.00	0.09	118.34	119.00
20	2	2	18543.00	21269.00	134.40	0	Spot (Block20, Row2, Column2)	4935.54	4619.00	2142.08	0.03	0.43	118.00	129.41	118.00	48.79	0.04	0.38	100.00	100.00	0.00	4501.00	4817.54	2408543.00	98.50	933.20	848.00
20	3	2	18842.00	21267.00	162.30	0	Spot (Block20, Row2, Column3)	303.83	273.00	117.28	0.05	0.39	117.00	130.67	117.00	56.16	0.05	0.43	95.00	62.00	0.00	156.00	186.83	221798.00	3.08	156.35	146.00
20	4	2	19149.00	21264.00	173.75	0	Spot (Block20, Row2, Column4)	3317.77	3259.00	1504.24	0.01	0.45	121.00	139.98	121.00	66.40	0.06	0.47	100.00	100.00	0.00	3138.00	3196.77	2810149.00	47.86	684.56	659.00
20	5	2	19446.00	21270.00	192.25	0	Spot (Block20, Row2, Column5)	453.51	425.50	122.63	0.03	0.27	124.00	135.26	124.00	45.23	0.04	0.33	100.00	99.00	0.00	301.50	329.51	475280.00	7.04	207.75	191.00
20	6	2	19741.00	21265.00	148.95	0	Spot (Block20, Row2, Column6)	1897.32	1651.50	1077.10	0.06	0.57	126.00	141.91	126.00	62.75	0.05	0.44	100.00	100.00	0.00	1525.50	1771.32	1153568.00	27.97	506.90	379.00
20	7	2	20049.00	21269.00	152.85	0	Spot (Block20, Row2, Column7)	1739.32	1386.00	1062.20	0.10	0.61	124.00	132.45	124.00	46.55	0.03	0.35	100.00	100.00	0.00	1262.00	1615.32	1125339.00	34.52	423.91	367.50
20	8	2	20364.00	21246.00	198.65	0	Spot (Block20, Row2, Column8)	128.47	130.00	11.86	0.01	0.09	117.00	120.61	117.00	29.02	0.01	0.24	4.00	0.00	0.00	13.00	11.47	143370.00	0.27	120.82	121.00
20	1	3	18247.00	21569.00	151.00	0	Spot (Block20, Row3, Column1)	7451.61	6302.00	5098.18	0.07	0.68	120.00	124.02	120.00	29.07	0.01	0.23	100.00	100.00	0.00	6182.00	7331.61	4664709.00	252.06	1338.56	1081.00
20	2	3	18548.00	21573.00	158.70	0	Spot (Block20, Row3, Column2)	411.93	375.00	180.99	0.04	0.44	121.00	130.67	121.00	46.05	0.03	0.35	99.00	83.00	0.00	254.00	290.93	287114.00	6.11	179.18	175.00
20	3	3	18831.00	21568.00	148.05	0	Spot (Block20, Row3, Column3)	1655.60	1372.50	1445.55	0.08	0.87	120.00	127.57	120.00	42.88	0.03	0.34	100.00	99.00	0.00	1252.50	1535.60	990046.00	35.63	511.62	269.50
20	4	3	19144.00	21568.00	148.50	0	Spot (Block20, Row3, Column4)	8198.03	6998.00	4808.03	0.07	0.59	124.00	135.75	124.00	50.26	0.04	0.37	100.00	100.00	0.00	6874.00	8074.03	4927017.00	160.43	1707.96	1353.00
20	5	3	19444.00	21559.00	149.40	0	Spot (Block20, Row3, Column5)	857.57	744.50	578.02	0.06	0.67	122.00	140.11	122.00	68.35	0.06	0.49	98.00	96.00	0.00	622.50	735.57	517970.00	10.50	343.83	207.00
20	6	3	19748.00	21566.00	215.90	0	Spot (Block20, Row3, Column6)	6528.98	5066.50	3958.75	0.11	0.61	135.00	172.84	135.00	98.75	0.11	0.57	100.00	100.00	0.00	4931.50	6393.98	8683543.00	64.37	1565.31	1556.00
20	7	3	20052.00	21570.00	148.40	0	Spot (Block20, Row3, Column7)	5871.08	5077.00	3961.55	0.06	0.67	131.00	152.23	131.00	71.73	0.07	0.47	100.00	100.00	0.00	4946.00	5740.08	3528518.00	79.73	1317.29	987.00
20	8	3	20346.00	21572.00	157.75	0	Spot (Block20, Row3, Column8)	4355.87	3986.00	2133.26	0.04	0.49	122.00	129.42	122.00	38.30	0.03	0.30	100.00	100.00	0.00	3864.00	4233.87	3001193.00	110.36	928.92	834.00
20	1	4	18242.00	21866.00	146.85	0	Spot (Block20, Row4, Column1)	7885.43	6667.00	4719.59	0.07	0.60	126.00	136.78	126.00	43.52	0.04	0.32	100.00	100.00	0.00	6541.00	7759.43	4676060.00	178.03	1575.51	1155.00
20	2	4	18543.00	21866.00	186.60	0	Spot (Block20, Row4, Column2)	2013.47	1876.00	1130.71	0.03	0.56	126.00	145.23	126.00	69.52	0.06	0.48	100.00	100.00	0.00	1750.00	1887.47	1967160.00	26.87	510.36	504.00
20	3	4	18845.00	21869.00	150.40	0	Spot (Block20, Row4, Column3)	33230.05	29999.50	19539.14	0.04	0.59	127.00	153.74	127.00	92.99	0.08	0.60	100.00	100.00	8.12	29872.50	33103.05	20469756.00	355.71	5446.72	4052.00
20	4	4	19131.00	21868.00	166.05	0	Spot (Block20, Row4, Column4)	293.91	288.00	71.21	0.01	0.24	124.00	133.11	124.00	46.32	0.03	0.35	98.00	81.00	0.00	164.00	169.91	224252.00	3.47	173.17	177.50
20	5	4	19438.00	21871.00	148.00	0	Spot (Block20, Row4, Column5)	516.16	376.00	681.52	0.14	1.32	120.00	128.42	120.00	46.33	0.03	0.36	99.00	93.00	0.00	256.00	396.16	310215.00	8.37	229.53	190.00
20	6	4	19743.00	21866.00	200.55	0	Spot (Block20, Row4, Column6)	544.40	573.00	153.37	0.02	0.28	129.00	150.29	129.00	71.83	0.07	0.48	99.00	95.00	0.00	444.00	415.40	620614.00	5.49	210.95	205.00
20	7	4	20042.00	21871.00	147.65	0	Spot (Block20, Row4, Column7)	3295.82	2454.50	2748.65	0.13	0.83	134.00	154.98	134.00	86.54	0.06	0.56	100.00	100.00	0.00	2320.50	3161.82	1964309.00	36.29	632.71	477.00
20	8	4	20345.00	21877.00	149.95	0	Spot (Block20, Row4, Column8)	1036.24	928.50	545.73	0.05	0.53	125.00	132.02	125.00	33.21	0.02	0.25	100.00	100.00	0.00	803.50	911.24	638322.00	27.22	325.21	265.00
20	1	5	18247.00	22170.00	148.30	0	Spot (Block20, Row5, Column1)	5783.80	4585.50	3997.47	0.10	0.69	129.00	149.28	129.00	65.52	0.06	0.44	100.00	100.00	0.00	4456.50	5654.80	3470279.00	86.00	1298.11	847.50
20	2	5	18546.00	22169.00	155.40	0	Spot (Block20, Row5, Column2)	5103.96	4672.00	2500.19	0.04	0.49	133.00	165.23	133.00	98.62	0.09	0.60	100.00	100.00	0.00	4539.00	4970.96	3399239.00	50.08	987.33	848.00
20	3	5	18843.00	22166.00	162.60	0	Spot (Block20, Row5, Column3)	7542.42	6035.50	4679.84	0.10	0.62	132.00	164.76	132.00	101.04	0.10	0.61	100.00	100.00	0.00	5903.50	7410.42	5505965.00	73.02	1068.76	976.00
20	4	5	19148.00	22169.00	147.20	0	Spot (Block20, Row5, Column4)	4950.53	3829.50	3673.80	0.11	0.74	127.00	145.18	127.00	79.73	0.06	0.55	100.00	100.00	0.00	3702.50	4823.53	2920814.00	60.27	974.69	738.00
20	5	5	19451.00	22172.00	148.15	0	Spot (Block20, Row5, Column5)	36676.53	33384.50	20842.63	0.04	0.57	127.00	143.61	127.00	79.28	0.05	0.55	100.00	100.00	17.77	33257.50	36549.53	22079348.00	460.80	6070.05	4290.00
20	6	5	19747.00	22166.00	149.30	0	Spot (Block20, Row5, Column6)	2105.82	1927.00	1052.44	0.04	0.50	132.00	158.43	132.00	104.84	0.08	0.66	100.00	100.00	0.00	1795.00	1973.82	1286655.00	18.57	541.68	472.00
20	7	5	20047.00	22167.00	201.75	0	Spot (Block20, Row5, Column7)	9901.72	8271.00	6523.86	0.08	0.66	147.00	186.84	147.00	138.08	0.10	0.74	100.00	100.00	0.00	8124.00	9754.72	11446383.00	70.36	1967.70	1922.00
20	8	5	20346.00	22171.00	147.05	0	Spot (Block20, Row5, Column8)	9187.02	6714.00	7654.96	0.14	0.83	128.00	149.03	128.00	94.25	0.07	0.63	100.00	100.00	0.00	6586.00	9059.02	5392779.00	95.89	1611.50	937.00
20	1	6	18244.00	22468.00	213.05	0	Spot (Block20, Row6, Column1)	5885.28	4420.00	3795.89	0.12	0.64	143.00	189.58	143.00	129.73	0.12	0.68	100.00	100.00	0.00	4277.00	5742.28	7621435.00	43.90	1384.94	1373.00
20	2	6	18545.00	22469.00	210.95	0	Spot (Block20, Row6, Column2)	6337.54	5610.00	3314.65	0.05	0.52	154.00	193.57	154.00	133.40	0.10	0.69	100.00	100.00	0.00	5456.00	6183.54	8042341.00	46.06	1494.74	1548.50
20	3	6	18839.00	22469.00	148.05	0	Spot (Block20, Row6, Column3)	14124.72	12064.00	8640.22	0.07	0.61	135.00	163.92	135.00	93.53	0.08	0.57	100.00	100.00	0.00	11929.00	13989.72	8390086.00	149.26	2769.76	2064.00
20	4	6	19147.00	22467.00	148.30	0	Spot (Block20, Row6, Column4)	1299.94	1001.50	805.54	0.11	0.62	128.00	139.95	128.00	75.86	0.04	0.54	100.00	100.00	0.00	873.50	1171.94	790366.00	15.29	348.47	286.00
20	5	6	19444.00	22471.00	148.45	0	Spot (Block20, Row6, Column5)	38619.19	37533.00	20830.19	0.01	0.54	132.00	157.39	132.00	108.92	0.08	0.69	100.00	100.00	21.80	37401.00	38487.19	23210232.00	353.14	6906.16	4722.50
20	6	6	19747.00	22469.00	153.55	0	Spot (Block20, Row6, Column6)	647.14	511.00	428.45	0.10	0.66	133.00	155.62	133.00	89.52	0.07	0.58	92.00	66.00	0.00	378.00	514.14	418050.00	5.49	209.80	195.50
20	7	6	20050.00	22471.00	151.85	0	Spot (Block20, Row6, Column7)	10640.79	8766.00	7514.44	0.08	0.71	139.00	166.06	139.00	106.52	0.08	0.64	100.00	100.00	0.00	8627.00	10501.79	6756904.00	98.34	1768.41	1289.50
20	8	6	20349.00	22472.00	151.00	0	Spot (Block20, Row6, Column8)	12750.37	10676.50	9445.30	0.08	0.74	129.00	137.12	129.00	35.53	0.03	0.26	100.00	100.00	0.00	10547.50	12621.37	8007231.00	354.95	1862.00	1563.00
20	1	7	18242.00	22767.00	181.05	0	Spot (Block20, Row7, Column1)	2922.11	2390.50	1857.21	0.09	0.64	136.00	165.40	136.00	94.06	0.09	0.57	100.00	100.00	0.00	2254.50	2786.11	2688340.00	29.31	646.77	640.00
20	2	7	18543.00	22768.00	164.20	0	Spot (Block20, Row7, Column2)	314.06	275.00	125.83	0.06	0.40	142.00	165.81	142.00	88.46	0.07	0.53	64.00	37.00	0.00	133.00	172.06	235229.00	1.68	178.17	179.00
20	3	7	18843.00	22768.00	147.00	-50	Spot (Block20, Row7, Column3)	144.55	140.00	16.72	0.01	0.12	130.00	138.81	130.00	34.60	0.03	0.25	19.00	0.00	0.00	10.00	14.55	85142.00	0.17	140.09	134.00
20	4	7	19148.00	22774.00	164.70	0	Spot (Block20, Row7, Column4)	265.04	250.00	79.63	0.03	0.30	128.00	139.69	128.00	47.16	0.04	0.34	95.00	57.00	0.00	122.00	137.04	199575.00	2.66	164.23	164.00
20	5	7	19446.00	22772.00	185.00	0	Spot (Block20, Row7, Column5)	2808.54	2570.50	1496.39	0.04	0.53	138.00	177.77	138.00	122.39	0.11	0.69	100.00	100.00	0.00	2432.50	2670.54	2690577.00	21.49	662.20	649.00
20	6	7	19748.00	22771.00	207.60	0	Spot (Block20, Row7, Column6)	7140.92	6598.00	4210.89	0.03	0.59	153.00	215.38	153.00	161.65	0.15	0.75	100.00	100.00	0.00	6445.00	6987.92	8769047.00	42.84	1588.09	1569.00
20	7	7	20039.00	22770.00	152.10	0	Spot (Block20, Row7, Column7)	10726.02	9666.50	6147.19	0.05	0.57	141.00	172.91	141.00	104.54	0.09	0.60	100.00	100.00	0.00	9525.50	10585.02	6821751.00	100.94	2212.83	1392.00
20	8	7	20346.00	22767.00	187.50	0	Spot (Block20, Row7, Column8)	1286.40	1255.50	324.27	0.01	0.25	130.00	137.49	130.00	34.34	0.02	0.25	100.00	100.00	0.00	1125.50	1156.40	1273532.00	33.45	444.00	401.50
20	1	8	18232.00	23067.00	187.35	0	Spot (Block20, Row8, Column1)	158.00	157.00	20.43	0.00	0.13	129.00	137.13	129.00	47.00	0.03	0.34	21.00	0.00	0.00	28.00	29.00	156736.00	0.44	140.84	138.00
20	2	8	18552.00	23070.00	149.10	0	Spot (Block20, Row8, Column2)	1303.07	1141.00	735.80	0.06	0.56	132.00	136.27	132.00	20.07	0.01	0.15	100.00	100.00	0.00	1009.00	1171.07	794870.00	58.14	367.27	322.50
20	3	8	18837.00	23067.00	148.60	0	Spot (Block20, Row8, Column3)	2708.34	1986.50	2239.83	0.13	0.83	129.00	134.97	129.00	24.97	0.02	0.18	100.00	100.00	0.00	1857.50	2579.34	1646670.00	103.07	555.23	428.50
20	4	8	19144.00	23069.00	152.55	0	Spot (Block20, Row8, Column4)	11351.02	10799.00	5886.21	0.02	0.52	132.00	136.67	132.00	27.63	0.02	0.20	100.00	100.00	0.00	10667.00	11219.02	7276001.00	405.82	2008.77	1484.00
20	5	8	19426.00	23068.00	175.35	0	Spot (Block20, Row8, Column5)	250.71	240.00	60.64	0.02	0.24	136.00	161.59	136.00	92.39	0.07	0.57	55.00	8.00	0.00	104.00	114.71	215362.00	0.96	166.09	169.50
20	6	8	19748.00	23069.00	207.25	0	Spot (Block20, Row8, Column6)	8477.30	5698.00	6525.85	0.17	0.77	167.00	213.52	167.00	153.72	0.11	0.72	100.00	100.00	0.00	5531.00	8310.30	10376218.00	53.76	1724.82	1649.00
20	7	8	20046.00	23070.00	146.85	0	Spot (Block20, Row8, Column7)	4445.53	4040.00	2744.93	0.04	0.62	145.00	170.16	145.00	92.13	0.07	0.54	100.00	100.00	0.00	3895.00	4300.53	2600636.00	46.41	1017.77	826.00
20	8	8	20334.00	23070.00	150.75	0	Spot (Block20, Row8, Column8)	13784.92	12360.50	8052.42	0.05	0.58	135.00	147.43	135.00	51.86	0.04	0.35	100.00	100.00	0.00	12225.50	13649.92	8546651.00	262.99	2769.84	1848.00
21	1	1	4737.00	25446.00	147.80	0	Spot (Block21, Row1, Column1)	7285.94	6480.00	3987.41	0.05	0.55	98.00	103.76	98.00	28.21	0.02	0.27	100.00	100.00	0.00	6382.00	7187.94	4371561.00	254.59	1422.98	1133.50
21	2	1	5041.00	25438.00	150.75	0	Spot (Block21, Row1, Column2)	450.59	297.00	1206.33	0.18	2.68	95.00	96.76	95.00	18.39	0.01	0.19	98.00	95.00	0.00	202.00	355.59	280715.00	19.24	167.27	125.00
21	3	1	5335.00	25448.00	147.00	-50	Spot (Block21, Row1, Column3)	107.78	107.00	14.84	0.00	0.14	93.00	93.74	93.00	11.57	0.00	0.12	54.00	26.00	0.00	14.00	14.78	63375.00	1.21	109.54	109.00
21	4	1	5632.00	25452.00	154.45	0	Spot (Block21, Row1, Column4)	231.27	214.00	49.26	0.03	0.21	91.00	91.34	91.00	11.40	0.00	0.12	100.00	100.00	0.00	123.00	140.27	149864.00	12.28	141.87	127.00
21	5	1	5935.00	25451.00	155.00	0	Spot (Block21, Row1, Column5)	150.49	149.00	24.77	0.00	0.16	92.00	93.44	92.00	12.94	0.01	0.14	99.00	90.00	0.00	57.00	58.49	99475.00	4.41	112.27	111.00
21	6	1	6236.00	25444.00	155.25	0	Spot (Block21, Row1, Column6)	183.65	185.00	29.49	0.00	0.16	99.00	98.40	99.00	11.50	0.00	0.12	99.00	96.00	0.00	86.00	84.65	121573.00	7.42	125.27	123.00
21	7	1	6542.00	25446.00	167.65	0	Spot (Block21, Row1, Column7)	168.52	177.00	32.58	0.02	0.19	97.00	96.90	97.00	11.61	0.00	0.12	99.00	92.00	0.00	80.00	71.52	132122.00	6.17	117.37	117.00
21	8	1	6837.00	25434.00	190.20	0	Spot (Block21, Row1, Column8)	125.95	122.00	19.34	0.01	0.15	94.00	93.87	94.00	10.52	0.00	0.11	89.00	67.00	0.00	28.00	31.95	128466.00	3.05	105.28	105.00
21	1	2	4735.00	25747.00	147.00	-50	Spot (Block21, Row2, Column1)	102.84	101.00	12.18	0.01	0.12	101.00	105.07	101.00	21.64	0.02	0.21	7.00	0.00	0.00	0.00	1.84	60264.00	-0.10	110.82	112.00
21	2	2	5029.00	25735.00	143.20	0	Spot (Block21, Row2, Column2)	114.98	115.00	9.33	0.00	0.08	95.00	95.69	95.00	12.19	0.00	0.13	77.00	32.00	0.00	20.00	19.98	64046.00	1.58	103.10	103.00
21	3	2	5377.00	25731.00	153.80	0	Spot (Block21, Row2, Column3)	112.45	113.00	12.52	0.00	0.11	93.00	93.48	93.00	10.61	0.00	0.11	75.00	42.00	0.00	20.00	19.45	73095.00	1.79	105.22	105.00
21	4	2	5642.00	25761.00	197.95	0	Spot (Block21, Row2, Column4)	108.71	108.00	10.71	0.00	0.10	92.00	92.53	92.00	11.24	0.00	0.12	64.00	29.00	0.00	16.00	16.71	120882.00	1.44	97.59	98.00
21	5	2	5942.00	25753.00	177.10	0	Spot (Block21, Row2, Column5)	750.56	693.00	273.05	0.03	0.36	94.00	96.76	94.00	25.58	0.01	0.26	100.00	100.00	0.00	599.00	656.56	658244.00	25.56	245.74	202.00
21	6	2	6214.00	25747.00	259.80	0	Spot (Block21, Row2, Column6)	111.63	112.00	10.71	0.00	0.10	97.00	108.02	97.00	62.44	0.05	0.58	0.00	0.00	0.00	15.00	14.63	218573.00	0.06	103.01	103.50
21	7	2	6526.00	25767.00	186.85	0	Spot (Block21, Row2, Column7)	116.55	116.00	12.28	0.00	0.11	94.00	96.62	94.00	31.78	0.01	0.33	23.00	0.00	0.00	22.00	22.55	114689.00	0.63	100.23	100.00
21	8	2	6853.00	25753.00	275.05	0	Spot (Block21, Row2, Column8)	101.46	101.00	10.69	0.00	0.11	91.00	99.95	91.00	61.01	0.04	0.61	0.00	0.00	0.00	10.00	10.46	223823.00	0.02	92.05	92.00
21	1	3	4734.00	26047.00	145.10	0	Spot (Block21, Row3, Column1)	240.53	226.00	45.10	0.03	0.19	97.00	97.37	97.00	12.81	0.00	0.13	100.00	100.00	0.00	129.00	143.53	137825.00	11.18	149.61	137.00
21	2	3	5035.00	26048.00	147.00	-50	Spot (Block21, Row3, Column2)	95.61	94.00	10.68	0.01	0.11	94.00	96.84	94.00	22.67	0.01	0.23	5.00	0.00	0.00	0.00	1.61	56313.00	-0.05	94.56	95.00
21	3	3	5323.00	26060.00	161.60	0	Spot (Block21, Row3, Column3)	150.18	150.00	25.20	0.00	0.17	94.00	94.85	94.00	12.84	0.00	0.14	99.00	89.00	0.00	56.00	56.18	108428.00	4.31	115.12	116.00
21	4	3	5638.00	26050.00	155.60	0	Spot (Block21, Row3, Column4)	229.95	220.00	54.93	0.02	0.24	95.00	96.45	95.00	10.88	0.01	0.11	100.00	99.00	0.00	125.00	134.95	153379.00	12.27	134.19	125.00
21	5	3	5923.00	26043.00	164.35	0	Spot (Block21, Row3, Column5)	138.50	132.00	22.07	0.02	0.16	100.00	111.03	100.00	63.89	0.05	0.58	19.00	0.00	0.00	32.00	38.50	103875.00	0.43	111.54	112.50
21	6	3	6236.00	26055.00	222.95	0	Spot (Block21, Row3, Column6)	4839.06	2576.00	4174.66	0.27	0.86	103.00	126.20	103.00	87.47	0.09	0.69	100.00	100.00	0.00	2473.00	4736.06	6895657.00	53.88	1238.52	1243.50
21	7	3	6552.00	26088.00	149.70	0	Spot (Block21, Row3, Column7)	113.98	113.00	11.11	0.00	0.10	98.00	111.00	98.00	67.25	0.05	0.61	0.00	0.00	0.00	15.00	15.98	70210.00	0.04	102.94	103.50
21	8	3	6839.00	26061.00	153.05	0	Spot (Block21, Row3, Column8)	9319.77	8684.00	4839.02	0.03	0.52	97.00	109.14	97.00	65.97	0.05	0.60	100.00	100.00	0.00	8587.00	9222.77	6011249.00	139.61	1662.10	1253.00
21	1	4	4736.00	26349.00	149.75	0	Spot (Block21, Row4, Column1)	224.83	213.00	42.84	0.02	0.19	96.00	100.68	96.00	24.38	0.02	0.24	99.00	95.00	0.00	117.00	128.83	138047.00	5.09	137.64	128.00
21	2	4	5034.00	26354.00	160.25	0	Spot (Block21, Row4, Column2)	1118.21	1084.00	499.51	0.01	0.45	101.00	113.46	101.00	48.54	0.05	0.43	100.00	100.00	0.00	983.00	1017.21	790576.00	20.70	292.89	288.00
21	3	4	5335.00	26351.00	137.60	0	Spot (Block21, Row4, Column3)	967.48	891.00	410.75	0.04	0.42	100.00	110.25	100.00	38.46	0.04	0.35	100.00	100.00	0.00	791.00	867.48	496315.00	22.29	300.41	267.00
21	4	4	5635.00	26349.00	147.00	-50	Spot (Block21, Row4, Column4)	102.15	102.00	9.48	0.00	0.09	98.00	99.06	98.00	13.18	0.00	0.13	17.00	0.00	0.00	4.00	4.15	60267.00	0.23	96.78	97.00
21	5	4	5936.00	26343.00	179.60	0	Spot (Block21, Row4, Column5)	126.62	123.00	30.46	0.01	0.24	101.00	105.16	101.00	27.09	0.02	0.26	34.00	5.00	0.00	22.00	25.62	114461.00	0.79	108.60	107.00
21	6	4	6239.00	26350.00	179.35	0	Spot (Block21, Row4, Column6)	945.26	959.00	331.26	0.01	0.35	104.00	115.77	104.00	54.54	0.05	0.47	100.00	100.00	0.00	855.00	841.26	846953.00	15.21	299.49	264.00
21	7	4	6535.00	26350.00	181.15	0	Spot (Block21, Row4, Column7)	129.71	126.00	16.55	0.01	0.13	100.00	109.44	100.00	51.95	0.04	0.47	12.00	0.00	0.00	26.00	29.71	119075.00	0.39	110.77	111.00
21	8	4	6836.00	26352.00	163.80	0	Spot (Block21, Row4, Column8)	131.14	127.00	19.08	0.01	0.15	98.00	102.58	98.00	31.34	0.02	0.31	44.00	12.00	0.00	29.00	33.14	96785.00	0.91	107.57	106.00
21	1	5	4732.00	26648.00	138.85	0	Spot (Block21, Row5, Column1)	551.93	550.00	176.11	0.00	0.32	103.00	114.39	103.00	63.97	0.05	0.56	100.00	99.00	0.00	447.00	448.93	288661.00	6.84	207.76	182.00
21	2	5	5036.00	26649.00	148.10	0	Spot (Block21, Row5, Column2)	11163.16	10633.50	5023.85	0.02	0.45	107.00	129.08	107.00	70.69	0.08	0.55	100.00	100.00	0.00	10526.50	11056.16	6697898.00	156.10	1996.83	1685.00
21	3	5	5341.00	26651.00	144.65	0	Spot (Block21, Row5, Column3)	5341.98	4353.00	3214.56	0.09	0.60	104.00	119.75	104.00	60.85	0.06	0.51	100.00	100.00	0.00	4249.00	5237.98	3028901.00	85.83	875.12	856.00
21	4	5	5632.00	26650.00	185.10	0	Spot (Block21, Row5, Column4)	143.53	133.00	29.24	0.03	0.20	98.00	104.89	98.00	36.26	0.03	0.35	46.00	26.00	0.00	35.00	45.53	138367.00	1.07	108.08	108.00
21	5	5	5939.00	26652.00	135.10	0	Spot (Block21, Row5, Column5)	1036.99	973.00	417.93	0.03	0.40	101.00	103.65	101.00	16.44	0.01	0.16	100.00	100.00	0.00	872.00	935.99	509160.00	56.79	307.38	267.00
21	6	5	6235.00	26650.00	147.00	-50	Spot (Block21, Row5, Column6)	129.90	129.00	11.29	0.00	0.09	107.00	117.22	107.00	55.59	0.04	0.47	0.00	0.00	0.00	22.00	22.90	76512.00	0.23	123.88	124.00
21	7	5	6540.00	26652.00	206.60	0	Spot (Block21, Row5, Column7)	3460.95	2240.00	2750.86	0.19	0.79	107.00	125.97	107.00	79.41	0.07	0.63	100.00	100.00	0.00	2133.00	3353.95	4218894.00	42.00	823.15	802.50
21	8	5	6846.00	26643.00	151.85	0	Spot (Block21, Row5, Column8)	150.93	152.50	24.67	0.00	0.16	98.00	106.51	98.00	52.52	0.04	0.49	51.00	0.00	0.00	54.50	52.93	95088.00	0.85	118.21	113.00
21	1	6	4737.00	26950.00	221.90	0	Spot (Block21, Row6, Column1)	3797.07	1973.50	3383.36	0.28	0.89	110.00	136.18	110.00	84.22	0.09	0.62	100.00	100.00	0.00	1863.50	3687.07	5376658.00	43.47	1004.84	1033.50
21	2	6	5034.00	26950.00	220.15	0	Spot (Block21, Row6, Column2)	2049.76	1598.00	1175.82	0.11	0.57	108.00	131.32	108.00	79.44	0.08	0.60	100.00	100.00	0.00	1490.00	1941.76	2834815.00	24.15	632.39	657.50
21	3	6	5329.00	26947.00	141.75	0	Spot (Block21, Row6, Column3)	333.37	313.00	84.00	0.03	0.25	101.00	111.37	101.00	43.99	0.04	0.39	100.00	97.00	0.00	212.00	232.37	181685.00	5.05	165.70	177.50
21	4	6	5643.00	26965.00	208.95	0	Spot (Block21, Row6, Column4)	118.67	118.00	13.57	0.00	0.11	97.00	97.46	97.00	11.40	0.00	0.12	79.00	42.00	0.00	21.00	21.67	147027.00	1.86	107.39	108.00
21	5	6	5936.00	26954.00	143.40	0	Spot (Block21, Row6, Column5)	388.41	373.50	133.03	0.02	0.34	101.00	102.37	101.00	16.22	0.01	0.16	100.00	100.00	0.00	272.50	287.41	219061.00	17.64	170.14	177.00
21	6	6	6233.00	26908.00	205.50	0	Spot (Block21, Row6, Column6)	118.29	119.00	11.56	0.00	0.10	107.00	115.33	107.00	48.53	0.03	0.42	1.00	0.00	0.00	12.00	11.29	141830.00	0.06	110.56	109.00
21	7	6	6542.00	26953.00	154.80	0	Spot (Block21, Row6, Column7)	198.72	202.00	23.74	0.01	0.12	106.00	116.02	106.00	56.90	0.04	0.49	92.00	16.00	0.00	96.00	92.72	130358.00	1.45	138.74	135.00
21	8	6	6834.00	26947.00	177.10	0	Spot (Block21, Row6, Column8)	124.73	122.00	17.73	0.01	0.14	100.00	102.12	100.00	18.56	0.01	0.18	59.00	18.00	0.00	22.00	24.73	109638.00	1.22	111.10	112.00
21	1	7	4735.00	27246.00	153.55	0	Spot (Block21, Row7, Column1)	1710.00	1531.00	810.22	0.05	0.47	109.00	127.90	109.00	60.46	0.07	0.47	100.00	100.00	0.00	1422.00	1601.00	1108079.00	26.17	388.12	378.00
21	2	7	5012.00	27264.00	124.65	0	Spot (Block21, Row7, Column2)	122.33	122.00	10.21	0.00	0.08	104.00	116.30	104.00	46.27	0.05	0.40	0.00	0.00	0.00	18.00	18.33	50278.00	0.13	110.30	109.50
21	3	7	5332.00	27224.00	150.00	0	Spot (Block21, Row7, Column3)	111.00	110.00	10.23	0.00	0.09	97.00	98.78	97.00	22.21	0.01	0.22	19.00	0.00	0.00	13.00	14.00	68379.00	0.55	102.91	104.00
21	4	7	5654.00	27248.00	224.45	0	Spot (Block21, Row7, Column4)	105.18	105.00	10.73	0.00	0.10	95.00	98.27	95.00	36.55	0.01	0.37	1.00	0.00	0.00	10.00	10.18	151881.00	0.19	95.11	94.50
21	5	7	5920.00	27237.00	213.35	0	Spot (Block21, Row7, Column5)	117.12	117.00	11.41	0.00	0.10	102.00	109.42	102.00	39.50	0.03	0.36	1.00	0.00	0.00	15.00	15.12	152495.00	0.20	109.04	107.00
21	6	7	6232.00	27253.00	220.85	0	Spot (Block21, Row7, Column6)	2158.99	1641.00	1289.27	0.12	0.60	110.00	145.39	110.00	133.58	0.12	0.92	100.00	100.00	0.00	1531.00	2048.99	3016114.00	15.07	661.37	662.00
21	7	7	6541.00	27247.00	179.70	0	Spot (Block21, Row7, Column7)	153.32	155.00	27.71	0.00	0.18	104.00	110.91	104.00	39.35	0.03	0.35	55.00	17.00	0.00	51.00	49.32	138600.00	1.08	116.07	115.00
21	8	7	6840.00	27253.00	176.15	0	Spot (Block21, Row7, Column8)	1613.01	1585.50	505.91	0.01	0.31	102.00	106.77	102.00	27.97	0.02	0.26	100.00	100.00	0.00	1483.50	1511.01	1400094.00	53.86	505.71	436.00
21	1	8	4719.00	27563.00	172.65	0	Spot (Block21, Row8, Column1)	139.78	135.00	29.83	0.02	0.21	102.00	108.12	102.00	28.23	0.03	0.26	61.00	17.00	0.00	33.00	37.78	116161.00	1.12	116.71	117.00
21	2	8	4995.00	27564.00	233.80	0	Spot (Block21, Row8, Column2)	115.82	115.00	12.84	0.00	0.11	100.00	100.85	100.00	12.11	0.00	0.12	58.00	26.00	0.00	15.00	15.82	182990.00	1.24	106.48	107.00
21	3	8	5342.00	27548.00	167.00	0	Spot (Block21, Row8, Column3)	123.56	121.00	15.15	0.01	0.12	97.00	101.49	97.00	40.68	0.02	0.40	12.00	0.00	0.00	24.00	26.56	95638.00	0.54	109.42	110.00
21	4	8	5634.00	27552.00	144.40	0	Spot (Block21, Row8, Column4)	23424.38	22666.00	11485.35	0.01	0.49	99.00	108.28	99.00	57.32	0.04	0.53	100.00	100.00	0.00	22567.00	23325.38	13351897.00	406.77	3540.93	3077.00
21	5	8	5934.00	27550.00	147.00	-50	Spot (Block21, Row8, Column5)	117.59	116.00	11.31	0.01	0.10	103.00	128.07	103.00	116.34	0.09	0.91	0.00	0.00	0.00	13.00	14.59	69731.00	-0.09	109.40	109.00
21	6	8	6239.00	27552.00	195.00	0	Spot (Block21, Row8, Column6)	8365.76	4738.00	8135.56	0.25	0.97	117.00	164.45	117.00	168.11	0.15	1.02	100.00	100.00	0.00	4621.00	8248.76	8976463.00	48.78	1479.70	1448.00
21	7	8	6540.00	27526.00	153.40	0	Spot (Block21, Row8, Column7)	149.56	144.00	24.52	0.02	0.16	106.00	133.53	106.00	119.93	0.10	0.90	0.00	0.00	0.00	38.00	43.56	97063.00	0.13	124.07	125.00
21	8	8	6827.00	27553.00	141.10	0	Spot (Block21, Row8, Column8)	20180.58	17594.00	12319.67	0.06	0.61	108.50	122.50	108.50	57.11	0.05	0.47	100.00	100.00	0.92	17485.50	20072.08	10917692.00	351.21	3865.79	2562.00
22	1	1	9239.00	25454.00	150.80	0	Spot (Block22, Row1, Column1)	6374.19	5659.50	3548.75	0.05	0.56	131.00	145.71	131.00	72.74	0.05	0.50	100.00	100.00	0.00	5528.50	6243.19	3952000.00	85.63	1392.07	1038.50
22	2	1	9536.00	25458.00	147.05	0	Spot (Block22, Row1, Column2)	23904.40	21366.50	13666.91	0.05	0.57	133.00	180.54	133.00	646.11	0.13	3.58	100.00	100.00	0.00	21233.50	23771.40	14199215.00	36.72	3656.14	2774.00
22	3	1	9842.00	25460.00	142.25	0	Spot (Block22, Row1, Column3)	3729.37	3127.50	2556.35	0.08	0.69	130.00	170.64	130.00	647.31	0.12	3.79	91.00	73.00	0.00	2997.50	3599.37	2058614.00	5.50	771.95	571.50
22	4	1	10135.00	25455.00	143.10	0	Spot (Block22, Row1, Column4)	18381.98	16207.50	10538.01	0.05	0.57	132.00	153.64	132.00	72.96	0.07	0.47	100.00	100.00	0.00	16075.50	18249.98	10293910.00	249.85	2852.08	2173.00
22	5	1	10441.00	25460.00	146.05	0	Spot (Block22, Row1, Column5)	9433.42	7326.00	7659.76	0.11	0.81	133.00	144.01	133.00	46.41	0.03	0.32	100.00	100.00	0.00	7193.00	9300.42	5490248.00	200.16	1350.01	921.00
22	6	1	10734.00	25455.00	142.40	0	Spot (Block22, Row1, Column6)	13813.34	12348.00	7925.44	0.05	0.57	134.00	147.97	134.00	65.70	0.04	0.44	100.00	100.00	0.00	12214.00	13679.34	7652590.00	207.99	2381.71	1655.00
22	7	1	11031.00	25458.00	143.75	0	Spot (Block22, Row1, Column7)	40388.84	41267.50	19843.07	0.01	0.49	134.00	149.49	134.00	79.25	0.05	0.53	100.00	100.00	19.78	41133.50	40254.84	22456284.00	507.74	7524.70	5464.00
22	8	1	11351.00	25450.00	181.00	0	Spot (Block22, Row1, Column8)	197.61	197.00	30.10	0.00	0.15	128.00	133.45	128.00	45.83	0.02	0.34	85.00	16.00	0.00	69.00	69.61	180810.00	1.40	151.61	148.00
22	1	2	9238.00	25757.00	147.00	-50	Spot (Block22, Row2, Column1)	146.79	141.00	23.15	0.02	0.16	135.00	145.75	135.00	43.36	0.03	0.30	14.00	0.00	0.00	6.00	11.79	87196.00	0.02	140.36	131.00
22	2	2	9538.00	25756.00	127.10	0	Spot (Block22, Row2, Column2)	5578.09	5311.00	2306.47	0.02	0.41	136.00	180.37	136.00	654.06	0.12	3.63	100.00	99.00	0.00	5175.00	5442.09	2404158.00	8.25	1104.69	999.00
22	3	2	9841.00	25755.00	159.15	0	Spot (Block22, Row2, Column3)	400.44	331.00	187.85	0.08	0.47	134.00	175.66	134.00	664.01	0.12	3.78	5.00	0.00	0.00	197.00	266.44	280311.00	0.34	194.59	195.00
22	4	2	10141.00	25757.00	178.60	0	Spot (Block22, Row2, Column4)	2869.83	2679.50	1469.06	0.03	0.51	144.00	169.40	144.00	85.52	0.07	0.50	100.00	100.00	0.00	2535.50	2725.83	2559888.00	31.58	669.91	662.00
22	5	2	10440.00	25759.00	188.40	0	Spot (Block22, Row2, Column5)	1722.17	1628.50	634.36	0.02	0.37	141.00	155.54	141.00	53.11	0.04	0.34	100.00	100.00	0.00	1487.50	1581.17	1711840.00	29.50	544.37	468.00
22	6	2	10731.00	25758.00	146.00	0	Spot (Block22, Row2, Column6)	1461.36	1370.50	855.30	0.03	0.59	145.00	178.31	145.00	152.63	0.09	0.86	100.00	89.00	0.00	1225.50	1316.36	850511.00	8.41	403.74	361.00
22	7	2	11038.00	25760.00	145.85	0	Spot (Block22, Row2, Column7)	2213.84	1871.00	1356.77	0.07	0.61	137.00	152.17	137.00	70.07	0.05	0.46	100.00	100.00	0.00	1734.00	2076.84	1281814.00	29.42	518.78	382.50
22	8	2	11343.00	25794.00	204.05	0	Spot (Block22, Row2, Column8)	145.70	144.00	18.10	0.01	0.12	126.00	136.78	126.00	74.60	0.04	0.55	0.00	0.00	0.00	18.00	19.70	172659.00	0.12	136.92	134.00
22	1	3	9240.00	26058.00	143.90	0	Spot (Block22, Row3, Column1)	9150.89	7844.00	6166.10	0.07	0.67	134.00	140.62	134.00	34.45	0.02	0.24	100.00	100.00	0.00	7710.00	9016.89	5188553.00	261.58	1377.99	1011.00
22	2	3	9542.00	26059.00	141.60	0	Spot (Block22, Row3, Column2)	596.61	556.00	235.81	0.03	0.40	138.00	152.31	138.00	59.44	0.04	0.39	99.00	98.00	0.00	418.00	458.61	324557.00	7.48	230.23	196.00
22	3	3	9832.00	26053.00	141.80	0	Spot (Block22, Row3, Column3)	2340.03	1827.00	1468.48	0.11	0.63	138.00	149.91	138.00	63.90	0.04	0.43	100.00	100.00	0.00	1689.00	2202.03	1275314.00	34.27	696.28	534.50
22	4	3	10139.00	26058.00	144.10	0	Spot (Block22, Row3, Column4)	18542.18	17396.00	10650.76	0.03	0.57	143.00	158.80	143.00	61.02	0.05	0.38	100.00	100.00	0.00	17253.00	18399.18	10550502.00	301.25	3020.67	2160.00
22	5	3	10441.00	26060.00	139.00	0	Spot (Block22, Row3, Column5)	1787.69	1354.00	2459.45	0.12	1.38	147.00	179.50	147.00	136.50	0.09	0.76	100.00	99.00	0.00	1207.00	1640.69	934961.00	11.78	542.63	348.00
22	6	3	10738.00	26058.00	203.30	0	Spot (Block22, Row3, Column6)	13530.26	9604.00	10311.54	0.15	0.76	169.00	228.69	169.00	201.43	0.13	0.88	100.00	100.00	0.00	9435.00	13361.26	15803347.00	66.04	2931.35	2991.50
22	7	3	11038.00	26060.00	143.80	0	Spot (Block22, Row3, Column7)	6714.13	5774.00	4558.44	0.07	0.68	140.00	177.75	140.00	133.79	0.10	0.75	100.00	100.00	0.00	5634.00	6574.13	3793485.00	48.86	1210.94	929.00
22	8	3	11340.00	26068.00	154.60	0	Spot (Block22, Row3, Column8)	10777.15	9637.00	5775.49	0.05	0.54	132.00	148.60	132.00	78.00	0.05	0.52	100.00	100.00	0.00	9505.00	10645.15	7080588.00	136.27	2067.98	1512.00
22	1	4	9239.00	26356.00	140.85	0	Spot (Block22, Row4, Column1)	18129.97	16213.50	10217.84	0.05	0.56	141.00	157.45	141.00	71.69	0.05	0.46	100.00	100.00	0.00	16072.50	17988.97	9753926.00	250.68	3731.59	2256.00
22	2	4	9541.00	26357.00	171.20	0	Spot (Block22, Row4, Column2)	2770.63	2607.50	1529.52	0.03	0.55	148.00	175.42	148.00	102.17	0.07	0.58	100.00	100.00	0.00	2459.50	2622.63	2255291.00	25.40	625.56	617.00
22	3	4	9835.00	26354.00	142.65	0	Spot (Block22, Row4, Column3)	49084.05	56239.00	17632.45	0.06	0.36	149.00	182.24	149.00	122.40	0.09	0.67	100.00	100.00	42.70	56090.00	48935.05	27241808.00	399.53	8662.57	6145.00
22	4	4	10133.00	26358.00	157.00	0	Spot (Block22, Row4, Column4)	347.88	324.00	92.79	0.03	0.27	139.00	151.16	139.00	61.74	0.04	0.41	98.00	92.00	0.00	185.00	208.88	236209.00	3.19	205.78	203.00
22	5	4	10423.00	26350.00	136.85	0	Spot (Block22, Row4, Column5)	1411.44	665.00	3488.78	0.33	2.47	142.00	154.19	142.00	64.11	0.04	0.42	99.00	91.00	0.00	523.00	1269.44	718421.00	19.61	332.87	269.00
22	6	4	10736.00	26362.00	192.60	0	Spot (Block22, Row4, Column6)	2436.80	2393.00	797.58	0.01	0.33	162.00	184.73	162.00	121.89	0.06	0.66	100.00	100.00	0.00	2231.00	2274.80	2546452.00	18.48	709.41	654.00
22	7	4	11035.00	26363.00	143.70	0	Spot (Block22, Row4, Column7)	3920.55	2726.00	3242.25	0.16	0.83	148.00	179.58	148.00	145.86	0.08	0.81	100.00	100.00	0.00	2578.00	3772.55	2211193.00	25.65	755.75	482.00
22	8	4	11335.00	26368.00	148.30	0	Spot (Block22, Row4, Column8)	1258.44	1132.00	755.01	0.05	0.60	136.00	148.97	136.00	46.08	0.04	0.31	100.00	99.00	0.00	996.00	1122.44	756325.00	24.08	381.84	267.00
22	1	5	9241.00	26662.00	140.45	0	Spot (Block22, Row5, Column1)	31504.96	29062.50	17962.41	0.04	0.57	143.00	185.30	143.00	160.70	0.11	0.87	100.00	100.00	4.66	28919.50	31361.96	16886656.00	194.89	6035.88	4159.00
22	2	5	9538.00	26655.00	150.60	0	Spot (Block22, Row5, Column2)	12893.76	12105.00	6147.34	0.03	0.48	164.00	207.81	164.00	156.61	0.10	0.75	100.00	100.00	0.00	11941.00	12729.76	7968345.00	81.01	2192.65	1768.00
22	3	5	9841.00	26658.00	149.40	0	Spot (Block22, Row5, Column3)	11923.72	10314.00	6922.50	0.06	0.58	162.00	201.15	162.00	139.74	0.09	0.69	100.00	100.00	0.00	10152.00	11761.72	7309239.00	83.89	1760.86	1585.00
22	4	5	10138.00	26658.00	141.60	0	Spot (Block22, Row5, Column4)	9107.18	7822.00	6179.13	0.07	0.68	144.00	168.09	144.00	111.25	0.07	0.66	100.00	100.00	0.00	7678.00	8963.18	4963412.00	80.35	1740.14	1231.50
22	5	5	10441.00	26660.00	141.95	0	Spot (Block22, Row5, Column5)	49378.75	58313.00	18248.48	0.07	0.37	147.00	166.04	147.00	112.45	0.05	0.68	100.00	100.00	44.89	58166.00	49231.75	27059712.00	437.63	9375.09	6526.00
22	6	5	10741.00	26656.00	141.65	0	Spot (Block22, Row5, Column6)	1847.21	1619.00	1028.38	0.06	0.56	167.00	195.81	167.00	160.96	0.07	0.82	100.00	100.00	0.00	1452.00	1680.21	1003033.00	10.26	512.30	472.00
22	7	5	11039.00	26660.00	197.55	0	Spot (Block22, Row5, Column7)	15453.51	12236.00	10956.63	0.10	0.71	173.00	230.68	173.00	224.51	0.12	0.97	100.00	100.00	0.00	12063.00	15280.51	17045218.00	67.80	2969.53	2982.50
22	8	5	11339.00	26662.00	143.95	0	Spot (Block22, Row5, Column8)	10610.09	7914.00	8587.87	0.13	0.81	140.00	169.56	140.00	136.67	0.08	0.81	100.00	100.00	0.00	7774.00	10470.09	5962870.00	76.39	1646.59	1188.50
22	1	6	9239.00	26958.00	203.50	0	Spot (Block22, Row6, Column1)	11920.39	8165.00	9761.42	0.16	0.82	171.00	251.86	171.00	257.77	0.17	1.02	100.00	100.00	0.00	7994.00	11749.39	13982622.00	45.27	2497.95	2432.00
22	2	6	9539.00	26958.00	211.65	0	Spot (Block22, Row6, Column2)	9192.83	7435.00	5597.76	0.09	0.61	178.00	245.43	178.00	234.51	0.14	0.96	100.00	100.00	0.00	7257.00	9014.83	11739239.00	38.15	2110.24	2038.00
22	3	6	9831.00	26956.00	141.25	0	Spot (Block22, Row6, Column3)	28307.10	26930.00	16148.78	0.02	0.57	160.00	196.83	160.00	147.37	0.09	0.75	100.00	100.00	0.74	26770.00	28147.10	15314139.00	190.75	5429.81	3922.00
22	4	6	10144.00	26959.00	142.55	0	Spot (Block22, Row6, Column4)	1986.23	1623.00	1206.49	0.09	0.61	148.00	162.03	148.00	84.95	0.04	0.52	100.00	100.00	0.00	1475.00	1838.23	1102355.00	21.47	511.94	377.00
22	5	6	10439.00	26960.00	142.25	0	Spot (Block22, Row6, Column5)	52691.13	65535.00	16469.15	0.09	0.31	164.00	186.70	164.00	119.87	0.06	0.64	100.00	100.00	51.00	65371.00	52527.13	29033000.00	438.00	9053.19	5724.00
22	6	6	10738.00	26962.00	143.85	0	Spot (Block22, Row6, Column6)	873.77	731.50	556.13	0.08	0.64	171.00	198.25	171.00	144.43	0.06	0.73	86.00	67.00	0.00	560.50	702.77	489313.00	4.68	354.80	257.00
22	7	6	11039.00	26960.00	145.60	0	Spot (Block22, Row6, Column7)	13893.83	11996.00	9429.41	0.06	0.68	173.00	208.16	173.00	182.32	0.08	0.88	100.00	100.00	0.00	11823.00	13720.83	8044525.00	75.06	2358.28	1610.00
22	8	6	11342.00	26960.00	144.80	0	Spot (Block22, Row6, Column8)	16043.32	13538.00	11747.19	0.07	0.73	146.00	155.36	146.00	44.36	0.03	0.29	100.00	100.00	0.00	13392.00	15897.32	9128649.00	358.13	2566.90	1701.00
22	1	7	9239.00	27255.00	167.70	0	Spot (Block22, Row7, Column1)	3813.54	3299.00	2257.50	0.06	0.59	169.00	214.02	169.00	169.11	0.10	0.79	100.00	100.00	0.00	3130.00	3644.54	2970746.00	21.29	773.34	754.50
22	2	7	9533.00	27260.00	150.55	0	Spot (Block22, Row7, Column2)	458.67	373.00	219.62	0.09	0.48	167.00	193.88	167.00	125.83	0.06	0.65	78.00	42.00	0.00	206.00	291.67	284374.00	2.10	228.77	213.00
22	3	7	9832.00	27266.00	154.50	0	Spot (Block22, Row7, Column3)	185.74	185.00	14.43	0.00	0.08	150.00	156.31	150.00	41.53	0.02	0.27	33.00	0.00	0.00	35.00	35.74	120730.00	0.71	171.94	174.00
22	4	7	10138.00	27260.00	153.40	0	Spot (Block22, Row7, Column4)	338.55	308.00	101.27	0.04	0.30	153.00	170.85	153.00	78.55	0.05	0.46	94.00	48.00	0.00	155.00	185.55	218366.00	2.13	208.83	199.00
22	5	7	10439.00	27257.00	177.10	0	Spot (Block22, Row7, Column5)	2784.48	2454.50	1550.54	0.05	0.56	176.00	224.33	176.00	173.36	0.11	0.77	100.00	100.00	0.00	2278.50	2608.48	2444771.00	14.77	659.61	655.50
22	6	7	10740.00	27258.00	202.90	0	Spot (Block22, Row7, Column6)	11034.03	10015.50	6483.44	0.04	0.59	187.00	300.97	187.00	325.06	0.21	1.08	100.00	100.00	0.00	9828.50	10847.03	12931879.00	33.02	2414.25	2465.50
22	7	7	11030.00	27261.00	145.10	0	Spot (Block22, Row7, Column7)	18414.03	16877.00	9925.18	0.04	0.54	176.00	217.75	176.00	190.96	0.09	0.88	100.00	100.00	0.00	16701.00	18238.03	10551240.00	95.29	3769.25	2762.00
22	8	7	11342.00	27257.00	186.30	0	Spot (Block22, Row7, Column8)	4546.75	4607.50	1421.78	0.01	0.31	158.00	162.73	158.00	48.34	0.01	0.30	100.00	100.00	0.00	4449.50	4388.75	4401250.00	90.69	1188.18	978.00
22	1	8	9241.00	27556.00	239.35	0	Spot (Block22, Row8, Column1)	180.10	179.00	25.43	0.00	0.14	157.00	167.58	157.00	62.11	0.03	0.37	2.00	0.00	0.00	22.00	23.10	297170.00	0.20	164.39	167.00
22	2	8	9544.00	27558.00	144.45	0	Spot (Block22, Row8, Column2)	1489.75	1351.00	849.81	0.04	0.57	156.00	156.44	156.00	31.00	0.00	0.20	100.00	100.00	0.00	1195.00	1333.75	849157.00	43.01	403.71	346.00
22	3	8	9833.00	27555.00	141.35	0	Spot (Block22, Row8, Column3)	3256.79	2618.00	2600.46	0.09	0.80	152.00	161.25	152.00	67.08	0.03	0.42	100.00	100.00	0.00	2466.00	3104.79	1761923.00	46.15	651.40	386.00
22	4	8	10138.00	27560.00	147.55	0	Spot (Block22, Row8, Column4)	27459.71	26028.00	13796.79	0.02	0.50	163.00	174.45	163.00	86.03	0.03	0.49	100.00	100.00	0.00	25865.00	27296.71	16311068.00	317.14	4908.68	3918.50
22	5	8	10435.00	27558.00	137.75	0	Spot (Block22, Row8, Column5)	344.35	310.00	84.49	0.05	0.25	170.00	218.19	170.00	237.86	0.11	1.09	22.00	0.00	0.00	140.00	174.35	177340.00	0.53	221.83	208.00
22	6	8	10741.00	27559.00	190.25	0	Spot (Block22, Row8, Column6)	20903.61	14281.50	17353.18	0.17	0.83	184.00	290.35	184.00	356.31	0.20	1.23	100.00	100.00	1.18	14097.50	20719.61	21321684.00	57.85	3394.51	3460.00
22	7	8	11039.00	27562.00	142.45	0	Spot (Block22, Row8, Column7)	6349.97	5835.00	3809.22	0.04	0.60	174.00	213.54	174.00	211.88	0.09	0.99	100.00	100.00	0.00	5661.00	6175.97	3492485.00	28.96	1520.25	1173.50
22	8	8	11329.00	27563.00	145.00	0	Spot (Block22, Row8, Column8)	17696.05	15498.00	10037.69	0.06	0.57	160.00	169.57	160.00	52.48	0.03	0.31	100.00	100.00	0.00	15338.00	17536.05	10104447.00	333.99	3383.07	2312.00
23	1	1	13744.00	25460.00	153.35	0	Spot (Block23, Row1, Column1)	5894.06	4897.00	3560.72	0.08	0.60	118.00	123.52	118.00	28.10	0.02	0.23	100.00	100.00	0.00	4779.00	5776.06	3837036.00	205.33	1027.87	736.50
23	2	1	14038.00	25466.00	146.80	0	Spot (Block23, Row1, Column2)	2108.11	1835.00	1209.88	0.06	0.57	116.00	121.57	116.00	28.54	0.02	0.23	100.00	100.00	0.00	1719.00	1992.11	1237463.00	69.61	554.79	466.00
23	3	1	14341.00	25465.00	148.20	0	Spot (Block23, Row1, Column3)	893.89	679.00	579.51	0.12	0.65	111.00	112.45	111.00	17.23	0.01	0.15	100.00	100.00	0.00	568.00	782.89	535439.00	45.36	265.29	254.00
23	4	1	14633.00	25464.00	147.60	0	Spot (Block23, Row1, Column4)	1366.30	1089.00	854.93	0.10	0.63	114.00	118.20	114.00	22.65	0.02	0.19	100.00	100.00	0.00	975.00	1252.30	814313.00	55.11	364.82	276.00
23	5	1	14943.00	25466.00	147.70	0	Spot (Block23, Row1, Column5)	2477.72	1872.00	2008.25	0.12	0.81	117.00	119.68	117.00	20.54	0.01	0.17	100.00	100.00	0.00	1755.00	2360.72	1474244.00	114.81	494.67	370.00
23	6	1	15236.00	25462.00	147.30	0	Spot (Block23, Row1, Column6)	2908.15	2447.00	1739.67	0.07	0.60	119.00	124.08	119.00	28.64	0.02	0.23	100.00	100.00	0.00	2328.00	2789.15	1739075.00	97.21	666.85	470.00
23	7	1	15533.00	25464.00	148.25	0	Spot (Block23, Row1, Column7)	8402.56	7263.00	5030.49	0.06	0.60	125.00	130.95	125.00	31.51	0.02	0.24	100.00	100.00	0.00	7138.00	8277.56	5058343.00	262.54	1716.38	1383.50
23	8	1	15840.00	25463.00	158.15	0	Spot (Block23, Row1, Column8)	658.89	614.50	295.54	0.03	0.45	125.00	129.03	125.00	23.68	0.01	0.18	100.00	100.00	0.00	489.50	533.89	451996.00	22.38	255.02	226.00
23	1	2	13739.00	25762.00	147.00	-50	Spot (Block23, Row2, Column1)	139.82	137.00	21.82	0.01	0.16	118.00	123.34	118.00	28.47	0.02	0.23	40.00	4.00	0.00	19.00	21.82	82216.00	0.58	126.98	123.00
23	2	2	14041.00	25764.00	130.00	0	Spot (Block23, Row2, Column2)	1668.24	1548.00	636.07	0.03	0.38	116.00	120.31	116.00	27.32	0.02	0.23	100.00	100.00	0.00	1432.00	1552.24	759051.00	56.67	438.34	406.50
23	3	2	14344.00	25768.00	181.60	0	Spot (Block23, Row2, Column3)	164.70	168.00	20.07	0.01	0.12	112.00	116.53	112.00	26.97	0.02	0.23	87.00	54.00	0.00	56.00	52.70	152350.00	1.79	130.86	128.50
23	4	2	14643.00	25764.00	176.25	0	Spot (Block23, Row2, Column4)	974.52	958.50	394.34	0.01	0.40	118.00	125.32	118.00	31.48	0.03	0.25	100.00	100.00	0.00	840.50	856.52	843938.00	26.98	310.18	302.00
23	5	2	14949.00	25764.00	193.40	0	Spot (Block23, Row2, Column5)	606.95	568.00	212.64	0.03	0.35	120.00	126.40	120.00	28.93	0.02	0.23	100.00	100.00	0.00	448.00	486.95	645184.00	16.61	227.17	203.00
23	6	2	15234.00	25762.00	153.85	0	Spot (Block23, Row2, Column6)	602.91	531.50	310.44	0.05	0.51	123.00	137.59	123.00	58.61	0.05	0.43	100.00	93.00	0.00	408.50	479.91	389480.00	7.94	219.57	202.00
23	7	2	15540.00	25770.00	155.60	0	Spot (Block23, Row2, Column7)	525.46	455.00	258.59	0.06	0.49	128.00	133.33	128.00	26.32	0.02	0.20	100.00	99.00	0.00	327.00	397.46	350485.00	14.90	200.86	195.00
23	8	2	15841.00	25765.00	147.00	-50	Spot (Block23, Row2, Column8)	130.09	131.00	11.10	0.00	0.09	125.00	131.19	125.00	36.30	0.02	0.28	0.00	0.00	0.00	6.00	5.09	76364.00	-0.03	124.36	126.00
23	1	3	13738.00	26064.00	147.50	0	Spot (Block23, Row3, Column1)	3280.27	2923.00	2162.25	0.05	0.66	116.00	119.20	116.00	22.01	0.01	0.18	100.00	100.00	0.00	2807.00	3164.27	1945200.00	143.65	663.87	484.00
23	2	3	14045.00	26064.00	168.80	0	Spot (Block23, Row3, Column2)	203.30	201.00	34.67	0.00	0.17	116.00	120.49	116.00	26.33	0.02	0.22	96.00	89.00	0.00	85.00	87.30	160604.00	3.15	151.30	145.00
23	3	3	14333.00	26064.00	152.90	0	Spot (Block23, Row3, Column3)	408.74	338.50	211.85	0.08	0.52	116.00	119.83	116.00	28.14	0.01	0.23	100.00	98.00	0.00	222.50	292.74	262410.00	10.27	191.52	180.00
23	4	3	14640.00	26066.00	147.50	0	Spot (Block23, Row3, Column4)	4617.79	3811.00	2771.82	0.08	0.60	121.00	126.45	121.00	28.14	0.02	0.22	100.00	100.00	0.00	3690.00	4496.79	2752204.00	159.61	948.26	667.00
23	5	3	14951.00	26065.00	162.15	0	Spot (Block23, Row3, Column5)	339.33	223.00	616.85	0.18	1.82	122.00	135.45	122.00	55.73	0.05	0.41	89.00	46.00	0.00	101.00	217.33	247372.00	3.66	159.96	166.00
23	6	3	15245.00	26062.00	208.95	0	Spot (Block23, Row3, Column6)	4722.98	3509.00	3100.40	0.13	0.66	129.00	160.88	129.00	87.70	0.10	0.55	100.00	100.00	0.00	3380.00	4593.98	5870664.00	52.02	1146.86	1157.00
23	7	3	15544.00	26066.00	148.70	0	Spot (Block23, Row3, Column7)	1646.03	1255.00	1207.64	0.12	0.73	124.00	142.53	124.00	70.30	0.06	0.49	100.00	100.00	0.00	1131.00	1522.03	997495.00	21.39	392.73	269.00
23	8	3	15839.00	26070.00	157.70	0	Spot (Block23, Row3, Column8)	6852.09	6097.50	3451.70	0.05	0.50	120.00	128.41	120.00	46.24	0.03	0.36	100.00	100.00	0.00	5977.50	6732.09	4659418.00	145.41	1415.50	1308.00
23	1	4	13743.00	26362.00	142.95	0	Spot (Block23, Row4, Column1)	4879.71	4209.50	2972.71	0.06	0.61	118.00	124.26	118.00	28.77	0.02	0.23	100.00	100.00	0.00	4091.50	4761.71	2683839.00	165.31	1234.57	872.00
23	2	4	14040.00	26362.00	173.70	0	Spot (Block23, Row4, Column2)	789.93	711.00	379.37	0.05	0.48	122.00	134.02	122.00	51.65	0.04	0.39	100.00	100.00	0.00	589.00	667.93	664327.00	12.70	268.27	270.00
23	3	4	14341.00	26365.00	147.70	0	Spot (Block23, Row4, Column3)	19417.38	16888.00	12790.00	0.06	0.66	121.00	131.83	121.00	51.22	0.04	0.39	100.00	100.00	0.00	16767.00	19296.38	11533921.00	376.53	3410.92	2401.00
23	4	4	14638.00	26371.00	191.25	0	Spot (Block23, Row4, Column4)	190.56	192.00	30.83	0.00	0.16	120.00	124.30	120.00	28.84	0.02	0.23	88.00	71.00	0.00	72.00	70.56	196847.00	2.30	140.19	138.00
23	5	4	14914.00	26351.00	155.95	0	Spot (Block23, Row4, Column5)	263.55	190.00	530.08	0.14	2.01	121.00	125.75	121.00	31.39	0.02	0.25	86.00	57.00	0.00	69.00	142.55	176315.00	4.39	157.96	141.00
23	6	4	15246.00	26363.00	191.10	0	Spot (Block23, Row4, Column6)	722.58	722.00	240.56	0.00	0.33	123.00	138.18	123.00	52.10	0.05	0.38	100.00	100.00	0.00	599.00	599.58	744982.00	11.22	257.61	255.50
23	7	4	15540.00	26368.00	148.55	0	Spot (Block23, Row4, Column7)	1308.44	941.00	1063.08	0.14	0.81	123.00	133.42	123.00	39.19	0.04	0.29	100.00	100.00	0.00	818.00	1185.44	785063.00	29.98	322.60	262.50
23	8	4	15834.00	26376.00	162.60	0	Spot (Block23, Row4, Column8)	330.93	293.00	139.62	0.05	0.42	120.00	126.20	120.00	33.30	0.02	0.26	95.00	89.00	0.00	173.00	210.93	243233.00	6.15	173.42	177.00
23	1	5	13741.00	26663.00	144.90	0	Spot (Block23, Row5, Column1)	3448.06	2857.50	2420.65	0.08	0.70	122.00	138.98	122.00	58.22	0.06	0.42	100.00	100.00	0.00	2735.50	3326.06	1972291.00	56.84	706.84	476.00
23	2	5	14044.00	26663.00	153.45	0	Spot (Block23, Row5, Column2)	8489.46	7892.00	3885.62	0.03	0.46	126.00	145.10	126.00	59.97	0.06	0.41	100.00	100.00	0.00	7766.00	8363.46	5509660.00	139.14	1413.95	1159.00
23	3	5	14344.00	26666.00	155.10	0	Spot (Block23, Row5, Column3)	2511.03	2218.00	1385.17	0.05	0.55	124.00	139.96	124.00	60.09	0.05	0.43	100.00	100.00	0.00	2094.00	2387.03	1664812.00	39.46	521.20	468.00
23	4	5	14638.00	26666.00	147.00	0	Spot (Block23, Row5, Column4)	2510.26	2001.00	1839.40	0.10	0.73	119.00	127.61	119.00	46.39	0.03	0.36	100.00	100.00	0.00	1882.00	2391.26	1473521.00	51.36	537.05	461.00
23	5	5	14943.00	26666.00	146.15	0	Spot (Block23, Row5, Column5)	18073.14	16114.00	11804.55	0.05	0.65	122.00	131.64	122.00	49.91	0.03	0.38	100.00	100.00	0.00	15992.00	17951.14	10536642.00	359.51	2972.39	2065.00
23	6	5	15239.00	26663.00	154.50	0	Spot (Block23, Row5, Column6)	648.51	582.00	335.13	0.05	0.52	123.00	134.04	123.00	44.05	0.04	0.33	100.00	99.00	0.00	459.00	525.51	426072.00	11.68	222.73	202.00
23	7	5	15544.00	26666.00	192.10	0	Spot (Block23, Row5, Column7)	2906.45	2459.00	1829.43	0.07	0.63	127.00	143.24	127.00	56.14	0.05	0.39	100.00	100.00	0.00	2332.00	2779.45	3037242.00	49.22	728.95	734.00
23	8	5	15841.00	26667.00	144.65	0	Spot (Block23, Row5, Column8)	3913.26	2954.00	3194.34	0.12	0.82	122.00	129.61	122.00	39.98	0.03	0.31	100.00	100.00	0.00	2832.00	3791.26	2214903.00	94.63	826.97	490.00
23	1	6	13743.00	26964.00	208.15	0	Spot (Block23, Row6, Column1)	4174.77	2903.50	2990.92	0.16	0.72	131.00	158.63	131.00	78.65	0.08	0.50	100.00	100.00	0.00	2772.50	4043.77	5143318.00	51.06	1057.35	1084.00
23	2	6	14036.00	26963.00	203.35	0	Spot (Block23, Row6, Column2)	1812.58	1651.00	895.13	0.04	0.49	134.00	158.08	134.00	73.17	0.07	0.46	100.00	100.00	0.00	1517.00	1678.58	2129776.00	22.61	545.55	505.00
23	3	6	14333.00	26962.00	145.40	0	Spot (Block23, Row6, Column3)	6332.75	5789.00	3958.03	0.04	0.63	125.00	136.39	125.00	44.65	0.04	0.33	100.00	100.00	0.00	5664.00	6207.75	3641331.00	138.76	1396.82	882.00
23	4	6	14643.00	26965.00	153.55	0	Spot (Block23, Row6, Column4)	413.33	358.00	175.93	0.06	0.43	118.00	123.90	118.00	36.29	0.02	0.29	100.00	99.00	0.00	240.00	295.33	268665.00	7.98	183.44	184.00
23	5	6	14944.00	26964.00	145.65	0	Spot (Block23, Row6, Column5)	17342.61	15092.00	10645.06	0.06	0.61	125.00	137.10	125.00	49.13	0.04	0.36	100.00	100.00	0.00	14967.00	17217.61	10076054.00	350.23	2630.16	1890.50
23	6	6	15236.00	26964.00	167.55	0	Spot (Block23, Row6, Column6)	261.57	225.00	98.74	0.07	0.38	128.00	137.29	128.00	40.86	0.03	0.30	92.00	57.00	0.00	97.00	133.57	203761.00	3.04	162.75	163.00
23	7	6	15539.00	26964.00	147.85	0	Spot (Block23, Row6, Column7)	3107.31	2600.00	2155.66	0.08	0.69	128.00	140.06	128.00	48.03	0.04	0.34	100.00	100.00	0.00	2472.00	2979.31	1855067.00	61.78	688.11	575.00
23	8	6	15845.00	26970.00	147.65	0	Spot (Block23, Row6, Column8)	4258.27	3416.00	3228.35	0.10	0.76	122.00	126.78	122.00	23.29	0.02	0.18	100.00	100.00	0.00	3294.00	4136.27	2525154.00	177.42	796.63	553.50
23	1	7	13740.00	27264.00	166.65	0	Spot (Block23, Row7, Column1)	1062.29	947.50	530.60	0.05	0.50	124.00	141.07	124.00	59.61	0.06	0.42	100.00	100.00	0.00	823.50	938.29	820084.00	15.45	303.81	292.00
23	2	7	14039.00	27266.00	172.00	0	Spot (Block23, Row7, Column2)	197.00	191.00	39.44	0.01	0.20	127.00	136.23	127.00	34.67	0.03	0.25	85.00	39.00	0.00	64.00	70.00	162923.00	1.75	147.48	141.00
23	3	7	14351.00	27268.00	203.15	0	Spot (Block23, Row7, Column3)	141.37	141.00	17.82	0.00	0.13	122.00	124.97	122.00	23.03	0.01	0.18	42.00	4.00	0.00	19.00	19.37	165259.00	0.71	129.70	128.00
23	4	7	14641.00	27256.00	186.50	0	Spot (Block23, Row7, Column4)	185.88	190.00	27.76	0.01	0.15	122.00	128.74	122.00	41.52	0.02	0.32	77.00	23.00	0.00	68.00	63.88	181417.00	1.38	138.67	136.00
23	5	7	14941.00	27263.00	181.80	0	Spot (Block23, Row7, Column5)	877.10	793.00	391.05	0.04	0.45	127.00	142.44	127.00	46.47	0.05	0.33	100.00	100.00	0.00	666.00	750.10	812194.00	15.81	313.35	300.00
23	6	7	15239.00	27267.00	197.65	0	Spot (Block23, Row7, Column6)	2095.05	1924.00	1080.49	0.04	0.52	137.00	168.43	137.00	93.61	0.09	0.56	100.00	100.00	0.00	1787.00	1958.05	2317123.00	20.58	585.47	550.50
23	7	7	15531.00	27268.00	147.60	0	Spot (Block23, Row7, Column7)	3977.73	3605.00	2007.76	0.04	0.50	131.00	147.33	131.00	48.92	0.05	0.33	100.00	100.00	0.00	3474.00	3846.73	2382663.00	78.30	991.56	626.00
23	8	7	15845.00	27261.00	187.20	0	Spot (Block23, Row7, Column8)	1168.82	1134.00	335.53	0.01	0.29	126.00	132.29	126.00	29.75	0.02	0.22	100.00	100.00	0.00	1008.00	1042.82	1150117.00	34.84	400.23	369.50
23	1	8	13723.00	27562.00	173.65	0	Spot (Block23, Row8, Column1)	192.95	189.00	94.15	0.01	0.49	119.00	123.36	119.00	23.93	0.02	0.19	94.00	86.00	0.00	70.00	73.95	161695.00	2.91	145.23	140.00
23	2	8	14044.00	27564.00	154.85	0	Spot (Block23, Row8, Column2)	398.72	382.50	164.11	0.02	0.41	124.00	126.83	124.00	17.97	0.01	0.14	100.00	100.00	0.00	258.50	274.72	264750.00	15.13	186.08	185.00
23	3	8	14331.00	27562.00	147.35	0	Spot (Block23, Row8, Column3)	1156.63	817.50	902.93	0.15	0.78	124.00	129.12	124.00	33.12	0.02	0.26	100.00	100.00	0.00	693.50	1032.63	689353.00	31.03	304.23	234.50
23	4	8	14640.00	27564.00	148.55	0	Spot (Block23, Row8, Column4)	17673.55	16775.00	9006.41	0.02	0.51	125.00	132.94	125.00	48.25	0.03	0.36	100.00	100.00	0.00	16650.00	17548.55	10657151.00	363.57	3342.71	2501.00
23	5	8	14909.00	27555.00	175.15	0	Spot (Block23, Row8, Column5)	187.77	190.50	25.59	0.01	0.14	128.00	146.88	128.00	83.89	0.06	0.57	16.00	0.00	0.00	62.50	59.77	161109.00	0.49	150.98	148.00
23	6	8	15246.00	27565.00	197.85	0	Spot (Block23, Row8, Column6)	7056.78	4272.00	6005.45	0.22	0.85	141.00	176.13	141.00	116.22	0.10	0.66	100.00	100.00	0.00	4131.00	6915.78	7847138.00	59.20	1363.33	1347.00
23	7	8	15543.00	27568.00	144.25	0	Spot (Block23, Row8, Column7)	2188.88	1892.00	1295.82	0.06	0.59	135.00	156.16	135.00	78.85	0.06	0.50	100.00	100.00	0.00	1757.00	2053.88	1230151.00	25.78	569.50	453.00
23	8	8	15829.00	27564.00	146.80	0	Spot (Block23, Row8, Column8)	15834.96	13781.50	9689.55	0.06	0.61	129.00	142.97	129.00	55.28	0.04	0.39	100.00	100.00	0.34	13652.50	15705.96	9310958.00	283.88	3134.27	2566.50
24	1	1	18244.00	25466.00	155.95	0	Spot (Block24, Row1, Column1)	4658.43	3934.00	2793.08	0.07	0.60	118.00	123.41	118.00	25.87	0.02	0.21	100.00	100.00	0.00	3816.00	4540.43	3121151.00	175.30	928.88	735.50
24	2	1	18536.00	25471.00	150.15	0	Spot (Block24, Row1, Column2)	1305.61	1182.00	670.43	0.04	0.51	117.00	123.49	117.00	26.95	0.02	0.22	100.00	100.00	0.00	1065.00	1188.61	805564.00	43.86	367.58	333.50
24	3	1	18847.00	25467.00	152.30	0	Spot (Block24, Row1, Column3)	854.47	640.00	580.53	0.13	0.68	119.00	120.97	119.00	19.40	0.01	0.16	100.00	100.00	0.00	521.00	735.47	543445.00	37.81	276.22	216.00
24	4	1	19138.00	25467.00	147.25	0	Spot (Block24, Row1, Column4)	944.49	870.00	463.38	0.04	0.49	121.00	124.93	121.00	22.69	0.01	0.18	100.00	100.00	0.00	749.00	823.49	562915.00	36.13	329.03	274.00
24	5	1	19441.00	25469.00	150.55	0	Spot (Block24, Row1, Column5)	2488.23	2076.00	1978.87	0.08	0.80	116.00	118.30	116.00	20.60	0.01	0.17	100.00	100.00	0.00	1960.00	2372.23	1532750.00	115.05	480.37	408.00
24	6	1	19736.00	25468.00	146.70	0	Spot (Block24, Row1, Column6)	2349.39	2213.00	1240.67	0.03	0.53	112.00	115.06	112.00	22.07	0.01	0.19	100.00	100.00	0.00	2101.00	2237.39	1379089.00	101.24	604.89	471.00
24	7	1	20033.00	25469.00	148.40	0	Spot (Block24, Row1, Column7)	5552.50	4910.00	3270.59	0.05	0.59	114.00	116.72	114.00	22.76	0.01	0.19	100.00	100.00	0.00	4796.00	5438.50	3337052.00	238.84	1244.64	875.50
24	8	1	20350.00	25470.00	163.85	0	Spot (Block24, Row1, Column8)	466.73	395.00	411.27	0.07	0.88	111.00	112.65	111.00	16.77	0.01	0.15	100.00	100.00	0.00	284.00	355.73	349583.00	21.11	181.96	180.00
24	1	2	18247.00	25764.00	256.50	0	Spot (Block24, Row2, Column1)	127.92	127.00	13.84	0.00	0.11	112.00	118.19	112.00	27.58	0.02	0.23	18.00	0.00	0.00	15.00	15.92	244830.00	0.35	115.26	115.00
24	2	2	18538.00	25767.00	131.15	0	Spot (Block24, Row2, Column2)	1536.58	1476.00	574.48	0.02	0.37	111.00	117.16	111.00	26.98	0.02	0.23	100.00	100.00	0.00	1365.00	1425.58	706829.00	52.62	417.10	366.00
24	3	2	18846.00	25759.00	171.20	0	Spot (Block24, Row2, Column3)	174.58	180.00	30.46	0.01	0.17	113.00	117.28	113.00	24.14	0.02	0.21	90.00	71.00	0.00	67.00	61.58	143153.00	2.37	134.94	132.50
24	4	2	19147.00	25768.00	173.60	0	Spot (Block24, Row2, Column4)	1010.31	972.50	391.24	0.02	0.39	115.00	121.69	115.00	28.19	0.02	0.23	100.00	100.00	0.00	857.50	895.31	846636.00	31.52	320.84	299.00
24	5	2	19442.00	25769.00	192.05	0	Spot (Block24, Row2, Column5)	816.73	806.00	225.99	0.01	0.28	112.00	116.83	112.00	25.58	0.02	0.22	100.00	100.00	0.00	694.00	704.73	849404.00	27.36	275.46	265.50
24	6	2	19736.00	25768.00	156.85	0	Spot (Block24, Row2, Column6)	510.63	509.00	210.09	0.00	0.41	115.00	125.52	115.00	54.95	0.04	0.44	100.00	96.00	0.00	394.00	395.63	345184.00	7.01	189.86	187.00
24	7	2	20040.00	25770.00	159.25	0	Spot (Block24, Row2, Column7)	566.28	450.50	296.07	0.10	0.52	114.00	117.94	114.00	21.96	0.01	0.19	100.00	100.00	0.00	336.50	452.28	394128.00	20.41	197.15	189.00
24	8	2	20324.00	25782.00	203.00	0	Spot (Block24, Row2, Column8)	117.87	118.00	10.18	0.00	0.09	111.00	114.08	111.00	23.62	0.01	0.21	5.00	0.00	0.00	7.00	6.87	137795.00	0.16	110.28	110.00
24	1	3	18243.00	26069.00	148.45	0	Spot (Block24, Row3, Column1)	2568.42	2183.50	1673.00	0.07	0.65	111.00	113.80	111.00	18.04	0.01	0.16	100.00	100.00	0.00	2072.50	2457.42	1541050.00	136.03	636.00	470.00
24	2	3	18548.00	26072.00	164.30	0	Spot (Block24, Row3, Column2)	237.51	223.00	53.77	0.03	0.23	112.00	118.06	112.00	31.04	0.02	0.26	96.00	89.00	0.00	111.00	125.51	176230.00	3.85	147.95	138.00
24	3	3	18827.00	26066.00	152.25	0	Spot (Block24, Row3, Column3)	542.75	474.00	245.90	0.06	0.45	111.00	113.21	111.00	22.84	0.01	0.20	100.00	100.00	0.00	363.00	431.75	343563.00	18.81	204.25	178.00
24	4	3	19145.00	26069.00	148.10	0	Spot (Block24, Row3, Column4)	2860.54	2557.00	1645.23	0.05	0.58	110.00	114.62	110.00	24.85	0.02	0.22	100.00	100.00	0.00	2447.00	2750.54	1713465.00	110.49	665.78	567.00
24	5	3	19444.00	26058.00	157.65	0	Spot (Block24, Row3, Column5)	468.97	330.00	826.35	0.15	1.76	112.00	125.00	112.00	59.29	0.05	0.47	97.00	73.00	0.00	218.00	356.97	320304.00	5.80	178.86	177.00
24	6	3	19743.00	26069.00	209.95	0	Spot (Block24, Row3, Column6)	5530.81	3851.00	4015.68	0.16	0.73	123.00	150.24	123.00	82.33	0.09	0.55	100.00	100.00	0.00	3728.00	5407.81	6957753.00	65.36	1285.65	1310.00
24	7	3	20047.00	26073.00	148.00	0	Spot (Block24, Row3, Column7)	1624.03	1295.00	1094.52	0.10	0.67	116.00	130.46	116.00	55.38	0.05	0.42	100.00	100.00	0.00	1179.00	1508.03	972793.00	26.97	383.95	284.00
24	8	3	20345.00	26080.00	156.60	0	Spot (Block24, Row3, Column8)	2416.45	2268.00	1089.04	0.03	0.45	112.00	116.74	112.00	26.56	0.02	0.23	100.00	100.00	0.00	2156.00	2304.45	1626271.00	86.59	610.59	462.50
24	1	4	18240.00	26369.00	147.15	0	Spot (Block24, Row4, Column1)	2942.51	2560.50	1733.79	0.06	0.59	115.00	121.52	115.00	31.71	0.02	0.26	100.00	100.00	0.00	2445.50	2827.51	1736080.00	88.97	704.48	471.00
24	2	4	18541.00	26369.00	170.75	0	Spot (Block24, Row4, Column2)	1698.82	1625.50	838.91	0.02	0.49	115.00	126.71	115.00	45.69	0.04	0.36	100.00	100.00	0.00	1510.50	1583.82	1382842.00	34.41	407.33	399.00
24	3	4	18846.00	26369.00	149.65	0	Spot (Block24, Row4, Column3)	11721.62	10341.00	7646.05	0.05	0.65	116.00	127.30	116.00	49.20	0.04	0.39	100.00	100.00	0.00	10225.00	11605.62	7185350.00	235.68	2145.22	1431.00
24	4	4	19131.00	26368.00	188.70	0	Spot (Block24, Row4, Column4)	173.55	178.00	26.45	0.01	0.15	111.00	114.74	111.00	24.50	0.01	0.21	88.00	71.00	0.00	67.00	62.55	174761.00	2.40	126.30	127.00
24	5	4	19415.00	26380.00	166.85	0	Spot (Block24, Row4, Column5)	304.64	208.00	736.30	0.17	2.42	112.00	115.52	112.00	24.56	0.01	0.21	92.00	89.00	0.00	96.00	192.64	234875.00	7.70	157.18	137.50
24	6	4	19746.00	26361.00	193.70	0	Spot (Block24, Row4, Column6)	977.27	989.00	269.01	0.01	0.28	114.00	131.01	114.00	61.96	0.06	0.47	100.00	100.00	0.00	875.00	863.27	1031995.00	13.66	336.62	285.00
24	7	4	20038.00	26372.00	147.75	0	Spot (Block24, Row4, Column7)	1083.17	780.00	819.36	0.14	0.76	116.00	129.62	116.00	53.92	0.05	0.42	100.00	96.00	0.00	664.00	967.17	648820.00	17.69	268.48	217.00
24	8	4	20343.00	26379.00	162.70	0	Spot (Block24, Row4, Column8)	377.89	323.00	160.95	0.07	0.43	115.00	118.76	115.00	21.20	0.01	0.18	100.00	100.00	0.00	208.00	262.89	276619.00	12.22	175.92	180.00
24	1	5	18242.00	26668.00	145.55	0	Spot (Block24, Row5, Column1)	2550.83	1996.50	1697.42	0.11	0.67	117.00	132.75	117.00	59.49	0.05	0.45	100.00	100.00	0.00	1879.50	2433.83	1474379.00	40.64	538.95	395.50
24	2	5	18542.00	26670.00	154.15	0	Spot (Block24, Row5, Column2)	2753.03	2551.00	1243.55	0.03	0.45	119.00	138.24	119.00	61.96	0.07	0.45	100.00	100.00	0.00	2432.00	2634.03	1781208.00	42.20	646.56	462.00
24	3	5	18845.00	26671.00	155.70	0	Spot (Block24, Row5, Column3)	5440.27	4380.50	3462.12	0.09	0.64	119.00	134.59	119.00	53.09	0.05	0.39	100.00	100.00	0.00	4261.50	5321.27	3634103.00	99.94	833.31	769.00
24	4	5	19144.00	26671.00	147.50	0	Spot (Block24, Row5, Column4)	1861.39	1516.00	1298.32	0.09	0.70	116.00	124.31	116.00	39.55	0.03	0.32	100.00	100.00	0.00	1400.00	1745.39	1107526.00	43.92	443.23	283.00
24	5	5	19440.00	26671.00	146.15	0	Spot (Block24, Row5, Column5)	13626.22	12300.00	8951.48	0.04	0.66	115.00	121.24	115.00	35.47	0.02	0.29	100.00	100.00	0.00	12185.00	13511.22	7930459.00	380.76	2181.86	1504.00
24	6	5	19742.00	26665.00	149.50	0	Spot (Block24, Row5, Column6)	562.29	554.00	211.74	0.01	0.38	115.00	128.45	115.00	55.59	0.05	0.43	100.00	99.00	0.00	439.00	447.29	344122.00	7.80	227.31	197.00
24	7	5	20048.00	26671.00	200.20	0	Spot (Block24, Row5, Column7)	5550.57	4511.00	3585.96	0.09	0.65	123.00	145.54	123.00	76.17	0.07	0.52	100.00	100.00	0.00	4388.00	5427.57	6310993.00	70.96	1188.04	1216.00
24	8	5	20344.00	26669.00	148.30	0	Spot (Block24, Row5, Column8)	2771.09	2184.00	2267.58	0.10	0.82	116.00	125.53	116.00	50.34	0.03	0.40	100.00	100.00	0.00	2068.00	2655.09	1659885.00	52.55	506.86	378.00
24	1	6	18240.00	26968.00	207.70	0	Spot (Block24, Row6, Column1)	4942.57	3508.00	3790.27	0.15	0.77	129.00	170.13	129.00	105.44	0.12	0.62	100.00	100.00	0.00	3379.00	4813.57	6054653.00	45.26	1145.42	1131.50
24	2	6	18540.00	26969.00	210.55	0	Spot (Block24, Row6, Column2)	3317.61	2965.00	1710.75	0.05	0.52	127.00	158.24	127.00	91.45	0.10	0.58	100.00	100.00	0.00	2838.00	3190.61	4190136.00	34.55	865.16	888.00
24	3	6	18831.00	26966.00	147.20	0	Spot (Block24, Row6, Column3)	4390.84	3568.00	2704.38	0.09	0.62	121.00	137.54	121.00	62.59	0.06	0.46	100.00	100.00	0.00	3447.00	4269.84	2599379.00	67.96	980.96	715.50
24	4	6	19138.00	26967.00	160.95	0	Spot (Block24, Row6, Column4)	463.96	393.50	212.24	0.07	0.46	117.00	120.36	117.00	30.13	0.01	0.25	100.00	100.00	0.00	276.50	346.96	330339.00	11.40	181.48	184.00
24	5	6	19444.00	26970.00	147.05	0	Spot (Block24, Row6, Column5)	12156.52	11033.50	7415.43	0.04	0.61	117.00	125.81	117.00	38.45	0.03	0.31	100.00	100.00	0.00	10916.50	12039.52	7148033.00	312.86	2212.01	1630.00
24	6	6	19739.00	26965.00	168.30	0	Spot (Block24, Row6, Column6)	271.13	237.00	93.14	0.06	0.34	118.00	128.79	118.00	50.48	0.04	0.39	94.00	55.00	0.00	119.00	153.13	212837.00	2.82	154.24	149.00
24	7	6	20039.00	26968.00	150.10	0	Spot (Block24, Row6, Column7)	2979.25	2474.00	1977.91	0.08	0.66	120.00	133.43	120.00	57.56	0.05	0.43	100.00	100.00	0.00	2354.00	2859.25	1838198.00	49.44	683.06	449.50
24	8	6	20347.00	26973.00	149.15	0	Spot (Block24, Row6, Column8)	3317.41	2709.50	2367.84	0.09	0.71	117.00	120.86	117.00	21.67	0.01	0.18	100.00	100.00	0.00	2592.50	3200.41	2030255.00	147.49	690.23	506.00
24	1	7	18240.00	27265.00	163.80	0	Spot (Block24, Row7, Column1)	2519.98	2317.00	1258.16	0.04	0.50	126.00	152.04	126.00	79.46	0.08	0.52	100.00	100.00	0.00	2191.00	2393.98	1874868.00	29.80	524.10	497.00
24	2	7	18539.00	27272.00	170.95	0	Spot (Block24, Row7, Column2)	204.15	196.00	37.86	0.02	0.19	125.00	141.96	125.00	58.81	0.06	0.41	71.00	22.00	0.00	71.00	79.15	166384.00	1.06	146.98	143.00
24	3	7	18827.00	27216.00	244.25	0	Spot (Block24, Row7, Column3)	140.11	140.00	12.71	0.00	0.09	119.00	126.25	119.00	41.20	0.03	0.33	5.00	0.00	0.00	21.00	21.11	241543.00	0.34	128.90	129.00
24	4	7	19143.00	27268.00	174.20	0	Spot (Block24, Row7, Column4)	177.84	183.00	26.06	0.01	0.15	119.00	123.73	119.00	24.32	0.02	0.20	86.00	74.00	0.00	64.00	58.84	150450.00	2.22	133.14	131.00
24	5	7	19441.00	27267.00	186.30	0	Spot (Block24, Row7, Column5)	827.27	745.00	411.17	0.05	0.50	121.00	139.66	121.00	59.01	0.06	0.42	100.00	100.00	0.00	624.00	706.27	809897.00	11.65	287.33	291.00
24	6	7	19738.00	27269.00	204.30	0	Spot (Block24, Row7, Column6)	3877.82	3646.00	2090.53	0.03	0.54	127.00	168.73	127.00	113.26	0.12	0.67	100.00	100.00	0.00	3519.00	3750.82	4599089.00	32.75	933.95	952.00
24	7	7	20030.00	27272.00	151.25	0	Spot (Block24, Row7, Column7)	3192.99	2864.00	1576.29	0.05	0.49	120.00	136.06	120.00	57.34	0.05	0.42	100.00	100.00	0.00	2744.00	3072.99	2011581.00	53.31	717.96	565.50
24	8	7	20342.00	27266.00	188.65	0	Spot (Block24, Row7, Column8)	1665.13	1677.00	436.10	0.00	0.26	117.00	122.74	117.00	27.33	0.02	0.22	100.00	100.00	0.00	1560.00	1548.13	1670130.00	56.43	491.06	465.50
24	1	8	18230.00	27590.00	186.00	0	Spot (Block24, Row8, Column1)	163.11	162.00	21.77	0.00	0.13	121.00	124.90	121.00	28.65	0.01	0.23	69.00	25.00	0.00	41.00	42.11	158708.00	1.33	133.46	132.00
24	2	8	18547.00	27570.00	163.00	0	Spot (Block24, Row8, Column2)	466.67	388.00	222.20	0.08	0.48	118.00	119.92	118.00	16.59	0.01	0.14	100.00	100.00	0.00	270.00	348.67	343471.00	20.90	200.47	195.00
24	3	8	18838.00	27570.00	149.85	0	Spot (Block24, Row8, Column3)	1014.01	763.50	734.74	0.12	0.72	122.00	125.74	122.00	22.36	0.01	0.18	100.00	100.00	0.00	641.50	892.01	626661.00	39.72	273.42	225.00
24	4	8	19135.00	27568.00	149.90	0	Spot (Block24, Row8, Column4)	5939.03	5364.00	3069.64	0.04	0.52	121.00	126.52	121.00	24.66	0.02	0.19	100.00	100.00	0.00	5243.00	5818.03	3652504.00	235.71	1288.76	1013.00
24	5	8	19440.00	27567.00	155.20	0	Spot (Block24, Row8, Column5)	179.67	182.00	17.95	0.01	0.10	119.00	140.89	119.00	87.21	0.07	0.62	5.00	0.00	0.00	63.00	60.67	118580.00	0.44	146.06	139.00
24	6	8	19744.00	27570.00	197.75	0	Spot (Block24, Row8, Column6)	8185.31	5029.00	7095.71	0.21	0.87	125.00	172.39	125.00	135.20	0.14	0.78	100.00	100.00	0.00	4904.00	8060.31	9044773.00	59.27	1492.52	1506.00
24	7	8	20043.00	27572.00	147.35	0	Spot (Block24, Row8, Column7)	1544.00	1506.00	818.52	0.01	0.53	120.00	143.69	120.00	91.37	0.08	0.64	100.00	100.00	0.00	1386.00	1424.00	915590.00	15.33	428.39	378.00
24	8	8	20329.00	27571.00	148.00	0	Spot (Block24, Row8, Column8)	13774.23	12622.00	7526.97	0.04	0.55	119.00	132.94	119.00	51.97	0.05	0.39	100.00	100.00	0.00	12503.00	13655.23	8223214.00	262.49	2738.88	2054.00
25	1	1	4732.00	29946.00	147.65	0	Spot (Block25, Row1, Column1)	7205.20	6584.00	3777.72	0.04	0.52	131.00	140.88	131.00	39.73	0.03	0.28	100.00	100.00	0.00	6453.00	7074.20	4294297.00	177.83	1669.68	1517.00
25	2	1	5027.00	29953.00	143.05	0	Spot (Block25, Row1, Column2)	7974.07	6991.00	4078.32	0.06	0.51	129.00	142.13	129.00	48.27	0.04	0.34	100.00	100.00	0.00	6862.00	7845.07	4393711.00	162.24	1641.15	1387.50
25	3	1	5333.00	29949.00	139.65	0	Spot (Block25, Row1, Column3)	3269.11	2694.00	2246.78	0.08	0.69	127.00	134.04	127.00	33.10	0.02	0.25	100.00	100.00	0.00	2567.00	3142.11	1729357.00	94.72	719.38	554.00
25	4	1	5628.00	29950.00	140.15	0	Spot (Block25, Row1, Column4)	5996.26	5553.00	3133.57	0.03	0.52	130.00	140.69	130.00	41.89	0.03	0.30	100.00	100.00	0.00	5423.00	5866.26	3196009.00	139.78	1337.83	1005.50
25	5	1	5933.00	29953.00	140.45	0	Spot (Block25, Row1, Column5)	11200.49	9706.00	8500.76	0.06	0.76	133.00	141.76	133.00	35.67	0.03	0.25	100.00	100.00	0.00	9573.00	11067.49	6014665.00	310.04	2097.59	1336.50
25	6	1	6227.00	29951.00	138.30	0	Spot (Block25, Row1, Column6)	8537.62	7864.00	4699.74	0.04	0.55	139.00	148.57	139.00	49.20	0.03	0.33	100.00	100.00	0.00	7725.00	8398.62	4448100.00	170.51	1816.66	1369.00
25	7	1	6527.00	29951.00	142.05	0	Spot (Block25, Row1, Column7)	22612.54	21241.00	12262.32	0.03	0.54	135.00	146.22	135.00	53.68	0.03	0.37	100.00	100.00	0.00	21106.00	22477.54	12369061.00	418.53	4358.75	3378.50
25	8	1	6836.00	29953.00	185.95	0	Spot (Block25, Row1, Column8)	188.11	192.00	17.83	0.01	0.09	125.00	129.55	125.00	28.21	0.02	0.22	94.00	71.00	0.00	67.00	63.11	182471.00	2.08	149.22	145.00
25	1	2	4698.00	30213.00	246.60	0	Spot (Block25, Row2, Column1)	176.05	179.00	21.85	0.01	0.12	132.00	141.59	132.00	39.59	0.03	0.28	64.00	3.00	0.00	47.00	44.05	309314.00	0.87	146.03	142.00
25	2	2	5024.00	30249.00	122.20	0	Spot (Block25, Row2, Column2)	4979.02	4668.50	2066.77	0.03	0.42	137.00	149.43	137.00	49.94	0.04	0.33	100.00	100.00	0.00	4531.50	4842.02	1971690.00	96.70	1002.75	852.00
25	3	2	5339.00	30249.00	161.30	0	Spot (Block25, Row2, Column3)	256.52	275.00	55.36	0.03	0.22	132.00	142.83	132.00	44.03	0.03	0.31	98.00	62.00	0.00	143.00	124.52	184691.00	2.58	170.80	175.00
25	4	2	5635.00	30251.00	187.00	0	Spot (Block25, Row2, Column4)	1756.11	1540.00	1021.27	0.06	0.58	137.00	153.84	137.00	54.12	0.05	0.35	100.00	100.00	0.00	1403.00	1619.11	1719236.00	29.61	499.68	495.00
25	5	2	5936.00	30253.00	174.95	0	Spot (Block25, Row2, Column5)	1393.15	1314.00	500.08	0.03	0.36	139.00	150.47	139.00	41.08	0.03	0.27	100.00	100.00	0.00	1175.00	1254.15	1195322.00	30.25	439.35	371.00
25	6	2	6227.00	30249.00	142.70	0	Spot (Block25, Row2, Column6)	1651.12	1604.00	872.65	0.01	0.53	149.00	161.64	149.00	64.92	0.04	0.40	100.00	100.00	0.00	1455.00	1502.12	916371.00	22.94	451.70	373.50
25	7	2	6531.00	30254.00	143.95	0	Spot (Block25, Row2, Column7)	2012.73	1729.50	1204.23	0.07	0.60	142.00	151.74	142.00	49.04	0.03	0.32	100.00	100.00	0.00	1587.50	1870.73	1139207.00	37.95	474.59	370.00
25	8	2	6822.00	30233.00	148.00	0	Spot (Block25, Row2, Column8)	156.92	157.00	17.69	0.00	0.11	128.00	132.68	128.00	34.20	0.02	0.26	39.00	0.00	0.00	29.00	28.92	94468.00	0.71	135.58	133.00
25	1	3	4734.00	30549.00	143.00	0	Spot (Block25, Row3, Column1)	9085.89	7737.00	5955.94	0.07	0.66	132.00	139.24	132.00	32.06	0.02	0.23	100.00	100.00	0.00	7605.00	8953.89	5079014.00	279.05	1423.58	1078.00
25	2	3	5035.00	30548.00	146.55	0	Spot (Block25, Row3, Column2)	378.10	372.00	116.38	0.01	0.31	135.00	144.19	135.00	39.09	0.03	0.27	100.00	95.00	0.00	237.00	243.10	220809.00	5.98	199.36	188.00
25	3	3	5317.00	30549.00	138.05	0	Spot (Block25, Row3, Column3)	1407.63	942.00	2031.75	0.17	1.44	136.00	143.19	136.00	42.28	0.02	0.30	100.00	100.00	0.00	806.00	1271.63	723521.00	29.90	367.83	286.00
25	4	3	5627.00	30548.00	138.70	0	Spot (Block25, Row3, Column4)	9160.47	8391.00	4800.80	0.04	0.52	136.00	147.35	136.00	45.91	0.03	0.31	100.00	100.00	0.00	8255.00	9024.47	4809249.00	196.32	1957.62	1382.00
25	5	3	5932.00	30551.00	137.25	0	Spot (Block25, Row3, Column5)	581.82	574.50	214.30	0.01	0.37	135.00	150.35	135.00	67.05	0.05	0.45	99.00	97.00	0.00	439.50	446.82	297892.00	6.43	239.27	198.50
25	6	3	6232.00	30550.00	215.85	0	Spot (Block25, Row3, Column6)	4084.64	2261.50	3439.19	0.26	0.84	153.00	174.48	153.00	94.46	0.06	0.54	100.00	100.00	0.00	2108.50	3931.64	5448914.00	41.39	1117.92	1133.00
25	7	3	6534.00	30553.00	140.70	0	Spot (Block25, Row3, Column7)	6255.64	5716.00	4161.06	0.04	0.67	148.00	161.05	148.00	66.10	0.04	0.41	100.00	100.00	0.00	5568.00	6107.64	3353025.00	92.21	1238.08	893.00
25	8	3	6831.00	30560.00	150.40	0	Spot (Block25, Row3, Column8)	5267.46	4658.00	2754.09	0.05	0.52	134.00	143.95	134.00	42.06	0.03	0.29	100.00	100.00	0.00	4524.00	5133.46	3265825.00	121.81	1147.90	824.00
25	1	4	4734.00	30849.00	138.55	0	Spot (Block25, Row4, Column1)	9073.67	8316.50	5014.23	0.04	0.55	131.00	141.59	131.00	40.96	0.03	0.29	100.00	100.00	0.00	8185.50	8942.67	4700161.00	218.08	1894.54	1318.00
25	2	4	5031.00	30852.00	161.70	0	Spot (Block25, Row4, Column2)	686.07	663.50	257.80	0.01	0.38	133.00	145.55	133.00	58.21	0.04	0.40	100.00	99.00	0.00	530.50	553.07	492600.00	9.29	261.74	269.00
25	3	4	5328.00	30850.00	138.80	0	Spot (Block25, Row4, Column3)	35418.86	32921.00	18597.17	0.03	0.53	135.00	150.07	135.00	69.71	0.05	0.46	100.00	100.00	6.91	32786.00	35283.86	18453252.00	505.91	6781.96	4699.00
25	4	4	5613.00	30842.00	191.20	0	Spot (Block25, Row4, Column4)	230.74	211.00	60.23	0.04	0.26	130.00	139.97	130.00	52.27	0.03	0.37	80.00	38.00	0.00	81.00	100.74	238582.00	1.74	157.19	161.50
25	5	4	5912.00	30865.00	160.65	0	Spot (Block25, Row4, Column5)	321.36	268.00	516.41	0.08	1.61	130.00	139.98	130.00	52.19	0.03	0.37	94.00	63.00	0.00	138.00	191.36	227841.00	3.48	183.60	174.50
25	6	4	6232.00	30854.00	179.50	0	Spot (Block25, Row4, Column6)	1761.49	1708.00	620.21	0.01	0.35	146.00	161.24	146.00	65.03	0.04	0.40	100.00	100.00	0.00	1562.00	1615.49	1590626.00	24.61	509.91	460.00
25	7	4	6530.00	30855.00	138.95	0	Spot (Block25, Row4, Column7)	5088.30	4015.50	3837.62	0.10	0.75	151.00	188.41	151.00	204.43	0.10	1.09	100.00	100.00	0.00	3864.50	4937.30	2625565.00	23.97	1149.46	826.00
25	8	4	6831.00	30862.00	139.40	0	Spot (Block25, Row4, Column8)	1785.93	1589.00	1029.38	0.05	0.58	138.00	148.81	138.00	41.03	0.03	0.28	100.00	100.00	0.00	1451.00	1647.93	937615.00	39.90	560.71	443.50
25	1	5	4734.00	31150.00	137.60	0	Spot (Block25, Row5, Column1)	13689.47	11918.00	7957.94	0.06	0.58	134.00	153.16	134.00	67.81	0.06	0.44	100.00	100.00	0.00	11784.00	13555.47	6940561.00	199.62	2682.98	1851.50
25	2	5	5033.00	31153.00	146.90	0	Spot (Block25, Row5, Column2)	6245.20	5906.00	2652.88	0.02	0.42	140.00	166.07	140.00	102.41	0.07	0.62	100.00	100.00	0.00	5766.00	6105.20	3665932.00	59.36	1315.71	1121.00
25	3	5	5334.00	31152.00	144.20	0	Spot (Block25, Row5, Column3)	2920.32	2604.50	1650.30	0.05	0.57	138.00	155.93	138.00	68.15	0.05	0.44	100.00	100.00	0.00	2466.50	2782.32	1658743.00	40.56	553.36	458.00
25	4	5	5630.00	31150.00	137.35	0	Spot (Block25, Row5, Column4)	6188.27	4972.00	4169.45	0.10	0.67	133.00	146.87	133.00	68.11	0.04	0.46	100.00	100.00	0.00	4839.00	6055.27	3149832.00	88.70	1181.66	894.00
25	5	5	5934.00	31152.00	138.05	0	Spot (Block25, Row5, Column5)	40467.04	41249.00	20180.87	0.01	0.50	132.00	151.89	132.00	88.69	0.06	0.58	100.00	100.00	21.79	41117.00	40335.04	20800120.00	454.58	6764.33	4368.00
25	6	5	6233.00	31151.00	139.00	0	Spot (Block25, Row5, Column6)	2160.49	1917.00	1069.86	0.05	0.50	151.00	195.44	151.00	221.64	0.11	1.13	100.00	100.00	0.00	1766.00	2009.49	1134255.00	8.87	570.19	462.00
25	7	5	6535.00	31153.00	193.40	0	Spot (Block25, Row5, Column7)	16331.64	12887.00	12810.09	0.10	0.78	179.00	261.26	179.00	331.27	0.16	1.27	100.00	100.00	0.00	12708.00	16152.64	17295212.00	48.51	2998.98	3013.50
25	8	5	6833.00	31153.00	138.35	0	Spot (Block25, Row5, Column8)	12463.32	10306.50	9449.05	0.08	0.76	151.00	191.04	151.00	230.86	0.10	1.21	100.00	100.00	0.00	10155.50	12312.32	6456000.00	53.16	2132.54	1485.00
25	1	6	4734.00	31451.00	215.95	0	Spot (Block25, Row6, Column1)	3223.40	1731.00	2733.75	0.27	0.85	147.00	177.69	147.00	113.33	0.08	0.64	100.00	100.00	0.00	1584.00	3076.40	4290346.00	26.87	918.20	931.00
25	2	6	5029.00	31453.00	223.80	0	Spot (Block25, Row6, Column2)	6904.64	4391.50	4687.28	0.20	0.68	157.00	197.90	157.00	154.11	0.10	0.78	100.00	100.00	0.00	4234.50	6747.64	9928875.00	43.52	1830.94	1794.00
25	3	6	5324.00	31448.00	138.40	0	Spot (Block25, Row6, Column3)	17301.92	15833.00	9275.28	0.04	0.54	138.00	165.44	138.00	107.49	0.08	0.65	100.00	100.00	0.00	15695.00	17163.92	8945092.00	159.42	3420.66	2242.00
25	4	6	5631.00	31449.00	139.25	0	Spot (Block25, Row6, Column4)	1035.93	948.00	479.92	0.04	0.46	136.00	150.61	136.00	66.20	0.04	0.44	100.00	100.00	0.00	812.00	899.93	540753.00	13.37	346.12	272.00
25	5	6	5931.00	31454.00	138.25	0	Spot (Block25, Row6, Column5)	43638.33	45400.00	19462.97	0.02	0.45	140.00	169.74	140.00	104.89	0.08	0.62	100.00	100.00	28.68	45260.00	43498.33	22517468.00	414.42	8023.06	5453.00
25	6	6	6230.00	31453.00	145.70	0	Spot (Block25, Row6, Column6)	997.59	727.00	698.05	0.14	0.70	155.00	178.93	155.00	122.20	0.06	0.68	97.00	76.00	0.00	572.00	842.59	575609.00	6.70	283.30	249.00
25	7	6	6534.00	31454.00	142.25	0	Spot (Block25, Row6, Column7)	13176.16	11142.00	8935.04	0.07	0.68	177.00	219.61	177.00	232.37	0.09	1.06	100.00	100.00	0.00	10965.00	12999.16	7260064.00	55.76	2170.22	1427.00
25	8	6	6839.00	31455.00	141.30	0	Spot (Block25, Row6, Column8)	15717.14	13738.00	11246.67	0.06	0.72	148.00	156.24	148.00	44.07	0.02	0.28	100.00	100.00	0.00	13590.00	15569.14	8502972.00	353.10	2698.58	1769.00
25	1	7	4733.00	31749.00	149.20	0	Spot (Block25, Row7, Column1)	924.74	886.50	391.28	0.02	0.42	135.00	150.52	135.00	59.39	0.05	0.39	100.00	100.00	0.00	751.50	789.74	565941.00	13.04	295.00	283.50
25	2	7	5036.00	31753.00	172.15	0	Spot (Block25, Row7, Column2)	305.23	260.00	123.01	0.07	0.40	134.00	158.83	134.00	101.14	0.07	0.64	56.00	32.00	0.00	126.00	171.23	250897.00	1.45	180.86	182.00
25	3	7	5335.00	31712.00	256.35	0	Spot (Block25, Row7, Column3)	152.31	153.00	20.86	0.00	0.14	129.00	145.10	129.00	75.83	0.05	0.52	0.00	0.00	0.00	24.00	23.31	291060.00	0.10	138.09	134.00
25	4	7	5636.00	31752.00	160.75	0	Spot (Block25, Row7, Column4)	246.58	231.00	52.77	0.03	0.21	130.00	143.38	130.00	51.56	0.04	0.36	95.00	48.00	0.00	101.00	116.58	176061.00	2.00	165.08	168.50
25	5	7	5929.00	31749.00	170.20	0	Spot (Block25, Row7, Column5)	1939.50	1835.00	1074.30	0.02	0.55	150.00	189.22	150.00	137.23	0.10	0.73	100.00	100.00	0.00	1685.00	1789.50	1549657.00	12.75	492.54	497.00
25	6	7	6230.00	31749.00	217.95	0	Spot (Block25, Row7, Column6)	7975.57	5667.00	5267.54	0.15	0.66	172.00	237.79	172.00	210.61	0.14	0.89	100.00	100.00	0.00	5495.00	7803.57	10846770.00	36.74	2081.32	2103.00
25	7	7	6528.00	31751.00	143.15	0	Spot (Block25, Row7, Column7)	10115.06	9186.00	5820.44	0.04	0.58	165.00	185.51	165.00	109.03	0.05	0.59	100.00	100.00	0.00	9021.00	9950.06	5613861.00	91.07	2253.54	1623.00
25	8	7	6834.00	31753.00	176.20	0	Spot (Block25, Row7, Column8)	3348.14	3338.50	1058.73	0.00	0.32	143.00	153.46	143.00	45.58	0.03	0.30	100.00	100.00	0.00	3195.50	3205.14	2906182.00	70.09	948.38	800.00
25	1	8	4712.00	32061.00	173.95	0	Spot (Block25, Row8, Column1)	171.66	174.00	18.20	0.01	0.11	129.00	133.55	129.00	19.93	0.02	0.15	89.00	63.00	0.00	45.00	42.66	144363.00	1.91	153.09	156.00
25	2	8	5036.00	32055.00	142.85	0	Spot (Block25, Row8, Column2)	1428.30	1289.00	798.73	0.04	0.56	128.00	132.61	128.00	21.02	0.02	0.16	100.00	100.00	0.00	1161.00	1300.30	795565.00	61.65	362.74	287.00
25	3	8	5326.00	32048.00	141.75	0	Spot (Block25, Row8, Column3)	3655.56	2901.00	2739.40	0.10	0.75	130.00	137.70	130.00	37.88	0.02	0.28	100.00	100.00	0.00	2771.00	3525.56	1992278.00	92.87	767.91	566.00
25	4	8	5628.00	32052.00	141.85	0	Spot (Block25, Row8, Column4)	13034.61	12477.00	6125.31	0.02	0.47	132.00	140.64	132.00	42.45	0.03	0.30	100.00	100.00	0.00	12345.00	12902.61	7103865.00	303.72	2611.04	2091.00
25	5	8	5919.00	32056.00	172.75	0	Spot (Block25, Row8, Column5)	219.15	206.00	45.78	0.03	0.21	140.00	174.94	140.00	142.04	0.10	0.81	8.00	0.00	0.00	66.00	79.15	182330.00	0.31	156.16	154.00
25	6	8	6234.00	32054.00	178.60	0	Spot (Block25, Row8, Column6)	8650.67	5670.00	7229.81	0.18	0.84	158.00	229.76	158.00	223.99	0.16	0.97	100.00	100.00	0.00	5512.00	8492.67	7664492.00	37.60	1433.72	1442.00
25	7	8	6535.00	32053.00	138.50	0	Spot (Block25, Row8, Column7)	4903.76	4267.00	2783.34	0.06	0.57	154.00	192.93	154.00	148.95	0.10	0.77	100.00	100.00	0.00	4113.00	4749.76	2540148.00	31.63	1127.29	856.00
25	8	8	6826.00	32055.00	140.05	0	Spot (Block25, Row8, Column8)	22148.66	20298.00	11726.13	0.04	0.53	152.00	169.22	152.00	75.83	0.05	0.45	100.00	100.00	0.19	20146.00	21996.66	11783085.00	289.86	3795.76	2512.00
26	1	1	9233.00	29953.00	147.55	0	Spot (Block26, Row1, Column1)	7054.81	6075.50	3710.90	0.06	0.53	187.00	194.48	187.00	51.23	0.02	0.26	100.00	100.00	0.00	5888.50	6867.81	4190555.00	133.91	1846.49	1209.50
26	2	1	9528.00	29956.00	147.40	0	Spot (Block26, Row1, Column2)	12760.25	11530.00	6863.17	0.04	0.54	184.00	196.39	184.00	65.93	0.03	0.34	100.00	100.00	0.00	11346.00	12576.25	7503025.00	190.58	2226.91	1945.00
26	3	1	9836.00	29957.00	141.75	0	Spot (Block26, Row1, Column3)	2202.83	1917.00	1391.75	0.06	0.63	179.00	183.09	179.00	46.00	0.01	0.25	100.00	100.00	0.00	1738.00	2023.83	1198342.00	43.90	592.34	496.00
26	4	1	10127.00	29954.00	141.75	0	Spot (Block26, Row1, Column4)	9917.21	9053.00	5178.96	0.04	0.52	181.00	188.66	181.00	51.14	0.02	0.27	100.00	100.00	0.00	8872.00	9736.21	5414799.00	190.22	2171.16	1413.00
26	5	1	10435.00	29959.00	144.85	0	Spot (Block26, Row1, Column5)	4957.09	3856.00	3778.59	0.11	0.76	185.00	191.52	185.00	50.24	0.02	0.26	100.00	100.00	0.00	3671.00	4772.09	2850327.00	94.86	843.66	751.00
26	6	1	10731.00	29953.00	142.90	0	Spot (Block26, Row1, Column6)	8582.55	7591.00	4773.85	0.05	0.56	189.00	199.46	189.00	66.30	0.02	0.33	100.00	100.00	0.00	7402.00	8393.55	4754733.00	126.44	1941.27	1447.00
26	7	1	11024.00	29958.00	143.90	0	Spot (Block26, Row1, Column7)	28573.44	26702.00	15837.75	0.03	0.55	186.00	195.44	186.00	64.74	0.02	0.33	100.00	100.00	1.41	26516.00	28387.44	16172568.00	438.37	4502.66	3360.00
26	8	1	11332.00	29957.00	192.35	0	Spot (Block26, Row1, Column8)	243.18	233.00	38.03	0.02	0.16	183.00	184.59	183.00	33.61	0.00	0.18	72.00	40.00	0.00	50.00	60.18	253876.00	1.74	199.92	197.50
26	1	2	9210.00	30228.00	197.45	0	Spot (Block26, Row2, Column1)	222.82	217.00	27.50	0.01	0.12	187.00	193.16	187.00	42.74	0.01	0.22	31.00	6.00	0.00	30.00	35.82	245771.00	0.69	202.73	201.00
26	2	2	9529.00	30257.00	128.50	0	Spot (Block26, Row2, Column2)	3935.84	3695.00	1719.21	0.03	0.44	186.00	196.84	186.00	61.70	0.02	0.31	100.00	100.00	0.00	3509.00	3749.84	1739643.00	60.60	880.78	797.50
26	3	2	9832.00	30249.00	176.55	0	Spot (Block26, Row2, Column3)	282.30	294.00	53.16	0.02	0.19	183.00	190.89	183.00	52.42	0.02	0.27	72.00	56.00	0.00	111.00	99.30	246731.00	1.74	204.76	205.00
26	4	2	10139.00	30258.00	183.60	0	Spot (Block26, Row2, Column4)	2051.84	1888.00	1126.24	0.04	0.55	191.00	206.07	191.00	64.33	0.03	0.31	100.00	100.00	0.00	1697.00	1860.84	1938992.00	28.69	587.73	585.00
26	5	2	10436.00	30259.00	194.20	0	Spot (Block26, Row2, Column5)	1357.03	1278.00	469.95	0.03	0.35	192.00	203.73	192.00	53.61	0.03	0.26	100.00	99.00	0.00	1086.00	1165.03	1449310.00	21.51	459.27	413.00
26	6	2	10723.00	30260.00	146.90	0	Spot (Block26, Row2, Column6)	2203.18	2021.00	1316.63	0.04	0.60	199.00	231.07	199.00	132.16	0.06	0.57	100.00	100.00	0.00	1822.00	2004.18	1293264.00	14.92	613.31	484.00
26	7	2	11032.00	30259.00	145.35	0	Spot (Block26, Row2, Column7)	1288.86	1202.50	614.27	0.03	0.48	193.00	201.18	193.00	50.92	0.02	0.25	100.00	100.00	0.00	1009.50	1095.86	742382.00	21.36	449.18	375.50
26	8	2	11333.00	30259.00	147.00	-50	Spot (Block26, Row2, Column8)	188.33	188.00	16.33	0.00	0.09	185.00	193.65	185.00	82.64	0.02	0.43	0.00	0.00	0.00	3.00	3.33	110551.00	-0.06	200.24	199.00
26	1	3	9235.00	30556.00	143.25	0	Spot (Block26, Row3, Column1)	9226.54	8439.00	5479.19	0.04	0.59	186.00	189.45	186.00	34.99	0.01	0.18	100.00	100.00	0.00	8253.00	9040.54	5166864.00	258.31	1595.50	1336.00
26	2	3	9547.00	30553.00	175.60	0	Spot (Block26, Row3, Column2)	323.37	301.00	81.53	0.03	0.25	186.00	192.41	186.00	42.85	0.01	0.22	88.00	72.00	0.00	115.00	137.37	278741.00	3.06	220.68	214.00
26	3	3	9827.00	30552.00	138.65	0	Spot (Block26, Row3, Column3)	568.33	553.00	217.09	0.01	0.38	183.00	186.67	183.00	49.81	0.01	0.27	100.00	99.00	0.00	370.00	385.33	299511.00	7.66	285.66	272.00
26	4	3	10134.00	30560.00	141.20	0	Spot (Block26, Row3, Column4)	12304.74	11380.00	6691.96	0.03	0.54	187.00	195.00	187.00	51.08	0.02	0.26	100.00	100.00	0.00	11193.00	12117.74	6730695.00	237.06	2219.06	1386.50
26	5	3	10432.00	30549.00	152.80	0	Spot (Block26, Row3, Column5)	389.40	365.00	175.28	0.03	0.45	194.00	221.12	194.00	121.30	0.06	0.55	64.00	22.00	0.00	171.00	195.40	249213.00	1.39	251.52	233.00
26	6	3	10736.00	30558.00	200.15	0	Spot (Block26, Row3, Column6)	10700.33	8122.00	8011.67	0.12	0.75	204.00	269.69	204.00	194.68	0.12	0.72	100.00	100.00	0.00	7918.00	10496.33	12144879.00	53.58	2351.21	2366.00
26	7	3	11037.00	30560.00	143.80	0	Spot (Block26, Row3, Column7)	3832.78	3488.00	2514.15	0.04	0.66	195.00	226.77	195.00	149.00	0.07	0.66	100.00	100.00	0.00	3293.00	3637.78	2154021.00	24.20	805.47	609.50
26	8	3	11335.00	30567.00	156.75	0	Spot (Block26, Row3, Column8)	12868.94	12015.00	6666.88	0.03	0.52	185.00	200.04	185.00	97.92	0.03	0.49	100.00	100.00	0.00	11830.00	12683.94	8725142.00	129.38	2453.62	1976.00
26	1	4	9235.00	30857.00	138.60	0	Spot (Block26, Row4, Column1)	12668.84	12440.50	6803.29	0.01	0.54	187.00	194.52	187.00	50.32	0.02	0.26	100.00	100.00	0.00	12253.50	12481.84	6562458.00	247.89	2839.46	1912.00
26	2	4	9533.00	30859.00	152.60	0	Spot (Block26, Row4, Column2)	1126.21	1058.00	429.48	0.03	0.38	189.00	203.35	189.00	74.62	0.03	0.37	100.00	99.00	0.00	869.00	937.21	721900.00	12.37	392.25	374.00
26	3	4	9833.00	30854.00	140.75	0	Spot (Block26, Row4, Column3)	39865.07	38751.00	18993.37	0.01	0.48	188.00	202.42	188.00	79.29	0.03	0.39	100.00	100.00	18.81	38563.00	39677.07	21407612.00	500.24	7445.19	5401.50
26	4	4	10117.00	30860.00	171.00	0	Spot (Block26, Row4, Column4)	326.01	308.00	74.33	0.02	0.23	185.00	193.40	185.00	65.38	0.02	0.34	86.00	44.00	0.00	123.00	141.01	266677.00	2.03	219.95	215.00
26	5	4	10428.00	30849.00	171.00	0	Spot (Block26, Row4, Column5)	305.43	284.00	171.16	0.03	0.56	189.00	198.35	189.00	62.58	0.02	0.32	78.00	11.00	0.00	95.00	116.43	248616.00	1.71	214.15	213.00
26	6	4	10732.00	30853.00	197.65	0	Spot (Block26, Row4, Column6)	1620.65	1622.00	500.71	0.00	0.31	198.00	231.89	198.00	144.24	0.07	0.62	100.00	100.00	0.00	1424.00	1422.65	1794063.00	9.63	536.62	476.00
26	7	4	11029.00	30862.00	141.40	0	Spot (Block26, Row4, Column7)	2261.54	1750.00	1679.94	0.11	0.74	196.00	226.62	196.00	135.78	0.06	0.60	100.00	99.00	0.00	1554.00	2065.54	1225757.00	14.99	617.78	455.00
26	8	4	11330.00	30869.00	146.70	0	Spot (Block26, Row4, Column8)	772.13	675.00	394.96	0.06	0.51	189.00	195.07	189.00	46.71	0.01	0.24	100.00	98.00	0.00	486.00	583.13	453238.00	12.35	348.48	277.00
26	1	5	9234.00	31164.00	139.55	0	Spot (Block26, Row5, Column1)	18618.56	16847.00	10675.74	0.04	0.57	192.00	230.46	192.00	142.25	0.08	0.62	100.00	100.00	0.00	16655.00	18426.56	9830599.00	129.27	3925.66	2619.00
26	2	5	9533.00	31159.00	149.65	0	Spot (Block26, Row5, Column2)	14908.43	14019.00	6743.30	0.03	0.45	198.00	231.88	198.00	127.56	0.07	0.55	100.00	100.00	0.00	13821.00	14710.43	9153777.00	115.06	2730.73	2471.00
26	3	5	9834.00	31159.00	144.25	0	Spot (Block26, Row5, Column3)	3628.41	3175.00	2036.32	0.06	0.56	190.00	208.22	190.00	84.56	0.04	0.41	100.00	100.00	0.00	2985.00	3438.41	2057311.00	40.44	744.95	616.00
26	4	5	10132.00	31160.00	139.15	0	Spot (Block26, Row5, Column4)	5869.92	4889.00	3648.36	0.08	0.62	188.00	199.79	188.00	72.42	0.03	0.36	100.00	100.00	0.00	4701.00	5681.92	3064098.00	78.29	1362.82	988.50
26	5	5	10436.00	31161.00	139.20	0	Spot (Block26, Row5, Column5)	38808.64	38151.00	19568.20	0.01	0.50	191.00	207.28	191.00	100.30	0.04	0.48	100.00	100.00	16.32	37960.00	38617.64	20452212.00	384.85	7399.44	5116.50
26	6	5	10734.00	31159.00	142.35	0	Spot (Block26, Row5, Column6)	2565.88	2256.00	1424.72	0.06	0.56	198.00	230.87	198.00	147.41	0.07	0.64	100.00	100.00	0.00	2058.00	2367.88	1418933.00	15.84	613.07	482.50
26	7	5	11036.00	31161.00	192.35	0	Spot (Block26, Row5, Column7)	12082.11	9806.00	8283.38	0.09	0.69	205.00	264.84	205.00	201.68	0.11	0.76	100.00	100.00	0.00	9601.00	11877.11	12601644.00	58.59	2415.86	2404.00
26	8	5	11335.00	31161.00	140.55	0	Spot (Block26, Row5, Column8)	6684.00	5037.00	5194.18	0.12	0.78	188.00	207.29	188.00	124.74	0.04	0.60	100.00	100.00	0.00	4849.00	6496.00	3575939.00	51.92	1205.40	922.00
26	1	6	9234.00	31458.00	200.30	0	Spot (Block26, Row6, Column1)	9200.02	6053.00	7501.79	0.18	0.82	211.00	280.93	211.00	199.81	0.12	0.71	100.00	100.00	0.00	5842.00	8989.02	10478826.00	44.64	1995.30	1943.00
26	2	6	9538.00	31462.00	215.15	0	Spot (Block26, Row6, Column2)	6418.71	5125.00	3851.27	0.10	0.60	207.00	270.66	207.00	187.47	0.12	0.69	100.00	100.00	0.00	4918.00	6211.71	8466274.00	32.80	1701.14	1702.00
26	3	6	9826.00	31454.00	140.75	0	Spot (Block26, Row6, Column3)	17372.77	16366.00	9565.58	0.03	0.55	191.00	212.02	191.00	100.86	0.05	0.48	100.00	100.00	0.00	16175.00	17181.77	9294432.00	170.15	3393.91	2337.00
26	4	6	10135.00	31457.00	140.75	0	Spot (Block26, Row6, Column4)	1042.38	1008.00	449.81	0.01	0.43	191.00	200.87	191.00	69.08	0.02	0.34	100.00	100.00	0.00	817.00	851.38	556633.00	12.18	413.21	354.00
26	5	6	10434.00	31458.00	139.25	0	Spot (Block26, Row6, Column5)	44915.98	47830.00	19254.13	0.03	0.43	194.00	217.32	194.00	112.15	0.05	0.52	100.00	100.00	32.45	47636.00	44721.98	23670824.00	398.57	8983.98	5936.00
26	6	6	10739.00	31453.00	155.90	0	Spot (Block26, Row6, Column6)	501.19	415.00	217.67	0.08	0.43	196.00	224.21	196.00	131.70	0.06	0.59	70.00	46.00	0.00	219.00	305.19	335295.00	2.10	262.84	239.00
26	7	6	11033.00	31458.00	142.40	0	Spot (Block26, Row6, Column7)	8312.76	7534.00	5476.40	0.04	0.66	199.00	235.17	199.00	157.69	0.07	0.67	100.00	100.00	0.00	7335.00	8113.76	4563705.00	51.22	1801.72	1454.50
26	8	6	11339.00	31461.00	143.90	0	Spot (Block26, Row6, Column8)	9423.22	7785.50	6584.06	0.08	0.70	190.00	196.17	190.00	41.24	0.01	0.21	100.00	100.00	0.00	7595.50	9233.22	5352388.00	223.72	1614.66	1092.00
26	1	7	9235.00	31756.00	152.90	0	Spot (Block26, Row7, Column1)	1476.98	1379.00	646.29	0.03	0.44	205.00	236.17	205.00	132.60	0.06	0.56	100.00	99.00	0.00	1174.00	1271.98	946742.00	9.36	455.88	442.50
26	2	7	9541.00	31761.00	161.85	0	Spot (Block26, Row7, Column2)	353.65	310.50	110.21	0.06	0.31	192.00	212.06	192.00	90.80	0.04	0.43	73.00	29.00	0.00	118.50	161.65	255334.00	1.56	233.21	224.50
26	3	7	9831.00	31757.00	147.00	-50	Spot (Block26, Row7, Column3)	210.57	210.00	20.65	0.00	0.10	195.00	200.24	195.00	41.83	0.01	0.21	9.00	1.00	0.00	15.00	15.57	124660.00	0.25	207.65	204.50
26	4	7	10128.00	31764.00	158.30	0	Spot (Block26, Row7, Column4)	351.87	346.00	79.14	0.01	0.22	197.00	207.02	197.00	59.04	0.02	0.29	93.00	58.00	0.00	149.00	154.87	242790.00	2.45	251.96	241.00
26	5	7	10430.00	31759.00	172.50	0	Spot (Block26, Row7, Column5)	2131.91	1950.00	1071.58	0.04	0.50	201.00	243.80	201.00	147.81	0.08	0.61	100.00	100.00	0.00	1749.00	1930.91	1767352.00	12.77	623.42	609.00
26	6	7	10733.00	31761.00	206.45	0	Spot (Block26, Row7, Column6)	7671.99	6815.00	4573.80	0.05	0.60	208.00	316.60	208.00	306.98	0.18	0.97	100.00	100.00	0.00	6607.00	7463.99	9306127.00	23.96	1904.66	1908.00
26	7	7	11025.00	31761.00	145.40	0	Spot (Block26, Row7, Column7)	12861.14	12472.00	6532.02	0.01	0.51	200.00	235.37	200.00	142.38	0.07	0.60	100.00	100.00	0.00	12272.00	12661.14	7395153.00	88.68	2577.65	1743.00
26	8	7	11334.00	31758.00	188.50	0	Spot (Block26, Row7, Column8)	3166.35	3112.50	927.38	0.01	0.29	196.00	205.21	196.00	52.88	0.02	0.26	100.00	100.00	0.00	2916.50	2970.35	3166354.00	56.00	934.04	860.00
26	1	8	9204.00	32041.00	193.20	0	Spot (Block26, Row8, Column1)	257.01	255.00	53.20	0.00	0.21	193.00	196.31	193.00	29.42	0.01	0.15	72.00	51.00	0.00	62.00	64.01	270636.00	2.06	223.62	214.00
26	2	8	9538.00	32063.00	148.10	0	Spot (Block26, Row8, Column2)	965.84	845.00	503.17	0.06	0.52	186.00	188.35	186.00	23.23	0.01	0.12	100.00	100.00	0.00	659.00	779.84	581434.00	33.47	344.99	301.50
26	3	8	9823.00	32057.00	141.85	0	Spot (Block26, Row8, Column3)	2017.51	1652.00	1430.51	0.09	0.71	191.00	197.16	191.00	46.07	0.01	0.23	100.00	100.00	0.00	1461.00	1826.51	1101563.00	39.51	558.92	466.00
26	4	8	10131.00	32056.00	145.30	0	Spot (Block26, Row8, Column4)	27127.62	25546.50	13614.33	0.03	0.50	196.00	207.47	196.00	68.08	0.02	0.33	100.00	100.00	0.35	25350.50	26931.62	15625511.00	395.44	4974.32	3643.00
26	5	8	10423.00	32058.00	153.80	0	Spot (Block26, Row8, Column5)	378.05	384.00	97.49	0.01	0.26	204.00	253.66	204.00	223.38	0.09	0.88	25.00	0.00	0.00	180.00	174.05	245354.00	0.56	251.50	247.00
26	6	8	10735.00	32061.00	178.90	0	Spot (Block26, Row8, Column6)	20236.56	14610.00	16009.53	0.14	0.79	214.00	326.63	214.00	354.34	0.18	1.08	100.00	100.00	0.33	14396.00	20022.56	18172432.00	56.19	3139.13	3179.00
26	7	8	11032.00	32061.00	140.10	0	Spot (Block26, Row8, Column7)	4845.98	4332.00	2771.33	0.05	0.57	207.00	260.25	207.00	246.37	0.10	0.95	100.00	100.00	0.00	4125.00	4638.98	2582905.00	18.61	1348.94	986.00
26	8	8	11322.00	32061.00	142.20	0	Spot (Block26, Row8, Column8)	19530.86	18323.00	10279.47	0.03	0.53	199.00	213.78	199.00	64.37	0.03	0.30	100.00	100.00	0.00	18124.00	19331.86	10663848.00	300.10	4361.02	3234.00
27	1	1	13736.00	29959.00	151.40	0	Spot (Block27, Row1, Column1)	6888.86	6013.00	3790.44	0.06	0.55	178.00	181.88	178.00	34.04	0.01	0.19	100.00	100.00	0.00	5835.00	6710.86	4319314.00	197.02	1636.19	1333.00
27	2	1	14030.00	29964.00	146.45	0	Spot (Block27, Row1, Column2)	2172.83	1933.00	1089.89	0.05	0.50	178.00	182.67	178.00	39.06	0.01	0.21	100.00	100.00	0.00	1755.00	1994.83	1273277.00	50.95	607.60	490.00
27	3	1	14337.00	29966.00	146.50	0	Spot (Block27, Row1, Column3)	1907.39	1558.50	1264.91	0.09	0.66	176.00	175.69	176.00	25.15	0.00	0.14	100.00	100.00	0.00	1382.50	1731.39	1117733.00	68.86	480.04	374.50
27	4	1	14628.00	29960.00	143.95	0	Spot (Block27, Row1, Column4)	1801.87	1566.00	1032.05	0.06	0.57	180.00	182.93	180.00	35.07	0.01	0.19	100.00	100.00	0.00	1386.00	1621.87	1019859.00	46.16	549.47	439.50
27	5	1	14937.00	29963.00	146.80	0	Spot (Block27, Row1, Column5)	4599.68	3817.50	3383.11	0.08	0.74	181.00	182.80	181.00	30.03	0.00	0.16	100.00	100.00	0.00	3636.50	4418.68	2704609.00	147.08	985.96	763.00
27	6	1	15231.00	29960.00	144.75	0	Spot (Block27, Row1, Column6)	4439.13	4118.00	2435.13	0.03	0.55	185.00	188.95	185.00	46.85	0.01	0.25	100.00	100.00	0.00	3933.00	4254.13	2543619.00	90.72	1052.93	768.00
27	7	1	15532.00	29964.00	147.75	0	Spot (Block27, Row1, Column7)	13677.28	12059.00	8903.73	0.05	0.65	184.00	187.89	184.00	45.66	0.01	0.24	100.00	100.00	0.00	11875.00	13493.28	8151657.00	295.41	2963.17	1695.00
27	8	1	15843.00	29965.00	170.15	0	Spot (Block27, Row1, Column8)	294.46	290.00	56.85	0.01	0.19	185.00	184.30	185.00	20.78	0.00	0.11	98.00	83.00	0.00	105.00	109.46	236746.00	5.30	217.84	211.50
27	1	2	13661.00	30241.00	236.35	0	Spot (Block27, Row2, Column1)	226.69	216.00	30.97	0.02	0.14	175.00	178.18	175.00	35.37	0.01	0.20	60.00	26.00	0.00	41.00	51.69	364512.00	1.37	201.66	199.50
27	2	2	14032.00	30262.00	129.20	0	Spot (Block27, Row2, Column2)	3422.71	3228.00	1389.92	0.03	0.41	181.00	184.86	181.00	41.37	0.01	0.22	100.00	100.00	0.00	3047.00	3241.71	1526528.00	78.26	817.01	751.00
27	3	2	14336.00	30259.00	160.05	0	Spot (Block27, Row2, Column3)	357.07	315.00	115.64	0.05	0.32	181.00	185.10	181.00	41.60	0.01	0.22	96.00	79.00	0.00	134.00	176.07	251735.00	4.13	223.68	212.50
27	4	2	14639.00	30263.00	175.05	0	Spot (Block27, Row2, Column4)	1795.42	1799.00	794.40	0.00	0.44	183.00	190.83	183.00	47.93	0.02	0.25	100.00	100.00	0.00	1616.00	1612.42	1531491.00	33.48	535.75	514.00
27	5	2	14936.00	30267.00	185.55	0	Spot (Block27, Row2, Column5)	1338.49	1305.00	480.20	0.01	0.36	188.00	195.06	188.00	41.14	0.02	0.21	100.00	100.00	0.00	1117.00	1150.49	1284954.00	27.79	526.01	460.00
27	6	2	15230.00	30264.00	150.00	0	Spot (Block27, Row2, Column6)	1135.12	1003.50	594.60	0.05	0.52	190.00	205.29	190.00	75.46	0.03	0.37	100.00	100.00	0.00	813.50	945.12	692422.00	12.32	381.65	347.50
27	7	2	15540.00	30267.00	148.40	0	Spot (Block27, Row2, Column7)	1212.83	1057.50	669.53	0.06	0.55	187.00	190.73	187.00	32.64	0.01	0.17	100.00	100.00	0.00	870.50	1025.83	727700.00	31.31	443.67	384.00
27	8	2	15829.00	30228.00	256.70	0	Spot (Block27, Row2, Column8)	194.03	194.00	13.00	0.00	0.07	185.00	195.33	185.00	111.58	0.02	0.57	0.00	0.00	0.00	9.00	9.03	371379.00	-0.01	185.10	185.00
27	1	3	13740.00	30563.00	146.05	0	Spot (Block27, Row3, Column1)	5651.10	4966.00	3639.03	0.06	0.64	172.00	171.48	172.00	26.91	0.00	0.16	100.00	100.00	0.00	4794.00	5479.10	3283288.00	203.65	1191.47	990.50
27	2	3	14039.00	30566.00	146.95	0	Spot (Block27, Row3, Column2)	430.56	392.50	124.89	0.04	0.29	181.00	187.37	181.00	49.16	0.02	0.26	99.00	96.00	0.00	211.50	249.56	253168.00	4.95	249.15	254.00
27	3	3	14329.00	30554.00	143.65	0	Spot (Block27, Row3, Column3)	1506.36	1329.00	841.52	0.05	0.56	183.00	185.77	183.00	49.62	0.01	0.27	100.00	100.00	0.00	1146.00	1323.36	842057.00	26.61	481.81	358.00
27	4	3	14636.00	30563.00	145.60	0	Spot (Block27, Row3, Column4)	5696.70	5098.00	3348.20	0.05	0.59	181.00	187.40	181.00	42.37	0.02	0.23	100.00	100.00	0.00	4917.00	5515.70	3286996.00	130.04	1363.33	1031.50
27	5	3	14939.00	30560.00	130.20	0	Spot (Block27, Row3, Column5)	3268.76	1186.00	7975.12	0.44	2.44	190.00	208.93	190.00	81.03	0.04	0.39	100.00	100.00	0.44	996.00	3078.76	1474213.00	37.76	784.56	648.00
27	6	3	15237.00	30562.00	205.45	0	Spot (Block27, Row3, Column6)	6173.40	4539.50	4130.44	0.13	0.67	200.00	236.24	200.00	111.28	0.07	0.47	100.00	100.00	0.00	4339.50	5973.40	7395728.00	53.35	1531.53	1472.50
27	7	3	15544.00	30563.00	144.45	0	Spot (Block27, Row3, Column7)	3713.57	3098.00	2470.79	0.08	0.67	196.00	222.92	196.00	120.96	0.06	0.54	100.00	100.00	0.00	2902.00	3517.57	2116735.00	28.86	864.62	697.00
27	8	3	15838.00	30572.00	157.60	0	Spot (Block27, Row3, Column8)	19320.66	18077.50	9728.44	0.03	0.50	191.00	216.26	191.00	139.23	0.05	0.64	100.00	100.00	0.00	17886.50	19129.66	13253971.00	137.22	3541.12	2915.00
27	1	4	13733.00	30862.00	142.45	0	Spot (Block27, Row4, Column1)	5847.83	5235.50	3414.73	0.05	0.58	177.00	183.58	177.00	47.24	0.02	0.26	100.00	100.00	0.00	5058.50	5670.83	3204609.00	119.91	1585.46	1189.50
27	2	4	14037.00	30862.00	158.60	0	Spot (Block27, Row4, Column2)	2919.60	2799.00	1320.59	0.02	0.45	186.00	208.10	186.00	107.38	0.05	0.52	100.00	100.00	0.00	2613.00	2733.60	2014522.00	25.25	683.19	640.00
27	3	4	14338.00	30865.00	145.60	0	Spot (Block27, Row4, Column3)	25284.17	23227.50	14343.18	0.04	0.57	186.00	205.14	186.00	92.22	0.04	0.45	100.00	100.00	0.00	23041.50	25098.17	14614250.00	271.93	4436.87	2768.00
27	4	4	14641.00	30860.00	158.60	0	Spot (Block27, Row4, Column4)	294.53	290.00	57.19	0.01	0.19	178.00	182.21	178.00	36.17	0.01	0.20	92.00	77.00	0.00	112.00	116.53	203225.00	3.11	218.68	205.00
27	5	4	14928.00	30860.00	152.40	0	Spot (Block27, Row4, Column5)	419.98	394.00	123.56	0.03	0.29	184.00	190.27	184.00	44.23	0.01	0.23	99.00	96.00	0.00	210.00	235.98	267109.00	5.19	245.67	246.00
27	6	4	15244.00	30865.00	187.75	0	Spot (Block27, Row4, Column6)	1788.34	1766.00	545.91	0.01	0.31	191.00	208.76	191.00	79.90	0.04	0.38	100.00	100.00	0.00	1575.00	1597.34	1768664.00	19.77	613.56	497.00
27	7	4	15532.00	30865.00	145.80	0	Spot (Block27, Row4, Column7)	2227.04	1802.50	1596.19	0.09	0.72	193.00	211.14	193.00	105.98	0.04	0.50	100.00	100.00	0.00	1609.50	2034.04	1287230.00	19.02	551.97	450.50
27	8	4	15837.00	30876.00	151.50	0	Spot (Block27, Row4, Column8)	927.52	841.50	461.34	0.04	0.50	190.00	201.39	190.00	66.95	0.03	0.33	100.00	99.00	0.00	651.50	737.52	580625.00	10.85	355.44	295.00
27	1	5	13737.00	31164.00	140.50	0	Spot (Block27, Row5, Column1)	5055.32	4541.50	2916.93	0.05	0.58	186.00	208.42	186.00	107.85	0.05	0.52	100.00	100.00	0.00	4355.50	4869.32	2709650.00	44.94	1288.08	1061.00
27	2	5	14033.00	31163.00	154.90	0	Spot (Block27, Row5, Column2)	21332.39	20025.00	9877.67	0.03	0.46	193.00	231.83	193.00	138.11	0.08	0.60	100.00	100.00	0.00	19832.00	21139.39	14058046.00	152.78	3472.57	2974.50
27	3	5	14335.00	31164.00	150.10	0	Spot (Block27, Row5, Column3)	9232.34	8093.00	5507.87	0.06	0.60	190.00	218.86	190.00	114.54	0.06	0.52	100.00	100.00	0.00	7903.00	9042.34	5650192.00	78.69	1591.26	1307.00
27	4	5	14638.00	31165.00	144.95	0	Spot (Block27, Row5, Column4)	4075.31	3318.00	2768.66	0.09	0.68	183.00	195.51	183.00	73.04	0.03	0.37	100.00	100.00	0.00	3135.00	3892.31	2327000.00	53.12	919.35	670.00
27	5	5	14939.00	31168.00	144.30	0	Spot (Block27, Row5, Column5)	28209.83	25345.50	16692.32	0.05	0.59	183.00	192.48	183.00	74.07	0.02	0.38	100.00	100.00	1.23	25162.50	28026.83	16023185.00	378.24	4733.71	3086.50
27	6	5	15237.00	31165.00	146.20	0	Spot (Block27, Row5, Column6)	1271.54	1112.00	623.22	0.06	0.49	190.00	210.62	190.00	108.03	0.04	0.51	100.00	100.00	0.00	922.00	1081.54	742579.00	9.82	433.69	389.50
27	7	5	15542.00	31166.00	178.95	0	Spot (Block27, Row5, Column7)	8910.96	7837.00	5565.46	0.06	0.62	196.00	230.23	196.00	142.33	0.07	0.62	100.00	100.00	0.00	7641.00	8714.96	8010953.00	60.99	1644.11	1589.00
27	8	5	15839.00	31167.00	144.50	0	Spot (Block27, Row5, Column8)	6422.34	4998.00	4776.25	0.11	0.74	190.00	204.92	190.00	93.80	0.03	0.46	100.00	100.00	0.00	4808.00	6232.34	3647891.00	66.29	1109.04	787.00
27	1	6	13735.00	31465.00	202.30	0	Spot (Block27, Row6, Column1)	5346.03	3990.00	3782.80	0.13	0.71	195.00	232.46	195.00	119.42	0.08	0.51	100.00	100.00	0.00	3795.00	5151.03	6222782.00	42.82	1363.27	1351.50
27	2	6	14036.00	31463.00	196.05	0	Spot (Block27, Row6, Column2)	3800.06	3452.00	2010.74	0.04	0.53	190.00	228.18	190.00	132.10	0.08	0.58	100.00	100.00	0.00	3262.00	3610.06	4130668.00	27.04	1021.63	1016.00
27	3	6	14323.00	31460.00	144.55	0	Spot (Block27, Row6, Column3)	9320.14	8317.00	5274.15	0.05	0.57	188.00	206.19	188.00	77.98	0.04	0.38	100.00	100.00	0.00	8129.00	9132.14	5312482.00	116.88	1941.38	1492.50
27	4	6	14641.00	31466.00	146.95	0	Spot (Block27, Row6, Column4)	1084.46	957.00	598.82	0.05	0.55	187.00	194.77	187.00	66.20	0.02	0.34	100.00	100.00	0.00	770.00	897.46	639832.00	13.44	382.51	321.00
27	5	6	14938.00	31465.00	144.35	0	Spot (Block27, Row6, Column5)	29802.05	28243.00	16821.82	0.02	0.56	185.00	201.36	185.00	84.87	0.04	0.42	100.00	100.00	0.88	28058.00	29617.05	16927564.00	348.76	4735.09	3151.00
27	6	6	15236.00	31464.00	156.05	0	Spot (Block27, Row6, Column6)	533.67	441.00	254.90	0.08	0.48	188.50	202.78	188.50	75.40	0.03	0.37	97.00	68.00	0.00	252.50	345.17	358092.00	4.39	256.70	255.00
27	7	6	15539.00	31465.00	147.55	0	Spot (Block27, Row6, Column7)	7090.14	6073.00	4549.19	0.07	0.64	191.00	211.63	191.00	97.25	0.04	0.46	100.00	100.00	0.00	5882.00	6899.14	4204451.00	70.73	1405.16	1061.50
27	8	6	15843.00	31471.00	146.40	0	Spot (Block27, Row6, Column8)	8415.82	7501.00	5842.63	0.05	0.69	185.00	190.03	185.00	36.64	0.01	0.19	100.00	100.00	0.00	7316.00	8230.82	4906424.00	224.49	1745.27	1027.50
27	1	7	13730.00	31761.00	159.20	0	Spot (Block27, Row7, Column1)	3572.81	3177.50	1804.75	0.05	0.51	182.00	204.27	182.00	88.85	0.05	0.43	100.00	100.00	0.00	2995.50	3390.81	2493823.00	37.91	773.15	719.00
27	2	7	14038.00	31767.00	163.40	0	Spot (Block27, Row7, Column2)	348.37	305.00	119.48	0.06	0.34	179.00	192.19	179.00	71.04	0.03	0.37	82.00	42.00	0.00	126.00	169.37	255355.00	2.20	217.11	210.00
27	3	7	14351.00	31741.00	228.90	0	Spot (Block27, Row7, Column3)	190.67	192.00	17.20	0.00	0.09	177.00	178.97	177.00	30.38	0.00	0.17	14.00	0.00	0.00	15.00	13.67	287530.00	0.39	172.07	173.00
27	4	7	14640.00	31765.00	151.95	0	Spot (Block27, Row7, Column4)	355.62	349.50	75.92	0.01	0.21	188.00	197.73	188.00	73.47	0.02	0.37	94.00	51.00	0.00	161.50	167.62	225460.00	2.15	231.95	222.00
27	5	7	14938.00	31763.00	177.95	0	Spot (Block27, Row7, Column5)	1660.18	1598.00	800.77	0.02	0.48	189.00	213.48	189.00	92.00	0.05	0.43	100.00	100.00	0.00	1409.00	1471.18	1475900.00	15.72	496.14	487.50
27	6	7	15234.00	31762.00	188.05	0	Spot (Block27, Row7, Column6)	4693.91	4370.50	2475.90	0.03	0.53	195.00	245.72	195.00	157.34	0.10	0.64	100.00	100.00	0.00	4175.50	4498.91	4675134.00	28.27	1062.44	1029.00
27	7	7	15527.00	31768.00	148.10	0	Spot (Block27, Row7, Column7)	6462.65	5966.00	3576.45	0.03	0.55	190.00	208.02	190.00	79.46	0.04	0.38	100.00	100.00	0.00	5776.00	6272.65	3896980.00	78.72	1540.48	981.00
27	8	7	15838.00	31764.00	186.80	0	Spot (Block27, Row7, Column8)	3197.70	3193.00	915.92	0.00	0.29	186.00	193.26	186.00	44.92	0.02	0.23	100.00	100.00	0.00	3007.00	3011.70	3130546.00	66.88	1016.07	893.00
27	1	8	13728.00	32065.00	137.85	0	Spot (Block27, Row8, Column1)	272.84	280.00	29.53	0.01	0.11	183.00	187.41	183.00	42.09	0.01	0.22	91.00	69.00	0.00	97.00	89.84	140784.00	2.03	211.86	209.50
27	2	8	14045.00	32065.00	145.20	0	Spot (Block27, Row8, Column2)	954.00	853.00	499.15	0.05	0.52	181.00	180.37	181.00	25.05	0.00	0.14	100.00	100.00	0.00	672.00	773.00	550459.00	30.88	332.97	291.00
27	3	8	14324.00	32065.00	146.75	0	Spot (Block27, Row8, Column3)	2082.75	1524.00	1551.51	0.14	0.74	181.00	187.03	181.00	62.51	0.01	0.33	100.00	100.00	0.00	1343.00	1901.75	1235069.00	30.33	470.88	435.00
27	4	8	14635.00	32064.00	149.30	0	Spot (Block27, Row8, Column4)	40009.80	39251.00	18117.70	0.01	0.45	190.00	203.75	190.00	97.82	0.03	0.48	100.00	100.00	14.57	39061.00	39819.80	24166008.00	406.94	8070.66	5982.00
27	5	8	14927.00	32069.00	167.45	0	Spot (Block27, Row8, Column5)	320.91	307.00	69.02	0.02	0.22	189.00	215.28	189.00	130.92	0.06	0.61	38.00	3.00	0.00	118.00	131.91	249986.00	0.81	217.31	213.00
27	6	8	15238.00	32066.00	192.10	0	Spot (Block27, Row8, Column6)	9935.31	7072.00	7703.80	0.15	0.78	197.00	247.98	197.00	177.29	0.10	0.71	100.00	100.00	0.00	6875.00	9738.31	10332720.00	54.64	1834.18	1832.50
27	7	8	15536.00	32067.00	145.50	0	Spot (Block27, Row8, Column7)	3121.28	2879.50	1656.93	0.04	0.53	197.00	226.02	197.00	116.00	0.06	0.51	100.00	100.00	0.00	2682.50	2924.28	1791613.00	24.96	739.36	584.00
27	8	8	15821.00	32067.00	144.90	0	Spot (Block27, Row8, Column8)	18991.55	17365.00	10187.20	0.04	0.54	195.00	211.16	195.00	67.49	0.03	0.32	100.00	100.00	0.00	17170.00	18796.55	10806192.00	278.26	3969.34	2479.00
28	1	1	18238.00	29966.00	154.55	0	Spot (Block28, Row1, Column1)	5087.77	4249.00	2940.79	0.08	0.58	140.00	147.23	140.00	29.52	0.02	0.20	100.00	100.00	0.00	4109.00	4947.77	3342663.00	167.37	1089.45	762.00
28	2	1	18534.00	29969.00	148.70	0	Spot (Block28, Row1, Column2)	3832.07	3293.00	2094.77	0.07	0.55	141.00	156.35	141.00	71.91	0.04	0.46	100.00	100.00	0.00	3152.00	3691.07	2310741.00	51.11	827.37	675.00
28	3	1	18833.00	29966.00	146.75	0	Spot (Block28, Row1, Column3)	6289.98	5172.00	4138.90	0.08	0.66	145.00	156.05	145.00	49.82	0.03	0.32	100.00	100.00	0.00	5027.00	6144.98	3704800.00	123.12	1250.36	988.50
28	4	1	19127.00	29966.00	147.20	0	Spot (Block28, Row1, Column4)	2658.27	2424.00	1461.04	0.04	0.55	141.00	161.96	141.00	90.11	0.06	0.56	100.00	100.00	0.00	2283.00	2517.27	1581671.00	27.70	607.87	483.50
28	5	1	19436.00	29967.00	148.70	0	Spot (Block28, Row1, Column5)	11604.27	8903.00	9184.72	0.12	0.79	135.00	143.47	135.00	41.38	0.03	0.29	100.00	100.00	0.00	8768.00	11469.27	7055399.00	276.99	1939.60	1238.50
28	6	1	19735.00	29966.00	147.15	0	Spot (Block28, Row1, Column6)	10839.40	9686.00	6229.20	0.05	0.57	136.00	149.41	136.00	71.24	0.04	0.48	100.00	100.00	0.00	9550.00	10703.40	6373565.00	150.07	2331.27	1369.00
28	7	1	20029.00	29967.00	148.55	0	Spot (Block28, Row1, Column7)	35539.89	34299.00	18854.15	0.02	0.53	132.00	147.57	132.00	81.08	0.05	0.55	100.00	100.00	8.65	34167.00	35407.89	21359524.00	436.50	6656.03	4929.00
28	8	1	20338.00	29963.00	192.45	0	Spot (Block28, Row1, Column8)	211.69	206.00	34.96	0.01	0.17	130.00	135.49	130.00	46.54	0.02	0.34	90.00	23.00	0.00	76.00	81.69	221220.00	1.64	155.74	153.00
28	1	2	18236.00	30267.00	147.00	-50	Spot (Block28, Row2, Column1)	155.15	158.00	25.36	0.01	0.16	148.00	159.27	148.00	66.12	0.03	0.42	0.00	0.00	0.00	10.00	7.15	91694.00	-0.06	162.90	169.00
28	2	2	18537.00	30268.00	136.55	0	Spot (Block28, Row2, Column2)	9589.60	9341.00	4319.08	0.01	0.45	151.50	168.47	151.50	95.62	0.05	0.57	100.00	100.00	0.00	9189.50	9438.10	4823569.00	98.53	1640.55	1538.00
28	3	2	18835.00	30263.00	147.70	0	Spot (Block28, Row2, Column3)	657.06	573.00	339.57	0.06	0.52	161.00	181.75	161.00	110.60	0.05	0.61	98.00	72.00	0.00	412.00	496.06	389635.00	4.30	270.74	247.00
28	4	2	19137.00	30266.00	182.10	0	Spot (Block28, Row2, Column4)	5957.79	5702.50	3133.33	0.02	0.53	152.00	184.05	152.00	123.77	0.08	0.67	100.00	100.00	0.00	5550.50	5805.79	5540745.00	46.65	1134.04	1096.50
28	5	2	19444.00	30268.00	189.60	0	Spot (Block28, Row2, Column5)	1347.31	1312.00	350.79	0.01	0.26	141.00	158.68	141.00	75.97	0.05	0.48	100.00	100.00	0.00	1171.00	1206.31	1360786.00	15.65	483.47	456.50
28	6	2	19727.00	30265.00	148.80	0	Spot (Block28, Row2, Column6)	2970.17	2706.00	1749.63	0.04	0.59	139.00	161.63	139.00	81.05	0.07	0.50	100.00	100.00	0.00	2567.00	2831.17	1793980.00	34.65	749.52	536.00
28	7	2	20035.00	30269.00	149.15	0	Spot (Block28, Row2, Column7)	3922.18	3437.00	2287.26	0.06	0.58	136.00	150.43	136.00	64.74	0.04	0.43	100.00	100.00	0.00	3301.00	3786.18	2365072.00	58.26	906.01	687.00
28	8	2	20333.00	30266.00	183.35	0	Spot (Block28, Row2, Column8)	185.35	186.00	19.02	0.00	0.10	131.00	139.23	131.00	54.54	0.03	0.39	51.00	0.00	0.00	55.00	54.35	174600.00	0.85	157.60	159.00
28	1	3	18236.00	30567.00	148.50	0	Spot (Block28, Row3, Column1)	14150.23	11980.00	9276.15	0.07	0.66	148.00	153.58	148.00	39.30	0.02	0.26	100.00	100.00	0.00	11832.00	14002.23	8589187.00	356.17	2521.65	2023.00
28	2	3	18535.00	30572.00	146.60	0	Spot (Block28, Row3, Column2)	767.39	622.00	382.45	0.09	0.50	156.00	166.36	156.00	70.94	0.03	0.43	99.00	98.00	0.00	466.00	611.39	450457.00	8.47	287.79	271.50
28	3	3	18825.00	30566.00	143.80	0	Spot (Block28, Row3, Column3)	3061.08	2577.00	1821.73	0.07	0.60	156.00	162.39	156.00	54.49	0.02	0.34	100.00	100.00	0.00	2421.00	2905.08	1732571.00	53.20	769.46	566.00
28	4	3	19140.00	30568.00	147.80	0	Spot (Block28, Row3, Column4)	13243.65	12210.50	7875.20	0.04	0.59	148.00	167.76	148.00	87.69	0.05	0.52	100.00	100.00	0.00	12062.50	13095.65	7893216.00	149.11	2646.73	2042.00
28	5	3	19438.00	30568.00	144.30	0	Spot (Block28, Row3, Column5)	1328.18	1183.00	723.79	0.05	0.54	139.00	157.63	139.00	71.59	0.05	0.45	100.00	100.00	0.00	1044.00	1189.18	753078.00	16.35	373.73	275.00
28	6	3	19740.00	30566.00	208.55	0	Spot (Block28, Row3, Column6)	6957.38	5003.00	5018.38	0.14	0.72	153.00	186.59	153.00	109.78	0.09	0.59	100.00	100.00	0.00	4850.00	6804.38	8599327.00	61.68	1613.05	1619.50
28	7	3	20037.00	30567.00	147.50	0	Spot (Block28, Row3, Column7)	11081.39	9190.50	7538.45	0.08	0.68	145.00	166.87	145.00	87.31	0.06	0.52	100.00	100.00	0.00	9045.50	10936.39	6670999.00	125.01	1796.87	1355.00
28	8	3	20340.00	30579.00	156.90	0	Spot (Block28, Row3, Column8)	8039.88	7302.00	4199.38	0.04	0.52	136.00	149.07	136.00	62.42	0.04	0.42	100.00	100.00	0.00	7166.00	7903.88	5426919.00	126.42	1803.41	1296.50
28	1	4	18241.00	30868.00	145.95	0	Spot (Block28, Row4, Column1)	12971.34	11653.00	7879.89	0.05	0.61	149.00	159.38	149.00	52.02	0.03	0.33	100.00	100.00	0.00	11504.00	12822.34	7536349.00	246.31	2542.84	1977.00
28	2	4	18539.00	30866.00	159.55	0	Spot (Block28, Row4, Column2)	2001.50	1903.00	833.77	0.02	0.42	167.00	179.88	167.00	79.27	0.03	0.44	100.00	100.00	0.00	1736.00	1834.50	1411056.00	22.98	537.81	506.00
28	3	4	18836.00	30870.00	148.55	0	Spot (Block28, Row4, Column3)	46878.05	51793.00	19308.69	0.04	0.41	161.00	178.63	161.00	103.11	0.05	0.58	100.00	100.00	39.37	51632.00	46717.05	28220764.00	452.92	8970.84	7201.00
28	4	4	19132.00	30868.00	154.10	0	Spot (Block28, Row4, Column4)	592.56	529.00	227.38	0.05	0.38	152.50	162.35	152.50	78.62	0.03	0.48	100.00	94.00	0.00	376.50	440.06	385759.00	5.47	254.26	235.50
28	5	4	19435.00	30864.00	146.50	0	Spot (Block28, Row4, Column5)	1002.18	581.00	2462.66	0.24	2.46	144.00	154.80	144.00	67.14	0.03	0.43	95.00	91.00	0.00	437.00	858.18	588282.00	12.62	320.40	221.00
28	6	4	19737.00	30864.00	192.70	0	Spot (Block28, Row4, Column6)	1570.06	1559.00	405.29	0.00	0.26	143.00	162.60	143.00	74.95	0.06	0.46	100.00	100.00	0.00	1416.00	1427.06	1648558.00	18.78	496.40	469.50
28	7	4	20029.00	30873.00	146.55	0	Spot (Block28, Row4, Column7)	5744.24	4270.50	4566.49	0.13	0.79	147.00	165.06	147.00	79.05	0.05	0.48	100.00	100.00	0.00	4123.50	5597.24	3354637.00	70.58	1107.13	781.00
28	8	4	20339.00	30879.00	147.55	0	Spot (Block28, Row4, Column8)	1780.75	1534.00	1063.08	0.06	0.60	136.00	145.59	136.00	41.02	0.03	0.28	100.00	100.00	0.00	1398.00	1644.75	1055985.00	39.86	517.93	387.00
28	1	5	18236.00	31170.00	146.25	0	Spot (Block28, Row5, Column1)	7922.91	6756.00	5046.93	0.07	0.64	144.00	169.30	144.00	84.36	0.07	0.50	100.00	100.00	0.00	6612.00	7778.91	4595289.00	91.92	1601.47	978.00
28	2	5	18543.00	31168.00	153.00	0	Spot (Block28, Row5, Column2)	10082.86	9238.00	4419.19	0.04	0.44	168.00	186.33	168.00	80.50	0.04	0.43	100.00	100.00	0.00	9070.00	9914.86	6432865.00	122.93	2136.13	1988.00
28	3	5	18836.00	31170.00	153.05	0	Spot (Block28, Row5, Column3)	5842.04	4913.00	3432.60	0.08	0.59	165.00	182.31	165.00	89.95	0.04	0.49	100.00	100.00	0.00	4748.00	5677.04	3768119.00	62.92	999.48	780.00
28	4	5	19131.00	31171.00	147.25	0	Spot (Block28, Row5, Column4)	12333.71	10394.00	9384.62	0.07	0.76	154.00	166.48	154.00	83.49	0.03	0.50	100.00	100.00	0.00	10240.00	12179.71	7289222.00	145.73	2099.59	1642.50
28	5	5	19440.00	31171.00	146.45	0	Spot (Block28, Row5, Column5)	50727.80	62508.00	17808.91	0.09	0.35	148.00	169.86	148.00	124.68	0.06	0.73	100.00	100.00	47.42	62360.00	50579.80	29523772.00	405.51	10035.84	7081.00
28	6	5	19741.00	31171.00	147.30	0	Spot (Block28, Row5, Column6)	3411.81	2976.00	1895.88	0.06	0.56	142.00	166.15	142.00	104.98	0.07	0.63	100.00	100.00	0.00	2834.00	3269.81	2006146.00	30.92	863.59	642.50
28	7	5	20045.00	31172.00	196.80	0	Spot (Block28, Row5, Column7)	8168.56	6741.50	5335.72	0.08	0.65	143.00	181.49	143.00	118.86	0.10	0.65	100.00	100.00	0.00	6598.50	8025.56	8936404.00	67.19	1679.36	1666.00
28	8	5	20338.00	31173.00	146.00	0	Spot (Block28, Row5, Column8)	15867.54	12792.00	12849.23	0.09	0.81	134.00	153.79	134.00	81.35	0.06	0.53	100.00	100.00	0.00	12658.00	15733.54	9234911.00	193.17	2807.40	1544.00
28	1	6	18236.00	31467.00	207.10	0	Spot (Block28, Row6, Column1)	6138.15	4273.50	4621.82	0.16	0.75	158.00	197.30	158.00	119.41	0.10	0.61	100.00	100.00	0.00	4115.50	5980.15	7500817.00	49.75	1369.90	1394.00
28	2	6	18534.00	31468.00	212.05	0	Spot (Block28, Row6, Column2)	4798.92	4064.00	2593.89	0.07	0.54	159.00	193.13	159.00	120.34	0.08	0.62	100.00	100.00	0.00	3905.00	4639.92	6147414.00	38.27	1171.51	1121.00
28	3	6	18829.00	31467.00	146.95	0	Spot (Block28, Row6, Column3)	25321.23	22518.00	14932.83	0.05	0.59	152.00	172.19	152.00	81.58	0.05	0.47	100.00	100.00	0.00	22366.00	25169.23	14888881.00	308.29	4568.85	3176.00
28	4	6	19141.00	31468.00	148.30	0	Spot (Block28, Row6, Column4)	2341.83	1896.00	1548.41	0.09	0.66	147.00	160.94	147.00	81.28	0.04	0.51	100.00	100.00	0.00	1749.00	2194.83	1412122.00	26.83	570.13	472.50
28	5	6	19436.00	31470.00	146.70	0	Spot (Block28, Row6, Column5)	53500.84	65535.00	16220.49	0.09	0.30	149.00	181.52	149.00	142.46	0.09	0.78	100.00	100.00	54.34	65386.00	53351.84	31405216.00	374.29	10324.80	7671.00
28	6	6	19740.00	31468.00	152.25	0	Spot (Block28, Row6, Column6)	1060.16	869.00	705.89	0.09	0.67	144.00	166.48	144.00	103.15	0.06	0.62	100.00	87.00	0.00	725.00	916.16	675323.00	8.66	275.93	256.50
28	7	6	20038.00	31467.00	149.75	0	Spot (Block28, Row6, Column7)	22001.79	19080.50	14415.66	0.06	0.66	138.00	168.93	138.00	109.03	0.09	0.65	100.00	100.00	0.00	18942.50	21863.79	13509096.00	200.24	3937.30	2733.50
28	8	6	20342.00	31469.00	147.75	0	Spot (Block28, Row6, Column8)	25552.93	21818.00	17747.12	0.07	0.69	131.00	145.26	131.00	57.92	0.04	0.40	100.00	100.00	1.01	21687.00	25421.93	15152888.00	438.65	4252.08	3411.00
28	1	7	18237.00	31766.00	161.75	0	Spot (Block28, Row7, Column1)	2517.40	2262.50	1219.62	0.05	0.48	141.00	162.63	141.00	78.68	0.06	0.48	100.00	100.00	0.00	2121.50	2376.40	1812527.00	29.93	551.02	534.50
28	2	7	18535.00	31771.00	155.05	0	Spot (Block28, Row7, Column2)	750.27	638.00	458.07	0.07	0.61	135.00	155.61	135.00	71.51	0.06	0.46	100.00	99.00	0.00	503.00	615.27	495176.00	8.32	241.65	221.00
28	3	7	18834.00	31759.00	198.35	0	Spot (Block28, Row7, Column3)	187.10	190.00	24.19	0.01	0.13	133.00	144.82	133.00	53.07	0.04	0.37	56.00	2.00	0.00	57.00	54.10	207492.00	0.80	149.74	147.50
28	4	7	19139.00	31768.00	155.40	0	Spot (Block28, Row7, Column4)	571.98	499.00	310.68	0.06	0.54	140.00	162.55	140.00	90.25	0.06	0.56	98.00	74.00	0.00	359.00	431.98	380366.00	4.54	234.93	205.00
28	5	7	19434.00	31768.00	186.50	0	Spot (Block28, Row7, Column5)	5246.00	4821.00	3128.62	0.04	0.60	151.00	198.92	151.00	149.92	0.12	0.75	100.00	100.00	0.00	4670.00	5095.00	5120092.00	33.67	1050.44	1053.50
28	6	7	19736.00	31769.00	201.10	0	Spot (Block28, Row7, Column6)	5874.06	5614.50	3252.05	0.02	0.55	158.00	212.96	158.00	171.26	0.13	0.80	100.00	100.00	0.00	5456.50	5716.06	6731672.00	33.05	1330.96	1303.00
28	7	7	20032.00	31770.00	149.65	0	Spot (Block28, Row7, Column7)	15624.59	14368.00	8600.72	0.04	0.55	137.00	164.00	137.00	97.43	0.08	0.59	100.00	100.00	0.00	14231.00	15487.59	9593498.00	158.69	3255.75	2196.00
28	8	7	20342.00	31768.00	190.55	0	Spot (Block28, Row7, Column8)	3114.27	3150.00	778.94	0.00	0.25	131.00	145.29	131.00	52.05	0.04	0.36	100.00	100.00	0.00	3019.00	2983.27	3198358.00	57.04	839.71	781.00
28	1	8	18246.00	32073.00	164.30	0	Spot (Block28, Row8, Column1)	233.89	205.00	215.16	0.06	0.92	132.00	140.41	132.00	34.15	0.03	0.24	90.00	60.00	0.00	73.00	101.89	174014.00	2.74	169.70	172.00
28	2	8	18540.00	32070.00	147.35	0	Spot (Block28, Row8, Column2)	2932.70	2588.50	1600.25	0.05	0.55	130.00	137.69	130.00	28.63	0.02	0.21	100.00	100.00	0.00	2458.50	2802.70	1730291.00	97.64	695.83	557.00
28	3	8	18830.00	32069.00	148.35	0	Spot (Block28, Row8, Column3)	5090.98	3864.00	3940.91	0.12	0.77	128.00	137.86	128.00	40.66	0.03	0.29	100.00	100.00	0.00	3736.00	4962.98	3059678.00	121.83	866.39	662.00
28	4	8	19134.00	32070.00	152.00	0	Spot (Block28, Row8, Column4)	19598.82	18320.50	10419.61	0.03	0.53	133.00	143.62	133.00	46.12	0.03	0.32	100.00	100.00	0.00	18187.50	19465.82	12464850.00	421.83	3071.22	2351.00
28	5	8	19429.00	32070.00	152.95	0	Spot (Block28, Row8, Column5)	587.92	558.50	247.42	0.02	0.42	140.00	172.75	140.00	126.18	0.09	0.73	97.00	71.00	0.00	418.50	447.92	380972.00	3.29	225.04	203.00
28	6	8	19737.00	32070.00	197.25	0	Spot (Block28, Row8, Column6)	10310.68	6877.50	8460.03	0.18	0.82	147.00	197.77	147.00	166.97	0.13	0.84	100.00	100.00	0.00	6730.50	10163.68	11362366.00	60.57	1832.11	1856.50
28	7	8	20036.00	32070.00	145.90	0	Spot (Block28, Row8, Column7)	7876.71	7093.00	4722.49	0.05	0.60	132.00	158.59	132.00	104.08	0.08	0.66	100.00	100.00	0.00	6961.00	7744.71	4544860.00	74.16	1668.12	1214.00
28	8	8	20323.00	32068.00	147.70	0	Spot (Block28, Row8, Column8)	15159.26	14268.00	7873.05	0.03	0.52	131.00	143.43	131.00	49.08	0.04	0.34	100.00	100.00	0.00	14137.00	15028.26	9019761.00	305.95	3082.85	2216.00
29	1	1	4728.00	34447.00	147.80	0	Spot (Block29, Row1, Column1)	8186.96	7364.00	4221.69	0.05	0.52	115.00	128.99	115.00	56.28	0.05	0.44	100.00	100.00	0.00	7249.00	8071.96	4895803.00	143.17	1669.36	1199.50
29	2	1	5024.00	34452.00	144.65	0	Spot (Block29, Row1, Column2)	11900.92	11102.00	5718.92	0.03	0.48	117.00	137.84	117.00	71.44	0.07	0.52	100.00	100.00	0.00	10985.00	11783.92	6747821.00	164.67	1994.59	1800.00
29	3	1	5326.00	34451.00	141.20	0	Spot (Block29, Row1, Column3)	2047.45	1604.00	1398.89	0.11	0.68	112.00	122.04	112.00	49.29	0.04	0.40	100.00	100.00	0.00	1492.00	1935.45	1109718.00	39.07	452.71	375.50
29	4	1	5625.00	34449.00	139.45	0	Spot (Block29, Row1, Column4)	9470.10	8674.00	4582.75	0.04	0.48	116.00	130.38	116.00	53.15	0.05	0.41	100.00	100.00	0.00	8558.00	9354.10	4914983.00	175.72	1998.14	1400.00
29	5	1	5928.00	34451.00	139.20	0	Spot (Block29, Row1, Column5)	7251.58	6368.00	5092.77	0.06	0.70	116.00	125.87	116.00	39.57	0.04	0.31	100.00	100.00	0.00	6252.00	7135.58	3821583.00	180.07	1287.25	800.00
29	6	1	6225.00	34448.00	138.80	0	Spot (Block29, Row1, Column6)	8759.57	8323.50	4393.25	0.02	0.50	117.00	130.66	117.00	64.29	0.05	0.49	100.00	100.00	0.00	8206.50	8642.57	4554976.00	134.21	1858.42	1268.00
29	7	1	6518.00	34451.00	140.05	0	Spot (Block29, Row1, Column7)	27991.98	26918.00	13933.14	0.02	0.50	119.00	132.61	119.00	70.75	0.05	0.53	100.00	100.00	0.00	26799.00	27872.98	14975707.00	393.79	5431.54	4080.00
29	8	1	6829.00	34444.00	172.35	0	Spot (Block29, Row1, Column8)	229.66	212.50	49.94	0.03	0.22	115.00	117.95	115.00	34.66	0.01	0.29	98.00	83.00	0.00	97.50	114.66	190614.00	3.22	148.38	142.00
29	1	2	4726.00	34760.00	293.05	0	Spot (Block29, Row2, Column1)	120.28	119.00	13.16	0.00	0.11	114.00	127.15	114.00	52.01	0.05	0.41	0.00	0.00	0.00	5.00	6.28	302993.00	-0.13	111.76	113.00
29	2	2	5024.00	34751.00	125.80	0	Spot (Block29, Row2, Column2)	4548.08	4395.50	1865.99	0.01	0.41	116.00	132.49	116.00	65.49	0.06	0.49	100.00	100.00	0.00	4279.50	4432.08	1928388.00	67.43	844.72	742.00
29	3	2	5328.00	34750.00	156.45	0	Spot (Block29, Row2, Column3)	269.15	282.00	66.46	0.02	0.25	115.00	124.71	115.00	47.10	0.04	0.38	97.00	73.00	0.00	167.00	154.15	181948.00	3.07	151.67	144.50
29	4	2	5633.00	34751.00	192.00	0	Spot (Block29, Row2, Column4)	1859.84	1656.00	1134.15	0.05	0.61	119.00	138.89	119.00	63.24	0.07	0.46	100.00	100.00	0.00	1537.00	1740.84	1928658.00	27.21	510.53	504.50
29	5	2	5929.00	34752.00	173.20	0	Spot (Block29, Row2, Column5)	2058.63	1952.00	791.28	0.02	0.38	118.00	130.40	118.00	44.35	0.04	0.34	100.00	100.00	0.00	1834.00	1940.63	1718960.00	43.48	578.79	470.00
29	6	2	6219.00	34751.00	143.00	0	Spot (Block29, Row2, Column6)	3380.52	3172.00	1749.36	0.03	0.52	118.00	132.99	118.00	57.74	0.05	0.43	100.00	100.00	0.00	3054.00	3262.52	1876188.00	56.25	769.82	626.00
29	7	2	6527.00	34751.00	144.40	0	Spot (Block29, Row2, Column7)	1323.57	1170.50	708.97	0.05	0.54	118.00	128.97	118.00	59.03	0.04	0.46	100.00	100.00	0.00	1052.50	1205.57	746495.00	20.24	371.45	279.00
29	8	2	6829.00	34747.00	147.95	0	Spot (Block29, Row2, Column8)	138.10	137.00	11.49	0.00	0.08	113.00	119.47	113.00	51.50	0.02	0.43	0.00	0.00	0.00	24.00	25.10	82034.00	0.36	126.96	126.00
29	1	3	4730.00	35055.00	141.15	0	Spot (Block29, Row3, Column1)	11640.88	11077.00	6164.90	0.02	0.53	120.00	126.52	120.00	39.53	0.02	0.31	100.00	100.00	0.00	10957.00	11520.88	6344277.00	291.25	1822.85	1378.00
29	2	3	5032.00	35051.00	148.80	0	Spot (Block29, Row3, Column2)	393.91	389.00	116.29	0.01	0.30	117.00	127.13	117.00	44.33	0.04	0.35	100.00	94.00	0.00	272.00	276.91	240284.00	6.02	175.38	175.00
29	3	3	5315.00	35049.00	139.25	0	Spot (Block29, Row3, Column3)	2150.18	1876.50	1149.76	0.06	0.53	115.00	124.70	115.00	50.04	0.04	0.40	100.00	100.00	0.00	1761.50	2035.18	1130996.00	40.48	588.88	434.00
29	4	3	5630.00	35051.00	139.35	0	Spot (Block29, Row3, Column4)	12339.90	11884.50	6105.95	0.02	0.49	117.00	130.11	117.00	53.83	0.05	0.41	100.00	100.00	0.00	11767.50	12222.90	6490787.00	226.84	2743.10	1893.00
29	5	3	5929.00	35049.00	130.20	0	Spot (Block29, Row3, Column5)	2372.91	1545.00	2767.47	0.19	1.17	119.00	132.37	119.00	57.88	0.05	0.44	100.00	100.00	0.00	1426.00	2253.91	1074929.00	38.71	917.79	565.00
29	6	3	6232.00	35051.00	227.50	0	Spot (Block29, Row3, Column6)	4175.25	2710.00	3008.91	0.19	0.72	125.00	149.14	125.00	77.72	0.08	0.52	100.00	100.00	0.00	2585.00	4050.25	6208601.00	51.80	1162.08	1195.00
29	7	3	6531.00	35052.00	142.45	0	Spot (Block29, Row3, Column7)	4095.92	3507.50	2728.30	0.07	0.67	123.00	140.20	123.00	65.44	0.06	0.47	100.00	100.00	0.00	3384.50	3972.92	2244562.00	60.45	860.24	597.50
29	8	3	6829.00	35060.00	149.75	0	Spot (Block29, Row3, Column8)	8407.93	7558.00	4061.47	0.05	0.48	116.00	127.44	116.00	61.54	0.04	0.48	100.00	100.00	0.00	7442.00	8291.93	5086800.00	134.55	1615.56	1266.00
29	1	4	4726.00	35349.00	138.55	0	Spot (Block29, Row4, Column1)	12235.72	11087.00	6438.37	0.04	0.53	119.00	132.42	119.00	53.33	0.05	0.40	100.00	100.00	0.00	10968.00	12116.72	6350337.00	226.96	2332.16	1835.00
29	2	4	5027.00	35347.00	172.30	0	Spot (Block29, Row4, Column2)	1024.94	962.00	537.97	0.03	0.52	121.00	140.06	121.00	71.45	0.06	0.51	100.00	100.00	0.00	841.00	903.94	843524.00	12.38	305.16	295.00
29	3	4	5331.00	35351.00	137.70	0	Spot (Block29, Row4, Column3)	38134.68	36212.00	18005.81	0.02	0.47	119.00	140.22	119.00	84.78	0.07	0.60	100.00	100.00	9.98	36093.00	38015.68	19486864.00	448.17	6674.97	4270.00
29	4	4	5616.00	35348.00	156.85	0	Spot (Block29, Row4, Column4)	255.45	272.00	51.28	0.03	0.20	114.00	124.73	114.00	59.35	0.04	0.48	96.00	60.00	0.00	158.00	141.45	172939.00	2.20	155.19	149.00
29	5	4	5911.00	35342.00	137.20	0	Spot (Block29, Row4, Column5)	1045.97	596.50	2564.93	0.24	2.45	118.00	127.58	118.00	62.61	0.03	0.49	99.00	97.00	0.00	478.50	927.97	531353.00	14.67	325.60	224.50
29	6	4	6229.00	35351.00	172.20	0	Spot (Block29, Row4, Column6)	2754.40	2719.50	1135.90	0.01	0.41	123.00	135.48	123.00	54.22	0.04	0.40	100.00	100.00	0.00	2596.50	2631.40	2275135.00	48.30	681.72	577.00
29	7	4	6525.00	35354.00	140.50	0	Spot (Block29, Row4, Column7)	3197.89	2670.00	2361.72	0.08	0.74	122.00	142.12	122.00	84.26	0.07	0.59	100.00	100.00	0.00	2548.00	3075.89	1723664.00	36.27	570.34	435.00
29	8	4	6826.00	35363.00	142.50	0	Spot (Block29, Row4, Column8)	1265.92	1145.50	631.40	0.04	0.50	119.00	126.69	119.00	36.64	0.03	0.29	100.00	100.00	0.00	1026.50	1146.92	696256.00	31.09	349.54	293.00
29	1	5	4728.00	35653.00	138.05	0	Spot (Block29, Row5, Column1)	17276.09	15935.00	9186.77	0.04	0.53	121.00	144.50	121.00	80.66	0.08	0.56	100.00	100.00	0.00	15814.00	17155.09	8931738.00	212.38	3285.73	2339.50
29	2	5	5030.00	35656.00	147.90	0	Spot (Block29, Row5, Column2)	9068.15	8752.50	4134.81	0.02	0.46	129.00	156.50	129.00	78.13	0.08	0.50	100.00	100.00	0.00	8623.50	8939.15	5422755.00	114.06	1629.41	1398.00
29	3	5	5329.00	35651.00	147.05	0	Spot (Block29, Row5, Column3)	4499.41	4003.00	2445.98	0.05	0.54	123.00	150.27	123.00	86.47	0.09	0.58	100.00	100.00	0.00	3880.00	4376.41	2659149.00	50.30	774.57	676.00
29	4	5	5626.00	35652.00	138.20	0	Spot (Block29, Row5, Column4)	6654.54	5762.00	4143.96	0.06	0.62	117.00	136.48	117.00	85.53	0.07	0.63	100.00	100.00	0.00	5645.00	6537.54	3453705.00	76.21	1221.83	885.00
29	5	5	5928.00	35651.00	136.55	0	Spot (Block29, Row5, Column5)	43311.02	43238.50	19107.97	0.00	0.44	124.00	148.74	124.00	105.63	0.08	0.71	100.00	100.00	25.50	43114.50	43187.02	21742208.00	408.60	7722.63	5223.00
29	6	5	6230.00	35652.00	143.60	0	Spot (Block29, Row5, Column6)	3695.16	3310.00	1817.23	0.05	0.49	126.00	150.22	126.00	91.66	0.08	0.61	100.00	100.00	0.00	3184.00	3569.16	2069290.00	38.68	750.73	603.00
29	7	5	6535.00	35652.00	184.00	0	Spot (Block29, Row5, Column7)	4978.76	4136.00	3633.43	0.08	0.73	125.00	163.37	125.00	122.49	0.12	0.75	100.00	100.00	0.00	4011.00	4853.76	4744759.00	39.31	1003.20	1024.50
29	8	5	6829.00	35655.00	139.40	0	Spot (Block29, Row5, Column8)	8480.09	6928.00	6330.88	0.09	0.75	118.00	137.69	118.00	88.45	0.07	0.64	100.00	100.00	0.00	6810.00	8362.09	4435088.00	94.31	1395.65	1043.50
29	1	6	4731.00	35951.00	225.00	0	Spot (Block29, Row6, Column1)	3656.20	2150.00	2810.93	0.23	0.77	128.00	157.92	128.00	88.12	0.09	0.56	100.00	100.00	0.00	2022.00	3528.20	5308800.00	39.70	1057.83	1041.00
29	2	6	5025.00	35952.00	219.90	0	Spot (Block29, Row6, Column2)	1846.36	1327.50	1110.76	0.14	0.60	125.00	153.22	125.00	84.89	0.09	0.55	100.00	100.00	0.00	1202.50	1721.36	2559057.00	19.95	609.61	611.00
29	3	6	5319.00	35949.00	139.30	0	Spot (Block29, Row6, Column3)	16662.92	15715.00	8825.18	0.03	0.53	117.00	134.29	117.00	61.51	0.06	0.46	100.00	100.00	0.00	15598.00	16545.92	8681381.00	268.73	3511.17	2590.00
29	4	6	5628.00	35951.00	137.55	0	Spot (Block29, Row6, Column4)	1406.32	1278.50	674.66	0.04	0.48	114.00	129.00	114.00	82.33	0.05	0.64	100.00	100.00	0.00	1164.50	1292.32	722849.00	15.51	360.08	275.00
29	5	6	5924.00	35952.00	137.85	0	Spot (Block29, Row6, Column5)	47498.36	51813.50	18125.80	0.04	0.38	124.00	148.49	124.00	107.33	0.08	0.72	100.00	100.00	35.99	51689.50	47374.36	24414272.00	441.15	8360.55	6737.00
29	6	6	6232.00	35950.00	143.05	0	Spot (Block29, Row6, Column6)	718.02	618.00	396.25	0.07	0.55	125.00	140.16	125.00	60.95	0.05	0.43	100.00	93.00	0.00	493.00	593.02	401374.00	9.48	238.54	200.50
29	7	6	6529.00	35952.00	140.85	0	Spot (Block29, Row6, Column7)	8398.87	7238.00	5205.47	0.06	0.62	122.00	145.35	122.00	92.80	0.08	0.64	100.00	100.00	0.00	7116.00	8276.87	4510193.00	88.94	1564.68	1271.00
29	8	6	6832.00	35954.00	140.85	0	Spot (Block29, Row6, Column8)	10079.52	9034.00	6706.72	0.05	0.67	116.00	123.95	116.00	34.31	0.03	0.28	100.00	100.00	0.00	8918.00	9963.52	5412702.00	290.18	1978.96	1404.00
29	1	7	4724.00	36246.00	158.05	0	Spot (Block29, Row7, Column1)	1706.84	1543.50	874.16	0.04	0.51	123.00	142.30	123.00	64.49	0.06	0.45	100.00	100.00	0.00	1420.50	1583.84	1170894.00	24.26	401.15	394.00
29	2	7	5024.00	36249.00	150.25	0	Spot (Block29, Row7, Column2)	362.57	310.00	151.74	0.07	0.42	118.00	129.40	118.00	45.40	0.04	0.35	100.00	81.00	0.00	192.00	244.57	222978.00	5.14	174.70	178.00
29	3	7	5322.00	36246.00	151.95	0	Spot (Block29, Row7, Column3)	140.17	139.00	16.55	0.00	0.12	113.00	117.52	113.00	31.02	0.02	0.26	40.00	0.00	0.00	26.00	27.17	88305.00	0.73	122.20	122.00
29	4	7	5631.00	36254.00	159.50	0	Spot (Block29, Row7, Column4)	254.81	267.00	68.12	0.02	0.27	115.00	130.11	115.00	63.20	0.05	0.49	87.00	55.00	0.00	152.00	139.81	178115.00	1.97	145.20	137.00
29	5	7	5922.00	36250.00	188.45	0	Spot (Block29, Row7, Column5)	1558.61	1354.50	988.05	0.06	0.63	123.00	147.58	123.00	84.77	0.08	0.57	100.00	100.00	0.00	1231.50	1435.61	1555492.00	16.65	429.63	419.00
29	6	7	6225.00	36253.00	212.15	0	Spot (Block29, Row7, Column6)	2190.63	1721.00	1298.76	0.10	0.59	128.00	169.93	128.00	116.60	0.12	0.69	100.00	99.00	0.00	1593.00	2062.63	2804005.00	17.33	662.14	684.00
29	7	7	6515.00	36254.00	142.80	0	Spot (Block29, Row7, Column7)	13516.94	12974.00	6459.30	0.02	0.48	124.00	141.48	124.00	62.12	0.06	0.44	100.00	100.00	0.00	12850.00	13392.94	7515418.00	215.31	2353.92	1934.00
29	8	7	6827.00	36251.00	178.00	0	Spot (Block29, Row7, Column8)	4268.12	4348.00	1325.78	0.01	0.31	123.00	136.76	123.00	61.52	0.05	0.45	100.00	100.00	0.00	4225.00	4145.12	3790088.00	67.15	1083.11	913.00
29	1	8	4737.00	36568.00	140.40	0	Spot (Block29, Row8, Column1)	192.01	178.00	144.50	0.03	0.75	119.00	125.09	119.00	29.44	0.02	0.24	79.00	52.00	0.00	59.00	73.01	102917.00	2.27	148.20	150.00
29	2	8	5033.00	36554.00	144.30	0	Spot (Block29, Row8, Column2)	937.26	883.00	472.12	0.03	0.50	118.00	120.19	118.00	17.88	0.01	0.15	100.00	100.00	0.00	765.00	819.26	534237.00	45.71	289.98	261.00
29	3	8	5318.00	36549.00	140.25	0	Spot (Block29, Row8, Column3)	2696.95	2472.00	1847.44	0.04	0.69	121.00	129.67	121.00	54.70	0.03	0.42	100.00	100.00	0.00	2351.00	2575.95	1432082.00	46.93	640.90	378.00
29	4	8	5624.00	36554.00	144.65	0	Spot (Block29, Row8, Column4)	20367.05	19972.00	9680.10	0.01	0.48	122.00	137.82	122.00	71.45	0.05	0.52	100.00	100.00	0.00	19850.00	20245.05	11649952.00	283.14	3232.03	2910.00
29	5	8	5923.00	36547.00	159.85	0	Spot (Block29, Row8, Column5)	205.77	197.00	40.31	0.02	0.20	121.00	147.76	121.00	102.06	0.09	0.69	25.00	0.00	0.00	76.00	84.77	145481.00	0.57	138.94	134.00
29	6	8	6227.00	36553.00	205.25	0	Spot (Block29, Row8, Column6)	6314.15	3867.00	5406.05	0.21	0.86	124.00	168.19	124.00	138.10	0.13	0.82	100.00	100.00	0.00	3743.00	6190.15	7545405.00	44.50	1362.17	1362.00
29	7	8	6529.00	36555.00	138.95	0	Spot (Block29, Row8, Column7)	4612.05	4221.50	2543.66	0.04	0.55	122.00	149.14	122.00	105.73	0.09	0.71	100.00	100.00	0.00	4099.50	4490.05	2407488.00	42.21	1017.51	757.00
29	8	8	6820.00	36556.00	139.70	0	Spot (Block29, Row8, Column8)	23386.90	21564.00	11524.38	0.04	0.49	126.00	141.90	126.00	74.38	0.05	0.52	100.00	100.00	0.00	21438.00	23260.90	12301512.00	312.53	4574.58	3236.00
30	1	1	9232.00	34455.00	148.75	0	Spot (Block30, Row1, Column1)	7030.54	6256.00	3630.08	0.05	0.52	177.00	180.96	177.00	45.50	0.01	0.25	100.00	100.00	0.00	6079.00	6853.54	4239415.00	150.53	1823.50	1298.00
30	2	1	9529.00	34451.00	147.35	0	Spot (Block30, Row1, Column2)	237.69	235.00	34.99	0.00	0.15	171.00	169.89	171.00	31.20	0.00	0.18	85.00	50.00	0.00	64.00	66.69	140710.00	2.17	200.11	196.00
30	3	1	9825.00	34444.00	210.20	0	Spot (Block30, Row1, Column3)	175.94	178.00	17.79	0.01	0.10	150.00	153.21	150.00	24.01	0.01	0.16	61.00	7.00	0.00	28.00	25.94	221512.00	0.95	157.37	160.00
30	4	1	10133.00	34462.00	162.10	0	Spot (Block30, Row1, Column4)	203.84	200.00	29.44	0.01	0.14	150.00	150.82	150.00	20.64	0.00	0.14	92.00	62.00	0.00	50.00	53.84	147986.00	2.57	182.23	184.00
30	5	1	10420.00	34477.00	160.60	0	Spot (Block30, Row1, Column5)	192.33	192.00	27.37	0.00	0.14	152.00	151.89	152.00	21.04	0.00	0.14	85.00	41.00	0.00	40.00	40.33	136168.00	1.92	174.32	169.00
30	6	1	10731.00	34475.00	191.45	0	Spot (Block30, Row1, Column6)	192.51	191.00	22.78	0.00	0.12	144.00	146.09	144.00	20.91	0.01	0.14	91.00	62.00	0.00	47.00	48.51	198867.00	2.22	164.70	166.50
30	7	1	11021.00	34465.00	193.65	0	Spot (Block30, Row1, Column7)	232.75	216.00	51.66	0.03	0.22	144.00	147.03	144.00	18.99	0.01	0.13	97.00	89.00	0.00	72.00	88.75	246713.00	4.51	164.54	170.00
30	8	1	11330.00	34452.00	172.40	0	Spot (Block30, Row1, Column8)	275.59	282.00	65.87	0.01	0.24	151.00	151.55	151.00	20.54	0.00	0.14	99.00	94.00	0.00	131.00	124.59	228739.00	6.04	190.70	191.00
30	1	2	9228.00	34759.00	147.00	-50	Spot (Block30, Row2, Column1)	178.15	179.00	25.97	0.00	0.15	170.00	175.12	170.00	47.38	0.01	0.27	6.00	0.00	0.00	9.00	8.15	104750.00	0.06	185.13	182.00
30	2	2	9542.00	34776.00	142.30	0	Spot (Block30, Row2, Column2)	197.23	199.00	25.34	0.00	0.13	157.00	159.52	157.00	27.85	0.01	0.17	83.00	16.00	0.00	42.00	40.23	108083.00	1.35	176.14	184.50
30	3	2	9825.00	34792.00	139.35	0	Spot (Block30, Row2, Column3)	182.16	181.00	13.58	0.00	0.07	154.00	155.70	154.00	22.73	0.00	0.15	68.00	7.00	0.00	27.00	28.16	95270.00	1.16	172.33	176.00
30	4	2	10133.00	34767.00	178.35	0	Spot (Block30, Row2, Column4)	196.80	198.00	15.34	0.00	0.08	155.00	155.02	155.00	18.76	0.00	0.12	91.00	66.00	0.00	43.00	41.80	175943.00	2.23	176.68	177.00
30	5	2	10436.00	34762.00	186.40	0	Spot (Block30, Row2, Column5)	412.14	399.00	99.71	0.01	0.24	157.00	161.08	157.00	32.67	0.01	0.20	100.00	98.00	0.00	242.00	255.14	403487.00	7.68	223.54	212.00
30	6	2	10721.00	34730.00	227.20	0	Spot (Block30, Row2, Column6)	179.45	184.00	26.21	0.01	0.15	151.00	170.86	151.00	96.48	0.05	0.56	0.00	0.00	0.00	33.00	28.45	265402.00	0.09	152.27	150.00
30	7	2	11016.00	34775.00	168.30	0	Spot (Block30, Row2, Column7)	185.72	189.00	16.91	0.01	0.09	149.00	158.60	149.00	61.85	0.03	0.39	3.00	0.00	0.00	40.00	36.72	145416.00	0.44	160.88	164.00
30	8	2	11349.00	34725.00	140.80	0	Spot (Block30, Row2, Column8)	176.34	178.50	17.65	0.01	0.10	154.00	159.74	154.00	70.60	0.02	0.44	0.00	0.00	0.00	24.50	22.34	95224.00	0.24	160.02	161.00
30	1	3	9231.00	35056.00	167.60	0	Spot (Block30, Row3, Column1)	264.85	266.00	55.64	0.00	0.21	139.00	143.38	139.00	19.10	0.01	0.13	99.00	99.00	0.00	127.00	125.85	207642.00	6.36	178.66	181.00
30	2	3	9527.00	35066.00	158.20	0	Spot (Block30, Row3, Column2)	173.74	175.00	16.24	0.00	0.09	145.00	150.16	145.00	28.46	0.02	0.19	54.00	3.00	0.00	30.00	28.74	120052.00	0.83	156.24	159.00
30	3	3	9820.00	35050.00	163.85	0	Spot (Block30, Row3, Column3)	240.49	234.00	40.07	0.01	0.17	149.00	149.58	149.00	18.12	0.00	0.12	99.00	94.00	0.00	85.00	91.49	178923.00	5.02	179.71	180.00
30	4	3	10135.00	35052.00	157.85	0	Spot (Block30, Row3, Column4)	212.84	210.00	28.33	0.01	0.13	152.00	152.19	152.00	17.66	0.00	0.12	93.00	87.00	0.00	58.00	60.84	147075.00	3.43	174.82	184.00
30	5	3	10410.00	35067.00	223.30	0	Spot (Block30, Row3, Column5)	208.93	204.00	33.67	0.01	0.16	164.00	183.51	164.00	96.02	0.05	0.52	9.00	0.00	0.00	40.00	44.93	298356.00	0.26	176.44	173.00
30	6	3	10731.00	35057.00	198.05	0	Spot (Block30, Row3, Column6)	7769.31	5280.00	6167.79	0.17	0.79	178.00	217.25	178.00	140.36	0.09	0.65	100.00	100.00	0.00	5102.00	7591.31	8655011.00	53.80	1634.70	1608.50
30	7	3	11030.00	35062.00	147.00	-50	Spot (Block30, Row3, Column7)	198.98	198.00	17.51	0.00	0.09	168.00	189.06	168.00	119.66	0.05	0.63	0.00	0.00	0.00	30.00	30.98	116600.00	0.08	189.60	191.00
30	8	3	11330.00	35068.00	152.70	0	Spot (Block30, Row3, Column8)	13232.21	12123.00	6915.55	0.04	0.52	162.00	173.96	162.00	90.39	0.03	0.52	100.00	100.00	0.00	11961.00	13070.21	8455379.00	144.47	2365.37	1858.00
30	1	4	9231.00	35354.00	198.75	0	Spot (Block30, Row4, Column1)	202.97	202.50	25.52	0.00	0.13	143.00	149.92	143.00	31.05	0.02	0.21	86.00	44.00	0.00	59.50	59.97	226920.00	1.71	159.36	159.00
30	2	4	9528.00	35360.00	163.90	0	Spot (Block30, Row4, Column2)	1251.63	1110.00	600.96	0.05	0.48	154.00	165.90	154.00	60.75	0.03	0.37	100.00	100.00	0.00	956.00	1097.63	929962.00	17.87	383.16	387.50
30	3	4	9828.00	35355.00	142.25	0	Spot (Block30, Row4, Column3)	444.62	392.00	145.78	0.05	0.33	152.00	158.99	152.00	45.04	0.02	0.28	100.00	99.00	0.00	240.00	292.62	244095.00	6.34	226.00	214.00
30	4	4	10121.00	35351.00	191.00	0	Spot (Block30, Row4, Column4)	174.44	177.00	15.95	0.01	0.09	152.00	152.03	152.00	20.57	0.00	0.14	62.00	8.00	0.00	25.00	22.44	179499.00	1.09	156.44	154.00
30	5	4	10420.00	35356.00	169.85	0	Spot (Block30, Row4, Column5)	230.24	213.00	83.65	0.03	0.36	163.00	164.76	163.00	26.10	0.00	0.16	85.00	46.00	0.00	50.00	67.24	184655.00	2.51	183.63	186.00
30	6	4	10730.00	35355.00	195.85	0	Spot (Block30, Row4, Column6)	478.05	485.00	104.14	0.01	0.22	168.00	186.50	168.00	97.51	0.05	0.52	98.00	89.00	0.00	317.00	310.05	519160.00	2.99	253.25	240.00
30	7	4	11038.00	35368.00	149.30	0	Spot (Block30, Row4, Column7)	231.63	229.00	30.08	0.00	0.13	167.00	175.53	167.00	67.50	0.02	0.38	45.00	0.00	0.00	62.00	64.63	141988.00	0.83	189.43	187.50
30	8	4	11336.00	35374.00	183.90	0	Spot (Block30, Row4, Column8)	198.76	198.00	22.57	0.00	0.11	157.00	161.35	157.00	41.99	0.01	0.26	48.00	4.00	0.00	41.00	41.76	189420.00	0.89	171.98	172.00
30	1	5	9235.00	35664.00	161.75	0	Spot (Block30, Row5, Column1)	255.60	270.00	47.58	0.02	0.19	152.00	175.44	152.00	103.19	0.06	0.59	56.00	0.00	0.00	118.00	103.60	185312.00	0.78	184.65	184.00
30	2	5	9529.00	35658.00	147.40	0	Spot (Block30, Row5, Column2)	15211.30	14567.00	7028.64	0.02	0.46	165.00	187.30	165.00	91.18	0.06	0.49	100.00	100.00	0.00	14402.00	15046.30	9020300.00	164.77	2689.12	2346.00
30	3	5	9830.00	35659.00	147.05	0	Spot (Block30, Row5, Column3)	4691.07	4159.50	2572.18	0.05	0.55	153.00	167.67	153.00	69.05	0.04	0.41	100.00	100.00	0.00	4006.50	4538.07	2767734.00	65.51	858.49	743.50
30	4	5	10123.00	35662.00	167.35	0	Spot (Block30, Row5, Column4)	210.13	208.00	23.83	0.00	0.11	155.00	159.30	155.00	37.13	0.01	0.23	75.00	20.00	0.00	53.00	55.13	163269.00	1.37	177.66	179.00
30	5	5	10431.00	35660.00	136.70	0	Spot (Block30, Row5, Column5)	676.02	661.50	244.24	0.01	0.36	161.00	160.41	161.00	21.03	0.00	0.13	100.00	100.00	0.00	500.50	515.02	339364.00	24.52	312.40	272.00
30	6	5	10708.00	35675.00	199.40	0	Spot (Block30, Row5, Column6)	218.58	214.00	35.11	0.01	0.16	169.00	180.46	169.00	70.26	0.03	0.39	22.00	0.00	0.00	45.00	49.58	246119.00	0.54	186.80	189.00
30	7	5	11031.00	35660.00	189.85	0	Spot (Block30, Row5, Column7)	4819.16	4041.50	3100.40	0.08	0.64	172.00	196.97	172.00	97.41	0.06	0.49	100.00	100.00	0.00	3869.50	4647.16	4876989.00	47.45	1126.74	1098.00
30	8	5	11328.00	35657.00	156.60	0	Spot (Block30, Row5, Column8)	544.19	266.00	2142.13	0.31	3.94	158.00	164.81	158.00	61.01	0.02	0.37	85.00	33.00	0.00	108.00	386.19	365697.00	6.22	201.40	200.00
30	1	6	9227.00	35959.00	196.05	0	Spot (Block30, Row6, Column1)	6348.54	4322.50	5308.23	0.17	0.84	166.00	206.29	166.00	140.08	0.09	0.68	100.00	100.00	0.00	4156.50	6182.54	6894513.00	43.85	1337.81	1299.00
30	2	6	9528.00	35962.00	213.40	0	Spot (Block30, Row6, Column2)	2641.82	2165.00	1463.38	0.09	0.55	162.00	193.28	162.00	124.55	0.08	0.64	100.00	100.00	0.00	2003.00	2479.82	3437009.00	19.66	803.30	809.00
30	3	6	9818.00	35953.00	184.70	0	Spot (Block30, Row6, Column3)	236.79	219.00	45.63	0.03	0.19	148.00	161.10	148.00	59.86	0.04	0.37	64.00	36.00	0.00	71.00	88.79	227081.00	1.26	173.01	174.00
30	4	6	10130.00	35948.00	195.40	0	Spot (Block30, Row6, Column4)	184.13	187.00	20.95	0.01	0.11	150.00	150.42	150.00	21.41	0.00	0.14	75.00	35.00	0.00	37.00	34.13	198311.00	1.57	157.02	154.00
30	5	6	10430.00	35956.00	141.35	0	Spot (Block30, Row6, Column5)	488.37	486.00	121.38	0.00	0.25	156.00	155.79	156.00	24.51	0.00	0.16	100.00	99.00	0.00	330.00	332.37	265184.00	13.57	248.81	233.50
30	6	6	10729.00	35962.00	147.00	-50	Spot (Block30, Row6, Column6)	177.15	179.00	16.36	0.00	0.09	164.00	171.72	164.00	60.73	0.02	0.35	0.00	0.00	0.00	15.00	13.15	104162.00	0.09	170.33	174.00
30	7	6	11033.00	35956.00	176.05	0	Spot (Block30, Row6, Column7)	231.06	214.50	42.20	0.03	0.18	161.00	172.89	161.00	73.62	0.03	0.43	38.00	3.00	0.00	53.50	70.06	199636.00	0.79	180.92	184.00
30	8	6	11326.00	35968.00	185.75	0	Spot (Block30, Row6, Column8)	195.66	190.50	30.38	0.01	0.16	156.00	155.26	156.00	21.02	0.00	0.14	78.00	35.00	0.00	34.50	39.66	189400.00	1.92	161.20	163.00
30	1	7	9229.00	36256.00	154.80	0	Spot (Block30, Row7, Column1)	1829.72	1721.50	865.05	0.03	0.47	154.00	176.32	154.00	101.02	0.06	0.57	100.00	100.00	0.00	1567.50	1675.72	1207613.00	16.37	453.34	425.50
30	2	7	9551.00	36326.00	221.35	0	Spot (Block30, Row7, Column2)	160.78	164.00	18.19	0.01	0.11	146.00	157.06	146.00	45.13	0.03	0.29	1.00	0.00	0.00	18.00	14.78	225246.00	0.08	151.32	148.00
30	3	7	9804.00	36261.00	260.20	0	Spot (Block30, Row7, Column3)	166.64	169.00	15.17	0.01	0.09	153.00	154.66	153.00	29.65	0.00	0.19	13.00	0.00	0.00	16.00	13.64	327609.00	0.40	153.08	154.00
30	4	7	10108.00	36215.00	225.20	0	Spot (Block30, Row7, Column4)	173.00	174.00	13.63	0.00	0.08	155.00	158.06	155.00	47.63	0.01	0.30	1.00	0.00	0.00	19.00	18.00	252227.00	0.31	162.17	162.00
30	5	7	10449.00	36255.00	240.70	0	Spot (Block30, Row7, Column5)	198.38	191.00	51.36	0.02	0.26	167.00	175.87	167.00	59.27	0.02	0.34	8.00	4.00	0.00	24.00	31.38	331500.00	0.38	168.97	169.00
30	6	7	10728.00	36260.00	193.80	0	Spot (Block30, Row7, Column6)	3586.70	3484.00	1803.22	0.01	0.50	174.00	231.03	174.00	211.91	0.12	0.92	100.00	100.00	0.00	3310.00	3412.70	3816254.00	15.84	906.60	901.00
30	7	7	11009.00	36260.00	244.65	0	Spot (Block30, Row7, Column7)	205.22	200.00	38.68	0.01	0.19	164.00	176.36	164.00	75.82	0.03	0.43	19.00	0.00	0.00	36.00	41.22	356463.00	0.38	165.59	166.00
30	8	7	11331.00	36258.00	190.05	0	Spot (Block30, Row7, Column8)	830.28	802.00	224.68	0.02	0.27	164.00	168.71	164.00	51.81	0.01	0.31	100.00	100.00	0.00	638.00	666.28	844395.00	12.77	318.75	281.00
30	1	8	9226.00	36576.00	167.05	0	Spot (Block30, Row8, Column1)	206.06	205.00	24.97	0.00	0.12	134.00	141.37	134.00	31.79	0.02	0.22	95.00	66.00	0.00	71.00	72.06	160108.00	2.04	162.72	166.00
30	2	8	9555.00	36577.00	235.15	0	Spot (Block30, Row8, Column2)	156.10	156.50	21.56	0.00	0.14	138.00	140.91	138.00	19.52	0.01	0.14	47.00	12.00	0.00	18.50	18.10	248519.00	0.78	143.37	140.50
30	3	8	9835.00	36560.00	169.75	0	Spot (Block30, Row8, Column3)	222.04	220.00	25.56	0.00	0.12	152.00	160.18	152.00	69.40	0.02	0.43	47.00	0.00	0.00	68.00	70.04	176742.00	0.89	185.43	188.00
30	4	8	10128.00	36560.00	145.10	0	Spot (Block30, Row8, Column4)	31523.22	30000.00	15519.07	0.02	0.49	163.00	170.62	163.00	79.63	0.02	0.47	100.00	100.00	1.05	29837.00	31360.22	18094336.00	393.74	5523.74	4545.00
30	5	8	10428.00	36561.00	147.00	-50	Spot (Block30, Row8, Column5)	186.97	187.00	11.44	0.00	0.06	168.00	203.02	168.00	183.99	0.08	0.91	0.00	0.00	0.00	19.00	18.97	110498.00	-0.09	186.22	185.00
30	6	8	10731.00	36562.00	171.90	0	Spot (Block30, Row8, Column6)	14980.15	11168.00	11709.31	0.13	0.78	174.00	249.07	174.00	262.34	0.16	1.05	100.00	100.00	0.00	10994.00	14806.15	12328663.00	56.15	2133.52	2129.50
30	7	8	11050.00	36570.00	190.40	0	Spot (Block30, Row8, Column7)	271.72	283.00	58.88	0.02	0.22	166.00	203.99	166.00	174.68	0.09	0.86	10.00	0.00	0.00	117.00	105.72	277158.00	0.39	202.55	190.00
30	8	8	11314.00	36562.00	142.50	0	Spot (Block30, Row8, Column8)	21711.95	19572.00	12561.57	0.05	0.58	166.00	179.87	166.00	70.87	0.03	0.39	100.00	100.00	1.26	19406.00	21545.95	12028421.00	303.84	4610.03	3291.00
31	1	1	13729.00	34461.00	153.15	0	Spot (Block31, Row1, Column1)	6419.67	5729.50	3493.37	0.05	0.54	152.00	157.74	152.00	34.80	0.02	0.22	100.00	100.00	0.00	5577.50	6267.67	4134265.00	179.96	1338.16	925.00
31	2	1	14025.00	34465.00	145.60	0	Spot (Block31, Row1, Column2)	2717.19	2537.00	1316.49	0.03	0.48	144.00	152.52	144.00	32.69	0.02	0.21	100.00	100.00	0.00	2393.00	2573.19	1567818.00	78.46	669.58	569.00
31	3	1	14330.00	34462.00	146.40	0	Spot (Block31, Row1, Column3)	1582.39	1273.00	1018.93	0.09	0.64	140.00	146.21	140.00	25.12	0.02	0.17	100.00	100.00	0.00	1133.00	1442.39	925697.00	57.18	438.97	353.00
31	4	1	14623.00	34463.00	145.35	0	Spot (Block31, Row1, Column4)	1950.39	1742.00	989.50	0.05	0.51	142.00	150.35	142.00	36.89	0.02	0.25	100.00	100.00	0.00	1600.00	1808.39	1123422.00	48.79	541.54	448.00
31	5	1	14932.00	34466.00	145.40	0	Spot (Block31, Row1, Column5)	2877.32	2446.00	2019.16	0.07	0.70	137.00	144.50	137.00	28.98	0.02	0.20	100.00	100.00	0.00	2309.00	2740.32	1645829.00	94.30	608.88	433.00
31	6	1	15226.00	34463.00	144.15	0	Spot (Block31, Row1, Column6)	2764.47	2430.00	1539.41	0.06	0.56	144.00	149.30	144.00	31.43	0.02	0.21	100.00	100.00	0.00	2286.00	2620.47	1553632.00	83.20	751.65	559.00
31	7	1	15522.00	34463.00	146.10	0	Spot (Block31, Row1, Column7)	6779.17	6382.50	3551.24	0.03	0.52	151.00	154.98	151.00	31.95	0.01	0.21	100.00	100.00	0.00	6231.50	6628.17	3945474.00	207.30	1527.01	1118.00
31	8	1	15841.00	34467.00	198.10	0	Spot (Block31, Row1, Column8)	189.39	191.00	19.51	0.00	0.10	144.50	147.88	144.50	20.91	0.01	0.14	87.00	58.00	0.00	46.50	44.89	210978.00	1.98	161.57	159.00
31	1	2	13759.00	34757.00	192.90	0	Spot (Block31, Row2, Column1)	160.38	164.00	20.08	0.01	0.13	143.00	152.57	143.00	38.25	0.03	0.25	13.00	0.00	0.00	21.00	17.38	169042.00	0.20	149.70	149.50
31	2	2	14027.00	34763.00	130.40	0	Spot (Block31, Row2, Column2)	2618.31	2566.50	1056.54	0.01	0.40	144.00	152.66	144.00	36.06	0.03	0.24	100.00	100.00	0.00	2422.50	2474.31	1193949.00	68.38	666.01	608.50
31	3	2	14335.00	34765.00	168.05	0	Spot (Block31, Row2, Column3)	295.03	293.00	79.96	0.00	0.27	149.00	155.10	149.00	37.86	0.02	0.24	94.00	73.00	0.00	144.00	146.03	231302.00	3.70	198.47	197.00
31	4	2	14632.00	34764.00	178.00	0	Spot (Block31, Row2, Column4)	1494.76	1395.00	659.90	0.03	0.44	156.00	161.57	156.00	41.42	0.02	0.26	100.00	100.00	0.00	1239.00	1338.76	1333325.00	32.19	455.95	429.00
31	5	2	14932.00	34766.00	185.40	0	Spot (Block31, Row2, Column5)	1121.20	1077.00	374.62	0.02	0.33	151.00	158.75	151.00	40.94	0.02	0.26	100.00	100.00	0.00	926.00	970.20	1081960.00	23.51	406.56	369.50
31	6	2	15225.00	34767.00	151.40	0	Spot (Block31, Row2, Column6)	852.97	715.00	419.34	0.08	0.49	151.00	181.27	151.00	132.77	0.08	0.73	99.00	85.00	0.00	564.00	701.97	536516.00	5.06	298.11	270.00
31	7	2	15525.00	34764.00	148.60	0	Spot (Block31, Row2, Column7)	1106.06	996.00	548.55	0.05	0.50	151.00	158.19	151.00	44.98	0.02	0.28	100.00	100.00	0.00	845.00	955.06	661423.00	21.07	394.64	350.00
31	8	2	15833.00	34764.00	187.05	0	Spot (Block31, Row2, Column8)	184.15	186.00	14.02	0.00	0.08	144.00	149.19	144.00	30.21	0.02	0.20	78.00	4.00	0.00	42.00	40.15	181754.00	1.16	165.58	170.00
31	1	3	13731.00	35063.00	145.95	0	Spot (Block31, Row3, Column1)	3781.23	3292.00	2358.28	0.06	0.62	138.00	144.30	138.00	26.63	0.02	0.18	100.00	100.00	0.00	3154.00	3643.23	2196894.00	136.58	922.27	664.00
31	2	3	14034.00	35061.00	154.80	0	Spot (Block31, Row3, Column2)	387.77	363.00	126.41	0.03	0.33	146.00	155.67	146.00	41.60	0.03	0.27	99.00	93.00	0.00	217.00	241.77	255926.00	5.58	205.56	199.00
31	3	3	14323.00	35059.00	143.60	0	Spot (Block31, Row3, Column3)	1203.86	999.00	823.60	0.08	0.68	152.00	154.74	152.00	30.68	0.01	0.20	100.00	100.00	0.00	847.00	1051.86	675363.00	34.20	397.31	287.00
31	4	3	14628.00	35063.00	142.55	0	Spot (Block31, Row3, Column4)	3513.89	3237.00	1907.50	0.04	0.54	163.00	165.40	163.00	33.04	0.01	0.20	100.00	100.00	0.00	3074.00	3350.89	1932641.00	101.34	998.94	763.00
31	5	3	14940.00	35065.00	147.70	0	Spot (Block31, Row3, Column5)	875.17	724.00	803.74	0.08	0.92	164.00	191.12	164.00	130.92	0.07	0.69	94.00	75.00	0.00	560.00	711.17	519853.00	5.22	286.23	251.00
31	6	3	15233.00	35063.00	207.20	0	Spot (Block31, Row3, Column6)	13287.65	9877.00	9396.45	0.13	0.71	172.00	236.03	172.00	192.27	0.14	0.81	100.00	100.00	0.00	9705.00	13115.65	16210927.00	67.88	2695.58	2689.00
31	7	3	15538.00	35067.00	146.50	0	Spot (Block31, Row3, Column7)	2363.76	2027.50	1464.48	0.07	0.62	154.00	182.17	154.00	128.00	0.07	0.70	100.00	100.00	0.00	1873.50	2209.76	1385164.00	17.04	535.82	453.00
31	8	3	15832.00	35074.00	155.80	0	Spot (Block31, Row3, Column8)	3378.00	3031.50	1626.49	0.05	0.48	146.00	154.15	146.00	37.30	0.02	0.24	100.00	100.00	0.00	2885.50	3232.00	2256507.00	86.43	841.02	659.00
31	1	4	13734.00	35363.00	143.55	0	Spot (Block31, Row4, Column1)	3278.95	2931.00	1751.45	0.05	0.53	143.00	152.83	143.00	39.93	0.03	0.26	100.00	100.00	0.00	2788.00	3135.95	1849327.00	78.28	727.06	557.00
31	2	4	14031.00	35363.00	173.60	0	Spot (Block31, Row4, Column2)	1956.91	1757.00	1084.35	0.05	0.55	156.00	167.05	156.00	54.77	0.03	0.33	100.00	100.00	0.00	1601.00	1800.91	1645759.00	32.68	497.11	494.00
31	3	4	14331.00	35362.00	144.45	0	Spot (Block31, Row4, Column3)	13589.86	12256.50	7684.54	0.04	0.57	163.00	174.74	163.00	66.27	0.03	0.38	100.00	100.00	0.00	12093.50	13426.86	7664680.00	202.43	2671.00	2064.00
31	4	4	14611.00	35350.00	171.10	0	Spot (Block31, Row4, Column4)	293.61	288.00	79.86	0.01	0.27	157.00	159.20	157.00	32.40	0.01	0.20	95.00	77.00	0.00	131.00	136.61	239587.00	4.15	199.05	191.00
31	5	4	14922.00	35374.00	136.90	0	Spot (Block31, Row4, Column5)	615.25	363.50	1522.05	0.23	2.47	157.00	160.99	157.00	40.26	0.01	0.25	98.00	92.00	0.00	206.50	458.25	312547.00	11.28	264.78	243.00
31	6	4	15232.00	35364.00	190.85	0	Spot (Block31, Row4, Column6)	1551.64	1507.50	495.31	0.01	0.32	168.00	192.32	168.00	126.66	0.06	0.66	100.00	100.00	0.00	1339.50	1383.64	1591985.00	10.73	516.31	456.00
31	7	4	15529.00	35369.00	146.65	0	Spot (Block31, Row4, Column7)	1651.42	1238.00	1169.39	0.13	0.71	166.00	179.76	166.00	76.27	0.03	0.42	100.00	100.00	0.00	1072.00	1485.42	969385.00	19.30	429.35	353.00
31	8	4	15828.00	35370.00	153.95	0	Spot (Block31, Row4, Column8)	730.03	673.50	342.96	0.04	0.47	154.00	158.42	154.00	30.74	0.01	0.19	100.00	100.00	0.00	519.50	576.03	478897.00	18.59	257.88	253.00
31	1	5	13735.00	35665.00	142.05	0	Spot (Block31, Row5, Column1)	5779.48	4919.00	3338.49	0.07	0.58	156.00	191.77	156.00	147.24	0.09	0.77	100.00	100.00	0.00	4763.00	5623.48	3172937.00	37.95	1060.49	909.50
31	2	5	14031.00	35666.00	150.90	0	Spot (Block31, Row5, Column2)	3934.15	3442.00	1801.22	0.06	0.46	162.00	186.98	162.00	96.98	0.06	0.52	100.00	100.00	0.00	3280.00	3772.15	2450974.00	38.64	928.69	791.00
31	3	5	14335.00	35664.00	154.60	0	Spot (Block31, Row5, Column3)	6788.23	5483.50	4286.62	0.09	0.63	160.00	178.43	160.00	75.20	0.05	0.42	100.00	100.00	0.00	5323.50	6628.23	4480235.00	87.89	1026.21	916.50
31	4	5	14629.00	35667.00	145.95	0	Spot (Block31, Row5, Column4)	2261.74	1853.50	1567.21	0.09	0.69	154.00	164.19	154.00	59.66	0.03	0.36	100.00	100.00	0.00	1699.50	2107.74	1316330.00	35.16	504.12	399.50
31	5	5	14933.00	35666.00	144.35	0	Spot (Block31, Row5, Column5)	15966.01	14797.00	9363.04	0.03	0.59	153.00	159.80	153.00	47.63	0.02	0.30	100.00	100.00	0.00	14644.00	15813.01	8988865.00	331.88	2933.47	1998.00
31	6	5	15232.00	35664.00	148.85	0	Spot (Block31, Row5, Column6)	1004.98	949.50	435.20	0.02	0.43	164.00	178.12	164.00	83.14	0.04	0.47	99.00	99.00	0.00	785.50	840.98	611028.00	9.95	360.08	333.00
31	7	5	15534.00	35663.00	196.45	0	Spot (Block31, Row5, Column7)	6267.83	5104.00	4092.22	0.09	0.65	174.00	197.07	174.00	103.71	0.05	0.53	100.00	100.00	0.00	4930.00	6093.83	6831934.00	58.53	1364.82	1335.50
31	8	5	15833.00	35669.00	144.80	0	Spot (Block31, Row5, Column8)	3450.52	2645.50	2506.31	0.12	0.73	154.00	164.54	154.00	66.40	0.03	0.40	100.00	100.00	0.00	2491.50	3296.52	1973699.00	49.49	761.14	466.00
31	1	6	13726.00	35961.00	203.30	0	Spot (Block31, Row6, Column1)	12167.19	8951.50	9175.02	0.13	0.75	181.00	251.75	181.00	224.39	0.14	0.89	100.00	100.00	0.00	8770.50	11986.19	14211282.00	53.10	2505.38	2478.00
31	2	6	14028.00	35962.00	209.05	0	Spot (Block31, Row6, Column2)	3683.94	3275.00	1943.41	0.05	0.53	165.00	207.18	165.00	160.76	0.10	0.78	100.00	100.00	0.00	3110.00	3518.94	4593870.00	21.63	996.35	939.00
31	3	6	14324.00	35964.00	145.05	0	Spot (Block31, Row6, Column3)	4899.67	4537.50	2631.29	0.03	0.54	151.00	168.79	151.00	68.55	0.05	0.41	100.00	100.00	0.00	4386.50	4748.67	2812408.00	69.02	1045.09	754.50
31	4	6	14631.00	35965.00	151.05	0	Spot (Block31, Row6, Column4)	831.76	689.00	449.63	0.08	0.54	150.00	156.87	150.00	37.50	0.02	0.24	100.00	100.00	0.00	539.00	681.76	519850.00	17.99	266.01	249.00
31	5	6	14933.00	35964.00	143.70	0	Spot (Block31, Row6, Column5)	14055.28	13090.00	7880.89	0.03	0.56	157.00	165.73	157.00	52.06	0.02	0.31	100.00	100.00	0.00	12933.00	13898.28	7927176.00	266.81	2550.94	1901.50
31	6	6	15225.00	35964.00	154.45	0	Spot (Block31, Row6, Column6)	503.51	391.00	277.09	0.11	0.55	162.00	171.33	162.00	67.39	0.02	0.39	96.00	74.00	0.00	229.00	341.51	329799.00	4.93	224.35	209.00
31	7	6	15533.00	35965.00	147.45	0	Spot (Block31, Row6, Column7)	3897.60	3344.00	2361.49	0.07	0.61	162.00	172.84	162.00	73.56	0.03	0.43	100.00	100.00	0.00	3182.00	3735.60	2311274.00	50.64	912.63	767.00
31	8	6	15839.00	35971.00	147.15	0	Spot (Block31, Row6, Column8)	4354.55	3874.00	2707.14	0.05	0.62	153.00	157.22	153.00	29.22	0.01	0.19	100.00	100.00	0.00	3721.00	4201.55	2564832.00	143.66	935.74	662.00
31	1	7	13728.00	36262.00	164.35	0	Spot (Block31, Row7, Column1)	3051.67	2636.00	1633.00	0.06	0.54	156.00	189.46	156.00	141.88	0.08	0.75	100.00	100.00	0.00	2480.00	2895.67	2279599.00	20.17	632.47	618.00
31	2	7	14035.00	36264.00	172.15	0	Spot (Block31, Row7, Column2)	283.76	261.00	104.56	0.04	0.37	150.00	164.39	150.00	63.93	0.04	0.39	70.00	39.00	0.00	111.00	133.76	234956.00	1.87	178.70	185.00
31	3	7	14324.00	36252.00	183.05	0	Spot (Block31, Row7, Column3)	188.33	191.00	20.44	0.01	0.11	139.00	145.80	139.00	27.58	0.02	0.19	87.00	40.00	0.00	52.00	49.33	176653.00	1.54	162.98	174.00
31	4	7	14636.00	36265.00	173.65	0	Spot (Block31, Row7, Column4)	249.67	239.00	59.32	0.02	0.24	143.00	151.76	143.00	36.92	0.03	0.24	97.00	64.00	0.00	96.00	106.67	210969.00	2.65	179.41	181.00
31	5	7	14930.00	36262.00	176.10	0	Spot (Block31, Row7, Column5)	1525.25	1467.50	675.64	0.02	0.44	165.00	187.79	165.00	86.97	0.06	0.46	100.00	100.00	0.00	1302.50	1360.25	1323913.00	15.38	439.34	426.50
31	6	7	15230.00	36266.00	199.60	0	Spot (Block31, Row7, Column6)	4624.55	4311.00	2496.00	0.03	0.54	178.50	245.73	178.50	225.50	0.14	0.92	100.00	100.00	0.00	4132.50	4446.05	5193375.00	19.42	1120.55	1118.00
31	7	7	15519.00	36268.00	148.40	0	Spot (Block31, Row7, Column7)	3729.51	3250.00	1924.03	0.06	0.52	166.00	186.01	166.00	97.90	0.05	0.53	100.00	100.00	0.00	3084.00	3563.51	2233979.00	36.20	969.15	733.50
31	8	7	15832.00	36262.00	186.05	0	Spot (Block31, Row7, Column8)	3183.50	3197.00	924.71	0.00	0.29	160.00	165.79	160.00	43.42	0.02	0.26	100.00	100.00	0.00	3037.00	3023.50	3081625.00	69.51	901.74	721.00
31	1	8	13711.00	36573.00	192.60	0	Spot (Block31, Row8, Column1)	171.69	173.00	18.76	0.00	0.11	147.00	153.50	147.00	38.90	0.02	0.25	23.00	0.00	0.00	26.00	24.69	179932.00	0.47	150.38	147.00
31	2	8	14038.00	36570.00	144.75	0	Spot (Block31, Row8, Column2)	863.60	809.00	418.14	0.03	0.48	147.00	149.20	147.00	24.40	0.01	0.16	100.00	100.00	0.00	662.00	716.60	493113.00	29.28	304.72	263.00
31	3	8	14321.00	36564.00	147.45	0	Spot (Block31, Row8, Column3)	1778.85	1340.00	1415.96	0.12	0.80	152.00	155.65	152.00	31.79	0.01	0.20	100.00	100.00	0.00	1188.00	1626.85	1053077.00	51.07	436.32	356.50
31	4	8	14629.00	36565.00	148.05	0	Spot (Block31, Row8, Column4)	7632.49	7275.00	3809.61	0.02	0.50	164.00	163.95	164.00	33.82	0.00	0.21	100.00	100.00	0.00	7111.00	7468.49	4541332.00	220.86	1734.63	1541.50
31	5	8	14921.00	36567.00	163.05	0	Spot (Block31, Row8, Column5)	332.50	314.00	72.95	0.02	0.22	173.00	201.61	173.00	176.49	0.07	0.88	43.00	0.00	0.00	141.00	159.50	243725.00	0.74	213.88	210.00
31	6	8	15236.00	36566.00	196.05	0	Spot (Block31, Row8, Column6)	19284.89	14373.00	15292.50	0.13	0.79	181.00	263.23	181.00	292.43	0.16	1.11	100.00	100.00	0.28	14192.00	19103.89	20962672.00	65.05	3353.02	3421.00
31	7	8	15530.00	36566.00	145.75	0	Spot (Block31, Row8, Column7)	2126.97	2026.00	1101.77	0.02	0.52	169.00	208.67	169.00	207.62	0.09	0.99	100.00	99.00	0.00	1857.00	1957.97	1227264.00	9.24	537.35	443.00
31	8	8	15819.00	36566.00	145.80	0	Spot (Block31, Row8, Column8)	18015.90	15703.00	9690.06	0.06	0.54	163.00	172.09	163.00	58.26	0.02	0.34	100.00	100.00	0.00	15540.00	17852.90	10431204.00	306.25	3334.03	2343.50
32	1	1	18229.00	34464.00	154.05	0	Spot (Block32, Row1, Column1)	5979.10	5238.00	3241.66	0.06	0.54	107.00	111.60	107.00	25.17	0.02	0.23	100.00	100.00	0.00	5131.00	5872.10	3940226.00	233.13	1062.70	817.00
32	2	1	18544.00	34461.00	188.00	0	Spot (Block32, Row1, Column2)	141.87	140.00	22.33	0.01	0.16	103.00	103.90	103.00	16.15	0.00	0.16	82.00	57.00	0.00	37.00	38.87	141303.00	2.35	116.21	116.00
32	3	1	18826.00	34450.00	242.50	0	Spot (Block32, Row1, Column3)	112.34	113.00	14.08	0.00	0.13	100.00	100.32	100.00	11.61	0.00	0.12	53.00	19.00	0.00	13.00	12.34	191200.00	1.04	103.82	104.00
32	4	1	19136.00	34463.00	158.65	0	Spot (Block32, Row1, Column4)	135.72	134.00	16.77	0.01	0.12	102.00	102.10	102.00	10.60	0.00	0.10	92.00	74.00	0.00	32.00	33.72	94599.00	3.17	115.69	114.00
32	5	1	19432.00	34467.00	197.25	0	Spot (Block32, Row1, Column5)	129.97	124.00	22.07	0.02	0.17	104.00	105.26	104.00	12.34	0.01	0.12	70.00	39.00	0.00	20.00	25.97	144529.00	2.00	113.77	109.00
32	6	1	19726.00	34466.00	185.15	0	Spot (Block32, Row1, Column6)	165.91	175.00	34.37	0.02	0.21	105.00	105.30	105.00	12.69	0.00	0.12	93.00	77.00	0.00	70.00	60.91	159773.00	4.78	116.32	116.00
32	7	1	20026.00	34470.00	160.50	0	Spot (Block32, Row1, Column7)	205.22	199.00	39.70	0.01	0.19	100.00	100.65	100.00	11.09	0.00	0.11	99.00	97.00	0.00	99.00	105.22	145502.00	9.43	131.18	123.00
32	8	1	20361.00	34454.00	201.85	0	Spot (Block32, Row1, Column8)	117.75	115.00	12.32	0.01	0.10	101.00	101.00	101.00	10.04	0.00	0.10	64.00	31.00	0.00	14.00	16.75	136595.00	1.67	108.20	108.50
32	1	2	18210.00	34745.00	174.65	0	Spot (Block32, Row2, Column1)	122.99	124.00	12.90	0.00	0.10	105.00	107.95	105.00	20.34	0.01	0.19	43.00	2.00	0.00	19.00	17.99	105156.00	0.74	113.84	113.00
32	2	2	18526.00	34757.00	150.00	0	Spot (Block32, Row2, Column2)	135.84	132.00	15.25	0.01	0.11	107.00	107.35	107.00	11.81	0.00	0.11	92.00	55.00	0.00	25.00	28.84	84222.00	2.41	118.51	118.00
32	3	2	18846.00	34766.00	145.15	0	Spot (Block32, Row2, Column3)	134.50	133.00	14.71	0.00	0.11	105.00	105.53	105.00	12.92	0.00	0.12	89.00	56.00	0.00	28.00	29.50	77069.00	2.24	118.75	119.00
32	4	2	19142.00	34767.00	195.25	0	Spot (Block32, Row2, Column4)	135.60	133.00	19.80	0.01	0.15	105.00	105.66	105.00	13.83	0.00	0.13	79.00	50.00	0.00	28.00	30.60	145909.00	2.16	114.87	113.00
32	5	2	19438.00	34771.00	188.35	0	Spot (Block32, Row2, Column5)	1292.30	1252.00	396.28	0.01	0.31	107.00	110.69	107.00	20.51	0.01	0.19	100.00	100.00	0.00	1145.00	1185.30	1294889.00	57.62	399.45	360.00
32	6	2	19733.00	34766.00	147.00	-50	Spot (Block32, Row2, Column6)	302.38	157.00	979.49	0.28	3.24	105.00	120.90	105.00	67.19	0.06	0.56	33.00	11.00	0.00	52.00	197.38	179006.00	2.70	130.06	124.00
32	7	2	20033.00	34726.00	170.60	0	Spot (Block32, Row2, Column7)	112.46	113.00	10.77	0.00	0.10	101.00	101.67	101.00	11.68	0.00	0.11	51.00	14.00	0.00	12.00	11.46	91093.00	0.92	106.89	108.00
32	8	2	20333.00	34767.00	147.00	-50	Spot (Block32, Row2, Column8)	105.31	105.00	10.37	0.00	0.10	102.00	105.76	102.00	34.11	0.02	0.32	0.00	0.00	0.00	3.00	3.31	62130.00	-0.01	103.78	103.00
32	1	3	18234.00	35063.00	153.30	0	Spot (Block32, Row3, Column1)	247.96	247.50	47.70	0.00	0.19	103.00	102.98	103.00	13.00	0.00	0.13	100.00	100.00	0.00	144.50	144.96	160675.00	11.15	156.44	157.50
32	2	3	18503.00	35097.00	187.85	0	Spot (Block32, Row3, Column2)	128.01	127.00	14.76	0.00	0.12	107.00	113.89	107.00	37.48	0.03	0.33	10.00	0.00	0.00	20.00	21.01	127500.00	0.38	116.83	114.00
32	3	3	18822.00	35051.00	186.95	0	Spot (Block32, Row3, Column3)	156.78	156.00	22.09	0.00	0.14	108.00	108.03	108.00	12.12	0.00	0.11	95.00	84.00	0.00	48.00	48.78	154588.00	4.02	123.05	123.00
32	4	3	19126.00	35061.00	173.70	0	Spot (Block32, Row3, Column4)	161.78	163.00	24.91	0.00	0.15	106.00	105.86	106.00	11.30	0.00	0.11	98.00	88.00	0.00	57.00	55.78	136383.00	4.95	126.63	123.50
32	5	3	19432.00	35066.00	147.00	-50	Spot (Block32, Row3, Column5)	220.86	159.00	431.27	0.14	1.95	107.00	119.85	107.00	58.33	0.05	0.49	41.00	6.00	0.00	52.00	113.86	131188.00	1.73	128.55	124.50
32	6	3	19735.00	35067.00	208.75	0	Spot (Block32, Row3, Column6)	6224.34	4386.00	4484.07	0.15	0.72	112.00	144.36	112.00	90.24	0.11	0.63	100.00	100.00	0.00	4274.00	6112.34	7718180.00	67.38	1390.60	1395.00
32	7	3	20033.00	35067.00	147.00	-50	Spot (Block32, Row3, Column7)	110.77	111.00	18.15	0.00	0.16	105.00	122.57	105.00	72.16	0.07	0.59	0.00	0.00	0.00	6.00	5.77	65685.00	-0.16	102.38	104.50
32	8	3	20335.00	35074.00	158.00	0	Spot (Block32, Row3, Column8)	7973.46	7331.00	3746.12	0.04	0.47	103.00	113.50	103.00	53.87	0.04	0.47	100.00	100.00	0.00	7228.00	7870.46	5461822.00	145.90	1513.18	1338.50
32	1	4	18226.00	35365.00	175.40	0	Spot (Block32, Row4, Column1)	155.00	156.00	25.55	0.00	0.16	106.00	109.88	106.00	32.41	0.02	0.29	63.00	37.00	0.00	50.00	49.00	132989.00	1.39	115.62	116.50
32	2	4	18532.00	35368.00	174.40	0	Spot (Block32, Row4, Column2)	2210.97	2035.00	1175.71	0.04	0.53	110.00	125.98	110.00	59.62	0.06	0.47	100.00	100.00	0.00	1925.00	2100.97	1874900.00	34.97	504.38	499.50
32	3	4	18829.00	35367.00	152.80	0	Spot (Block32, Row4, Column3)	445.93	415.00	182.74	0.03	0.41	109.00	123.18	109.00	64.05	0.05	0.52	100.00	83.00	0.00	306.00	336.93	285398.00	5.04	176.84	179.00
32	4	4	19132.00	35366.00	147.00	-50	Spot (Block32, Row4, Column4)	108.09	107.00	10.54	0.00	0.10	106.00	106.90	106.00	12.01	0.00	0.11	15.00	2.00	0.00	1.00	2.09	63880.00	0.10	108.72	107.00
32	5	4	19424.00	35349.00	101.00	0	Spot (Block32, Row4, Column5)	221.85	150.00	361.33	0.17	1.63	106.00	108.47	106.00	19.43	0.01	0.18	93.00	55.00	0.00	44.00	115.85	56794.00	5.84	127.59	127.00
32	6	4	19732.00	35368.00	191.95	0	Spot (Block32, Row4, Column6)	1513.92	1550.50	432.20	0.01	0.29	108.00	119.46	108.00	53.79	0.04	0.45	100.00	100.00	0.00	1442.50	1405.92	1571452.00	25.92	428.38	383.00
32	7	4	20042.00	35373.00	174.00	0	Spot (Block32, Row4, Column7)	139.52	136.00	18.97	0.01	0.14	104.00	112.83	104.00	48.55	0.04	0.43	28.00	0.00	0.00	32.00	35.52	117194.00	0.55	117.59	118.00
32	8	4	20352.00	35382.00	209.25	0	Spot (Block32, Row4, Column8)	129.02	127.00	16.45	0.01	0.13	101.00	105.10	101.00	35.64	0.02	0.34	25.00	2.00	0.00	26.00	28.02	161274.00	0.67	107.85	107.00
32	1	5	18243.00	35680.00	199.35	0	Spot (Block32, Row5, Column1)	180.84	189.00	41.73	0.02	0.23	111.00	130.41	111.00	72.71	0.07	0.56	56.00	1.00	0.00	78.00	69.84	203624.00	0.69	135.02	118.00
32	2	5	18529.00	35669.00	155.20	0	Spot (Block32, Row5, Column2)	10038.85	9309.00	4702.38	0.03	0.47	116.00	144.42	116.00	85.89	0.10	0.59	100.00	100.00	0.00	9193.00	9922.85	6675836.00	115.20	1678.48	1442.00
32	3	5	18837.00	35671.00	154.70	0	Spot (Block32, Row5, Column3)	7996.80	6197.00	4737.54	0.11	0.59	110.00	135.40	110.00	89.69	0.09	0.66	100.00	100.00	0.00	6087.00	7886.80	5245900.00	87.65	1122.61	995.50
32	4	5	19131.00	35671.00	192.55	0	Spot (Block32, Row5, Column4)	139.77	138.00	17.12	0.01	0.12	108.00	118.04	108.00	59.65	0.04	0.51	5.00	0.00	0.00	30.00	31.77	146061.00	0.36	117.34	117.00
32	5	5	19434.00	35671.00	144.95	0	Spot (Block32, Row5, Column5)	701.08	608.00	305.06	0.06	0.44	105.00	105.46	105.00	13.25	0.00	0.13	100.00	100.00	0.00	503.00	596.08	403120.00	44.96	229.16	191.00
32	6	5	19747.00	35671.00	141.95	0	Spot (Block32, Row5, Column6)	134.62	130.00	20.63	0.02	0.15	107.00	116.13	107.00	52.52	0.04	0.45	14.00	0.00	0.00	23.00	27.62	73501.00	0.35	118.03	118.00
32	7	5	20036.00	35669.00	191.75	0	Spot (Block32, Row5, Column7)	4247.03	3753.00	2646.34	0.05	0.62	108.00	124.46	108.00	69.49	0.06	0.56	100.00	100.00	0.00	3645.00	4139.03	4404167.00	59.33	925.38	939.00
32	8	5	20339.00	35674.00	144.05	0	Spot (Block32, Row5, Column8)	156.73	159.00	22.00	0.01	0.14	102.00	107.60	102.00	41.88	0.02	0.39	69.00	12.00	0.00	57.00	54.73	88868.00	1.17	123.08	120.00
32	1	6	18234.00	35968.00	208.90	0	Spot (Block32, Row6, Column1)	5253.99	3748.00	3900.13	0.15	0.74	117.00	156.27	117.00	105.47	0.13	0.67	100.00	100.00	0.00	3631.00	5136.99	6504434.00	48.33	1173.77	1170.00
32	2	6	18532.00	35968.00	209.30	0	Spot (Block32, Row6, Column2)	2499.16	2300.00	1310.49	0.04	0.52	113.00	140.99	113.00	85.67	0.10	0.61	100.00	100.00	0.00	2187.00	2386.16	3126452.00	27.53	668.48	682.00
32	3	6	18829.00	35964.00	174.70	0	Spot (Block32, Row6, Column3)	221.11	204.00	58.63	0.03	0.27	108.00	123.48	108.00	70.85	0.06	0.57	81.00	28.00	0.00	96.00	113.11	189053.00	1.38	138.40	134.50
32	4	6	19165.00	35963.00	198.45	0	Spot (Block32, Row6, Column4)	127.96	127.00	14.63	0.00	0.11	105.00	105.07	105.00	11.53	0.00	0.11	75.00	47.00	0.00	22.00	22.96	142542.00	1.99	111.52	112.00
32	5	6	19431.00	35970.00	151.20	0	Spot (Block32, Row6, Column5)	340.53	340.00	93.08	0.00	0.27	103.00	103.61	103.00	13.42	0.00	0.13	100.00	100.00	0.00	237.00	237.53	213855.00	17.65	161.40	168.00
32	6	6	19732.00	35967.00	147.00	-50	Spot (Block32, Row6, Column6)	112.47	110.50	14.38	0.01	0.13	106.00	111.48	106.00	36.96	0.02	0.33	5.00	0.00	0.00	4.50	6.47	66582.00	0.03	111.85	109.00
32	7	6	20038.00	35976.00	165.45	0	Spot (Block32, Row6, Column7)	172.62	175.00	18.64	0.01	0.11	107.00	114.31	107.00	47.16	0.03	0.41	87.00	2.00	0.00	68.00	65.62	131022.00	1.24	130.42	128.50
32	8	6	20338.00	35989.00	148.10	0	Spot (Block32, Row6, Column8)	128.34	125.00	15.75	0.01	0.12	105.00	106.22	105.00	16.58	0.01	0.16	60.00	25.00	0.00	20.00	23.34	76745.00	1.33	115.81	114.00
32	1	7	18232.00	36266.00	164.25	0	Spot (Block32, Row7, Column1)	3185.25	2777.00	1676.00	0.06	0.53	109.00	136.67	109.00	87.72	0.10	0.64	100.00	100.00	0.00	2668.00	3076.25	2363453.00	34.75	610.78	583.00
32	2	7	18540.00	36262.00	208.05	0	Spot (Block32, Row7, Column2)	119.07	120.00	12.08	0.00	0.10	107.00	122.49	107.00	59.29	0.06	0.48	0.00	0.00	0.00	13.00	12.07	147057.00	-0.06	108.26	110.00
32	3	7	18806.00	36259.00	212.60	0	Spot (Block32, Row7, Column3)	113.95	114.00	9.35	0.00	0.08	105.00	106.90	105.00	24.04	0.01	0.22	4.00	0.00	0.00	9.00	8.95	146426.00	0.29	107.20	108.00
32	4	7	19157.00	36282.00	187.10	0	Spot (Block32, Row7, Column4)	124.39	124.00	10.57	0.00	0.08	107.00	112.59	107.00	36.59	0.02	0.32	5.00	0.00	0.00	17.00	17.39	123148.00	0.32	113.95	114.00
32	5	7	19414.00	36263.00	237.80	0	Spot (Block32, Row7, Column5)	112.13	112.00	9.70	0.00	0.09	108.00	116.19	108.00	42.96	0.03	0.37	0.00	0.00	0.00	4.00	4.13	182659.00	-0.09	104.65	105.00
32	6	7	19735.00	36270.00	195.85	0	Spot (Block32, Row7, Column6)	3036.93	3045.00	1566.85	0.00	0.52	116.00	152.74	116.00	115.25	0.12	0.75	100.00	100.00	0.00	2929.00	2920.93	3310258.00	25.03	721.36	741.00
[truncated: 393,686 more chars]
