# Supplementary material for: An antigen microarray protocol for COVID-19 serological analysis
Source: STAR Protoc. 2021 Aug 26;2(3):100815. doi: 10.1016/j.xpro.2021.100815 (PMC8387221; doi:10.1016/j.xpro.2021.100815)
Supplement: Data S8. Slide_quantifications, related to step quantification and statistical analysis 2.e [file mmc8.zip › RPPA0138_12860A01-D12_IgGgamma_785/Joseph_2021-04-02_12h56m34_5μm_785nmGain005.txt]

ATF	1.0
30	28
"Checksum_ImageFile=aa4a44a5d5a0b47e5619904bd8c6893d"
"Checksum_ResultFile=d3a7da91ad4d0df3a49c629f9fc16005"
"Type=Mapix Results 2"
"DateTime=2021/04/02 12:56:45"
"ConfigFile="
"GalFile=L:\RPPA Service\Platform_Projects\2021-02-09_JPL_CoV-Array-7\64 pad grid.gal"
"PixelSize=5"
"Wavelengths=785"
"ImageFiles=L:\RPPA Service\Platform_Projects\2021-03-24_JPL_CoV-Array-9\RPPA0138_12860A01-D12_IgGgamma_785\Joseph_2021-04-02_12h56m34_5�m_785nmGain005.tif"
"GrinddingParameters=Find mode = Grid + Blocks + Spots | Max. diameter (% Dth) = 200.0 | Min. diameter (% Dth) = 50.0 | Max position offset (% pitch) = 30"
"QuantificationParameter=S/B border width (pixels) = 2.0 | Background diameter (pitch) = 2.0"
"JpegImage=L:\RPPA Service\Platform_Projects\2021-03-24_JPL_CoV-Array-9\RPPA0138_12860A01-D12_IgGgamma_785\Joseph_2021-04-02_12h56m34_5�m_785nmGain005.jpg"
"FeatureType=Circular"
"Barcode="
"BackgroundSubtraction=LocalFeature"
"Normalization=None"
"ImageOrigin=3680, 2560"
"ImageSize=17760.0, 71040.0"
"JpegOrigin=4555, 2735"
"JpegBrightness=39"
"JpegContrast=13"
"JpegBalance=0"
"Creator=Mapix 9.0.0"
"Scanner=ir710IVD IR0H8_IVD 717045"
"Temperature=33.0"
"Comment="
"Velocity=35 l/s"
"LaserPower=20.0"
"PMTGain=5"
"BatchFilename=L:\RPPA Service\InnooScan\Batch methods\CoV_Array image_processing.mbt"
"Block"	"Column"	"Row"	"X"	"Y"	"Dia."	"Flags"	"ID"	"F785 Mean"	"F785 Median"	"F785 SD"	"F785 |log Mean/Median|"	"F785 CV"	"B785"	"B785 Mean"	"B785 Median"	"B785 SD"	"B785 |log Mean/Median|"	"B785 CV"	"% > B785+1SD"	"% > B785+2SD"	"F785 % Sat."	"F785 Median - B785"	"F785 Mean - B785"	"F785 Total Intensity"	"SNR 785"	"ExcludedMean 785"	"ExcludedMedian 785"
1	1	1	4756.00	2932.00	151.10	0	Spot (Block1, Row1, Column1)	13860.72	12517.50	7202.66	0.04	0.52	266.00	287.00	266.00	87.44	0.03	0.30	100.00	100.00	0.00	12251.50	13594.72	8676813.00	155.24	3697.79	2510.50
1	2	1	5048.00	2938.00	149.35	0	Spot (Block1, Row1, Column2)	1184.58	1085.50	484.81	0.04	0.41	266.00	269.51	266.00	52.67	0.01	0.20	100.00	100.00	0.00	819.50	918.58	722593.00	17.37	511.87	474.00
1	3	1	5355.00	2941.00	147.40	0	Spot (Block1, Row1, Column3)	4558.40	3965.00	2819.34	0.06	0.62	270.00	268.69	270.00	35.64	0.00	0.13	100.00	100.00	0.00	3695.00	4288.40	2712246.00	120.35	1114.32	774.00
1	4	1	5651.00	2940.00	148.80	0	Spot (Block1, Row1, Column4)	1035.82	999.00	378.20	0.02	0.37	278.00	281.46	278.00	53.52	0.01	0.19	100.00	100.00	0.00	721.00	757.82	624597.00	14.09	454.42	409.00
1	5	1	5959.00	2940.00	148.45	0	Spot (Block1, Row1, Column5)	13176.12	10589.50	9515.88	0.09	0.72	280.00	283.18	280.00	59.05	0.00	0.21	100.00	100.00	0.00	10309.50	12896.12	7905671.00	218.33	2443.33	1819.00
1	6	1	6246.00	2932.00	146.85	0	Spot (Block1, Row1, Column6)	7151.74	6192.00	4252.29	0.06	0.59	275.00	279.32	275.00	100.13	0.01	0.36	100.00	100.00	0.00	5917.00	6876.74	4212376.00	68.64	2015.05	941.00
1	7	1	6552.00	2942.00	147.20	0	Spot (Block1, Row1, Column7)	38314.60	38033.00	20138.89	0.00	0.53	269.00	279.34	269.00	118.43	0.02	0.42	100.00	100.00	14.91	37764.00	38045.60	22873904.00	321.16	6646.22	4657.50
1	8	1	6860.00	2937.00	153.55	0	Spot (Block1, Row1, Column8)	1601.86	1544.00	641.88	0.02	0.40	251.00	258.55	251.00	72.88	0.01	0.28	100.00	100.00	0.00	1293.00	1350.86	1031598.00	18.43	598.60	505.00
1	1	2	4756.00	3236.00	147.00	-50	Spot (Block1, Row2, Column1)	261.20	270.00	22.79	0.01	0.09	262.00	265.20	262.00	50.39	0.01	0.19	0.00	0.00	0.00	8.00	-0.80	153326.00	-0.08	263.26	268.00
1	2	2	5058.00	3238.00	126.50	0	Spot (Block1, Row2, Column2)	5062.28	4731.00	1746.39	0.03	0.34	255.00	261.63	255.00	51.49	0.01	0.20	100.00	100.00	0.00	4476.00	4807.28	2161592.00	93.24	1238.64	1101.50
1	3	2	5367.00	3233.00	184.50	0	Spot (Block1, Row2, Column3)	325.29	314.00	45.25	0.02	0.14	262.00	266.63	262.00	51.69	0.01	0.19	50.00	26.00	0.00	52.00	63.29	309680.00	1.13	272.12	273.50
1	4	2	5661.00	3241.00	158.30	0	Spot (Block1, Row2, Column4)	3627.93	3538.00	1316.46	0.01	0.36	282.00	289.45	282.00	61.11	0.01	0.21	100.00	100.00	0.00	3256.00	3345.93	2499647.00	54.63	1023.94	948.00
1	5	2	5959.00	3243.00	172.60	0	Spot (Block1, Row2, Column5)	8651.37	8461.00	3382.70	0.01	0.39	290.00	297.42	290.00	63.78	0.01	0.21	100.00	100.00	0.00	8171.00	8361.37	7197937.00	130.97	2071.17	1752.00
1	6	2	6248.00	3240.00	154.30	0	Spot (Block1, Row2, Column6)	690.30	665.00	218.27	0.02	0.32	282.00	284.03	282.00	83.55	0.00	0.29	99.00	86.00	0.00	383.00	408.30	453529.00	4.86	381.34	374.50
1	7	2	6557.00	3239.00	150.70	0	Spot (Block1, Row2, Column7)	1541.93	1395.50	756.10	0.04	0.49	257.00	264.91	257.00	81.86	0.01	0.31	100.00	99.00	0.00	1138.50	1284.93	959082.00	15.60	548.07	451.50
1	8	2	6904.00	3236.00	158.85	0	Spot (Block1, Row2, Column8)	276.10	281.00	23.38	0.01	0.08	243.00	249.01	243.00	30.63	0.01	0.12	64.00	7.00	0.00	38.00	33.10	192166.00	0.88	262.69	272.00
1	1	3	4755.00	3538.00	148.45	0	Spot (Block1, Row3, Column1)	6628.78	5743.00	4305.83	0.06	0.65	248.00	254.07	248.00	36.95	0.01	0.15	100.00	100.00	0.00	5495.00	6380.78	3990528.00	172.52	1460.03	1093.50
1	2	3	5062.00	3533.00	176.50	0	Spot (Block1, Row3, Column2)	368.60	379.00	72.19	0.01	0.20	250.00	258.80	250.00	43.79	0.02	0.17	85.00	57.00	0.00	129.00	118.60	321419.00	2.51	279.95	281.00
1	3	3	5340.00	3526.00	163.40	0	Spot (Block1, Row3, Column3)	529.19	436.50	462.03	0.08	0.87	263.00	265.55	263.00	50.42	0.00	0.19	94.00	84.00	0.00	173.50	266.19	391603.00	5.23	336.30	304.00
1	4	3	5655.00	3538.00	147.95	0	Spot (Block1, Row3, Column4)	3235.98	2936.00	1598.05	0.04	0.49	273.50	272.92	273.50	42.66	0.00	0.16	100.00	100.00	0.00	2662.50	2962.48	1931878.00	69.46	993.29	842.00
1	5	3	5944.00	3525.00	152.80	0	Spot (Block1, Row3, Column5)	451.00	392.00	335.01	0.06	0.74	289.00	292.75	289.00	64.79	0.01	0.22	79.00	29.00	0.00	103.00	162.00	290892.00	2.44	328.85	315.00
1	6	3	6259.00	3536.00	197.20	0	Spot (Block1, Row3, Column6)	2996.87	2401.00	1764.35	0.10	0.59	298.00	314.74	298.00	76.74	0.02	0.24	100.00	100.00	0.00	2103.00	2698.87	3296556.00	34.95	982.31	980.00
1	7	3	6558.00	3542.00	146.35	0	Spot (Block1, Row3, Column7)	9485.86	8269.00	6097.96	0.06	0.64	280.00	284.28	280.00	64.43	0.01	0.23	100.00	100.00	0.00	7989.00	9205.86	5558714.00	142.82	1996.62	1458.00
1	8	3	6853.00	3545.00	159.60	0	Spot (Block1, Row3, Column8)	684.01	674.00	188.50	0.01	0.28	249.00	254.72	249.00	41.59	0.01	0.16	100.00	99.00	0.00	425.00	435.01	480856.00	10.32	398.45	386.50
1	1	4	4758.00	3834.00	146.95	0	Spot (Block1, Row4, Column1)	3274.11	2845.50	1744.95	0.06	0.53	246.00	252.96	246.00	37.13	0.01	0.15	100.00	100.00	0.00	2599.50	3028.11	1925174.00	81.37	992.37	619.00
1	2	4	5055.00	3837.00	160.80	0	Spot (Block1, Row4, Column2)	1145.82	1082.00	415.04	0.02	0.36	258.00	264.19	258.00	55.41	0.01	0.21	100.00	100.00	0.00	824.00	887.82	815826.00	15.91	458.57	456.50
1	3	4	5358.00	3841.00	146.70	0	Spot (Block1, Row4, Column3)	13927.04	12608.00	7670.55	0.04	0.55	275.00	278.76	275.00	61.59	0.01	0.22	100.00	100.00	0.00	12333.00	13652.04	8189098.00	221.61	2925.99	2031.00
1	4	4	5648.00	3840.00	180.30	0	Spot (Block1, Row4, Column4)	355.65	342.00	53.92	0.02	0.15	280.00	277.16	280.00	36.19	0.00	0.13	71.00	47.00	0.00	62.00	75.65	323998.00	2.17	293.38	298.00
1	5	4	5953.00	3827.00	151.25	0	Spot (Block1, Row4, Column5)	335.34	315.00	49.62	0.03	0.15	281.00	284.52	281.00	75.86	0.01	0.27	30.00	4.00	0.00	34.00	54.34	209922.00	0.67	297.56	295.00
1	6	4	6260.00	3839.00	175.80	0	Spot (Block1, Row4, Column6)	9525.33	9319.00	3421.53	0.01	0.36	289.00	301.71	289.00	70.48	0.02	0.23	100.00	100.00	0.00	9030.00	9236.33	8258457.00	130.86	2430.55	2059.50
1	7	4	6546.00	3841.00	145.70	0	Spot (Block1, Row4, Column7)	6465.09	4992.00	4992.80	0.11	0.77	290.00	308.80	290.00	113.78	0.03	0.37	100.00	100.00	0.00	4702.00	6175.09	3743289.00	54.11	1437.45	958.00
1	8	4	6854.00	3847.00	150.35	0	Spot (Block1, Row4, Column8)	1689.57	1604.00	801.60	0.02	0.47	267.00	268.08	267.00	53.36	0.00	0.20	100.00	100.00	0.00	1337.00	1422.57	1044154.00	26.64	672.61	504.00
1	1	5	4758.00	4140.00	146.25	0	Spot (Block1, Row5, Column1)	2355.21	2132.00	1220.77	0.04	0.52	251.00	261.46	251.00	49.77	0.02	0.19	100.00	100.00	0.00	1881.00	2104.21	1366024.00	42.07	689.90	589.00
1	2	5	5056.00	4138.00	163.20	0	Spot (Block1, Row5, Column2)	695.08	662.00	179.62	0.02	0.26	271.00	281.05	271.00	79.41	0.02	0.28	99.00	94.00	0.00	391.00	424.08	513667.00	5.21	368.55	363.50
1	3	5	5358.00	4137.00	149.70	0	Spot (Block1, Row5, Column3)	4540.77	4117.50	2579.13	0.04	0.57	267.00	271.51	267.00	57.13	0.01	0.21	100.00	100.00	0.00	3850.50	4273.77	2788031.00	74.73	1111.90	929.50
1	4	5	5658.00	4139.00	146.25	0	Spot (Block1, Row5, Column4)	1645.03	1465.00	844.38	0.05	0.51	282.00	282.64	282.00	72.32	0.00	0.26	100.00	100.00	0.00	1183.00	1363.03	959054.00	18.84	600.82	492.00
1	5	5	5954.00	4141.00	145.90	0	Spot (Block1, Row5, Column5)	46454.62	53394.00	19878.72	0.06	0.43	286.00	297.87	286.00	113.38	0.02	0.38	100.00	100.00	39.86	53108.00	46168.62	26804468.00	407.10	8692.48	5847.00
1	6	5	6256.00	4134.00	157.55	0	Spot (Block1, Row5, Column6)	770.07	716.00	263.83	0.03	0.34	289.00	310.77	289.00	126.99	0.03	0.41	96.00	73.00	0.00	427.00	481.07	524418.00	3.62	400.38	389.00
1	7	5	6554.00	4138.00	181.95	0	Spot (Block1, Row5, Column7)	9040.83	8156.00	4864.96	0.04	0.54	293.00	326.84	293.00	149.02	0.05	0.46	100.00	100.00	0.00	7863.00	8747.83	8398934.00	58.48	1983.98	1993.00
1	8	5	6856.00	4139.00	146.60	0	Spot (Block1, Row5, Column8)	21385.27	18309.00	16835.34	0.07	0.79	277.00	287.84	277.00	108.08	0.02	0.38	100.00	100.00	0.34	18032.00	21108.27	12424839.00	195.20	3549.06	2890.00
1	1	6	4756.00	4435.00	202.50	0	Spot (Block1, Row6, Column1)	2457.56	1894.50	1528.73	0.11	0.62	256.00	280.65	256.00	93.96	0.04	0.33	100.00	100.00	0.00	1638.50	2201.56	2870430.00	23.17	789.64	768.50
1	2	6	5055.00	4438.00	192.60	0	Spot (Block1, Row6, Column2)	4781.77	4708.00	2149.37	0.01	0.45	272.00	296.14	272.00	114.20	0.04	0.39	100.00	100.00	0.00	4436.00	4509.77	5030417.00	39.28	1246.07	1255.50
1	3	6	5349.00	4442.00	146.65	0	Spot (Block1, Row6, Column3)	15350.15	14357.00	9043.62	0.03	0.59	250.00	269.68	250.00	87.16	0.03	0.32	100.00	100.00	0.00	14107.00	15100.15	9010537.00	173.02	3305.37	1921.00
1	4	6	5655.00	4437.00	147.40	0	Spot (Block1, Row6, Column4)	1171.18	1087.50	466.59	0.03	0.40	259.00	269.22	259.00	97.18	0.02	0.36	100.00	100.00	0.00	828.50	912.18	690996.00	9.28	506.24	460.00
1	5	6	5955.00	4439.00	145.45	0	Spot (Block1, Row6, Column5)	54647.19	65535.00	15641.96	0.08	0.29	282.00	299.16	282.00	131.49	0.03	0.44	100.00	100.00	59.17	65253.00	54365.19	31586300.00	413.33	10317.02	8137.00
1	6	6	6258.00	4434.00	156.45	0	Spot (Block1, Row6, Column6)	982.47	760.00	579.76	0.11	0.59	289.00	305.36	289.00	124.84	0.02	0.41	89.00	70.00	0.00	471.00	693.47	662182.00	5.42	437.33	405.00
1	7	6	6553.00	4435.00	147.50	0	Spot (Block1, Row6, Column7)	12150.61	10497.00	7954.97	0.06	0.65	290.00	309.98	290.00	116.37	0.03	0.38	100.00	100.00	0.00	10207.00	11860.61	7229612.00	101.75	2615.25	1759.00
1	8	6	6858.00	4443.00	147.40	0	Spot (Block1, Row6, Column8)	24956.71	21422.50	17168.60	0.07	0.69	273.00	278.74	273.00	82.58	0.01	0.30	100.00	100.00	0.67	21149.50	24683.71	14874196.00	298.83	4351.70	3133.00
1	1	7	4759.00	4734.00	154.45	0	Spot (Block1, Row7, Column1)	1612.39	1502.00	654.54	0.03	0.41	231.00	247.34	231.00	50.80	0.03	0.21	100.00	100.00	0.00	1271.00	1381.39	1064179.00	26.87	523.01	468.00
1	2	7	5071.00	4751.00	211.10	0	Spot (Block1, Row7, Column2)	297.84	296.00	37.44	0.00	0.13	238.00	258.36	238.00	78.65	0.04	0.30	20.00	0.00	0.00	58.00	59.84	377956.00	0.50	257.04	260.00
1	3	7	5366.00	4742.00	264.85	0	Spot (Block1, Row7, Column3)	255.91	258.00	25.68	0.00	0.10	236.00	245.23	236.00	35.66	0.02	0.15	30.00	0.00	0.00	22.00	19.91	520522.00	0.30	243.66	237.00
1	4	7	5665.00	4730.00	182.20	0	Spot (Block1, Row7, Column4)	296.45	295.00	28.20	0.00	0.10	238.00	252.20	238.00	52.27	0.03	0.21	60.00	5.00	0.00	57.00	58.45	277775.00	0.85	263.87	270.00
1	5	7	5955.00	4738.00	169.10	0	Spot (Block1, Row7, Column5)	2563.90	2525.00	1036.96	0.01	0.40	272.00	299.56	272.00	135.00	0.04	0.45	100.00	100.00	0.00	2253.00	2291.90	2033171.00	16.77	767.01	746.00
1	6	7	6250.00	4735.00	171.05	0	Spot (Block1, Row7, Column6)	7214.00	7095.00	2854.99	0.01	0.40	288.00	327.09	288.00	157.03	0.06	0.48	100.00	100.00	0.00	6807.00	6926.00	5850554.00	43.86	1545.87	1539.00
1	7	7	6551.00	4742.00	148.85	0	Spot (Block1, Row7, Column7)	15554.35	14904.00	8635.56	0.02	0.56	289.00	313.47	289.00	127.97	0.04	0.41	100.00	100.00	0.16	14615.00	15265.35	9503709.00	119.10	3675.75	2264.00
1	8	7	6860.00	4735.00	181.95	0	Spot (Block1, Row7, Column8)	12531.89	12824.00	3650.75	0.01	0.29	278.00	307.76	278.00	132.36	0.04	0.43	100.00	100.00	0.00	12546.00	12253.89	11717316.00	92.35	3038.17	2388.50
1	1	8	4760.00	5040.00	195.20	0	Spot (Block1, Row8, Column1)	298.00	295.00	37.19	0.00	0.12	227.00	233.09	227.00	27.03	0.01	0.12	90.00	73.00	0.00	68.00	71.00	323328.00	2.40	250.82	250.00
1	2	8	5059.00	5039.00	150.25	0	Spot (Block1, Row8, Column2)	1102.29	1066.00	475.29	0.01	0.43	235.00	241.35	235.00	28.62	0.01	0.12	100.00	100.00	0.00	831.00	867.29	675702.00	30.08	443.79	394.00
1	3	8	5345.00	5035.00	149.50	0	Spot (Block1, Row8, Column3)	4227.83	3261.00	3281.66	0.11	0.78	239.00	247.09	239.00	32.93	0.01	0.13	100.00	100.00	0.00	3022.00	3988.83	2557838.00	120.89	1072.05	824.50
1	4	8	5655.00	5041.00	148.60	0	Spot (Block1, Row8, Column4)	1730.46	1634.50	666.50	0.02	0.39	233.00	242.17	233.00	32.23	0.02	0.13	100.00	100.00	0.00	1401.50	1497.46	1041738.00	46.18	636.69	580.00
1	5	8	5952.00	5027.00	182.60	0	Spot (Block1, Row8, Column5)	307.43	303.00	27.91	0.01	0.09	246.00	268.52	246.00	86.35	0.04	0.32	12.00	0.00	0.00	57.00	61.43	287750.00	0.45	268.32	269.00
1	6	8	6256.00	5042.00	183.40	0	Spot (Block1, Row8, Column6)	5952.88	3999.00	4537.75	0.17	0.76	268.00	297.34	268.00	125.42	0.05	0.42	100.00	100.00	0.00	3731.00	5684.88	5601663.00	45.09	1209.61	1219.50
1	7	8	6561.00	5042.00	145.05	0	Spot (Block1, Row8, Column7)	2627.53	2405.00	1208.71	0.04	0.46	267.00	296.54	267.00	121.36	0.05	0.41	100.00	100.00	0.00	2138.00	2360.53	1495065.00	19.21	930.95	718.00
1	8	8	6848.00	5042.00	147.35	0	Spot (Block1, Row8, Column8)	32541.35	29976.00	16134.98	0.04	0.50	269.00	294.30	269.00	128.11	0.04	0.44	100.00	100.00	1.18	29707.00	32272.35	19362116.00	251.70	6618.16	4571.00
2	1	1	9263.00	2943.00	152.95	0	Spot (Block2, Row1, Column1)	14482.39	12940.00	7628.20	0.05	0.53	212.00	235.70	212.00	75.16	0.05	0.32	100.00	100.00	0.00	12728.00	14270.39	9283213.00	189.56	3102.30	2109.00
2	2	1	9534.00	2942.00	154.75	0	Spot (Block2, Row1, Column2)	262.35	271.00	40.23	0.01	0.15	211.00	221.53	211.00	54.72	0.02	0.25	53.00	5.00	0.00	60.00	51.35	172628.00	0.75	242.69	241.00
2	3	1	9871.00	2958.00	232.40	0	Spot (Block2, Row1, Column3)	253.05	248.00	39.40	0.01	0.16	211.00	217.13	211.00	35.63	0.01	0.16	50.00	27.00	0.00	37.00	42.05	392487.00	1.01	227.96	220.50
2	4	1	10135.00	2944.00	172.60	0	Spot (Block2, Row1, Column4)	309.04	302.00	46.24	0.01	0.15	214.00	222.54	214.00	31.62	0.02	0.14	89.00	77.00	0.00	88.00	95.04	257124.00	2.74	269.30	271.00
2	5	1	10468.00	2956.00	158.85	0	Spot (Block2, Row1, Column5)	360.88	319.00	101.74	0.05	0.28	212.00	222.84	212.00	39.16	0.02	0.18	94.00	76.00	0.00	107.00	148.88	252254.00	3.52	263.02	271.00
2	6	1	10765.00	2947.00	170.65	0	Spot (Block2, Row1, Column6)	328.89	307.00	70.26	0.03	0.21	207.00	210.24	207.00	26.14	0.01	0.12	96.00	90.00	0.00	100.00	121.89	266727.00	4.54	249.56	241.00
2	7	1	11055.00	2954.00	146.95	0	Spot (Block2, Row1, Column7)	562.00	552.00	133.41	0.01	0.24	207.00	212.29	207.00	28.63	0.01	0.13	100.00	100.00	0.00	345.00	355.00	331019.00	12.22	326.93	305.00
2	8	1	11367.00	2949.00	171.45	0	Spot (Block2, Row1, Column8)	383.40	381.00	82.07	0.00	0.21	209.00	213.25	209.00	25.96	0.01	0.12	97.00	96.00	0.00	172.00	174.40	314770.00	6.55	261.60	271.50
2	1	2	9260.00	3246.00	147.00	-50	Spot (Block2, Row2, Column1)	208.73	207.00	17.14	0.00	0.08	208.00	214.60	208.00	34.82	0.01	0.16	3.00	0.00	0.00	-1.00	0.73	123357.00	-0.17	217.99	211.00
2	2	2	9557.00	3242.00	137.60	0	Spot (Block2, Row2, Column2)	313.65	299.00	45.55	0.02	0.15	211.00	215.64	211.00	33.10	0.01	0.15	95.00	85.00	0.00	88.00	102.65	160591.00	2.96	252.45	248.00
2	3	2	9856.00	3253.00	164.40	0	Spot (Block2, Row2, Column3)	287.02	289.00	36.48	0.00	0.13	208.00	212.42	208.00	35.23	0.01	0.17	86.00	67.00	0.00	81.00	79.02	215550.00	2.12	237.92	229.00
2	4	2	10165.00	3249.00	173.90	0	Spot (Block2, Row2, Column4)	299.27	294.00	43.41	0.01	0.15	216.00	225.97	216.00	44.25	0.02	0.20	86.00	31.00	0.00	78.00	83.27	253482.00	1.66	244.25	232.00
2	5	2	10462.00	3248.00	177.15	0	Spot (Block2, Row2, Column5)	4396.78	4259.00	1564.51	0.01	0.36	233.00	256.78	233.00	77.40	0.04	0.30	100.00	100.00	0.00	4026.00	4163.78	3864769.00	53.49	1308.07	1063.50
2	6	2	10761.00	3248.00	147.00	-50	Spot (Block2, Row2, Column6)	289.01	293.00	45.89	0.01	0.16	214.00	288.53	214.00	231.89	0.13	0.80	0.00	0.00	0.00	79.00	75.01	169647.00	0.00	278.00	285.00
2	7	2	11047.00	3245.00	170.65	0	Spot (Block2, Row2, Column7)	267.64	278.50	35.19	0.02	0.13	206.00	220.81	206.00	66.64	0.03	0.30	57.00	0.00	0.00	72.50	61.64	217857.00	0.70	222.89	216.00
2	8	2	11361.00	3249.00	147.00	-50	Spot (Block2, Row2, Column8)	222.62	215.00	34.44	0.02	0.15	209.00	216.27	209.00	41.91	0.01	0.19	16.00	0.00	0.00	6.00	13.62	131126.00	0.15	224.84	220.00
2	1	3	9266.00	3547.00	151.15	0	Spot (Block2, Row3, Column1)	622.69	616.00	198.89	0.00	0.32	207.00	210.07	207.00	21.85	0.01	0.10	100.00	100.00	0.00	409.00	415.69	389183.00	18.89	312.65	290.00
2	2	3	9562.00	3545.00	157.05	0	Spot (Block2, Row3, Column2)	327.73	308.00	63.65	0.03	0.19	213.00	224.13	213.00	56.27	0.02	0.25	87.00	36.00	0.00	95.00	114.73	223514.00	1.84	243.80	235.00
2	3	3	9853.00	3546.00	147.60	0	Spot (Block2, Row3, Column3)	1723.05	1549.00	943.38	0.05	0.55	209.00	213.02	209.00	25.67	0.01	0.12	100.00	100.00	0.00	1340.00	1514.05	1021766.00	58.82	590.12	460.00
2	4	3	10168.00	3544.00	174.30	0	Spot (Block2, Row3, Column4)	271.66	276.00	51.01	0.01	0.19	208.00	213.07	208.00	28.25	0.01	0.13	66.00	58.00	0.00	68.00	63.66	230098.00	2.07	218.37	214.00
2	5	3	10456.00	3541.00	143.35	0	Spot (Block2, Row3, Column5)	1442.72	1035.50	1684.44	0.14	1.17	225.00	287.52	225.00	215.81	0.11	0.75	97.00	75.00	0.00	810.50	1217.72	796379.00	5.35	545.33	385.50
2	6	3	10762.00	3547.00	204.85	0	Spot (Block2, Row3, Column6)	21309.77	17027.50	13161.39	0.10	0.62	273.00	373.27	273.00	308.24	0.14	0.83	100.00	100.00	0.17	16754.50	21036.77	25188152.00	67.92	4431.90	4416.50
2	7	3	11061.00	3549.00	147.00	-50	Spot (Block2, Row3, Column7)	304.12	298.00	44.04	0.01	0.14	211.00	263.57	211.00	199.35	0.10	0.76	0.00	0.00	0.00	87.00	93.12	179737.00	0.20	250.54	242.00
2	8	3	11359.00	3559.00	158.65	0	Spot (Block2, Row3, Column8)	3227.39	2895.50	1658.69	0.05	0.51	210.00	218.12	210.00	50.54	0.02	0.23	100.00	100.00	0.00	2685.50	3017.39	2220446.00	59.54	1020.92	814.00
2	1	4	9254.00	3839.00	168.25	0	Spot (Block2, Row4, Column1)	291.48	291.00	51.23	0.00	0.18	208.00	218.01	208.00	57.09	0.02	0.26	74.00	16.00	0.00	83.00	83.48	228810.00	1.29	233.75	218.00
2	2	4	9559.00	3844.00	173.00	0	Spot (Block2, Row4, Column2)	3775.64	3580.00	1914.98	0.02	0.51	217.00	241.27	217.00	78.44	0.05	0.33	100.00	100.00	0.00	3363.00	3558.64	3175311.00	45.06	875.78	870.00
2	3	4	9867.00	3847.00	145.85	0	Spot (Block2, Row4, Column3)	1211.85	1197.50	484.01	0.01	0.40	218.00	246.63	218.00	100.59	0.05	0.41	100.00	99.00	0.00	979.50	993.85	700449.00	9.60	466.05	385.00
2	4	4	10153.00	3845.00	192.70	0	Spot (Block2, Row4, Column4)	261.94	270.00	31.96	0.01	0.12	212.00	216.38	212.00	24.86	0.01	0.11	72.00	56.00	0.00	58.00	49.94	275035.00	1.83	236.61	230.00
2	5	4	10447.00	3849.00	151.30	0	Spot (Block2, Row4, Column5)	469.66	412.00	183.28	0.06	0.39	215.00	228.73	215.00	44.93	0.03	0.20	98.00	92.00	0.00	197.00	254.66	296828.00	5.36	282.69	283.50
2	6	4	10760.00	3848.00	182.95	0	Spot (Block2, Row4, Column6)	4703.29	4553.00	1620.06	0.01	0.34	232.00	296.99	232.00	207.98	0.11	0.70	100.00	100.00	0.00	4321.00	4471.29	4406978.00	21.19	1381.93	1031.00
2	7	4	11062.00	3840.00	172.65	0	Spot (Block2, Row4, Column7)	311.79	302.00	64.44	0.01	0.21	219.00	278.73	219.00	191.04	0.10	0.69	3.00	0.00	0.00	83.00	92.79	259718.00	0.17	251.29	231.50
2	8	4	11357.00	3850.00	166.90	0	Spot (Block2, Row4, Column8)	292.57	289.00	48.13	0.01	0.16	209.00	214.87	209.00	41.08	0.01	0.19	79.00	45.00	0.00	80.00	83.57	226453.00	1.89	239.21	226.00
2	1	5	9260.00	4150.00	269.40	0	Spot (Block2, Row5, Column1)	295.03	276.00	94.02	0.03	0.32	220.00	279.27	220.00	197.61	0.10	0.71	6.00	1.00	0.00	56.00	75.03	621921.00	0.08	251.87	223.00
2	2	5	9561.00	4148.00	153.80	0	Spot (Block2, Row5, Column2)	4016.29	3884.00	1690.28	0.01	0.42	235.00	298.45	235.00	179.22	0.10	0.60	100.00	100.00	0.00	3649.00	3781.29	2610589.00	20.74	1002.82	855.00
2	3	5	9865.00	4145.00	155.40	0	Spot (Block2, Row5, Column3)	15514.11	13248.00	8998.73	0.07	0.58	223.00	260.40	223.00	124.39	0.07	0.48	100.00	100.00	0.00	13025.00	15291.11	10347911.00	122.63	2335.94	1933.00
2	4	5	10165.00	4139.00	234.90	0	Spot (Block2, Row5, Column4)	294.94	287.00	55.26	0.01	0.19	222.00	242.42	222.00	89.96	0.04	0.37	24.00	5.00	0.00	65.00	72.94	469544.00	0.58	248.24	254.00
2	5	5	10465.00	4149.00	140.55	0	Spot (Block2, Row5, Column5)	4475.69	4214.00	2122.52	0.03	0.47	217.00	227.02	217.00	35.99	0.02	0.16	100.00	100.00	0.00	3997.00	4258.69	2394496.00	118.04	1262.71	866.00
2	6	5	10753.00	4135.00	175.05	0	Spot (Block2, Row5, Column6)	294.18	296.00	29.09	0.00	0.10	226.00	277.10	226.00	194.88	0.09	0.70	0.00	0.00	0.00	70.00	68.18	252410.00	0.09	253.62	247.00
2	7	5	11064.00	4147.00	189.25	0	Spot (Block2, Row5, Column7)	18612.08	16852.00	10850.85	0.04	0.58	273.00	325.47	273.00	259.36	0.08	0.80	100.00	100.00	0.00	16579.00	18339.08	18760980.00	70.51	3640.50	3612.50
2	8	5	11353.00	4144.00	161.45	0	Spot (Block2, Row5, Column8)	398.08	388.00	103.54	0.01	0.26	211.00	240.42	211.00	159.55	0.06	0.66	58.00	9.00	0.00	177.00	187.08	288212.00	0.99	262.61	264.00
2	1	6	9262.00	4446.00	208.65	0	Spot (Block2, Row6, Column1)	17368.30	12665.50	11904.13	0.14	0.69	257.00	366.88	257.00	313.57	0.15	0.85	100.00	100.00	0.00	12408.50	17111.30	21606164.00	54.22	3516.62	3554.00
2	2	6	9559.00	4443.00	196.70	0	Spot (Block2, Row6, Column2)	10714.25	9993.00	5371.88	0.03	0.50	230.00	324.97	230.00	271.65	0.15	0.84	100.00	100.00	0.00	9763.00	10484.25	11732109.00	38.24	2335.48	2441.00
2	3	6	9858.00	4448.00	159.50	0	Spot (Block2, Row6, Column3)	454.93	423.00	133.69	0.03	0.29	214.00	248.30	214.00	148.12	0.06	0.60	72.00	30.00	0.00	209.00	240.93	321178.00	1.40	279.85	281.50
2	4	6	10163.00	4451.00	156.40	0	Spot (Block2, Row6, Column4)	415.31	396.00	93.47	0.02	0.23	215.00	222.21	215.00	48.64	0.01	0.22	99.00	83.00	0.00	181.00	200.31	278671.00	3.97	279.11	287.00
2	5	6	10459.00	4446.00	145.65	0	Spot (Block2, Row6, Column5)	2962.10	2846.50	1380.32	0.02	0.47	220.00	234.09	220.00	55.02	0.03	0.24	100.00	100.00	0.00	2626.50	2742.10	1718017.00	49.58	818.45	584.50
2	6	6	10760.00	4449.00	147.00	-50	Spot (Block2, Row6, Column6)	249.36	243.00	32.44	0.01	0.13	226.00	267.96	226.00	164.93	0.07	0.62	0.00	0.00	0.00	17.00	23.36	146872.00	-0.11	254.48	245.00
2	7	6	11061.00	4447.00	163.30	0	Spot (Block2, Row6, Column7)	593.90	546.00	190.76	0.04	0.32	234.00	268.63	234.00	162.32	0.06	0.60	87.00	46.00	0.00	312.00	359.90	435331.00	2.00	346.65	323.00
2	8	6	11362.00	4447.00	158.20	0	Spot (Block2, Row6, Column8)	388.51	385.00	91.82	0.00	0.24	212.00	226.51	212.00	48.25	0.03	0.21	98.00	81.00	0.00	173.00	176.51	268457.00	3.36	266.39	281.00
2	1	7	9261.00	4747.00	164.65	0	Spot (Block2, Row7, Column1)	5948.47	5384.00	3185.40	0.04	0.54	211.00	269.28	211.00	190.69	0.11	0.71	100.00	100.00	0.00	5173.00	5737.47	4467301.00	29.78	1116.71	1045.00
2	2	7	9590.00	4770.00	106.90	0	Spot (Block2, Row7, Column2)	262.11	263.50	25.93	0.00	0.10	209.00	230.83	209.00	113.00	0.04	0.49	0.00	0.00	0.00	54.50	53.11	77060.00	0.28	230.25	227.00
2	3	7	9859.00	4748.00	147.00	-50	Spot (Block2, Row7, Column3)	219.79	215.00	30.01	0.01	0.14	207.00	208.68	207.00	20.95	0.00	0.10	30.00	16.00	0.00	8.00	12.79	129458.00	0.53	210.93	209.00
2	4	7	10152.00	4755.00	217.50	0	Spot (Block2, Row7, Column4)	222.32	216.00	23.43	0.01	0.11	204.00	210.70	204.00	39.01	0.01	0.19	14.00	4.00	0.00	12.00	18.32	300355.00	0.30	210.31	210.00
2	5	7	10460.00	4749.00	147.00	-50	Spot (Block2, Row7, Column5)	285.45	291.00	33.34	0.01	0.12	214.00	271.79	214.00	196.59	0.10	0.72	0.00	0.00	0.00	77.00	71.45	168131.00	0.07	266.85	277.00
2	6	7	10759.00	4749.00	180.55	0	Spot (Block2, Row7, Column6)	14154.51	13798.00	6820.37	0.01	0.48	272.00	381.30	272.00	365.09	0.15	0.96	100.00	100.00	0.00	13526.00	13882.51	12908914.00	37.73	2546.76	2481.00
2	7	7	11074.00	4754.00	168.75	0	Spot (Block2, Row7, Column7)	428.21	397.00	111.38	0.03	0.26	275.00	299.55	275.00	175.02	0.04	0.58	33.00	6.00	0.00	122.00	153.21	337858.00	0.74	330.59	310.00
2	8	7	11359.00	4744.00	184.10	0	Spot (Block2, Row7, Column8)	6191.62	6099.00	1862.29	0.01	0.30	231.00	275.48	231.00	131.97	0.08	0.48	100.00	100.00	0.00	5868.00	5960.62	5931570.00	44.83	1741.93	1638.00
2	1	8	9273.00	5048.00	215.50	0	Spot (Block2, Row8, Column1)	244.33	234.00	38.89	0.02	0.16	199.00	210.16	199.00	81.86	0.02	0.39	24.00	0.00	0.00	35.00	45.33	323734.00	0.42	211.84	210.50
2	2	8	9552.00	5082.00	141.15	0	Spot (Block2, Row8, Column2)	252.66	249.00	26.49	0.01	0.10	202.00	203.72	202.00	23.93	0.00	0.12	82.00	49.00	0.00	47.00	50.66	136436.00	2.05	222.69	218.00
2	3	8	9854.00	5040.00	147.05	0	Spot (Block2, Row8, Column3)	323.71	302.00	74.47	0.03	0.23	204.00	207.74	204.00	40.07	0.01	0.19	85.00	73.00	0.00	98.00	119.71	190986.00	2.89	248.47	231.50
2	4	8	10165.00	5053.00	153.75	0	Spot (Block2, Row8, Column4)	12249.00	11737.00	6476.76	0.02	0.53	204.00	212.01	204.00	49.96	0.02	0.24	100.00	100.00	0.00	11533.00	12045.00	7949598.00	240.95	2329.71	1746.50
2	5	8	10459.00	5049.00	147.00	-50	Spot (Block2, Row8, Column5)	222.18	219.00	21.55	0.01	0.10	209.00	275.18	209.00	257.85	0.12	0.94	0.00	0.00	0.00	10.00	13.18	131311.00	-0.21	221.32	212.00
2	6	8	10762.00	5049.00	198.70	0	Spot (Block2, Row8, Column6)	27581.31	21197.00	19093.10	0.11	0.69	237.00	388.42	237.00	406.06	0.21	1.05	100.00	100.00	5.72	20960.00	27344.31	30835960.00	66.97	5100.82	5008.00
2	7	8	11058.00	5050.00	151.15	0	Spot (Block2, Row8, Column7)	336.64	321.00	48.88	0.02	0.15	226.00	306.18	226.00	255.74	0.13	0.84	0.00	0.00	0.00	95.00	110.64	210739.00	0.12	276.28	288.00
2	8	8	11351.00	5048.00	148.90	0	Spot (Block2, Row8, Column8)	35255.04	32066.00	17901.62	0.04	0.51	239.00	281.11	239.00	141.34	0.07	0.50	100.00	100.00	8.70	31827.00	35016.04	21470368.00	247.44	7209.05	4563.50
3	1	1	13765.00	2950.00	154.85	0	Spot (Block3, Row1, Column1)	14021.23	11982.50	7803.96	0.07	0.56	267.00	279.62	267.00	84.07	0.02	0.30	100.00	100.00	0.00	11715.50	13754.23	9282053.00	163.45	2698.37	2154.50
3	2	1	14061.00	2956.00	147.90	0	Spot (Block3, Row1, Column2)	2360.37	2112.00	1167.80	0.05	0.49	251.00	257.56	251.00	53.72	0.01	0.21	100.00	100.00	0.00	1861.00	2109.37	1418585.00	39.14	695.59	570.00
3	3	1	14368.00	2952.00	159.50	0	Spot (Block3, Row1, Column3)	627.84	562.00	278.68	0.05	0.44	261.00	257.38	261.00	37.46	0.01	0.15	99.00	88.00	0.00	301.00	366.84	442627.00	9.89	328.60	315.00
3	4	1	14658.00	2953.00	147.70	0	Spot (Block3, Row1, Column4)	1707.64	1573.00	883.79	0.04	0.52	262.00	259.19	262.00	36.27	0.00	0.14	100.00	100.00	0.00	1311.00	1445.64	1022876.00	39.94	578.92	481.00
3	5	1	14969.00	2955.00	157.70	0	Spot (Block3, Row1, Column5)	1048.36	917.00	576.57	0.06	0.55	282.00	275.80	282.00	44.45	0.01	0.16	100.00	100.00	0.00	635.00	766.36	709743.00	17.38	442.90	402.50
3	6	1	15258.00	2953.00	147.70	0	Spot (Block3, Row1, Column6)	3176.15	2824.00	1693.53	0.05	0.53	273.00	270.66	273.00	56.12	0.00	0.21	100.00	100.00	0.00	2551.00	2903.15	1880282.00	51.77	934.38	782.00
3	7	1	15559.00	2953.00	147.45	0	Spot (Block3, Row1, Column7)	5653.19	5193.50	3000.66	0.04	0.53	249.00	255.47	249.00	39.88	0.01	0.16	100.00	100.00	0.00	4944.50	5404.19	3346689.00	135.34	1542.11	1446.00
3	8	1	15865.00	2951.00	179.40	0	Spot (Block3, Row1, Column8)	376.01	354.00	89.97	0.03	0.24	247.00	256.36	247.00	123.68	0.02	0.48	40.00	10.00	0.00	107.00	129.01	338781.00	0.97	283.59	288.00
3	1	2	13769.00	3229.00	190.75	0	Spot (Block3, Row2, Column1)	286.12	290.00	25.00	0.01	0.09	249.00	255.91	249.00	48.15	0.01	0.19	32.00	0.00	0.00	41.00	37.12	293557.00	0.63	269.39	278.50
3	2	2	14066.00	3249.00	138.80	0	Spot (Block3, Row2, Column2)	717.45	694.50	210.12	0.01	0.29	262.00	258.09	262.00	35.83	0.01	0.14	100.00	99.00	0.00	432.50	455.45	373076.00	12.82	387.54	384.00
3	3	2	14385.00	3262.00	193.30	0	Spot (Block3, Row2, Column3)	295.07	298.00	33.03	0.00	0.11	267.00	261.72	267.00	34.59	0.01	0.13	39.00	4.00	0.00	31.00	28.07	311595.00	0.96	276.19	285.00
3	4	2	14667.00	3254.00	181.30	0	Spot (Block3, Row2, Column4)	542.84	506.00	150.22	0.03	0.28	272.50	269.14	272.50	43.65	0.01	0.16	97.00	92.00	0.00	233.50	270.34	499952.00	6.27	330.47	315.00
3	5	2	14967.00	3256.00	182.45	0	Spot (Block3, Row2, Column5)	3728.52	3479.50	1386.08	0.03	0.37	291.00	315.16	291.00	116.68	0.03	0.37	100.00	100.00	0.00	3188.50	3437.52	3474981.00	29.25	1208.34	1011.50
3	6	2	15263.00	3253.00	147.00	-50	Spot (Block3, Row2, Column6)	456.36	466.00	81.12	0.01	0.18	294.00	373.11	294.00	280.98	0.10	0.75	7.00	0.00	0.00	172.00	162.36	267885.00	0.30	423.02	408.00
3	7	2	15566.00	3253.00	175.00	0	Spot (Block3, Row2, Column7)	413.49	381.00	109.80	0.04	0.27	274.00	277.49	274.00	74.95	0.01	0.27	68.00	36.00	0.00	107.00	139.49	354361.00	1.81	289.87	291.50
3	8	2	15864.00	3254.00	147.00	-50	Spot (Block3, Row2, Column8)	281.11	292.50	31.21	0.02	0.11	257.00	272.97	257.00	133.62	0.03	0.49	0.00	0.00	0.00	35.50	24.11	165292.00	0.06	287.16	286.00
3	1	3	13761.00	3553.00	159.40	0	Spot (Block3, Row3, Column1)	923.93	823.00	449.89	0.05	0.49	268.00	264.19	268.00	38.15	0.01	0.14	100.00	99.00	0.00	555.00	655.93	649521.00	17.29	383.17	384.00
3	2	3	14060.00	3546.00	145.00	0	Spot (Block3, Row3, Column2)	336.33	320.00	51.18	0.02	0.15	272.00	270.91	272.00	55.54	0.00	0.21	46.00	18.00	0.00	48.00	64.33	192379.00	1.18	291.08	286.00
3	3	3	14341.00	3558.00	160.65	0	Spot (Block3, Row3, Column3)	466.09	393.00	400.34	0.07	0.86	273.00	271.62	273.00	61.27	0.00	0.23	72.00	48.00	0.00	120.00	193.09	332325.00	3.17	335.67	303.00
3	4	3	14664.00	3553.00	150.80	0	Spot (Block3, Row3, Column4)	5307.83	4672.50	3062.18	0.06	0.58	278.00	273.78	278.00	42.72	0.01	0.16	100.00	100.00	0.00	4394.50	5029.83	3290852.00	117.83	1274.75	1050.00
3	5	3	14963.00	3553.00	147.00	-50	Spot (Block3, Row3, Column5)	646.38	391.00	1649.70	0.22	2.55	290.00	353.05	290.00	259.73	0.09	0.74	8.00	6.00	0.00	101.00	356.38	378134.00	1.13	355.23	350.00
3	6	3	15265.00	3550.00	207.65	0	Spot (Block3, Row3, Column6)	26506.83	20675.00	16914.47	0.11	0.64	310.00	468.47	310.00	397.57	0.18	0.85	100.00	100.00	2.94	20365.00	26196.83	32417884.00	65.49	5816.14	5629.50
3	7	3	15565.00	3553.00	148.35	0	Spot (Block3, Row3, Column7)	1138.53	1002.00	611.07	0.06	0.54	278.00	343.74	278.00	301.04	0.09	0.88	77.00	56.00	0.00	724.00	860.53	686534.00	2.64	454.99	394.50
3	8	3	15861.00	3567.00	158.70	0	Spot (Block3, Row3, Column8)	16639.61	15031.00	8624.26	0.04	0.52	253.00	275.70	253.00	146.03	0.04	0.53	100.00	100.00	0.00	14778.00	16386.61	11614444.00	112.06	3683.44	2921.00
3	1	4	13766.00	3850.00	148.90	0	Spot (Block3, Row4, Column1)	4964.17	4431.00	2997.33	0.05	0.60	279.00	279.09	279.00	62.91	0.00	0.23	100.00	100.00	0.00	4152.00	4685.17	2998357.00	74.47	1303.78	884.50
3	2	4	14063.00	3849.00	172.55	0	Spot (Block3, Row4, Column2)	3008.72	2813.00	1496.62	0.03	0.50	282.00	298.39	282.00	105.99	0.02	0.36	100.00	100.00	0.00	2531.00	2726.72	2500247.00	25.57	819.08	815.00
3	3	4	14365.00	3855.00	149.60	0	Spot (Block3, Row4, Column3)	29819.06	28630.00	18100.20	0.02	0.61	283.00	302.86	283.00	131.38	0.03	0.43	100.00	100.00	1.97	28347.00	29536.06	18159816.00	224.66	6020.82	4533.00
3	4	4	14672.00	3859.00	216.30	0	Spot (Block3, Row4, Column4)	301.06	295.00	46.77	0.01	0.16	275.00	273.26	275.00	76.56	0.00	0.28	15.00	0.00	0.00	20.00	26.06	402523.00	0.36	269.80	278.50
3	5	4	14963.00	3853.00	147.00	-50	Spot (Block3, Row4, Column5)	637.65	386.00	1543.80	0.22	2.42	285.00	287.51	285.00	59.50	0.00	0.21	60.00	34.00	0.00	101.00	352.65	374303.00	5.88	395.51	309.00
3	6	4	15270.00	3849.00	185.80	0	Spot (Block3, Row4, Column6)	4142.03	4012.00	1371.11	0.01	0.33	293.00	355.12	293.00	269.32	0.08	0.76	100.00	100.00	0.00	3719.00	3849.03	4030195.00	14.06	1269.13	1053.50
3	7	4	15554.00	3856.00	161.10	0	Spot (Block3, Row4, Column7)	796.23	642.00	474.72	0.09	0.60	287.00	344.78	287.00	258.60	0.08	0.75	56.00	39.00	0.00	355.00	509.23	569305.00	1.75	399.90	380.00
3	8	4	15866.00	3858.00	167.25	0	Spot (Block3, Row4, Column8)	398.10	382.00	93.98	0.02	0.24	241.00	255.62	241.00	61.03	0.03	0.24	90.00	61.00	0.00	141.00	157.10	310913.00	2.33	286.36	290.00
3	1	5	13762.00	4153.00	148.20	0	Spot (Block3, Row5, Column1)	5261.18	4305.00	3489.65	0.09	0.66	286.00	344.46	286.00	243.20	0.08	0.71	100.00	100.00	0.00	4019.00	4975.18	3172490.00	20.22	1325.84	935.50
3	2	5	14062.00	4153.00	155.65	0	Spot (Block3, Row5, Column2)	19070.83	17964.00	8958.67	0.03	0.47	289.00	351.13	289.00	224.71	0.08	0.64	100.00	100.00	0.00	17675.00	18781.83	12682103.00	83.31	3447.55	2886.50
3	3	5	14369.00	4152.00	157.70	0	Spot (Block3, Row5, Column3)	12008.21	10054.50	7077.07	0.08	0.59	280.00	308.54	280.00	148.25	0.04	0.48	100.00	100.00	0.00	9774.50	11728.21	8237630.00	78.92	1956.82	1720.50
3	4	5	14665.00	4153.00	150.45	0	Spot (Block3, Row5, Column4)	1561.27	1390.00	835.14	0.05	0.53	269.00	281.08	269.00	106.43	0.02	0.38	100.00	100.00	0.00	1121.00	1292.27	971112.00	12.03	570.93	485.50
3	5	5	14970.00	4152.00	148.90	0	Spot (Block3, Row5, Column5)	22903.38	19893.00	14704.67	0.06	0.64	279.00	282.43	279.00	69.44	0.01	0.25	100.00	100.00	0.00	19614.00	22624.38	13856547.00	325.76	4595.04	3045.00
3	6	5	15253.00	4150.00	139.70	0	Spot (Block3, Row5, Column6)	345.71	335.00	50.46	0.01	0.15	283.00	324.04	283.00	230.99	0.06	0.71	0.00	0.00	0.00	52.00	62.71	181846.00	0.09	308.89	297.00
3	7	5	15563.00	4150.00	189.40	0	Spot (Block3, Row5, Column7)	26016.22	22884.00	15718.81	0.06	0.60	291.00	384.35	291.00	341.40	0.12	0.89	100.00	100.00	0.59	22593.00	25725.22	26276392.00	75.08	4851.01	4982.50
3	8	5	15870.00	4155.00	149.00	0	Spot (Block3, Row5, Column8)	1819.87	1481.00	1302.31	0.09	0.72	247.00	286.21	247.00	213.18	0.06	0.74	85.00	74.00	0.00	1234.00	1572.87	1093741.00	7.19	541.03	466.50
3	1	6	13762.00	4454.00	206.90	0	Spot (Block3, Row6, Column1)	20420.64	16026.50	13727.59	0.11	0.67	297.00	433.72	297.00	387.87	0.16	0.89	100.00	100.00	0.08	15729.50	20123.64	24913196.00	51.53	4192.59	4165.00
3	2	6	14063.00	4449.00	195.90	0	Spot (Block3, Row6, Column2)	14981.71	14258.00	7619.05	0.02	0.51	274.50	392.77	274.50	351.77	0.16	0.90	100.00	100.00	0.00	13983.50	14707.21	16270133.00	41.47	3028.63	2918.00
3	3	6	14359.00	4449.00	148.30	0	Spot (Block3, Row6, Column3)	6239.88	5272.00	3851.28	0.07	0.62	237.00	285.30	237.00	183.12	0.08	0.64	100.00	100.00	0.00	5035.00	6002.88	3750170.00	32.52	1362.94	1062.50
3	4	6	14662.00	4445.00	164.50	0	Spot (Block3, Row6, Column4)	421.99	389.00	133.35	0.04	0.32	236.00	247.44	236.00	43.73	0.02	0.18	97.00	70.00	0.00	153.00	185.99	316074.00	3.99	283.60	290.00
3	5	6	14965.00	4453.00	147.10	0	Spot (Block3, Row6, Column5)	9371.19	8708.00	5287.99	0.03	0.56	271.00	279.98	271.00	83.00	0.01	0.30	100.00	100.00	0.00	8437.00	9100.19	5519630.00	109.53	2284.54	1610.00
3	6	6	15244.00	4450.00	182.25	0	Spot (Block3, Row6, Column6)	344.57	330.00	59.92	0.02	0.17	278.00	329.77	278.00	279.36	0.07	0.85	0.00	0.00	0.00	52.00	66.57	322516.00	0.05	300.99	300.00
3	7	6	15567.00	4450.00	151.60	0	Spot (Block3, Row6, Column7)	1713.08	1550.00	915.89	0.04	0.53	283.00	311.93	283.00	220.89	0.04	0.71	99.00	83.00	0.00	1267.00	1430.08	1084381.00	6.34	585.81	486.00
3	8	6	15868.00	4457.00	148.85	0	Spot (Block3, Row6, Column8)	2569.55	2246.50	1641.45	0.06	0.64	257.00	265.84	257.00	58.92	0.01	0.22	100.00	100.00	0.00	1989.50	2312.55	1567428.00	39.10	755.10	656.00
3	1	7	13764.00	4752.00	175.15	0	Spot (Block3, Row7, Column1)	3812.64	3430.00	2062.35	0.05	0.54	227.00	296.14	227.00	238.39	0.12	0.80	100.00	100.00	0.00	3203.00	3585.64	3259803.00	14.75	877.57	880.00
3	2	7	14091.00	4756.00	162.40	0	Spot (Block3, Row7, Column2)	284.83	288.00	33.45	0.00	0.12	226.00	262.03	226.00	157.61	0.06	0.60	0.00	0.00	0.00	62.00	58.83	207072.00	0.14	254.08	249.00
3	3	7	14362.00	4753.00	147.00	-50	Spot (Block3, Row7, Column3)	231.83	221.00	31.11	0.02	0.13	221.00	229.73	221.00	35.63	0.02	0.16	22.00	6.00	0.00	0.00	10.83	137705.00	0.06	231.59	220.00
3	4	7	14648.00	4769.00	195.85	0	Spot (Block3, Row7, Column4)	277.86	284.00	24.81	0.01	0.09	222.00	242.89	222.00	93.62	0.04	0.39	1.00	0.00	0.00	62.00	55.86	301481.00	0.37	248.50	242.00
3	5	7	14959.00	4752.00	187.20	0	Spot (Block3, Row7, Column5)	443.96	417.50	111.57	0.03	0.25	249.00	316.08	249.00	269.98	0.10	0.85	22.00	0.00	0.00	168.50	194.96	439517.00	0.47	297.63	293.00
3	6	7	15260.00	4751.00	181.30	0	Spot (Block3, Row7, Column6)	20174.20	19939.00	9961.87	0.01	0.49	301.00	468.84	301.00	476.55	0.19	1.02	100.00	100.00	0.00	19638.00	19873.20	18540084.00	41.35	3379.59	3403.50
3	7	7	15554.00	4754.00	148.55	0	Spot (Block3, Row7, Column7)	2455.95	2325.00	1023.68	0.02	0.42	288.00	340.06	288.00	260.26	0.07	0.77	100.00	100.00	0.00	2037.00	2167.95	1471116.00	8.13	810.90	719.00
3	8	7	15860.00	4751.00	185.40	0	Spot (Block3, Row7, Column8)	5890.42	5902.00	1515.45	0.00	0.26	273.00	304.68	273.00	130.79	0.05	0.43	100.00	100.00	0.00	5629.00	5617.42	5696036.00	42.71	1754.43	1437.00
3	1	8	13759.00	5056.00	188.65	0	Spot (Block3, Row8, Column1)	285.75	289.00	37.65	0.00	0.13	217.00	230.22	217.00	57.12	0.03	0.25	66.00	10.00	0.00	72.00	68.75	286888.00	0.97	239.60	235.00
3	2	8	14065.00	5056.00	172.65	0	Spot (Block3, Row8, Column2)	330.48	307.00	72.49	0.03	0.22	220.00	226.26	220.00	28.62	0.01	0.13	94.00	87.00	0.00	87.00	110.48	274630.00	3.64	258.77	266.00
3	3	8	14353.00	5051.00	173.70	0	Spot (Block3, Row8, Column3)	461.86	376.00	213.05	0.09	0.46	220.00	237.02	220.00	93.85	0.03	0.40	72.00	41.00	0.00	156.00	241.86	388421.00	2.40	268.37	270.00
3	4	8	14667.00	5058.00	151.85	0	Spot (Block3, Row8, Column4)	42232.93	42419.00	18837.02	0.00	0.45	222.00	250.12	222.00	124.86	0.05	0.50	100.00	100.00	20.95	42197.00	42010.93	26606876.00	336.25	8061.59	6188.50
3	5	8	14931.00	5062.00	139.75	0	Spot (Block3, Row8, Column5)	280.66	286.00	25.09	0.01	0.09	226.00	300.86	226.00	303.15	0.12	1.01	0.00	0.00	0.00	60.00	54.66	149872.00	-0.07	250.53	251.50
3	6	8	15265.00	5052.00	200.45	0	Spot (Block3, Row8, Column6)	30390.21	23092.00	20996.25	0.12	0.69	285.00	444.76	285.00	475.89	0.19	1.07	100.00	100.00	15.07	22807.00	30105.21	34675396.00	62.93	5613.54	5656.00
3	7	8	15564.00	5055.00	149.20	0	Spot (Block3, Row8, Column7)	1354.75	1314.00	606.53	0.01	0.45	268.00	336.89	268.00	293.17	0.10	0.87	90.00	73.00	0.00	1046.00	1086.75	814205.00	3.47	495.58	422.50
3	8	8	15858.00	5052.00	151.20	0	Spot (Block3, Row8, Column8)	34095.54	31723.00	17839.38	0.03	0.52	277.00	326.72	277.00	258.33	0.07	0.79	100.00	100.00	5.91	31446.00	33818.54	21343840.00	130.72	6939.47	4810.50
4	1	1	18269.00	2955.00	155.70	0	Spot (Block4, Row1, Column1)	12307.95	10820.50	6789.65	0.06	0.55	194.00	212.98	194.00	63.42	0.04	0.30	100.00	100.00	0.00	10626.50	12113.95	8221708.00	190.70	2398.34	1657.00
4	2	1	18557.00	2956.00	161.40	0	Spot (Block4, Row1, Column2)	319.01	304.00	65.40	0.02	0.21	181.00	188.41	181.00	46.16	0.02	0.24	93.00	78.00	0.00	123.00	138.01	230966.00	2.83	220.65	210.00
4	3	1	18866.00	2959.00	278.35	0	Spot (Block4, Row1, Column3)	198.51	196.00	22.93	0.01	0.12	177.00	175.75	177.00	18.12	0.00	0.10	52.00	20.00	0.00	19.00	21.51	448829.00	1.26	181.20	183.00
4	4	1	19164.00	2954.00	156.65	0	Spot (Block4, Row1, Column4)	313.26	302.00	72.52	0.02	0.23	181.00	179.49	181.00	17.61	0.00	0.10	100.00	98.00	0.00	121.00	132.26	210826.00	7.59	220.28	215.00
4	5	1	19461.00	2950.00	155.30	0	Spot (Block4, Row1, Column5)	282.23	288.00	43.00	0.01	0.15	189.00	191.55	189.00	23.19	0.01	0.12	97.00	81.00	0.00	99.00	93.23	186834.00	3.91	221.53	216.00
4	6	1	19759.00	2956.00	148.75	0	Spot (Block4, Row1, Column6)	1210.78	1093.00	559.84	0.04	0.46	189.00	192.03	189.00	25.99	0.01	0.14	100.00	100.00	0.00	904.00	1021.78	731310.00	39.20	464.85	367.50
4	7	1	20059.00	2955.00	151.10	0	Spot (Block4, Row1, Column7)	411.25	386.00	111.23	0.03	0.27	175.00	174.58	175.00	20.82	0.00	0.12	100.00	99.00	0.00	211.00	236.25	256619.00	11.37	248.58	226.00
4	8	1	20367.00	2956.00	161.15	0	Spot (Block4, Row1, Column8)	436.89	404.00	132.58	0.03	0.30	165.00	163.07	165.00	20.27	0.01	0.12	100.00	99.00	0.00	239.00	271.89	312812.00	13.51	230.79	211.50
4	1	2	18262.00	3252.00	147.00	-50	Spot (Block4, Row2, Column1)	208.53	208.00	27.57	0.00	0.13	189.00	191.93	189.00	31.67	0.01	0.16	19.00	0.00	0.00	19.00	19.53	124282.00	0.52	202.69	203.50
4	2	2	18562.00	3249.00	160.85	0	Spot (Block4, Row2, Column2)	260.10	261.00	32.89	0.00	0.13	186.00	186.09	186.00	19.43	0.00	0.10	95.00	82.00	0.00	75.00	74.10	185453.00	3.81	208.79	204.00
4	3	2	18856.00	3239.00	208.30	0	Spot (Block4, Row2, Column3)	220.37	214.00	26.15	0.01	0.12	180.00	178.18	180.00	16.95	0.00	0.10	86.00	52.00	0.00	34.00	40.37	271711.00	2.49	191.42	193.00
4	4	2	19155.00	3253.00	200.80	0	Spot (Block4, Row2, Column4)	210.54	207.00	21.74	0.01	0.10	180.00	180.12	180.00	18.97	0.00	0.11	73.00	26.00	0.00	27.00	30.54	240861.00	1.60	189.81	188.00
4	5	2	19464.00	3258.00	191.00	0	Spot (Block4, Row2, Column5)	731.91	721.00	203.24	0.01	0.28	187.00	195.08	187.00	44.57	0.02	0.23	100.00	100.00	0.00	534.00	544.91	752399.00	12.04	342.37	302.00
4	6	2	19766.00	3227.00	197.80	0	Spot (Block4, Row2, Column6)	286.97	294.00	59.59	0.01	0.21	195.00	246.95	195.00	189.77	0.10	0.77	4.00	0.00	0.00	99.00	91.97	318822.00	0.21	236.60	212.00
4	7	2	20030.00	3232.00	210.90	0	Spot (Block4, Row2, Column7)	225.65	220.00	27.78	0.01	0.12	181.00	192.40	181.00	69.89	0.03	0.36	17.00	0.00	0.00	39.00	44.65	285216.00	0.48	200.38	202.00
4	8	2	20367.00	3283.00	164.00	0	Spot (Block4, Row2, Column8)	192.50	193.00	14.45	0.00	0.08	166.00	174.23	166.00	82.06	0.02	0.47	0.00	0.00	0.00	27.00	26.50	142448.00	0.22	182.65	187.00
4	1	3	18264.00	3549.00	159.20	0	Spot (Block4, Row3, Column1)	355.55	372.00	60.54	0.02	0.17	187.00	187.25	187.00	20.43	0.00	0.11	99.00	97.00	0.00	185.00	168.55	247107.00	8.24	239.18	227.00
4	2	3	18540.00	3545.00	268.95	0	Spot (Block4, Row3, Column2)	229.52	224.00	30.52	0.01	0.13	191.00	199.40	191.00	50.00	0.02	0.25	29.00	1.00	0.00	33.00	38.52	480854.00	0.60	203.23	199.00
4	3	3	18841.00	3557.00	189.50	0	Spot (Block4, Row3, Column3)	252.39	238.00	47.61	0.03	0.19	182.00	182.97	182.00	20.22	0.00	0.11	86.00	62.00	0.00	56.00	70.39	256935.00	3.43	200.57	201.00
4	4	3	19165.00	3556.00	153.20	0	Spot (Block4, Row3, Column4)	659.81	554.50	299.45	0.08	0.45	178.00	177.50	178.00	15.77	0.00	0.09	100.00	100.00	0.00	376.50	481.81	424919.00	30.59	290.72	271.00
4	5	3	19441.00	3544.00	167.35	0	Spot (Block4, Row3, Column5)	238.97	217.00	52.32	0.04	0.22	186.00	222.07	186.00	164.25	0.08	0.74	5.00	0.00	0.00	31.00	52.97	184724.00	0.10	200.46	189.50
4	6	3	19766.00	3558.00	207.00	0	Spot (Block4, Row3, Column6)	17238.53	12930.00	11916.34	0.12	0.69	210.00	302.30	210.00	240.39	0.16	0.80	100.00	100.00	0.00	12720.00	17028.53	21013772.00	70.45	3536.16	3518.00
4	7	3	20073.00	3556.00	171.35	0	Spot (Block4, Row3, Column7)	249.21	233.00	39.70	0.03	0.16	185.00	223.87	185.00	168.76	0.08	0.75	0.00	0.00	0.00	48.00	64.21	203353.00	0.15	199.47	198.00
4	8	3	20366.00	3567.00	156.30	0	Spot (Block4, Row3, Column8)	9730.90	8979.00	4317.14	0.03	0.44	170.00	179.53	170.00	86.36	0.02	0.48	100.00	100.00	0.00	8809.00	9560.90	6558625.00	110.59	2139.59	1710.50
4	1	4	18261.00	3859.00	154.65	0	Spot (Block4, Row4, Column1)	613.59	565.50	241.97	0.04	0.39	185.00	191.59	185.00	47.85	0.02	0.25	99.00	99.00	0.00	380.50	428.59	404967.00	8.82	273.67	279.00
4	2	4	18564.00	3856.00	165.55	0	Spot (Block4, Row4, Column2)	3351.58	3220.00	1590.51	0.02	0.47	189.00	213.50	189.00	81.14	0.05	0.38	100.00	100.00	0.00	3031.00	3162.58	2557253.00	38.67	760.16	752.00
4	3	4	18867.00	3860.00	148.70	0	Spot (Block4, Row4, Column3)	4320.19	4017.00	2724.25	0.03	0.63	185.00	205.53	185.00	81.58	0.05	0.40	100.00	100.00	0.00	3832.00	4135.19	2605073.00	50.44	1154.93	851.00
4	4	4	19164.00	3855.00	198.30	0	Spot (Block4, Row4, Column4)	215.18	212.00	25.83	0.01	0.12	178.00	177.24	178.00	20.28	0.00	0.11	73.00	39.00	0.00	34.00	37.18	238421.00	1.87	184.99	186.00
4	5	4	19478.00	3845.00	171.50	0	Spot (Block4, Row4, Column5)	216.44	210.00	56.68	0.01	0.26	186.00	201.41	186.00	83.05	0.03	0.41	2.00	0.00	0.00	24.00	30.44	177912.00	0.18	192.97	196.00
4	6	4	19767.00	3851.00	197.70	0	Spot (Block4, Row4, Column6)	829.34	823.00	215.95	0.00	0.26	199.00	243.07	199.00	149.44	0.09	0.61	98.00	93.00	0.00	624.00	630.34	920566.00	3.92	348.59	320.00
4	7	4	20063.00	3846.00	188.80	0	Spot (Block4, Row4, Column7)	304.25	309.00	62.87	0.01	0.21	189.00	248.22	189.00	209.16	0.12	0.84	0.00	0.00	0.00	120.00	115.25	305769.00	0.27	226.25	210.00
4	8	4	20354.00	3873.00	168.20	0	Spot (Block4, Row4, Column8)	241.29	231.00	33.96	0.02	0.14	174.00	186.75	174.00	82.72	0.03	0.44	33.00	2.00	0.00	57.00	67.29	188931.00	0.66	203.19	204.00
4	1	5	18264.00	4159.00	158.90	0	Spot (Block4, Row5, Column1)	615.49	553.50	254.55	0.05	0.41	188.00	238.23	188.00	164.20	0.10	0.69	86.00	53.00	0.00	365.50	427.49	428379.00	2.30	278.68	274.00
4	2	5	18563.00	4158.00	155.15	0	Spot (Block4, Row5, Column2)	11433.85	10951.50	5102.51	0.02	0.45	200.50	269.86	200.50	193.93	0.13	0.72	100.00	100.00	0.00	10751.00	11233.35	7569209.00	57.57	2230.79	1967.50
4	3	5	18865.00	4157.00	154.60	0	Spot (Block4, Row5, Column3)	12105.16	10457.50	6865.63	0.06	0.57	188.00	220.92	188.00	106.29	0.07	0.48	100.00	100.00	0.00	10269.50	11917.16	7892563.00	111.81	2108.93	1668.50
4	4	5	19155.00	4154.00	159.00	0	Spot (Block4, Row5, Column4)	323.29	303.00	74.44	0.03	0.23	177.00	187.04	177.00	70.42	0.02	0.38	87.00	38.00	0.00	126.00	146.29	224038.00	1.93	220.08	210.00
4	5	5	19470.00	4156.00	147.95	0	Spot (Block4, Row5, Column5)	6439.18	6043.00	3863.67	0.03	0.60	178.00	176.97	178.00	29.65	0.00	0.17	100.00	100.00	0.00	5865.00	6261.18	3850628.00	211.20	1525.99	1067.00
4	6	5	19738.00	4150.00	192.05	0	Spot (Block4, Row5, Column6)	251.23	249.00	41.57	0.00	0.17	191.00	221.64	191.00	177.26	0.06	0.80	1.00	0.00	0.00	58.00	60.23	262038.00	0.17	203.13	200.50
4	7	5	20067.00	4156.00	193.95	0	Spot (Block4, Row5, Column7)	21749.13	18647.00	13291.77	0.07	0.61	199.00	282.78	199.00	275.57	0.15	0.97	100.00	100.00	0.00	18448.00	21550.13	22967076.00	77.90	4088.58	4104.00
4	8	5	20366.00	4148.00	168.10	0	Spot (Block4, Row5, Column8)	333.31	301.50	95.01	0.04	0.29	176.00	208.89	176.00	181.50	0.07	0.87	40.00	1.00	0.00	125.50	157.31	262650.00	0.69	215.00	204.00
4	1	6	18266.00	4461.00	205.30	0	Spot (Block4, Row6, Column1)	13599.19	9972.00	9756.72	0.13	0.72	202.00	306.44	202.00	269.71	0.18	0.88	100.00	100.00	0.00	9770.00	13397.19	16291834.00	49.29	2841.35	2898.00
4	2	6	18564.00	4456.00	201.55	0	Spot (Block4, Row6, Column2)	13593.81	12940.00	7002.15	0.02	0.52	202.00	305.95	202.00	275.32	0.18	0.90	100.00	100.00	0.00	12738.00	13391.81	15660067.00	48.26	2888.11	2722.00
4	3	6	18862.00	4458.00	148.25	0	Spot (Block4, Row6, Column3)	2223.57	1974.00	1295.15	0.05	0.58	180.00	219.56	180.00	167.18	0.09	0.76	100.00	100.00	0.00	1794.00	2043.57	1345261.00	11.99	650.29	476.00
4	4	6	19167.00	4452.00	157.55	0	Spot (Block4, Row6, Column4)	271.43	278.00	51.52	0.01	0.19	171.00	169.99	171.00	19.80	0.00	0.12	97.00	86.00	0.00	107.00	100.43	185931.00	5.12	198.45	198.00
4	5	6	19464.00	4457.00	146.30	0	Spot (Block4, Row6, Column5)	842.57	764.00	287.62	0.04	0.34	172.00	175.91	172.00	42.32	0.01	0.24	100.00	100.00	0.00	592.00	670.57	493748.00	15.75	366.54	336.50
4	6	6	19761.00	4440.00	238.30	0	Spot (Block4, Row6, Column6)	256.91	252.00	59.71	0.01	0.23	187.00	240.88	187.00	232.43	0.11	0.96	0.00	0.00	0.00	65.00	69.91	420308.00	0.07	205.39	196.00
4	7	6	20071.00	4452.00	151.45	0	Spot (Block4, Row6, Column7)	352.14	368.00	71.01	0.02	0.20	183.00	214.07	183.00	176.51	0.07	0.82	54.00	0.00	0.00	185.00	169.14	221145.00	0.78	235.10	216.00
4	8	6	20363.00	4463.00	183.00	0	Spot (Block4, Row6, Column8)	324.69	306.00	83.74	0.03	0.26	169.00	172.93	169.00	28.02	0.01	0.16	97.00	88.00	0.00	137.00	155.69	304235.00	5.42	210.93	209.50
4	1	7	18268.00	4758.00	165.35	0	Spot (Block4, Row7, Column1)	4142.08	3713.00	2113.32	0.05	0.51	183.00	219.39	183.00	149.19	0.08	0.68	100.00	100.00	0.00	3530.00	3959.08	3127269.00	26.29	838.18	794.50
4	2	7	18561.00	4754.00	147.00	-50	Spot (Block4, Row7, Column2)	190.28	190.00	11.25	0.00	0.06	182.00	213.04	182.00	154.47	0.07	0.73	0.00	0.00	0.00	8.00	8.28	111884.00	-0.15	188.23	188.00
4	3	7	18868.00	4765.00	173.15	0	Spot (Block4, Row7, Column3)	185.22	185.00	17.48	0.00	0.09	173.00	171.01	173.00	21.34	0.01	0.12	31.00	3.00	0.00	12.00	12.22	154844.00	0.67	170.57	174.00
4	4	7	19161.00	4757.00	231.55	0	Spot (Block4, Row7, Column4)	195.82	193.00	26.26	0.01	0.13	169.00	173.43	169.00	45.45	0.01	0.26	21.00	2.00	0.00	24.00	26.82	302349.00	0.49	173.07	177.00
4	5	7	19422.00	4752.00	206.40	0	Spot (Block4, Row7, Column5)	197.92	197.00	20.18	0.00	0.10	173.00	206.44	173.00	180.70	0.08	0.88	0.00	0.00	0.00	24.00	24.92	240675.00	-0.05	179.93	184.00
4	6	7	19765.00	4759.00	188.35	0	Spot (Block4, Row7, Column6)	17206.01	17087.50	9153.52	0.00	0.53	211.00	358.67	211.00	395.52	0.23	1.10	100.00	100.00	0.00	16876.50	16995.01	17102774.00	42.60	2996.16	2957.00
4	7	7	20071.00	4761.00	189.25	0	Spot (Block4, Row7, Column7)	261.42	269.00	61.06	0.01	0.23	184.00	232.96	184.00	207.46	0.10	0.89	0.00	0.00	0.00	85.00	77.42	264559.00	0.14	199.01	190.00
4	8	7	20364.00	4762.00	198.20	0	Spot (Block4, Row7, Column8)	1114.14	1109.00	277.32	0.00	0.25	174.00	202.78	174.00	101.67	0.07	0.50	100.00	99.00	0.00	935.00	940.14	1237809.00	8.96	416.65	389.00
4	1	8	18262.00	5053.00	140.35	0	Spot (Block4, Row8, Column1)	253.24	228.00	81.74	0.05	0.32	176.00	181.02	176.00	49.42	0.01	0.27	52.00	26.00	0.00	52.00	77.24	136242.00	1.46	202.93	199.00
4	2	8	18576.00	5044.00	219.90	0	Spot (Block4, Row8, Column2)	193.31	192.00	15.38	0.00	0.08	171.00	170.04	171.00	19.22	0.00	0.11	53.00	13.00	0.00	21.00	22.31	268118.00	1.21	178.13	177.00
4	3	8	18855.00	5055.00	171.30	0	Spot (Block4, Row8, Column3)	229.38	216.00	33.83	0.03	0.15	165.00	167.96	165.00	44.47	0.01	0.26	60.00	29.00	0.00	51.00	64.38	186716.00	1.38	188.25	190.00
4	4	8	19162.00	5059.00	154.00	0	Spot (Block4, Row8, Column4)	23160.58	21994.00	11836.17	0.02	0.51	166.00	174.51	166.00	63.22	0.02	0.36	100.00	100.00	0.00	21828.00	22994.58	14984894.00	363.57	4203.45	3656.00
4	5	8	19452.00	5051.00	159.25	0	Spot (Block4, Row8, Column5)	189.10	189.00	19.43	0.00	0.10	175.00	218.09	175.00	218.22	0.10	1.00	0.00	0.00	0.00	14.00	14.10	132559.00	-0.13	177.56	180.00
4	6	8	19769.00	5060.00	195.80	0	Spot (Block4, Row8, Column6)	24799.01	16870.00	19784.44	0.17	0.80	195.00	325.19	195.00	379.03	0.22	1.17	100.00	100.00	5.43	16675.00	24604.01	26956584.00	64.57	4141.90	4220.00
4	7	8	20073.00	5065.00	154.05	0	Spot (Block4, Row8, Column7)	603.85	608.00	216.41	0.00	0.36	184.00	235.68	184.00	216.71	0.11	0.92	75.00	49.00	0.00	424.00	419.85	395520.00	1.70	268.04	261.00
4	8	8	20356.00	5060.00	150.60	0	Spot (Block4, Row8, Column8)	30857.70	27511.50	16682.19	0.05	0.54	179.00	207.10	179.00	107.32	0.06	0.52	100.00	100.00	2.26	27332.50	30678.70	19131792.00	285.61	5672.46	4079.00
5	1	1	4758.00	7442.00	151.25	0	Spot (Block5, Row1, Column1)	12318.26	10842.00	6672.73	0.06	0.54	194.00	211.69	194.00	77.20	0.04	0.36	100.00	100.00	0.00	10648.00	12124.26	7711231.00	156.81	2673.42	2055.50
5	2	1	5054.00	7445.00	150.50	0	Spot (Block5, Row1, Column2)	19267.42	17444.00	10640.79	0.04	0.55	198.00	228.29	198.00	112.32	0.06	0.49	100.00	100.00	0.00	17246.00	19069.42	11887999.00	169.50	3231.05	2324.00
5	3	1	5353.00	7448.00	146.15	0	Spot (Block5, Row1, Column3)	4908.34	4142.00	3220.17	0.07	0.66	197.00	212.14	197.00	83.33	0.03	0.39	100.00	100.00	0.00	3945.00	4711.34	2856655.00	56.36	1130.35	781.00
5	4	1	5654.00	7444.00	147.15	0	Spot (Block5, Row1, Column4)	14219.70	12844.00	7993.28	0.04	0.56	202.00	221.68	202.00	77.54	0.04	0.35	100.00	100.00	0.00	12642.00	14017.70	8375401.00	180.52	2886.90	2203.00
5	5	1	5959.00	7443.00	147.90	0	Spot (Block5, Row1, Column5)	12298.01	10350.00	9281.41	0.07	0.75	210.00	223.15	210.00	60.43	0.03	0.27	100.00	100.00	0.00	10140.00	12088.01	7317314.00	199.81	2216.94	1364.00
5	6	1	6251.00	7442.00	143.60	0	Spot (Block5, Row1, Column6)	18136.59	16046.50	10325.39	0.05	0.57	205.00	222.01	205.00	89.77	0.03	0.40	100.00	100.00	0.00	15841.50	17931.59	10120217.00	199.56	4013.76	2907.00
5	7	1	6551.00	7445.00	147.25	0	Spot (Block5, Row1, Column7)	41803.68	42236.00	20316.14	0.00	0.49	195.00	211.86	195.00	97.01	0.04	0.46	100.00	100.00	27.80	42041.00	41608.68	24664288.00	428.75	7946.87	5622.00
5	8	1	6860.00	7443.00	211.85	0	Spot (Block5, Row1, Column8)	221.97	211.00	41.60	0.02	0.19	186.00	188.32	186.00	45.23	0.01	0.24	21.00	7.00	0.00	25.00	35.97	283896.00	0.74	188.85	191.00
5	1	2	4753.00	7741.00	147.00	-50	Spot (Block5, Row2, Column1)	197.15	196.00	13.47	0.00	0.07	195.00	205.05	195.00	61.37	0.02	0.30	0.00	0.00	0.00	1.00	2.15	115925.00	-0.13	203.64	201.00
5	2	2	5057.00	7744.00	132.00	0	Spot (Block5, Row2, Column2)	7753.48	7249.00	3183.96	0.03	0.41	196.00	218.65	196.00	97.24	0.05	0.44	100.00	100.00	0.00	7053.00	7557.48	3628629.00	77.49	1506.86	1436.50
5	3	2	5351.00	7743.00	157.75	0	Spot (Block5, Row2, Column3)	411.12	386.00	107.59	0.03	0.26	200.00	215.39	200.00	75.65	0.03	0.35	94.00	68.00	0.00	186.00	211.12	282853.00	2.59	258.98	255.00
5	4	2	5656.00	7742.00	168.95	0	Spot (Block5, Row2, Column4)	4624.07	4589.00	1853.01	0.00	0.40	206.00	233.33	206.00	92.41	0.05	0.40	100.00	100.00	0.00	4383.00	4418.07	3699256.00	47.51	992.67	952.50
5	5	2	5955.00	7741.00	172.85	0	Spot (Block5, Row2, Column5)	5309.16	5094.00	2082.67	0.02	0.39	215.00	241.81	215.00	89.12	0.05	0.37	100.00	100.00	0.00	4879.00	5094.16	4443765.00	56.86	1191.16	1024.00
5	6	2	6246.00	7740.00	148.20	0	Spot (Block5, Row2, Column6)	1876.84	1721.50	914.40	0.04	0.49	213.00	293.34	213.00	331.41	0.14	1.13	96.00	85.00	0.00	1508.50	1663.84	1122348.00	4.78	621.99	547.00
5	7	2	6554.00	7743.00	147.70	0	Spot (Block5, Row2, Column7)	2588.47	2162.00	1427.45	0.08	0.55	197.00	212.45	197.00	83.39	0.03	0.39	100.00	100.00	0.00	1965.00	2391.47	1542728.00	28.49	751.80	611.00
5	8	2	6854.00	7744.00	147.00	-50	Spot (Block5, Row2, Column8)	195.28	195.00	17.38	0.00	0.09	188.00	195.11	188.00	57.51	0.02	0.29	0.00	0.00	0.00	7.00	7.28	115022.00	0.00	197.90	199.50
5	1	3	4753.00	8045.00	146.80	0	Spot (Block5, Row3, Column1)	8755.71	7966.50	5420.55	0.04	0.62	194.00	200.46	194.00	44.90	0.01	0.22	100.00	100.00	0.00	7772.50	8561.71	5130849.00	190.54	1755.01	1381.00
5	2	3	5047.00	8042.00	154.35	0	Spot (Block5, Row3, Column2)	489.30	462.00	152.60	0.02	0.31	197.00	212.96	197.00	76.61	0.03	0.36	98.00	88.00	0.00	265.00	292.30	317069.00	3.61	281.91	268.00
5	3	3	5351.00	8043.00	140.60	0	Spot (Block5, Row3, Column3)	1306.17	1007.00	1736.43	0.11	1.33	203.00	218.69	203.00	93.21	0.03	0.43	100.00	100.00	0.00	804.00	1103.17	701413.00	11.67	487.31	408.00
5	4	3	5652.00	8042.00	146.90	0	Spot (Block5, Row3, Column4)	19533.81	17815.50	11382.81	0.04	0.58	206.00	221.51	206.00	73.23	0.03	0.33	100.00	100.00	0.00	17609.50	19327.81	11564018.00	263.72	3691.74	2492.50
5	5	3	5953.00	8027.00	150.05	0	Spot (Block5, Row3, Column5)	1480.99	504.50	5502.31	0.47	3.72	209.00	282.93	209.00	317.53	0.13	1.12	48.00	22.00	0.16	295.50	1271.99	921176.00	3.77	433.84	280.50
5	6	3	6257.00	8043.00	207.95	0	Spot (Block5, Row3, Column6)	29442.86	24213.50	19915.38	0.08	0.68	235.00	381.39	235.00	445.83	0.21	1.17	100.00	100.00	9.74	23978.50	29207.86	36273716.00	65.19	5914.57	5680.50
5	7	3	6557.00	8045.00	146.70	0	Spot (Block5, Row3, Column7)	9226.79	8307.50	6180.91	0.05	0.67	210.00	275.37	210.00	299.62	0.12	1.09	100.00	100.00	0.00	8097.50	9016.79	5425353.00	29.88	1740.20	1271.00
5	8	3	6856.00	8047.00	156.00	0	Spot (Block5, Row3, Column8)	11039.01	9883.50	5560.26	0.05	0.50	193.00	208.74	193.00	75.98	0.03	0.36	100.00	100.00	0.00	9690.50	10846.01	7396134.00	142.54	2082.97	1894.50
5	1	4	4750.00	8341.00	144.40	0	Spot (Block5, Row4, Column1)	19365.75	17452.00	10945.81	0.05	0.57	202.00	224.17	202.00	93.90	0.05	0.42	100.00	100.00	0.00	17250.00	19163.75	11019112.00	203.85	3829.91	2459.00
5	2	4	5052.00	8342.00	193.40	0	Spot (Block5, Row4, Column2)	3382.26	2951.50	2061.86	0.06	0.61	203.00	241.31	203.00	134.21	0.08	0.56	100.00	100.00	0.00	2748.50	3179.26	3544608.00	23.40	926.84	936.00
5	3	4	5355.00	8343.00	147.50	0	Spot (Block5, Row4, Column3)	54871.26	65535.00	15185.63	0.08	0.28	208.00	260.00	208.00	186.87	0.10	0.72	100.00	100.00	58.11	65327.00	54663.26	32484028.00	292.24	12331.41	8803.50
5	4	4	5639.00	8345.00	173.35	0	Spot (Block5, Row4, Column4)	411.37	396.00	106.01	0.02	0.26	209.00	224.69	209.00	98.14	0.03	0.44	80.00	45.00	0.00	187.00	202.37	346377.00	1.90	262.63	262.00
5	5	4	5946.00	8335.00	132.80	0	Spot (Block5, Row4, Column5)	1113.42	473.00	1977.25	0.37	1.78	207.00	221.48	207.00	85.80	0.03	0.39	99.00	90.00	0.00	266.00	906.42	528876.00	10.40	777.20	377.00
5	6	4	6254.00	8340.00	174.70	0	Spot (Block5, Row4, Column6)	6296.05	6083.00	2358.44	0.01	0.37	226.00	292.75	226.00	277.85	0.11	0.95	100.00	100.00	0.00	5857.00	6070.05	5395716.00	21.61	1572.80	1243.00
5	7	4	6549.00	8344.00	146.70	0	Spot (Block5, Row4, Column7)	5035.77	3866.00	4159.73	0.11	0.83	221.00	278.51	221.00	256.39	0.10	0.92	100.00	90.00	0.00	3645.00	4814.77	2955996.00	18.55	1085.23	679.00
5	8	4	6853.00	8350.00	150.05	0	Spot (Block5, Row4, Column8)	1907.58	1677.50	964.46	0.06	0.51	199.00	208.41	199.00	54.65	0.02	0.26	100.00	100.00	0.00	1478.50	1708.58	1178885.00	31.09	592.47	467.00
5	1	5	4756.00	8642.00	143.35	0	Spot (Block5, Row5, Column1)	37948.23	36241.00	19681.47	0.02	0.52	217.00	301.01	217.00	312.74	0.14	1.04	100.00	100.00	15.70	36024.00	37731.23	21023380.00	120.38	7501.92	5652.00
5	2	5	5053.00	8642.00	153.90	0	Spot (Block5, Row5, Column2)	12725.04	12142.50	5612.14	0.02	0.44	211.00	293.06	211.00	224.96	0.14	0.77	100.00	100.00	0.00	11931.50	12514.04	8271277.00	55.26	2484.27	2262.50
5	3	5	5354.00	8641.00	156.75	0	Spot (Block5, Row5, Column3)	17185.24	14295.50	10676.75	0.08	0.62	209.00	280.97	209.00	209.13	0.13	0.74	100.00	100.00	0.00	14086.50	16976.24	11617223.00	80.83	2294.70	2162.00
5	4	5	5657.00	8646.00	145.40	0	Spot (Block5, Row5, Column4)	9836.24	8429.50	6676.91	0.07	0.68	213.00	250.91	213.00	176.02	0.07	0.70	100.00	100.00	0.00	8216.50	9623.24	5626327.00	54.46	2184.68	1392.50
5	5	5	5959.00	8644.00	145.85	0	Spot (Block5, Row5, Column5)	54380.55	65535.00	15671.64	0.08	0.29	209.00	239.66	209.00	162.34	0.06	0.68	100.00	100.00	57.14	65326.00	54171.55	31595324.00	333.50	10284.88	7240.00
5	6	5	6257.00	8640.00	148.10	0	Spot (Block5, Row5, Column6)	2164.73	1959.00	1013.03	0.04	0.47	222.00	279.95	222.00	252.54	0.10	0.90	100.00	99.00	0.00	1737.00	1942.73	1298836.00	7.46	659.29	567.50
5	7	5	6558.00	8642.00	192.75	0	Spot (Block5, Row5, Column7)	26201.16	22360.50	17001.14	0.07	0.65	237.00	336.70	237.00	364.90	0.15	1.08	100.00	100.00	0.86	22123.50	25964.16	27406424.00	70.88	4853.34	4819.00
5	8	5	6853.00	8644.00	145.55	0	Spot (Block5, Row5, Column8)	14846.46	11964.00	11855.26	0.09	0.80	201.00	247.15	201.00	244.27	0.09	0.99	100.00	100.00	0.00	11763.00	14645.46	8566406.00	59.77	2358.71	1384.50
5	1	6	4754.00	8941.00	207.65	0	Spot (Block5, Row6, Column1)	25463.05	18256.00	19429.36	0.14	0.76	229.00	412.34	229.00	509.07	0.26	1.23	100.00	100.00	5.53	18027.00	25234.05	31294160.00	49.21	5169.32	5147.00
5	2	6	5056.00	8942.00	208.45	0	Spot (Block5, Row6, Column2)	13046.33	11986.50	7365.39	0.04	0.56	212.00	345.96	212.00	397.19	0.21	1.15	100.00	100.00	0.00	11774.50	12834.33	16203540.00	31.98	2832.66	2771.00
5	3	6	5348.00	8943.00	143.10	0	Spot (Block5, Row6, Column3)	34732.77	32133.00	19546.20	0.03	0.56	196.00	251.55	196.00	203.36	0.11	0.81	100.00	100.00	10.11	31937.00	34536.77	19241988.00	169.55	7137.58	4989.00
5	4	6	5654.00	8939.00	144.10	0	Spot (Block5, Row6, Column4)	1884.71	1655.50	1050.08	0.06	0.56	199.00	217.73	199.00	111.56	0.04	0.51	100.00	100.00	0.00	1456.50	1685.71	1062974.00	14.94	622.46	459.00
5	5	6	5953.00	8946.00	143.50	0	Spot (Block5, Row6, Column5)	54847.23	65535.00	14917.24	0.08	0.27	212.00	249.98	212.00	151.53	0.07	0.61	100.00	100.00	57.81	65323.00	54635.23	30550116.00	360.32	12005.26	8322.00
5	6	6	6257.00	8944.00	150.40	0	Spot (Block5, Row6, Column6)	1142.87	912.50	737.96	0.10	0.65	221.00	271.43	221.00	224.60	0.09	0.83	82.00	65.00	0.00	691.50	921.87	713152.00	3.88	378.15	325.00
5	7	6	6558.00	8941.00	146.70	0	Spot (Block5, Row6, Column7)	17527.78	15076.00	11237.53	0.07	0.64	228.00	280.93	228.00	236.79	0.09	0.84	100.00	100.00	0.00	14848.00	17299.78	10288809.00	72.84	3387.70	2471.00
5	8	6	6862.00	8947.00	147.40	0	Spot (Block5, Row6, Column8)	23234.90	19352.50	16775.46	0.08	0.72	205.00	218.70	205.00	65.12	0.03	0.30	100.00	100.00	0.17	19147.50	23029.90	13894471.00	353.42	3491.24	2378.50
5	1	7	4749.00	9242.00	179.45	0	Spot (Block5, Row7, Column1)	4916.59	4188.50	3076.84	0.07	0.63	198.00	280.17	198.00	333.89	0.15	1.19	100.00	99.00	0.00	3990.50	4718.59	4434766.00	13.89	1013.78	984.00
5	2	7	5054.00	9244.00	155.40	0	Spot (Block5, Row7, Column2)	541.38	472.00	232.48	0.06	0.43	200.00	239.64	200.00	173.96	0.08	0.73	74.00	41.00	0.00	272.00	341.38	360558.00	1.73	266.99	265.50
5	3	7	5356.00	9244.00	179.40	0	Spot (Block5, Row7, Column3)	222.35	220.00	18.37	0.00	0.08	191.00	196.48	191.00	43.79	0.01	0.22	21.00	0.00	0.00	29.00	31.35	201008.00	0.59	199.63	197.00
5	4	7	5655.00	9243.00	156.85	0	Spot (Block5, Row7, Column4)	384.55	364.00	114.63	0.02	0.30	191.00	206.17	191.00	85.89	0.03	0.42	89.00	50.00	0.00	173.00	193.55	261492.00	2.08	230.92	219.00
5	5	7	5953.00	9242.00	189.85	0	Spot (Block5, Row7, Column5)	3173.17	2821.50	1810.54	0.05	0.57	214.00	301.63	214.00	275.91	0.15	0.91	100.00	99.00	0.00	2607.50	2959.17	3236631.00	10.41	829.34	831.50
5	6	7	6252.00	9243.00	191.70	0	Spot (Block5, Row7, Column6)	17868.50	17237.00	10130.87	0.02	0.57	256.00	443.10	256.00	541.28	0.24	1.22	100.00	100.00	0.00	16981.00	17612.50	18547492.00	32.19	3261.86	3228.50
5	7	7	6550.00	9246.00	148.35	0	Spot (Block5, Row7, Column7)	23247.95	20973.00	12444.34	0.04	0.54	233.00	302.22	233.00	247.63	0.11	0.82	100.00	100.00	0.00	20740.00	23014.95	13925520.00	92.66	4781.72	3675.50
5	8	7	6852.00	9241.00	174.65	0	Spot (Block5, Row7, Column8)	10327.87	10287.00	3237.05	0.00	0.31	214.00	250.48	214.00	122.40	0.07	0.49	100.00	100.00	0.00	10073.00	10113.87	8758036.00	82.33	2581.29	2204.50
5	1	8	4743.00	9559.00	163.75	0	Spot (Block5, Row8, Column1)	269.14	275.00	36.23	0.01	0.13	193.00	201.77	193.00	67.03	0.02	0.33	65.00	5.00	0.00	82.00	76.14	200508.00	1.01	221.48	216.00
5	2	8	5052.00	9542.00	147.25	0	Spot (Block5, Row8, Column2)	1828.57	1618.50	945.38	0.05	0.52	197.00	199.88	197.00	25.05	0.01	0.13	100.00	100.00	0.00	1421.50	1631.57	1097142.00	65.03	519.07	468.00
5	3	8	5346.00	9539.00	146.35	0	Spot (Block5, Row8, Column3)	4619.44	3463.00	3546.44	0.13	0.77	195.00	207.48	195.00	78.05	0.03	0.38	100.00	100.00	0.00	3268.00	4424.44	2683894.00	56.53	915.74	678.00
5	4	8	5652.00	9546.00	148.75	0	Spot (Block5, Row8, Column4)	33843.75	33065.00	16711.96	0.01	0.49	194.00	210.01	194.00	93.32	0.03	0.44	100.00	100.00	3.46	32871.00	33649.75	20543184.00	360.43	6082.24	4505.00
5	5	8	5940.00	9543.00	155.90	0	Spot (Block5, Row8, Column5)	333.60	320.50	57.64	0.02	0.17	201.00	292.31	201.00	401.04	0.16	1.37	0.00	0.00	0.00	119.50	132.60	223511.00	0.10	252.99	230.50
5	6	8	6257.00	9543.00	198.05	0	Spot (Block5, Row8, Column6)	37234.53	35333.50	23018.31	0.02	0.62	250.00	450.50	250.00	639.16	0.26	1.42	100.00	100.00	28.82	35083.50	36984.53	41479580.00	57.55	6879.71	6880.50
5	7	8	6557.00	9545.00	145.15	0	Spot (Block5, Row8, Column7)	6990.87	6271.00	3768.98	0.05	0.54	234.00	334.19	234.00	410.10	0.15	1.23	100.00	100.00	0.00	6037.00	6756.87	4026743.00	16.23	1564.01	1170.00
5	8	8	6846.00	9541.00	144.40	0	Spot (Block5, Row8, Column8)	36663.36	35292.00	18230.20	0.02	0.50	242.00	276.28	242.00	129.23	0.06	0.47	100.00	100.00	10.27	35050.00	36421.36	20714856.00	281.57	7263.52	4728.00
6	1	1	9260.00	7445.00	154.80	0	Spot (Block6, Row1, Column1)	11839.18	10277.00	6536.20	0.06	0.55	225.00	244.16	225.00	63.60	0.04	0.26	100.00	100.00	0.00	10052.00	11614.18	7861218.00	182.31	2356.07	1673.00
6	2	1	9559.00	7450.00	152.60	0	Spot (Block6, Row1, Column2)	5979.15	5257.00	3305.10	0.06	0.55	226.00	244.28	226.00	61.59	0.03	0.25	100.00	100.00	0.00	5031.00	5753.15	3832635.00	93.12	1216.35	1038.50
6	3	1	9859.00	7451.00	147.15	0	Spot (Block6, Row1, Column3)	2871.99	2502.50	1846.05	0.06	0.64	226.00	240.36	226.00	46.05	0.03	0.19	100.00	100.00	0.00	2276.50	2645.99	1694476.00	57.15	751.08	639.00
6	4	1	10153.00	7446.00	148.00	0	Spot (Block6, Row1, Column4)	4626.56	4216.00	2463.36	0.04	0.53	243.00	257.74	243.00	59.01	0.03	0.23	100.00	100.00	0.00	3973.00	4383.56	2780560.00	74.04	1168.57	825.00
6	5	1	10458.00	7451.00	148.85	0	Spot (Block6, Row1, Column5)	6445.06	5096.50	5014.33	0.10	0.78	251.00	259.08	251.00	48.05	0.01	0.19	100.00	100.00	0.00	4845.50	6194.06	3918597.00	128.73	1368.56	1003.50
6	6	1	10753.00	7446.00	147.55	0	Spot (Block6, Row1, Column6)	9372.13	8390.00	5281.27	0.05	0.56	248.00	262.06	248.00	79.08	0.02	0.30	100.00	100.00	0.00	8142.00	9124.13	5613904.00	115.20	2194.85	1391.00
6	7	1	11052.00	7447.00	148.55	0	Spot (Block6, Row1, Column7)	26209.05	23875.00	15913.33	0.04	0.61	243.00	258.73	243.00	83.54	0.03	0.32	100.00	100.00	1.32	23632.00	25966.05	15935100.00	310.65	5116.50	3962.00
6	8	1	11359.00	7447.00	155.85	0	Spot (Block6, Row1, Column8)	709.50	675.00	206.86	0.02	0.29	237.00	247.37	237.00	44.34	0.02	0.18	100.00	99.00	0.00	438.00	472.50	473945.00	10.42	392.03	362.00
6	1	2	9255.00	7747.00	147.00	-50	Spot (Block6, Row2, Column1)	233.81	225.00	25.94	0.02	0.11	221.00	234.68	221.00	49.92	0.03	0.21	14.00	0.00	0.00	4.00	12.81	137713.00	-0.02	244.43	240.00
6	2	2	9552.00	7747.00	128.95	0	Spot (Block6, Row2, Column2)	4676.98	4720.50	1723.80	0.00	0.37	226.00	241.87	226.00	57.32	0.03	0.24	100.00	100.00	0.00	4494.50	4450.98	2085932.00	77.38	1168.44	1127.50
6	3	2	9860.00	7743.00	163.05	0	Spot (Block6, Row2, Column3)	387.71	379.00	83.02	0.01	0.21	230.00	248.20	230.00	59.05	0.03	0.24	98.00	65.00	0.00	149.00	157.71	285744.00	2.36	285.71	295.00
6	4	2	10162.00	7747.00	164.70	0	Spot (Block6, Row2, Column4)	3237.65	3118.00	1130.43	0.02	0.35	237.00	260.34	237.00	71.83	0.04	0.28	100.00	100.00	0.00	2881.00	3000.65	2402334.00	41.45	911.70	847.50
6	5	2	10463.00	7750.00	186.05	0	Spot (Block6, Row2, Column5)	2049.97	2003.50	683.41	0.01	0.33	269.00	287.01	269.00	110.96	0.03	0.39	100.00	100.00	0.00	1734.50	1780.97	1996666.00	15.89	723.17	637.50
6	6	2	10753.00	7759.00	161.05	0	Spot (Block6, Row2, Column6)	1216.62	1167.50	579.91	0.02	0.48	275.00	362.51	275.00	386.89	0.12	1.07	80.00	55.00	0.00	892.50	941.62	868664.00	2.21	444.26	384.00
6	7	2	11053.00	7753.00	151.20	0	Spot (Block6, Row2, Column7)	1652.72	1450.00	914.04	0.06	0.55	239.00	264.20	239.00	121.79	0.04	0.46	100.00	100.00	0.00	1211.00	1413.72	1032947.00	11.40	578.77	481.50
6	8	2	11357.00	7750.00	147.00	-50	Spot (Block6, Row2, Column8)	240.42	228.00	28.42	0.02	0.12	230.00	247.14	230.00	89.10	0.03	0.36	0.00	0.00	0.00	-2.00	10.42	141127.00	-0.08	251.04	246.00
6	1	3	9257.00	8049.00	150.55	0	Spot (Block6, Row3, Column1)	6744.09	6053.00	4193.68	0.05	0.62	223.00	236.21	223.00	46.76	0.02	0.20	100.00	100.00	0.00	5830.00	6521.09	4208310.00	139.19	1426.63	1088.50
6	2	3	9556.00	8050.00	167.95	0	Spot (Block6, Row3, Column2)	438.31	382.00	136.31	0.06	0.31	227.00	248.97	227.00	76.52	0.04	0.31	87.00	50.00	0.00	155.00	211.31	342322.00	2.47	284.10	289.00
6	3	3	9852.00	8047.00	147.95	0	Spot (Block6, Row3, Column3)	1239.59	728.00	2840.12	0.23	2.29	233.00	250.39	233.00	71.06	0.03	0.28	100.00	98.00	0.00	495.00	1006.59	748714.00	13.92	403.70	343.00
6	4	3	10158.00	8046.00	147.65	0	Spot (Block6, Row3, Column4)	11498.12	10117.00	6830.15	0.06	0.59	233.00	251.30	233.00	61.58	0.03	0.25	100.00	100.00	0.00	9884.00	11265.12	6818384.00	182.64	2507.62	1624.00
6	5	3	10436.00	8039.00	162.80	0	Spot (Block6, Row3, Column5)	499.02	424.00	203.32	0.07	0.41	241.00	325.37	241.00	322.58	0.13	0.99	29.00	3.00	0.00	183.00	258.02	367277.00	0.54	346.89	285.00
6	6	3	10756.00	8046.00	206.30	0	Spot (Block6, Row3, Column6)	35517.80	32539.00	21134.39	0.04	0.60	300.00	464.76	300.00	504.56	0.19	1.09	100.00	100.00	21.06	32239.00	35217.80	42834708.00	69.47	7483.75	7690.00
6	7	3	11062.00	8050.00	148.05	0	Spot (Block6, Row3, Column7)	5380.31	4720.00	3534.36	0.06	0.66	268.00	331.07	268.00	339.88	0.09	1.03	100.00	97.00	0.00	4452.00	5112.31	3212045.00	14.86	1268.81	1055.00
6	8	3	11355.00	8052.00	158.75	0	Spot (Block6, Row3, Column8)	21503.35	19601.00	10758.06	0.04	0.50	231.00	262.85	231.00	133.84	0.06	0.51	100.00	100.00	0.00	19370.00	21272.35	14966332.00	158.70	3886.24	3382.00
6	1	4	9255.00	8351.00	146.85	0	Spot (Block6, Row4, Column1)	10785.97	9509.00	6095.97	0.05	0.57	232.00	255.25	232.00	81.35	0.04	0.32	100.00	100.00	0.00	9277.00	10553.97	6331367.00	129.44	2499.48	1904.00
6	2	4	9553.00	8346.00	179.65	0	Spot (Block6, Row4, Column2)	4072.61	3849.50	2201.64	0.02	0.54	260.00	289.17	260.00	143.62	0.05	0.50	100.00	100.00	0.00	3589.50	3812.61	3673493.00	26.34	1010.99	1019.00
6	3	4	9858.00	8347.00	148.65	0	Spot (Block6, Row4, Column3)	42794.44	44777.50	20961.41	0.02	0.49	260.00	294.98	260.00	162.80	0.05	0.55	100.00	100.00	35.31	44517.50	42534.44	25933572.00	261.05	8471.74	6110.00
6	4	4	10148.00	8349.00	171.30	0	Spot (Block6, Row4, Column4)	417.68	396.50	82.16	0.02	0.20	252.00	263.13	252.00	74.17	0.02	0.28	83.00	46.00	0.00	144.50	165.68	341661.00	2.08	306.53	302.00
6	5	4	10468.00	8348.00	93.90	0	Spot (Block6, Row4, Column5)	2134.26	529.00	5137.37	0.61	2.41	243.00	267.64	243.00	96.74	0.04	0.36	84.00	65.00	0.00	286.00	1891.26	469537.00	19.30	670.69	407.00
6	6	4	10756.00	8344.00	186.20	0	Spot (Block6, Row4, Column6)	2362.04	2334.00	717.25	0.01	0.30	284.00	345.63	284.00	307.58	0.09	0.89	99.00	99.00	0.00	2050.00	2078.04	2307718.00	6.56	872.94	727.00
6	7	4	11051.00	8351.00	148.10	0	Spot (Block6, Row4, Column7)	2784.72	2054.50	2156.94	0.13	0.77	283.00	359.02	283.00	414.82	0.10	1.16	83.00	67.00	0.00	1771.50	2501.72	1676401.00	5.85	774.51	666.50
6	8	4	11355.00	8355.00	155.55	0	Spot (Block6, Row4, Column8)	1043.76	950.00	503.65	0.04	0.48	229.00	252.45	229.00	84.87	0.04	0.34	100.00	96.00	0.00	721.00	814.76	698278.00	9.32	407.30	384.00
6	1	5	9259.00	8647.00	144.75	0	Spot (Block6, Row5, Column1)	10862.81	9050.00	6758.25	0.08	0.62	266.00	344.73	266.00	329.68	0.11	0.96	100.00	100.00	0.00	8784.00	10596.81	6170078.00	31.90	2509.28	1862.00
6	2	5	9558.00	8650.00	156.75	0	Spot (Block6, Row5, Column2)	22946.13	22171.50	10568.52	0.01	0.46	279.00	379.66	279.00	358.90	0.13	0.95	100.00	100.00	0.00	21892.50	22667.13	15511584.00	62.88	4144.45	3775.50
6	3	5	9857.00	8648.00	157.95	0	Spot (Block6, Row5, Column3)	16178.26	13082.50	9977.29	0.09	0.62	262.00	316.11	262.00	203.92	0.08	0.65	100.00	100.00	0.00	12820.50	15916.26	11162999.00	77.79	2376.35	2106.00
6	4	5	10156.00	8649.00	147.10	0	Spot (Block6, Row5, Column4)	5538.48	4795.00	3623.63	0.06	0.65	264.00	285.05	264.00	140.47	0.03	0.49	100.00	100.00	0.00	4531.00	5274.48	3273239.00	37.40	1230.57	893.00
6	5	5	10459.00	8649.00	148.25	0	Spot (Block6, Row5, Column5)	43632.89	48070.00	21251.15	0.04	0.49	264.00	278.84	264.00	113.06	0.02	0.41	100.00	100.00	34.91	47806.00	43368.89	25874444.00	383.47	8846.57	6653.00
6	6	5	10755.00	8646.00	151.20	0	Spot (Block6, Row5, Column6)	1453.40	1339.00	660.74	0.04	0.45	275.00	354.01	275.00	404.42	0.11	1.14	96.00	62.00	0.00	1064.00	1178.40	906922.00	2.72	537.86	484.00
6	7	5	11056.00	8649.00	195.60	0	Spot (Block6, Row5, Column7)	44706.01	51638.00	20991.12	0.06	0.47	299.00	460.40	299.00	587.78	0.19	1.28	100.00	100.00	37.43	51339.00	44407.01	48372316.00	75.28	8643.90	8737.00
6	8	5	11355.00	8648.00	148.65	0	Spot (Block6, Row5, Column8)	8604.14	6448.00	7147.67	0.13	0.83	241.00	313.77	241.00	381.75	0.11	1.22	100.00	87.00	0.00	6207.00	8363.14	5188298.00	21.72	1609.46	1114.50
6	1	6	9258.00	8948.00	203.15	0	Spot (Block6, Row6, Column1)	32035.01	25771.00	21514.73	0.09	0.67	285.00	492.86	285.00	595.22	0.24	1.21	100.00	100.00	16.72	25486.00	31750.01	37545220.00	52.99	6325.42	6271.00
6	2	6	9554.00	8945.00	202.00	0	Spot (Block6, Row6, Column2)	31682.58	29697.00	17128.81	0.03	0.54	287.00	484.13	287.00	603.28	0.23	1.25	100.00	100.00	3.36	29410.00	31395.58	36783496.00	51.72	6053.79	5947.00
6	3	6	9851.00	8948.00	147.15	0	Spot (Block6, Row6, Column3)	19350.14	17699.00	12077.04	0.04	0.62	246.00	315.67	246.00	322.61	0.11	1.02	100.00	100.00	0.00	17453.00	19104.14	11435934.00	59.00	3749.49	2721.00
6	4	6	10155.00	8947.00	148.45	0	Spot (Block6, Row6, Column4)	1274.01	1161.00	670.66	0.04	0.53	230.00	254.60	230.00	94.18	0.04	0.37	100.00	100.00	0.00	931.00	1044.01	766957.00	10.82	479.64	388.00
6	5	6	10457.00	8951.00	145.55	0	Spot (Block6, Row6, Column5)	43600.04	46136.50	20742.75	0.02	0.48	274.00	288.27	274.00	120.44	0.02	0.42	100.00	100.00	35.12	45862.50	43326.04	25200952.00	359.62	8288.35	6029.00
6	6	6	10755.00	8949.00	158.55	0	Spot (Block6, Row6, Column6)	611.51	507.00	308.41	0.08	0.50	275.00	353.90	275.00	457.20	0.11	1.29	26.00	5.00	0.00	232.00	336.51	422551.00	0.56	325.19	308.00
6	7	6	11058.00	8947.00	148.60	0	Spot (Block6, Row6, Column7)	9594.59	8598.00	6451.08	0.05	0.67	285.00	345.28	285.00	368.30	0.08	1.07	100.00	100.00	0.00	8313.00	9309.59	5833509.00	25.11	2045.21	1626.00
6	8	6	11359.00	8953.00	151.10	0	Spot (Block6, Row6, Column8)	11418.34	9535.50	8318.05	0.08	0.73	256.00	263.01	256.00	53.88	0.01	0.20	100.00	100.00	0.00	9279.50	11162.34	7147880.00	207.02	1995.33	1560.00
6	1	7	9251.00	9244.00	176.20	0	Spot (Block6, Row7, Column1)	5277.79	4658.00	3189.40	0.05	0.60	219.00	309.64	219.00	336.55	0.15	1.09	100.00	100.00	0.00	4439.00	5058.79	4581123.00	14.76	1090.98	1106.00
6	2	7	9560.00	9253.00	179.10	0	Spot (Block6, Row7, Column2)	374.85	345.00	95.59	0.04	0.26	237.00	307.15	237.00	343.29	0.11	1.12	4.00	0.00	0.00	108.00	137.85	337368.00	0.20	278.32	280.00
6	3	7	9874.00	9252.00	173.75	0	Spot (Block6, Row7, Column3)	257.25	249.00	32.59	0.01	0.13	225.00	239.30	225.00	47.45	0.03	0.20	40.00	0.00	0.00	24.00	32.25	216087.00	0.38	245.22	236.00
6	4	7	10160.00	9244.00	174.30	0	Spot (Block6, Row7, Column4)	342.35	306.50	91.99	0.05	0.27	220.00	241.43	220.00	87.64	0.04	0.36	49.00	22.00	0.00	86.50	122.35	291683.00	1.15	253.27	255.00
6	5	7	10454.00	9249.00	185.75	0	Spot (Block6, Row7, Column5)	2249.73	2091.00	1081.99	0.03	0.48	266.00	366.38	266.00	472.83	0.14	1.29	98.00	79.00	0.00	1825.00	1983.73	2175485.00	3.98	703.65	685.00
6	6	7	10753.00	9248.00	185.60	0	Spot (Block6, Row7, Column6)	41518.88	43577.50	19971.30	0.02	0.48	305.00	592.63	305.00	814.83	0.29	1.37	100.00	100.00	19.52	43272.50	41213.88	40190472.00	50.23	6570.79	6387.00
6	7	7	11051.00	9250.00	150.55	0	Spot (Block6, Row7, Column7)	12957.45	12385.00	6658.55	0.02	0.51	291.00	385.06	291.00	475.17	0.12	1.23	100.00	100.00	0.00	12094.00	12666.45	8020660.00	26.46	2849.99	1964.00
6	8	7	11358.00	9249.00	183.10	0	Spot (Block6, Row7, Column8)	3800.55	3783.50	1107.20	0.00	0.29	272.00	287.06	272.00	111.66	0.02	0.39	100.00	100.00	0.00	3511.50	3528.55	3580119.00	31.47	1204.25	963.50
6	1	8	9254.00	9550.00	172.00	0	Spot (Block6, Row8, Column1)	286.87	288.00	40.26	0.00	0.14	217.00	233.05	217.00	67.07	0.03	0.29	57.00	6.00	0.00	71.00	69.87	236951.00	0.80	244.04	236.00
6	2	8	9560.00	9550.00	151.70	0	Spot (Block6, Row8, Column2)	1034.95	931.50	458.78	0.05	0.44	226.00	234.95	226.00	32.46	0.02	0.14	100.00	100.00	0.00	705.50	808.95	654089.00	24.65	425.09	385.00
6	3	8	9847.00	9547.00	148.40	0	Spot (Block6, Row8, Column3)	2329.66	1846.50	1730.09	0.10	0.74	225.00	242.56	225.00	78.03	0.03	0.32	100.00	100.00	0.00	1621.50	2104.66	1416434.00	26.75	653.32	509.50
6	4	8	10153.00	9553.00	152.40	0	Spot (Block6, Row8, Column4)	45231.83	48115.00	18776.94	0.03	0.42	223.00	247.88	223.00	110.93	0.05	0.45	100.00	100.00	31.02	47892.00	45008.83	28722396.00	405.53	8344.49	6449.00
6	5	8	10433.00	9556.00	164.65	0	Spot (Block6, Row8, Column5)	323.86	310.00	56.91	0.02	0.18	225.00	313.23	225.00	381.54	0.14	1.22	0.00	0.00	0.00	85.00	98.86	242570.00	0.03	273.68	271.00
6	6	8	10757.00	9550.00	197.75	0	Spot (Block6, Row8, Column6)	41743.44	46479.50	22738.98	0.05	0.54	289.00	513.70	289.00	741.26	0.25	1.44	100.00	100.00	36.08	46190.50	41454.44	46168636.00	55.62	8202.43	8187.00
6	7	8	11056.00	9550.00	146.65	0	Spot (Block6, Row8, Column7)	4200.52	3849.00	2219.98	0.04	0.53	283.00	362.74	283.00	425.29	0.11	1.17	100.00	100.00	0.00	3566.00	3917.52	2457302.00	9.02	1213.07	945.00
6	8	8	11349.00	9552.00	148.80	0	Spot (Block6, Row8, Column8)	32890.37	30432.00	17727.20	0.03	0.54	279.00	297.12	279.00	129.91	0.03	0.44	100.00	100.00	4.79	30153.00	32611.37	19898700.00	250.88	6813.60	5182.00
7	1	1	13763.00	7451.00	154.95	0	Spot (Block7, Row1, Column1)	11434.39	10008.00	6532.54	0.06	0.57	234.00	251.43	234.00	59.22	0.03	0.24	100.00	100.00	0.00	9774.00	11200.39	7558131.00	188.84	2506.52	1557.00
7	2	1	14061.00	7451.00	165.10	0	Spot (Block7, Row1, Column2)	428.98	401.00	106.47	0.03	0.25	221.00	230.34	221.00	37.77	0.02	0.16	99.00	96.00	0.00	180.00	207.98	324738.00	5.26	289.98	294.00
7	3	1	14363.00	7465.00	192.35	0	Spot (Block7, Row1, Column3)	275.85	281.00	25.53	0.01	0.09	220.00	224.55	220.00	23.98	0.01	0.11	85.00	70.00	0.00	61.00	55.85	288543.00	2.14	245.96	244.00
7	4	1	14659.00	7454.00	174.40	0	Spot (Block7, Row1, Column4)	382.78	373.00	85.55	0.01	0.22	220.00	225.19	220.00	24.28	0.01	0.11	99.00	98.00	0.00	153.00	162.78	326511.00	6.49	273.80	276.50
7	5	1	14968.00	7456.00	219.65	0	Spot (Block7, Row1, Column5)	318.26	306.00	62.18	0.02	0.20	235.00	243.46	235.00	34.32	0.02	0.14	85.00	53.00	0.00	71.00	83.26	439512.00	2.18	254.41	247.00
7	6	1	15253.00	7459.00	157.05	0	Spot (Block7, Row1, Column6)	622.10	571.00	220.78	0.04	0.35	235.00	243.58	235.00	34.13	0.02	0.14	99.00	99.00	0.00	336.00	387.10	421163.00	11.09	331.90	311.00
7	7	1	15554.00	7458.00	171.50	0	Spot (Block7, Row1, Column7)	485.74	446.00	159.00	0.04	0.33	226.00	233.85	226.00	30.03	0.01	0.13	100.00	98.00	0.00	220.00	259.74	398792.00	8.39	289.84	291.00
7	8	1	15863.00	7451.00	190.35	0	Spot (Block7, Row1, Column8)	326.45	311.00	58.47	0.02	0.18	227.00	232.32	227.00	25.68	0.01	0.11	93.00	86.00	0.00	84.00	99.45	334609.00	3.67	262.21	268.50
7	1	2	13742.00	7772.00	172.80	0	Spot (Block7, Row2, Column1)	278.60	287.00	24.54	0.01	0.09	225.00	236.26	225.00	42.33	0.02	0.18	74.00	0.00	0.00	62.00	53.60	230406.00	1.00	260.69	269.50
7	2	2	14061.00	7755.00	134.40	0	Spot (Block7, Row2, Column2)	304.00	302.00	35.29	0.00	0.12	221.00	229.88	221.00	30.44	0.02	0.13	88.00	82.00	0.00	81.00	83.00	149568.00	2.43	265.69	271.00
7	3	2	14360.00	7750.00	200.55	0	Spot (Block7, Row2, Column3)	273.46	279.00	29.15	0.01	0.11	222.00	228.94	222.00	28.35	0.01	0.12	74.00	50.00	0.00	57.00	51.46	310924.00	1.57	246.57	238.00
7	4	2	14682.00	7763.00	166.10	0	Spot (Block7, Row2, Column4)	302.48	302.00	34.48	0.00	0.11	228.00	236.17	228.00	30.25	0.02	0.13	88.00	75.00	0.00	74.00	74.48	231097.00	2.19	271.60	277.00
7	5	2	14961.00	7756.00	196.90	0	Spot (Block7, Row2, Column5)	1023.14	957.00	322.73	0.03	0.32	253.00	281.86	253.00	118.39	0.05	0.42	100.00	98.00	0.00	704.00	770.14	1126481.00	6.26	459.26	423.00
7	6	2	15260.00	7757.00	147.00	-50	Spot (Block7, Row2, Column6)	288.78	287.00	37.69	0.00	0.13	267.00	348.80	267.00	365.06	0.12	1.05	0.00	0.00	0.00	20.00	21.78	169802.00	-0.16	278.47	281.00
7	7	2	15576.00	7761.00	162.95	0	Spot (Block7, Row2, Column7)	284.06	283.00	35.90	0.00	0.13	238.00	250.19	238.00	56.55	0.02	0.23	28.00	6.00	0.00	45.00	46.06	208781.00	0.60	258.80	263.00
7	8	2	15860.00	7758.00	147.00	-50	Spot (Block7, Row2, Column8)	247.19	243.00	25.99	0.01	0.11	232.00	262.41	232.00	178.10	0.05	0.68	0.00	0.00	0.00	11.00	15.19	145349.00	-0.09	249.50	244.00
7	1	3	13760.00	8050.00	172.75	0	Spot (Block7, Row3, Column1)	351.65	363.00	62.07	0.01	0.18	222.00	228.83	222.00	26.80	0.01	0.12	94.00	94.00	0.00	141.00	129.65	294329.00	4.58	267.78	280.50
7	2	3	14066.00	8047.00	186.80	0	Spot (Block7, Row3, Column2)	280.00	285.00	23.00	0.01	0.08	228.00	243.08	228.00	58.86	0.03	0.24	46.00	0.00	0.00	57.00	52.00	275519.00	0.63	258.75	257.50
7	3	3	14336.00	8051.00	143.35	0	Spot (Block7, Row3, Column3)	481.69	377.00	717.85	0.11	1.49	228.00	238.75	228.00	36.65	0.02	0.15	94.00	79.00	0.00	149.00	253.69	267339.00	6.63	299.38	292.50
7	4	3	14661.00	8056.00	149.75	0	Spot (Block7, Row3, Column4)	961.34	873.50	402.39	0.04	0.42	235.00	244.24	235.00	35.57	0.02	0.15	100.00	100.00	0.00	638.50	726.34	590261.00	20.16	450.94	395.50
7	5	3	14959.00	8057.00	147.00	-50	Spot (Block7, Row3, Column5)	331.76	313.00	47.27	0.03	0.14	262.00	347.08	262.00	364.87	0.12	1.05	0.00	0.00	0.00	51.00	69.76	195077.00	-0.04	301.17	293.00
7	6	3	15259.00	8052.00	205.70	0	Spot (Block7, Row3, Column6)	37503.88	35343.00	20967.67	0.03	0.56	298.00	480.76	298.00	521.07	0.21	1.08	100.00	100.00	23.44	35045.00	37205.88	45117456.00	71.05	7898.56	7940.00
7	7	3	15560.00	8058.00	147.00	-50	Spot (Block7, Row3, Column7)	319.12	308.00	34.90	0.02	0.11	278.00	367.03	278.00	388.64	0.12	1.06	0.00	0.00	0.00	30.00	41.12	188283.00	-0.12	298.60	298.50
7	8	3	15857.00	8059.00	160.45	0	Spot (Block7, Row3, Column8)	35115.27	32624.50	16762.81	0.03	0.48	264.00	301.42	264.00	238.41	0.06	0.79	100.00	100.00	7.61	32360.50	34851.27	24931900.00	146.02	5629.44	4889.50
7	1	4	13756.00	8356.00	150.45	0	Spot (Block7, Row4, Column1)	975.74	860.00	480.70	0.05	0.49	229.00	246.44	229.00	63.92	0.03	0.26	100.00	100.00	0.00	631.00	746.74	605932.00	11.41	395.61	361.00
7	2	4	14057.00	8354.00	166.85	0	Spot (Block7, Row4, Column2)	3490.80	3263.50	1589.20	0.03	0.46	265.00	293.92	265.00	169.71	0.04	0.58	100.00	100.00	0.00	2998.50	3225.80	2701883.00	18.84	884.43	846.50
7	3	4	14356.00	8355.00	148.10	0	Spot (Block7, Row4, Column3)	2907.37	2548.00	1515.58	0.06	0.52	240.00	265.56	240.00	90.97	0.04	0.34	100.00	100.00	0.00	2308.00	2667.37	1735697.00	29.04	927.77	691.00
7	4	4	14650.00	8364.00	174.80	0	Spot (Block7, Row4, Column4)	272.36	282.00	29.18	0.02	0.11	236.00	243.93	236.00	34.72	0.01	0.14	63.00	5.00	0.00	46.00	36.36	233954.00	0.82	257.29	255.00
7	5	4	14926.00	8382.00	220.90	0	Spot (Block7, Row4, Column5)	329.84	295.00	323.05	0.05	0.98	248.00	252.57	248.00	38.88	0.01	0.15	64.00	11.00	0.00	47.00	81.84	459792.00	1.99	269.39	271.50
7	6	4	15263.00	8356.00	196.50	0	Spot (Block7, Row4, Column6)	1247.78	1231.00	346.53	0.01	0.28	288.00	359.87	288.00	355.66	0.10	0.99	97.00	73.00	0.00	943.00	959.78	1363825.00	2.50	519.26	494.50
7	7	4	15560.00	8358.00	147.00	-50	Spot (Block7, Row4, Column7)	333.00	306.00	57.32	0.04	0.17	286.00	354.31	286.00	326.98	0.09	0.92	0.00	0.00	0.00	20.00	47.00	196469.00	-0.07	315.71	298.50
7	8	4	15862.00	8371.00	195.40	0	Spot (Block7, Row4, Column8)	323.37	305.00	47.20	0.03	0.15	252.00	272.37	252.00	136.68	0.03	0.50	14.00	0.00	0.00	53.00	71.37	348588.00	0.37	273.10	280.00
7	1	5	13763.00	8663.00	184.75	0	Spot (Block7, Row5, Column1)	629.22	490.00	355.73	0.11	0.57	278.00	373.42	278.00	365.60	0.13	0.98	34.00	14.00	0.00	212.00	351.22	600909.00	0.70	392.73	289.00
7	2	5	14054.00	8654.00	158.75	0	Spot (Block7, Row5, Column2)	40510.97	39284.00	17163.02	0.01	0.42	289.00	394.77	289.00	345.07	0.14	0.87	100.00	100.00	12.74	38995.00	40221.97	27993164.00	116.25	7622.38	6770.00
7	3	5	14363.00	8653.00	156.90	0	Spot (Block7, Row5, Column3)	12667.38	10862.00	7555.12	0.07	0.60	244.00	288.73	244.00	179.00	0.07	0.62	100.00	100.00	0.00	10618.00	12423.38	8601151.00	69.15	2074.12	1705.00
7	4	5	14664.00	8659.00	161.40	0	Spot (Block7, Row5, Column4)	456.45	449.50	132.71	0.01	0.29	233.00	253.18	233.00	76.42	0.04	0.30	86.00	61.00	0.00	216.50	223.45	328643.00	2.66	291.66	296.00
7	5	5	14962.00	8658.00	147.05	0	Spot (Block7, Row5, Column5)	3199.10	2986.00	1764.97	0.03	0.55	247.00	253.48	247.00	38.58	0.01	0.15	100.00	100.00	0.00	2739.00	2952.10	1900266.00	76.34	871.79	650.50
7	6	5	15259.00	8658.00	147.00	-50	Spot (Block7, Row5, Column6)	307.07	302.00	32.45	0.01	0.11	270.00	328.20	270.00	291.14	0.08	0.89	0.00	0.00	0.00	32.00	37.07	181170.00	-0.07	296.65	294.50
7	7	5	15556.00	8650.00	194.75	0	Spot (Block7, Row5, Column7)	36642.75	34198.00	20424.62	0.03	0.56	301.00	419.02	301.00	431.84	0.14	1.03	100.00	100.00	17.69	33897.00	36341.75	39354496.00	83.88	6961.17	7092.50
7	8	5	15877.00	8658.00	198.70	0	Spot (Block7, Row5, Column8)	331.65	305.00	78.66	0.04	0.24	255.00	299.98	255.00	273.86	0.07	0.91	3.00	0.00	0.00	50.00	76.65	371453.00	0.12	265.85	276.50
7	1	6	13758.00	8951.00	201.10	0	Spot (Block7, Row6, Column1)	34304.88	29745.50	21712.07	0.06	0.63	300.00	499.18	300.00	569.60	0.22	1.14	100.00	100.00	20.30	29445.50	34004.88	39382240.00	59.35	6764.08	6797.00
7	2	6	14056.00	8950.00	201.55	0	Spot (Block7, Row6, Column2)	22519.68	20715.00	12223.53	0.04	0.54	289.00	462.33	289.00	522.38	0.20	1.13	100.00	100.00	0.00	20426.00	22230.68	25920170.00	42.22	4558.77	4350.00
7	3	6	14355.00	8956.00	154.05	0	Spot (Block7, Row6, Column3)	1043.65	882.50	519.17	0.07	0.50	242.00	291.89	242.00	227.12	0.08	0.78	95.00	64.00	0.00	640.50	801.65	682545.00	3.31	388.56	373.00
7	4	6	14663.00	8949.00	186.40	0	Spot (Block7, Row6, Column4)	305.26	295.00	45.94	0.01	0.15	227.00	238.29	227.00	34.41	0.02	0.14	87.00	48.00	0.00	68.00	78.26	298243.00	1.95	252.02	247.00
7	5	6	14955.00	8955.00	147.15	0	Spot (Block7, Row6, Column5)	1212.39	1133.00	552.45	0.03	0.46	251.00	260.87	251.00	58.89	0.02	0.23	100.00	100.00	0.00	882.00	961.39	714096.00	16.16	500.12	452.00
7	6	6	15259.00	8958.00	147.00	-50	Spot (Block7, Row6, Column6)	281.24	288.00	25.51	0.01	0.09	274.00	322.31	274.00	310.85	0.07	0.96	0.00	0.00	0.00	14.00	7.24	165649.00	-0.13	264.85	271.00
7	7	6	15563.00	8955.00	170.70	0	Spot (Block7, Row6, Column7)	498.56	475.00	145.33	0.02	0.29	285.00	320.24	285.00	262.34	0.05	0.82	35.00	2.00	0.00	190.00	213.56	403836.00	0.68	327.47	306.00
7	8	6	15863.00	8964.00	175.10	0	Spot (Block7, Row6, Column8)	375.89	377.00	77.59	0.00	0.21	274.00	269.59	274.00	39.17	0.01	0.15	73.00	58.00	0.00	103.00	101.89	322887.00	2.71	296.62	296.50
7	1	7	13753.00	9250.00	165.45	0	Spot (Block7, Row7, Column1)	4843.23	4270.50	2531.77	0.05	0.52	242.00	320.38	242.00	336.54	0.12	1.05	100.00	99.00	0.00	4028.50	4601.23	3690540.00	13.44	1019.91	968.50
7	2	7	14072.00	9244.00	114.35	0	Spot (Block7, Row7, Column2)	279.95	291.00	46.44	0.02	0.17	245.00	290.54	245.00	219.53	0.07	0.76	0.00	0.00	0.00	46.00	34.95	96024.00	-0.05	270.50	279.00
7	3	7	14358.00	9257.00	147.00	-50	Spot (Block7, Row7, Column3)	244.17	233.00	32.43	0.02	0.13	237.00	247.08	237.00	36.19	0.02	0.15	28.00	0.00	0.00	-4.00	7.17	144058.00	-0.08	245.57	238.00
7	4	7	14659.00	9257.00	147.00	-50	Spot (Block7, Row7, Column4)	263.93	271.00	32.96	0.01	0.12	233.00	259.44	233.00	116.87	0.05	0.45	0.00	0.00	0.00	38.00	30.93	155720.00	0.04	267.34	277.00
7	5	7	14959.00	9258.00	147.00	-50	Spot (Block7, Row7, Column5)	323.76	304.00	49.87	0.03	0.15	277.00	337.38	277.00	307.43	0.09	0.91	0.00	0.00	0.00	27.00	46.76	191021.00	-0.04	311.62	301.00
7	6	7	15256.00	9254.00	195.40	0	Spot (Block7, Row7, Column6)	27864.67	26858.00	16083.34	0.02	0.58	307.00	525.60	307.00	625.66	0.23	1.19	100.00	100.00	0.56	26551.00	27557.67	30065976.00	43.70	4860.73	4847.00
7	7	7	15568.00	9260.00	169.95	0	Spot (Block7, Row7, Column7)	451.55	414.00	107.18	0.04	0.24	294.00	349.94	294.00	307.98	0.08	0.88	6.00	0.00	0.00	120.00	157.55	363046.00	0.33	340.70	316.00
7	8	7	15859.00	9254.00	189.65	0	Spot (Block7, Row7, Column8)	2019.35	1978.50	561.62	0.01	0.28	280.00	293.65	280.00	86.23	0.02	0.29	100.00	100.00	0.00	1698.50	1739.35	2043578.00	20.01	734.20	700.00
7	1	8	13769.00	9572.00	242.60	0	Spot (Block7, Row8, Column1)	259.96	266.00	35.57	0.01	0.14	218.00	232.59	218.00	58.24	0.03	0.25	39.00	1.00	0.00	48.00	41.96	442975.00	0.47	238.71	224.00
7	2	8	14058.00	9557.00	147.00	-50	Spot (Block7, Row8, Column2)	257.93	254.00	32.93	0.01	0.13	225.00	234.64	225.00	32.14	0.02	0.14	49.00	19.00	0.00	29.00	32.93	152439.00	0.72	259.29	268.00
7	3	8	14332.00	9572.00	180.20	0	Spot (Block7, Row8, Column3)	262.85	273.00	34.85	0.02	0.13	224.00	247.80	224.00	125.20	0.04	0.51	0.00	0.00	0.00	49.00	38.85	239720.00	0.12	250.65	254.50
7	4	8	14655.00	9554.00	156.90	0	Spot (Block7, Row8, Column4)	54947.88	65535.00	14162.39	0.08	0.26	247.00	276.07	247.00	173.63	0.05	0.63	100.00	100.00	55.13	65288.00	54700.88	36980232.00	314.87	11580.99	8896.00
7	5	8	14959.00	9558.00	147.00	-50	Spot (Block7, Row8, Column5)	259.42	268.00	31.65	0.01	0.12	254.00	350.54	254.00	429.83	0.14	1.23	0.00	0.00	0.00	14.00	5.42	152801.00	-0.21	262.31	271.00
7	6	8	15259.00	9553.00	199.70	0	Spot (Block7, Row8, Column6)	43502.43	49801.50	22142.04	0.06	0.51	308.00	545.68	308.00	706.14	0.25	1.29	100.00	100.00	39.54	49493.50	43194.43	49071188.00	60.83	8744.47	8663.00
7	7	8	15568.00	9558.00	155.80	0	Spot (Block7, Row8, Column7)	482.51	466.00	120.19	0.02	0.25	294.00	382.33	294.00	432.01	0.11	1.13	1.00	0.00	0.00	172.00	188.51	321837.00	0.23	358.59	349.50
7	8	8	15849.00	9556.00	150.05	0	Spot (Block7, Row8, Column8)	32008.55	28123.00	18302.51	0.06	0.57	285.00	426.26	285.00	1693.17	0.17	3.97	100.00	100.00	4.39	27838.00	31723.55	19685288.00	18.65	6086.08	4481.00
8	1	1	18261.00	7456.00	155.35	0	Spot (Block8, Row1, Column1)	9821.43	8564.50	5709.25	0.06	0.58	167.00	170.28	167.00	46.64	0.01	0.27	100.00	100.00	0.00	8397.50	9654.43	6521427.00	206.94	2070.68	1587.00
8	2	1	18554.00	7464.00	153.35	0	Spot (Block8, Row1, Column2)	731.05	716.00	302.44	0.01	0.41	152.00	154.64	152.00	28.07	0.01	0.18	100.00	100.00	0.00	564.00	579.05	474452.00	20.53	281.53	259.50
8	3	1	18891.00	7446.00	243.30	0	Spot (Block8, Row1, Column3)	172.87	175.00	21.54	0.01	0.12	146.00	148.14	146.00	20.75	0.01	0.14	68.00	19.00	0.00	29.00	26.87	295257.00	1.19	156.51	159.00
8	4	1	19151.00	7455.00	155.65	0	Spot (Block8, Row1, Column4)	564.26	541.00	227.37	0.02	0.40	157.00	156.75	157.00	19.94	0.00	0.13	100.00	99.00	0.00	384.00	407.26	376363.00	20.44	253.05	211.00
8	5	1	19479.00	7457.00	196.65	0	Spot (Block8, Row1, Column5)	197.86	198.00	25.70	0.00	0.13	163.00	162.97	163.00	21.39	0.00	0.13	74.00	31.00	0.00	35.00	34.86	216455.00	1.63	170.83	171.00
8	6	1	19762.00	7452.00	157.25	0	Spot (Block8, Row1, Column6)	436.46	402.00	144.81	0.04	0.33	156.00	155.82	156.00	20.79	0.00	0.13	100.00	98.00	0.00	246.00	280.46	298539.00	13.50	232.84	201.50
8	7	1	20052.00	7459.00	150.50	0	Spot (Block8, Row1, Column7)	578.73	569.00	237.19	0.01	0.41	144.00	147.45	144.00	18.19	0.01	0.12	100.00	100.00	0.00	425.00	434.73	360551.00	23.71	235.99	210.50
8	8	1	20371.00	7466.00	215.75	0	Spot (Block8, Row1, Column8)	196.13	192.00	35.44	0.01	0.18	142.00	144.28	142.00	17.28	0.01	0.12	86.00	71.00	0.00	50.00	54.13	260266.00	3.00	158.46	161.50
8	1	2	18283.00	7807.00	163.15	0	Spot (Block8, Row2, Column1)	185.56	188.00	16.62	0.01	0.09	159.00	158.61	159.00	23.04	0.00	0.15	64.00	9.00	0.00	29.00	26.56	136943.00	1.17	175.31	179.00
8	2	2	18546.00	7756.00	147.55	0	Spot (Block8, Row2, Column2)	196.73	196.00	16.38	0.00	0.08	157.00	156.55	157.00	19.54	0.00	0.12	90.00	49.00	0.00	39.00	39.73	116858.00	2.06	170.01	173.00
8	3	2	18852.00	7765.00	139.30	0	Spot (Block8, Row2, Column3)	192.48	188.00	26.77	0.01	0.14	156.00	156.42	156.00	18.75	0.00	0.12	90.00	37.00	0.00	32.00	36.48	101244.00	1.92	177.21	177.50
8	4	2	19184.00	7752.00	162.65	0	Spot (Block8, Row2, Column4)	200.15	200.00	18.72	0.00	0.09	162.00	162.44	162.00	21.59	0.00	0.13	81.00	37.00	0.00	38.00	38.15	146912.00	1.75	181.65	180.50
8	5	2	19460.00	7759.00	187.50	0	Spot (Block8, Row2, Column5)	1702.74	1648.00	526.01	0.01	0.31	171.00	172.74	171.00	29.03	0.00	0.17	100.00	100.00	0.00	1477.00	1531.74	1680605.00	52.70	597.94	546.00
8	6	2	19731.00	7749.00	176.60	0	Spot (Block8, Row2, Column6)	194.94	194.00	14.39	0.00	0.07	167.00	178.73	167.00	67.09	0.03	0.38	1.00	0.00	0.00	27.00	27.94	170376.00	0.24	182.40	187.00
8	7	2	20060.00	7763.00	193.55	0	Spot (Block8, Row2, Column7)	180.55	182.00	14.92	0.00	0.08	153.00	154.23	153.00	19.67	0.00	0.13	74.00	23.00	0.00	29.00	27.55	191562.00	1.34	161.59	163.00
8	8	2	20358.00	7761.00	147.00	-50	Spot (Block8, Row2, Column8)	162.20	165.00	16.29	0.01	0.10	150.00	159.68	150.00	74.44	0.03	0.47	0.00	0.00	0.00	15.00	12.20	95533.00	0.03	153.18	154.00
8	1	3	18265.00	8062.00	157.30	0	Spot (Block8, Row3, Column1)	329.87	316.00	79.59	0.02	0.24	156.00	155.73	156.00	18.54	0.00	0.12	100.00	99.00	0.00	160.00	173.87	225303.00	9.39	202.72	197.00
8	2	3	18559.00	8055.00	190.00	0	Spot (Block8, Row3, Column2)	189.29	189.00	20.52	0.00	0.11	158.00	160.81	158.00	27.38	0.01	0.17	57.00	10.00	0.00	31.00	31.29	192882.00	1.04	167.20	170.00
8	3	3	18845.00	8051.00	170.05	0	Spot (Block8, Row3, Column3)	219.03	216.00	33.90	0.01	0.15	156.00	156.93	156.00	20.17	0.00	0.13	94.00	78.00	0.00	60.00	63.03	176323.00	3.08	179.71	182.00
8	4	3	19156.00	8062.00	155.20	0	Spot (Block8, Row3, Column4)	524.09	470.00	232.45	0.05	0.44	155.00	155.18	155.00	20.18	0.00	0.13	100.00	100.00	0.00	315.00	369.09	346949.00	18.29	239.79	214.00
8	5	3	19444.00	8050.00	166.85	0	Spot (Block8, Row3, Column5)	243.68	219.00	188.57	0.05	0.77	167.00	178.36	167.00	69.35	0.03	0.39	32.00	4.00	0.00	52.00	76.68	187633.00	0.94	189.60	194.00
8	6	3	19759.00	8058.00	195.95	0	Spot (Block8, Row3, Column6)	5475.69	3845.00	4154.48	0.15	0.76	179.00	202.45	179.00	97.67	0.05	0.48	100.00	100.00	0.00	3666.00	5296.69	5946604.00	53.99	1198.31	1218.00
8	7	3	20060.00	8048.00	216.70	0	Spot (Block8, Row3, Column7)	183.02	185.00	20.68	0.00	0.11	160.00	183.52	160.00	111.35	0.06	0.61	0.00	0.00	0.00	25.00	23.02	245973.00	-0.00	162.74	161.00
8	8	3	20363.00	8067.00	160.00	0	Spot (Block8, Row3, Column8)	18534.89	17288.00	9195.87	0.03	0.50	157.00	174.64	157.00	115.03	0.05	0.66	100.00	100.00	0.00	17131.00	18377.89	13141234.00	159.61	3227.53	2759.00
8	1	4	18256.00	8365.00	155.55	0	Spot (Block8, Row4, Column1)	526.83	473.50	223.60	0.05	0.42	161.00	163.74	161.00	27.68	0.01	0.17	100.00	100.00	0.00	312.50	365.83	350870.00	13.12	234.62	230.50
8	2	4	18561.00	8359.00	170.65	0	Spot (Block8, Row4, Column2)	1150.72	1112.00	502.20	0.01	0.44	169.00	182.34	169.00	78.90	0.03	0.43	100.00	100.00	0.00	943.00	981.72	933235.00	12.27	374.79	370.00
8	3	4	18853.00	8357.00	148.30	0	Spot (Block8, Row4, Column3)	2776.10	2524.50	1531.06	0.04	0.55	161.00	168.77	161.00	41.59	0.02	0.25	100.00	100.00	0.00	2363.50	2615.10	1665663.00	62.69	791.80	561.50
8	4	4	19140.00	8345.00	221.90	0	Spot (Block8, Row4, Column4)	180.55	181.00	17.19	0.00	0.10	153.00	153.16	153.00	19.53	0.00	0.13	69.00	25.00	0.00	28.00	27.55	255122.00	1.40	163.74	167.00
8	5	4	19477.00	8366.00	206.55	0	Spot (Block8, Row4, Column5)	183.79	184.00	16.71	0.00	0.09	161.00	161.46	161.00	29.18	0.00	0.18	35.00	1.00	0.00	23.00	22.79	222387.00	0.77	162.38	166.00
8	6	4	19764.00	8357.00	191.60	0	Spot (Block8, Row4, Column6)	1982.50	1943.00	566.23	0.01	0.29	169.00	181.43	169.00	72.13	0.03	0.40	100.00	100.00	0.00	1774.00	1813.50	2049910.00	24.97	651.11	573.50
8	7	4	20045.00	8370.00	207.90	0	Spot (Block8, Row4, Column7)	205.71	207.00	24.29	0.00	0.12	153.00	167.64	153.00	56.73	0.04	0.34	44.00	0.00	0.00	54.00	52.71	251787.00	0.67	174.63	177.00
8	8	4	20370.00	8367.00	183.05	0	Spot (Block8, Row4, Column8)	198.62	198.00	22.25	0.00	0.11	150.00	158.93	150.00	75.58	0.03	0.48	11.00	0.00	0.00	48.00	48.62	186308.00	0.53	164.50	165.00
8	1	5	18264.00	8662.00	147.00	0	Spot (Block8, Row5, Column1)	1475.01	1316.00	835.66	0.05	0.57	176.00	192.71	176.00	90.04	0.04	0.47	100.00	99.00	0.00	1140.00	1299.01	868782.00	14.24	482.44	338.50
8	2	5	18556.00	8661.00	156.30	0	Spot (Block8, Row5, Column2)	22723.52	21709.00	10361.47	0.02	0.46	183.00	211.25	183.00	119.30	0.06	0.56	100.00	100.00	0.00	21526.00	22540.52	15202037.00	188.71	4055.54	3427.00
8	3	5	18859.00	8659.00	156.10	0	Spot (Block8, Row5, Column3)	4525.27	3788.00	2744.01	0.08	0.61	168.00	183.06	168.00	86.05	0.04	0.47	100.00	100.00	0.00	3620.00	4357.27	3036457.00	50.46	824.44	777.00
8	4	5	19160.00	8666.00	177.45	0	Spot (Block8, Row5, Column4)	246.30	238.50	46.43	0.01	0.19	162.00	164.54	162.00	33.63	0.01	0.20	88.00	54.00	0.00	76.50	84.30	216254.00	2.43	182.08	185.50
8	5	5	19462.00	8664.00	148.20	0	Spot (Block8, Row5, Column5)	2038.32	1954.00	1066.23	0.02	0.52	163.00	162.71	163.00	23.23	0.00	0.14	100.00	100.00	0.00	1791.00	1875.32	1222993.00	80.73	634.41	491.50
8	6	5	19766.00	8648.00	172.15	0	Spot (Block8, Row5, Column6)	191.19	191.00	14.62	0.00	0.08	168.00	174.00	168.00	50.13	0.02	0.29	3.00	0.00	0.00	23.00	23.19	157349.00	0.34	173.87	177.00
8	7	5	20057.00	8653.00	191.80	0	Spot (Block8, Row5, Column7)	3656.66	3280.00	1926.35	0.05	0.53	166.00	179.01	166.00	69.92	0.03	0.39	100.00	100.00	0.00	3114.00	3490.66	3795612.00	49.74	879.60	861.00
8	8	5	20348.00	8653.00	166.15	0	Spot (Block8, Row5, Column8)	244.62	230.00	45.54	0.03	0.19	152.00	158.61	152.00	46.40	0.02	0.29	86.00	45.00	0.00	78.00	92.62	186890.00	1.85	174.55	179.00
8	1	6	18258.00	8958.00	198.40	0	Spot (Block8, Row6, Column1)	4116.49	2826.50	3136.72	0.16	0.76	179.00	200.95	179.00	86.18	0.05	0.43	100.00	100.00	0.00	2647.50	3937.49	4594006.00	45.43	958.48	976.00
8	2	6	18556.00	8960.00	204.60	0	Spot (Block8, Row6, Column2)	2399.87	2392.00	1059.76	0.00	0.44	173.00	199.56	173.00	104.82	0.06	0.53	100.00	100.00	0.00	2219.00	2226.87	2863043.00	20.99	722.28	722.00
8	3	6	18855.00	8961.00	151.50	0	Spot (Block8, Row6, Column3)	849.50	753.50	420.99	0.05	0.50	168.00	170.60	168.00	42.21	0.01	0.25	100.00	99.00	0.00	585.50	681.50	536884.00	16.08	295.07	264.00
8	4	6	19147.00	8948.00	179.60	0	Spot (Block8, Row6, Column4)	197.81	198.00	25.88	0.00	0.13	163.00	160.96	163.00	20.00	0.01	0.12	76.00	36.00	0.00	35.00	34.81	179609.00	1.84	179.15	178.00
8	5	6	19462.00	8962.00	145.95	0	Spot (Block8, Row6, Column5)	1591.47	1610.50	791.28	0.01	0.50	167.00	165.52	167.00	21.34	0.00	0.13	100.00	100.00	0.00	1443.50	1424.47	929416.00	66.83	452.24	346.50
8	6	6	19757.00	8961.00	147.00	-50	Spot (Block8, Row6, Column6)	176.29	180.00	16.00	0.01	0.09	168.00	172.66	168.00	46.45	0.01	0.27	0.00	0.00	0.00	12.00	8.29	104716.00	0.08	174.06	180.00
8	7	6	20063.00	8961.00	187.40	0	Spot (Block8, Row6, Column7)	232.39	215.00	43.01	0.03	0.19	160.00	163.87	160.00	45.00	0.01	0.27	65.00	35.00	0.00	55.00	72.39	230065.00	1.52	179.17	183.00
8	8	6	20361.00	8965.00	180.90	0	Spot (Block8, Row6, Column8)	213.07	209.00	24.32	0.01	0.11	154.00	155.80	154.00	25.91	0.01	0.17	95.00	57.00	0.00	55.00	59.07	195171.00	2.21	175.57	178.00
8	1	7	18256.00	9256.00	165.30	0	Spot (Block8, Row7, Column1)	1609.02	1473.00	766.81	0.04	0.48	155.00	166.13	155.00	58.32	0.03	0.35	100.00	100.00	0.00	1318.00	1454.02	1216418.00	24.74	420.97	405.00
8	2	7	18556.00	9260.00	147.00	-50	Spot (Block8, Row7, Column2)	164.44	168.00	18.44	0.01	0.11	158.00	164.34	158.00	44.13	0.02	0.27	0.00	0.00	0.00	10.00	6.44	96526.00	0.00	157.69	159.00
8	3	7	18819.00	9308.00	198.45	0	Spot (Block8, Row7, Column3)	182.57	183.00	17.43	0.00	0.10	162.00	160.18	162.00	18.62	0.00	0.12	56.00	16.00	0.00	21.00	20.57	203563.00	1.20	173.60	178.00
8	4	7	19154.00	9245.00	183.60	0	Spot (Block8, Row7, Column4)	183.19	182.00	16.16	0.00	0.09	162.00	167.33	162.00	72.77	0.01	0.43	0.00	0.00	0.00	20.00	21.19	174768.00	0.22	172.66	172.00
8	5	7	19445.00	9260.00	179.60	0	Spot (Block8, Row7, Column5)	193.75	193.00	16.21	0.00	0.08	157.00	164.23	157.00	47.46	0.02	0.29	15.00	1.00	0.00	36.00	36.75	174760.00	0.62	165.83	167.00
8	6	7	19762.00	9255.00	192.35	0	Spot (Block8, Row7, Column6)	2931.32	3035.00	1434.85	0.02	0.49	169.00	196.18	169.00	110.05	0.06	0.56	100.00	100.00	0.00	2866.00	2762.32	3063232.00	24.85	723.09	724.00
8	7	7	20048.00	9268.00	175.25	0	Spot (Block8, Row7, Column7)	279.76	286.00	56.56	0.01	0.20	166.00	174.24	166.00	51.95	0.02	0.30	83.00	61.00	0.00	120.00	113.76	240311.00	2.03	194.94	196.50
8	8	7	20361.00	9253.00	186.70	0	Spot (Block8, Row7, Column8)	3189.80	3177.00	834.74	0.00	0.26	161.00	171.95	161.00	67.59	0.03	0.39	100.00	100.00	0.00	3016.00	3028.80	3126006.00	44.65	922.75	763.00
8	1	8	18245.00	9575.00	154.10	0	Spot (Block8, Row8, Column1)	197.86	200.00	18.83	0.00	0.10	147.00	150.75	147.00	25.55	0.01	0.17	90.00	53.00	0.00	53.00	50.86	129600.00	1.84	171.79	176.00
8	2	8	18544.00	9575.00	222.80	0	Spot (Block8, Row8, Column2)	171.41	171.00	16.92	0.00	0.10	149.00	149.69	149.00	19.33	0.00	0.13	57.00	16.00	0.00	22.00	22.41	244257.00	1.12	156.65	158.00
8	3	8	18843.00	9561.00	183.20	0	Spot (Block8, Row8, Column3)	194.82	193.00	18.47	0.00	0.09	159.00	168.13	159.00	97.79	0.02	0.58	1.00	0.00	0.00	34.00	35.82	183128.00	0.27	173.36	175.00
8	4	8	19159.00	9561.00	154.20	0	Spot (Block8, Row8, Column4)	42937.66	43533.00	18867.86	0.01	0.44	162.00	176.70	162.00	109.19	0.04	0.62	100.00	100.00	23.25	43371.00	42775.66	28253128.00	391.61	6722.04	5468.00
8	5	8	19457.00	9561.00	147.00	-50	Spot (Block8, Row8, Column5)	169.59	167.00	40.85	0.01	0.24	159.00	175.55	159.00	96.22	0.04	0.55	1.00	0.00	0.00	8.00	10.59	100736.00	-0.06	167.27	162.50
8	6	8	19760.00	9561.00	184.10	0	Spot (Block8, Row8, Column6)	8044.54	5038.00	6752.06	0.20	0.84	167.00	199.67	167.00	127.68	0.08	0.64	100.00	100.00	0.00	4871.00	7877.54	7682532.00	61.44	1280.31	1288.50
8	7	8	20064.00	9563.00	162.15	0	Spot (Block8, Row8, Column7)	293.32	284.00	71.62	0.01	0.24	166.00	184.56	166.00	101.29	0.05	0.55	63.00	17.00	0.00	118.00	127.32	213242.00	1.07	196.68	190.00
8	8	8	20352.00	9561.00	150.10	0	Spot (Block8, Row8, Column8)	28265.49	25335.00	15794.16	0.05	0.56	166.00	180.53	166.00	89.09	0.04	0.49	100.00	100.00	0.97	25169.00	28099.49	17439812.00	315.24	5273.69	4094.00
9	1	1	4752.00	11941.00	150.70	0	Spot (Block9, Row1, Column1)	15380.07	13100.00	9762.77	0.07	0.63	189.00	202.04	189.00	56.78	0.03	0.28	100.00	100.00	0.64	12911.00	15191.07	9612544.00	267.33	3140.23	2264.00
9	2	1	5049.00	11947.00	146.85	0	Spot (Block9, Row1, Column2)	5885.50	5568.00	3149.55	0.02	0.54	185.00	195.86	185.00	46.12	0.02	0.24	100.00	100.00	0.00	5383.00	5700.50	3460671.00	123.37	1187.35	918.00
9	3	1	5349.00	11943.00	143.35	0	Spot (Block9, Row1, Column3)	1617.43	1455.00	987.19	0.05	0.61	182.00	186.54	182.00	30.39	0.01	0.16	100.00	100.00	0.00	1273.00	1435.43	910611.00	47.09	448.54	370.00
9	4	1	5642.00	11944.00	144.35	0	Spot (Block9, Row1, Column4)	4143.99	3794.00	2168.41	0.04	0.52	189.00	196.28	189.00	39.24	0.02	0.20	100.00	100.00	0.00	3605.00	3954.99	2341354.00	100.61	979.01	784.50
9	5	1	5950.00	11946.00	146.45	0	Spot (Block9, Row1, Column5)	4055.65	3534.00	2819.58	0.06	0.70	186.00	190.90	186.00	34.46	0.01	0.18	100.00	100.00	0.00	3348.00	3869.65	2356333.00	112.14	834.08	598.50
9	6	1	6249.00	11942.00	142.95	0	Spot (Block9, Row1, Column6)	6490.86	5758.00	3568.03	0.05	0.55	181.00	187.44	181.00	45.30	0.02	0.24	100.00	100.00	0.00	5577.00	6309.86	3602428.00	139.13	1556.35	978.50
9	7	1	6541.00	11946.00	145.45	0	Spot (Block9, Row1, Column7)	14725.48	13785.00	8114.37	0.03	0.55	181.00	186.37	181.00	46.40	0.01	0.25	100.00	100.00	0.00	13604.00	14544.48	8526051.00	313.37	2888.42	2078.00
9	8	1	6855.00	11944.00	161.30	0	Spot (Block9, Row1, Column8)	419.88	387.50	184.96	0.03	0.44	180.00	180.15	180.00	25.77	0.00	0.14	100.00	93.00	0.00	207.50	239.88	302312.00	9.30	239.86	227.00
9	1	2	4741.00	12272.00	255.00	0	Spot (Block9, Row2, Column1)	196.95	198.00	18.51	0.00	0.09	181.00	188.44	181.00	44.25	0.02	0.23	4.00	0.00	0.00	17.00	15.95	370651.00	0.19	187.02	185.00
9	2	2	5048.00	12242.00	126.35	0	Spot (Block9, Row2, Column2)	2674.83	2565.00	954.92	0.02	0.36	189.00	196.89	189.00	44.51	0.02	0.23	100.00	100.00	0.00	2376.00	2485.83	1136803.00	55.68	695.75	655.00
9	3	2	5350.00	12242.00	146.50	0	Spot (Block9, Row2, Column3)	530.35	509.00	153.60	0.02	0.29	184.00	191.97	184.00	42.07	0.02	0.22	100.00	100.00	0.00	325.00	346.35	309723.00	8.04	272.58	267.00
9	4	2	5655.00	12240.00	181.55	0	Spot (Block9, Row2, Column4)	1410.77	1398.00	606.26	0.00	0.43	191.00	204.04	191.00	50.57	0.03	0.25	100.00	100.00	0.00	1207.00	1219.77	1310606.00	23.86	458.85	463.50
9	5	2	5954.00	12246.00	171.80	0	Spot (Block9, Row2, Column5)	3380.83	3259.00	1317.09	0.02	0.39	198.00	210.72	198.00	60.95	0.03	0.29	100.00	100.00	0.00	3061.00	3182.83	2789185.00	52.01	863.15	758.50
9	6	2	6241.00	12240.00	148.20	0	Spot (Block9, Row2, Column6)	894.99	841.00	429.89	0.03	0.48	187.00	235.66	187.00	258.84	0.10	1.10	80.00	57.00	0.00	654.00	707.99	534309.00	2.55	361.91	329.00
9	7	2	6549.00	12246.00	150.10	0	Spot (Block9, Row2, Column7)	926.12	852.00	458.54	0.04	0.50	182.00	189.19	182.00	62.48	0.02	0.33	100.00	99.00	0.00	670.00	744.12	570492.00	11.79	345.74	300.00
9	8	2	6883.00	12203.00	256.35	0	Spot (Block9, Row2, Column8)	194.14	195.00	14.43	0.00	0.07	181.00	186.19	181.00	65.52	0.01	0.35	0.00	0.00	0.00	14.00	13.14	370022.00	0.12	183.03	185.00
9	1	3	4749.00	12543.00	145.25	0	Spot (Block9, Row3, Column1)	4260.00	3628.00	2582.28	0.07	0.61	179.00	181.48	179.00	26.91	0.01	0.15	100.00	100.00	0.00	3449.00	4081.00	2449498.00	151.55	999.08	650.50
9	2	3	5051.00	12543.00	142.75	0	Spot (Block9, Row3, Column2)	731.51	649.00	245.20	0.05	0.34	190.00	201.17	190.00	49.67	0.02	0.25	100.00	100.00	0.00	459.00	541.51	403793.00	10.68	346.64	308.00
9	3	3	5344.00	12539.00	142.05	0	Spot (Block9, Row3, Column3)	7674.53	6129.00	6912.77	0.10	0.90	190.00	204.84	190.00	70.58	0.03	0.34	100.00	100.00	0.55	5939.00	7484.53	4213317.00	105.83	1639.27	1104.50
9	4	3	5653.00	12546.00	145.30	0	Spot (Block9, Row3, Column4)	9843.96	8768.50	5508.83	0.05	0.56	191.00	203.07	191.00	57.40	0.03	0.28	100.00	100.00	0.00	8577.50	9652.96	5670121.00	167.97	1929.77	1569.00
9	5	3	5948.00	12543.00	140.10	0	Spot (Block9, Row3, Column5)	4442.45	3853.00	2802.90	0.06	0.63	201.00	258.38	201.00	272.18	0.11	1.05	100.00	100.00	0.00	3652.00	4241.45	2363381.00	15.37	1115.69	830.00
9	6	3	6252.00	12544.00	214.05	0	Spot (Block9, Row3, Column6)	23301.85	16339.50	16974.87	0.15	0.73	202.00	310.16	202.00	378.70	0.19	1.22	100.00	100.00	1.91	16137.50	23099.85	30478852.00	60.71	4902.21	4835.50
9	7	3	6554.00	12544.00	145.45	0	Spot (Block9, Row3, Column7)	2906.71	2591.00	1870.60	0.05	0.64	188.00	229.39	188.00	231.24	0.09	1.01	100.00	90.00	0.00	2403.00	2718.71	1685889.00	11.58	662.14	547.00
9	8	3	6852.00	12553.00	156.95	0	Spot (Block9, Row3, Column8)	9014.22	8160.00	4436.21	0.04	0.49	182.00	195.26	182.00	81.66	0.03	0.42	100.00	100.00	0.00	7978.00	8832.22	6111638.00	107.99	1961.77	1539.50
9	1	4	4750.00	12844.00	141.95	0	Spot (Block9, Row4, Column1)	9526.94	8615.00	5570.03	0.04	0.58	187.00	195.88	187.00	44.21	0.02	0.23	100.00	100.00	0.00	8428.00	9339.94	5268398.00	211.08	1834.39	1371.50
9	2	4	5049.00	12846.00	158.30	0	Spot (Block9, Row4, Column2)	1337.37	1286.00	486.82	0.02	0.36	190.00	208.87	190.00	91.62	0.04	0.44	100.00	100.00	0.00	1096.00	1147.37	924125.00	12.32	437.32	415.50
9	3	4	5349.00	12844.00	144.60	0	Spot (Block9, Row4, Column3)	44012.64	46437.00	20115.81	0.02	0.46	194.00	215.75	194.00	98.03	0.05	0.45	100.00	100.00	33.63	46243.00	43818.64	25131344.00	446.76	6866.91	4701.00
9	4	4	5642.00	12840.00	172.35	0	Spot (Block9, Row4, Column4)	278.81	284.00	47.36	0.01	0.17	190.00	198.51	190.00	61.35	0.02	0.31	74.00	16.00	0.00	94.00	88.81	231688.00	1.31	205.26	203.50
9	5	4	5948.00	12846.00	143.05	0	Spot (Block9, Row4, Column5)	4003.46	1859.00	7985.79	0.33	1.99	191.00	205.38	191.00	72.35	0.03	0.35	100.00	99.00	0.54	1668.00	3812.46	2213914.00	52.50	780.39	385.50
9	6	4	6248.00	12844.00	171.40	0	Spot (Block9, Row4, Column6)	4303.66	4281.50	1673.68	0.00	0.39	192.00	238.59	192.00	242.29	0.09	1.02	100.00	100.00	0.00	4089.50	4111.66	3529003.00	16.78	1096.37	916.00
9	7	4	6546.00	12846.00	143.85	0	Spot (Block9, Row4, Column7)	1844.62	1463.00	1274.09	0.10	0.69	188.00	213.02	188.00	141.72	0.05	0.67	100.00	84.00	0.00	1275.00	1656.62	1034834.00	11.51	478.87	379.00
9	8	4	6849.00	12848.00	148.85	0	Spot (Block9, Row4, Column8)	857.39	777.00	401.89	0.04	0.47	186.00	191.35	186.00	69.88	0.01	0.37	100.00	100.00	0.00	591.00	671.39	520437.00	9.53	335.79	296.50
9	1	5	4753.00	13145.00	142.00	0	Spot (Block9, Row5, Column1)	13946.14	12027.50	8237.13	0.06	0.59	197.00	246.68	197.00	226.83	0.10	0.92	100.00	100.00	0.00	11830.50	13749.14	7642484.00	60.40	2908.27	1701.00
9	2	5	5050.00	13144.00	152.25	0	Spot (Block9, Row5, Column2)	10957.50	10148.00	4858.69	0.03	0.44	198.00	232.85	198.00	119.81	0.07	0.51	100.00	100.00	0.00	9950.00	10759.50	6979928.00	89.51	1969.75	1677.00
9	3	5	5351.00	13145.00	144.80	0	Spot (Block9, Row5, Column3)	6122.12	5627.50	3367.40	0.04	0.55	196.00	217.35	196.00	86.26	0.04	0.40	100.00	100.00	0.00	5431.50	5926.12	3501851.00	68.46	1188.28	1047.00
9	4	5	5648.00	13143.00	141.05	0	Spot (Block9, Row5, Column4)	3440.24	3145.00	2035.00	0.04	0.59	197.00	211.11	197.00	79.31	0.03	0.38	100.00	100.00	0.00	2948.00	3243.24	1854290.00	40.72	910.79	664.00
9	5	5	5948.00	13145.00	142.75	0	Spot (Block9, Row5, Column5)	45804.80	51193.50	19818.40	0.05	0.43	193.00	214.02	193.00	109.02	0.04	0.51	100.00	100.00	38.27	51000.50	45611.80	25375992.00	418.18	8135.77	4894.00
9	6	5	6251.00	13143.00	146.95	0	Spot (Block9, Row5, Column6)	1070.36	954.50	464.11	0.05	0.43	190.00	223.84	190.00	152.06	0.07	0.68	100.00	98.00	0.00	764.50	880.36	629370.00	5.57	394.26	361.00
9	7	5	6551.00	13146.00	196.50	0	Spot (Block9, Row5, Column7)	11443.51	9449.00	7638.92	0.08	0.67	194.00	250.08	194.00	208.16	0.11	0.83	100.00	100.00	0.00	9255.00	11249.51	12496310.00	53.77	2291.04	2202.00
9	8	5	6852.00	13145.00	143.20	0	Spot (Block9, Row5, Column8)	4168.77	3589.00	2934.14	0.07	0.70	186.00	207.22	186.00	131.47	0.05	0.63	100.00	100.00	0.00	3403.00	3982.77	2338682.00	30.13	817.62	634.50
9	1	6	4748.00	13444.00	217.60	0	Spot (Block9, Row6, Column1)	19473.41	11419.00	15942.15	0.23	0.82	208.00	313.79	208.00	363.70	0.18	1.16	100.00	100.00	0.59	11211.00	19265.41	26308584.00	52.68	4279.35	4254.00
9	2	6	5044.00	13441.00	217.35	0	Spot (Block9, Row6, Column2)	6269.11	5190.00	3475.26	0.08	0.55	201.00	285.76	201.00	290.46	0.15	1.02	100.00	100.00	0.00	4989.00	6068.11	8457030.00	20.60	1667.34	1683.00
9	3	6	5345.00	13444.00	144.10	0	Spot (Block9, Row6, Column3)	13667.25	12329.50	8171.80	0.04	0.60	191.00	213.29	191.00	102.87	0.05	0.48	100.00	100.00	0.00	12138.50	13476.25	7708331.00	130.79	2607.05	1711.00
9	4	6	5647.00	13442.00	142.45	0	Spot (Block9, Row6, Column4)	1567.69	1471.50	733.25	0.03	0.47	197.00	208.30	197.00	66.55	0.02	0.32	100.00	100.00	0.00	1274.50	1370.69	859094.00	20.43	533.69	450.00
9	5	6	5948.00	13444.00	139.10	0	Spot (Block9, Row6, Column5)	43115.91	46725.00	19926.95	0.03	0.46	198.00	221.70	198.00	107.81	0.05	0.49	100.00	100.00	25.72	46527.00	42917.91	22463476.00	397.88	8703.39	6168.00
9	6	6	6252.00	13447.00	144.75	0	Spot (Block9, Row6, Column6)	512.92	453.00	200.77	0.05	0.39	192.00	218.41	192.00	132.04	0.06	0.60	83.00	49.00	0.00	261.00	320.92	289289.00	2.23	286.25	270.00
9	7	6	6550.00	13444.00	145.20	0	Spot (Block9, Row6, Column7)	5932.50	4916.00	3794.86	0.08	0.64	194.00	221.23	194.00	135.63	0.06	0.61	100.00	100.00	0.00	4722.00	5738.50	3423054.00	42.11	1209.54	963.00
9	8	6	6852.00	13447.00	143.45	0	Spot (Block9, Row6, Column8)	6700.38	5877.00	4515.68	0.06	0.67	191.00	201.66	191.00	141.59	0.02	0.70	100.00	100.00	0.00	5686.00	6509.38	3725412.00	45.90	1665.55	1298.50
9	1	7	4746.00	13742.00	152.75	0	Spot (Block9, Row7, Column1)	1976.24	1856.00	851.05	0.03	0.43	182.00	231.97	182.00	246.59	0.11	1.06	100.00	99.00	0.00	1674.00	1794.24	1256888.00	7.07	527.59	485.00
9	2	7	5052.00	13739.00	199.30	0	Spot (Block9, Row7, Column2)	271.97	273.00	47.43	0.00	0.17	187.00	207.95	187.00	103.32	0.05	0.50	31.00	1.00	0.00	86.00	84.97	306515.00	0.62	208.02	207.00
9	3	7	5350.00	13758.00	219.15	0	Spot (Block9, Row7, Column3)	198.02	197.00	13.14	0.00	0.07	184.00	185.62	184.00	27.31	0.00	0.15	15.00	0.00	0.00	13.00	14.02	272085.00	0.45	187.15	187.50
9	4	7	5666.00	13740.00	166.70	0	Spot (Block9, Row7, Column4)	300.99	291.00	104.41	0.01	0.35	197.00	205.98	197.00	60.44	0.02	0.29	86.00	14.00	0.00	94.00	103.99	232361.00	1.57	233.19	226.00
9	5	7	5948.00	13746.00	179.15	0	Spot (Block9, Row7, Column5)	1321.25	1259.00	593.50	0.02	0.45	212.00	257.88	212.00	153.72	0.09	0.60	100.00	96.00	0.00	1047.00	1109.25	1189125.00	6.92	471.97	485.00
9	6	7	6248.00	13742.00	203.85	0	Spot (Block9, Row7, Column6)	8236.22	7817.50	4779.11	0.02	0.58	218.00	351.27	218.00	443.46	0.21	1.26	100.00	100.00	0.00	7599.50	8018.22	9685790.00	17.78	1820.64	1794.00
9	7	7	6545.00	13747.00	146.15	0	Spot (Block9, Row7, Column7)	7614.14	6599.00	3950.26	0.06	0.52	207.00	243.51	207.00	135.49	0.07	0.56	100.00	100.00	0.00	6392.00	7407.14	4439042.00	54.40	1828.03	1472.00
9	8	7	6850.00	13748.00	175.05	0	Spot (Block9, Row7, Column8)	6791.26	6556.00	2405.03	0.02	0.35	200.00	220.37	200.00	159.56	0.04	0.72	100.00	100.00	0.00	6356.00	6591.26	5813322.00	41.18	1750.63	1435.00
9	1	8	4749.00	14048.00	158.45	0	Spot (Block9, Row8, Column1)	277.28	282.00	44.80	0.01	0.16	177.00	179.82	177.00	28.08	0.01	0.16	97.00	76.00	0.00	105.00	100.28	191875.00	3.47	213.20	206.00
9	2	8	5053.00	14040.00	150.25	0	Spot (Block9, Row8, Column2)	793.97	744.00	374.93	0.03	0.47	182.00	183.60	182.00	22.90	0.00	0.12	100.00	100.00	0.00	562.00	611.97	490674.00	26.65	306.62	289.00
9	3	8	5344.00	14040.00	145.95	0	Spot (Block9, Row8, Column3)	1876.53	1478.00	1364.07	0.10	0.73	186.00	192.92	186.00	54.50	0.02	0.28	100.00	100.00	0.00	1292.00	1690.53	1090266.00	30.89	473.79	379.00
9	4	8	5650.00	14048.00	147.60	0	Spot (Block9, Row8, Column4)	25686.33	24563.00	12868.11	0.02	0.50	192.00	203.69	192.00	75.21	0.03	0.37	100.00	100.00	0.00	24371.00	25494.33	15283365.00	338.83	4549.58	3579.00
9	5	8	5949.00	14015.00	247.70	0	Spot (Block9, Row8, Column5)	257.95	259.00	67.15	0.00	0.26	207.00	311.54	207.00	445.08	0.18	1.43	0.00	0.00	0.00	52.00	50.95	457337.00	-0.12	224.41	211.00
9	6	8	6251.00	14046.00	205.20	0	Spot (Block9, Row8, Column6)	31770.17	25489.00	23125.42	0.10	0.73	224.00	419.38	224.00	619.72	0.27	1.48	100.00	100.00	21.42	25265.00	31546.17	37965604.00	50.59	6232.06	6112.00
9	7	8	6550.00	14044.00	144.00	0	Spot (Block9, Row8, Column7)	3290.52	3033.50	1697.51	0.04	0.52	213.00	306.93	213.00	415.84	0.16	1.35	100.00	96.00	0.00	2820.50	3077.52	1869018.00	7.17	823.34	680.00
9	8	8	6844.00	14047.00	144.15	0	Spot (Block9, Row8, Column8)	40732.04	39333.00	19011.05	0.02	0.47	213.00	243.77	213.00	116.89	0.06	0.48	100.00	100.00	19.79	39120.00	40519.04	23054424.00	346.38	7015.57	5058.50
10	1	1	9252.00	11948.00	152.90	0	Spot (Block10, Row1, Column1)	12687.43	10908.00	7022.09	0.07	0.55	181.00	190.26	181.00	51.50	0.02	0.27	100.00	100.00	0.00	10727.00	12506.43	8107266.00	242.66	2739.15	2084.00
10	2	1	9550.00	11949.00	152.00	0	Spot (Block10, Row1, Column2)	399.76	375.00	122.74	0.03	0.31	177.00	178.35	177.00	36.86	0.00	0.21	97.00	91.00	0.00	198.00	222.76	254247.00	6.01	224.02	215.00
10	3	1	9866.00	11947.00	210.75	0	Spot (Block10, Row1, Column3)	216.85	210.00	28.53	0.01	0.13	176.00	172.82	176.00	22.00	0.01	0.13	76.00	36.00	0.00	34.00	40.85	274963.00	2.00	190.30	189.00
10	4	1	10146.00	11954.00	172.90	0	Spot (Block10, Row1, Column4)	297.94	294.00	67.90	0.01	0.23	178.00	175.24	178.00	21.56	0.01	0.12	96.00	88.00	0.00	116.00	119.94	248483.00	5.69	212.94	208.50
10	5	1	10454.00	11949.00	169.50	0	Spot (Block10, Row1, Column5)	284.86	284.00	59.71	0.00	0.21	180.00	179.17	180.00	35.09	0.00	0.20	89.00	71.00	0.00	104.00	104.86	226465.00	3.01	203.86	203.50
10	6	1	10754.00	11944.00	154.50	0	Spot (Block10, Row1, Column6)	348.72	316.00	93.56	0.04	0.27	178.00	176.06	178.00	22.60	0.00	0.13	98.00	94.00	0.00	138.00	170.72	229109.00	7.64	217.26	206.00
10	7	1	11046.00	11947.00	156.15	0	Spot (Block10, Row1, Column7)	543.67	519.00	208.35	0.02	0.38	181.00	178.90	181.00	23.03	0.01	0.13	99.00	98.00	0.00	338.00	362.67	363717.00	15.84	247.29	240.50
10	8	1	11349.00	11954.00	162.40	0	Spot (Block10, Row1, Column8)	370.17	353.00	104.03	0.02	0.28	180.00	178.59	180.00	21.56	0.00	0.12	100.00	98.00	0.00	173.00	190.17	271331.00	8.89	235.90	217.50
10	1	2	9252.00	12249.00	147.00	-50	Spot (Block10, Row2, Column1)	188.73	189.00	10.19	0.00	0.05	176.00	179.25	176.00	34.51	0.01	0.19	1.00	0.00	0.00	13.00	12.73	111163.00	0.27	185.99	184.00
10	2	2	9564.00	12249.00	135.05	0	Spot (Block10, Row2, Column2)	262.10	270.00	42.75	0.01	0.16	176.00	174.31	176.00	17.49	0.00	0.10	96.00	82.00	0.00	94.00	86.10	128955.00	5.02	203.27	200.00
10	3	2	9832.00	12248.00	182.60	0	Spot (Block10, Row2, Column3)	211.59	207.00	22.08	0.01	0.10	176.00	174.12	176.00	20.26	0.00	0.12	75.00	32.00	0.00	31.00	35.59	197838.00	1.85	190.92	189.00
10	4	2	10166.00	12245.00	225.35	0	Spot (Block10, Row2, Column4)	223.98	216.00	31.45	0.02	0.14	179.00	178.58	179.00	37.62	0.00	0.21	48.00	21.00	0.00	37.00	44.98	326568.00	1.21	190.93	191.50
10	5	2	10459.00	12250.00	182.10	0	Spot (Block10, Row2, Column5)	3474.93	3331.00	1179.84	0.02	0.34	185.00	191.00	185.00	52.47	0.01	0.27	100.00	100.00	0.00	3146.00	3289.93	3242105.00	62.59	968.41	808.00
10	6	2	10745.00	12195.00	190.00	0	Spot (Block10, Row2, Column6)	213.24	212.00	31.11	0.00	0.15	184.00	207.83	184.00	126.92	0.05	0.61	0.00	0.00	0.00	28.00	29.24	216437.00	0.04	191.92	191.50
10	7	2	11057.00	12248.00	257.30	0	Spot (Block10, Row2, Column7)	204.17	202.50	21.48	0.00	0.11	181.00	181.17	181.00	30.82	0.00	0.17	29.00	6.00	0.00	21.50	23.17	392013.00	0.75	185.03	184.00
10	8	2	11353.00	12252.00	147.00	-50	Spot (Block10, Row2, Column8)	174.36	175.00	20.74	0.00	0.12	180.00	185.80	180.00	65.36	0.01	0.35	0.00	0.00	0.00	-5.00	-5.64	103397.00	-0.18	184.81	184.00
10	1	3	9251.00	12550.00	146.10	0	Spot (Block10, Row3, Column1)	660.11	598.00	247.60	0.04	0.38	179.00	177.08	179.00	30.49	0.00	0.17	100.00	100.00	0.00	419.00	481.11	384186.00	15.84	298.14	280.00
10	2	3	9560.00	12552.00	184.20	0	Spot (Block10, Row3, Column2)	240.68	226.00	44.04	0.03	0.18	180.00	184.48	180.00	50.01	0.01	0.27	44.00	24.00	0.00	46.00	60.68	229371.00	1.12	195.79	196.00
10	3	3	9841.00	12546.00	134.55	0	Spot (Block10, Row3, Column3)	614.23	405.00	797.65	0.18	1.30	179.00	178.99	179.00	24.43	0.00	0.14	100.00	98.00	0.00	226.00	435.23	300360.00	17.81	348.96	340.50
10	4	3	10155.00	12551.00	146.60	0	Spot (Block10, Row3, Column4)	328.61	308.00	54.53	0.03	0.17	181.00	179.56	181.00	25.98	0.00	0.14	98.00	98.00	0.00	127.00	147.61	192566.00	5.74	238.24	229.50
10	5	3	10453.00	12528.00	164.25	0	Spot (Block10, Row3, Column5)	416.25	298.50	848.15	0.14	2.04	188.00	221.37	188.00	144.13	0.07	0.65	36.00	8.00	0.00	110.50	228.25	311358.00	1.35	257.08	227.00
10	6	3	10756.00	12550.00	208.50	0	Spot (Block10, Row3, Column6)	14022.56	9947.00	10211.16	0.15	0.73	201.00	277.16	201.00	213.49	0.14	0.77	100.00	100.00	0.00	9746.00	13821.56	17331890.00	64.39	3080.48	3135.00
10	7	3	11053.00	12552.00	147.00	-50	Spot (Block10, Row3, Column7)	237.89	233.00	37.42	0.01	0.16	184.00	227.13	184.00	169.90	0.09	0.75	0.00	0.00	0.00	49.00	53.89	141545.00	0.06	230.21	219.50
10	8	3	11353.00	12556.00	159.25	0	Spot (Block10, Row3, Column8)	14570.85	13071.00	7624.57	0.05	0.52	183.00	196.27	183.00	88.32	0.03	0.45	100.00	100.00	0.00	12888.00	14387.85	10228740.00	162.75	2676.44	2319.00
10	1	4	9246.00	12845.00	153.00	0	Spot (Block10, Row4, Column1)	430.73	394.00	150.76	0.04	0.35	179.00	184.71	179.00	53.48	0.01	0.29	96.00	85.00	0.00	215.00	251.73	276531.00	4.60	249.28	236.00
10	2	4	9549.00	12851.00	165.35	0	Spot (Block10, Row4, Column2)	3240.69	2964.00	1540.67	0.04	0.48	184.00	202.68	184.00	83.32	0.04	0.41	100.00	100.00	0.00	2780.00	3056.69	2466166.00	36.46	733.55	707.00
10	3	4	9855.00	12848.00	142.95	0	Spot (Block10, Row4, Column3)	1141.29	1084.00	533.97	0.02	0.47	181.00	195.16	181.00	69.66	0.03	0.36	100.00	100.00	0.00	903.00	960.29	634556.00	13.58	404.18	345.50
10	4	4	10155.00	12860.00	203.10	0	Spot (Block10, Row4, Column4)	209.46	209.00	16.93	0.00	0.08	178.00	176.73	178.00	23.34	0.00	0.13	66.00	17.00	0.00	31.00	31.46	246948.00	1.40	190.76	191.00
10	5	4	10441.00	12846.00	180.00	0	Spot (Block10, Row4, Column5)	260.22	250.00	55.62	0.02	0.21	183.00	185.23	183.00	35.25	0.01	0.19	75.00	48.00	0.00	67.00	77.22	236276.00	2.13	202.78	200.00
10	6	4	10752.00	12850.00	184.45	0	Spot (Block10, Row4, Column6)	3981.45	3956.00	1315.81	0.00	0.33	192.00	226.99	192.00	141.38	0.07	0.62	100.00	100.00	0.00	3764.00	3789.45	3806268.00	26.56	1082.19	944.50
10	7	4	11044.00	12853.00	179.00	0	Spot (Block10, Row4, Column7)	249.44	235.00	43.79	0.03	0.18	185.00	221.77	185.00	173.94	0.08	0.78	0.00	0.00	0.00	50.00	64.44	223746.00	0.16	200.22	201.00
10	8	4	11339.00	12862.00	155.65	0	Spot (Block10, Row4, Column8)	286.99	292.00	52.21	0.01	0.18	186.00	194.13	186.00	66.15	0.02	0.34	71.00	24.00	0.00	106.00	100.99	191707.00	1.40	217.99	206.00
10	1	5	9250.00	13145.00	146.95	0	Spot (Block10, Row5, Column1)	553.79	533.50	196.45	0.02	0.35	183.00	211.52	183.00	125.16	0.06	0.59	89.00	64.00	0.00	350.50	370.79	325629.00	2.73	273.06	268.50
10	2	5	9553.00	13151.00	155.00	0	Spot (Block10, Row5, Column2)	15840.64	15019.00	7339.24	0.02	0.46	192.00	235.38	192.00	148.08	0.09	0.63	100.00	100.00	0.00	14827.00	15648.64	10470664.00	105.38	2901.58	2433.00
10	3	5	9856.00	13152.00	151.95	0	Spot (Block10, Row5, Column3)	11654.14	9807.50	6858.86	0.07	0.59	185.00	209.45	185.00	102.85	0.05	0.49	100.00	100.00	0.00	9622.50	11469.14	7342110.00	111.27	1908.10	1653.00
10	4	5	10150.00	13161.00	162.25	0	Spot (Block10, Row5, Column4)	262.67	273.00	35.98	0.02	0.14	176.00	182.85	176.00	62.55	0.02	0.34	72.00	7.00	0.00	97.00	86.67	192010.00	1.28	199.12	199.50
10	5	5	10452.00	13154.00	140.00	0	Spot (Block10, Row5, Column5)	1912.63	1741.00	963.17	0.04	0.50	174.00	173.26	174.00	24.56	0.00	0.14	100.00	100.00	0.00	1567.00	1738.63	1013693.00	70.82	616.03	527.00
10	6	5	10758.00	13131.00	214.15	0	Spot (Block10, Row5, Column6)	244.10	244.00	37.59	0.00	0.15	184.00	225.24	184.00	184.69	0.09	0.82	0.00	0.00	0.00	60.00	60.10	319531.00	0.10	208.26	199.00
10	7	5	11050.00	13148.00	193.85	0	Spot (Block10, Row5, Column7)	17931.38	14252.00	11893.98	0.10	0.66	197.00	266.43	197.00	246.56	0.13	0.93	100.00	100.00	0.00	14055.00	17734.38	19096916.00	71.65	3276.19	3257.00
10	8	5	11348.00	13153.00	164.90	0	Spot (Block10, Row5, Column8)	294.77	277.00	74.10	0.03	0.25	188.00	211.34	188.00	153.15	0.05	0.72	24.00	0.00	0.00	89.00	106.77	222555.00	0.54	212.89	212.00
10	1	6	9252.00	13452.00	209.40	0	Spot (Block10, Row6, Column1)	11538.54	7672.00	9104.25	0.18	0.79	200.00	281.92	200.00	226.88	0.15	0.80	100.00	100.00	0.00	7472.00	11338.54	14492406.00	49.62	2479.46	2446.00
10	2	6	9552.00	13449.00	206.35	0	Spot (Block10, Row6, Column2)	9896.04	8848.00	5334.69	0.05	0.54	198.00	272.86	198.00	226.60	0.14	0.83	100.00	100.00	0.00	8650.00	9698.04	12023694.00	42.47	2165.56	2169.00
10	3	6	9849.00	13454.00	162.80	0	Spot (Block10, Row6, Column3)	453.96	408.00	151.92	0.05	0.33	188.00	213.65	188.00	135.47	0.06	0.63	80.00	40.00	0.00	220.00	265.96	334565.00	1.77	251.46	247.00
10	4	6	10156.00	13464.00	171.20	0	Spot (Block10, Row6, Column4)	282.29	283.00	53.87	0.00	0.19	179.00	177.65	179.00	23.67	0.00	0.13	97.00	81.00	0.00	104.00	103.29	230914.00	4.42	206.61	203.00
10	5	6	10450.00	13453.00	140.85	0	Spot (Block10, Row6, Column5)	1240.46	1169.00	537.11	0.03	0.43	181.00	183.21	181.00	32.78	0.01	0.18	100.00	100.00	0.00	988.00	1059.46	666127.00	32.26	474.28	382.00
10	6	6	10779.00	13451.00	130.75	0	Spot (Block10, Row6, Column6)	267.64	227.00	206.76	0.07	0.77	185.00	217.62	185.00	161.16	0.07	0.74	4.00	2.00	0.00	42.00	82.64	122310.00	0.31	217.77	213.00
10	7	6	11054.00	13447.00	164.95	0	Spot (Block10, Row6, Column7)	415.89	379.50	144.07	0.04	0.35	193.00	219.92	193.00	163.73	0.06	0.74	59.00	22.00	0.00	186.50	222.89	313578.00	1.20	240.46	229.00
10	8	6	11354.00	13454.00	160.05	0	Spot (Block10, Row6, Column8)	289.42	291.00	49.77	0.00	0.17	189.00	191.84	189.00	42.10	0.01	0.22	86.00	70.00	0.00	102.00	100.42	203752.00	2.32	216.52	213.00
10	1	7	9251.00	13746.00	160.95	0	Spot (Block10, Row7, Column1)	4716.83	4169.50	2539.65	0.05	0.54	193.00	232.92	193.00	149.65	0.08	0.64	100.00	100.00	0.00	3976.50	4523.83	3377248.00	29.96	940.22	924.00
10	2	7	9581.00	13753.00	229.90	0	Spot (Block10, Row7, Column2)	201.37	202.00	14.00	0.00	0.07	188.00	215.48	188.00	132.85	0.06	0.62	0.00	0.00	0.00	14.00	13.37	305681.00	-0.11	187.32	186.00
10	3	7	9848.00	13767.00	255.60	0	Spot (Block10, Row7, Column3)	206.65	203.00	21.44	0.01	0.10	184.00	182.90	184.00	21.93	0.00	0.12	45.00	14.00	0.00	19.00	22.65	390987.00	1.08	185.39	186.00
10	4	7	10132.00	13783.00	272.25	0	Spot (Block10, Row7, Column4)	198.16	197.00	18.15	0.00	0.09	188.00	199.92	188.00	108.88	0.03	0.54	0.00	0.00	0.00	9.00	10.16	427426.00	-0.02	181.60	182.00
10	5	7	10431.00	13743.00	222.35	0	Spot (Block10, Row7, Column5)	235.19	222.00	47.18	0.03	0.20	194.00	225.91	194.00	165.19	0.07	0.73	0.00	0.00	0.00	28.00	41.19	332092.00	0.06	205.84	202.00
10	6	7	10748.00	13749.00	198.85	0	Spot (Block10, Row7, Column6)	12368.17	11595.00	7215.05	0.03	0.58	211.00	314.28	211.00	302.91	0.17	0.96	100.00	100.00	0.00	11384.00	12157.17	13827618.00	39.79	2495.07	2455.00
10	7	7	11051.00	13751.00	159.50	0	Spot (Block10, Row7, Column7)	333.52	313.00	72.41	0.03	0.22	202.00	236.52	202.00	151.83	0.07	0.64	42.00	0.00	0.00	111.00	131.52	235799.00	0.64	225.98	211.00
10	8	7	11349.00	13747.00	180.45	0	Spot (Block10, Row7, Column8)	6644.72	6473.00	2056.64	0.01	0.31	197.00	211.62	197.00	83.85	0.03	0.40	100.00	100.00	0.00	6276.00	6447.72	6066630.00	76.72	1674.85	1562.00
10	1	8	9256.00	14081.00	142.45	0	Spot (Block10, Row8, Column1)	309.55	288.00	122.97	0.03	0.40	191.00	197.69	191.00	53.01	0.01	0.27	82.00	38.00	0.00	97.00	118.55	170564.00	2.11	237.34	226.00
10	2	8	9551.00	14051.00	147.00	-50	Spot (Block10, Row8, Column2)	240.19	226.50	41.96	0.03	0.17	186.00	202.44	186.00	351.14	0.04	1.73	0.00	0.00	0.00	40.50	54.19	140751.00	0.11	222.04	213.00
10	3	8	9855.00	14069.00	173.10	0	Spot (Block10, Row8, Column3)	268.92	252.00	120.86	0.03	0.45	191.00	215.29	191.00	368.41	0.05	1.71	2.00	0.00	0.00	61.00	77.92	225353.00	0.15	205.96	200.00
10	4	8	10149.00	14057.00	149.55	0	Spot (Block10, Row8, Column4)	34256.07	32943.50	17698.67	0.02	0.52	190.00	204.55	190.00	113.40	0.03	0.55	100.00	100.00	5.36	32753.50	34066.07	21101772.00	300.27	6146.27	4809.50
10	5	8	10451.00	14052.00	147.00	-50	Spot (Block10, Row8, Column5)	221.36	213.00	30.63	0.02	0.14	195.00	244.58	195.00	234.85	0.10	0.96	0.00	0.00	0.00	18.00	26.36	131709.00	-0.10	215.86	209.00
10	6	8	10753.00	14054.00	197.25	0	Spot (Block10, Row8, Column6)	21417.55	13674.50	18226.36	0.19	0.85	217.00	338.39	217.00	352.24	0.19	1.04	100.00	100.00	1.91	13457.50	21200.55	23559328.00	59.84	3737.75	3747.00
10	7	8	11053.00	14034.00	184.50	0	Spot (Block10, Row8, Column7)	341.29	320.00	78.88	0.03	0.23	209.00	271.96	209.00	238.38	0.11	0.88	10.00	0.00	0.00	111.00	132.29	326614.00	0.29	252.35	232.00
10	8	8	11342.00	14050.00	148.45	0	Spot (Block10, Row8, Column8)	36955.67	34125.00	19267.53	0.03	0.52	204.00	232.14	204.00	113.38	0.06	0.49	100.00	100.00	13.52	33921.00	36751.67	22136524.00	323.90	7576.67	5790.00
11	1	1	13753.00	11951.00	155.90	0	Spot (Block11, Row1, Column1)	11094.50	9596.00	6406.66	0.06	0.58	176.00	181.20	176.00	51.24	0.01	0.28	100.00	100.00	0.00	9420.00	10918.50	7400033.00	212.99	2313.05	1662.50
11	2	1	14049.00	11955.00	167.40	0	Spot (Block11, Row1, Column2)	317.65	303.00	85.84	0.02	0.27	168.00	167.59	168.00	30.24	0.00	0.18	99.00	83.00	0.00	135.00	149.65	246816.00	4.96	205.49	200.00
11	3	1	14349.00	11962.00	172.45	0	Spot (Block11, Row1, Column3)	182.14	185.00	17.14	0.01	0.09	165.00	162.42	165.00	19.15	0.01	0.12	50.00	8.00	0.00	20.00	17.14	151541.00	1.03	172.84	174.00
11	4	1	14649.00	11955.00	182.85	0	Spot (Block11, Row1, Column4)	282.50	282.00	66.16	0.00	0.23	165.00	162.17	165.00	19.81	0.01	0.12	98.00	89.00	0.00	117.00	117.50	266394.00	6.07	193.05	191.00
11	5	1	14961.00	11954.00	172.65	0	Spot (Block11, Row1, Column5)	224.28	218.00	29.19	0.01	0.13	163.00	162.68	163.00	28.27	0.00	0.17	90.00	47.00	0.00	55.00	61.28	186377.00	2.18	180.50	181.00
11	6	1	15262.00	11952.00	174.50	0	Spot (Block11, Row1, Column6)	287.56	284.00	77.81	0.01	0.27	160.00	159.96	160.00	18.70	0.00	0.12	99.00	91.00	0.00	124.00	127.56	243855.00	6.82	193.19	195.00
11	7	1	15546.00	11960.00	146.65	0	Spot (Block11, Row1, Column7)	489.06	435.00	329.97	0.05	0.67	160.00	159.23	160.00	20.44	0.00	0.13	100.00	100.00	0.00	275.00	329.06	287081.00	16.13	251.55	213.00
11	8	1	15856.00	11961.00	187.65	0	Spot (Block11, Row1, Column8)	231.02	218.00	38.14	0.03	0.17	168.00	164.48	168.00	22.17	0.01	0.13	89.00	56.00	0.00	50.00	63.02	229174.00	3.00	184.91	188.00
11	1	2	13759.00	12234.00	224.45	0	Spot (Block11, Row2, Column1)	189.64	190.00	13.79	0.00	0.07	163.00	165.31	163.00	42.11	0.01	0.25	9.00	0.00	0.00	27.00	26.64	275164.00	0.58	172.55	175.00
11	2	2	14071.00	12260.00	124.50	0	Spot (Block11, Row2, Column2)	222.05	215.00	24.18	0.01	0.11	169.00	165.58	169.00	21.01	0.01	0.13	98.00	60.00	0.00	46.00	53.05	91707.00	2.69	198.36	197.00
11	3	2	14360.00	12246.00	194.80	0	Spot (Block11, Row2, Column3)	191.75	192.00	16.13	0.00	0.08	169.00	166.93	169.00	26.21	0.01	0.16	38.00	2.00	0.00	23.00	22.75	206131.00	0.95	179.58	179.00
11	4	2	14686.00	12258.00	217.75	0	Spot (Block11, Row2, Column4)	215.31	210.00	30.32	0.01	0.14	175.00	176.38	175.00	34.57	0.00	0.20	50.00	13.00	0.00	35.00	40.31	292396.00	1.13	190.35	194.00
11	5	2	14958.00	12261.00	186.00	0	Spot (Block11, Row2, Column5)	2842.89	2759.50	930.93	0.01	0.33	178.00	186.51	178.00	60.02	0.02	0.32	100.00	100.00	0.00	2581.50	2664.89	2763293.00	44.26	872.07	762.00
11	6	2	15250.00	12221.00	265.50	0	Spot (Block11, Row2, Column6)	189.71	191.00	18.07	0.00	0.10	170.00	202.76	170.00	175.13	0.08	0.86	0.00	0.00	0.00	21.00	19.71	389479.00	-0.07	172.81	174.00
11	7	2	15555.00	12256.00	232.40	0	Spot (Block11, Row2, Column7)	189.35	190.00	19.98	0.00	0.11	168.00	169.36	168.00	38.59	0.00	0.23	14.00	0.00	0.00	22.00	21.35	295012.00	0.52	173.84	174.00
11	8	2	15857.00	12256.00	147.00	-50	Spot (Block11, Row2, Column8)	175.81	175.00	15.34	0.00	0.09	171.00	180.38	171.00	101.24	0.02	0.56	0.00	0.00	0.00	4.00	4.81	103901.00	-0.05	171.08	173.00
11	1	3	13755.00	12558.00	150.20	0	Spot (Block11, Row3, Column1)	391.54	378.00	103.87	0.02	0.27	165.00	162.55	165.00	23.48	0.01	0.14	99.00	98.00	0.00	213.00	226.54	240800.00	9.75	231.19	213.00
11	2	3	14055.00	12553.00	147.00	-50	Spot (Block11, Row3, Column2)	186.04	185.00	14.76	0.00	0.08	172.00	175.08	172.00	50.62	0.01	0.29	0.00	0.00	0.00	13.00	14.04	109578.00	0.22	179.22	179.00
11	3	3	14352.00	12558.00	177.70	0	Spot (Block11, Row3, Column3)	263.53	256.00	93.21	0.01	0.35	171.00	168.32	171.00	21.58	0.01	0.13	97.00	77.00	0.00	85.00	92.53	233491.00	4.41	193.36	196.00
11	4	3	14653.00	12553.00	166.60	0	Spot (Block11, Row3, Column4)	307.63	295.00	82.21	0.02	0.27	171.00	168.97	171.00	28.48	0.01	0.17	97.00	82.00	0.00	124.00	136.63	236876.00	4.87	197.88	198.00
11	5	3	14956.00	12555.00	147.00	-50	Spot (Block11, Row3, Column5)	242.70	222.00	59.68	0.04	0.25	183.00	223.70	183.00	189.08	0.09	0.85	4.00	0.00	0.00	39.00	59.70	143195.00	0.10	225.37	219.00
11	6	3	15258.00	12554.00	205.85	0	Spot (Block11, Row3, Column6)	18724.33	13651.50	13853.87	0.14	0.74	195.00	282.14	195.00	262.32	0.16	0.93	100.00	100.00	0.00	13456.50	18529.33	22618984.00	70.30	3815.34	3872.00
11	7	3	15592.00	12568.00	207.45	0	Spot (Block11, Row3, Column7)	204.70	205.00	24.90	0.00	0.12	174.00	220.99	174.00	201.80	0.10	0.91	0.00	0.00	0.00	31.00	30.70	251574.00	-0.08	179.03	182.00
11	8	3	15855.00	12562.00	160.95	0	Spot (Block11, Row3, Column8)	22608.29	20775.00	11271.91	0.04	0.50	175.00	197.77	175.00	147.70	0.05	0.75	100.00	100.00	0.00	20600.00	22433.29	16119710.00	151.73	3632.69	3276.00
11	1	4	13760.00	12859.00	167.90	0	Spot (Block11, Row4, Column1)	339.03	310.00	92.57	0.04	0.27	167.00	174.12	167.00	56.70	0.02	0.33	88.00	70.00	0.00	143.00	172.03	264785.00	2.91	205.27	199.00
11	2	4	14052.00	12856.00	174.55	0	Spot (Block11, Row4, Column2)	3441.03	3254.00	1785.24	0.02	0.52	179.00	204.26	179.00	114.20	0.06	0.56	100.00	100.00	0.00	3075.00	3262.03	2928318.00	28.34	782.51	762.50
11	3	4	14353.00	12856.00	149.20	0	Spot (Block11, Row4, Column3)	913.09	809.00	427.58	0.05	0.47	179.00	196.14	179.00	87.61	0.04	0.45	100.00	99.00	0.00	630.00	734.09	559725.00	8.18	348.40	304.00
11	4	4	14656.00	12854.00	147.00	-50	Spot (Block11, Row4, Column4)	175.28	179.00	19.05	0.01	0.11	172.00	169.55	172.00	24.98	0.01	0.15	6.00	0.00	0.00	7.00	3.28	102892.00	0.23	169.96	174.00
11	5	4	14928.00	12852.00	157.65	0	Spot (Block11, Row4, Column5)	205.03	204.00	18.03	0.00	0.09	176.00	176.82	176.00	34.88	0.00	0.20	29.00	4.00	0.00	28.00	29.03	140448.00	0.81	188.10	189.00
11	6	4	15254.00	12853.00	189.45	0	Spot (Block11, Row4, Column6)	3703.67	3724.00	1268.72	0.00	0.34	184.00	222.75	184.00	176.58	0.08	0.79	100.00	100.00	0.00	3540.00	3519.67	3748116.00	19.71	973.88	848.00
11	7	4	15560.00	12851.00	146.75	0	Spot (Block11, Row4, Column7)	221.78	218.00	26.30	0.01	0.12	175.00	197.08	175.00	128.09	0.05	0.65	0.00	0.00	0.00	43.00	46.78	129076.00	0.19	188.76	190.50
11	8	4	15846.00	12865.00	171.65	0	Spot (Block11, Row4, Column8)	236.73	238.00	27.69	0.00	0.12	170.00	179.20	170.00	87.10	0.02	0.49	27.00	0.00	0.00	68.00	66.73	194356.00	0.66	194.42	196.00
11	1	5	13756.00	13167.00	201.95	0	Spot (Block11, Row5, Column1)	391.39	325.00	218.85	0.08	0.56	176.00	225.28	176.00	200.63	0.11	0.89	42.00	16.00	0.00	149.00	215.39	450880.00	0.83	234.70	189.00
11	2	5	14058.00	13156.00	155.85	0	Spot (Block11, Row5, Column2)	26730.27	24943.00	12690.43	0.03	0.47	191.00	255.28	191.00	197.49	0.13	0.77	100.00	100.00	0.00	24752.00	26539.27	17802360.00	134.06	4398.44	3869.00
11	3	5	14354.00	13156.00	157.90	0	Spot (Block11, Row5, Column3)	12540.07	10132.00	7776.09	0.09	0.62	188.00	225.64	188.00	139.19	0.08	0.62	100.00	100.00	0.00	9944.00	12352.07	8652647.00	88.47	1820.94	1627.00
11	4	5	14653.00	13160.00	147.85	0	Spot (Block11, Row5, Column4)	279.01	281.00	51.42	0.00	0.18	179.00	188.11	179.00	81.51	0.02	0.43	65.00	14.00	0.00	102.00	100.01	166008.00	1.12	211.68	205.00
11	5	5	14956.00	13163.00	146.15	0	Spot (Block11, Row5, Column5)	1335.95	1324.00	585.16	0.00	0.44	173.00	170.74	173.00	26.22	0.01	0.15	100.00	100.00	0.00	1151.00	1162.95	776185.00	44.44	497.02	380.00
11	6	5	15256.00	13156.00	147.00	-50	Spot (Block11, Row5, Column6)	211.55	205.00	28.57	0.01	0.14	180.00	210.88	180.00	155.72	0.07	0.74	0.00	0.00	0.00	25.00	31.55	124179.00	0.00	209.40	207.00
11	7	5	15556.00	13154.00	197.55	0	Spot (Block11, Row5, Column7)	16306.33	13621.00	10499.21	0.08	0.64	185.00	240.05	185.00	207.45	0.11	0.86	100.00	100.00	0.00	13436.00	16121.33	18051112.00	77.45	3130.37	3050.50
11	8	5	15862.00	13157.00	162.75	0	Spot (Block11, Row5, Column8)	249.10	253.00	37.97	0.01	0.15	171.00	187.78	171.00	122.69	0.04	0.65	12.00	0.00	0.00	82.00	78.10	182338.00	0.50	190.55	192.50
11	1	6	13755.00	13457.00	204.85	0	Spot (Block11, Row6, Column1)	16322.78	11705.50	12599.21	0.14	0.77	200.00	306.59	200.00	286.22	0.19	0.93	100.00	100.00	0.00	11505.50	16122.78	19424120.00	55.96	3274.48	3385.50
11	2	6	14055.00	13456.00	207.15	0	Spot (Block11, Row6, Column2)	10092.27	9507.00	5378.66	0.03	0.53	198.00	292.73	198.00	270.13	0.17	0.92	100.00	100.00	0.00	9309.00	9894.27	12302472.00	36.28	2234.81	2278.00
11	3	6	14353.00	13456.00	157.85	0	Spot (Block11, Row6, Column3)	426.59	397.50	138.94	0.03	0.33	184.00	213.65	184.00	157.97	0.06	0.74	63.00	24.00	0.00	213.50	242.59	291789.00	1.35	257.13	260.00
11	4	6	14655.00	13470.00	165.15	0	Spot (Block11, Row6, Column4)	223.66	217.00	30.37	0.01	0.14	176.00	172.81	176.00	21.49	0.01	0.12	89.00	44.00	0.00	41.00	47.66	169086.00	2.37	201.78	200.00
11	5	6	14952.00	13456.00	144.00	0	Spot (Block11, Row6, Column5)	940.10	827.00	443.30	0.06	0.47	174.00	173.74	174.00	31.81	0.00	0.18	100.00	100.00	0.00	653.00	766.10	529274.00	24.09	363.29	304.50
11	6	6	15256.00	13456.00	147.00	-50	Spot (Block11, Row6, Column6)	179.61	182.00	16.38	0.01	0.09	178.00	200.88	178.00	146.55	0.05	0.73	0.00	0.00	0.00	4.00	1.61	105432.00	-0.15	187.60	190.00
11	7	6	15559.00	13459.00	190.35	0	Spot (Block11, Row6, Column7)	256.95	259.00	46.95	0.00	0.18	178.00	203.47	178.00	153.42	0.06	0.75	8.00	0.00	0.00	81.00	78.95	262351.00	0.35	192.19	194.00
11	8	6	15860.00	13471.00	188.00	0	Spot (Block11, Row6, Column8)	213.55	202.00	35.97	0.02	0.17	171.00	171.02	171.00	29.62	0.00	0.17	51.00	23.00	0.00	31.00	42.55	212691.00	1.44	170.46	173.00
11	1	7	13752.00	13754.00	167.75	0	Spot (Block11, Row7, Column1)	5270.97	4735.00	2803.33	0.05	0.53	179.00	235.71	179.00	196.56	0.12	0.83	100.00	100.00	0.00	4556.00	5091.97	4111357.00	25.62	1020.08	982.00
11	2	7	14093.00	13756.00	273.05	0	Spot (Block11, Row7, Column2)	189.82	190.00	21.50	0.00	0.11	181.00	212.47	181.00	164.71	0.07	0.78	0.00	0.00	0.00	9.00	8.82	413243.00	-0.14	175.34	178.00
11	3	7	14355.00	13755.00	147.00	-50	Spot (Block11, Row7, Column3)	256.08	202.00	431.56	0.10	1.69	175.00	176.31	175.00	88.34	0.00	0.50	7.00	5.00	0.00	27.00	81.08	151857.00	0.90	559.83	192.00
11	4	7	14679.00	13749.00	212.10	0	Spot (Block11, Row7, Column4)	191.19	191.00	16.00	0.00	0.08	176.00	183.79	176.00	88.01	0.02	0.48	0.00	0.00	0.00	15.00	15.19	246059.00	0.08	176.29	176.00
11	5	7	14959.00	13748.00	216.95	0	Spot (Block11, Row7, Column5)	204.91	201.00	28.87	0.01	0.14	182.00	214.07	182.00	155.73	0.07	0.73	0.00	0.00	0.00	19.00	22.91	274986.00	-0.06	186.68	180.00
11	6	7	15253.00	13755.00	198.55	0	Spot (Block11, Row7, Column6)	11689.02	11396.00	6448.64	0.01	0.55	197.00	308.63	197.00	356.49	0.19	1.16	100.00	100.00	0.00	11199.00	11492.02	13056639.00	31.92	2333.19	2407.00
11	7	7	15530.00	13754.00	208.50	0	Spot (Block11, Row7, Column7)	278.24	256.00	140.79	0.04	0.51	188.00	226.24	188.00	170.05	0.08	0.75	11.00	2.00	0.00	68.00	90.24	344460.00	0.31	211.25	190.00
11	8	7	15853.00	13755.00	186.45	0	Spot (Block11, Row7, Column8)	5994.06	6055.50	1545.40	0.00	0.26	178.00	189.23	178.00	71.83	0.03	0.38	100.00	100.00	0.00	5877.50	5816.06	5838210.00	80.81	1567.41	1265.00
11	1	8	13749.00	14070.00	182.25	0	Spot (Block11, Row8, Column1)	212.40	208.00	29.54	0.01	0.14	167.00	173.94	167.00	65.66	0.02	0.38	16.00	1.00	0.00	41.00	45.40	199871.00	0.59	181.86	188.00
11	2	8	14079.00	14040.00	126.20	0	Spot (Block11, Row8, Column2)	213.14	212.00	13.60	0.00	0.06	171.00	168.06	171.00	20.40	0.01	0.12	95.00	52.00	0.00	41.00	42.14	91010.00	2.21	191.96	194.00
11	3	8	14344.00	14047.00	215.80	0	Spot (Block11, Row8, Column3)	207.02	206.00	22.72	0.00	0.11	175.00	185.82	175.00	127.97	0.03	0.69	0.00	0.00	0.00	31.00	32.02	275755.00	0.17	181.44	184.00
11	4	8	14651.00	14057.00	153.05	0	Spot (Block11, Row8, Column4)	48906.88	55299.00	17823.62	0.05	0.36	182.00	202.04	182.00	148.23	0.05	0.73	100.00	100.00	40.34	55117.00	48724.88	31398440.00	328.57	9568.09	7522.00
11	5	8	14955.00	14056.00	147.00	-50	Spot (Block11, Row8, Column5)	195.95	196.00	13.77	0.00	0.07	184.00	242.13	184.00	271.82	0.12	1.12	0.00	0.00	0.00	12.00	11.95	115216.00	-0.17	205.39	205.00
11	6	8	15256.00	14058.00	194.60	0	Spot (Block11, Row8, Column6)	27846.73	20367.50	21532.37	0.14	0.77	206.00	334.35	206.00	410.90	0.21	1.23	100.00	100.00	13.20	20161.50	27640.73	29740436.00	66.96	4458.17	4432.00
11	7	8	15552.00	14044.00	184.90	0	Spot (Block11, Row8, Column7)	293.58	290.00	58.08	0.01	0.20	196.00	259.53	196.00	279.63	0.12	1.08	0.00	0.00	0.00	94.00	97.58	281840.00	0.12	225.33	219.00
11	8	8	15843.00	14056.00	148.35	0	Spot (Block11, Row8, Column8)	33382.89	30149.00	18206.85	0.04	0.55	188.00	212.17	188.00	103.49	0.05	0.49	100.00	100.00	6.79	29961.00	33194.89	20163304.00	320.54	6032.61	4100.00
12	1	1	18256.00	11959.00	157.25	0	Spot (Block12, Row1, Column1)	10251.97	8611.00	5930.84	0.08	0.58	239.00	252.87	239.00	53.47	0.02	0.21	100.00	100.00	0.00	8372.00	10012.97	6961087.00	187.01	2272.94	1658.00
12	2	1	18553.00	11964.00	151.25	0	Spot (Block12, Row1, Column2)	1777.96	1692.00	859.61	0.02	0.48	238.00	248.18	238.00	39.24	0.02	0.16	100.00	100.00	0.00	1454.00	1539.96	1114783.00	38.98	592.35	517.50
12	3	1	18856.00	11966.00	148.65	0	Spot (Block12, Row1, Column3)	990.47	872.00	535.73	0.06	0.54	240.00	246.82	240.00	30.13	0.01	0.12	100.00	100.00	0.00	632.00	750.47	601218.00	24.68	435.39	368.00
12	4	1	19155.00	11963.00	148.75	0	Spot (Block12, Row1, Column4)	1375.06	1270.50	654.34	0.03	0.48	236.00	245.54	236.00	33.13	0.02	0.13	100.00	100.00	0.00	1034.50	1139.06	830538.00	34.10	542.89	488.00
12	5	1	19452.00	11962.00	153.85	0	Spot (Block12, Row1, Column5)	1728.55	1409.00	1245.43	0.09	0.72	230.00	239.45	230.00	37.87	0.02	0.16	100.00	100.00	0.00	1179.00	1498.55	1120100.00	39.32	520.64	463.00
12	6	1	19751.00	11961.00	149.85	0	Spot (Block12, Row1, Column6)	3179.86	2893.50	1586.78	0.04	0.50	235.00	245.02	235.00	39.81	0.02	0.16	100.00	100.00	0.00	2658.50	2944.86	1958791.00	73.71	922.64	737.00
12	7	1	20050.00	11963.00	149.60	0	Spot (Block12, Row1, Column7)	7116.22	6288.00	3996.36	0.05	0.56	233.00	242.91	233.00	40.81	0.02	0.17	100.00	100.00	0.00	6055.00	6883.22	4326662.00	168.41	1739.81	1233.50
12	8	1	20360.00	11962.00	168.05	0	Spot (Block12, Row1, Column8)	471.29	466.00	121.11	0.00	0.26	231.00	237.08	231.00	29.91	0.01	0.13	100.00	98.00	0.00	235.00	240.29	369489.00	7.83	293.71	293.00
12	1	2	18254.00	12261.00	147.00	-50	Spot (Block12, Row2, Column1)	260.86	266.00	30.01	0.01	0.12	246.00	255.62	246.00	44.71	0.02	0.17	7.00	0.00	0.00	20.00	14.86	153384.00	0.12	259.15	264.00
12	2	2	18558.00	12265.00	130.35	0	Spot (Block12, Row2, Column2)	1538.87	1501.00	448.24	0.01	0.29	241.00	248.58	241.00	35.51	0.01	0.14	100.00	100.00	0.00	1260.00	1297.87	700187.00	36.33	575.82	558.00
12	3	2	18864.00	12239.00	163.15	0	Spot (Block12, Row2, Column3)	411.11	381.00	233.41	0.03	0.57	246.00	253.19	246.00	36.30	0.01	0.14	93.00	76.00	0.00	135.00	165.11	302988.00	4.35	313.43	293.50
12	4	2	19159.00	12262.00	170.30	0	Spot (Block12, Row2, Column4)	1208.47	1173.00	395.75	0.01	0.33	251.00	259.21	251.00	45.70	0.01	0.18	100.00	100.00	0.00	922.00	957.47	974027.00	20.77	483.34	481.00
12	5	2	19461.00	12260.00	186.70	0	Spot (Block12, Row2, Column5)	5658.28	5439.00	1865.27	0.02	0.33	242.00	256.26	242.00	57.00	0.02	0.22	100.00	100.00	0.00	5197.00	5416.28	5528138.00	94.77	1604.66	1267.00
12	6	2	19755.00	12263.00	147.00	-50	Spot (Block12, Row2, Column6)	3277.67	1384.50	5255.97	0.37	1.60	251.00	304.86	251.00	230.52	0.08	0.76	100.00	98.00	0.00	1133.50	3026.67	1927272.00	12.90	602.72	507.00
12	7	2	20053.00	12264.00	164.90	0	Spot (Block12, Row2, Column7)	600.77	549.00	221.63	0.04	0.37	235.00	254.16	235.00	75.55	0.03	0.30	97.00	86.00	0.00	314.00	365.77	454185.00	4.59	315.49	305.00
12	8	2	20355.00	12264.00	147.00	-50	Spot (Block12, Row2, Column8)	248.40	242.00	23.72	0.01	0.10	231.00	245.63	231.00	93.99	0.03	0.38	0.00	0.00	0.00	11.00	17.40	146309.00	0.03	239.23	237.00
12	1	3	18256.00	12562.00	149.40	0	Spot (Block12, Row3, Column1)	3248.75	2999.00	1707.81	0.03	0.53	235.00	244.17	235.00	32.82	0.02	0.13	100.00	100.00	0.00	2764.00	3013.75	1991486.00	91.55	896.64	777.50
12	2	3	18553.00	12573.00	181.10	0	Spot (Block12, Row3, Column2)	446.24	411.00	124.45	0.04	0.28	245.00	259.27	245.00	66.14	0.02	0.26	89.00	66.00	0.00	166.00	201.24	410543.00	2.83	299.18	293.00
12	3	3	18847.00	12563.00	148.65	0	Spot (Block12, Row3, Column3)	1170.65	982.50	621.68	0.08	0.53	244.00	253.56	244.00	50.08	0.02	0.20	100.00	100.00	0.00	738.50	926.65	707074.00	18.31	497.59	423.00
12	4	3	19156.00	12561.00	149.90	0	Spot (Block12, Row3, Column4)	4870.83	4303.00	2858.43	0.05	0.59	245.00	252.04	245.00	37.40	0.01	0.15	100.00	100.00	0.00	4058.00	4625.83	2995563.00	123.51	1255.47	941.50
12	5	3	19457.00	12565.00	155.15	0	Spot (Block12, Row3, Column5)	803.61	680.50	469.81	0.07	0.58	259.00	308.78	259.00	219.01	0.08	0.71	81.00	46.00	0.00	421.50	544.61	530381.00	2.26	369.29	352.50
12	6	3	19758.00	12560.00	206.40	0	Spot (Block12, Row3, Column6)	23688.14	17715.50	16514.89	0.13	0.70	278.00	394.02	278.00	326.78	0.15	0.83	100.00	100.00	1.73	17437.50	23410.14	28710052.00	71.28	4884.87	5064.50
12	7	3	20058.00	12560.00	148.95	0	Spot (Block12, Row3, Column7)	1629.30	1454.00	924.35	0.05	0.57	243.00	301.14	243.00	235.27	0.09	0.78	100.00	78.00	0.00	1211.00	1386.30	982468.00	5.65	573.26	498.00
12	8	3	20358.00	12573.00	158.00	0	Spot (Block12, Row3, Column8)	11726.61	10629.50	6231.94	0.04	0.53	237.00	255.74	237.00	103.94	0.03	0.41	100.00	100.00	0.00	10392.50	11489.61	8114813.00	110.36	2636.92	2071.50
12	1	4	18255.00	12864.00	149.50	0	Spot (Block12, Row4, Column1)	4433.82	3858.00	2677.87	0.06	0.60	231.00	249.69	231.00	65.34	0.03	0.26	100.00	100.00	0.00	3627.00	4202.82	2682463.00	64.03	1131.99	898.00
12	2	4	18549.00	12859.00	176.35	0	Spot (Block12, Row4, Column2)	3770.79	3673.00	1861.57	0.01	0.49	256.00	280.77	256.00	104.77	0.04	0.37	100.00	100.00	0.00	3417.00	3514.79	3291899.00	33.31	926.71	914.00
12	3	4	18851.00	12861.00	149.80	0	Spot (Block12, Row4, Column3)	20647.66	18848.50	12541.69	0.04	0.61	261.00	284.39	261.00	114.18	0.04	0.40	100.00	100.00	0.16	18587.50	20386.66	12677662.00	178.34	4160.18	2927.00
12	4	4	19155.00	12863.00	200.30	0	Spot (Block12, Row4, Column4)	314.70	305.00	46.12	0.01	0.15	239.00	248.92	239.00	46.93	0.02	0.19	79.00	25.00	0.00	66.00	75.70	358127.00	1.40	259.70	262.00
12	5	4	19455.00	12873.00	143.35	0	Spot (Block12, Row4, Column5)	953.50	487.00	3064.99	0.29	3.21	249.00	260.22	249.00	62.71	0.02	0.24	96.00	84.00	0.00	238.00	704.50	533962.00	11.06	419.29	322.00
12	6	4	19756.00	12859.00	189.00	0	Spot (Block12, Row4, Column6)	6896.45	6916.00	2204.83	0.00	0.32	265.00	319.09	265.00	223.65	0.08	0.70	100.00	100.00	0.00	6651.00	6631.45	6944727.00	29.41	1848.91	1616.00
12	7	4	20049.00	12862.00	151.60	0	Spot (Block12, Row4, Column7)	1114.52	828.00	726.72	0.13	0.65	253.00	284.83	253.00	157.81	0.05	0.55	88.00	72.00	0.00	575.00	861.52	701033.00	5.26	413.44	378.00
12	8	4	20354.00	12871.00	154.70	0	Spot (Block12, Row4, Column8)	518.51	499.00	123.78	0.02	0.24	238.00	248.28	238.00	46.39	0.02	0.19	100.00	96.00	0.00	261.00	280.51	342217.00	5.83	321.24	303.00
12	1	5	18257.00	13163.00	148.50	0	Spot (Block12, Row5, Column1)	3498.15	3015.00	2223.09	0.06	0.64	255.00	300.70	255.00	202.46	0.07	0.67	100.00	100.00	0.00	2760.00	3243.15	2133872.00	15.79	881.13	671.00
12	2	5	18556.00	13161.00	157.00	0	Spot (Block12, Row5, Column2)	13510.60	12449.50	6166.59	0.04	0.46	277.00	318.80	277.00	164.70	0.06	0.52	100.00	100.00	0.00	12172.50	13233.60	9160189.00	80.09	2679.87	2238.50
12	3	5	18856.00	13161.00	158.30	0	Spot (Block12, Row5, Column3)	13570.06	11656.00	8219.65	0.07	0.61	274.00	304.70	274.00	142.45	0.05	0.47	100.00	100.00	0.00	11382.00	13296.06	9431192.00	93.12	2214.98	2047.00
12	4	5	19152.00	13167.00	147.90	0	Spot (Block12, Row5, Column4)	1932.61	1725.50	1049.68	0.05	0.54	251.00	271.95	251.00	107.28	0.03	0.39	100.00	100.00	0.00	1474.50	1681.61	1167295.00	15.48	604.91	482.00
12	5	5	19456.00	13163.00	147.30	0	Spot (Block12, Row5, Column5)	22396.96	19933.00	14010.01	0.05	0.63	240.00	254.75	240.00	69.52	0.03	0.27	100.00	100.00	0.00	19693.00	22156.96	13147018.00	318.49	4948.19	3832.00
12	6	5	19755.00	13161.00	150.25	0	Spot (Block12, Row5, Column6)	970.46	932.50	350.84	0.02	0.36	254.00	281.55	254.00	155.13	0.04	0.55	98.00	87.00	0.00	678.50	716.46	599743.00	4.44	416.79	384.00
12	7	5	20060.00	13160.00	193.40	0	Spot (Block12, Row5, Column7)	15030.34	12713.00	9586.11	0.07	0.64	270.00	313.41	270.00	212.70	0.06	0.68	100.00	100.00	0.00	12443.00	14760.34	15962218.00	69.19	3012.37	3030.00
12	8	5	20358.00	13166.00	146.60	0	Spot (Block12, Row5, Column8)	2358.01	2047.00	1617.51	0.06	0.69	238.00	266.28	238.00	137.85	0.05	0.52	100.00	96.00	0.00	1809.00	2120.01	1377075.00	15.17	661.22	532.50
12	1	6	18253.00	13462.00	207.20	0	Spot (Block12, Row6, Column1)	19235.98	14519.00	13839.97	0.12	0.72	292.00	397.07	292.00	311.16	0.13	0.78	100.00	100.00	0.08	14227.00	18943.98	23487132.00	60.54	3976.56	3979.00
12	2	6	18551.00	13462.00	205.90	0	Spot (Block12, Row6, Column2)	8126.08	7476.00	4025.09	0.04	0.50	286.00	358.07	286.00	251.39	0.10	0.70	100.00	100.00	0.00	7190.00	7840.08	9759426.00	30.90	2050.91	2021.00
12	3	6	18845.00	13461.00	148.55	0	Spot (Block12, Row6, Column3)	6260.34	5791.00	3615.70	0.03	0.58	274.00	298.97	274.00	134.53	0.04	0.45	100.00	100.00	0.00	5517.00	5986.34	3749946.00	44.31	1636.84	1124.00
12	4	6	19155.00	13460.00	151.45	0	Spot (Block12, Row6, Column4)	882.48	824.00	369.99	0.03	0.42	255.00	259.73	255.00	52.82	0.01	0.20	100.00	100.00	0.00	569.00	627.48	555083.00	11.79	386.80	369.00
12	5	6	19455.00	13461.00	147.15	0	Spot (Block12, Row6, Column5)	16995.12	15361.00	10212.15	0.04	0.60	244.00	258.11	244.00	71.31	0.02	0.28	100.00	100.00	0.00	15117.00	16751.12	10044115.00	234.71	3271.42	2331.50
12	6	6	19751.00	13464.00	174.75	0	Spot (Block12, Row6, Column6)	384.68	365.00	110.03	0.02	0.29	247.00	271.30	247.00	123.55	0.04	0.46	48.00	17.00	0.00	118.00	137.68	329286.00	0.92	281.76	287.00
12	7	6	20056.00	13460.00	150.90	0	Spot (Block12, Row6, Column7)	2711.15	2517.00	1560.94	0.03	0.58	251.00	279.07	251.00	144.35	0.05	0.52	100.00	100.00	0.00	2266.00	2460.15	1680915.00	16.85	818.35	666.00
12	8	6	20361.00	13468.00	149.45	0	Spot (Block12, Row6, Column8)	3011.38	2623.00	1938.48	0.06	0.64	239.00	248.24	239.00	43.20	0.02	0.17	100.00	100.00	0.00	2384.00	2772.38	1845978.00	63.97	904.43	765.00
12	1	7	18254.00	13762.00	167.80	0	Spot (Block12, Row7, Column1)	5435.42	4809.00	2878.49	0.05	0.53	254.00	320.77	254.00	227.31	0.10	0.71	100.00	100.00	0.00	4555.00	5181.42	4250496.00	22.50	1180.88	1133.50
12	2	7	18554.00	13769.00	180.50	0	Spot (Block12, Row7, Column2)	299.59	299.00	25.04	0.00	0.08	252.00	282.35	252.00	118.95	0.05	0.42	0.00	0.00	0.00	47.00	47.59	274123.00	0.14	273.94	280.50
12	3	7	18860.00	13746.00	205.00	0	Spot (Block12, Row7, Column3)	272.79	280.00	24.35	0.01	0.09	246.00	252.54	246.00	34.74	0.01	0.14	48.00	0.00	0.00	34.00	26.79	325979.00	0.58	258.32	262.00
12	4	7	19168.00	13766.00	178.20	0	Spot (Block12, Row7, Column4)	308.58	303.00	33.05	0.01	0.11	246.00	256.28	246.00	61.14	0.02	0.24	42.00	7.00	0.00	57.00	62.58	274947.00	0.86	266.38	267.00
12	5	7	19458.00	13766.00	190.05	0	Spot (Block12, Row7, Column5)	943.59	919.00	351.71	0.01	0.37	252.00	283.59	252.00	136.46	0.05	0.48	100.00	86.00	0.00	667.00	691.59	961520.00	4.84	419.56	403.00
12	6	7	19755.00	13761.00	196.90	0	Spot (Block12, Row7, Column6)	9951.60	9903.00	5312.34	0.00	0.53	281.00	389.24	281.00	372.91	0.14	0.96	100.00	100.00	0.00	9622.00	9670.60	10936804.00	25.64	2114.74	2108.00
12	7	7	20047.00	13765.00	152.65	0	Spot (Block12, Row7, Column7)	3767.89	3388.50	1851.06	0.05	0.49	264.00	298.83	264.00	162.88	0.05	0.55	100.00	100.00	0.00	3124.50	3503.89	2411449.00	21.30	1052.23	759.50
12	8	7	20358.00	13756.00	189.75	0	Spot (Block12, Row7, Column8)	10722.50	10926.00	2818.72	0.01	0.26	247.00	264.12	247.00	84.27	0.03	0.32	100.00	100.00	0.00	10679.00	10475.50	10926232.00	124.11	2530.34	2347.00
12	1	8	18252.00	14073.00	212.45	0	Spot (Block12, Row8, Column1)	310.01	301.00	38.88	0.01	0.13	249.00	261.81	249.00	86.25	0.02	0.33	18.00	0.00	0.00	52.00	61.01	398359.00	0.56	263.72	265.50
12	2	8	18550.00	14065.00	164.75	0	Spot (Block12, Row8, Column2)	530.00	484.00	172.78	0.04	0.33	240.00	245.17	240.00	26.84	0.01	0.11	100.00	99.00	0.00	244.00	290.00	399617.00	10.61	312.40	302.00
12	3	8	18851.00	14060.00	157.60	0	Spot (Block12, Row8, Column3)	813.71	631.00	501.40	0.11	0.62	237.00	250.55	237.00	68.29	0.02	0.27	92.00	83.00	0.00	394.00	576.71	556578.00	8.25	350.70	338.00
12	4	8	19152.00	14062.00	153.75	0	Spot (Block12, Row8, Column4)	33251.09	31289.50	17140.68	0.03	0.52	246.00	263.03	246.00	90.63	0.03	0.34	100.00	100.00	2.62	31043.50	33005.09	21546720.00	363.98	5847.39	4752.50
12	5	8	19424.00	14073.00	208.05	0	Spot (Block12, Row8, Column5)	295.76	297.00	25.54	0.00	0.09	262.00	313.92	262.00	303.46	0.08	0.97	0.00	0.00	0.00	35.00	33.76	363790.00	-0.06	266.96	271.00
12	6	8	19759.00	14060.00	197.35	0	Spot (Block12, Row8, Column6)	31050.83	23660.00	21769.36	0.12	0.70	294.00	440.49	294.00	472.79	0.18	1.07	100.00	100.00	17.80	23366.00	30756.83	34187160.00	64.74	5609.77	5632.00
12	7	8	20052.00	14065.00	147.15	0	Spot (Block12, Row8, Column7)	1935.42	1655.00	1017.11	0.07	0.53	280.00	341.14	280.00	305.15	0.09	0.89	100.00	83.00	0.00	1375.00	1655.42	1139965.00	5.22	673.97	543.00
12	8	8	20347.00	14065.00	148.90	0	Spot (Block12, Row8, Column8)	34013.95	31754.00	18084.05	0.03	0.53	270.00	287.21	270.00	115.22	0.03	0.40	100.00	100.00	5.96	31484.00	33743.95	20544456.00	292.72	7004.10	5133.50
13	1	1	4746.00	16443.00	149.00	0	Spot (Block13, Row1, Column1)	15388.19	14006.50	8175.34	0.04	0.53	95.00	111.83	95.00	60.60	0.07	0.54	100.00	100.00	0.00	13911.50	15293.19	9386793.00	252.10	2980.21	2061.50
13	2	1	5044.00	16447.00	145.10	0	Spot (Block13, Row1, Column2)	1801.47	1753.00	833.54	0.01	0.46	87.00	92.22	87.00	28.61	0.03	0.31	100.00	100.00	0.00	1666.00	1714.47	1032242.00	59.74	388.97	357.00
13	3	1	5347.00	16448.00	160.60	0	Spot (Block13, Row1, Column3)	208.01	198.00	58.35	0.02	0.28	85.00	86.89	85.00	16.82	0.01	0.19	99.00	98.00	0.00	113.00	123.01	148518.00	7.20	115.54	114.00
13	4	1	5641.00	16447.00	140.20	0	Spot (Block13, Row1, Column4)	1391.14	1274.00	700.56	0.04	0.50	85.00	87.60	85.00	16.22	0.01	0.19	100.00	100.00	0.00	1189.00	1306.14	744258.00	80.36	370.28	279.00
13	5	1	5947.00	16449.00	150.90	0	Spot (Block13, Row1, Column5)	537.47	450.00	309.81	0.08	0.58	86.00	89.06	86.00	17.61	0.02	0.20	100.00	100.00	0.00	364.00	451.47	336991.00	25.46	167.81	169.00
13	6	1	6240.00	16444.00	141.65	0	Spot (Block13, Row1, Column6)	1213.33	1114.50	605.03	0.04	0.50	88.00	90.13	88.00	15.30	0.01	0.17	100.00	100.00	0.00	1026.50	1125.33	662477.00	73.42	319.54	256.00
13	7	1	6540.00	16447.00	141.65	0	Spot (Block13, Row1, Column7)	2006.37	1824.50	973.53	0.04	0.49	88.00	90.38	88.00	16.39	0.01	0.18	100.00	100.00	0.00	1736.50	1918.37	1095480.00	116.87	526.61	369.50
13	8	1	6850.00	16450.00	156.60	0	Spot (Block13, Row1, Column8)	351.09	325.00	133.06	0.03	0.38	90.00	90.36	90.00	13.64	0.00	0.15	100.00	100.00	0.00	235.00	261.09	236282.00	19.12	152.94	133.00
13	1	2	4744.00	16746.00	147.00	-50	Spot (Block13, Row2, Column1)	92.07	92.00	11.48	0.00	0.12	90.00	98.99	90.00	43.71	0.04	0.44	0.00	0.00	0.00	2.00	2.07	54231.00	-0.16	91.05	91.00
13	2	2	5045.00	16744.00	131.85	0	Spot (Block13, Row2, Column2)	319.01	319.00	81.61	0.00	0.26	88.00	90.78	88.00	15.97	0.01	0.18	100.00	100.00	0.00	231.00	231.01	150252.00	14.29	148.84	140.00
13	3	2	5343.00	16742.00	167.50	0	Spot (Block13, Row2, Column3)	146.36	145.00	28.46	0.00	0.19	87.00	88.67	87.00	13.64	0.01	0.15	95.00	85.00	0.00	58.00	59.36	114599.00	4.23	101.60	101.00
13	4	2	5643.00	16749.00	181.00	0	Spot (Block13, Row2, Column4)	210.76	213.00	46.56	0.00	0.22	91.00	94.86	91.00	23.44	0.02	0.25	100.00	94.00	0.00	122.00	119.76	193266.00	4.94	130.29	126.00
13	5	2	5943.00	16748.00	171.55	0	Spot (Block13, Row2, Column5)	4274.74	4036.00	1695.59	0.02	0.40	90.00	95.29	90.00	27.01	0.02	0.28	100.00	100.00	0.00	3946.00	4184.74	3501014.00	154.72	1022.36	833.00
13	6	2	6249.00	16739.00	170.70	0	Spot (Block13, Row2, Column6)	124.40	120.00	22.47	0.02	0.18	87.00	98.27	87.00	71.26	0.05	0.73	12.00	0.00	0.00	33.00	37.40	100766.00	0.37	101.50	99.00
13	7	2	6551.00	16747.00	163.05	0	Spot (Block13, Row2, Column7)	154.50	167.00	37.01	0.03	0.24	86.00	88.42	86.00	16.89	0.01	0.19	96.00	79.00	0.00	81.00	68.50	113094.00	3.91	107.28	107.50
13	8	2	6845.00	16749.00	147.00	-50	Spot (Block13, Row2, Column8)	92.31	92.00	9.47	0.00	0.10	88.00	96.04	88.00	73.50	0.04	0.77	0.00	0.00	0.00	4.00	4.31	54184.00	-0.05	87.38	87.00
13	1	3	4743.00	17047.00	141.85	0	Spot (Block13, Row3, Column1)	852.90	775.00	390.11	0.04	0.46	89.00	90.67	89.00	14.16	0.01	0.16	100.00	100.00	0.00	686.00	763.90	464828.00	53.83	265.90	233.00
13	2	3	5051.00	17050.00	163.70	0	Spot (Block13, Row3, Column2)	182.07	191.00	33.01	0.02	0.18	93.00	99.87	93.00	33.38	0.03	0.33	90.00	74.00	0.00	98.00	89.07	135277.00	2.46	115.58	115.00
13	3	3	5345.00	17040.00	142.60	0	Spot (Block13, Row3, Column3)	1314.07	740.00	2704.05	0.25	2.06	92.00	94.86	92.00	20.38	0.01	0.21	99.00	98.00	0.00	648.00	1222.07	731938.00	59.83	296.46	188.00
13	4	3	5646.00	17048.00	140.95	0	Spot (Block13, Row3, Column4)	1636.65	1492.00	847.81	0.04	0.52	94.00	95.83	94.00	18.50	0.01	0.19	100.00	100.00	0.00	1398.00	1542.65	882155.00	83.30	447.91	367.50
13	5	3	5948.00	17051.00	149.05	0	Spot (Block13, Row3, Column5)	451.88	397.00	204.55	0.06	0.45	96.00	113.50	96.00	82.04	0.07	0.72	98.00	89.00	0.00	301.00	355.88	274742.00	4.12	170.36	177.00
13	6	3	6243.00	17046.00	222.20	0	Spot (Block13, Row3, Column6)	6779.23	4001.00	5402.67	0.23	0.80	95.00	130.63	95.00	125.53	0.14	0.96	100.00	100.00	0.00	3906.00	6684.23	9579050.00	52.96	1613.62	1630.00
13	7	3	6546.00	17048.00	151.75	0	Spot (Block13, Row3, Column7)	370.51	354.50	174.01	0.02	0.47	90.00	110.95	90.00	103.89	0.09	0.94	81.00	53.00	0.00	264.50	280.51	233420.00	2.50	145.81	142.00
13	8	3	6846.00	17055.00	155.65	0	Spot (Block13, Row3, Column8)	11987.54	10805.00	6463.33	0.05	0.54	90.00	104.59	90.00	84.16	0.07	0.80	100.00	100.00	0.00	10715.00	11897.54	7995692.00	141.20	2126.58	1745.00
13	1	4	4745.00	17348.00	139.05	0	Spot (Block13, Row4, Column1)	1743.04	1740.00	860.68	0.00	0.49	91.00	99.43	91.00	35.95	0.04	0.36	100.00	100.00	0.00	1649.00	1652.04	911609.00	45.72	447.41	355.50
13	2	4	5044.00	17348.00	173.85	0	Spot (Block13, Row4, Column2)	1754.87	1642.00	955.03	0.03	0.54	100.00	118.69	100.00	69.95	0.07	0.59	100.00	100.00	0.00	1542.00	1654.87	1479353.00	23.39	407.03	399.00
13	3	4	5344.00	17347.00	139.50	0	Spot (Block13, Row4, Column3)	7184.24	7150.00	3432.92	0.00	0.48	97.00	113.05	97.00	58.15	0.07	0.51	100.00	100.00	0.00	7053.00	7087.24	3778912.00	121.60	1611.55	1205.00
13	4	4	5635.00	17358.00	162.45	0	Spot (Block13, Row4, Column4)	110.90	110.00	12.33	0.00	0.11	94.00	95.90	94.00	18.59	0.01	0.19	43.00	6.00	0.00	16.00	16.90	80738.00	0.81	101.10	100.00
13	5	4	5940.00	17343.00	154.45	0	Spot (Block13, Row4, Column5)	253.20	241.50	137.02	0.02	0.54	95.00	101.90	95.00	31.62	0.03	0.31	98.00	92.00	0.00	146.50	158.20	165592.00	4.79	135.98	127.00
13	6	4	6248.00	17346.00	173.10	0	Spot (Block13, Row4, Column6)	4972.36	4881.00	1981.17	0.01	0.40	97.00	112.76	97.00	78.87	0.07	0.70	100.00	100.00	0.00	4784.00	4875.36	4141980.00	61.61	1141.54	910.50
13	7	4	6546.00	17351.00	153.35	0	Spot (Block13, Row4, Column7)	349.10	266.00	189.70	0.12	0.54	96.00	105.98	96.00	51.74	0.04	0.49	99.00	75.00	0.00	170.00	253.10	225517.00	4.70	147.49	135.00
13	8	4	6846.00	17358.00	153.85	0	Spot (Block13, Row4, Column8)	252.06	257.50	64.23	0.01	0.25	94.00	99.02	94.00	36.56	0.02	0.37	96.00	95.00	0.00	163.50	158.06	163839.00	4.19	131.69	125.00
13	1	5	4748.00	17649.00	138.60	0	Spot (Block13, Row5, Column1)	3682.77	3234.00	1799.94	0.06	0.49	102.00	122.32	102.00	89.82	0.08	0.73	100.00	100.00	0.00	3132.00	3580.77	1907673.00	39.64	917.83	656.50
13	2	5	5047.00	17646.00	151.00	0	Spot (Block13, Row5, Column2)	15907.04	14949.00	7165.00	0.03	0.45	108.00	139.88	108.00	96.77	0.11	0.69	100.00	100.00	0.00	14841.00	15799.04	9910086.00	162.93	2749.03	2317.00
13	3	5	5348.00	17648.00	148.35	0	Spot (Block13, Row5, Column3)	7273.27	6232.00	4191.00	0.07	0.58	99.00	126.62	99.00	83.87	0.11	0.66	100.00	100.00	0.00	6133.00	7174.27	4393053.00	85.21	1093.29	940.50
13	4	5	5643.00	17648.00	139.40	0	Spot (Block13, Row5, Column4)	846.99	731.00	481.35	0.06	0.57	96.00	106.60	96.00	51.06	0.05	0.48	100.00	100.00	0.00	635.00	750.99	451445.00	14.50	292.09	235.00
13	5	5	5950.00	17652.00	137.95	0	Spot (Block13, Row5, Column5)	7223.01	6749.00	3621.53	0.03	0.50	97.00	100.81	97.00	26.55	0.02	0.26	100.00	100.00	0.00	6652.00	7126.01	3719851.00	268.25	1450.10	899.00
13	6	5	6238.00	17655.00	166.65	0	Spot (Block13, Row5, Column6)	149.43	155.00	28.45	0.02	0.19	99.00	110.48	99.00	57.48	0.05	0.52	49.00	0.00	0.00	56.00	50.43	115509.00	0.68	112.02	112.00
13	7	5	6548.00	17649.00	215.40	0	Spot (Block13, Row5, Column7)	4264.72	2963.50	3018.56	0.16	0.71	103.00	121.28	103.00	72.84	0.07	0.60	100.00	100.00	0.00	2860.50	4161.72	5655017.00	56.88	995.92	1025.00
13	8	5	6849.00	17650.00	143.10	0	Spot (Block13, Row5, Column8)	732.33	695.00	449.70	0.02	0.61	94.00	100.51	94.00	41.98	0.03	0.42	100.00	100.00	0.00	601.00	638.33	407908.00	15.05	201.94	180.00
13	1	6	4745.00	17949.00	223.75	0	Spot (Block13, Row6, Column1)	5359.39	2831.00	4638.81	0.28	0.87	112.00	148.42	112.00	116.56	0.12	0.79	100.00	100.00	0.00	2719.00	5247.39	7712168.00	44.71	1327.18	1370.00
13	2	6	5044.00	17946.00	227.90	0	Spot (Block13, Row6, Column2)	2735.05	2257.00	1467.08	0.08	0.54	105.00	137.58	105.00	106.66	0.12	0.78	100.00	100.00	0.00	2152.00	2630.05	4088897.00	24.35	794.70	765.50
13	3	6	5342.00	17945.00	138.55	0	Spot (Block13, Row6, Column3)	2442.96	2112.00	1254.58	0.06	0.51	96.00	113.39	96.00	66.38	0.07	0.59	100.00	100.00	0.00	2016.00	2346.96	1265451.00	35.09	659.95	497.00
13	4	6	5643.00	17948.00	145.45	0	Spot (Block13, Row6, Column4)	391.52	365.00	156.74	0.03	0.40	93.00	95.79	93.00	18.55	0.01	0.19	100.00	100.00	0.00	272.00	298.52	226300.00	15.94	161.32	149.50
13	5	6	5944.00	17948.00	137.00	0	Spot (Block13, Row6, Column5)	4769.27	4592.00	2278.64	0.02	0.48	94.00	98.28	94.00	26.79	0.02	0.27	100.00	100.00	0.00	4498.00	4675.27	2403714.00	174.37	1171.05	854.00
13	6	6	6241.00	17926.00	175.10	0	Spot (Block13, Row6, Column6)	129.98	121.00	28.15	0.03	0.22	97.00	105.10	97.00	41.42	0.03	0.39	28.00	8.00	0.00	24.00	32.98	111004.00	0.60	103.43	104.00
13	7	6	6548.00	17945.00	145.20	0	Spot (Block13, Row6, Column7)	977.39	911.00	535.72	0.03	0.55	98.00	107.26	98.00	49.76	0.04	0.46	100.00	100.00	0.00	813.00	879.39	561997.00	17.49	245.89	203.00
13	8	6	6851.00	17949.00	142.25	0	Spot (Block13, Row6, Column8)	754.02	689.00	403.55	0.04	0.54	94.00	97.13	94.00	24.74	0.01	0.25	100.00	100.00	0.00	595.00	660.02	414709.00	26.55	225.90	177.00
13	1	7	4740.00	18244.00	158.55	0	Spot (Block13, Row7, Column1)	2522.26	2170.50	1358.94	0.07	0.54	102.00	128.45	102.00	86.53	0.10	0.67	100.00	100.00	0.00	2068.50	2420.26	1735316.00	27.66	503.98	494.50
13	2	7	5043.00	18248.00	183.00	0	Spot (Block13, Row7, Column2)	127.54	123.00	17.67	0.02	0.14	98.00	112.47	98.00	54.06	0.06	0.48	12.00	0.00	0.00	25.00	29.54	119892.00	0.28	108.83	105.00
13	3	7	5332.00	18260.00	197.20	0	Spot (Block13, Row7, Column3)	98.48	99.00	9.27	0.00	0.09	93.00	94.04	93.00	14.07	0.00	0.15	17.00	0.00	0.00	6.00	5.48	108522.00	0.32	93.67	94.00
13	4	7	5656.00	18256.00	185.15	0	Spot (Block13, Row7, Column4)	121.08	119.00	17.48	0.01	0.14	93.00	100.08	93.00	57.34	0.03	0.57	7.00	0.00	0.00	26.00	28.08	116721.00	0.37	103.47	102.00
13	5	7	5941.00	18252.00	189.80	0	Spot (Block13, Row7, Column5)	199.33	196.00	52.79	0.01	0.26	97.00	106.69	97.00	47.51	0.04	0.45	81.00	55.00	0.00	99.00	102.33	203318.00	1.95	126.05	123.00
13	6	7	6241.00	18247.00	221.90	0	Spot (Block13, Row7, Column6)	3100.06	2599.00	1738.26	0.08	0.56	104.00	142.07	104.00	151.02	0.14	1.06	100.00	100.00	0.00	2495.00	2996.06	4358690.00	19.59	838.06	832.00
13	7	7	6536.00	18249.00	144.80	0	Spot (Block13, Row7, Column7)	1152.13	1043.00	705.00	0.04	0.61	103.00	114.89	103.00	50.03	0.05	0.44	100.00	100.00	0.00	940.00	1049.13	659017.00	20.73	328.05	273.00
13	8	7	6845.00	18245.00	177.15	0	Spot (Block13, Row7, Column8)	6877.32	6727.00	2267.67	0.01	0.33	102.00	116.59	102.00	74.52	0.06	0.64	100.00	100.00	0.00	6625.00	6775.32	6038283.00	90.73	1622.88	1498.00
13	1	8	4734.00	18554.00	141.40	0	Spot (Block13, Row8, Column1)	177.41	176.00	39.04	0.00	0.22	94.00	100.71	94.00	36.41	0.03	0.36	93.00	63.00	0.00	82.00	83.41	96511.00	2.11	123.59	121.00
13	2	8	5052.00	18552.00	157.45	0	Spot (Block13, Row8, Column2)	154.27	163.00	24.15	0.02	0.16	96.00	96.55	96.00	11.79	0.00	0.12	100.00	91.00	0.00	67.00	58.27	105522.00	4.90	118.12	115.00
13	3	8	5340.00	18548.00	148.15	0	Spot (Block13, Row8, Column3)	331.41	289.00	143.99	0.06	0.43	95.00	103.49	95.00	56.35	0.04	0.54	99.00	71.00	0.00	194.00	236.41	198517.00	4.04	152.22	147.00
13	4	8	5642.00	18550.00	145.45	0	Spot (Block13, Row8, Column4)	34834.31	33339.00	17264.83	0.02	0.50	100.00	112.54	100.00	74.33	0.05	0.66	100.00	100.00	4.33	33239.00	34734.31	20099428.00	467.13	5451.19	4432.50
13	5	8	5944.00	18549.00	147.00	-50	Spot (Block13, Row8, Column5)	119.95	117.00	19.54	0.01	0.16	103.00	133.37	103.00	140.69	0.11	1.05	0.00	0.00	0.00	14.00	16.95	70649.00	-0.10	115.77	110.00
13	6	8	6243.00	18549.00	205.45	0	Spot (Block13, Row8, Column6)	10695.35	6000.50	10383.02	0.25	0.97	122.00	179.76	122.00	197.17	0.17	1.10	100.00	100.00	0.00	5878.50	10573.35	12877206.00	53.33	1967.99	2036.00
13	7	8	6548.00	18553.00	154.55	0	Spot (Block13, Row8, Column7)	660.22	594.00	297.81	0.05	0.45	111.00	158.29	111.00	157.91	0.15	1.00	96.00	68.00	0.00	483.00	549.22	434423.00	3.18	230.45	219.00
13	8	8	6838.00	18549.00	143.10	0	Spot (Block13, Row8, Column8)	43289.96	44278.00	19023.71	0.01	0.44	108.00	139.67	108.00	116.48	0.11	0.83	100.00	100.00	26.44	44170.00	43181.96	24069332.00	370.45	7217.86	4869.00
14	1	1	9248.00	16451.00	151.85	0	Spot (Block14, Row1, Column1)	14759.92	13810.50	8119.93	0.03	0.55	305.00	343.20	305.00	144.45	0.05	0.42	100.00	100.00	0.00	13505.50	14454.92	9357787.00	99.80	3163.01	2358.00
14	2	1	9548.00	16453.00	147.50	0	Spot (Block14, Row1, Column2)	38623.78	37210.00	19856.42	0.02	0.51	303.00	372.88	303.00	239.72	0.09	0.64	100.00	100.00	17.28	36907.00	38320.78	23019868.00	159.57	6062.22	4585.00
14	3	1	9848.00	16453.00	146.60	0	Spot (Block14, Row1, Column3)	14198.69	11883.00	9252.09	0.08	0.65	304.00	344.66	304.00	136.54	0.05	0.40	100.00	100.00	0.00	11579.00	13894.69	8306234.00	101.47	2671.01	2015.00
14	4	1	10142.00	16450.00	146.35	0	Spot (Block14, Row1, Column4)	28800.35	26713.00	16791.58	0.03	0.58	310.00	365.40	310.00	191.09	0.07	0.52	100.00	100.00	1.71	26403.00	28490.35	16819404.00	148.81	5026.36	3807.50
14	5	1	10447.00	16453.00	146.90	0	Spot (Block14, Row1, Column5)	29066.41	24122.00	21899.20	0.08	0.75	307.00	343.30	307.00	131.46	0.05	0.38	100.00	100.00	9.32	23815.00	28759.41	17149184.00	218.50	4375.05	3158.00
14	6	1	10745.00	16449.00	146.40	0	Spot (Block14, Row1, Column6)	32609.31	28034.50	18524.94	0.07	0.57	307.00	347.50	307.00	164.62	0.05	0.47	100.00	100.00	8.36	27727.50	32302.31	19109092.00	195.98	6308.66	4112.00
14	7	1	11038.00	16454.00	148.65	0	Spot (Block14, Row1, Column7)	57961.55	65535.00	12107.17	0.05	0.21	303.00	339.96	303.00	171.68	0.05	0.51	100.00	100.00	66.00	65232.00	57658.55	34951092.00	335.63	13734.87	10440.50
14	8	1	11354.00	16455.00	187.65	0	Spot (Block14, Row1, Column8)	588.42	510.00	198.50	0.06	0.34	302.00	315.41	302.00	109.58	0.02	0.35	79.00	47.00	0.00	208.00	286.42	580775.00	2.49	375.48	389.00
14	1	2	9247.00	16782.00	208.00	0	Spot (Block14, Row2, Column1)	353.12	352.50	39.58	0.00	0.11	303.00	343.24	303.00	187.57	0.05	0.55	0.00	0.00	0.00	49.50	50.12	434340.00	0.05	321.06	311.50
14	2	2	9546.00	16755.00	131.45	0	Spot (Block14, Row2, Column2)	25478.72	24815.00	10584.67	0.01	0.42	304.00	371.67	304.00	257.33	0.09	0.69	100.00	100.00	0.00	24511.00	25174.72	11796646.00	97.57	4293.51	3958.50
14	3	2	9848.00	16753.00	148.45	0	Spot (Block14, Row2, Column3)	1415.58	1240.00	699.24	0.06	0.49	307.00	369.13	307.00	232.79	0.08	0.63	97.00	82.00	0.00	933.00	1108.58	850766.00	4.50	582.50	493.50
14	4	2	10148.00	16754.00	182.70	0	Spot (Block14, Row2, Column4)	13393.71	12902.00	7160.94	0.02	0.53	317.00	407.93	317.00	283.53	0.11	0.70	100.00	100.00	0.00	12585.00	13076.71	12603477.00	45.80	2474.89	2434.00
14	5	2	10454.00	16755.00	182.80	0	Spot (Block14, Row2, Column5)	4749.40	4501.00	1835.88	0.02	0.39	310.00	374.21	310.00	218.44	0.08	0.58	100.00	100.00	0.00	4191.00	4439.40	4473939.00	20.03	1265.22	1045.00
14	6	2	10742.00	16752.00	148.90	0	Spot (Block14, Row2, Column6)	9987.03	8886.00	5705.91	0.05	0.57	313.00	395.94	313.00	281.99	0.10	0.71	100.00	100.00	0.00	8573.00	9674.03	6082100.00	34.01	2129.55	1721.50
14	7	2	11044.00	16758.00	148.40	0	Spot (Block14, Row2, Column7)	9306.95	8216.00	5527.95	0.05	0.59	307.00	344.61	307.00	144.45	0.05	0.42	100.00	100.00	0.00	7909.00	8999.95	5593476.00	62.05	2283.21	1365.50
14	8	2	11350.00	16751.00	170.65	0	Spot (Block14, Row2, Column8)	387.10	388.00	59.10	0.00	0.15	299.00	311.03	299.00	75.82	0.02	0.24	65.00	17.00	0.00	89.00	88.10	313939.00	1.00	329.50	316.00
14	1	3	9247.00	17054.00	146.85	0	Spot (Block14, Row3, Column1)	37943.62	35649.00	21460.30	0.03	0.57	304.00	330.36	304.00	110.48	0.04	0.33	100.00	100.00	21.73	35345.00	37639.62	22348876.00	340.46	6573.07	4821.00
14	2	3	9550.00	17056.00	147.00	0	Spot (Block14, Row3, Column2)	1807.94	1645.00	879.39	0.04	0.49	308.00	352.38	308.00	170.21	0.06	0.48	99.00	98.00	0.00	1337.00	1499.94	1068491.00	8.55	666.47	577.50
14	3	3	9844.00	17051.00	144.30	0	Spot (Block14, Row3, Column3)	6079.01	4839.50	5211.62	0.10	0.86	306.00	336.23	306.00	150.01	0.04	0.45	100.00	100.00	0.00	4533.50	5773.01	3465035.00	38.28	1401.33	975.00
14	4	3	10145.00	17052.00	146.95	0	Spot (Block14, Row3, Column4)	41556.60	42564.50	20429.59	0.01	0.49	308.00	365.00	308.00	221.34	0.07	0.61	100.00	100.00	26.36	42256.50	41248.60	24435396.00	186.10	8232.91	5843.00
14	5	3	10441.00	17052.00	144.50	0	Spot (Block14, Row3, Column5)	4032.34	2984.00	6059.65	0.13	1.50	312.00	383.11	312.00	250.43	0.09	0.65	99.00	98.00	0.35	2672.00	3720.34	2278271.00	14.57	1247.55	745.00
14	6	3	10747.00	17051.00	210.35	0	Spot (Block14, Row3, Column6)	25688.13	18359.50	18486.47	0.15	0.72	325.00	472.84	325.00	379.04	0.16	0.80	100.00	100.00	5.23	18034.50	25363.13	32418468.00	66.52	5540.24	5509.50
14	7	3	11050.00	17056.00	145.00	0	Spot (Block14, Row3, Column7)	28780.56	25391.50	18613.60	0.05	0.65	310.00	388.66	310.00	272.94	0.10	0.70	100.00	100.00	3.32	25081.50	28470.56	16462480.00	104.02	5065.34	3554.00
14	8	3	11348.00	17068.00	154.10	0	Spot (Block14, Row3, Column8)	7532.56	6599.00	4269.29	0.06	0.57	301.00	321.85	301.00	88.67	0.03	0.28	100.00	100.00	0.00	6298.00	7231.56	4918763.00	81.32	1936.16	1392.00
14	1	4	9249.00	17355.00	143.00	0	Spot (Block14, Row4, Column1)	41246.46	41314.50	20524.30	0.00	0.50	306.00	344.80	306.00	135.68	0.05	0.39	100.00	100.00	27.78	41008.50	40940.46	23015620.00	301.45	7145.17	5153.00
14	2	4	9548.00	17354.00	171.10	0	Spot (Block14, Row4, Column2)	3837.06	3548.50	2011.63	0.03	0.52	312.00	364.92	312.00	186.06	0.07	0.51	100.00	100.00	0.00	3236.50	3525.06	3131037.00	18.66	1031.39	999.00
14	3	4	9848.00	17351.00	147.25	0	Spot (Block14, Row4, Column3)	64392.39	65535.00	4323.32	0.01	0.07	309.00	370.88	309.00	224.96	0.08	0.61	100.00	100.00	88.91	65226.00	64083.39	38313804.00	284.58	16536.21	11835.50
14	4	4	10141.00	17353.00	147.25	0	Spot (Block14, Row4, Column4)	1733.63	1560.50	745.46	0.05	0.43	306.00	337.34	306.00	147.27	0.04	0.44	100.00	100.00	0.00	1254.50	1427.63	1026307.00	9.48	653.15	564.00
14	5	4	10439.00	17356.00	138.15	0	Spot (Block14, Row4, Column5)	2243.39	1539.00	2416.05	0.16	1.08	312.00	343.79	312.00	132.27	0.04	0.38	100.00	99.00	0.00	1227.00	1931.39	1155348.00	14.36	721.65	648.00
14	6	4	10745.00	17355.00	187.65	0	Spot (Block14, Row4, Column6)	5638.09	5623.00	1847.77	0.00	0.33	321.00	391.72	321.00	246.36	0.09	0.63	100.00	100.00	0.00	5302.00	5317.09	5570429.00	21.30	1710.73	1585.00
14	7	4	11043.00	17358.00	146.05	0	Spot (Block14, Row4, Column7)	12111.11	9153.50	9666.75	0.12	0.80	326.00	398.29	326.00	266.44	0.09	0.67	100.00	100.00	0.00	8827.50	11785.11	7048667.00	43.96	2252.32	1826.50
14	8	4	11342.00	17364.00	147.35	0	Spot (Block14, Row4, Column8)	4702.67	4302.50	2633.13	0.04	0.56	307.00	335.69	307.00	78.91	0.04	0.24	100.00	100.00	0.00	3995.50	4395.67	2783980.00	55.34	1320.43	929.00
14	1	5	9248.00	17651.00	142.35	0	Spot (Block14, Row5, Column1)	47683.42	54467.00	18475.88	0.06	0.39	315.00	397.03	315.00	274.96	0.10	0.69	100.00	100.00	39.53	54152.00	47368.42	26178340.00	171.98	10952.80	6885.50
14	2	5	9547.00	17655.00	148.75	0	Spot (Block14, Row5, Column2)	9112.50	8664.00	4043.50	0.02	0.44	322.00	406.61	322.00	242.54	0.10	0.60	100.00	100.00	0.00	8342.00	8790.50	5513063.00	35.89	2202.70	1716.00
14	3	5	9852.00	17655.00	153.15	0	Spot (Block14, Row5, Column3)	14140.47	11692.00	8812.60	0.08	0.62	319.00	390.74	319.00	214.78	0.09	0.55	100.00	100.00	0.00	11373.00	13821.47	9092325.00	64.02	2228.68	1966.00
14	4	5	10147.00	17655.00	143.95	0	Spot (Block14, Row5, Column4)	28156.56	23299.00	20012.37	0.08	0.71	314.00	365.17	314.00	175.24	0.07	0.48	100.00	100.00	5.33	22985.00	27842.56	15852142.00	158.59	4945.57	3222.00
14	5	5	10448.00	17659.00	147.10	0	Spot (Block14, Row5, Column5)	63935.85	65535.00	4939.45	0.01	0.08	322.00	376.01	322.00	235.21	0.07	0.63	100.00	100.00	86.63	65213.00	63613.85	37786408.00	270.23	16789.83	12041.50
14	6	5	10749.00	17652.00	150.20	0	Spot (Block14, Row5, Column6)	11146.74	10016.50	6303.12	0.05	0.57	339.00	426.61	339.00	347.08	0.10	0.81	100.00	100.00	0.00	9677.50	10807.74	6888686.00	30.89	2116.78	1782.00
14	7	5	11051.00	17653.00	193.05	0	Spot (Block14, Row5, Column7)	28812.66	23575.00	19052.13	0.09	0.66	385.00	492.12	385.00	437.83	0.11	0.89	100.00	100.00	5.06	23190.00	28427.66	30195728.00	64.68	5560.85	5651.00
14	8	5	11348.00	17652.00	145.80	0	Spot (Block14, Row5, Column8)	32520.50	28127.00	23396.39	0.06	0.72	317.00	386.22	317.00	263.42	0.09	0.68	100.00	100.00	17.10	27810.00	32203.50	18829400.00	121.99	4881.44	3231.00
14	1	6	9247.00	17951.00	207.70	0	Spot (Block14, Row6, Column1)	22110.39	14928.50	17420.81	0.17	0.79	369.00	509.34	369.00	425.11	0.14	0.83	100.00	100.00	2.03	14559.50	21741.39	27240012.00	50.81	4792.39	4664.00
14	2	6	9547.00	17953.00	209.10	0	Spot (Block14, Row6, Column2)	15389.88	13010.00	9152.21	0.07	0.59	356.00	484.38	356.00	399.50	0.13	0.82	100.00	100.00	0.00	12654.00	15033.88	19206564.00	37.31	3552.65	3439.50
14	3	6	9840.00	17953.00	145.45	0	Spot (Block14, Row6, Column3)	51473.66	65535.00	17569.88	0.10	0.34	321.00	394.13	321.00	244.30	0.09	0.62	100.00	100.00	51.65	65214.00	51152.66	29597548.00	209.09	10190.58	7195.00
14	4	6	10146.00	17953.00	145.30	0	Spot (Block14, Row6, Column4)	6154.97	5031.00	4134.95	0.09	0.67	317.00	356.79	317.00	179.79	0.05	0.50	100.00	100.00	0.00	4714.00	5837.97	3557574.00	32.25	1607.88	1116.50
14	5	6	10449.00	17955.00	147.70	0	Spot (Block14, Row6, Column5)	64744.83	65535.00	3889.53	0.01	0.06	342.00	408.28	342.00	284.58	0.08	0.70	100.00	100.00	91.23	65193.00	64402.83	38394016.00	226.07	18729.34	13549.00
14	6	6	10745.00	17956.00	145.40	0	Spot (Block14, Row6, Column6)	2791.87	2319.00	1835.74	0.08	0.66	361.00	412.94	361.00	276.43	0.06	0.67	99.00	85.00	0.00	1958.00	2430.87	1605327.00	8.61	802.29	690.00
14	7	6	11046.00	17954.00	147.75	0	Spot (Block14, Row6, Column7)	43111.14	46224.00	21426.01	0.03	0.50	351.00	427.47	351.00	335.63	0.09	0.79	100.00	100.00	35.85	45873.00	42760.14	25737488.00	127.17	7999.45	5745.00
14	8	6	11351.00	17960.00	147.95	0	Spot (Block14, Row6, Column8)	44183.38	49828.00	21835.60	0.05	0.49	318.00	358.37	318.00	123.44	0.05	0.34	100.00	100.00	39.53	49510.00	43865.38	26377620.00	355.04	8503.31	6181.00
14	1	7	9247.00	18252.00	163.75	0	Spot (Block14, Row7, Column1)	5300.91	4667.00	2762.00	0.06	0.52	311.00	397.73	311.00	291.64	0.11	0.73	100.00	100.00	0.00	4356.00	4989.91	3885564.00	16.81	1191.33	1169.50
14	2	7	9546.00	18251.00	147.70	0	Spot (Block14, Row7, Column2)	1735.93	1337.00	1016.21	0.11	0.59	317.00	382.00	317.00	234.56	0.08	0.61	96.00	85.00	0.00	1020.00	1418.93	1032877.00	5.77	602.10	554.00
14	3	7	9852.00	18250.00	164.80	0	Spot (Block14, Row7, Column3)	401.28	397.00	58.07	0.00	0.14	308.00	327.55	308.00	88.74	0.03	0.27	50.00	10.00	0.00	89.00	93.28	302163.00	0.83	337.46	319.00
14	4	7	10145.00	18251.00	149.90	0	Spot (Block14, Row7, Column4)	1101.18	933.00	574.49	0.07	0.52	310.00	357.27	310.00	188.02	0.06	0.53	92.00	71.00	0.00	623.00	791.18	677223.00	3.96	474.33	454.50
14	5	7	10445.00	18254.00	187.00	0	Spot (Block14, Row7, Column5)	11830.42	10676.00	7110.89	0.04	0.60	365.00	480.19	365.00	389.53	0.12	0.81	100.00	100.00	0.00	10311.00	11465.42	11617470.00	29.14	2443.62	2380.50
14	6	7	10739.00	18253.00	198.80	0	Spot (Block14, Row7, Column6)	19405.36	18521.00	11213.02	0.02	0.58	393.00	579.24	393.00	546.01	0.17	0.94	100.00	100.00	0.00	18128.00	19012.36	21636972.00	34.48	4178.23	4151.00
14	7	7	11042.00	18255.00	149.65	0	Spot (Block14, Row7, Column7)	43499.20	44238.00	19636.46	0.01	0.45	348.00	416.88	348.00	269.62	0.08	0.65	100.00	100.00	29.80	43890.00	43151.20	26708660.00	159.79	8782.51	6171.00
14	8	7	11345.00	18252.00	185.85	0	Spot (Block14, Row7, Column8)	10188.57	10230.00	2957.45	0.00	0.29	322.00	365.08	322.00	125.71	0.05	0.34	100.00	100.00	0.00	9908.00	9866.57	9933852.00	78.15	2550.39	2055.50
14	1	8	9243.00	18558.00	154.25	0	Spot (Block14, Row8, Column1)	764.61	701.50	333.46	0.04	0.44	306.00	331.04	306.00	87.21	0.03	0.26	99.00	91.00	0.00	395.50	458.61	501583.00	4.97	423.37	405.00
14	2	8	9549.00	18554.00	146.90	0	Spot (Block14, Row8, Column2)	6532.68	6046.00	3435.46	0.03	0.53	308.00	332.04	308.00	66.78	0.03	0.20	100.00	100.00	0.00	5738.00	6224.68	3847751.00	92.85	1502.14	1311.00
14	3	8	9840.00	18551.00	144.35	0	Spot (Block14, Row8, Column3)	11845.84	8983.00	9173.96	0.12	0.77	310.00	336.22	310.00	79.76	0.04	0.24	100.00	100.00	0.00	8673.00	11535.84	6763976.00	144.31	2070.66	1475.50
14	4	8	10146.00	18552.00	147.80	0	Spot (Block14, Row8, Column4)	24047.49	22786.00	12494.72	0.02	0.52	313.00	337.13	313.00	83.30	0.03	0.25	100.00	100.00	0.00	22473.00	23734.49	14332306.00	284.64	5273.10	3885.50
14	5	8	10440.00	18555.00	147.25	0	Spot (Block14, Row8, Column5)	1637.53	1493.00	682.73	0.04	0.42	340.00	448.88	340.00	404.73	0.12	0.90	93.00	70.00	0.00	1153.00	1297.53	971056.00	2.94	650.20	598.50
14	6	8	10748.00	18553.00	200.00	0	Spot (Block14, Row8, Column6)	33049.51	27314.00	22621.51	0.08	0.68	397.00	579.79	397.00	594.99	0.16	1.03	100.00	100.00	22.11	26917.00	32652.51	37511440.00	54.57	6498.89	6504.00
14	7	8	11047.00	18555.00	145.15	0	Spot (Block14, Row8, Column7)	22684.20	20351.00	13848.20	0.05	0.61	386.00	466.75	386.00	408.52	0.08	0.88	100.00	100.00	0.00	19965.00	22298.20	13020731.00	54.38	4523.22	3337.50
14	8	8	11338.00	18556.00	145.85	0	Spot (Block14, Row8, Column8)	43689.62	43756.00	19061.45	0.00	0.44	358.00	388.86	358.00	157.89	0.04	0.41	100.00	100.00	27.27	43398.00	43331.62	25471180.00	274.25	8836.07	6137.00
15	1	1	13751.00	16456.00	154.45	0	Spot (Block15, Row1, Column1)	13696.13	11631.00	8678.97	0.07	0.63	196.00	224.22	196.00	113.56	0.06	0.51	100.00	100.00	0.46	11435.00	13500.13	8984664.00	118.63	2711.23	2117.00
15	2	1	14048.00	16460.00	154.60	0	Spot (Block15, Row1, Column2)	29436.41	26946.50	15813.89	0.04	0.54	193.00	227.91	193.00	154.83	0.07	0.68	100.00	100.00	0.92	26753.50	29243.41	19251408.00	188.65	4360.33	3984.00
15	3	1	14379.00	16483.00	202.40	0	Spot (Block15, Row1, Column3)	206.76	201.00	24.75	0.01	0.12	190.00	208.79	190.00	117.62	0.04	0.56	0.00	0.00	0.00	11.00	16.76	240671.00	-0.02	192.24	191.00
15	4	1	14644.00	16456.00	149.85	0	Spot (Block15, Row1, Column4)	23600.78	21382.00	13123.02	0.04	0.56	188.00	202.74	188.00	79.87	0.03	0.39	100.00	100.00	0.00	21194.00	23412.78	14538083.00	292.96	3995.29	3173.00
15	5	1	14955.00	16458.00	157.15	0	Spot (Block15, Row1, Column5)	436.95	367.00	211.40	0.08	0.48	189.00	196.84	189.00	64.89	0.02	0.33	80.00	60.00	0.00	178.00	247.95	296688.00	3.70	240.58	233.00
15	6	1	15245.00	16456.00	146.40	0	Spot (Block15, Row1, Column6)	10877.96	10254.50	5835.10	0.03	0.54	189.00	197.50	189.00	63.36	0.02	0.32	100.00	100.00	0.00	10065.50	10688.96	6352731.00	168.57	2426.05	1627.50
15	7	1	15541.00	16460.00	148.05	0	Spot (Block15, Row1, Column7)	16948.65	16023.00	8919.60	0.02	0.53	187.00	193.79	187.00	57.63	0.02	0.30	100.00	100.00	0.00	15836.00	16761.65	10152243.00	290.73	3368.97	2744.00
15	8	1	15849.00	16456.00	156.60	0	Spot (Block15, Row1, Column8)	756.74	683.00	324.20	0.04	0.43	183.00	186.25	183.00	77.61	0.01	0.42	100.00	97.00	0.00	500.00	573.74	512314.00	7.35	326.60	280.50
15	1	2	13750.00	16757.00	147.00	-50	Spot (Block15, Row2, Column1)	198.25	198.00	10.43	0.00	0.05	194.00	203.53	194.00	47.17	0.02	0.23	0.00	0.00	0.00	4.00	4.25	116769.00	-0.11	198.60	196.00
15	2	2	14046.00	16758.00	135.15	0	Spot (Block15, Row2, Column2)	254.83	258.00	31.16	0.01	0.12	194.00	210.37	194.00	107.82	0.04	0.51	4.00	0.00	0.00	64.00	60.83	124611.00	0.41	209.04	209.00
15	3	2	14347.00	16767.00	147.20	0	Spot (Block15, Row2, Column3)	374.00	327.50	298.62	0.06	0.80	186.00	187.04	186.00	25.07	0.00	0.13	99.00	95.00	0.00	141.50	188.00	221409.00	7.46	249.87	228.00
15	4	2	14662.00	16749.00	188.45	0	Spot (Block15, Row2, Column4)	245.96	237.00	30.92	0.02	0.13	188.00	199.65	188.00	71.44	0.03	0.36	34.00	0.00	0.00	49.00	57.96	245470.00	0.65	206.03	206.00
15	5	2	14952.00	16761.00	185.60	0	Spot (Block15, Row2, Column5)	1272.28	1200.00	423.47	0.03	0.33	188.00	189.33	188.00	29.44	0.00	0.16	100.00	100.00	0.00	1012.00	1084.28	1231571.00	36.79	487.68	401.50
15	6	2	15240.00	16733.00	169.35	0	Spot (Block15, Row2, Column6)	239.70	232.00	34.52	0.01	0.14	189.00	199.95	189.00	65.01	0.02	0.33	34.00	0.00	0.00	43.00	50.70	190321.00	0.61	201.75	199.00
15	7	2	15568.00	16765.00	200.85	0	Spot (Block15, Row2, Column7)	200.28	197.00	20.73	0.01	0.10	181.00	183.02	181.00	39.48	0.00	0.22	10.00	3.00	0.00	16.00	19.28	228918.00	0.44	182.00	181.00
15	8	2	15851.00	16760.00	147.00	-50	Spot (Block15, Row2, Column8)	183.28	181.00	18.64	0.01	0.10	180.00	185.88	180.00	75.36	0.01	0.41	0.00	0.00	0.00	1.00	3.28	108135.00	-0.03	185.83	183.00
15	1	3	13758.00	17061.00	148.30	0	Spot (Block15, Row3, Column1)	491.00	465.00	170.92	0.02	0.35	186.00	186.64	186.00	28.16	0.00	0.15	99.00	99.00	0.00	279.00	305.00	295091.00	10.81	274.35	251.00
15	2	3	14058.00	17061.00	154.60	0	Spot (Block15, Row3, Column2)	449.91	464.00	129.65	0.01	0.29	192.00	197.99	192.00	38.22	0.01	0.19	99.00	97.00	0.00	272.00	257.91	296489.00	6.59	260.32	248.50
15	3	3	14341.00	17058.00	144.25	0	Spot (Block15, Row3, Column3)	3909.87	3712.50	2504.39	0.02	0.64	191.00	202.17	191.00	79.42	0.02	0.39	100.00	100.00	0.00	3521.50	3718.87	2197348.00	46.68	1174.56	670.50
15	4	3	14651.00	17059.00	147.80	0	Spot (Block15, Row3, Column4)	17348.19	16285.00	9158.62	0.03	0.53	189.00	194.98	189.00	52.85	0.01	0.27	100.00	100.00	0.00	16096.00	17159.19	10287479.00	324.59	4065.16	3155.50
15	5	3	14948.00	17054.00	146.05	0	Spot (Block15, Row3, Column5)	1695.97	1522.00	1057.77	0.05	0.62	188.00	204.53	188.00	73.34	0.04	0.36	100.00	100.00	0.00	1334.00	1507.97	988753.00	20.34	533.98	436.00
15	6	3	15252.00	17058.00	208.55	0	Spot (Block15, Row3, Column6)	5587.62	3909.00	4101.46	0.16	0.73	190.00	215.70	190.00	95.15	0.06	0.44	100.00	100.00	0.00	3719.00	5397.62	6934231.00	56.46	1300.60	1257.00
15	7	3	15573.00	17051.00	176.75	0	Spot (Block15, Row3, Column7)	211.97	204.00	27.90	0.02	0.13	180.00	194.79	180.00	93.11	0.03	0.48	2.00	0.00	0.00	24.00	31.97	185474.00	0.18	187.01	187.00
15	8	3	15850.00	17070.00	159.40	0	Spot (Block15, Row3, Column8)	8699.05	7699.00	4715.20	0.05	0.54	176.00	186.73	176.00	83.33	0.03	0.45	100.00	100.00	0.00	7523.00	8523.05	6071934.00	102.16	1930.18	1328.00
15	1	4	13752.00	17359.00	146.80	0	Spot (Block15, Row4, Column1)	16557.50	14941.00	9353.23	0.04	0.56	190.00	204.62	190.00	83.20	0.03	0.41	100.00	100.00	0.00	14751.00	16367.50	9686140.00	196.54	3456.55	2262.00
15	2	4	14048.00	17356.00	171.70	0	Spot (Block15, Row4, Column2)	1900.83	1693.00	976.86	0.05	0.51	196.00	218.20	196.00	126.26	0.05	0.58	100.00	100.00	0.00	1497.00	1704.83	1556778.00	13.33	547.65	562.00
15	3	4	14352.00	17360.00	148.20	0	Spot (Block15, Row4, Column3)	47437.72	51888.50	18046.83	0.04	0.38	195.00	221.68	195.00	140.31	0.06	0.63	100.00	100.00	36.62	51693.50	47242.72	28367932.00	336.51	9967.55	7018.00
15	4	4	14650.00	17358.00	162.70	0	Spot (Block15, Row4, Column4)	292.89	290.00	41.99	0.00	0.14	189.00	200.23	189.00	80.16	0.03	0.40	78.00	14.00	0.00	101.00	103.89	214396.00	1.16	219.98	213.00
15	5	4	14943.00	17358.00	143.10	0	Spot (Block15, Row4, Column5)	997.85	800.50	755.28	0.10	0.76	187.00	194.98	187.00	65.85	0.02	0.34	100.00	98.00	0.00	613.50	810.85	554802.00	12.19	383.59	300.00
15	6	4	15253.00	17360.00	187.45	0	Spot (Block15, Row4, Column6)	1405.63	1368.00	455.46	0.01	0.32	187.00	197.77	187.00	70.67	0.02	0.36	100.00	100.00	0.00	1181.00	1218.63	1392976.00	17.09	495.58	466.00
15	7	4	15543.00	17368.00	147.25	0	Spot (Block15, Row4, Column7)	321.31	302.00	61.63	0.03	0.19	183.00	187.78	183.00	48.01	0.01	0.26	93.00	79.00	0.00	119.00	138.31	189251.00	2.78	235.11	224.00
15	8	4	15843.00	17372.00	158.15	0	Spot (Block15, Row4, Column8)	285.94	285.00	45.11	0.00	0.16	181.00	182.73	181.00	32.57	0.00	0.18	93.00	84.00	0.00	104.00	104.94	197872.00	3.17	207.74	201.50
15	1	5	13752.00	17657.00	146.30	0	Spot (Block15, Row5, Column1)	37615.92	34138.00	19081.09	0.04	0.51	202.00	234.64	202.00	122.81	0.07	0.52	100.00	100.00	14.04	33936.00	37413.92	21967776.00	304.37	7009.37	4451.50
15	2	5	14048.00	17661.00	155.35	0	Spot (Block15, Row5, Column2)	10285.17	9640.00	4958.94	0.03	0.48	199.00	224.20	199.00	91.85	0.05	0.41	100.00	100.00	0.00	9441.00	10086.17	6819069.00	109.54	2021.83	1686.00
15	3	5	14352.00	17659.00	153.85	0	Spot (Block15, Row5, Column3)	6626.16	5316.50	4061.17	0.10	0.61	194.00	223.73	194.00	136.15	0.06	0.61	100.00	100.00	0.00	5122.50	6432.16	4307005.00	47.03	1135.02	949.50
15	4	5	14651.00	17661.00	144.75	0	Spot (Block15, Row5, Column4)	4175.12	3827.50	2079.18	0.04	0.50	190.00	204.79	190.00	82.25	0.03	0.40	100.00	100.00	0.00	3637.50	3985.12	2379819.00	48.27	1057.47	847.00
15	5	5	14952.00	17660.00	146.40	0	Spot (Block15, Row5, Column5)	45791.58	49312.50	19515.40	0.03	0.43	188.00	206.26	188.00	108.63	0.04	0.53	100.00	100.00	36.18	49124.50	45603.58	26834020.00	419.65	8568.63	6261.50
15	6	5	15252.00	17662.00	154.00	0	Spot (Block15, Row5, Column6)	289.24	289.00	95.17	0.00	0.33	185.00	195.66	185.00	77.86	0.02	0.40	64.00	9.00	0.00	104.00	104.24	187425.00	1.20	219.79	215.00
15	7	5	15550.00	17659.00	174.50	0	Spot (Block15, Row5, Column7)	2852.96	2650.00	1428.89	0.03	0.50	187.00	199.59	187.00	63.84	0.03	0.32	100.00	100.00	0.00	2463.00	2665.96	2444987.00	41.56	713.66	692.00
15	8	5	15848.00	17662.00	146.40	0	Spot (Block15, Row5, Column8)	498.25	453.00	198.04	0.04	0.40	184.00	188.45	184.00	43.22	0.01	0.23	99.00	98.00	0.00	269.00	314.25	290979.00	7.17	275.85	267.50
15	1	6	13749.00	17959.00	203.30	0	Spot (Block15, Row6, Column1)	5302.75	3530.00	4130.05	0.18	0.78	209.00	250.73	209.00	127.70	0.08	0.51	100.00	100.00	0.00	3321.00	5093.75	6262544.00	39.56	1306.93	1287.50
15	2	6	14044.00	17960.00	198.40	0	Spot (Block15, Row6, Column2)	1338.27	1262.00	578.68	0.03	0.43	202.00	229.60	202.00	101.82	0.06	0.44	100.00	99.00	0.00	1060.00	1136.27	1486814.00	10.89	483.40	470.00
15	3	6	14342.00	17959.00	145.90	0	Spot (Block15, Row6, Column3)	22433.65	20928.00	12401.34	0.03	0.55	194.00	209.91	194.00	77.70	0.03	0.37	100.00	100.00	0.00	20734.00	22239.65	13011515.00	286.03	4615.71	3232.00
15	4	6	14660.00	17962.00	148.05	0	Spot (Block15, Row6, Column4)	803.89	734.00	334.32	0.04	0.42	190.00	202.32	190.00	80.65	0.03	0.40	99.00	97.00	0.00	544.00	613.89	477508.00	7.46	360.53	281.00
15	5	6	14949.00	17960.00	144.70	0	Spot (Block15, Row6, Column5)	37213.45	37199.00	18733.50	0.00	0.50	186.00	204.10	186.00	105.84	0.04	0.52	100.00	100.00	10.68	37013.00	37027.45	21248940.00	349.66	6714.48	4777.00
15	6	6	15250.00	17960.00	147.00	-50	Spot (Block15, Row6, Column6)	197.13	197.00	25.42	0.00	0.13	182.00	187.86	182.00	51.57	0.01	0.27	2.00	0.00	0.00	15.00	15.13	116307.00	0.18	189.27	188.00
15	7	6	15552.00	17957.00	150.00	0	Spot (Block15, Row6, Column7)	550.65	531.50	203.14	0.02	0.37	184.00	191.36	184.00	56.83	0.02	0.30	100.00	97.00	0.00	347.50	366.65	339201.00	6.32	283.62	276.00
15	8	6	15859.00	17966.00	157.80	0	Spot (Block15, Row6, Column8)	288.69	287.00	56.05	0.00	0.19	186.00	187.37	186.00	21.86	0.00	0.12	93.00	81.00	0.00	101.00	102.69	197756.00	4.64	217.57	208.00
15	1	7	13749.00	18258.00	161.75	0	Spot (Block15, Row7, Column1)	2842.24	2550.00	1355.49	0.05	0.48	195.00	215.87	195.00	87.01	0.04	0.40	100.00	100.00	0.00	2355.00	2647.24	2066305.00	30.19	651.82	648.00
15	2	7	14037.00	18248.00	178.55	0	Spot (Block15, Row7, Column2)	245.98	239.00	35.19	0.01	0.14	195.00	204.55	195.00	57.78	0.02	0.28	43.00	0.00	0.00	44.00	50.98	219412.00	0.72	207.19	205.00
15	3	7	14357.00	18238.00	182.00	0	Spot (Block15, Row7, Column3)	205.76	205.00	19.51	0.00	0.09	188.00	191.26	188.00	44.94	0.01	0.23	5.00	0.00	0.00	17.00	17.76	191356.00	0.32	200.33	198.00
15	4	7	14654.00	18240.00	210.30	0	Spot (Block15, Row7, Column4)	233.84	225.00	32.38	0.02	0.14	184.00	185.89	184.00	42.47	0.00	0.23	46.00	19.00	0.00	41.00	49.84	294167.00	1.13	197.94	199.00
15	5	7	14961.00	18271.00	222.80	0	Spot (Block15, Row7, Column5)	221.90	215.00	27.93	0.01	0.13	184.00	197.05	184.00	76.09	0.03	0.39	12.00	0.00	0.00	31.00	37.90	315538.00	0.33	202.27	194.00
15	6	7	15246.00	18262.00	186.70	0	Spot (Block15, Row7, Column6)	1646.63	1657.50	721.25	0.00	0.44	188.00	219.82	188.00	125.47	0.07	0.57	100.00	100.00	0.00	1469.50	1458.63	1620287.00	11.37	520.40	514.00
15	7	7	15542.00	18262.00	148.80	0	Spot (Block15, Row7, Column7)	8314.84	7694.50	4448.74	0.03	0.54	190.00	199.32	190.00	57.23	0.02	0.29	100.00	100.00	0.00	7504.50	8124.84	5055420.00	141.80	2100.99	1180.50
15	8	7	15853.00	18259.00	187.35	0	Spot (Block15, Row7, Column8)	2254.28	2190.00	648.18	0.01	0.29	192.00	200.75	192.00	65.57	0.02	0.33	100.00	100.00	0.00	1998.00	2062.28	2227233.00	31.32	751.73	683.00
15	1	8	13742.00	18559.00	138.50	0	Spot (Block15, Row8, Column1)	334.59	311.00	71.98	0.03	0.22	191.00	195.49	191.00	38.86	0.01	0.20	97.00	94.00	0.00	120.00	143.59	172983.00	3.58	244.92	225.00
15	2	8	14056.00	18567.00	206.40	0	Spot (Block15, Row8, Column2)	207.08	205.00	17.23	0.00	0.08	190.00	188.43	190.00	21.70	0.00	0.12	33.00	4.00	0.00	15.00	17.08	250153.00	0.86	193.97	194.00
15	3	8	14344.00	18561.00	149.45	0	Spot (Block15, Row8, Column3)	326.59	299.00	91.11	0.04	0.28	189.00	191.45	189.00	48.01	0.01	0.25	96.00	66.00	0.00	110.00	137.59	199871.00	2.81	229.22	218.00
15	4	8	14648.00	18560.00	150.60	0	Spot (Block15, Row8, Column4)	22450.59	21080.00	11607.79	0.03	0.52	186.00	192.10	186.00	60.50	0.01	0.31	100.00	100.00	0.00	20894.00	22264.59	13852015.00	367.93	4338.27	3350.50
15	5	8	14943.00	18553.00	149.35	0	Spot (Block15, Row8, Column5)	260.89	273.00	33.96	0.02	0.13	189.00	208.10	189.00	106.52	0.04	0.51	14.00	0.00	0.00	84.00	71.89	159925.00	0.50	216.41	205.00
15	6	8	15252.00	18562.00	191.65	0	Spot (Block15, Row8, Column6)	9909.79	5961.50	8803.10	0.22	0.89	199.00	240.77	199.00	152.70	0.08	0.63	100.00	100.00	0.00	5762.50	9710.79	10286362.00	63.32	1692.31	1667.50
15	7	8	15548.00	18562.00	144.90	0	Spot (Block15, Row8, Column7)	3311.44	2925.00	1673.07	0.05	0.51	204.00	244.63	204.00	135.40	0.08	0.55	100.00	100.00	0.00	2721.00	3107.44	1897456.00	22.65	900.76	748.00
15	8	8	15837.00	18560.00	148.70	0	Spot (Block15, Row8, Column8)	37030.39	35497.50	18856.77	0.02	0.51	204.00	233.18	204.00	114.19	0.06	0.49	100.00	100.00	11.72	35293.50	36826.39	22440484.00	322.25	7417.61	5254.50
16	1	1	18251.00	16462.00	156.50	0	Spot (Block16, Row1, Column1)	12582.81	10831.50	6940.11	0.07	0.55	162.00	168.74	162.00	53.09	0.02	0.31	100.00	100.00	0.00	10669.50	12420.81	8480811.00	233.84	2666.11	1959.50
16	2	1	18544.00	16464.00	154.90	0	Spot (Block16, Row1, Column2)	1961.68	1742.00	1001.05	0.05	0.51	155.00	158.94	155.00	37.61	0.01	0.24	100.00	100.00	0.00	1587.00	1806.68	1300597.00	47.93	491.90	464.00
16	3	1	18853.00	16462.00	148.60	0	Spot (Block16, Row1, Column3)	1041.29	885.00	639.76	0.07	0.61	149.00	151.12	149.00	24.75	0.01	0.16	100.00	100.00	0.00	736.00	892.29	629978.00	35.96	331.41	272.00
16	4	1	19143.00	16462.00	151.40	0	Spot (Block16, Row1, Column4)	1412.83	1314.00	654.08	0.03	0.46	148.00	153.95	148.00	29.30	0.02	0.19	100.00	100.00	0.00	1166.00	1264.83	888672.00	42.97	409.86	350.00
16	5	1	19452.00	16468.00	152.60	0	Spot (Block16, Row1, Column5)	2699.13	2241.00	2105.36	0.08	0.78	149.00	154.15	149.00	32.41	0.01	0.21	100.00	100.00	0.00	2092.00	2550.13	1719347.00	78.53	616.63	537.00
16	6	1	19747.00	16462.00	148.20	0	Spot (Block16, Row1, Column6)	3874.74	3321.00	2197.99	0.07	0.57	152.00	156.81	152.00	33.27	0.01	0.21	100.00	100.00	0.00	3169.00	3722.74	2355841.00	111.76	941.03	632.50
16	7	1	20042.00	16463.00	149.30	0	Spot (Block16, Row1, Column7)	9740.42	8524.00	6039.75	0.06	0.62	152.00	156.59	152.00	32.40	0.01	0.21	100.00	100.00	0.00	8372.00	9588.42	5951398.00	295.79	2082.44	1564.00
16	8	1	20356.00	16463.00	160.35	0	Spot (Block16, Row1, Column8)	402.13	346.50	144.60	0.06	0.36	148.00	150.22	148.00	24.38	0.01	0.16	100.00	100.00	0.00	198.50	254.13	286315.00	10.33	217.44	208.00
16	1	2	18249.00	16764.00	147.00	-50	Spot (Block16, Row2, Column1)	167.43	168.00	14.21	0.00	0.08	159.00	165.81	159.00	45.41	0.02	0.27	0.00	0.00	0.00	9.00	8.43	98615.00	0.04	161.61	162.00
16	2	2	18547.00	16761.00	130.05	0	Spot (Block16, Row2, Column2)	1667.93	1589.00	594.07	0.02	0.36	159.00	159.69	159.00	28.39	0.00	0.18	100.00	100.00	0.00	1430.00	1508.93	757238.00	53.12	501.97	480.00
16	3	2	18853.00	16763.00	167.20	0	Spot (Block16, Row2, Column3)	271.41	276.00	53.48	0.01	0.20	156.00	158.02	156.00	27.82	0.01	0.18	98.00	84.00	0.00	120.00	115.41	210889.00	4.08	187.04	191.00
16	4	2	19154.00	16764.00	172.70	0	Spot (Block16, Row2, Column4)	1092.02	1101.00	375.11	0.00	0.34	159.00	164.53	159.00	36.00	0.01	0.22	100.00	100.00	0.00	942.00	933.02	907470.00	25.76	368.68	373.00
16	5	2	19448.00	16763.00	196.65	0	Spot (Block16, Row2, Column5)	1556.47	1496.00	469.94	0.02	0.30	164.00	168.70	164.00	46.66	0.01	0.28	100.00	100.00	0.00	1332.00	1392.47	1701225.00	29.74	499.24	466.00
16	6	2	19745.00	16756.00	161.30	0	Spot (Block16, Row2, Column6)	514.90	481.00	218.58	0.03	0.42	164.00	186.85	164.00	123.66	0.06	0.66	82.00	58.00	0.00	317.00	350.90	370725.00	2.65	221.73	213.00
16	7	2	20050.00	16766.00	158.60	0	Spot (Block16, Row2, Column7)	615.24	560.00	270.83	0.04	0.44	156.00	160.06	156.00	32.39	0.01	0.20	100.00	100.00	0.00	404.00	459.24	425132.00	14.05	252.32	247.00
16	8	2	20350.00	16767.00	147.00	-50	Spot (Block16, Row2, Column8)	144.97	145.00	10.17	0.00	0.07	151.00	168.18	151.00	125.54	0.05	0.75	0.00	0.00	0.00	-6.00	-6.03	85241.00	-0.18	146.11	147.00
16	1	3	18250.00	17064.00	150.65	0	Spot (Block16, Row3, Column1)	2461.68	2060.00	1543.29	0.08	0.63	146.00	150.23	146.00	24.51	0.01	0.16	100.00	100.00	0.00	1914.00	2315.68	1523777.00	94.31	603.09	477.00
16	2	3	18550.00	17068.00	157.90	0	Spot (Block16, Row3, Column2)	363.93	364.00	89.63	0.00	0.25	155.00	161.51	155.00	46.49	0.02	0.29	99.00	95.00	0.00	209.00	208.93	249656.00	4.35	219.70	206.00
16	3	3	18841.00	17065.00	148.70	0	Spot (Block16, Row3, Column3)	833.30	706.00	444.21	0.07	0.53	156.00	157.77	156.00	33.56	0.00	0.21	100.00	100.00	0.00	550.00	677.30	500814.00	20.13	315.80	277.00
16	4	3	19156.00	17064.00	150.70	0	Spot (Block16, Row3, Column4)	4429.85	3912.00	2510.33	0.05	0.57	158.00	160.62	158.00	37.05	0.01	0.23	100.00	100.00	0.00	3754.00	4271.85	2755367.00	115.23	990.25	672.00
16	5	3	19459.00	17077.00	156.75	0	Spot (Block16, Row3, Column5)	2091.68	551.00	6507.77	0.58	3.11	171.00	201.60	171.00	139.86	0.07	0.69	79.00	57.00	0.29	380.00	1920.68	1426529.00	13.51	504.98	244.50
16	6	3	19749.00	17065.00	208.90	0	Spot (Block16, Row3, Column6)	13182.09	9777.00	8932.51	0.13	0.68	183.00	247.87	183.00	195.33	0.13	0.79	100.00	100.00	0.00	9594.00	12999.09	16306249.00	66.22	3093.59	3082.50
16	7	3	20051.00	17066.00	148.00	0	Spot (Block16, Row3, Column7)	1988.51	1796.00	1273.11	0.04	0.64	162.00	195.64	162.00	144.53	0.08	0.74	100.00	92.00	0.00	1634.00	1826.51	1193108.00	12.41	492.01	375.00
16	8	3	20351.00	17070.00	160.00	0	Spot (Block16, Row3, Column8)	10976.87	10071.00	5064.09	0.04	0.46	158.00	179.25	158.00	135.09	0.05	0.75	100.00	100.00	0.00	9913.00	10818.87	7760650.00	79.93	1998.00	1745.00
16	1	4	18253.00	17362.00	148.30	0	Spot (Block16, Row4, Column1)	4491.82	3966.00	2607.48	0.05	0.58	148.00	157.83	148.00	56.63	0.03	0.36	100.00	100.00	0.00	3818.00	4343.82	2717551.00	76.53	1089.31	765.00
16	2	4	18548.00	17362.00	181.20	0	Spot (Block16, Row4, Column2)	2823.40	2609.00	1585.31	0.03	0.56	164.00	181.10	164.00	81.49	0.04	0.45	100.00	100.00	0.00	2445.00	2659.40	2603178.00	32.43	675.96	688.00
16	3	4	18850.00	17366.00	149.10	0	Spot (Block16, Row4, Column3)	18634.04	17146.00	10714.05	0.04	0.57	163.00	182.58	163.00	88.42	0.05	0.48	100.00	100.00	0.00	16983.00	18471.04	11348127.00	208.69	3748.40	2814.00
16	4	4	19143.00	17362.00	177.65	0	Spot (Block16, Row4, Column4)	227.63	217.00	42.92	0.02	0.19	153.00	156.34	153.00	30.68	0.01	0.20	93.00	52.00	0.00	64.00	74.63	201681.00	2.32	172.12	180.00
16	5	4	19436.00	17368.00	150.15	0	Spot (Block16, Row4, Column5)	460.54	364.00	637.04	0.10	1.38	163.00	167.91	163.00	46.88	0.01	0.28	95.00	93.00	0.00	201.00	297.54	284612.00	6.24	243.32	208.00
16	6	4	19749.00	17360.00	195.25	0	Spot (Block16, Row4, Column6)	1802.12	1804.00	482.69	0.00	0.27	175.00	206.46	175.00	144.08	0.07	0.70	100.00	100.00	0.00	1629.00	1627.12	1955298.00	11.07	592.31	549.50
16	7	4	20046.00	17365.00	150.60	0	Spot (Block16, Row4, Column7)	1454.43	1148.00	1052.15	0.10	0.72	169.00	194.10	169.00	132.19	0.06	0.68	100.00	85.00	0.00	979.00	1285.43	901746.00	9.53	347.29	318.00
16	8	4	20349.00	17374.00	153.45	0	Spot (Block16, Row4, Column8)	527.17	494.00	182.67	0.03	0.35	161.00	167.25	161.00	57.33	0.02	0.34	99.00	98.00	0.00	333.00	366.17	344241.00	6.28	238.97	218.00
16	1	5	18251.00	17665.00	147.90	0	Spot (Block16, Row5, Column1)	3310.53	2794.00	1963.44	0.07	0.59	160.00	192.32	160.00	127.79	0.08	0.66	100.00	100.00	0.00	2634.00	3150.53	1973076.00	24.40	849.63	623.00
16	2	5	18550.00	17667.00	158.20	0	Spot (Block16, Row5, Column2)	12284.65	11506.00	5466.68	0.03	0.45	177.00	221.20	177.00	152.96	0.10	0.69	100.00	100.00	0.00	11329.00	12107.65	8476411.00	78.87	2260.85	1855.00
16	3	5	18856.00	17667.00	159.90	0	Spot (Block16, Row5, Column3)	10022.10	8255.00	6004.08	0.08	0.60	169.00	199.10	169.00	115.01	0.07	0.58	100.00	100.00	0.00	8086.00	9853.10	7075603.00	85.41	1511.34	1347.00
16	4	5	19148.00	17668.00	147.90	0	Spot (Block16, Row5, Column4)	2110.95	1737.00	1327.81	0.08	0.63	155.00	172.61	155.00	87.64	0.05	0.51	100.00	100.00	0.00	1582.00	1955.95	1270789.00	22.12	535.13	447.00
16	5	5	19455.00	17666.00	147.35	0	Spot (Block16, Row5, Column5)	24389.00	21724.00	15249.36	0.05	0.63	157.00	166.28	157.00	64.98	0.02	0.39	100.00	100.00	0.00	21567.00	24232.00	14438286.00	372.79	4491.63	2953.00
16	6	5	19752.00	17663.00	147.40	0	Spot (Block16, Row5, Column6)	596.81	559.00	207.46	0.03	0.35	168.00	196.02	168.00	143.34	0.07	0.73	96.00	65.00	0.00	391.00	428.81	354508.00	2.80	277.90	257.50
16	7	5	20053.00	17666.00	201.45	0	Spot (Block16, Row5, Column7)	14967.33	12574.50	9410.66	0.08	0.63	182.00	233.14	182.00	192.77	0.11	0.83	100.00	100.00	0.00	12392.50	14785.33	17212428.00	76.43	3057.49	2963.50
16	8	5	20350.00	17668.00	146.45	0	Spot (Block16, Row5, Column8)	4080.84	3161.50	3247.48	0.11	0.80	165.00	181.36	165.00	121.69	0.04	0.67	100.00	100.00	0.00	2996.50	3915.84	2375051.00	32.04	853.26	611.00
16	1	6	18249.00	17965.00	208.20	0	Spot (Block16, Row6, Column1)	11011.58	7969.00	7720.54	0.14	0.70	184.00	259.65	184.00	217.09	0.15	0.84	100.00	100.00	0.00	7785.00	10827.58	13555253.00	49.53	2477.37	2480.50
16	2	6	18544.00	17963.00	212.30	0	Spot (Block16, Row6, Column2)	9432.88	8522.00	4780.48	0.04	0.51	184.00	255.57	184.00	210.22	0.14	0.82	100.00	100.00	0.00	8338.00	9248.88	12121248.00	43.66	2116.29	2122.00
16	3	6	18836.00	17964.00	148.15	0	Spot (Block16, Row6, Column3)	7526.37	6997.00	4476.08	0.03	0.59	164.00	191.21	164.00	126.73	0.07	0.66	100.00	100.00	0.00	6833.00	7362.37	4508297.00	57.88	1844.66	1256.00
16	4	6	19152.00	17965.00	150.10	0	Spot (Block16, Row6, Column4)	761.35	662.00	352.04	0.06	0.46	153.00	160.06	153.00	48.35	0.02	0.30	100.00	100.00	0.00	509.00	608.35	472797.00	12.44	305.53	269.00
16	5	6	19446.00	17964.00	147.50	0	Spot (Block16, Row6, Column5)	19525.72	18216.00	10911.10	0.03	0.56	155.00	165.57	155.00	62.44	0.03	0.38	100.00	100.00	0.00	18061.00	19370.72	11598280.00	310.08	3688.18	2570.00
16	6	6	19750.00	17964.00	156.75	0	Spot (Block16, Row6, Column6)	347.02	308.50	115.65	0.05	0.33	165.00	183.66	165.00	116.16	0.05	0.63	64.00	28.00	0.00	143.50	182.02	233889.00	1.41	204.85	197.00
16	7	6	20053.00	17965.00	148.80	0	Spot (Block16, Row6, Column7)	3823.49	3342.00	2424.67	0.06	0.63	175.00	200.59	175.00	134.10	0.06	0.67	100.00	100.00	0.00	3167.00	3648.49	2317035.00	27.02	1000.27	766.00
16	8	6	20353.00	17970.00	149.25	0	Spot (Block16, Row6, Column8)	4510.50	3755.00	3242.66	0.08	0.72	166.00	167.82	166.00	31.22	0.00	0.19	100.00	100.00	0.00	3589.00	4344.50	2728851.00	139.09	1043.84	829.00
16	1	7	18250.00	18263.00	168.70	0	Spot (Block16, Row7, Column1)	3956.10	3499.00	2128.57	0.05	0.54	170.00	210.40	170.00	149.81	0.09	0.71	100.00	100.00	0.00	3329.00	3786.10	3129275.00	25.00	797.32	768.00
16	2	7	18556.00	18272.00	190.85	0	Spot (Block16, Row7, Column2)	211.71	206.00	30.16	0.01	0.14	162.00	191.33	162.00	133.79	0.07	0.70	1.00	0.00	0.00	44.00	49.71	217852.00	0.15	175.89	178.50
16	3	7	18875.00	18309.00	219.55	0	Spot (Block16, Row7, Column3)	164.70	167.00	16.33	0.01	0.10	151.00	154.74	151.00	34.50	0.01	0.22	7.00	0.00	0.00	16.00	13.70	226133.00	0.29	155.96	155.00
16	4	7	19155.00	18268.00	162.95	0	Spot (Block16, Row7, Column4)	216.99	209.00	28.57	0.02	0.13	154.00	161.63	154.00	57.25	0.02	0.35	46.00	6.00	0.00	55.00	62.99	159923.00	0.97	179.23	181.00
16	5	7	19455.00	18272.00	196.55	0	Spot (Block16, Row7, Column5)	820.13	747.00	395.51	0.04	0.48	164.00	189.88	164.00	141.53	0.06	0.75	97.00	79.00	0.00	583.00	656.13	896405.00	4.45	317.86	292.00
16	6	7	19751.00	18267.00	202.40	0	Spot (Block16, Row7, Column6)	11428.60	11027.50	6397.41	0.02	0.56	178.00	275.58	178.00	277.33	0.19	1.01	100.00	100.00	0.00	10849.50	11250.60	13302887.00	40.22	2378.37	2427.00
16	7	7	20043.00	18268.00	152.55	0	Spot (Block16, Row7, Column7)	4941.47	4315.50	2545.20	0.06	0.52	170.00	210.40	170.00	163.58	0.09	0.78	100.00	100.00	0.00	4145.50	4771.47	3142778.00	28.92	1249.30	827.00
16	8	7	20350.00	18264.00	195.30	0	Spot (Block16, Row7, Column8)	2685.43	2687.50	721.09	0.00	0.27	161.00	168.29	161.00	54.19	0.02	0.32	100.00	100.00	0.00	2526.50	2524.43	2900265.00	46.45	795.23	742.50
16	1	8	18230.00	18562.00	173.50	0	Spot (Block16, Row8, Column1)	206.37	203.00	35.34	0.01	0.17	152.00	161.05	152.00	54.65	0.03	0.34	41.00	3.00	0.00	51.00	54.37	172936.00	0.83	177.13	162.00
16	2	8	18554.00	18564.00	155.05	0	Spot (Block16, Row8, Column2)	512.93	454.00	203.94	0.05	0.40	151.00	151.74	151.00	20.27	0.00	0.13	100.00	100.00	0.00	303.00	361.93	342124.00	17.81	231.12	211.50
16	3	8	18842.00	18564.00	149.85	0	Spot (Block16, Row8, Column3)	1276.15	1016.00	934.27	0.10	0.73	158.00	163.72	158.00	62.92	0.02	0.38	100.00	96.00	0.00	858.00	1118.15	787386.00	17.68	375.12	308.00
16	4	8	19150.00	18565.00	156.20	0	Spot (Block16, Row8, Column4)	21805.44	19748.00	11154.77	0.04	0.51	164.00	176.71	164.00	86.60	0.03	0.49	100.00	100.00	0.00	19584.00	21641.44	14631451.00	249.75	3407.37	2913.00
16	5	8	19424.00	18571.00	174.25	0	Spot (Block16, Row8, Column5)	216.68	205.00	33.09	0.02	0.15	169.00	207.80	169.00	194.44	0.09	0.94	0.00	0.00	0.00	36.00	47.68	184178.00	0.05	181.24	184.00
16	6	8	19749.00	18564.00	197.55	0	Spot (Block16, Row8, Column6)	19881.33	12706.00	16596.02	0.19	0.83	188.00	291.69	188.00	303.26	0.19	1.04	100.00	100.00	0.64	12518.00	19693.33	21889360.00	64.60	3512.46	3527.00
16	7	8	20048.00	18565.00	148.00	0	Spot (Block16, Row8, Column7)	2147.07	2019.00	1145.86	0.03	0.53	174.00	221.53	174.00	196.19	0.10	0.89	100.00	100.00	0.00	1845.00	1973.07	1275358.00	9.81	710.75	564.00
16	8	8	20341.00	18566.00	148.70	0	Spot (Block16, Row8, Column8)	34035.05	31332.00	18147.00	0.04	0.53	171.00	192.39	171.00	98.31	0.05	0.51	100.00	100.00	6.09	31161.00	33864.05	20693352.00	344.24	6272.61	4462.00
17	1	1	4739.00	20945.00	148.25	0	Spot (Block17, Row1, Column1)	17844.48	16473.00	9035.37	0.03	0.51	230.00	250.07	230.00	71.04	0.04	0.28	100.00	100.00	0.00	16243.00	17614.48	10671002.00	247.65	3794.05	2846.00
17	2	1	5038.00	20947.00	143.55	0	Spot (Block17, Row1, Column2)	3021.66	2665.00	1592.95	0.05	0.53	222.00	233.10	222.00	40.72	0.02	0.17	100.00	100.00	0.00	2443.00	2799.66	1673997.00	68.48	893.06	676.50
17	3	1	5339.00	20947.00	145.60	0	Spot (Block17, Row1, Column3)	894.61	797.00	456.00	0.05	0.51	218.00	223.87	218.00	28.74	0.01	0.13	100.00	100.00	0.00	579.00	676.61	514398.00	23.34	356.76	310.50
17	4	1	5636.00	20946.00	142.55	0	Spot (Block17, Row1, Column4)	2116.74	1938.00	1157.85	0.04	0.55	216.00	224.11	216.00	34.01	0.02	0.15	100.00	100.00	0.00	1722.00	1900.74	1162088.00	55.65	669.17	531.00
17	5	1	5940.00	20948.00	141.75	0	Spot (Block17, Row1, Column5)	2666.09	2155.00	1835.48	0.09	0.69	216.00	223.61	216.00	31.39	0.02	0.14	100.00	100.00	0.00	1939.00	2450.09	1447689.00	77.82	688.40	548.00
17	6	1	6235.00	20947.00	140.60	0	Spot (Block17, Row1, Column6)	3064.99	2626.50	1593.01	0.07	0.52	216.00	224.16	216.00	34.41	0.02	0.15	100.00	100.00	0.00	2410.50	2848.99	1642835.00	82.55	963.53	792.00
17	7	1	6534.00	20948.00	142.65	0	Spot (Block17, Row1, Column7)	9259.29	8640.00	4822.52	0.03	0.52	217.00	224.75	217.00	36.78	0.02	0.16	100.00	100.00	0.00	8423.00	9042.29	5120390.00	245.63	1981.97	1465.50
17	8	1	6844.00	20949.00	203.20	0	Spot (Block17, Row1, Column8)	276.35	283.00	30.97	0.01	0.11	218.00	222.36	218.00	28.60	0.01	0.13	76.00	58.00	0.00	65.00	58.35	326367.00	1.89	236.37	230.50
17	1	2	4739.00	21246.00	147.00	-50	Spot (Block17, Row2, Column1)	246.03	248.00	20.20	0.00	0.08	230.00	248.88	230.00	59.62	0.03	0.24	1.00	0.00	0.00	18.00	16.03	145402.00	-0.05	251.23	258.00
17	2	2	5038.00	21245.00	123.65	0	Spot (Block17, Row2, Column2)	1600.05	1557.00	493.57	0.01	0.31	224.00	235.62	224.00	81.93	0.02	0.35	100.00	100.00	0.00	1333.00	1376.05	651222.00	16.65	562.19	521.00
17	3	2	5341.00	21246.00	144.75	0	Spot (Block17, Row2, Column3)	565.63	505.00	170.92	0.05	0.30	224.00	232.94	224.00	81.39	0.02	0.35	99.00	88.00	0.00	281.00	341.63	322976.00	4.09	318.08	298.00
17	4	2	5640.00	21246.00	178.50	0	Spot (Block17, Row2, Column4)	783.11	757.00	259.77	0.01	0.33	225.00	235.09	225.00	37.86	0.02	0.16	100.00	100.00	0.00	532.00	558.11	700884.00	14.47	386.72	388.00
17	5	2	5946.00	21250.00	171.55	0	Spot (Block17, Row2, Column5)	2267.74	2204.50	921.52	0.01	0.41	223.00	233.10	223.00	42.06	0.02	0.18	100.00	100.00	0.00	1981.50	2044.74	1864080.00	48.37	714.99	579.00
17	6	2	6232.00	21242.00	148.40	0	Spot (Block17, Row2, Column6)	736.57	692.50	326.08	0.03	0.44	219.00	240.18	219.00	105.12	0.04	0.44	98.00	78.00	0.00	473.50	517.57	447834.00	4.72	337.44	301.00
17	7	2	6543.00	21251.00	147.65	0	Spot (Block17, Row2, Column7)	628.51	553.00	242.26	0.06	0.39	222.00	229.90	222.00	33.59	0.02	0.15	100.00	98.00	0.00	331.00	406.51	373333.00	11.87	317.12	292.00
17	8	2	6840.00	21249.00	147.00	-50	Spot (Block17, Row2, Column8)	233.23	228.00	24.46	0.01	0.10	220.00	226.43	220.00	37.37	0.01	0.17	20.00	0.00	0.00	8.00	13.23	137139.00	0.18	232.79	227.00
17	1	3	4744.00	21546.00	140.00	0	Spot (Block17, Row3, Column1)	3344.12	3082.50	1914.91	0.04	0.57	224.00	232.86	224.00	54.79	0.02	0.24	100.00	100.00	0.00	2858.50	3120.12	1772384.00	56.78	921.52	787.00
17	2	3	5038.00	21550.00	143.60	0	Spot (Block17, Row3, Column2)	786.65	734.50	282.71	0.03	0.36	226.00	245.38	226.00	93.65	0.04	0.38	99.00	96.00	0.00	508.50	560.65	443668.00	5.78	363.51	331.50
17	3	3	5335.00	21540.00	144.45	0	Spot (Block17, Row3, Column3)	3199.67	2138.00	3549.81	0.18	1.11	226.00	240.64	226.00	93.01	0.03	0.39	100.00	98.00	0.00	1912.00	2973.67	1820611.00	31.81	964.93	452.00
17	4	3	5641.00	21547.00	139.60	0	Spot (Block17, Row3, Column4)	5570.93	5200.00	3069.96	0.03	0.55	224.00	233.44	224.00	33.85	0.02	0.15	100.00	100.00	0.00	4976.00	5346.93	2941452.00	157.66	1518.54	1235.00
17	5	3	5943.00	21546.00	137.55	0	Spot (Block17, Row3, Column5)	1588.05	1468.00	772.31	0.03	0.49	227.00	254.51	227.00	117.46	0.05	0.46	100.00	100.00	0.00	1241.00	1361.05	814671.00	11.35	605.19	485.50
17	6	3	6241.00	21548.00	219.55	0	Spot (Block17, Row3, Column6)	8365.27	4602.50	6957.08	0.26	0.83	232.00	274.35	232.00	161.45	0.07	0.59	100.00	100.00	0.00	4370.50	8133.27	11544078.00	50.11	2257.47	2365.00
17	7	3	6546.00	21548.00	146.55	0	Spot (Block17, Row3, Column7)	1389.54	1132.00	837.13	0.09	0.60	227.00	249.17	227.00	109.51	0.04	0.44	100.00	90.00	0.00	905.00	1162.54	815660.00	10.41	437.79	388.00
17	8	3	6842.00	21556.00	151.50	0	Spot (Block17, Row3, Column8)	3059.68	2920.00	1278.73	0.02	0.42	222.00	234.58	222.00	47.62	0.02	0.20	100.00	100.00	0.00	2698.00	2837.68	1918419.00	59.32	838.80	733.00
17	1	4	4742.00	21847.00	139.40	0	Spot (Block17, Row4, Column1)	6274.05	5509.00	3529.06	0.06	0.56	228.00	247.01	228.00	72.87	0.03	0.30	100.00	100.00	0.00	5281.00	6046.05	3344070.00	82.71	1540.70	1128.50
17	2	4	5040.00	21849.00	158.55	0	Spot (Block17, Row4, Column2)	2570.78	2410.00	1146.79	0.03	0.45	233.00	264.13	233.00	94.26	0.05	0.36	100.00	100.00	0.00	2177.00	2337.78	1776408.00	24.47	700.51	687.00
17	3	4	5343.00	21848.00	140.30	0	Spot (Block17, Row4, Column3)	34964.18	32450.00	20506.04	0.03	0.59	228.00	259.63	228.00	100.30	0.06	0.39	100.00	100.00	13.41	32222.00	34736.18	18775792.00	346.02	6599.88	4967.50
17	4	4	5636.00	21844.00	173.80	0	Spot (Block17, Row4, Column4)	301.10	299.00	32.89	0.00	0.11	221.00	232.07	221.00	48.58	0.02	0.21	88.00	21.00	0.00	78.00	80.10	253824.00	1.42	243.36	239.00
17	5	4	5924.00	21849.00	125.75	0	Spot (Block17, Row4, Column5)	2389.94	1034.50	5387.20	0.36	2.25	229.00	245.14	229.00	73.37	0.03	0.30	100.00	100.00	0.00	805.50	2160.94	1008555.00	29.23	737.06	622.00
17	6	4	6244.00	21851.00	174.15	0	Spot (Block17, Row4, Column6)	3520.45	3413.00	1402.40	0.01	0.40	231.00	254.83	231.00	102.98	0.04	0.40	100.00	100.00	0.00	3182.00	3289.45	2992380.00	31.71	995.94	854.50
17	7	4	6538.00	21848.00	144.50	0	Spot (Block17, Row4, Column7)	1569.82	1231.00	1095.43	0.11	0.70	228.00	260.15	228.00	175.12	0.06	0.67	95.00	79.00	0.00	1003.00	1341.82	893226.00	7.48	476.22	387.00
17	8	4	6844.00	21856.00	144.30	0	Spot (Block17, Row4, Column8)	696.97	574.00	306.16	0.08	0.44	229.00	238.90	229.00	39.02	0.02	0.16	100.00	99.00	0.00	345.00	467.97	395880.00	11.74	336.85	305.50
17	1	5	4746.00	22151.00	139.45	0	Spot (Block17, Row5, Column1)	7105.30	6190.00	4888.92	0.06	0.69	234.00	264.53	234.00	115.01	0.05	0.43	100.00	100.00	0.00	5956.00	6871.30	3737388.00	59.48	1591.63	1227.00
17	2	5	5044.00	22149.00	149.60	0	Spot (Block17, Row5, Column2)	3328.49	3206.00	1299.54	0.02	0.39	236.00	283.82	236.00	135.76	0.08	0.48	100.00	100.00	0.00	2970.00	3092.49	2040362.00	22.43	862.20	801.00
17	3	5	5340.00	22148.00	145.50	0	Spot (Block17, Row5, Column3)	11060.68	9533.00	6295.97	0.06	0.57	230.00	264.91	230.00	102.07	0.06	0.39	100.00	100.00	0.00	9303.00	10830.68	6370951.00	105.77	1751.31	1506.50
17	4	5	5636.00	22149.00	138.20	0	Spot (Block17, Row5, Column4)	2387.71	2193.00	1210.71	0.04	0.51	222.00	243.53	222.00	92.43	0.04	0.38	100.00	100.00	0.00	1971.00	2165.71	1239221.00	23.20	664.30	547.00
17	5	5	5945.00	22153.00	139.25	0	Spot (Block17, Row5, Column5)	38500.66	37317.00	22450.54	0.01	0.58	230.00	251.55	230.00	96.65	0.04	0.38	100.00	100.00	26.96	37087.00	38270.66	20135896.00	395.73	6773.40	4766.00
17	6	5	6243.00	22151.00	148.60	0	Spot (Block17, Row5, Column6)	804.11	735.00	325.61	0.04	0.40	234.00	279.61	234.00	202.03	0.08	0.72	93.00	57.00	0.00	501.00	570.11	485682.00	2.60	350.69	330.00
17	7	5	6545.00	22151.00	206.05	0	Spot (Block17, Row5, Column7)	15542.36	10847.00	12183.35	0.16	0.78	257.00	323.96	257.00	288.07	0.10	0.89	100.00	100.00	0.00	10590.00	15285.36	18790716.00	52.83	3292.25	3401.00
17	8	5	6846.00	22152.00	139.35	0	Spot (Block17, Row5, Column8)	3780.77	3260.50	2705.23	0.06	0.72	236.00	267.88	236.00	182.87	0.06	0.68	100.00	95.00	0.00	3024.50	3544.77	1981123.00	19.21	1019.30	755.00
17	1	6	4742.00	22448.00	217.65	0	Spot (Block17, Row6, Column1)	6981.78	3558.00	6071.31	0.29	0.87	250.00	310.12	250.00	190.02	0.09	0.61	100.00	100.00	0.00	3308.00	6731.78	9488244.00	35.11	1881.74	1878.00
17	2	6	5042.00	22448.00	225.80	0	Spot (Block17, Row6, Column2)	8173.06	5705.00	4980.76	0.16	0.61	251.00	310.61	251.00	193.72	0.09	0.62	100.00	100.00	0.00	5454.00	7922.06	11998059.00	40.59	2232.79	2304.00
17	3	6	5331.00	22450.00	140.45	0	Spot (Block17, Row6, Column3)	7125.65	6258.50	4180.34	0.06	0.59	229.00	258.88	229.00	115.24	0.05	0.45	100.00	100.00	0.00	6029.50	6896.65	3805097.00	59.59	1861.59	1186.00
17	4	6	5640.00	22448.00	142.85	0	Spot (Block17, Row6, Column4)	1412.40	1172.00	795.20	0.08	0.56	225.00	236.56	225.00	69.69	0.02	0.29	100.00	100.00	0.00	947.00	1187.40	786704.00	16.87	461.12	383.00
17	5	6	5942.00	22450.00	139.20	0	Spot (Block17, Row6, Column5)	27411.07	25311.00	16802.06	0.03	0.61	233.00	255.87	233.00	94.14	0.04	0.37	100.00	100.00	1.34	25078.00	27178.07	14308581.00	288.44	5161.55	3890.00
17	6	6	6248.00	22437.00	183.30	0	Spot (Block17, Row6, Column6)	402.99	361.00	134.93	0.05	0.33	240.00	269.36	240.00	134.71	0.05	0.50	45.00	19.00	0.00	121.00	162.99	379616.00	0.99	268.61	275.00
17	7	6	6543.00	22447.00	140.30	0	Spot (Block17, Row6, Column7)	3342.44	3020.00	2025.55	0.04	0.61	250.00	288.59	250.00	206.66	0.06	0.72	100.00	100.00	0.00	2770.00	3092.44	1784861.00	14.78	956.22	743.00
17	8	6	6847.00	22453.00	141.50	0	Spot (Block17, Row6, Column8)	3169.71	2566.00	2038.70	0.09	0.64	242.00	248.62	242.00	36.88	0.01	0.15	100.00	100.00	0.00	2324.00	2927.71	1721154.00	79.20	838.90	723.00
17	1	7	4741.00	22745.00	152.00	0	Spot (Block17, Row7, Column1)	4026.81	3543.00	2012.38	0.06	0.50	245.00	283.58	245.00	125.14	0.06	0.44	100.00	100.00	0.00	3298.00	3781.81	2552998.00	29.91	888.55	810.50
17	2	7	5037.00	22754.00	217.30	0	Spot (Block17, Row7, Column2)	302.94	297.00	36.05	0.01	0.12	238.00	269.84	238.00	121.88	0.05	0.45	12.00	0.00	0.00	59.00	64.94	408975.00	0.27	258.55	262.00
17	3	7	5303.00	22751.00	206.50	0	Spot (Block17, Row7, Column3)	255.27	252.00	22.21	0.01	0.09	228.00	241.94	228.00	73.11	0.03	0.30	0.00	0.00	0.00	24.00	27.27	309126.00	0.18	237.75	232.00
17	4	7	5637.00	22752.00	170.40	0	Spot (Block17, Row7, Column4)	283.68	284.00	23.79	0.00	0.08	228.00	246.18	228.00	65.93	0.03	0.27	35.00	0.00	0.00	56.00	55.68	230351.00	0.57	258.01	257.00
17	5	7	5942.00	22751.00	172.25	0	Spot (Block17, Row7, Column5)	828.66	815.00	296.49	0.01	0.36	240.00	277.66	240.00	149.49	0.06	0.54	98.00	79.00	0.00	575.00	588.66	686962.00	3.69	398.96	398.00
17	6	7	6236.00	22748.00	220.20	0	Spot (Block17, Row7, Column6)	9076.51	7105.00	5470.70	0.11	0.60	260.00	339.30	260.00	284.30	0.12	0.84	100.00	100.00	0.00	6845.00	8816.51	12625425.00	30.73	2478.31	2470.00
17	7	7	6532.00	22752.00	143.35	0	Spot (Block17, Row7, Column7)	4042.59	3714.00	1962.33	0.04	0.49	245.00	268.43	245.00	127.93	0.04	0.48	100.00	100.00	0.00	3469.00	3797.59	2243639.00	29.50	1247.42	945.00
17	8	7	6844.00	22751.00	175.60	0	Spot (Block17, Row7, Column8)	6478.43	6486.00	2088.41	0.00	0.32	240.00	254.72	240.00	72.38	0.03	0.28	100.00	100.00	0.00	6246.00	6238.43	5577925.00	85.98	1705.48	1506.00
17	1	8	4729.00	23034.00	189.70	0	Spot (Block17, Row8, Column1)	296.87	296.00	24.40	0.00	0.08	239.00	252.58	239.00	58.43	0.02	0.23	46.00	2.00	0.00	57.00	57.87	300726.00	0.76	263.00	266.00
17	2	8	5048.00	23049.00	143.35	0	Spot (Block17, Row8, Column2)	580.48	556.00	176.77	0.02	0.30	235.00	241.19	235.00	26.95	0.01	0.11	100.00	100.00	0.00	321.00	345.48	326811.00	12.59	334.91	319.00
17	3	8	5332.00	23047.00	146.00	0	Spot (Block17, Row8, Column3)	1322.94	1056.00	878.44	0.10	0.66	236.00	252.06	236.00	68.19	0.03	0.27	100.00	91.00	0.00	820.00	1086.94	771276.00	15.70	426.81	373.50
17	4	8	5640.00	23051.00	148.00	0	Spot (Block17, Row8, Column4)	8659.81	7881.00	4301.56	0.04	0.50	238.00	263.97	238.00	86.86	0.04	0.33	100.00	100.00	0.00	7643.00	8421.81	5195885.00	96.66	1618.71	1402.00
17	5	8	5938.00	23041.00	195.15	0	Spot (Block17, Row8, Column5)	283.97	288.00	26.92	0.01	0.09	251.00	302.37	251.00	216.99	0.08	0.72	0.00	0.00	0.00	37.00	32.97	306686.00	-0.08	251.92	245.00
17	6	8	6243.00	23051.00	194.20	0	Spot (Block17, Row8, Column6)	15209.67	9315.00	14310.39	0.21	0.94	274.00	366.81	274.00	337.59	0.13	0.92	100.00	100.00	0.00	9041.00	14935.67	16167875.00	43.97	2691.89	2651.00
17	7	8	6538.00	23052.00	138.00	0	Spot (Block17, Row8, Column7)	2214.20	1981.00	1151.65	0.05	0.52	272.00	318.14	272.00	230.42	0.07	0.72	100.00	96.00	0.00	1709.00	1942.20	1146953.00	8.23	665.77	553.00
17	8	8	6829.00	23049.00	142.60	0	Spot (Block17, Row8, Column8)	41618.00	41768.50	18905.67	0.00	0.45	274.00	291.16	274.00	118.89	0.03	0.41	100.00	100.00	21.84	41494.50	41344.00	23056464.00	347.60	6912.86	5068.00
18	1	1	9242.00	20951.00	151.15	0	Spot (Block18, Row1, Column1)	15012.15	13142.00	8330.94	0.06	0.55	192.00	203.76	192.00	59.32	0.03	0.29	100.00	100.00	0.00	12950.00	14820.15	9412617.00	249.63	3059.80	2109.00
18	2	1	9536.00	20954.00	148.35	0	Spot (Block18, Row1, Column2)	579.67	550.00	219.47	0.02	0.38	188.00	189.88	188.00	33.60	0.00	0.18	99.00	99.00	0.00	362.00	391.67	347223.00	11.60	289.93	278.00
18	3	1	9847.00	20948.00	151.00	0	Spot (Block18, Row1, Column3)	416.52	381.00	143.77	0.04	0.35	187.00	184.89	187.00	19.74	0.00	0.11	99.00	98.00	0.00	194.00	229.52	260324.00	11.74	244.35	223.00
18	4	1	10137.00	20955.00	157.80	0	Spot (Block18, Row1, Column4)	426.60	382.50	156.10	0.05	0.37	186.00	184.83	186.00	21.73	0.00	0.12	99.00	98.00	0.00	196.50	240.60	293499.00	11.13	236.05	227.50
18	5	1	10440.00	20959.00	150.50	0	Spot (Block18, Row1, Column5)	689.23	593.00	382.09	0.07	0.55	185.00	184.88	185.00	24.88	0.00	0.13	100.00	100.00	0.00	408.00	504.23	424567.00	20.27	294.46	271.00
18	6	1	10743.00	20953.00	145.85	0	Spot (Block18, Row1, Column6)	1091.28	931.00	545.26	0.07	0.50	188.00	189.98	188.00	29.20	0.00	0.15	100.00	100.00	0.00	743.00	903.28	632942.00	30.87	421.90	366.00
18	7	1	11038.00	20960.00	147.35	0	Spot (Block18, Row1, Column7)	3087.76	2622.00	2857.54	0.07	0.93	193.00	195.24	193.00	27.69	0.01	0.14	100.00	100.00	0.00	2429.00	2894.76	1824868.00	104.48	820.75	605.00
18	8	1	11358.00	20936.00	203.90	0	Spot (Block18, Row1, Column8)	281.46	278.00	85.38	0.01	0.30	197.00	197.41	197.00	19.69	0.00	0.10	93.00	79.00	0.00	81.00	84.46	331837.00	4.27	221.03	217.00
18	1	2	9243.00	21255.00	147.00	-50	Spot (Block18, Row2, Column1)	196.39	194.00	20.37	0.01	0.10	196.00	204.26	196.00	48.92	0.02	0.24	1.00	0.00	0.00	-2.00	0.39	115676.00	-0.16	190.59	188.00
18	2	2	9539.00	21259.00	126.45	0	Spot (Block18, Row2, Column2)	622.26	598.00	193.92	0.02	0.31	189.00	187.79	189.00	22.20	0.00	0.12	100.00	100.00	0.00	409.00	433.26	266948.00	19.57	300.95	293.50
18	3	2	9839.00	21250.00	180.40	0	Spot (Block18, Row2, Column3)	221.74	214.00	27.12	0.02	0.12	187.00	185.34	187.00	21.16	0.00	0.11	65.00	23.00	0.00	27.00	34.74	201787.00	1.72	198.18	199.50
18	4	2	10147.00	21251.00	187.65	0	Spot (Block18, Row2, Column4)	407.05	387.00	115.65	0.02	0.28	188.00	188.52	188.00	27.45	0.00	0.15	100.00	96.00	0.00	199.00	219.05	405018.00	7.96	247.09	234.00
18	5	2	10444.00	21256.00	185.75	0	Spot (Block18, Row2, Column5)	2173.81	2105.50	709.11	0.01	0.33	187.00	196.44	187.00	70.34	0.02	0.36	100.00	100.00	0.00	1918.50	1986.81	2108594.00	28.11	735.16	668.00
18	6	2	10744.00	21257.00	147.00	-50	Spot (Block18, Row2, Column6)	286.42	292.00	47.99	0.01	0.17	191.00	262.75	191.00	316.98	0.14	1.21	0.00	0.00	0.00	101.00	95.42	168415.00	0.07	257.52	259.00
18	7	2	11045.00	21261.00	166.80	0	Spot (Block18, Row2, Column7)	355.47	316.00	95.72	0.05	0.27	195.00	202.95	195.00	54.04	0.02	0.27	93.00	59.00	0.00	121.00	160.47	274419.00	2.82	235.35	225.00
18	8	2	11345.00	21258.00	147.00	-50	Spot (Block18, Row2, Column8)	201.80	198.00	18.46	0.01	0.09	197.00	214.35	197.00	152.34	0.04	0.71	0.00	0.00	0.00	1.00	4.80	119263.00	-0.08	204.10	200.50
18	1	3	9244.00	21553.00	143.15	0	Spot (Block18, Row3, Column1)	971.11	943.00	438.58	0.01	0.45	188.00	187.77	188.00	22.30	0.00	0.12	100.00	100.00	0.00	755.00	783.11	545766.00	35.13	356.89	316.00
18	2	3	9543.00	21562.00	164.35	0	Spot (Block18, Row3, Column2)	261.12	266.00	40.27	0.01	0.15	187.00	194.71	187.00	52.85	0.02	0.27	63.00	19.00	0.00	79.00	74.12	194531.00	1.26	212.45	208.00
18	3	3	9834.00	21557.00	149.35	0	Spot (Block18, Row3, Column3)	450.82	386.50	260.48	0.07	0.58	184.00	185.16	184.00	23.71	0.00	0.13	99.00	98.00	0.00	202.50	266.82	275904.00	11.21	263.40	268.50
18	4	3	10144.00	21554.00	145.05	0	Spot (Block18, Row3, Column4)	1418.33	1298.00	700.18	0.04	0.49	183.00	182.98	183.00	22.83	0.00	0.12	100.00	100.00	0.00	1115.00	1235.33	815537.00	54.11	456.24	377.00
18	5	3	10404.00	21551.00	187.15	0	Spot (Block18, Row3, Column5)	281.46	247.00	185.35	0.06	0.66	189.00	259.67	189.00	310.24	0.14	1.19	2.00	0.00	0.00	58.00	92.46	277523.00	0.07	224.56	189.00
18	6	3	10742.00	21554.00	210.15	0	Spot (Block18, Row3, Column6)	31389.00	24768.00	20246.08	0.10	0.65	210.00	390.96	210.00	465.50	0.27	1.19	100.00	100.00	14.50	24558.00	31179.00	39393384.00	66.59	6708.84	6741.50
18	7	3	11046.00	21558.00	150.85	0	Spot (Block18, Row3, Column7)	693.01	616.50	338.08	0.05	0.49	206.00	292.29	206.00	320.07	0.15	1.10	56.00	28.00	0.00	410.50	487.01	432441.00	1.25	295.48	280.50
18	8	3	11345.00	21566.00	153.80	0	Spot (Block18, Row3, Column8)	27758.56	24744.00	14918.00	0.05	0.54	203.00	238.15	203.00	181.55	0.07	0.76	100.00	100.00	1.38	24541.00	27555.56	18070832.00	151.59	4596.95	3433.00
18	1	4	9246.00	21856.00	143.65	0	Spot (Block18, Row4, Column1)	1421.94	1345.00	752.55	0.02	0.53	189.00	196.97	189.00	56.26	0.02	0.29	100.00	100.00	0.00	1156.00	1232.94	794862.00	21.77	440.48	386.00
18	2	4	9542.00	21852.00	169.45	0	Spot (Block18, Row4, Column2)	3237.32	3031.00	1719.80	0.03	0.53	195.00	225.19	195.00	121.54	0.06	0.54	100.00	100.00	0.00	2836.00	3042.32	2615757.00	24.78	761.56	752.00
18	3	4	9845.00	21857.00	142.90	0	Spot (Block18, Row4, Column3)	6031.25	5426.50	3203.76	0.05	0.53	190.00	210.68	190.00	91.21	0.04	0.43	100.00	100.00	0.00	5236.50	5841.25	3365438.00	63.81	1415.08	1125.50
18	4	4	10144.00	21864.00	204.85	0	Spot (Block18, Row4, Column4)	209.83	208.00	16.80	0.00	0.08	183.00	183.28	183.00	25.99	0.00	0.14	49.00	8.00	0.00	25.00	26.83	250958.00	1.02	194.09	192.00
18	5	4	10443.00	21858.00	158.40	0	Spot (Block18, Row4, Column5)	272.39	278.00	30.85	0.01	0.11	194.00	210.99	194.00	74.75	0.04	0.35	68.00	1.00	0.00	84.00	78.39	189314.00	0.82	227.60	226.50
18	6	4	10746.00	21856.00	190.50	0	Spot (Block18, Row4, Column6)	3027.18	2980.00	982.09	0.01	0.32	209.00	290.45	209.00	311.85	0.14	1.07	100.00	100.00	0.00	2771.00	2818.18	3099836.00	8.78	896.90	809.00
18	7	4	11045.00	21846.00	158.95	0	Spot (Block18, Row4, Column7)	408.86	356.00	161.19	0.06	0.39	214.50	290.79	214.50	338.20	0.13	1.16	20.00	1.00	0.00	141.50	194.36	284161.00	0.35	280.48	261.00
18	8	4	11343.00	21863.00	144.95	0	Spot (Block18, Row4, Column8)	347.78	325.00	66.81	0.03	0.19	206.00	225.78	206.00	90.42	0.04	0.40	77.00	25.00	0.00	119.00	141.78	198580.00	1.35	264.18	270.00
18	1	5	9245.00	22173.00	185.15	0	Spot (Block18, Row5, Column1)	872.07	690.50	779.92	0.10	0.89	195.00	276.73	195.00	301.99	0.15	1.09	63.00	44.00	0.00	495.50	677.07	842424.00	1.97	442.09	225.00
18	2	5	9544.00	22155.00	150.85	0	Spot (Block18, Row5, Column2)	31900.01	30786.00	14644.41	0.02	0.46	212.00	306.95	212.00	293.75	0.16	0.96	100.00	100.00	0.97	30574.00	31688.01	19809912.00	107.55	5035.05	4453.00
18	3	5	9848.00	22155.00	149.25	0	Spot (Block18, Row5, Column3)	14077.05	11719.00	8605.58	0.08	0.61	201.00	239.80	201.00	149.66	0.08	0.62	100.00	100.00	0.00	11518.00	13876.05	8544768.00	92.46	2235.27	1999.00
18	4	5	10142.00	22158.00	141.60	0	Spot (Block18, Row5, Column4)	879.56	805.00	461.47	0.04	0.52	193.00	207.45	193.00	79.05	0.03	0.38	100.00	96.00	0.00	612.00	686.56	478478.00	8.50	344.36	304.00
18	5	5	10447.00	22161.00	139.40	0	Spot (Block18, Row5, Column5)	7232.78	6382.50	4035.02	0.05	0.56	195.00	201.06	195.00	38.82	0.01	0.19	100.00	100.00	0.00	6187.50	7037.78	3847841.00	181.13	1597.86	1225.00
18	6	5	10744.00	22158.00	147.00	-50	Spot (Block18, Row5, Column6)	351.14	339.00	102.00	0.02	0.29	208.00	303.15	208.00	383.97	0.16	1.27	0.00	0.00	0.00	131.00	143.14	207174.00	0.12	242.22	226.00
18	7	5	11046.00	22158.00	197.75	0	Spot (Block18, Row5, Column7)	37879.85	36310.50	22147.49	0.02	0.58	244.00	402.48	244.00	522.91	0.22	1.30	100.00	100.00	26.53	36066.50	37635.85	42122680.00	71.67	7110.00	7220.00
18	8	5	11346.00	22158.00	144.95	0	Spot (Block18, Row5, Column8)	929.88	807.50	583.58	0.06	0.63	202.00	260.76	202.00	326.26	0.11	1.25	66.00	48.00	0.00	605.50	727.88	530029.00	2.05	337.61	296.00
18	1	6	9243.00	22455.00	210.70	0	Spot (Block18, Row6, Column1)	27284.69	17973.50	20596.98	0.18	0.75	227.00	430.47	227.00	558.53	0.28	1.30	100.00	100.00	12.40	17746.50	27057.69	34542572.00	48.08	5677.84	5800.00
18	2	6	9543.00	22457.00	216.45	0	Spot (Block18, Row6, Column2)	22616.67	18102.50	14257.52	0.10	0.63	229.00	417.99	229.00	536.27	0.26	1.28	100.00	100.00	0.00	17873.50	22387.67	30306346.00	41.39	4834.02	4967.50
18	3	6	9838.00	22454.00	139.75	0	Spot (Block18, Row6, Column3)	2130.70	2108.00	1029.10	0.00	0.48	201.00	254.00	201.00	269.01	0.10	1.06	100.00	91.00	0.00	1907.00	1929.70	1125010.00	6.98	742.50	590.00
18	4	6	10147.00	22459.00	166.60	0	Spot (Block18, Row6, Column4)	421.90	382.50	159.49	0.04	0.38	198.00	201.91	198.00	29.07	0.01	0.14	96.00	90.00	0.00	184.50	223.90	325703.00	7.57	245.47	238.00
18	5	6	10443.00	22460.00	140.70	0	Spot (Block18, Row6, Column5)	5566.78	5092.00	3098.04	0.04	0.56	202.00	212.92	202.00	71.57	0.02	0.34	100.00	100.00	0.00	4890.00	5364.78	2983793.00	74.81	1247.20	910.00
18	6	6	10779.00	22455.00	214.40	0	Spot (Block18, Row6, Column6)	280.84	286.00	35.15	0.01	0.13	218.00	309.64	218.00	390.47	0.15	1.26	0.00	0.00	0.00	68.00	62.84	368462.00	-0.07	238.67	228.00
18	7	6	11045.00	22458.00	146.75	0	Spot (Block18, Row6, Column7)	1462.96	1264.00	754.17	0.06	0.52	226.00	309.31	226.00	365.13	0.14	1.18	88.00	66.00	0.00	1038.00	1236.96	857294.00	3.16	489.85	435.00
18	8	6	11348.00	22460.00	143.90	0	Spot (Block18, Row6, Column8)	1447.38	1302.50	834.49	0.05	0.58	203.00	212.64	203.00	41.41	0.02	0.19	100.00	100.00	0.00	1099.50	1244.38	819219.00	29.82	463.18	373.50
18	1	7	9239.00	22753.00	159.20	0	Spot (Block18, Row7, Column1)	4784.90	4054.00	2633.65	0.07	0.55	216.00	313.96	216.00	358.38	0.16	1.14	100.00	100.00	0.00	3838.00	4568.90	3335077.00	12.48	974.94	938.50
18	2	7	9565.00	22774.00	154.05	0	Spot (Block18, Row7, Column2)	256.11	257.00	32.49	0.00	0.13	205.00	267.61	205.00	293.31	0.12	1.10	0.00	0.00	0.00	52.00	51.11	169033.00	-0.04	237.19	221.00
18	3	7	9828.00	22771.00	87.90	0	Spot (Block18, Row7, Column3)	253.38	201.00	230.88	0.10	0.91	194.00	196.42	194.00	28.14	0.01	0.14	19.00	9.00	0.00	7.00	59.38	49155.00	2.02	207.42	205.00
18	4	7	10172.00	22748.00	213.65	0	Spot (Block18, Row7, Column4)	244.74	239.00	31.68	0.01	0.13	200.00	211.80	200.00	110.67	0.02	0.52	0.00	0.00	0.00	39.00	44.74	317433.00	0.30	211.40	209.00
18	5	7	10435.00	22756.00	169.65	0	Spot (Block18, Row7, Column5)	454.65	456.50	111.76	0.00	0.25	209.00	286.15	209.00	366.05	0.14	1.28	19.00	0.00	0.00	247.50	245.65	362813.00	0.46	291.01	293.00
18	6	7	10743.00	22756.00	204.05	0	Spot (Block18, Row7, Column6)	29339.17	27154.00	18335.13	0.03	0.62	233.00	489.76	233.00	660.41	0.32	1.35	100.00	100.00	3.54	26921.00	29106.17	34796300.00	43.68	5745.49	5754.50
18	7	7	11039.00	22760.00	147.45	0	Spot (Block18, Row7, Column7)	1398.41	1248.00	650.29	0.05	0.47	218.00	314.66	218.00	370.77	0.16	1.18	96.00	68.00	0.00	1030.00	1180.41	826460.00	2.92	544.68	457.00
18	8	7	11344.00	22755.00	186.20	0	Spot (Block18, Row7, Column8)	4938.62	4930.00	1349.22	0.00	0.27	210.00	222.42	210.00	72.42	0.02	0.33	100.00	100.00	0.00	4720.00	4728.62	4829968.00	65.12	1458.25	1307.00
18	1	8	9235.00	23067.00	204.20	0	Spot (Block18, Row8, Column1)	263.36	265.00	38.30	0.00	0.15	207.00	218.92	207.00	66.32	0.02	0.30	42.00	3.00	0.00	58.00	56.36	310504.00	0.67	221.78	215.00
18	2	8	9553.00	23068.00	159.20	0	Spot (Block18, Row8, Column2)	330.64	318.00	66.19	0.02	0.20	199.00	201.06	199.00	21.57	0.00	0.11	94.00	86.00	0.00	119.00	131.64	232440.00	6.01	239.65	222.50
18	3	8	9834.00	23058.00	152.35	0	Spot (Block18, Row8, Column3)	412.11	379.00	148.46	0.04	0.36	198.00	217.68	198.00	129.09	0.04	0.59	62.00	38.00	0.00	181.00	214.11	262516.00	1.51	255.34	261.00
18	4	8	10142.00	23056.00	147.80	0	Spot (Block18, Row8, Column4)	52338.80	65391.00	16024.63	0.10	0.31	206.00	240.15	206.00	176.04	0.07	0.73	100.00	100.00	49.59	65185.00	52132.80	31560520.00	295.95	9424.91	6832.50
18	5	8	10443.00	23058.00	147.00	-50	Spot (Block18, Row8, Column5)	250.49	248.00	28.79	0.00	0.11	221.00	326.30	221.00	414.51	0.17	1.27	0.00	0.00	0.00	27.00	29.49	146790.00	-0.18	242.16	224.00
18	6	8	10742.00	23056.00	203.80	0	Spot (Block18, Row8, Column6)	35515.01	31310.50	22441.33	0.05	0.63	290.00	513.39	290.00	679.75	0.25	1.32	100.00	100.00	25.89	31020.50	35225.01	41694920.00	51.49	7212.48	7226.50
18	7	8	11047.00	23058.00	139.55	0	Spot (Block18, Row8, Column7)	823.24	772.00	359.55	0.03	0.44	227.00	321.44	227.00	389.34	0.15	1.21	64.00	27.00	0.00	545.00	596.24	435496.00	1.29	406.18	370.50
18	8	8	11332.00	23057.00	145.10	0	Spot (Block18, Row8, Column8)	42851.62	43970.00	19176.10	0.01	0.45	223.00	256.55	223.00	134.33	0.06	0.52	100.00	100.00	23.86	43747.00	42628.62	24425540.00	317.09	8400.53	5370.50
19	1	1	13743.00	20956.00	154.65	0	Spot (Block19, Row1, Column1)	13510.67	11771.50	7427.78	0.06	0.55	192.00	208.86	192.00	58.28	0.04	0.28	100.00	100.00	0.00	11579.50	13318.67	8890020.00	228.22	2649.58	1947.00
19	2	1	14041.00	20962.00	149.95	0	Spot (Block19, Row1, Column2)	1695.67	1512.00	736.40	0.05	0.43	190.00	194.74	190.00	37.42	0.01	0.19	100.00	100.00	0.00	1322.00	1505.67	1042840.00	40.11	529.30	460.00
19	3	1	14346.00	20960.00	147.00	-50	Spot (Block19, Row1, Column3)	208.10	208.00	14.45	0.00	0.07	191.00	191.65	191.00	22.49	0.00	0.12	28.00	3.00	0.00	17.00	17.10	122573.00	0.73	205.97	207.00
19	4	1	14639.00	20963.00	148.55	0	Spot (Block19, Row1, Column4)	1285.90	1188.50	602.03	0.03	0.47	190.00	190.29	190.00	23.55	0.00	0.12	100.00	100.00	0.00	998.50	1095.90	774112.00	46.52	446.27	376.50
19	5	1	14948.00	20957.00	171.05	0	Spot (Block19, Row1, Column5)	279.93	278.00	48.58	0.00	0.17	189.00	193.11	189.00	37.76	0.01	0.20	88.00	62.00	0.00	89.00	90.93	227865.00	2.30	217.05	213.50
19	6	1	15241.00	20960.00	146.55	0	Spot (Block19, Row1, Column6)	1069.39	961.50	451.45	0.05	0.42	192.00	193.11	192.00	23.32	0.00	0.12	100.00	100.00	0.00	769.50	877.39	624525.00	37.57	419.59	358.50
19	7	1	15538.00	20960.00	146.95	0	Spot (Block19, Row1, Column7)	1103.65	1059.00	464.87	0.02	0.42	191.00	192.17	191.00	24.15	0.00	0.13	100.00	100.00	0.00	868.00	912.65	647845.00	37.75	431.83	364.00
19	8	1	15850.00	20962.00	168.45	0	Spot (Block19, Row1, Column8)	378.79	366.00	97.99	0.01	0.26	193.00	193.44	193.00	19.57	0.00	0.10	98.00	97.00	0.00	173.00	185.79	297729.00	9.47	241.81	231.00
19	1	2	13746.00	21259.00	147.00	-50	Spot (Block19, Row2, Column1)	208.07	202.00	26.76	0.01	0.13	196.00	206.76	196.00	49.74	0.02	0.24	14.00	0.00	0.00	6.00	12.07	122343.00	0.03	209.41	208.00
19	2	2	14053.00	21265.00	124.00	0	Spot (Block19, Row2, Column2)	271.55	280.00	32.10	0.01	0.12	188.00	188.73	188.00	21.14	0.00	0.11	97.00	84.00	0.00	92.00	83.55	110522.00	3.92	218.08	213.00
19	3	2	14341.00	21263.00	181.40	0	Spot (Block19, Row2, Column3)	282.78	283.00	52.20	0.00	0.18	190.00	189.89	190.00	20.30	0.00	0.11	91.00	79.00	0.00	93.00	92.78	261002.00	4.57	216.28	215.00
19	4	2	14651.00	21263.00	206.05	0	Spot (Block19, Row2, Column4)	231.64	227.00	23.86	0.01	0.10	195.00	201.25	195.00	46.52	0.01	0.23	24.00	2.00	0.00	32.00	36.64	280047.00	0.65	204.08	204.00
19	5	2	14949.00	21265.00	187.90	0	Spot (Block19, Row2, Column5)	7479.98	7171.00	2587.12	0.02	0.35	198.00	231.40	198.00	146.27	0.07	0.63	100.00	100.00	0.00	6973.00	7281.98	7412658.00	49.56	1910.25	1633.00
19	6	2	15246.00	21262.00	147.00	-50	Spot (Block19, Row2, Column6)	232.25	226.00	19.53	0.01	0.08	201.00	290.38	201.00	394.13	0.16	1.36	0.00	0.00	0.00	25.00	31.25	137957.00	-0.15	237.05	230.00
19	7	2	15535.00	21254.00	211.30	0	Spot (Block19, Row2, Column7)	234.63	230.00	28.13	0.01	0.12	197.00	206.96	197.00	69.43	0.02	0.34	18.00	0.00	0.00	33.00	37.63	299858.00	0.40	206.83	204.00
19	8	2	15847.00	21262.00	147.00	-50	Spot (Block19, Row2, Column8)	202.21	200.00	14.10	0.00	0.07	198.00	208.40	198.00	112.22	0.02	0.54	0.00	0.00	0.00	2.00	4.21	120317.00	-0.06	198.22	197.00
19	1	3	13748.00	21562.00	141.85	0	Spot (Block19, Row3, Column1)	943.67	875.50	326.08	0.03	0.35	192.00	193.00	192.00	24.08	0.00	0.12	100.00	100.00	0.00	683.50	751.67	513354.00	31.18	419.58	367.00
19	2	3	14045.00	21567.00	181.70	0	Spot (Block19, Row3, Column2)	306.88	293.00	73.89	0.02	0.24	194.00	207.39	194.00	82.19	0.03	0.40	65.00	23.00	0.00	99.00	112.88	284481.00	1.21	230.04	224.00
19	3	3	14338.00	21559.00	142.50	0	Spot (Block19, Row3, Column3)	794.84	666.00	527.14	0.08	0.66	195.00	196.14	195.00	24.58	0.00	0.13	100.00	100.00	0.00	471.00	599.84	438750.00	24.36	362.81	312.50
19	4	3	14648.00	21562.00	146.35	0	Spot (Block19, Row3, Column4)	1474.36	1350.00	692.87	0.04	0.47	197.00	199.21	197.00	29.19	0.00	0.15	100.00	100.00	0.00	1153.00	1277.36	863974.00	43.69	532.35	484.50
19	5	3	14916.00	21576.00	108.00	0	Spot (Block19, Row3, Column5)	1096.13	458.50	2126.80	0.38	1.94	207.00	305.47	207.00	364.43	0.17	1.19	41.00	19.00	0.00	251.50	889.13	333223.00	2.17	398.37	296.00
19	6	3	15245.00	21560.00	210.55	0	Spot (Block19, Row3, Column6)	37869.20	34682.50	21290.23	0.04	0.56	230.00	444.01	230.00	534.87	0.29	1.20	100.00	100.00	25.99	34452.50	37639.20	47942752.00	69.97	8265.80	8316.00
19	7	3	15546.00	21562.00	147.00	-50	Spot (Block19, Row3, Column7)	233.91	225.00	37.73	0.02	0.16	206.00	287.86	206.00	347.06	0.15	1.21	0.00	0.00	0.00	19.00	27.91	139408.00	-0.16	212.80	208.00
19	8	3	15847.00	21572.00	157.75	0	Spot (Block19, Row3, Column8)	14157.06	12801.00	7743.87	0.04	0.55	203.00	219.29	203.00	117.71	0.03	0.54	100.00	100.00	0.00	12598.00	13954.06	9725903.00	118.41	2883.14	2123.00
19	1	4	13746.00	21862.00	142.80	0	Spot (Block19, Row4, Column1)	1560.05	1361.50	693.35	0.06	0.44	193.00	208.42	193.00	81.74	0.03	0.39	100.00	100.00	0.00	1168.50	1367.05	858026.00	16.54	574.27	478.00
19	2	4	14045.00	21861.00	175.10	0	Spot (Block19, Row4, Column2)	5888.51	5241.00	3332.24	0.05	0.57	202.00	238.05	202.00	128.89	0.07	0.54	100.00	100.00	0.00	5039.00	5686.51	5046455.00	43.84	1193.82	1175.00
19	3	4	14345.00	21863.00	146.20	0	Spot (Block19, Row4, Column3)	4329.12	4019.00	2255.44	0.03	0.52	200.00	238.59	200.00	156.61	0.08	0.66	100.00	100.00	0.00	3819.00	4129.12	2506561.00	26.12	1154.77	833.00
19	4	4	14634.00	21854.00	235.70	0	Spot (Block19, Row4, Column4)	221.22	218.00	19.60	0.01	0.09	197.00	198.79	197.00	22.53	0.00	0.11	47.00	15.00	0.00	21.00	24.22	354398.00	1.00	204.70	202.50
19	5	4	14951.00	21870.00	155.95	0	Spot (Block19, Row4, Column5)	333.30	297.00	178.51	0.05	0.54	213.00	242.83	213.00	98.21	0.06	0.40	33.00	8.00	0.00	84.00	120.30	223308.00	0.92	252.08	243.00
19	6	4	15244.00	21858.00	187.95	0	Spot (Block19, Row4, Column6)	10045.00	10110.50	3563.84	0.00	0.35	236.00	335.81	236.00	347.98	0.15	1.04	100.00	100.00	0.00	9874.50	9809.00	10004818.00	27.90	2351.28	2028.00
19	7	4	15549.00	21861.00	217.55	0	Spot (Block19, Row4, Column7)	253.29	246.00	36.65	0.01	0.14	213.00	270.18	213.00	258.97	0.10	0.96	0.00	0.00	0.00	33.00	40.29	341948.00	-0.07	218.67	210.00
19	8	4	15847.00	21865.00	169.25	0	Spot (Block19, Row4, Column8)	286.89	289.00	41.40	0.00	0.14	207.00	213.99	207.00	40.24	0.01	0.19	80.00	52.00	0.00	82.00	79.89	228939.00	1.81	228.84	226.00
19	1	5	13747.00	22165.00	146.45	0	Spot (Block19, Row5, Column1)	2256.53	1989.00	1208.05	0.05	0.54	200.00	287.25	200.00	354.18	0.16	1.23	99.00	90.00	0.00	1789.00	2056.53	1308790.00	5.56	662.82	469.00
19	2	5	14047.00	22162.00	151.75	0	Spot (Block19, Row5, Column2)	17253.18	16255.50	8038.00	0.03	0.47	214.00	295.70	214.00	238.18	0.14	0.81	100.00	100.00	0.00	16041.50	17039.18	10834994.00	71.20	3182.43	2751.00
19	3	5	14345.00	22163.00	158.30	0	Spot (Block19, Row5, Column3)	20256.01	17034.00	12777.23	0.08	0.63	206.00	265.05	206.00	198.35	0.11	0.75	100.00	100.00	0.00	16828.00	20050.01	13996901.00	100.79	2766.04	2440.50
19	4	5	14648.00	22169.00	146.75	0	Spot (Block19, Row5, Column4)	776.38	720.00	305.16	0.03	0.39	196.00	221.34	196.00	134.82	0.05	0.61	99.00	82.00	0.00	524.00	580.38	454959.00	4.12	341.00	299.00
19	5	5	14946.00	22166.00	144.75	0	Spot (Block19, Row5, Column5)	7454.69	6418.00	4760.79	0.07	0.64	208.00	217.08	208.00	46.01	0.02	0.21	100.00	100.00	0.00	6210.00	7246.69	4249176.00	157.31	1612.40	1207.00
19	6	5	15246.00	22162.00	147.00	-50	Spot (Block19, Row5, Column6)	251.07	247.00	31.87	0.01	0.13	226.00	290.14	226.00	268.18	0.11	0.92	0.00	0.00	0.00	21.00	25.07	148381.00	-0.15	232.39	226.00
19	7	5	15549.00	22165.00	195.00	0	Spot (Block19, Row5, Column7)	28947.00	23470.00	20093.37	0.09	0.69	230.00	345.46	230.00	384.08	0.18	1.11	100.00	100.00	7.61	23240.00	28717.00	31204936.00	74.47	5183.34	5141.00
19	8	5	15860.00	22162.00	159.90	0	Spot (Block19, Row5, Column8)	289.76	286.00	55.17	0.01	0.19	208.00	246.08	208.00	231.73	0.07	0.94	0.00	0.00	0.00	78.00	81.76	204574.00	0.19	230.21	222.00
19	1	6	13746.00	22461.00	207.95	0	Spot (Block19, Row6, Column1)	34737.23	31343.00	22103.05	0.04	0.64	230.00	461.25	230.00	576.68	0.30	1.25	100.00	100.00	23.99	31113.00	34507.23	42866036.00	59.44	6975.58	6950.00
19	2	6	14041.00	22462.00	207.65	0	Spot (Block19, Row6, Column2)	14450.62	12488.00	8660.92	0.06	0.60	228.00	372.29	228.00	429.65	0.21	1.15	100.00	100.00	0.00	12260.00	14222.62	17788716.00	32.77	3018.94	2847.50
19	3	6	14337.00	22462.00	146.45	0	Spot (Block19, Row6, Column3)	1824.49	1704.00	874.19	0.03	0.48	205.00	257.91	205.00	206.44	0.10	0.80	100.00	100.00	0.00	1499.00	1619.49	1072798.00	7.59	558.40	478.50
19	4	6	14648.00	22462.00	154.50	0	Spot (Block19, Row6, Column4)	468.26	400.50	180.43	0.07	0.39	193.00	195.62	193.00	24.80	0.01	0.13	100.00	99.00	0.00	207.50	275.26	306242.00	10.99	263.65	266.50
19	5	6	14946.00	22462.00	144.60	0	Spot (Block19, Row6, Column5)	3867.86	3525.00	2204.02	0.04	0.57	202.00	212.18	202.00	45.72	0.02	0.22	100.00	100.00	0.00	3323.00	3665.86	2185343.00	79.96	1119.33	744.00
19	6	6	15246.00	22462.00	147.00	-50	Spot (Block19, Row6, Column6)	238.33	230.00	30.36	0.02	0.13	220.00	263.86	220.00	196.95	0.08	0.75	0.00	0.00	0.00	10.00	18.33	140615.00	-0.13	223.50	214.00
19	7	6	15546.00	22463.00	151.65	0	Spot (Block19, Row6, Column7)	550.23	504.00	173.79	0.04	0.32	228.00	287.52	228.00	263.70	0.10	0.92	53.00	18.00	0.00	276.00	322.23	346097.00	1.00	332.23	318.50
19	8	6	15844.00	22472.00	165.65	0	Spot (Block19, Row6, Column8)	279.74	286.00	49.02	0.01	0.18	213.00	223.56	213.00	57.38	0.02	0.26	64.00	12.00	0.00	73.00	66.74	213721.00	0.98	237.48	228.00
19	1	7	13746.00	22761.00	172.00	0	Spot (Block19, Row7, Column1)	8047.87	6812.00	4826.35	0.07	0.60	229.00	347.08	229.00	408.99	0.18	1.18	100.00	100.00	0.00	6583.00	7818.87	6591207.00	18.83	1440.97	1479.00
19	2	7	14045.00	22761.00	147.00	-50	Spot (Block19, Row7, Column2)	242.43	238.00	32.41	0.01	0.13	216.00	274.16	216.00	195.54	0.10	0.71	0.00	0.00	0.00	22.00	26.43	143034.00	-0.16	231.39	228.50
19	3	7	14404.00	22722.00	119.75	0	Spot (Block19, Row7, Column3)	235.13	229.00	22.95	0.01	0.10	201.00	203.65	201.00	22.30	0.01	0.11	61.00	31.00	0.00	28.00	34.13	89115.00	1.41	217.33	216.00
19	4	7	14663.00	22745.00	241.30	0	Spot (Block19, Row7, Column4)	222.26	218.50	24.59	0.01	0.11	196.00	202.15	196.00	66.11	0.01	0.33	8.00	0.00	0.00	22.50	26.26	374294.00	0.30	206.41	204.00
19	5	7	14945.00	22762.00	147.00	-50	Spot (Block19, Row7, Column5)	270.49	282.00	31.58	0.02	0.12	207.00	263.48	207.00	219.05	0.10	0.83	0.00	0.00	0.00	75.00	63.49	159860.00	0.03	254.59	269.00
19	6	7	15244.00	22763.00	200.70	0	Spot (Block19, Row7, Column6)	17919.89	16732.00	10809.71	0.03	0.60	260.00	420.09	260.00	521.31	0.21	1.24	100.00	100.00	0.00	16472.00	17659.89	20518276.00	33.57	3454.08	3470.00
19	7	7	15546.00	22763.00	152.30	0	Spot (Block19, Row7, Column7)	690.50	631.00	258.95	0.04	0.38	231.00	287.19	231.00	215.60	0.09	0.75	82.00	45.00	0.00	400.00	459.50	438466.00	1.87	379.04	320.00
19	8	7	15845.00	22754.00	187.80	0	Spot (Block19, Row7, Column8)	16139.72	16211.00	4708.70	0.00	0.29	223.00	251.79	223.00	108.50	0.05	0.43	100.00	100.00	0.00	15988.00	15916.72	15962185.00	146.43	3979.98	3893.00
19	1	8	13734.00	23059.00	140.30	0	Spot (Block19, Row8, Column1)	388.71	366.00	193.04	0.03	0.50	220.00	244.36	220.00	100.48	0.05	0.41	64.00	20.00	0.00	146.00	168.71	207571.00	1.44	317.88	300.00
19	2	8	14060.00	23071.00	191.45	0	Spot (Block19, Row8, Column2)	253.78	258.00	34.09	0.01	0.13	209.00	213.59	209.00	26.10	0.01	0.12	64.00	47.00	0.00	49.00	44.78	262412.00	1.54	232.23	226.00
19	3	8	14323.00	23052.00	184.85	0	Spot (Block19, Row8, Column3)	258.54	260.00	32.44	0.00	0.13	205.00	211.84	205.00	68.79	0.01	0.32	27.00	2.00	0.00	55.00	53.54	247684.00	0.68	222.06	218.00
19	4	8	14639.00	23062.00	150.05	0	Spot (Block19, Row8, Column4)	39309.43	38748.00	20047.43	0.01	0.51	204.00	216.44	204.00	97.18	0.03	0.45	100.00	100.00	17.89	38544.00	39105.43	24175412.00	402.28	7047.41	5819.50
19	5	8	14945.00	23062.00	147.00	-50	Spot (Block19, Row8, Column5)	225.24	217.00	26.90	0.02	0.12	210.00	310.19	210.00	434.69	0.17	1.40	0.00	0.00	0.00	7.00	15.24	132669.00	-0.20	222.17	215.00
19	6	8	15248.00	23061.00	203.45	0	Spot (Block19, Row8, Column6)	41399.83	44634.50	22259.87	0.03	0.54	291.00	509.45	291.00	674.46	0.24	1.32	100.00	100.00	35.41	44343.50	41108.83	48521020.00	60.63	8415.46	8076.00
19	7	8	15548.00	23065.00	145.65	0	Spot (Block19, Row8, Column7)	802.28	755.00	313.67	0.03	0.39	236.00	341.99	236.00	438.15	0.16	1.28	59.00	21.00	0.00	519.00	566.28	461309.00	1.05	371.34	345.50
19	8	8	15837.00	23066.00	147.90	0	Spot (Block19, Row8, Column8)	35268.71	32889.50	19807.94	0.03	0.56	231.00	273.51	231.00	132.22	0.07	0.48	100.00	100.00	11.63	32658.50	35037.71	21231832.00	264.67	6192.05	4682.00
20	1	1	18249.00	20964.00	155.55	0	Spot (Block20, Row1, Column1)	12090.90	10487.00	7044.26	0.06	0.58	204.00	215.92	204.00	54.75	0.02	0.25	100.00	100.00	0.00	10283.00	11886.90	8064629.00	216.89	2467.77	1804.50
20	2	1	18540.00	20967.00	154.90	0	Spot (Block20, Row1, Column2)	7821.32	6786.00	4306.69	0.06	0.55	204.00	224.66	204.00	89.84	0.04	0.40	100.00	100.00	0.00	6582.00	7617.32	5130785.00	84.56	1540.69	1365.50
20	3	1	18847.00	20967.00	148.40	0	Spot (Block20, Row1, Column3)	7304.57	6117.50	5073.56	0.08	0.69	199.00	208.51	199.00	49.22	0.02	0.24	100.00	100.00	0.00	5918.50	7105.57	4441178.00	144.17	1468.48	1112.00
20	4	1	19141.00	20962.00	148.20	0	Spot (Block20, Row1, Column4)	6177.48	5610.00	3330.03	0.04	0.54	200.00	220.91	200.00	94.71	0.04	0.43	100.00	100.00	0.00	5410.00	5977.48	3700311.00	62.89	1437.79	1036.00
20	5	1	19448.00	20968.00	150.45	0	Spot (Block20, Row1, Column5)	17301.96	13653.50	14312.39	0.10	0.83	201.00	211.41	201.00	55.18	0.02	0.26	100.00	100.00	0.00	13452.50	17100.96	10727218.00	309.71	2594.42	1899.00
20	6	1	19746.00	20966.00	148.35	0	Spot (Block20, Row1, Column6)	17076.81	15941.00	10043.09	0.03	0.59	203.00	221.36	203.00	92.95	0.04	0.42	100.00	100.00	0.00	15738.00	16873.81	10263163.00	181.33	3672.66	2345.00
20	7	1	20038.00	20966.00	149.80	0	Spot (Block20, Row1, Column7)	44206.86	48365.50	20262.61	0.04	0.46	204.00	223.62	204.00	105.01	0.04	0.47	100.00	100.00	35.23	48161.50	44002.86	27231580.00	418.84	8421.54	6198.00
20	8	1	20351.00	20965.00	156.75	0	Spot (Block20, Row1, Column8)	1151.46	1051.00	495.33	0.04	0.43	200.00	207.16	200.00	63.77	0.02	0.31	100.00	100.00	0.00	851.00	951.46	781844.00	14.81	407.69	370.00
20	1	2	18175.00	21267.00	142.70	0	Spot (Block20, Row2, Column1)	251.57	256.00	22.82	0.01	0.09	207.00	216.82	207.00	50.83	0.02	0.23	48.00	0.00	0.00	49.00	44.57	140378.00	0.68	227.35	226.50
20	2	2	18544.00	21266.00	132.75	0	Spot (Block20, Row2, Column2)	11369.40	11144.00	4748.59	0.01	0.42	209.00	230.12	209.00	99.09	0.04	0.43	100.00	100.00	0.00	10935.00	11160.40	5354988.00	112.42	2158.86	2028.00
20	3	2	18848.00	21266.00	148.95	0	Spot (Block20, Row2, Column3)	689.22	601.50	310.11	0.06	0.45	208.00	232.34	208.00	110.67	0.05	0.48	100.00	75.00	0.00	393.50	481.22	420425.00	4.13	334.63	302.00
20	4	2	19150.00	21263.00	177.55	0	Spot (Block20, Row2, Column4)	7195.28	6913.50	3623.54	0.02	0.50	212.00	247.78	212.00	131.66	0.07	0.53	100.00	100.00	0.00	6701.50	6983.28	6346238.00	52.77	1421.14	1348.00
20	5	2	19449.00	21268.00	189.50	0	Spot (Block20, Row2, Column5)	978.63	926.00	325.10	0.02	0.33	210.00	233.66	210.00	95.06	0.05	0.41	100.00	99.00	0.00	716.00	768.63	991356.00	7.84	410.68	377.00
20	6	2	19740.00	21263.00	150.75	0	Spot (Block20, Row2, Column6)	4210.40	3709.00	2414.54	0.06	0.57	215.00	252.99	215.00	143.38	0.07	0.57	100.00	100.00	0.00	3494.00	3995.40	2597818.00	27.60	1033.20	880.00
20	7	2	20050.00	21268.00	151.60	0	Spot (Block20, Row2, Column7)	4014.00	3365.00	2424.95	0.08	0.60	210.00	228.75	210.00	82.19	0.04	0.36	100.00	100.00	0.00	3155.00	3804.00	2536845.00	46.06	997.49	754.00
20	8	2	20354.00	21253.00	179.30	0	Spot (Block20, Row2, Column8)	227.50	224.50	17.37	0.01	0.08	200.00	205.59	200.00	50.96	0.01	0.25	12.00	0.00	0.00	24.50	27.50	205205.00	0.43	211.89	211.00
20	1	3	18248.00	21567.00	151.40	0	Spot (Block20, Row3, Column1)	16820.12	14587.50	11806.83	0.06	0.70	209.00	217.41	209.00	49.01	0.02	0.23	100.00	100.00	0.00	14378.50	16611.12	10563036.00	338.76	3158.90	2808.00
20	2	3	18545.00	21571.00	147.80	0	Spot (Block20, Row3, Column2)	978.01	842.00	460.73	0.07	0.47	214.00	235.98	214.00	92.99	0.04	0.39	100.00	98.00	0.00	628.00	764.01	582894.00	7.98	392.96	373.00
20	3	3	18833.00	21568.00	147.25	0	Spot (Block20, Row3, Column3)	3817.10	3000.00	3377.12	0.10	0.88	212.00	226.07	212.00	73.45	0.03	0.32	100.00	100.00	0.00	2788.00	3605.10	2259724.00	48.89	1148.24	570.00
20	4	3	19145.00	21567.00	148.60	0	Spot (Block20, Row3, Column4)	18551.88	16517.50	11182.04	0.05	0.60	212.00	233.55	212.00	96.14	0.04	0.41	100.00	100.00	0.00	16305.50	18339.88	11205333.00	190.55	4107.18	3390.00
20	5	3	19445.00	21559.00	147.25	0	Spot (Block20, Row3, Column5)	2053.03	1664.50	1428.48	0.09	0.70	211.00	248.07	211.00	144.17	0.07	0.58	100.00	98.00	0.00	1453.50	1842.03	1211287.00	12.52	690.76	418.50
20	6	3	19748.00	21564.00	216.05	0	Spot (Block20, Row3, Column6)	14503.11	11155.00	8864.71	0.11	0.61	237.00	317.84	237.00	215.20	0.13	0.68	100.00	100.00	0.00	10918.00	14266.11	19318130.00	65.92	3365.56	3100.00
20	7	3	20052.00	21569.00	149.00	0	Spot (Block20, Row3, Column7)	13376.35	11590.00	9219.75	0.06	0.69	216.00	263.89	216.00	162.40	0.09	0.62	100.00	100.00	0.00	11374.00	13160.35	8106068.00	80.74	2642.55	1997.00
20	8	3	20347.00	21571.00	157.85	0	Spot (Block20, Row3, Column8)	9785.21	8888.00	4949.02	0.04	0.51	204.00	218.55	204.00	73.68	0.03	0.34	100.00	100.00	0.00	8684.00	9581.21	6761580.00	129.85	1963.34	1564.50
20	1	4	18243.00	21864.00	147.35	0	Spot (Block20, Row4, Column1)	17704.41	15148.00	10815.56	0.07	0.61	215.00	236.26	215.00	92.09	0.04	0.39	100.00	100.00	0.00	14933.00	17489.41	10498714.00	189.69	3400.00	2620.00
20	2	4	18544.00	21863.00	188.80	0	Spot (Block20, Row4, Column2)	4403.16	3935.00	2646.59	0.05	0.60	224.00	261.69	224.00	127.51	0.07	0.49	100.00	100.00	0.00	3711.00	4179.16	4407559.00	32.48	1071.01	1043.00
20	3	4	18845.00	21868.00	151.50	0	Spot (Block20, Row4, Column3)	50671.07	65535.00	18102.81	0.11	0.36	225.00	276.63	225.00	178.36	0.09	0.64	100.00	100.00	50.08	65310.00	50446.07	31770988.00	282.54	10234.99	7376.00
20	4	4	19135.00	21871.00	153.45	0	Spot (Block20, Row4, Column4)	624.07	576.00	225.31	0.03	0.36	214.00	228.25	214.00	80.69	0.03	0.35	98.00	93.00	0.00	362.00	410.07	405019.00	4.91	308.19	295.00
20	5	4	19436.00	21871.00	146.60	0	Spot (Block20, Row4, Column5)	1132.84	752.50	1866.03	0.18	1.65	215.00	229.71	215.00	87.78	0.03	0.38	99.00	96.00	0.00	537.50	917.84	666108.00	10.29	421.78	328.50
20	6	4	19744.00	21865.00	192.80	0	Spot (Block20, Row4, Column6)	1200.59	1194.50	328.56	0.00	0.27	227.00	270.12	227.00	151.28	0.08	0.56	99.00	99.00	0.00	967.50	973.59	1263024.00	6.15	470.84	445.00
20	7	4	20043.00	21869.00	148.25	0	Spot (Block20, Row4, Column7)	7653.57	5869.00	6500.64	0.12	0.85	225.00	269.57	225.00	183.35	0.08	0.68	100.00	100.00	0.00	5644.00	7428.57	4615104.00	40.27	1366.35	1058.00
20	8	4	20346.00	21876.00	150.95	0	Spot (Block20, Row4, Column8)	2241.04	1933.50	1266.51	0.06	0.57	210.00	223.68	210.00	65.44	0.03	0.29	100.00	100.00	0.00	1723.50	2031.04	1393925.00	30.83	682.52	560.00
20	1	5	18248.00	22168.00	147.90	0	Spot (Block20, Row5, Column1)	12911.95	10983.50	8921.29	0.07	0.69	221.00	264.61	221.00	149.96	0.08	0.57	100.00	100.00	0.00	10762.50	12690.95	7721348.00	84.34	2687.22	1699.50
20	2	5	18547.00	22167.00	155.00	0	Spot (Block20, Row5, Column2)	11382.53	10346.00	5424.34	0.04	0.48	229.00	298.38	229.00	206.56	0.11	0.69	100.00	100.00	0.00	10117.00	11153.53	7398642.00	53.66	2324.48	1928.00
20	3	5	18845.00	22164.00	163.85	0	Spot (Block20, Row5, Column3)	16849.49	13331.00	11100.73	0.10	0.66	230.00	299.81	230.00	214.94	0.12	0.72	100.00	100.00	0.00	13101.00	16619.49	12586567.00	77.00	2213.80	2082.00
20	4	5	19149.00	22168.00	147.65	0	Spot (Block20, Row5, Column4)	11079.41	8558.50	8517.74	0.11	0.77	220.00	257.39	220.00	163.46	0.07	0.64	100.00	100.00	0.00	8338.50	10859.41	6581170.00	66.21	2060.74	1494.00
20	5	5	19452.00	22170.00	150.65	0	Spot (Block20, Row5, Column5)	52096.72	65535.00	17387.67	0.10	0.33	222.00	253.80	222.00	147.89	0.06	0.58	100.00	100.00	54.09	65313.00	51874.72	32456496.00	350.54	9920.86	6104.00
20	6	5	19748.00	22164.00	149.55	0	Spot (Block20, Row5, Column6)	4684.28	4012.00	2600.71	0.07	0.56	233.00	290.43	233.00	226.31	0.10	0.78	100.00	100.00	0.00	3779.00	4451.28	2876149.00	19.42	1086.63	927.00
20	7	5	20048.00	22165.00	200.80	0	Spot (Block20, Row5, Column7)	22619.47	18635.00	14979.41	0.08	0.66	261.00	344.37	261.00	298.17	0.12	0.87	100.00	100.00	0.26	18374.00	22358.47	25876664.00	74.71	4376.29	4371.00
20	8	5	20347.00	22170.00	147.25	0	Spot (Block20, Row5, Column8)	21316.47	15636.00	18048.38	0.13	0.85	218.00	261.24	218.00	187.39	0.08	0.72	100.00	100.00	0.51	15418.00	21098.47	12534087.00	112.36	3310.87	2138.00
20	1	6	18245.00	22467.00	213.50	0	Spot (Block20, Row6, Column1)	13309.12	9911.50	8996.67	0.13	0.68	247.00	359.39	247.00	286.66	0.16	0.80	100.00	100.00	0.00	9664.50	13062.12	17328468.00	45.17	3055.07	3167.00
20	2	6	18546.00	22468.00	212.20	0	Spot (Block20, Row6, Column2)	14083.64	12846.00	7650.44	0.04	0.54	261.00	348.23	261.00	279.38	0.13	0.80	100.00	100.00	0.00	12585.00	13822.64	18097476.00	49.16	3190.89	3097.00
20	3	6	18840.00	22467.00	148.05	0	Spot (Block20, Row6, Column3)	31695.21	28349.00	19268.95	0.05	0.61	231.00	293.59	231.00	209.01	0.10	0.71	100.00	100.00	6.04	28118.00	31464.21	18890376.00	150.24	6410.84	5096.50
20	4	6	19147.00	22467.00	148.10	0	Spot (Block20, Row6, Column4)	2942.73	2637.50	1883.57	0.05	0.64	221.00	240.74	221.00	95.87	0.04	0.40	100.00	100.00	0.00	2416.50	2721.73	1777409.00	28.18	737.79	578.00
20	5	6	19444.00	22469.00	151.35	0	Spot (Block20, Row6, Column5)	53405.68	65535.00	16167.71	0.09	0.30	231.00	274.53	231.00	164.64	0.07	0.60	100.00	100.00	55.02	65304.00	53174.68	33485616.00	322.71	10597.60	6704.00
20	6	6	19749.00	22467.00	148.95	0	Spot (Block20, Row6, Column6)	1453.56	1104.00	1029.90	0.12	0.71	235.00	282.86	235.00	179.90	0.08	0.64	90.00	72.00	0.00	869.00	1218.56	883764.00	6.51	489.90	395.00
20	7	6	20050.00	22469.00	152.15	0	Spot (Block20, Row6, Column7)	23991.05	19680.50	17161.43	0.09	0.72	254.00	306.93	254.00	231.86	0.08	0.76	100.00	100.00	0.79	19426.50	23737.05	15258309.00	102.15	3623.70	2796.00
20	8	6	20350.00	22471.00	151.80	0	Spot (Block20, Row6, Column8)	28259.32	22646.00	20867.10	0.10	0.74	225.00	244.55	225.00	71.27	0.04	0.29	100.00	100.00	5.53	22421.00	28034.32	17888164.00	393.06	4303.72	2915.00
20	1	7	18243.00	22765.00	180.30	0	Spot (Block20, Row7, Column1)	6600.11	5513.00	4161.12	0.08	0.63	247.00	315.16	247.00	205.58	0.11	0.65	100.00	100.00	0.00	5266.00	6353.11	6006099.00	30.57	1338.89	1331.50
20	2	7	18543.00	22769.00	156.25	0	Spot (Block20, Row7, Column2)	670.24	506.00	370.96	0.12	0.55	241.00	300.16	241.00	199.96	0.10	0.67	61.00	40.00	0.00	265.00	429.24	450400.00	1.85	328.22	310.00
20	3	7	18837.00	22774.00	207.60	0	Spot (Block20, Row7, Column3)	272.68	276.00	26.69	0.01	0.10	221.00	235.87	221.00	62.33	0.03	0.26	35.00	0.00	0.00	55.00	51.68	335944.00	0.59	237.92	233.00
20	4	7	19147.00	22765.00	154.80	0	Spot (Block20, Row7, Column4)	529.89	456.50	221.98	0.06	0.42	220.00	243.51	220.00	97.64	0.04	0.40	83.00	57.00	0.00	236.50	309.89	347606.00	2.93	292.50	288.00
20	5	7	19447.00	22770.00	188.80	0	Spot (Block20, Row7, Column5)	6029.02	5254.00	3600.38	0.06	0.60	242.00	318.15	242.00	234.33	0.12	0.74	100.00	100.00	0.00	5012.00	5787.02	6041079.00	24.37	1303.14	1304.00
20	6	7	19749.00	22769.00	207.10	0	Spot (Block20, Row7, Column6)	16193.30	15284.50	9610.57	0.03	0.59	274.00	406.40	274.00	348.45	0.17	0.86	100.00	100.00	0.00	15010.50	15919.30	19691064.00	45.31	3503.28	3502.00
20	7	7	20040.00	22768.00	152.50	0	Spot (Block20, Row7, Column7)	24543.37	22013.00	14298.68	0.05	0.58	263.00	318.45	263.00	232.06	0.08	0.73	100.00	100.00	0.31	21750.00	24280.37	15683212.00	104.39	4623.01	3172.00
20	8	7	20346.00	22765.00	188.85	0	Spot (Block20, Row7, Column8)	2693.86	2770.00	702.88	0.01	0.26	226.00	242.02	226.00	72.26	0.03	0.30	100.00	100.00	0.00	2544.00	2467.86	2701945.00	33.93	880.96	785.00
20	1	8	18283.00	23068.00	136.30	0	Spot (Block20, Row8, Column1)	285.91	288.00	46.41	0.00	0.16	234.00	253.95	234.00	93.83	0.04	0.37	11.00	1.00	0.00	54.00	51.91	143243.00	0.34	267.04	270.00
20	2	8	18551.00	23069.00	148.15	0	Spot (Block20, Row8, Column2)	3037.31	2685.00	1758.87	0.05	0.58	226.00	236.48	226.00	35.19	0.02	0.15	100.00	100.00	0.00	2459.00	2811.31	1819347.00	79.60	835.16	763.00
20	3	8	18839.00	23065.00	149.10	0	Spot (Block20, Row8, Column3)	6222.19	4478.00	5193.58	0.14	0.83	223.00	236.85	223.00	62.67	0.03	0.26	100.00	100.00	0.00	4255.00	5999.19	3758201.00	95.51	1314.67	948.00
20	4	8	19145.00	23068.00	152.70	0	Spot (Block20, Row8, Column4)	25850.85	23802.00	13770.44	0.04	0.53	227.00	242.12	227.00	70.88	0.03	0.29	100.00	100.00	0.16	23575.00	25623.85	16570392.00	361.28	4561.77	3760.00
20	5	8	19428.00	23066.00	158.65	0	Spot (Block20, Row8, Column5)	544.71	516.00	186.20	0.02	0.34	238.00	294.61	238.00	200.01	0.09	0.68	63.00	36.00	0.00	278.00	306.71	377482.00	1.25	315.29	298.00
20	6	8	19748.00	23067.00	207.90	0	Spot (Block20, Row8, Column6)	18905.59	12764.50	14677.82	0.17	0.78	288.00	394.94	288.00	325.87	0.14	0.83	100.00	100.00	0.16	12476.50	18617.59	23329496.00	56.80	3670.59	3559.50
20	7	8	20046.00	23068.00	147.00	0	Spot (Block20, Row8, Column7)	10041.26	9181.00	6196.88	0.04	0.62	259.00	309.23	259.00	200.61	0.08	0.65	100.00	100.00	0.00	8922.00	9782.26	5924342.00	48.51	2188.02	1654.00
20	8	8	20336.00	23070.00	150.55	0	Spot (Block20, Row8, Column8)	30578.16	26722.50	17523.57	0.06	0.57	236.00	263.52	236.00	96.85	0.05	0.37	100.00	100.00	2.26	26486.50	30342.16	18958468.00	313.00	5668.18	3970.00
21	1	1	4737.00	25445.00	148.20	0	Spot (Block21, Row1, Column1)	16411.25	14661.00	9171.08	0.05	0.56	164.00	173.75	164.00	58.36	0.03	0.34	100.00	100.00	0.00	14497.00	16247.25	9781107.00	278.21	3574.37	2717.50
21	2	1	5040.00	25438.00	143.85	0	Spot (Block21, Row1, Column2)	1029.73	570.50	2879.80	0.26	2.80	153.00	156.46	153.00	30.07	0.01	0.19	100.00	96.00	0.00	417.50	876.73	580766.00	29.05	355.19	253.00
21	3	1	5346.00	25437.00	223.65	0	Spot (Block21, Row1, Column3)	176.43	178.00	20.98	0.00	0.12	147.00	148.60	147.00	19.07	0.00	0.13	65.00	36.00	0.00	31.00	29.43	252650.00	1.46	158.64	160.50
21	4	1	5631.00	25445.00	144.20	0	Spot (Block21, Row1, Column4)	462.25	413.00	154.07	0.05	0.33	153.00	153.16	153.00	20.91	0.00	0.14	100.00	99.00	0.00	260.00	309.25	263485.00	14.78	223.31	210.00
21	5	1	5929.00	25441.00	164.40	0	Spot (Block21, Row1, Column5)	238.19	221.00	49.79	0.03	0.21	160.00	158.79	160.00	21.45	0.00	0.14	95.00	71.00	0.00	61.00	78.19	178882.00	3.70	184.93	185.00
21	6	1	6234.00	25446.00	147.65	0	Spot (Block21, Row1, Column6)	349.42	349.50	81.51	0.00	0.23	161.00	160.08	161.00	18.40	0.00	0.11	100.00	99.00	0.00	188.50	188.42	207555.00	10.29	211.34	204.00
21	7	1	6535.00	25449.00	146.20	0	Spot (Block21, Row1, Column7)	380.64	362.00	128.76	0.02	0.34	160.00	157.62	160.00	20.24	0.01	0.13	100.00	99.00	0.00	202.00	220.64	221154.00	11.02	223.37	209.00
21	8	1	6844.00	25450.00	185.25	0	Spot (Block21, Row1, Column8)	248.64	237.00	50.46	0.02	0.20	158.00	155.65	158.00	21.04	0.01	0.14	97.00	83.00	0.00	79.00	90.64	239934.00	4.42	181.52	183.00
21	1	2	4675.00	25732.00	227.90	0	Spot (Block21, Row2, Column1)	200.08	198.00	22.53	0.00	0.11	166.00	172.41	166.00	53.44	0.02	0.31	16.00	0.00	0.00	32.00	34.08	298722.00	0.52	179.00	177.00
21	2	2	5025.00	25739.00	187.95	0	Spot (Block21, Row2, Column2)	192.85	190.00	25.95	0.01	0.13	154.00	154.21	154.00	18.44	0.00	0.12	88.00	49.00	0.00	36.00	38.85	191499.00	2.10	164.49	166.00
21	3	2	5357.00	25743.00	158.05	0	Spot (Block21, Row2, Column3)	191.02	192.00	14.93	0.00	0.08	152.00	151.53	152.00	18.50	0.00	0.12	91.00	56.00	0.00	40.00	39.02	132187.00	2.13	172.71	174.00
21	4	2	5635.00	25736.00	209.90	0	Spot (Block21, Row2, Column4)	187.76	188.00	16.31	0.00	0.09	156.00	155.91	156.00	23.23	0.00	0.15	67.00	20.00	0.00	32.00	31.76	235261.00	1.37	169.88	171.00
21	5	2	5942.00	25752.00	174.45	0	Spot (Block21, Row2, Column5)	1697.98	1614.50	641.79	0.02	0.38	165.00	165.80	165.00	39.40	0.00	0.24	100.00	100.00	0.00	1449.50	1532.98	1436492.00	38.89	529.15	469.00
21	6	2	6225.00	25744.00	223.15	0	Spot (Block21, Row2, Column6)	197.31	195.00	21.32	0.01	0.11	163.00	182.28	163.00	136.90	0.05	0.75	0.00	0.00	0.00	32.00	34.31	282739.00	0.11	170.17	171.00
21	7	2	6527.00	25755.00	270.35	0	Spot (Block21, Row2, Column7)	183.10	183.00	19.26	0.00	0.11	158.00	161.26	158.00	58.99	0.01	0.37	3.00	0.00	0.00	25.00	25.10	390376.00	0.37	161.83	164.00
21	8	2	6873.00	25746.00	227.15	0	Spot (Block21, Row2, Column8)	177.52	181.00	16.95	0.01	0.10	152.00	165.09	152.00	115.81	0.04	0.70	0.00	0.00	0.00	29.00	25.52	262731.00	0.11	161.07	166.00
21	1	3	4740.00	26048.00	139.10	0	Spot (Block21, Row3, Column1)	481.94	462.00	138.67	0.02	0.29	165.00	164.84	165.00	20.57	0.00	0.12	100.00	100.00	0.00	297.00	316.94	251575.00	15.42	264.39	261.00
21	2	3	5028.00	26049.00	200.45	0	Spot (Block21, Row3, Column2)	179.38	181.00	15.77	0.00	0.09	155.00	161.22	155.00	43.46	0.02	0.27	10.00	0.00	0.00	26.00	24.38	204675.00	0.42	166.05	167.00
21	3	3	5324.00	26050.00	161.45	0	Spot (Block21, Row3, Column3)	275.30	281.00	56.68	0.01	0.21	155.00	155.78	155.00	21.12	0.00	0.14	99.00	90.00	0.00	126.00	120.30	199040.00	5.66	188.38	187.00
21	4	3	5638.00	26050.00	143.85	0	Spot (Block21, Row3, Column4)	509.53	479.00	160.33	0.03	0.31	158.00	158.05	158.00	18.82	0.00	0.12	100.00	99.00	0.00	321.00	351.53	288901.00	18.68	237.74	224.50
21	5	3	5927.00	26044.00	164.65	0	Spot (Block21, Row3, Column5)	249.25	245.00	50.25	0.01	0.20	170.00	187.91	170.00	128.74	0.04	0.69	12.00	0.00	0.00	75.00	79.25	187184.00	0.48	189.04	189.00
21	6	3	6237.00	26053.00	224.55	0	Spot (Block21, Row3, Column6)	11050.91	5562.00	9964.63	0.30	0.90	174.00	222.38	174.00	189.61	0.11	0.85	100.00	100.00	0.00	5388.00	10876.91	15979611.00	57.11	2625.76	2605.00
21	7	3	6534.00	26048.00	147.00	-50	Spot (Block21, Row3, Column7)	207.95	207.00	19.34	0.00	0.09	167.00	195.03	167.00	157.64	0.07	0.81	0.00	0.00	0.00	40.00	40.95	122688.00	0.08	195.94	195.00
21	8	3	6840.00	26059.00	153.45	0	Spot (Block21, Row3, Column8)	21351.99	19699.50	11263.52	0.03	0.53	162.00	183.36	162.00	130.51	0.05	0.71	100.00	100.00	0.00	19537.50	21189.99	13921497.00	162.20	3440.41	2794.00
21	1	4	4738.00	26346.00	140.30	0	Spot (Block21, Row4, Column1)	521.80	499.50	157.11	0.02	0.30	168.00	172.24	168.00	43.27	0.01	0.25	100.00	99.00	0.00	331.50	353.80	279687.00	8.08	252.40	246.00
21	2	4	5037.00	26351.00	169.40	0	Spot (Block21, Row4, Column2)	2270.31	2037.50	1288.47	0.05	0.57	167.00	187.33	167.00	101.43	0.05	0.54	100.00	100.00	0.00	1870.50	2103.31	1820791.00	20.54	537.79	538.00
21	3	4	5335.00	26349.00	137.35	0	Spot (Block21, Row4, Column3)	2321.73	2246.00	1022.66	0.01	0.44	165.00	182.14	165.00	84.79	0.04	0.47	100.00	100.00	0.00	2081.00	2156.73	1181759.00	25.23	693.75	504.50
21	4	4	5613.00	26322.00	227.35	0	Spot (Block21, Row4, Column4)	173.71	174.00	36.29	0.00	0.21	158.00	158.05	158.00	22.78	0.00	0.14	35.00	3.00	0.00	16.00	15.71	257964.00	0.69	168.65	165.00
21	5	4	5934.00	26362.00	165.55	0	Spot (Block21, Row4, Column5)	237.35	215.00	146.67	0.04	0.62	172.00	173.60	172.00	32.20	0.00	0.19	72.00	25.00	0.00	43.00	65.35	180620.00	1.98	191.39	189.00
21	6	4	6239.00	26348.00	178.00	0	Spot (Block21, Row4, Column6)	2086.40	1995.50	831.69	0.02	0.40	181.00	203.25	181.00	113.77	0.05	0.56	100.00	100.00	0.00	1814.50	1905.40	1852724.00	16.55	696.07	576.00
21	7	4	6535.00	26347.00	169.10	0	Spot (Block21, Row4, Column7)	227.84	218.00	34.15	0.02	0.15	172.00	187.65	172.00	108.11	0.04	0.58	7.00	0.00	0.00	46.00	55.84	180905.00	0.37	182.90	184.00
21	8	4	6832.00	26362.00	157.55	0	Spot (Block21, Row4, Column8)	263.88	273.00	37.71	0.01	0.14	167.00	174.57	167.00	68.42	0.02	0.39	69.00	13.00	0.00	106.00	96.88	180758.00	1.31	198.19	198.00
21	1	5	4735.00	26647.00	135.40	0	Spot (Block21, Row5, Column1)	1211.21	1143.00	483.54	0.03	0.40	171.00	193.41	171.00	128.89	0.05	0.67	100.00	100.00	0.00	972.00	1040.21	595915.00	7.90	434.86	356.50
21	2	5	5038.00	26647.00	148.15	0	Spot (Block21, Row5, Column2)	25343.30	24878.00	12014.82	0.01	0.47	178.00	221.80	178.00	147.04	0.10	0.66	100.00	100.00	0.00	24700.00	25165.30	15307355.00	170.85	4047.84	3558.50
21	3	5	5342.00	26650.00	145.40	0	Spot (Block21, Row5, Column3)	12207.33	10270.00	7639.30	0.08	0.63	175.00	206.96	175.00	122.76	0.07	0.59	100.00	100.00	0.00	10095.00	12032.33	7055835.00	97.76	1713.22	1353.50
21	4	5	5640.00	26651.00	167.30	0	Spot (Block21, Row5, Column4)	266.54	273.00	62.69	0.01	0.24	163.00	172.75	163.00	69.99	0.03	0.41	61.00	20.00	0.00	110.00	103.54	206570.00	1.34	189.36	188.00
21	5	5	5940.00	26649.00	133.70	0	Spot (Block21, Row5, Column5)	2343.47	2188.00	1012.82	0.03	0.43	172.00	170.55	172.00	25.39	0.00	0.15	100.00	100.00	0.00	2016.00	2171.47	1136583.00	85.59	659.94	579.00
21	6	5	6183.00	26632.00	208.35	0	Spot (Block21, Row5, Column6)	222.13	214.00	31.14	0.02	0.14	182.00	194.10	182.00	96.07	0.03	0.49	5.00	0.00	0.00	32.00	40.13	275223.00	0.29	201.64	201.00
21	7	5	6541.00	26651.00	208.35	0	Spot (Block21, Row5, Column7)	7851.93	4686.00	6547.28	0.22	0.83	180.00	213.38	180.00	153.84	0.07	0.72	100.00	100.00	0.00	4506.00	7671.93	9720693.00	49.65	1809.54	1761.00
21	8	5	6841.00	26642.00	147.60	0	Spot (Block21, Row5, Column8)	291.85	288.00	58.28	0.01	0.20	167.00	178.69	167.00	104.16	0.03	0.58	66.00	10.00	0.00	121.00	124.85	173651.00	1.09	204.61	198.00
21	1	6	4737.00	26949.00	223.35	0	Spot (Block21, Row6, Column1)	8484.09	4148.00	7680.66	0.31	0.91	184.00	234.80	184.00	164.99	0.11	0.70	100.00	100.00	0.00	3964.00	8300.09	12115279.00	50.00	2158.01	2159.50
21	2	6	5035.00	26949.00	223.50	0	Spot (Block21, Row6, Column2)	4410.10	3253.00	2676.60	0.13	0.61	188.00	228.52	188.00	157.95	0.08	0.69	100.00	100.00	0.00	3065.00	4222.10	6337310.00	26.47	1248.76	1289.50
21	3	6	5329.00	26946.00	148.80	0	Spot (Block21, Row6, Column3)	618.15	564.00	259.79	0.04	0.42	172.00	187.43	172.00	86.58	0.04	0.46	99.00	83.00	0.00	392.00	446.15	373364.00	4.97	244.93	241.50
21	4	6	5648.00	26953.00	173.60	0	Spot (Block21, Row6, Column4)	221.65	217.00	29.48	0.01	0.13	161.00	160.57	161.00	20.76	0.00	0.13	96.00	71.00	0.00	56.00	60.65	186847.00	2.94	182.21	184.00
21	5	6	5941.00	26952.00	135.95	0	Spot (Block21, Row6, Column5)	935.83	913.50	328.97	0.01	0.35	173.00	174.54	173.00	33.44	0.00	0.19	100.00	100.00	0.00	740.50	762.83	467917.00	22.77	368.45	290.50
21	6	6	6203.00	26956.00	196.25	0	Spot (Block21, Row6, Column6)	216.60	215.00	19.01	0.00	0.09	182.00	189.54	182.00	64.75	0.02	0.34	7.00	0.00	0.00	33.00	34.60	236098.00	0.42	195.47	198.00
21	7	6	6537.00	26950.00	148.40	0	Spot (Block21, Row6, Column7)	388.19	392.00	87.21	0.00	0.22	172.00	187.20	172.00	101.81	0.04	0.54	93.00	58.00	0.00	220.00	216.19	232916.00	1.97	234.86	229.50
21	8	6	6839.00	26951.00	176.95	0	Spot (Block21, Row6, Column8)	237.53	230.00	44.68	0.01	0.19	164.00	164.32	164.00	22.26	0.00	0.14	92.00	69.00	0.00	66.00	73.53	208074.00	3.29	186.80	188.00
21	1	7	4735.00	27246.00	152.80	0	Spot (Block21, Row7, Column1)	3840.33	3372.00	1951.14	0.06	0.51	183.00	219.69	183.00	123.91	0.08	0.56	100.00	100.00	0.00	3189.00	3657.33	2473172.00	29.22	771.27	702.00
21	2	7	5033.00	27247.00	147.00	-50	Spot (Block21, Row7, Column2)	198.30	198.00	11.06	0.00	0.06	176.00	195.28	176.00	83.48	0.05	0.43	0.00	0.00	0.00	22.00	22.30	117790.00	0.04	194.22	194.50
21	3	7	5333.00	27247.00	147.00	-50	Spot (Block21, Row7, Column3)	186.10	186.00	10.59	0.00	0.06	163.00	162.16	163.00	23.32	0.00	0.14	49.00	0.00	0.00	23.00	23.10	109988.00	1.03	174.93	178.00
21	4	7	5640.00	27247.00	228.25	0	Spot (Block21, Row7, Column4)	181.81	182.00	14.13	0.00	0.08	159.00	165.06	159.00	68.24	0.02	0.41	0.00	0.00	0.00	23.00	22.81	272714.00	0.25	166.50	170.00
21	5	7	5938.00	27254.00	249.35	0	Spot (Block21, Row7, Column5)	194.46	195.00	23.86	0.00	0.12	171.00	187.66	171.00	89.83	0.04	0.48	1.00	0.00	0.00	24.00	23.46	350814.00	0.08	175.33	180.00
21	6	7	6233.00	27251.00	225.15	0	Spot (Block21, Row7, Column6)	4696.46	3438.50	2900.08	0.14	0.62	186.00	263.17	186.00	292.46	0.15	1.11	100.00	99.00	0.00	3252.50	4510.46	6828646.00	15.16	1364.22	1368.00
21	7	7	6532.00	27254.00	167.10	0	Spot (Block21, Row7, Column7)	275.17	283.00	58.84	0.01	0.21	175.00	186.18	175.00	80.62	0.03	0.43	59.00	15.00	0.00	108.00	100.17	213535.00	1.10	195.13	193.00
21	8	7	6841.00	27251.00	177.80	0	Spot (Block21, Row7, Column8)	3504.28	3311.00	1175.04	0.02	0.34	168.00	173.12	168.00	64.24	0.01	0.37	100.00	100.00	0.00	3143.00	3336.28	3115303.00	51.86	945.20	778.50
21	1	8	4721.00	27531.00	211.85	0	Spot (Block21, Row8, Column1)	235.14	221.00	88.85	0.03	0.38	170.00	179.97	170.00	61.65	0.02	0.34	36.00	5.00	0.00	51.00	65.14	301209.00	0.89	199.15	185.00
21	2	8	5020.00	27559.00	221.55	0	Spot (Block21, Row8, Column2)	189.92	188.00	20.90	0.00	0.11	166.00	163.18	166.00	18.62	0.01	0.11	61.00	17.00	0.00	22.00	23.92	266837.00	1.44	175.45	177.00
21	3	8	5319.00	27544.00	164.50	0	Spot (Block21, Row8, Column3)	215.75	206.00	34.41	0.02	0.16	164.00	170.13	164.00	84.92	0.02	0.50	20.00	0.00	0.00	42.00	51.75	161595.00	0.54	186.11	186.00
21	4	8	5635.00	27551.00	145.35	0	Spot (Block21, Row8, Column4)	46630.63	50644.00	18627.89	0.04	0.40	168.00	183.08	168.00	113.12	0.04	0.62	100.00	100.00	34.43	50476.00	46462.63	26812764.00	410.60	7346.77	6198.00
21	5	8	5936.00	27549.00	258.90	0	Spot (Block21, Row8, Column5)	187.43	186.00	27.68	0.00	0.15	173.00	232.70	173.00	275.66	0.13	1.18	0.00	0.00	0.00	13.00	14.43	364356.00	-0.16	165.57	168.00
21	6	8	6240.00	27551.00	198.80	0	Spot (Block21, Row8, Column6)	18159.76	9647.00	18145.51	0.27	1.00	197.00	308.95	197.00	374.26	0.20	1.21	100.00	100.00	1.35	9450.00	17962.76	20248140.00	47.70	3119.81	3055.00
21	7	8	6541.00	27549.00	142.40	0	Spot (Block21, Row8, Column7)	307.56	296.50	63.47	0.02	0.21	181.00	237.24	181.00	256.62	0.12	1.08	0.00	0.00	0.00	115.50	126.56	169156.00	0.27	214.68	207.50
21	8	8	6829.00	27552.00	142.55	0	Spot (Block21, Row8, Column8)	40827.20	39604.50	19747.22	0.01	0.48	183.00	209.77	183.00	120.15	0.06	0.57	100.00	100.00	23.47	39421.50	40644.20	22618356.00	338.06	7388.80	5492.00
22	1	1	9240.00	25453.00	150.85	0	Spot (Block22, Row1, Column1)	14753.54	12715.00	8519.90	0.06	0.58	226.00	265.05	226.00	149.21	0.07	0.56	100.00	100.00	0.00	12489.00	14527.54	9161950.00	97.10	3101.04	2186.00
22	2	1	9538.00	25456.00	148.05	0	Spot (Block22, Row1, Column2)	45220.89	47396.00	19397.10	0.02	0.43	232.00	343.33	232.00	1427.07	0.17	4.16	100.00	100.00	36.38	47164.00	44988.89	27223136.00	31.45	7016.94	5842.50
22	3	1	9842.00	25458.00	143.70	0	Spot (Block22, Row1, Column3)	8664.77	7203.00	5962.31	0.08	0.69	229.00	321.17	229.00	1422.94	0.15	4.43	93.00	74.00	0.00	6974.00	8435.77	4843606.00	5.86	1638.66	1222.00
22	4	1	10135.00	25454.00	143.95	0	Spot (Block22, Row1, Column4)	39031.43	36505.00	20484.37	0.03	0.52	225.00	270.47	225.00	135.35	0.08	0.50	100.00	100.00	20.96	36280.00	38806.43	21974776.00	286.37	6093.03	4495.00
22	5	1	10442.00	25459.00	145.50	0	Spot (Block22, Row1, Column5)	22095.65	16793.50	17891.57	0.12	0.81	222.00	249.94	222.00	102.97	0.05	0.41	100.00	100.00	0.35	16571.50	21873.65	12727093.00	212.15	3154.41	1912.50
22	6	1	10735.00	25454.00	143.25	0	Spot (Block22, Row1, Column6)	31812.54	28249.00	18414.85	0.05	0.58	228.00	259.34	228.00	128.78	0.06	0.50	100.00	100.00	5.03	28021.00	31584.54	17719600.00	245.02	5244.99	3465.00
22	7	1	11032.00	25456.00	145.70	0	Spot (Block22, Row1, Column7)	55786.82	65535.00	14646.27	0.07	0.26	233.00	265.28	233.00	139.70	0.06	0.53	100.00	100.00	61.38	65302.00	55553.82	32356592.00	397.43	11578.47	8376.00
22	8	1	11340.00	25449.00	167.10	0	Spot (Block22, Row1, Column8)	411.97	387.00	103.85	0.03	0.25	232.00	246.86	232.00	84.80	0.03	0.34	82.00	42.00	0.00	155.00	179.97	319689.00	1.95	280.77	279.00
22	1	2	9238.00	25755.00	147.00	-50	Spot (Block22, Row2, Column1)	286.94	288.00	17.91	0.00	0.06	238.00	264.97	238.00	99.11	0.05	0.37	0.00	0.00	0.00	50.00	48.94	168718.00	0.22	275.78	279.50
22	2	2	9539.00	25754.00	128.75	0	Spot (Block22, Row2, Column2)	12881.99	12405.00	5643.10	0.02	0.44	249.00	347.43	249.00	1440.49	0.14	4.15	100.00	99.00	0.00	12156.00	12632.99	5629429.00	8.70	2333.75	2232.50
22	3	2	9841.00	25757.00	145.85	0	Spot (Block22, Row2, Column3)	936.60	815.00	451.93	0.06	0.48	244.00	331.33	244.00	1456.23	0.13	4.40	5.00	0.00	0.00	571.00	692.60	545103.00	0.42	380.81	356.50
22	4	2	10141.00	25757.00	184.25	0	Spot (Block22, Row2, Column4)	6196.73	5558.50	3498.20	0.05	0.56	266.00	303.76	266.00	161.89	0.06	0.53	100.00	100.00	0.00	5292.50	5930.73	5874499.00	36.40	1371.86	1409.00
22	5	2	10440.00	25758.00	190.10	0	Spot (Block22, Row2, Column5)	3871.42	3600.00	1470.42	0.03	0.38	252.00	275.46	252.00	107.76	0.04	0.39	100.00	100.00	0.00	3348.00	3619.42	3937232.00	33.37	1055.56	949.00
22	6	2	10731.00	25762.00	148.75	0	Spot (Block22, Row2, Column6)	3287.69	2846.00	2122.51	0.06	0.65	261.00	327.95	261.00	307.86	0.10	0.94	99.00	90.00	0.00	2585.00	3026.69	1998916.00	9.61	886.99	560.00
22	7	2	11037.00	25758.00	146.25	0	Spot (Block22, Row2, Column7)	5150.34	4355.50	3232.18	0.07	0.63	239.00	273.39	239.00	133.83	0.06	0.49	100.00	100.00	0.00	4116.50	4911.34	3018097.00	36.44	1261.44	884.00
22	8	2	11336.00	25749.00	187.85	0	Spot (Block22, Row2, Column8)	280.99	287.00	28.03	0.01	0.10	229.00	252.95	229.00	143.80	0.04	0.57	0.00	0.00	0.00	58.00	51.99	278181.00	0.19	250.96	245.00
22	1	3	9240.00	26056.00	143.90	0	Spot (Block22, Row3, Column1)	21209.22	18879.50	14715.68	0.05	0.69	232.00	248.91	232.00	69.35	0.03	0.28	100.00	100.00	0.00	18647.50	20977.22	12004417.00	302.23	3247.73	2307.00
22	2	3	9540.00	26056.00	142.60	0	Spot (Block22, Row3, Column2)	1311.08	1229.00	603.19	0.03	0.46	249.00	279.11	249.00	125.55	0.05	0.45	100.00	99.00	0.00	980.00	1062.08	722404.00	8.22	499.22	465.00
22	3	3	9831.00	26053.00	140.35	0	Spot (Block22, Row3, Column3)	5573.21	4729.50	3494.53	0.07	0.63	258.00	273.04	258.00	126.34	0.02	0.46	100.00	100.00	0.00	4471.50	5315.21	2987241.00	41.95	1516.39	1076.00
22	4	3	10140.00	26056.00	144.50	0	Spot (Block22, Row3, Column4)	39477.15	39169.00	20432.89	0.00	0.52	262.00	282.67	262.00	126.29	0.03	0.45	100.00	100.00	23.12	38907.00	39215.15	22541536.00	310.36	6907.14	4877.00
22	5	3	10443.00	26058.00	138.55	0	Spot (Block22, Row3, Column5)	4224.40	3329.00	5733.25	0.10	1.36	262.00	325.23	262.00	286.12	0.09	0.88	100.00	99.00	0.38	3067.00	3962.40	2205137.00	13.63	1122.83	744.00
22	6	3	10738.00	26056.00	205.50	0	Spot (Block22, Row3, Column6)	28579.53	21047.00	20268.82	0.13	0.71	288.00	432.53	288.00	422.07	0.18	0.98	100.00	100.00	12.50	20759.00	28291.53	34295580.00	66.69	6113.06	5975.00
22	7	3	11039.00	26059.00	144.55	0	Spot (Block22, Row3, Column7)	15527.54	13112.00	10993.48	0.07	0.71	264.00	329.46	264.00	284.73	0.10	0.86	100.00	100.00	0.00	12848.00	15263.54	8866227.00	53.38	2546.35	1940.00
22	8	3	11341.00	26067.00	154.65	0	Spot (Block22, Row3, Column8)	24922.54	22704.00	13693.78	0.04	0.55	238.00	273.90	238.00	172.13	0.06	0.63	100.00	100.00	0.30	22466.00	24684.54	16423953.00	143.20	4760.03	3290.00
22	1	4	9240.00	26355.00	141.50	0	Spot (Block22, Row4, Column1)	39469.41	39055.00	20073.89	0.00	0.51	242.00	279.92	242.00	148.54	0.06	0.53	100.00	100.00	20.33	38813.00	39227.41	21353016.00	263.83	7153.43	6054.00
22	2	4	9541.00	26355.00	174.15	0	Spot (Block22, Row4, Column2)	6064.55	5448.50	3608.32	0.05	0.59	264.50	315.38	264.50	200.35	0.08	0.64	100.00	100.00	0.00	5184.00	5800.05	5130613.00	28.70	1277.68	1276.00
22	3	4	9836.00	26352.00	144.70	0	Spot (Block22, Row4, Column3)	62268.80	65535.00	7401.78	0.02	0.12	274.00	330.50	274.00	245.36	0.08	0.74	100.00	100.00	76.37	65261.00	61994.80	35306692.00	252.43	16892.09	11358.50
22	4	4	10129.00	26363.00	145.15	0	Spot (Block22, Row4, Column4)	829.43	801.50	312.53	0.01	0.38	257.00	271.60	257.00	130.24	0.02	0.48	98.00	80.00	0.00	544.50	572.43	476093.00	4.28	390.99	367.00
22	5	4	10421.00	26349.00	139.00	0	Spot (Block22, Row4, Column5)	3289.67	1369.00	7626.45	0.38	2.32	262.00	272.72	262.00	98.83	0.02	0.36	100.00	100.00	0.38	1107.00	3027.67	1720499.00	30.53	669.08	515.00
22	6	4	10738.00	26360.00	192.65	0	Spot (Block22, Row4, Column6)	5395.44	5413.50	1778.60	0.00	0.33	290.00	352.13	290.00	277.65	0.08	0.79	100.00	100.00	0.00	5123.50	5105.44	5665208.00	18.16	1502.68	1321.50
22	7	4	11035.00	26362.00	143.30	0	Spot (Block22, Row4, Column7)	8920.64	6690.00	7531.19	0.12	0.84	284.00	339.83	284.00	300.17	0.08	0.88	100.00	100.00	0.00	6406.00	8636.64	4977715.00	28.59	1832.53	1104.50
22	8	4	11336.00	26367.00	146.10	0	Spot (Block22, Row4, Column8)	3055.43	2736.00	1855.23	0.05	0.61	263.00	275.62	263.00	102.10	0.02	0.37	100.00	99.00	0.00	2473.00	2792.43	1775206.00	27.23	887.13	562.00
22	1	5	9242.00	26660.00	142.45	0	Spot (Block22, Row5, Column1)	50450.39	62944.00	17588.62	0.10	0.35	269.00	346.44	269.00	326.17	0.11	0.94	100.00	100.00	48.10	62675.00	50181.39	27899232.00	153.61	10283.63	6312.50
22	2	5	9539.00	26653.00	150.55	0	Spot (Block22, Row5, Column2)	29732.38	27529.00	14528.99	0.03	0.49	287.00	393.56	287.00	342.89	0.14	0.87	100.00	100.00	0.00	27242.00	29445.38	18523280.00	85.56	4738.95	4100.00
22	3	5	9841.00	26656.00	149.90	0	Spot (Block22, Row5, Column3)	27487.52	24322.00	16348.27	0.05	0.59	284.00	368.94	284.00	288.16	0.11	0.78	100.00	100.00	0.65	24038.00	27203.52	16959800.00	94.11	3850.14	3490.00
22	4	5	10140.00	26656.00	142.00	0	Spot (Block22, Row5, Column4)	21059.48	17999.00	14579.21	0.07	0.69	265.00	304.18	265.00	214.98	0.06	0.71	100.00	100.00	0.00	17734.00	20794.48	11561653.00	96.55	3333.90	2493.00
22	5	5	10442.00	26659.00	144.55	0	Spot (Block22, Row5, Column5)	61358.55	65535.00	8636.46	0.03	0.14	281.00	303.29	281.00	186.99	0.03	0.62	100.00	100.00	75.53	65254.00	61077.55	34851928.00	326.52	14799.01	9963.50
22	6	5	10743.00	26654.00	143.40	0	Spot (Block22, Row5, Column6)	4164.04	3914.00	2373.01	0.03	0.57	295.00	365.02	295.00	334.08	0.09	0.92	100.00	99.00	0.00	3619.00	3869.04	2327696.00	11.37	1097.03	867.50
22	7	5	11040.00	26658.00	198.95	0	Spot (Block22, Row5, Column7)	33118.61	28452.00	21251.01	0.07	0.64	303.00	442.58	303.00	456.87	0.16	1.03	100.00	100.00	16.31	28149.00	32815.61	37159256.00	71.52	6555.04	6513.00
22	8	5	11340.00	26661.00	143.90	0	Spot (Block22, Row5, Column8)	23965.83	18130.00	19806.99	0.12	0.83	269.00	314.68	269.00	282.88	0.07	0.90	100.00	100.00	2.47	17861.00	23696.83	13588624.00	83.61	3670.69	2178.50
22	1	6	9240.00	26956.00	205.45	0	Spot (Block22, Row6, Column1)	25571.21	17421.00	20302.72	0.17	0.79	303.00	506.63	303.00	557.15	0.22	1.10	100.00	100.00	8.73	17118.00	25268.21	30762280.00	44.99	5541.40	5638.50
22	2	6	9540.00	26956.00	213.00	0	Spot (Block22, Row6, Column2)	20823.29	16246.00	13179.92	0.11	0.63	303.00	477.83	303.00	506.06	0.20	1.06	100.00	100.00	0.08	15943.00	20520.29	26986988.00	40.20	4655.76	4656.00
22	3	6	9833.00	26954.00	143.05	0	Spot (Block22, Row6, Column3)	48672.54	58749.50	18926.56	0.08	0.39	288.50	371.47	288.50	319.16	0.11	0.86	100.00	100.00	44.24	58461.00	48384.04	27062088.00	151.34	9543.97	6522.00
22	4	6	10144.00	26957.00	142.80	0	Spot (Block22, Row6, Column4)	4486.81	3888.50	2830.21	0.06	0.63	281.00	294.93	281.00	136.19	0.02	0.46	100.00	100.00	0.00	3607.50	4205.81	2503641.00	30.78	1087.21	856.50
22	5	6	10440.00	26959.00	145.55	0	Spot (Block22, Row6, Column5)	62631.71	65535.00	7045.45	0.02	0.11	292.50	332.68	292.50	196.42	0.06	0.59	100.00	100.00	80.62	65242.50	62339.21	36201424.00	317.17	13035.82	10406.00
22	6	6	10739.00	26957.00	146.00	0	Spot (Block22, Row6, Column6)	1860.44	1468.50	1220.51	0.10	0.66	298.00	362.71	298.00	293.09	0.09	0.81	85.00	72.00	0.00	1170.50	1562.44	1079056.00	5.11	519.26	477.00
22	7	6	11040.00	26959.00	145.70	0	Spot (Block22, Row6, Column7)	31421.98	26920.00	20908.78	0.07	0.67	301.00	395.28	301.00	382.37	0.12	0.97	100.00	100.00	9.12	26619.00	31120.98	18256188.00	81.14	4842.68	3598.00
22	8	6	11343.00	26958.00	144.95	0	Spot (Block22, Row6, Column8)	33709.66	30299.00	23145.01	0.05	0.69	277.00	286.95	277.00	98.71	0.02	0.34	100.00	100.00	18.85	30022.00	33432.66	19315672.00	338.60	5408.69	3467.00
22	1	7	9239.00	27254.00	161.90	0	Spot (Block22, Row7, Column1)	9211.95	8131.00	5237.47	0.05	0.57	301.00	417.35	301.00	382.27	0.14	0.92	100.00	100.00	0.00	7830.00	8910.95	6687876.00	23.01	1667.31	1631.00
22	2	7	9530.00	27259.00	150.90	0	Spot (Block22, Row7, Column2)	983.33	750.50	580.69	0.12	0.59	296.00	372.12	296.00	286.56	0.10	0.77	69.00	41.00	0.00	454.50	687.33	611630.00	2.13	442.61	411.50
22	3	7	9819.00	27247.00	201.00	0	Spot (Block22, Row7, Column3)	307.60	301.00	42.14	0.01	0.14	281.00	296.53	281.00	158.32	0.02	0.53	1.00	0.00	0.00	20.00	26.60	352508.00	0.07	284.82	289.50
22	4	7	10142.00	27256.00	153.30	0	Spot (Block22, Row7, Column4)	753.66	641.50	346.25	0.07	0.46	285.00	309.52	285.00	154.39	0.04	0.50	80.00	54.00	0.00	356.50	468.66	485360.00	2.88	381.78	373.00
22	5	7	10439.00	27257.00	183.90	0	Spot (Block22, Row7, Column5)	5948.58	4958.50	3740.77	0.08	0.63	306.00	407.66	306.00	344.59	0.12	0.85	100.00	99.00	0.00	4652.50	5642.58	5627359.00	16.08	1349.78	1325.00
22	6	7	10741.00	27257.00	204.60	0	Spot (Block22, Row7, Column6)	25252.65	22970.00	15303.46	0.04	0.61	325.00	568.83	325.00	633.49	0.24	1.11	100.00	100.00	0.51	22645.00	24927.65	29949628.00	38.96	5325.46	5275.50
22	7	7	11031.00	27258.00	144.85	0	Spot (Block22, Row7, Column7)	40521.22	41168.00	18934.75	0.01	0.47	306.00	415.20	306.00	410.34	0.13	0.99	100.00	100.00	19.41	40862.00	40215.22	23178232.00	97.74	7594.68	5692.00
22	8	7	11343.00	27255.00	185.95	0	Spot (Block22, Row7, Column8)	10367.36	10646.00	3271.69	0.01	0.32	290.00	299.26	290.00	95.49	0.01	0.32	100.00	100.00	0.00	10356.00	10077.36	10066705.00	105.44	2711.10	2500.50
22	1	8	9251.00	27559.00	202.60	0	Spot (Block22, Row8, Column1)	343.07	320.00	71.40	0.03	0.21	290.00	310.64	290.00	137.29	0.03	0.44	8.00	1.00	0.00	30.00	53.07	401053.00	0.24	292.11	294.50
22	2	8	9546.00	27556.00	145.65	0	Spot (Block22, Row8, Column2)	3350.14	3000.00	1934.98	0.05	0.58	286.00	285.74	286.00	63.17	0.00	0.22	100.00	100.00	0.00	2714.00	3064.14	1946433.00	48.51	916.05	766.00
22	3	8	9833.00	27554.00	141.30	0	Spot (Block22, Row8, Column3)	7533.37	5796.00	5970.67	0.11	0.79	275.00	283.05	275.00	146.54	0.01	0.52	100.00	100.00	0.00	5521.00	7258.37	4060485.00	49.48	1578.13	961.50
22	4	8	10138.00	27559.00	148.55	0	Spot (Block22, Row8, Column4)	49460.89	57280.00	17768.74	0.06	0.36	290.00	310.12	290.00	180.01	0.03	0.58	100.00	100.00	42.45	56990.00	49170.89	29825112.00	273.05	9593.75	7483.00
22	5	8	10436.00	27551.00	142.85	0	Spot (Block22, Row8, Column5)	701.69	649.00	257.58	0.03	0.37	299.00	384.54	299.00	404.78	0.11	1.05	43.00	6.00	0.00	350.00	402.69	388032.00	0.78	415.59	365.00
22	6	8	10741.00	27558.00	198.15	0	Spot (Block22, Row8, Column6)	34201.04	28918.00	23038.72	0.07	0.67	313.00	516.18	313.00	601.64	0.22	1.17	100.00	100.00	25.38	28605.00	33888.04	38134440.00	55.99	6511.29	6419.00
22	7	8	11039.00	27560.00	143.10	0	Spot (Block22, Row8, Column7)	14161.44	12863.50	8686.37	0.04	0.61	304.00	387.84	304.00	362.06	0.11	0.93	100.00	100.00	0.00	12559.50	13857.44	7930405.00	38.04	2670.01	1882.00
22	8	8	11330.00	27560.00	146.00	0	Spot (Block22, Row8, Column8)	38043.24	36694.00	19376.52	0.02	0.51	296.00	312.90	296.00	117.38	0.02	0.38	100.00	100.00	16.92	36398.00	37747.24	22255380.00	321.45	6524.17	5093.00
23	1	1	13744.00	25459.00	153.90	0	Spot (Block23, Row1, Column1)	13332.81	11220.00	8118.37	0.07	0.61	196.00	209.53	196.00	60.14	0.03	0.29	100.00	100.00	0.00	11024.00	13136.81	8719658.00	218.21	2387.72	1594.00
23	2	1	14039.00	25466.00	148.50	0	Spot (Block23, Row1, Column2)	4840.84	3967.00	2940.14	0.09	0.61	196.00	207.24	196.00	56.36	0.02	0.27	100.00	100.00	0.00	3771.00	4644.84	2919027.00	82.21	1077.43	831.00
23	3	1	14341.00	25465.00	148.15	0	Spot (Block23, Row1, Column3)	2010.01	1664.00	1398.51	0.08	0.70	194.00	196.74	194.00	28.25	0.01	0.14	100.00	100.00	0.00	1470.00	1816.01	1201988.00	64.18	554.12	463.00
23	4	1	14633.00	25463.00	146.45	0	Spot (Block23, Row1, Column4)	3102.06	2465.00	1921.55	0.10	0.62	199.00	206.63	199.00	43.83	0.02	0.21	100.00	100.00	0.00	2266.00	2903.06	1808501.00	66.06	920.35	626.00
23	5	1	14944.00	25465.00	148.00	0	Spot (Block23, Row1, Column5)	5810.96	4546.50	4716.75	0.11	0.81	201.00	206.71	201.00	34.95	0.01	0.17	100.00	100.00	0.00	4345.50	5609.96	3451709.00	160.33	1102.21	829.00
23	6	1	15236.00	25461.00	146.90	0	Spot (Block23, Row1, Column6)	6626.23	5481.00	3824.26	0.08	0.58	205.00	214.57	205.00	57.35	0.02	0.27	100.00	100.00	0.00	5276.00	6421.23	3889600.00	111.79	1711.22	1278.00
23	7	1	15534.00	25463.00	148.50	0	Spot (Block23, Row1, Column7)	19662.79	17401.00	12315.46	0.05	0.63	216.00	229.09	216.00	63.85	0.03	0.28	100.00	100.00	0.00	17185.00	19446.79	11797673.00	304.39	4184.65	2554.50
23	8	1	15842.00	25461.00	154.95	0	Spot (Block23, Row1, Column8)	1510.04	1341.50	706.61	0.05	0.47	214.00	220.91	214.00	41.60	0.01	0.19	100.00	100.00	0.00	1127.50	1296.04	993607.00	30.99	533.53	462.00
23	1	2	13712.00	25732.00	255.15	0	Spot (Block23, Row2, Column1)	250.58	242.00	44.72	0.02	0.18	197.00	211.75	197.00	59.64	0.03	0.28	44.00	5.00	0.00	45.00	53.58	472589.00	0.65	223.88	205.00
23	2	2	14042.00	25763.00	131.95	0	Spot (Block23, Row2, Column2)	3598.85	3529.00	1459.49	0.01	0.41	200.00	208.92	200.00	51.49	0.02	0.25	100.00	100.00	0.00	3329.00	3398.85	1677062.00	65.83	886.94	852.00
23	3	2	14341.00	25765.00	178.40	0	Spot (Block23, Row2, Column3)	300.67	294.00	57.52	0.01	0.19	197.00	205.24	197.00	47.18	0.02	0.23	83.00	51.00	0.00	97.00	103.67	268200.00	2.02	220.48	215.00
23	4	2	14643.00	25762.00	179.85	0	Spot (Block23, Row2, Column4)	2108.14	2026.50	913.40	0.02	0.43	202.00	217.95	202.00	58.16	0.03	0.27	100.00	100.00	0.00	1824.50	1906.14	1918409.00	32.50	613.37	607.00
23	5	2	14948.00	25763.00	190.60	0	Spot (Block23, Row2, Column5)	1316.05	1249.00	470.65	0.02	0.36	207.00	222.73	207.00	59.30	0.03	0.27	100.00	100.00	0.00	1042.00	1109.05	1350271.00	18.44	485.23	473.00
23	6	2	15232.00	25762.00	151.35	0	Spot (Block23, Row2, Column6)	1357.37	1156.00	807.25	0.07	0.59	210.00	238.65	210.00	112.61	0.06	0.47	99.00	98.00	0.00	946.00	1147.37	852430.00	9.93	472.62	365.00
23	7	2	15539.00	25764.00	149.00	0	Spot (Block23, Row2, Column7)	1229.87	1020.00	669.11	0.08	0.54	218.00	230.30	218.00	52.11	0.02	0.23	100.00	100.00	0.00	802.00	1011.87	745304.00	19.18	438.82	374.00
23	8	2	15777.00	25712.00	263.00	0	Spot (Block23, Row2, Column8)	270.57	281.00	35.33	0.02	0.13	217.00	231.38	217.00	72.50	0.03	0.31	34.00	0.00	0.00	64.00	53.57	541407.00	0.54	244.80	233.00
23	1	3	13741.00	26062.00	147.05	0	Spot (Block23, Row3, Column1)	7387.71	6366.00	4936.93	0.06	0.67	199.00	204.55	199.00	34.34	0.01	0.17	100.00	100.00	0.00	6167.00	7188.71	4373522.00	209.15	1404.06	1131.00
23	2	3	14044.00	26068.00	165.55	0	Spot (Block23, Row3, Column2)	386.44	366.00	118.79	0.02	0.31	202.00	209.88	202.00	44.73	0.02	0.21	97.00	78.00	0.00	164.00	184.44	294465.00	3.95	255.18	250.50
23	3	3	14332.00	26059.00	148.80	0	Spot (Block23, Row3, Column3)	925.88	788.50	540.54	0.07	0.58	201.00	207.88	201.00	52.14	0.01	0.25	100.00	100.00	0.00	587.50	724.88	559234.00	13.77	348.13	313.00
23	4	3	14640.00	26064.00	147.70	0	Spot (Block23, Row3, Column4)	10586.52	8939.00	6490.85	0.07	0.61	205.00	215.35	205.00	48.93	0.02	0.23	100.00	100.00	0.00	8734.00	10381.52	6277806.00	211.96	2110.17	1511.00
23	5	3	14954.00	26064.00	158.95	0	Spot (Block23, Row3, Column5)	760.03	457.50	1586.02	0.22	2.09	210.00	241.37	210.00	111.95	0.06	0.46	76.00	52.00	0.00	247.50	550.03	525938.00	4.63	310.94	283.00
23	6	3	15246.00	26060.00	209.65	0	Spot (Block23, Row3, Column6)	10556.71	7557.00	7108.72	0.15	0.67	226.00	295.04	226.00	179.51	0.12	0.61	100.00	100.00	0.00	7331.00	10330.71	13206443.00	57.17	2466.05	2484.00
23	7	3	15545.00	26065.00	148.40	0	Spot (Block23, Row3, Column7)	4003.60	2946.00	2977.26	0.13	0.74	216.00	255.46	216.00	144.35	0.07	0.57	100.00	100.00	0.00	2730.00	3787.60	2394152.00	25.97	997.43	620.00
23	8	3	15841.00	26069.00	157.45	0	Spot (Block23, Row3, Column8)	15656.93	14066.00	8002.08	0.05	0.51	212.00	230.52	212.00	100.66	0.04	0.44	100.00	100.00	0.00	13854.00	15444.93	10646711.00	153.26	3062.25	2651.00
23	1	4	13744.00	26361.00	143.70	0	Spot (Block23, Row4, Column1)	11036.73	9791.50	6745.05	0.05	0.61	201.00	214.17	201.00	52.72	0.03	0.25	100.00	100.00	0.00	9590.50	10835.73	6224717.00	205.29	2177.33	1443.00
23	2	4	14041.00	26361.00	167.25	0	Spot (Block23, Row4, Column2)	1826.11	1707.00	873.54	0.03	0.48	207.00	233.06	207.00	103.75	0.05	0.45	100.00	100.00	0.00	1500.00	1619.11	1424365.00	15.35	535.02	534.00
23	3	4	14342.00	26363.00	147.85	0	Spot (Block23, Row4, Column3)	38778.00	38235.00	22088.96	0.01	0.57	210.00	233.02	210.00	92.18	0.05	0.40	100.00	100.00	26.46	38025.00	38568.00	23305680.00	418.16	6799.47	4533.50
23	4	4	14634.00	26361.00	162.70	0	Spot (Block23, Row4, Column4)	384.69	371.00	106.67	0.02	0.28	206.00	214.14	206.00	46.87	0.02	0.22	97.00	74.00	0.00	165.00	178.69	283134.00	3.64	248.00	240.00
23	5	4	14910.00	26352.00	159.90	0	Spot (Block23, Row4, Column5)	488.74	304.00	1129.53	0.21	2.31	207.00	215.93	207.00	46.30	0.02	0.21	90.00	53.00	0.00	97.00	281.74	346029.00	5.89	285.44	247.00
23	6	4	15245.00	26362.00	190.70	0	Spot (Block23, Row4, Column6)	1593.08	1517.50	582.39	0.02	0.37	215.00	247.20	215.00	109.46	0.06	0.44	100.00	100.00	0.00	1302.50	1378.08	1637688.00	12.30	530.33	483.00
23	7	4	15541.00	26368.00	147.75	0	Spot (Block23, Row4, Column7)	2928.20	1907.50	2503.59	0.19	0.85	214.00	235.04	214.00	80.63	0.04	0.34	100.00	100.00	0.00	1693.50	2714.20	1751065.00	33.40	636.27	488.00
23	8	4	15837.00	26376.00	155.65	0	Spot (Block23, Row4, Column8)	758.79	645.50	375.09	0.07	0.49	209.00	221.80	209.00	66.14	0.03	0.30	100.00	94.00	0.00	436.50	549.79	505356.00	8.12	340.68	307.00
23	1	5	13742.00	26662.00	144.95	0	Spot (Block23, Row5, Column1)	7905.67	6544.00	5569.05	0.08	0.70	208.00	246.76	208.00	120.90	0.07	0.49	100.00	100.00	0.00	6336.00	7697.67	4466705.00	63.35	1678.58	1163.00
23	2	5	14044.00	26662.00	153.55	0	Spot (Block23, Row5, Column2)	19478.33	18529.50	9074.08	0.02	0.47	218.00	257.83	218.00	119.42	0.07	0.46	100.00	100.00	0.00	18311.50	19260.33	12544042.00	160.94	3290.98	2801.00
23	3	5	14345.00	26664.00	154.95	0	Spot (Block23, Row5, Column3)	5672.44	4506.00	3492.67	0.10	0.62	216.00	244.58	216.00	106.26	0.05	0.43	100.00	100.00	0.00	4290.00	5456.44	3783520.00	51.08	1022.31	922.50
23	4	5	14639.00	26663.00	146.25	0	Spot (Block23, Row5, Column4)	5820.17	4627.00	4263.38	0.10	0.73	207.00	221.56	207.00	69.74	0.03	0.31	100.00	100.00	0.00	4420.00	5613.17	3393158.00	80.28	1091.79	820.00
23	5	5	14943.00	26665.00	146.85	0	Spot (Block23, Row5, Column5)	37842.16	35468.00	21986.53	0.03	0.58	208.00	224.37	208.00	80.91	0.03	0.36	100.00	100.00	23.85	35260.00	37634.16	22213432.00	464.95	6429.77	5001.00
23	6	5	15242.00	26659.00	147.50	0	Spot (Block23, Row5, Column6)	1581.18	1414.00	879.10	0.05	0.56	216.00	236.74	216.00	87.27	0.04	0.37	100.00	100.00	0.00	1198.00	1365.18	934480.00	15.41	501.90	472.00
23	7	5	15545.00	26664.00	193.15	0	Spot (Block23, Row5, Column7)	6570.42	5389.00	4158.99	0.09	0.63	221.00	254.00	221.00	108.40	0.06	0.43	100.00	100.00	0.00	5168.00	6349.42	6918657.00	58.27	1470.35	1440.50
23	8	5	15841.00	26665.00	146.30	0	Spot (Block23, Row5, Column8)	8882.90	6628.00	7527.99	0.13	0.85	211.00	227.73	211.00	74.13	0.03	0.33	100.00	100.00	0.00	6417.00	8671.90	5178729.00	116.76	1575.73	992.00
23	1	6	13744.00	26962.00	209.65	0	Spot (Block23, Row6, Column1)	9324.75	6336.00	6964.23	0.17	0.75	219.00	288.97	219.00	173.54	0.12	0.60	100.00	100.00	0.00	6117.00	9105.75	11674587.00	52.07	2153.13	2124.00
23	2	6	14037.00	26962.00	206.10	0	Spot (Block23, Row6, Column2)	3971.70	3482.50	2046.91	0.06	0.52	227.00	278.77	227.00	148.07	0.09	0.53	100.00	100.00	0.00	3255.50	3744.70	4805761.00	24.94	1122.15	1065.50
23	3	6	14334.00	26961.00	146.50	0	Spot (Block23, Row6, Column3)	14077.14	11608.00	9043.64	0.08	0.64	212.00	232.57	212.00	72.03	0.04	0.31	100.00	100.00	0.00	11396.00	13865.14	8221050.00	192.22	2840.45	2005.00
23	4	6	14644.00	26962.00	148.15	0	Spot (Block23, Row6, Column4)	978.46	834.00	491.23	0.07	0.50	206.00	217.44	206.00	58.80	0.02	0.27	100.00	100.00	0.00	628.00	772.46	584140.00	12.94	386.35	352.00
23	5	6	14945.00	26962.00	145.60	0	Spot (Block23, Row6, Column5)	37314.27	36457.00	20934.53	0.01	0.56	214.00	235.25	214.00	85.05	0.04	0.36	100.00	100.00	19.41	36243.00	37100.27	21530404.00	435.96	6095.61	4577.00
23	6	6	15241.00	26963.00	154.90	0	Spot (Block23, Row6, Column6)	569.58	468.00	289.21	0.09	0.51	219.00	238.62	219.00	73.92	0.04	0.31	89.00	67.00	0.00	249.00	350.58	376492.00	4.48	282.67	285.00
23	7	6	15540.00	26962.00	147.75	0	Spot (Block23, Row6, Column7)	7174.45	6305.00	4976.11	0.06	0.69	224.00	246.24	224.00	85.41	0.04	0.35	100.00	100.00	0.00	6081.00	6950.45	4268795.00	81.11	1651.65	1216.00
23	8	6	15846.00	26969.00	147.65	0	Spot (Block23, Row6, Column8)	9992.76	7718.00	7657.92	0.11	0.77	214.00	224.74	214.00	39.39	0.02	0.18	100.00	100.00	0.00	7504.00	9778.76	5935697.00	248.00	1775.97	1540.50
23	1	7	13741.00	27262.00	167.55	0	Spot (Block23, Row7, Column1)	2361.43	2160.50	1286.03	0.04	0.54	211.00	248.27	211.00	123.05	0.07	0.50	100.00	100.00	0.00	1949.50	2150.43	1856087.00	17.17	623.65	601.00
23	2	7	14040.00	27266.00	168.30	0	Spot (Block23, Row7, Column2)	386.17	362.00	122.44	0.03	0.32	212.00	233.32	212.00	69.26	0.04	0.30	85.00	52.00	0.00	150.00	174.17	303143.00	2.21	266.63	272.00
23	3	7	14324.00	27225.00	134.70	0	Spot (Block23, Row7, Column3)	263.31	271.00	26.48	0.01	0.10	211.00	220.88	211.00	47.78	0.02	0.22	61.00	0.00	0.00	60.00	52.31	129286.00	0.89	233.39	228.50
23	4	7	14638.00	27260.00	177.70	0	Spot (Block23, Row7, Column4)	345.86	299.00	104.49	0.06	0.30	209.00	223.17	209.00	67.60	0.03	0.30	72.00	39.00	0.00	90.00	136.86	304356.00	1.81	241.39	233.00
23	5	7	14940.00	27263.00	185.20	0	Spot (Block23, Row7, Column5)	1909.89	1783.00	914.27	0.03	0.48	218.00	249.92	218.00	95.23	0.06	0.38	100.00	100.00	0.00	1565.00	1691.89	1841132.00	17.43	593.49	588.00
23	6	7	15238.00	27266.00	200.20	0	Spot (Block23, Row7, Column6)	4574.59	4332.00	2460.79	0.02	0.54	237.00	300.08	237.00	190.90	0.10	0.64	100.00	100.00	0.00	4095.00	4337.59	5201309.00	22.39	1187.27	1141.00
23	7	7	15532.00	27266.00	147.30	0	Spot (Block23, Row7, Column7)	9063.51	7836.00	4676.75	0.06	0.52	232.00	260.07	232.00	94.11	0.05	0.36	100.00	100.00	0.00	7604.00	8831.51	5392790.00	93.55	2141.66	1480.00
23	8	7	15844.00	27259.00	187.15	0	Spot (Block23, Row7, Column8)	2548.10	2525.00	730.12	0.00	0.29	220.00	233.36	220.00	56.23	0.03	0.24	100.00	100.00	0.00	2305.00	2328.10	2504779.00	41.17	891.46	767.50
23	1	8	13735.00	27545.00	156.80	0	Spot (Block23, Row8, Column1)	381.53	328.00	297.45	0.07	0.78	210.00	221.09	210.00	42.34	0.02	0.19	96.00	79.00	0.00	118.00	171.53	256769.00	3.79	276.65	279.00
23	2	8	14041.00	27563.00	152.85	0	Spot (Block23, Row8, Column2)	937.34	860.50	475.61	0.04	0.51	211.00	219.09	211.00	30.96	0.02	0.14	100.00	100.00	0.00	649.50	726.34	601771.00	23.20	359.34	326.00
23	3	8	14334.00	27561.00	147.95	0	Spot (Block23, Row8, Column3)	2579.22	1894.50	2026.70	0.13	0.79	214.00	228.69	214.00	75.42	0.03	0.33	100.00	100.00	0.00	1680.50	2365.22	1542373.00	31.17	619.43	489.00
23	4	8	14641.00	27563.00	148.50	0	Spot (Block23, Row8, Column4)	38611.95	36829.00	18772.19	0.02	0.49	217.00	237.77	217.00	100.64	0.04	0.42	100.00	100.00	12.42	36612.00	38394.95	23321696.00	381.30	7216.13	5615.50
23	5	8	14923.00	27565.00	172.25	0	Spot (Block23, Row8, Column5)	336.42	308.00	77.86	0.04	0.23	220.00	262.35	220.00	160.75	0.08	0.61	26.00	1.00	0.00	88.00	116.42	279229.00	0.46	250.40	232.00
23	6	8	15247.00	27563.00	200.10	0	Spot (Block23, Row8, Column6)	15586.84	9400.00	13728.14	0.22	0.88	237.00	318.06	237.00	242.25	0.13	0.76	100.00	100.00	0.09	9163.00	15349.84	17753408.00	63.03	2825.98	2738.50
23	7	8	15544.00	27566.00	145.05	0	Spot (Block23, Row8, Column7)	4747.96	4323.50	2920.53	0.04	0.62	236.00	280.34	236.00	168.76	0.07	0.60	100.00	100.00	0.00	4087.50	4511.96	2715831.00	26.47	1103.16	830.00
23	8	8	15829.00	27563.00	146.70	0	Spot (Block23, Row8, Column8)	34867.87	30863.50	18987.72	0.05	0.54	225.00	252.32	225.00	107.88	0.05	0.43	100.00	100.00	10.75	30638.50	34642.87	20432624.00	320.86	7211.60	5088.50
24	1	1	18244.00	25464.00	155.90	0	Spot (Block24, Row1, Column1)	10817.74	9136.50	6784.61	0.07	0.63	205.00	214.93	205.00	45.43	0.02	0.21	100.00	100.00	0.00	8931.50	10612.74	7247885.00	233.37	2114.11	1513.00
24	2	1	18538.00	25469.00	150.05	0	Spot (Block24, Row1, Column2)	2887.70	2733.00	1551.15	0.02	0.54	201.00	209.22	201.00	41.02	0.02	0.20	100.00	100.00	0.00	2532.00	2686.70	1787486.00	65.30	746.06	617.00
24	3	1	18847.00	25467.00	150.00	0	Spot (Block24, Row1, Column3)	1991.93	1624.50	1315.32	0.09	0.66	203.00	208.26	203.00	30.37	0.01	0.15	100.00	100.00	0.00	1421.50	1788.93	1227026.00	58.72	558.23	467.00
24	4	1	19137.00	25467.00	148.00	0	Spot (Block24, Row1, Column4)	2122.06	1797.50	1175.90	0.07	0.55	203.00	212.43	203.00	40.31	0.02	0.19	100.00	100.00	0.00	1594.50	1919.06	1285968.00	47.37	600.89	508.00
24	5	1	19441.00	25467.00	149.10	0	Spot (Block24, Row1, Column5)	5800.15	4217.00	4744.20	0.14	0.82	192.00	196.34	192.00	34.03	0.01	0.17	100.00	100.00	0.00	4025.00	5608.15	3543889.00	164.66	1092.96	861.00
24	6	1	19738.00	25466.00	147.10	0	Spot (Block24, Row1, Column6)	5195.75	4729.00	2831.00	0.04	0.54	186.00	191.98	186.00	39.99	0.01	0.21	100.00	100.00	0.00	4543.00	5009.75	3070690.00	125.13	1284.98	952.00
24	7	1	20033.00	25467.00	148.90	0	Spot (Block24, Row1, Column7)	12390.82	10909.00	7336.37	0.06	0.59	188.00	195.07	188.00	41.16	0.02	0.21	100.00	100.00	0.00	10721.00	12202.82	7508837.00	296.28	2678.80	1964.50
24	8	1	20350.00	25467.00	157.35	0	Spot (Block24, Row1, Column8)	1090.73	874.00	1141.89	0.10	1.05	184.00	186.48	184.00	28.68	0.01	0.15	100.00	100.00	0.00	690.00	906.73	746060.00	31.53	373.86	300.50
24	1	2	18243.00	25756.00	193.95	0	Spot (Block24, Row2, Column1)	263.05	272.00	32.65	0.01	0.12	200.00	210.82	200.00	47.08	0.02	0.22	63.00	12.00	0.00	72.00	63.05	277785.00	1.11	229.08	224.00
24	2	2	18540.00	25766.00	134.35	0	Spot (Block24, Row2, Column2)	3290.23	3151.50	1368.92	0.02	0.42	191.00	199.46	191.00	41.61	0.02	0.21	100.00	100.00	0.00	2960.50	3099.23	1612213.00	74.28	761.40	739.50
24	3	2	18839.00	25765.00	160.95	0	Spot (Block24, Row2, Column3)	355.37	359.50	71.30	0.01	0.20	187.00	195.01	187.00	44.31	0.02	0.23	97.00	90.00	0.00	172.50	168.37	253735.00	3.62	233.44	227.00
24	4	2	19147.00	25767.00	178.35	0	Spot (Block24, Row2, Column4)	2065.09	2003.00	868.50	0.01	0.42	189.00	200.88	189.00	50.59	0.03	0.25	100.00	100.00	0.00	1814.00	1876.09	1837929.00	36.85	577.41	571.00
24	5	2	19444.00	25765.00	189.15	0	Spot (Block24, Row2, Column5)	1773.78	1712.00	523.76	0.02	0.30	188.00	196.84	188.00	42.90	0.02	0.22	100.00	100.00	0.00	1524.00	1585.78	1784425.00	36.76	653.04	579.00
24	6	2	19738.00	25767.00	152.70	0	Spot (Block24, Row2, Column6)	1131.86	1032.00	597.32	0.04	0.53	190.00	214.10	190.00	112.23	0.05	0.52	99.00	98.00	0.00	842.00	941.86	724388.00	8.18	390.11	316.00
24	7	2	20041.00	25767.00	150.15	0	Spot (Block24, Row2, Column7)	1322.54	1167.50	730.38	0.05	0.55	190.00	196.84	190.00	38.60	0.02	0.20	100.00	100.00	0.00	977.50	1132.54	814682.00	29.17	431.06	361.00
24	8	2	20331.00	25773.00	229.25	0	Spot (Block24, Row2, Column8)	205.18	202.00	20.16	0.01	0.10	183.00	187.31	183.00	33.91	0.01	0.18	21.00	5.00	0.00	19.00	22.18	310034.00	0.53	190.27	191.00
24	1	3	18243.00	26068.00	148.70	0	Spot (Block24, Row3, Column1)	5836.77	5078.00	3823.36	0.06	0.66	193.00	198.35	193.00	29.23	0.01	0.15	100.00	100.00	0.00	4885.00	5643.77	3542918.00	192.92	1247.78	916.00
24	2	3	18543.00	26071.00	156.30	0	Spot (Block24, Row3, Column2)	446.13	402.00	151.94	0.05	0.34	190.00	201.84	190.00	55.18	0.03	0.27	99.00	87.00	0.00	212.00	256.13	299352.00	4.43	251.87	249.00
24	3	3	18826.00	26065.00	150.45	0	Spot (Block24, Row3, Column3)	1174.02	1048.50	636.59	0.05	0.54	184.00	189.85	184.00	46.68	0.01	0.25	100.00	100.00	0.00	864.50	990.02	727894.00	21.08	387.93	291.00
24	4	3	19146.00	26067.00	147.80	0	Spot (Block24, Row3, Column4)	6444.12	5762.50	3808.63	0.05	0.59	187.00	194.45	187.00	40.67	0.02	0.21	100.00	100.00	0.00	5575.50	6257.12	3853582.00	153.66	1395.08	1183.00
24	5	3	19447.00	26058.00	147.85	0	Spot (Block24, Row3, Column5)	1126.12	777.50	2063.78	0.16	1.83	191.00	215.98	191.00	112.99	0.05	0.52	97.00	83.00	0.00	586.50	935.12	675673.00	8.05	373.85	278.00
24	6	3	19743.00	26067.00	212.80	0	Spot (Block24, Row3, Column6)	12151.55	8392.00	9177.82	0.16	0.76	207.00	269.81	207.00	170.48	0.12	0.63	100.00	100.00	0.00	8185.00	11944.55	15687652.00	69.69	2710.71	2671.00
24	7	3	20049.00	26072.00	147.45	0	Spot (Block24, Row3, Column7)	3645.85	3008.00	2483.17	0.08	0.68	198.00	226.44	198.00	119.89	0.06	0.53	100.00	100.00	0.00	2810.00	3447.85	2161987.00	28.52	798.31	610.00
24	8	3	20345.00	26073.00	157.05	0	Spot (Block24, Row3, Column8)	5200.17	4610.00	2417.14	0.05	0.46	187.00	196.78	187.00	51.26	0.02	0.26	100.00	100.00	0.00	4423.00	5013.17	3525713.00	97.61	1203.44	1051.50
24	1	4	18240.00	26367.00	147.80	0	Spot (Block24, Row4, Column1)	6774.36	6112.00	4188.15	0.04	0.62	193.00	204.55	193.00	54.87	0.03	0.27	100.00	100.00	0.00	5919.00	6581.36	4030747.00	119.74	1572.49	1175.50
24	2	4	18542.00	26367.00	170.65	0	Spot (Block24, Row4, Column2)	3759.05	3485.50	1961.19	0.03	0.52	193.00	216.14	193.00	87.32	0.05	0.40	100.00	100.00	0.00	3292.50	3566.05	3052350.00	40.57	833.27	796.00
24	3	4	18846.00	26367.00	149.00	0	Spot (Block24, Row4, Column3)	26716.25	23236.00	17507.12	0.06	0.66	194.00	220.38	194.00	99.99	0.06	0.45	100.00	100.00	0.82	23042.00	26522.25	16323631.00	264.97	4900.11	3549.00
24	4	4	19131.00	26367.00	155.80	0	Spot (Block24, Row4, Column4)	347.74	336.00	52.39	0.01	0.15	191.00	197.68	191.00	44.93	0.01	0.23	98.00	95.00	0.00	145.00	156.74	232288.00	3.34	246.22	226.00
24	5	4	19415.00	26371.00	156.80	0	Spot (Block24, Row4, Column5)	610.63	381.00	1564.37	0.20	2.56	188.00	192.47	188.00	39.35	0.01	0.20	89.00	87.00	0.00	193.00	422.63	414616.00	10.63	263.10	227.00
24	6	4	19746.00	26359.00	192.20	0	Spot (Block24, Row4, Column6)	2107.50	2081.00	608.52	0.01	0.29	202.00	234.98	202.00	126.48	0.07	0.54	100.00	100.00	0.00	1879.00	1905.50	2206553.00	14.81	684.78	608.00
24	7	4	20036.00	26370.00	147.00	0	Spot (Block24, Row4, Column7)	2488.16	1889.00	1951.06	0.12	0.78	204.00	228.90	204.00	117.88	0.05	0.51	100.00	90.00	0.00	1685.00	2284.16	1465524.00	19.17	556.06	483.50
24	8	4	20344.00	26380.00	155.45	0	Spot (Block24, Row4, Column8)	791.83	688.50	405.93	0.06	0.51	190.00	198.81	190.00	44.78	0.02	0.23	100.00	100.00	0.00	498.50	601.83	528940.00	13.24	322.22	291.00
24	1	5	18243.00	26667.00	144.80	0	Spot (Block24, Row5, Column1)	5838.60	4700.00	3910.86	0.09	0.67	199.00	229.70	199.00	115.76	0.06	0.50	100.00	100.00	0.00	4501.00	5639.60	3322161.00	48.45	1235.66	852.00
24	2	5	18543.00	26668.00	153.90	0	Spot (Block24, Row5, Column2)	6078.21	5707.00	2829.25	0.03	0.47	206.00	245.85	206.00	137.97	0.08	0.56	100.00	100.00	0.00	5501.00	5872.21	3962990.00	42.27	1345.20	1030.00
24	3	5	18846.00	26669.00	156.50	0	Spot (Block24, Row5, Column3)	12560.41	10407.00	8190.53	0.08	0.65	205.00	237.18	205.00	110.05	0.06	0.46	100.00	100.00	0.00	10202.00	12355.41	8478276.00	111.98	1845.52	1582.00
24	4	5	19144.00	26669.00	147.90	0	Spot (Block24, Row5, Column4)	4335.77	3492.50	3168.35	0.09	0.73	196.00	213.23	196.00	78.46	0.04	0.37	100.00	100.00	0.00	3296.50	4139.77	2575446.00	52.54	949.69	788.00
24	5	5	19441.00	26669.00	146.40	0	Spot (Block24, Row5, Column5)	30412.77	26125.50	19772.03	0.07	0.65	194.00	204.26	194.00	64.23	0.02	0.31	100.00	100.00	5.82	25931.50	30218.77	17761076.00	470.34	5121.10	3948.00
24	6	5	19743.00	26663.00	150.65	0	Spot (Block24, Row5, Column6)	1203.88	1090.00	579.24	0.04	0.48	202.00	227.20	202.00	123.39	0.05	0.54	99.00	99.00	0.00	888.00	1001.88	748811.00	7.92	399.91	365.00
24	7	5	20048.00	26669.00	200.60	0	Spot (Block24, Row5, Column7)	12319.46	9964.00	8110.32	0.09	0.66	219.00	266.31	219.00	173.61	0.08	0.65	100.00	100.00	0.00	9745.00	12100.46	14105783.00	69.43	2533.50	2563.00
24	8	5	20343.00	26667.00	148.10	0	Spot (Block24, Row5, Column8)	6265.73	4600.50	5103.66	0.13	0.81	194.00	216.61	194.00	111.23	0.05	0.51	100.00	100.00	0.00	4406.50	6071.73	3759438.00	54.38	1115.88	788.00
24	1	6	18240.00	26966.00	208.75	0	Spot (Block24, Row6, Column1)	11146.06	7417.00	8903.00	0.18	0.80	221.00	308.97	221.00	215.64	0.15	0.70	100.00	100.00	0.00	7196.00	10925.06	13832263.00	50.25	2398.91	2366.00
24	2	6	18540.00	26968.00	210.35	0	Spot (Block24, Row6, Column2)	7454.56	6606.00	3968.17	0.05	0.53	222.00	291.14	222.00	201.19	0.12	0.69	100.00	100.00	0.00	6384.00	7232.56	9392742.00	35.61	1874.13	1824.00
24	3	6	18831.00	26965.00	147.65	0	Spot (Block24, Row6, Column3)	9744.65	7966.50	6201.99	0.09	0.64	211.00	244.63	211.00	128.05	0.06	0.52	100.00	100.00	0.00	7755.50	9533.65	5807812.00	74.19	2222.92	1494.00
24	4	6	19142.00	26965.00	148.40	0	Spot (Block24, Row6, Column4)	1083.61	977.50	557.43	0.04	0.51	204.00	211.19	204.00	46.36	0.02	0.22	100.00	100.00	0.00	773.50	879.61	650166.00	18.82	426.95	369.50
24	5	6	19444.00	26968.00	146.55	0	Spot (Block24, Row6, Column5)	27735.09	24605.50	16687.16	0.05	0.60	200.00	214.60	200.00	66.15	0.03	0.31	100.00	100.00	1.54	24405.50	27535.09	16252760.00	416.04	4806.34	3320.00
24	6	6	19740.00	26966.00	155.75	0	Spot (Block24, Row6, Column6)	571.80	484.00	285.55	0.07	0.50	204.00	227.17	204.00	109.96	0.05	0.48	80.00	56.00	0.00	280.00	367.80	382536.00	3.13	278.33	280.00
24	7	6	20038.00	26968.00	149.55	0	Spot (Block24, Row6, Column7)	6747.17	5897.00	4665.16	0.06	0.69	209.00	240.64	209.00	127.08	0.06	0.53	100.00	100.00	0.00	5688.00	6538.17	4136017.00	51.20	1563.64	1148.00
24	8	6	20349.00	26972.00	148.50	0	Spot (Block24, Row6, Column8)	7449.23	6654.00	5446.24	0.05	0.73	197.00	204.57	197.00	35.86	0.02	0.18	100.00	100.00	0.00	6457.00	7252.23	4476988.00	202.05	1620.59	1206.00
24	1	7	18240.00	27265.00	165.20	0	Spot (Block24, Row7, Column1)	5693.38	4926.00	3156.87	0.06	0.55	221.00	275.27	221.00	160.84	0.10	0.58	100.00	100.00	0.00	4705.00	5472.38	4315579.00	33.69	1063.36	1041.00
24	2	7	18538.00	27273.00	165.65	0	Spot (Block24, Row7, Column2)	389.77	324.00	144.79	0.08	0.37	215.00	252.71	215.00	129.02	0.07	0.51	49.00	25.00	0.00	109.00	174.77	295834.00	1.06	248.91	252.50
24	3	7	18824.00	27262.00	199.80	0	Spot (Block24, Row7, Column3)	255.93	259.00	29.12	0.01	0.11	209.00	218.51	209.00	58.05	0.02	0.27	39.00	0.00	0.00	50.00	46.93	290222.00	0.64	223.96	221.50
24	4	7	19144.00	27274.00	173.20	0	Spot (Block24, Row7, Column4)	343.56	312.00	83.39	0.04	0.24	203.00	211.91	203.00	44.77	0.02	0.21	91.00	66.00	0.00	109.00	140.56	288247.00	2.94	242.67	233.00
24	5	7	19440.00	27267.00	187.75	0	Spot (Block24, Row7, Column5)	1791.73	1672.00	899.55	0.03	0.50	203.00	236.30	203.00	122.72	0.07	0.52	100.00	100.00	0.00	1469.00	1588.73	1777395.00	12.67	551.71	562.00
24	6	7	19739.00	27267.00	206.25	0	Spot (Block24, Row7, Column6)	8527.41	7966.00	4813.09	0.03	0.56	213.00	300.94	213.00	243.09	0.15	0.81	100.00	100.00	0.00	7753.00	8314.41	10343747.00	33.84	1927.36	1962.00
24	7	7	20030.00	27270.00	151.35	0	Spot (Block24, Row7, Column7)	7157.45	6575.50	3579.88	0.04	0.50	206.00	239.81	206.00	125.60	0.07	0.52	100.00	100.00	0.00	6369.50	6951.45	4480562.00	55.08	1622.26	1168.00
24	8	7	20344.00	27265.00	189.10	0	Spot (Block24, Row7, Column8)	3548.64	3550.00	921.64	0.00	0.26	200.00	210.80	200.00	52.94	0.02	0.25	100.00	100.00	0.00	3350.00	3348.64	3569930.00	63.05	1105.29	1017.00
24	1	8	18220.00	27547.00	185.35	0	Spot (Block24, Row8, Column1)	302.39	287.00	79.38	0.02	0.26	207.00	224.37	207.00	77.91	0.03	0.35	56.00	10.00	0.00	80.00	95.39	292113.00	1.00	258.30	259.00
24	2	8	18547.00	27569.00	150.00	0	Spot (Block24, Row8, Column2)	1094.38	968.00	527.02	0.05	0.48	206.00	210.16	206.00	25.80	0.01	0.12	100.00	100.00	0.00	762.00	888.38	677424.00	34.28	409.08	362.50
24	3	8	18838.00	27567.00	148.15	0	Spot (Block24, Row8, Column3)	2353.57	1786.00	1779.38	0.12	0.76	208.00	215.00	208.00	37.41	0.01	0.17	100.00	100.00	0.00	1578.00	2145.57	1416848.00	57.17	557.81	460.00
24	4	8	19136.00	27567.00	150.85	0	Spot (Block24, Row8, Column4)	13102.73	12360.50	6864.02	0.03	0.52	203.00	212.29	203.00	50.33	0.02	0.24	100.00	100.00	0.00	12157.50	12899.73	8149901.00	256.11	2842.29	2327.00
24	5	8	19429.00	27570.00	168.90	0	Spot (Block24, Row8, Column5)	310.55	302.00	57.02	0.01	0.18	199.00	237.81	199.00	170.75	0.08	0.72	20.00	0.00	0.00	103.00	111.55	245649.00	0.43	220.42	217.50
24	6	8	19745.00	27569.00	198.20	0	Spot (Block24, Row8, Column6)	18489.38	11640.00	16173.26	0.20	0.87	217.00	308.67	217.00	272.97	0.15	0.88	100.00	100.00	0.54	11423.00	18272.38	20486236.00	66.60	3161.78	3146.50
24	7	8	20044.00	27572.00	146.25	0	Spot (Block24, Row8, Column7)	3512.62	3189.50	1993.34	0.04	0.57	206.00	254.05	206.00	186.68	0.09	0.73	100.00	100.00	0.00	2983.50	3306.62	2051371.00	17.46	911.10	723.50
24	8	8	20330.00	27570.00	148.30	0	Spot (Block24, Row8, Column8)	30530.81	28873.00	16829.09	0.02	0.55	205.00	233.05	205.00	99.82	0.06	0.43	100.00	100.00	1.01	28668.00	30325.81	18104776.00	303.54	6196.58	4176.00
25	1	1	4732.00	29945.00	147.80	0	Spot (Block25, Row1, Column1)	16807.41	15193.00	9109.49	0.04	0.54	228.00	252.61	228.00	84.36	0.04	0.33	100.00	100.00	0.00	14965.00	16579.41	10000408.00	196.25	3653.51	2800.50
25	2	1	5028.00	29952.00	142.70	0	Spot (Block25, Row1, Column2)	18503.98	16914.00	9734.55	0.04	0.53	225.00	255.46	225.00	100.02	0.06	0.39	100.00	100.00	0.00	16689.00	18278.98	10177190.00	182.44	3608.48	2643.00
25	3	1	5334.00	29949.00	139.95	0	Spot (Block25, Row1, Column3)	7303.22	6428.00	5091.13	0.06	0.70	221.00	238.88	221.00	62.62	0.03	0.26	100.00	100.00	0.00	6207.00	7082.22	3870708.00	112.81	1558.87	1207.50
25	4	1	5628.00	29949.00	140.20	0	Spot (Block25, Row1, Column4)	13828.95	12322.00	7565.64	0.05	0.55	221.00	246.46	221.00	89.02	0.05	0.36	100.00	100.00	0.00	12101.00	13607.95	7343173.00	152.57	2898.73	2144.00
25	5	1	5934.00	29952.00	141.70	0	Spot (Block25, Row1, Column5)	25192.29	20215.00	19685.25	0.10	0.78	224.00	246.25	224.00	76.17	0.04	0.31	100.00	100.00	3.32	19991.00	24968.29	13654223.00	327.51	4418.40	2476.50
25	6	1	6228.00	29950.00	139.05	0	Spot (Block25, Row1, Column6)	19615.10	17595.00	10995.03	0.05	0.56	232.00	257.76	232.00	102.58	0.05	0.40	100.00	100.00	0.00	17363.00	19383.10	10239082.00	188.70	4299.02	3192.00
25	7	1	6528.00	29950.00	143.00	0	Spot (Block25, Row1, Column7)	45091.16	49449.50	19494.76	0.04	0.43	230.00	255.07	230.00	108.29	0.04	0.42	100.00	100.00	32.37	49219.50	44861.16	25070812.00	414.05	8806.17	6964.00
25	8	1	6844.00	29948.00	191.20	0	Spot (Block25, Row1, Column8)	334.90	306.00	81.60	0.04	0.24	221.00	230.55	221.00	59.98	0.02	0.26	83.00	33.00	0.00	85.00	113.90	345621.00	1.74	253.29	254.00
25	1	2	4695.00	30217.00	207.80	0	Spot (Block25, Row2, Column1)	346.42	326.00	59.55	0.03	0.17	231.00	253.14	231.00	75.70	0.04	0.30	74.00	23.00	0.00	95.00	115.42	427480.00	1.23	286.47	288.50
25	2	2	5025.00	30248.00	123.20	0	Spot (Block25, Row2, Column2)	11385.69	11222.00	4717.30	0.01	0.41	235.00	265.70	235.00	109.50	0.05	0.41	100.00	100.00	0.00	10987.00	11150.69	4554275.00	101.55	2087.01	1965.50
25	3	2	5333.00	30247.00	155.90	0	Spot (Block25, Row2, Column3)	529.71	486.00	171.79	0.04	0.32	226.00	250.35	226.00	88.34	0.04	0.35	93.00	76.00	0.00	260.00	303.71	353843.00	3.16	294.98	291.00
25	4	2	5635.00	30250.00	192.45	0	Spot (Block25, Row2, Column4)	3755.18	3290.00	2466.53	0.06	0.66	242.00	275.37	242.00	112.09	0.06	0.41	100.00	100.00	0.00	3048.00	3513.18	3927917.00	31.04	979.83	966.00
25	5	2	5935.00	30252.00	175.35	0	Spot (Block25, Row2, Column5)	3106.60	2959.00	1241.66	0.02	0.40	252.00	270.95	252.00	92.95	0.03	0.34	100.00	100.00	0.00	2707.00	2854.60	2662355.00	30.51	894.98	783.00
25	6	2	6227.00	30247.00	143.95	0	Spot (Block25, Row2, Column6)	3803.64	3563.00	2153.61	0.03	0.57	265.00	284.50	265.00	136.75	0.03	0.48	100.00	100.00	0.00	3298.00	3538.64	2118628.00	25.73	970.21	876.00
25	7	2	6532.00	30253.00	143.75	0	Spot (Block25, Row2, Column7)	4625.27	4111.00	2890.89	0.05	0.63	250.00	267.75	250.00	100.68	0.03	0.38	100.00	100.00	0.00	3861.00	4375.27	2590151.00	43.28	1138.30	784.00
25	8	2	6838.00	30227.00	169.70	0	Spot (Block25, Row2, Column8)	280.35	290.50	30.32	0.02	0.11	222.00	235.97	222.00	74.93	0.03	0.32	33.00	0.00	0.00	68.50	58.35	225405.00	0.59	241.63	233.50
25	1	3	4734.00	30548.00	142.45	0	Spot (Block25, Row3, Column1)	20891.89	19389.50	13814.64	0.03	0.66	231.00	248.08	231.00	58.71	0.03	0.24	100.00	100.00	0.18	19158.50	20660.89	11490540.00	351.64	3806.52	2890.00
25	2	3	5035.00	30549.00	141.55	0	Spot (Block25, Row3, Column2)	826.04	828.00	283.84	0.00	0.34	239.00	259.65	239.00	86.57	0.04	0.33	99.00	96.00	0.00	589.00	587.04	453498.00	6.54	367.97	330.50
25	3	3	5318.00	30547.00	138.30	0	Spot (Block25, Row3, Column3)	3293.96	2153.50	4555.54	0.18	1.38	233.00	250.07	233.00	80.44	0.03	0.32	100.00	100.00	0.00	1920.50	3060.96	1712861.00	37.84	751.38	581.00
25	4	3	5627.00	30547.00	139.10	0	Spot (Block25, Row3, Column4)	21122.18	19502.00	11713.76	0.03	0.55	248.00	266.27	248.00	85.46	0.03	0.32	100.00	100.00	0.00	19254.00	20874.18	11152510.00	244.04	4370.70	3057.00
25	5	3	5932.00	30550.00	136.75	0	Spot (Block25, Row3, Column5)	1231.49	1129.00	538.95	0.04	0.44	253.50	275.12	253.50	128.61	0.04	0.47	100.00	97.00	0.00	875.50	977.99	624366.00	7.44	499.13	399.50
25	6	3	6232.00	30547.00	218.45	0	Spot (Block25, Row3, Column6)	9141.98	4707.00	8079.67	0.29	0.88	286.00	324.36	286.00	201.48	0.05	0.62	100.00	100.00	0.00	4421.00	8855.98	12533650.00	43.77	2382.71	2361.50
25	7	3	6535.00	30551.00	140.95	0	Spot (Block25, Row3, Column7)	14401.51	12353.00	9894.74	0.07	0.69	268.00	294.99	268.00	158.38	0.04	0.54	100.00	100.00	0.00	12085.00	14133.51	7733610.00	89.07	2835.44	2125.00
25	8	3	6832.00	30558.00	149.10	0	Spot (Block25, Row3, Column8)	12278.56	11135.00	6395.23	0.04	0.52	226.00	249.70	226.00	95.33	0.04	0.38	100.00	100.00	0.00	10909.00	12052.56	7489923.00	126.18	2635.52	2093.00
25	1	4	4734.00	30848.00	138.80	0	Spot (Block25, Row4, Column1)	20669.86	18955.00	11563.01	0.04	0.56	233.00	256.33	233.00	82.06	0.04	0.32	100.00	100.00	0.00	18722.00	20436.86	10810335.00	248.76	4028.77	2955.00
25	2	4	5031.00	30851.00	154.75	0	Spot (Block25, Row4, Column2)	1501.36	1386.00	568.32	0.03	0.38	242.00	266.48	242.00	112.00	0.04	0.42	100.00	100.00	0.00	1144.00	1259.36	987898.00	11.03	515.67	509.00
25	3	4	5329.00	30849.00	141.05	0	Spot (Block25, Row4, Column3)	53464.45	65535.00	15885.15	0.09	0.30	232.00	264.84	232.00	127.21	0.06	0.48	100.00	100.00	52.89	65303.00	53232.45	28710588.00	418.21	11301.20	7416.00
25	4	4	5614.00	30849.00	158.25	0	Spot (Block25, Row4, Column4)	510.72	492.50	140.20	0.02	0.27	228.00	247.46	228.00	91.13	0.04	0.37	91.00	73.00	0.00	264.50	282.72	349331.00	2.89	303.90	297.00
25	5	4	5913.00	30859.00	148.45	0	Spot (Block25, Row4, Column5)	740.67	523.00	1445.04	0.15	1.95	230.00	250.48	230.00	94.97	0.04	0.38	87.00	72.00	0.00	293.00	510.67	445884.00	5.16	360.73	287.50
25	6	4	6233.00	30852.00	177.75	0	Spot (Block25, Row4, Column6)	3896.58	3891.50	1424.62	0.00	0.37	281.00	295.04	281.00	140.13	0.02	0.47	100.00	100.00	0.00	3610.50	3615.58	3452373.00	25.70	1133.76	1025.00
25	7	4	6530.00	30853.00	139.30	0	Spot (Block25, Row4, Column7)	11511.60	8973.50	8982.24	0.11	0.78	278.00	335.63	278.00	379.72	0.08	1.13	100.00	100.00	0.00	8695.50	11233.60	6055103.00	29.43	2113.47	1514.00
25	8	4	6831.00	30860.00	140.80	0	Spot (Block25, Row4, Column8)	4077.00	3625.50	2399.21	0.05	0.59	242.00	264.58	242.00	87.12	0.04	0.33	100.00	100.00	0.00	3383.50	3835.00	2185272.00	43.76	1141.38	788.50
25	1	5	4735.00	31149.00	137.25	0	Spot (Block25, Row5, Column1)	31108.33	27958.00	17868.26	0.05	0.57	239.00	278.39	239.00	141.85	0.07	0.51	100.00	100.00	3.14	27719.00	30869.33	15834141.00	217.35	5695.25	3852.00
25	2	5	5033.00	31151.00	147.75	0	Spot (Block25, Row5, Column2)	13917.06	13232.00	6404.92	0.02	0.46	252.00	299.87	252.00	214.96	0.08	0.72	100.00	100.00	0.00	12980.00	13665.06	8308487.00	63.35	2706.79	2300.00
25	3	5	5336.00	31151.00	144.85	0	Spot (Block25, Row5, Column3)	6668.32	5517.00	4046.71	0.08	0.61	239.00	275.39	239.00	125.11	0.06	0.45	100.00	100.00	0.00	5278.00	6429.32	3820950.00	51.10	1184.56	965.00
25	4	5	5631.00	31149.00	137.45	0	Spot (Block25, Row5, Column4)	14303.45	11857.00	9967.87	0.08	0.70	230.00	257.10	230.00	124.58	0.05	0.48	100.00	100.00	0.00	11627.00	14073.45	7266150.00	112.75	2574.66	2089.50
25	5	5	5935.00	31151.00	139.60	0	Spot (Block25, Row5, Column5)	56072.34	65535.00	14390.31	0.07	0.26	238.00	275.31	238.00	165.55	0.06	0.60	100.00	100.00	61.03	65297.00	55834.34	29494244.00	337.05	13719.55	10143.50
25	6	5	6234.00	31149.00	140.60	0	Spot (Block25, Row5, Column6)	4923.73	4670.50	2564.91	0.02	0.52	283.00	358.78	283.00	463.61	0.10	1.29	100.00	100.00	0.00	4387.50	4640.73	2639119.00	9.85	1237.18	900.00
25	7	5	6536.00	31152.00	200.30	0	Spot (Block25, Row5, Column7)	31297.68	25612.00	22861.28	0.09	0.73	310.00	473.13	310.00	620.66	0.18	1.31	100.00	100.00	18.89	25302.00	30987.68	35616980.00	49.66	6193.00	6135.00
25	8	5	6834.00	31152.00	138.90	0	Spot (Block25, Row5, Column8)	28222.95	23216.50	21441.73	0.08	0.76	268.00	338.27	268.00	397.03	0.10	1.17	100.00	100.00	7.12	22948.50	27954.95	14675936.00	70.23	4597.35	3078.50
25	1	6	4735.00	31450.00	217.85	0	Spot (Block25, Row6, Column1)	7288.08	3587.00	6601.31	0.31	0.91	249.00	322.47	249.00	240.98	0.11	0.75	100.00	100.00	0.00	3338.00	7039.08	9904496.00	28.91	1965.53	1964.00
25	2	6	5030.00	31451.00	224.60	0	Spot (Block25, Row6, Column2)	15400.04	9713.00	10717.91	0.20	0.70	278.00	365.52	278.00	318.72	0.12	0.87	100.00	100.00	0.00	9435.00	15122.04	22253048.00	47.17	3917.96	4018.00
25	3	6	5325.00	31446.00	139.20	0	Spot (Block25, Row6, Column3)	37981.11	37255.00	19793.95	0.01	0.52	256.00	299.77	256.00	212.34	0.07	0.71	100.00	100.00	14.78	36999.00	37725.11	19788200.00	177.45	7410.15	4641.00
25	4	6	5633.00	31448.00	137.95	0	Spot (Block25, Row6, Column4)	2413.43	2117.00	1290.03	0.06	0.53	236.00	264.74	236.00	115.83	0.05	0.44	100.00	100.00	0.00	1881.00	2177.43	1247743.00	18.55	681.38	530.50
25	5	6	5931.00	31453.00	139.95	0	Spot (Block25, Row6, Column5)	58172.08	65535.00	12605.71	0.05	0.22	251.00	299.33	251.00	184.29	0.08	0.62	100.00	100.00	65.92	65284.00	57921.08	31064108.00	314.02	13005.06	10317.00
25	6	6	6229.00	31449.00	145.80	0	Spot (Block25, Row6, Column6)	2307.80	1627.00	1731.73	0.15	0.75	283.00	328.77	283.00	246.00	0.07	0.75	96.00	75.00	0.00	1344.00	2024.80	1345447.00	8.04	544.99	477.00
25	7	6	6535.00	31452.00	142.25	0	Spot (Block25, Row6, Column7)	30079.27	26516.50	20016.81	0.05	0.67	307.00	400.04	307.00	433.08	0.11	1.08	100.00	100.00	5.98	26209.50	29772.27	16603756.00	68.53	5127.36	3880.50
25	8	6	6838.00	31453.00	141.70	0	Spot (Block25, Row6, Column8)	33730.96	31698.00	22384.43	0.03	0.66	268.00	280.68	268.00	94.49	0.02	0.34	100.00	100.00	17.22	31430.00	33462.96	18417132.00	354.02	5778.69	4353.00
25	1	7	4733.00	31746.00	148.40	0	Spot (Block25, Row7, Column1)	2042.88	1997.50	841.48	0.01	0.41	227.00	267.03	227.00	127.52	0.07	0.48	100.00	100.00	0.00	1770.50	1815.88	1233901.00	13.93	582.01	532.00
25	2	7	5039.00	31749.00	162.75	0	Spot (Block25, Row7, Column2)	703.37	604.00	377.83	0.07	0.54	241.00	285.36	241.00	188.88	0.07	0.66	64.00	48.00	0.00	363.00	462.37	516274.00	2.21	335.72	326.50
25	3	7	5330.00	31749.00	147.00	-50	Spot (Block25, Row7, Column3)	275.60	280.00	22.95	0.01	0.08	229.00	250.59	229.00	81.55	0.04	0.33	1.00	0.00	0.00	51.00	46.60	162329.00	0.31	263.97	272.00
25	4	7	5638.00	31748.00	150.35	0	Spot (Block25, Row7, Column4)	533.16	468.00	204.96	0.06	0.38	224.00	250.20	224.00	88.56	0.05	0.35	88.00	65.00	0.00	244.00	309.16	331094.00	3.20	292.72	293.00
25	5	7	5931.00	31748.00	180.80	0	Spot (Block25, Row7, Column5)	3950.91	3320.00	2577.55	0.08	0.65	248.00	333.54	248.00	287.15	0.13	0.86	100.00	99.00	0.00	3072.00	3702.91	3619032.00	12.60	965.86	967.00
25	6	7	6231.00	31747.00	220.30	0	Spot (Block25, Row7, Column6)	17714.90	12322.00	12159.23	0.16	0.69	302.00	451.66	302.00	450.83	0.17	1.00	100.00	100.00	0.00	12020.00	17412.90	24606000.00	38.29	4412.74	4546.50
25	7	7	6528.00	31750.00	143.80	0	Spot (Block25, Row7, Column7)	23259.77	21626.00	13362.75	0.03	0.57	291.00	339.67	291.00	232.24	0.07	0.68	100.00	100.00	0.71	21335.00	22968.77	13141768.00	98.69	4528.47	3084.50
25	8	7	6835.00	31752.00	176.65	0	Spot (Block25, Row7, Column8)	7554.55	7454.50	2457.46	0.01	0.33	260.00	277.06	260.00	98.93	0.03	0.36	100.00	100.00	0.00	7194.50	7294.55	6602679.00	73.56	2028.97	1713.00
25	1	8	4727.00	32048.00	175.45	0	Spot (Block25, Row8, Column1)	307.78	300.00	49.97	0.01	0.16	224.00	233.62	224.00	40.97	0.02	0.18	90.00	40.00	0.00	76.00	83.78	264385.00	1.81	252.23	249.00
25	2	8	5036.00	32052.00	141.50	0	Spot (Block25, Row8, Column2)	3176.61	2599.00	1816.14	0.09	0.57	227.00	235.81	227.00	36.60	0.02	0.16	100.00	100.00	0.00	2372.00	2949.61	1721724.00	80.35	850.77	663.50
25	3	8	5326.00	32048.00	143.10	0	Spot (Block25, Row8, Column3)	7999.38	6487.00	6226.49	0.09	0.78	224.00	238.51	224.00	71.35	0.03	0.30	100.00	100.00	0.00	6263.00	7775.38	4455656.00	108.78	1380.13	1031.00
25	4	8	5628.00	32050.00	142.45	0	Spot (Block25, Row8, Column4)	29405.28	28732.00	14675.58	0.01	0.50	224.00	241.30	224.00	79.54	0.03	0.33	100.00	100.00	0.00	28508.00	29181.28	16231716.00	366.65	4889.11	3784.00
25	5	8	5923.00	32046.00	174.30	0	Spot (Block25, Row8, Column5)	412.50	381.00	123.05	0.03	0.30	235.00	316.38	235.00	306.75	0.13	0.97	16.00	0.00	0.00	146.00	177.50	349801.00	0.31	275.18	278.00
25	6	8	6235.00	32053.00	179.70	0	Spot (Block25, Row8, Column6)	19031.32	12311.00	16147.47	0.19	0.85	285.00	437.27	285.00	475.39	0.19	1.09	100.00	100.00	0.44	12026.00	18746.32	17223352.00	39.11	3081.86	3061.00
25	7	8	6536.00	32052.00	138.45	0	Spot (Block25, Row8, Column7)	10989.39	9949.00	6362.42	0.04	0.58	279.00	363.30	279.00	319.14	0.11	0.88	100.00	100.00	0.00	9670.00	10710.39	5703493.00	33.30	2286.25	1624.00
25	8	8	6826.00	32053.00	140.10	0	Spot (Block25, Row8, Column8)	44493.61	46250.00	18847.32	0.02	0.42	273.00	309.91	273.00	166.33	0.06	0.54	100.00	100.00	30.08	45977.00	44220.61	23670704.00	265.64	9038.74	7205.00
26	1	1	9234.00	29952.00	148.25	0	Spot (Block26, Row1, Column1)	16110.20	14358.00	8731.62	0.05	0.54	322.00	366.51	322.00	125.22	0.06	0.34	100.00	100.00	0.00	14036.00	15788.20	9650010.00	125.72	3743.06	2776.00
26	2	1	9528.00	29955.00	147.05	0	Spot (Block26, Row1, Column2)	29433.78	26899.50	16137.91	0.04	0.55	325.00	377.73	325.00	150.78	0.07	0.40	100.00	100.00	0.85	26574.50	29108.78	17365932.00	192.70	4842.56	3940.00
26	3	1	9838.00	29956.00	141.65	0	Spot (Block26, Row1, Column3)	5114.20	4744.50	3329.33	0.03	0.65	312.00	347.59	312.00	106.79	0.05	0.31	100.00	100.00	0.00	4432.50	4802.20	2782123.00	44.63	1306.50	1038.00
26	4	1	10128.00	29953.00	142.20	0	Spot (Block26, Row1, Column4)	22645.60	21483.00	11971.41	0.02	0.53	318.00	361.58	318.00	120.27	0.06	0.33	100.00	100.00	0.18	21165.00	22327.60	12364497.00	185.28	4956.65	3483.00
26	5	1	10435.00	29958.00	144.65	0	Spot (Block26, Row1, Column5)	11518.56	9529.50	9013.97	0.08	0.78	315.00	355.84	315.00	122.75	0.05	0.34	100.00	100.00	0.00	9214.50	11203.56	6588615.00	90.94	2000.23	1241.00
26	6	1	10731.00	29952.00	143.10	0	Spot (Block26, Row1, Column6)	19843.71	18401.00	11376.77	0.03	0.57	329.00	370.46	329.00	135.94	0.05	0.37	100.00	100.00	0.00	18072.00	19514.71	10933883.00	143.25	4484.79	3219.50
26	7	1	11025.00	29957.00	144.80	0	Spot (Block26, Row1, Column7)	49878.06	61158.50	18209.63	0.09	0.37	320.00	362.11	320.00	120.19	0.05	0.33	100.00	100.00	45.77	60838.50	49558.06	28330916.00	411.99	10041.39	7655.50
26	8	1	11336.00	29950.00	178.10	0	Spot (Block26, Row1, Column8)	503.02	477.00	127.00	0.02	0.25	314.00	342.02	314.00	77.81	0.04	0.23	79.00	53.00	0.00	163.00	189.02	447186.00	2.07	379.81	382.50
26	1	2	9208.00	30249.00	238.00	0	Spot (Block26, Row2, Column1)	410.42	396.00	60.13	0.02	0.15	324.00	360.75	324.00	99.15	0.05	0.27	23.00	4.00	0.00	72.00	86.42	670217.00	0.50	368.14	382.00
26	2	2	9531.00	30256.00	128.55	0	Spot (Block26, Row2, Column2)	9062.95	8842.00	3862.64	0.01	0.43	327.00	377.04	327.00	143.29	0.06	0.38	100.00	100.00	0.00	8515.00	8735.95	3996762.00	60.62	1870.96	1730.00
26	3	2	9835.00	30248.00	183.00	0	Spot (Block26, Row2, Column3)	522.77	477.50	161.83	0.04	0.31	317.00	362.53	317.00	126.77	0.06	0.35	56.00	26.00	0.00	160.50	205.77	489314.00	1.26	375.65	389.00
26	4	2	10138.00	30257.00	180.85	0	Spot (Block26, Row2, Column4)	4664.28	4378.50	2464.31	0.03	0.53	339.00	394.19	339.00	155.75	0.07	0.40	100.00	100.00	0.00	4039.50	4325.28	4281806.00	27.42	1263.52	1214.50
26	5	2	10436.00	30257.00	198.05	0	Spot (Block26, Row2, Column5)	3028.12	2961.00	1096.02	0.01	0.36	350.00	376.67	350.00	120.23	0.03	0.32	100.00	100.00	0.00	2611.00	2678.12	3379386.00	22.05	939.11	908.50
26	6	2	10726.00	30258.00	146.25	0	Spot (Block26, Row2, Column6)	5057.77	4234.50	3073.71	0.08	0.61	385.00	434.12	385.00	277.73	0.05	0.64	100.00	99.00	0.00	3849.50	4672.77	2943620.00	16.65	1273.26	969.50
26	7	2	11030.00	30258.00	148.20	0	Spot (Block26, Row2, Column7)	2848.58	2448.00	1564.73	0.07	0.55	345.00	371.85	345.00	116.78	0.03	0.31	100.00	100.00	0.00	2103.00	2503.58	1711997.00	21.21	867.01	762.00
26	8	2	11345.00	30255.00	228.10	0	Spot (Block26, Row2, Column8)	365.38	377.00	50.12	0.01	0.14	312.00	356.69	312.00	183.55	0.06	0.51	0.00	0.00	0.00	65.00	53.38	544784.00	0.05	338.31	324.00
26	1	3	9236.00	30554.00	144.10	0	Spot (Block26, Row3, Column1)	20896.92	18911.00	13053.67	0.04	0.62	326.00	356.08	326.00	85.57	0.04	0.24	100.00	100.00	0.00	18585.00	20570.92	11890349.00	240.05	3365.99	2571.00
26	2	3	9539.00	30551.00	151.65	0	Spot (Block26, Row3, Column2)	717.70	676.50	204.64	0.03	0.29	327.00	364.84	327.00	108.11	0.05	0.30	96.00	76.00	0.00	349.50	390.70	453584.00	3.26	426.67	412.00
26	3	3	9827.00	30550.00	145.85	0	Spot (Block26, Row3, Column3)	1149.12	1053.00	523.03	0.04	0.46	322.00	353.29	322.00	105.70	0.04	0.30	99.00	88.00	0.00	731.00	827.12	667636.00	7.53	510.60	491.50
26	4	3	10134.00	30558.00	141.55	0	Spot (Block26, Row3, Column4)	28571.06	26641.00	15794.49	0.03	0.55	330.00	375.10	330.00	124.70	0.06	0.33	100.00	100.00	0.92	26311.00	28241.06	15514088.00	226.12	5369.75	3776.00
26	5	3	10436.00	30548.00	153.10	0	Spot (Block26, Row3, Column5)	841.86	732.00	496.06	0.06	0.59	374.00	414.14	374.00	248.38	0.04	0.60	64.00	36.00	0.00	358.00	467.86	542997.00	1.72	460.17	434.00
26	6	3	10737.00	30557.00	203.40	0	Spot (Block26, Row3, Column6)	23936.43	17308.00	18321.35	0.14	0.77	392.00	521.50	392.00	426.84	0.12	0.82	100.00	100.00	3.40	16916.00	23544.43	28149292.00	54.86	5082.76	5083.00
26	7	3	11039.00	30559.00	144.80	0	Spot (Block26, Row3, Column7)	8839.28	7504.50	5967.94	0.07	0.68	343.00	420.15	343.00	321.26	0.09	0.76	100.00	99.00	0.00	7161.50	8496.28	5056068.00	26.21	1639.67	1305.50
26	8	3	11336.00	30565.00	156.25	0	Spot (Block26, Row3, Column8)	29737.16	27297.00	14890.71	0.04	0.50	318.00	377.06	318.00	216.82	0.07	0.58	100.00	100.00	2.23	26979.00	29419.16	20013124.00	135.41	5665.92	4381.50
26	1	4	9235.00	30856.00	138.90	0	Spot (Block26, Row4, Column1)	28599.20	27117.00	15530.06	0.02	0.54	323.00	364.64	323.00	124.34	0.05	0.34	100.00	100.00	0.19	26794.00	28276.20	14957381.00	227.07	5598.99	3876.00
26	2	4	9532.00	30855.00	160.40	0	Spot (Block26, Row4, Column2)	2404.46	2243.00	1042.42	0.03	0.43	346.00	384.75	346.00	160.96	0.05	0.42	100.00	100.00	0.00	1897.00	2058.46	1702359.00	12.55	778.74	770.50
26	3	4	9833.00	30854.00	142.80	0	Spot (Block26, Row4, Column3)	56913.73	65535.00	13147.91	0.06	0.23	361.00	379.85	361.00	143.08	0.02	0.38	100.00	100.00	61.98	65174.00	56552.73	31587348.00	395.12	12427.50	8611.00
26	4	4	10125.00	30858.00	161.75	0	Spot (Block26, Row4, Column4)	755.71	696.00	243.76	0.04	0.32	331.00	365.24	331.00	120.31	0.04	0.33	92.00	76.00	0.00	365.00	424.71	547135.00	3.25	449.81	416.00
26	5	4	10425.00	30855.00	151.65	0	Spot (Block26, Row4, Column5)	656.56	531.50	562.10	0.09	0.86	342.00	367.72	342.00	111.95	0.03	0.30	75.00	41.00	0.00	189.50	314.56	414949.00	2.58	401.52	400.50
26	6	4	10733.00	30852.00	199.85	0	Spot (Block26, Row4, Column6)	3559.45	3515.00	1141.07	0.01	0.32	384.00	444.17	384.00	319.75	0.06	0.72	100.00	100.00	0.00	3131.00	3175.45	4032852.00	9.74	1066.95	990.50
26	7	4	11029.00	30860.00	142.50	0	Spot (Block26, Row4, Column7)	5277.95	3756.00	4053.32	0.15	0.77	362.00	427.32	362.00	346.83	0.07	0.81	100.00	95.00	0.00	3394.00	4915.95	2923986.00	13.99	1151.45	891.00
26	8	4	11331.00	30869.00	146.45	0	Spot (Block26, Row4, Column8)	1786.40	1665.50	893.64	0.03	0.50	319.00	357.62	319.00	116.86	0.05	0.33	100.00	100.00	0.00	1346.50	1467.40	1043259.00	12.23	714.16	580.00
26	1	5	9235.00	31162.00	140.05	0	Spot (Block26, Row5, Column1)	39630.73	36855.00	20201.32	0.03	0.51	362.00	443.76	362.00	312.07	0.09	0.70	100.00	100.00	22.41	36493.00	39268.73	21043980.00	125.57	8750.62	5783.00
26	2	5	9533.00	31158.00	149.40	0	Spot (Block26, Row5, Column2)	33887.19	31747.00	15409.09	0.03	0.45	377.00	448.50	377.00	302.73	0.08	0.67	100.00	100.00	1.96	31370.00	33510.19	20772848.00	110.46	5983.84	5098.50
26	3	5	9835.00	31157.00	143.05	0	Spot (Block26, Row5, Column3)	8434.97	7625.50	4921.83	0.04	0.58	350.00	392.29	350.00	184.85	0.05	0.47	100.00	100.00	0.00	7275.50	8084.97	4689842.00	43.51	1748.51	1505.00
26	4	5	10132.00	31159.00	139.60	0	Spot (Block26, Row5, Column4)	13449.06	11274.00	8772.70	0.08	0.65	326.00	364.21	326.00	136.53	0.05	0.37	100.00	100.00	0.00	10948.00	13123.06	7087655.00	95.84	3011.67	1912.50
26	5	5	10436.00	31159.00	141.90	0	Spot (Block26, Row5, Column5)	55659.68	65535.00	14608.96	0.07	0.26	333.00	378.11	333.00	178.19	0.06	0.47	100.00	100.00	59.20	65202.00	55326.68	30557372.00	310.24	11957.99	8620.50
26	6	5	10736.00	31156.00	142.50	0	Spot (Block26, Row5, Column6)	5849.87	5092.00	3332.76	0.06	0.57	381.00	440.23	381.00	316.39	0.06	0.72	100.00	100.00	0.00	4711.00	5468.87	3211578.00	17.10	1494.34	1148.00
26	7	5	11037.00	31160.00	193.50	0	Spot (Block26, Row5, Column7)	27234.46	22226.00	18963.18	0.09	0.70	392.00	510.63	392.00	445.40	0.11	0.87	100.00	100.00	4.44	21834.00	26842.46	28814108.00	60.00	5424.25	5478.00
26	8	5	11334.00	31159.00	141.05	0	Spot (Block26, Row5, Column8)	15120.63	11654.00	11887.55	0.11	0.79	320.00	389.60	320.00	276.33	0.09	0.71	100.00	100.00	0.00	11334.00	14800.63	8134900.00	53.31	2624.51	1860.00
26	1	6	9235.00	31456.00	201.55	0	Spot (Block26, Row6, Column1)	20931.99	13653.50	17563.53	0.19	0.84	404.00	551.10	404.00	462.42	0.13	0.84	100.00	100.00	1.73	13249.50	20527.99	24155540.00	44.07	4451.66	4407.00
26	2	6	9539.00	31461.00	215.45	0	Spot (Block26, Row6, Column2)	14487.26	11345.50	8989.15	0.11	0.62	398.00	533.86	398.00	420.75	0.13	0.79	100.00	100.00	0.00	10947.50	14089.26	19239076.00	33.16	3761.53	3707.00
26	3	6	9827.00	31453.00	140.45	0	Spot (Block26, Row6, Column3)	38282.75	37654.50	19765.83	0.01	0.52	356.00	404.74	356.00	234.05	0.06	0.58	100.00	100.00	15.99	37298.50	37926.75	20596180.00	161.83	7507.05	6072.50
26	4	6	10137.00	31453.00	139.75	0	Spot (Block26, Row6, Column4)	2352.75	2076.00	1116.38	0.05	0.47	337.00	368.58	337.00	134.21	0.04	0.36	100.00	100.00	0.00	1739.00	2015.75	1242254.00	14.78	866.35	724.50
26	5	6	10434.00	31456.00	142.45	0	Spot (Block26, Row6, Column5)	58791.52	65535.00	11931.05	0.05	0.20	373.00	399.28	373.00	193.35	0.03	0.48	100.00	100.00	68.77	65162.00	58418.52	32570744.00	302.01	12962.86	8417.00
26	6	6	10733.00	31458.00	150.45	0	Spot (Block26, Row6, Column6)	1128.73	974.00	577.49	0.06	0.51	383.00	423.65	383.00	254.85	0.04	0.60	80.00	55.00	0.00	591.00	745.73	699815.00	2.77	521.92	520.00
26	7	6	11034.00	31456.00	142.65	0	Spot (Block26, Row6, Column7)	19383.27	16844.00	12831.31	0.06	0.66	383.00	443.97	383.00	339.03	0.06	0.76	100.00	100.00	0.00	16461.00	19000.27	10680179.00	55.86	3835.69	2893.00
26	8	6	11340.00	31459.00	144.45	0	Spot (Block26, Row6, Column8)	21176.73	17184.00	15200.25	0.09	0.72	331.00	363.02	331.00	89.86	0.04	0.25	100.00	100.00	0.18	16853.00	20845.73	12070735.00	231.62	3448.44	2407.00
26	1	7	9235.00	31755.00	150.60	0	Spot (Block26, Row7, Column1)	3348.87	3017.00	1515.29	0.05	0.45	391.00	446.25	391.00	319.76	0.06	0.72	100.00	99.00	0.00	2626.00	2957.87	2072950.00	9.08	983.02	947.00
26	2	7	9537.00	31765.00	153.95	0	Spot (Block26, Row7, Column2)	753.42	638.00	323.66	0.07	0.43	376.00	402.04	376.00	201.16	0.03	0.50	57.00	32.00	0.00	262.00	377.42	488213.00	1.75	462.91	424.00
26	3	7	9852.00	31730.00	159.10	0	Spot (Block26, Row7, Column3)	409.34	398.00	52.03	0.01	0.13	374.00	379.20	374.00	117.08	0.01	0.31	10.00	0.00	0.00	24.00	35.34	285716.00	0.26	373.43	378.50
26	4	7	10125.00	31758.00	168.40	0	Spot (Block26, Row7, Column4)	685.85	612.00	225.10	0.05	0.33	350.00	374.96	350.00	130.25	0.03	0.35	88.00	50.00	0.00	262.00	335.85	538395.00	2.39	466.24	477.00
26	5	7	10430.00	31758.00	182.00	0	Spot (Block26, Row7, Column5)	4354.66	3775.50	2492.62	0.06	0.57	383.00	449.39	383.00	291.64	0.07	0.65	100.00	100.00	0.00	3392.50	3971.66	4049836.00	13.39	1201.78	1153.00
26	6	7	10733.00	31759.00	208.10	0	Spot (Block26, Row7, Column6)	17272.72	14682.00	10605.20	0.07	0.61	406.50	613.61	406.50	589.96	0.18	0.96	100.00	100.00	0.00	14275.50	16866.22	21262716.00	28.24	4051.60	3908.00
26	7	7	11026.00	31759.00	146.20	0	Spot (Block26, Row7, Column7)	29021.58	27951.00	15340.99	0.02	0.53	385.00	450.12	385.00	312.14	0.07	0.69	100.00	100.00	1.54	27566.00	28636.58	16919584.00	91.53	5708.07	3683.00
26	8	7	11335.00	31756.00	190.20	0	Spot (Block26, Row7, Column8)	6932.35	6947.50	2057.13	0.00	0.30	381.00	386.96	381.00	113.96	0.01	0.29	100.00	100.00	0.00	6566.50	6551.35	7070999.00	57.44	1881.26	1794.00
26	1	8	9207.00	32032.00	173.85	0	Spot (Block26, Row8, Column1)	525.48	485.00	164.38	0.03	0.31	349.00	360.72	349.00	72.66	0.01	0.20	69.00	40.00	0.00	136.00	176.48	441402.00	2.27	437.25	400.00
26	2	8	9538.00	32060.00	144.15	0	Spot (Block26, Row8, Column2)	2206.91	2065.00	1091.13	0.03	0.49	327.00	350.83	327.00	59.96	0.03	0.17	100.00	100.00	0.00	1738.00	1879.91	1255734.00	30.96	706.53	684.00
26	3	8	9824.00	32054.00	143.10	0	Spot (Block26, Row8, Column3)	4678.93	3391.00	3464.25	0.14	0.74	370.00	371.74	370.00	110.04	0.00	0.30	100.00	100.00	0.00	3021.00	4308.93	2610845.00	39.14	1028.36	850.00
26	4	8	10131.00	32055.00	146.65	0	Spot (Block26, Row8, Column4)	49454.55	58121.00	17685.19	0.07	0.36	377.00	385.74	377.00	143.58	0.01	0.37	100.00	100.00	42.05	57744.00	49077.55	28931096.00	341.76	10602.42	7995.00
26	5	8	10429.00	32056.00	161.70	0	Spot (Block26, Row8, Column5)	744.78	691.00	251.76	0.03	0.34	386.00	463.92	386.00	386.81	0.08	0.83	37.00	7.00	0.00	305.00	358.78	534749.00	0.73	462.34	422.00
26	6	8	10735.00	32061.00	186.40	0	Spot (Block26, Row8, Column6)	34379.25	29714.00	22915.79	0.06	0.67	400.00	604.09	400.00	635.33	0.18	1.05	100.00	100.00	24.72	29314.00	33979.25	33520004.00	53.16	6030.46	6019.00
26	7	8	11032.00	32059.00	141.45	0	Spot (Block26, Row8, Column7)	10720.58	9253.00	6266.05	0.06	0.58	393.00	481.55	393.00	436.76	0.09	0.91	100.00	100.00	0.00	8860.00	10327.58	5821276.00	23.44	2500.68	1871.50
26	8	8	11323.00	32059.00	143.65	0	Spot (Block26, Row8, Column8)	40414.23	38381.00	19106.04	0.02	0.47	389.00	400.41	389.00	142.06	0.01	0.35	100.00	100.00	21.02	37992.00	40025.23	22874544.00	281.67	7216.03	5461.00
27	1	1	13736.00	29957.00	151.35	0	Spot (Block27, Row1, Column1)	15901.35	14586.50	8691.27	0.04	0.55	305.00	330.92	305.00	76.57	0.04	0.23	100.00	100.00	0.00	14281.50	15596.35	9954246.00	203.36	3885.01	2674.50
27	2	1	14032.00	29963.00	147.30	0	Spot (Block27, Row1, Column2)	5006.01	4408.00	2590.71	0.06	0.52	305.00	330.65	305.00	77.52	0.04	0.23	100.00	100.00	0.00	4103.00	4701.01	2973570.00	60.32	1242.56	1066.00
27	3	1	14336.00	29966.00	145.15	0	Spot (Block27, Row1, Column3)	4451.64	3624.50	2987.92	0.09	0.67	303.00	318.54	303.00	49.52	0.02	0.16	100.00	100.00	0.00	3321.50	4148.64	2555242.00	83.46	1171.42	788.00
27	4	1	14629.00	29961.00	145.40	0	Spot (Block27, Row1, Column4)	3987.58	3589.00	2333.85	0.05	0.59	306.00	331.22	306.00	77.59	0.03	0.23	100.00	100.00	0.00	3283.00	3681.58	2296846.00	47.13	1139.87	890.50
27	5	1	14939.00	29962.00	146.85	0	Spot (Block27, Row1, Column5)	10582.28	8518.50	7964.20	0.09	0.75	308.00	334.62	308.00	76.06	0.04	0.23	100.00	100.00	0.00	8210.50	10274.28	6222379.00	134.73	2001.95	1431.50
27	6	1	15231.00	29958.00	145.05	0	Spot (Block27, Row1, Column6)	10281.30	8873.00	5876.04	0.06	0.57	319.00	354.97	319.00	112.78	0.05	0.32	100.00	100.00	0.00	8554.00	9962.30	5891184.00	88.01	2461.15	1639.00
27	7	1	15532.00	29962.00	148.10	0	Spot (Block27, Row1, Column7)	30871.83	27642.00	19385.44	0.05	0.63	323.00	356.51	323.00	104.87	0.04	0.29	100.00	100.00	5.95	27319.00	30548.83	18677488.00	290.99	5872.16	3160.00
27	8	1	15847.00	29966.00	165.85	0	Spot (Block27, Row1, Column8)	614.90	576.00	171.10	0.03	0.28	318.00	339.83	318.00	55.50	0.03	0.16	99.00	88.00	0.00	258.00	296.90	467325.00	4.96	421.26	404.00
27	1	2	13671.00	30234.00	228.55	0	Spot (Block27, Row2, Column1)	434.90	411.00	83.80	0.02	0.19	308.00	336.31	308.00	77.61	0.04	0.23	72.00	44.00	0.00	103.00	126.90	653654.00	1.27	378.02	376.00
27	2	2	14033.00	30262.00	130.25	0	Spot (Block27, Row2, Column2)	7702.01	7284.00	3186.78	0.02	0.41	311.00	339.87	311.00	85.26	0.04	0.25	100.00	100.00	0.00	6973.00	7391.01	3512118.00	86.35	1758.86	1628.00
27	3	2	14340.00	30262.00	158.15	0	Spot (Block27, Row2, Column3)	749.93	657.00	298.69	0.06	0.40	307.00	339.04	307.00	95.79	0.04	0.28	97.00	79.00	0.00	350.00	442.93	518954.00	4.29	428.19	420.00
27	4	2	14641.00	30262.00	176.70	0	Spot (Block27, Row2, Column4)	3957.55	3742.00	1831.00	0.02	0.46	313.00	355.78	313.00	113.13	0.06	0.32	100.00	100.00	0.00	3429.00	3644.55	3458898.00	31.84	1070.75	1058.00
27	5	2	14936.00	30266.00	186.20	0	Spot (Block27, Row2, Column5)	2942.22	2805.00	1104.91	0.02	0.38	319.00	356.70	319.00	93.03	0.05	0.26	100.00	100.00	0.00	2486.00	2623.22	2865723.00	27.79	1021.58	894.00
27	6	2	15231.00	30262.00	147.45	0	Spot (Block27, Row2, Column6)	2541.61	2282.00	1332.26	0.05	0.52	329.00	378.46	329.00	158.91	0.06	0.42	100.00	100.00	0.00	1953.00	2212.61	1514800.00	13.61	823.70	703.00
27	7	2	15539.00	30263.00	147.60	0	Spot (Block27, Row2, Column7)	2858.38	2422.50	1716.16	0.07	0.60	324.00	351.58	324.00	81.37	0.04	0.23	100.00	100.00	0.00	2098.50	2534.38	1697875.00	30.81	922.52	736.00
27	8	2	15841.00	30271.00	169.55	0	Spot (Block27, Row2, Column8)	375.89	386.00	58.77	0.01	0.16	319.00	367.11	319.00	247.41	0.06	0.67	0.00	0.00	0.00	67.00	56.89	301085.00	0.04	359.77	358.00
27	1	3	13741.00	30562.00	145.70	0	Spot (Block27, Row3, Column1)	13033.31	11251.00	8536.91	0.06	0.66	307.00	326.61	307.00	58.23	0.03	0.18	100.00	100.00	0.00	10944.00	12726.31	7533254.00	218.20	2549.57	1887.00
27	2	3	14042.00	30561.00	153.40	0	Spot (Block27, Row3, Column2)	934.38	832.00	387.80	0.05	0.42	315.00	351.47	315.00	107.37	0.05	0.31	100.00	89.00	0.00	517.00	619.38	601743.00	5.43	459.71	437.00
27	3	3	14329.00	30555.00	144.40	0	Spot (Block27, Row3, Column3)	3338.61	2978.50	1915.88	0.05	0.57	310.00	339.58	310.00	105.41	0.04	0.31	100.00	100.00	0.00	2668.50	3028.61	1903008.00	28.45	939.55	773.00
27	4	3	14636.00	30561.00	145.40	0	Spot (Block27, Row3, Column4)	13124.42	12102.00	7752.24	0.04	0.59	309.00	343.18	309.00	98.38	0.05	0.29	100.00	100.00	0.00	11793.00	12815.42	7546540.00	129.92	2935.75	1823.00
27	5	3	14940.00	30559.00	132.50	0	Spot (Block27, Row3, Column5)	6279.59	2608.00	12261.68	0.38	1.95	329.00	388.33	329.00	177.66	0.07	0.46	100.00	100.00	2.52	2279.00	5950.59	2995364.00	33.16	1478.21	1154.00
27	6	3	15238.00	30561.00	205.90	0	Spot (Block27, Row3, Column6)	13807.86	10397.00	9421.30	0.12	0.68	389.00	444.14	389.00	231.88	0.06	0.52	100.00	100.00	0.00	10008.00	13418.86	16610856.00	57.63	3379.75	3409.00
27	7	3	15545.00	30561.00	145.90	0	Spot (Block27, Row3, Column7)	8451.60	7001.00	5868.01	0.08	0.69	357.00	408.29	357.00	254.67	0.06	0.62	100.00	100.00	0.00	6644.00	8094.60	4910382.00	31.58	1772.30	1218.00
27	8	3	15838.00	30570.00	157.95	0	Spot (Block27, Row3, Column8)	41578.37	40211.00	17793.36	0.01	0.43	325.00	402.08	325.00	301.72	0.09	0.75	100.00	100.00	19.42	39886.00	41253.37	28481316.00	136.47	7463.44	5936.00
27	1	4	13733.00	30861.00	143.40	0	Spot (Block27, Row4, Column1)	13383.61	12637.00	7883.45	0.02	0.59	307.00	342.07	307.00	104.33	0.05	0.31	100.00	100.00	0.00	12330.00	13076.61	7454669.00	125.00	2823.02	1935.00
27	2	4	14037.00	30861.00	164.60	0	Spot (Block27, Row4, Column2)	6149.20	5655.00	3110.45	0.04	0.51	329.00	398.32	329.00	217.93	0.08	0.55	100.00	100.00	0.00	5326.00	5820.20	4599603.00	26.39	1430.66	1435.00
27	3	4	14338.00	30863.00	146.35	0	Spot (Block27, Row4, Column3)	46385.30	51076.50	19361.77	0.04	0.42	324.00	384.45	324.00	192.11	0.07	0.50	100.00	100.00	38.36	50752.50	46061.30	27089172.00	239.45	9960.63	7343.50
27	4	4	14630.00	30860.00	165.30	0	Spot (Block27, Row4, Column4)	589.62	542.00	165.49	0.04	0.28	307.00	332.63	307.00	92.92	0.03	0.28	92.00	66.00	0.00	235.00	282.62	448110.00	2.77	402.58	401.50
27	5	4	14931.00	30863.00	145.10	0	Spot (Block27, Row4, Column5)	932.63	795.00	413.55	0.07	0.44	318.00	352.51	318.00	95.13	0.04	0.27	100.00	97.00	0.00	477.00	614.63	536261.00	6.10	513.64	484.00
27	6	4	15245.00	30863.00	189.55	0	Spot (Block27, Row4, Column6)	3928.22	3947.00	1168.53	0.00	0.30	377.00	398.24	377.00	170.27	0.02	0.43	100.00	100.00	0.00	3570.00	3551.22	3975361.00	20.73	1333.94	1197.00
27	7	4	15532.00	30865.00	145.70	0	Spot (Block27, Row4, Column7)	5102.08	3715.00	3881.06	0.14	0.76	376.00	401.53	376.00	233.19	0.03	0.58	100.00	94.00	0.00	3339.00	4726.08	2949003.00	20.16	1178.17	827.00
27	8	4	15837.00	30876.00	150.95	0	Spot (Block27, Row4, Column8)	2129.00	1909.00	1151.90	0.05	0.54	330.00	374.10	330.00	153.00	0.05	0.41	99.00	99.00	0.00	1579.00	1799.00	1332756.00	11.47	762.45	579.00
27	1	5	13736.00	31162.00	140.60	0	Spot (Block27, Row5, Column1)	11490.31	10233.00	6683.42	0.05	0.58	315.00	386.17	315.00	223.30	0.09	0.58	100.00	100.00	0.00	9918.00	11175.31	6181785.00	49.73	2692.50	2047.00
27	2	5	14034.00	31161.00	155.30	0	Spot (Block27, Row5, Column2)	45098.09	45996.00	17759.38	0.01	0.39	376.00	450.88	376.00	296.47	0.08	0.66	100.00	100.00	27.30	45620.00	44722.09	29900208.00	150.60	7524.70	6689.00
27	3	5	14335.00	31163.00	151.80	0	Spot (Block27, Row5, Column3)	20925.20	17242.50	12893.84	0.08	0.62	347.00	412.29	347.00	243.62	0.07	0.59	100.00	100.00	0.00	16895.50	20578.20	13141027.00	84.20	3214.69	2876.50
27	4	5	14639.00	31163.00	145.80	0	Spot (Block27, Row5, Column4)	9168.57	7458.00	6492.53	0.09	0.71	314.00	362.85	314.00	152.26	0.06	0.42	100.00	100.00	0.00	7144.00	8854.57	5317772.00	57.83	1802.53	1185.50
27	5	5	14939.00	31165.00	145.60	0	Spot (Block27, Row5, Column5)	47614.59	55891.00	19421.22	0.07	0.41	316.00	359.74	316.00	148.14	0.06	0.41	100.00	100.00	40.86	55575.00	47298.59	27616628.00	319.00	8527.78	6596.00
27	6	5	15237.00	31164.00	146.25	0	Spot (Block27, Row5, Column6)	2893.67	2475.00	1507.61	0.07	0.52	330.00	395.34	330.00	241.23	0.08	0.61	100.00	100.00	0.00	2145.00	2563.67	1684116.00	10.36	873.46	781.50
27	7	5	15541.00	31164.00	178.20	0	Spot (Block27, Row5, Column7)	20505.44	18047.00	12972.08	0.06	0.63	382.00	451.34	382.00	338.82	0.07	0.75	100.00	100.00	0.00	17665.00	20123.44	18249840.00	59.19	3635.94	3612.00
27	8	5	15840.00	31166.00	145.20	0	Spot (Block27, Row5, Column8)	14275.38	11696.50	11362.47	0.09	0.80	361.00	390.79	361.00	221.80	0.03	0.57	100.00	100.00	0.00	11335.50	13914.38	8194069.00	62.60	2301.80	1499.00
27	1	6	13736.00	31463.00	203.55	0	Spot (Block27, Row6, Column1)	12116.00	8672.00	8907.85	0.15	0.74	363.00	441.40	363.00	264.95	0.08	0.60	100.00	100.00	0.00	8309.00	11753.00	14212067.00	44.06	2953.17	2945.00
27	2	6	14038.00	31462.00	198.55	0	Spot (Block27, Row6, Column2)	8357.13	7174.00	4798.72	0.07	0.57	369.00	442.43	369.00	286.69	0.08	0.65	100.00	100.00	0.00	6805.00	7988.13	9368343.00	27.61	2088.16	2075.50
27	3	6	14324.00	31459.00	144.85	0	Spot (Block27, Row6, Column3)	21261.45	19587.00	12250.12	0.04	0.58	328.00	383.77	328.00	174.32	0.07	0.45	100.00	100.00	0.00	19259.00	20933.45	12182808.00	119.77	4185.53	3186.00
27	4	6	14641.00	31465.00	146.45	0	Spot (Block27, Row6, Column4)	2469.25	2264.00	1380.27	0.04	0.56	325.00	362.11	325.00	128.19	0.05	0.35	100.00	100.00	0.00	1939.00	2144.25	1439572.00	16.44	843.55	703.00
27	5	6	14938.00	31463.00	145.10	0	Spot (Block27, Row6, Column5)	49516.98	61059.50	18623.08	0.09	0.38	326.00	376.76	326.00	165.67	0.06	0.44	100.00	100.00	45.82	60733.50	49190.98	28422924.00	296.62	10134.10	6673.00
27	6	6	15235.00	31463.00	156.75	0	Spot (Block27, Row6, Column6)	1196.68	982.50	711.09	0.09	0.59	343.00	384.03	343.00	154.29	0.05	0.40	90.00	70.00	0.00	639.50	853.68	808953.00	5.27	497.28	493.50
27	7	6	15541.00	31464.00	147.20	0	Spot (Block27, Row6, Column7)	16025.42	13544.00	10524.84	0.07	0.66	358.50	405.95	358.50	250.27	0.05	0.62	100.00	100.00	0.00	13185.50	15666.92	9454996.00	62.41	3353.78	2642.00
27	8	6	15843.00	31470.00	147.10	0	Spot (Block27, Row6, Column8)	19162.46	16972.00	13668.92	0.05	0.71	319.00	347.54	319.00	77.65	0.04	0.22	100.00	100.00	0.00	16653.00	18843.46	11286687.00	242.29	3454.54	2451.00
27	1	7	13731.00	31760.00	162.15	0	Spot (Block27, Row7, Column1)	7659.03	6524.00	4119.37	0.07	0.54	310.00	384.80	310.00	208.25	0.09	0.54	100.00	100.00	0.00	6214.00	7349.03	5575774.00	34.93	1446.41	1422.00
27	2	7	14035.00	31761.00	158.60	0	Spot (Block27, Row7, Column2)	756.23	653.00	352.66	0.06	0.47	307.00	352.09	307.00	153.91	0.06	0.44	85.00	54.00	0.00	346.00	449.23	524065.00	2.63	405.22	401.50
27	3	7	14335.00	31768.00	166.80	0	Spot (Block27, Row7, Column3)	396.84	393.00	63.21	0.00	0.16	306.00	324.33	306.00	61.63	0.03	0.19	72.00	24.00	0.00	87.00	90.84	306363.00	1.18	343.43	329.00
27	4	7	14641.00	31766.00	159.25	0	Spot (Block27, Row7, Column4)	680.21	596.00	210.20	0.06	0.31	318.00	360.34	318.00	135.90	0.05	0.38	95.00	53.00	0.00	278.00	362.21	478188.00	2.35	433.51	416.00
27	5	7	14939.00	31761.00	184.30	0	Spot (Block27, Row7, Column5)	3558.01	3201.00	1972.12	0.05	0.55	325.00	392.99	325.00	185.72	0.08	0.47	100.00	100.00	0.00	2876.00	3233.01	3405020.00	17.04	1017.88	1008.00
27	6	7	15235.00	31760.00	193.15	0	Spot (Block27, Row7, Column6)	10209.62	9418.00	5736.98	0.04	0.56	379.00	477.93	379.00	334.57	0.10	0.70	100.00	100.00	0.00	9039.00	9830.62	10740522.00	29.09	2282.98	2346.00
27	7	7	15528.00	31766.00	148.05	0	Spot (Block27, Row7, Column7)	14820.33	13483.00	8239.65	0.04	0.56	352.00	395.80	352.00	181.67	0.05	0.46	100.00	100.00	0.00	13131.00	14468.33	8921836.00	79.40	3457.18	1931.00
27	8	7	15838.00	31762.00	188.30	0	Spot (Block27, Row7, Column8)	7045.61	7114.00	2095.74	0.00	0.30	322.00	356.00	322.00	93.57	0.04	0.26	100.00	100.00	0.00	6792.00	6723.61	7045609.00	71.49	1819.21	1581.00
27	1	8	13731.00	32061.00	147.45	0	Spot (Block27, Row8, Column1)	552.93	513.00	121.82	0.03	0.22	309.00	340.58	309.00	103.81	0.04	0.30	91.00	49.00	0.00	204.00	243.93	327336.00	2.05	398.69	397.00
27	2	8	14047.00	32064.00	147.10	0	Spot (Block27, Row8, Column2)	2091.43	1887.00	1115.24	0.04	0.53	310.00	328.86	310.00	52.70	0.03	0.16	100.00	100.00	0.00	1577.00	1781.43	1233946.00	33.45	700.19	621.50
27	3	8	14325.00	32064.00	146.05	0	Spot (Block27, Row8, Column3)	4813.29	3768.00	3581.79	0.11	0.74	314.00	350.24	314.00	144.25	0.05	0.41	100.00	100.00	0.00	3454.00	4499.29	2801334.00	30.94	1077.07	830.50
27	4	8	14636.00	32063.00	150.90	0	Spot (Block27, Row8, Column4)	57655.85	65535.00	12234.54	0.06	0.21	318.00	366.72	318.00	180.99	0.06	0.49	100.00	100.00	63.50	65217.00	57337.85	35862228.00	316.53	13438.19	10870.50
27	5	8	14935.00	32072.00	186.30	0	Spot (Block27, Row8, Column5)	564.84	518.00	166.41	0.04	0.29	320.00	402.22	320.00	291.70	0.10	0.73	26.00	3.00	0.00	198.00	244.84	554105.00	0.56	389.38	396.00
27	6	8	15238.00	32064.00	191.85	0	Spot (Block27, Row8, Column6)	22347.85	16246.00	17332.83	0.14	0.78	380.00	488.81	380.00	397.23	0.11	0.81	100.00	100.00	1.06	15866.00	21967.85	23174740.00	55.03	4078.41	4071.00
27	7	8	15536.00	32065.00	146.40	0	Spot (Block27, Row8, Column7)	6976.42	6308.50	3957.24	0.04	0.57	370.00	426.29	370.00	265.56	0.06	0.62	100.00	100.00	0.00	5938.50	6606.42	4074228.00	24.66	1570.16	1267.00
27	8	8	15822.00	32066.00	145.55	0	Spot (Block27, Row8, Column8)	40050.92	38948.00	19109.51	0.01	0.48	367.00	392.05	367.00	159.75	0.03	0.41	100.00	100.00	20.14	38581.00	39683.92	23069424.00	248.26	7649.96	5219.50
28	1	1	18238.00	29964.00	155.50	0	Spot (Block28, Row1, Column1)	11631.64	10265.50	6899.90	0.05	0.59	248.00	263.01	248.00	71.01	0.03	0.27	100.00	100.00	0.00	10017.50	11383.64	7746673.00	160.11	2207.98	1708.00
28	2	1	18534.00	29969.00	148.85	0	Spot (Block28, Row1, Column2)	8873.44	7625.00	5135.49	0.07	0.58	261.00	286.86	261.00	156.16	0.04	0.54	100.00	100.00	0.00	7364.00	8612.44	5350682.00	54.99	1745.66	1444.00
28	3	1	18834.00	29967.00	147.85	0	Spot (Block28, Row1, Column3)	14110.32	11400.50	9730.62	0.09	0.69	270.00	277.20	270.00	130.53	0.01	0.47	100.00	100.00	0.00	11130.50	13840.32	8381529.00	105.98	2618.03	1923.00
28	4	1	19128.00	29965.00	146.75	0	Spot (Block28, Row1, Column4)	6236.10	5507.00	3515.54	0.05	0.56	255.00	289.87	255.00	178.73	0.06	0.62	100.00	100.00	0.00	5252.00	5981.10	3660593.00	33.27	1434.27	1154.50
28	5	1	19436.00	29967.00	149.15	0	Spot (Block28, Row1, Column5)	26371.61	20189.50	21209.43	0.12	0.80	239.00	255.19	239.00	80.84	0.03	0.32	100.00	100.00	6.54	19950.50	26132.61	16139424.00	323.05	4245.06	3084.50
28	6	1	19735.00	29965.00	147.30	0	Spot (Block28, Row1, Column6)	24835.49	21853.00	14686.65	0.06	0.59	236.00	260.38	236.00	117.30	0.04	0.45	100.00	100.00	0.00	21617.00	24599.49	14652938.00	209.51	5073.75	3629.00
28	7	1	20029.00	29966.00	150.75	0	Spot (Block28, Row1, Column7)	52867.45	65535.00	16782.29	0.09	0.32	232.00	257.59	232.00	123.25	0.05	0.48	100.00	100.00	54.81	65303.00	52635.45	32989532.00	426.85	10472.71	7654.50
28	8	1	20341.00	29965.00	182.20	0	Spot (Block28, Row1, Column8)	401.00	378.00	113.05	0.03	0.28	226.00	236.41	226.00	63.01	0.02	0.27	83.00	56.00	0.00	152.00	175.00	372531.00	2.61	270.03	271.00
28	1	2	18262.00	30253.00	218.35	0	Spot (Block28, Row2, Column1)	300.75	299.00	25.55	0.00	0.08	274.00	295.29	274.00	163.05	0.03	0.55	0.00	0.00	0.00	25.00	26.75	411131.00	0.03	277.14	287.50
28	2	2	18537.00	30267.00	136.85	0	Spot (Block28, Row2, Column2)	22065.63	21460.50	10523.02	0.01	0.48	280.00	314.79	280.00	223.78	0.05	0.71	100.00	100.00	0.00	21180.50	21785.63	11209342.00	97.20	3530.85	3159.00
28	3	2	18835.00	30265.00	148.60	0	Spot (Block28, Row2, Column3)	1471.65	1264.00	822.23	0.07	0.56	288.00	336.37	288.00	244.77	0.07	0.73	99.00	73.00	0.00	976.00	1183.65	887403.00	4.64	567.47	492.00
28	4	2	19137.00	30265.00	182.85	0	Spot (Block28, Row2, Column4)	13483.50	12766.50	7396.95	0.02	0.55	284.00	343.92	284.00	264.61	0.08	0.77	100.00	100.00	0.00	12482.50	13199.50	12620559.00	49.66	2463.94	2388.00
28	5	2	19445.00	30266.00	189.90	0	Spot (Block28, Row2, Column5)	3069.46	3042.00	949.85	0.00	0.31	242.00	282.44	242.00	176.60	0.07	0.63	100.00	100.00	0.00	2800.00	2827.46	3115497.00	15.78	1009.76	929.00
28	6	2	19728.00	30263.00	148.70	0	Spot (Block28, Row2, Column6)	6726.88	5829.00	4148.15	0.06	0.62	242.00	290.13	242.00	179.65	0.08	0.62	100.00	100.00	0.00	5587.00	6484.88	4083219.00	35.83	1510.99	1015.50
28	7	2	20035.00	30268.00	149.15	0	Spot (Block28, Row2, Column7)	8968.73	7526.00	5342.76	0.08	0.60	235.00	262.10	235.00	109.86	0.05	0.42	100.00	100.00	0.00	7291.00	8733.73	5435052.00	79.25	1909.76	1610.50
28	8	2	20352.00	30263.00	177.50	0	Spot (Block28, Row2, Column8)	317.96	305.00	41.59	0.02	0.13	231.00	251.76	231.00	133.23	0.04	0.53	20.00	0.00	0.00	74.00	86.96	280760.00	0.50	264.43	270.00
28	1	3	18237.00	30566.00	148.70	0	Spot (Block28, Row3, Column1)	31992.74	29075.00	20758.85	0.04	0.65	272.00	275.67	272.00	73.37	0.01	0.27	100.00	100.00	8.42	28803.00	31720.74	19387636.00	432.29	5673.98	4448.00
28	2	3	18536.00	30571.00	144.25	0	Spot (Block28, Row3, Column2)	1751.70	1584.00	889.06	0.04	0.51	282.00	302.55	282.00	138.02	0.03	0.46	100.00	100.00	0.00	1302.00	1469.70	993215.00	10.50	643.23	484.00
28	3	3	18826.00	30565.00	145.45	0	Spot (Block28, Row3, Column3)	6955.02	5721.00	4154.69	0.08	0.60	285.00	296.42	285.00	105.98	0.02	0.36	100.00	100.00	0.00	5436.00	6670.02	4013047.00	62.83	1537.43	1190.00
28	4	3	19140.00	30566.00	147.95	0	Spot (Block28, Row3, Column4)	30089.43	27490.00	18194.56	0.04	0.60	279.00	310.03	279.00	192.62	0.05	0.62	100.00	100.00	3.19	27211.00	29810.43	17933320.00	154.61	5963.46	4745.00
28	5	3	19439.00	30566.00	142.05	0	Spot (Block28, Row3, Column5)	3058.86	2743.50	1594.80	0.05	0.52	247.00	285.25	247.00	158.68	0.06	0.56	100.00	100.00	0.00	2496.50	2811.86	1676258.00	17.48	946.91	740.50
28	6	3	19740.00	30565.00	209.30	0	Spot (Block28, Row3, Column6)	15568.00	11166.00	11394.31	0.14	0.73	267.00	348.71	267.00	247.69	0.12	0.71	100.00	100.00	0.00	10899.00	15301.00	19413294.00	61.45	3478.13	3450.00
28	7	3	20038.00	30566.00	147.75	0	Spot (Block28, Row3, Column7)	25811.22	21375.00	17960.30	0.08	0.70	244.00	303.89	244.00	205.31	0.10	0.68	100.00	100.00	1.35	21131.00	25567.22	15331867.00	124.24	4414.42	3296.00
28	8	3	20341.00	30578.00	156.80	0	Spot (Block28, Row3, Column8)	18032.50	16690.00	9523.17	0.03	0.53	230.00	261.60	230.00	148.25	0.06	0.57	100.00	100.00	0.00	16460.00	17802.50	12208001.00	119.87	3727.71	2567.00
28	1	4	18241.00	30866.00	146.25	0	Spot (Block28, Row4, Column1)	29671.98	25907.00	18639.93	0.06	0.63	278.00	291.09	278.00	100.75	0.02	0.35	100.00	100.00	4.29	25629.00	29393.98	17298772.00	291.62	5978.14	3880.00
28	2	4	18539.00	30866.00	164.90	0	Spot (Block28, Row4, Column2)	4306.65	3878.50	2094.96	0.05	0.49	291.00	327.30	291.00	159.87	0.05	0.49	100.00	100.00	0.00	3587.50	4015.65	3247212.00	24.89	1027.67	988.00
28	3	4	18836.00	30868.00	150.95	0	Spot (Block28, Row4, Column3)	59831.32	65535.00	10844.06	0.04	0.18	287.00	323.24	287.00	170.41	0.05	0.53	100.00	100.00	71.75	65248.00	59544.32	37275228.00	349.21	13917.65	10627.00
28	4	4	19132.00	30866.00	147.05	0	Spot (Block28, Row4, Column4)	1396.12	1281.00	568.05	0.04	0.41	282.00	292.34	282.00	113.75	0.02	0.39	100.00	99.00	0.00	999.00	1114.12	829293.00	9.70	549.22	472.00
28	5	4	19435.00	30861.00	143.95	0	Spot (Block28, Row4, Column5)	2297.65	1183.00	6019.66	0.29	2.62	269.00	279.54	269.00	122.06	0.02	0.44	94.00	92.00	0.35	914.00	2028.65	1307362.00	16.53	658.47	369.50
28	6	4	19738.00	30862.00	193.30	0	Spot (Block28, Row4, Column6)	3568.16	3469.00	942.73	0.01	0.26	255.00	297.07	255.00	167.42	0.07	0.56	100.00	100.00	0.00	3214.00	3313.16	3757275.00	19.54	1087.21	1032.00
28	7	4	20030.00	30871.00	147.05	0	Spot (Block28, Row4, Column7)	13269.99	10269.00	10606.30	0.11	0.80	258.00	297.70	258.00	180.57	0.06	0.61	100.00	100.00	0.00	10011.00	13011.99	7789483.00	71.84	2248.68	1543.00
28	8	4	20340.00	30879.00	148.20	0	Spot (Block28, Row4, Column8)	3998.01	3297.50	2320.87	0.08	0.58	232.00	252.36	232.00	76.34	0.04	0.30	100.00	100.00	0.00	3065.50	3766.01	2398804.00	49.06	1080.39	792.50
28	1	5	18237.00	31168.00	145.90	0	Spot (Block28, Row5, Column1)	18295.40	15788.50	12111.48	0.06	0.66	272.00	319.35	272.00	183.62	0.07	0.57	100.00	100.00	0.00	15516.50	18023.40	10647922.00	97.90	3619.57	2301.00
28	2	5	18544.00	31166.00	154.05	0	Spot (Block28, Row5, Column2)	22666.49	21000.00	10549.21	0.03	0.47	293.00	341.46	293.00	176.46	0.07	0.52	100.00	100.00	0.00	20707.00	22373.49	14801215.00	126.52	3989.72	3346.00
28	3	5	18837.00	31169.00	153.50	0	Spot (Block28, Row5, Column3)	13113.29	10906.00	7955.08	0.08	0.61	287.00	327.57	287.00	172.32	0.06	0.53	100.00	100.00	0.00	10619.00	12826.29	8444960.00	74.20	2226.17	1887.50
28	4	5	19132.00	31170.00	147.60	0	Spot (Block28, Row5, Column4)	27562.38	22261.00	20640.21	0.09	0.75	280.00	299.59	280.00	147.71	0.03	0.49	100.00	100.00	6.25	21981.00	27282.38	16316926.00	184.57	4577.20	3254.50
28	5	5	19440.00	31170.00	149.10	0	Spot (Block28, Row5, Column5)	61661.86	65535.00	8833.77	0.03	0.14	264.00	300.35	264.00	229.52	0.06	0.76	100.00	100.00	78.31	65271.00	61397.86	37244072.00	267.35	15961.25	11013.00
28	6	5	19742.00	31169.00	148.55	0	Spot (Block28, Row5, Column6)	7646.77	6804.00	4328.32	0.05	0.57	247.00	301.18	247.00	231.30	0.09	0.77	100.00	100.00	0.00	6557.00	7399.77	4611005.00	31.76	1558.88	1349.00
28	7	5	20045.00	31170.00	196.85	0	Spot (Block28, Row5, Column7)	18345.62	15007.00	12254.03	0.09	0.67	265.00	340.18	265.00	276.01	0.11	0.81	100.00	100.00	0.09	14742.00	18080.62	20143476.00	65.23	3625.98	3699.00
28	8	5	20339.00	31170.00	146.90	0	Spot (Block28, Row5, Column8)	32642.69	28069.00	23789.82	0.07	0.73	232.00	277.28	232.00	172.18	0.08	0.62	100.00	100.00	20.41	27837.00	32410.69	19193936.00	187.97	4558.09	3320.00
28	1	6	18237.00	31466.00	207.70	0	Spot (Block28, Row6, Column1)	13750.41	9186.50	10836.43	0.18	0.79	279.00	369.71	279.00	268.76	0.12	0.73	100.00	100.00	0.00	8907.50	13471.41	16913002.00	49.79	2960.91	2916.00
28	2	6	18536.00	31467.00	212.45	0	Spot (Block28, Row6, Column2)	10728.47	9190.00	6012.30	0.07	0.56	280.00	357.67	280.00	256.07	0.11	0.72	100.00	100.00	0.00	8910.00	10448.47	13796810.00	40.50	2560.92	2424.00
28	3	6	18829.00	31466.00	148.10	0	Spot (Block28, Row6, Column3)	45586.92	51487.50	20301.54	0.05	0.45	276.00	310.85	276.00	162.10	0.05	0.52	100.00	100.00	38.17	51211.50	45310.92	27352312.00	279.30	8314.30	6146.00
28	4	6	19142.00	31466.00	147.40	0	Spot (Block28, Row6, Column4)	5271.67	4093.50	3537.40	0.11	0.67	275.00	289.97	275.00	154.55	0.02	0.53	100.00	100.00	0.00	3818.50	4996.67	3141917.00	32.23	1291.52	1045.00
28	5	6	19436.00	31468.00	148.20	0	Spot (Block28, Row6, Column5)	63171.68	65535.00	6157.90	0.02	0.10	263.00	323.64	263.00	271.22	0.09	0.84	100.00	100.00	82.59	65272.00	62908.68	38092844.00	231.72	16173.70	10912.50
28	6	6	19737.00	31465.00	149.95	0	Spot (Block28, Row6, Column6)	2481.11	1853.00	1723.45	0.13	0.69	251.00	296.97	251.00	204.60	0.07	0.69	100.00	100.00	0.00	1602.00	2230.11	1533325.00	10.67	682.90	584.00
28	7	6	20039.00	31465.00	151.70	0	Spot (Block28, Row6, Column7)	40641.40	41764.50	22202.77	0.01	0.55	252.00	305.62	252.00	237.92	0.08	0.78	100.00	100.00	31.33	41512.50	40389.40	25685500.00	169.53	6897.05	4355.50
28	8	6	20342.00	31468.00	148.45	0	Spot (Block28, Row6, Column8)	42767.77	47282.00	22460.33	0.04	0.53	227.00	256.02	227.00	105.49	0.05	0.41	100.00	100.00	38.55	47055.00	42540.77	25960176.00	402.98	7284.72	5017.00
28	1	7	18239.00	31763.00	162.65	0	Spot (Block28, Row7, Column1)	5647.04	4923.00	2931.94	0.06	0.52	240.00	291.57	240.00	165.42	0.08	0.57	100.00	100.00	0.00	4683.00	5407.04	4127988.00	32.37	1081.73	1017.00
28	2	7	18536.00	31769.00	150.95	0	Spot (Block28, Row7, Column2)	1806.83	1344.00	1188.91	0.13	0.66	235.00	278.05	235.00	147.52	0.07	0.53	100.00	93.00	0.00	1109.00	1571.83	1132880.00	10.36	527.23	456.50
28	3	7	18840.00	31771.00	173.60	0	Spot (Block28, Row7, Column3)	361.79	357.00	70.31	0.01	0.19	240.00	253.60	240.00	70.15	0.02	0.28	69.00	36.00	0.00	117.00	121.79	303903.00	1.54	275.10	279.00
28	4	7	19140.00	31767.00	148.60	0	Spot (Block28, Row7, Column4)	1302.03	1096.00	756.23	0.07	0.58	254.00	288.73	254.00	184.87	0.06	0.64	99.00	76.00	0.00	842.00	1048.03	783825.00	5.48	487.99	426.00
28	5	7	19435.00	31766.00	189.70	0	Spot (Block28, Row7, Column5)	11369.83	10297.00	7223.07	0.04	0.64	274.00	361.20	274.00	304.40	0.12	0.84	100.00	100.00	0.00	10023.00	11095.83	11517641.00	36.17	2196.60	2184.00
28	6	7	19737.00	31767.00	204.30	0	Spot (Block28, Row7, Column6)	12924.72	12051.00	7718.43	0.03	0.60	273.00	397.84	273.00	365.23	0.16	0.92	100.00	100.00	0.00	11778.00	12651.72	15251173.00	34.30	2725.24	2745.00
28	7	7	20033.00	31768.00	149.75	0	Spot (Block28, Row7, Column7)	34992.29	33795.00	18334.47	0.02	0.52	235.00	289.43	235.00	188.41	0.09	0.65	100.00	100.00	7.64	33560.00	34757.29	21520300.00	184.19	7426.47	5140.50
28	8	7	20343.00	31767.00	190.65	0	Spot (Block28, Row7, Column8)	6812.37	6944.00	1681.17	0.01	0.25	223.00	248.27	223.00	97.32	0.05	0.39	100.00	100.00	0.00	6721.00	6589.37	6989489.00	67.45	1735.95	1706.00
28	1	8	18248.00	32078.00	154.55	0	Spot (Block28, Row8, Column1)	471.43	371.00	613.97	0.10	1.30	228.00	246.07	228.00	63.82	0.03	0.26	86.00	54.00	0.00	143.00	243.43	309730.00	3.53	307.38	291.00
28	2	8	18540.00	32068.00	148.00	0	Spot (Block28, Row8, Column2)	6472.82	5664.00	3617.25	0.06	0.56	229.00	244.88	229.00	48.64	0.03	0.20	100.00	100.00	0.00	5435.00	6243.82	3870746.00	128.05	1386.18	1117.00
28	3	8	18830.00	32068.00	147.15	0	Spot (Block28, Row8, Column3)	11641.90	8694.00	9111.50	0.13	0.78	227.00	246.58	227.00	76.96	0.04	0.31	100.00	100.00	0.00	8467.00	11414.90	6880362.00	148.08	2054.78	1539.00
28	4	8	19134.00	32068.00	152.35	0	Spot (Block28, Row8, Column4)	40992.15	41343.00	20083.55	0.00	0.49	227.00	250.05	227.00	95.43	0.04	0.38	100.00	100.00	23.63	41116.00	40765.15	26194128.00	426.93	6492.10	5122.50
28	5	8	19431.00	32066.00	150.75	0	Spot (Block28, Row8, Column5)	1245.50	1149.50	529.44	0.03	0.43	233.00	305.48	233.00	258.22	0.12	0.85	98.00	78.00	0.00	916.50	1012.50	774701.00	3.64	465.66	442.00
28	6	8	19738.00	32069.00	198.30	0	Spot (Block28, Row8, Column6)	22650.63	14880.00	18901.62	0.18	0.83	251.00	365.04	251.00	352.17	0.16	0.96	100.00	100.00	3.23	14629.00	22399.63	25210192.00	63.28	3951.37	3962.50
28	7	8	20037.00	32068.00	146.80	0	Spot (Block28, Row8, Column7)	17353.72	16399.00	10784.38	0.02	0.62	229.00	287.61	229.00	226.31	0.10	0.79	100.00	100.00	0.00	16170.00	17124.72	10203987.00	75.41	3097.02	2242.00
28	8	8	20324.00	32068.00	147.80	0	Spot (Block28, Row8, Column8)	33924.66	32813.50	17638.57	0.01	0.52	228.00	250.78	228.00	96.94	0.04	0.39	100.00	100.00	4.70	32585.50	33696.66	20219120.00	347.36	6662.35	4774.00
29	1	1	4728.00	34446.00	147.85	0	Spot (Block29, Row1, Column1)	18646.19	16970.00	9808.28	0.04	0.53	195.00	220.43	195.00	107.80	0.05	0.49	100.00	100.00	0.00	16775.00	18451.19	11057189.00	170.92	4085.77	3303.00
29	2	1	5025.00	34450.00	145.70	0	Spot (Block29, Row1, Column2)	26358.79	24007.00	13001.66	0.04	0.49	195.00	237.42	195.00	142.42	0.09	0.60	100.00	100.00	0.00	23812.00	26163.79	15367174.00	183.41	3908.70	3407.50
29	3	1	5326.00	34449.00	141.15	0	Spot (Block29, Row1, Column3)	4540.16	3793.00	3117.69	0.08	0.69	192.00	213.99	192.00	97.18	0.05	0.45	100.00	100.00	0.00	3601.00	4348.16	2447146.00	44.52	1007.55	730.50
29	4	1	5625.00	34448.00	139.90	0	Spot (Block29, Row1, Column4)	21185.71	19832.50	10603.08	0.03	0.50	198.00	225.84	198.00	104.31	0.06	0.46	100.00	100.00	0.00	19634.50	20987.71	11228424.00	200.94	3919.97	2862.00
29	5	1	5930.00	34450.00	139.85	0	Spot (Block29, Row1, Column5)	17037.04	15197.00	12179.89	0.05	0.71	197.00	216.24	197.00	80.24	0.04	0.37	100.00	100.00	0.00	15000.00	16840.04	8808148.00	209.62	3704.01	2644.00
29	6	1	6226.00	34447.00	138.60	0	Spot (Block29, Row1, Column6)	20048.89	19742.00	10391.41	0.01	0.52	204.00	230.01	204.00	115.21	0.05	0.50	100.00	100.00	0.00	19538.00	19844.89	10445471.00	172.02	4115.03	2799.50
29	7	1	6518.00	34451.00	141.55	0	Spot (Block29, Row1, Column7)	50572.56	58648.00	17148.23	0.06	0.34	199.00	225.60	199.00	125.43	0.05	0.56	100.00	100.00	43.65	58449.00	50373.56	27461060.00	401.38	10743.10	8425.00
29	8	1	6832.00	34451.00	157.00	0	Spot (Block29, Row1, Column8)	499.42	470.00	152.66	0.03	0.31	198.00	205.11	198.00	68.01	0.02	0.33	99.00	86.00	0.00	272.00	301.42	338610.00	4.33	276.92	276.50
29	1	2	4700.00	34765.00	144.50	0	Spot (Block29, Row2, Column1)	214.60	212.00	17.79	0.01	0.08	193.00	210.19	193.00	85.69	0.04	0.41	0.00	0.00	0.00	19.00	21.60	122109.00	0.05	196.24	195.00
29	2	2	5024.00	34750.00	125.60	0	Spot (Block29, Row2, Column2)	10179.55	9721.00	4320.19	0.02	0.42	193.00	226.07	193.00	130.10	0.07	0.58	100.00	100.00	0.00	9528.00	9986.55	4285590.00	76.51	1813.14	1621.00
29	3	2	5328.00	34748.00	140.00	0	Spot (Block29, Row2, Column3)	629.95	609.00	192.71	0.01	0.31	195.00	215.62	195.00	92.78	0.04	0.43	100.00	94.00	0.00	414.00	434.95	335762.00	4.47	298.70	280.00
29	4	2	5633.00	34749.00	194.50	0	Spot (Block29, Row2, Column4)	4055.94	3437.00	2594.19	0.07	0.64	204.00	240.70	204.00	124.40	0.07	0.52	100.00	100.00	0.00	3233.00	3851.94	4347972.00	30.67	1034.49	1018.00
29	5	2	5930.00	34751.00	173.75	0	Spot (Block29, Row2, Column5)	4506.19	4383.00	1724.63	0.01	0.38	202.00	222.39	202.00	88.19	0.04	0.40	100.00	100.00	0.00	4181.00	4304.19	3789707.00	48.57	1185.93	1047.50
29	6	2	6219.00	34750.00	144.00	0	Spot (Block29, Row2, Column6)	7596.74	6996.00	4091.78	0.04	0.54	207.00	235.57	207.00	116.87	0.06	0.50	100.00	100.00	0.00	6789.00	7389.74	4307354.00	62.99	1429.71	1207.00
29	7	2	6528.00	34751.00	142.25	0	Spot (Block29, Row2, Column7)	3084.14	2749.00	1791.01	0.05	0.58	200.00	220.83	200.00	99.18	0.04	0.45	100.00	100.00	0.00	2549.00	2884.14	1687024.00	28.87	887.08	711.00
29	8	2	6836.00	34732.00	180.05	0	Spot (Block29, Row2, Column8)	225.92	223.00	20.63	0.01	0.09	194.00	207.43	194.00	109.56	0.03	0.53	0.00	0.00	0.00	29.00	31.92	205588.00	0.17	205.08	203.00
29	1	3	4730.00	35054.00	142.40	0	Spot (Block29, Row3, Column1)	26257.25	23839.50	14880.61	0.04	0.57	199.00	213.42	199.00	72.40	0.03	0.34	100.00	100.00	0.18	23640.50	26058.25	14546516.00	359.73	3943.30	3291.00
29	2	3	5030.00	35051.00	139.65	0	Spot (Block29, Row3, Column2)	906.10	802.00	359.39	0.05	0.40	198.00	220.27	198.00	89.48	0.05	0.41	100.00	99.00	0.00	604.00	708.10	472986.00	7.66	362.16	327.00
29	3	3	5315.00	35047.00	139.15	0	Spot (Block29, Row3, Column3)	4992.72	4297.00	2669.76	0.07	0.53	199.00	221.05	199.00	118.59	0.05	0.54	100.00	100.00	0.00	4098.00	4793.72	2611195.00	40.24	1324.40	893.00
29	4	3	5631.00	35049.00	140.35	0	Spot (Block29, Row3, Column4)	28062.84	26968.00	14593.72	0.02	0.52	201.00	224.28	201.00	101.94	0.05	0.45	100.00	100.00	0.37	26767.00	27861.84	14985557.00	273.08	5130.01	3344.50
29	5	3	5928.00	35047.00	131.20	0	Spot (Block29, Row3, Column5)	5398.98	3599.50	6207.69	0.18	1.15	197.00	223.14	197.00	119.87	0.05	0.54	100.00	100.00	0.00	3402.50	5201.98	2483532.00	43.18	1967.14	1156.00
29	6	3	6232.00	35050.00	227.95	0	Spot (Block29, Row3, Column6)	9550.49	5949.00	7035.10	0.21	0.74	211.00	262.74	211.00	179.79	0.10	0.68	100.00	100.00	0.00	5738.00	9339.49	14325732.00	51.66	2596.16	2578.00
29	7	3	6531.00	35051.00	142.40	0	Spot (Block29, Row3, Column7)	9397.88	7596.00	6431.93	0.09	0.68	207.00	245.83	207.00	157.46	0.07	0.64	100.00	100.00	0.00	7389.00	9190.88	5159436.00	58.12	1820.81	1144.50
29	8	3	6830.00	35059.00	150.65	0	Spot (Block29, Row3, Column8)	18815.19	17535.50	9260.69	0.03	0.49	197.00	224.94	197.00	136.99	0.06	0.61	100.00	100.00	0.00	17338.50	18618.19	11627785.00	135.70	3514.66	2593.00
29	1	4	4727.00	35348.00	138.20	0	Spot (Block29, Row4, Column1)	28127.28	26476.00	14885.74	0.03	0.53	201.00	229.56	201.00	100.97	0.06	0.44	100.00	100.00	0.39	26275.00	27926.28	14598059.00	276.30	4966.95	3419.00
29	2	4	5026.00	35348.00	174.75	0	Spot (Block29, Row4, Column2)	2183.86	1975.00	1226.84	0.04	0.56	208.00	251.12	208.00	161.11	0.08	0.64	100.00	99.00	0.00	1767.00	1975.86	1858468.00	12.00	610.01	606.00
29	3	4	5331.00	35349.00	139.55	0	Spot (Block29, Row4, Column3)	56721.32	65535.00	13092.02	0.06	0.23	208.00	252.60	208.00	174.89	0.08	0.69	100.00	100.00	59.77	65327.00	56513.32	29892336.00	322.88	12371.40	9093.00
29	4	4	5620.00	35350.00	153.60	0	Spot (Block29, Row4, Column4)	494.45	483.00	137.65	0.01	0.28	199.00	218.93	199.00	110.20	0.04	0.50	90.00	68.00	0.00	284.00	295.45	323371.00	2.50	264.29	265.00
29	5	4	5911.00	35341.00	137.90	0	Spot (Block29, Row4, Column5)	2344.54	1233.50	5946.18	0.28	2.54	194.00	211.02	194.00	93.90	0.04	0.45	99.00	98.00	0.19	1039.50	2150.54	1214470.00	22.72	651.99	440.00
29	6	4	6228.00	35350.00	172.30	0	Spot (Block29, Row4, Column6)	6287.48	6140.00	2765.41	0.01	0.44	207.00	232.90	207.00	120.84	0.05	0.52	100.00	100.00	0.00	5933.00	6080.48	5206034.00	50.10	1373.52	1197.00
29	7	4	6524.00	35353.00	140.45	0	Spot (Block29, Row4, Column7)	7718.37	6214.00	5810.96	0.09	0.75	208.00	249.07	208.00	174.95	0.08	0.70	100.00	100.00	0.00	6006.00	7510.37	4129329.00	42.69	1499.27	875.00
29	8	4	6826.00	35359.00	140.20	0	Spot (Block29, Row4, Column8)	2989.49	2730.00	1502.25	0.04	0.50	202.00	218.52	202.00	74.33	0.03	0.34	100.00	100.00	0.00	2528.00	2787.49	1587421.00	37.28	849.87	665.00
29	1	5	4728.00	35651.00	138.30	0	Spot (Block29, Row5, Column1)	37943.71	35591.00	18944.40	0.03	0.50	207.00	254.90	207.00	159.87	0.09	0.63	100.00	100.00	13.87	35384.00	37736.71	19692832.00	235.75	6910.88	4970.00
29	2	5	5031.00	35655.00	148.45	0	Spot (Block29, Row5, Column2)	20456.10	19081.00	9662.27	0.03	0.47	223.00	286.26	223.00	172.98	0.11	0.60	100.00	100.00	0.00	18858.00	20233.10	12273658.00	116.60	3497.90	3245.00
29	3	5	5329.00	35651.00	148.00	0	Spot (Block29, Row5, Column3)	10263.09	8904.00	5851.98	0.06	0.57	214.00	273.62	214.00	181.11	0.11	0.66	100.00	100.00	0.00	8690.00	10049.09	6147592.00	55.16	1610.41	1333.00
29	4	5	5626.00	35650.00	138.20	0	Spot (Block29, Row5, Column4)	15595.88	13775.00	9757.94	0.05	0.63	203.00	234.19	203.00	134.94	0.06	0.58	100.00	100.00	0.00	13572.00	15392.88	8031880.00	113.84	2875.85	2211.00
29	5	5	5928.00	35651.00	138.45	0	Spot (Block29, Row5, Column5)	58605.03	65535.00	11890.45	0.05	0.20	206.00	248.49	206.00	173.70	0.08	0.70	100.00	100.00	66.02	65329.00	58399.03	30357612.00	335.96	13010.84	8731.00
29	6	5	6231.00	35650.00	144.65	0	Spot (Block29, Row5, Column6)	8286.92	7859.00	4268.37	0.02	0.52	207.00	253.13	207.00	179.82	0.09	0.71	100.00	100.00	0.00	7652.00	8079.92	4731834.00	44.68	1515.62	1291.00
29	7	5	6534.00	35651.00	189.65	0	Spot (Block29, Row5, Column7)	10780.52	8395.50	8314.51	0.11	0.77	212.00	289.75	212.00	248.79	0.14	0.86	100.00	100.00	0.00	8183.50	10568.52	10909890.00	42.17	2062.71	2068.00
29	8	5	6830.00	35653.00	139.15	0	Spot (Block29, Row5, Column8)	19626.91	16251.00	14715.80	0.08	0.75	202.00	241.81	202.00	175.08	0.08	0.72	100.00	100.00	0.00	16049.00	19424.91	10304128.00	110.72	3245.18	2416.00
29	1	6	4731.00	35950.00	226.20	0	Spot (Block29, Row6, Column1)	8186.35	4586.00	6519.33	0.25	0.80	214.00	280.39	214.00	181.21	0.12	0.65	100.00	100.00	0.00	4372.00	7972.35	11984819.00	43.63	2283.19	2280.50
29	2	6	5026.00	35950.00	219.70	0	Spot (Block29, Row6, Column2)	4109.53	2792.50	2620.41	0.17	0.64	215.00	270.49	215.00	178.16	0.10	0.66	100.00	100.00	0.00	2577.50	3894.53	5679377.00	21.55	1283.06	1295.00
29	3	6	5320.00	35948.00	139.40	0	Spot (Block29, Row6, Column3)	37533.50	36000.00	19196.99	0.02	0.51	204.00	239.00	204.00	131.40	0.07	0.55	100.00	100.00	10.92	35796.00	37329.50	19592524.00	283.83	7596.52	6140.00
29	4	6	5628.00	35949.00	137.85	0	Spot (Block29, Row6, Column4)	3256.76	2914.50	1668.00	0.05	0.51	200.00	224.18	200.00	136.01	0.05	0.61	100.00	100.00	0.00	2714.50	3056.76	1673975.00	22.30	854.17	743.00
29	5	6	5924.00	35951.00	140.50	0	Spot (Block29, Row6, Column5)	60648.44	65535.00	9605.96	0.03	0.16	207.00	255.07	207.00	193.46	0.09	0.76	100.00	100.00	73.46	65328.00	60441.44	32447156.00	312.17	13476.62	9823.50
29	6	6	6230.00	35949.00	143.05	0	Spot (Block29, Row6, Column6)	1579.17	1296.00	1014.15	0.09	0.64	206.00	236.30	206.00	135.36	0.06	0.57	100.00	95.00	0.00	1090.00	1373.17	884337.00	9.92	461.86	370.00
29	7	6	6530.00	35951.00	140.45	0	Spot (Block29, Row6, Column7)	19605.49	17236.00	12439.26	0.06	0.63	206.00	252.05	206.00	179.65	0.09	0.71	100.00	100.00	0.00	17030.00	19399.49	10469333.00	107.73	3406.08	2035.50
29	8	6	6833.00	35952.00	141.25	0	Spot (Block29, Row6, Column8)	23117.49	19745.00	15994.47	0.07	0.69	202.00	217.34	202.00	67.62	0.03	0.31	100.00	100.00	0.55	19543.00	22915.49	12552797.00	338.67	3800.92	2773.00
29	1	7	4726.00	36244.00	157.25	0	Spot (Block29, Row7, Column1)	3969.08	3535.00	2041.83	0.05	0.51	207.00	249.13	207.00	128.53	0.08	0.52	100.00	100.00	0.00	3328.00	3762.08	2695003.00	28.94	839.04	819.00
29	2	7	5028.00	36248.00	144.85	0	Spot (Block29, Row7, Column2)	784.95	714.00	406.47	0.04	0.52	201.00	224.93	201.00	95.00	0.05	0.42	99.00	80.00	0.00	513.00	583.95	449775.00	5.89	311.52	292.00
29	3	7	5326.00	36249.00	159.85	0	Spot (Block29, Row7, Column3)	267.41	273.00	31.45	0.01	0.12	194.00	201.64	194.00	56.47	0.02	0.28	71.00	9.00	0.00	79.00	73.41	189058.00	1.16	219.89	214.00
29	4	7	5631.00	36248.00	152.40	0	Spot (Block29, Row7, Column4)	544.73	477.00	231.27	0.06	0.42	200.00	229.23	200.00	130.64	0.06	0.57	85.00	51.00	0.00	277.00	344.73	345360.00	2.42	269.99	275.00
29	5	7	5923.00	36249.00	186.75	0	Spot (Block29, Row7, Column5)	3609.88	2981.50	2388.88	0.08	0.66	208.00	255.06	208.00	167.40	0.09	0.66	100.00	100.00	0.00	2773.50	3401.88	3537684.00	20.04	883.98	886.00
29	6	7	6225.00	36251.00	216.30	0	Spot (Block29, Row7, Column6)	4764.16	3646.00	2991.69	0.12	0.63	216.00	303.07	216.00	251.96	0.15	0.83	100.00	99.00	0.00	3430.00	4548.16	6364914.00	17.71	1407.23	1417.00
29	7	7	6516.00	36253.00	141.85	0	Spot (Block29, Row7, Column7)	31449.39	30940.00	15002.39	0.01	0.48	211.00	249.11	211.00	137.06	0.07	0.55	100.00	100.00	1.29	30729.00	31238.39	17108472.00	227.64	6511.19	5083.00
29	8	7	6828.00	36250.00	179.15	0	Spot (Block29, Row7, Column8)	9587.27	9665.00	2908.47	0.00	0.30	210.00	242.36	210.00	123.28	0.06	0.51	100.00	100.00	0.00	9455.00	9377.27	8618952.00	75.80	2281.97	2055.00
29	1	8	4732.00	36565.00	145.75	0	Spot (Block29, Row8, Column1)	347.47	303.00	291.44	0.06	0.84	205.00	215.78	205.00	60.35	0.02	0.28	89.00	24.00	0.00	98.00	142.47	201882.00	2.18	253.07	259.00
29	2	8	5034.00	36554.00	143.90	0	Spot (Block29, Row8, Column2)	2120.93	1804.00	1177.14	0.07	0.56	200.00	204.60	200.00	28.23	0.01	0.14	100.00	100.00	0.00	1604.00	1920.93	1196205.00	67.89	561.43	495.00
29	3	8	5318.00	36549.00	139.75	0	Spot (Block29, Row8, Column3)	6117.79	5336.00	4310.25	0.06	0.70	199.00	216.48	199.00	111.21	0.04	0.51	100.00	100.00	0.00	5137.00	5918.79	3242427.00	53.07	1312.95	913.00
29	4	8	5624.00	36553.00	144.70	0	Spot (Block29, Row8, Column4)	43518.95	45205.00	18601.71	0.02	0.43	202.00	233.13	202.00	148.43	0.06	0.64	100.00	100.00	23.73	45003.00	43316.95	24936484.00	291.62	6780.61	5571.00
29	5	8	5923.00	36555.00	146.70	0	Spot (Block29, Row8, Column5)	458.61	459.50	126.33	0.00	0.28	203.00	256.48	203.00	215.18	0.10	0.84	55.00	10.00	0.00	256.50	255.61	268746.00	0.94	266.63	264.00
29	6	8	6227.00	36552.00	208.45	0	Spot (Block29, Row8, Column6)	13834.46	7630.50	12467.35	0.26	0.90	213.00	301.23	213.00	288.71	0.15	0.96	100.00	100.00	0.00	7417.50	13621.46	17099384.00	46.87	2914.57	2979.00
29	7	8	6529.00	36554.00	138.90	0	Spot (Block29, Row8, Column7)	10410.43	9592.00	5669.83	0.04	0.54	210.00	268.05	210.00	224.46	0.11	0.84	100.00	100.00	0.00	9382.00	10200.43	5382194.00	45.19	2297.99	1954.00
29	8	8	6820.00	36554.00	141.50	0	Spot (Block29, Row8, Column8)	45690.60	47145.00	18467.72	0.01	0.40	214.00	249.06	214.00	148.25	0.07	0.60	100.00	100.00	33.03	46931.00	45476.60	25038572.00	306.51	7375.83	4785.00
30	1	1	9231.00	34454.00	149.45	0	Spot (Block30, Row1, Column1)	16011.85	14199.00	8561.29	0.05	0.53	308.00	341.22	308.00	97.50	0.04	0.29	100.00	100.00	0.00	13891.00	15703.85	9815263.00	160.72	3528.63	2407.00
30	2	1	9531.00	34444.00	120.40	0	Spot (Block30, Row1, Column2)	503.97	483.00	135.98	0.02	0.27	300.00	315.63	300.00	70.10	0.02	0.22	86.00	61.00	0.00	183.00	203.97	191507.00	2.69	412.51	393.00
30	3	1	9863.00	34435.00	131.85	0	Spot (Block30, Row1, Column3)	324.53	314.00	36.96	0.01	0.11	278.00	272.32	278.00	40.84	0.01	0.15	38.00	15.00	0.00	36.00	46.53	150905.00	1.28	302.00	303.00
30	4	1	10122.00	34451.00	148.85	0	Spot (Block30, Row1, Column4)	393.86	382.00	88.88	0.01	0.23	271.00	265.41	271.00	32.86	0.01	0.12	98.00	73.00	0.00	111.00	122.86	239469.00	3.91	323.21	313.00
30	5	1	10426.00	34459.00	153.50	0	Spot (Block30, Row1, Column5)	391.04	397.00	68.45	0.01	0.18	273.00	265.95	273.00	33.57	0.01	0.13	90.00	71.00	0.00	124.00	118.04	253788.00	3.73	301.60	304.00
30	6	1	10709.00	34459.00	187.05	0	Spot (Block30, Row1, Column6)	346.51	315.50	64.24	0.04	0.19	276.00	265.59	276.00	34.87	0.02	0.13	54.00	42.00	0.00	39.50	70.51	340961.00	2.32	288.90	286.00
30	7	1	11022.00	34459.00	165.50	0	Spot (Block30, Row1, Column7)	488.96	460.00	179.86	0.03	0.37	283.00	273.17	283.00	37.67	0.02	0.14	89.00	78.00	0.00	177.00	205.96	371612.00	5.73	322.12	310.00
30	8	1	11335.00	34458.00	155.95	0	Spot (Block30, Row1, Column8)	595.25	544.00	193.02	0.04	0.32	283.00	274.21	283.00	36.25	0.01	0.13	99.00	98.00	0.00	261.00	312.25	398222.00	8.86	369.47	376.00
30	1	2	9231.00	34754.00	147.00	-50	Spot (Block30, Row2, Column1)	336.81	317.00	58.18	0.03	0.17	303.00	334.07	303.00	96.48	0.04	0.29	11.00	1.00	0.00	14.00	33.81	198716.00	0.03	359.41	323.00
30	2	2	9553.00	34775.00	139.05	0	Spot (Block30, Row2, Column2)	385.66	385.00	70.84	0.00	0.18	291.00	298.45	291.00	61.51	0.01	0.21	66.00	17.00	0.00	94.00	94.66	201312.00	1.42	354.04	324.50
30	3	2	9854.00	34762.00	214.20	0	Spot (Block30, Row2, Column3)	312.52	303.00	42.85	0.01	0.14	275.00	272.53	275.00	45.41	0.00	0.17	26.00	18.00	0.00	28.00	37.52	409709.00	0.88	287.67	290.00
30	4	2	10127.00	34761.00	204.15	0	Spot (Block30, Row2, Column4)	328.87	305.00	53.59	0.03	0.16	274.00	269.44	274.00	32.10	0.01	0.12	47.00	30.00	0.00	31.00	54.87	388719.00	1.85	286.61	291.00
30	5	2	10433.00	34761.00	187.05	0	Spot (Block30, Row2, Column5)	833.13	784.00	222.98	0.03	0.27	281.00	282.06	281.00	65.25	0.00	0.23	100.00	99.00	0.00	503.00	552.13	820636.00	8.45	423.23	394.00
30	6	2	10722.00	34717.00	154.20	0	Spot (Block30, Row2, Column6)	354.03	342.00	58.88	0.02	0.17	284.00	309.28	284.00	209.91	0.04	0.68	0.00	0.00	0.00	58.00	70.03	230118.00	0.21	312.29	303.00
30	7	2	11049.00	34772.00	208.35	0	Spot (Block30, Row2, Column7)	321.60	309.00	47.79	0.02	0.15	286.00	282.06	286.00	61.36	0.01	0.22	24.00	2.00	0.00	23.00	35.60	398461.00	0.64	295.03	297.00
30	8	2	11332.00	34757.00	147.00	-50	Spot (Block30, Row2, Column8)	285.23	288.00	36.60	0.00	0.13	287.00	296.81	287.00	170.58	0.01	0.57	0.00	0.00	0.00	1.00	-1.77	169712.00	-0.07	288.21	292.00
30	1	3	9234.00	35055.00	157.30	0	Spot (Block30, Row3, Column1)	540.01	510.00	154.64	0.02	0.29	278.00	272.76	278.00	40.34	0.01	0.15	96.00	93.00	0.00	232.00	262.01	366125.00	6.62	326.72	312.00
30	2	3	9531.00	35055.00	147.00	-50	Spot (Block30, Row3, Column2)	311.03	303.50	27.19	0.01	0.09	286.00	285.07	286.00	56.08	0.00	0.20	12.00	0.00	0.00	17.50	25.03	182886.00	0.46	303.14	296.00
30	3	3	9813.00	35050.00	182.20	0	Spot (Block30, Row3, Column3)	415.69	387.00	116.03	0.03	0.28	280.00	273.45	280.00	32.98	0.01	0.12	88.00	71.00	0.00	107.00	135.69	387009.00	4.31	304.94	302.00
30	4	3	10135.00	35054.00	154.85	0	Spot (Block30, Row3, Column4)	439.72	403.00	86.31	0.04	0.20	281.00	276.95	281.00	32.07	0.01	0.12	94.00	91.00	0.00	122.00	158.72	290652.00	5.08	328.09	315.00
30	5	3	10425.00	35064.00	153.75	0	Spot (Block30, Row3, Column5)	503.45	480.00	118.28	0.02	0.23	295.00	348.36	295.00	227.56	0.07	0.65	32.00	3.00	0.00	185.00	208.45	329758.00	0.68	363.32	375.50
30	6	3	10731.00	35056.00	198.65	0	Spot (Block30, Row3, Column6)	17868.57	11941.00	14714.01	0.18	0.82	306.00	411.36	306.00	306.56	0.13	0.75	100.00	100.00	0.18	11635.00	17562.57	20048532.00	56.95	3730.62	3636.00
30	7	3	11032.00	35057.00	147.00	-50	Spot (Block30, Row3, Column7)	381.82	381.00	58.49	0.00	0.15	296.00	354.78	296.00	255.77	0.08	0.72	0.00	0.00	0.00	85.00	85.82	227183.00	0.11	351.88	328.00
30	8	3	11329.00	35067.00	152.60	0	Spot (Block30, Row3, Column8)	29847.45	26632.00	15697.57	0.05	0.53	291.00	318.60	291.00	194.31	0.04	0.61	100.00	100.00	2.97	26341.00	29556.45	19102384.00	151.96	5591.52	3998.50
30	1	4	9223.00	35360.00	190.30	0	Spot (Block30, Row4, Column1)	374.86	352.00	93.98	0.03	0.25	271.00	271.21	271.00	58.76	0.00	0.22	58.00	31.00	0.00	81.00	103.86	381984.00	1.76	284.53	286.00
30	2	4	9529.00	35358.00	167.25	0	Spot (Block30, Row4, Column2)	2786.28	2548.00	1460.83	0.04	0.52	289.00	310.29	289.00	141.99	0.03	0.46	100.00	100.00	0.00	2259.00	2497.28	2162156.00	17.44	780.92	773.00
30	3	4	9827.00	35354.00	140.10	0	Spot (Block30, Row4, Column3)	1040.13	1045.00	358.15	0.00	0.34	288.00	300.42	288.00	89.26	0.02	0.30	100.00	100.00	0.00	757.00	752.13	551269.00	8.29	454.92	424.00
30	4	4	10123.00	35333.00	188.90	0	Spot (Block30, Row4, Column4)	311.41	306.00	26.49	0.01	0.09	283.00	277.28	283.00	31.35	0.01	0.11	31.00	12.00	0.00	23.00	28.41	313592.00	1.09	282.98	290.00
30	5	4	10423.00	35357.00	169.50	0	Spot (Block30, Row4, Column5)	450.87	396.00	200.77	0.06	0.45	292.00	299.54	292.00	59.37	0.01	0.20	76.00	37.00	0.00	104.00	158.87	362503.00	2.55	334.47	317.00
30	6	4	10729.00	35355.00	193.10	0	Spot (Block30, Row4, Column6)	1046.67	1030.00	284.57	0.01	0.27	298.00	347.57	298.00	202.00	0.07	0.58	99.00	86.00	0.00	732.00	748.67	1108424.00	3.46	493.81	471.00
30	7	4	11028.00	35355.00	155.80	0	Spot (Block30, Row4, Column7)	439.74	406.00	90.79	0.03	0.21	295.00	317.36	295.00	123.17	0.03	0.39	42.00	13.00	0.00	111.00	144.74	293747.00	0.99	339.84	318.00
30	8	4	11331.00	35357.00	169.10	0	Spot (Block30, Row4, Column8)	389.14	393.00	65.13	0.00	0.17	289.00	295.66	289.00	90.77	0.01	0.31	64.00	11.00	0.00	104.00	100.14	311316.00	1.03	322.18	306.00
30	1	5	9235.00	35660.00	143.90	0	Spot (Block30, Row5, Column1)	556.35	542.50	129.33	0.01	0.23	284.00	324.50	284.00	214.41	0.06	0.66	64.00	7.00	0.00	258.50	272.35	314895.00	1.08	345.41	321.50
30	2	5	9529.00	35657.00	147.55	0	Spot (Block30, Row5, Column2)	35135.05	34187.50	16078.54	0.01	0.46	297.00	354.96	297.00	208.16	0.08	0.59	100.00	100.00	2.53	33890.50	34838.05	20870244.00	167.08	6251.33	4945.50
30	3	5	9831.00	35658.00	147.05	0	Spot (Block30, Row5, Column3)	10808.85	9243.00	6121.86	0.07	0.57	292.00	325.15	292.00	157.92	0.05	0.49	100.00	100.00	0.00	8951.00	10516.85	6377223.00	66.39	1887.86	1645.00
30	4	5	10128.00	35659.00	162.25	0	Spot (Block30, Row5, Column4)	389.40	388.00	69.28	0.00	0.18	282.00	289.09	282.00	82.34	0.01	0.28	67.00	18.00	0.00	106.00	107.40	283096.00	1.22	311.08	306.00
30	5	5	10429.00	35660.00	138.20	0	Spot (Block30, Row5, Column5)	1549.27	1471.50	589.00	0.02	0.38	285.00	281.63	285.00	37.84	0.01	0.13	100.00	100.00	0.00	1186.50	1264.27	793227.00	33.50	621.28	513.00
30	6	5	10742.00	35658.00	214.40	0	Spot (Block30, Row5, Column6)	422.64	398.50	101.70	0.03	0.24	295.00	326.34	295.00	154.87	0.04	0.47	37.00	3.00	0.00	103.50	127.64	553660.00	0.62	343.12	305.00
30	7	5	11033.00	35659.00	191.15	0	Spot (Block30, Row5, Column7)	10920.80	8631.00	7469.32	0.10	0.68	299.00	350.54	299.00	198.63	0.07	0.57	100.00	100.00	0.00	8332.00	10621.80	11259347.00	53.22	2450.28	2563.00
30	8	5	11330.00	35657.00	138.70	0	Spot (Block30, Row5, Column8)	1459.41	535.00	5968.47	0.44	4.09	287.00	298.60	287.00	120.27	0.02	0.40	85.00	51.00	0.38	248.00	1172.41	761811.00	9.65	408.81	378.00
30	1	6	9228.00	35956.00	197.30	0	Spot (Block30, Row6, Column1)	14654.35	9351.00	12588.33	0.20	0.86	292.00	383.28	292.00	296.33	0.12	0.77	100.00	100.00	0.00	9059.00	14362.35	16134442.00	48.16	2967.86	3006.50
30	2	6	9529.00	35960.00	214.05	0	Spot (Block30, Row6, Column2)	6051.47	4723.50	3544.15	0.11	0.59	288.00	355.56	288.00	249.36	0.09	0.70	100.00	100.00	0.00	4435.50	5763.47	7915322.00	22.84	1711.21	1643.50
30	3	6	9822.00	35951.00	149.95	0	Spot (Block30, Row6, Column3)	548.37	487.00	153.95	0.05	0.28	285.00	305.66	285.00	115.30	0.03	0.38	80.00	45.00	0.00	202.00	263.37	338890.00	2.10	352.08	334.00
30	4	6	10116.00	35962.00	222.40	0	Spot (Block30, Row6, Column4)	333.05	312.00	46.29	0.03	0.14	280.00	272.85	280.00	34.26	0.01	0.13	47.00	34.00	0.00	32.00	53.05	471264.00	1.76	286.54	287.50
30	5	6	10431.00	35957.00	140.00	0	Spot (Block30, Row6, Column5)	1060.36	997.00	343.12	0.03	0.32	282.00	277.15	282.00	38.19	0.01	0.14	100.00	100.00	0.00	715.00	778.36	566233.00	20.51	477.02	457.00
30	6	6	10724.00	35960.00	248.35	0	Spot (Block30, Row6, Column6)	324.35	306.00	59.77	0.03	0.18	290.00	313.96	290.00	134.60	0.03	0.43	1.00	0.00	0.00	16.00	34.35	576040.00	0.08	295.40	296.00
30	7	6	11032.00	35958.00	149.95	0	Spot (Block30, Row6, Column7)	511.90	486.00	145.49	0.02	0.28	291.00	311.37	291.00	152.82	0.03	0.49	64.00	21.00	0.00	195.00	220.90	314308.00	1.31	347.35	333.00
30	8	6	11329.00	35961.00	148.55	0	Spot (Block30, Row6, Column8)	424.86	397.50	93.51	0.03	0.22	286.00	279.17	286.00	40.06	0.01	0.14	87.00	82.00	0.00	111.50	138.86	254914.00	3.64	322.46	309.00
30	1	7	9230.00	36254.00	159.70	0	Spot (Block30, Row7, Column1)	3918.20	3458.00	2035.72	0.05	0.52	284.00	323.91	284.00	213.09	0.06	0.66	100.00	100.00	0.00	3174.00	3634.20	2746655.00	16.87	929.32	896.00
30	2	7	9539.00	36271.00	190.20	0	Spot (Block30, Row7, Column2)	309.42	302.00	32.33	0.01	0.10	273.00	286.48	273.00	103.81	0.02	0.36	6.00	0.00	0.00	29.00	36.42	315298.00	0.22	284.92	286.00
30	3	7	9860.00	36219.00	285.05	0	Spot (Block30, Row7, Column3)	292.12	293.00	30.74	0.00	0.11	281.00	275.66	281.00	40.37	0.01	0.15	6.00	3.00	0.00	12.00	11.12	694366.00	0.41	270.80	278.00
30	4	7	10127.00	36237.00	183.35	0	Spot (Block30, Row7, Column4)	337.00	322.00	44.63	0.02	0.13	287.00	293.41	287.00	105.39	0.01	0.36	12.00	0.00	0.00	35.00	50.00	317457.00	0.41	303.60	301.00
30	5	7	10450.00	36254.00	233.75	0	Spot (Block30, Row7, Column5)	385.32	366.00	145.27	0.02	0.38	292.00	319.84	292.00	133.49	0.04	0.42	18.00	4.00	0.00	74.00	93.32	606494.00	0.49	315.58	299.00
30	6	7	10729.00	36258.00	194.90	0	Spot (Block30, Row7, Column6)	7992.72	7406.00	4168.38	0.03	0.52	305.00	441.68	305.00	445.05	0.16	1.01	100.00	100.00	0.00	7101.00	7687.72	8592177.00	16.97	1956.59	1893.00
30	7	7	11024.00	36266.00	167.45	0	Spot (Block30, Row7, Column7)	432.39	392.00	100.92	0.04	0.23	295.00	321.64	295.00	141.71	0.04	0.44	37.00	12.00	0.00	97.00	137.39	336399.00	0.78	326.77	313.50
30	8	7	11330.00	36257.00	189.50	0	Spot (Block30, Row7, Column8)	1832.42	1782.50	545.10	0.01	0.30	293.00	303.96	293.00	103.10	0.02	0.34	100.00	100.00	0.00	1489.50	1539.42	1850749.00	14.83	663.16	661.00
30	1	8	9226.00	36567.00	153.55	0	Spot (Block30, Row8, Column1)	422.05	398.50	87.36	0.02	0.21	254.00	262.61	254.00	65.24	0.01	0.25	87.00	67.00	0.00	144.50	168.05	271797.00	2.44	304.86	300.00
30	2	8	9532.00	36555.00	190.90	0	Spot (Block30, Row8, Column2)	302.79	302.00	45.52	0.00	0.15	266.00	260.40	266.00	34.61	0.01	0.13	52.00	13.00	0.00	36.00	36.79	311870.00	1.22	271.08	282.00
30	3	8	9824.00	36542.00	171.50	0	Spot (Block30, Row8, Column3)	402.82	396.00	87.01	0.01	0.22	281.00	287.93	281.00	120.80	0.01	0.42	44.00	6.00	0.00	115.00	121.82	329504.00	0.95	320.67	308.00
30	4	8	10128.00	36559.00	147.05	0	Spot (Block30, Row8, Column4)	52173.89	65229.50	16465.89	0.10	0.32	291.00	306.49	291.00	142.75	0.02	0.47	100.00	100.00	49.49	64938.50	51882.89	30782808.00	363.33	10907.29	7980.00
30	5	8	10430.00	36557.00	147.00	-50	Spot (Block30, Row8, Column5)	337.47	319.50	55.89	0.02	0.17	290.00	371.83	290.00	399.55	0.11	1.07	0.00	0.00	0.00	29.50	47.47	199107.00	-0.09	332.15	311.50
30	6	8	10731.00	36561.00	174.25	0	Spot (Block30, Row8, Column6)	30964.40	22652.00	22552.02	0.14	0.73	303.00	481.19	303.00	562.30	0.20	1.17	100.00	100.00	17.83	22349.00	30661.40	26226992.00	54.21	4490.73	4444.00
30	7	8	11051.00	36563.00	189.40	0	Spot (Block30, Row8, Column7)	533.42	501.00	156.97	0.03	0.29	297.00	385.54	297.00	372.59	0.11	0.97	20.00	0.00	0.00	204.00	236.42	540890.00	0.40	383.19	339.00
30	8	8	11316.00	36561.00	142.55	0	Spot (Block30, Row8, Column8)	44089.18	44741.00	18295.65	0.01	0.41	295.00	326.79	295.00	146.56	0.04	0.45	100.00	100.00	24.09	44446.00	43794.18	24337340.00	298.60	9879.05	6923.00
31	1	1	13730.00	34459.00	152.95	0	Spot (Block31, Row1, Column1)	14285.29	12742.50	7953.80	0.05	0.56	279.00	279.60	279.00	68.16	0.00	0.24	100.00	100.00	0.00	12463.50	14006.29	9228295.00	205.47	2689.37	2022.00
31	2	1	14025.00	34463.00	146.85	0	Spot (Block31, Row1, Column2)	6202.45	5674.50	3239.43	0.04	0.52	262.00	268.12	262.00	64.42	0.01	0.24	100.00	100.00	0.00	5412.50	5940.45	3647042.00	92.12	1379.54	1189.00
31	3	1	14331.00	34462.00	145.80	0	Spot (Block31, Row1, Column3)	3619.25	3041.00	2337.12	0.08	0.65	255.00	259.88	255.00	46.11	0.01	0.18	100.00	100.00	0.00	2786.00	3364.25	2095547.00	72.86	1050.41	765.50
31	4	1	14624.00	34463.00	145.90	0	Spot (Block31, Row1, Column4)	4356.94	4042.50	2246.71	0.03	0.52	256.00	267.36	256.00	85.42	0.02	0.32	100.00	100.00	0.00	3786.50	4100.94	2527025.00	47.88	1062.75	916.00
31	5	1	14933.00	34465.00	146.95	0	Spot (Block31, Row1, Column5)	6330.85	5096.00	4566.11	0.09	0.72	245.00	257.60	245.00	50.75	0.02	0.20	100.00	100.00	0.00	4851.00	6085.85	3722538.00	119.68	1235.18	929.00
31	6	1	15226.00	34461.00	144.60	0	Spot (Block31, Row1, Column6)	6126.36	5525.00	3501.55	0.04	0.57	267.00	268.11	267.00	64.01	0.00	0.24	100.00	100.00	0.00	5258.00	5859.36	3467520.00	91.53	1603.71	1136.50
31	7	1	15523.00	34462.00	146.25	0	Spot (Block31, Row1, Column7)	15281.12	14128.00	8586.19	0.03	0.56	277.00	277.76	277.00	60.73	0.00	0.22	100.00	100.00	0.00	13851.00	15004.12	8908893.00	247.03	3346.50	2144.00
31	8	1	15831.00	34459.00	172.75	0	Spot (Block31, Row1, Column8)	368.27	369.00	67.02	0.00	0.18	274.00	267.15	274.00	36.64	0.01	0.14	81.00	57.00	0.00	95.00	94.27	306770.00	2.76	300.55	302.00
31	1	2	13705.00	34762.00	212.10	0	Spot (Block31, Row2, Column1)	288.27	289.00	33.39	0.00	0.12	273.00	274.61	273.00	70.81	0.00	0.26	6.00	0.00	0.00	16.00	15.27	370140.00	0.19	273.60	281.00
31	2	2	14027.00	34762.00	130.65	0	Spot (Block31, Row2, Column2)	5874.24	5434.00	2516.94	0.03	0.43	276.00	278.59	276.00	66.48	0.00	0.24	100.00	100.00	0.00	5158.00	5598.24	2696278.00	84.17	1366.98	1284.00
31	3	2	14330.00	34762.00	151.70	0	Spot (Block31, Row2, Column3)	648.64	579.00	242.83	0.05	0.37	273.00	279.53	273.00	77.92	0.01	0.28	99.00	82.00	0.00	306.00	375.64	408645.00	4.74	356.31	329.00
31	4	2	14633.00	34763.00	178.75	0	Spot (Block31, Row2, Column4)	3325.87	3154.00	1522.04	0.02	0.46	276.00	288.01	276.00	93.04	0.02	0.32	100.00	100.00	0.00	2878.00	3049.87	2979982.00	32.65	903.95	886.00
31	5	2	14933.00	34764.00	185.95	0	Spot (Block31, Row2, Column5)	2431.90	2317.00	849.68	0.02	0.35	278.00	286.92	278.00	88.40	0.01	0.31	100.00	100.00	0.00	2039.00	2153.90	2363809.00	24.27	832.26	744.00
31	6	2	15225.00	34768.00	152.85	0	Spot (Block31, Row2, Column6)	1877.57	1595.00	1003.18	0.07	0.53	279.00	343.32	279.00	295.38	0.09	0.86	97.00	85.00	0.00	1316.00	1598.57	1207278.00	5.19	595.26	487.00
31	7	2	15528.00	34762.00	148.40	0	Spot (Block31, Row2, Column7)	2417.55	2308.00	1243.48	0.02	0.51	281.00	287.49	281.00	89.21	0.01	0.31	100.00	100.00	0.00	2027.00	2136.55	1457782.00	23.88	725.36	626.00
31	8	2	15834.00	34771.00	196.75	0	Spot (Block31, Row2, Column8)	326.87	313.00	45.60	0.02	0.14	277.00	274.71	277.00	58.82	0.00	0.21	33.00	8.00	0.00	36.00	49.87	357599.00	0.89	285.92	286.00
31	1	3	13731.00	35062.00	146.10	0	Spot (Block31, Row3, Column1)	8722.18	7844.00	5557.86	0.05	0.64	272.00	267.91	272.00	48.59	0.01	0.18	100.00	100.00	0.00	7572.00	8450.18	5085031.00	173.99	1904.38	1508.00
31	2	3	14039.00	35067.00	148.00	0	Spot (Block31, Row3, Column2)	879.95	831.50	350.38	0.02	0.40	283.00	293.21	283.00	85.68	0.02	0.29	99.00	94.00	0.00	548.50	596.95	526213.00	6.85	434.33	396.00
31	3	3	14324.00	35059.00	146.55	0	Spot (Block31, Row3, Column3)	2728.38	2114.00	1949.99	0.11	0.71	283.00	283.18	283.00	64.25	0.00	0.23	100.00	100.00	0.00	1831.00	2445.38	1601560.00	38.06	837.48	653.00
31	4	3	14629.00	35061.00	144.85	0	Spot (Block31, Row3, Column4)	7886.52	6953.50	4482.28	0.05	0.57	287.00	293.25	287.00	75.77	0.01	0.26	100.00	100.00	0.00	6666.50	7599.52	4511091.00	100.22	1722.60	1342.00
31	5	3	14940.00	35063.00	146.10	0	Spot (Block31, Row3, Column5)	1908.02	1453.00	1873.19	0.12	0.98	288.00	354.31	288.00	298.39	0.09	0.84	98.00	71.00	0.00	1165.00	1620.02	1108560.00	5.21	622.99	486.00
31	6	3	15234.00	35061.00	207.70	0	Spot (Block31, Row3, Column6)	28935.99	21539.00	19403.46	0.13	0.67	297.00	462.25	297.00	432.54	0.19	0.94	100.00	100.00	8.87	21242.00	28638.99	35562436.00	65.83	6172.29	6198.00
31	7	3	15539.00	35065.00	146.10	0	Spot (Block31, Row3, Column7)	5538.28	5034.00	3299.18	0.04	0.60	288.00	345.48	288.00	277.92	0.08	0.80	100.00	100.00	0.00	4746.00	5250.28	3217740.00	18.68	1281.79	976.50
31	8	3	15833.00	35071.00	156.50	0	Spot (Block31, Row3, Column8)	7720.67	7134.00	3695.68	0.03	0.48	274.00	277.22	274.00	71.85	0.01	0.26	100.00	100.00	0.00	6860.00	7446.67	5196013.00	103.60	1792.85	1328.00
31	1	4	13735.00	35362.00	143.90	0	Spot (Block31, Row4, Column1)	7535.05	6900.00	4259.66	0.04	0.57	277.00	283.80	277.00	90.18	0.01	0.32	100.00	100.00	0.00	6623.00	7258.05	4234699.00	80.41	1755.66	1439.00
31	2	4	14032.00	35361.00	167.95	0	Spot (Block31, Row4, Column2)	4576.56	4128.00	2332.09	0.04	0.51	288.00	314.20	288.00	126.45	0.04	0.40	100.00	100.00	0.00	3840.00	4288.56	3606332.00	33.71	1107.34	1099.00
31	3	4	14332.00	35361.00	144.65	0	Spot (Block31, Row4, Column3)	30617.84	28674.50	17648.53	0.03	0.58	292.00	323.20	292.00	138.88	0.04	0.43	100.00	100.00	2.47	28382.50	30325.84	17329704.00	218.14	6380.38	4744.50
31	4	4	14622.00	35360.00	148.85	0	Spot (Block31, Row4, Column4)	704.70	660.00	218.88	0.03	0.31	290.00	294.70	290.00	68.45	0.01	0.23	100.00	95.00	0.00	370.00	414.70	427050.00	5.99	399.79	391.00
31	5	4	14923.00	35376.00	143.55	0	Spot (Block31, Row4, Column5)	1283.93	743.00	3210.24	0.24	2.50	287.00	290.76	287.00	77.43	0.01	0.27	98.00	79.00	0.00	456.00	996.93	719003.00	12.83	509.25	391.00
31	6	4	15233.00	35363.00	191.70	0	Spot (Block31, Row4, Column6)	3400.17	3392.00	1093.36	0.00	0.32	295.00	357.67	295.00	274.52	0.08	0.77	100.00	99.00	0.00	3097.00	3105.17	3515777.00	11.08	1029.65	930.50
31	7	4	15529.00	35364.00	145.40	0	Spot (Block31, Row4, Column7)	3693.21	3001.00	2629.39	0.09	0.71	293.00	326.13	293.00	162.46	0.05	0.50	100.00	100.00	0.00	2708.00	3400.21	2142064.00	20.73	835.04	692.50
31	8	4	15826.00	35369.00	148.45	0	Spot (Block31, Row4, Column8)	1703.46	1584.00	807.83	0.03	0.47	280.00	283.11	280.00	61.21	0.00	0.22	100.00	100.00	0.00	1304.00	1423.46	1023778.00	23.21	688.83	566.00
31	1	5	13735.00	35665.00	142.35	0	Spot (Block31, Row5, Column1)	12959.64	11408.00	7749.37	0.06	0.60	287.00	362.55	287.00	334.85	0.10	0.92	100.00	100.00	0.00	11121.00	12672.64	7153723.00	37.62	2343.27	1686.00
31	2	5	14031.00	35665.00	151.90	0	Spot (Block31, Row5, Column2)	8732.20	8181.50	4074.71	0.03	0.47	295.00	351.77	295.00	213.52	0.08	0.61	100.00	100.00	0.00	7886.50	8437.20	5536212.00	39.25	1797.74	1497.50
31	3	5	14336.00	35664.00	155.10	0	Spot (Block31, Row5, Column3)	15404.80	12411.50	9814.25	0.09	0.64	291.00	331.70	291.00	156.81	0.06	0.47	100.00	100.00	0.00	12120.50	15113.80	10228789.00	96.13	2299.20	2121.00
31	4	5	14630.00	35665.00	144.55	0	Spot (Block31, Row5, Column4)	5279.75	4311.00	3553.87	0.09	0.67	287.00	303.44	287.00	124.98	0.02	0.41	100.00	100.00	0.00	4024.00	4992.75	3025294.00	39.82	1147.66	812.00
31	5	5	14933.00	35665.00	145.00	0	Spot (Block31, Row5, Column5)	35459.05	31685.50	20521.41	0.05	0.58	287.00	294.11	287.00	93.53	0.01	0.32	100.00	100.00	14.98	31398.50	35172.05	20353544.00	375.98	5693.14	3911.00
31	6	5	15231.00	35660.00	148.00	0	Spot (Block31, Row5, Column6)	2255.04	2062.00	1051.80	0.04	0.47	294.00	327.65	294.00	163.62	0.05	0.50	100.00	100.00	0.00	1768.00	1961.04	1346257.00	11.78	750.92	657.00
31	7	5	15534.00	35662.00	199.25	0	Spot (Block31, Row5, Column7)	13828.78	10753.00	9393.31	0.11	0.68	300.00	363.67	300.00	219.37	0.08	0.60	100.00	100.00	0.00	10453.00	13528.78	15612690.00	61.38	2922.14	2912.50
31	8	5	15833.00	35666.00	145.80	0	Spot (Block31, Row5, Column8)	7812.18	6194.00	5770.49	0.10	0.74	285.00	305.61	285.00	143.55	0.03	0.47	100.00	100.00	0.00	5909.00	7527.18	4523255.00	52.29	1510.60	1102.00
31	1	6	13727.00	35960.00	204.40	0	Spot (Block31, Row6, Column1)	26943.54	20027.00	19787.29	0.13	0.73	309.00	489.60	309.00	498.26	0.20	1.02	100.00	100.00	8.37	19718.00	26634.54	31874284.00	53.09	5599.80	5659.00
31	2	6	14028.00	35962.00	210.10	0	Spot (Block31, Row6, Column2)	8239.88	6964.00	4478.18	0.07	0.54	294.00	395.52	294.00	351.08	0.13	0.89	100.00	100.00	0.00	6670.00	7945.88	10406967.00	22.34	2117.46	1979.00
31	3	6	14325.00	35962.00	145.15	0	Spot (Block31, Row6, Column3)	11413.81	10576.00	6574.17	0.03	0.58	288.00	313.74	288.00	145.17	0.04	0.46	100.00	100.00	0.00	10288.00	11125.81	6528700.00	76.46	2364.90	1770.00
31	4	6	14632.00	35963.00	144.80	0	Spot (Block31, Row6, Column4)	2061.28	1730.50	1211.60	0.08	0.59	286.00	284.42	286.00	68.73	0.00	0.24	100.00	99.00	0.00	1444.50	1775.28	1170807.00	25.85	671.31	539.00
31	5	6	14934.00	35962.00	143.50	0	Spot (Block31, Row6, Column5)	32481.82	29721.50	18434.91	0.04	0.57	290.00	304.44	290.00	107.34	0.02	0.35	100.00	100.00	4.29	29431.50	32191.82	18189840.00	299.78	6357.13	5020.00
31	6	6	15234.00	35963.00	148.50	0	Spot (Block31, Row6, Column6)	1154.41	957.00	633.28	0.08	0.55	293.00	318.66	293.00	138.33	0.04	0.43	94.00	82.00	0.00	664.00	861.41	696107.00	6.04	488.53	467.00
31	7	6	15533.00	35964.00	147.05	0	Spot (Block31, Row6, Column7)	8958.76	7921.50	5596.22	0.05	0.62	289.00	315.61	289.00	153.78	0.04	0.49	100.00	100.00	0.00	7632.50	8669.76	5285671.00	56.21	2071.19	1629.00
31	8	6	15839.00	35969.00	147.15	0	Spot (Block31, Row6, Column8)	9985.07	8397.00	6510.99	0.08	0.65	282.00	281.53	282.00	51.98	0.00	0.18	100.00	100.00	0.00	8115.00	9703.07	5921146.00	186.69	1896.96	1366.00
31	1	7	13729.00	36261.00	165.15	0	Spot (Block31, Row7, Column1)	6744.05	6136.00	3653.54	0.04	0.54	287.00	352.30	287.00	302.65	0.09	0.86	100.00	100.00	0.00	5849.00	6457.05	5105246.00	21.12	1321.62	1294.50
31	2	7	14035.00	36261.00	152.75	0	Spot (Block31, Row7, Column2)	690.87	579.00	336.43	0.08	0.49	278.00	298.38	278.00	129.61	0.03	0.43	80.00	53.00	0.00	301.00	412.87	442848.00	3.03	361.42	355.00
31	3	7	14337.00	36247.00	173.85	0	Spot (Block31, Row7, Column3)	350.92	353.00	45.13	0.00	0.13	277.00	272.66	277.00	43.38	0.01	0.16	64.00	45.00	0.00	76.00	73.92	294772.00	1.80	298.84	296.00
31	4	7	14634.00	36261.00	155.65	0	Spot (Block31, Row7, Column4)	577.45	495.00	212.32	0.07	0.37	279.00	284.80	279.00	76.24	0.01	0.27	96.00	66.00	0.00	216.00	298.45	385159.00	3.84	343.80	321.00
31	5	7	14931.00	36262.00	179.05	0	Spot (Block31, Row7, Column5)	3331.60	2972.00	1770.13	0.05	0.53	293.00	344.96	293.00	178.54	0.07	0.52	100.00	100.00	0.00	2679.00	3038.60	2998444.00	16.73	886.47	875.50
31	6	7	15230.00	36264.00	200.15	0	Spot (Block31, Row7, Column6)	10530.84	9657.00	5872.09	0.04	0.56	309.00	467.93	309.00	436.91	0.18	0.93	100.00	100.00	0.00	9348.00	10221.84	11910382.00	23.03	2485.26	2484.00
31	7	7	15519.00	36266.00	147.75	0	Spot (Block31, Row7, Column7)	8460.16	7767.00	4348.46	0.04	0.51	292.00	342.47	292.00	215.74	0.07	0.63	100.00	100.00	0.00	7475.00	8168.16	5050717.00	37.63	2057.06	1402.00
31	8	7	15832.00	36261.00	185.95	0	Spot (Block31, Row7, Column8)	7173.46	7330.00	2162.63	0.01	0.30	283.00	293.01	283.00	91.28	0.02	0.31	100.00	100.00	0.00	7047.00	6890.46	6979772.00	75.37	1915.79	1809.00
31	1	8	13749.00	36584.00	182.25	0	Spot (Block31, Row8, Column1)	326.10	307.00	65.46	0.03	0.20	271.00	273.92	271.00	79.08	0.00	0.29	29.00	1.00	0.00	36.00	55.10	306530.00	0.66	282.07	289.00
31	2	8	14035.00	36568.00	146.25	0	Spot (Block31, Row8, Column2)	1958.30	1751.00	970.25	0.05	0.50	275.00	268.71	275.00	42.80	0.01	0.16	100.00	100.00	0.00	1476.00	1683.30	1137772.00	39.47	641.35	597.00
31	3	8	14323.00	36563.00	146.80	0	Spot (Block31, Row8, Column3)	4219.42	3410.00	3483.67	0.09	0.83	287.00	290.09	287.00	68.52	0.00	0.24	100.00	100.00	0.00	3123.00	3932.42	2481017.00	57.34	927.10	719.00
31	4	8	14629.00	36563.00	148.65	0	Spot (Block31, Row8, Column4)	17260.97	16142.00	9048.59	0.03	0.52	290.00	296.45	290.00	73.92	0.01	0.25	100.00	100.00	0.00	15852.00	16970.97	10408367.00	229.48	3568.02	2987.50
31	5	8	14924.00	36561.00	157.05	0	Spot (Block31, Row8, Column5)	698.52	675.00	203.37	0.01	0.29	296.00	372.11	296.00	357.68	0.10	0.96	53.00	6.00	0.00	379.00	402.52	472895.00	0.91	390.42	389.00
31	6	8	15236.00	36565.00	199.45	0	Spot (Block31, Row8, Column6)	35271.28	31415.00	22208.57	0.05	0.63	306.00	489.51	306.00	543.69	0.20	1.11	100.00	100.00	23.78	31109.00	34965.28	39750996.00	63.97	6893.52	6807.50
31	7	8	15531.00	36565.00	145.75	0	Spot (Block31, Row8, Column7)	4823.59	4315.00	2727.36	0.05	0.57	292.00	376.68	292.00	353.59	0.11	0.94	100.00	99.00	0.00	4023.00	4531.59	2797682.00	12.58	1217.58	912.00
31	8	8	15819.00	36565.00	146.55	0	Spot (Block31, Row8, Column8)	38843.38	36278.00	19456.53	0.03	0.50	292.00	311.90	292.00	115.04	0.03	0.37	100.00	100.00	16.13	35986.00	38551.38	22878844.00	334.93	6482.84	5283.50
32	1	1	18230.00	34462.00	154.25	0	Spot (Block32, Row1, Column1)	13298.79	11623.00	7273.10	0.06	0.55	182.00	186.38	182.00	45.32	0.01	0.24	100.00	100.00	0.00	11441.00	13116.79	8644211.00	289.30	2641.98	1972.00
32	2	1	18527.00	34473.00	149.80	0	Spot (Block32, Row1, Column2)	294.43	291.00	40.70	0.01	0.14	172.00	173.62	172.00	29.36	0.00	0.17	99.00	94.00	0.00	119.00	122.43	180777.00	4.12	213.11	208.50
32	3	1	18828.00	34463.00	183.85	0	Spot (Block32, Row1, Column3)	208.37	205.00	20.42	0.01	0.10	168.00	165.86	168.00	16.11	0.01	0.10	90.00	57.00	0.00	37.00	40.37	197744.00	2.64	182.49	181.50
32	4	1	19121.00	34464.00	177.00	0	Spot (Block32, Row1, Column4)	228.24	220.00	28.53	0.02	0.12	171.00	169.26	171.00	17.60	0.00	0.10	97.00	75.00	0.00	49.00	57.24	199709.00	3.35	192.35	193.00
32	5	1	19442.00	34461.00	164.50	0	Spot (Block32, Row1, Column5)	246.25	235.00	40.30	0.02	0.16	173.00	172.51	173.00	20.07	0.00	0.12	95.00	74.00	0.00	62.00	73.25	184196.00	3.67	194.92	193.00
32	6	1	19727.00	34460.00	156.40	0	Spot (Block32, Row1, Column6)	326.95	304.00	64.67	0.03	0.20	172.00	170.53	172.00	18.23	0.00	0.11	100.00	98.00	0.00	132.00	154.95	221675.00	8.58	218.19	209.00
32	7	1	20022.00	34469.00	145.45	0	Spot (Block32, Row1, Column7)	443.85	425.00	95.67	0.02	0.22	169.00	166.43	169.00	20.17	0.01	0.12	100.00	100.00	0.00	256.00	274.85	255656.00	13.76	255.52	257.50
32	8	1	20340.00	34462.00	180.50	0	Spot (Block32, Row1, Column8)	201.37	200.00	13.96	0.00	0.07	166.00	163.45	166.00	17.52	0.01	0.11	91.00	46.00	0.00	34.00	35.37	184453.00	2.16	184.17	185.00
32	1	2	18234.00	34798.00	187.40	0	Spot (Block32, Row2, Column1)	193.71	193.00	11.31	0.00	0.06	178.00	179.68	178.00	29.72	0.00	0.17	11.00	0.00	0.00	15.00	15.71	191002.00	0.47	184.79	185.00
32	2	2	18527.00	34778.00	128.65	0	Spot (Block32, Row2, Column2)	242.54	243.00	27.72	0.00	0.11	179.00	177.46	179.00	18.93	0.00	0.11	98.00	75.00	0.00	64.00	63.54	106962.00	3.44	204.39	203.00
32	3	2	18836.00	34763.00	177.15	0	Spot (Block32, Row2, Column3)	205.64	205.00	18.43	0.00	0.09	177.00	175.06	177.00	20.48	0.00	0.12	69.00	17.00	0.00	28.00	28.64	180757.00	1.49	189.79	190.00
32	4	2	19153.00	34780.00	185.80	0	Spot (Block32, Row2, Column4)	206.00	205.00	18.97	0.00	0.09	178.00	177.63	178.00	22.79	0.00	0.13	59.00	14.00	0.00	27.00	28.00	200030.00	1.24	186.36	185.00
32	5	2	19438.00	34769.00	188.85	0	Spot (Block32, Row2, Column5)	2783.83	2748.00	870.01	0.01	0.31	180.00	186.77	180.00	38.14	0.02	0.20	100.00	100.00	0.00	2568.00	2603.83	2792184.00	68.09	905.50	811.00
32	6	2	19734.00	34768.00	147.00	-50	Spot (Block32, Row2, Column6)	621.67	273.00	2127.14	0.36	3.42	183.00	215.30	183.00	148.20	0.07	0.69	18.00	8.00	0.00	90.00	438.67	366164.00	2.74	223.01	214.00
32	7	2	20039.00	34775.00	167.35	0	Spot (Block32, Row2, Column7)	213.01	212.00	12.60	0.00	0.06	175.00	178.69	175.00	41.04	0.01	0.23	33.00	0.00	0.00	37.00	38.01	165722.00	0.84	194.04	194.00
32	8	2	20339.00	34784.00	206.05	0	Spot (Block32, Row2, Column8)	188.14	188.00	14.66	0.00	0.08	171.00	179.24	171.00	86.66	0.02	0.48	0.00	0.00	0.00	17.00	17.14	227456.00	0.10	177.96	180.00
32	1	3	18236.00	35065.00	146.65	0	Spot (Block32, Row3, Column1)	546.01	570.00	143.92	0.02	0.26	175.00	173.82	175.00	18.65	0.00	0.11	100.00	100.00	0.00	395.00	371.01	319415.00	19.96	278.56	264.00
32	2	3	18548.00	35086.00	205.80	0	Spot (Block32, Row3, Column2)	208.85	206.00	20.97	0.01	0.10	180.00	190.32	180.00	67.26	0.02	0.35	5.00	0.00	0.00	26.00	28.85	251662.00	0.28	188.27	187.00
32	3	3	18825.00	35058.00	164.55	0	Spot (Block32, Row3, Column3)	279.59	288.00	50.04	0.01	0.18	181.00	179.21	181.00	19.71	0.00	0.11	99.00	88.00	0.00	107.00	98.59	209693.00	5.09	207.22	207.00
32	4	3	19132.00	35067.00	157.00	0	Spot (Block32, Row3, Column4)	293.27	296.00	52.27	0.00	0.18	177.00	176.00	177.00	17.50	0.00	0.10	100.00	97.00	0.00	119.00	116.27	200597.00	6.70	214.47	210.00
32	5	3	19427.00	35070.00	116.00	0	Spot (Block32, Row3, Column5)	533.45	308.00	1271.43	0.24	2.38	178.00	203.48	178.00	121.59	0.06	0.60	63.00	6.00	0.00	130.00	355.45	190974.00	2.71	274.57	279.00
32	6	3	19736.00	35065.00	209.00	0	Spot (Block32, Row3, Column6)	14063.75	9993.00	10342.13	0.15	0.74	192.00	264.20	192.00	204.60	0.14	0.77	100.00	100.00	0.00	9801.00	13871.75	17495308.00	67.45	3117.17	3096.00
32	7	3	20034.00	35068.00	147.00	-50	Spot (Block32, Row3, Column7)	222.27	220.00	19.55	0.00	0.09	180.00	220.19	180.00	166.30	0.09	0.76	0.00	0.00	0.00	40.00	42.27	131141.00	0.01	197.95	199.00
32	8	3	20335.00	35072.00	157.60	0	Spot (Block32, Row3, Column8)	18265.83	16405.00	8657.40	0.05	0.47	176.00	194.45	176.00	119.69	0.04	0.62	100.00	100.00	0.00	16229.00	18089.83	12493827.00	150.98	3271.40	3103.00
32	1	4	18233.00	35364.00	151.50	0	Spot (Block32, Row4, Column1)	304.79	300.00	48.33	0.01	0.16	177.00	184.90	177.00	65.46	0.02	0.35	91.00	38.00	0.00	123.00	127.79	192320.00	1.83	218.38	212.00
[truncated: 404,379 more chars]
